# Supplementary material for: Near-infrared manipulation of multiple neuronal populations via trichromatic upconversion
Source: Nat Commun. 2021 Sep 27;12:5662. doi: 10.1038/s41467-021-25993-7 (PMC8476604; doi:10.1038/s41467-021-25993-7)
Supplement: Supplementary file 7 — Source Data [file 41467_2021_25993_MOESM7_ESM.zip]

Archive with 114 entries (107 files):
- Source Data/SI 24/
- Source Data/SI 24/1532_005hz.csv
- Source Data/SI 24/1532_005Hz.fig
- Source Data/SI 24/1532_10hz.csv
- Source Data/SI 24/1532_10Hz.fig
- Source Data/SI 24/1532_20hz.csv
- Source Data/SI 24/1532_20Hz.fig
- Source Data/SI 24/808_005hz.csv
- Source Data/SI 24/808_005Hz.fig
- Source Data/SI 24/808_10hz.csv
- Source Data/SI 24/808_10Hz.fig
- Source Data/SI 24/808_20hz.csv
- Source Data/SI 24/808_20Hz.fig
- Source Data/SI 24/980_005hz.csv
- Source Data/SI 24/980_005Hz.fig
- Source Data/SI 24/980_10hz.csv
- Source Data/SI 24/980_10Hz.fig
- Source Data/SI 24/980_20hz.csv
- Source Data/SI 24/980_20Hz.fig
- Source Data/SI 30/
- Source Data/SI 30/10s-20hz.csv
- Source Data/SI 30/10s-20hz.fig
- Source Data/SI 30/20s-10hz.csv
- Source Data/SI 30/20s-10hz.fig
- Source Data/SI 30/20s-20hz.csv
- Source Data/SI 30/20s-20hz.fig
- Source Data/SI 30/5hz-triple lasers.fig
- Source Data/SI 30/808980-5Hz.csv
- Source Data/SI 31/
- Source Data/SI 31/1532/
- Source Data/SI 31/1532/3_1.csv
- Source Data/SI 31/1532/3_1532_1.csv
- Source Data/SI 31/1532/3_1532_2.csv
- Source Data/SI 31/1532/3_1532_3.csv
- Source Data/SI 31/1532/3_2.csv
- Source Data/SI 31/1532/3_3.csv
- Source Data/SI 31/1532/5_1.csv
- Source Data/SI 31/1532/5_1532_1.csv
- Source Data/SI 31/1532/5_1532_2.csv
- Source Data/SI 31/1532/5_2.csv
- Source Data/SI 31/1532/7_1.csv
- Source Data/SI 31/1532/7_1532_1.csv
- Source Data/SI 31/1532/7_1532_2.csv
- Source Data/SI 31/1532/7_2.csv
- Source Data/SI 31/1532/8_1.csv
- Source Data/SI 31/1532/8_1532_1.csv
- Source Data/SI 31/1532/8_1532_2.csv
- Source Data/SI 31/1532/8_2.csv
- Source Data/SI 31/808/
- Source Data/SI 31/808/4_1.csv
- Source Data/SI 31/808/4_2.csv
- Source Data/SI 31/808/4_808_1.csv
- Source Data/SI 31/808/4_808_2.csv
- Source Data/SI 31/808/5_1.csv
- Source Data/SI 31/808/5_2.csv
- Source Data/SI 31/808/5_3.csv
- Source Data/SI 31/808/5_808_1.csv
- Source Data/SI 31/808/5_808_2.csv
- Source Data/SI 31/808/5_808_3.csv
- Source Data/SI 31/808/7_1.csv
- Source Data/SI 31/808/7_2.csv
- Source Data/SI 31/808/7_808_1.csv
- Source Data/SI 31/808/7_808_2.csv
- Source Data/SI 31/808/8_1.csv
- Source Data/SI 31/808/8_2.csv
- Source Data/SI 31/808/8_808_1.csv
- Source Data/SI 31/808/8_808_2.csv
- Source Data/SI 31/980/
- Source Data/SI 31/980/1_1.csv
- Source Data/SI 31/980/1_2.csv
- Source Data/SI 31/980/1_3.csv
- Source Data/SI 31/980/1_980_1.csv
- Source Data/SI 31/980/1_980_2.csv
- Source Data/SI 31/980/1_980_3.csv
- Source Data/SI 31/980/4_1.csv
- Source Data/SI 31/980/4_2.csv
- Source Data/SI 31/980/4_3.csv
- Source Data/SI 31/980/4_980_1.csv
- Source Data/SI 31/980/4_980_2.csv
- Source Data/SI 31/980/4_980_3.csv
- Source Data/SI 31/980/5_1.csv
- Source Data/SI 31/980/5_2.csv
- Source Data/SI 31/980/5_3.csv
- Source Data/SI 31/980/5_980_1.csv
- Source Data/SI 31/980/5_980_2.csv
- Source Data/SI 31/980/5_980_3.csv
- Source Data/SI 31/980/7.csv
- Source Data/SI 31/980/7_980.csv
- Source Data/SI 31/triple/
- Source Data/SI 31/triple/3_1.csv
- Source Data/SI 31/triple/3_2.csv
- Source Data/SI 31/triple/3_3.csv
- Source Data/SI 31/triple/3_tri_1.csv
- Source Data/SI 31/triple/3_tri_2.csv
- Source Data/SI 31/triple/3_tri_3.csv
- Source Data/SI 31/triple/5_1.csv
- Source Data/SI 31/triple/5_2.csv
- Source Data/SI 31/triple/5_3.csv
- Source Data/SI 31/triple/5_tri_1.csv
- Source Data/SI 31/triple/5_tri_2.csv
- Source Data/SI 31/triple/5_tri_3.csv
- Source Data/SI 31/triple/7_1.csv
- Source Data/SI 31/triple/7_2.csv
- Source Data/SI 31/triple/7_3.csv
- Source Data/SI 31/triple/7_tri_1.csv
- Source Data/SI 31/triple/7_tri_2.csv
- Source Data/SI 31/triple/7_tri_3.csv
- Source Data/SI 31/triple/8_1.csv
- Source Data/SI 31/triple/8_2.csv
- Source Data/SI 31/triple/8_3.csv
- Source Data/SI 31/triple/8_tri_1.csv
- Source Data/SI 31/triple/8_tri_2.csv
- Source Data/SI 31/triple/8_tri_3.csv
- Source Data/Source Data.xlsx
