# Supplementary material for: Near-infrared manipulation of multiple neuronal populations via trichromatic upconversion
Source: Nat Commun. 2021 Sep 27;12:5662. doi: 10.1038/s41467-021-25993-7 (PMC8476604; doi:10.1038/s41467-021-25993-7)
Supplement: Supplementary file 7 — Source Data [file 41467_2021_25993_MOESM7_ESM.zip › Source Data/SI 24/1532_005hz.csv]

Time Played: 00:00:00
23.3;23.1;23;22.9;22.9;23;22.9;22.9;23;23;22.9;22.9;22.9;22.9;23;22.9;22.9;22.9;22.9;22.9;22.9;22.8;22.9;22.9;22.9;22.9;22.9;22.9;22.9;22.9;22.9;22.9;22.9;23;23;22.8;22.8;22.9;22.8;22.9;22.9;22.9;22.9;22.9;22.9;22.9;22.9;23;23;23;23;23.1;23.1;23.1;23.1;23.1;23.1;23.1;23.1;23.1;23.1;23.2;23.2;23.2;23.2;23.2;23.2;23.2;23.2;23.2;23.2;23.2;23.2;23.2;23.3;23.1;23.1;23.1;23.1;23.1;23.2;23.2;23.2;23.1;2…
23.3;23.2;23;23;23;22.9;23.1;23;23;23;22.9;22.9;23;22.9;23;23;23;22.9;22.9;22.9;22.9;22.9;22.9;23;22.9;22.9;22.8;22.9;22.9;22.9;22.9;22.9;22.9;22.9;22.9;22.9;22.8;22.9;22.9;22.9;22.9;22.9;22.9;22.9;22.9;22.9;23;23.1;23;23;23.1;23;23;23.1;23.1;23.1;23.1;23.1;23.1;23.1;23.1;23.2;23.2;23.2;23.2;23.2;23.2;23.2;23.2;23.2;23.2;23.3;23.2;23.2;23.3;23.1;23.1;23.1;23.2;23.2;23.2;23.2;23.2;23.2;23.1;23.1;2…
23.3;23.1;23.1;23.1;23;22.9;22.9;23;23;23;22.9;23;22.9;23;22.9;22.8;23;22.8;23;22.9;22.9;23;22.9;22.9;22.9;22.9;22.9;22.9;22.9;22.9;22.9;22.9;22.9;22.9;22.8;22.9;22.9;22.9;22.8;22.8;22.9;22.9;22.9;22.9;22.9;23;23;23;23;23;23.1;23.1;23.1;23.1;23.1;23.1;23.1;23.1;23.1;23.1;23.1;23.2;23.2;23.3;23.2;23.2;23.2;23.2;23.2;23.2;23.3;23.3;23.2;23.3;23.2;23.1;23.2;23.2;23.1;23.2;23.1;23.1;23.2;23.1;23.2;23…
23.3;23.1;23;23.1;23.2;23.1;23.1;23.1;23.1;22.9;23;23;23;23.1;23;22.9;23;22.9;22.9;22.9;22.9;22.9;22.9;22.9;22.9;22.8;22.8;23;22.9;22.9;22.9;23.1;23;22.9;22.9;23;22.9;22.9;22.9;22.9;23;22.9;22.9;23;23;23;23;23;23.1;23.1;23.2;23.1;23.1;23.1;23.1;23.1;23.1;23.1;23.1;23.1;23.2;23.2;23.1;23.2;23.2;23.3;23.3;23.2;23.3;23.3;23.3;23.2;23.2;23.2;23.3;23.1;23.1;23.1;23.1;23.1;23.2;23.2;23.2;23.2;23.1;23.1…
23.3;23.1;23.2;23.1;23.1;23.1;23.2;23;23;23.2;23;23;23;23;23;23;23;23.1;23;22.9;22.9;22.9;22.9;22.9;22.9;23;22.9;22.9;22.8;22.8;22.8;22.9;22.9;22.9;22.9;22.9;22.9;22.9;22.9;22.9;22.9;23;23;23;23;23;23;23;23.1;23;23.1;23.1;23.1;23;23.1;23.1;23.1;22.9;23.2;23.2;23.2;23.3;23.2;23.2;23.2;23.3;23.2;23.3;23.3;23.3;23.3;23.3;23.2;23.3;23.3;23.2;23.1;23.1;23.1;23.1;23.1;23.1;23.2;23.1;23.2;23.1;23.1;23.1…
23.3;23.2;23.2;23;23.2;23.1;23;23.1;23;23;23;23;23;23;23;23;23.1;23;23.1;22.9;23;22.9;22.9;22.8;22.8;22.9;22.9;22.9;22.8;22.9;23;22.9;23;23.1;22.9;22.9;22.9;23;22.9;23.1;22.9;22.9;23;23;23;23.1;23;23.1;23;23;23.1;23.1;23.1;23;23.1;23;23.1;23.1;23.2;23.2;23.2;23.3;23.2;23.2;23.3;23.2;23.3;23.3;23.3;23.2;23.2;23.3;23.2;23.2;23.3;23.3;23.1;23.2;23.2;23.2;23.2;23.2;23.2;23.1;23.2;23.1;23.1;23.1;23.1;…
23.2;23.2;23.1;23.1;23;23;23.1;23.1;23.1;23;23;22.9;23.1;23;23.1;23;23;23;23.1;23;22.9;22.9;22.9;22.9;22.9;22.9;22.9;23;22.9;22.8;22.9;22.9;23;22.9;22.9;23;22.9;23;22.9;22.9;23;23;23;23;23;23;23;23.1;23;23;23;23.1;23.1;23.1;23.1;23;23.2;23.2;23.1;23.2;23.1;23.2;23.2;23.2;23.3;23.3;23.3;23.2;23.2;23.3;23.3;23.2;23.3;23.3;23.4;23.3;23.2;23.3;23.2;23.2;23.2;23.2;23.2;23.2;23.2;23.2;23.1;23.1;23.1;23…
23.3;23.2;23.1;23.2;23.1;23.1;23.1;23.1;23.1;23.1;23;23;23.1;23;23.1;23;23;23;23;23;23;22.9;22.9;22.9;22.9;23;22.8;23;22.9;23;23;23;23;23;23;22.9;22.9;23.1;23.1;23;23.1;23;23;23;23;23;23;23.2;23;23;23;23;23.1;23.1;23.1;23.1;23.1;23.2;23.1;23.2;23.2;23.2;23.2;23.2;23.2;23.3;23.3;23.3;23.3;23.2;23.3;23.3;23.4;23.3;23.3;23.3;23.3;23.3;23.3;23.3;23.3;23.2;23.3;23.2;23.2;23.1;23.1;23.1;23.1;23.1;23.1;…
23.4;23.1;23.1;23.2;23.1;23.1;23.1;23.1;23.1;23;23.1;23;23.1;23.1;23;23;23.1;23.1;23;23;23;23;23;23;22.9;22.9;22.9;23;23;23;23.1;23;23;22.9;23;23;23.1;23.1;23.1;23.1;23.1;23;23.1;23.1;23.1;23.1;23.1;23.1;23.1;23;23;23.1;23.1;23.1;23.1;23.1;23.1;23.1;23.2;23.2;23.2;23.2;23.1;23.2;23.2;23.3;23.3;23.3;23.3;23.2;23.3;23.3;23.4;23.4;23.4;23.4;23.3;23.3;23.3;23.3;23.2;23.2;23.2;23.2;23.2;23.1;23.1;23.2…
23.4;23.1;23.1;23.1;23.1;23.1;23.1;23.1;23.1;23.1;23;23.1;23;23.1;23.1;23;23.1;23;23.1;23;23;23;23;23;23;23;23;23;23;23;23;23;23.1;22.9;23.1;23;23;23.1;22.9;23.1;23.1;23.1;23.1;23.1;23;23;23.1;23.1;23;23.1;23.1;23.1;23.1;23.1;23.1;23.1;23.1;23.2;23.1;23.2;23.2;23.2;23.2;23.3;23.3;23.2;23.2;23.3;23.3;23.4;23.3;23.3;23.4;23.3;23.4;23.3;23.3;23.3;23.3;23.3;23.3;23.3;23.3;23.3;23.3;23.2;23.2;23.2;23.…
23.4;23.1;23.1;23.1;23;23.1;23;23;23.1;23.1;23.1;23.1;23;23.1;23.1;23;23.1;23;23;23;22.9;22.9;23;23;23;23;23;23;23;23;23;23;23.1;23;23.1;23;23.1;23.1;23.1;23.1;23;23;23.1;23.1;23.1;23.2;23.2;23.2;23;23.1;23.1;23.1;23.1;23.1;23.1;23.1;23.2;23.2;23.2;23.2;23.2;23.2;23.3;23.2;23.3;23.3;23.3;23.3;23.3;23.3;23.4;23.4;23.4;23.4;23.4;23.3;23.4;23.3;23.3;23.4;23.4;23.3;23.3;23.3;23.4;23.2;23.2;23.2;23.1;…
23.3;23.3;23.2;23.1;23;23.2;23.1;23.1;23.1;23.1;23.1;23.1;23.1;23.1;23.2;23;23.1;23;23.1;23.1;22.9;23;23;23;23;23;23;23;23;23;23;23.1;23;23.2;23.1;23.1;23.2;23.2;23.1;23.2;23.1;23.1;23.1;23.1;23.1;23.2;23.2;23.2;23.2;23.1;23.1;23.1;23.1;23.1;23.2;23.1;23.2;23.2;23.2;23.2;23.2;23.2;23.3;23.3;23.3;23.3;23.3;23.4;23.3;23.4;23.4;23.3;23.4;23.3;23.4;23.4;23.4;23.4;23.4;23.4;23.3;23.4;23.4;23.4;23.3;23…
23.2;23.1;23.1;23.1;23.1;23;23;23.1;23.1;23.1;23.1;23.2;23;23;23.1;23.1;23.1;23.1;23;23.1;22.8;23;23;23;23;23;23;23.1;23.1;23.1;23;23;23.1;23.1;23.1;23.1;23.1;23.1;23.1;23.1;23.1;23.1;23.2;23.2;23;23.2;23.2;23.1;23.1;23.1;23.1;23.1;23.1;23.3;23.2;23.2;23.2;23.2;23.2;23.2;23.2;23.3;23.2;23.3;23.3;23.3;23.4;23.3;23.3;23.3;23.5;23.4;23.4;23.3;23.3;23.4;23.4;23.4;23.4;23.4;23.4;23.4;23.4;23.3;23.4;23…
23.2;23.1;23;23.1;23.1;23;23.1;23;23.1;23;23.1;23.1;23.1;23.1;23;23;23;23;23.1;23;23;23;23;23;23;23;23;23;23;23;23.1;23.1;23.1;23.1;23.1;23.2;23;23.1;23.1;23.1;23.1;23.1;23.1;23.1;23.2;23.2;23.2;23.2;22.9;23.2;23.1;23.1;23.1;23.1;23.2;23.1;23.2;23.1;23.2;23.2;23.2;23.2;23.2;23.3;23.3;23.3;23.3;23.3;23.4;23.4;23.4;23.4;23.3;23.3;23.3;23.3;23.4;23.3;23.4;23.4;23.4;23.4;23.4;23.4;23.3;23.3;23.2;23.3…
23.3;23.2;23.1;23.1;23;23.1;23.1;23;23;23.1;23;23;23;23.1;23;23;23.1;23;23;23;23;23;23;23;23;23;23;23;23;23;23.1;23.1;23.1;23;23.1;23.1;23.1;23.1;23.1;23.1;23.1;23.1;23.1;23.2;23.1;23.2;23.2;23.2;23.2;23.1;23.1;23.1;23.2;23.1;23.1;23.1;23.2;23.1;23.2;23.2;23.3;23.3;23.3;23.2;23.3;23.3;23.3;23.3;23.4;23.3;23.4;23.4;23.3;23.3;23.4;23.3;23.3;23.4;23.4;23.4;23.4;23.4;23.4;23.4;23.4;23.3;23.3;23.3;23.…
23.2;23.1;23.1;23;23.1;23.1;23.1;23;23.1;23.1;23.1;23.1;23.1;23;23;23;23;23;23.1;23;23;23;23;23;23;23;23;23.1;23;23.1;23;23.1;23.1;23.1;23.1;23.1;23.1;23.1;23.1;23.1;23.1;23.1;23.2;23.1;23.1;23.1;23.2;23.2;23.2;23.1;23.1;23.1;23.1;23.1;23.1;23.1;23.1;23.1;23.1;23.1;23.2;23.2;23.2;23.2;23.3;23.2;23.3;23.4;23.4;23.3;23.4;23.4;23.3;23.4;23.4;23.3;23.3;23.3;23.4;23.3;23.3;23.3;23.3;23.3;23.3;23.3;23.…
23.2;23.1;23;23;23.1;23.1;23.1;23.1;23.1;23;23.1;23.1;23.1;23;23.1;23;23;23.1;22.9;23;23;23;23;23;22.9;23;23;23;23.1;23.1;23;23.1;23.1;23.1;23.1;23;23.1;23.1;23.1;23;23.2;23.1;23.2;23.1;23.2;23.1;23.2;23.1;23.2;23.2;23.1;23.1;23.1;23.1;23.1;23.1;23.1;23.3;23.1;23.1;23.2;23.2;23.2;23.3;23.2;23.3;23.3;23.3;23.3;23.3;23.3;23.3;23.3;23.4;23.4;23.2;23.3;23.3;23.3;23.3;23.3;23.3;23.3;23.3;23.2;23.2;23.…
23.3;23.1;23;23.1;23.1;23.1;23.1;22.9;23;23;23;23.1;23.1;23.1;23.1;23;23.1;22.9;23.1;23;23;23;23;23;23;23.1;23.1;23.1;23.1;23;23.1;23.1;23.1;23.1;23.1;23.1;23.1;23.1;23.1;23.1;23.1;23.2;23.2;23;23.1;23.1;23.1;23.1;23.2;23.1;23.1;23.2;23.1;23.1;23.2;23.1;23.1;23.1;23.2;23.2;23.1;23.2;23.2;23.2;23.3;23.3;23.3;23.3;23.3;23.4;23.3;23.3;23.3;23.3;23.3;23.3;23.3;23.3;23.4;23.3;23.3;23.3;23.3;23.3;23.3;…
23.3;23.1;23.1;23.1;23.1;23.1;23.1;23.1;23.1;23;23;23;23;23;23;23;23;23;23;22.9;23;23;23;22.9;23.1;23;23.1;23.1;23;23.1;23.1;23.1;23.2;23.1;23.2;23.1;23.1;23.2;23.1;23.1;23.2;23.2;23.2;23.1;23.2;23.2;23.2;23.2;23.1;23.2;23.2;23.2;23.2;23.2;23.1;23.1;23.1;23.1;23.1;23.1;23.1;23.2;23.2;23.2;23.2;23.2;23.4;23.2;23.4;23.4;23.4;23.3;23.4;23.3;23.3;23.3;23.3;23.3;23.3;23.3;23.3;23.3;23.2;23.1;23.2;23.2…
23.2;23.1;23;23.1;23.1;23;23;23.1;23.1;23;23;23.1;23.1;23;23;23;23;23;23;23;23;23.1;23;23.1;23.1;23.1;23;23.1;23.2;23;23.2;23.1;23.2;23.1;23.1;23.2;23.2;23.1;23.2;23.2;23.2;23.2;23.2;23.1;23.2;23.2;23.1;23.1;23.2;23.2;23.2;23.1;23.2;23.1;23.1;23.1;23.1;23;23.1;23.2;23.1;23.2;23.2;23.2;23.3;23.3;23.2;23.3;23.3;23.3;23.3;23.3;23.2;23.3;23.2;23.3;23.2;23.3;23.3;23.3;23.3;23.1;23.2;23.1;23.1;23.1;23.…
23.2;23.1;23.1;23;23.1;23.1;23.1;23;23;23.1;23.1;23;23;23;23;23;23;23;23.1;23;23.1;23;23.1;23.1;23.1;23.1;23;23.1;23.1;23.2;23.2;23.2;23.1;23.2;23.2;23.1;23.2;23.2;23.2;23.1;23.2;23.1;23.2;23.2;23.2;23.2;23.2;23.2;23.1;23.1;23.2;23.2;23.2;23.1;23.1;23.1;23.1;23.1;23.1;23.1;23.2;23.2;23.2;23.2;23.2;23.2;23.3;23.2;23.2;23.3;23.3;23.3;23.2;23.2;23.3;23.3;23.2;23.2;23.3;23.3;23.3;23.1;23.3;23.1;23.1;…
23.3;23.1;23.1;23;23.1;23.1;23;23.1;23.1;23;23;23;22.9;23;23;23;23.1;23;23.1;23;23.1;23;23.1;23.1;23.1;23.1;23.1;23.1;23.1;23.1;23.2;23.2;23.1;23.1;23.2;23.2;23.3;23.1;23.1;23.1;23.2;23.2;23.2;23.1;23.2;23.2;23.2;23.2;23.2;23.2;23.2;23.2;23.2;23.2;23.1;23.1;23.1;23.1;23.1;23.1;23.1;23.2;23.2;23.2;23.2;23.2;23.2;23.2;23.2;23.2;23.2;23.2;23.2;23.3;23.2;23.2;23.2;23.3;23.1;23.3;23.1;23.1;23.2;23.1;2…
23.3;23.1;23.1;23.1;23;23.1;23;23;23;23.1;23;23;23;22.9;23;23;23.1;23.1;23.1;23;23.1;23.1;23.1;23.1;23.1;23.2;23.2;23.1;23.2;23.2;23.2;23.2;23.2;23.2;23.2;23.2;23.2;23.2;23.1;23.2;23.2;23.2;23.2;23.2;23.2;23.2;23.2;23.2;23.2;23.1;23.1;23.1;23.2;23.1;23.1;23.1;23.1;23.1;23.1;23.1;23.1;23.2;23.2;23.2;23.2;23.2;23.2;23.2;23.2;23.2;23.2;23.2;23.2;23.2;23.2;23.2;23.2;23.2;23.2;23.2;23.1;23.1;23;23;23;…
23.3;23.1;23;23;23.1;23;23;23;23;23;23.1;23.1;23;23;22.9;23;23;23.1;23.1;23.1;23.1;23.1;23.2;23.2;23.2;23.2;23.1;23.2;23.2;23.2;23.2;23.2;23.2;23.2;23.2;23.2;23.2;23.1;23.2;23.2;23.2;23.2;23.1;23.2;23.2;23.2;23.2;23.2;23.1;23.2;23.1;23.2;23.2;23.2;23.1;23.1;23.1;23.1;23.1;23.1;23.2;23.2;23.2;23.2;23.2;23.2;23.3;23.2;23.2;23.2;23.2;23.2;23.1;23.2;23.2;23.1;23;23.2;23.1;23.1;23;23;23;23;22.9;22.9;2…
23.3;23.1;23;23.1;23.1;23.1;23;23;23;23;23.1;23;23.2;23;23;23;23.1;23.1;23.1;23;23.1;23.1;23.1;23.1;23.2;23.2;23.3;23.2;23.2;23.2;23.2;23.2;23.2;23.1;23.2;23.2;23.2;23.2;23.2;23.2;23.2;23.2;23.3;23.1;23.2;23.2;23.2;23.2;23.1;23.1;23.1;23.1;23.1;23.1;23.1;23.1;23.1;23.1;23.1;23.1;23.2;23.2;23.1;23.2;23.2;23.2;23.2;23.2;23.1;23.1;23.2;23.1;23.2;23.2;23.1;23.1;23.1;23.1;23.1;23.1;23;23;23;23;22.9;22…
23.3;23.1;23;23.1;23;23;23;23;23;23.1;23;23;23.1;23;23;23.1;23.1;23.1;23.1;23.1;23.1;23.1;23.2;23.2;23.2;23.1;23.2;23.2;23.2;23.2;23.1;23.2;23.2;23.2;23.2;23.1;23.2;23.2;23.2;23.2;23.1;23.1;23.2;23.2;23.2;23.2;23.2;23.2;23.1;23.2;23.1;23.1;23.1;23.1;23.1;23.1;23.1;23.1;23.1;23.1;23.2;23.2;23.2;23.2;23.2;23.2;23.2;23.2;23.2;23.2;23.2;23.1;23.1;23.1;23.1;23.1;23;23.1;22.9;22.9;22.9;22.9;22.9;22.8;2…
23.3;23.1;23.1;23.1;23;23;23;23;23;23.1;23;23;23.1;23;23.1;23;23.2;23.2;23.1;23.1;23.2;23.1;23.2;23.2;23.1;23.2;23.2;23.2;23.1;23.1;23.2;23.2;23.2;23.2;23.2;23.2;23.2;23.2;23.1;23.2;23.2;23.1;23.2;23.2;23.2;23.2;23.2;23.1;23.1;23.1;23.1;23.1;23.1;23.1;23.1;23.1;23.1;23.1;23.2;23.1;23.2;23.2;23.1;23.2;23.2;23.2;23.2;23.1;23.1;23.1;23.2;23.1;23.1;23;23;23.1;23;23;22.9;22.9;22.9;22.8;22.9;22.8;22.8;…
23.3;23.1;23;23.1;23;23;23;23;23;23;23.1;23;23.1;23.1;23.2;23.1;23.2;23.2;23.2;23.2;23.2;23.2;23.2;23.2;23.1;23.2;23.2;23.2;23.1;23.2;23.2;23.2;23.3;23.3;23.2;23.1;23.2;23.2;23.2;23.1;23.2;23.2;23.2;23.2;23.2;23.2;23.2;23.2;23.2;23.1;23.1;23.1;23.1;23.1;23.1;23.1;23.1;23.1;23.1;23.1;23.2;23;23.1;23.1;23.1;23.2;23.1;23.2;23.1;23.1;23.1;23.1;23;23;23;23;22.9;22.8;22.8;22.9;22.8;22.8;22.8;22.8;22.8;…
23.4;23.1;23;23;23.1;23.1;23;23.1;23;23;23;23.1;23.1;23.1;23.1;23.1;23.1;23.2;23.1;23.2;23.2;23.2;23.2;23.1;23.2;23.1;23.1;23.1;23.1;23.1;23.1;23.2;23.3;23.2;23.3;23.2;23.2;23.2;23.1;23.2;23.2;23.2;23.1;23.2;23.2;23.2;23.2;23.2;23.1;23.2;23.2;23;23.1;23.1;23.1;23.1;23.1;23.1;23.1;23.1;23.2;23.1;23.1;23.1;23.2;23.1;23.2;23.2;23.1;23.1;23.1;23;23;23;23;23;22.9;22.9;22.9;22.8;22.8;22.8;22.9;22.8;22.…
23.3;23.1;23.1;23.1;23;23.1;23.1;23.1;23.1;23;23.1;23.1;23.1;23.1;23.2;23.2;23.2;23.3;23.2;23.2;23.2;23.2;23.2;23.2;23.1;23.1;23.1;23.1;23.1;23.1;23.2;23.2;23.2;23.2;23.2;23.2;23.2;23.2;23.2;23.2;23.2;23.2;23.2;23.2;23.2;23.2;23.2;23.2;23.2;23.2;23.1;23.1;23;23.2;23;23.1;23.1;23.2;23.1;23.1;23.2;23.2;23.1;23.1;23.2;23.1;23.2;23.2;23.1;23.2;23.1;23.1;23;23;22.9;23;22.9;22.9;22.8;22.8;22.8;22.8;22.…
23.2;23.2;23;23;23;23.2;23.1;23;23.1;23.1;23.1;23.1;23.1;23.1;23.2;23.2;23.2;23.2;23.2;23.2;23.2;23.2;23.2;23.2;23.1;23.1;23.1;23.2;23.1;23.1;23.2;23.2;23.2;23.2;23.2;23.2;23.2;23.2;23.2;23.2;23.2;23.1;23.2;23.2;23.2;23.1;23.3;23.3;23.1;23.2;23.2;23.1;23.1;23.2;23.1;23.2;23.2;23.1;23.1;23.1;23.2;23.2;23.2;23.1;23.1;23.1;23.1;23.1;23.1;23.1;23.1;23;23;23;22.9;22.9;22.7;22.8;22.8;22.8;22.8;22.8;22.…
23.2;23.2;23.2;23;23.2;23.1;23.1;23.2;23;23.1;23.1;23.1;23.1;23.1;23.1;23.2;23.2;23.3;23.2;23.2;23.2;23.2;23.2;23.2;23.2;23.2;23.2;23.2;23.2;23.1;23.2;23.2;23.2;23.2;23.2;23.2;23.2;23.2;23.2;23.2;23.2;23.2;23.2;23.2;23.2;23.2;23.3;23.2;23.1;23.1;23.1;23.1;23.1;23.2;23.1;23.2;23.1;23.2;23.1;23.1;23.2;23.2;23.1;23.2;23.2;23.1;23.2;23.1;23.1;23.1;23;23;23;22.9;22.9;22.9;22.8;22.8;22.8;22.8;22.8;22.8…
23.3;23.2;23.2;23.1;23.1;23.1;23.2;23.1;23.1;23.1;23.2;23.1;23.1;23.1;23.2;23.2;23.3;23.3;23.3;23.2;23.3;23.2;23.2;23.2;23.2;23.2;23.2;23.2;23.2;23.1;23.2;23.2;23.2;23.2;23.3;23.2;23.2;23.3;23.2;23.2;23.2;23.2;23.3;23.3;23.2;23.2;23.2;23.2;23.2;23.2;23.1;23.1;23.1;23.2;23.2;23.2;23.1;23.2;23.1;23.2;23.2;23.2;23.1;23;23;23;23.1;23.1;23;23;23;22.9;22.9;22.9;22.9;22.8;22.7;22.8;22.8;22.8;22.8;22.8;2…
23.2;23.1;23.1;23.2;22.9;23.2;23.2;23.2;23;23.1;23.3;23.1;23.2;23.1;23.2;23.2;23.3;23.1;23.3;23.3;23.3;23.3;23.2;23.2;23.2;23.2;23.2;23.1;23.1;23.2;23.3;23.2;23.3;23.2;23.3;23.2;23.2;23.3;23.2;23.2;23.2;23.3;23.2;23.2;23.2;23.2;23.2;23.2;23.2;23.1;23.2;23.1;23.1;23.1;23.1;23.1;23.1;23.2;23.2;23.1;23.1;23.1;23;23;23.1;23;23.1;23.1;23;23;23;23;22.9;22.8;22.8;22.8;22.7;22.8;22.8;22.8;22.8;22.8;22.8;…
23.2;23.2;23.1;23.2;23.1;23.2;23.2;23.1;23.1;23.2;23.3;23.2;23.2;23.2;23.2;23.2;23.3;23.3;23.3;23.3;23.3;23.3;23.3;23.2;23.2;23.2;23.3;23.2;23.2;23.2;23.4;23.2;23.3;23.3;23.3;23.2;23.3;23.3;23.2;23.3;23.2;23.2;23.2;23.2;23.3;23.2;23.2;23.2;23.3;23.2;23.2;23.1;23.2;23.2;23.2;23.2;23.1;23.1;23.1;23.1;23.2;23;23;23;23.1;23;23.1;23;22.9;22.9;23;22.9;22.9;22.8;22.8;22.8;22.8;22.8;22.8;22.8;22.8;22.8;2…
23.2;23.1;23.1;23.1;23.2;23.2;23.2;23.2;23.3;23.2;23.2;23.2;23.3;23.2;23.2;23.3;23.3;23.3;23.3;23.3;23.3;23.3;23.3;23.3;23.3;23.2;23.3;23.3;23.3;23.2;23.4;23.3;23.3;23.3;23.3;23.3;23.2;23.2;23.2;23.3;23.2;23.2;23.2;23.2;23.3;23.2;23.2;23.2;23.2;23.1;23.2;23.1;23.1;23.2;23.2;23.1;23.1;23.1;23.1;23.1;23.1;23.1;23;23;23;23;23;23;22.9;22.9;22.9;22.8;22.9;22.8;22.8;22.8;22.8;22.8;22.8;22.8;22.8;22.8;2…
23.2;23.2;23.2;23.1;23.1;23.1;23.2;23.2;23.2;23.2;23.2;23.2;23.2;23.2;23.2;23.2;23.3;23.3;23.3;23.3;23.3;23.3;23.3;23.3;23.2;23.3;23.2;23.4;23.3;23.3;23.3;23.3;23.3;23.3;23.3;23.2;23.2;23.2;23.2;23.2;23.2;23.2;23.2;23.2;23.2;23.2;23.3;23.2;23.1;23.2;23.2;23.2;23.2;23.3;23.2;23.1;23.1;23.1;23.1;23.1;23.1;23.1;23;23;23;22.9;22.9;23;22.8;22.8;22.9;22.8;22.8;22.8;22.8;22.8;22.8;22.8;22.8;22.8;22.8;22…
23.3;23.2;23.2;23.1;23.1;23.2;23.1;23.2;23.2;23.1;23.3;23.2;23.2;23.3;23.2;23.2;23.5;23.4;23.3;23.3;23.3;23.3;23.3;23.3;23.4;23.3;23.3;23.3;23.3;23.4;23.4;23.4;23.4;23.2;23.3;23.2;23.2;23.3;23.2;23.2;23.2;23.2;23.2;23.2;23.2;23.2;23.2;23.2;23.2;23.2;23.2;23.2;23.1;23.2;23.1;23.1;23;23.1;23.1;23.1;23.1;23.1;23;23;22.9;22.8;23;22.9;22.8;22.8;22.8;22.8;22.8;22.8;22.8;22.8;22.8;22.8;22.8;22.8;22.8;22…
23.3;23.2;23.1;23.1;23.1;23.2;23.2;23.2;23.2;23.2;23.2;23.2;23.2;23.3;23.3;23.2;23.4;23.3;23.3;23.3;23.3;23.3;23.3;23.4;23.3;23.2;23.3;23.4;23.4;23.4;23.4;23.3;23.3;23.3;23.3;23.3;23.2;23.3;23.2;23.2;23.2;23.2;23.2;23.2;23.2;23.2;23.2;23.2;23.2;23.1;23.1;23.1;23.2;23.1;23.1;23.1;23.1;23.1;23.1;23.1;23;23;23;22.9;23;22.8;22.8;22.8;22.8;22.8;22.7;22.8;22.8;22.8;22.8;22.8;22.8;22.9;22.8;22.8;22.8;22…
23.3;23.2;23.2;23.1;23.2;23.2;23.2;23.2;23.1;23.2;23.3;23.1;23.3;23.3;23.3;23.3;23.3;23.3;23.3;23.4;23.4;23.4;23.4;23.4;23.3;23.3;23.4;23.4;23.3;23.4;23.3;23.3;23.3;23.3;23.2;23.2;23.2;23.2;23.2;23.2;23.2;23.2;23.2;23.2;23.2;23.2;23.2;23.1;23.1;23.1;23.1;23.1;23.1;23.1;23.1;23;23;23.1;23;23;23.1;23;22.9;22.9;22.9;22.9;22.8;22.8;22.8;22.8;22.8;22.8;22.8;22.8;22.8;22.8;22.8;22.8;22.8;22.8;22.8;22.8…
23.4;23.2;23.1;23.2;23.2;23.2;23.2;23.2;23.3;23.2;23.2;23.3;23.3;23.3;23.3;23.3;23.4;23.3;23.4;23.4;23.4;23.4;23.4;23.4;23.3;23.4;23.4;23.4;23.4;23.3;23.3;23.3;23.3;23.3;23.2;23.3;23.3;23.2;23.2;23.2;23.2;23.2;23.2;23.2;23.2;23.2;23.2;23.1;23.1;23.1;23.1;23.1;23.1;23.1;23.2;23.1;23;23;23;23;23;22.9;22.9;22.8;22.9;22.8;22.8;22.8;22.8;22.8;22.7;22.8;22.8;22.8;22.8;22.8;22.8;22.8;22.8;22.9;22.8;22.8…
23.4;23.2;23.1;23.2;23.2;23.2;23.2;23.2;23.2;23.2;23.2;23.2;23.3;23.3;23.4;23.3;23.3;23.4;23.4;23.4;23.4;23.4;23.4;23.4;23.4;23.3;23.4;23.3;23.3;23.3;23.3;23.3;23.3;23.3;23.3;23.3;23.3;23.3;23.2;23.3;23.3;23.2;23.3;23.2;23.2;23.2;23.2;23.1;23.2;23.1;23.1;23.1;23.1;23.1;23.1;23;22.9;23;23;23;22.9;22.8;22.8;22.8;22.8;22.7;22.8;22.8;22.8;22.8;22.8;22.8;22.8;22.8;22.8;22.8;22.8;22.8;22.9;22.8;22.8;22…
23.4;23.2;23.1;23.2;23.2;23.2;23.3;23.2;23.2;23.2;23.3;23.2;23.3;23.3;23.3;23.4;23.3;23.4;23.4;23.5;23.4;23.4;23.4;23.4;23.3;23.4;23.3;23.3;23.3;23.3;23.3;23.3;23.3;23.3;23.3;23.3;23.3;23.3;23.2;23.2;23.2;23.3;23.2;23.2;23.2;23.1;23.2;23.2;23.2;23.1;23.1;23.1;23.1;23.1;23.1;23.1;23;23;23;23;22.8;22.9;22.7;22.8;22.7;22.8;22.8;22.8;22.8;22.8;22.8;22.8;22.8;22.8;22.8;22.8;22.8;22.8;22.8;22.8;22.8;22…
23.3;23.2;23.2;23.2;23.3;23.3;23.3;23.2;23.2;23.2;23.3;23.2;23.4;23.3;23.4;23.4;23.4;23.5;23.4;23.5;23.5;23.4;23.4;23.4;23.4;23.4;23.3;23.3;23.3;23.3;23.3;23.3;23.3;23.2;23.3;23.3;23.3;23.3;23.2;23.2;23.2;23.2;23.2;23.3;23.2;23.2;23.2;23.2;23.1;23.1;23.1;23.2;23.2;23.1;23.1;22.9;23;22.9;22.9;22.9;22.9;22.8;22.7;22.8;22.8;22.7;22.8;22.8;22.8;22.8;22.8;22.8;22.8;22.8;22.8;22.8;22.8;22.8;22.8;22.9;2…
23.4;23.2;23.3;23.1;23.2;23.2;23.3;23.3;23.2;23.3;23.3;23.2;23.4;23.4;23.4;23.4;23.5;23.5;23.6;23.4;23.5;23.5;23.5;23.5;23.4;23.4;23.3;23.3;23.3;23.3;23.3;23.3;23.3;23.3;23.3;23.3;23.3;23.3;23.3;23.3;23.3;23.2;23.2;23.3;23.2;23.2;23.2;23.2;23.2;23.2;23.1;23.1;23.1;23.1;23;23.2;22.9;22.9;22.9;22.8;22.8;22.7;22.7;22.8;22.8;22.8;22.7;22.8;22.8;22.8;22.8;22.9;22.8;22.9;22.9;22.8;22.8;22.8;22.8;22.9;2…
23.4;23.3;23.2;23.3;23.3;23.3;23.3;23.3;23.3;23.2;23.3;23.3;23.4;23.5;23.4;23.4;23.5;23.4;23.4;23.5;23.4;23.5;23.5;23.5;23.4;23.4;23.3;23.3;23.3;23.3;23.3;23.3;23.3;23.3;23.3;23.3;23.3;23.2;23.3;23.3;23.2;23.2;23.2;23.2;23.2;23.2;23.2;23.1;23.2;23.1;23.2;23.1;23.1;23.1;23;23;22.8;22.9;22.8;22.8;22.8;22.8;22.7;22.8;22.7;22.8;22.8;22.8;22.8;22.8;22.8;22.8;22.9;22.8;22.8;22.8;22.9;22.9;22.8;22.9;22.…
23.3;23.3;23.3;23.3;23.2;23.3;23.3;23.3;23.3;23.3;23.3;23.4;23.5;23.4;23.5;23.4;23.4;23.5;23.4;23.5;23.5;23.4;23.4;23.5;23.4;23.3;23.4;23.3;23.3;23.3;23.3;23.3;23.3;23.3;23.3;23.3;23.3;23.3;23.3;23.3;23.3;23.2;23.3;23.2;23.2;23.2;23.2;23.1;23.2;23.2;23.1;23.1;23.2;23;23;22.9;22.9;22.8;22.8;22.7;22.8;22.8;22.8;22.8;22.8;22.8;22.8;22.8;22.8;22.8;22.8;22.9;22.8;22.8;22.8;22.8;22.9;22.9;22.9;22.8;22.…
23.5;23.3;23.3;23.3;23.3;23.3;23.3;23.3;23.3;23.3;23.3;23.4;23.4;23.3;23.5;23.4;23.5;23.5;23.4;23.5;23.5;23.5;23.4;23.4;23.5;23.3;23.4;23.2;23.2;23.3;23.3;23.3;23.3;23.3;23.3;23.3;23.3;23.3;23.3;23.3;23.3;23.4;23.2;23.3;23.2;23.2;23.2;23.1;23.1;23.1;23.2;23.1;23;23.1;22.9;22.8;22.9;22.8;22.8;22.8;22.9;22.8;22.8;22.8;22.8;22.8;22.8;22.8;22.8;22.8;22.8;22.8;22.8;22.8;22.8;22.8;22.8;22.9;22.9;22.9;2…
23.5;23.3;23.3;23.4;23.4;23.3;23.3;23.3;23.3;23.3;23.3;23.3;23.4;23.3;23.6;23.4;23.4;23.6;23.5;23.5;23.5;23.5;23.4;23.5;23.4;23.4;23.4;23.4;23.3;23.3;23.3;23.3;23.3;23.3;23.3;23.3;23.3;23.3;23.3;23.3;23.3;23.2;23.2;23.2;23.2;23.2;23.2;23.1;23.1;23.1;23.1;23.1;23;23;22.9;22.9;22.8;22.8;22.8;22.7;22.8;22.8;22.8;22.8;22.8;22.9;22.8;22.8;22.9;22.9;22.8;22.8;22.8;22.8;22.8;22.8;22.9;22.9;22.9;22.9;22.…
23.6;23.4;23.3;23.4;23.4;23.3;23.3;23.3;23.3;23.3;23.4;23.3;23.4;23.4;23.4;23.5;23.5;23.4;23.4;23.4;23.4;23.5;23.5;23.4;23.4;23.4;23.3;23.4;23.3;23.4;23.3;23.4;23.4;23.3;23.4;23.4;23.3;23.3;23.3;23.2;23.3;23.2;23.2;23.2;23.2;23.2;23.1;23.2;23;23.1;23.1;22.9;22.9;23;22.9;22.7;22.7;22.8;22.7;22.8;22.8;22.8;22.8;22.8;22.8;22.8;22.8;22.9;22.9;22.9;22.9;22.8;22.8;22.8;22.9;22.9;22.9;22.9;22.9;22.9;22.…
23.5;23.4;23.3;23.4;23.3;23.3;23.3;23.3;23.3;23.3;23.4;23.4;23.4;23.4;23.4;23.4;23.4;23.5;23.4;23.5;23.5;23.4;23.4;23.4;23.4;23.4;23.3;23.4;23.4;23.4;23.4;23.3;23.3;23.4;23.4;23.3;23.3;23.3;23.3;23.3;23.2;23.2;23.2;23.2;23.2;23.2;23.1;23.2;23.1;23.1;23.1;23;22.8;22.8;22.7;22.8;22.7;22.7;22.7;22.8;22.8;22.9;22.8;22.8;22.8;22.9;22.9;22.9;22.9;22.9;22.9;22.9;22.8;22.8;22.9;22.9;22.9;22.9;22.9;22.9;2…
23.5;23.4;23.4;23.3;23.4;23.4;23.4;23.3;23.3;23.3;23.4;23.4;23.4;23.4;23.5;23.5;23.4;23.5;23.5;23.5;23.5;23.4;23.4;23.4;23.3;23.4;23.2;23.4;23.4;23.3;23.4;23.3;23.4;23.4;23.3;23.3;23.3;23.3;23.3;23.2;23.2;23.2;23.3;23.2;23.2;23.2;23.2;23;23.1;23;22.9;22.9;22.9;22.8;22.8;22.7;22.7;22.7;22.8;22.8;22.8;22.8;22.8;22.8;22.9;22.8;22.9;22.9;22.9;22.9;22.9;22.9;22.9;22.9;22.9;22.9;22.9;22.9;22.9;22.9;22.…
23.6;23.4;23.4;23.4;23.5;23.3;23.4;23.3;23.3;23.3;23.3;23.3;23.4;23.5;23.5;23.5;23.4;23.4;23.4;23.5;23.4;23.4;23.4;23.4;23.4;23.4;23.4;23.4;23.4;23.4;23.4;23.3;23.4;23.4;23.4;23.4;23.3;23.3;23.3;23.3;23.2;23.2;23.3;23.3;23.2;23.1;23.1;23.1;23;23;22.9;22.8;22.7;22.8;22.7;22.7;22.7;22.8;22.8;22.8;22.8;22.9;22.9;22.8;22.8;22.8;22.9;22.9;22.9;22.9;22.9;22.9;22.9;22.9;22.8;22.8;22.9;22.9;22.9;22.9;22.…
23.4;23.4;23.5;23.4;23.4;23.4;23.4;23.4;23.3;23.3;23.3;23.4;23.4;23.4;23.4;23.4;23.5;23.3;23.5;23.5;23.5;23.4;23.4;23.4;23.4;23.4;23.4;23.4;23.4;23.5;23.3;23.4;23.4;23.3;23.4;23.4;23.3;23.4;23.3;23.2;23.2;23.3;23.3;23.1;23.1;23.1;23.1;23.1;23;22.9;22.8;22.8;22.8;22.8;22.8;22.7;22.8;22.8;22.8;22.8;22.9;22.9;22.9;22.9;22.9;22.8;22.8;22.9;22.9;22.9;22.9;22.9;22.9;22.9;22.9;22.9;22.9;22.9;22.9;22.9;2…
23.6;23.5;23.5;23.4;23.4;23.5;23.4;23.4;23.4;23.4;23.4;23.4;23.5;23.5;23.5;23.4;23.4;23.4;23.4;23.4;23.4;23.4;23.4;23.4;23.4;23.4;23.4;23.4;23.3;23.4;23.4;23.3;23.4;23.4;23.4;23.4;23.3;23.3;23.3;23.2;23.2;23.2;23.2;23.2;23;23;23;23;22.8;22.9;22.8;22.8;22.8;22.8;22.8;22.8;22.8;22.8;22.8;22.8;22.9;22.9;22.9;22.9;22.8;22.9;22.9;22.9;22.9;22.8;22.9;22.9;22.9;22.9;23;22.9;22.9;22.9;22.9;22.9;22.9;22.9…
23.5;23.5;23.5;23.4;23.4;23.4;23.4;23.4;23.4;23.4;23.4;23.4;23.4;23.5;23.5;23.4;23.5;23.3;23.5;23.4;23.4;23.4;23.4;23.4;23.4;23.5;23.4;23.4;23.4;23.3;23.3;23.3;23.3;23.4;23.4;23.3;23.3;23.4;23.3;23.2;23.2;23.2;23.2;23.1;23.1;23;22.9;23;22.8;22.9;22.8;22.9;22.8;22.8;22.8;22.7;22.8;22.8;22.8;22.8;22.9;22.9;22.9;22.9;22.9;22.8;22.9;22.9;22.9;22.9;23;22.9;22.9;22.9;22.9;22.9;22.9;22.9;22.9;22.9;22.9;…
23.6;23.5;23.4;23.4;23.4;23.5;23.4;23.4;23.4;23.4;23.4;23.4;23.5;23.4;23.4;23.5;23.4;23.5;23.4;23.4;23.4;23.4;23.4;23.4;23.3;23.4;23.4;23.4;23.4;23.4;23.3;23.4;23.4;23.3;23.4;23.3;23.3;23.3;23.2;23.2;23.2;23.2;23.2;23;23;23;22.9;22.9;22.9;22.8;22.8;22.8;22.8;22.8;22.8;22.8;22.8;22.8;22.9;22.9;22.9;22.9;22.9;22.9;22.9;22.9;22.9;22.9;22.9;22.9;22.9;22.9;23;22.9;22.9;22.9;23;22.9;22.9;22.9;22.9;23;2…
23.6;23.4;23.5;23.4;23.4;23.4;23.4;23.5;23.4;23.4;23.4;23.4;23.5;23.4;23.5;23.4;23.4;23.4;23.4;23.5;23.4;23.4;23.4;23.4;23.4;23.3;23.4;23.4;23.4;23.3;23.4;23.4;23.3;23.3;23.4;23.3;23.2;23.2;23.3;23.2;23.1;23.1;23;23;22.9;22.9;22.9;22.9;22.8;22.9;22.9;22.9;22.8;22.8;22.8;22.8;22.9;22.8;22.9;22.8;22.9;22.9;22.9;22.9;22.8;22.9;22.9;22.9;22.9;22.9;23;22.9;22.9;22.9;22.9;22.9;22.9;22.9;23;22.9;22.9;23…
23.5;23.4;23.4;23.5;23.4;23.4;23.4;23.5;23.4;23.4;23.4;23.4;23.4;23.4;23.5;23.4;23.4;23.5;23.4;23.4;23.3;23.4;23.4;23.4;23.4;23.5;23.4;23.4;23.4;23.3;23.3;23.3;23.3;23.4;23.3;23.2;23.3;23.2;23.2;23;23.1;23;23;22.9;22.9;23;22.8;22.9;22.9;22.8;22.8;22.9;22.9;22.9;22.9;22.9;22.9;22.9;22.9;22.8;22.9;22.9;22.9;22.9;22.9;22.9;22.9;22.9;22.9;22.9;22.9;22.9;22.9;22.9;22.9;22.9;22.9;23;23;23;23;23;23;23;2…
23.6;23.5;23.4;23.5;23.4;23.4;23.4;23.4;23.4;23.4;23.4;23.4;23.4;23.5;23.5;23.4;23.4;23.3;23.4;23.4;23.4;23.4;23.3;23.4;23.4;23.4;23.3;23.4;23.3;23.3;23.3;23.3;23.3;23.3;23.2;23.2;23.2;23.2;23.1;23;22.9;23;22.9;22.9;22.9;22.9;22.9;22.9;22.9;22.9;22.9;22.9;22.9;22.9;22.9;22.8;22.9;22.9;22.9;22.9;22.9;22.9;22.9;22.9;22.9;22.9;22.9;22.9;22.9;22.9;22.9;23;23;23;23;23;23;23;22.9;23;22.9;23;23;23;23;23…
23.6;23.5;23.4;23.4;23.6;23.6;23.4;23.4;23.4;23.4;23.4;23.4;23.4;23.5;23.4;23.5;23.4;23.4;23.4;23.4;23.4;23.3;23.3;23.4;23.3;23.3;23.4;23.3;23.3;23.3;23.4;23.3;23.3;23.2;23.2;23.2;23.2;23.1;23.1;23.1;22.9;23;22.9;22.9;22.9;22.9;22.9;22.9;22.9;22.9;22.9;22.9;22.9;22.9;22.9;22.9;22.8;22.9;22.9;22.8;23;22.9;22.9;22.9;23;22.9;22.9;22.9;23;23;23;22.9;23;23;23;22.9;23;22.9;22.9;22.9;22.9;23;23;23;23;23…
23.7;23.6;23.5;23.5;23.5;23.5;23.6;23.4;23.4;23.4;23.5;23.4;23.4;23.4;23.5;23.4;23.5;23.4;23.4;23.4;23.4;23.4;23.4;23.3;23.3;23.4;23.3;23.3;23.3;23.3;23.3;23.3;23.2;23.3;23.2;23.2;23.1;23;23;23;22.9;22.9;23;22.9;22.9;22.9;22.9;22.9;22.9;22.9;22.9;22.9;22.9;22.9;22.9;22.9;22.9;22.9;22.9;22.9;22.9;22.9;23;23;22.9;22.9;22.9;22.9;22.9;22.9;22.9;23;23;22.9;23;23;22.9;23;22.9;23;22.9;23;23;23;23;23;23;…
23.6;23.6;23.5;23.5;23.5;23.5;23.5;23.5;23.5;23.4;23.4;23.4;23.5;23.5;23.5;23.4;23.4;23.4;23.4;23.4;23.4;23.4;23.3;23.3;23.3;23.3;23.3;23.3;23.3;23.3;23.3;23.3;23.2;23.2;23.1;23.1;23;23.1;22.9;22.9;23;22.9;23;23;23;23;22.9;22.9;22.9;22.9;22.9;22.9;22.9;22.9;22.9;22.9;22.9;22.9;23;23;23;23;23;22.9;23;23;23;23;22.9;22.9;23;23;23;23;23;23;23;22.9;23;22.9;22.9;23;23.1;23;23;23;23;23;23;23;23;23;23;23…
23.6;23.5;23.5;23.5;23.5;23.5;23.5;23.6;23.5;23.4;23.5;23.5;23.5;23.4;23.4;23.5;23.4;23.4;23.4;23.4;23.4;23.4;23.3;23.4;23.3;23.3;23.4;23.3;23.3;23.3;23.2;23.2;23.2;23.2;23.1;23.1;23;23;22.9;22.9;22.9;23;23;23;23;22.9;22.9;23;22.9;22.9;22.9;22.9;22.9;22.9;22.9;22.9;22.9;22.9;22.8;23;23;23;23;23;23;23;22.9;23;23;22.9;23;22.9;23;23;23;23;23;23;23;23;22.9;23.1;23;23;23;23;23.1;23;23;23;23;23;23;23;2…
23.7;23.5;23.5;23.5;23.6;23.6;23.6;23.5;23.5;23.5;23.4;23.4;23.4;23.4;23.4;23.4;23.4;23.4;23.4;23.3;23.4;23.4;23.3;23.4;23.4;23.3;23.3;23.2;23.2;23.3;23.2;23.2;23.2;23.1;23;23;22.9;22.9;23;22.9;23;22.9;22.9;23;22.9;23;23;23;22.9;23;22.9;23;22.9;22.9;22.9;22.9;22.9;22.9;22.9;23;23;23;23;23;23;23;23;22.9;23;23;23;23;23.1;23;23;23;23;23;23;23;23;23;23;23.1;23;23;23;23;23.1;23.1;23.1;23;23.1;23;23;23…
23.8;23.5;23.5;23.5;23.5;23.6;23.5;23.5;23.5;23.5;23.5;23.4;23.4;23.4;23.4;23.4;23.4;23.4;23.4;23.4;23.4;23.4;23.3;23.3;23.2;23.2;23.3;23.2;23.2;23.2;23.2;23.2;23.1;23;23;22.9;22.9;22.9;23;23;23;22.9;22.9;22.9;23;23;23;23;23;23;23;23;23;22.9;23;22.9;22.9;22.9;22.9;23;22.9;23;23;23;23;23.1;23.1;23;23;23;23;23;23;23;23.1;23;23;23.1;23;23.1;23;23;23;23.1;23;23.1;23;23.1;23;23;23.1;23.1;23;23;23;23;2…
23.7;23.6;23.6;23.5;23.5;23.5;23.5;23.6;23.5;23.5;23.4;23.4;23.4;23.4;23.4;23.4;23.4;23.4;23.4;23.4;23.4;23.4;23.4;23.3;23.4;23.3;23.3;23.2;23.2;23.2;23.2;23.1;23;23;23;22.9;22.9;23;22.9;23;23;23;23;23;23;23;23;23;23;23;23;23;23;23;23;22.9;23;23;22.9;22.9;23;23;23;23.1;23;23;23;23;23;23;23;23;23.1;23.1;23.1;23.1;23;23;23;23.1;23.1;23.1;23;23;23;23.1;23;23.1;23.1;23.1;23.1;23.1;23.1;23;23;23;23;23…
23.7;23.6;23.5;23.6;23.5;23.5;23.5;23.5;23.5;23.5;23.4;23.5;23.4;23.4;23.4;23.4;23.4;23.4;23.4;23.4;23.4;23.4;23.3;23.3;23.2;23.3;23.2;23.2;23.2;23.2;23.1;23.1;23;23;23;22.9;22.9;22.9;23;23;23;23;23;23;22.9;23;23;23;23;23;23;23;23;23;23;23;22.9;22.9;23;23;23;23;23;23;23.1;23.1;23.1;23;23;23;23;23;23;23;23;23;23.1;23;23;23;23;23;23;23;23.1;23.1;23;23.1;23;23.1;23.1;23.1;23.1;23;23;23;23.1;23.1;23.…
23.7;23.5;23.5;23.5;23.4;23.5;23.5;23.5;23.5;23.5;23.5;23.5;23.4;23.4;23.4;23.4;23.4;23.4;23.4;23.4;23.4;23.3;23.3;23.3;23.2;23.2;23.1;23.1;23.2;23;23.1;23.1;23.1;22.9;22.9;22.9;22.9;22.9;22.9;23;22.9;23;23;23;23;23;23;23;23;23;23;23;23;22.9;23;22.9;23;22.9;22.9;23;23.1;23.1;23.1;23;23.1;23.1;23;23;23;23;23;23.1;23;23;23.1;23.1;23;23;23;23;23;23;23.1;23;23.1;23.1;23.1;23.1;23.1;23;23.1;23;23.1;23…
23.6;23.5;23.5;23.5;23.5;23.5;23.5;23.5;23.5;23.5;23.5;23.5;23.5;23.4;23.4;23.4;23.4;23.4;23.3;23.4;23.4;23.3;23.3;23.3;23.2;23.3;23.1;23.1;23.1;23;23;23;23;23;22.9;23;23;22.9;23;23;23;23;23;23;23;22.9;23;23;23;23;23;22.9;23;23;23;22.9;23;22.9;23;23;23.1;23.1;23;23;23.1;23;23;23;23;23;23.1;23;23.1;23.1;23;23;23;23.1;23.1;23.1;23.1;23;23;23.1;23.1;23.1;23;23;23.1;23;23.1;23;23.1;23;23;23.1;23.1;23…
23.6;23.5;23.5;23.5;23.5;23.5;23.5;23.5;23.4;23.5;23.3;23.5;23.4;23.4;23.4;23.4;23.4;23.4;23.4;23.4;23.3;23.3;23.3;23.3;23.2;23.2;23.2;23.1;23;23;23;23;23;22.9;22.9;22.9;22.9;23;23;23;23;23;23.1;23;23.1;23.1;23;23;23;23;23;23;23;23;23;23;23;23;23;23;23;23.1;23.1;23.1;23;23;23.1;23.1;23.1;23;23;23.1;23.1;23.1;23.1;23;23.1;23.1;23;23;23.1;23.1;23;23;23.1;23.1;23.1;23;23;23.1;23.1;23.1;23;23.1;23.1;…
23.6;23.5;23.5;23.4;23.4;23.5;23.5;23.5;23.5;23.4;23.4;23.5;23.4;23.3;23.4;23.4;23.4;23.3;23.3;23.3;23.3;23.3;23.3;23.3;23.2;23.1;23.1;23;23;23;23;23;23.1;23;23;23;22.9;23;23;23;23;23;23;23;23.1;23;23;23.1;23;23;23;23;23;23;23;23;23;23;23;23;23;23;23;23.1;23.1;23;23.1;23.1;23;23;23;23;23.1;23.1;23.1;23.1;23;23;23;23.1;23;23.1;23;23;23.1;23.1;23.1;23.1;23.1;23.1;23.1;23;23.1;23.1;23.1;23.1;23.1;23…
23.6;23.5;23.4;23.4;23.5;23.5;23.4;23.4;23.5;23.4;23.4;23.5;23.4;23.4;23.4;23.4;23.4;23.3;23.3;23.3;23.3;23.2;23.2;23.2;23.1;23.1;23.1;23;22.9;23;23;23;23;23;23;23;23;23;23;23;23;23;23.1;23.1;23;23.1;23.1;23.1;23.1;23;23;23;23;23;23;23;23;23;23;23.1;23.1;23;23;23.1;23;23.1;23.1;23.1;23.1;23.1;23.1;23;23.1;23.1;23.1;23.1;23.1;23.1;23.1;23.1;23;23.1;23.1;23.2;23;23.1;23.1;23.1;23.1;23.1;23.1;23.1;2…
23.7;23.5;23.5;23.5;23.4;23.5;23.5;23.4;23.4;23.4;23.5;23.4;23.4;23.3;23.3;23.3;23.3;23.4;23.3;23.3;23.2;23.2;23.1;23.1;23;23;22.9;23;23;23;23;23;23;23;23;23.1;23;23;23;23.1;23;23;23.1;23.1;23.1;23.1;23.1;23.1;23.1;23.1;23;23;23;23;23;23.1;23;23;23;23;23;23.1;23.1;23.1;23.1;23.1;23.1;23.1;23.1;23.1;23.1;23.1;23.1;23.1;23.1;23.1;23.1;23.1;23.1;23.1;23.1;23.1;23.1;23.1;23.1;23.1;23.1;23.1;23.1;23.1…
23.7;23.5;23.5;23.4;23.4;23.4;23.5;23.4;23.4;23.4;23.5;23.5;23.3;23.3;23.4;23.3;23.3;23.4;23.3;23.3;23.2;23.2;23.1;23.2;23;23;23;23;23;22.9;23;23;23;23;23;23;23;23.1;23;23;23.1;23;23;23.1;23.1;23.1;23.1;23.1;23;23;23;23;23.1;23.1;23;23;23;23.1;23.1;23;23.1;23.1;23.1;23.1;23.1;23.1;23.1;23.1;23.1;23;23.1;23.1;23.1;23.1;23.1;23.1;23.1;23.1;23.1;23.1;23.1;23.1;23.1;23.1;23.1;23.2;23.2;23.1;23.1;23.2…
23.7;23.5;23.5;23.5;23.5;23.5;23.4;23.4;23.4;23.4;23.4;23.4;23.4;23.4;23.3;23.3;23.4;23.3;23.2;23.2;23.2;23.2;23.2;23.2;22.9;22.9;23;23;23;22.9;22.9;23;23.1;23;23;23;23;23;23;23;23.1;23;23;23;23.1;23.1;23.1;23.1;23.1;23;23;23;23;23.1;23.1;23.1;23;23;23.1;23.1;23.1;23.1;23.1;23.1;23.1;23.1;23.1;23.2;23.1;23.1;23.1;23.1;23.2;23.2;23.2;23.1;23.1;23.1;23.1;23.1;23.1;23.2;23.1;23.1;23.2;23.2;23.1;23.1…
23.6;23.5;23.5;23.5;23.5;23.5;23.4;23.4;23.4;23.3;23.4;23.4;23.4;23.3;23.3;23.3;23.4;23.3;23.2;23.3;23.2;23.1;23.1;23;22.9;23;23;23;23;23;23;23.1;23;23.1;23;23;23;23.1;23.1;23.1;23.1;23;23.1;23.1;23.1;23.1;23.1;23;23;23.1;23;23.1;23;23.1;23;23.1;23;23.1;23.1;23.1;23.1;23.1;23.1;23.1;23.1;23.1;23.1;23.1;23.1;23.2;23.1;23.1;23.2;23.1;23.2;23.1;23.1;23.1;23.1;23.1;23.1;23.1;23.2;23.2;23.2;23.2;23.1;…
23.5;23.5;23.5;23.4;23.5;23.6;23.4;23.4;23.4;23.4;23.4;23.4;23.4;23.3;23.4;23.3;23.2;23.3;23.2;23.2;23.2;23;23;23;23.1;23.1;23;23;22.9;23;22.9;23;23.1;23.1;23.1;23.1;23;23.1;23.1;23;23.1;23;23.1;23.1;23.1;23.1;23.1;23.1;23.1;23.1;23.1;23;23.1;23.1;23.1;23.1;23.1;23.1;23.1;23.1;23.1;23.1;23.1;23.1;23.1;23.2;23.1;23.1;23.1;23.1;23.2;23.2;23.2;23.2;23.1;23.1;23.1;23.1;23.1;23.1;23.1;23.2;23.2;23.1;2…
23.6;23.5;23.5;23.4;23.5;23.5;23.4;23.4;23.3;23.3;23.4;23.4;23.3;23.3;23.3;23.4;23.2;23.2;23.1;23.1;23.2;23;23;23;22.9;23;23;23;23;23;23;23.1;23;23.1;23.1;23.1;23.1;23.1;23.1;23.1;23.1;23.1;23.1;23.1;23.1;23.1;23.1;23.1;23.1;23.1;23.1;23.1;23.1;23.1;23.1;23.2;23.1;23.1;23.1;23.1;23.1;23.1;23.1;23.1;23.1;23.2;23.1;23.2;23.1;23.1;23.2;23.2;23.2;23.2;23.1;23.1;23.1;23.1;23.1;23.1;23.1;23.2;23.2;23.2…
23.6;23.4;23.4;23.5;23.4;23.3;23.4;23.3;23.4;23.4;23.4;23.4;23.3;23.3;23.3;23.3;23.3;23.1;23.1;23.2;23.1;23.1;23;23;23;23;22.9;23;23;23;23.1;23;23.1;23.1;23;23.1;23.1;23.1;23.1;23.1;23.1;23.1;23.2;23.1;23.1;23.1;23.1;23.1;23.1;23.1;23.1;23.1;23.2;23.1;23.1;23.1;23.1;23.1;23;23.1;23.1;23.1;23.1;23.1;23.1;23.2;23.2;23.2;23.1;23.1;23.2;23.2;23.2;23.1;23.2;23.1;23.2;23.1;23.2;23.2;23.1;23.2;23.2;23.1…
23.6;23.4;23.5;23.3;23.4;23.3;23.4;23.4;23.3;23.3;23.3;23.2;23.3;23.3;23.2;23.2;23.2;23.2;23.1;23.1;23;23;23;23;23;23.1;22.9;23.1;23;23;23;23;23;23;23.1;23.1;23.1;23.1;23.1;23.1;23.1;23.1;23.1;23.2;23.1;23.2;23.2;23.2;23.1;23.1;23.1;23.1;23.2;23.1;23.1;23.1;23.1;23.1;23.1;23.1;23.1;23.1;23.1;23.2;23.2;23.2;23.2;23.2;23.2;23.2;23.1;23.2;23.2;23.2;23.2;23.2;23.2;23.2;23.2;23.2;23.2;23.2;23.2;23.2;2…
23.6;23.4;23.4;23.3;23.4;23.4;23.3;23.3;23.2;23.4;23.4;23.3;23.3;23.3;23.2;23.2;23.1;23.1;23;23.1;23;23.1;23;23;23.1;23;23;23.1;23;23.1;23;23;23.2;23.1;23.1;23.1;23.1;23;23;23.1;23.1;23.1;23.2;23.1;23.1;23.1;23.1;23.1;23.1;23.1;23.1;23.1;23.1;23.1;23.1;23;23.1;23.1;23.1;23.1;23.1;23.1;23.1;23.1;23.2;23.2;23.2;23.2;23.2;23.2;23.2;23.2;23.2;23.1;23.2;23.2;23.2;23.2;23.1;23.2;23.2;23.2;23.2;23.2;23.…
23.5;23.4;23.3;23.3;23.3;23.4;23.3;23.3;23.3;23.3;23.3;23.2;23.3;23.2;23.2;23.1;23.2;23.1;23.1;23.1;23;23;23;23.1;23.1;23;23;23.1;23;23;23;23.1;23.2;22.9;23.1;23.1;23.1;23.1;23;23.1;23.1;23.1;23.2;23.1;23.2;23.1;23.1;23.1;23.1;23.1;23.1;23.1;23.2;23.1;23.1;23.1;23.1;23.1;23.1;23.1;23.1;23.1;23.2;23.2;23.2;23.2;23.2;23.2;23.2;23.2;23.2;23.2;23.2;23.2;23.1;23.1;23.2;23.2;23.2;23.2;23.2;23.2;23.2;23…
23.5;23.4;23.3;23.3;23.3;23.3;23.3;23.2;23.2;23.3;23.2;23.1;23.2;23.1;23.1;23;23.1;23;23.1;23;23;23;23;23;23;23;23;23;23;23;23;23;23.1;23.1;23.1;23.1;23.1;23.2;23;23.1;23.1;23;23.1;23.2;23.1;23.1;23;23.1;23.1;23.1;23.1;23.1;23.1;23.1;23.1;23.1;23.1;23.1;23.1;23.1;23.1;23.2;23.2;23.2;23.2;23.2;23.2;23.2;23.2;23.2;23.2;23.2;23.2;23.1;23.2;23.2;23.2;23.2;23.2;23.2;23.2;23.2;23.2;23.2;23.2;23.2;23.2;…
23.5;23.4;23.3;23.3;23.3;23.3;23.2;23.2;23.3;23.2;23.2;23.1;23.2;23;23.1;23.1;23.1;23.1;23.1;23;23;23;23;23;23;23;23;23.1;23;23.1;23;23;23.1;23.1;23.1;23.1;23.1;23.1;23.1;23.1;23.1;23.1;23.1;23.1;23.1;23.1;23.1;23.2;23.1;23.2;23.1;23.1;23.1;23.1;23.2;23.1;23.1;23.1;23.2;23.1;23.2;23.1;23.2;23.1;23.2;23.2;23.2;23.2;23.2;23.2;23.2;23.2;23.2;23.2;23.2;23.2;23.2;23.2;23.2;23.3;23.2;23.3;23.2;23.2;23.…
23.4;23.3;23.3;23.3;23.2;23.3;23.2;23.1;23.2;23.2;23.1;23.1;23;23.1;23.1;23.1;23.1;23.1;23;23;23.1;23;23;23;23;23;23;23;23.1;23.1;23;23;23.1;23.1;23.1;23.1;23.1;23.1;23;23.1;23.1;23.1;23;23.1;23;23.1;23.1;23.1;23.1;23.1;23.1;23.1;23.1;23.1;23.2;23.1;23.1;23.1;23.1;23.2;23.2;23.2;23.2;23.2;23.2;23.2;23.2;23.2;23.2;23.3;23.2;23.2;23.2;23.2;23.2;23.2;23.2;23.2;23.2;23.2;23.2;23.2;23.2;23.2;23.2;23.2…
23.5;23.3;23.2;23.2;23.2;23.2;23.1;23;23;23;23.2;23;23.1;23;23.1;23.1;23.1;23.1;23.1;23.1;23;23.1;23;23;23;22.9;23.1;23;23.1;23.1;23.1;23.1;23.1;23.1;23.1;23.1;23.1;23.1;23.1;23.1;23.1;23.1;23.1;23.2;23.2;23.2;23.2;23.2;23.1;23.1;23.1;23;23.2;23.1;23.2;23.1;23.1;23.1;23.1;23.1;23.2;23.2;23.2;23.2;23.2;23.2;23.2;23.2;23.2;23.1;23.2;23.2;23.2;23.2;23.2;23.2;23.2;23.2;23.2;23.2;23.2;23.2;23.2;23.2;2…
23.4;23.3;23.3;23.1;23.3;23.2;23.1;23.1;23;23.2;23;23.1;23.1;23.1;23;23.1;23.1;23.1;23.1;23.1;23;23.1;23.1;23.1;23.1;23;23.1;23;23;23.1;23.1;23.1;23.2;23.1;23.1;23.1;23.1;23.1;23.1;23.1;23.1;23.1;23.1;23.2;23.2;23.2;23.2;23.1;23.1;23.2;23.1;23.1;23.2;23.1;23.1;23.1;23.1;23.1;23.1;23.1;23.1;23.2;23.1;23.2;23.2;23.2;23.3;23.2;23.3;23.2;23.2;23.3;23.2;23.2;23.2;23.2;23.2;23.2;23.2;23.2;23.2;23.2;23.…
23.5;23.2;23.1;23.2;23.1;23.1;23.1;23;23;23.1;23;23.1;23.1;22.9;23.1;23.1;23;23;23;23.1;23.1;23.1;23.1;23.1;23;23;23.1;23;23;23;23;23.1;23.2;23.1;23.2;23.1;23.1;23.1;23.2;23.1;23.1;23.1;23.1;23.2;23.2;23.2;23.2;23.2;23.1;23.2;23.1;23.1;23.1;23.2;23.2;23.1;23.1;23.1;23.2;23.1;23.2;23.2;23.1;23.2;23.2;23.3;23.3;23.3;23.3;23.2;23.2;23.2;23.3;23.3;23.2;23.2;23.2;23.2;23.2;23.2;23.3;23.2;23.2;23.2;23.…
23.5;23.2;23.1;23.2;23.1;23.1;23.1;23;23;23.1;23;23.1;23;23.1;22.9;23.1;23.1;23.1;23.1;23;23.1;23.1;23.1;23.1;23.1;23;23;23;23;23.1;23.1;23.1;23.1;23.1;23.1;23.2;23.1;23.2;23.1;23.1;23.1;23.2;23.2;23.2;23.2;23.2;23.2;23.2;23.1;23.2;23.2;23.1;23.1;23.2;23.1;23.1;23.2;23.1;23.2;23.1;23.2;23.2;23.3;23.2;23.2;23.3;23.2;23.3;23.1;23.2;23.2;23.2;23.2;23.2;23.3;23.2;23.2;23.2;23.2;23.2;23.2;23.2;23.2;23…
23.2;23.2;23.1;23.3;23.1;23.1;23.1;23;23;23;23.1;23.1;23.1;23.1;23;23.1;23.1;23;23;23.1;23.1;23;23.1;23;23.1;23;23.1;23.1;23.1;23.1;23.2;23.1;23.1;23.1;23.2;23.1;23.2;23.2;23.1;23.1;23.1;23.1;23.1;23.2;23.2;23.2;23.2;23.2;23.2;23.2;23.2;23.2;23.2;23.1;23.2;23.1;23.2;23.2;23.1;23.1;23.2;23.2;23.2;23.3;23.2;23.3;23.2;23.3;23.2;23.2;23.2;23.2;23.3;23.2;23.3;23.3;23.3;23.2;23.3;23.3;23.2;23.3;23.2;23…
23.4;23.2;23.1;23.2;23.1;23.1;23.1;23;23;23;23;23.1;23.1;23.1;23.1;23.1;23.1;23.1;23.1;23.1;23.1;23.1;23.1;23.1;23.1;23;23.1;23.1;23.1;23.1;23.1;23.2;23.1;23.2;23.2;23.2;23.1;23.2;23.1;23.1;23.1;23.1;23.1;23.2;23.2;23.1;23.2;23.2;23.2;23.2;23.2;23.2;23.2;23.2;23.2;23.1;23.2;23.2;23.2;23.2;23.2;23.2;23.2;23.2;23.3;23.3;23.3;23.3;23.2;23.3;23.2;23.3;23.3;23.2;23.3;23.3;23.3;23.3;23.2;23.2;23.3;23.3…
23.3;23.1;23.1;23.1;23.1;23.1;23;23;23;23;23;23;23.1;23;23;23.1;23.1;23.1;23.1;23.1;23.1;23.1;23.2;23;23.1;23.1;23.1;23.1;23.1;23.1;23.1;23.1;23.1;23.2;23.2;23.1;23.2;23.1;23.2;23.1;23.1;23.1;23.1;23.2;23.2;23.1;23.2;23.2;23.2;23.2;23.2;23.2;23.2;23.2;23.2;23.1;23.2;23.2;23.2;23.2;23.2;23.2;23.2;23.2;23.2;23.3;23.3;23.2;23.3;23.3;23.3;23.3;23.2;23.3;23.3;23.2;23.3;23.3;23.2;23.3;23.3;23.3;23.3;23…
23.3;23.1;23.1;23.1;23.1;23;23.1;23.1;23.1;23;23;23;23.1;23.1;23.2;23.1;23.2;23.2;23.1;23.1;23.1;23.1;23.1;23.1;23.1;23.1;23.1;23.1;23.1;23.1;23.1;23.2;23.1;23.1;23.2;23.2;23.2;23.2;23.2;23.1;23.1;23.1;23.2;23.2;23.2;23.2;23.2;23.2;23.2;23.2;23.2;23.2;23.2;23.2;23.1;23.2;23.2;23.2;23.2;23.2;23.2;23.2;23.3;23.2;23.2;23.3;23.3;23.3;23.2;23.3;23.3;23.2;23.3;23.3;23.3;23.3;23.3;23.3;23.3;23.3;23.3;23…
23.3;23.2;23.1;23.1;23.1;23.1;23;23;23.1;23.1;23;23.1;23;23.1;23.1;23.1;23.1;23.1;23.1;23.1;23.1;23.1;23.1;23.1;23.1;23.1;23.1;23.1;23.1;23.1;23.1;23.1;23.2;23.2;23.2;23.2;23.1;23.2;23.1;23.2;23.2;23.2;23.1;23.2;23.2;23.2;23.2;23.2;23.2;23.2;23.2;23.2;23.3;23.2;23.2;23.2;23.2;23.2;23.2;23.2;23.3;23.3;23.2;23.3;23.2;23.3;23.3;23.3;23.3;23.3;23.3;23.3;23.3;23.3;23.3;23.3;23.3;23.3;23.2;23.3;23.3;23…
23.3;23.1;23.1;23.1;23.1;23.1;23.1;23.1;23;23.1;23.1;23.1;23.1;23.1;23.1;23.1;23.1;23.2;23.1;23.1;23.2;23.1;23.1;23.1;23.1;23.1;23.1;23.1;23.1;23.1;23.1;23.2;23.1;23.1;23.2;23.1;23.2;23.1;23.1;23.2;23.1;23.2;23.2;23.2;23.2;23.2;23.2;23.2;23.2;23.2;23.2;23.2;23.2;23.2;23.2;23.2;23.2;23.2;23.2;23.2;23.2;23.3;23.2;23.3;23.3;23.3;23.3;23.3;23.2;23.3;23.3;23.3;23.3;23.3;23.3;23.3;23.3;23.3;23.3;23.3;2…
23.2;23.1;23;23;23.1;23;23.1;23.1;23;23;23.1;23.1;23.1;23.1;23.1;23.1;23;23.1;23.1;23.1;23.1;23.1;23.1;23.1;23.1;23.1;23.1;23.1;23.1;23.2;23.1;23.1;23.2;23.2;23.2;23.2;23.2;23.2;23.2;23.2;23.2;23.2;23.2;23.2;23.2;23.2;23.2;23.2;23.2;23.2;23.2;23.2;23.2;23.2;23.2;23.2;23.2;23.2;23.2;23.2;23.2;23.2;23.2;23.3;23.3;23.3;23.3;23.3;23.3;23.3;23.2;23.3;23.3;23.3;23.3;23.3;23.3;23.3;23.2;23.3;23.2;23.3;2…
23.2;23.1;23.1;23.2;23.2;23.1;23.1;23;23.1;23.1;23;23.1;23.1;23.1;23.1;23.1;23.1;23.1;23.1;23.1;23.1;23.1;23.1;23.1;23.1;23.1;23.1;23.1;23.1;23.1;23.1;23.1;23.2;23.2;23.2;23.2;23.2;23.2;23.2;23.2;23.2;23.2;23.2;23.2;23.2;23.3;23.2;23.2;23.2;23.2;23.2;23.2;23.2;23.2;23.2;23.2;23.2;23.2;23.2;23.2;23.2;23.3;23.3;23.3;23.3;23.3;23.3;23.3;23.3;23.3;23.3;23.3;23.4;23.3;23.3;23.3;23.3;23.3;23.3;23.3;23.…
23.2;23.1;23.1;23.1;23;23;23.1;23.1;23;23;23.1;23;23.1;23;23.1;23.1;23.1;23.1;23.1;23.1;23.1;23.1;23.1;23.1;23.1;23;23.1;23.1;23.1;23.1;23.1;23.1;23.2;23.2;23.2;23.2;23.2;23.2;23.2;23.2;23.2;23.2;23.2;23.2;23.1;23.2;23.3;23.2;23.2;23.2;23.2;23.2;23.2;23.2;23.2;23.2;23.2;23.2;23.3;23.2;23.3;23.3;23.3;23.3;23.3;23.3;23.3;23.3;23.3;23.3;23.3;23.3;23.3;23.3;23.4;23.3;23.3;23.3;23.3;23.3;23.3;23.3;23.…
23.2;23.1;23.1;23.1;23.1;23.1;23.1;23.1;23;23;23;23.1;23.1;23.1;23.1;23.1;23.2;23.2;23.1;23.1;23.2;23.1;23.1;23.1;23.1;23.1;23.1;23.1;23.1;23.1;23.1;23.1;23.2;23.2;23.2;23.2;23.2;23.2;23.2;23.2;23.2;23.2;23.2;23.2;23.2;23.2;23.3;23.2;23.2;23.2;23.2;23.2;23.2;23.2;23.2;23.2;23.2;23.2;23.2;23.2;23.3;23.2;23.3;23.3;23.3;23.3;23.3;23.3;23.3;23.3;23.3;23.3;23.3;23.3;23.3;23.3;23.3;23.3;23.3;23.3;23.3;…
23.2;23.1;23;23.1;23;23.1;23.1;23.1;23.1;23.1;23.1;23.1;23.1;23.1;23.1;23.1;23.2;23.2;23.1;23.2;23.2;23.1;23.1;23.2;23.1;23.1;23.1;23.1;23.1;23.2;23.1;23.2;23.2;23.2;23.2;23.2;23.2;23.2;23.2;23.2;23.2;23.2;23.2;23.2;23.2;23.2;23.2;23.2;23.2;23.2;23.2;23.2;23.3;23.2;23.2;23.2;23.2;23.2;23.2;23.2;23.3;23.2;23.3;23.3;23.3;23.3;23.3;23.3;23.3;23.3;23.3;23.3;23.4;23.3;23.3;23.3;23.3;23.3;23.3;23.3;23.…
23.2;23.1;23;23;23;23.1;23.1;23.1;23.1;23.1;23.1;23.1;23.1;23.2;23.2;23.1;23.2;23.1;23.1;23.2;23.2;23.2;23.1;23.1;23.2;23.1;23.1;23.1;23.1;23.1;23.2;23.2;23.2;23.2;23.1;23.2;23.2;23.2;23.2;23.2;23.2;23.2;23.2;23.2;23.2;23.2;23.2;23.2;23.2;23.2;23.2;23.2;23.3;23.2;23.2;23.2;23.2;23.2;23.2;23.2;23.3;23.3;23.3;23.3;23.3;23.3;23.2;23.3;23.3;23.3;23.4;23.3;23.3;23.3;23.3;23.3;23.3;23.3;23.3;23.3;23.3;…
23.2;23.1;23;23;23.1;23.1;23.1;23.1;23.1;23.1;23.1;23.1;23.1;23.1;23.1;23.1;23.1;23.1;23.2;23.1;23.2;23.1;23.1;23.1;23.1;23;23.1;23.1;23.1;23.1;23.1;23.2;23.2;23.1;23.2;23.2;23.2;23.2;23.2;23.2;23.2;23.3;23.2;23.2;23.2;23.2;23.2;23.2;23.2;23.3;23.2;23.2;23.2;23.2;23.2;23.2;23.2;23.2;23.2;23.2;23.2;23.2;23.3;23.3;23.2;23.3;23.3;23.4;23.3;23.3;23.3;23.3;23.3;23.3;23.3;23.3;23.3;23.3;23.3;23.3;23.3;…
23.2;23.1;23;23.1;23;23.1;23.1;23.1;23.1;23.1;23.1;23.1;23;23.1;23.2;23.1;23.1;23.1;23.1;23.2;23.2;23.2;23.1;23.1;23.1;23.1;23.1;23.1;23.2;23.2;23.2;23.1;23.1;23.1;23.1;23.2;23.2;23.2;23.1;23.1;23.2;23.2;23.2;23.2;23.2;23.2;23.2;23.2;23.2;23.2;23.2;23.3;23.3;23.3;23.2;23.2;23.2;23.2;23.2;23.2;23.3;23.2;23.3;23.3;23.3;23.3;23.3;23.3;23.3;23.3;23.3;23.3;23.4;23.4;23.3;23.3;23.3;23.3;23.3;23.3;23.3;…
23.1;23.1;23.1;23.1;23;23;23.1;23.1;23.1;23.1;23.1;23.1;23.1;23;23.1;23.1;23.1;23.1;23.1;23.2;23.2;23.2;23.1;23.1;23.1;23.1;23.1;23.1;23.2;23.1;23.2;23.1;23.1;23.1;23.1;23.2;23.2;23.2;23.2;23.1;23.2;23.2;23.2;23.2;23.2;23.2;23.2;23.3;23.2;23.2;23.2;23.3;23.3;23.2;23.2;23.2;23.2;23.2;23.2;23.2;23.3;23.3;23.3;23.3;23.3;23.3;23.3;23.3;23.3;23.3;23.4;23.3;23.3;23.3;23.3;23.3;23.3;23.3;23.3;23.3;23.3;…
23.1;23.1;23;23.1;23.1;23.2;23.1;23;23;23;23.1;23.1;23.1;23.1;23.1;23.1;23.1;23.1;23.1;23.2;23.2;23.1;23.2;23.1;23.1;23.1;23.1;23.1;23.2;23.2;23.2;23.1;23.1;23.2;23.1;23.2;23.2;23.2;23.2;23.2;23.2;23.2;23.2;23.2;23.2;23.2;23.2;23.3;23.2;23.3;23.3;23.2;23.3;23.2;23.2;23.2;23.2;23.2;23.2;23.3;23.3;23.3;23.3;23.3;23.3;23.4;23.3;23.3;23.3;23.3;23.4;23.4;23.3;23.3;23.3;23.3;23.3;23.3;23.3;23.3;23.3;23…
23.1;23.2;23.1;23.1;23.1;23.1;23.1;23;23.1;23;23.1;23.1;23.1;23;23.1;23;23.1;23.1;23.1;23.1;23.2;23.1;23.1;23;23.1;23.1;23.2;23.2;23.2;23.2;23.2;23.1;23.1;23.2;23.1;23.2;23.2;23.2;23.2;23.2;23.1;23.2;23.2;23.2;23.2;23.2;23.3;23.3;23.3;23.3;23.3;23.3;23.3;23.3;23.2;23.2;23.2;23.2;23.3;23.3;23.3;23.3;23.3;23.2;23.3;23.3;23.3;23.3;23.3;23.3;23.3;23.3;23.3;23.3;23.3;23.3;23.3;23.3;23.3;23.3;23.3;23.3…
23.2;23;23.1;23;23;23;23.1;23;23;23;23.1;23.1;23.1;23.2;23.1;23.1;23.1;23.1;23.1;23.1;23;23.2;23.2;23.1;23.1;23.1;23.2;23.1;23.2;23.1;23.1;23.2;23.2;23.2;23.2;23.2;23.2;23.2;23.2;23.2;23.2;23.2;23.2;23.2;23.3;23.2;23.3;23.3;23.3;23.2;23.2;23.3;23.3;23.2;23.2;23.2;23.2;23.2;23.3;23.3;23.3;23.3;23.3;23.3;23.3;23.3;23.3;23.3;23.3;23.3;23.4;23.3;23.3;23.3;23.3;23.3;23.3;23.3;23.3;23.3;23.3;23.3;23.4;…
23.2;23.1;23;23.1;23.1;23.1;23.1;23.1;23.1;23;23.1;23.1;23.1;23.1;23.1;23.2;23.2;23.2;23.1;23.1;23.1;23.2;23.1;23.1;23.2;23.1;23.1;23.1;23.2;23.2;23.1;23.1;23.1;23.2;23.2;23.1;23.2;23.2;23.2;23.2;23.2;23.2;23.2;23.2;23.3;23.3;23.3;23.3;23.3;23.2;23.2;23.2;23.2;23.2;23.2;23.3;23.2;23.3;23.3;23.3;23.3;23.3;23.3;23.3;23.3;23.3;23.4;23.3;23.3;23.4;23.4;23.3;23.4;23.3;23.3;23.3;23.3;23.4;23.3;23.4;23.…
23.2;23.1;23.1;23.1;23;23.1;23.1;23.1;23.1;23.1;23.1;23.1;23;23.1;23.2;23.2;23.1;23.2;23.1;23.1;23.2;23.1;23.1;23.1;23.1;23.1;23.1;23.1;23.1;23.2;23.2;23.2;23.1;23.2;23.2;23.2;23.2;23.2;23.2;23.3;23.2;23.2;23.2;23.2;23.3;23.3;23.3;23.3;23.3;23.3;23.2;23.3;23.3;23.2;23.2;23.2;23.3;23.3;23.2;23.3;23.3;23.3;23.3;23.3;23.3;23.3;23.3;23.3;23.3;23.3;23.3;23.3;23.3;23.3;23.3;23.3;23.3;23.4;23.3;23.4;23.…
23.1;23;23.1;23.1;23;23.1;23.1;23.1;23.1;23.1;23.1;23.1;23.1;23.2;23.1;23.2;23.2;23.2;23.2;23.1;23.1;23.2;23.2;23.1;23.1;23.1;23.1;23.1;23.1;23.2;23.2;23.2;23.2;23.2;23.2;23.2;23.1;23.2;23.2;23.2;23.3;23.3;23.2;23.2;23.3;23.3;23.3;23.3;23.3;23.3;23.3;23.3;23.3;23.2;23.2;23.3;23.2;23.2;23.2;23.2;23.3;23.3;23.3;23.3;23.3;23.3;23.3;23.3;23.3;23.3;23.3;23.3;23.3;23.3;23.3;23.4;23.3;23.3;23.3;23.3;23.…
23.3;23.1;23.1;23.1;23;23.1;23.1;23.1;23.1;23.1;23.1;23.1;23.1;23.1;23.1;23.2;23.2;23.2;23.1;23.1;23.2;23.1;23.1;23.1;23.1;23.1;23.1;23.1;23.1;23.2;23.1;23.2;23.2;23.2;23.2;23.2;23.2;23.2;23.2;23.2;23.2;23.2;23.3;23.3;23.2;23.3;23.3;23.3;23.3;23.2;23.2;23.1;23.3;23.2;23.2;23.2;23.2;23.2;23.3;23.3;23.3;23.3;23.3;23.3;23.3;23.3;23.3;23.4;23.3;23.3;23.3;23.3;23.3;23.3;23.3;23.3;23.3;23.4;23.4;23.4;2…
23.2;23.1;23.2;23.1;23.1;23.1;23.1;23;23.1;23.1;23.2;23.2;23.2;23.1;23.2;23.1;23.1;23.1;23.2;23.2;23.2;23.2;23.2;23.1;23.2;23.1;23.2;23.1;23.2;23.2;23.2;23.2;23.2;23.2;23.2;23.2;23.2;23.2;23.2;23.2;23.2;23.2;23.2;23.2;23.3;23.3;23.2;23.3;23.2;23.3;23.2;23.2;23.3;23.2;23.2;23.2;23.2;23.2;23.3;23.3;23.3;23.3;23.3;23.3;23.3;23.3;23.4;23.3;23.3;23.3;23.3;23.3;23.3;23.3;23.3;23.3;23.3;23.4;23.4;23.3;2…
23.3;23.2;23.1;23.1;23.2;23.2;23.2;23.1;23.1;23.1;23.2;23.2;23.2;23.1;23.2;23.2;23.2;23.2;23.1;23.2;23.2;23.2;23.1;23.2;23.2;23.1;23.1;23.1;23.2;23.1;23.1;23.2;23.2;23.2;23.2;23.2;23.2;23.2;23.2;23.2;23.2;23.2;23.2;23.3;23.2;23.2;23.3;23.3;23.3;23.3;23.3;23.3;23.3;23.3;23.2;23.2;23.2;23.2;23.3;23.3;23.3;23.3;23.3;23.3;23.3;23.3;23.3;23.3;23.4;23.4;23.4;23.3;23.3;23.3;23.4;23.3;23.3;23.3;23.4;23.4…
23.3;23.2;23.1;23.1;23.1;23.2;23.2;23;23;23.2;23.1;23.1;23.1;23.1;23.1;23.2;23.2;23.2;23.1;23.1;23.2;23.3;23.2;23.2;23.1;23.1;23.2;23.2;23.1;23.2;23.2;23.2;23.2;23.2;23.2;23.2;23.2;23.2;23.2;23.1;23.2;23.3;23.3;23.3;23.3;23.3;23.3;23.3;23.3;23.3;23.2;23.2;23.3;23.3;23.2;23.2;23.2;23.2;23.3;23.3;23.3;23.3;23.3;23.3;23.3;23.3;23.3;23.4;23.4;23.3;23.4;23.4;23.4;23.3;23.3;23.3;23.3;23.4;23.4;23.4;23.…
23.3;23.2;23.2;23.1;23.2;23.2;23.1;23.1;23.1;23.1;23.2;23.2;23.1;23.1;23.2;23.2;23.1;23.1;23.1;23.1;23.1;23.2;23.2;23.1;23.1;23.1;23.1;23.1;23.2;23.2;23.1;23.2;23.3;23.2;23.2;23.2;23.2;23.2;23.2;23.1;23.2;23.2;23.2;23.3;23.3;23.3;23.3;23.3;23.3;23.3;23.3;23.3;23.3;23.3;23.2;23.2;23.2;23.3;23.3;23.3;23.3;23.4;23.4;23.3;23.3;23.3;23.3;23.3;23.3;23.4;23.4;23.4;23.4;23.3;23.4;23.3;23.3;23.4;23.4;23.4…
23.3;23.2;23.1;23.2;23.1;23.1;23.1;23.1;23.1;23.1;23.1;23.1;23.1;23.1;23.1;23.2;23.2;23.1;23.2;23.2;23.2;23.2;23.2;23.2;23.1;23.1;23.1;23.2;23.1;23.1;23.2;23.2;23.2;23.2;23.2;23.2;23.2;23.2;23.3;23.1;23.2;23.3;23.2;23.3;23.3;23.3;23.3;23.3;23.3;23.3;23.3;23.3;23.3;23.2;23.2;23.3;23.3;23.3;23.3;23.3;23.3;23.3;23.3;23.3;23.3;23.3;23.3;23.3;23.4;23.4;23.3;23.4;23.4;23.4;23.4;23.4;23.4;23.4;23.3;23.4…
23.3;23.2;23.2;23.2;23;23.1;23.1;23.1;23.1;23.1;23.1;23.1;23.1;23.1;23.1;23.2;23.2;23.2;23.1;23.1;23.2;23.2;23.1;23.2;23.2;23.1;23.2;23.1;23.2;23.2;23.2;23.2;23.2;23.2;23.2;23.3;23.2;23.2;23.2;23.3;23.2;23.3;23.2;23.3;23.3;23.3;23.3;23.3;23.3;23.3;23.3;23.3;23.3;23.2;23.3;23.3;23.3;23.3;23.3;23.3;23.3;23.3;23.3;23.4;23.3;23.3;23.3;23.4;23.3;23.4;23.4;23.4;23.4;23.4;23.4;23.4;23.3;23.4;23.4;23.4;2…
23.3;23.2;23.1;23.2;23.1;23.1;23.1;23.1;23.1;23.1;23.1;23.1;23.1;23.2;23.2;23.2;23.2;23.1;23.1;23.2;23.2;23.2;23.2;23.1;23.1;23.1;23.2;23.2;23.2;23.2;23.2;23.2;23.2;23.2;23.2;23.2;23.2;23.2;23.3;23.2;23.3;23.2;23.2;23.2;23.2;23.3;23.3;23.3;23.3;23.3;23.3;23.3;23.3;23.4;23.3;23.3;23.3;23.3;23.3;23.3;23.4;23.3;23.3;23.3;23.2;23.3;23.4;23.3;23.4;23.3;23.4;23.4;23.4;23.4;23.4;23.3;23.4;23.4;23.4;23.4…
23.3;23.2;23.2;23.2;23.1;23.2;23.1;23.1;23.1;23.1;23;23.1;23.1;23.2;23.1;23.2;23.2;23.1;23.1;23.1;23.2;23.2;23.2;23.2;23.2;23.1;23.1;23.2;23.2;23.2;23.2;23.2;23.2;23.2;23.2;23.2;23.3;23.2;23.3;23.2;23.3;23.3;23.3;23.3;23.3;23.3;23.3;23.3;23.3;23.3;23.3;23.3;23.2;23.3;23.3;23.3;23.3;23.3;23.3;23.4;23.3;23.3;23.4;23.3;23.3;23.4;23.4;23.4;23.4;23.4;23.4;23.4;23.4;23.4;23.4;23.4;23.4;23.4;23.4;23.4;2…
23.3;23.2;23.2;23.2;23.1;23.1;23.1;23.1;23.1;23.1;23.2;23.1;23.1;23;23.1;23.2;23.2;23.1;23.1;23.1;23.2;23.2;23.2;23.2;23.2;23.2;23.2;23.1;23.2;23.2;23.2;23.2;23.2;23.2;23.2;23.3;23.2;23.2;23.2;23.3;23.3;23.3;23.3;23.2;23.3;23.3;23.3;23.3;23.3;23.3;23.3;23.3;23.3;23.3;23.3;23.3;23.3;23.3;23.3;23.4;23.4;23.3;23.3;23.3;23.3;23.4;23.3;23.3;23.4;23.4;23.4;23.4;23.4;23.4;23.3;23.4;23.4;23.4;23.4;23.4;2…
23.3;23.1;23.1;23.2;23;23.1;23.1;23.1;23.1;23.1;23.1;23.2;23.1;23;23.2;23.1;23.2;23.1;23.1;23.2;23.2;23.2;23.2;23.2;23.2;23.2;23.2;23.2;23.2;23.1;23.2;23.2;23.3;23.2;23.2;23.2;23.2;23.3;23.3;23.3;23.3;23.3;23.2;23.3;23.3;23.2;23.3;23.3;23.3;23.3;23.3;23.3;23.3;23.3;23.3;23.2;23.3;23.3;23.3;23.4;23.4;23.4;23.3;23.3;23.4;23.4;23.3;23.4;23.4;23.4;23.4;23.4;23.4;23.4;23.3;23.4;23.4;23.4;23.4;23.4;23.…
23.3;23.1;23.1;23.1;23.1;23.2;23.1;23.1;23.2;23.1;23.1;23.1;23.1;23.2;23.2;23.2;23.2;23.2;23.1;23.2;23.2;23.2;23.1;23.2;23.2;23.1;23.2;23.1;23.2;23.2;23.1;23.2;23.2;23.3;23.2;23.2;23.2;23.2;23.3;23.2;23.3;23.3;23.3;23.3;23.2;23.3;23.2;23.3;23.2;23.2;23.3;23.2;23.3;23.3;23.2;23.3;23.4;23.4;23.2;23.3;23.2;23.3;23.4;23.3;23.3;23.4;23.3;23.4;23.4;23.4;23.4;23.3;23.3;23.4;23.4;23.4;23.4;23.4;23.4;23.4…
23.2;23.2;23.2;23.2;23.1;23.1;23.1;23.1;23.1;23.1;23.1;23.2;23.2;23;23.2;23.2;23.2;23.2;23.1;23.2;23.2;23.2;23.2;23.2;23.1;23;23.2;23.2;23.2;23.2;23.1;23.2;23.2;23.1;23.2;23.3;23.2;23.2;23.2;23.2;23.2;23.2;23.3;23.2;23.3;23.3;23.3;23.2;23.2;23.3;23.3;23.3;23.3;23.3;23.2;23.3;23.3;23.3;23.3;23.2;23.3;23.4;23.3;23.4;23.3;23.4;23.4;23.4;23.4;23.4;23.4;23.4;23.4;23.4;23.4;23.4;23.4;23.4;23.4;23.4;23.…
23.2;23.2;23.2;23.1;23.1;23.1;23.2;23.1;23.2;23.1;23.2;23.2;23.2;23;23.2;23.2;23.2;23.2;23.1;23.2;23.1;23.1;23.1;23.2;23.1;23;23.2;23.2;23.1;23.2;23.2;23.1;23.2;23.2;23.2;23.2;23.2;23.2;23.3;23.2;23.2;23.3;23.2;23.3;23.2;23.2;23.3;23.3;23.3;23.3;23.3;23.3;23.3;23.4;23.2;23.3;23.2;23.2;23.3;23.4;23.3;23.3;23.3;23.3;23.4;23.3;23.4;23.4;23.3;23.4;23.4;23.4;23.4;23.4;23.4;23.4;23.4;23.4;23.4;23.4;23.…
23.2;23.2;23.1;23.1;23.1;23.2;23.1;23.1;23.1;23.1;23.2;23.2;23.2;23.1;23.2;23.2;23.2;23.2;23.1;23.2;23.1;23.1;23.1;23.2;23.1;23.2;23.1;23.1;23.2;23.2;23.1;23.2;23.2;23.2;23.1;23.2;23.2;23.2;23.2;23.2;23.3;23.2;23.3;23.2;23.3;23.3;23.3;23.3;23.3;23.3;23.3;23.3;23.3;23.3;23.2;23.3;23.3;23.2;23.3;23.3;23.3;23.3;23.3;23.3;23.3;23.4;23.4;23.4;23.4;23.4;23.3;23.4;23.4;23.4;23.4;23.4;23.4;23.4;23.4;23.4…
23.2;23.1;23.1;23.1;23.1;23;23.2;23.1;23.1;23.1;23.1;23.2;23.2;23.2;23.1;23.1;23.2;23.2;23.1;23.2;23.1;23.1;23.2;23.1;23.1;23.1;23.2;23.2;23.2;23.2;23.2;23.1;23.2;23.2;23.2;23.2;23.2;23.2;23.2;23.2;23.3;23.3;23.3;23.3;23.3;23.3;23.2;23.3;23.3;23.3;23.3;23.3;23.3;23.3;23.3;23.2;23.2;23.2;23.3;23.3;23.3;23.3;23.3;23.3;23.3;23.4;23.4;23.4;23.4;23.4;23.4;23.4;23.4;23.4;23.4;23.4;23.4;23.4;23.4;23.4;2…
23.2;23.2;23.1;23.1;23.1;23.1;23.1;23.1;23.2;23.1;23.2;23.1;23.1;23.1;23.2;23.1;23.2;23.2;23.2;23.1;23.1;23.1;23.2;23.2;23.1;23.1;23.1;23.1;23.2;23.2;23.2;23.2;23.2;23.2;23.2;23.2;23.2;23.2;23.2;23.2;23.2;23.3;23.2;23.3;23.2;23.3;23.3;23.3;23.3;23.3;23.3;23.3;23.3;23.3;23.3;23.3;23.2;23.3;23.3;23.3;23.4;23.3;23.3;23.3;23.3;23.4;23.4;23.3;23.4;23.4;23.4;23.4;23.3;23.4;23.4;23.3;23.4;23.4;23.4;23.4…
23.2;23.2;23.1;23.1;23.1;23.2;23.1;23.1;23.2;23.1;23.2;23.1;23.1;23.1;23.1;23.1;23.2;23.2;23.1;23.1;23.2;23.1;23.2;23.2;23.1;23.1;23.1;23.1;23.2;23.2;23.2;23.2;23.2;23.2;23.2;23.2;23.2;23.3;23.3;23.3;23.3;23.3;23.3;23.3;23.2;23.3;23.3;23.3;23.3;23.3;23.3;23.3;23.3;23.3;23.3;23.3;23.2;23.3;23.4;23.3;23.4;23.3;23.3;23.4;23.4;23.4;23.4;23.3;23.4;23.3;23.4;23.4;23.4;23.4;23.4;23.4;23.4;23.4;23.4;23.4…
23.2;23.2;23.1;23.2;23.1;23.2;23.1;23.1;23.2;23.1;23.1;23.2;23.1;23.1;23.2;23.2;23.2;23.2;23.2;23.1;23.2;23.2;23.2;23.2;23.1;23.1;23.1;23.1;23.1;23.2;23.2;23.2;23.2;23.2;23.2;23.2;23.2;23.2;23.2;23.2;23.3;23.2;23.2;23.3;23.3;23.3;23.3;23.3;23.3;23.3;23.3;23.3;23.3;23.3;23.3;23.3;23.3;23.2;23.3;23.3;23.3;23.3;23.3;23.4;23.4;23.3;23.4;23.4;23.4;23.3;23.4;23.4;23.4;23.4;23.4;23.4;23.4;23.4;23.4;23.4…
23.3;23.1;23.2;23.2;23.1;23.2;23.1;23.1;23.2;23.2;23.2;23.2;23.1;23.1;23.2;23.1;23.2;23.1;23.1;23.2;23.1;23.2;23.2;23.2;23.2;23.2;23.1;23.1;23.1;23.2;23.2;23.2;23.2;23.2;23.2;23.2;23.2;23.2;23.2;23.2;23.2;23.3;23.3;23.2;23.2;23.3;23.3;23.3;23.3;23.3;23.3;23.3;23.3;23.3;23.2;23.3;23.3;23.3;23.3;23.3;23.3;23.4;23.4;23.3;23.4;23.4;23.4;23.3;23.4;23.4;23.4;23.4;23.4;23.4;23.4;23.4;23.5;23.4;23.4;23.4…
23.3;23.2;23.1;23.2;23.1;23.2;23.1;23.2;23.2;23.1;23.1;23.1;23.1;23.1;23.1;23.2;23.2;23.2;23.2;23.2;23.2;23.2;23.1;23.2;23.1;23.2;23.1;23.1;23.1;23.1;23.2;23.2;23.2;23.2;23.2;23.2;23.2;23.3;23.3;23.3;23.2;23.3;23.3;23.3;23.3;23.3;23.3;23.3;23.3;23.3;23.3;23.3;23.3;23.3;23.3;23.3;23.3;23.3;23.3;23.4;23.4;23.4;23.4;23.4;23.4;23.4;23.4;23.4;23.4;23.4;23.4;23.4;23.4;23.4;23.4;23.4;23.4;23.4;23.4;23.4…
23.3;23.2;23.1;23.1;23.1;23.2;23.1;23.1;23.1;23.1;23.1;23.1;23.1;23.1;23.1;23.2;23.2;23.2;23.1;23.2;23.1;23.2;23.3;23.1;23.1;23.2;23.1;23.2;23.2;23.1;23.2;23.2;23.2;23.2;23.2;23.2;23.3;23.2;23.2;23.3;23.2;23.3;23.3;23.3;23.3;23.4;23.3;23.3;23.3;23.3;23.3;23.3;23.3;23.3;23.3;23.3;23.3;23.3;23.3;23.3;23.3;23.4;23.4;23.4;23.4;23.3;23.4;23.4;23.4;23.4;23.4;23.4;23.4;23.4;23.6;23.4;23.4;23.4;23.4;23.4…
23.3;23.2;23.1;23.1;23.1;23.2;23.1;23.1;23.1;23.1;23.1;23.1;23.2;23.2;23.2;23.2;23.2;23.2;23.2;23.2;23.2;23.2;23.2;23.1;23.2;23.2;23.1;23.1;23.2;23.2;23.2;23.2;23.2;23.2;23.2;23.4;23.2;23.3;23.2;23.3;23.3;23.2;23.2;23.3;23.3;23.3;23.3;23.3;23.3;23.3;23.3;23.3;23.3;23.4;23.3;23.3;23.3;23.3;23.3;23.3;23.4;23.4;23.4;23.4;23.4;23.3;23.3;23.4;23.4;23.4;23.4;23.4;23.4;23.4;23.5;23.4;23.4;23.4;23.4;23.4…
23.3;23.2;23.2;23.2;23.2;23.2;23.1;23.2;23.1;23.1;23.1;23.1;23.1;23.1;23.2;23.1;23.2;23.2;23.2;23.2;23.2;23.2;23.2;23.1;23.1;23.1;23.1;23.1;23.2;23.2;23.2;23.2;23.3;23.2;23.2;23.3;23.2;23.3;23.3;23.2;23.3;23.3;23.3;23.3;23.3;23.3;23.3;23.3;23.3;23.3;23.3;23.2;23.3;23.3;23.4;23.3;23.3;23.3;23.4;23.4;23.3;23.3;23.3;23.3;23.3;23.3;23.4;23.4;23.3;23.4;23.3;23.4;23.3;23.4;23.4;23.4;23.4;23.4;23.4;23.5…
23.3;23.2;23.2;23.2;23.1;23.1;23.2;23.2;23.1;23.1;23.1;23;23.1;23.2;23.2;23.2;23.2;23.2;23.2;23.2;23.2;23.2;23.1;23.2;23.1;23.1;23.1;23.1;23.3;23.1;23.3;23.2;23.2;23.2;23.3;23.3;23.2;23.3;23.2;23.2;23.2;23.3;23.3;23.3;23.3;23.2;23.3;23.3;23.3;23.3;23.3;23.3;23.3;23.3;23.3;23.3;23.3;23.3;23.3;23.3;23.4;23.3;23.3;23.3;23.3;23.4;23.4;23.4;23.4;23.3;23.4;23.4;23.3;23.4;23.4;23.4;23.4;23.4;23.4;23.4;2…
23.1;23.1;23.1;23.1;23.1;23.2;23.1;23.1;23.2;23.1;23.2;23.1;23.1;23.2;23.1;23.2;23.2;23.1;23.2;23.1;23.2;23.2;23.2;23.1;23.1;23.1;23.2;23.2;23.2;23.1;23.1;23.2;23.2;23.2;23.2;23.3;23.2;23.2;23.2;23.3;23.2;23.3;23.3;23.2;23.3;23.3;23.3;23.3;23.3;23.3;23.2;23.3;23.2;23.3;23.3;23.3;23.3;23.3;23.3;23.4;23.3;23.4;23.3;23.3;23.4;23.4;23.4;23.5;23.4;23.4;23.4;23.5;23.4;23.4;23.4;23.4;23.4;23.4;23.4;23.5…
23;23.1;23.1;23.1;23.1;23.2;23.2;23.1;23.1;23.2;23.2;23.2;23.2;23.2;23.2;23.2;23.2;23.2;23.1;23.1;23.2;23.2;23.1;23.2;23.2;23.2;23.1;23.1;23.2;23.2;23.2;23.2;23.2;23.2;23.3;23.3;23.2;23.3;23.2;23.2;23.3;23.3;23.3;23.2;23.3;23.3;23.3;23.3;23.3;23.3;23.3;23.3;23.3;23.3;23.3;23.3;23.3;23.3;23.3;23.3;23.3;23.3;23.3;23.3;23.3;23.3;23.4;23.4;23.3;23.4;23.4;23.4;23.4;23.4;23.4;23.5;23.4;23.4;23.4;23.4;2…
23.4;23.2;23.1;23.1;23.1;23.2;23.1;23.1;23.2;23.2;23.2;23.1;23.2;23.3;23.2;23.2;23.2;23.2;23.2;23.1;23.2;23.2;23.2;23.2;23.1;23.1;23.2;23.1;23.2;23.1;23.2;23.2;23.2;23.2;23.3;23.3;23.2;23.2;23.3;23.3;23.3;23.3;23.3;23.2;23.4;23.4;23.3;23.3;23.3;23.3;23.3;23.3;23.3;23.3;23.3;23.3;23.3;23.3;23.2;23.4;23.3;23.4;23.3;23.3;23.3;23.3;23.5;23.4;23.4;23.4;23.4;23.4;23.4;23.5;23.5;23.4;23.4;23.4;23.4;23.4…
23.4;23.1;23.1;23.1;23.1;23.2;23.1;23.1;23.1;23.1;23.2;23.2;23.2;23.2;23.2;23.3;23.2;23.2;23.2;23.1;23.2;23.2;23.2;23.1;23.1;23.1;23.1;23.1;23.1;23.1;23.2;23.2;23.2;23.3;23.2;23.2;23.2;23.2;23.3;23.3;23.3;23.3;23.2;23.4;23.3;23.4;23.3;23.3;23.3;23.3;23.3;23.3;23.3;23.3;23.3;23.3;23.3;23.3;23.3;23.3;23.3;23.4;23.3;23.3;23.3;23.5;23.4;23.4;23.4;23.4;23.4;23.4;23.4;23.4;23.4;23.4;23.4;23.4;23.4;23.4…
23.2;23.2;23.2;23.3;23.1;23.2;23.2;23.2;23.2;23.2;23.2;23.2;23.2;23.2;23.2;23.2;23.2;23.1;23.2;23.1;23.1;23.2;23.2;23.1;23.2;23.1;23.1;23.1;23.2;23.1;23.2;23.2;23.2;23.2;23.3;23.3;23.2;23.2;23.2;23.3;23.3;23.3;23.3;23.3;23.3;23.3;23.3;23.3;23.3;23.3;23.3;23.3;23.3;23.3;23.3;23.3;23.3;23.2;23.2;23.3;23.3;23.3;23.3;23.3;23.4;23.4;23.4;23.4;23.4;23.4;23.5;23.4;23.4;23.5;23.4;23.4;23.4;23.4;23.4;23.4…
23.2;23.2;23.2;23.1;23.2;23.1;23.2;23.2;23.2;23.1;23.2;23.2;23.1;23.1;23.2;23.2;23.2;23.2;23.2;23.2;23.1;23.2;23.1;23.1;23.1;23;23.2;23.2;23.2;23.2;23.2;23.2;23.2;23.2;23.2;23.2;23.2;23.2;23.2;23.2;23.3;23.3;23.3;23.3;23.3;23.3;23.3;23.3;23.3;23.3;23.3;23.3;23.2;23.3;23.3;23.3;23.2;23.3;23.3;23.3;23.2;23.3;23.3;23.3;23.3;23.3;23.4;23.4;23.4;23.4;23.4;23.4;23.4;23.4;23.4;23.4;23.4;23.4;23.4;23.4;2…
23.4;23.1;23.1;23.2;23.2;23.1;23.1;23.1;23.2;23;23.1;23.2;23.2;23.1;23.2;23.2;23.2;23.1;23.1;23.2;23.2;23.1;23.2;23.2;23.1;23.1;23.1;23.2;23.2;23.2;23.2;23.1;23.2;23.2;23.2;23.2;23.3;23.2;23.2;23.2;23.2;23.3;23.3;23.2;23.3;23.3;23.3;23.3;23.3;23.3;23.3;23.3;23.3;23.4;23.3;23.2;23.3;23.3;23.3;23.2;23.3;23.4;23.4;23.3;23.4;23.3;23.4;23.4;23.4;23.4;23.4;23.4;23.4;23.4;23.4;23.4;23.4;23.4;23.4;23.4;2…
23.3;23.1;23.2;23.3;23.2;23.2;23.1;23.2;23.1;23.1;23.1;23.1;23.2;23.1;23.1;23.2;23.2;23.1;23.2;23.2;23.2;23.2;23.1;23.2;23.1;23.2;23.2;23.2;23.2;23.1;23.2;23.2;23.2;23.1;23.2;23.2;23.2;23.3;23.2;23.2;23.2;23.3;23.3;23.3;23.3;23.3;23.3;23.3;23.3;23.3;23.3;23.3;23.3;23.3;23.3;23.3;23.4;23.3;23.4;23.3;23.3;23.3;23.3;23.4;23.4;23.4;23.4;23.4;23.4;23.4;23.4;23.4;23.4;23.4;23.4;23.4;23.4;23.4;23.4;23.4…
23.4;23.2;23.1;23.2;23.2;23.1;23.1;23.1;23.1;23.1;23.1;23.1;23.1;23.1;23.2;23.2;23.2;23.2;23.1;23.2;23.2;23.2;23.2;23.1;23.2;23.1;23.1;23.1;23.2;23.2;23.2;23.2;23.2;23.2;23.2;23.3;23.3;23.2;23.3;23.2;23.3;23.3;23.3;23.3;23.3;23.3;23.3;23.3;23.3;23.3;23.3;23.3;23.3;23.3;23.3;23.3;23.4;23.3;23.3;23.4;23.3;23.4;23.3;23.3;23.3;23.4;23.4;23.4;23.4;23.4;23.4;23.4;23.4;23.4;23.5;23.4;23.4;23.4;23.4;23.4…
23.3;23.2;23.1;23.2;23.1;23.2;23.2;23.1;23.1;23.2;23.1;23.1;23.1;23.2;23.2;23.2;23.2;23.2;23.2;23.1;23.2;23.1;23.2;23.1;23.2;23.2;23.2;23.2;23.2;23.2;23.1;23.1;23.1;23.2;23.2;23.2;23.3;23.2;23.2;23.2;23.2;23.3;23.3;23.3;23.3;23.3;23.4;23.3;23.3;23.3;23.3;23.2;23.3;23.3;23.3;23.3;23.3;23.3;23.3;23.3;23.4;23.4;23.3;23.3;23.3;23.4;23.4;23.4;23.4;23.4;23.4;23.4;23.4;23.4;23.4;23.4;23.4;23.4;23.4;23.4…
23.4;23.2;23.1;23.2;23.1;23.1;23.2;23.2;23.2;23.1;23.1;23.2;23.2;23.2;23.2;23.2;23.2;23.1;23.2;23.2;23.1;23.1;23.1;23.2;23.1;23.2;23.2;23.1;23.2;23.1;23.2;23.2;23.2;23.2;23.2;23.3;23.3;23.2;23.3;23.3;23.3;23.2;23.2;23.3;23.3;23.3;23.3;23.3;23.3;23.3;23.3;23.3;23.3;23.3;23.3;23.3;23.3;23.3;23.3;23.4;23.3;23.3;23.4;23.3;23.4;23.3;23.4;23.4;23.4;23.5;23.4;23.4;23.5;23.5;23.4;23.4;23.4;23.4;23.5;23.4…
23.3;23.2;23.1;23.2;23.1;23.2;23.1;23.1;23.2;23.1;23.1;23.2;23.1;23.2;23.2;23.1;23.2;23.2;23.2;23.1;23.2;23.1;23.2;23.2;23.2;23.2;23.2;23.2;23.2;23.2;23.2;23.2;23.2;23.2;23.2;23.3;23.2;23.3;23.3;23.2;23.2;23.3;23.3;23.3;23.3;23.3;23.3;23.4;23.4;23.3;23.4;23.3;23.3;23.2;23.3;23.3;23.2;23.3;23.3;23.3;23.3;23.3;23.4;23.3;23.4;23.4;23.4;23.4;23.4;23.4;23.4;23.4;23.4;23.4;23.4;23.4;23.5;23.4;23.4;23.5…
23.3;23.2;23.1;23.2;23.2;23.1;23.2;23.1;23.2;23.2;23.2;23.2;23.2;23.2;23.1;23.2;23.2;23.2;23.2;23.1;23.1;23.2;23.2;23.2;23.2;23.2;23.2;23.1;23.2;23.1;23.2;23.2;23.2;23.3;23.2;23.5;23.3;23.2;23.2;23.3;23.2;23.2;23.2;23.3;23.3;23.4;23.4;23.4;23.3;23.4;23.3;23.3;23.3;23.3;23.3;23.3;23.3;23.2;23.3;23.3;23.4;23.3;23.4;23.4;23.3;23.3;23.4;23.4;23.4;23.4;23.4;23.4;23.4;23.4;23.4;23.4;23.4;23.5;23.4;23.5…
23.4;23.2;23.1;23.2;23.1;23.2;23.2;23.1;23.2;23.2;23.2;23.2;23.2;23.2;23.2;23.2;23.2;23.2;23.2;23.1;23.2;23.2;23.2;23.1;23.2;23.2;23.2;23.2;23.2;23.2;23.2;23.2;23.2;23.2;23.1;23.3;23.2;23.2;23.2;23.3;23.2;23.3;23.3;23.3;23.3;23.3;23.3;23.3;23.4;23.3;23.3;23.3;23.3;23.3;23.3;23.3;23.3;23.2;23.3;23.3;23.4;23.4;23.4;23.4;23.4;23.4;23.4;23.4;23.5;23.4;23.4;23.4;23.4;23.4;23.5;23.4;23.5;23.4;23.4;23.5…
23.2;23.2;23.1;23.2;23.1;23.2;23.1;23.2;23.2;23.1;23.2;23.2;23.2;23.1;23.2;23.1;23.2;23.2;23.2;23.2;23.2;23.2;23.2;23.2;23.2;23.2;23.2;23.1;23.2;23.2;23.2;23.2;23.2;23.2;23.3;23.3;23.3;23.3;23.3;23.3;23.2;23.2;23.3;23.3;23.3;23.3;23.3;23.3;23.4;23.3;23.3;23.3;23.3;23.3;23.2;23.3;23.3;23.3;23.3;23.3;23.4;23.4;23.4;23.4;23.4;23.4;23.4;23.4;23.4;23.5;23.4;23.5;23.5;23.4;23.4;23.5;23.5;23.4;23.4;23.5…
23.3;23.2;23.2;23.2;23.1;23.2;23.2;23.2;23.2;23.2;23.2;23.2;23.1;23.2;23.2;23.1;23.2;23.2;23.2;23.2;23.2;23.3;23.2;23.1;23.2;23.2;23.2;23.2;23.2;23.1;23.2;23.2;23.2;23.2;23.2;23.3;23.3;23.2;23.2;23.3;23.2;23.2;23.2;23.3;23.3;23.3;23.3;23.3;23.3;23.3;23.4;23.3;23.2;23.3;23.3;23.2;23.3;23.3;23.3;23.3;23.4;23.4;23.4;23.4;23.4;23.4;23.4;23.4;23.4;23.5;23.4;23.4;23.4;23.4;23.5;23.5;23.5;23.4;23.4;23.5…
23.2;23.2;23.2;23.2;23.2;23.2;23.2;23.1;23.1;23.2;23.2;23.2;23.2;23.2;23.2;23.2;23.2;23.2;23.2;23.2;23.2;23.2;23.2;23.2;23.2;23.3;23.1;23.1;23.1;23.2;23.2;23.2;23.2;23.2;23.2;23.3;23.3;23.3;23.2;23.3;23.2;23.3;23.3;23.3;23.3;23.3;23.3;23.3;23.3;23.2;23.3;23.3;23.3;23.3;23.3;23.3;23.3;23.3;23.3;23.3;23.4;23.4;23.4;23.4;23.4;23.4;23.4;23.4;23.4;23.4;23.4;23.4;23.4;23.5;23.4;23.4;23.4;23.4;23.5;23.5…
23.3;23.2;23.1;23.2;23.2;23.1;23.2;23.1;23.2;23.1;23.1;23.2;23.1;23.2;23.2;23.2;23.2;23.2;23.2;23.2;23.2;23.1;23.2;23.2;23.2;23.2;23.2;23.2;23.2;23.2;23.2;23.2;23.2;23.2;23.3;23.3;23.3;23.3;23.3;23.2;23.3;23.3;23.2;23.3;23.3;23.3;23.3;23.4;23.4;23.4;23.3;23.3;23.3;23.2;23.3;23.3;23.3;23.3;23.2;23.3;23.3;23.4;23.4;23.4;23.4;23.4;23.4;23.4;23.4;23.4;23.5;23.4;23.4;23.4;23.4;23.5;23.4;23.5;23.4;23.5…
23.2;23.2;23.2;23.1;23.1;23.2;23.2;23.1;23.2;23.1;23.2;23.2;23.2;23.2;23.2;23.2;23.2;23.2;23.2;23.2;23.2;23.2;23.2;23.2;23.2;23.2;23.2;23.2;23.2;23.2;23.2;23.2;23.3;23.3;23.2;23.3;23.3;23.3;23.3;23.3;23.3;23.3;23.3;23.3;23.3;23.3;23.3;23.3;23.4;23.3;23.2;23.3;23.3;23.3;23.3;23.2;23.3;23.3;23.3;23.3;23.4;23.4;23.4;23.4;23.4;23.4;23.4;23.4;23.4;23.4;23.3;23.4;23.4;23.4;23.4;23.4;23.4;23.4;23.5;23.5…
23.3;23.2;23.2;23.2;23.1;23.2;23.2;23.3;23.2;23.2;23.2;23.2;23.2;23.2;23.2;23.2;23.2;23.1;23.2;23.2;23.2;23.2;23.1;23.1;23.2;23.2;23.2;23.1;23.2;23.2;23.2;23.2;23.3;23.2;23.3;23.2;23.3;23.2;23.3;23.3;23.2;23.2;23.3;23.2;23.3;23.3;23.3;23.4;23.3;23.3;23.3;23.3;23.3;23.3;23.3;23.3;23.3;23.3;23.3;23.4;23.3;23.4;23.4;23.4;23.4;23.4;23.4;23.4;23.5;23.4;23.4;23.5;23.4;23.4;23.4;23.4;23.5;23.5;23.4;23.5…
23.3;23.2;23.1;23.2;23.2;23.2;23.2;23.2;23.2;23.2;23.2;23.2;23.2;23.2;23.2;23.2;23.2;23.1;23.2;23.1;23.3;23.2;23.2;23.2;23.1;23.2;23.2;23.2;23.2;23.2;23.2;23.2;23.3;23.2;23.3;23.3;23.3;23.3;23.3;23.3;23.3;23.2;23.2;23.2;23.3;23.3;23.3;23.3;23.3;23.3;23.4;23.3;23.3;23.3;23.2;23.3;23.3;23.3;23.3;23.4;23.3;23.3;23.3;23.4;23.4;23.4;23.4;23.4;23.5;23.4;23.4;23.4;23.3;23.5;23.5;23.4;23.4;23.5;23.5;23.5…
23.3;23.2;23.1;23.2;23.2;23.2;23.2;23.2;23.2;23.2;23.2;23.2;23.2;23.2;23.2;23.2;23.2;23.2;23.2;23.2;23.2;23.2;23.2;23.2;23.2;23.2;23.2;23.2;23.2;23.2;23.2;23.2;23.2;23.3;23.3;23.3;23.3;23.3;23.3;23.3;23.3;23.2;23.3;23.3;23.3;23.3;23.3;23.3;23.3;23.4;23.3;23.3;23.3;23.3;23.3;23.3;23.3;23.3;23.3;23.3;23.4;23.3;23.3;23.4;23.4;23.4;23.4;23.4;23.4;23.4;23.4;23.5;23.4;23.4;23.4;23.4;23.5;23.5;23.5;23.5…
23.3;23.2;23.2;23.2;23.2;23.1;23.2;23.2;23.2;23.2;23.2;23.2;23.2;23.2;23.2;23.2;23.2;23.2;23.2;23.2;23.2;23.2;23.2;23.2;23.2;23.2;23.2;23.2;23.2;23.2;23.2;23.2;23.3;23.2;23.2;23.3;23.2;23.2;23.3;23.3;23.3;23.3;23.3;23.3;23.3;23.3;23.3;23.3;23.3;23.3;23.3;23.3;23.3;23.3;23.3;23.3;23.3;23.3;23.3;23.3;23.3;23.3;23.3;23.4;23.3;23.4;23.4;23.4;23.4;23.4;23.4;23.4;23.4;23.5;23.4;23.4;23.5;23.5;23.4;23.5…
23.3;23.2;23.2;23.1;23.1;23.2;23.2;23.2;23.2;23.2;23.2;23.2;23.2;23.2;23.2;23.2;23.2;23.2;23.2;23.2;23.2;23.2;23.2;23.2;23.2;23.2;23.2;23.2;23.2;23.2;23.2;23.2;23.3;23.2;23.3;23.3;23.3;23.3;23.3;23.3;23.3;23.3;23.3;23.3;23.3;23.3;23.3;23.3;23.3;23.3;23.3;23.3;23.3;23.3;23.2;23.3;23.3;23.3;23.3;23.3;23.3;23.3;23.3;23.3;23.4;23.4;23.4;23.4;23.4;23.4;23.4;23.4;23.4;23.4;23.4;23.5;23.4;23.4;23.4;23.5…
23.3;23.2;23.1;23.2;23.1;23.2;23.2;23.1;23.2;23.1;23.2;23.2;23.1;23.1;23.2;23.2;23.2;23.2;23.2;23.2;23.2;23.2;23.2;23.2;23.2;23.2;23.2;23.2;23.2;23.2;23.2;23.2;23.2;23.3;23.2;23.3;23.2;23.3;23.3;23.2;23.3;23.3;23.3;23.2;23.3;23.2;23.2;23.3;23.3;23.3;23.3;23.3;23.3;23.3;23.3;23.3;23.3;23.3;23.3;23.3;23.3;23.3;23.4;23.4;23.4;23.4;23.4;23.4;23.4;23.4;23.4;23.4;23.4;23.4;23.5;23.5;23.4;23.5;23.4;23.5…
23.3;23.2;23.1;23.2;23.1;23.2;23.2;23.1;23.1;23.2;23.2;23.2;23.1;23.2;23.2;23.2;23.2;23.1;23.1;23.2;23.2;23.2;23.2;23.2;23.2;23.2;23.2;23.2;23.2;23.2;23.2;23.2;23.2;23.2;23.3;23.3;23.3;23.3;23.3;23.2;23.3;23.2;23.3;23.3;23.2;23.2;23.3;23.3;23.3;23.3;23.3;23.2;23.3;23.3;23.3;23.3;23.3;23.3;23.3;23.3;23.3;23.4;23.3;23.4;23.4;23.4;23.4;23.4;23.4;23.4;23.4;23.4;23.4;23.4;23.4;23.5;23.4;23.5;23.4;23.5…
23.3;23.2;23.1;23.2;23.1;23.1;23.2;23.2;23.2;23.2;23.2;23.2;23.2;23.2;23.2;23.2;23.2;23.2;23.2;23.2;23.2;23.1;23.2;23.2;23.2;23.1;23.2;23.1;23.1;23.2;23.2;23.2;23.2;23.2;23.2;23.3;23.3;23.3;23.3;23.2;23.3;23.3;23.2;23.3;23.3;23.3;23.3;23.4;23.4;23.3;23.3;23.3;23.3;23.3;23.3;23.3;23.3;23.3;23.3;23.3;23.4;23.4;23.3;23.4;23.4;23.4;23.4;23.4;23.4;23.4;23.4;23.4;23.4;23.4;23.4;23.5;23.5;23.5;23.4;23.5…
23.2;23.2;23.1;23.1;23.1;23.1;23.2;23.2;23.1;23.2;23.2;23.2;23.1;23.1;23.1;23.1;23.2;23.1;23.2;23.2;23.2;23.1;23.1;23.2;23.2;23.1;23.2;23.2;23.1;23.2;23.2;23.2;23.2;23.2;23.3;23.2;23.3;23.3;23.3;23.2;23.3;23.3;23.2;23.2;23.2;23.3;23.3;23.3;23.2;23.4;23.3;23.3;23.3;23.3;23.3;23.4;23.3;23.3;23.3;23.4;23.3;23.4;23.3;23.3;23.4;23.4;23.4;23.3;23.4;23.4;23.4;23.3;23.4;23.4;23.4;23.4;23.4;23.5;23.4;23.4…
23.3;23.2;23.2;23.1;23.1;23.2;23.2;23.2;23.2;23.2;23.2;23.1;23.1;23.2;23.2;23.2;23.2;23.2;23.1;23.2;23.2;23.2;23.2;23.1;23.2;23.1;23.2;23.1;23.2;23.2;23.2;23.2;23.2;23.3;23.2;23.3;23.3;23.3;23.3;23.2;23.3;23.3;23.2;23.2;23.3;23.2;23.4;23.3;23.3;23.3;23.3;23.3;23.3;23.3;23.3;23.3;23.3;23.3;23.3;23.4;23.3;23.4;23.3;23.3;23.4;23.4;23.4;23.3;23.4;23.3;23.3;23.4;23.3;23.4;23.5;23.4;23.4;23.4;23.4;23.5…
23.3;23.3;23.2;23.1;23.1;23.1;23.1;23.2;23.2;23.2;23.2;23.2;23.2;23.2;23.2;23.2;23.3;23.1;23.1;23.1;23.2;23.1;23.1;23.2;23.1;23.1;23.2;23.1;23.2;23.2;23.2;23.2;23.2;23.2;23.2;23.3;23.3;23.2;23.3;23.3;23.2;23.3;23.3;23.2;23.2;23.3;23.3;23.3;23.3;23.3;23.3;23.3;23.3;23.3;23.2;23.3;23.3;23.3;23.3;23.3;23.3;23.3;23.3;23.4;23.4;23.3;23.3;23.4;23.4;23.3;23.4;23.4;23.4;23.4;23.4;23.5;23.4;23.5;23.4;23.5…
23.3;23.2;23.2;23.1;23.1;23.1;23.1;23.1;23.2;23.1;23.2;23.2;23.1;23.1;23.2;23.2;23.2;23.2;23.2;23.3;23.1;23.2;23.2;23.1;23.2;23.1;23.2;23.2;23.2;23.2;23.2;23.2;23.2;23.2;23.3;23.3;23.3;23.3;23.2;23.2;23.3;23.3;23.2;23.2;23.3;23.3;23.3;23.3;23.3;23.3;23.3;23.3;23.3;23.3;23.2;23.3;23.3;23.3;23.3;23.3;23.3;23.4;23.3;23.4;23.3;23.4;23.4;23.4;23.4;23.4;23.4;23.4;23.3;23.4;23.5;23.4;23.4;23.4;23.4;23.4…
23.4;23.2;23.1;23.2;23.1;23.1;23;23.2;23.1;23.2;23.2;23.2;23.1;23.2;23.2;23.2;23.2;23.2;23.2;23.2;23.3;23.2;23.2;23.2;23.2;23.1;23.2;23.2;23.2;23.2;23.1;23.2;23.3;23.2;23.2;23.3;23.2;23.3;23.2;23.3;23.2;23.2;23.2;23.3;23.2;23.3;23.2;23.3;23.3;23.3;23.3;23.3;23.3;23.3;23.3;23.3;23.2;23.3;23.3;23.3;23.3;23.3;23.4;23.4;23.4;23.4;23.4;23.4;23.4;23.4;23.4;23.4;23.4;23.4;23.4;23.5;23.4;23.4;23.4;23.4;2…
23.4;23.3;23.1;23.1;23.1;23.2;23.1;23.2;23.2;23.2;23.2;23.2;23.2;23.2;23.2;23.2;23.3;23.2;23.2;23.2;23.2;23.2;23.2;23.2;23.2;23.2;23.2;23.2;23.2;23.2;23.2;23.2;23.2;23.2;23.2;23.3;23.2;23.3;23.2;23.2;23.2;23.2;23.3;23.3;23.3;23.3;23.3;23.3;23.4;23.3;23.3;23.3;23.3;23.3;23.2;23.2;23.2;23.3;23.3;23.4;23.3;23.3;23.3;23.3;23.4;23.4;23.4;23.4;23.4;23.4;23.4;23.4;23.4;23.4;23.5;23.4;23.4;23.4;23.4;23.4…
23.4;23.3;23.2;23.1;23.2;23.1;23.1;23.1;23.2;23.2;23.2;23.2;23.2;23.2;23.2;23.2;23.2;23.3;23.2;23.1;23.2;23.2;23.2;23.2;23.2;23.2;23.2;23.2;23.2;23.2;23.1;23.2;23.2;23.2;23.2;23.3;23.3;23.2;23.2;23.2;23.2;23.3;23.3;23.3;23.2;23.3;23.3;23.3;23.3;23.3;23.3;23.3;23.3;23.3;23.2;23.2;23.3;23.3;23.3;23.4;23.4;23.3;23.4;23.4;23.4;23.4;23.3;23.4;23.4;23.4;23.4;23.4;23.4;23.4;23.5;23.5;23.4;23.3;23.4;23.5…
23.3;23.2;23.1;23.1;23.1;23.1;23.1;23.2;23.1;23.1;23.2;23.2;23.2;23.2;23.2;23.2;23.2;23.2;23.2;23.2;23.1;23.2;23.2;23.1;23.2;23.2;23.2;23.2;23.2;23.2;23.1;23.2;23.2;23.2;23.2;23.2;23.3;23.3;23.2;23.2;23.2;23.2;23.3;23.3;23.3;23.3;23.3;23.3;23.2;23.3;23.3;23.2;23.3;23.2;23.3;23.3;23.3;23.3;23.4;23.3;23.4;23.3;23.4;23.4;23.4;23.4;23.4;23.4;23.4;23.4;23.3;23.4;23.4;23.4;23.4;23.5;23.4;23.4;23.4;23.4…
23.3;23.2;23.1;23.2;23.1;23.2;23.1;23.1;23.2;23.2;23.2;23.2;23.2;23.2;23.2;23.2;23.2;23.2;23.2;23.2;23.2;23.1;23.1;23.2;23.2;23.2;23.2;23.2;23.2;23.2;23.1;23.2;23.2;23.2;23.2;23.2;23.2;23.3;23.2;23.2;23.2;23.2;23.3;23.3;23.2;23.2;23.3;23.3;23.3;23.3;23.2;23.2;23.3;23.3;23.2;23.3;23.2;23.2;23.4;23.3;23.3;23.4;23.4;23.4;23.4;23.4;23.4;23.4;23.3;23.4;23.4;23.4;23.4;23.4;23.5;23.4;23.4;23.4;23.4;23.5…
23.3;23.2;23.1;23.2;23.1;23.1;23.1;23.1;23.1;23.2;23.1;23.2;23.2;23.2;23.2;23.2;23.2;23.2;23.1;23.1;23.2;23.2;23.2;23.2;23.2;23.2;23.2;23.1;23.2;23.2;23.2;23.2;23.1;23.2;23.2;23.2;23.2;23.2;23.2;23.2;23.2;23.3;23.3;23.3;23.3;23.3;23.3;23.3;23.3;23.3;23.2;23.2;23.2;23.2;23.3;23.3;23.2;23.3;23.3;23.3;23.3;23.3;23.3;23.3;23.4;23.4;23.4;23.4;23.4;23.4;23.4;23.4;23.4;23.4;23.4;23.4;23.4;23.3;23.4;23.4…
23.2;23.1;23.1;23.2;23.1;23.1;23.1;23.2;23.1;23.2;23.1;23.2;23.2;23.1;23.2;23.2;23.2;23.1;23.2;23.2;23.2;23.2;23.2;23.2;23.1;23.1;23.1;23.2;23.2;23.2;23.2;23.2;23.2;23.2;23.2;23.3;23.2;23.2;23.3;23.3;23.2;23.3;23.3;23.2;23.3;23.3;23.3;23.3;23.2;23.3;23.3;23.3;23.2;23.3;23.2;23.3;23.2;23.3;23.3;23.3;23.3;23.3;23.4;23.3;23.4;23.4;23.4;23.4;23.4;23.4;23.4;23.4;23.4;23.4;23.5;23.4;23.4;23.4;23.4;23.4…
23.2;23.2;23.2;23.1;23.1;23.1;23.2;23.2;23.1;23.1;23.2;23.1;23.2;23.2;23.1;23.2;23.2;23.1;23.1;23.1;23.2;23.2;23.2;23.2;23.1;23.1;23.2;23.1;23.1;23.2;23.2;23.2;23.2;23.2;23.3;23.2;23.2;23.3;23.2;23.3;23.2;23.2;23.2;23.3;23.3;23.3;23.2;23.3;23.2;23.3;23.3;23.2;23.3;23.3;23.3;23.2;23.2;23.2;23.3;23.3;23.3;23.3;23.3;23.3;23.4;23.3;23.4;23.4;23.4;23.4;23.4;23.4;23.4;23.4;23.4;23.4;23.4;23.4;23.4;23.4…
23.2;23.2;23.1;23.1;23.1;23.1;23.1;23.1;23.1;23.1;23.2;23.1;23.2;23.1;23.2;23.2;23.2;23.2;23.1;23.2;23.2;23.2;23.2;23.1;23.1;23.1;23.2;23.2;23.1;23.1;23.2;23.2;23.2;23.2;23.3;23.2;23.3;23.2;23.3;23.2;23.3;23.2;23.2;23.2;23.2;23.3;23.2;23.3;23.3;23.3;23.3;23.3;23.3;23.2;23.2;23.3;23.2;23.2;23.3;23.3;23.3;23.3;23.3;23.3;23.3;23.4;23.4;23.4;23.4;23.4;23.4;23.4;23.4;23.4;23.4;23.4;23.4;23.4;23.4;23.4…
23.4;23.1;23.1;23.1;23.1;23.1;23.2;23.1;23.2;23.1;23.1;23.2;23.2;23.2;23.1;23.2;23.2;23.2;23.2;23.2;23.2;23.1;23.2;23.2;23.1;23.2;23.2;23.1;23.1;23.1;23.2;23.2;23.2;23.3;23.3;23.2;23.3;23.2;23.2;23.3;23.3;23.3;23.3;23.2;23.3;23.3;23.2;23.3;23.3;23.3;23.3;23.2;23.3;23.3;23.2;23.3;23.3;23.2;23.3;23.3;23.3;23.3;23.3;23.4;23.3;23.4;23.3;23.4;23.4;23.4;23.4;23.4;23.4;23.4;23.4;23.4;23.4;23.4;23.4;23.4…
23.3;23.2;23.1;23.1;23.1;23.1;23.1;23.1;23.1;23.1;23.2;23.2;23.1;23.2;23.1;23.2;23.2;23.2;23.2;23.2;23.2;23.1;23.1;23.1;23.1;23.2;23.1;23.1;23.2;23.1;23.2;23.2;23.2;23.2;23.2;23.2;23.3;23.2;23.2;23.2;23.2;23.3;23.2;23.3;23.3;23.3;23.3;23.3;23.2;23.2;23.3;23.2;23.2;23.2;23.3;23.3;23.2;23.3;23.3;23.3;23.3;23.3;23.3;23.3;23.3;23.4;23.3;23.4;23.4;23.4;23.4;23.4;23.4;23.4;23.4;23.4;23.4;23.4;23.4;23.4…
23.3;23.2;23.1;23.2;23.1;23.1;23.1;23.1;23.2;23.2;23.1;23.2;23.1;23.2;23.2;23.2;23.2;23.2;23.2;23.2;23.2;23.1;23.1;23.1;23.1;23.1;23.1;23.1;23.3;23.2;23.2;23.2;23.3;23.3;23.3;23.2;23.3;23.3;23.2;23.3;23.3;23.3;23.3;23.3;23.3;23.2;23.3;23.3;23.3;23.3;23.2;23.2;23.2;23.3;23.3;23.2;23.1;23.2;23.3;23.3;23.4;23.3;23.3;23.4;23.3;23.3;23.4;23.4;23.4;23.4;23.3;23.4;23.4;23.4;23.4;23.4;23.4;23.4;23.4;23.5…
23.2;23.2;23.1;23.1;23.1;23.1;23.1;23.1;23.1;23.1;23.2;23.2;23.2;23.2;23.1;23.2;23.1;23.2;23.2;23.1;23.2;23.2;23.2;23.1;23.1;23.1;23.1;23.1;23.1;23.2;23.2;23.2;23.2;23.2;23.3;23.2;23.3;23.3;23.3;23.2;23.2;23.2;23.3;23.3;23.2;23.3;23.3;23.3;23.3;23.3;23.2;23.3;23.3;23.3;23.3;23.2;23.1;23.3;23.3;23.4;23.3;23.3;23.3;23.4;23.4;23.3;23.3;23.4;23.4;23.4;23.4;23.4;23.4;23.4;23.4;23.4;23.4;23.4;23.4;23.4…
23.2;23.2;23.1;23.2;23.2;23.2;23.1;23.1;23.1;23.1;23.2;23.2;23.2;23.2;23.2;23.2;23.1;23.1;23.1;23.2;23.2;23.1;23.1;23.1;23.1;23.1;23.1;23.1;23.2;23.2;23.2;23.2;23.2;23.2;23.2;23.2;23.3;23.2;23.2;23.2;23.2;23.2;23.2;23.3;23.3;23.3;23.3;23.3;23.3;23.3;23.2;23.3;23.3;23.3;23.3;23.2;23.2;23.3;23.2;23.3;23.3;23.3;23.3;23.4;23.4;23.4;23.3;23.4;23.4;23.4;23.4;23.4;23.4;23.4;23.4;23.4;23.5;23.4;23.4;23.4…
23.3;23.1;23.1;23.1;23.1;23.1;23.1;23.1;23.1;23.2;23.2;23.1;23.1;23.2;23.2;23.2;23.2;23.2;23.1;23.2;23.2;23;23.1;23.1;23.1;23.1;23.2;23.1;23.2;23.2;23.2;23.2;23.2;23.2;23.2;23.2;23.2;23.3;23.3;23.3;23.3;23.2;23.2;23.3;23.3;23.2;23.2;23.3;23.2;23.2;23.3;23.3;23.3;23.3;23.3;23.2;23.2;23.3;23.2;23.3;23.3;23.4;23.3;23.4;23.4;23.4;23.3;23.4;23.4;23.4;23.4;23.4;23.4;23.4;23.4;23.4;23.5;23.4;23.4;23.5;2…
23.2;23.1;23.1;23.1;23.1;23.1;23.1;23.1;23.1;23.2;23.1;23.2;23.2;23.2;23.1;23.2;23.2;23.2;23.1;23.1;23.2;23.1;23;23.1;23.1;23.1;23.1;23.2;23.2;23.2;23.2;23.3;23.2;23.2;23.2;23.2;23.2;23.2;23.2;23.2;23.2;23.3;23.2;23.2;23.2;23.2;23.2;23.3;23.3;23.3;23.3;23.2;23.2;23.3;23.3;23.2;23.2;23.2;23.3;23.3;23.3;23.3;23.3;23.3;23.4;23.4;23.3;23.3;23.4;23.4;23.4;23.4;23.4;23.4;23.4;23.4;23.4;23.4;23.4;23.4;2…
23.3;23.2;23.2;23.1;23.2;23.2;23.2;23.1;23.1;23.2;23.2;23.2;23.2;23.1;23.1;23.2;23.2;23.1;23.1;23.1;23.2;23.2;23.1;23.1;23.1;23.1;23.2;23.2;23.2;23.1;23.2;23.2;23.2;23.2;23.2;23.2;23.2;23.2;23.3;23.2;23.2;23.2;23.2;23.2;23.2;23.2;23.3;23.2;23.3;23.3;23.3;23.3;23.2;23.3;23.2;23.2;23.2;23.2;23.2;23.3;23.3;23.2;23.3;23.4;23.4;23.4;23.4;23.4;23.3;23.3;23.3;23.4;23.4;23.4;23.4;23.4;23.4;23.5;23.4;23.4…
23.4;23.2;23.2;23.1;23.2;23.1;23.2;23.2;23.1;23.2;23.2;23.2;23.1;23.2;23.1;23.1;23.2;23.2;23.2;23.1;23.2;23.1;23.2;23.1;23.1;23.1;23.1;23.1;23.2;23.2;23.2;23.2;23.2;23.2;23.2;23.2;23.2;23.2;23.3;23.2;23.2;23.3;23.3;23.2;23.3;23.2;23.2;23.3;23.3;23.3;23.3;23.3;23.3;23.2;23.2;23.2;23.2;23.2;23.2;23.3;23.2;23.3;23.3;23.3;23.4;23.4;23.3;23.3;23.3;23.3;23.4;23.3;23.4;23.4;23.4;23.4;23.4;23.4;23.4;23.4…
23.4;23.2;23.1;23.1;23.1;23.1;23.2;23.1;23.1;23.2;23.2;23.1;23.2;23.2;23.2;23.2;23.2;23.2;23.1;23.1;23.1;23.1;23.1;23.1;23.1;23.2;23.1;23.1;23.2;23.2;23.2;23.2;23.2;23.2;23.3;23.1;23.2;23.2;23.2;23.2;23.2;23.3;23.2;23.3;23.3;23.2;23.3;23.3;23.2;23.3;23.3;23.2;23.2;23.2;23.2;23.2;23.2;23.2;23.2;23.3;23.2;23.3;23.3;23.2;23.4;23.4;23.4;23.3;23.4;23.4;23.4;23.4;23.4;23.4;23.4;23.4;23.4;23.4;23.4;23.4…
23.4;23.2;23.1;23.1;23.1;23.2;23.1;23.2;23.1;23.1;23.1;23.2;23.2;23.2;23.2;23.2;23.2;23.2;23.2;23.1;23.2;23.1;23.1;23.1;23.2;23.2;23.2;23.1;23.1;23.1;23.2;23.2;23.2;23.2;23.1;23.2;23.2;23.2;23.2;23.2;23.2;23.2;23.2;23.2;23.2;23.2;23.2;23.2;23.3;23.2;23.2;23.2;23.2;23.2;23.2;23.2;23.2;23.3;23.2;23.3;23.3;23.3;23.3;23.3;23.4;23.4;23.4;23.4;23.4;23.4;23.3;23.4;23.4;23.4;23.3;23.4;23.4;23.4;23.4;23.5…
23.3;23.2;23.1;23.1;23.1;23.2;23.1;23.2;23.2;23.2;23.2;23.2;23.2;23.2;23.1;23.2;23.2;23.2;23.2;23.2;23.2;23.1;23.1;23.1;23.1;23.2;23.1;23.1;23.1;23.1;23.1;23.2;23.2;23.2;23.2;23.2;23.3;23.2;23.2;23.2;23.2;23.2;23.2;23.3;23.3;23.3;23.2;23.3;23.2;23.2;23.2;23.2;23.2;23.2;23.2;23.2;23.2;23.2;23.3;23.3;23.3;23.3;23.3;23.3;23.3;23.3;23.4;23.4;23.4;23.4;23.3;23.4;23.3;23.3;23.4;23.4;23.3;23.4;23.4;23.4…
23.4;23.2;23.1;23.2;23.1;23.1;23.1;23.1;23.2;23.2;23.2;23.2;23.2;23.2;23.2;23.2;23.2;23.2;23.2;23.2;23.2;23.1;23.1;23.1;23.1;23.1;23.1;23.1;23.1;23.1;23.1;23.1;23.2;23.2;23.2;23.3;23.2;23.2;23.2;23.3;23.2;23.2;23.2;23.2;23.2;23.2;23.2;23.3;23.2;23.2;23.3;23.2;23.2;23.2;23.2;23.3;23.2;23.2;23.3;23.3;23.3;23.3;23.3;23.3;23.3;23.3;23.4;23.4;23.4;23.4;23.3;23.4;23.4;23.3;23.4;23.4;23.4;23.4;23.4;23.4…
23.4;23.2;23.2;23.1;23.2;23.2;23.1;23.2;23.1;23.1;23.2;23.1;23.2;23.2;23.2;23.2;23.2;23.2;23.2;23.2;23.1;23.1;23.1;23.1;23.1;23.1;23.1;23.1;23.1;23.1;23.1;23.2;23.2;23.1;23.2;23.2;23.2;23.2;23.2;23.3;23.2;23.3;23.2;23.2;23.2;23.3;23.3;23.2;23.3;23.2;23.3;23.2;23.2;23.2;23.3;23.2;23.2;23.2;23.2;23.3;23.3;23.3;23.3;23.3;23.3;23.3;23.3;23.3;23.4;23.3;23.3;23.4;23.3;23.4;23.4;23.4;23.4;23.4;23.3;23.4…
23.4;23.2;23.2;23.2;23.1;23.1;23.1;23.1;23.1;23.2;23.2;23.1;23.2;23.2;23.2;23.1;23.2;23.2;23.2;23.1;23.1;23.1;23.2;23.1;23.1;23.1;23.1;23.1;23.1;23.1;23.2;23.2;23.2;23.2;23.2;23.2;23.2;23.2;23.1;23.2;23.3;23.3;23.2;23.3;23.3;23.3;23.3;23.3;23.2;23.3;23.3;23.3;23.2;23.2;23.2;23.2;23.2;23.2;23.3;23.3;23.2;23.3;23.2;23.3;23.3;23.3;23.3;23.4;23.3;23.3;23.4;23.3;23.4;23.4;23.4;23.4;23.4;23.4;23.4;23.4…
23.4;23.2;23.1;23;23.1;23.1;23.1;23.1;23.1;23.1;23.2;23.2;23.1;23.1;23.1;23.1;23.2;23.1;23.2;23.1;23.2;23.1;23.2;23.1;23.1;23.1;23.1;23.1;23.1;23.1;23.1;23.1;23.1;23.2;23.2;23.2;23.2;23.2;23.2;23.3;23.2;23.2;23.2;23.2;23.2;23.2;23.3;23.3;23.2;23.3;23.3;23.2;23.2;23.2;23.3;23.3;23.3;23.2;23.2;23.3;23.3;23.3;23.3;23.3;23.3;23.3;23.3;23.3;23.3;23.4;23.3;23.3;23.4;23.3;23.4;23.4;23.4;23.4;23.4;23.4;2…
23.4;23.2;23.1;23.1;23.1;23.1;23.1;23.1;23.1;23.1;23.1;23.2;23.1;23.1;23.1;23.1;23.2;23.1;23.1;23.1;23.1;23.1;23.1;23.1;23.1;23.1;23.1;23.1;23.1;23.1;23;23.1;23.1;23.2;23.2;23.2;23.2;23.2;23.2;23.2;23.2;23.2;23.2;23.2;23.2;23.2;23.2;23.3;23.3;23.2;23.2;23.2;23.2;23.2;23.2;23.2;23.2;23.3;23.2;23.2;23.3;23.3;23.3;23.3;23.3;23.4;23.4;23.3;23.3;23.3;23.3;23.3;23.3;23.3;23.4;23.3;23.4;23.4;23.4;23.4;2…
23.4;23.2;23.1;23.1;23.1;23.1;23.1;23.1;23.2;23.2;23.1;23.1;23.1;23.1;23.1;23.2;23.2;23.1;23.2;23.2;23.2;23.1;23.2;23.1;23.1;23.1;23.1;23.1;23.1;23.1;23.1;23.1;23.1;23.1;23.2;23.2;23.2;23.1;23.2;23.1;23.2;23.2;23.2;23.2;23.2;23.2;23.2;23.2;23.2;23.3;23.3;23.2;23.2;23.2;23.2;23.2;23.2;23.2;23.2;23.3;23.3;23.3;23.3;23.3;23.3;23.3;23.3;23.4;23.4;23.3;23.3;23.3;23.3;23.3;23.4;23.4;23.4;23.3;23.4;23.4…
23.4;23.2;23.1;23.1;23.1;23.1;23.1;23.1;23.1;23.1;23.2;23.1;23.1;23.2;23.1;23.1;23.1;23.1;23.1;23.1;23.1;23.1;23.2;23.1;23.1;23.1;23.1;23.1;23.1;23.1;23.1;23.1;23.2;23.2;23.2;23.2;23.2;23.2;23.2;23.2;23.2;23.2;23.2;23.2;23.2;23.2;23.2;23.2;23.3;23.2;23.2;23.2;23.2;23.1;23.2;23.2;23.3;23.3;23.2;23.3;23.3;23.3;23.3;23.3;23.3;23.3;23.4;23.3;23.4;23.3;23.3;23.3;23.3;23.4;23.4;23.4;23.4;23.4;23.4;23.4…
23.4;23.2;23.1;23.1;23.1;23.1;23.1;23.2;23.1;23.2;23.2;23.1;23.2;23.2;23.1;23.1;23.1;23.2;23.2;23.1;23.1;23.1;23.1;23.1;23.1;23.1;23.1;23.1;23.1;23.1;23.2;23.1;23.1;23.2;23.2;23.2;23.2;23.2;23.2;23.1;23.2;23.2;23.2;23.2;23.2;23.2;23.2;23.3;23.3;23.3;23.2;23.2;23.2;23.2;23.2;23.2;23.2;23.3;23.2;23.3;23.3;23.3;23.3;23.3;23.3;23.3;23.3;23.3;23.4;23.3;23.3;23.3;23.4;23.3;23.4;23.4;23.3;23.3;23.3;23.4…
23.4;23.2;23.2;23.2;23.1;23.2;23.2;23.2;23.1;23.1;23.1;23.2;23.1;23.2;23.2;23.2;23.2;23.1;23.1;23.1;23.1;23.1;23.1;23.1;23.1;23.2;23.2;23.1;23.2;23.1;23.1;23.2;23.1;23.1;23.2;23.2;23.2;23.2;23.2;23.2;23.2;23.2;23.2;23.2;23.2;23.2;23.2;23.3;23.2;23.3;23.2;23.2;23.2;23.2;23.2;23.2;23.2;23.2;23.3;23.2;23.3;23.3;23.3;23.3;23.3;23.3;23.3;23.3;23.3;23.3;23.3;23.3;23.4;23.3;23.4;23.4;23.3;23.3;23.4;23.5…
23.4;23.2;23.1;23.2;23;23;23.1;23.2;23.2;23.2;23.1;23.1;23.1;23.1;23.1;23.1;23.2;23.1;23.1;23.1;23.1;23.1;23.1;23.1;23.1;23;23.1;23.1;23.2;23.1;23.2;23.2;23.2;23.2;23.2;23.2;23.2;23.2;23.2;23.2;23.2;23.2;23.2;23.2;23.2;23.2;23.2;23.2;23.2;23.2;23.3;23.2;23.2;23.2;23.2;23.2;23.2;23.2;23.3;23.2;23.3;23.3;23.3;23.3;23.3;23.3;23.3;23.3;23.3;23.3;23.3;23.3;23.4;23.3;23.4;23.4;23.4;23.3;23.4;23.3;23.3;…
23.4;23.2;23.2;23.1;23.1;23;23.1;23.1;23.1;23.1;23.2;23.2;23.2;23.1;23.1;23.2;23.1;23.1;23.1;23.2;23.1;23.1;23.1;23.1;23.1;23.1;23.2;23.1;23.1;23.2;23.2;23.2;23.1;23.2;23.2;23.2;23.2;23.1;23.2;23.2;23.2;23.2;23.2;23.3;23.2;23.2;23.2;23.2;23.2;23.2;23.2;23.2;23.2;23.2;23.2;23.2;23.3;23.2;23.2;23.3;23.3;23.3;23.3;23.3;23.3;23.3;23.3;23.3;23.3;23.3;23.3;23.3;23.4;23.4;23.4;23.3;23.3;23.4;23.3;23.3;2…
23.4;23.2;23.1;23.1;23.1;23.1;23.1;23.2;23;23.1;23.2;23.1;23.2;23.2;23.2;23.1;23.1;23.2;23.1;23.1;23.2;23.2;23.1;23.1;23;23.1;23.1;23.2;23.1;23.2;23.1;23.2;23.2;23.2;23.2;23.2;23.2;23.2;23.3;23.2;23.2;23.2;23.2;23.2;23.2;23.2;23.2;23.2;23.3;23.2;23.3;23.2;23.2;23.2;23.2;23.2;23.2;23.2;23.3;23.2;23.3;23.3;23.3;23.3;23.3;23.3;23.3;23.3;23.3;23.3;23.3;23.3;23.3;23.3;23.3;23.4;23.4;23.3;23.3;23.4;23.…
23.3;23.2;23.1;23.1;23.2;23.1;23.2;23.1;23.1;23.2;23.1;23.1;23.1;23.1;23.1;23.1;23.2;23.2;23.1;23.2;23.1;23.1;23.2;23;23.1;23.1;23;23;23.1;23.1;23.1;23.2;23.1;23.2;23.2;23.2;23.2;23.2;23.2;23.1;23.2;23.3;23.2;23.3;23.2;23.2;23.3;23.2;23.2;23.2;23.3;23.2;23.2;23.2;23.2;23.2;23.2;23.2;23.2;23.2;23.2;23.3;23.3;23.3;23.3;23.3;23.3;23.3;23.3;23.2;23.3;23.3;23.3;23.4;23.4;23.4;23.3;23.3;23.3;23.3;23.4;…
23.3;23.2;23.2;23.1;23.1;23;23.1;23.1;23.1;23.1;23.1;23.1;23.2;23.2;23.2;23.1;23.1;23.2;23.2;23.2;23.2;23.1;23.2;23.1;23;23;23.1;23;23.1;23.1;23.2;23.1;23.1;23.2;23.2;23.2;23.1;23.3;23.2;23.2;23.2;23.2;23.2;23.3;23.3;23.2;23.2;23.2;23.2;23.2;23.2;23.2;23.2;23.2;23.2;23.2;23.2;23.2;23.2;23.3;23.2;23.2;23.3;23.3;23.3;23.3;23.3;23.3;23.3;23.2;23.3;23.3;23.3;23.4;23.4;23.3;23.3;23.3;23.3;23.3;23.3;23…
23.3;23.2;23.1;23.2;23.1;23.2;23.1;23;23.1;23.2;23.1;23.2;23.2;23.2;23.2;23.2;23.1;23.2;23.2;23.2;23.2;23.2;23.2;23.1;23;23.1;23.1;23;23.1;23.1;23.1;23.2;23.1;23.2;23.2;23.2;23.2;23.2;23.1;23.1;23.1;23.2;23.2;23.2;23.2;23.2;23.2;23.2;23.1;23.2;23.3;23.2;23.2;23.1;23.1;23.2;23.2;23.2;23.2;23.2;23.2;23.2;23.3;23.2;23.3;23.2;23.3;23.3;23.3;23.3;23.3;23.3;23.3;23.3;23.4;23.3;23.4;23.3;23.4;23.4;23.4;…
23.3;23.2;23.1;23.1;23.1;23.2;23.1;23.1;23.1;23.1;23.2;23.2;23.2;23.2;23.1;23.1;23.1;23.2;23.2;23.2;23.2;23.2;23.1;23.1;23.1;23;23.1;23;23.1;23.1;23.1;23.2;23.1;23.1;23.2;23.2;23.2;23.2;23.2;23.2;23.2;23.2;23.1;23.2;23.2;23.2;23.1;23.2;23.2;23.2;23.2;23.2;23.2;23.2;23.2;23.2;23.2;23.2;23.2;23.2;23.2;23.2;23.2;23.3;23.3;23.3;23.3;23.3;23.3;23.3;23.3;23.3;23.3;23.3;23.3;23.3;23.3;23.4;23.4;23.4;23.…
23.2;23.2;23.2;23.2;23.2;23.1;23.1;23.1;23.2;23.1;23.2;23.2;23.2;23.2;23.2;23.1;23.1;23.1;23.2;23.1;23.2;23.2;23.2;23.1;23.1;23.1;23.1;23.1;23.1;23.1;23.1;23.1;23.1;23.1;23.1;23.2;23.2;23.2;23.1;23.1;23.2;23.2;23.1;23.3;23.2;23.2;23.2;23.2;23.2;23.2;23.2;23.2;23.2;23.2;23.2;23.2;23.2;23.2;23.2;23.2;23.2;23.4;23.2;23.3;23.3;23.3;23.3;23.3;23.3;23.3;23.3;23.3;23.3;23.3;23.3;23.4;23.4;23.3;23.3;23.3…
23.3;23.2;23.1;23.1;23.1;23.1;23.1;23.1;23.1;23.1;23.2;23.2;23.2;23.2;23.2;23.2;23.1;23.2;23.1;23.1;23.1;23.2;23.2;23.1;23.1;23.1;23.1;23.1;23.1;23.1;23.1;23.2;23.2;23.1;23.2;23.2;23.2;23.2;23.2;23.1;23.2;23.2;23.2;23.2;23.2;23.2;23.2;23.3;23.2;23.2;23.2;23.2;23.2;23.1;23.2;23.2;23.2;23.2;23.2;23.2;23.2;23.3;23.2;23.2;23.3;23.3;23.3;23.3;23.3;23.2;23.3;23.3;23.3;23.3;23.3;23.3;23.3;23.3;23.3;23.3…
23.3;23.2;23.1;23.2;23.1;23.2;23.1;23.1;23.1;23.2;23.2;23.2;23.2;23.2;23.2;23.1;23.1;23.2;23.1;23.1;23.2;23.2;23.1;23;23.1;23.2;23;23.1;23.1;23.1;23.1;23.2;23.1;23.1;23.2;23.2;23.1;23.2;23.2;23.2;23.2;23.1;23.1;23.2;23.2;23.1;23.2;23.2;23.2;23.2;23.2;23.2;23.2;23.2;23.2;23.2;23.2;23.2;23.2;23.2;23.3;23.4;23.2;23.3;23.3;23.3;23.3;23.3;23.3;23.3;23.2;23.3;23.3;23.3;23.4;23.3;23.3;23.3;23.3;23.3;23.…
23.2;23.1;23.1;23.1;23.1;23.1;23.1;23.2;23.1;23.2;23.1;23.2;23.2;23.2;23.2;23.2;23.1;23.2;23.2;23.1;23.1;23.1;23.1;23;23.1;23.1;23.1;23.1;23;23.1;23.1;23.1;23.2;23.1;23.2;23.2;23.2;23.2;23.2;23.2;23.1;23.3;23.2;23.2;23.3;23.1;23.1;23.2;23.2;23.2;23.2;23.2;23.2;23.2;23.2;23.2;23.2;23.2;23.2;23.2;23.3;23.2;23.2;23.3;23.3;23.3;23.3;23.3;23.3;23.2;23.3;23.3;23.3;23.3;23.3;23.3;23.3;23.4;23.3;23.4;23.…
23.3;23.2;23.1;23.1;23.1;23.1;23.1;23.2;23.1;23.1;23.1;23.1;23.2;23.2;23.2;23.1;23.2;23.1;23.2;23.1;23.1;23.1;23.1;23.1;23.1;23.1;23.1;23.1;23.1;23.1;23.1;23.2;23.2;23.2;23.2;23.2;23.2;23.1;23.2;23.2;23.2;23.2;23.1;23.2;23.2;23.2;23.2;23.1;23.1;23.2;23.2;23.2;23.2;23.2;23.2;23.2;23.2;23.2;23.2;23.2;23.2;23.2;23.2;23.3;23.3;23.3;23.3;23.2;23.3;23.2;23.3;23.3;23.3;23.3;23.3;23.3;23.3;23.4;23.4;23.4…
23.3;23.2;23.1;23.2;23.1;23.1;23.1;23.1;23.1;23.2;23.1;23.2;23.2;23.2;23.3;23.2;23.2;23.1;23.2;23;23.2;23.1;23.1;23.1;23.1;23.1;23.1;23.1;23.1;23.1;23;23.2;23.1;23.2;23.1;23.2;23.1;23.2;23.2;23.2;23.2;23.2;23.2;23.2;23.1;23.1;23.1;23.2;23.1;23.1;23.2;23.2;23.1;23.1;23.2;23.2;23.2;23.2;23.2;23.2;23.2;23.3;23.3;23.2;23.3;23.3;23.3;23.3;23.3;23.2;23.3;23.3;23.3;23.3;23.3;23.3;23.3;23.3;23.3;23.3;23.…
23.3;23.2;23.1;23.1;23.2;23.1;23.1;23.1;23.1;23;23.2;23.2;23.2;23.2;23.1;23.2;23.2;23.2;23.1;23.1;23.2;23.2;23.1;23.1;23;23.1;23.1;23.1;23.1;23.2;23.1;23.1;23.1;23.1;23.2;23.2;23.1;23.2;23.2;23.2;23.2;23.2;23.2;23.2;23.1;23.1;23.1;23.1;23.2;23.2;23.2;23.2;23.2;23.2;23.2;23.2;23.2;23.3;23.2;23.2;23.2;23.3;23.2;23.2;23.2;23.3;23.3;23.3;23.3;23.2;23.3;23.3;23.3;23.3;23.3;23.3;23.3;23.3;23.3;23.3;23.…
23.2;23.1;23.1;23.1;23.1;23.1;23.1;23.1;23.1;23.1;23.1;23.1;23.2;23.2;23.2;23.1;23;23.2;23.1;23.2;23.2;23.1;23.1;23.1;23.1;23.1;23.1;23.1;23.1;23;23.1;23.2;23.1;23.2;23.2;23.1;23.1;23.2;23.2;23.2;23.2;23.2;23.1;23.2;23.2;23.2;23.2;23.2;23.2;23.2;23.2;23.2;23.2;23.2;23.2;23.1;23.1;23.2;23.2;23.2;23.3;23.3;23.2;23.2;23.3;23.3;23.3;23.3;23.3;23.2;23.3;23.3;23.3;23.3;23.3;23.4;23.3;23.3;23.4;23.3;23.…
23.3;23.1;23.1;23.1;23.1;23.1;23;23.1;23.1;23.2;23.2;23.1;23.1;23.2;23.2;23.2;23.2;23.1;23.1;23.1;23.2;23.2;23.2;23.1;23.1;23.1;23.2;23.1;23.1;23.2;23.2;23.1;23.1;23.1;23.2;23.2;23.1;23.2;23.2;23.1;23.2;23.2;23.2;23.2;23.2;23.2;23.1;23.2;23.2;23.2;23.2;23.2;23.2;23.2;23.2;23.2;23.2;23.1;23.2;23.2;23.2;23.2;23.2;23.3;23.3;23.3;23.3;23.2;23.3;23.3;23.3;23.3;23.2;23.3;23.3;23.3;23.4;23.3;23.2;23.4;2…
23.5;23.1;23.1;23.1;23.1;23.1;23.1;23.1;23.1;23;23.1;23.1;23.1;23.2;23.2;23.1;23.2;23.1;23.1;23.2;23.1;23.1;23.1;23.1;23.1;23.1;23.1;23.1;23.1;23.1;23.1;23.1;23.2;23.2;23.2;23.1;23.1;23.1;23.2;23.2;23.3;23.2;23.2;23.3;23.2;23.2;23.1;23.2;23.2;23.2;23.2;23.2;23.2;23.2;23.2;23.2;23.2;23.2;23.1;23.2;23.2;23.2;23.2;23.3;23.3;23.3;23.3;23.3;23.3;23.3;23.2;23.3;23.3;23.3;23.3;23.3;23.3;23.3;23.2;23.3;2…
23.2;23.2;23.1;23.1;23.1;23.1;23.1;23.1;23.1;23.1;23.1;23.1;23.1;23.2;23.1;23.1;23.2;23.1;23.1;23.1;23.2;23.1;23.1;23.1;23.1;23.1;23.1;23;23.1;23.1;23.1;23.2;23.1;23.2;23.2;23.2;23.1;23.2;23.2;23.2;23.2;23.2;23.2;23.2;23.2;23.2;23.2;23.2;23.2;23.2;23.2;23.2;23.2;23.2;23.2;23.1;23.1;23.1;23.2;23.1;23.2;23.2;23.2;23.2;23.2;23.2;23.2;23.2;23.3;23.3;23.3;23.2;23.3;23.3;23.3;23.3;23.3;23.3;23.2;23.4;2…
23.5;23.1;23.1;23.2;23.1;23.1;23.2;23.1;23.1;23.1;23.1;23.1;23.2;23.2;23.2;23.1;23.2;23.1;23.1;23.1;23.1;23.1;23.1;23;23;23.1;23;23.1;23.1;23.1;23.1;23.1;23.2;23.1;23.2;23.1;23.2;23.2;23.2;23.2;23.2;23.2;23.1;23.2;23.2;23.2;23.2;23.2;23.2;23.2;23.2;23.3;23.1;23.1;23.2;23.1;23.1;23.1;23.1;23.2;23.2;23.2;23.2;23.2;23.2;23.3;23.3;23.2;23.3;23.3;23.3;23.3;23.3;23.2;23.3;23.3;23.3;23.3;23.3;23.3;23.3;…
23.2;23.2;23.1;23.2;23.1;23.1;23.1;23.1;23.1;23;23.1;23.1;23.1;23.1;23.1;23.1;23.1;23.2;23.1;23.1;23.2;23.1;23.2;23.1;23.2;23;23.1;23.1;23.1;23.1;23.1;23.1;23.1;23.1;23.2;23.2;23.2;23.2;23.1;23.1;23.2;23.2;23.2;23.2;23.2;23.1;23.1;23.2;23.2;23.2;23.2;23.2;23.1;23.1;23.1;23.2;23.1;23.1;23.2;23.1;23.1;23.3;23.2;23.3;23.2;23.2;23.3;23.2;23.3;23.2;23.2;23.3;23.3;23.3;23.3;23.3;23.3;23.3;23.3;23.3;23.…
23.4;23.1;23.1;23.1;23.1;23.1;23.2;23.2;23.1;23.1;23.1;23.1;23.2;23.2;23.1;23.1;23.1;23.1;23.1;23.1;23.1;23.1;23.1;23.1;23;23;23;23.1;23.1;23;23.1;23.1;23.1;23.1;23.2;23.2;23.2;23.2;23.2;23.2;23.2;23.2;23.1;23.2;23.1;23.1;23.2;23.2;23.2;23.2;23.3;23.2;23.2;23.2;23.1;23.1;23.2;23.1;23.1;23.2;23.2;23.2;23.2;23.2;23.2;23.3;23.3;23.3;23.2;23.3;23.3;23.3;23.2;23.2;23.3;23.2;23.2;23.2;23.3;23.3;23.3;23…
23.1;23.1;23.1;23.1;23.1;23.1;23.1;23.1;23;23;23.1;23.2;23.1;23.1;23.1;23.1;23.1;23.1;23.1;23.1;23.1;23.1;23.1;23.1;23;23;23;23.1;23.1;23.1;23.1;23.1;23.1;23.1;23.2;23.1;23.2;23.1;23.2;23.2;23.1;23.1;23.1;23.2;23.2;23.2;23.2;23.2;23.2;23.2;23.2;23.2;23.2;23.2;23.2;23.1;23.1;23.1;23.2;23.2;23.2;23.2;23.2;23.2;23.2;23.2;23.2;23.2;23.3;23.2;23.3;23.2;23.2;23.3;23.3;23.2;23.3;23.2;23.3;23.3;23.3;23.3…
23.3;23.1;23.1;23.1;23.1;23;23.1;23.1;23.1;23.1;23.2;23.1;23.1;23.1;23.1;23.1;23.1;23.1;23.1;23.1;23.1;23.1;23.1;23.1;23.1;23;23.1;23.1;23.1;23.1;23;23.1;23.1;23.1;23.2;23.1;23.2;23.2;23.1;23.2;23.2;23.2;23.2;23.2;23.2;23.2;23.1;23.2;23.2;23.2;23.2;23.2;23.2;23.2;23.2;23.1;23.1;23.1;23.1;23.2;23.2;23.2;23.2;23.2;23.2;23.2;23.2;23.3;23.3;23.2;23.3;23.2;23.3;23.2;23.2;23.2;23.3;23.3;23.2;23.3;23.3;…
23.3;23.2;23.1;23;23.1;23.1;23;23.2;23;23.1;23.2;23.1;23.1;23.1;23.1;23.1;23.1;23.1;23.1;23.1;23.1;23.1;23;23.1;23;23.1;23.1;23;23.1;23.1;23.1;23;23.1;23.1;23.2;23.2;23.2;23.1;23.1;23.2;23.1;23.2;23.2;23.2;23.1;23.1;23.2;23.2;23.2;23.2;23.2;23.2;23.2;23.2;23.2;23.1;23.2;23.2;23.1;23.1;23.2;23.2;23.2;23.2;23.2;23.2;23.2;23.3;23.3;23.3;23.2;23.2;23.3;23.2;23.2;23.2;23.2;23.2;23.3;23.2;23.2;23.3;23.…
23.3;23.1;23.1;23.1;23.1;23.1;23.1;23;23.1;23.1;23.1;23.1;23.1;23.1;23.1;23.1;23.1;23.1;23.2;23.2;23.1;23.1;23.1;23.1;23;23.1;23;23.1;23;22.9;23.1;23.1;23.2;23.2;23.2;23.2;23.1;23.2;23.1;23.1;23.2;23.2;23.2;23.2;23.2;23.1;23.2;23.2;23.2;23.2;23.2;23.2;23.2;23.2;23.1;23.2;23.1;23.1;23.1;23.1;23.2;23.2;23.2;23.2;23.2;23.2;23.2;23.2;23.2;23.3;23.2;23.2;23.2;23.2;23.3;23.2;23.2;23.2;23.3;23.2;23.3;23…
23.3;23.2;23.1;23.1;23.1;23.1;23;23.1;23.1;23.1;23.1;23.1;23.1;23.2;23.2;23.1;23.1;23.2;23.1;23.1;23.2;23.2;23.1;23.1;23.1;23;23.1;23;23.1;23.1;23.2;23.2;23.2;23.1;23.1;23.2;23.1;23.2;23.2;23.1;23.2;23.2;23.2;23.2;23.2;23.2;23.2;23.2;23.2;23.2;23.2;23.2;23.2;23.2;23.2;23.2;23.1;23.1;23.1;23.2;23.2;23.2;23.1;23.2;23.2;23.2;23.2;23.2;23.3;23.2;23.2;23.2;23.2;23.2;23.2;23.2;23.2;23.3;23.3;23.3;23.2;…
23.3;23.1;23.1;23.1;23.1;23.1;23.1;23.1;23.1;23.1;23.1;23.1;23.1;23.1;23.2;23.1;23;23.2;23.1;23.1;23.1;23.1;23.1;23.1;23.1;23.1;23;23.1;23.1;23.1;23.1;23.2;23.2;23.1;23.2;23.2;23.1;23.1;23.1;23.1;23.1;23.2;23.1;23.2;23.1;23.1;23.1;23.2;23.2;23.1;23.2;23.2;23.2;23.1;23.2;23.1;23.1;23.1;23.1;23.1;23.1;23.2;23.1;23.2;23.2;23.1;23.2;23.2;23.2;23.2;23.2;23.2;23.2;23.2;23.2;23.2;23.2;23.2;23.2;23.2;23.…
23.3;23.2;23.1;23.2;23;23.1;23.1;23.1;23.1;23.1;23.2;23.2;23.2;23.2;23.1;23.1;23.1;23.1;23.1;23.1;23.2;23.1;22.9;23;23;23.1;23.1;23.1;23.1;23.1;23.1;23.1;23.2;23.2;23.2;23.2;23.1;23.1;23.2;23.1;23.1;23.2;23.1;23.1;23.1;23.1;23.2;23.2;23.2;23.2;23.2;23.1;23.1;23.2;23.1;23.1;23.1;23.1;23.1;23.2;23.2;23.2;23.2;23.2;23.2;23.2;23.2;23.2;23.2;23.3;23.2;23.2;23.3;23.3;23.3;23.2;23.2;23.3;23.2;23.3;23.2;…
23.3;23.2;23.2;23.1;23.1;23.1;23;23.1;23.1;23.1;23.1;23.2;23.1;23.2;23.1;23.1;23.1;23.2;23.2;23.1;23.1;23.1;23.1;23.1;23.1;23;23.1;23.1;23;23.1;23.1;23.1;23.2;23.1;23.2;23.1;23.2;23.2;23.2;23.1;23.1;23.1;23.1;23.1;23.2;23.3;23.1;23.2;23.2;23.2;23.2;23.1;23.2;23.2;23.1;23.1;23.1;23.2;23.2;23.2;23.1;23.2;23.2;23.2;23.2;23.2;23.2;23.2;23.3;23.3;23.3;23.2;23.3;23.4;23.3;23.2;23.2;23.3;23.2;23.2;23.3;…
23.3;23.2;23.1;23.2;23.1;23;23;23;23.1;23.1;23.1;23.1;23.1;23.1;23.1;23.1;23.1;23.1;23.1;23.1;23.1;23.1;23.1;23.1;23;23.1;23;23;23.1;23.1;23.1;23.2;23.1;23.2;23.2;23.1;23.2;23.1;23.2;23.1;23.1;23.1;23.1;23.2;23.2;23.2;23.2;23.2;23.2;23.2;23.1;23.1;23.1;23.1;23.1;23.1;23.1;23.1;23.1;23.2;23.2;23.2;23.2;23.2;23.2;23.2;23.2;23.2;23.2;23.2;23.2;23.2;23.3;23.3;23.2;23.3;23.2;23.2;23.2;23.2;23.2;23.2;2…
23.3;23.2;23.2;23.1;23;23.2;23.1;23.1;23.1;23.1;23.2;23.2;23.1;23.1;23.1;23.1;23.1;23.1;23.1;23.1;23.1;23.2;23.1;23.1;23.1;23;23.1;23.1;23;23.1;23.1;23.1;23.1;23.2;23.2;23.1;23.1;23.1;23.2;23.1;23.1;23.1;23.1;23.1;23.2;23.2;23.2;23.2;23.2;23.2;23.2;23.2;23.1;23.1;23.1;23.1;23.2;23.2;23.1;23.2;23.2;23.2;23.2;23.2;23.2;23.2;23.2;23.2;23.2;23.1;23.3;23.3;23.3;23.3;23.2;23.2;23.2;23.2;23.2;23.2;23.2;…
23.2;23.1;23.1;23.1;23.1;23;23;23.1;23.1;23.1;23.1;23;23.1;23.1;23;23.2;23.1;23.1;23.1;23.2;23.1;23.1;23;23;23;23;23.1;23;23.1;23.1;23.1;23.1;23.1;23.1;23.2;23.1;23.1;23.1;23.2;23;23.1;23.2;23.1;23.2;23.1;23.2;23.2;23.2;23.2;23.2;23.2;23.1;23.2;23;23.1;23.1;23.2;23.1;23.2;23.2;23.2;23.2;23.2;23.2;23.2;23.2;23.2;23.2;23.2;23.1;23.3;23.3;23.2;23.2;23.2;23.2;23.2;23.3;23.2;23.3;23.2;23.2;23.2;23.3;2…
23.2;23.1;23.1;23.1;23.1;23.1;23.1;23.1;23;23;23;23.1;23.1;23.1;23.2;23.1;23.1;23.1;23.1;23.1;23.1;23.1;23.1;23;23;23;23;23;23.2;23.1;23.2;23.1;23.1;23.1;23.1;23.1;23.2;23.2;23;23;23.1;23.2;23.1;23.1;23.2;23.2;23.3;23.2;23.2;23.2;23.2;23.2;23.1;23.2;23.2;23.1;23.1;23.2;23.1;23.2;23.2;23.2;23.2;23.2;23.2;23.2;23.2;23.2;23.2;23.2;23.2;23.2;23.2;23.2;23.2;23.2;23.2;23.2;23.2;23.2;23.2;23.2;23.3;23.2…
23.3;23.1;23.1;23.1;23.1;23;23;23.1;23.1;23.1;23.1;23.1;23.1;23.2;23.1;23;23.1;23.1;23.1;23;23.1;23.1;23.1;23;23;23;23.1;23.1;23.1;23.1;23.1;23.1;23;23;23.2;23;23;23;23.2;23.1;23.2;23.2;23.1;23.2;23.2;23.2;23.2;23.2;23.2;23.2;23.2;23.2;23.2;23.2;23.1;23.2;23.2;23.1;23.2;23.2;23.1;23.2;23.2;23.2;23.2;23.1;23.3;23.2;23.2;23.1;23.2;23.2;23.2;23.2;23.2;23.2;23.2;23.1;23.2;23.1;23.1;23.2;23.3;23.3;23.…
23.3;23.2;23.1;23.1;23.1;23.1;23.1;23.1;23.1;23.1;23;23.1;23.1;23.1;23.1;23.1;23.1;23.1;23.1;23.1;23.1;23.1;23.1;23.1;23.1;23.1;23.2;23.1;23.1;23.1;23.1;23.1;23.1;23.1;23.2;23.2;23.1;23.2;23.2;23;23.2;23.2;23.1;23.2;23.2;23.2;23.2;23.2;23.2;23.2;23.2;23.2;23.1;23.2;23.1;23.1;23.1;23.1;23.1;23.2;23.1;23.2;23.2;23.2;23.2;23.2;23.1;23.2;23.2;23.2;23.2;23.2;23.2;23.2;23.2;23.2;23.2;23.2;23.2;23.2;23.…
23.3;23.2;23;23.1;23;23.1;23.1;23.1;23.1;23.1;23.1;23.1;23.1;23.1;23.1;23.1;23.1;23.1;23.1;23.1;23.1;23;23.1;23.1;23;23;23.1;23;23.1;23.1;23.1;23.1;23.1;23.1;23.1;23.1;23.2;23.1;23.1;23.1;23.1;23.2;23.1;23.2;23.2;23.2;23.2;23.2;23.2;23.2;23.2;23.2;23.2;23.2;23.2;23.2;23.1;23;23.1;23.1;23.2;23.2;23.2;23.2;23.2;23.2;23.2;23.2;23.2;23.2;23.2;23.2;23.2;23.2;23.2;23.2;23.2;23.3;23.2;23.2;23.2;23.2;23.…
23.3;23.2;23.1;23.1;23.1;23.1;23;23;23;23;23.1;23;23.1;23.1;23.1;23.1;23.2;23.1;23.1;23.1;23.1;23.1;23;23;23.1;23.1;23.1;23.1;23.1;23.1;23.1;23.1;23.2;23.1;23.2;23.2;23.1;23.1;23.1;23.1;23.1;23.2;23;23.2;23.2;23.2;23.2;23.2;23.2;23.2;23.2;23.2;23.2;23.1;23.2;23.1;23.1;23.1;23.1;23.1;23.2;23.2;23.2;23.2;23.2;23.2;23.2;23.1;23.2;23.2;23.2;23.2;23.2;23.2;23.2;23.3;23.2;23.2;23.2;23.2;23.2;23.2;23.2;…
23.2;23.2;23;23;23.1;23.1;23;23.1;23;23;23;23;23.1;23.2;23.2;23.1;23;23.1;23.1;23;23.1;23.1;23.1;23;23.1;23;23.1;23.1;23.1;23.1;23.1;23.1;23.1;23.1;23.2;23.1;23.2;23.2;23.1;23.1;23.1;23.1;23.2;23.2;23.2;23.2;23.2;23.1;23.2;23.2;23.2;23.2;23.1;23.1;23.1;23.1;23.2;23.2;23.1;23.1;23.1;23.2;23.2;23.2;23.2;23.2;23.2;23.1;23.2;23.1;23.1;23.2;23.2;22.9;23.2;23.2;23.3;23.2;23.2;23.2;23.2;23.2;23.2;23.3;2…
23.3;23.1;23;23.1;23;23.1;23.1;23.1;23.1;23;23.2;23;23.2;23.1;23.1;23.1;23.1;23.1;23.1;23.1;23.2;23;23.1;23.1;23.1;23;23.1;23.1;23;23.1;23.1;23.1;23.2;23.2;23.2;23.1;23.2;23.1;23.2;23.1;23.2;23.2;23.1;23.1;23.1;23.2;23.2;23.2;23.2;23.2;23.2;23.1;23.1;23.1;23.1;23.1;23.1;23.1;23.1;23.1;23.1;23.3;23.2;23.2;23.2;23.2;23.2;23.1;23.2;23.2;23.2;23.2;23.2;23.2;23.2;23.2;23.2;23.2;23.2;23.3;23.2;23.3;23.…
23.5;23;23;23.1;23.1;23;23.1;23.1;23;23;23.1;23.1;23.1;23.1;23.2;23.1;23.1;23.1;23.1;23.1;23.1;23.1;23.1;23.1;23;23.1;23.1;23.1;23.1;23.1;23.1;23.1;23.2;23.1;23.2;23.2;23.1;23.1;23.1;23.1;23.2;23.2;23.1;23.2;23.1;23.1;23.2;23.1;23.2;23.2;23.2;23.1;23.2;23.1;23.1;23.1;23.1;23.1;23.1;23.1;23.1;23.3;23.2;23.1;23.2;23.1;23.2;23.1;23.1;23.1;23.2;23.2;23.2;23.2;23.2;23.2;23.1;23.2;23.2;23.2;23.2;23.2;2…
23.5;23.1;23.1;23;23.1;23;23;23;23.2;23.1;23.2;23;23.1;23.2;23.1;23;23.1;23.1;23.1;23.1;23.1;23.1;22.9;23;23.1;23.1;23.1;23.1;23;23;23.1;23.1;23.2;23.2;23.1;23.1;23.1;23.1;23.2;23.1;23.2;23.2;23.1;23.2;23.1;23.2;23.2;23;23.2;23.2;23.2;23.2;23.1;23.1;23.1;23.1;23.1;23.1;23.1;23.1;23.1;23.2;23.1;23.1;23.1;23.2;23.1;23.2;23.2;23.1;23.2;23.2;23.2;23.2;23.2;23.2;23.2;23.2;23.2;23.2;23.2;23.2;23.3;23.2…
23.3;23.1;23;23;23;23.1;23;23.1;23.1;23.2;23;23.1;23.1;23.1;23.1;23;23.1;23;23.1;23.1;23.2;23;23;23;23.1;23.1;23.1;23;23.1;23.1;23.1;23.1;23.1;23.1;23.2;23.2;23.2;23.2;23;23.1;23.2;23.2;23.1;23.2;23.1;23.1;23.1;23.2;23.2;23.2;23.2;23.1;23.2;23.1;23.1;23.1;23.1;23.1;23;23.2;23.1;23.2;23.1;23.1;23.1;23.2;23.2;23.1;23.1;23.2;23.2;23.2;23.2;23.2;23.2;23.1;23.2;23.2;23.2;23.2;23.2;23.2;23.3;23.3;23.2;…
23.3;23.1;23;23.1;23.1;23.1;23;23.2;23.1;23;23.1;23.1;23.1;23.1;23;23.1;23;23;23.2;23;23.1;23.1;23;23.2;22.9;23.1;23.2;23;23.1;23.1;23.2;23;23.2;23.1;23.2;23.2;23.2;23.1;23;23.2;23.2;23.2;23;23.1;23.1;23.2;23.2;23.1;23.2;23.2;23.2;23.3;23.2;23.1;23.2;23;23.2;23.1;23.1;23.1;23.1;23.2;23.1;23.1;23.2;23.2;23;23.2;23.2;23.2;23.2;23.1;23.2;23.2;23.2;23.2;23.1;23.3;23.2;23.2;23.2;23.2;23.2;23.2;23.1;23…
Time Played: 00:00:02
23;22.9;22.9;22.9;22.9;22.9;22.9;22.9;23;22.9;22.9;23;22.9;22.9;22.9;22.9;22.9;22.9;22.9;22.9;23;22.7;22.8;22.8;22.8;22.9;22.8;22.8;22.8;22.9;22.8;22.8;22.8;22.9;22.9;22.8;22.7;22.8;22.8;22.8;22.9;22.8;22.9;22.9;22.9;23;23;22.9;23;23;23;23;23;23.1;23;23.1;23.1;23.1;23.1;23.1;23.2;23.2;23.2;23.2;23.1;23.2;23.2;23.2;23.1;23.1;23.2;23.1;23.1;23.2;23.2;23.1;23.1;23.1;23.1;23.1;23.1;23.2;23.2;23.1;23.…
23.2;22.9;22.9;22.9;23;22.9;22.9;23;22.9;22.9;22.9;22.9;23;22.8;22.9;22.9;22.9;22.9;22.9;22.8;22.8;22.9;22.9;22.9;22.8;22.9;22.8;22.8;22.9;22.9;22.9;22.8;22.8;22.9;22.8;22.9;22.8;22.8;22.8;22.9;22.8;22.8;22.9;22.9;23;22.9;23;23;23;23.1;23;22.9;23;23;23;23.1;23.1;23.1;23.1;23.1;23.1;23.2;23.2;23.1;23.2;23.2;23.1;23.2;23.2;23.2;23.2;23.2;23.1;23.2;23.2;23.2;23.1;23.1;23.1;23.1;23.1;23.1;23.1;23.1;2…
23.1;23;22.9;23;23;23;23;22.9;23;22.9;22.9;22.9;23;23;22.9;23;22.9;22.9;23;22.7;22.8;22.9;22.8;22.8;22.9;22.9;22.8;22.8;22.8;22.8;22.8;22.8;22.8;22.8;22.8;22.8;22.8;22.8;22.7;22.8;22.9;22.8;22.8;22.9;22.9;22.9;23;22.9;23;23;23;23;23;23;23;23.1;23.1;23.1;23.1;23.1;23.1;23.2;23.1;23.2;23.2;23.2;23.2;23.2;23.2;23.2;23.2;23.2;23.2;23.1;23.1;23.1;23.2;23.1;23.1;23.1;23.1;23.1;23.1;23.1;23.1;23.1;23.1;…
22.9;22.9;22.9;22.9;22.9;22.9;23;22.9;22.9;22.9;23;22.9;23;22.9;22.9;22.9;22.9;22.9;22.8;22.8;22.8;22.9;22.9;22.9;22.8;22.9;22.8;22.9;22.8;22.8;22.8;22.8;22.8;22.8;22.8;22.8;22.7;22.7;22.7;22.8;22.9;22.9;22.8;22.9;22.9;23;23;23;23;23.1;23;23;23;23;23;23.1;23;23.1;23.1;23.1;23.1;23.2;23.1;23.2;23.2;23.2;23.2;23.2;23.2;23.1;23.2;23.2;23.2;23.2;23.2;23.1;23.2;23.1;23;23;23.1;23.1;23.1;23.1;23.1;23.1…
23;23;23;23;23;23;23;23;23.1;22.9;22.9;22.9;23;23;23;22.9;23;22.9;22.9;22.9;22.7;22.9;22.9;22.8;22.9;22.9;22.8;22.8;22.8;22.9;22.8;22.9;22.9;22.9;22.8;22.9;22.9;22.8;22.8;23;22.8;23;22.9;22.9;22.9;22.9;23.1;23;23.1;23.1;23;23;23;23;23;23.1;23.1;23.1;23.2;23.2;23.2;23.2;23.2;23.2;23.1;23.2;23.2;23.2;23.2;23.2;23.2;23.2;23.2;23.2;23.2;23.2;23.2;23.2;23;23;23.1;23.1;23.1;23.1;23.1;23.1;23.1;23.1;23;…
23.1;23;23;23;23;23;23;23;23;23;23.1;22.9;23;23;23;23;23;23;22.9;22.9;23;22.8;22.8;22.8;22.9;22.9;22.9;22.8;22.8;22.9;22.8;22.8;22.9;23.1;22.8;23;22.9;22.9;22.9;23;23;23;23;22.8;23;23;23;23;23.1;23;23;23;23;23;23.1;23.1;23.1;23.1;23;23.1;23.1;23.2;23.1;23.2;23.2;23.2;23.2;23.2;23.2;23.2;23.2;23.2;23.2;23.2;23.3;23.2;23.2;23.1;23.1;23.1;23.1;23.1;23.1;23.1;23.1;23.1;23.1;23;23.1;23;23;23;23;23;22.…
23.1;23;23;23;22.9;23.1;23;23.1;23;23;23;23;23.1;23;23.1;23;23;23;23;23;22.8;22.9;22.9;22.8;22.8;22.9;22.8;22.9;22.9;22.8;22.9;22.8;23;22.9;23;22.9;22.9;23;22.9;23;23;23.1;22.9;22.9;23;23;23;23.1;23;23.1;23;23;23.1;23;23;23;23.1;23;23.1;23.1;23.1;23.2;23.2;23.1;23.3;23.3;23.1;23.2;23.2;23.1;23.2;23.2;23.3;23.2;23.3;23.3;23.2;23.2;23.2;23.1;23.2;23.2;23.2;23.1;23.2;23.1;23;23.1;23.1;23;23;23;23;22…
23.2;23.1;23.1;23.1;23;23.1;23;23;23;23;23.1;23.1;23.1;23.1;23;23;23;23;23.1;23;22.9;22.9;22.9;22.9;22.9;23;22.8;22.9;22.8;22.9;23;22.9;23;23;23;23;23;23;23;23;23.1;23.1;23;23;23;23;23;23.1;23;23.1;23;23;23;23;23.1;23.1;23.1;23.1;23.1;23.2;23.2;23.2;23.2;23.2;23.1;23.3;23.2;23.2;23.2;23.2;23.3;23.3;23.3;23.3;23.4;23.3;23.3;23.3;23.2;23.2;23.3;23.2;23.2;23.1;23.2;23.1;23.1;23.1;23;23;23;23;23;23;2…
23.1;23.1;23.1;23.1;23;23.1;23;23;23.1;23;23.1;23.1;23;23.1;23;23;23.1;23.1;23;23;22.9;23;23;23;23;22.8;23;22.9;22.9;23;22.9;23;23;23;23;23;23;23;23;23.1;23.1;23;23.1;23;23.1;23;23.1;23;23;23;23;23;23.1;23.1;23.1;23.1;23.1;23.1;23.2;23.2;23.2;23.2;23.1;23.2;23.2;23.2;23.3;23.3;23.2;23.2;23.3;23.3;23.4;23.3;23.4;23.3;23.3;23.3;23.3;23.3;23.3;23.2;23.2;23.2;23.1;23.2;23.1;23.1;23.1;23;23;23;23;23;2…
23.1;23.1;23;23.1;23;23.1;23;23;23.1;23;23.1;23.1;23;23.1;23.1;23;23.1;23;23;23;22.9;23;23;23;23;23;23;23;23;23;22.9;23;23;22.9;23;23;23;23;23;23.1;23.1;23;23.1;23.1;23;23;23.1;22.9;23.1;23.1;23;23;23.1;23.1;23.1;23.1;23;23.2;23.2;23.2;23.2;23.2;23.2;23.2;23.2;23.2;23.2;23.2;23.3;23.3;23.2;23.3;23.4;23.3;23.4;23.3;23.3;23.3;23.3;23.3;23.3;23.3;23.3;23.2;23.2;23.1;23.1;23.1;23.1;23.1;23.1;23;23;22…
23.2;23.1;23.1;23;23;23.1;23.1;23;23.1;23.1;23;23;23;23;23;23.1;23;23;23;23;23;23;23;23;22.9;22.9;23;22.9;23;23;23;23;23;23;23;23.1;23;23;23.1;23;23.1;23.1;23;23;23;23.1;23.1;23.1;23;23;23.1;23.1;23.1;23.1;23.2;23.2;23.2;23.2;23.2;23.2;23.3;23.2;23.2;23.3;23.2;23.3;23.3;23.3;23.3;23.3;23.3;23.3;23.3;23.4;23.4;23.3;23.3;23.3;23.3;23.3;23.4;23.3;23.2;23.4;23.3;23.1;23.2;23.2;23.1;23.1;23.1;23;23;23…
23.1;23.1;23.1;23.1;23;23;23.1;23.1;23;23;23;23.1;23;23;23;23;23;23.1;22.9;23;23;23;23;23;23;23;23;22.9;23;23;23;23;23.1;23.1;23.1;23.1;23.1;23.1;23.1;23.1;23.1;23;23.1;23.1;23;23.1;23.1;23;23.1;23.1;23;23.1;23.1;23.1;23.1;23.2;23.2;23.2;23.2;23.2;23.2;23.3;23.3;23.3;23.2;23.3;23.2;23.2;23.3;23.3;23.3;23.3;23.4;23.3;23.3;23.3;23.3;23.3;23.3;23.3;23.4;23.4;23.3;23.4;23.3;23.3;23.3;23.2;23.1;23.1;2…
23.1;23.1;23.1;23;23;23;23.1;23.1;23.1;23;23;23.1;23;23;23.1;23.1;23;23;23;23;23;23;23.1;23;23;23;23;23;23;23;23;23.1;23;23.1;23.1;23.1;23.1;23.1;23.1;23.1;23.1;23.1;23.1;23.1;23;23.2;23.2;23.2;23.2;23.1;23;23.1;23.1;23.1;23.2;23.2;23.2;23.2;23.2;23.2;23.1;23.3;23.2;23.3;23.3;23.3;23.2;23.2;23.3;23.2;23.3;23.3;23.3;23.3;23.3;23.3;23.4;23.4;23.3;23.3;23.4;23.3;23.4;23.3;23.3;23.3;23.3;23.3;23.2;23…
23.2;23;23;23.1;23.1;23;23;23.1;23;23.1;23.1;23;23;23;23.1;23;23;23;23;23;23;23;23;23.1;23;23;23;23;23;23.1;23.1;23;23.1;23;23;23.1;23.1;23.1;23;23.2;23.1;23.1;23;23.1;23.1;23.1;23.1;23.2;23.2;23.1;23.1;23.1;23.1;23.1;23.2;23.2;23.1;23.2;23.2;23.2;23.2;23.2;23.2;23.3;23.3;23.3;23.2;23.3;23.3;23.4;23.4;23.4;23.2;23.3;23.4;23.4;23.4;23.3;23.3;23.3;23.3;23.4;23.4;23.4;23.3;23.3;23.3;23.3;23.3;23.2;2…
23.1;23.1;23;23.1;23;23.1;23.1;23;23.1;23;23.1;23;23;23;23.1;22.9;23;23;23;23;22.9;22.9;23;22.9;23.1;23.1;23;23;23.1;23;23.1;23.1;23;23;23.1;23;23.1;23.1;23.1;23;23.2;23.1;23.1;23.1;23.1;23;23.2;23.2;23.1;23.2;23.1;23.1;23.1;23.1;23.1;23.2;23.2;23.2;23.2;23.2;23.2;23.2;23.2;23.2;23.2;23.3;23.3;23.2;23.3;23.3;23.2;23.3;23.3;23.3;23.3;23.3;23.4;23.4;23.3;23.3;23.4;23.3;23.4;23.3;23.3;23.3;23.3;23.3…
23.1;23;23;23.1;23;23;23;23.1;23.1;23;23;23;23;23;23.1;23;23;23.1;23;23;23;23;23;23;23;23;23;23;23;23;23;23.1;23;23.1;23.1;23.1;23.1;23;23.1;23.2;23.1;23.1;23.1;23.1;23.1;23.1;23.1;23.1;23.2;23.2;23.1;23.1;23.1;23.1;23.2;23.1;23.1;23.1;23.1;23.2;23.2;23.2;23.2;23.2;23.2;23.3;23.2;23.3;23.3;23.3;23.2;23.3;23.2;23.2;23.3;23.3;23.4;23.3;23.3;23.3;23.3;23.4;23.3;23.3;23.3;23.3;23.2;23.2;23.1;23.2;23.…
23.2;23;23;22.9;23.1;23.1;23.1;23;23;23;23;23;23.1;23;23;23.1;23;23;23;23;23;22.9;23;22.9;23;23;23;23;23;23;23.1;23;23.2;23;23;23;23.1;23;23.1;23.1;23.1;23.1;23.1;23.1;23.1;23.2;23.2;23.2;23.2;23.1;23.1;23.1;23.1;23.1;23.1;23.1;23;23.2;23.1;23.1;23.2;23.2;23.2;23.2;23.2;23.2;23.2;23.2;23.2;23.3;23.3;23.3;23.3;23.3;23.3;23.2;23.3;23.3;23.3;23.3;23.2;23.3;23.2;23.2;23.2;23.1;23.2;23.2;23.1;23;23.1;…
23.2;23;23;23;23;23.1;23;23;23;23;23.1;23;23;23;23;23.1;23;23;23;23;23;23;23;23;23;23.1;22.9;23;23;23.1;23;23.1;23.1;23.1;23.2;23.1;23.1;23.1;23.1;23.1;23.1;23.1;23.1;23.1;23;23.1;23.2;23.2;23.2;23.2;23.1;23.1;23.1;23.1;23.1;23.1;23.1;23.1;23.1;23.2;23.1;23.2;23.2;23.2;23.3;23.2;23.2;23.2;23.3;23.3;23.2;23.3;23.3;23.2;23.3;23.2;23.2;23.2;23.2;23.2;23.3;23.2;23.2;23.2;23.2;23.2;23.2;23.1;23;23;23;…
23.1;23;23.1;22.9;23;23.1;23;23;23;23;23;23;23;23.1;23;23;23;23;23;23;23;23;23;23;23;23;23;23;23.1;23.2;23;23.1;23.2;23.1;23.1;23.1;23.1;23.1;23.1;23.1;23.1;23.1;23.2;23.1;23.2;23.1;23.2;23.2;23.2;23.2;23.2;23.2;23.1;23.1;23.1;23.1;23.1;23.1;23.1;23.1;23.2;23.2;23.2;23.2;23.2;23.2;23.3;23.1;23.2;23.2;23.3;23.1;23.3;23.3;23.3;23.3;23.2;23.2;23.2;23.2;23.2;23.2;23.2;23.2;23.2;23.2;23;23;23;23;22.9;…
23;22.9;23;23.1;23;23;23;23;23.1;23;23.1;22.9;23;22.9;23;22.9;23;22.9;23;23;23;23;22.9;23;23;23.1;23;23;23.1;23.1;23.2;23.2;23.1;23;23.1;23.1;23.1;23.1;23.2;23.1;23.1;23.1;23.1;23.1;23.2;23.2;23.2;23.2;23.2;23.2;23.2;23.2;23.1;23.1;23.1;23.1;23.1;23.1;23.1;23.2;23.1;23.1;23.2;23.2;23.2;23.2;23.1;23.2;23.2;23.2;23.2;23.3;23.2;23.2;23.3;23.2;23.2;23.2;23.2;23.2;23.2;23.2;23.1;23.1;23.1;23.1;23;23;2…
23.1;23;23;23;23;23;23;23;23.1;23.1;23.1;23.1;23.1;23;23;23;22.9;23;23;22.9;23;23;23;23;23;23;23.1;23;23.1;23.1;23.2;23.2;23.1;23.1;23.1;23.2;23.2;23.2;23.1;23.1;23.1;23.1;23.1;23.2;23.2;23.2;23.2;23.2;23.2;23.2;23.2;23.2;23.1;23.1;23.1;23;23;23.1;23.1;23.1;23.1;23.2;23.2;23.2;23.2;23.2;23.1;23.2;23.2;23.2;23.2;23.2;23.2;23.2;23.2;23.2;23.2;23.1;23.1;23.1;23.2;23.1;23.1;22.9;23;22.9;22.9;23;22.8;…
23;23;23;23;23;23;23;23.1;23.1;23;23;22.9;22.9;23;23;23;23;22.9;23.2;23;23.1;23.1;23;23;23.1;23.1;23.1;23.2;23.2;23.2;23.2;23.2;23.1;23.1;23.1;23.2;23.2;23.1;23.2;23.2;23.1;23.1;23.1;23.1;23.1;23.2;23.2;23.1;23.2;23.1;23.1;23.2;23.1;23.1;23.1;23.1;23.1;23.1;23.1;23.1;23.1;23.1;23.1;23.2;23.2;23.1;23.2;23.2;23.1;23.2;23.3;23.2;23.2;23.2;23.2;23.2;23.2;23.2;23.2;23.2;23.1;23.1;23.1;23.1;23;23;22.8;…
23.1;23;23;23;23;22.9;23;23.1;23;22.9;23;23;23.1;23;23;23;23;23;23.2;23.1;23.1;23.1;23.2;23.1;23.1;23.1;23.1;23.1;23.2;23.3;23.2;23.2;23.2;23.2;23.2;23;23.1;23.2;23.1;23.2;23.1;23.1;23.2;23.1;23.2;23.1;23.2;23.1;23.2;23.1;23.1;23.2;23.1;23.1;23.2;23.1;23.1;23.1;23.1;23.1;23.1;23.1;23.1;23.2;23.2;23.2;23.1;23.2;23.1;23.2;23.1;23.2;23.2;23.2;23.2;23.2;23.1;23.1;23.1;23.1;23.1;23;22.9;22.9;22.9;22.9…
23;23;23;23;23;23.1;23;22.9;23;22.9;23;23.1;23;23;23;23;23;23;23.1;23.2;23.1;23.1;23.2;23.2;23.2;23.2;23.1;23.2;23.2;23.3;23.2;23.2;23.3;23.1;23.2;23.2;23.2;23.2;23.2;23.2;23.2;23.1;23.1;23.2;23.2;23.2;23.1;23.1;23.1;23.1;23.1;23.2;23.1;23.1;23;23.1;23.1;23.1;23.1;23.1;23.2;23.1;23.1;23.1;23.1;23.2;23.2;23.1;23.1;23.1;23.2;23.2;23.2;23.1;23.2;23.1;23.1;23.1;23.1;23;23.1;23;22.9;22.9;22.8;22.9;22.…
23;23;23;23;23;23;23;23;23;23.1;23.1;23;23;23;23;23;23.1;23.1;23.1;23.1;23.1;23.1;23.1;23.1;23.1;23.2;23.1;23.2;23.2;23.3;23.3;23.2;23.1;23.1;23.2;23.2;23.2;23.2;23.2;23.1;23.2;23.1;23.2;23.1;23.2;23.1;23.1;23.1;23.1;23.1;23.1;23.2;23.1;23.2;23.1;23.1;23.1;23.1;23.1;23;23.2;23.1;23.1;23.1;23.1;23.2;23.2;23.2;23.1;23.1;23.1;23.1;23.2;23.2;23.1;23.1;23.1;23.1;23.1;23.1;22.9;23.1;22.8;22.9;22.7;22.8…
23.1;23;23;23;23;23;22.9;23.1;23;23.1;23;23.1;23;23;23.1;23.1;23.1;23.1;23.1;23.1;23.2;23.2;23.2;23.1;23.1;23.2;23.2;23.3;23.3;23.2;23.1;23.2;23.1;23.1;23.2;23.2;23.2;23.2;23.2;23.2;23.1;23.1;23.2;23.2;23.1;23.2;23.2;23.1;23.1;23.1;23.1;23.1;23.2;23.1;23;23;23.1;23.1;23.1;23.1;23.1;23.2;23.1;23.2;23.1;23.1;23.1;23.2;23.1;23.1;23.1;23.1;23.1;23.1;23.1;23.1;23;23.1;22.9;22.9;22.8;22.9;22.9;22.8;22.…
23;23;23;23;23;23;23;23.1;23;23.1;23;23;23.1;23;23.1;23.1;23.2;23.3;23.2;23.2;23.2;23.1;23.2;23.1;23.1;23.1;23.2;23.2;23.1;23.2;23.2;23.2;23.2;23.2;23.2;23.2;23.1;23.2;23.1;23.1;23.2;23;23.2;23.2;23.1;23.1;23.2;23.1;23.1;23.1;23.1;23.1;23.1;23.1;23.3;23.1;23;23.1;23.1;23.1;23.2;23.1;23.1;23.2;23;23.1;23.1;23.1;23.1;23.1;23.1;23.1;23.1;23;23.1;23;23;23;22.9;22.8;22.8;22.8;22.7;22.8;22.7;22.7;22.7;…
23;23;23;23;23;23;23;23;23.1;22.9;23;23;23.1;23;23.1;23.1;23.2;23.1;23.3;23.2;23.2;23.2;23.2;23.2;23.1;23.2;23.1;23.2;23;23.2;23.2;23.2;23.2;23.2;23.1;23.2;23.1;23.1;23.2;23.1;23.2;23.1;23.2;23.2;23.2;23.1;23.2;23.2;23.1;23.2;23.1;23.1;23.1;23.1;23.1;23.1;23.1;23.1;23.1;23.1;23.2;23.1;23.1;23.1;23;23.1;23;23.1;23;23;23;23;23;23;23.1;23;22.9;22.9;22.8;22.8;22.7;22.7;22.7;22.7;22.7;22.7;22.7;22.7;2…
23;23;23;23.1;23;23.1;23.1;23;23;23;23;23.1;23.1;23.1;23.1;23.1;23.1;23.2;23.2;23.1;23.2;23.1;23.2;23.1;23.1;23.1;23.1;23.1;23.1;23.2;23.2;23.2;23.2;23.2;23.2;23.2;23.2;23.1;23.1;23.1;23.2;23.1;23.2;23.2;23.2;23.1;23.2;23.2;23.1;23.2;23.2;23.1;23.1;23.1;23.1;23.1;23.1;23.1;23.1;23.1;23.2;23.1;23.1;23.1;23.1;23.1;23.1;23.1;23;23;23;23;23;23;23;22.9;22.9;22.9;22.8;22.7;22.7;22.7;22.8;22.8;22.7;22.7…
23;23;23;23;23;23.1;23;23.1;23;23;23.1;23.1;23.2;23.2;23.2;23.2;23.2;23.2;23.2;23.2;23.3;23.2;23.2;23.2;23.1;23.2;23.2;23.2;23.1;23.2;23.2;23.2;23.2;23.2;23.2;23.1;23.1;23.1;23.2;23.1;23.1;23.1;23.2;23.2;23.2;23.2;23.2;23.2;23.2;23.1;23.1;23.1;23.1;23.1;23.1;23.1;23.1;23.1;23.1;23.1;23.1;23.1;23.1;23;23.1;23.1;23;23;23;23;23;23;23;23;22.9;22.8;22.9;22.8;22.7;22.7;22.7;22.7;22.7;22.7;22.7;22.7;22.…
23.1;23.1;23;23;23.1;23;23.1;23;23;23.1;23.2;23;23.1;23.1;23.2;23.2;23.3;23.2;23.3;23.2;23.2;23.2;23.2;23.2;23.2;23.1;23.2;23.2;23.2;23.2;23.2;23.2;23.2;23.1;23.3;23.2;23.2;23.3;23.1;23.1;23.1;23.1;23.1;23.2;23.2;23.2;23.3;23.2;23.3;23.1;23.1;23.1;23.1;23.1;23.1;23.1;23.1;23.1;23.1;23;23.1;23.2;23.1;23.1;23;23.1;23.1;23.1;23;23;23;23;23;22.9;22.9;22.9;22.7;22.8;22.7;22.7;22.7;22.7;22.7;22.7;22.6;…
23;23;23;23.1;23;23;23;23.1;23;23.1;23.1;23.2;23.1;23.1;23.2;23.2;23.2;23.2;23.2;23.2;23.2;23.2;23.2;23.2;23.2;23.2;23.2;23.2;23.2;23.2;23.2;23.2;23.3;23.2;23.3;23.1;23.2;23.1;23.2;23.2;23.1;23.2;23.2;23.2;23.2;23.3;23.3;23.2;23.2;23.1;23.1;23.1;23.1;23.1;23.1;23.1;23.1;23.1;23;23.1;23.1;23.1;23.1;23.1;23;23;23.1;23;23;23;23;23;22.9;22.7;22.9;22.7;22.8;22.7;22.7;22.6;22.7;22.7;22.7;22.7;22.7;22.7…
23.1;23;23;23;23.1;23.1;23.1;23.1;23.1;23.1;23.1;23.2;23.2;23.2;23.3;23.2;23.3;23.4;23.3;23.2;23.2;23.2;23.2;23.2;23.2;23.2;23.2;23.2;23.2;23.3;23.2;23.2;23.1;23.1;23.2;23.1;23.2;23.3;23.1;23.1;23.1;23.2;23.2;23.2;23.2;23.2;23.3;23.1;23.1;23.1;23.1;23.1;23.1;23.1;23.1;23.1;23;23.1;23;23.1;23.1;23.2;23.1;23;23;23;23;23;23;22.9;23;22.8;22.8;22.9;22.8;22.7;22.8;22.8;22.7;22.7;22.7;22.7;22.7;22.6;22.…
23.1;23;23;23.1;23;23.1;23.1;23.1;23.1;23.1;23.2;23.2;23.2;23.2;23.2;23.2;23.2;23.2;23.4;23.3;23.2;23.2;23.2;23.2;23.2;23.2;23.2;23.2;23.2;23.2;23.3;23.2;23.2;23.2;23.3;23.1;23.2;23.1;23.1;23.2;23.1;23.3;23.2;23.2;23.2;23.2;23.3;23.1;23.1;23.1;23.2;23.1;23.1;23.1;23.1;23;23;23.1;23.1;23.1;23;23.1;23;23;23;23;23;22.9;23;23;22.9;22.9;22.8;22.8;22.7;22.7;22.6;22.7;22.7;22.7;22.7;22.7;22.7;22.8;22.7;…
23;23;23;23;23;23.2;23.1;23.1;23.1;23.1;23.2;23.2;23.2;23.2;23.2;23.2;23.2;23.2;23.3;23.3;23.3;23.3;23.3;23.2;23.2;23.2;23.3;23.3;23.3;23.3;23.2;23.2;23.2;23.2;23.3;23.3;23.2;23.1;23.2;23.2;23.1;23.1;23.2;23.2;23.2;23.2;23.2;23.2;23.3;23.1;23.1;23.1;23.1;23.1;23.1;23.1;23;23.1;23.1;23;23.1;23.1;23.1;23;23;23;22.9;22.9;22.8;22.9;22.8;22.8;22.8;22.7;22.7;22.6;22.8;22.7;22.7;22.7;22.7;22.7;22.7;22.7…
23.1;23;23;23;23.2;23.1;23.1;23.1;23.1;23.1;23.2;23.2;23.2;23.3;23.2;23.2;23.2;23.3;23.3;23.2;23.3;23.3;23.3;23.2;23.3;23.2;23.3;23.3;23.3;23.3;23.2;23.2;23.3;23.2;23.3;23.3;23.2;23.1;23.1;23.2;23.2;23.2;23.1;23.2;23.2;23.2;23.2;23.2;23.2;23.1;23.1;23.1;23.1;23.1;23.1;23.1;23;23.1;23;23;23.1;23.1;22.9;23;23;23;22.9;22.9;22.8;22.8;22.7;22.8;22.7;22.8;22.7;22.7;22.7;22.7;22.7;22.7;22.7;22.7;22.6;22…
23;23.1;23.1;23.1;23.1;23.1;23.1;23.2;23.2;23.1;23.2;23.2;23.2;23.2;23.2;23.2;23.3;23.3;23.3;23.3;23.2;23.2;23.2;23.3;23.2;23.3;23.3;23.3;23.3;23.2;23.3;23.3;23.3;23.3;23.3;23.3;23.1;23.2;23.1;23.2;23.2;23.2;23.1;23.1;23.2;23.2;23.2;23.2;23.1;23.2;23.1;23.1;23.1;23.1;23.1;23.1;23.1;23.1;23.1;23.1;23;23.1;23;23;22.9;22.9;22.9;22.9;22.7;22.7;22.8;22.6;22.7;22.8;22.7;22.7;22.7;22.7;22.7;22.7;22.7;22…
23.1;23.1;23.1;23.1;23.1;23.1;23.2;23.2;23.2;23.2;23.3;23.3;23.2;23.4;23.3;23.3;23.3;23.3;23.3;23.3;23.2;23.3;23.3;23.3;23.4;23.3;23.3;23.2;23.3;23.3;23.4;23.4;23.2;23.3;23.3;23.2;23.1;23.2;23.2;23.2;23.2;23.1;23.2;23.1;23.1;23.1;23.2;23.2;23.2;23.2;23.1;23.2;23;23.1;23;23.1;23;23;23.1;23.1;23;23.1;23;22.9;22.8;22.8;22.8;22.8;22.8;22.7;22.6;22.7;22.7;22.7;22.7;22.7;22.7;22.7;22.8;22.7;22.8;22.7;2…
23.2;23.1;23.1;23.1;23.1;23.2;23.2;23.2;23.2;23.2;23.2;23.2;23.2;23.3;23.4;23.1;23.3;23.2;23.3;23.3;23.3;23.4;23.3;23.3;23.2;23.2;23.4;23.4;23.3;23.5;23.3;23.3;23.3;23.3;23.4;23.1;23.2;23.2;23.2;23.2;23.1;23.1;23.2;23.2;23.1;23.1;23.2;23.2;23.2;23.1;23.1;23.1;23.1;23.1;23;23;23;23;23;23;22.9;22.9;23;22.9;22.8;22.8;22.8;22.7;22.7;22.7;22.7;22.7;22.7;22.7;22.7;22.7;22.7;22.7;22.7;22.8;22.7;22.8;22.…
23.1;23.1;23.2;23.1;23.1;23.2;23.1;23.2;23.2;23.2;23.2;23.2;23.4;23.3;23.4;23.3;23.2;23.3;23.3;23.4;23.4;23.4;23.4;23.4;23.3;23.3;23.5;23.3;23.3;23.2;23.3;23.3;23.3;23.3;23.3;23.2;23.2;23.2;23.2;23.2;23.1;23.1;23.1;23.2;23.1;23.2;23.2;23.2;23.1;23.1;23.1;23.1;23.1;23.1;23;23;23;23;23;22.9;22.9;22.8;22.8;22.8;22.8;22.8;22.7;22.6;22.7;22.8;22.7;22.7;22.6;22.7;22.7;22.7;22.8;22.7;22.7;22.8;22.8;22.7…
23.1;23.1;23.1;23.2;23.2;23.1;23.2;23.2;23.2;23.2;23.2;23.3;23.4;23.4;23.3;23.4;23.3;23.3;23.3;23.4;23.4;23.3;23.4;23.4;23.4;23.4;23.4;23.4;23.3;23.3;23.3;23.3;23.3;23.3;23.3;23.2;23.2;23.2;23.2;23.2;23.2;23.2;23.1;23.2;23.2;23.2;23.2;23.1;23.1;23.1;23;23.1;23.1;23;23.1;23;23;23;22.9;23;22.9;22.8;22.8;22.8;22.8;22.7;22.7;22.6;22.7;22.7;22.6;22.6;22.6;22.7;22.7;22.7;22.7;22.7;22.7;22.8;22.8;22.8;2…
23.2;23.1;23.2;23.2;23.2;23.2;23.2;23.2;23.2;23.2;23.2;23.3;23.3;23.2;23.3;23.4;23.3;23.4;23.3;23.4;23.4;23.4;23.4;23.4;23.4;23.4;23.3;23.4;23.3;23.3;23.3;23.3;23.3;23.3;23.3;23.2;23.1;23.2;23.2;23.2;23.2;23.2;23.2;23.1;23.1;23.1;23.1;23.2;23.2;23.1;23.1;23.1;23.1;23;23;22.9;23;23;22.9;22.9;22.8;22.9;22.8;22.7;22.7;22.7;22.7;22.6;22.7;22.6;22.6;22.7;22.7;22.7;22.7;22.7;22.8;22.7;22.7;22.8;22.8;22…
23.2;23.1;23.1;23.2;23.2;23.2;23.4;23.2;23.2;23.2;23.3;23.3;23.4;23.4;23.4;23.4;23.4;23.4;23.4;23.4;23.4;23.4;23.5;23.4;23.4;23.4;23.4;23.3;23.3;23.3;23.3;23.3;23.3;23.3;23.3;23.2;23.2;23.2;23.1;23.2;23.2;23.2;23.1;23.1;23.1;23.1;23.2;23.2;23;23.1;23.1;23.1;23;23.1;23.1;23;22.9;22.9;22.9;22.8;22.8;22.8;22.7;22.7;22.6;22.7;22.7;22.7;22.7;22.7;22.7;22.7;22.7;22.8;22.7;22.7;22.7;22.8;22.8;22.7;22.8;…
23.2;23.2;23.2;23.3;23.2;23.3;23.3;23.3;23.3;23.3;23.4;23.4;23.4;23.4;23.4;23.4;23.3;23.5;23.4;23.5;23.4;23.4;23.4;23.5;23.4;23.4;23.4;23.4;23.3;23.3;23.3;23.3;23.3;23.3;23.3;23.3;23.3;23.2;23.2;23.1;23.2;23.2;23.1;23.2;23.1;23.2;23.2;23.2;23.1;23.1;23.1;23.1;23.1;23.1;23.1;23;23;22.9;22.9;22.8;22.8;22.8;22.7;22.7;22.7;22.7;22.7;22.7;22.7;22.7;22.7;22.7;22.7;22.7;22.7;22.8;22.7;22.8;22.8;22.8;22.…
23.2;23.2;23.2;23.2;23.2;23.3;23.3;23.3;23.2;23.4;23.3;23.3;23.4;23.3;23.4;23.4;23.5;23.5;23.4;23.5;23.5;23.5;23.4;23.4;23.4;23.4;23.3;23.3;23.3;23.3;23.3;23.3;23.3;23.3;23.3;23.3;23.3;23.1;23.2;23.2;23.2;23.2;23.2;23.2;23.1;23.2;23.2;23.1;23.1;23.2;23.1;23;23;22.9;23;23;22.9;22.9;22.8;22.8;22.8;22.8;22.7;22.7;22.8;22.7;22.7;22.7;22.7;22.7;22.7;22.7;22.7;22.8;22.8;22.8;22.8;22.8;22.8;22.8;22.8;22…
23.2;23.2;23.2;23.3;23.3;23.3;23.3;23.3;23.3;23.2;23.4;23.3;23.4;23.4;23.5;23.5;23.4;23.5;23.5;23.5;23.6;23.4;23.5;23.4;23.4;23.4;23.3;23.2;23.3;23.4;23.3;23.3;23.3;23.3;23.3;23.3;23.3;23.2;23.2;23.1;23.2;23.1;23.2;23.2;23.1;23.2;23.1;23.1;23.1;23.1;23.1;23.1;22.9;23;22.9;22.9;22.9;22.9;22.8;22.8;22.8;22.7;22.8;22.7;22.7;22.7;22.7;22.7;22.7;22.7;22.7;22.7;22.8;22.7;22.8;22.8;22.8;22.8;22.8;22.9;2…
23.3;23.3;23.2;23.3;23.3;23.4;23.3;23.3;23.3;23.2;23.4;23.4;23.4;23.5;23.5;23.5;23.5;23.5;23.5;23.5;23.5;23.5;23.5;23.4;23.3;23.3;23.4;23.3;23.3;23.3;23.3;23.3;23.3;23.3;23.3;23.3;23.2;23.2;23.2;23.2;23.2;23.2;23.2;23.2;23.2;23.2;23.1;23.1;23.1;23.1;23;23.1;23;22.9;22.9;22.9;22.9;22.8;22.8;22.7;22.8;22.7;22.7;22.8;22.7;22.7;22.7;22.7;22.7;22.7;22.7;22.8;22.8;22.8;22.8;22.8;22.8;22.9;22.8;22.8;22.…
23.2;23.2;23.3;23.3;23.4;23.4;23.4;23.4;23.4;23.3;23.4;23.4;23.4;23.4;23.4;23.4;23.5;23.5;23.5;23.5;23.5;23.6;23.4;23.4;23.4;23.3;23.3;23.3;23.3;23.3;23.4;23.4;23.3;23.2;23.3;23.3;23.3;23.3;23.2;23.2;23.2;23.2;23.1;23.1;23.2;23.2;23.2;23.1;23.1;23.1;23.1;23.1;23;23;22.9;22.9;22.8;22.7;22.7;22.7;22.7;22.7;22.8;22.7;22.7;22.7;22.7;22.7;22.7;22.8;22.8;22.8;22.8;22.8;22.8;22.8;22.8;22.8;22.8;22.8;22.…
23.4;23.4;23.4;23.4;23.4;23.3;23.4;23.4;23.4;23.4;23.3;23.4;23.4;23.4;23.5;23.5;23.5;23.5;23.5;23.5;23.5;23.5;23.4;23.4;23.4;23.4;23.3;23.3;23.4;23.4;23.3;23.3;23.3;23.3;23.3;23.3;23.3;23.3;23.2;23.2;23.2;23.2;23.1;23.2;23.2;23.2;23.2;23.1;23.1;23.1;23;23.1;22.8;23;22.7;22.9;22.7;22.8;22.7;22.7;22.7;22.7;22.7;22.7;22.8;22.8;22.7;22.7;22.8;22.8;22.8;22.7;22.7;22.8;22.8;22.8;22.8;22.8;22.8;22.8;22.…
23.4;23.4;23.3;23.3;23.4;23.3;23.4;23.4;23.4;23.3;23.4;23.4;23.5;23.5;23.4;23.5;23.5;23.5;23.4;23.5;23.5;23.4;23.5;23.4;23.4;23.4;23.3;23.4;23.4;23.4;23.3;23.3;23.4;23.3;23.4;23.3;23.2;23.3;23.1;23.2;23.2;23.2;23.2;23.2;23.2;23.2;23.1;23.1;23.1;23;23;22.8;22.7;22.9;22.7;22.7;22.6;22.7;22.7;22.7;22.7;22.8;22.7;22.7;22.8;22.8;22.8;22.8;22.8;22.9;22.8;22.9;22.8;22.8;22.8;22.8;22.8;22.8;22.8;22.8;22.…
23.4;23.3;23.3;23.3;23.3;23.3;23.4;23.3;23.4;23.4;23.4;23.4;23.5;23.5;23.4;23.5;23.4;23.5;23.4;23.4;23.5;23.5;23.4;23.5;23.4;23.4;23.3;23.3;23.4;23.3;23.3;23.3;23.3;23.3;23.3;23.3;23.3;23.2;23.2;23.2;23.1;23.2;23.2;23.2;23.1;23.2;23.1;23.1;23.2;23.1;23.1;22.8;22.7;22.8;22.7;22.7;22.7;22.7;22.6;22.6;22.7;22.7;22.8;22.7;22.8;22.8;22.7;22.8;22.8;22.8;22.8;22.8;22.8;22.8;22.8;22.8;22.8;22.8;22.8;22.8…
23.3;23.4;23.4;23.3;23.4;23.4;23.3;23.4;23.4;23.4;23.5;23.5;23.4;23.4;23.5;23.5;23.5;23.5;23.5;23.4;23.5;23.5;23.4;23.4;23.4;23.4;23.3;23.4;23.4;23.4;23.4;23.3;23.4;23.3;23.3;23.3;23.3;23.3;23.2;23.2;23.2;23.1;23.2;23.1;23.1;23.2;23.1;22.9;23.1;23;22.8;22.8;22.7;22.7;22.7;22.6;22.7;22.7;22.7;22.7;22.7;22.7;22.8;22.8;22.8;22.8;22.8;22.9;22.8;22.7;22.9;22.8;22.8;22.8;22.8;22.8;22.8;22.8;22.8;22.8;2…
23.4;23.3;23.4;23.4;23.5;23.4;23.4;23.4;23.4;23.4;23.5;23.5;23.4;23.5;23.5;23.5;23.5;23.5;23.5;23.4;23.5;23.5;23.5;23.4;23.4;23.4;23.4;23.4;23.5;23.4;23.4;23.3;23.3;23.3;23.3;23.3;23.2;23.2;23.2;23.2;23.2;23.2;23.2;23.2;23.1;23.1;23.1;23.1;22.9;22.9;22.8;22.8;22.7;22.7;22.7;22.7;22.7;22.7;22.7;22.7;22.7;22.8;22.8;22.8;22.7;22.7;22.7;22.8;22.8;22.8;22.8;22.8;22.8;22.8;22.7;22.8;22.8;22.8;22.8;22.8…
23.3;23.4;23.5;23.4;23.4;23.4;23.4;23.4;23.4;23.4;23.5;23.4;23.5;23.5;23.5;23.5;23.5;23.5;23.5;23.5;23.4;23.5;23.4;23.5;23.4;23.4;23.4;23.4;23.4;23.4;23.4;23.3;23.3;23.3;23.3;23.3;23.3;23.2;23.2;23.2;23.2;23.2;23.2;23.1;23.1;23.1;23.1;23;23;22.8;22.8;22.8;22.7;22.7;22.6;22.7;22.7;22.7;22.7;22.7;22.7;22.8;22.8;22.8;22.8;22.8;22.7;22.8;22.8;22.8;22.8;22.8;22.8;22.8;22.8;22.8;22.8;22.8;22.8;22.8;22.…
23.5;23.5;23.5;23.4;23.4;23.4;23.4;23.3;23.5;23.3;23.5;23.5;23.5;23.5;23.5;23.5;23.5;23.5;23.5;23.4;23.5;23.5;23.5;23.4;23.4;23.4;23.4;23.4;23.4;23.4;23.5;23.4;23.3;23.3;23.3;23.3;23.3;23.2;23.2;23.2;23.2;23.1;23.2;23;23;23;22.9;22.8;22.8;22.8;22.8;22.8;22.7;22.7;22.7;22.7;22.7;22.7;22.7;22.8;22.8;22.8;22.8;22.8;22.8;22.8;22.8;22.8;22.8;22.8;22.8;22.8;22.8;22.8;22.9;22.8;22.8;22.8;22.9;22.8;22.9;…
23.5;23.4;23.5;23.5;23.4;23.5;23.4;23.4;23.5;23.5;23.5;23.5;23.6;23.5;23.6;23.5;23.5;23.5;23.5;23.5;23.4;23.4;23.5;23.5;23.4;23.4;23.4;23.4;23.4;23.5;23.3;23.3;23.3;23.3;23.3;23.3;23.2;23.2;23.2;23.2;23.2;23.2;23.1;23.2;23;23;23;22.8;22.8;22.8;22.7;22.8;22.7;22.8;22.7;22.7;22.7;22.7;22.7;22.8;22.8;22.8;22.8;22.8;22.8;22.8;22.8;22.8;22.8;22.8;22.9;22.9;22.9;22.8;22.8;22.8;22.8;22.9;22.9;22.9;22.9;…
23.5;23.4;23.4;23.4;23.5;23.5;23.5;23.5;23.5;23.5;23.5;23.6;23.6;23.5;23.5;23.6;23.5;23.5;23.5;23.5;23.5;23.6;23.6;23.4;23.4;23.4;23.4;23.5;23.5;23.4;23.4;23.4;23.4;23.3;23.3;23.3;23.2;23.2;23.2;23.2;23.2;23.1;23.2;22.9;23;22.9;22.9;22.9;22.8;22.8;22.8;22.7;22.7;22.7;22.7;22.7;22.7;22.8;22.8;22.8;22.7;22.8;22.8;22.8;22.8;22.8;22.8;22.9;22.8;22.8;22.9;22.9;22.9;22.8;22.8;22.8;22.9;22.9;22.9;22.9;2…
23.4;23.4;23.4;23.4;23.5;23.5;23.5;23.5;23.6;23.5;23.6;23.5;23.6;23.5;23.5;23.5;23.4;23.5;23.5;23.5;23.5;23.4;23.4;23.4;23.4;23.4;23.4;23.4;23.4;23.4;23.4;23.4;23.3;23.3;23.3;23.3;23.2;23.2;23.2;23.2;23.1;23.1;22.9;22.9;22.9;22.8;22.9;22.8;22.8;22.8;22.8;22.8;22.8;22.7;22.7;22.7;22.8;22.7;22.9;22.8;22.8;22.9;22.9;22.9;22.8;22.8;22.8;22.9;22.8;22.8;23;22.8;22.9;22.8;22.9;22.9;22.9;22.9;22.9;22.9;2…
23.4;23.4;23.5;23.4;23.5;23.5;23.4;23.5;23.5;23.5;23.5;23.4;23.4;23.5;23.5;23.5;23.4;23.5;23.4;23.5;23.4;23.4;23.4;23.4;23.4;23.4;23.4;23.3;23.3;23.4;23.3;23.3;23.3;23.3;23.3;23.2;23.3;23;23.1;23.1;23;22.9;22.9;22.9;22.9;22.9;22.9;22.8;22.8;22.8;22.8;22.8;22.8;22.8;22.9;22.8;22.8;22.9;22.9;22.9;22.8;22.9;22.9;22.8;22.8;22.8;22.9;22.9;22.9;22.8;22.9;22.9;22.9;22.9;22.8;22.8;22.8;22.9;22.9;22.9;22.…
23.4;23.5;23.5;23.5;23.5;23.5;23.5;23.5;23.5;23.5;23.5;23.5;23.4;23.5;23.5;23.5;23.4;23.4;23.4;23.4;23.5;23.4;23.4;23.4;23.4;23.4;23.4;23.4;23.3;23.3;23.4;23.3;23.2;23.2;23.2;23.1;23.2;23;23;23;22.9;22.9;22.7;22.9;22.8;22.8;22.9;22.8;22.9;22.8;22.8;22.8;22.8;22.8;22.8;22.9;22.8;22.9;22.9;22.9;22.9;22.8;22.8;22.9;22.8;22.8;22.9;22.9;22.9;22.8;22.8;22.9;22.9;22.9;22.9;22.9;22.9;22.9;22.9;22.9;22.9;…
23.4;23.5;23.5;23.5;23.5;23.5;23.6;23.5;23.5;23.5;23.5;23.4;23.5;23.5;23.5;23.5;23.4;23.5;23.5;23.4;23.5;23.4;23.4;23.4;23.4;23.4;23.4;23.4;23.3;23.4;23.3;23.3;23.2;23.2;23.2;23.1;23.1;23.1;23;22.9;22.9;22.8;22.8;22.8;22.9;22.9;22.9;22.8;22.9;22.8;22.8;22.8;22.8;22.8;22.8;22.8;22.9;22.9;22.8;22.8;22.8;22.8;22.9;22.8;22.8;22.9;22.9;22.9;22.8;22.9;22.9;22.9;22.9;22.9;22.9;22.9;23;22.9;22.9;22.9;22.…
23.6;23.5;23.5;23.5;23.6;23.6;23.5;23.7;23.5;23.5;23.5;23.4;23.5;23.4;23.5;23.5;23.5;23.4;23.4;23.4;23.4;23.4;23.4;23.4;23.4;23.4;23.4;23.3;23.3;23.2;23.2;23.2;23.2;23.2;23.1;23.1;23;22.9;22.8;23;22.8;22.8;22.8;22.9;22.9;22.9;22.8;22.9;22.9;22.8;22.8;22.9;22.9;22.8;22.9;22.9;22.9;22.9;22.9;22.9;22.8;22.9;22.8;22.8;22.8;22.9;22.8;22.8;22.8;22.9;22.9;22.9;22.9;22.8;22.9;22.9;22.9;22.9;22.9;22.9;22.…
23.5;23.6;23.5;23.5;23.5;23.6;23.6;23.6;23.5;23.5;23.6;23.5;23.5;23.5;23.4;23.5;23.5;23.4;23.4;23.4;23.4;23.4;23.4;23.4;23.4;23.4;23.3;23.3;23.3;23.3;23.4;23.2;23.2;23.1;23.1;23.1;23;23;22.9;22.8;22.8;22.8;22.9;22.9;22.9;22.9;22.9;22.8;22.8;22.9;22.8;22.9;22.8;22.9;22.9;22.8;22.9;22.9;22.9;22.9;22.9;22.9;23;22.9;22.8;23;23;22.9;22.8;22.8;22.9;22.9;22.9;22.9;22.9;22.9;22.9;22.9;23;22.9;22.9;23;22.…
23.6;23.6;23.6;23.6;23.6;23.5;23.5;23.6;23.6;23.6;23.5;23.5;23.5;23.5;23.5;23.5;23.4;23.5;23.4;23.4;23.4;23.4;23.4;23.4;23.3;23.3;23.4;23.3;23.3;23.3;23.2;23.2;23.2;23.1;23;23;23;22.9;22.9;22.8;22.9;22.9;22.9;22.9;22.9;22.9;22.9;22.9;22.9;22.9;22.9;22.9;22.9;22.8;22.9;22.9;22.9;22.9;22.9;22.9;22.9;22.9;22.9;22.9;22.9;22.9;22.9;22.9;22.9;22.9;22.9;22.9;22.9;22.9;22.9;22.9;22.9;22.9;22.9;22.9;22.9;…
23.6;23.6;23.6;23.5;23.6;23.6;23.6;23.6;23.5;23.6;23.5;23.4;23.5;23.5;23.5;23.5;23.4;23.4;23.4;23.4;23.4;23.4;23.4;23.4;23.3;23.3;23.3;23.3;23.3;23.2;23.2;23.2;23.2;23.1;23.1;22.9;22.9;22.9;22.8;22.9;22.9;22.7;22.9;22.9;22.9;22.9;22.9;22.9;22.9;22.9;22.8;22.9;22.8;22.8;22.9;22.8;22.9;22.9;22.9;22.9;22.9;22.9;23;23;22.9;22.9;22.9;22.9;22.9;22.9;22.9;22.9;22.9;22.9;23;22.9;22.9;22.9;22.9;23;22.9;22…
23.6;23.6;23.5;23.6;23.5;23.6;23.5;23.6;23.6;23.5;23.5;23.5;23.5;23.4;23.5;23.5;23.4;23.4;23.4;23.4;23.4;23.4;23.4;23.4;23.4;23.2;23.3;23.3;23.2;23.2;23.2;23.2;22.9;23;22.9;23;22.9;22.8;22.9;22.9;23;22.9;22.9;22.9;22.9;22.9;22.9;22.9;22.9;22.9;22.9;22.9;22.9;22.9;22.9;22.9;22.9;22.9;22.9;22.9;22.9;23;22.9;23;23;22.9;23;23;22.9;22.9;22.9;22.9;22.9;22.9;22.9;22.9;22.9;22.9;23;22.9;23;22.9;22.9;23;2…
23.5;23.6;23.6;23.6;23.7;23.6;23.6;23.6;23.6;23.6;23.6;23.5;23.5;23.4;23.5;23.5;23.4;23.4;23.4;23.4;23.4;23.4;23.4;23.4;23.3;23.3;23.3;23.2;23.2;23.2;23.2;23.2;23;22.9;22.9;22.8;22.9;22.9;22.8;22.9;22.9;22.9;23;23;22.9;22.9;22.9;22.9;22.9;22.9;22.8;22.9;22.9;22.9;22.9;22.9;22.9;23;22.9;22.9;22.9;23;22.9;23;22.9;22.9;22.9;22.9;22.9;22.9;23;22.9;23;23;23;23;22.9;22.9;22.9;23;23;23;23;23;23;23;23;23…
23.6;23.5;23.5;23.5;23.6;23.5;23.5;23.6;23.6;23.5;23.6;23.5;23.5;23.5;23.5;23.4;23.4;23.4;23.4;23.4;23.4;23.4;23.4;23.4;23.3;23.3;23.3;23.2;23.3;23.2;23.1;23;23;23;23;22.9;23;22.9;22.9;23;22.9;23;22.9;22.9;22.9;22.9;23;22.9;22.9;22.9;22.9;22.9;23;23;23;23;22.9;22.9;23;22.9;23;23;23;23;23;23;23;23;23;22.9;22.9;23;23;23;23;23;23;22.9;23;23;23;23;23;23;23;23;23;23;23;23;23;23;23;23;23;23;23;23.1;23.…
23.6;23.6;23.5;23.5;23.5;23.6;23.6;23.5;23.6;23.5;23.6;23.5;23.5;23.5;23.5;23.5;23.5;23.4;23.4;23.4;23.4;23.4;23.4;23.3;23.3;23.3;23.2;23.1;23.1;23;23.1;23;22.9;22.9;23;22.9;22.9;22.8;22.9;22.9;22.9;22.9;23;22.9;22.9;22.9;22.9;22.9;23;23;22.9;22.9;23;22.9;23;22.9;22.9;23;23;22.9;23;22.9;23;23;23;23;23;23;22.9;23;23;23;23;23;23;23.1;23;22.9;23;23;23;23;23;23;23.1;23;23;23;23;23;23.1;23;23;23;23;23…
23.5;23.5;23.6;23.5;23.6;23.5;23.5;23.5;23.6;23.5;23.6;23.5;23.5;23.5;23.5;23.5;23.5;23.4;23.5;23.4;23.4;23.4;23.4;23.3;23.3;23.3;23.3;23.2;23;23;22.9;23;22.9;23;22.9;22.9;23;22.8;22.8;22.9;22.9;23;23;23;23;22.9;22.9;23;23;23;23;23;23;23;23;23;23;23;23;23;23;23;23;22.9;23;23;23;23;23;23;23;23;23;23;23;23.1;23;23;23;23;23;23;23;23;23;23;23;23;23;23;23;23.1;23;23;23;23;23;23;23;23.1;23.1;23;23.1;23…
23.6;23.6;23.5;23.5;23.6;23.5;23.5;23.5;23.5;23.5;23.5;23.5;23.4;23.5;23.5;23.5;23.5;23.4;23.4;23.4;23.4;23.4;23.4;23.4;23.3;23.3;23.1;23.1;23;22.9;22.9;22.9;22.9;22.9;22.9;22.9;22.9;23;22.9;22.9;22.9;22.9;23;23;23;23;22.9;22.9;23;23;22.9;23;23;23;23;23;23;23;23;23;23;23;23;23;23;23;23;23;23;23;23;23;23;23;23;23;23;23;23;23;23;23;23;23;23.1;23;23.1;23.1;23;23;23;23.1;23;23.1;23;23;23;23;23;23.1;2…
23.5;23.5;23.5;23.5;23.5;23.6;23.5;23.6;23.5;23.5;23.5;23.5;23.5;23.4;23.5;23.4;23.4;23.5;23.4;23.4;23.4;23.4;23.3;23.3;23.2;23.1;23.2;22.9;22.9;22.9;22.9;22.9;22.9;23;22.9;22.9;22.9;23;23;23;22.9;23;23;23;23;23;23;23;23;23;23;23;23;23;23;23;23;23;23;22.9;23;23;23;23.1;23;23;23;23;23;23;23;23;23;23.1;23;23.1;23;23;23;23;23;23.1;23;23;23;23.1;23;23;23.1;23.1;23.1;23;23;23;23.1;23.1;23.1;23.1;23.1;…
23.5;23.5;23.5;23.5;23.5;23.5;23.5;23.5;23.6;23.5;23.6;23.5;23.4;23.5;23.5;23.5;23.5;23.4;23.3;23.4;23.4;23.3;23.3;23.3;23.1;23.1;23.1;22.9;22.9;22.9;22.9;22.9;23;23;23;23;22.9;22.9;22.9;22.9;22.9;23;23;23.1;23;23;23;23.1;23.1;22.9;23;23;23;23;23;23;23;23;23;23;23.1;23.1;23;23;23;23;23;23;23;23;23;23;23.1;23.1;23.1;23.1;23;23;23;23;23;23.1;23.1;23.1;23.1;23.1;23.1;23.1;23.1;23;23.1;23.2;23.1;23;2…
23.6;23.5;23.6;23.5;23.5;23.5;23.5;23.4;23.5;23.5;23.6;23.5;23.4;23.4;23.5;23.4;23.4;23.4;23.3;23.3;23.3;23.3;23.1;23.2;23.1;22.9;22.9;22.9;23;23;22.9;23;23;23;23;23;23;22.9;22.9;23;23;23;23.1;23;23;23;23.1;23;23.1;23;23;23;23;23;23;23;23;23;23;23;23;23.1;23.1;23.1;23;23;23;23;23;23;23.1;23.1;23.1;23.1;23.1;23.1;23.1;23;23;23;23;23.1;23.1;23.1;23;23.1;23;23.1;23.1;23.1;23.1;23.2;23.1;23;23.1;23.2…
23.6;23.6;23.5;23.5;23.5;23.4;23.5;23.4;23.6;23.5;23.6;23.5;23.5;23.4;23.5;23.5;23.4;23.4;23.4;23.3;23.3;23.3;23.1;23.1;23.1;23;22.9;23;22.9;23;23;23;23;23.1;23;23;23;23;23;23;23;23;23;23;23.1;23;23.1;23;23;23;23;23;23.1;23;23;23;23;23;23.1;23;23.1;23.1;23.1;23.1;23.1;23;23;23.1;23;23;23;23.1;23.1;23.1;23.1;23.1;23.1;23.1;23;23.1;23.1;23.1;23.1;23.1;23.1;23.1;23.1;23.1;23.1;23.1;23.1;23.1;23.2;23…
23.6;23.6;23.6;23.5;23.5;23.5;23.4;23.5;23.4;23.5;23.5;23.5;23.5;23.4;23.4;23.4;23.4;23.4;23.3;23.3;23.3;23.2;23.1;23.1;22.9;22.9;22.9;22.9;22.9;22.9;22.9;23;23;23;23;23;23;23;23;23;23.1;23;23;23;23;23.1;23.1;23.1;23;22.9;23;23;23;23;23;23;23;23;23;23.1;23.1;23.1;23;23;23;23.1;23.1;23.1;23;23.1;23.1;23.1;23.1;23.1;23.1;23.1;23.1;23;23.1;23.1;23.1;23.1;23.1;23.1;23.1;23.2;23.1;23.1;23.1;23.1;23.1;…
23.6;23.5;23.5;23.5;23.5;23.6;23.4;23.4;23.4;23.4;23.4;23.6;23.4;23.4;23.4;23.4;23.4;23.3;23.3;23.2;23.3;23.1;23;23;22.8;22.9;22.9;22.9;23;22.9;23;23.1;23;23;23;23;23;23;23;23.1;23.1;23;23;23.1;23;23;23;23;23.1;23;23.1;23;23;23.1;23.1;23;23.1;23;23.2;23.1;23.1;23.1;23.1;23;23.1;23;23.1;23.1;23.1;23.1;23;23.1;23.1;23.1;23.1;23.1;23.1;23.1;23.1;23.1;23.1;23.2;23.1;23.1;23.1;23.1;23.1;23.1;23.1;23.1…
23.5;23.5;23.5;23.5;23.5;23.5;23.4;23.4;23.5;23.5;23.5;23.4;23.4;23.4;23.4;23.4;23.4;23.4;23.2;23.3;23.2;23;23.1;23;23;23;23;23;22.9;22.9;23;23;23;23;23.1;23.1;23;23;23;23;23;23;23.1;23.1;23.1;23;23.2;23;23.1;23.1;23;23;23.1;23.1;23.1;23.1;23.1;23.1;23.1;23.1;23.1;23.1;23.1;23;23;23.1;23;23.1;23.1;23;23.1;23.1;23.1;23.1;23.1;23.1;23.1;23.1;23.1;23.1;23.2;23.1;23.2;23.1;23.1;23.1;23.1;23.1;23.2;23…
23.5;23.5;23.5;23.5;23.5;23.5;23.5;23.4;23.4;23.4;23.5;23.4;23.4;23.3;23.4;23.4;23.4;23.4;23.2;23.2;23.1;23;23;23;22.9;22.9;22.9;22.9;23;23;23;23;23;23.1;23;23;23;23;23;23;23;23.1;23.1;23.1;23.1;23.1;23;23;23.1;23.1;23.1;23.1;23;23.1;23;23.1;23.1;23.1;23.1;23.1;23.1;23.1;23.1;23.1;23.1;23;23.1;23;23.1;23.1;23.1;23.1;23.1;23.1;23.1;23.1;23.1;23.1;23.1;23.1;23.1;23.2;23.2;23.2;23.1;23.1;23.1;23.2;2…
23.5;23.5;23.4;23.5;23.5;23.4;23.4;23.4;23.3;23.5;23.4;23.4;23.4;23.4;23.4;23.3;23.3;23.2;23.2;23.2;23;23;22.9;23;22.9;22.9;22.9;23;23;23.1;23;23;23;23;23;23.1;23.1;23;23;23;23;23.1;23.1;23.1;23.1;23.1;23.1;23.1;23.2;23.1;23.1;23.1;23.1;23.1;23.1;23.1;23.1;23.1;23.1;23.1;23.1;23.1;23.1;23.1;23.1;23.1;23.1;23.1;23.1;23.1;23.1;23.1;23.1;23.1;23.1;23.1;23.1;23.1;23.1;23.1;23.1;23.2;23.2;23.2;23.1;23…
23.5;23.4;23.4;23.4;23.4;23.3;23.3;23.4;23.3;23.4;23.4;23.4;23.4;23.4;23.2;23.4;23.2;23.2;23.1;23;23;22.9;23;22.9;22.9;23;23;23;23;23.1;23;23.1;23;23;23.1;23.1;23;23;23;23;23;23;23.1;23.1;23.2;23.1;23.1;23.2;23.1;23.1;23.1;23.1;23.1;23.1;23.1;23.1;23.1;23.1;23.1;23.1;23.1;23.1;23.1;23.1;23.1;23.1;23.1;23.1;23.1;23.1;23.1;23.1;23.1;23.1;23.1;23.2;23.1;23.2;23.1;23.1;23.1;23.1;23.2;23.2;23.2;23.1;2…
23.5;23.4;23.4;23.4;23.4;23.4;23.4;23.3;23.4;23.4;23.4;23.3;23.4;23.2;23.3;23.3;23.1;23.1;23;23;23;23;23;23;22.9;23;22.9;23;23;23.1;23;23.1;23.1;23;23.1;23.1;23.1;23;23;23;23;23;23.1;23.1;23.1;23.1;23.1;23.1;23.2;23.1;23.1;23.1;23.1;23.1;23.1;23.1;23;23.1;23.1;23.1;23.1;23.1;23.1;23.1;23.1;23.1;23.2;23.1;23.1;23.1;23.1;23.1;23.1;23.1;23.2;23.2;23.2;23.1;23.1;23.1;23.2;23.2;23.2;23.2;23.2;23.2;23.…
23.5;23.4;23.4;23.3;23.3;23.4;23.3;23.4;23.3;23.3;23.4;23.4;23.2;23.2;23.2;23.3;23.1;23;23;23;23;23;23;23;23;22.9;22.9;23;23;23.1;23;23;23.1;23.1;23.1;23.1;23.1;23;23;23;23;23.1;23.1;23.1;23.1;23.1;23.1;23.1;23.1;23.1;23.1;23.1;23.1;23.1;23.1;23.1;23.1;23.1;23.1;23.1;23.1;23.1;23.1;23.1;23.2;23.1;23.1;23.2;23.1;23.1;23.1;23.1;23.2;23.1;23.1;23.1;23.1;23.2;23.2;23.2;23.1;23.2;23.2;23.2;23.2;23.2;2…
23.4;23.4;23.3;23.4;23.3;23.3;23.4;23.3;23.3;23.3;23.3;23.2;23.1;23.2;23.2;23;23;23;23;23;23;23;23;22.9;22.9;23;23;23.1;23;23;23;23.1;23.1;23.1;23.1;23.1;23.1;23;23;23;23.1;23;23.1;23.1;23.1;23.1;23.1;23.1;23.1;23.1;23.1;23.1;23.1;23.1;23.1;23.1;23.1;23.1;23.1;23.1;23.1;23.2;23.2;23.2;23.2;23.2;23.2;23.1;23.1;23.1;23.1;23.1;23.2;23.1;23.2;23.2;23.2;23.2;23.2;23.2;23.1;23.1;23.2;23.2;23.2;23.2;23.…
23.4;23.4;23.3;23.3;23.3;23.4;23.2;23.3;23.3;23.3;23.2;23.2;23.1;23.1;23.1;23.1;23;23;23;23;23;23;23;23;23;23;23;23.1;23;23;23;23;23.1;23.1;23.1;23.1;23.1;23;23.1;23;23.1;23.1;23.1;23.1;23.1;23.1;23.1;23.1;23.1;23.1;23.1;23.1;23.1;23.1;23.1;23.1;23.1;23.1;23.1;23.1;23.2;23.1;23.2;23.2;23.2;23.1;23.2;23.2;23.1;23.1;23.2;23.1;23.2;23.2;23.2;23.2;23.2;23.2;23.2;23.2;23.2;23.2;23.2;23.2;23.2;23.2;23.…
23.4;23.3;23.3;23.3;23.3;23.3;23.2;23.2;23.3;23.2;23.2;23.2;23;23;23;23;23;23;23;23;23;23;23;23;23;23;22.9;23;23;23;23;23.1;23;23;23.1;23;23.1;23.1;22.9;23.1;23.1;23.1;23.1;23.1;23.1;23.2;23.1;23.1;23.1;23.1;23.1;23.1;23.1;23.1;23.1;23.1;23.1;23.2;23.2;23.1;23.2;23.1;23.2;23.2;23.1;23.2;23.2;23.1;23.2;23.2;23.1;23.1;23.2;23.2;23.2;23.2;23.2;23.2;23.2;23.2;23.2;23.2;23.2;23.2;23.2;23.2;23.2;23.2;2…
23.4;23.3;23.3;23.2;23.2;23.2;23.2;23.1;23.2;23.2;23.2;23;23.1;23;23;23;23;23;23;23;23;23;23;23;23;22.9;23;23;23.1;23;23.1;23.2;23.1;23.2;23.1;23.1;23.1;23;23.1;23.1;23.1;23.1;23.1;23.2;23.1;23.2;23.2;23.1;23.2;23.1;23.1;23;23.1;23.1;23.1;23.1;23.1;23.2;23.1;23.1;23.1;23.1;23.2;23.2;23.2;23.2;23.2;23.2;23.2;23.1;23.2;23.2;23.2;23.2;23.2;23.2;23.2;23.2;23.2;23.2;23.2;23.3;23.2;23.2;23.2;23.2;23.2;…
23.3;23.3;23.3;23.2;23.2;23.2;23.1;23.2;23.1;23;23;23;23;23;23;23;23;23;23;22.9;23;23;23;23;23.1;23;23;23;23;23.1;23.1;23.1;23.1;23.1;23.1;23.1;23.1;23.1;23.1;23.1;23.1;23.1;23.1;23.1;23.1;23.2;23.2;23.1;23.2;23.2;23.1;23.1;23.1;23.1;23.1;23.2;23.1;23.2;23.1;23.1;23.1;23.2;23.1;23.2;23.2;23.2;23.2;23.2;23.2;23.2;23.2;23.2;23.1;23.2;23.2;23.2;23.2;23.2;23.2;23.2;23.2;23.2;23.2;23.2;23.2;23.2;23.2;…
23.3;23.2;23.2;23.2;23.2;23.1;23.1;23;23;23;23;23;23;23;23;23;23;23;23;23;23;23;23.1;23;23.1;23;23;23;23.1;23;23;23.1;23.1;23;23.2;23.1;23.1;23.1;23.1;23.1;23.1;23.1;23.2;23.2;23.2;23.2;23.2;23.2;23.1;23.2;23.1;23.1;23.1;23.1;23.1;23.1;23.1;23.1;23.2;23.1;23.1;23.3;23.1;23.2;23.2;23.2;23.2;23.2;23.1;23.1;23.1;23.1;23.2;23.2;23.2;23.2;23.2;23.2;23.2;23.2;23.2;23.2;23.2;23.2;23.2;23.2;23.2;23.2;23.…
23.2;23.2;23.1;23.1;23;23.1;23.1;23;23.1;23;23;23;23;23;23;23;23;23;23;22.9;23.1;23;23;23;23;23;23;23.1;23.1;23.1;23.1;23.1;23;23;23.1;23.1;23.1;23.1;23.1;23.1;23.1;23.1;23.1;23.1;23.2;23.1;23.2;23.2;23.1;23.1;23.2;23.1;23.1;23.2;23.1;23.1;23.1;23.2;23.1;23.2;23.1;23.2;23.2;23.2;23.2;23.2;23.2;23.2;23.1;23.2;23.1;23.1;23.2;23.2;23.2;23.2;23.2;23.2;23.2;23.2;23.3;23.2;23.2;23.3;23.2;23.2;23.2;23.2…
23.2;23.2;23.1;23.1;23.2;23;23.1;23;23.1;23;23;23;23;23;22.9;23.1;23.1;23;23;22.9;23.1;23;23;23;23;23.1;23;23;23.1;23.1;23.1;23.1;23.1;23.1;23.2;23;23.2;23.1;23.1;23.1;23.2;23.1;23.1;23.1;23.2;23.2;23.2;23.2;23.2;23.1;23.1;23.1;23.1;23.1;23.2;23.2;23.2;23.2;23.2;23.2;23.2;23.2;23.2;23.2;23.2;23.2;23.2;23.2;23.1;23.1;23.2;23.2;23.2;23.2;23.2;23.2;23.2;23.2;23.2;23.2;23.3;23.3;23.2;23.3;23.2;23.3;2…
23.2;23.2;23.1;23.1;23.1;23;23.1;23.1;23;22.9;22.9;22.9;23;23.1;23.1;23.1;23.1;23.1;23;23;23.1;23;23.1;23;23.1;23;23;23;23;23.1;23.1;23.1;23.1;23.2;23.2;23;23.2;23.2;23.1;23.2;23.1;23.1;23.1;23.1;23.2;23.1;23.2;23.2;23.2;23.1;23.1;23.1;23.2;23.2;23.1;23.2;23.2;23.2;23.2;23.2;23.2;23.2;23.2;23.2;23.2;23.2;23.2;23.2;23.2;23.2;23.2;23.2;23.2;23.2;23.2;23.2;23.2;23.2;23.2;23.2;23.2;23.2;23.3;23.3;23.…
23.2;23.1;23.1;23.1;23.1;23;23;23;23;23;23;22.9;23.1;23.1;23.1;23.1;23.1;23.1;23.1;23.1;23.1;23;23;23;23;23;23;23;23.1;23.1;23.1;23.1;23;23.2;23.2;23.1;23.2;23.2;23.2;23.1;23.1;23.1;23.1;23.2;23.2;23.1;23.2;23.2;23.1;23.2;23.1;23.1;23.2;23.1;23.2;23.1;23.1;23.2;23.2;23.2;23.2;23.2;23.2;23.2;23.2;23.2;23.2;23.2;23.2;23.2;23.2;23.2;23.2;23.2;23.2;23.2;23.3;23.2;23.2;23.3;23.2;23.3;23.3;23.3;23.3;23…
23.1;23.1;23.1;23.1;23.1;23;23;23;23;23;23;23;23;23.1;23.1;23.1;23.1;23;23.1;23.1;23;23.1;23;23;23;23.1;23;23.1;23;23.1;23.1;23.1;23.2;23.1;23.2;23.2;23.2;23.2;23;23.2;23.1;23.1;23.1;23.1;23.1;23.2;23.2;23.2;23.1;23.2;23.2;23.1;23.2;23.1;23.1;23.2;23.2;23.2;23.2;23.2;23.2;23.2;23.2;23.2;23.2;23.2;23.2;23.2;23.2;23.2;23.2;23.2;23.2;23.2;23.2;23.2;23.2;23.2;23.3;23.3;23.3;23.3;23.3;23.3;23.3;23.3;2…
23.1;23.1;23;23;23;23.1;23;23;23.1;23;23;23;23;23.1;23.1;23.1;23.1;23.1;23.1;23;23.1;23;23;23;23.1;23;23;23.1;23.1;23.1;23.1;23.1;23.1;23.1;23.2;23.2;23.1;23.2;23.1;23.2;23.2;23.2;23.1;23.2;23.2;23.2;23.2;23.2;23.2;23.2;23.2;23.1;23.2;23.1;23.1;23.2;23.2;23.2;23.2;23.2;23.2;23.2;23.2;23.2;23.2;23.2;23.2;23.2;23.2;23.2;23.2;23.2;23.2;23.3;23.2;23.2;23.2;23.3;23.3;23.3;23.3;23.3;23.3;23.3;23.3;23.3…
23;23;23;23;22.9;23;23;23.1;23.1;23;23;23.1;23.1;23.1;23.2;23;23;23.1;23.1;23.1;23;23;23;23;23;23;23;23.1;23.1;23.1;23.1;23.1;23.1;23.1;23.2;23.1;23.1;23;23.1;23.2;23.2;23.2;23.2;23.2;23.2;23.2;23.2;23.2;23.2;23.2;23.1;23.2;23.1;23.1;23.2;23.2;23.2;23.2;23.1;23.2;23.2;23.2;23.2;23.2;23.2;23.2;23.2;23.2;23.1;23.2;23.2;23.2;23.2;23.3;23.3;23.3;23.2;23.2;23.3;23.3;23.3;23.3;23.3;23.3;23.2;23.3;23.3;…
23;23;23;23;23;23;22.9;23;23.1;23.1;23.1;23.1;23.1;23.1;23.1;23.1;23;23.1;23.1;23;23.1;23;23.1;23;23;23;23;23;23.1;23.2;23.2;23.1;23.1;23.2;23.2;23.2;23.2;23.2;23.1;23;23.2;23.1;23.2;23.2;23.2;23.2;23.1;23.2;23.2;23.1;23.2;23.2;23.1;23.2;23.2;23.2;23.1;23.1;23.2;23.2;23.2;23.2;23.2;23.2;23.2;23.2;23.2;23.2;23.2;23.2;23.2;23.2;23.2;23.2;23.2;23.2;23.3;23.2;23.2;23.3;23.2;23.3;23.3;23.3;23.3;23.3;2…
22.9;22.9;22.9;23.1;23;23;23;23.1;23.1;23.1;23.1;23.1;23.1;23.1;23.1;23.1;23;23.1;23.1;23.1;23;23;23;23;23;23.1;23.1;23;23;23.1;23.2;23.1;23.1;23.2;23.2;23.2;23.2;23.1;23.1;23.2;23.1;23.2;23.2;23.2;23.2;23.2;23.2;23.1;23.2;23.1;23.1;23.1;23.1;23.2;23.2;23.2;23.2;23.2;23.2;23.2;23.2;23.2;23.2;23.2;23.2;23.2;23.2;23.2;23.2;23.2;23.3;23.2;23.3;23.3;23.3;23.2;23.3;23.3;23.3;23.3;23.3;23.3;23.3;23.3;2…
23;22.9;23;22.9;23;23;23.1;23;23.1;23;23.1;23.1;23.1;23;23.1;23.1;23.1;23;23.1;23.1;23.2;23;23.1;23.1;23.1;23.1;23.1;23.1;23.1;23.2;23.1;23.1;23.1;23.1;23.1;23.1;23.2;23.2;23.1;23.2;23.1;23.2;23.1;23.2;23.2;23.2;23.2;23.2;23.2;23.2;23.1;23.1;23.1;23.1;23.2;23.2;23.2;23.2;23.2;23.2;23.3;23.2;23.2;23.2;23.2;23.2;23.2;23.2;23.2;23.2;23.2;23.2;23.3;23.3;23.3;23.3;23.3;23.2;23.3;23.3;23.3;23.3;23.3;23…
23.1;22.9;23;23;23;23;23;23;23;23.1;23;23.1;23.1;23.1;23.1;23.1;23.1;23.1;23.1;23.1;23.1;23;23;23;23;23.1;23;23.1;23.2;23.1;23.1;23.1;23.1;23.1;23.2;23.2;23.1;23.1;23.2;23.2;23.2;23.2;23.1;23.1;23.1;23.2;23.2;23.2;23.2;23.2;23.1;23.2;23.1;23.2;23.2;23.2;23.2;23.2;23.2;23.2;23.2;23.2;23.2;23.2;23.2;23.2;23.2;23.2;23.2;23.2;23.2;23.2;23.3;23.3;23.3;23.2;23.3;23.2;23.3;23.3;23.3;23.3;23.3;23.3;23.3;…
23.1;23;23;23;23;23;23;23;23;23;23;23.1;23.1;23.1;23.1;23.1;23.1;23.1;23.1;23.1;23.1;23.1;23.1;23.2;23.1;23.1;23;23.1;23.1;23.2;23.1;23.1;23.1;23.1;23.1;23.1;23.1;23.1;23.1;23.2;23.1;23.1;23.2;23.2;23.2;23.2;23.2;23.2;23.2;23.2;23.1;23.2;23.2;23.1;23.2;23.2;23.1;23.2;23.2;23.2;23.2;23.2;23.2;23.2;23.2;23.2;23.2;23.3;23.3;23.2;23.2;23.3;23.3;23.3;23.2;23.3;23.2;23.2;23.3;23.2;23.3;23.3;23.3;23.3;2…
23;23;23;22.9;23;23;23;23;23.1;23;23.1;23.1;23.1;23.1;23.1;23.1;23;23.1;23.1;23.1;23.2;23.1;23.1;23.1;23.1;23;23;23;23.1;23.1;23.1;23.1;23.2;23.1;23.1;23.1;23.1;23.1;23.1;23.1;23.1;23.2;23.2;23.2;23.2;23.2;23.2;23.2;23.2;23.2;23.1;23.2;23.2;23.1;23.2;23.2;23.2;23.1;23.2;23.2;23.2;23.2;23.2;23.2;23.2;23.2;23.2;23.2;23.2;23.2;23.3;23.3;23.2;23.3;23.3;23.3;23.2;23.2;23.2;23.3;23.3;23.3;23.3;23.4;23.…
23;23;23;23;23;23;23;23;23.1;23.1;23;23.1;23.1;23.1;23.1;23.1;23.1;23.1;23.1;23.1;23.2;23.1;23.1;23.1;23;23;23.1;23;23;23.1;23.1;23.1;23.1;23.1;23.1;23.1;23.1;23.1;23.1;23.1;23.1;23.2;23.2;23.2;23.2;23.2;23.2;23.2;23.2;23.2;23.1;23.2;23.1;23.2;23.2;23.2;23.2;23.2;23.2;23.2;23.2;23.2;23.2;23.3;23.3;23.2;23.3;23.3;23.3;23.2;23.2;23.2;23.3;23.3;23.3;23.3;23.3;23.3;23.2;23.2;23.3;23.3;23.3;23.3;23.3;…
23;23;23;23;23;23;23;23.1;23.1;23.1;23.1;23.1;23.1;23;23.1;23.1;23;23.1;23.1;23;23.1;23.1;23.1;23.1;23.1;23.1;23.1;23.1;23.1;23.1;23.1;23.1;23.1;23.1;23.1;23.1;23.1;23.1;23.1;23.1;23.1;23.1;23.2;23.1;23.2;23.2;23.2;23.2;23.2;23.2;23.2;23.1;23.2;23.1;23.1;23.1;23.2;23.2;23.2;23.2;23.2;23.2;23.3;23.2;23.3;23.3;23.2;23.2;23.2;23.3;23.3;23.2;23.2;23.3;23.3;23.3;23.3;23.3;23.3;23.3;23.3;23.3;23.3;23.3…
23;23;23;23;23;23;23;23;23.1;23.1;23.2;23.1;23.1;23;23;23.1;23;23;23;23.1;23.1;23.1;23.2;23.1;23;23;23.1;23;23.1;23.1;23.1;23.1;23.1;23.2;23.2;23.2;23.1;23.1;23.1;23;23.1;23.2;23.2;23.2;23.2;23.2;23.2;23.2;23.2;23.2;23.1;23.2;23.1;23.1;23.2;23.2;23.1;23.2;23.2;23.2;23.2;23.3;23.2;23.3;23.3;23.3;23.3;23.3;23.3;23.3;23.3;23.3;23.3;23.3;23.3;23.3;23.3;23.3;23.3;23.3;23.3;23.3;23.3;23.3;23.3;23.3;23.…
23;23;23;23;23;23;23;23;23;23.1;23.1;23.1;23.1;23.1;23.1;23.1;23;23.1;23;23.1;23.1;23.1;23.1;23.1;23;23;23.1;23.1;23.1;23.1;23.1;23.1;23.1;23.2;23.2;23.1;23.1;23.1;23.1;23.1;23.1;23.1;23.2;23.2;23.2;23.2;23.2;23.2;23.1;23.2;23.2;23.2;23.1;23.1;23.2;23.2;23.2;23.2;23.2;23.2;23.2;23.3;23.2;23.3;23.2;23.3;23.3;23.2;23.3;23.3;23.3;23.3;23.2;23.3;23.3;23.3;23.3;23.3;23.3;23.3;23.3;23.3;23.3;23.4;23.4;…
23;23;23;23;23;23;23;23;23.1;23;23.1;23.1;23.1;23;23.1;23.1;23.1;23;23;23.1;23.1;23.1;23.1;23;23.1;23;23.1;23.1;23.1;23.1;23.1;23.1;23.2;23.2;23.1;23.1;23.2;23.1;23.2;23.1;23.1;23.2;23.2;23.2;23.2;23.2;23.3;23.2;23.2;23.2;23.2;23.2;23.2;23.2;23.2;23.2;23.2;23.2;23.2;23.2;23.2;23.3;23.2;23.2;23.2;23.3;23.2;23.3;23.3;23.3;23.3;23.3;23.3;23.3;23.3;23.3;23.3;23.3;23.3;23.3;23.3;23.3;23.3;23.4;23.3;23…
23;23;23;23;23;23;23;23;23;23;23;23.1;23.2;23.1;23.2;23.1;23;23.1;23.1;23.1;23.1;23.1;23.1;23;23;23.1;23.1;23.1;23.1;23.1;23.1;23.1;23.1;23.1;23.1;23.1;23.2;23.2;23.1;23.1;23.1;23.1;23.2;23.2;23.2;23.2;23.3;23.2;23.2;23.2;23.2;23.2;23.2;23.1;23.2;23.2;23.2;23.2;23.2;23.2;23.3;23.2;23.2;23.2;23.2;23.2;23.2;23.3;23.2;23.2;23.3;23.3;23.3;23.3;23.3;23.3;23.3;23.3;23.3;23.3;23.3;23.3;23.4;23.3;23.3;23…
23;23;23;23;23.1;23.1;23;23;23;23;23.1;23.1;23.1;23.1;23.1;23.1;23.1;23.1;23.1;23.1;23.1;23.1;23.1;23;23.1;23.1;23.1;23.1;23.1;23.1;23.1;23.1;23.1;23.1;23.2;23.1;23.1;23.1;23.1;23.1;23.1;23.2;23.1;23.2;23.2;23.2;23.2;23.2;23.2;23.2;23.2;23.2;23.2;23.2;23.2;23.2;23.2;23.2;23.2;23.2;23.2;23.2;23.2;23.2;23.2;23.2;23.3;23.2;23.2;23.3;23.3;23.3;23.3;23.3;23.3;23.3;23.3;23.3;23.3;23.3;23.4;23.3;23.3;23…
23;23;23;23;23;23;23;23.1;23;23;22.9;23;23.1;23.1;23.1;23.1;23.1;23.1;23.1;23.1;23.1;23.1;23.1;23.1;23;23;23;23.1;23.1;23.1;23.1;23.1;23.1;23.1;23.1;23.1;23.1;23.1;23.1;23.1;23.2;23.2;23.2;23.2;23.2;23.2;23.2;23.2;23.2;23.2;23.2;23.2;23.2;23.2;23.2;23.2;23.2;23.2;23.2;23.2;23.2;23.3;23.2;23.2;23.2;23.2;23.2;23.2;23.2;23.3;23.3;23.3;23.3;23.3;23.3;23.3;23.3;23.3;23.4;23.3;23.3;23.3;23.4;23.4;23.4;…
23;23;23;23;23;23;23;23;23;23;23.1;23;23.1;23.1;23.1;23.1;23.1;23.1;23.1;23.1;23.1;23.1;23.1;23.1;23.1;23.1;23.1;23.1;23.1;23.1;23.1;23.1;23.1;23.1;23.1;23.1;23.1;23.1;23.1;23.1;23.2;23.2;23.2;23.2;23.2;23.2;23.3;23.2;23.2;23.3;23.2;23.2;23.2;23.1;23.2;23.2;23.2;23.2;23.2;23.2;23.2;23.2;23.3;23.3;23.2;23.2;23.2;23.3;23.2;23.2;23.3;23.3;23.3;23.3;23.3;23.3;23.3;23.3;23.3;23.3;23.4;23.3;23.4;23.4;2…
23;23;23;23;23;23;23;23;23;23;23;23.1;23.1;23;23.1;23.1;23.1;23.1;23.1;23.1;23.1;23.1;23;23;23.1;23;23;23;23.1;23.1;23.1;23.1;23.1;23.1;23.1;23.1;23.1;23.2;23.1;23.2;23.2;23.1;23.2;23.2;23.2;23.2;23.2;23.2;23.2;23.2;23.1;23.1;23.2;23.1;23.2;23.2;23.2;23.2;23.2;23.2;23.3;23.3;23.2;23.3;23.2;23.3;23.3;23.2;23.2;23.3;23.3;23.3;23.3;23.3;23.3;23.3;23.3;23.4;23.4;23.3;23.3;23.3;23.3;23.4;23.4;23.4;23.…
23.1;23;23.1;23;23;23;23;23;23.1;23;23;23.1;23;23.1;23.2;23.1;23.1;23.1;23.1;23.1;23.1;23.1;23.1;23;23;23;23.1;23.1;23.1;23.2;23.1;23.1;23.1;23.1;23.1;23.2;23.1;23.1;23.1;23.2;23.2;23.2;23.1;23.2;23.2;23.2;23.2;23.2;23.2;23.2;23.1;23.2;23.2;23.2;23.2;23.2;23.2;23.2;23.2;23.2;23.2;23.2;23.2;23.3;23.2;23.3;23.3;23.2;23.2;23.3;23.2;23.3;23.3;23.3;23.3;23.3;23.4;23.3;23.3;23.3;23.3;23.4;23.4;23.4;23.…
23.1;23;23;23.1;23;23;23;23;23;23;23.1;23.1;23.1;23.1;23.1;23.1;23.1;23.1;23.1;23.1;23.1;23.1;23;23.1;23.1;23;23;23;23.1;23.1;23.1;23.1;23.2;23.1;23.2;23.1;23.1;23.1;23.1;23.1;23.2;23.2;23.2;23.2;23.1;23.2;23.2;23.2;23.2;23.2;23.2;23.2;23.2;23.2;23.2;23.2;23.2;23.2;23.2;23.2;23.3;23.3;23.2;23.3;23.3;23.3;23.3;23.2;23.2;23.2;23.2;23.3;23.3;23.3;23.3;23.3;23.3;23.3;23.3;23.3;23.3;23.3;23.4;23.3;23.…
23.1;23.1;23.1;23;23;23.1;23;23;23;23.1;23.1;23.1;23.1;23;23.1;23.1;23.1;23.1;23.1;23.1;23.1;23.1;23.1;23.1;23;23.1;23;23;23.1;23.2;23;23.1;23.2;23.2;23.2;23.1;23.2;23.1;23.2;23.1;23.2;23.2;23.2;23.2;23.2;23.2;23.2;23.2;23.2;23.2;23.2;23.2;23.2;23.2;23.2;23.2;23.2;23.2;23.3;23.2;23.3;23.2;23.2;23.2;23.2;23.3;23.3;23.2;23.2;23.3;23.3;23.3;23.3;23.3;23.3;23.3;23.3;23.3;23.3;23.4;23.3;23.3;23.4;23.4…
23.1;23.1;23;23;23.1;23;23;23;23;23.1;23.1;23.1;23.1;23;23.1;23.1;23.1;23;23.1;23;23.1;23.1;23.1;23.1;23;23;23;23;23.1;23.1;23.1;23.1;23.2;23.2;23.2;23.1;23.2;23.2;23.1;23.2;23.2;23.2;23.2;23.2;23.2;23.2;23.2;23.2;23.2;23.2;23.2;23.2;23.2;23.2;23.2;23.2;23.2;23.2;23.2;23.2;23.3;23.3;23.2;23.2;23.2;23.3;23.3;23.3;23.1;23.2;23.3;23.3;23.3;23.3;23.3;23.4;23.3;23.3;23.3;23.3;23.4;23.4;23.4;23.4;23.4;…
23.1;23;23;23;23;23;23;23.1;23;22.9;23;23.1;23.1;23.1;23.1;23.1;23;23.1;23.1;23.1;23.1;23;23.1;23.1;23.1;23.1;23.1;23.1;23.1;23.1;23.1;23.1;23.1;23.2;23.2;23.1;23.2;23.2;23.1;23.1;23.2;23.2;23.2;23.2;23.2;23.2;23.2;23.2;23.3;23.2;23.2;23.2;23.2;23.2;23.2;23.2;23.2;23.2;23.3;23.2;23.2;23.2;23.2;23.3;23.2;23.3;23.3;23.2;23.3;23.3;23.2;23.3;23.3;23.3;23.3;23.3;23.3;23.4;23.3;23.4;23.4;23.3;23.4;23.4…
23.1;23;23;23.1;23;23;23;23;23.1;23;23.2;23.1;23.1;23.1;23.1;23.1;23;23;23;23;23;23.1;23.1;23.1;23;23;23.1;23.1;23.1;23.1;23.1;23.1;23.1;23.1;23.2;23.2;23.1;23.1;23.2;23.2;23.2;23.2;23.2;23.2;23.3;23.2;23.3;23.2;23.3;23.2;23.2;23.2;23.2;23.2;23.2;23.2;23.3;23.3;23.2;23.3;23.2;23.2;23.2;23.3;23.2;23.3;23.2;23.3;23.2;23.3;23.3;23.3;23.3;23.3;23.3;23.3;23.3;23.3;23.4;23.4;23.4;23.4;23.4;23.5;23.4;23…
23;23;23;23;23;23;23;23.1;23.1;23.1;23.1;23.1;23.1;23.1;23.1;23.1;23;23;23.1;23.1;23;23.1;23.1;23.1;23.1;23.1;23.1;23.1;23.1;23.1;23.1;23.1;23.2;23.2;23.2;23.2;23.1;23.2;23.2;23.1;23.2;23.2;23.2;23.2;23.2;23.2;23.2;23.2;23.3;23.2;23.2;23.2;23.2;23.2;23.2;23.2;23.2;23.2;23.2;23.2;23.2;23.3;23.2;23.3;23.3;23.3;23.3;23.2;23.3;23.3;23.3;23.3;23.3;23.3;23.2;23.3;23.3;23.3;23.3;23.4;23.4;23.4;23.4;23.4…
23.1;23;23;23;23;23;23;23.1;23;23.1;23;23;23.1;23.1;23.1;23.1;23.1;23.1;23.1;23;23.1;23.1;23.1;23.1;23.1;23.1;23.1;23.1;23.1;23.1;23.1;23.1;23.2;23.1;23.1;23.2;23.2;23.2;23.1;23.2;23.2;23.2;23.2;23.2;23.2;23.2;23.3;23.2;23.2;23.2;23.2;23.2;23.2;23.2;23.2;23.2;23.2;23.2;23.2;23.3;23.3;23.2;23.3;23.3;23.3;23.3;23.3;23.3;23.3;23.3;23.3;23.3;23.3;23.3;23.3;23.3;23.4;23.3;23.3;23.4;23.3;23.4;23.4;23.4…
23.1;23;23;23;23;23;23.1;23.1;23;23;23.1;23.1;23;23.1;23.1;23.1;23.1;23.1;23;23;23.1;23.1;23.1;23.1;23.1;23;23.1;23;23.1;23.1;23.1;23.1;23.1;23.1;23.2;23.2;23.1;23.2;23.1;23.2;23.2;23.2;23.2;23.2;23.2;23.2;23.2;23.2;23.2;23.2;23.2;23.2;23.2;23.2;23.2;23.2;23.2;23.2;23.3;23.3;23.3;23.3;23.2;23.3;23.3;23.3;23.3;23.3;23.3;23.3;23.3;23.3;23.3;23.3;23.3;23.3;23.4;23.3;23.4;23.4;23.4;23.4;23.4;23.4;23.…
23;23;23;23;23;23;23;23;23;23;23.1;23.1;23.1;23.1;23.1;23.1;23;23.1;23.1;23;23.1;23.1;23.1;23.1;23;23.1;23.1;23.1;23.1;23.1;23.1;23.1;23.2;23.2;23.2;23.2;23.1;23.2;23.2;23.2;23.2;23.2;23.1;23.2;23.3;23.2;23.2;23.2;23.2;23.2;23.2;23.2;23.2;23.2;23.2;23.3;23.2;23.2;23.2;23.3;23.2;23.3;23.3;23.3;23.3;23.3;23.2;23.3;23.3;23.3;23.3;23.3;23.3;23.3;23.3;23.3;23.3;23.4;23.3;23.4;23.4;23.4;23.4;23.4;23.4;…
23.1;23;23;23.1;23;23.1;23;23;23.1;23;23;23.1;23.1;23.2;23.2;23.1;23.1;23.1;23.1;23.1;23.1;23.1;23;23.1;23;23.1;23.1;23;23.1;23.2;23.1;23.1;23.2;23.1;23.2;23.2;23.2;23.2;23.1;23.1;23.2;23.3;23.3;23.2;23.2;23.2;23.2;23.2;23.2;23.2;23.2;23.2;23.2;23.2;23.2;23.2;23.2;23.2;23.2;23.2;23.2;23.3;23.4;23.3;23.2;23.2;23.2;23.3;23.3;23.2;23.3;23.3;23.3;23.3;23.3;23.3;23.3;23.4;23.3;23.3;23.4;23.4;23.4;23.4…
23;23;23;23.1;23;23;23;23.1;23.1;23;23.1;23.1;23.1;23.1;23.1;23.1;23.1;23.1;23;23.1;23.1;23.1;23;23;23;23.1;23.1;23;23.1;23.1;23.1;23.1;23.1;23.1;23.1;23.2;23.2;23.2;23.2;23.2;23.1;23.2;23.1;23.2;23.2;23.2;23.2;23.2;23.2;23.2;23.2;23.2;23.2;23.2;23.2;23.2;23.2;23.2;23.2;23.2;23.3;23.3;23.2;23.3;23.2;23.3;23.3;23.3;23.2;23.3;23.2;23.3;23.3;23.3;23.4;23.3;23.4;23.4;23.3;23.3;23.3;23.4;23.4;23.4;23.…
23.1;23;23;23;23;23;23.1;23.1;23.1;23.1;23.1;23;23.1;23.1;23.1;23.2;23.1;23.1;23.1;23.1;23.1;23.1;23.1;23;23;23;23;23;23.1;23.1;23.1;23.1;23.1;23.1;23.1;23.1;23.1;23.1;23.1;23.1;23.1;23.1;23.2;23.2;23.2;23.2;23.3;23.2;23.2;23.2;23.2;23.2;23.2;23.2;23.2;23.2;23.2;23.2;23.2;23.2;23.3;23.3;23.2;23.3;23.2;23.2;23.3;23.3;23.3;23.3;23.3;23.3;23.3;23.3;23.3;23.3;23.3;23.3;23.3;23.3;23.4;23.4;23.5;23.4;2…
23;23;23;23;23.1;23;23.1;23;23;23.1;23.1;23.1;23.1;23.1;23.1;23.1;23.1;23.1;23.1;23.1;23.1;23.1;23.1;23.1;23;23;23.1;23.1;23.1;23.1;23.1;23.1;23.2;23.1;23.1;23.2;23.2;23.1;23.1;23.1;23.1;23.1;23.2;23.1;23.2;23.3;23.2;23.2;23.2;23.2;23.2;23.2;23.2;23.2;23.1;23.2;23.2;23.2;23.2;23.2;23.2;23.3;23.3;23.3;23.2;23.2;23.2;23.3;23.3;23.3;23.3;23.3;23.3;23.3;23.3;23.3;23.3;23.3;23.4;23.4;23.3;23.4;23.4;23…
23.1;23;23;23.1;23;23;23.1;23;23.1;23;23.2;23.1;23;23.1;23.2;23.1;23.1;23.1;23.1;23.1;23.1;23;23.1;23.1;23;23.1;23.1;23;23.1;23.1;23.1;23.1;23.1;23.1;23.2;23.1;23.2;23.2;23.1;23.1;23.2;23.1;23.2;23.2;23.3;23.2;23.2;23.3;23.2;23.2;23.3;23.2;23.2;23.2;23.2;23.2;23.2;23.2;23.2;23.2;23.3;23.3;23.2;23.2;23.3;23.3;23.3;23.3;23.2;23.3;23.3;23.3;23.3;23.3;23.3;23.3;23.3;23.4;23.4;23.3;23.3;23.3;23.3;23.4…
23.1;23;22.9;22.9;23;23;23;23;23.1;23.1;23.1;23.1;23.1;23;23.1;23.1;23.1;23;23;23;23.1;23;23.1;23.1;23.1;23.1;23.1;23;23.1;23.2;23.1;23.1;23.1;23.1;23.1;23.2;23.2;23.1;23.1;23.1;23.1;23.2;23.2;23.2;23.2;23.2;23.2;23.2;23.2;23.2;23.2;23.2;23.2;23.2;23.2;23.2;23.2;23.2;23.2;23.2;23.3;23.3;23.3;23.3;23.3;23.3;23.2;23.3;23.3;23.3;23.3;23.3;23.3;23.3;23.3;23.3;23.3;23.3;23.4;23.3;23.3;23.4;23.4;23.4;2…
23.1;23.1;23;23.1;23;23.1;23;23;23;23;23.1;23.2;23.1;23.1;23.1;23.1;23.1;23;23;23.1;23.1;23.1;23.1;23;23.1;23.1;23.1;23.1;23.1;23.1;23.1;23.1;23.1;23.2;23.2;23.2;23.1;23.1;23.2;23.2;23.2;23.2;23.2;23.2;23.2;23.2;23.3;23.3;23.2;23.2;23.2;23.2;23.2;23.2;23.2;23.2;23.2;23.2;23.2;23.2;23.3;23.3;23.3;23.3;23.3;23.3;23.3;23.3;23.3;23.3;23.3;23.3;23.3;23.3;23.3;23.3;23.4;23.3;23.3;23.3;23.3;23.4;23.4;23…
23.1;23.1;23.1;23;23;23;23;23;23.1;23.1;23.1;23.1;23.1;23.1;23.1;23.1;23.1;23.1;23.1;23;23.1;23.1;23.1;23.2;23;23.1;23.1;23.1;23.1;23.1;23.1;23.2;23.1;23.1;23.2;23.1;23.1;23.2;23.2;23.2;23.2;23.2;23.2;23.2;23.2;23.2;23.2;23.2;23.3;23.2;23.2;23.2;23.2;23.2;23.2;23.2;23.2;23.2;23.2;23.3;23.3;23.3;23.3;23.3;23.3;23.3;23.2;23.3;23.3;23.3;23.3;23.3;23.3;23.3;23.3;23.3;23.4;23.3;23.4;23.3;23.3;23.3;23.…
23.1;23;23.1;23;23.1;23.1;23;23.1;23.1;23.1;23.1;23.1;23.1;23;23.1;23.1;23.1;23;23.1;23.1;23;23.1;23.2;23.1;23;23.1;23.1;23;23.1;23.1;23.1;23.1;23.2;23.1;23.2;23.1;23.2;23.2;23.2;23.2;23.2;23.2;23.2;23.2;23.2;23.2;23.2;23.2;23.3;23.3;23.2;23.2;23.2;23.2;23.2;23.2;23.2;23.2;23.3;23.3;23.3;23.3;23.3;23.3;23.2;23.3;23.3;23.2;23.3;23.3;23.3;23.5;23.3;23.4;23.4;23.4;23.4;23.3;23.3;23.4;23.4;23.3;23.4;…
23.1;23.1;23;23;23.1;23.1;23;23;23.1;23.1;23.1;23.1;23;23.1;23.1;23.1;23.1;23.1;23.1;23.1;23.1;23.1;23.1;23.1;23;23.1;23.1;23.1;23.1;23.1;23.1;23.1;23.1;23.2;23.1;23.2;23.2;23.2;23.2;23.2;23.2;23.3;23.2;23.2;23.2;23.3;23.3;23.2;23.3;23.1;23.2;23.1;23.2;23.2;23.2;23.2;23.2;23.2;23.3;23.3;23.3;23.3;23.3;23.3;23.3;23.3;23.3;23.3;23.3;23.3;23.3;23.3;23.4;23.4;23.3;23.4;23.4;23.3;23.3;23.3;23.4;23.4;2…
23.1;23;23;23;23;23.1;23;23.1;23.1;23.1;23.1;23.1;23.1;23.1;23.1;23;23.1;23.1;23.1;23;23;23.1;23.1;23.1;23.1;23.1;23.1;23.1;23.1;23.1;23.1;23.1;23.2;23.1;23.2;23.2;23.2;23.2;23.2;23.2;23.2;23.2;23.2;23.2;23.3;23.2;23.2;23.2;23.3;23.1;23.2;23.2;23.2;23.1;23.2;23.2;23.2;23.2;23.3;23.3;23.3;23.3;23.3;23.4;23.3;23.3;23.3;23.3;23.3;23.3;23.3;23.3;23.3;23.3;23.3;23.4;23.3;23.3;23.3;23.3;23.4;23.4;23.4;…
23.1;23;23;23;23.1;23;23.1;23.1;23;23;23.1;23.1;23.1;23.1;23.1;23.1;23.1;23.1;23.1;23.1;23.1;23.1;23.1;23.1;23.1;23.1;23.1;23.1;23.1;23.1;23.1;23.1;23.1;23.2;23.1;23.2;23.2;23.2;23.2;23.2;23.2;23.2;23.2;23.3;23.3;23.3;23.3;23.2;23.2;23.2;23.3;23.2;23.2;23.2;23.2;23.2;23.2;23.2;23.3;23.3;23.3;23.3;23.3;23.3;23.3;23.3;23.2;23.3;23.3;23.3;23.4;23.4;23.4;23.3;23.4;23.4;23.4;23.4;23.3;23.3;23.4;23.4;2…
23;23.1;23.1;23;23.1;23.1;23.1;23.1;23.1;23;23.1;23.1;23.1;23.1;23.1;23.1;23.1;23.1;23.1;23.1;23.2;23.1;23.1;23.1;23.1;23.1;23.1;23.1;23.1;23.2;23.1;23.1;23.2;23.1;23.2;23.2;23.2;23.1;23.2;23.1;23.2;23.2;23.3;23.2;23.2;23.2;23.2;23.2;23.2;23.2;23.1;23.1;23.2;23.2;23.2;23.2;23.2;23.3;23.3;23.3;23.3;23.3;23.2;23.3;23.2;23.3;23.3;23.3;23.3;23.3;23.3;23.3;23.4;23.4;23.4;23.3;23.3;23.3;23.4;23.4;23.3;…
23;23;23;23;23.1;23.1;23.1;23.1;23.1;23;23.1;23.1;23.1;23.1;23.1;23.1;23.1;23.1;23.1;23;23.1;23.1;23.1;23.1;23.1;23.1;23.1;23.1;23.1;23.1;23.2;23.2;23.2;23.1;23.2;23.2;23.2;23.2;23.1;23.2;23.2;23.2;23.2;23.2;23.2;23.2;23.2;23.2;23.2;23.2;23.2;23.2;23.2;23.2;23.2;23.2;23.3;23.2;23.3;23.3;23.3;23.3;23.2;23.2;23.2;23.3;23.2;23.3;23.2;23.3;23.4;23.4;23.3;23.3;23.3;23.3;23.4;23.3;23.3;23.4;23.3;23.3;2…
23;23;23;23.1;23.1;23.1;23.1;23.1;23.1;23;23.1;23.1;23.1;23.2;23.1;23.1;23.1;23.2;23.1;23;23.1;23.1;23.1;23.1;23;23.1;23.1;23.1;23.1;23.1;23.1;23.1;23.1;23.1;23.1;23.2;23.1;23.1;23.1;23.1;23.2;23.3;23.3;23.2;23.3;23.2;23.2;23.2;23.2;23.2;23.2;23.2;23.2;23.2;23.2;23.2;23.3;23.3;23.3;23.3;23.3;23.3;23.3;23.2;23.3;23.3;23.3;23.3;23.3;23.3;23.3;23.3;23.3;23.4;23.3;23.4;23.4;23.4;23.3;23.4;23.4;23.4;2…
23;23;23;23.1;23.1;23.1;23.1;23;23.1;23.1;23.1;23.1;23.1;23.1;23.1;23.2;23.2;23.1;23.1;23.1;23.1;23.1;23.1;23.1;23.1;23.1;23.1;23.1;23.2;23.2;23.2;23.1;23.1;23.2;23.2;23.2;23.2;23.2;23.1;23.1;23.2;23.2;23.2;23.2;23.2;23.2;23.2;23.2;23.2;23.2;23.2;23.2;23.2;23.2;23.2;23.2;23.2;23.3;23.3;23.3;23.3;23.3;23.2;23.3;23.3;23.3;23.3;23.3;23.3;23.2;23.4;23.3;23.3;23.4;23.4;23.4;23.4;23.4;23.3;23.4;23.4;23…
23.1;23;23.1;23;23.1;23;23;23.1;23.1;23.1;23.1;23.2;23.1;23.2;23.1;23.1;23.1;23.1;23.1;23.1;23.2;23.2;23;23.1;23.1;23.1;23.1;23.1;23.2;23.2;23.1;23.2;23.2;23.1;23.2;23.1;23.2;23.1;23.1;23.1;23.2;23.2;23.2;23.2;23.2;23.3;23.2;23.2;23.2;23.2;23.2;23.2;23.2;23.2;23.2;23.2;23.2;23.2;23.3;23.3;23.3;23.3;23.3;23.3;23.3;23.2;23.2;23.3;23.3;23.3;23.3;23.4;23.4;23.3;23.4;23.4;23.4;23.3;23.4;23.3;23.4;23.5…
23.1;23.1;23;23;23.1;23;23;23.1;23.1;23.1;23.1;23.2;23.1;23.2;23.2;23.2;23.2;23.1;23.1;23.2;23.1;23.1;23.1;23.1;23.1;23.1;23.1;23.1;23.1;23.1;23.1;23.2;23.1;23.2;23.1;23.2;23.1;23.1;23.1;23.2;23.2;23.2;23.2;23.2;23.3;23.2;23.3;23.2;23.2;23.2;23.2;23.2;23.1;23.2;23.2;23.2;23.2;23.3;23.2;23.3;23.3;23.3;23.3;23.2;23.2;23.3;23.2;23.2;23.3;23.3;23.3;23.3;23.3;23.4;23.4;23.4;23.4;23.4;23.4;23.4;23.4;23…
23.1;23.1;23.1;23;23.1;23.1;23.1;23;23.1;23.1;23.2;23.1;23.1;23.1;23.2;23.1;23.1;23.1;23.1;23.1;23.1;23.1;23.1;23.1;23.1;23.1;23.1;23;23.1;23.1;23.1;23.2;23.1;23.1;23.2;23.2;23.2;23.1;23.1;23.2;23.2;23.2;23.2;23.2;23.3;23.2;23.3;23.3;23.2;23.2;23.2;23.2;23.1;23.2;23.2;23.2;23.2;23.2;23.3;23.2;23.2;23.3;23.2;23.3;23.3;23.3;23.3;23.3;23.3;23.3;23.3;23.3;23.4;23.4;23.4;23.4;23.4;23.3;23.4;23.4;23.3;…
23.1;23;23;23;23;23;23.1;23;23.1;23.1;23.1;23.1;23.1;23.2;23.1;23.1;23.1;23.1;23.1;23.1;23.1;23.1;23.1;23;23;23.1;23.1;23.1;23.2;23.2;23.1;23.2;23.1;23.2;23.1;23.1;23.1;23.1;23.1;23.2;23.2;23.2;23.2;23.2;23.3;23.3;23.3;23.3;23.2;23.2;23.2;23.2;23.1;23.2;23.2;23.2;23.3;23.2;23.3;23.2;23.2;23.3;23.2;23.3;23.2;23.2;23.2;23.3;23.3;23.3;23.3;23.3;23.4;23.3;23.4;23.4;23.4;23.3;23.4;23.3;23.4;23.4;23.4;…
23.2;23.1;23.1;23.1;23.1;23;23.1;23.1;23.1;23.1;23.2;23.2;23.2;23.1;23.2;23.1;23.2;23.1;23.1;23.1;23.1;23.1;23.1;23.1;23.1;23.1;23.1;23.1;23.1;23.2;23.1;23.1;23.1;23.1;23.2;23.1;23.2;23.1;23.1;23.2;23.2;23.2;23.2;23.2;23.2;23.2;23.3;23.1;23.2;23.2;23.2;23.2;23.1;23.2;23.2;23.2;23.2;23.2;23.2;23.2;23.3;23.3;23.3;23.3;23.3;23.3;23.3;23.3;23.3;23.3;23.3;23.3;23.4;23.3;23.4;23.4;23.4;23.3;23.4;23.4;2…
23.1;23;23.1;23.1;23.1;23.1;23;23.1;23.1;23.1;23.1;23.1;23.1;23.1;23.1;23.1;23.1;23;23.1;23.1;23;23.1;23;23.1;23.1;23.1;23.1;23.1;23.1;23.1;23.1;23.1;23.1;23.1;23.2;23.1;23.1;23.1;23.2;23.1;23.2;23.2;23.2;23.2;23.3;23.3;23.3;23.2;23.2;23.2;23.1;23.2;23.2;23.2;23.3;23.2;23.2;23.2;23.3;23.3;23.3;23.3;23.3;23.3;23.3;23.3;23.3;23.3;23.3;23.3;23.3;23.4;23.4;23.4;23.3;23.4;23.4;23.4;23.4;23.4;23.4;23.4…
23.2;23.1;23.1;23.1;23.1;23;23.1;23;23.1;23.1;23.1;23.1;23.1;23.1;23.1;23.1;23.1;23.1;23.1;23.1;23.1;23;23.1;23.1;23.1;23.1;23.1;23.1;23.1;23.1;23.1;23.1;23.2;23.1;23.1;23.1;23.2;23.1;23.2;23.1;23.2;23.2;23.2;23.2;23.2;23.3;23.2;23.3;23.2;23.2;23.2;23.2;23.1;23.2;23.2;23.2;23.3;23.2;23.3;23.2;23.3;23.3;23.3;23.3;23.3;23.3;23.3;23.3;23.3;23.3;23.3;23.3;23.3;23.4;23.4;23.4;23.4;23.3;23.4;23.4;23.4;…
23.1;23.1;23.1;23;23;23;23.1;23;23.1;23.1;23.1;23.1;23.1;23.1;23.1;23.1;23.1;23.1;23.1;23.1;23.2;23.1;23.1;23.1;23.1;23.1;23.1;23.1;23.1;23.1;23.1;23;23.1;23.2;23.1;23.1;23.2;23.2;23.2;23.2;23.1;23.2;23.2;23.2;23.2;23.2;23.3;23.2;23.2;23.2;23.2;23.2;23.2;23.2;23.2;23.2;23.2;23.2;23.2;23.3;23.3;23.3;23.3;23.3;23.3;23.3;23.3;23.3;23.3;23.3;23.3;23.3;23.3;23.3;23.4;23.4;23.4;23.3;23.4;23.3;23.4;23.4…
23.1;23;23.1;23.1;23;23.1;23.1;23.1;23.1;23.1;23;23.1;23.1;23.1;23.2;23.1;23.2;23.1;23.1;23.1;23.1;23;23.1;23.1;23;23.1;23.1;23.1;23.1;23.1;23.1;23.1;23.1;23.2;23.2;23.2;23.2;23.1;23.2;23.2;23.2;23.2;23.2;23.2;23.3;23.3;23.3;23.3;23.2;23.2;23.2;23.2;23.2;23.2;23.2;23.2;23.2;23.3;23.2;23.3;23.3;23.3;23.3;23.3;23.3;23.2;23.3;23.3;23.3;23.3;23.3;23.3;23.4;23.4;23.4;23.4;23.4;23.4;23.4;23.4;23.5;23.4…
23.1;23;23;23;23;23.1;23.1;23.1;23.1;23.1;23.1;23.1;23.1;23.2;23.1;23.1;23.1;23.1;23.1;23.1;23.1;23.1;23.1;23.1;23.1;23.1;23.1;23.1;23.1;23.1;23.1;23.1;23.1;23.1;23.2;23.2;23.2;23.2;23.2;23.2;23.2;23.1;23.2;23.3;23.2;23.3;23.3;23.3;23.2;23.2;23.2;23.2;23.1;23.2;23.3;23.2;23.2;23.2;23.3;23.3;23.2;23.3;23.3;23.3;23.3;23.3;23.3;23.3;23.3;23.3;23.4;23.4;23.4;23.4;23.4;23.4;23.4;23.4;23.4;23.4;23.4;23…
23;23;23;23;23.1;23.1;23.2;23.1;23.1;23.1;23.1;23.1;23.1;23.1;23.2;23.2;23.1;23.2;23.1;23.1;23.1;23.1;23.1;23.1;23.1;23.1;23.1;23.1;23.1;23.1;23.1;23.1;23.1;23.2;23.2;23.2;23.2;23.1;23.1;23.2;23.2;23.2;23.2;23.2;23.3;23.3;23.3;23.3;23.2;23.3;23.2;23.2;23.2;23.3;23.2;23.2;23.3;23.3;23.3;23.3;23.3;23.3;23.2;23.3;23.2;23.2;23.3;23.3;23.3;23.4;23.3;23.3;23.4;23.4;23.4;23.4;23.4;23.4;23.4;23.4;23.4;23…
23.1;23.1;23;23.1;23;23.2;23.1;23.1;23.1;23.1;23.1;23.1;23.1;23.2;23.1;23.2;23.1;23.1;23.1;23;23.1;23.1;23.1;23.1;23.1;23.1;23.1;23.1;23.1;23.1;23.2;23.1;23.2;23.2;23.2;23.1;23.2;23.1;23.2;23.2;23.2;23.2;23.2;23.2;23.2;23.3;23.3;23.2;23.3;23.2;23.2;23.2;23.2;23.2;23.2;23.2;23.2;23.3;23.3;23.3;23.3;23.3;23.3;23.3;23.2;23.3;23.3;23.3;23.3;23.3;23.3;23.4;23.4;23.4;23.4;23.4;23.4;23.4;23.4;23.4;23.4;…
23;23;23;23;23;23.1;23.1;23.1;23.1;23;23.1;23.1;23.2;23.1;23.2;23.1;23.2;23.2;23.1;23.1;23.1;23.1;23.1;23.1;23.1;23.1;23.1;23.1;23.1;23.1;23.2;23.1;23.1;23.2;23.2;23.1;23.2;23.2;23.2;23.2;23.2;23.2;23.2;23.2;23.2;23.3;23.3;23.3;23.2;23.2;23.2;23.2;23.2;23.2;23.2;23.2;23.2;23.3;23.3;23.2;23.3;23.3;23.4;23.3;23.3;23.3;23.3;23.4;23.3;23.3;23.4;23.4;23.4;23.4;23.4;23.4;23.4;23.4;23.4;23.4;23.4;23.4;2…
23;23;23;23.1;23;23.1;23.1;23.1;23.1;23.1;23.1;23.1;23.1;23.1;23.2;23.2;23.1;23.1;23.1;23.1;23.1;23.2;23.1;23;23.1;23.1;23.1;23.1;23.1;23.1;23.1;23.1;23.1;23.2;23.1;23.2;23.2;23.2;23.1;23.2;23.2;23.2;23.2;23.2;23.2;23.2;23.3;23.2;23.2;23.2;23.2;23.2;23.2;23.2;23.2;23.2;23.2;23.3;23.3;23.3;23.3;23.3;23.3;23.3;23.3;23.4;23.4;23.3;23.3;23.4;23.3;23.4;23.3;23.4;23.4;23.4;23.4;23.4;23.4;23.4;23.4;23.4…
23;23;23.1;23.1;23.1;23.1;23.1;23;23.1;23.1;23.1;23.1;23.1;23.2;23.4;23.2;23.1;23.1;23.1;23.2;23.1;23.1;23.2;23.1;23.1;23.2;23.1;23.1;23.1;23.1;23.2;23.2;23.1;23.2;23.2;23.2;23.2;23.2;23.2;23.2;23.2;23.2;23.3;23.2;23.2;23.2;23.3;23.3;23.2;23.2;23.2;23.2;23.2;23.2;23.2;23.2;23.2;23.2;23.3;23.3;23.3;23.3;23.3;23.3;23.3;23.3;23.3;23.3;23.3;23.3;23.3;23.3;23.3;23.4;23.4;23.4;23.4;23.4;23.4;23.4;23.4;…
23;23;23;23.1;23.1;23.1;23.1;23;23.1;23.1;23.1;23.1;23.1;23.1;23.2;23.2;23.2;23.1;23.1;23.1;23.1;23.1;23.1;23.1;23.1;23.1;23.1;23.1;23.1;23.1;23.2;23.1;23.2;23.2;23.2;23.2;23.2;23.2;23.2;23.2;23.2;23.2;23.2;23.2;23.2;23.2;23.2;23.2;23.2;23.2;23.2;23.2;23.2;23.2;23.2;23.2;23.3;23.3;23.3;23.2;23.3;23.3;23.3;23.3;23.2;23.3;23.3;23.3;23.3;23.3;23.4;23.3;23.3;23.3;23.4;23.4;23.4;23.4;23.4;23.4;23.4;23…
23;23;23.1;23;23;23.1;23.1;23.1;23.2;23;23.1;23.1;23.1;23.1;23.2;23.2;23.1;23.1;23.1;23.1;23.2;23.1;23.1;23.1;23.1;23.1;23.1;23.1;23.2;23.1;23.1;23.1;23.2;23.1;23.2;23.2;23.2;23.2;23.2;23.2;23.2;23.3;23.3;23.2;23.2;23.3;23.2;23.2;23.2;23.3;23.2;23.2;23.2;23.2;23.2;23.2;23.3;23.3;23.3;23.2;23.3;23.3;23.3;23.3;23.3;23.3;23.3;23.3;23.3;23.3;23.3;23.3;23.4;23.4;23.4;23.4;23.4;23.4;23.4;23.3;23.4;23.5…
23.1;23.1;23.1;23;23.1;23;23;23.1;23.2;23.2;23.2;23.2;23.2;23.1;23.2;23.2;23.1;23.1;23.2;23.1;23.1;23.1;23.1;23.1;23.2;23.1;23.1;23.1;23.2;23.1;23.2;23.2;23.2;23.1;23.2;23.1;23.2;23.2;23.2;23.2;23.2;23.2;23.2;23.2;23.2;23.3;23.3;23.2;23.2;23.2;23.2;23.2;23.2;23.2;23.2;23.2;23.3;23.2;23.2;23.3;23.3;23.3;23.2;23.3;23.3;23.3;23.3;23.3;23.4;23.4;23.3;23.4;23.3;23.4;23.4;23.4;23.4;23.4;23.4;23.4;23.5;…
23.1;23.1;23;23.1;23.1;23.1;23;23.1;23.1;23.1;23.1;23.1;23.2;23.2;23.2;23.1;23.2;23.1;23.1;23.1;23.1;23.1;23.1;23.1;23.1;23.1;23.1;23.1;23.2;23.1;23.1;23.1;23.2;23.2;23.2;23.2;23.2;23.2;23.2;23.2;23.2;23.2;23.2;23.3;23.2;23.2;23.2;23.2;23.2;23.2;23.2;23.2;23.2;23.2;23.2;23.2;23.3;23.3;23.3;23.2;23.3;23.3;23.3;23.3;23.3;23.2;23.3;23.3;23.3;23.3;23.3;23.3;23.3;23.4;23.4;23.4;23.4;23.3;23.4;23.4;23.…
23.2;23;23;23.1;23.1;23.1;23.1;23.1;23.1;23.1;23.1;23.1;23.2;23.1;23.2;23.2;23.2;23.2;23.2;23.1;23.1;23.1;23.1;23.1;23.1;23.2;23.2;23.2;23.2;23.1;23.1;23.2;23.1;23.2;23.3;23.2;23.1;23.1;23.2;23.2;23.2;23.2;23.3;23.2;23.2;23.4;23.3;23.2;23.3;23.2;23.2;23.2;23.2;23.2;23.2;23.2;23.3;23.3;23.2;23.2;23.3;23.3;23.3;23.3;23.3;23.3;23.3;23.3;23.3;23.3;23.3;23.3;23.3;23.3;23.3;23.4;23.4;23.4;23.4;23.4;23.…
23.1;23;23;23;23.1;23.1;23.1;23;23.1;23;23.1;23.2;23.1;23.2;23.2;23.1;23.1;23.2;23.1;23.1;23.1;23;23;23.2;23.1;23.1;23.1;23.2;23;23.1;23.1;23.1;23.2;23.1;23.2;23.2;23.1;23.1;23.2;23.2;23.2;23.2;23.2;23.2;23.2;23.3;23.3;23.2;23.2;23.3;23.2;23.2;23.2;23.2;23.2;23.2;23.2;23.2;23.3;23.2;23.3;23.3;23.3;23.3;23.3;23.3;23.2;23.3;23.3;23.3;23.3;23.3;23.3;23.3;23.3;23.3;23.4;23.3;23.4;23.4;23.4;23.4;23.4;…
23.1;23;23;23.1;23;23.1;23.1;23.1;23.1;23.1;23.1;23.1;23.1;23.1;23.1;23.1;23.2;23.1;23;23.1;23.1;23.1;23.1;23.1;23.1;23.1;23.2;23.2;23.1;23.1;23.1;23.1;23.1;23.2;23.2;23.1;23.2;23.2;23.2;23.2;23.2;23.2;23.2;23.2;23.2;23.2;23.3;23.3;23.2;23.2;23.2;23.2;23.2;23.2;23.2;23.2;23.2;23.2;23.2;23.3;23.3;23.3;23.3;23.3;23.3;23.3;23.4;23.3;23.3;23.2;23.3;23.3;23.3;23.3;23.3;23.4;23.3;23.4;23.4;23.4;23.4;23…
23.1;23;23;23;23;23.1;23.1;23;23.1;23;23.1;23.3;23.2;23.1;23.1;23.1;23.1;23.1;23.1;23.1;23.1;23.1;23.1;23.1;23.1;23.1;23.1;23.2;23.2;23.1;23.1;23.1;23.1;23.2;23.1;23.2;23.1;23.1;23.2;23.2;23.2;23.2;23.2;23.2;23.2;23.2;23.2;23.3;23.2;23.2;23.1;23.2;23.2;23.2;23.2;23.3;23.3;23.2;23.2;23.3;23.3;23.3;23.3;23.3;23.3;23.3;23.3;23.3;23.3;23.2;23.3;23.4;23.3;23.3;23.4;23.3;23.4;23.4;23.4;23.4;23.4;23.4;2…
23;23;23;23;23;23.1;23.1;23.1;23.1;23.1;23.1;23.1;23.1;23.1;23.1;23.1;23.1;23.1;23.1;23.1;23.1;23;23.2;23.2;23.1;23.1;23;23.2;23.1;23.1;23.2;23.1;23.1;23.3;23.2;23.2;23.2;23.1;23.2;23.2;23.2;23.2;23.2;23.2;23.2;23.2;23.2;23.2;23.2;23.2;23.2;23.1;23.1;23.2;23.3;23.2;23.3;23.2;23.3;23.3;23.3;23.3;23.3;23.3;23.3;23.4;23.3;23.3;23.2;23.3;23.3;23.4;23.4;23.4;23.4;23.3;23.3;23.3;23.4;23.4;23.4;23.4;23.…
23;23;23;23.1;23;23.1;23.1;23.1;23.1;23.1;23.1;23.1;23.1;23.1;23.1;23.1;23.2;23.1;23.1;23.1;23.1;23;23.1;23.1;23.1;23;23.1;23;23.1;23.2;23.1;23.1;23.2;23.1;23.2;23.2;23.2;23.2;23.1;23.2;23.2;23.2;23.2;23.2;23.2;23.3;23.2;23.2;23.3;23.2;23.3;23.2;23.2;23.2;23.2;23.2;23.3;23.3;23.2;23.2;23.3;23.3;23.3;23.3;23.3;23.3;23.2;23.2;23.2;23.2;23.4;23.4;23.4;23.3;23.3;23.3;23.3;23.4;23.4;23.4;23.4;23.5;23.…
23.1;23;23;23;23.1;23;23.1;23.1;23.1;23.1;23.1;23.1;23.1;23.1;23.1;23.1;23.1;23.1;23.1;23.1;23.1;23.1;23.1;23.1;23.1;23.1;23.1;23.1;23;23.1;23.1;23.1;23.1;23.2;23.2;23.1;23.1;23.2;23.2;23.2;23.2;23.2;23.2;23.2;23.2;23.3;23.2;23.3;23.2;23.3;23.3;23.2;23.2;23.2;23.2;23.2;23.3;23.3;23.2;23.3;23.3;23.3;23.3;23.3;23.3;23.3;23.3;23.2;23.2;23.3;23.4;23.3;23.4;23.3;23.4;23.3;23.3;23.4;23.4;23.4;23.4;23.4…
23.1;23.1;23.1;23.1;23.1;23.1;23.1;23.1;23.1;23.1;23.1;23.1;23.2;23.2;23.1;23.1;23.1;23.1;23.1;23.1;23.1;23.2;23.1;23.1;23.1;23;23.1;23.1;23.1;23;23.1;23.1;23.2;23.1;23.1;23.2;23.2;23.2;23.2;23.2;23.2;23.2;23.2;23.2;23.2;23.2;23.2;23.2;23.2;23.2;23.3;23.2;23.2;23.2;23.2;23.2;23.2;23.3;23.2;23.3;23.2;23.3;23.3;23.3;23.3;23.3;23.2;23.3;23.2;23.2;23.3;23.3;23.3;23.4;23.4;23.3;23.4;23.4;23.4;23.4;23.…
23.1;23.1;23.1;23.1;23.1;23.1;23.1;23.1;23.1;23.1;23.2;23.2;23.2;23.1;23.2;23.1;23.2;23.1;23.1;23.1;23.1;23.1;23.1;23.1;23.1;23;23.1;23.1;23.1;23.2;23.1;23.1;23.2;23.2;23.2;23.2;23.2;23.1;23.2;23.2;23.2;23.2;23.2;23.2;23.2;23.2;23.1;23.3;23.2;23.2;23.3;23.2;23.2;23.2;23.2;23.2;23.2;23.2;23.2;23.3;23.3;23.3;23.3;23.3;23.3;23.3;23.2;23.3;23.3;23.2;23.4;23.3;23.3;23.3;23.3;23.4;23.4;23.4;23.4;23.4;2…
23.1;23.1;23.1;23.1;23;23.1;23.1;23.1;23.1;23.1;23.1;23.2;23.1;23;23.2;23.1;23.1;23.2;23.1;23.2;23.1;23.1;23.1;23.1;23.2;23.1;23.1;23.1;23.1;23.2;23.1;23.1;23.1;23.2;23.2;23.2;23.2;23.1;23.2;23.2;23.2;23.3;23.2;23.2;23.3;23.2;23.2;23.2;23.2;23.2;23.2;23.2;23.2;23.2;23.2;23.2;23.2;23.3;23.2;23.3;23.3;23.3;23.3;23.3;23.3;23.3;23.3;23.3;23.3;23.3;23.4;23.3;23.3;23.4;23.4;23.3;23.4;23.4;23.4;23.4;23.…
23.1;23.1;23.1;23.1;23.1;23.1;23;23;23.1;23.1;23.1;23.2;23;23.1;23.2;23.2;23.1;23.1;23.1;23.1;23.1;23.1;23.2;23.2;23.1;23.1;23.1;23.1;23.1;23.1;23.1;23.2;23.2;23.2;23.1;23.2;23.1;23.2;23.1;23.2;23.2;23.2;23.2;23.2;23.2;23.2;23.2;23.2;23.3;23.2;23.2;23.2;23.2;23.2;23.2;23.2;23.2;23.2;23.3;23.3;23.3;23.3;23.3;23.3;23.2;23.3;23.2;23.2;23.3;23.3;23.3;23.3;23.3;23.3;23.3;23.4;23.4;23.4;23.4;23.4;23.4;…
23.2;23.1;23;23.1;23.1;23.1;23.1;23.1;23.1;23;23.1;23.2;23.2;23.2;23.2;23.1;23.2;23.1;23.1;23.2;23.1;23;23.1;23.1;23.2;23.1;23.1;23.1;23.1;23.1;23.2;23.2;23.1;23.2;23.2;23.2;23.2;23.2;23.1;23.2;23.2;23.2;23.3;23.2;23.2;23.3;23.2;23.2;23.2;23.2;23.2;23.2;23.2;23.2;23.2;23.2;23.2;23.2;23.2;23.3;23.3;23.3;23.3;23.3;23.3;23.3;23.2;23.3;23.3;23.3;23.3;23.3;23.3;23.3;23.4;23.3;23.4;23.3;23.3;23.4;23.4;…
23.1;23.1;23.1;23.1;23.2;23.1;23.1;23;23.1;23.1;23.1;23.1;23;23.1;23.1;23.1;23.1;23.1;23.2;23.1;23.1;23.1;23.1;23.1;23.1;23;23.1;23.1;23.1;23.1;23.1;23.2;23.2;23.2;23.2;23.2;23.2;23.1;23.2;23.1;23.2;23.3;23.2;23.2;23.2;23.2;23.2;23.2;23.2;23.2;23.2;23.2;23.2;23.2;23.2;23.2;23.2;23.2;23.2;23.3;23.3;23.3;23.2;23.3;23.3;23.3;23.3;23.3;23.3;23.2;23.3;23.3;23.3;23.3;23.3;23.4;23.4;23.3;23.4;23.4;23.4;…
23.2;23.1;23;23;23;23;23.1;23.1;23.1;23;23.1;23.1;23.2;23.2;23.2;23.2;23.2;23.1;23.2;23.1;23.1;23.2;23.2;23.1;23.1;23.1;23.1;23.2;23.2;23.1;23;23.2;23.2;23.1;23.2;23.2;23.2;23.1;23.2;23.2;23.1;23.2;23.2;23.1;23.2;23.3;23.2;23.2;23.2;23.2;23.2;23.2;23.2;23.2;23.2;23.2;23.3;23.3;23.3;23.2;23.3;23.3;23.3;23.3;23.3;23.3;23.2;23.3;23.2;23.2;23.3;23.3;23.4;23.3;23.3;23.4;23.4;23.4;23.3;23.4;23.4;23.4;2…
23.2;23.1;23;23.1;23.2;23.1;23.1;23.1;23.1;23;23.1;23.2;23.2;23.2;23.3;23.2;23.1;23.1;23.1;23.1;23.1;23.1;23.1;23.2;23.1;23.1;23.1;23.2;23.2;23.2;23.1;23.2;23.1;23.1;23.2;23.1;23.2;23.2;23.2;23.1;23.2;23.2;23.2;23.2;23.2;23.2;23.2;23.2;23.3;23.2;23.2;23.2;23.2;23.2;23.1;23.2;23.1;23.3;23.4;23.2;23.3;23.4;23.2;23.3;23.3;23.3;23.2;23.3;23.2;23.3;23.3;23.4;23.4;23.3;23.3;23.3;23.3;23.3;23.4;23.4;23.…
23.2;23.1;23;23.1;23;23;23.1;23.1;23.1;23.1;23.1;23.1;23.1;23.2;23.1;23.2;23.1;23.1;23.2;23.1;23.2;23.1;23.1;23.1;23.1;23.1;23.2;23;23.1;23.1;23.1;23.1;23.1;23.2;23.2;23.2;23.2;23.1;23.1;23.1;23.1;23.2;23.2;23.2;23.2;23.3;23.2;23.2;23.2;23.2;23.1;23.2;23.2;23.2;23.2;23.2;23.1;23.3;23.2;23.2;23.3;23.2;23.2;23.2;23.3;23.2;23.2;23.3;23.4;23.3;23.3;23.4;23.3;23.4;23.3;23.3;23.4;23.3;23.4;23.4;23.4;23…
23.2;23.1;23;23.1;23.1;23.1;23;23.1;23.1;23;23.1;23.2;23.1;23.2;23.1;23.1;23.1;23.1;23.1;23.1;23.1;23.1;23.2;23.1;23.1;23.1;23.1;23.1;23.2;23.2;23.2;23.1;23.1;23.2;23.2;23.2;23.1;23.1;23.2;23.2;23.2;23.2;23.2;23.2;23.3;23.2;23.2;23.2;23.2;23.2;23.2;23.2;23.1;23.2;23.2;23.2;23.1;23.2;23.3;23.2;23.2;23.4;23.3;23.2;23.3;23.3;23.3;23.3;23.3;23.3;23.4;23.4;23.3;23.3;23.3;23.3;23.3;23.4;23.4;23.4;23.4;…
23.1;23.1;23.1;23.1;23.1;23.1;23.1;23.2;23.1;23.1;23.2;23.1;23.2;23.1;23.1;23.1;23.1;23.1;23;23.1;23.2;23.1;23.1;23.1;23.1;23.1;23.1;23.1;23.1;23.2;23.2;23.2;23.2;23.1;23.2;23.1;23.2;23.2;23.1;23.2;23.1;23.2;23.2;23.2;23.2;23.2;23.2;23.2;23.2;23.2;23.2;23.2;23.2;23.2;23.2;23.2;23.2;23.2;23.3;23.3;23.2;23.3;23.3;23.3;23.3;23.2;23.2;23.3;23.3;23.3;23.4;23.4;23.4;23.3;23.3;23.3;23.3;23.3;23.4;23.4;2…
23.1;23.1;23.1;23.1;23.1;23.1;23.1;23;23.1;23.1;23;23.1;23.1;23.2;23.1;23.1;23.1;23.1;23;23.1;23.1;23.1;23.1;23.1;23.1;23.1;23.1;23.2;23.1;23.2;23.2;23.2;23.2;23.2;23.2;23.2;23.2;23.2;23.2;23.1;23.2;23.2;23.2;23.2;23.2;23.2;23.2;23.2;23.2;23.2;23.2;23.2;23.2;23.1;23.2;23.2;23.2;23.1;23.2;23.2;23.3;23.3;23.3;23.3;23.2;23.3;23.3;23.3;23.3;23.3;23.4;23.3;23.4;23.4;23.3;23.3;23.3;23.3;23.3;23.4;23.4;…
23.1;23.1;23.1;23.1;23;23;23.1;23;23.1;23.1;23;23.2;23.2;23.1;23.1;23.1;23.1;23.1;23;23.1;23.1;23.1;23.1;23.1;23;23.1;23.1;23.1;23.1;23.1;23.2;23.2;23.2;23.2;23.2;23.2;23.2;23.2;23.2;23.1;23.2;23.2;23.2;23.2;23.2;23.3;23.2;23.2;23.2;23.2;23.2;23.2;23.2;23.2;23.2;23.2;23.2;23.2;23.2;23.3;23.3;23.3;23.3;23.3;23.3;23.3;23.3;23.3;23.3;23.3;23.3;23.3;23.3;23.4;23.3;23.3;23.3;23.3;23.4;23.4;23.4;23.4;2…
23.1;23.1;23.1;23.1;23.1;23;23.1;23;23;23.1;23.1;23.2;23.1;23.1;23.1;23.1;23.1;23.1;23.1;23.1;23.1;23.1;23.1;23.1;23.1;23.1;23;23.1;23.1;23.1;23.1;23.2;23.2;23.2;23.2;23.2;23.2;23.2;23.1;23.1;23.2;23.2;23.2;23.2;23.2;23.2;23.2;23.2;23.2;23.2;23.2;23.2;23.2;23.2;23.2;23.2;23.2;23.3;23.3;23.3;23.3;23.3;23.3;23.3;23.3;23.3;23.2;23.3;23.3;23.3;23.4;23.3;23.3;23.3;23.4;23.3;23.4;23.3;23.4;23.4;23.4;23…
23.1;23.1;23;23.1;23;23.1;23.1;23.1;23.1;23.2;23;23.2;23.1;23.1;23.2;23.1;23.1;23.1;23.1;23.1;23.1;23.1;23;23.1;23;23.1;23.1;23.1;23.1;23.2;23.2;23.2;23.2;23.2;23.2;23.2;23.2;23.1;23.2;23.2;23.2;23.2;23.2;23.2;23.2;23.2;23.3;23.2;23.2;23.2;23.2;23.2;23.1;23.2;23.2;23.2;23.2;23.2;23.3;23.3;23.3;23.3;23.3;23.3;23.3;23.3;23.2;23.3;23.3;23.3;23.3;23.3;23.3;23.3;23.3;23.4;23.4;23.3;23.4;23.4;23.4;23.5…
23.1;23.1;23.1;23.1;23.1;23;23;23;23;23.1;23.1;23.1;23.2;23.1;23.1;23;23.1;23.1;23.1;23.1;23.1;23.1;23.2;23;23.1;23;23.1;23.1;23.1;23.2;23.1;23.1;23.2;23.2;23.2;23.2;23.2;23.1;23.1;23.2;23.2;23.2;23.2;23.2;23.2;23.2;23.2;23.2;23.1;23.2;23.2;23.2;23.2;23.2;23.2;23.2;23.3;23.3;23.3;23.3;23.3;23.4;23.3;23.3;23.3;23.3;23.2;23.3;23.3;23.2;23.3;23.3;23.4;23.3;23.4;23.3;23.3;23.4;23.4;23.4;23.4;23.4;23.…
23.1;23.1;23.1;23.1;23.1;23;23;23.1;23;23.1;23.1;23.2;23.1;23.1;23.2;23.2;23.1;23;23.1;23.2;23;23.1;23;23;23.1;23.1;23;23.1;23.2;23.1;23.2;23.2;23.2;23.2;23.2;23.2;23.1;23.1;23.1;23.2;23.2;23.2;23.2;23.2;23.2;23.2;23.2;23.2;23.2;23.2;23.2;23.2;23.2;23.2;23.2;23.2;23.2;23.3;23.3;23.3;23.3;23.3;23.2;23.3;23.2;23.3;23.3;23.3;23.3;23.3;23.3;23.3;23.3;23.3;23.4;23.3;23.4;23.3;23.3;23.5;23.4;23.4;23.5;…
23.1;23.1;23;23;23;23.1;23;23;23.1;23.1;23.2;23.1;23;23.1;23.1;23.1;23.1;23.2;23.1;23.1;23.1;23;23;23.1;23.1;23.1;23.1;23.1;23.1;23.2;23.2;23.2;23.2;23.2;23.2;23.2;23.2;23.2;23.1;23.2;23.2;23.2;23.2;23.1;23.2;23.2;23.2;23.2;23.2;23.2;23.2;23.2;23.1;23.2;23.2;23.1;23.2;23.3;23.2;23.2;23.3;23.3;23.3;23.3;23.3;23.3;23.2;23.3;23.3;23.3;23.3;23.3;23.4;23.3;23.3;23.3;23.4;23.4;23.4;23.4;23.4;23.5;23.4;…
23;23;23.1;23;23.1;23;23.1;23.1;23.1;23.1;23.1;23.2;23;23.1;23.1;23.1;23.1;23.1;23.1;23.1;23.1;23.1;23.1;23.1;23.1;23.1;23.1;23.1;23.1;23.1;23.1;23.2;23.2;23.1;23.2;23.1;23.2;23.1;23.1;23.1;23.2;23.2;23.2;23.1;23.1;23.2;23.2;23.2;23.2;23.2;23.2;23.2;23.2;23.2;23.2;23.2;23.2;23.3;23.3;23.2;23.3;23.3;23.2;23.3;23.3;23.3;23.3;23.3;23.3;23.3;23.3;23.4;23.3;23.4;23.3;23.4;23.3;23.4;23.4;23.4;23.4;23.4…
23;23.1;23.1;23;23;23;23;23;23;23;23;23.1;23.1;23.1;23.1;23.1;23.1;23.2;23.1;23.1;23.1;23.1;23;23.1;23;23;23.1;23.1;23.2;23.1;23.2;23.1;23.2;23.2;23.1;23.2;23.1;23.1;23.2;23.2;23.2;23.2;23.2;23.2;23.2;23.2;23.2;23.2;23.2;23.2;23.2;23.2;23.1;23.2;23.2;23.2;23.1;23.3;23.3;23.2;23.3;23.3;23.3;23.3;23.3;23.3;23.3;23.3;23.3;23.3;23.3;23.3;23.3;23.4;23.3;23.4;23.4;23.4;23.4;23.4;23.4;23.5;23.5;23.4;23.…
23.1;23;23;23;23.1;23.1;23.1;23.1;23;23.1;23.1;23.1;23.1;23.1;23.1;23.1;23.2;23.2;23.2;23.1;23.2;23.1;23.1;23.1;23.1;23.1;23.1;23.1;23.2;23.2;23.2;23.2;23.1;23.2;23.2;23.2;23.2;23.1;23.2;23.2;23.2;23.2;23.2;23.2;23.2;23.2;23.2;23.2;23.2;23.2;23.2;23.2;23.2;23.1;23.2;23.1;23.2;23.2;23.3;23.2;23.2;23.3;23.3;23.3;23.3;23.3;23.3;23.3;23.3;23.3;23.3;23.2;23.3;23.3;23.3;23.3;23.3;23.4;23.4;23.4;23.4;23…
23;23;23.1;23.1;23.1;23.1;23.1;23.1;23.1;23.1;23.1;23.1;23.1;23.1;23.1;23.1;23.1;23.1;23.1;23.1;23.1;23.1;23.1;23.1;23.1;23.1;23;23.1;23.2;23.1;23.2;23.1;23.2;23.2;23.2;23.1;23.1;23.1;23.1;23.2;23.1;23.2;23.2;23.2;23.2;23.2;23.2;23.2;23.2;23.2;23.2;23.1;23.1;23.1;23.2;23.1;23.1;23.2;23.2;23.3;23.3;23.3;23.2;23.3;23.3;23.3;23.3;23.3;23.3;23.2;23.3;23.4;23.3;23.3;23.3;23.3;23.3;23.3;23.4;23.3;23.4;…
23.2;23.1;23;23.1;23.1;23.1;23;23.1;23;23.1;23.1;23.1;23.1;23.1;23.1;23.2;23.1;23.1;23.1;23.1;23.1;23.1;23.1;23.1;23.1;23.1;23.1;23.1;23.1;23.2;23.1;23.2;23.2;23.2;23.1;23.1;23.1;23.1;23.1;23.2;23.1;23.2;23.2;23.2;23.2;23.3;23.2;23.2;23.2;23.2;23.2;23.2;23.1;23.1;23.2;23.2;23.2;23.2;23.2;23.3;23.3;23.3;23.3;23.3;23.3;23.3;23.3;23.2;23.3;23.3;23.2;23.3;23.3;23.3;23.3;23.3;23.4;23.3;23.4;23.4;23.4;…
23;23;23;23;23.1;23.1;23.1;23.1;23.1;23.1;23.2;23.1;23.1;23.2;23.1;23.1;23.1;23.1;23.1;23.1;23.2;23;23.1;23.1;23.1;23.1;23.1;23;23.1;23.1;23.2;23.1;23.2;23.2;23.2;23.1;23.1;23.1;23;23.2;23.1;23.2;23.2;23.2;23.2;23.2;23.2;23.2;23.2;23.2;23.2;23.2;23.1;23.1;23.1;23.2;23.2;23.2;23.2;23.2;23.3;23.3;23.3;23.3;23.2;23.3;23.3;23.3;23.3;23.2;23.3;23.3;23.2;23.3;23.3;23.3;23.3;23.3;23.3;23.3;23.4;23.3;23.…
23.1;23.1;23;23.1;23.1;23.1;23.1;23.1;23.1;23.1;23.1;23.1;23.1;23.2;23.2;23.2;23.1;23.2;23.1;23.1;23.1;23;23;23.1;23;23.2;23;23.1;23;23.1;23.2;23.1;23.2;23.2;23.2;23.2;23.2;23;23.2;23.2;23.1;23.1;23.2;23.2;23.2;23.2;23.3;23.2;23.2;23.2;23.2;23.2;23.1;23.1;23.1;23.2;23.2;23.2;23.2;23.2;23.3;23.3;23.3;23.3;23.2;23.3;23.3;23.3;23.3;23.3;23.2;23.2;23.3;23.3;23.3;23.3;23.3;23.3;23.3;23.3;23.3;23.4;23.…
23.1;23.1;23;23;23.1;23.1;23.1;23.1;23.1;23.1;23.2;23.1;23.1;23.1;23.1;23.2;23.2;23.1;23.2;23.1;23.1;23.1;23;23;23.1;23;23.1;23.1;23.1;23.2;23.1;23.1;23.1;23.1;23.1;23.2;23.2;23.1;23.1;23.1;23.1;23.1;23.2;23.2;23.2;23.3;23.2;23.2;23.3;23.2;23.2;23.2;23.1;23.1;23.1;23.2;23.2;23.2;23.2;23.2;23.3;23.3;23.3;23.3;23.3;23.3;23.3;23.3;23.3;23.2;23.3;23.3;23.3;23.4;23.3;23.3;23.3;23.3;23.3;23.3;23.4;23.3…
23.1;23.1;23;23;23.1;23;23.1;23.1;23.1;23.1;23.1;23.1;23.1;23.2;23.1;23.2;23.1;23.1;23.1;23.1;23;23.1;23.1;23;23.1;23.1;23.1;23.1;23.1;23.1;23.1;23.1;23.1;23.1;23.1;23.2;23.2;23;23;23.1;23.2;23.2;23.2;23.2;23.1;23.2;23.3;23.2;23.2;23.2;23.2;23.2;23.1;23.2;23.1;23.1;23.2;23.2;23.2;23.2;23.2;23.2;23.2;23.3;23.3;23.3;23.2;23.3;23.2;23.3;23.3;23.3;23.3;23.3;23.3;23.3;23.3;23.3;23.3;23.3;23.3;23.3;23.…
23.2;23;23;22.9;23.1;23.1;23.1;23.1;23.1;23.1;23.1;23.1;23.1;23.1;23.1;23.1;23.1;23.1;23.1;23.1;23.1;23.1;23.1;23.1;23;23.1;23.1;23.1;23.1;23.1;23.1;23.1;23.1;23.1;23.1;23.1;23.1;23.2;23.1;23.1;23.1;23.1;23.2;23.1;23.2;23.1;23.2;23.2;23.2;23.3;23.2;23.2;23;23.1;23.1;23.2;23.2;23.2;23.2;23.2;23.2;23.2;23.2;23.3;23.3;23.2;23.2;23.3;23.3;23.3;23.3;23.3;23.3;23.3;23.3;23.3;23.3;23.3;23.3;23.3;23.4;23…
23;23;23;23;23.1;23;23;23;23.1;23.1;23.1;23.1;23.1;23.1;23.1;23.1;23.1;23.1;23;23.1;23;23;23;23.1;23.1;23.1;23;23.1;23.1;23.1;23.1;23.1;23.1;23.1;23.1;23.1;23.1;23.2;23.1;23.1;23.2;23.1;23.3;23.2;23.2;23.2;23.3;23.2;23.2;23.2;23.2;23.2;23.1;23.1;23.2;23.2;23.2;23.2;23.2;23.1;23.2;23.2;23.2;23.3;23.3;23.3;23.3;23.2;23.2;23.3;23.2;23.3;23.3;23.3;23.3;23.3;23.3;23.3;23.3;23.3;23.3;23.4;23.4;23.4;23.…
23.1;23.1;23;23.1;23;23;23.1;23;23.1;23.1;23.1;23.1;23.1;23.1;23.1;23.1;23.1;23.1;23.1;23.2;23.1;23.1;23.1;23.1;23.1;23.1;23;23;23.1;23.1;23.1;23.1;23.1;23.1;23.2;23.1;23.1;23.1;23.1;23.1;23.2;23.2;23.2;23.1;23.2;23.2;23.2;23.2;23.2;23.2;23.2;23.1;23.1;23.2;23.2;23.2;23.2;23.2;23.2;23.2;23.2;23.3;23.3;23.3;23.2;23.2;23.2;23.2;23.2;23.2;23.3;23.3;23.3;23.3;23.3;23.2;23.3;23.3;23.3;23.3;23.3;23.4;2…
23;23;23;23.1;23.1;23;23.1;23;23;23.1;23.1;23.2;23.2;23.1;23.1;23.1;23.1;23.1;23;23.1;23;23;23.1;23.1;23.1;23.1;23;23;23.1;23.1;23.1;23.1;23.2;23.1;23.1;23.1;23.1;23;23.1;23.1;23.2;23.2;23.2;23.2;23.2;23.2;23.2;23.2;23.2;23.2;23.1;23.1;23.1;23.1;23.1;23.2;23.2;23.2;23.1;23.2;23.3;23.2;23.3;23.3;23.3;23.3;23.2;23.3;23.3;23.2;23.2;23.3;23.2;23.3;23.3;23.3;23.3;23.3;23.3;23.3;23.3;23.3;23.4;23.4;23.…
23.1;23;23.1;23;23;23.1;23;23.1;23.1;23.1;23.1;23.1;23.2;23.2;23.1;23.1;23.1;23.2;23.1;23.1;23.1;23;23.1;23.1;23.1;23.1;23.1;23.1;23;23.1;23.1;23.1;23.2;23.2;23.1;23.1;23.1;23.1;23.2;23;23.2;23.1;23.2;23.2;23.2;23.2;23.2;23.1;23.1;23.2;23.1;23.1;23.1;23.1;23.2;23.2;23.2;23.2;23.2;23.3;23.3;23.3;23.2;23.3;23.2;23.2;23.2;23.2;23.3;23.2;23.3;23.3;23.3;23.3;23.3;23.3;23.3;23.3;23.3;23.4;23.4;23.3;23.…
23.2;23;23;23;23;23;23.1;23;23.1;23.1;23.1;23.1;23.1;23.1;23.1;23.2;23.1;23.1;23.1;23.1;23.1;23;23.1;23;23.1;23.1;23.1;23.1;23;23.1;23.1;23.2;23.1;23.2;23.1;23.1;23.1;23.1;23.1;23.1;23.2;23.1;23.2;23.2;23.2;23.2;23.2;23.2;23.2;23.2;23.1;23.1;23.1;23.1;23.1;23.2;23.2;23.2;23.2;23.2;23.3;23.3;23.3;23.2;23.3;23.2;23.2;23.2;23.2;23.2;23.2;23.2;23.3;23.3;23.3;23.3;23.3;23.3;23.3;23.3;23.3;23.4;23.4;23…
23.1;23.1;23.1;23.1;23;23;23;23;23.1;23.1;23.1;23.1;23.1;23.2;23.1;23.2;23.2;23.1;23.1;23.1;23.1;23.1;23.1;23.1;23.1;23.1;23.1;23;23.1;23.1;23.1;23.2;23.1;23.2;23.1;23.1;23.1;23.1;23.2;23.2;23.2;23.2;23.2;23.2;23.2;23.2;23.1;23.1;23.2;23.2;23.2;23.1;23.1;23.1;23.1;23.2;23.2;23.2;23.2;23.2;23.2;23.2;23.3;23.3;23.2;23.2;23.2;23.2;23.2;23.3;23.2;23.2;23.3;23.3;23.3;23.3;23.3;23.3;23.3;23.2;23.3;23.4…
23.2;23.1;23;23.1;23;23;23;23;23.1;23.1;23.2;23.1;23.1;23.1;23.1;23.1;23.2;23;23;23.1;23.1;23;23;23.1;23;23.1;23.1;23;23;23.1;23.1;23.2;23.1;23.1;23.2;23.2;23.2;23.1;23.1;23.1;23.2;23.1;23.2;23.2;23.2;23.2;23.2;23.1;23.2;23.1;23.1;23.1;23.1;23.1;23.1;23.1;23.2;23.2;23.2;23.2;23.2;23.3;23.3;23.2;23.2;23.2;23.2;23.2;23.2;23.2;23.2;23.3;23.3;23.3;23.3;23.3;23.3;23.3;23.3;23.2;23.3;23.3;23.4;23.4;23.…
23.2;23.1;23;23;23;23;23.1;23.1;23.1;23.1;23.1;23.1;23.1;23.2;23.1;23.1;23.1;23.1;23.1;23.1;23.1;23.1;23.1;23.1;23;23.1;23;23.1;23.1;23.2;23.1;23.1;23.1;23.1;23.1;23.2;23.2;23.1;23.1;23.2;23.1;23.2;23.2;23.2;23.2;23.2;23.2;23.2;23.2;23.1;23.2;23.1;23.1;23.1;23.1;23.1;23.2;23.2;23.2;23.1;23.2;23.2;23.2;23.2;23.2;23.3;23.3;23.2;23.2;23.2;23.3;23.3;23.3;23.3;23.3;23.3;23.3;23.2;23.2;23.3;23.3;23.3;2…
23.1;23.1;23;23;23.2;23;23.1;23;23;23.2;23.1;23.1;23.1;23.1;23.1;23.1;23.1;23.1;23.1;23.1;23.1;23;23;23;23.1;23;23;23;23;23.1;23.1;23.1;23.1;23.1;23.1;23.1;23.1;23.1;23.1;23.1;23.1;23.2;23.1;23.2;23.2;23.2;23.2;23.1;23.2;23.1;23.2;23.2;23.1;23.1;23.1;23.1;23.2;23.2;23.2;23.2;23.2;23.2;23.2;23.2;23.2;23.2;23.2;23.2;23.2;23.2;23.2;23.2;23.3;23.3;23.3;23.3;23.3;23.2;23.2;23.3;23.3;23.3;23.4;23.4;23.…
23.1;23.1;23;23;23;23;23.1;23.1;23;23;23.1;23.1;23.1;23.1;23.2;23.1;23.1;23.1;23.1;23.1;23.2;23;23.1;23.1;23;23;23;23.1;23;23.1;23.1;23.1;23.1;23.1;23.2;23.1;23.1;23.2;23.1;23.1;23.2;23.1;23.2;23.2;23.2;23.2;23.2;23.2;23.1;23.2;23.2;23.1;23.1;23.1;23.1;23.1;23.2;23.1;23.2;23.2;23.2;23.2;23.2;23.2;23.2;23.2;23.2;23.2;23.2;23.2;23.2;23.2;23.2;23.4;23.3;23.3;23.4;23.3;23.3;23.3;23.3;23.3;23.4;23.4;2…
23;23;23.1;23;23.1;23.1;23;23;23;23.1;23.1;23.1;23.1;23.1;23.1;23.2;23.1;23.1;23.1;23;23.2;23.2;23.1;23.2;23;23.1;23;23;23.1;23.1;23.1;23.1;23.1;23.1;23.1;23.1;23.1;23.1;23.1;23.1;23.1;23.1;23.2;23.2;23.1;23.2;23.2;23.1;23.2;23.1;23.1;23.1;23.1;23.1;23.1;23.1;23.1;23.2;23.2;23.2;23.2;23.2;23.2;23.2;23.2;23.2;23.2;23.2;23.3;23.2;23.2;23.2;23.2;23.3;23.3;23.3;23.3;23.3;23.3;23.3;23.3;23.3;23.3;23.4…
23.1;23.1;23;23.1;23.1;23;23;23;23.1;23.1;23.1;23.1;23.1;23.1;23.1;23.1;23.1;23.1;23.1;23.1;23.1;23.2;23.1;23;23;23.1;23;23.1;23.1;23.1;23.1;23.1;23.1;23.1;23.1;23.1;23.1;23.1;23.1;23.1;23.1;23.1;23.1;23.1;23.2;23.2;23.2;23.1;23.2;23.2;23.2;23.1;23.1;23.1;23.1;23.1;23.2;23.1;23.1;23.2;23.2;23.2;23.2;23.2;23.2;23.2;23.2;23.2;23.2;23.2;23.2;23.2;23.2;23.2;23.2;23.3;23.3;23.3;23.3;23.3;23.3;23.4;23.…
23.1;23;23;23.1;23;23;23;23.1;23.1;23.1;23.1;23.1;23.1;23.1;23.1;23.2;23.1;23.1;23.2;23.1;23.1;23;23;23.1;23.1;23.1;23.1;23.1;23.1;23.1;23.1;23.1;23.1;23.1;23.1;23.1;23.1;23.1;23.1;23.1;23.1;23.1;23.1;23.2;23.2;23.2;23.1;23.1;23.1;23.2;23.2;23.2;23.1;23.1;23.1;23.1;23.1;23.1;23.2;23.2;23.3;23.2;23.2;23.2;23.2;23.2;23.2;23.3;23.2;23.2;23.2;23.2;23.2;23.3;23.3;23.3;23.3;23.3;23.2;23.3;23.3;23.4;23.…
23;23;23;23;23.1;23.1;23.1;23.1;23.1;23.1;23.1;23.1;23.1;23.1;23.1;23.1;23.1;23.1;23.1;23.1;23.1;23.1;23.1;23;23;23.1;23;23.1;23.1;23;23.1;23.1;23.1;23.1;23.1;23.1;23.1;23.1;23.1;23.1;23.1;23.2;23.1;23.2;23.1;23.2;23.2;23.2;23.2;23.2;23.2;23.1;23.1;23;23.1;23.1;23.1;23.1;23.2;23.2;23.2;23.2;23.2;23.2;23.2;23.2;23.2;23.2;23.2;23.2;23.2;23.2;23.2;23.2;23.2;23.3;23.3;23.2;23.2;23.3;23.3;23.4;23.4;23…
23.1;23;23;23.1;23;23;23;23.1;23.1;23.1;23.1;23.1;23.1;23.1;23.1;23.1;23.1;23.1;23.1;23.1;23.1;23;23;23;23;23.1;23.1;23;23;23.1;23.1;23.1;23.1;23.1;23.1;23.1;23.1;23.1;23.1;23.1;23.1;23.1;23.1;23.2;23.2;23.2;23.2;23.1;23.2;23.2;23.2;23.2;23.1;23.1;23.1;23.1;23.1;23.1;23.1;23.2;23.2;23.3;23.2;23.3;23.3;23.2;23.2;23.2;23.2;23.2;23.2;23.2;23.2;23.2;23.2;23.3;23.3;23.3;23.2;23.3;23.3;23.3;23.3;23.4;2…
23.1;23.1;23;23;23;23;23;23;23.1;23.1;23.1;23.1;23.1;23.1;23;23;23;23.1;23.1;23.1;23.1;23.1;23.1;23;23.1;23.1;23.1;23;23.1;23.1;23;23;23.1;23.1;23.1;23.2;23.1;23.1;23.1;23.1;23.1;23.2;23.2;23.2;23.1;23.1;23.2;23.1;23.2;23.2;23.1;23.1;23.1;23.1;23.1;23.2;23.1;23.1;23.1;23.2;23.2;23.2;23.2;23.2;23.2;23.3;23.2;23.2;23.2;23.2;23.3;23.2;23.2;23.2;23.3;23.3;23.3;23.3;23.2;23.3;23.3;23.3;23.3;23.3;23.4;…
23.1;23;23;23;23;23;23;23.1;23;23;23.1;23.1;23.1;23.2;23.1;23;23.1;23;23.1;23.1;23.1;23.1;23;23.1;23;23;23.1;23.1;23.1;23.2;23.1;23.2;23.1;23.2;23.2;23.1;23.1;23.1;23.1;23.1;23.1;23.1;23.2;23.1;23.2;23.2;23.2;23.1;23.1;23.2;23.2;23.1;23.1;23.1;23.1;23.1;23.2;23.1;23.2;23.1;23.2;23.2;23.2;23.2;23.3;23.3;23.2;23.2;23.2;23.2;23.2;23.2;23.3;23.3;23.3;23.3;23.3;23.3;23.4;23.4;23.3;23.3;23.3;23.3;23.4;…
23;23;23;23.1;23;23;23;23;23.1;23.1;23.1;23.1;23.1;23.1;23.2;23.1;23.1;23.1;23.1;23.1;23.1;23;23.1;23.1;23.1;23.1;23.2;23;23;23;23;23.1;23.1;23.2;23.1;23.2;23.1;23.1;23.1;23.1;23.1;23.1;23.1;23.1;23.1;23.2;23.1;23.2;23.2;23.2;23.1;23.2;23.1;23.2;23.2;23.1;23.2;23.1;23.2;23.1;23.2;23.2;23.2;23.2;23.2;23.2;23.2;23.3;23.2;23.2;23.2;23.2;23.2;23.3;23.3;23.3;23.3;23.2;23.3;23.3;23.3;23.3;23.3;23.3;23.…
23.1;23.1;23;23.1;23.1;23;23.1;23.1;23;23;23.1;23.1;23.1;23.1;23.1;23.1;23.1;23.1;23.1;23.1;23.1;23.1;23.1;23;23.1;23.1;23.1;23;23.1;23.2;23;23.1;23;23.1;23.1;23.1;23.1;23.1;23.1;23.1;23.1;23.1;23.1;23.2;23.2;23.2;23.1;23.1;23.2;23.2;23.1;23.2;23.1;23.1;23.1;23.2;23.1;23.2;23.1;23.2;23.2;23.2;23.2;23.3;23.2;23.2;23.2;23.3;23.2;23.2;23.2;23.2;23.2;23.2;23.3;23.3;23.3;23.3;23.3;23.3;23.3;23.3;23.4;…
23.1;23.1;23;23.1;23.1;23.1;23.1;23.1;23;23.1;23.1;23.1;23.1;23.1;23.2;23.1;23;23.1;23.1;23.1;23.1;23.1;23.1;23.1;23.1;23.1;23.1;23.1;23.1;23.1;23.1;23.1;23;23.2;23.1;23.1;23.1;23.1;23.1;23.1;23.1;23.1;23.1;23.2;23.2;23.2;23.2;23.2;23.1;23.1;23.1;23.1;23.1;23.1;23.1;23.1;23.1;23.2;23.1;23.2;23.2;23.2;23.2;23.2;23.2;23.3;23.2;23.2;23.2;23.2;23.2;23.2;23.2;23.2;23.3;23.2;23.3;23.3;23.3;23.3;23.2;23…
23.1;23.1;23.1;23.1;23;23.1;23;23.1;23.1;23.1;23.1;23.1;23.1;23.1;23.1;23.1;23;23.1;23.1;23;23.1;23.1;23.1;23.1;23.1;23.1;23.1;23.1;23.1;23.1;23.1;23;23.1;23;23.1;23.1;23.1;23.1;23.1;23.1;23.1;23.1;23.2;23.2;23.2;23.2;23.2;23.2;23.2;23.1;23.1;23.1;23;23.1;23.1;23.1;23.2;23.1;23.1;23.1;23.2;23.1;23.2;23.2;23.2;23.2;23.2;23.2;23.2;23.2;23.2;23.2;23.2;23.2;23.2;23.2;23.2;23.3;23.2;23.3;23.3;23.3;23.…
23.1;23.1;23.1;23.1;23;23.1;23.1;23.1;23.1;23.1;23.1;23.1;23.1;23.1;23.1;23.1;23.1;23.1;23;23.1;23.1;23;23.1;23.1;23.1;23.1;23.1;23.1;23.1;23.1;23.1;23.1;23.2;23.1;23.1;23.1;23.1;23.1;23.1;23.1;23.2;23.1;23.2;23.2;23.2;23.2;23.2;23.2;23.2;23.2;23.1;23.1;23.1;23.2;23.1;23.1;23.1;23.1;23.1;23.2;23.2;23.1;23.2;23.2;23.1;23.2;23.2;23.2;23.2;23.2;23.2;23.2;23.2;23.2;23.3;23.2;23.3;23.3;23.2;23.3;23.2;…
23;23;23.1;23.1;23;23.1;23.1;23.1;23.1;23.1;23.1;23.1;23.1;23.1;23.1;23.1;23.1;23.2;23.1;23;23.1;23.1;23.1;23;23.1;23.1;23.1;23.1;23.1;23.1;23.1;23.1;23.1;23.1;23.1;23.1;23;23.1;23.1;23.1;23.1;23.1;23.2;23.2;23.2;23.2;23.2;23.1;23.1;23.1;23.1;23.1;23.1;23.1;23.1;23.1;23;23.2;23.2;23.1;23.1;23.1;23.2;23.2;23.2;23.2;23.2;23.2;23.2;23.2;23.2;23.2;23.2;23.2;23.2;23.2;23.2;23.2;23.2;23.2;23.2;23.3;23.…
23;23;23;23.1;23;23.1;23.1;23;23;23.1;23;23.1;23.2;23.1;23.1;23.1;23.1;23.1;23.1;23;23.1;23;23;23.1;23.1;23.1;23;23.1;23;23;23.1;23.1;23.1;23.1;23.1;23.2;23.1;23.1;23.1;23.1;23.1;23.1;23.2;23.2;23.1;23.2;23.1;23.2;23.1;23.1;23.1;23.2;23.1;23.1;23.1;23.1;23.1;23.1;23;23.2;23.1;23.1;23.1;23.2;23.2;23.2;23.2;23.2;23.2;23.2;23.2;23.2;23.1;23.1;23.2;23.2;23.3;23.2;23.3;23.2;23.2;23.2;23.3;23.3;23.3;23…
23.1;23;23;23.1;23.1;23.1;23.1;23.1;23.1;23.1;23;23.1;23.1;23.1;23.1;23.1;23;23.1;23;23.1;23;23;23.1;23.1;23.1;23.1;23.1;23.1;23.1;23.1;23.1;23.1;23.1;23.1;23.1;23.1;23.1;23.2;23.1;23.1;23.1;23.1;23.1;23.2;23.2;23.1;23.1;23.1;23.2;23.1;23.1;23.1;23.1;23.1;23.2;23.2;23.2;23.1;23.2;23.1;23.2;23.3;23.1;23.1;23.2;23.2;23.2;23.2;23.2;23.2;23.2;23.2;23.2;23.2;23.2;23.2;23.3;23.2;23.2;23.2;23.3;23.3;23.…
23.1;23;23.1;23;23;23.1;23.1;23.1;23;23.1;23;23.1;23.1;23;23;23;23.1;23.1;23;23.1;23;23;23.1;23.1;23.1;23;23;23.1;23.1;23.1;23;23.1;23.1;23.1;23.1;23.1;23.1;23.1;23.1;23.1;23.1;23.1;23.1;23.2;23.1;23.1;23.1;23.1;23.1;23.1;23.1;23.1;23.1;23.1;23.1;23.1;23.2;23.2;23.2;23.2;23.2;23.2;23.2;23.2;23.2;23.2;23.3;23.2;23.2;23.2;23.3;23.2;23.2;23.1;23.2;23.2;23.2;23.2;23.3;23.2;23.2;23.3;23.3;23.3;23.2;23…
23;23;23;23;23;23.1;23;23;23.1;23.1;23;23.1;23;23.1;23;23.1;23.1;22.9;23;23;23;23;23;23.1;23.1;23;23;23;23.1;23;23.1;23.1;23.1;23.1;23.1;23.1;23.1;23.1;23.1;23.1;23.1;23.1;23.2;23.1;23.1;23.2;23.2;23.1;23.1;23.1;23.1;23.1;23.1;23.1;23.1;23.1;23.1;23.2;23.2;23.2;23.3;23.2;23.2;23.2;23.2;23.2;23.2;23.2;23.2;23.2;23.2;23.2;23.2;23.2;23.2;23.2;23.2;23.2;23.2;23.2;23.2;23.2;23.2;23.3;23.3;23.3;23.3;23…
23;23;23;23;23;23;23.1;23;23;23;23.1;23.1;23;23;23;23;23.1;23;23;23;23;23;23.1;23.1;23;23;23.1;23.1;23.1;23.1;23;23.1;23.1;23.1;23.1;23.1;23.1;23.1;23.1;23.2;23.1;23.1;23.1;23.1;23.1;23.1;23.1;23.1;23.2;23.1;23.1;23.1;23.1;23.1;23.2;23.1;23.1;23.2;23.1;23.1;23.2;23.2;23.2;23.2;23.2;23.3;23.2;23.2;23.2;23.2;23.2;23.2;23.2;23.2;23.2;23.2;23.3;23.2;23.2;23.2;23.2;23.2;23.3;23.2;23.2;23.3;23.3;23.2;2…
23;23;23;23;23;23.1;23;23.1;23.1;23.1;23.2;23.1;23.1;23.1;23.1;23;23.1;23;23;23;23.1;23;23;23;23.1;23.1;23.1;23;23.1;23.1;23.1;23.1;23.1;23.1;23.1;23.1;23.1;23.1;23.1;23.1;23.1;23.1;23.2;23.1;23.1;23.1;23.2;23.1;23.1;23.1;23.1;23.1;23;23.1;23.1;23.1;23.2;23.1;23.1;23.1;23.2;23.2;23.2;23.2;23.1;23.1;23.2;23.2;23.1;23.2;23.2;23.2;23.2;23.2;23.1;23.2;23.2;23.2;23.2;23.2;23.2;23.2;23.3;23.3;23.2;23.3…
23;23;23;23;23;23;23;23.1;23.1;23.1;23.2;23.1;23.1;23;23;23.1;23;23;23;23;23;23;23.1;23.1;23;23.1;23;23;23.1;23;23.1;23;23.1;23.1;23.1;23.1;23.1;23.1;23.1;23.1;23.1;23.1;23.2;23.2;23.2;23.1;23.2;23.2;23.1;23.1;23.1;23.1;23.1;23.1;23;23.1;23.1;23.1;23.1;23.1;23.2;23.1;23.1;23.2;23.1;23.1;23.2;23.2;23.2;23.2;23.1;23.2;23.2;23.2;23.2;23.2;23.2;23.2;23.2;23.3;23.2;23.2;23.3;23.3;23.3;23.2;23.2;23.3;2…
23;23;23;23;23;23.1;23;23.1;23.2;23;23.1;23.1;23.1;23.1;23.1;23;23;23;23;23;23;23.1;23;23;23;23.1;23.1;23;23.1;23.1;23.1;23.1;23.1;23.1;23.1;23.2;23.2;23.2;23;23.1;23;23.1;23.2;23.2;23.2;23.1;23.2;23.1;23.2;23.1;23.1;23.1;23.1;23.1;23.1;23.1;23.1;23.1;23.1;23.1;23.2;23.1;23.1;23.2;23.1;23.1;23.1;23.1;23.2;23.2;23.2;23.1;23.2;23.2;23.2;23.2;23.2;23.2;23.2;23.2;23.2;23.2;23.2;23.2;23.2;23.3;23.2;23…
23;23;23;23;23;23;23;23.1;23.1;23.1;23.1;23.2;23.1;23.1;23.1;23.1;23;23.2;23;23;23;23;23;23;23;23.1;23;23;23.1;23.1;23.1;23.3;23.1;23.1;23.1;23.2;23.1;23.1;23.1;23.1;23.1;23.1;23.2;23.2;23.1;23.2;23.2;23.1;23.2;23.1;23.2;23.1;23.1;23.1;23.1;23.1;23.1;23.1;23.1;23.1;23.2;23.2;23.1;23.2;23.1;23.1;23.1;23.2;23.2;23.2;23.1;23.1;23.1;23.2;23.2;23.2;23.2;23.2;23.2;23.1;23.2;23.2;23.2;23.2;23.3;23.2;23.…
23.1;23;23;23.1;23;23;23;23.1;23.1;23.1;23.1;23.2;23.2;23.1;23.1;23.1;23.1;23;23.1;23;23.1;23;23;22.9;23.1;23;23.1;23.1;23.1;23.1;23;23.1;23.1;23.1;23.1;23.1;23.1;23.1;23.1;23.1;23.1;23.1;23.1;23.1;23.1;23.2;23.2;23.2;23.1;23.2;23.2;23.1;23;23.1;23;23.1;23.1;23.1;23.1;23.2;23.1;23.2;23.2;23.2;23.1;23.1;23.1;23.1;23.1;23.1;23.2;23.2;23.2;23.1;23.2;23.2;23.1;23.1;23.1;23.2;23.2;23.2;23.2;23.2;23.2;…
23.1;23;23;23;23;23;23.1;23;23.1;23.1;23.1;23.2;23.1;23.1;23.1;23.2;23;23.1;23.1;23.1;23;23;23;23;23.1;23.1;23;23;23;23.1;23.1;23.1;23.1;23.1;23.1;23.1;23.1;23.1;23.1;23.1;23.1;23.1;23.1;23.1;23.2;23.1;23.2;23.1;23.1;23.1;23.1;23.1;23.1;23.1;23;23.1;23.1;23.1;23.1;23.2;23.2;23.1;23.1;23.2;23.1;23.2;23.2;23.1;23.2;23.2;23.2;23.2;23.2;23.3;23.2;23.2;23.2;23.2;23.1;23.2;23.3;23.2;23.2;23.2;23.2;23.2…
23;23;23;23.1;23;23;23;23.1;23.1;23;23.1;23.1;23.1;23.1;23;23.1;23;23.1;23.1;23;23;23;23;23;23;23.1;23;23;23.1;23;23;23.1;23;23.1;23.1;23.1;23.1;23.1;23.1;23.1;23.1;23;23.1;23.1;23.1;23.1;23.1;23.1;23.2;23.1;23.1;23;23.1;23;23;23.2;23.1;23.1;23.2;23.2;23.2;23.1;23.1;23.2;23.2;23.2;23.2;23.2;23.2;23.2;23.1;23.1;23.2;23.1;23.1;23.2;23.2;23.1;23.2;23.2;23.2;23.2;23.2;23.2;23.2;23.3;23.2;23.2;23.2;23…
23;23;23.1;23;23;23.1;23.1;23.1;23.1;23.1;23.1;23.1;23.1;23;23;23.1;23.1;23.1;23.1;23.1;23.1;23;23;23;23;23;23.1;23;23.1;23;23.1;23.1;23;23.1;23.1;23.1;23.1;23.1;23.1;23.1;23.1;23;23.1;23.1;23.1;23.1;23.2;23.1;23.1;23.1;23.1;23.1;23;23.1;23.1;23.1;23.1;23.2;23.2;23.2;23.2;23.2;23.1;23.2;23.1;23.2;23.2;23.2;23.1;23.1;23.2;23.1;23.2;23.2;23.1;23.2;23.2;23.1;23.2;23.1;23.2;23.2;23.2;23.2;23.2;23.2;2…
23;23;23;23;23;23;22.9;22.9;23.1;23.2;23.1;23;23.1;23.1;23;23.1;23.1;23.1;23.1;23.1;23;23;23;22.9;23;23;23;23;23.1;23.1;23;23.1;23;23;23.1;23.1;23.1;23.1;23.1;23.1;23.1;23.1;23.1;23.1;23.1;23.1;23.2;23.1;23.1;23.1;23.1;23.1;23;23;23.1;23.1;23.1;23.2;23.2;23.2;23.3;23.1;23.2;23.2;23.1;23.1;23.2;23.1;23.1;23.1;23.1;23.2;23.1;23.2;23.2;23.2;23.2;23.2;23.1;23.2;23.2;23.2;23.2;23.2;23.2;23.2;23.2;23.2…
23;23;23;23;23.1;23.2;23;23;23.1;23;23;23.1;23.1;23;23.1;23.1;23;23.1;23;23.1;23;23;23;22.9;23;23;23.1;23;23.2;23;23;23;23.1;23.1;23.1;23.1;23.1;23.1;23.1;23;23;23;23.1;23.1;23.1;23.1;23.2;23.1;23.1;23.1;23.1;23.1;23.1;23.1;23.1;23.1;23.2;23.1;23.2;23.1;23.2;23.1;23.2;23.1;23.2;23.1;23.1;23.2;23.1;23.1;23.1;23.2;23.2;23.1;23.1;23.2;23.2;23.2;23.1;23.1;23.1;23.1;23.2;23.2;23.2;23.2;23.2;23.2;23.2;…
23;23;23;23;23;23.1;23;23;23;23.2;23.1;23.1;23.1;23.1;23;23;23;23.1;23;23;23;23;23;23;23;23;23.1;23;23;23.1;23;23.1;23;23;23.2;23.1;23.1;23.2;23.1;23.1;23.1;23.1;23.1;23.2;23.1;23.1;23.1;23.1;23.1;23.1;23.1;23.1;23.1;23.1;23;23.1;23.1;23.2;23.2;23.2;23.2;23.1;23.2;23.2;23.1;23.1;23.2;23.2;23.1;23.1;23.1;23.2;23.1;23.1;23.2;23.1;23.2;23.1;23.2;23.1;23.1;23.2;23.2;23.3;23.2;23.2;23.2;23.2;23.1;23.2…
23;23;23;23;23;23;23;22.9;23.1;23.1;23;23;23.1;23;23;23.1;23;23;23.1;23;23;23;23;23;23;23;23;23;23;23;23.1;23.1;23.1;23.1;23.1;23.1;23.1;23.1;23.1;23.1;23.1;23.2;23.2;23.2;23.1;23.1;23.2;23.1;23.1;23.1;23.1;23.1;23.1;23.1;23.1;23.1;23.1;23.1;23.1;23.1;23.1;23.2;23.2;23.1;23.1;23.1;23.1;23.1;23.2;23.1;23.2;23.2;23.1;23.2;23.1;23.2;23.1;23.1;23.2;23.2;23.2;23.1;23.2;23.3;23.3;23.2;23.2;23.2;23.2;23…
23;23;23;23;23;23;23;23;23.1;23;23;23.1;23.1;23;23.1;23.1;23;23;23;23;23;23;23;23;23;23;23;23;23;23.1;23;23.1;23.1;23.1;23;23.1;23.1;23;23;23;23.1;23.2;23.1;23.1;23.1;23.1;23.1;23.1;23.1;23.1;23.1;23.1;23.1;23.1;23.1;23.1;23.1;23.1;23.1;23.1;23.2;23.1;23.1;23.1;23.1;23.1;23.2;23.1;23.1;23.2;23.2;23.1;23.1;23.1;23.1;23.1;23.2;23.1;23.1;23.2;23.2;23.2;23.2;23.2;23.2;23.2;23.2;23.2;23.1;23.1;23.1;23…
23;23;23;23;23;23;23;22.9;23;23;23.1;23;23;23;23.1;23;23;23;23.1;23;23;23;22.9;23;23;23.1;23;23;23.1;23.1;23.1;23.1;23.1;23.1;23.2;23.1;23;23;23.1;23;23.1;23.1;23.1;23.1;23.1;23.2;23.1;23.1;23.1;23.1;23.1;23.1;23.1;23.1;23.1;23.1;23.2;23.1;23.1;23.1;23.1;23.1;23.1;23.1;23.1;23.1;23.1;23.1;23.1;23.1;23.1;23.2;23;23.1;23.2;23.2;23.1;23.1;23.1;23.1;23.1;23.1;23.2;23.2;23.2;23.2;23.2;23.1;23.2;23.1;2…
23.1;23.1;23;23;23;23;23;23;23.1;23.1;23;23;23;23.2;23.1;23.2;23;23;23;23;23;23;23;23;23.1;23;23;23;23.1;23.1;23.1;23.1;23.1;23.2;23;23.1;23.1;23;23.1;23.1;23.1;23.1;23.1;23.1;23.1;23.1;23.1;23.1;23.1;23.1;23.1;23.1;23.1;23;23;23;23.1;23.1;23.1;23.1;23.1;23.2;23.1;23.1;23.1;23.1;23.1;23.1;23.1;23.1;23.1;23.1;23.2;23.1;23.2;23.2;23.2;23.2;23.1;23.1;23.2;23.2;23.2;23.2;23.2;23.2;23.1;23.2;23.1;23.1…
23.1;23.1;23;23;23;23;23;23;23.1;23.1;23;23.1;23.1;23.1;23.2;23.2;23.1;23.1;23.2;23;23.1;23;23;23;23;23.1;23;23.1;23;23.1;23;23.1;23.1;23.1;23.1;23.2;23;23;23.1;23.1;23.1;23.1;23.1;23.1;23.1;23.1;23.2;23.1;23.2;23.1;23.1;23.1;23;23;23;23;23.1;23.1;23.1;23.1;23.1;23.2;23.1;23.1;23.1;23.1;23.2;23.1;23.2;23.2;23.1;23.1;23.1;23.1;23.2;23.1;23.2;23.1;23.1;23.2;23.1;23.3;23.2;23.2;23.2;23.2;23.2;23.1;2…
23;23;23;23;23.1;23;23;23.1;23.1;23.1;23.1;23.1;23.1;23.1;23.1;23.2;23.1;23;23.2;23;23;23;23;23;23;23;23.1;23.1;23.1;23.1;23.1;23.1;23.2;23.1;23.1;23.1;23.1;23.1;23.1;23.1;23.1;23.1;23.1;23.2;23.2;23.2;23.1;23.1;23.1;23.1;23.1;23.1;23;23.1;23.2;23;23.1;23.1;23.1;23.1;23.2;23.1;23.1;23.1;23.1;23.1;23;23.1;23.1;23.1;23.1;23.2;23.2;23.1;23.1;23.1;23.1;23.2;23.1;23.1;23.2;23.2;23.2;23.2;23.2;23.2;23.…
23.2;23.1;23;22.9;23.1;23.1;23.1;22.9;23.1;23.1;23.1;23.1;23.1;23.1;23.1;23.1;23;23.1;23.1;23;23;23;23;23;23.1;23.1;23;23.1;23;23.1;23.2;23.1;23.2;23.1;23.1;23.1;23.1;23.1;23;23.1;23.2;23.1;23.1;23.2;23.1;23.2;23.2;23;23.1;23.1;23.1;23.2;23.1;23;23.1;23.1;23.1;23.1;23.1;23.1;23.1;23.1;23.1;23.1;23.1;23.1;23.1;23.2;23.1;23.1;23.2;23.1;23.1;23.1;23.1;23.1;23.1;23.1;23.1;23.2;23.2;23.2;23.2;23.2;23.…
23;23;23;23;23;23.2;23;23.1;23.1;23.1;23.1;23.1;23.1;23.1;23;23.1;23.1;23;23;23.1;23.1;23;23.1;23;23.1;23;23;23;23.1;23.1;23;23.1;23.1;23.1;23.1;23.1;23.1;23.1;23.1;23.1;23.1;23.1;23.2;23.2;23.1;23.2;23.1;23;23.2;23.1;23.1;23.1;23.1;23.1;23.1;23.1;23;23.1;23.1;23.1;23.2;23.1;23;23;22.8;23.1;23.3;23.1;23.1;23.1;23.2;23.2;23.1;23.1;23.1;23.1;23.1;23.2;23.1;23.1;23.2;23.2;23.2;23.2;23.2;23.2;23.2;23…
22.9;23;23;23;23;23;23;23.1;23.1;23.1;23.1;23;23.1;22.9;22.9;23.1;23;23;23.1;23;23.1;23;23;23.1;22.9;23.1;23.1;23;23;23.1;23;23;23.1;23.1;23.2;23.1;23.1;23;23;23.1;23.2;23;23;23.2;23.1;23.2;23.2;23;23.1;23.1;23.2;23.1;23.1;23.1;23.1;23;23.1;23.1;23.1;23.1;23.1;23.1;23.1;23.1;23.1;23.3;22.9;23.3;23.1;23.2;23.1;23.1;23.2;23.1;23.2;23.1;23.1;23.1;23.1;23.1;23.3;23.2;23.2;23.1;23.1;23.2;23.2;23.2;23;…
Time Played: 00:00:04
22.9;22.9;22.9;23;23;22.9;22.9;23;23;23;23;22.9;22.9;22.9;23;22.9;22.8;22.9;22.9;22.9;22.9;22.9;22.9;22.9;22.9;22.9;22.9;22.9;22.9;22.9;22.9;22.8;22.9;22.9;22.9;22.8;22.8;23;22.8;22.9;22.9;22.9;23;22.9;23;23;23;23;23;23;23;23.1;23.1;23.1;23.1;23.1;23.1;23.1;23.1;23.1;23.1;23.1;23.2;23.2;23.1;23.1;23.1;23.1;23.2;23.1;23.2;23.2;23.1;23.1;23.2;23.1;23.1;23.1;23.1;23;23.1;23.1;23.1;23.1;23.1;23.1;23;…
23.1;23;23;23;23;23;23.1;23;23;22.9;23;22.9;23;22.9;23;22.9;22.9;22.9;22.9;22.9;22.9;22.9;22.9;22.9;22.9;22.8;22.9;22.9;22.9;22.9;22.9;22.9;22.9;22.8;22.9;22.9;22.8;22.8;22.8;22.8;22.9;23;22.9;23;23;23;23;23;23;23;23.1;23;23;23;23.1;23.1;23.1;23.1;23.1;23.1;23.1;23.2;23.2;23.1;23.1;23.2;23.1;23.1;23.2;23.2;23.2;23.2;23.2;23.2;23.2;23.1;23.1;23;23.1;23.1;23.1;22.9;23.1;23.1;23;23.1;23;23.1;23.1;23…
23.2;23;23;23;23;22.9;23;23;23.1;23;23;23;23;22.9;22.9;22.9;22.9;22.9;22.9;22.9;22.9;22.9;22.9;22.9;22.9;22.9;22.9;22.9;22.8;22.9;22.9;22.8;22.9;22.8;22.9;22.8;22.9;22.8;22.8;22.9;23.1;22.9;23;23;23;23;23;23;23;23;23.1;23;23;23;23.1;23.1;23.2;23.1;23.1;23.1;23.1;23.1;23.1;23.2;23.2;23.2;23.2;23.2;23.2;23.1;23.2;23.2;23.2;23.2;23.2;23.1;23.1;23.1;23.1;23.1;23;23.1;23.1;23.1;23.1;23.1;23.1;23.1;23.…
23;23;23;22.9;23;23;23;23;23;22.9;23;23;23;22.9;22.9;22.9;22.9;22.9;22.9;22.9;22.9;22.9;22.9;22.8;22.9;23;22.9;22.9;23;22.9;22.9;22.9;22.9;22.9;22.9;22.8;22.9;22.9;22.9;22.8;23;23;22.9;22.9;23;23;23;23;23;23.1;23.1;23;23.1;23.1;23.1;23.1;23.1;23.1;23.1;23.1;23.1;23.2;23.1;23.2;23.2;23.2;23.2;23.2;23.2;23.2;23.3;23.2;23.2;23.2;23.2;23.1;23.2;23;23;23.1;23;23.1;23.1;23.1;23;23;23;23.1;23.1;23.1;23;…
23.2;23;23.1;23;23.1;23;23.1;22.9;23;22.9;22.9;22.9;23;23;23;22.9;23;23;22.9;22.9;22.8;22.9;22.9;22.9;22.8;23;23;22.8;22.9;22.9;22.9;23;23;22.9;22.9;22.8;22.9;22.9;22.9;23;23;23;22.9;23;23;23;23;23;23.1;23.1;23.1;23.1;23.1;23.1;23.1;23.1;23.1;23.1;23.1;23.1;23.1;23.1;23.2;23.1;23.1;23.2;23.2;23.2;23.1;23.2;23.2;23.2;23.3;23.2;23.2;23.2;23.1;23.1;23.1;23.1;23.1;23;23.1;23;23.2;23.1;23;23;23;23.1;2…
23.2;23.1;23.1;23.1;23.1;23.1;23.1;23;23.1;22.9;23;23;23;22.9;23;23;23;23;23;22.9;23;22.9;23;22.8;22.9;22.9;23;22.8;22.9;22.8;23;22.9;23;23;22.8;22.9;23;23;23;23;23;23;23;23;23;23;23.1;23.1;23.1;23.1;23;23.1;23.1;23;23.1;23.1;23.1;23.1;23.1;23.1;23.1;23.1;23.1;23.2;23.2;23.1;23.2;23.3;23.2;23.2;23.2;23.3;23.3;23.3;23.3;23.3;23.1;23.1;23.2;23.2;23.1;23.1;23.1;23.1;23.1;23.1;23;23;23.1;23;23;23;23;…
23.2;23.1;23.1;23;23;23;23;23.1;23.1;23.1;23.1;23;23;23;23.2;23;23;23;23;23;22.9;23;23;23;22.8;22.9;22.9;22.9;23;23;23;22.9;22.9;23;22.9;23;23;23;23;23;23;23.1;23;23;23;23.1;23.1;23.1;23;23.2;23;23.1;23.2;23;23.1;23;23.1;23.1;23.1;23.2;23.1;23.1;23.2;23.2;23.2;23.3;23.3;23.2;23.2;23.3;23.2;23.3;23.3;23.2;23.3;23.3;23.2;23.3;23.2;23.1;23.3;23.1;23.1;23.1;23.1;23.2;23;23.1;23.1;23;23.1;23;23;23;23;…
23.2;23.1;23.1;23.2;23.1;23.1;23.1;23;23.1;23;23.1;23.1;23;23;23.1;23;23;23;23.1;22.9;23;23;22.9;22.9;23;22.9;22.9;23;22.9;22.9;23.1;23.1;23;22.9;22.9;23;23;23;23.1;23;23;23;23;23;23;23;23.1;23.1;23.2;23.1;23.1;23.1;23.1;23.1;23.2;23.1;23.1;23.1;23.1;23.1;23.2;23.2;23.1;23.2;23.1;23.3;23.3;23.2;23.3;23.3;23.3;23.3;23.3;23.3;23.3;23.3;23.3;23.2;23.3;23.2;23.2;23.1;23.1;23.1;23.1;23;23.1;23;23;23;2…
23.2;23.1;23.1;23.1;23.1;23.1;23;23.1;23.1;23;23.1;23.1;23;23.2;23;23.1;23;23.1;23;23;23;22.9;23;23.1;22.9;22.9;23.1;23;23;23.1;23.1;23;23;22.9;23;23.1;23;23.1;23;23.1;23.1;23.2;23.1;23;23.2;23;23;23.1;22.9;23.1;23;23.1;23.1;23.1;23.1;23.2;23.2;23.1;23.1;23.2;23.2;23.2;23.1;23.2;23.2;23.3;23.2;23.3;23.3;23.3;23.3;23.3;23.4;23.3;23.3;23.3;23.3;23.3;23.3;23.3;23.3;23.1;23.2;23.2;23.1;23.1;23;23.1;2…
23.2;23.1;23.1;23.1;23.2;23.1;23;23.1;23.1;23;23.1;23;23;23.1;23;22.9;23;23;23;23;23;23;23;23;23;23;23;23;23;23;23;23;23.1;23;23;23.1;23.1;23.1;23.1;23.1;23.1;23;23.1;23.1;23.1;23.2;23.2;23.1;23.1;23.1;23.1;23.1;23.1;23.1;23.2;23.1;23.1;23.1;23.1;23.1;23.2;23.2;23.3;23.2;23.2;23.2;23.2;23.2;23.3;23.3;23.3;23.4;23.4;23.3;23.4;23.3;23.3;23.4;23.3;23.4;23.2;23.2;23.2;23.2;23.2;23.1;23.1;23;23;23.1;2…
23.2;23.1;23.1;23.1;23.1;23;23.1;23;23;23.1;23;23;23.1;23;23.1;23.1;23;23;23;23;22.9;23;23;23;23;23;23.1;23;23;23.1;23;23.1;23.1;23.1;23;23.1;23.1;23.1;23;23.1;23.1;23.1;23.1;23;23.1;23.2;23.1;23.2;23.1;23.1;23.1;23.1;23.1;23.1;23.2;23.2;23.1;23.1;23.2;23.2;23.4;23.2;23.2;23.3;23.2;23.3;23.3;23.3;23.3;23.3;23.3;23.4;23.4;23.3;23.4;23.3;23.4;23.3;23.4;23.4;23.4;23.4;23.3;23.4;23.4;23.1;23.1;23.2;2…
23.2;23.1;23.1;23.1;23.1;23.1;23;23;23.1;23;23;23.1;23.1;23.1;23.1;23;23;23.1;23.1;23;22.9;23;23;23.1;23;23.2;23.2;23;23.1;23;23.1;23;23.1;23.1;22.9;23.1;23.2;23.2;23.1;23.1;23.1;23.1;23.1;23.2;23.1;23.1;23.2;23.2;23.2;23.2;23.1;23.2;23.1;23.1;23.2;23.2;23.2;23.2;23.2;23.2;23.3;23.2;23.2;23.3;23.2;23.2;23.3;23.3;23.3;23.3;23.4;23.4;23.4;23.4;23.4;23.3;23.3;23.3;23.4;23.4;23.4;23.4;23.4;23.4;23.3;…
23.1;23.1;23;23;23.1;23.1;23.1;23;23.1;23.1;23.1;23.1;23.1;23.1;23.1;23.1;23.1;23.1;23.1;23.1;23;23;23;23;23;23.1;23.1;23.1;23;23.1;23;23.1;23.1;23.1;23.1;23.1;23.1;23.2;23.1;23.1;23.1;23.1;23.1;23.2;23.1;23.1;23.2;23.2;23.2;23.2;23.1;23.2;23.2;23.2;23.3;23.2;23.2;23.2;23.3;23.2;23.2;23.3;23.2;23.2;23.2;23.3;23.3;23.3;23.2;23.2;23.4;23.4;23.4;23.4;23.4;23.3;23.4;23.4;23.4;23.4;23.4;23.4;23.4;23.4…
23.1;23.1;23.1;23.1;23.1;23;23.1;23;23;23.1;23.1;23.1;23.1;23.1;23.1;23;23.1;23;23;23;23;23;23;23;23.1;23;23.1;23;23.1;23.1;23.1;23.1;23.1;23.1;23.1;23.1;23.1;23.1;23;23.2;23.1;23.1;23.1;23.1;23.1;23.2;23.2;23.2;23.1;23.2;23.1;23.2;23.1;23.2;23.2;23.2;23.2;23.2;23.2;23.2;23.2;23.2;23.2;23.2;23.2;23.2;23.3;23.3;23.3;23.4;23.4;23.4;23.3;23.4;23.4;23.3;23.4;23.4;23.4;23.4;23.4;23.4;23.3;23.4;23.4;23…
23.3;23;23;23.1;23.1;23;23;23;23.1;23.1;23.1;23;23.1;23.1;23.1;23;23.1;23.1;23.1;23;23;23;23;23;23;23.1;23.1;23;23.1;23.1;23.1;23.2;23.1;23.1;23.1;23.1;23.1;23.2;23.1;23.2;23.1;23.1;23.1;23.1;23.2;23.2;23.2;23.2;23.2;23.1;23.2;23.1;23.2;23.2;23.3;23.2;23.2;23.2;23.2;23.2;23.2;23.2;23.2;23.1;23.3;23.2;23.4;23.3;23.3;23.3;23.4;23.4;23.4;23.3;23.5;23.3;23.4;23.4;23.4;23.4;23.4;23.4;23.4;23.3;23.3;23…
23.1;23.1;23;23.1;23.1;23;23.1;23.1;23.1;23.1;23.1;23;23;23.1;23.1;23;23;23;23.1;23;23;23;23;23.1;23;23;23;23;23.1;23.1;23.1;23.1;23.1;23.2;23.1;23.1;23.1;23.1;23.2;23.2;23.1;23.1;23.1;23.1;23.1;23.1;23.2;23.2;23.1;23.2;23.2;23.1;23.2;23.1;23.2;23.3;23.2;23.2;23.1;23.2;23.3;23.1;23.2;23.1;23.1;23.2;23.3;23.3;23.3;23.3;23.4;23.3;23.3;23.3;23.3;23.3;23.4;23.3;23.4;23.4;23.4;23.3;23.3;23.4;23.3;23.2…
23.2;23;23;23;23.1;23.1;23.1;23.1;23.1;23;23;23.1;23;23.1;23.1;23.1;23;23.1;23;23.1;23;23;23;23;23;23.1;23.2;23.1;23.1;23.1;23.2;23.1;23.1;23.1;23.1;23.1;23;23.1;23.2;23.2;23.2;23.1;23.2;23.1;23.2;23.1;23.2;23.2;23.2;23.2;23.1;23.1;23.1;23.2;23.2;23.2;23.2;23.2;23.2;23.2;23.1;23.1;23.2;23.2;23.2;23.2;23.2;23.2;23.3;23.3;23.3;23.4;23.4;23.3;23.3;23.3;23.3;23.2;23.3;23.3;23.3;23.3;23.3;23.2;23.2;23…
23.1;23;23.1;23.1;23.1;23.1;23.1;22.9;23.1;23.1;23.1;23.1;23;23.1;23.1;23.1;23;23;23;23;23;23;23.1;23.1;23;23.1;23;23.2;23.2;23.1;23.1;23.2;23.1;23.1;23.1;23.2;23.2;23.1;23.1;23.1;23.1;23.2;23.1;23.1;23.2;23.2;23.2;23.2;23.2;23.1;23.2;23.2;23.2;23.2;23.2;23.2;23.2;23.1;23.2;23.2;23.2;23.2;23.1;23.2;23.2;23.2;23.3;23.2;23.3;23.3;23.2;23.3;23.3;23.3;23.3;23.3;23.3;23.3;23.3;23.2;23.3;23.2;23.2;23.2…
23.2;23;23.1;23.1;23.1;23;23.1;23.1;23.1;22.9;23.1;23;23.1;23.1;23;23;23;23;23;23;23;23.1;23;23.1;23.1;23.1;23.1;23.1;23.1;23.2;23.2;23.1;23.2;23.2;23.2;23.1;23.2;23.2;23.2;23.1;23.2;23.1;23.2;23.1;23.2;23.2;23.2;23.2;23.2;23.2;23.2;23.2;23.2;23.2;23.2;23.2;23.2;23.2;23.1;23.2;23.2;23.1;23.1;23.2;23.2;23.2;23.2;23.2;23.3;23.3;23.4;23.2;23.3;23.3;23.3;23.3;23.3;23.3;23.2;23.3;23.3;23.2;23.2;23.2;2…
23.1;23.1;23.1;23;23.1;23.1;23.1;23.1;23.1;23.1;23.1;23;23.1;23;23;23;23;23;23;23;23;23;23;23.1;23.1;23.1;23.1;23.1;23.2;23.2;23.2;23.2;23.2;23.2;23.1;23.2;23.2;23.1;23.2;23.1;23.2;23.2;23.1;23.2;23.1;23.2;23.2;23.2;23.2;23.2;23.2;23.2;23.2;23.1;23.2;23.1;23.1;23.1;23.1;23.2;23.2;23.2;23.2;23.2;23.2;23.3;23.2;23.2;23.2;23.2;23.3;23.3;23.3;23.3;23.3;23.3;23.3;23.3;23.2;23.3;23.2;23.2;23.2;23.1;23.…
23.1;23;23.1;23;23.1;23;23.1;23;23.1;23.1;23.1;23;23.1;23.1;23;23;23;23;23;23;23.1;23;23.1;23.1;23.1;23.1;23.2;23.1;23.2;23.2;23.2;23.2;23.1;23.2;23.2;23.1;23.2;23.2;23.2;23.2;23.2;23.2;23.2;23.2;23.2;23.2;23.2;23.2;23.2;23.2;23.2;23.2;23.2;23.2;23.1;23.1;23.1;23.1;23.1;23.2;23.2;23.2;23.2;23.2;23.2;23.2;23.2;23.2;23.2;23.3;23.3;23.3;23.3;23.3;23.2;23.2;23.3;23.2;23.2;23.3;23.2;23.2;23.1;23;23.1;…
23.1;23;23.1;23;23.1;23.1;23.1;23.1;23.1;23.1;23;23;23;23.1;23.1;23.1;23.1;23.1;23.1;23;23.1;23.2;23.1;23.1;23.1;23.2;23.2;23.1;23.2;23.2;23.3;23.2;23.2;23.2;23.1;23.2;23.2;23.1;23.2;23.2;23.2;23.2;23.2;23.2;23.2;23.2;23.2;23.2;23.2;23.2;23.2;23.2;23.3;23.2;23.2;23.1;23.1;23.2;23.1;23.2;23.2;23.2;23.2;23.2;23.2;23.1;23.2;23.2;23.2;23.3;23.3;23.2;23.3;23.2;23.3;23.2;23.2;23.3;23.2;23.3;23.1;23.1;2…
23.1;23.1;23.1;23;23.1;23;23.1;23.1;23.1;23.1;23;23;23;23;23.1;23.1;23.1;23.1;23.2;23.1;23;23.1;23.2;23.1;23.2;23.2;23.2;23.2;23.2;23.2;23.2;23.1;23.2;23.2;23.2;23.1;23.2;23.2;23.2;23.2;23.2;23.2;23.2;23.2;23.2;23.2;23.2;23.2;23.2;23.2;23.1;23.2;23.1;23.1;23.2;23.2;23.1;23.1;23.1;23.1;23.1;23.1;23.1;23.2;23.2;23.2;23.2;23.2;23.2;23.2;23.2;23.2;23.3;23.3;23.3;23.1;23.1;23.2;23.1;23.2;23.1;23.1;23;…
23.1;23.1;23.1;23;23.1;23.1;23;23;23.1;23.1;23.1;23.1;23.1;23.1;23.1;23.1;23.1;23.1;23.1;23.1;23.2;23.2;23.2;23.2;23.2;23.2;23.2;23.2;23.3;23.2;23.3;23.2;23.2;23.2;23.2;23.2;23.2;23.2;23.2;23.1;23.2;23.2;23.2;23.2;23.1;23.2;23.2;23.2;23.1;23.1;23.1;23.2;23.1;23.1;23.1;23.2;23.1;23.1;23.2;23.1;23.2;23.2;23.2;23.1;23.1;23.2;23.2;23.2;23.2;23.2;23.2;23.2;23.1;23.1;23.2;23.1;23.2;23.2;23;23.1;23.1;23…
23;23.1;23.2;23.1;23;23;23;23;23.1;23.1;23.1;23.1;23.1;23.1;23.1;23;23.1;23.1;23.1;23.1;23.2;23.1;23.2;23.2;23.2;23.2;23.2;23.2;23.2;23.3;23.3;23.2;23.2;23.2;23.2;23.2;23.3;23.2;23.2;23.2;23.2;23.2;23.2;23.1;23.2;23.2;23.2;23.2;23.2;23.2;23.2;23.2;23.2;23.2;23.2;23.2;23.2;23.1;23.1;23.2;23.1;23.2;23.1;23.2;23.1;23.2;23.2;23.2;23.1;23.1;23.1;23.2;23.2;23.2;23.1;23.1;23.1;23.1;23.1;23.1;23;23;22.8;…
23.1;23.1;23.1;23.1;23.1;23;23;23.1;23.1;23.1;23.1;23.1;23.1;23.1;23;23.1;23.1;23;23.2;23.2;23.2;23.1;23.2;23.2;23.2;23.2;23.2;23.2;23.2;23.2;23.2;23.3;23.2;23.2;23.2;23.1;23.3;23.2;23.2;23.2;23.2;23.2;23.2;23.2;23.2;23.2;23.2;23.2;23.1;23.2;23.2;23.2;23.2;23.2;23.2;23.1;23.2;23.1;23.1;23.2;23.2;23.2;23.1;23.2;23.1;23.1;23.2;23.1;23.1;23.2;23.1;23.1;23.2;23.1;23.1;23;23;23;22.9;22.9;22.9;22.9;22.…
23.3;23.1;23.1;23.1;23;23;23;23.1;23.1;23.1;23.1;23.1;23.1;23.1;23.1;23.1;23.2;23.1;23.2;23.2;23.2;23.2;23.2;23.2;23.2;23.3;23.2;23.2;23.1;23.2;23.2;23.2;23.2;23.2;23.1;23.2;23.2;23.2;23.2;23.2;23.2;23.2;23.2;23.2;23.2;23.2;23.2;23.2;23.2;23.1;23.2;23.2;23.1;23.2;23.2;23.1;23.1;23.2;23.2;23.2;23.2;23.2;23.1;23.1;23.1;23.1;23.1;23.1;23.1;23.2;23.1;23.1;23.1;23.1;23.1;23.1;23;23;22.8;22.8;22.9;22.8…
23.1;23.1;23;23;23.1;23;23;23.1;23.1;23.1;23.1;23;23.1;23.1;23.1;23.2;23.2;23.2;23.2;23.2;23.2;23.2;23.2;23.2;23.2;23.2;23.3;23.3;23.2;23.2;23.1;23.2;23.2;23.2;23.2;23.2;23.2;23.2;23.2;23.2;23.2;23.2;23.2;23.3;23.2;23.2;23.2;23.2;23.2;23.2;23.2;23.2;23.2;23.2;23.1;23.2;23.2;23.1;23.2;23.2;23.2;23.1;23;23.1;23.1;23.1;23.1;23.1;23.1;23.1;23.1;23.1;23.1;23;23;23;23;22.8;22.7;22.8;22.7;22.7;22.8;22.7…
23.2;23;23;23;23.1;23;23;23;23;23.1;23.1;23.1;23.1;23.1;23.1;23.1;23.1;23.2;23.2;23.2;23.2;23.2;23.2;23.2;23.2;23.3;23.3;23.2;23.2;23.2;23.1;23.2;23.2;23.2;23.2;23.2;23.2;23.2;23.2;23.2;23.2;23.2;23.1;23.2;23.2;23.2;23.2;23.2;23.2;23.2;23.2;23.1;23.1;23.2;23.2;23.1;23.2;23.1;23.2;23.2;23.2;23.2;23;23.1;23.1;23.1;23.1;23.1;23.1;23.1;23.1;23;23;23;23;22.9;23;22.7;22.8;22.7;22.7;22.7;22.7;22.7;22.7;…
23.1;23;23;23.1;23;23.1;23.1;23.1;23.1;23.1;23.1;23.1;23.1;23.2;23.1;23.2;23.2;23.3;23.2;23.3;23.3;23.1;23.2;23.2;23.2;23.3;23.3;23.2;23.2;23.2;23.2;23.2;23.2;23.2;23.2;23.1;23.2;23.2;23.2;23.2;23.2;23.2;23.2;23.2;23.2;23.2;23.2;23.3;23.2;23.1;23.2;23.1;23.1;23.2;23.1;23.1;23.2;23.2;23.1;23.1;23.2;23.2;23.1;23.1;23;23.1;23;23.1;23;23.1;23.1;23;23;23;23;22.9;22.9;22.9;22.7;22.7;22.7;22.7;22.7;22.7…
23.1;23.1;23;23;23.1;23;23.1;23;23.1;23.1;23.1;23.1;23;23.2;23.2;23.2;23.2;23.2;23.2;23.2;23.2;23.2;23.1;23.2;23.1;23.2;23.2;23.2;23.2;23.1;23.2;23.2;23.2;23.1;23.2;23.2;23.2;23.2;23.2;23.2;23.2;23.1;23.1;23.2;23.2;23.2;23.3;23.3;23.1;23.2;23.2;23.1;23.1;23.1;23.2;23.2;23.1;23.1;23.1;23.1;23.1;23.1;23.1;23;23;23;23;23.1;23;23.1;23;23;23;23;22.9;22.9;22.7;22.7;22.7;22.6;22.7;22.7;22.7;22.7;22.7;22…
23.2;23.1;23.1;23.1;23.1;23;23.2;23.2;23.1;23.2;23.1;23.2;23.2;23.1;23.2;23.1;23.2;23.2;23.2;23.3;23.2;23.3;23.2;23.2;23.2;23.3;23.3;23.2;23.2;23.2;23.3;23.2;23.2;23.2;23.2;23.2;23.2;23.2;23.2;23.2;23.2;23.2;23.2;23.2;23.2;23.2;23.3;23.3;23.2;23.2;23.2;23.1;23.1;23.2;23.1;23.1;23.1;23.1;23.1;23.1;23.1;23.1;23.1;23.1;23.1;23;23.1;23;23;23.1;23;23;23;23;22.8;22.8;22.8;22.6;22.7;22.7;22.7;22.7;22.7;…
23.2;23.1;23.1;23;23.1;23.1;23.1;23.1;23.1;23.2;23.3;23.2;23.2;23.2;23.3;23.3;23.2;23.3;23.3;23.2;23.3;23.3;23.2;23.3;23.2;23.2;23.2;23.2;23.2;23.2;23.3;23.2;23.2;23.2;23.2;23.2;23.2;23.3;23.1;23.2;23.1;23.2;23.2;23.2;23.2;23.2;23.3;23.2;23.2;23.2;23.2;23.1;23.1;23.2;23.1;23.1;23.1;23.1;23.1;23.1;23.1;23.1;23.1;23.1;22.9;23;23.1;23;22.9;23;23;22.8;22.8;22.9;22.9;22.7;22.7;22.7;22.8;22.7;22.7;22.7…
23.1;23.1;23.1;23.1;23.1;23.1;23.2;23.2;23.1;23.1;23.3;23.2;23.2;23.2;23.2;23.3;23.2;23.2;23.3;23.3;23.2;23.3;23.2;23.3;23.2;23.3;23.2;23.2;23.2;23.2;23.3;23.3;23.3;23.2;23.3;23.2;23.2;23.2;23.2;23.2;23.1;23.3;23.2;23.2;23.1;23.2;23.3;23.2;23.2;23.1;23.2;23.2;23.1;23.1;23.1;23.1;23.1;23.1;23.1;23.1;23;23.1;23;23;23.1;23;22.9;22.9;23;22.9;23;22.9;22.8;22.8;22.7;22.7;22.7;22.7;22.7;22.7;22.7;22.7;2…
23;23;23.1;23.1;23;23.2;23.1;23.2;23.1;23.2;23.3;23.2;23.1;23.2;23.2;23.2;23.2;23.4;23.3;23.3;23.3;23.2;23.3;23.3;23.3;23.2;23.2;23.3;23.3;23.2;23.3;23.3;23.3;23.2;23.3;23.3;23.2;23.2;23.2;23.2;23.2;23.2;23.1;23.2;23.2;23.2;23.3;23.3;23.3;23.2;23.1;23.1;23.2;23.1;23.2;23.1;23.1;23;23.1;23.1;23.1;23.1;23.1;23;22.9;22.9;22.9;23;22.8;22.8;22.9;22.7;22.8;22.7;22.7;22.7;22.7;22.7;22.7;22.7;22.7;22.7;2…
23.1;23.1;23;23.1;23.2;23.1;23.2;23.1;23.2;23.2;23.2;23.2;23.3;23.2;23.2;23.2;23.2;23.3;23.3;23.2;23.3;23.3;23.2;23.3;23.3;23.3;23.4;23.3;23.3;23.2;23.3;23.2;23.2;23.3;23.2;23.3;23.2;23.2;23.2;23.3;23.2;23.2;23.2;23.2;23.2;23.2;23.2;23.2;23.2;23.1;23.2;23.1;23.2;23.1;23.2;23.1;23.1;23;23.1;23.1;23;23.1;22.9;23;23;23;22.9;22.8;22.8;22.8;22.8;22.8;22.7;22.7;22.7;22.7;22.7;22.7;22.7;22.7;22.7;22.7;2…
23;23.1;23.1;23.1;23.2;23.1;23.2;23.1;23.2;23.2;23.3;23.2;23.2;23.3;23.2;23.3;23.2;23.3;23.3;23.4;23.3;23.3;23.2;23.3;23.3;23.4;23.3;23.4;23.5;23.3;23.3;23.4;23.3;23.4;23.2;23.3;23.2;23.2;23.2;23.2;23.2;23.2;23.2;23.2;23.2;23.1;23.3;23.2;23.2;23.2;23.1;23.1;23.1;23.1;23.1;23.1;23.1;23.1;23.1;23;23;23;22.9;23;22.9;22.9;22.8;22.8;22.8;22.7;22.8;22.7;22.7;22.7;22.7;22.7;22.7;22.7;22.7;22.7;22.7;22.7…
23.1;23.1;23.1;23.1;23.1;23.1;23.2;23.2;23.2;23.2;23.2;23.2;23.2;23.3;23.2;23.3;23.3;23.4;23.4;23.3;23.3;23.3;23.3;23.4;23.3;23.3;23.4;23.3;23.3;23.3;23.4;23.4;23.4;23.3;23.2;23.3;23.2;23.3;23.2;23.2;23.2;23.2;23.2;23.2;23.1;23.2;23.3;23.1;23.1;23.1;23.1;23.2;23.1;23.1;23.1;23.1;23;23.1;23;23;23;23;23;23;22.8;22.8;22.8;22.8;22.8;22.8;22.7;22.7;22.7;22.7;22.7;22.7;22.7;22.7;22.7;22.7;22.7;22.7;22.…
23.1;23.1;23.1;23.2;23.2;23.2;23.2;23.2;23.2;23.2;23.2;23.2;23.3;23.3;23.4;23.3;23.3;23.3;23.3;23.3;23.4;23.5;23.3;23.4;23.3;23.3;23.4;23.5;23.4;23.5;23.4;23.3;23.4;23.4;23.3;23.3;23.2;23.2;23.3;23.2;23.2;23.2;23.2;23.2;23.2;23.2;23.2;23.2;23.1;23.1;23.1;23.2;23.1;23.1;23.1;23.1;23.1;23;23;23.1;22.9;23;22.9;22.8;22.8;22.7;22.8;22.7;22.7;22.7;22.7;22.7;22.7;22.7;22.7;22.7;22.7;22.7;22.7;22.7;22.7;…
23.1;23.1;23.2;23.1;23.2;23.2;23.2;23.1;23.2;23.3;23.3;23.2;23.3;23.3;23.3;23.3;23.3;23.3;23.3;23.4;23.4;23.4;23.4;23.4;23.3;23.3;23.5;23.3;23.4;23.3;23.3;23.4;23.3;23.3;23.2;23.2;23.3;23.2;23.2;23.3;23.2;23.2;23.1;23.2;23.1;23.2;23.2;23.2;23.1;23.2;23.1;23.1;23.1;23.1;23.1;23;23;22.9;23;23;22.9;22.9;22.9;22.9;22.8;22.8;22.6;22.6;22.6;22.7;22.7;22.7;22.7;22.7;22.7;22.6;22.7;22.7;22.7;22.7;22.8;22…
23.1;23.1;23.2;23.2;23.2;23.2;23.2;23.3;23.3;23.3;23.2;23.3;23.2;23.3;23.3;23.3;23.3;23.4;23.3;23.4;23.4;23.4;23.4;23.4;23.3;23.5;23.4;23.4;23.4;23.3;23.3;23.3;23.3;23.4;23.2;23.2;23.2;23.2;23.2;23.2;23.2;23.2;23.2;23.1;23.1;23.2;23.2;23.2;23.2;23.1;23.1;23.1;23.1;23.1;23.1;23.1;23;23;22.9;22.9;22.9;22.9;22.9;22.7;22.8;22.7;22.6;22.7;22.7;22.7;22.6;22.7;22.6;22.7;22.7;22.7;22.6;22.7;22.7;22.7;22.…
23.2;23.1;23.2;23.2;23.2;23.2;23.2;23.2;23.2;23.2;23.3;23.3;23.3;23.3;23.3;23.3;23.3;23.4;23.3;23.4;23.4;23.4;23.3;23.5;23.4;23.4;23.4;23.4;23.3;23.3;23.3;23.4;23.2;23.4;23.3;23.3;23.3;23.3;23.3;23.3;23.2;23.2;23.2;23.2;23.1;23.2;23.2;23.2;23.1;23.3;23.1;23.1;23.1;23.1;23;23;22.9;22.9;23;22.9;22.9;22.9;22.7;22.7;22.6;22.7;22.7;22.7;22.7;22.7;22.7;22.8;22.7;22.7;22.7;22.7;22.8;22.7;22.7;22.7;22.7;…
23.3;23.2;23.2;23.2;23.3;23.3;23.3;23.3;23.3;23.2;23.4;23.3;23.3;23.3;23.4;23.3;23.3;23.3;23.3;23.5;23.4;23.5;23.4;23.5;23.4;23.4;23.4;23.4;23.4;23.3;23.3;23.3;23.4;23.4;23.3;23.3;23.2;23.3;23.2;23.2;23.2;23.2;23.1;23.2;23.1;23.1;23.2;23.2;23.2;23.1;23.2;23.1;23;23;23;23.1;23;23;22.9;22.8;22.7;22.9;22.7;22.7;22.6;22.7;22.7;22.7;22.7;22.7;22.7;22.7;22.7;22.8;22.7;22.7;22.7;22.8;22.8;22.7;22.8;22.8…
23.3;23.2;23.3;23.2;23.3;23.3;23.3;23.3;23.3;23.3;23.3;23.4;23.4;23.4;23.4;23.4;23.4;23.5;23.5;23.5;23.6;23.5;23.4;23.5;23.3;23.4;23.4;23.4;23.3;23.4;23.4;23.4;23.3;23.3;23.3;23.3;23.2;23.3;23.2;23.2;23.2;23.2;23.1;23.3;23.1;23.2;23.2;23.2;23.1;23.2;23.1;23.2;23.1;23;23.1;23;23.1;22.9;22.9;22.9;22.9;22.7;22.6;22.6;22.6;22.7;22.7;22.7;22.7;22.7;22.7;22.7;22.7;22.7;22.7;22.7;22.7;22.7;22.8;22.7;22.…
23.2;23.2;23.2;23.1;23.2;23.3;23.3;23.3;23.3;23.3;23.3;23.3;23.4;23.4;23.4;23.4;23.5;23.5;23.5;23.5;23.5;23.5;23.4;23.4;23.4;23.4;23.3;23.4;23.4;23.4;23.3;23.3;23.3;23.3;23.3;23.3;23.3;23.3;23.2;23.2;23.2;23.3;23.2;23.2;23.1;23.2;23.2;23.2;23.1;23.2;23.2;23.1;23.1;23;23;23;22.9;22.9;22.9;22.9;22.8;22.7;22.7;22.6;22.7;22.7;22.6;22.7;22.8;22.7;22.8;22.7;22.7;22.8;22.7;22.7;22.7;22.8;22.8;22.8;22.7;…
23.4;23.2;23.2;23.2;23.3;23.3;23.3;23.3;23.3;23.3;23.3;23.4;23.4;23.4;23.4;23.4;23.4;23.5;23.4;23.6;23.5;23.5;23.6;23.4;23.4;23.4;23.3;23.3;23.4;23.4;23.5;23.3;23.3;23.3;23.3;23.2;23.3;23.2;23.2;23.2;23.2;23.3;23.2;23.2;22.9;23.2;23.2;23.1;23.1;23.2;23.2;23;23;23.1;23;22.9;22.9;22.9;22.8;22.8;22.8;22.7;22.7;22.6;22.6;22.7;22.7;22.7;22.7;22.7;22.7;22.7;22.7;22.7;22.7;22.8;22.8;22.8;22.7;22.8;22.8;…
23.3;23.3;23.2;23.3;23.2;23.3;23.3;23.3;23.3;23.3;23.4;23.4;23.4;23.4;23.4;23.4;23.5;23.5;23.5;23.6;23.5;23.5;23.5;23.4;23.4;23.4;23.4;23.4;23.5;23.4;23.4;23.4;23.4;23.4;23.3;23.3;23.3;23.2;23.3;23.2;23.2;23.2;23.2;23.2;23.1;23.3;23.2;23.2;23.2;23.1;23.1;23.1;23.1;23;23;22.9;22.9;22.8;22.7;22.7;22.7;22.7;22.7;22.6;22.6;22.7;22.6;22.7;22.7;22.7;22.7;22.7;22.7;22.7;22.8;22.8;22.8;22.8;22.8;22.7;22.…
23.2;23.2;23.2;23.2;23.4;23.3;23.3;23.3;23.4;23.4;23.3;23.4;23.4;23.4;23.5;23.5;23.5;23.5;23.5;23.6;23.5;23.6;23.5;23.4;23.5;23.4;23.4;23.4;23.4;23.3;23.5;23.4;23.4;23.3;23.3;23.3;23.3;23.2;23.2;23.2;23.2;23.2;23.2;23.2;23.2;23.2;23.3;23.2;23.1;23;23.1;23.2;23;23;22.9;22.9;22.8;22.8;22.7;22.7;22.7;22.7;22.6;22.7;22.6;22.7;22.7;22.7;22.7;22.8;22.8;22.8;22.7;22.8;22.8;22.8;22.8;22.8;22.8;22.8;22.8;…
23.3;23.3;23.3;23.3;23.4;23.3;23.3;23.3;23.4;23.4;23.4;23.4;23.4;23.4;23.5;23.5;23.5;23.5;23.5;23.5;23.5;23.5;23.5;23.5;23.4;23.4;23.4;23.4;23.4;23.4;23.4;23.4;23.3;23.3;23.3;23.3;23.3;23.3;23.3;23.3;23.2;23.2;23.2;23.2;23.2;23.2;23.2;23.2;23.2;23.1;23.1;23;22.9;23;22.8;22.9;22.7;22.7;22.7;22.7;22.7;22.7;22.7;22.7;22.7;22.7;22.7;22.7;22.8;22.8;22.7;22.7;22.7;22.8;22.8;22.8;22.8;22.8;22.8;22.8;22.…
23.4;23.4;23.3;23.3;23.3;23.3;23.4;23.4;23.4;23.4;23.4;23.5;23.4;23.5;23.5;23.5;23.5;23.5;23.5;23.6;23.4;23.5;23.4;23.4;23.5;23.4;23.3;23.4;23.4;23.4;23.4;23.4;23.4;23.3;23.4;23.4;23.3;23.3;23.2;23.2;23.3;23.2;23.2;23.2;23.2;23.3;23.2;23.2;23.2;23;23;22.9;22.9;22.9;22.9;22.7;22.7;22.7;22.7;22.7;22.7;22.7;22.7;22.7;22.7;22.7;22.7;22.7;22.8;22.8;22.8;22.8;22.8;22.7;22.8;22.8;22.8;22.8;22.8;22.8;22.…
23.3;23.4;23.3;23.3;23.3;23.3;23.4;23.4;23.4;23.4;23.4;23.4;23.4;23.4;23.5;23.5;23.5;23.5;23.4;23.5;23.5;23.5;23.4;23.4;23.3;23.5;23.4;23.4;23.5;23.4;23.4;23.4;23.3;23.4;23.4;23.3;23.3;23.3;23.3;23.3;23.2;23.2;23.2;23.2;23.2;23.2;23.2;23.3;23.1;23.1;22.9;22.9;22.8;22.9;22.8;22.7;22.7;22.7;22.7;22.7;22.7;22.8;22.7;22.7;22.7;22.8;22.8;22.7;22.8;22.8;22.8;22.8;22.8;22.8;22.8;22.8;22.8;22.8;22.8;22.8…
23.4;23.4;23.4;23.4;23.3;23.4;23.4;23.4;23.4;23.4;23.5;23.5;23.4;23.5;23.5;23.5;23.5;23.5;23.5;23.5;23.5;23.5;23.4;23.5;23.4;23.5;23.4;23.4;23.6;23.4;23.4;23.4;23.4;23.4;23.3;23.4;23.3;23.3;23.3;23.3;23.3;23.1;23.3;23.2;23.2;23.3;23.1;23.1;23;23.1;22.9;22.8;22.8;22.7;22.8;22.7;22.7;22.7;22.7;22.7;22.7;22.8;22.7;22.7;22.8;22.8;22.7;22.8;22.8;22.8;22.8;22.8;22.8;22.8;22.8;22.8;22.8;22.8;22.8;22.8;2…
23.4;23.3;23.5;23.5;23.5;23.3;23.4;23.4;23.4;23.4;23.5;23.5;23.5;23.5;23.5;23.5;23.5;23.5;23.5;23.5;23.4;23.5;23.5;23.4;23.5;23.4;23.4;23.4;23.5;23.5;23.4;23.4;23.4;23.4;23.4;23.4;23.3;23.3;23.3;23.3;23.3;23.2;23.3;23.2;23.1;23.1;23.2;23.1;22.9;23.1;22.9;22.8;22.7;22.8;22.7;22.7;22.7;22.7;22.7;22.7;22.7;22.8;22.7;22.7;22.7;22.7;22.8;22.8;22.8;22.8;22.8;22.8;22.8;22.8;22.7;22.8;22.9;22.8;22.8;22.8…
23.4;23.4;23.5;23.4;23.4;23.4;23.4;23.4;23.4;23.4;23.4;23.4;23.5;23.5;23.5;23.5;23.5;23.5;23.5;23.5;23.5;23.4;23.4;23.5;23.3;23.5;23.4;23.4;23.5;23.6;23.4;23.5;23.4;23.3;23.4;23.4;23.3;23.3;23.3;23.2;23.2;23.3;23.3;23.1;23.1;23.1;23.1;23.1;22.9;22.8;22.7;22.9;22.8;22.7;22.7;22.7;22.7;22.7;22.8;22.7;22.7;22.8;22.7;22.8;22.7;22.8;22.8;22.8;22.8;22.8;22.8;22.8;22.8;22.8;22.8;22.8;22.8;22.8;22.9;22.8…
23.5;23.5;23.5;23.5;23.5;23.5;23.4;23.4;23.6;23.4;23.4;23.5;23.5;23.5;23.5;23.5;23.5;23.5;23.5;23.5;23.5;23.6;23.5;23.5;23.4;23.5;23.5;23.5;23.5;23.5;23.4;23.5;23.4;23.4;23.4;23.3;23.3;23.2;23.3;23.2;23.2;23.2;23.2;23.1;23;23;23;23.1;22.8;22.8;22.7;22.8;22.8;22.7;22.7;22.7;22.7;22.7;22.7;22.7;22.7;22.8;22.7;22.7;22.8;22.8;22.8;22.8;22.8;22.8;22.8;22.8;22.8;22.8;22.9;22.8;22.8;22.8;22.8;22.8;22.9;…
23.5;23.5;23.5;23.5;23.5;23.5;23.5;23.5;23.5;23.5;23.5;23.5;23.5;23.5;23.5;23.5;23.4;23.4;23.5;23.5;23.5;23.4;23.5;23.5;23.4;23.4;23.5;23.4;23.5;23.4;23.4;23.4;23.4;23.4;23.4;23.4;23.3;23.3;23.2;23.2;23.2;23.2;23.2;23.1;23;23;23;22.9;22.8;22.8;22.8;22.9;22.7;22.7;22.7;22.7;22.7;22.8;22.7;22.7;22.8;22.8;22.8;22.7;22.8;22.8;22.8;22.8;22.8;22.8;22.9;22.8;22.8;22.8;22.8;22.8;22.8;22.8;22.9;22.8;22.8;…
23.5;23.4;23.4;23.5;23.5;23.5;23.4;23.5;23.5;23.6;23.6;23.5;23.5;23.5;23.5;23.6;23.4;23.5;23.5;23.5;23.5;23.5;23.5;23.4;23.4;23.5;23.6;23.5;23.5;23.4;23.4;23.4;23.4;23.4;23.4;23.3;23.3;23.3;23.2;23.2;23.2;23.1;23.2;23;23;22.9;22.9;22.9;22.8;22.8;22.8;22.8;22.7;22.7;22.8;22.8;22.7;22.8;22.8;22.8;22.8;22.8;22.8;22.7;22.8;22.8;22.8;22.8;22.8;22.8;22.9;22.9;22.8;22.9;22.8;22.9;22.9;22.8;22.9;22.9;22.…
23.5;23.4;23.4;23.5;23.5;23.5;23.5;23.5;23.6;23.5;23.5;23.5;23.5;23.5;23.5;23.5;23.5;23.5;23.5;23.5;23.5;23.5;23.4;23.4;23.4;23.4;23.4;23.4;23.5;23.4;23.4;23.4;23.3;23.3;23.3;23.2;23.3;23.2;23.2;23.2;23;23.2;22.9;22.9;22.9;22.9;22.9;22.8;22.8;22.9;22.8;22.9;22.7;22.7;22.7;22.7;22.9;22.8;22.8;22.8;22.8;22.8;22.8;22.8;22.7;22.8;22.8;22.8;22.8;22.8;22.9;22.9;22.9;22.8;22.9;22.8;22.8;22.8;22.8;22.9;2…
23.4;23.5;23.5;23.5;23.5;23.6;23.5;23.5;23.4;23.5;23.6;23.4;23.4;23.5;23.5;23.5;23.5;23.5;23.5;23.5;23.4;23.5;23.4;23.5;23.4;23.4;23.4;23.4;23.4;23.3;23.4;23.4;23.3;23.3;23.3;23.2;23.3;23.2;23.2;23.1;23.1;23;23;22.9;22.9;22.9;22.8;22.9;22.9;22.8;22.8;22.8;22.8;22.7;22.8;22.8;22.8;22.8;22.9;22.8;22.8;22.9;22.8;22.8;22.8;22.8;22.9;22.8;22.8;22.9;22.9;22.8;22.8;22.9;22.8;22.8;22.8;22.8;22.9;22.9;22.…
23.5;23.5;23.5;23.5;23.5;23.5;23.5;23.6;23.6;23.5;23.5;23.5;23.5;23.5;23.4;23.5;23.5;23.5;23.5;23.5;23.4;23.4;23.4;23.5;23.4;23.4;23.4;23.4;23.4;23.4;23.4;23.4;23.3;23.3;23.3;23.1;23.1;23.2;23.1;23;22.9;22.9;22.8;22.9;22.8;22.8;22.9;22.8;22.9;22.8;22.8;22.8;22.8;22.8;22.8;22.8;22.8;22.8;22.8;22.8;22.8;22.8;22.7;22.8;22.8;22.8;22.8;22.8;22.9;22.9;22.8;22.9;22.9;22.9;22.9;22.9;22.8;22.8;22.9;22.9;2…
23.4;23.5;23.5;23.5;23.5;23.5;23.6;23.5;23.5;23.5;23.5;23.5;23.5;23.5;23.5;23.5;23.5;23.5;23.5;23.4;23.5;23.5;23.4;23.5;23.4;23.7;23.4;23.4;23.4;23.4;23.4;23.4;23.3;23.2;23.2;23.1;23.2;23.1;23;22.9;22.9;22.9;22.9;22.9;22.9;22.9;22.9;22.9;22.9;22.8;22.8;22.8;22.8;22.8;22.8;22.8;22.8;22.8;22.8;22.8;22.9;22.7;22.8;22.9;22.8;22.8;22.8;22.9;22.9;22.9;22.9;22.9;22.9;22.9;22.9;22.9;22.9;22.9;22.9;22.9;2…
23.5;23.5;23.5;23.5;23.5;23.6;23.6;23.5;23.5;23.4;23.5;23.4;23.5;23.5;23.5;23.5;23.5;23.5;23.4;23.5;23.4;23.4;23.5;23.5;23.4;23.4;23.4;23.3;23.4;23.3;23.3;23.3;23.2;23.2;23.2;23.2;23.1;23;22.9;22.9;22.9;22.9;22.9;22.9;22.9;22.9;22.9;22.9;22.8;22.8;22.8;22.8;22.9;22.8;22.8;22.8;22.8;22.8;22.8;22.9;22.8;22.9;22.8;22.8;22.8;22.8;22.8;22.8;22.9;22.9;22.9;22.9;22.9;22.9;22.9;22.9;22.9;23;22.9;22.9;22.…
23.5;23.5;23.5;23.5;23.5;23.5;23.6;23.6;23.5;23.4;23.5;23.5;23.5;23.5;23.5;23.5;23.5;23.5;23.4;23.5;23.4;23.4;23.4;23.4;23.4;23.4;23.4;23.4;23.3;23.3;23.3;23.3;23.2;23.2;23.2;23.1;23;23.1;22.9;22.9;22.8;22.9;22.9;22.9;22.9;22.9;22.9;22.9;22.8;22.9;22.8;22.8;22.8;22.9;22.9;22.9;22.9;22.8;22.8;22.8;22.9;22.9;22.8;22.9;22.8;22.9;22.9;22.9;22.8;22.9;22.9;22.9;22.9;22.9;22.9;22.9;23;22.9;22.9;22.9;22.…
23.6;23.5;23.6;23.6;23.6;23.6;23.6;23.6;23.6;23.5;23.6;23.5;23.6;23.5;23.5;23.5;23.5;23.5;23.4;23.4;23.3;23.5;23.4;23.5;23.3;23.3;23.4;23.4;23.3;23.3;23.2;23.3;23.3;23.2;23.2;23;22.9;22.9;22.8;22.9;22.9;22.9;23;22.9;22.9;23;22.9;23;22.9;22.9;22.9;22.9;22.9;22.9;22.9;22.8;22.9;22.9;22.9;22.9;22.8;22.8;22.9;22.9;22.9;22.9;22.8;22.8;22.9;22.9;23;22.9;23;22.9;22.9;23;22.9;23;22.9;22.9;22.9;22.9;22.9;…
23.5;23.6;23.6;23.6;23.7;23.7;23.6;23.6;23.5;23.6;23.5;23.5;23.6;23.5;23.5;23.5;23.5;23.5;23.4;23.4;23.4;23.4;23.4;23.3;23.3;23.3;23.3;23.3;23.3;23.3;23.2;23.2;23.2;23.1;23;22.9;22.9;22.9;22.9;22.9;22.8;22.9;22.9;23;23;22.9;22.9;22.9;22.9;22.9;22.9;22.9;22.8;22.9;22.9;22.9;22.9;22.9;22.9;22.9;22.9;22.9;22.9;23;22.8;22.9;22.9;22.9;22.9;22.9;22.9;22.9;23;22.9;23;22.9;22.9;22.9;23;23;22.9;22.9;22.9;…
23.6;23.6;23.5;23.6;23.6;23.6;23.6;23.6;23.7;23.5;23.6;23.5;23.6;23.5;23.6;23.4;23.4;23.5;23.4;23.5;23.3;23.4;23.4;23.4;23.3;23.3;23.4;23.3;23.3;23.3;23.2;23.3;23;22.9;23;22.9;22.9;22.8;23;22.9;23;22.9;23;23;23;23;23;23;22.9;22.9;22.9;22.9;22.9;22.9;22.9;22.9;22.9;22.9;22.8;22.9;22.8;23;22.9;22.9;22.9;23;22.9;23;22.9;23;23;23;22.9;22.9;22.9;22.9;22.9;22.9;23;23;23;23;23;22.9;22.9;23;23;23;23;23;2…
23.6;23.6;23.7;23.6;23.6;23.6;23.6;23.6;23.5;23.6;23.6;23.5;23.5;23.5;23.5;23.5;23.5;23.4;23.4;23.4;23.4;23.4;23.4;23.4;23.3;23.3;23.3;23.3;23.3;23.3;23.2;23.1;23;22.8;22.9;22.9;22.9;22.9;22.9;22.9;22.9;22.9;23;23;23;23;22.9;22.9;22.9;22.9;22.9;22.9;22.9;22.9;22.9;22.9;23;22.9;22.9;22.9;22.9;22.9;22.9;22.9;22.9;22.9;22.9;22.9;23;23;23;23;23;23;22.9;23;23;23;23;23;23;23;23;23;23;23;23;23;23;23.1;2…
23.6;23.5;23.6;23.7;23.6;23.6;23.6;23.6;23.6;23.6;23.6;23.6;23.6;23.5;23.4;23.4;23.4;23.4;23.4;23.5;23.4;23.4;23.4;23.4;23.3;23.3;23.3;23.3;23.3;23.1;23.2;23.1;23.1;22.9;22.9;22.9;22.9;22.9;22.9;23;22.9;22.9;22.9;23;22.9;23;23;22.9;22.9;22.9;22.9;22.9;22.9;22.9;22.9;23;22.9;22.9;22.9;22.9;22.9;23;22.9;23;23;22.9;22.9;22.9;22.9;22.9;23;23;23;23;23;23;23;23;23;23;23;22.9;23;23;23;23;23;23;23;23.1;2…
23.6;23.6;23.6;23.6;23.6;23.7;23.6;23.6;23.5;23.6;23.5;23.5;23.6;23.5;23.5;23.5;23.5;23.4;23.4;23.4;23.4;23.4;23.4;23.3;23.4;23.3;23.2;23.2;23.1;23;23;23;22.9;22.9;22.9;22.9;22.9;22.8;22.9;22.9;22.9;22.9;23;23;22.9;23;23;23;22.9;22.9;22.9;22.9;22.9;22.8;23;22.9;22.9;22.9;22.9;22.9;23;23;23;23;22.9;23;23;23;23;23;23;23;23;23;23;23;23;22.9;23;23;23;23;23;23.1;23;23;23;23;23;23;23;23;23.1;23.1;23;23…
23.5;23.5;23.5;23.5;23.6;23.6;23.6;23.6;23.6;23.5;23.6;23.5;23.5;23.6;23.5;23.5;23.5;23.5;23.4;23.5;23.4;23.4;23.4;23.3;23.3;23.4;23.3;23.2;23.2;23;22.9;23;22.9;23;22.8;22.9;22.9;22.9;22.9;22.9;22.9;22.9;23;23;23;23;23;23;23;22.9;22.9;22.9;22.9;22.9;23;22.9;23;22.9;22.9;22.9;23;23;23;23;23;23;23;22.9;23;23;23;23;23;23;23;23;23;23;23;23;23;23;23;23;23.1;23;23;23;23;23;23.1;23.1;23.1;23.1;23;23;23.…
23.6;23.6;23.6;23.5;23.6;23.6;23.5;23.6;23.6;23.6;23.5;23.5;23.5;23.5;23.5;23.4;23.6;23.5;23.5;23.5;23.4;23.5;23.4;23.4;23.4;23.3;23.1;23.2;23.1;22.9;22.8;22.9;23;22.9;22.9;22.9;22.9;22.9;23;22.9;22.9;23;23;23;23;23;23;23;23;22.9;22.9;22.9;22.9;23;22.9;23;23;22.9;22.9;22.9;23;23;23;23;23;22.9;23;22.9;23;23;23;23;23;23;23;23;23;23;23;23;23;23;23;23;23.1;23;23;23;23;23.1;23.1;23.1;23;23.1;23.1;23;2…
23.5;23.5;23.6;23.5;23.5;23.6;23.6;23.6;23.5;23.5;23.5;23.5;23.5;23.4;23.6;23.5;23.5;23.5;23.3;23.4;23.4;23.5;23.3;23.4;23.2;23.3;23.3;23.1;23;23;22.9;22.9;22.9;23;22.9;22.9;22.9;23;23;23;22.9;23;23;23;23;23;23;23;22.9;23;23;22.9;22.9;22.9;23;23;23;22.9;22.9;23;22.9;23;23;23;22.9;23;23;23;23;23;23;23;23;23.1;23.1;23.1;23;23;23;23;23;23;23;23;23;23;23;23;23;23.1;23.1;23;23.1;23.1;23;23.1;23.2;23.1…
23.6;23.5;23.5;23.5;23.5;23.6;23.5;23.5;23.6;23.5;23.5;23.6;23.5;23.5;23.5;23.5;23.5;23.4;23.3;23.4;23.4;23.4;23.3;23.2;23.3;23.2;23.1;22.9;22.9;22.9;23;22.9;22.9;23;22.9;23;22.9;23;22.9;23;22.9;23;23;23;23;23;23;23;23;23;23;22.9;22.9;22.9;23;23;22.9;23;22.9;23;23;23;23;23;23;23;23;23;23;23;23;23;23;23.1;23;23.1;23.1;23;23.1;23;23;23;23.1;23.1;23.1;23;23.1;23;23;23.1;23;23.2;23.1;23.1;23.1;23.1;2…
23.7;23.5;23.6;23.5;23.5;23.5;23.5;23.5;23.5;23.5;23.5;23.5;23.5;23.5;23.5;23.5;23.3;23.4;23.3;23.4;23.5;23.3;23.2;23.2;23.2;23;22.9;22.9;23.1;22.9;22.9;22.9;23;23;23;23;23;23;23;23;22.9;22.9;23;23;23;23;23;23;23;23;23;23;23;23;23;23;23;23;23;23;23;23;23;23;23;23;23;23;23;23;23;23;23.1;23;23;23;23;23.1;23;23.1;23;23;23.1;23.1;23.1;23.1;23.1;23;23.1;23.1;23.2;23.2;23.1;23.1;23.1;23.2;23.1;23.1;23.…
23.7;23.6;23.5;23.6;23.5;23.5;23.5;23.5;23.5;23.5;23.5;23.5;23.4;23.4;23.5;23.4;23.4;23.4;23.3;23.4;23.3;23.3;23.2;23.2;23.1;22.9;22.9;22.9;22.9;23.1;23;23;23;23;23;22.9;23;22.9;22.9;22.9;23;23;23;23;23;23;23;23.1;23;23;23;23;23;23;23;23;23;23;23;23.1;23.1;23;23;23;23;23;23;23.1;23;23;23;23.1;23.1;23.1;23.1;23;23.1;23.1;23.1;23.1;23.1;23.1;23;23.1;23.1;23.1;23.1;23.1;23.1;23.1;23.1;23.1;23.2;23.2…
23.6;23.5;23.5;23.6;23.6;23.5;23.5;23.5;23.5;23.4;23.5;23.4;23.5;23.4;23.4;23.5;23.4;23.4;23.4;23.3;23.3;23.3;23.2;23.1;22.9;22.9;22.9;22.9;23;22.9;23;23;23;23;23;22.9;23;23;23;22.9;23;23;23;23;23;23;23.1;23.1;23;23;23;23;23;23;23;23;23;23;23;23;23.1;23;22.9;23;23;23;23.1;23.1;23.1;23.1;23.1;23;23.2;23.1;23.1;23;23.1;23.1;23.1;23.1;23.1;23.1;23.1;23.1;23.1;23.1;23.1;23.1;23.1;23.1;23.1;23.2;23.2;…
23.6;23.5;23.5;23.5;23.4;23.5;23.5;23.4;23.5;23.3;23.4;23.5;23.4;23.4;23.4;23.3;23.4;23.3;23.2;23.2;23.3;23.2;23;22.9;22.9;22.9;23;22.9;23;22.9;23;23;23;23;23;22.9;23;23;23;23;23;23;23.1;23;23;23;23;23;23;23;23;23;23;23;23;23;23;23;23.1;23.1;23;23;23;23;23;23.1;23;23.1;23.1;23;23.1;23;23.1;23;23.1;23.1;23.1;23.1;23.1;23.1;23.1;23.1;23.1;23.1;23.1;23.1;23.1;23.2;23.1;23.1;23.1;23.2;23.2;23.2;23.2;…
23.6;23.5;23.5;23.5;23.6;23.4;23.4;23.4;23.5;23.4;23.5;23.4;23.4;23.4;23.3;23.3;23.3;23.3;23.3;23.3;23.3;23;23.2;22.9;23;22.9;23;23;22.9;23;23;23;23;23;23;23;23;23;23;23;23;23;23;23;23;23.1;23.1;23;23;23;23;23;23;23;23;23.1;23;23;23;23;23;23.1;23;23;23;23.1;23;23;23.1;23.1;23.2;23.1;23.1;23.1;23.1;23;23.1;23.1;23.1;23.1;23.1;23.1;23.1;23.1;23.1;23.1;23.2;23.2;23.2;23.1;23.1;23.1;23.2;23.2;23.2;23…
23.5;23.5;23.4;23.4;23.5;23.6;23.6;23.4;23.3;23.4;23.4;23.5;23.3;23.3;23.4;23.4;23.3;23.3;23.3;23.3;23.2;23;23;23;23;23;22.9;22.9;23;23;23;23;23;23;23;23;23;23;23;23;23;23;23;23.1;23;23.1;23;23;23;23.1;23;23;23;23.1;23;23;23;23;23;23;23;23;23.1;23;23.1;23.1;23;23;23;23.1;23.1;23.1;23.1;23.1;23.1;23.1;23.1;23.1;23.1;23.1;23.1;23.1;23.1;23.1;23.1;23.1;23.1;23.1;23.2;23.2;23.2;23.1;23.2;23.2;23.2;23…
23.7;23.5;23.5;23.5;23.6;23.4;23.4;23.4;23.4;23.5;23.4;23.4;23.5;23.3;23.3;23.3;23.4;23.2;23.1;23.2;23;23;23;23;23;23;23;23;23;23.1;23;23;23;23;23;23;23;23;23;23;23;23.1;23.1;23.1;23.1;23.1;23.1;23.1;23.1;23;23;23;23;23;23;23;23;23;23;23;23.1;23;23;23.1;23.1;23.1;23.1;23.1;23.1;23;23.1;23.1;23.1;23.1;23.1;23.1;23.1;23.1;23.1;23.1;23.1;23.1;23.1;23.1;23.2;23.1;23.2;23.2;23.2;23.2;23.2;23.2;23.2;23…
23.6;23.4;23.5;23.5;23.4;23.3;23.4;23.5;23.4;23.4;23.4;23.4;23.4;23.3;23.3;23.2;23.2;23.1;23;23.1;23;23;23;23;23;23;22.9;23;22.9;23.1;23.1;23;23;23;23;23;23;23;23;23;23;23.1;23.1;23.1;23.1;23.1;23.1;23.1;23;23.1;23.1;23;23;23;23;23;23;23;23;23.1;23.1;23.1;23;23.1;23.1;23.1;23.1;23.1;23.1;23.1;23.1;23.1;23.1;23.1;23.1;23.1;23.1;23.1;23.1;23.1;23.1;23.1;23.2;23.2;23.2;23.2;23.2;23.2;23.2;23.2;23.2;…
23.5;23.5;23.5;23.4;23.6;23.4;23.4;23.5;23.4;23.3;23.4;23.4;23.4;23.3;23.3;23.2;23.1;23.1;23;23;23;23;23;23;23;23;23;23.1;23;23.1;23;23;23.1;23;23.1;23.1;23.1;23;23;23.1;23;23;23.1;23.1;23.1;23.1;23.1;23.1;23.1;23;23;23.1;23;23.1;23.1;23;23;23.1;23.1;23.1;23.1;23.1;23.1;23.1;23.1;23.1;23.1;23.1;23.1;23.1;23.1;23.1;23.1;23.1;23.1;23.1;23.1;23.2;23.1;23.1;23.2;23.1;23.1;23.2;23.1;23.2;23.2;23.2;23.…
23.5;23.4;23.4;23.4;23.4;23.5;23.3;23.4;23.3;23.3;23.3;23.3;23.3;23.3;23.2;23.2;23.1;23.1;23;23;23;23;23;23;22.9;23;23;23.1;23;23.1;23;23.1;23;23;23.1;23;23.1;23.1;23;23;23;23;23.1;23.1;23.1;23.1;23.1;23.1;23.1;23.1;23.1;23.1;23.1;23.1;23.1;23.1;23.1;23.1;23.1;23.1;23.1;23.1;23.1;23.1;23.1;23.1;23.1;23.1;23.2;23.1;23.1;23.1;23.2;23.2;23.1;23.1;23.1;23.1;23.2;23.2;23.1;23.2;23.2;23.1;23.2;23.2;23.…
23.5;23.4;23.3;23.3;23.4;23.3;23.4;23.3;23.4;23.2;23.2;23.2;23.2;23.2;23.1;23.1;23;23;23;23;23;23;22.9;23;23;23;23;23;23;22.9;22.9;23;23.1;23.1;23.1;22.9;23;23.1;23;23.1;23;23;23.1;23.1;23.1;23.1;23.1;23.1;23.1;23.1;23.1;23.1;23.1;23.1;23;23.1;23.1;23.1;23.1;23.1;23.1;23.1;23;23.1;23.2;23.1;23.1;23.1;23.2;23.1;23.1;23.1;23.2;23.1;23.1;23.1;23.2;23.1;23.2;23.2;23.2;23.1;23.1;23.1;23.2;23.2;23.2;23…
23.5;23.4;23.3;23.4;23.4;23.3;23.3;23.3;23.3;23.3;23.2;23.2;23.2;23.1;23.1;23;23.1;23.1;23;23;23;23;23;23;22.9;23;23;23.1;23;23.1;23;22.9;23;23;23.1;23.1;23;23.1;23;23;23;23;23.1;23.1;23.1;23.1;23.1;23.2;23.1;23.1;23.1;23;23.1;23.1;23.1;23.1;23.1;23.1;23.1;23.1;23.1;23.1;23.1;23.1;23.1;23.1;23.1;23.1;23.2;23.1;23.2;23.2;23.2;23.2;23.1;23.1;23.2;23.2;23.2;23.2;23.2;23.2;23.1;23.2;23.2;23.2;23.2;23…
23.4;23.3;23.3;23.3;23.4;23.3;23.2;23.2;23.2;23.2;23.2;23.1;23;23.1;23;23.1;23;23;23;23;23;23;23;22.9;22.9;23.1;23;23;23;23;23;23;23;23;23.1;23.1;23.1;23;23;23.1;23;23.1;23;23.1;23;23.1;23.1;23.2;23.2;23.1;23.2;23.1;23.1;23.1;23.1;23.1;23.1;23.1;23.1;23.1;23.1;23.1;23.1;23.1;23.1;23.1;23.2;23.2;23.2;23.2;23.2;23.2;23.2;23.2;23.2;23.2;23.1;23.2;23.2;23.2;23.2;23.2;23.2;23.2;23.2;23.2;23.3;23.2;23.…
23.3;23.4;23.3;23.2;23.2;23.3;23.2;23.1;23.1;23;23.2;23.1;23.1;23.1;23;23;23;23;23;23;23;23;23;23;23;23;23;23;23;23;23;23.1;23;23.1;23;23;23;23;23.1;23.1;23.1;23;23.1;23.1;23.1;23.1;23.1;23.1;23.1;23.1;23.2;23;23.1;23.1;23.1;23.1;23.1;23.1;23.1;23.1;23.1;23.1;23.1;23.1;23.1;23.1;23.1;23.1;23.2;23.1;23.1;23.2;23.1;23.2;23.2;23.2;23.2;23.2;23.2;23.2;23.3;23.2;23.2;23.2;23.2;23.2;23.2;23.2;23.3;23.2…
23.4;23.3;23.3;23.3;23.2;23.1;23;23.2;23;23.1;23;23;23;23;23;23;23;23;23;23;23;23;23;23;23;23;23;23;23;23.1;23;23;23;23.1;23.1;23;23;23.1;23;23.1;23.1;23.1;23.1;23.1;23.1;23.2;23.2;23.1;23.1;23.1;23.1;23;23.1;23.1;23.1;23.1;23.1;23.1;23.1;23.1;23.1;23.1;23.1;23.1;23.1;23.1;23.2;23.2;23.1;23.2;23.2;23.2;23.2;23.2;23.2;23.2;23.2;23.1;23.2;23.2;23.1;23.2;23.2;23.2;23.1;23.2;23.2;23.3;23.2;23.3;23.2;…
23.4;23.3;23.2;23.2;23.1;23.1;23.1;23.1;23.1;23;23;23;23;23;23;23;23;23;23;23.1;23;23;23.1;23;23;23;23.1;23;23;23;23;23;23.1;23;23.1;23;23;23.1;23.1;23.1;23.1;23.1;23.1;23.1;23.1;23.1;23.1;23.2;23.1;23.2;23.1;23.1;23.1;23.1;23.1;23.1;23.1;23.1;23.2;23.1;23.1;23.1;23.1;23.1;23.1;23.1;23.1;23.1;23.1;23.2;23.1;23.2;23.1;23.2;23.2;23.1;23.1;23.1;23.2;23.2;23.2;23.2;23.2;23.2;23.2;23.2;23.2;23.3;23.3;…
23.4;23.2;23.1;23.2;23.1;23.1;23.1;23;23.1;23;23;23;23.1;23;23;23;23.1;23;23;23;23;23;23;23;23;23;23;23;23;23.1;23.1;23.1;23.1;23.1;23.1;23.1;23.1;23;23.1;23.1;23.1;23.1;23.1;23.1;23.1;23.1;23.1;23.2;23.1;23.1;23.1;23.1;23.1;23.1;23.1;23.1;23.1;23.1;23.1;23.1;23.1;23.1;23.1;23.1;23.1;23.1;23.1;23.1;23.1;23.2;23.2;23.1;23.2;23.2;23.2;23.2;23.2;23.2;23.1;23.1;23.2;23.2;23.2;23.2;23.3;23.3;23.2;23.2…
23.2;23.2;23.1;23.2;23.1;23;23;23;23;23;23;23;23;23;22.8;23;23;23;23;23;23.1;23;23.1;23;23;23;23;23.1;23;23.1;23;23.1;23.1;23;23.1;23;23.1;23.1;23.1;23.1;23.1;23;23.1;23.1;23.1;23.1;23.1;23.1;23.2;23.1;23.1;23.1;23.1;23.1;23.1;23.1;23.1;23.1;23.1;23.1;23.1;23.1;23.1;23.1;23.1;23.2;23.1;23.1;23.1;23.1;23.2;23.2;23.2;23.2;23.2;23.2;23.2;23.2;23.2;23.2;23.2;23.2;23.2;23.3;23.2;23.3;23.2;23.3;23.3;23…
23.3;23.2;23.1;23.1;23.1;22.9;23;23.1;23;22.9;23;23;23;23.1;23;23;23;23;22.9;23;23;23;23.1;23;23;23;23;23;23;23.1;23.1;23.1;23.1;23.1;23.1;23.1;23;23.1;23.2;23.1;23.1;23.1;23.1;23.1;23.1;23.1;23.1;23.1;23.1;23.1;23.1;23.1;23.1;23.1;23.1;23.1;23.1;23.2;23.2;23.2;23.2;23.1;23.1;23.1;23.2;23.1;23.2;23.1;23.2;23.2;23.2;23.2;23.2;23.1;23.2;23.2;23.2;23.2;23.1;23.2;23.1;23.2;23.2;23.2;23.3;23.3;23.3;23…
23.2;23.1;23.1;23;23.1;23;22.9;22.9;23;22.9;22.9;22.9;23;23;23;23;23.1;23.1;23.1;23;23.1;23;23;23;23;23;23;23;23.1;23.1;23.1;23.1;23;23.2;23.1;23.1;23.1;23.1;23.1;23.1;23.1;23.1;23.1;23;23.2;23.1;23.1;23.1;23.1;23.2;23.1;23.1;23.2;23.1;23.1;23.1;23.1;23.1;23.1;23.2;23.1;23.2;23.1;23.2;23.2;23.2;23.1;23.1;23.2;23.2;23.2;23.2;23.2;23.3;23.2;23.2;23.2;23.2;23.2;23.2;23.2;23.2;23.3;23.2;23.3;23.3;23.…
23.1;23.1;23;23;23;23;23;23;23;22.9;23;22.9;23;23;23;23;23.1;23.1;23.1;23;23;23;23;23;23;23;23;23;23.1;23;23;23.1;23.1;23.1;23.1;23.1;23.1;23.1;23.1;23.1;23.1;23.1;23.1;23.1;23.1;23.1;23.1;23.1;23.1;23.2;23.2;23.1;23.1;23.1;23.1;23.1;23.1;23.1;23.2;23.2;23.2;23.1;23.1;23.1;23.1;23.2;23.1;23.2;23.2;23.2;23.2;23.2;23.2;23.2;23.2;23.2;23.2;23.2;23.2;23.2;23.2;23.2;23.3;23.3;23.3;23.3;23.3;23.2;23.3;…
23.1;23;23;23.1;23;23;23;23;23;23;23;23;23;23;23;23;23;23;23;23;23;23;23;23;23;23;23;23.1;23.1;23;23.1;23.1;23.1;23.1;23;23.1;23;23.1;23;23.1;23.1;23.1;23.1;23.1;23.1;23.1;23.2;23.1;23.1;23.1;23.1;23.1;23.1;23.1;23.1;23.2;23.1;23.1;23.2;23.2;23.2;23.2;23.2;23.1;23.1;23.2;23.1;23.2;23.2;23.2;23.2;23.2;23.3;23.3;23.2;23.2;23.2;23.2;23.2;23.2;23.2;23.2;23.3;23.4;23.3;23.3;23.3;23.3;23.2;23.4;23.3;23…
23.1;23;23;23;23;23;23;23;23;23;23;23;23.1;23;23;23;23;23.1;23.1;23.1;23.1;23.1;23;23;23;23;23;23.1;23.1;23.1;23.1;23.1;23.1;23;23.1;23.1;23.1;23.1;23.1;23.1;23.1;23.2;23.2;23.1;23.1;23.1;23.1;23.2;23.2;23.2;23.1;23.1;23.1;23.1;23.1;23.1;23.2;23.2;23.2;23.2;23.2;23.1;23.1;23.2;23.2;23.1;23.2;23.2;23.1;23.2;23.2;23.2;23.2;23.2;23.2;23.2;23.2;23.3;23.3;23.3;23.2;23.2;23.3;23.3;23.2;23.3;23.3;23.3;2…
23;23;23;23;23;23;23;23;23;23.1;23.1;23.1;23.1;23;23;23.1;23;23;23;23.1;23.1;23.1;23;23;23;23;23;23;23.1;23.1;23.1;23.1;23.1;23.1;23.1;23.1;23.1;23.1;23.1;23.1;23.1;23.1;23.1;23.2;23.2;23.1;23.1;23.1;23.2;23.1;23.1;23.1;23.2;23.2;23.1;23.2;23.1;23.1;23.2;23.2;23.2;23.2;23.2;23.1;23.1;23.2;23.1;23.2;23.2;23.2;23.2;23.2;23.2;23.2;23.2;23.2;23.3;23.3;23.2;23.3;23.2;23.3;23.3;23.3;23.2;23.3;23.2;23.3…
23;23;23;23.1;23.1;23;23.1;23;23;23;23.1;23.1;23;23;23;23;23;23;23;23.1;23.1;23.1;23;23;23;23;23.1;23;23.1;23.1;23.1;23.1;23.2;23.1;23.1;23.1;23.2;23.1;23.2;23.1;23.1;23.1;23.2;23.2;23.1;23.1;23.2;23.2;23.2;23.1;23.1;23.2;23.1;23.1;23.2;23.2;23.2;23.1;23.1;23.2;23.2;23.1;23.2;23.2;23.2;23.2;23.2;23.2;23.2;23.2;23.2;23.2;23.2;23.2;23.2;23.2;23.2;23.3;23.3;23.3;23.3;23.2;23.3;23.3;23.3;23.3;23.3;23…
23;23;23;23;23;23;23;23;23;23;23;23;23;23;23.1;23;23;23.1;23;23.1;23.1;23.1;23.1;23;23.1;23;23.1;23.1;23;23.1;23;23.1;23.1;23.1;23.1;23.1;23.1;23.1;23.1;23.1;23.1;23.2;23.1;23.1;23.1;23.1;23.2;23.2;23.2;23.1;23.2;23.1;23.1;23.1;23;23.2;23.2;23.1;23.1;23.1;23.2;23.2;23.1;23.1;23.1;23.2;23.2;23.2;23.1;23.2;23.2;23.2;23.2;23.2;23.2;23.2;23.3;23.2;23.3;23.3;23.3;23.2;23.3;23.2;23.3;23.3;23.3;23.4;23.…
23.1;23;23;23.1;23;23;23.1;23;23;23;23;23.1;23.1;23;23;23.1;23;23;23.1;23;23.1;23.1;23.1;23;23;23.1;23.1;23.1;23.2;23.1;23.1;23;23.1;23.1;23.1;23.1;23.1;23.1;23.1;23.1;23.1;23.1;23.1;23.1;23.1;23.1;23.1;23.2;23.1;23.1;23.1;23.1;23.1;23.1;23.1;23.1;23.2;23.1;23.1;23.1;23.1;23.1;23.2;23.2;23.2;23.2;23.2;23.2;23.2;23.2;23.2;23.2;23.3;23.2;23.2;23.2;23.3;23.3;23.3;23.3;23.3;23.3;23.3;23.3;23.3;23.3;2…
23.1;23;23;23;23;23;23;23;23;23;23;23.1;23;23.1;23;23;23.1;23;23.1;23.1;23.1;23.1;23.1;23.1;23;23.1;23.1;23.1;23;23.1;23.1;23.1;23.1;23.1;23.1;23.1;23.1;23.1;23.1;23.1;23.1;23.1;23.2;23.1;23.1;23.1;23.1;23.2;23.1;23.2;23.2;23.1;23.2;23.1;23.1;23.1;23.2;23.1;23.1;23.1;23.1;23.1;23.2;23.2;23.2;23.2;23.2;23.2;23.3;23.2;23.2;23.2;23.3;23.2;23.2;23.2;23.3;23.3;23.2;23.3;23.2;23.3;23.3;23.3;23.3;23.3;2…
23;23;23;23;23;23;23;22.9;23;23;23;23;23.1;23.1;23;23;23;23.1;23;23.1;23.1;23;23.1;23;23.1;23.1;23;23.1;23.1;23.1;23.1;23.1;23.1;23.1;23.1;23.1;23.1;23.1;23.1;23.1;23.1;23.1;23.1;23.1;23.1;23.1;23.1;23.2;23.1;23.1;23.1;23.1;23.1;23.1;23.1;23.1;23.1;23.1;23.1;23.1;23.2;23.2;23.2;23.2;23.2;23.2;23.2;23.2;23.2;23.2;23.3;23.2;23.2;23.2;23.2;23.3;23.2;23.2;23.2;23.3;23.3;23.3;23.2;23.3;23.3;23.3;23.3;…
23;23;23;23;23;23.1;23;23;23;23;23;23;23;23;23;23;23;23.1;23;23.1;23.1;23;23;23;23;23.1;23.1;23;23.1;23.1;23.1;23.1;23.1;23.1;23.1;23.1;23.1;23.1;23.1;23.1;23.1;23.1;23.1;23.1;23.1;23.1;23.2;23.2;23.1;23.2;23.2;23.2;23.1;23.1;23.2;23.1;23.1;23.1;23.1;23.1;23.1;23.1;23.2;23.2;23.2;23.2;23.2;23.2;23.2;23.2;23.2;23.2;23.2;23.2;23.2;23.3;23.3;23.3;23.3;23.3;23.3;23.3;23.3;23.3;23.3;23.3;23.3;23.3;23.…
23;23;23;23;23;23;23;23;23;23;23.1;23.1;23;23;23.1;23.1;23;23;23;23.1;23.1;23.1;23.1;23.1;23.1;23.1;23;23.1;23;23.1;23.1;23.1;23.1;23.1;23.1;23.1;23.1;23.1;23.1;23.1;23.1;23.1;23.2;23.2;23.2;23.1;23.2;23.2;23.1;23.2;23.2;23.2;23.2;23.1;23.1;23.1;23.1;23.2;23.2;23.2;23.2;23.2;23.2;23.2;23.2;23.2;23.2;23.2;23.2;23.3;23.3;23.2;23.3;23.3;23.3;23.3;23.3;23.3;23.3;23.3;23.3;23.3;23.3;23.3;23.3;23.3;23.…
23;23;23;23;23;23;23.1;23.1;23;23;23.1;23.1;23.1;23;23;23;23;23;23;23.1;23;23.1;23.1;23.1;23.1;23.1;23.2;23.1;23.1;23.1;23.1;23.1;23.1;23.2;23.1;23.1;23.1;23.1;23.1;23.1;23.1;23.2;23.2;23.2;23.2;23.1;23.2;23.2;23.2;23.2;23.2;23.2;23.1;23.1;23.2;23.1;23.2;23.2;23.1;23.2;23.2;23.2;23.2;23.2;23.2;23.2;23.2;23.2;23.2;23.2;23.3;23.3;23.3;23.3;23.2;23.3;23.3;23.3;23.3;23.3;23.2;23.3;23.3;23.3;23.3;23.3…
23;23;23;23;23;23;23;23;23;22.9;23.1;23.1;23.1;23;23.1;23;23;23.1;23.1;23.1;23.1;23.1;23.2;23.1;23.1;23;23.1;23.1;23.1;23.1;23.1;23.2;23.1;23.2;23.2;23.2;23.1;23.1;23.1;23.1;23.1;23.1;23.2;23.2;23.2;23.2;23.2;23.2;23.2;23.2;23.2;23.2;23.2;23.1;23.2;23.2;23.2;23.1;23.2;23.2;23.2;23.2;23.2;23.2;23.2;23.2;23.2;23.2;23.2;23.2;23.2;23.3;23.2;23.3;23.3;23.3;23.3;23.3;23.3;23.3;23.3;23.3;23.3;23.3;23.3;…
23;23;23;23;23;23.1;23;23;23;22.9;23.1;23.1;23;23;23;23.1;23.1;23;23;23.1;23.1;23.1;23.2;23;23.1;23.1;23.1;23.1;23.1;23.2;23.1;23.1;23.1;23.2;23.1;23.1;23.1;23.1;23.1;23.1;23.1;23.2;23.2;23.2;23.1;23.2;23.2;23.2;23.2;23.2;23.2;23.2;23.2;23.1;23.2;23.1;23.1;23.1;23.2;23.2;23.2;23.2;23.2;23.2;23.2;23.2;23.2;23.2;23.2;23.2;23.2;23.2;23.3;23.3;23.2;23.3;23.3;23.3;23.3;23.2;23.2;23.3;23.2;23.3;23.3;23…
23;23;23;23;23;22.9;22.9;22.9;23;22.9;23;23.1;23;23.1;23;23.1;23.1;23.1;23.1;23.1;23.1;23.1;23.1;23.1;23.1;23.1;23.1;23.1;23.1;23.1;23.1;23.1;23.1;23.1;23.1;23.1;23.2;23.1;23.1;23.1;23.1;23.1;23.2;23.2;23.2;23.2;23.2;23.2;23.2;23.2;23.2;23.2;23.2;23.2;23.2;23.1;23.1;23.2;23.2;23.1;23.2;23.1;23.2;23.2;23.2;23.2;23.2;23.2;23.2;23.2;23.2;23.2;23.3;23.2;23.2;23.2;23.2;23.2;23.2;23.2;23.3;23.3;23.3;23…
23;23;23;23;23;23;23;23;23;22.9;23.1;23.1;23;23;23;23.1;23.1;23.1;23.1;23.1;23;23;23.1;23.1;23.1;23.1;23.2;23.2;23.1;23.1;23.1;23.1;23.1;23.1;23.1;23.1;23.1;23.1;23.1;23.1;23.1;23.2;23.2;23.2;23.2;23.2;23.2;23.2;23.2;23.1;23.2;23.2;23.2;23.2;23.1;23.1;23.1;23.1;23.1;23.2;23.2;23.2;23.2;23.2;23.2;23.1;23.3;23.2;23.2;23.3;23.3;23.2;23.3;23.3;23.3;23.2;23.3;23.2;23.2;23.2;23.3;23.3;23.3;23.3;23.3;23…
23;23;23;23;23;23;23.1;23;23.1;23;23;23;23;23;23.1;23.1;23;23.1;23.1;23.1;23.1;23.1;23.1;23.1;23.1;23.1;23;23.1;23.1;23.1;23.1;23.1;23.1;23.1;23.1;23.1;23.1;23.1;23.2;23.2;23.1;23.2;23.2;23.1;23.2;23.2;23.2;23.1;23.2;23.2;23.2;23.2;23.2;23.2;23.1;23.2;23.2;23.1;23.1;23.2;23.2;23.2;23.1;23.2;23.2;23.2;23.2;23.2;23.2;23.2;23.3;23.3;23.3;23.3;23.2;23.2;23.2;23.2;23.3;23.3;23.2;23.3;23.3;23.3;23.3;23…
23;23;23;23;23;23;23;23;23;23;23;23;23;23.1;23;23;23.1;23.1;23;23;23.1;23.1;23.1;23;23.1;23.1;23.1;23.1;23.1;23.1;23.1;23.2;23.1;23.2;23.1;23.1;23.1;23.1;23.1;23.1;23.2;23.2;23.2;23.2;23.2;23.1;23.2;23.2;23.2;23.2;23.2;23.2;23.2;23.1;23.1;23.1;23.2;23.1;23.2;23.1;23.1;23.1;23.2;23.2;23.1;23.2;23.2;23.2;23.2;23.2;23.2;23.3;23.3;23.2;23.2;23.3;23.3;23.3;23.3;23.3;23.3;23.3;23.3;23.3;23.3;23.3;23.3;…
23.1;23;23;23;23;23;23;23;23;23;23;23.1;23;23;23;23;23;23.2;23;23;23;23;23;23.1;23.1;23;23.1;23.1;23.1;23.1;23.1;23.1;23.1;23.1;23.1;23.1;23.1;23.1;23.1;23.2;23.2;23.2;23.1;23.2;23.2;23.2;23.2;23.2;23.2;23.2;23.1;23.2;23.2;23.2;23.2;23.1;23.2;23.2;23.2;23.2;23.2;23.2;23.1;23.2;23.2;23.2;23.2;23.3;23.1;23.3;23.3;23.3;23.3;23.3;23.2;23.3;23.3;23.3;23.3;23.3;23.2;23.3;23.3;23.4;23.3;23.3;23.3;23.5;2…
23;23;23;23.1;23;23.1;23.1;23;23.1;23;23;23.1;23;23;23.1;23;23;23;23;23;23;23;23.1;23.1;23;23.1;23.1;23;23.1;23.2;23.1;23.1;23.1;23.1;23.1;23.1;23.1;23.1;23;23.1;23.1;23;23.1;23.2;23.2;23.2;23.2;23.2;23.2;23.2;23.2;23.2;23.2;23.2;23.2;23.1;23.2;23.1;23.2;23.2;23.2;23.2;23.2;23.2;23.2;23.2;23.2;23.2;23.2;23.3;23.1;23.2;23.3;23.2;23.3;23.3;23.4;23.3;23.3;23.3;23.3;23.3;23.3;23.4;23.3;23.4;23.4;23.5…
23.1;23;23;23;23.1;23;23;23;23;23;23;23.1;23.1;23.1;23;23;23;23.1;23;23.1;23;23.1;23.1;23.1;23.1;23.1;23.1;23.1;23.1;23.1;23.1;23.1;23.2;23.1;23.1;23.1;23;23.1;23.1;23.1;23.1;23.2;23.2;23.2;23.1;23.2;23.2;23.2;23.2;23.2;23.2;23.1;23.2;23.2;23.2;23.2;23.1;23.1;23.2;23.2;23.2;23.2;23.2;23.2;23.2;23.2;23.2;23.2;23.2;23.2;23.2;23.2;23.2;23.3;23.2;23.2;23.3;23.3;23.3;23.3;23.3;23.3;23.3;23.3;23.3;23.4…
23.1;23;23;23;23;23.1;23;23;23;23.1;23;23.1;23;23;23.1;23.1;23.1;23.1;23.1;23.1;23.1;23.1;23.1;23.1;23.1;23.1;23.1;23;23.1;23.1;23.1;23.1;23.1;23.1;23.1;23.1;23.2;23.1;23.1;23.1;23.1;23.1;23.1;23.2;23.2;23.2;23.2;23.2;23.2;23.2;23.1;23.2;23.2;23.1;23.2;23.2;23.1;23.2;23.2;23.2;23.2;23.2;23.2;23.2;23.2;23.2;23.2;23.2;23.2;23.2;23.2;23.2;23.3;23.2;23.3;23.3;23.3;23.3;23.3;23.3;23.3;23.3;23.3;23.3;2…
23.1;23.1;23;23;23.1;23;23.1;23;23;23.1;23;23.1;23.1;23;23.1;23.1;23.1;23.2;23.1;23.1;23.1;23.1;23.1;23.1;23;23;23;23;23;23.1;23.1;23.1;23.1;23.2;23.2;23.1;23.1;23.1;23.1;23.1;23.1;23.1;23.1;23.2;23.2;23.2;23.2;23.2;23.2;23.2;23.2;23.2;23.2;23.2;23.2;23.1;23.2;23.2;23.2;23.2;23.2;23.2;23.2;23.2;23.2;23.2;23.2;23.2;23.2;23.2;23.2;23.2;23.3;23.3;23.3;23.3;23.3;23.3;23.3;23.3;23.3;23.3;23.3;23.3;23.…
23.1;23;23;23;23;23;23;23;23;23;23.1;23.1;23.1;23;23;23.1;23.1;23.1;23.1;23.1;23;23.1;23.1;23.1;23.1;23;23.1;23.1;23.1;23.1;23.1;23.1;23.1;23.2;23.2;23.1;23.1;23.1;23.1;23.1;23.1;23.1;23.2;23.2;23.2;23.2;23.2;23.2;23.2;23.2;23.2;23.1;23.1;23.2;23.2;23.2;23.2;23.2;23.2;23.2;23.2;23.2;23.2;23.2;23.2;23.2;23.2;23.2;23.2;23.2;23.2;23.2;23.2;23.2;23.3;23.3;23.3;23.3;23.3;23.4;23.3;23.3;23.3;23.4;23.4;…
23.1;23;23.1;23.1;23;23;23;23;23.1;23;23.1;23.1;23.1;23;23;23.1;23.1;23.1;23.1;23.1;23.1;23.1;23.1;23.1;23.1;23.1;23.2;23.1;23.1;23.1;23.1;23.1;23.1;23.1;23.2;23.2;23.1;23.1;23.1;23.1;23.1;23.1;23.2;23.2;23.2;23.2;23.2;23.2;23.2;23.2;23.2;23.2;23.2;23.2;23.2;23.2;23.2;23.2;23.1;23.2;23.2;23.2;23.2;23.2;23.2;23.2;23.2;23.3;23.2;23.2;23.3;23.2;23.3;23.3;23.3;23.3;23.3;23.3;23.4;23.4;23.3;23.3;23.4;…
23.1;23;23.1;23;23;23;23;23;23.1;23;23.1;23;23;23;23.1;23.1;23;23.1;23;23.1;23;23.1;23.1;23.1;23;23.1;23.2;23.1;23;23.1;23.1;23.1;23.2;23.1;23.1;23.1;23.1;23.1;23.1;23.1;23.1;23.1;23.1;23.1;23.2;23.2;23.2;23.2;23.2;23.2;23.2;23.2;23.2;23.2;23.2;23.2;23.2;23.2;23.2;23.2;23.2;23.2;23.2;23.1;23.2;23.2;23.2;23.2;23.2;23.3;23.2;23.3;23.3;23.3;23.2;23.3;23.3;23.3;23.3;23.3;23.4;23.3;23.4;23.4;23.4;23.4…
23;23;23;23.1;23;23;23;23;23;22.9;23;23;23;23.1;23;23.1;23.1;23.2;23.1;23;23;23.1;23.1;23.1;23.1;23.1;23.1;23.2;23.1;23.1;23.1;23.1;23.1;23.2;23.1;23.2;23.1;23.1;23.1;23.1;23.2;23.2;23.2;23.2;23.2;23.2;23.2;23.2;23.2;23.2;23.2;23.2;23.2;23.1;23.2;23.2;23.2;23.2;23.2;23.2;23.2;23.2;23.2;23.1;23.2;23.2;23.2;23.2;23.2;23.3;23.3;23.3;23.3;23.3;23.3;23.2;23.3;23.3;23.3;23.3;23.3;23.4;23.4;23.4;23.4;23…
23.1;23.1;23.1;23;23;23;23;23;23;23;23;23;23;23.1;23;23;23.1;23.2;23.1;23.1;23.1;23.1;23.2;23.1;23.1;23.1;23.1;23.1;23.1;23.1;23.1;23.1;23.1;23.1;23.1;23.2;23.1;23.1;23.1;23.1;23.1;23.2;23.2;23.2;23.2;23.2;23.2;23.2;23.2;23.2;23.2;23.2;23.2;23.2;23.2;23.2;23.2;23.2;23.2;23.2;23.3;23.3;23.2;23.2;23.2;23.2;23.2;23.3;23.3;23.3;23.3;23.3;23.3;23.3;23.3;23.3;23.3;23.3;23.3;23.3;23.3;23.3;23.3;23.4;23.…
23.1;23;23;23;23;23;23;23;23.1;23;23;23.1;23;23.1;23.1;23.1;23;23.1;23.1;23.1;23.1;23.1;23.1;23.1;23.1;23.1;23.3;23.2;23.1;23.1;23.1;23.1;23.2;23.1;23.2;23.2;23.1;23.1;23.1;23.1;23.2;23.1;23.1;23.2;23.2;23.2;23.2;23.2;23.2;23.2;23.2;23.1;23.2;23.2;23.2;23.2;23.2;23.2;23.2;23.2;23.2;23.3;23.2;23.2;23.3;23.3;23.3;23.3;23.3;23.3;23.3;23.2;23.3;23.3;23.3;23.3;23.3;23.3;23.3;23.4;23.3;23.3;23.3;23.3;2…
23.1;23.1;23.1;23;23;23;23;23.1;23.1;23.1;23;23.1;23.1;23.1;23.1;23.1;23.1;23.1;23.1;23.1;23.1;23.1;23.1;23.1;23.1;23.1;23.2;23.1;23.1;23.1;23.1;23.2;23.1;23.2;23.1;23.1;23.1;23.2;23.2;23.1;23.2;23.2;23.2;23.2;23.1;23.2;23.2;23.3;23.2;23.2;23.3;23.2;23.2;23.2;23.2;23.2;23.2;23.2;23.2;23.2;23.2;23.2;23.3;23.2;23.2;23.2;23.2;23.3;23.3;23.3;23.3;23.3;23.3;23.3;23.3;23.3;23.3;23.3;23.3;23.3;23.3;23.3…
23.1;23.1;23.1;23.1;23.1;23;23;23.1;23.1;23.1;23.1;23.1;23.1;23.1;23.1;23.1;23.1;23.1;23.1;23.1;23.1;23.1;23.1;23.1;23.1;23.1;23.2;23.1;23.1;23.1;23.1;23.2;23.1;23.1;23.1;23.1;23.1;23.1;23.1;23.1;23.1;23.2;23.2;23.1;23.2;23.2;23.2;23.2;23.2;23.2;23.2;23.2;23.2;23.2;23.2;23.2;23.2;23.2;23.2;23.2;23.2;23.3;23.1;23.2;23.2;23.2;23.2;23.3;23.3;23.3;23.3;23.3;23.3;23.3;23.3;23.3;23.3;23.3;23.3;23.3;23.…
23.1;23.1;23;23;23;23;23.1;23;23.1;23.1;23.1;23.1;23;23.1;23.1;23.1;23.1;23.1;23.1;23.1;23.1;23.1;23.1;23.1;23.2;23;23.1;23.1;23.1;23.1;23.1;23.1;23.1;23.1;23.1;23.2;23.1;23.1;23.2;23.2;23.1;23.1;23.2;23.3;23.1;23.2;23.2;23.2;23.2;23.2;23.2;23.2;23.2;23.2;23.2;23.2;23.2;23.2;23.2;23.2;23.2;23.2;23.2;23.2;23.2;23.2;23.2;23.3;23.2;23.3;23.3;23.3;23.3;23.3;23.3;23.3;23.3;23.2;23.3;23.3;23.2;23.3;23.…
23;23;23;23;23.1;23;23.1;23;23.1;23;23.1;23.1;23.1;23.1;23.1;23.1;23.1;23.1;23;23.1;23.1;23.1;23.1;23.1;23.1;23;23.1;23;23.1;23.2;23.2;23.1;23.1;23.1;23.2;23.1;23.2;23.1;23.1;23.2;23.1;23.2;23.2;23.2;23.3;23.3;23.3;23.2;23.2;23.2;23.2;23.2;23.2;23.2;23.2;23.2;23.2;23.2;23.2;23.2;23.2;23.3;23.2;23.2;23.2;23.2;23.2;23.3;23.3;23.3;23.3;23.3;23.3;23.3;23.3;23.3;23.3;23.2;23.3;23.3;23.3;23.3;23.3;23.4…
23;23;23;23;23;23;23.1;23;23.1;23;23.1;23.1;23.1;23.1;23.1;23;23.1;23;23;23.1;23.1;23.1;23;23.1;23.1;23.1;23.1;23.1;23;23.1;23.1;23.1;23.1;23.1;23.1;23.1;23.2;23.1;23.1;23.1;23.2;23.2;23.2;23.2;23.3;23.3;23.1;23.2;23.2;23.2;23.2;23.2;23.2;23.2;23.2;23.2;23.2;23.2;23.2;23.2;23.2;23.2;23.2;23.2;23.2;23.2;23.2;23.3;23.2;23.3;23.3;23.3;23.2;23.3;23.3;23.3;23.3;23.3;23.3;23.3;23.3;23.3;23.3;23.4;23.4;…
23.2;23.1;23;23;23;23;23;23;23.1;23.1;23.1;23.1;23.1;23.1;23.1;23;23;23;23;23;23.1;23.1;23.1;23.1;23.1;23.1;23;23;23.1;23.1;23.1;23.1;23.1;23.1;23.1;23.1;23.1;23.1;23.2;23.2;23.1;23.2;23.2;23.2;23.2;23.2;23.3;23.2;23.2;23.2;23.2;23.2;23.2;23.2;23.2;23.2;23.2;23.2;23.2;23.2;23.2;23.2;23.2;23.2;23.2;23.2;23.2;23.3;23.3;23.2;23.2;23.3;23.3;23.3;23.3;23.2;23.3;23.3;23.3;23.3;23.3;23.3;23.4;23.4;23.4;…
23.2;23.1;23;23;23;23.1;23;23;23.1;23;23.1;23.2;23.1;23.2;23.1;23;23;23.1;23;23;23.1;23;23.1;23.1;23.1;23.1;23.1;23.1;23.1;23.1;23.1;23.1;23.1;23.2;23.2;23.1;23.1;23.1;23.2;23.2;23.1;23.2;23.2;23.2;23.2;23.2;23.2;23.3;23.2;23.2;23.2;23.2;23.2;23.2;23.2;23.2;23.2;23.2;23.2;23.2;23.3;23.2;23.2;23.2;23.2;23.2;23.2;23.3;23.2;23.3;23.3;23.3;23.3;23.3;23.3;23.3;23.3;23.3;23.3;23.3;23.3;23.3;23.3;23.3;2…
23.2;23.1;23;23.1;23;23;23.1;23;23.1;23.1;23;23.1;23.1;23.1;23.1;23.1;23.1;23;23.1;23;23.1;23.1;23;23.1;23;23.1;23.1;23.1;23.1;23.1;23.1;23.1;23.1;23.1;23.1;23.1;23.1;23.1;23.2;23.1;23.1;23.2;23.1;23.2;23.2;23.2;23.1;23.2;23.2;23.2;23.2;23.2;23.2;23.2;23.3;23.2;23.2;23.2;23.2;23.2;23.2;23.2;23.2;23.3;23.2;23.2;23.2;23.3;23.3;23.2;23.3;23.3;23.3;23.3;23.3;23.3;23.3;23.2;23.3;23.3;23.3;23.2;23.3;23…
23.1;23;23.1;23;23.1;23.1;23;23.1;23;23.1;23.1;23.2;23.1;23.1;23.1;23.1;23.1;23.1;23.1;23.1;23;23.1;23.1;23.1;23.1;23.2;23.1;23;23.1;23.1;23.1;23.1;23.2;23.1;23.2;23.1;23.1;23.1;23.2;23.1;23.2;23.2;23.2;23.2;23.2;23.2;23.2;23.2;23.2;23.2;23.2;23.2;23.2;23.2;23.2;23.2;23.2;23.2;23.2;23.2;23.2;23.2;23.2;23.2;23.2;23.2;23.3;23.3;23.4;23.3;23.3;23.3;23.3;23.3;23.3;23.5;23.4;23.2;23.3;23.3;23.3;23.3;2…
23.2;23;23;23.1;23;23.1;23;23.1;23.1;23;23;23.1;23.1;23.1;23.1;23.1;23.1;23.1;23.1;23;23.1;23.1;23.1;23.1;23;23.1;23.1;23.1;23.1;23;23.1;23.1;23.1;23.1;23.2;23.1;23.2;23.2;23.2;23.2;23.2;23.3;23.2;23.2;23.2;23.2;23.2;23.2;23.2;23.2;23.2;23.2;23.2;23.2;23.2;23.1;23.2;23.2;23.2;23.2;23.2;23.2;23.2;23.3;23.2;23.2;23.2;23.3;23.3;23.3;23.3;23.3;23.3;23.3;23.3;23.3;23.3;23.3;23.3;23.3;23.3;23.3;23.3;23…
23.1;23;23;23.1;23.1;23;23;23;23;23;23;23;23.1;23.1;23.1;23;23.1;23.1;23.1;23;23;23.1;23.2;23.1;23;23.1;23.1;23.2;23.2;23.1;23.1;23.1;23.1;23.1;23.2;23.2;23.2;23.2;23.1;23.2;23.2;23.2;23.2;23.1;23.2;23.3;23.2;23.2;23.2;23.2;23.2;23.2;23.2;23.2;23.2;23.2;23.2;23.2;23.2;23.2;23.2;23.2;23.2;23.2;23.3;23.2;23.3;23.3;23.2;23.3;23.3;23.3;23.3;23.3;23.3;23.3;23.3;23.2;23.3;23.3;23.4;23.3;23.3;23.3;23.4;…
23.1;23;23.1;23;23;23;23.1;23;23;23;23.1;23.1;23.1;23.1;23.1;23.1;23.1;23.1;23;23;23.1;23.1;23.1;23.1;23.2;23.2;23.2;23.1;23.2;23.1;23.2;23.1;23.2;23.1;23.2;23.2;23.1;23.1;23.2;23.2;23.2;23.2;23.1;23.2;23.2;23.2;23.2;23.2;23.2;23.2;23.2;23.2;23.2;23.2;23.2;23.2;23.2;23.2;23.2;23.2;23.2;23.2;23.2;23.2;23.3;23.2;23.2;23.3;23.2;23.2;23.3;23.3;23.3;23.3;23.3;23.3;23.3;23.3;23.4;23.3;23.4;23.3;23.3;23…
23;23;23.1;23;23.1;23;23;23.1;23.1;23.1;23;23;23.1;23.1;23.1;23;23.1;23.1;23.1;23.1;23.1;23.1;23.1;23;23.1;23.1;23.1;23.2;23.2;23.2;23.1;23.1;23.2;23.2;23.2;23.1;23.2;23.2;23.1;23.2;23.2;23.2;23.2;23.1;23.2;23.2;23.2;23.3;23.2;23.2;23.1;23.1;23.2;23.2;23.2;23.2;23.2;23.2;23.2;23.3;23.2;23.2;23.2;23.2;23.2;23.2;23.3;23.2;23.2;23.3;23.3;23.3;23.3;23.3;23.3;23.3;23.3;23.3;23.3;23.4;23.3;23.3;23.3;23…
23.1;23;23;23.1;23.1;23;23.1;23.1;23.1;23.1;23.1;23;23;23.1;23.1;23.1;23.1;23.1;23.1;23.1;23.1;23.1;23.1;23.1;23;23.1;23.2;23.1;23.2;23.1;23.2;23.2;23.2;23.1;23.2;23.1;23.2;23.1;23.2;23.1;23.1;23.2;23.2;23.2;23.2;23.2;23.2;23.2;23.2;23.2;23.2;23.2;23.2;23.2;23.2;23.2;23.3;23.2;23.2;23.2;23.2;23.2;23.2;23.2;23.2;23.2;23.2;23.3;23.1;23.2;23.3;23.3;23.3;23.3;23.3;23.3;23.3;23.3;23.3;23.3;23.3;23.3;2…
23;23;23;23.1;23.1;23.1;23;23.1;23.1;23;23;23;23.1;23.1;23.1;23.1;23.1;23.1;23.1;23.1;23.1;23.1;23.1;23.1;22.9;23.1;23.1;23.2;23.1;23.1;23.2;23.2;23.2;23.1;23.2;23.2;23.2;23.1;23.1;23.2;23.2;23.3;23.2;23.2;23.3;23.2;23.2;23.3;23.2;23.2;23.2;23.2;23.2;23.2;23.2;23.2;23.3;23.2;23.3;23.2;23.2;23.3;23.2;23.2;23.3;23.2;23.3;23.3;23.3;23.3;23.3;23.3;23.3;23.3;23.3;23.3;23.3;23.3;23.3;23.4;23.4;23.3;23.…
23;23;23;23;23.1;23.1;23.1;23.1;23.1;23.1;23.1;23.1;23.1;23.1;23.1;23.1;23.1;23;23.1;23.1;23.1;23.1;23.1;23.1;23.1;23.1;23.2;23;23.2;23.2;23.2;23.2;23.2;23.2;23.2;23.2;23.2;23.2;23.1;23.2;23.1;23.2;23.2;23.2;23.2;23.2;23.2;23.2;23.2;23.2;23.2;23.2;23.2;23.1;23.2;23.2;23.2;23.2;23.3;23.2;23.2;23.2;23.1;23.2;23.2;23.2;23.2;23.3;23.3;23.2;23.3;23.3;23.3;23.3;23.3;23.3;23.3;23.3;23.3;23.3;23.4;23.4;2…
23.2;23;23;23.1;23.1;23.1;23;23.1;23.1;23.1;23.1;23.1;23.1;23.1;23.1;23.1;23.1;23.1;23.2;23.1;23.1;23.2;23.1;23.2;23;23.2;23.2;23.1;23.2;23.2;23.2;23.2;23.1;23.1;23.2;23.1;23.2;23.2;23.1;23.2;23.1;23.2;23.2;23.1;23.3;23.3;23.3;23.3;23.2;23.2;23.2;23.2;23.2;23.2;23.2;23.2;23.2;23.2;23.2;23.2;23.2;23.2;23.2;23.2;23.2;23.2;23.3;23.3;23.3;23.3;23.3;23.3;23.3;23.3;23.4;23.3;23.4;23.3;23.3;23.3;23.3;23…
23.1;23.1;23.1;23;23.1;23.1;23.1;23;23.1;23;23.1;23.1;23.1;23.1;23.1;23.1;23.1;23.1;23.1;23.1;23.1;23.1;23.1;23.1;23.1;23.2;23.1;23.1;23.1;23.2;23.1;23.2;23.1;23.2;23.1;23.1;23.2;23.1;23.2;23.1;23.1;23.2;23.2;23.1;23.3;23.2;23.2;23.3;23.3;23.2;23.2;23.2;23.1;23.2;23.2;23.2;23.1;23.2;23.2;23.2;23.2;23.2;23.2;23.2;23.2;23.2;23.2;23.2;23.2;23.3;23.2;23.3;23.3;23.3;23.3;23.3;23.3;23.3;23.3;23.4;23.3;…
23.1;23.1;23.1;23.1;23.1;23.1;23.1;23.1;23.1;23.1;23.1;23.1;23.1;23.1;23.2;23.1;23.1;23.1;23.1;23.1;23.1;23.1;23.1;23.2;23.2;23.1;23.2;23.1;23.1;23.1;23.2;23.2;23.1;23.1;23.2;23.2;23.2;23.1;23.1;23.2;23.2;23.2;23.2;23.2;23.2;23.2;23.2;23.2;23.2;23.2;23.2;23.2;23.2;23.2;23.2;23.2;23.2;23.2;23.2;23.2;23.2;23.3;23.2;23.2;23.2;23.2;23.2;23.3;23.2;23.3;23.3;23.3;23.3;23.4;23.3;23.3;23.3;23.3;23.3;23.3…
23.1;23;23.2;23;23;23;23.1;23.1;23;23.1;23.1;23.2;23;23.1;23.1;23.1;23.1;23.1;23.1;23.1;23.1;23.1;23.1;23.1;23.1;23.1;23.1;23.1;23.1;23.2;23.1;23.1;23.2;23.1;23.1;23.1;23.1;23.1;23.2;23.1;23.2;23.2;23.1;23.2;23.2;23.2;23.2;23.2;23.2;23.2;23.2;23.2;23.1;23.2;23.2;23.2;23.2;23.2;23.2;23.2;23.1;23.2;23.1;23.2;23.1;23.1;23.2;23.3;23.2;23.3;23.3;23.3;23.3;23.3;23.3;23.3;23.3;23.3;23.3;23.3;23.3;23.3;2…
23.1;23.1;23.1;23.2;23;23;23;23.1;23;23;23.1;23.1;23.1;23.1;23.1;23.1;23.1;23;23.1;23.1;23.1;23.1;23.1;23.1;23.1;23.1;23.1;23.2;23.1;23.2;23.1;23.1;23.1;23.1;23.2;23.1;23.2;23.2;23.1;23.2;23.1;23.2;23.1;23.1;23.1;23.2;23.2;23.2;23.2;23.2;23.2;23.2;23.1;23.2;23.2;23.2;23.2;23.2;23.2;23.2;23.1;23.2;23.2;23.2;23.2;23.2;23.2;23.2;23.2;23.3;23.3;23.3;23.4;23.3;23.3;23.3;23.3;23.3;23.3;23.3;23.3;23.4;2…
23.1;23.1;23;23.2;23;23.1;23;23.1;23.1;23;23.1;23.1;23.1;23;23;23.1;23.1;23;23.1;23.1;23.1;23.1;23.1;23.1;23.1;23.2;23.1;23.1;23.1;23.1;23.1;23.1;23.2;23.1;23.2;23.2;23.2;23.2;23.2;23.2;23.1;23.1;23.1;23.2;23.2;23.2;23.2;23.2;23.2;23.2;23.2;23.2;23.2;23.2;23.2;23.2;23.2;23.2;23.2;23.2;23.2;23.2;23.2;23.2;23.2;23.2;23.2;23.2;23.3;23.3;23.3;23.3;23.3;23.3;23.3;23.3;23.3;23.3;23.3;23.3;23.3;23.3;23.…
23.1;23.1;23.1;23.1;23.1;23;23;23;23;23.1;23.1;23.1;23;23.1;23.1;23;23.1;23.1;23;23.1;23.1;23.1;23.1;23.1;23.2;23.1;23.1;23.1;23.2;23.1;23.1;23.1;23.1;23.2;23.2;23.2;23.2;23.1;23.2;23.1;23.1;23.2;23.1;23.2;23.2;23.2;23.2;23.2;23.2;23.2;23.2;23.2;23.2;23.2;23.2;23.2;23.2;23.2;23.2;23.2;23.2;23.2;23.2;23.2;23.2;23.2;23.2;23.2;23.3;23.3;23.3;23.3;23.3;23.3;23.3;23.3;23.3;23.3;23.3;23.3;23.3;23.3;23.…
23.1;23.1;23;23.1;23.1;23.1;23.1;23;23.1;23;23;23.1;23.1;23.1;23.1;23.1;23;23.1;23.1;23;23.1;23.1;23.1;23.1;23.1;23.1;23.1;23.1;23.1;23.1;23.1;23.1;23.1;23.2;23.1;23.2;23.2;23.2;23.2;23.1;23.1;23.1;23.1;23.2;23.2;23.2;23.2;23.2;23.2;23.2;23.2;23.2;23.2;23.2;23.2;23.2;23.2;23.2;23.2;23.2;23.2;23.3;23.2;23.2;23.2;23.3;23.2;23.3;23.3;23.3;23.3;23.3;23.3;23.3;23.4;23.3;23.3;23.3;23.3;23.3;23.3;23.3;2…
23.2;23;23;23.1;23;23.1;23.1;23.1;23.1;23.1;23;23.2;23.2;23;23.1;23.1;23.1;23;23.1;23.1;23.1;23.1;23;23.1;23.1;23.1;23.1;23.1;23.1;23.1;23.1;23.1;23.1;23.2;23.1;23.2;23.2;23.2;23.1;23.2;23.1;23.2;23.2;23.2;23.2;23.3;23.2;23.3;23;23.2;23.2;23.2;23.2;23.2;23.2;23.2;23.2;23.2;23.2;23.2;23.2;23.2;23.2;23.3;23.2;23.2;23.2;23.3;23.2;23.3;23.3;23.3;23.4;23.4;23.4;23.3;23.3;23.3;23.3;23.3;23.3;23.3;23.3;…
23.2;23.1;23;23;23;23.1;23.1;23.1;23.1;23.1;23.1;23.1;23.1;23.1;23.1;23;23;23;23.1;23;23.1;23.1;23.1;23.1;23;23.1;23.1;23.1;23.1;23.1;23.1;23.1;23.2;23;23.2;23.2;23.2;23.2;23.2;23.2;23.1;23.1;23.2;23.2;23.2;23.2;23.2;23.3;23.2;23.2;23.2;23.2;23.1;23.2;23.2;23.2;23.2;23.2;23.2;23.2;23.2;23.2;23.2;23.2;23.2;23.2;23.2;23.3;23.3;23.3;23.4;23.3;23.3;23.3;23.3;23.3;23.4;23.3;23.3;23.3;23.3;23.3;23.3;23…
23.1;23.1;23;23;23;23.1;23.1;23.1;23.1;23.1;23.1;23.2;23.1;23.1;23.1;23.1;23.1;23.1;23;23.1;23.1;23.1;23.1;23.1;23.1;23.1;23.2;23.1;23.1;23.1;23.1;23.2;23.2;23.2;23.2;23.2;23.2;23.2;23.2;23.2;23.1;23.2;23.2;23.2;23.2;23.2;23.2;23.2;23.2;23.2;23.2;23.2;23.2;23.3;23.2;23.2;23.2;23.2;23.2;23.2;23.2;23.2;23.2;23.2;23.2;23.2;23.3;23.3;23.3;23.4;23.3;23.3;23.3;23.3;23.4;23.3;23.3;23.3;23.3;23.4;23.3;23…
23.1;23.1;23;23.1;23.1;23.1;23.1;23;23.1;23;23.1;23.1;23;23.1;23.1;23.1;23.1;23.1;23.1;23;23.1;23.1;23.1;23.1;23.1;23.1;23.1;23.2;23.2;23.1;23.2;23.1;23.1;23.2;23.2;23.2;23.2;23.2;23.2;23.2;23.2;23.2;23.2;23.2;23.2;23.2;23.2;23.2;23.2;23.2;23.2;23.2;23.2;23.3;23.2;23.2;23.2;23.2;23.2;23.2;23.2;23.2;23.2;23.2;23.2;23.2;23.3;23.3;23.3;23.3;23.3;23.3;23.3;23.3;23.3;23.4;23.3;23.3;23.3;23.3;23.3;23.3…
23.1;23;23;23;23;23.2;23;23.1;23.1;23;23.1;23.1;23.1;23.1;23.1;23.1;23.1;23.1;23.1;23.1;23;23.1;23.1;23.1;23.1;23.1;23.2;23.1;23.2;23.2;23.2;23.1;23.2;23.2;23.3;23.2;23.2;23.2;23.2;23.2;23.2;23.2;23.2;23.2;23.2;23.2;23.2;23.2;23.2;23.2;23.2;23.2;23.2;23.2;23.2;23.2;23.2;23.2;23.2;23.2;23.2;23.3;23.2;23.2;23.2;23.2;23.3;23.3;23.3;23.3;23.3;23.3;23.3;23.3;23.3;23.3;23.3;23.3;23.3;23.3;23.3;23.3;23.…
23.1;23.1;23;23.1;23;23;23;23.1;23.1;23;23;23.1;23.1;23.1;23.1;23.1;23.1;23;23.1;23.1;23.1;23.1;23.1;23.1;23.1;23.2;23.1;23.1;23.1;23.1;23.2;23.2;23.2;23.3;23.2;23.2;23.2;23.2;23.1;23.2;23.1;23.1;23.2;23.2;23.2;23.2;23.2;23.2;23.2;23.2;23.3;23.2;23.2;23.2;23.2;23.2;23.2;23.3;23.2;23.3;23.2;23.2;23.2;23.2;23.3;23.3;23.3;23.3;23.3;23.3;23.3;23.3;23.3;23.3;23.3;23.3;23.3;23.3;23.3;23.4;23.3;23.3;23.…
23.1;23;23;23;23;23;23;23;23;23;23;23;23.1;23.1;23.1;23.1;23.1;23.1;23;23;23.1;23.1;23.2;23.2;23.1;23.2;23.1;23.1;23.1;23.2;23.1;23.2;23.1;23.2;23.2;23.2;23.2;23.2;23.2;23.2;23.2;23.2;23.2;23.2;23.2;23.2;23.2;23.2;23.2;23.2;23.2;23.2;23.2;23.2;23.2;23.2;23.3;23.2;23.2;23.2;23.2;23.2;23.2;23.2;23.2;23.2;23.3;23.2;23.3;23.2;23.3;23.3;23.3;23.3;23.3;23.3;23.4;23.3;23.4;23.3;23.4;23.4;23.3;23.3;23.4;…
23.1;23;23.1;23.1;23.1;23;23;23;23.1;23;22.9;23.1;23;23.1;23.1;23.1;23.1;23.1;23;23;23.1;23.1;23.1;23.1;23.1;23.1;23.2;23.1;23.1;23.1;23.2;23.1;23.2;23.2;23.1;23.2;23.2;23.2;23.2;23.2;23.2;23.2;23.2;23.2;23.2;23.2;23.2;23.2;23.2;23.2;23.2;23.2;23.2;23.2;23.2;23.2;23.3;23.2;23.2;23.2;23.1;23.2;23.2;23.2;23.2;23.2;23.2;23.2;23.2;23.3;23.3;23.3;23.3;23.3;23.3;23.3;23.4;23.3;23.3;23.4;23.3;23.3;23.5;…
23.1;23.1;23.1;23;23;23;23;23.2;23.1;22.9;23.1;23;23.1;23.1;23.1;23.2;23.1;23;23;23;23.1;23.1;23.1;23.1;23.1;23.1;23.1;23.1;23.1;23.1;23.1;23.1;23.2;23.1;23.2;23.2;23.2;23.2;23.2;23.2;23.2;23.2;23.2;23.2;23.2;23.2;23.2;23.2;23.2;23.2;23.2;23.2;23.2;23.2;23.2;23.2;23.3;23.2;23.2;23.2;23.2;23.2;23.2;23.2;23.2;23.2;23.3;23.2;23.2;23.3;23.2;23.3;23.3;23.3;23.3;23.3;23.3;23.3;23.3;23.3;23.4;23.4;23.4;…
23.1;23.1;23;23;23;23;23;23;23.1;23.1;23.1;23.1;23.1;23.1;23.1;23.1;23.1;23;23.1;23.1;23.1;23.1;23.1;23.1;23.1;23.1;23.1;23.1;23.1;23.1;23.1;23.2;23.2;23.1;23.2;23.2;23.2;23.2;23.2;23.2;23.2;23.2;23.2;23.2;23.2;23.2;23.2;23.3;23.2;23.2;23.2;23.2;23.2;23.2;23.2;23.2;23.2;23.2;23.2;23.2;23.2;23.2;23.2;23.2;23.2;23.2;23.2;23.2;23.2;23.3;23.3;23.3;23.3;23.3;23.3;23.4;23.3;23.4;23.3;23.4;23.4;23.3;23.…
23.1;23.1;23;23;23;23;23;23.1;23.1;23;23;23;23.2;23.1;23.1;23;23.1;23.1;23.1;23;23.1;23.1;23.1;23.1;23.1;23.1;23.1;23.1;23.1;23.1;23.1;23.1;23.2;23.2;23.2;23.2;23.2;23.2;23.2;23.2;23.2;23.2;23.2;23.2;23.1;23.2;23.2;23.3;23.2;23.2;23.3;23.2;23.2;23.2;23.2;23.2;23.2;23.2;23.2;23.2;23.2;23.3;23.2;23.2;23.2;23.2;23.1;23.2;23.2;23.2;23.2;23.2;23.2;23.3;23.3;23.3;23.3;23.3;23.4;23.3;23.3;23.3;23.4;23.3…
23.1;23.1;23;23.1;23;23;23.1;23.1;23;23.1;23.1;23.1;23.1;23.1;23.1;23.1;23.1;23.1;23.1;23.1;23.1;23.1;23.1;23.1;23.1;23.2;23.1;23.1;23.1;23.1;23.1;23.1;23.2;23.2;23.2;23.2;23.2;23.2;23.2;23.2;23.2;23.2;23.2;23.2;23.2;23.2;23.3;23.3;23.2;23.2;23.1;23.2;23.1;23.2;23.2;23.2;23.2;23.2;23.2;23.2;23.2;23.2;23.2;23.2;23.2;23.2;23.2;23.3;23.2;23.2;23.3;23.3;23.3;23.3;23.3;23.3;23.3;23.3;23.3;23.4;23.3;23…
23;23;23;23;23.1;23.1;23;23.1;23.1;22.9;23.1;23.1;23.1;23.1;23.1;23.1;23.1;23.1;23.1;23.1;23.1;23.1;23.1;23.1;23.1;23.1;23.1;23.1;23.1;23.1;23.2;23.1;23.2;23.2;23.2;23.2;23.1;23.2;23.2;23.2;23.2;23.2;23.2;23.2;23.2;23.2;23.2;23.3;23.3;23.2;23.2;23.2;23.2;23.2;23.2;23.2;23.2;23.2;23.2;23.2;23.2;23.3;23.3;23.3;23.2;23.2;23.2;23.2;23.2;23.2;23.3;23.2;23.3;23.3;23.2;23.3;23.3;23.3;23.3;23.4;23.4;23.4…
23.1;23;23.1;23.1;23.1;23.1;23.1;23.1;23.1;23.1;23.1;23.1;23.1;23.1;23;23;23.1;23;23;23.1;23.1;23.1;23.2;23.2;23.2;23.1;23.2;23.1;23.1;23.1;23.1;23.2;23.2;23.2;23.2;23.1;23.2;23.2;23.2;23.2;23.2;23.2;23.2;23.2;23.2;23.2;23.2;23.2;23.1;23.3;23.2;23.2;23.2;23.2;23.2;23.1;23.2;23.2;23.2;23.2;23.2;23.2;23.2;23.2;23.2;23.3;23.3;23.3;23.3;23.3;23.3;23.3;23.3;23.3;23.3;23.3;23.3;23.3;23.4;23.4;23.4;23.3…
23.1;23;23.1;23.1;23.1;23;23;23.1;23.2;23;23.1;23.1;23.1;23;23;23.1;23.1;23;23;23;23.1;23.1;23.1;23.1;23.1;23.1;23.1;23.1;23.1;23.1;23.1;23.2;23.2;23.2;23.1;23.2;23.2;23.2;23.2;23.2;23.2;23.2;23.2;23.2;23.2;23.2;23.2;23.3;23.2;23.2;23.1;23.2;23.2;23.2;23.2;23.2;23.2;23.2;23.2;23.2;23.2;23.2;23.2;23.2;23.2;23.3;23.2;23.2;23.3;23.2;23.3;23.3;23.2;23.3;23.3;23.3;23.3;23.3;23.4;23.3;23.3;23.3;23.4;23…
23.1;23.1;23;23;23.1;23.1;23.1;23.1;23;23.1;23.1;23.1;23.1;23.1;23.1;23;23.1;23.1;23;23.1;23.1;23.1;23.1;23.1;23.1;23.1;23.1;23.1;23.2;23.1;23.2;23.2;23.2;23.2;23.2;23.2;23.2;23.2;23.1;23.2;23.2;23.2;23.2;23.2;23.2;23.2;23.2;23.2;23.2;23.2;23.2;23.1;23.2;23.2;23.2;23.2;23.2;23.2;23.1;23.2;23.2;23.2;23.2;23.3;23.2;23.3;23.2;23.2;23.2;23.3;23.3;23.3;23.3;23.3;23.3;23.3;23.3;23.3;23.3;23.3;23.3;23.3…
23;22.9;23;23;23;23;23;23;23.1;23.1;23;23.1;23.1;23;23;23;23;23.1;23.1;23;23.1;23.1;23.1;23.1;23.1;23.1;23.1;23;23.1;23.2;23.2;23.1;23.2;23.1;23.2;23.2;23.2;23.2;23.1;23.2;23.2;23.2;23.1;23.2;23.2;23.2;23.2;23.2;23.2;23.2;23.2;23.1;23.2;23.1;23.2;23.2;23.2;23.2;23.2;23.2;23.2;23.2;23.2;23.3;23.2;23.2;23.2;23.2;23.2;23.2;23.2;23.3;23.3;23.3;23.3;23.3;23.3;23.3;23.3;23.3;23.3;23.4;23.4;23.4;23.4;23…
23;23;23;23;23.1;23;23;23;23;23.1;23;23.1;23;23;23;23;23.1;23.1;23.1;23;23.1;23.1;23.1;23.1;23.1;23.1;23;23;23;23.2;23.1;23.1;23.2;23.1;23.2;23.2;23.2;23.2;23.2;23.2;23.2;23.2;23.1;23.2;23.2;23.2;23.2;23.2;23.2;23.3;23.3;23.2;23.2;23.1;23.2;23.2;23.2;23.2;23.2;23.2;23.2;23.2;23.2;23.2;23.2;23.2;23.2;23.2;23.2;23.3;23.3;23.3;23.3;23.3;23.3;23.3;23.3;23.3;23.3;23.3;23.3;23.4;23.4;23.4;23.4;23.4;23.…
23.1;23.1;23.1;23;23;23.1;23;23;23.1;23.1;23;23;23.1;23.2;23.1;23.1;23;23;23;23.1;23.1;23.1;23.1;23.1;23.1;23;23.1;23.1;23.1;23.1;23.1;23.1;23.1;23.1;23.1;23.2;23.1;23.2;23.2;23.2;23.1;23.2;23.2;23.2;23.2;23.2;23.2;23.2;23.2;23.2;23.3;23.2;23.2;23.2;23.2;23.2;23.2;23.2;23.2;23.2;23.2;23.3;23.2;23.3;23.2;23.2;23.2;23.2;23.2;23.2;23.2;23.3;23.3;23.3;23.3;23.3;23.3;23.3;23.3;23.3;23.3;23.3;23.4;23.2…
23.1;23;23;23;23;23;23;23.1;23.1;23.2;23;23.1;23;23;23.1;23;23.1;23.1;23.1;23.1;23.1;23.1;23.1;23.1;23.1;23.1;23.1;23.1;23;23.2;23.2;23.2;23.1;23.1;23.2;23.2;23.1;23.2;23.1;23.2;23.2;23.2;23.2;23.1;23.2;23.2;23.2;23.2;23.2;23.2;23.2;23.2;23.2;23.2;23.1;23.2;23.2;23.2;23.2;23.2;23.2;23.2;23.2;23.2;23.2;23.2;23.2;23.3;23.2;23.2;23.3;23.3;23.3;23.2;23.3;23.3;23.3;23.3;23.3;23.4;23.3;23.4;23.4;23.4;2…
23.1;23;23.1;23;23;23;23.1;23.1;23;23.1;23.1;23.1;23;23;23.1;23.1;23.1;23.1;23.1;23.1;23.1;23.1;23.1;23.1;23.1;23;23.1;23.1;23.1;23.1;23.1;23.1;23.1;23.2;23.2;23.1;23.2;23.1;23.2;23.2;23.1;23.2;23.2;23.2;23.2;23.2;23.2;23.2;23.2;23.2;23.2;23.2;23.2;23.2;23.2;23.2;23.2;23.2;23.2;23.2;23.2;23.3;23.2;23.2;23.2;23.2;23.2;23.2;23.2;23.3;23.3;23.3;23.3;23.3;23.3;23.3;23.3;23.3;23.3;23.3;23.3;23.4;23.4;…
23.1;23;23;23.1;23;23.1;23;23.1;23;23;23;23;23.1;23.1;23.1;23.1;23.1;23.1;23.1;23.1;23.1;23.1;23.1;23.1;23.1;23.1;23.1;23;23.2;23.1;23.1;23.1;23.2;23.1;23.1;23.1;23.1;23.1;23.1;23.1;23.1;23.1;23.2;23.2;23.2;23.2;23.2;23.2;23.2;23.2;23.2;23.2;23.2;23.2;23.2;23.1;23.1;23.2;23.2;23.2;23.2;23.2;23.2;23.2;23.2;23.2;23.2;23.2;23.2;23.3;23.2;23.3;23.2;23.3;23.3;23.3;23.3;23.3;23.3;23.3;23.3;23.3;23.4;23…
23.1;23.1;23;23.1;23;23.1;23.1;23.1;23;23;23.1;23.1;23.1;23.1;23;23.1;23.1;23.1;23.1;23.1;23.1;23.1;23.1;23.1;23.1;23.1;23.1;23.1;23.1;23.1;23.1;23.1;23.1;23.2;23.1;23.2;23.1;23.1;23.1;23.1;23.1;23.1;23.2;23.2;23.2;23.2;23.2;23.2;23.2;23.2;23.2;23.2;23.2;23.2;23.2;23.2;23.2;23.2;23.1;23.2;23.3;23.3;23.2;23.2;23.2;23.2;23.2;23.2;23.2;23.3;23.3;23.2;23.3;23.3;23.4;23.3;23.3;23.3;23.3;23.4;23.4;23.4…
23.1;23.1;23.1;23;23.1;23.1;23.1;23;23;23;23;23.1;23;23.1;23.1;23;23.1;23.1;23.1;23.1;23.1;23.1;23.1;23.1;23.1;23.1;23.1;23.1;23.1;23.1;23.1;23.1;23.1;23.1;23.1;23.1;23.2;23.1;23.1;23.1;23.1;23.2;23.2;23.2;23.1;23.2;23.2;23.2;23.2;23.2;23.2;23.1;23.2;23.2;23.2;23.1;23.2;23.2;23.2;23.2;23.2;23.2;23.2;23.2;23.2;23.2;23.2;23.2;23.2;23.3;23.2;23.2;23.2;23.3;23.3;23.3;23.3;23.3;23.3;23.3;23.3;23.3;23.…
23.1;23.1;23;23;23;23;23;23.1;23;23;23;23.1;23;23.1;23.1;23.1;23.1;23.1;23.1;23.1;23.1;23.1;23.1;23.1;23.1;23.1;23.1;23.1;23.1;23.1;23;23.1;23.1;23.1;23.1;23.1;23.1;23.2;23.1;23.1;23.1;23.1;23.2;23.2;23.2;23.2;23.2;23.2;23.2;23.2;23.2;23.1;23.2;23.1;23.2;23.2;23.2;23.2;23.2;23.2;23.2;23.2;23.2;23.2;23.2;23.2;23.2;23.2;23.2;23.2;23.2;23.3;23.3;23.3;23.3;23.3;23.3;23.3;23.3;23.3;23.3;23.4;23.3;23.4…
23.1;23.1;23;23;23;23;23;23.1;23.2;23;23.1;23.1;23;23.1;23.1;23.1;23.1;23.1;23.1;23.1;23.1;23;23;23.1;23.1;23.1;23;23.1;23.1;23.1;23;23.1;23.1;23.1;23.1;23.1;23.1;23.1;23.1;23.1;23.1;23.2;23.2;23.2;23.2;23.2;23.2;23.2;23.2;23.2;23.1;23.1;23.2;23.2;23.1;23.2;23.1;23.2;23.2;23.1;23.1;23.2;23.2;23.2;23.2;23.2;23.2;23.3;23.2;23.2;23.2;23.3;23.3;23.2;23.3;23.3;23.3;23.2;23.3;23.3;23.3;23.4;23.4;23.4;2…
23.1;23;23;23;23.1;23;23;23;23.1;23;23;23.2;23.1;23.1;23.1;23.1;23.1;23.1;23.1;23.1;23.1;23.2;23.1;23.1;23.1;23.1;23.1;23.1;23;23;23.1;23.1;23.1;23.1;23.2;23.1;23.1;23.1;23.1;23.1;23.1;23.2;23.2;23.2;23.2;23.2;23.2;23.2;23.2;23.2;23.2;23.1;23.2;23.1;23.2;23.1;23.1;23.2;23.2;23.2;23.2;23.2;23.2;23.2;23.2;23.2;23.2;23.2;23.2;23.2;23.2;23.2;23.3;23.3;23.3;23.3;23.3;23.2;23.3;23.3;23.3;23.4;23.4;23.4…
23;23;23;23;23;23;23;23.1;23.1;23;23;23.2;23.1;23.1;23;23;23.1;23.1;23.1;23.1;23.1;23.1;23.2;23.1;23.1;23;23;23.1;23.1;23.1;23.1;23.1;23.1;23.1;23.2;23.2;23.1;23.2;23.1;23.1;23.2;23.2;23.2;23.2;23.2;23.2;23.2;23.2;23.2;23.2;23.2;23.2;23.2;23.2;23.1;23.1;23.2;23.2;23.2;23.2;23.2;23.2;23.2;23.2;23.3;23.2;23.2;23.3;23.2;23.2;23.3;23.3;23.3;23.3;23.3;23.3;23.3;23.3;23.3;23.3;23.4;23.4;23.3;23.4;23.4;…
23;23;23;23;23;23;23;23.1;23.1;23.1;23.1;23.1;23.3;23.1;23.1;23.1;23.1;23;23.1;23.1;23.1;23.1;23.1;23.1;23.1;23.1;23.1;23.1;23;23.2;23.1;23.1;23.2;23.1;23.1;23;23.2;23.2;23.2;23.1;23.1;23.2;23.2;23.2;23.2;23.2;23.2;23.2;23.2;23.2;23.2;23.1;23.2;23.2;23.2;23.1;23.1;23.2;23.2;23.2;23.2;23.2;23.3;23.2;23.3;23.2;23.2;23.2;23.2;23.2;23.2;23.2;23.3;23.3;23.3;23.3;23.3;23.3;23.3;23.3;23.4;23.3;23.3;23.4…
23;23;23;23;23;23;23.1;23;23;23;23;23.1;23.1;23.1;23.1;23.1;23.1;23;23;23.1;23.1;23.1;23.1;23.1;23;23.1;23.1;23.2;23.2;23.1;23.1;23.1;23.1;23.1;23.1;23.2;23.2;23.1;23.2;23.1;23.2;23.2;23.2;23.2;23.2;23.2;23.2;23.2;23.2;23.2;23.2;23.2;23.2;23.1;23.1;23.1;23.1;23.1;23.1;23.1;23.2;23.2;23.3;23.2;23.2;23.3;23.2;23.2;23.2;23.2;23.2;23.2;23.3;23.3;23.3;23.3;23.3;23.3;23.3;23.3;23.4;23.3;23.4;23.4;23.4;…
23.1;23;23;23;23;23;23;23;23;23;23;23.1;23;23.1;23;23.1;23.1;23.1;23.1;23.1;23.1;23;23.1;23.1;23.1;23.1;23.1;23;23.1;23.1;23.1;23.1;23.2;23.1;23.2;23.2;23.2;23.2;23.2;23.1;23.1;23.2;23.2;23.2;23.2;23.2;23.2;23.2;23.2;23.2;23.2;23.2;23.2;23.1;23.1;23.1;23.1;23.1;23.2;23.2;23.2;23.2;23.3;23.2;23.3;23.2;23.2;23.2;23.3;23.2;23.2;23.3;23.3;23.3;23.3;23.3;23.3;23.3;23.3;23.3;23.3;23.3;23.3;23.4;23.3;23…
23.2;23;23;23;23;23;23;23;23;23.1;23;23.1;23.1;23.1;23.1;23.1;23.1;23.1;23;23;23.1;23;23.1;23.1;23.1;23.1;23;23;23.1;23.1;23.2;23.1;23.2;23.1;23.1;23.1;23.2;23.2;23.1;23.2;23.1;23.1;23.1;23.2;23.2;23.2;23.2;23.2;23.1;23.2;23.2;23.2;23.2;23.2;23.2;23.2;23.1;23.2;23.2;23.1;23.2;23.2;23.3;23.2;23.3;23.2;23.1;23.3;23.3;23.3;23.3;23.2;23.2;23.2;23.2;23.3;23.3;23.3;23.3;23.3;23.4;23.3;23.4;23.3;23.3;23…
23.2;23;23;23.1;23.1;23;23.1;23.1;22.9;23.1;23;23.1;23.1;23.1;23.1;23.1;23;23;23;23;23.2;23.1;23;23;23;23.1;23;23.1;23.1;23.1;23.1;23.1;23.1;23.2;23.2;23.2;23.2;23.2;23.1;23.2;23.2;23.2;23.2;23.2;23.1;23.1;23.2;23.2;23.2;23.2;23.1;23.2;23.2;23.2;23.2;23.2;23.1;23.2;23.2;23.2;23.2;23.2;23.2;23.2;23.1;23.2;23.2;23.3;23.2;23.2;23.3;23.2;23.2;23.2;23.2;23.3;23.3;23.3;23.3;23.3;23.3;23.3;23.3;23.3;23.…
23.2;23.1;23;23;23;23;23;23;23;23;23.1;23.1;23.1;23.1;23;23;23;23;23.1;23;23.1;23.1;23.1;23.1;23;23;23.1;23;23.1;23.1;23.1;23.1;23.2;23.1;23.2;23.1;23.2;23.2;23.1;23.2;23.1;23.2;23.2;23.2;23.2;23.2;23.2;23.2;23.2;23.2;23.1;23.2;23.2;23.2;23.2;23.2;23.2;23.2;23.2;23.2;23.2;23.3;23.3;23.2;23.2;23.2;23.2;23.2;23.2;23.2;23.3;23.2;23.3;23.3;23.3;23.3;23.3;23.3;23.3;23.3;23.3;23.3;23.3;23.3;23.3;23.3;2…
23.1;23.1;23.1;23;23;23;23;23.1;23;23.1;23.1;23.1;23.1;23.1;23.1;23.1;23;23;23;23.1;23;23.1;23.1;23.1;23.1;23.1;23.1;23.1;23.1;23.1;23.1;23.1;23.2;23.2;23.2;23.2;23.1;23.1;23.1;23.1;23.2;23.1;23.1;23.2;23.2;23.2;23.2;23.2;23.3;23.2;23.2;23.2;23.2;23.2;23.2;23.2;23.2;23.2;23.2;23.2;23.2;23.2;23.2;23.2;23.2;23.2;23.2;23.3;23.2;23.3;23.2;23.3;23.2;23.2;23.3;23.3;23.3;23.3;23.3;23.3;23.3;23.3;23.4;23…
23.2;23.1;23;23;23;23;23;23;23;23.1;23.1;23;23;23;23.1;23.1;23.1;23;23;23.1;23.1;23;23.1;23.1;23;23.1;23.1;23.1;23.1;23.1;23.2;23.2;23.2;23.2;23.2;23.2;23.2;23.2;23.1;23.1;23.1;23.1;23.2;23.1;23.2;23.2;23.2;23.2;23.2;23.2;23.1;23.2;23.2;23.2;23.2;23.2;23.2;23.2;23.2;23.2;23.2;23.2;23.2;23.2;23.2;23.2;23.2;23.2;23.2;23.2;23.3;23.2;23.2;23.2;23.3;23.3;23.3;23.3;23.3;23.3;23.3;23.3;23.3;23.3;23.3;23…
23.1;23;23.1;23;23;23;23;23;23;23;23.1;23.2;23.1;23.1;23.1;23.1;23.1;23.1;23.1;23;23.1;23;23.1;23.1;23.1;23.1;23.1;23.1;23.1;23.1;23.1;23.2;23.2;23.2;23.2;23.1;23.1;23.2;23.1;23.1;23.1;23.1;23.1;23.1;23.1;23.1;23.2;23.2;23.2;23.2;23.2;23.2;23.2;23.2;23.2;23.2;23.2;23.2;23.2;23.2;23.2;23.2;23.2;23.2;23.2;23.2;23.2;23.2;23.2;23.3;23.2;23.3;23.3;23.3;23.2;23.3;23.3;23.3;23.3;23.3;23.4;23.4;23.3;23.3…
23.2;23.1;23;23;23;23.1;23;23;23;23;23.1;23.1;23.1;23.1;23;23.1;23.1;23.1;23;23.1;23.1;23.1;23.1;23.1;23.1;23.1;23.1;23.1;23.1;23.1;23.1;23.1;23.1;23.1;23.1;23.2;23.1;23.1;23.2;23.1;23.1;23.1;23.2;23.2;23.2;23.1;23.2;23.2;23.2;23.2;23.2;23.2;23.2;23.2;23.2;23.1;23.2;23.2;23.2;23.2;23.2;23.2;23.2;23.2;23.2;23.2;23.2;23.2;23.2;23.3;23.3;23.3;23.3;23.3;23.3;23.3;23.3;23.3;23.3;23.3;23.2;23.4;23.4;23…
23.1;23;23;23;23;23;23.1;23.1;23;23.1;23.1;23.1;23;23.1;23.1;23.1;23.1;23.1;23.1;23.1;23.1;23.1;23.1;23;23.1;23.1;23;23.1;23.1;23.1;23.2;23.2;23.2;23.1;23.2;23.2;23.1;23.2;23.2;23.1;23.1;23.1;23.1;23.1;23.1;23.2;23.1;23.2;23.2;23.2;23.2;23.2;23.2;23.2;23.2;23.1;23.2;23.1;23.2;23.2;23.2;23.2;23.2;23.2;23.2;23.2;23.2;23.2;23.2;23.2;23.3;23.2;23.3;23.2;23.3;23.2;23.3;23.3;23.3;23.3;23.3;23.3;23.4;23…
23.1;23.1;23;23;23;23.1;23.1;23.1;23;23.1;23.1;23.1;23;23.1;23;23.2;23.1;23;23.1;23;23.1;23;23;23.1;23.1;23.1;22.9;23.1;23.1;23.2;23.2;23.1;23;23.1;23.2;23.1;23.1;23.1;23.1;23.2;23.1;23.1;23.1;23.1;23.2;23.2;23.2;23.2;23.1;23.2;23.2;23.1;23.2;23.2;23.2;23.1;23.1;23.2;23.1;23.2;23.2;23.2;23.2;23.2;23.2;23.2;23.2;23.2;23.2;23.3;23.2;23.2;23.3;23.2;23.2;23.2;23.2;23.3;23.3;23.2;23.3;23.3;23.3;23.3;2…
23.1;23;23.1;23.1;23;23;23;23.1;23.1;23;23.1;23.1;23.1;23.1;23.1;23;23.1;23;23;23.1;23;23.1;23.1;23.1;23.1;23.1;23.1;23.1;23.1;23.1;23.1;23.1;23.2;23.1;23.1;23;23.1;23.2;23.1;23.2;23.2;23.1;23.1;23.1;23.1;23.2;23.2;23.2;23.3;23.2;23.2;23.2;23.2;23.1;23.2;23.1;23.2;23.2;23.2;23.2;23.2;23.3;23.2;23.2;23.2;23.2;23.2;23.2;23.2;23.2;23.2;23.2;23.3;23.3;23.2;23.3;23.3;23.2;23.3;23.3;23.3;23.3;23.3;23.4…
23.1;23;23.1;23;23;23.1;23;23;23.1;23.1;23.1;23.1;23.1;23.1;23.1;23.1;23.1;23;23;23.1;23.1;23.1;23.1;23.1;23.1;23.1;23.1;23.1;23.1;23.1;23.1;23.1;23.1;23.1;23.1;23.1;23.2;23.2;23.1;23.2;23.2;23.1;23.2;23.1;23.2;23.2;23.2;23.2;23.2;23.2;23.2;23.2;23.1;23.2;23.1;23.2;23.2;23.1;23.2;23.2;23.2;23.2;23.3;23.2;23.2;23.2;23.3;23.2;23.3;23.2;23.2;23.2;23.2;23.2;23.3;23.3;23.1;23.3;23.3;23.3;23.3;23.3;23.…
23.2;23;23.1;23;23;23;23;23.1;23.1;23;23.1;23.1;23.1;23.1;23;23.1;23.1;23.1;23.1;23.1;23.1;23.1;23.1;23.1;23.1;23.1;23;23.1;23;23;23.2;23.1;23.1;23.1;23.2;23.1;23.2;23.1;23.2;23.2;23.1;23.1;23.1;23.2;23.2;23.2;23.2;23.2;23.2;23.2;23.2;23.2;23.2;23.1;23.1;23.2;23.2;23.2;23.1;23.2;23.2;23.2;23.1;23.3;23.2;23.2;23.2;23.2;23.2;23.2;23.2;23.2;23.2;23.2;23.3;23.3;23.3;23.3;23.3;23.3;23.3;23.3;23.3;23.3…
23;23.1;23;23;23;23.1;23;23;23;23.1;23.1;23.1;23.1;23.1;23;23.1;23.1;23;23.1;23.1;23;23.1;23.1;23.1;23.1;23.1;23.1;23.1;23.1;23.1;23.1;23.1;23.1;23.1;23.1;23.1;23.2;23.2;23.1;23.1;23.1;23.2;23.2;23.2;23.2;23.1;23.2;23.2;23.2;23.2;23.2;23.2;23.2;23.2;23.2;23.1;23.2;23.2;23.2;23.2;23.2;23.2;23.2;23.2;23.2;23.2;23.1;23.2;23.2;23.2;23.2;23.2;23.3;23.3;23.3;23.3;23.3;23.3;23.2;23.3;23.3;23.3;23.3;23.3…
23.1;23;23;23;23;23;23;23;23;23;23.1;23.1;23.1;23.1;23.1;23.1;23.1;23.1;23.1;23.1;23;23;23.1;23.1;23.1;23.1;23.1;23.1;23.1;23.1;23.1;23.1;23.1;23.1;23.2;23.2;23.2;23.1;23.1;23.1;23.2;23.1;23.2;23.2;23.2;23.2;23.2;23.2;23.2;23.2;23.2;23.2;23.1;23.2;23.2;23.1;23.1;23.1;23.2;23.1;23.2;23.2;23.2;23.2;23.2;23.2;23.2;23.2;23.2;23.2;23.3;23.2;23.3;23.3;23.2;23.2;23.3;23.3;23.2;23.3;23.3;23.3;23.3;23.3;2…
23.2;23;23;23;23;23;23.1;23;23.1;23.1;23.1;23.1;23.1;23;23.1;23.1;23.1;23;23.1;23;23.1;23.1;23;23.1;23;23.1;23;23.1;23.1;23.1;23.1;23.1;23.1;23.1;23.1;23.2;23.1;23.1;23.1;23.1;23.1;23.1;23.1;23.1;23.2;23.2;23.2;23.2;23.2;23.2;23.2;23.2;23.2;23.2;23.2;23.2;23.2;23.1;23.1;23.2;23.2;23.1;23.2;23.2;23.2;23.2;23.2;23.2;23.2;23.2;23.3;23.2;23.3;23.3;23.2;23.2;23.3;23.3;23.2;23.3;23.3;23.3;23.3;23.4;23.…
23.1;23;23;23;23;23;23;23;23;23;23.1;23.1;23;23.1;23.1;23.1;23.1;23.1;23;23;23;23.1;23;23;23;23.1;23;23.1;23;23.1;23;23.1;23.1;23.1;23.1;23.1;23.1;23.2;23.1;23.1;23.2;23.1;23.2;23.1;23.1;23.1;23.2;23.1;23.1;23.1;23.2;23.1;23.2;23.1;23.2;23.2;23.1;23.2;23.1;23.1;23.2;23.2;23.2;23.2;23.2;23.2;23.2;23.2;23.2;23.3;23.2;23.2;23.2;23.3;23.3;23.3;23.3;23.2;23.3;23.3;23.3;23.3;23.3;23.3;23.3;23.4;23.4;23…
23.2;23.1;23;23;23;23;23.1;23.1;23;23.1;23.1;23.1;23;23.1;23;23.1;23.1;23;23;23;23;23;23.1;23.1;23.1;23.2;23.1;23;23.1;23.1;23.1;23.1;23.1;23.1;23.2;23;23.1;23.1;23.1;23.1;23.1;23;23.1;23.1;23.1;23.1;23.1;23.1;23.2;23.1;23.1;23.1;23.2;23.2;23.1;23.2;23.1;23.1;23.1;23.1;23.1;23.2;23.2;23.2;23.2;23.2;23.1;23.2;23.2;23.2;23.3;23.2;23.3;23.2;23.2;23.2;23.3;23.2;23.2;23.3;23.2;23.3;23.3;23.3;23.4;23.4…
23.1;23.1;23;23;23;23;23;23;23;23;23.1;23.1;23;23;23;23.1;23;23.1;23;23;23;23;23.1;23.1;23;23.1;23.1;23.1;23.1;23.1;23.1;23.1;23.1;23.1;23;23.1;23.1;23.1;23.1;23.1;23.1;23.1;23.1;23.1;23.2;23.2;23.1;23.1;23.1;23.1;23.1;23.1;23.1;23.1;23.2;23.1;23.1;23.2;23.1;23.2;23.1;23.2;23.2;23.2;23.2;23.2;23.2;23.2;23.2;23.2;23.2;23.1;23.2;23.2;23.2;23.3;23.2;23.3;23.3;23.3;23.3;23.2;23.3;23.3;23.3;23.3;23.3;…
23.2;23;23;22.9;23;23.1;23;23;23.1;23.1;23.1;23;23.1;23;23;23;23.1;23.1;23.1;23.1;23;23;23.1;23.1;23.1;23;23.1;23.1;23;23.1;23.1;23.1;23.1;23.1;23.1;23.1;23;23.1;23.1;23;23.1;23.1;23.2;23.1;23.1;23.1;23.1;23.2;23.2;23.1;23.1;23.1;23.1;23.2;23.1;23.2;23.1;23.1;23.1;23.1;23.2;23.2;23.2;23.2;23.2;23.2;23.2;23.2;23.2;23.2;23.2;23.2;23.3;23.2;23.3;23.2;23.2;23.2;23.3;23.3;23.3;23.3;23.3;23.3;23.3;23.3…
23.2;23.1;23;23;22.9;23.1;23.1;23.1;23;23.1;23;23.1;23;23;23;23.1;23;23.1;23;23;23;23;23.1;23;23.1;23.1;23.2;23;23;23.1;23.1;23.1;23.1;23.1;23.1;23.1;23.1;23.2;23.1;23;23.1;23.1;23.2;23.1;23.1;23.1;23.1;23.2;23.2;23.2;23.1;23.1;23.1;23.1;23.1;23.2;23.2;23.1;23.2;23.1;23.2;23.2;23.2;23.2;23.2;23.2;23.1;23.1;23.2;23.2;23.2;23.2;23.3;23.2;23.2;23.2;23.2;23.2;23.3;23.3;23.3;23.3;23.3;23.3;23.3;23.3;2…
23.1;23.1;23.1;23;23;23;23.1;23;23.1;23;23.1;23;23;23;23;23;23.1;23.1;23;23;23;23;23.1;23.1;23.1;23;23;23;23.1;23.1;23.2;23.1;23.1;23.1;23.1;23.1;23.2;23.2;23.2;23.1;23.1;23.2;23.1;23.1;23.1;23.2;23.1;23.1;23.2;23.2;23.1;23.1;23.1;23.2;23.1;23.2;23.2;23.1;23.2;23.2;23.1;23.2;23.2;23.2;23.2;23.2;23.2;23.2;23.2;23.2;23.2;23.2;23.2;23.2;23.2;23.2;23.2;23.2;23.2;23.2;23.3;23.3;23.3;23.3;23.3;23.3;23.…
23.2;23.1;23;23.1;23;23;23.1;23;23;23;23.1;23.1;23.1;23;23;23;23;23;23;23;23;23.1;23;23.1;23.1;23.1;23.1;23;23;23.1;23.2;23.1;23.1;23.1;23.2;23.2;23.2;23.1;23.2;23.1;23.1;23.1;23.1;23.1;23.1;23.2;23.2;23.1;23.2;23.1;23.1;23.2;23.1;23.1;23.2;23.2;23.2;23.1;23.1;23.1;23.1;23.2;23.2;23.2;23.2;23.2;23.1;23.2;23.2;23.2;23.2;23.3;23.3;23.3;23.3;23.2;23.2;23.2;23.2;23.2;23.3;23.2;23.3;23.3;23.3;23.3;23.…
23.3;23.1;23;23;23;23.1;23.1;23.1;23.1;23.1;23.1;23;23.1;23;23.1;23.1;23.1;23.1;23;23;23.1;23.1;23.1;23.1;23;23.1;23;23.1;23.1;23.1;23.1;23.1;23.1;23.1;23.1;23.2;23.1;23.1;23.1;23.1;23.1;23.1;23.2;23.1;23.1;23.2;23.2;23.2;23.2;23.2;23.2;23.1;23.1;23.1;23.2;23.2;23.2;23.1;23.2;23.1;23.1;23.2;23.2;23.2;23.2;23.2;23.2;23.2;23.2;23.2;23.2;23.2;23.2;23.3;23.3;23.3;23.3;23.2;23.2;23.3;23.3;23.2;23.2;23…
23.2;23.1;23;23.1;23.1;23;23.1;23;23;23.1;23.1;23.1;23.1;23;23.1;23.1;23.1;23;23;23;23.1;23;23.1;23;23;23.1;23;23.1;23.1;23.1;23.1;23;23.1;23;23;23.1;23.1;23.1;23.1;23.1;23.1;23.2;23.1;23.2;23.1;23.2;23.2;23.2;23.2;23.2;23.2;23.1;23.1;23.1;23.2;23.2;23.2;23.1;23.1;23.1;23.2;23.2;23.2;23.2;23.2;23.2;23.2;23.2;23.2;23.2;23.2;23.2;23.2;23.3;23.3;23.2;23.2;23.2;23.3;23.3;23.2;23.3;23.3;23.3;23.3;23.3…
23.1;23.1;23;23.1;23;23.1;23;23;23;23;23;23.1;23;23;23.1;23.1;23.1;23;23;23.1;23.1;23.1;23.1;23.1;23.1;23.1;23;23.1;23.1;23.1;23.1;23.1;23;23.2;23.1;23.1;23.1;23.3;23.1;23.1;23.1;23.1;23.1;23.2;23.2;23.2;23.2;23.2;23.2;23.2;23.2;23.1;23.1;23.2;23.1;23.1;23.1;23.1;23.1;23.2;23.1;23.2;23.1;23.2;23.1;23.2;23.2;23.2;23.2;23.2;23.2;23.2;23.2;23.3;23.3;23.2;23.3;23.2;23.3;23.2;23.3;23.3;23.3;23.3;23.3;…
23.2;23.1;23;23.1;23;23.1;23.1;23;23;23.1;23.1;23.1;23.1;23;23.1;23.1;23;23.1;23.1;23;23.2;23.1;23.1;23.1;22.9;23.1;23.1;23.1;23.1;23.1;23.1;23.1;23.1;23.1;23.1;23.1;23.1;23.1;23;23;23;23.1;23.1;23.1;23.1;23.2;23.2;23.2;23.2;23.1;23.1;23.1;23.1;23.1;23.1;23.1;23.1;23.1;23.1;23.1;23.1;23.1;23.2;23.1;23.2;23.2;23.2;23.2;23.2;23.2;23.2;23.2;23.2;23.3;23.2;23.2;23.2;23.2;23.2;23.3;23.2;23.3;23.3;23.3…
23.1;23;23;23.1;23;23;23;23;23;23.1;23.1;23.1;23.1;23;23;23;23;23.1;23.1;23.1;23.1;23.1;23.1;23.1;23.1;23.1;23.1;23;23.1;23.1;23.1;23.1;23.1;23.1;23.1;23.1;23.1;23.1;23.1;23.1;23.1;23.1;23.1;23.2;23.2;23.1;23.2;23.1;23.1;23.2;23.1;23.1;23.1;23.1;23.1;23.1;23.1;23.1;23.1;23.1;23.1;23.1;23.1;23.2;23.1;23.2;23.2;23.1;23.2;23.2;23.2;23.2;23.2;23.1;23.2;23.1;23.2;23.3;23.2;23.3;23.2;23.3;23.3;23.3;23.…
23.2;23;23;23.1;23;23.1;23.1;23;23.1;23.1;23.1;23.1;23.1;23.1;23.1;23.1;23;23;23.1;23.1;23.1;23.1;23.1;23.1;23.1;23.1;23.1;23;23.1;23;23.1;23.1;23.1;23.1;23.1;23.1;23.1;23.1;23.1;23.1;23.1;23.1;23;23.2;23.2;23.1;23.1;23.1;23.2;23.1;23.1;23.1;23.1;23.1;23.1;23.1;23.1;23.1;23.1;23.1;23.1;23.2;23.2;23.1;23;23.1;23.1;23.2;23.2;23.2;23.2;23.2;23.2;23.2;23.1;23.2;23.3;23.2;23.2;23.2;23.2;23.3;23.3;23.3…
23.1;23.1;23;23;23.1;23;23.1;23;23;23;23.1;23.1;23;23.1;23;23.1;23;23.1;23.1;23.1;23.1;23.1;23;23.1;23;23.1;23.1;23.1;23.1;23.1;23.1;23.1;23.1;23.1;23.1;23.1;23.1;23.1;23.1;23.1;23.1;23.2;23.2;23.1;23.1;23.1;23.2;23.2;23.2;23.3;23.2;23.1;23.1;23.1;23.1;23.1;23;23.1;23.1;23.1;23.1;23.2;23.1;23.1;23.1;23.1;23.1;23.1;23.2;23.1;23.2;23.2;23.2;23.2;23.2;23.2;23.2;23.2;23.2;23.2;23.2;23.2;23.3;23.3;23.…
23.1;23;23;23.1;23;23.1;23;23.1;23;23.1;23.1;23.1;23;23;23.1;23;23.1;23.2;23;23;23.1;23;23.1;22.9;23.1;23.1;23.1;23.1;23.1;23.1;23.1;23.1;23.1;23.1;23.1;23.1;23.1;23.1;23.1;23.1;23.1;23.1;23.1;23.2;23.2;23.1;23.2;23.1;23.2;23.2;23.2;23.1;23.1;23.1;23.1;23.2;23.1;23.1;23.1;23.2;23.1;23.2;23.1;23.2;23.1;23.1;23.1;23.1;23.2;23.2;23.2;23.2;23.2;23.2;23.2;23.2;23.2;23.2;23.2;23.2;23.2;23.3;23.2;23.3;2…
23.1;23;23;23;23.1;23;23;23.1;23.1;23.1;23;23.1;23;23;23;23;23.1;23;23;23.1;23.1;23.1;23;23.1;23;23.1;23.1;23.1;23.1;23.1;23;23.1;23.1;23.1;23.1;23.1;23.2;23.1;23.1;23.1;23.1;23.2;23.1;23.2;23.2;23.1;23.1;23.1;23.2;23.2;23.2;23.1;23.1;23.1;23.1;23.2;23.1;23.1;23.1;23.1;23.2;23.2;23.1;23.2;23.1;23.2;23.2;23.2;23.2;23.1;23.2;23.2;23.2;23.2;23.2;23.2;23.2;23.2;23.2;23.3;23.2;23.1;23.3;23.3;23.3;23.2…
23.1;23;23;23;23.1;23.1;23;23.1;23;23;23;23;23.1;23;23;23;23.1;23;23.1;23.1;23;23;23.1;23.1;23.1;23.1;23.1;23.1;23.1;23.1;23.1;23.2;23.1;23.2;23.1;23.1;23.1;23.1;23.1;23.1;23.1;23.1;23.1;23.1;23.2;23.2;23.2;23.2;23.2;23.1;23.1;23.2;23.1;23.1;23.1;23.2;23.1;23.1;23.1;23.1;23.2;23.1;23.1;23.2;23.2;23.2;23.2;23.2;23.2;23.1;23.2;23.2;23.2;23.2;23.2;23.3;23.2;23.2;23.3;23.3;23.2;23.2;23.3;23.3;23.3;23…
23.1;23;23;23.1;23;23;23.1;23;23.2;23.1;23;23.1;23.2;23;23;23;23.1;23.1;23;23;23.1;23;23.1;23.1;23.1;23.1;23.1;23.1;23;23.1;23.1;23.1;23.1;23.2;23.1;23.1;23.1;23.1;23.1;23.1;23.1;23.2;23.1;23.1;23.2;23;23.1;23.2;23.1;23.1;23.1;23.1;23.1;23.1;23.2;23.2;23.2;23.1;23.2;23.1;23.2;23.2;23.2;23.2;23.2;23.2;23.2;23.2;23.2;23.2;23.2;23.2;23.2;23.2;23.2;23.2;23.2;23.2;23.2;23.2;23.2;23.2;23.2;23.3;23.3;23…
23;23;23;23;23.1;23;23;23.1;23;23.1;23.1;23;23;23;23;23.2;23;23.1;23.1;23.1;23.1;23.1;23.1;23.1;23.1;23.1;23.1;23.1;23.1;23.1;23.1;23.1;23.1;23.1;23.1;23.1;23.1;23.1;23.1;23.1;23.2;23.2;23.1;23.1;23.1;23.1;23.1;23.2;23.2;23.1;23.1;23.2;23.1;23.1;23.2;23.2;23.1;23.1;23.1;23.2;23.2;23.2;23.2;23.2;23.2;23.2;23.2;23.2;23.2;23.2;23.2;23.2;23.2;23.2;23.2;23.3;23.2;23.2;23.2;23.2;23.3;23.2;23.2;23.3;23.…
23;23;23;23.1;23;23;23;23.1;23.1;23;23;23;23;23;23.1;23.1;23;23;23;23.1;23.1;23.1;23.2;23.1;23.1;23;23.1;23.1;23.2;23.1;23;23.1;23;23.2;23.1;23.1;23.1;23.1;23.1;23.1;23.1;23.1;23.1;23.1;23.1;23.1;23.1;23.2;23.1;23.1;23.2;23.2;23.1;23.2;23.2;23.1;23.1;23.2;23.1;23.2;23.2;23.1;23.1;23.1;23.2;23.2;23.1;23.2;23.2;23.1;23.2;23.2;23.2;23.2;23.2;23.2;23.3;23.2;23.2;23.2;23.2;23.2;23.2;23.3;23.2;23.3;23.…
23.1;23;23;23;23;23;23;23;23;23;23.1;23;23;23.1;23;23;23.1;23.1;23.1;23;23.1;23;23.2;23;23;23.2;23.1;23.2;23.2;23.1;23.1;23.1;23;23;23.1;23.1;23.1;23.1;23.1;23;23.1;23.1;23.1;23.1;23.2;23.2;23.2;23.2;23.2;23.1;23.1;23.1;23.1;23.2;23.2;23.1;23.1;23.1;23.1;23.1;23.1;23.1;23.1;23.1;23.1;23.1;23.2;23.2;23.2;23.2;23.2;23.2;23.1;23.2;23.2;23.2;23.2;23.2;23.2;23.2;23.2;23.3;23.2;23.2;23.2;23.3;23.3;23.3…
23.1;23;23;23;23;23.1;23;23;23;23;23;23;23;23.1;23;23;23.1;23.1;23.1;23;23;23;23.1;23.1;23.1;23.1;23.1;23.1;23.2;23.1;23.1;23.1;23.1;23.1;23.2;23.1;23;23.1;23.1;23;23.1;23.1;23.1;23.1;23.1;23.1;23.2;23.2;23.2;23.2;23.1;23.1;23.1;23.1;23.2;23.1;23.1;23.1;23.1;23.1;23.1;23.1;23.1;23.1;23.1;23.2;23.2;23.2;23.1;23.1;23.1;23.1;23.2;23.2;23.2;23.2;23.2;23.1;23.2;23.2;23.2;23.2;23.2;23.2;23.2;23.3;23.2;…
23;23;23;23;23;23;23;23.1;23;23.1;23;23.1;23.1;23.1;23.1;23;23.1;23;23.1;23;23.1;23;23.1;23;23;23;23.1;23.1;23.2;23;23.1;23.1;23.1;23.1;23.1;23.1;23.1;23.1;23.1;23.1;23.1;23.1;23.1;23.1;23.2;23.2;23.2;23.2;23.1;23.1;23.1;23.1;23.1;23.1;23.1;23.1;23.1;23.1;23.1;23.1;23.1;23.1;23.1;23.1;23.1;23.1;23.1;23.2;23.2;23.2;23.2;23.2;23.2;23.1;23.2;23.1;23.2;23.2;23.2;23.2;23.2;23.2;23.2;23.2;23.2;23.2;23.…
23.1;23;22.9;23.1;23;22.9;23;23;23;23;23.1;23;23.1;23;23.1;23;23.1;23.1;23;23;23;23;23.1;23;23;23.1;23;23.1;23.1;23.1;23.1;23.1;23.1;23.1;23.2;23.1;23.1;23.1;23.1;23.1;23.1;23.1;23.1;23.1;23.2;23.2;23.2;23.2;23.1;23.1;23.1;23.1;23.1;23.1;23.1;23.1;23.1;23.1;23.1;23.1;23.1;23.1;23.1;23.2;23.1;23.1;23.1;23.1;23.2;23.2;23.2;23.2;23.2;23.2;23.2;23.2;23.2;23.2;23.2;23.2;23.2;23.2;23.2;23.2;23.2;23.3;2…
23.1;23;23;23;23;23;23;23;23;23;23;23;23;23;23;23;23;23.1;22.9;23.1;23;23.1;23.1;23.1;23.1;23.1;23.1;23.1;23.1;23.1;23.1;23;23.1;23.1;23.1;23.1;23;23.1;23.1;23;23.1;23.1;23.1;23.2;23.2;23.2;23.1;23.1;23.2;23.1;23.1;23.1;23.1;23.1;23.2;23.1;23.1;23.1;23.1;23.1;23.1;23.1;23.2;23.2;23.1;23.1;23.2;23.1;23.2;23.2;23.2;23.2;23.2;23.1;23.1;23.2;23.2;23.2;23.2;23.2;23.2;23.2;23.2;23.2;23.2;23.3;23.2;23.2…
23;23;23;23;23;23;23;23;23;23;23;23.1;23.1;23;23;23;23;23.1;23.1;23;23;23;23;23;23.1;23;23;23.1;23.1;23.1;23.1;23;23.1;23.1;23.1;23.1;23.1;23.1;23;23.1;23;23.1;23.1;23.1;23;23.2;23.1;23.1;23.1;23.1;23.2;23.1;23.2;23.1;23.1;23.1;23.1;23.1;23.1;23.1;23.2;23.2;23.2;23.1;23.1;23.2;23.2;23.2;23.1;23.1;23.2;23.2;23.2;23.2;23.1;23.2;23.2;23.2;23.2;23.2;23.1;23.2;23.2;23.2;23.2;23.2;23.2;23.2;23.3;23.3;2…
23;23;23;23;22.9;23;23;23;23;23.1;23;23.1;23.1;23;23;23.1;23;22.9;23;23;23;23;23;23.1;23;23;23.1;23;23.1;23;23.1;23.1;23.1;23.1;23.2;23;23.1;23.1;23.1;23.1;23.1;23;23.1;23.1;23.2;23.1;23.2;23.2;23.1;23.2;23.1;23.1;23.1;23.1;23.1;23.1;23.1;23.1;23.1;23.1;23.2;23.2;23.1;23.1;23.1;23.1;23.1;23.1;23.2;23.1;23.1;23.2;23.1;23.2;23.1;23.1;23.1;23.2;23.2;23.2;23.1;23.2;23.2;23.3;23.2;23.2;23.3;23.2;23.3;…
23;23;23;23;22.9;23;23;23;23;23;23.1;23.1;23;23.1;23;23;23;23;23.1;23;23;23;23;23;23;23;23.1;23.1;23;23.1;23;23.1;23.1;23.1;23.1;23.1;23.1;23.1;23.1;23.1;23.1;23.1;23.1;23.1;23.1;23.1;23.1;23.1;23.1;23.2;23.1;23.1;23.1;23.1;23.1;23.1;23.1;23.2;23.1;23.1;23.2;23.1;23.1;23.1;23.2;23.2;23.1;23.2;23.1;23.1;23.2;23.1;23.2;23.1;23.1;23.1;23.2;23.2;23.2;23.2;23.1;23.2;23.2;23.1;23.2;23.2;23.2;23.2;23.2;…
23;23;23;22.9;23;23;23;23;23;23;23.1;23;23;23;23;23;23;23;23;23;23;23;23;23;23;23;23.1;23;23;23.1;23;23;23.1;23.1;23.1;23;23.1;23.1;23;23.1;23;23;23.1;23.1;23.1;23.1;23.2;23.2;23.1;23.1;23.1;23.2;23.1;23.1;23.1;23.1;23.1;23.2;23.1;23.1;23.1;23.1;23.1;23.2;23;23.1;23.1;23.2;23.1;23.2;23.1;23.1;23.2;23.1;23.1;23.1;23.1;23.2;23.1;23.1;23.1;23.1;23.2;23.2;23.2;23.2;23.2;23.2;23.2;23.2;23.2;23.3;23.2;…
23;23;23;23;23;22.9;23;23;23.1;23;23.1;23.1;23.1;23;23;23.1;23;23;23;23;23;23;23.1;23.1;23;23;23;23;23.1;23.1;23.1;23.1;23.1;23.1;23.1;23.1;23.2;23.1;23.1;23.1;23.1;23.1;23.1;23.1;23.1;23.1;23.2;23.1;23.1;23.1;23.1;23.1;23.1;23.1;23.1;23.1;23.1;23.2;23.1;23.1;23.1;23.1;23.1;23.1;23.1;23.1;23.1;23.1;23.1;23.1;23.2;23.1;23.1;23.1;23.1;23.1;23.1;23.2;23.1;23.2;23.2;23.2;23.2;23.2;23.3;23.2;23.2;23.2…
23;23;23;23;23;22.9;23;23;23;23;23.1;23.1;23;23.1;23.1;23;23;23.1;23;23;23.1;23.1;23;23;23;23;23.1;23;23;23.1;23.1;23;23.1;23.1;23.1;23.1;23.1;23.2;23.1;23;23.1;23.1;23.1;23.2;23.2;23.1;23.2;23.1;23.1;23.1;23.1;23.1;23.1;23.1;23.1;23.1;23.1;23.1;23;23.2;23.1;23;23;23.1;23.1;23.1;23.2;23.1;23.1;23.2;23.1;23.1;23.2;23.1;23.2;23.1;23.1;23.2;23.2;23.2;23.1;23.1;23.2;23.2;23.2;23.2;23.2;23.2;23.2;23.3…
23;23;23;23;23;23;23;23;23;23.1;23;23.1;23;23.1;23;22.9;23;23.1;23;23;23;23;23;23;23.1;23.1;23;23;23.1;23.1;23.1;23.1;23.1;23.1;23.2;23.1;23.1;23.1;23.1;23.1;23.1;23.1;23.1;23.1;23.1;23.2;23.2;23.2;23.2;23.2;23.1;23.1;23.1;23.1;23.1;23.1;23.1;23.1;23.1;23.1;23.1;23.1;23.1;23.1;23.1;23.1;23;23.2;23.1;23.2;23.1;23.1;23.2;23.2;23.1;23.2;23.2;23.1;23.2;23.2;23.2;23.1;23.1;23.2;23.2;23.2;23.2;23.2;23.…
23;23;23;23;23;23;23;23;23;23;23.1;23.1;23;23.1;23.1;23.1;23.1;23;23.1;23;23;23;23;23;23;23;23;23;23.1;23.1;23;23.1;23.2;23.1;23.2;23.1;23.1;23;23.1;23;23;23.1;23;23.1;23.1;23.1;23.2;23.2;23.1;23.2;23.1;23.1;23.1;23;23.1;23.1;23;23.1;23.1;23.1;23.1;23.1;23.1;23.1;23.1;23;23;23.1;23.1;23.1;23.1;23.2;23.2;23.1;23.1;23.2;23.2;23.2;23.1;23.2;23.2;23.2;23.2;23.2;23.2;23.2;23.2;23.2;23.2;23.2;23.3;23.2…
23;23.1;23;23;23;23;23;23;23;23;23.1;23.1;23.1;23.1;23;23.1;23;23.1;23.1;23;23;23;23;23;23;23;23.1;23;23;23.1;23.1;23;23;23;23.2;23.1;23;23;23.1;23.1;23.1;23.1;23;23.1;23.1;23.1;23.1;23.1;23.1;23.1;23.1;23.1;23.1;23.1;23.1;23.1;23.1;23.1;23.1;23.1;23.1;23.1;23.1;23.1;23.1;23.1;23.2;23.1;23.2;23.2;23.2;23.2;23.1;23.2;23.2;23.2;23.2;23.2;23.1;23.1;23.2;23.2;23.2;23.2;23.2;23.2;23.2;23.2;23.2;23.3;2…
23.1;23.1;23;23;23;23;23;23;23;23;23;23;23.1;23.1;23;23.1;23;23;23.1;22.9;23;23;23;23;23;23;23.1;23;23.1;23.1;23;23.2;23;23.1;23.1;23;23.1;23.1;23.1;23;23;23;23.1;23.1;23.1;23.1;23.1;23.1;23.1;23.1;23.2;23.1;23.1;23;23.1;23.1;23.1;23.1;23.1;23.1;23.1;23.1;23.1;23.2;23.1;23.1;23.1;23.1;23.1;23.2;23.2;23.1;23.2;23.1;23.1;23.2;23.2;23.2;23.2;23.2;23.1;23.1;23.2;23.2;23.2;23.2;23.3;23.2;23.2;23.3;23.…
23;23;23;23;22.9;23;23;23;23;23.1;23.1;23.1;23;23;23;23;23.1;23.1;23.1;23.1;23.1;23;23;23;23;23;23.1;23;23.1;23;23.1;23.1;23;23.1;23.1;23.1;23.1;23.1;23.1;23.1;23.1;23;23.1;23.1;23.1;23.1;23.1;23.1;23.2;23.1;23.1;23.1;23.1;23.1;23.1;23.1;23.1;23.1;23.1;23.1;23.1;23.1;23.1;23.1;23.1;23.1;23.2;23.1;23.2;23.1;23.2;23.1;23.1;23.1;23.2;23.1;23.2;23.2;23.1;23.1;23.1;23.2;23.1;23.2;23.2;23.2;23.1;23.2;2…
23.1;23;23;22.9;22.9;23;23;23;23;23.1;23;23;23;23;22.9;23.1;23.1;23;23.1;23;23;23;23;22.9;23;23;23;23;23.1;23.2;23;23;23;23;23.1;23;23;23.1;23.1;23;23;23;23.1;23.1;23.1;23.1;23.1;23.1;23.1;23.1;23.1;23.1;23.1;23.1;23.1;23.1;23.1;23.1;23;23.1;23.1;23.1;23.1;23.1;23.1;23.1;23.1;23.1;23.2;23.1;23.1;23.2;23;23.2;23.1;23.2;23.1;23.1;23.1;23.1;23.2;23.1;23.2;23.1;23.2;23.2;23.2;23.2;23.1;23.2;23.2;23.2…
23.1;23;23;23;23;23;23;23;23;22.9;23;23;23.1;22.9;23;23;23;23;23;23;23;23;23;23;22.9;23.1;23;23;23.1;23;23;23;23;23;23;23.1;23.1;23.2;23.1;23.1;23;23.1;23;23.1;23.2;23.1;23.1;23.1;23.1;23.1;23.1;23.1;23.1;23.1;23.1;23.1;23.1;23.1;23.1;23.1;23.1;23.1;23.2;23.1;23.1;23.1;23.1;23.1;23.1;23.2;23.2;23.1;23.1;23.2;23.2;23;23.1;23.1;23.1;23.1;23.1;23.1;23.2;23.1;23.1;23.2;23.2;23.2;23.2;23.2;23.2;23.2;2…
23.1;23;22.9;23;23;23;22.9;23;23;23;22.9;22.9;23;23;23;22.9;23;22.9;23;23;23;23;23;23;23;23;23.1;23;23;23;23;23;23;23;23.1;23.1;23.1;23.1;23.1;23.1;23.1;23.1;23;23.1;23.1;23.1;23.1;23.2;23.2;23.1;23.1;23.1;23.1;23.1;23.1;23.1;23.1;23.1;23.1;23.1;23;23.1;23.1;23.1;23.1;23.1;23.2;23.1;23.1;23.1;23.1;23.2;23.1;23.1;23.1;23.1;23.1;23.1;23.1;23.1;23.1;23.1;23.1;23.2;23.1;23.2;23.2;23.2;23.2;23.2;23.2;…
23;23.1;23;23;22.9;23;23;23;23;22.9;22.9;23;23;22.9;23;23;23;23;23;23;23;23;23;23;23;23;23.1;23;23;23.1;23;23.1;23.1;23.1;23.1;23.1;23.1;23.1;23;23;23.1;23.1;23.1;23.1;23.1;23.1;23.2;23.2;23.1;23.1;23.1;23.2;23.1;23.2;23.1;23.1;23;23.1;23.1;23.1;23;23.1;23.1;23.1;23.1;23.1;23.1;23.1;23.1;23.1;23.1;23.1;23.1;23.1;23.1;23.1;23.1;23.1;23.1;23.2;23;23.1;23.1;23.2;23.2;23.2;23.2;23.2;23.2;23.2;23.2;23…
23.1;23;23;23;23;23;23;23;23;23;22.9;23;22.9;23;23;23;23;23;23;23;23;23;23;22.9;22.9;23;23;23;23;23;23;23;23;23.1;23.1;23.1;23.1;23.1;23;23;23.1;23.2;23.1;23.2;23.2;23.2;23.2;23.2;23.1;23.1;23.1;23.1;23.2;23.1;23.2;23.1;23.1;23;23;23;23.1;23.1;23.1;23.1;23.1;23.1;23.1;23;23.1;23.1;23.1;23.1;23.1;23.2;23.1;23.1;23.2;23.1;23.1;23.1;23.2;23.1;23.2;23.2;23.1;23.2;23.1;23.2;23.1;23.1;23.1;23.1;23.3;23…
23;23;23;23;23;23;23;23;23;23;23;23;23;23;23;22.9;23;23;23;23;23;23;23;23;23;23.1;23.1;23.1;23;23;23.1;23;23;23.1;23.1;23.1;23;23;23;23;23;23.1;23.1;23.1;23.2;23.2;23.1;23.2;23.2;23.1;23.1;23.1;23.1;23.1;23.1;23.1;23.2;23.1;23;23;23.1;23.1;23.1;23.1;23.1;23.2;23;23.1;23.1;23.1;23.1;23.1;23.1;23.1;23.1;23.2;23.1;23.1;23.1;23.1;23.1;23.1;23.1;23.2;23.1;23.1;23.2;23.2;23.2;23.2;23.2;23.1;23.2;23.1;2…
23.1;23;23;23;23;23;23;23;23;23;23;23;23;23;23;23;23;23;23;23;23;22.9;23;23;23;23;23;23;23;23.1;23;23;23.1;23.1;23.1;23.1;23;23;23.1;23.1;23.1;23.1;23.1;23.1;23.2;23.1;23.1;23.1;23.1;23.2;23.1;23.1;23.1;23.1;23.1;23.1;23.2;23.2;23;23;23;23.1;23.1;23.1;23.1;23.1;23;23.1;23;23.1;23.1;23.1;23.3;23;23;23.2;23.2;23.2;23.1;23.1;23.1;23.1;23.1;23.1;23.1;23.2;23.1;23.2;23.2;23.1;23.2;23.1;23.1;23.1;23.1;…
23.1;23;22.9;23;23;23;23;23;23;23;23;23;23;23;22.9;23;23;23;23;23;23;23;23;23;23;23;23;23.1;23;23.1;23;23;23.1;23.1;23.1;23.1;23;23;23;23;23.1;23.1;23.1;23.1;23.1;23.2;23.2;23.1;23.1;23.1;23.1;23.1;23.1;23.1;23.1;23.1;23.1;23.1;23.1;23.1;23.1;23.1;23.1;23.1;23;23.1;23.1;23.1;23.2;23.1;23.1;23.1;23.2;23.1;23.2;23.1;23.2;23.1;23.2;23.2;23.2;23.2;23.1;23.1;23.1;23.2;23.2;23.1;23.2;23.2;23.1;23.1;23.…
23;23;22.9;23;23;23;23;23;23;22.9;22.9;23;23;23;23;22.9;23;23;23;23;23;23;23;23;22.9;23;23;23;23.1;23.1;23.1;23.1;23.1;23;23.1;23.1;23;23;23;23.1;23.1;23.1;23.1;23.1;23.1;23.2;23.1;23.2;23.1;23.1;23.1;23.1;23.1;23.1;23.1;23.1;23.1;23.1;23;23;23.1;23.1;23.1;23.1;23.1;23;23.1;23.1;23.1;23.2;23.1;23.1;23.2;23.1;23.1;23;23.1;23.1;23.2;23.1;23.1;23.2;23.1;23.1;23.2;23.2;23.2;23.1;23.2;23.2;23.2;23.2;2…
23;23;22.9;22.9;22.9;23;23;23;23;23;22.9;22.9;23;23;23;23;23;23;23;23;22.9;23;23;23;23;23;23;23.1;23;23.1;23.1;23.1;23.1;23.2;23.1;23;23.1;23;23;23.1;23.1;23.1;23.1;23.2;23.1;23.2;23;23.1;23.1;23.1;23.1;23.1;23;23.1;23.1;23.1;23;23.1;23;23.1;23;23;23;23.1;23.1;23.1;23;23.1;23.1;23.2;23.2;23.1;23.1;23.1;23.1;23.1;23.1;23.1;23.1;23.1;23.1;23.2;23.1;23.1;23.1;23.1;23.2;23.2;23.2;23.1;23.1;23.2;23.1;…
23;23;22.9;23;22.9;23;23;23;23;23;23;23;23;22.9;22.9;23;23;23;23;23;23;23;23;23;23;23;23;23;23;23.1;23;23;23.1;23.1;23.1;23.1;23;23;23;23;23.1;23.1;23.1;23.1;23.1;23.1;23.1;23.1;23.1;23.1;23.1;23;23.2;23.1;23.1;23.1;23;23;23;23.1;23;23.1;23;23;23;23;23.1;23.1;23;23.1;23.1;23.1;23.1;23.1;23.1;23;23.1;23.1;23.1;23.1;23.1;23.1;23.2;23.2;23.2;23.2;23.2;23.1;23.2;23.1;23.1;23.1;23.1;23.2;23.1;23.2;23.…
23;22.9;23;23;23;23;23;23;23.3;23;23;23;22.9;23;22.9;23;23;22.9;23;22.8;23.1;22.9;22.9;23.3;22.8;23.1;23.1;23;23;23.1;23.1;23.1;23.1;23.1;23.2;23.1;23;23;23;23;23.1;23.1;23.1;23.1;23.1;23.1;23.1;23.1;23.1;23.1;23.1;23.1;23.1;23.1;23.2;23;23.1;23.1;23.1;23;23.1;23.1;23;23.1;23.1;23.1;23;23.2;23;23.1;23.1;23.1;23.1;23.1;23.1;23;23.1;23.2;23;23.1;23.2;23.1;23.2;23.2;23.1;23.2;23.2;23.2;23;23.2;23.1;…
Time Played: 00:00:06
23;22.9;22.8;22.8;22.8;22.8;22.8;22.8;22.8;22.8;22.8;22.8;22.9;22.9;22.9;22.9;22.8;22.8;22.8;22.8;22.8;22.8;22.8;22.8;22.7;22.8;22.8;22.8;22.7;22.8;22.8;22.8;22.8;22.8;22.8;22.7;22.7;22.7;22.7;22.7;22.8;22.7;22.8;22.9;22.8;22.9;22.9;22.9;23;22.9;22.9;23;23;22.9;22.9;23;23;22.9;23;22.9;23;23;23;23;23;23;23;23;23;23;23;23;23;23;23;22.9;23;22.8;22.9;22.9;23;23;23;23;23;23;22.9;22.9;22.9;22.8;22.8;23…
23.1;22.9;22.9;22.9;23;22.8;22.8;22.8;22.8;22.8;22.9;22.9;22.9;22.8;22.9;22.8;22.9;22.9;22.8;22.8;22.7;22.7;22.8;22.8;22.8;22.8;22.7;22.8;22.8;22.8;22.8;22.8;22.8;22.7;22.8;23;22.8;22.7;22.7;22.7;22.7;22.8;22.8;22.8;22.9;22.8;22.9;22.9;22.9;23;23;22.9;22.9;23;22.9;23;23;22.9;22.9;23;22.9;23;23;23;23;23;23;23;23;23;22.9;23;23;23;23;23;23;22.9;23;23;23;23;23;23;22.9;22.9;22.9;22.9;22.9;22.9;23;22.9…
23.2;23;22.9;23;22.9;22.8;22.8;22.9;22.9;22.9;22.8;22.9;22.8;22.9;23;22.8;22.8;22.8;22.8;22.8;22.8;22.9;22.8;22.8;22.8;22.7;22.8;22.7;22.8;22.8;22.8;22.8;22.8;22.8;22.8;22.8;22.8;22.7;22.7;22.7;22.8;22.8;22.8;22.9;22.8;22.8;22.8;23;23;23;23;23;22.8;22.9;23;23;23;23;23;23;23;23;22.9;23.1;23;23;23;23;23.1;23.1;23;23;23;23;23;22.9;23;23;23;22.9;22.9;22.9;23;22.9;22.9;22.9;22.9;22.9;22.9;22.9;22.9;22…
23;23;22.9;23;22.8;22.9;23;23;22.8;23;23;22.9;22.9;22.9;22.9;22.8;22.8;22.8;22.8;22.8;22.9;22.9;22.8;22.8;22.9;22.8;22.8;22.9;22.8;22.8;22.7;22.8;22.9;22.8;22.8;22.8;22.7;22.7;22.7;22.7;22.9;22.8;22.8;22.8;22.8;22.8;22.9;22.9;23;23;23;22.9;22.9;22.9;22.9;23;23;23;22.9;23;23;23.1;22.9;23;23;23.1;23;23;23;22.9;23.1;23;23;23;23;23;23;22.9;23;22.9;23;23;22.9;23;23;22.9;22.9;22.9;22.9;22.9;22.9;22.9;2…
23.1;23;23;23;23;23;23;22.9;23;22.9;22.9;22.9;22.9;23;23;22.8;22.9;22.9;22.7;22.8;22.8;22.8;22.8;22.8;22.8;22.8;22.8;22.8;22.9;22.8;22.8;22.8;22.8;22.8;22.6;22.7;22.7;22.8;22.7;22.8;22.8;22.9;22.8;22.8;22.9;22.8;22.8;22.8;23;23;23;23;23;22.9;23;23;23;22.8;23;23;23.1;23;23;23;23;23;23.1;23.1;23.1;23;23.1;23.1;23;23;23.1;23;23;23.1;22.9;22.9;23;22.9;23;22.9;23;22.9;22.9;22.9;22.9;22.9;22.9;22.9;22.…
23.1;23;23;23;23;23;23;23;22.9;22.9;23;23;23;22.9;23.1;23;23;23;23;22.8;23;22.8;22.8;22.8;22.9;22.9;22.8;22.8;22.8;22.8;22.8;22.8;22.9;23;22.7;22.9;22.7;22.8;22.9;22.8;23;22.9;22.9;22.9;22.9;23;23;23;23;23;23;22.9;23;22.8;23;23;23;23;23;23;23;23.1;23;23.1;23;23;23.1;23.1;23.1;23.1;23;23.1;23;23;23.1;23.1;23;22.9;23;23;23;23;23;23;23;23;22.8;22.9;22.9;22.9;22.9;22.9;22.9;22.9;22.8;22.9;22.8;22.8;2…
23.2;23;23;22.9;22.9;23;23;23;23;22.9;23;22.9;23;23;23.1;23;23;22.9;23;22.9;22.8;22.9;23;22.9;22.9;22.9;22.8;23.1;23;22.8;22.8;22.9;22.9;22.9;22.9;22.9;22.9;22.9;22.9;22.9;23;22.9;22.9;22.9;23;23;23;23;23;23.1;23;23;23;22.9;23;23;23;23;23;23;23;23;23;23.1;23.1;23.1;23.1;23.1;23.1;23;23.1;23.1;23.2;23.1;23.1;23.1;23.1;23.1;23.1;23;23;23;23;23;23;23;22.9;22.9;22.9;22.9;22.9;22.7;22.8;22.8;22.8;22.8…
23.2;23;23;23.1;23.1;23;23;23;23;23;23.1;23;23;23.1;23.1;23;23;22.9;23;22.8;23;23;22.8;23;23;22.9;22.9;23;22.9;22.8;23;23;22.9;22.9;22.9;22.9;22.9;23;23;23;23.1;23;23.1;22.9;23;23;23.1;23.1;23;23;23;22.9;23;23;23.1;23;23.1;23.1;23.1;23;23.1;23.1;23;23.1;23.1;23.1;23.1;23.2;23.2;23.1;23.1;23.3;23.3;23.2;23.3;23.2;23.2;23.1;23.1;23.1;23;23;23.1;23;23;22.9;22.9;22.9;22.9;22.9;22.9;22.9;22.9;22.9;22.…
23.2;23.1;23.1;23.1;23;23;23;23;23;23.1;23.1;23.1;23;23.1;23;23;23;23.1;23;23;23;23;23;23;23;23;23.1;23.1;23;23;23;23;23;22.9;23;23;23.2;23.1;23;23.1;23.1;23;23.1;23.1;23.2;23.1;23;23;23;23;23;23.1;23;22.9;23.1;23;23.1;23;23.1;23.1;23.1;23.1;23;23.1;23.1;23.1;23.1;23.2;23.2;23.1;23.2;23.2;23.3;23.2;23.3;23.2;23.2;23.1;23.1;23.2;23.1;23.1;23.2;23.1;23.1;23;22.9;22.9;23;22.9;22.9;22.9;22.9;22.9;22.…
23.1;23.1;23.1;23.1;23;23;23.1;23;23.1;23;23;23.1;23;23.1;23;23;23;22.9;23;23;23;22.9;23;23;23;22.9;23.1;23;23;23;23;23;23;23;23;23.1;23.1;23.1;22.9;23.1;23.1;23.1;23.1;23.1;23.1;23.1;23.1;23;23.1;23.2;23.1;23.1;23.1;23;23.1;23.2;23.1;23.1;23.1;23.1;23.1;23.1;23.2;23.2;23.2;23.1;23;23.2;23.2;23.2;23.1;23.3;23.3;23.1;23.2;23.2;23.2;23.1;23.1;23.2;23.2;23.1;23;23.1;23;22.9;23;23;22.9;22.9;23;22.9;2…
23.2;23.1;23.1;23.1;23.1;23.1;23.1;23;23;23.1;23;23.1;23.1;23.1;23;23;23;23;23;23;23;23;23.2;23;23;23;23;23;23;23;23;23;23.1;23.1;23.1;23;23.1;23.1;23;23;23.1;23;23.2;23.1;23;23.1;23.1;23.2;23.1;23.2;23.2;23.1;23.1;23.1;23.2;23.1;23.2;23.2;23.2;23.1;23.3;23.1;23.1;23.2;23.3;23.2;23.2;23.2;23.2;23.2;23.3;23.2;23.3;23.3;23.3;23.2;23.2;23.2;23.2;23.3;23.2;23.3;23.1;23.1;23.1;23;23;23.1;22.9;22.9;23;…
23.2;23.1;23.1;23.1;23.1;23.1;23;23.1;23.1;23;23.1;23.1;23.1;23.2;23.1;22.9;23.1;23;23;23;22.9;23;23;23.1;23;23.1;23;23;23;23;23.1;23;23.1;23.1;23.1;23.1;23.1;23.2;23.1;23.1;23.1;23.1;23.1;23.2;23.1;23.1;23.2;23.2;23.2;23.2;23.1;23.1;23;23;23.1;23.2;23.1;23.2;23.2;23.1;23.2;23.3;23.2;23.3;23.2;23.1;23.2;23.2;23.2;23.2;23.3;23.3;23.3;23.3;23.2;23.2;23.2;23.2;23.3;23.2;23.3;23.3;23.3;23.3;23.2;23.1…
23.2;23.1;23;23;23;23.1;23.1;23;23.1;23.1;23;23.1;23.1;23.1;23.1;23;23;23;23;23;23;23;23;22.9;23;22.9;23;23;23;23;23;23.1;23;23.1;23.1;23.1;23.1;23.1;23.1;23.1;23.1;23.2;23.1;23.1;23.1;23.2;23.2;23.2;23.2;23.2;23.2;23.1;23.1;23.1;23.1;23.2;23.2;23.2;23.2;23.2;23.1;23.3;23.2;23.2;23.2;23.3;23.2;23.2;23.2;23.1;23.3;23.3;23.3;23.3;23.3;23.2;23.3;23.2;23.3;23.2;23.3;23.3;23.3;23.3;23.3;23.2;23.2;23.1…
23.1;23;23;23;23.1;23;23;22.9;23;23.1;23.1;23;23;23.2;23.1;23.1;23.1;23;23.1;23;23;23;23;23.1;23;23;22.9;23.1;23;23;23.2;23;23.1;23.2;23.2;23.1;23.1;23.1;23.1;23.1;23.1;23.1;23.1;23.2;23.2;23.2;23.2;23.2;23.2;23.2;23.2;23.2;23.1;23.1;23.2;23.1;23.2;23.2;23.2;23.2;23.3;23.2;23.1;23.2;23.2;23.2;23.2;23.2;23.3;23.3;23.3;23.3;23.3;23.3;23.2;23.2;23.3;23.2;23.2;23.3;23.2;23.3;23.3;23.3;23.3;23.2;23.2;…
23.2;23;23;23.1;23;23.1;22.9;22.9;23.1;23.1;23;23;23;23.1;23.1;23;23;23.1;23;23;23.1;23;23;23;22.9;23;23;23;23.1;23.1;23.1;23.2;23.1;23.1;23.2;23;23.1;23.1;23.1;23.1;23.1;23.1;23.1;23.2;23.1;23.2;23.2;23.2;23.2;23.2;23.2;23.1;23.1;23.1;23.2;23.1;23.2;23.2;23.2;23.3;23.2;23.4;23.2;23.1;23.2;23.3;23.3;23.2;23.2;23.2;23.3;23.3;23.3;23.2;23.3;23.3;23.2;23.2;23.2;23.2;23.2;23.3;23.3;23.3;23.3;23.2;23.…
23.2;23;23;23;22.9;23.1;23;23;23.1;23.1;23;23.1;23;23.1;23;23;23;23.1;23.1;23;23;22.9;23;22.9;23;23;23;23;23.1;23.1;23.1;23.1;23.1;23.2;23.1;23.1;23.1;23.1;23.1;23.1;23.1;23.1;23.1;23.2;23.2;23.1;23.2;23.2;23.2;23.2;23.1;23.1;23.1;23.1;23.2;23.1;23.1;23.2;23.1;23.2;23.2;23.1;23.2;23.1;23.2;23.2;23.2;23.3;23.3;23.3;23.3;23.3;23.3;23.2;23.3;23.3;23.2;23.2;23.2;23.2;23.2;23.3;23.2;23.2;23.3;23.1;23.…
23.2;23.1;22.9;22.9;23;23;23.1;23;23;23;23;23.1;23.1;23.2;23.1;23;22.9;23;23;23;23.1;23;23;23;23;23;23.1;23.1;23.1;23.1;23.1;23.1;23.2;23.2;23.1;23.1;23.1;23.1;23.1;23.1;23.1;23.1;23.1;23.1;23.2;23.2;23.2;23.2;23.2;23.2;23.1;23.1;23.2;23.2;23.2;23.2;23.1;23.2;23.1;23.2;23.1;23.1;23.1;23.2;23.2;23.2;23.2;23.2;23.2;23.2;23.2;23.3;23.3;23.3;23.2;23.2;23.2;23.1;23.2;23.2;23.2;23.2;23.1;23.2;23.2;23.1…
23.2;23;23;22.9;23;23.1;23.1;22.9;23;23.1;23;23.1;23.1;23;23.1;23;23;23.1;23;23.1;23;23;23;23;23;23.1;23.1;23;23.1;23.1;23.1;23.2;23.1;23.1;23.1;23.1;23.1;23.1;23.1;23.1;23.1;23.2;23.2;23.1;23.2;23.2;23.2;23.3;23.2;23.2;23.2;23.2;23.2;23.2;23.2;23.2;23.1;23.2;23.1;23.1;23.1;23.1;23.1;23.2;23.2;23.2;23.2;23.3;23.2;23.2;23.2;23.2;23.2;23.2;23.2;23.2;23.2;23.2;23.1;23.2;23.2;23.2;23.2;23.2;23.2;23.1…
23.2;23;23;23;23;23;23;23;23.1;23;23;23;23;23.1;23;23;22.9;23;23;23;23.1;23;23.1;23;23.1;23.1;23.1;23.1;23.2;23.2;23.1;23.1;23.2;23.2;23.2;23.1;23.1;23.1;23.1;23;23.1;23.1;23.2;23.1;23.3;23.1;23.2;23.3;23.2;23.2;23.2;23.2;23.2;23.2;23.2;23.1;23.1;23.1;23.1;23.1;23.1;23.1;23.1;23.2;23.2;23.1;23.2;23.2;23.2;23.3;23.2;23.2;23.3;23.2;23.2;23.2;23.1;23.1;23.1;23.2;23.2;23.1;23.1;23.1;23.1;23;23;22.9;2…
23.1;22.9;23;23;23;23;23;22.8;23.1;23.1;23;23;23;23;23;23;23;23.1;23;22.9;23.1;23.1;23.1;23.1;23.1;23.1;23.1;23.1;23.2;23.1;23.2;23.1;23.1;23.1;23.1;23.1;23.1;23;23.2;23.1;23.2;23.1;23.2;23.2;23.1;23.1;23.2;23.1;23.2;23.2;23.2;23.2;23.2;23.2;23.2;23.2;23.2;23.1;23.1;23.1;23.1;23.1;23.1;23.1;23.2;23.2;23;23.2;23.2;23.2;23.2;23.2;23.2;23.2;23.2;23.1;23.2;23.1;23.1;23.1;23.2;23.1;23.1;23.1;23;23;23.…
23.1;23;23;23;23;23;23.1;23;23.1;23.2;23.1;23;23.1;23;23.1;23;23;23.1;23;22.9;23.1;23;23.1;23;23.1;23.1;23.1;23.1;23.1;23.2;23.2;23.2;23;23.1;23.2;23.1;23.2;23.2;23.2;23.1;23.2;23.2;23.1;23.2;23.2;23.2;23.2;23.2;23.2;23.2;23.2;23.2;23.2;23.2;23.2;23.2;23.1;23.1;23.1;23.1;23.1;23.1;23.1;23.1;23.2;23.1;23.2;23.2;23.1;23.2;23.2;23.2;23.2;23.2;23.2;23.1;23.1;23.1;23.1;23.1;23.1;23.1;23.1;23;23;22.8;2…
23.1;23;23;23.1;23;23;23;23;23;23;22.9;23;23;23.1;23;23.1;23.1;23.1;23.1;23;23.1;23.1;23;23.1;23.1;23.1;23.1;23.1;23.2;23.1;23.3;23.2;23.1;23.1;23;23.2;23.1;23.2;23.1;23.1;23.1;23.1;23.2;23.1;23.1;23.2;23.2;23.2;23.2;23.2;23.2;23.2;23.2;23.1;23.2;23.1;23.1;23.1;23.1;23.1;23.1;23.1;23.1;23.1;23.1;23.1;23.2;23.1;23.2;23.2;23.2;23.2;23.1;23.1;23.1;23.1;23.1;23.1;23;23.1;23;22.9;23.1;23;23;22.9;22.8;…
23.1;23.1;23.1;23;23;23;23;23;23;23;23;23;23;23.1;23.1;23.1;23.1;23.1;23.1;23.1;23.1;23.2;23.2;23.1;23.1;23.2;23.2;23.1;23.2;23.2;23.3;23.2;23.1;23.2;23.2;23;23.2;23.2;23.1;23.2;23.2;23.2;23.2;23.1;23.2;23.1;23.2;23.2;23.2;23.1;23.2;23.2;23.1;23.1;23.2;23.2;23.1;23.1;23.1;23.1;23.1;23.1;23.1;23.1;23.2;23.2;23.2;23.1;23.1;23.1;23.1;23.2;23.1;23.1;23.1;23.1;23.1;23;23.1;23;23;23;22.9;22.8;22.8;22.7…
23.1;23.1;23;23;22.9;23;23;23;23;23;23;23.1;23;23.1;22.9;23;23.1;23.1;23.1;23.1;23.2;23.2;23.2;23.2;23.2;23.2;23.1;23.2;23.2;23.3;23.3;23.2;23.2;23.1;23.2;23.2;23.2;23.1;23.2;23.1;23.1;23.1;23.1;23.1;23;23.2;23.2;23.2;23.2;23.2;23.1;23.2;23.1;23.1;23;23.2;23.1;23.1;23.1;23.1;23.1;23.1;23.1;23.2;23.1;23.1;23.1;23.1;23.1;23.1;23.1;23.1;23.1;23.1;23.1;23.1;23;22.9;23;23;22.9;22.9;22.8;22.9;22.7;22.7…
23.1;23;23.1;23.1;23;23;23;23;23;23;23.1;23;23.1;23.1;23.1;23;23.1;23.1;23.1;23.1;23.2;23.1;23.1;23.2;23.2;23.2;23.2;23.2;23.2;23.3;23.2;23.2;23.2;23.2;23.2;23.1;23.2;23.2;23.2;23.1;23.2;23.2;23.1;23.1;23.1;23.1;23.2;23.2;23.1;23.1;23.1;23.1;23.2;23.2;23.1;23.1;23.1;23.1;23.1;23.1;23.1;23.1;23.1;23.2;23;23.1;23.1;23.2;23;23;23.1;23.1;23.1;23.1;23;23;23;22.9;23;23;22.8;22.9;22.8;22.8;22.6;22.7;22.…
23;23;23.1;23;23;23;23;23;23;23;23;23;23.1;23.1;23.1;23.2;23.1;23.1;23.2;23.2;23.2;23.2;23.2;23.2;23.2;23.2;23.1;23.2;23.2;23.2;23.1;23.2;23.1;23.2;23.1;23.2;23.2;23.2;23.2;23.2;23.1;23.1;23.2;23.2;23.2;23.2;23.2;23.2;23.2;23.1;23.1;23.1;23.1;23.1;23.1;23.1;23.1;23.1;23.1;23.1;23.1;23.1;23.1;23.1;23.1;23.1;23.1;23.1;23.1;23.1;22.9;23;23;23;22.9;23;23;22.9;22.8;22.8;22.8;22.7;22.7;22.7;22.6;22.6;2…
23.2;22.9;23;23;23;23;23;23;23;23.1;23;23.1;23.1;23.1;23.1;23.1;23.1;23.1;23.2;23.2;23.2;23.2;23.2;23.2;23.2;23.2;23.2;23.2;23.1;23.1;23.2;23.2;23.1;23.2;23.2;23.2;23.1;23.2;23.1;23.1;23.1;23.1;23.2;23.2;23.2;23.2;23.1;23.2;23.1;23.1;23.1;23.1;23.1;23.1;23.1;23.1;23.1;23.1;23.1;23.1;23.1;23.1;23.1;23.1;23;23;23;23;23;23.1;23;23;23;22.9;23;23;22.9;22.8;22.9;22.8;22.8;22.6;22.7;22.6;22.6;22.6;22.7;…
23.1;23;22.9;23.1;23.1;22.9;23.1;23;23;23;23.1;23;23.1;23.2;23.1;23.1;23.2;23.1;23.2;23.1;23.2;23.2;23.2;23.2;23.2;23.2;23.2;23.2;23.1;23.2;23.2;23.2;23.2;23.2;23.1;23.1;23.2;23.2;23.2;23.2;23.2;23.2;23.2;23.2;23.2;23.1;23.2;23.2;23.1;23.2;23.1;23.1;23.1;23.1;23.1;23.1;23.1;23.1;23.2;23.1;23.1;23;23;23.1;23;23;23;23.1;23;23;23.1;23;23;23;22.9;22.9;22.9;22.8;22.7;22.7;22.7;22.6;22.6;22.6;22.6;22.4…
23.2;23;23;23;23.1;23;23.1;23;23.1;23.1;23;23.2;23.2;23.1;23.1;23.2;23.2;23.2;23.2;23.2;23.2;23.2;23.2;23.2;23.2;23.2;23.2;23.2;23.1;23.2;23.1;23.1;23.2;23.2;23.2;23.2;23.2;23.2;23.1;23.2;23.2;23.1;23.2;23.2;23.2;23.2;23.2;23.1;23.1;23.2;23.2;23;23.1;23.1;23.1;23;23;23.1;23.1;23.1;23.1;23;23;23;23;23;23;23.1;23;23;23;22.9;22.9;22.9;22.9;22.9;22.8;22.7;22.7;22.6;22.6;22.5;22.6;22.6;22.6;22.6;22.6;…
23.1;23.1;23;23;23;23.1;23.1;23.1;23;23.1;23.2;23.2;23.2;23.2;23.2;23.2;23.2;23.2;23.2;23.3;23.2;23.2;23.2;23.2;23.2;23.2;23.2;23.2;23.2;23.2;23.1;23.1;23.1;23.2;23.1;23.1;23.2;23.2;23.2;23.2;23.1;23.1;23.2;23.2;23.2;23.2;23.1;23.2;23.2;23.1;23.1;23.1;23;23.1;23;23.1;23.1;23.1;23.1;23;23.1;23.1;23;23;23;23;23;23;23;23;23;23;23;22.9;22.8;22.8;22.7;22.7;22.6;22.6;22.6;22.5;22.6;22.6;22.6;22.6;22.6;…
23.1;23;23;23;23.1;23.1;23.1;23;23.1;23.2;23.2;23.1;23.2;23.2;23.3;23.3;23.3;23.3;23.2;23.2;23.2;23.2;23.1;23.2;23.2;23.2;23.1;23.2;23.2;23.2;23.2;23.3;23.2;23.2;23.2;23.1;23.2;23.1;23.1;23.2;23.2;23.1;23.2;23.2;23.2;23.2;23.2;23.2;23.2;23.2;23.2;23.1;23;23;23.1;23;23;23.1;23.1;23;23;23.1;23;23;23;23;23;23;23;23.1;22.9;23;22.9;22.9;22.8;22.8;22.6;22.6;22.6;22.6;22.6;22.6;22.6;22.6;22.6;22.6;22.6;…
23.1;23.1;23.1;23;23.1;23.1;23.1;23.1;23.1;23.2;23.2;23.2;23.2;23.4;23.3;23.2;23.3;23.3;23.1;23.2;23.3;23.2;23.2;23.2;23.2;23.2;23.3;23.2;23.3;23.2;23.2;23.2;23.2;23.2;23.2;23.2;23.2;23.2;23.2;23.2;23.2;23.2;23.2;23.2;23.2;23.2;23.3;23.2;23.1;23.1;23.2;23.1;23.1;23.1;23;23.1;23;23.1;23;23.1;23;23.1;23;23;23;23;23;22.9;22.9;23;22.9;22.9;22.9;22.8;22.8;22.6;22.7;22.5;22.6;22.6;22.6;22.6;22.6;22.6;2…
23.1;23.1;23.1;23;23.1;23.1;23.1;23.1;23.1;23.2;23.3;23.2;23.3;23.3;23.4;23.2;23.2;23.3;23.3;23.2;23.3;23.2;23.2;23.2;23.3;23.2;23.2;23.2;23.2;23.2;23.2;23.2;23.1;23.2;23.2;23.1;23.2;23.2;23.1;23.2;23.2;23.1;23.2;23.2;23.2;23.2;23.3;23.2;23.2;23.2;23.1;23.1;23.2;23.1;23.1;23.1;23;23;23;23;23;23.1;23;23;23;22.9;23;23;22.9;22.9;22.9;22.8;22.8;22.8;22.7;22.7;22.6;22.6;22.6;22.6;22.5;22.6;22.6;22.6;2…
23;23.1;23;23.1;23;23.1;23.2;23.2;23.1;23.2;23.2;23.2;23.2;23.1;23.3;23.2;23.3;23.3;23.4;23.2;23.3;23.2;23.2;23.2;23.2;23.2;23.2;23.2;23.2;23.2;23.3;23.3;23.2;23.3;23.2;23.2;23.2;23.2;23.1;23.2;23.1;23.2;23.2;23.2;23.2;23.2;23.3;23.2;23.2;23.1;23.2;23.2;23.1;23;23;23;23;23;23;23;23;23;22.9;22.9;22.9;23;23;22.9;22.9;22.9;22.8;22.8;22.7;22.7;22.5;22.6;22.6;22.6;22.6;22.5;22.5;22.6;22.6;22.7;22.6;22…
23.1;23.1;23.1;23.1;23.1;23.2;23.1;23.2;23.1;23.2;23.3;23.3;23.1;23.2;23.3;23.2;23.3;23.3;23.3;23.3;23.2;23.2;23.2;23.2;23.2;23.2;23.2;23.2;23.2;23.3;23.3;23.3;23.2;23.3;23.3;23.2;23.2;23.2;23.1;23.2;23.1;23.2;23.2;23.2;23.3;23.1;23.1;23.3;23.2;23.1;23.1;23.1;23.1;23.1;23.1;23.1;23;23;23;23;23;23;22.9;22.9;22.9;22.9;22.9;23;22.9;22.8;22.8;22.8;22.8;22.6;22.5;22.5;22.6;22.5;22.6;22.6;22.5;22.6;22.…
23.1;23.1;23.1;23.1;23.2;23.1;23.2;23.1;23.2;23.2;23.2;23.2;23.3;23.3;23.2;23.3;23.3;23.2;23.3;23.3;23.3;23.3;23.2;23.3;23.3;23.2;23.3;23.4;23.3;23.3;23.3;23.3;23.3;23.3;23.3;23.2;23.2;23.2;23.1;23.2;23.2;23.1;23.2;23.1;23.2;23.2;23.1;23.2;23.2;23.1;23.1;23.1;23.1;23;23.1;23.1;23;23;23;23;23;22.9;22.9;22.9;22.9;22.9;22.9;22.9;22.7;22.6;22.6;22.7;22.6;22.6;22.5;22.6;22.6;22.6;22.6;22.6;22.6;22.6;2…
23.1;23.1;23.1;23.1;23.2;23.2;23.1;23.2;23.2;23.2;23.2;23.2;23.3;23.3;23.2;23.3;23.3;23.4;23.3;23.3;23.3;23.3;23.2;23.3;23.2;23.3;23.2;23.4;23.4;23.3;23.3;23.3;23.3;23.3;23.3;23.3;23.1;23.2;23.1;23.1;23.2;23.2;23.2;23.1;23.1;23.2;23.3;23.1;23.1;23.1;23.2;23.1;23;23.1;23.1;23;23;23;23;23;23;22.9;22.9;22.9;22.9;22.8;22.8;22.8;22.6;22.6;22.6;22.6;22.6;22.6;22.5;22.5;22.6;22.5;22.6;22.6;22.5;22.6;22.…
23.1;23.1;23.1;23.1;23.1;23.1;23.2;23.2;23.2;23.2;23.3;23.3;23.3;23.3;23.3;23.4;23.4;23.4;23.4;23.3;23.3;23.3;23.3;23.3;23.4;23.3;23.4;23.3;23.4;23.4;23.4;23.4;23.3;23.4;23.3;23.2;23.2;23.2;23.1;23.1;23.1;23.1;23.2;23.1;23.1;23.1;23.2;23.2;23.2;23.2;23.1;23.1;23;23.1;23.1;23;23;23;22.9;23;22.9;23;22.9;22.9;22.7;22.7;22.7;22.7;22.7;22.6;22.6;22.6;22.6;22.5;22.5;22.6;22.6;22.6;22.6;22.6;22.6;22.6;2…
23.2;23.1;23.1;23.2;23.2;23.2;23.3;23.2;23.2;23.2;23.2;23.2;23.3;23.4;23.4;23.3;23.4;23.3;23.4;23.4;23.4;23.4;23.3;23.3;23.4;23.3;23.3;23.4;23.3;23.4;23.3;23.4;23.3;23.3;23.3;23.3;23.2;23.2;23.2;23.2;23.1;23.1;23.2;23.1;23.1;23.1;23.1;23.1;23.1;23.2;23;23;23;23;23;22.9;22.9;22.9;22.9;23;22.9;22.9;22.8;22.7;22.7;22.6;22.7;22.5;22.6;22.5;22.4;22.6;22.6;22.5;22.5;22.5;22.5;22.6;22.5;22.6;22.6;22.6;2…
23.1;23.1;23.2;23.2;23.1;23.3;23.2;23.3;23.2;23.3;23.3;23.3;23.3;23.4;23.4;23.4;23.4;23.4;23.4;23.5;23.5;23.5;23.4;23.5;23.4;23.3;23.5;23.4;23.5;23.4;23.3;23.3;23.4;23.3;23.3;23.2;23.2;23.2;23.2;23.2;23.1;23.1;23.1;23.2;23.1;23.1;23.2;23.1;23.1;23.1;23.1;23;23;23;23;22.9;23;22.9;22.9;22.9;22.9;22.8;22.7;22.8;22.6;22.7;22.6;22.5;22.5;22.5;22.5;22.5;22.6;22.6;22.6;22.5;22.6;22.6;22.6;22.6;22.6;22.6…
23.2;23.1;23.2;23.2;23.2;23.2;23.2;23.3;23.2;23.3;23.2;23.4;23.3;23.3;23.3;23.3;23.4;23.4;23.4;23.5;23.5;23.4;23.4;23.5;23.4;23.5;23.5;23.5;23.4;23.4;23.4;23.3;23.3;23.4;23.2;23.2;23.3;23.2;23.2;23.1;23.1;23.1;23.1;23.1;23.1;23.1;23.2;23.1;23.1;23.1;23;23;23.1;23;23;23;22.9;22.9;22.9;22.9;22.9;22.7;22.7;22.6;22.7;22.6;22.6;22.6;22.6;22.6;22.5;22.5;22.5;22.7;22.7;22.6;22.5;22.6;22.6;22.6;22.6;22.6…
23.2;23.2;23.2;23.2;23.2;23.2;23.3;23.2;23.2;23.3;23.4;23.4;23.5;23.5;23.4;23.4;23.4;23.4;23.4;23.4;23.5;23.5;23.5;23.5;23.4;23.5;23.5;23.3;23.4;23.3;23.3;23.3;23.3;23.3;23.2;23.3;23.3;23.2;23.2;23.1;23.2;23.1;23.1;23.1;23.1;23.1;23.1;23.1;23.1;23.1;23.1;23;23.1;23;23;22.9;22.9;22.9;22.9;22.9;22.7;22.6;22.6;22.6;22.5;22.6;22.6;22.6;22.5;22.5;22.5;22.6;22.6;22.6;22.7;22.6;22.7;22.5;22.7;22.6;22.6;…
23.3;23.3;23.2;23.3;23.3;23.2;23.4;23.3;23.3;23.3;23.4;23.3;23.5;23.4;23.5;23.5;23.5;23.5;23.5;23.5;23.5;23.5;23.5;23.5;23.3;23.5;23.5;23.4;23.3;23.3;23.3;23.4;23.3;23.4;23.4;23.2;23.2;23.2;23.1;23.1;23.1;23.1;23.1;23.1;23.1;23.1;23.1;23.1;23.1;23.1;23.1;23;23;22.9;23;22.9;22.9;22.9;22.8;22.8;22.6;22.6;22.5;22.5;22.5;22.5;22.6;22.5;22.5;22.5;22.6;22.6;22.6;22.7;22.6;22.6;22.5;22.6;22.7;22.6;22.7;…
23.3;23.2;23.2;23.3;23.3;23.3;23.2;23.3;23.4;23.4;23.4;23.3;23.5;23.5;23.5;23.5;23.5;23.6;23.5;23.5;23.6;23.5;23.5;23.5;23.4;23.4;23.4;23.4;23.3;23.4;23.4;23.4;23.3;23.3;23.3;23.3;23.2;23.2;23.1;23.1;23.1;23.1;23.1;23.1;23.1;23.1;23.1;23.1;23.1;23.1;23;23;23.1;22.9;23;22.9;22.9;22.8;22.8;22.8;22.8;22.5;22.4;22.5;22.5;22.5;22.5;22.6;22.6;22.6;22.5;22.6;22.6;22.7;22.7;22.6;22.7;22.6;22.7;22.6;22.7;…
23.3;23.3;23.3;23.2;23.3;23.3;23.3;23.3;23.2;23.4;23.4;23.4;23.5;23.4;23.4;23.4;23.5;23.5;23.5;23.6;23.5;23.6;23.4;23.6;23.5;23.4;23.5;23.3;23.4;23.3;23.3;23.3;23.3;23.3;23.3;23.3;23.3;23.2;23.1;23.1;23.1;23.1;23.1;23.1;23.1;23.1;23.1;23.1;23.1;23.1;23;22.9;23;22.9;22.9;22.9;22.8;22.8;22.8;22.7;22.5;22.5;22.5;22.5;22.5;22.5;22.5;22.5;22.6;22.6;22.6;22.5;22.6;22.7;22.6;22.6;22.6;22.7;22.6;22.7;22.…
23.3;23.3;23.3;23.3;23.3;23.3;23.4;23.3;23.5;23.3;23.4;23.5;23.5;23.6;23.5;23.5;23.5;23.5;23.5;23.6;23.6;23.5;23.6;23.4;23.5;23.5;23.4;23.3;23.4;23.3;23.3;23.3;23.3;23.3;23.3;23.2;23.2;23.2;23.1;23.1;23.2;23.1;23.1;23.1;23.1;23.1;23.1;23;23.1;23.2;23;23;22.9;23;22.9;22.9;22.8;22.8;22.7;22.5;22.5;22.5;22.5;22.5;22.5;22.5;22.5;22.5;22.6;22.5;22.6;22.6;22.7;22.7;22.6;22.6;22.7;22.7;22.7;22.7;22.7;22…
23.3;23.3;23.3;23.4;23.3;23.4;23.4;23.4;23.4;23.5;23.4;23.5;23.5;23.6;23.6;23.5;23.5;23.5;23.5;23.5;23.6;23.4;23.4;23.4;23.4;23.4;23.4;23.3;23.4;23.3;23.3;23.3;23.3;23.3;23.3;23.3;23.2;23.2;23.2;23.1;23.1;23.1;23.1;23.1;23.1;23.2;23.1;23;23.2;23;23;23;23;22.9;22.9;22.8;22.8;22.6;22.5;22.5;22.6;22.5;22.5;22.5;22.5;22.5;22.6;22.5;22.5;22.6;22.6;22.6;22.7;22.6;22.6;22.6;22.7;22.6;22.6;22.7;22.7;22.7…
23.3;23.3;23.3;23.4;23.4;23.4;23.3;23.5;23.4;23.5;23.4;23.5;23.5;23.5;23.5;23.5;23.6;23.6;23.6;23.7;23.5;23.6;23.4;23.4;23.4;23.4;23.3;23.3;23.3;23.4;23.3;23.3;23.3;23.3;23.3;23.3;23.2;23.2;23.2;23.2;23.2;23.1;23.1;23.1;23.1;23.2;23.1;23.1;23;23.1;22.9;23;22.9;22.9;22.8;22.8;22.7;22.6;22.5;22.5;22.5;22.5;22.5;22.5;22.5;22.6;22.5;22.5;22.6;22.6;22.6;22.6;22.6;22.6;22.7;22.6;22.6;22.6;22.6;22.7;22.…
23.4;23.4;23.4;23.4;23.5;23.4;23.5;23.5;23.4;23.5;23.4;23.4;23.5;23.5;23.6;23.6;23.6;23.6;23.5;23.6;23.6;23.4;23.4;23.4;23.4;23.4;23.4;23.3;23.4;23.4;23.3;23.3;23.3;23.3;23.2;23.2;23.2;23.2;23.2;23.2;23.1;23.1;23.1;23.2;23.1;23;23.1;23.1;23.1;23;23;22.9;22.8;22.9;22.7;22.7;22.6;22.5;22.5;22.5;22.5;22.5;22.5;22.5;22.5;22.6;22.5;22.5;22.6;22.6;22.6;22.6;22.6;22.6;22.6;22.7;22.7;22.7;22.7;22.7;22.7;…
23.4;23.5;23.4;23.5;23.4;23.4;23.5;23.5;23.4;23.5;23.5;23.5;23.6;23.5;23.5;23.6;23.6;23.6;23.5;23.5;23.5;23.4;23.4;23.4;23.4;23.4;23.4;23.3;23.4;23.4;23.4;23.3;23.3;23.3;23.3;23.2;23.2;23.2;23.1;23.1;23.2;23.1;23.1;23.1;23.1;23;23;23;23;23;22.9;22.8;22.7;22.8;22.7;22.5;22.4;22.5;22.5;22.5;22.5;22.6;22.5;22.5;22.5;22.6;22.6;22.6;22.6;22.6;22.6;22.6;22.6;22.6;22.7;22.7;22.7;22.7;22.7;22.7;22.7;22.7…
23.4;23.5;23.4;23.5;23.3;23.4;23.5;23.5;23.4;23.5;23.5;23.6;23.6;23.6;23.6;23.5;23.5;23.6;23.5;23.5;23.6;23.5;23.4;23.5;23.4;23.4;23.4;23.3;23.4;23.4;23.3;23.3;23.2;23.3;23.2;23.2;23.2;23.2;23.2;23.1;23.1;23.1;23.1;23.1;23.1;23;23;23;23;23;22.8;22.8;22.7;22.6;22.6;22.5;22.5;22.4;22.5;22.5;22.6;22.6;22.5;22.6;22.6;22.6;22.6;22.6;22.6;22.6;22.6;22.7;22.7;22.7;22.7;22.7;22.7;22.7;22.7;22.7;22.7;22.7…
23.5;23.5;23.5;23.5;23.4;23.5;23.5;23.5;23.5;23.5;23.6;23.6;23.6;23.6;23.6;23.6;23.6;23.6;23.6;23.5;23.5;23.5;23.5;23.4;23.4;23.4;23.4;23.4;23.4;23.3;23.3;23.3;23.3;23.2;23.2;23.2;23.2;23.2;23.1;23.1;23.1;23.1;23.1;23.1;23;23.1;23.1;23;22.9;23;22.7;22.7;22.7;22.5;22.6;22.4;22.6;22.5;22.5;22.6;22.6;22.6;22.6;22.6;22.6;22.6;22.6;22.7;22.6;22.6;22.7;22.6;22.7;22.7;22.7;22.7;22.7;22.7;22.7;22.7;22.7;…
23.5;23.4;23.5;23.5;23.6;23.5;23.5;23.5;23.5;23.5;23.6;23.6;23.5;23.6;23.6;23.6;23.5;23.5;23.6;23.5;23.4;23.5;23.5;23.5;23.4;23.3;23.4;23.4;23.5;23.4;23.3;23.3;23.3;23.3;23.2;23.4;23.2;23.2;23.2;23.1;23.1;23.1;23.1;23.1;22.9;23;23.1;22.9;22.9;22.9;22.7;22.6;22.7;22.5;22.6;22.5;22.6;22.6;22.5;22.5;22.6;22.6;22.6;22.6;22.6;22.6;22.6;22.6;22.6;22.6;22.6;22.7;22.7;22.7;22.6;22.7;22.7;22.7;22.7;22.7;2…
23.4;23.5;23.5;23.5;23.5;23.6;23.4;23.4;23.5;23.6;23.6;23.6;23.6;23.6;23.6;23.6;23.5;23.4;23.6;23.4;23.4;23.5;23.4;23.5;23.4;23.5;23.5;23.4;23.4;23.5;23.3;23.3;23.3;23.2;23.2;23.2;23.2;23.2;23.2;23.1;23.1;23.1;23.1;23.1;23;22.9;23;22.9;22.9;22.6;22.6;22.6;22.6;22.6;22.6;22.6;22.6;22.5;22.5;22.5;22.6;22.6;22.6;22.6;22.6;22.6;22.6;22.6;22.6;22.7;22.7;22.7;22.7;22.7;22.7;22.7;22.7;22.7;22.7;22.7;22.…
23.6;23.5;23.5;23.6;23.5;23.5;23.5;23.5;23.5;23.4;23.5;23.6;23.6;23.5;23.6;23.5;23.6;23.5;23.5;23.4;23.4;23.5;23.5;23.4;23.4;23.4;23.4;23.3;23.3;23.4;23.4;23.4;23.2;23.2;23.2;23.2;23.2;23.2;23.2;23.1;23.1;23.1;23.1;23;22.8;22.8;22.8;22.9;22.6;22.7;22.6;22.6;22.6;22.6;22.6;22.5;22.6;22.6;22.6;22.6;22.6;22.6;22.6;22.6;22.6;22.6;22.7;22.6;22.7;22.7;22.6;22.7;22.7;22.7;22.8;22.7;22.7;22.7;22.6;22.7;2…
23.6;23.5;23.5;23.5;23.5;23.6;23.5;23.6;23.5;23.6;23.5;23.5;23.7;23.8;23.7;23.5;23.5;23.5;23.5;23.4;23.4;23.4;23.4;23.5;23.4;23.4;23.5;23.3;23.4;23.3;23.2;23.3;23.2;23.3;23.2;23.2;23.2;23.2;23.2;23.1;23.1;23.1;23.1;22.9;22.9;22.8;22.7;22.7;22.6;22.6;22.6;22.7;22.6;22.6;22.6;22.6;22.5;22.6;22.6;22.6;22.6;22.6;22.6;22.6;22.7;22.7;22.7;22.7;22.7;22.7;22.7;22.7;22.6;22.7;22.7;22.7;22.7;22.8;22.8;22.8…
23.6;23.5;23.4;23.5;23.5;23.6;23.5;23.6;23.5;23.6;23.5;23.6;23.7;23.7;23.5;23.5;23.5;23.6;23.5;23.4;23.4;23.5;23.4;23.4;23.4;23.3;23.4;23.3;23.3;23.3;23.3;23.2;23.2;23.2;23.2;23.2;23.2;23.2;23.1;23.1;23.1;23;23;22.8;22.7;22.8;22.7;22.8;22.6;22.6;22.6;22.6;22.6;22.6;22.6;22.6;22.6;22.6;22.6;22.6;22.7;22.7;22.6;22.6;22.7;22.7;22.7;22.7;22.7;22.7;22.7;22.7;22.7;22.7;22.7;22.7;22.8;22.7;22.7;22.8;22.…
23.6;23.5;23.5;23.5;23.5;23.5;23.6;23.6;23.6;23.5;23.7;23.6;23.6;23.6;23.5;23.5;23.5;23.5;23.4;23.5;23.5;23.4;23.3;23.3;23.4;23.3;23.3;23.3;23.3;23.2;23.3;23.2;23.1;23.2;23.1;23.2;23.1;23.1;23.1;23.1;23;22.9;22.8;22.8;22.7;22.6;22.8;22.6;22.7;22.8;22.7;22.6;22.6;22.6;22.6;22.6;22.6;22.6;22.6;22.6;22.6;22.7;22.6;22.7;22.6;22.7;22.7;22.8;22.7;22.7;22.8;22.7;22.8;22.7;22.7;22.7;22.8;22.8;22.8;22.8;2…
23.5;23.5;23.5;23.5;23.6;23.6;23.6;23.6;23.5;23.6;23.5;23.5;23.5;23.6;23.6;23.4;23.5;23.5;23.5;23.4;23.4;23.4;23.4;23.3;23.3;23.3;23.3;23.3;23.3;23.2;23.2;23.2;23.1;23.3;23.2;23.1;23.1;23.1;23.1;23;23;22.7;22.8;22.7;22.6;22.7;22.6;22.7;22.7;22.7;22.6;22.6;22.6;22.6;22.6;22.6;22.6;22.6;22.6;22.6;22.6;22.7;22.7;22.6;22.6;22.7;22.7;22.7;22.7;22.7;22.7;22.7;22.7;22.7;22.7;22.7;22.7;22.8;22.8;22.8;22.…
23.5;23.5;23.6;23.6;23.5;23.6;23.6;23.6;23.6;23.6;23.6;23.6;23.6;23.6;23.5;23.4;23.5;23.5;23.5;23.4;23.4;23.3;23.2;23.4;23.3;23.3;23.3;23.3;23.3;23.2;23.3;23.2;23.1;23.2;23.1;23.1;23;23;23;22.9;22.7;22.7;22.6;22.7;22.7;22.6;22.6;22.6;22.6;22.6;22.7;22.6;22.7;22.6;22.7;22.6;22.6;22.6;22.6;22.7;22.7;22.6;22.6;22.7;22.7;22.6;22.7;22.7;22.7;22.7;22.7;22.7;22.8;22.8;22.8;22.8;22.7;22.8;22.7;22.8;22.7;…
23.5;23.5;23.6;23.6;23.6;23.6;23.7;23.5;23.6;23.5;23.5;23.5;23.5;23.6;23.5;23.5;23.5;23.5;23.4;23.4;23.4;23.3;23.3;23.2;23.3;23.3;23.2;23.2;23.3;23.1;23.2;23.2;23.1;23.1;23;23;23;22.9;22.8;22.8;22.6;22.6;22.6;22.6;22.7;22.7;22.6;22.6;22.6;22.7;22.7;22.7;22.7;22.6;22.6;22.6;22.6;22.6;22.6;22.6;22.7;22.7;22.7;22.7;22.6;22.7;22.7;22.7;22.6;22.7;22.7;22.8;22.8;22.8;22.8;22.7;22.8;22.8;22.7;22.8;22.7;…
23.7;23.7;23.6;23.6;23.6;23.7;23.6;23.6;23.6;23.5;23.5;23.6;23.4;23.5;23.5;23.4;23.5;23.4;23.5;23.5;23.3;23.3;23.4;23.3;23.3;23.3;23.2;23.2;23.1;23.1;23.1;23.2;23.1;23.1;23.1;23;22.9;22.7;22.7;22.6;22.6;22.6;22.7;22.6;22.7;22.6;22.7;22.7;22.7;22.7;22.6;22.6;22.7;22.7;22.7;22.6;22.7;22.6;22.6;22.7;22.7;22.7;22.7;22.7;22.6;22.7;22.7;22.7;22.7;22.7;22.8;22.8;22.7;22.7;22.8;22.7;22.7;22.8;22.7;22.8;2…
23.7;23.7;23.6;23.6;23.6;23.6;23.6;23.6;23.5;23.5;23.5;23.5;23.6;23.5;23.4;23.4;23.5;23.4;23.5;23.4;23.3;23.3;23.3;23.3;23.3;23.2;23.2;23.1;23.3;23.2;23.1;23.1;23.1;23;23;23;22.8;22.9;22.7;22.6;22.6;22.6;22.6;22.7;22.7;22.7;22.7;22.7;22.7;22.7;22.7;22.7;22.6;22.7;22.6;22.6;22.6;22.6;22.7;22.7;22.7;22.7;22.7;22.7;22.7;22.7;22.7;22.8;22.7;22.7;22.8;22.7;22.8;22.8;22.8;22.8;22.8;22.8;22.8;22.8;22.8;…
23.7;23.7;23.7;23.6;23.6;23.6;23.6;23.6;23.6;23.6;23.6;23.5;23.6;23.5;23.5;23.5;23.4;23.5;23.5;23.4;23.4;23.4;23.4;23.4;23.1;23.2;23.2;23.2;23.1;23.1;23.1;23;23.1;23;22.9;22.9;22.8;22.6;22.6;22.6;22.7;22.7;22.7;22.7;22.7;22.7;22.7;22.7;22.7;22.7;22.7;22.7;22.7;22.6;22.7;22.6;22.7;22.6;22.6;22.7;22.7;22.7;22.7;22.7;22.7;22.7;22.7;22.7;22.8;22.7;22.7;22.8;22.8;22.8;22.8;22.8;22.8;22.8;22.8;22.8;22.…
23.7;23.7;23.7;23.7;23.7;23.8;23.7;23.7;23.6;23.5;23.5;23.4;23.5;23.5;23.5;23.5;23.5;23.4;23.4;23.3;23.3;23.3;23.3;23.3;23.2;23.2;23.2;23.2;23.1;23.1;23;23.1;22.9;22.9;22.9;22.7;22.7;22.7;22.6;22.7;22.7;22.6;22.7;22.7;22.7;22.7;22.7;22.7;22.7;22.7;22.7;22.7;22.7;22.7;22.7;22.6;22.7;22.6;22.7;22.7;22.7;22.7;22.8;22.8;22.7;22.7;22.8;22.8;22.8;22.7;22.8;22.7;22.8;22.8;22.8;22.7;22.7;22.8;22.8;22.8;2…
23.7;23.6;23.6;23.7;23.7;23.7;23.6;23.6;23.6;23.6;23.5;23.5;23.5;23.4;23.5;23.5;23.4;23.4;23.4;23.4;23.4;23.3;23.3;23.3;23.3;23.2;23.2;23.1;23.1;23.1;23.1;23;22.8;22.9;22.7;22.7;22.6;22.7;22.7;22.6;22.7;22.7;22.7;22.6;22.7;22.7;22.7;22.8;22.8;22.8;22.7;22.7;22.7;22.7;22.8;22.6;22.7;22.6;22.7;22.7;22.7;22.7;22.7;22.8;22.8;22.8;22.8;22.8;22.8;22.8;22.8;22.8;22.8;22.8;22.8;22.7;22.8;22.8;22.9;22.8;2…
23.8;23.8;23.7;23.7;23.7;23.6;23.7;23.6;23.6;23.6;23.5;23.5;23.6;23.4;23.5;23.5;23.4;23.4;23.4;23.4;23.4;23.3;23.3;23.3;23.3;23.2;23.2;23;23.1;23;23;22.9;22.8;22.7;22.6;22.6;22.7;22.6;22.7;22.7;22.7;22.8;22.7;22.8;22.8;22.8;22.7;22.8;22.8;22.8;22.7;22.7;22.7;22.7;22.8;22.7;22.7;22.7;22.7;22.8;22.7;22.7;22.8;22.8;22.8;22.8;22.8;22.8;22.8;22.8;22.8;22.8;22.8;22.8;22.8;22.8;22.8;22.8;22.8;22.8;22.8;…
23.7;23.7;23.7;23.7;23.6;23.6;23.6;23.6;23.6;23.5;23.5;23.6;23.6;23.4;23.4;23.4;23.4;23.4;23.3;23.4;23.3;23.4;23.2;23.3;23.2;23.1;23.2;23.1;23.1;23.1;23;22.9;22.7;22.7;22.7;22.7;22.7;22.7;22.7;22.7;22.7;22.7;22.7;22.8;22.7;22.8;22.8;22.8;22.8;22.7;22.8;22.8;22.8;22.8;22.8;22.8;22.7;22.8;22.8;22.8;22.8;22.8;22.8;22.8;22.8;22.8;22.8;22.8;22.8;22.8;22.8;22.8;22.8;22.9;22.8;22.8;22.9;22.8;22.9;22.8;2…
23.8;23.7;23.7;23.5;23.6;23.6;23.6;23.6;23.6;23.5;23.5;23.6;23.5;23.5;23.5;23.5;23.4;23.3;23.3;23.4;23.4;23.3;23.3;23.2;23.1;23.1;23.1;22.9;23;22.8;22.8;22.8;22.7;22.7;22.7;22.7;22.7;22.6;22.6;22.7;22.7;22.7;22.8;22.7;22.8;22.7;22.8;22.8;22.8;22.8;22.8;22.8;22.8;22.7;22.8;22.8;22.8;22.8;22.8;22.8;22.8;22.8;22.8;22.8;22.8;22.8;22.8;22.9;22.8;22.8;22.8;22.8;22.8;22.9;22.9;22.9;22.9;22.8;22.9;22.9;2…
23.6;23.6;23.6;23.6;23.6;23.7;23.6;23.6;23.6;23.5;23.6;23.5;23.6;23.5;23.5;23.4;23.4;23.4;23.4;23.4;23.4;23.3;23.3;23.3;23.2;23.1;23.1;23;22.9;22.8;22.8;22.8;22.7;22.7;22.7;22.7;22.7;22.6;22.7;22.8;22.7;22.8;22.8;22.8;22.8;22.8;22.8;22.8;22.8;22.8;22.8;22.8;22.8;22.8;22.8;22.8;22.8;22.8;22.8;22.8;22.8;22.8;22.8;22.8;22.9;22.8;22.8;22.8;22.8;22.8;22.8;22.8;22.9;22.9;22.8;22.9;22.9;22.9;22.9;22.9;2…
23.7;23.6;23.6;23.6;23.6;23.7;23.6;23.6;23.5;23.5;23.5;23.5;23.5;23.4;23.5;23.3;23.4;23.3;23.3;23.3;23.3;23.2;23.3;23.1;23.1;23;23;23;22.9;22.8;22.7;22.7;22.7;22.7;22.7;22.7;22.7;22.8;22.7;22.7;22.7;22.7;22.8;22.8;22.8;22.8;22.8;22.8;22.8;22.8;22.8;22.8;22.8;22.8;22.8;22.8;22.8;22.8;22.8;22.8;22.8;22.8;22.8;22.8;22.8;22.9;22.9;22.8;22.8;22.8;22.9;22.9;22.9;22.9;22.9;22.8;22.9;22.9;22.9;22.9;22.9;…
23.5;23.6;23.6;23.6;23.5;23.6;23.6;23.6;23.5;23.5;23.4;23.6;23.6;23.3;23.5;23.4;23.3;23.4;23.3;23.3;23.3;23.3;23.2;23.2;23.1;23;23;22.8;22.8;22.8;22.7;22.7;22.7;22.7;22.8;22.8;22.7;22.8;22.7;22.7;22.7;22.8;22.8;22.8;22.9;22.8;22.9;22.9;22.8;22.8;22.8;22.8;22.8;22.8;22.8;22.9;22.9;22.8;22.8;22.8;22.8;22.9;22.8;22.9;22.9;22.9;22.9;22.9;22.9;22.8;22.8;22.9;22.9;23;22.9;22.9;22.9;22.9;22.9;22.9;22.9;…
23.6;23.6;23.5;23.6;23.5;23.6;23.5;23.5;23.6;23.5;23.5;23.5;23.5;23.4;23.4;23.3;23.3;23.4;23.3;23.2;23.3;23.2;23.1;23;23;22.9;23;22.7;22.8;22.7;22.8;22.7;22.7;22.7;22.7;22.8;22.7;22.7;22.7;22.7;22.8;22.8;22.8;22.9;22.9;22.9;22.9;22.9;22.9;22.8;22.8;22.8;22.8;22.8;22.8;22.9;22.8;22.8;22.8;22.8;22.8;22.8;22.9;22.9;22.9;22.9;22.8;22.9;22.9;22.9;22.8;22.8;22.9;23;22.9;22.9;22.9;22.9;22.9;22.9;22.9;22…
23.7;23.6;23.6;23.5;23.6;23.5;23.5;23.5;23.5;23.4;23.4;23.5;23.5;23.4;23.3;23.3;23.3;23.3;23.2;23.2;23.3;23.1;23;23.1;23;22.8;22.7;22.7;22.8;22.8;22.8;22.7;22.8;22.7;22.8;22.7;22.8;22.7;22.8;22.8;22.8;22.8;22.8;22.8;22.8;22.9;22.9;22.9;22.9;22.9;22.9;22.8;22.8;22.8;22.8;22.8;22.9;22.9;22.8;22.9;22.9;22.9;22.9;22.9;22.9;22.8;22.9;22.9;22.9;22.9;22.9;22.9;23;22.9;23;22.9;22.9;23;22.9;22.9;22.9;22.9…
23.6;23.5;23.5;23.6;23.5;23.5;23.5;23.5;23.5;23.5;23.4;23.5;23.4;23.3;23.5;23.3;23.4;23.3;23.2;23.2;23.1;23.1;22.9;23;22.8;22.7;22.7;22.7;22.7;22.8;22.8;22.8;22.8;22.7;22.8;22.8;22.8;22.8;22.8;22.8;22.8;22.8;22.8;22.8;22.9;22.8;22.9;22.9;22.9;22.9;22.8;22.8;22.9;22.9;22.8;22.8;22.8;22.9;22.9;22.8;22.9;22.9;22.9;22.9;22.9;22.9;22.9;23;22.9;22.8;22.9;22.9;22.9;23;23;23;23;22.9;22.9;23;23;23;23;23;2…
23.6;23.5;23.6;23.5;23.5;23.5;23.5;23.4;23.4;23.5;23.4;23.4;23.4;23.4;23.3;23.2;23.3;23.3;23.3;23.2;23.1;23;23;22.9;22.7;22.7;22.7;22.7;22.7;22.7;22.7;22.8;22.8;22.8;22.8;22.7;22.8;22.8;22.8;22.8;22.8;22.8;22.8;22.8;22.9;22.9;22.9;22.9;22.9;22.9;22.8;22.8;22.8;22.9;22.9;22.9;22.8;22.8;22.9;22.9;22.9;22.9;22.8;22.9;22.8;22.9;22.9;22.9;22.9;22.9;22.9;22.9;23;23;23;22.9;23;22.9;22.9;23;23;23;23;23;2…
23.5;23.5;23.5;23.5;23.5;23.5;23.5;23.4;23.4;23.3;23.4;23.4;23.3;23.3;23.3;23.1;23.3;23.2;23.1;23.1;23.1;23;22.8;22.8;22.7;22.7;22.7;22.7;22.7;22.7;22.8;22.7;22.8;22.8;22.8;22.8;22.8;22.8;22.8;22.8;22.8;22.8;22.8;22.9;22.9;22.9;22.9;22.9;22.9;22.9;22.9;22.8;22.9;22.9;22.9;22.9;22.9;22.9;22.9;22.9;22.9;22.9;22.8;22.9;22.9;22.9;22.9;22.9;22.9;22.9;22.9;22.9;23;23;23;22.9;23;22.9;22.9;23;23;23;23;23…
23.5;23.5;23.5;23.4;23.5;23.4;23.4;23.4;23.4;23.4;23.4;23.4;23.4;23.3;23.3;23.3;23.2;23.2;23;23.1;23;22.9;22.8;22.7;22.8;22.7;22.7;22.8;22.8;22.7;22.8;22.8;22.8;22.8;22.8;22.8;22.8;22.9;22.9;22.8;22.8;22.9;22.9;22.8;22.9;22.9;22.9;22.9;22.9;22.9;22.9;22.9;22.9;22.8;22.9;22.9;22.9;22.9;22.8;22.9;22.9;22.8;22.9;22.9;22.8;22.9;22.9;22.9;22.9;22.9;23;22.9;23;23;23;23;22.9;22.9;23;22.9;23;23;23.1;23;2…
23.5;23.5;23.4;23.4;23.5;23.4;23.4;23.3;23.3;23.3;23.3;23.3;23.3;23.2;23.2;23.2;23.1;23.1;23;23;23.1;22.7;22.7;22.7;22.7;22.7;22.8;22.7;22.8;22.7;22.8;22.8;22.8;22.9;22.8;22.9;22.8;22.8;22.8;22.8;22.8;22.8;22.9;22.9;22.9;23;22.9;22.9;22.9;22.9;22.9;22.9;22.9;22.9;22.9;22.9;22.9;22.9;22.9;22.9;22.9;22.9;22.9;22.9;22.9;22.9;22.9;23;22.9;22.9;22.9;22.9;23;23;23;22.9;23;23;23;23;23;23.1;23.1;23;23;23…
23.7;23.4;23.4;23.4;23.4;23.4;23.3;23.3;23.3;23.4;23.3;23.3;23.3;23.2;23.2;23;23.1;23.1;23;23;22.8;22.8;22.7;22.8;22.7;22.7;22.8;22.7;22.8;22.8;22.8;22.7;22.8;22.8;22.7;22.8;22.8;22.8;22.8;22.8;22.8;22.9;22.9;22.9;22.9;22.9;22.9;23;22.9;22.9;22.9;22.9;22.9;22.9;22.9;22.9;22.9;22.9;22.9;22.9;22.9;22.9;22.9;22.9;22.9;22.9;23;23;22.9;22.9;23;22.9;23;23;22.9;23;23;23;23;23;23;23.1;23.1;23;23.1;23;23.…
23.6;23.3;23.4;23.4;23.3;23.3;23.3;23.3;23.2;23.2;23.3;23.2;23.2;23.2;23.1;23.1;23;23.1;22.8;22.8;22.8;22.7;22.7;22.7;22.7;22.8;22.7;22.8;22.8;22.8;22.8;22.8;22.8;22.8;22.8;22.9;22.8;22.8;22.8;22.8;22.8;22.9;23;22.9;22.9;22.9;23;23;22.9;23;22.9;23;23;22.9;22.9;23;22.8;22.9;22.9;22.9;22.9;22.9;22.9;22.9;23;22.9;22.9;22.9;23;22.9;22.9;23;23;23.1;23;23;23;23;23;23;23;23;23;23.1;23.1;23;23;23.1;23.1;…
23.4;23.3;23.3;23.4;23.4;23.3;23.2;23.3;23.3;23.2;23.2;23.1;23.2;23.1;23.1;23.1;23;23;22.8;22.9;22.8;22.8;22.7;22.8;22.8;22.8;22.7;22.8;22.8;22.8;22.8;22.8;22.9;22.9;22.8;22.9;22.9;22.8;22.8;22.8;22.8;22.8;22.9;22.9;22.9;22.9;22.9;22.9;22.9;22.9;22.9;22.9;23;23;23;22.9;22.9;22.9;22.9;23;23;23;22.9;22.9;22.9;22.9;23;23;23;22.9;22.9;22.9;22.9;23;23;23;23;23;23;23;23.1;23;23;23.1;23.1;23.1;23.1;23.1…
23.4;23.4;23.3;23.3;23.2;23.3;23.2;23.3;23.2;23.3;23.1;23.2;23.1;23.1;23;23;23;22.8;22.8;22.8;22.8;22.8;22.7;22.8;22.8;22.7;22.7;22.8;22.9;22.8;22.8;22.9;22.8;22.8;22.9;22.9;22.8;22.8;22.8;22.8;22.8;22.8;23;22.9;22.9;22.9;22.9;22.9;22.9;23;22.9;22.9;22.9;23;22.9;22.9;22.9;22.9;22.9;23;23;22.9;22.9;22.9;23;22.9;23;23;23;22.9;23;23;23;23;23;23;23;23;23.1;23;23;23.1;23.1;23;23;23;23;23.1;23.1;23.1;2…
23.5;23.3;23.2;23.2;23.2;23.2;23.3;23.2;23.2;23.1;23.1;23.1;23;23;23;22.8;22.8;22.8;22.8;22.9;22.8;22.8;22.8;22.8;22.8;22.8;22.8;22.8;22.9;22.9;22.7;22.9;22.9;22.8;22.9;22.9;22.9;22.9;22.8;22.9;22.9;22.8;22.9;22.9;22.9;22.9;22.9;22.9;22.9;23;22.9;22.9;22.9;22.9;22.9;23;22.9;22.9;23;22.9;23;23;22.9;23;23;23;23;23;23;23;23;22.9;23.1;23;23;23;23;23;23;23.1;23.1;22.9;23.1;23.1;23.1;23.1;23;23.1;23.1;…
23.3;23.3;23.2;23.2;23.2;23.2;23.2;23.1;23.1;23.1;23.1;23;23.1;23;22.9;22.9;22.8;22.8;22.8;22.9;22.8;22.8;22.8;22.8;22.8;22.7;22.7;22.8;22.8;22.9;22.8;22.9;22.9;22.9;22.9;22.8;22.9;22.9;22.8;22.8;22.9;22.8;22.9;22.8;22.9;22.9;22.9;22.9;22.9;23;22.9;23;22.9;23;23;22.9;22.9;22.9;23;22.9;23;23;23;23;23;23;23;23;23;23;23;22.9;23;23;23;23;23;23;23;23.1;23.1;23.1;23.1;23.1;23.1;23.1;23.1;23;23.1;23.1;2…
23.3;23.2;23.2;23.2;23.1;23.1;23.1;22.9;23.2;23.1;23.1;23.1;23;22.9;22.8;22.8;22.8;22.8;22.8;22.9;22.8;22.8;22.8;22.8;22.8;22.8;22.7;22.8;22.8;22.8;22.8;22.9;22.8;22.9;22.9;22.9;22.9;22.8;22.8;22.9;22.9;22.9;22.9;22.9;22.9;22.9;23;22.9;23;23;23;22.9;22.9;22.9;23;23;22.9;23;22.9;23;22.9;22.9;22.9;23;23;23;23;23;23;23;23;23;23.1;23;23;23;23;23;23.1;23.1;23.1;23;23.1;23.1;23.1;23.1;23.1;23.1;23.1;23…
23.3;23.3;23.2;23.1;23.1;23.1;23;22.9;22.9;22.9;23;23;22.9;22.9;22.8;22.8;22.8;22.8;22.8;22.8;22.8;22.9;22.9;22.8;22.8;22.7;22.9;22.8;22.9;22.8;22.9;22.9;22.9;22.9;22.9;22.9;22.9;22.9;22.9;22.9;22.9;22.9;22.9;22.9;23;23.1;23;23;23;23;23;22.9;22.9;23;23;23;22.9;22.9;22.9;22.9;23;23;23;23;23;23;23;23;23;23;23.1;23.1;23;23.1;23;23;23.1;23.1;23;23.1;23.1;23.1;23.1;23.2;23.1;23.1;23.1;23.2;23.1;23.1;2…
23.3;23.3;23.2;23.2;23.1;23;23;23.1;22.8;22.9;22.8;22.8;22.9;22.8;22.8;22.8;22.9;22.9;22.8;22.8;22.9;22.9;22.8;22.9;22.9;22.8;22.8;22.8;22.8;22.8;22.9;22.9;22.9;22.9;22.9;22.9;22.9;22.9;22.9;22.9;22.9;22.9;22.9;22.9;22.9;23;23;23;22.9;23;22.9;22.9;22.9;23;23;23;23;23;22.9;23;23;23;23;23;23;23;23.1;23;23;23;23.1;23;23.1;23.1;23;23;23;23.1;23.1;23.1;23.1;23.1;23.1;23.1;23.1;23.1;23.1;23.1;23.1;23.2…
23.3;23.2;23.2;23.1;23.1;22.9;22.9;22.9;22.8;22.9;22.8;22.8;22.8;22.8;22.8;22.8;22.8;22.9;22.8;22.8;23;22.8;22.9;22.9;22.8;22.8;22.8;22.8;22.8;22.8;22.8;22.9;22.9;22.8;22.9;22.9;22.9;22.9;22.9;23;22.9;22.9;22.9;23;22.9;23;23;23;22.9;23;23;23;23;23;23;22.9;23;22.9;23;23;23;23.1;23;23;23.1;23;23;23;23;23;23;23;23.1;23.1;23;23;23;23.1;23.1;23.1;23.1;23.1;23.1;23.1;23.1;23;23.1;23.2;23.2;23.2;23.1;23…
23.3;23.1;22.9;23.1;22.9;22.9;23;22.8;22.8;22.9;22.8;22.8;22.8;22.9;22.8;22.8;22.9;22.8;22.8;22.8;22.9;22.8;22.8;22.8;22.8;22.8;22.8;22.8;22.9;22.9;22.9;22.9;22.9;22.9;22.9;22.9;22.9;22.9;22.9;22.9;22.9;22.9;22.9;22.9;23;22.9;23.1;23.1;23;23;23;23;23;23;22.9;22.9;22.9;22.9;22.9;23;23;23.1;23.1;23;23.1;23;23;23;23;23;23;23.1;23.1;23;23.1;23;23;23.1;23.1;23.1;23.1;23.1;23.1;23.1;23.1;23.1;23.1;23.1…
23.1;23.1;23.1;23.1;22.9;22.9;22.8;22.8;22.8;22.8;22.8;22.8;22.8;22.8;22.8;22.8;22.8;22.8;22.8;22.8;22.9;22.8;22.8;22.8;22.9;22.8;22.8;22.8;22.8;22.8;22.9;22.9;22.9;22.9;22.9;22.8;22.9;22.9;22.9;22.9;23;22.9;23;23;23;23;23;23;23.1;23;23;23.1;23;23;22.9;23;23;23;23;23;23.1;23;23;23;23.1;23;23.1;23;23;23;23;23;23.1;23;23.1;23.1;23.1;23;23.1;23.1;23.1;23.1;23.1;23.1;23.1;23.1;23.1;23.2;23.2;23.2;23.…
23;23.1;23;23.1;22.9;22.9;22.8;22.8;22.8;22.8;22.8;22.6;22.8;22.9;22.8;22.8;22.9;22.9;22.8;22.9;22.9;22.8;22.9;22.9;22.9;22.8;22.9;22.9;22.8;22.9;23;23;22.9;22.9;23;22.9;22.9;23;22.9;23;22.9;23;23;23;23;22.9;23.1;23.1;23.1;23;23;23;23;23;23;22.9;23;23;23;23;23;23.1;23;23;23.1;23;23;23.1;23.1;23.1;23.1;23;23.1;23.1;23.1;23.1;23.1;23.1;23.1;23.1;23.1;23.1;23.1;23.1;23.1;23.1;23.2;23.2;23.3;23.1;23.…
23.2;22.9;22.9;22.9;22.9;22.8;22.8;22.8;22.8;22.8;22.8;22.8;22.8;22.8;22.9;22.9;22.9;22.9;22.9;22.9;22.9;22.9;22.9;22.8;22.8;22.8;23;22.9;22.9;22.9;23;23;22.9;23;23;22.8;22.9;22.9;22.9;22.9;22.9;22.9;23;23;23;22.9;23.1;23;23.1;23.1;23;23;23;23;23;23;23;23;23;23;23;23;23;23;23;23;23.1;23;23;23;23.1;23.1;23.1;23.2;23.1;23.1;23.1;23.1;23.1;23.2;23.1;23.1;23.2;23.2;23.2;23.2;23.1;23.1;23.2;23.2;23.2;…
23.1;23;22.9;22.9;22.8;22.8;22.8;22.8;22.8;22.8;22.8;22.8;22.8;22.8;22.9;22.8;22.9;22.9;22.9;22.9;22.8;22.9;22.9;22.9;22.9;22.9;22.9;22.9;22.9;22.9;23;23;22.9;22.9;22.9;23;22.9;22.9;22.9;22.9;23;22.9;23;23;23;23;23.1;23.1;23.1;23.1;23;23;23.1;23;22.9;23;23.1;23;23;23;23;23;23;23;23;23;23;23.1;23.1;23.1;23.1;23.1;23.1;23.2;23.1;23.1;23;23.1;23.1;23.2;23.2;23.1;23.1;23.2;23.2;23.2;23.2;23.1;23.2;23…
23;22.9;22.9;22.9;22.8;22.8;22.7;22.8;22.8;22.9;22.8;22.9;22.9;22.9;22.9;22.9;22.9;22.9;22.9;22.9;22.9;22.9;22.9;22.9;22.9;22.9;22.9;22.9;23;22.9;22.9;23;23;23;23;22.9;22.9;23;22.9;23;22.9;23;23;23;23;23;23.1;23.1;23;23.1;23;23.1;23;23;23;23;23;23;23;23;23;23;23;23.1;23;23.1;23;23;23.1;23.1;23.1;23.1;23.1;23.1;23.1;23.1;23.1;23.2;23.1;23.1;23.1;23.1;23.2;23.2;23.2;23.2;23.2;23.2;23.1;23.2;23.2;23…
23;22.9;22.8;22.8;22.8;22.8;22.9;22.8;22.8;22.9;22.9;22.9;22.9;22.9;22.9;22.9;22.9;22.9;22.9;22.9;22.9;22.9;22.9;22.9;22.9;22.8;22.9;22.9;22.9;22.9;22.9;22.9;22.9;22.9;23;23;23;22.9;22.9;23;23;23;23;23;23;23;23;23;23;23.1;23;23.1;23;23;23;23;23;23;23;23;23.1;23.1;23.1;23;23.1;23;23;23;23;23.1;23.1;23.1;23.1;23.1;23.1;23.1;23.1;23.1;23.1;23.1;23.2;23.1;23.2;23.2;23.2;23.1;23.2;23.2;23.2;23.2;23.2;…
23;22.8;22.8;22.7;22.8;22.8;22.8;22.9;22.8;22.9;22.9;22.9;22.9;22.9;22.9;22.9;22.8;22.8;22.9;22.9;22.9;22.9;22.9;22.9;22.9;22.9;22.9;22.9;22.9;22.9;22.9;22.9;22.9;22.9;23;23;23;23;23;22.9;23;23;23;23;23;23;23;23.1;23.1;23;23;23;23.1;23;23;23;23;23;23;23.1;23;23.1;23.1;23.1;23.1;23;23.1;23;23.1;23.1;23.1;23.1;23.1;23.1;23.1;23.1;23.1;23.2;23.1;23.2;23.1;23.1;23.2;23.2;23.2;23.2;23.1;23.2;23.2;23.2…
22.9;22.8;22.8;22.9;22.8;22.8;22.9;22.8;22.9;22.9;22.9;22.9;22.9;22.9;22.9;22.9;22.9;22.9;22.9;22.9;22.9;22.9;22.9;22.9;22.9;22.9;22.9;22.9;22.9;22.9;22.9;22.9;22.9;22.9;23;23;23;22.9;23;23;22.9;22.9;23;23;23;23;23;23;23;23.1;23.1;23.1;23;23.1;23;23;23;23;23;23.1;23;23;23.1;23.1;23.1;23.1;23.1;23.1;23.1;23.1;23.1;23.1;23.1;23.1;23.2;23.1;23.2;23.1;23.1;23.1;23.2;23.1;23.2;23.2;23.2;23.2;23.2;23.2…
23;22.8;22.8;22.8;22.8;22.8;22.8;22.8;22.8;22.8;22.9;22.9;22.9;22.9;22.9;22.9;22.9;22.9;22.9;23;23;22.9;23;22.9;22.9;22.9;23;22.9;22.9;23;22.9;22.9;22.9;23;23;23;23;23;23;23;22.9;23;23;23.1;23;23;23.1;23;23.1;23.1;23.1;23.1;23;23;23;23;23;23;23;23.1;23.1;23.1;23.1;23.1;23.1;23.1;23.1;23.1;23.1;23.1;23.1;23.2;23.1;23.2;23.1;23.2;23.1;23.2;23.1;23.2;23.2;23.2;23.2;23.2;23.2;23.2;23.2;23.2;23.2;23.2…
22.8;22.8;22.8;22.9;22.9;22.6;22.9;22.8;22.8;22.8;22.8;22.8;22.9;22.9;22.9;22.9;22.9;22.9;22.9;22.9;22.9;22.9;22.9;22.9;22.9;22.9;22.9;22.9;23;22.9;22.9;22.9;22.9;23;23;23;23;23;23;23;23;23;22.9;23;23;23;23.1;23;23.1;23.1;23;23.1;23;23;23.1;23;23;23;23;23.1;23.1;23;23.1;23.1;23.1;23.1;23.1;23.1;23.1;23.1;23.1;23.1;23.1;23.2;23.1;23.1;23.2;23.1;23.2;23.2;23.2;23.2;23.1;23.2;23.2;23.2;23.2;23.2;23.…
22.9;22.8;22.8;22.9;22.8;22.7;22.9;22.8;22.8;22.9;22.8;22.9;22.9;22.9;22.9;22.9;22.9;22.9;22.9;22.9;23;22.8;22.9;23;22.9;22.9;22.9;22.9;22.9;22.9;22.9;22.9;23;23;23;23;23;23;23;23;22.9;23;23.1;23;23;23;23.1;23.1;23;23.1;23;23.1;23.1;23;23;23;23;23;23;23.1;23;23;23.1;23.1;23.1;23.1;23.1;23.1;23.1;23.1;23.1;23.1;23.1;23.1;23.1;23.2;23.1;23.1;23.2;23.2;23.2;23.2;23.2;23.2;23.2;23.2;23.2;23.2;23.2;23…
22.8;22.8;22.7;22.7;22.7;22.8;22.9;22.8;22.9;22.8;22.8;22.9;22.9;22.9;22.9;22.9;22.9;22.9;22.9;23;23;22.9;22.9;23;23;22.9;22.9;22.9;23;23;22.9;22.9;23;23;23;23;23;22.9;23;23;23;23;23;23.1;23;23;23.1;23.1;23.1;23.1;23.1;23.1;23.1;23;23.1;23;23.1;23;23;23.1;23.1;23.1;23;23.1;23.1;23.1;23.1;23.1;23.1;23.1;23.2;23.1;23.1;23.1;23.1;23.1;23.1;23.1;23.1;23.2;23.2;23.2;23.2;23.2;23.2;23.2;23.2;23.2;23.2;…
22.8;22.8;22.8;22.7;22.8;22.8;22.8;22.8;22.8;22.8;22.9;22.9;22.9;22.9;22.9;22.9;22.9;22.9;22.8;22.9;22.9;22.8;22.9;22.9;22.9;22.9;23;22.9;22.9;22.9;23;23;22.9;22.9;23;23;23;23;23;23;23;23;23;23;23;23.1;23.1;23.1;23;23.1;23;23.1;23;23;23.1;23;23;23;23;23;23.1;23;23.1;23.1;23.1;23.1;23.1;23.1;23.1;23.1;23.1;23.1;23.1;23.1;23.2;23.1;23.1;23.2;23.2;23.2;23.2;23.2;23.2;23.2;23.2;23.2;23.2;23.2;23.3;23…
22.8;22.8;22.8;22.8;22.8;22.8;22.8;22.8;22.8;22.9;22.8;22.9;22.9;22.9;22.9;22.9;22.9;22.9;22.8;22.9;22.9;22.9;22.9;23;22.9;23;22.9;22.9;22.9;23;22.9;23;22.9;23;22.9;23;23;23;22.9;23;23;23;23;23;23.1;23;23.1;23.1;23;23.1;23.1;23;23.1;23.1;23;23;23;23;23;23.1;23.1;23;23.1;23.1;23.1;23.1;23.1;23.1;23.1;23.1;23.2;23.1;23.2;23.2;23.2;23.2;23.1;23.1;23.2;23.2;23.2;23.2;23.2;23.2;23.2;23.2;23.2;23.2;23.…
22.7;22.8;22.8;22.7;22.8;22.8;22.8;22.8;22.8;22.9;22.8;22.9;22.9;22.9;22.9;23;22.9;22.9;22.9;22.9;23;22.9;23;22.9;23;22.9;23;22.9;23;23;23;23;23;23;23;23;23;23;22.9;22.9;23;23.1;23;23;23;23;23.1;23.1;23;23.1;23.1;23.1;23.1;23.1;23.1;23;23;23;23;23;23.1;23;23.1;23.1;23.1;23.1;23.1;23.1;23.1;23.1;23.2;23.2;23.2;23.2;23.2;23.2;23.1;23.2;23.1;23.2;23.2;23.2;23.2;23.2;23.2;23.2;23.2;23.2;23.2;23.3;23.…
22.8;22.8;22.8;22.8;22.8;22.8;22.8;22.8;22.8;22.8;22.9;22.9;22.8;22.9;23;22.9;22.8;23;22.9;23;23;22.9;23;22.9;23;22.9;23;23;23;22.9;23;23;23;23;23;23;23;23;22.9;23;23;23;23.1;23.1;23.1;23.1;23.1;23.1;23.1;23.1;23.2;23.1;23;23;23.1;23;23.1;23;23.1;23.1;23.1;23.1;23.1;23.1;23.1;23.1;23.1;23.1;23.1;23.1;23.2;23.2;23.2;23.2;23.2;23.2;23.3;23.2;23.2;23.2;23.2;23.2;23.2;23.2;23.2;23.2;23.2;23.2;23.2;23…
22.8;22.8;22.8;22.8;22.8;22.8;22.8;22.8;22.8;22.9;22.9;22.9;22.9;22.9;22.8;22.9;23;23;22.9;22.9;23;22.9;22.9;22.9;23;23;23;23;23;23;23;23;23;23;23;23;23;23;23;23;23;23;23.1;23;23.1;23.1;23.1;23.1;23.2;23.1;23.1;23.1;23.1;23.1;23;23.1;23;23.1;23.1;23.1;23.1;23.1;23.1;23.1;23.1;23.1;23.1;23.1;23.1;23.1;23.1;23.1;23.2;23.2;23.2;23.2;23.1;23.2;23.2;23.2;23.2;23.2;23.2;23.2;23.2;23.2;23.2;23.2;23.2;23…
22.8;22.8;22.8;22.8;22.8;22.8;22.8;22.8;22.8;22.8;22.8;22.9;22.9;22.9;23;22.9;22.9;23;23;23;22.9;23;23;22.9;23;22.9;23;23;23;22.9;23;23;23;23;23;23;23;23;23;23;23;23;23;23.1;23.1;23.1;23.1;23.1;23.1;23.1;23.1;23.1;23.1;23;23.1;23;23;23.1;23;23.1;23.2;23.1;23.1;23.1;23.2;23.1;23.1;23.1;23.1;23;23.2;23.2;23.2;23.2;23.2;23.2;23.1;23.2;23.2;23.2;23.2;23.2;23.2;23.2;23.2;23.2;23.2;23.2;23.3;23.3;23.3;…
22.8;22.8;22.8;22.8;22.8;22.9;22.8;22.9;22.9;22.8;22.9;22.9;22.9;22.9;23;23;22.9;22.9;22.9;22.9;22.9;23;23;23;23;23;23;23;23;23;22.9;23;23;23;23;23;23;23;23;23;23;23;23;23.1;23.1;23.1;23.1;23.1;23.1;23.1;23.1;23.2;23.1;23.1;23.1;23.1;23;23.1;23.1;23.1;23.1;23.1;23.1;23.1;23.1;23.1;23.1;23.1;23.1;23.1;23.2;23.2;23.2;23.2;23.2;23.2;23.1;23.1;23.2;23.2;23.2;23.2;23.2;23.2;23.2;23.2;23.2;23.2;23.3;23…
22.9;22.8;22.9;22.8;22.8;22.9;22.8;22.9;22.9;22.9;22.8;22.9;22.9;23;23;23;23;23;23;23;23;22.9;23;23;23;23;23;23;23;23;23;23;23;23;23;23;23;23;23;23;23;23;23.1;23;23.1;23;23.1;23.1;23.2;23.1;23.2;23.1;23.1;23.1;23.1;23;23;23.1;23.1;23.1;23.1;23.1;23.1;23.2;23.1;23.1;23.1;23.1;23.1;23.1;23.2;23.2;23.1;23.2;23.2;23.2;23.2;23.2;23.2;23.2;23.2;23.2;23.2;23.2;23.3;23.3;23.2;23.2;23.3;23.2;23.3;23.3;23.…
22.9;22.8;22.9;22.8;22.8;22.8;22.9;22.9;22.9;22.9;22.9;23;23;23;22.9;22.9;22.9;23;23;23;23;23;22.9;23;23;23;23;23;23;23;23.1;23;23;23;23;23;23;23;23;23;23.1;23.1;23.1;23;23.1;23.1;23.2;23.2;23.2;23.1;23.1;23.2;23.1;23;23.1;23.1;23.1;23.1;23.1;23.1;23.1;23.1;23.1;23.1;23.2;23.1;23.1;23.2;23.1;23.1;23.2;23.2;23.2;23.2;23.2;23.2;23.2;23.2;23.2;23.2;23.2;23.2;23.2;23.2;23.2;23.2;23.3;23.2;23.2;23.3;2…
22.9;22.9;22.9;22.9;22.9;22.8;22.8;22.9;22.9;22.9;22.8;23;22.9;22.9;22.9;23;23;23;23;23;23;22.9;22.8;23;23;22.9;22.9;23;23;23;23;23;23;23;23;23;23;23;23;23;23.1;23;23.1;23.1;23.1;23.2;23.1;23.1;23.2;23.1;23.1;23.1;23.1;23.1;23.1;23.1;23.1;23.1;23.1;23.1;23.1;23.2;23.1;23.1;23.1;23.1;23.1;23.1;23.1;23.2;23.2;23.2;23.2;23.2;23.2;23.3;23.2;23.2;23.3;23.3;23.2;23.2;23.3;23.3;23.3;23.3;23.2;23.3;23.3;…
22.9;22.9;22.9;22.9;22.9;22.9;22.9;22.8;22.9;22.9;22.9;22.9;22.9;22.9;23;22.9;22.9;23;23;22.9;22.9;22.9;23;23;22.9;23;23;23;23;23;23;23;23;23;23;23;23;23;22.9;23;23.1;23.1;23.1;23.1;23.1;23.1;23.1;23.1;23.1;23.2;23.1;23.1;23.1;23.1;23.1;23.1;23.1;23.1;23.1;23.1;23.1;23.1;23.1;23.1;23.1;23.1;23.2;23.1;23.1;23.1;23.1;23.1;23.2;23.2;23.2;23.2;23.2;23.2;23.2;23.2;23.3;23.3;23.3;23.3;23.3;23.2;23.2;23…
22.9;22.9;22.9;22.9;22.9;22.9;22.9;22.8;22.9;22.9;22.9;23;22.9;22.9;22.9;22.9;22.9;23;23;23;23;22.9;22.9;23;23;22.9;22.9;22.9;23;23;22.9;23;23;23;23;23;23;23;23;23;23;23.1;23.1;23.1;23.1;23.1;23.1;23.1;23.1;23.1;23.1;23.1;23.1;23.1;23.1;23.1;23.1;23.1;23.1;23.1;23.1;23.1;23.1;23.1;23.1;23.1;23.2;23.2;23.1;23.1;23.2;23.1;23.1;23.2;23.2;23.2;23.2;23.2;23.2;23.2;23.2;23.2;23.3;23.2;23.3;23.2;23.3;23…
22.8;22.9;22.9;22.9;22.8;22.9;22.9;22.8;22.9;22.9;22.9;22.9;22.9;22.9;22.9;23;23;23;23;22.9;22.9;23;23;23;23;23;22.9;22.9;22.9;23;23;23;23;23;23;23;23;23;23;23;22.9;23.1;23;23.1;23.1;23.1;23.1;23.1;23.1;23.1;23.1;23.1;23.1;23.1;23.1;23.1;23.1;23.1;23.1;23.1;23.1;23.1;23.1;23.1;23.1;23.1;23;23.1;23.1;23.1;23.1;23.1;23.2;23.2;23.2;23.2;23.2;23.2;23.2;23.2;23.2;23.2;23.3;23.3;23.2;23.3;23.3;23.3;23.…
22.9;22.9;22.8;22.8;22.8;22.9;22.9;22.9;22.9;22.9;22.9;22.9;23;22.9;23;23;23;22.9;23;22.9;22.9;23;22.9;23;22.9;23;22.8;22.9;22.9;22.9;22.9;23;23;23;23;23;23;23;23;23;23;23;23.1;23.1;23.1;23.1;23.1;23.1;23.1;23.1;23.1;23.1;23.1;23.1;23.1;23.1;23.1;23.1;23.1;23.1;23.1;23.1;23.1;23.1;23;23.1;23.1;23.1;23.1;23.1;23.1;23.1;23.2;23.2;23.2;23.2;23.2;23.2;23.2;23.2;23.2;23.3;23.3;23.2;23.2;23.3;23.3;23.3…
22.9;22.9;22.8;22.8;22.8;22.9;22.9;22.9;22.9;22.9;22.9;22.9;23;22.9;23;23;22.9;23;23;22.9;22.9;22.9;23;23;23;22.9;22.9;23;23;23;23;23;23;23;23.1;23;23;23;22.9;23;23;23;23.1;23.1;23.1;23.1;23.1;23.1;23.2;23.1;23.2;23.1;23.1;23.1;23.1;23.1;23.1;23.1;23.1;23.1;23.1;23.1;23.1;23.1;23.1;23.1;23.2;23.1;23.2;23.1;23.1;23.1;23.2;23.2;23.2;23.2;23.2;23.2;23.2;23.3;23.2;23.2;23.3;23.3;23.3;23.3;23.3;23.3;2…
22.9;22.9;22.9;22.9;22.8;22.8;22.8;22.7;22.9;22.9;23;22.9;22.9;22.9;23;23;23;23;23;22.9;22.9;23;23;23;23;22.9;23;23;23;23;23;23;23;23;23;23;23;23;23;23;23;23.1;23.1;23.1;23.1;23.1;23.1;23.1;23.2;23.1;23.1;23.1;23.1;23.1;23.1;23.2;23.2;23.1;23.1;23.1;23.1;23.1;23.1;23.2;23.1;23.1;23.1;23.1;23.1;23.1;23.2;23.1;23.2;23.2;23.2;23.2;23.2;23.2;23.3;23.3;23.3;23.3;23.3;23.3;23.3;23.3;23.3;23.3;23.3;23.3…
22.9;22.9;22.9;22.9;22.9;22.8;22.9;22.9;22.9;22.9;23;22.9;23;23;23;23;23;23;23;22.9;23;22.9;22.9;23;22.9;22.9;23;23;23;23;23;23;23;23;23;23;23;23;23;23;23;23;23.1;23.1;23.1;23.1;23.1;23.2;23.2;23.1;23.2;23.1;23.2;23.2;23.2;23.2;23.1;23.1;23.1;23.1;23.2;23.1;23.2;23.1;23.1;23.1;23.1;23.1;23.2;23.1;23.1;23.1;23.1;23.2;23.2;23.2;23.2;23.2;23.3;23.3;23.3;23.3;23.3;23.3;23.3;23.3;23.3;23.3;23.3;23.3;2…
22.9;22.9;22.9;22.9;22.9;22.9;22.9;22.8;22.9;22.8;22.9;22.9;22.9;23;23;23;23;23;23;22.9;23;22.9;23.1;23;23;23;23;23;23;23;23;23;23;23;23;23;23;23;23;23;23;23.1;23.1;23.1;23.1;23.1;23.2;23.2;23.2;23.2;23.2;23.1;23.1;23.1;23.1;23.1;23.2;23.1;23.1;23.2;23.1;23.1;23.2;23.1;23.1;23.1;23.2;23.2;23.1;23.1;23.2;23.2;23.2;23.2;23.2;23.2;23.2;23.2;23.2;23.2;23.2;23.3;23.3;23.3;23.3;23.3;23.3;23.3;23.3;23.3…
22.9;22.9;22.9;22.9;22.8;22.8;22.8;22.9;22.9;22.9;22.9;22.9;22.9;23;23;22.9;23;23;22.9;22.9;23;23;23.1;23.1;23;22.9;23;22.9;23;23;23;23;23;23;23;23;23;23;23.1;23;23;23.1;23.1;23.1;23.1;23.1;23.1;23.2;23.1;23.1;23.2;23.2;23.1;23.1;23.1;23.1;23.1;23.1;23.1;23.1;23.2;23.2;23.1;23.1;23.1;23.2;23.1;23.2;23.2;23.1;23.2;23.2;23.1;23.2;23.1;23.2;23.2;23.2;23.2;23.3;23.2;23.2;23.2;23.3;23.3;23.3;23.3;23.3…
22.8;22.8;22.8;22.9;22.8;22.9;22.9;22.8;22.9;22.9;22.9;22.9;22.9;23;23;22.9;22.9;23;23;23;23;23;23;23.1;23;23;23;23;23;23;23;23;23;23;23;23;23;23.1;23;23;23.1;23;23.1;23.1;23.1;23.1;23.2;23.2;23.2;23.1;23.1;23.1;23.1;23.2;23.1;23.1;23.1;23.2;23.1;23.2;23.1;23.2;23.1;23.1;23.2;23.1;23.2;23.2;23.2;23.2;23.1;23.1;23.2;23.2;23.2;23.2;23.2;23.2;23.2;23.2;23.2;23.3;23.2;23.3;23.3;23.3;23.3;23.3;23.3;23…
22.9;22.8;22.9;22.9;22.9;22.9;22.9;22.9;22.9;22.9;22.9;23;23;23.1;23;22.9;23;23;23;23;23;22.9;22.9;23;23;22.9;23;23;23;23;23;23;23;23;23;23;23;23;23;23;23;23.1;23.1;23.1;23.1;23.1;23.1;23.1;23.1;23.1;23.2;23.1;23.1;23.1;23.1;23.1;23.1;23.1;23.1;23.2;23.2;23.2;23.1;23.1;23.1;23.1;23.2;23.2;23.1;23.2;23.2;23.1;23.1;23.2;23.2;23.2;23.2;23.2;23.2;23.2;23.2;23.2;23.2;23.3;23.3;23.3;23.3;23.3;23.3;23.4…
22.9;22.9;22.9;23;22.9;22.9;22.9;22.9;23;22.9;22.9;23;23.1;23;23;23;23;23;23;23;23;23;23;23;23;23;23.2;23;23;23;23;23;23;23;23;23;23.1;23;23.1;23;23;23.1;23.1;23.1;23.1;23.1;23.1;23.1;23.1;23.1;23.1;23.1;23.1;23.1;23.2;23.1;23.1;23.1;23.1;23.1;23.2;23.1;23.1;23.2;23.1;23.2;23.1;23.2;23.2;23.2;23.2;23.1;23.2;23.2;23.2;23.2;23.2;23.2;23.2;23.2;23.2;23.2;23.3;23.2;23.3;23.3;23.3;23.3;23.3;23.3;23.3;…
22.9;22.9;22.9;22.9;22.9;22.9;22.9;22.9;23;22.9;23;22.9;23;23;23;23;23;23;23;23;23;23;23;23;23;22.9;23;23;23;23;23;23;23;23;23;23;23;23;23;23;23.1;23.1;23.1;23.1;23;23.1;23.1;23.1;23.1;23.2;23.1;23.2;23.1;23.1;23.1;23.1;23.1;23.1;23.1;23.1;23.2;23.1;23.1;23.1;23.1;23.1;23.1;23.2;23.1;23.2;23.2;23.2;23.2;23.2;23.2;23.2;23.2;23.2;23.2;23.2;23.2;23.3;23.3;23.3;23.3;23.3;23.3;23.3;23.3;23.3;23.5;23.3…
22.8;22.8;22.9;22.9;22.9;22.9;22.9;22.9;22.9;22.9;23;22.9;23;22.9;23;23;23;23;23;23;23;23;22.9;23;22.9;23;23;22.9;23;23;23;23;23;23;23;23.1;23;23;23;23;23;23;23.1;23.1;23.1;23.2;23.2;23.1;23.1;23.1;23.2;23.1;23.2;23.1;23.1;23.1;23.1;23.1;23.2;23.2;23.1;23.1;23.1;23.1;23.1;23.1;23.2;23.2;23.2;23.2;23.2;23.2;23.2;23.2;23.2;23.2;23.2;23.2;23.2;23.3;23.2;23.3;23.2;23.3;23.2;23.3;23.3;23.3;23.3;23.3;2…
22.9;22.8;22.9;22.9;22.9;22.8;22.9;22.9;22.9;22.9;23;23;23;23.1;22.9;23;23;23;23;23;23;22.9;22.9;23;23;23;22.9;23;23;23;23;23;23;23;23;23.1;23.1;23;23.1;23;23;23;23.1;23.1;23.1;23.1;23.1;23.2;23.1;23.1;23.2;23.1;23.2;23.2;23.1;23.1;23.1;23.1;23.1;23.1;23.1;23.2;23.1;23.1;23.2;23.1;23.2;23.2;23.2;23.2;23.2;23.2;23.2;23.2;23.2;23.2;23.2;23.2;23.2;23.3;23.2;23.2;23.2;23.2;23.3;23.3;23.3;23.3;23.3;23…
22.8;22.9;22.8;22.8;22.9;22.9;22.9;22.9;22.9;23;22.9;22.9;23;23;23;23;23;23;23;22.9;23;22.9;23;23;22.9;23;23;22.9;23;23;23;23;23;23;23;23;23;23;23;23.1;23;23.1;23.1;23.1;23;23.2;23.2;23.2;23.1;23.2;23.2;23.1;23.1;23.2;23.1;23.1;23.1;23.1;23.1;23.2;23.2;23.1;23.1;23.1;23.1;23.2;23.2;23.2;23.2;23.2;23.2;23.2;23.2;23.2;23.2;23.2;23.2;23.2;23.2;23.2;23.2;23.2;23.3;23.2;23.3;23.4;23.3;23.3;23.3;23.3;2…
22.9;22.9;22.9;22.9;22.9;23;22.9;22.9;22.9;22.9;22.9;23;23;23;23;23;23;23;23;23;23;23;22.9;23;23;23;23;23;22.9;23;23;23;23;23;23;23;23;23;23.1;23.1;23;23.1;23.1;23.1;23.1;23.2;23.2;23.2;23.1;23.2;23.2;23.1;23.1;23.1;23.1;23.1;23.1;23.1;23.2;23.2;23.2;23.1;23.2;23.1;23.1;23.2;23.2;23.2;23.2;23.2;23.2;23.2;23.2;23.2;23.2;23.2;23.2;23.2;23.2;23.2;23.2;23.3;23.2;23.2;23.3;23.3;23.3;23.3;23.4;23.3;23.…
22.9;22.9;22.9;23;22.9;22.9;22.9;22.9;23;23;22.9;23;22.9;23;23;23;23;23;22.9;22.9;23;23;23;23;22.9;22.9;22.9;23;23;23;23;23;23;23;23;23;23;23.1;23.1;23.1;23.1;23.1;23.1;23.1;23.1;23.2;23.1;23.2;23.2;23.1;23.2;23.2;23.2;23.1;23.2;23.1;23.2;23.1;23.1;23.2;23.2;23.2;23.1;23.2;23.2;23.2;23.2;23.2;23.2;23.2;23.2;23.2;23.2;23.2;23.2;23.2;23.2;23.2;23.3;23.2;23.2;23.2;23.2;23.2;23.3;23.2;23.3;23.3;23.4;…
22.9;22.9;23;22.9;22.9;23;22.9;22.9;23;22.9;22.9;23;23.1;23;23;23;23;23;23;23;23;23;23;23;23;23;23;22.9;23;23;22.9;23;23;23;23.1;23.1;23;23;23.1;23.1;23.1;23.1;23.1;23.1;23;23.1;23.2;23.2;23.2;23.2;23.2;23.2;23.2;23.2;23.2;23.2;23.1;23.2;23.1;23.2;23.2;23.2;23.2;23.1;23.1;23.1;23.2;23.1;23.2;23.2;23.2;23.2;23.2;23.2;23.2;23.2;23.3;23.2;23.2;23.2;23.2;23.2;23.2;23.2;23.2;23.3;23.2;23.3;23.4;23.3;2…
22.9;22.9;22.9;22.9;22.9;23;22.9;22.9;23;22.9;22.9;23;23;23;22.9;23;23;23;23;23;23;23;23;23;23;23;23;23;23;23;23;23;23;23;23;23.1;23;23.1;23.1;23.1;23.1;23.1;23.1;23.1;23.1;23.2;23.2;23.2;23.2;23.1;23.2;23.1;23.2;23.2;23.2;23;23.1;23.2;23.2;23.2;23.2;23.2;23.2;23.2;23.1;23.2;23.2;23.2;23.2;23.2;23.2;23.2;23.3;23.3;23.2;23.2;23.3;23.3;23.3;23.2;23.2;23.2;23.2;23.3;23.3;23.2;23.3;23.3;23.3;23.3;23.…
22.9;22.9;22.9;22.9;22.9;22.9;22.9;22.9;22.9;22.9;22.9;22.9;23;23;23.1;22.9;23;23;23;23;23;23;23.1;23;22.9;23;23;23;23;23;23;23;23;23;23.1;23.1;23.1;23.1;23.1;23.2;23.1;23.1;23.1;23.1;23.1;23.2;23.2;23.2;23.2;23.1;23.2;23.1;23.1;23.2;23.2;23.1;23.2;23.2;23.1;23.2;23.2;23.2;23.2;23.2;23.2;23.1;23.2;23.2;23.2;23.2;23.2;23.2;23.2;23.2;23.3;23.3;23.2;23.3;23.2;23.3;23.2;23.2;23.2;23.2;23.3;23.2;23.3;…
22.9;22.9;22.9;22.9;22.9;22.9;22.9;22.9;22.9;22.9;23;22.9;23;23;22.9;23;23;23;23;23;23;23;23;23;23;23;23;23;23;23;23;23;23;23;23;23.1;23;23.1;23.1;23.1;23.1;23.2;23.1;23.2;23.2;23.2;23.2;23.2;23.1;23.2;23.2;23.1;23.1;23.1;23.2;23.1;23.1;23.1;23.1;23.2;23.1;23.1;23.2;23.2;23.2;23.1;23.1;23.2;23.2;23.2;23.2;23.3;23.2;23.3;23.3;23.2;23.2;23.3;23.3;23.2;23.3;23.3;23.2;23.3;23.3;23.3;23.3;23.3;23.3;23…
22.9;22.9;22.9;22.9;22.9;23;22.9;22.9;22.9;22.9;22.9;22.9;23;23;23;22.9;23;23;23;23;23;23;23;23;23;23;23;23;23.1;23;23;23;23.1;23;23.1;23;23.1;23.1;23;23.1;23.1;23.1;23.1;23.1;23.2;23.1;23.2;23.2;23.2;23.1;23.2;23.1;23.2;23.1;23.2;23.1;23.1;23.1;23.2;23.2;23.2;23.1;23.1;23.1;23.1;23.1;23.2;23.2;23.1;23.2;23.2;23.2;23.3;23.2;23.3;23.3;23.3;23.3;23.3;23.3;23.3;23.3;23.2;23.2;23.3;23.3;23.3;23.2;23.…
22.9;22.8;22.9;22.9;22.9;22.9;22.9;22.9;22.9;22.9;23;23;23;23;23;23;23;23;23;23;23;22.9;23;23;23;23;23.1;23;23.1;23;23.1;23.1;23.1;23.1;23;23.1;23.1;23.1;23;23.1;23.1;23.1;23.2;23.1;23.2;23.2;23.1;23.2;23.1;23.2;23.1;23.2;23.1;23.2;23.1;23.1;23.2;23.2;23.2;23.1;23.1;23.2;23.2;23.1;23.1;23.1;23.2;23.1;23.2;23.2;23.2;23.2;23.2;23.2;23.3;23.3;23.2;23.3;23.3;23.3;23.3;23.2;23.3;23.3;23.3;23.3;23.3;23…
22.8;22.8;22.9;22.9;22.9;23;22.9;22.9;22.9;22.9;22.9;23;23;23.1;23;23;23;23;23;23;23;23;23;23;22.9;23;23.1;23;23;23;23.1;23.1;23.1;23.1;23.1;23.1;23.1;23;23.1;23.1;23.1;23.2;23.2;23.1;23.2;23.2;23.2;23.2;23.2;23.1;23.1;23.1;23.1;23.1;23.1;23.1;23.3;23.1;23.1;23.1;23.2;23.2;23.2;23.1;23.2;23.1;23.2;23.2;23.2;23.2;23.3;23.2;23.2;23.2;23.2;23.3;23.3;23.3;23.3;23.3;23.3;23.2;23.3;23.3;23.3;23.3;23.3;…
22.8;22.8;22.8;22.9;23;23;23;22.9;22.9;23;23;22.9;23;23;23;23;23;23;23;23;23;23.1;23;23.1;23;23;23.1;23;23;23;23.1;23.1;23.1;23.1;23.1;23.1;23;23.1;23;23.1;23.1;23.1;23.2;23.1;23.2;23.2;23.2;23.2;23.2;23.1;23.2;23.2;23.2;23.1;23.1;23.1;23.1;23.1;23.1;23.1;23.2;23.1;23.2;23.1;23.2;23.2;23.2;23.2;23.1;23.2;23.3;23.2;23.2;23.2;23.2;23.3;23.3;23.3;23.3;23.3;23.3;23.3;23.3;23.3;23.3;23.3;23.3;23.3;23.…
23.1;23;23;23;23;23;22.9;22.9;23;22.9;23;22.9;23;23.1;23.1;23;23.1;23;23.1;23.1;23.1;23.1;23;23;23;23.1;23;23;23.1;23;23;23.1;23.1;23.1;23.1;23.1;23.1;23;23.1;23.1;23.1;23.1;23.1;23.1;23.2;23.2;23.2;23.2;23.2;23.2;23.1;23.2;23.1;23.1;23.2;23.1;23.2;23.1;23.1;23.2;23.2;23.1;23.2;23.1;23.2;23.2;23.2;23.2;23.2;23.2;23.2;23.3;23.3;23.2;23.3;23.3;23.3;23.3;23.3;23.2;23.3;23.3;23.3;23.3;23.3;23.3;23.3;…
23;23;22.9;22.9;23;23;23;23;23;22.9;23;23;23.1;23.1;23.1;23.1;23;23;23;23;23;23.1;23;23;23;23.1;23;23;23;23;23;23.1;23;23.1;23;23.1;23.1;23;23.1;23.1;23.1;23.1;23.1;23.2;23.2;23.2;23.2;23.2;23.2;23.2;23.1;23.2;23.1;23.1;23.1;23.2;23.1;23.2;23.1;23.2;23.2;23.2;23.2;23.1;23.1;23.2;23.2;23.2;23.2;23.3;23.2;23.3;23.2;23.2;23.3;23.2;23.3;23.3;23.3;23.3;23.2;23.3;23.3;23.3;23.3;23.3;23.3;23.3;23.4;23.3…
23;23;23;22.9;23;23;23;23;23.1;23;23;23;23.1;23;23;23.1;23.1;23;23;23;23;23;23;23;23.1;23;23;23;23;23;23.1;23.1;23.1;23.1;23.1;23.1;23;23.1;23.1;23.1;23.1;23.1;23.1;23.1;23.2;23.2;23.2;23.2;23.2;23.2;23.2;23.2;23.2;23.2;23.2;23.1;23.2;23.1;23.1;23.2;23.2;23.1;23.2;23.1;23.2;23.2;23.2;23.2;23.3;23.2;23.3;23.2;23.3;23.3;23.2;23.3;23.3;23.2;23.3;23.3;23.2;23.3;23.3;23.3;23.3;23.3;23.3;23.3;23.3;23.4…
23;22.9;23;22.9;22.9;22.9;22.9;23;23;23;23.1;23;23;23;23;23;23;23.1;23;23;23;23;23;23;23;22.9;23;23;23.1;23.1;23.1;23.1;23.1;23.1;23.1;23.1;23.1;23.1;23;23;23;23.1;23.1;23.1;23.2;23.2;23.2;23.2;23.2;23.2;23.2;23.2;23.1;23.1;23.2;23.1;23.2;23.1;23.2;23.1;23.1;23.2;23.1;23.1;23.1;23.1;23.2;23.2;23.2;23.3;23.2;23.3;23.3;23.2;23.3;23.3;23.3;23.3;23.3;23.3;23.3;23.3;23.3;23.3;23.3;23.3;23.3;23.3;23.3;…
23;23;23;23;23;22.9;22.9;23;23;23;23;23;23;23;23;23;23;23;23;23;23;23;23;23;23;23;23;23;23;23.1;23;23.1;23.1;23.1;23;23.1;23.1;23.1;23;23.1;23;23.1;23.1;23.1;23.1;23.3;23.2;23.2;23.2;23.2;23.1;23.1;23.1;23.2;23.1;23.1;23.2;23.2;23.2;23.1;23.2;23.2;23.2;23.2;23.1;23.2;23.2;23.2;23.2;23.2;23.2;23.3;23.3;23.2;23.3;23.2;23.3;23.3;23.3;23.3;23.3;23.3;23.3;23.4;23.3;23.3;23.3;23.3;23.3;23.3;23.3;23.3;2…
23;23;23;23;23;23;23;23;23;23;23;23;23;23;23;23;23;23;23;23;23;23;23;23;23;23;23.1;23.1;23;23.1;23;23.1;23.1;23;23.1;23.1;23.1;23.1;23.1;23.1;23;23.1;23.1;23.2;23.2;23.2;23.2;23.1;23.1;23.2;23.1;23.2;23.2;23.2;23.2;23.2;23.2;23.1;23.2;23.2;23.2;23.2;23.2;23.2;23.2;23.2;23.2;23.2;23.2;23.2;23.2;23.3;23.3;23.2;23.2;23.3;23.2;23.2;23.3;23.3;23.3;23.3;23.3;23.3;23.3;23.4;23.3;23.3;23.3;23.3;23.3;23.4…
23;22.9;23;22.9;22.9;22.9;23;22.9;23;23;23;23;23;23;23.1;23;23;23.1;23;23;23;23;23;23;23;23;23;23;23.1;23.1;23.1;23;23;23;23;23;23.1;23.1;23.1;23.1;23;23.1;23.1;23.1;23.1;23.2;23.2;23.2;23.1;23.1;23.2;23.2;23.2;23.2;23.2;23.2;23.1;23.1;23.2;23.2;23.2;23.2;23.2;23.2;23.2;23.2;23.2;23.2;23.2;23.2;23.3;23.3;23.2;23.3;23.3;23.3;23.2;23.3;23.3;23.4;23.3;23.3;23.3;23.3;23.3;23.3;23.3;23.3;23.3;23.4;23.…
23;23;23;23;22.9;23;23;22.9;22.9;23;23;23;23;23;23.1;23;23;23;23;23;23;23;23;23;23;23.1;23;23;23;23;23;23;23.1;23;23;23.1;23.1;23.1;23;23.1;23;23.2;23.1;23.2;23.1;23.2;23.2;23.2;23.2;23.2;23.2;23.1;23.2;23.2;23.1;23.2;23.2;23.2;23.2;23.2;23.2;23.2;23.2;23.2;23.2;23.2;23.2;23.2;23.3;23.3;23.3;23.3;23.2;23.3;23.3;23.2;23.2;23.3;23.3;23.2;23.3;23.3;23.3;23.3;23.3;23.3;23.4;23.3;23.3;23.4;23.4;23.3;2…
23;23;23;23;22.9;23;23;23;23;22.9;22.8;23;23;23;23.1;23;23.1;23;23;23;23;23;23;23.1;23;23;23.1;23;23;23;23;23.1;23;23;23.1;23.1;23.1;23.1;23.1;23.1;23.1;23.1;23.1;23.2;23.2;23.2;23.2;23.2;23.1;23.2;23.2;23.2;23.1;23.2;23.1;23.2;23.2;23.2;23.2;23.2;23.2;23.2;23.2;23.2;23.2;23.2;23.2;23.2;23.2;23.3;23.3;23.3;23.3;23.4;23.3;23.2;23.2;23.3;23.3;23.3;23.4;23.2;23.2;23.3;23.3;23.3;23.3;23.3;23.3;23.4;2…
23;23;22.9;22.9;22.9;23;22.9;23;23;23;22.9;23;23;23.1;23;23;23;23;23.1;23;23;23;23;23.1;23;23;23;23;23;23;23;23;23.1;23;23.1;23.1;23.1;23.1;23.1;23.1;23.1;23;23.1;23.2;23.2;23.2;23.2;23.2;23.2;23.2;23.2;23.2;23.1;23.1;23.2;23.2;23.2;23.2;23.2;23.2;23.2;23.1;23.1;23.1;23.2;23.2;23.2;23.2;23.2;23.2;23.3;23.3;23.3;23.2;23.3;23.2;23.2;23.3;23.3;23.3;23.2;23.3;23.3;23.3;23.4;23.3;23.4;23.3;23.4;23.4;2…
23;23;23;23;22.9;23;23;22.9;23;23;23;23;23;23;23.1;23.1;23;23.1;23;23;23;23;23;23;23.1;23;23;23;23;23.1;23.1;23.1;23.1;23.1;23.1;23.1;23.1;23.1;23.1;23;23.1;23.2;23.1;23.2;23.2;23.2;23.2;23.2;23.3;23.2;23.2;23.1;23.2;23.2;23.2;23.1;23.2;23.1;23.2;23.2;23.2;23.2;23.2;23.3;23.2;23.2;23.2;23.2;23.3;23.3;23.3;23.3;23.3;23.2;23.3;23.2;23.2;23.3;23.3;23.3;23.3;23.3;23.3;23.3;23.3;23.4;23.3;23.4;23.3;23…
23;23;23;23;22.9;23.1;23;22.9;23;23;23;23;23;23;23.1;23;23;23;23;22.9;23.1;23;23;23;23;23;23;23;23.1;23;23.1;23.1;23.1;23.1;23.1;23.1;23.1;23.1;23;23.1;23.1;23.1;23.2;23.2;23.2;23.3;23.2;23.2;23.2;23.2;23.2;23.1;23.2;23.3;23.2;23.2;23.2;23.2;23.2;23.2;23.1;23.2;23.2;23.2;23.2;23.2;23.3;23.3;23.2;23.3;23.3;23.3;23.3;23.3;23.2;23.3;23.3;23.2;23.2;23.3;23.2;23.3;23.2;23.3;23.4;23.4;23.3;23.3;23.4;23…
23;23;23;22.9;22.9;23;22.9;22.9;23;23;23;23;23.1;23;23.1;23;23.1;23.1;23;23;23.1;23;23;23.1;23;23;23;23;23.1;23.1;23.1;23.1;23.1;23.2;23.1;23.1;23.1;23.1;23;23.1;23.1;23.1;23.2;23.2;23.2;23.2;23.2;23.2;23.2;23.1;23.2;23.1;23.2;23.1;23.2;23.2;23.1;23.2;23.2;23.1;23.2;23.4;23.2;23.2;23.2;23.2;23.2;23.3;23.2;23.3;23.3;23.3;23.3;23.3;23.3;23.3;23.3;23.3;23.2;23.3;23.3;23.3;23.4;23.4;23.4;23.3;23.4;23…
23;23;22.9;23;22.9;22.9;23;23;23;23;23;23;23.1;23.1;23.1;23.1;23;23;23.1;23;23;23.1;23;23;23;23.1;23;23;23;23;23.1;23.1;23.1;23.2;23.1;23.2;23.1;23.1;23;23.1;23.1;23.1;23.2;23.2;23.2;23.2;23.2;23.2;23.2;23.2;23.2;23.2;23.2;23.2;23.2;23.1;23.2;23.2;23.2;23.2;23.2;23.2;23.2;23.2;23.2;23.2;23.2;23.2;23.2;23.3;23.3;23.3;23.3;23.2;23.3;23.3;23.3;23.3;23.3;23.3;23.3;23.3;23.4;23.4;23.4;23.3;23.3;23.3;2…
23;22.9;22.9;22.9;22.9;23;23;23;23;23;23;23;23.1;23.1;23.1;23.1;23.2;23.2;23;23;23.1;23;23.1;23.1;23.1;23.1;23;23;23;23.1;23.1;23.1;23.1;23.1;23.1;23.2;23.2;23.1;23.1;23.1;23.2;23.2;23.1;23.2;23.3;23.2;23.2;23.2;23.2;23.2;23.2;23.2;23.2;23.2;23.2;23.2;23.2;23.2;23.1;23.2;23.2;23.2;23.2;23.2;23.2;23.2;23.2;23.2;23.2;23.2;23.2;23.3;23.3;23.3;23.3;23.3;23.3;23.3;23.4;23.3;23.4;23.4;23.3;23.3;23.4;23…
23;22.9;22.9;23;23;22.9;23;23;23;23;22.9;22.9;23;23;23;23;23.1;23;23;23.1;23.1;22.9;23.1;23.1;23.1;23.1;23;23.1;23;23.1;23.1;23.1;23.1;23.1;23.1;23.1;23.1;23.1;23.1;23.1;23.1;23.2;23.1;23.2;23.2;23.2;23.2;23.2;23.2;23.2;23.2;23.2;23.2;23.2;23.2;23.2;23.2;23.2;23.2;23.1;23.1;23.1;23.2;23.2;23.2;23.2;23.2;23.2;23.2;23.2;23.4;23.3;23.3;23.3;23.3;23.3;23.3;23.3;23.2;23.3;23.3;23.3;23.3;23.3;23.3;23.3…
23;22.9;23;22.9;22.9;23;23;23;23;23;23;23.1;23.1;23.1;23.1;23.1;23.1;23.1;23;23;23.1;23.1;23.2;23.1;23;23;23;23;23.1;23.1;23.1;23.1;23.1;23.2;23.1;23.1;23.1;23.1;23.1;23.1;23.1;23.2;23.2;23.1;23.2;23.2;23.2;23.2;23.2;23.2;23.2;23.2;23.2;23.2;23.2;23.2;23.2;23.2;23.2;23.2;23.2;23.1;23.2;23.2;23.2;23.2;23.2;23.2;23.2;23.2;23.2;23.2;23.3;23.3;23.3;23.3;23.2;23.3;23.3;23.3;23.4;23.3;23.3;23.4;23.4;23…
23;23;23;22.9;22.9;22.9;23;23;23;23;23;23.1;23.1;23.1;23.1;23.1;23.1;23;23.1;23;23.1;23.1;23;23.1;23.1;23.1;23.1;23;23.1;23.1;23.1;23.1;23.1;23.1;23.1;23.1;23.1;23.2;23.1;23.1;23.1;23.1;23.2;23.2;23.1;23.2;23.2;23.2;23.2;23.2;23.2;23.1;23.2;23.2;23.2;23.2;23.2;23.2;23.2;23.2;23.2;23.2;23.1;23.2;23.2;23.1;23.2;23.2;23.2;23.2;23.2;23.3;23.3;23.3;23.3;23.3;23.3;23.3;23.3;23.4;23.3;23.3;23.3;23.3;23.…
23;23;23;23;22.9;23;23;23;23;23;23;23.1;23.1;23.1;23.1;23;23.1;23;23.1;23;23.1;23.1;23;23.1;23;23;23.1;23;23.1;23.1;23;23.1;23.1;23.1;23.1;23.1;23.1;23.2;23.1;23.1;23.1;23.1;23.2;23.2;23.2;23.3;23.2;23.2;23.2;23.1;23.2;23.1;23.2;23.2;23.1;23.2;23.2;23.2;23.2;23.2;23.2;23.2;23.1;23.2;23.2;23.2;23.2;23.2;23.2;23.2;23.2;23.2;23.2;23.3;23.3;23.3;23.3;23.3;23.3;23.3;23.3;23.4;23.4;23.3;23.3;23.4;23.3;…
23;23;22.9;23;23;23.1;23;23;23;23.1;23;23.1;23.1;23;23.1;23.1;23.1;23.1;23.1;23.1;23;23.1;23;23.1;23;23.1;23.1;23.1;23.1;23;23.1;23.1;23.1;23.2;23.2;23.1;23.1;23.2;23.1;23.1;23.2;23.1;23.2;23.1;23.2;23.2;23.3;23.2;23.2;23.2;23.2;23.2;23.2;23.2;23.2;23.2;23.2;23.2;23;23.2;23.2;23.2;23.1;23.2;23.2;23.2;23.2;23.2;23.2;23.2;23.2;23.2;23.3;23.2;23.3;23.3;23.3;23.3;23.3;23.4;23.3;23.3;23.4;23.3;23.4;23…
23;22.9;23;23;23;23;23;23;23;23;23.1;23.1;23.1;23;23;23;23;23.1;23.1;23.1;23.1;23.1;23;23.1;23.1;23.1;23.1;23.1;23;23.1;23.1;23.1;23.1;23.1;23.1;23.1;23.2;23.1;23.1;23.1;23.1;23.2;23.2;23.2;23.2;23.2;23.2;23.2;23.2;23.2;23.2;23.2;23.2;23.2;23.2;23.2;23.2;23.2;23.2;23.2;23.2;23.2;23.2;23.2;23.2;23.2;23.2;23.2;23.2;23.2;23.2;23.2;23.2;23.3;23.3;23.3;23.3;23.2;23.4;23.4;23.4;23.4;23.4;23.3;23.3;23.3…
22.9;22.9;23;23;23;23;23;23;23;23;23;23.1;23.1;23;23;23;23;23.1;23;23.1;23.1;23.1;23.1;23.1;23.1;23;23.1;23.1;23.1;23.1;23.1;23.1;23.1;23.1;23.1;23.1;23.1;23.2;23.1;23.2;23.2;23.2;23.2;23.2;23.2;23.2;23.2;23.2;23.1;23.2;23.1;23.2;23.2;23.2;23.2;23.2;23.2;23.2;23.2;23.2;23.2;23.2;23.2;23.2;23.2;23.2;23.2;23.2;23.2;23.2;23.2;23.3;23.2;23.3;23.3;23.3;23.3;23.3;23.3;23.4;23.4;23.3;23.4;23.4;23.4;23.3…
23;22.9;22.9;23;22.9;23;23;23;23;23;23;23;23;23;23;23;23;23.1;23;23;23.1;23;23;23.1;23.1;23.1;23;23.1;23.2;23.1;23.1;23.2;23.1;23.1;23.1;23.1;23.1;23.2;23.1;23.1;23.1;23.1;23.2;23.1;23.2;23.2;23.1;23.2;23.2;23.1;23.1;23.2;23.2;23.2;23.2;23.2;23.2;23.2;23.2;23.2;23.2;23.2;23.2;23.2;23.2;23.2;23.2;23.2;23.2;23.2;23.2;23.3;23.2;23.2;23.3;23.3;23.3;23.3;23.3;23.3;23.3;23.3;23.4;23.3;23.3;23.3;23.3;23…
23.1;23;22.9;22.9;23;23.1;23;23;23;23.2;23;23;23;23;23;23;23;23.1;23;23;23;23;23;23.1;23.2;23.1;23.1;23.1;23.1;23.1;23.1;23.1;23;23.2;23.1;23.2;23.1;23.1;23.1;23.1;23.2;23.2;23.2;23.2;23.2;23.2;23.2;23.3;23.1;23.2;23.1;23.2;23.2;23.2;23.2;23.2;23.2;23.2;23.2;23.2;23.2;23.2;23.2;23.3;23.1;23.2;23.2;23.2;23.2;23.2;23.2;23.3;23.3;23.3;23.3;23.3;23.3;23.3;23.4;23.4;23.4;23.4;23.3;23.3;23.4;23.4;23.3;…
22.9;23;23;23;23;23;23;23;23.1;23;23;23;23;23;23;23;23;23;23.1;23;23.1;23.1;23;23;23.1;23.1;23.1;23;23.1;23.1;23.1;23.1;23.1;23.2;23.1;23.2;23.1;23.2;23.1;23.1;23.2;23.2;23.2;23.2;23.2;23.3;23.2;23.2;23.3;23.2;23.3;23.2;23.2;23.1;23.2;23.2;23.2;23.2;23.2;23.3;23.3;23.2;23.2;23.2;23.2;23.2;23.2;23.2;23.2;23.2;23.2;23.3;23.3;23.3;23.3;23.2;23.3;23.3;23.3;23.3;23.3;23.3;23.4;23.4;23.3;23.4;23.3;23.4…
23;23;23;23;23;23;23;22.9;23;23;23;23;23;23;23;23;23;23;23.1;23;23;23;23;23;23.1;23.1;23;23;23;23.1;23.1;23.1;23.1;23;23.1;23.1;23.1;23.1;23.1;23.2;23.2;23.1;23.2;23.2;23.2;23.2;23.1;23.1;23.2;23.4;23.2;23.2;23.2;23.2;23.2;23.2;23.2;23.2;23.2;23.3;23.2;23.2;23.2;23.2;23.2;23.2;23.2;23.2;23.2;23.2;23.2;23.3;23.2;23.2;23.3;23.3;23.3;23.4;23.3;23.2;23.2;23.4;23.4;23.4;23.4;23.4;23.4;23.4;23.4;23.4;2…
23.1;23;23;22.9;23;23;23;23;23;23.1;23.1;23;23.1;23.1;23;23.1;23;23.1;23.1;23.1;23;23;23;23;23.1;23;23.1;23;23.1;23.1;23.1;23.2;23.1;23.2;23.1;23.1;23.1;23.2;23.1;23.1;23.2;23.2;23.2;23.2;23.2;23.2;23.1;23.2;23.3;23.3;23.3;23.2;23.2;23.2;23.2;23.2;23.2;23.2;23.2;23.2;23.2;23.2;23.2;23.2;23.2;23.2;23.2;23.2;23.2;23.2;23.2;23.2;23.3;23.3;23.3;23.3;23.3;23.3;23.3;23.4;23.4;23.4;23.3;23.3;23.4;23.4;2…
23;23;23;23;23;23;23;23;23;23.1;23;23;23.1;23;23.1;23.1;23.2;23.1;23;23;23.1;23.1;23;23.1;23;23;23.1;23;23;23.1;23.2;23.1;23.1;23.2;23.1;23.1;23.1;23.1;23.1;23.2;23.1;23.2;23.2;23.1;23.2;23.2;23.2;23.2;23.2;23.1;23.3;23.2;23.2;23.2;23.2;23.1;23.1;23.1;23.2;23.2;23.2;23.2;23.2;23.2;23.2;23.2;23.2;23.2;23.2;23.3;23.3;23.3;23.3;23.2;23.3;23.3;23.3;23.3;23.3;23.4;23.3;23.4;23.3;23.4;23.4;23.4;23.4;23…
23;23;23;23;23;23;22.9;23;23;23.1;23.1;23.1;23;23;23.1;23.1;23.1;23.2;23.1;23.2;23;23;23.1;23;23.1;23;23;23;23.1;23.1;23.1;23.1;23;23.2;23.1;23.1;23.1;23.1;23.1;23.1;23.2;23.2;23.2;23.2;23.2;23.2;23.2;23.2;23.2;23.1;23.3;23.2;23.2;23.1;23.1;23.1;23.2;23.2;23.2;23.2;23.2;23.2;23.2;23.2;23.2;23.2;23.2;23.2;23.2;23.3;23.2;23.2;23.2;23.3;23.3;23.3;23.3;23.3;23.3;23.3;23.3;23.3;23.3;23.4;23.4;23.4;23.…
23.1;23;23;23;23;23;22.9;23;23;23.1;23.1;23;23.1;23.1;23.1;23.1;23.1;23.1;23.1;23;23.1;23;23.1;23.1;23.1;23;23.1;23;23.1;23.1;23.1;23.2;23.2;23.2;23.1;23.1;23.1;23.1;23;23.1;23.2;23.1;23.2;23.2;23.2;23.2;23.2;23.2;23.2;23.3;23.2;23.2;23.2;23.2;23.2;23.2;23.1;23.2;23.2;23.2;23.2;23.2;23.2;23.2;23.2;23.2;23.2;23.2;23.2;23.2;23.3;23.3;23.2;23.3;23.3;23.3;23.3;23.3;23.3;23.3;23.3;23.3;23.3;23.3;23.3;…
23.1;23;23;23;23;23;23;23;23.1;23.1;23.1;23.1;23.1;23.1;23.1;23.1;23.1;23.1;23;23.1;23.1;23.1;23.1;23;23.1;23;23;23;23.1;23.2;23.1;23.1;23.1;23.1;23.1;23.1;23;23.1;23.1;23.1;23.2;23.1;23.2;23.1;23.2;23.2;23.2;23.2;23.2;23.2;23.2;23.2;23.1;23.2;23.1;23.2;23.2;23.1;23.1;23.2;23.2;23.2;23.2;23.2;23.2;23.2;23.2;23.3;23.2;23.3;23.3;23.3;23.3;23.3;23.3;23.3;23.3;23.3;23.3;23.3;23.3;23.3;23.4;23.3;23.3;…
23;23;23;23;22.9;23;23;23;23.1;23;23.1;23.1;23;23.1;23;23.1;23.1;23.1;23.1;23.1;23.1;23.1;23.1;23;23.1;23.1;23;23.1;23.1;23.1;23.1;23.1;23.1;23.1;22.9;23.2;23.1;23.1;23.1;23.1;23.1;23.2;23.1;23.2;23.2;23.2;23.2;23.2;23.2;23.2;23.2;23.2;23.2;23.2;23.1;23.1;23.2;23.1;23.2;23.3;23.2;23.2;23.2;23.2;23.2;23.2;23.2;23.2;23.2;23.3;23.2;23.2;23.3;23.3;23.3;23.3;23.3;23.2;23.3;23.3;23.3;23.3;23.3;23.3;23.…
23.1;23;23;23;23;22.9;22.9;23.1;23.1;23;23;23.1;23.1;23.1;23.1;23.1;23.1;23.1;23.1;23.1;23.1;23.1;23.1;23.1;23;23;23.1;23.1;23.1;23.1;23;23.1;23.1;23.1;23.1;23.2;23.1;23.2;23.1;23.1;23.1;23.1;23.1;23.1;23.1;23.2;23.2;23.2;23.2;23.2;23.3;23.1;23.2;23.1;23.2;23.2;23.2;23.2;23.2;23.2;23.2;23.2;23.2;23.2;23.2;23.2;23.2;23.2;23.2;23.2;23.2;23.3;23.3;23.3;23.3;23.3;23.3;23.3;23.3;23.3;23.4;23.3;23.3;23…
23.1;23;23;23;23;23;22.9;23;23.1;23;23.1;23.1;23.1;23.1;23.1;23.1;23.1;23.1;23.1;23.1;23.1;23.1;23.1;23.1;23.1;23.1;23.1;23.1;23.1;23.1;23.1;23.1;23.1;23.1;23.1;23.1;23.1;23.1;23.1;23.1;23.1;23.1;23.1;23.1;23.2;23.2;23.2;23.1;23.3;23.2;23.2;23.1;23.2;23.2;23.2;23.1;23.1;23.1;23.2;23.1;23.2;23.2;23.1;23.2;23.2;23.2;23.2;23.2;23.2;23.2;23.2;23.3;23.3;23.2;23.3;23.2;23.2;23.3;23.3;23.3;23.3;23.3;23.…
23;23;23;23;23;23;23;23;23;23;23;23.2;23.1;23.1;23.1;23.1;23.1;23;23.1;23;23.1;23.1;23.1;23.1;23.1;23.1;23.2;23.1;23.1;23.1;23.1;23.1;23.1;23.1;23.1;23.1;23.1;23.1;23.1;23.1;23.1;23.1;23.1;23.2;23.2;23.2;23.2;23.2;23.2;23.3;23.2;23;23.2;23.1;23.2;23.2;23.1;23.2;23.2;23.2;23.2;23.1;23.2;23.1;23.2;23.2;23.2;23.2;23.2;23.2;23.2;23.3;23.2;23.3;23.2;23.3;23.3;23.2;23.3;23.3;23.3;23.3;23.4;23.4;23.4;23…
23.1;23;23;23;23;23;23;23;23;23;23.1;23.1;23.2;23.1;23.1;23;23.1;23;23.1;23.1;23.1;23.1;23.1;23.1;23.1;23.1;23;23.1;23.1;23.1;23.1;23.1;23.2;23.1;23.1;23.2;23.1;23.1;23.1;23.1;23.1;23.1;23.1;23.2;23.2;23.2;23.3;23.3;23.1;23.2;23.2;23.2;23.2;23.2;23.1;23.1;23.2;23.2;23.2;23.2;23.1;23.2;23.2;23.2;23.2;23.2;23.2;23.2;23.2;23.2;23.2;23.3;23.2;23.3;23.3;23.2;23.2;23.3;23.3;23.2;23.4;23.4;23.3;23.3;23.…
23.1;23;23.1;22.9;23;23;23;23;23;23;23.1;23.1;23.1;23.1;23.1;23;23;23;23;23.1;23.1;23.1;23.1;23.1;23.1;23.1;23.2;23.1;23.1;23.1;23.1;23;23.1;23;23.1;23.1;23.1;23.1;23.1;23.1;23.1;23.2;23.1;23.2;23.2;23.2;23.2;23.2;23.2;23.2;23.2;23.1;23.2;23.2;23.2;23.1;23.1;23.1;23.2;23.2;23.2;23.2;23.2;23.2;23.2;23.2;23.1;23.2;23.2;23.2;23.3;23.3;23.3;23.3;23.2;23.2;23.3;23.3;23.3;23.3;23.3;23.4;23.4;23.3;23.4;…
23.1;23;23;23;23;23;23;23;23;23;23;23.1;23.1;23;23.1;23.1;23.1;23;23;23.1;23.1;23;23.1;23.1;23;23.1;23.1;23.1;23.1;23;23.1;23.2;23.2;23.1;23.1;23.1;23.2;23.1;23.1;23.1;23.1;23.1;23.2;23.2;23.2;23.2;23.2;23.2;23.2;23.2;23.2;23.2;23.1;23.1;23.1;23.1;23.2;23.2;23.1;23.1;23.1;23.2;23.2;23.2;23.2;23.2;23.3;23.2;23.3;23.3;23.2;23.2;23.2;23.3;23.3;23.2;23.2;23.2;23.3;23.3;23.3;23.3;23.3;23.4;23.4;23.3;2…
23.2;23;23;23;23;23;23;23;23.1;23.1;23;23.1;23.1;23;23.1;23.1;23.1;23.1;23.1;23.1;23.1;23;23;23.1;23;23.1;23.1;23;23.1;23.1;23.1;23.1;23.2;23.1;23.2;23.1;23.1;23.1;23.1;23.1;23.1;23.2;23.2;23.2;23.2;23.3;23.2;23.2;23.2;23.1;23.2;23.1;23.1;23.1;23.1;23.1;23.2;23.1;23.2;23.2;23.2;23.2;23.2;23.2;23.2;23.2;23.2;23.3;23.3;23.2;23.3;23.2;23.2;23.3;23.2;23.2;23.2;23.3;23.3;23.3;23.3;23.3;23.4;23.4;23.4;…
23.2;23;23;23;23;23;23;23;23.1;23.1;23.1;23.1;23.1;23.1;23.1;23.1;23;23.1;23;23.1;23.1;23;23;23.1;23.1;23.1;23.1;23.1;23.1;23.1;23.1;23.1;23.2;23.1;23.1;23.1;23.1;23.1;23.1;23.1;23.1;23.2;23.2;23.2;23.2;23.2;23.2;23.2;23.2;23.2;23.2;23.2;23.1;23.1;23.2;23.2;23.2;23.2;23.2;23.2;23.2;23.2;23.2;23.2;23.3;23.2;23.2;23.3;23.3;23.2;23.3;23.3;23.2;23.2;23.2;23.3;23.3;23.4;23.3;23.4;23.3;23.3;23.3;23.3;2…
23.1;23;23;23;23;23;22.9;23.1;23;23.2;23;23.1;23;23.1;23.3;23;23;23.1;23.1;23.1;23.1;23;23;23;23;23.1;23.1;23.2;23.1;23.2;23.2;23.2;23.2;23.2;23.2;23.2;23.2;23.2;23.1;23.1;23.2;23.2;23.2;23.2;23.2;23.2;23.2;23.2;23.2;23.2;23.1;23.1;23.1;23.2;23.2;23.2;23.2;23.2;23.2;23.2;23.2;23.2;23.2;23.2;23.2;23.2;23.2;23.3;23.3;23.3;23.2;23.3;23.3;23.2;23.3;23.3;23.3;23.3;23.4;23.4;23.3;23.3;23.3;23.3;23.4;23…
23;23;23;22.9;23;23;23;23;23;23.1;23.1;23.1;23.1;23;23.1;23.1;23;23;23.1;23.1;23.1;23.1;23.1;23;23;23.1;23.1;23;23.1;23.1;23.1;23.1;23.2;23.1;23.1;23.1;23.2;23.2;23.1;23.1;23.1;23.2;23.2;23.2;23.2;23.2;23.3;23.2;23.2;23.2;23.1;23.2;23.1;23.2;23.2;23.2;23.2;23.2;23.2;23.2;23.2;23.2;23.2;23.2;23.2;23.2;23.2;23.2;23.2;23.2;23.2;23.2;23.3;23.3;23.3;23.2;23.3;23.3;23.4;23.3;23.3;23.3;23.3;23.3;23.3;23…
23;23;23;23;22.9;23;23;23;23;23.1;23.1;23.1;23;23.1;23.1;23.1;23;23;23;23.2;23.1;23;23;23.1;23.1;23.1;23.1;23.1;23.1;23.1;23.1;23.2;23.2;23.2;23.2;23.2;23.2;23.1;23.1;23.1;23.1;23.2;23.2;23.2;23.2;23.2;23.1;23.2;23.2;23.2;23.2;23.1;23.2;23.2;23.2;23.2;23.2;23.2;23.2;23.2;23.2;23.2;23.2;23.2;23.2;23.2;23.2;23.2;23.2;23.2;23.3;23.3;23.2;23.3;23.3;23.3;23.3;23.3;23.3;23.3;23.3;23.3;23.3;23.3;23.3;23…
23;23;23;23;23;23;23;23;23;23.1;23.1;23;23.1;23.1;23.1;23.1;23.1;23;23;23.1;23.1;23;23.1;23;23.1;23.1;23;23.1;23.1;23.1;23.1;23.1;23.1;23.1;23.1;23.2;23.1;23.2;23.1;23.1;23.2;23.2;23.2;23.2;23.2;23.2;23.2;23.3;23.2;23.2;23.2;23.2;23.2;23.1;23.3;23.1;23.2;23.2;23.2;23.2;23.2;23.2;23.2;23.2;23.2;23.2;23.2;23.2;23.2;23.2;23.3;23.3;23.3;23.3;23.3;23.2;23.3;23.3;23.3;23.3;23.3;23.3;23.3;23.3;23.4;23.3…
23;23;23;23;23;23;23;23;23;23;23;23.1;23.1;23.1;23.1;23.1;23.1;23.1;23.1;23;23;23;23.1;23.1;23;23.1;23.1;23.1;23.1;23.1;23.1;23.2;23.2;23.2;23.1;23.1;23.1;23.1;23.1;23.1;23.1;23.1;23.1;23.1;23;23;23.2;23.2;23.2;23.2;23.2;23.2;23.2;23.2;23.2;23.1;23.1;23.2;23.2;23.2;23.2;23.2;23.2;23.2;23.2;23.2;23.2;23.2;23.2;23.2;23.3;23.3;23.3;23.3;23.3;23.3;23.3;23.3;23.3;23.3;23.3;23.4;23.3;23.3;23.4;23.4;23.…
23;23;23;23;23;23;23;23;23;23;23;23;23.2;23.1;23.1;23.1;23.1;23.1;23.1;23.1;23.1;23;23.1;23.1;23;23;23.1;23.1;23.1;23.1;23.2;23.1;23.1;23.1;23.1;23.1;23.1;23.1;23.1;23.1;23.1;23.2;23.2;23.1;23.1;23.2;23.2;23.2;23.2;23.2;23.2;23.2;23.2;23.2;23.2;23.1;23.2;23.2;23.2;23.2;23.2;23.2;23.2;23.2;23.2;23.2;23.2;23.2;23.2;23.2;23.2;23.2;23.2;23.3;23.3;23.3;23.3;23.3;23.3;23.3;23.3;23.4;23.3;23.3;23.4;23.4…
23;23;23;23;23;23;23;23;23;23.1;23;23.1;23.1;23.1;23.1;23.1;23.1;23.1;23.1;23.1;23.1;23;23.1;23;23.1;23.1;23.1;23.1;23.1;23.1;23.2;23.2;23.2;23.1;23.2;23.2;23.1;23.1;23.1;23.1;23.1;23.2;23.2;23.1;23.1;23.2;23.2;23.2;23.2;23.2;23.2;23.2;23.2;23.2;23.2;23.1;23.2;23.2;23.2;23.2;23.2;23.2;23.2;23.2;23.3;23.3;23.2;23.2;23.2;23.3;23.3;23.2;23.3;23.2;23.3;23.2;23.3;23.3;23.3;23.3;23.3;23.4;23.4;23.4;23.…
23.1;22.9;23.1;23;23;23;23;23;23;23.1;23;23.1;23.1;23.1;23.1;23.1;23.1;23.1;23;23;23.1;23;23;23;23.1;23;23;23.1;23.1;23.1;23.1;23.1;23.1;23.1;23.1;23.1;23.1;23.1;23.1;23.1;23.1;23.1;23.2;23.1;23.2;23.2;23.2;23.2;23.2;23.2;23.2;23.2;23.2;23.2;23.2;23.2;23;23.2;23.2;23.2;23.2;23.2;23.2;23.2;23.3;23.2;23.2;23.2;23.2;23.2;23.2;23.3;23.3;23.2;23.2;23.2;23.2;23.2;23.3;23.3;23.3;23.3;23.4;23.4;23.4;23.4…
23;23;23;23;23;23.1;22.9;23;22.9;23.1;23;23.1;23.1;23.1;23.1;23.1;23.1;23.1;23;23;23;23;23;23.1;23.1;23;23.1;23;23.1;23.1;23;23.2;23.1;23.1;23.1;23.1;23.1;23.1;23.1;23.1;23.1;23.2;23.1;23.2;23.2;23.2;23.2;23.2;23.2;23.2;23.2;23.2;23.2;23.1;23.1;23.1;23.2;23.2;23;23.2;23.2;23.2;23.2;23.2;23.2;23.2;23.3;23.2;23.2;23.2;23.2;23.2;23.2;23.3;23.2;23.2;23.3;23.2;23.3;23.3;23.3;23.3;23.3;23.4;23.4;23.4;2…
23.1;23;23;23;23;22.9;23;23;23.1;23.1;23.1;23.1;23.1;23.1;23.1;23.1;23;23.1;23;23;23.1;23;23;23.1;23;23.1;23;23;23.1;23.1;23.1;23.1;23.1;23.1;23.1;23.1;23.1;23.1;23.1;23.1;23.1;23.1;23.2;23.2;23.1;23.2;23.2;23.2;23.2;23.1;23.2;23.2;23.1;23.1;23.1;23.1;23.2;23.2;23.2;23.2;23.2;23.2;23.2;23.2;23.2;23.2;23.3;23.2;23.2;23.1;23.1;23.2;23.1;23.2;23.3;23.3;23.2;23.3;23.2;23.3;23.3;23.3;23.3;23.3;23.3;23…
23.1;23.1;23;23;23;23;23;23;23;23;23.1;23.1;23.1;23.1;23.1;23.1;23.2;23.2;23;23;23.1;23;23;23;23;23.1;23;23;23;23;23.1;23.1;23.1;23.1;23.2;23.1;23.1;23.1;23.1;23.1;23.1;23.1;23.1;23.1;23.2;23.2;23.2;23.2;23.3;23.2;23.2;23.1;23.1;23.1;23.1;23.1;23.1;23.2;23.2;23.2;23.2;23.2;23.2;23.3;23.2;23.2;23.2;23.2;23.2;23.2;23.2;23.2;23.2;23.1;23.3;23.2;23.2;23.2;23.3;23.3;23.3;23.3;23.3;23.2;23.3;23.3;23.3;…
23.1;23.1;23;22.9;23;23;23;23;23;23;23.1;23.1;23.1;23.1;23;23.1;23.1;23;23.1;23.1;23;23.1;23;23;23;23;23;23;23;23.1;23;23.1;23.2;23.1;23.1;23.1;23.1;23.1;23.1;23.1;23.1;23.1;23.2;23.2;23.1;23.2;23.2;23.2;23.2;23.2;23.2;23.1;23.1;23.2;23.1;23.2;23.1;23.2;23.2;23.2;23.2;23.2;23.2;23.2;23.2;23.1;23.2;23.2;23.2;23.1;23.2;23.2;23.2;23.3;23.3;23.3;23.3;23.3;23.3;23.3;23.3;23.3;23.3;23.2;23.3;23.3;23.3;…
23.2;23;23;23;23;23;23;23;23;23;23.1;23;23;23.1;23.1;23.1;23.1;23;23.1;23;23;23;23;23;23;23;23.1;23.1;23.1;23.1;23.1;23.1;23.1;23.2;23.1;23.1;23.1;23.1;23.1;23.1;23.1;23.2;23.2;23.2;23.2;23.2;23.2;23.2;23.2;23.2;23.2;23.2;23.1;23.2;23.1;23.1;23.1;23.1;23.2;23.1;23.2;23.2;23.2;23.2;23.2;23.2;23.2;23.2;23.2;23.2;23.2;23.2;23.2;23.2;23.2;23.2;23.2;23.3;23.3;23.3;23.3;23.3;23.3;23.3;23.3;23.3;23.3;23…
23.2;23;23;22.9;23;23;23;23;23;23;23;23;23;23.1;23.1;23.1;23.1;23.1;23;23;23.1;23;23;23.1;23;23.1;23;23.1;23.1;23.1;23;23.1;23.1;23.1;23.1;23.2;23.1;23.1;23.1;23.1;23.1;23.1;23.2;23.1;23.2;23.1;23.2;23.2;23.2;23.2;23.2;23.2;23.2;23.2;23.2;23.1;23.1;23.2;23.1;23.2;23.2;23.2;23.2;23.2;23.2;23.2;23.2;23.2;23.2;23.2;23.2;23.2;23.3;23.2;23.2;23.3;23.2;23.2;23.3;23.3;23.3;23.3;23.3;23.3;23.3;23.3;23.3;…
23.1;23;22.9;23;23;22.9;23;23;23;23;23;23.1;23;23;23.1;23.1;23.1;23;23;23;23;23;23;23;23;23;23;23;23.1;23.1;23.1;23.1;23.1;23.1;23.1;23.1;23.1;23.1;23.1;23.2;23.2;23.1;23.1;23.1;23.2;23.1;23.2;23.2;23.3;23.2;23.2;23.2;23.1;23.2;23.2;23.1;23.1;23.1;23.2;23.1;23.2;23.2;23.1;23.2;23.2;23.2;23.2;23.2;23.2;23.2;23.2;23.2;23.2;23.2;23.2;23.2;23.3;23.3;23.3;23.3;23.3;23.3;23.3;23.3;23.3;23.3;23.3;23.3;2…
23.2;23;22.9;23;23;23;23;23;23;23;23;23.1;23.1;23.1;23;23;23;23;23.1;23;23;23;23.1;23;23.1;23;23.1;23;23;23.1;23.1;23.1;23.1;23;23.1;23.1;23.1;23.1;23.1;23.1;23.1;23.1;23.2;23.1;23.2;23.1;23.2;23.2;23.2;23.2;23.2;23.1;23.1;23.2;23.1;23.2;23.1;23.1;23.2;23.2;23.2;23.2;23.2;23.2;23.2;23.2;23.2;23.2;23.2;23.2;23.2;23.2;23.2;23.2;23.2;23.2;23.2;23.2;23.3;23.3;23.2;23.3;23.3;23.3;23.3;23.3;23.3;23.3;2…
23.1;23;23;23;23;23;23;23;23;23.1;23.1;23.1;23;23.1;23;23.1;23.1;23;23;23.1;23;23;23.1;23;23;23;23;23;23;23.1;23.1;23.1;23.1;23.1;23;23.1;23.1;23.1;23.1;23.1;23.2;23.1;23.1;23.2;23.2;23.2;23.2;23.2;23.2;23.2;23.2;23.1;23.1;23.1;23.1;23.1;23.1;23.2;23.2;23.1;23.2;23.2;23.2;23.2;23.2;23.2;23.2;23.2;23.2;23.2;23.2;23.2;23.2;23.2;23.2;23.2;23.2;23.2;23.3;23.3;23.3;23.3;23.3;23.3;23.3;23.3;23.3;23.3;2…
23.2;23;23;23;23;23;23;23;23;23.1;23.1;23.1;23.1;23;23.1;23.1;23;23;23;23;23;23;23;23;23.1;23;23.1;23;23;23.1;23;23.1;23.1;23;23;23;23.1;23.1;23.1;23.1;23.2;23.1;23.1;23.1;23.1;23.1;23.2;23.2;23.2;23.2;23.2;23.1;23.1;23.1;23.1;23.2;23.1;23.1;23.1;23.1;23.2;23.2;23.2;23.2;23.2;23.2;23.2;23.1;23.2;23.1;23.3;23.2;23.2;23.2;23.2;23.2;23.2;23.2;23.2;23.3;23.3;23.3;23.3;23.3;23.3;23.3;23.3;23.3;23.3;23…
23.1;23;23;23;23;23;23.2;23;23;23.1;23;23;23;23.1;23.1;23;23;23;23;23.1;23;23;23;23;23.1;23;23.2;23;23;23.1;23.1;23.2;23;23.1;23;23.1;23.1;23.1;23.1;23.1;23.1;23.1;23.1;23.1;23.2;23.1;23.2;23.2;23.2;23.2;23.2;23.1;23.2;23.1;23.1;23.1;23.1;23.2;23.2;23.1;23.2;23.2;23.2;23.2;23.2;23.2;23.2;23.1;23.1;23.2;23.2;23.2;23.2;23.2;23.2;23.2;23.2;23.2;23.3;23.3;23.3;23.3;23.3;23.3;23.3;23.3;23.3;23.3;23.3;…
23.1;23;23;23;23;23;23;23;23.1;23.1;23.1;23;23.1;23;23;23;23.1;23;23.1;23;23;23;23;23;23.1;23;23;23;23.1;23;23.1;23.1;23.1;23.2;23;23;23.1;23.1;23.1;23.1;23.1;23.1;23.2;23.1;23.2;23.2;23.2;23.2;23.2;23.2;23.2;23.1;23.1;23.1;23.1;23.1;23.1;23.1;23.1;23.2;23.2;23.2;23.3;23.2;23.2;23.1;23.2;23.1;23.2;23.2;23.2;23.2;23.2;23.2;23.2;23.2;23.2;23.3;23.2;23.2;23.3;23.3;23.3;23.3;23.3;23.3;23.3;23.3;23.3;…
23.1;23.1;23;23;23;23;23;23;23;23;23.1;23.1;23.1;23;23;23;23;23;23;23;23;23;23;23.1;23.1;23.1;23.1;23;23;23.1;23.1;23.1;23;23.1;23.2;23.1;23.1;23.1;23.1;23;23.1;23.1;23.2;23.2;23.2;23.2;23.2;23.2;23.2;23.2;23.2;23.2;23.1;23.2;23.2;23.1;23.2;23.1;23.1;23.2;23.3;23.2;23.2;23.2;23.2;23.1;23.2;23.2;23.2;23.2;23.2;23.2;23.3;23.2;23.2;23.2;23.2;23.2;23.2;23.2;23.3;23.2;23.3;23.3;23.3;23.3;23.3;23.3;23.…
23.1;23.1;23;23;23;23;23;23;23;23.1;23.1;23.1;23;23;23.1;23;23.1;23.1;23;23.1;23.1;23;23;23;23;23.1;23;23.1;23.1;23.1;23;23.1;23.1;23.1;23.1;23.1;23.1;23.1;23.1;23.1;23.1;23.1;23.1;23.2;23.2;23.2;23.2;23.2;23.2;23.1;23.2;23.1;23.1;23;23.1;23.2;23.2;23.2;23.2;23.1;23.2;23.1;23.2;23.2;23.2;23.2;23.2;23.2;23.2;23.2;23.2;23.3;23.2;23.3;23.2;23.3;23.2;23.2;23.2;23.2;23.3;23.3;23.3;23.3;23.3;23.3;23.3;…
23.1;23;23;23;23;23;23;23;23;23.1;23.1;23.1;23;23;23.1;23;23.1;23.1;23.1;23;23;23;23;23;23;23.1;23.1;23;23.1;23.1;23.1;23.1;23.1;23.1;23.1;23.1;23.1;23.1;23.1;23;23.1;23.2;23.1;23.2;23.2;23.2;23.2;23.2;23.2;23.1;23.1;23.2;23.1;23.1;23.2;23.2;23.2;23.2;23.2;23.1;23.1;23.2;23.2;23.2;23.2;23.1;23.1;23.2;23.2;23.2;23.2;23.2;23.2;23.3;23.3;23.2;23.2;23.2;23.2;23.2;23.3;23.2;23.3;23.3;23.3;23.3;23.3;23…
23.1;23;22.9;23;22.9;23;23;23;22.9;23;23.1;23;23;23.1;23.2;23;23.1;23.1;23.1;23.1;23.1;23;23.1;23;23;23.1;23;23.1;23;23.1;23.1;23.1;23;23.1;23.1;23.1;23.1;23.1;23.1;23.2;23.1;23.2;23.1;23.1;23.2;23.2;23.2;23.2;23.2;23.1;23.4;23.1;23;23.2;23.2;23.1;23.1;23.1;23.1;23.1;23.1;23.1;23.2;23.2;23.1;23.2;23.2;23.2;23.2;23.2;23.2;23.2;23.2;23.3;23.2;23.2;23.2;23.2;23.2;23.3;23.3;23.3;23.3;23.3;23.3;23.3;2…
23.1;23.1;23;23;23;23;23;23;23;23.2;23;23.1;23;23.1;23.2;23.1;23.1;23.1;23.1;23.1;23.1;23.1;23.1;23.1;23;23;23;23;23.1;23.1;23.1;23.1;23.1;23.1;23.1;23.1;23.1;23.1;23;23;23;23.2;23.2;23.1;23.1;23.2;23.2;23.2;23.2;23.2;23.1;23.2;23.1;23.1;23.1;23.2;23.1;23.1;23.1;23.1;23.2;23.1;23.1;23.2;23.2;23.1;23.2;23.2;23.2;23.2;23.2;23.2;23.2;23.3;23.2;23.2;23.3;23.2;23.2;23.3;23.3;23.3;23.3;23.3;23.3;23.3;2…
23;23;22.9;23;23;23;23;22.9;23.1;23.1;23.1;23.1;23.1;23.2;23.1;23;23;23.1;23;23.1;23;23.1;23.1;23;23;23;23.1;23;23.1;23.1;23.1;23.1;23.1;23.1;23.1;23.1;23.1;23.1;23.1;23;23.1;23.1;23.1;23.2;23.2;23.1;23.2;23.2;23.2;23.2;23.2;23.1;23.2;23.1;23.1;23.1;23.1;23.1;23.1;23.1;23.1;23.1;23.1;23.2;23.2;23.2;23.2;23.2;23.2;23.2;23.2;23.2;23.2;23.2;23.2;23.2;23.2;23.2;23.2;23.3;23.2;23.3;23.3;23.3;23.3;23.3…
23.1;23;23;23;23;23;23;23;23.1;23.1;23.1;23.1;23.1;23.2;23.2;23;23;23;23;23;23.1;23.1;23;23.1;23.1;23;23;23;23.1;23.1;23.1;23.1;23;23.1;23.1;23.1;23.1;23.1;23.1;23;23.1;23.1;23;23.1;23.2;23.2;23.1;23.1;23.2;23.1;23.2;23.2;23.1;23.1;23.1;23.1;23.1;23.1;23.1;23.1;23.1;23.1;23.1;23.2;23.2;23.2;23.2;23.2;23.2;23.2;23.2;23.1;23.2;23.2;23.2;23.2;23.2;23.2;23.2;23.2;23.3;23.3;23.3;23.3;23.3;23.3;23.2;23…
22.9;22.9;23;23;23;23;23;23;23;23.1;23.1;23.1;23.1;23.2;23.1;23;23;23.1;23;23.1;23;23;23.1;23.1;23;23.1;23;23.1;23.1;23.1;23.1;23.1;23.1;23.1;23.1;23.1;23.1;23.1;23;23.1;23.1;23.1;23.2;23.2;23.1;23.1;23.2;23.2;23.2;23.2;23.1;23.1;23.1;23.1;23.1;23.1;23.1;23.1;23.1;23.1;23.1;23.2;23.2;23.2;23.2;23.2;23.2;23.2;23.2;23.1;23.2;23.2;23.2;23.2;23.2;23.2;23.2;23.2;23.2;23.2;23.3;23.3;23.3;23.3;23.3;23.3…
23.1;23;23;23;23;23;23;23;23;23.1;23.1;23.1;23.1;23.1;23.1;23;23;23;23;23.1;23.1;23;23.1;23;23;23.1;23;23;23.1;23;23.1;23.1;23.1;22.9;23.1;23.1;23.1;23.1;23;23.1;23;23.1;23.1;23.2;23.2;23.2;23.2;23.1;23.2;23.1;23.2;23.1;23.1;23.1;23.1;23.1;23.1;23.1;23.1;23.2;23.2;23.1;23.1;23.2;23.2;23.2;23.2;23.2;23.2;23.2;23.2;23.2;23.2;23.2;23.2;23.2;23.2;23.2;23.2;23.2;23.3;23.3;23.3;23.3;23.3;23.3;23.2;23.3…
23;23;23;23;23;23;23;23;23;23.1;23.1;23.1;23;23.1;23.1;23;23;23;23.1;23.1;23.1;23;23;23;23.1;23.1;23.1;22.9;23;23.1;23.1;23.1;23.1;23.1;23.1;23.1;23.1;23.1;23.1;23.1;23.1;23.2;23.1;23.2;23.2;23.1;23;23.1;23.2;23.2;23.2;23.1;23.1;23.1;23.1;23.1;23.1;23.1;23.1;23.2;23.2;23.2;23.2;23.2;23.2;23.2;23.2;23.2;23.2;23.2;23.2;23.2;23.2;23.2;23.2;23.2;23.2;23.2;23.2;23.3;23.3;23.3;23.3;23.2;23.3;23.2;23.3;…
23.1;23;22.9;23;23;23;23;23;23;23.1;23;23.1;23;23.1;23.1;23;23.1;23.1;23.1;23;23;23;23;23.1;23.1;23;23.1;23.1;23.1;23.1;23.1;23.2;23.1;23.1;23.1;23.1;23.1;23;23.1;23.1;23.1;23.2;23.1;23.1;23.2;23.1;23.2;23.2;23.2;23.2;23.1;23.1;23.1;23.1;23.1;23.1;23.1;23.1;23.1;23;23.2;23.1;23.1;23.1;23.2;23.2;23.2;23.2;23.2;23.2;23.2;23.2;23.2;23.2;23.2;23.2;23.2;23.2;23.2;23.3;23.3;23.2;23.3;23.2;23.3;23.2;23.…
22.9;23;23;23;23;23;23;23;23;23;23;23.1;23.1;23.1;23.1;23.1;23.1;23.1;23.1;23;23.1;23;23;23.1;23;23.1;23.1;23;23.1;23.1;23;23.1;23.1;23.1;23.1;23.1;23.1;23.1;23;23.1;23.2;23.1;23.1;23.2;23.2;23.1;23.1;23.2;23.2;23.1;23.1;23.1;23.1;23.1;23.1;23.1;23.1;23.1;23.2;23.2;23.2;23.2;23.2;23.1;23.2;23.2;23.2;23.2;23.2;23.2;23.2;23.2;23.2;23.2;23.2;23.2;23.2;23.2;23.2;23.2;23.3;23.3;23.3;23.3;23.3;23.3;23.…
23;23;23;23;23;23;23;23.1;23;23;23.1;23.1;23.1;23.1;23.1;23.1;23.1;23.1;23;23;23.1;23.1;23.1;23;23.1;23.1;23.1;23;23;23.1;23.2;23.1;23.1;23.1;23.1;23.1;23.1;23.1;23.1;23.1;23.1;23.1;23.1;23.2;23.2;23.1;23.1;23.2;23.2;23.1;23.1;23.1;23.2;23.1;23.2;23.1;23.1;23.2;23.2;23.2;23.2;23.1;23.1;23.2;23.2;23.2;23.2;23.2;23.2;23.2;23.2;23.2;23.2;23.2;23.2;23.2;23.2;23.2;23.2;23.3;23.3;23.2;23.3;23.3;23.3;23…
22.9;22.9;23;23;22.9;23;23;23;23;23;23;23.1;23.1;23.1;23.1;23.1;23.1;23.1;23;23.1;23;23;23.1;23.1;23.1;23;23.1;23;23.1;23.1;23.1;23.1;23.1;23.1;23.1;23;23;23.1;23.1;23.1;23.1;23.1;23.1;23.1;23.2;23.2;23.2;23.1;23.2;23.2;23.1;23.2;23.1;23.1;23.1;23.1;23.1;23.1;23.1;23;23.1;23.2;23.2;23.2;23.2;23.2;23.1;23.2;23.2;23.2;23.2;23.2;23.2;23.2;23.2;23.2;23.2;23.2;23.3;23.2;23.2;23.2;23.3;23.3;23.3;23.3;2…
23;23;23;23;23;23;23;23;23;23;23;23.1;23;23.1;23.1;23.1;23;23.1;23;23;23;23;23.1;23;23;23.1;23.1;23.1;23;23.1;23.1;23.1;23.1;23.1;23;23;23.1;23;23.1;23.1;23.1;23.1;23.1;23.1;23.2;23.2;23.2;23.2;23.2;23.2;23.1;23.1;23.1;23.1;23.1;23.1;23.2;23.1;23.1;23.1;23.1;23.1;23.1;23.2;23.2;23.1;23.2;23.1;23.1;23.2;23.2;23.2;23.2;23.2;23.2;23.2;23.2;23.2;23.2;23.2;23.3;23.3;23.2;23.2;23.2;23.3;23.3;23.3;23.3;…
23;23;23;23;23;23.1;23;23;23;23;23.1;23.1;23.1;23.1;23.1;23.1;23;23;23;23.1;23.1;23;23;22.9;23.1;23;22.9;23;23.2;23.1;23;23.1;23.1;23.1;23.1;23;23.1;23.1;23.1;23.1;23.1;23.1;23.1;23.1;23.1;23.1;23.2;23.2;23.2;23.2;23.2;23.2;23.2;23.2;23.2;23.1;23.1;23.1;23.1;23.1;23.1;23.1;23.1;23.2;23.1;23.1;23.2;23.3;23.2;23.2;23.2;23.2;23.2;23.2;23.2;23.2;23.2;23.2;23.2;23.2;23.2;23.2;23.2;23.3;23.3;23.2;23.3;…
23;23;23;23;23;23;23;23;23;23;23;23.1;23;23;23.1;23.1;23.1;23;23;23.1;23.1;23;23;22.9;23.1;22.9;23.1;22.9;23.1;23;23.1;23.1;23.1;23.1;23.1;23.1;23.1;23.1;23.1;23.1;23.1;23.1;23.2;23.2;23.2;23.1;23.2;23.2;23.2;23.1;23.1;23.1;23.1;23.2;23.1;23.1;23.2;23.1;23.1;23;23;23.1;23.1;23.1;23.2;23.1;23.2;23.2;23.1;23.2;23.2;23.2;23.2;23.2;23.2;23.2;23.2;23.2;23.2;23.3;23.4;23.2;23.2;23.3;23.3;23.2;23.3;23.3…
23;22.9;23;23;23;23;23;23.1;23;23;23;23.1;23.1;23;23.1;23;23.1;23;23;23;23;23;23;22.9;23.1;23;23;22.9;23;23;23.1;23.1;23.1;23.1;23.1;23.1;23.1;23.1;23.1;23.1;23.1;23.1;23.2;23.2;23.2;23.2;23.2;23.2;23.2;23.2;23.2;23.1;23.2;23.1;23.2;23.1;23.1;23.1;23.1;23.1;23.1;23.1;23.1;23.1;23.2;23.2;23.1;23.1;23.2;23.2;23.2;23.2;23.2;23.2;23.2;23.1;23.2;23.2;23.2;23.2;23.2;23.2;23.3;23.2;23.2;23.3;23.3;23.3;2…
22.9;23;22.9;23;23;22.9;23.1;22.9;23;23;23;23;23;23;23.1;23;23;23.1;23;23;23;23.1;23;23;23.1;23;23;23;23;23;23;23.1;23;23.1;23.1;23.1;23.1;23.1;23;23.1;23.1;23.2;23.1;23.2;23.1;23.1;23.1;23.2;23.2;23.1;23.1;23.1;23.2;23.1;23.2;23.1;23.2;23.1;23.1;23.1;23.1;23.2;23.2;23.1;23.1;23.1;23.1;23.2;23.2;23.2;23.2;23.2;23.2;23.2;23.2;23.2;23.2;23.2;23.2;23.2;23.2;23.2;23.2;23.2;23.2;23.3;23.3;23.2;23.3;23…
23.1;22.9;22.9;22.9;22.9;23;23.1;23;22.9;23;23;23;23;23;23;23;23;23;23;23;23;23;23;23;23;23;23;23;23.1;23;23;23;23;23;23.1;23.1;23.1;23.1;23.1;23.1;23.1;23.1;23;23.1;23;23.1;23.2;23.2;23.1;23.2;23.1;23.1;23.2;23.2;23.2;23.1;23.1;23.1;23.1;23.1;23.1;23.1;23.1;23.2;23.1;23.2;23.2;23.2;23.1;23.2;23.2;23.2;23.2;23.2;23.1;23.2;23.2;23.1;23.2;23.2;23.2;23.2;23.2;23.2;23.2;23.2;23.2;23.2;23.3;23.3;23.3;…
22.9;23;23;22.9;23;23.1;22.9;23;22.9;23;23;23;23;23;23.1;23;23;23;23;23;23;23;23;23;23;22.9;23;23;23;23.1;23.1;23.1;23.1;23.1;23.1;23;23.1;23.1;23;23.1;23;23;23.1;23.1;23.2;23.1;23.2;23.1;23.1;23.1;23.2;23.1;23.1;23.1;23.2;23.1;23.1;23.1;23.1;23.1;23.2;23.1;23.1;23.2;23.1;23.1;23.2;23.1;23.1;23.2;23.2;23.2;23.2;23.1;23.2;23.1;23.1;23.2;23.2;23.2;23.2;23.2;23.2;23.3;23.3;23.2;23.2;23.2;23.3;23.2;2…
23;22.9;22.9;22.9;22.9;23;22.9;23;22.9;23;23;23;23;23;23;23;23;22.9;23.1;23;23;23;23;23;23.1;23;23;23;23.1;23.1;23.1;23.1;23.1;23.1;23.1;23.1;23.1;23.1;23.1;23;23;23.1;23.1;23;23.1;23.1;23.1;23.1;23.2;23.2;23.1;23.1;23.2;23.1;23.1;23.1;23.1;23.1;23.1;23.1;23.1;23.1;23.1;23.2;23.1;23.1;23.1;23.1;23.2;23.1;23.2;23.2;23.2;23.1;23.1;23.1;23.1;23.2;23.1;23.2;23.2;23.2;23.2;23.2;23.2;23.2;23.2;23.2;23.…
23;23;22.9;22.9;22.9;22.9;22.9;23;22.9;22.9;23;23;23;23;23;23;23.1;23;22.9;23;23;23;23;23;23;23;23;23;23;23;23.1;23;23.1;23;23.1;23;23;23.1;23;23;23.1;23;23.1;23.1;23.1;23.1;23.2;23.1;23.1;23.1;23.1;23.2;23.1;23.1;23.1;23.2;23.1;23.2;23;23.1;23.1;23.1;23.1;23.1;23.1;23.1;23.2;23.1;23.2;23.2;23.2;23.2;23.2;23.1;23.1;23.1;23.1;23.2;23.2;23.2;23.2;23.2;23.2;23.2;23.2;23.3;23.2;23.2;23.2;23.2;23.3;23…
23;23;23;22.9;22.9;23;23;23;22.9;22.9;23;23.1;23;23;23;23.1;23;23;23.1;23.1;23;23;23;23.1;22.9;23;23;22.9;23.1;22.9;23.1;23.1;23.1;23.1;23.1;23.1;23.1;23;23.1;23.1;23.1;23.1;23.1;23.1;23.1;23.1;23.2;23.1;23.1;23.1;23.1;23.2;23.2;23.1;23.1;23.1;23.1;23.1;23.1;23.1;23.1;23.1;23.1;23.1;23.1;23;23.1;23.1;23.2;23.2;23.2;23.2;23.1;23.1;23.1;23.1;23.1;23.2;23.2;23.2;23.2;23.2;23.2;23.2;23.2;23.2;23.2;23…
23;22.9;22.9;22.9;22.9;23;23;22.9;23;23;23;23;22.9;23;23.2;23;23.1;23;23;23;23;23.1;23;22.9;23;23;23;23;23;23.1;23.1;23.1;23.1;23.1;23.1;23.1;23.1;23.1;23.1;23;23.1;23.1;23.1;23.2;23.1;23.1;23.1;23.1;23.2;23.2;23.1;23.1;23.1;23.2;23.1;23.1;23.1;23.1;23.1;23.1;23.1;23.1;23;23;23.1;23;23.1;23.1;23.2;23.2;23.2;23.1;23.1;23.1;23.2;23.1;23.1;23.2;23.2;23.2;23.2;23.2;23.2;23.2;23.2;23.2;23.2;23.2;23.2;…
23;23;23;22.9;22.9;22.9;23;23;23;23;23.1;23.1;23.2;23;23;22.9;23;23.1;23.1;23;23;23;23;23;23;23;23;23;23.1;23.1;23.1;23.1;23.1;23.1;23.1;23;23.1;23.1;23.1;23.1;23.1;23.1;23.1;23.1;23.1;23.2;23.2;23.1;23.2;23.2;23.1;23.2;23.1;23.1;23.1;23.1;23.1;23;23;23.1;23.1;23.1;23.1;23.1;23;23;23.1;23.2;23.2;23.2;23.1;23.1;23.2;23.1;23.1;23.1;23.1;23.1;23.2;23.2;23.2;23.2;23.2;23.2;23.2;23.2;23.2;23.2;23.2;23…
23;23;23;22.9;22.9;22.9;22.9;23;23;23;23.2;23.2;23;23;23;23;23;23.1;23;23;23.1;23;22.9;23;23;23;23;23.1;23.1;23.1;23.1;23.1;23.1;23.1;23.1;23.1;23.1;23;23.1;23.1;23.1;23.1;23;23.1;23.1;23.2;23.1;23.2;23.2;23.2;23.1;23.1;23.1;23.1;23.1;23;23.1;23.1;23.1;23.1;23.1;23.1;23.1;23.1;23.1;23;23;23.1;23.2;23.2;23.2;23.2;23.2;23.1;23.1;23.1;23.1;23.2;23.2;23.2;23.2;23.1;23.2;23.2;23.2;23.2;23.2;23.2;23.2;…
23;23;22.9;23;22.9;22.9;23;23;23;23.1;23.1;23;23.1;23;23;23;23;23;23;23.1;23.1;23;22.9;23;23;23;23;23;23;23.1;23;23.1;23;23.1;23.1;23.1;23.1;23.1;23.1;23.1;23.1;23.1;23.1;23.1;23.1;23.1;23.1;23.1;23.2;23.2;23;23.1;23.1;23.1;23.1;23.1;23.1;23;23.1;23.1;23.1;23.1;23.1;23.1;23.1;23.1;23.1;23.1;23.2;23.2;23.2;23.2;23.2;23.2;23.1;23.2;23.1;23.2;23.1;23.2;23.2;23.2;23.2;23.2;23.2;23.2;23.2;23.2;23.2;23…
23;23;23;22.9;22.9;22.9;23;23;23;23;23;23;23.1;23.1;23;23;23;23.1;23;22.9;23;23;23;23.1;23;23;22.9;23;23;23;23;23.1;23;23.1;23.1;23.1;23.1;23.1;23;23.1;23;23;23.1;23.1;23.1;23.1;23.1;23.1;23.2;23.1;23.1;23.1;23.1;23;23;23.1;23.2;23.1;23.1;23.1;23.1;23.1;23;23.1;23.2;23.1;23.1;23.1;23.2;23.1;23.1;23.1;23.1;23.2;23.1;23.1;23.2;23.1;23.2;23.2;23.2;23.2;23.2;23.2;23.2;23.2;23.2;23.2;23.2;23.3;23.2;23…
23;22.9;22.9;22.9;22.9;22.9;22.9;23;23;23;23.1;23.1;23;22.9;23;22.9;23;23;23;23;23.1;23;23;23;23;23;23.1;23.1;23;23;23;23;23.1;23;23.1;23.1;23.1;23;23;23;23.1;23.1;23.1;23.1;23.1;23.2;23.1;23.1;23.2;23.1;23.1;23.1;23;23.1;23.1;23;23.2;23.1;23.1;23.1;23.1;23.1;23.1;23.1;23.1;23.1;23.1;23.2;23.2;23.1;23.2;23.1;23.2;23.2;23.1;23;23.2;23.2;23.1;23.2;23.2;23.2;23.2;23.2;23.2;23.1;23.2;23.2;23.2;23.2;2…
23;22.9;22.9;22.9;22.9;22.9;22.9;23;22.9;23;23;22.9;23;23;23;23.1;23;23;23;23;23;23;22.9;22.9;23;23;23;22.9;23.1;23.1;23;23;23;23;23.1;23.1;23.1;23;23.1;23;23;23.1;23.1;23.1;23.1;23.1;23.1;23.1;23.1;23.2;23.1;23.1;23.1;23;23.1;23;23.1;23.1;23;23.1;23.2;23.1;23.1;23.2;23.1;23.1;23.1;23.1;23.1;23.1;23.1;23.2;23.1;23.1;23.1;23.1;23.1;23.1;23.1;23.2;23.1;23.2;23.2;23.2;23.2;23.2;23.2;23.1;23.2;23.2;2…
22.9;22.9;22.9;22.9;22.9;22.9;22.9;22.9;23;22.9;23;23;23;23;23;23;23;23;23;22.9;23;23;23;23;22.9;22.9;23;23;23.1;23.1;23;23;23;23;23;23.1;23.1;23.1;23;23.1;23;23;23.1;23.1;23.2;23.1;23.2;23.1;23.1;23.1;23.1;23.1;23.1;23.1;23.1;23.1;23.1;23.1;23;23.1;23.1;23.1;23.1;23.1;23.1;23.1;23.1;23.1;23.1;23.2;23.2;23.1;23.1;23.1;23.1;23.1;23.1;23.1;23.1;23.1;23.1;23.1;23.2;23.2;23.2;23.2;23.2;23.2;23.2;23.2…
23;22.9;22.9;22.9;22.9;22.9;22.9;23;22.9;23.1;23;23;23;23;22.9;23;23;23;23;23;23;23;22.9;23;23;23;23.1;23;23;23;23;23;23;23;23;23.1;23;23;23.1;23.1;23.1;23.1;23.1;23.2;23.1;23.1;23.1;23.1;23.1;23.1;23.2;23.1;23.1;23.1;23.1;23.1;23.1;23.1;23.1;23.1;23.1;23.1;23.1;23.1;23.1;23.1;23.2;23.1;23.1;23.1;23.2;23.2;23.1;23.1;23.1;23.1;23.1;23.1;23.1;23.1;23.1;23.1;23.2;23.2;23.2;23.2;23.2;23.2;23.2;23.2;2…
23;22.9;22.9;22.9;22.9;23;22.9;22.9;23;22.9;22.9;23;23;23;22.9;23;23;23;23;23;22.9;23;23;22.9;23;23;23;23.1;22.9;23;23;23.1;23;23;23.1;23.1;23.1;23.1;23.1;23;23.1;23.1;23.1;23.1;23.1;23.1;23.1;23.1;23.1;23.1;23.1;23.1;23.1;23.1;23.1;23.1;23.1;23;23;23.1;23.1;23;23.1;23.1;23;23.1;23.1;23.1;23.1;23.1;23.2;23.1;23.1;23.1;23.1;23.1;23.1;23.1;23.1;23.1;23.1;23.2;23.2;23.2;23.2;23.2;23.2;23.2;23.2;23.2…
23;23;22.9;22.9;22.9;22.8;22.9;22.9;23;22.9;23;23.1;23;23;23;23;23;23;23;23;22.9;22.9;23;23;23;22.9;23;23;23;23;23;23;23.1;23.1;23;23.1;23.1;23;23;23;23.1;23.1;23.1;23.1;23.2;23.1;23.1;23.1;23.1;23.1;23.1;23.1;23.1;23;23.1;23;23;23.1;23;23;23.1;23;23;23.1;23.1;23;23.1;23.1;23.2;23.1;23.2;23.1;23.1;23.1;23.1;23;23.1;23.1;23.1;23.1;23.2;23.2;23.1;23.2;23.1;23.2;23.1;23.2;23.1;23.2;23.1;23.2;23.2;23…
22.8;22.8;22.9;22.9;22.9;22.9;23;22.9;22.9;23;23;23;23;23;23;23;23;23;23;22.9;22.9;23;22.9;23;23;23;23;23;23;23;23;22.9;23.1;23;23.1;23.1;23;23.1;23;23;23;23.1;23.1;23.2;23.1;23.1;23.1;23.1;23.1;23.1;23.1;23.1;23.1;23.1;23.1;23.1;23.1;23;23;23;23;23.1;23.1;23.1;23.1;23.1;23.1;23;23.1;23;23.1;23.3;23.1;23.1;23.1;23.1;23;23.1;23.1;23.1;23.2;23.1;23.1;23.1;23.1;23.1;23.1;23.1;23.1;23.2;23.2;23.2;23.…
23;22.9;22.8;22.8;23;23;23;22.9;23;23;22.9;23;23;23;23;23;23;22.9;23;22.9;23;22.9;23;23;23;23;23;23;23;23;23;23;23.1;23.1;23;23;23;23;23;23;23;23;23.1;23.1;23.1;23.1;23.1;23.2;23.2;23;23.1;23.1;23.1;23.1;23;23;23.1;23.1;23;23;23.1;23;23;23;23.1;23.1;23.1;23.1;23.1;23;23.1;23.2;23.1;23.1;23;23;23.1;23.1;23.1;23.1;23.1;23.1;23.1;23.2;23.1;23.2;23.1;23.1;23.1;23.1;23.2;23.1;23.2;23.2;23.2;23.2;23.2;…
23;22.9;22.9;22.9;23;22.9;23;23;22.9;22.9;23;22.9;23;23;23;23;23;23;23;23;22.9;23;22.9;23;22.9;23;23;23;23;23;23;23;23.1;23;23;23;23;23;23;23;23;23;23.1;23.1;23.1;23.1;23.1;23.1;23.1;23.1;23.1;23;23;23.1;23;23;23.1;23.1;23;23;23;23.1;23;23;23.1;23.1;23.1;23.1;23.1;23.1;23.1;23.1;23;23;23.1;23;23.2;23.1;23.1;23.1;23.1;23.2;23.1;23.1;23.1;23.1;23.1;23.1;23;23.1;23.1;23.2;23.2;23.1;23.2;23.2;23.2;23…
23;22.9;22.9;22.9;23;23;23;23;23;22.9;23;23;23;23.1;23;23;23;23;23;23;23;23;23;23;23;23;23;23;23.1;23.2;23;23;23.2;22.9;23;23.1;23.1;23;23;23;23;23;23.1;23.1;23.1;23.1;23.1;23.1;23.1;23.1;23.1;23.1;23.1;23;23;23;23.1;23.1;23.1;23;23.1;23.1;23;23.1;23.1;23;23.1;23.1;23.1;23.1;23;23.2;23.1;23.1;23.1;23;23;23.1;23.1;23.1;23.1;23.2;23.2;23.1;23.1;23.1;23.1;23.1;23.1;23.2;23.1;23.1;23.1;23.2;23.2;23.2…
23.1;22.9;22.9;22.9;23;23;22.9;23;23;23;23;23;23;23;23;23;23;23;23;23;22.9;23;22.9;23;23;23;23;23;23;23;23.2;23.1;23.1;23.1;23;23;23;23.1;23;23.1;23;23;23.1;23.1;23.1;23.1;23.1;23;23.1;23.1;23.1;23.1;23;23.1;23;23;23;23;23;23.1;23.1;23;23;23;23.1;23.1;22.9;23.1;23.1;23.1;23.1;23.1;23.1;23;23.1;23;23.1;23.1;23.1;23.1;23.1;23.1;23.2;23.1;23.2;23.1;23.1;23;23.1;23.1;23.1;23.1;23.2;23.2;23.2;23.1;23.…
23;22.9;22.9;23;22.9;23;22.9;23;23;23;23;23;23;23;23;23;23;23;23;23;23;23;23;23;23;23;23;23;23;23;23;23;23;23;23.1;23;23;23;23;23;23.1;23;23.1;23.1;23.1;23.1;23;23.1;23.1;23.1;23.1;23;23.1;23;23;23;23;23;23;23.1;23.1;23;23;23.1;23;23.1;23.1;23.1;23.1;23;23.1;23.2;23.1;23.1;23.1;23;23;23.1;23.1;23.1;23.1;23.1;23.1;23.1;23.1;23.2;23.1;23.1;23.1;23.1;23.1;23.2;23.1;23.2;23.1;23.2;23.2;23.1;23.2;23.1…
23;22.9;22.8;23.1;22.9;22.9;23;23;23;23;23;23;23;23;23;23;23;23.1;23;22.9;23;23;22.9;23.1;23;22.7;23;23;23;23;23.1;23;23.1;23.1;23.1;23;23.1;23;22.9;23;23.2;23;23;23;23.1;23.1;23.1;23;23.1;23.1;23.1;23.1;23.1;23.1;23.1;23;23;23;23.1;22.9;23.1;23;23;23.1;23.1;23.1;22.9;23.1;23;23;23;23.2;23.1;23;23.1;23.1;23.1;23.1;23;23;23.2;23.1;23.2;23;23;23.1;23.1;23.1;23.1;23.1;23.1;23.2;23.1;23.2;23.3;23.1;2…
Time Played: 00:00:08
23;23;23;23;22.9;22.9;22.9;22.9;22.9;22.9;22.9;22.8;22.8;22.9;23;22.8;22.8;22.9;22.9;22.9;22.9;22.8;22.9;22.8;22.8;22.8;22.8;22.7;22.6;22.8;22.9;22.7;22.8;22.8;22.8;22.7;22.7;22.8;22.7;22.7;22.7;22.7;22.8;22.8;22.8;22.9;22.8;22.8;22.8;22.8;22.8;22.9;22.9;22.9;22.9;22.9;22.9;22.9;23;22.9;23;22.9;23.1;23;23;23;23;23;23;23;23;23.1;23;23;23.1;23;23;22.9;22.9;22.8;22.9;22.9;22.9;22.9;22.9;22.9;22.8;22…
23.1;23;22.9;23;23;23;22.9;22.9;23;22.9;22.9;22.9;22.9;22.9;22.9;22.9;22.8;22.9;23;22.8;22.8;22.9;22.9;22.9;22.8;22.8;22.7;22.8;22.7;22.8;22.8;22.8;22.8;22.8;22.8;22.8;22.7;22.7;22.7;22.7;22.8;22.8;22.8;22.8;22.9;22.8;22.8;22.8;22.8;22.9;22.9;22.8;22.8;22.9;22.9;22.9;22.9;22.9;22.9;23;23;23;23.1;22.9;23;23;23;23;23;23.1;23;23.1;23.1;23.1;23;23;23;23;22.9;22.9;22.9;22.9;22.9;23;22.9;22.9;22.9;23;2…
23;23;22.9;23;22.9;22.9;22.9;23;22.9;23;22.9;22.9;22.9;22.9;22.9;22.9;22.9;22.8;23;22.8;22.9;22.8;22.9;22.8;22.8;22.8;22.8;22.8;22.6;22.7;22.9;22.8;22.7;22.9;22.8;22.8;22.7;22.7;22.7;22.7;23;22.8;22.8;22.8;22.8;22.8;22.9;22.8;22.9;22.9;22.9;22.8;22.8;22.9;22.9;22.9;22.9;22.9;22.9;22.9;23;23;23.1;23;23;23;23;23;23;23.1;23.1;23.1;23.1;23;23;23;23;23;23;23;22.9;22.9;23;22.9;22.9;22.9;22.9;22.9;22.9;…
22.9;22.9;22.9;22.9;23;23;22.9;22.9;22.9;22.8;23;23;23;22.9;22.9;22.9;22.9;22.8;22.8;22.9;22.9;22.9;22.8;22.8;22.8;22.8;22.9;22.8;22.8;22.9;22.8;22.9;22.9;22.8;22.9;22.9;22.8;22.8;22.7;22.7;22.9;22.8;22.8;22.8;22.8;22.9;22.9;22.8;22.9;22.9;22.9;22.8;22.9;22.9;22.9;22.9;22.9;22.9;23;22.9;23;23;23;23;23;23;23;23;23;23;23.1;23.1;23.1;23.1;23.1;23;23;22.9;22.9;22.9;22.9;22.9;22.9;22.9;22.9;22.8;22.9;…
23.1;23;23;23;23.1;23.1;23;22.9;23;23;22.9;23;23;22.9;22.9;22.9;22.9;22.9;22.9;22.9;22.7;23;23;22.8;22.8;22.9;22.9;22.7;22.8;22.8;22.8;22.9;22.8;22.8;22.8;22.8;22.8;22.8;22.8;22.9;22.8;22.8;22.8;22.8;22.8;22.8;22.8;22.8;22.9;22.9;22.9;22.9;22.9;22.9;23;22.9;22.9;22.9;23;23;23;23;23.1;23;23;23;23;23.1;23;23.1;23.1;23.1;23.1;23.1;23.1;23.1;22.9;23;23;22.9;23.1;22.9;23;22.9;23;22.8;22.8;22.8;22.8;22…
23.1;23;23.1;23;23.1;23;23.1;22.8;23.1;23;22.9;23.1;23;22.9;23;23;23;22.9;23;22.9;23;23;22.8;22.8;22.8;22.8;22.8;22.7;22.7;22.9;22.9;22.9;23;23;22.8;22.9;22.8;22.8;22.8;22.8;22.9;22.8;22.8;22.8;22.8;22.9;22.9;22.9;22.9;23;22.9;22.9;22.9;22.9;22.9;22.9;23;23;23;22.9;23;23;23.1;23.1;23.1;23;23.1;23.1;23.1;23.1;23.1;23.1;23.1;23.1;23.2;23.1;22.9;23;22.9;23;22.9;22.9;23;22.9;23;22.9;22.8;22.9;22.9;22…
23.2;23.1;23;23;23;23.1;23.1;23;23.1;23;23.1;23.1;23;23;23.1;23.1;23;23;23.1;23;22.7;23;23;22.9;22.8;22.9;22.8;22.9;22.9;22.8;23;22.7;22.9;22.8;22.8;22.8;23;22.9;22.8;22.9;22.9;22.9;22.9;22.8;22.9;22.9;22.9;23;22.8;23;22.8;22.9;23;22.9;22.9;22.9;23;23;23;23;23;23;22.9;23.1;23.1;23.1;23.1;23.1;23.1;23.1;23.1;23.1;23.1;23.1;23.2;23.1;23;23;23.1;23;23;23;23;23;22.9;22.9;22.9;23;22.9;23;22.9;22.9;22.…
23.2;23.1;23;23.1;23.1;23.1;23.1;23.1;23.1;23.1;23.1;23;23;23;23.2;23;23;23;23.1;22.9;23;22.9;22.9;23;22.8;22.9;22.9;22.9;22.9;22.9;23;23;22.9;23;22.8;23;22.9;22.9;22.9;22.9;22.9;22.9;22.9;22.9;22.9;22.9;23;23;23;23;22.9;22.9;22.9;22.9;23;22.9;23;22.9;23;22.9;23.1;23.1;23.1;23.1;23;23.1;23.1;23.1;23.1;23.1;23.1;23.1;23.1;23.1;23.1;23.1;23.1;23.1;23.1;23.1;23;23.1;23;23;22.9;22.9;22.9;22.8;22.9;22…
23.2;23.1;23.1;23.1;23.1;23.1;23.1;23.1;23.1;23.1;23.1;23.1;23;23.1;23;23.1;23;23.2;23;23;23;22.9;23;23;22.9;23;22.9;22.9;23;23;23;23;23;23;23;23;23.1;23.1;22.9;23.1;23;22.9;23;22.9;23;22.9;22.9;22.9;23;22.9;22.9;23;22.9;23;22.9;23;23.1;23;23;23;23.1;23.1;23.1;23.1;23.2;23.1;23.1;23.1;23.2;23.1;23.1;23.2;23.2;23.1;23.1;23.2;23.1;23.1;23.1;23.1;23.1;23.1;23;23;23;23;22.9;22.9;23;22.9;22.9;22.9;22.…
23.2;23.1;23.1;23.1;23;23;23.1;23.1;23.1;22.9;23.1;23.1;23;23.1;23.1;23.1;23.1;23;23.1;23;23;23;23;23;22.9;23;23;22.9;22.9;23;23;23;23;22.9;23;23;23;23.1;22.9;22.9;23;23;23;23;23;22.9;23;23;23;23;23;23;23;22.8;23.1;23;23;23;23;23.1;23.1;23;23.1;23.1;23.1;23.1;23.1;23.1;23.1;23.1;23.1;23.1;23.3;23.1;23.2;23.1;23.2;23.1;23.2;23.1;23.1;23.1;23;23.1;23;22.9;22.9;22.9;22.9;22.9;22.9;22.9;22.9;22.8;22.…
23.1;23.1;23.1;23.1;23;23;23.1;23;23.1;23.1;23.1;23;23.1;23.1;23;23.1;23;23;23;23.1;23;23;23;23;23;23;23;23;23;23;23;23;23;23.1;23.1;23;23;23.1;22.9;23;23;23;23;23;23;23.1;23;23.1;23;23;23;23;23.1;23;23.1;23.1;23;23.1;23.1;23.1;23.2;23.1;23.2;23.2;23.2;23.2;23.2;23.1;23.1;23.2;23.1;23.2;23.2;23.2;23.3;23.1;23.2;23.2;23.1;23.1;23.2;23.1;23.1;23.2;23.1;23;22.9;23;22.9;22.9;23;22.8;23;22.8;22.8;22.8…
23.3;23.1;23.1;23;23;23.1;23;23.1;23.1;23.1;23.1;23.1;23;23.2;23.1;23;23.1;23;23;23.1;23;23.1;23;23;23;23;23;23;23.1;22.9;23.1;23.1;23.1;23.1;23;23.1;23.1;23.1;23;23.1;23;23;23;23.1;23;23.1;23.1;23.1;23.1;23.1;23;23;23;23;23.2;23.1;23.1;23.1;23.1;23.2;23.1;23.2;23.2;23.3;23.1;23.1;23.2;23.2;23.2;23.2;23.2;23.1;23.3;23.2;23.2;23.2;23.2;23.2;23.2;23.2;23.2;23.2;23.2;23.2;23.1;23.1;23;23.1;22.9;23;2…
23.1;23.1;23.1;23.1;23;23.1;23;23;23.2;23.1;23.1;23.2;23.1;23;23.1;23.1;23.1;23.1;23.1;23.1;23;23.1;23;23;23;23;23;22.9;23.1;23.1;23.1;23.1;23.1;23.1;23.1;23;23;23;23;23;22.9;23.1;23;23;23;23.1;23.1;23.1;23.1;23;23;22.9;23;23.1;23.1;23.1;23.1;23.1;23.2;23.1;23.2;23.2;23.2;23.2;23.2;23.2;23.2;23.2;23.2;23.1;23.2;23.2;23.2;23.3;23.2;23.2;23.2;23.2;23.3;23.2;23.3;23.2;23.2;23.2;23.2;23.1;23.1;23.1;2…
23.2;23.1;23;23;23;23;23.1;23;23.1;23.1;23;23;23;23;23;23.1;23;23;23.1;23;23;22.9;23;23.1;23;23;23;23;23.1;23.1;23.1;23;23.1;22.9;23.1;23;23;23;23;23;23;23;23;23;23;23.2;23;23.1;23;23.1;23;23.1;23.1;23.1;23.1;23.1;23.1;23.1;23.1;23.2;23.3;23.2;23.2;23.2;23.2;23.1;23.2;23.2;23.3;23.2;23.3;23.2;23.2;23.2;23.2;23.2;23.3;23.2;23.2;23.2;23.2;23.3;23.2;23.2;23.2;23.2;23.1;23.1;23.1;23;23.1;23.1;23;22.9…
23.2;23.1;23;23;23;23.1;23;23.1;23.1;23.1;23.1;23;23;23;23.1;23.1;23;23.1;23;23;23;22.9;22.9;23;22.9;23;23;22.9;22.9;23.1;23;23.1;23;22.9;23;22.9;23;23;23;23;23;23;23;23.1;23.1;23.1;23;23.1;23.1;23;23.1;23;23.1;23.1;23.1;23.1;23.1;23.1;23.2;23.2;23.2;23.1;23.2;23.1;23.2;23.2;23.2;23.2;23.2;23.2;23.2;23.2;23.2;23.2;23.2;23.2;23.3;23.3;23.2;23.1;23.2;23.2;23.2;23.2;23.1;23.1;23.2;23.1;23.1;23;23;23…
23.1;23;23;23;23;23;23;23.1;23.1;23.1;23;23.1;23;23.1;23;23;23;23;23.1;23;23;23;23;22.9;23;22.9;23;22.9;22.9;23;23;23;23;23;23;23;23;23;23;23.1;23;23;23.1;23;23.1;23;23.1;23.1;23.1;23.1;23.1;23.1;23.1;23.1;23.1;23.1;23.1;23.1;23.1;23.2;23.2;23.1;23.1;23.1;23.1;23.1;23.1;23.3;23.2;23.2;23.3;23.2;23.3;23.2;23.2;23.2;23.2;23.2;23.2;23.2;23.1;23.2;23.2;23.1;23;23.1;23.1;23.1;23;23;23;22.9;22.9;22.8;2…
23.1;23;23;23;23.1;23;23.1;23.1;23.1;23.1;23;23.1;23.1;23.1;23;23.1;23;23.1;23.1;23.1;23;23;22.9;22.9;22.9;23;23;22.9;23;23;23;23;23.1;23;23;23;23;23;23.1;23.1;23.1;23.1;23.1;23.1;23.1;23.1;23;23.1;23.1;23.1;23;23;23;23.1;23.1;23.1;23.1;23.1;23.1;23.1;23.1;23.1;23.1;23.1;23.1;23.1;23.1;23.1;23.3;23.2;23.2;23.2;23.2;23.2;23.2;23.1;23.2;23.2;23.3;23.2;23.1;23.2;23.1;23.1;23;23;23;23;23;22.9;23;22.8…
23.2;23;23.1;23;23;23.1;23.2;23.1;23.1;23.1;23.1;23.1;23.1;23.1;23.1;23.1;23;23.1;23.1;23.1;23;23;23.1;22.9;22.9;23;23.1;22.9;23;23;23;23.1;23.1;23;23;23;23;23;23;23;23;23.1;23.1;23;23.1;23.1;23.1;23.1;23.1;23.1;23.1;23.1;23.1;23.1;23.1;23.1;23.1;23;23.1;23.2;23.1;23.1;23.1;23.1;23.2;23.2;23.2;23.2;23.2;23.2;23.2;23.2;23.2;23.2;23.2;23.2;23.3;23.1;23.1;23.1;23.1;23;23.1;23.1;23;23;23;22.9;23;23;2…
23.1;23;23;23;23;23;23;23;23.1;23;23;23;23.1;23.1;23;23.1;23;23;23.1;23;23;23;23.1;22.9;23.1;23;23.1;23;23;23.1;23.1;23.1;23.1;23.1;23.1;23.1;23;23.1;23;23;23.1;23.1;23.1;23;23.1;23.1;23.1;23.1;23.1;23.1;23.1;23.1;23.1;23.1;23.1;23;23;23.1;23.1;23.1;23.1;23.1;23.1;23.1;23.1;23.1;23.2;23.1;23.1;23.2;23.2;23.1;23.2;23.1;23.2;23.2;23.2;23.1;23;23.2;23.1;23.1;23.1;23;23;22.9;22.9;22.9;22.9;22.9;22.8;…
23;23;23;23;23;23.1;23;23;23;23.1;23.1;23;23.2;23;23;23;23;23;23;23;23.2;23;23;23;23;23.1;23;23;23.1;23;23.1;23.1;23.1;23.1;23.1;23.1;23.1;23;23.1;23;23.1;23.1;23.1;23.1;23.1;23.1;23.1;23;23.1;23.1;23.1;23.1;23.1;23;23;23;23;23;23;23.2;23.1;23.1;23.2;23.1;23.1;23.2;23.1;23.1;23.1;23.1;23.1;23.2;23.1;23.2;23.2;23.1;23.2;23.1;23.1;23.1;23;22.9;23.1;23;22.8;22.8;22.7;22.8;22.7;22.7;22.7;22.7;22.7;22…
23.1;23.1;23;23;23;23;23;23;23;23.1;23.1;23;23;23;23;23;23;23;23.1;23;23.1;23;23;23;23;23.1;23.1;23;23.1;23.1;23.1;23.2;23;23.2;23.1;23.1;23.2;23.1;23;23;23.1;23.1;23.1;23.1;23.2;23.1;23.1;23.1;23.1;23.1;23.1;23.1;23.1;23.1;23.1;23;23;23;23.1;23;23.1;23;23.2;23.1;23.1;23.1;23.1;23.1;23.1;23.1;23.1;23.1;23.2;23.2;23.2;23.1;23;23;23;23;22.9;23;23;22.9;22.9;22.8;22.7;22.9;22.7;22.6;22.6;22.5;22.6;22…
23.1;23;23;23;23;23;23;23.1;23.1;23;23.1;23.1;23.1;23.1;23;23.1;23;23;23;23;23.1;23;23;23;23;23;23;23;23.1;23.1;23.1;23.2;23.2;23.2;23.1;23.1;23.1;23.1;23.1;23.1;23.1;23.1;23.1;23.1;23.1;23.1;23.1;23.1;23.1;23.1;23;23.1;23.1;23.1;23.1;23;23.1;22.9;23;23.1;23.1;23.1;23.1;23.1;23.1;23.1;23.1;23.1;23.1;23.1;23.1;23.1;23.1;23.1;23.1;23.1;23.1;23;22.9;23;23;22.9;23;22.9;22.9;22.8;22.7;22.7;22.6;22.5;2…
23.3;23;23;23;23;23;23;23;23;23;23.1;23;23;23;23;23;23;23;23.2;23;23;23;23;23;23.1;23.1;23.1;23.1;23.2;23.1;23.2;23.1;23.1;23.2;23.2;23.1;23.1;23.1;23.1;23.1;23.1;23.1;23.1;23.1;23.1;23.1;23.1;23.1;23.1;23.1;23.1;23.1;23;23;23;23.1;23;23;23.1;23;23.1;23.1;23.1;23.1;23.1;23.1;23.1;23.1;23;23.1;23;23.1;23.1;23.1;23.1;23.1;23;23;23;23;22.9;22.8;22.8;22.8;22.7;22.7;22.6;22.6;22.6;22.6;22.6;22.5;22.6;…
23.3;23.1;23;23;23;23;23;23;23;23.1;23.1;23.1;23;23.1;23;23.1;23.1;23.1;23.1;23.3;23.1;23;23.1;23.1;23.1;23.1;23.1;23.2;23.1;23.1;23.2;23.1;23.1;23.1;23.1;23.1;23.1;23.1;23;23;23.1;23.1;23.2;23.1;23.1;23.1;23.1;23.1;23.1;23;23;23.1;23;23;23;23;22.9;23.1;23.2;23;23;23.1;23.1;23.1;23.1;23;23.1;23.1;23.1;23;23.1;23;23;23;23;23.1;23;23;23;22.9;22.9;22.8;22.7;22.8;22.7;22.7;22.6;22.6;22.6;22.6;22.4;22…
23.3;23.1;23;23;23;23;23;23.1;23;23;23.1;23;23.1;23;23;23.1;23.1;23.1;23.1;23.1;23.1;23;23;23;23.1;23.1;23.1;23.1;23.1;23.1;23.2;23.1;23.1;23.1;23.2;23.1;23.1;23.1;23;23;23.1;23.1;23.1;23.1;23.1;23;23.1;23.1;23.1;23.1;23.1;23.1;23.1;23.1;23;23;23;23;23.1;23;23;23.1;23;23;23;23;23;23.1;23;23;23.1;23;23.1;23;23;23;23;23;23;22.9;22.7;22.8;22.8;22.8;22.6;22.7;22.6;22.5;22.5;22.6;22.6;22.6;22.5;22.6;2…
23.3;23.1;23;23;23;23;22.9;23.1;23.1;23.1;23.1;23.1;23;23.1;23;23.1;23.1;23.1;23.1;23.1;23.1;23.1;23;23.1;23;23;23.1;23.1;23.1;23.1;23.1;23.1;23.1;23.2;23.1;23.1;23.1;23.1;23.1;23.1;23;23;23;23.1;23.1;23.1;23.1;23;23.1;23;23;23;23;23;23;23;23;23;23;23;23.1;23.1;23;23;23;23;23;23;23;23;23;22.9;23;22.9;23;23;22.9;22.8;22.9;22.8;22.7;22.7;22.7;22.6;22.5;22.5;22.5;22.5;22.5;22.6;22.6;22.6;22.6;22.6;2…
23.3;23.1;23;23.1;23;23;23;23;23;23.1;23.1;23;23.1;23;23;23;23.1;23.1;23.1;23.1;23.1;23.1;23.1;23.1;23.1;23.1;23;23;23.1;23.1;23.1;23.1;23.1;23.1;23.2;23.1;23;23.1;23;23;23;23;23.1;23.1;23.1;23.1;23.1;23;23;23;23;23;23;23;23;23;23;23;23.1;23;23;23.1;23;23;23;23;23;23;23;23;23;23;23;22.9;22.9;22.9;22.9;22.8;22.7;22.7;22.7;22.5;22.5;22.5;22.5;22.5;22.6;22.5;22.5;22.5;22.6;22.6;22.6;22.6;22.6;22.5;2…
[truncated: 13,468 more rows]
