# Supplementary material for: Near-infrared manipulation of multiple neuronal populations via trichromatic upconversion
Source: Nat Commun. 2021 Sep 27;12:5662. doi: 10.1038/s41467-021-25993-7 (PMC8476604; doi:10.1038/s41467-021-25993-7)
Supplement: Supplementary file 7 — Source Data [file 41467_2021_25993_MOESM7_ESM.zip › Source Data/SI 24/1532_20hz.csv]

Time Played: 00:00:00
22.4;22.4;22.4;22.4;22.3;22.4;22.4;22.3;22.3;22.2;22.3;22.3;22.2;22.2;22.5;22.3;22.3;22.3;22.3;22.3;22.2;22.3;22.2;22.1;22.4;22.3;22.2;22.3;22.3;22.3;22.2;22.2;22.2;22.1;22.2;22.1;22.1;22.1;22.1;22.2;22.1;22.1;22.2;22.2;22.1;22.2;22;22.1;22.1;22.1;22.1;22.1;22.1;22.1;22.2;22.1;22.1;22.3;22.3;22.3;22.2;22.2;22.2;22.2;22.2;22.2;22.3;22.3;22.3;22.3;22.3;22.3;22.3;22.3;22.3;22.2;22.2;22.1;22.2;22.1;2…
22.4;22.4;22.4;22.3;22.4;22.4;22.3;22.3;22.4;22.3;22.3;22.3;22.3;22.2;22.4;22.2;22.5;22.3;22.3;22.3;22.3;22.3;22.3;22.3;22.1;22.3;22.3;22.2;22.3;22.3;22.3;22.1;22.2;22.1;22.1;22.2;22.2;22.1;22.2;22.2;22.1;22.2;22.2;22.1;22.2;22.1;22.1;22.2;22.1;22.2;22.1;22.1;22.1;22.1;22.1;22.1;22.1;22.3;22.2;22.2;22.2;22.2;22.3;22.4;22.3;22.3;22.3;22.4;22.3;22.4;22.3;22.3;22.3;22.3;22.3;22.2;22.2;22.1;22.1;22.1…
22.4;22.4;22.4;22.4;22.5;22.4;22.4;22.4;22.4;22.4;22.4;22.6;22.4;22.6;22.2;22.5;22.4;22.3;22.3;22.4;22.3;22.5;22.4;22.4;22.4;22.4;22.4;22.4;22.4;22.4;22.3;22.3;22.2;22.3;22.1;22.2;22.1;22.2;22.2;22.2;22.2;22.2;22.3;22.2;22.1;22.1;22.1;22.2;22.2;22.1;22.2;22.1;22.4;22.2;22.1;22.1;22.1;22.2;22.3;22.2;22.2;22.3;22.2;22.2;22.3;22.3;22.3;22.4;22.3;22.4;22.4;22.4;22.3;22.3;22.3;22.3;22.2;22.2;22.2;22.1…
22.4;22.5;22.4;22.5;22.5;22.5;22.7;22.6;22.4;22.4;22.4;22.4;22.3;22.4;22.5;22.6;22.3;22.4;22.3;22.3;22.3;22.4;22.3;22.4;22.4;22.4;22.4;22.4;22.4;22.3;22.3;22.3;22.3;22.3;22.2;22.3;22.2;22.2;22.2;22.2;22.2;22.2;22.1;22.2;22.2;22.2;22.2;22.2;22.1;22.3;22.2;22.2;22.3;22.1;22.3;22.2;22.3;22.3;22.3;22.3;22.3;22.2;22.2;22.5;22.3;22.3;22.4;22.3;22.4;22.4;22.4;22.4;22.3;22.3;22.3;22.2;22.2;22.3;22.1;22.2…
22.5;22.5;22.5;22.5;22.5;22.5;22.5;22.4;22.4;22.5;22.5;22.5;22.4;22.5;22.4;22.6;22.6;22.4;22.4;22.6;22.3;22.4;22.4;22.5;22.3;22.5;22.4;22.4;22.7;22.5;22.4;22.4;22.3;22.4;22.4;22.2;22.3;22.3;22.4;22.3;22.3;22.5;22.4;22.3;22.4;22.2;22.2;22.3;22.3;22.3;22.3;22.3;22.3;22.3;22.3;22.3;22.4;22.4;22.3;22.3;22.3;22.3;22.3;22.3;22.4;22.3;22.3;22.4;22.4;22.4;22.4;22.4;22.4;22.3;22.2;22.5;22.2;22.2;22.1;22.2…
22.5;22.5;22.5;22.5;22.5;22.5;22.5;22.5;22.5;22.6;22.5;22.5;22.5;22.5;22.5;22.4;22.4;22.4;22.4;22.6;22.4;22.6;22.4;22.5;22.5;22.5;22.5;22.5;22.5;22.6;22.5;22.5;22.6;22.6;22.5;22.3;22.5;22.3;22.3;22.4;22.4;22.4;22.5;22.3;22.3;22.2;22.5;22.5;22.4;22.5;22.4;22.3;22.4;22.4;22.4;22.4;22.4;22.5;22.5;22.4;22.4;22.4;22.4;22.4;22.3;22.4;22.5;22.5;22.5;22.6;22.5;22.4;22.3;22.4;22.3;22.4;22.3;22.4;22.3;22.2…
22.5;22.5;22.5;22.5;22.5;22.5;22.5;22.5;22.5;22.5;22.5;22.5;22.5;22.4;22.4;22.5;22.4;22.5;22.5;22.5;22.4;22.5;22.5;22.5;22.5;22.6;22.5;22.5;22.5;22.6;22.6;22.6;22.5;22.5;22.5;22.4;22.5;22.4;22.5;22.4;22.4;22.5;22.5;22.5;22.5;22.4;22.4;22.4;22.3;22.6;22.4;22.4;22.4;22.5;22.4;22.4;22.4;22.5;22.5;22.4;22.6;22.4;22.6;22.4;22.5;22.5;22.4;22.5;22.6;22.4;22.5;22.4;22.4;22.3;22.3;22.3;22.3;22.3;22.3;22.3…
22.5;22.5;22.5;22.5;22.5;22.5;22.5;22.5;22.4;22.5;22.5;22.5;22.5;22.5;22.4;22.4;22.5;22.5;22.5;22.4;22.5;22.5;22.5;22.5;22.5;22.5;22.5;22.6;22.6;22.6;22.5;22.5;22.6;22.5;22.5;22.4;22.6;22.4;22.5;22.5;22.5;22.5;22.6;22.5;22.6;22.5;22.6;22.5;22.2;22.6;22.6;22.5;22.5;22.4;22.5;22.5;22.6;22.6;22.6;22.6;22.4;22.4;22.6;22.6;22.5;22.5;22.6;22.5;22.6;22.6;22.5;22.6;22.4;22.5;22.3;22.3;22.3;22.3;22.4;22.3…
22.6;22.6;22.6;22.6;22.5;22.5;22.5;22.5;22.5;22.6;22.6;22.5;22.5;22.6;22.6;22.3;22.5;22.5;22.5;22.5;22.5;22.5;22.5;22.5;22.5;22.5;22.5;22.6;22.5;22.6;22.6;22.6;22.5;22.5;22.6;22.6;22.5;22.5;22.6;22.5;22.6;22.5;22.6;22.5;22.6;22.5;22.5;22.6;22.6;22.6;22.6;22.6;22.6;22.6;22.6;22.7;22.7;22.6;22.7;22.7;22.6;22.7;22.7;22.7;22.7;22.6;22.6;22.6;22.6;22.6;22.5;22.6;22.5;22.5;22.5;22.6;22.4;22.4;22.4;22.4…
22.6;22.6;22.5;22.5;22.5;22.5;22.5;22.5;22.6;22.5;22.5;22.5;22.5;22.6;22.6;22.6;22.5;22.6;22.5;22.5;22.5;22.5;22.5;22.5;22.5;22.6;22.6;22.6;22.7;22.6;22.5;22.6;22.6;22.5;22.6;22.6;22.6;22.5;22.5;22.5;22.5;22.6;22.6;22.6;22.6;22.5;22.6;22.6;22.6;22.6;22.6;22.6;22.6;22.6;22.6;22.7;22.7;22.7;22.7;22.7;22.7;22.7;22.7;22.7;22.7;22.8;22.7;22.6;22.7;22.7;22.6;22.6;22.6;22.7;22.6;22.7;22.5;22.5;22.5;22.5…
22.5;22.5;22.6;22.6;22.5;22.6;22.5;22.5;22.6;22.5;22.6;22.5;22.6;22.6;22.6;22.6;22.5;22.5;22.5;22.5;22.5;22.5;22.5;22.6;22.5;22.6;22.6;22.5;22.7;22.6;22.8;22.6;22.6;22.6;22.6;22.5;22.6;22.5;22.5;22.6;22.6;22.6;22.6;22.6;22.7;22.7;22.6;22.6;22.6;22.6;22.6;22.6;22.6;22.6;22.6;22.6;22.7;22.7;22.7;22.7;22.7;22.7;22.7;22.7;22.7;22.7;22.7;22.7;22.7;22.7;22.7;22.7;22.6;22.6;22.7;22.7;22.6;22.5;22.5;22.5…
22.6;22.5;22.5;22.5;22.6;22.7;22.6;22.5;22.5;22.6;22.5;22.6;22.5;22.6;22.6;22.6;22.6;22.6;22.6;22.6;22.5;22.7;22.5;22.6;22.6;22.9;22.6;22.6;22.6;22.6;22.7;22.6;22.7;22.6;22.6;22.6;22.6;22.6;22.6;22.6;22.6;22.6;22.6;22.6;22.7;22.5;22.6;22.6;22.6;22.6;22.6;22.8;22.6;22.7;22.7;22.7;22.7;22.7;22.7;22.7;22.7;22.7;22.7;22.7;22.7;22.7;22.7;22.7;22.8;22.7;22.7;22.7;22.7;22.7;22.6;22.7;22.6;22.6;22.5;22.5…
22.6;22.5;22.6;22.5;22.6;22.6;22.6;22.5;22.6;22.5;22.6;22.6;22.6;22.5;22.6;22.6;22.5;22.5;22.6;22.6;22.5;22.6;22.4;22.6;22.6;22.6;22.6;22.6;22.7;22.7;22.7;22.7;22.6;22.6;22.6;22.5;22.6;22.6;22.5;22.5;22.6;22.6;22.6;22.6;22.7;22.7;22.5;22.7;22.6;22.6;22.7;22.6;22.6;22.6;22.7;22.7;22.7;22.7;22.7;22.7;22.8;22.7;22.7;22.7;22.7;22.7;22.7;22.7;22.7;22.6;22.7;22.7;22.6;22.6;22.7;22.6;22.7;22.6;22.6;22.4…
22.5;22.5;22.5;22.5;22.5;22.5;22.5;22.5;22.5;22.6;22.5;22.6;22.6;22.6;22.6;22.6;22.6;22.5;22.5;22.5;22.4;22.6;22.6;22.6;22.6;22.6;22.6;22.6;22.6;22.6;22.7;22.6;22.7;22.7;22.7;22.7;22.6;22.6;22.6;22.6;22.6;22.7;22.7;22.6;22.6;22.7;22.6;22.7;22.6;22.6;22.6;22.6;22.6;22.7;22.6;22.7;22.7;22.7;22.7;22.7;22.7;22.7;22.7;22.7;22.7;22.6;22.8;22.6;22.6;22.7;22.7;22.6;22.6;22.6;22.5;22.5;22.5;22.5;22.5;22.5…
22.6;22.5;22.5;22.5;22.5;22.6;22.5;22.5;22.5;22.5;22.6;22.6;22.6;22.6;22.6;22.6;22.5;22.6;22.5;22.5;22.4;22.5;22.6;22.6;22.6;22.6;22.6;22.6;22.6;22.6;22.7;22.8;22.6;22.7;22.6;22.6;22.6;22.6;22.6;22.7;22.6;22.5;22.5;22.6;22.7;22.6;22.6;22.6;22.7;22.6;22.6;22.6;22.7;22.6;22.7;22.7;22.7;22.7;22.7;22.7;22.6;22.7;22.6;22.6;22.6;22.7;22.7;22.6;22.6;22.6;22.6;22.6;22.6;22.6;22.5;22.5;22.6;22.4;22.5;22.5…
22.6;22.5;22.6;22.5;22.5;22.6;22.5;22.5;22.6;22.6;22.6;22.6;22.6;22.6;22.6;22.5;22.6;22.5;22.5;22.5;22.6;22.7;22.6;22.6;22.6;22.7;22.6;22.7;22.7;22.6;22.7;22.7;22.7;22.7;22.6;22.6;22.6;22.6;22.6;22.6;22.6;22.7;22.6;22.6;22.7;22.7;22.5;22.7;22.7;22.6;22.7;22.7;22.7;22.7;22.6;22.7;22.7;22.7;22.7;22.7;22.8;22.7;22.7;22.5;22.7;22.6;22.6;22.6;22.6;22.6;22.6;22.5;22.5;22.5;22.5;22.5;22.4;22.5;22.4;22.4…
22.5;22.5;22.6;22.5;22.5;22.5;22.5;22.6;22.5;22.5;22.6;22.6;22.6;22.6;22.6;22.5;22.5;22.6;22.6;22.5;22.6;22.6;22.6;22.6;22.7;22.6;22.6;22.7;22.7;22.7;22.7;22.7;22.7;22.7;22.7;22.6;22.7;22.6;22.6;22.6;22.6;22.6;22.7;22.6;22.7;22.7;22.6;22.7;22.6;22.7;22.7;22.7;22.7;22.7;22.7;22.7;22.6;22.7;22.7;22.7;22.7;22.7;22.7;22.7;22.6;22.6;22.6;22.6;22.6;22.6;22.6;22.6;22.6;22.5;22.5;22.5;22.4;22.4;22.3;22.3…
22.6;22.5;22.6;22.6;22.6;22.6;22.6;22.6;22.6;22.6;22.6;22.6;22.6;22.6;22.6;22.6;22.5;22.6;22.6;22.5;22.5;22.6;22.6;22.7;22.6;22.7;22.7;22.7;22.8;22.7;22.7;22.8;22.7;22.7;22.7;22.7;22.7;22.7;22.6;22.6;22.6;22.7;22.7;22.6;22.6;22.7;22.7;22.7;22.7;22.7;22.7;22.7;22.7;22.5;22.7;22.7;22.7;22.7;22.7;22.7;22.6;22.5;22.7;22.7;22.6;22.6;22.6;22.6;22.6;22.5;22.6;22.5;22.4;22.4;22.4;22.5;22.3;22.4;22.3;22.3…
22.5;22.5;22.6;22.6;22.6;22.5;22.6;22.6;22.6;22.6;22.6;22.6;22.6;22.6;22.6;22.5;22.5;22.6;22.5;22.7;22.6;22.6;22.6;22.6;22.6;22.7;22.6;22.7;22.7;22.8;22.7;22.7;22.7;22.7;22.7;22.7;22.7;22.6;22.7;22.7;22.5;22.7;22.7;22.7;22.8;22.8;22.8;22.7;22.7;22.7;22.7;22.7;22.7;22.8;22.7;22.7;22.7;22.7;22.8;22.6;22.7;22.6;22.7;22.6;22.6;22.6;22.6;22.6;22.6;22.6;22.6;22.5;22.5;22.5;22.5;22.5;22.4;22.3;22.3;22.2…
22.5;22.5;22.6;22.6;22.5;22.7;22.6;22.6;22.6;22.6;22.6;22.6;22.6;22.6;22.6;22.5;22.6;22.6;22.6;22.6;22.6;22.7;22.6;22.6;22.6;22.7;22.7;22.7;22.8;22.7;22.8;22.8;22.7;22.8;22.7;22.6;22.7;22.7;22.7;22.7;22.7;22.7;22.7;22.7;22.7;22.7;22.7;22.7;22.7;22.7;22.7;22.7;22.7;22.6;22.7;22.7;22.7;22.7;22.7;22.6;22.7;22.6;22.6;22.6;22.6;22.6;22.5;22.5;22.6;22.6;22.6;22.5;22.4;22.5;22.2;22.4;22.2;22.3;22.3;22.3…
22.5;22.5;22.6;22.6;22.6;22.6;22.6;22.6;22.6;22.6;22.6;22.6;22.7;22.6;22.6;22.5;22.7;22.6;22.6;22.6;22.7;22.6;22.6;22.7;22.7;22.8;22.8;22.8;22.7;22.7;22.8;22.7;22.8;22.7;22.8;22.7;22.7;22.7;22.7;22.8;22.8;22.7;22.6;22.7;22.7;22.7;22.7;22.7;22.8;22.8;22.7;22.7;22.7;22.7;22.7;22.7;22.7;22.7;22.7;22.6;22.6;22.6;22.6;22.6;22.5;22.5;22.6;22.5;22.5;22.5;22.5;22.5;22.4;22.4;22.4;22.4;22.2;22.2;22.3;22.3…
22.5;22.5;22.5;22.6;22.6;22.6;22.5;22.6;22.6;22.6;22.7;22.6;22.6;22.6;22.7;22.7;22.6;22.6;22.6;22.7;22.6;22.7;22.7;22.7;22.8;22.8;22.7;22.8;22.9;22.8;22.8;22.8;22.8;22.8;22.7;22.8;22.7;22.8;22.8;22.7;22.7;22.7;22.7;22.7;22.8;22.8;22.6;22.7;22.7;22.7;22.8;22.7;22.7;22.7;22.7;22.7;22.7;22.7;22.6;22.6;22.6;22.5;22.6;22.5;22.5;22.5;22.5;22.5;22.5;22.5;22.5;22.5;22.3;22.4;22.3;22.3;22.2;22.3;22;22.1;2…
22.6;22.5;22.6;22.6;22.6;22.6;22.6;22.6;22.6;22.6;22.7;22.6;22.6;22.7;22.6;22.7;22.6;22.6;22.6;22.6;22.6;22.7;22.8;22.7;22.7;22.8;22.8;22.7;22.8;22.8;22.8;22.8;22.8;22.8;22.8;22.8;22.7;22.8;22.9;22.8;22.7;22.7;22.7;22.7;22.7;22.8;22.7;22.7;22.7;22.8;22.7;22.6;22.7;22.7;22.7;22.7;22.7;22.7;22.6;22.6;22.6;22.5;22.5;22.5;22.5;22.5;22.6;22.5;22.5;22.5;22.4;22.4;22.3;22.3;22.2;22.1;22.2;22.1;22.2;22.1…
22.5;22.6;22.6;22.6;22.6;22.5;22.6;22.6;22.6;22.6;22.6;22.7;22.7;22.7;22.6;22.6;22.6;22.6;22.7;22.6;22.7;22.7;22.8;22.8;22.8;22.9;22.9;22.9;22.8;22.8;22.8;22.8;22.8;22.8;22.8;22.7;22.7;22.8;22.7;22.7;22.7;22.8;22.7;22.8;22.8;22.7;22.7;22.8;22.7;22.7;22.7;22.7;22.7;22.7;22.7;22.7;22.6;22.6;22.6;22.6;22.7;22.5;22.5;22.5;22.5;22.6;22.5;22.5;22.5;22.5;22.5;22.3;22.3;22.3;22.2;22.2;22.1;22.2;22;22;22;…
22.6;22.6;22.6;22.6;22.5;22.6;22.5;22.6;22.4;22.6;22.7;22.6;22.6;22.7;22.7;22.7;22.6;22.6;22.7;22.7;22.7;22.7;22.8;22.8;22.8;22.8;22.9;22.9;22.8;22.9;22.8;22.8;22.8;22.8;22.8;22.7;22.8;22.8;22.7;22.8;22.7;22.8;22.7;22.8;22.7;22.7;22.7;22.7;22.7;22.7;22.7;22.7;22.7;22.6;22.7;22.6;22.6;22.6;22.6;22.6;22.5;22.5;22.5;22.5;22.5;22.5;22.4;22.4;22.5;22.4;22.3;22.4;22.2;22.3;22.1;22.1;22;22;22;21.9;21.8;…
22.6;22.6;22.6;22.6;22.6;22.6;22.6;22.5;22.4;22.6;22.7;22.6;22.6;22.6;22.6;22.6;22.6;22.6;22.7;22.7;22.7;22.8;22.8;22.8;22.8;22.8;22.7;22.9;22.8;22.8;22.8;22.8;22.8;22.8;22.7;22.7;22.7;22.7;22.7;22.7;22.7;22.7;22.8;22.7;22.8;22.7;22.7;22.7;22.7;22.7;22.7;22.7;22.7;22.7;22.7;22.7;22.6;22.7;22.6;22.5;22.6;22.4;22.5;22.5;22.4;22.4;22.4;22.3;22.3;22.3;22.3;22.3;22.1;22;22.1;22.1;22;22;22;21.9;21.8;21…
22.5;22.6;22.6;22.6;22.6;22.6;22.6;22.6;22.6;22.7;22.7;22.7;22.7;22.7;22.6;22.7;22.6;22.6;22.7;22.7;22.8;22.7;22.7;22.8;22.8;22.8;22.8;22.9;22.8;22.8;22.8;22.8;22.8;22.8;22.9;22.7;22.7;22.9;22.7;22.7;22.7;22.8;22.8;22.7;22.7;22.7;22.7;22.7;22.7;22.7;22.7;22.6;22.6;22.6;22.7;22.6;22.6;22.6;22.6;22.6;22.5;22.5;22.4;22.4;22.4;22.4;22.4;22.3;22.3;22.3;22.3;22.2;22.2;22.1;22;22;21.9;22;21.9;21.8;21.7;…
22.6;22.6;22.6;22.6;22.7;22.5;22.6;22.7;22.5;22.6;22.6;22.7;22.7;22.7;22.6;22.7;22.7;22.7;22.7;22.8;22.8;22.7;22.7;22.8;22.8;22.8;22.9;22.9;22.9;22.9;22.8;22.8;22.8;22.8;22.9;22.7;22.9;22.7;22.7;22.8;22.7;22.8;22.7;22.7;22.7;22.7;22.7;22.7;22.6;22.7;22.7;22.6;22.6;22.6;22.6;22.6;22.6;22.6;22.7;22.5;22.5;22.4;22.4;22.4;22.3;22.3;22.4;22.3;22.3;22.2;22.2;22.2;22.1;22.1;22;22;21.9;21.9;21.7;21.7;21.…
22.5;22.5;22.6;22.7;22.6;22.7;22.6;22.6;22.7;22.7;22.6;22.6;22.7;22.6;22.7;22.7;22.7;22.7;22.7;22.8;22.9;22.8;22.8;22.8;22.8;22.8;22.9;22.9;22.9;22.9;22.8;22.8;22.8;22.8;22.9;22.8;22.7;22.8;22.7;22.9;22.7;22.8;22.8;22.8;22.8;22.8;22.7;22.6;22.6;22.7;22.7;22.6;22.6;22.6;22.5;22.6;22.6;22.6;22.6;22.5;22.5;22.4;22.4;22.4;22.4;22.4;22.4;22.3;22.3;22.2;22.2;22.2;22.1;22;21.9;21.9;21.8;21.7;21.8;21.6;2…
22.7;22.6;22.6;22.6;22.6;22.6;22.6;22.6;22.7;22.8;22.7;22.7;22.7;22.7;22.7;22.7;22.7;22.8;22.7;22.8;22.9;22.8;22.9;22.8;22.8;22.8;22.8;22.8;22.8;22.9;22.8;22.9;22.8;22.8;22.8;22.9;22.7;22.8;22.7;22.8;22.8;22.8;22.8;22.8;22.8;22.7;22.6;22.8;22.6;22.6;22.6;22.6;22.5;22.5;22.6;22.5;22.5;22.5;22.7;22.5;22.4;22.4;22.4;22.4;22.4;22.4;22.3;22.3;22.2;22.2;22.2;22;22.1;22;21.9;21.9;21.8;21.6;21.7;21.5;21.…
22.6;22.6;22.6;22.6;22.6;22.6;22.6;22.6;22.6;22.7;22.8;22.7;22.7;22.6;22.7;22.7;22.8;22.8;22.8;22.9;22.7;22.8;22.8;22.8;22.8;22.8;22.8;22.8;22.8;22.8;22.8;22.9;22.8;22.8;22.8;22.8;22.8;22.8;22.8;22.8;22.8;22.8;22.7;22.7;22.8;22.7;22.6;22.7;22.6;22.6;22.5;22.6;22.6;22.5;22.5;22.5;22.6;22.6;22.5;22.5;22.4;22.3;22.4;22.3;22.3;22.3;22.2;22.2;22.2;22.1;22.1;22.1;21.9;22;21.7;21.8;21.7;21.6;21.5;21.4;2…
22.7;22.7;22.7;22.6;22.6;22.6;22.6;22.6;22.6;22.7;22.7;22.7;22.7;22.7;22.7;22.7;22.7;22.9;22.8;22.9;22.9;22.9;22.8;22.9;22.8;22.8;22.9;22.9;22.9;22.9;22.9;22.9;22.9;22.8;22.8;22.8;22.8;22.8;22.8;22.9;22.8;22.8;22.8;22.8;22.8;22.7;22.7;22.8;22.7;22.5;22.5;22.5;22.5;22.5;22.6;22.5;22.5;22.5;22.3;22.3;22.4;22.3;22.3;22.3;22.3;22.2;22.2;22.1;22.1;22.2;22.1;21.9;22;21.7;21.7;21.7;21.5;21.5;21.5;21.5;2…
22.7;22.6;22.7;22.7;22.6;22.7;22.6;22.7;22.7;22.7;22.7;22.7;22.9;22.8;22.8;22.7;22.7;22.8;22.8;22.8;22.9;22.9;22.8;22.8;22.9;22.9;22.9;22.9;22.9;22.9;22.9;23;22.9;22.9;22.9;22.9;22.8;22.9;22.8;22.8;22.8;22.7;22.8;22.8;22.7;22.6;22.6;22.7;22.7;22.5;22.5;22.6;22.5;22.5;22.5;22.5;22.5;22.6;22.5;22.4;22.4;22.3;22.3;22.3;22.1;22.1;22.2;22.1;22.2;22.1;22;21.9;21.8;21.8;21.7;21.6;21.5;21.5;21.5;21.4;21.…
22.6;22.6;22.7;22.7;22.7;22.7;22.7;22.7;22.7;22.9;22.8;22.8;22.7;22.8;22.8;22.9;22.8;22.8;22.8;22.8;22.8;22.9;22.8;22.9;22.9;22.9;22.9;23;23;22.9;22.9;22.9;23;22.9;23;22.9;22.9;22.8;22.8;22.8;22.8;22.8;22.7;22.7;22.7;22.7;22.6;22.6;22.6;22.6;22.6;22.6;22.5;22.5;22.4;22.5;22.5;22.4;22.4;22.4;22.3;22.2;22.2;22.2;22.2;22.2;22.2;22;22;22.1;22;22;21.8;21.8;21.5;21.5;21.5;21.6;21.5;21.5;21.4;21.5;21.5;…
22.7;22.7;22.7;22.7;22.7;22.7;22.7;22.8;22.7;22.8;22.7;22.7;22.8;22.9;22.9;22.9;22.8;22.9;22.8;22.9;22.8;22.8;22.9;23;22.9;22.9;23;23;23;22.9;23;23;23;23;23;23;22.8;22.9;22.8;22.9;22.8;22.8;22.8;22.7;22.6;22.6;22.6;22.6;22.6;22.6;22.6;22.5;22.5;22.5;22.5;22.5;22.4;22.4;22.6;22.3;22.4;22.2;22.2;22.2;22.1;22.1;22.2;22;21.8;22;21.8;21.8;21.7;21.5;21.5;21.5;21.5;21.5;21.5;21.4;21.5;21.5;21.5;21.5;21.…
22.6;22.6;22.7;22.6;22.7;22.7;22.8;22.7;22.8;22.9;22.9;22.9;22.9;22.9;22.9;22.9;22.9;22.8;22.9;22.8;22.9;23;23;22.9;23;23;23;22.9;23.1;23.1;23.1;23;23.1;23;23;22.9;22.9;22.9;22.9;22.9;22.9;22.7;22.8;22.7;22.7;22.6;22.6;22.6;22.6;22.6;22.6;22.5;22.5;22.5;22.4;22.4;22.4;22.4;22.3;22.2;22.2;22.2;22.2;22.1;22;22;22;21.9;21.9;21.8;21.8;21.5;21.5;21.5;21.4;21.5;21.5;21.5;21.5;21.5;21.5;21.5;21.5;21.5;2…
22.6;22.6;22.7;22.7;22.7;22.7;22.8;22.8;22.8;22.8;22.9;22.8;22.9;22.9;22.9;23;22.9;22.8;22.9;23;22.9;22.9;23;23;23;23.1;23;23.1;23.1;23.1;23.1;23.1;23.2;23.2;23.1;22.9;23;22.9;22.7;22.8;22.8;22.7;22.7;22.7;22.6;22.6;22.7;22.6;22.5;22.5;22.5;22.4;22.5;22.4;22.5;22.5;22.4;22.3;22.4;22.2;22.2;22.2;22.1;22.1;22;21.9;22;21.9;21.9;21.8;21.7;21.5;21.5;21.5;21.5;21.4;21.5;21.5;21.5;21.5;21.5;21.5;21.5;21…
22.6;22.6;22.7;22.7;22.9;22.7;22.9;22.8;22.8;22.9;22.9;22.9;22.9;23;23;23;22.9;22.9;23;23.1;22.9;22.9;23;23;23;23.1;23.1;23.1;23.2;23.2;23.1;23.1;23.1;23;23;22.9;22.9;22.9;22.8;22.8;22.8;22.8;22.7;22.6;22.7;22.6;22.6;22.6;22.6;22.5;22.5;22.5;22.5;22.4;22.4;22.4;22.4;22.4;22.4;22.2;22.2;22.1;22.1;22;22;21.9;21.6;21.8;21.6;21.6;21.5;21.5;21.5;21.5;21.5;21.5;21.5;21.5;21.5;21.5;21.5;21.6;21.5;21.5;2…
22.6;22.6;22.6;22.8;22.7;22.8;22.8;22.8;22.9;22.9;22.9;22.9;22.8;22.9;23;23;23;22.9;22.9;23;23;23.2;23;23.2;23.1;23.1;23.1;23.2;23.2;23.2;23.2;23.2;23.1;23;23;22.9;22.9;22.7;22.8;22.8;22.8;22.8;22.7;22.7;22.7;22.6;22.5;22.6;22.5;22.4;22.4;22.4;22.4;22.5;22.3;22.4;22.3;22.3;22.2;22.2;22.2;22.2;22;22;21.9;21.9;21.6;21.6;21.6;21.7;21.7;21.5;21.5;21.5;21.4;21.5;21.5;21.5;21.6;21.5;21.5;21.5;21.5;21.5…
22.7;22.7;22.7;22.9;22.9;22.8;22.8;22.8;22.8;22.9;22.9;22.9;22.9;23;23;23;23;22.9;23;23.1;23;23.2;23.2;23.1;23.1;23.2;23.1;23.2;23.2;23.2;23.2;23.2;23;22.9;23.1;22.8;22.9;22.8;22.8;22.8;22.6;22.7;22.6;22.6;22.6;22.6;22.5;22.5;22.5;22.5;22.5;22.4;22.4;22.4;22.3;22.3;22.1;22.4;22.2;22.1;22;22.1;22;22;21.8;21.7;21.6;21.6;21.6;21.6;21.6;21.5;21.5;21.4;21.5;21.5;21.5;21.5;21.6;21.5;21.6;21.5;21.5;21.5…
22.7;22.7;22.7;22.8;22.8;22.9;22.9;22.9;22.9;22.8;22.9;22.9;23;22.9;23;23;23;23;23.1;23;23.2;23.2;23.1;23.2;23.2;23.2;23.2;23.2;23.2;23.2;23.2;23.1;23;22.9;22.9;22.9;22.9;22.9;22.8;22.8;22.8;22.7;22.6;22.6;22.6;22.5;22.5;22.5;22.5;22.5;22.4;22.4;22.3;22.3;22.4;22.3;22.2;22.2;22.1;22.1;22;22;21.9;21.7;21.7;21.5;21.6;21.6;21.5;21.6;21.5;21.5;21.4;21.5;21.5;21.5;21.5;21.6;21.5;21.5;21.5;21.5;21.5;21…
22.7;22.7;22.8;22.8;22.9;23;23;22.9;22.9;23;22.9;23;22.9;23;23;23;23;23;23.1;23.2;23.2;23.2;23;23.2;23.2;23.2;23.2;23.2;23.2;23.1;23.1;23.2;23.1;23;23;23;22.8;22.9;22.8;22.8;22.8;22.6;22.7;22.7;22.6;22.6;22.5;22.5;22.5;22.4;22.4;22.4;22.3;22.4;22.4;22.3;22.2;22.2;22.2;22;22.1;22;21.8;21.7;21.5;21.6;21.5;21.5;21.6;21.6;21.6;21.5;21.5;21.5;21.5;21.5;21.5;21.6;21.6;21.6;21.5;21.5;21.5;21.6;21.5;21.6…
22.8;22.8;22.9;23;22.9;23;22.9;22.9;22.9;22.9;23;22.9;23;23;23.1;23;23.2;23.1;23.1;23.2;23.2;23.2;23.2;23.2;23.2;23.2;23.2;23.2;23.2;23.1;23.1;23;23.1;22.9;23;22.9;22.9;22.9;22.8;22.7;22.8;22.6;22.6;22.6;22.4;22.6;22.5;22.5;22.4;22.4;22.4;22.3;22.3;22.3;22.3;22.2;22.1;22.2;22.1;21.8;21.9;21.9;21.7;21.6;21.6;21.5;21.5;21.5;21.6;21.6;21.6;21.5;21.4;21.5;21.5;21.5;21.5;21.6;21.6;21.6;21.6;21.6;21.6;…
22.8;22.8;22.9;23;22.9;22.9;23;22.9;22.9;23;23;23.1;23;23;23;23.1;23.2;23.2;23.1;23.3;23.3;23.3;23.2;23.2;23.2;23.3;23.2;23.2;23.2;23.1;23.1;23.1;23;22.9;22.9;22.9;22.9;22.8;22.7;22.8;22.7;22.7;22.7;22.7;22.5;22.5;22.4;22.4;22.4;22.4;22.4;22.3;22.3;22.3;22.2;22.1;22.1;22.1;22;21.9;21.7;21.7;21.6;21.6;21.6;21.6;21.6;21.6;21.6;21.6;21.6;21.6;21.5;21.4;21.5;21.5;21.5;21.6;21.6;21.6;21.6;21.6;21.7;21…
22.8;22.9;23;22.9;22.9;22.9;23;22.9;23.1;23.1;23.1;23;23.1;23;23.1;23.1;23.1;23.2;23.1;23.3;23.3;23.3;23.3;23.2;23.2;23.3;23.2;23.2;23.2;23.1;23.1;23;23;22.9;22.9;22.9;22.9;22.7;22.8;22.8;22.7;22.7;22.7;22.6;22.6;22.5;22.5;22.4;22.4;22.3;22.3;22.3;22.3;22.2;22.2;22.1;22;22.1;21.9;21.8;21.7;21.6;21.5;21.5;21.6;21.6;21.5;21.6;21.6;21.6;21.6;21.6;21.6;21.6;21.5;21.6;21.5;21.5;21.6;21.6;21.6;21.6;21.…
22.9;22.8;22.9;23;23;23;23.1;23;23.1;23.1;23.1;23.1;23.2;23.2;23.1;23.1;23.2;23.2;23.2;23.3;23.4;23.3;23.2;23.3;23.2;23.2;23.2;23.2;23.1;23.1;23.1;23.1;23;23;22.9;22.9;22.9;22.8;22.7;22.7;22.7;22.7;22.6;22.6;22.5;22.6;22.4;22.5;22.3;22.3;22.3;22.2;22.3;22.3;22.2;22;22;21.9;21.9;21.7;21.5;21.6;21.6;21.6;21.6;21.6;21.6;21.6;21.7;21.6;21.6;21.6;21.5;21.6;21.5;21.6;21.5;21.6;21.6;21.6;21.6;21.6;21.6;…
22.8;23;22.9;23;23.1;23;23;23;23.1;23.1;23.2;23.1;23.2;23.3;23.2;23.3;23.2;23.3;23.3;23.3;23.3;23.4;23.2;23.2;23.2;23.2;23.2;23.1;23.2;23.1;23.1;23;22.9;23;22.9;22.8;22.8;22.8;22.7;22.8;22.6;22.6;22.6;22.5;22.5;22.5;22.4;22.5;22.3;22.3;22.3;22.2;22.2;22.1;22.1;22.1;22;22;21.7;21.7;21.6;21.6;21.6;21.6;21.6;21.6;21.6;21.6;21.6;21.6;21.7;21.6;21.6;21.5;21.5;21.6;21.5;21.5;21.6;21.6;21.6;21.6;21.6;21…
22.9;23;23;23.1;23;23;23;23.1;23.1;23.2;23.2;23.2;23.2;23.2;23.4;23.3;23.3;23.3;23.3;23.3;23.2;23.3;23.2;23.2;23.2;23.2;23.2;23.2;23.2;23.1;23.1;23.1;23;22.9;22.9;22.8;22.8;22.7;22.7;22.7;22.7;22.7;22.6;22.5;22.5;22.4;22.4;22.3;22.3;22.3;22.3;22.3;22.1;22.1;22;22.1;21.8;21.8;21.7;21.6;21.6;21.5;21.6;21.5;21.6;21.6;21.6;21.6;21.6;21.6;21.6;21.6;21.6;21.6;21.5;21.6;21.6;21.5;21.6;21.6;21.6;21.8;21.…
23.1;23.1;23.1;23.1;23.1;23.2;23.2;23.1;23.1;23.3;23.3;23.2;23.3;23.3;23.4;23.3;23.4;23.4;23.3;23.3;23.4;23.4;23.2;23.2;23.2;23.2;23.2;23.1;23.2;23.1;23.1;23.1;23;22.9;22.9;22.8;22.9;22.9;22.7;22.7;22.7;22.7;22.6;22.5;22.5;22.5;22.3;22.4;22.3;22.3;22.2;22.2;22.1;22;21.9;21.8;21.7;21.7;21.7;21.6;21.6;21.6;21.5;21.6;21.5;21.6;21.5;21.6;21.6;21.6;21.6;21.6;21.6;21.6;21.6;21.6;21.6;21.6;21.6;21.6;21.…
23;23.1;23.2;23.2;23.1;23.1;23.3;23.3;23.2;23.3;23.3;23.3;23.3;23.3;23.3;23.3;23.3;23.3;23.3;23.2;23.3;23.2;23.3;23.3;23.2;23.2;23.1;23.2;23.1;23.2;23.1;23;22.9;22.9;22.9;22.8;22.8;22.8;22.7;22.6;22.7;22.7;22.6;22.5;22.4;22.4;22.3;22.3;22.2;22.3;22.2;22.2;22;21.9;21.9;21.7;21.7;21.6;21.7;21.6;21.6;21.6;21.6;21.6;21.6;21.6;21.5;21.7;21.6;21.6;21.6;21.6;21.6;21.7;21.6;21.6;21.6;21.6;21.6;21.6;21.6;…
23.2;23.2;23.2;23.1;23.1;23.1;23.2;23.3;23.1;23.3;23.2;23.4;23.3;23.3;23.3;23.2;23.3;23.2;23.3;23.3;23.3;23.3;23.3;23.2;23.2;23.3;23.3;23.2;23.2;23.1;23;23.1;22.9;23;22.9;22.9;22.7;22.7;22.7;22.7;22.7;22.7;22.7;22.5;22.5;22.4;22.3;22.3;22.2;22.2;22.2;22;21.9;21.9;21.7;21.7;21.6;21.7;21.7;21.6;21.6;21.6;21.6;21.6;21.6;21.6;21.6;21.6;21.6;21.6;21.6;21.6;21.6;21.6;21.6;21.6;21.6;21.6;21.6;21.7;21.6;…
23;23.2;23.2;23.2;23.2;23.3;23.4;23.2;23.3;23.3;23.3;23.1;23.4;23.4;23.4;23.3;23.3;23.2;23.3;23.3;23.2;23.2;23.3;23.3;23.2;23.2;23.2;23.2;23.2;23.1;23.1;23;22.9;22.9;22.9;22.8;22.7;22.7;22.7;22.6;22.7;22.7;22.5;22.6;22.5;22.3;22.3;22.3;22.2;22.1;21.9;21.9;21.9;21.6;21.7;21.6;21.6;21.6;21.7;21.6;21.6;21.7;21.6;21.7;21.7;21.6;21.6;21.6;21.6;21.6;21.6;21.6;21.6;21.6;21.6;21.7;21.6;21.6;21.6;21.6;21.…
23.1;23.2;23.3;23.2;23.2;23.2;23.3;23.2;23.2;23.3;23.3;23.3;23.1;23.3;23.3;23.3;23.3;23.3;23.3;23.3;23.2;23.2;23.2;23.3;23.2;23.3;23.2;23.2;23.1;23.1;23.1;23;23;23;22.9;22.7;22.7;22.7;22.7;22.7;22.7;22.5;22.4;22.4;22.4;22.3;22.2;22.2;22;22;21.9;21.9;21.7;21.7;21.7;21.6;21.7;21.7;21.7;21.6;21.6;21.6;21.6;21.6;21.6;21.7;21.6;21.6;21.6;21.6;21.6;21.7;21.6;21.6;21.6;21.6;21.6;21.7;21.7;21.7;21.7;21.7…
23.2;23.2;23.2;23.2;23.3;23.3;23.2;23.2;23.2;23.3;23.3;23.3;23.3;23.3;23.3;23.3;23.3;23.2;23.2;23.2;23.2;23.2;23.2;23.3;23.1;23.1;23.2;23.1;23;23;23.1;23;22.9;22.8;22.8;22.8;22.7;22.7;22.6;22.6;22.5;22.5;22.4;22.3;22.3;22.2;22.2;22.2;22;21.9;21.9;21.7;21.6;21.7;21.7;21.6;21.7;21.7;21.7;21.6;21.6;21.6;21.6;21.6;21.6;21.7;21.7;21.6;21.6;21.6;21.6;21.6;21.6;21.6;21.6;21.6;21.7;21.7;21.7;21.7;21.7;21…
23.2;23.2;23.2;23.3;23.3;23.3;23.3;23.2;23.3;23.3;23.3;23.3;23.3;23.2;23.4;23.3;23.3;23.3;23.2;23.2;23.2;23.2;23.2;23.3;23.2;23.2;23.1;23.2;23.2;23;23;23;22.9;22.8;22.8;22.8;22.6;22.7;22.6;22.6;22.4;22.5;22.4;22.4;22.2;22.2;22.2;22;21.8;21.8;21.8;21.7;21.7;21.7;21.6;21.7;21.7;21.6;21.6;21.6;21.6;21.6;21.7;21.7;21.7;21.6;21.7;21.6;21.7;21.6;21.8;21.7;21.6;21.7;21.6;21.6;21.6;21.7;21.7;21.7;21.7;21…
23.2;23.2;23.3;23.3;23;23.3;23.3;23.2;23.3;23.3;23.3;23.1;23.3;23.4;23.4;23.4;23.3;23.3;23.2;23.2;23.2;23.2;23.2;23.2;23.2;23.2;23.1;23.1;23.1;23;23;22.7;23;22.8;22.8;22.7;22.7;22.6;22.5;22.5;22.5;22.4;22.2;22.2;22.2;22.1;22.2;22;21.8;21.9;21.8;21.6;21.7;21.7;21.7;21.7;21.7;21.7;21.6;21.7;21.7;21.7;21.6;21.7;21.7;21.7;21.7;21.7;21.7;21.6;21.7;21.7;21.6;21.7;21.7;21.7;21.6;21.7;21.6;21.7;21.7;21.7…
23.2;23.2;23.3;23.3;23.3;23.3;23.3;23.4;23.2;23.3;23.3;23.3;23.3;23.4;23.3;23.4;23.3;23.4;23.3;23.2;23.2;23.2;23.2;23.2;23.1;23.2;23.1;23.1;23.1;23;23;23;22.9;22.8;22.7;22.7;22.8;22.6;22.5;22.5;22.4;22.2;22.3;22.1;22.2;22;22;21.8;21.8;21.7;21.7;21.7;21.7;21.7;21.7;21.7;21.7;21.7;21.7;21.8;21.7;21.6;21.7;21.7;21.7;21.7;21.7;21.7;21.7;21.7;21.7;21.7;21.8;21.6;21.7;21.7;21.7;21.7;21.7;21.7;21.7;21.8…
23.2;23.2;23.3;23.3;23.3;23.4;23.3;23.4;23.4;23.3;23.3;23.3;23.4;23.3;23.4;23.2;23.3;23.2;23.2;23.3;23.2;23.2;23.2;23.2;23.2;23;23.1;23.1;23.1;23;23;23;22.8;22.8;22.7;22.8;22.6;22.5;22.5;22.5;22.2;22.4;22.2;22.1;22.2;21.8;21.8;21.8;21.8;21.8;21.7;21.8;21.8;21.6;21.7;21.7;21.6;21.7;21.7;21.6;21.7;21.7;21.7;21.7;21.7;21.7;21.7;21.7;21.7;21.8;21.7;21.7;21.7;21.6;21.7;21.7;21.7;21.7;21.7;21.7;21.7;21…
23.3;23.3;23.3;23.3;23.3;23.3;23.3;23.3;23.4;23.4;23.4;23.3;23.3;23.3;23.3;23.3;23.3;23.2;23.2;23.2;23.2;23.2;23.2;23.2;23.2;23.2;23.3;23;23;23;23;22.9;22.9;22.8;22.7;22.6;22.6;22.5;22.3;22.4;22.2;22.1;22;22;21.8;21.8;21.7;21.9;21.8;21.7;21.7;21.7;21.7;21.7;21.7;21.7;21.7;21.9;21.7;21.7;21.7;21.7;21.7;21.7;21.7;21.7;21.7;21.7;21.7;21.8;21.7;21.8;21.7;21.7;21.7;21.7;21.7;21.8;21.7;21.7;21.8;21.8;2…
23.3;23.3;23.3;23.3;23.3;23.5;23.4;23.4;23.5;23.4;23.4;23.4;23.3;23.3;23.3;23.3;23.3;23.2;23.2;23.2;23.1;23.2;23.2;23.2;23;23;23;23;23;22.9;23;22.9;22.8;22.7;22.6;22.4;22.4;22.4;22.3;22.3;22.1;22.1;21.8;21.8;21.8;21.8;21.8;21.8;21.7;21.7;21.7;21.7;21.7;21.7;21.7;21.7;21.7;21.8;21.7;21.8;21.7;21.7;21.7;21.7;21.7;21.7;21.7;21.7;21.8;21.7;21.8;21.7;21.6;21.7;21.6;21.7;21.8;21.8;21.7;21.8;21.8;21.8;2…
23.2;23.3;23.4;23.3;23.5;23.5;23.4;23.4;23.5;23.4;23.3;23.3;23.3;23.3;23.3;23.2;23.3;23.2;23.1;23.2;23.2;23.1;23.2;23;23.2;23;23.1;23;23;22.9;22.9;22.8;22.8;22.7;22.6;22.5;22.3;22.2;22.2;22.1;22;22;21.8;21.8;21.8;21.8;21.8;21.8;21.7;21.8;21.7;21.7;21.7;21.7;21.7;21.7;21.7;21.7;21.7;21.8;21.7;21.7;21.7;21.7;21.7;21.7;21.7;21.7;21.7;21.8;21.7;21.8;21.7;21.7;21.7;21.8;21.8;21.8;21.8;21.8;21.8;21.8;2…
23.3;23.4;23.4;23.4;23.5;23.5;23.4;23.4;23.4;23.4;23.4;23.4;23.4;23.3;23.2;23.2;23.2;23.1;23.2;23.2;23.1;23.2;23.1;23.1;23.1;23;23;23;22.9;22.9;22.9;22.8;22.6;22.6;22.6;22.5;22.3;22.2;22.1;22;22;22;21.8;21.8;21.8;21.7;21.7;21.9;21.7;21.8;21.8;21.7;21.7;21.7;21.7;21.7;21.7;21.8;21.8;21.8;21.8;21.7;21.7;21.7;21.7;21.7;21.7;21.7;21.8;21.8;21.8;21.8;21.7;21.7;21.8;21.7;21.8;21.8;21.8;21.8;21.7;21.8;2…
23.3;23.4;23.5;23.5;23.5;23.5;23.5;23.4;23.5;23.4;23.4;23.3;23.3;23.3;23.3;23.3;23.2;23.1;23.1;23.2;23.1;23.1;23.1;23;23;23;23;23;22.9;22.9;22.8;22.5;22.8;22.5;22.5;22.3;22.2;22.1;21.9;21.9;21.9;21.9;21.8;21.8;21.8;21.7;21.7;21.8;21.8;21.8;21.7;21.8;21.8;21.9;21.8;21.8;21.7;21.8;21.8;21.8;21.8;21.8;21.7;21.7;21.7;21.7;21.7;21.7;21.7;21.8;21.8;21.8;21.8;21.7;21.7;21.7;21.7;21.8;21.6;21.8;21.8;21.8…
23.3;23.4;23.5;23.6;23.6;23.5;23.6;23.5;23.6;23.4;23.4;23.3;23.3;23.2;23.4;23.2;23.2;23.1;23.1;23.1;23.1;23.1;23.1;23.1;23;23;23;22.9;22.9;22.8;22.7;22.6;22.5;22.5;22.3;22.2;22;22;21.8;21.9;21.8;21.9;21.8;21.8;21.9;21.8;21.8;21.8;21.8;21.8;21.8;21.8;21.8;21.7;21.8;21.7;21.8;21.8;21.7;21.8;21.8;21.8;21.7;21.8;21.9;21.7;21.8;21.8;21.8;21.8;21.8;21.8;21.8;21.8;21.7;21.8;21.8;21.8;21.8;21.7;21.8;21.8…
23.5;23.5;23.5;23.6;23.6;23.4;23.5;23.4;23.5;23.5;23.3;23.4;23.3;23.2;23.3;23.1;23.1;23.1;23.1;23.1;23.1;23.1;23.1;23.1;23;22.9;22.9;22.9;22.7;22.8;22.7;22.5;22.4;22.4;22.3;22.1;22;21.9;21.7;21.9;21.9;21.9;21.9;21.9;21.8;21.8;21.8;21.8;21.8;21.8;21.8;21.8;21.8;21.7;21.8;21.8;21.8;21.8;21.8;21.8;21.8;21.8;21.8;21.7;21.8;21.7;21.8;21.8;21.8;21.9;21.8;21.8;21.8;21.8;21.8;21.8;21.7;21.8;21.7;21.8;21.…
23.5;23.6;23.6;23.7;23.6;23.6;23.6;23.5;23.4;23.4;23.4;23.3;23.4;23.3;23.3;23.3;23.1;23.1;23.1;23.2;23;23.1;23.1;23.1;22.9;22.9;23;22.9;22.8;22.7;22.6;22.5;22.4;22.3;22.2;22.1;22;21.9;21.8;21.9;21.9;21.9;21.9;21.8;21.8;21.8;21.8;21.8;21.8;21.8;21.8;21.8;21.9;21.9;21.7;21.8;21.8;21.9;21.9;21.8;21.8;21.8;21.8;21.8;21.8;21.8;21.8;21.8;21.8;21.8;21.8;21.8;21.7;21.8;21.8;21.8;21.8;21.8;21.8;21.8;21.8;…
23.6;23.6;23.7;23.6;23.5;23.5;23.5;23.5;23.4;23.4;23.4;23.3;23.3;23.3;23.1;23.2;23.1;23.1;23;23.1;23.1;23.1;23.1;23;22.9;22.8;22.9;22.9;22.8;22.7;22.4;22.4;22.2;22.2;22;22;21.9;21.9;21.9;21.9;21.9;21.9;21.8;21.9;21.8;21.9;21.8;21.9;21.8;21.8;21.9;21.8;21.8;21.8;21.8;21.8;21.9;21.9;21.8;21.8;21.9;21.8;21.8;21.8;21.8;21.8;21.8;21.9;21.8;21.9;21.8;21.9;21.8;21.8;21.8;21.8;21.8;21.8;21.8;21.8;21.8;21…
23.6;23.6;23.6;23.6;23.5;23.5;23.4;23.5;23.5;23.5;23.4;23.3;23.2;23.3;23.2;23.1;23.1;23;23;23;23;23;23;22.9;23;22.9;22.9;22.7;22.7;22.7;22.4;22.4;22.2;22.1;21.9;22;21.9;21.8;21.8;22;22;21.9;21.9;21.9;21.8;21.8;21.8;21.9;21.8;21.9;21.8;21.9;21.8;21.8;21.8;21.8;21.8;21.9;21.8;21.8;21.8;21.8;21.8;21.8;21.8;21.8;21.8;21.8;21.8;21.9;21.9;21.8;21.8;21.8;21.8;21.8;21.8;21.8;21.8;21.8;21.8;21.8;21.9;21.9…
23.6;23.6;23.6;23.5;23.5;23.5;23.5;23.5;23.5;23.4;23.4;23.2;23.3;23.1;23.2;23.2;23.1;23.1;23;23.2;22.9;22.9;23;22.7;22.9;22.9;22.8;22.7;22.6;22.4;22.4;22.1;22.1;22.1;22;21.9;22;22;21.9;22;21.9;21.9;21.9;21.9;21.8;21.9;21.9;21.9;21.7;21.9;21.8;21.9;21.9;21.8;21.8;21.8;21.8;21.9;21.9;21.9;21.9;21.9;21.8;21.9;21.8;21.8;21.8;21.8;21.9;21.9;21.9;21.8;21.9;21.8;21.8;21.9;21.8;21.8;21.8;21.8;21.8;21.9;2…
23.6;23.6;23.6;23.5;23.5;23.5;23.5;23.5;23.4;23.4;23.5;23.3;23.2;23.2;23.2;23.2;23.1;23.1;23;23.1;23;23;22.9;22.9;22.9;22.8;22.7;22.6;22.4;22.3;22.4;22.1;22.1;22;21.9;21.8;22;22;21.9;21.9;22;21.9;21.9;21.9;21.9;21.9;21.9;21.9;21.9;21.9;21.9;21.9;21.9;21.9;21.8;21.8;21.8;21.8;21.9;21.9;21.9;21.8;21.9;21.9;21.9;21.8;21.9;21.9;21.9;21.9;21.9;21.9;21.8;21.8;21.9;21.8;21.9;21.8;21.9;21.8;21.8;21.9;21.…
23.5;23.5;23.5;23.5;23.5;23.5;23.5;23.5;23.4;23.4;23.4;23.4;23.3;23.2;23.2;23.1;23.1;23.2;22.9;23;22.9;22.9;22.9;22.7;22.8;22.7;22.6;22.6;22.2;22.3;22.1;22.1;22;22;22;22;22;21.9;21.9;21.9;21.9;21.9;21.9;21.9;21.9;21.9;21.9;22;21.9;21.9;21.9;21.9;21.9;21.9;21.9;21.9;21.9;21.9;21.9;21.9;21.9;21.9;21.9;21.8;21.9;21.9;21.8;21.8;21.9;21.9;21.9;21.8;21.8;21.9;21.8;21.9;21.9;21.9;21.9;21.9;21.8;21.9;21.…
23.5;23.5;23.5;23.5;23.5;23.5;23.5;23.4;23.4;23.4;23.2;23.2;23.2;23.2;23.2;23.2;23.2;23.1;23;22.9;22.9;22.9;22.8;22.8;22.8;22.6;22.6;22.4;22.2;22.2;22.1;22;22.1;22;21.9;21.9;21.9;21.9;21.8;21.9;21.9;21.9;21.9;21.9;21.9;21.9;21.9;21.9;21.9;21.9;21.9;21.9;21.9;21.9;21.9;21.9;21.9;21.9;21.9;21.9;21.9;21.9;21.9;21.9;21.9;21.9;21.9;21.9;21.9;22;22;21.8;21.9;21.9;21.9;21.9;21.9;21.9;21.9;21.8;21.9;21.9…
23.6;23.5;23.5;23.5;23.4;23.5;23.4;23.4;23.4;23.3;23.2;23.3;23.2;23.1;23.2;23.2;23;23;23;23;22.9;22.8;22.8;22.6;22.7;22.5;22.3;22.2;22.2;22.1;22.1;22.1;22;21.9;21.9;21.9;21.9;21.9;21.9;21.9;21.9;21.9;21.9;21.9;21.9;21.9;21.9;22;21.9;21.9;21.9;21.9;21.9;21.9;21.9;22;22;22;21.9;21.9;21.9;21.8;21.9;21.9;21.9;21.9;21.9;21.9;21.9;22;21.9;21.9;21.9;21.9;22;21.9;21.9;21.9;21.9;21.9;21.9;21.9;21.9;21.9;2…
23.5;23.5;23.5;23.5;23.5;23.5;23.4;23.3;23.4;23.2;23.3;23.3;23.1;23.1;23.1;23.1;23;22.9;23;23;22.8;22.8;22.7;22.5;22.5;22.3;22.2;22.1;22;22;22.1;21.9;22;22;21.9;22;21.9;22;21.9;21.9;21.9;21.9;21.9;21.9;21.9;21.9;21.9;21.9;22;21.9;21.9;21.9;21.9;21.9;21.9;21.9;22;22;21.9;21.9;21.9;22;21.9;21.9;21.9;21.9;22;22;21.9;22;21.9;21.9;21.9;21.9;21.9;21.9;22;21.9;22;21.9;22;22;22;21.9;22;21.9;22;22;21.9;21…
23.5;23.5;23.5;23.5;23.4;23.4;23.3;23.3;23.3;23.3;23.3;23.1;23.1;23.2;23.2;23.1;23;22.9;22.9;22.9;22.9;22.8;22.7;22.6;22.3;22.2;22.2;22.1;22.1;22.1;22.1;22;22;22.1;21.9;22.1;21.9;22;21.9;22;22;22;21.9;21.9;21.9;21.9;21.8;21.9;21.9;21.9;21.9;21.9;21.9;21.9;21.9;22;22;22;21.9;21.9;21.9;21.9;21.9;21.9;21.9;22;22;22;22;22;22;21.9;21.9;21.9;21.9;22;22;21.9;21.9;21.9;22;22;22;22;22;22;22;22;21.9;22;22;…
23.4;23.5;23.5;23.5;23.3;23.3;23.4;23.2;23.2;23.2;23.2;23.2;23.1;23.1;23.1;23;23;22.8;22.8;22.9;22.8;22.7;22.5;22.4;22.2;22.2;22.1;22.1;22.1;22.1;22.1;22;22;22;21.9;22;22;22;21.9;21.9;22;22;21.9;21.9;21.9;21.9;21.9;22;21.8;21.9;21.9;21.9;21.9;21.9;22;22;22;22;22;21.9;22;22;21.9;21.9;21.9;21.9;22;22;22;22;22;22;21.9;21.9;21.9;22;22;22;21.9;22;21.9;22;22;22;22;22;22;22;22;22;22;22;22;22;22;22;22;22…
23.4;23.5;23.4;23.3;23.3;23.4;23.3;23.1;23.1;23.2;23.1;23.1;23.1;23;23;22.8;22.9;22.7;22.8;22.7;22.7;22.6;22.2;22.2;22.2;22.1;22.1;22.1;22.1;22.1;22;22;22;22.1;22;21.9;21.9;22;21.9;22;21.9;21.9;22;22;21.9;21.8;21.9;21.9;21.9;21.9;21.9;21.9;21.9;21.9;21.9;22;21.9;22;22;22;21.9;22;21.9;21.9;22;22;22;22;22;22;22;22;21.9;21.9;22;22;22;22;22;22;21.9;22;22;22;22;22;22;21.9;22;22;22;22.1;22;22.1;22;22.1…
23.5;23.5;23.5;23.4;23.5;23.4;23.3;23.2;23.2;23.2;23.1;23;23;23;22.9;22.8;22.8;22.7;22.7;22.7;22.5;22.7;22.3;22.2;22.1;22.1;22.1;22.1;22.1;22.1;22.1;22.1;22.1;22;22;22;21.9;22;22;22;21.9;22;22;22;22;21.9;22;22;21.9;21.9;21.9;21.9;21.9;21.9;22;22;22;22;22;22;22;21.9;21.9;21.9;22;22;22;22;22;22;22;22;22;21.9;22;22;22;22;22.1;22;22;22;22;22;22;22;22.1;22.1;22;22.1;22;22;22;22.1;22.1;22.1;22.1;22.1;2…
23.4;23.4;23.4;23.3;23.4;23.3;23.2;23.1;23.1;23.2;23.1;23;23;23;22.9;22.8;22.8;22.7;22.7;22.5;22.5;22.3;22.1;22.1;22.1;22.1;22.1;22.1;22.1;22.1;22.1;22.1;22.1;22;22;21.9;22;21.9;21.9;22;22;22;22;22;22;21.9;21.9;22;21.9;21.9;22;21.9;21.9;22;22;22;22;22;22;22;22;22.1;22;22;21.9;22;22;22;22;22;22;22;22;21.9;22;22;22.1;22.1;22;22;22;22;22;22;22;22;22;22;22;22;22;22;22.1;22.1;22.1;22.1;22.1;22.1;22.1;…
23.4;23.4;23.3;23.3;23.3;23.3;23.1;23.1;23.1;23;23;23;23;22.9;22.8;22.8;22.7;22.5;22.5;22.3;22.3;22.2;22.1;22.1;22.1;22.1;22.1;22.1;22.1;22.1;22.1;22.1;22.1;22.1;22.1;22;22.1;22;22;22;22;22;21.9;22.1;22;22;22;22;21.9;22;22;21.9;22;22;21.9;22;22;22;22;22;21.9;22;22;21.9;22;22;22;22;22;22;22;22;22;22;22;22;22;22.1;22;22;22;22;22;22;22;22;22;22.1;22.1;22.1;22.1;22.1;22.1;22.1;22.1;22.2;22.1;22.1;22.…
23.4;23.4;23.3;23.3;23.3;23.2;23.2;23.1;23.1;23;23;22.9;22.9;22.7;22.8;22.7;22.6;22.4;22.5;22.3;22.1;22.1;22;22.1;22.1;22;22;22.1;22.1;22.2;22.1;22.1;22.1;22.1;22.1;22;22;22;22;22;22;22.1;22;22;22;22;22;22.2;22;22;21.9;21.9;21.9;22;22;22;22;22;22;22;22;22;22;22;22;22;22;22;22;22;22;22;22;22.1;22.1;22;22;22;22;22;22;22;22;22;22.1;22;22;22.1;22;22.1;22;22;22.1;22.1;22.1;22.1;22.1;22.1;22.2;22.1;22.…
23.2;23.3;23.3;23.2;23.2;23.1;23;23.2;23.1;23;23;22.8;22.7;22.8;22.8;22.7;22.5;22.5;22.2;22.2;22;22.1;22.1;22;22.1;22;22.1;22.1;22.1;22.1;22.1;22.1;22.2;22.1;22.1;22;22;22;22;22;22;22;22;22;22;22.1;22;22;21.9;22;21.9;21.9;22;22;22;22;22;22;22;22.1;22;22;22;22;22;22;22;22;22;22.1;22.1;22;22;22;22.1;22;22;22;22;22;22;22;22.1;22;22;22.1;22.1;22.1;22;22.1;22.1;22.1;22.1;22.1;22.1;22.1;22.1;22.2;22.1;…
23.2;23.2;23.2;23.3;23.1;23.1;23;22.9;22.9;23;22.9;22.8;22.7;22.7;22.6;22.6;22.5;22.2;22.1;22.2;22.1;22;22.1;22;22;22;22.1;22.1;22.1;22.1;22.1;22.1;22.1;22.1;22;22;22;22;22.1;22;22;22;22;22.1;22.1;22;22;21.9;22;21.9;22;21.9;22;22;22;22;22;22;22;22.1;22;22;21.9;22;22;22;22;22;22.1;22.1;22.1;22;22;22;22.1;22;22.1;22.1;22;22;22;22;22.1;22.1;22;22.1;22.1;22.1;22.1;22.1;22.1;22.1;22.1;22.1;22.1;22.1;2…
23.2;23.2;23.2;23;23.2;23.1;22.9;23;22.9;22.9;22.8;22.7;22.6;22.5;22.6;22.3;22.2;22.2;22.1;22.1;22.1;22;22.1;22;22.1;22.1;22;22.1;22.1;22.1;22.1;22.1;22.1;22.1;22;22;22;22;22;22;22;22.1;22;22;22;22;22;22;21.9;22;22;22;22;22;22;22;22;22;22;22.1;22;22.1;22;22.1;22;22;22;22.1;22;22.1;22.1;22;22;22;22.1;22.1;22.1;22.1;22.1;22;22;22;22;22;22.1;22.1;22.1;22.1;22.1;22.2;22.1;22.1;22.1;22.2;22.1;22.2;22.…
23.2;23.2;23.2;23.1;23.1;23.1;22.8;22.9;22.7;22.8;22.8;22.5;22.6;22.5;22.5;22.2;22;22.1;22;22.1;22;22.1;22.1;21.9;22;22.2;22.1;22.1;22.2;22.1;22.1;22.1;22.1;22.1;22;22;22;22;22;22;22;22;22;22;22;22;22;22;22;22;22;22;22;22;22;22.1;22;22;22.1;22;22;22;22;22.1;22;22.1;22.1;22.1;22.1;22.1;22.1;22.1;22;22;22;22;22.1;22.1;22;22.1;22;22;22.1;22;22.1;22;22.1;22.1;22.1;22.1;22.1;22.1;22.1;22.2;22.2;22.2;2…
23;23.1;23.1;23.1;23;23;22.9;22.7;22.6;22.6;22.5;22.5;22.4;22.3;22.2;22.3;22.1;22.1;22.1;22.1;22.1;22;22.1;22.1;22.1;22.2;22.1;22.2;22.1;22.1;22.1;22.2;22.1;22.1;22.2;22.1;22.1;22.1;22;22;22;22;22;22;22;22;22;22;22;22;22;22;22;22;22.1;22.1;21.9;22.1;22;22;22.1;22.1;22;22.1;22.1;22.1;22;22.1;22.1;22.1;22.1;22.1;22.1;22;22;22.1;22.1;22.1;22;22.1;22;22.2;22;22.1;22.1;22.1;22.1;22.2;22.1;22.2;22.2;22…
23.1;23.1;23;22.9;22.9;22.9;22.8;22.6;22.6;22.5;22.5;22.5;22.3;22.1;22.1;22.1;22;22.1;22;22.1;22.1;22;22.1;22;22.1;22.2;22.1;22.1;22.1;22.1;22.1;22.2;22.1;22;22.1;22.1;22;22;22.1;22;22;22.1;22;22;22;22.1;22;22;22;22;22;22;22;22;22;22;22.1;22.1;22;22.1;22;22;22.1;22.1;22;22.1;22.1;22.1;22.1;22.1;22.1;22.1;22.1;22.1;22.1;22.1;22.1;22.1;22.1;22.1;22.1;22.1;22.1;22.1;22.1;22;22.2;22.2;22.1;22.2;22.2;…
23.1;23.1;23;22.9;22.9;22.9;22.6;22.6;22.5;22.5;22.5;22.3;22.1;22.1;22.1;22.1;22.1;22;22;22.1;22.1;22.1;22.1;22.1;22.1;22.1;22.2;22.2;22.2;22.1;22.1;22.2;22.2;22.1;22.1;22.1;22;22.1;22.1;22;22;22;22;22.1;22.1;22.1;22;22;22;22;22.1;22;22;22.1;22;22;22.1;22.1;22.1;22.1;22.1;22;22;22.1;22.1;22.1;22;22;22.1;22.1;22.1;22.1;22;22;22.1;22.1;22.1;22.1;22.1;22.1;22.1;22.1;22.1;22.1;22.1;22.2;22.2;22.2;22.…
22.9;23;22.9;22.9;22.8;22.8;22.6;22.5;22.5;22.3;22.5;22.2;22.1;22;22.2;22.1;22;22;22.1;22;22.1;22.1;22.1;22.1;22.1;22.1;22.2;22.1;22.1;22.2;22.2;22.2;22.1;22.2;22.1;22;22.1;22.1;22;22.1;22.1;22.1;22.1;22.1;22.1;22.1;22.1;22.1;22;22;22;22.1;22.1;22.1;22;22.1;22.1;22;22.1;22.1;22;22.1;22;22.1;22;22;22.1;22.1;22.1;22.1;22.1;22.1;22.1;22;22;22.1;22.1;22.1;22.1;22.1;22.2;22.1;22.1;22.2;22.1;22.1;22.1;…
23;22.9;22.9;22.9;22.8;22.6;22.4;22.5;22.5;22.2;22.2;22.2;22.1;22.1;22;22;22;22;22;22;22;22;22.1;22.1;22.1;22.1;22.1;22.1;22.2;22.2;22.2;22.1;22.2;22.1;22.1;22.1;22;22.1;22;22.1;22.1;22.1;22.1;22.1;22.1;22.1;22.1;22.1;22;22.1;22.1;22;22.1;22.1;22.1;22;22.1;22.1;22.1;22.1;22.1;22.1;22.1;22.1;22.1;22.1;22.1;22.1;22.1;22.1;22.1;22.1;22.1;22.1;22.1;22.1;22.1;22.1;22.1;22.1;22.2;22.2;22.2;22.2;22.2;22…
22.9;22.8;22.9;22.8;22.6;22.5;22.5;22.5;22.2;22.2;22.2;22.1;22.1;22;22.1;22.1;22.1;22;22;22.1;22;22;22.1;22.1;22.1;22.2;22.1;22.2;22.2;22.2;22.1;22.2;22.2;22.2;22.1;22.1;22.1;22;22;22.1;22.1;22.1;22.1;22.1;22.1;22.1;22.1;22.1;22.1;22.1;22.1;22.1;22.1;22.1;22.1;22.1;22.1;22.1;22.1;22.1;22.1;22.1;22.1;22.2;22.1;22.2;22.2;22.1;22.1;22.1;22.1;22.1;22.1;22.1;22.1;22.1;22.2;22.1;22.2;22.1;22.1;22.2;22.…
22.8;22.9;22.8;22.6;22.6;22.5;22.4;22.3;22.2;22.1;22.1;22.1;22.1;22.1;22.1;22.1;22;22.1;22;22.1;22;22.1;22.1;22.1;22.1;22.1;22.2;22.1;22.2;22.2;22.2;22.2;22.1;22.1;22.2;22.1;22;22.1;22;22.1;22.1;22.1;22.1;22.1;22.1;22.1;22.1;22.1;22.1;22.1;22.1;22.1;22;22.1;22.1;22.2;22.1;22.1;22.3;22.1;22.1;22.1;22.2;22.1;22.1;22.1;22.1;22.1;22.1;22.1;22.1;22.1;22.1;22.1;22;22.2;22.1;22.2;22.2;22.2;22.1;22.2;22.…
22.7;22.7;22.7;22.6;22.5;22.4;22.1;22.2;22;22.1;22.1;22.1;22.1;22.1;22.1;22;22;22.1;22;22.1;22.1;22.1;22.1;22.1;22.1;22.2;22.1;22.2;22.1;22.2;22.2;22.2;22.2;22.1;22.1;22.1;22;22.1;22;22.1;22;22.1;22.1;22.1;22.1;22.1;22.1;22.1;22.1;22.1;22.1;22;22.1;22.1;22.1;22.1;22.1;22.2;22.2;22.2;22.1;22.1;22.2;22.1;22.2;22.1;22.1;22.1;22.2;22;22.2;22.1;22.2;22.2;22.1;22.1;22.2;22.2;22.2;22.2;22.2;22.2;22.2;22…
22.7;22.7;22.6;22.5;22.4;22.1;22.3;22.1;22.1;22.1;22.2;22.1;22.1;22.1;22.1;22.1;22.1;22.1;22.1;22.1;22.1;22.1;22.1;22.1;22.1;22.2;22.2;22.1;22.3;22.2;22.2;22.2;22.2;22.2;22.1;22.1;22.1;22;22;22.1;22.2;22.2;22.1;22.1;22.1;22.1;22.1;22.2;22.1;22.1;22;22;22.1;22.1;22.2;22.1;22.2;22.2;22.2;22.1;22.2;22.1;22.1;22.1;22.1;22.2;22.1;22.2;22.1;22.2;22.1;22.1;22.1;22.1;22.1;22.2;22.2;22.2;22.2;22.2;22.2;22…
22.7;22.6;22.3;22.3;22.2;22.1;22.1;22.1;22;22.1;22.1;22.1;22.1;22.1;22.1;22.1;22.1;22.1;22.1;22.2;22.2;22;22.1;22.1;22.1;22.1;22.1;22.2;22.1;22.2;22.2;22.2;22.2;22.2;22.2;22.1;22.1;22.1;22;22.1;22.1;22.1;22.1;22.1;22.2;22.1;22.1;22.1;22.1;22.1;22;22;22.2;22.1;22.2;22.1;22.2;22.2;22.2;22.1;22.2;22.1;22.1;22.1;22.1;22.2;22.1;22.2;22.1;22.2;22.3;22.2;22.1;22.1;22.1;22.2;22.2;22.2;22.2;22.2;22.2;22.1…
22.5;22.4;22.2;22.1;22.2;22.2;22.1;22.1;22;22;22.1;22.1;22.1;22.1;22.1;22.1;22.1;22.1;22;22.1;22.1;22;22.1;22.1;22.1;22.1;22.1;22.2;22.2;22.2;22.2;22.2;22.2;22.2;22.2;22.1;22.2;22;22.2;22;22.1;22.2;22.1;22.1;22.1;22.1;22.1;22.1;22;22.1;22;22;22.1;22.2;22.1;22.2;22.2;22.2;22.2;22.2;22.2;22.1;22.1;22.1;22.1;22.1;22.1;22.2;22.1;22.1;22.2;22.2;22.1;22.1;22.2;22.2;22.2;22.2;22.2;22.2;22.3;22.2;22.2;22…
22.3;22.3;22.1;22.1;22.1;22.1;22;22;22.1;22;22;22;22.1;22.1;22;22.1;22.1;22.1;22.1;22.1;22.1;22.1;22.1;22.1;22.1;22.1;22.2;22.1;22.2;22.3;22.2;22.2;22.2;22.1;22.1;22.1;22.1;22.1;22.1;22.2;22.1;22.2;22.1;22.1;22.1;22.1;22.1;22.1;22;22.1;22.1;22.2;22;22.1;22.2;22.2;22.2;22.2;22.2;22.2;22.2;22.1;22.1;22.1;22.2;22.1;22.2;22.2;22.2;22.3;22.3;22.2;22.1;22.1;22.2;22.2;22.2;22.2;22.2;22.2;22.3;22.3;22.2;…
22.4;22.1;22.1;22.1;22.1;22.1;22.1;22;22.1;22.1;22;22.1;22.1;22.1;22.1;22.1;22.1;22.1;22.1;22.2;22.2;22.1;22.2;22.1;22.1;22.1;22.1;22.2;22.2;22.2;22.2;22.2;22.2;22.2;22.1;22.1;22.2;22.1;22.2;22.2;22.1;22.1;22.2;22.2;22.2;22.1;22.1;22;22.1;22.1;22.1;22.1;22.1;22.1;22.2;22.2;22.2;22.2;22.2;22.2;22.2;22.1;22.1;22.1;22.2;22.2;22.2;22.3;22.2;22.3;22.2;22.2;22.2;22.2;22.2;22.2;22.2;22.2;22.2;22.2;22.2;…
22.2;22.1;22.1;22;22.2;22.1;22.1;22.1;22;22;22.1;22.1;22.1;22;22;22.1;22.1;22.1;22.1;22.2;22.1;22.2;22.1;22.1;22.1;22.1;22.2;22.2;22.2;22.2;22.2;22.2;22.2;22.2;22.2;22.2;22.1;22.1;22.1;22.2;22.2;22.2;22.2;22.1;22.2;22;22.1;22.1;22.1;22.1;22.1;22.1;22.2;22.1;22.1;22.2;22.2;22.2;22.2;22.2;22.2;22.1;22.2;22.2;22.1;22.2;22.2;22.3;22.2;22.3;22.3;22.2;22.2;22.2;22.3;22.2;22.3;22.2;22.3;22.2;22.3;22.3;2…
22;22;22.1;22.1;22.1;22.1;22.1;22.1;22;22.1;22.1;22.1;22.1;22;22.1;22.1;22.1;22.2;22.1;22.1;22.1;22.1;22.1;22.1;22.2;22.2;22.1;22.2;22.2;22.2;22.2;22.2;22.2;22.2;22.1;22.2;22.1;22.1;22.1;22.2;22.1;22.1;22.2;22.2;22.2;22.1;22.2;22.1;22.1;22.1;22.1;22.2;22.2;22.2;22.2;22.2;22.2;22.2;22.2;22.2;22.3;22.2;22.2;22.2;22.2;22.2;22.2;22.3;22.3;22.2;22.2;22.3;22.2;22.2;22.2;22.2;22.2;22.2;22.3;22.2;22.3;22…
22;22.1;22.1;22.2;22.1;22.1;22;22;22.1;22.1;22.1;22.1;22.2;22.1;22.1;22.1;22.1;22.2;22.1;22.1;22.1;22.1;22.1;22.1;22.1;22.1;22.2;22.2;22.2;22.2;22.2;22.2;22.2;22.2;22.2;22.2;22.2;22.1;22.1;22.2;22.2;22.2;22.2;22.1;22.2;22.2;22.1;22.2;22.1;22.1;22.1;22.1;22.2;22.2;22.2;22.2;22.2;22.2;22.2;22.2;22.3;22.2;22.2;22.2;22.2;22.2;22.2;22.2;22.2;22.2;22.3;22.3;22.2;22.2;22.3;22.2;22.2;22.2;22.2;22.2;22.3;…
22;22;22;22.1;22.1;22.1;22.1;22.1;22.1;22.1;22.1;22.1;22.2;22.1;22.1;22.2;22.1;22.1;22.1;22.1;22.2;22.1;22.2;22.1;22.2;22.1;22.2;22.2;22.1;22.2;22.2;22.2;22.2;22.2;22.2;22.1;22.2;22.1;22.1;22.1;22.1;22.1;22.2;22.1;22.1;22.1;22.2;22.2;22.2;22.2;22.2;22.2;22.2;22.1;22.2;22.2;22.2;22.2;22.2;22.2;22.2;22.2;22.2;22.2;22.2;22.2;22.3;22.3;22.3;22.3;22.3;22.3;22.2;22.2;22.3;22.3;22.2;22.2;22.3;22.3;22.3;…
22;22;22.1;22.1;22.1;22.1;22;22.1;22.1;22.1;22.1;22.1;22.2;22;22.1;22;22.1;22.1;22.1;22.1;22.1;22.1;22.1;22.1;22.1;22.1;22.1;22.2;22.2;22.2;22.2;22.2;22.2;22.2;22.1;22.2;22.2;22.2;22.1;22.1;22.1;22.2;22.2;22.2;22.2;22.1;22.2;22.2;22.2;22.2;22.2;22.2;22.1;22.2;22.2;22.2;22.2;22.2;22.2;22.2;22.3;22.2;22.2;22.2;22.2;22.3;22.3;22.3;22.2;22.2;22.2;22.3;22.3;22.2;22.2;22.3;22.2;22.3;22.3;22.3;22.3;22.3…
22.1;22;22.1;22;22;22.1;22.1;22.2;22.1;22.1;22.1;22.1;22.1;22.1;22.1;22.1;22.1;22.1;22.1;22.1;22.1;22.1;22.1;22.1;22.2;22.1;22.2;22.2;22.2;22.2;22.2;22.1;22.2;22.2;22.2;22.1;22.2;22.2;22.2;22.1;22.2;22.1;22.2;22.2;22.2;22.1;22.1;22.2;22.1;22.1;22.1;22.1;22.2;22.2;22.2;22.2;22.2;22.2;22.2;22.2;22.2;22.2;22.2;22.2;22.3;22.3;22.3;22.3;22.3;22.3;22.2;22.3;22.3;22.3;22.2;22.3;22.3;22.3;22.3;22.3;22.4;…
22;22;22.1;22;22.1;22.1;22.1;22.1;22.1;22.2;22.1;22.1;22.1;22.1;22.1;22.1;22;22.1;22;22.2;22.1;22.1;22.1;22.1;22.1;22.2;22.2;22.2;22.2;22.2;22.2;22.2;22.2;22.2;22.1;22.1;22.2;22.2;22.1;22.2;22.1;22.2;22.2;22.2;22.2;22.1;22.2;22.2;22.1;22.1;22.1;22.1;22.1;22.1;22.2;22.2;22.2;22.3;22.3;22.2;22.3;22.2;22.2;22.2;22.2;22.3;22.3;22.4;22.3;22.3;22.4;22.4;22.2;22.3;22.3;22.3;22.3;22.3;22.3;22.4;22.4;22.3…
22;22;22.1;22.1;22.1;22.1;22.1;22.1;22.1;22;22.1;22.1;22.1;22.1;22.1;22.1;22;22.1;22.1;22.1;22.2;22.1;22.1;22.2;22.1;22.2;22.2;22.2;22.2;22.2;22.2;22.2;22.2;22.2;22.2;22.2;22.1;22.2;22.2;22.1;22.2;22.2;22.2;22.2;22.2;22.1;22.2;22.1;22.1;22.1;22.1;22.1;22.1;22.2;22.2;22.2;22.3;22.2;22.2;22.3;22.2;22.2;22.2;22.3;22.2;22.3;22.4;22.3;22.3;22.3;22.3;22.3;22.3;22.3;22.3;22.3;22.3;22.3;22.3;22.3;22.4;22…
22;22;22.1;22;22;22.1;22.1;22.1;22.1;22;22;22.1;22.1;22.1;22;22;22;22.1;22.2;22.2;22.1;22.1;22.2;22.2;22.2;22.2;22.2;22.2;22.3;22.3;22.2;22.2;22.2;22.2;22.2;22.2;22.2;22.1;22.1;22.2;22.2;22.2;22.2;22.2;22.1;22.1;22.1;22.2;22.1;22.1;21.9;22.2;22.1;22.2;22.2;22.2;22.3;22.3;22.3;22.3;22.3;22.3;22.3;22.2;22.3;22.4;22.3;22.3;22.3;22.3;22.3;22.3;22.3;22.3;22.3;22.3;22.3;22.3;22.3;22.3;22.4;22.4;22.4;22…
22;22;22.1;22.1;22.1;22.1;22.1;22.1;22.1;22.1;22.1;22.1;22.1;22.1;22.1;22.1;22.1;22.1;22.1;22.1;22.1;22.2;22.2;22.1;22.2;22.1;22.2;22.2;22.2;22.2;22.2;22.2;22.2;22.2;22.1;22.2;22.1;22.2;22.1;22.1;22.2;22.2;22.1;22.2;22.2;22.2;22.2;22.2;22.2;22.1;22.2;22.2;22.2;22.2;22.2;22.2;22.3;22.3;22.3;22.3;22.3;22.2;22.2;22.3;22.2;22.3;22.2;22.3;22.3;22.3;22.3;22.3;22.3;22.3;22.3;22.3;22.3;22.3;22.3;22.4;22.…
22;22;22;22.1;22.1;22.1;22.1;22.1;22.1;22;22.1;22.1;22.2;22.1;22.1;22.1;22.1;22.1;22.1;22.1;22.1;22.1;22.1;22.2;22.1;22.2;22.1;22.2;22.2;22.2;22.2;22.2;22.2;22.2;22.2;22.1;22.2;22.1;22.1;22.1;22.2;22.2;22.2;22.2;22.2;22.1;22.2;22.2;22.2;22.2;22.2;22.2;22.2;22.2;22.2;22.3;22.3;22.3;22.3;22.3;22.3;22.3;22.2;22.2;22.2;22.3;22.3;22.3;22.3;22.3;22.3;22.3;22.3;22.3;22.3;22.3;22.3;22.3;22.3;22.4;22.4;22…
22.1;22.1;22.1;22.1;22.1;22.1;22.1;22.1;22;22.1;22.2;22;22.1;22.1;22.1;22.1;22;22.1;22;22.1;22.2;22.1;22.2;22.1;22.2;22.2;22.1;22.2;22.2;22.2;22.2;22.2;22.2;22.2;22.1;22.1;22.1;22.1;22.2;22.2;22.2;22.2;22.2;22.2;22.2;22.1;22.2;22.2;22.2;22.2;22.2;22.2;22.2;22.2;22.2;22.3;22.3;22.3;22.3;22.3;22.3;22.3;22.3;22.3;22.3;22.2;22.3;22.3;22.3;22.3;22.3;22.3;22.3;22.3;22.4;22.4;22.3;22.4;22.4;22.5;22.4;22…
22.1;22.1;22.1;22.1;22;22.1;22.2;22.1;22.1;22.1;22.2;22.1;22.1;22.1;22.2;22.1;22.1;22.1;22;22.2;22.1;22.1;22.1;22.2;22.1;22.1;22.1;22.2;22.2;22.2;22.2;22.2;22.1;22.2;22.2;22.2;22.1;22.1;22.2;22.2;22.2;22.2;22.2;22.2;22.2;22.2;22.2;22.2;22.1;22.2;22.2;22.2;22.3;22.2;22.3;22.2;22.2;22.3;22.3;22.3;22.3;22.3;22.3;22.3;22.3;22.3;22.3;22.3;22.3;22.3;22.4;22.3;22.3;22.3;22.3;22.4;22.4;22.3;22.3;22.4;22.…
22.1;22.1;22.1;22;22.1;22.2;22.1;22.1;22.2;22.1;22.1;22.1;22.1;22.2;22.2;22.1;22.1;22.1;22.1;22.1;22.2;22.2;22.2;22.1;22.2;22.1;22.1;22.1;22.2;22.2;22.3;22.2;22.2;22.2;22.1;22.1;22.2;22.1;22.2;22.2;22.2;22.2;22.2;22.2;22.1;22.2;22.2;22.2;22.2;22.2;22.2;22.2;22.2;22.2;22.2;22.2;22.3;22.3;22.3;22.3;22.3;22.3;22.3;22.2;22.3;22.4;22.3;22.3;22.4;22.3;22.3;22.4;22.3;22.3;22.3;22.4;22.4;22.3;22.4;22.4;2…
22.1;22.1;22.1;22.1;22.1;22.1;22.2;22.1;22.1;22.1;22.1;22.1;22.1;22.1;22.1;22.1;22.1;22.1;22.1;22.1;22.1;22.2;22.2;22.2;22.2;22.1;22.2;22.1;22.1;22.3;22.2;22.3;22.3;22.2;22.1;22.2;22.2;22.1;22.2;22.2;22.2;22.2;22.2;22.3;22.2;22.2;22.2;22.2;22.2;22.2;22.2;22.2;22.2;22.2;22.3;22.2;22.3;22.2;22.3;22.3;22.3;22.3;22.3;22.3;22.3;22.3;22.3;22.4;22.3;22.3;22.3;22.4;22.4;22.4;22.4;22.4;22.4;22.4;22.5;22.4…
22.1;22.1;22.1;22.1;22.1;22.1;22.1;22.1;22.1;22.1;22.1;22.1;22.2;22.1;22.1;22.1;22.1;22.2;22.1;22.1;22.2;22.2;22.1;22.2;22.2;22.2;22.2;22.2;22.1;22.2;22.3;22.3;22.2;22.1;22.2;22.2;22.1;22.2;22.2;22.2;22.2;22.2;22.2;22.2;22.3;22.2;22.2;22.2;22.2;22.2;22.3;22.2;22.3;22.2;22.2;22.2;22.3;22.3;22.3;22.3;22.3;22.3;22.3;22.3;22.3;22.3;22.3;22.4;22.4;22.3;22.3;22.4;22.3;22.4;22.4;22.4;22.3;22.4;22.4;22.5…
22;22;22.1;22.1;22.1;22.2;22.1;22.1;22.2;22.1;22.1;22.1;22.2;22.1;22.1;22.1;22.1;22.2;22.1;22.2;22.1;22.2;22.1;22.2;22.2;22.2;22.2;22.1;22.2;22.2;22.3;22.3;22.3;22.2;22.2;22.1;22.1;22.1;22.2;22.2;22.2;22.2;22.2;22.2;22.2;22.2;22.2;22.2;22.1;22.2;22.3;22.2;22.2;22.2;22.2;22.3;22.3;22.3;22.3;22.3;22.3;22.3;22.3;22.3;22.3;22.3;22.3;22.4;22.4;22.3;22.4;22.4;22.4;22.3;22.4;22.3;22.4;22.5;22.5;22.5;22.…
22;22;22.1;22.1;22.1;22.2;22.1;22.1;22.1;22;22.2;22.1;22.1;22.1;22.1;22.1;22.1;22.2;22.1;22.1;22.2;22.2;22.2;22.1;22.2;22.2;22.2;22.2;22.2;22.2;22.2;22.3;22.3;22.2;22.2;22.2;22.1;22.1;22.1;22.2;22.2;22.2;22.2;22.3;22.3;22.2;22.3;22.1;22.2;22.1;22.2;22.1;22.3;22.3;22.3;22.2;22.3;22.3;22.3;22.3;22.3;22.3;22.3;22.3;22.3;22.3;22.3;22.4;22.4;22.4;22.4;22.4;22.4;22.4;22.4;22.4;22.4;22.5;22.5;22.5;22.5;…
22;22;22;22.1;22;22.1;22.1;22.1;22.1;22.1;22;22;22.2;22.1;22;22.1;22.1;22.1;22.1;22.1;22.1;22.1;22.2;22.1;22.2;22.2;22.1;22.2;22.2;22.2;22.2;22.3;22.3;22.2;22.2;22.2;22.1;22.2;22.1;22.2;22.2;22.2;22.3;22.3;22.3;22.2;22.3;22.3;22.2;22.2;22.3;22.3;22.3;22.3;22.3;22.3;22.3;22.3;22.3;22.3;22.3;22.3;22.3;22.3;22.3;22.3;22.3;22.4;22.3;22.3;22.3;22.4;22.4;22.4;22.3;22.4;22.4;22.4;22.5;22.5;22.5;22.5;22.…
22;22;22.1;22.1;22;22.2;22.1;22;22.1;22.1;22.1;22.2;22.1;22.1;22.1;22;22.1;22.1;22;22.1;22.2;22.1;22.2;22.2;22.2;22.2;22.1;22.2;22.2;22.2;22.2;22.2;22.2;22.3;22.2;22.2;22.2;22.2;22.1;22.1;22.2;22.3;22.2;22.3;22.2;22.2;22.2;22.2;22.3;22.1;22.3;22.2;22.3;22.3;22.3;22.3;22.3;22.3;22.3;22.3;22.3;22.3;22.3;22.3;22.3;22.4;22.4;22.4;22.3;22.3;22.3;22.3;22.3;22.3;22.4;22.4;22.4;22.4;22.5;22.5;22.5;22.5;2…
22;22;22;22.1;22.1;22.1;22.1;22.1;22;22.1;22.1;22.1;22.1;22.1;22.1;22.1;22.1;22.1;22.1;22;22.1;22.1;22.2;22.2;22.1;22.2;22.2;22.2;22.2;22.2;22.3;22.2;22.2;22.2;22.2;22.2;22.2;22.3;22.2;22.1;22.2;22.2;22.3;22.3;22.3;22.2;22.3;22.3;22.3;22.3;22.3;22.3;22.3;22.3;22.3;22.3;22.3;22.3;22.3;22.3;22.3;22.3;22.3;22.3;22.3;22.4;22.4;22.4;22.4;22.4;22.3;22.4;22.4;22.3;22.4;22.4;22.5;22.4;22.5;22.5;22.5;22.5…
22.1;22.1;22.1;22.1;22;22.1;22.1;22;22.1;22.1;22.1;22.1;22.1;22.1;22.1;22.1;22.2;22.1;22.1;22.1;22.2;22.2;22.2;22.2;22.2;22.1;22.2;22.2;22.2;22.2;22.2;22.2;22.3;22.2;22.2;22.2;22.2;22.2;22.2;22.1;22.2;22.3;22.3;22.2;22.3;22.2;22.3;22.3;22.2;22.3;22.2;22.3;22.3;22.2;22.3;22.3;22.3;22.3;22.3;22.3;22.3;22.3;22.3;22.3;22.3;22.3;22.4;22.4;22.4;22.4;22.4;22.3;22.3;22.4;22.3;22.4;22.4;22.4;22.5;22.5;22.…
22;22.1;22.1;22.1;22.1;22.1;22.1;22.1;22.1;22.1;22.1;22;22.1;22.1;22.1;22.1;22.2;22.2;22.2;22.2;22.1;22.1;22.2;22.2;22.1;22.2;22.2;22.2;22.3;22.2;22.3;22.2;22.2;22.2;22.2;22.2;22.2;22.3;22.2;22.2;22.2;22.3;22.3;22.2;22.3;22.2;22.3;22.3;22.2;22.2;22.3;22.3;22.3;22.4;22.2;22.3;22.3;22.3;22.3;22.3;22.3;22.3;22.3;22.3;22.3;22.4;22.4;22.4;22.4;22.4;22.4;22.5;22.3;22.4;22.4;22.5;22.4;22.5;22.5;22.5;22.…
22.1;22.1;22.1;22.1;22.1;22.1;22.1;22.1;22.2;22.1;22.1;22.2;22.1;22.1;22.1;22.1;22.1;22.1;22.2;22.2;22.1;22.1;22.2;22.1;22.1;22.2;22.1;22.3;22.2;22.2;22.2;22.2;22.2;22.2;22.2;22.2;22.3;22.2;22.2;22.3;22.2;22.2;22.3;22.2;22.2;22.2;22.2;22.2;22.2;22.3;22.2;22.2;22.3;22.3;22.3;22.3;22.4;22.3;22.3;22.4;22.3;22.3;22.3;22.3;22.4;22.4;22.4;22.4;22.5;22.4;22.5;22.5;22.3;22.3;22.4;22.5;22.4;22.4;22.5;22.5…
22.1;22.1;22.1;22.1;22.1;22.1;22;22.1;22.1;22.1;22.1;22.1;22.2;22.1;22.1;22.2;22.1;22.1;22.1;22.2;22.2;22.2;22.2;22.2;22.2;22.2;22.2;22.2;22.2;22.2;22.2;22.2;22.2;22.2;22.2;22.2;22.2;22.2;22.2;22.2;22.3;22.3;22.3;22.3;22.2;22.3;22.3;22.3;22.2;22.3;22.3;22.3;22.2;22.3;22.2;22.3;22.3;22.3;22.3;22.3;22.3;22.3;22.3;22.3;22.3;22.4;22.4;22.4;22.4;22.4;22.4;22.4;22.4;22.4;22.4;22.4;22.4;22.3;22.4;22.4;2…
22;22.1;22.1;22.1;22.1;22.1;22.1;22.1;22.1;22.1;22.1;22.1;22.1;22.1;22.1;22.2;22.1;22.2;22.1;22.1;22.1;22.1;22.2;22.1;22.1;22.2;22.2;22.2;22.2;22.3;22.2;22.1;22.2;22.2;22.2;22.2;22.2;22.2;22.2;22.2;22.2;22.2;22.2;22.3;22.3;22.3;22.3;22.3;22.3;22.3;22.3;22.2;22.2;22.3;22.2;22.3;22.3;22.3;22.3;22.3;22.4;22.3;22.3;22.4;22.4;22.4;22.4;22.4;22.4;22.4;22.4;22.4;22.5;22.4;22.4;22.4;22.4;22.4;22.4;22.5;2…
22.1;22.1;22.1;22.1;22.1;22.1;22.1;22.1;22.1;22.1;22.1;22.1;22.1;22.1;22.1;22.1;22.2;22.1;22.1;22.1;22.1;22.1;22.1;22.2;22.1;22.1;22.2;22.2;22.2;22.3;22.2;22.2;22.2;22.3;22.2;22.2;22.2;22.2;22.2;22.2;22.2;22.2;22.3;22.2;22.3;22.3;22.3;22.3;22.2;22.3;22.2;22.3;22.2;22.2;22.3;22.3;22.3;22.3;22.4;22.4;22.3;22.4;22.3;22.4;22.4;22.4;22.4;22.4;22.4;22.4;22.4;22.4;22.4;22.4;22.4;22.5;22.4;22.4;22.4;22.4…
22;22.1;22.1;22.1;22.1;22.1;22.1;22.1;22.1;22.1;22.1;22.1;22.1;22.1;22.1;22.1;22.1;22.2;22.1;22.2;22.1;22.1;22.1;22.1;22.1;22.1;22.2;22.2;22.2;22.2;22.2;22.2;22.2;22.3;22.2;22.2;22.2;22.2;22.2;22.2;22.2;22.3;22.3;22.2;22.2;22.3;22.3;22.3;22.3;22.2;22.3;22.3;22.3;22.3;22.2;22.3;22.3;22.3;22.3;22.3;22.4;22.4;22.3;22.3;22.4;22.4;22.4;22.5;22.4;22.4;22.4;22.4;22.4;22.4;22.4;22.5;22.4;22.4;22.4;22.5;2…
22.1;22;22.1;22.1;22.1;22.1;22.1;22;22.1;22.1;22.1;22.1;22.1;22.1;22.1;22.1;22.1;22.1;22.1;22.2;22.1;22.1;22.1;22.2;22.2;22.2;22.2;22.2;22.2;22.2;22.2;22.3;22.2;22.3;22.2;22.3;22.2;22.2;22.2;22.2;22.2;22.2;22.2;22.2;22.2;22.3;22.2;22.3;22.2;22.3;22.3;22.3;22.4;22.3;22.3;22.3;22.3;22.4;22.4;22.4;22.3;22.4;22.5;22.3;22.4;22.4;22.4;22.5;22.4;22.4;22.4;22.4;22.4;22.4;22.4;22.4;22.4;22.4;22.5;22.4;22.…
22.2;22.1;22.1;22.1;22.1;22;22.2;22.2;22.1;22.1;22.1;22.1;22.1;22.1;22.1;22.1;22.1;22.1;22.2;22.1;22.1;22.1;22.1;22.2;22.2;22.2;22.2;22.2;22.3;22.2;22.3;22.2;22.3;22.3;22.2;22.2;22.2;22.2;22.2;22.2;22.2;22.2;22.3;22.2;22.2;22.3;22.3;22.3;22.3;22.3;22.3;22.3;22.3;22.4;22.3;22.3;22.4;22.4;22.4;22.4;22.3;22.4;22.3;22.4;22.3;22.4;22.4;22.4;22.4;22.4;22.6;22.4;22.5;22.4;22.5;22.5;22.5;22.5;22.4;22.5;2…
22;22.1;22.1;22;22.1;22.1;22;22.1;22.1;22.2;22;22.1;22.1;22.1;22.1;22;22.1;22.1;22.1;22.1;22.1;22.1;22.1;22.2;22.1;22.2;22.2;22.2;22.2;22.2;22.2;22.2;22.2;22.2;22.3;22.1;22.1;22.2;22.2;22.2;22.1;22.3;22.2;22.3;22.2;22.2;22.2;22.3;22.3;22.3;22.3;22.3;22.4;22.3;22.3;22.4;22.3;22.4;22.4;22.4;22.4;22.4;22.3;22.3;22.4;22.4;22.4;22.4;22.5;22.5;22.4;22.4;22.4;22.5;22.5;22.5;22.5;22.4;22.4;22.4;22.5;22.5…
22;22;22.1;22.1;22;22.1;22.1;22.1;22.1;22.1;22.1;22.2;22.1;22.1;22.1;22.1;22.1;22.1;22.1;22.1;22.1;22.1;22.1;22.2;22.2;22.2;22.2;22.2;22.2;22.3;22.2;22.3;22.3;22.2;22.3;22.2;22.2;22.2;22.2;22.2;22.2;22.3;22.3;22.3;22.2;22.2;22.2;22.3;22.3;22.3;22.3;22.3;22.3;22.3;22.3;22.4;22.4;22.4;22.4;22.4;22.4;22.4;22.4;22.4;22.4;22.4;22.5;22.4;22.5;22.5;22.4;22.5;22.5;22.4;22.4;22.4;22.4;22.5;22.5;22.5;22.5;…
21.9;22;22;22.1;22;22.1;22.1;22;22.1;22.1;22.1;22.1;22.2;22.1;22.1;22.1;22.1;22.1;22.1;22.1;22.1;22.2;22.2;22.1;22.1;22.2;22.3;22.2;22.3;22.3;22.3;22.3;22.3;22.2;22.3;22.2;22.2;22.2;22.2;22.2;22.2;22.3;22.3;22.4;22.2;22.2;22.2;22.3;22.2;22.3;22.3;22.3;22.3;22.3;22.4;22.4;22.4;22.4;22.4;22.4;22.4;22.4;22.4;22.4;22.4;22.5;22.4;22.5;22.5;22.5;22.5;22.5;22.5;22.5;22.5;22.5;22.5;22.5;22.5;22.5;22.6;22…
22.1;22.1;22.1;22.1;22.1;22.1;22.1;22.1;22.1;22.1;22.1;22.1;22.1;22.1;22.1;22.1;22.2;22.1;22.1;22.1;22.1;22.1;22.2;22.1;22.1;22.2;22.2;22.2;22.3;22.3;22.3;22.3;22.3;22.2;22.2;22.3;22.1;22.2;22.3;22.3;22.3;22.3;22.3;22.3;22.3;22.3;22.3;22.3;22.3;22.3;22.3;22.3;22.3;22.3;22.4;22.4;22.4;22.4;22.4;22.4;22.4;22.4;22.4;22.4;22.4;22.4;22.5;22.5;22.5;22.5;22.5;22.5;22.5;22.5;22.5;22.5;22.6;22.5;22.5;22.6…
22;22.1;22.1;22.1;22.3;22.1;22.1;22.1;22.1;22.1;22.1;22.2;22.1;22.2;22.1;22.1;22.1;22.1;22.1;22.1;22.1;22.2;22.2;22.1;22.2;22.2;22.2;22.2;22.2;22.2;22.2;22.2;22.3;22.3;22.2;22.3;22.3;22.2;22.3;22.2;22.3;22.3;22.3;22.4;22.3;22.3;22.2;22.3;22.3;22.3;22.3;22.3;22.3;22.3;22.4;22.4;22.4;22.4;22.4;22.4;22.4;22.4;22.4;22.4;22.4;22.4;22.5;22.5;22.5;22.5;22.5;22.5;22.5;22.5;22.5;22.5;22.5;22.5;22.5;22.6;2…
22.1;22;22.1;22.1;22.1;22.1;22.1;22.1;22.1;22.1;22.1;22.1;22.1;22.1;22.1;22.1;22.2;22.2;22.1;22.1;22.1;22.2;22.2;22.1;22.1;22.2;22.2;22.2;22.2;22.2;22.2;22.2;22.2;22.2;22.3;22.2;22.3;22.2;22.2;22.3;22.2;22.3;22.3;22.2;22.3;22.4;22.3;22.3;22.3;22.3;22.3;22.3;22.3;22.3;22.3;22.4;22.4;22.4;22.4;22.4;22.4;22.4;22.4;22.4;22.5;22.5;22.5;22.5;22.5;22.5;22.5;22.5;22.5;22.5;22.5;22.5;22.5;22.5;22.5;22.5;2…
22.1;22.1;22.1;22.1;22.1;22.1;22.1;22.1;22.1;22.1;22.1;22.2;22.1;22.1;22.1;22.1;22.1;22.1;22.1;22.1;22.1;22.2;22.1;22.2;22.2;22.2;22.2;22.2;22.3;22.2;22.3;22.3;22.3;22.3;22.2;22.2;22.2;22.3;22.2;22.2;22.2;22.2;22.3;22.2;22.3;22.3;22.3;22.3;22.3;22.3;22.3;22.3;22.3;22.3;22.4;22.4;22.4;22.4;22.4;22.4;22.4;22.4;22.4;22.4;22.4;22.4;22.5;22.5;22.5;22.5;22.5;22.5;22.5;22.5;22.5;22.5;22.5;22.5;22.5;22.6…
22.1;22.1;22.1;22.1;22.1;22.1;22.1;22.1;22.1;22.1;22.1;22.1;22.1;22.1;22.1;22.1;22.1;22.1;22.1;22.1;22.1;22.2;22.2;22.2;22.1;22.2;22.2;22.3;22.2;22.3;22.3;22.3;22.3;22.2;22.3;22.2;22.3;22.3;22.2;22.2;22.2;22.2;22.3;22.3;22.3;22.3;22.3;22.3;22.3;22.3;22.3;22.3;22.3;22.3;22.4;22.4;22.4;22.4;22.4;22.4;22.4;22.4;22.4;22.4;22.4;22.5;22.5;22.5;22.5;22.5;22.5;22.5;22.5;22.5;22.5;22.5;22.5;22.5;22.6;22.6…
22;22.1;22.1;22.1;22.1;22.1;22.1;22.1;22.1;22.1;22.1;22.1;22.1;22.1;21.9;22.1;22.1;22.1;22.1;22.1;22.1;22.1;22.2;22.2;22.2;22.2;22.2;22.2;22.2;22.3;22.3;22.3;22.3;22.3;22.2;22.2;22.3;22.2;22.2;22.3;22.2;22.2;22.3;22.3;22.3;22.3;22.3;22.3;22.3;22.3;22.3;22.3;22.4;22.3;22.4;22.4;22.4;22.4;22.4;22.4;22.4;22.4;22.4;22.4;22.4;22.5;22.5;22.5;22.5;22.5;22.5;22.5;22.5;22.5;22.5;22.5;22.5;22.5;22.6;22.6;2…
22;22;22.1;22.1;22.1;22.1;22.1;22.1;22.1;22.1;22.1;22.1;22;22.1;22;22.1;22.1;22.1;22.1;22.2;22.1;22.1;22.1;22.2;22.2;22.2;22.2;22.2;22.3;22.2;22.3;22.3;22.3;22.3;22.3;22.2;22.2;22.3;22.2;22.3;22.3;22.3;22.3;22.3;22.3;22.3;22.3;22.3;22.3;22.3;22.3;22.3;22.3;22.3;22.4;22.4;22.4;22.4;22.5;22.4;22.5;22.4;22.4;22.4;22.4;22.5;22.5;22.6;22.5;22.5;22.6;22.5;22.5;22.5;22.5;22.5;22.6;22.5;22.5;22.5;22.6;22…
22;22.1;22.1;22;22.1;22.1;22.1;22.1;22.1;22.1;22.1;22.2;22.1;22.2;22.2;22.1;22.1;22;22.1;22.1;22.2;22.2;22.2;22.2;22.2;22.2;22.3;22.2;22.2;22.3;22.3;22.3;22.3;22.3;22.3;22.2;22.2;22.2;22.2;22.2;22.3;22.3;22.3;22.3;22.2;22.3;22.3;22.3;22.3;22.3;22.3;22.2;22.3;22.3;22.4;22.4;22.4;22.4;22.4;22.4;22.4;22.4;22.3;22.4;22.4;22.4;22.5;22.5;22.6;22.5;22.5;22.5;22.5;22.5;22.5;22.6;22.5;22.5;22.5;22.6;22.6;…
22;22;22.1;22.1;22.1;22.1;22.1;22.1;22.1;22.1;22.1;22.1;22.1;22.1;22.1;22.1;22.1;22;22.1;22.1;22.1;22.2;22.2;22.1;22.2;22.2;22.2;22.2;22.2;22.3;22.2;22.3;22.3;22.3;22.3;22.2;22.2;22.3;22.2;22.2;22.3;22.3;22.3;22.3;22.3;22.4;22.4;22.4;22.3;22.2;22.3;22.3;22.3;22.3;22.2;22.4;22.4;22.4;22.4;22.4;22.4;22.4;22.3;22.4;22.4;22.5;22.4;22.5;22.6;22.6;22.5;22.5;22.5;22.5;22.5;22.6;22.5;22.5;22.6;22.6;22.6;…
22;22;22.2;22.2;22.1;22.1;22.1;22.1;22.1;22.1;22;22.1;22.2;22.1;22.1;22.1;22.1;22.1;22.1;22.1;22.1;22.2;22.2;22.2;22.2;22.2;22.2;22.2;22.2;22.2;22.2;22.2;22.2;22.2;22.3;22.2;22.2;22.2;22.2;22.2;22.3;22.3;22.3;22.3;22.3;22.3;22.3;22.4;22.4;22.3;22.4;22.3;22.3;22.3;22.4;22.4;22.4;22.4;22.4;22.4;22.4;22.4;22.4;22.4;22.4;22.4;22.5;22.5;22.6;22.5;22.5;22.6;22.5;22.4;22.5;22.5;22.5;22.5;22.5;22.5;22.6;…
22;22.1;22.1;22.2;22.1;21.9;22;22.1;22.1;22.1;22.1;22.2;22.1;22.1;22.1;22.2;22.1;22;22.1;22.1;22;22.1;22.2;22.1;22.2;22.2;22.2;22.2;22.2;22.1;22.2;22.2;22.3;22.2;22.3;22.2;22.2;22.3;22.2;22.3;22.3;22.3;22.3;22.3;22.3;22.3;22.2;22.4;22.2;22.3;22.2;22.4;22.3;22.3;22.4;22.4;22.4;22.4;22.4;22.4;22.4;22.4;22.5;22.4;22.4;22.5;22.5;22.5;22.5;22.5;22.5;22.5;22.6;22.6;22.6;22.6;22.6;22.5;22.5;22.6;22.6;22…
22;22.1;22.2;22.1;22.2;22.1;22.1;22.1;22.1;22.1;22.1;22.1;22.1;22.1;22.1;22.1;22.2;22.1;22.1;22.1;22.1;22.1;22.2;22.2;22.2;22.2;22.2;22.2;22.2;22.3;22.3;22.2;22.3;22.2;22.2;22.2;22.2;22.2;22.2;22.2;22.2;22.3;22.3;22.3;22.2;22.3;22.3;22.4;22.2;22.2;22.3;22.3;22.4;22.3;22.4;22.4;22.4;22.4;22.4;22.4;22.4;22.4;22.4;22.4;22.4;22.4;22.5;22.5;22.4;22.4;22.5;22.5;22.5;22.5;22.6;22.6;22.6;22.5;22.6;22.5;2…
22;22.1;22.1;22;22.2;22.1;22.1;22.1;22.1;22.1;22;22.1;22.1;22.2;22.1;22.2;22.1;22.1;22.1;22.1;22.1;22.1;22.2;22.2;22.2;22.2;22.1;22.2;22.3;22.2;22.3;22.2;22.3;22.2;22.2;22.3;22.3;22.2;22.2;22.2;22.2;22.2;22.3;22.3;22.3;22.3;22.2;22.4;22.3;22.3;22.3;22.4;22.3;22.4;22.4;22.4;22.4;22.4;22.4;22.4;22.4;22.5;22.4;22.4;22.5;22.4;22.5;22.5;22.5;22.5;22.5;22.5;22.5;22.5;22.6;22.5;22.6;22.6;22.6;22.6;22.6;…
22;22.1;22;22;22.1;22.1;22.1;22.1;22;22.1;22.1;22.1;22.1;22.1;22.1;22.1;22.1;22.2;22.1;22.1;22.1;22.2;22.1;22.1;22.2;22.2;22.2;22.2;22.2;22.2;22.3;22.2;22.3;22.2;22.3;22.2;22.2;22.3;22.2;22.2;22.2;22.3;22.2;22.3;22.3;22.3;22.4;22.4;22.3;22.3;22.4;22.4;22.3;22.4;22.4;22.4;22.4;22.4;22.4;22.4;22.4;22.5;22.5;22.4;22.4;22.5;22.5;22.5;22.5;22.5;22.5;22.5;22.5;22.6;22.5;22.5;22.5;22.6;22.6;22.6;22.6;22…
22.1;22.1;22;22;22.2;22.1;22.1;22.1;22.1;22.1;22.1;22.1;22.2;22.1;22.1;22.2;22.1;22.1;22.2;22.1;22.2;22.1;22.2;22.2;22.2;22.2;22.1;22.2;22.2;22.3;22.3;22.2;22.3;22.2;22.2;22.2;22.2;22.2;22.2;22.2;22.2;22.2;22.2;22.3;22.3;22.3;22.3;22.3;22.2;22.3;22.3;22.4;22.4;22.5;22.4;22.4;22.3;22.4;22.5;22.4;22.4;22.5;22.4;22.4;22.4;22.5;22.5;22.5;22.5;22.6;22.5;22.5;22.5;22.5;22.5;22.5;22.6;22.6;22.6;22.6;22.…
22;22;22.1;22.1;22.2;22.1;22.1;22.1;22.1;22.2;22.1;22.1;22.2;22.2;22.1;22.1;22.1;22.1;22.1;22.2;22.1;22.2;22;22.2;22.2;22.2;22.2;22.2;22.2;22.3;22.2;22.3;22.2;22.2;22.2;22.2;22.2;22.2;22.2;22.2;22.2;22.3;22.3;22.3;22.3;22.3;22.3;22.3;22.3;22.4;22.3;22.4;22.3;22.4;22.3;22.3;22.4;22.4;22.4;22.4;22.4;22.4;22.4;22.4;22.4;22.5;22.4;22.5;22.5;22.5;22.5;22.5;22.5;22.5;22.6;22.5;22.5;22.5;22.6;22.6;22.6;…
22;22;22.1;22.1;22.1;22.1;22.1;22.1;22.2;22.1;22.1;22.2;22.1;22.1;22.2;22.1;22.1;22.1;22.2;22.2;22.2;22.2;22.1;22.2;22.2;22.2;22.2;22.2;22.1;22.2;22.3;22.2;22.3;22.3;22.3;22.2;22.3;22.3;22.2;22.2;22.3;22.3;22.3;22.4;22.3;22.3;22.3;22.3;22.3;22.3;22.4;22.4;22.3;22.3;22.4;22.4;22.4;22.4;22.4;22.4;22.4;22.4;22.4;22.4;22.4;22.4;22.5;22.6;22.5;22.5;22.5;22.5;22.5;22.5;22.6;22.5;22.6;22.6;22.6;22.6;22.…
22;22;22.1;22.1;22.1;22.1;22.1;22.1;22.1;22.1;22.2;22.1;22.1;22.1;22.2;22.1;22.2;22.2;22.1;22.3;22.1;22.1;22.2;22.1;22.2;22.2;22.2;22.3;22.2;22.2;22.3;22.3;22.3;22.3;22.2;22.2;22.3;22.2;22.3;22.3;22.2;22.3;22.3;22.3;22.3;22.3;22.3;22.3;22.3;22.3;22.3;22.4;22.4;22.4;22.4;22.3;22.4;22.4;22.4;22.4;22.4;22.4;22.5;22.4;22.4;22.5;22.5;22.5;22.5;22.6;22.5;22.5;22.5;22.5;22.6;22.5;22.6;22.6;22.6;22.6;22.…
22;22.1;22;22.1;22.1;22.1;22.1;22.1;22.1;22.1;22.1;22.1;22.1;22;22.1;22.1;22.1;22.1;22.1;22.1;22.2;22.2;22.2;22.1;22.2;22.2;22.2;22.2;22.2;22.3;22.3;22.3;22.3;22.2;22.3;22.3;22.2;22.2;22.2;22.2;22.3;22.4;22.3;22.3;22.3;22.3;22.3;22.3;22.3;22.3;22.3;22.3;22.3;22.4;22.3;22.3;22.4;22.4;22.4;22.4;22.4;22.4;22.5;22.4;22.5;22.5;22.5;22.5;22.6;22.6;22.5;22.5;22.5;22.5;22.5;22.6;22.6;22.5;22.6;22.6;22.7;…
22;22;22;22.1;22.1;22.1;22.1;22.1;22.1;22;22.1;22.1;22.1;22.1;22.1;22.2;22;22.2;22.1;22.2;22.1;22.1;22.2;22.2;22.2;22.2;22.2;22.2;22.2;22.2;22.3;22.3;22.2;22.3;22.3;22.2;22.2;22.2;22.2;22.2;22.2;22.2;22.3;22.4;22.4;22.3;22.3;22.3;22.3;22.3;22.4;22.3;22.3;22.3;22.4;22.3;22.4;22.4;22.5;22.4;22.4;22.4;22.4;22.5;22.5;22.5;22.6;22.5;22.6;22.6;22.5;22.6;22.5;22.5;22.5;22.5;22.6;22.5;22.6;22.6;22.7;22.6…
22;22;22;22.1;22.1;22.1;22;22.1;22.1;22.1;22.1;22;22.1;22.2;22.1;22.2;22.2;22.1;22.1;22.1;22;22.2;22.2;22.2;22.2;22.2;22.2;22.2;22.2;22.3;22.2;22.3;22.2;22.3;22.3;22.2;22.2;22.3;22.2;22.2;22.2;22.3;22.3;22.4;22.3;22.3;22.3;22.3;22.2;22.3;22.3;22.3;22.3;22.3;22.4;22.3;22.4;22.3;22.4;22.4;22.4;22.4;22.4;22.4;22.5;22.5;22.5;22.5;22.5;22.6;22.6;22.6;22.5;22.5;22.5;22.6;22.6;22.6;22.6;22.6;22.7;22.6;2…
22.1;22;22;22.1;22.1;22.1;22.1;22.1;22.1;22.2;22.1;22.2;22.1;22.1;22.2;22.2;22.2;22.2;22.1;22.1;22.2;22.2;22.2;22.2;22.2;22.2;22.2;22.2;22.2;22.2;22.4;22.2;22.2;22.2;22.3;22.2;22.2;22.3;22.2;22.2;22.2;22.2;22.3;22.3;22.3;22.3;22.3;22.3;22.3;22.3;22.3;22.3;22.4;22.3;22.4;22.4;22.4;22.4;22.4;22.4;22.4;22.4;22.4;22.4;22.4;22.4;22.5;22.5;22.5;22.5;22.6;22.6;22.5;22.5;22.5;22.5;22.5;22.6;22.6;22.6;22.…
22;22;22;22.1;22.1;22.1;22.1;22.1;22.1;22.1;22.2;22.1;22.1;22.1;22.3;22.2;22.2;22.2;22.1;22.1;22.2;22.2;22.2;22.2;22.2;22.2;22.3;22.2;22.2;22.3;22.3;22.2;22.2;22.2;22.3;22.2;22.1;22.2;22.2;22.2;22.2;22.2;22.3;22.3;22.3;22.3;22.3;22.3;22.3;22.3;22.3;22.3;22.3;22.4;22.4;22.4;22.4;22.5;22.4;22.5;22.4;22.4;22.4;22.4;22.5;22.4;22.5;22.5;22.6;22.5;22.6;22.6;22.5;22.5;22.5;22.5;22.5;22.6;22.6;22.7;22.6;…
22.1;22.1;22;22;22.1;22.1;22.1;22.1;22.1;22.2;22.1;22.1;22.2;22.1;22.1;22.2;22.2;22.1;22.2;22.2;22.2;22.2;22.2;22.2;22.2;22.2;22.2;22.2;22.3;22.3;22.3;22.3;22.3;22.2;22.3;22.3;22.3;22.2;22.3;22.3;22.2;22.3;22.3;22.3;22.2;22.3;22.3;22.3;22.3;22.3;22.4;22.4;22.4;22.4;22.4;22.4;22.4;22.5;22.4;22.4;22.4;22.4;22.4;22.4;22.4;22.4;22.5;22.5;22.5;22.5;22.6;22.6;22.6;22.5;22.4;22.6;22.6;22.6;22.6;22.6;22.…
22;22;22;22.1;22.1;22.1;22.2;22.1;22.2;22.1;22.2;22.2;22.2;22.2;22.3;22.2;22.2;22.1;22.2;22.2;22.1;22.2;22.2;22.2;22.2;22.2;22.2;22.2;22.2;22.3;22.3;22.3;22.3;22.3;22.3;22.3;22.3;22.3;22.2;22.2;22.3;22.3;22.3;22.3;22.3;22.3;22.3;22.3;22.3;22.4;22.3;22.4;22.3;22.4;22.4;22.4;22.4;22.5;22.4;22.4;22.4;22.4;22.4;22.4;22.4;22.5;22.5;22.5;22.6;22.6;22.6;22.5;22.5;22.5;22.6;22.6;22.6;22.6;22.6;22.6;22.6;…
22.1;22.2;22.1;22;22.2;22.1;22.1;22.1;22.1;22.1;22.1;22.2;22.1;22.1;22.2;22.1;22.1;22.1;22.1;22.2;22.3;22.2;22.2;22.3;22.2;22.2;22.3;22.2;22.3;22.3;22.3;22.3;22.3;22.3;22.3;22.3;22.3;22.3;22.3;22.2;22.3;22.3;22.3;22.3;22.3;22.3;22.3;22.3;22.3;22.3;22.3;22.4;22.4;22.4;22.4;22.4;22.4;22.4;22.5;22.4;22.4;22.4;22.4;22.4;22.4;22.4;22.6;22.5;22.6;22.5;22.6;22.5;22.6;22.5;22.5;22.5;22.5;22.6;22.6;22.5;2…
22.1;22.1;22.1;22;22.2;22.1;22.1;22;22.2;22.2;22.2;22.1;22.1;22.2;22.2;22.1;22.2;22.1;22.1;22.1;22.2;22.2;22.3;22.2;22.2;22.2;22.2;22.2;22.3;22.3;22.3;22.3;22.3;22.3;22.3;22.3;22.3;22.3;22.2;22.3;22.3;22.3;22.3;22.3;22.3;22.3;22.3;22.3;22.3;22.4;22.4;22.4;22.4;22.4;22.4;22.4;22.4;22.4;22.4;22.5;22.4;22.4;22.4;22.4;22.4;22.4;22.4;22.4;22.6;22.5;22.5;22.5;22.5;22.6;22.5;22.5;22.5;22.5;22.6;22.5;22.…
22.1;22.1;22.1;22.1;22.2;22.1;22.2;22.2;22;22.1;22.1;22.1;22.1;22.2;22.2;22.2;22.1;22.1;22.1;22.2;22.1;22.1;22.2;22.3;22.2;22.3;22.2;22.2;22.3;22.3;22.3;22.3;22.3;22.3;22.3;22.3;22.2;22.3;22.3;22.3;22.3;22.3;22.3;22.3;22.3;22.3;22.3;22.4;22.3;22.3;22.3;22.3;22.4;22.4;22.3;22.3;22.4;22.4;22.4;22.4;22.4;22.4;22.4;22.4;22.4;22.5;22.5;22.4;22.5;22.6;22.5;22.6;22.5;22.5;22.5;22.5;22.5;22.6;22.5;22.6;2…
22;22.1;22.1;22.1;22.2;22.1;22.1;22.1;22.1;22.2;22.1;22.1;22.1;22.1;22.1;22.1;22.1;22.2;22.1;22.1;22.1;22.2;22.2;22.2;22.2;22.2;22.3;22.3;22.3;22.3;22.3;22.3;22.2;22.3;22.3;22.2;22.3;22.3;22.3;22.3;22.3;22.3;22.3;22.3;22.3;22.3;22.3;22.3;22.3;22.4;22.3;22.3;22.4;22.3;22.3;22.4;22.4;22.4;22.4;22.4;22.4;22.4;22.5;22.5;22.5;22.5;22.5;22.6;22.5;22.5;22.5;22.5;22.5;22.5;22.5;22.5;22.6;22.5;22.6;22.6;2…
22.1;22.1;22.1;22.1;22.1;22.1;22.3;22.1;22.1;22.1;22.1;22.2;22.1;22.2;22.2;22.2;21.9;22.1;22.1;22.2;22.1;22.1;22.2;22.2;22.2;22.3;22.3;22.2;22.3;22.3;22.3;22.3;22.2;22.3;22.3;22.2;22.2;22.2;22.3;22.3;22.3;22.3;22.3;22.3;22.4;22.3;22.3;22.4;22.3;22.3;22.3;22.4;22.3;22.4;22.4;22.4;22.4;22.4;22.4;22.4;22.4;22.4;22.4;22.4;22.4;22.4;22.5;22.5;22.5;22.5;22.6;22.5;22.5;22.5;22.5;22.6;22.6;22.6;22.6;22.6…
22.1;22.1;22.1;22.1;22.1;22.1;22;22.1;22.1;22.1;22.1;22.1;22.2;22.1;22.1;22.1;22.1;22;22.1;22.1;22.1;22.2;22.1;22.2;22.2;22.2;22.2;22.2;22.3;22.3;22.3;22.3;22.3;22.3;22.2;22.3;22.3;22.3;22.3;22.3;22.3;22.3;22.3;22.3;22.3;22.3;22.3;22.4;22.3;22.3;22.4;22.3;22.3;22.4;22.3;22.4;22.4;22.4;22.4;22.4;22.4;22.4;22.4;22.4;22.4;22.4;22.4;22.5;22.5;22.5;22.5;22.5;22.5;22.6;22.5;22.6;22.6;22.6;22.6;22.6;22.…
22.1;22.1;22.1;22.1;22.1;22.1;22.1;22.2;22.1;22.2;22.1;22.1;22.1;22.1;22.1;22.1;22;22.1;22.1;22.1;22.1;22.1;22.2;22.2;22.2;22.2;22.2;22.2;22.2;22.3;22.3;22.3;22.3;22.2;22.3;22.3;22.3;22.2;22.3;22.3;22.2;22.3;22.3;22.4;22.3;22.3;22.4;22.4;22.3;22.3;22.3;22.3;22.4;22.3;22.4;22.4;22.4;22.4;22.4;22.4;22.4;22.4;22.4;22.4;22.4;22.4;22.4;22.5;22.5;22.5;22.5;22.5;22.5;22.5;22.6;22.6;22.6;22.6;22.6;22.6;2…
21.9;22.1;22.1;22.1;22.1;22.1;22.1;22.1;22.1;22.1;22.2;22.1;22.2;22.2;22.1;22.1;22.1;22.1;22.1;22.1;22.1;22.2;22.2;22.3;22.2;22.2;22.2;22.2;22.2;22.3;22.3;22.3;22.2;22.2;22.3;22.2;22.2;22.3;22.3;22.2;22.3;22.2;22.3;22.3;22.3;22.3;22.3;22.4;22.3;22.3;22.3;22.3;22.4;22.3;22.3;22.4;22.3;22.4;22.4;22.4;22.4;22.4;22.3;22.4;22.4;22.4;22.5;22.5;22.5;22.5;22.5;22.5;22.5;22.4;22.5;22.6;22.5;22.6;22.6;22.6…
22.1;22.1;22.1;22.1;22.2;22.1;22.2;22.1;22.1;22.1;22.1;22.1;22.2;22.2;22.2;22.1;22.1;22.1;22.1;22.1;22.1;22.1;22.2;22.2;22.2;22.1;22;22.2;22.3;22.3;22.3;22.3;22.2;22.2;22.3;22.3;22.3;22.2;22.2;22.3;22.3;22.3;22.3;22.3;22.4;22.3;22.3;22.4;22.3;22.3;22.3;22.3;22.3;22.3;22.3;22.4;22.4;22.4;22.4;22.5;22.4;22.4;22.4;22.4;22.4;22.4;22.5;22.4;22.5;22.5;22.5;22.5;22.5;22.5;22.5;22.5;22.5;22.5;22.5;22.5;2…
22.1;22.1;22.1;22.1;22.1;22.1;22.1;22.1;22.1;22.1;22.1;22.2;22.2;22.2;22.1;22.1;22.1;22.1;22.1;22.2;22.2;22.2;22.2;22.2;22.2;22.3;22.2;22.2;22.4;22.3;22.2;22.3;22.2;22.3;22.3;22.2;22.2;22.3;22.3;22.3;22.3;22.2;22.3;22.3;22.3;22.3;22.3;22.3;22.3;22.2;22.3;22.3;22.3;22.3;22.3;22.4;22.4;22.4;22.5;22.4;22.4;22.4;22.4;22.4;22.4;22.4;22.4;22.5;22.5;22.5;22.5;22.4;22.5;22.5;22.5;22.5;22.6;22.6;22.5;22.6…
22.1;22.1;22.1;22.1;22.1;22.2;22.1;22.1;22.2;22.1;22.2;22.2;22.2;22.2;22.1;22.2;22.2;22.2;22.1;22.1;22.1;22.2;22.2;22.2;22.2;22.2;22.3;22.2;22.3;22.3;22.3;22.3;22.3;22.2;22.2;22.2;22.2;22.3;22.3;22.3;22.2;22.3;22.4;22.4;22.3;22.3;22.3;22.4;22.3;22.4;22.3;22.3;22.3;22.3;22.4;22.3;22.4;22.4;22.4;22.5;22.4;22.4;22.4;22.4;22.4;22.5;22.5;22.4;22.5;22.5;22.5;22.5;22.5;22.5;22.5;22.6;22.5;22.5;22.6;22.6…
22.1;22.1;22.1;22.1;22.1;22.1;22.1;22.1;22.1;22.1;22.1;22.2;22.2;22.2;22.2;22.2;22.2;22.1;22.2;22.1;22.2;22.2;22.2;22.2;22.3;22.3;22.2;22.2;22.3;22.3;22.3;22.3;22.3;22.3;22.2;22.1;22.2;22.2;22.3;22.3;22.2;22.2;22.3;22.4;22.4;22.3;22.3;22.3;22.3;22.3;22.3;22.2;22.3;22.3;22.3;22.3;22.3;22.4;22.4;22.4;22.4;22.4;22.4;22.4;22.4;22.4;22.4;22.5;22.5;22.5;22.4;22.5;22.4;22.6;22.6;22.6;22.5;22.5;22.6;22.5…
22.1;22.1;22.1;22.1;22.1;22.1;22.1;22.2;22.2;22.1;22.1;22.1;22.2;22.2;22.1;22.3;22.2;22.1;22.2;22.2;22.2;22.2;22.2;22.3;22.2;22.2;22.2;22.3;22.4;22.3;22.3;22.2;22.3;22.2;22.3;22.2;22.2;22.3;22.2;22.2;22.2;22.2;22.3;22.3;22.3;22.3;22.3;22.3;22.3;22.2;22.3;22.2;22.3;22.3;22.3;22.3;22.3;22.4;22.4;22.4;22.4;22.5;22.4;22.4;22.5;22.4;22.4;22.4;22.4;22.4;22.5;22.5;22.5;22.5;22.6;22.6;22.6;22.6;22.7;22.6…
22.1;22.1;22.2;22.1;22.1;22.1;22.1;22.1;22.1;22.1;22.1;22.2;22.1;22.1;22.2;22.2;22.2;22.2;22.2;22.2;22.2;22.2;22.2;22.2;22.2;22.2;22.2;22.2;22.2;22.3;22.3;22.2;22.2;22.3;22.2;22.2;22.2;22.2;22.2;22.3;22.3;22.3;22.3;22.3;22.3;22.3;22.3;22.3;22.2;22.3;22.3;22.3;22.3;22.3;22.3;22.3;22.4;22.4;22.4;22.4;22.4;22.4;22.4;22.4;22.4;22.4;22.4;22.4;22.5;22.5;22.5;22.5;22.5;22.5;22.6;22.6;22.6;22.5;22.6;22.5…
22.1;22.1;22.1;22.1;22.1;22.1;22.1;22.1;22.1;22.1;22.2;22.1;22.2;22.2;22.1;22.1;22.1;22.2;22.2;22.2;22.2;22.2;22.2;22.2;22.2;22.2;22.2;22.2;22.2;22.3;22.2;22.2;22.3;22.3;22.3;22.3;22.2;22.3;22.2;22.2;22.3;22.3;22.2;22.3;22.2;22.2;22.3;22.3;22.2;22.3;22.3;22.3;22.3;22.3;22.3;22.3;22.3;22.4;22.4;22.4;22.4;22.4;22.4;22.4;22.4;22.4;22.4;22.4;22.5;22.4;22.4;22.5;22.5;22.5;22.5;22.6;22.5;22.5;22.6;22.6…
22;22.1;22.1;22.1;22.2;22.1;22.1;22.1;22.1;22.1;22.2;22.1;22.2;22.2;22.2;22.2;22.2;22.2;22.1;22.2;22.1;22.2;22.2;22.3;22.2;22.2;22.2;22.3;22.3;22.3;22.3;22.3;22.3;22.3;22.2;22.2;22.2;22.2;22.2;22.2;22.2;22.2;22.3;22.3;22.3;22.2;22.3;22.3;22.3;22.3;22.3;22.3;22.3;22.3;22.3;22.3;22.3;22.4;22.4;22.4;22.4;22.4;22.3;22.4;22.4;22.4;22.4;22.5;22.4;22.5;22.4;22.5;22.5;22.5;22.5;22.5;22.5;22.5;22.5;22.5;2…
22;22.1;22.1;22.1;22.1;22.1;22.1;22.1;22.1;22;22.1;22.2;22.1;22.2;22.1;22.2;22.2;22.1;22.2;22.2;22.2;22.1;22.2;22.2;22.2;22.2;22.2;22.3;22.3;22.3;22.3;22.3;22.3;22.2;22.3;22.2;22.2;22.3;22.2;22.2;22.2;22.2;22.2;22.3;22.3;22.2;22.2;22.3;22.2;22.3;22.3;22.3;22.3;22.3;22.3;22.3;22.3;22.3;22.3;22.4;22.4;22.4;22.3;22.4;22.4;22.4;22.4;22.4;22.5;22.5;22.5;22.5;22.5;22.5;22.5;22.5;22.5;22.5;22.5;22.5;22.…
22;22.1;22.1;22.1;22.1;22.1;22.1;22.1;22.1;22.1;22.1;22.2;22.2;22.2;22.2;22.2;22.3;22.1;22.2;22.2;22.1;22.2;22.2;22.1;22.1;22.2;22.2;22.2;22.3;22.3;22.3;22.3;22.2;22.3;22.2;22.2;22.2;22.3;22.2;22.3;22.3;22.2;22.3;22.3;22.3;22.2;22.3;22.3;22.2;22.3;22.3;22.3;22.3;22.3;22.3;22.3;22.3;22.4;22.4;22.3;22.3;22.3;22.4;22.3;22.4;22.4;22.4;22.4;22.5;22.5;22.5;22.5;22.5;22.5;22.5;22.5;22.5;22.6;22.6;22.5;2…
22;22.1;22.1;22.1;22.1;22.1;22.1;22;22.1;22;22.2;22.2;22.1;22.2;22.2;22.2;22.1;22.2;22.3;22;22.2;22.2;22.3;22.2;22.2;22.2;22.2;22.2;22.3;22.3;22.3;22.2;22.3;22.3;22.2;22.2;22.2;22.2;22.2;22.3;22.2;22.1;22.2;22.3;22.2;22.3;22.2;22.3;22.3;22.3;22.3;22.3;22.2;22.3;22.3;22.3;22.3;22.4;22.4;22.3;22.4;22.4;22.4;22.4;22.4;22.4;22.4;22.4;22.5;22.5;22.5;22.5;22.5;22.5;22.5;22.5;22.5;22.5;22.6;22.5;22.6;22…
22;22.1;22.2;22.1;22.1;22.1;22.1;22.1;22.1;22.1;22.1;22.1;22.2;22.2;22.2;22.2;22.2;22.1;22.2;22.2;22.1;22.2;22.3;22.2;22.2;22.2;22.2;22.2;22.3;22.3;22.3;22.3;22.2;22.3;22.2;22.2;22.2;22.3;22.3;22.3;22.3;22.3;22.3;22.3;22.3;22.3;22.2;22.3;22.3;22.3;22.3;22.2;22.3;22.3;22.4;22.4;22.4;22.3;22.3;22.4;22.4;22.3;22.5;22.4;22.4;22.4;22.4;22.5;22.5;22.6;22.5;22.5;22.5;22.5;22.5;22.5;22.5;22.5;22.6;22.6;2…
22.1;22.1;22.2;22.1;22.2;22.1;22.1;22.1;22.1;22;22.1;22.2;22.1;22.2;22.2;22.2;22.1;22.2;22.1;22.2;22.1;22.2;22.2;22.2;22.2;22.2;22.2;22.2;22.3;22.3;22.3;22.3;22.2;22.3;22.2;22.3;22.3;22.3;22.3;22.3;22.3;22.3;22.3;22.3;22.3;22.3;22.3;22.3;22.3;22.2;22.3;22.2;22.2;22.3;22.4;22.3;22.3;22.4;22.4;22.3;22.4;22.4;22.4;22.4;22.4;22.4;22.5;22.5;22.5;22.6;22.6;22.5;22.5;22.5;22.5;22.5;22.5;22.5;22.6;22.6;2…
22.1;22.1;22.1;22.2;22.2;22.1;22.1;22.1;22.2;22.2;22.2;22.2;22.1;22.1;22.1;22.1;22.1;22.1;22.1;22.2;22.2;22.1;22.3;22.2;22.3;22.2;22.3;22.2;22.3;22.3;22.3;22.3;22.3;22.3;22.3;22.3;22.2;22.3;22.2;22.3;22.3;22.3;22.4;22.3;22.2;22.3;22.3;22.3;22.3;22.2;22.2;22.2;22.3;22.4;22.4;22.4;22.4;22.3;22.3;22.4;22.5;22.4;22.4;22.4;22.4;22.4;22.5;22.5;22.5;22.5;22.6;22.5;22.5;22.5;22.5;22.5;22.5;22.5;22.6;22.6…
22;22.1;22.1;22.1;22.1;22.1;22.1;22.2;22.1;22.2;22.2;22.1;22.2;22.1;22.1;22.1;22.1;22.1;22.2;22.2;22.1;22.2;22.2;22.2;22.2;22.3;22.2;22.2;22.3;22.3;22.3;22.3;22.3;22.3;22.3;22.3;22.3;22.3;22.3;22.3;22.3;22.3;22.3;22.3;22.2;22.3;22.2;22.3;22.2;22.3;22.3;22.3;22.3;22.3;22.3;22.4;22.4;22.4;22.4;22.4;22.4;22.4;22.4;22.3;22.3;22.4;22.5;22.5;22.5;22.5;22.5;22.5;22.5;22.5;22.5;22.5;22.5;22.5;22.6;22.6;2…
22;22.1;22.1;22.1;22.1;22.1;22.1;22.1;22.1;22.1;22.1;22.1;22.1;22.2;22.2;22.1;22.1;22.1;22.1;22.2;22.1;22.1;22.2;22.2;22.2;22.2;22.3;22.2;22.3;22.3;22.3;22.3;22.3;22.3;22.3;22.3;22.3;22.2;22.2;22.3;22.3;22.3;22.3;22.3;22.3;22.3;22.3;22.2;22.2;22.3;22.3;22.3;22.3;22.3;22.4;22.3;22.4;22.4;22.4;22.4;22.4;22.3;22.4;22.4;22.3;22.4;22.4;22.4;22.4;22.5;22.5;22.5;22.5;22.5;22.5;22.5;22.5;22.5;22.6;22.5;2…
22;22.1;22.1;21.9;22.2;22.1;22.1;22;22.1;22.1;22.1;22.1;22.1;22.1;22.2;22.2;22.2;22.1;22.1;22.2;22.2;22.2;22.2;22.3;22.2;22.2;22.2;22.2;22.3;22.3;22.3;22.3;22.3;22.3;22.3;22.3;22.3;22.3;22.2;22.3;22.3;22.3;22.4;22.3;22.3;22.3;22.3;22.3;22.3;22.3;22.2;22.3;22.3;22.4;22.4;22.3;22.4;22.4;22.5;22.4;22.4;22.4;22.3;22.4;22.3;22.4;22.4;22.4;22.5;22.5;22.5;22.5;22.5;22.5;22.5;22.5;22.5;22.6;22.6;22.6;22.…
22.1;22.1;22.1;22.1;22.1;22.1;22.1;22.1;22.1;22.1;22.2;22.2;22;22.1;22.2;22.1;22.1;22.1;22.2;22.2;22.2;22.2;22.2;22.3;22.2;22.2;22.2;22.2;22.3;22.3;22.5;22.3;22.3;22.3;22.3;22.3;22.2;22.3;22.3;22.2;22.3;22.3;22.3;22.3;22.3;22.3;22.3;22.3;22.3;22.3;22.3;22.3;22.3;22.3;22.3;22.3;22.4;22.4;22.4;22.4;22.4;22.4;22.4;22.4;22.4;22.4;22.5;22.5;22.5;22.6;22.5;22.5;22.5;22.5;22.5;22.5;22.5;22.5;22.6;22.5;2…
22.1;22.1;22.1;22.1;22.1;22;22.2;22.1;22.1;22.1;22.2;22.2;22.1;22.2;22.2;22.2;22.1;22.2;22.1;22.2;22.2;22.2;22.3;22.2;22.2;22.2;22.3;22.3;22.3;22.3;22.3;22.3;22.3;22.3;22.3;22.3;22.3;22.3;22.3;22.2;22.3;22.3;22.3;22.3;22.2;22.3;22.3;22.3;22.3;22.3;22.3;22.3;22.3;22.3;22.3;22.3;22.3;22.3;22.4;22.4;22.3;22.4;22.4;22.4;22.4;22.4;22.4;22.5;22.5;22.6;22.5;22.6;22.5;22.5;22.5;22.5;22.5;22.6;22.5;22.6;2…
22.1;22.1;22.1;22;22.1;22.1;22.1;22.1;22.2;22.2;22.2;22.1;22;22.2;22.1;22.2;22.1;22.2;22.1;22.2;22.2;22.3;22.3;22.3;22.2;22.2;22.3;22.3;22.3;22.3;22.5;22.3;22.3;22.3;22.3;22.3;22.2;22.3;22.2;22.3;22.3;22.3;22.3;22.3;22.2;22.2;22.3;22.3;22.3;22.3;22.3;22.3;22.3;22.3;22.3;22.3;22.3;22.3;22.4;22.3;22.3;22.3;22.4;22.4;22.4;22.4;22.5;22.6;22.4;22.6;22.5;22.5;22.5;22.5;22.5;22.5;22.5;22.6;22.5;22.6;22.…
21.9;22.1;22.1;22.1;22.1;22.1;22.1;22.1;22.1;22.2;22.2;22.2;22.1;22.1;22.3;22.2;22.2;22.2;22.2;22.2;22.2;22.3;22.3;22.3;22.2;22.2;22.3;22.3;22.3;22.3;22.3;22.3;22.3;22.3;22.3;22.2;22.2;22.3;22.3;22.3;22.3;22.3;22.3;22.2;22.3;22.3;22.3;22.3;22.3;22.3;22.3;22.3;22.3;22.2;22.3;22.3;22.3;22.3;22.4;22.4;22.3;22.3;22.4;22.4;22.4;22.4;22.4;22.5;22.5;22.6;22.5;22.5;22.4;22.4;22.5;22.5;22.6;22.5;22.5;22.6…
22;22;22.1;22;22.1;22.1;22.2;22;22.1;22.2;22.2;22.2;22.2;22.3;22.3;22.1;22.2;22.3;22.2;22.2;22.3;22.3;22.2;22.3;22.2;22.3;22.3;22.3;22.3;22.4;22.3;22.3;22.3;22.2;22.3;22.3;22.2;22.2;22.3;22.3;22.2;22.3;22.3;22.3;22.3;22.2;22.2;22.3;22.2;22.3;22.2;22.2;22.3;22.2;22.3;22.3;22.4;22.3;22.4;22.3;22.3;22.3;22.4;22.4;22.4;22.4;22.5;22.5;22.5;22.5;22.5;22.5;22.5;22.5;22.4;22.5;22.5;22.5;22.5;22.5;22.6;22…
21.9;22;22.1;22.1;22.1;22.1;22.2;22.1;22.2;22.2;22.2;22.2;22.2;22.2;22.3;22.2;22.2;22.2;22.2;22.3;22.3;22.1;22.3;22.2;22.3;22.3;22.2;22.3;22.2;22.3;22.3;22.2;22.3;22.2;22.2;22.3;22.3;22.2;22.2;22.3;22.3;22.3;22.3;22.3;22.3;22.2;22.3;22.3;22.3;22.3;22.2;22.2;22.2;22.2;22.3;22.4;22.3;22.4;22.3;22.3;22.3;22.3;22.4;22.4;22.4;22.4;22.5;22.5;22.5;22.4;22.4;22.4;22.4;22.5;22.5;22.5;22.5;22.5;22.5;22.5;2…
22;22.1;22.2;22.2;22.2;22.1;22.1;22.1;22.3;22.3;22.2;22.3;22.2;22.2;22.2;22.3;22.2;22.2;22.1;22.2;22.2;22.2;22.3;22.2;22.2;22.3;22.2;22.3;22.3;22.3;22.3;22.3;22.2;22.3;22.2;22.3;22.2;22.2;22.2;22.3;22.2;22.3;22.3;22.2;22.3;22.3;22.3;22.2;22.2;22.2;22.2;22.2;22.3;22.3;22.3;22.3;22.3;22.3;22.4;22.4;22.3;22.4;22.4;22.4;22.3;22.4;22.3;22.4;22.5;22.4;22.4;22.4;22.5;22.5;22.5;22.5;22.5;22.5;22.5;22.5;2…
22.1;22;22.1;21.9;22.1;22.1;22.1;22.1;22.1;22.2;22.3;22.2;22.2;22.2;22.2;22.2;22.1;22.1;22.1;22.1;22.2;22.1;22.3;22.2;22.2;22.1;22.3;22.2;22.3;22.3;22.3;22.3;22.4;22.3;22.2;22.3;22.3;22.2;22.3;22.2;22.3;22.2;22.2;22.3;22.3;22.3;22.3;22.3;22.2;22.3;22.3;22.2;22.3;22.2;22.3;22.3;22.3;22.3;22.4;22.3;22.3;22.4;22.3;22.4;22.3;22.4;22.3;22.5;22.5;22.5;22.4;22.4;22.5;22.4;22.4;22.5;22.5;22.5;22.5;22.5;2…
22.2;22.2;22.2;22.2;22.1;22.1;22.2;22.1;22.1;22.3;22.3;22.2;22.2;22.1;22.1;22.2;22.2;22.1;22.1;22.2;22.2;22.2;22.3;22.3;22.2;22.3;22.3;22.3;22.3;22.3;22.3;22.3;22.3;22.3;22.3;22.3;22.3;22.3;22.3;22.3;22.2;22.2;22.2;22.3;22.3;22.3;22.3;22.3;22.2;22.3;22.3;22.3;22.2;22.3;22.3;22.3;22.3;22.3;22.4;22.3;22.3;22.4;22.4;22.4;22.4;22.4;22.4;22.4;22.5;22.5;22.5;22.5;22.5;22.4;22.5;22.5;22.5;22.5;22.5;22.5…
22;22;22.1;22.1;22.2;22.2;22.2;22;22.2;22.1;22.2;22.2;22.2;22.1;22.2;22.1;22.2;22.1;22.1;22.1;22.2;22.2;22.3;22.3;22.2;22.2;22.3;22.3;22.3;22.3;22.4;22.3;22.3;22.4;22.3;22.3;22.2;22.2;22.2;22.2;22.2;22.2;22.2;22.2;22.3;22.3;22.3;22.3;22.3;22.3;22.3;22.2;22.3;22.3;22.3;22.3;22.3;22.3;22.3;22.3;22.4;22.4;22.3;22.4;22.4;22.4;22.4;22.4;22.5;22.5;22.5;22.5;22.5;22.5;22.4;22.4;22.5;22.5;22.5;22.5;22.5;…
22.1;22.1;22.1;22;22;22;22.1;22.1;22.1;22.1;22.2;22.2;22.2;22.1;22.2;22.1;22.1;22.1;22.1;22.1;22.1;22.2;22.2;22.2;22.2;22.3;22.3;22.2;22.3;22.3;22.3;22.3;22.2;22.1;22.2;22.2;22.3;22.3;22.2;22.3;22.3;22.2;22.2;22.2;22.3;22.3;22.3;22.3;22.2;22.3;22.3;22.3;22.4;22.4;22.3;22.3;22.3;22.3;22.3;22.3;22.4;22.4;22.3;22.4;22.4;22.4;22.4;22.4;22.5;22.5;22.5;22.5;22.5;22.5;22.5;22.5;22.5;22.5;22.5;22.5;22.5;…
22.1;22.1;22.1;22.1;22.1;22.1;22.1;22.1;22.1;22.2;22.2;22.2;22.2;22.2;22.2;22.2;22.1;22.1;22;22.2;22.2;22.3;22.3;22.3;22.2;22.3;22.2;22.2;22.3;22.3;22.3;22.2;22.3;22.3;22.2;22.2;22.2;22.2;22.3;22.2;22.3;22.3;22.3;22.2;22.3;22.2;22.3;22.3;22.2;22.3;22.3;22.3;22.3;22.3;22.2;22.3;22.3;22.3;22.3;22.3;22.3;22.4;22.4;22.4;22.4;22.4;22.4;22.5;22.4;22.5;22.4;22.4;22.4;22.4;22.4;22.4;22.5;22.5;22.5;22.6;2…
22.1;22.1;22.1;22.1;22.1;22;22.1;22;22.1;22.1;22.2;22.2;22.2;22.2;22.2;22.2;22.1;22.1;22.1;22.2;22.2;22.2;22.3;22.2;22.2;22.3;22.2;22.2;22.4;22.2;22.3;22.3;22.3;22.2;22.2;22.2;22.2;22.2;22.2;22.3;22.3;22.2;22.3;22.3;22.2;22.2;22.3;22.2;22.2;22.3;22.3;22.3;22.3;22.3;22.3;22.3;22.3;22.3;22.3;22.3;22.3;22.3;22.3;22.4;22.4;22.4;22.4;22.5;22.5;22.5;22.5;22.4;22.4;22.4;22.5;22.4;22.5;22.5;22.5;22.5;22.…
22.1;22.1;22.1;22.1;22.1;22.1;22.1;22.1;22.1;22.1;22.2;22.2;22.2;22.1;22.2;22.1;22.1;22.2;22.1;22;22.1;22;22.3;22.2;22.3;22.2;22.2;22.2;22.2;22.2;22.3;22.2;22.2;22.3;22.3;22.2;22.2;22.2;22.2;22.2;22.3;22.3;22.3;22.2;22.2;22.2;22.2;22.3;22.2;22.3;22.2;22.2;22.2;22.3;22.2;22.3;22.3;22.3;22.3;22.3;22.3;22.4;22.4;22.3;22.4;22.4;22.4;22.4;22.4;22.5;22.4;22.4;22.4;22.4;22.4;22.5;22.5;22.4;22.5;22.5;22.…
22;22.1;22.1;22.1;22.1;22.1;22.1;22.1;22.1;22.1;22.1;22.2;22.2;22.1;22.2;22.2;22.1;22.1;22;22.2;22.2;22.2;22.2;22.2;22.2;22.2;22.2;22.2;22.2;22.2;22.2;22.2;22.2;22.2;22.3;22.2;22.2;22.2;22.2;22.2;22.3;22.2;22.3;22.3;22.2;22.2;22.2;22.2;22.2;22.3;22.3;22.3;22.3;22.4;22.3;22.3;22.3;22.3;22.4;22.4;22.3;22.3;22.3;22.4;22.4;22.4;22.4;22.4;22.4;22.4;22.5;22.4;22.3;22.3;22.3;22.4;22.4;22.4;22.5;22.6;22.…
22.2;22.1;22.1;22.1;22.1;22.1;22.1;22.1;22.1;22.1;22.1;22.1;22.1;22.1;22.1;22.2;22.1;22.1;22.1;22.1;22.1;22.3;22.2;22.2;22.3;22.2;22.2;22.2;22.2;22.3;22.3;22.2;22.2;22.3;22.3;22.3;22.2;22.3;22.3;22.3;22.2;22.2;22.3;22.3;22.3;22.2;22.2;22.3;22.2;22.2;22.2;22.3;22.3;22.3;22.3;22.4;22.4;22.3;22.4;22.3;22.3;22.3;22.3;22.4;22.3;22.4;22.3;22.4;22.4;22.4;22.4;22.4;22.3;22.4;22.4;22.4;22.4;22.5;22.5;22.5…
22;22.1;22.1;22.1;22.1;22.1;22.1;22.1;22.2;22.2;22.1;22.1;22.2;22.2;22.2;22.1;22.1;22.1;22.2;22.1;22.2;22.2;22.3;22.3;22.2;22.3;22.2;22.3;22.2;22.3;22.3;22.3;22.2;22.3;22.3;22.3;22.3;22.3;22.3;22.2;22.3;22.3;22.3;22.3;22.2;22.2;22.2;22.3;22.3;22.3;22.3;22.2;22.2;22.3;22.3;22.4;22.3;22.3;22.3;22.3;22.3;22.4;22.3;22.4;22.3;22.4;22.3;22.4;22.4;22.4;22.4;22.4;22.4;22.4;22.4;22.4;22.4;22.4;22.5;22.5;2…
22.1;22.1;22.1;22.1;22.2;22.1;22.1;22.1;22.1;22.2;22.2;22.1;22.2;22.1;22.2;22.1;22.1;22.2;22.1;22.2;22.2;22.2;22.3;22.2;22.2;22.2;22.2;22.3;22.3;22.3;22.3;22.3;22.3;22.3;22.2;22.3;22.3;22.3;22.3;22.3;22.2;22.2;22.2;22.3;22.2;22.3;22.3;22.3;22.3;22.2;22.2;22.3;22.2;22.2;22.3;22.3;22.3;22.3;22.3;22.3;22.3;22.3;22.3;22.4;22.3;22.4;22.4;22.4;22.4;22.4;22.4;22.4;22.4;22.4;22.4;22.5;22.4;22.5;22.5;22.5…
22.1;22.2;22.1;22.1;22.1;22.1;22;22.1;22.1;22.1;22.1;22.1;22.2;22.2;22.2;22.2;22.1;22.1;22.2;22.1;22.2;22.2;22.3;22.2;22.2;22.3;22.2;22.3;22.3;22.3;22.3;22.3;22.3;22.3;22.3;22.3;22.3;22.3;22.3;22.3;22.2;22.3;22.3;22.3;22.3;22.2;22.3;22.3;22.2;22.3;22.3;22.3;22.2;22.3;22.2;22.3;22.2;22.3;22.3;22.3;22.3;22.3;22.3;22.4;22.3;22.3;22.4;22.4;22.4;22.4;22.4;22.4;22.4;22.4;22.4;22.4;22.5;22.5;22.5;22.5;2…
22.1;22.1;22.1;22.1;22.2;22.1;22.1;22.1;22.1;22.2;22.1;22.2;22.2;22.1;22.2;22.2;22.1;22.1;22.2;22.2;22.2;22.2;22.2;22.2;22.3;22.3;22.3;22.3;22.3;22.3;22.3;22.3;22.3;22.2;22.3;22.3;22.3;22.3;22.2;22.3;22.2;22.2;22.2;22.3;22.3;22.3;22.3;22.4;22.3;22.3;22.3;22.2;22.3;22.3;22.2;22.3;22.3;22.3;22.3;22.4;22.3;22.4;22.3;22.3;22.4;22.3;22.4;22.4;22.4;22.4;22.4;22.4;22.4;22.4;22.4;22.4;22.4;22.4;22.5;22.5…
22;22.1;22.1;22.2;22.1;22.1;22.1;22.1;22.1;22.1;22.1;22.1;22.2;22.1;22.2;22.1;22.2;22.1;22.2;22.1;22.2;22.2;22.2;22.2;22.2;22.2;22.3;22.2;22.4;22.3;22.3;22.3;22.3;22.3;22.3;22.3;22.3;22.3;22.3;22.3;22.2;22.2;22.2;22.3;22.3;22.2;22.3;22.3;22.2;22.2;22.3;22.2;22.2;22.2;22.2;22.2;22.2;22.3;22.3;22.3;22.3;22.3;22.3;22.3;22.3;22.4;22.4;22.4;22.4;22.4;22.4;22.3;22.4;22.4;22.4;22.4;22.4;22.6;22.4;22.5;2…
22;22;22.1;22.1;22.1;22.1;22.2;22.1;22.1;22.1;22.2;22.2;22.1;22.2;22.2;22.2;22.2;22.2;22.2;22.2;22.2;22.2;22.2;22.4;22.2;22.3;22.3;22.3;22.4;22.4;22.2;22.3;22.3;22.3;22.3;22.3;22.2;22.2;22.2;22.2;22.2;22.2;22.2;22.3;22.3;22.3;22.3;22.3;22.2;22.3;22.3;22.2;22.2;22.2;22.3;22.2;22.3;22.3;22.3;22.3;22.3;22.2;22.3;22.3;22.4;22.4;22.4;22.4;22.4;22.5;22.4;22.3;22.4;22.3;22.4;22.4;22.4;22.4;22.5;22.5;22.…
22;22.1;22.1;22.1;22.1;22.2;22.2;22.1;22.2;22.2;22.1;22.2;22.3;22.2;22.2;22.1;22.2;22.2;22.2;22.2;22.2;22.2;22.3;22.2;22.2;22.2;22.3;22.3;22.3;22.3;22.3;22.3;22.3;22.3;22.3;22.3;22.2;22.1;22.3;22.2;22.2;22.2;22.3;22.3;22.2;22.2;22.3;22.3;22.2;22.3;22.3;22.3;22.3;22.3;22.2;22.2;22.3;22.3;22.2;22.2;22.3;22.3;22.3;22.3;22.3;22.4;22.3;22.4;22.4;22.4;22.4;22.3;22.3;22.3;22.3;22.4;22.4;22.4;22.6;22.5;2…
22;22.1;22.1;22.1;22.1;22.1;22.1;22.1;22.2;22.2;22.1;22.3;22.2;22.1;22.2;22.2;22.1;22.1;22.2;22.2;22.1;22.2;22.2;22.2;22.2;22.4;22.3;22.3;22.3;22.4;22.3;22.2;22.3;22.3;22.2;22.3;22.3;22.2;22.2;22.3;22.1;22.2;22.2;22.3;22.2;22.3;22.3;22.3;22.2;22.2;22.2;22.3;22.3;22.3;22.2;22.3;22.3;22.2;22.3;22.3;22.4;22.3;22.4;22.3;22.3;22.4;22.4;22.4;22.4;22.3;22.4;22.3;22.3;22.4;22.3;22.4;22.4;22.4;22.5;22.5;2…
22;22;22.1;22.1;22.1;22.1;22.1;22.1;22.1;22.1;22.2;22.3;22.2;22.2;22.2;22.2;22.2;22.1;22.1;22.2;22.1;22.2;22.2;22.2;22.2;22.2;22.2;22.3;22.3;22.3;22.3;22.2;22.3;22.1;22.3;22.2;22.3;22.2;22.2;22.2;22.2;22.2;22.3;22.3;22.3;22.2;22.3;22.4;22.3;22.2;22.3;22.3;22.3;22.3;22.3;22.3;22.3;22.3;22.3;22.3;22.3;22.3;22.3;22.3;22.3;22.3;22.3;22.4;22.3;22.4;22.4;22.3;22.3;22.3;22.3;22.4;22.4;22.4;22.4;22.5;22.…
22;22;22.1;22.1;22.1;22.1;22.1;22.1;22.1;22.1;22.1;22.2;22.2;22.1;22.2;22.2;22.2;22.1;22.1;22.2;22.1;22.2;22.2;22.2;22.2;22.3;22.2;22.3;22.3;22.3;22.2;22.2;22.3;22.3;22.3;22.3;22.3;22.2;22.2;22.3;22.2;22.3;22.2;22.2;22.2;22.2;22.2;22.3;22.2;22.3;22.2;22.2;22.2;22.3;22.3;22.3;22.3;22.3;22.3;22.3;22.3;22.3;22.3;22.4;22.4;22.3;22.3;22.3;22.3;22.4;22.4;22.4;22.3;22.4;22.4;22.4;22.4;22.5;22.5;22.6;22.…
22.1;22.1;22.1;22;22.1;22.1;22.1;22;22.1;22;22.1;22.1;22.2;22.1;22.2;22.2;22.2;22.1;22.1;22.2;22.2;22.2;22.2;22.2;22.3;22.3;22.4;22.2;22.3;22.4;22.3;22.3;22.3;22.3;22.3;22.3;22.2;22.2;22.2;22.2;22.3;22.2;22.2;22.3;22.2;22.2;22.2;22.3;22.2;22.2;22.3;22.3;22.2;22.2;22.2;22.3;22.3;22.3;22.3;22.3;22.3;22.3;22.3;22.3;22.3;22.4;22.4;22.3;22.4;22.5;22.3;22.3;22.4;22.3;22.4;22.4;22.4;22.4;22.4;22.5;22.5;…
22;22.1;22.1;22;22.1;22.1;22.1;22.1;22.1;22.1;22.1;22.2;22.2;22.2;22.1;22.1;22.1;22.1;22.1;22.2;22.1;22.2;22.2;22.3;22.2;22.3;22.3;22.3;22.3;22.4;22.3;22.3;22.3;22.3;22.3;22.3;22.3;22.2;22.2;22.3;22.3;22.3;22.2;22.3;22.2;22.2;22.2;22.3;22.3;22.2;22.2;22.2;22.2;22.3;22.1;22.4;22.3;22.3;22.3;22.3;22.3;22.3;22.3;22.3;22.3;22.3;22.3;22.3;22.4;22.4;22.3;22.4;22.3;22.3;22.4;22.4;22.4;22.5;22.5;22.4;22.…
22;22.1;22.1;22.2;22.1;22.1;22.1;22.1;22.1;22.1;22.2;22.1;22.2;22.2;22.1;22.1;22.1;22.2;22.2;22.2;22.2;22.3;22.1;22.2;22.2;22.2;22.3;22.3;22.3;22.3;22.3;22.2;22.2;22.3;22.3;22.3;22.2;22.3;22.3;22.3;22.2;22.3;22.3;22.3;22.2;22.2;22.2;22.3;22.2;22.2;22.2;22.2;22.2;22.3;22.3;22.3;22.3;22.3;22.3;22.3;22.3;22.3;22.3;22.3;22.3;22.4;22.3;22.4;22.4;22.4;22.4;22.3;22.4;22.4;22.3;22.4;22.4;22.4;22.4;22.5;2…
22;22;22;22.1;22;22.1;22.1;22.1;22.1;22;22.1;22.1;22.2;22.1;22.2;22.2;22.2;22.2;22.2;22.2;22.2;22.2;22.3;22.2;22.2;22.3;22.2;22.3;22.3;22.3;22.3;22.2;22.3;22.2;22.3;22.3;22.3;22.2;22.3;22.3;22.3;22.2;22.3;22.3;22.2;22.3;22.2;22.2;22.3;22.3;22.2;22.2;22.2;22.2;22.3;22.3;22.3;22.3;22.3;22.3;22.3;22.3;22.3;22.3;22.3;22.3;22.4;22.3;22.4;22.3;22.4;22.4;22.3;22.3;22.4;22.4;22.4;22.4;22.4;22.4;22.4;22.5…
22.1;22;22;22.1;22;22;22.1;22.1;22.1;22.1;22.1;22.2;22.3;22.1;22.2;22.2;22.2;22.1;22.2;22.2;22.1;22.2;22.2;22.2;22.2;22.2;22.3;22.3;22.3;22.3;22.3;22.2;22.2;22.2;22.3;22.2;22.1;22.2;22.3;22.2;22.3;22.3;22.2;22.2;22.2;22.3;22.2;22.3;22.2;22.2;22.2;22.2;22.2;22.2;22.2;22.3;22.2;22.3;22.3;22.3;22.3;22.1;22.2;22.3;22.3;22.3;22.3;22.3;22.3;22.4;22.3;22.3;22.3;22.4;22.4;22.3;22.4;22.4;22.4;22.5;22.5;22…
22;22.1;22.1;22;22.1;22.1;22.1;22.1;22.1;22.1;22.2;22.2;22.1;22.2;22.2;22.2;22.1;22.1;22.2;22.2;22.2;22.2;22.2;22.2;22.2;22.3;22.3;22.3;22.3;22.3;22.3;22.2;22.3;22.1;22.3;22.3;22.3;22.2;22.2;22.3;22.3;22.2;22.3;22.3;22.3;22.3;22.3;22.2;22.2;22.2;22.2;22.3;22.2;22.3;22.2;22.3;22.3;22.2;22.3;22.3;22.3;22.3;22.2;22.2;22.3;22.3;22.5;22.3;22.4;22.3;22.4;22.3;22.3;22.3;22.3;22.3;22.4;22.4;22.5;22.5;22.…
22.1;22.1;22;22.1;22;22;22.1;22.1;22.1;22.2;22.2;22.2;22.2;22.2;22.2;22.2;22.2;22.1;22.2;22.2;22.2;22.2;22.3;22.3;22.3;22.3;22.3;22.3;22.3;22.2;22.3;22.3;22.3;22.1;22.3;22.3;22.1;22.2;22.2;22.3;22.3;22.2;22.3;22.3;22.3;22.3;22.3;22.3;22.2;22.2;22.2;22.3;22.2;22.2;22.2;22.2;22.2;22.3;22.3;22.2;22.3;22.2;22.2;22.3;22.3;22.3;22.4;22.3;22.4;22.4;22.3;22.3;22.3;22.3;22.3;22.3;22.4;22.4;22.5;22.5;22.5;…
22.1;22.1;22.1;22;22.1;22.1;22.1;22.1;22.1;22.1;22.2;22.2;22.2;22.2;22.2;22.2;22.2;22.1;22.1;22.3;22.1;22.3;22.2;22.1;22.2;22.3;22.2;22.2;22.3;22.3;22.3;22.3;22.3;22.4;22.4;22.2;22.2;22.3;22.3;22.2;22.3;22.3;22.3;22.3;22.3;22.3;22.2;22.2;22.2;22.1;22.2;22.3;22.3;22.3;22.3;22.2;22.2;22.2;22.3;22.3;22.2;22.3;22.1;22.2;22.3;22.3;22.3;22.4;22.4;22.4;22.3;22.3;22.3;22.3;22.4;22.3;22.4;22.4;22.4;22.4;2…
22.1;22.1;22.1;22.1;22.1;22.2;22.1;22.2;22;22.2;22.2;22.2;22.2;22.2;22.2;22.2;22.1;22.2;22.1;22.1;22.1;22.2;22.2;22.2;22.2;22.2;22.2;22.2;22.3;22.3;22.3;22.2;22.3;22.2;22.3;22.3;22.2;22.2;22.2;22.2;22.2;22.3;22.3;22.3;22.3;22.2;22.2;22.3;22.2;22.2;22.2;22.3;22.2;22.1;22.3;22.3;22.2;22.2;22.2;22.3;22.2;22.2;22.3;22.3;22.3;22.3;22.3;22.4;22.4;22.4;22.4;22.4;22.4;22.3;22.3;22.4;22.4;22.4;22.4;22.5;2…
22.1;22.1;22.1;22.1;22.1;22.1;22.1;22.1;22.1;22.2;22.2;22.2;22.2;22.2;22.2;22.2;22.1;22;22.1;22.1;22.1;22.2;22.2;22.2;22.2;22.2;22.2;22.3;22.3;22.3;22.3;22.2;22.3;22.2;22.3;22.2;22.1;22.2;22.2;22.2;22.2;22.3;22.3;22.3;22.3;22.2;22.2;22.2;22.2;22.2;22.2;22.3;22.3;22.3;22.3;22.3;22.3;22.2;22.2;22.3;22.3;22.3;22.3;22.3;22.3;22.3;22.5;22.4;22.4;22.4;22.4;22.4;22.4;22.4;22.3;22.4;22.3;22.4;22.4;22.4;2…
22;22.1;22.1;22.1;22.1;22.1;22.1;22.1;22.1;22.2;22.1;22.1;22.1;22.2;22.2;22.2;22.1;22.1;22.2;22.2;22.1;22.2;22.2;22.3;22.2;22.2;22.2;22.2;22.3;22.3;22.3;22.2;22.3;22.4;22.3;22.2;22.2;22.2;22.2;22.2;22.2;22.2;22.3;22.2;22.3;22.2;22.2;22.3;22.2;22.2;22.3;22.3;22.3;22.3;22.3;22.3;22.3;22.2;22.3;22.3;22.3;22.3;22.3;22.3;22.3;22.5;22.4;22.4;22.4;22.4;22.4;22.4;22.4;22.3;22.3;22.4;22.4;22.4;22.4;22.4;2…
22;22;22.1;22.1;22.1;22.1;22.1;22.1;22.1;22.1;22.1;22.1;22.2;22.1;22.1;22.1;22.1;22.1;22.1;22.2;22.2;22.2;22.3;22.3;22.2;22.2;22.3;22.2;22.3;22.4;22.3;22.3;22.2;22.3;22.3;22.2;22.2;22.2;22.2;22.2;22.2;22.2;22.2;22.2;22.3;22.3;22.2;22.3;22.2;22.2;22.3;22.3;22.3;22.3;22.3;22.3;22.3;22.3;22.3;22.3;22.3;22.4;22.3;22.3;22.3;22.3;22.4;22.3;22.4;22.4;22.4;22.4;22.2;22.3;22.3;22.3;22.3;22.4;22.4;22.4;22.…
22.1;22;22.1;22.1;22.1;22.1;22.1;22.1;22.1;22.2;22.1;22.1;22.1;22.1;22.2;22.1;22.1;22.1;22.2;22.1;22.1;22.2;22.2;22.3;22.3;22.2;22.3;22.3;22.4;22.3;22.3;22.3;22.3;22.2;22.2;22.1;22.2;22.2;22.2;22.1;22.2;22.2;22.3;22.2;22.3;22.3;22.2;22.2;22.3;22.3;22.2;22.3;22.2;22.3;22.3;22.3;22.3;22.3;22.3;22.3;22.3;22.3;22.4;22.3;22.2;22.4;22.4;22.4;22.4;22.4;22.4;22.3;22.3;22.3;22.2;22.3;22.3;22.3;22.4;22.4;2…
22;22;22.1;22.1;22.1;22.1;22;22.1;22;22.1;22.1;22.1;22.1;22.1;22.1;22.1;22.1;22.1;22.2;22.2;22.2;22.2;22.2;22.2;22.2;22.2;22.3;22.3;22.3;22.3;22.3;22.3;22.2;22.3;22.3;22.2;22.2;22.2;22.2;22.2;22.2;22.2;22.2;22.2;22.3;22.3;22.3;22.3;22.1;22.3;22.3;22.3;22.3;22.3;22.2;22.3;22.3;22.3;22.3;22.3;22.3;22.3;22.3;22.3;22.3;22.3;22.2;22.4;22.4;22.4;22.3;22.3;22.2;22.2;22.3;22.3;22.3;22.3;22.4;22.4;22.4;22…
22;22;22.1;22.1;22.1;22.1;22.1;22.1;22.1;22.1;22.1;22.2;22.1;22.1;22.1;22.1;22.1;22;22.1;22.1;22.2;22.2;22.2;22.2;22.3;22.2;22.3;22.3;22.3;22.3;22.3;22.3;22.3;22.2;22.3;22.3;22.2;22.1;22.2;22.2;22.3;22.2;22.3;22.2;22.2;22.3;22.2;22.3;22.2;22.3;22.3;22.3;22.3;22.3;22.3;22.3;22.3;22.3;22.3;22.3;22.3;22.3;22.3;22.2;22.2;22.3;22.4;22.3;22.3;22.4;22.3;22.3;22.2;22.3;22.2;22.4;22.3;22.3;22.4;22.4;22.3;…
22.1;22;22.1;22;22.1;22.1;22;22.1;22.1;22.1;22.1;22.1;22.1;22;22.2;22.1;22.1;22.1;22;22.2;22.1;22.2;22.2;22.2;22.2;22.2;22.2;22.3;22.3;22.3;22.3;22.3;22.2;22.3;22.3;22.2;22.2;22.2;22.2;22.2;22.2;22.2;22.3;22.3;22.2;22.2;22.3;22.3;22.2;22.2;22.2;22.2;22.2;22.2;22.2;22.3;22.2;22.3;22.3;22.3;22.3;22.3;22.3;22.2;22.2;22.2;22.2;22.4;22.4;22.3;22.3;22.2;22.2;22.3;22.3;22.4;22.3;22.3;22.4;22.3;22.3;22.4…
22.1;22.1;22.1;22.1;22.1;22;22.1;22.1;22.1;22.1;22.2;22.2;22.1;22.2;22.2;22.1;22.1;22.2;22.2;22.2;22.2;22.2;22.2;22.2;22.2;22.2;22.3;22.2;22.3;22.3;22.3;22.3;22.2;22.3;22.2;22.2;22.2;22.2;22.2;22.2;22.2;22.2;22.2;22.2;22.2;22.2;22.3;22.4;22.3;22.2;22.2;22.2;22.2;22.2;22.3;22.2;22.3;22.3;22.3;22.3;22.2;22.2;22.3;22.2;22.2;22.2;22.2;22.3;22.3;22.3;22.2;22.3;22.2;22.2;22.3;22.3;22.3;22.4;22.3;22.3;2…
22;22;22.1;22.1;22.1;22;22.1;22.1;22;22.1;22.2;22.1;22.1;22.2;22.1;22.2;22.1;22.1;22.1;22.2;22.2;22.3;22.2;22.2;22.2;22.2;22.2;22.2;22.2;22.2;22.3;22.2;22.2;22.2;22.3;22.2;22.2;22.2;22.2;22.2;22.3;22.3;22.3;22.4;22.2;22.3;22.3;22.3;22.2;22.3;22.2;22.2;22.2;22.2;22.2;22.2;22.2;22.3;22.3;22.3;22.1;22.3;22.2;22.2;22.3;22.2;22.2;22.3;22.3;22.3;22.2;22.3;22.2;22.2;22.3;22.3;22.3;22.4;22.4;22.3;22.3;22…
22;22;22.1;22.1;22.1;22.1;22.1;22;22.1;22.1;22.1;22.2;22.2;22.1;22.1;22.1;22.1;22.1;22.1;22.2;22.1;22.2;22.1;22.2;22.1;22.2;22.2;22.2;22.2;22.2;22.2;22.3;22.3;22.3;22.2;22.2;22.2;22.2;22.2;22.2;22.2;22.2;22.2;22.4;22.3;22.3;22.2;22.3;22.2;22.1;22.2;22.2;22.2;22.2;22.3;22.2;22.2;22.2;22.2;22.3;22.3;22.3;22.3;22.2;22.2;22.2;22.2;22.3;22.3;22.3;22.3;22.3;22.3;22.2;22.3;22.4;22.3;22.3;22.3;22.4;22.3;…
22;22;22;22.1;22.1;22.1;22.1;22.1;22.2;22.1;22.1;22.1;22.1;22.1;22.2;22.2;22.1;22.1;22.1;22.1;22.1;22.1;22.2;22.1;22.2;22.2;22.2;22.2;22.2;22.2;22.2;22.2;22.3;22.2;22.3;22.3;22.2;22.2;22.2;22.3;22.3;22.3;22.3;22.3;22.2;22.2;22.2;22.4;22.2;22.2;22.1;22.2;22.2;22.3;22.2;22.3;22.2;22.3;22.2;22.3;22.2;22.3;22.3;22.2;22.2;22.3;22.3;22.3;22.3;22.3;22.3;22.3;22.3;22.3;22.3;22.4;22.3;22.3;22.4;22.3;22.3;…
22;22.1;22.1;22.1;22.1;22;22.1;22;22.1;22.1;22.1;22.1;22.1;22.2;22.1;22.1;22.1;22.1;22.1;22.2;22.1;22.2;22.2;22.2;22.1;22.1;22.2;22.2;22.2;22.2;22.2;22.2;22.2;22.2;22.4;22.3;22.2;22.2;22.3;22.2;22.3;22.3;22.3;22.3;22.3;22.2;22.2;22.3;22.2;22.2;22.3;22.2;22.2;22.2;22.2;22.3;22.3;22.2;22.3;22.3;22.3;22.3;22.3;22.3;22.3;22.4;22.3;22.3;22.3;22.3;22.3;22.3;22.3;22.2;22.3;22.3;22.3;22.4;22.4;22.4;22.3;…
22;22;22;22.1;22.1;22;22.1;22.1;22.1;22.1;22.1;22.1;22.1;22.2;22.2;22.1;22.1;22.1;22.1;22.1;22.1;22.2;22.2;22.2;22.2;22.2;22.2;22.3;22.3;22.3;22.3;22.2;22.2;22.2;22.2;22.3;22.2;22.2;22.2;22.2;22.2;22.2;22.2;22.2;22.2;22.2;22.3;22.3;22.2;22.1;22.1;22.2;22.2;22.3;22.3;22.3;22.3;22.3;22.3;22.3;22.3;22.3;22.3;22.3;22.3;22.3;22.3;22.3;22.3;22.3;22.4;22.3;22.3;22.2;22.2;22.3;22.3;22.3;22.3;22.3;22.2;22…
22;22;22;22;22.1;22.1;22.1;22.1;22.1;22.1;22.1;22.1;22.1;22.1;22.1;22.1;22.1;22.1;22.1;22.1;22.1;22.2;22.1;22.2;22.2;22.2;22.2;22.2;22.3;22.3;22.2;22.2;22.2;22.2;22.3;22.2;22.2;22.2;22.2;22.2;22.2;22.2;22.3;22.3;22.3;22.3;22.3;22.3;22.2;22.3;22.3;22.3;22.3;22.3;22.3;22.3;22.3;22.3;22.3;22.3;22.3;22.3;22.3;22.3;22.3;22.3;22.3;22.3;22.4;22.3;22.3;22.3;22.2;22.2;22.3;22.3;22.3;22.3;22.4;22.4;22.2;22…
22;22;22.1;22.1;22;22.1;22;22.2;22.1;22.1;22.1;22.1;21.9;22.1;22.1;22;22.1;22;22.1;22.1;22.1;22.1;22.2;22.2;22.1;22.2;22.1;22.2;22.3;22.2;22.2;22.2;22.2;22.2;22.2;22.2;22.3;22.2;22.3;22.2;22.2;22.3;22.3;22.3;22.2;22.3;22.3;22.3;22.2;22.3;22.2;22.3;22.3;22.3;22.3;22.3;22.3;22.3;22.3;22.3;22.3;22.3;22.2;22.3;22.3;22.3;22.3;22.3;22.3;22.3;22.3;22.3;22.3;22.2;22.3;22.3;22.3;22.3;22.3;22.3;22.3;22.3;2…
22;22;22.1;22;22;22;22.1;22.1;22.1;22;22.1;22.1;22.1;22.1;22.2;22.1;22.1;22;22.1;22.2;22.1;22.1;22.2;22.2;22.2;22.3;22.2;22.3;22.2;22.3;22.3;22.3;22.2;22.3;22.2;22.2;22.2;22.3;22.2;22.2;22.2;22.3;22.3;22.3;22.3;22.3;22.3;22.3;22.3;22.3;22.2;22.3;22.2;22.3;22.3;22.2;22.3;22.3;22.3;22.3;22.3;22.3;22.3;22.3;22.2;22.3;22.3;22.3;22.3;22.3;22.3;22.3;22.2;22.2;22.2;22.4;22.3;22.3;22.3;22.3;22.3;22.3;22.…
22;22;22.1;22;22.1;22;22;22.1;22;22.1;22.2;22;22;22.1;22.1;22.1;22;22.1;22;22.1;21.9;22.2;22.1;22.2;22.2;22.2;22.2;22.1;22.2;22.3;22.3;22.3;22.2;22.3;22.2;22.2;22.2;22.2;22.3;22.2;22.3;22.2;22.3;22.3;22.3;22.3;22.3;22.3;22.2;22.2;22.3;22.2;22.3;22.3;22.3;22.3;22.3;22.3;22.3;22.3;22.3;22.2;22.3;22.2;22.3;22.2;22.3;22.3;22.3;22.3;22.2;22.3;22.2;22.2;22.3;22.3;22.2;22.2;22.3;22.2;22.2;22.2;22.2;22.3…
22;22;22.1;22;22.1;22;22;22.1;22.1;22;22.1;22.1;22.2;22;22.1;22.1;22;22.1;22;22.1;22.2;22.2;22.1;22.3;22.2;22.2;22.2;22.3;22.3;22.3;22.3;22.2;22.3;22.3;22.3;22.3;22.3;22.1;22.2;22.3;22.2;22.2;22.3;22.3;22.3;22.3;22.3;22.3;22.3;22.3;22.3;22.3;22.2;22.3;22.3;22.3;22.3;22.3;22.3;22.3;22.3;22.3;22.2;22.2;22.2;22.3;22.3;22.3;22.3;22.3;22.3;22.2;22.3;22.3;22.2;22.2;22.2;22.2;22.3;22.2;22.3;22.3;22.3;22…
22;22;22;22;22.1;22.1;21.9;22;21.9;22;22.1;22.1;22.1;22.2;22.2;22.1;22;22.1;22;22.1;22.1;22;22.2;22.2;22.2;22.3;22.2;22.3;22.3;22.3;22.3;22.3;22.3;22.3;22.3;22.2;22.2;22.2;22.2;22.3;22.2;22.3;22.2;22.3;22.3;22.3;22.3;22.3;22.2;22.3;22.2;22.3;22.3;22.3;22.2;22.3;22.3;22.3;22.3;22.3;22.3;22.2;22.3;22.2;22.2;22.2;22.3;22.3;22.3;22.3;22.3;22.3;22.3;22.3;22.2;22.3;22.2;22.3;22.3;22.2;22.2;22.3;22.3;22…
22;22;22;22;22;22;22;22;22.1;22.1;22.1;22;22;22.1;22.1;22.2;22.1;22;22.2;22.2;22.1;22.2;22.2;22.2;22.2;22.2;22.2;22.2;22.3;22.3;22.3;22.3;22.3;22.3;22.3;22.2;22.2;22.2;22.2;22.2;22.2;22.2;22.4;22.4;22.3;22.3;22.3;22.3;22.3;22.3;22.2;22.3;22.2;22.3;22.3;22.3;22.3;22.3;22.3;22.3;22.3;22.2;22.2;22.2;22.2;22.3;22.2;22.3;22.3;22.3;22.3;22.3;22.3;22.3;22.2;22.2;22.2;22.3;22.3;22.3;22.3;22.3;22.3;22.4;2…
22;22.1;22;22.1;22.1;22;21.9;22;21.9;22;22.1;22;22.1;22.1;22.1;22.1;22.1;22.1;22.2;22.1;22.1;22.2;22.2;22.2;22.2;22.2;22.2;22.3;22.2;22.3;22.3;22.3;22.3;22.3;22.2;22.2;22.2;22.2;22.2;22.2;22.3;22.2;22.3;22.3;22.2;22.3;22.2;22.3;22.2;22.2;22.2;22.3;22.3;22.1;22.3;22.2;22.1;22.2;22.3;22.3;22.2;22.2;22.3;22.2;22.2;22.3;22.3;22.3;22.3;22.3;22.3;22.3;22.2;22.2;22.2;22.3;22.2;22.2;22.3;22.3;22.2;22.3;2…
22;22;22;22;22.1;22;22;22.1;22;22;22;22.1;22.1;22.1;22.1;22.1;22.1;22.1;22.1;22.2;22.2;22.2;22.2;22.2;22.1;22.2;22.1;22.3;22.2;22.3;22.1;22.2;22.2;22.3;22.3;22.2;22.2;22.2;22.2;22.2;22.2;22.2;22.2;22.2;22.2;22.2;22.2;22.3;22.3;22.2;22.2;22.2;22.2;22.2;22.2;22.2;22.2;22.3;22.3;22.3;22.2;22.3;22.3;22.3;22.2;22.2;22.3;22.3;22.3;22.3;22.3;22.2;22.2;22.2;22.2;22.2;22.1;22.3;22.3;22.3;22.2;22.3;22.3;22…
22;22;22.1;22;22.1;22;22;22.1;22;22.2;22.1;22.2;22.2;22.1;22.1;22.1;22.1;22.1;22.2;22.1;22.2;22.2;22.1;22.2;22.1;22.1;22.1;22;22.2;22.3;22.3;22.2;22.3;22.3;22.2;22.2;22.2;22.2;22.2;22.2;22.2;22.2;22.2;22.2;22.3;22.2;22.2;22.2;22.2;22.2;22.1;22.2;22.2;22.1;22.1;22.2;22.2;22.3;22.2;22.3;22.2;22.3;22.2;22.2;22.2;22.3;22.2;22.2;22.3;22.3;22.2;22.2;22.2;22.2;22.2;22.2;22.2;22.2;22.3;22.3;22.3;22.3;22.…
22;22;22;22;22.3;22;22;22;22;22.1;22.2;21.7;22.1;22.1;22.1;22.1;22.1;22.1;22;22.2;22.1;22.2;22.1;22.2;22.1;22.1;22.2;22.2;22.3;22.3;22.3;22.2;22.3;22.3;22.2;22.2;22.2;22.2;22.1;22.2;22.3;22.2;22.2;22.2;22.2;22.2;22.2;22.6;22;22.2;22.2;22.2;22.2;22.3;22.3;22.2;22.2;22.2;22.3;22.3;22.3;22.2;22.3;22.2;22.2;22.2;22.2;22.3;22.4;22.2;22.3;22.3;22.2;22.2;22.2;22.3;22.1;22.2;22.2;22.3;22.2;22.3;22.3;22.3…
Time Played: 00:00:02
22.4;22.4;22.4;22.3;22.4;22.4;22.3;22.3;22.3;22.2;22.4;22.3;22.2;22.2;22.4;22.4;22.4;22.4;22;22.3;22.1;22.2;22.2;22.1;22.2;22.3;22.2;22.2;22.3;22.3;22.3;22.3;22.2;22.1;22.2;22.1;22.1;22.1;21.9;22.1;21.9;22.1;22.2;22.2;22.1;22.2;22.1;22.1;21.9;22.1;22.1;22.1;22.1;22.1;22.1;22;22.2;22.1;22.2;22.2;22.2;22.2;22.3;22.3;22.2;22.3;22.3;22.3;22.3;22.3;22.3;22.3;22.3;22.3;22.3;22.3;22.3;22.1;22.2;22.2;22.…
22.5;22.5;22.5;22.4;22.4;22.4;22.4;22.5;22.5;22.3;22.3;22.4;22.4;22.3;22.5;22.4;22.4;22.4;22.3;22.3;22.3;22.4;22.3;22.3;22.2;22.3;22.4;22.3;22.3;22.3;22.3;22.3;22.2;22.2;22.1;22.3;22.2;22.3;22.2;22.2;22.2;22.1;22.2;22.1;22.2;22.2;22;22.2;22.1;22.2;22.1;22.1;22.1;22.1;22.2;22.2;22.2;22.2;22.2;22.2;22.2;22.3;22.4;22.3;22.3;22.4;22.3;22.4;22.2;22.3;22.4;22.3;22.3;22.3;22.3;22.3;22.2;22.1;22.1;22.1;2…
22.6;22.5;22.5;22.5;22.4;22.5;22.5;22.5;22.5;22.5;22.5;22.5;22.4;22.4;22.4;22.4;22.4;22.4;22.4;22.4;22.4;22.5;22.4;22.4;22.3;22.4;22.4;22.5;22.4;22.4;22.5;22.1;22.3;22.3;22.3;22.3;22.2;22.3;22.2;22.2;22.2;22.2;22.3;22.2;22.2;22.2;22.2;22.2;22.2;22.1;22.1;22.1;22.2;22.2;22.1;22.3;22.2;22.2;22.2;22.3;22.3;22.3;22.3;22.3;22.4;22.3;22.4;22.3;22.3;22.4;22.4;22.4;22.3;22.3;22.3;22.3;22.3;22.3;22.2;22.1…
22.5;22.5;22.5;22.5;22.5;22.5;22.7;22.6;22.5;22.6;22.5;22.5;22.5;22.4;22.5;22.6;22.4;22.5;22.3;22.4;22.3;22.5;22.4;22.4;22.5;22.4;22.4;22.4;22.5;22.5;22.4;22.5;22.4;22.3;22.3;22.3;22.2;22.3;22.3;22.2;22.2;22.3;22.2;22.3;22.2;22.2;22.2;22.2;22.2;22.2;22.2;22.2;22.3;22.2;22.2;22.2;22.3;22.2;22.3;22.3;22.3;22.3;22.3;22.3;22.4;22.4;22.4;22.3;22.4;22.3;22.4;22.4;22.4;22.3;22.3;22.3;22.3;22.3;22.2;22.2…
22.6;22.5;22.5;22.5;22.5;22.5;22.6;22.5;22.6;22.5;22.4;22.7;22.5;22.5;22.5;22.6;22.5;22.6;22.4;22.7;22.4;22.5;22.6;22.5;22.5;22.6;22.5;22.4;22.6;22.4;22.5;22.6;22.4;22.4;22.6;22.4;22.3;22.3;22.4;22.3;22.3;22.5;22.3;22.2;22.3;22.2;22.2;22.3;22.3;22.3;22.3;22.3;22.3;22.3;22.3;22.3;22.4;22.3;22.4;22.3;22.3;22.4;22.4;22.4;22.4;22.4;22.4;22.4;22.4;22.4;22.4;22.5;22.4;22.4;22.3;22.3;22.3;22.3;22.1;22.3…
22.7;22.5;22.5;22.6;22.6;22.5;22.5;22.6;22.6;22.6;22.5;22.5;22.6;22.5;22.5;22.5;22.5;22.5;22.5;22.5;22.5;22.6;22.4;22.5;22.5;22.6;22.6;22.6;22.6;22.5;22.6;22.6;22.6;22.7;22.4;22.5;22.6;22.4;22.4;22.3;22.5;22.4;22.5;22.3;22.4;22.3;22.4;22.6;22.4;22.5;22.4;22.3;22.3;22.4;22.6;22.4;22.6;22.4;22.5;22.4;22.4;22.4;22.4;22.4;22.4;22.4;22.7;22.6;22.4;22.6;22.6;22.4;22.4;22.4;22.3;22.4;22.3;22.3;22.3;22.2…
22.6;22.6;22.6;22.6;22.5;22.5;22.5;22.7;22.5;22.7;22.6;22.6;22.6;22.5;22.5;22.6;22.5;22.5;22.5;22.6;22.5;22.6;22.6;22.6;22.6;22.8;22.6;22.6;22.6;22.7;22.6;22.7;22.7;22.6;22.6;22.5;22.6;22.6;22.5;22.6;22.5;22.5;22.5;22.5;22.5;22.5;22.6;22.4;22.4;22.6;22.5;22.5;22.4;22.5;22.5;22.5;22.5;22.5;22.5;22.5;22.5;22.5;22.4;22.5;22.5;22.5;22.5;22.6;22.6;22.6;22.5;22.4;22.5;22.3;22.4;22.4;22.3;22.4;22.2;22.2…
22.6;22.5;22.6;22.5;22.6;22.7;22.5;22.6;22.5;22.5;22.6;22.5;22.6;22.5;22.5;22.5;22.6;22.6;22.5;22.5;22.5;22.6;22.6;22.5;22.6;22.6;22.6;22.7;22.6;22.7;22.6;22.6;22.6;22.6;22.6;22.6;22.7;22.6;22.6;22.6;22.5;22.5;22.6;22.6;22.6;22.5;22.6;22.6;22.5;22.6;22.6;22.6;22.6;22.4;22.4;22.6;22.7;22.5;22.5;22.7;22.5;22.6;22.7;22.8;22.6;22.6;22.6;22.6;22.6;22.6;22.5;22.6;22.4;22.4;22.4;22.5;22.4;22.4;22.3;22.3…
22.7;22.6;22.5;22.5;22.6;22.5;22.6;22.6;22.6;22.6;22.6;22.5;22.5;22.5;22.7;22.5;22.5;22.5;22.6;22.6;22.5;22.6;22.5;22.6;22.6;22.6;22.6;22.7;22.6;22.7;22.7;22.6;22.6;22.6;22.7;22.6;22.6;22.7;22.7;22.6;22.7;22.6;22.7;22.7;22.6;22.4;22.6;22.7;22.5;22.7;22.6;22.6;22.6;22.7;22.8;22.7;22.6;22.6;22.6;22.7;22.7;22.7;22.7;22.8;22.7;22.6;22.8;22.6;22.6;22.7;22.5;22.5;22.4;22.5;22.4;22.6;22.5;22.4;22.5;22.4…
22.6;22.5;22.5;22.6;22.4;22.5;22.6;22.5;22.5;22.6;22.6;22.6;22.5;22.5;22.7;22.6;22.5;22.8;22.6;22.6;22.5;22.5;22.6;22.5;22.6;22.6;22.6;22.7;22.7;22.6;22.7;22.6;22.7;22.6;22.6;22.6;22.6;22.6;22.6;22.6;22.7;22.6;22.6;22.7;22.6;22.7;22.7;22.6;22.6;22.7;22.6;22.6;22.6;22.6;22.7;22.7;22.7;22.7;22.7;22.7;22.7;22.8;22.8;22.8;22.6;22.8;22.8;22.6;22.7;22.6;22.6;22.7;22.6;22.6;22.7;22.6;22.6;22.6;22.5;22.5…
22.6;22.5;22.6;22.6;22.6;22.5;22.5;22.6;22.6;22.6;22.6;22.6;22.6;22.6;22.7;22.5;22.5;22.5;22.5;22.6;22.6;22.6;22.6;22.6;22.6;22.6;22.6;22.7;22.7;22.7;22.7;22.7;22.7;22.7;22.7;22.6;22.7;22.6;22.6;22.6;22.7;22.7;22.6;22.6;22.6;22.7;22.6;22.7;22.6;22.6;22.6;22.6;22.6;22.7;22.7;22.7;22.7;22.7;22.8;22.8;22.8;22.8;22.7;22.8;22.8;22.7;22.8;22.7;22.7;22.7;22.7;22.6;22.6;22.6;22.6;22.6;22.6;22.5;22.5;22.5…
22.7;22.5;22.6;22.5;22.6;22.7;22.7;22.6;22.6;22.6;22.5;22.6;22.6;22.6;22.7;22.5;22.5;22.6;22.5;22.6;22.6;22.6;22.6;22.6;22.6;22.6;22.6;22.6;22.7;22.7;22.7;22.7;22.8;22.7;22.7;22.7;22.6;22.7;22.7;22.7;22.7;22.7;22.7;22.7;22.7;22.7;22.7;22.6;22.7;22.7;22.6;22.7;22.6;22.7;22.7;22.7;22.8;22.7;22.8;22.8;22.8;22.7;22.8;22.8;22.8;22.8;22.8;22.7;22.8;22.7;22.8;22.7;22.7;22.7;22.6;22.6;22.6;22.6;22.5;22.5…
22.7;22.6;22.6;22.5;22.6;22.6;22.6;22.6;22.6;22.6;22.6;22.6;22.6;22.5;22.7;22.6;22.6;22.6;22.6;22.5;22.7;22.6;22.6;22.7;22.6;22.7;22.6;22.7;22.7;22.7;22.7;22.8;22.8;22.7;22.7;22.6;22.7;22.7;22.6;22.6;22.6;22.7;22.7;22.7;22.7;22.7;22.7;22.7;22.7;22.6;22.7;22.6;22.6;22.7;22.7;22.8;22.7;22.7;22.7;22.8;22.8;22.8;22.8;22.7;22.7;22.8;22.8;22.8;22.8;22.7;22.7;22.6;22.7;22.7;22.6;22.6;22.6;22.6;22.6;22.5…
22.7;22.6;22.6;22.5;22.4;22.6;22.6;22.6;22.6;22.6;22.6;22.7;22.6;22.5;22.7;22.7;22.7;22.5;22.5;22.6;22.5;22.6;22.7;22.7;22.7;22.6;22.7;22.7;22.7;22.7;22.8;22.7;22.7;22.7;22.7;22.7;22.7;22.7;22.6;22.6;22.6;22.7;22.7;22.7;22.7;22.7;22.7;22.7;22.6;22.7;22.7;22.6;22.6;22.7;22.6;22.7;22.8;22.8;22.7;22.8;22.8;22.8;22.8;22.7;22.8;22.8;22.7;22.7;22.6;22.7;22.7;22.6;22.7;22.5;22.6;22.6;22.6;22.6;22.4;22.4…
22.7;22.7;22.6;22.5;22.5;22.6;22.6;22.6;22.6;22.6;22.6;22.6;22.6;22.6;22.7;22.7;22.5;22.7;22.5;22.6;22.5;22.6;22.6;22.6;22.6;22.6;22.7;22.7;22.6;22.8;22.8;22.8;22.8;22.7;22.7;22.7;22.7;22.7;22.6;22.6;22.6;22.6;22.7;22.7;22.7;22.7;22.7;22.7;22.7;22.6;22.6;22.6;22.7;22.6;22.7;22.6;22.8;22.7;22.7;22.7;22.6;22.7;22.7;22.7;22.7;22.8;22.8;22.7;22.7;22.7;22.6;22.6;22.6;22.6;22.6;22.4;22.6;22.4;22.4;22.4…
22.6;22.6;22.6;22.6;22.5;22.6;22.5;22.6;22.6;22.6;22.6;22.7;22.6;22.7;22.7;22.5;22.6;22.5;22.6;22.6;22.6;22.7;22.6;22.6;22.7;22.7;22.7;22.7;22.8;22.7;22.8;22.8;22.8;22.7;22.7;22.7;22.6;22.7;22.6;22.7;22.7;22.7;22.7;22.7;22.7;22.7;22.7;22.7;22.7;22.7;22.7;22.7;22.6;22.7;22.7;22.7;22.6;22.7;22.7;22.7;22.7;22.7;22.7;22.6;22.7;22.7;22.6;22.7;22.7;22.6;22.6;22.6;22.6;22.5;22.5;22.4;22.5;22.4;22.4;22.4…
22.7;22.6;22.6;22.5;22.6;22.6;22.6;22.6;22.6;22.6;22.6;22.6;22.6;22.6;22.7;22.5;22.6;22.6;22.6;22.6;22.6;22.6;22.7;22.6;22.7;22.6;22.7;22.7;22.7;22.8;22.8;22.8;22.8;22.7;22.7;22.7;22.7;22.8;22.6;22.7;22.7;22.7;22.7;22.7;22.7;22.7;22.7;22.7;22.6;22.7;22.6;22.6;22.7;22.7;22.7;22.7;22.7;22.7;22.7;22.7;22.6;22.7;22.7;22.7;22.6;22.6;22.6;22.6;22.6;22.6;22.6;22.5;22.6;22.5;22.5;22.5;22.5;22.4;22.4;22.3…
22.6;22.6;22.6;22.6;22.6;22.6;22.6;22.6;22.6;22.6;22.6;22.6;22.7;22.6;22.7;22.5;22.6;22.6;22.6;22.6;22.6;22.6;22.6;22.7;22.7;22.7;23;22.7;22.9;22.8;22.8;22.7;22.9;22.7;22.7;22.7;22.7;22.7;22.8;22.7;22.7;22.7;22.7;22.7;22.7;22.8;22.7;22.7;22.7;22.7;22.7;22.7;22.7;22.6;22.7;22.7;22.7;22.7;22.7;22.7;22.7;22.6;22.7;22.7;22.7;22.6;22.6;22.6;22.6;22.5;22.6;22.6;22.4;22.4;22.4;22.5;22.4;22.4;22.3;22.3;2…
22.7;22.6;22.5;22.6;22.6;22.6;22.6;22.6;22.6;22.7;22.6;22.6;22.6;22.6;22.7;22.6;22.6;22.7;22.6;22.6;22.7;22.7;22.7;22.6;22.7;22.7;22.7;22.8;22.8;22.8;22.8;22.8;22.8;22.7;22.8;22.8;22.7;22.8;22.6;22.7;22.7;22.7;22.8;22.7;22.8;22.7;22.7;22.7;22.7;22.6;22.7;22.7;22.7;22.7;22.7;22.7;22.7;22.7;22.7;22.7;22.7;22.6;22.6;22.7;22.6;22.6;22.6;22.6;22.6;22.6;22.6;22.6;22.4;22.4;22.5;22.5;22.4;22.3;22.3;22.3…
22.6;22.5;22.6;22.5;22.5;22.6;22.7;22.6;22.6;22.6;22.7;22.6;22.6;22.6;22.8;22.5;22.7;22.6;22.6;22.6;22.6;22.7;22.7;22.7;22.7;22.7;22.7;22.7;22.7;22.8;22.8;22.8;22.8;22.8;22.8;22.7;22.8;22.8;22.8;22.7;22.7;22.7;22.8;22.7;22.7;22.7;22.7;22.7;22.7;22.7;22.7;22.6;22.7;22.7;22.7;22.7;22.7;22.7;22.5;22.6;22.7;22.6;22.6;22.7;22.5;22.6;22.5;22.6;22.5;22.6;22.5;22.5;22.4;22.4;22.4;22.3;22.3;22.2;22.3;22.2…
22.7;22.6;22.5;22.6;22.6;22.6;22.6;22.6;22.6;22.7;22.6;22.7;22.7;22.6;22.7;22.6;22.7;22.6;22.6;22.7;22.7;22.7;22.7;22.7;22.7;22.8;22.9;22.7;22.8;22.8;22.9;22.9;22.9;22.8;22.8;22.8;22.8;22.8;22.7;22.8;22.8;22.7;22.7;22.7;22.7;22.7;22.7;22.7;22.7;22.8;22.8;22.6;22.7;22.7;22.7;22.7;22.6;22.6;22.6;22.6;22.6;22.6;22.6;22.7;22.6;22.6;22.6;22.5;22.5;22.5;22.5;22.5;22.4;22.4;22.4;22.2;22.2;22.2;22.3;22.2…
22.6;22.6;22.6;22.6;22.5;22.6;22.6;22.6;22.6;22.6;22.6;22.6;22.7;22.7;22.7;22.7;22.7;22.6;22.6;22.6;22.6;22.7;22.7;22.8;22.8;22.8;22.8;22.8;22.9;22.9;22.9;22.9;22.8;22.9;22.8;22.8;22.9;22.8;22.7;22.8;22.8;22.7;22.7;22.7;22.7;22.7;22.7;22.7;22.7;22.7;22.7;22.6;22.6;22.8;22.7;22.7;22.6;22.7;22.6;22.6;22.5;22.5;22.5;22.5;22.5;22.5;22.5;22.5;22.5;22.5;22.4;22.4;22.4;22.4;22.2;22.3;22.2;22.2;22.1;21.9…
22.8;22.6;22.6;22.6;22.7;22.6;22.7;22.6;22.7;22.6;22.7;22.6;22.6;22.6;22.7;22.7;22.6;22.6;22.7;22.6;22.7;22.7;22.8;22.9;22.8;22.8;22.8;22.8;22.8;22.9;22.9;22.9;22.9;22.9;22.9;22.8;22.8;22.9;22.8;22.7;22.7;22.8;22.7;22.8;22.7;22.7;22.7;22.7;22.7;22.7;22.7;22.7;22.7;22.7;22.6;22.7;22.7;22.6;22.6;22.6;22.6;22.5;22.5;22.5;22.5;22.6;22.5;22.5;22.5;22.5;22.4;22.4;22.4;22.3;22.2;22.1;22.1;22.1;22.1;22;2…
22.6;22.6;22.6;22.7;22.6;22.6;22.6;22.6;22.6;22.6;22.7;22.6;22.7;22.7;22.7;22.7;22.7;22.7;22.6;22.7;22.7;22.7;22.8;22.8;22.9;22.9;22.8;22.9;22.9;22.9;22.9;22.9;22.9;22.8;22.8;22.9;22.9;22.8;22.8;22.7;22.8;22.7;22.7;22.7;22.7;22.7;22.7;22.7;22.7;22.7;22.7;22.6;22.6;22.6;22.7;22.6;22.6;22.5;22.5;22.5;22.6;22.6;22.5;22.6;22.5;22.5;22.5;22.4;22.4;22.4;22.5;22.3;22.3;22.4;22.1;22.2;22.1;22.1;22;21.9;2…
22.7;22.7;22.6;22.6;22.6;22.6;22.6;22.6;22.5;22.6;22.7;22.6;22.7;22.7;22.7;22.7;22.7;22.7;22.7;22.7;22.8;22.8;22.8;22.8;22.9;22.9;22.9;22.9;22.9;22.9;22.9;22.9;22.9;22.9;22.8;22.9;22.8;22.8;22.8;22.8;22.8;22.8;22.8;22.8;22.7;22.7;22.7;22.8;22.6;22.7;22.7;22.7;22.7;22.7;22.6;22.6;22.6;22.6;22.6;22.6;22.3;22.6;22.5;22.4;22.5;22.5;22.5;22.4;22.5;22.3;22.3;22.4;22.2;22.1;22.1;22.1;22.1;22.1;22;21.9;2…
22.7;22.7;22.7;22.7;22.6;22.6;22.7;22.6;22.5;22.6;22.6;22.7;22.7;22.7;22.7;22.7;22.7;22.7;22.7;22.7;22.7;22.8;22.9;22.8;22.8;22.8;22.9;22.9;22.9;22.9;22.9;22.9;22.8;22.9;22.8;22.8;22.8;22.8;22.8;22.8;22.8;22.8;22.8;22.8;22.7;22.7;22.7;22.7;22.7;22.7;22.6;22.6;22.6;22.6;22.7;22.6;22.6;22.5;22.6;22.6;22.5;22.4;22.5;22.5;22.5;22.4;22.4;22.4;22.3;22.3;22.2;22.3;22.1;22;22.1;22.1;22.1;22.1;22;21.8;21.…
22.7;22.6;22.6;22.7;22.5;22.6;22.6;22.6;22.7;22.6;22.6;22.7;22.6;22.7;22.7;22.7;22.7;22.7;22.8;22.8;22.9;22.8;22.7;22.8;22.8;22.8;22.9;22.9;22.9;22.9;22.9;22.9;22.9;22.9;22.9;22.8;22.8;22.9;22.7;22.8;22.8;22.9;22.9;22.8;22.7;22.7;22.8;22.8;22.6;22.8;22.7;22.6;22.6;22.6;22.6;22.6;22.6;22.5;22.6;22.6;22.5;22.5;22.4;22.5;22.5;22.4;22.4;22.3;22.3;22.3;22.3;22.2;22.1;21.9;22;22.1;22;21.9;21.9;21.6;21.…
22.7;22.6;22.6;22.6;22.7;22.6;22.7;22.6;22.6;22.6;22.6;22.7;22.6;22.7;22.7;22.7;22.7;22.7;22.8;22.8;22.8;22.8;22.7;22.9;22.8;22.8;22.9;22.9;22.8;22.9;22.9;22.8;22.9;22.9;22.9;22.8;22.8;22.7;22.8;22.8;22.8;22.9;22.8;22.8;22.7;22.7;22.8;22.8;22.6;22.6;22.7;22.5;22.6;22.6;22.6;22.6;22.6;22.6;22.6;22.5;22.6;22.3;22.4;22.4;22.4;22.4;22.3;22.3;22.3;22.2;22.2;22;22.1;22.1;21.9;21.8;21.8;21.8;21.5;21.6;2…
22.7;22.6;22.6;22.6;22.6;22.7;22.6;22.6;22.7;22.7;22.7;22.7;22.7;22.7;22.7;22.7;22.8;22.8;22.8;22.9;22.8;22.9;22.8;22.9;22.9;22.8;22.9;22.8;22.8;22.9;22.9;23;22.9;22.8;22.9;22.7;22.8;22.8;22.8;22.9;22.9;22.8;22.8;22.8;22.7;22.8;22.8;22.7;22.6;22.7;22.7;22.6;22.6;22.6;22.6;22.6;22.6;22.5;22.5;22.5;22.5;22.5;22.3;22.4;22.4;22.3;22.3;22.2;22.3;22.2;22.1;22.1;22.1;22;21.9;21.8;21.6;21.6;21.6;21.4;21.…
22.7;22.6;22.6;22.7;22.6;22.6;22.7;22.6;22.7;22.8;22.7;22.7;22.7;22.7;22.7;22.8;22.8;22.8;22.9;22.8;23;22.8;22.9;22.8;22.8;22.8;22.9;22.8;22.8;23;22.9;23;22.9;22.8;22.9;22.9;22.7;22.8;22.8;22.9;22.8;22.8;22.8;22.8;22.8;22.7;22.7;22.8;22.6;22.6;22.5;22.5;22.5;22.6;22.6;22.6;22.6;22.5;22.5;22.5;22.5;22.4;22.3;22.3;22.4;22.3;22.3;22.2;22.1;22.2;22.1;21.9;22;21.9;21.7;21.7;21.6;21.4;21.5;21.4;21.3;21…
22.7;22.6;22.6;22.6;22.6;22.6;22.7;22.7;22.6;22.7;22.8;22.7;22.7;22.7;22.8;22.7;22.8;22.8;22.8;22.8;22.8;22.9;22.8;22.8;22.8;22.9;22.9;22.8;22.8;22.9;22.9;23;22.9;22.9;22.8;22.8;22.9;22.8;22.7;22.8;22.8;22.8;22.7;22.8;22.7;22.6;22.7;22.6;22.6;22.7;22.6;22.6;22.5;22.6;22.5;22.5;22.5;22.5;22.5;22.5;22.3;22.3;22.3;22.3;22.2;22.3;22.2;22.1;22.2;22.1;22;22;21.9;21.9;21.7;21.7;21.6;21.4;21.4;21.4;21.3;…
22.7;22.7;22.6;22.5;22.6;22.6;22.7;22.6;22.7;22.7;22.7;22.7;22.8;22.7;22.7;22.8;22.8;22.8;22.8;22.9;22.9;22.9;22.9;22.9;22.9;22.8;22.9;23;23;22.9;23;23;23;22.9;22.9;22.9;22.9;22.9;22.9;22.9;22.8;22.8;22.7;22.7;22.8;22.7;22.6;22.7;22.6;22.6;22.5;22.4;22.5;22.5;22.5;22.4;22.4;22.5;22.4;22.3;22.4;22.3;22.3;22.3;22.3;22.2;22.1;22;22.1;22;21.9;21.9;21.9;21.7;21.7;21.7;21.4;21.4;21.4;21.3;21.4;21.3;21.…
22.7;22.6;22.6;22.6;22.7;22.7;22.7;22.8;22.8;22.7;22.9;22.7;22.8;22.8;22.8;22.8;22.9;22.9;22.9;22.8;22.9;22.9;22.9;22.9;22.8;23;23;22.9;22.9;23;23;23;23;23;23;22.9;22.9;22.9;22.9;22.7;22.9;22.7;22.7;22.7;22.8;22.7;22.6;22.6;22.6;22.6;22.6;22.6;22.5;22.5;22.4;22.5;22.4;22.4;22.4;22.4;22.3;22.3;22.2;22.3;22.1;22.1;22.1;22.1;22;22;21.9;21.9;21.8;21.7;21.5;21.4;21.3;21.2;21.4;21.4;21.4;21.3;21.3;21.3…
22.7;22.7;22.7;22.6;22.7;22.7;22.7;22.7;22.7;22.8;22.9;22.7;22.9;22.8;22.8;23;22.9;23;22.9;22.9;22.9;22.9;22.9;23;23;22.9;22.9;23;22.9;23;22.9;23;23;23;23;22.9;22.9;22.9;22.8;22.8;22.8;22.8;22.7;22.7;22.7;22.7;22.6;22.6;22.5;22.6;22.6;22.5;22.5;22.5;22.4;22.5;22.5;22.4;22.4;22.4;22.3;22.2;22.1;22.2;22.2;22.2;22.1;21.9;21.9;21.9;21.9;21.9;21.7;21.6;21.4;21.3;21.4;21.4;21.3;21.3;21.4;21.3;21.4;21.3…
22.7;22.6;22.6;22.6;22.6;22.7;22.7;22.9;22.7;22.8;22.8;22.8;22.7;22.8;22.9;22.8;22.8;23;23;22.9;22.9;22.9;22.9;23;23;22.9;23;23;23;23;23;23;23.1;23;23;22.9;22.8;22.9;22.8;22.8;22.8;22.8;22.8;22.8;22.6;22.6;22.6;22.6;22.6;22.5;22.6;22.5;22.5;22.5;22.5;22.4;22.4;22.3;22.3;22.3;22.3;22.3;22.2;22.1;22;22;22.2;21.9;21.9;21.9;21.6;21.6;21.6;21.4;21.4;21.4;21.4;21.3;21.4;21.4;21.4;21.4;21.3;21.3;21.4;21…
22.7;22.6;22.6;22.7;22.7;22.7;22.7;22.8;22.8;22.9;22.9;22.9;22.9;23;22.9;23;22.9;23;22.9;22.8;22.9;23;23;23;23;22.9;23;23;23.2;23;23.1;23.1;23.1;23.1;23;23;22.9;22.9;22.8;22.8;22.9;22.8;22.7;22.6;22.6;22.6;22.6;22.6;22.6;22.5;22.6;22.5;22.4;22.4;22.4;22.4;22.4;22.4;22.3;22.2;22.2;22.1;22.1;22;21.9;22;22;21.8;21.8;21.7;21.6;21.5;21.4;21.4;21.4;21.3;21.3;21.3;21.3;21.4;21.4;21.4;21.3;21.4;21.3;21.4…
22.7;22.6;22.7;22.7;22.7;22.7;22.8;22.8;22.9;22.9;22.9;22.9;22.9;22.9;22.9;23;23;23;23;23;22.8;23;23;23;23.1;23.1;22.9;23.2;23.3;23.2;23.1;23.1;23.1;23.1;23.2;23;23;23;22.8;22.8;22.9;22.8;22.8;22.7;22.6;22.6;22.6;22.6;22.5;22.6;22.5;22.5;22.5;22.5;22.4;22.4;22.3;22.3;22.3;22.3;22.1;22.1;22.1;22;22;21.9;21.9;21.8;21.8;21.6;21.5;21.4;21.5;21.4;21.4;21.3;21.4;21.4;21.3;21.4;21.4;21.4;21.4;21.4;21.4;…
22.8;22.7;22.7;22.7;22.9;22.9;22.8;22.9;22.8;22.9;22.9;22.9;22.9;23;23;23;23;23;23;23.1;22.9;22.9;23;23.1;23;23.1;23.1;23;23.2;23.2;23.2;23.1;23.2;23.1;23.1;23;22.9;22.9;22.8;22.8;22.8;22.8;22.7;22.7;22.7;22.6;22.6;22.7;22.6;22.5;22.6;22.5;22.5;22.4;22.4;22.3;22.3;22.3;22.2;22.1;22.1;22;22.1;22;22;21.8;21.7;21.6;21.6;21.6;21.5;21.4;21.4;21.4;21.4;21.4;21.4;21.4;21.4;21.4;21.4;21.4;21.4;21.4;21.4;…
22.7;22.7;22.7;22.7;22.8;22.8;22.8;22.9;22.9;22.9;22.9;23;22.9;22.8;23;23;23;23;23;23;23.1;23.1;23.1;23.2;23.1;23.1;23.2;23.2;23.2;23.2;23.2;23.2;23.2;23.2;23.1;23;23;22.9;22.9;22.8;22.8;22.8;22.7;22.7;22.7;22.7;22.6;22.5;22.5;22.5;22.4;22.5;22.4;22.4;22.4;22.3;22.3;22.2;22.2;22.1;22.1;22;21.9;21.9;21.8;21.7;21.6;21.3;21.4;21.4;21.4;21.4;21.4;21.4;21.3;21.4;21.4;21.4;21.4;21.4;21.4;21.4;21.4;21.4…
22.8;22.7;22.7;22.8;22.8;22.8;22.8;22.9;22.9;22.9;23;23;22.9;23;23.1;23;23;23;23;23.1;23;23.1;23.2;23.2;23.1;23.1;23.2;23.2;23.2;23.2;23.2;23.1;23.1;23;23.1;22.9;22.9;22.9;22.8;22.8;22.7;22.9;22.7;22.7;22.6;22.6;22.6;22.6;22.5;22.5;22.5;22.4;22.5;22.4;22.3;22.3;22.2;22.2;22.1;22.1;21.9;22;21.9;21.9;21.7;21.6;21.5;21.4;21.5;21.5;21.4;21.3;21.3;21.4;21.4;21.3;21.4;21.4;21.4;21.4;21.5;21.4;21.4;21.4…
22.8;22.8;22.8;22.8;22.8;22.8;22.9;22.9;22.9;23;22.9;22.9;23.1;23.1;23.1;23.1;23.1;23.1;23.1;23.1;23.1;23.2;23.1;23.2;23.3;23.2;23.2;23.2;23.2;23.3;23.2;23.2;23.1;23.1;23;23;23;22.9;22.9;22.8;22.9;22.7;22.7;22.7;22.6;22.6;22.6;22.5;22.5;22.5;22.5;22.4;22.3;22.3;22.3;22.3;22.1;22.1;22.1;22.1;21.9;21.9;21.8;21.6;21.6;21.5;21.5;21.5;21.5;21.4;21.4;21.4;21.4;21.4;21.4;21.4;21.4;21.5;21.5;21.4;21.4;21…
22.8;22.8;22.8;22.8;22.9;23;23;22.9;23;23.1;23.1;23;23;23.1;23;23.1;23.1;23.2;23;23.1;23.1;23.3;23.1;23.3;23.3;23.3;23.3;23.2;23.2;23.2;23.2;23.2;23.2;23.1;23;23;22.9;22.9;22.8;22.8;22.8;22.7;22.7;22.7;22.6;22.6;22.6;22.5;22.5;22.4;22.4;22.4;22.4;22.4;22.3;22.2;22.3;22.2;22.1;21.9;21.9;21.8;21.8;21.7;21.5;21.5;21.4;21.4;21.4;21.4;21.4;21.4;21.4;21.5;21.4;21.4;21.4;21.4;21.5;21.4;21.5;21.5;21.4;21…
23;22.8;22.8;22.9;22.9;22.9;22.9;23;23;22.9;23.1;23;23.1;23.1;23.2;23.1;23.2;23.2;23.2;23.2;23.2;23.3;23.2;23.3;23.3;23.3;23.3;23.2;23.2;23.2;23.2;23.1;23.1;23;23.1;23;22.9;23;23;22.8;22.8;22.7;22.7;22.6;22.6;22.6;22.5;22.5;22.4;22.5;22.3;22.3;22.4;22.4;22.3;22.2;22.2;22.1;22;21.9;21.9;21.7;21.6;21.5;21.5;21.4;21.5;21.4;21.4;21.5;21.5;21.5;21.4;21.5;21.4;21.4;21.4;21.4;21.4;21.4;21.5;21.5;21.5;21…
23;22.9;22.9;23;23;23;23;22.9;23;23;23.1;23.1;23;23.1;23.1;23.2;23.2;23.2;23.2;23.3;23.3;23.2;23.3;23.4;23.3;23.3;23.3;23.3;23.2;23.3;23.2;23.1;23.1;23;23;22.9;22.9;22.9;22.8;22.9;22.7;22.7;22.7;22.6;22.6;22.5;22.4;22.4;22.4;22.4;22.4;22.4;22.4;22.2;22.2;22.2;22.1;22.1;21.9;21.9;21.8;21.7;21.5;21.6;21.5;21.4;21.5;21.5;21.5;21.5;21.5;21.5;21.5;21.4;21.5;21.4;21.5;21.6;21.5;21.5;21.5;21.5;21.5;21.5…
23;23;22.9;22.9;23;23;23.1;22.9;23.1;23.1;23.1;23.1;23.1;23.1;23.2;23.2;23.2;23.3;23.3;23.3;23.3;23.3;23.3;23.3;23.3;23.3;23.3;23.3;23.2;23.2;23.2;23.1;23.1;23;23;22.9;22.9;22.8;22.8;22.8;22.8;22.7;22.7;22.7;22.6;22.5;22.5;22.4;22.4;22.4;22.4;22.3;22.4;22.2;22.2;22.1;21.9;22;21.8;21.8;21.6;21.5;21.5;21.6;21.5;21.5;21.5;21.5;21.6;21.5;21.4;21.5;21.5;21.5;21.5;21.5;21.5;21.5;21.5;21.5;21.6;21.5;21.…
23;22.9;23;23;23.1;23;22.9;23.1;23.1;23.1;23.1;23.1;23.1;23.2;23.3;23.2;23.3;23.3;23.3;23.3;23.3;23.3;23.2;23.3;23.3;23.3;23.2;23.2;23.1;23.2;23.1;23.1;23;23;22.9;22.9;22.9;22.8;22.8;22.8;22.7;22.7;22.7;22.6;22.6;22.5;22.4;22.4;22.4;22.4;22.3;22.3;22.2;22.2;22.2;22.1;22;21.8;21.8;21.7;21.5;21.4;21.5;21.6;21.5;21.6;21.6;21.5;21.6;21.5;21.5;21.5;21.5;21.5;21.5;21.5;21.5;21.5;21.5;21.5;21.6;21.5;21.…
23;23;23;23;23.1;23.1;23.1;23.1;23.2;23.1;23.3;23.1;23.1;23.3;23.3;23.3;23.3;23.3;23.3;23.3;23.3;23.3;23.3;23.3;23.2;23.3;23.2;23.1;23.2;23.2;23.2;23;23.1;23;23;22.9;22.9;22.9;22.8;22.8;22.6;22.7;22.7;22.5;22.6;22.5;22.6;22.4;22.3;22.3;22.3;22.3;22.3;22;22;22;21.8;21.7;21.7;21.7;21.5;21.6;21.6;21.6;21.5;21.5;21.6;21.5;21.6;21.5;21.6;21.5;21.5;21.5;21.5;21.5;21.5;21.5;21.6;21.5;21.5;21.5;21.5;21.6…
23;23;23;23.1;23;23.1;23.1;23.1;23.1;23.1;23.2;23.3;23.2;23.3;23.4;23.3;23.3;23.4;23.3;23.3;23.1;23.2;23.3;23.2;23.3;23.2;23.3;23.3;23.2;23.2;23.1;23.1;23.1;23;23;22.9;22.9;22.8;22.8;22.7;22.7;22.7;22.6;22.6;22.5;22.5;22.4;22.4;22.2;22.3;22.2;22.3;22.2;22.1;21.9;21.9;21.9;21.7;21.6;21.6;21.5;21.5;21.5;21.5;21.5;21.5;21.5;21.5;21.6;21.5;21.5;21.5;21.5;21.5;21.5;21.5;21.5;21.5;21.6;21.5;21.5;21.6;2…
23.1;23;23.1;23.1;23;23.2;23.1;23.1;23.1;23.3;23.3;23.3;23.2;23.4;23.3;23.3;23.3;23.4;23.3;23.3;23.3;23.4;23.2;23.3;23.3;23.3;23.2;23.2;23.2;23.1;23.1;23.1;23.1;23;23;22.9;22.9;22.9;22.8;22.7;22.7;22.5;22.7;22.6;22.5;22.5;22.3;22.4;22.3;22.3;22.2;22.2;22;22;21.9;21.7;21.7;21.6;21.6;21.6;21.6;21.5;21.5;21.6;21.5;21.6;21.5;21.6;21.5;21.5;21.5;21.5;21.5;21.5;21.5;21.5;21.5;21.6;21.6;21.5;21.6;21.5;2…
23.1;23.1;23.1;23.1;23.2;23.1;23.3;23.2;23.3;23.3;23.3;23.3;23.4;23.4;23.4;23.3;23.3;23.4;23.4;23.3;23.3;23.3;23.3;23.2;23.1;23.3;23.2;23.2;23.2;23.2;23.1;23;23;23;22.9;22.9;22.9;22.8;22.8;22.7;22.7;22.7;22.7;22.5;22.4;22.5;22.4;22.4;22.2;22.2;22.1;22.1;22;21.9;21.9;21.7;21.7;21.6;21.7;21.6;21.6;21.6;21.5;21.6;21.5;21.6;21.6;21.6;21.6;21.6;21.6;21.6;21.5;21.6;21.5;21.5;21.5;21.6;21.5;21.6;21.6;21…
23.1;23.1;23.1;23.1;23.2;23.2;23.2;23.3;23.3;23.3;23.4;23.3;23.3;23.3;23.3;23.3;23.4;23.3;23.3;23.3;23.3;23.3;23.3;23.2;23.3;23.2;23.2;23.2;23.2;23.2;23.1;23.1;23;23.1;22.9;22.9;22.8;22.8;22.8;22.7;22.7;22.7;22.7;22.5;22.5;22.5;22.4;22.4;22.2;22.2;22.1;22;21.9;21.8;21.7;21.6;21.5;21.6;21.6;21.6;21.6;21.6;21.6;21.5;21.6;21.6;21.6;21.6;21.6;21.6;21.6;21.6;21.6;21.5;21.5;21.5;21.6;21.6;21.6;21.6;21.…
23.1;23.1;23.1;23.2;23.3;23.3;23.3;23.2;23.3;23.4;23.3;23.3;23.4;23.3;23.3;23.3;23.3;23.4;23.3;23.3;23.3;23.2;23.3;23.3;23.2;23.2;23.3;23.2;23.2;23.1;23.2;23.1;23;23.1;22.9;23;22.9;22.9;22.7;22.7;22.7;22.6;22.6;22.6;22.4;22.3;22.3;22.4;22.2;22.2;22.1;21.9;21.9;21.7;21.7;21.6;21.6;21.6;21.6;21.7;21.6;21.6;21.6;21.7;21.7;21.6;21.6;21.6;21.6;21.6;21.7;21.6;21.6;21.6;21.6;21.7;21.6;21.6;21.6;21.5;21.…
23.2;23.2;23.2;23.2;23.3;23.2;23.3;23.3;23.3;23.4;23.3;23.4;23.3;23.3;23.3;23.3;23.3;23.4;23.4;23.4;23.2;23.3;23.2;23.3;23.3;23.2;23.2;23.2;23.1;23.2;23.2;23.1;23;23;23;22.8;22.8;22.7;22.7;22.7;22.7;22.6;22.5;22.5;22.4;22.4;22.3;22.3;22.1;22.1;22;21.9;21.8;21.7;21.7;21.7;21.7;21.7;21.7;21.7;21.6;21.6;21.6;21.6;21.6;21.7;21.6;21.6;21.7;21.6;21.6;21.6;21.6;21.6;21.6;21.6;21.6;21.6;21.6;21.6;21.6;21…
23.2;23.2;23.2;23.3;23.3;23.3;23.3;23.3;23.3;23.3;23.3;23.3;23.4;23.3;23.4;23.3;23.3;23.3;23.3;23.3;23.3;23.3;23.3;23.3;23.2;23.2;23.2;23.2;23.2;23.1;23.1;23.1;23;22.9;22.9;22.9;22.8;22.8;22.7;22.7;22.6;22.5;22.4;22.5;22.3;22.3;22.3;22.2;22;22;21.8;21.9;21.6;21.7;21.8;21.6;21.7;21.7;21.7;21.6;21.8;21.6;21.6;21.6;21.6;21.6;21.7;21.5;21.7;21.6;21.6;21.6;21.6;21.6;21.6;21.6;21.6;21.6;21.6;21.6;21.6;…
23.3;23.2;23.2;23.3;23.3;23.3;23.3;23.3;23.3;23.3;23.3;23.3;23.3;23.4;23.4;23.3;23.3;23.3;23.3;23.3;23.3;23.2;23.3;23.3;23.3;23.3;23.2;23.2;23.1;23.1;23.1;23.1;22.9;23;22.9;22.9;22.7;22.8;22.7;22.7;22.5;22.5;22.4;22.4;22.3;22.3;22.2;22;21.9;21.9;21.8;21.8;21.8;21.7;21.6;21.7;21.7;21.7;21.6;21.7;21.7;21.7;21.6;21.7;21.7;21.7;21.7;21.6;21.7;21.7;21.7;21.7;21.6;21.6;21.6;21.6;21.6;21.7;21.7;21.7;21.…
23.3;23.3;23.2;23.3;23.2;23.3;23.3;23.3;23.3;23.3;23.3;23.3;23.4;23.4;23.3;23.3;23.3;23.4;23.3;23.2;23.2;23.2;23.3;23.3;23.2;23.2;23.2;23.1;23.1;23.1;23.1;23;23.1;22.9;22.9;22.8;22.8;22.7;22.6;22.7;22.5;22.5;22.4;22.3;22.2;22.2;22.1;22;21.8;21.9;21.8;21.6;21.7;21.7;21.7;21.7;21.7;21.7;21.7;21.7;21.7;21.7;21.7;21.7;21.7;21.7;21.7;21.7;21.6;21.7;21.6;21.7;21.6;21.6;21.6;21.6;21.6;21.6;21.8;21.7;21.…
23.3;23.2;23.2;23.3;23.3;23.3;23.3;23.3;23.3;23.3;23.3;23.4;23.4;23.4;23.4;23.4;23.3;23.3;23.3;23.3;23.2;23.2;23.2;23.2;23.2;23.3;23.2;23.2;23.1;23.1;23.1;23.1;23;22.9;22.8;22.8;22.8;22.7;22.6;22.5;22.4;22.4;22.4;22.1;22.1;22.1;22;21.8;21.8;21.8;21.8;21.7;21.7;21.8;21.8;21.7;21.7;21.7;21.7;21.7;21.7;21.7;21.7;21.7;21.7;21.7;21.7;21.7;21.6;21.7;21.6;21.6;21.6;21.6;21.6;21.6;21.7;21.7;21.6;21.7;21.…
23.3;23.2;23.3;23.3;23.3;23.3;23.3;23.4;23.3;23.3;23.5;23.3;23.4;23.4;23.4;23.3;23.3;23.2;23.3;23.2;23.2;23.2;23.2;23.2;23.2;23.1;23.2;23.1;23.1;23.1;23.1;23.1;22.9;22.9;22.8;22.9;22.8;22.6;22.5;22.6;22.4;22.4;22.2;22.1;22;21.9;21.9;21.9;21.8;21.8;21.7;21.8;21.8;21.7;21.8;21.7;21.7;21.7;21.7;21.7;21.7;21.7;21.7;21.7;21.7;21.7;21.7;21.7;21.7;21.7;21.7;21.7;21.6;21.6;21.6;21.6;21.7;21.6;21.7;21.7;2…
23.3;23.3;23.2;23.3;23.3;23.2;23.4;23.4;23.4;23.4;23.3;23.4;23.4;23.4;23.3;23.3;23.3;23.2;23.2;23.3;23.2;23.2;23.2;23.2;23.1;23.2;23.2;23.1;23.1;23.1;23.1;23;23;22.8;22.8;22.8;22.7;22.7;22.5;22.4;22.3;22.2;22.2;22.1;21.9;21.9;21.8;21.8;21.8;21.8;21.8;21.8;21.7;21.6;21.7;21.7;21.7;21.8;21.7;21.7;21.7;21.7;21.7;21.7;21.8;21.7;21.7;21.7;21.8;21.7;21.8;21.7;21.7;21.7;21.7;21.7;21.7;21.7;21.7;21.7;21.…
23.3;23.3;23.3;23.4;23.3;23.4;23.4;23.4;23.4;23.4;23.4;23.4;23.3;23.3;23.3;23.3;23.3;23.3;23.3;23.2;23.2;23.2;23.2;23.2;23.1;23.1;23.1;23;23.1;23;23.1;23;23;22.8;22.7;22.7;22.6;22.5;22.3;22.4;22.2;22.1;22;21.9;21.9;21.8;21.8;21.8;21.8;21.8;21.8;21.8;21.8;21.7;21.7;21.7;21.7;21.8;21.8;21.8;21.7;21.7;21.7;21.7;21.7;21.7;21.8;21.8;21.8;21.8;21.8;21.8;21.7;21.7;21.7;21.7;21.7;21.7;21.7;21.8;21.8;21.8…
23.3;23.3;23.4;23.4;23.5;23.5;23.5;23.5;23.5;23.4;23.4;23.4;23.4;23.3;23.4;23.2;23.3;23.3;23.2;23.2;23.2;23.2;23.2;23.2;23.1;23.1;23.1;23;23;23;23;23;22.9;22.8;22.6;22.6;22.5;22.6;22.2;22.1;22.1;22;22;21.9;21.9;21.9;21.9;21.9;21.8;21.8;21.8;21.8;21.8;21.8;21.7;21.8;21.8;21.8;21.8;21.8;21.7;21.7;21.7;21.8;21.8;21.8;21.8;21.8;21.8;21.8;21.8;21.7;21.8;21.7;21.7;21.7;21.7;21.7;21.7;21.7;21.7;21.8;21.…
23.3;23.4;23.4;23.3;23.5;23.5;23.5;23.4;23.4;23.4;23.4;23.4;23.4;23.3;23.2;23.3;23.2;23.3;23.2;23.3;23.2;23.2;23.2;23.1;23.1;23;23;23;23;23;23;22.8;22.8;22.6;22.6;22.6;22.4;22.4;22.1;22.2;22.1;22.1;21.9;21.9;21.9;21.7;21.8;21.8;21.8;21.9;21.8;21.8;21.8;21.8;21.8;21.8;21.8;21.9;21.8;21.8;21.7;21.7;21.7;21.8;21.8;21.7;21.8;21.8;21.8;21.8;21.8;21.8;21.7;21.7;21.8;21.7;21.7;21.8;21.8;21.8;21.7;21.8;2…
23.3;23.4;23.4;23.5;23.5;23.5;23.5;23.4;23.5;23.4;23.4;23.4;23.3;23.3;23.3;23.2;23.3;23.2;23.2;23.3;23.2;23.1;23.2;23;23.1;23.1;23;23;23;22.9;22.8;22.8;22.8;22.6;22.6;22.4;22.2;22.3;22.1;22;22.1;22;21.9;21.9;21.9;21.8;21.8;21.9;21.8;21.9;21.9;21.8;21.9;21.9;21.9;21.9;21.8;21.8;21.8;21.9;21.8;21.9;21.8;21.8;21.8;21.8;21.8;21.8;21.8;21.8;21.8;21.8;21.8;21.8;21.7;21.7;21.7;21.8;21.7;21.8;21.8;21.8;2…
23.5;23.3;23.4;23.6;23.5;23.5;23.6;23.5;23.5;23.5;23.4;23.4;23.4;23.3;23.3;23.3;23.2;23.2;23.1;23.1;23.1;23.2;23.2;23;23.1;23.1;23.1;22.9;22.9;22.9;22.8;22.6;22.7;22.6;22.3;22.3;22.2;22.2;22;22;21.9;22;21.9;22;22;21.9;21.9;21.9;21.9;22;21.8;21.9;21.9;21.9;21.9;21.9;21.9;21.9;21.8;21.8;21.9;21.9;21.8;21.7;21.8;21.8;21.8;21.8;21.8;21.8;21.8;21.8;21.9;21.8;21.7;21.8;21.8;21.8;21.8;21.8;21.8;21.8;21.…
23.5;23.5;23.5;23.6;23.6;23.6;23.5;23.5;23.5;23.5;23.4;23.4;23.3;23.3;23.3;23.2;23.2;23.2;23.1;23.2;23.2;23.2;23.1;23.1;23.1;23;23;22.9;22.9;22.8;22.8;22.7;22.6;22.3;22.3;22.3;22.1;22.2;21.9;22;22;21.9;22;22;22;21.9;21.9;21.9;21.9;21.9;21.9;21.9;21.9;21.9;21.9;21.9;21.9;21.8;21.8;21.9;21.9;21.8;21.7;21.7;21.7;21.9;21.9;21.8;21.9;21.9;21.8;21.8;21.8;21.8;21.8;21.7;21.8;21.7;21.8;21.8;21.8;21.8;21.…
23.5;23.5;23.6;23.6;23.6;23.6;23.6;23.5;23.5;23.4;23.5;23.4;23.4;23.3;23.2;23.2;23.2;23.2;23.1;23.2;23.1;23.1;23.1;23.1;23;23;23;22.9;22.8;22.8;22.6;22.6;22.6;22.4;22.3;22.2;22.1;22.1;22;22;22;22;22;21.9;22;22;22;21.9;21.9;21.9;21.9;21.9;21.9;21.9;21.9;21.8;21.9;21.8;21.9;21.9;21.9;21.9;21.9;21.9;21.8;21.9;21.9;21.9;21.9;21.9;21.8;21.8;21.8;21.8;21.8;21.8;21.8;21.8;21.9;21.8;21.8;21.8;21.8;21.8;2…
23.6;23.6;23.6;23.6;23.6;23.5;23.6;23.5;23.5;23.5;23.5;23.4;23.3;23.3;23.2;23.2;23.2;23.1;23.1;23.2;23;23.1;23.1;23;23;23;22.9;22.9;22.9;22.8;22.7;22.6;22.4;22.3;22.2;22.1;22;22;22;22;22;22;22;22;21.9;22;21.9;22;21.9;22;21.9;21.9;21.9;21.9;21.9;21.9;21.9;21.9;21.9;21.9;21.9;21.9;21.9;21.9;21.9;21.9;21.9;21.9;21.9;21.9;21.9;21.9;21.9;21.9;21.8;21.8;21.8;21.9;21.8;21.8;21.8;21.8;21.8;21.8;21.8;21.8…
23.7;23.6;23.6;23.5;23.6;23.6;23.5;23.5;23.5;23.5;23.4;23.4;23.3;23.3;23.3;23.2;23.1;23.2;23;23.1;23.1;23.1;23;23;23;22.9;22.9;22.9;22.7;22.7;22.6;22.5;22.3;22.1;22;22.2;22;22;22;22;22;22;22;22;21.9;22;22;22;21.9;22;21.9;21.9;21.9;21.9;21.9;21.9;21.9;21.9;21.9;21.9;21.9;21.9;21.9;21.9;21.9;22;21.9;21.9;21.9;21.9;21.9;21.9;21.8;21.8;21.8;21.8;21.8;21.8;21.8;21.8;21.8;21.8;21.8;21.8;21.8;21.8;21.9;…
23.7;23.6;23.5;23.5;23.5;23.5;23.5;23.5;23.4;23.5;23.4;23.3;23.4;23.3;23.1;23.1;23.2;23.1;22.9;23.2;23;23.1;23.1;22.7;22.9;22.9;22.8;22.8;22.8;22.5;22.6;22.3;22.1;22.2;22.2;22;22.1;22.1;22;22;22;22;22;22;22;21.9;21.9;22;21.9;21.9;21.8;21.8;21.9;21.9;21.9;21.8;21.9;21.9;21.9;21.9;21.9;22;21.9;21.9;21.9;21.9;21.9;21.9;22;21.9;21.9;21.9;21.9;21.9;21.9;21.9;21.8;21.8;21.8;21.9;21.8;21.8;21.9;21.8;21.…
23.6;23.6;23.5;23.5;23.5;23.5;23.5;23.5;23.4;23.4;23.5;23.4;23.3;23.3;23.3;23.2;23.2;23.2;23;23.2;22.9;23.1;23;22.9;22.9;22.8;22.8;22.6;22.5;22.4;22.5;22.2;22.1;22.1;22.1;22;22.1;22.1;22;22;22;22;22;22;22;21.9;21.9;22;21.9;21.9;21.9;22;22;21.9;22;21.8;21.9;21.9;21.9;22;21.9;21.9;21.9;21.9;21.9;21.9;21.9;21.9;21.9;21.9;21.9;21.9;21.9;21.9;21.8;21.8;21.8;21.8;21.8;21.8;21.8;21.8;21.9;21.9;21.9;21.9…
23.6;23.5;23.5;23.5;23.5;23.5;23.5;23.5;23.5;23.4;23.4;23.4;23.3;23.2;23.3;23.1;23.2;23.1;23;23;23.1;23;23;22.8;22.9;22.8;22.6;22.6;22.6;22.3;22.2;22.2;22.2;22.1;22.2;22.1;22.1;22;22;22;22;22;22;22;21.9;21.9;21.9;22;21.9;22;22;21.9;21.9;22;22;22;22;22;22;21.9;22;21.9;22;21.9;21.9;22;22;21.9;21.9;21.9;21.9;21.9;21.9;21.9;21.9;22;21.9;21.9;21.8;21.9;21.9;21.9;21.9;21.9;21.9;21.9;21.9;21.9;21.8;21.9…
23.6;23.5;23.5;23.5;23.5;23.5;23.5;23.4;23.4;23.4;23.3;23.3;23.3;23.2;23.2;23.2;23.1;23.1;23.1;22.9;22.9;23;22.9;22.9;22.8;22.7;22.6;22.4;22.4;22.3;22.3;22.2;22.2;22.2;22.1;22.1;22.1;22.1;22;22;22;22;22.1;22;22;21.9;22;22;21.9;21.9;21.9;21.9;22;22;22;21.9;21.9;22;21.9;22;22;21.9;21.9;21.9;21.9;22;22;21.9;22;21.9;21.9;21.9;21.9;21.9;22;21.9;22;21.9;21.9;21.8;21.8;21.9;21.9;22.1;21.9;21.9;21.9;21.9…
23.6;23.5;23.5;23.5;23.5;23.5;23.4;23.4;23.4;23.4;23.2;23.3;23.3;23.2;23.2;23.1;23.1;23;22.9;23;22.9;22.9;22.9;22.8;22.6;22.6;22.4;22.3;22.3;22.2;22.3;22.1;22.2;22.1;22.1;22.1;22.1;22.1;22.1;22;22.1;22;22.1;22;22;21.9;22;22;22;22;21.9;21.9;22;21.9;22;22;22;21.9;22;22;21.9;21.9;22;22;22;22;22;21.9;22;21.9;21.9;21.9;21.9;21.9;22;22;21.9;21.9;21.9;21.9;21.9;22;21.9;22;22;21.9;21.9;22;21.9;21.9;21.9;…
23.6;23.5;23.5;23.5;23.4;23.4;23.4;23.3;23.3;23.3;23.2;23.2;23.2;23.1;23.2;23.1;23;23;22.9;23;22.9;22.8;22.8;22.7;22.7;22.4;22.3;22.2;22.2;22.2;22.2;22.1;22.2;22.2;22.1;22.2;22.1;22.1;22;22.1;22;22;22.1;22;22;22;22;22;22;21.9;22;21.9;22;22;22;21.9;22;22;21.9;22;22;22;22;22;22;22;22;22;22;22;22;22;22;22;21.9;21.9;22;21.9;22;21.9;22;22;22;21.9;21.9;22;22;22;21.9;22;21.9;22;22;22;22;22;22;22;22;22;2…
23.5;23.5;23.4;23.4;23.5;23.4;23.4;23.3;23.4;23.3;23.2;23.2;23.2;23.1;23.1;23.2;23;23;22.9;23;22.9;22.8;22.8;22.7;22.3;22.3;22.4;22.2;22.2;22.3;22.2;22.2;22.2;22.2;22.1;22.1;22.1;22.1;22.1;22.1;22.1;22.1;22.1;22.1;22;22;22;22.1;22;22;22;21.9;22;22;22;22;22;22;22;22;22;22;22;22;22.1;22.1;22;22.1;22.1;22.1;22;22;22;22;21.9;22;22;21.9;21.9;22;22;22;22;21.9;21.9;22;22;22;21.9;22;22;22;22;22.1;22;22;2…
23.5;23.5;23.4;23.4;23.4;23.4;23.4;23.5;23.2;23.2;23.2;23.2;23.1;23.2;23.1;23;23;22.9;22.9;22.9;22.9;22.7;22.6;22.4;22.4;22.2;22.2;22.2;22.2;22.2;22.2;22.2;22.2;22.2;22.1;22.1;22.1;22.1;22.1;22.1;22.1;22.1;22;22;22;22;22;22.1;21.9;22;22;21.9;22;22;22;22;22;22;22;22;22;22;22;22;22;22;22.1;22.1;22;22;22;22;22;21.9;22;22;22;22;22;22;22;22;22;21.9;22;22;22;22;22;22.1;22;22;22;22;22.1;22.1;22.1;22.1;2…
23.5;23.5;23.4;23.4;23.4;23.4;23.3;23.2;23.2;23.2;23.1;23.2;23.1;23;23.1;23;23.1;22.9;22.8;22.7;22.7;22.7;22.5;22.3;22.3;22.2;22.2;22.2;22.2;22.2;22.2;22.2;22.1;22.2;22.1;22.1;22.1;22.1;22.1;22.1;22.1;22.1;22.1;22.1;22;21.9;22;22.1;21.9;22;21.9;22;22;21.9;22;22;22;22.1;22;22;22.1;22;22;22;22;22;22;22;22.1;22.1;22;22.1;22;22;22;22;22;22;22;22;21.9;22;22;22;22;22;22;21.9;22;22;22;22.1;22;22.1;22.1;…
23.5;23.4;23.4;23.4;23.3;23.4;23.3;23.3;23.2;23.2;23.2;23.1;23.1;23.1;23;22.9;22.9;22.8;22.8;22.7;22.6;22.6;22.4;22.3;22.2;22.2;22.1;22.2;22.2;22.2;22.2;22.2;22.2;22.1;22.2;22.1;22.1;22.1;22.1;22.1;22.1;22.1;22.2;22.1;22.1;22;22;22;21.9;22;22.1;21.9;22;22;22;22;22;22;22;22;22.1;22.1;22;22;22.1;22.1;22;22;22.1;22.1;22;22;22;22;22;22;22;22.1;22.2;22;22;22;22;22;22;22.1;22;22.1;22.1;22.1;22.1;22.1;2…
23.4;23.4;23.4;23.3;23.4;23.3;23.2;23.1;23.2;23.2;23.2;23.1;23;23;23;22.9;22.9;22.8;22.7;22.7;22.6;22.5;22.4;22.3;22.2;22.2;22.2;22.2;22.2;22.2;22.2;22.2;22.3;22.2;22.2;22.1;22.2;22.1;22.2;22.1;22.1;22.1;22.1;22.1;22.1;22;21.9;22;21.9;22;22;22;22.1;22.1;22;22;22;22;22;22.1;22.1;22.1;22.1;22.1;22.1;22.1;22.1;22.1;22.1;22.1;22;22;22;22;22;22.1;22.1;22.1;22.1;22.1;22.1;22.1;22.1;22.1;22;22.1;22.1;22…
23.4;23.4;23.4;23.3;23.3;23.3;23.3;23.1;23.1;23.1;23.1;23.2;23;22.9;22.9;22.8;22.8;22.7;22.6;22.6;22.4;22.5;22.2;22.3;22.2;22.2;22.2;22.2;22.2;22.2;22.3;22.2;22.2;22.1;22.2;22.2;22.2;22.1;22.1;22.1;22.2;22.2;22.1;22.1;22.1;22.1;22.1;22.1;22;22.1;22;22;22;22.1;22;22.1;22;22;22.1;22.1;22.1;22.1;22.1;22.1;22.2;22.1;22;22.1;22.1;22.1;22.1;22.1;22.1;22;22.1;22.1;22.1;22.1;22.1;22.2;22.1;22.1;22.1;22.1…
23.4;23.3;23.3;23.2;23.3;23.2;23.2;23.1;23.1;23.2;23.1;23;23;22.9;22.8;22.8;22.7;22.6;22.5;22.4;22.2;22.2;22.2;22.2;22.2;22.2;22.2;22.2;22.2;22.2;22.3;22.3;22.2;22.2;22.2;22.2;22.2;22.1;22.2;22.1;22.1;22.1;22.1;22.2;22.1;22.1;22;22.1;22;22;22;22;22;22;22;22.1;22.1;22;22;22.1;22.1;22.1;22.1;22.1;22.1;22.1;22.1;22.1;22.1;22.1;22.1;22.1;22.1;22.1;22.1;22.1;22.1;22.1;22.1;22.1;22.1;22.1;22.1;22.1;22.…
23.3;23.3;23.3;23.2;23.3;23.2;23.2;23.2;23.2;23.1;23.1;23;22.8;22.9;22.8;22.8;22.6;22.5;22.2;22.2;22.2;22.2;22.2;22.1;22.2;22.2;22.2;22.2;22.2;22.3;22.2;22.2;22.2;22.3;22.2;22.2;22.2;22.2;22.2;22.1;22.1;22.1;22.1;22.1;22.1;22.1;22.1;22.1;22;22.1;22;22;22.1;22;22;22;22.1;22;22;22.1;22.1;22.1;22.1;22.1;22.1;22.1;22.1;22.1;22.1;22.1;22.1;22.1;22.1;22.1;22.1;22.1;22.1;22.1;22.1;22.1;22.1;22.1;22.1;22…
23.3;23.2;23.2;23.2;23.1;23.1;23.1;23.1;23.1;23.1;22.9;22.9;22.8;22.8;22.8;22.7;22.5;22.3;22.2;22.2;22.2;22.2;22.2;22.1;22.2;22.2;22.2;22.2;22.3;22.3;22.3;22.2;22.3;22.2;22.2;22.1;22.1;22.2;22.2;22.1;22.1;22.1;22.1;22.1;22.1;22.1;22.1;22;22;22;21.9;21.9;22.1;22.1;22.1;22;22.1;22;22.1;22.1;22.1;22.1;22;22.1;22.1;22.1;22.1;22.1;22.1;22.1;22.1;22.1;22.1;22.1;22.1;22;22.1;22.1;22.1;22.2;22.1;22.1;22.…
23.4;23.3;23.2;23.1;23.1;23;23;23;22.9;22.9;22.8;22.8;22.7;22.6;22.6;22.5;22.3;22.3;22.2;22.2;22.2;22.2;22.2;22.2;22.2;22.2;22.2;22.3;22.2;22.3;22.3;22.3;22.2;22.3;22.2;22.2;22.1;22.2;22.1;22.1;22.1;22.1;22.2;22.1;22.1;22;22;22.1;21.9;22.1;22.1;22.1;22;22.1;22.1;22.1;22.1;22.1;22.1;22.1;22.1;22.1;22.1;22.1;22.1;22.1;22.1;22.1;22.1;22.1;22;22.1;22.1;22.1;22.1;22.1;22.1;22.1;22.1;22.1;22.1;22.1;22.…
23.3;23.2;23.2;23.1;23.1;23;22.9;22.9;22.8;22.9;22.8;22.6;22.6;22.6;22.5;22.3;22.2;22.3;22.2;22.2;22.2;22.2;22.2;22.1;22.2;22.3;22.2;22.2;22.3;22.2;22.2;22.3;22.3;22.3;22.2;22.2;22.2;22.1;22.1;22.1;22.2;22.1;22.1;22.1;22.1;22;22.1;22.1;22.1;22.1;22.1;21.9;22.1;22.1;22.1;22.1;22.1;22.1;22.1;22.1;22.1;22.1;22.1;22.1;22.1;22.2;22.1;22.2;22.1;22.2;22.2;22.1;22.1;22.1;22.1;22.1;22.1;22.2;22.1;22.2;22.…
23.2;23.1;23.1;23;22.9;23;22.9;22.8;22.8;22.6;22.6;22.6;22.5;22.4;22.3;22.3;22.3;22.3;22.2;22.2;22.1;22.2;22.1;22.2;22.2;22.3;22.2;22.3;22.3;22.2;22.3;22.3;22.3;22.3;22.2;22.2;22.2;22.2;22.2;22.2;22.1;22.1;22.1;22.1;22.1;22.1;22.1;22;22;22.1;22;22.1;22.1;22.1;22.1;22.1;22.1;22.1;22.1;22.1;22.1;22.1;22.1;22.1;22.2;22.2;22.1;22.1;22.1;22.2;22.1;22.1;22.1;22.1;22.1;22.1;22.2;22.2;22.2;22.2;22.1;22.2…
23.2;23.1;23.1;23;22.9;22.8;22.9;22.7;22.6;22.7;22.5;22.6;22.5;22.4;22.3;22.2;22.2;22.2;22.2;22.2;22.2;22.2;22.2;22.2;22.2;22.3;22.3;22.2;22.2;22.2;22.2;22.3;22.3;22.2;22.2;22.2;22.2;22.1;22.2;22.2;22.1;22.2;22.2;22.1;22.1;22.2;22.1;22.1;22.1;22.1;22.1;22.1;22.1;22.1;22.1;22;22.1;22.1;22.1;22.2;22.1;22.1;22.2;22.1;22.2;22.2;22.1;22.2;22.1;22.1;22.2;22.1;22.1;22.2;22.2;22.1;22.1;22.2;22.2;22.2;22.…
23.2;23.1;23;23;22.9;22.9;22.7;22.7;22.6;22.6;22.5;22.5;22.2;22.3;22.3;22.2;22.3;22.2;22.2;22.2;22.2;22.2;22.2;22.2;22.2;22.3;22.2;22.3;22.2;22.2;22.2;22.2;22.3;22.3;22.2;22.2;22.2;22.2;22.1;22.2;22.1;22.1;22.2;22.1;22.1;22.1;22.1;22.1;22.1;22.1;22.1;22.1;22;22.1;22;22.1;22.1;22.1;22.1;22.2;22.1;22.1;22.1;22.1;22.1;22.1;22.1;22.1;22.1;22.1;22.1;22.2;22.1;22.1;22.1;22.1;22.2;22.1;22.2;22.2;22.2;22…
23.1;23;23;22.9;22.8;22.7;22.6;22.6;22.6;22.5;22.5;22.3;22.2;22.2;22.2;22.2;22.2;22.2;22.2;22.2;22.2;22.2;22.2;22.2;22.2;22.2;22.3;22.2;22.2;22.2;22.3;22.2;22.3;22.3;22.3;22.2;22.1;22.2;22.2;22.2;22.2;22.1;22.2;22.2;22.2;22.1;22.1;22.1;22.1;22.1;22.1;22.1;22.1;22.1;22.1;22.1;22.2;22.1;22.1;22.1;22.1;22.1;22.1;22.2;22.1;22.1;22.1;22.1;22.1;22.1;22.1;22.2;22.1;22.1;22.1;22.1;22.2;22.2;22.2;22.1;22.…
23.1;23;23;22.9;22.8;22.7;22.5;22.5;22.5;22.4;22.3;22.2;22.2;22.3;22.2;22.2;22.2;22.2;22.2;22.2;22.2;22.2;22.2;22.2;22.3;22.2;22.3;22.2;22.2;22.3;22.3;22.3;22.3;22.3;22.2;22.2;22.2;22.2;22.1;22.2;22.2;22.2;22.2;22.2;22.2;22.2;22.1;22.1;22.1;22.1;22.1;22.1;22.1;22.2;22.2;22.1;22.2;22.1;22.1;22.1;22.2;22.2;22.2;22.2;22.2;22.1;22.1;22.1;22.1;22.1;22.2;22.2;22.2;22.2;22.2;22.2;22.1;22.2;22.2;22.2;22.…
23;22.8;22.8;22.8;22.7;22.5;22.5;22.4;22.4;22.4;22.4;22.2;22.3;22.2;22.2;22.2;22.2;22.2;22.1;22.1;22.2;22.2;22.2;22.2;22.2;22.3;22.2;22.2;22.2;22.3;22.2;22.3;22.3;22.3;22.2;22.2;22.2;22.2;22.1;22.2;22.2;22.2;22.2;22.2;22.1;22.2;22.1;22.2;22.2;22.2;22.1;22.1;22.1;22.2;22.2;22.2;22.2;22.1;22.2;22.1;22.2;22.2;22.2;22.2;22.2;22.2;22.1;22.2;22.1;22.1;22.2;22.1;22.1;22.2;22.1;22.2;22.2;22.2;22.2;22.2;2…
23;22.8;22.7;22.8;22.6;22.6;22.4;22.4;22.4;22.4;22.2;22.3;22.3;22.2;22.2;22.2;22.3;22.2;22.2;22.1;22.2;22.2;22.3;22.2;22.2;22.2;22.2;22.2;22.3;22.3;22.3;22.3;22.3;22.3;22.2;22.3;22.2;22.2;22.1;22.2;22.2;22.2;22.3;22.2;22.2;22.2;22.1;22.2;22.1;22.2;22.1;22.1;22.1;22.1;22.1;22.2;22.2;22.2;22.2;22.1;22.2;22.2;22.2;22.2;22.2;22.2;22.2;22.2;22.2;22.2;22.2;22.2;22.2;22.2;22.2;22.2;22.2;22.3;22.3;22.2;2…
22.8;22.7;22.6;22.8;22.5;22.4;22.3;22.3;22.2;22.3;22.3;22.3;22.2;22.2;22.3;22.2;22.2;22.2;22.1;22.2;22.2;22.3;22.2;22.2;22.2;22.3;22.3;22.3;22.3;22.3;22.3;22.3;22.3;22.3;22.2;22.3;22.2;22.2;22.2;22.2;22.2;22.2;22.2;22.2;22.2;22.2;22.2;22.2;22.1;22.1;22.2;22.1;22.1;22.1;22.2;22.1;22.2;22.2;22.2;22.2;22.1;22.2;22.2;22.2;22.2;22.2;22.2;22.2;22.2;22.2;22.2;22.2;22.2;22.2;22.2;22.2;22.2;22.3;22.2;22.2…
22.8;22.7;22.6;22.5;22.5;22.2;22.3;22.2;22.2;22.2;22.3;22.2;22.3;22.2;22.3;22.3;22.2;22.2;22.1;22.2;22.3;22.3;22.2;22.2;22.2;22.3;22.2;22.2;22.3;22.3;22.3;22.3;22.3;22.3;22.3;22.3;22.2;22.2;22.2;22.2;22.2;22.2;22.2;22.2;22.3;22.3;22.2;22.2;22.1;22.1;22.1;22;22.1;22.1;22.2;22.2;22.2;22.2;22.2;22.2;22.2;22.2;22.2;22.2;22.2;22.2;22.2;22.2;22.1;22.2;22.2;22.2;22.2;22.2;22.2;22.2;22.2;22.3;22.3;22.2;2…
22.8;22.6;22.4;22.4;22.3;22.2;22.2;22.2;22.2;22.2;22.2;22.2;22.2;22.2;22.2;22.2;22.2;22.2;22.2;22.2;22.2;22.2;22.2;22.2;22.3;22.2;22.3;22.3;22.2;22.3;22.3;22.3;22.3;22.3;22.3;22.3;22.2;22.2;22.2;22.2;22.2;22.1;22.2;22.2;22.2;22.2;22.2;22.2;22.2;22.1;22.1;22;22.1;22.1;22.1;22.1;22.1;22.2;22.2;22.2;22.2;22.2;22.2;22.2;22.2;22.2;22.2;22.2;22.2;22.2;22.2;22.2;22.2;22.2;22.2;22.2;22.2;22.2;22.3;22.3;2…
22.6;22.5;22.3;22.3;22.2;22.2;22.2;22.3;22.2;22.2;22.2;22.2;22.2;22.2;22.2;22.2;22.2;22.2;22.1;22.2;22.1;22.2;22.2;22.2;22.2;22.2;22.2;22.2;22.3;22.3;22.3;22.3;22.3;22.3;22.3;22.2;22.3;22.2;22.2;22.1;22.2;22.2;22.2;22.2;22.2;22.2;22.1;22.1;22.1;22.1;22.1;22.1;21.9;22.1;22.1;22.2;22.2;22.1;22.2;22.2;22.2;22.2;22.2;22.2;22.2;22.2;22.2;22.3;22.2;22.2;22.2;22.2;22.2;22.2;22.2;22.2;22.2;22.2;22.2;22.3…
22.6;22.3;22.2;22.2;22.2;22.2;22.2;22.1;22.3;22.2;22.2;22.1;22.2;22.2;22.2;22.2;22.2;22.2;22.2;22.2;22.2;22.2;22.2;22.2;22.2;22.3;22.4;22.2;22.3;22.4;22.3;22.3;22.3;22.3;22.2;22.2;22.2;22.2;22.2;22.2;22.2;22.2;22.2;22.2;22.2;22.2;22.1;22.2;22.1;22.1;22.1;22.1;22.1;22.1;22.2;22.2;22.2;22.2;22.2;22.2;22.2;22.2;22.2;22.2;22.2;22.3;22.2;22.2;22.2;22.2;22.2;22.2;22.2;22.2;22.2;22.3;22.2;22.2;22.3;22.2…
22.5;22.3;22.2;22.2;22.2;22.2;22.2;22.1;22.3;22.2;22.2;22.2;22.3;22.2;22.2;22.2;22.2;22.2;22.2;22.2;22.2;22.2;22.2;22.3;22.2;22.2;22.3;22.2;22.2;22.3;22.3;22.3;22.3;22.3;22.3;22.2;22.2;22.2;22.2;22.2;22.2;22.2;22.2;22.2;22.2;22.2;22.2;22.1;22.2;22.1;22.1;22.1;22.2;22.1;22.2;22.1;22.2;22.2;22.2;22.2;22.2;22.2;22.2;22.2;22.2;22.3;22.3;22.3;22.2;22.3;22.3;22.2;22.4;22.2;22.2;22.2;22.2;22.3;22.3;22.2…
22.3;22.3;22.2;22.1;22.2;22.1;22.2;22.2;22.2;22.2;22.3;22.2;22.2;22.1;22.2;22.2;22.2;22.2;22.2;22.2;22.2;22.2;22.2;22.2;22.2;22.2;22.3;22.2;22.3;22.3;22.3;22.3;22.2;22.3;22.3;22.3;22.2;22.2;22.2;22.2;22.2;22.2;22.2;22.2;22.2;22.1;22.2;22.2;22.2;22.2;22.1;22.1;22.2;22.1;22.1;22.1;22.1;22.1;22.2;22.2;22.2;22.2;22.2;22.2;22.2;22.1;22.2;22.3;22.2;22.3;22.3;22.2;22.2;22.2;22.3;22.2;22.2;22.3;22.3;22.2…
22.3;22.2;22.1;22.2;22.2;22.1;22.2;22.2;22.1;22.3;22.1;22.2;22.2;22.2;22.2;22.2;22.2;22.3;22.2;22.1;22.2;22.2;22.2;22.2;22.2;22.2;22.2;22.3;22.3;22.3;22.3;22.3;22.3;22.3;22.2;22.3;22.3;22.2;22.2;22.2;22.2;22.2;22.2;22.2;22.2;22.2;22.2;22.1;22.1;22.2;22.2;22.2;22.2;22.1;22.2;22.2;22.2;22.2;22.1;22.3;22.3;22.2;22.2;22.2;22.2;22.2;22.3;22.3;22.3;22.2;22.3;22.3;22.3;22.3;22.2;22.2;22.3;22.3;22.3;22.2…
22.2;22.2;22.2;22.2;22.1;22.3;22.1;22.1;22.2;22.2;22.2;22.3;22.2;22.2;22.2;22.2;22.2;22.2;22.1;22.2;22.2;22.2;22.2;22.2;22.2;22.2;22.3;22.3;22.3;22.3;22.3;22.3;22.2;22.3;22.3;22.3;22.2;22.2;22.2;22.2;22.2;22.2;22.2;22.2;22.2;22.2;22.2;22.2;22.1;22.2;22.1;22.1;22.1;22.1;22.2;22.1;22.2;22.1;22.2;22.2;22.3;22.2;22.2;22.2;22.3;22.2;22.3;22.3;22.3;22.3;22.3;22.3;22.3;22.3;22.3;22.2;22.3;22.3;22.3;22.3…
22.3;22.2;22.1;22.2;22.1;22.2;22.1;22.2;22.2;22.2;22.2;22.2;22.2;22.2;22.2;22.3;22.2;22.2;22.2;22.2;22.2;22.3;22.2;22.2;22.2;22.2;22.3;22.3;22.3;22.3;22.3;22.2;22.3;22.3;22.3;22.2;22.2;22.2;22.2;22.2;22.2;22.2;22.2;22.2;22.2;22.2;22.2;22.2;22.2;22.2;22.2;22.2;22.2;22.1;22.2;22.1;22.2;22.2;22.2;22.2;22.2;22.2;22.2;22.2;22.2;22.3;22.3;22.2;22.3;22.3;22.3;22.3;22.3;22.3;22.3;22.3;22.3;22.3;22.3;22.3…
22.2;22.2;22.2;22.2;22.2;22.1;22.2;22.2;22.2;22.2;22.2;22.2;22.2;22.2;22.2;22.2;22.2;22.2;22.2;22.2;22.2;22.2;22.2;22.2;22.2;22.2;22.3;22.3;22.2;22.3;22.3;22.3;22.2;22.3;22.3;22.3;22.3;22.2;22.2;22.2;22.2;22.2;22.3;22.2;22.3;22.2;22.2;22.2;22.2;22.2;22.2;22.1;22.2;22.2;22.2;22.3;22.2;22.2;22.2;22.2;22.3;22.2;22.2;22.3;22.3;22.3;22.3;22.3;22.2;22.3;22.3;22.3;22.3;22.3;22.3;22.3;22.3;22.3;22.3;22.3…
22.3;22.2;22.2;22.2;22.1;22.2;22.2;22.2;22.2;22.3;22.2;22.2;22.2;22.2;22.2;22.2;22.2;22.2;22.2;22.2;22.2;22.3;22.3;22.2;22.2;22.2;22.3;22.2;22.3;22.3;22.3;22.3;22.3;22.2;22.3;22.2;22.2;22.2;22.2;22.2;22.2;22.2;22.2;22.2;22.2;22.2;22.2;22.2;22.1;22.2;22.1;22.1;22.2;22.1;22.2;22.3;22.2;22.2;22.2;22.2;22.2;22.2;22.2;22.2;22.3;22.3;22.3;22.3;22.3;22.3;22.3;22.3;22.3;22.3;22.3;22.3;22.3;22.3;22.3;22.3…
22.2;22.2;22.2;22.1;22.2;22.2;22.2;22.2;22.2;22.3;22.3;22.2;22.3;22.2;22.2;22.1;22.2;22.2;22.2;22.3;22.2;22.2;22.2;22.2;22.3;22.3;22.4;22.3;22.3;22.3;22.3;22.3;22.3;22.3;22.3;22.3;22.3;22.3;22.2;22.2;22.2;22.2;22.2;22.2;22.2;22.2;22.2;22.2;22.2;22.1;22.2;22.1;22.2;22.1;22.3;22.2;22.2;22.2;22.2;22.2;22.2;22.2;22.2;22.2;22.3;22.3;22.3;22.3;22.3;22.3;22.3;22.3;22.3;22.3;22.3;22.3;22.3;22.3;22.3;22.3…
22.3;22.2;22.2;22.1;22.3;22.2;22.2;22.2;22.2;22.2;22.3;22.2;22.2;22.2;22.2;22.3;22.3;22.2;22.2;22.2;22.3;22.2;22.3;22.3;22.3;22.2;22.4;22.3;22.4;22.4;22.3;22.4;22.3;22.3;22.3;22.3;22.2;22.3;22.3;22.2;22.2;22.2;22.2;22.2;22.2;22.2;22.2;22.2;22.2;22.2;22.2;22.1;22.2;22.2;22.2;22.3;22.2;22.2;22.2;22.2;22.2;22.2;22.1;22.3;22.3;22.3;22.3;22.3;22.3;22.3;22.4;22.4;22.4;22.3;22.3;22.3;22.3;22.3;22.4;22.3…
22.3;22.2;22.2;22.1;22.2;22.2;22.2;22.2;22.2;22.2;22.2;22.2;22.3;22.2;22.1;22.1;22.2;22.3;22.2;22.3;22.2;22.3;22.3;22.2;22.2;22.3;22.3;22.3;22.4;22.4;22.3;22.3;22.3;22.4;22.3;22.2;22.2;22.2;22.2;22.2;22.2;22.2;22.3;22.2;22.2;22.1;22.2;22.2;22.1;22.2;22.2;22.2;22.1;22.1;22.2;22.2;22.3;22.2;22.2;22.2;22.2;22.2;22.2;22.2;22.3;22.3;22.2;22.2;22.3;22.3;22.3;22.3;22.4;22.3;22.3;22.3;22.3;22.4;22.4;22.4…
22.3;22.2;22.1;22.1;22.2;22.2;22.2;22.2;22.2;22.2;22.3;22.2;22.3;22.2;22.2;22.2;22.2;22.2;22.1;22.2;22.2;22.3;22.3;22.2;22.3;22.2;22.4;22.3;22.3;22.3;22.3;22.3;22.3;22.3;22.2;22.2;22.1;22.3;22.3;22.3;22.3;22.2;22.2;22.2;22.2;22.2;22.2;22.2;22.2;22.2;22.2;22.1;22.2;22.3;22.2;22.2;22.2;22.2;22.2;22.3;22.2;22.2;22.2;22.2;22.2;22.2;22.3;22.2;22.3;22.3;22.4;22.3;22.3;22.4;22.3;22.3;22.4;22.4;22.4;22.4…
22.2;22.2;22.1;22.2;22.2;22.2;22.3;22.2;22.2;22.2;22.2;22.2;22.2;22.2;22.2;22.2;22.2;22.2;22.1;22.3;22.3;22.2;22.2;22.2;22.2;22.3;22.2;22.2;22.3;22.3;22.3;22.3;22.4;22.2;22.3;22.2;22.3;22.2;22.2;22.3;22.3;22.3;22.2;22.3;22.2;22.2;22.2;22.2;22.2;22.2;22.2;22.1;22.2;22.2;22.2;22.3;22.2;22.3;22.3;22.2;22.2;22.3;22.2;22.3;22.2;22.3;22.3;22.2;22.3;22.3;22.3;22.3;22.4;22.3;22.4;22.3;22.4;22.4;22.4;22.4…
22.3;22.1;22.1;22.2;22.2;22.1;22.2;22.2;22.2;22.3;22.2;22.2;22.2;22.3;22.2;22.2;22.2;22.2;22.2;22.3;22.3;22.3;22.3;22.3;22.3;22.3;22.2;22.3;22.3;22.3;22.3;22.3;22.3;22.3;22.1;22.3;22.3;22.3;22.2;22.2;22.3;22.3;22.3;22.2;22.2;22.2;22.2;22.2;22.2;22.2;22.2;22.2;22.2;22.2;22.2;22.2;22.2;22.3;22.3;22.3;22.3;22.3;22.2;22.2;22.2;22.2;22.2;22.3;22.3;22.4;22.3;22.3;22.3;22.3;22.3;22.3;22.4;22.3;22.4;22.4…
22.3;22.2;22.2;22.2;22.1;22.2;22.2;22.2;22.3;22.2;22.3;22.2;22.2;22.3;22.2;22.2;22.2;22.2;22.2;22.3;22.2;22.2;22.3;22.3;22.3;22.3;22.2;22.3;22.3;22.3;22.3;22.3;22.3;22.3;22.3;22.3;22.2;22.3;22.3;22.3;22.2;22.3;22.2;22.3;22.2;22.2;22.2;22.3;22.1;22.2;22.2;22.2;22.2;22.2;22.2;22.2;22.2;22.2;22.2;22.2;22.3;22.3;22.2;22.3;22.3;22.3;22.3;22.3;22.3;22.3;22.4;22.4;22.3;22.4;22.3;22.3;22.3;22.3;22.4;22.4…
22.3;22.2;22.2;22.2;22.2;22.2;22.3;22.2;22.3;22.2;22.3;22.3;22.3;22.3;22.3;22.2;22.2;22.2;22.2;22.2;22.3;22.3;22.3;22.3;22.3;22.2;22.2;22.2;22.3;22.3;22.3;22.3;22.3;22.3;22.2;22.3;22.2;22.2;22.2;22.3;22.3;22.3;22.2;22.2;22.2;22.2;22.2;22.3;22.2;22.2;22.2;22.2;22.3;22.2;22.2;22.3;22.3;22.3;22.3;22.2;22.3;22.2;22.2;22.3;22.3;22.3;22.3;22.3;22.3;22.3;22.4;22.3;22.3;22.4;22.3;22.4;22.4;22.3;22.4;22.4…
22.4;22.2;22.3;22.2;22.2;22.2;22.2;22.2;22.2;22.2;22.3;22.2;22.2;22.2;22.2;22.2;22.2;22.2;22.2;22.2;22.2;22.3;22.3;22.3;22.3;22.3;22.3;22.2;22.3;22.4;22.3;22.3;22.3;22.3;22.2;22.2;22.3;22.2;22.2;22.3;22.3;22.2;22.3;22.3;22.2;22.2;22.2;22.2;22.2;22.2;22.2;22.2;22.2;22.2;22.2;22.2;22.3;22.2;22.3;22.3;22.3;22.3;22.3;22.3;22.4;22.3;22.3;22.3;22.3;22.3;22.3;22.3;22.4;22.4;22.4;22.3;22.4;22.3;22.4;22.4…
22.3;22.3;22.2;22.2;22.2;22.2;22.2;22.2;22.2;22.3;22.3;22.2;22.3;22.2;22.2;22.2;22.2;22.2;22.2;22.2;22.2;22.3;22.1;22.3;22.3;22.3;22.2;22.3;22.2;22.3;22.3;22.4;22.4;22.3;22.3;22.3;22.2;22.3;22.2;22.2;22.3;22.2;22.2;22.2;22.3;22.2;22.2;22.3;22.2;22.2;22.3;22.2;22.3;22.2;22.2;22.2;22.2;22.2;22.3;22.3;22.3;22.3;22.3;22.3;22.3;22.3;22.3;22.3;22.3;22.3;22.4;22.4;22.3;22.4;22.3;22.3;22.4;22.4;22.4;22.5…
22.3;22.2;22.2;22.2;22.2;22.2;22.2;22.2;22.3;22.2;22.3;22.3;22.2;22.3;22.2;22.2;22.2;22.2;22.2;22.2;22.3;22.3;22.3;22.2;22.3;22.3;22.2;22.2;22.3;22.3;22.4;22.3;22.3;22.3;22.3;22.3;22.2;22.3;22.3;22.2;22.2;22.3;22.3;22.3;22.3;22.2;22.2;22.3;22.2;22.2;22.2;22.2;22.3;22.2;22.2;22.3;22.3;22.2;22.3;22.3;22.3;22.3;22.3;22.4;22.3;22.3;22.3;22.4;22.4;22.3;22.3;22.4;22.3;22.3;22.4;22.3;22.4;22.4;22.4;22.5…
22.2;22.2;22.1;22.2;22.1;22.2;22.2;22.2;22.2;22.1;22.2;22.3;22.2;22.2;22.2;22.2;22.2;22.2;22.2;22.2;22.2;22.3;22.3;22.3;22.3;22.2;22.3;22.3;22.3;22.3;22.4;22.3;22.4;22.3;22.3;22.3;22.3;22.2;22.2;22.2;22.2;22.2;22.3;22.3;22.2;22.2;22.2;22.2;22.2;22.2;22.3;22.2;22.3;22.3;22.2;22.2;22.2;22.2;22.3;22.3;22.3;22.3;22.3;22.3;22.3;22.3;22.3;22.3;22.3;22.3;22.3;22.3;22.3;22.4;22.4;22.3;22.4;22.5;22.4;22.5…
22.2;22.2;22.2;22.2;22.1;22.2;22.2;22.2;22.2;22.2;22.2;22.2;22.3;22.2;22.2;22.2;22.2;22.2;22.2;22.2;22.2;22.3;22.3;22.3;22.3;22.2;22.2;22.3;22.3;22.3;22.3;22.4;22.3;22.2;22.3;22.3;22.3;22.2;22.2;22.2;22.3;22.3;22.3;22.3;22.2;22.2;22.3;22.3;22.2;22.2;22.2;22.2;22.2;22.3;22.3;22.2;22.3;22.2;22.3;22.3;22.3;22.3;22.3;22.3;22.3;22.3;22.3;22.3;22.3;22.3;22.3;22.3;22.3;22.4;22.3;22.4;22.4;22.4;22.4;22.5…
22.1;22.1;22.2;22.2;22.2;22.2;22.2;22.1;22.1;22.1;22.2;22.2;22.3;22.2;22.2;22.2;22.3;22.2;22.2;22.1;22.2;22.2;22.2;22.3;22.3;22.3;22.3;22.3;22.3;22.3;22.3;22.3;22.3;22.3;22.3;22.3;22.3;22.3;22.3;22.2;22.3;22.3;22.3;22.3;22.2;22.3;22.2;22.2;22.2;22.2;22.2;22.2;22.2;22.3;22.3;22.2;22.3;22.2;22.3;22.3;22.3;22.3;22.3;22.3;22.3;22.3;22.3;22.4;22.3;22.3;22.3;22.3;22.3;22.3;22.4;22.4;22.5;22.3;22.4;22.5…
22.3;22.2;22.2;22.1;22.2;22.2;22.2;22.2;22.2;22.2;22.2;22.2;22.2;22.4;22.2;22.2;22.3;22.2;22.1;22.1;22.2;22.3;22.3;22.2;22.2;22.3;22.3;22.3;22.3;22.3;22.3;22.4;22.3;22.3;22.3;22.3;22.3;22.3;22.3;22.2;22.2;22.2;22.3;22.3;22.2;22.2;22.2;22.3;22.3;22.2;22.2;22.2;22.3;22.3;22.4;22.3;22.3;22.3;22.2;22.3;22.4;22.3;22.3;22.3;22.3;22.4;22.4;22.3;22.3;22.4;22.3;22.3;22.4;22.3;22.3;22.3;22.4;22.4;22.5;22.4…
22.3;22.2;22.2;22.1;22.2;22.2;22.2;22.2;22.2;22.2;22.2;22.3;22.3;22.2;22.2;22.3;22.3;22.2;22.2;22.2;22.2;22.3;22.3;22.3;22.3;22.3;22.3;22.3;22.3;22.3;22.3;22.3;22.3;22.3;22.3;22.3;22.3;22.3;22.3;22.2;22.2;22.3;22.3;22.3;22.2;22.3;22.3;22.3;22.3;22.3;22.3;22.2;22.2;22.2;22.3;22.3;22.3;22.2;22.3;22.2;22.4;22.3;22.3;22.3;22.3;22.3;22.4;22.4;22.4;22.3;22.3;22.4;22.3;22.3;22.3;22.3;22.4;22.4;22.5;22.4…
22.3;22.2;22.2;22.2;22.2;22.2;22.1;22.2;22.2;22.2;22.3;22.2;22.2;22.2;22.3;22.2;22.3;22.3;22.2;22.2;22.2;22.2;22.3;22.3;22.3;22.3;22.3;22.3;22.3;22.3;22.3;22.3;22.3;22.3;22.3;22.3;22.3;22.3;22.2;22.3;22.3;22.2;22.3;22.3;22.2;22.3;22.3;22.3;22.1;22.2;22.2;22.3;22.3;22.3;22.2;22.3;22.3;22.4;22.2;22.4;22.4;22.3;22.4;22.4;22.3;22.3;22.4;22.3;22.4;22.4;22.4;22.4;22.3;22.4;22.4;22.4;22.3;22.5;22.4;22.4…
22.4;22.2;22.2;22.1;22.2;22.1;22.2;22.2;22.3;22.2;22.2;22.3;22.3;22.2;22.2;22.2;22.2;22.2;22.3;22.2;22.3;22.3;22.3;22.3;22.3;22.3;22.3;22.3;22.3;22.3;22.3;22.3;22.4;22.3;22.3;22.3;22.3;22.3;22.3;22.3;22.3;22.2;22.3;22.3;22.3;22.3;22.2;22.2;22.2;22.2;22.2;22.2;22.4;22.2;22.3;22.4;22.4;22.3;22.3;22.4;22.3;22.3;22.3;22.3;22.4;22.4;22.3;22.4;22.4;22.4;22.4;22.4;22.4;22.4;22.3;22.4;22.3;22.3;22.5;22.4…
22.2;22.2;22.2;22.2;22.2;22.1;22.1;22.2;22.2;22.3;22.3;22.2;22.3;22.3;22.2;22.2;22.2;22.2;22.2;22.2;22.3;22.3;22.3;22.3;22.3;22.3;22.3;22.3;22.3;22.3;22.2;22.3;22.3;22.4;22.3;22.3;22.3;22.3;22.2;22.3;22.3;22.3;22.3;22.3;22.3;22.4;22.3;22.3;22.2;22.2;22.2;22.2;22.2;22.4;22.3;22.3;22.3;22.2;22.3;22.3;22.4;22.3;22.3;22.3;22.3;22.3;22.3;22.3;22.4;22.4;22.4;22.4;22.4;22.4;22.4;22.3;22.3;22.3;22.4;22.4…
22.2;22.1;22.1;22.1;22.2;22.2;22.2;22.3;22.3;22.2;22.3;22.1;22.3;22.2;22.2;22.3;22.2;22.2;22.2;22.2;22.2;22.3;22.3;22.3;22.3;22.3;22.3;22.3;22.3;22.3;22.3;22.3;22.3;22.3;22.3;22.3;22.3;22.3;22.2;22.3;22.2;22.3;22.3;22.3;22.3;22.3;22.2;22.3;22.2;22.3;22.2;22.2;22.2;22.2;22.3;22.3;22.4;22.3;22.3;22.3;22.4;22.3;22.3;22.4;22.4;22.4;22.4;22.4;22.4;22.4;22.4;22.4;22.4;22.4;22.4;22.3;22.3;22.4;22.3;22.5…
22.3;22.1;22.1;22.1;22.2;22.2;22.1;22.2;22.2;22.2;22.2;22.3;22.3;22.3;22.3;22.2;22.3;22.2;22.2;22.3;22.2;22.3;22.3;22.3;22.3;22.3;22.3;22.3;22.3;22.3;22.4;22.3;22.4;22.3;22.4;22.3;22.3;22.3;22.3;22.3;22.3;22.3;22.3;22.3;22.3;22.3;22.3;22.3;22.2;22.3;22.2;22.3;22.3;22.2;22.3;22.3;22.3;22.3;22.3;22.3;22.3;22.3;22.3;22.4;22.3;22.3;22.4;22.4;22.4;22.4;22.4;22.4;22.5;22.4;22.4;22.4;22.4;22.4;22.3;22.4…
22.1;22.1;22.1;22.2;22.2;22.2;22.2;22.2;22.2;22.2;22.3;22.1;22.3;22.3;22.3;22.2;22.2;22.3;22.2;22.3;22.2;22.2;22.3;22.3;22.3;22.2;22.4;22.3;22.3;22.3;22.3;22.3;22.3;22.4;22.3;22.4;22.3;22.3;22.3;22.3;22.3;22.3;22.3;22.3;22.3;22.3;22.3;22.3;22.3;22.3;22.3;22.3;22.3;22.3;22.3;22.3;22.3;22.4;22.3;22.3;22.3;22.4;22.3;22.3;22.4;22.3;22.4;22.4;22.3;22.4;22.4;22.4;22.4;22.4;22.4;22.4;22.4;22.4;22.3;22.4…
22.2;22.1;22.1;22.2;22.2;22.2;22.2;22.1;22.2;22.2;22.2;22.2;22.2;22.2;22.2;22.2;22.3;22.2;22.2;22.2;22.3;22.3;22.3;22.2;22.2;22.3;22.4;22.3;22.3;22.3;22.3;22.4;22.4;22.4;22.3;22.4;22.3;22.2;22.3;22.3;22.2;22.3;22.3;22.3;22.3;22.3;22.3;22.3;22.1;22.3;22.3;22.3;22.3;22.3;22.4;22.3;22.3;22.4;22.4;22.3;22.4;22.4;22.4;22.4;22.4;22.4;22.4;22.4;22.4;22.4;22.5;22.4;22.5;22.3;22.4;22.4;22.4;22.4;22.5;22.3…
22.3;22.2;22.1;22.2;22.3;22.3;22.2;22.2;22.2;22.2;22.2;22.2;22.2;22.2;22.3;22.3;22.2;22.3;22.2;22.3;22.2;22.2;22.3;22.3;22.3;22.3;22.3;22.3;22.3;22.3;22.3;22.4;22.4;22.4;22.4;22.3;22.3;22.3;22.3;22.3;22.3;22.3;22.3;22.3;22.3;22.3;22.3;22.3;22.3;22.3;22.3;22.3;22.3;22.3;22.3;22.4;22.3;22.4;22.4;22.4;22.3;22.4;22.3;22.4;22.4;22.4;22.4;22.4;22.4;22.3;22.5;22.3;22.4;22.4;22.4;22.4;22.4;22.5;22.4;22.5…
22.1;22.1;22.1;22.1;22.1;22.2;22.1;22.2;22.2;22.2;22.2;22.2;22.2;22.2;22.3;22.2;22.2;22.2;22.2;22.2;22.2;22.3;22.3;22.3;22.3;22.3;22.3;22.3;22.3;22.3;22.3;22.2;22.4;22.4;22.3;22.3;22.2;22.3;22.3;22.3;22.2;22.3;22.3;22.4;22.2;22.3;22.3;22.3;22.3;22.3;22.3;22.3;22.3;22.3;22.3;22.3;22.3;22.3;22.4;22.4;22.4;22.4;22.4;22.4;22.4;22.4;22.4;22.4;22.5;22.4;22.5;22.4;22.4;22.4;22.4;22.4;22.4;22.4;22.5;22.4…
22.2;22.1;22.2;22.1;22.2;22.2;22.2;22.2;22.2;22.2;22.2;22.3;22.3;22.2;22.3;22.2;22.2;22.2;22.2;22.3;22.2;22.2;22.3;22.3;22.3;22.3;22.3;22.3;22.3;22.3;22.3;22.4;22.4;22.3;22.4;22.3;22.3;22.2;22.3;22.2;22.2;22.3;22.3;22.3;22.3;22.3;22.3;22.3;22.3;22.3;22.3;22.3;22.3;22.4;22.4;22.3;22.4;22.3;22.3;22.4;22.5;22.3;22.4;22.4;22.4;22.4;22.4;22.4;22.4;22.4;22.4;22.4;22.4;22.4;22.4;22.4;22.4;22.5;22.5;22.5…
22.2;22.1;22.1;22.2;22.1;22.2;22.2;22.2;22.2;22.2;22.2;22.2;22.2;22.3;22.2;22.2;22.2;22.2;22.2;22.3;22.2;22.3;22.3;22.3;22.3;22.3;22.3;22.3;22.3;22.3;22.3;22.3;22.4;22.4;22.4;22.3;22.3;22.3;22.3;22.3;22.3;22.3;22.3;22.4;22.3;22.3;22.2;22.3;22.3;22.3;22.3;22.3;22.4;22.3;22.4;22.4;22.4;22.3;22.4;22.4;22.4;22.4;22.4;22.4;22.4;22.4;22.4;22.4;22.4;22.4;22.5;22.4;22.4;22.4;22.4;22.5;22.5;22.4;22.5;22.5…
22.2;22.2;22.2;22.2;22.2;22.2;22.2;22.2;22.2;22.2;22.2;22.3;22.2;22.3;22.2;22.2;22.2;22.3;22.2;22.3;22.2;22.3;22.3;22.2;22.3;22.3;22.3;22.3;22.3;22.3;22.3;22.4;22.4;22.3;22.3;22.5;22.3;22.3;22.4;22.3;22.3;22.3;22.3;22.4;22.3;22.3;22.3;22.3;22.2;22.3;22.3;22.3;22.3;22.3;22.3;22.4;22.3;22.4;22.4;22.4;22.4;22.4;22.4;22.4;22.4;22.4;22.5;22.4;22.4;22.4;22.4;22.4;22.5;22.4;22.5;22.5;22.5;22.5;22.5;22.5…
22.2;22.2;22.2;22.2;22.1;22.2;22.2;22.2;22.2;22.2;22.2;22.3;22.2;22.3;22.2;22.2;22.2;22.2;22.2;22.2;22.2;22.2;22.3;22.2;22.3;22.3;22.3;22.3;22.3;22.3;22.3;22.4;22.4;22.4;22.4;22.4;22.4;22.3;22.4;22.3;22.3;22.3;22.4;22.3;22.3;22.3;22.3;22.3;22.3;22.3;22.3;22.3;22.3;22.3;22.4;22.4;22.4;22.4;22.4;22.4;22.4;22.4;22.4;22.5;22.4;22.5;22.4;22.4;22.4;22.4;22.4;22.4;22.4;22.4;22.5;22.4;22.5;22.5;22.5;22.5…
22.2;22.1;22.1;22.2;22.2;22.1;22.1;22.2;22.2;22.2;22.3;22.2;22.2;22.2;22.3;22.3;22.2;22.3;22.2;22.2;22.2;22.2;22.2;22.2;22.2;22.3;22.3;22.3;22.3;22.3;22.3;22.3;22.4;22.3;22.4;22.3;22.4;22.3;22.3;22.3;22.3;22.3;22.3;22.3;22.3;22.3;22.3;22.4;22.3;22.3;22.3;22.3;22.4;22.4;22.3;22.4;22.4;22.3;22.4;22.3;22.3;22.4;22.4;22.4;22.4;22.4;22.5;22.4;22.4;22.4;22.5;22.4;22.5;22.4;22.4;22.5;22.5;22.5;22.5;22.5…
22.2;22.1;22.1;22.2;22.2;22.2;22.2;22.2;22.3;22.2;22.3;22.3;22.2;22.2;22.3;22.2;22.2;22.2;22.2;22.2;22.3;22.3;22.2;22.3;22.3;22.3;22.3;22.3;22.3;22.2;22.3;22.4;22.4;22.4;22.4;22.4;22.3;22.3;22.3;22.3;22.3;22.3;22.3;22.2;22.3;22.3;22.3;22.3;22.3;22.3;22.3;22.3;22.3;22.3;22.4;22.3;22.4;22.3;22.3;22.4;22.4;22.4;22.4;22.4;22.4;22.4;22.4;22.4;22.5;22.5;22.4;22.5;22.4;22.5;22.5;22.4;22.4;22.5;22.5;22.5…
22.1;22.1;22.1;22.2;22.1;22.2;22;22.2;22.1;22.2;22.2;22.2;22.2;22.2;22.2;22.2;22.2;22.2;22.2;22.2;22.2;22.2;22.3;22.3;22.2;22.3;22.3;22.4;22.3;22.3;22.3;22.3;22.3;22.3;22.4;22.4;22.3;22.3;22.3;22.3;22.3;22.3;22.3;22.3;22.3;22.3;22.3;22.3;22.3;22.3;22.3;22.3;22.3;22.3;22.4;22.3;22.4;22.4;22.4;22.4;22.4;22.4;22.4;22.4;22.4;22.4;22.5;22.4;22.4;22.4;22.5;22.4;22.4;22.5;22.4;22.4;22.4;22.5;22.5;22.5;2…
22.1;22.1;22.1;22.2;22.2;22.1;22.2;22.2;22.2;22.2;22.3;22.2;22.2;22.2;22.2;22.2;22.2;22.2;22.2;22.2;22.3;22.2;22.3;22.3;22.3;22.3;22.3;22.3;22.3;22.3;22.4;22.3;22.4;22.4;22.3;22.3;22.3;22.3;22.3;22.3;22.3;22.3;22.3;22.3;22.3;22.3;22.3;22.3;22.3;22.3;22.3;22.3;22.3;22.3;22.4;22.4;22.3;22.4;22.3;22.4;22.4;22.4;22.4;22.4;22.4;22.4;22.5;22.4;22.4;22.4;22.5;22.4;22.5;22.5;22.5;22.5;22.5;22.4;22.5;22.5…
22.1;22.1;22.1;22.2;22.2;22.2;22.2;21.9;22.2;22.2;22.1;22.2;22.2;22.2;22.2;22.2;22.2;22.2;22.2;22.2;22.1;22.3;22.3;22.3;22.3;22.3;22.3;22.3;22.3;22.3;22.4;22.4;22.4;22.4;22.3;22.4;22.3;22.3;22.2;22.2;22.3;22.3;22.3;22.2;22.3;22.3;22.3;22.3;22.2;22.3;22.3;22.3;22.3;22.4;22.4;22.4;22.3;22.3;22.4;22.4;22.6;22.4;22.4;22.4;22.4;22.4;22.4;22.5;22.4;22.5;22.5;22.5;22.5;22.5;22.5;22.5;22.5;22.5;22.5;22.4…
22.2;22.1;22.2;22.1;22.1;22.2;22.2;22.3;22.2;22.2;22.2;22.3;22.2;22.3;22.2;22.2;22.2;22.2;22.1;22.1;22.3;22.3;22.3;22.3;22.3;22.3;22.3;22.3;22.3;22.3;22.3;22.4;22.4;22.4;22.4;22.4;22.3;22.3;22.3;22.3;22.3;22.3;22.4;22.3;22.4;22.4;22.3;22.3;22.3;22.3;22.3;22.3;22.3;22.3;22.4;22.4;22.4;22.4;22.3;22.3;22.4;22.4;22.3;22.4;22.4;22.4;22.5;22.4;22.5;22.5;22.5;22.5;22.5;22.4;22.5;22.5;22.5;22.5;22.5;22.5…
22.2;22.1;22.1;22.1;22.1;22.1;22.2;22.2;22.3;22.3;22.2;22.2;22.2;22.3;22.2;22.2;22.2;22.2;22.2;22.2;22.2;22.3;22.3;22.3;22.3;22.3;22.3;22.3;22.3;22.3;22.3;22.3;22.4;22.4;22.3;22.3;22.3;22.3;22.3;22.3;22.3;22.3;22.4;22.4;22.4;22.3;22.3;22.3;22.3;22.2;22.3;22.3;22.3;22.3;22.3;22.3;22.3;22.3;22.4;22.4;22.4;22.4;22.4;22.4;22.4;22.4;22.4;22.5;22.5;22.5;22.5;22.5;22.5;22.5;22.5;22.5;22.5;22.5;22.5;22.6…
22.2;22.1;22.2;22.2;22.2;22.2;22.2;22.2;22.3;22.3;22.2;22.2;22.3;22.3;22.2;22.2;22.1;22.2;22.2;22.2;22.1;22.2;22.3;22.3;22.3;22.3;22.3;22.3;22.3;22.3;22.3;22.3;22.3;22.4;22.3;22.3;22.4;22.4;22.3;22.3;22.3;22.3;22.3;22.3;22.4;22.4;22.4;22.4;22.3;22.3;22.3;22.3;22.4;22.4;22.4;22.4;22.4;22.4;22.4;22.4;22.4;22.4;22.4;22.4;22.4;22.4;22.4;22.4;22.5;22.5;22.5;22.5;22.5;22.5;22.5;22.5;22.5;22.5;22.5;22.5…
22.3;22.2;22.2;22.2;22.2;22.1;22.2;22.1;22.2;22.2;22.2;22.3;22.3;22.3;22.3;22.2;22.2;22.1;22.2;22.1;22.2;22.2;22.3;22.3;22.3;22.3;22.3;22.3;22.3;22.1;22.3;22.3;22.4;22.3;22.3;22.3;22.3;22.4;22.3;22.3;22.3;22.3;22.4;22.3;22.3;22.4;22.3;22.4;22.2;22.4;22.3;22.3;22.3;22.3;22.4;22.4;22.4;22.4;22.4;22.4;22.4;22.4;22.5;22.4;22.4;22.6;22.4;22.4;22.5;22.5;22.5;22.5;22.5;22.5;22.5;22.5;22.5;22.5;22.5;22.5…
22.2;22.2;22.2;22.2;22.2;22.2;22.2;22.3;22.2;22.2;22.3;22.2;22.2;22.3;22.3;22.2;22.2;22.1;22.2;22.1;22.2;22.2;22.2;22.3;22.3;22.3;22.3;22.3;22.3;22.3;22.3;22.3;22.4;22.4;22.4;22.3;22.3;22.4;22.3;22.3;22.3;22.3;22.3;22.3;22.3;22.3;22.3;22.3;22.2;22.3;22.3;22.3;22.3;22.3;22.4;22.4;22.4;22.4;22.4;22.4;22.4;22.4;22.4;22.4;22.4;22.4;22.5;22.4;22.5;22.4;22.5;22.5;22.5;22.5;22.5;22.5;22.5;22.5;22.5;22.5…
22.1;22.2;22.1;22.1;22.1;22.2;22.2;22.2;22.2;22.2;22.2;22.2;22.2;22.3;22.2;22.2;22.2;22.2;22.2;22.2;22.2;22.2;22.2;22.3;22.3;22.3;22.3;22.3;22.3;22.3;22.3;22.3;22.4;22.3;22.3;22.4;22.4;22.4;22.4;22.3;22.3;22.3;22.4;22.3;22.3;22.3;22.3;22.4;22.3;22.3;22.3;22.3;22.3;22.4;22.4;22.4;22.4;22.4;22.4;22.4;22.4;22.5;22.5;22.4;22.4;22.5;22.5;22.4;22.5;22.5;22.5;22.5;22.5;22.5;22.5;22.5;22.5;22.5;22.5;22.6…
22.2;22.1;22.1;22.1;22.2;22.1;22.2;22.1;22.1;22.2;22.1;22.2;22.2;22.2;22.3;22.2;22.1;22.2;22.2;22.2;22.2;22.2;22.2;22.2;22.3;22.3;22.3;22.3;22.3;22.3;22.2;22.3;22.4;22.3;22.3;22.3;22.3;22.3;22.2;22.3;22.3;22.3;22.3;22.4;22.4;22.4;22.3;22.4;22.3;22.3;22.3;22.3;22.3;22.4;22.4;22.4;22.4;22.4;22.4;22.4;22.4;22.4;22.5;22.4;22.4;22.5;22.5;22.5;22.5;22.4;22.5;22.5;22.5;22.5;22.5;22.5;22.6;22.5;22.5;22.5…
22.1;22.1;22.1;22.1;22.2;22.2;22.2;22.2;22.2;22.3;22.2;22.1;22.2;22.2;22.1;22.2;22.2;22.2;22.2;22.2;22.2;22.2;22.2;22.2;22.3;22.3;22.2;22.3;22.3;22.3;22.3;22.3;22.3;22.3;22.3;22.4;22.3;22.3;22.3;22.3;22.3;22.3;22.3;22.4;22.4;22.3;22.3;22.3;22.3;22.3;22.3;22.3;22.4;22.3;22.4;22.4;22.4;22.4;22.4;22.4;22.4;22.4;22.4;22.4;22.4;22.4;22.5;22.5;22.5;22.5;22.5;22.5;22.4;22.4;22.5;22.5;22.5;22.6;22.5;22.6…
22.1;22.1;22.1;22.1;22.2;22.1;22.2;22.1;22.1;22.3;22.1;22.2;22.3;22.2;22.2;22.2;22.2;22.2;22.2;22.2;22.2;22.2;22.2;22.2;22.3;22.2;22.3;22.3;22.3;22.3;22.3;22.3;22.3;22.3;22.3;22.3;22.3;22.3;22.3;22.3;22.2;22.3;22.4;22.4;22.4;22.4;22.3;22.3;22.3;22.3;22.3;22.3;22.3;22.3;22.3;22.3;22.3;22.3;22.4;22.5;22.4;22.4;22.4;22.4;22.4;22.4;22.4;22.5;22.5;22.5;22.5;22.5;22.5;22.5;22.5;22.4;22.5;22.5;22.5;22.5…
22.2;22.1;22.1;22.1;22.2;22.2;22.2;22.2;22.2;22.3;22.1;22.3;22.2;22.2;22.3;22.2;22.2;22.2;22.2;22.2;22.3;22.2;22.2;22.2;22.3;22.2;22.3;22.2;22.3;22.2;22.4;22.3;22.3;22.3;22.3;22.3;22.3;22.3;22.3;22.3;22.3;22.3;22.4;22.4;22.4;22.3;22.3;22.3;22.3;22.3;22.3;22.3;22.4;22.3;22.4;22.4;22.3;22.4;22.4;22.4;22.4;22.4;22.4;22.4;22.4;22.4;22.5;22.5;22.5;22.5;22.5;22.5;22.5;22.5;22.6;22.5;22.5;22.6;22.6;22.6…
22.2;22.1;22.1;22.1;22.2;22.1;22.1;22.2;22.2;22.2;22.3;22.2;22.2;22.2;22.3;22.2;22.2;22.2;22.2;22.2;22.2;22.2;22.3;22.2;22.2;22.3;22.3;22.3;22.3;22.3;22.3;22.3;22.3;22.3;22.3;22.3;22.3;22.3;22.3;22.3;22.3;22.4;22.3;22.4;22.3;22.3;22.3;22.3;22.3;22.3;22.3;22.3;22.4;22.4;22.4;22.3;22.3;22.4;22.4;22.4;22.4;22.4;22.5;22.4;22.4;22.5;22.5;22.5;22.5;22.5;22.5;22.5;22.5;22.5;22.5;22.5;22.5;22.6;22.5;22.5…
22.2;22.1;22.1;22.1;22.1;22.1;22.1;22.1;22.2;22.1;22.1;22.3;22.2;22.2;22.2;22.1;22.2;22.2;22.1;22.2;22.2;22.2;22.3;22.2;22.3;22.3;22.3;22.3;22.3;22.3;22.3;22.3;22.3;22.3;22.3;22.3;22.3;22.3;22.3;22.3;22.3;22.4;22.3;22.3;22.4;22.3;22.3;22.3;22.3;22.3;22.3;22.3;22.3;22.4;22.3;22.4;22.3;22.3;22.3;22.4;22.4;22.4;22.4;22.5;22.4;22.5;22.5;22.5;22.5;22.5;22.5;22.5;22.5;22.5;22.5;22.6;22.6;22.5;22.6;22.5…
22.2;22.1;22.1;22.1;22.1;22.1;22.1;22.1;22.2;22.1;22.2;22.2;22.1;22.2;22.2;22.2;22.1;22.2;22.1;22.2;22.2;22.2;22.2;22.3;22.3;22.3;22.3;22.2;22.3;22.3;22.3;22.3;22.3;22.3;22.3;22.3;22.3;22.3;22.3;22.2;22.3;22.3;22.4;22.4;22.3;22.3;22.4;22.3;22.3;22.3;22.3;22.3;22.4;22.4;22.4;22.4;22.5;22.4;22.4;22.4;22.4;22.4;22.4;22.5;22.5;22.4;22.6;22.5;22.5;22.5;22.5;22.5;22.5;22.5;22.5;22.5;22.6;22.5;22.5;22.5…
22.2;22.1;22.1;22.1;22.1;22.1;22.1;22.1;22.2;22.1;22.2;22.2;22.2;22.2;22.2;22.2;22.3;22.1;22.1;22.1;22.1;22.3;22.3;22.3;22.4;22.3;22.3;22.3;22.4;22.3;22.4;22.3;22.3;22.3;22.3;22.3;22.3;22.4;22.3;22.2;22.3;22.3;22.3;22.3;22.3;22.3;22.4;22.3;22.3;22.3;22.3;22.3;22.4;22.3;22.4;22.4;22.4;22.4;22.4;22.4;22.4;22.5;22.4;22.4;22.5;22.5;22.5;22.5;22.5;22.5;22.6;22.5;22.5;22.5;22.5;22.6;22.6;22.5;22.6;22.5…
22.1;22.1;22;22;22.1;22.1;22.1;22.2;22.2;22.3;22.2;22.2;22.2;22.2;22.3;22.2;22.3;22.3;22.1;22.2;22.3;22.3;22.2;22.2;22.3;22.2;22.3;22.3;22.3;22.3;22.4;22.3;22.3;22.3;22.3;22.3;22.3;22.3;22.3;22.2;22.2;22.3;22.3;22.3;22.3;22.3;22.3;22.5;22.3;22.3;22.3;22.3;22.4;22.3;22.5;22.4;22.4;22.4;22.4;22.5;22.4;22.4;22.4;22.4;22.4;22.4;22.5;22.5;22.5;22.5;22.5;22.5;22.5;22.5;22.5;22.5;22.5;22.6;22.6;22.6;22.…
22.1;22.1;22.1;22;22;22.1;22.2;22.1;22.1;22.2;22.2;22.2;22.2;22.2;22.3;22.2;22.2;22.3;22.2;22.2;22.3;22.3;22.3;22.3;22.2;22.2;22.3;22.3;22.3;22.3;22.4;22.4;22.4;22.4;22.3;22.3;22.3;22.3;22.3;22.3;22.3;22.3;22.4;22.3;22.3;22.4;22.3;22.3;22.3;22.3;22.4;22.4;22.4;22.4;22.4;22.4;22.5;22.4;22.4;22.5;22.4;22.4;22.4;22.4;22.5;22.5;22.5;22.5;22.5;22.5;22.5;22.5;22.5;22.5;22.5;22.5;22.6;22.6;22.6;22.6;22.…
22.1;22.1;22;22.1;22.1;22.1;22.1;22.2;22.2;22.2;22.1;22.2;22.2;22.2;22.2;22.3;22.2;22.2;22.2;22.2;22.2;22.2;22.2;22.3;22.3;22.2;22.3;22.3;22.3;22.4;22.4;22.4;22.4;22.3;22.3;22.4;22.3;22.3;22.3;22.3;22.3;22.3;22.3;22.3;22.3;22.4;22.3;22.3;22.3;22.3;22.4;22.3;22.4;22.4;22.5;22.4;22.4;22.4;22.4;22.4;22.4;22.4;22.4;22.4;22.4;22.4;22.5;22.5;22.5;22.5;22.6;22.5;22.5;22.5;22.5;22.5;22.5;22.6;22.6;22.5;2…
22.1;22.1;22;22.2;22.1;22.2;22.2;22.2;22.2;22.2;22.2;22.2;22.2;22.2;22.2;22.3;22.2;22.2;22.2;22.3;22.2;22.2;22.2;22.3;22.3;22.3;22.3;22.3;22.3;22.3;22.3;22.4;22.4;22.4;22.3;22.4;22.4;22.3;22.3;22.3;22.4;22.3;22.3;22.4;22.3;22.4;22.3;22.4;22.4;22.3;22.3;22.4;22.3;22.4;22.5;22.4;22.4;22.4;22.3;22.5;22.4;22.4;22.5;22.4;22.4;22.5;22.5;22.5;22.5;22.6;22.5;22.5;22.5;22.5;22.5;22.6;22.6;22.6;22.6;22.6;2…
22.2;22.1;22.1;22.1;22.1;22.1;22.1;22.1;22.2;22.2;22.2;22.2;22.2;22.2;22.2;22.2;22.2;22.1;22.2;22.3;22.2;22.3;22.3;22.2;22.2;22.2;22.3;22.3;22.3;22.3;22.4;22.4;22.4;22.3;22.3;22.4;22.3;22.4;22.3;22.3;22.3;22.4;22.3;22.3;22.4;22.4;22.4;22.4;22.3;22.3;22.4;22.4;22.3;22.4;22.4;22.5;22.4;22.5;22.5;22.5;22.4;22.4;22.4;22.4;22.5;22.4;22.5;22.5;22.6;22.5;22.5;22.5;22.5;22.5;22.5;22.5;22.5;22.6;22.6;22.6…
22.2;22.1;22.1;22.2;22.1;22.2;22.2;22.1;22.2;22.2;22.2;22.2;22.2;22.2;22.3;22.2;22.2;22.2;22.2;22.2;22.2;22.2;22.2;22.2;22.3;22.3;22.4;22.3;22.4;22.3;22.3;22.3;22.3;22.2;22.3;22.4;22.3;22.3;22.3;22.3;22.4;22.3;22.4;22.4;22.4;22.3;22.4;22.4;22.4;22.4;22.4;22.3;22.4;22.4;22.4;22.4;22.4;22.5;22.4;22.4;22.4;22.5;22.5;22.5;22.5;22.5;22.6;22.5;22.6;22.5;22.5;22.5;22.5;22.6;22.5;22.6;22.6;22.6;22.6;22.6…
22.2;22.2;22.1;22.1;22.1;22.1;22.2;22.1;22.2;22.2;22.2;22.1;22.2;22.2;22.2;22.2;22.2;22.2;22.2;22.2;22.2;22.2;22.3;22.3;22.2;22.3;22.3;22.3;22.3;22.3;22.3;22.3;22.4;22.4;22.3;22.4;22.4;22.3;22.4;22.3;22.4;22.3;22.4;22.4;22.4;22.4;22.3;22.4;22.3;22.3;22.4;22.3;22.4;22.4;22.4;22.3;22.5;22.4;22.4;22.4;22.4;22.4;22.4;22.5;22.4;22.5;22.5;22.5;22.5;22.6;22.5;22.5;22.5;22.5;22.5;22.5;22.6;22.6;22.6;22.6…
22;22.1;22.1;22.1;22.2;22.1;22.2;22.2;22.2;22.1;22.2;22.2;22.1;22.2;22.1;22.2;22.2;22.3;22.2;22.2;22.2;22.2;22.3;22.3;22.3;22.3;22.3;22.4;22.4;22.3;22.3;22.3;22.3;22.3;22.3;22.4;22.4;22.3;22.3;22.4;22.4;22.3;22.3;22.3;22.4;22.4;22.3;22.4;22.3;22.4;22.3;22.3;22.4;22.3;22.3;22.4;22.4;22.4;22.4;22.5;22.4;22.5;22.5;22.5;22.5;22.5;22.6;22.6;22.5;22.5;22.6;22.5;22.5;22.5;22.5;22.6;22.6;22.5;22.6;22.6;2…
22.3;22.2;22.1;22.2;22.1;22.1;22.2;22.2;22.2;22.2;22.2;22.2;22.2;22.3;22.2;22.2;22.1;22.2;22.2;22.1;22.2;22.2;22.2;22.2;22.2;22.3;22.4;22.3;22.3;22.4;22.3;22.3;22.3;22.3;22.2;22.3;22.3;22.4;22.4;22.4;22.4;22.3;22.4;22.3;22.4;22.4;22.3;22.3;22.3;22.3;22.3;22.4;22.4;22.4;22.4;22.4;22.4;22.4;22.5;22.4;22.5;22.4;22.5;22.5;22.4;22.4;22.4;22.4;22.5;22.6;22.6;22.5;22.5;22.5;22.5;22.6;22.5;22.5;22.6;22.6…
22.2;22.1;22.1;22.1;22.1;22.1;22.1;22.2;22.2;22.2;22.2;22.2;22.2;22.2;22.2;22.2;22.1;22.2;22.2;22.2;22.1;22.2;22.2;22.3;22.3;22.3;22.3;22.3;22.3;22.4;22.3;22.4;22.3;22.3;22.4;22.4;22.4;22.3;22.3;22.3;22.3;22.3;22.3;22.4;22.3;22.4;22.3;22.3;22.3;22.3;22.3;22.4;22.3;22.4;22.3;22.5;22.5;22.5;22.5;22.4;22.4;22.4;22.5;22.4;22.4;22.5;22.4;22.5;22.5;22.5;22.5;22.5;22.5;22.5;22.5;22.6;22.5;22.6;22.7;22.6…
22.1;22.1;22;22.2;22.1;22.2;22.1;22.1;22.1;22.2;22.2;22.2;22.2;22.2;22.2;22.2;22.2;22.2;22.2;22.2;22.2;22.3;22.3;22.3;22.3;22.3;22.3;22.3;22.3;22.3;22.4;22.4;22.3;22.3;22.4;22.4;22.4;22.3;22.4;22.3;22.3;22.3;22.3;22.4;22.3;22.4;22.4;22.4;22.4;22.4;22.3;22.3;22.4;22.4;22.5;22.5;22.4;22.5;22.4;22.4;22.4;22.4;22.4;22.4;22.5;22.4;22.4;22.4;22.5;22.5;22.5;22.5;22.5;22.5;22.6;22.5;22.6;22.6;22.6;22.6;2…
22.1;22.1;22.1;22.2;22.1;22.1;22.1;22.1;22.2;22.2;22.1;22.2;22.2;22.2;22.2;22.2;22.2;22.2;22.2;22.2;22.2;22.2;22.3;22.3;22.3;22.3;22.3;22.3;22.3;22.3;22.3;22.4;22.4;22.3;22.3;22.3;22.3;22.3;22.3;22.3;22.3;22.3;22.3;22.3;22.4;22.4;22.4;22.3;22.4;22.4;22.3;22.3;22.4;22.4;22.4;22.4;22.4;22.4;22.5;22.5;22.5;22.5;22.4;22.5;22.4;22.4;22.4;22.4;22.5;22.5;22.5;22.5;22.5;22.5;22.5;22.5;22.6;22.6;22.6;22.7…
22.2;22.1;22.1;22.1;22.1;22.1;22.1;22.2;22.2;22.2;22.2;22.2;22.2;22.2;22.3;22.3;22.2;22.2;22.2;22.2;22.2;22.2;22.3;22.2;22.3;22.3;22.3;22.3;22.4;22.3;22.4;22.4;22.4;22.3;22.4;22.3;22.4;22.3;22.4;22.3;22.3;22.3;22.3;22.4;22.4;22.4;22.4;22.4;22.4;22.4;22.4;22.3;22.3;22.5;22.4;22.5;22.4;22.5;22.5;22.5;22.4;22.4;22.5;22.5;22.4;22.4;22.5;22.5;22.5;22.5;22.5;22.5;22.5;22.5;22.6;22.6;22.6;22.6;22.6;22.6…
22.1;22.1;22.1;22.1;22.1;22.2;22.1;22.2;22.2;22.2;22.2;22.3;22.2;22.2;22.2;22.3;22.2;22.2;22.2;22.4;22.2;22.3;22.3;22.2;22.3;22.3;22.3;22.3;22.4;22.4;22.4;22.4;22.3;22.4;22.4;22.3;22.4;22.3;22.3;22.3;22.4;22.4;22.4;22.4;22.4;22.4;22.4;22.4;22.3;22.4;22.3;22.3;22.4;22.3;22.4;22.4;22.4;22.5;22.5;22.5;22.5;22.5;22.5;22.5;22.4;22.4;22.5;22.5;22.5;22.6;22.5;22.5;22.5;22.5;22.6;22.5;22.7;22.7;22.6;22.7…
22.3;22.1;22.1;22.1;22.1;22.2;22.2;22.2;22.2;22.2;22.2;22.3;22.2;22.3;22.2;22.3;22.3;22.2;22.2;22.2;22.2;22.3;22.3;22.3;22.3;22.3;22.3;22.3;22.3;22.4;22.3;22.4;22.4;22.4;22.3;22.4;22.4;22.3;22.4;22.4;22.3;22.3;22.4;22.4;22.4;22.4;22.4;22.4;22.4;22.4;22.3;22.3;22.3;22.4;22.4;22.4;22.4;22.5;22.5;22.5;22.5;22.5;22.5;22.5;22.4;22.5;22.5;22.5;22.5;22.5;22.6;22.6;22.5;22.5;22.6;22.6;22.6;22.6;22.7;22.6…
22.2;22.1;22.1;22.1;22.1;22.2;22.2;22.2;22.2;22.1;22.2;22.3;22.3;22.3;22.3;22.3;22.3;22.2;22.2;22.2;22.2;22.3;22.2;22.3;22.3;22.3;22.3;22.3;22.4;22.3;22.4;22.4;22.4;22.4;22.4;22.3;22.3;22.4;22.4;22.3;22.3;22.3;22.4;22.4;22.4;22.3;22.3;22.4;22.3;22.4;22.3;22.3;22.4;22.4;22.4;22.4;22.5;22.5;22.4;22.4;22.5;22.5;22.5;22.5;22.5;22.5;22.5;22.5;22.5;22.5;22.5;22.6;22.5;22.6;22.6;22.6;22.6;22.6;22.6;22.6…
22.1;22.1;22.1;22.2;22.1;22.1;22.1;22.2;22.3;22.3;22.2;22.2;22.3;22.3;22.3;22.3;22.1;22.2;22.2;22.3;22.2;22.2;22.3;22.3;22.3;22.3;22.3;22.3;22.3;22.3;22.4;22.4;22.3;22.4;22.3;22.3;22.4;22.3;22.4;22.3;22.3;22.3;22.4;22.3;22.4;22.3;22.3;22.4;22.3;22.3;22.4;22.3;22.4;22.3;22.3;22.4;22.4;22.5;22.5;22.5;22.4;22.5;22.5;22.5;22.5;22.5;22.5;22.5;22.5;22.5;22.6;22.5;22.5;22.6;22.6;22.6;22.6;22.6;22.6;22.6…
22.2;22.2;22.2;22.1;22.1;22.1;22.1;22.2;22.2;22.2;22.2;22.3;22.2;22.2;22.2;22.3;22.2;22.3;22.2;22.2;22.2;22.2;22.3;22.3;22.3;22.3;22.3;22.3;22.2;22.4;22.4;22.4;22.4;22.3;22.3;22.4;22.4;22.3;22.4;22.4;22.3;22.3;22.3;22.3;22.4;22.4;22.3;22.4;22.2;22.3;22.3;22.3;22.4;22.4;22.4;22.4;22.5;22.5;22.5;22.5;22.5;22.5;22.5;22.5;22.5;22.5;22.5;22.5;22.5;22.6;22.6;22.5;22.5;22.5;22.6;22.6;22.6;22.6;22.7;22.6…
22.1;22.1;22.1;22.1;22.2;22.2;22.1;22.2;22.3;22.2;22.3;22.3;22.2;22.3;22.2;22.2;22.3;22.3;22.3;22.3;22.2;22.3;22.3;22.3;22.3;22.3;22.3;22.3;22.3;22.4;22.3;22.4;22.4;22.4;22.3;22.4;22.4;22.4;22.3;22.3;22.3;22.3;22.3;22.4;22.3;22.3;22.3;22.3;22.3;22.3;22.3;22.3;22.3;22.3;22.4;22.4;22.4;22.4;22.5;22.5;22.4;22.5;22.5;22.5;22.5;22.5;22.5;22.5;22.5;22.5;22.5;22.6;22.6;22.6;22.6;22.6;22.6;22.6;22.7;22.6…
22.2;22.2;22.1;22.1;22.1;22.2;22;22;22.3;22.2;22.2;22.3;22.3;22.2;22.2;22.3;22.3;22.2;22.2;22.2;22.2;22.3;22.3;22.3;22.3;22.3;22.4;22.3;22.3;22.3;22.3;22.4;22.3;22.4;22.4;22.3;22.4;22.4;22.3;22.3;22.3;22.3;22.3;22.3;22.3;22.3;22.4;22.4;22.3;22.4;22.3;22.4;22.4;22.4;22.4;22.4;22.4;22.4;22.4;22.5;22.4;22.5;22.5;22.5;22.5;22.5;22.5;22.5;22.5;22.5;22.5;22.5;22.5;22.5;22.6;22.6;22.7;22.6;22.6;22.6;22.…
22.2;22.1;22.1;22.1;22.1;22.1;22.1;22.2;22.2;22.1;22.2;22.3;22.3;22.3;22.2;22.3;22.3;22.2;22.2;22.3;22.2;22.3;22.3;22.3;22.3;22.3;22.3;22.4;22.3;22.4;22.3;22.4;22.3;22.4;22.3;22.4;22.3;22.3;22.3;22.3;22.3;22.3;22.3;22.4;22.4;22.3;22.3;22.3;22.3;22.3;22.4;22.4;22.4;22.4;22.4;22.4;22.4;22.4;22.4;22.5;22.4;22.5;22.4;22.5;22.5;22.5;22.5;22.5;22.5;22.5;22.5;22.5;22.5;22.5;22.6;22.6;22.6;22.6;22.6;22.6…
22.1;22.1;22.1;22.1;22.1;22.1;22.1;22.2;22.2;22.2;22.2;22.3;22.3;22.3;22.3;22.3;22.3;22.1;22.2;22.3;22.2;22.2;22.3;22.2;22.3;22.3;22.3;22.3;22.4;22.4;22.3;22.4;22.3;22.3;22.3;22.3;22.3;22.3;22.3;22.3;22.3;22.3;22.4;22.4;22.3;22.4;22.4;22.3;22.3;22.3;22.4;22.4;22.4;22.4;22.4;22.4;22.4;22.4;22.4;22.4;22.4;22.4;22.5;22.5;22.5;22.5;22.5;22.5;22.5;22.6;22.6;22.5;22.5;22.6;22.5;22.6;22.6;22.7;22.7;22.6…
22.1;22.1;22.1;22.1;22.1;22.1;22.1;22.2;22.2;22.1;22.3;22.3;22.2;22.2;22.2;22.1;22.2;22.2;22.3;22.1;22.3;22.3;22.3;22.3;22.3;22.3;22.3;22.4;22.3;22.3;22.3;22.3;22.3;22.4;22.3;22.4;22.3;22.3;22.3;22.3;22.3;22.3;22.3;22.4;22.3;22.4;22.3;22.3;22.3;22.3;22.3;22.4;22.4;22.4;22.4;22.4;22.4;22.4;22.4;22.4;22.5;22.5;22.5;22.5;22.5;22.5;22.5;22.5;22.6;22.5;22.5;22.5;22.5;22.6;22.5;22.6;22.6;22.5;22.6;22.6…
22.2;22.1;22.1;22.1;22.1;22.1;22.1;22.1;22.2;22.1;22.1;22.2;22.2;22.2;22.2;22.2;22.2;22.1;22.2;22.2;22.1;22.2;22.2;22.3;22.3;22.3;22.3;22.4;22.4;22.4;22.4;22.4;22.3;22.4;22.3;22.3;22.3;22.3;22.4;22.3;22.3;22.4;22.3;22.4;22.4;22.4;22.4;22.3;22.4;22.2;22.3;22.3;22.4;22.4;22.4;22.4;22.4;22.4;22.4;22.4;22.5;22.4;22.5;22.5;22.5;22.5;22.5;22.5;22.5;22.6;22.6;22.5;22.6;22.6;22.6;22.6;22.6;22.6;22.7;22.7…
22.2;22.2;22.1;22.1;22.2;22.2;22.1;22.2;22.1;22.1;22.1;22.3;22.2;22.2;22.2;22.2;22.1;22.2;22.1;22.2;22.2;22.3;22.4;22.3;22.3;22.3;22.3;22.3;22.3;22.3;22.3;22.3;22.3;22.3;22.3;22.4;22.3;22.4;22.3;22.3;22.3;22.3;22.3;22.4;22.3;22.4;22.4;22.3;22.2;22.3;22.3;22.3;22.3;22.4;22.4;22.4;22.4;22.4;22.5;22.4;22.5;22.5;22.5;22.5;22.5;22.5;22.5;22.5;22.5;22.6;22.6;22.6;22.6;22.6;22.6;22.6;22.6;22.6;22.6;22.7…
22.3;22.1;22.1;22.3;22.1;22.1;22.2;22.1;22.1;22.2;22.2;22.2;22.1;22.2;22.2;22.2;22.1;22.2;22.2;22.1;22.3;22.2;22.3;22.3;22.3;22.3;22.3;22.3;22.3;22.4;22.4;22.4;22.4;22.4;22.4;22.4;22.3;22.3;22.4;22.4;22.4;22.4;22.4;22.4;22.3;22.3;22.4;22.4;22.3;22.3;22.3;22.3;22.3;22.4;22.4;22.4;22.4;22.5;22.4;22.5;22.5;22.5;22.5;22.5;22.5;22.5;22.5;22.5;22.5;22.6;22.6;22.6;22.6;22.6;22.6;22.6;22.6;22.5;22.6;22.6…
22.1;22.2;22.1;22.1;22.1;22.1;22.1;22.1;22.2;22.2;22.2;22.2;22.2;22.2;22.2;22.2;22.2;22.2;22.2;22.3;22.2;22.3;22.3;22.3;22.3;22.3;22.3;22.3;22.3;22.4;22.4;22.4;22.4;22.4;22.4;22.4;22.4;22.4;22.4;22.4;22.4;22.3;22.4;22.4;22.3;22.3;22.3;22.3;22.2;22.3;22.4;22.3;22.3;22.4;22.4;22.4;22.4;22.4;22.4;22.5;22.5;22.4;22.5;22.5;22.5;22.5;22.5;22.5;22.5;22.6;22.5;22.5;22.6;22.6;22.5;22.6;22.7;22.6;22.6;22.7…
22.2;22.1;22.1;22.1;22.1;22.1;22.1;22.1;22.2;22.2;22.2;22.2;22.2;22.2;22.2;22.2;22.2;22.2;22.2;22.2;22.2;22.2;22.2;22.2;22.3;22.3;22.3;22.3;22.3;22.4;22.4;22.4;22.4;22.4;22.4;22.4;22.4;22.3;22.4;22.4;22.4;22.4;22.4;22.3;22.3;22.4;22.3;22.4;22.3;22.4;22.4;22.4;22.3;22.3;22.4;22.4;22.4;22.4;22.4;22.5;22.5;22.4;22.4;22.5;22.5;22.5;22.5;22.5;22.5;22.5;22.5;22.6;22.5;22.6;22.6;22.6;22.6;22.6;22.5;22.6…
22.1;22.1;22.1;22.1;22.1;22.1;22.1;22.1;22.2;22.2;22.1;22.2;22.1;22.2;22.2;22.2;22.2;22.2;22.2;22.2;22.3;22.3;22.3;22.3;22.3;22.3;22.3;22.3;22.3;22.3;22.4;22.4;22.4;22.4;22.3;22.4;22.4;22.3;22.3;22.4;22.4;22.4;22.4;22.3;22.3;22.4;22.3;22.4;22.4;22.4;22.3;22.4;22.4;22.4;22.4;22.4;22.4;22.4;22.4;22.4;22.5;22.4;22.5;22.5;22.5;22.4;22.5;22.5;22.5;22.5;22.6;22.6;22.5;22.6;22.6;22.6;22.5;22.6;22.6;22.6…
22.2;22.1;22.1;22.1;22.1;22.1;22.1;22.1;22.1;22.2;22.2;22.2;22.2;22.2;22.2;22.2;22.2;22.2;22.2;22.3;22.3;22.2;22.3;22.3;22.3;22.3;22.3;22.3;22.3;22.4;22.4;22.4;22.4;22.4;22.3;22.4;22.3;22.4;22.3;22.4;22.4;22.3;22.4;22.4;22.3;22.3;22.4;22.3;22.4;22.3;22.5;22.4;22.4;22.4;22.3;22.4;22.4;22.4;22.4;22.5;22.5;22.5;22.5;22.5;22.5;22.5;22.5;22.5;22.5;22.6;22.6;22.5;22.5;22.6;22.5;22.6;22.6;22.6;22.6;22.6…
22.2;22.1;22.1;22.1;22.1;22.1;22.2;22.1;22.1;22.2;22.2;22.2;22.2;22.2;22.3;22.2;22.2;22.2;22.2;22.2;22.3;22.3;22.3;22.3;22.3;22.3;22.3;22.4;22.3;22.3;22.4;22.4;22.4;22.4;22.3;22.4;22.4;22.4;22.3;22.3;22.3;22.4;22.4;22.3;22.3;22.4;22.3;22.3;22.3;22.3;22.5;22.4;22.4;22.4;22.4;22.4;22.4;22.4;22.5;22.5;22.4;22.4;22.4;22.5;22.5;22.5;22.5;22.5;22.5;22.6;22.5;22.5;22.5;22.6;22.6;22.6;22.6;22.6;22.6;22.6…
22.2;22.1;22.1;22.1;22.1;22.1;22.3;22.2;22.2;22.2;22.2;22.2;22.1;22.2;22.2;22.2;22.3;22.3;22.1;22.3;22.2;22.3;22.3;22.3;22.3;22.3;22.3;22.4;22.4;22.4;22.4;22.4;22.3;22.3;22.4;22.4;22.3;22.3;22.3;22.4;22.3;22.4;22.3;22.4;22.3;22.3;22.4;22.4;22.3;22.3;22.3;22.3;22.3;22.4;22.4;22.4;22.3;22.4;22.4;22.5;22.5;22.4;22.4;22.5;22.5;22.5;22.5;22.6;22.5;22.5;22.6;22.5;22.5;22.5;22.6;22.6;22.6;22.6;22.5;22.6…
22.2;22.1;22.1;22.1;22.1;22.2;22.2;22.2;22.2;22.2;22.2;22.3;22.2;22.2;22.2;22.3;22.3;22.3;22.2;22.3;22.3;22.2;22.3;22.3;22.4;22.3;22.4;22.4;22.4;22.4;22.4;22.4;22.3;22.4;22.4;22.3;22.3;22.3;22.3;22.3;22.3;22.3;22.4;22.3;22.3;22.3;22.3;22.3;22.3;22.3;22.3;22.3;22.4;22.4;22.4;22.4;22.4;22.4;22.5;22.5;22.5;22.4;22.5;22.5;22.5;22.5;22.5;22.5;22.5;22.6;22.6;22.5;22.5;22.5;22.6;22.6;22.6;22.6;22.6;22.6…
22.1;22.1;22.1;22.1;22.1;22.2;22.2;22.2;22.3;22.2;22.2;22.3;22.3;22.3;22.2;22.2;22.2;22.2;22.3;22.3;22.3;22.3;22.3;22.3;22.3;22.3;22.3;22.3;22.3;22.4;22.4;22.4;22.4;22.4;22.3;22.4;22.3;22.3;22.4;22.3;22.4;22.3;22.3;22.3;22.3;22.3;22.3;22.4;22.3;22.4;22.4;22.3;22.4;22.3;22.3;22.4;22.5;22.4;22.5;22.4;22.4;22.4;22.4;22.5;22.5;22.5;22.5;22.5;22.5;22.5;22.5;22.5;22.5;22.6;22.5;22.6;22.6;22.6;22.6;22.6…
22.2;22.1;22.1;22.1;22.1;22.2;22.2;22.2;22.2;22.2;22.2;22.3;22.2;22.3;22.3;22.3;22.2;22.2;22.2;22.3;22.3;22.2;22.3;22.3;22.3;22.3;22.3;22.3;22.4;22.5;22.4;22.4;22.4;22.3;22.3;22.3;22.4;22.4;22.3;22.3;22.3;22.3;22.3;22.3;22.3;22.3;22.3;22.4;22.3;22.3;22.3;22.3;22.3;22.3;22.3;22.4;22.4;22.4;22.4;22.4;22.4;22.4;22.5;22.6;22.4;22.5;22.5;22.5;22.5;22.5;22.5;22.5;22.5;22.6;22.6;22.6;22.6;22.6;22.6;22.6…
22.3;22.1;22.2;22.2;22.2;22.2;22.1;22.2;22.2;22.3;22.4;22.3;22.2;22.3;22.2;22.2;22.2;22.2;22.2;22.2;22.3;22.2;22.3;22.3;22.3;22.3;22.3;22.3;22.4;22.3;22.4;22.4;22.3;22.3;22.4;22.3;22.4;22.3;22.3;22.3;22.3;22.3;22.3;22.3;22.3;22.4;22.3;22.3;22.3;22.3;22.3;22.4;22.3;22.3;22.3;22.4;22.4;22.5;22.4;22.4;22.4;22.5;22.4;22.5;22.5;22.5;22.5;22.5;22.5;22.5;22.5;22.5;22.5;22.5;22.5;22.6;22.6;22.6;22.6;22.6…
22.2;22.1;22.2;22.1;22.1;22.2;22.2;22.2;22.2;22.2;22.3;22.3;22.2;22.3;22.2;22.3;22.2;22.2;22.2;22.2;22.3;22.2;22.3;22.2;22.2;22.2;22.3;22.3;22.3;22.3;22.3;22.5;22.4;22.4;22.4;22.4;22.3;22.3;22.3;22.3;22.3;22.3;22.3;22.4;22.4;22.4;22.4;22.4;22.3;22.3;22.4;22.3;22.4;22.3;22.4;22.4;22.4;22.4;22.4;22.4;22.4;22.4;22.4;22.5;22.5;22.5;22.5;22.5;22.5;22.5;22.5;22.6;22.5;22.6;22.6;22.5;22.6;22.6;22.6;22.6…
22.3;22.2;22.1;22.2;22.1;22.2;22.2;22.1;22.2;22.3;22.3;22.3;22.2;22.2;22.2;22.2;22.2;22.2;22.1;22.2;22.2;22.2;22.3;22.3;22.3;22.3;22.3;22.3;22.3;22.4;22.4;22.4;22.4;22.5;22.4;22.5;22.4;22.4;22.3;22.3;22.4;22.3;22.3;22.4;22.3;22.4;22.4;22.4;22.4;22.3;22.4;22.4;22.3;22.4;22.4;22.4;22.4;22.4;22.4;22.4;22.4;22.4;22.4;22.5;22.5;22.5;22.5;22.5;22.5;22.6;22.6;22.6;22.5;22.5;22.5;22.6;22.6;22.5;22.6;22.6…
22.1;22.1;22.2;22.1;22.2;22.2;22.2;22.2;22.2;22.2;22.3;22.2;22.2;22.2;22.3;22.2;22.2;22.2;22.2;22.2;22.2;22.2;22.2;22.3;22.3;22.3;22.3;22.3;22.4;22.4;22.6;22.4;22.4;22.4;22.3;22.4;22.3;22.3;22.3;22.2;22.3;22.3;22.3;22.3;22.4;22.4;22.4;22.3;22.3;22.4;22.4;22.3;22.3;22.3;22.4;22.4;22.4;22.4;22.4;22.4;22.4;22.4;22.4;22.5;22.5;22.5;22.5;22.5;22.5;22.5;22.6;22.5;22.6;22.6;22.6;22.5;22.6;22.6;22.5;22.6…
22.3;22.1;22.2;22.1;22.1;22.1;22.2;22.1;22.1;22.1;22.2;22.3;22.2;22.2;22.2;22.2;22.2;22.2;22.2;22.2;22.2;22.2;22.3;22.3;22.3;22.3;22.4;22.3;22.4;22.4;22.3;22.4;22.4;22.2;22.3;22.3;22.3;22.4;22.2;22.3;22.3;22.4;22.3;22.3;22.3;22.4;22.4;22.4;22.3;22.3;22.4;22.3;22.4;22.4;22.3;22.4;22.4;22.3;22.3;22.4;22.4;22.4;22.4;22.5;22.5;22.5;22.5;22.5;22.6;22.6;22.6;22.6;22.5;22.5;22.5;22.5;22.5;22.6;22.6;22.6…
22.1;22.1;22.1;22.1;22.1;22.1;22.2;22.1;22.1;22.2;22.3;22.2;22.2;22.2;22.2;22.2;22.2;22.2;22.1;22.2;22.2;22.3;22.3;22.3;22.3;22.3;22.3;22.3;22.3;22.5;22.3;22.4;22.3;22.4;22.3;22.2;22.2;22.3;22.3;22.2;22.3;22.3;22.4;22.3;22.3;22.3;22.3;22.3;22.3;22.3;22.4;22.3;22.3;22.4;22.3;22.3;22.3;22.3;22.3;22.4;22.4;22.4;22.4;22.4;22.4;22.5;22.6;22.6;22.5;22.6;22.5;22.5;22.6;22.5;22.6;22.5;22.6;22.6;22.6;22.6…
22.1;22.1;22.1;22.1;22.1;22.1;22.1;22.1;22.2;22.2;22.3;22.2;22.2;22.2;22.2;22.2;22.2;22.1;22.2;22.1;22.3;22.3;22.3;22.3;22.3;22.3;22.3;22.3;22.3;22.3;22.3;22.3;22.3;22.3;22.2;22.3;22.3;22.3;22.2;22.3;22.4;22.3;22.4;22.3;22.3;22.4;22.3;22.3;22.3;22.3;22.3;22.3;22.3;22.3;22.4;22.4;22.4;22.3;22.4;22.4;22.4;22.4;22.4;22.4;22.5;22.5;22.4;22.6;22.5;22.6;22.6;22.5;22.5;22.4;22.5;22.6;22.5;22.6;22.6;22.5…
22.1;22.1;22.1;22.1;22.1;22.1;22.1;22.1;22.1;22.1;22.2;22.2;22.2;22.1;22.2;22.2;22.2;22.2;22.2;22.1;22.2;22.2;22.3;22.3;22.3;22.3;22.3;22.3;22.3;22.3;22.5;22.4;22.3;22.4;22.4;22.3;22.3;22.2;22.3;22.3;22.3;22.3;22.3;22.3;22.3;22.3;22.3;22.3;22.3;22.3;22.3;22.4;22.3;22.3;22.3;22.4;22.4;22.4;22.4;22.4;22.4;22.4;22.4;22.4;22.6;22.4;22.5;22.5;22.5;22.5;22.5;22.4;22.4;22.5;22.4;22.6;22.6;22.5;22.6;22.5…
22.1;22.1;22.1;22.1;22.1;22.1;22.1;22.2;22.2;22.2;22.2;22.2;22.2;22.2;22.2;22.2;22.2;22.2;22.1;22.2;22.2;22.2;22.2;22.2;22.2;22.3;22.3;22.3;22.3;22.3;22.4;22.4;22.3;22.4;22.3;22.3;22.3;22.3;22.3;22.3;22.4;22.3;22.3;22.4;22.3;22.2;22.3;22.3;22.3;22.3;22.3;22.3;22.3;22.3;22.3;22.4;22.4;22.4;22.4;22.4;22.4;22.4;22.4;22.5;22.5;22.5;22.5;22.5;22.4;22.5;22.5;22.5;22.4;22.4;22.4;22.4;22.5;22.5;22.5;22.6…
22.2;22.1;22.1;22.1;22.1;22.1;22.1;22.2;22.2;22.2;22.1;22.2;22.1;22.2;22.1;22.2;22.2;22.2;22.1;22.2;22.2;22.3;22.3;22.3;22.3;22.2;22.3;22.3;22.3;22.4;22.3;22.3;22.3;22.4;22.4;22.3;22.3;22.3;22.3;22.3;22.3;22.3;22.4;22.3;22.3;22.3;22.3;22.4;22.2;22.3;22.3;22.3;22.3;22.4;22.4;22.4;22.5;22.4;22.4;22.4;22.5;22.4;22.5;22.5;22.4;22.3;22.4;22.5;22.4;22.4;22.5;22.4;22.5;22.4;22.4;22.5;22.5;22.6;22.5;22.5…
22.2;22.1;22.1;22.1;22.2;22.1;22.1;22.2;22.2;22.2;22.2;22.2;22.2;22.2;22.2;22.2;22.2;22.2;22.2;22.2;22.2;22.3;22.3;22.3;22.3;22.3;22.3;22.3;22.3;22.3;22.4;22.4;22.4;22.4;22.3;22.3;22.3;22.3;22.3;22.3;22.4;22.4;22.4;22.3;22.3;22.3;22.2;22.3;22.3;22.3;22.3;22.3;22.3;22.4;22.4;22.4;22.4;22.4;22.4;22.4;22.4;22.5;22.5;22.4;22.4;22.4;22.4;22.4;22.5;22.5;22.5;22.5;22.4;22.5;22.4;22.5;22.5;22.4;22.6;22.6…
22.3;22.2;22.1;22.2;22.1;22.2;22.1;22.2;22.2;22.2;22.3;22.2;22.2;22.2;22.2;22.2;22.2;22.2;22.2;22.2;22.3;22.3;22.3;22.3;22.3;22.3;22.3;22.4;22.3;22.3;22.4;22.4;22.4;22.3;22.3;22.4;22.3;22.3;22.4;22.3;22.4;22.3;22.3;22.3;22.3;22.3;22.3;22.4;22.4;22.3;22.3;22.3;22.3;22.3;22.4;22.4;22.4;22.4;22.4;22.4;22.5;22.4;22.4;22.5;22.5;22.4;22.4;22.5;22.5;22.5;22.4;22.5;22.5;22.5;22.5;22.6;22.6;22.6;22.6;22.6…
22.1;22.1;22.1;22.1;22.1;22.2;22.2;22.1;22.3;22.2;22.2;22.1;22.3;22.2;22.2;22.2;22.2;22.2;22.3;22.2;22.4;22.3;22.3;22.3;22.2;22.3;22.3;22.3;22.4;22.4;22.4;22.4;22.4;22.4;22.3;22.3;22.3;22.3;22.3;22.4;22.4;22.3;22.3;22.3;22.3;22.3;22.3;22.4;22.2;22.4;22.3;22.3;22.2;22.3;22.4;22.4;22.4;22.3;22.3;22.4;22.4;22.5;22.4;22.4;22.5;22.4;22.5;22.5;22.5;22.5;22.5;22.5;22.5;22.5;22.5;22.5;22.6;22.6;22.6;22.6…
22.3;22.1;22.1;22.2;22.2;22.1;22.1;22.2;22.1;22.2;22.3;22.2;22.3;22.1;22.2;22.2;22.2;22.2;22.2;22.2;22.2;22.2;22.3;22.3;22.4;22.3;22.3;22.4;22.4;22.4;22.4;22.4;22.3;22.3;22.3;22.3;22.3;22.3;22.2;22.3;22.3;22.3;22.3;22.3;22.3;22.4;22.3;22.5;22.3;22.3;22.4;22.3;22.3;22.3;22.4;22.4;22.4;22.3;22.4;22.4;22.4;22.4;22.4;22.4;22.5;22.3;22.5;22.5;22.5;22.5;22.5;22.5;22.5;22.5;22.4;22.5;22.6;22.6;22.6;22.6…
22.3;22.2;22.1;22.2;22.1;22.1;22.2;22.1;22.1;22.2;22.2;22.2;22.2;22.1;22.3;22.3;22.2;22.3;22.3;22.3;22.3;22.3;22.3;22.3;22.2;22.3;22.4;22.3;22.4;22.4;22.4;22.4;22.3;22.4;22.4;22.3;22.3;22.3;22.3;22.3;22.2;22.3;22.3;22.3;22.3;22.3;22.3;22.3;22.3;22.3;22.3;22.3;22.3;22.3;22.4;22.4;22.4;22.3;22.4;22.4;22.3;22.4;22.4;22.5;22.4;22.5;22.5;22.5;22.5;22.5;22.5;22.5;22.5;22.5;22.5;22.5;22.5;22.6;22.6;22.6…
22.1;22.1;22.1;22.1;22.1;22.1;22.1;22.2;22.2;22.2;22.2;22.2;22.2;22.3;22.2;22.3;22.3;22.3;22.3;22.3;22.2;22.3;22.3;22.4;22.2;22.3;22.3;22.4;22.4;22.4;22.3;22.4;22.3;22.4;22.4;22.3;22.3;22.2;22.3;22.4;22.3;22.3;22.3;22.3;22.3;22.3;22.3;22.4;22.3;22.3;22.3;22.3;22.3;22.3;22.3;22.3;22.4;22.3;22.3;22.4;22.4;22.4;22.4;22.4;22.4;22.4;22.5;22.5;22.5;22.5;22.4;22.5;22.5;22.4;22.5;22.4;22.5;22.6;22.6;22.6…
22.2;22.2;22.1;22.2;22.1;22.2;22.2;22.2;22.3;22.2;22.2;22.2;22.2;22.2;22.3;22.2;22.3;22.3;22.2;22.2;22.2;22.3;22.4;22.3;22.3;22.3;22.3;22.3;22.4;22.3;22.3;22.3;22.3;22.3;22.3;22.4;22.3;22.2;22.3;22.2;22.3;22.3;22.3;22.3;22.3;22.4;22.3;22.3;22.3;22.5;22.3;22.3;22.3;22.4;22.4;22.2;22.3;22.3;22.4;22.3;22.4;22.4;22.3;22.4;22.4;22.6;22.4;22.5;22.5;22.5;22.4;22.4;22.4;22.4;22.4;22.5;22.5;22.6;22.6;22.6…
22.2;22.2;22.1;22.1;22.1;22.2;22.2;22.2;22.2;22.2;22.2;22.3;22.2;22.2;22.3;22.2;22.2;22.2;22.2;22.2;22.1;22.3;22.3;22.3;22.3;22.3;22.3;22.4;22.4;22.4;22.4;22.3;22.4;22.3;22.2;22.4;22.3;22.3;22.3;22.3;22.2;22.3;22.2;22.3;22.3;22.3;22.3;22.4;22.3;22.3;22.3;22.3;22.3;22.3;22.3;22.3;22.3;22.3;22.3;22.4;22.4;22.4;22.4;22.4;22.3;22.6;22.5;22.5;22.4;22.4;22.4;22.4;22.4;22.4;22.5;22.5;22.4;22.6;22.6;22.6…
22.2;22.1;22.2;22.2;22.2;22.2;22.1;22.2;22.2;22.2;22.3;22.2;22.2;22.2;22.2;22.2;22.2;22.2;22.2;22.1;22.1;22.3;22.2;22.3;22.2;22.3;22.3;22.3;22.3;22.3;22.3;22.3;22.4;22.3;22.3;22.3;22.3;22.3;22.2;22.3;22.3;22.3;22.3;22.3;22.3;22.3;22.3;22.3;22.3;22.3;22.4;22.3;22.3;22.4;22.3;22.4;22.4;22.4;22.3;22.4;22.4;22.4;22.4;22.5;22.5;22.5;22.4;22.5;22.4;22.4;22.4;22.4;22.4;22.4;22.4;22.5;22.5;22.5;22.5;22.5…
22.2;22.1;22.1;22.1;22.1;22.1;22.2;22.1;22.2;22.2;22.2;22.2;22.3;22.2;22.2;22.2;22.2;22.2;22.1;22.2;22.1;22.3;22.3;22.3;22.2;22.3;22.2;22.3;22.4;22.3;22.3;22.3;22.3;22.4;22.3;22.3;22.3;22.1;22.2;22.4;22.2;22.3;22.3;22.3;22.3;22.3;22.3;22.3;22.3;22.3;22.3;22.3;22.3;22.4;22.3;22.5;22.4;22.2;22.3;22.3;22.4;22.4;22.3;22.4;22.5;22.4;22.3;22.4;22.4;22.5;22.5;22.4;22.4;22.4;22.5;22.5;22.5;22.6;22.5;22.5…
22.2;22.1;22.1;22.1;22.1;22.1;22.1;22.1;22.2;22.1;22.2;22.2;22.2;22.2;22.3;22.3;22.2;22.2;22.2;22.2;22.3;22.2;22.2;22.2;22.3;22.3;22.4;22.4;22.4;22.4;22.4;22.4;22.4;22.3;22.3;22.3;22.3;22.3;22.3;22.2;22.4;22.3;22.4;22.4;22.3;22.3;22.3;22.3;22.3;22.2;22.3;22.3;22.3;22.3;22.3;22.4;22.4;22.4;22.3;22.4;22.4;22.4;22.3;22.4;22.3;22.4;22.5;22.4;22.4;22.4;22.4;22.4;22.4;22.4;22.5;22.5;22.5;22.5;22.5;22.5…
22.2;22.1;22.1;22.1;22.1;22.1;22.1;22.2;22.1;22.2;22.1;22.3;22.2;22.3;22;22.3;22.2;22.2;22.2;22.2;22.1;22.3;22.2;22.3;22.3;22.3;22.4;22.3;22.4;22.4;22.4;22.4;22.4;22.3;22.4;22.3;22.3;22.3;22.3;22.3;22.3;22.4;22.3;22.3;22.3;22.3;22.3;22.3;22.3;22.3;22.3;22.3;22.3;22.3;22.3;22.4;22.4;22.4;22.3;22.3;22.4;22.3;22.4;22.3;22.4;22.4;22.5;22.5;22.5;22.5;22.4;22.5;22.5;22.4;22.4;22.5;22.5;22.6;22.6;22.6;2…
22.3;22.1;22.1;22.1;22.1;22.1;22.1;22.2;22.1;22.2;22.2;22.3;22.2;22.2;22.2;22.3;22.2;22.3;22.3;22.2;22.2;22.2;22.3;22.2;22.4;22.4;22.4;22.4;22.3;22.4;22.4;22.3;22.4;22.4;22.3;22.4;22.3;22.3;22.3;22.3;22.3;22.4;22.3;22.3;22.3;22.3;22.2;22.4;22.3;22.2;22.2;22.3;22.2;22.4;22.4;22.4;22.4;22.4;22.4;22.4;22.4;22.3;22.3;22.3;22.4;22.4;22.4;22.5;22.5;22.4;22.5;22.4;22.4;22.5;22.4;22.4;22.4;22.5;22.5;22.5…
22.2;22.1;22.1;22.1;22.1;22.1;22.1;22.1;22.1;22.1;22.2;22.2;22.2;22.2;22.2;22.3;22.2;22.3;22.3;22.3;22.3;22.2;22.3;22.3;22.3;22.3;22.3;22.3;22.4;22.3;22.4;22.4;22.4;22.3;22.4;22.3;22.3;22.3;22.3;22.3;22.3;22.3;22.3;22.3;22.3;22.3;22.3;22.2;22.3;22.3;22.1;22.3;22.3;22.3;22.4;22.4;22.4;22.3;22.4;22.3;22.4;22.3;22.3;22.3;22.4;22.4;22.4;22.5;22.5;22.5;22.5;22.4;22.4;22.4;22.4;22.5;22.4;22.4;22.5;22.5…
22.1;22.1;22.1;22;22.1;22.1;22.1;22.2;22.1;22.2;22.2;22.2;22.2;22.1;22.2;22.3;22.2;22.2;22.2;22.3;22.2;22.3;22.3;22.3;22.3;22.2;22.4;22.3;22.4;22.4;22.4;22.4;22.3;22.4;22.3;22.3;22.2;22.3;22.3;22.2;22.3;22.3;22.3;22.3;22.3;22.3;22.3;22.4;22.2;22.2;22.3;22.2;22.3;22.3;22.3;22.3;22.3;22.3;22.3;22.3;22.3;22.3;22.3;22.4;22.4;22.4;22.4;22.4;22.4;22.4;22.4;22.4;22.4;22.4;22.5;22.4;22.5;22.5;22.5;22.6;2…
22.1;22.1;22.1;22.1;22.1;22.1;22.2;22.1;22.2;22.2;22.2;22.2;22.2;22.2;22.2;22.3;22.2;22.3;22.3;22.2;22.2;22.2;22.2;22.3;22.3;22.3;22.3;22.4;22.4;22.3;22.4;22.3;22.3;22.3;22.4;22.3;22.3;22.3;22.3;22.3;22.4;22.3;22.3;22.3;22.3;22.3;22.4;22.3;22.2;22.3;22.2;22.3;22.3;22.3;22.3;22.3;22.4;22.3;22.4;22.4;22.3;22.3;22.3;22.3;22.3;22.4;22.4;22.4;22.5;22.4;22.4;22.4;22.4;22.4;22.4;22.4;22.5;22.5;22.6;22.5…
22.2;22.1;22.1;22.1;22;22;22.1;22.2;22.1;22.2;22.2;22.2;22.2;22.2;22.2;22.2;22.2;22.3;22.2;22.2;22.2;22.2;22.3;22.3;22.3;22.3;22.3;22.3;22.3;22.4;22.3;22.3;22.3;22.3;22.4;22.4;22.4;22.3;22.3;22.3;22.3;22.3;22.3;22.5;22.3;22.3;22.3;22.4;22.2;22.2;22.3;22.3;22.3;22.3;22.3;22.3;22.3;22.2;22.3;22.2;22.3;22.3;22.3;22.3;22.3;22.4;22.4;22.4;22.4;22.5;22.4;22.4;22.4;22.4;22.4;22.4;22.5;22.5;22.5;22.5;22.…
22.2;22.2;22.1;22.1;22;22;22.2;22.1;22.2;22.2;22.2;22.2;22.2;22.2;22.2;22.3;22.2;22.2;22.2;22.2;22.2;22.2;22.2;22.3;22.3;22.3;22.3;22.3;22.3;22.4;22.4;22.4;22.4;22.4;22.3;22.4;22.3;22.3;22.3;22.3;22.4;22.4;22.3;22.3;22.4;22.4;22.4;22.3;22.3;22.2;22.2;22.3;22.3;22.3;22.3;22.3;22.3;22.3;22.3;22.3;22.3;22.3;22.3;22.3;22.4;22.3;22.4;22.5;22.5;22.4;22.4;22.4;22.4;22.4;22.5;22.4;22.5;22.4;22.5;22.5;22.…
22.2;22.2;22.1;22.1;22.1;22.2;22.2;22.2;22.1;22.2;22.2;22.2;22.2;22.3;22.2;22.3;22.2;22.3;22.2;22.2;22.2;22.2;22.3;22.3;22.2;22.3;22.3;22.3;22.3;22.4;22.3;22.3;22.4;22.3;22.3;22.4;22.4;22.3;22.3;22.3;22.4;22.4;22.3;22.4;22.3;22.3;22.3;22.3;22.3;22.2;22.3;22.3;22.3;22.3;22.4;22.3;22.3;22.3;22.3;22.5;22.3;22.3;22.3;22.4;22.3;22.3;22.4;22.4;22.4;22.5;22.5;22.4;22.4;22.5;22.4;22.5;22.4;22.5;22.5;22.5…
22.2;22.1;22.1;22.1;22.1;22.1;22.1;22.2;22.2;22.2;22.1;22.2;22.2;22.2;22.3;22.2;22.2;22.2;22.2;22.2;22.2;22.2;22.3;22.3;22.3;22.3;22.3;22.4;22.3;22.4;22.4;22.3;22.4;22.4;22.3;22.3;22.2;22.3;22.4;22.3;22.3;22.4;22.3;22.3;22.3;22.4;22.2;22.3;22.3;22.3;22.3;22.3;22.3;22.3;22.4;22.3;22.3;22.3;22.3;22.3;22.3;22.3;22.4;22.4;22.4;22.4;22.5;22.5;22.5;22.5;22.5;22.4;22.4;22.4;22.4;22.5;22.4;22.5;22.5;22.5…
22.1;22.1;22.1;22.1;22.1;22.1;22.1;22.1;22.2;22.2;22.1;22.2;22.1;22.2;22.2;22.2;22.2;22.2;22.3;22.2;22.2;22.2;22.2;22.3;22.2;22.2;22.2;22.3;22.4;22.4;22.4;22.5;22.4;22.4;22.4;22.3;22.2;22.4;22.3;22.3;22.3;22.3;22.3;22.3;22.3;22.3;22.3;22.3;22.3;22.3;22.3;22.3;22.3;22.4;22.4;22.4;22.3;22.3;22.3;22.3;22.3;22.4;22.4;22.3;22.4;22.6;22.5;22.5;22.4;22.5;22.4;22.5;22.5;22.4;22.4;22.5;22.5;22.4;22.4;22.5…
22.2;22.1;22;22;22;22.1;22.1;22.1;22.2;22.2;22.1;22.1;22.2;22.2;22.1;22.1;22.1;22.2;22.2;22.3;22.2;22.2;22.3;22.2;22.2;22.3;22.2;22.3;22.4;22.4;22.4;22.4;22.3;22.4;22.3;22.3;22.2;22.3;22.2;22.2;22.3;22.2;22.3;22.3;22.3;22.3;22.3;22.3;22.3;22.4;22.3;22.3;22.3;22.3;22.3;22.3;22.3;22.3;22.4;22.3;22.3;22.3;22.2;22.4;22.4;22.4;22.4;22.4;22.4;22.4;22.5;22.4;22.4;22.4;22.4;22.4;22.4;22.5;22.4;22.5;22.5;…
22.2;22.1;22.1;22.2;22;22.1;22.2;22;22.2;22.2;22.1;22.2;22.1;22.2;22.2;22.2;22.2;22.1;22.1;22.2;22.1;22.2;22.2;22.2;22.3;22.3;22.3;22.3;22.4;22.4;22.3;22.4;22.4;22.4;22.3;22.3;22.2;22.2;22.3;22.2;22.3;22.3;22.3;22.3;22.3;22.3;22.3;22.4;22.3;22.3;22.3;22.3;22.3;22.3;22.4;22.4;22.3;22.4;22.4;22.4;22.4;22.4;22.4;22.3;22.3;22.4;22.4;22.4;22.4;22.4;22.4;22.4;22.4;22.4;22.4;22.4;22.3;22.4;22.4;22.5;22.…
22.2;22;22;22.1;22;22.1;22.2;22;22.1;22.1;22.1;22.2;22.2;22.1;22.2;22.2;22.2;22.1;22.2;22.3;22.2;22.2;22.1;22.1;22.3;22.3;22.3;22.3;22.3;22.4;22.3;22.4;22.4;22.3;22.3;22.3;22.3;22.3;22.3;22.2;22.3;22.3;22.3;22.4;22.4;22.3;22.3;22.3;22.2;22.3;22.4;22.2;22.3;22.3;22.3;22.3;22.3;22.3;22.3;22.3;22.4;22.4;22.3;22.3;22.4;22.4;22.4;22.4;22.4;22.4;22.4;22.4;22.4;22.4;22.4;22.3;22.4;22.4;22.4;22.4;22.4;22…
22;22;22.1;22.1;22.2;22.1;22.2;22.1;22.1;22.1;22.1;22.2;22.2;22.2;22.2;22.2;22.1;22.2;22.3;22.2;22.2;22.2;22.1;22.1;22.3;22.3;22.3;22.3;22.3;22.4;22.3;22.3;22.3;22.3;22.3;22.4;22.3;22.2;22.3;22.3;22.3;22.2;22.3;22.3;22.3;22.3;22.4;22.3;22.2;22.3;22.4;22.3;22.3;22.3;22.3;22.4;22.3;22.4;22.4;22.4;22.4;22.4;22.3;22.4;22.3;22.4;22.4;22.4;22.4;22.4;22.4;22.3;22.4;22.4;22.4;22.4;22.3;22.3;22.4;22.4;22.…
22.2;22;22;22.1;22;22.2;22.1;22.2;22;22.2;22.2;22.2;22.1;22.1;22.3;22.2;22.2;22.1;22.1;22.2;22.1;22.1;22.2;22.3;22.3;22.3;22.3;22.3;22.3;22.3;22.4;22.3;22.3;22.4;22.4;22.4;22.2;22.3;22.3;22.3;22.3;22.3;22.3;22.4;22.3;22.3;22.4;22.3;22.3;22.2;22.3;22.4;22.2;22.2;22.3;22.3;22.4;22.4;22.4;22.3;22.3;22.4;22.4;22.4;22.3;22.3;22.4;22.4;22.4;22.4;22.4;22.4;22.4;22.4;22.4;22.4;22.4;22.4;22.4;22.4;22.4;22…
22.2;22.1;22;22.1;22.1;22.1;22.1;22.2;22.1;22.1;22.2;22.2;22.2;22.1;22.3;22.2;22.2;22.2;22.3;22.2;22.1;22.2;22.2;22.3;22.2;22.2;22.3;22.3;22.4;22.3;22.4;22.3;22.3;22.4;22.1;22.3;22.3;22.3;22.2;22.3;22.3;22.3;22.3;22.3;22.3;22.3;22.3;22.4;22.3;22.4;22.2;22.3;22.2;22.3;22.3;22.3;22.3;22.3;22.4;22.3;22.3;22.3;22.3;22.3;22.4;22.3;22.4;22.3;22.4;22.3;22.4;22.4;22.4;22.3;22.4;22.4;22.4;22.5;22.5;22.4;2…
22.2;22.1;22.1;22.1;22.1;22.1;22.1;22.1;22.1;22.1;22.3;22.2;22.1;22.1;22.2;22.2;22.2;22.2;22;22.2;22.2;22.2;22.2;22.2;22.2;22.3;22.3;22.3;22.3;22.3;22.3;22.3;22.3;22.3;22.3;22.3;22.3;22.3;22.3;22.3;22.3;22.3;22.3;22.4;22.3;22.3;22.3;22.3;22.3;22.3;22.2;22.2;22.3;22.3;22.2;22.3;22.3;22.3;22.3;22.4;22.3;22.4;22.3;22.3;22.4;22.3;22.3;22.4;22.4;22.3;22.4;22.3;22.4;22.3;22.4;22.5;22.3;22.5;22.4;22.5;2…
22.1;22.1;22.1;22.1;22.1;22.2;22.1;22.1;22.1;22.2;22.2;22.2;22.2;22.1;22.2;22.1;22.2;22.2;22.2;22.2;22.2;22.3;22.2;22.2;22.2;22.3;22.2;22.2;22.2;22.4;22.3;22.3;22.3;22.3;22.3;22.2;22.2;22.3;22.3;22.3;22.3;22.3;22.3;22.3;22.3;22.3;22.3;22.3;22.2;22.2;22.1;22.2;22.3;22.3;22.3;22.3;22.3;22.2;22.2;22.3;22.3;22.4;22.3;22.4;22.3;22.4;22.3;22.3;22.4;22.4;22.4;22.3;22.4;22.3;22.4;22.5;22.4;22.4;22.4;22.4…
22.1;22.1;22.1;22.1;22.1;22.2;22.1;22.1;22.2;22.1;22.1;22.1;22.2;22.1;22.1;22.2;22.2;22.1;22.2;22.2;22;22.2;22.3;22.2;22.2;22.2;22.3;22.3;22.3;22.3;22.3;22.4;22.3;22.3;22.3;22.3;22.3;22.3;22.3;22.3;22.3;22.3;22.3;22.3;22.3;22.3;22.3;22.3;22.3;22.3;22.2;22.2;22.3;22.3;22.3;22.3;22.3;22.3;22.3;22.4;22.3;22.3;22.3;22.3;22.4;22.4;22.4;22.4;22.4;22.3;22.3;22.4;22.4;22.4;22.4;22.5;22.4;22.4;22.4;22.4;2…
22.1;22.1;22;22.1;22.1;22;22.1;22.1;22.2;22.2;22.2;22.2;22.2;22.1;22.1;22;22.1;22.2;22.2;22.2;22.1;22.2;22.2;22.2;22.2;22.2;22.2;22.3;22.3;22.3;22.3;22.3;22.3;22.3;22.4;22.3;22.3;22.3;22.3;22.3;22.3;22.3;22.3;22.3;22.3;22.3;22.3;22.3;22.3;22.2;22.3;22.3;22.3;22.3;22.3;22.3;22.3;22.2;22.4;22.4;22.3;22.3;22.3;22.4;22.4;22.4;22.4;22.4;22.4;22.4;22.4;22.4;22.4;22.3;22.4;22.4;22.4;22.5;22.4;22.4;22.4;…
22.1;22;22;22.1;22.2;22.1;22.1;22.2;22.1;22.2;22.1;22.2;22.1;22.2;22.2;22.1;22.2;22.1;22;22.1;22.2;22.2;22.2;22.2;22.2;22.3;22.3;22.3;22.3;22.3;22.3;22.3;22.3;22.3;22.3;22.3;22.3;22.3;22.3;22.3;22.3;22.3;22.3;22.4;22.3;22.2;22.2;22.3;22.3;22.3;22.1;22.3;22.3;22.3;22.3;22.3;22.3;22.3;22.3;22.3;22.4;22.4;22.3;22.4;22.3;22.4;22.4;22.4;22.4;22.4;22.4;22.3;22.4;22.4;22.3;22.4;22.3;22.4;22.4;22.4;22.3;…
22.2;22;22;22;22.1;22.1;22.1;22.1;22.1;22.2;22.2;22.2;22.2;22.2;22.2;22.2;22.1;22.2;22.2;22.2;22.1;22.2;22.2;22.2;22.2;22.2;22.2;22.3;22.3;22.3;22.3;22.3;22.3;22.3;22.3;22.3;22.4;22.3;22.3;22.3;22.2;22.3;22.4;22.3;22.3;22.3;22.2;22.3;22.2;22.3;22.3;22.3;22.3;22.4;22.3;22.3;22.4;22.3;22.3;22.4;22.4;22.4;22.3;22.3;22.4;22.4;22.3;22.4;22.4;22.4;22.4;22.4;22.4;22.4;22.4;22.4;22.4;22.3;22.4;22.4;22.3;…
22.2;22.2;22.1;22.1;22.1;22.1;22.1;22.1;22.1;22.1;22.1;22.2;22.1;22.2;22.1;22.1;22.1;22.1;22.1;22.1;22.2;22.1;22.2;22.3;22.2;22.2;22.2;22.3;22.3;22.3;22.3;22.3;22.3;22.3;22.3;22.2;22.3;22.3;22.3;22.3;22.3;22.4;22.3;22.4;22.2;22.4;22.3;22.3;22.3;22.3;22.3;22.3;22.3;22.3;22.4;22.3;22.3;22.4;22.4;22.3;22.4;22.4;22.3;22.3;22.3;22.4;22.3;22.4;22.4;22.4;22.4;22.4;22.4;22.4;22.4;22.4;22.4;22.3;22.4;22.4…
22.2;22.1;22;22;22;22.1;22.1;22.1;22.1;22.1;22.1;22.2;22.1;22.1;22.2;22.1;22.2;22.2;22.2;22.1;22.1;22.2;22.2;22.2;22.2;22.3;22.3;22.3;22.3;22.2;22.3;22.3;22.3;22.3;22.3;22.3;22.2;22.3;22.2;22.2;22.3;22.4;22.4;22.4;22.3;22.3;22.3;22.3;22.3;22.3;22.3;22.3;22.2;22.3;22.3;22.3;22.3;22.3;22.4;22.3;22.3;22.4;22.3;22.4;22.3;22.4;22.3;22.4;22.3;22.4;22.4;22.3;22.3;22.3;22.3;22.3;22.3;22.3;22.3;22.4;22.4;…
22.2;22.1;22;22;22;22;22;22.1;22;22.1;22.1;22.1;22.1;22.1;22.1;22.2;22.1;22.2;22.1;22.1;22.1;22.2;22.2;22.2;22.2;22.2;22.2;22.2;22.2;22.3;22.3;22.3;22.3;22.4;22.3;22.3;22.3;22.3;22.4;22.3;22.4;22.3;22.3;22.3;22.2;22.3;22.3;22.3;22.3;22.3;22.3;22.2;22.4;22.3;22.3;22.3;22.4;22.4;22.3;22.3;22.4;22.4;22.3;22.4;22.3;22.4;22.4;22.4;22.3;22.4;22.3;22.4;22.4;22.3;22.3;22.3;22.3;22.3;22.4;22.3;22.4;22.3;2…
22.1;22.1;22.1;22.1;22.1;22.1;22.1;22;22;22.1;22.2;22.2;22.1;22.1;22.1;22;22;22.3;22.1;22.2;22.2;22.2;22.2;22.2;22.2;22.2;22.3;22.3;22.3;22.2;22.3;22.3;22.4;22.3;22.4;22.4;22.4;22.3;22.3;22.3;22.3;22.3;22.3;22.3;22.3;22.3;22.3;22.3;22.3;22.3;22.3;22.3;22.3;22.3;22.4;22.4;22.4;22.4;22.3;22.3;22.4;22.4;22.3;22.3;22.3;22.3;22.4;22.3;22.3;22.4;22.3;22.3;22.4;22.3;22.3;22.3;22.3;22.3;22.4;22.4;22.3;22…
22.1;22;22;22.1;22.1;22.1;21.9;22;22;22;22.1;22.1;22.1;22.1;22.1;22.1;22.1;22.2;22.1;22.1;22.2;22.2;22.3;22.3;22.3;22.3;22.2;22.3;22.3;22.3;22.3;22.4;22.4;22.4;22.3;22.3;22.3;22.3;22.2;22.3;22.3;22.3;22.3;22.3;22.3;22.3;22.3;22.2;22.2;22.3;22.2;22.3;22.4;22.3;22.2;22.3;22.3;22.3;22.3;22.3;22.3;22.4;22.3;22.3;22.3;22.3;22.3;22.3;22.3;22.3;22.3;22.3;22.3;22.3;22.3;22.3;22.3;22.3;22.4;22.3;22.3;22.4…
22.1;22;22;22.1;22;22.1;22;22.1;22.1;22.3;22.1;22.2;22.1;22.1;22.1;22.3;22.1;22.2;22.2;22.2;22.1;22.2;22.2;22.3;22.3;22.2;22.3;22.3;22.4;22.3;22.4;22.3;22.4;22.4;22.3;22.3;22.2;22.3;22.3;22.2;22.3;22.3;22.3;22.4;22.3;22.2;22.3;22.3;22.2;22.3;22.2;22.3;22.4;22.2;22.3;22.3;22.3;22.3;22.4;22.4;22.3;22.3;22.2;22.3;22.3;22.3;22.3;22.3;22.3;22.3;22.3;22.3;22.3;22.3;22.3;22.4;22.3;22.3;22.4;22.4;22.4;22…
22;22;22;22.1;22.1;22;22;21.9;22;22.2;22.2;22.1;22.1;22.1;22.1;22.1;22.1;22.2;22.2;22.2;22.2;22.2;22.3;22.2;22.3;22.2;22.3;22.3;22.4;22.3;22.3;22.3;22.3;22.3;22.3;22.2;22.3;22.3;22.2;22.2;22.3;22.3;22.3;22.3;22.2;22.3;22.3;22.3;22.2;22.3;22.3;22.3;22.3;22.3;22.3;22.3;22.3;22.3;22.4;22.3;22.3;22.3;22.3;22.3;22.3;22.3;22.4;22.3;22.3;22.3;22.3;22.3;22.3;22.3;22.3;22.3;22.3;22.4;22.3;22.3;22.3;22.4;2…
22.2;22;22;22;22.1;22;22;22.1;22.1;22;22.1;22.2;22.1;22.1;22.1;22.1;22.2;22.2;22.2;22.2;22.2;22.2;22.2;22.3;22.2;22.3;22.3;22.3;22.3;22.3;22.2;22.3;22.3;22.3;22.4;22.2;22.3;22.2;22.2;22.3;22.2;22.2;22.3;22.2;22.2;22.3;22.2;22.3;22.3;22.3;22.3;22.3;22.3;22.3;22.3;22.3;22.3;22.3;22.2;22.2;22.3;22.3;22.3;22.3;22.3;22.3;22.3;22.3;22.3;22.4;22.3;22.3;22.3;22.3;22.2;22.3;22.3;22.3;22.3;22.3;22.3;22.4;2…
22.2;22.1;22.1;22.1;22.1;22;21.8;22.1;22;22.3;22.1;22.1;22.1;22.3;22.2;22.1;22.2;22.1;22.1;22.1;22.2;22.1;22.3;22.3;22.2;22.3;22.2;22.3;22.2;22.3;22.3;22.3;22.3;22.4;22.2;22.3;22.2;22.2;22.2;22.3;22.3;22.2;22.3;22.3;22.3;22.2;22.2;22.2;22.2;22.3;22.2;22.2;22.3;22.2;22.3;22.2;22.2;22.3;22.3;22.3;22.2;22.3;22.3;22.3;22.3;22.4;22.3;22.3;22.3;22.3;22.3;22.2;22.3;22.2;22.3;22.2;22.2;22.3;22.3;22.4;22.…
22.2;22.1;22.1;22.1;22.2;22;22;22;22.1;22.3;22.1;22;22.1;22.1;22.1;22.1;22.1;22.1;22.1;22.3;22.1;22.2;22.2;22.2;22.3;22.2;22.2;22.2;22.3;22.3;22.3;22.3;22.4;22.4;22.3;22.3;22.3;22.3;22.1;22.2;22.4;22.2;22.3;22.2;22.3;22.1;22.1;22.4;22.1;22.3;22.3;22.3;22.2;22.2;22.3;22.2;22.3;22.2;22.3;22.3;22.2;22.3;22.3;22.3;22.3;22.2;22.2;22.3;22.3;22.3;22.3;22.3;22.3;22.3;22.1;22.4;22.3;22.3;22.3;22.4;22.4;22…
Time Played: 00:00:04
22.4;22.3;22.3;22.2;22.4;22.3;22.3;22.3;22.3;22.2;22.3;22.2;22.2;22.2;22.3;22.3;22.3;22.3;22.1;22.2;22.1;22.2;22.2;22.2;22.1;22.2;22.3;22.2;22.2;22.2;22.3;22.1;22.2;22.1;22.1;22;22;22;22;22.1;22;22.1;22.1;22.1;22.1;22.2;22.1;22;22.1;22.1;22.1;22.1;22;22;22;22;22;22.1;22.1;22;22.1;22;22;22;22;22.1;22;22;22;22.1;22.1;22.1;22;22;22.1;22;22;21.9;22;22;22;21.9;21.9;21.9;21.8;21.8;21.8;21.8;21.8;21.8;2…
22.5;22.3;22.3;22.3;22.3;22.4;22.3;22.3;22.4;22.3;22.3;22.3;22.4;22.2;22.3;22.2;22.4;22.3;22.2;22.2;22.2;22.3;22.3;22.3;22.1;22.2;22.2;22.4;22.2;22.3;22.2;22.2;22.3;22.2;22;22.1;22.1;22;22.1;22.2;22.2;22;22.1;22.1;22.1;22.1;22.1;22.1;22;22.1;22.1;22;22;21.9;22.1;22;22;22.1;22;22;22.1;22.1;22.1;22.2;22.1;22.1;22.1;22.1;22.1;22.1;22.1;22.1;22.1;22;22;22;21.9;22;22;21.9;22;21.9;21.9;21.9;21.9;21.7;2…
22.4;22.4;22.3;22.3;22.3;22.4;22.3;22.4;22.4;22.4;22.4;22.4;22.4;22.3;22.3;22.3;22.4;22.3;22.3;22.3;22.3;22.3;22.3;22.3;22.3;22.2;22.3;22.4;22.4;22.4;22.3;22.1;22.2;22.1;22.1;22.2;22.1;22.1;22.1;22.1;22.1;22.1;22.2;22.2;22.1;22.1;22.1;22.1;22.2;22.1;22.1;22.1;22.1;22.1;22.1;22;22;22.1;22.1;22.1;22.1;22.2;22.1;22.2;22.2;22.1;22.2;22.2;22.1;22.1;22.1;22.1;22.1;22.1;22;22;22;22;22.1;21.9;21.9;21.9;2…
22.5;22.4;22.4;22.4;22.4;22.4;22.4;22.5;22.4;22.6;22.5;22.3;22.4;22.3;22.3;22.4;22.2;22.3;22.3;22.3;22.2;22.3;22.3;22.3;22.3;22.3;22.3;22.3;22.3;22.3;22.3;22.2;22.3;22.2;22.3;22.3;22.1;22.3;22.1;22.2;22.3;22.2;22.1;22.1;22.1;22.2;22.1;22.1;22.1;22.1;22.1;22.1;22.2;22.1;22.1;22.1;22.1;22.1;22.1;22.2;22.2;22.1;22.1;22.2;22.2;22.1;22.2;22.1;22.1;22.1;22.1;22.1;22.1;22;22.1;22;22.1;22;22;22;22;21.9;2…
22.5;22.4;22.4;22.4;22.4;22.4;22.5;22.4;22.4;22.5;22.4;22.4;22.5;22.4;22.4;22.5;22.4;22.5;22.3;22.4;22.3;22.3;22.4;22.3;22.3;22.4;22.3;22.4;22.5;22.3;22.3;22.3;22.2;22.4;22.4;22.2;22.3;22.3;22.3;22.2;22.3;22.4;22.3;22.3;22.3;22.3;22.2;22.3;22.3;22.2;22.2;22.1;22.2;22.1;22.1;22.1;22.3;22.1;22.2;22.2;22.2;22.2;22.2;22.2;22.3;22.2;22.2;22.2;22.4;22.2;22.1;22.2;22.1;22;22;22;22;22.1;22;22.1;22;22;22;…
22.5;22.5;22.4;22.4;22.4;22.4;22.5;22.5;22.4;22.5;22.4;22.4;22.4;22.4;22.4;22.4;22.4;22.3;22.3;22.3;22.4;22.4;22.4;22.4;22.5;22.4;22.4;22.5;22.4;22.5;22.5;22.3;22.5;22.5;22.5;22.3;22.4;22.3;22.3;22.4;22.4;22.3;22.4;22.3;22.3;22.2;22.4;22.4;22.3;22.4;22.3;22.2;22.2;22.3;22.2;22.3;22.3;22.2;22.3;22.3;22.2;22.3;22.2;22.3;22.2;22.2;22.3;22.3;22.3;22.3;22.3;22.1;22.1;22.1;22.1;22.1;22.1;22.1;22.1;22;2…
22.5;22.4;22.4;22.4;22.4;22.4;22.4;22.6;22.4;22.4;22.5;22.5;22.4;22.4;22.3;22.4;22.3;22.4;22.4;22.4;22.4;22.4;22.4;22.4;22.4;22.6;22.4;22.6;22.5;22.6;22.5;22.5;22.6;22.5;22.4;22.4;22.4;22.5;22.5;22.5;22.4;22.4;22.4;22.4;22.4;22.5;22.4;22.4;22.4;22.4;22.3;22.3;22.3;22.3;22.3;22.2;22.3;22.3;22.4;22.3;22.4;22.3;22.3;22.3;22.3;22.3;22.3;22.3;22.4;22.3;22.2;22.2;22.2;22.1;22.1;22.1;22.1;22.1;22.1;22.1…
22.5;22.4;22.5;22.4;22.4;22.4;22.4;22.4;22.4;22.5;22.4;22.5;22.5;22.4;22.4;22.4;22.4;22.4;22.4;22.4;22.4;22.4;22.4;22.4;22.5;22.4;22.5;22.6;22.5;22.6;22.5;22.5;22.5;22.5;22.5;22.4;22.5;22.5;22.4;22.5;22.5;22.5;22.4;22.5;22.4;22.4;22.5;22.4;22.4;22.5;22.4;22.4;22.4;22.3;22.4;22.4;22.4;22.4;22.4;22.5;22.5;22.4;22.5;22.5;22.4;22.3;22.4;22.3;22.4;22.4;22.3;22.4;22.2;22.1;22.1;22.3;22.1;22.1;22.1;22.1…
22.5;22.5;22.4;22.4;22.4;22.4;22.4;22.5;22.3;22.6;22.4;22.4;22.5;22.4;22.5;22.4;22.4;22.4;22.4;22.4;22.4;22.4;22.5;22.5;22.4;22.5;22.5;22.5;22.5;22.5;22.5;22.5;22.4;22.4;22.5;22.4;22.4;22.5;22.5;22.5;22.5;22.4;22.5;22.5;22.5;22.4;22.5;22.4;22.5;22.5;22.5;22.4;22.5;22.5;22.5;22.5;22.4;22.5;22.6;22.6;22.7;22.6;22.6;22.5;22.5;22.3;22.4;22.4;22.4;22.4;22.4;22.3;22.3;22.2;22.2;22.3;22.1;22.2;22.2;22.2…
22.5;22.5;22.4;22.5;22.4;22.4;22.4;22.4;22.4;22.5;22.5;22.4;22.5;22.5;22.5;22.5;22.3;22.5;22.4;22.4;22.4;22.4;22.5;22.4;22.5;22.5;22.5;22.5;22.6;22.6;22.4;22.5;22.4;22.4;22.5;22.4;22.4;22.4;22.4;22.5;22.5;22.5;22.5;22.5;22.4;22.5;22.5;22.5;22.5;22.5;22.5;22.5;22.5;22.5;22.5;22.5;22.5;22.6;22.6;22.6;22.7;22.7;22.6;22.6;22.6;22.5;22.6;22.5;22.6;22.5;22.3;22.4;22.4;22.4;22.4;22.4;22.4;22.3;22.2;22.2…
22.5;22.4;22.4;22.4;22.4;22.4;22.4;22.4;22.5;22.4;22.5;22.4;22.5;22.5;22.5;22.4;22.3;22.4;22.3;22.4;22.4;22.5;22.4;22.5;22.4;22.5;22.5;22.4;22.5;22.5;22.7;22.4;22.5;22.5;22.5;22.4;22.5;22.4;22.4;22.4;22.5;22.5;22.5;22.5;22.5;22.6;22.5;22.5;22.5;22.5;22.4;22.5;22.4;22.5;22.5;22.5;22.5;22.6;22.6;22.6;22.7;22.7;22.7;22.6;22.6;22.5;22.6;22.6;22.6;22.5;22.6;22.4;22.4;22.4;22.4;22.4;22.3;22.3;22.3;22.3…
22.5;22.4;22.4;22.4;22.4;22.5;22.4;22.4;22.4;22.5;22.4;22.5;22.5;22.5;22.4;22.4;22.4;22.5;22.4;22.4;22.5;22.5;22.5;22.5;22.6;22.5;22.5;22.5;22.5;22.6;22.6;22.4;22.6;22.5;22.5;22.5;22.4;22.5;22.5;22.5;22.5;22.4;22.6;22.5;22.6;22.5;22.5;22.5;22.6;22.5;22.5;22.5;22.5;22.6;22.5;22.6;22.5;22.6;22.6;22.7;22.7;22.6;22.6;22.5;22.6;22.5;22.5;22.6;22.6;22.6;22.6;22.5;22.4;22.4;22.4;22.4;22.4;22.4;22.3;22.3…
22.6;22.4;22.5;22.4;22.5;22.4;22.4;22.4;22.5;22.4;22.7;22.5;22.5;22.4;22.4;22.4;22.4;22.4;22.5;22.4;22.4;22.5;22.4;22.6;22.5;22.5;22.5;22.5;22.5;22.6;22.5;22.6;22.6;22.5;22.5;22.4;22.4;22.5;22.4;22.5;22.4;22.5;22.5;22.5;22.6;22.6;22.6;22.5;22.6;22.5;22.5;22.5;22.5;22.5;22.5;22.5;22.6;22.5;22.6;22.7;22.7;22.6;22.6;22.6;22.6;22.6;22.6;22.6;22.5;22.5;22.5;22.4;22.4;22.4;22.4;22.3;22.4;22.4;22.3;22.3…
22.6;22.4;22.4;22.4;22.3;22.4;22.3;22.5;22.5;22.5;22.5;22.5;22.5;22.4;22.5;22.5;22.4;22.4;22.4;22.4;22.4;22.4;22.4;22.5;22.6;22.5;22.5;22.5;22.5;22.5;22.5;22.5;22.6;22.5;22.5;22.5;22.4;22.5;22.5;22.5;22.5;22.6;22.5;22.5;22.5;22.6;22.5;22.6;22.5;22.5;22.5;22.5;22.5;22.5;22.5;22.6;22.6;22.5;22.6;22.6;22.6;22.6;22.6;22.6;22.6;22.6;22.6;22.6;22.5;22.6;22.6;22.5;22.3;22.3;22.3;22.3;22.3;22.4;22.3;22.3…
22.6;22.4;22.4;22.4;22.5;22.5;22.4;22.6;22.4;22.4;22.5;22.4;22.5;22.4;22.4;22.5;22.3;22.4;22.4;22.4;22.4;22.4;22.4;22.4;22.6;22.5;22.5;22.5;22.5;22.5;22.5;22.6;22.6;22.5;22.5;22.5;22.5;22.5;22.5;22.5;22.5;22.5;22.5;22.5;22.5;22.5;22.5;22.5;22.5;22.5;22.5;22.5;22.5;22.5;22.5;22.5;22.5;22.6;22.6;22.6;22.5;22.6;22.5;22.5;22.5;22.5;22.5;22.4;22.5;22.5;22.5;22.4;22.4;22.4;22.3;22.3;22.3;22.3;22.2;22.3…
22.6;22.4;22.4;22.4;22.4;22.6;22.4;22.5;22.4;22.5;22.4;22.5;22.5;22.5;22.5;22.5;22.4;22.4;22.3;22.4;22.5;22.5;22.5;22.5;22.5;22.6;22.6;22.7;22.6;22.6;22.6;22.6;22.5;22.5;22.6;22.5;22.5;22.5;22.5;22.5;22.5;22.5;22.5;22.5;22.5;22.5;22.5;22.6;22.5;22.5;22.6;22.4;22.5;22.6;22.5;22.5;22.5;22.6;22.5;22.6;22.6;22.6;22.6;22.5;22.6;22.5;22.4;22.5;22.4;22.5;22.4;22.4;22.4;22.4;22.4;22.3;22.2;22.3;22.2;22.2…
22.5;22.4;22.5;22.3;22.5;22.5;22.4;22.4;22.4;22.4;22.5;22.4;22.5;22.5;22.5;22.4;22.4;22.5;22.5;22.4;22.4;22.4;22.5;22.4;22.6;22.5;22.5;22.5;22.5;22.5;22.6;22.5;22.5;22.6;22.6;22.5;22.5;22.6;22.5;22.5;22.5;22.5;22.6;22.5;22.5;22.5;22.5;22.5;22.5;22.6;22.5;22.5;22.5;22.5;22.5;22.6;22.5;22.6;22.6;22.6;22.6;22.5;22.5;22.6;22.5;22.5;22.5;22.4;22.4;22.4;22.4;22.3;22.4;22.3;22.3;22.3;22.2;22.2;22.2;22.2…
22.5;22.5;22.5;22.4;22.3;22.4;22.3;22.5;22.4;22.4;22.5;22.4;22.5;22.6;22.5;22.5;22.4;22.5;22.4;22.4;22.4;22.4;22.4;22.5;22.5;22.5;22.6;22.5;22.7;22.6;22.6;22.6;22.6;22.5;22.6;22.5;22.5;22.5;22.5;22.5;22.5;22.6;22.5;22.5;22.5;22.5;22.6;22.6;22.6;22.5;22.5;22.5;22.6;22.5;22.5;22.5;22.5;22.6;22.6;22.6;22.5;22.4;22.6;22.6;22.4;22.4;22.5;22.4;22.4;22.3;22.3;22.4;22.3;22.2;22.2;22.3;22.2;22.2;22.2;22.2…
22.5;22.5;22.5;22.4;22.5;22.3;22.5;22.5;22.5;22.4;22.4;22.4;22.5;22.4;22.5;22.5;22.4;22.5;22.4;22.4;22.4;22.5;22.6;22.4;22.5;22.5;22.6;22.6;22.5;22.6;22.6;22.6;22.6;22.5;22.5;22.5;22.5;22.5;22.6;22.6;22.5;22.5;22.5;22.6;22.7;22.6;22.6;22.6;22.6;22.6;22.6;22.5;22.6;22.5;22.5;22.5;22.5;22.5;22.6;22.6;22.6;22.4;22.5;22.6;22.5;22.4;22.4;22.4;22.4;22.4;22.3;22.4;22.3;22.2;22.3;22.4;22.2;22.2;22.1;22.2…
22.5;22.4;22.5;22.4;22.4;22.5;22.6;22.5;22.5;22.5;22.5;22.6;22.5;22.5;22.6;22.4;22.5;22.5;22.4;22.4;22.4;22.5;22.4;22.5;22.5;22.5;22.6;22.5;22.6;22.6;22.6;22.5;22.7;22.5;22.7;22.5;22.5;22.5;22.5;22.5;22.5;22.6;22.6;22.6;22.6;22.6;22.6;22.6;22.6;22.6;22.5;22.5;22.5;22.5;22.5;22.5;22.5;22.5;22.5;22.5;22.6;22.5;22.5;22.5;22.4;22.4;22.4;22.4;22.4;22.4;22.3;22.3;22.3;22.2;22.2;22.2;22.1;22.2;22.2;22.1…
22.7;22.4;22.4;22.4;22.5;22.4;22.5;22.5;22.4;22.4;22.5;22.5;22.6;22.5;22.5;22.4;22.5;22.5;22.5;22.4;22.5;22.4;22.4;22.5;22.6;22.6;22.7;22.5;22.6;22.6;22.6;22.6;22.6;22.6;22.6;22.5;22.5;22.5;22.5;22.6;22.6;22.6;22.6;22.5;22.6;22.6;22.6;22.6;22.6;22.6;22.7;22.5;22.5;22.5;22.5;22.5;22.5;22.5;22.5;22.5;22.5;22.4;22.5;22.5;22.4;22.4;22.4;22.3;22.4;22.3;22.4;22.3;22.3;22.2;22.2;22.2;22.1;22.2;22.1;22;2…
22.4;22.4;22.4;22.5;22.5;22.5;22.5;22.5;22.4;22.5;22.6;22.4;22.6;22.4;22.6;22.6;22.6;22.5;22.4;22.5;22.5;22.5;22.5;22.5;22.6;22.6;22.6;22.6;22.7;22.6;22.6;22.6;22.7;22.7;22.7;22.6;22.5;22.6;22.6;22.6;22.6;22.6;22.6;22.6;22.6;22.6;22.5;22.6;22.6;22.6;22.5;22.5;22.5;22.5;22.5;22.5;22.5;22.5;22.5;22.5;22.5;22.4;22.5;22.4;22.4;22.4;22.4;22.4;22.4;22.3;22.3;22.2;22.3;22.2;22.2;22.2;22.2;22.2;22.1;22;2…
22.5;22.4;22.4;22.4;22.5;22.5;22.5;22.5;22.5;22.5;22.6;22.6;22.6;22.5;22.6;22.6;22.5;22.5;22.4;22.5;22.5;22.5;22.5;22.6;22.5;22.6;22.6;22.5;22.6;22.7;22.7;22.6;22.7;22.6;22.7;22.6;22.6;22.6;22.6;22.6;22.6;22.6;22.6;22.6;22.6;22.6;22.6;22.6;22.6;22.6;22.5;22.5;22.5;22.5;22.5;22.5;22.5;22.5;22.5;22.5;22.5;22.4;22.4;22.4;22.4;22.4;22.4;22.4;22.3;22.3;22.3;22.3;22.2;22.3;22.1;22.1;22.1;22.1;22.1;22.1…
22.5;22.5;22.4;22.5;22.4;22.5;22.5;22.5;22.5;22.5;22.6;22.5;22.5;22.5;22.5;22.5;22.4;22.5;22.4;22.5;22.5;22.5;22.5;22.5;22.6;22.7;22.6;22.6;22.6;22.7;22.6;22.6;22.6;22.6;22.6;22.6;22.6;22.6;22.6;22.6;22.6;22.6;22.5;22.7;22.6;22.5;22.6;22.6;22.6;22.5;22.5;22.5;22.5;22.5;22.5;22.5;22.5;22.5;22.5;22.5;22.5;22.4;22.5;22.4;22.4;22.4;22.3;22.3;22.3;22.3;22.3;22.2;22.2;22.2;22.1;22.1;22.1;22.1;22;22.1;2…
22.6;22.5;22.5;22.5;22.5;22.5;22.5;22.4;22.5;22.5;22.5;22.5;22.5;22.5;22.6;22.7;22.4;22.5;22.5;22.5;22.5;22.4;22.6;22.6;22.6;22.6;22.7;22.7;22.7;22.7;22.7;22.7;22.7;22.7;22.6;22.6;22.6;22.6;22.6;22.6;22.6;22.7;22.7;22.7;22.6;22.6;22.6;22.6;22.6;22.6;22.5;22.5;22.5;22.5;22.5;22.5;22.5;22.5;22.5;22.5;22.4;22.4;22.4;22.3;22.3;22.3;22.3;22.3;22.3;22.2;22.3;22.2;22.2;22.2;22.1;22;22.1;22.1;21.9;22;21.…
22.5;22.5;22.4;22.5;22.5;22.4;22.5;22.5;22.4;22.5;22.5;22.5;22.5;22.5;22.5;22.6;22.5;22.5;22.4;22.4;22.5;22.6;22.5;22.6;22.5;22.6;22.6;22.7;22.7;22.7;22.6;22.6;22.6;22.6;22.6;22.6;22.6;22.6;22.6;22.7;22.6;22.6;22.6;22.6;22.6;22.6;22.6;22.6;22.6;22.5;22.5;22.5;22.7;22.5;22.5;22.5;22.5;22.5;22.5;22.5;22.5;22.4;22.4;22.5;22.4;22.3;22.3;22.3;22.2;22.3;22.2;22.2;22;22;22;22.1;22;22.1;21.9;21.9;21.9;21…
22.4;22.4;22.5;22.4;22.4;22.4;22.4;22.5;22.5;22.5;22.5;22.5;22.5;22.5;22.5;22.5;22.5;22.5;22.5;22.4;22.5;22.6;22.5;22.5;22.6;22.6;22.7;22.7;22.6;22.6;22.7;22.7;22.6;22.6;22.6;22.6;22.6;22.7;22.6;22.6;22.6;22.7;22.6;22.6;22.6;22.6;22.6;22.6;22.5;22.5;22.5;22.5;22.5;22.5;22.5;22.4;22.4;22.5;22.5;22.5;22.5;22.4;22.3;22.4;22.4;22.3;22.3;22.3;22.2;22.2;22.3;22.1;22.2;22;22;22;22;22;21.9;21.8;21.7;21.6…
22.4;22.4;22.4;22.5;22.5;22.4;22.5;22.5;22.5;22.5;22.5;22.5;22.5;22.5;22.5;22.6;22.5;22.6;22.5;22.4;22.5;22.6;22.5;22.5;22.6;22.7;22.7;22.7;22.7;22.7;22.7;22.6;22.6;22.6;22.7;22.6;22.6;22.6;22.6;22.6;22.6;22.7;22.6;22.6;22.6;22.6;22.6;22.7;22.5;22.5;22.5;22.5;22.5;22.4;22.5;22.5;22.5;22.5;22.5;22.4;22.5;22.3;22.4;22.3;22.3;22.3;22.3;22.2;22.2;22.2;22.1;22.1;22.1;22;22;21.9;21.9;21.9;21.8;21.9;21.…
22.4;22.4;22.5;22.5;22.4;22.6;22.5;22.5;22.5;22.5;22.5;22.5;22.6;22.5;22.5;22.5;22.5;22.5;22.6;22.5;22.5;22.6;22.6;22.6;22.6;22.6;22.7;22.6;22.7;22.7;22.7;22.7;22.7;22.6;22.7;22.6;22.6;22.6;22.6;22.7;22.6;22.6;22.6;22.7;22.6;22.7;22.6;22.6;22.6;22.5;22.5;22.4;22.6;22.4;22.4;22.4;22.4;22.4;22.5;22.5;22.4;22.4;22.3;22.3;22.3;22.3;22.3;22.1;22.2;22.1;22.1;22.1;22;22;21.9;21.8;21.7;21.7;21.7;21.6;21.…
22.6;22.4;22.4;22.6;22.3;22.5;22.5;22.4;22.5;22.5;22.5;22.5;22.5;22.6;22.5;22.6;22.5;22.5;22.5;22.5;22.6;22.5;22.5;22.6;22.5;22.5;22.6;22.6;22.6;22.6;22.7;22.6;22.7;22.6;22.6;22.6;22.6;22.6;22.6;22.6;22.6;22.6;22.6;22.6;22.7;22.6;22.5;22.6;22.5;22.5;22.4;22.4;22.4;22.4;22.4;22.4;22.4;22.3;22.4;22.5;22.4;22.3;22.2;22.3;22.3;22.2;22.2;22.2;22.1;22.1;22;21.9;22;22;22;21.9;21.7;21.7;21.7;21.6;21.6;21…
22.5;22.4;22.5;22.4;22.4;22.4;22.6;22.5;22.4;22.5;22.5;22.5;22.4;22.4;22.5;22.5;22.5;22.5;22.6;22.5;22.5;22.6;22.5;22.6;22.6;22.6;22.6;22.6;22.6;22.7;22.7;22.7;22.6;22.7;22.6;22.6;22.6;22.6;22.6;22.6;22.6;22.6;22.6;22.6;22.6;22.5;22.5;22.5;22.5;22.5;22.5;22.4;22.4;22.4;22.3;22.3;22.4;22.4;22.4;22.4;22.3;22.3;22.3;22.3;22.3;22.2;22.2;22.1;22.1;22;22;22.1;22;21.8;21.8;21.8;21.7;21.6;21.5;21.6;21.5;…
22.6;22.5;22.5;22.4;22.4;22.5;22.5;22.5;22.4;22.5;22.5;22.5;22.6;22.5;22.5;22.5;22.5;22.6;22.5;22.6;22.6;22.6;22.5;22.6;22.6;22.6;22.7;22.7;22.7;22.7;22.7;22.7;22.7;22.7;22.7;22.6;22.6;22.6;22.6;22.6;22.6;22.6;22.6;22.6;22.7;22.6;22.5;22.6;22.6;22.5;22.4;22.4;22.4;22.3;22.4;22.3;22.3;22.4;22.3;22.2;22.3;22.2;22.2;22.3;22.3;22.2;22.1;22.1;22;22;22;21.9;21.9;21.9;21.8;21.7;21.6;21.6;21.6;21.5;21.6;…
22.5;22.4;22.5;22.4;22.5;22.4;22.5;22.5;22.6;22.5;22.5;22.5;22.6;22.5;22.5;22.5;22.5;22.5;22.5;22.5;22.5;22.5;22.6;22.5;22.6;22.6;22.7;22.7;22.7;22.7;22.7;22.7;22.7;22.7;22.7;22.6;22.6;22.6;22.6;22.6;22.6;22.6;22.6;22.6;22.6;22.5;22.5;22.5;22.5;22.4;22.4;22.4;22.4;22.4;22.4;22.4;22.4;22.3;22.4;22.4;22.4;22.2;22.2;22.2;22;22;22.2;22.1;22.1;21.9;22;21.9;21.8;21.7;21.7;21.6;21.5;21.5;21.5;21.5;21.5;…
22.6;22.5;22.5;22.4;22.5;22.5;22.5;22.5;22.4;22.6;22.5;22.6;22.6;22.5;22.6;22.6;22.5;22.6;22.6;22.5;22.6;22.6;22.6;22.6;22.7;22.7;22.7;22.6;22.7;22.7;22.7;22.7;22.7;22.7;22.7;22.6;22.6;22.6;22.6;22.6;22.7;22.6;22.6;22.6;22.6;22.5;22.5;22.5;22.5;22.5;22.4;22.5;22.4;22.4;22.3;22.3;22.3;22.3;22.3;22.3;22.2;22.2;22.1;22.2;22.2;22.1;22.1;21.9;22.1;21.9;21.9;21.9;21.9;21.7;21.6;21.5;21.5;21.6;21.5;21.5…
22.6;22.5;22.5;22.5;22.5;22.5;22.4;22.6;22.4;22.6;22.5;22.5;22.6;22.6;22.6;22.5;22.5;22.6;22.5;22.5;22.6;22.6;22.5;22.7;22.6;22.7;22.9;22.7;22.8;22.7;22.7;22.7;22.7;22.7;22.6;22.7;22.6;22.6;22.6;22.6;22.6;22.6;22.6;22.6;22.5;22.5;22.5;22.5;22.5;22.4;22.5;22.4;22.4;22.4;22.4;22.3;22.3;22.3;22.3;22.2;22.3;22.3;22.3;22.2;22;22.1;22.2;21.9;21.9;21.9;21.8;21.7;21.6;21.6;21.6;21.6;21.5;21.6;21.5;21.5;2…
22.6;22.5;22.5;22.5;22.4;22.4;22.5;22.5;22.6;22.6;22.6;22.6;22.7;22.6;22.6;22.6;22.6;22.5;22.6;22.5;22.6;22.5;22.5;22.6;22.8;22.7;22.7;22.6;22.7;22.7;22.8;22.7;22.7;22.7;22.7;22.7;22.6;22.6;22.6;22.7;22.7;22.6;22.6;22.6;22.5;22.5;22.5;22.5;22.5;22.5;22.4;22.3;22.4;22.4;22.3;22.4;22.3;22.2;22.3;22.2;22.2;22.1;22.1;22.3;22.1;22;22.1;21.9;21.8;21.8;21.8;21.7;21.6;21.6;21.6;21.6;21.6;21.5;21.5;21.5;2…
22.6;22.5;22.4;22.5;22.4;22.5;22.5;22.6;22.5;22.6;22.6;22.6;22.6;22.6;22.5;22.6;22.6;22.5;22.6;22.6;22.5;22.5;22.6;22.7;22.7;22.8;22.7;22.7;22.8;22.7;22.8;22.7;22.7;22.8;22.7;22.6;22.6;22.6;22.5;22.6;22.6;22.6;22.6;22.6;22.5;22.5;22.5;22.5;22.5;22.5;22.5;22.3;22.5;22.3;22.4;22.4;22.2;22.2;22.3;22.1;22.2;22.1;22.1;22.1;22.1;21.9;21.9;21.9;21.9;21.7;21.7;21.7;21.6;21.6;21.6;21.5;21.6;21.6;21.5;21.5…
22.6;22.5;22.5;22.5;22.6;22.5;22.6;22.6;22.4;22.6;22.6;22.6;22.6;22.6;22.6;22.6;22.5;22.6;22.5;22.6;22.6;22.6;22.6;22.7;22.7;22.7;22.7;22.7;22.7;22.8;22.7;22.7;22.8;22.7;22.6;22.6;22.7;22.6;22.6;22.6;22.6;22.6;22.6;22.5;22.6;22.5;22.5;22.5;22.5;22.4;22.4;22.4;22.5;22.3;22.3;22.2;22.2;22.2;22.2;22.1;22.1;22.1;22.2;22;22;22;21.8;21.9;21.7;21.6;21.6;21.6;21.5;21.5;21.5;21.6;21.6;21.6;21.6;21.5;21.5;…
22.5;22.5;22.4;22.4;22.4;22.5;22.5;22.5;22.6;22.6;22.6;22.6;22.6;22.6;22.6;22.5;22.5;22.6;22.5;22.5;22.7;22.6;22.7;22.7;22.7;22.7;22.7;22.7;22.7;22.7;22.8;22.8;22.7;22.7;22.6;22.7;22.6;22.6;22.6;22.5;22.5;22.6;22.5;22.6;22.6;22.5;22.4;22.5;22.4;22.4;22.4;22.3;22.3;22.3;22.2;22.3;22.2;22.2;22.2;22.1;22.1;22.1;22;22;21.9;22;21.8;21.7;21.6;21.6;21.6;21.6;21.6;21.6;21.5;21.6;21.6;21.6;21.6;21.6;21.6;…
22.5;22.5;22.5;22.5;22.5;22.4;22.4;22.6;22.5;22.6;22.6;22.6;22.6;22.6;22.7;22.6;22.6;22.5;22.6;22.6;22.6;22.7;22.7;22.7;22.7;22.7;22.7;22.7;22.6;22.8;22.8;22.7;22.7;22.6;22.8;22.6;22.6;22.5;22.6;22.6;22.5;22.6;22.5;22.5;22.5;22.4;22.5;22.4;22.4;22.4;22.4;22.3;22.3;22.3;22.2;22.2;22.2;22.2;22.1;22.1;22;22.1;22;22;21.9;21.8;21.7;21.7;21.6;21.6;21.6;21.6;21.5;21.6;21.6;21.5;21.5;21.6;21.6;21.6;21.6;…
22.5;22.5;22.5;22.4;22.5;22.4;22.6;22.5;22.6;22.6;22.6;22.6;22.6;22.6;22.6;22.7;22.6;22.6;22.6;22.6;22.7;22.7;22.6;22.7;22.8;22.7;22.7;22.7;22.7;22.7;22.7;22.7;22.6;22.7;22.6;22.7;22.6;22.7;22.6;22.6;22.6;22.6;22.5;22.5;22.5;22.5;22.4;22.4;22.4;22.4;22.4;22.2;22.2;22.2;22.3;22.2;22.1;22.1;22.1;22.1;22.1;22.1;22.1;21.9;21.8;21.7;21.7;21.7;21.7;21.6;21.6;21.6;21.6;21.6;21.6;21.6;21.6;21.6;21.7;21.6…
22.5;22.5;22.5;22.5;22.6;22.6;22.5;22.6;22.6;22.6;22.5;22.6;22.6;22.7;22.6;22.6;22.6;22.6;22.6;22.5;22.6;22.7;22.6;22.7;22.7;22.7;22.7;22.7;22.8;22.7;22.7;22.7;22.7;22.7;22.7;22.7;22.6;22.6;22.6;22.6;22.5;22.6;22.5;22.5;22.5;22.6;22.4;22.4;22.4;22.4;22.4;22.3;22.3;22.3;22.2;22.1;22.2;22.1;22.1;22.1;22.1;21.9;21.9;21.8;21.7;21.7;21.6;21.6;21.7;21.7;21.6;21.6;21.6;21.6;21.5;21.5;21.6;21.6;21.6;21.6…
22.5;22.5;22.5;22.5;22.6;22.5;22.6;22.5;22.5;22.5;22.6;22.6;22.6;22.6;22.7;22.6;22.7;22.6;22.6;22.6;22.7;22.7;22.7;22.7;22.8;22.7;22.7;22.7;22.7;22.7;22.8;22.6;22.7;22.6;22.7;22.7;22.7;22.6;22.6;22.6;22.6;22.5;22.5;22.5;22.5;22.5;22.4;22.4;22.3;22.4;22.4;22.3;22.3;22.3;22.1;22.2;22.1;22.1;22.1;22;22;21.9;21.9;21.7;21.7;21.7;21.6;21.7;21.7;21.7;21.6;21.6;21.4;21.6;21.6;21.6;21.6;21.7;21.7;21.7;21.…
22.5;22.5;22.6;22.5;22.5;22.6;22.6;22.6;22.5;22.6;22.6;22.6;22.6;22.6;22.6;22.6;22.6;22.6;22.6;22.6;22.6;22.6;22.6;22.7;22.7;22.7;22.8;22.7;22.7;22.8;22.8;22.7;22.7;22.6;22.6;22.6;22.6;22.6;22.6;22.6;22.5;22.5;22.5;22.5;22.4;22.4;22.4;22.4;22.3;22.3;22.3;22.4;22.3;22.2;22.2;22.1;22.1;22;22;22;21.9;21.9;21.9;21.7;21.7;21.6;21.7;21.7;21.7;21.6;21.7;21.6;21.6;21.6;21.6;21.6;21.5;21.6;21.7;21.7;21.7;…
22.5;22.5;22.5;22.5;22.5;22.3;22.5;22.6;22.6;22.6;22.6;22.6;22.7;22.5;22.7;22.6;22.6;22.6;22.6;22.6;22.7;22.7;22.7;22.7;22.8;22.8;22.7;22.8;22.8;22.8;22.8;22.7;22.6;22.6;22.6;22.6;22.6;22.5;22.6;22.6;22.5;22.6;22.5;22.5;22.5;22.4;22.4;22.4;22.3;22.2;22.3;22.2;22.3;22.3;22.2;22.2;22;22;22;22;21.9;21.6;21.7;21.7;21.7;21.7;21.7;21.7;21.7;21.7;21.7;21.6;21.6;21.8;21.6;21.7;21.6;21.6;21.7;21.7;21.7;21…
22.6;22.5;22.5;22.5;22.5;22.6;22.6;22.5;22.6;22.5;22.5;22.7;22.6;22.7;22.6;22.6;22.6;22.6;22.6;22.6;22.7;22.7;22.7;22.7;22.7;22.7;22.7;22.7;22.7;22.7;22.6;22.7;22.7;22.6;22.6;22.6;22.6;22.6;22.6;22.6;22.5;22.5;22.5;22.5;22.5;22.5;22.3;22.3;22.3;22.3;22.3;22.3;22.3;22.2;22.1;22;22;21.9;21.9;21.9;21.7;21.7;21.8;21.7;21.7;21.7;21.7;21.7;21.7;21.7;21.7;21.6;21.6;21.7;21.6;21.7;21.7;21.7;21.7;21.7;21.…
22.6;22.5;22.5;22.6;22.6;22.6;22.6;22.5;22.6;22.6;22.6;22.7;22.6;22.7;22.7;22.7;22.5;22.6;22.6;22.6;22.7;22.7;22.7;22.7;22.7;22.7;22.7;22.6;22.8;22.7;22.7;22.7;22.7;22.6;22.6;22.6;22.5;22.6;22.5;22.6;22.4;22.5;22.4;22.4;22.4;22.5;22.3;22.3;22.3;22.3;22.3;22.2;22.3;22;22;22;22;21.9;21.8;21.9;21.8;21.8;21.7;21.7;21.7;21.7;21.8;21.7;21.7;21.6;21.8;21.7;21.7;21.6;21.7;21.7;21.7;21.6;21.7;21.7;21.7;21…
22.5;22.5;22.5;22.5;22.5;22.5;22.6;22.6;22.4;22.6;22.6;22.6;22.6;22.7;22.7;22.6;22.6;22.6;22.6;22.6;22.6;22.7;22.7;22.7;22.7;22.7;22.7;22.8;22.7;22.7;22.7;22.7;22.6;22.6;22.6;22.6;22.5;22.5;22.6;22.4;22.5;22.5;22.4;22.3;22.4;22.4;22.3;22.4;22.2;22.3;22.1;22.1;22.2;22;21.9;22;21.9;21.8;21.7;21.8;21.8;21.7;21.7;21.7;21.7;21.8;21.7;21.7;21.7;21.7;21.7;21.7;21.7;21.7;21.6;21.7;21.7;21.7;21.7;21.7;21.…
22.5;22.5;22.5;22.5;22.5;22.6;22.6;22.6;22.6;22.7;22.7;22.7;22.7;22.7;22.7;22.6;22.6;22.6;22.6;22.6;22.7;22.7;22.6;22.6;22.7;22.7;22.7;22.7;22.7;22.6;22.7;22.7;22.6;22.6;22.6;22.6;22.6;22.6;22.5;22.4;22.5;22.4;22.5;22.4;22.3;22.4;22.3;22.3;22.3;22.2;22.1;22.1;22.1;22.1;21.8;21.9;21.7;21.8;21.8;21.8;21.8;21.7;21.8;21.8;21.7;21.7;21.7;21.7;21.7;21.7;21.7;21.6;21.7;21.7;21.7;21.7;21.7;21.7;21.7;21.7…
22.5;22.6;22.5;22.6;22.6;22.5;22.5;22.6;22.7;22.7;22.7;22.7;22.7;22.7;22.7;22.7;22.6;22.7;22.6;22.6;22.7;22.6;22.7;22.7;22.7;22.7;22.7;22.6;22.7;22.7;22.7;22.7;22.6;22.6;22.5;22.6;22.5;22.5;22.5;22.5;22.5;22.5;22.4;22.3;22.3;22.3;22.3;22.2;22.2;22.2;22.1;22.1;22.1;21.9;21.9;21.8;21.8;21.8;21.8;21.8;21.8;21.7;21.7;21.7;21.8;21.7;21.7;21.8;21.7;21.7;21.7;21.8;21.7;21.7;21.7;21.7;21.7;21.8;21.7;21.7…
22.7;22.5;22.5;22.5;22.5;22.5;22.5;22.6;22.6;22.7;22.7;22.7;22.7;22.6;22.7;22.6;22.7;22.6;22.6;22.6;22.7;22.6;22.7;22.7;22.7;22.6;22.7;22.7;22.8;22.7;22.7;22.7;22.5;22.7;22.5;22.5;22.5;22.5;22.5;22.5;22.5;22.4;22.5;22.3;22.3;22.3;22.3;22.2;22.2;22.1;22.1;22;22;22;21.8;21.8;21.7;21.8;21.8;21.8;21.8;21.8;21.8;21.7;21.7;21.7;21.8;21.7;21.7;21.7;21.6;21.7;21.7;21.7;21.7;21.7;21.7;21.7;21.7;21.8;21.8;…
22.6;22.6;22.6;22.5;22.6;22.6;22.6;22.5;22.7;22.8;22.7;22.6;22.7;22.7;22.7;22.6;22.7;22.7;22.6;22.7;22.6;22.7;22.6;22.7;22.6;22.6;22.7;22.7;22.7;22.7;22.7;22.6;22.5;22.5;22.5;22.6;22.5;22.5;22.4;22.4;22.4;22.5;22.4;22.4;22.3;22.2;22.2;22.2;22.2;22;22;22;22;21.8;21.8;21.8;21.7;21.8;21.8;21.8;21.9;21.8;21.8;21.8;21.8;21.7;21.7;21.7;21.7;21.7;21.7;21.7;21.7;21.7;21.7;21.8;21.7;21.7;21.7;21.7;21.7;21…
22.5;22.6;22.6;22.6;22.6;22.5;22.6;22.7;22.6;22.7;22.7;22.6;22.6;22.6;22.7;22.6;22.7;22.7;22.6;22.6;22.7;22.6;22.7;22.7;22.6;22.7;22.6;22.7;22.6;22.7;22.6;22.6;22.5;22.6;22.5;22.5;22.4;22.4;22.4;22.6;22.5;22.4;22.3;22.3;22.3;22.2;22.2;22.2;22.1;22;22;21.9;21.9;21.7;21.9;21.8;21.8;21.8;21.8;21.8;21.8;21.8;21.8;21.8;21.8;21.8;21.7;21.7;21.8;21.7;21.7;21.7;21.7;21.8;21.8;21.7;21.7;21.7;21.7;21.7;21.…
22.6;22.6;22.6;22.6;22.6;22.6;22.5;22.5;22.6;22.6;22.6;22.7;22.7;22.6;22.7;22.6;22.6;22.6;22.6;22.6;22.6;22.7;22.6;22.7;22.6;22.6;22.6;22.6;22.6;22.6;22.6;22.5;22.6;22.5;22.5;22.5;22.4;22.4;22.5;22.4;22.3;22.3;22.3;22.3;22.2;22.2;22.2;22.1;22.1;22.1;21.9;21.9;21.8;21.8;21.8;21.8;21.8;21.8;21.8;21.8;21.8;21.8;21.8;21.8;21.8;21.8;21.8;21.7;21.7;21.7;21.7;21.7;21.7;21.7;21.7;21.7;21.7;21.7;21.8;21.8…
22.6;22.5;22.6;22.6;22.6;22.5;22.6;22.6;22.6;22.6;22.6;22.6;22.6;22.6;22.7;22.6;22.6;22.7;22.6;22.6;22.7;22.6;22.7;22.7;22.6;22.6;22.7;22.7;22.6;22.6;22.6;22.6;22.5;22.5;22.5;22.6;22.4;22.5;22.3;22.4;22.4;22.4;22.3;22.2;22.2;22.2;22.1;22;22.1;22;21.9;21.9;21.8;21.8;21.8;21.8;21.8;21.8;21.8;21.8;21.8;21.8;21.8;21.8;21.8;21.7;21.9;21.7;21.7;21.8;21.8;21.8;21.7;21.7;21.7;21.7;21.7;21.8;21.8;21.8;21.…
22.6;22.6;22.6;22.6;22.5;22.6;22.6;22.6;22.6;22.6;22.6;22.6;22.7;22.6;22.7;22.7;22.5;22.7;22.7;22.6;22.6;22.7;22.6;22.7;22.7;22.6;22.7;22.6;22.6;22.6;22.6;22.5;22.6;22.5;22.4;22.4;22.4;22.4;22.4;22.3;22.3;22.3;22.2;22.2;22.1;22.1;22.2;22;21.9;22;21.9;21.8;21.8;21.8;21.8;21.8;21.8;21.8;21.8;21.9;21.9;21.9;21.8;21.8;21.8;21.8;21.8;21.8;21.8;21.8;21.8;21.8;21.7;21.8;21.7;21.8;21.8;21.8;21.8;21.8;21.…
22.6;22.6;22.6;22.6;22.6;22.4;22.6;22.7;22.6;22.6;22.6;22.6;22.7;22.7;22.7;22.6;22.6;22.6;22.6;22.6;22.7;22.6;22.6;22.6;22.6;22.7;22.7;22.6;22.6;22.6;22.6;22.6;22.5;22.5;22.4;22.4;22.4;22.3;22.3;22.3;22.3;22.2;22.2;22.2;22.1;22.2;22.2;21.9;21.9;21.9;21.9;21.8;21.8;21.8;21.8;21.8;21.8;21.8;21.9;21.9;21.8;21.8;21.8;21.8;21.9;21.8;21.9;21.8;21.7;21.8;21.8;21.8;21.8;21.7;21.8;21.8;21.8;21.8;21.8;21.8…
22.6;22.6;22.6;22.6;22.5;22.6;22.6;22.7;22.6;22.6;22.7;22.6;22.6;22.6;22.7;22.6;22.6;22.6;22.6;22.6;22.6;22.6;22.7;22.6;22.6;22.4;22.6;22.7;22.6;22.6;22.5;22.6;22.5;22.4;22.4;22.5;22.3;22.3;22.3;22.3;22.2;22.2;22.2;22;22.1;22;22;21.9;21.9;21.9;21.9;21.9;22;21.9;21.9;21.8;21.8;21.9;21.8;21.9;21.8;21.8;21.9;21.9;21.9;21.9;21.9;21.9;21.8;21.8;21.8;21.8;21.7;21.7;21.7;21.7;21.8;21.7;21.8;21.8;21.8;21…
22.7;22.6;22.6;22.6;22.6;22.6;22.7;22.6;22.6;22.7;22.6;22.6;22.7;22.6;22.6;22.6;22.5;22.6;22.5;22.5;22.6;22.5;22.6;22.5;22.7;22.6;22.6;22.6;22.6;22.6;22.6;22.4;22.5;22.4;22.5;22.3;22.3;22.2;22.2;22.2;22.2;22.1;22.1;22;22;22;21.9;21.9;21.9;21.9;21.9;21.9;21.8;21.8;21.8;21.8;21.8;22;21.8;21.9;21.9;21.9;21.9;21.9;21.9;21.9;21.9;21.9;21.9;21.8;21.8;21.8;21.8;21.8;21.8;21.8;21.8;21.8;21.8;21.8;21.8;21…
22.6;22.6;22.6;22.6;22.6;22.6;22.6;22.7;22.7;22.6;22.7;22.7;22.6;22.6;22.6;22.7;22.5;22.6;22.6;22.5;22.5;22.7;22.7;22.6;22.5;22.6;22.5;22.5;22.5;22.5;22.6;22.5;22.5;22.4;22.4;22.3;22.2;22.2;22.2;22.2;22;22.1;21.9;22;21.9;21.9;21.9;22;21.9;21.9;21.9;21.9;21.8;21.8;21.8;21.8;21.8;21.9;21.9;21.9;21.9;21.9;21.9;21.9;21.9;21.8;21.9;21.9;21.9;21.8;21.8;21.8;21.8;21.8;21.8;21.8;21.8;21.9;21.7;21.8;21.9;…
22.6;22.6;22.6;22.6;22.6;22.6;22.6;22.6;22.7;22.6;22.6;22.6;22.6;22.5;22.7;22.5;22.6;22.5;22.5;22.5;22.5;22.5;22.5;22.5;22.6;22.5;22.6;22.5;22.5;22.4;22.5;22.5;22.4;22.4;22.3;22.3;22.2;22.2;22.1;22.1;22;21.9;22;21.9;22;22;22;21.9;21.9;21.9;21.9;21.8;21.9;21.9;21.8;21.9;21.8;21.9;21.9;21.9;21.9;21.9;21.9;21.9;21.9;21.8;21.9;21.9;21.9;21.9;21.8;21.8;21.8;21.8;21.8;21.8;21.7;21.8;21.8;21.8;21.9;21.8…
22.7;22.5;22.6;22.5;22.6;22.6;22.5;22.6;22.7;22.6;22.6;22.6;22.6;22.6;22.6;22.6;22.6;22.5;22.5;22.5;22.5;22.5;22.5;22.5;22.5;22.5;22.5;22.5;22.5;22.6;22.5;22.4;22.4;22.4;22.3;22.3;22.2;22.1;22.1;22;22.1;22;21.9;21.9;22;22;21.9;21.9;21.9;21.9;21.9;21.9;21.9;21.9;21.9;21.9;21.8;21.9;21.9;21.9;21.9;21.9;21.9;21.9;21.9;21.9;21.9;21.9;21.9;21.8;21.9;21.8;21.8;21.8;21.8;21.8;21.8;21.8;21.9;21.8;21.9;21…
22.5;22.5;22.6;22.7;22.6;22.6;22.6;22.6;22.6;22.7;22.6;22.6;22.6;22.6;22.6;22.6;22.6;22.5;22.5;22.5;22.5;22.5;22.5;22.5;22.5;22.4;22.5;22.5;22.4;22.5;22.4;22.4;22.5;22.3;22.3;22.3;22.2;22.1;22;22;22;22.1;21.9;22;22;21.9;22;22;21.9;21.9;21.9;21.9;21.9;21.9;21.9;21.9;21.9;21.9;21.9;21.9;21.9;21.9;21.9;21.9;21.9;21.9;21.9;21.8;21.9;21.9;21.9;21.9;21.8;21.8;21.9;21.7;21.8;21.9;21.8;21.9;21.9;21.9;21.…
22.7;22.6;22.6;22.6;22.6;22.6;22.7;22.7;22.6;22.7;22.6;22.6;22.6;22.6;22.7;22.6;22.6;22.5;22.5;22.5;22.5;22.5;22.5;22.5;22.5;22.4;22.5;22.4;22.4;22.4;22.3;22.3;22.3;22.2;22.2;22.2;22.1;22;22;22;22;22.1;22;22;22;21.9;22;22;22;22;21.9;21.9;22;21.9;21.9;21.9;21.9;21.9;21.9;21.9;22;21.9;21.9;21.9;21.9;21.9;22;21.9;21.9;21.8;21.9;21.8;21.9;21.9;21.8;21.9;21.9;21.8;21.9;21.9;21.9;21.9;21.8;21.8;21.8;21…
22.7;22.7;22.6;22.6;22.7;22.6;22.6;22.6;22.6;22.7;22.6;22.6;22.7;22.6;22.7;22.6;22.5;22.5;22.5;22.5;22.5;22.5;22.5;22.5;22.5;22.5;22.5;22.5;22.4;22.4;22.4;22.3;22.3;22.3;22.2;22.1;22.1;22;21.9;22;22.1;22;22;22;22;22;22;22;22;22;21.9;21.9;21.9;21.9;21.9;21.9;21.9;21.9;21.9;21.9;22;21.9;21.9;21.9;21.9;21.9;21.9;22;21.9;21.9;21.9;21.9;21.9;21.9;21.9;21.8;21.8;21.9;21.9;21.9;21.9;21.9;21.9;21.8;21.8;…
22.8;22.7;22.6;22.7;22.6;22.6;22.7;22.6;22.6;22.6;22.6;22.6;22.6;22.6;22.6;22.6;22.5;22.5;22.5;22.5;22.5;22.5;22.4;22.5;22.5;22.4;22.5;22.4;22.4;22.4;22.4;22.3;22.2;22.2;22.2;22.2;22.1;22.1;22;22;22.1;22.1;22;22;22;22;22;22;22;22;22;21.9;22;22;21.9;21.9;21.9;21.9;22;22;22;21.9;22;21.9;21.9;21.9;21.9;22;21.9;21.9;21.9;21.9;21.9;21.9;21.9;21.9;21.9;21.9;21.9;21.9;21.9;21.9;21.9;21.9;21.8;21.9;21.9;…
22.8;22.7;22.7;22.6;22.7;22.6;22.6;22.6;22.7;22.7;22.6;22.7;22.6;22.6;22.6;22.6;22.5;22.5;22.5;22.5;22.5;22.5;22.5;22.5;22.5;22.5;22.4;22.4;22.4;22.4;22.4;22.3;22.2;22.2;22.1;22.1;22;22;22;22.1;22.1;22;22;22;22;22;21.9;22;21.9;22;22;21.9;21.9;21.9;21.9;21.9;21.9;22;21.9;21.9;22;21.9;22;22;22;22;22;22;22;21.9;21.9;22;21.9;21.9;21.9;21.9;21.8;21.9;21.9;21.9;21.9;21.9;21.9;21.9;21.9;21.9;21.9;21.9;2…
22.8;22.7;22.7;22.6;22.7;22.6;22.7;22.6;22.6;22.6;22.6;22.6;22.6;22.6;22.6;22.5;22.5;22.5;22.4;22.4;22.4;22.4;22.5;22.3;22.4;22.4;22.4;22.3;22.3;22.3;22.3;22.3;22.2;22.1;22;22.1;22;21.9;21.9;22.1;22.1;22.1;21.9;22;21.9;21.9;22;22;22;22;21.9;22;22;22;22;21.9;21.9;21.9;21.9;22;22;21.9;21.9;21.9;21.9;22;22;22;22;21.9;21.9;21.9;21.9;21.9;21.9;21.9;21.9;21.9;21.8;21.8;21.9;21.9;21.9;21.9;21.9;21.9;21.…
22.7;22.7;22.6;22.6;22.6;22.7;22.6;22.6;22.6;22.6;22.6;22.6;22.6;22.6;22.5;22.5;22.5;22.4;22.4;22.5;22.4;22.4;22.4;22.3;22.4;22.5;22.3;22.3;22.3;22.3;22.3;22.2;22.2;22.1;22.1;21.9;22.1;22;22;22;22;22;22;22;22;22;22;22;21.8;22;21.9;21.9;22;21.9;21.9;21.9;21.9;21.9;22;22.1;22;22;22;21.9;21.9;22;22;22;22;21.9;22;21.9;21.9;21.9;21.9;21.9;21.9;21.9;21.9;21.9;21.9;21.9;21.9;21.9;21.9;21.9;21.9;21.9;21.…
22.7;22.7;22.6;22.6;22.6;22.6;22.6;22.6;22.6;22.6;22.7;22.6;22.6;22.6;22.5;22.6;22.5;22.5;22.4;22.5;22.4;22.4;22.4;22.4;22.4;22.4;22.5;22.3;22.3;22.3;22.3;22.2;22.1;22;22.1;22;22;22;22;22;22.1;22.1;22.1;22;22;22;22;22;22;21.9;22;22;22;22;21.9;21.9;21.9;21.9;22;22;22;21.9;22;22;22;22;22;22;21.9;21.9;21.9;22;21.9;21.9;21.9;21.9;21.9;21.9;21.9;21.9;21.9;21.9;21.9;21.9;22;21.9;21.9;21.9;22;21.9;21.9;…
22.6;22.6;22.6;22.6;22.6;22.6;22.6;22.6;22.6;22.6;22.6;22.7;22.6;22.6;22.6;22.5;22.5;22.5;22.4;22.4;22.4;22.4;22.4;22.3;22.4;22.4;22.3;22.3;22.2;22.2;22.1;22.1;22.1;22;22.1;22;22;21.9;21.9;22;22.1;22;22;22;21.9;22;21.9;22;21.9;21.9;22;21.9;22;22;22;21.9;22;22;22;22;22;22;22;22;22;22;22;22;22;21.9;21.9;21.9;21.9;21.9;21.9;21.9;21.9;22;22;21.9;21.9;21.9;21.9;21.9;21.9;21.9;21.9;22;21.9;22;21.9;21.9…
22.6;22.6;22.6;22.6;22.6;22.5;22.6;22.5;22.5;22.6;22.6;22.5;22.5;22.5;22.5;22.5;22.5;22.5;22.5;22.4;22.4;22.4;22.3;22.4;22.4;22.3;22.3;22.2;22.2;22.2;22.1;22.1;22;22;22;22;22;22;22;22;22;22;22;22;22;22;22;22;22;22;22;22;22;22;22;21.8;21.9;22;22;22;22;21.9;22;22;22;22;22;22;22;22;22;21.9;21.9;22;22;22;22;22;22;21.9;22;22;21.9;22;21.9;21.9;22;22;22;21.9;22;22;22;22;22;22;22;22;22;22.1;22;22;22;22;2…
22.6;22.6;22.6;22.6;22.6;22.5;22.6;22.6;22.6;22.6;22.5;22.5;22.5;22.5;22.5;22.5;22.4;22.5;22.4;22.4;22.4;22.4;22.3;22.3;22.3;22.2;22.2;22.2;22;22.1;22.2;22.1;22.1;22;21.9;22;22;22;22;22;22.1;22;22;22;22;22;22;22;22;21.9;22;22;22;22;22;22;21.9;22;22;22;21.9;21.9;22;22;22;22;22;22;22;22;22;21.9;22;21.9;21.9;22;22;22;21.9;21.9;22;21.9;21.9;21.9;21.9;21.9;21.9;22;22;22;22;22;21.9;22;22;22;22;22;22.1;…
22.6;22.6;22.6;22.5;22.6;22.5;22.6;22.6;22.5;22.5;22.5;22.5;22.5;22.5;22.5;22.5;22.4;22.4;22.4;22.4;22.4;22.3;22.3;22.3;22.3;22.2;22.1;22.1;22.1;22.1;22.1;22;22.1;22.1;22;22;22;22;21.9;22;22;22;22;22;22.1;21.9;22;22;22;21.9;22;22;22;22;21.9;22;22;22;21.9;22;22;22;22;22;22.1;22;22;22;22;22;22.1;22;21.9;22;21.9;22;22;22;21.9;22;22;22;22;22;22;21.9;22;22;22;22;22;22;22;22;22;22;22;22;22;22.1;22.1;22…
22.6;22.6;22.6;22.5;22.6;22.6;22.5;22.5;22.6;22.5;22.5;22.5;22.5;22.5;22.5;22.4;22.4;22.4;22.3;22.4;22.3;22.3;22.3;22.2;22.2;22.2;22.1;22.1;22.1;22.1;22.1;22;22.1;22;21.9;22;21.9;22;22;22;22;22;22.1;22;22.1;22;22;22;22;22;21.9;21.9;22;22;21.9;22;22;22;22;22;22;22;22;22;22.1;22;22;22;22;22;22;22;22;22;22;22;22;22;22;22;22;22;21.9;21.9;22;22;22;22;21.9;22;22;22.1;21.9;22;22;22;22;22;22;22;22.1;22;2…
22.5;22.5;22.5;22.5;22.5;22.6;22.7;22.5;22.5;22.5;22.5;22.5;22.4;22.4;22.5;22.4;22.3;22.3;22.3;22.3;22.3;22.2;22.2;22.2;22.2;22.1;22;22.1;22.1;22.1;22.1;22;22.1;22;22;22;22;22;22;22;22.1;22;22;22;22;22;22;22;21.9;21.9;22;21.9;22;22;22;22;22;22;22;22;22;22;22;22.1;22;22;22.1;22;22;22;22;22;22;22;22;22;22;22;22;22;22.1;22;22.1;21.9;22;22;22;22;22;22;22;22;22;22;22;22;22;22;22.1;22.1;22.1;22.1;22.1;…
22.5;22.5;22.5;22.5;22.5;22.6;22.5;22.5;22.5;22.5;22.5;22.5;22.5;22.5;22.5;22.4;22.4;22.3;22.3;22.3;22.3;22.3;22.1;22.1;22;22;22.1;22.1;22.1;22.1;22.1;22;22.1;22.1;22;22;22;22;22;22;22;21.9;22;22.1;22;22;22;22;22;22.1;22;22;22;22;22;22;22;22;22;22.1;22;22.1;22;22;22.1;22;22.1;22;22.1;22;22;22;22;22;22;22;22;22;22;22.1;22;22;21.9;21.9;22;22;22;22;22;22;22;22.1;21.9;22.1;22;22.1;22.1;22.1;22.1;22.1…
22.6;22.5;22.5;22.5;22.6;22.5;22.5;22.5;22.5;22.5;22.5;22.5;22.5;22.3;22.4;22.3;22.3;22.3;22.3;22.3;22.2;22.3;22.2;22;22;22.1;22;22.1;22.1;22.1;22;22.1;22.1;22;22;22;22;21.8;22;22;22;22;22.1;22;22.1;22;22;22;22;22.1;22;21.9;22;22;22;22;22;22;22.1;22.1;22.1;22;22;22;22.1;22.1;22;22;22.1;22.1;22;22.1;22;22;22;22.1;22;22;22.1;22.1;22.1;22.1;22;22.1;22;22;22;22.1;22.1;22.1;22;22.1;22;22.1;22.1;22.1;2…
22.5;22.5;22.5;22.5;22.5;22.4;22.5;22.4;22.5;22.5;22.5;22.4;22.3;22.3;22.3;22.3;22.3;22.4;22.2;22.3;22.3;22.1;22.1;22.1;22.1;22.1;22.1;22.1;22.1;22.1;22.1;22.1;22.1;22.1;22;22;22;22;22;22;22;22;22.1;22.1;22.1;22;22;22.2;22;22;22;22;22;22.1;22;22;22;22;22.1;22.1;22.1;22.1;22.1;22.1;22.1;22.1;22;22;22.1;22.1;22;22.1;22;22;22;22;22.1;22.1;22.1;22.1;22.1;22.1;22;22;22;22;22.1;22.1;22;22.1;22.1;22.1;2…
22.5;22.5;22.5;22.5;22.4;22.4;22.5;22.4;22.5;22.5;22.3;22.5;22.4;22.3;22.3;22.4;22.3;22.2;22.1;22.1;22.1;22.1;22;22.1;22.1;22;22.1;22;22;22.1;22.1;22.1;22.1;22;22.1;22;22;22;22;22;22.1;22.1;21.9;22.1;22;22.1;22;22;22;22;22;22;22;22;22;22.1;22;22;22.1;22.1;22.1;22.1;22.1;22.1;22.1;22.1;22.1;22.1;22;22.1;22;22.1;22;22;22.1;22;22;22.1;22.1;22;22;22.1;22;22;22;22;22;22.1;22.1;22.1;22.1;22.1;22.1;22.1…
22.5;22.5;22.5;22.4;22.5;22.4;22.4;22.4;22.4;22.4;22.4;22.4;22.3;22.3;22.3;22.3;22.3;22.2;22.2;22;22.1;22;22;22;22;22;22.1;22.1;22.1;22.1;22.1;22.1;22.1;22;22;22;22;22;22;22;22;22;22.1;22.1;22.1;22;22;22.1;22;22;22;22;22;22;22;22;22;22;22;22.1;22.1;22.1;22.1;22.1;22.1;22.1;22.1;22.1;22.1;22.1;22.1;22.1;22.1;22.1;22.1;22;22;22;22;22;22.1;22;22.1;22;22.1;22.1;22;22.1;22.1;22.1;22;22.1;22.1;22.1;22.…
22.5;22.5;22.5;22.5;22.5;22.4;22.4;22.4;22.4;22.5;22.4;22.3;22.3;22.3;22.3;22.3;22.2;22.2;22;22;22;22;22.1;22;22;22;22;22.1;22.1;22.1;22.1;22.1;22.1;22.1;22.1;22;22;22;22;22;22;22.1;22;22.1;22.1;22.1;22;22;22;22;22;22;22.1;22;22;22;22.1;22;22.1;22.1;22.1;22.2;22.1;22.1;22.1;22.1;22.1;22.1;22.1;22.1;22.1;22.1;22.1;22.1;22.1;22.1;22.1;22.1;22.1;22.1;22;22;22.1;22.1;22.1;22;22.1;22.1;22.1;22.1;22.1;…
22.5;22.5;22.4;22.5;22.3;22.5;22.4;22.4;22.4;22.4;22.3;22.3;22.3;22.2;22.3;22.3;22.2;22.1;22;22.1;22;22;22;22;22;22;22;22.1;22.1;22.1;22.1;22.1;22.1;22.1;22.1;22;22;22;22;22;22;22;22.1;22.1;22.1;22;22;22;22;22;22.1;22;22.1;22;22.1;22;22;22;22;22.1;22.1;22.1;22.1;22.2;22.1;22.1;22.1;22.1;22.2;22.1;22.1;22.1;22.1;22.1;22.1;22.1;22.1;22.1;22.1;22.1;22;22.1;22.1;22.1;22;22.1;22.1;22.1;22.1;22.1;22.1;…
22.5;22.5;22.5;22.3;22.3;22.4;22.4;22.3;22.4;22.3;22.2;22.3;22.2;22.1;22.3;22.1;22.1;22.1;22;22;22;22.1;22;22;22;22;22;22.1;22.1;22.1;22.1;22.1;22.1;22.1;22;22.1;22;22;22;22;22;22;22.1;22.1;22.1;22;22;22.1;22;22;22.1;22;22;22.1;22;22;22;22;22.1;22.2;21.9;22.1;22.1;22.2;22.2;22.2;22.1;22.2;22.1;22.1;22.1;22.1;22.1;22.1;22.1;22.1;22.1;22.1;22.1;22.1;22.1;22.1;22;22;22.1;22.1;22.1;22.1;22.1;22.2;22.…
22.5;22.5;22.4;22.4;22.3;22.3;22.3;22.3;22.3;22.3;22.2;22.1;22.1;22.2;22.2;22.2;22;22;22;22;22;22;22;21.9;22;22.1;22.1;22.1;22.1;22.1;22.1;22.1;22.1;22.1;22.1;22;22;22;22;22.1;22.1;22;22;22;22.1;22;22;22.1;22.1;22;22.1;22;22;22.1;22;22.1;22.1;22;22.1;22.1;22.1;22.1;22.1;22.2;22.1;22.2;22.2;22.1;22.2;22.2;22.1;22.1;22.1;22.1;22.1;22.1;22.1;22.1;22.1;22.1;22.1;22.2;22.2;22.1;22.2;22;22.1;22;22.1;22…
22.4;22.4;22.4;22.4;22.4;22.3;22.3;22.3;22.2;22.2;22.2;22.2;22.2;22.1;22.1;22;22;22.1;22;22;22;22;22;22;22.1;22.1;22;22.1;22.1;22.1;22.1;22.1;22.1;22.1;22.1;22.1;22;22;22.1;22.1;22;22;22;22.1;22.1;22.1;22.1;22.1;22.1;22.1;22;22.1;22;22.1;22.1;22;22.1;22.2;22.1;22.1;22.1;22.1;22.1;22.1;22.2;22.2;22.1;22.2;22.1;22.1;22.1;22.1;22.1;22.1;22.1;22.2;22.1;22.1;22.1;22.1;22.1;22.1;22.1;22.1;22.1;22.1;22.…
22.5;22.4;22.3;22.3;22.3;22.3;22.2;22.2;22.3;22.2;22.2;22.2;22.1;22.1;22.1;22.1;22;22;22;22;21.9;22;22;22;22;22.1;22.1;22.1;22.1;22.1;22.1;22.2;22.1;22.1;22;22.1;22.1;22.1;22.1;22.1;22;22;22;22.1;22.1;22.1;22.1;22.1;22;22.1;22.1;22;22;22;22;22;22.1;22.1;22.1;22.3;22.1;22.1;22.2;22.2;22.2;22.2;22.1;22.2;22.1;22.1;22.1;22.1;22.1;22.1;22.1;22.1;22.1;22.2;22.1;22.1;22.1;22.1;22.2;22.1;22.1;22.1;22.1;…
22.4;22.3;22.4;22.4;22.3;22.3;22.2;22.3;22.3;22.2;22.2;22.2;22;22.1;22.1;22;22;21.9;22;22;22;22;22;22;22;22.2;22.1;22.1;22.1;22.1;22.1;22.2;22.1;22.2;22.1;22.1;22.1;22.1;21.9;22.1;22.1;22.1;22.1;22.1;22.1;22.1;22.1;22;22;22.1;22.1;22;22;22.1;22;22.1;22;22.1;22.1;22.2;22.1;22.1;22.1;22.2;22.2;22.2;22.2;22.1;22.1;22.1;22.1;22.1;22.1;22.1;22.1;22.2;22.1;22.1;22.1;22.1;22.1;22.1;22.2;22.2;22.2;22.1;2…
22.4;22.3;22.3;22.4;22.3;22.4;22.1;22.2;22.2;22.2;22.2;22.1;22.1;22.1;22.1;22;22;22;22;22;22;22.1;22;22;22;22;22.1;22.2;22.1;22.1;22.2;22.1;22.2;22.2;22.1;22;22.1;22.1;22;22.1;22.1;22.1;22.1;22.1;22.1;22.1;22;22.1;22;22.1;22;22.1;22;22;22.1;22.1;22.1;22;22.1;22.1;22.1;22.1;22.1;22.2;22.1;22.1;22.2;22.2;22.1;22.1;22.1;22.1;22.1;22.1;22.1;22.1;22.1;22.1;22.1;22.1;22.1;22.2;22.2;22.2;22.2;22.2;22.1;…
22.4;22.3;22.4;22.2;22.2;22.2;22.2;22.2;22.1;22.1;22.1;22;22.1;22.1;22.1;22;22;22;22;22;22;22;22;22;22;22;22.1;22.2;22.2;22.2;22.1;22.1;22.1;22.1;22.1;22.1;22.1;22.1;22.1;22.1;22.1;22.1;22.1;22.1;22.1;22;22.1;22;22;22.1;22.1;22;22.1;22.1;22.1;22;22.1;22;22.1;22.1;22.1;22.1;22.2;22.2;22.2;22.1;22.1;22.1;22.1;22.1;22.1;22.1;22.1;22.1;22.1;22.1;22.1;22.2;22.2;22.2;22.2;22.2;22.2;22.2;22.2;22.2;22.2;…
22.4;22.3;22.2;22.2;22.2;22.2;22.2;22.1;22.1;22.1;22.1;22;22.1;22;22;22;22;22;22;22;22;22;22;22;22.1;22.1;22.1;22.1;22.1;22.1;22.1;22.1;22.2;22.1;22.1;22.1;22.1;22.1;22;22;22.1;22.1;22.1;22.1;22;22.1;22;22.1;22.1;22.1;22;22.1;22.1;22.1;22.1;22.1;22.1;22.1;22;22.1;22.2;22.1;22.2;22.2;22.1;22.2;22.1;22.2;22.1;22.1;22.1;22.1;22.1;22.2;22.1;22.1;22.2;22.2;22.2;22.2;22.2;22.2;22.2;22.2;22.2;22.2;22.1;…
22.3;22.2;22.2;22.2;22.1;22.2;22.1;22.2;22.2;22.1;22;22.1;22;22.1;22;22;22;22;22;22;22;22;22;22.1;22.1;22.1;22;22.1;22.1;22.1;22;22.2;22.1;22.1;22.1;22.1;22.1;22;22;22.1;22.1;22.1;22.1;22;22.1;22;22.1;22.1;22.1;22.1;22.1;22;22.1;22.1;22.1;22.1;22;22.1;22.1;22.1;22.1;22.1;22.2;22.1;22.2;22.2;22.1;22.1;22.1;22.1;22.1;22.2;22.1;22.2;22.2;22.2;22.2;22.2;22.2;22.2;22.2;22.1;22.2;22.2;22.2;22.2;22.2;22…
22.2;22.2;22.2;22.2;22.1;22.1;22.1;22;22;22;22;21.9;22;22;22;22;22;22;22;22;22;22;22;22.1;22;22;22;22.1;22;22.1;22.1;22.1;22.1;22.1;22.1;22.1;22;22.1;22;22;22;22.1;22.1;22.1;22.1;22;22.1;22.1;22;22.1;22.1;22;22.1;22;22.1;22.1;22.1;22.1;22.1;22.2;22.1;22.2;22.2;22.2;22.2;22.2;22.2;22.2;22.2;22.1;22.2;22.1;22.2;22.2;22.2;22.2;22.2;22.2;22.2;22.2;22.2;22.2;22.2;22.2;22.2;22.3;22.2;22.3;22.3;22.2;22.…
22.4;22.1;22.1;22.1;22;22;22;22;22;22;22;22;22;22;22.1;22;22;22;22;22;22;22;22.1;22;22.1;22.1;22.1;22.1;22.1;22;22.1;22.2;22.1;22.1;22.1;22;22.1;22;22;22.1;22.1;22.1;22.1;22.1;22.1;22.1;22.1;22.2;22.1;22;22;21.8;22;22.1;22;22.1;22.1;22.1;22.2;22.1;22.2;22.1;22.2;22.2;22.1;22.2;22.1;22.2;22.1;22.2;22.2;22.2;22.2;22.2;22.2;22.2;22.2;22.2;22.2;22.2;22.2;22.2;22.2;22.2;22.3;22.3;22.3;22.3;22.3;22.3;2…
22.3;22.1;22.1;22.1;22;22;22;22;21.9;22;22;22;22.1;22;22;22;22;22;22;22;22.1;22;22;22.1;22.1;22;22;22.1;22.1;22.1;22.1;22.1;22.1;22.1;22;22;22;22;22;22.1;22;22.1;22;22.1;22.1;22.1;22;22.1;22;22;22;21.9;22.1;22;22.1;22;22.1;22.1;22.1;22.2;22.2;22.1;22.2;22.2;22.2;22.2;22.2;22.2;22.2;22.2;22.2;22.2;22.2;22.2;22.2;22.2;22.2;22.2;22.2;22.2;22.2;22.2;22.2;22.3;22.2;22.2;22.3;22.3;22.3;22.3;22.3;22.3;2…
22.2;22;22;22;22;22;22;22;22;22;22;22;22;22;22;22;22;22;21.9;22;22;22;22;22.1;22.1;22.1;22.1;22;22.1;22;22.1;22.1;22.1;22.1;22;22.1;22.1;22;22;22;22;22.1;22.1;22.1;22.1;22;22.1;22.1;22;22;22;22;22;22;22;22.1;22.1;22.1;22.2;22.2;22.2;22.2;22.2;22.2;22.2;22.2;22.2;22.2;22.1;22.1;22.2;22.2;22.2;22.2;22.2;22.2;22.2;22.2;22.3;22.2;22.3;22.3;22.2;22.2;22.2;22.2;22.3;22.3;22.3;22.3;22.3;22.3;22.3;22.4;2…
22.1;22;22;22;21.9;21.9;22;22;22.1;22;22;22;22;22;22;22;22;22;22;22;21.9;22;22;22.1;22.1;22.1;22.1;22.1;22.1;22.1;22.1;22.1;22.1;22;22.1;22;22.1;22;22.1;22.1;22.1;22.1;22.1;22.1;22.1;22.1;22.1;22.1;22;22;22;22;22;22;22.1;22.1;22.1;22.1;22.1;22.2;22.2;22.2;22.3;22.2;22.2;22.2;22.1;22.2;22.2;22.2;22.2;22.2;22.2;22.2;22.2;22.2;22.2;22.2;22.3;22.2;22.2;22.3;22.2;22.2;22.2;22.2;22.2;22.3;22.3;22.3;22.…
22.1;22;22;22;22;21.9;22;21.9;22;22;22;22;22.1;22;22;22;22;22;21.8;22;22;22;22.1;22.1;22;22.1;22.1;22.1;22;22.1;22.1;22.1;22.1;22.1;22;22;22.1;22.1;22;22.1;22.1;22.1;22.1;22.1;22.1;22.1;22.1;22;22.1;22;22;22;22.1;22;22.1;22;22.1;22.1;22.2;22.2;22.2;22.1;22.2;22.2;22.2;22.2;22.2;22.2;22.2;22.2;22.2;22.2;22.2;22.2;22.2;22.2;22.2;22.3;22.3;22.2;22.3;22.3;22.3;22.2;22.2;22.3;22.2;22.4;22.3;22.3;22.4;…
22.1;22;21.9;21.9;22;21.9;21.9;21.9;22;22;22.1;22;22.1;22;22;22;22;22;22;22;22;22;22;22.1;22.1;22.1;22.1;22.1;22.1;22.1;22.1;22.1;22;22.1;22.1;22.1;22;22;22;22.1;22.1;22.1;22.1;22.1;22.1;22;22.1;22.1;22.1;22.1;22;22;22.1;22;22;22.1;22.1;22.1;22.2;22.2;22.2;22.1;22.2;22.2;22.2;22.2;22.2;22.3;22.2;22.2;22.2;22.2;22.2;22.2;22.2;22.2;22.2;22.2;22.3;22.3;22.3;22.3;22.3;22.2;22.2;22.3;22.3;22.3;22.3;22…
22;22;22;21.9;22;22;22;22;22;22.1;22;22;22;22;22;22;22;22.2;22;21.8;22;22.1;22;22.1;22.1;22.1;22.1;22.1;22.1;22.1;22.1;22.1;22.1;22.1;22.1;22.1;22.1;22;22;22.1;22.1;22.1;22.1;22.1;22;22.1;22.1;22.1;22;22;22;22.1;22.1;22.1;22.1;22.1;22.1;22.1;22.2;22.1;22.2;22.2;22.2;22.2;22.2;22.2;22.2;22.2;22.2;22.2;22.2;22.2;22.2;22.3;22.2;22.3;22.3;22.3;22.3;22.3;22.3;22.3;22.4;22.2;22.3;22.3;22.3;22.3;22.3;22…
22;22;22;21.9;22;22;21.9;21.9;22.1;22.1;21.9;21.9;22.1;22;22.1;22.1;22;22;21.8;22;22;22;21.9;22;22;22.1;22.1;22.1;22.1;22.1;22.1;22;22.1;22.1;22.1;22.1;22.1;22;22;22;22;22.1;22.1;22.1;22.1;22.1;22.1;22.1;22.1;22;22;22;22.1;22;22.1;22.1;22.1;22.1;22.1;22.1;22.2;22.2;22.2;22.2;22.3;22.2;22.3;22.2;22.2;22.2;22.2;22.2;22.2;22.2;22.3;22.2;22.3;22.2;22.3;22.3;22.4;22.3;22.3;22.3;22.3;22.3;22.3;22.4;22.…
22.1;22;21.9;22;21.9;22;21.9;22;22;21.9;22;22;22;22;22;22.1;22;22;22;22;22;22.1;22.1;22;22.1;22;22.1;22.1;22.1;22.1;22;22.1;22.1;22.1;22.1;22.1;22.1;22;22;22;22;22.1;22.1;22;22.1;22.1;22.1;22.1;22.1;22;22.1;22;22;22.1;22.2;22.1;22.1;22.2;22.1;22.1;22.2;22.2;22.2;22.2;22.3;22.3;22.2;22.2;22.2;22.2;22.3;22.3;22.2;22.2;22.3;22.3;22.2;22.3;22.3;22.3;22.3;22.3;22.3;22.3;22.3;22.3;22.4;22.4;22.4;22.3;2…
21.9;21.8;21.8;22;21.9;21.9;21.9;21.9;22;22;21.9;22;22;22;22;22;21.9;22;22;22;22.1;22;22;22;22;22.1;22;22.1;22.1;22.2;22.1;22;22;22.1;22.1;22;22.1;22;22;22;22;22.1;22.1;22.1;22.1;22.1;22.1;22.1;22.1;22.1;22.1;22;22.1;22.1;22.1;22.1;22.1;22.1;22.1;22.1;22.2;22.2;22.2;22.2;22.3;22.2;22.3;22.2;22.2;22.2;22.2;22.3;22.3;22.3;22.2;22.3;22.3;22.3;22.3;22.3;22.4;22.4;22.3;22.3;22.3;22.3;22.3;22.3;22.3;22…
22.1;22;21.9;22;21.7;22;22;22;22;22.1;22;22;22;22;22;22;22;22;22;22;22;22.1;22.1;22;22;22;22.1;22;22.2;22.2;22.1;22;22.1;22;22;22;22;22;22;22;22;22;22.1;22.1;22.1;22.1;22.1;22.1;22.1;22;22.1;22;22.1;22.1;22.1;22.2;22.1;22.1;22.1;22.1;22.1;22.2;22.2;22.2;22.3;22.3;22.2;22.3;22.2;22.3;22.2;22.3;22.3;22.3;22.3;22.3;22.3;22.4;22.3;22.3;22.3;22.3;22.3;22.4;22.3;22.3;22.4;22.3;22.3;22.4;22.4;22.4;22.5;…
22;21.9;22;21.9;22;22;22;22;22;22.1;22;22;22;22;22.1;22;22;22;22;22.1;22;22;22;22.1;22.1;22.1;22.2;22.1;22;22.2;22.1;22.2;22.1;22.1;22;22;22.1;22;22;22.1;22;22.1;22.1;22.1;22.1;22.1;22.1;22.1;22.1;22.1;22.1;22.1;22.1;22;22.1;22.1;22.1;22.1;22.1;22.2;22.2;22.2;22.2;22.2;22.2;22.2;22.3;22.3;22.2;22.3;22.3;22.3;22.3;22.3;22.3;22.3;22.3;22.3;22.3;22.3;22.3;22.3;22.4;22.3;22.3;22.3;22.4;22.4;22.4;22.4…
21.9;21.9;21.9;21.9;22;22;22;22;21.9;22;22;22;22;22;22.1;22;22;22;22;22;22.1;22;22;22;22;22;22.2;22.1;22.2;22.2;22.1;22.2;22.1;22.1;22.1;22;22;22.1;22;22;22;22.1;22.1;22.1;22.1;22.1;22.1;22.1;22;22;22;22.1;22.1;22.1;22.1;22.1;22.1;22.1;22.2;22.2;22.2;22.2;22.2;22.3;22.2;22.3;22.3;22.2;22.3;22.3;22.3;22.3;22.3;22.3;22.3;22.3;22.3;22.3;22.3;22.3;22.4;22.4;22.3;22.3;22.4;22.4;22.4;22.4;22.4;22.4;22.…
22;22;22;21.9;21.9;22;22;22;22;22.1;21.9;22.1;22.1;22;22;22;22;22;22;22.1;22.1;22;22;22;22.1;22.1;22.1;22.2;22.1;22.2;22.1;22.2;22.1;22.1;22;22;22.1;22;22.1;22;22.1;22.1;22.1;22.1;22.1;22.1;22.1;22.1;22.1;22;22;22.1;22.1;22.1;22.1;22.1;22.2;22.1;22.2;22.2;22.2;22.2;22.2;22.3;22.2;22.3;22.2;22.2;22.2;22.3;22.3;22.3;22.3;22.3;22.3;22.3;22.4;22.4;22.4;22.3;22.3;22.4;22.4;22.4;22.4;22.4;22.4;22.4;22.…
21.9;21.9;21.9;21.9;21.9;21.9;21.9;22;22;22.1;22;22;22;22.1;22.1;22;22;22;21.9;22;22;22;22;22;22;22;22.1;22;22.1;22.1;22.1;22.1;22.1;22.1;22.1;22.1;22;22.1;22.1;22.1;22.1;22.1;22.1;22.1;22.1;22.1;22.1;22.1;22.1;22.1;22.1;22;22.1;22.1;22.1;22.1;22.1;22.2;22.2;22.2;22.2;22.2;22.2;22.2;22.2;22.2;22.3;22.3;22.3;22.3;22.3;22.3;22.3;22.3;22.3;22.3;22.4;22.4;22.4;22.4;22.4;22.4;22.4;22.4;22.4;22.4;22.4;…
21.9;21.9;21.9;22;22;21.9;22;21.9;22;22;22;22;22;22;22.1;22;22;21.9;22;21.9;22;21.9;22;22;22;22.1;22.1;22.1;22.1;22.1;22.1;22.1;22.1;22.1;22.1;22;22.1;22;22;22.1;22;22.1;22.1;22.1;22.1;22.1;22.1;22.1;22.1;22.1;22.1;22.1;22.1;22.1;22.1;22.2;22.2;22.2;22.2;22.2;22.2;22.2;22.2;22.2;22.1;22.3;22.3;22.2;22.2;22.2;22.3;22.3;22.3;22.3;22.3;22.3;22.4;22.4;22.4;22.4;22.4;22.4;22.4;22.4;22.4;22.4;22.4;22.4…
22.1;21.9;21.9;21.9;21.9;21.9;22;22;21.9;22;22;22;22;22;22.1;22.1;21.9;21.9;21.9;22;22;22;22;22;22;22.1;22;22.1;22.1;22.1;22.1;22.1;22.1;22.1;22;22.1;22.1;22;22.1;22.1;22.1;22.1;22.1;22.1;22.1;22.1;22.1;22.1;22.1;22;22.1;22.1;22.1;22.1;22.1;22.2;22.2;22.2;22.2;22.2;22.2;22.2;22.2;22.2;22.2;22.2;22.3;22.2;22.3;22.3;22.3;22.3;22.3;22.3;22.4;22.4;22.4;22.4;22.4;22.4;22.4;22.4;22.4;22.4;22.4;22.4;22.…
22;22;22;22;22;21.9;22;22;22;22;22;21.9;22;22;22;22;22;22;22;22;22;22;22;22;22.1;22;22.1;22.1;22.1;22.1;22.1;22.1;22.1;22.1;22.1;22.1;22.1;22;22.1;22.1;22.1;22.1;22.1;22.1;22.1;22.1;22.1;22.2;22.1;22.1;22.1;22.1;22.1;22.1;22.2;22.2;22.2;22.2;22.2;22.2;22.2;22.2;22.2;22.3;22.2;22.2;22.2;22.3;22.3;22.3;22.3;22.3;22.3;22.3;22.3;22.4;22.4;22.3;22.4;22.4;22.4;22.4;22.4;22.4;22.4;22.4;22.4;22.4;22.5;22…
22.1;22;21.9;22;21.9;22;22;22;22;22;22;22;22;22;22;22;22;22;21.9;22;22;22;22;22;22;22;22;22;22.1;22.1;22.1;22.1;22.1;22.1;22.1;22.1;22.1;22.1;22.1;22.1;22.1;22.2;22.1;22.1;22.1;22.1;22.1;22.1;22.1;22.1;22;22.1;22.1;22.1;22.1;22.1;22.2;22.1;22.2;22.2;22.1;22.2;22.3;22.3;22.3;22.3;22.2;22.3;22.3;22.3;22.2;22.3;22.3;22.3;22.4;22.3;22.4;22.4;22.4;22.4;22.4;22.4;22.4;22.4;22.4;22.4;22.5;22.5;22.5;22.5…
22.1;21.9;22;21.9;21.9;22;22;22;22;22;22;22;22;22;22;22;21.9;21.9;22;22;22;22;22;22;22;22;22.1;22.1;22.1;22.1;22.1;22.1;22.2;22;22.1;22.1;22.1;22;22;22.1;22.1;22.2;22.1;22.2;22.1;22.1;22.1;22.1;22.1;22.1;22.1;22.1;22;22.1;22.1;22.1;22.1;22;22;22.2;22.3;22.3;22.3;22.3;22.3;22.2;22.2;22.2;22.2;22.2;22.2;22.3;22.3;22.3;22.3;22.3;22.4;22.3;22.4;22.3;22.4;22.4;22.4;22.4;22.4;22.4;22.5;22.5;22.5;22.5;2…
22.1;22;21.9;22;22;22;22;22;22;22;22;22;22;22;22;22;22;22;22;22;22;22.1;21.9;22;22;22;22.1;22.1;22.1;22.1;22.1;22.2;22.1;22.1;22.1;22.1;22.1;22.1;22.1;22;22.1;22.1;22.1;22.1;22.2;22.1;22.1;22.1;22.1;22.1;22.1;22.1;22.1;22.1;22.1;22.1;22.1;22.2;22.1;22.2;22.2;22.2;22.3;22.3;22.3;22.3;22.3;22.3;22.2;22.2;22.3;22.3;22.3;22.3;22.3;22.3;22.3;22.4;22.3;22.4;22.4;22.4;22.4;22.4;22.4;22.4;22.4;22.5;22.5;…
22;22;21.9;21.9;21.9;21.9;21.9;22;22;22;22;22;22;22;22;22;22;22;21.9;22;22.1;22.1;22;22;22;22.1;22.1;22.1;22.1;22.1;22.1;22.1;22.1;22.1;22.1;22;22.1;22.1;22;22.1;22.1;22.1;22.1;22.2;22.1;22.1;22;22.1;22.1;22.1;22.1;22.1;22.1;22.1;22.1;22.1;22.1;22.1;22.1;22.2;22.2;22.2;22.3;22.3;22.3;22.3;22.2;22.3;22.3;22.2;22.3;22.3;22.3;22.3;22.4;22.4;22.3;22.4;22.4;22.4;22.4;22.5;22.5;22.4;22.4;22.5;22.4;22.5…
22;22;21.9;21.9;22;22;22;21.9;22;21.9;22;22;22;22;22;22.1;21.9;22;22;22;22.1;22.1;22;22.1;22.1;22;22.1;22.1;22.1;22.1;22.1;22.1;22.1;22.1;22.1;22.1;22.1;22.1;22;22;22.1;22.1;22.1;22.2;22.1;22.1;22.1;22;22.1;22.1;22.1;22.1;22.1;22.1;22.1;22.1;22.1;22.1;22.2;22.2;22.2;22.2;22.2;22.3;22.3;22.3;22.3;22.3;22.3;22.2;22.2;22.2;22.3;22.4;22.3;22.3;22.4;22.5;22.4;22.4;22.5;22.4;22.4;22.5;22.4;22.4;22.5;22…
21.9;21.9;21.9;21.9;21.9;22;22;21.9;21.9;22;21.9;22;22;22;21.9;22;22;22;22;22;21.9;22;22.1;22.1;22.1;22.1;22;22.1;22.1;22.1;22.1;22.1;22.1;22;22;22;22.1;22;21.9;22.1;22.1;22;22.1;22.2;22.1;22.1;22.1;22.1;22.1;22.1;22.1;22.2;22.1;22.2;22.1;22.1;22.1;22.1;22.2;22.2;22.2;22.2;22.2;22.2;22.3;22.3;22.3;22.3;22.2;22.2;22.2;22.3;22.3;22.4;22.3;22.4;22.4;22.4;22.4;22.5;22.4;22.4;22.4;22.4;22.4;22.4;22.5;…
22;22;21.9;21.9;22;22;22;21.9;21.9;21.9;22;22;22;22;22.1;22;22;22;22;21.8;22;21.9;22;22.1;22;22.1;22;22.1;22.1;22.1;22.1;22.1;22.1;22;22.1;22.1;22.1;22;22.1;22;22.1;22.1;22.1;22.1;22.1;22.1;22.1;22;22.1;22.1;22.1;22.1;22.1;22.2;22.1;22.1;22.1;22.1;22.2;22.2;22.2;22.2;22.2;22.3;22.3;22.3;22.3;22.3;22.3;22.3;22.3;22.2;22.3;22.3;22.3;22.4;22.4;22.4;22.4;22.5;22.4;22.4;22.5;22.4;22.4;22.5;22.5;22.5;2…
21.9;21.9;21.9;22;22;21.9;22;22;22;22;22;22;22;22;22;22;22;22;22;21.8;22;22;22;22.1;22;22.1;22.1;22.1;22.1;22.1;22.1;22.1;22.1;22.1;22;22.1;22;22.1;22;22;22.1;22;22.1;22.1;22.1;22.1;22.1;22.2;22.2;22.1;22.1;22.1;22.1;22.2;22.2;22.2;22.2;22.2;22.2;22.2;22.2;22.2;22.2;22.3;22.3;22.3;22.3;22.3;22.3;22.3;22.3;22.3;22.4;22.3;22.3;22.4;22.3;22.4;22.4;22.5;22.5;22.5;22.5;22.4;22.5;22.5;22.5;22.5;22.5;22…
21.9;22;22;21.9;21.9;21.9;22;21.9;21.9;22;22;22;22;22;22;22.1;21.9;22;22.1;21.9;22;22;22;22;22;22;22.1;22.1;22;22.1;22.1;22.1;22.1;22;22;22;22;22;22;22;22.1;22.1;22.1;22.1;22.1;22.1;22.1;22.1;22.1;22.2;22.1;22.1;22.2;22.1;22.1;22.2;22.1;22.2;22.2;22.2;22.2;22.2;22.2;22.2;22.3;22.2;22.3;22.3;22.3;22.3;22.3;22.3;22.3;22.3;22.3;22.3;22.4;22.5;22.4;22.5;22.5;22.5;22.5;22.5;22.4;22.5;22.4;22.5;22.5;22…
21.9;22;21.9;22;21.9;21.9;21.9;22;22;22;22;21.9;22;22;22;22;22;22.1;22;22;22;22;22;22.1;22;22;22;22.1;22.1;22.1;22.1;22.1;22.1;22.1;22.1;22;22;22;22;22.1;22;22;22.1;22.1;22.1;22.1;22.1;22.1;22.1;22.1;22.1;22.1;22.2;22.2;22.1;22.2;22.2;22.2;22.1;22.3;22.3;22.2;22.3;22.3;22.2;22.3;22.3;22.3;22.3;22.3;22.4;22.3;22.3;22.3;22.4;22.3;22.3;22.4;22.4;22.4;22.5;22.4;22.5;22.5;22.5;22.5;22.5;22.5;22.5;22.5…
21.9;22;22;22;21.9;22;22;22;22;22;21.9;22;22;22;22;22;21.9;22;22.1;21.8;22;22;22.1;22;22;22;22;22.1;22.1;22.1;22.1;22.1;22.1;22.1;22.1;22.1;22;22;22.1;22.1;22;22.1;22.1;22.1;22.1;22.1;22.1;22.1;22.1;22.1;22.1;22.1;22.1;22.2;22.2;22.2;22.2;22.2;22.2;22.3;22.2;22.3;22.2;22.2;22.3;22.3;22.3;22.3;22.4;22.3;22.4;22.4;22.3;22.3;22.3;22.3;22.3;22.3;22.4;22.4;22.5;22.5;22.4;22.5;22.4;22.5;22.5;22.5;22.5;…
22;22;22;21.9;22;21.9;22;22;22;21.9;22;22;22;22;22;22;21.9;21.9;21.9;22.1;22.1;22;22;22.1;22;22;22;22.1;22.1;22.1;22.1;22.1;22.1;22.1;22.1;22.1;22.1;22.1;22;22.1;22;22.1;22.1;22.2;22.1;22.2;22.1;22.2;22.1;22.1;22.2;22.1;22.1;22.2;22.1;22.2;22.1;22.1;22.2;22.2;22.3;22.2;22.3;22.3;22.3;22.3;22.3;22.2;22.3;22.3;22.3;22.3;22.3;22.3;22.3;22.3;22.3;22.3;22.3;22.3;22.4;22.4;22.4;22.5;22.5;22.5;22.5;22.5…
22;21.9;21.9;21.9;22;22;21.9;22;22;22;22;22;22;22;22.1;22;21.9;22;21.9;22;21.9;22;22;22;22;22;22;22;22.1;22.1;22.1;22.1;22.1;22.1;22.1;22.1;22.1;22.1;22.1;22.1;22.1;22.1;22.1;22.1;22.1;22.1;22.2;22.2;22.1;22.1;22.1;22.1;22.1;22.1;22.1;22.2;22.2;22.2;22.2;22.2;22.3;22.3;22.3;22.3;22.3;22.3;22.3;22.3;22.3;22.3;22.3;22.3;22.4;22.3;22.3;22.3;22.3;22.3;22.3;22.3;22.4;22.4;22.5;22.4;22.4;22.5;22.5;22.6…
22;21.9;21.9;22;22;22;22;22;21.9;22;22;22.1;22;22.2;22;22.1;22;22;22;22;22;22;22;22;22;22.1;22;22.1;22.1;22.1;22.1;22.1;22.1;22.1;22.1;22.1;22.1;22.1;22.1;22.1;22.1;22.1;22.1;22.1;22.1;22.2;22.1;22.2;22.1;22.1;22.1;22.1;22.1;22.1;22;22.1;22.2;22.2;22.2;22.2;22.2;22.2;22.3;22.3;22.3;22.3;22.3;22.3;22.3;22.3;22.2;22.3;22.3;22.4;22.3;22.3;22.3;22.3;22.3;22.4;22.4;22.4;22.4;22.4;22.5;22.5;22.5;22.5;2…
21.9;21.9;21.9;22;22.1;22;22;22;22;22;22;21.9;22.1;22.1;22;22;21.9;22.1;22;22;22;22;22;22;22;22;22.1;22.1;22.1;22.1;22;22.1;22.1;22.1;22.1;22.1;22.1;22.1;22.1;22.1;22.1;22.1;22.2;22.1;22.2;22.2;22.2;22.1;22.2;22.1;22.1;22.1;22.1;22.2;22.1;22.2;22.2;22.2;22.2;22.2;22.2;22.3;22.3;22.3;22.3;22.3;22.3;22.3;22.3;22.3;22.3;22.3;22.4;22.4;22.3;22.4;22.3;22.4;22.3;22.4;22.4;22.4;22.5;22.5;22.5;22.6;22.5;…
21.9;21.9;22;22;22;22;21.9;21.9;21.9;22;22;22;22;22;22.1;22.1;22;21.9;22;22;22;22;22;22;22;22;22.1;22.1;22.1;22.1;22;22.1;22.1;22.1;22.1;22.1;22.1;22.1;22.1;22.1;22;22;22.1;22.1;22.2;22.2;22.1;22.1;22;22.1;22.2;22.1;22.2;22.2;22.2;22.1;22.2;22.3;22.2;22.2;22.1;22.2;22.4;22.3;22.3;22.3;22.3;22.3;22.3;22.3;22.3;22.3;22.4;22.3;22.3;22.3;22.4;22.4;22.4;22.3;22.4;22.4;22.4;22.5;22.4;22.5;22.6;22.5;22.…
22;22;21.9;22;22;22;22;22.1;21.9;22;22;22;22;22;22;22;22;21.9;22;22;22;22;22;22;22.1;22;22.1;22.1;22.1;22.1;22.1;22.1;22.1;22.1;22.1;22.1;22.1;22.1;22.1;22.1;22.1;22.1;22.1;22.1;22.2;22.1;22.1;22.1;22.2;22.1;22.1;22.1;22.1;22.2;22.2;22.2;22.2;22.2;22.2;22.2;22.1;22.2;22.3;22.3;22.3;22.3;22.3;22.3;22.3;22.3;22.5;22.3;22.3;22.3;22.4;22.4;22.4;22.4;22.4;22.4;22.4;22.4;22.5;22.4;22.5;22.5;22.5;22.6;2…
22;22;22;22;22;22;21.9;22;21.9;22;22;22;22;22;22.1;22;22;22;22;22;22;22;22;22;22;22;22;22;22.1;22.1;22.1;22;22.1;22.1;22.1;22.1;22;22.1;22.1;22.1;22.1;22.1;22.1;22.1;22.1;22.2;22.1;22.1;22.1;22.1;22.1;22.1;22.2;22.1;22.1;22.1;22.1;22.2;22.1;22.2;22.2;22.2;22.2;22.2;22.3;22.3;22.3;22.3;22.3;22.3;22.3;22.3;22.3;22.4;22.3;22.4;22.4;22.4;22.4;22.4;22.4;22.4;22.4;22.4;22.5;22.5;22.5;22.5;22.6;22.6;22.…
22;21.9;21.9;21.9;21.9;22;21.9;21.9;22;22;22;22;22.1;22.1;22;22;22;22;22;22;22;22;22;22.1;22.1;22.1;22;22.1;22.1;22.1;22.1;22.1;22.1;22.1;22.1;22;22.1;22.1;22.1;22.1;22;22.1;22.1;22.2;22.1;22.1;22.1;22.2;22.1;22.1;22.1;22.1;22.1;22.1;22.2;22.2;22.2;22.2;22.2;22.3;22.3;22.2;22.3;22.3;22.3;22.3;22.3;22.3;22.3;22.3;22.3;22.3;22.4;22.4;22.3;22.4;22.3;22.4;22.4;22.5;22.4;22.4;22.3;22.4;22.4;22.5;22.5;…
21.9;21.9;21.9;21.9;21.9;22;22;22;22;22;22;22;22;22.1;22;22;22;22;22;22;22;22.1;22.1;22;22;22.1;22.1;22;22.1;22.1;22.1;22.1;22.1;22;22.2;22.1;22.1;22;22.1;22.1;22.1;22.1;22.1;22.2;22.1;22.1;22.1;22.1;22.1;22.1;22.1;22.1;22.1;22.1;22.1;22.2;22.2;22.1;22.2;22.2;22.3;22.3;22.3;22.3;22.3;22.3;22.3;22.3;22.3;22.3;22.3;22.3;22.3;22.4;22.4;22.4;22.4;22.4;22.4;22.4;22.5;22.4;22.4;22.4;22.5;22.5;22.5;22.5…
22;22;21.9;21.9;22;22;22;22;22.1;22;22;22;22.1;22;22;22;22;22;22;22;22;22;22.1;22;22;22;22.1;22.1;22.1;22.1;22;22.1;22.1;22;22.1;22.2;22.1;22.1;22.1;22.1;22.1;22.1;22.1;22.2;22.2;22.1;22.1;22.1;22.1;22.1;22.1;22.1;22.2;22.2;22.1;22.2;22.2;22.2;22.3;22.3;22.3;22.2;22.3;22.3;22.3;22.3;22.3;22.3;22.3;22.3;22.3;22.3;22.4;22.3;22.4;22.4;22.4;22.4;22.4;22.4;22.4;22.5;22.4;22.4;22.3;22.5;22.5;22.5;22.4;…
21.9;21.9;21.9;21.9;22;22;21.9;22;22;22;21.9;22;22;22.1;22.1;22;22;22;22;22;22;22;22.1;22.1;22.1;22.1;22.1;22.1;22.1;22.1;22.1;22.1;22.1;22.1;22.1;22.2;22.1;22.1;22.1;22.1;22.1;22.1;22.2;22.2;22.1;22.2;22.1;22.1;22.1;22.1;22.2;22.1;22.1;22.1;22.2;22.2;22.2;22.2;22.3;22.3;22.3;22.3;22.3;22.4;22.2;22.3;22.3;22.4;22.3;22.3;22.3;22.3;22.4;22.4;22.3;22.3;22.4;22.4;22.4;22.4;22.4;22.5;22.5;22.5;22.5;22…
22;21.9;21.9;21.9;22;21.9;22;22;22;22.1;22;22;22;22.1;22.1;22.1;22;22;22;22;22;22;22;22;22;22;22.1;22.1;22.1;22.1;22.1;22.1;22.1;22.1;22.1;22.1;22.1;22;22.1;22.1;22.1;22.1;22.1;22.1;22.1;22.1;22.1;22.1;22.1;22.1;22.2;22.1;22.2;22.2;22.1;22.2;22.2;22.2;22.2;22.3;22.2;22.3;22.3;22.3;22.4;22.3;22.3;22.3;22.3;22.3;22.3;22.3;22.3;22.3;22.3;22.4;22.4;22.4;22.4;22.4;22.5;22.5;22.4;22.5;22.5;22.5;22.5;22…
21.9;21.9;21.9;21.9;22;22;22;22;22;21.9;22;22.1;22.1;22;22.1;22;22;22;22;22;22;22;21.9;22;22.1;22.1;22;22.1;22.1;22;22;22.1;22.1;22.1;22.1;22.1;22.1;22.1;22;22.1;22.2;22.1;22.1;22.1;22.2;22.2;22.1;22.2;22.1;22.1;22.1;22.1;22.1;22.1;22.2;22.1;22.2;22.1;22.2;22.3;22.3;22.3;22.3;22.3;22.3;22.3;22.3;22.3;22.3;22.3;22.3;22.3;22.4;22.3;22.4;22.4;22.4;22.4;22.4;22.4;22.5;22.5;22.4;22.5;22.5;22.5;22.5;22…
21.9;21.9;21.9;22;21.9;21.9;21.9;22;22;22;22;22;22.1;22.1;22.1;22;22;22;22;21.9;22;22;22;22;22;22;22;22.1;22.1;22.1;22.1;22.1;22;22.1;22.1;22.1;22.1;22;22.1;22.1;22.1;22.1;22.1;22.1;22.2;22.1;22.2;22.2;22.1;22.1;22.1;22.1;22.1;22.1;22.2;22.2;22.2;22.2;22.2;22.3;22.2;22.3;22.3;22.3;22.3;22.3;22.3;22.4;22.3;22.3;22.3;22.3;22.3;22.3;22.3;22.4;22.4;22.4;22.4;22.4;22.5;22.5;22.4;22.4;22.5;22.5;22.5;22…
21.9;21.9;21.9;21.9;21.9;21.9;21.9;22;22;22;22.1;22;22;22;21.9;22.1;21.9;22;22;21.9;22;21.9;22;22;22;22.1;22.1;22.1;22.1;22.1;22.1;22.1;22.1;22.2;22.1;22.1;22.1;22.1;22;22.1;22.1;22.1;22.1;22.1;22.1;22.1;22.2;22.2;22.2;22.2;22.1;22.2;22.1;22.1;22.3;22.2;22.2;22.2;22.2;22.3;22.3;22.3;22.3;22.3;22.3;22.3;22.3;22.3;22.3;22.3;22.4;22.3;22.3;22.3;22.4;22.4;22.4;22.4;22.4;22.5;22.5;22.5;22.5;22.5;22.5;…
21.9;21.9;21.9;22;22;22;22;21.9;22;21.9;22;22.1;22;21.9;21.9;21.9;21.9;22;22;22;21.9;22;21.9;22;22;22.1;22.1;22.1;22.1;22.1;22.1;22.2;22.1;22.1;22.1;22.1;22.1;22.1;22;22.1;22;22;22.1;22.1;22.1;22.2;22.1;22.2;22.1;22.1;22.1;22.1;22.1;22.2;22.2;22.2;22.1;22.1;22.3;22.3;22.3;22.3;22.3;22.3;22.3;22.3;22.3;22.4;22.3;22.3;22.4;22.4;22.4;22.4;22.4;22.4;22.4;22.5;22.4;22.4;22.4;22.4;22.4;22.4;22.4;22.4;2…
21.9;21.9;21.9;21.9;21.9;21.9;22;22;22;22;22;22;22.1;22.1;22;22;22;21.9;21.9;21.9;22;22;22;22;22;22;22.1;22.1;22.1;22.1;22.1;22.1;22.1;22.1;22.1;22.2;22.1;22.1;22.1;22;22.1;22.1;22.1;22.1;22.1;22.2;22.1;22.2;22.2;22.2;22.1;22.1;22.1;22.1;22.2;22.2;22.2;22.3;22.1;22.3;22.2;22.2;22.3;22.3;22.3;22.4;22.3;22.3;22.4;22.3;22.4;22.4;22.4;22.4;22.4;22.4;22.4;22.4;22.4;22.4;22.5;22.4;22.4;22.4;22.5;22.5;2…
22;22;22;21.9;22;21.9;22;22;22;22;22;22;22;22;22;22;22;22;22;21.9;21.9;21.9;22;22;22;22;22.1;22.1;22.1;22.1;22.1;22.1;22.1;22.1;22.1;22.1;22.1;22.1;22.1;22;22.1;22.1;22.1;22.1;22.2;22.2;22.2;22.2;22.1;22.1;22.1;22.1;22.2;22.1;22.2;22.1;22.1;22.2;22.2;22.3;22.3;22.3;22.3;22.3;22.3;22.3;22.3;22.3;22.4;22.3;22.4;22.4;22.4;22.4;22.4;22.4;22.4;22.4;22.4;22.5;22.5;22.5;22.5;22.4;22.5;22.5;22.5;22.5;22.…
22;22;22;22;22;21.9;22;22;22;22;22;21.9;22;22;22;22;21.9;22;22;21.9;21.9;22;22.1;22.1;22.1;22.1;22.1;22.1;22.1;22.1;22.1;22.1;22.1;22.1;22.1;22.1;22.2;22.1;22.1;22.1;22.1;22.1;22.1;22.2;22.1;22.2;22.3;22.2;22.2;22.1;22.1;22;22.2;22.2;22.2;22.1;22.2;22.3;22.3;22.3;22.3;22.3;22.2;22.3;22.4;22.3;22.3;22.3;22.3;22.3;22.3;22.4;22.4;22.4;22.4;22.4;22.4;22.4;22.4;22.5;22.5;22.5;22.5;22.4;22.4;22.5;22.5;…
22;21.9;21.9;22;21.9;21.9;21.9;21.9;21.9;22;22;22;22;22;22;22;22;21.9;21.9;22;22;22;22;22;22.1;22.1;22.1;22;22.1;22.1;22.1;22.1;22.1;22.1;22.1;22.1;22.1;22.1;22.1;22.2;22.1;22.2;22.1;22.1;22.1;22.2;22.1;22.2;22.1;22.1;22.1;22.1;22.2;22.1;22.2;22.2;22.2;22.2;22.3;22.3;22.3;22.3;22.3;22.3;22.3;22.3;22.3;22.3;22.3;22.3;22.3;22.4;22.4;22.4;22.4;22.5;22.4;22.4;22.4;22.4;22.4;22.4;22.5;22.5;22.5;22.5;2…
21.9;21.9;21.9;21.9;21.9;21.9;21.9;22.1;22;22;22;22;22;22;22;22.2;22;21.9;21.9;21.9;21.9;21.9;22.1;22.1;22.1;22.1;22.1;22.1;22.1;22.1;22.1;22.1;22.1;22.1;22.1;22.1;22.1;22.1;22.1;22.1;22.1;22.2;22.1;22.1;22.1;22.1;22.1;22.2;22.1;22.1;22.1;22.1;22.2;22.2;22.2;22.2;22.2;22.2;22.2;22.3;22.3;22.2;22.3;22.2;22.3;22.3;22.3;22.3;22.3;22.3;22.4;22.3;22.4;22.4;22.3;22.4;22.4;22.4;22.5;22.4;22.5;22.5;22.5;…
21.9;21.9;21.9;21.9;21.9;21.9;21.9;21.9;22;22;22;22;22;22;22;22;21.9;22;22;22;22;21.9;22.1;22;22.1;22.1;22;22.1;22.1;22.1;22.1;22;22;22;22.1;22.1;22.2;22.1;22.1;22;22.1;22.1;22.1;22.1;22.1;22.2;22.1;22.2;22.1;22.1;22.1;22.1;22.1;22.2;22.2;22.2;22.2;22.2;22.3;22.3;22.2;22.3;22.3;22.3;22.4;22.3;22.3;22.3;22.3;22.3;22.3;22.3;22.5;22.3;22.4;22.4;22.4;22.4;22.4;22.5;22.5;22.6;22.5;22.6;22.5;22.6;22.5;…
21.9;21.9;21.9;21.9;21.9;21.9;22;21.9;22;21.9;22;22;22;22;22;21.9;22;21.9;22;21.9;21.9;22;21.9;22.1;22;22.1;22.1;22.1;22.1;22.1;22;22.1;22.1;22.1;22.1;22.1;22;22;22;22.1;22.1;22.1;22.1;22.1;22.2;22.2;22.1;22.2;22.1;22.1;22.1;22.1;22.2;22.2;22.2;22.3;22.2;22.3;22.2;22.3;22.2;22.3;22.3;22.3;22.3;22.3;22.3;22.3;22.3;22.3;22.3;22.3;22.3;22.3;22.3;22.4;22.4;22.4;22.4;22.4;22.5;22.5;22.5;22.5;22.5;22.5…
22;21.9;21.9;21.9;22;22;22;22;22;22;22;22;22;22;22;22;21.9;21.9;22;21.9;22;21.9;22;21.9;22;22;22;22.1;22.1;22.1;22.1;22;22.1;22.1;22.1;22.1;22.1;22;22.1;22.1;22.1;22.1;22.1;22.1;22.2;22.1;22.2;22.1;22.1;22.1;22.1;22.2;22.2;22.2;22.2;22.2;22.2;22.3;22.2;22.3;22.3;22.2;22.3;22.3;22.3;22.3;22.3;22.3;22.3;22.4;22.4;22.4;22.4;22.3;22.4;22.4;22.4;22.4;22.4;22.5;22.5;22.5;22.5;22.5;22.5;22.5;22.5;22.6;2…
21.9;21.9;21.9;21.9;21.9;21.9;21.9;22;22;22.2;22;22;22.1;22;22;22;22;21.9;21.9;22;22;22;22;22;22.1;22;22.1;22.1;22.1;22.1;22.1;22.1;22.1;22.1;22.1;22.1;22.1;22;22.1;22.1;22.1;22.1;22.1;22.2;22.2;22.1;22.1;22.1;22.1;22.1;22.1;22.2;22.1;22.2;22.2;22.2;22.2;22.3;22.2;22.3;22.3;22.3;22.3;22.3;22.3;22.3;22.3;22.3;22.4;22.4;22.4;22.4;22.4;22.4;22.4;22.3;22.4;22.4;22.5;22.5;22.5;22.5;22.5;22.5;22.5;22.5…
21.9;21.9;21.9;21.9;21.9;22;22;21.9;22;22.1;22;22;22;22;22.1;22.1;21.9;21.9;22;22;22;22;22;22;22;22;22;22.1;22;22.1;22.1;22.1;22.1;22.1;22.1;22;22.1;22.2;22.1;22.1;22.1;22.1;22.1;22.2;22.1;22.1;22.2;22.1;22.1;22.1;22.1;22.2;22.2;22.2;22.2;22.2;22.2;22.2;22.2;22.3;22.3;22.3;22.3;22.3;22.3;22.3;22.3;22.3;22.4;22.4;22.4;22.4;22.4;22.4;22.4;22.4;22.4;22.5;22.5;22.5;22.5;22.5;22.5;22.5;22.5;22.5;22.5;…
21.9;21.9;21.9;21.9;21.9;22;22;22;22;22;22.1;22;22;22;22.1;22;22;22;21.9;22;22;22;22;22;22;22.1;22;22.1;22.1;22.1;22.1;22.1;22;22.1;22.1;22;22.1;22;22.1;22.1;22.1;22.1;22.1;22.2;22.1;22.1;22.1;22.1;22.1;22.1;22.1;22.1;22.1;22.2;22.2;22.2;22.2;22.2;22.2;22.3;22.3;22.3;22.3;22.3;22.3;22.3;22.3;22.3;22.3;22.4;22.3;22.3;22.4;22.4;22.4;22.4;22.4;22.5;22.4;22.4;22.5;22.5;22.5;22.5;22.5;22.5;22.6;22.5;2…
21.9;21.9;21.9;21.9;21.9;21.9;21.9;21.9;21.9;21.9;22;21.9;22;21.8;22;22;21.9;21.9;21.9;21.9;22;22;22;22;22;22.1;22.1;22.1;22.1;22.1;22.1;22.1;22.1;22.1;22.1;22;22.1;22.1;22.1;22.1;22.1;22.1;22.1;22.2;22.1;22.1;22.1;22.1;22.1;22.1;22.1;22.1;22.2;22.2;22.1;22.2;22.2;22.2;22.2;22.3;22.3;22.3;22.3;22.3;22.3;22.3;22.3;22.3;22.3;22.4;22.4;22.3;22.3;22.4;22.4;22.4;22.4;22.4;22.5;22.4;22.4;22.5;22.5;22.5…
21.9;21.9;21.9;21.9;21.9;21.9;22;21.9;22;21.9;22;21.9;22;22;22;22;21.9;22;21.9;22;22;21.9;22;22;22;22;22;22;22;22;22.1;22.1;22;22.1;22.1;22.1;22;22;22;22;22.1;22.1;22.1;22.2;22.2;22.2;22.2;22.1;22.1;22.1;22.1;22.1;22.2;22.2;22.2;22.2;22.2;22.2;22.2;22.3;22.3;22.3;22.3;22.3;22.4;22.3;22.4;22.3;22.3;22.3;22.3;22.4;22.4;22.4;22.3;22.4;22.4;22.4;22.4;22.4;22.5;22.5;22.5;22.5;22.5;22.5;22.5;22.5;22.6;…
21.9;21.9;21.9;21.9;21.9;21.9;21.9;21.9;22;21.9;22;21.9;22;22;22;22;22;21.9;21.9;21.9;21.9;22;22;22;22.1;22;22;22.1;22.1;22.1;22.1;22.1;22.1;22.1;22.1;22;22.1;22.1;22.1;22.1;22.1;22.1;22.1;22.2;22.1;22.1;22.2;22.2;22.1;22.1;22.1;22.1;22.1;22.1;22.2;22.2;22.2;22.2;22.2;22.3;22.2;22.3;22.3;22.3;22.3;22.3;22.3;22.4;22.3;22.4;22.3;22.3;22.3;22.4;22.3;22.4;22.4;22.4;22.5;22.5;22.5;22.5;22.4;22.4;22.5;…
21.9;21.9;21.9;21.9;21.9;21.9;21.9;22;21.9;22;21.9;21.9;21.9;21.9;22;22;22;22;21.9;21.9;22;22;22;22;22;22;22;22;22;22;22.1;22.1;22.1;22.1;22.1;22.1;22.1;22.1;22.1;22.1;22.1;22.1;22.1;22.1;22.2;22.1;22.2;22.2;22.1;22.2;22.1;22.2;22.2;22.1;22.2;22.2;22.2;22.2;22.3;22.3;22.3;22.3;22.3;22.3;22.3;22.3;22.3;22.3;22.3;22.3;22.4;22.3;22.3;22.4;22.3;22.4;22.4;22.4;22.4;22.5;22.5;22.5;22.5;22.5;22.5;22.5;2…
21.9;21.9;21.9;21.9;21.9;21.9;21.9;21.9;22;22;22;22;22;21.9;22.1;22;21.9;22;21.9;21.9;22;22;22;22;22;22;22.1;22;22.1;22.1;22.1;22.1;22;22.1;22.1;22.1;22;22.1;22.1;22.1;22.1;22.1;22.1;22.1;22.1;22.1;22.2;22.2;22.1;22.1;22.1;22.1;22.2;22.2;22.3;22.2;22.2;22.2;22.3;22.3;22.2;22.3;22.3;22.3;22.3;22.3;22.3;22.3;22.3;22.3;22.4;22.3;22.3;22.4;22.3;22.4;22.4;22.4;22.5;22.5;22.5;22.4;22.5;22.5;22.6;22.5;2…
21.9;21.9;21.9;21.9;21.9;21.9;21.9;22;22;21.9;21.9;21.9;22;21.9;22;22;22;21.9;21.9;22;21.9;21.9;22;22;22;22.1;22.1;22.1;22.1;22.1;22.1;22.1;22.1;22.1;22.1;22.1;22.1;22.1;22.1;22.2;22.1;22.1;22.1;22.2;22.1;22.2;22.2;22.2;22.1;22.1;22.1;22.1;22.2;22.2;22.2;22.2;22.2;22.3;22.3;22.3;22.3;22.3;22.3;22.3;22.3;22.3;22.3;22.3;22.3;22.3;22.4;22.4;22.4;22.4;22.3;22.4;22.4;22.4;22.5;22.5;22.5;22.5;22.6;22.5…
21.9;21.9;21.9;21.9;21.9;21.9;22;22;21.9;21.9;21.9;22;21.9;21.9;22;22;22;21.9;21.9;22.1;22;22;21.9;22;22;22;22.1;22.1;22.1;22.1;22.1;22.1;22;22;22;22.1;22.1;22.1;22;22.2;22.1;22.1;22.1;22.2;22.1;22.2;22.2;22.2;22.2;22.1;22.1;22.1;22.2;22.2;22.2;22.2;22.2;22.2;22.2;22.3;22.3;22.3;22.3;22.3;22.3;22.3;22.3;22.3;22.3;22.4;22.3;22.3;22.3;22.4;22.3;22.4;22.4;22.4;22.4;22.4;22.5;22.5;22.4;22.5;22.6;22.5…
22;21.9;21.9;21.9;21.9;21.9;21.9;21.9;21.9;21.9;21.9;22;22;22;22;22;22;21.9;21.9;22;22.1;22.1;22.1;22;22;22.1;22.1;22;22.1;22.1;22.1;22.1;22.1;22;22.1;22.1;22.1;22.1;22.1;22.1;22.2;22.2;22.2;22.2;22.2;22.2;22.2;22.2;22.2;22.2;22.2;22.1;22.2;22.2;22.2;22.2;22.2;22.2;22.3;22.3;22.2;22.3;22.3;22.3;22.3;22.3;22.3;22.4;22.3;22.3;22.4;22.3;22.4;22.3;22.3;22.3;22.4;22.4;22.5;22.4;22.4;22.5;22.5;22.5;22.…
22;21.9;21.9;21.9;21.9;22;22;21.9;21.9;21.9;22;21.9;22;22;22;22;22;21.9;21.9;21.9;22;22;22;22;22;22;22.1;21.9;22;22.1;22;22.2;22;22;22.1;22.1;22.1;22.1;22.1;22.2;22.2;22.1;22.2;22.2;22.2;22.2;22.2;22.2;22.2;22.2;22.2;22.1;22.2;22.1;22.2;22.1;22.2;22.3;22.3;22.3;22.2;22.2;22.3;22.3;22.3;22.3;22.3;22.3;22.4;22.4;22.4;22.3;22.3;22.4;22.3;22.4;22.3;22.4;22.4;22.4;22.5;22.5;22.5;22.5;22.5;22.6;22.6;22…
22;21.9;21.9;21.9;21.9;21.9;21.9;21.9;21.9;22;22;21.9;22;22;22;22;22;22;21.9;22;22;22;22;22;22.1;22.1;22;22;22;22.2;22.1;22.1;22;22.1;22.1;22.1;22.1;22.1;22.1;22.1;22.2;22.1;22.2;22.2;22.2;22.2;22.2;22.2;22.2;22.2;22.2;22.1;22.2;22.2;22.1;22.2;22.2;22.2;22.2;22.2;22.3;22.3;22.3;22.2;22.3;22.3;22.3;22.3;22.3;22.4;22.4;22.4;22.3;22.3;22.3;22.3;22.4;22.4;22.4;22.5;22.5;22.5;22.5;22.5;22.6;22.5;22.6;…
21.9;21.9;22;21.9;22;22;22;22;22;21.9;22;22;21.9;22;22;22;22;22;21.9;22;22;22;22.1;22.1;22;22;22.1;22.1;22.1;22.1;22.1;22.2;22;22.1;22.2;22.2;22.1;22.1;22.1;22.1;22.2;22.1;22.1;22.2;22.2;22.2;22.2;22.2;22.1;22.2;22.2;22.1;22.2;22.1;22.2;22.2;22.2;22.2;22.2;22.2;22.3;22.3;22.5;22.3;22.3;22.3;22.3;22.3;22.3;22.3;22.4;22.4;22.3;22.3;22.3;22.4;22.4;22.4;22.4;22.5;22.4;22.5;22.5;22.5;22.5;22.5;22.5;22…
22;21.9;21.9;21.9;21.9;22;22;21.9;21.9;22;22;22;22;22;22;21.9;21.9;22;21.9;22;22;22;22;22;22.1;22.1;22.1;22.1;22;22.1;22;22;22;22.1;22;22.1;22.1;22.1;22.1;22.1;22.1;22.1;22.2;22.1;22.2;22.1;22.2;22.2;22.2;22.2;22.1;22.1;22.3;22.2;22.2;22.2;22.2;22.2;22.2;22.3;22.3;22.3;22.3;22.3;22.3;22.3;22.3;22.3;22.3;22.4;22.4;22.3;22.4;22.3;22.3;22.3;22.3;22.3;22.4;22.5;22.5;22.5;22.5;22.5;22.5;22.5;22.6;22.5…
22;22;21.9;21.9;21.9;21.9;21.9;21.9;21.9;22;21.9;21.9;22;22;22;22;22;22;22;22;22;22;22;22;22.1;22.1;22.1;22;22;22.1;22.1;22.1;22;22.2;22.1;22.2;22.1;22.1;22.1;22.1;22.1;22.1;22.1;22.1;22.1;22.2;22.2;22.2;22.1;22.2;22.2;22.1;22.1;22.1;22.1;22.2;22.3;22.3;22.2;22.3;22.3;22.3;22.3;22.3;22.3;22.3;22.3;22.4;22.3;22.3;22.4;22.3;22.4;22.3;22.4;22.4;22.4;22.4;22.5;22.4;22.5;22.5;22.5;22.5;22.5;22.5;22.6;…
22;22;21.9;21.9;21.9;22;21.9;22;21.8;22;22;22;22;22;22;22;22.1;22.1;22;22;22;22;22;22;22.1;22.1;22.1;22.1;22.1;22.1;22.2;22.2;22.2;22;22.1;22.1;22.1;22.1;22.1;22.1;22.1;22.1;22.1;22.2;22.1;22.2;22.2;22.2;22.2;22.2;22.1;22.1;22.3;22.1;22.2;22.2;22.2;22.3;22.2;22.3;22.3;22.3;22.3;22.3;22.3;22.3;22.2;22.3;22.3;22.3;22.3;22.4;22.3;22.3;22.3;22.3;22.4;22.4;22.5;22.5;22.5;22.5;22.5;22.5;22.5;22.5;22.6;…
21.9;21.9;21.9;21.9;21.9;21.9;21.9;22;21.9;22;22;22;22;22;22;22;22;22.1;21.9;22;22;22;22;22.2;22;22;22.2;22.1;22.1;22.1;22.1;22.1;22.1;22.1;22.1;22.1;22.1;22.1;22.1;22.1;22.2;22;22.1;22.1;22.1;22.3;22.2;22.2;22.2;22.1;22.1;22.1;22.2;22.1;22.2;22.1;22.2;22.3;22.3;22.3;22.3;22.3;22.3;22.3;22.3;22.3;22.3;22.3;22.3;22.4;22.4;22.3;22.4;22.3;22.3;22.3;22.4;22.4;22.4;22.5;22.5;22.5;22.5;22.5;22.6;22.5;2…
22.1;21.9;21.9;21.9;21.9;21.8;21.9;22;22;22;22;22;22;22;22;22;22;22;22;21.9;22;21.8;22;22;22;22.1;22.1;22.1;22.1;22.2;22.2;22.2;22.1;22;22.1;22.1;22.1;22;22.1;22.1;22.1;22.1;22.1;22.2;22.2;22.2;22.2;22.3;22.2;22.2;22.1;22.1;22.1;22.1;22.2;22.2;22.2;22.3;22.3;22.3;22.3;22.3;22.3;22.3;22.3;22.3;22.3;22.3;22.3;22.3;22.3;22.4;22.3;22.3;22.3;22.4;22.3;22.4;22.4;22.4;22.5;22.5;22.4;22.5;22.5;22.5;22.6;…
22;22;21.9;21.9;21.9;21.9;21.8;22;22;22;22;22;22;22;22;22;22;21.9;22;22.1;22;22;22;22;22;22.1;22.1;22.1;22.2;22.2;22.1;22.2;22.1;22.2;22.2;22;22.1;22.2;22.2;22.2;22.2;22.1;22.1;22.1;22.2;22.1;22.2;22.1;22.1;22.1;22.1;22.2;22.1;22.1;22.2;22.1;22.2;22.2;22.3;22.3;22.3;22.3;22.3;22.3;22.3;22.3;22.3;22.3;22.3;22.4;22.4;22.3;22.3;22.3;22.3;22.3;22.4;22.4;22.4;22.5;22.5;22.5;22.4;22.5;22.5;22.5;22.5;22…
22;21.9;21.9;21.9;22;22;21.9;21.9;22;22;22;22;22;22;22;22;22.1;22;21.9;21.9;22;22;22;22;22;22.1;22.1;22;22.1;22.1;22.1;22.1;22.1;22.1;22.1;22.1;22.1;22.2;22.2;22.2;22.1;22.1;22.1;22.1;22.1;22.1;22.1;22.1;22.2;22.2;22.1;22.1;22.1;22.2;22.2;22.2;22.2;22.2;22.3;22.3;22.3;22.3;22.3;22.3;22.3;22.3;22.3;22.4;22.3;22.3;22.3;22.3;22.3;22.3;22.3;22.5;22.4;22.3;22.4;22.4;22.4;22.5;22.5;22.6;22.5;22.5;22.6;…
22;21.9;21.9;21.9;21.9;21.9;22;21.9;21.9;22;22;22;22;22.1;22;22;22;22;22;21.9;22;22;22;22;22.1;22.1;22.1;22.1;22.1;22;22.1;22.1;22.2;22.1;22.1;22.1;22.1;22.1;22.1;22.1;22.1;22.1;22.1;22.1;22.2;22.1;22.1;22.1;22.1;22.1;22.1;22.1;22.1;22.1;22.2;22.2;22.2;22.2;22.2;22.2;22.3;22.3;22.4;22.3;22.3;22.3;22.3;22.3;22.3;22.3;22.3;22.3;22.3;22.3;22.4;22.4;22.3;22.4;22.4;22.4;22.5;22.5;22.5;22.5;22.5;22.5;2…
21.9;21.9;21.9;21.9;21.9;21.9;22;22;22;22;22;22;22;22;22;22.1;22;22;22;22;22;22;22;22.1;22;22.1;22.1;22.1;22.1;22.1;22.1;22.1;22.1;22.1;22.1;22.1;22.1;22.1;22.1;22.1;22.1;22.1;22.2;22.1;22.1;22.2;22.1;22.2;22.1;22.1;22.2;22.1;22.2;22.1;22.1;22.1;22.1;22.2;22.2;22.3;22.3;22.3;22.3;22.3;22.3;22.3;22.3;22.3;22.3;22.3;22.3;22.4;22.4;22.4;22.4;22.4;22.4;22.4;22.4;22.4;22.5;22.5;22.5;22.5;22.5;22.6;22.…
22;21.9;21.9;21.9;21.9;22;21.9;22;21.9;22;21.9;22;22;22;22.1;22;22;22;21.9;22;22;21.9;22;22;22;22.1;22;22;22;22.1;22;22.1;22.1;22.1;22.1;22.1;22.1;22.1;22.1;22.1;22.1;22.1;22.1;22.1;22.2;22.2;22.1;22.2;22.1;22.1;22.1;22.1;22.1;22.1;22.1;22.1;22.2;22.2;22.3;22.2;22.3;22.3;22.3;22.3;22.3;22.3;22.3;22.3;22.3;22.3;22.3;22.3;22.3;22.3;22.4;22.4;22.4;22.4;22.5;22.4;22.5;22.5;22.5;22.5;22.5;22.5;22.5;22…
21.9;21.9;21.9;21.9;21.9;22;21.9;21.9;21.9;22;22;22;22;22;22;22;22;21.9;22;22;22;22;22;22;22;22;22;22;22.1;22.1;22.1;22.1;22.1;22.2;22.1;22.1;22.1;22.1;22.1;22.1;22.1;22.1;22.2;22.1;22.1;22.2;22.1;22.1;22.1;22.1;22.1;22.1;22.1;22.1;22.1;22.2;22.1;22.2;22.2;22.2;22.2;22.3;22.3;22.3;22.3;22.3;22.4;22.3;22.3;22.3;22.3;22.3;22.4;22.4;22.4;22.4;22.4;22.4;22.4;22.5;22.5;22.5;22.5;22.5;22.5;22.5;22.5;22…
21.9;21.9;21.8;21.9;21.9;22;21.9;21.9;22;22;22;22;22.1;22.1;22.1;22.1;22;21.9;22;21.9;21.9;22;21.9;22.1;22;22;22.1;22.1;22;22;22;22.2;22.1;22;22;22.1;22.1;22;22;22;22.1;22.1;22.1;22.1;22.1;22.1;22.2;22.2;22.1;22.2;22.1;22.1;22.2;22.1;22.2;22.1;22.1;22.2;22.2;22.2;22.2;22.3;22.3;22.4;22.4;22.4;22.3;22.3;22.3;22.3;22.3;22.3;22.4;22.3;22.4;22.4;22.4;22.4;22.4;22.4;22.4;22.4;22.5;22.5;22.5;22.5;22.5;…
21.9;21.9;21.8;21.9;21.9;21.9;21.9;21.9;21.9;21.9;22;22;22;22;22;22;22.1;21.9;22;22;21.9;22;22;22;22;22;22.2;22.1;22.1;22.1;22.1;22.1;22.1;22.1;22.1;22.1;22.1;22.1;22.1;22.1;22.1;22.1;22.1;22.2;22.2;22.1;22.1;22.1;22.1;22.1;22.1;22.1;22.1;22.1;22.1;22.1;22.2;22.2;22.2;22.3;22.2;22.3;22.3;22.3;22.3;22.3;22.4;22.3;22.3;22.3;22.3;22.3;22.3;22.3;22.3;22.4;22.4;22.4;22.4;22.4;22.5;22.5;22.5;22.5;22.5;…
21.9;21.9;21.9;21.8;21.9;21.9;21.9;21.9;21.9;21.9;22;22;22.1;22;22;22;22.1;21.9;22;22;21.9;22;22.1;22;22;22;22.1;22.1;22.1;22.1;22.1;22.1;22.1;22.1;22;22;22.1;22.1;22.1;22.1;22.1;22.1;22.1;22.2;22.2;22.2;22.1;22.2;22.1;22.1;22.1;22.1;22.1;22.1;22.1;22.1;22.2;22.2;22.2;22.2;22.2;22.3;22.2;22.2;22.3;22.4;22.3;22.4;22.3;22.3;22.3;22.3;22.3;22.4;22.3;22.3;22.4;22.4;22.4;22.4;22.4;22.5;22.5;22.5;22.5;…
21.9;21.9;21.9;21.9;21.9;22;21.9;21.9;21.9;21.9;22;22;22;22;22;22;22;21.9;21.9;21.9;22;22;22.1;22;22;22;22;22.1;22.1;22.2;22.1;22.1;22;22.1;22.1;22.1;22.1;22.1;22.1;22.1;22.1;22;22.1;22.1;22.1;22.2;22.1;22.2;22.1;22.1;22.1;22.1;22.1;22.1;22.1;22.2;22.2;22.2;22.2;22.2;22.2;22.3;22.3;22.3;22.3;22.3;22.3;22.3;22.3;22.3;22.3;22.3;22.3;22.3;22.4;22.3;22.4;22.4;22.4;22.5;22.5;22.5;22.4;22.5;22.5;22.5;2…
21.9;21.9;22;21.9;22;22;21.9;21.9;22;21.9;22;22;22;22;22;22;21.9;21.9;22;22;21.9;22;22.1;22.1;22.1;22;22.1;22.1;22.1;22.1;22.1;22.1;22;22.1;22.1;22.1;22.1;22.1;22.1;22.1;22.1;22.1;22.2;22.2;22.1;22.2;22.1;22.1;22.4;22.1;22.1;22.1;22.1;22.1;22.2;22.2;22.2;22.2;22.2;22.3;22.2;22.2;22.4;22.3;22.3;22.3;22.3;22.4;22.3;22.3;22.3;22.3;22.3;22.4;22.4;22.4;22.4;22.4;22.4;22.5;22.5;22.5;22.5;22.5;22.5;22.5…
22;22;22;21.9;22;22;21.9;21.9;21.9;21.9;22;22;22;22;22.1;22.1;22;22;22;22;22;22;22.1;22.1;22;22.1;22.1;22.1;22.1;22.1;22.1;22.1;22.1;22.1;22;22.1;22.1;22.1;22.1;22.1;22.1;22.1;22.1;22.2;22.1;22.2;22.2;22.1;22.1;22.1;22.1;22.1;22.1;22.1;22.1;22.1;22.2;22.2;22.3;22.2;22.3;22.2;22.3;22.3;22.4;22.3;22.3;22.4;22.3;22.4;22.4;22.4;22.4;22.4;22.4;22.4;22.4;22.4;22.5;22.4;22.4;22.4;22.5;22.5;22.6;22.5;22.…
22;22;22;21.9;22;22;22;21.9;22;22;22;22;22;22;22;22;22;21.9;22;21.9;22;22;22.1;22.1;22;22;22.2;22.1;22.1;22.2;22.1;22.1;22.1;22.1;22.1;22.1;22.1;22.1;22.1;22.1;22.1;22.1;22.1;22.2;22.1;22.2;22.1;22.2;22.1;22.1;22.1;22.1;22.1;22.1;22.2;22.2;22.2;22.2;22.2;22.2;22.3;22.3;22.3;22.3;22.3;22.3;22.3;22.3;22.3;22.3;22.4;22.4;22.4;22.3;22.3;22.5;22.4;22.4;22.4;22.4;22.5;22.5;22.5;22.5;22.5;22.5;22.6;22.5…
22;22;21.9;21.9;21.9;21.9;21.9;22.1;21.9;22;22;22;22;22;22;22;21.9;21.9;22;22;21.9;22;22;22;22;22.1;22.1;22;22.1;22.2;22.1;22.1;22.1;22.1;22.1;22.1;22.1;22.1;22.1;22.1;22.1;22.1;22.2;22.1;22.1;22.1;22.1;22.1;22.1;22.1;22.2;22.1;22.1;22.2;22.2;22.2;22.2;22.2;22.2;22.2;22.3;22.3;22.3;22.3;22.3;22.3;22.3;22.4;22.3;22.3;22.3;22.3;22.4;22.3;22.3;22.4;22.4;22.4;22.4;22.5;22.4;22.5;22.5;22.5;22.5;22.5;2…
22;22;21.9;21.9;22;21.9;21.9;21.9;22;22;22;22;22;22;22;22;22;22;22;22.1;22;22;22.1;22.1;22;22.1;22.1;22.1;22.1;22.2;22.1;22.1;22.1;22.1;22.1;22.1;22.1;22;22;22.1;22.1;22.2;22.1;22.1;22.1;22.1;22.2;22.2;22.1;22.2;22.1;22.1;22.1;22.1;22.2;22.2;22.1;22.2;22.2;22.2;22.2;22.3;22.3;22.3;22.3;22.3;22.3;22.3;22.3;22.3;22.3;22.3;22.3;22.4;22.3;22.4;22.4;22.4;22.4;22.4;22.4;22.5;22.5;22.5;22.4;22.5;22.6;22…
22.1;21.9;21.9;21.9;21.9;21.9;22;22;22;22.1;22;22;22;22;22;22.1;22;21.9;22;22;22;22;22.2;22.1;22.1;22.1;22.1;22;22.1;22.1;22.1;22.2;22.1;22.1;22.1;22.1;22.2;22.1;22;22.1;22.1;22.1;22.1;22.1;22.1;22.1;22.1;22.1;22.1;22.2;22.1;22.1;22.1;22.1;22.2;22.1;22.2;22.2;22.2;22.2;22.3;22.3;22.3;22.3;22.2;22.3;22.4;22.4;22.3;22.4;22.4;22.3;22.3;22.3;22.3;22.4;22.4;22.4;22.4;22.4;22.5;22.4;22.5;22.5;22.5;22.5…
22.2;22;21.9;21.9;21.9;22;22;21.9;21.9;22;22;22;22.1;22.1;22.1;22;22;21.9;22;22;22;22;22;22.1;22.1;22.1;22.2;22.1;22.1;22.1;22.1;22.1;22.1;22.1;22.1;22.1;22;22.1;22.1;22.1;22.1;22.1;22.1;22.1;22.1;22.1;22.1;22;22.2;22.1;22.2;22.1;22.2;22.1;22.1;22.1;22.1;22.1;22.2;22.2;22.2;22.3;22.3;22.3;22.3;22.3;22.3;22.3;22.3;22.4;22.3;22.3;22.4;22.3;22.3;22.4;22.3;22.4;22.4;22.4;22.4;22.4;22.4;22.4;22.5;22.5…
22;21.9;21.9;22;21.9;21.9;21.9;22;22;22.1;22;22;22.1;22.1;22.1;22;22;22;22;22;22;22;22.2;22.1;22.1;22.1;22.1;22.1;22.1;22.1;22.1;22.1;22.1;22.1;22;22.1;22.2;22.1;22.1;22.1;22.1;22.1;22.1;22.1;22.1;22.1;22.1;22.1;22.1;22.1;22.1;22.1;22.1;22.1;22.1;22.1;22.1;22.2;22.2;22.2;22.2;22.2;22.3;22.3;22.3;22.4;22.4;22.4;22.3;22.4;22.3;22.3;22.3;22.3;22.3;22.3;22.3;22.4;22.4;22.4;22.4;22.4;22.4;22.5;22.4;22…
22;21.9;22;21.9;22;22;22;22;22;22.1;22;22;22;22;22.1;22.1;22;22;21.9;22;22;22.1;22.1;22.1;22.1;22.1;22.1;22.1;22.1;22.2;22.1;22.1;22.1;22.1;22.1;22.2;22.1;22.1;22.1;22.2;22.2;22.2;22.2;22.1;22.1;22.1;22.2;22.2;22.1;22.1;22.1;22.1;22.1;22.1;22.1;22.1;22.1;22.2;22.2;22.3;22.3;22.3;22.3;22.2;22.3;22.3;22.3;22.4;22.3;22.3;22.3;22.3;22.3;22.3;22.3;22.3;22.4;22.4;22.4;22.4;22.4;22.5;22.4;22.5;22.5;22.5…
22;21.9;21.9;22;21.9;22;22;22;22;22;22;22;22.1;22.1;22;22.1;22.1;22.1;22;22;22;22.1;22.1;22.1;22.1;22.1;22.2;22.2;22.1;22.2;22.1;22.1;22.1;22.1;22.1;22;22;22.1;22.1;22.1;22.1;22.2;22.2;22.1;22.1;22.1;22.1;22.1;22.1;22.1;22.1;22.1;22.1;22.1;22.1;22.1;22.1;22.2;22.2;22.2;22.1;22.2;22.3;22.2;22.3;22.3;22.3;22.3;22.3;22.4;22.3;22.3;22.3;22.2;22.3;22.5;22.5;22.4;22.4;22.4;22.4;22.5;22.4;22.4;22.5;22.5…
22;22;21.9;21.8;21.8;22;22;22;22;22;22;22;22.1;22.1;22.1;22;22;22;22.1;22.1;22.1;22.1;22.1;22.1;22.1;22.1;22.1;22.1;22.1;22.1;22.1;22.1;22.2;22.1;22.1;22.1;22.1;22.1;22.2;22.1;22.2;22.2;22.1;22.1;22.1;22.1;22.1;22.2;22.1;22.1;22.1;22.1;22.1;22.1;22.1;22.1;22.2;22.2;22.2;22.2;22.2;22.3;22.3;22.3;22.3;22.3;22.3;22.3;22.3;22.3;22.3;22.4;22.3;22.2;22.2;22.3;22.4;22.4;22.4;22.3;22.4;22.5;22.5;22.5;22.…
21.9;21.9;22;21.9;21.9;22;22;21.9;21.9;22;21.9;22;22.1;22.1;22.1;22.1;22;22;22;22.1;22;22;22.1;22.1;22.1;22.1;22.1;22.1;22.1;22.1;22.2;22.1;22.2;22.1;22.1;22.1;22.1;22.1;22.1;22.1;22.2;22.2;22.1;22.1;22.1;22.1;22.1;22.2;22.1;22.2;22.1;22.1;22.1;22.1;22.1;22.1;22.1;22.2;22.2;22.2;22.2;22.2;22.3;22.3;22.3;22.3;22.3;22.3;22.3;22.3;22.2;22.3;22.3;22.3;22.3;22.5;22.3;22.3;22.4;22.4;22.4;22.5;22.4;22.4…
22;21.9;22;22;22;21.9;21.9;21.9;22;22.1;22;22.1;22.1;22.1;22;22;22;22.1;22;22;22;22;22.1;22;22.1;22.1;22.1;22.1;22.1;22.1;22.1;22.2;22.1;22.2;22.1;22.1;22.3;22;22.1;22.1;22.1;22.1;22.2;22.1;22.1;22.1;22.1;22.2;22.1;22.1;22.1;22.1;22.1;22.1;22.1;22.1;22.1;22.2;22.2;22.2;22.2;22.2;22.2;22.3;22.3;22.3;22.3;22.3;22.3;22.3;22.3;22.3;22.3;22.3;22.3;22.3;22.4;22.3;22.4;22.4;22.5;22.4;22.5;22.5;22.5;22.4…
22;21.9;22;21.9;21.9;21.9;21.9;22;22;22;22;22;22;22;22;22;22;22;22;22;22;22.1;22.2;22;22;22;22.2;22.1;22.1;22.1;22.1;22.2;22.1;22.2;22;22.1;22.1;22;22;22.2;22.1;22.1;22.1;22.1;22.1;22.2;22.1;22.2;22.1;22.2;22.2;22.1;22.1;22.1;22.1;22.2;22.2;22.1;22.1;22.1;22.2;22.3;22.2;22.3;22.3;22.3;22.3;22.3;22.3;22.3;22.3;22.3;22.3;22.3;22.3;22.3;22.3;22.4;22.4;22.4;22.4;22.5;22.5;22.5;22.4;22.4;22.5;22.5;22.…
22.1;21.9;21.9;21.9;21.8;21.9;22;21.9;22;22;22.1;22;22.1;22;22;22;22;22;21.9;22;22;22;22.1;22.1;22.1;22.1;22.1;22;22.1;22.1;22.2;22.1;22;22.1;22.1;22.1;22.1;22.1;22;22.1;22.2;22.1;22.1;22.1;22.1;22.1;22.2;22.1;22.1;22.1;22.1;22.1;22.1;22.1;22.2;22.1;22.2;22.1;22.1;22.2;22.1;22.3;22.2;22.3;22.3;22.3;22.3;22.3;22.3;22.4;22.3;22.3;22.3;22.3;22.3;22.3;22.3;22.3;22.4;22.3;22.4;22.4;22.4;22.4;22.4;22.5…
21.9;21.9;21.9;21.9;21.9;22;21.9;22;22;22;22.1;22.1;22.1;22;22.1;22;22;22.1;22;21.9;21.9;22;22.1;22.1;22;22.1;22.2;22.1;22.2;22.2;22.2;22.1;22.1;22.1;22;22.2;22;22;22.1;22;22.1;22.1;22.2;22.1;22.1;22.1;22.2;22.1;22.1;22.1;22.1;22.1;22.1;22.1;22.1;22.1;22.2;22.2;22.2;22.2;22.1;22.3;22.3;22.3;22.2;22.3;22.3;22.3;22.3;22.3;22.3;22.3;22.3;22.3;22.3;22.3;22.3;22.3;22.3;22.3;22.4;22.4;22.4;22.4;22.4;22…
21.9;21.9;21.9;21.9;21.9;21.9;21.9;22;21.9;22;22;22;22;22;22;22;22;22;22;22;22;22;22.1;22.1;22.1;22.1;22.1;22.1;22.1;22.1;22.1;22.1;22;22;22;22.1;22.1;22.1;22.1;22;22.1;22.1;22.1;22.1;22.1;22.2;22.2;22.1;22.1;22.1;22.1;22;22.2;22.1;22.1;22.2;22.2;22.1;22.1;22.2;22.2;22.3;22.2;22.2;22.2;22.2;22.3;22.3;22.3;22.3;22.3;22.3;22.3;22.3;22.3;22.3;22.3;22.4;22.3;22.4;22.4;22.4;22.3;22.4;22.4;22.5;22.5;22…
22;21.9;21.9;21.9;21.9;21.9;21.9;22;22;22.1;22.1;22;22.1;21.9;22;22.1;22;22;21.9;22;22;22;22.1;22.1;22.1;22.1;22.1;22.1;22.1;22.2;22.1;22.1;22.1;22.1;22.1;22;22;22;22.1;22;22.2;22.1;22.1;22.1;22.1;22.1;22.1;22.1;22.1;22.1;22.1;22.1;22.1;22.3;22;22.2;22.1;22.2;22;22.1;22.1;22.2;22.2;22.2;22.2;22.2;22.3;22.3;22.3;22.3;22.3;22.3;22.3;22.3;22.3;22.3;22.4;22.4;22.3;22.3;22.3;22.3;22.3;22.3;22.4;22.4;2…
22;21.9;21.9;21.9;21.9;21.9;21.9;21.9;22;22;22;22;22;22;22;22;22;21.9;22;22;22;22;22.1;22.1;22.1;22.2;22.1;22.1;22.1;22.1;22.2;22.1;22.1;22;22;22.2;22.2;22.1;22;22.1;22.2;22.1;22.1;22.2;22.1;22.2;22.1;22.1;22.1;22.1;22.1;22.1;22.1;22.1;22.1;22.2;22.2;22;22.2;22.2;22.2;22.2;22.1;22.2;22.2;22.2;22.2;22.3;22.3;22.3;22.3;22.3;22.3;22.3;22.3;22.3;22.3;22.4;22.3;22.3;22.3;22.3;22.3;22.3;22.4;22.4;22.4;…
22;21.9;21.9;21.9;22;22;21.9;21.9;21.9;22;22;22.1;22;22;22;22;22;22;22;22;22;22;22.1;22;22;22.1;22.1;22;22.1;22.1;22.2;22.1;22.1;22.1;22.2;22.1;22;22;22;22.1;22.1;22.1;22.2;22.1;22.1;22.1;22.2;22.2;22.1;22.1;22.1;22.1;22;22.1;22.1;22.1;22.1;22;22.1;22.2;22.2;22.2;22.2;22.2;22.2;22.2;22.2;22.2;22.3;22.3;22.3;22.2;22.3;22.3;22.2;22.3;22.3;22.3;22.3;22.3;22.4;22.3;22.4;22.4;22.4;22.4;22.4;22.4;22.5;…
22;22;21.9;21.9;21.9;21.9;21.9;21.9;22;22;22;22;22.1;22;22;22;22;22;21.9;22;22.1;22;22.1;22;22.1;22.1;22.1;22.1;22.2;22.1;22.1;22.1;22.2;22.1;22.2;22.1;22.2;22.1;22.1;22.1;22.2;22.1;22.1;22.2;22.1;22.1;22.2;22.1;22.1;22.1;22.1;22.1;22.1;22.1;22.1;22.1;22.1;22.1;22.2;22.2;22.2;22.2;22.2;22.2;22.2;22.3;22.2;22.3;22.3;22.3;22.3;22.3;22.2;22.2;22.2;22.3;22.3;22.3;22.4;22.4;22.4;22.3;22.4;22.4;22.4;22…
22;21.9;21.9;22;21.9;21.9;21.9;21.9;21.9;22;22;22;22;22;22;22;22;22;22;22;22.1;22.1;22;22.1;22.1;22.1;22.1;22.1;22.2;22.2;22.1;22.1;22.1;22.2;22.1;22.2;22.1;22.1;22.1;22.1;22.1;22.1;22.2;22.1;22.1;22.2;22.1;22.1;22.1;22.1;22;22.1;22.1;22.1;22.1;22.1;22.2;22.1;22.2;22.2;22.2;22.2;22.2;22.3;22.2;22.2;22.3;22.2;22.2;22.3;22.3;22.2;22.3;22.2;22.2;22.2;22.3;22.3;22.3;22.3;22.4;22.4;22.3;22.4;22.4;22.4…
21.9;21.9;21.9;22;21.9;22;22;22;22;22;22;22;22.1;22;22.1;22;22;22;22;22;22;22;22;22.1;22.1;22.2;22.1;22.2;22.2;22.1;22.2;22.2;22.1;22.1;22.1;22.1;22.1;22.1;22.1;22.1;22.1;22.1;22.1;22.2;22.1;22.1;22.1;22.1;22.1;22.1;22.1;22;21.9;22.1;22.1;22.1;22.1;22.1;22.1;22.2;22.2;22.2;22.2;22.2;22.2;22.3;22.2;22.2;22.3;22.3;22.3;22.2;22.2;22.2;22.2;22.3;22.3;22.3;22.3;22.3;22.4;22.4;22.3;22.4;22.4;22.4;22.4;…
22;22;22;21.9;22;21.9;21.9;21.9;22;22;22;22;22.1;22;22.1;22;22;22;22;22;22;22;22.1;22.1;22.1;22.1;22.1;22.1;22.2;22.1;22.2;22.1;22.1;22.1;22.1;22.1;22.1;22.1;22.1;22.1;22.1;22.1;22.2;22.1;22.1;22.1;22.1;22.1;22.1;22;22.1;22;22;22.1;22.1;22;22;22.1;22.1;22.2;22.2;22.2;22.2;22.2;22.2;22.2;22.2;22.3;22.3;22.3;22.2;22.2;22.2;22.2;22.3;22.3;22.3;22.3;22.3;22.3;22.3;22.3;22.3;22.4;22.4;22.4;22.4;22.4;2…
21.9;22;22;21.9;22;22;21.9;22;22;22;22;21.9;22;22.1;22;22;22.1;22;22;22;22.1;22;22.1;22.1;22;22.1;22.1;22.1;22.2;22.2;22.2;22.1;22.1;22.1;22.1;22.1;22.1;22.1;22.1;22.1;22.1;22.1;22.1;22.2;22.2;22.1;22.1;22.1;22.1;22.1;22;22.1;22;22.1;22.1;22.1;22.1;22.1;22.1;22.2;22.2;22.2;22.2;22.2;22.2;22.1;22.3;22.3;22.2;22.2;22.2;22.2;22.3;22.2;22.1;22.3;22.3;22.3;22.3;22.3;22.3;22.3;22.3;22.4;22.4;22.4;22.4;…
22;21.9;21.9;21.9;21.9;22;21.9;22;22;22;22;22;22;22;22;22.1;22;22;21.9;22;22;22;22;22.1;22.1;22.1;22.1;22.2;22.1;22.1;22.2;22.1;22.2;22;22.1;22.1;22.1;22.1;22.1;22.1;22.1;22.1;22.1;22.1;22.1;22.3;22.1;22.1;22.1;22.1;22.1;22;22.1;22.1;22.1;22;22.1;22.2;22.1;22.3;22.1;22.2;22.2;22.2;22.2;22.1;22.3;22.2;22.2;22.3;22.2;22.3;22.3;22.2;22.2;22.2;22.3;22.3;22.3;22.4;22.3;22.3;22.3;22.4;22.4;22.4;22.4;22…
22;21.9;21.9;22;21.9;21.9;22;21.9;21.9;22;21.9;22;22;22;22.1;22.1;22.1;22.1;22;22;22;22.1;22.2;22.1;22;22.1;22.1;22.1;22.2;22.2;22.2;22.2;22.2;22.1;22.1;22;22.1;22.1;22.1;22.1;22.1;22.1;22.1;22.1;22.1;22;22.1;22.1;22;22.1;22;22;22.1;22;22;22;22;22.1;22.1;22.2;22.2;22.2;22.2;22.2;22.2;22.2;22.2;22.2;22.2;22.3;22.3;22.2;22.3;22.3;22.1;22.3;22.3;22.3;22.3;22.2;22.2;22.3;22.3;22.3;22.4;22.3;22.4;22.3…
21.9;21.9;21.9;22;21.9;22;22;22;22;21.9;22;22;22;22;22;22;22.1;22.1;22;22;22;22;22.1;22.2;22.1;22.1;22.1;22.2;22.1;22.2;22.1;22.2;22.1;22.1;22.1;22.1;22.1;22;22.1;22.1;22.1;22.1;22.1;22.1;22.2;22.1;22.1;22.1;22.1;22;22.1;22;22;22.1;22;22.1;22.2;22.1;22.1;22.2;22.1;22.1;22.1;22.2;22.2;22.2;22.2;22.2;22.2;22.3;22.2;22.2;22.2;22.1;22.1;22.1;22.2;22.3;22.3;22.3;22.3;22.3;22.3;22.3;22.3;22.3;22.3;22.5…
21.9;21.9;21.9;22;21.9;21.9;22;22;22;22;22;21.9;22;22;22.1;22;22;22;22;22;22;22;22.1;22.1;22;22.1;22.1;22.1;22.1;22.2;22.1;22.1;22.1;22.1;22;22.1;22;22.1;22.1;22.1;22.1;22.1;22.1;22.1;22.1;22.1;22.1;22.1;22.1;22.2;22.1;22.1;22.1;22.2;22;22.1;22.2;22.1;22.2;22.1;22.2;22.1;22.2;22.2;22.2;22.2;22.2;22.2;22.3;22.2;22.2;22.2;22.2;22.2;22.2;22.2;22.2;22.2;22.3;22.3;22.5;22.4;22.3;22.3;22.3;22.3;22.3;22…
21.8;21.9;21.9;21.9;21.9;21.9;21.9;21.9;22;21.9;21.9;22;22;21.9;22;21.9;22;22;22;21.9;21.9;22;22;22;22.1;22.2;22.1;22.1;22.2;22.1;22.1;22.2;22;22.2;22.1;22.1;22.1;22.1;22.1;22.1;22.1;22.1;22.1;22.1;22.1;22.1;22.1;22;22.1;22.1;22.1;22.1;22.1;22.2;22;22.1;22.1;22.1;22.1;22.2;22.2;22.2;22.2;22.2;22.2;22.2;22.2;22.2;22.3;22.2;22.2;22.2;22.2;22.2;22.2;22.2;22.3;22.3;22.3;22.3;22.3;22.3;22.4;22.3;22.3;…
21.8;21.9;21.9;21.9;21.9;21.9;22;21.9;22;22;22;22;22;22;22;22;22;22;22;22;22;22;22.1;22;22.1;22.1;22.1;22.1;22.1;22.2;22.1;22.1;22.2;22;22.1;22.1;22.1;22.1;22.1;22.1;22.1;22.1;22.1;22.1;22.1;22.1;22.1;22.1;22.1;22.1;22.1;22;22.1;22.1;22.1;22.1;22.1;22.2;22.2;22.2;22.2;22.2;22.2;22.2;22.2;22.2;22.1;22.2;22.1;22.1;22.2;22.2;22.2;22.2;22.2;22.2;22.2;22.3;22.2;22.3;22.3;22.2;22.3;22.3;22.3;22.4;22.3;…
21.9;21.9;21.9;21.9;21.9;21.9;21.9;21.9;21.9;22;22;22;22;22.1;22.1;22.1;22;22;21.9;22;22;22.1;22;22.1;22.1;22.2;22.1;22.2;22.1;22.1;22.1;22.1;22.1;22.2;22.1;22.1;22.1;22.1;22.1;22.1;22.1;22.1;22.1;22.1;22.1;22.1;22.1;22.1;22;22.1;22.2;22;22;22.1;22.1;22.1;22.2;22;22.1;22.2;22.2;22.2;22.1;22.2;22.2;22.2;22.1;22.1;22.2;22.2;22.2;22.1;22.1;22.2;22.2;22.2;22.2;22.3;22.3;22.3;22.2;22.2;22.3;22.3;22.3;…
21.9;21.9;21.8;21.9;21.8;21.9;22;22;22;21.9;22;22;22;22;22.1;22;22;22;21.9;22;22;22;22;22;22.1;22.1;22.3;22.2;22.2;22.2;22.1;22.2;22.1;22.1;22;22.1;22;22.1;22.1;21.9;22.1;22.1;22.1;22.1;22.1;22.1;22;22.1;22;22;22.1;22;22;22;22.1;22.1;22.1;22.1;22;22.2;22.1;22.2;22;22;22;22.1;22.2;22.1;22.2;22.2;22.1;22.1;22.1;22.1;22.2;22.2;22.2;22.2;22.2;22.3;22.2;22.3;22.3;22.2;22.3;22.3;22.3;22.3;22.3;22.3;22.…
21.9;21.9;21.9;21.8;21.8;21.9;21.9;22;21.9;22;22;22;22.1;22;22;22;22;22;22;22;22;22;22.1;22.1;22;22.2;22.2;22.1;22.2;22.4;22.1;22.1;22.1;22.1;22.2;22.1;22.1;22.1;22;22.1;22.1;22.1;22.1;22.1;22.1;22.1;22.1;22.1;22.2;22.1;22.1;21.9;22;22;22;22.1;22.1;22.1;22.1;22.2;22.1;22.1;22.2;22.1;22.1;22.1;22.1;22.2;22.1;22.2;22.1;22.1;22.1;22.2;22.1;22.2;22.2;22.2;22.3;22.3;22.2;22.2;22.2;22.2;22.2;22.2;22.3;…
21.8;21.9;21.8;21.9;21.8;21.8;21.8;21.9;22;22;22;22;22;22;22;22;22;22;21.9;22;22;22.1;22;22;22.1;22.2;22.2;22.2;22.1;22.2;22.1;22.2;22.2;22.2;22.1;22.1;22.1;22.1;22.1;22.1;22;22.1;22;22.1;22.2;22.1;22.1;22.2;22.1;22;22.1;22.1;22;22;22.1;22.1;22.2;22.1;22.2;22.2;22.1;22.1;22.2;22.1;22.1;22.2;22.1;22.1;22.2;22.2;22.2;22.1;22.1;22.1;22.1;22.2;22.2;22.3;22.2;22.2;22.2;22.2;22.2;22.3;22.3;22.2;22.2;22…
21.9;21.9;21.8;21.8;21.8;21.9;21.9;22;21.9;22;22;22;22;22;22.1;22;22;22;22;22.1;22;22.1;22.1;22;22.1;22;22.1;22.1;22.1;22.2;22.1;22.2;22.2;22.1;22.1;22.1;22.1;22.1;22.1;22.1;22.1;22.1;22.1;22.1;22.1;22.2;22;22.1;22.1;22.1;22;22.1;22.1;22.1;22;22.1;22.1;22.1;22.1;22.1;22.2;22.2;22.1;22.1;22.1;22.1;22.1;22.2;22.2;22.1;22.2;22.1;22.1;22.1;22.1;22.2;22.1;22.2;22.2;22.2;22.3;22.3;22.3;22.2;22.2;22.2;2…
21.8;21.9;21.9;21.9;21.9;21.9;21.9;22;22;22;22;22;22.1;22.1;22;22.1;22;22.1;22;22.1;22;22;22.1;22;22.1;22;22.2;22.1;22.2;22.1;22.2;22.2;22.1;22.1;22.1;22.1;22;22;22.1;22.1;22.1;22.2;22.1;22.1;22.1;22.1;22.1;22.1;22.1;22.1;22.1;22.1;22.1;22;22;22.1;22.1;22.1;22.1;22.1;22;22;22;22.1;22.1;22.1;22.1;22.1;22.1;22.2;22.1;22.1;22.1;22.1;22.2;22.1;22.2;22.2;22.1;22.2;22.2;22.3;22.2;22.2;22.2;22.2;22.2;22…
22;21.9;21.9;21.8;21.9;21.9;22;22;22;22;22;22;22;22;22;22;22;22;22.1;22;22;22;22;22.2;22.1;22.1;22;22.2;22.2;22.2;22.1;22.1;22.2;22.1;22.1;22.1;22.1;22;22;22;22.1;22.1;22.1;22.2;22.1;22.2;22.1;22.1;22;22.1;22.1;22.1;22.1;22.1;22.1;22.1;22.1;22.1;22.1;22.2;22.1;22.2;22.1;22.1;22.1;22.1;22.2;22.1;22.3;22.1;22.1;22.1;22.2;22.1;22.1;22.2;22.2;22.1;22.2;22.2;22.2;22.2;22.2;22.2;22.2;22.2;22.2;22.3;22.…
22;21.9;21.9;21.9;21.9;21.9;21.9;21.9;21.9;22;22;22;22;22;22;22;22;22;22;22;22;22;22;22.1;22.1;22.1;22.1;22.2;22.2;22.1;22.1;22.1;22.1;22.1;22.1;22.1;22.1;22.1;22;22.1;22.1;22.1;22.1;22.3;22.1;22.2;22.2;22.1;22.1;22;22.1;22.1;22.1;22;22.1;22;22.1;22.1;22.1;22;22.1;22.2;22;22.1;22.1;22.2;22.1;22.1;22.2;22.2;22.2;22.2;22.2;22.2;22.1;22.1;22.1;22.1;22.1;22.1;22.2;22.3;22.3;22.2;22.3;22.3;22.3;22.3;2…
22;21.9;21.9;21.9;21.9;21.9;21.9;22;22;22.1;22;22;22;22;22;22;22;22;22;22;22;22;22;22.1;22;22.1;22.1;22.2;22.1;22.1;22.1;22.1;22.2;22.1;22.1;22.1;22.1;22.1;22.1;22.1;22.1;22.1;22.1;22.1;22.1;22.1;22.1;22.1;22.1;22.1;22.1;22.1;22.1;22.1;22.1;22;22.1;22;22.1;22.1;22.1;22.2;22.1;22.2;22.1;22.1;22.2;22.2;22.2;22.1;22.1;22.1;22.1;22.1;22.2;22.2;22.2;22.1;22.1;22.2;22.2;22.2;22.2;22.3;22.2;22.2;22.2;22…
22;22;22;21.9;21.9;21.9;21.9;22;21.9;22.1;22;22;22;22;22;22;22;22;22;22;22;22.1;22;22.1;22;22.1;22.1;22.1;22.2;22.2;22;22.1;22.1;22.1;22.1;22.1;22.1;22.1;22.1;22.1;22.1;22.2;22.1;22.2;22.2;22.2;22.1;22.1;22.1;22.1;22.1;22.1;22.1;22.1;22.2;22;22.1;22;22.1;22.1;22.2;22.1;22.1;22.2;22.1;22.1;22.1;22.2;22.2;22.1;22.1;22.1;22.1;22.2;22.1;22.2;22.1;22.1;22.2;22.2;22.2;22.2;22.2;22.3;22.2;22.2;22.2;22.3…
22;21.9;21.9;22;21.9;22;22;21.9;22;22.1;22;22;22;22;22.1;22;22;21.9;22;22;22;22;22;22;22;22;22.1;22.1;22.2;22.1;22.1;22.1;22.1;22.1;22.2;22.1;22;22.1;22.1;22.1;22.1;22.1;22.1;22.2;22.2;22.2;22.1;22.1;22.2;22.1;22.1;22.1;22.1;22.1;22.1;22;22.1;22.1;22.1;22.1;22.1;22.1;22.2;22.1;22.2;22.1;22.2;22.2;22.2;22.2;22.1;22.2;22.1;22.1;22.1;22.1;22.2;22.2;22.2;22.2;22.2;22.2;22.2;22.2;22.2;22.2;22.2;22.2;2…
21.9;21.9;21.9;21.9;21.9;22;22;22;21.8;22.1;22;22;22;22;22;22;22;22;21.9;22;22;22;22;22.1;22;22.1;22.1;22.1;22.1;22.1;22.1;22.2;22.1;22.1;22.1;22.1;22.1;22.1;22.1;22.1;22.1;22.1;22.1;22.1;22.2;22.1;22.1;22.1;22.1;22.1;22.2;22.1;22.1;22.1;22.1;22.1;22.1;22.1;22.2;22.2;22.1;22.1;22.1;22.1;22.1;22.2;22.2;22.2;22.2;22.2;22.1;22.1;22.1;22.1;22.1;22.2;22.2;22.2;22.2;22.2;22.2;22.2;22.2;22.2;22.2;22.3;2…
22;21.9;21.9;21.9;21.9;22;22;22;22;22;22;22;22;22;22;22;21.9;22;22;22.1;22;22;22.1;22;22;22.1;22.1;22.1;22.1;22.2;22.2;22.1;22.1;22.1;22.1;22;22;22;22.1;22.1;22.1;22.1;22.2;22.2;22.2;22.2;22.2;22.1;22.1;22.1;22.2;22.1;22.1;22;22.1;22;22.1;22.1;22.2;22.1;22.2;22.1;22.2;22.2;22.1;22.1;22.2;22.2;22.1;22.1;22.1;22.1;22.1;22.1;22.1;22.1;22.2;22.2;22.1;22.2;22.1;22.2;22.2;22.2;22.2;22.2;22.2;22.2;22.2;…
22;21.9;21.9;21.9;21.9;21.9;22;22;21.8;22;22;21.9;22;22;22;21.9;21.9;22;22;22;22;22.1;22;22;22.1;22.1;22.1;22.1;22.2;22.1;22.2;22.2;22.2;22.1;22;22;22;22;22;22;22.2;22.1;22.1;22.1;22.1;22.2;22.1;22.2;22.1;22.1;22.1;22;22;22;22.1;22.1;22.1;22.1;22.2;22.2;22.2;22.1;22.2;22.1;22.1;22.2;22.2;22.1;22.2;22.2;22.1;22.1;22.1;22.1;22.1;22.1;22.2;22.2;22.2;22.2;22.2;22.2;22.2;22.2;22.2;22.2;22.2;22.2;22.3;…
22;21.9;21.9;22;21.9;21.9;21.9;22;21.8;21.9;22;22;22;21.9;22;22;22;21.9;22;22.1;22.1;22;22;22;22;22.1;22.1;22.1;22.1;22.1;22.1;22.2;22.1;22.1;22.2;22;22.1;22;22;22.1;22.2;22.1;22.1;22.2;22.2;22.2;22.2;22.1;22;22.1;22.1;22.1;22.1;22;22;22.1;22.1;22.1;22.1;22.2;22.2;22.2;22.1;22.1;22.2;22.2;22.1;22.2;22.1;22.1;22.1;22.1;22.1;22.1;22.1;22.1;22.1;22.1;22.2;22.2;22.2;22.2;22.1;22.2;22.2;22.1;22.2;22.1…
21.9;21.9;21.9;21.9;21.9;22;21.9;21.9;21.8;22;21.9;22;22;22;21.9;21.9;22;22;22;21.9;21.9;22;22;21.9;22;22;22;22;22.1;22.1;22.1;22.1;22;22.1;22.1;22.1;22.1;22;22;22.1;22.2;22.1;22.2;22.1;22.1;22.2;22.2;22.1;22;22;22.1;22;22.1;22.1;22.1;22.1;22.1;22.1;22.1;22.1;22.1;22.2;22.2;22.2;22.1;22.1;22.2;22.1;22.1;22.1;22.2;22.1;22.1;22.1;22.1;22.1;22.1;22.1;22.1;22.1;22.2;22.2;22.2;22.2;22.1;22.1;22.1;22.2…
21.9;21.9;21.8;21.8;21.9;21.9;21.9;21.9;21.9;21.9;21.9;21.9;21.9;22;22;22;22;21.9;21.9;22;21.9;21.9;22;22;22;22;22.1;22.1;22.1;22.1;22.1;22.1;22.1;22.1;22.1;22.1;22.1;22.1;22;22.1;22.1;22.1;22.2;22.2;22.2;22.1;22.2;22.1;22.1;22.1;22;22.1;22;22;22;22.1;22.1;22.1;22.1;22.1;22.1;22.2;22.1;22.1;22;22.1;22.1;22.1;22.2;22.1;22.1;22.1;22.1;22.1;22.1;22.2;22.1;22.1;22.2;22.1;22.1;22.1;22.2;22.1;22.1;22.1…
21.9;21.9;21.9;21.9;21.9;21.9;21.8;21.9;21.8;21.9;22;22;22;22;22;21.9;22;21.9;21.9;21.9;21.9;21.9;22;22;22;22;22.1;22;22.1;22.1;22.1;22.1;22.1;22.1;22;22;22;22;22;22.1;22.1;22.1;22.1;22.1;22;22.1;22.1;22.1;22.1;22.1;22.1;22.1;22;22;22.1;22.1;22.1;22.1;22.1;22.1;22.1;22.1;22.1;22.2;22.1;22.1;22.2;22.1;22.1;22;22.1;22.1;22.1;22.1;22.1;22.2;22.1;22.2;22.1;22.1;22.1;22.1;22.1;22.1;22.1;22.1;22.1;22.1…
21.9;21.9;21.8;21.9;21.9;21.9;21.9;21.9;21.9;21.9;22;22;21.9;21.9;22;21.9;21.9;21.9;21.9;21.9;22;22;22;22.1;22;22;22;22.1;22.1;22.1;22.1;22.1;22;22.1;22.1;22.1;22.1;22;22.1;22.1;22.1;22.2;22.1;22.2;22.2;22.1;22.1;22.1;22.1;22.1;22.1;22.1;22;22;22;22;22.1;22.1;22.1;22.1;22.1;22.1;22;22;22.2;22.1;22;22.2;22.1;22.1;22.1;22.1;22.1;22.1;22.1;22.2;22.1;22.1;22.1;22.1;22.1;22.1;22;22;22.1;22.1;22.2;22.2…
21.9;21.9;21.9;21.8;21.8;21.9;21.8;21.9;21.9;21.9;21.9;21.9;22;21.9;22;22;21.9;21.9;21.9;21.9;21.9;21.9;22;22;22;22;22.1;22.1;22;22.1;22.1;22.1;22.1;22;22.1;22;22;22;22;22.1;22.1;22.1;22.2;22.2;22.1;22.1;22.1;22.2;22.1;22.1;22.1;22.1;22.1;22.1;22.1;22;22.1;22.1;22.1;22.2;22.1;22.2;22.1;22.1;22.1;22.1;22.1;22.1;22.1;22.1;22.1;22;22.1;22.1;22.1;22.2;22.1;22.1;22.1;22.1;22.1;22.1;22.1;22.1;22.2;22.2…
21.9;21.9;21.8;21.9;21.8;22;22;22;22;21.9;21.9;21.9;21.9;21.9;22;22;21.9;21.9;21.9;21.9;22;22;22.1;22;22;22;22.1;22.1;22.1;22.1;22.1;22.1;22.1;22.1;22.1;22.1;22;22;22.1;22.1;22.2;22.1;22.2;22.1;22.1;22.1;22.1;22.2;22.1;22.1;22.1;22.1;22.1;22.1;22.1;22.1;22.1;22.1;22.1;22.2;22.1;22.1;22.1;22.1;22.1;22.1;22.1;22.1;22.1;22.1;22.1;22.1;22.1;22.1;22.1;22.1;22.1;22.1;22.1;22.1;22.1;22.1;22.1;22;22.1;22…
21.9;21.9;21.9;21.9;21.8;21.8;21.9;21.9;21.9;21.9;21.9;22;22;22;22;21.9;21.9;22;21.9;22;22;22.1;22;21.9;21.9;22.1;22.1;22.1;22.1;22.1;22.1;22;22.1;22.1;22.1;22;22.1;22;22;22.1;22.1;22.2;22.1;22.2;22.2;22.1;22.2;22.1;22.2;22.1;22;22.1;22.1;22.1;22;22;22.1;22;22.1;22.1;22.1;22.1;22.1;22.1;22.1;22.1;22;22.1;22.1;22.1;22.1;22.1;22.1;22;22;22.1;22.1;22.1;22.1;22.1;22.1;22.1;22.1;22.1;22.1;22.1;22.1;22…
21.9;21.8;21.8;21.9;21.9;21.9;21.8;21.9;21.9;21.9;21.9;22;22;22;22;21.9;21.9;22;21.8;22;22;22;22;22;22.1;22.1;22.1;22.1;22.1;22.2;22.1;22.1;22;22.1;22.1;22.1;22.1;22;22;22;22.1;22.1;22;22.2;22.1;22.1;22.1;22.2;22.1;22.1;22;22;22.1;22.1;22.1;22.1;22;22.1;22.2;22.1;22.1;22.1;22.1;22.2;22.1;22.1;22.1;22.1;22.1;22.1;22.1;22.1;22.1;22.1;22.1;22.1;22.2;22.1;22.1;22.1;22.1;22.1;22.2;22.1;22.1;22.1;22.2;…
21.9;21.8;21.8;21.8;21.9;21.9;21.9;21.9;21.9;22;22;22;21.9;22;22;21.9;22;21.9;21.9;22.1;21.9;21.9;22.1;21.9;22;22;22.1;22.1;22.1;22.1;22.1;22.1;22.1;22;22.1;22.1;22.2;22;22;22;22;22.1;22.1;22.2;22.2;22.1;22.1;22.1;22.1;22.1;22.1;22.1;22.1;22.1;22.1;22;22.1;22.1;22.1;22.1;22.1;22.1;22.1;22.1;22.1;22.1;22.1;22.1;22.1;22.1;22.1;22.1;22.1;22.1;22;22;22.1;22.1;22.1;22.1;22.1;22.1;22.1;22.2;22.1;22.1;2…
21.8;21.8;21.9;21.9;21.9;21.9;21.9;21.9;21.9;21.9;21.9;21.9;21.8;22;21.9;21.9;22;21.9;22;22;21.9;21.9;22;22;22;22;22;22.1;22.1;22;22;22.1;22.1;22.1;22.1;22.1;22;22;22;22;22.1;22.1;22.1;22.1;22.1;22.2;22.1;22.2;22.1;22.1;22.1;22.1;22;22.1;22.1;22.1;22.1;22.1;22.1;22;22;22.2;22.1;22.2;22.1;22.1;22.1;22.1;22.1;22.1;22.1;22.1;22.1;22.1;22.1;22;22.1;22;22.1;22.1;22.1;22.1;22.2;22.2;22.1;22.1;22.1;22.1…
22;21.8;21.8;21.9;21.8;21.9;21.9;21.9;21.9;22;21.9;21.9;21.9;22;22.2;22;21.9;21.9;21.9;22;21.9;21.9;22;22;22;22;22;22;22;22.1;22.1;22.1;22.1;22.1;22;22.1;22;22;22;22;22;22.1;22.2;22.1;22.1;22.1;22.2;22.1;22.1;22.2;22;22.1;22;22;22.1;22;22.1;22.1;22.1;22.1;22.2;22.1;22.1;22.1;22.1;22.1;22.1;22.1;22.1;22.1;22.1;22.1;22.1;22.1;22.1;22.1;22.1;22.1;22.1;22.1;22.1;22;22.1;22.1;22.2;22.1;22.1;22.1;22;22…
22;21.8;21.8;21.9;21.9;21.8;21.8;21.9;21.9;21.9;21.9;21.9;21.9;21.9;22;22;22;22;21.9;21.8;21.9;22;21.9;22;22;22.1;22;22;22.1;22.1;22.1;22.1;22;22.1;22.1;22.1;22.1;22;22;22;22.1;22;22.1;22.3;22;22.2;22.2;22.1;22.1;22.1;22.1;22.1;22.1;22.1;22.1;22.1;22.1;22.1;22.1;22.2;22.1;22.1;22.1;22.1;22.1;22.1;22.1;22.1;22.1;22.1;22.1;22;22.1;22.1;22.1;22.1;22.1;22;22.1;22;22.1;22.1;22.1;22.1;22.1;22;22;22.2;2…
22;21.9;21.9;21.9;21.9;21.9;21.9;21.9;21.9;21.9;21.9;21.9;22;21.9;22;21.9;21.9;22;21.9;22;22;22;22;22;21.9;22;22.1;22;22.1;22.1;22;22;22.1;22.1;22.1;22.1;22.1;22;22;22.1;22.1;22.1;22.1;22.1;22.1;22.1;22.2;22.1;22.1;22.1;22.1;22;22.1;22;22;22.1;22.1;22.2;22.1;22.1;22.1;22.2;22.1;22.1;22.2;22.1;22.2;22.1;22.2;22.1;22.1;22.1;22.1;22.1;22.1;22.1;21.9;22;22.1;22.1;22;22.1;22.1;22.1;22.2;22;22.1;22.2;2…
21.9;21.9;21.9;21.9;21.9;21.9;21.8;21.9;21.8;22;21.9;21.9;21.9;22;22;22;21.9;21.9;21.9;21.9;22;21.9;22.1;22;22;22;22.1;22.1;22.2;22.1;22;22.1;22.1;22.1;22.1;22;22.1;22;22;22.1;22;22.1;22;22.1;22.1;22.1;22.1;22.2;22.1;22.1;22;22.1;22.1;22.1;21.9;22;22.1;22.1;22.2;22.2;22.1;22.1;22.2;22.1;22.1;22.1;22.1;22.1;22.1;22.1;22.1;22.1;22.1;22;22.1;22.1;22;22.1;22.1;22.1;22;22.1;22.1;22.1;22.1;22.1;22.1;22…
21.9;21.8;21.9;21.9;21.7;21.9;21.8;21.9;22;22;21.9;21.9;21.9;22;22;22;22;21.9;22;21.9;21.9;22;22;22;22;22;22.1;22.1;22.1;22.1;22.1;22.1;22.1;22.1;22.1;22.1;22;22.1;22;22.1;22.1;22.1;22.1;22.1;22.1;22.1;22.1;22.1;22.1;22.1;22;22.1;22.1;22;22.1;22;22.1;22.1;22.2;22.1;22.1;22.1;22.1;22.2;22.2;22.1;22.2;22.2;22.1;22;22.1;22;22.1;22.1;22;22;22;22.1;22.1;22.1;22.1;22.1;22.1;22.2;22.2;22.1;22.1;22.2;22.…
21.9;21.9;21.8;21.9;21.9;21.9;21.8;21.8;21.8;21.8;21.9;21.8;21.9;22;22;22;22;21.9;21.9;21.9;21.9;21.9;22;21.9;22.1;22;22.1;22.1;22.1;22.1;22.1;22.1;22.1;22.1;22.1;22;22.1;21.9;22.1;22;22.1;22.1;22.1;22.1;22.1;22.1;22.1;21.9;22.1;22.2;22.1;22.2;22.1;22.1;22.1;22.1;22.1;22;22.1;22.1;22.1;22.1;22.2;22.2;22.2;22.2;22.2;22.2;22.1;22.2;22.1;22.1;22.1;22.1;22;22.1;22;22.1;22.1;22.2;22.1;22.1;22.1;22.1;2…
21.9;21.9;21.9;21.8;21.8;21.8;21.8;22;22;21.7;22;21.9;22;22;22.1;22;21.9;22;21.9;22;21.9;21.9;21.9;22;21.9;22;22.1;22;22.1;22.1;22.1;22.1;22.1;22.1;22.1;22.1;22;21.9;22;22.1;22.1;22.1;22;22;22;22.1;22.1;22.2;22.2;22.1;22;22.1;22.1;22;22.2;22;22.1;22.1;22.1;22.1;22.1;22.2;22.2;22.2;22.2;22.1;22.2;22;22.2;22.2;22.2;22;22.1;22.1;22;22;22.1;22.1;22;22.1;22;22.1;22.1;22.1;22.1;22.1;22.1;22.1;22.2;22.2…
21.9;21.8;21.9;21.8;21.9;21.8;21.9;22;21.8;22;22;22;22;22.1;22.1;22;22;21.8;22;21.9;22;21.9;21.9;21.9;22;22.1;22.1;22.1;22.1;22.1;22.1;22.1;22.1;22.1;22;22.1;22;21.9;22;22.1;22.1;22;22;22.2;22.1;22;22.1;22.1;22.1;22.1;22.1;22;22.2;22.1;22.1;22;22.1;22.1;22.1;22.1;22.1;22.1;22.1;22.2;22.1;22.2;22.1;22;22.1;22.2;22.2;22;22.2;22.1;22;22.1;22;22.1;22.1;22.2;22.2;22.1;22.2;22.1;22.1;22;22.1;22.1;22.1;…
21.9;21.9;21.9;21.8;22;21.9;21.7;22;21.7;22;22;21.6;22;21.8;22.1;22.1;21.9;22;21.9;22.1;21.9;21.9;21.9;21.9;22.1;21.9;22.1;22;22.2;22.1;22.1;22.1;22.1;22.1;22;22;22.1;22.1;21.9;22;22.1;22.2;22.1;22.1;22;22;22;22.4;21.9;22.2;22;22.1;22.1;22.1;22.1;22;22;22.1;22.2;22.1;22.1;22.1;22.2;22.3;22.2;22.1;22.1;22.2;22.2;22;22.2;22.2;22.1;22.2;21.9;22.2;21.9;22.1;22.1;22.2;22;22.1;22.1;22.1;22.1;22.1;22.1;…
Time Played: 00:00:06
22.4;22.4;22.4;22.3;22.3;22.3;22.3;22.3;22.3;22.3;22.3;22.2;22.2;22.2;22.3;22.4;22.2;22.3;22.2;22.2;22.2;22.3;22.2;22.2;22.3;22.2;22.2;22.2;22.3;22.2;22.3;22.1;22.2;22.1;22.1;22.1;22.1;22.1;22.1;22.1;22.1;22;22.1;22;22;22.1;22;22;22.1;22.1;22.1;22.1;22.1;22;22.1;21.9;22.1;22.1;22.1;22.1;22.1;22.1;22.1;22.1;22.1;22.1;22.1;22.1;22.1;22.1;22.1;22.1;22;22.1;22.1;22.1;22.1;22.1;22;22;22;21.9;21.9;21.9…
22.6;22.4;22.4;22.5;22.3;22.4;22.4;22.3;22.4;22.3;22.3;22.3;22.3;22.3;22.3;22.3;22.4;22.4;22.2;22.4;22.2;22.3;22.3;22.3;22.3;22.2;22.2;22.3;22.2;22.3;22.3;22.1;22.1;22.1;22.1;22.1;22.1;22.1;22.2;22.2;22.2;22.1;22.1;22.2;22.1;22.1;22.1;22.1;22.1;22.1;22;22;22;22;22;22.1;22.1;22.1;22.1;22.1;22.1;22.1;22.1;22.1;22.1;22.1;22.1;22.2;22.2;22.1;22.2;22.2;22.1;22;22.1;22.1;22;22;21.9;21.9;22;21.9;21.9;21…
22.6;22.5;22.4;22.4;22.4;22.5;22.4;22.4;22.4;22.5;22.4;22.4;22.4;22.3;22.3;22.5;22.3;22.4;22.4;22.3;22.3;22.3;22.3;22.4;22.4;22.4;22.4;22.4;22.3;22.3;22.3;22.2;22.2;22.1;22.1;22.2;22.1;22.2;22.2;22.2;22.1;22.2;22.2;22.2;22.2;22.1;22.1;22.1;22.1;22;22.1;22;22.1;22.1;22.1;22.2;22.1;22.2;22.2;22.1;22.2;22.1;22.1;22.2;22.2;22.2;22.2;22.2;22.2;22.2;22.2;22.1;22.1;22.1;22.1;22.1;22;22.1;22.1;22;22;22;2…
22.5;22.6;22.5;22.5;22.5;22.5;22.6;22.5;22.5;22.7;22.5;22.4;22.4;22.5;22.5;22.5;22.3;22.4;22.4;22.4;22.3;22.5;22.3;22.5;22.4;22.4;22.4;22.4;22.3;22.2;22.3;22.2;22.3;22.4;22.3;22.3;22.2;22.2;22.3;22.3;22.3;22.1;22.2;22.1;22.2;22.1;22.1;22.1;22.1;22.1;22.1;22.2;22.2;22;22.2;22.2;22.2;22.1;22.2;22.1;22.2;22.2;22.2;22.2;22.3;22.2;22.2;22.2;22.2;22.2;22.2;22.2;22.1;22.1;22.1;22.1;22.1;22.2;22;22.1;22;…
22.5;22.5;22.5;22.6;22.4;22.6;22.5;22.4;22.5;22.6;22.5;22.5;22.5;22.5;22.5;22.5;22.5;22.5;22.5;22.5;22.5;22.4;22.5;22.4;22.4;22.5;22.3;22.4;22.6;22.3;22.3;22.4;22.3;22.2;22.4;22.3;22.3;22.3;22.4;22.3;22.3;22.4;22.4;22.3;22.3;22.2;22.2;22.2;22.2;22.2;22.2;22.1;22.2;22.2;22.2;22.2;22.3;22.2;22.2;22.3;22.3;22.4;22.3;22.2;22.2;22.2;22.4;22.2;22.2;22.2;22.2;22.3;22.2;22.1;22.2;22.1;22.2;22.1;22;22;22.…
22.9;22.5;22.5;22.5;22.5;22.5;22.5;22.4;22.7;22.6;22.5;22.4;22.4;22.5;22.5;22.4;22.3;22.3;22.5;22.4;22.5;22.5;22.3;22.5;22.4;22.6;22.5;22.4;22.3;22.5;22.5;22.4;22.5;22.5;22.5;22.4;22.3;22.3;22.3;22.4;22.4;22.4;22.4;22.2;22.4;22.1;22.5;22.2;22.3;22.4;22.3;22.2;22.2;22.2;22.3;22.2;22.3;22.2;22.4;22.4;22.3;22.3;22.5;22.3;22.3;22.2;22.4;22.4;22.3;22.4;22.3;22.4;22.1;22.2;22.1;22.3;22.1;22.2;22.1;22.1…
22.5;22.6;22.5;22.5;22.4;22.4;22.5;22.5;22.4;22.5;22.5;22.5;22.5;22.5;22.3;22.5;22.5;22.5;22.5;22.5;22.4;22.5;22.4;22.5;22.6;22.6;22.5;22.4;22.6;22.6;22.5;22.5;22.5;22.4;22.6;22.4;22.4;22.4;22.3;22.5;22.5;22.5;22.4;22.4;22.4;22.3;22.4;22.2;22.4;22.4;22.3;22.4;22.3;22.4;22.3;22.3;22.4;22.3;22.4;22.4;22.4;22.4;22.4;22.4;22.4;22.4;22.4;22.4;22.4;22.4;22.3;22.3;22.2;22;22.2;22.1;22.1;22.1;22;22;22.1;…
22.6;22.6;22.6;22.5;22.6;22.5;22.4;22.5;22.4;22.5;22.4;22.3;22.5;22.4;22.4;22.4;22.5;22.6;22.5;22.5;22.5;22.5;22.5;22.5;22.6;22.5;22.5;22.5;22.6;22.6;22.5;22.5;22.5;22.5;22.5;22.2;22.5;22.5;22.4;22.5;22.4;22.4;22.5;22.5;22.5;22.4;22.4;22.5;22.4;22.5;22.5;22.5;22.5;22.3;22.5;22.3;22.5;22.3;22.4;22.5;22.4;22.5;22.6;22.5;22.5;22.4;22.5;22.4;22.4;22.4;22.3;22.5;22.3;22.3;22.2;22.3;22.3;22.2;22.1;22.1…
22.6;22.5;22.6;22.5;22.5;22.5;22.4;22.5;22.4;22.5;22.5;22.4;22.4;22.5;22.5;22.5;22.4;22.4;22.5;22.5;22.4;22.5;22.5;22.6;22.6;22.5;22.6;22.6;22.5;22.5;22.5;22.5;22.5;22.4;22.5;22.5;22.5;22.5;22.5;22.4;22.5;22.5;22.5;22.5;22.5;22.5;22.5;22.5;22.5;22.5;22.5;22.6;22.5;22.5;22.6;22.6;22.6;22.5;22.7;22.7;22.6;22.7;22.6;22.5;22.5;22.4;22.5;22.5;22.5;22.5;22.4;22.5;22.4;22.4;22.3;22.4;22.2;22.4;22.2;22.3…
22.6;22.6;22.6;22.5;22.4;22.4;22.5;22.4;22.4;22.5;22.5;22.5;22.5;22.6;22.5;22.5;22.4;22.6;22.5;22.4;22.5;22.5;22.5;22.6;22.5;22.6;22.6;22.6;22.7;22.5;22.5;22.5;22.5;22.5;22.5;22.5;22.5;22.4;22.5;22.5;22.5;22.5;22.5;22.5;22.4;22.5;22.5;22.5;22.5;22.5;22.5;22.5;22.5;22.4;22.6;22.6;22.6;22.6;22.6;22.6;22.6;22.7;22.6;22.6;22.6;22.6;22.6;22.5;22.5;22.5;22.5;22.5;22.4;22.5;22.5;22.5;22.4;22.4;22.3;22.3…
22.5;22.5;22.6;22.6;22.5;22.6;22.5;22.5;22.5;22.5;22.5;22.5;22.5;22.5;22.5;22.5;22.4;22.5;22.4;22.5;22.5;22.5;22.6;22.6;22.6;22.6;22.6;22.6;22.6;22.5;22.6;22.5;22.5;22.5;22.5;22.4;22.5;22.5;22.5;22.5;22.6;22.5;22.5;22.5;22.5;22.6;22.5;22.5;22.5;22.5;22.5;22.5;22.4;22.5;22.5;22.5;22.6;22.6;22.6;22.6;22.6;22.6;22.6;22.6;22.7;22.6;22.6;22.5;22.6;22.4;22.6;22.5;22.4;22.4;22.4;22.4;22.4;22.4;22.4;22.4…
22.6;22.6;22.5;22.5;22.5;22.6;22.6;22.5;22.4;22.6;22.5;22.5;22.5;22.5;22.6;22.5;22.4;22.5;22.5;22.5;22.4;22.6;22.6;22.6;22.6;22.6;22.6;22.6;22.5;22.5;22.6;22.5;22.5;22.4;22.5;22.5;22.5;22.5;22.5;22.5;22.6;22.5;22.5;22.5;22.6;22.5;22.5;22.5;22.5;22.5;22.5;22.5;22.5;22.6;22.5;22.6;22.6;22.6;22.6;22.6;22.6;22.6;22.6;22.6;22.6;22.6;22.6;22.6;22.6;22.5;22.6;22.4;22.6;22.4;22.5;22.4;22.4;22.5;22.4;22.3…
22.6;22.5;22.6;22.4;22.6;22.5;22.5;22.4;22.5;22.5;22.6;22.5;22.5;22.5;22.5;22.5;22.4;22.5;22.5;22.5;22.5;22.5;22.4;22.6;22.5;22.6;22.6;22.5;22.5;22.6;22.5;22.5;22.5;22.5;22.5;22.5;22.5;22.5;22.5;22.5;22.5;22.5;22.6;22.5;22.6;22.5;22.5;22.5;22.5;22.5;22.5;22.5;22.5;22.5;22.5;22.5;22.6;22.5;22.6;22.7;22.6;22.6;22.6;22.6;22.6;22.6;22.6;22.6;22.6;22.5;22.5;22.6;22.5;22.4;22.5;22.4;22.4;22.4;22.4;22.4…
22.6;22.5;22.5;22.5;22.4;22.5;22.5;22.5;22.5;22.5;22.5;22.6;22.5;22.6;22.5;22.6;22.6;22.4;22.5;22.5;22.5;22.5;22.6;22.6;22.6;22.6;22.5;22.5;22.5;22.5;22.6;22.5;22.4;22.5;22.6;22.5;22.5;22.5;22.5;22.5;22.5;22.5;22.5;22.5;22.5;22.5;22.5;22.6;22.6;22.5;22.5;22.5;22.5;22.5;22.5;22.6;22.6;22.6;22.6;22.6;22.7;22.7;22.6;22.6;22.6;22.6;22.6;22.5;22.5;22.5;22.5;22.5;22.5;22.4;22.4;22.4;22.3;22.4;22.3;22.4…
22.6;22.5;22.5;22.5;22.5;22.5;22.5;22.4;22.4;22.5;22.5;22.5;22.5;22.5;22.5;22.5;22.4;22.5;22.5;22.4;22.4;22.5;22.5;22.6;22.6;22.5;22.6;22.5;22.5;22.5;22.6;22.6;22.6;22.6;22.4;22.5;22.5;22.5;22.5;22.5;22.5;22.5;22.5;22.5;22.5;22.5;22.5;22.5;22.6;22.5;22.5;22.6;22.6;22.5;22.5;22.5;22.6;22.6;22.6;22.6;22.5;22.6;22.6;22.6;22.6;22.6;22.6;22.5;22.6;22.5;22.5;22.4;22.4;22.4;22.4;22.4;22.4;22.4;22.3;22.4…
22.5;22.5;22.6;22.6;22.3;22.5;22.4;22.5;22.4;22.5;22.5;22.5;22.5;22.5;22.5;22.5;22.5;22.5;22.4;22.6;22.5;22.6;22.6;22.6;22.5;22.6;22.6;22.6;22.6;22.6;22.6;22.6;22.6;22.5;22.6;22.6;22.5;22.5;22.4;22.6;22.6;22.5;22.5;22.5;22.5;22.5;22.5;22.6;22.6;22.5;22.6;22.5;22.5;22.5;22.5;22.5;22.5;22.6;22.6;22.7;22.7;22.6;22.6;22.6;22.6;22.6;22.6;22.6;22.5;22.5;22.5;22.5;22.4;22.4;22.4;22.3;22.3;22.3;22.3;22.3…
22.5;22.5;22.5;22.4;22.5;22.5;22.5;22.5;22.4;22.4;22.5;22.5;22.5;22.5;22.5;22.4;22.4;22.5;22.5;22.5;22.4;22.4;22.6;22.5;22.6;22.6;22.5;22.5;22.6;22.6;22.6;22.5;22.6;22.6;22.6;22.5;22.5;22.6;22.5;22.6;22.5;22.5;22.6;22.5;22.5;22.5;22.5;22.5;22.5;22.6;22.5;22.5;22.5;22.5;22.5;22.5;22.5;22.7;22.6;22.6;22.6;22.6;22.6;22.6;22.6;22.6;22.5;22.4;22.5;22.5;22.4;22.5;22.4;22.4;22.3;22.3;22.3;22.3;22.3;22.2…
22.5;22.5;22.5;22.5;22.6;22.5;22.5;22.4;22.4;22.5;22.5;22.4;22.5;22.7;22.5;22.5;22.5;22.5;22.5;22.6;22.4;22.5;22.5;22.5;22.6;22.6;22.6;22.6;22.7;22.5;22.6;22.6;22.6;22.5;22.6;22.5;22.5;22.5;22.5;22.6;22.5;22.6;22.6;22.5;22.5;22.5;22.6;22.6;22.6;22.6;22.6;22.5;22.5;22.5;22.5;22.6;22.6;22.6;22.7;22.6;22.5;22.4;22.5;22.6;22.5;22.5;22.6;22.4;22.5;22.4;22.5;22.5;22.4;22.3;22.2;22.3;22.3;22.3;22.2;22.2…
22.6;22.5;22.5;22.5;22.6;22.3;22.6;22.4;22.4;22.5;22.5;22.5;22.6;22.6;22.5;22.5;22.5;22.5;22.5;22.6;22.6;22.6;22.5;22.6;22.6;22.5;22.5;22.7;22.6;22.6;22.6;22.5;22.6;22.6;22.5;22.6;22.6;22.6;22.6;22.6;22.5;22.6;22.5;22.5;22.7;22.6;22.6;22.6;22.6;22.5;22.5;22.5;22.5;22.6;22.5;22.5;22.5;22.6;22.7;22.6;22.6;22.5;22.5;22.5;22.5;22.5;22.5;22.6;22.5;22.5;22.4;22.5;22.4;22.2;22.3;22.4;22.3;22.3;22.3;22.2…
22.5;22.5;22.5;22.5;22.4;22.5;22.5;22.5;22.4;22.5;22.5;22.5;22.5;22.6;22.6;22.4;22.6;22.6;22.5;22.5;22.5;22.6;22.6;22.5;22.6;22.5;22.5;22.6;22.6;22.6;22.5;22.6;22.5;22.6;22.7;22.5;22.5;22.6;22.6;22.5;22.6;22.6;22.6;22.5;22.5;22.6;22.5;22.6;22.6;22.6;22.6;22.5;22.5;22.5;22.6;22.5;22.7;22.5;22.6;22.6;22.5;22.5;22.5;22.5;22.4;22.5;22.4;22.4;22.5;22.4;22.4;22.4;22.4;22.3;22.2;22.2;22.3;22.3;22.2;22.2…
22.5;22.5;22.5;22.5;22.6;22.5;22.5;22.5;22.4;22.6;22.6;22.5;22.6;22.7;22.5;22.5;22.5;22.5;22.5;22.5;22.6;22.5;22.5;22.5;22.6;22.5;22.6;22.6;22.5;22.5;22.5;22.5;22.6;22.5;22.6;22.5;22.5;22.6;22.6;22.6;22.6;22.5;22.6;22.5;22.7;22.6;22.6;22.6;22.6;22.6;22.7;22.5;22.5;22.5;22.5;22.6;22.5;22.6;22.6;22.6;22.5;22.5;22.6;22.5;22.5;22.5;22.5;22.4;22.4;22.5;22.5;22.4;22.4;22.4;22.3;22.2;22.3;22.2;22.2;22.2…
22.5;22.5;22.5;22.5;22.6;22.6;22.6;22.5;22.4;22.5;22.6;22.5;22.6;22.6;22.7;22.6;22.6;22.5;22.5;22.5;22.5;22.5;22.6;22.6;22.6;22.5;22.6;22.6;22.7;22.6;22.6;22.6;22.6;22.6;22.6;22.6;22.6;22.6;22.6;22.6;22.6;22.6;22.6;22.6;22.6;22.5;22.6;22.6;22.6;22.6;22.6;22.5;22.5;22.5;22.5;22.6;22.5;22.6;22.6;22.6;22.5;22.5;22.5;22.5;22.5;22.5;22.4;22.5;22.4;22.4;22.4;22.4;22.4;22.3;22.3;22.3;22.2;22.2;22.1;22;2…
22.6;22.5;22.5;22.4;22.5;22.5;22.5;22.5;22.5;22.5;22.5;22.5;22.6;22.6;22.6;22.5;22.5;22.5;22.5;22.5;22.6;22.5;22.6;22.6;22.6;22.5;22.6;22.6;22.6;22.6;22.6;22.6;22.7;22.6;22.7;22.6;22.6;22.7;22.6;22.6;22.6;22.6;22.6;22.6;22.6;22.6;22.6;22.6;22.6;22.6;22.6;22.5;22.5;22.5;22.5;22.5;22.5;22.5;22.7;22.5;22.5;22.5;22.5;22.5;22.5;22.5;22.5;22.5;22.4;22.4;22.4;22.3;22.3;22.3;22.1;22.2;22.2;22.2;22.2;22.2…
22.5;22.5;22.5;22.5;22.5;22.5;22.4;22.4;22.4;22.5;22.5;22.6;22.5;22.6;22.5;22.5;22.5;22.6;22.5;22.6;22.5;22.5;22.6;22.6;22.6;22.6;22.6;22.6;22.6;22.7;22.6;22.6;22.7;22.6;22.6;22.6;22.6;22.6;22.6;22.6;22.6;22.7;22.6;22.7;22.6;22.6;22.6;22.6;22.6;22.5;22.5;22.5;22.5;22.5;22.5;22.5;22.5;22.5;22.6;22.5;22.6;22.5;22.5;22.5;22.5;22.5;22.5;22.5;22.4;22.4;22.4;22.3;22.2;22.3;22.2;22.2;22.2;22.1;22.2;22;2…
22.5;22.5;22.5;22.5;22.5;22.5;22.4;22.4;22.4;22.5;22.6;22.5;22.5;22.5;22.6;22.6;22.5;22.5;22.5;22.5;22.6;22.5;22.6;22.6;22.7;22.6;22.7;22.7;22.7;22.6;22.6;22.7;22.7;22.6;22.7;22.7;22.7;22.7;22.6;22.6;22.6;22.7;22.6;22.6;22.6;22.6;22.6;22.6;22.5;22.5;22.6;22.5;22.5;22.5;22.5;22.5;22.5;22.5;22.7;22.5;22.5;22.5;22.5;22.4;22.4;22.5;22.4;22.4;22.4;22.3;22.3;22.3;22.2;22.2;22.1;22.1;22.1;22.1;22.1;22;2…
22.5;22.5;22.5;22.5;22.4;22.4;22.5;22.4;22.4;22.5;22.5;22.5;22.6;22.6;22.5;22.6;22.6;22.5;22.5;22.5;22.5;22.6;22.6;22.5;22.6;22.6;22.6;22.6;22.6;22.6;22.6;22.7;22.7;22.6;22.6;22.6;22.6;22.6;22.6;22.6;22.6;22.6;22.6;22.6;22.6;22.6;22.6;22.6;22.6;22.5;22.5;22.5;22.5;22.5;22.5;22.5;22.5;22.5;22.6;22.5;22.5;22.5;22.5;22.5;22.4;22.4;22.4;22.4;22.2;22.3;22.3;22.3;22.2;22.1;22.1;22.2;22.1;22.1;22;21.9;2…
22.5;22.5;22.5;22.5;22.4;22.5;22.5;22.5;22.4;22.5;22.5;22.5;22.5;22.7;22.5;22.6;22.5;22.5;22.5;22.5;22.6;22.6;22.6;22.6;22.7;22.6;22.7;22.7;22.6;22.7;22.6;22.7;22.7;22.6;22.7;22.7;22.6;22.7;22.6;22.6;22.7;22.7;22.7;22.6;22.6;22.6;22.6;22.7;22.6;22.6;22.6;22.4;22.5;22.5;22.5;22.5;22.5;22.5;22.5;22.5;22.5;22.4;22.3;22.4;22.4;22.4;22.4;22.4;22.3;22.3;22.2;22.1;22.1;22.1;22.1;22.1;22.1;22.1;22.1;21.8…
22.5;22.5;22.5;22.5;22.5;22.4;22.5;22.5;22.5;22.5;22.4;22.6;22.6;22.6;22.4;22.5;22.6;22.6;22.5;22.4;22.5;22.6;22.4;22.6;22.6;22.6;22.6;22.7;22.6;22.7;22.7;22.7;22.6;22.6;22.7;22.6;22.6;22.6;22.6;22.5;22.6;22.7;22.6;22.6;22.6;22.6;22.6;22.6;22.5;22.5;22.6;22.5;22.5;22.4;22.4;22.5;22.5;22.5;22.6;22.4;22.5;22.4;22.3;22.4;22.4;22.4;22.3;22.3;22.3;22.3;22.2;22.1;22.1;22;21.9;22.1;21.9;22;21.8;21.8;21.…
22.5;22.4;22.5;22.5;22.5;22.5;22.5;22.4;22.5;22.5;22.6;22.5;22.6;22.5;22.6;22.5;22.6;22.6;22.6;22.6;22.6;22.5;22.6;22.6;22.6;22.6;22.6;22.6;22.7;22.6;22.7;22.7;22.7;22.6;22.7;22.6;22.6;22.6;22.7;22.7;22.7;22.7;22.6;22.6;22.6;22.6;22.6;22.6;22.6;22.6;22.5;22.4;22.5;22.4;22.4;22.5;22.5;22.5;22.5;22.4;22.4;22.4;22.3;22.4;22.4;22.4;22.4;22.3;22.3;22.2;22.1;22.2;22.1;22.1;22;22;21.9;21.9;21.9;21.8;21.…
22.6;22.5;22.5;22.4;22.4;22.5;22.5;22.4;22.5;22.4;22.6;22.5;22.5;22.6;22.5;22.5;22.6;22.6;22.5;22.6;22.6;22.6;22.6;22.6;22.6;22.6;22.6;22.6;22.6;22.7;22.6;22.7;22.7;22.7;22.7;22.7;22.5;22.5;22.6;22.6;22.7;22.6;22.6;22.6;22.6;22.6;22.6;22.6;22.5;22.5;22.5;22.4;22.5;22.4;22.4;22.4;22.4;22.3;22.5;22.4;22.3;22.4;22.3;22.3;22.3;22.3;22.3;22.2;22.1;22.2;22.1;22.1;22;22.1;21.9;21.9;21.9;21.8;21.7;21.7;2…
22.5;22.5;22.5;22.4;22.5;22.4;22.5;22.5;22.4;22.5;22.6;22.4;22.5;22.5;22.6;22.5;22.6;22.6;22.6;22.5;22.5;22.6;22.6;22.6;22.6;22.6;22.6;22.6;22.6;22.6;22.6;22.7;22.6;22.6;22.6;22.5;22.5;22.6;22.6;22.7;22.6;22.6;22.6;22.7;22.6;22.5;22.5;22.5;22.5;22.5;22.5;22.5;22.5;22.4;22.4;22.4;22.4;22.4;22.5;22.4;22.4;22.3;22.3;22.3;22.3;22.3;22.2;22.2;22.1;22.1;22;22.1;22.1;21.9;21.8;21.9;21.8;21.8;21.6;21.6;2…
22.6;22.5;22.5;22.5;22.4;22.4;22.4;22.5;22.4;22.5;22.5;22.5;22.6;22.5;22.5;22.5;22.6;22.6;22.5;22.7;22.6;22.5;22.6;22.7;22.6;22.6;22.6;22.7;22.6;22.6;22.7;22.6;22.6;22.7;22.7;22.7;22.5;22.6;22.7;22.7;22.6;22.7;22.7;22.5;22.7;22.6;22.5;22.5;22.6;22.5;22.4;22.4;22.4;22.4;22.4;22.3;22.4;22.4;22.3;22.1;22.3;22.2;22.3;22.3;22.3;22.3;22.2;22.1;22.1;22.1;22.1;22;22;22;21.8;21.8;21.7;21.7;21.7;21.6;21.7;…
22.6;22.5;22.4;22.5;22.4;22.5;22.5;22.5;22.5;22.5;22.5;22.5;22.6;22.6;22.5;22.5;22.5;22.5;22.5;22.6;22.6;22.6;22.6;22.7;22.7;22.7;22.7;22.7;22.6;22.7;22.7;22.7;22.7;22.7;22.7;22.6;22.7;22.7;22.7;22.5;22.6;22.5;22.7;22.6;22.7;22.5;22.4;22.5;22.5;22.4;22.4;22.5;22.4;22.4;22.4;22.4;22.4;22.4;22.5;22.3;22.3;22.2;22.2;22.3;22.2;22.2;22.3;22.2;22.2;22.1;22.1;22.1;21.9;21.9;21.9;21.8;21.7;21.7;21.6;21.6…
22.5;22.5;22.5;22.5;22.5;22.5;22.5;22.5;22.4;22.6;22.6;22.5;22.5;22.6;22.6;22.6;22.6;22.6;22.6;22.6;22.6;22.7;22.6;22.7;22.7;22.7;22.7;22.7;22.7;22.7;22.7;22.7;22.7;22.6;22.7;22.6;22.6;22.6;22.6;22.7;22.7;22.6;22.5;22.7;22.6;22.6;22.5;22.6;22.4;22.5;22.5;22.4;22.4;22.4;22.3;22.4;22.4;22.3;22.3;22.5;22.2;22.3;22.2;22.3;22.3;22.2;22.2;22;22;22.1;22.1;22.1;21.9;21.8;21.7;21.7;21.7;21.7;21.7;21.6;21.…
22.5;22.5;22.4;22.5;22.5;22.5;22.5;22.5;22.4;22.5;22.5;22.5;22.5;22.6;22.6;22.6;22.5;22.6;22.6;22.6;22.6;22.6;22.6;22.7;22.6;22.7;22.7;22.7;22.7;22.7;22.7;22.7;22.8;22.6;22.6;22.6;22.6;22.6;22.6;22.7;22.7;22.6;22.7;22.7;22.6;22.5;22.5;22.5;22.5;22.4;22.5;22.4;22.4;22.4;22.4;22.4;22.3;22.4;22.4;22.3;22.4;22.2;22.4;22.2;22.2;22.2;22.2;22;22;22;22;21.8;21.8;21.7;21.7;21.8;21.8;21.7;21.7;21.7;21.7;21…
22.5;22.5;22.5;22.5;22.5;22.5;22.5;22.5;22.5;22.6;22.5;22.6;22.6;22.6;22.6;22.6;22.6;22.6;22.6;22.6;22.6;22.6;22.7;22.6;22.7;22.7;22.7;22.6;22.8;22.7;22.8;22.7;22.7;22.7;22.6;22.7;22.6;22.7;22.6;22.7;22.7;22.6;22.7;22.6;22.5;22.5;22.5;22.5;22.5;22.5;22.4;22.4;22.4;22.4;22.3;22.4;22.3;22.3;22.4;22.3;22.3;22.2;22.2;22.2;22.1;22.1;22.1;22;22;21.9;22;21.8;21.8;21.7;21.7;21.7;21.7;21.7;21.7;21.7;21.7;…
22.5;22.5;22.5;22.5;22.5;22.5;22.5;22.5;22.4;22.6;22.6;22.5;22.6;22.6;22.5;22.6;22.6;22.5;22.7;22.7;22.6;22.6;22.6;22.7;22.7;22.7;22.6;22.7;23.1;22.7;22.7;22.8;22.8;22.7;22.7;22.6;22.7;22.6;22.6;22.6;22.7;22.7;22.7;22.6;22.5;22.5;22.5;22.5;22.5;22.4;22.5;22.4;22.4;22.4;22.3;22.3;22.3;22.3;22.3;22.2;22.2;22.2;22.2;22.2;22.2;22.1;22;22;22;22;21.8;21.8;21.7;21.7;21.7;21.7;21.8;21.7;21.6;21.7;21.7;21…
22.6;22.5;22.6;22.5;22.6;22.6;22.5;22.6;22.4;22.6;22.6;22.5;22.5;22.6;22.6;22.6;22.5;22.6;22.6;22.7;22.6;22.6;22.7;22.7;22.7;22.8;22.7;22.7;22.7;22.8;22.7;22.7;22.8;22.7;22.7;22.7;22.6;22.7;22.6;22.7;22.6;22.6;22.6;22.5;22.6;22.5;22.5;22.6;22.5;22.5;22.4;22.4;22.4;22.3;22.3;22.2;22.3;22.3;22.3;22.1;22.2;22.2;22.2;22.1;22.1;22.1;21.9;21.9;21.9;21.8;21.8;21.8;21.7;21.6;21.7;21.7;21.7;21.8;21.7;21.7…
22.5;22.5;22.4;22.6;22.5;22.6;22.6;22.5;22.6;22.5;22.7;22.5;22.5;22.6;22.6;22.6;22.6;22.6;22.6;22.6;22.7;22.7;22.7;22.8;22.8;22.7;22.8;22.7;22.7;22.7;22.7;22.8;22.7;22.7;22.7;22.7;22.6;22.6;22.7;22.6;22.6;22.7;22.5;22.5;22.5;22.5;22.4;22.5;22.4;22.4;22.4;22.4;22.4;22.4;22.3;22.3;22.2;22.2;22.4;22.1;22.2;22.1;22.1;22.1;22;22;21.9;21.8;21.8;21.8;21.8;21.8;21.6;21.7;21.7;21.7;21.7;21.8;21.8;21.8;21.…
22.5;22.5;22.5;22.5;22.6;22.5;22.5;22.6;22.4;22.5;22.6;22.6;22.6;22.7;22.6;22.6;22.6;22.6;22.6;22.6;22.5;22.7;22.8;22.7;22.7;22.7;22.7;22.7;22.7;22.7;22.7;22.7;22.7;22.7;22.7;22.6;22.6;22.7;22.7;22.6;22.6;22.6;22.6;22.6;22.5;22.5;22.5;22.5;22.4;22.4;22.4;22.3;22.4;22.3;22.3;22.3;22.1;22.3;22.2;22.2;22.1;22.1;22.1;22.1;21.9;22;21.9;21.8;21.9;21.8;21.8;21.8;21.7;21.7;21.7;21.6;21.7;21.8;21.8;21.7;2…
22.6;22.6;22.5;22.5;22.5;22.5;22.6;22.5;22.5;22.6;22.6;22.5;22.6;22.6;22.6;22.7;22.6;22.6;22.7;22.6;22.7;22.7;22.6;22.7;22.8;22.8;22.8;22.7;22.7;22.7;22.7;22.7;22.7;22.7;22.6;22.7;22.7;22.7;22.7;22.6;22.7;22.6;22.6;22.5;22.5;22.5;22.5;22.4;22.4;22.5;22.5;22.3;22.3;22.3;22.3;22.3;22.2;22.2;22.2;22.1;22.1;22.1;22.1;21.9;21.9;21.9;21.8;21.8;21.8;21.7;21.8;21.8;21.7;21.7;21.7;21.7;21.7;21.8;21.8;21.8…
22.6;22.5;22.5;22.6;22.6;22.6;22.5;22.5;22.5;22.6;22.6;22.6;22.7;22.7;22.6;22.6;22.6;22.7;22.6;22.6;22.7;22.7;22.6;22.7;22.8;22.8;22.7;22.7;22.7;22.7;22.7;22.7;22.7;22.7;22.7;22.6;22.6;22.6;22.7;22.7;22.6;22.6;22.5;22.5;22.5;22.5;22.4;22.4;22.4;22.4;22.4;22.4;22.3;22.2;22.3;22.2;22.2;22.2;22.2;22.1;22.1;22;21.9;22;21.9;21.8;21.8;21.7;21.8;21.7;21.8;21.8;21.7;21.7;21.7;21.6;21.7;21.8;21.7;21.7;21.…
22.6;22.5;22.5;22.5;22.6;22.5;22.6;22.5;22.5;22.5;22.6;22.6;22.6;22.7;22.6;22.6;22.6;22.6;22.7;22.7;22.7;22.7;22.6;22.7;22.7;22.7;22.7;22.8;22.7;22.7;22.7;22.7;22.7;22.6;22.7;22.6;22.6;22.7;22.6;22.6;22.6;22.5;22.6;22.4;22.5;22.5;22.3;22.6;22.4;22.4;22.3;22.3;22.4;22.3;22.2;22.2;22.1;22.2;22.1;22;22;21.9;22;21.9;21.9;21.8;21.8;21.9;21.8;21.8;21.8;21.8;21.7;21.8;21.6;21.8;21.7;21.8;21.8;21.8;21.8;…
22.6;22.6;22.5;22.6;22.5;22.5;22.6;22.5;22.5;22.6;22.6;22.6;22.6;22.6;22.6;22.6;22.6;22.7;22.6;22.7;22.7;22.7;22.7;22.8;22.7;22.8;22.7;22.7;22.7;22.6;22.7;22.7;22.7;22.6;22.6;22.6;22.6;22.6;22.6;22.6;22.6;22.6;22.5;22.6;22.3;22.4;22.4;22.4;22.4;22.4;22.4;22.3;22.3;22.2;22.2;22.1;22.1;22.1;22;22.1;21.9;21.9;21.9;21.8;21.8;21.8;21.8;21.9;21.8;21.7;21.8;21.8;21.8;21.7;21.8;21.8;21.7;21.8;21.8;21.8;2…
22.5;22.6;22.6;22.6;22.5;22.5;22.5;22.5;22.5;22.6;22.6;22.6;22.6;22.6;22.7;22.7;22.6;22.7;22.7;22.7;22.7;22.7;22.7;22.7;22.8;22.7;22.7;22.8;22.7;22.6;22.7;22.6;22.6;22.6;22.6;22.5;22.6;22.5;22.6;22.5;22.6;22.5;22.5;22.5;22.4;22.4;22.4;22.4;22.3;22.4;22.3;22.2;22.3;22.2;22.1;22.2;22.1;22.1;22.1;22;22;21.9;21.8;21.8;21.8;21.8;21.7;21.9;21.8;21.8;21.8;21.8;21.8;21.8;21.8;21.8;21.8;21.8;21.8;21.7;21.…
22.6;22.5;22.5;22.5;22.6;22.6;22.5;22.5;22.5;22.6;22.6;22.6;22.6;22.7;22.7;22.7;22.7;22.7;22.6;22.7;22.7;22.7;22.7;22.7;22.7;22.8;22.7;22.7;22.7;22.7;22.6;22.7;22.6;22.6;22.6;22.6;22.6;22.5;22.6;22.5;22.5;22.5;22.5;22.5;22.4;22.4;22.3;22.4;22.3;22.3;22.3;22.3;22.2;22.2;22.2;22.1;22;22;22;21.9;21.9;21.8;21.9;21.9;21.9;21.8;21.9;21.9;21.9;21.8;21.8;21.8;21.7;21.8;21.7;21.8;21.8;21.8;21.8;21.8;21.8;…
22.5;22.6;22.5;22.6;22.5;22.5;22.6;22.5;22.6;22.6;22.6;22.6;22.6;22.7;22.7;22.6;22.7;22.7;22.7;22.7;22.6;22.7;22.7;22.8;22.7;22.8;22.8;22.6;22.7;22.7;22.7;22.6;22.6;22.6;22.6;22.5;22.6;22.5;22.5;22.6;22.5;22.5;22.4;22.4;22.4;22.4;22.3;22.3;22.4;22.3;22.3;22.2;22.2;22;22;22.1;22.1;22;21.9;21.9;21.9;21.8;21.9;21.8;21.8;21.9;21.9;21.8;21.8;21.8;22;21.9;21.8;21.8;21.8;21.8;21.8;21.8;21.9;21.7;21.8;21…
22.5;22.5;22.5;22.5;22.5;22.5;22.6;22.5;22.5;22.5;22.6;22.6;22.6;22.7;22.7;22.7;22.7;22.7;22.6;22.7;22.5;22.7;22.7;22.8;22.7;22.7;22.7;22.7;22.7;22.7;22.6;22.6;22.6;22.5;22.6;22.5;22.6;22.6;22.6;22.5;22.5;22.5;22.5;22.4;22.3;22.3;22.3;22.4;22.3;22.3;22.2;22.2;22.2;22.1;22;22.1;22;21.9;21.9;21.9;21.9;21.8;21.8;21.9;21.8;21.9;21.9;21.8;21.8;21.8;21.8;21.8;21.8;21.8;21.7;21.8;21.8;21.9;21.8;21.8;21.…
22.5;22.5;22.5;22.6;22.5;22.6;22.6;22.5;22.5;22.7;22.8;22.7;22.7;22.8;22.7;22.8;22.7;22.7;22.7;22.7;22.7;22.7;22.7;22.7;22.7;22.8;22.7;22.7;22.7;22.6;22.6;22.6;22.6;22.6;22.6;22.5;22.6;22.6;22.6;22.5;22.5;22.4;22.5;22.5;22.3;22.4;22.3;22.3;22.3;22.3;22.1;22.1;22.2;21.9;22;22;21.9;21.9;21.9;21.9;21.9;21.8;21.8;21.9;21.8;21.8;21.9;21.8;21.8;21.8;21.8;21.8;21.8;21.8;21.8;21.8;21.9;21.8;21.9;21.8;21.…
22.5;22.6;22.6;22.6;22.6;22.5;22.5;22.6;22.7;22.7;22.7;22.7;22.7;22.8;22.7;22.7;22.6;22.7;22.7;22.7;22.7;22.7;22.8;22.8;22.7;22.7;22.7;22.6;22.6;22.7;22.7;22.6;22.6;22.6;22.6;22.5;22.5;22.5;22.5;22.5;22.4;22.5;22.4;22.3;22.3;22.3;22.2;22.3;22.3;22.2;22.2;22.2;22.1;21.9;22;21.8;21.9;21.9;21.9;21.9;21.9;21.9;21.8;21.8;21.8;21.8;21.8;21.9;21.8;21.8;21.9;21.8;21.8;21.8;21.8;21.8;21.8;22;21.8;21.8;21.…
22.6;22.6;22.6;22.6;22.5;22.5;22.6;22.6;22.6;22.6;22.7;22.7;22.7;22.7;22.8;22.6;22.7;22.7;22.7;22.7;22.7;22.7;22.7;22.7;22.7;22.7;22.7;22.6;22.7;22.7;22.6;22.7;22.5;22.6;22.5;22.5;22.5;22.5;22.5;22.5;22.5;22.4;22.4;22.3;22.3;22.3;22.3;22.3;22.3;22.2;22.1;22.1;22.1;21.9;21.9;21.9;21.8;22;22;21.9;21.9;21.9;21.9;21.9;21.8;21.8;21.9;21.8;21.8;21.8;21.8;21.9;21.8;21.8;21.9;21.8;21.8;21.9;21.8;21.8;21.…
22.6;22.6;22.6;22.5;22.6;22.6;22.6;22.6;22.6;22.7;22.8;22.7;22.7;22.8;22.6;22.7;22.6;22.7;22.6;22.7;22.7;22.7;22.7;22.8;22.7;22.7;22.8;22.6;22.6;22.6;22.6;22.6;22.5;22.5;22.6;22.5;22.5;22.5;22.5;22.4;22.5;22.4;22.4;22.3;22.2;22.2;22.2;22.2;22.2;22.1;22.1;22;22;21.8;21.9;21.8;21.8;21.8;21.8;21.9;21.9;21.9;21.9;21.9;21.9;21.8;21.9;21.8;21.9;21.8;21.9;21.9;21.9;21.8;21.8;22;21.9;21.8;21.9;21.8;21.9;…
22.4;22.6;22.6;22.6;22.6;22.5;22.7;22.5;22.5;22.7;22.8;22.7;22.6;22.7;22.7;22.7;22.7;22.7;22.7;22.7;22.6;22.7;22.7;22.7;22.8;22.8;22.7;22.7;22.6;22.7;22.6;22.7;22.5;22.6;22.6;22.5;22.5;22.5;22.5;22.5;22.4;22.4;22.3;22.4;22.3;22.3;22.1;22.2;22.1;22;22.1;22;21.9;21.9;21.9;21.8;21.9;21.9;22;22;21.9;21.9;21.9;21.9;21.9;21.9;21.9;21.9;21.9;21.8;21.8;21.9;21.8;21.9;21.9;21.9;21.9;21.9;21.8;21.8;21.9;21…
22.6;22.6;22.6;22.6;22.6;22.7;22.6;22.5;22.6;22.6;22.8;22.6;22.7;22.7;22.7;22.6;22.7;22.7;22.7;22.7;22.6;22.7;22.7;22.7;22.7;22.6;22.6;22.6;22.6;22.6;22.6;22.6;22.6;22.5;22.5;22.5;22.5;22.5;22.4;22.5;22.3;22.3;22.3;22.3;22.2;22.2;22.2;22.2;22.1;22.1;22;21.9;21.8;21.9;21.9;21.8;21.9;22;21.9;21.9;21.9;21.9;21.9;21.9;21.9;21.9;21.9;21.9;21.9;21.9;21.9;21.9;21.9;21.8;21.9;21.9;21.9;21.9;21.9;21.9;21.…
22.6;22.6;22.6;22.7;22.7;22.6;22.7;22.6;22.7;22.6;22.6;22.7;22.7;22.6;22.6;22.7;22.7;22.7;22.7;22.6;22.6;22.7;22.7;22.8;22.7;22.7;22.7;22.6;22.6;22.6;22.6;22.5;22.5;22.6;22.5;22.5;22.4;22.4;22.4;22.5;22.3;22.3;22.2;22.2;22.1;22.1;22.1;22.1;22.1;22;22;21.9;21.9;21.9;21.8;22;21.8;21.9;21.9;21.9;21.9;21.9;21.9;22;21.9;21.9;22;21.9;21.9;21.9;22;22;21.9;21.9;21.8;21.9;21.9;22;22;21.9;21.9;21.9;21.9;21…
22.6;22.6;22.6;22.6;22.4;22.7;22.6;22.6;22.7;22.6;22.6;22.6;22.6;22.7;22.7;22.7;22.6;22.6;22.7;22.6;22.7;22.6;22.7;22.7;22.7;22.7;22.6;22.6;22.6;22.6;22.6;22.5;22.6;22.5;22.5;22.4;22.5;22.3;22.4;22.3;22.3;22.3;22.3;22.2;22.2;22.1;22.1;22.1;22;22;21.9;21.8;21.9;21.9;21.9;21.9;21.9;21.9;22;22;22;22;22;22;22;21.9;22;21.9;21.9;21.9;21.9;21.9;21.9;21.9;21.9;21.9;21.9;21.9;21.9;21.9;21.9;21.8;21.8;21.9…
22.6;22.6;22.6;22.6;22.7;22.5;22.6;22.6;22.5;22.6;22.6;22.6;22.7;22.7;22.7;22.7;22.7;22.7;22.7;22.7;22.7;22.7;22.7;22.7;22.6;22.7;22.7;22.5;22.6;22.6;22.6;22.5;22.5;22.5;22.5;22.4;22.4;22.4;22.2;22.3;22.2;22.2;22.2;22.1;22.1;22.1;22.1;22;22;22;21.9;21.9;21.9;21.9;21.9;21.9;21.9;22;22;22.1;22;21.9;22;22;22;21.9;22;22;21.9;21.9;21.9;21.9;21.9;21.9;21.9;21.9;21.9;21.9;21.9;21.9;21.9;22;21.9;22;21.9;…
22.6;22.6;22.6;22.6;22.6;22.6;22.6;22.7;22.6;22.6;22.7;22.6;22.6;22.7;22.7;22.6;22.7;22.7;22.6;22.6;22.6;22.6;22.6;22.7;22.7;22.6;22.6;22.7;22.6;22.6;22.5;22.6;22.5;22.4;22.4;22.5;22.4;22.2;22.4;22.2;22.2;22.2;22.2;22.1;22.1;22;22;22;22;22;21.9;21.9;22;21.9;22;21.9;21.9;21.9;22;22;21.9;22;22;22;22;22;22;21.9;21.9;22;22;22;21.9;21.9;21.8;21.9;21.9;21.9;21.9;21.9;21.9;21.9;22;21.9;21.9;21.9;21.9;21…
22.7;22.5;22.6;22.6;22.6;22.6;22.6;22.6;22.6;22.7;22.6;22.6;22.7;22.7;22.7;22.7;22.6;22.6;22.5;22.6;22.6;22.5;22.6;22.6;22.7;22.7;22.7;22.6;22.6;22.5;22.6;22.5;22.5;22.4;22.4;22.4;22.3;22.3;22.3;22.3;22.2;22.2;22.1;22.1;22;22;22;22;22.1;22;21.9;21.9;21.9;21.8;21.9;21.9;22;22;22;21.9;21.9;22;22;22;22;22;22;22;22;22;22;22;21.9;21.9;21.9;21.9;21.9;22;22;22;21.9;21.9;21.9;22;21.9;21.9;21.9;21.9;21.9;…
22.5;22.6;22.6;22.7;22.6;22.6;22.6;22.6;22.7;22.6;22.7;22.7;22.6;22.6;22.6;22.7;22.6;22.6;22.6;22.6;22.5;22.7;22.6;22.7;22.6;22.5;22.6;22.5;22.5;22.5;22.5;22.5;22.5;22.4;22.4;22.3;22.3;22.3;22.3;22.3;22.1;22.1;22;22;22;22;22;22;21.9;22;21.9;21.9;21.9;21.9;21.9;22;21.9;22;22;22;21.9;22;22;22;22;22;22;22;22;22;22;22;21.9;21.9;21.9;21.9;22;22;22;22;22;22;22;22;22;22;21.9;22;22;21.9;22;22;21.9;22;22;…
22.5;22.5;22.6;22.6;22.6;22.6;22.6;22.5;22.6;22.7;22.6;22.6;22.6;22.6;22.7;22.6;22.6;22.6;22.5;22.6;22.6;22.6;22.6;22.7;22.6;22.6;22.6;22.4;22.5;22.4;22.5;22.4;22.4;22.5;22.4;22.3;22.3;22.3;22.2;22.1;22.1;22;22.1;22;22;22;22;22;22;21.9;21.9;21.9;21.9;21.9;21.9;22;22;22;22;22;22;22;22;22;22;22;22;22;22;22;22;22;22;21.9;22;21.9;21.9;21.9;22;22;22;22;22;22;22;22;21.9;21.9;22;22;21.9;22;22;22;22;22;2…
22.5;22.6;22.6;22.6;22.6;22.6;22.5;22.5;22.6;22.7;22.7;22.6;22.6;22.6;22.6;22.6;22.6;22.6;22.5;22.5;22.5;22.6;22.6;22.6;22.6;22.5;22.5;22.5;22.5;22.5;22.5;22.4;22.4;22.4;22.3;22.3;22.2;22.1;22.2;22.1;22.2;22;22;22;22;22;21.9;22;22;22;22;22;21.9;21.9;22;22;22;22;22;22;22;22;22;22;22;21.9;22;22;22;22;22;22;22;21.9;22;21.9;22;22;22;22;22;22;22;22;22;21.9;22;22;22;22;22;22;22;22;22;22;22;22.1;22.1;22…
22.5;22.6;22.6;22.7;22.7;22.6;22.6;22.6;22.6;22.7;22.7;22.6;22.6;22.6;22.6;22.6;22.6;22.5;22.6;22.7;22.6;22.5;22.5;22.5;22.6;22.5;22.5;22.5;22.5;22.4;22.4;22.4;22.4;22.3;22.3;22.3;22.2;22.1;22.1;22.1;22;22;22;22;22;21.9;22;22;22;22;22;21.9;22;22;22;22;22;22;22;22;22.1;22;22;22;22;22;22;21.9;22;22;22;22;22;22;22;21.9;21.9;22;21.9;22;22;22;22;22;21.9;22;21.9;22;22;22;22;22;22;22;22;22;22;22;22.1;22…
22.6;22.6;22.6;22.6;22.7;22.6;22.7;22.6;22.7;22.6;22.6;22.6;22.6;22.6;22.7;22.6;22.6;22.6;22.5;22.5;22.5;22.5;22.5;22.5;22.5;22.5;22.4;22.4;22.4;22.4;22.4;22.3;22.3;22.3;22.3;22.3;22.1;22.1;22;22.1;22;22;22;22.1;22;22;22;22.1;22.1;22.1;22;22;22;22;22;21.9;22;22;22;22.1;22.1;22.1;22.1;22;22;22;22.1;22.1;22;22;22;22;22;22;22;22;22;22.1;22;22;22;22;22;22;22;22;22;21.9;22;22;22.1;22;22;22;22;22.1;22.…
22.7;22.7;22.7;22.7;22.6;22.6;22.6;22.6;22.6;22.7;22.7;22.6;22.6;22.6;22.6;22.6;22.6;22.6;22.4;22.5;22.6;22.5;22.5;22.5;22.5;22.5;22.5;22.5;22.4;22.4;22.4;22.3;22.3;22.3;22.2;22.1;22.1;22;22;22.1;22;22;22;22.2;22;22;22;22;22.1;22;22;22;22;22;22;22;22;22;22;22.1;22.1;22;22.1;22;22;22.1;22.1;22.1;22;22.1;22;22.1;22;22;22;22;22;22;22;22.1;22;22;22;22;22;22;22;22;22;22;22.1;22.1;22;22;22;22.1;22.1;22…
22.7;22.7;22.7;22.7;22.6;22.6;22.6;22.6;22.6;22.7;22.7;22.6;22.6;22.7;22.6;22.6;22.5;22.6;22.5;22.6;22.5;22.5;22.4;22.6;22.5;22.5;22.5;22.4;22.5;22.4;22.4;22.3;22.2;22.3;22.1;22.2;22.1;22;22;22.1;22.1;22.1;22;22.1;22.1;22;22.1;22.1;22.1;22.1;22.1;22;22.1;22.1;22;22;22;22.1;22.1;22.1;22.1;22.1;22.1;22;22;22.1;22.1;22.1;22.1;22.1;22.1;22.1;22;22;22;22;22;22;22.1;22.1;22.1;22;22;22;22;22;22;22;22;22…
22.7;22.7;22.7;22.6;22.7;22.6;22.7;22.6;22.7;22.6;22.7;22.6;22.7;22.7;22.5;22.6;22.5;22.5;22.4;22.5;22.5;22.5;22.5;22.5;22.5;22.4;22.4;22.4;22.4;22.4;22.3;22.3;22.2;22.2;22.2;22.2;22.1;22.1;22.1;22.2;22.1;22.1;22.1;22.1;22;22.1;22;22.1;22.1;22.1;22.1;22.1;22;22;22;22;22;22.1;22.1;22.1;22.1;22.1;22.1;22.1;22;22.1;22.1;22.1;22.1;22.1;22.1;22.1;22.1;22.1;22;22;22;22.1;22;22.1;22;22;22;22;22;22;22;22…
22.8;22.8;22.7;22.6;22.7;22.6;22.6;22.6;22.5;22.7;22.6;22.6;22.6;22.5;22.6;22.5;22.5;22.6;22.5;22.5;22.5;22.5;22.5;22.4;22.5;22.4;22.5;22.5;22.3;22.4;22.3;22.1;22.1;22.2;22.1;22.1;22;22;22.1;22.2;22.1;22.1;22;22.1;22.1;22;22.1;22.1;22.1;22.1;22;22;22.1;22;22;22;22;22;22.1;22;22.1;22.1;22.1;22.1;22.1;22;22.1;22.1;22.1;22.1;22.1;22;22.1;22.1;22.1;22;22;22.1;22.1;22.1;22;22;22;22;22.1;22.1;22.1;22.1…
22.7;22.7;22.6;22.3;22.7;22.7;22.6;22.6;22.7;22.6;22.6;22.6;22.7;22.6;22.4;22.6;22.5;22.5;22.4;22.6;22.4;22.5;22.5;22.4;22.5;22.5;22.4;22.3;22.4;22.3;22.3;22.2;22.2;22.1;22.1;22;22.1;22.1;22.1;22;22.1;22.1;22;22.1;22.1;22;22.1;22;22;22.1;22;22;22;22;22;22;22.1;22.1;22.2;22.1;22.1;22.1;22;22.1;22.1;22.1;22.1;22.1;22.1;22.1;22.1;22.1;22.1;22.1;22;22;22.1;22.1;22.1;22.1;22.1;22.1;22.1;22.1;22.1;22.1…
22.7;22.6;22.6;22.6;22.6;22.6;22.6;22.5;22.6;22.5;22.7;22.6;22.5;22.6;22.5;22.6;22.5;22.5;22.5;22.5;22.4;22.5;22.5;22.5;22.4;22.4;22.4;22.3;22.3;22.3;22.3;22.1;22.1;22.1;22.1;22.1;22.1;22.1;22.1;22.1;22.1;22.1;22.1;22.1;22;22;22.2;22.1;22.1;22;22.1;22.1;22.1;22;22;22;22.1;22;22.1;22.2;22.1;22.1;22.1;22.1;22.1;22.1;22.2;22.1;22.1;22.1;22.1;22.2;22;22.1;22.1;22;22.1;22.1;22.1;22.1;22.1;22.1;22.1;22…
22.7;22.6;22.6;22.6;22.6;22.6;22.6;22.5;22.5;22.6;22.6;22.7;22.6;22.5;22.6;22.5;22.5;22.5;22.4;22.4;22.4;22.4;22.4;22.3;22.5;22.4;22.3;22.3;22.2;22.3;22.1;22.1;22.2;22.1;22.1;22.1;22.1;22;22.1;22.1;22.1;22.2;22.1;22.1;22;22;22;22;22.1;22;22.2;22.1;22;22.1;22;22.1;22.2;22.1;22.2;22.1;22.1;22.1;22.1;22.1;22.1;22.2;22.1;22.1;22.1;22.1;22.1;22.1;22.1;22;22;22.1;22.1;22.1;22.1;22.1;22.1;22.1;22.1;22.1…
22.6;22.6;22.6;22.7;22.6;22.6;22.7;22.5;22.6;22.6;22.6;22.4;22.5;22.5;22.5;22.6;22.5;22.4;22.4;22.4;22.4;22.4;22.4;22.4;22.4;22.4;22.3;22.2;22.3;22.2;22.2;22.1;22.1;22.1;22.1;22.1;22;22;22.1;22.1;22.1;22.1;22.1;22;22;22;22;22;22;22;22.1;22;22;22.1;22;22;22.1;22.1;22.1;22.1;22.2;22.1;22.2;22.1;22.1;22.1;22.1;22.1;22.1;22.1;22.1;22.1;22.1;22.2;22.1;22.1;22.1;22.1;22.1;22.1;22.1;22.1;22.1;22.1;22.1;…
22.6;22.6;22.7;22.5;22.6;22.6;22.5;22.6;22.5;22.6;22.4;22.5;22.5;22.5;22.5;22.5;22.4;22.5;22.4;22.5;22.4;22.4;22.4;22.3;22.4;22.4;22.2;22.2;22.2;22.2;22.1;22.1;22.1;22.1;22.1;22.1;22.1;22.1;22.1;22.1;22.1;22.1;22.2;22.1;22.1;21.9;22.1;22.1;22.1;22;22;22.1;22;22.1;22.1;22.1;22.1;22.1;22.1;22.1;22.1;22.1;22.1;22.1;22.1;22.2;22.2;22.1;22.1;22.2;22.1;22.1;22.1;22.1;22.1;22.1;22.1;22.1;22.1;22.1;22.1;…
22.5;22.5;22.5;22.5;22.6;22.6;22.6;22.5;22.5;22.4;22.6;22.5;22.5;22.5;22.4;22.5;22.4;22.5;22.4;22.4;22.4;22.3;22.4;22.4;22.4;22.3;22.2;22.2;22.1;22.2;22.2;22.1;22.2;22.1;22.1;22.1;22.1;22.1;22.1;22.1;22.1;22.1;22.1;22.1;22.1;22.1;22.1;22.1;22.2;22;22.1;22;22;22;22.1;22.1;22.1;22.1;22.1;22.1;22.1;22.2;22.1;22.2;22.2;22.1;22.2;22.2;22.1;22.2;22.2;22.2;22.1;22.1;22.1;22.1;22.1;22.1;22.1;22.1;22.2;22…
22.5;22.5;22.6;22.5;22.6;22.6;22.6;22.5;22.5;22.6;22.5;22.5;22.5;22.5;22.4;22.5;22.5;22.4;22.4;22.5;22.3;22.4;22.3;22.3;22.3;22.2;22.3;22.2;22.2;22.2;22.2;22.1;22.2;22.1;22.1;22.1;22.1;22.1;22.1;22.2;22.2;22.2;22.2;22.1;22.1;22.1;22.1;22.1;22.1;22.1;22;22;22;22;22.1;22.1;22.1;22.2;22.1;22.1;22.2;22.1;22.1;22.1;22.2;22.2;22.2;22.2;22.2;22.2;22.1;22.2;22.2;22.1;22.1;22.1;22.1;22.1;22.1;22.1;22.2;22…
22.5;22.6;22.5;22.5;22.5;22.5;22.6;22.5;22.5;22.6;22.6;22.6;22.5;22.5;22.5;22.4;22.4;22.5;22.3;22.4;22.4;22.3;22.4;22.3;22.3;22.2;22.2;22.1;22.2;22.2;22.1;22.2;22.1;22.2;22.1;22.1;22.1;22.1;22.1;22.2;22.1;22.1;22.1;22.2;22.1;22.1;22.1;22.2;22;22.1;22.2;22.1;22.1;22.1;22.1;22.1;22.2;22.1;22.2;22.2;22.1;22.2;22.2;22.2;22.2;22.1;22.2;22.2;22.1;22.2;22.1;22.2;22.2;22.1;22.1;22.1;22.1;22.1;22.1;22.1;2…
22.5;22.6;22.5;22.5;22.5;22.5;22.5;22.3;22.5;22.5;22.5;22.5;22.5;22.5;22.4;22.4;22.4;22.3;22.3;22.4;22.4;22.3;22.2;22.2;22.1;22.1;22.2;22.1;22.1;22.1;22.1;22.1;22.2;22.1;22.1;22.1;22.1;22;22.2;22.1;22.2;22.1;22.1;22.1;22.1;22;22;22.1;22.2;22.1;22.2;22.1;22.1;22.1;22.1;22.1;22.1;22.1;22.2;22.2;22.2;22.2;22.2;22.2;22.2;22.2;22.2;22.1;22.2;22.2;22.2;22.2;22.1;22.2;22.1;22.1;22.1;22.2;22.1;22.2;22.2;…
22.7;22.5;22.5;22.5;22.6;22.5;22.5;22.5;22.5;22.5;22.5;22.4;22.5;22.5;22.4;22.3;22.4;22.4;22.4;22.4;22.3;22.3;22.2;22.3;22.2;22.1;22.1;22.1;22.1;22.2;22.1;22.1;22.1;22.1;22.1;22.1;22.1;22.1;22.2;22.2;22.1;22.1;22.1;22.1;22.1;22.1;22.2;22.1;22.1;22.1;22.1;22.1;22.1;22.1;22.1;22.1;22.1;22;22.2;22.2;22.2;22.2;22.2;22.2;22.2;22.2;22.2;22.2;22.2;22.2;22.2;22.2;22.1;22.2;22.2;22.2;22.1;22.2;22.2;22.2;2…
22.5;22.5;22.5;22.3;22.7;22.5;22.5;22.3;22.4;22.5;22.4;22.5;22.4;22.5;22.4;22.4;22.3;22.4;22.3;22.3;22.3;22.3;22.2;22.2;22.1;22.1;22.1;22.1;22.1;22.1;22.1;22.1;22.1;22.1;22.1;22.1;22.1;22.1;22.2;22.2;22.2;22.1;22.2;22.1;22.1;22.1;22.1;22.2;22.2;22.1;22.1;22.1;22.1;22.1;22.1;22.1;22.2;22.1;22.2;22.2;22.2;22.2;22.2;22.1;22.2;22.3;22.2;22.2;22.2;22.2;22.1;22.2;22.2;22.2;22.1;22.2;22.2;22.2;22.2;22.2…
22.5;22.5;22.5;22.5;22.5;22.5;22.5;22.5;22.4;22.5;22.4;22.5;22.4;22.4;22.3;22.4;22.3;22.2;22.3;22.3;22.3;22.2;22.1;22.2;22.1;22.1;22.1;22.1;22.1;22.1;22.1;22.2;22.2;22.1;22.1;22.1;22.1;22.1;22.1;22.2;22.2;22.1;22.1;22.2;22.1;22.2;22.1;22.2;22.1;22.1;22.2;22.1;22.1;22.1;22.1;22.2;22.2;22.2;22.2;22.2;22.3;22.2;22.3;22.1;22.2;22.2;22.2;22.2;22.2;22.2;22.2;22.2;22.2;22.2;22.2;22.2;22.2;22.2;22.2;22.2…
22.6;22.5;22.4;22.5;22.5;22.5;22.5;22.4;22.4;22.4;22.5;22.4;22.4;22.3;22.3;22.3;22.4;22.2;22.3;22.2;22.2;22.2;22.1;22.2;22.1;22.1;22.1;22.2;22.2;22.2;22.1;22.3;22.2;22.1;22.2;22.2;22.1;22.1;22.2;22.2;22.2;22.1;22.2;22.2;22.2;22.2;22.2;22.2;22.1;22.1;22.1;22.1;22.1;22.1;22.2;22.1;22.1;22.1;22.1;22.3;22.3;22.3;22.2;22.3;22.2;22.2;22.3;22.3;22.3;22.3;22.2;22.3;22.2;22.2;22.2;22.2;22.2;22.2;22.2;22.2…
22.5;22.5;22.5;22.4;22.4;22.4;22.5;22.5;22.5;22.4;22.4;22.3;22.3;22.4;22.3;22.3;22.2;22.3;22.2;22.2;22.1;22.1;22.2;22.2;22.2;22.2;22.1;22.2;22.2;22.2;22.1;22.2;22.3;22.2;22.2;22.2;22.1;22.1;22.1;22.2;22.1;22.2;22.2;22.2;22.2;22.2;22.1;22.1;22.1;22.1;22.1;22.1;22.1;22.1;22.2;22.2;22.2;22.2;22.1;22.3;22.3;22.1;22.3;22.3;22.2;22.3;22.3;22.2;22.3;22.3;22.2;22.2;22.2;22.2;22.2;22.2;22.2;22.2;22.2;22.2…
22.4;22.5;22.4;22.5;22.3;22.4;22.4;22.4;22.4;22.4;22.5;22.3;22.3;22.3;22.3;22.3;22.3;22.2;22.1;22.2;22.1;22.1;22.2;22.1;22.1;22.2;22.1;22.2;22.2;22.3;22.2;22.2;22.2;22.1;22.1;22.1;22.2;22.1;22.2;22.1;22.2;22.2;22.2;22.1;22.2;22.1;22.2;22.1;22.2;22.1;22.1;22.1;22.2;22.2;22.2;22.2;22.2;22.1;22.2;22.3;22.3;22.2;22.1;22.3;22.3;22.3;22.3;22.3;22.3;22.3;22.2;22.2;22.3;22.2;22.2;22.2;22.2;22.2;22.2;22.2…
22.5;22.5;22.5;22.4;22.4;22.3;22.4;22.4;22.4;22.4;22.3;22.4;22.3;22.3;22.3;22.3;22.2;22.2;22.1;22.2;22.1;22.1;22.1;22.1;22.2;22.3;22.2;22.2;22.2;22.2;22.2;22.2;22.2;22.1;22.1;22.2;22.2;22.2;22.2;22.2;22.2;22.2;22.2;22.2;22.2;22.1;22.1;22.2;22.1;22.2;22.1;22.1;22.1;22.2;22.1;22.2;22.1;22.1;22.2;22.2;22.2;22.3;22.3;22.3;22.3;22.3;22.3;22.3;22.3;22.3;22.2;22.2;22.2;22.2;22.2;22.3;22.2;22.2;22.3;22.2…
22.5;22.4;22.5;22.4;22.4;22.4;22.4;22.4;22.3;22.4;22.4;22.2;22.3;22.4;22.3;22.2;22.1;22.2;22.1;22.1;22.1;22.1;22.2;22.1;22.2;22.2;22.2;22.2;22.2;22.2;22.2;22.1;22.2;22.2;22.2;22.1;22.1;22.2;22.2;22.2;22.2;22.2;22.2;22.2;22.2;22.1;22.1;22.2;22.2;22.1;22.2;22.1;22.1;22.2;22.2;22.2;22.2;22.1;22.2;22.2;22.2;22.2;22.2;22.3;22.2;22.3;22.3;22.3;22.3;22.3;22.3;22.3;22.2;22.2;22.2;22.2;22.2;22.3;22.2;22.3…
22.4;22.4;22.5;22.4;22.4;22.4;22.3;22.2;22.3;22.3;22.3;22.2;22.2;22.2;22.1;22.2;22.1;22.2;22.2;22.1;22.1;22.1;22.1;22.2;22.2;22.3;22.2;22.3;22.3;22.2;22.2;22.3;22.3;22.2;22.2;22.1;22.1;22.2;22.2;22.2;22.2;22.2;22.2;22.2;22.2;22.2;22.2;22.1;22.2;22.1;22.2;22.2;22.1;22.1;22.2;22.2;22.2;22.2;22.2;22.2;22.2;22.2;22.2;22.3;22.3;22.3;22.3;22.4;22.3;22.3;22.3;22.3;22.2;22.2;22.2;22.3;22.2;22.3;22.3;22.3…
22.6;22.4;22.4;22.3;22.4;22.3;22.3;22.3;22.2;22.3;22.4;22.3;22.3;22.2;22.2;22.2;22.2;22.2;22.2;22.1;22.1;22.1;22.2;22.2;22.2;22.2;22.2;22.2;22.2;22.2;22.2;22.2;22.2;22.2;22.2;22.2;22.2;22.2;22.2;22.2;22.1;22.2;22.2;22.2;22.2;22.2;22.2;22.2;22.2;22.2;22.2;22.1;22.1;22.1;22.2;22.1;22.2;22.2;22.2;22.5;22.2;22.2;22.3;22.3;22.3;22.3;22.3;22.3;22.2;22.3;22.2;22.2;22.3;22.2;22.2;22.3;22.2;22.3;22.3;22.3…
22.4;22.4;22.4;22.3;22.3;22.3;22.3;22.2;22.3;22.2;22.3;22.2;22.1;22.3;22.2;22.2;22.2;22.2;22.2;22.1;22.1;22.1;22.1;22.2;22.2;22.2;22.2;22.2;22.2;22.1;22.2;22.2;22.2;22.2;22.2;22.2;22.2;22.2;22.1;22.2;22.2;22.2;22.3;22.2;22.2;22.2;22.1;22.1;22.2;22.2;22.2;22.1;22.1;22.2;22.1;22.2;22.2;22.2;22.2;22.4;22.2;22.2;22.2;22.2;22.3;22.3;22.3;22.3;22.3;22.2;22.3;22.3;22.2;22.2;22.3;22.3;22.2;22.3;22.3;22.3…
22.3;22.3;22.3;22.3;22.4;22.3;22.3;22.3;22.2;22.2;22.3;22.2;22;22.2;22.2;22.2;22.2;22.2;22.2;22.2;22.2;22.2;22.1;22.2;22.2;22.2;22.2;22.2;22.3;22.2;22.2;22.2;22.3;22.2;22.2;22.1;22.2;22.2;22.1;22.2;22.2;22.2;22.2;22.2;22.2;22.2;22.2;22.2;22.2;22.2;22.1;22.2;22.1;22.1;22.1;22.2;22.2;22.2;22.2;22.2;22.2;22.2;22.3;22.3;22.3;22.3;22.3;22.3;22.2;22.3;22.2;22.3;22.2;22.2;22.2;22.3;22.3;22.3;22.3;22.3;2…
22.3;22.4;22.4;22.3;22.4;22.2;22.2;22.3;22.3;22.3;22.2;22.1;22.1;22.2;22.1;22.2;22.1;22.2;22.2;22.2;22.1;22.1;22.1;22.2;22.2;22.2;22.2;22.2;22.2;22.2;22.2;22.2;22.2;22.2;22.2;22.2;22.1;22.2;22.1;22.2;22.1;22.2;22.2;22.2;22.2;22.2;22.2;22.2;22.1;22.2;22.2;22.1;22.1;22.1;22.2;22.1;22.2;22.1;22.2;22.2;22.2;22.2;22.3;22.2;22.3;22.3;22.3;22.3;22.3;22.3;22.3;22.3;22.2;22.2;22.2;22.3;22.2;22.3;22.3;22.3…
22.3;22.3;22.3;22.3;22.2;22.2;22.2;22.2;22.2;22.2;22.2;22;22.1;22.2;22.2;22.2;22.2;22.2;22.1;22.2;22.2;22.2;22.2;22.2;22.1;22.2;22.2;22.2;22.2;22.2;22.2;22.2;22.3;22.2;22.2;22.2;22.2;22.2;22.1;22.1;22.3;22.1;22.2;22.2;22.2;22.2;22.2;22.1;22.2;22.1;22.2;22.1;22.2;22.2;22.2;22.2;22.2;22.2;22.2;22.2;22.2;22.2;22.3;22.3;22.3;22.3;22.3;22.3;22.2;22.3;22.3;22.3;22.3;22.3;22.2;22.3;22.3;22.4;22.3;22.3;2…
22.3;22.3;22.3;22.2;22.2;22.2;22.3;22.2;22.3;22.2;22.1;22.1;22.1;22.1;22.1;22.2;22.2;22.2;22.2;22.2;22.1;22.2;22.2;22.2;22.3;22.2;22.2;22.2;22.2;22.2;22.2;22.3;22.2;22.2;22.2;22.2;22.2;22.2;22.1;22.2;22.2;22.2;22.2;22.2;22.2;22.2;22.2;22.2;22.2;22.2;22.1;22.1;22.1;22.2;22.2;22.2;22.2;22.2;22.2;22.2;22.2;22.2;22.3;22.3;22.3;22.3;22.3;22.3;22.3;22.3;22.3;22.3;22.3;22.3;22.3;22.3;22.3;22.3;22.3;22.3…
22.3;22.3;22.2;22.3;22.2;22.2;22.2;22.1;22.1;22.2;22.2;22.1;22.1;22.1;22.1;22.1;22;22.2;22.1;22.2;22.2;22.2;22.1;22.3;22.2;22.2;22.2;22.2;22.2;22.2;22.2;22.2;22.2;22.2;22.2;22.2;22.1;22.2;22.1;22.2;22.2;22.2;22.2;22.2;22.3;22.2;22.2;22.2;22.2;22.1;22.2;22.1;22.1;22.3;22.2;22.2;22.2;22.2;22.2;22.3;22.2;22.3;22.3;22.3;22.3;22.3;22.3;22.3;22.3;22.2;22.3;22.3;22.3;22.3;22.3;22.3;22.3;22.4;22.3;22.3;2…
22.3;22.3;22.3;22.3;22.2;22.1;22.2;22.1;22.1;22.2;22.2;22.2;22.2;22.1;22.2;22.2;22.2;22.2;22.1;22.2;22.2;22.2;22.2;22.1;22.2;22.2;22.2;22.2;22.3;22.2;22.3;22.2;22.2;22.2;22.2;22.2;22.3;22.2;22.2;22.3;22.3;22.2;22.2;22.2;22.3;22.2;22.2;22.2;22.2;22.1;22.1;22.1;22.1;22.2;22.3;22.2;22.2;22.2;22.2;22.2;22.2;22.2;22.3;22.3;22.3;22.3;22.3;22.3;22.2;22.3;22.3;22.3;22.3;22.3;22.3;22.3;22.3;22.4;22.4;22.3…
22.2;22.2;22.1;22.1;22.2;22.1;22.1;22.1;22.1;22.2;22.1;22.1;22.2;22.2;22.1;22.1;22.1;22.2;22.2;22.2;22.3;22.2;22.2;22.3;22.1;22.2;22.1;22.2;22.2;22.3;22.2;22.1;22.2;22.2;22.2;22.2;22.2;22.1;22.2;22.2;22.2;22.2;22.2;22.2;22.2;22.1;22.1;22.2;22.2;22.1;22.1;22.1;22.1;22.2;22.2;22.2;22.2;22.2;22.2;22.3;22.2;22.2;22.3;22.3;22.3;22.3;22.4;22.3;22.3;22.3;22.3;22.3;22.3;22.3;22.3;22.3;22.3;22.3;22.3;22.4…
22.2;22.2;22.2;22.1;22.2;22.1;22.1;22.1;22.1;22.1;22.1;22.1;22.2;22.2;22.2;22.1;22.2;22.2;22.2;22.2;22.1;22.2;22.2;22.3;22.2;22.2;22.2;22.1;22.2;22.2;22.3;22.2;22.2;22.2;22.2;22.2;22.2;22.1;22.2;22.2;22.2;22.2;22.2;22.2;22.2;22.2;22.2;22.2;22.1;22.2;22.1;22.1;22.1;22.2;22.2;22.2;22.3;22.2;22.2;22.2;22.3;22.3;22.3;22.3;22.3;22.3;22.3;22.3;22.2;22.3;22.3;22.3;22.3;22.3;22.3;22.3;22.3;22.3;22.4;22.3…
22.2;22.1;22.1;22.2;22.2;22.1;22.1;22.1;22.1;22.1;22.2;22.1;22.2;22.2;22.2;22.2;22.2;22.2;22.2;22.2;22.1;22.1;22.1;22.2;22.3;22.2;22.3;22.2;22.3;22.2;22.2;22.2;22.2;22.2;22.1;22.1;22.2;22.2;22.2;22.2;22.2;22.2;22.2;22.2;22.2;22.2;22.2;22.3;22.1;22.1;22;22.1;22.1;22.1;22.2;22.2;22.2;22.2;22.2;22.3;22.3;22.3;22.4;22.3;22.3;22.3;22.3;22.3;22.3;22.3;22.3;22.3;22.3;22.3;22.3;22.3;22.3;22.3;22.4;22.3;2…
22.1;22.1;22.2;22.1;22.1;22;22.1;22.1;22.1;22.1;22.1;22.2;22.1;22.2;22.1;22.2;22.2;22.2;22.1;22.1;22.2;22.1;22.2;22.2;22.2;22.2;22.2;22.2;22.1;22.2;22.2;22.2;22.2;22.2;22.2;22.2;22.2;22.2;22.2;22.3;22.2;22.2;22.3;22.2;22.2;22.2;22.2;22.1;22.2;22.2;22.1;22.1;22.1;22.2;22.2;22.1;22.3;22.2;22.2;22.2;22.3;22.3;22.3;22.3;22.3;22.3;22.3;22.3;22.3;22.3;22.3;22.3;22.4;22.3;22.3;22.3;22.3;22.3;22.3;22.3;2…
22.1;22.1;22.1;22.1;22.2;22.1;22.1;22;22.1;22.1;22.2;22.1;22.2;22.1;22.1;22.2;22.2;22.2;22.2;22.2;22.2;22.2;22.1;22.2;22.2;22.2;22.2;22.2;22.2;22.3;22.2;22.2;22.1;22.2;22.2;22.2;22.2;22.2;22.2;22.2;22.2;22.2;22.2;22.2;22.2;22.1;22.3;22.2;22.3;22.1;22.2;22.1;22.2;22.1;22.2;22.2;22.2;22.2;22.2;22.3;22.2;22.3;22.3;22.3;22.3;22.2;22.3;22.3;22.3;22.4;22.3;22.3;22.3;22.3;22.3;22.3;22.3;22.4;22.3;22.3;2…
22.1;22.1;22.1;22.1;22.2;22.1;22.1;22.1;22.1;22.2;22.1;22.1;22;22.1;22.1;22.2;22.2;22.3;22.2;22.1;22.1;22.2;22.2;22.2;22.3;22.2;22.2;22.2;22.2;22.2;22.2;22.2;22.2;22.2;22.2;22.2;22.2;22.2;22.2;22.3;22.2;22.2;22.2;22.3;22.2;22.2;22.3;22.1;22.1;22.1;22.1;22.2;22.1;22.2;22.2;22.2;22.2;22.2;22.3;22.3;22.3;22.3;22.3;22.3;22.3;22.3;22.4;22.4;22.4;22.3;22.3;22.3;22.3;22.4;22.3;22.3;22.4;22.4;22.4;22.3;2…
22.1;22.1;22.2;22.1;22.1;22.1;22.1;22.1;22.2;22.1;22.1;22.1;22.2;22.2;22.2;22.2;22.2;22.2;22.1;22.1;22.1;22.1;22.1;22.2;22.2;22.2;22.2;22.2;22.2;22.2;22.2;22.2;22.2;22.2;22.2;22.2;22.2;22.2;22.2;22.3;22.3;22.2;22.2;22.2;22.2;22.2;22.2;22.1;22.1;22.1;22.1;22.1;22.1;22.2;22.2;22.2;22.2;22.2;22.2;22.2;22.3;22.3;22.3;22.3;22.3;22.3;22.4;22.3;22.3;22.3;22.3;22.3;22.3;22.4;22.3;22.3;22.4;22.3;22.4;22.4…
22.1;22.1;22.1;22.1;22.1;22.2;22.1;22.1;22.1;22.1;22.2;22.1;22.2;22.2;22.2;22.2;22.2;22.2;22.2;22.2;22.1;22.2;22.2;22.2;22.2;22.1;22.2;22.3;22.2;22.2;22.2;22.2;22.2;22.2;22.2;22.2;22.2;22.2;22.2;22.2;22.2;22.2;22.2;22.2;22.2;22.2;22.2;22.1;22.2;22.1;22.2;22.1;22.2;22.1;22.3;22.2;22.2;22.2;22.3;22.3;22.3;22.3;22.3;22.3;22.3;22.4;22.4;22.3;22.3;22.3;22.3;22.3;22.3;22.3;22.4;22.4;22.3;22.4;22.4;22.4…
22.1;22.1;22.1;22.1;22.1;22.1;22.1;22.1;22.1;22.1;22.1;22.2;22.2;22.1;22.2;22.2;22.2;22.2;22.2;22.1;22.2;22.2;22.1;22.1;22.2;22.2;22.2;22.2;22.3;22.2;22.2;22.1;22.2;22.2;22.2;22.1;22.2;22.1;22.2;22.2;22.2;22.2;22.2;22.2;22.2;22.1;22.2;22.2;22.1;22.2;22.2;22.2;22.2;22.2;22.2;22.3;22.2;22.2;22.2;22.2;22.3;22.3;22.3;22.3;22.3;22.3;22.4;22.3;22.2;22.3;22.3;22.4;22.3;22.3;22.4;22.4;22.3;22.4;22.5;22.4…
22.1;22.1;22.1;22.1;22.1;22.1;22.1;22.2;22.2;22.2;22.2;22.2;22.2;22.1;22.2;22.2;22.2;22.2;22.2;22.2;22.1;22.2;22.2;22.2;22.2;22.1;22.2;22.2;22.3;22.3;22.2;22.2;22.2;22.1;22.2;22.2;22.1;22.2;22.2;22.2;22.2;22.2;22.2;22.2;22.2;22.2;22.2;22.2;22.2;22.1;22.1;22.1;22.2;22.2;22.2;22.3;22.2;22.3;22.3;22.3;22.3;22.3;22.3;22.3;22.4;22.3;22.4;22.3;22.3;22.4;22.3;22.4;22.3;22.5;22.3;22.4;22.3;22.4;22.4;22.4…
22.1;22.1;22.1;22.1;22.2;22.1;22.1;22.2;22.1;22.2;22.2;22.1;22.1;22.2;22.1;22.1;22.2;22.2;22.1;22.2;22.2;22.2;22.2;22.2;22.2;22.2;22.3;22.3;22.2;22.2;22.2;22.3;22.2;22.2;22.2;22.2;22.2;22.2;22.2;22.2;22.2;22.2;22.2;22.2;22.2;22.1;22.2;22.2;22.2;22.1;22.2;22.1;22.1;22.2;22.2;22.2;22.2;22.3;22.3;22.3;22.3;22.3;22.3;22.3;22.3;22.4;22.4;22.4;22.4;22.3;22.4;22.4;22.4;22.4;22.4;22.3;22.4;22.4;22.5;22.4…
22.1;22.1;22.1;22.1;22.1;22.2;22.1;22.1;22.1;22.1;22.2;22.1;22.1;22.2;22.2;22.2;22.1;22.2;22.2;22.2;22.2;22.1;22.2;22.3;22.2;22.3;22.2;22.2;22.2;22.3;22.2;22.2;22.2;22.2;22.2;22.2;22.2;22.2;22.2;22.2;22.2;22.2;22.2;22.2;22.2;22.1;22.2;22.2;22.1;22.2;22.1;22.1;22.2;22.2;22.2;22.2;22.2;22.2;22.3;22.3;22.3;22.3;22.3;22.4;22.3;22.4;22.4;22.3;22.4;22.4;22.4;22.4;22.4;22.4;22.4;22.3;22.4;22.5;22.5;22.4…
22.1;22.1;22.1;22.1;22.1;22.1;22.1;22.1;22.2;22.1;22.1;22.1;22.2;22.2;22.1;22.2;22.1;22.2;22.2;22.2;22.2;22.2;22.2;22.2;22.2;22.3;22.2;22.2;22.3;22.3;22.2;22.3;22.2;22.2;22.2;22.1;22.2;22.2;22.2;22.2;22.2;22.2;22.2;22.2;22.1;22.2;22.2;22.2;22.2;22.2;22.1;22.2;22.2;22.2;22.2;22.2;22.3;22.2;22.3;22.3;22.3;22.3;22.3;22.3;22.3;22.4;22.3;22.4;22.4;22.4;22.4;22.4;22.4;22.4;22.4;22.4;22.4;22.5;22.5;22.3…
22.1;22.1;22.1;22.1;22.1;22.2;22.1;22.1;22.1;22.2;22.1;22.1;22.2;22.2;22.2;22.1;22.1;22.1;22.1;22.2;22.2;22.2;22.2;22.3;22.2;22.2;22.2;22.2;22.2;22.2;22.3;22.2;22.2;22.2;22.1;22.2;22.2;22.2;22.2;22.2;22.2;22.2;22.2;22.2;22.2;22.2;22.2;22.2;22.2;22.1;22.2;22.1;22;22.2;22.2;22.2;22.2;22.2;22.2;22.3;22.3;22.3;22.3;22.3;22.2;22.2;22.4;22.4;22.4;22.4;22.4;22.4;22.3;22.4;22.4;22.4;22.4;22.5;22.5;22.5;2…
22.1;22.1;22.1;22.1;22.2;22.1;22.2;22.2;22.1;22.2;22.1;22.1;22.1;22.2;22.1;22.1;22.1;22.1;22.1;22.2;22.2;22.2;22.2;22.3;22.2;22.2;22.2;22.2;22.2;22.2;22.2;22.2;22.3;22.2;22.2;22.2;22.2;22.2;22.2;22.3;22.2;22.2;22.2;22.2;22.2;22.2;22.2;22.2;22.2;22.2;22.1;22.2;22.2;22.2;22.2;22.3;22.3;22.3;22.3;22.3;22.3;22.3;22.3;22.4;22.3;22.3;22.3;22.3;22.4;22.4;22.4;22.4;22.4;22.4;22.4;22.4;22.4;22.4;22.5;22.5…
22.1;22.1;22.1;22.2;22.2;22.1;22.1;22.1;22.2;22.2;22.2;22.1;22.2;22.2;22.2;22.1;22.1;22.1;22.1;22.3;22.3;22.2;22.2;22.2;22.2;22.2;22.2;22.2;22.3;22.2;22.3;22.2;22.2;22.2;22.1;22.3;22.2;22.1;22.2;22.2;22.3;22.2;22.3;22.2;22.3;22.1;22.2;22.2;22.2;22.2;22.1;22.2;22.2;22.2;22.1;22.2;22.3;22.3;22.3;22.3;22.3;22.3;22.3;22.3;22.3;22.3;22.3;22.3;22.3;22.4;22.4;22.4;22.4;22.4;22.4;22.4;22.5;22.5;22.5;22.5…
22.1;22.2;22.2;22.2;22.1;22.2;22.2;22.2;22.1;22.2;22.2;22.1;22.1;22.3;22.2;22.2;22.2;22.2;22.1;22.2;22.2;22.2;22.2;22.3;22.3;22.2;22.2;22.3;22.2;22.2;22.3;22.2;22.2;22.2;22.2;22.2;22.2;22.2;22.2;22.2;22.2;22.2;22.2;22.2;22.3;22.2;22.2;22.2;22.1;22.2;22.2;22.1;22.1;22.1;22.3;22.2;22.2;22.3;22.3;22.3;22.3;22.3;22.3;22.4;22.3;22.3;22.3;22.3;22.3;22.4;22.4;22.4;22.4;22.4;22.4;22.4;22.4;22.5;22.5;22.5…
22.2;22.1;22.2;22.1;22.2;22.1;22.3;22.1;22.3;22.1;22.2;22.2;22.2;22.2;22.2;22.2;22.1;22.2;22.1;22.2;22.2;22.2;22.2;22.3;22.3;22.2;22.2;22.2;22.2;22.2;22.3;22.2;22.2;22.2;22.2;22.2;22.2;22.2;22.2;22.2;22.2;22.2;22.2;22.2;22.1;22.2;22.2;22.2;22.2;22.2;22.1;22.2;22.2;22.2;22.2;22.2;22.2;22.3;22.3;22.3;22.3;22.3;22.3;22.4;22.3;22.4;22.3;22.3;22.3;22.4;22.4;22.4;22.4;22.4;22.4;22.5;22.5;22.5;22.5;22.5…
22.2;22.1;22.2;22.1;22.1;22.1;22.2;22.1;22.1;22.1;22.2;22.2;22.2;22.1;22.1;22.2;22.1;22.1;22.2;22.2;22.2;22.2;22.2;22.3;22.2;22.2;22.2;22.2;22.2;22.3;22.2;22.2;22.2;22.2;22.2;22.2;22.2;22.2;22.2;22.2;22.2;22.2;22.2;22.2;22.2;22.2;22.2;22.2;22.2;22.2;22.1;22.1;22.1;22.2;22.1;22.2;22.2;22.2;22.2;22.3;22.3;22.3;22.3;22.3;22.4;22.3;22.3;22.4;22.3;22.3;22.4;22.4;22.4;22.4;22.3;22.5;22.5;22.4;22.5;22.4…
22.1;22.1;22.2;22.1;22.1;22.1;22.2;22.1;22.1;22.2;22.1;22.1;22.2;22.2;22.2;22.2;22.1;22.2;22.1;22.1;22.2;22.2;22.1;22.2;22.2;22.2;22.1;22.2;22.2;22.3;22.3;22.2;22.2;22.2;22.2;22.2;22.2;22.2;22.2;22.2;22.2;22.2;22.2;22.2;22.2;22.2;22.1;22.2;22.2;22.2;22.2;22.2;22.2;22.1;22.1;22.1;22.2;22.2;22.3;22.2;22.2;22.3;22.3;22.3;22.3;22.3;22.3;22.3;22.3;22.3;22.4;22.4;22.2;22.4;22.3;22.3;22.4;22.5;22.5;22.5…
22.2;22.1;22.1;22.2;22.1;22.1;22.1;22.1;22.2;22.2;22.2;22.2;22.2;22.1;22.1;22.2;22.1;22.2;22.1;22.2;22.2;22.2;22.2;22.2;22.2;22.2;22.2;22.2;22.3;22.2;22.2;22.2;22.2;22.3;22.2;22.2;22.2;22.2;22.2;22.2;22.2;22.2;22.2;22.2;22.2;22.1;22.1;22.1;22.1;22.1;22.2;22.1;22.1;22.2;22.2;22.2;22.2;22.2;22.2;22.4;22.2;22.3;22.4;22.4;22.3;22.4;22.4;22.3;22.4;22.4;22.4;22.4;22.4;22.3;22.4;22.3;22.4;22.5;22.5;22.5…
22;22.2;22.2;22.2;22.1;22.2;22.1;22.1;22.1;22.1;22.2;22.3;22.1;22.2;22.1;22.2;22.2;22.3;22.2;22.2;22.2;22.2;22.2;22.3;22.2;22.2;22.2;22.2;22.2;22.2;22.2;22.2;22.2;22.2;22.2;22.2;22.2;22.2;22.2;22.2;22.2;22.2;22.2;22.2;22.2;22.1;22.1;22.1;22.2;22.1;22.2;22.1;22.2;22.2;22.2;22.2;22.2;22.2;22.3;22.3;22.2;22.3;22.3;22.3;22.3;22.3;22.3;22.3;22.3;22.3;22.2;22.3;22.3;22.4;22.3;22.3;22.4;22.6;22.5;22.5;2…
22;22.1;22.1;22.1;22;22.1;22.2;22.1;22.1;22.1;22.1;22.2;22.2;22.2;22.1;22.2;22.1;22.2;22.2;22.1;22.1;22.2;22.3;22.2;22.2;22.2;22.1;22.2;22.2;22.2;22.2;22.2;22.2;22.1;22.2;22.2;22.2;22.2;22.2;22.2;22.2;22.2;22.2;22.3;22.2;22.2;22.1;22.2;22.2;22.2;22.2;22.2;22.2;22.2;22.2;22.2;22.2;22.2;22.3;22.3;22.3;22.3;22.3;22.3;22.3;22.3;22.4;22.3;22.2;22.4;22.3;22.3;22.3;22.4;22.3;22.4;22.5;22.5;22.4;22.5;22.…
22;22.1;22.1;22;22.1;22.1;22.1;22.1;22;22.1;22.1;22.2;22.2;22.1;22.2;22.1;22.2;22.2;22.1;22.1;22.2;22.2;22.2;22.2;22.2;22.2;22.2;22.2;22.2;22.2;22.2;22.2;22.2;22.2;22.2;22.2;22.2;22.2;22.2;22.2;22.2;22.2;22.2;22.2;22.2;22.2;22.2;22.2;22.2;22.1;22.2;22.2;22.2;22.3;22.2;22.2;22.2;22.2;22.3;22.3;22.3;22.3;22.4;22.3;22.3;22.3;22.3;22.4;22.4;22.3;22.3;22.3;22.3;22.3;22.3;22.5;22.4;22.5;22.5;22.5;22.5;…
22;22.1;22.1;22.1;22.2;22.1;22.2;22.2;22.2;22.2;22.2;22.1;22.1;22.2;22.1;22.1;22.2;22.1;22.2;22.1;22.1;22.2;22.3;22.2;22.2;22.3;22.2;22.2;22.2;22.2;22.2;22.2;22.2;22.2;22.2;22.2;22.2;22.2;22.2;22.1;22.1;22.2;22.2;22.2;22.2;22.1;22.2;22.2;22.2;22.1;22.2;22.2;22.3;22.2;22.3;22.2;22.3;22.3;22.3;22.4;22.3;22.3;22.3;22.3;22.3;22.3;22.3;22.4;22.3;22.4;22.4;22.3;22.3;22.3;22.4;22.4;22.4;22.5;22.5;22.5;2…
22.1;22.1;22.2;22.1;22.1;22.2;22.1;22.1;22.2;22.1;22.1;22.1;22.2;22.1;22.2;22.2;22.2;22.1;22.2;22.1;22.1;22.2;22.3;22.2;22.2;22.2;22.2;22.2;22.2;22.2;22.2;22.2;22.3;22.2;22.1;22.2;22.1;22.1;22.1;22.2;22.2;22.2;22.2;22.3;22.2;22.2;22.2;22.2;22.2;22.2;22.2;22.2;22.2;22.2;22.2;22.2;22.2;22.3;22.3;22.3;22.3;22.3;22.4;22.3;22.3;22.3;22.4;22.4;22.4;22.3;22.3;22.3;22.3;22.3;22.3;22.3;22.3;22.5;22.5;22.5…
22.2;22.2;22.1;22.2;22.1;22.2;22.1;22.2;22.1;22.1;22.2;22.1;22.1;22.2;22.2;22.1;22.2;22.2;22.2;22.2;22.2;22.2;22.2;22.2;22.2;22.2;22.2;22.2;22.2;22.2;22.2;22.2;22.2;22.2;22.2;22.1;22.2;22.2;22.2;22.1;22.1;22.2;22.2;22.2;22.2;22.2;22.2;22.2;22.1;22.2;22.2;22.2;22.3;22.3;22.2;22.3;22.3;22.3;22.3;22.3;22.3;22.3;22.4;22.3;22.2;22.4;22.4;22.3;22.4;22.4;22.4;22.3;22.4;22.4;22.4;22.3;22.3;22.5;22.5;22.5…
22.2;22.2;22.1;22.1;22.1;22.1;22.1;22.1;22.2;22.2;22.1;22.2;22.2;22.1;22.2;22.2;22.1;22.1;22.2;22.1;22.2;22.2;22.2;22.2;22.2;22.2;22.2;22.2;22.2;22.2;22.2;22.2;22.2;22.2;22.1;22.2;22.1;22.1;22.3;22.2;22.2;22.2;22.2;22.2;22.2;22.1;22.2;22.2;22.2;22.2;22.2;22.2;22.3;22.2;22.3;22.3;22.3;22.3;22.3;22.4;22.3;22.3;22.3;22.3;22.3;22.4;22.4;22.4;22.4;22.4;22.4;22.4;22.4;22.4;22.4;22.4;22.4;22.3;22.4;22.5…
22.2;22.2;22.1;22.1;22.2;22.1;22.1;22.1;22.1;22.2;22.2;22.1;22.2;22.2;22.2;22.2;22.1;22.2;22.2;22.2;22.2;22.3;22.2;22.2;22.2;22.2;22.1;22.2;22.2;22.2;22.2;22.2;22.2;22.2;22.2;22.2;22.1;22.3;22.1;22.2;22.1;22.2;22.3;22.2;22.2;22.2;22.2;22.3;22.2;22.2;22.2;22.2;22.2;22.3;22.2;22.3;22.3;22.3;22.3;22.3;22.3;22.3;22.3;22.3;22.3;22.4;22.4;22.4;22.4;22.4;22.4;22.4;22.4;22.4;22.4;22.3;22.4;22.3;22.4;22.4…
22.2;22.1;22.1;22.1;22.2;22.1;22.1;22.1;22.2;22.1;22.1;22.1;22.2;22.1;22.2;22.2;22.1;22.2;22.1;22.2;22.1;22.2;22.2;22.2;22.2;22.2;22.2;22.2;22.3;22.2;22.2;22.2;22.2;22.2;22.2;22.2;22.2;22.2;22.2;22.2;22.2;22.2;22.2;22.2;22.2;22.2;22.3;22.2;22.2;22.2;22.2;22.2;22.2;22.2;22.2;22.3;22.3;22.3;22.3;22.3;22.3;22.4;22.4;22.4;22.4;22.3;22.3;22.4;22.4;22.4;22.4;22.4;22.4;22.4;22.4;22.4;22.4;22.4;22.4;22.5…
22.2;22.1;22.1;22.1;22.1;22.1;22.1;22.1;22.1;22.1;22.1;22.2;22.2;22.2;22.1;22.1;22.1;22.2;22.2;22.1;22.2;22.2;22.2;22.2;22.2;22.2;22.2;22.2;22.2;22.2;22.3;22.2;22.2;22.2;22.2;22.2;22.2;22.3;22.3;22.3;22.2;22.2;22.2;22.2;22.2;22.3;22.3;22.3;22.3;22.2;22.2;22.2;22.3;22.2;22.1;22.3;22.2;22.3;22.3;22.3;22.3;22.4;22.3;22.4;22.3;22.3;22.4;22.3;22.4;22.3;22.3;22.4;22.4;22.4;22.4;22.4;22.4;22.4;22.4;22.4…
22.1;22.1;22.1;22.1;22.1;22.2;22.2;22;22.1;22.1;22.1;22.1;22.1;22.2;22.1;22.1;22.1;22.2;22.1;22.1;22.2;22.1;22.2;22.2;22.2;22.2;22.2;22.2;22.2;22.2;22.2;22.2;22.2;22.2;22.2;22.3;22.2;22.2;22.3;22.2;22.3;22.2;22.2;22.2;22.2;22.3;22.2;22.2;22.3;22.3;22.2;22.2;22.2;22.2;22.2;22.3;22.3;22.3;22.3;22.3;22.3;22.3;22.3;22.3;22.3;22.3;22.3;22.4;22.4;22.4;22.3;22.4;22.4;22.4;22.4;22.4;22.4;22.4;22.4;22.4;2…
22.1;22.1;22.1;22.1;22.1;22.2;22.1;22.1;22;22.2;22.1;22.2;22.1;22.1;22.1;22.1;22.2;21.9;22.2;22.1;22.2;22.1;22.3;22.2;22.2;22.2;22.3;22.2;22.2;22.2;22.2;22.2;22.2;22.3;22.2;22.2;22.2;22.2;22.2;22.2;22.2;22.2;22.2;22.2;22.2;22.3;22.3;22.2;22.2;22.3;22.2;22.2;22.3;22.3;22.3;22.3;22.2;22.3;22.3;22.3;22.3;22.3;22.4;22.3;22.4;22.4;22.4;22.4;22.3;22.4;22.4;22.4;22.4;22.4;22.4;22.4;22.4;22.4;22.4;22.4;2…
22.2;22.2;22.1;22.2;22.2;22.1;22.2;22.2;22.1;22.1;22.1;22.1;22.1;22.1;22.2;22.2;22.1;22.1;22.2;22.1;22.1;22.1;22.2;22.3;22.2;22.2;22.2;22.2;22.2;22.2;22.2;22.2;22.2;22.2;22.2;22.2;22.2;22.3;22.3;22.2;22.2;22.2;22.3;22.2;22.3;22.2;22.2;22.2;22.3;22.2;22.2;22.1;22.2;22.3;22.3;22.3;22.3;22.3;22.3;22.3;22.3;22.3;22.3;22.4;22.4;22.3;22.3;22.4;22.4;22.4;22.4;22.4;22.4;22.4;22.4;22.4;22.4;22.4;22.4;22.4…
22.1;22.1;22.1;22.1;22.2;22.1;22.1;22.1;22;22.2;22.1;22.1;22.1;22.2;22.3;22.2;22.1;22.2;22.1;22.1;22.1;22.2;22.2;22.2;22.2;22.2;22.2;22.2;22.2;22.3;22.2;22.2;22.2;22.2;22.2;22.2;22.2;22.3;22.2;22.3;22.2;22.2;22.2;22.2;22.2;22.2;22.2;22.2;22.3;22.2;22.2;22.2;22.2;22.3;22.2;22.2;22.2;22.3;22.3;22.3;22.3;22.3;22.3;22.3;22.4;22.4;22.4;22.4;22.5;22.4;22.4;22.4;22.4;22.4;22.4;22.4;22.4;22.4;22.4;22.4;2…
22.1;22.1;22;22.1;22.2;22.2;22.1;22.2;22.2;22.2;22.2;22.1;22.1;22.1;22.2;22.1;22.2;22.1;22.1;22.1;22.2;22.2;22.2;22.2;22.2;22.2;22.2;22.2;22.3;22.3;22.2;22.2;22.2;22.2;22.2;22.2;22.2;22.2;22.2;22.2;22.2;22.2;22.2;22.2;22.2;22.2;22.2;22.2;22.2;22.3;22.2;22.2;22.2;22.2;22.3;22.3;22.3;22.3;22.3;22.4;22.3;22.4;22.4;22.3;22.4;22.3;22.4;22.4;22.4;22.4;22.4;22.4;22.4;22.4;22.4;22.4;22.4;22.5;22.5;22.5;2…
22.1;22.1;22.1;22.1;22.1;22.2;22.1;22.1;22.1;22;22.1;22.1;22.2;22.2;22.2;22.2;22.1;22.2;22.1;22.1;22.1;22.2;22.2;22.2;22.2;22.2;22.2;22.2;22.2;22.2;22.2;22.3;22.3;22.2;22.2;22.2;22.2;22.2;22.2;22.2;22.2;22.2;22.2;22.2;22.1;22.1;22.2;22.2;22.2;22.2;22.2;22.1;22.2;22.2;22.2;22.2;22.2;22.2;22.3;22.3;22.3;22.3;22.4;22.4;22.4;22.4;22.4;22.4;22.4;22.4;22.4;22.4;22.4;22.4;22.4;22.5;22.5;22.4;22.5;22.4;2…
22.1;22.1;22.1;22;22.2;22.2;22.2;22.1;22.1;22.1;22.1;22.2;22.2;22.2;22.2;22.2;22.2;22.2;22.1;22.2;22.2;22.2;22.2;22.3;22.2;22.2;22.2;22.2;22.2;22.2;22.2;22.2;22.3;22.2;22.2;22.3;22.2;22.2;22.3;22.3;22.2;22.2;22.2;22.3;22.2;22.2;22.2;22.2;22.2;22.2;22.2;22.2;22.3;22.3;22.3;22.3;22.3;22.3;22.3;22.4;22.4;22.3;22.4;22.3;22.4;22.4;22.4;22.3;22.4;22.4;22.4;22.4;22.4;22.4;22.5;22.4;22.5;22.4;22.4;22.5;2…
22.1;22.1;22.1;22.1;22.2;22;22.2;22.1;22.1;22.1;22.1;22.3;22.2;22.2;22.1;22.1;22.2;22.1;22.1;22.1;22.2;22.1;22.2;22.2;22.3;22.2;22.2;22.2;22.2;22.2;22.2;22.2;22.2;22.2;22.2;22.2;22.2;22.2;22.3;22.1;22.2;22.1;22.2;22.3;22.3;22.2;22.2;22.2;22.2;22.3;22.2;22.3;22.2;22.2;22.3;22.3;22.3;22.3;22.3;22.4;22.3;22.3;22.4;22.4;22.3;22.3;22.4;22.4;22.4;22.4;22.4;22.4;22.3;22.4;22.4;22.4;22.5;22.4;22.4;22.5;2…
22.1;22.1;22.1;22.1;22.1;22.1;22.1;22.1;22.1;22.1;22.1;22.1;22.2;22.2;22.2;22.2;22.2;22.2;22.1;22.1;22.1;22.2;22.1;22.3;22.2;22.2;22.2;22.2;22.2;22.2;22.2;22.2;22.2;22.2;22.2;22.2;22.2;22.2;22.2;22.2;22.2;22.2;22.2;22.2;22.2;22.2;22.2;22.2;22.2;22.2;22.2;22.2;22.2;22.3;22.2;22.3;22.3;22.3;22.3;22.3;22.3;22.3;22.3;22.4;22.4;22.3;22.3;22.4;22.4;22.4;22.4;22.3;22.3;22.4;22.4;22.4;22.4;22.5;22.4;22.5…
22;22.1;22.1;22;22.2;22.1;22.2;22.1;22.1;22.1;22.2;22.2;22.1;22.2;22.2;22.1;22.2;22.2;22.2;22.1;22.1;22.1;22.3;22.2;22.1;22.2;22.2;22.2;22.2;22.2;22.2;22.2;22.3;22.2;22.2;22.2;22.2;22.2;22.2;22.3;22.2;22.2;22.2;22.2;22.2;22.2;22.2;22.2;22.2;22.2;22.3;22.2;22.2;22.2;22.3;22.3;22.3;22.3;22.3;22.3;22.4;22.4;22.3;22.4;22.4;22.4;22.4;22.4;22.4;22.4;22.4;22.4;22.3;22.4;22.4;22.4;22.4;22.4;22.4;22.5;22.…
22;22.1;22.1;22.1;22.1;22.1;22.2;22.1;22.1;22.1;22.2;22.2;22.1;22.2;22.2;22.2;22;22.2;22.1;22;22.1;22.3;22.3;22.2;22.2;22.2;22.2;22.3;22.1;22.3;22.2;22.2;22.2;22.2;22.2;22.2;22.1;22.2;22.3;22.3;22.2;22.2;22.3;22.3;22.2;22.2;22.2;22.2;22.2;22.2;22.2;22.3;22.2;22.2;22.2;22.3;22.3;22.3;22.3;22.3;22.3;22.3;22.3;22.4;22.4;22.4;22.4;22.4;22.4;22.4;22.4;22.4;22.4;22.4;22.4;22.4;22.4;22.4;22.5;22.4;22.5;…
22.1;22.1;22.1;22.1;22.1;22.1;22.1;22.1;22.1;22.1;22.1;22.1;22.1;22.2;22;22.2;22.1;22.2;22.2;22.1;22.2;22.1;22.2;22.3;22.2;22.2;22.2;22.2;22.2;22.2;22.2;22.2;22.3;22.3;22.2;22.2;22.2;22.2;22.2;22.2;22.3;22.2;22.2;22.2;22.2;22.3;22.1;22.3;22.3;22.2;22.2;22.2;22.3;22.2;22.3;22.3;22.3;22.3;22.3;22.4;22.3;22.4;22.4;22.4;22.4;22.4;22.4;22.4;22.4;22.4;22.4;22.4;22.4;22.4;22.4;22.4;22.4;22.4;22.5;22.5;2…
22;22.1;22.1;22.1;22.1;22.2;22.1;22.1;22.1;22.1;22.1;22.2;22.2;22.1;22.1;22.2;22.2;22.1;22.2;22.2;22.2;22.2;22.3;22.3;22.2;22.2;22.2;22.2;22.2;22.2;22.2;22.3;22.3;22.2;22.2;22.2;22.2;22.3;22.2;22.2;22.2;22.2;22.2;22.2;22.2;22.2;22.2;22.2;22.2;22.2;22.2;22.2;22.2;22.3;22.3;22.3;22.3;22.3;22.3;22.3;22.4;22.4;22.4;22.4;22.4;22.4;22.4;22.4;22.4;22.5;22.4;22.4;22.4;22.4;22.4;22.4;22.4;22.5;22.5;22.5;2…
22;22;22.1;22.1;22.1;22.1;22.1;22.1;22.1;22.1;22.1;22.2;22.1;22.2;22.2;22.2;22.2;22.1;22.1;22.1;22.2;22.2;22.1;22.2;22.3;22.3;22.2;22.2;22.2;22.3;22.2;22.3;22.2;22.2;22.2;22.2;22.2;22.2;22.2;22.2;22.2;22.2;22.3;22.2;22.2;22.2;22.3;22.3;22.2;22.2;22.2;22.2;22.2;22.2;22.3;22.3;22.3;22.3;22.3;22.3;22.3;22.3;22.3;22.4;22.3;22.4;22.4;22.4;22.5;22.4;22.5;22.4;22.4;22.4;22.4;22.4;22.5;22.5;22.5;22.5;22.…
22;22.1;22.1;22.1;22.1;22.1;22.1;22.1;22.1;22.2;22.1;22.1;22.1;22.2;22.1;22.1;22.2;22.2;22.2;22;22;22.2;22.1;22.2;22.2;22.2;22.2;22.2;22.2;22.3;22.2;22.2;22.2;22.2;22.2;22.2;22.2;22.2;22.2;22.2;22.2;22.2;22.2;22.3;22.2;22.3;22.2;22.3;22.2;22.1;22.1;22.2;22.2;22.2;22.2;22.3;22.3;22.3;22.3;22.4;22.4;22.4;22.3;22.3;22.4;22.4;22.4;22.4;22.5;22.4;22.5;22.4;22.4;22.4;22.4;22.4;22.5;22.4;22.5;22.5;22.6;…
22.1;22.1;22.1;22.1;22.1;22.2;22.1;22.1;22.1;22.2;22.1;22.1;22.2;22.2;22.1;22.1;22.1;22.1;22.2;22.1;22.1;22.2;22.2;22.2;22.2;22.2;22.2;22.2;22.3;22.2;22.3;22.2;22.2;22.1;22.1;22.2;22.3;22.2;22.2;22.2;22.2;22.2;22.3;22.3;22.2;22.2;22.3;22.3;22.3;22.3;22.2;22.2;22.3;22.3;22.3;22.3;22.3;22.4;22.3;22.3;22.3;22.4;22.3;22.4;22.4;22.4;22.4;22.4;22.4;22.5;22.4;22.4;22.4;22.4;22.4;22.4;22.4;22.5;22.5;22.5…
22.1;22.1;22.1;22.1;22.1;22.1;22;22;22.1;22.1;22.1;22.2;22.1;22.1;22.2;22.1;22.1;22.1;22.1;22.1;22.1;22.1;22.1;22.2;22.2;22.2;22.2;22.2;22.2;22.2;22.2;22.1;22.2;22.2;22.2;22.2;22.2;22.3;22.2;22.3;22.3;22.3;22.3;22.2;22.2;22.3;22.3;22.3;22.2;22.3;22.2;22.2;22.2;22.2;22.3;22.3;22.4;22.3;22.4;22.4;22.4;22.3;22.4;22.3;22.3;22.4;22.4;22.4;22.4;22.4;22.4;22.4;22.4;22.4;22.4;22.5;22.4;22.4;22.4;22.5;22.…
22;22;22.1;22.1;22;22.1;22.1;22.2;22.2;22.1;22.1;22.1;22.2;22.2;22.1;22.2;22.1;22.1;22.1;22.1;22.1;22.2;22.2;22.2;22.2;22.2;22.2;22.2;22.2;22.2;22.2;22.2;22.2;22.2;22.2;22.2;22.2;22.2;22.2;22.3;22.2;22.2;22.3;22.2;22.2;22.2;22.3;22.3;22.2;22.2;22.2;22.2;22.3;22.3;22.2;22.2;22.3;22.3;22.3;22.3;22.3;22.3;22.3;22.3;22.3;22.3;22.3;22.4;22.3;22.4;22.4;22.4;22.4;22.4;22.4;22.4;22.4;22.4;22.5;22.5;22.6;…
22.1;22.1;22.1;22;22;22;22;22.1;22.1;22.2;22.1;22.1;22.2;22.2;22.2;22.1;22.1;22.2;22.1;22.1;22.1;22.1;22.2;22.2;22.2;22.2;22.2;22.2;22.2;22.2;22.2;22.2;22.2;22.2;22.2;22.2;22.2;22.2;22.2;22.2;22.2;22.2;22.3;22.2;22.2;22.2;22.2;22.2;22.2;22.2;22.2;22.3;22.2;22.3;22.2;22.2;22.3;22.3;22.3;22.3;22.3;22.4;22.4;22.3;22.4;22.3;22.4;22.3;22.3;22.4;22.3;22.4;22.4;22.4;22.4;22.4;22.4;22.5;22.5;22.5;22.5;22…
22;22.1;22;22.1;22.1;22.1;22.1;22;22;22;22.2;22.1;22.1;22.1;22.1;22.1;22.1;22.1;22.1;22.1;22.1;22.2;22.1;22.2;22.2;22.2;22.2;22.2;22.1;22.2;22.2;22.2;22.2;22.2;22.2;22.2;22.2;22.2;22.1;22.3;22.2;22.2;22.2;22.3;22.3;22.3;22.2;22.2;22.2;22.2;22.2;22.2;22.2;22.3;22.3;22.3;22.2;22.3;22.3;22.4;22.3;22.4;22.4;22.4;22.4;22.4;22.4;22.4;22.4;22.4;22.4;22.4;22.4;22.4;22.4;22.5;22.5;22.5;22.5;22.5;22.5;22.5…
22.1;22.1;22.1;22;22.1;22.1;22.1;22.1;22.1;22.2;22.1;22;22.1;22.1;22.1;22.2;22.1;22.1;22.2;22.1;22.1;22.1;22.1;22.2;22.2;22.2;22.2;22.2;22.2;22.3;22.2;22.1;22.2;22.2;22.2;22.2;22.2;22.2;22.2;22.2;22.2;22.2;22.2;22.3;22.2;22.2;22.2;22.2;22.2;22.2;22.2;22.3;22.3;22.3;22.3;22.3;22.3;22.3;22.3;22.4;22.3;22.4;22.3;22.4;22.3;22.4;22.4;22.4;22.4;22.4;22.4;22.4;22.3;22.3;22.4;22.4;22.5;22.5;22.5;22.5;22.…
22.1;22;22.1;22.1;22.1;22.1;22.1;22;22.1;22.2;22.1;22.1;22.1;22.2;22.1;22.1;22.1;22.1;22.2;22.1;22.1;22.2;22.1;22.2;22.2;22.2;22.2;22.2;22.2;22.1;22.2;22.3;22.2;22.2;22.2;22.2;22.2;22.2;22.2;22.3;22.2;22.2;22.2;22.3;22.3;22.2;22.2;22.2;22.2;22.2;22.2;22.3;22.3;22.3;22.3;22.3;22.3;22.3;22.3;22.4;22.3;22.4;22.4;22.3;22.4;22.4;22.4;22.4;22.4;22.4;22.4;22.4;22.4;22.4;22.4;22.4;22.4;22.5;22.5;22.5;22.…
22.1;22;22;22.1;22.1;22.2;22.1;22.1;22.2;22.2;22.1;22.2;22.1;22.1;22.1;22.1;22.1;22.1;22.2;22.2;22.2;22.1;22.1;22.2;22.2;22.1;22.1;22.2;22.1;22.1;22.2;22.2;22.2;22.2;22.2;22.2;22.2;22.2;22.2;22.2;22.2;22.2;22.2;22.3;22.2;22.2;22.2;22.2;22.2;22.2;22.3;22.3;22.2;22.3;22.3;22.3;22.3;22.3;22.3;22.3;22.3;22.4;22.4;22.4;22.3;22.3;22.4;22.4;22.4;22.4;22.4;22.4;22.4;22.4;22.5;22.4;22.4;22.5;22.5;22.5;22.…
22.1;22.1;22;22.1;22.1;22.1;22.1;22.1;22.1;22.1;22.2;22.1;22.1;22.2;22.2;22.1;22.2;22.2;22.2;22.1;22.1;22.1;22.2;22.2;22.2;22.2;22.2;22.2;22.2;22.2;22.2;22.1;22.2;22.2;22.2;22.2;22.2;22.2;22.3;22.3;22.2;22.3;22.2;22.3;22.3;22.2;22.2;22.2;22.2;22.2;22.2;22.3;22.3;22.3;22.3;22.2;22.3;22.3;22.3;22.3;22.3;22.3;22.4;22.3;22.4;22.4;22.4;22.4;22.4;22.4;22.4;22.4;22.4;22.4;22.4;22.4;22.5;22.5;22.5;22.5;2…
22.1;22.1;22;22;22.1;22;22;22.1;22.1;22.1;22.1;22.1;22.1;22.1;22.1;22.1;22.2;22.1;22.1;22.1;22.1;22.2;22.2;22.2;22.2;22.2;22.2;22.2;22.2;22.2;22.2;22.2;22.2;22.3;22.2;22.2;22.2;22.2;22.2;22.3;22.2;22.3;22.2;22.3;22.3;22.2;22.2;22.2;22.3;22.2;22.3;22.3;22.3;22.3;22.2;22.2;22.3;22.3;22.3;22.4;22.3;22.3;22.4;22.4;22.3;22.3;22.4;22.4;22.4;22.4;22.4;22.4;22.4;22.5;22.4;22.5;22.5;22.5;22.5;22.5;22.5;22…
22.1;22.1;22;22.1;22.1;22;22.1;22.1;22.1;22.1;22.1;22.1;22.1;22.1;22.1;22.1;22.1;22.1;22.2;22.1;22.2;22.1;22.2;22.2;22.2;22.2;22.2;22.1;22.2;22.2;22.2;22.2;22.2;22.2;22.2;22.2;22.2;22.2;22.2;22.2;22.2;22.2;22.3;22.3;22.3;22.2;22.3;22.2;22.3;22.3;22.3;22.3;22.3;22.3;22.3;22.2;22.3;22.3;22.3;22.3;22.3;22.4;22.4;22.4;22.4;22.3;22.4;22.4;22.4;22.4;22.4;22.4;22.4;22.5;22.5;22.5;22.5;22.5;22.5;22.6;22.…
22.1;22;22;22;22.1;22;22.1;22.1;22.1;22.1;22.1;22;22.1;22.1;22.1;22.1;22.2;22.1;22.1;22.1;22.1;22.2;22.1;22.2;22.3;22.2;22.2;22.2;22.2;22.2;22.2;22.2;22.2;22.2;22.2;22.2;22.2;22.2;22.3;22.3;22.2;22.3;22.3;22.3;22.2;22.2;22.3;22.3;22.3;22.3;22.2;22.3;22.2;22.3;22.3;22.3;22.3;22.2;22.3;22.4;22.3;22.4;22.4;22.4;22.4;22.4;22.4;22.4;22.4;22.4;22.4;22.4;22.4;22.4;22.5;22.5;22.5;22.5;22.5;22.5;22.6;22.6…
22.1;22.1;22;22;22;22.1;22.1;22.1;22.1;22.1;22.2;22.1;22.1;22.1;22.1;22.1;22.2;22.2;22.2;22.2;22.1;22.1;22.2;22.2;22.1;22.2;22.1;22.2;22.2;22.2;22.2;22.2;22.2;22.2;22.2;22.1;22.2;22.3;22.2;22.2;22.2;22.2;22.2;22.3;22.2;22.3;22.3;22.3;22.3;22.3;22.3;22.3;22.3;22.3;22.3;22.3;22.3;22.3;22.3;22.4;22.4;22.4;22.3;22.4;22.3;22.4;22.4;22.4;22.4;22.4;22.4;22.5;22.4;22.4;22.4;22.4;22.5;22.5;22.5;22.6;22.6;…
22.1;22.1;22;22;22;22.1;22.1;22;22.1;22.1;22.2;22.1;22.1;22.1;22.2;22.1;22.1;22.2;22.1;22.1;22.1;22.2;22.2;22.2;22.2;22.1;22.3;22.2;22.3;22.3;22.2;22.2;22.2;22.2;22.2;22.2;22.2;22.2;22.3;22.2;22.2;22.2;22.3;22.2;22.2;22.2;22.2;22.3;22.3;22.3;22.2;22.2;22.3;22.3;22.3;22.3;22.3;22.3;22.3;22.3;22.3;22.4;22.4;22.4;22.4;22.4;22.4;22.4;22.4;22.4;22.4;22.4;22.4;22.4;22.4;22.3;22.5;22.6;22.6;22.6;22.6;22…
22.1;22.1;22;22;22.1;22.1;22.1;22.1;22.1;22.1;22.1;22.1;22.1;22.1;22.1;22.1;22.2;22.2;22.1;22.2;22.1;22.1;22.1;22.1;22.2;22.1;22.2;22.2;22.2;22.2;22.2;22.2;22.2;22.2;22.2;22.2;22.3;22.2;22.2;22.2;22.2;22.3;22.2;22.2;22.2;22.3;22.2;22.3;22.3;22.2;22.3;22.2;22.2;22.3;22.3;22.3;22.3;22.3;22.3;22.3;22.4;22.4;22.3;22.3;22.4;22.4;22.4;22.4;22.4;22.4;22.4;22.5;22.4;22.4;22.4;22.4;22.4;22.4;22.6;22.6;22.…
22.1;22;22;22;22.1;22.1;22.1;22.1;22.1;22.1;22.1;22.1;22.1;22.1;22.1;22.1;22.2;22.1;22.2;22.2;22.2;22.2;22.2;22.2;22.2;22.2;22.2;22.2;22.2;22.2;22.2;22.2;22.2;22.2;22.2;22.2;22.2;22.3;22.2;22.2;22.3;22.3;22.3;22.2;22.2;22.2;22.2;22.3;22.3;22.3;22.3;22.3;22.3;22.3;22.3;22.3;22.3;22.3;22.3;22.3;22.4;22.4;22.4;22.3;22.4;22.4;22.4;22.4;22.4;22.5;22.4;22.4;22.4;22.4;22.4;22.4;22.5;22.4;22.4;22.4;22.5;…
22.2;22.1;22;22;22;22;22.1;22.1;22.1;22.1;22.1;22.1;22.1;22.1;22.1;22.1;22.1;22;22.1;22.2;22.2;22.2;22.3;22.2;22.2;22.2;22.2;22.2;22.2;22.2;22.3;22.2;22.2;22.2;22.3;22.3;22.1;22.3;22.2;22.3;22.3;22.2;22.2;22.2;22.2;22.2;22.2;22.3;22.3;22.2;22.3;22.3;22.2;22.3;22.3;22.3;22.3;22.3;22.4;22.4;22.4;22.3;22.4;22.4;22.4;22.4;22.4;22.4;22.4;22.4;22.4;22.4;22.4;22.4;22.4;22.4;22.4;22.5;22.5;22.4;22.5;22.5…
22;22;22.1;22;22.1;22.1;22.1;22;22.1;22.1;22.1;22.1;22.1;22.1;22.1;22.1;22;22.1;22.2;22;22.2;22.1;22.2;22.2;22.2;22.2;22.2;22.2;22.2;22.2;22.1;22.3;22.2;22.2;22.2;22.2;22.2;22.3;22.2;22.3;22.2;22.2;22.2;22.3;22.2;22.3;22.2;22.3;22.3;22.3;22.3;22.3;22.3;22.3;22.3;22.3;22.3;22.3;22.4;22.4;22.3;22.4;22.4;22.4;22.4;22.4;22.4;22.4;22.5;22.5;22.5;22.4;22.4;22.4;22.4;22.4;22.5;22.4;22.5;22.5;22.5;22.6;2…
22.1;22;22.1;22;22.1;22;22;22.1;22.1;22.1;22;22;22.1;22.1;22.1;22;22.1;22.1;22.1;22.2;22.2;22.1;22.2;22.2;22.2;22.2;22.2;22.2;22.2;22.3;22.3;22.2;22.2;22.2;22.2;22.3;22.1;22.2;22.2;22.2;22.2;22.2;22.3;22.2;22.2;22.3;22.2;22.3;22.2;22.2;22.3;22.1;22.3;22.3;22.3;22.2;22.3;22.3;22.3;22.3;22.4;22.4;22.4;22.3;22.4;22.4;22.4;22.4;22.4;22.5;22.5;22.5;22.4;22.4;22.4;22.4;22.4;22.4;22.5;22.5;22.5;22.5;22.…
21.9;22;22.1;22;22.1;22.1;22.1;22.1;22;22;22.2;22.1;22.1;22.1;22.1;22.1;22.2;22.1;22.1;22.1;22.1;22.1;22.2;22.2;22.2;22.2;22.2;22.2;22.3;22.2;22.2;22.3;22.2;22.2;22.2;22.2;22.2;22.2;22.2;22.2;22.2;22.2;22.2;22.2;22.3;22.2;22.3;22.3;22.2;22.3;22.3;22.2;22.3;22.2;22.3;22.3;22.3;22.3;22.3;22.4;22.3;22.3;22.4;22.4;22.4;22.4;22.4;22.5;22.4;22.4;22.4;22.4;22.5;22.4;22.5;22.5;22.5;22.5;22.4;22.5;22.5;22…
22.2;22.1;22;22.1;22.1;22.1;22.2;22;22.1;22.1;22.1;22.1;22.1;22.2;22.2;22.1;22.1;22.1;22.1;22.1;22.1;22.1;22.2;22.1;22.2;22.2;22.2;22.2;22.2;22.3;22.2;22.2;22.2;22.2;22.1;22.2;22.2;22.2;22.2;22.2;22.3;22.2;22.3;22.2;22.2;22.2;22.2;22.2;22.3;22.3;22.2;22.3;22.3;22.3;22.3;22.3;22.3;22.3;22.3;22.3;22.4;22.4;22.4;22.4;22.3;22.4;22.6;22.4;22.4;22.5;22.5;22.4;22.4;22.4;22.4;22.5;22.4;22.5;22.5;22.6;22.…
22;22;22.1;22;22.1;22.1;22;22.1;22;22;22.1;22.2;22.1;22.2;22.1;22.1;22.1;22.1;22.1;22.1;22.1;22.1;22.1;22.2;22.2;22.2;22.2;22.2;22.2;22.3;22.2;22.2;22.2;22.3;22.2;22.3;22.2;22.2;22.2;22.3;22.3;22.2;22.2;22.2;22.2;22.2;22.2;22.2;22.2;22.2;22.2;22.2;22.3;22.2;22.3;22.3;22.3;22.3;22.3;22.3;22.3;22.3;22.4;22.4;22.4;22.4;22.4;22.4;22.4;22.4;22.5;22.5;22.5;22.4;22.5;22.5;22.5;22.5;22.6;22.5;22.6;22.5;2…
22.1;22.1;22.1;22.1;22.1;22.1;22;22.1;22;22.1;22.1;22.1;22.1;22.2;22.1;22.1;22.1;22.2;22.1;22.1;22.1;22.1;22.2;22.1;22.2;22.2;22.2;22.2;22.2;22.3;22.2;22.2;22.2;22.2;22.2;22.3;22.2;22.2;22.2;22.2;22.2;22.3;22.2;22.3;22.2;22.2;22.3;22.2;22.3;22.2;22.3;22.2;22.2;22.2;22.2;22.3;22.3;22.3;22.3;22.4;22.4;22.4;22.3;22.4;22.4;22.4;22.4;22.4;22.4;22.4;22.4;22.5;22.4;22.5;22.5;22.5;22.5;22.5;22.6;22.5;22.…
22;22.1;22.1;22.1;22.1;22.1;22.1;22.1;22.1;22;22.1;21.9;22.1;22.1;22.1;22.1;22.1;22.2;22.1;22.1;22.1;22.2;22.1;22.2;22.2;22.1;22.2;22.3;22.2;22.2;22.2;22.2;22.2;22.2;22.2;22.2;22.2;22.2;22.2;22.3;22.2;22.2;22.2;22.2;22.2;22.2;22.2;22.3;22.3;22.2;22.2;22.2;22.2;22.2;22.3;22.2;22.3;22.3;22.4;22.4;22.4;22.4;22.4;22.4;22.4;22.4;22.4;22.4;22.4;22.4;22.5;22.4;22.4;22.3;22.4;22.5;22.5;22.5;22.5;22.5;22.…
22.2;22.1;22.1;22.1;22.1;22.1;22.1;22.1;22.1;22.1;22;22.1;22.1;22.1;22.1;22.2;22.2;22.2;22.2;22.2;22.1;22.1;22.2;22.2;22.3;22.2;22.2;22.2;22.2;22.2;22.3;22.2;22.2;22.2;22.2;22.2;22.2;22.2;22.2;22.2;22.2;22.3;22.3;22.2;22.2;22.2;22.2;22.3;22.2;22.2;22.2;22.2;22.2;22.2;22.3;22.3;22.3;22.3;22.3;22.4;22.4;22.4;22.4;22.4;22.4;22.4;22.5;22.4;22.4;22.4;22.4;22.4;22.4;22.4;22.4;22.5;22.5;22.5;22.5;22.5;2…
22.2;22.1;22.1;22.1;22.1;22.1;22.1;22.1;22.1;22.2;22.1;22.2;22.1;22.1;22.1;22.1;22.1;22.2;22.2;22.2;22.2;22.2;22.2;22.2;22.1;22.2;22.2;22.2;22.2;22.3;22.2;22.2;22.2;22.3;22.2;22.2;22.2;22.2;22.2;22.3;22.2;22.2;22.2;22.2;22.2;22.2;22.3;22.2;22.2;22.2;22.2;22.3;22.2;22.2;22.2;22.3;22.3;22.3;22.4;22.3;22.3;22.4;22.4;22.4;22.4;22.4;22.4;22.4;22.5;22.5;22.4;22.4;22.4;22.4;22.4;22.4;22.5;22.5;22.5;22.5…
22.2;22.1;22.1;22.1;22.1;22.1;22.1;22.1;22.1;22.1;22.1;22.1;22.1;22.2;22.1;22.2;22.2;22.1;22.1;22.2;22.2;22.2;22.2;22.2;22.1;22.2;22.2;22.2;22.2;22.2;22.2;22.2;22.2;22.3;22.2;22.2;22.2;22.2;22.2;22.3;22.2;22.2;22.2;22.3;22.3;22.2;22.2;22.3;22.3;22.3;22.2;22.2;22.2;22.3;22.2;22.3;22.3;22.3;22.3;22.4;22.4;22.4;22.4;22.4;22.4;22.4;22.4;22.4;22.5;22.4;22.4;22.4;22.4;22.4;22.4;22.5;22.5;22.5;22.5;22.5…
22.2;22.1;22.1;22.1;22;22.1;22;22.1;22.1;22.1;22.1;22.1;22.1;22.2;22.1;22.1;22.1;22.2;22.1;22.1;22.1;22.2;22.1;22.2;22.2;22.2;22.2;22.2;22.2;22.2;22.2;22.1;22.3;22.3;22.2;22.3;22.2;22.3;22.3;22.2;22.2;22.2;22.3;22.3;22.3;22.2;22.2;22.3;22.2;22.2;22.2;22.2;22.3;22.2;22.2;22.2;22.3;22.3;22.3;22.3;22.3;22.4;22.4;22.5;22.4;22.4;22.5;22.5;22.4;22.5;22.4;22.5;22.4;22.4;22.4;22.4;22.4;22.4;22.4;22.5;22.…
22.1;22.1;22;22;22;22;22;22.1;22.1;22.1;22.1;22.1;22.2;22.1;22.2;22.3;22.1;22.1;22.1;22.1;22.1;22.2;22.2;22.4;22.2;22.2;22.3;22.3;22.2;22.2;22.2;22.2;22.2;22.2;22.2;22.2;22.2;22.2;22.2;22.2;22.2;22.2;22.3;22.2;22.2;22.2;22.3;22.2;22.2;22.2;22.2;22.2;22.2;22.3;22.2;22.2;22.2;22.3;22.4;22.4;22.3;22.4;22.4;22.3;22.4;22.4;22.5;22.5;22.4;22.4;22.4;22.4;22.4;22.5;22.5;22.5;22.4;22.5;22.6;22.5;22.5;22.6…
22.2;22.1;22.1;22;22;22;22;22;22.1;22.1;22.1;22.1;22.1;22.1;22.1;22.1;22.2;22.2;22.1;22.1;22.1;22.2;22.2;22.2;22.2;22.2;22.2;22.2;22.2;22.2;22.2;22.2;22.2;22.2;22.1;22.2;22.2;22.2;22.2;22.2;22.2;22.2;22.2;22.3;22.2;22.3;22.2;22.2;22.2;22.1;22.2;22.2;22.2;22.2;22.2;22.2;22.3;22.3;22.4;22.4;22.4;22.3;22.4;22.4;22.3;22.4;22.5;22.4;22.4;22.4;22.4;22.4;22.4;22.4;22.4;22.5;22.5;22.6;22.6;22.5;22.5;22.6…
22.1;22;22;22;22;22.1;22;22;22;22.1;22.1;22.1;22.1;22.2;22.1;22.1;22.2;22.1;22.1;22.2;22.1;22.1;22;22.1;22.2;22.2;22.2;22.2;22.2;22.3;22.2;22.2;22.2;22.2;22.2;22.2;22.2;22.2;22.2;22.2;22.3;22.3;22.3;22.2;22.2;22.2;22.2;22.3;22.2;22.2;22.2;22.2;22.2;22.2;22.2;22.2;22.2;22.3;22.3;22.3;22.3;22.3;22.4;22.4;22.4;22.5;22.5;22.4;22.4;22.4;22.4;22.4;22.4;22.5;22.4;22.5;22.5;22.5;22.6;22.6;22.6;22.6;22.6;…
22.1;22.1;22;22;22.1;22.1;22;22;22.1;22.1;22.1;22.1;22.2;22.1;22.2;22.2;22.1;22.1;22.2;22.1;22.1;22.2;22.1;22.2;22.2;22.2;22.2;22.2;22.2;22.2;22.2;22.2;22.2;22.2;22.2;22.2;22.2;22.2;22.2;22.2;22.2;22.2;22.2;22.3;22.2;22.2;22.3;22.2;22.2;22.2;22.2;22.2;22.2;22.2;22.3;22.2;22.2;22.2;22.3;22.4;22.3;22.4;22.3;22.4;22.4;22.4;22.4;22.4;22.4;22.4;22.4;22.4;22.4;22.4;22.5;22.5;22.5;22.5;22.5;22.5;22.5;22…
22.1;22;22;22;22.1;22.1;22.1;22;22.1;22.1;22.1;22.2;22.2;22.2;22.1;22.2;22.2;22.2;22.2;22.2;22.1;22.1;22.2;22.2;22.2;22.2;22.2;22.3;22.3;22.2;22.2;22.2;22.2;22.2;22.2;22.2;22.2;22.2;22.2;22.2;22.1;22.2;22.2;22.2;22.2;22.2;22.2;22.2;22.2;22.2;22.2;22.2;22.2;22.2;22.3;22.2;22.2;22.2;22.3;22.5;22.3;22.4;22.3;22.4;22.4;22.5;22.5;22.4;22.4;22.4;22.4;22.4;22.4;22.4;22.4;22.5;22.5;22.5;22.6;22.5;22.6;22…
22;22.1;22;22;22.1;22.1;22.1;22;22.1;22.1;22.1;22.1;22.2;22.2;22.2;22.2;22.2;22.1;22.1;22.1;22.1;22.2;22.1;22.1;22.2;22.2;22.2;22.2;22.2;22.2;22.2;22.2;22.2;22.2;22.2;22.2;22.2;22.2;22.2;22.2;22.2;22.2;22.3;22.3;22.2;22.2;22.2;22.2;22.2;22.2;22.2;22.2;22.2;22.3;22.2;22.2;22.2;22.3;22.3;22.3;22.4;22.3;22.4;22.3;22.4;22.4;22.4;22.4;22.4;22.4;22.4;22.4;22.4;22.4;22.4;22.4;22.5;22.5;22.5;22.5;22.5;22…
22.1;22.1;22;22;22;22;22.1;22;22.1;22.1;22.2;22.1;22.1;22.1;22.2;22.1;22.2;22.1;22.2;22.1;22.1;22.2;22.2;22.2;22.2;22.2;22.2;22.2;22.2;22.2;22.2;22.2;22.2;22.2;22.2;22.2;22.1;22.2;22.2;22.2;22.2;22.2;22.2;22.2;22.2;22.2;22.2;22.2;22.2;22.2;22.2;22.3;22.2;22.2;22.3;22.2;22.3;22.3;22.3;22.3;22.3;22.4;22.4;22.4;22.4;22.4;22.4;22.4;22.5;22.4;22.4;22.4;22.4;22.4;22.4;22.4;22.5;22.4;22.5;22.5;22.5;22.5…
22.1;22.1;22.1;22.1;22;22;22.1;22.1;22.1;22.1;22.1;22.1;22.1;22.2;22.1;22.2;22.1;22.1;22.1;22.1;22.1;22.2;22.2;22.2;22.2;22.2;22.2;22.2;22.2;22.2;22.2;22.2;22.1;22.2;22.2;22.2;22.2;22.2;22.2;22.2;22.2;22.3;22.2;22.2;22.2;22.2;22.2;22.2;22.3;22.1;22.2;22.2;22.2;22.3;22.3;22.3;22.3;22.3;22.3;22.3;22.3;22.4;22.4;22.3;22.4;22.4;22.4;22.4;22.4;22.5;22.4;22.5;22.4;22.4;22.5;22.4;22.5;22.5;22.6;22.5;22.…
22.1;22.1;22.1;22.1;22;22;22.1;22.1;22.1;22.1;22;22.1;22.2;22.1;22.2;22.2;22.2;22.2;22.1;22.1;22.1;22.1;22.2;22.2;22.2;22.3;22.2;22.3;22.3;22.2;22.2;22.2;22.2;22.2;22.1;22.2;22.2;22.2;22.2;22.3;22.2;22.2;22.2;22.2;22.2;22.2;22.2;22.2;22.3;22.2;22.2;22.2;22.2;22.2;22.3;22.3;22.3;22.3;22.3;22.3;22.3;22.3;22.4;22.4;22.4;22.4;22.4;22.5;22.5;22.5;22.4;22.5;22.5;22.4;22.4;22.4;22.5;22.5;22.6;22.5;22.5;…
22.1;22.1;22.1;22.1;22.1;22.1;22.1;22.1;22.2;22.1;22;22.1;22.2;22.1;22.1;22.2;22.1;22.1;22.1;22.1;22.2;22.1;22.2;22.2;22.2;22.2;22.2;22.2;22.2;22.2;22.2;22.2;22.2;22.2;22.2;22.2;22.2;22.2;22.2;22.2;22.3;22.2;22.2;22.2;22.2;22.2;22.2;22.3;22.2;22.2;22.2;22.2;22.2;22.3;22.2;22.3;22.3;22.3;22.3;22.3;22.3;22.3;22.4;22.4;22.4;22.5;22.5;22.4;22.5;22.4;22.4;22.4;22.5;22.4;22.4;22.5;22.5;22.5;22.5;22.5;2…
22.1;22.1;22.1;22.1;22.1;22.1;22.1;22.1;22.1;22.2;22.1;22.1;22.1;22.2;22.1;22.1;22.1;22.2;22.2;22.2;22.1;22.2;22.2;22.2;22.2;22.3;22.2;22.2;22.2;22.3;22.2;22.3;22.2;22.2;22.2;22.2;22.2;22.2;22.2;22.3;22.3;22.3;22.3;22.3;22.2;22.2;22.2;22.2;22.2;22.2;22.2;22.2;22.2;22.2;22.3;22.3;22.3;22.3;22.3;22.3;22.3;22.4;22.4;22.4;22.4;22.5;22.4;22.5;22.4;22.5;22.4;22.4;22.5;22.4;22.4;22.5;22.5;22.5;22.5;22.5…
22.1;22;22;22.1;22.1;22;22;22.1;22.2;22.2;22.2;22.1;22.1;22.2;22.1;22.1;22.1;22.1;22.1;22.2;22.1;22.1;22.2;22.2;22.2;22.2;22.2;22.2;22.2;22.2;22.2;22.2;22.2;22.2;22.2;22.2;22.2;22.2;22.2;22.2;22.3;22.3;22.2;22.2;22.2;22.2;22.2;22.2;22.2;22.2;22.2;22.2;22.2;22.2;22.2;22.2;22.3;22.2;22.3;22.3;22.3;22.3;22.4;22.4;22.4;22.5;22.5;22.5;22.4;22.4;22.4;22.4;22.4;22.5;22.4;22.5;22.4;22.5;22.5;22.5;22.5;22…
22;22;22.1;22;22;22.1;22.1;22.1;22.1;22.1;22;22.1;22.1;22.2;22.2;22.1;22.2;22.1;22.1;22.1;22.1;22.2;22.2;22.3;22.2;22.2;22.2;22.1;22.2;22.2;22.2;22.3;22.2;22.2;22.3;22.2;22.2;22.2;22.2;22.3;22.2;22.3;22.2;22.3;22.2;22.2;22.2;22.2;22.2;22.2;22.2;22.3;22.2;22.2;22.3;22.2;22.3;22.3;22.3;22.3;22.4;22.3;22.4;22.4;22.4;22.4;22.5;22.4;22.5;22.5;22.4;22.4;22.4;22.4;22.4;22.5;22.4;22.5;22.5;22.6;22.5;22.5…
22.1;22.1;22.1;22.1;22.1;22.1;22;22;22.1;22.2;22.2;22.1;22.2;22.2;22.2;22.1;22.1;22.1;22.1;22.2;22.2;22.1;22.2;22.2;22.2;22.2;22.3;22.2;22.2;22.2;22.3;22.2;22.2;22.2;22.1;22.1;22.2;22.3;22.2;22.2;22.3;22.2;22.3;22.2;22.2;22.2;22.2;22.2;22.2;22.2;22.2;22.2;22.2;22.1;22.2;22.2;22.3;22.3;22.3;22.4;22.3;22.3;22.4;22.4;22.4;22.4;22.5;22.4;22.4;22.4;22.4;22.4;22.4;22.4;22.4;22.4;22.4;22.4;22.5;22.5;22.…
22;22.1;22.1;22.1;22;22.1;22.1;22.1;22.1;22.1;22.1;22.2;22.1;22.2;22.2;22.1;22.1;22.1;22.1;22.2;22.2;22.2;22.2;22.2;22.2;22.2;22.2;22.2;22.2;22.2;22.2;22.2;22.2;22.2;22.1;22.3;22.3;22.3;22.2;22.2;22.2;22.2;22.3;22.2;22.2;22.2;22.2;22.2;22.2;22.2;22.3;22.2;22.2;22.3;22.1;22.2;22.1;22.3;22.3;22.3;22.3;22.3;22.4;22.4;22.4;22.4;22.4;22.4;22.4;22.4;22.4;22.4;22.4;22.4;22.4;22.4;22.4;22.4;22.5;22.5;22.…
22.1;22;22.1;22.1;22;22;22.1;22.1;22.1;22.2;22.1;22.1;22.1;22.2;22.1;22.1;22.1;22.1;22.1;22.1;22.1;22.2;22.2;22.2;22.2;22.2;22.2;22.2;22.2;22.2;22.2;22.2;22.2;22.2;22.2;22.3;22.2;22.3;22.3;22.2;22.3;22.2;22.3;22.2;22.2;22.2;22.2;22.2;22.2;22.2;22.2;22.3;22.2;22.2;22.2;22.2;22.2;22.3;22.4;22.4;22.4;22.3;22.3;22.3;22.4;22.4;22.4;22.5;22.4;22.4;22.4;22.4;22.4;22.4;22.4;22.4;22.4;22.5;22.4;22.5;22.5;…
22.1;22.1;22.1;22.1;22;22.1;22.1;22.1;22.1;22.1;22.2;22;22.2;22.2;22.1;22.1;22.1;22.1;22.2;22.1;22.1;22.2;22.2;22.2;22.2;22.2;22.2;22.2;22.2;22.2;22.2;22.2;22.2;22.2;22.2;22.2;22.2;22.3;22.3;22.3;22.2;22.3;22.2;22.2;22.2;22.2;22.2;22.2;22.2;22.2;22.3;22.2;22.1;22.2;22.2;22.2;22.2;22.3;22.4;22.4;22.3;22.2;22.4;22.3;22.4;22.5;22.4;22.4;22.4;22.4;22.4;22.4;22.3;22.3;22.3;22.5;22.4;22.5;22.5;22.5;22.…
22.1;22;22;22;21.9;22.1;22.1;22.1;22.1;22.1;22.1;22.1;22.1;22.1;22.2;22;22.1;22.2;22.2;22.2;22.2;22.2;22.2;22.2;22.2;22.2;22.2;22.2;22.2;22.2;22.2;22.2;22.2;22.2;22.2;22.2;22.2;22.2;22.3;22.3;22.3;22.2;22.2;22.2;22.2;22.2;22.2;22.2;22.2;22.2;22.2;22.1;22.1;22.2;22.3;22.2;22.3;22.3;22.3;22.3;22.3;22.3;22.3;22.3;22.4;22.3;22.4;22.4;22.4;22.4;22.4;22.4;22.4;22.4;22.3;22.3;22.4;22.4;22.4;22.4;22.5;22…
22;22;22.1;22.1;22.1;22.1;22.1;22;22;22.1;22.1;22.2;22.1;22.2;22.2;22.2;22;22.1;22.1;22.2;22.1;22.2;22.2;22.2;22.2;22.2;22.2;22.2;22.2;22.2;22.1;22.2;22.2;22.2;22.2;22.2;22.2;22.2;22.2;22.3;22.3;22.2;22.3;22.2;22.2;22.2;22.2;22.2;22.2;22.2;22.2;22.2;22.1;22.2;22.2;22.2;22.2;22.3;22.3;22.3;22.3;22.3;22.3;22.4;22.4;22.4;22.4;22.4;22.4;22.3;22.4;22.3;22.3;22.4;22.4;22.5;22.5;22.4;22.4;22.4;22.5;22.5…
22.2;22;22.1;22.1;22.1;22;22;22;22.1;22.2;22.1;22.2;22.2;22.2;22.1;22.2;22.2;22.2;22.1;22.1;22.2;22.2;22.2;22.2;22.2;22.2;22.2;22.2;22.3;22.2;22.2;22.2;22.2;22.2;22.2;22.2;22.2;22.2;22.2;22.2;22.2;22.3;22.3;22.2;22.2;22.2;22.2;22.2;22.2;22.2;22.2;22.2;22.2;22.2;22.2;22.3;22.2;22.3;22.3;22.3;22.3;22.4;22.3;22.4;22.4;22.5;22.3;22.5;22.4;22.4;22.4;22.4;22.4;22.4;22.4;22.4;22.4;22.5;22.4;22.5;22.5;22…
22.1;22;22;22;22;22;22.1;22.1;22.1;22.2;22.1;22.1;22.1;22.2;22.2;22.2;22;22.1;22.2;22.2;22.2;22.2;22.2;22.2;22.2;22.2;22.2;22.2;22.1;22.2;22.1;22.2;22.2;22.2;22.2;22.2;22.2;22.2;22.2;22.2;22.2;22.2;22.2;22.2;22.2;22.2;22.2;22.2;22.2;22.2;22.2;22.2;22.2;22.2;22.2;22.3;22.2;22.3;22.3;22.3;22.3;22.4;22.3;22.4;22.4;22.4;22.4;22.5;22.4;22.4;22.4;22.5;22.4;22.4;22.4;22.4;22.5;22.4;22.5;22.4;22.5;22.5;2…
22.2;22.1;22.1;22;22;22.1;22.1;22.1;22.1;22.3;22.1;22.1;22.1;22.2;22.1;22.2;22.1;22.2;22.1;22.2;22.2;22.2;22.2;22.2;22.2;22.3;22.2;22.2;22.2;22.2;22.3;22.2;22.2;22.3;22.2;22.2;22.2;22.2;22.2;22.2;22.3;22.2;22.2;22.3;22.3;22.3;22.2;22.2;22.2;22.2;22.2;22.2;22.2;22.2;22.3;22.3;22.3;22.2;22.3;22.3;22.3;22.3;22.3;22.3;22.4;22.5;22.4;22.4;22.5;22.5;22.4;22.5;22.4;22.4;22.4;22.4;22.4;22.4;22.5;22.5;22.…
22;22;22.1;22.1;22.1;22.1;22.1;22;22;22.2;22.2;22.1;22.2;22.1;22.2;22.1;22.2;22.2;22.1;22.2;22.2;22.1;22.2;22.2;22.2;22.3;22.2;22.2;22.2;22.2;22.2;22.2;22.1;22.3;22.1;22.2;22.2;22.2;22.2;22.1;22.2;22.2;22.2;22.2;22.3;22.2;22.2;22.2;22.2;22.2;22.2;22.2;22.2;22.2;22.3;22.2;22.3;22.2;22.2;22.3;22.3;22.4;22.4;22.4;22.3;22.4;22.4;22.4;22.4;22.4;22.4;22.4;22.4;22.4;22.4;22.4;22.4;22.4;22.4;22.5;22.5;22…
22.1;22;22.1;22.1;22;22;22.1;22;22.1;22.2;22.2;22.2;22.1;22.1;22.2;22.1;22.2;22.1;22.2;22.2;22.1;22.2;22.2;22.2;22.3;22.2;22.2;22.2;22.2;22.2;22.3;22.2;22.2;22.1;22.1;22.1;22.1;22.2;22.2;22.1;22.2;22.2;22.2;22.2;22.2;22.2;22.3;22.2;22.1;22.2;22.2;22.2;22.2;22.2;22.2;22.3;22.3;22.3;22.3;22.3;22.3;22.3;22.3;22.3;22.3;22.3;22.4;22.4;22.4;22.4;22.5;22.5;22.4;22.4;22.4;22.4;22.3;22.5;22.4;22.4;22.4;22…
22.1;22.1;22;22.1;22.1;22.1;22.1;22;22.1;22.2;22.1;22.1;22.1;22.1;22.1;22.2;22.2;22.2;22.1;22.1;22.2;22.2;22.3;22.2;22.2;22.2;22.2;22.2;22.2;22.2;22.2;22.2;22.2;22.2;22.2;22.1;22.1;22.2;22.1;22.2;22.3;22.2;22.2;22.2;22.2;22.2;22.2;22.2;22.2;22.1;22.3;22.2;22.2;22.2;22.2;22.2;22.2;22.3;22.1;22.2;22.3;22.3;22.3;22.3;22.3;22.4;22.4;22.4;22.4;22.4;22.4;22.4;22.4;22.3;22.4;22.3;22.4;22.5;22.4;22.4;22.…
22.1;22;22.1;22.1;22.1;22;22;22.1;22.1;22.2;22.2;22.1;22.1;22.1;22.1;22.1;22.1;22;22.1;22.2;22.1;22.1;22.3;22.2;22.2;22.2;22.2;22.2;22.2;22.2;22.2;22.2;22.2;22.2;22.2;22.1;22.2;22.2;22.1;22.2;22.3;22.2;22.2;22.2;22.2;22.2;22.2;22.2;22.1;22.2;22.2;22.2;22.2;22.2;22.2;22.2;22.3;22.2;22.2;22.3;22.3;22.3;22.3;22.3;22.4;22.4;22.3;22.4;22.4;22.4;22.4;22.4;22.4;22.3;22.3;22.4;22.4;22.4;22.4;22.4;22.4;22…
22.1;22;22.1;22;22.1;22;22;22.1;22;22;22.2;22.1;22.1;22.1;22.1;22.1;22.1;22.1;22.1;22.1;22.1;22.1;22.2;22.2;22.2;22.2;22.2;22.1;22.2;22.2;22.2;22.2;22.2;22.3;22.2;22.1;22.1;22.1;22.1;22.2;22.2;22.2;22.2;22.2;22.2;22.2;22.2;22.2;22.2;22.2;22.2;22.2;22.2;22.2;22.2;22.2;22.3;22.2;22.2;22.3;22.3;22.3;22.3;22.3;22.3;22.4;22.3;22.4;22.4;22.4;22.4;22.4;22.3;22.3;22.3;22.4;22.4;22.4;22.4;22.4;22.4;22.4;2…
22;22;22;22.1;22;22;22;22;22.1;22.1;22.1;22.1;22.2;22.2;22.1;22.1;22.1;22.1;22.1;22.2;22.1;22.2;22.1;22.2;22.2;22.2;22.2;22.2;22.2;22.2;22.2;22.2;22.1;22.2;22.2;22.1;22.2;22.2;22.2;22.2;22.3;22.2;22.2;22.2;22.2;22.2;22.2;22.2;22.2;22.2;22.2;22.2;22.2;22.2;22.2;22.2;22.2;22.3;22.3;22.3;22.3;22.3;22.3;22.3;22.3;22.4;22.3;22.4;22.4;22.4;22.4;22.4;22.3;22.3;22.3;22.3;22.4;22.4;22.5;22.4;22.4;22.4;22.…
22.1;22;22;22.1;22;22;22;22.1;22.1;22.1;22;22.1;22.1;22.2;22.1;22.2;22.1;22.1;22.1;22.1;22.1;22.2;22.2;22.2;22.2;22.2;22.2;22.2;22.2;22.2;22.2;22.2;22.1;22.3;22.2;22.2;22.2;22.2;22.2;22.2;22.3;22.1;22.2;22.2;22.2;22.2;22.2;22.2;22.2;22.3;22.2;22.2;22.2;22.3;22.2;22.2;22.2;22.2;22.3;22.3;22.3;22.3;22.3;22.3;22.3;22.4;22.4;22.4;22.4;22.4;22.4;22.4;22.4;22.3;22.3;22.4;22.4;22.4;22.4;22.4;22.4;22.4;2…
22;22;22;22.1;22;22;22.1;22;22.1;22.2;22.1;22.1;22.2;22.1;22.1;22.2;22.1;22.1;22.1;22.1;22.1;22.2;22.2;22.2;22.2;22.3;22.2;22.2;22.2;22.2;22.2;22.2;22.2;22.2;22.2;22.1;22.2;22.2;22.3;22.2;22.2;22.2;22.2;22.3;22.2;22.2;22.1;22.2;22.2;22.3;22.1;22.2;22.1;22.2;22.2;22.3;22.1;22.3;22.3;22.3;22.2;22.3;22.3;22.3;22.3;22.4;22.4;22.4;22.4;22.4;22.4;22.4;22.4;22.4;22.3;22.4;22.4;22.4;22.4;22.4;22.5;22.5;2…
22.1;22;22;22;22;22;22;22.1;22.1;22.2;22.1;22;22.2;22.1;22.2;22.1;22.1;22.1;22.1;22.1;22.1;22.2;22.2;22.2;22.2;22.2;22.2;22.2;22.2;22.2;22.2;22.2;22.2;22.2;22.2;22.2;22.2;22.2;22.2;22.2;22.2;22.3;22.2;22.2;22.2;22.2;22.2;22.3;22.3;22.1;22.1;22.1;22.2;22.1;22.2;22.2;22.1;22.2;22.3;22.3;22.3;22.3;22.3;22.3;22.3;22.4;22.3;22.4;22.4;22.4;22.3;22.4;22.4;22.4;22.4;22.4;22.4;22.4;22.4;22.4;22.4;22.5;22.…
22.1;22.1;22.1;22.1;22.1;22.1;22;22;22.1;21.9;21.9;22;22.2;22.1;22.1;22.1;22.1;22.2;22.1;22.1;22.2;22.2;22.2;22.2;22.1;22.2;22.2;22.2;22.2;22.2;22.2;22.2;22.2;22.2;22.2;22.2;22.1;22.2;22.1;22.3;22.2;22.2;22.2;22.2;22.2;22.2;22.1;22.2;22.1;22.2;22.1;22.1;22.1;22.2;22.2;22.2;22.2;22.2;22.2;22.3;22.3;22.4;22.3;22.3;22.3;22.3;22.4;22.5;22.4;22.4;22.4;22.3;22.4;22.4;22.3;22.4;22.4;22.4;22.4;22.4;22.4;…
22.1;22.1;22.1;22.1;22.1;22;22.1;22.1;22;22.1;22.2;22.2;22.2;22.1;22.2;22.1;22.1;22.1;22.1;22.1;22.1;22.2;22.2;22.2;22.2;22.2;22.2;22.2;22.2;22.2;22.2;22.2;22.2;22.2;22.2;22.1;22.2;22.2;22.2;22.2;22.2;22.2;22.2;22.2;22.2;22.2;22.1;22.3;22.1;22.1;22.2;22.1;22.2;22.2;22.2;22.2;22.2;22.2;22.2;22.3;22.2;22.3;22.3;22.3;22.4;22.3;22.4;22.4;22.3;22.4;22.4;22.4;22.4;22.4;22.3;22.4;22.4;22.4;22.5;22.4;22.…
22.1;22.1;22.1;22.1;22.1;21.9;22.2;22;22;22.1;22.1;22;22.2;22.1;22.2;22.1;22.2;22.1;22.1;22.1;22.1;22.2;22.2;22.1;22.1;22.2;22.2;22.2;22.2;22.2;22.2;22.2;22.2;22.1;22.2;22.2;22.2;22.2;22.2;22.2;22.2;22.2;22.2;22.2;22.1;22.1;22.2;22.2;22.2;22.2;22.2;22.1;22.2;22.2;22.2;22.2;22.2;22.2;22.2;22.3;22.3;22.3;22.3;22.3;22.3;22.4;22.3;22.3;22.4;22.5;22.3;22.3;22.4;22.4;22.4;22.3;22.4;22.4;22.4;22.4;22.3;…
22.1;22;22.1;22.1;22;22.1;22;22;22;22.1;22.1;22.2;22.1;22.2;22.1;22.1;22.1;22.2;22.1;22.1;22.1;22.2;22.2;22.3;22.2;22.2;22.2;22.2;22.2;22.2;22.2;22.2;22.2;22.2;22.2;22.2;22.2;22.2;22.2;22.2;22.1;22.2;22.2;22.2;22.2;22.2;22.2;22.2;22.2;22.1;22.1;22.1;22.1;22.2;22.1;22.2;22.2;22.2;22.2;22.3;22.3;22.3;22.3;22.3;22.3;22.3;22.4;22.3;22.4;22.4;22.3;22.4;22.4;22.3;22.3;22.3;22.4;22.4;22.4;22.4;22.4;22.4…
22.1;22.1;22.1;22.1;22;22.1;22.1;22.1;22.1;22.1;22.1;22.1;22.1;22.1;22.2;22.1;22.1;22.2;22.1;22.1;22.1;22.1;22.2;22.2;22.2;22.2;22.2;22.2;22.2;22.2;22.2;22.2;22.2;22.2;22.1;22.2;22.2;22.1;22.2;22.2;22.2;22.2;22.2;22.2;22.2;22.1;22.1;22.2;22.2;22.3;22.1;22.1;22.2;22.2;22.2;22.2;22.3;22.2;22.2;22.3;22.3;22.3;22.3;22.3;22.3;22.4;22.3;22.3;22.4;22.4;22.3;22.3;22.3;22.3;22.3;22.3;22.3;22.3;22.4;22.4;2…
22.1;22.1;22;22.1;22.1;22.1;22;22;22;22.1;22.1;22.1;22.1;22.1;22.1;22.1;22.1;22.1;22.1;22.1;22;22.1;22.2;22.2;22.2;22.2;22.2;22.3;22.2;22.3;22.2;22.2;22.3;22.2;22.2;22.2;22.2;22.2;22.2;22.2;22.1;22.2;22.2;22.2;22.2;22.2;22.2;22.2;22.2;22.1;22.2;22.2;22.2;22.3;22.2;22.2;22.2;22.2;22.2;22.3;22.3;22.3;22.3;22.3;22.3;22.4;22.3;22.3;22.4;22.4;22.3;22.4;22.3;22.3;22.3;22.3;22.3;22.4;22.3;22.4;22.4;22.4…
21.9;22;22;22;22.1;22;22.1;21.9;22.1;22.1;22.1;22.1;22.1;22.1;22.2;22.1;22.1;22.1;22.1;22.1;22.1;22.1;22.2;22.2;22.2;22.2;22.2;22.2;22.2;22.2;22.2;22.2;22.2;22.2;22.2;22.1;22.2;22.1;22.2;22.2;22.2;22.2;22.3;22.2;22.1;22.2;22.1;22.2;22.2;22.1;22.2;22.2;22.2;22.2;22.2;22.2;22.2;22.2;22.3;22.3;22.3;22.3;22.3;22.3;22.3;22.3;22.3;22.4;22.3;22.3;22.4;22.2;22.3;22.3;22.3;22.3;22.3;22.4;22.3;22.4;22.3;22…
22;22;22;22;22;22;22;22;22;22.1;22.1;22.1;22.1;22.1;22.2;22.2;22.1;22.1;22.1;22.1;22.1;22.2;22.2;22.2;22.2;22.3;22.2;22.2;22.2;22.2;22.2;22.2;22.2;22.2;22.2;22.2;22.2;22.1;22.2;22.2;22.2;22.3;22.2;22.2;22.2;22.1;22.2;22.2;22.1;22.1;22.1;22.1;22.2;22.2;22.2;22.2;22.2;22.2;22.2;22.2;22.3;22.3;22.3;22.3;22.3;22.3;22.3;22.3;22.3;22.3;22.3;22.3;22.2;22.3;22.4;22.3;22.3;22.4;22.3;22.3;22.3;22.4;22.4;22…
22.1;22;22;22;22.1;22;22.1;22;22.1;22;22.1;22.1;22.1;22.1;22.1;22.2;22.1;22.2;22.1;22.1;22.1;22.1;22.1;22.2;22.2;22.2;22.2;22.2;22.3;22.3;22.2;22.2;22.2;22.2;22.2;22.2;22.1;22.2;22.2;22.2;22.3;22.2;22.3;22.3;22.2;22.2;22.1;22.2;22.2;22.1;22.1;22.2;22.2;22.1;22.2;22.2;22.2;22.3;22.2;22.2;22.3;22.3;22.3;22.3;22.3;22.3;22.3;22.3;22.3;22.4;22.3;22.3;22.3;22.2;22.3;22.3;22.4;22.3;22.3;22.4;22.4;22.5;2…
22;22;22;22;22;21.9;22;22.1;22;22.1;22.1;22.1;22.2;22.2;22.1;22.2;22.2;22.1;22.1;22.1;22.1;22.1;22.3;22.3;22.2;22.2;22.2;22.3;22.3;22.2;22.2;22.2;22.2;22.2;22.2;22.2;22.2;22.2;22.2;22.2;22.2;22.3;22.2;22.2;22.1;22.2;22.2;22.2;22.2;22.2;22.2;22.1;22.2;22.2;22.2;22.2;22.2;22.2;22.2;22.2;22.3;22.3;22.3;22.3;22.3;22.3;22.3;22.3;22.3;22.4;22.3;22.3;22.3;22.3;22.3;22.3;22.3;22.4;22.4;22.3;22.4;22.3;22.…
22;22;22;22;21.9;22;22;22.1;22.1;22.1;22.1;22.1;22.1;22.1;22.2;22.1;22.1;22.1;22.1;22.1;22.1;22.1;22.1;22.2;22.2;22.2;22.3;22.2;22.3;22.3;22.2;22.2;22.2;22.2;22.2;22.2;22.2;22.2;22.3;22.3;22.2;22.2;22.2;22.3;22.2;22.2;22.2;22.3;22.2;22.2;22.2;22.2;22.1;22.2;22.2;22.2;22.3;22.2;22.3;22.3;22.3;22.2;22.3;22.2;22.3;22.3;22.3;22.3;22.3;22.4;22.3;22.3;22.3;22.3;22.3;22.3;22.4;22.4;22.4;22.4;22.3;22.4;2…
22;22;22;22;21.9;21.9;22.1;22.1;22.1;22;22.1;22.1;22.1;22.1;22.1;22.2;22.2;22.1;22.1;22.1;22.1;22.2;22.2;22.2;22.2;22.2;22.2;22.2;22.2;22.3;22.3;22.3;22.3;22.2;22.2;22.2;22.2;22.2;22.3;22.2;22.3;22.2;22.2;22.2;22.2;22.2;22.2;22.2;22.2;22.2;22.2;22.2;22.2;22.2;22.2;22.2;22.2;22.2;22.2;22.3;22.3;22.3;22.2;22.3;22.3;22.3;22.3;22.3;22.3;22.3;22.4;22.3;22.3;22.3;22.3;22.4;22.3;22.3;22.3;22.3;22.4;22.4…
22;22;22;22;22;22.1;22.1;22.1;22.1;22.1;22.1;22.1;22.1;22.1;22.1;22.2;22.1;22.1;22.1;22.2;22.1;22.2;22.2;22.2;22.2;22.1;22.2;22.2;22.2;22.2;22.3;22.2;22.2;22.2;22.2;22.1;22.2;22.2;22.2;22.2;22.2;22.3;22.1;22.2;22.3;22.2;22.2;22.2;22.1;22.2;22.2;22.2;22.2;22.2;22.2;22.2;22.2;22.2;22.2;22.2;22.3;22.2;22.2;22.3;22.3;22.3;22.3;22.3;22.3;22.3;22.3;22.3;22.3;22.3;22.3;22.3;22.3;22.3;22.3;22.4;22.4;22.4…
22;21.9;21.9;22;22;22;22.1;22.1;22.1;22.1;22.1;22;22.1;22.2;22.1;22;22.1;22.1;22.1;22.1;22.1;22.2;22.2;22.2;22.2;22.2;22.1;22.2;22.3;22.3;22.2;22.3;22.2;22.2;22.2;22.2;22.2;22.2;22.2;22.2;22.2;22.2;22.2;22.2;22.2;22.2;22.2;22.2;22.1;22.2;22.2;22.2;22.2;22.2;22.2;22.2;22.2;22.2;22.2;22.3;22.3;22.3;22.3;22.2;22.3;22.3;22.3;22.3;22.4;22.3;22.3;22.3;22.3;22.3;22.2;22.3;22.3;22.2;22.4;22.4;22.3;22.4;2…
22;22;21.9;22;21.9;21.9;22;22.1;22;22.1;22.1;22.1;22;22.2;22.2;22.2;22.1;22.1;22.1;22.1;22.1;22.1;22.2;22.2;22.2;22.2;22.2;22.2;22.2;22.2;22.2;22.2;22.2;22.1;22.2;22.2;22.1;22.2;22.2;22.2;22.3;22.2;22.2;22.2;22.2;22.2;22.2;22.2;22.1;22.1;22.2;22.2;22.2;22.2;22.2;22.2;22.2;22.2;22.2;22.2;22.3;22.3;22.3;22.3;22.3;22.3;22.3;22.3;22.4;22.4;22.2;22.2;22.3;22.3;22.3;22.3;22.3;22.3;22.3;22.3;22.3;22.3;2…
22.1;22.1;22;21.9;21.9;21.9;22;22;22.1;22.1;22.1;22.1;22.1;22.1;22.1;22.1;22.1;22.1;22;22.1;22;22.2;22.1;22.2;22.2;22.1;22.2;22.2;22.2;22.2;22.2;22.2;22.2;22.2;22.2;22.2;22;22.2;22.2;22.2;22.2;22.2;22.1;22.1;22.2;22.2;22.1;22.1;22.2;22.1;22.2;22.1;22.1;22.2;22.2;22.2;22.1;22.1;22.2;22.3;22.2;22.3;22.2;22.3;22.3;22.3;22.3;22.4;22.4;22.3;22.3;22.3;22.3;22.3;22.3;22.3;22.3;22.3;22.3;22.3;22.3;22.3;2…
22.1;22.1;22;22;22.1;22;22.1;22.1;21.9;22.1;22.1;22.1;22.1;22.2;22.1;22.1;22.1;22.1;22;22.1;22;22.2;22.2;22.2;22.2;22.2;22.2;22.2;22.3;22.3;22.1;22.2;22.2;22.2;22.2;22.2;22.2;22.2;22.2;22.2;22.2;22.3;22.3;22.3;22.2;22.1;22.2;22.2;22.1;22.1;22.1;22.2;22.2;22.2;22.3;22.2;22.1;22.2;22.2;22.2;22.2;22.2;22.3;22.3;22.3;22.3;22.3;22.3;22.3;22.3;22.3;22.3;22.2;22.3;22.3;22.3;22.3;22.3;22.4;22.3;22.4;22.3…
22.2;22;22;22.1;22.1;21.9;22.1;22;22.1;22.1;22.1;22.1;22.1;22.1;22.2;22.1;22;22;22;22.1;22;22.2;22.2;22.2;22.1;22.1;22.2;22.2;22.1;22.2;22.2;22.1;22.2;22.2;22.1;22.1;22.1;22.1;22.2;22.2;22.2;22.2;22.3;22.2;22.2;22.2;22.2;22.2;22.1;22.2;22.1;22.2;22.2;22.2;22.2;22.1;22.2;22.1;22.2;22.2;22.2;22.2;22.3;22.3;22.3;22.3;22.3;22.4;22.3;22.3;22.3;22.3;22.3;22.3;22.3;22.3;22.3;22.3;22.3;22.3;22.4;22.4;22.…
22;22.1;22;22;22;22;22;22;22;22.1;22.1;22;22.1;22.1;22.1;22;22.1;22.1;22.1;22.1;22.2;22.1;22.1;22.2;22.2;22.2;22.2;22.2;22.2;22.2;22.3;22.2;22.2;22.2;22.2;22.2;22.1;22.2;22.2;22.1;22.2;22.2;22.2;22.2;22.3;22.2;22.1;22.2;22.1;22.1;22.2;22.2;22.1;22.2;22.2;22.2;22.2;22.2;22.2;22.2;22.2;22.2;22.2;22.2;22.3;22.4;22.2;22.4;22.2;22.3;22.3;22.3;22.3;22.2;22.3;22.3;22.3;22.3;22.3;22.3;22.3;22.3;22.3;22.3…
22;22;22.1;22;22.1;22;22;22;22;22;22.1;22.1;22.1;22.1;22.1;22;22;22.1;22.1;22.1;22.1;22.2;22.2;22.2;22.1;22.2;22.2;22.2;22.2;22.2;22.2;22.2;22.1;22.2;22.2;22.1;22.2;22.2;22.1;22.1;22.2;22.2;22.2;22.2;22.2;22.2;22.2;22.2;22.2;22.2;22.3;22.2;22.2;22.2;22.2;22.1;22.2;22.2;22.2;22.2;22.2;22.2;22.2;22.3;22.2;22.3;22.3;22.2;22.3;22.3;22.3;22.3;22.2;22.2;22.2;22.3;22.3;22.3;22.3;22.3;22.3;22.4;22.3;22.4…
22;22;22.1;22;22;21.9;22;21.9;21.9;22;22;22;22.1;22;22.1;22.1;22.1;22.1;22.1;22.1;22.1;22.2;22.1;22.1;22.2;22.2;22.2;22.2;22.2;22.2;22.1;22.2;22.2;22.2;22.1;22.1;22.1;22.2;22.2;22.1;22.3;22.1;22.2;22.2;22.2;22.2;22.2;22.2;22.2;22.1;22.2;22.2;22.1;22.2;22.2;22.2;22.2;22.2;22.2;22.2;22.2;22.2;22.2;22.2;22.2;22.3;22.4;22.3;22.3;22.3;22.2;22.2;22.3;22.2;22.2;22.3;22.3;22.3;22.3;22.3;22.3;22.3;22.3;22…
22.1;22;22;22;22;22.1;21.9;22;22;22;22.1;22.1;22.1;22;22.1;22.1;22.1;22.1;22.1;22.1;22.1;22.1;22.1;22.1;22.2;22.2;22.2;22.2;22.2;22.2;22.1;22.2;22.1;22.1;22.2;22.1;22.1;22.2;22.1;22.2;22.2;22.2;22.2;22.3;22.4;22.2;22.2;22.2;22.2;22.2;22.1;22.2;22.2;22.2;22.1;22.2;22.2;22.2;22.2;22.2;22.2;22.3;22.2;22.2;22.3;22.3;22.2;22.3;22.4;22.2;22.2;22.2;22.2;22.2;22.2;22.3;22.3;22.3;22.3;22.3;22.3;22.3;22.3;…
22;22;22;22;22.1;22;22;22;21.9;22;22;22.1;22.1;22.1;22.1;22.1;22.1;22;22.1;22.1;22.1;22.1;22.1;22.1;22.1;22.2;22.2;22.1;22;22.2;22.1;22.1;22.1;22.1;22.1;22.3;22.1;22.2;22.2;22.2;22.2;22.1;22.2;22.2;22.2;22.2;22.2;22.1;22.1;22.1;22.2;22.2;22.1;22.2;22.2;22.2;22.2;22.2;22.2;22.2;22.2;22.2;22.2;22.3;22.2;22.3;22.3;22.2;22.3;22.3;22.3;22.2;22.3;22.2;22.3;22.3;22.2;22.3;22.3;22.3;22.3;22.3;22.3;22.3;2…
22;22;22;22;22.1;22.1;22;22;21.9;22;22.1;22;22.1;22.1;22.1;22.1;22.1;22.1;22;22.1;22;22.1;22.1;22.2;22.1;22.1;22.2;22.2;22.2;22.2;22.2;22.1;22.2;22.1;22.1;22.1;22.1;22.2;22.2;22.2;22.2;22.2;22.4;22.2;22.2;22.2;22.2;22.2;22.2;22.2;22.1;22.1;22.1;22.2;22.1;22.2;22.2;22.2;22.2;22.2;22.2;22.3;22.3;22.2;22.2;22.2;22.2;22.3;22.3;22.2;22.2;22.2;22.2;22.2;22.2;22.3;22.3;22.3;22.3;22.3;22.2;22.3;22.3;22.3…
22;22;21.9;22;22;22;22;22;22;22;22.1;22.1;22.1;22.1;22.2;22.1;22.2;22.1;22.1;22.1;22.1;22.1;22.1;22.1;22.1;22.2;22.2;22.1;22.2;22.2;22.2;22.2;22.1;22.2;22.1;22.1;22.1;22.1;22.2;22.2;22.2;22.2;22.2;22.1;22.1;22.1;22.2;22.3;22.2;22.2;22.1;22.2;22.1;22.1;22.2;22.2;22.2;22.2;22.2;22.2;22.2;22.3;22.2;22.3;22.2;22.2;22.2;22.2;22.2;22.2;22.2;22.2;22.2;22.2;22.3;22.3;22.3;22.3;22.3;22.3;22.3;22.3;22.3;22…
22;22;22;22.1;22;22;22;22;22;22;22.1;22.1;22.1;22.1;22.1;22.1;22.1;22.1;22.1;22.1;22.1;22.1;22.1;22.2;22.2;22.2;22;22.2;22.1;22.1;22.2;22.1;22.1;22.1;22.2;22.2;22.1;22.2;22.2;22.2;22.2;22.2;22.2;22.2;22.2;22.2;22.1;22.2;22.2;22.2;22.2;22.1;22.2;22.1;22.2;22.1;22.2;22.2;22.2;22.2;22.3;22.2;22.2;22.2;22.3;22.3;22.2;22.3;22.3;22.3;22.3;22.2;22.3;22.2;22.2;22.3;22.3;22.3;22.3;22.3;22.3;22.3;22.2;22.3…
21.9;22;22;21.9;22;22;22;22;22.1;22;22.1;22;22.1;22.1;22.1;22.1;22.1;22.1;22.1;22.1;22.1;22.1;22.2;22.1;22.1;22.2;22.2;22.2;22.2;22.2;22.1;22.2;22;22.1;22.2;22.2;22.2;22.2;22.2;22.2;22.2;22.2;22.2;22.3;22.2;22.2;22.1;22.2;22.2;22.1;22.1;22.2;22.1;22.2;22.2;22.2;22.2;22.2;22.2;22.2;22.2;22.3;22.3;22.2;22.2;22.2;22.2;22.3;22.2;22.3;22.3;22.2;22.2;22.2;22.2;22.3;22.3;22.2;22.2;22.2;22.2;22.3;22.2;22…
22;22;22;22;21.9;22;22;22;22.1;22;22.1;22;22;22.1;22;22.2;22;22.1;22.1;22.1;22;22.1;22.1;22.1;22.1;22.1;22.2;22.1;22.2;22.2;22.1;22.2;22.1;22.2;22.2;22.1;22.1;22.2;22.2;22.2;22.2;22.2;22.2;22.2;22.2;22.2;22.1;22.2;22.2;22.2;22.1;22.2;22.2;22.1;22.2;22.2;22.2;22.2;22.2;22.2;22.2;22.2;22.2;22.2;22.2;22.3;22.3;22.3;22.2;22.3;22.2;22.2;22.2;22.3;22.2;22.3;22.2;22.2;22.3;22.2;22.2;22.2;22.2;22.2;22.3;…
21.9;22;21.9;22;22;22;22;21.9;22;22;22.1;22.1;22.2;22.2;22;22;22;22;22.1;22.2;22;22.2;22.1;22.1;22.1;22.1;22.2;22.2;22.2;22.1;22.1;22.1;22.1;22.2;22.2;22.2;22.2;22.2;22.2;22.2;22.2;22.2;22.3;22.3;22.3;22.1;22.1;22.2;22.2;22.1;22.2;22.2;22.2;22.1;22.1;22.2;22.2;22.2;22.3;22.2;22.2;22.2;22.2;22.3;22.3;22.3;22.2;22.3;22.3;22.3;22.3;22.3;22.2;22.1;22.2;22.3;22.3;22.3;22.3;22.2;22.2;22.3;22.3;22.3;22.…
22;21.9;22;22;22;21.9;22;22;22;22;22;22.1;22;22.1;22;22;22.1;22;22;22.1;22.1;22.1;22.1;22.1;22.2;22.2;22.2;22.2;22.2;22.2;22.1;22.1;22;22.2;22.1;22.2;22.1;22.2;22.2;22.2;22.2;22.2;22.2;22.3;22.2;22.1;22.2;22.2;22.2;22.2;22.1;22.1;22.1;22.2;22.2;22.2;22.3;22.2;22.3;22.2;22.2;22.3;22.2;22.3;22.2;22.2;22.2;22.3;22.2;22.3;22.3;22.2;22.2;22.2;22.2;22.2;22.3;22.2;22.2;22.3;22.2;22.3;22.3;22.3;22.2;22.2…
22;21.9;21.9;22;22;22;22;22;22;22;22.1;22.1;22.2;22.1;22.2;22;22;22.1;22;22.1;22;22.1;22.1;22.1;22.1;22.1;22.2;22.2;22.2;22.2;22.1;22.2;22.2;22.1;22.2;22.1;22.2;22.2;22.2;22.2;22.2;22.1;22.3;22.2;22.3;22.2;22.1;22.2;22.1;22.2;22.1;22.2;22.1;22.3;22.1;22.1;22.2;22.2;22.2;22.2;22.2;22.2;22.2;22.2;22.3;22.3;22.2;22.2;22.3;22.3;22.2;22.2;22.2;22.1;22.1;22.2;22.2;22.2;22.3;22.3;22.2;22.2;22.2;22.3;22.…
22;22;22;22.1;22;22;21.9;22;22;22;22;22.1;22;22.1;22;22;22;22;22.1;22;22.1;22;22.2;22.1;22.1;22.1;22.2;22.2;22.1;22.1;22.1;22.2;22.1;22.1;22.1;22;22.1;22.2;22.2;22.2;22.1;22.2;22.2;22.2;22.2;22.2;22.1;22.2;22.1;22.2;22.1;22.1;22.1;22.1;22.1;22.1;22.1;22.2;22.2;22.2;22.2;22.2;22.2;22.3;22.2;22.3;22.3;22.3;22.2;22.2;22.2;22.2;22.3;22.2;22.2;22.2;22.2;22.2;22.3;22.2;22.2;22.2;22.3;22.3;22.2;22.2;22.…
22;21.9;22;22;21.9;21.9;22;22;22;22;22;22.1;22;22.1;22.1;22.1;22;22.1;22;22.1;22;22.1;22.1;22.1;22.1;22.1;22.2;22.2;22.1;22.2;22.1;22.2;22.1;22.1;22.1;22.1;22.1;22.2;22.1;22.1;22.2;22.2;22.2;22.2;22.2;22.2;22.1;22.2;22.2;22.1;22.1;22.1;22.1;22.1;22.1;22.1;22.1;22.1;22.2;22.2;22.2;22.2;22.3;22.2;22.2;22.3;22.2;22.2;22.2;22.2;22.3;22.2;22.2;22.2;22.1;22.2;22.2;22.2;22.2;22.2;22.2;22.2;22.2;22.2;22.…
21.9;21.9;22;22.2;21.9;21.9;21.9;22;21.9;22;22;22;22;22.1;22.1;22;22;22.1;22;22;22;22.1;22.1;22.1;22.2;22.1;22.1;22.1;22.1;22.2;22.1;22.1;22.1;22.1;22.1;22.1;22.1;22.1;22.2;22.1;22.2;22.1;22.2;22.2;22.2;22.2;22.1;22.2;22.1;22.1;22.1;22.1;22.1;22.1;22.1;22.1;22.2;22.2;22.2;22.2;22.2;22.2;22.2;22.3;22.2;22.2;22.3;22.3;22.2;22.2;22.2;22.1;22.2;22.2;22.2;22.2;22.2;22.2;22.2;22.2;22.2;22.2;22.2;22.2;2…
22.1;22;21.9;22;22;22;22;22;21.9;21.9;22.1;22;22.1;22;21.9;22;22.1;22.1;22;22;22.1;22.1;22.1;22.2;22.1;22.1;22.2;22.1;22.2;22.2;22.1;22.1;22.1;22.1;22.1;22.2;22.1;22.1;22.1;22.1;22.1;22.1;22.2;22.2;22.2;22.2;22.2;22.1;22.1;22.1;22.1;22.1;22.1;22.1;22.2;22.2;22.2;22.2;22.2;22.2;22.2;22.2;22.2;22.1;22.2;22.1;22.3;22.2;22.2;22.2;22.2;22.2;22.2;22.2;22.2;22.2;22.2;22.2;22.2;22.2;22.2;22.2;22.2;22.2;2…
21.8;21.8;21.9;21.9;22;21.9;21.9;21.9;21.9;22;22;22;22;22.1;22.1;22.1;22;22;22;22.1;22;22;22.1;22.1;22.2;22.1;22.2;22.1;22.1;22.2;22.1;22.2;22.1;22.2;22.2;22.1;22.1;22.1;22.1;22.3;22.1;22.2;22.1;22.2;22.2;22.2;22.2;22.1;22.1;22.1;22.1;22.1;22.1;22.2;22.1;22.1;22.2;22.1;22.2;22.3;22.2;22.2;22.3;22.2;22.3;22.2;22.2;22.2;22.2;22.2;22.2;22.2;22.2;22.2;22.2;22.1;22.2;22.2;22.2;22.2;22.2;22.3;22.3;22.2…
21.9;21.9;22;22;21.9;21.9;21.9;21.9;21.9;22;22;22;22.1;22.1;22;22.1;22.1;22;22.1;22;22.1;22.1;22.1;22.1;22;22;22.1;22.1;22.2;22.1;22.1;22.1;22.1;22.1;22.1;22.1;22.1;22.1;22.1;22.1;22.1;22.1;22.2;22.3;22.1;22.1;22.1;22.1;22.2;22.2;22.1;22.1;22.2;22.1;22.1;22.2;22.1;22.2;22.2;22.2;22.2;22.2;22.2;22.2;22.3;22.2;22.3;22.3;22.2;22.2;22.2;22.2;22.2;22.2;22.1;22.2;22.2;22.2;22.2;22.2;22.2;22.3;22.2;22.3…
21.9;21.9;22;21.9;21.9;21.9;21.9;21.9;21.9;21.9;22;22;22;22.1;22.1;22.1;22.1;22.1;22;22;22.1;22.1;22.1;22;22.1;22.1;22.1;22.1;22.1;22.1;22.2;22.2;22.1;22.1;22;22.1;22.1;22.1;22.2;22.1;22.2;22.1;22.2;22.3;22.1;22.2;22.1;22.1;22.2;22.3;22.1;22.1;22.2;22.2;22.2;22.1;22.2;22.1;22.2;22.2;22.2;22.2;22.2;22.2;22.2;22.2;22.3;22.2;22.2;22.2;22.2;22.2;22.2;22.1;22.1;22.2;22.1;22.2;22.2;22.2;22.2;22.2;22.1;…
21.9;21.9;22;22;21.9;22;21.9;22.1;22;21.8;22;21.9;22.1;22.1;22.1;22.1;22.1;22.1;22;22;22.1;22.1;22.2;22;22.1;22.1;22.1;22.1;22.1;22.1;22.1;22.1;22.1;22.1;22.1;21.9;22.1;22.1;22.1;22.2;22.1;22.1;22.2;22.1;22.1;22.1;22.1;22.2;22.2;22.2;22.2;22.1;22.2;22.1;22.1;22.1;22.2;22.2;22.2;22.2;22.2;22.3;22.3;22.2;22.2;22.2;22.2;22.2;22.2;22.3;22.2;22.2;22.2;22.2;22.1;22.2;22.1;22.2;22.2;22.2;22.2;22.2;22.2;…
21.9;22;22;22;22.1;22;22;21.9;21.9;22.1;22.1;22;22.1;22.1;22.1;22.1;22.1;22;22.1;22.1;22.1;22.1;22;22.2;22;22.2;22;22.1;22.1;22.2;22.1;22.1;22.1;22.1;22;22;22.1;22.1;22.1;22.2;22.1;22.1;22.2;22.2;22.2;22.1;22.2;22.1;22.1;22.2;22.2;22.2;22.2;22.1;22.1;22;22.1;22.2;22.1;22.2;22.2;22.2;22.2;22.2;22.2;22.3;22.2;22.2;22.2;22.2;22.3;22.1;22.2;22.1;22.1;22.2;22.1;22.2;22.2;22.2;22.2;22.2;22.3;22.3;22.2;…
21.9;21.9;21.9;22;22;21.9;21.9;22;21.8;22;22;21.6;22;22.1;22.1;22.1;22;22.1;22;22.1;21.9;22.1;22;22.1;22.1;22.1;22.2;22;22.1;22.1;22.1;22.1;22.2;22.2;22;22;22;22.3;22.1;22.1;22.3;22.2;22.2;22.1;22.1;22.1;22.1;22.3;22;22.1;22.1;22.2;22.2;22.1;22;22;22.2;22.1;22.2;22.3;22.2;22.2;22.2;22.2;22.2;22.2;22.2;22.3;22.3;22.2;22.2;22.2;22.2;22.2;22;22.3;22.2;22.1;22.2;22.3;22.2;22.3;22.2;22.1;22.2;22.2;22.…
Time Played: 00:00:08
22.3;22.3;22.3;22.3;22.4;22.3;22.2;22.2;22.2;22.2;22.3;22.2;22.2;22.2;22.4;22.3;22.3;22.2;22.2;22.2;22.1;22.3;22.2;22;22.3;22.2;22.2;22.1;22.2;22.1;22.1;22.1;22.1;22.1;22.1;22.1;22.1;22;22.1;22;22;22;22.1;22.1;22;22;22;22;22;22;22.1;22;22.1;21.9;21.9;21.9;22;22;22;22;21.9;22;22;22;22;22;22;22;22;22;22;22;21.9;22.1;22;22;22;22;22;21.9;21.9;21.8;21.8;21.8;21.8;21.7;21.7;21.7;21.6;21.7;21.7;21.6;21.…
22.5;22.4;22.4;22.4;22.4;22.5;22.3;22.2;22.5;22.3;22.3;22.4;22.2;22.2;22.3;22.2;22.3;22.3;22.3;22.3;22.3;22.4;22.4;22.3;22.2;22.2;22.3;22.2;22.2;22.1;22.2;22.1;22.2;22.1;22.1;22.2;22.1;22.1;22.1;22.1;22.1;22.1;22;22;22.1;22.1;22;22;22;22;22;22.1;22;21.9;22.1;22;22;22;22;22;22;22;22.1;22;22;22;22;22.1;22.1;22.1;22.1;22.1;22.1;22;22;22;22;22;22;22;21.9;21.9;21.9;21.8;21.8;21.7;21.7;21.7;21.6;21.7;2…
22.5;22.4;22.5;22.4;22.5;22.3;22.4;22.3;22.4;22.5;22.4;22.4;22.4;22.4;22.4;22.4;22.4;22.3;22.3;22.4;22.3;22.4;22.3;22.2;22.4;22.3;22.3;22.4;22.2;22.2;22.2;22.1;22.1;22.1;22.1;22.2;22;22.2;22.2;22;22.1;22.1;22.1;22.1;22.1;22.1;22.1;22;22;22.1;22;22.1;22.1;22;22;22.1;22.1;22.1;22.1;22;22;22;22;22.1;22;22.1;22.1;22.1;22.1;22;22.2;22.1;22.1;22;22.1;22.1;22;22;22;21.8;21.9;21.9;21.8;21.8;21.8;21.7;21.…
22.4;22.4;22.4;22.5;22.4;22.4;22.4;22.5;22.3;22.5;22.7;22.4;22.4;22.4;22.5;22.4;22.3;22.3;22.4;22.5;22.3;22.4;22.4;22.3;22.5;22.2;22.3;22.3;22.3;22.2;22.2;22.2;22.2;22.3;22.2;22.2;22.2;22.3;22.2;22.2;22.2;22.1;22.1;22.1;22.2;22.2;22;22.2;22;22.1;22.1;22.1;22.1;22.1;22.1;22.1;22.1;22.1;22.1;22.2;22;22.1;22;22;22;22.2;22.2;22.1;22.2;22.1;22.1;22.1;22.1;22;22.1;22.1;22;22;22;22;22;21.8;21.8;21.8;21.…
22.5;22.5;22.4;22.4;22.5;22.4;22.4;22.3;22.5;22.4;22.4;22.4;22.5;22.5;22.5;22.5;22.5;22.4;22.4;22.5;22.4;22.4;22.3;22.3;22.5;22.5;22.5;22.3;22.5;22.2;22.3;22.3;22.2;22.3;22.4;22.2;22.2;22.2;22.2;22.2;22.2;22.3;22.3;22.3;22.3;22.1;22.1;22.3;22.1;22.3;22.1;22.1;22.1;22.1;22.1;22.1;22.2;22.1;22.2;22.2;22.1;22.2;22.2;22.1;22.2;22.2;22.1;22.1;22.2;22.1;22.1;22.1;22.1;22;22;22.1;22;22;22;22;21.9;22.1;2…
22.5;22.5;22.4;22.5;22.4;22.4;22.5;22.5;22.4;22.5;22.4;22.5;22.5;22.4;22.5;22.4;22.4;22.3;22.7;22.5;22.5;22.5;22.4;22.5;22.5;22.5;22.4;22.5;22.4;22.4;22.4;22.4;22.5;22.5;22.4;22.3;22.3;22.2;22.2;22.3;22.3;22.2;22.4;22.2;22.2;22.1;22.4;22.2;22.2;22.3;22.2;22.3;22.2;22.3;22.3;22.2;22.3;22.3;22.3;22.3;22.3;22.2;22.3;22.3;22.2;22.2;22.3;22.3;22.3;22.3;22.3;22.1;22.1;22.1;22.1;22.1;22.1;22.1;22.1;22;2…
22.5;22.5;22.5;22.4;22.4;22.4;22.4;22.5;22.4;22.5;22.4;22.5;22.5;22.5;22.4;22.5;22.5;22.4;22.4;22.5;22.4;22.6;22.5;22.5;22.4;22.6;22.4;22.5;22.4;22.5;22.4;22.5;22.5;22.3;22.5;22.4;22.5;22.4;22.3;22.4;22.4;22.4;22.3;22.3;22.4;22.3;22.3;22.3;22.3;22.4;22.3;22.3;22.3;22.4;22.3;22.3;22.3;22.3;22.3;22.3;22.3;22.3;22.3;22.3;22.2;22.3;22.3;22.3;22.3;22.3;22.1;22.1;22.3;22.1;22.1;22.1;22.1;22.1;22.1;22.1…
22.5;22.5;22.5;22.4;22.5;22.5;22.5;22.4;22.4;22.4;22.3;22.4;22.5;22.5;22.4;22.5;22.5;22.5;22.5;22.4;22.5;22.6;22.5;22.5;22.5;22.5;22.5;22.5;22.5;22.6;22.5;22.4;22.4;22.5;22.4;22.3;22.5;22.4;22.4;22.4;22.4;22.4;22.4;22.4;22.5;22.5;22.5;22.5;22.2;22.5;22.4;22.4;22.4;22.3;22.4;22.4;22.4;22.4;22.3;22.3;22.3;22.5;22.4;22.5;22.4;22.5;22.3;22.3;22.4;22.3;22.2;22.4;22.2;22.3;22.1;22.2;22.2;22.1;22.1;22;2…
22.5;22.5;22.4;22.5;22.4;22.4;22.5;22.5;22.5;22.5;22.4;22.4;22.4;22.5;22.5;22.5;22.4;22.4;22.5;22.5;22.5;22.6;22.4;22.5;22.6;22.5;22.5;22.5;22.5;22.5;22.5;22.4;22.5;22.4;22.5;22.5;22.5;22.5;22.5;22.5;22.4;22.4;22.5;22.4;22.4;22.4;22.4;22.5;22.4;22.5;22.4;22.5;22.6;22.5;22.6;22.6;22.6;22.5;22.6;22.6;22.6;22.6;22.6;22.4;22.5;22.4;22.5;22.3;22.4;22.4;22.3;22.4;22.3;22.3;22.3;22.4;22.2;22.2;22.3;22.2…
22.5;22.5;22.4;22.5;22.4;22.4;22.5;22.4;22.5;22.5;22.4;22.6;22.4;22.6;22.6;22.5;22.5;22.5;22.5;22.6;22.5;22.5;22.5;22.5;22.5;22.5;22.6;22.4;22.6;22.5;22.5;22.5;22.5;22.5;22.4;22.4;22.5;22.3;22.5;22.5;22.5;22.4;22.4;22.5;22.4;22.6;22.5;22.5;22.4;22.4;22.5;22.5;22.5;22.5;22.4;22.7;22.6;22.6;22.6;22.6;22.6;22.6;22.6;22.6;22.5;22.6;22.6;22.5;22.5;22.5;22.5;22.5;22.5;22.4;22.5;22.4;22.5;22.4;22.4;22.3…
22.4;22.5;22.5;22.4;22.4;22.5;22.5;22.5;22.5;22.5;22.5;22.4;22.4;22.5;22.5;22.6;22.4;22.4;22.5;22.5;22.5;22.5;22.5;22.5;22.5;22.5;22.5;22.5;22.5;22.5;22.5;22.5;22.5;22.5;22.5;22.4;22.5;22.5;22.5;22.4;22.5;22.5;22.5;22.5;22.4;22.6;22.4;22.5;22.4;22.4;22.5;22.4;22.5;22.5;22.5;22.5;22.5;22.6;22.6;22.6;22.6;22.7;22.6;22.6;22.6;22.6;22.6;22.5;22.6;22.5;22.5;22.5;22.4;22.4;22.4;22.5;22.4;22.5;22.4;22.4…
22.5;22.4;22.5;22.5;22.4;22.5;22.5;22.4;22.4;22.6;22.4;22.5;22.4;22.6;22.6;22.4;22.4;22.4;22.4;22.5;22.5;22.5;22.5;22.5;22.6;22.5;22.5;22.5;22.5;22.5;22.5;22.4;22.5;22.4;22.4;22.5;22.4;22.5;22.4;22.5;22.5;22.5;22.5;22.5;22.5;22.5;22.6;22.4;22.5;22.5;22.5;22.6;22.5;22.6;22.6;22.6;22.7;22.6;22.6;22.6;22.6;22.6;22.7;22.6;22.6;22.6;22.6;22.6;22.5;22.5;22.6;22.5;22.6;22.5;22.5;22.5;22.5;22.5;22.4;22.4…
22.4;22.5;22.5;22.4;22.5;22.4;22.4;22.4;22.4;22.4;22.6;22.5;22.4;22.4;22.5;22.5;22.5;22.5;22.5;22.5;22.5;22.5;22.5;22.5;22.6;22.6;22.6;22.5;22.5;22.5;22.5;22.5;22.5;22.5;22.5;22.5;22.5;22.5;22.4;22.5;22.5;22.5;22.5;22.5;22.5;22.6;22.5;22.5;22.5;22.5;22.6;22.6;22.5;22.5;22.6;22.5;22.6;22.5;22.6;22.6;22.6;22.7;22.6;22.6;22.6;22.5;22.6;22.6;22.6;22.6;22.6;22.5;22.5;22.6;22.6;22.5;22.5;22.5;22.5;22.4…
22.5;22.5;22.4;22.4;22.4;22.4;22.3;22.5;22.4;22.5;22.4;22.5;22.5;22.5;22.5;22.5;22.5;22.5;22.5;22.6;22.5;22.4;22.5;22.5;22.5;22.5;22.7;22.4;22.5;22.5;22.5;22.5;22.5;22.5;22.5;22.5;22.5;22.5;22.5;22.5;22.4;22.5;22.5;22.5;22.5;22.5;22.5;22.6;22.5;22.6;22.6;22.5;22.6;22.5;22.5;22.6;22.6;22.5;22.7;22.7;22.7;22.7;22.6;22.6;22.6;22.6;22.6;22.5;22.5;22.5;22.6;22.5;22.4;22.4;22.4;22.4;22.4;22.5;22.4;22.4…
22.5;22.5;22.4;22.4;22.4;22.4;22.4;22.4;22.4;22.5;22.5;22.6;22.6;22.6;22.5;22.6;22.4;22.4;22.4;22.5;22.4;22.5;22.5;22.5;22.6;22.6;22.5;22.5;22.5;22.5;22.5;22.6;22.6;22.5;22.5;22.5;22.5;22.4;22.5;22.5;22.5;22.5;22.4;22.5;22.5;22.5;22.5;22.5;22.5;22.5;22.5;22.6;22.6;22.5;22.6;22.6;22.7;22.7;22.7;22.6;22.5;22.7;22.6;22.6;22.5;22.6;22.6;22.5;22.5;22.5;22.5;22.5;22.4;22.4;22.5;22.4;22.4;22.4;22.4;22.4…
22.4;22.5;22.5;22.4;22.4;22.5;22.4;22.5;22.4;22.6;22.4;22.5;22.5;22.5;22.6;22.5;22.5;22.4;22.4;22.5;22.6;22.5;22.5;22.4;22.5;22.6;22.6;22.6;22.7;22.5;22.5;22.6;22.6;22.6;22.6;22.5;22.5;22.5;22.4;22.5;22.5;22.5;22.5;22.5;22.5;22.6;22.5;22.6;22.5;22.5;22.6;22.6;22.5;22.6;22.5;22.6;22.5;22.6;22.6;22.6;22.7;22.6;22.5;22.6;22.6;22.6;22.5;22.6;22.6;22.4;22.4;22.5;22.4;22.4;22.5;22.4;22.3;22.4;22.3;22.3…
22.4;22.4;22.5;22.4;22.5;22.5;22.4;22.5;22.5;22.5;22.5;22.5;22.5;22.5;22.5;22.4;22.4;22.5;22.5;22.5;22.5;22.5;22.5;22.5;22.6;22.5;22.6;22.6;22.5;22.5;22.7;22.5;22.5;22.6;22.6;22.5;22.5;22.6;22.5;22.5;22.5;22.5;22.5;22.4;22.5;22.6;22.5;22.5;22.5;22.5;22.5;22.6;22.6;22.6;22.5;22.6;22.6;22.6;22.6;22.6;22.5;22.5;22.6;22.6;22.5;22.6;22.5;22.5;22.5;22.5;22.5;22.4;22.4;22.4;22.3;22.4;22.4;22.3;22.3;22.2…
22.4;22.5;22.5;22.5;22.5;22.5;22.4;22.5;22.5;22.5;22.5;22.4;22.5;22.5;22.5;22.4;22.4;22.5;22.5;22.6;22.5;22.5;22.5;22.6;22.6;22.6;22.7;22.6;22.7;22.5;22.5;22.6;22.6;22.5;22.6;22.5;22.5;22.5;22.6;22.6;22.5;22.5;22.5;22.6;22.6;22.5;22.6;22.5;22.6;22.6;22.6;22.6;22.7;22.5;22.6;22.5;22.6;22.6;22.6;22.6;22.6;22.5;22.6;22.5;22.5;22.5;22.5;22.5;22.5;22.4;22.5;22.5;22.4;22.3;22.4;22.4;22.3;22.3;22.3;22.3…
22.5;22.5;22.5;22.5;22.5;22.4;22.5;22.5;22.5;22.5;22.5;22.6;22.5;22.5;22.5;22.5;22.4;22.5;22.5;22.6;22.5;22.5;22.5;22.5;22.6;22.5;22.6;22.6;22.6;22.5;22.5;22.5;22.6;22.6;22.5;22.5;22.6;22.5;22.6;22.6;22.4;22.5;22.5;22.6;22.6;22.6;22.6;22.6;22.6;22.5;22.5;22.6;22.6;22.6;22.6;22.6;22.6;22.6;22.6;22.6;22.6;22.6;22.5;22.5;22.4;22.5;22.5;22.5;22.5;22.5;22.5;22.5;22.4;22.3;22.4;22.4;22.3;22.2;22.3;22.2…
22.5;22.5;22.5;22.5;22.4;22.6;22.6;22.5;22.5;22.5;22.5;22.5;22.5;22.6;22.6;22.4;22.5;22.4;22.4;22.6;22.5;22.6;22.6;22.5;22.6;22.6;22.5;22.6;22.6;22.5;22.6;22.6;22.6;22.6;22.6;22.5;22.5;22.5;22.5;22.5;22.5;22.5;22.5;22.6;22.6;22.6;22.6;22.6;22.5;22.6;22.6;22.6;22.6;22.5;22.6;22.6;22.6;22.6;22.6;22.6;22.6;22.6;22.5;22.5;22.5;22.5;22.5;22.4;22.5;22.5;22.5;22.4;22.4;22.4;22.3;22.3;22.3;22.3;22.3;22.3…
22.5;22.5;22.5;22.5;22.5;22.5;22.5;22.5;22.5;22.5;22.5;22.5;22.6;22.5;22.5;22.5;22.4;22.5;22.5;22.5;22.5;22.5;22.6;22.5;22.6;22.6;22.6;22.5;22.5;22.5;22.6;22.6;22.6;22.5;22.6;22.5;22.5;22.4;22.5;22.6;22.6;22.4;22.6;22.6;22.6;22.6;22.6;22.6;22.5;22.6;22.6;22.5;22.6;22.5;22.6;22.5;22.5;22.6;22.5;22.6;22.6;22.5;22.5;22.5;22.5;22.4;22.4;22.4;22.4;22.4;22.4;22.4;22.3;22.3;22.3;22.3;22.2;22.3;22.3;22.2…
22.5;22.5;22.5;22.5;22.5;22.5;22.5;22.4;22.6;22.5;22.5;22.5;22.6;22.6;22.6;22.6;22.4;22.4;22.4;22.6;22.6;22.5;22.6;22.5;22.6;22.6;22.6;22.5;22.6;22.6;22.6;22.6;22.5;22.7;22.6;22.6;22.5;22.6;22.6;22.5;22.5;22.6;22.6;22.6;22.6;22.6;22.6;22.6;22.6;22.6;22.6;22.5;22.6;22.6;22.5;22.6;22.5;22.6;22.6;22.6;22.4;22.5;22.4;22.5;22.4;22.4;22.4;22.4;22.4;22.4;22.4;22.4;22.3;22.3;22.3;22.3;22.3;22.3;22.2;22;2…
22.5;22.5;22.5;22.5;22.4;22.5;22.5;22.5;22.5;22.5;22.5;22.5;22.5;22.6;22.6;22.6;22.5;22.5;22.5;22.6;22.6;22.5;22.6;22.5;22.6;22.6;22.6;22.6;22.6;22.6;22.6;22.6;22.7;22.6;22.5;22.5;22.5;22.6;22.5;22.6;22.6;22.5;22.5;22.6;22.6;22.7;22.6;22.6;22.5;22.6;22.6;22.5;22.6;22.5;22.5;22.6;22.5;22.6;22.6;22.6;22.5;22.5;22.4;22.5;22.4;22.4;22.4;22.4;22.4;22.4;22.3;22.3;22.3;22.3;22.2;22.2;22.2;22.2;22.3;22.2…
22.5;22.5;22.5;22.5;22.5;22.4;22.5;22.5;22.3;22.5;22.6;22.5;22.5;22.5;22.5;22.5;22.4;22.6;22.6;22.6;22.6;22.6;22.6;22.5;22.6;22.6;22.7;22.6;22.6;22.6;22.6;22.6;22.6;22.6;22.5;22.6;22.6;22.6;22.5;22.6;22.6;22.6;22.6;22.6;22.6;22.7;22.6;22.6;22.6;22.5;22.6;22.5;22.6;22.5;22.5;22.6;22.5;22.6;22.6;22.5;22.6;22.5;22.4;22.4;22.4;22.4;22.4;22.4;22.4;22.3;22.4;22.3;22.3;22.3;22.2;22.2;22.2;22.2;22.2;22;2…
22.5;22.5;22.5;22.5;22.4;22.4;22.4;22.4;22.5;22.5;22.5;22.5;22.5;22.5;22.5;22.5;22.4;22.5;22.5;22.6;22.6;22.5;22.6;22.6;22.6;22.6;22.7;22.6;22.6;22.7;22.6;22.6;22.7;22.6;22.6;22.6;22.6;22.6;22.5;22.5;22.6;22.6;22.6;22.7;22.6;22.5;22.6;22.6;22.5;22.6;22.6;22.6;22.6;22.6;22.5;22.5;22.5;22.5;22.6;22.5;22.4;22.5;22.5;22.4;22.4;22.4;22.3;22.4;22.4;22.3;22.3;22.3;22.2;22.3;22.2;22.2;22.2;22.2;22.2;22.1…
22.5;22.5;22.4;22.5;22.5;22.4;22.4;22.4;22.4;22.5;22.4;22.5;22.5;22.5;22.5;22.5;22.6;22.5;22.4;22.6;22.4;22.7;22.6;22.6;22.6;22.6;22.6;22.6;22.6;22.6;22.6;22.6;22.6;22.6;22.6;22.6;22.6;22.6;22.6;22.6;22.6;22.6;22.6;22.6;22.6;22.5;22.6;22.6;22.5;22.5;22.5;22.6;22.6;22.5;22.6;22.5;22.5;22.5;22.5;22.5;22.5;22.4;22.3;22.4;22.3;22.3;22.3;22.3;22.3;22.3;22.3;22.3;22.2;22;22.2;22.2;22.2;22.2;22.1;22;21.…
22.5;22.5;22.5;22.5;22.4;22.4;22.4;22.4;22.5;22.5;22.5;22.4;22.4;22.5;22.5;22.6;22.5;22.4;22.5;22.5;22.6;22.6;22.6;22.6;22.6;22.6;22.7;22.7;22.6;22.6;22.7;22.6;22.6;22.6;22.6;22.6;22.6;22.7;22.6;22.6;22.7;22.7;22.6;22.7;22.5;22.6;22.6;22.6;22.5;22.6;22.6;22.5;22.6;22.5;22.5;22.5;22.5;22.5;22.5;22.5;22.3;22.4;22.3;22.3;22.3;22.3;22.3;22.3;22.3;22.3;22.2;22.2;22.2;22.1;22.1;22.1;22.1;22.1;22.1;21.9…
[truncated: 13,468 more rows]
