# Supplementary material for: Near-infrared manipulation of multiple neuronal populations via trichromatic upconversion
Source: Nat Commun. 2021 Sep 27;12:5662. doi: 10.1038/s41467-021-25993-7 (PMC8476604; doi:10.1038/s41467-021-25993-7)
Supplement: Supplementary file 7 — Source Data [file 41467_2021_25993_MOESM7_ESM.zip › Source Data/SI 24/808_005hz.csv]

Time Played: 00:00:00
22.6;22.7;22.7;22.7;22.6;22.6;22.7;22.6;22.7;22.7;22.7;22.6;22.8;22.8;22.7;22.8;22.9;22.7;22.8;22.8;22.8;22.9;22.7;22.8;22.9;22.9;22.9;22.9;22.9;22.8;22.9;22.9;22.8;23.2;22.9;22.9;23.1;22.9;22.9;22.8;22.9;22.9;23;23;22.9;23;23;22.9;22.9;22.9;22.9;22.9;22.9;22.9;22.9;22.9;23;23;23;23;23;23;23;22.9;22.9;22.9;22.8;22.9;22.8;23;22.9;22.8;22.8;22.8;22.8;22.8;22.8;22.8;22.8;22.8;22.9;22.9;22.9;22.8;22.…
22.7;22.7;22.6;22.6;22.7;22.7;22.7;22.8;22.7;22.8;22.7;22.6;22.7;22.8;22.8;22.8;22.8;22.8;22.8;22.8;22.7;22.9;22.9;22.7;22.8;22.9;22.8;22.9;22.9;22.8;22.8;22.9;22.9;22.9;23;23;22.9;22.9;22.9;22.9;22.9;22.9;23;22.9;23;23;22.9;22.9;23;22.9;22.9;22.9;22.9;23;22.9;23;22.9;22.9;22.9;22.9;23;23;23;23;22.9;22.9;22.9;22.9;23;23;22.8;22.8;22.8;22.8;22.8;22.8;22.8;22.9;22.8;22.8;22.8;22.8;22.8;22.8;22.8;22…
22.7;22.7;22.7;22.7;22.6;22.6;22.7;22.7;22.6;22.8;22.7;22.6;22.8;22.8;22.8;22.8;22.8;22.8;22.8;22.9;22.7;22.8;22.8;22.8;22.8;22.8;22.8;22.9;22.8;22.9;23;22.9;22.9;22.9;22.9;23.1;22.9;22.9;22.9;22.9;22.9;22.9;22.9;23;22.9;23;23;22.9;22.9;22.9;22.9;22.9;22.9;22.9;22.9;23;23;23;23;23;23;23;23;23;22.9;22.8;22.9;22.9;22.9;22.9;22.8;22.8;22.8;22.8;22.8;22.9;22.9;22.8;22.8;22.8;22.8;22.8;22.8;22.9;22.8;…
22.7;22.7;22.8;22.7;22.6;22.6;22.7;22.7;22.6;22.7;22.8;22.7;22.8;22.8;22.8;22.8;22.7;22.7;22.9;22.7;22.7;22.8;22.8;22.8;22.8;22.9;22.9;22.8;22.9;22.9;22.9;23;22.9;23;23;23;23;23;23;23;22.9;22.8;23;22.9;22.9;22.8;23;22.9;22.9;22.9;22.9;22.9;23;23;23;22.9;23.1;23;22.9;22.9;23;23;22.9;23;22.9;22.8;22.9;22.8;22.8;23;22.9;22.8;22.8;22.9;22.9;22.8;22.8;22.8;22.8;22.9;22.8;22.9;22.8;22.8;22.9;22.9;22.9;…
22.7;22.7;22.7;22.7;22.6;22.7;22.6;22.7;22.6;22.8;22.8;22.7;22.7;22.8;22.7;22.8;22.8;22.7;22.8;22.8;22.7;22.9;22.8;22.8;22.8;22.8;22.9;22.9;22.9;22.9;22.8;23;22.9;23;22.9;23;23;23;22.9;22.9;22.9;22.9;22.9;22.9;23;23;22.9;22.9;23;23.1;22.9;22.9;22.9;22.9;22.9;22.9;23;23;23;23;23;23;22.9;22.9;22.8;22.7;22.9;22.8;22.8;22.8;22.8;22.8;22.8;22.9;22.8;22.9;22.8;22.8;22.8;22.8;22.8;22.8;22.8;22.9;22.8;22…
22.7;22.7;22.7;22.7;22.6;22.6;22.8;22.6;22.8;22.8;22.7;22.7;22.7;22.7;22.7;22.7;22.7;22.7;22.8;22.8;22.8;22.9;22.7;22.8;22.8;22.8;22.9;22.8;22.8;22.9;22.8;22.8;22.9;23;23;23;23;23;23;22.9;23;23;22.9;23;23;22.8;22.9;22.9;22.9;22.9;22.9;22.9;22.9;22.9;23;22.9;22.9;23;23;23;23;23;22.9;22.9;22.8;22.8;22.8;23;22.9;22.8;22.9;22.9;22.9;22.9;22.8;22.8;22.8;22.9;22.9;22.8;22.9;22.8;22.9;22.8;22.8;22.8;22.…
22.7;22.7;22.7;22.6;22.6;22.6;22.7;22.7;22.8;22.8;22.7;22.7;22.7;22.7;22.8;22.7;22.7;22.8;22.7;22.7;22.8;22.8;22.8;22.9;22.8;22.9;22.9;22.9;22.9;22.9;22.8;22.9;22.9;22.9;22.9;22.9;22.9;22.9;23;22.9;22.9;22.9;22.9;23;22.8;23;23;23;23;23;23;22.9;22.9;22.9;22.9;22.9;23;23;23;23;22.9;23;22.9;22.8;22.8;22.8;22.7;23;22.7;22.9;22.9;22.8;22.8;22.8;22.9;22.8;22.9;22.8;22.8;22.8;22.9;22.9;22.8;22.8;22.8;22…
22.7;22.7;22.7;22.6;22.7;22.7;22.7;22.8;22.8;22.8;22.8;22.7;22.7;22.8;22.7;22.7;22.8;22.7;22.7;22.6;22.7;22.8;22.8;22.8;22.7;22.8;22.8;22.8;22.8;22.8;22.9;23;22.8;22.9;22.9;22.9;22.9;23;22.9;23;22.9;23;22.9;22.9;22.9;22.9;22.9;23;22.9;23;22.9;23;22.9;23;22.9;22.9;22.9;23;23;23;23;22.9;22.9;22.9;22.9;22.8;22.8;22.9;22.8;22.9;22.9;22.8;22.8;22.9;22.8;22.8;22.8;23;22.8;22.9;22.9;22.8;22.8;22.8;22.9;…
22.7;22.7;22.7;22.7;22.6;22.6;22.8;22.7;22.6;22.7;22.7;22.7;22.7;22.7;22.6;22.7;22.8;22.7;22.7;22.8;22.8;22.8;22.7;22.8;22.8;22.8;22.9;22.9;22.8;22.8;22.8;22.8;22.9;22.8;22.9;22.9;23;22.9;22.9;22.9;23;22.9;22.9;22.9;22.9;22.9;23;22.9;23;22.9;22.9;22.9;23;23;22.9;22.9;23;23;23;23;23;22.9;22.9;22.9;22.9;22.9;22.8;22.9;22.8;22.9;22.8;22.8;22.8;22.8;22.8;22.9;23;22.9;22.8;22.9;22.8;22.8;22.8;22.9;22.…
22.8;22.7;22.7;22.8;22.7;22.7;22.8;22.7;22.7;22.7;22.7;22.6;22.6;22.6;22.7;22.7;22.7;22.8;22.7;22.7;22.8;22.8;22.7;22.7;22.7;22.8;22.9;22.9;22.8;22.8;22.9;22.9;22.9;23;22.9;22.9;22.9;22.9;22.9;22.9;22.9;22.9;23;23;23;22.9;22.9;23;23;22.9;22.9;22.9;22.9;23;22.9;23;23;23;23;23;23;23;22.9;22.9;22.9;22.7;22.8;22.8;22.8;22.8;22.8;22.8;22.8;22.8;22.8;22.9;22.8;22.8;22.8;22.9;22.8;22.8;22.8;22.9;22.9;22…
22.6;22.6;22.6;22.7;22.7;22.7;22.7;22.8;22.7;22.7;22.6;22.6;22.6;22.7;22.7;22.7;22.8;22.7;22.7;22.6;22.8;22.8;22.7;22.8;22.8;22.8;22.8;22.8;22.8;22.9;22.9;22.9;22.9;22.9;22.9;23;22.9;22.8;22.9;22.9;22.9;22.9;22.9;23;22.9;22.9;22.9;23;22.9;22.9;22.9;22.9;22.9;22.9;22.9;23;23;23;23;23;23;22.9;22.9;22.9;22.9;22.8;22.8;22.9;22.8;22.9;22.8;22.8;22.8;22.8;22.7;22.8;22.8;22.7;22.8;22.8;22.8;22.9;22.8;22…
22.9;22.7;22.7;22.7;22.7;22.7;22.7;22.7;22.6;22.7;22.7;22.7;22.7;22.7;22.7;22.8;22.8;22.7;22.8;22.8;22.6;22.8;22.7;22.8;22.8;22.9;22.8;22.9;22.9;22.9;22.8;23;22.9;22.9;23;23;23;22.9;22.9;22.9;22.9;22.9;22.9;23;22.9;23;22.9;22.9;22.9;22.9;22.9;22.9;23;23;22.9;23;23;23;22.9;23;23;22.9;22.8;22.9;22.9;22.9;22.7;22.9;22.8;22.9;22.9;22.8;22.8;22.8;22.8;22.8;22.8;22.8;22.8;22.9;22.7;22.9;22.8;22.8;22.8;…
22.6;22.7;22.7;22.7;22.7;22.7;22.7;22.6;22.7;22.7;22.7;22.6;22.7;22.7;22.7;22.7;22.8;22.7;22.8;22.7;22.7;22.7;22.9;22.8;22.9;22.9;22.8;22.8;22.8;22.9;22.9;22.9;22.8;22.9;22.9;22.9;22.9;22.9;22.9;22.9;22.9;23;23;23;23;22.9;22.9;23;22.9;22.9;22.9;22.9;22.9;23;23;23;23;23;23;23;23;22.9;22.9;22.9;22.9;22.8;22.8;22.9;22.9;22.8;22.9;22.8;22.8;22.8;22.8;22.8;22.8;22.9;22.8;22.8;22.8;22.8;22.9;22.8;22.8;…
22.6;22.6;22.7;22.6;22.5;22.6;22.7;22.7;22.6;22.7;22.7;22.7;22.6;22.7;22.6;22.7;22.7;22.6;22.7;22.7;22.8;22.7;22.7;22.9;22.8;22.7;22.8;22.8;22.8;22.9;22.8;22.9;22.9;22.9;22.9;22.9;22.9;22.9;22.9;22.9;22.9;22.9;22.9;22.9;22.9;22.9;22.9;22.9;22.9;22.7;22.9;22.9;22.9;23;22.9;22.9;22.9;22.9;23;23;23;22.9;22.9;22.9;22.9;22.8;22.8;22.9;22.8;22.8;22.8;22.9;22.7;22.8;22.8;22.8;22.8;22.9;22.8;22.8;22.8;22…
22.7;22.6;22.7;22.6;22.6;22.6;22.6;22.6;22.7;22.7;22.6;22.6;22.6;22.6;22.8;22.7;22.7;22.7;22.7;22.7;22.8;22.8;22.7;22.6;22.7;22.8;22.8;22.8;22.8;22.7;22.9;22.9;22.8;22.9;22.9;22.9;22.9;22.9;22.9;22.9;22.9;22.9;22.9;22.9;22.8;22.9;22.9;22.8;22.9;22.9;22.9;22.9;23;22.9;23;22.9;22.9;22.9;22.9;22.9;23;22.9;22.9;22.8;22.9;22.8;22.8;22.7;22.9;22.8;22.8;22.7;22.8;22.8;22.8;22.9;22.8;22.9;22.8;22.9;22.8;…
22.7;22.7;22.7;22.6;22.6;22.6;22.5;22.5;22.8;22.6;22.7;22.6;22.7;22.7;22.8;22.8;22.7;22.7;22.7;22.7;22.6;22.7;22.7;22.6;22.6;22.7;22.6;22.8;22.7;22.7;22.8;22.9;22.8;22.9;22.8;22.9;22.9;22.9;22.9;22.9;22.9;22.9;23;22.9;23;22.9;22.9;23;22.9;22.9;22.9;22.9;22.9;22.9;22.9;22.9;22.9;23;22.9;22.9;23;22.9;22.9;22.8;22.8;22.8;22.8;22.8;22.9;22.9;22.9;22.8;22.8;22.8;22.8;22.9;22.8;22.8;22.8;22.8;22.8;22.8…
22.7;22.7;22.6;22.6;22.7;22.7;22.7;22.6;22.6;22.6;22.7;22.6;22.6;22.6;22.6;22.7;22.7;22.7;22.7;22.7;22.6;22.7;22.6;22.7;22.7;22.8;22.8;22.8;22.8;22.7;22.8;22.8;22.9;22.8;22.9;22.8;22.9;22.9;22.9;22.9;22.9;23;22.9;22.9;23;23;22.9;23;22.9;22.9;22.9;22.9;22.8;22.9;22.9;22.9;22.9;22.9;23;22.9;22.9;22.8;22.9;22.8;22.8;22.8;22.9;22.9;22.8;22.9;22.9;22.8;22.9;22.9;22.8;22.8;22.8;22.8;22.9;22.8;22.8;22.9…
22.7;22.7;22.7;22.6;22.6;22.6;22.6;22.7;22.6;22.6;22.6;22.6;22.7;22.7;22.7;22.6;22.7;22.7;22.7;22.7;22.7;22.7;22.7;22.8;22.7;22.6;22.9;22.7;22.7;22.8;22.8;22.9;22.9;22.8;22.9;23;22.9;22.9;22.9;23;22.9;23;22.9;23;22.9;23;22.9;23;23;22.9;22.9;22.9;22.9;22.9;22.8;22.9;22.9;22.9;22.9;22.9;23;22.8;22.9;22.8;22.9;22.8;22.8;22.8;22.8;22.9;22.8;22.9;22.8;22.8;22.8;22.8;22.8;22.9;22.8;22.7;22.9;22.7;22.8;…
22.7;22.6;22.7;22.7;22.5;22.6;22.6;22.7;22.6;22.8;22.9;22.6;22.7;22.7;22.6;22.6;22.7;22.7;22.7;22.7;22.7;22.7;22.7;22.7;22.8;22.7;22.8;22.8;22.8;22.8;22.8;22.9;22.9;23;22.9;22.9;22.9;22.9;22.9;22.9;23;22.9;22.9;23;23;23;23;22.9;22.9;22.9;22.8;22.9;22.9;22.9;22.9;22.9;22.9;22.9;23;22.9;22.9;22.8;23;22.9;22.8;22.8;22.8;22.8;22.8;22.9;22.9;22.9;22.9;22.9;22.9;22.8;22.8;22.8;22.8;22.8;22.8;22.8;22.9;…
22.7;22.6;22.6;22.7;22.6;22.6;22.6;22.8;22.6;22.7;22.7;22.6;22.6;22.7;22.7;22.6;22.7;22.7;22.6;22.7;22.7;22.7;22.8;22.7;22.7;22.7;22.8;22.8;22.7;22.9;22.8;22.8;22.9;22.9;22.9;22.9;22.9;22.9;22.9;23;22.9;22.9;22.9;23;22.9;22.9;22.9;23;22.8;22.9;22.9;22.9;22.8;22.8;22.8;22.8;22.9;22.9;22.9;22.8;22.9;22.8;22.9;22.8;22.7;22.7;22.8;22.8;22.8;22.8;22.7;22.8;22.8;22.9;22.8;22.8;22.8;22.9;22.8;22.9;22.9;…
22.7;22.7;22.6;22.6;22.6;22.6;22.7;22.7;22.6;22.7;22.6;22.7;22.6;22.6;22.7;22.6;22.7;22.7;22.6;22.7;22.5;22.8;22.7;22.7;22.8;22.8;22.7;22.8;22.8;22.8;22.8;22.9;22.9;22.9;22.9;22.9;22.9;22.9;22.9;22.9;23;22.9;22.9;22.9;23;23;23;22.9;22.9;22.8;22.8;22.8;22.8;22.8;22.8;22.9;22.8;22.9;22.9;22.8;22.9;22.8;22.8;22.8;22.7;22.9;22.8;22.8;22.8;22.9;22.8;22.8;22.8;22.9;22.8;22.9;22.8;22.8;22.9;22.9;22.8;22…
22.5;22.5;22.6;22.6;22.5;22.6;22.6;22.7;22.6;22.6;22.7;22.6;22.7;22.6;22.6;22.7;22.6;22.7;22.6;22.7;22.7;22.7;22.7;22.7;22.8;22.7;22.8;22.7;22.8;22.8;22.8;23;22.9;22.9;22.9;22.9;22.9;22.9;22.8;22.9;22.9;22.9;23;22.9;22.9;22.9;22.8;22.9;23;22.7;22.9;22.9;22.8;22.8;22.8;22.8;22.9;22.8;22.8;22.8;23;22.9;22.9;22.8;22.8;22.7;22.8;22.8;22.8;22.9;22.9;22.8;22.9;22.8;22.8;23;22.8;22.8;22.9;22.8;22.8;22.9…
22.7;22.6;22.6;22.6;22.6;22.4;22.6;22.6;22.6;22.7;22.7;22.6;22.7;22.7;22.6;22.6;22.6;22.7;22.6;22.7;22.7;22.7;22.7;22.7;22.7;22.8;22.8;22.8;22.7;22.8;22.8;22.9;22.8;22.9;22.9;22.9;22.9;22.9;22.9;22.9;22.9;22.9;22.9;22.9;22.9;22.9;22.8;23;22.9;22.9;22.9;22.8;22.8;22.8;22.8;22.8;22.8;22.8;22.8;22.8;22.8;22.9;22.8;22.8;22.8;22.7;22.9;22.9;22.8;22.8;22.8;22.8;22.8;22.8;22.8;22.8;22.9;22.8;22.9;22.8;2…
22.8;22.7;22.7;22.6;22.6;22.6;22.7;22.7;22.7;22.6;22.6;22.7;22.6;22.7;22.6;22.7;22.6;22.7;22.6;22.7;22.7;22.7;22.8;22.7;22.8;22.8;22.7;22.8;22.8;22.8;22.8;22.8;22.8;22.9;22.9;22.9;22.9;22.9;22.9;22.9;22.9;22.9;22.9;22.9;22.9;22.8;22.9;22.9;22.8;22.9;22.8;22.8;22.7;22.8;22.8;22.8;22.8;22.9;22.8;22.9;22.9;22.9;22.9;22.8;22.9;22.8;22.7;22.8;22.8;22.8;22.8;22.8;22.9;22.8;22.8;22.8;22.9;22.8;22.9;22.8…
22.8;22.8;22.6;22.6;22.4;22.7;22.6;22.7;22.6;22.6;22.7;22.6;22.6;22.6;22.6;22.6;22.7;22.6;22.6;22.6;22.6;22.6;22.7;22.7;22.7;22.8;22.8;22.7;22.7;22.7;22.7;22.9;22.9;22.9;22.9;23;22.9;22.9;22.9;22.9;22.9;22.9;22.9;22.9;22.9;22.9;22.9;22.9;22.8;22.8;22.7;22.8;22.8;22.8;22.8;22.8;22.8;22.9;22.9;22.8;22.9;22.8;22.9;22.8;22.8;22.9;22.9;22.9;22.8;22.9;22.8;22.8;22.9;22.8;22.8;22.8;22.9;22.8;22.8;22.9;2…
22.7;22.7;22.6;22.6;22.6;22.6;22.6;22.7;22.6;22.7;22.6;22.7;22.7;22.7;22.6;22.6;22.6;22.7;22.6;22.6;22.6;22.7;22.7;22.8;22.8;22.7;22.7;22.8;22.7;22.7;22.8;22.9;22.9;22.9;22.9;22.9;22.9;23;22.8;22.9;22.9;22.8;23;22.9;22.9;22.8;22.9;22.8;22.8;22.8;22.8;22.7;22.8;22.8;22.8;22.8;22.8;22.9;22.9;22.8;22.9;22.9;22.8;22.8;22.9;22.8;22.9;22.9;22.8;22.9;22.8;22.9;22.9;22.8;22.8;22.9;22.8;22.8;22.9;22.8;22.…
22.7;22.6;22.6;22.7;22.6;22.7;22.7;22.6;22.5;22.6;22.6;22.6;22.7;22.6;22.7;22.7;22.6;22.6;22.7;22.7;22.7;22.8;22.7;22.8;22.7;22.8;22.7;22.8;22.7;22.8;22.8;22.9;22.8;22.9;22.9;22.9;22.9;22.9;22.9;22.9;22.9;22.9;22.8;22.8;22.9;22.8;22.8;22.8;22.8;22.8;22.8;22.7;22.7;22.8;22.7;22.8;22.9;22.8;22.9;22.8;22.8;22.8;22.9;22.8;23;22.8;22.9;22.9;22.8;22.9;22.9;22.9;22.8;22.8;22.8;22.8;22.9;22.8;22.8;22.8;2…
22.7;22.6;22.7;22.6;22.7;22.6;22.6;22.7;22.6;22.7;22.7;22.6;22.6;22.6;22.6;22.6;22.7;22.8;22.7;22.7;22.7;22.7;22.8;22.7;22.7;22.7;22.8;22.7;22.8;22.8;22.9;22.9;22.9;22.9;22.9;23;22.9;22.9;22.9;22.9;22.9;22.9;22.8;22.9;22.8;22.8;22.8;22.8;22.8;22.8;22.7;22.8;22.7;22.8;22.8;22.8;22.9;23;22.9;22.9;22.9;22.8;22.8;22.8;22.9;22.8;22.9;22.9;22.9;22.9;22.9;22.8;22.8;22.8;22.8;22.8;22.9;22.9;22.8;23;22.8;…
22.7;22.6;22.7;22.6;22.6;22.6;22.6;22.6;22.6;22.6;22.6;22.6;22.6;22.7;22.6;22.6;22.6;22.7;22.7;22.7;22.7;22.7;22.7;22.7;22.8;22.7;22.6;22.7;22.8;22.8;22.8;22.9;22.9;22.8;22.9;22.9;22.9;22.9;22.9;22.9;22.8;22.7;22.7;22.8;22.8;22.7;22.8;22.8;22.8;22.8;22.8;22.7;22.7;22.7;22.8;22.8;22.8;22.9;22.9;22.8;22.9;22.9;22.9;22.8;22.9;22.9;22.9;22.9;22.9;22.9;22.8;22.8;23;22.8;22.8;22.9;22.8;22.9;22.8;22.9;2…
22.7;22.6;22.6;22.6;22.5;22.5;22.6;22.6;22.6;22.6;22.6;22.6;22.7;22.6;22.6;22.6;22.7;22.7;22.7;22.7;22.7;22.7;22.7;22.7;22.7;22.8;22.8;22.8;22.7;22.8;22.7;22.9;22.8;22.8;22.9;22.9;22.9;22.9;22.9;22.9;22.9;22.9;22.8;22.7;22.8;22.8;22.7;22.8;22.8;22.7;22.7;22.8;22.7;22.7;22.7;22.8;22.8;22.9;22.9;22.9;22.9;22.8;22.9;22.9;22.9;22.9;22.9;22.9;22.8;22.9;22.9;22.9;22.8;22.8;22.9;22.9;22.8;22.8;22.9;22.9…
22.7;22.7;22.7;22.5;22.6;22.6;22.6;22.7;22.5;22.6;22.6;22.6;22.6;22.6;22.6;22.6;22.6;22.6;22.7;22.7;22.7;22.8;22.7;22.7;22.7;22.7;22.7;22.8;22.7;22.9;22.8;22.9;22.9;22.8;22.9;22.8;22.9;22.8;22.9;22.9;22.8;22.8;22.8;22.8;22.8;22.7;22.8;22.8;22.8;22.7;22.7;22.7;22.8;22.8;22.8;22.8;22.9;22.9;22.8;22.8;23;22.8;22.9;22.9;22.9;22.9;22.8;22.8;22.9;22.8;22.9;22.9;22.9;22.8;22.8;22.8;22.9;22.9;22.9;22.9;2…
22.7;22.6;22.6;22.6;22.6;22.6;22.6;22.6;22.6;22.7;22.5;22.6;22.5;22.7;22.6;22.6;22.6;22.6;22.8;22.7;22.7;22.8;22.7;22.7;22.7;22.7;22.7;22.8;22.8;22.8;22.8;22.8;22.9;22.8;22.9;22.8;22.9;22.8;22.8;22.9;22.8;22.6;22.8;22.8;22.6;22.8;22.7;22.7;22.7;22.8;22.7;22.7;22.7;22.8;22.8;22.8;22.8;22.8;22.9;22.8;22.9;22.9;22.9;22.8;22.9;22.8;22.9;22.9;22.9;22.9;22.9;22.8;22.9;22.9;22.9;22.9;22.9;22.9;22.9;22.9…
22.7;22.7;22.6;22.6;22.5;22.5;22.6;22.6;22.6;22.7;22.7;22.6;22.8;22.6;22.6;22.7;22.6;22.6;22.6;22.7;22.7;22.7;22.7;22.7;22.7;22.7;22.6;22.7;22.7;22.8;22.8;22.8;22.8;22.9;22.9;22.9;22.9;22.8;22.9;22.9;22.7;22.8;22.8;22.8;22.8;22.8;22.7;22.7;22.8;22.8;22.7;22.8;22.7;22.8;22.8;22.8;22.8;22.9;22.9;22.9;22.9;22.9;22.7;22.8;22.9;22.9;22.9;22.9;22.8;22.9;22.9;22.9;22.9;22.9;22.8;22.9;22.9;22.9;22.9;22.9…
22.6;22.6;22.6;22.6;22.6;22.6;22.6;22.6;22.6;22.6;22.6;22.5;22.7;22.6;22.5;22.6;22.6;22.7;22.6;22.6;22.6;22.7;22.6;22.7;22.7;22.7;22.7;22.7;22.7;22.7;22.8;22.8;22.8;22.9;22.8;22.9;22.8;22.8;22.8;22.8;22.8;22.8;22.7;22.7;22.8;22.8;22.7;22.8;22.7;22.7;22.7;22.7;22.9;22.8;22.8;22.8;22.8;22.8;22.8;22.8;22.9;22.8;22.9;22.9;22.9;22.8;22.9;22.9;22.8;22.8;22.8;22.9;22.9;22.9;22.9;22.9;22.9;22.9;22.9;22.9…
22.7;22.6;22.6;22.7;22.5;22.6;22.6;22.6;22.6;22.6;22.7;22.5;22.6;22.7;22.6;22.7;22.6;22.6;22.6;22.6;22.6;22.7;22.7;22.7;22.7;22.8;22.6;22.7;22.7;22.8;22.7;22.8;22.8;22.8;22.8;22.8;22.8;22.8;22.8;22.8;22.7;22.8;22.8;22.8;22.7;22.7;22.7;22.7;22.8;22.8;22.7;22.8;22.7;22.8;22.8;22.8;22.9;23;22.8;23;22.9;22.9;22.9;22.9;22.9;22.9;22.9;22.9;22.8;22.9;22.8;22.8;22.9;22.9;22.9;22.9;22.9;22.9;22.9;22.9;22.…
22.7;22.8;22.6;22.6;22.6;22.7;22.6;22.6;22.6;22.6;22.7;22.6;22.6;22.7;22.6;22.6;22.6;22.6;22.6;22.7;22.7;22.7;22.6;22.6;22.6;22.8;22.8;22.7;22.7;22.8;22.8;22.7;22.8;22.8;22.8;22.8;22.8;22.8;22.8;22.8;22.8;22.7;22.8;22.7;22.8;22.7;22.8;22.8;22.8;22.7;22.8;22.8;22.9;22.8;22.8;22.8;22.8;22.9;23;22.9;23;22.9;22.9;22.9;22.9;22.9;22.9;22.9;22.8;22.9;22.9;22.9;22.9;22.9;22.9;22.9;22.9;22.9;22.9;22.9;22.…
22.6;22.7;22.6;22.5;22.6;22.6;22.6;22.6;22.6;22.6;22.6;22.6;22.6;22.6;22.6;22.6;22.6;22.6;22.6;22.7;22.7;22.7;22.7;22.6;22.7;22.8;22.6;22.6;22.7;22.7;22.7;22.8;22.8;22.8;22.8;22.8;22.7;22.8;22.8;22.7;22.8;22.7;22.8;22.7;22.8;22.7;22.8;22.7;22.7;22.7;22.8;22.8;22.7;22.8;22.8;22.8;22.9;22.9;22.9;22.9;23;22.9;22.9;22.9;22.9;22.9;22.9;22.9;22.8;22.9;22.9;22.8;22.8;22.9;22.9;22.9;23;22.9;23;22.9;23;23…
22.9;22.6;22.6;22.6;22.6;22.6;22.6;22.6;22.7;22.6;22.6;22.6;22.6;22.6;22.6;22.5;22.6;22.6;22.6;22.6;22.7;22.7;22.6;22.7;22.6;22.7;22.6;22.7;22.7;22.7;22.8;22.8;22.7;22.8;22.7;22.8;22.8;22.8;22.7;22.6;22.8;22.7;22.7;22.7;22.8;22.8;22.8;22.8;22.8;22.8;22.8;22.8;22.8;22.8;22.8;22.9;22.9;22.9;23;22.9;22.9;23;22.9;22.9;22.9;22.9;22.9;22.8;22.9;22.9;22.9;22.9;22.8;23.1;22.9;22.9;23.1;23;22.9;22.9;22.9;…
22.7;22.6;22.6;22.7;22.6;22.6;22.7;22.6;22.6;22.6;22.5;22.6;22.6;22.6;22.6;22.6;22.6;22.6;22.7;22.7;22.6;22.7;22.6;22.7;22.8;22.8;22.7;22.7;22.7;22.7;22.7;22.7;22.8;22.8;22.8;22.7;22.8;22.7;22.8;22.7;22.8;22.7;22.8;22.8;22.8;22.8;22.8;22.8;22.7;22.8;22.8;22.8;22.8;22.9;22.9;22.8;22.9;22.9;22.9;23;23;22.9;22.9;22.9;22.8;22.8;22.8;22.9;22.8;22.9;22.8;22.8;22.9;22.9;22.9;22.9;23.1;22.9;22.9;22.9;22.…
22.7;22.6;22.6;22.5;22.6;22.5;22.6;22.6;22.6;22.6;22.6;22.6;22.6;22.6;22.6;22.6;22.6;22.6;22.6;22.6;22.6;22.7;22.6;22.6;22.7;22.7;22.7;22.7;22.7;22.7;22.7;22.7;22.8;22.7;22.8;22.8;22.8;22.8;22.8;22.8;22.7;22.7;22.8;22.8;22.7;22.8;22.8;22.7;22.8;22.8;22.8;22.8;22.8;22.9;22.8;22.9;22.9;23;22.9;23;23;23;22.9;22.9;22.9;22.8;22.8;22.8;22.9;22.9;22.9;22.9;22.9;22.9;22.9;22.9;23;22.9;23;22.9;23;23;23;23…
22.7;22.6;22.7;22.5;22.6;22.6;22.6;22.6;22.5;22.7;22.6;22.6;22.6;22.6;22.6;22.6;22.6;22.6;22.6;22.6;22.6;22.7;22.7;22.7;22.7;22.7;22.7;22.7;22.7;22.8;22.7;22.7;22.7;22.7;22.7;22.7;22.8;22.8;22.7;22.7;22.8;22.7;22.8;22.8;22.8;22.7;22.8;22.8;22.7;22.8;22.8;22.8;22.8;22.9;22.8;22.9;22.9;22.9;22.9;22.9;22.9;22.9;22.9;22.8;22.8;22.8;22.9;22.9;22.8;22.9;22.8;22.9;22.9;22.9;22.9;22.9;22.9;22.9;22.9;23;2…
22.7;22.7;22.7;22.5;22.6;22.6;22.6;22.6;22.6;22.6;22.6;22.6;22.7;22.6;22.6;22.6;22.6;22.6;22.6;22.7;22.6;22.6;22.6;22.7;22.7;22.7;22.7;22.7;22.7;22.7;22.7;22.7;22.8;22.7;22.8;22.7;22.7;22.8;22.8;22.7;22.8;22.7;22.8;22.8;22.8;22.7;22.8;22.7;22.8;22.8;22.7;22.8;22.8;22.8;22.8;22.9;22.9;22.9;22.9;22.9;22.9;22.9;22.9;22.7;22.8;22.8;22.8;22.9;22.8;22.8;22.9;23;22.9;22.9;22.9;23;22.9;22.9;22.9;22.9;23;…
22.8;22.7;22.7;22.5;22.7;22.5;22.5;22.6;22.6;22.7;22.6;22.6;22.6;22.6;22.6;22.6;22.6;22.6;22.6;22.6;22.6;22.6;22.7;22.6;22.6;22.7;22.7;22.7;22.6;22.7;22.7;22.7;22.7;22.7;22.7;22.7;22.8;22.8;22.7;22.8;22.7;22.8;22.8;22.8;22.8;22.8;22.7;22.7;22.8;22.8;22.8;22.8;22.8;22.8;22.8;22.9;22.9;23;22.9;22.9;22.9;22.8;22.8;22.9;22.9;22.8;22.9;22.9;22.8;22.8;22.9;22.9;23;22.9;22.9;22.9;23;22.9;22.9;22.9;23;23…
22.7;22.6;22.7;22.7;22.6;22.5;22.7;22.6;22.7;22.6;22.6;22.6;22.6;22.6;22.6;22.6;22.6;22.7;22.6;22.6;22.7;22.7;22.7;22.4;22.6;22.7;22.6;22.7;22.7;22.7;22.7;22.7;22.8;22.7;22.8;22.7;22.7;22.8;22.7;22.7;22.7;22.7;22.8;22.7;22.8;22.7;22.7;22.7;22.8;22.7;22.8;22.8;22.8;22.8;22.8;22.9;22.9;22.9;22.9;22.8;22.9;22.8;22.9;22.8;22.9;22.8;22.8;22.9;22.9;22.9;22.9;22.9;22.9;22.9;22.9;23;23;22.9;22.9;22.9;23;…
22.7;22.6;22.7;22.7;22.7;22.7;22.5;22.7;22.7;22.7;22.7;22.6;22.6;22.6;22.6;22.6;22.6;22.6;22.7;22.6;22.6;22.6;22.7;22.6;22.6;22.7;22.7;22.7;22.6;22.7;22.7;22.7;22.8;22.8;22.7;22.7;22.7;22.8;22.8;22.7;22.8;22.7;22.8;22.7;22.8;22.8;22.8;22.7;22.8;22.8;22.8;22.8;22.8;22.9;22.9;22.9;22.9;22.9;22.8;22.9;22.9;22.8;22.9;22.9;22.9;22.9;22.9;22.9;22.9;22.9;22.9;22.9;23;23;22.9;23;23;23;23;23;23;23;23;23;2…
22.6;22.7;22.7;22.7;22.5;22.7;22.7;22.6;22.7;22.6;22.6;22.6;22.6;22.7;22.5;22.5;22.7;22.7;22.6;22.7;22.6;22.6;22.7;22.6;22.6;22.6;22.6;22.6;22.7;22.7;22.6;22.7;22.7;22.8;22.7;22.7;22.7;22.7;22.7;22.8;22.7;22.7;22.8;22.8;22.8;22.8;22.7;22.7;22.8;22.8;22.8;22.8;22.8;22.9;22.8;22.8;22.9;22.9;22.9;22.9;23;22.9;22.9;22.9;22.9;22.9;22.9;22.9;22.9;22.9;23;23;22.9;22.9;23;23;23;22.9;23;23;22.9;22.9;23;23…
22.7;22.6;22.6;22.6;22.5;22.7;22.6;22.7;22.6;22.7;22.6;22.6;22.6;22.6;22.6;22.6;22.6;22.6;22.7;22.6;22.6;22.7;22.7;22.6;22.6;22.6;22.7;22.7;22.6;22.7;22.6;22.7;22.7;22.7;22.8;22.7;22.6;22.7;22.8;22.7;22.8;22.8;22.8;22.8;22.8;22.7;22.8;22.8;22.8;22.8;22.8;22.8;22.8;22.8;22.8;22.9;22.9;22.9;22.9;22.9;22.9;22.9;22.9;22.9;22.9;22.9;22.9;22.9;23;22.9;22.9;22.9;23;23;23;23;23;23;23.1;23;23.1;23;23;23;2…
22.7;22.7;22.6;22.6;22.7;22.6;22.6;22.5;22.6;22.6;22.7;22.6;22.6;22.6;22.5;22.7;22.7;22.6;22.7;22.6;22.6;22.7;22.6;22.7;22.6;22.7;22.6;22.7;22.6;22.7;22.7;22.7;22.7;22.7;22.7;22.8;22.7;22.7;22.7;22.7;22.7;22.8;22.8;22.8;22.7;22.8;22.8;22.8;22.7;22.8;22.8;22.8;22.7;22.8;22.8;22.9;22.9;23;22.8;22.9;22.9;22.9;22.9;23;22.9;22.9;22.9;22.9;22.9;22.9;22.8;22.9;22.9;23;23;23;23;23;23;23;23;23.1;23;23.1;2…
22.7;22.6;22.6;22.7;22.6;22.6;22.6;22.6;22.6;22.6;22.6;22.7;22.5;22.6;22.6;22.7;22.7;22.7;22.7;22.7;22.6;22.7;22.6;22.7;22.6;22.6;22.6;22.6;22.7;22.7;22.7;22.7;22.7;22.7;22.7;22.7;22.8;22.7;22.7;22.8;22.8;22.8;22.8;22.8;22.9;22.7;22.8;22.8;22.8;22.8;22.8;22.8;22.8;22.7;22.8;22.8;22.9;23;22.9;22.9;22.9;22.9;22.9;22.9;22.9;22.9;22.9;22.9;22.9;23;22.9;22.9;22.9;22.9;22.9;22.9;22.9;23;23;23;23.1;23;2…
22.7;22.7;22.6;22.6;22.6;22.6;22.6;22.7;22.6;22.6;22.6;22.6;22.6;22.6;22.6;22.6;22.6;22.7;22.6;22.6;22.7;22.6;22.6;22.6;22.6;22.7;22.6;22.7;22.6;22.7;22.7;22.7;22.7;22.7;22.7;22.7;22.7;22.7;22.8;22.8;22.8;22.7;22.8;22.8;22.8;22.8;22.8;22.7;22.7;22.8;22.8;22.8;22.8;22.8;22.8;22.9;23;23;22.9;22.9;22.9;22.9;22.9;22.9;22.9;22.9;22.9;22.9;22.9;22.9;22.9;22.9;22.9;22.9;23;23;23;22.9;23;23;23.1;23;23;23…
22.7;22.7;22.7;22.7;22.6;22.6;22.6;22.6;22.6;22.6;22.6;22.7;22.6;22.6;22.6;22.6;22.6;22.7;22.7;22.7;22.7;22.6;22.6;22.6;22.5;22.7;22.6;22.7;22.6;22.7;22.8;22.8;22.7;22.8;22.8;22.7;22.7;22.7;22.8;22.8;22.8;22.8;22.8;22.7;22.8;22.7;22.8;22.8;22.8;22.8;22.8;22.8;22.8;22.8;22.8;23;22.8;23;22.9;22.8;23;23;22.8;22.9;22.9;22.9;22.9;22.9;22.9;23;22.9;22.9;22.9;23;23;22.9;23;23.1;23;23;23;23;23;23;23;23;2…
22.7;22.7;22.7;22.7;22.6;22.7;22.6;22.6;22.7;22.6;22.6;22.6;22.6;22.6;22.6;22.6;22.7;22.6;22.6;22.6;22.6;22.7;22.7;22.7;22.7;22.6;22.6;22.6;22.7;22.7;22.7;22.7;22.7;22.7;22.8;22.8;22.7;22.7;22.7;22.8;22.8;22.7;22.8;22.8;22.8;22.8;22.8;22.8;22.8;22.8;22.8;22.8;22.8;22.8;22.8;22.8;22.9;22.9;22.9;22.9;22.9;22.9;22.9;22.9;22.9;22.9;22.9;22.9;22.9;23;22.9;23;23;23;23;23;23;23;22.9;23;23;23;23;23;23;23…
22.8;22.7;22.7;22.6;22.7;22.6;22.6;22.7;22.6;22.6;22.6;22.6;22.6;22.7;22.6;22.6;22.6;22.6;22.6;22.7;22.6;22.6;22.6;22.6;22.6;22.6;22.6;22.6;22.7;22.7;22.6;22.8;22.7;22.7;22.8;22.7;22.7;22.7;22.8;22.7;22.7;22.7;22.8;22.7;22.8;22.8;22.8;22.8;22.9;22.8;22.8;22.8;22.9;22.8;22.8;22.8;22.9;23;22.9;22.9;23;22.9;23;22.9;22.9;22.9;23;22.9;23;23;23;23;23;23;23;23;23;23.1;23;23;23;23;23;23;23;23;23;23;23;23…
22.7;22.7;22.7;22.6;22.5;22.7;22.5;22.6;22.6;22.6;22.7;22.6;22.6;22.6;22.6;22.6;22.7;22.6;22.7;22.7;22.7;22.6;22.6;22.6;22.7;22.6;22.7;22.8;22.7;22.8;22.7;22.7;22.7;22.8;22.8;22.8;22.7;22.8;22.8;22.8;22.8;22.8;22.8;22.8;22.8;22.8;22.8;22.8;22.9;22.8;22.9;22.9;22.8;22.9;22.8;22.8;22.9;22.9;22.9;22.9;23;23;22.9;22.9;22.9;22.9;22.9;23;23;23;23;23;23;23;23;23;23;23;23;23;23;23;23;23;23;23;23;23;23.1;…
22.7;22.7;22.7;22.6;22.6;22.7;22.7;22.7;22.6;22.6;22.7;22.7;22.6;22.6;22.5;22.6;22.7;22.7;22.6;22.7;22.6;22.7;22.7;22.7;22.7;22.7;22.7;22.7;22.7;22.7;22.7;22.7;22.8;22.7;22.8;22.8;22.8;22.8;22.8;22.7;22.7;22.8;22.8;22.8;22.8;22.8;22.8;22.8;22.8;22.9;22.9;22.8;22.9;23;22.9;22.8;22.9;22.9;22.9;22.9;23;22.9;23;22.9;22.9;23;22.9;23;23;23;23;23;23;23;23;23;23;23;23;23;23;23;23;23;23;23;23;23;23;23;23.…
22.6;22.6;22.6;22.6;22.6;22.7;22.7;22.6;22.6;22.6;22.7;22.6;22.6;22.7;22.6;22.7;22.6;22.7;22.7;22.6;22.6;22.6;22.6;22.7;22.6;22.6;22.6;22.6;22.7;22.7;22.7;22.7;22.7;22.8;22.7;22.8;22.8;22.8;22.8;22.8;22.9;22.7;22.8;22.8;22.8;22.8;22.8;22.8;22.9;22.9;22.8;22.9;22.9;22.9;22.9;22.9;23;23;22.9;22.9;23;23;22.9;22.9;22.9;22.9;23;23;22.9;23;23;23;23;23;23;23;23;23;23;23;23;22.9;23;23;23;23;23;23;23.1;23…
22.6;22.6;22.6;22.6;22.6;22.6;22.6;22.6;22.6;22.6;22.6;22.6;22.6;22.6;22.5;22.6;22.7;22.6;22.7;22.7;22.6;22.6;22.6;22.6;22.6;22.7;22.7;22.6;22.7;22.7;22.8;22.8;22.7;22.7;22.7;22.8;22.9;22.8;22.7;22.8;22.9;22.8;22.8;22.8;22.8;22.8;22.8;22.8;22.8;22.9;22.9;22.9;22.9;22.9;22.9;22.9;23;23;23;22.9;23;22.9;22.9;22.9;23;22.9;22.9;22.9;23;23;23;23;23;23;23;22.9;23.1;23;23;23;23;23;23;23;23;23;23;23;23.1;…
22.6;22.6;22.6;22.7;22.7;22.5;22.6;22.6;22.6;22.6;22.7;22.6;22.6;22.5;22.5;22.6;22.7;22.7;22.6;22.6;22.6;22.6;22.6;22.6;22.6;22.7;22.6;22.7;22.7;22.8;22.7;22.7;22.8;22.8;22.8;22.8;22.8;22.7;22.8;22.9;22.9;22.9;22.8;22.8;22.8;22.8;22.9;22.8;22.8;22.8;22.9;22.9;22.8;22.9;22.9;22.9;23;23;23;23;22.9;23;22.9;23;22.9;23;22.9;23;22.9;23;23;23;23;23;23;23;23;23;23;23;23;23;23;23;23;23;23;23.1;23;23.1;23;…
22.7;22.6;22.6;22.6;22.6;22.5;22.6;22.6;22.6;22.6;22.6;22.6;22.5;22.7;22.6;22.6;22.6;22.7;22.7;22.6;22.6;22.6;22.6;22.6;22.6;22.6;22.7;22.7;22.7;22.7;22.8;22.7;22.7;22.7;22.9;22.8;22.7;22.8;22.8;22.8;22.8;22.8;22.8;22.8;22.8;22.8;22.9;22.8;22.8;22.9;22.9;22.9;22.9;22.9;22.9;22.9;22.9;22.9;23;23;23;23;23;23;22.9;22.9;23;22.9;23;23;23;23;23;23;23;23;23;23;23;23;23;23;23;23;23.1;23;23;23;23;23.1;23;…
22.7;22.6;22.6;22.6;22.6;22.6;22.6;22.6;22.6;22.6;22.6;22.6;22.5;22.6;22.6;22.7;22.6;22.5;22.6;22.6;22.6;22.6;22.6;22.7;22.6;22.7;22.6;22.7;22.7;22.7;22.7;22.8;22.9;22.8;22.7;22.9;22.8;22.8;22.9;22.8;22.9;22.8;22.8;22.8;22.8;22.8;22.9;22.8;22.9;22.9;22.9;22.9;22.9;22.9;22.9;22.9;22.9;22.9;22.9;23;23;22.9;22.9;23;22.9;22.9;23;22.9;23;22.9;23;23;23;23;23;23;23;23;23;23;23;23;23;23;23;23.1;23;23;23;…
22.6;22.7;22.7;22.6;22.6;22.6;22.6;22.6;22.6;22.6;22.6;22.6;22.5;22.5;22.6;22.5;22.6;22.6;22.6;22.6;22.6;22.6;22.6;22.6;22.6;22.6;22.7;22.7;22.7;22.7;22.8;22.8;22.7;22.7;22.7;22.8;22.8;22.8;22.8;22.8;22.8;22.8;22.8;22.8;22.9;22.8;22.9;22.9;22.8;22.9;22.9;22.9;22.9;22.9;22.9;22.9;22.9;23;22.9;22.9;23;23;22.9;22.9;23;22.9;23;23;22.9;23;23;22.9;23;22.9;23;23;23;23;23;23;23;23;23;23;23;23;23;23;23;23…
22.7;22.7;22.6;22.6;22.6;22.6;22.6;22.6;22.6;22.6;22.6;22.6;22.6;22.6;22.6;22.6;22.6;22.7;22.7;22.6;22.6;22.6;22.7;22.7;22.6;22.7;22.6;22.7;22.7;22.9;22.7;22.7;22.8;22.8;22.8;22.8;22.8;22.8;22.8;22.8;22.8;22.9;22.8;22.8;22.8;22.7;22.8;22.8;22.9;22.9;22.9;22.9;22.9;22.9;22.9;22.9;23;23;23;23;23;22.9;22.9;22.9;22.9;22.9;22.9;23;22.9;23;23;22.9;23;22.9;23;23;23;23;23;23;23;23;23;23;23;23;22.9;23;23;…
22.7;22.7;22.6;22.7;22.7;22.6;22.6;22.6;22.6;22.5;22.6;22.6;22.6;22.6;22.5;22.6;22.7;22.6;22.7;22.6;22.7;22.6;22.6;22.6;22.7;22.6;22.7;22.7;22.7;22.7;22.7;22.7;22.8;22.8;22.8;22.8;22.8;22.8;22.8;22.8;22.9;22.8;22.8;22.8;22.9;22.8;22.9;22.8;22.8;22.9;22.8;22.9;22.9;22.9;22.9;22.9;23;23;23;23;23;23;23;23;23;22.9;23;22.9;22.9;23;23;23;23;23;23;23;23;23;23;23;23;23;23;23;23;23;23;23;23;23.1;23.1;23.1…
22.7;22.7;22.6;22.6;22.6;22.6;22.6;22.7;22.5;22.6;22.5;22.6;22.6;22.6;22.6;22.6;22.6;22.7;22.6;22.6;22.6;22.7;22.7;22.7;22.6;22.7;22.6;22.7;22.6;22.7;22.7;22.8;22.8;22.8;22.8;22.9;22.8;22.8;22.8;22.8;22.8;22.8;22.9;22.8;22.9;22.8;22.8;22.8;22.8;22.9;22.9;22.9;22.9;22.9;22.9;22.9;22.9;23;23;22.9;22.9;22.9;22.9;22.9;22.9;22.9;23;23;23;23;22.9;23;23;23;22.9;22.9;23;23;23;23;23;23.1;23;23;23;23;23;23…
22.7;22.7;22.7;22.6;22.6;22.7;22.6;22.6;22.6;22.7;22.6;22.6;22.6;22.6;22.6;22.6;22.6;22.6;22.5;22.7;22.6;22.7;22.7;22.7;22.6;22.6;22.7;22.7;22.7;22.8;22.7;22.8;22.8;22.8;22.8;22.9;22.8;22.9;22.8;22.9;22.9;22.9;22.8;22.9;22.8;22.9;22.8;22.8;22.9;22.8;22.9;22.9;22.9;22.8;22.9;23;23;23;23;23;23;23;23;23;23;22.9;23;23;23;23;23;23;23;23;22.9;23;23;23;23;23;23;23;23;23;23;23;23;23;23;23;23.1;23.1;23.1;…
22.7;22.7;22.7;22.6;22.7;22.7;22.6;22.7;22.6;22.7;22.6;22.6;22.6;22.6;22.6;22.6;22.6;22.6;22.6;22.7;22.7;22.7;22.7;22.6;22.7;22.6;22.7;22.7;22.7;22.8;22.8;22.7;22.8;22.8;22.8;22.8;22.9;22.8;22.9;22.9;22.9;22.9;22.8;22.8;22.8;22.8;22.8;22.8;22.9;22.9;22.9;22.9;22.8;22.9;22.9;23;23;23;22.9;22.9;23;22.9;23;23;22.9;22.9;23;23;23;23;22.9;23;22.9;23;23;23;23;23;23;23;23;23;23;23.1;23;23;23;23;23;23;23.…
22.7;22.7;22.7;22.6;22.6;22.6;22.7;22.7;22.7;22.6;22.7;22.6;22.6;22.6;22.6;22.7;22.6;22.7;22.7;22.7;22.7;22.7;22.7;22.7;22.8;22.8;22.7;22.7;22.7;22.8;22.8;22.8;22.8;22.9;22.8;22.8;22.8;22.8;22.8;22.9;22.9;22.9;22.8;22.8;22.9;22.8;22.9;22.9;22.9;22.9;22.9;22.9;22.9;22.9;23;22.9;23;23;23;23;23;23;22.9;23;23;23;23;23;23;23;23;23;23;23;23;23;23;23;23;23;22.9;23;23;23;23.1;23;23;23;23;23.1;23.1;23;23;…
22.8;22.7;22.7;22.4;22.4;22.6;22.6;22.6;22.7;22.7;22.6;22.6;22.6;22.6;22.6;22.7;22.7;22.7;22.7;22.7;22.7;22.7;22.7;22.7;22.7;22.8;22.8;22.8;22.7;22.8;22.7;22.8;22.8;22.8;22.8;22.9;22.8;22.8;22.9;22.9;22.9;22.9;22.8;22.9;22.9;22.9;22.9;22.9;22.9;22.9;22.9;22.9;22.9;22.9;22.9;23;23;23;22.9;23;23;22.9;22.9;23;23;23;23;23;22.9;22.9;22.9;23;23;23;23;23;23;23;23;23;23;23;23;23.1;23;23.1;23.1;23;23;23;2…
22.7;22.7;22.6;22.6;22.5;22.6;22.6;22.6;22.6;22.7;22.6;22.6;22.6;22.6;22.7;22.7;22.7;22.7;22.7;22.7;22.6;22.7;22.7;22.7;22.7;22.7;22.8;22.8;22.8;22.8;22.8;22.8;22.8;22.8;22.8;22.8;22.9;22.9;22.9;22.9;22.8;22.9;22.9;22.9;22.8;22.8;22.8;22.8;22.9;22.9;22.9;22.9;22.9;22.9;22.9;22.8;23;23;22.9;22.9;23.1;23;23;23;22.9;23;23;23;22.9;22.9;22.9;23;23.1;23.1;23;23;23;23;23;23;23;23;23;23.1;23;23;23.1;23.1…
22.7;22.7;22.6;22.6;22.6;22.5;22.5;22.6;22.6;22.7;22.6;22.6;22.6;22.6;22.6;22.6;22.7;22.7;22.7;22.7;22.7;22.7;22.7;22.7;22.7;22.7;22.7;22.8;22.8;22.7;22.7;22.8;22.8;22.8;22.8;22.8;22.8;22.9;22.9;22.8;22.8;22.9;22.9;22.9;22.8;22.7;22.8;22.9;22.8;22.9;22.9;22.9;22.9;22.9;22.9;23;23;23;23;23;23;23;22.9;23;23;22.9;23;23;23;23;23;23;23;22.9;23;23;23;23;23;23;23;23;23;23;23.1;23.1;23;23.1;23.1;23.1;23.…
22.8;22.7;22.6;22.6;22.6;22.6;22.6;22.6;22.6;22.6;22.6;22.6;22.6;22.7;22.7;22.7;22.7;22.7;22.7;22.8;22.7;22.7;22.7;22.7;22.7;22.7;22.8;22.8;22.8;22.8;22.7;22.8;22.8;22.8;22.8;22.8;22.8;22.8;22.8;22.8;22.8;22.8;22.9;22.9;22.9;22.8;22.9;22.8;22.9;22.9;22.9;22.9;22.9;22.9;22.9;23;23;22.9;23;23;23;22.9;22.9;23;22.9;23;23;23;22.9;23;23;23;23;23;23;23;23;23;22.9;23;23;23;23;23;23;23;23.1;23.1;23.1;23.1…
22.8;22.7;22.7;22.6;22.6;22.7;22.7;22.6;22.6;22.6;22.6;22.6;22.6;22.7;22.6;22.7;22.7;22.7;22.7;22.7;22.7;22.7;22.7;22.7;22.7;22.7;22.7;22.7;22.9;22.8;22.9;22.9;22.8;22.9;22.8;22.8;22.8;22.9;22.8;22.8;22.8;22.8;22.9;22.9;22.9;22.8;22.9;22.9;22.9;22.9;22.9;22.9;22.9;23;22.9;23;23;23;23;23;22.9;23;23;23;23;22.9;22.9;23;23;23;23;23;23;22.9;23;23.1;23.1;23;23;23;23;23;23;23;23;23.1;23;23;23.1;23.1;23.…
22.8;22.6;22.7;22.7;22.6;22.6;22.7;22.6;22.6;22.6;22.6;22.6;22.6;22.7;22.7;22.7;22.6;22.7;22.7;22.8;22.7;22.7;22.7;22.7;22.7;22.8;22.8;22.8;22.8;22.8;22.7;22.7;22.8;22.9;22.9;22.9;22.9;22.8;22.8;22.9;22.9;22.9;22.9;22.9;22.8;22.9;22.9;22.9;22.9;22.9;22.9;22.9;22.9;22.9;23;23;23;23;23;23;23;23;22.9;23;22.9;22.9;22.9;23;22.9;23;23;23;23;23;23.1;22.9;23;23;23;23;23;23;23;23;23;23;23;23;23.1;23.1;23.…
22.7;22.7;22.7;22.7;22.6;22.6;22.6;22.7;22.6;22.7;22.6;22.6;22.6;22.6;22.6;22.7;22.7;22.7;22.7;22.7;22.7;22.7;22.7;22.7;22.8;22.8;22.8;22.8;22.8;22.8;22.8;22.7;22.9;22.9;22.9;22.9;22.8;22.8;22.9;22.9;22.9;22.9;22.9;22.9;22.9;22.9;22.9;22.9;22.9;22.9;22.9;22.9;22.9;23.1;23;22.9;23;23;23;23;22.9;23;23;23;23;23;23;23;23;23;23;23;23;23;23;23;23;23.1;23;23;23.1;23.1;23;23.1;23.1;23.1;23.1;23.1;23.1;23…
22.7;22.7;22.7;22.7;22.6;22.6;22.6;22.6;22.6;22.6;22.6;22.6;22.7;22.7;22.6;22.6;22.7;22.6;22.7;22.7;22.7;22.7;22.7;22.8;22.8;22.8;22.8;22.8;22.8;22.8;22.8;22.9;22.9;22.9;22.9;22.9;22.9;22.9;22.9;22.9;22.9;22.9;22.9;22.9;22.9;22.8;22.9;22.9;22.9;22.9;22.9;22.9;23;22.9;23;23;23;23.1;23;23;23.1;23;23;23;23;22.9;23;23;23;23;23;23;23;23;23;23;23;23;23;23;23;23.1;23.1;23.1;23.1;23.1;23.1;23.1;23.1;23.1…
22.7;22.7;22.7;22.7;22.7;22.6;22.7;22.7;22.6;22.6;22.7;22.7;22.6;22.7;22.6;22.7;22.6;22.7;22.7;22.7;22.7;22.7;22.7;22.7;22.7;22.8;22.7;22.8;22.9;22.8;22.9;22.9;22.9;22.9;22.9;22.9;22.8;22.9;22.9;22.9;22.9;22.9;22.9;22.9;22.9;22.9;23;22.9;22.9;22.9;23;22.8;22.8;23;23;23;23;23;22.9;23.1;23.1;23;23.1;23;23;23;23;23;23;23;23;23;23;23;23;23;23;23;23;23;23;23;23.1;23.1;23.1;23.1;23.1;23.1;23.1;23.1;23.…
22.7;22.7;22.7;22.7;22.6;22.6;22.7;22.6;22.7;22.7;22.7;22.7;22.7;22.6;22.7;22.6;22.7;22.6;22.7;22.7;22.7;22.7;22.7;22.7;22.7;22.8;22.8;22.8;22.8;22.8;22.8;22.9;22.9;22.9;22.9;22.9;22.9;22.9;22.9;22.9;22.9;22.9;22.9;22.9;22.9;22.9;22.9;22.9;22.9;22.9;23;23;22.9;23;23;23;23;22.9;23;23;23.1;23;23;23;23;23;23;23;23;23;23;23;23;23;23;23;23;23;23;23;23.1;23.1;23.1;23.1;23.1;23.1;23.1;23.1;23.1;23.1;23.…
22.7;22.7;22.7;22.6;22.6;22.7;22.7;22.6;22.8;22.6;22.7;22.6;22.7;22.6;22.7;22.7;22.7;22.7;22.7;22.8;22.8;22.8;22.7;22.7;22.7;22.8;22.8;22.8;22.8;22.9;22.8;22.8;22.9;22.9;23;22.9;22.9;22.9;22.8;22.9;22.9;22.8;23;22.9;22.9;22.9;22.9;22.9;22.9;22.9;22.9;23;22.9;23;23;23;23;23.1;23;23.1;23;23.1;23;23;23;23;23;23.1;23;23;23;23;23;23.1;23.1;23;23.1;23.1;23.1;23.1;23.1;23;23.1;23.1;23.1;23.1;23.1;23.1;2…
22.7;22.7;22.7;22.6;22.6;22.6;22.7;22.7;22.6;22.7;22.6;22.7;22.7;22.6;22.8;22.7;22.7;22.7;22.7;22.8;22.8;22.8;22.7;22.8;22.8;22.8;22.8;22.8;22.8;22.9;22.8;22.9;22.9;22.9;22.9;22.8;22.8;22.9;22.9;22.9;22.9;22.9;22.9;22.9;22.9;22.9;22.8;22.9;22.9;22.9;23;22.9;22.9;23;23;23.1;23;23;23;23;23.1;23;23.1;23.1;22.9;23;23;23;23;23;23;23;23;23;23;23;23.1;23;23;23;23.1;23.1;23.1;23.1;23.1;23.1;23.1;23.1;23.…
22.7;22.6;22.7;22.7;22.7;22.7;22.6;22.7;22.7;22.7;22.6;22.6;22.7;22.7;22.8;22.6;22.7;22.7;22.7;22.8;22.8;22.8;22.7;22.8;22.8;22.8;22.8;22.9;22.8;22.8;22.8;22.9;22.9;22.9;22.9;22.9;22.9;22.9;22.9;22.9;22.9;22.9;22.9;22.9;23;22.8;22.9;22.9;23;22.9;22.9;22.9;23;23;23;23;23;23;23;23;23.1;23;23.1;23;23;23;23;23;23;23;23;23;23.1;23.1;23.1;23.1;23;23;23;23.1;23.1;23.1;23.1;23.1;23.1;23.1;23.1;23.1;23.2;…
22.7;22.6;22.7;22.6;22.6;22.6;22.7;22.7;22.7;22.7;22.7;22.6;22.7;22.7;22.7;22.6;22.8;22.7;22.7;22.8;22.8;22.8;22.8;22.8;22.9;22.8;22.7;22.8;22.8;22.8;22.8;22.9;22.9;22.9;23;23;22.9;22.9;22.9;22.9;22.9;22.9;22.9;22.9;22.9;22.9;22.9;22.8;23;23;22.9;22.9;22.9;23.1;23;23;23;23.1;23;23;23;23;23;23;23;23;23;23;23;23;23;23;23;23.1;23.1;23;23.1;23.1;23;23;23.1;23.1;23.1;23.1;23.1;23.1;23.1;23;23.1;23.1;2…
22.7;22.7;22.7;22.7;22.6;22.5;22.7;22.7;22.6;22.7;22.7;22.7;22.6;22.7;22.7;22.7;22.7;22.7;22.8;22.8;22.8;22.9;22.9;22.7;22.8;22.8;22.8;22.8;22.8;22.9;22.8;22.8;22.8;22.9;23;22.9;22.9;22.9;22.9;23;22.9;22.9;22.9;22.9;22.9;22.9;23;22.9;22.8;22.9;23;23;23;23;23;23;23;23;23;23.1;23.1;23;23;23;23;23;23;23.1;23;23;23;23;23.1;23;23.1;23;23.1;23.1;23.1;23.1;23.1;23.1;23.1;23.1;23.1;23.1;23.1;23.1;23.1;23…
22.8;22.7;22.7;22.7;22.6;22.6;22.7;22.7;22.7;22.7;22.7;22.7;22.7;22.7;22.7;22.7;22.7;22.7;22.8;22.8;22.8;22.7;22.8;22.8;22.8;22.8;22.8;22.9;22.9;22.9;22.8;22.9;22.9;23;22.9;22.9;22.9;22.9;22.9;22.9;22.9;22.9;22.9;22.9;22.8;22.9;23;23;23;23;22.9;23;23;22.9;23;23;23;23;23;23.1;23;23;23.1;23;22.9;23;23;23;23;23;23;23.1;23;23;23;23;23.1;23.1;23.1;23.1;23.1;23.1;23.1;23.1;23.1;23.1;23.1;23;23.1;23.1;2…
22.8;22.7;22.7;22.7;22.7;22.7;22.5;22.7;22.7;22.7;22.7;22.7;22.9;22.7;22.7;22.7;22.7;22.8;22.7;22.9;22.8;22.9;22.9;22.8;22.8;22.9;22.8;22.8;22.9;22.9;22.9;22.9;22.9;22.9;23;23;22.9;22.9;22.9;22.9;22.9;23;22.9;22.9;22.9;22.9;22.9;23;23;23;23;23.1;22.9;23;23;23;23;23.1;23;23;23;23;23.1;23;22.9;23;23;23;23;23;23;23.1;23;23;23;23;23.1;23.1;23.1;23;23.1;23.1;23.1;23.1;23.1;23.1;23.1;23.1;23.1;23.2;23.…
22.8;22.7;22.7;22.7;22.7;22.7;22.7;22.7;22.7;22.7;22.7;22.9;22.8;22.7;22.8;22.7;22.8;22.7;22.8;22.8;22.8;22.9;22.8;22.8;22.9;22.8;22.8;22.9;22.9;22.9;22.8;22.9;22.9;22.8;23;23;22.9;22.9;22.9;22.9;22.9;22.9;22.9;22.8;22.9;22.9;22.9;22.9;22.9;23;23;23;23;23;23;23;23;23;23;23.1;23.1;23;23;23;23;22.9;23;23;23;23;23;23;23;23;23;23;23;23;23;23.1;23.1;23.1;23.1;23.1;23.1;23.1;23.1;23.1;23.2;23.1;23.2;23…
22.7;22.7;22.7;22.7;22.7;22.7;22.7;22.7;22.7;22.7;22.7;22.7;22.7;22.7;22.7;22.7;22.8;22.8;22.8;22.8;22.8;22.8;22.8;22.9;22.9;22.9;22.9;22.9;22.9;22.9;22.9;22.9;22.9;22.9;23;22.9;23;23;22.9;22.9;22.9;22.9;22.9;22.9;22.9;22.9;23;22.9;23;23;23.1;23.1;23;23;23;23;23;23;23;23;23;22.9;23;23;23;23;23;23;23;23.1;23;23;23;23;23;23.1;23.1;23.1;23.1;23.1;23;23.1;23.1;23.1;23.1;23.1;23.1;23.1;23.1;23.1;23.2;…
22.8;22.7;22.8;22.7;22.7;22.7;22.7;22.7;22.7;22.7;22.7;22.7;22.7;22.8;22.8;22.8;22.8;22.7;22.8;22.9;22.8;22.9;22.8;22.8;22.8;22.9;22.9;22.8;22.9;22.8;22.9;22.9;22.9;22.9;22.9;23;23;23;22.9;22.9;22.9;22.9;22.9;22.9;22.9;22.9;22.9;22.9;23;23;23.1;23;23;23;23;23;23;23;23;23.1;23;23;23;23;23;23;23;23;23;23.1;23;23;23;23;23.1;23;23.1;23;23;23;23.1;23.1;23.1;23;23.1;23.2;23.1;23.1;23.2;23.1;23.2;23.2;2…
22.8;22.8;22.7;22.7;22.7;22.8;22.7;22.7;22.7;22.7;22.7;22.7;22.7;22.8;22.7;22.7;22.8;22.8;22.8;22.8;22.9;22.9;22.8;22.9;22.9;22.8;22.8;22.9;22.9;22.9;22.8;22.9;22.8;22.8;22.9;22.9;23;22.9;22.9;23;22.9;22.9;23;22.9;22.9;22.9;22.9;22.9;23;23;23;23;22.9;23;23;23.1;23;23.1;23;23.1;23;23.1;23;23;23;23;23;23;23;23;23;23;23;23;23;23;23.1;23.1;23;23;23.1;23.1;23.1;23.1;23.1;23.1;23.1;23.1;23.1;23.2;23.2;…
22.8;22.8;22.7;22.7;22.7;22.7;22.7;22.7;22.6;22.7;22.7;22.7;22.7;22.7;22.8;22.7;22.8;22.8;22.8;22.9;22.8;22.8;22.8;22.8;22.8;22.8;22.9;22.9;22.9;22.8;22.8;22.8;22.9;22.9;22.9;23;22.9;22.9;23;22.9;23;22.9;22.9;22.9;22.9;22.9;22.9;22.9;22.9;22.9;23;23;22.9;23;23;23;23;23;23;23;23;23;23;23;23;23;23;23;23;23;23;23;23;23;23;23;23.1;23.1;23;23;23.1;23.1;23.1;23.1;23.1;23;23.1;23.1;23.1;23.2;23.2;23.2;2…
23;22.9;22.9;22.7;22.8;22.7;22.7;22.7;22.7;22.7;22.7;22.7;22.8;22.8;22.8;22.8;22.8;22.9;22.8;22.8;22.7;22.9;22.8;22.9;22.9;22.9;22.9;22.9;22.9;22.9;22.8;22.9;22.9;23;23;22.9;22.9;22.9;23;22.9;22.9;22.9;22.9;22.9;23;22.9;22.9;22.9;23;23;23;23;23;23;23;23;23;23;23;23;23.1;23;23;23;23;23;23;23;23;23;23;23.1;23;23;23.1;23;23;23.1;23.1;23.1;23.1;23.1;23.1;23;23.1;23.1;23.1;23.1;23.2;23.1;23.2;23.2;23.…
22.7;22.7;22.7;22.8;22.7;22.7;22.7;22.7;22.7;22.7;22.7;22.7;22.8;22.8;22.8;22.8;22.8;22.9;22.8;22.7;22.9;22.9;22.8;22.8;22.9;22.9;22.9;22.9;22.9;22.9;22.8;22.9;22.9;22.9;22.9;22.9;23;22.9;23;23;22.9;22.9;22.9;22.9;22.9;22.8;22.9;22.9;22.9;22.9;23;22.9;23;23;23;23;23;23;23;23;23;23;23;23;23;23;23.1;23;23;23;23;23;23;23;23;23;23.1;23;23.1;23.1;23.1;23.1;23;23.1;23;23;23.1;23.1;23.1;23.1;23.1;23.2;2…
22.7;22.7;22.7;22.7;22.7;22.7;22.7;22.7;22.7;22.7;22.7;22.7;22.8;22.8;22.8;22.9;22.9;22.8;22.9;22.8;22.8;22.8;22.9;22.9;22.9;22.9;22.9;22.9;22.9;22.9;22.9;22.9;23;23;23;23;23;22.9;22.9;22.9;22.9;22.9;22.9;22.9;22.9;22.9;22.9;22.9;22.9;22.9;23;23;22.9;23;23;23;23;23;23;23.1;23;23;23;23;23;23;23;23.1;23;23;23;23;23;23;23;23.1;23.1;23.1;23.1;23.1;23;23.1;23.1;23.1;23.1;23.1;23.1;23.1;23.1;23.1;23.1;…
22.7;22.7;22.7;22.6;22.7;22.7;22.7;22.8;22.7;22.7;22.9;22.8;22.8;22.7;22.9;22.8;22.7;22.8;22.8;22.8;22.8;22.9;22.8;22.8;22.9;22.8;22.8;22.9;22.9;22.8;22.9;22.9;22.9;22.9;22.9;22.9;23;22.9;23;23;22.9;22.9;22.9;22.9;22.9;22.8;22.9;22.9;22.9;22.9;22.9;22.9;23;23;23;23;23;23.1;23;23;23.1;23;23;23;23;23;23;23.1;23;23.1;23;23;23;23.1;23;23;23.1;23.1;23;23.1;23;23.1;23;23.1;23.1;23.1;23.1;23.1;23.1;23.2…
22.7;22.7;22.7;22.7;22.7;22.8;22.8;22.7;22.8;22.7;22.7;22.7;22.8;22.7;22.8;22.8;22.8;22.8;22.8;22.8;22.9;22.8;22.8;22.9;22.8;22.8;22.8;22.8;22.9;22.9;22.9;22.9;22.9;22.9;23;22.9;23;23;23;23;22.9;22.8;22.9;22.9;22.9;23;23;22.9;22.9;22.9;22.9;22.9;22.9;22.9;22.9;23;23.1;23.1;23;23;23;23;23;23;23;23;23.1;23;23;23;23;23;23.1;23;23;23.1;23.1;23.1;23.1;23.1;23;23.1;23.1;23;23.1;23.1;23.1;23.1;23.2;23.1…
22.9;22.7;22.7;22.7;22.7;22.7;22.7;22.7;22.7;22.8;22.8;22.8;22.8;22.8;22.8;22.9;22.8;22.9;22.8;22.8;22.8;22.9;22.9;22.8;22.9;22.9;22.8;22.8;22.8;23;22.8;22.9;22.9;22.9;22.9;23;23;23;23;23;23;22.9;22.9;22.9;22.9;22.9;23;23;23;23;23;22.9;22.9;22.9;22.9;23;23.1;23;23;23;23;23;23;23;23;23;23;23;23.1;23.1;23;23;23.1;23.1;23.1;23.1;23.1;23.1;23.1;23;23.1;23;23.1;23.1;23.1;23.1;23;23.1;23.1;23.1;23.2;23…
22.8;22.7;22.7;22.7;22.7;22.7;22.8;22.8;22.8;22.7;22.7;22.8;22.8;22.8;22.8;22.8;22.8;22.9;22.9;22.9;22.8;22.8;22.9;22.8;22.9;22.9;22.9;23;22.9;22.8;22.9;22.9;23;22.9;22.9;23;23;22.9;23;23;22.9;22.9;22.9;22.9;23;22.9;22.9;23;23;23;23;23;22.9;22.9;23;23;23.1;23.1;23.1;23;23;23;23;23;23;23;23;23;23;23.1;23.1;23;23.1;23;23.1;23.1;23.1;23.1;23.1;23.1;23.1;23.1;23.1;23.1;23.1;23.1;23.1;23.2;23.2;23.2;2…
22.9;22.8;22.7;22.7;22.7;22.8;22.7;22.7;22.7;22.8;22.8;22.8;22.8;22.8;22.8;22.8;22.9;22.8;22.9;22.9;22.9;22.9;22.9;22.9;22.9;22.8;22.9;22.8;23;23;22.9;22.9;22.9;22.9;22.9;22.9;23;23;23;23;22.9;23;22.9;23;23;22.9;23;22.9;23;23;23;22.9;22.9;23;23;23;23;23.1;23;23;23;23;23.1;23;23;23;23;23.1;23;23.1;23;23.1;23.1;23.1;23;23.1;23.1;23.1;23.1;23.1;23.1;23.1;23.1;23.1;23.1;23.1;23.1;23.2;23.1;23.2;23.2;…
22.8;22.8;22.8;22.7;22.7;22.7;22.7;22.7;22.7;22.8;22.8;22.8;22.8;22.8;22.8;22.8;22.8;22.8;22.8;22.8;22.9;22.9;22.8;22.9;22.9;22.9;22.8;22.9;22.9;22.9;22.8;23;22.9;23;23;23;23;23;23;22.9;22.9;22.9;23;23;22.9;22.9;23;23;22.9;23;22.9;22.9;22.9;22.9;23;23;23;23;23.1;23;23;23;23.1;23;23;23;23.1;23.1;23;23.1;23;23;23.1;23.1;23.1;23.1;23.1;23.1;23.1;23.1;23.1;23.1;23.1;23.1;23.1;23.1;23.1;23.2;23.1;23.2…
22.9;22.7;22.7;22.7;22.8;22.7;22.8;22.8;22.8;22.8;22.8;22.8;22.8;22.9;22.8;22.9;22.8;22.8;22.9;22.8;22.8;22.9;22.9;22.9;22.9;22.9;22.8;22.9;22.8;22.9;22.9;22.9;22.9;22.9;23;23;23;23;22.9;22.9;22.9;22.9;22.9;22.9;23;23;23;23;23;23;23;23;23;23;23;23;23;23;23.1;23.1;23.1;23;23;23;23.1;22.9;23.1;23.1;23;23;23;23.1;23.1;23.1;23.1;23.1;23.1;23.1;23.2;23.1;23.1;23.1;23.1;23.1;23.1;23.1;23.1;23.1;23.1;23…
22.8;22.8;22.7;22.7;22.8;22.8;22.8;22.7;22.6;22.8;22.8;22.8;22.8;22.8;22.9;22.8;22.8;22.9;22.9;22.9;22.9;22.9;22.9;22.9;22.9;22.9;22.9;22.9;22.9;22.9;22.9;22.9;23;22.9;23;23;23;23;23;23;23;23;22.9;22.9;23;23;23;22.9;23;23;23;23;23;23.1;22.9;23;23;23.1;23;23.1;23.1;23;23;23;23.1;23;23.1;23;23;23;23;23;23.1;23.1;23.1;23;23.1;23.1;23.1;23.1;23.1;23.1;23.1;23.1;23.1;23.1;23.1;23.1;23.1;23.2;23.2;23.2…
22.8;22.7;22.7;22.8;22.8;22.8;22.8;22.8;22.8;22.8;22.7;22.8;22.8;22.8;22.8;22.9;22.8;22.8;22.9;22.8;22.9;22.9;22.9;22.9;22.9;22.9;22.9;22.9;22.9;22.9;22.9;23;22.8;22.9;22.9;22.9;23;23;22.9;22.9;22.9;22.9;23;22.9;23;22.9;22.9;23;22.9;23;23;23.1;23;22.9;22.9;23.1;23.1;23.1;23;23;23;23;23;23;23;23;23;23;23;23;23.1;23.1;23.1;23.1;23;23.1;23.1;23.1;23.1;23.1;23.1;23.1;23.1;23.1;23.1;23.1;23.1;23.1;23.…
22.8;22.7;22.7;22.7;22.8;22.8;22.8;22.8;22.8;22.8;22.8;22.8;22.8;22.8;22.8;22.8;22.8;22.9;22.8;22.9;22.9;22.9;22.9;22.9;22.9;22.8;22.8;22.9;22.9;22.9;22.9;22.9;23;22.9;23;23;23;22.9;22.9;23;22.9;22.9;23;22.9;23;22.9;23;22.9;23;23;23.1;23;23;23;23;23.1;23.1;23;23;23;23;23.1;23;23;23.1;23;23;23;23;23;23.1;23.1;23.1;23.1;23.1;23.1;23.1;23.1;23.1;23.1;23.1;23.1;23.1;23.1;23.1;23.1;23.1;23.1;23.1;23.2…
22.8;22.7;22.8;22.8;22.8;22.8;22.8;22.8;22.8;22.8;22.9;22.8;22.9;22.8;22.8;22.8;22.9;22.8;22.9;22.9;22.9;22.9;22.8;22.9;22.9;22.9;22.9;22.9;22.9;22.9;22.9;23;22.9;23;23;22.9;23;23;22.9;23;22.9;23;22.9;22.9;22.9;22.9;23;23;23;23;23;23;23;23;23;23.1;23;23.1;23.1;23;23;23;23;23;23;23;23.1;23.1;23;23.1;23;23.1;23.1;23.1;23.1;23.1;23.1;23.1;23.1;23.1;23.1;23.1;23.1;23.1;23.1;23.1;23.1;23.1;23.2;23.2;2…
22.8;22.8;22.8;22.8;22.8;22.8;22.8;22.8;22.8;22.8;22.8;22.8;22.8;22.8;22.8;22.8;22.9;22.8;22.8;22.9;22.8;22.9;22.8;22.9;22.8;22.9;22.9;22.9;22.9;22.9;23;23;23;23;23;22.9;22.9;23;23;23;23;22.9;22.9;23;22.9;23;23;23;23;23;23;23;23;23;23;23;23.1;23;23;23;23;23;23;23;23;23;23;23.1;23;23.1;23.1;23.1;23.1;23.1;23.1;23.1;23.1;23.1;23.1;23.1;23.1;23.1;23.1;23.1;23.1;23.1;23.1;23.1;23.1;23.1;23.2;23.2;23.…
22.8;22.8;22.8;22.8;22.7;22.8;22.8;22.8;22.8;22.8;22.9;22.9;22.8;22.8;22.8;22.9;22.9;22.9;22.9;22.9;22.9;22.9;22.8;22.9;22.9;22.8;22.9;22.9;22.9;23;23;23;23;23;23;22.9;23;23;23;22.9;22.9;22.9;22.9;22.9;23;23;23;22.9;23;23;23;23;23;23;23;23;23.1;23;23.1;23.1;23;23;23;23;23;23;23;23.1;23;23.1;23;23.1;23;23.1;23.1;23.1;23.1;23.1;23.1;23.1;23.1;23.2;23.1;23.1;23.1;23.1;23.1;23.1;23.1;23.1;23.2;23.2;2…
22.8;22.9;22.8;22.8;22.8;22.7;22.8;22.8;22.8;22.8;22.8;22.8;22.8;22.8;22.8;22.8;22.8;22.9;22.9;22.9;22.9;22.9;22.8;22.8;22.8;22.9;22.9;22.9;22.9;22.9;22.9;22.9;23;23;22.9;22.9;23;23;23;23;22.9;23;23;23;23;22.9;23;22.9;22.9;22.9;22.9;23;22.9;23;22.9;23;23;23.1;23.1;23;23;23;23;23;23;23;23;23.1;23;23.1;23.1;23.1;23.1;23.1;23.1;23;23.1;23.1;23.1;23.1;23.2;23.1;23.1;23.1;23.1;23.1;23.1;23.2;23.1;23.2…
22.8;22.8;22.8;22.8;22.7;22.8;22.8;22.8;22.8;22.9;22.8;22.8;22.8;22.8;22.7;22.8;22.9;22.8;22.9;22.9;22.9;22.9;22.9;22.9;22.8;22.9;22.8;22.9;23;22.9;22.9;22.9;23;23;23;22.9;23;23;23;22.9;23;23;23;23;23;23;23;23;23;22.9;23;22.9;23;23;23.1;23;23;23.1;23.1;23;23.1;23.1;23;23;23;23;23;23;23;23.1;23;23.1;23.1;23.1;23;23;23.1;23;23.1;23.1;23;23.1;23.1;23.1;23.1;23.2;23.2;23.2;23.2;23.2;23.2;23.2;23.2;23…
22.8;22.8;22.9;22.8;22.8;22.8;22.8;22.9;22.8;22.8;22.8;22.8;22.8;22.8;22.8;22.8;22.8;22.8;22.9;22.9;22.8;22.9;22.9;22.9;22.9;22.9;22.9;22.9;22.9;22.9;23;22.9;22.9;23;23;23;23;23;23;23;23;22.9;23;23;22.9;22.9;22.9;22.9;22.9;22.9;23;23;22.9;22.9;23;22.9;23.1;23;23.1;23.1;23.1;23;23;23;23;23;23.1;23;23;23;23;23;23.1;23.1;23;23.1;23.1;23.1;23.2;23.1;23.1;23.1;23.1;23.1;23.1;23.1;23.2;23.2;23.2;23.3;2…
22.8;22.8;22.8;22.9;22.7;22.8;22.7;22.8;22.8;22.8;22.9;22.8;22.8;22.8;22.8;22.8;22.8;22.9;22.8;22.8;22.8;22.9;22.9;22.9;22.8;22.9;22.9;22.9;22.9;23;22.9;22.9;23;22.9;22.9;23.1;23;23;23;23;23;23;22.9;22.9;22.9;22.9;23;23;23;22.9;23;23;22.9;22.9;23;23.1;23;23;23;23;23.1;23;23;23;23;23;23;23;23;23;23;23.1;23.1;23.1;23;23;23.1;23;23;23.1;23.1;23.1;23.1;23.1;23.1;23.1;23.2;23.1;23.2;23.2;23.2;23.2;23.…
22.8;22.7;22.7;22.9;22.8;22.8;22.8;22.8;22.8;22.8;22.8;22.8;22.8;22.8;22.9;22.8;22.9;22.8;22.8;22.9;22.8;22.9;22.8;22.8;22.9;22.9;22.9;22.9;22.9;22.9;22.9;23;22.9;22.9;23;23;23;23;23;23;23;22.9;22.9;23;22.9;22.9;23;23;23;22.9;23;23;22.9;22.9;23;23.1;23.1;23;23;23.1;23;23;23;23;23;23;23.1;23;23;23;23.1;23.1;23;23.1;23.1;23.1;23.1;23.1;23.1;23.1;23.1;23.1;23.1;23.1;23.2;23.1;23.1;23.2;23.1;23.2;23.…
22.8;22.8;22.8;22.8;22.7;22.9;22.7;22.9;22.8;22.8;22.8;22.8;22.8;22.8;22.8;22.8;22.8;22.9;22.9;22.8;22.9;22.9;22.9;22.9;22.8;22.9;22.9;22.9;22.9;22.9;22.9;23;22.9;22.9;23;22.9;22.9;23;22.9;23;22.9;22.8;22.9;22.9;23;22.9;23;23;23;23;23;23;23;23;23;23;23;23.1;23;23;23;23.1;23.1;23.1;23;23.1;23.1;23;23;23;23;23.1;23.1;23.1;23.1;23.1;23.2;23.1;23.1;23.1;23.1;23.1;23.1;23.1;23.1;23.1;23.1;23.1;23.2;23…
22.8;22.8;22.8;22.6;22.7;22.8;22.8;22.8;22.8;22.8;22.8;22.8;22.8;22.8;22.8;22.8;22.6;22.8;22.9;22.9;22.9;22.9;22.9;22.8;22.9;22.9;22.9;22.9;22.9;23;22.9;22.9;22.9;22.9;23;23;23;23;23;23;23;23;23;23;22.9;22.9;22.9;23;23;22.9;23;23;23;23;23;23.1;23;23;23.1;23;23;23.1;23;23;23;23;23.1;23;23;23;23.1;23.1;23;23.1;23;23.1;23.1;23.1;23.1;23.1;23.1;23.1;23.1;23.1;23;23.1;23.1;23.1;23.1;23.1;23.2;23.2;23.…
22.8;22.8;22.7;22.8;22.7;22.7;22.8;22.8;22.8;22.8;22.8;22.8;22.8;22.8;23;22.8;22.8;22.9;22.9;22.8;22.9;22.9;22.9;22.9;23;22.9;22.9;23;23;22.9;22.9;22.9;22.9;22.9;23;22.9;23;23;23;23;23;23;23;23;23;23;23;23;23;23;23;23;22.9;23;23;23;23;23;23;23.1;23;23.1;23;23;23;23;23;23;23;23;23;23;23;23.1;23.1;23.1;23;23.1;23.1;23.1;23.1;23.1;23.1;23.1;23;23.1;23.1;23.2;23.2;23.1;23.1;23.2;23.2;23.2;23.2;23.3;2…
22.8;22.7;22.8;22.8;22.7;22.8;22.8;22.8;22.8;22.8;22.8;22.7;22.8;22.8;22.9;22.9;22.9;22.9;22.8;22.9;22.9;22.9;22.8;22.9;22.9;22.9;22.9;22.9;23;23;22.9;23;23;23;23;22.9;23;23;22.9;23;22.9;22.9;23;22.9;23;22.9;23;23;23;23;23;23;23;23;23;23;23;23;23;23.1;23;23;23;23;23;23;23;23;23;23;23;23.1;23.1;23.1;23.1;23.1;23.1;23.1;23.1;23.1;23.1;23.1;23.1;23.1;23.1;23.1;23.1;23.2;23.2;23.1;23.2;23.2;23.2;23.3…
22.8;22.8;22.7;22.8;22.7;22.8;22.8;22.8;22.8;22.9;22.9;22.8;22.8;22.9;22.9;22.9;22.9;22.9;22.9;22.9;22.9;22.9;22.9;22.9;22.9;22.9;22.9;22.9;22.9;23;23;23;22.9;23;23;22.9;23;22.9;23;23;23;23;23;22.9;22.9;22.9;23;23;23;23;23;23;22.9;23;23;23;23;23;23;23.1;23.1;23;23;23;23;23;23;23;23;23;23.1;23;23;23;23;23.1;23.1;23.1;23.1;23.1;23.1;23.1;23.1;23.1;23.1;23.1;23.1;23.1;23.2;23.2;23.1;23.2;23.2;23.2;2…
22.9;22.9;22.8;22.8;22.8;22.8;22.8;22.8;22.8;22.8;22.9;22.8;22.9;22.9;22.9;22.9;22.8;22.9;22.8;22.9;22.9;22.9;22.9;22.9;22.9;22.9;22.9;22.9;22.9;23;23;23;23;23;23;22.9;23;23;23;23;23;22.9;23;23;22.9;22.9;22.9;22.9;23;23;23;23;22.9;23;23;23;23;23;23.1;23.1;23.1;23;23;23;23;23;23;23;23.1;23;23;23;23;23.1;23;23;23.1;23.1;23.1;23.1;23.1;23.1;23.1;23.1;23.1;23.1;23.1;23.1;23.2;23.2;23.2;23.2;23.2;23.2…
22.9;22.8;22.8;22.8;22.8;22.7;22.8;22.9;22.8;22.9;22.8;22.8;22.9;22.9;22.9;22.9;22.8;22.8;22.9;22.8;22.9;22.9;22.9;22.9;22.9;22.9;22.9;22.9;22.9;22.9;22.9;23;23;23;23;23;23;23;23;23;23;22.9;22.9;23;22.9;23;23;22.9;22.9;23;23;23;23;23;23;23;23;23;23.1;23.1;23.1;23;23.1;23;23;23;23;23.1;23.1;23;23;22.9;23;23.1;23.1;23.1;23.1;23.1;23.1;23.1;23.1;23.1;23.1;23.1;23.1;23.1;23.1;23.1;23.2;23.2;23.2;23.2…
22.9;22.8;22.7;22.8;22.7;22.9;22.8;22.8;22.8;22.8;22.8;22.8;22.9;22.8;22.8;22.9;22.8;22.8;22.9;22.9;22.9;22.9;22.9;22.9;22.9;22.9;22.9;22.9;22.9;23;23;23;22.9;23;23;23;22.9;23;22.9;22.9;23;23;23;22.9;22.9;22.9;22.9;23;23;23;23.1;23;23;23;23;23;23;23;23;23.1;23.1;23;23;23;23;23;23;23;23;23;23;23;23;23.1;23.1;23.1;23;23.1;23.1;23.1;23.1;23.1;23.1;23.1;23.1;23.1;23.1;23.2;23.2;23.2;23.2;23.2;23.2;23…
22.9;22.9;22.8;22.9;22.8;22.8;22.8;22.9;22.8;22.8;22.8;22.8;22.8;22.9;22.9;22.9;22.8;22.9;22.9;22.9;22.8;22.9;22.9;22.9;22.8;22.9;22.8;22.9;22.9;22.9;22.9;23;22.9;23;22.9;22.9;23;23;23;23;22.9;23;23;22.9;22.9;22.9;23;22.9;23;23;23;23;23;23;23;23;23;23.1;23;23;23.1;23;23;23;23;23;23;23;23;23;23.1;23;23;23;23.1;23.1;23.1;23.1;23.1;23.1;23.1;23.1;23.1;23.1;23.1;23.1;23.1;23.2;23.2;23.2;23.2;23.2;23.…
22.9;22.8;22.8;22.8;22.8;22.8;22.8;22.9;22.9;22.9;22.8;22.9;22.9;22.7;22.8;22.8;22.8;22.9;22.9;22.9;22.9;22.9;22.9;22.9;22.9;22.9;22.9;22.9;22.9;22.9;23;23;23;23;23;23;23;22.9;22.9;23;22.9;22.9;23;23;23;23;23;23;23;23;23;23;23;23;23;23;23.1;23;23;23.1;23;23;23.1;23;23;23;23;23;23.1;23;23.1;23;23.1;23.1;23;23.1;23.1;23.1;23.1;23.1;23.1;23.1;23.1;23.1;23.1;23.2;23.1;23.2;23.2;23.2;23.2;23.2;23.3;23…
22.9;22.9;22.8;22.8;22.8;22.8;22.9;22.9;22.9;22.9;22.9;22.7;22.9;22.9;22.9;22.9;22.8;22.9;22.9;23.1;22.9;22.9;22.9;22.9;22.9;22.9;22.9;22.9;22.9;23;23;23;23;23;22.9;22.9;23;23;23;23;23;23;23;23;23;23;23;23;23;23;23;23;23;23;23;23;23;23.1;23.1;23.1;23.1;23.1;23;23;23;23;23;23;23;23;23.1;23.1;23;23.1;23.1;23;23.1;23.1;23.2;23.1;23.1;23.1;23.1;23.1;23.2;23.2;23.2;23.2;23.2;23.2;23.2;23.2;23.2;23.3;2…
22.9;22.9;22.8;22.8;22.9;22.8;22.9;22.8;22.9;22.9;22.9;22.9;22.9;22.9;22.9;22.9;22.9;22.8;22.9;22.9;22.9;22.9;22.8;22.9;22.9;22.9;22.9;22.9;22.9;23;23;22.9;23;23;23;22.9;23;23;23;23;22.9;23;22.9;23;23;23;23;23;23;23;23;23;23;23;23.1;23;23.1;23.1;23;23.1;23.1;23.1;23.1;23;23;23;23;23;23;23;23;23;23;23.1;23;23.1;23.1;23.1;23.1;23.1;23.1;23.1;23.2;23.1;23.2;23.2;23.2;23.2;23.2;23.3;23.2;23.3;23.3;23…
23;22.9;22.8;22.9;22.6;22.8;22.9;22.9;22.9;23;23;22.9;22.9;22.9;22.8;22.9;22.9;22.9;22.8;22.9;22.9;22.9;22.9;22.9;22.9;22.9;22.9;22.9;22.9;22.9;23;23;23;22.9;23;22.9;23.1;23;23.1;23;22.9;23;23;23;22.9;23;23;23;23;23;23;23;23;23;23;23.1;23.1;23.1;23.1;23;23;23;23;23;23;23;23;23;23.1;23;23;23.1;23.1;23.1;23.1;23.1;23;23.1;23.1;23.1;23.2;23.2;23.1;23.1;23.1;23.1;23.1;23.2;23.2;23.2;23.2;23.3;23.3;23…
23;22.8;22.8;22.8;22.8;22.8;22.7;22.7;22.8;22.9;22.9;22.8;22.9;22.8;22.9;22.9;22.9;22.9;22.9;22.9;22.9;22.9;22.9;22.9;22.9;22.9;22.9;22.9;23;23;22.9;23;23;22.9;22.9;22.9;23;22.9;23;23;23;23;22.9;22.9;23;23;23;23;23;23.1;23;23;23;23;23;23;23;23;23;23;23;23;23.1;23;23;23;23;23.1;23.1;23.1;23;23;23.1;23;23;23.1;23.1;23;23.1;23.2;23.1;23.1;23.2;23.1;23.1;23.2;23.2;23.2;23.2;23.2;23.2;23.3;23.3;23.3;2…
22.9;22.8;22.8;22.8;22.8;22.8;22.9;22.9;22.9;22.8;22.9;22.9;22.8;22.9;22.9;22.9;22.9;22.9;22.9;22.9;22.9;22.9;23;22.9;22.8;22.9;22.9;23;22.9;22.9;23;23;22.9;22.9;22.9;22.9;22.9;23.1;23;22.9;22.9;22.9;23;23;22.9;23;23;23;23;23;23;23;22.9;23;23;23.1;23.1;23.1;23.1;23;23.1;23;23.1;23;23;23;23.1;23.1;23;23;23;23;23;23;23.1;23;23.1;23.1;23;23;23.1;23.1;23.1;23.1;23.1;23.1;23.2;23.2;23.2;23.2;23.2;23.3…
22.8;22.8;22.8;22.8;22.8;22.8;22.8;22.9;22.8;22.9;22.8;22.9;23;22.9;22.9;22.9;22.9;22.9;22.9;22.9;22.9;23;22.9;22.9;23;22.9;22.9;23;22.9;22.9;22.8;22.9;22.9;23;23;22.9;23;23;23;23;23;22.9;23;23;23;22.9;23;23;23;23;23;23;23;23.1;23;23;23.1;23.1;23.1;23.1;23.1;23.1;23;23;23;23;23;23.1;23;23.1;23.1;23.1;23;23;23;23.1;23.1;23;23;23.1;23;23.2;23.1;23.1;23.1;23;23.2;23.2;23.2;23.2;23.1;23.2;23.2;23.3;2…
23;22.8;22.9;22.8;22.8;22.8;22.9;22.9;22.8;22.9;22.9;22.9;22.9;22.8;22.9;22.9;22.9;22.9;22.9;23;22.9;23;22.9;22.9;23;22.9;22.8;22.9;22.9;23;22.9;22.9;22.8;23;23;23;23;23;23;23;23;23;23;23;23;23;23;23;23;23;23;23;23;23.2;23;23;23.1;23.1;23.1;23.1;23.1;23;23.1;23.1;23;23;23;23;23.1;23;23;23;23.1;23.1;23.1;23.1;23;23.1;23;23;23;23.1;23;23.1;23.1;23.1;23.2;23.2;23.2;23.2;23.2;23.2;23.2;23.3;23.3;23.2…
22.8;22.8;22.8;22.9;22.9;22.8;22.9;22.9;22.7;22.8;22.8;22.9;22.8;22.9;22.9;22.8;22.9;22.9;22.9;23;22.9;23;22.9;23;23;23;22.9;22.9;22.9;23;22.9;23;23;23;22.9;23;23;23;23;23;23;23;23;23;23;23;23;23;23;23;23;23;23;23;23;23.1;23.1;23;23.1;23;23;23.1;23.1;23;23;23;23;23;23.1;23.1;23;23;23.1;23.1;23.1;23.1;23.1;23.1;23;23.1;23.1;23.1;23.1;23.1;23.1;23.1;23.1;23.2;23.2;23.2;23.2;23.2;23.2;23.3;23.3;23.2…
23;22.8;22.8;22.9;22.8;22.8;22.8;22.8;22.9;22.8;22.8;22.9;22.9;22.9;22.9;22.8;23;23;23;23;22.9;23;22.9;22.9;23;23;22.9;22.9;22.9;22.9;23;22.9;22.9;22.9;23;22.9;23;23;23;23;23;23;23;23;23;23;22.9;22.9;23;23;23;23;22.9;23;23;23;23;23;23;23;23;23;23;23;23.1;23;23;23;23;23.1;23;23.1;23.1;23.1;23.1;23.1;23.1;23;23.1;23.2;23.1;23;23;23;23.1;23.1;23.1;23.2;23.2;23.2;23.2;23.2;23.3;23.3;23.3;23.3;23.3;23…
22.9;22.9;22.9;22.9;22.9;22.8;22.9;22.9;22.9;23;22.9;22.9;22.8;22.9;22.9;22.9;23;22.9;22.9;22.9;23;22.9;22.9;23;22.9;22.9;22.9;22.9;22.9;23;22.9;23;22.9;22.9;23;23;23;23;23;23;23;22.9;23;23;23;23;23;22.9;23;23;22.9;23;23;23;23;23;23;23;23;23;23;23;23;23;23.1;23;23;23;23;23.1;23.1;23.1;23.1;23.1;23.1;23.1;23.1;23.1;23.1;23;23;23.1;23.1;23;23.1;23.1;23.1;23.1;23.2;23.2;23.2;23.2;23.3;23.2;23.3;23.3…
22.9;22.9;22.8;22.8;22.9;22.8;22.9;22.9;22.9;22.9;22.9;22.8;22.9;22.8;22.9;22.9;22.9;22.9;23;23;22.9;23;22.9;22.9;22.9;23;23;22.9;23;23;23;22.9;23;23;23.1;23;23;23;22.9;22.9;23;23;23;23;23;22.9;23;23;23;23;23;23;23;23;23;23;23.1;23.1;23.1;23;23.1;23;23;23;23;23;23.1;23;23;23.1;23;23;23.1;23.1;23.1;23.1;23.1;23;23.1;23.1;23;23.1;23.1;23;23.1;23.1;23.1;23.1;23.2;23.2;23.1;23.2;23.2;23.2;23.3;23.3;2…
22.9;22.9;22.9;22.8;22.6;22.8;22.8;22.9;22.9;22.9;22.9;22.9;22.9;22.9;22.8;22.9;22.9;22.9;22.9;23;22.9;23;22.9;22.9;22.9;22.9;23;23;22.8;22.9;23;23;22.9;23;23;23;23;23;23;23;22.9;22.9;23;23;23;23;23;22.9;23;23;23;23;23.1;23;23;23;23.1;23;23;23;23;23;23;23;22.9;23.1;23;23;23;23;23;23.1;23.1;23.1;23;23.1;23.1;23;23.1;23.1;23.1;23.1;23;23.1;23;23;23;23;23.2;23.2;23.2;23.2;23.2;23.2;23.3;23.3;23.3;23…
23;22.9;22.9;22.9;22.9;22.9;22.8;22.9;22.9;22.9;22.9;22.9;22.9;22.8;22.9;22.9;22.9;23;22.9;22.9;23;23;22.9;22.9;23;23;23;23;22.8;22.9;22.9;22.9;22.9;23;23;23;23;23;23;22.9;23;23;23;23;22.9;23;22.9;22.9;23;22.9;23;23;23;23;23;23;23.1;23;23.1;23;23.1;23;23;23;23;23;23;23;23;23;23;23;23.1;23.1;23.1;23.1;23.1;23.1;23.1;23.2;23.1;23.1;23.1;23.1;23.1;23;23.1;23;23.2;23.2;23.2;23.3;23.3;23.2;23.3;23.3;2…
22.9;22.9;22.8;22.9;22.8;22.9;22.9;22.9;22.9;22.9;22.9;22.9;22.9;23;22.9;22.9;22.9;22.9;23;22.9;23;23;22.9;22.9;22.9;22.9;22.9;22.9;22.9;22.9;23;22.9;23;23;23;23;23;23;23;23;22.9;23;23;23;23;22.9;23;23;23;22.9;23;23;23;23;23;23.1;23.1;23.2;23;23.1;23.1;23;23;23.1;23;23;23;23;23;23.1;23.1;23.1;23;23.1;23.1;23;23.1;23.1;23.1;23.1;23;23.1;23.1;23.1;23;23;23;23.1;23.2;23.2;23.2;23.3;23.2;23.3;23.2;23…
22.9;22.8;22.8;22.9;22.7;22.9;22.9;22.9;22.8;22.9;22.9;22.9;23;22.9;22.9;23;22.9;22.9;22.9;22.8;23;23;22.9;23;23;22.9;22.9;22.9;22.9;22.9;22.9;23.1;23;23;23;23;23;23;23;23;22.9;23;23;22.9;22.9;22.9;23;22.9;23;23;23;23;23;23;23;23;23;23;23.1;23.1;23;23.1;23;23;23;23;23;23;23;23;23;23;23.1;23.1;23.1;23.1;23.1;23.1;23.1;23.1;23.2;23.1;23.1;23.1;23.1;23.1;23;23.1;23;23.1;23.1;23.2;23.2;23.3;23.2;23.2…
22.9;22.9;22.8;22.9;22.8;22.9;22.9;22.9;22.9;22.9;22.9;22.9;22.9;23;22.8;22.9;22.9;22.9;22.9;22.9;22.9;23;22.9;23;23;22.9;22.9;22.9;22.9;23;22.9;23;23.1;23;23;23;23;23;23;23;23.1;22.9;23;22.9;23;23;23;23;23;23;23;23;23;23;23;23;23.1;23.1;23.1;23.1;23;23;23;23;23;23;23.1;23;23;23;23.1;23.1;23.1;23;23.1;23.1;23.1;23.1;23.1;23.1;23.1;23.1;23.1;23.1;23;23;23;23;23.1;23;23.1;23.2;23.2;23.2;23.2;23.3;2…
23;22.8;22.8;22.9;22.9;22.9;22.9;22.9;22.9;23;22.9;22.9;22.8;22.9;22.9;22.9;22.9;22.9;22.9;23;23;23;22.9;22.9;22.9;23;23;23;23;22.9;23;23;23;23.1;23;23;23;22.9;23;23;23;22.9;23;23;23;22.9;23;23;23;23;23;23;23;23;23;23.1;23.1;23.1;23.1;23.1;23.1;23;23;23;23;23;23;23;23.1;23;23.1;23.1;23.1;23;23.1;23.1;23.1;23.2;23.1;23.1;23.1;23.1;23.1;23.1;23;23.1;23;23.1;23.1;23.1;23.1;23.1;23.2;23.2;23.3;23.3;2…
23;22.9;22.9;22.9;22.8;22.8;22.9;22.9;22.9;22.9;22.9;22.9;23;22.9;22.8;22.9;22.9;22.9;22.9;22.9;23;22.9;22.9;22.9;23;23;23;23;22.9;23;23;23;23;23;23;23.1;22.9;22.9;23;23;23;23;22.9;22.9;23;22.9;23;23;23;23;23;23;23;23;23;23;23.1;23.1;23.1;23.1;23.1;23;23;23;23;23;23;23;23;23.1;23;23;23.1;23.1;23.1;23.1;23.1;23.1;23.1;23.1;23.1;23.1;23.1;23.1;23.1;23.1;23.1;23.1;23.1;23.1;23.1;23.1;23.2;23.2;23.2;…
23;22.9;22.9;22.9;22.8;22.9;22.9;22.9;22.9;22.9;22.9;22.9;22.9;22.9;22.9;23;22.8;22.9;22.8;23;22.9;22.9;22.9;22.9;22.9;23;22.9;23;23;23;23;23;23;23;23;23;22.9;23;23;23;23;23;22.9;22.9;23;23;23;22.9;23;23;23;23;23;23;23;23.1;23.1;23.1;23.1;23.1;23.1;23;23;23;23;23;23;23;23;23;23;23;23.1;23.1;23.1;23;23.1;23.1;23.1;23.1;23.1;23.2;23.1;23.1;23.1;23.1;23.1;23.1;23.1;23.1;23;23.1;23.1;23.2;23.3;23.2;2…
22.9;22.9;22.9;22.9;22.9;22.9;22.8;22.9;22.9;22.9;22.9;22.8;22.9;22.9;22.9;22.9;22.9;22.9;22.9;22.9;22.9;22.9;22.9;22.9;23;23;23;23;22.9;23;23;23;23;23;22.9;22.9;23;22.9;22.9;23;23;22.9;23;22.9;23;22.9;23;22.9;23;23;23;23;23;23;22.9;23;23;23.1;23.1;23.1;23.1;23;23;23;23;23;23;23;23;23.1;23;23.1;23.1;23.1;23;23.1;23.1;23.1;23;23.1;23.1;23.1;23.1;23.1;23.1;23.1;23.1;23.1;23.1;23;23.1;23.1;23.1;23.1…
23;22.9;22.9;22.9;22.9;22.9;22.8;22.9;22.8;22.9;22.9;22.9;22.9;22.9;22.9;22.8;22.9;23;22.9;22.9;22.9;22.9;22.8;22.9;22.9;23.1;22.9;22.9;23;22.9;23;23;23;23;23;23;23;23;23;23;23;23;23;23;23;23;23;23;23;23;22.9;23;23;23;23.1;23.1;23.1;23.1;23.1;23.1;23.1;23.1;23.1;23;23;23;23.1;23;23;23;23.1;23;23.1;23.1;23.1;23.1;23.1;23.1;23.1;23.1;23.1;23.1;23.1;23.1;23.1;23.1;23.1;23.1;23.1;23.1;23.2;23.1;23.2;…
22.9;22.9;22.9;22.9;22.8;22.9;22.9;22.9;22.9;22.9;22.9;22.9;22.9;22.9;22.9;22.8;22.9;22.9;22.9;22.9;22.9;22.9;22.9;22.8;22.9;23;22.9;22.9;23;23;23;23;22.9;23;23;22.9;23;23;22.9;23;23;23;23;22.9;23;23;22.9;23;23;22.9;23;23.1;23;23.1;23.1;23;23.1;23.1;23.1;23.1;23.1;23;23;23;23;23;23;23;23.1;23;23;23.1;23;23.1;23.1;23.1;23;23;23;23.1;23;23.1;23.1;23.1;23.1;23.1;23.1;23.1;23.1;23.2;23.1;23.1;23.1;23…
23;22.9;22.9;22.9;22.8;22.9;22.9;22.8;22.9;22.9;22.9;22.9;22.9;22.9;22.9;22.9;22.9;22.9;22.9;22.9;22.9;22.9;22.9;22.9;23;23;22.9;23;23;23;22.9;22.9;23.1;23;22.9;23;23;22.9;23;23;23;23;23;23;23;23;23;23;23;23;23;23;23;23;23;23.1;23.1;23.2;23.1;23.1;23.1;23.1;23.1;23;23.1;23;23;23;23.1;23.1;23.1;23;23.1;23.1;23.1;23.1;23.1;23;23.1;23.1;23.1;23.1;23.1;23.1;23.1;23.1;23.1;23.1;23.1;23.1;23.1;23.1;23.…
23;22.9;22.9;22.9;22.9;22.8;22.9;22.9;22.8;22.9;22.9;22.9;22.9;22.9;22.9;22.9;22.9;22.9;22.9;22.9;22.9;22.9;22.9;22.9;22.9;22.9;22.9;22.9;22.9;22.9;23;22.9;23;23;23;23;23;23;23;23;23;23;23;23;23;23;23;23;23;23;23;23;23;23;23;23;23.1;23.1;23.1;23.1;23;23.1;23;23;23;23;23.1;23;23.1;23.1;23.1;23.1;23.1;23.1;23.1;23.1;23.1;23.1;23.1;23.1;23.1;23.1;23.1;23.1;23.1;23.1;23.1;23.1;23.1;23.1;23.1;23.1;23.…
22.8;22.8;22.9;22.8;22.8;22.9;22.9;22.9;23;22.9;22.9;22.8;22.9;22.9;22.9;22.9;22.9;22.8;22.9;22.9;22.9;22.9;22.9;22.9;22.9;22.9;22.9;22.9;23;22.9;23;22.9;23;23;23;22.9;23;23;23;23;22.9;22.9;22.9;23;23;23;23;23;23;23;22.9;22.9;22.9;22.9;23;23.1;23.1;23.1;23.1;23.1;23.1;23.1;23;23.1;23;23;23.1;23.1;23.1;23.1;23.1;23.1;23.1;23.1;23.1;23.1;23.1;23.1;23.1;23.1;23.2;23.1;23.1;23.1;23.1;23.1;23.1;23.1;2…
23;22.9;22.9;22.9;22.9;22.9;22.9;22.9;22.8;22.9;22.8;22.9;22.8;22.9;22.9;22.9;22.9;22.9;22.9;22.9;22.9;22.9;22.9;22.9;22.9;22.9;22.9;22.9;23;23;23;23;23;23;23;23;22.9;23;23;23;23;22.9;23;23;23;23;23;23;23;23;23;23;22.9;22.9;22.9;23;23.1;23.1;23.1;23.1;23.1;23.1;23;23;23.1;23.1;23;23.1;23;23.1;23.2;23.1;23.1;23.1;23.2;23.1;23.1;23.1;23.1;23.1;23.1;23.1;23.1;23.1;23.1;23.1;23.1;23.2;23.1;23.1;23.1;…
23;22.9;22.9;22.9;22.8;22.8;22.8;23;22.8;22.9;22.9;22.9;22.8;22.9;22.9;22.9;22.9;22.8;23;22.9;22.9;22.9;22.9;22.9;22.9;22.9;23;22.9;23;23;23;23;23;23;23;23;23;23;23;22.9;23;22.9;23;23;23;23;23;23;23;22.9;23;23;23;23;23;23;23;23.1;23.1;23.1;23.1;23.1;23.1;23.1;23;23;23.1;23.1;23.1;23.1;23.1;23.1;23.1;23.1;23.1;23.1;23.2;23.2;23.1;23.1;23;23.1;23.1;23.1;23.1;23.1;23.1;23.1;23.2;23.2;23.2;23.1;23.1;…
22.9;22.9;22.9;22.8;22.8;22.9;22.8;22.9;22.9;22.9;22.9;22.9;22.8;22.9;22.9;22.9;22.9;23;23;22.9;22.9;23;22.9;22.9;22.9;23;23;23;22.9;23;23;23;23;23;23;23.1;23;23;23;23;22.9;23;22.9;23;23;23;23;23;23;23;23;23;23;23;23;23;23;23.1;23.1;23.1;23;23;23;23;23;23;23;23.1;23.1;23.1;23.1;23.1;23.1;23.1;23.1;23.1;23.2;23.1;23.1;23.1;23.1;23.1;23.1;23.1;23.1;23.1;23.1;23.1;23.1;23.3;23.1;23.2;23.2;23.1;23.2;…
22.9;22.9;22.9;22.9;22.8;22.8;22.9;22.9;22.9;22.9;22.9;22.9;22.8;23;23;22.9;22.9;23;22.9;22.9;22.9;22.9;22.9;22.9;22.9;22.9;22.9;22.9;23;23;23;23;22.9;23;23.1;23;23;23;23;23;22.9;23;23;22.9;23;23;23;23;23;23;23;23;23;23;23;23;23.1;23.1;23.1;23.1;23.1;23.1;23;23;23;23.1;23;23.1;23.1;23.1;23.1;23.1;23.1;23.1;23.1;23.1;23.2;23.1;23.1;23.1;23.1;23.1;23.1;23.1;23.1;23.1;23.1;23.1;23.1;23.2;23.1;23.1;2…
22.9;22.9;22.9;22.9;22.8;22.9;22.8;22.9;22.9;22.9;22.9;22.9;22.9;23;22.9;22.9;22.9;23;22.9;23;22.9;22.9;23;23;22.9;23;22.9;23;22.9;22.9;23;23;23;23;23.1;23;23;23;23;23;23;23;23;23;23;23;23;23;23;23;23;23;23.1;23;23;23.1;23.1;23.1;23.1;23.1;23.1;23.1;23;23;23;23;23;23;23;23.1;23.1;23.1;23.1;23;23.1;23.1;23.2;23.1;23.1;23.1;23.1;23.1;23.1;23.1;23.1;23.1;23.1;23.2;23.1;23.2;23.1;23.2;23.2;23.2;23.2;…
22.9;22.9;22.9;22.9;22.9;22.8;22.9;22.9;22.9;22.9;22.9;22.9;22.9;23;22.9;22.9;22.9;23;22.9;23;23;22.9;22.9;22.9;22.9;23;22.9;23;23;22.9;23;23.1;23;23;23.1;23;23;23;23;23;23;23;22.9;23;23;23;23;23;23;23;23;23;23;23.1;23;23.1;23.1;23.1;23.1;23;23.1;23;23;23;23;23;23;23;23;23;23;23.1;23.1;23.1;23.1;23.1;23.1;23.1;23.2;23.1;23.1;23.1;23.1;23.1;23.1;23.1;23.1;23.1;23.1;23.2;23.2;23.2;23.2;23.2;23.2;23…
23;22.9;22.9;22.9;22.9;22.9;22.9;22.9;22.9;22.9;22.9;22.9;22.9;22.9;22.9;22.9;23;22.9;23;22.9;23;22.9;23;23;22.9;22.9;22.9;23;23;23;23;23;23;23;23;23.1;23;23;23;23;22.9;22.9;23;23;23;23;23;23;23;23;23;23;23;23.1;23;23.1;23.1;23.1;23.1;23.1;23.1;23;23;23.1;23;23;23;23;23;23.1;23.1;23.1;23.1;23.1;23.1;23.1;23.1;23.1;23.1;23.2;23.1;23.1;23.1;23.1;23.1;23.1;23.1;23.2;23.2;23.1;23.2;23.2;23.2;23.2;23.…
23.1;23;22.9;22.9;22.9;22.9;22.9;22.9;22.9;22.9;22.9;22.9;23;22.9;22.9;22.9;22.9;23;23;23;23;23;22.9;22.9;22.9;22.9;22.9;23;22.9;23;23;23;23;23.1;23;23.1;23;23;23;23;23;22.9;22.9;23;23;23;23;23;23;23;23;23;23;23;23;23.1;23;23.1;23.1;23.1;23.1;23;23.1;23;23;23;23;23;23;23.1;23.1;23.1;23.1;23.1;23.1;23.1;23.1;23.1;23.1;23.1;23.1;23.1;23.1;23.1;23.1;23.1;23.1;23.2;23.1;23.1;23.2;23.1;23.2;23.2;23.2;…
23;22.9;22.9;22.9;22.9;22.8;22.9;22.8;22.9;22.9;22.9;22.9;22.9;22.9;22.9;22.9;22.9;22.9;22.9;22.9;22.9;23;22.9;22.9;22.9;22.9;22.9;23;22.9;23;23;23;23;23;23;23;23;23;23;23;23;22.9;23;23;23;23;23;23;23;23;23;23;23;23;23;23;23.1;23.1;23.1;23.1;23.1;23.1;23.1;23;23;23;23;23;23.1;23.1;23.1;23.1;23.1;23.1;23.1;23.1;23.1;23.1;23.1;23.1;23.2;23.1;23.1;23.1;23.1;23.1;23.1;23.1;23.2;23.2;23.1;23.1;23.2;23…
23;22.9;22.9;22.9;22.8;22.9;22.9;22.9;22.9;22.9;22.9;22.9;22.9;22.9;23;22.9;22.9;22.9;22.9;22.9;23;23;22.8;22.9;22.9;22.9;22.9;23;23;22.9;23;23;23;23;23;23;23;23;23;23;23;23;23;23;23;23;23;22.9;22.9;22.9;23;23;23;23;23;23;23.1;23.1;23.1;23.2;23.1;23.1;23;23;23;23;23;23;23;23.1;23;23.1;23.1;23.1;23.1;23.1;23.1;23.1;23.1;23.1;23.1;23.2;23.1;23.1;23.1;23.1;23.2;23.1;23.2;23.2;23.1;23.2;23.2;23.2;23.…
23;22.9;22.9;22.9;22.9;22.9;22.9;22.9;22.9;22.9;22.9;22.9;22.9;22.9;22.9;22.9;22.9;22.9;22.9;22.9;23;23;23;23;23;22.9;22.9;23;23;22.9;23;23;23;23;23;23;22.9;23;23;23;23;23;23;22.9;23;23;23;22.9;23;22.9;23;23;23;23;23;23;23.1;23.1;23.1;23.1;23.1;23.1;23.1;23;23;23;23;23;23;23;23.1;23.1;23.1;23.1;23.1;23.1;23.1;23.1;23.1;23.2;23.1;23.2;23.1;23.1;23.1;23.1;23.1;23.2;23.1;23.2;23.1;23.1;23.2;23.2;23.…
22.8;22.9;22.9;22.8;22.9;22.9;22.9;22.9;22.9;22.9;23;22.9;22.9;22.9;22.9;22.9;22.9;22.9;23;23;22.9;23;23;23;22.9;22.9;22.8;22.9;23;22.9;22.9;23;23;23;23;23;23;23;23;23;22.9;22.9;22.9;23;22.9;22.9;22.9;23;23;23;23;23;23;23;23;23;23;23;23.1;23.2;23.2;23;23;23;23;23;23;23.1;23.1;23.1;23.2;23.1;23.1;23.1;23.2;23.1;23.1;23.1;23.1;23.1;23.1;23.1;23.1;23.1;23.1;23.1;23.2;23.1;23.1;23.1;23.1;23.2;23.1;23…
23.1;22.9;22.9;22.9;22.9;22.8;23;22.8;22.8;22.9;22.9;23;22.9;22.9;22.9;22.9;23;22.9;22.9;22.9;22.9;23;22.9;22.9;22.9;23;22.9;22.9;23;23;22.9;23;22.9;23;23;23;23;23;23;23;22.9;22.9;23;22.9;23;22.9;22.9;22.9;23;22.9;23;23;23;23;23;23;23;23.1;23.1;23.1;23.1;23.1;23;23;23;23.1;23;23;23.1;23.1;23.1;23.1;23.2;23.1;23.1;23.1;23.1;23.1;23.2;23.1;23.1;23.1;23.1;23.1;23.1;23.1;23.1;23.1;23.1;23.1;23.2;23.2…
23.1;22.9;22.9;22.9;22.9;22.8;22.8;22.9;23;22.9;23;22.9;22.9;23;22.9;22.9;22.9;22.9;23;23;23;23;22.9;22.9;22.9;23;22.9;22.9;22.9;22.9;22.9;22.9;22.9;23;23;23;22.9;23;22.9;23;22.9;22.9;22.9;23;22.9;22.9;23;23;23.1;22.9;23;23;23;23;23;23;23;23.1;23.1;23.1;23;23;23;23;23;23;23;23.1;23.1;23.1;23.1;23.1;23.1;23.1;23.1;23.1;23.2;23.1;23.1;23.1;23.1;23.2;23.1;23.1;23.1;23.1;23.1;23.1;23.1;23.2;23.2;23.2…
23;22.9;22.8;22.9;22.9;22.9;22.9;22.9;22.9;23;22.9;23;23;23;22.9;22.9;22.8;22.9;23;23;22.9;23;23;22.9;22.9;22.9;22.9;22.9;23;23;23;23;23;23;23;23;22.9;22.9;23;22.9;22.9;22.9;22.9;22.9;23;22.9;23;23;22.9;22.9;23;23;23;23;22.9;23;23;23.1;23;23.1;23;23;23;23;23;23;23;23;23.1;23;23.1;23.1;23.1;23.1;23.1;23.1;23.1;23.1;23.1;23.1;23.1;23.1;23.1;23.1;23.1;23.1;23.1;23.1;23.1;23.1;23.1;23.2;23.2;23.2;23.…
22.9;22.9;22.9;22.9;22.9;22.9;22.9;22.9;22.9;22.9;23;22.9;22.9;22.9;22.9;23;23;22.9;23;22.9;23;22.9;22.9;22.9;22.9;22.9;22.9;22.9;23;23;23;23;23;23;23;23;22.9;23;23;23;22.9;22.9;23;22.9;22.9;23;22.9;22.9;22.9;23;22.9;23;23;23;23;23;23.1;23.1;23.1;23.1;23.1;23;23;23;23;23;23;23;23.1;23.1;23.1;23.1;23.1;23.1;23.1;23.1;23.1;23.1;23.1;23.1;23.1;23.1;23.1;23.1;23.1;23.1;23.1;23.1;23.1;23.1;23.1;23.2;2…
23;22.9;22.8;22.9;22.9;22.8;22.9;22.9;22.9;22.9;22.9;22.9;22.9;22.9;23;22.9;22.9;22.9;23;23;23;23;22.9;22.9;22.9;23;22.9;22.9;22.9;22.9;23;23;23;23;23;23;23;23;23;22.9;22.9;23;22.9;23;23;22.9;22.9;22.9;23;22.9;22.9;23;23;23;23;23;23.1;23.1;23.1;23;23.1;23;23;23.1;23;23;23;23;23.1;23;23.1;23.1;23.1;23.1;23.1;23.1;23.1;23.1;23.1;23.1;23.1;23.1;23.1;23.1;23.1;23.1;23.1;23.1;23.1;23.1;23.2;23.2;23.2;…
22.9;22.9;22.8;22.8;22.9;22.9;22.9;23;22.9;22.9;22.9;22.9;22.8;22.9;23;22.8;22.9;22.9;23;23;22.9;22.9;22.9;22.9;22.9;22.9;22.9;22.9;23;23;23;23;23;23;23;23;23;23;23;23;22.9;22.9;23;22.9;23;22.9;22.9;22.9;23;22.9;23;23;23;22.9;23;23;23;23.1;23.1;23;23;23;23;23;23;23.1;23;23;23;23.1;23;23.1;23.1;23.1;23.1;23.1;23.1;23.1;23.1;23.1;23.1;23.1;23.1;23.1;23.1;23.1;23.2;23.1;23.1;23.2;23.1;23.2;23.1;23.2…
22.9;22.9;22.9;22.9;22.9;22.9;22.9;22.9;22.9;22.9;22.9;22.9;22.9;22.8;23;22.9;23;23;23;22.9;23;22.9;22.9;23;23;23;23;23;23;23;23;23;23;23;23;23.2;23;23;23;23;22.9;23;22.9;22.9;22.9;22.9;23;22.9;23;23;23;23;23;23;23;23;23;23.1;23.1;23;23;23.1;23.1;23.1;23.1;23.1;23.1;23.1;23;23;23.1;23.1;23.1;23.1;23.1;23.1;23.1;23.1;23.1;23.2;23.1;23.1;23.1;23.1;23.2;23.1;23.2;23.1;23.1;23.2;23.2;23.2;23.3;23.2;2…
23;22.9;22.9;22.9;23;22.9;22.8;22.9;22.9;22.9;22.9;22.9;23;22.9;23;22.9;23;22.9;22.9;22.9;23;22.9;23;22.9;22.9;22.9;23;22.9;23;22.9;23;23;23;23;23;23;23;23;23;23;22.9;22.9;23;22.9;22.9;23;22.9;22.9;23;22.9;22.9;23;23;23;23;23;23.1;23;23.1;23.1;23;23;23.1;23.1;23.1;23;23.1;23;23.1;23;23.1;23.1;23;23;23.1;23.1;23.1;23.1;23.1;23.1;23.1;23.1;23.1;23;23.2;23.2;23.2;23.1;23.1;23.2;23.2;23.2;23.2;23.2;2…
23;22.9;22.8;22.9;22.9;22.9;22.9;22.8;22.9;22.9;22.9;22.9;22.9;22.9;22.9;22.8;23;22.9;22.9;22.9;23;22.9;22.9;22.9;22.9;23;22.9;22.9;22.9;23;23;23;22.8;23;23;23;23;23;23;23;23;23;22.9;23;22.9;22.9;23;23;22.9;22.9;22.9;22.9;22.9;23;23.1;23.1;23;23;23.1;23.1;23.1;23.1;23.1;23.1;23;23;23;23;23.1;23.1;23;23;23;23.1;23.1;23.1;23.1;23;23.1;23.1;23.2;23.1;23.1;23.1;23.1;23.2;23.2;23.1;23.2;23.2;23.2;23.2…
22.9;22.9;22.9;22.9;22.9;22.9;22.9;22.9;22.9;22.9;22.9;22.9;22.9;22.9;22.9;22.9;22.9;22.9;22.9;22.9;22.9;23;22.9;23;22.9;22.9;22.9;22.9;22.9;23;22.9;23;23;23;23;23;23;23;23;23;23;22.9;23;22.9;22.9;23;22.9;22.9;22.9;22.9;22.9;22.9;23;23;23.1;23;23.1;23.1;23.1;23.1;23;23;23.1;23;23;23.1;23;23;23;23.1;23.1;23.1;23.1;23.1;23.1;23.1;23.1;23.1;23.2;23.1;23.1;23;23.1;23.1;23.1;23.2;23.2;23.1;23.1;23.2;2…
22.9;22.9;22.8;22.9;22.9;22.9;22.9;22.9;22.9;22.9;22.9;22.9;22.9;22.9;22.9;22.9;22.8;22.9;22.9;22.9;22.9;23;22.9;23;22.9;22.9;22.9;22.9;22.9;22.9;22.9;23;23;23;23;23;23;23;23;23;23;23;22.9;22.9;22.9;22.9;22.9;22.9;22.9;22.9;23;23;23;23;23;23;23.1;23.1;23.1;23.1;23.1;23.1;23;23.1;23;23;23;23;23;23;23.1;23.1;23.1;23.1;23;23;23.1;23.1;23.1;23.1;23.1;23.1;23.1;23.2;23.1;23.2;23.1;23.1;23.2;23.2;23.2;…
22.9;22.9;22.8;22.9;22.8;22.8;22.9;22.9;22.8;22.8;22.9;22.8;22.9;22.9;22.9;22.8;22.8;22.9;22.9;22.9;22.9;23;22.9;23;23;22.9;22.9;22.9;23;22.9;23;22.9;23;22.9;23;23;22.9;23;23;23;23;23;23;23;22.9;22.9;22.8;22.9;22.9;22.9;22.9;23;23;23;23;23;23.1;23.1;23.1;23.1;23.1;23;23;23;23;23;23;23.1;23;23.1;23.1;23.1;23.1;23.1;23.1;23;23;23.1;23;23.1;23.1;23.2;23.1;23.1;23.1;23.1;23.1;23.1;23.2;23.2;23.2;23.2…
22.9;22.9;22.9;22.9;22.8;22.8;22.9;22.9;22.9;22.9;22.9;22.9;22.9;22.8;22.8;22.8;22.9;22.9;22.9;22.9;23;23;22.9;22.9;22.9;22.9;22.9;23;22.9;22.9;22.9;22.9;23;23;23;23;23;23;23;23;23;23;22.9;22.9;22.9;22.9;22.9;22.9;22.9;22.9;22.9;22.9;23;23;23;23;23.1;23;23.1;23;23;23;23.1;23.1;23.1;22.9;23.1;22.9;23.1;23.1;23.1;23.1;23.1;23.1;23.1;23.1;23.1;23.1;23.1;23.1;23.1;23.1;23.1;23.1;23.1;23.2;23.2;23.2;2…
23;22.9;22.8;22.9;22.8;22.9;22.9;22.9;22.9;22.9;22.9;22.9;22.8;22.9;22.9;22.9;22.9;22.9;22.9;22.8;23;23;22.9;22.9;22.9;22.9;22.9;22.9;22.9;22.9;22.9;23;23;23;23;23;23;23;23;23;23;22.9;23;22.9;22.9;22.9;23;22.9;22.9;22.9;22.9;22.9;22.9;23;23;23;23.1;23.1;23;23.1;23.1;23;23;23;23;23;23;23.1;23.1;23;23.1;23;23.1;23.1;23.1;23.1;23.1;23.1;23.1;23.1;23.1;23.1;23.1;23.1;23.1;23.1;23.2;23.2;23.2;23.2;23.…
22.9;22.9;22.9;22.9;22.9;22.9;22.9;22.9;22.9;22.9;22.9;22.9;22.9;23;22.9;22.8;22.9;22.9;22.9;22.9;22.8;22.9;22.9;22.9;23;22.9;22.9;22.9;22.8;22.8;23;22.9;23;23;23;23;23;23;23;23;23;22.9;23;23;23;22.9;22.9;22.9;22.9;22.9;22.9;23;23;23;23;23;23.1;23;23.1;23.1;23.1;23.1;23;23;23;23;23;23.1;23;23.1;23;23.1;23;23.1;23.1;23.1;23.1;23.1;23.1;23.2;23.1;23.1;23.1;23.1;23.1;23.1;23.1;23.2;23.1;23.1;23.2;23…
23;22.9;22.9;22.8;22.9;22.8;22.9;22.9;22.9;22.9;22.9;22.9;22.8;22.9;22.9;22.8;22.9;22.9;22.8;22.8;22.9;22.9;22.9;22.9;22.9;23;22.9;22.9;22.9;22.9;23;23;22.9;23;23;23;23;23;23;23;22.9;23;23;22.9;23;23;23;22.9;22.9;22.9;22.9;23;23;23;23;23;23;23.2;23;23.1;23.1;23;23;23;23;23;23;23;23.1;23;23.1;23.1;23.1;23.1;23.1;23.1;23;23;23.1;23.1;23.1;23.1;23.1;23.1;23.2;23.1;23.2;23.2;23.2;23.1;23.1;23.1;23.1;…
22.9;22.9;22.9;22.9;22.9;22.9;22.9;22.9;22.9;22.9;22.9;22.9;22.9;22.9;22.8;22.8;22.9;22.9;22.9;23;22.8;22.9;22.9;22.9;22.9;23;22.9;23;22.9;22.9;23;23;23;23;23;23;22.9;23;23;23;23;23;23;23;23;23;23;22.9;22.9;23;23;22.9;23;23;23;23;23.1;23.1;23.1;23.1;23.1;23;23;23;23;23;23;23;23;23.1;23;23.1;23.1;23.1;23;23;23;23.1;23.1;23.1;23.1;23.1;23.1;23.1;23;23.2;23.2;23.2;23.1;23.1;23.2;23.2;23.2;23.2;23.2;…
22.9;22.9;22.9;22.8;22.8;22.9;22.9;22.9;22.9;22.9;22.8;22.8;22.9;22.9;23;22.8;22.8;22.9;22.9;22.9;22.9;22.9;23;22.9;22.9;22.9;22.9;22.9;23;22.9;22.9;23;23;23;23;23;23;23;23;23;23;23;23;23;22.9;23;23;23;23;22.9;22.9;23;23;23;23;23;23;23;23;23.1;23.1;23;23;23;23;23;23;23;23;23;23;23;23.1;23.1;23;23.1;23.1;23.1;23.1;23.1;23.1;23.1;23.1;23.2;23.1;23.1;23.1;23.1;23.1;23.2;23.2;23.2;23.2;23.2;23.2;23.3…
22.9;22.9;22.9;22.9;22.8;22.9;22.9;22.9;22.9;22.9;22.9;22.8;22.8;22.8;22.8;22.8;22.8;22.9;22.9;22.9;22.9;22.9;22.9;22.8;22.9;22.9;22.9;22.9;23;23;22.9;23;23;23;22.9;23;23;23;23;23;23;22.9;22.9;23;23;23;22.9;23;23;22.9;23;23;23;23;23;23;23.1;23;23;23;23.1;23.1;23.1;23;23;23;23;23;23;23;23.1;23;23.1;23;23.2;23.1;23;23.1;23.1;23.1;23.1;23.1;23.1;23.1;23.1;23.1;23.1;23.1;23.1;23.2;23.2;23.2;23.2;23.2…
22.9;22.9;22.9;22.9;22.8;22.8;22.8;22.9;22.9;22.9;22.8;22.8;22.8;22.8;22.8;22.8;22.9;22.9;23;22.9;22.9;22.9;22.9;22.9;22.9;22.9;22.9;22.9;23;23;22.9;23;23;22.9;23;23;23;22.9;23;23;23;22.9;23;22.9;22.9;22.9;22.9;22.9;23;22.9;23;23;23;23;23;23;23;23.1;23.1;23.1;23.1;23;23;23;23;23;23;23;23;23;23.1;23;23;23.1;23.1;23;23;23.1;23.1;23.1;23.1;23.1;23.1;23.1;23.1;23.1;23.2;23.1;23.1;23.1;23.2;23.2;23.2;…
23;22.9;22.8;22.8;22.9;22.9;22.9;22.8;22.8;22.8;22.9;22.8;22.8;22.9;22.8;23;22.9;23;22.9;22.9;22.9;22.9;22.9;22.9;22.9;22.9;22.9;22.9;22.9;22.9;23;22.9;22.9;22.9;22.9;23;23;22.9;23;22.9;22.9;22.9;23;22.9;22.9;22.9;22.9;22.9;23;22.9;22.9;23;22.9;23;23;23;23;23.1;23.1;23.1;23;23;23.1;23;23;23;22.9;23;23;23;23.1;23;23;23.1;23.1;23.1;23.1;23.1;23.1;23.1;23.1;23.1;23.1;23.2;23.1;23.1;23.1;23.1;23.1;23…
23;22.9;22.8;22.9;22.9;22.9;22.9;22.9;22.9;22.9;22.8;22.9;22.8;22.9;22.9;22.9;22.9;22.8;23;22.9;22.9;23;22.9;22.9;22.9;22.9;22.9;22.9;22.9;22.9;23;22.9;23;22.9;23;22.9;23;22.9;22.9;22.9;22.9;22.9;22.9;22.9;22.9;22.9;23;22.9;22.9;23;22.9;22.9;22.9;22.9;23;23;23;23.1;23.1;23;23;23;23.1;23;23;23;23.1;23;23;23;23;23;23.1;23.1;23.1;23;23.1;23.1;23;23.1;23.1;23;23.1;23.1;23.1;23.2;23.1;23.1;23.1;23.1;2…
22.8;22.9;22.8;22.8;22.8;22.9;22.9;22.9;22.7;22.8;22.9;22.9;22.9;22.8;23;22.9;22.8;22.9;22.9;22.9;22.9;22.9;22.9;22.9;22.9;22.9;22.9;22.9;22.9;22.9;22.9;22.9;22.9;22.9;23;22.9;22.9;22.9;22.9;22.9;22.9;23;22.9;23;22.9;22.9;22.9;22.9;23;22.9;22.9;22.9;22.9;22.9;23;22.9;23.1;23;23.1;23;23;23;23;23;23;23.1;23.1;23;23;23;23;23.1;23;23;23.1;23;23.1;23.1;23.1;23.1;23.1;23.1;23.1;23.1;23.1;23.1;23.1;23.1…
22.9;22.8;22.8;22.9;22.8;22.9;22.8;22.9;22.9;22.8;22.8;22.9;22.9;22.9;22.8;22.9;22.9;22.9;22.8;22.9;22.9;22.9;22.9;23.1;22.8;22.8;22.8;22.9;22.9;22.9;23;23;23;23;22.9;22.9;22.9;22.9;22.9;23;22.9;23;22.9;22.9;22.9;22.9;22.9;22.9;22.9;22.9;23;22.9;22.9;23;23.1;23;23;23.1;23.1;23.1;23.1;23;23;23;23;23;23;23;23;23;23;23.1;23.1;23.1;23;23.1;23.1;23.1;23.1;23.1;23.1;23.1;23.1;23.1;23.1;23.1;23.1;23.1;2…
22.9;22.8;22.8;22.8;22.8;22.8;22.8;22.9;22.9;22.8;22.9;22.9;22.9;22.9;23;22.9;22.9;22.9;23;23;22.9;22.8;22.9;22.9;22.9;22.9;22.8;22.9;22.9;23;22.9;22.9;22.9;22.9;23;22.9;22.9;22.9;22.9;22.9;22.9;23;22.9;22.9;22.9;22.9;22.9;23;22.9;22.9;22.9;22.9;22.9;22.9;22.9;22.9;23;23.1;23;23;23;23;23;23;23;23;23;23;23;23;23;23;23;23;23;23;23.1;23.1;23.1;23.1;23.1;23.1;23.1;23.1;23.1;23.1;23.1;23.1;23.1;23.1;2…
22.9;22.9;22.9;22.8;22.8;22.9;22.8;22.9;22.9;22.9;22.9;22.9;22.9;22.9;22.9;22.8;22.9;22.9;23;23;22.9;22.9;22.8;22.9;22.8;22.8;22.8;22.9;22.9;22.8;22.9;22.9;22.9;23;22.9;22.9;22.9;22.9;22.9;22.9;22.9;22.9;22.9;23;22.9;23;22.9;22.9;22.9;22.9;22.9;22.9;22.9;23;23;23;23;23;23;23;23.1;23;22.9;23;23;23;23;23;23;23;23;23;23.1;23;23;23.2;23.1;23.1;23.1;23.1;23.1;23.1;23.1;23.1;23.1;23.2;23.2;23.1;23.1;23…
22.9;22.9;22.8;22.8;22.8;22.9;22.9;22.9;22.9;22.9;22.9;22.9;22.9;22.9;22.8;22.8;22.8;22.8;22.9;22.9;23;23;22.8;22.8;22.8;22.8;22.8;22.9;22.9;22.9;23;22.9;22.9;22.9;22.9;22.9;22.9;22.9;22.9;23;22.9;22.9;22.9;22.9;22.9;22.9;22.9;22.9;22.9;22.9;22.9;22.9;22.9;23;23;23;23.1;23;23;23;23;23;23;23;23;23;23;23;23;23.1;23.1;23;23;23;23.1;23.1;23.1;23;23.1;23.1;23.1;23.1;23.1;23.1;23.1;23.1;23.2;23.1;23.2;…
23;22.8;22.9;22.8;22.9;22.8;22.8;22.8;22.8;22.8;22.8;22.9;22.8;22.9;22.9;22.8;22.9;22.9;22.8;22.8;22.9;22.8;22.9;22.8;22.9;22.9;22.9;22.8;22.8;22.9;22.9;22.9;22.9;22.9;22.9;22.9;22.9;22.9;23;23;22.9;22.9;22.9;23;23;22.9;22.9;22.9;22.9;22.9;22.9;22.9;22.9;22.9;23;23;23.1;23;23;23;23;23;23;23;23;23;23;23;23;23;23;23;23.1;23.1;23;23;23.1;23;23.1;23.1;23.1;23.1;23;23.2;23.2;23.1;23.2;23.1;23.2;23.2;2…
22.9;22.9;22.8;22.9;22.8;22.9;22.9;22.8;22.9;22.9;22.9;22.8;22.8;22.9;22.8;22.9;22.9;22.9;22.8;22.9;22.9;22.8;22.9;22.9;22.8;22.8;22.8;22.9;22.9;22.9;22.9;23;22.9;22.9;22.9;22.9;22.9;22.9;22.9;22.9;22.9;23;23;22.9;22.9;22.9;22.9;22.9;22.9;22.9;22.9;22.9;22.9;22.9;22.9;22.8;23.1;23.1;23.1;23.1;23.1;23;23;23;23;22.9;23;23;23;23;23;23;23;23.1;23;23;23.1;23.1;23.1;23.2;23.1;23.1;23.2;23.1;23.1;23.1;2…
22.9;22.9;22.9;22.9;22.7;22.8;22.9;22.9;22.9;22.9;22.8;22.9;22.8;23;22.9;22.9;22.8;22.9;22.8;22.9;22.9;22.9;22.8;22.9;22.8;22.9;22.9;22.8;22.9;22.8;22.9;22.9;22.9;22.9;22.9;22.9;22.9;22.9;22.9;22.9;22.9;22.9;22.9;23;22.9;22.9;22.9;22.9;22.9;22.9;22.9;22.9;22.9;23;22.9;23.1;23.1;23.1;23;23.1;23.1;23.1;23;23;23;23;22.9;23;23;23;23;23;23;23;23;23.1;23;23.1;23.1;23.1;23.1;23.1;23.2;23.1;23.1;23.2;23.…
22.9;22.9;22.9;22.9;22.9;22.7;22.8;22.9;22.8;22.8;22.9;22.8;22.9;22.9;22.8;22.9;22.9;22.9;22.9;22.9;22.9;22.9;22.9;22.9;22.8;22.8;22.8;22.9;22.9;22.9;22.9;22.9;22.9;23.2;22.9;23;22.9;22.9;22.9;22.9;22.9;23;23;22.9;23;22.9;22.9;22.9;22.9;23;23;23;23;23;23;22.9;23;23;23.1;23.1;23.1;23.1;23.1;23;23;23;23;23;23;23;23;23;23.1;23.1;23;23.1;23.1;23.1;23.1;23.1;23.1;23.1;23.1;23.2;23;23.2;23.1;23.2;23.2;…
22.9;22.9;22.8;22.9;22.8;22.8;22.8;22.9;22.9;22.9;22.9;22.9;22.9;22.9;22.9;22.8;22.9;22.8;22.9;22.9;22.9;22.9;22.8;22.9;22.8;22.9;22.9;22.9;22.8;22.9;23;22.9;23;22.9;23;22.9;23;22.9;22.9;22.9;22.9;23;22.9;22.9;22.9;22.9;22.9;23;22.9;23;23.1;22.9;23;22.9;23;23;23;23;23.1;23.1;23.1;23;23;23;22.9;23;23;23;23;23;23;23;23.1;23;23.1;23;23.1;23.1;23.1;23.1;23.1;23.2;23.2;23.2;23.1;23.2;23.1;23.1;23.1;23…
22.9;22.9;22.8;22.8;22.8;22.9;22.9;22.8;22.8;22.8;22.8;22.9;22.9;23;22.9;22.9;22.8;22.9;22.9;22.9;22.9;22.9;23;22.8;22.9;22.9;22.8;22.9;22.9;22.9;22.9;23;23;22.9;23;22.9;23;22.9;22.9;22.9;23;23;23;22.9;22.9;23;22.9;22.9;22.9;22.9;22.9;22.9;23;23;23;23;23;23.1;23.1;23.1;23.1;23.1;23;23;23;23;23;23.1;23;22.8;23.1;23;23.1;23;23;23;23.1;23.1;23;23.1;23.1;23.1;23.1;23.2;23.2;23.1;23.1;23.2;23.1;23.1;2…
23;22.9;22.8;22.8;22.8;22.9;22.9;22.9;22.9;22.8;22.8;22.8;22.8;22.8;22.8;22.8;22.9;22.9;22.9;22.8;22.9;22.9;22.9;22.9;22.8;22.8;22.8;22.9;22.8;22.9;22.9;22.9;22.9;22.9;22.9;22.9;22.9;22.9;22.9;22.9;22.9;23;22.9;22.9;22.9;22.9;22.9;22.9;22.9;22.9;22.9;23;22.9;23;23;23;23;23.1;23.1;23.1;23.1;23;23;23;23;23;23;23;23;23;23.1;23;23.1;23;23;23.1;23.1;23;23.1;23.1;23.1;23.1;23.1;23.2;23.1;23.1;23.1;23.1…
23;22.9;22.9;22.8;22.9;22.8;22.8;22.9;22.9;22.9;22.9;22.8;22.9;22.8;22.8;22.9;22.8;22.8;22.8;22.9;22.9;22.9;22.9;22.9;22.9;22.9;22.7;22.8;22.8;22.9;22.9;22.9;22.9;22.9;23;22.9;22.9;22.8;22.9;23;22.9;23;22.9;22.9;22.9;22.9;22.9;22.9;22.9;22.9;23;22.9;23;23;23;23;22.9;23;23;23;23.1;23;23;23;23;23;23;23;23;23;23;23;23;23;23;23.1;23;23.1;23;23.1;23.1;23.1;23.1;23.1;23.1;23.1;23.1;23.1;23.2;23.1;23.2;…
22.9;22.9;22.9;22.9;22.9;22.8;22.8;22.8;22.8;22.8;22.8;22.8;22.9;22.8;22.8;22.9;22.9;22.8;22.9;22.9;22.9;22.9;22.9;22.9;22.9;22.9;22.8;22.9;22.9;22.9;22.9;22.9;22.9;22.9;22.9;22.9;23;22.8;22.9;23;22.9;22.9;22.9;22.8;22.8;22.8;22.9;22.9;22.9;23;22.9;22.9;22.9;23;23;23;23;23;23;23.1;23.1;23;23;23.1;23;23;23;23;23;23;23;23;23;23;23;23.1;23;23;23.1;23.1;23;23.1;23.1;23.1;23.1;23.1;23.1;23.1;23.1;23.1…
23;22.9;22.8;22.8;22.9;22.8;22.8;22.8;22.8;22.8;22.9;22.9;22.8;22.9;22.8;22.8;22.8;22.9;22.8;22.9;22.8;23;22.9;22.9;22.8;22.8;22.8;22.8;22.8;22.9;22.9;22.9;22.8;22.9;22.9;22.9;22.9;23;22.9;23;23;22.9;23;22.9;23;22.9;23;22.9;22.9;22.9;23;22.9;23;23;22.9;23;23.1;23;23;23;23.1;23;23;23;23;23;23;23;23;23;23;23;23;23.1;23;23;23.1;23.1;23;23.1;23;23.1;23.1;23.1;23.1;23.1;23.1;23.1;23.1;23.1;23.2;23.2;2…
23;22.8;22.9;22.7;22.8;22.7;22.8;22.8;22.8;22.8;22.8;22.8;22.9;22.8;22.8;22.8;22.9;22.8;22.8;22.9;22.9;22.9;22.9;22.9;22.9;22.8;22.9;22.8;22.9;22.8;22.9;22.9;22.9;22.9;22.9;22.9;23;23;22.9;23;22.9;23;22.9;22.9;22.8;23;22.9;22.9;22.9;22.9;22.9;23;23;22.9;23;23;23;23;23;23;23.1;23.1;23;23;23;23;23;23;23;23;23;23;23.2;23;23.1;23.1;23.1;23;23.1;23.1;23.1;23;23.1;23.1;23;23;23.1;23.1;23.1;23.1;23.2;23…
22.8;22.8;22.9;22.7;22.7;22.8;22.8;22.8;22.8;22.9;22.8;22.8;22.8;22.8;22.8;22.8;22.8;22.9;22.9;22.9;22.9;23;22.9;22.9;22.9;22.9;22.9;22.8;22.9;22.8;22.8;22.9;22.9;22.9;22.9;23;23;22.9;22.9;23;22.9;22.9;22.9;22.9;23;22.8;22.9;22.9;22.9;23;23;22.9;23;22.9;22.9;23;23;23;23;23;23;23.1;23;23;23;22.9;23;23;23;23;23;23.1;23.1;23;23;23.1;23.1;23.1;23.1;23.1;23.1;23.1;23.1;23.1;23;23.1;23;23.2;23.2;23.2;2…
23;22.9;22.9;22.9;22.8;22.8;22.8;22.8;22.8;22.8;22.9;22.8;22.8;22.8;22.8;22.8;22.9;22.9;22.8;22.9;23;22.9;22.8;22.9;22.9;22.8;22.9;23;22.8;22.9;22.9;23;22.9;23;22.9;23;23;23;23;23;22.9;22.9;23.1;22.9;22.9;23;22.9;22.9;22.9;22.9;22.9;22.9;23;23;23;22.9;23;23;23;23;23;23;23;23;23;23.1;23.1;23;23;23;23;23.1;23;23.1;23.1;23.1;23;23.1;23.1;23;23.1;23.1;23;23.1;23.1;23.1;23.2;23.2;23.2;23.2;23.2;23.2;2…
22.9;22.9;22.8;22.8;22.8;22.8;22.8;22.8;22.8;22.9;22.9;22.8;22.8;22.8;22.8;22.8;22.8;22.8;22.9;22.9;22.9;22.9;22.9;22.9;22.8;22.9;22.9;22.9;23;22.8;22.9;22.9;23;22.9;22.9;22.9;23;23;22.9;23;22.9;22.9;23;22.9;22.9;23;23;23;22.9;23;23;22.9;23;22.9;23;23;23;23.1;23;23;23.1;23;22.9;23;23;23;23;23;23;23.1;23.1;23.1;23;23;23.1;23;23;23.1;23.1;23.1;23.1;23.1;23.1;23.1;23.1;23.1;23.1;23.1;23.2;23.2;23.2;…
22.9;22.9;22.9;22.8;22.8;22.8;22.8;22.9;22.8;22.9;22.9;22.9;22.8;22.8;22.9;22.9;22.8;22.9;22.9;22.9;22.9;22.9;22.9;22.9;22.9;22.8;22.9;22.9;22.8;22.9;22.9;22.9;22.9;22.9;22.9;22.9;22.9;22.9;22.9;23;22.9;22.8;22.9;22.8;22.9;22.9;22.9;22.8;22.9;23;22.9;23;22.9;22.9;22.9;23;23;23;23.1;23;23;23;23;23;23;23;23;23;23;23;23;23.1;23;23.1;23;23;23.1;23;23.1;23.1;23.1;23.1;23.1;23.1;23.2;23.1;23.1;23.2;23.…
23;22.9;22.9;22.8;22.8;22.8;22.8;22.9;22.8;22.9;22.9;22.8;22.8;22.9;22.7;22.8;22.9;22.8;22.8;22.9;22.9;22.9;22.9;22.9;22.9;22.9;22.8;22.8;22.9;22.9;22.9;23;22.9;23;22.9;22.8;22.9;22.9;22.9;22.9;22.9;22.9;22.8;22.9;22.9;22.9;22.9;22.9;22.9;23;22.9;22.9;22.9;22.9;23;23;23;23;23;23;23;23;23;23;23;23;23;23;23;23;23;23;23;23;23.1;23;23;23.1;23.1;23.1;23.1;23.1;23.1;23.1;23.1;23.1;23.1;23.1;23.1;23.2;2…
23;22.8;22.8;22.8;22.8;22.8;22.8;22.8;22.9;22.9;22.9;22.8;22.9;22.9;22.8;22.9;22.8;22.9;22.9;22.9;22.8;22.8;22.9;22.9;22.9;22.8;22.8;22.9;22.9;22.9;22.9;23;22.9;23;22.9;22.9;22.9;22.9;23;22.9;22.9;22.9;23;22.9;22.8;22.9;22.9;23;23;22.9;22.9;22.9;22.9;22.9;23;23;23.1;23;23;23;23.1;23;23;23;23;23;23;23;23;23;23;23;23;23;23.1;23;23.1;23.1;23.1;23.1;23.1;23.1;23.1;23.1;23.1;23.1;23.1;23.1;23.2;23.1;2…
22.9;23;22.8;22.8;22.8;22.8;22.8;22.9;22.8;22.9;22.8;22.8;22.8;22.9;22.8;22.9;22.8;22.8;22.8;22.9;22.9;22.9;22.9;22.9;22.8;22.9;22.8;22.9;22.9;22.9;22.9;22.9;22.9;22.9;22.9;22.9;22.9;22.9;22.9;22.9;22.9;22.9;22.8;22.9;22.9;22.9;22.9;22.9;23;22.9;22.9;22.9;22.9;22.9;23;23;23;23;23;23;23;23;23;23.1;23;23;23;23;23;23;23;23;23.1;23.1;23;23;23.1;23.1;23.1;23.1;23;23.1;23.1;23.1;23.1;23.1;23;23.1;23.2;…
22.8;22.8;22.8;22.8;22.8;22.8;22.9;22.8;22.9;22.9;22.8;22.8;22.8;22.9;22.8;22.8;22.8;22.8;22.8;22.9;22.9;22.9;22.8;22.9;22.9;22.8;22.8;22.9;22.8;23;22.9;23;22.9;22.9;22.9;22.9;22.9;22.9;22.9;23;22.9;22.9;23;22.9;22.8;23;22.9;22.9;23;23;23.1;22.9;22.9;23;22.9;23;23;23;23;23;23;23;23;23.1;23.1;23;23;23;23;23;23;23;23;22.9;23;23.1;23;23.1;23.1;23.1;23.1;23.1;23.1;23.1;23.1;23.1;23.2;23.1;23.1;23.2;2…
22.8;22.8;22.8;22.7;22.7;22.8;22.8;22.9;22.9;22.8;22.8;22.8;22.8;22.8;22.8;22.9;22.8;22.8;22.8;22.8;22.9;22.8;22.8;22.9;22.9;22.8;22.9;22.9;22.8;22.9;22.7;22.9;22.9;22.9;22.9;22.9;22.9;22.9;22.9;22.9;22.9;23;22.9;22.9;22.9;22.9;22.9;22.9;22.9;22.9;23;22.9;23;22.9;23;23;23;23.1;23;23;23;23;23;23;23;23;23;23;23;23;23;23;23.1;23.1;23.1;23.1;23.1;23.1;22.9;23.1;23;23.1;23.1;23.1;23;23.1;23.1;23.1;23.…
22.8;22.8;22.9;22.8;22.8;22.8;22.8;22.8;22.8;22.8;22.8;22.8;22.8;22.9;22.8;22.8;22.8;22.8;22.8;22.8;22.9;22.9;22.8;22.9;22.9;22.8;22.8;22.8;22.8;22.9;23;22.9;22.9;22.9;22.9;22.9;22.9;22.9;22.9;22.9;22.9;23;22.9;22.9;22.9;22.9;22.9;22.8;22.9;22.9;22.9;22.9;22.9;22.9;23;23;23.1;23.1;23;23;23;23;23;23;23;23;23;23;23;23;23;23;23;23.1;23.1;23.1;23.1;23;23.1;23;23.1;23.1;23.1;23.1;23.1;23.1;23.1;23.1;2…
22.9;22.8;22.8;22.8;22.8;22.8;22.8;22.8;22.8;22.8;22.8;22.8;22.8;22.8;22.8;22.8;22.8;22.8;22.8;22.9;22.9;22.9;22.8;22.8;22.8;22.8;22.8;22.8;22.9;22.8;22.9;23;22.9;22.9;22.9;22.9;22.9;22.9;22.9;22.8;22.8;23;22.9;22.9;22.9;22.9;22.9;22.9;22.9;22.9;22.9;22.9;22.9;23;22.9;22.9;23;23;23;23;23;23;23;23;23;23;23;23;23;23;23;23;23;23;23.1;23;23;23.1;23.1;23;23.1;23;23;23.1;23.2;23.2;23.1;23.1;23;23.1;23.…
22.8;22.8;22.8;22.8;22.8;22.7;22.8;22.8;22.8;22.8;22.8;22.8;22.8;22.8;22.9;22.9;22.8;22.8;22.9;22.9;22.8;22.8;22.9;22.8;22.8;22.8;22.8;22.8;22.8;22.8;22.9;22.8;22.8;22.9;22.9;22.9;22.9;22.9;22.9;22.9;23;22.9;22.9;22.8;22.9;22.9;22.9;22.9;22.9;22.9;22.9;22.9;22.9;22.9;22.9;22.9;23;23;23;23;23;23;22.9;22.9;23;23;23;23;23;23;23;23;23.1;23;23;23;23.1;23;23.1;23;23;23;23;23.1;23.2;23;23.1;23.1;23;23.1…
22.8;22.8;22.8;22.9;22.7;22.8;22.9;22.8;22.8;22.8;22.8;22.8;22.8;22.8;22.8;22.9;22.8;22.9;22.8;22.9;22.8;23;22.8;22.8;22.9;22.8;22.8;22.8;22.8;22.8;22.8;22.8;22.8;22.9;22.8;22.9;22.9;22.9;22.9;22.9;23;22.7;22.9;23;22.9;22.9;22.9;22.9;22.9;22.9;22.9;22.9;22.9;22.9;22.9;22.9;23;23;23;22.9;22.9;23;23;23;23;23;23;23;23;23;23;23;23;23.1;23;23.1;23;23;23;23;23;23;23.1;23.1;23;23.1;23.1;23.1;23.1;23.1;2…
22.8;22.7;22.8;22.8;22.7;22.8;22.9;22.7;22.8;22.8;22.8;22.8;22.8;22.8;22.8;22.7;22.8;22.8;22.8;22.8;22.9;22.9;22.8;22.9;22.9;22.8;22.8;22.9;22.8;22.8;22.8;22.9;22.9;22.9;22.9;22.9;22.9;23;22.9;22.9;23;22.9;22.9;22.8;22.9;22.9;23;23;22.9;23;22.9;22.9;22.9;22.9;22.9;23;23;23;23;23;23;23;23;23;23;23;23;23;22.9;23;23;23;23;23;23;23;23;23;23;23;23.1;23.1;23;23.1;23;23;23.1;23.1;23.1;23.1;23.1;23.1;23.…
22.9;22.8;22.8;22.8;22.8;22.9;22.8;22.8;22.8;22.8;22.9;22.8;23;22.7;22.7;22.8;22.8;22.9;22.8;22.9;22.9;22.8;22.8;22.9;22.8;22.9;22.8;22.8;22.9;22.9;22.8;22.9;22.8;22.8;22.8;22.9;23;22.9;22.9;22.9;22.9;22.9;22.9;22.9;22.9;22.9;23.1;22.9;22.9;22.9;22.9;23;23;22.9;22.9;23;23;23;23;23;23;23;23;23;23;23;23;23;23;23.1;23;23;23;23;23;23;23;23;23.1;23.1;23.1;23;23.1;23;23.1;23.1;23;23.1;23.1;23.1;23.1;23…
22.8;22.8;22.8;22.8;22.9;22.8;22.8;22.8;22.8;22.8;22.8;22.8;22.8;22.8;23;23;22.9;22.8;22.8;22.8;22.9;22.8;22.8;22.9;22.8;22.8;22.8;22.9;22.8;22.8;22.9;22.8;22.9;22.8;22.9;22.9;22.9;22.9;22.8;22.9;23;22.9;22.9;22.8;22.9;22.9;22.9;22.9;23;23;22.9;22.9;22.9;22.9;22.9;22.9;23;23;23;23;23;23;23;23;23;23;23;23;23;23;23;23;23;23;23;23.1;23.1;23.1;23.1;23.1;23.1;23;23;23.1;23;23.1;23;23.1;23.1;23.1;23.1;…
22.8;22.8;22.8;22.8;22.8;22.8;22.7;22.8;22.7;22.8;22.7;22.8;22.8;22.8;22.7;22.8;22.8;22.7;22.8;22.8;22.8;22.8;22.8;22.8;22.8;22.8;22.8;22.8;22.8;22.8;22.9;22.9;23;22.9;22.9;22.9;22.9;22.9;22.9;22.9;23;22.8;22.9;22.9;22.9;22.9;22.9;23;22.9;23;22.9;23;22.9;22.9;23;23;23;23;23;23;23;23;23;23;23;23;23;23;23;23;23;23;23;23;23;23;23;23;23;23.1;23;23;23.1;23;23;23;23.1;23.1;23.1;23.1;23.1;23.2;23.1;23.1…
22.8;22.8;22.8;22.8;22.8;22.8;22.8;22.8;22.8;22.8;22.8;22.8;22.8;22.8;22.7;22.9;22.8;22.7;22.9;22.8;22.9;22.9;22.9;22.8;22.8;22.8;22.8;22.8;22.8;22.8;22.9;22.9;22.9;22.9;23;22.9;22.9;22.9;22.8;22.8;22.9;23;23;22.8;22.8;22.9;22.9;22.9;22.8;22.9;23;22.9;22.9;22.9;23;22.9;23;23.1;23;23;23;23;23;23;22.9;22.9;23;23;23;23;23;23;23;23;23;23.1;23;23.2;23;23.1;23;23;23;23;23.1;23;23.1;23.1;23;23.1;23.2;23…
22.8;22.8;22.8;22.8;22.8;22.8;22.8;22.8;22.8;22.8;22.8;22.8;22.8;22.9;22.9;22.8;22.8;22.8;22.8;22.8;22.8;22.8;22.8;22.8;22.8;22.8;22.8;22.8;22.8;22.8;22.9;22.9;22.9;23;22.9;22.9;22.9;23;22.9;22.9;23;22.9;22.9;22.9;22.9;23;22.9;22.9;22.9;22.9;22.9;23;22.9;22.9;22.9;23.1;23;23;23;23;23;23;23;23;23;22.9;22.9;23;23;23;23;23;23;23;23;23;23;23;22.8;23;23;23;23;23.1;23;23;23;23.1;23.1;23.1;23.2;23.2;23.…
22.8;22.8;22.8;22.8;22.7;22.7;22.8;22.7;22.8;22.8;22.8;22.8;22.8;22.8;22.7;22.9;22.7;22.8;22.8;22.9;22.8;22.9;22.8;22.8;22.9;22.8;22.8;22.9;22.8;22.8;22.9;22.9;22.9;22.9;22.9;22.9;22.9;22.8;22.9;22.8;22.8;22.8;22.8;22.9;22.9;22.9;22.9;22.9;22.9;22.9;22.9;23;22.9;22.9;22.9;22.9;23;23;22.9;23;23;23;23;23;22.9;22.9;22.9;22.9;23;23;23;23;23;23;23;23;23;23;23;23;23;23;23.1;23;23;23;23;23.1;23.1;23.1;2…
23;22.7;22.8;22.8;22.7;22.8;22.7;22.7;22.8;22.8;22.9;22.8;22.9;22.7;22.7;22.7;22.8;22.8;22.8;22.9;22.8;22.9;22.8;22.9;22.9;22.9;22.8;22.8;22.9;22.8;22.8;22.9;22.9;22.9;22.9;22.8;22.9;22.9;22.9;22.9;22.8;22.8;22.8;22.9;22.9;22.9;22.9;22.9;22.9;22.8;22.9;22.9;22.9;23;23;22.9;22.9;23;23;23;23;22.9;23;23;22.9;22.9;22.9;22.9;23;23;23;23;23;23;23;23;23;23;23;23;22.9;23;23;23;23.1;23.1;23.1;23.1;23.1;23…
22.8;22.9;22.8;22.8;22.7;22.7;22.8;22.7;22.7;22.8;22.8;22.8;22.9;22.8;22.9;22.8;22.8;22.8;22.8;22.8;22.8;22.8;22.8;22.8;22.8;22.9;22.9;22.7;22.8;22.8;22.8;22.8;22.9;22.9;22.9;22.9;22.9;22.9;22.8;22.9;22.8;22.9;22.8;22.9;22.9;22.8;22.9;22.8;22.8;22.9;22.9;22.9;22.9;22.9;22.9;22.9;23;23;23;23;22.9;22.9;23;22.9;22.9;23;22.9;22.9;23;23;23;23;23;23;23;23;23;23;23;23;23;23;23;23.1;23;23;23.1;23.1;23;23…
22.8;22.8;22.8;22.8;22.8;22.7;22.8;22.9;22.8;22.9;22.8;22.8;22.7;22.7;22.7;22.8;22.8;22.8;22.8;22.7;22.8;23;22.8;22.9;22.9;22.9;22.8;22.8;22.7;22.9;22.8;22.9;22.8;22.9;22.9;22.9;22.9;22.9;22.9;22.8;22.9;22.9;22.8;23;22.9;22.9;22.9;22.8;22.9;22.9;22.9;22.8;22.9;22.9;22.9;22.9;22.9;23;22.9;22.9;23;23;23;22.9;22.9;23;22.9;23;23;22.9;23;22.9;23;23;23;23;23;23;23;23;23;23;23;23;23;23;23;23.1;23;23.1;2…
23;22.8;22.8;22.8;22.8;22.9;22.9;22.8;22.8;22.8;22.8;22.8;22.8;22.7;22.7;22.8;22.7;22.8;22.8;22.8;22.8;22.9;22.8;22.8;22.8;22.8;22.7;22.8;22.9;22.8;22.8;22.8;22.9;22.8;22.8;22.8;22.9;22.8;22.9;22.9;22.9;22.8;22.9;22.9;22.9;22.9;22.9;22.9;22.9;22.9;22.8;22.8;22.8;22.9;22.9;22.9;22.9;22.9;22.9;23;23;22.9;22.9;23;22.9;22.9;23;23;23;22.9;23;23;23;22.9;23;22.9;22.9;23;22.9;23;23;23;23;23;23;23.1;23.1;…
22.8;22.8;22.8;22.8;22.8;22.8;22.8;22.8;22.7;22.8;22.8;22.8;22.8;22.7;22.8;22.8;22.8;22.8;22.8;22.8;22.8;22.8;22.8;22.7;22.8;22.7;22.8;22.8;22.8;22.7;22.8;22.8;22.8;22.8;22.9;22.8;22.9;22.9;22.8;22.9;22.9;22.8;22.9;22.9;22.9;22.8;22.9;22.8;22.8;22.9;22.8;22.8;22.9;22.9;22.9;22.9;22.9;22.9;23;23;23;22.9;22.9;22.9;22.9;22.9;22.9;22.9;22.9;23;23;22.9;23;23;23;22.9;22.9;23;22.9;23;23;23;23;23;23.1;23…
23;23;22.8;22.8;22.7;22.8;22.8;22.8;22.8;22.8;22.8;22.8;22.8;22.7;22.8;22.7;22.8;22.8;22.8;22.8;22.8;22.9;22.8;22.8;22.8;22.8;22.8;22.8;22.9;22.7;22.8;22.8;22.9;22.8;22.8;22.8;22.9;22.9;22.8;22.9;22.8;22.9;22.9;22.9;22.9;22.9;22.9;22.8;22.8;22.8;22.8;22.8;22.9;22.8;22.9;22.9;22.9;22.9;23;23;22.9;23;23;22.9;22.9;23;22.9;23;22.9;22.9;23;22.9;22.9;23;22.9;23;22.9;23;23;23;23;23;23;23;23;23;23;23.1;2…
22.8;22.8;22.8;22.8;22.7;22.7;22.8;22.7;22.8;22.8;22.8;22.7;22.8;22.8;22.7;22.8;22.8;22.8;22.8;22.8;22.8;22.8;22.8;22.8;22.8;22.8;22.8;22.8;22.8;22.8;22.8;22.9;22.8;22.8;22.9;22.8;22.9;22.8;22.8;22.9;22.9;22.9;22.8;22.9;22.9;22.8;22.9;22.9;22.8;22.8;22.8;22.8;22.8;22.8;22.9;22.9;23;23;23;23;23;23;23;23;23;22.9;22.9;23;22.9;22.9;23;22.9;23;23;23;23;23;23;23;23.1;23;23;23;23;23;23;23;23.1;23.1;23.1…
22.7;22.7;22.7;22.7;22.8;22.7;22.7;22.7;22.7;22.8;22.8;22.7;22.7;22.8;22.8;22.8;22.8;22.8;22.8;22.7;22.7;22.8;22.8;22.8;22.8;22.8;22.8;22.8;22.8;22.8;22.8;22.9;22.8;22.9;22.9;22.8;22.8;22.9;22.8;22.9;22.9;22.8;22.9;22.8;22.8;22.9;22.8;22.8;22.8;22.8;22.8;22.8;22.8;22.9;22.8;22.9;22.9;23;23;23;23;23;23;23;22.9;22.9;22.9;22.9;22.9;22.9;22.9;22.9;23;23;23;23;23.1;22.9;22.9;22.9;23;23;23;23;23;23;23;…
22.8;22.8;22.7;22.7;22.7;22.7;22.8;22.8;22.8;22.8;22.8;22.8;22.8;22.8;22.8;22.9;22.8;22.8;22.8;22.7;22.8;22.8;22.8;22.8;22.8;22.8;22.8;22.8;22.7;22.8;22.8;22.9;22.8;22.8;22.8;22.8;22.9;22.9;22.8;22.9;22.8;22.9;22.8;22.9;22.9;22.9;22.9;22.8;22.8;22.8;22.8;22.8;22.9;22.9;22.9;22.9;22.9;23;22.9;23;23;23;22.9;23;22.9;23;23;23;22.9;22.9;22.9;22.9;23;23;23;23;23;23;23;23;23;23;23;23;23;23;23;23;23;23;2…
22.8;22.8;22.7;22.7;22.7;22.7;22.8;22.8;22.7;22.8;22.8;22.7;22.8;22.8;22.8;22.8;22.9;22.8;22.8;22.8;22.7;22.8;22.8;22.8;22.8;22.8;22.8;22.9;22.8;22.8;22.8;22.8;22.9;22.8;22.8;22.9;22.9;22.9;22.8;22.8;22.8;22.8;22.8;22.8;22.8;22.8;22.8;22.8;22.8;22.6;22.8;22.9;22.8;22.8;22.9;22.9;22.9;22.9;23;23;22.9;23;23;23;23;22.9;22.9;22.9;22.9;23;23;23;23.1;23;22.9;22.9;23;23;23;23;23;23;23;23;23;23;23;23;23;…
22.9;22.9;22.8;22.7;22.7;22.7;22.7;22.7;22.8;22.9;22.9;22.8;22.9;22.7;22.8;22.8;22.8;22.8;22.8;22.8;22.8;22.7;22.7;22.7;22.8;22.8;22.8;22.8;22.8;22.8;22.8;22.8;22.9;22.9;22.8;22.8;22.8;22.8;22.8;22.8;22.8;22.8;22.8;22.8;22.9;22.8;22.8;22.8;22.8;22.8;22.8;22.9;22.9;22.9;22.9;23;22.9;23;23;23;22.9;23;22.9;22.9;22.9;22.9;22.9;22.9;22.9;22.9;23;23;22.9;23;23;23;23;23;23;23;22.9;22.9;23;22.9;23;23;22.…
22.8;22.8;22.7;22.8;22.7;22.7;22.7;22.7;22.8;22.9;22.8;22.8;22.8;22.8;22.7;22.8;22.8;22.8;22.9;22.7;22.8;22.8;22.8;22.8;22.8;22.8;22.8;22.8;22.7;22.8;22.8;22.8;22.9;22.8;22.9;22.8;22.9;22.9;22.9;22.8;22.8;22.8;22.9;22.8;22.8;22.8;22.8;22.8;22.9;22.8;22.8;22.8;22.8;22.9;22.9;22.9;22.9;22.9;22.9;23;23;23;23;23;22.9;22.9;22.9;22.9;22.9;22.9;22.9;23;23;23;22.9;23;23;22.9;22.9;23;23;22.9;23;23;22.9;23…
22.8;22.7;22.7;22.8;22.7;22.7;22.8;22.8;22.8;22.9;22.8;22.8;22.8;22.8;22.7;22.7;22.8;22.8;22.8;22.8;22.8;22.9;22.8;22.9;22.8;22.8;22.8;22.8;22.7;22.8;22.8;22.8;22.8;22.9;22.8;22.8;22.9;22.8;22.8;22.8;22.9;22.8;22.8;22.8;22.8;22.9;22.9;22.8;22.9;22.8;22.9;22.9;22.9;22.8;22.9;22.9;22.9;22.9;22.9;22.9;23.1;23;22.9;22.9;22.9;22.9;22.9;22.9;22.9;22.9;22.9;22.9;23;22.9;22.9;23;22.9;23;22.9;22.9;22.9;23…
22.8;22.8;22.7;22.7;22.8;22.7;22.7;22.7;22.7;22.8;22.8;22.8;22.8;22.8;22.7;22.7;22.7;22.7;22.8;22.8;22.8;22.9;22.8;22.8;22.8;22.8;22.8;22.8;22.8;22.7;22.7;22.7;22.9;22.8;22.8;22.8;22.9;22.8;22.8;22.8;22.9;22.8;22.8;22.9;22.8;22.8;22.8;22.8;22.9;22.9;22.9;22.9;22.9;22.8;22.9;22.9;22.9;22.9;22.9;22.9;22.9;22.9;22.9;22.9;22.9;22.9;22.9;22.9;22.9;22.9;23;22.9;23;22.9;22.9;23;22.9;22.9;22.9;22.9;22.9;…
22.8;22.8;22.8;22.7;22.7;22.8;22.7;22.8;22.7;22.8;22.8;22.8;22.8;22.8;22.7;22.8;22.8;22.8;22.7;22.7;22.8;22.8;22.8;22.8;22.8;22.8;22.8;22.8;22.8;22.9;22.7;22.8;22.9;22.7;22.8;22.8;22.8;22.8;22.7;22.9;22.7;22.7;22.8;22.8;22.9;22.8;22.8;22.8;22.9;22.8;22.8;22.8;22.9;22.9;22.9;22.8;22.9;22.9;23;22.9;22.8;22.9;22.8;22.9;22.9;22.9;22.9;22.9;22.9;22.9;22.9;22.9;22.9;22.9;22.9;23;22.9;22.9;22.9;22.9;23;…
22.8;22.8;22.8;22.8;22.7;22.7;22.7;22.7;22.7;22.8;22.7;22.8;22.8;22.7;22.8;22.7;22.8;22.7;22.8;22.7;22.9;22.8;22.8;22.8;22.9;22.8;22.8;22.8;22.9;22.8;22.7;22.8;22.8;22.8;22.8;22.8;22.8;22.7;22.7;22.9;22.8;22.7;22.8;22.8;22.8;22.8;22.8;22.8;22.9;22.7;22.8;22.9;22.8;22.8;22.9;22.9;22.9;22.8;22.9;22.9;22.9;22.9;22.9;22.9;22.9;22.9;22.9;22.9;22.8;22.8;22.9;22.9;22.9;22.9;22.9;22.9;22.9;22.9;22.9;22.9…
22.8;22.8;22.8;22.8;22.8;22.7;22.7;22.7;22.7;22.8;22.8;22.7;22.7;22.8;22.7;22.7;22.7;22.7;22.7;22.7;22.7;22.9;22.7;22.8;22.8;22.8;22.8;22.8;22.8;22.9;22.8;22.8;22.8;22.8;22.8;22.8;22.8;22.8;22.8;22.8;22.8;22.8;22.9;22.8;22.9;22.8;22.8;22.8;22.8;22.8;22.7;22.9;22.9;22.9;22.8;22.9;22.9;22.9;22.9;22.9;22.8;22.9;22.9;22.8;22.9;22.9;22.8;22.8;22.9;22.8;22.9;22.9;22.9;22.9;22.9;22.9;22.8;23;22.9;22.9;2…
23;22.9;22.7;22.8;22.8;22.7;22.8;22.7;22.7;22.7;22.8;22.7;22.7;22.7;22.7;22.8;22.7;22.9;22.7;22.8;22.8;23;22.7;22.8;22.8;22.7;22.7;22.8;22.8;22.8;22.8;22.7;22.8;22.8;22.8;22.7;22.8;22.8;22.7;22.7;22.8;22.8;22.8;22.8;22.8;22.8;22.8;22.8;22.8;22.8;22.8;22.7;22.9;22.8;22.9;22.8;22.8;22.9;22.9;22.9;22.9;22.9;22.9;22.8;22.9;22.9;22.9;22.9;22.8;22.9;22.9;22.9;22.9;22.9;22.9;22.9;22.9;22.9;22.9;22.9;22.…
22.8;22.8;22.8;22.8;22.8;22.8;22.8;22.7;22.9;22.8;22.8;22.7;22.8;22.8;22.8;22.8;22.8;22.8;22.8;22.9;22.8;22.9;22.7;22.8;22.8;22.8;22.8;22.8;22.9;22.8;22.8;22.8;22.9;22.8;22.8;22.8;22.8;22.7;22.8;22.7;22.8;22.7;22.9;22.7;22.8;22.8;22.8;22.7;22.8;22.8;22.8;22.8;22.7;22.9;22.8;22.9;22.8;22.9;22.9;22.9;22.9;22.9;22.9;22.9;22.9;22.9;22.9;22.9;22.8;22.9;22.9;22.9;22.9;22.9;22.9;22.9;22.9;22.9;22.9;22.9…
22.9;22.8;22.8;22.7;22.8;22.8;22.7;22.8;22.8;22.9;22.8;22.7;22.8;22.9;22.8;22.9;22.8;22.8;22.8;22.8;22.8;22.8;22.8;22.8;22.7;22.8;22.8;22.8;22.8;22.7;22.8;22.7;22.8;22.8;22.8;22.8;22.8;22.7;22.7;22.8;22.8;22.8;22.8;22.7;22.8;22.7;22.8;22.7;22.9;22.8;22.8;22.9;22.9;22.8;22.8;22.8;22.8;22.8;22.9;23;22.9;22.9;22.9;22.8;22.8;22.8;22.9;22.8;22.9;22.9;22.9;22.9;22.9;22.8;22.8;22.9;22.9;22.9;22.9;22.9;2…
22.8;22.8;22.8;22.8;22.7;22.7;22.7;22.8;22.8;22.8;22.8;22.7;22.8;22.7;22.7;22.7;22.8;22.7;22.8;22.8;22.8;22.8;22.7;22.8;22.8;22.7;22.7;22.8;22.8;22.8;22.8;22.8;22.8;22.8;22.8;22.8;22.8;22.7;22.7;22.7;22.7;22.8;22.8;22.7;22.9;22.8;22.7;22.8;22.7;22.8;22.8;22.9;22.8;22.8;22.8;22.8;22.8;22.9;22.8;23;22.9;22.9;22.8;22.8;22.8;22.9;22.8;22.8;22.9;22.9;22.9;22.8;22.9;22.9;22.8;22.9;22.9;22.9;22.9;22.9;2…
22.8;22.8;22.8;22.7;22.7;22.7;22.7;22.8;22.8;22.7;22.8;22.7;22.7;22.8;22.8;22.8;22.8;22.8;22.7;22.8;22.8;22.8;22.7;22.7;22.8;22.7;22.7;22.8;22.8;22.8;22.7;22.7;22.8;22.8;22.8;22.8;22.8;22.8;22.8;22.8;22.8;22.8;22.8;22.7;22.7;22.7;22.9;22.8;22.8;22.8;22.7;22.8;22.8;22.8;22.8;22.8;22.8;22.8;22.8;22.9;22.8;23;22.9;22.8;22.8;22.8;22.9;22.8;22.9;22.8;22.9;22.8;22.8;22.8;22.9;22.9;22.9;22.9;22.9;22.9;2…
22.9;22.8;22.8;22.7;22.8;22.8;22.8;22.8;22.8;22.8;22.8;22.8;22.8;22.8;22.7;22.8;22.8;22.8;22.8;22.8;22.8;22.8;22.7;22.8;22.8;22.7;22.8;22.8;22.8;22.8;22.7;22.8;22.8;22.8;22.8;22.8;22.8;22.8;22.8;22.7;22.8;22.8;22.8;22.8;22.9;22.8;22.8;22.8;22.9;22.8;22.8;22.8;22.8;22.8;22.8;22.8;22.8;22.8;22.8;22.9;22.9;22.8;22.8;22.8;22.8;22.8;22.8;22.9;22.9;22.8;22.8;22.8;22.8;22.9;22.9;22.9;22.9;22.9;22.9;22.9…
22.8;22.9;22.8;22.8;22.8;22.8;22.9;22.8;22.8;22.8;22.7;22.6;22.8;22.7;22.7;22.8;22.7;22.8;22.8;22.8;22.8;22.8;22.8;22.8;22.8;22.8;22.8;22.8;22.8;22.8;22.8;22.8;22.9;22.8;22.8;22.8;22.9;22.8;22.8;22.8;22.8;22.8;22.7;22.8;22.8;22.7;22.8;22.8;22.8;22.9;22.7;22.8;22.8;22.9;22.8;22.7;22.9;22.9;22.8;22.8;22.8;22.8;22.9;22.8;22.8;22.8;22.8;22.9;22.8;22.9;22.8;22.9;22.8;22.9;22.9;22.9;22.9;22.9;22.9;22.9…
22.8;22.8;22.8;22.8;22.8;22.8;22.8;22.8;22.8;22.7;22.8;22.8;22.7;22.8;22.7;22.7;22.7;22.8;22.8;22.8;22.7;22.9;22.7;22.8;22.7;22.8;22.6;22.9;22.6;22.8;22.7;22.9;22.8;22.9;22.8;22.8;22.8;22.9;22.7;22.7;22.7;22.9;22.8;22.8;22.8;22.6;22.8;22.8;22.8;22.8;22.9;22.8;22.8;22.8;22.9;22.8;22.7;23;22.8;22.7;22.8;22.8;22.8;22.8;22.8;22.8;22.8;23;22.8;22.9;23;22.9;22.9;23;22.8;22.9;22.9;22.9;22.9;22.9;23;22.9…
Time Played: 00:00:02
22.6;22.7;22.7;22.7;22.6;22.7;22.7;22.7;22.7;22.7;22.7;22.7;22.7;22.7;22.7;22.7;22.8;22.7;22.7;22.7;22.8;22.8;22.8;22.8;22.8;22.8;22.8;22.9;22.8;22.8;22.9;22.8;22.8;23.1;22.8;22.9;22.9;22.8;22.9;22.9;22.8;22.9;22.9;22.9;22.9;22.9;22.9;22.8;22.8;22.9;22.9;22.8;22.9;22.8;22.8;22.9;22.8;22.9;22.9;22.9;22.9;22.9;22.7;22.8;22.8;22.8;22.8;22.8;22.6;22.7;22.8;22.8;22.9;22.9;22.8;22.9;22.8;22.8;22.8;22.8…
22.7;22.7;22.7;22.7;22.7;22.7;22.7;22.6;22.7;22.7;22.7;22.7;22.7;22.7;22.7;22.7;22.8;22.9;22.7;22.7;22.6;22.7;22.8;22.8;22.7;22.8;22.7;22.8;22.9;22.9;22.9;22.9;22.9;22.9;22.8;22.9;22.8;22.8;22.8;22.8;22.9;22.8;22.9;22.8;22.9;22.8;22.8;22.8;22.9;22.9;22.8;22.8;22.9;22.9;22.9;22.9;22.9;22.8;22.8;22.8;22.9;22.9;22.9;22.8;22.8;22.8;22.8;22.8;22.8;22.7;22.7;22.8;22.8;22.8;22.8;22.7;22.8;22.8;22.8;22.6…
22.6;22.7;22.7;22.8;22.8;22.8;22.6;22.7;22.7;22.7;22.7;22.7;22.8;22.6;22.7;22.7;22.7;22.8;22.7;22.8;22.6;22.7;22.7;22.7;22.8;22.8;22.8;22.8;22.8;22.9;22.9;22.8;22.8;22.8;22.8;22.9;22.9;22.9;22.9;22.9;22.8;22.8;22.9;22.9;22.9;22.9;22.9;22.8;22.9;22.8;22.8;22.8;22.9;22.9;22.9;23;23;22.8;22.8;22.9;22.9;22.8;22.8;22.9;22.8;22.6;22.8;22.8;22.8;22.8;22.7;22.8;22.7;22.9;22.8;22.8;22.9;22.7;22.8;22.7;22.…
22.6;22.7;22.7;22.7;22.7;22.7;22.7;22.6;22.6;22.7;22.7;22.8;22.5;22.7;22.8;22.7;22.7;22.7;22.8;22.7;22.6;22.7;22.7;22.8;22.7;22.9;22.8;22.7;22.8;22.8;22.8;23;22.8;23;22.8;22.9;22.8;22.8;22.9;22.8;22.8;22.8;22.9;22.8;22.9;22.8;22.9;22.9;22.9;22.9;22.9;22.9;22.9;22.9;23;22.8;22.9;23;22.8;22.9;22.9;22.8;22.8;22.8;22.8;22.7;22.8;22.8;22.7;22.8;22.8;22.7;22.8;22.8;22.8;22.8;22.8;22.8;22.8;22.8;22.8;22…
22.7;22.7;22.7;22.7;22.7;22.6;22.7;22.6;22.7;22.7;22.7;22.7;22.7;22.7;22.5;22.7;22.7;22.6;22.7;22.8;22.6;22.8;22.8;22.8;22.7;22.7;22.8;22.8;22.8;22.8;22.7;22.9;22.8;22.9;22.7;22.8;22.9;22.8;22.8;22.8;22.8;22.9;22.8;22.9;22.9;22.9;22.8;22.8;22.8;22.8;22.9;22.9;22.9;22.8;22.8;22.8;23;22.8;22.9;22.9;22.8;22.8;22.8;22.8;22.7;22.8;22.8;22.8;22.8;22.7;22.8;22.8;22.8;22.8;22.8;22.8;22.7;22.7;22.7;22.6;2…
22.7;22.6;22.7;22.7;22.7;22.6;22.7;22.7;22.7;22.7;22.6;22.7;22.6;22.6;22.7;22.6;22.7;22.7;22.7;22.8;22.8;22.8;22.7;22.8;22.8;22.8;22.8;22.8;22.8;22.9;22.8;22.8;22.8;22.8;22.9;22.8;22.9;23;22.9;22.9;22.9;22.9;22.8;22.9;22.9;22.8;22.9;22.8;22.9;22.9;22.9;22.8;22.8;22.8;22.9;22.8;22.8;22.9;22.9;22.9;22.9;22.9;22.9;22.9;22.9;22.7;22.8;22.9;22.8;22.8;22.8;22.8;22.8;22.8;22.8;22.7;22.7;22.8;22.8;22.7;2…
22.7;22.7;22.6;22.7;22.7;22.7;22.6;22.7;22.7;22.7;22.7;22.7;22.7;22.7;22.7;22.7;22.6;22.8;22.6;22.7;22.8;22.8;22.7;22.8;22.8;22.8;22.8;22.9;22.9;22.8;22.8;22.9;22.8;22.9;22.8;22.8;22.9;22.8;22.8;22.8;22.8;22.8;22.9;22.8;22.9;22.8;22.9;22.8;22.8;22.9;22.9;22.8;22.8;22.8;22.9;22.9;22.9;22.9;22.9;22.9;22.9;22.8;22.9;22.8;22.8;22.8;22.8;22.8;22.8;22.8;22.8;22.8;22.8;22.7;22.8;22.8;22.8;22.6;22.7;22.8…
22.7;22.7;22.6;22.6;22.7;22.6;22.7;22.7;22.7;22.7;22.6;22.7;22.7;22.7;22.7;22.7;22.7;22.7;22.7;22.6;22.8;22.6;22.8;22.8;22.7;22.8;22.7;22.8;22.8;22.8;22.8;22.9;22.8;22.8;22.8;22.8;22.7;22.8;22.7;22.9;22.8;22.8;22.8;22.9;22.9;22.8;23;22.9;22.8;22.9;22.9;22.8;22.8;22.9;22.8;22.8;22.9;22.9;22.9;22.9;22.9;22.9;22.8;22.8;22.8;22.7;22.8;22.8;22.8;22.8;22.8;22.7;22.8;22.8;22.8;22.8;22.8;22.8;22.8;22.8;2…
22.7;22.7;22.6;22.7;22.7;22.7;22.7;22.6;22.7;22.7;22.6;22.7;22.7;22.7;22.7;22.8;22.7;22.7;22.7;22.7;22.7;22.7;22.8;22.7;22.8;22.8;22.8;22.8;22.8;22.8;22.7;22.9;22.9;22.8;22.8;22.8;22.8;22.9;22.8;22.9;22.8;22.9;22.9;22.9;22.9;22.8;22.8;22.8;22.8;22.8;22.9;22.8;22.9;22.9;22.8;22.9;22.9;22.9;22.9;22.9;23;22.8;22.8;22.8;22.8;22.8;22.7;22.8;22.8;22.7;22.8;22.7;22.7;22.8;22.8;22.8;22.8;22.8;22.7;22.9;2…
22.7;22.6;22.6;22.7;22.6;22.6;22.7;22.6;22.7;22.7;22.7;22.7;22.6;22.7;22.7;22.7;22.6;22.7;22.6;22.6;22.6;22.7;22.7;22.8;22.7;22.8;22.8;22.8;22.8;22.7;22.9;22.9;22.8;22.9;22.9;22.7;22.8;22.7;22.7;22.8;22.9;22.9;22.9;22.9;22.9;22.8;22.9;22.9;22.8;22.8;22.9;22.8;22.8;22.8;22.9;22.9;22.9;22.9;22.9;22.9;22.9;22.8;22.8;22.8;22.8;22.8;22.7;22.8;22.8;22.7;22.8;22.8;22.8;22.7;22.8;22.7;22.8;22.8;22.7;22.8…
22.7;22.7;22.7;22.7;22.7;22.7;22.6;22.6;22.6;22.6;22.6;22.6;22.6;22.7;22.7;22.7;22.7;22.7;22.7;22.7;22.7;22.7;22.7;22.8;22.7;22.8;22.7;22.8;22.8;22.9;22.9;22.8;22.8;22.9;22.7;22.9;22.8;22.7;22.8;22.8;22.8;22.8;22.8;22.8;22.9;22.9;22.9;22.9;22.8;22.8;22.8;22.8;22.8;22.9;22.9;22.9;22.9;22.9;22.8;22.9;22.8;22.8;22.9;22.8;22.8;22.8;22.8;22.8;22.7;22.7;22.7;22.7;22.8;22.8;22.7;22.8;22.7;22.7;22.7;22.7…
22.7;22.6;22.7;22.7;22.6;22.6;22.7;22.6;22.6;22.6;22.6;22.6;22.6;22.6;22.7;22.7;22.7;22.7;22.7;22.7;22.7;22.7;22.7;22.7;22.7;22.8;22.8;22.7;22.8;22.8;22.8;22.9;22.8;22.8;22.8;22.8;22.8;22.8;22.8;22.7;22.8;22.9;22.9;22.9;22.9;22.9;22.9;22.8;22.8;22.9;22.8;22.8;22.9;22.9;22.8;22.9;22.8;22.9;22.8;22.8;23;22.8;22.8;22.7;22.8;22.8;22.7;22.8;22.7;22.8;22.7;22.7;22.8;22.7;22.7;22.8;22.7;22.7;22.7;22.8;2…
22.7;22.7;22.7;22.7;22.7;22.6;22.6;22.6;22.6;22.6;22.5;22.6;22.6;22.6;22.7;22.7;22.7;22.6;22.7;22.6;22.7;22.7;22.8;22.8;22.7;22.8;22.8;22.7;22.8;22.8;22.8;22.8;22.8;22.8;22.8;22.8;22.8;22.8;22.8;22.8;22.8;22.8;22.9;22.8;22.9;22.8;22.9;22.9;22.9;22.9;22.8;22.8;22.9;22.8;22.9;22.9;22.9;22.9;22.9;22.9;22.9;22.8;22.8;22.8;22.8;22.7;22.7;22.7;22.7;22.7;22.7;22.7;22.7;22.8;22.7;22.7;22.7;22.7;22.7;22.7…
22.7;22.7;22.7;22.7;22.6;22.6;22.6;22.7;22.6;22.6;22.6;22.7;22.6;22.7;22.6;22.6;22.6;22.7;22.6;22.7;22.7;22.7;22.7;22.8;22.8;22.7;22.8;22.8;22.8;22.8;22.8;22.8;22.8;22.9;22.8;22.8;22.8;22.8;22.8;22.8;22.8;22.8;22.9;22.9;22.9;22.9;22.9;22.9;22.9;22.8;22.9;22.8;22.9;22.9;22.9;22.8;22.8;22.9;22.8;22.9;22.9;22.7;22.8;22.8;22.7;22.8;22.7;22.8;22.8;22.8;22.7;22.8;22.7;22.8;22.7;22.7;22.7;22.7;22.7;22.7…
22.8;22.6;22.7;22.7;22.7;22.6;22.6;22.6;22.6;22.6;22.6;22.7;22.5;22.7;22.7;22.6;22.7;22.8;22.6;22.6;22.8;22.7;22.7;22.6;22.7;22.8;22.8;22.8;22.8;22.7;22.8;22.8;22.8;22.8;22.8;22.8;22.8;22.8;22.8;22.9;22.8;22.8;22.9;22.8;22.8;22.9;22.9;22.9;22.9;22.9;22.8;22.9;22.9;22.9;22.9;22.8;22.8;22.9;22.8;22.9;22.9;22.8;22.9;22.7;22.7;22.8;22.7;22.7;22.8;22.7;22.7;22.7;22.7;22.7;22.7;22.8;22.7;22.8;22.8;22.8…
22.7;22.7;22.7;22.7;22.6;22.6;22.6;22.6;22.6;22.7;22.6;22.6;22.7;22.6;22.6;22.7;22.6;22.7;22.6;22.7;22.7;22.7;22.6;22.7;22.6;22.7;22.7;22.8;22.8;22.7;22.8;22.9;22.8;22.8;22.8;22.8;22.8;22.8;22.8;22.8;22.8;22.8;22.8;22.8;22.8;22.9;22.9;23;22.9;22.9;22.9;22.8;22.9;22.8;22.9;22.9;22.8;22.9;22.9;22.8;22.9;22.8;22.8;22.7;22.8;22.7;22.8;22.8;22.8;22.8;22.8;22.7;22.8;22.7;22.7;22.7;22.7;22.8;22.7;22.8;2…
22.7;22.6;22.6;22.5;22.6;22.7;22.6;22.6;22.6;22.6;22.6;22.6;22.7;22.5;22.6;22.7;22.6;22.6;22.6;22.6;22.6;22.6;22.7;22.7;22.6;22.7;22.7;22.6;22.7;22.7;22.8;22.8;22.8;22.8;22.8;22.7;22.8;22.8;22.8;22.8;22.8;22.8;22.8;22.8;22.9;22.9;22.9;22.9;22.9;22.9;22.8;22.8;22.8;23.1;22.8;22.8;22.8;22.8;22.9;22.8;22.8;22.8;22.8;22.7;22.8;22.8;22.8;22.8;22.8;22.8;22.8;22.7;22.7;22.7;22.7;22.7;22.7;22.8;22.7;22.7…
22.6;22.7;22.7;22.6;22.6;22.6;22.6;22.6;22.6;22.5;22.6;22.6;22.7;22.5;22.7;22.5;22.7;22.7;22.6;22.6;22.7;22.7;22.7;22.7;22.7;22.6;22.8;22.8;22.7;22.8;22.8;22.8;22.8;22.8;22.8;22.8;22.8;22.8;22.8;22.9;22.8;22.9;22.8;22.8;22.9;22.8;22.9;22.9;22.9;22.9;22.8;22.8;22.8;22.8;22.8;22.8;22.8;22.8;22.7;22.9;22.8;22.8;22.8;22.8;22.8;22.7;22.7;22.7;22.7;22.7;22.7;22.8;22.7;22.7;22.7;22.8;22.8;22.8;22.7;22.7…
22.9;22.7;22.7;22.7;22.6;22.6;22.5;22.6;22.6;22.6;22.5;22.7;22.6;22.6;22.7;22.6;22.6;22.6;22.6;22.6;22.6;22.6;22.7;22.7;22.7;22.7;22.7;22.8;22.7;22.7;22.8;22.8;22.8;22.8;22.8;22.8;22.8;22.8;22.8;22.8;22.9;22.8;22.8;22.8;22.9;22.9;22.9;22.9;22.9;22.8;22.8;22.8;22.8;22.8;22.8;22.8;22.8;22.8;22.8;22.9;22.8;22.8;22.8;22.7;22.7;22.7;22.7;22.7;22.7;22.8;22.8;22.7;22.7;22.8;22.8;22.7;22.7;22.7;22.8;22.7…
22.7;22.6;22.6;22.6;22.6;22.6;22.6;22.7;22.6;22.7;22.5;22.7;22.5;22.7;22.6;22.6;22.6;22.6;22.6;22.6;22.7;22.8;22.7;22.6;22.7;22.7;22.7;22.8;22.7;22.8;22.8;22.8;22.8;22.8;22.7;22.8;22.8;22.8;22.8;22.9;22.8;23;22.8;22.9;22.9;22.9;22.9;22.9;22.8;22.8;22.8;22.9;22.8;22.8;22.8;22.8;22.8;22.8;22.8;22.8;22.8;22.7;22.8;22.8;22.7;22.8;22.7;22.7;22.7;22.7;22.7;22.7;22.8;22.8;22.8;22.8;22.7;22.8;22.7;22.8;2…
22.7;22.7;22.6;22.6;22.6;22.6;22.6;22.7;22.6;22.7;22.6;22.7;22.6;22.7;22.7;22.6;22.5;22.6;22.5;22.7;22.5;22.7;22.6;22.7;22.8;22.7;22.7;22.7;22.7;22.8;22.8;22.8;22.8;22.8;22.7;22.8;22.8;22.8;22.9;22.8;22.9;22.9;22.9;22.8;22.9;22.9;22.9;22.9;22.8;22.8;22.8;22.7;22.7;22.8;22.8;22.8;22.7;22.8;22.7;22.8;22.7;22.8;22.7;22.8;22.7;22.7;22.7;22.7;22.7;22.8;22.7;22.8;22.8;22.8;22.8;22.8;22.8;22.7;22.8;22.7…
22.4;22.6;22.6;22.6;22.5;22.6;22.7;22.5;22.7;22.7;22.6;22.6;22.7;22.6;22.6;22.6;22.6;22.6;22.6;22.6;22.6;22.7;22.7;22.6;22.7;22.6;22.7;22.7;22.7;22.7;22.7;22.8;22.8;22.8;22.8;22.8;22.8;22.8;22.8;22.8;22.8;22.9;22.9;22.8;22.9;22.8;22.8;22.9;22.7;22.8;22.8;22.8;22.8;22.8;22.7;22.7;22.7;22.7;22.8;22.7;22.8;22.8;22.8;22.7;22.7;22.6;22.8;22.6;22.8;22.8;22.7;22.7;22.8;22.8;22.7;22.9;22.8;22.7;22.8;22.7…
22.7;22.6;22.6;22.6;22.6;22.6;22.7;22.6;22.7;22.7;22.7;22.6;22.6;22.7;22.6;22.6;22.5;22.6;22.6;22.6;22.6;22.6;22.8;22.7;22.6;22.7;22.7;22.7;22.7;22.7;22.7;22.8;22.8;22.7;22.7;22.9;22.9;22.8;22.8;22.8;22.7;22.8;22.8;22.8;22.8;22.8;22.8;22.8;22.8;22.8;22.8;22.7;22.8;22.7;22.8;22.7;22.7;22.7;22.7;22.7;22.7;22.8;22.8;22.7;22.7;22.7;22.6;22.7;22.8;22.7;22.7;22.7;22.7;22.7;22.7;22.7;22.8;22.8;22.8;22.7…
22.7;22.7;22.6;22.7;22.6;22.5;22.5;22.6;22.6;22.6;22.6;22.7;22.6;22.7;22.5;22.6;22.6;22.6;22.6;22.8;22.7;22.7;22.7;22.7;22.6;22.6;22.6;22.8;22.8;22.7;22.7;22.9;22.7;22.6;22.7;22.8;22.7;22.8;22.8;22.8;22.8;22.8;22.9;22.8;22.8;22.7;22.8;22.8;22.8;22.8;22.8;22.7;22.7;22.7;22.7;22.7;22.7;22.7;22.7;22.7;22.8;22.8;22.8;22.7;22.8;22.7;22.6;22.7;22.7;22.7;22.7;22.6;22.8;22.7;22.8;22.8;22.8;22.7;22.8;22.8…
22.7;22.7;22.6;22.7;22.5;22.6;22.6;22.6;22.6;22.7;22.7;22.7;22.6;22.6;22.6;22.5;22.6;22.6;22.6;22.6;22.6;22.6;22.7;22.7;22.6;22.7;22.8;22.7;22.7;22.7;22.6;22.8;22.8;22.8;22.8;22.8;22.8;22.8;22.8;22.8;22.8;22.8;22.9;22.8;22.8;22.8;22.7;22.7;22.7;22.8;22.7;22.8;22.7;22.7;22.7;22.7;22.8;22.8;22.7;22.7;22.7;22.7;22.8;22.8;22.8;22.8;22.8;22.8;22.7;22.7;22.8;22.7;22.8;22.7;22.8;22.8;22.9;22.7;22.7;22.9…
22.6;22.7;22.6;22.7;22.6;22.6;22.6;22.7;22.6;22.7;22.6;22.6;22.7;22.7;22.6;22.6;22.6;22.7;22.6;22.6;22.7;22.6;22.6;22.6;22.6;22.6;22.6;22.7;22.6;22.7;22.8;22.9;22.8;22.8;22.8;22.7;22.8;22.9;22.8;22.8;22.9;22.8;22.8;22.8;22.8;22.8;22.8;22.7;22.7;22.7;22.8;22.7;22.7;22.7;22.7;22.7;22.8;22.8;22.8;22.8;22.8;22.7;22.7;22.7;22.8;22.8;22.8;22.8;22.7;22.7;22.7;22.7;22.8;22.8;22.8;22.8;22.8;22.8;22.8;22.7…
22.6;22.6;22.7;22.7;22.6;22.6;22.6;22.5;22.6;22.6;22.6;22.6;22.6;22.7;22.6;22.6;22.6;22.7;22.6;22.6;22.7;22.6;22.6;22.6;22.6;22.6;22.6;22.7;22.6;22.8;22.8;22.8;22.8;22.8;22.8;22.8;22.8;22.9;22.8;22.9;22.9;22.7;22.8;22.7;22.7;22.7;22.7;22.7;22.8;22.8;22.7;22.7;22.7;22.7;22.7;22.8;22.7;22.7;22.7;22.8;22.8;22.8;22.8;22.8;22.8;22.7;22.8;22.8;22.7;22.8;22.8;22.8;22.8;22.7;22.8;22.7;22.8;22.8;22.7;22.8…
22.6;22.6;22.7;22.7;22.6;22.5;22.6;22.6;22.6;22.6;22.6;22.7;22.5;22.6;22.6;22.6;22.7;22.7;22.6;22.6;22.7;22.6;22.6;22.7;22.6;22.6;22.6;22.6;22.7;22.7;22.8;22.8;22.8;22.8;22.8;22.8;22.8;22.8;22.7;22.8;22.8;22.8;22.7;22.8;22.8;22.7;22.7;22.7;22.7;22.8;22.6;22.7;22.7;22.7;22.6;22.7;22.7;22.8;22.8;22.8;22.8;22.8;22.8;22.8;22.8;22.8;22.8;22.7;22.7;22.8;22.8;22.7;22.8;22.8;22.7;22.7;22.8;22.8;22.7;22.9…
22.6;22.6;22.6;22.6;22.7;22.6;22.6;22.6;22.6;22.6;22.7;22.6;22.6;22.6;22.6;22.5;22.6;22.6;22.6;22.7;22.6;22.6;22.6;22.6;22.7;22.6;22.6;22.6;22.7;22.7;22.7;22.8;22.8;22.7;22.8;22.8;22.8;22.9;22.8;22.8;22.8;22.8;22.7;22.6;22.7;22.6;22.7;22.7;22.7;22.7;22.7;22.6;22.6;22.7;22.7;22.8;22.7;22.8;22.8;22.8;22.8;22.8;22.8;22.8;22.8;22.8;22.7;22.7;22.8;22.8;22.8;22.8;22.9;22.7;22.7;22.7;22.8;22.8;22.7;22.7…
22.6;22.6;22.6;22.6;22.4;22.5;22.6;22.6;22.6;22.6;22.7;22.5;22.6;22.5;22.6;22.5;22.6;22.7;22.5;22.8;22.7;22.6;22.6;22.6;22.7;22.6;22.7;22.7;22.6;22.8;22.6;22.8;22.8;22.7;22.8;22.8;22.8;22.8;22.7;22.8;22.9;22.8;22.7;22.6;22.7;22.8;22.7;22.7;22.7;22.7;22.6;22.6;22.6;22.7;22.7;22.8;22.7;22.7;22.6;22.7;22.8;22.7;22.8;22.8;22.7;22.8;22.7;22.8;22.7;22.7;22.8;22.8;22.7;22.7;22.8;22.8;22.7;22.8;22.8;22.8…
22.6;22.6;22.6;22.6;22.6;22.6;22.5;22.6;22.6;22.6;22.7;22.6;22.6;22.5;22.6;22.5;22.5;22.6;22.6;22.6;22.5;22.7;22.6;22.6;22.6;22.6;22.6;22.6;22.6;22.7;22.7;22.8;22.7;22.7;22.7;22.8;22.7;22.7;22.9;22.7;22.7;22.8;22.7;22.6;22.6;22.6;22.6;22.6;22.6;22.7;22.7;22.6;22.7;22.7;22.7;22.8;22.8;22.8;22.8;22.8;22.8;22.8;22.8;22.8;22.8;22.8;22.7;22.7;22.8;22.7;22.8;22.8;22.8;22.8;22.8;22.7;22.9;22.8;22.8;22.8…
22.6;22.6;22.6;22.6;22.5;22.6;22.6;22.6;22.6;22.6;22.6;22.7;22.6;22.6;22.5;22.5;22.5;22.6;22.7;22.6;22.6;22.7;22.7;22.7;22.6;22.7;22.7;22.8;22.6;22.7;22.8;22.6;22.7;22.7;22.8;22.7;22.7;22.7;22.7;22.8;22.7;22.7;22.7;22.7;22.6;22.6;22.6;22.6;22.6;22.8;22.7;22.7;22.7;22.8;22.8;22.7;22.8;22.7;22.8;22.7;22.8;22.8;22.8;22.8;22.8;22.7;22.8;22.8;22.8;22.8;22.8;22.7;22.8;22.8;22.8;22.8;22.8;22.9;22.9;22.8…
22.6;22.6;22.6;22.6;22.5;22.5;22.6;22.5;22.6;22.7;22.7;22.6;22.6;22.6;22.6;22.6;22.5;22.5;22.5;22.6;22.6;22.6;22.6;22.6;22.6;22.6;22.6;22.6;22.7;22.6;22.6;22.7;22.7;22.8;22.8;22.7;22.7;22.7;22.7;22.7;22.7;22.7;22.7;22.6;22.7;22.6;22.6;22.6;22.6;22.7;22.7;22.7;22.7;22.7;22.7;22.7;22.7;22.8;22.7;22.8;22.8;22.8;22.7;22.8;22.8;22.8;22.8;22.8;22.8;22.8;22.7;22.8;22.8;22.8;22.8;22.8;22.9;22.8;22.8;22.8…
22.6;22.6;22.6;22.6;22.6;22.6;22.5;22.6;22.5;22.6;22.6;22.6;22.6;22.6;22.5;22.6;22.5;22.7;22.6;22.6;22.6;22.6;22.6;22.6;22.7;22.6;22.6;22.6;22.7;22.6;22.6;22.8;22.7;22.8;22.7;22.7;22.7;22.7;22.8;22.7;22.7;22.7;22.7;22.6;22.7;22.7;22.7;22.7;22.7;22.7;22.7;22.7;22.7;22.8;22.8;22.8;22.7;22.7;22.8;22.7;22.8;22.7;22.9;22.8;22.8;22.8;22.8;22.8;22.7;22.7;22.8;22.8;22.9;22.8;22.9;22.8;22.9;22.9;22.8;22.8…
22.6;22.5;22.6;22.6;22.6;22.5;22.5;22.6;22.6;22.7;22.6;22.6;22.6;22.6;22.5;22.6;22.5;22.5;22.6;22.5;22.6;22.6;22.6;22.6;22.6;22.7;22.6;22.6;22.6;22.7;22.6;22.7;22.6;22.6;22.8;22.7;22.7;22.7;22.7;22.7;22.7;22.7;22.7;22.7;22.7;22.6;22.7;22.7;22.7;22.7;22.7;22.7;22.7;22.8;22.7;22.8;22.7;22.8;22.8;22.8;22.8;22.8;22.8;22.8;22.8;22.8;22.8;22.7;22.7;22.7;22.7;22.8;22.8;22.7;22.8;22.9;22.9;22.8;22.9;22.8…
22.6;22.7;22.6;22.6;22.6;22.6;22.5;22.6;22.6;22.6;22.6;22.6;22.6;22.6;22.5;22.5;22.5;22.6;22.5;22.6;22.6;22.6;22.6;22.6;22.6;22.6;22.6;22.6;22.6;22.7;22.8;22.7;22.7;22.6;22.7;22.7;22.7;22.6;22.6;22.6;22.7;22.7;22.7;22.7;22.7;22.7;22.7;22.6;22.7;22.6;22.7;22.7;22.8;22.8;22.7;22.7;22.7;22.8;22.9;22.8;22.9;22.8;22.8;22.8;22.9;22.9;22.8;22.8;22.7;22.8;22.8;22.8;22.8;22.8;22.8;22.8;22.9;22.8;22.8;22.9…
22.6;22.6;22.6;22.5;22.5;22.6;22.5;22.5;22.6;22.6;22.6;22.6;22.6;22.5;22.5;22.5;22.5;22.6;22.5;22.6;22.6;22.7;22.7;22.6;22.6;22.6;22.6;22.6;22.6;22.6;22.7;22.7;22.7;22.7;22.7;22.7;22.7;22.7;22.6;22.6;22.7;22.7;22.7;22.7;22.7;22.7;22.7;22.7;22.7;22.7;22.6;22.7;22.7;22.8;22.7;22.7;22.8;22.8;22.9;22.9;22.9;22.8;22.8;22.9;22.8;22.8;22.8;22.9;22.7;22.8;22.8;22.7;22.8;22.9;22.8;22.8;22.9;22.8;22.9;22.9…
22.6;22.6;22.6;22.6;22.6;22.5;22.6;22.6;22.7;22.6;22.6;22.6;22.6;22.6;22.5;22.5;22.5;22.5;22.6;22.6;22.6;22.7;22.6;22.7;22.6;22.6;22.6;22.6;22.6;22.6;22.7;22.7;22.6;22.7;22.6;22.7;22.7;22.6;22.6;22.6;22.7;22.7;22.6;22.7;22.7;22.7;22.7;22.7;22.7;22.7;22.7;22.7;22.8;22.8;22.8;22.8;22.8;22.8;22.9;22.8;22.8;22.9;22.8;22.8;22.8;22.7;22.8;22.9;22.7;22.9;22.8;22.8;22.8;22.8;22.9;22.8;22.9;22.9;22.9;22.9…
22.6;22.6;22.6;22.6;22.6;22.6;22.6;22.6;22.6;22.6;22.5;22.5;22.5;22.6;22.5;22.5;22.5;22.6;22.7;22.7;22.6;22.7;22.7;22.6;22.6;22.6;22.6;22.6;22.7;22.6;22.6;22.6;22.7;22.7;22.7;22.7;22.7;22.7;22.7;22.6;22.7;22.6;22.7;22.7;22.8;22.7;22.7;22.7;22.6;22.7;22.7;22.7;22.8;22.8;22.8;22.8;22.8;22.8;22.8;22.9;22.9;22.8;22.9;22.8;22.7;22.7;22.8;22.7;22.8;22.8;22.7;22.7;22.8;22.8;22.8;22.8;22.9;22.9;22.9;22.8…
22.6;22.6;22.6;22.6;22.6;22.6;22.5;22.6;22.6;22.5;22.6;22.7;22.5;22.6;22.5;22.5;22.5;22.5;22.5;22.5;22.6;22.5;22.6;22.6;22.7;22.7;22.6;22.6;22.7;22.7;22.6;22.6;22.7;22.7;22.7;22.6;22.7;22.6;22.7;22.7;22.7;22.6;22.6;22.7;22.6;22.7;22.7;22.7;22.6;22.7;22.6;22.7;22.7;22.8;22.8;22.8;22.8;22.8;22.8;22.9;22.9;22.8;22.8;22.8;22.8;22.6;22.8;22.7;22.7;22.8;22.8;22.8;22.8;22.9;22.8;22.9;22.9;22.9;22.8;22.9…
22.7;22.6;22.6;22.5;22.6;22.6;22.6;22.5;22.6;22.6;22.5;22.6;22.5;22.5;22.5;22.5;22.6;22.5;22.6;22.6;22.6;22.7;22.6;22.5;22.5;22.6;22.6;22.6;22.6;22.7;22.7;22.7;22.7;22.6;22.7;22.7;22.6;22.7;22.6;22.6;22.7;22.6;22.7;22.6;22.7;22.6;22.7;22.7;22.7;22.8;22.7;22.7;22.7;22.8;22.8;22.8;22.8;22.8;22.8;22.8;22.8;22.8;22.8;22.7;22.8;22.8;22.8;22.8;22.8;22.8;22.8;22.8;22.8;22.8;22.8;22.8;22.9;22.8;22.9;22.9…
22.7;22.7;22.6;22.5;22.5;22.6;22.6;22.5;22.6;22.7;22.6;22.6;22.5;22.5;22.5;22.6;22.6;22.6;22.6;22.6;22.6;22.5;22.5;22.7;22.6;22.5;22.6;22.6;22.6;22.6;22.6;22.6;22.7;22.6;22.6;22.6;22.6;22.7;22.6;22.6;22.7;22.6;22.6;22.7;22.7;22.6;22.8;22.6;22.6;22.7;22.7;22.7;22.7;22.8;22.8;22.8;22.9;22.8;22.8;22.8;22.8;22.8;22.8;22.7;22.7;22.7;22.7;22.8;22.8;22.8;22.8;22.8;22.8;22.8;22.8;22.9;22.9;23;22.9;22.9;2…
22.7;22.6;22.6;22.6;22.5;22.5;22.5;22.6;22.6;22.6;22.6;22.5;22.6;22.5;22.5;22.6;22.6;22.6;22.5;22.6;22.5;22.6;22.6;22.7;22.5;22.6;22.6;22.6;22.6;22.6;22.6;22.7;22.6;22.6;22.6;22.5;22.6;22.6;22.6;22.6;22.6;22.7;22.6;22.6;22.6;22.7;22.6;22.7;22.6;22.7;22.7;22.7;22.7;22.8;22.8;22.8;22.8;22.8;22.9;22.8;22.8;22.7;22.8;22.7;22.7;22.8;22.8;22.8;22.8;22.8;22.8;22.8;22.8;22.8;22.8;22.8;22.9;22.9;22.9;22.9…
22.6;22.6;22.6;22.6;22.5;22.5;22.5;22.6;22.6;22.6;22.5;22.6;22.5;22.5;22.5;22.6;22.5;22.5;22.5;22.6;22.6;22.6;22.6;22.6;22.5;22.6;22.6;22.5;22.6;22.6;22.6;22.6;22.6;22.6;22.7;22.6;22.6;22.6;22.6;22.6;22.6;22.6;22.7;22.7;22.6;22.6;22.6;22.7;22.7;22.7;22.7;22.8;22.7;22.7;22.8;22.8;22.8;22.8;22.7;22.8;22.8;22.7;22.9;22.7;22.7;22.7;22.7;22.8;22.8;22.7;22.8;22.8;22.8;22.7;22.9;22.9;22.9;22.9;22.9;22.9…
22.7;22.6;22.6;22.6;22.6;22.6;22.4;22.6;22.6;22.6;22.7;22.5;22.7;22.5;22.5;22.5;22.5;22.5;22.5;22.6;22.5;22.5;22.6;22.6;22.6;22.6;22.6;22.6;22.6;22.6;22.6;22.7;22.6;22.6;22.7;22.5;22.6;22.7;22.7;22.6;22.6;22.7;22.7;22.6;22.7;22.6;22.7;22.7;22.7;22.8;22.7;22.8;22.7;22.8;22.8;22.8;22.8;22.7;22.7;22.8;22.8;22.7;22.8;22.8;22.7;22.7;22.8;22.8;22.8;22.7;22.8;22.8;22.9;22.9;22.9;23;22.9;22.9;22.9;23;23;…
22.5;22.6;22.6;22.6;22.6;22.5;22.6;22.6;22.6;22.6;22.6;22.5;22.6;22.6;22.5;22.5;22.5;22.5;22.5;22.6;22.5;22.5;22.6;22.6;22.6;22.6;22.5;22.5;22.6;22.6;22.6;22.7;22.6;22.7;22.6;22.6;22.6;22.5;22.6;22.6;22.5;22.7;22.7;22.7;22.7;22.7;22.6;22.6;22.7;22.8;22.7;22.8;22.8;22.8;22.7;22.7;22.8;22.7;22.7;22.8;22.8;22.8;22.8;22.8;22.8;22.8;22.8;22.8;22.8;22.8;22.8;22.8;22.8;22.9;22.9;22.9;23;22.9;22.9;22.9;2…
22.5;22.6;22.6;22.6;22.6;22.6;22.6;22.6;22.6;22.6;22.7;22.7;22.6;22.5;22.6;22.6;22.6;22.5;22.6;22.6;22.5;22.6;22.6;22.6;22.6;22.5;22.6;22.6;22.6;22.6;22.5;22.7;22.6;22.7;22.6;22.6;22.6;22.6;22.6;22.5;22.6;22.6;22.6;22.7;22.7;22.6;22.7;22.7;22.7;22.7;22.7;22.7;22.7;22.8;22.8;22.8;22.8;22.8;22.8;22.8;22.7;22.8;22.8;22.8;22.8;22.8;22.8;22.8;22.8;22.8;22.8;22.9;22.9;23;22.9;22.9;23;23;22.9;23;22.9;22…
22.6;22.6;22.5;22.6;22.6;22.5;22.5;22.5;22.6;22.6;22.6;22.6;22.6;22.6;22.5;22.5;22.6;22.5;22.6;22.6;22.5;22.6;22.6;22.6;22.6;22.6;22.5;22.6;22.6;22.6;22.5;22.7;22.5;22.6;22.6;22.6;22.6;22.6;22.6;22.7;22.7;22.7;22.6;22.7;22.7;22.7;22.6;22.7;22.7;22.7;22.7;22.7;22.6;22.8;22.8;22.8;22.8;22.8;22.8;22.8;22.8;22.8;22.8;22.8;22.8;22.8;22.9;22.8;22.8;22.8;22.8;22.8;22.9;22.9;22.9;22.9;22.9;22.9;23;22.9;2…
22.6;22.6;22.6;22.6;22.6;22.6;22.5;22.6;22.6;22.6;22.6;22.6;22.6;22.6;22.6;22.6;22.6;22.5;22.6;22.6;22.5;22.6;22.6;22.6;22.6;22.5;22.5;22.5;22.6;22.6;22.6;22.7;22.5;22.7;22.7;22.6;22.6;22.6;22.6;22.6;22.7;22.7;22.7;22.7;22.7;22.6;22.7;22.7;22.8;22.7;22.7;22.7;22.7;22.5;22.7;22.8;22.7;22.8;22.8;22.8;22.8;22.8;22.8;22.8;22.8;22.8;22.8;22.8;22.8;22.8;22.8;22.9;22.9;22.9;22.9;22.9;22.9;22.9;22.9;22.9…
22.6;22.6;22.6;22.6;22.6;22.5;22.6;22.5;22.6;22.6;22.6;22.6;22.6;22.6;22.6;22.6;22.5;22.6;22.6;22.5;22.5;22.5;22.6;22.6;22.6;22.6;22.5;22.6;22.6;22.5;22.6;22.6;22.6;22.7;22.6;22.6;22.6;22.6;22.6;22.6;22.6;22.7;22.7;22.7;22.7;22.7;22.7;22.7;22.7;22.7;22.7;22.7;22.6;22.7;22.7;22.8;22.8;22.8;22.8;22.8;22.7;22.8;22.8;22.9;22.8;22.8;22.8;22.9;22.8;22.8;22.8;22.9;22.8;22.9;22.9;22.9;22.9;22.9;22.9;22.9…
22.7;22.6;22.6;22.6;22.6;22.6;22.6;22.5;22.6;22.6;22.6;22.6;22.6;22.6;22.5;22.6;22.6;22.6;22.6;22.5;22.5;22.6;22.6;22.6;22.6;22.6;22.6;22.6;22.6;22.6;22.7;22.7;22.5;22.7;22.6;22.6;22.6;22.6;22.6;22.6;22.6;22.6;22.7;22.7;22.7;22.7;22.7;22.7;22.7;22.8;22.7;22.7;22.7;22.8;22.8;22.8;22.8;22.9;22.8;22.8;22.8;22.8;22.8;22.8;22.9;22.8;22.8;22.8;22.8;22.9;22.8;22.9;22.8;23;22.9;22.9;22.9;23;22.9;22.9;22.…
22.7;22.6;22.6;22.6;22.6;22.6;22.6;22.6;22.6;22.7;22.6;22.5;22.6;22.6;22.5;22.5;22.6;22.5;22.6;22.6;22.6;22.6;22.6;22.6;22.6;22.6;22.6;22.6;22.6;22.6;22.6;22.7;22.6;22.6;22.7;22.6;22.6;22.6;22.6;22.6;22.6;22.7;22.7;22.6;22.7;22.7;22.8;22.8;22.7;22.7;22.7;22.7;22.7;22.7;22.7;22.7;22.7;22.8;22.8;22.9;22.8;22.8;22.8;22.9;22.9;22.7;22.9;22.8;22.8;22.8;22.9;22.9;22.9;22.9;22.9;22.9;22.9;22.9;22.9;23;2…
22.7;22.6;22.6;22.6;22.6;22.5;22.5;22.5;22.6;22.6;22.5;22.6;22.5;22.6;22.6;22.5;22.5;22.5;22.5;22.6;22.5;22.6;22.7;22.6;22.6;22.6;22.5;22.6;22.6;22.6;22.6;22.6;22.6;22.7;22.6;22.7;22.6;22.6;22.7;22.6;22.6;22.6;22.7;22.7;22.9;22.6;22.7;22.7;22.7;22.7;22.7;22.7;22.7;22.7;22.7;22.7;22.8;22.9;22.9;22.9;22.9;22.8;22.8;22.8;22.9;22.8;22.9;22.9;22.9;22.8;22.9;22.9;22.9;22.9;22.9;22.9;22.9;23;22.9;22.9;2…
22.7;22.7;22.6;22.5;22.6;22.5;22.5;22.6;22.5;22.5;22.6;22.6;22.6;22.5;22.5;22.5;22.6;22.5;22.6;22.6;22.5;22.5;22.6;22.6;22.6;22.6;22.6;22.6;22.6;22.5;22.6;22.6;22.6;22.6;22.6;22.7;22.6;22.6;22.7;22.6;22.7;22.7;22.7;22.7;22.7;22.7;22.7;22.7;22.7;22.7;22.7;22.8;22.8;22.8;22.8;22.8;22.8;22.9;22.9;22.9;22.9;22.8;22.8;22.9;22.8;22.8;22.9;22.8;22.8;22.9;22.9;22.9;22.9;22.9;22.9;22.9;23;22.9;22.9;22.9;2…
22.6;22.6;22.6;22.6;22.5;22.6;22.6;22.6;22.5;22.6;22.6;22.6;22.6;22.5;22.5;22.5;22.5;22.6;22.6;22.6;22.5;22.5;22.6;22.5;22.6;22.6;22.6;22.5;22.6;22.6;22.6;22.6;22.6;22.6;22.6;22.6;22.6;22.6;22.6;22.6;22.6;22.7;22.7;22.7;22.7;22.7;22.7;22.7;22.7;22.8;22.7;22.8;22.7;22.8;22.8;22.8;22.9;22.8;22.9;22.8;22.9;22.8;22.9;22.9;22.9;22.9;22.9;22.9;22.8;22.9;22.9;22.9;22.9;22.9;22.9;22.9;22.9;23;23;22.9;22.…
22.6;22.6;22.6;22.6;22.5;22.7;22.6;22.6;22.6;22.6;22.6;22.6;22.5;22.6;22.5;22.5;22.6;22.5;22.5;22.6;22.5;22.5;22.6;22.6;22.6;22.6;22.5;22.5;22.6;22.6;22.7;22.7;22.6;22.7;22.7;22.6;22.6;22.6;22.7;22.6;22.7;22.7;22.7;22.7;22.7;22.7;22.7;22.7;22.7;22.8;22.8;22.8;22.8;22.9;22.8;22.8;22.8;22.9;22.9;22.9;22.9;22.9;22.9;22.9;22.9;22.9;22.9;22.9;22.8;22.9;22.9;22.9;22.9;22.9;22.9;23;22.9;22.9;23;22.9;22.…
22.7;22.6;22.6;22.6;22.6;22.5;22.6;22.6;22.6;22.6;22.5;22.5;22.6;22.5;22.5;22.7;22.7;22.5;22.7;22.6;22.6;22.5;22.6;22.6;22.5;22.6;22.6;22.5;22.5;22.6;22.6;22.6;22.6;22.6;22.6;22.6;22.7;22.6;22.7;22.7;22.7;22.7;22.7;22.7;22.7;22.7;22.7;22.7;22.8;22.8;22.8;22.8;22.8;22.8;22.9;22.8;22.9;22.9;22.8;22.8;22.9;22.8;22.9;22.9;22.9;22.8;22.9;22.8;22.9;22.9;22.9;22.9;22.9;23;23;22.9;23;23;22.9;23;23;22.9;2…
22.6;22.6;22.6;22.7;22.6;22.6;22.5;22.6;22.6;22.6;22.6;22.7;22.5;22.5;22.5;22.7;22.7;22.6;22.6;22.6;22.6;22.5;22.6;22.5;22.5;22.6;22.6;22.5;22.6;22.6;22.6;22.6;22.7;22.7;22.6;22.7;22.6;22.6;22.7;22.7;22.7;22.7;22.7;22.7;22.7;22.7;22.7;22.8;22.8;22.7;22.8;22.8;22.7;22.9;22.8;22.8;22.9;22.9;22.9;22.9;22.9;22.9;22.8;22.9;22.9;22.9;22.9;22.9;22.9;22.9;22.9;22.9;23;23;23;23;22.9;22.9;23;23;22.9;22.9;2…
22.7;22.6;22.6;22.7;22.6;22.6;22.6;22.6;22.6;22.6;22.6;22.5;22.6;22.5;22.6;22.5;22.5;22.6;22.7;22.6;22.6;22.6;22.6;22.5;22.6;22.6;22.6;22.5;22.6;22.5;22.7;22.6;22.6;22.7;22.7;22.7;22.6;22.7;22.7;22.7;22.7;22.7;22.7;22.7;22.7;22.7;22.8;22.7;22.8;22.8;22.8;22.8;22.8;22.8;22.9;22.7;22.8;22.9;22.9;22.9;22.9;23;22.9;22.9;22.9;22.8;22.9;22.9;22.9;22.9;22.9;22.9;22.9;23;22.9;23;23;23;22.9;23;23;23;23;23…
22.7;22.6;22.6;22.7;22.6;22.6;22.5;22.6;22.6;22.6;22.5;22.5;22.5;22.6;22.5;22.5;22.6;22.5;22.5;22.6;22.6;22.6;22.6;22.6;22.6;22.6;22.5;22.6;22.6;22.6;22.6;22.7;22.7;22.7;22.6;22.7;22.7;22.7;22.7;22.7;22.7;22.7;22.7;22.7;22.7;22.7;22.8;22.7;22.8;22.8;22.8;22.7;22.8;22.8;22.8;22.8;22.8;22.8;22.9;22.8;22.9;22.8;22.8;22.8;22.8;22.9;22.9;22.9;22.9;22.9;22.8;22.9;23;23;23;23;22.9;22.9;23;22.9;23;23;23;…
22.6;22.6;22.6;22.6;22.6;22.6;22.6;22.6;22.6;22.6;22.6;22.5;22.6;22.5;22.6;22.6;22.5;22.5;22.5;22.6;22.5;22.6;22.6;22.6;22.6;22.6;22.6;22.6;22.6;22.6;22.6;22.7;22.6;22.7;22.7;22.7;22.7;22.6;22.7;22.7;22.7;22.7;22.7;22.8;22.8;22.7;22.8;22.8;22.8;22.8;22.7;22.8;22.8;22.8;22.8;22.9;22.8;22.9;22.8;22.8;22.8;22.8;22.8;22.9;22.8;22.8;22.8;22.9;22.9;22.9;22.9;22.9;22.9;22.9;22.9;22.9;22.9;22.9;22.9;23;2…
22.6;22.6;22.6;22.6;22.5;22.6;22.6;22.6;22.6;22.6;22.6;22.6;22.6;22.6;22.5;22.5;22.5;22.5;22.5;22.5;22.6;22.5;22.7;22.6;22.6;22.6;22.6;22.5;22.6;22.7;22.6;22.7;22.7;22.7;22.7;22.7;22.8;22.7;22.7;22.6;22.7;22.8;22.8;22.8;22.8;22.7;22.7;22.8;22.8;22.8;22.8;22.8;22.8;22.8;22.8;22.8;22.9;22.9;22.9;22.9;22.9;22.9;22.8;22.9;22.9;22.9;22.8;22.9;22.8;22.9;22.9;22.9;22.9;23;22.9;22.9;22.9;22.9;22.9;22.9;2…
22.7;22.7;22.6;22.7;22.5;22.6;22.6;22.6;22.6;22.5;22.5;22.6;22.6;22.6;22.6;22.6;22.6;22.5;22.6;22.5;22.5;22.5;22.5;22.6;22.6;22.6;22.6;22.5;22.6;22.6;22.6;22.6;22.6;22.7;22.6;22.7;22.7;22.7;22.6;22.7;22.7;22.7;22.7;22.7;22.8;22.7;22.8;22.8;22.8;22.8;22.8;22.8;22.8;22.8;22.8;22.8;22.9;22.9;22.8;22.9;22.9;22.9;22.9;22.8;22.9;22.9;22.9;22.9;22.9;22.9;22.9;22.9;22.9;22.9;23;22.9;23;22.9;22.9;23;23;22…
22.7;22.7;22.6;22.6;22.6;22.6;22.6;22.6;22.6;22.6;22.5;22.6;22.6;22.6;22.5;22.5;22.5;22.6;22.5;22.6;22.6;22.6;22.7;22.6;22.7;22.6;22.6;22.6;22.6;22.6;22.6;22.7;22.7;22.7;22.7;22.7;22.7;22.7;22.7;22.7;22.7;22.7;22.7;22.8;22.8;22.8;22.7;22.8;22.8;22.8;22.8;22.8;22.8;22.8;22.9;22.8;22.9;22.9;22.9;22.9;22.9;22.8;22.8;22.9;22.9;22.8;22.9;22.9;22.9;22.9;22.9;22.9;22.9;23;22.9;22.9;22.9;23;22.9;22.9;23;…
22.7;22.7;22.7;22.7;22.7;22.6;22.5;22.6;22.6;22.6;22.6;22.5;22.6;22.6;22.6;22.5;22.5;22.7;22.5;22.7;22.6;22.7;22.6;22.6;22.7;22.6;22.6;22.6;22.6;22.7;22.7;22.7;22.7;22.7;22.7;22.7;22.7;22.7;22.7;22.7;22.8;22.8;22.7;22.8;22.8;22.8;22.8;22.8;22.8;22.8;22.8;22.8;22.8;22.8;22.7;22.8;22.9;22.9;22.9;23;22.9;22.9;22.9;22.9;22.9;22.9;22.9;22.9;22.9;22.9;22.9;22.9;22.9;22.9;23;23;23;22.9;23;23;23;23;23;23…
22.6;22.6;22.6;22.6;22.6;22.6;22.6;22.6;22.6;22.6;22.5;22.6;22.6;22.6;22.6;22.5;22.6;22.6;22.5;22.6;22.7;22.5;22.7;22.6;22.6;22.6;22.6;22.6;22.7;22.7;22.7;22.7;22.7;22.7;22.7;22.7;22.7;22.7;22.7;22.7;22.8;22.7;22.7;22.7;22.8;22.8;22.9;22.8;22.8;22.8;22.8;22.8;22.7;22.7;22.8;22.9;22.9;22.9;22.9;22.9;23;22.9;22.9;22.9;23;22.9;22.9;22.9;22.9;22.9;23;22.9;22.9;22.9;23;22.9;23;22.9;22.9;23;23;23;23;23…
22.7;22.6;22.6;22.6;22.6;22.6;22.6;22.7;22.6;22.6;22.6;22.6;22.6;22.6;22.6;22.6;22.5;22.6;22.6;22.6;22.6;22.7;22.7;22.7;22.7;22.7;22.7;22.7;22.7;22.6;22.7;22.7;22.7;22.7;22.7;22.7;22.7;22.7;22.7;22.8;22.8;22.8;22.7;22.7;22.8;22.8;22.8;22.8;22.9;22.9;22.9;22.8;22.8;22.8;22.9;22.9;22.9;22.9;22.9;23;23;22.9;22.9;22.9;22.8;22.8;22.9;22.9;22.9;22.9;22.9;22.9;22.9;22.9;22.9;23;23;23;23;23;23;23;23;23;2…
22.7;22.7;22.6;22.5;22.6;22.5;22.6;22.6;22.6;22.7;22.6;22.6;22.6;22.6;22.6;22.7;22.6;22.7;22.5;22.6;22.6;22.6;22.7;22.6;22.7;22.7;22.7;22.7;22.7;22.7;22.7;22.7;22.7;22.7;22.7;22.7;22.7;22.7;22.8;22.8;22.8;22.8;22.7;22.8;22.8;22.8;22.9;22.9;22.8;22.9;22.9;22.8;22.9;22.8;22.8;22.9;22.9;22.9;22.8;22.9;22.9;22.9;22.9;22.8;22.8;22.9;22.9;22.9;22.9;22.8;22.9;22.9;23;22.9;22.9;22.9;23;22.9;23;23;23;23;2…
22.7;22.6;22.6;22.6;22.6;22.6;22.6;22.6;22.6;22.6;22.5;22.6;22.6;22.6;22.6;22.6;22.6;22.6;22.6;22.7;22.6;22.7;22.6;22.6;22.7;22.6;22.7;22.7;22.7;22.7;22.7;22.7;22.7;22.7;22.7;22.7;22.8;22.8;22.8;22.7;22.8;22.8;22.8;22.8;22.8;22.8;22.8;22.8;22.9;22.9;22.8;22.9;22.9;22.8;22.9;22.8;22.9;22.9;22.9;22.9;22.9;22.9;22.9;22.9;22.8;22.9;23;22.9;22.9;22.9;22.9;22.9;23;23;22.9;23;23;23;23;23;23;23;23;23;23;…
22.7;22.6;22.6;22.7;22.6;22.6;22.6;22.6;22.6;22.6;22.5;22.6;22.6;22.6;22.6;22.7;22.6;22.7;22.6;22.6;22.6;22.7;22.7;22.7;22.7;22.7;22.6;22.7;22.7;22.7;22.7;22.7;22.7;22.7;22.7;22.7;22.7;22.9;22.8;22.8;22.8;22.8;22.8;22.8;22.8;22.8;22.8;22.8;22.8;22.9;22.9;22.8;22.9;22.9;22.9;22.9;22.9;22.9;22.9;22.9;22.9;22.9;22.9;22.9;22.9;22.9;22.9;22.9;22.9;22.9;23;22.9;22.9;22.9;23;23;23;23;22.9;23;23;23;23;23…
22.7;22.6;22.6;22.6;22.6;22.6;22.6;22.6;22.6;22.6;22.6;22.6;22.6;22.6;22.6;22.6;22.6;22.7;22.6;22.7;22.6;22.6;22.7;22.7;22.7;22.7;22.7;22.7;22.7;22.7;22.7;22.7;22.7;22.7;22.7;22.7;22.7;22.8;22.7;22.7;22.9;22.8;22.8;22.8;22.8;22.7;22.8;22.8;22.9;22.8;22.9;22.9;22.9;22.9;22.9;22.9;22.8;22.9;22.9;22.9;22.9;22.9;22.9;22.9;22.9;22.9;22.9;22.9;22.9;22.9;22.9;22.9;22.9;23;23;23;23;23;23;23;23;22.9;23;23…
22.6;22.6;22.6;22.6;22.6;22.6;22.6;22.6;22.6;22.6;22.6;22.6;22.6;22.6;22.6;22.6;22.6;22.6;22.6;22.6;22.6;22.6;22.7;22.7;22.7;22.7;22.6;22.7;22.7;22.7;22.7;22.7;22.8;22.7;22.7;22.8;22.7;22.7;22.7;22.8;22.8;22.8;22.8;22.8;22.8;22.8;22.9;22.8;22.8;22.8;22.8;22.9;22.9;22.9;22.9;22.9;22.9;22.9;22.9;22.9;22.9;22.9;22.9;22.9;22.9;22.9;22.9;22.9;22.9;22.9;22.9;22.9;22.9;22.9;23;23;23;23;23;23;23;23;23;23…
22.6;22.6;22.6;22.6;22.6;22.6;22.6;22.6;22.6;22.6;22.6;22.6;22.6;22.6;22.6;22.6;22.6;22.7;22.6;22.7;22.7;22.6;22.7;22.7;22.8;22.7;22.7;22.7;22.6;22.7;22.7;22.7;22.7;22.8;22.7;22.7;22.7;22.7;22.7;22.8;22.8;22.8;22.8;22.8;22.8;22.8;22.9;22.8;22.8;22.9;22.9;23;22.9;22.8;22.9;23;22.9;22.9;23;22.9;22.9;22.9;22.9;22.9;22.9;22.9;22.9;22.9;22.9;22.9;22.9;22.9;22.9;23;23;22.9;22.9;23;23;22.9;23;23;22.9;23…
22.6;22.6;22.6;22.6;22.6;22.5;22.5;22.6;22.7;22.5;22.6;22.5;22.6;22.6;22.6;22.6;22.6;22.6;22.6;22.6;22.7;22.7;22.7;22.7;22.7;22.7;22.7;22.7;22.7;22.7;22.7;22.7;22.8;22.8;22.7;22.8;22.8;22.7;22.8;22.8;22.8;22.8;22.8;22.7;22.9;22.8;22.8;22.8;22.8;22.8;22.8;22.9;22.8;22.9;22.8;22.9;22.9;23;23;22.9;22.9;22.9;23;22.9;22.9;22.9;22.9;22.9;22.9;22.9;23;22.9;23;22.9;22.9;22.9;23;23;23;22.9;23;23;23;23;23;…
22.6;22.6;22.6;22.7;22.6;22.6;22.5;22.5;22.6;22.5;22.6;22.5;22.6;22.6;22.5;22.6;22.6;22.6;22.6;22.7;22.7;22.6;22.7;22.7;22.7;22.7;22.7;22.7;22.7;22.7;22.8;22.8;22.8;22.8;22.8;22.7;22.8;22.7;22.7;22.8;22.8;22.8;22.9;22.8;22.9;22.7;22.9;22.8;22.8;22.8;22.9;22.9;22.9;22.9;22.9;22.9;22.9;23;22.9;22.9;23;23;23;22.9;22.9;22.9;23;23;23;23;22.9;23;23;22.9;23;23;23;23;23;22.9;23;23;23;23;23;23.1;23.1;23.1…
22.6;22.6;22.6;22.6;22.6;22.6;22.6;22.5;22.7;22.5;22.6;22.6;22.6;22.6;22.6;22.6;22.6;22.6;22.6;22.6;22.6;22.7;22.7;22.7;22.7;22.7;22.7;22.8;22.8;22.8;22.8;22.8;22.8;22.8;22.8;22.8;22.8;22.8;22.8;22.8;22.8;22.9;22.8;22.8;22.8;22.8;22.9;22.8;22.8;22.8;22.9;22.8;22.9;22.9;22.9;22.9;22.9;22.9;22.9;23;22.9;23;23;22.9;22.9;22.9;23;23;23;23;22.9;22.9;23;23;23;23;22.9;22.9;23;23;23;23;23;23.1;23;23;23.1;…
22.6;22.6;22.6;22.6;22.6;22.6;22.6;22.5;22.7;22.5;22.5;22.6;22.5;22.6;22.6;22.7;22.6;22.7;22.6;22.6;22.7;22.7;22.7;22.6;22.7;22.7;22.7;22.7;22.7;22.8;22.8;22.8;22.8;22.8;22.8;22.8;22.8;22.8;22.8;22.8;22.8;22.8;22.8;22.9;22.8;22.8;22.8;22.8;22.9;22.9;22.9;22.9;22.9;22.9;22.9;22.9;22.9;22.9;22.9;22.9;23;22.9;22.9;22.9;22.9;22.9;22.9;22.9;22.9;23;22.9;22.9;22.9;23;23;23;23;23;22.9;23;23;23.1;23;23;2…
22.6;22.6;22.6;22.6;22.6;22.6;22.6;22.6;22.7;22.5;22.6;22.6;22.7;22.6;22.7;22.6;22.7;22.8;22.7;22.7;22.7;22.6;22.7;22.7;22.6;22.8;22.8;22.8;22.8;22.8;22.8;22.8;22.8;22.8;22.9;22.8;22.8;22.7;22.8;22.8;22.8;22.9;22.9;22.9;22.8;22.8;22.8;22.9;22.8;22.8;22.8;22.9;22.9;22.9;22.9;22.9;22.9;22.9;22.9;23;22.9;22.9;22.9;22.9;22.9;22.9;22.9;23;23;22.9;23;23;23;23;23;23;23;23;23;23;23;23;23;23.1;23;23;23.1;…
22.6;22.6;22.6;22.6;22.6;22.6;22.6;22.7;22.6;22.6;22.6;22.7;22.6;22.6;22.7;22.7;22.6;22.7;22.7;22.7;22.7;22.7;22.7;22.7;22.8;22.7;22.7;22.8;22.7;22.8;22.8;22.8;22.8;22.8;22.9;22.8;22.8;22.8;22.8;22.8;22.9;22.9;22.9;22.8;22.9;22.8;22.9;22.8;22.9;22.9;22.9;22.9;22.9;22.9;23;22.9;22.9;23;22.9;22.9;22.9;22.9;23;22.9;22.8;22.9;23;22.9;22.9;22.9;22.9;22.9;22.9;23;23;23;23;23;23;22.9;23;23;23;23;23;23;2…
22.7;22.6;22.6;22.6;22.6;22.6;22.6;22.8;22.7;22.6;22.7;22.6;22.6;22.6;22.6;22.6;22.6;22.7;22.6;22.7;22.7;22.7;22.7;22.7;22.7;22.7;22.8;23;22.8;22.7;22.8;22.8;22.8;22.8;22.9;22.9;22.9;22.8;22.8;22.8;22.9;22.8;22.8;22.8;22.9;22.8;22.9;22.9;22.9;22.9;22.9;22.9;22.9;22.9;22.9;22.9;22.9;23;23;23;23;22.9;23;23;22.9;22.9;22.9;22.9;23;22.9;22.9;22.9;23;23;23;23;23;23;22.9;23;23;23.1;23;23;23;23;23.1;23.1…
22.7;22.6;22.6;22.6;22.6;22.6;22.6;22.7;22.7;22.6;22.7;22.6;22.7;22.6;22.6;22.7;22.7;22.7;22.6;22.7;22.6;22.7;22.7;22.8;22.8;22.7;22.6;22.8;22.7;22.8;22.8;22.8;22.8;22.9;22.8;22.9;22.8;22.8;22.8;22.8;22.8;22.8;22.8;22.8;22.9;22.8;22.8;22.9;22.9;22.9;22.9;22.9;22.9;23;23;22.9;22.9;22.9;22.9;23;23;22.9;22.9;22.9;22.9;22.9;23;22.9;22.9;22.9;23;23;22.9;23;23;23;23;23;23.1;23;23;23.1;23;23;23;23;23;23…
22.7;22.7;22.6;22.6;22.5;22.6;22.6;22.6;22.7;22.6;22.7;22.7;22.7;22.6;22.6;22.7;22.6;22.6;22.7;22.7;22.7;22.8;22.7;22.7;22.7;22.7;22.7;22.7;22.8;22.8;22.8;22.8;22.8;22.8;22.8;22.8;22.8;22.8;22.8;22.8;22.8;22.9;22.9;22.9;22.8;22.9;22.9;22.8;22.8;22.9;22.9;22.9;22.9;22.9;23;22.9;22.9;23;22.9;23.1;23;22.9;22.9;22.9;22.9;22.9;22.9;22.9;22.9;22.9;23;22.9;23;23;23;23;23;23;23;23;23.1;23;23;23;23;23;23;…
22.7;22.7;22.7;22.6;22.6;22.5;22.6;22.7;22.7;22.7;22.7;22.7;22.7;22.7;22.6;22.7;22.7;22.7;22.7;22.7;22.7;22.6;22.9;22.8;22.7;22.7;22.8;22.8;22.8;22.8;22.8;22.8;22.8;22.8;22.8;22.8;22.8;22.8;22.8;22.8;22.8;22.8;22.8;22.8;22.8;22.8;22.8;22.9;22.9;22.9;22.9;22.9;22.9;22.9;22.9;22.9;23;23;23;23;23;22.9;22.9;22.9;22.9;22.9;22.9;23;23;22.9;23;23;22.9;23;23;23;23;23;23.1;23;23;23.1;23.1;23;23;23;23.1;23…
22.8;22.7;22.6;22.6;22.7;22.6;22.5;22.6;22.6;22.6;22.7;22.7;22.7;22.7;22.7;22.7;22.7;22.7;22.7;22.7;22.7;22.7;22.8;22.7;22.7;22.8;22.7;22.7;22.8;22.8;22.9;22.8;22.8;22.8;22.8;22.8;22.8;22.8;22.8;22.8;22.8;22.8;22.8;22.8;22.9;22.8;22.8;22.9;22.9;22.9;22.9;22.9;22.9;22.9;22.9;23;23;23;23;23;22.9;22.9;22.9;22.9;22.9;23;23;23;22.9;23;22.9;23;23;23;23;23;23;23;23;23;23;22.9;23.1;23;23.2;23;23.1;23;23.…
22.7;22.7;22.7;22.5;22.7;22.7;22.6;22.6;22.7;22.7;22.7;22.7;22.7;22.7;22.7;22.7;22.7;22.7;22.7;22.7;22.7;22.8;22.8;22.7;22.9;22.8;22.7;22.8;22.8;22.8;22.8;22.8;22.8;22.8;22.8;22.8;22.8;22.8;22.8;22.8;22.8;22.8;22.8;22.8;22.8;22.8;22.8;22.8;22.8;22.9;22.9;22.9;22.9;22.9;22.9;22.9;23;23;22.9;23;23;22.9;22.9;22.9;23;23;23;23;23;23;23;23;23;23;22.9;23;23;23;23;23;23;23;23;23.1;23.1;23.1;23;23.1;23.1;…
22.6;22.7;22.6;22.6;22.7;22.7;22.7;22.8;22.7;22.7;22.7;22.7;22.6;22.7;22.7;22.7;22.7;22.7;22.7;22.7;22.7;22.7;22.8;22.8;22.7;22.8;22.8;22.8;22.8;22.8;22.8;22.9;22.8;22.8;22.8;22.8;22.8;22.8;22.8;22.8;22.8;22.8;22.8;22.8;22.8;22.8;22.8;22.8;22.8;22.9;22.9;22.9;22.9;22.8;23;23;23;23;23;23;23;22.9;23;23;22.9;22.9;23;23;23;23;23;23;23;23;22.9;23.1;23;23;23;23;23;23;23;23.1;23.1;23;23.1;23.1;23.1;23.1…
22.8;22.7;22.7;22.6;22.7;22.6;22.7;22.6;22.6;22.6;22.6;22.7;22.7;22.7;22.9;22.7;22.7;22.7;22.7;22.7;22.8;22.8;22.7;22.7;22.7;22.8;22.8;22.8;22.8;22.8;22.8;22.8;22.8;22.9;22.8;22.8;22.8;22.8;22.8;22.8;22.8;22.8;22.8;22.8;22.8;22.8;22.8;23;22.9;22.9;22.9;22.9;22.9;22.9;22.9;22.9;23;22.9;23;23;22.9;22.9;23;23;22.9;22.9;22.9;23;23;23;23;22.9;23;23;23;23;23;23;22.9;23;23;23;23;23;23.1;23.1;23.1;23.1;2…
22.7;22.7;22.6;22.6;22.6;22.7;22.6;22.7;22.6;22.7;22.7;22.6;22.7;22.7;22.7;22.7;22.7;22.7;22.7;22.7;22.7;22.8;22.8;22.8;22.8;22.8;22.8;22.8;22.8;22.9;22.8;22.8;22.8;22.8;22.8;22.8;22.8;22.8;22.8;22.8;22.8;22.8;22.8;22.8;22.8;22.8;22.8;22.9;22.9;22.9;22.9;23.1;22.9;22.9;23;22.9;22.9;23;22.9;23;23;23;22.9;22.9;23;23;22.9;22.9;23;23;23;23;23;23;23;23;23;23;23;23;23;23;23;23;23.1;23.1;23.2;23.1;23.1;…
22.8;22.8;22.7;22.7;22.6;22.6;22.6;22.6;22.6;22.6;22.7;22.6;22.6;22.7;22.7;22.7;22.7;22.7;22.7;22.8;22.8;22.7;22.8;22.8;22.8;22.8;22.8;22.9;22.8;22.8;22.8;22.8;22.8;22.9;22.8;22.8;22.8;22.8;22.8;22.8;22.9;22.8;22.8;22.8;22.8;22.8;22.8;22.9;22.9;22.9;22.9;23;22.9;23;23;23;23;23;23;23;23;23;22.9;23;22.9;23;23;23;23;23;23;23;23;23;23;23;23;23;23;23;23;23.1;23;23.1;23.1;23.1;23.1;23.1;23.2;23.2;23.2;…
22.8;22.7;22.8;22.7;22.7;22.6;22.6;22.7;22.6;22.7;22.6;22.7;22.8;22.8;22.7;22.7;22.7;22.7;22.7;22.7;22.7;22.8;22.7;22.8;22.8;22.8;22.8;22.8;22.8;22.8;22.8;22.8;22.8;22.9;22.8;22.8;22.8;22.8;22.8;22.8;22.8;22.9;22.8;22.8;22.8;22.8;22.9;22.9;22.9;23;22.9;23;23;22.9;23;22.9;23;22.9;22.9;23;23;23;23;23;23;23;23;22.9;23;23;23;23;23;23;23;23;23;23;23;23;23;23;23;23.1;23.1;23.1;23.1;23.1;23.1;23.1;23.1;…
22.7;22.7;22.7;22.7;22.6;22.6;22.6;22.6;22.6;22.6;22.6;22.7;22.7;22.7;22.7;22.7;22.7;22.7;22.7;22.7;22.7;22.8;22.8;22.8;22.8;22.8;22.8;22.8;22.9;22.8;22.8;22.8;22.8;22.8;22.9;22.8;22.8;22.8;22.8;22.8;22.8;22.8;22.8;22.8;22.8;22.8;22.9;22.9;22.9;22.9;22.9;23;22.9;22.9;22.9;22.9;22.9;23;23;23;23;22.9;22.9;23;23;22.9;23;23;22.9;23;23;23;23;23;23;23;23;23;23;23;23;23;23;23.1;23.1;23.1;23.1;23.1;23.1;…
22.7;22.7;22.7;22.7;22.6;22.6;22.6;22.6;22.7;22.6;22.7;22.7;22.7;22.7;22.7;22.7;22.8;22.8;22.8;22.7;22.8;22.8;22.8;22.7;22.7;22.8;22.8;22.8;22.9;22.8;22.8;22.8;22.8;22.9;22.9;22.9;22.9;22.8;22.8;22.9;22.8;22.9;22.9;22.9;22.8;22.7;22.9;22.9;22.9;22.9;22.9;22.9;22.9;22.9;22.9;22.9;22.9;23;23;23;22.9;22.9;23;23;23;23;22.9;23;23;23;23;23;23;23;23;23;23;23;23;23;23;23;23;23.1;23.1;23.1;23.1;23.1;23.1;…
22.7;22.7;22.7;22.7;22.6;22.6;22.5;22.7;22.7;22.7;22.7;22.7;22.7;22.7;22.7;22.7;22.7;22.7;22.7;22.8;22.7;22.8;22.7;22.8;22.7;22.7;22.8;22.9;22.8;22.8;22.8;22.8;22.8;22.8;22.8;22.8;22.8;22.9;22.8;22.9;22.8;22.8;22.9;22.9;22.8;22.8;22.9;22.9;22.9;22.9;22.8;22.9;22.9;22.9;22.9;22.9;23;23;23;23;23;23;22.9;23;23;22.9;23;23;23;23;23;23;23;23;23;23;23;23;23;23;23;23;23.1;23.1;23.1;23.1;23.1;23.1;23.1;23…
22.7;22.6;22.6;22.7;22.7;22.7;22.6;22.6;22.7;22.7;22.7;22.6;22.7;22.7;22.7;22.7;22.7;22.7;22.7;22.7;22.7;22.8;22.8;22.8;22.7;22.8;22.8;22.8;22.8;22.8;22.8;22.8;22.8;22.8;22.8;22.8;22.9;22.9;22.8;23;22.9;22.8;22.9;22.9;22.8;22.9;22.9;22.8;22.8;22.8;22.8;22.8;22.9;22.9;22.9;22.9;23;23;23;22.9;23;22.9;22.9;23;23;22.9;23;23;23;22.9;23;23;23;23;23;23;23;23;23;23;23;23.1;23.1;23.1;23.1;23.1;23.1;23.1;2…
22.7;22.6;22.7;22.7;22.7;22.7;22.6;22.7;22.7;22.6;22.7;22.6;22.7;22.8;22.7;22.8;22.8;22.9;22.7;22.7;22.7;22.8;22.7;22.8;22.8;22.8;22.7;22.8;22.8;22.8;22.8;22.8;22.9;22.8;22.8;22.9;22.9;22.8;22.9;22.9;22.9;22.9;22.9;22.9;22.9;22.8;22.9;22.9;22.9;22.9;22.9;22.8;22.8;22.9;22.9;22.9;22.9;23;22.9;23;22.9;22.9;23;23;22.9;23;23;22.9;23;23;23;23;23;23.1;23;23;23;23;23;23;23;23;23.1;23.1;23;23.1;23.1;23.1…
22.7;22.7;22.7;22.7;22.7;22.7;22.7;22.7;22.7;22.7;22.7;22.7;22.7;22.7;22.7;22.7;22.7;22.8;22.9;22.8;22.8;22.7;22.8;22.7;22.7;22.8;22.8;22.8;22.8;22.7;22.8;22.8;22.8;22.8;22.8;22.8;22.8;22.8;22.9;22.9;22.8;22.8;22.9;22.8;22.9;22.9;22.8;22.9;22.9;22.9;23;22.9;22.9;22.9;22.9;22.9;22.9;22.9;23;22.9;23;22.9;23;23;23;22.9;23;23;22.9;23;23;23;23.1;23;23.1;23;23;23;23.1;23;23;23;23;23.1;23.1;23.1;23.1;23…
22.7;22.6;22.6;22.7;22.6;22.7;22.7;22.7;22.7;22.7;22.7;22.7;22.7;22.7;22.7;22.7;22.8;22.8;22.8;22.8;22.8;22.8;22.8;22.8;22.8;22.8;22.8;22.8;22.9;22.9;22.8;22.8;22.8;22.8;22.9;22.9;22.9;22.9;22.9;22.9;22.9;22.9;22.9;22.9;22.9;22.9;22.9;22.9;22.9;22.9;23;22.8;22.9;22.9;22.9;22.9;22.9;22.9;23.1;22.9;23;22.9;23;23;23;23;23;23;23;23;23;23.1;23.1;23.1;23;23;23;23;23;23;23.1;23.1;23.1;23;23.1;23.1;23.1;…
22.7;22.7;22.7;22.7;22.6;22.6;22.7;22.7;22.7;22.7;22.7;22.7;22.7;22.7;22.8;22.7;22.7;22.8;22.7;22.7;22.8;22.8;22.8;22.8;22.8;22.8;22.8;22.9;22.9;22.9;22.8;22.8;22.8;22.8;22.9;22.8;22.9;22.9;22.9;22.8;22.9;22.8;22.9;22.9;22.9;22.9;22.9;22.9;22.9;22.9;22.9;22.9;22.8;22.9;22.9;23;23;23.1;22.9;23;22.9;22.9;23;22.9;23;23;23;23;23;23;23;23;23;23;23.1;23.1;23;23.1;23.1;23;23.1;23.1;23.1;23.1;23;23.1;23.…
22.8;22.7;22.6;22.6;22.7;22.7;22.8;22.7;22.8;22.7;22.7;22.7;22.7;22.9;22.7;22.9;22.7;22.8;22.8;22.8;22.8;22.8;22.8;22.9;22.8;22.9;22.8;22.9;22.8;22.8;22.8;22.8;22.8;22.9;22.9;22.9;22.8;22.9;22.9;22.9;22.9;22.9;22.9;22.9;22.9;22.9;22.9;22.9;22.9;23;22.9;22.9;23;23;23;22.9;22.9;23;22.9;23;22.9;23;22.9;23;23;23;23;23;23;23;23;23.1;23.1;23;23.1;23.1;23.1;23.1;23.1;23.1;23;23.1;23.1;23.1;23.1;23.1;23.…
22.7;22.7;22.7;22.8;22.7;22.7;22.7;22.7;22.7;22.8;22.8;22.8;22.7;22.7;22.8;22.7;22.8;22.8;22.8;22.8;22.9;22.8;22.8;22.8;22.8;22.8;22.8;22.9;22.8;22.8;22.9;22.8;22.9;22.9;22.9;22.9;22.8;22.9;22.9;22.9;22.9;22.9;22.9;22.8;22.9;22.9;22.9;22.9;22.9;22.9;22.9;23;22.9;23;22.9;23;22.9;23;23;23;23;22.9;23;23;23;23;23;23;23;23;23;23;23;23.1;23;23;23;23;23;23;23;23.1;23.1;23.1;23.1;23.1;23.1;23.1;23.1;23.1…
22.7;22.7;22.6;22.7;22.7;22.7;22.7;22.7;22.8;22.8;22.7;22.8;22.7;22.7;22.7;22.8;22.8;22.9;22.8;22.8;22.8;22.8;22.9;22.8;22.8;22.8;22.8;22.9;22.8;22.9;22.9;22.9;22.7;22.9;22.9;22.9;22.8;22.9;22.9;22.9;22.9;22.9;22.9;22.9;22.8;22.9;22.8;22.9;22.9;22.9;22.9;23;23;23;22.9;23;22.9;23;22.9;23;23;23;23;22.9;23;23;23;23;23;23;23;23;23.1;23.1;23;23.1;23.1;23.1;23.1;23;23.1;23;23.1;23.1;23.1;23;23.1;23.1;2…
22.7;22.7;22.7;22.7;22.7;22.7;22.8;22.7;22.8;22.8;22.8;22.8;22.7;22.8;22.7;22.8;22.8;22.8;22.8;22.8;22.8;22.8;22.7;22.8;22.8;22.8;22.8;22.8;22.9;22.9;22.9;22.9;22.9;22.9;22.9;22.9;22.9;22.9;22.9;22.9;22.9;22.9;22.9;22.8;22.9;22.8;22.9;22.9;23;22.9;23;23;23;23;23;23;23;23;23;22.9;23;23;23;23;23;23;23;23;23;23;23;23;23;23.1;23;23;23.1;23;23;23;23;23.1;23.1;23.1;23.1;23.1;23.1;23.1;23.1;23.2;23.1;23…
22.7;22.7;22.7;22.7;22.8;22.7;22.8;22.7;22.7;22.8;22.8;22.8;22.8;22.8;22.8;22.8;22.8;22.8;22.8;22.8;22.8;22.8;22.8;22.8;22.8;22.8;22.8;22.9;22.9;22.9;22.8;22.9;22.9;22.8;22.9;22.9;22.9;22.9;22.9;22.9;22.9;22.9;22.9;22.9;22.9;22.8;22.9;22.9;22.9;22.9;23;23;22.9;23;22.9;23;22.9;23;23;22.9;23;23;22.9;23;23;23;23;23;23;23;23;23;23;23.1;23.1;23.1;23.1;23.1;23;23;23;23.1;23.1;23.1;23;23.1;23.1;23.1;23.…
22.7;22.8;22.7;22.7;22.8;22.7;22.7;22.7;22.7;22.7;22.7;22.8;22.8;22.8;22.8;22.8;22.8;22.8;22.8;22.8;22.8;22.8;22.7;22.8;22.8;22.8;22.8;22.9;22.8;22.9;22.9;22.9;22.9;22.9;22.9;22.9;22.9;22.9;22.9;22.9;22.9;22.9;22.9;22.9;22.9;22.9;22.9;22.9;22.9;23;22.9;23;23;23;22.9;23;23;23;23;23;23;22.9;23;22.9;23;23;22.9;23;23;23;23;23;23;23.1;23.1;23.1;23.1;23.1;23.1;23;23.1;23.1;23.1;23.1;23.1;23.1;23.1;23.1…
22.7;22.7;22.7;22.7;22.7;22.6;22.7;22.7;22.7;22.8;22.8;22.8;22.8;22.8;22.8;22.8;22.8;22.8;22.8;22.8;22.8;22.7;22.8;22.8;22.8;22.8;22.8;22.9;22.9;22.9;22.9;23;22.9;23;22.9;22.9;22.9;22.8;22.9;22.9;22.9;22.9;22.9;22.8;22.9;22.8;22.9;22.9;22.9;22.9;22.9;22.9;23;23;23;22.9;23;23;23;23;23;22.9;22.9;22.9;22.9;23;22.9;23;23;23;23;23.1;23;23.1;23.1;23.1;23.1;23;23.1;23;23;23.1;23.1;23.1;23.1;23.1;23.1;23…
22.8;22.7;22.7;22.7;22.7;22.7;22.7;22.7;22.8;22.8;22.7;22.8;22.8;22.8;22.8;22.8;22.8;22.8;22.8;22.9;22.8;22.9;22.9;22.8;22.8;22.8;22.8;22.9;22.8;22.9;22.9;22.9;22.9;22.9;22.9;22.8;22.9;22.9;22.9;22.9;22.9;22.9;22.9;22.9;22.9;22.9;22.8;22.9;22.9;22.9;22.9;22.9;22.9;22.9;22.9;22.9;23;23;23;23;22.9;23;22.9;22.9;22.9;23;22.9;23;23;23;23;23.1;23;23.1;23.1;23.1;23.1;23.1;23;23;23.1;23.1;23.1;23;23;23.1…
22.7;22.7;22.7;22.9;22.6;22.7;22.7;22.7;22.8;22.8;22.8;22.8;22.8;22.8;22.8;22.8;22.8;22.8;22.8;22.8;22.8;22.8;22.9;22.8;22.8;22.8;22.9;22.9;22.9;22.9;22.9;22.9;22.9;22.9;22.8;22.8;22.9;22.9;22.9;22.9;22.9;22.8;22.9;22.9;22.9;23;22.9;22.9;22.9;22.9;22.9;22.9;23;22.9;23;23;23;23;23;23;23;23;23;22.9;22.9;23;22.9;22.9;23;23;23;23;23;23.1;23.1;23.1;23.1;23.1;23.1;23.1;23;23;23;23;23.1;23.1;23.1;23.1;2…
22.7;22.7;22.7;22.7;22.7;22.7;22.7;22.8;22.7;22.8;22.8;22.8;22.8;22.8;22.8;22.8;22.8;22.8;22.8;22.8;22.8;22.8;22.9;22.8;22.9;22.9;22.8;22.8;22.9;22.9;23;22.9;22.8;22.9;22.9;22.9;22.9;22.9;22.9;22.9;22.9;22.9;22.9;22.8;22.9;22.9;22.9;22.9;22.9;22.9;22.9;22.9;22.9;22.9;23;22.9;23;23;22.9;23;23;23;23;23;22.9;22.9;23;23;23;22.9;23;23;23;23.1;23;23.1;23.1;23.1;23.1;23.1;23;23.1;23.1;23;23.1;23.1;23.2;…
22.7;22.8;22.8;22.7;22.7;22.7;22.7;22.7;22.7;22.8;22.8;22.7;22.8;22.8;22.8;22.8;22.8;22.8;22.8;22.8;22.8;22.8;22.8;22.8;22.8;22.9;22.8;22.9;22.9;22.9;22.9;22.9;22.9;22.9;22.9;22.9;22.9;22.9;22.9;22.9;22.9;22.9;22.9;22.9;22.9;22.9;22.9;22.9;23;22.9;22.9;22.9;22.9;22.9;23;22.9;23;23;23;23;23;23;23;23;23;23;23;22.9;23;23;23;23.1;23.1;23.1;23.1;23.1;23.1;23;23;23.1;23.1;23.1;23.1;23.1;23.1;23.1;23.1;…
22.8;22.7;22.7;22.7;22.8;22.7;22.7;22.9;22.8;22.7;22.7;22.8;22.7;22.8;22.8;22.8;22.8;22.8;22.8;22.8;22.8;22.8;22.8;22.8;22.9;22.8;22.8;22.9;22.8;22.8;22.9;22.9;22.9;22.8;22.9;22.8;22.9;22.9;22.8;22.9;22.9;22.9;22.9;22.9;22.9;22.9;22.9;22.8;22.9;23;22.9;23;22.9;22.9;22.9;23;23;23;23;23;23;23;23;23;22.9;23;23;23;23;23;23;23.1;23;23.1;23.1;23.1;23;23.1;23.1;23;23;23.1;23.1;23.1;23.1;23;23.1;23.1;23.…
22.8;22.8;22.8;22.7;22.7;22.7;22.7;22.8;22.7;22.8;22.8;22.8;22.8;22.8;22.8;22.8;22.8;22.8;22.8;22.8;22.8;22.8;22.8;22.8;22.9;22.9;22.9;22.9;22.9;22.9;22.9;22.9;22.8;22.9;22.9;22.8;22.9;22.9;22.8;22.9;22.9;22.9;22.9;22.9;22.9;22.9;22.9;22.9;23;22.9;23;22.9;23;23;23;22.9;23;23;23;23;23;23;23;23;22.9;22.9;23;22.9;22.9;23;22.9;23;23.1;23;23.1;23.1;23.1;23.1;23.1;23.1;23;23;23;23.1;23.1;23.1;23.1;23.1…
22.8;22.7;22.7;22.7;22.7;22.7;22.7;22.8;22.7;22.8;22.8;22.8;22.8;22.7;22.8;22.8;22.8;22.8;22.8;22.8;22.8;22.8;22.8;22.8;22.9;22.9;22.8;22.9;22.8;22.8;22.9;22.9;22.8;22.9;22.9;22.9;22.9;22.9;22.9;22.8;22.9;22.9;22.9;22.9;22.9;22.9;22.9;22.9;22.9;22.9;22.9;23;23;22.9;22.9;22.9;23;23;23;22.9;22.8;23;23;23;23;23;23;22.9;23;22.9;23.1;23.1;23.1;23.1;23.1;23.1;23.1;23.1;23.1;23;23;23.1;23.1;23.1;23.1;23…
22.7;22.8;22.7;22.7;22.8;22.7;22.8;22.8;22.8;22.8;22.8;22.8;22.8;22.8;22.8;22.8;22.8;22.8;22.8;22.8;22.8;22.8;22.8;22.9;22.9;22.9;22.9;22.8;22.9;22.9;22.9;22.9;22.8;22.9;22.9;22.8;22.9;22.9;22.9;22.9;22.9;22.9;22.9;22.9;22.9;22.9;22.9;22.9;22.9;22.9;22.9;22.9;22.9;23;23;23;22.9;23;23;23;23;23;23;22.9;23;22.9;22.9;22.9;22.9;22.9;23;23.1;23.1;23;23.1;23.1;23;23.1;23.1;23;23.1;23.1;23.1;23;23.1;23.1…
22.7;22.7;22.8;22.7;22.8;22.8;22.7;22.7;22.8;22.8;22.8;22.8;22.8;22.8;22.8;22.9;22.8;22.8;22.8;22.8;22.8;22.8;22.8;22.8;22.9;22.8;22.8;22.9;22.9;22.9;22.9;22.9;22.9;22.9;22.9;22.9;22.9;22.8;22.9;22.9;22.9;22.8;22.9;22.9;22.9;22.9;22.9;22.9;22.9;22.9;22.9;23;23;23;23;23;23;23;23;23;23;23;23;23;23;23;23;22.9;22.9;23;23;23;23.1;23;23.1;23.1;23;23.1;23.1;23.1;23.1;23.1;23.1;23.1;23.1;23.1;23.1;23.1;2…
22.8;22.7;22.7;22.7;22.7;22.7;22.8;22.8;22.7;22.8;22.8;22.8;22.8;22.8;22.8;22.8;22.9;22.9;22.8;22.8;22.8;22.8;22.8;22.8;22.9;22.9;22.9;22.8;22.8;22.9;23;22.9;22.9;22.9;22.9;22.9;22.9;22.9;22.9;22.8;22.9;22.9;22.9;22.8;22.8;22.9;22.9;22.9;22.9;22.9;23;22.9;22.9;23;23;23;23;23;23;23;23.1;22.9;23;23;22.9;23;23;22.9;22.9;23;22.9;23;23;23.1;23.1;23;23.1;23.1;23.1;23;23.1;23.1;23.1;23.1;23.1;23.1;23.1;…
22.7;22.8;22.7;22.7;22.7;22.7;22.8;22.7;22.8;22.8;22.9;22.8;22.8;22.8;22.8;22.8;22.8;22.9;22.8;22.8;22.8;22.8;22.9;22.8;22.9;22.8;22.9;22.8;22.8;22.9;22.9;22.9;22.9;22.9;23;22.9;22.8;22.9;22.8;22.9;22.9;22.9;22.9;22.9;22.9;22.9;22.9;22.9;23;22.9;22.9;22.9;22.9;23;23;23;23;23;23;23;23.1;22.9;23;22.9;23;23;22.9;22.9;23;23;23;23;23;23;23.1;23;23;23;23.1;23;23;23.1;23.1;23.1;23.1;23.1;23.1;23.1;23.1;…
22.7;22.8;22.8;22.7;22.8;22.7;22.7;22.8;22.8;22.8;22.8;22.8;22.9;22.9;22.8;22.8;22.8;22.8;22.8;22.8;22.8;22.8;22.8;22.8;22.8;22.8;22.9;22.9;22.8;22.9;23;22.9;22.9;22.9;23;22.9;22.9;23;22.9;22.9;22.9;22.9;22.9;23;22.9;22.9;22.9;22.9;22.9;22.9;22.9;22.8;22.9;22.9;23;23;23;23;23.1;23;23;22.9;23;22.9;23;23;23;22.9;23;23;23;23;23;23;23.1;23;23.1;23.1;23;23;23.1;23.1;23.1;23.1;23.1;23.1;23.1;23.1;23.2;…
22.8;22.7;22.7;22.8;22.7;22.8;22.8;22.7;22.8;22.8;22.8;22.8;22.9;22.9;22.8;22.9;22.8;22.8;22.8;22.8;22.7;22.8;22.8;22.8;22.8;22.8;22.9;22.8;22.8;22.9;22.9;23;22.9;23;22.9;22.9;22.9;22.9;22.9;22.8;22.9;22.9;22.9;22.9;22.9;22.8;22.9;22.9;22.9;22.9;23;22.9;22.9;23;22.9;23;22.9;23;23;23;23;23;23;23;23;23;23;22.9;23;23;22.9;23;23;23;23.1;23;23.1;23;23.1;23;23.1;23;23.1;23.1;23.1;23.1;23.1;23.1;23.1;23…
22.8;22.8;22.8;22.8;22.7;22.8;22.8;22.8;22.8;22.8;22.8;22.8;22.9;22.8;22.8;22.8;22.8;22.8;22.8;22.9;22.7;22.8;22.9;22.8;22.9;22.9;22.8;22.8;22.8;22.8;22.9;22.9;22.9;22.9;22.9;22.9;22.9;22.9;22.9;22.9;22.9;23;22.9;22.8;22.9;22.9;22.9;22.9;23;23;22.9;22.9;23;23;23;22.9;23;23;23;23;23;23.1;23;23;23;23;22.9;23;22.9;22.9;23;23;23;23;23.1;23.1;23.1;23;23.1;23.1;23.1;23;23.1;23.1;23.1;23.1;23.1;23.1;23.…
22.8;22.8;22.8;22.7;22.8;22.8;22.8;22.8;22.8;22.7;22.8;22.8;22.9;22.8;22.8;22.8;22.8;22.9;22.8;22.8;22.8;22.9;22.9;22.9;22.9;22.9;22.8;22.8;22.9;22.8;22.9;23;22.9;22.9;22.9;22.8;23;22.9;22.9;22.9;22.9;22.9;22.9;22.9;22.9;22.9;23;22.9;23;22.9;23;23;23;23;23;23;23;23;23.1;23;23.1;23;23;23;23;23;22.9;22.9;23;22.9;23.1;23.1;23;23.1;23;23;23;23;23;23;23.1;23.1;23.2;23.1;23.1;23.1;23.1;23.2;23.2;23.2;2…
22.8;22.8;22.7;22.8;22.8;22.7;22.8;22.8;22.8;22.8;22.8;22.8;22.8;22.8;22.8;22.8;22.8;22.8;22.9;22.8;22.8;22.8;22.8;22.9;22.9;22.8;22.8;22.9;22.9;22.9;23;23;22.9;22.9;22.9;22.9;22.9;22.9;22.9;22.9;22.9;22.9;22.9;22.9;22.9;22.9;22.9;22.9;23;22.9;23;22.9;23;23;22.9;23;23;23;23.1;23;23.1;23;23;23;23;23;22.9;23;22.9;23;23;23.1;23.1;23;23;23;23.1;23.1;23.1;23;23.1;23.1;23.1;23.1;23.1;23.2;23.2;23.2;23.…
22.8;22.9;22.8;22.8;22.8;22.7;22.7;22.8;22.8;22.8;22.8;22.8;22.8;22.8;22.8;22.8;22.8;22.8;22.8;22.9;22.8;22.8;22.8;22.8;22.9;22.8;22.8;22.8;22.9;22.8;22.9;22.9;22.9;22.8;23;22.9;22.9;22.9;22.9;22.9;22.8;22.9;22.9;22.9;22.9;22.9;22.9;22.9;22.9;22.9;23;22.9;23;22.9;23;23;23;23.1;23;23.1;23.1;23.1;23;23;23;23;23;22.9;23;22.9;23;23;23;23.1;23.1;23;23;23.1;23;23;23;23.1;23.2;23.1;23.1;23.1;23.2;23.2;2…
22.8;22.8;22.7;22.8;22.8;22.8;22.8;22.8;22.8;22.8;22.8;22.8;22.8;22.9;22.8;22.9;22.8;22.8;22.8;22.8;22.9;22.8;22.8;22.8;22.8;22.9;22.8;22.9;22.8;22.9;22.9;22.9;22.9;22.9;22.9;22.9;22.9;23;22.9;22.9;22.9;22.9;22.9;22.9;22.9;23;22.9;22.9;22.9;22.9;22.9;22.9;23;23;23;23;23;23;23;23;23;23;23;23;22.9;23;22.9;23;22.9;23;23;23;23.1;23;23.1;23.1;23;23;23;23.1;23.1;23.1;23.1;23.1;23.1;22.9;23.1;23.2;23.2;…
22.8;22.8;22.8;22.8;22.8;22.8;22.7;22.8;22.8;22.8;22.8;22.9;22.8;22.8;22.9;22.9;22.8;22.8;22.8;22.8;22.8;22.8;22.9;22.8;22.8;22.9;22.8;22.9;22.9;23;22.9;22.9;22.9;22.9;22.9;22.9;22.9;22.9;22.9;22.9;22.9;22.9;22.9;22.8;22.9;22.9;22.9;22.9;23;22.9;22.9;22.9;23;22.9;23;23;23;23;23;23.1;23;23;23.1;23;23;23;23;23;23;23;23;23;23;23;23.1;23;23;22.9;23;23;23;23.1;23;23.1;23;23.1;23.1;23.2;23.2;23.2;23.2;…
22.9;22.8;22.8;22.7;22.8;22.8;22.8;22.8;22.8;22.9;22.9;22.8;22.8;22.8;22.8;22.8;22.8;22.8;22.8;22.8;22.8;22.8;22.9;22.8;22.8;22.9;22.9;22.9;22.8;22.9;23;23;22.9;22.9;22.9;22.9;22.9;22.9;22.9;22.9;22.9;22.9;22.9;22.9;22.9;22.9;22.9;22.9;22.9;22.9;22.9;22.9;22.9;23;23;23;23;23;23;23;23.1;23;23;23;22.9;23;23;23;23;22.9;23;23;23;23;23;23.1;23.1;23;22.9;23;23;23;23;23;23.1;23.1;23.1;23.2;23.2;23.2;23.…
22.8;22.8;22.8;22.8;22.7;22.8;22.8;22.8;22.9;22.8;22.8;22.8;22.9;22.9;22.8;22.8;22.8;22.8;22.8;22.8;22.8;22.8;22.8;22.8;22.9;22.8;22.8;22.9;22.9;22.9;22.9;22.9;22.9;22.9;22.9;22.9;22.9;22.9;22.9;22.9;22.9;22.9;22.9;22.9;22.8;23;23;22.9;22.9;22.9;22.9;22.9;23;23;23;23;23;23;23;23;23;23;23;23;22.9;23;22.9;23;23;23;23;23.1;23;23;23;23.1;23.1;23;23;23;23;23;23;23;23.1;23;23.1;23.1;23.1;23.2;23.1;23.2…
22.9;22.8;22.8;22.7;22.8;22.8;22.8;22.8;22.8;22.8;22.8;22.8;22.8;22.8;22.8;22.8;22.9;22.8;22.8;22.9;22.8;22.8;22.9;22.8;22.9;22.9;22.8;22.9;22.9;22.9;22.9;22.9;22.9;22.9;22.9;23;22.9;22.9;22.9;22.9;22.9;22.9;22.9;22.9;22.8;22.9;22.9;22.9;23;22.9;23;22.9;22.9;23.1;23;23;23;23;23;23;23;23;23.1;23;22.9;22.9;23;23;23;23;23;23;23;23;23.1;23.1;23;23;23;23;23;23;23;23;23.1;23.1;23.2;23.1;23.2;23.2;23.2;…
22.8;22.9;22.8;22.8;22.8;22.8;22.8;22.9;22.8;22.9;22.8;22.9;22.8;22.8;22.8;22.8;22.9;22.9;22.8;22.9;22.8;22.8;22.8;22.9;22.9;22.9;22.8;22.9;22.9;22.8;22.9;22.9;22.9;22.9;22.8;22.9;22.9;22.9;22.9;22.9;22.9;22.9;22.9;22.9;22.9;22.8;23;22.9;23;22.9;22.9;22.9;23;23;22.9;23;23;23;23;23;23;23;23;23;23;23;23;23;23;23;23;23;23;23;23;23;23.1;23.1;23;23;23;23;23;23;23;23;23.1;23.2;23.2;23.2;23.2;23.2;23.2;…
22.9;22.8;22.8;22.8;22.8;22.7;22.8;22.8;22.8;22.8;22.8;22.8;22.8;22.8;22.9;22.8;22.9;22.9;22.9;22.9;22.8;22.9;22.7;22.8;22.9;22.9;22.8;22.9;22.9;22.9;22.9;22.9;22.8;22.8;22.9;22.9;22.9;23;22.9;22.9;22.9;22.9;22.9;22.9;22.9;22.9;22.9;22.9;22.9;22.9;22.9;22.9;23;22.9;22.9;23;23;23;23;23;23;23;23;22.9;23;23;22.9;22.9;23;23;23;23;23;23.1;23.1;23;23;23;23;23;23;23;23;23;23;23;23.1;23.2;23.2;23.2;23.2;…
22.8;22.8;22.8;22.8;22.8;22.8;22.8;22.8;22.8;22.9;22.8;22.8;22.7;22.8;22.8;22.9;22.9;22.9;22.8;22.9;22.8;22.9;22.8;22.9;22.9;22.8;22.8;22.9;22.9;22.9;22.9;22.9;22.9;22.9;22.9;22.9;22.9;22.9;22.9;22.9;23;22.8;22.9;22.9;22.9;22.9;22.9;22.9;22.9;22.9;22.9;22.9;23;23;23;22.9;23;23;23;23;23;23;23;22.9;23;23;23;23;22.9;23;23;23;23;23;23;23.1;23.1;23;23.1;23;23.1;23;23;23;22.9;23;23;23.1;23.2;23.2;23.2;…
22.8;22.8;22.8;22.8;22.8;22.7;22.8;22.8;22.9;22.8;22.9;22.8;22.8;22.8;22.8;22.8;22.8;22.8;22.8;22.9;22.8;22.8;22.9;22.8;22.8;22.9;22.9;22.9;22.9;22.9;22.9;22.9;22.9;22.9;23;22.9;22.9;22.9;22.9;22.9;22.9;22.9;22.9;22.9;22.9;22.8;22.9;22.9;22.9;22.9;22.9;22.9;23;23;23;23;23;23;23;23;23;23;23;22.9;22.9;23;23;22.9;23;23;23;23;23;23;23;23;23.1;23;23;23;23;23;23;22.9;23;23;23;23.1;23;23.2;23.1;23.2;23.…
22.8;22.8;22.9;22.8;22.8;22.8;22.8;22.8;22.8;22.8;22.8;22.8;22.9;22.9;22.8;22.8;22.8;22.8;22.8;22.8;22.8;22.9;22.9;22.8;22.9;22.9;22.9;22.8;22.9;22.9;22.9;22.9;22.9;22.9;22.9;22.9;22.9;22.9;22.9;22.9;22.9;22.9;22.9;22.9;22.9;22.9;22.9;22.8;22.9;22.9;22.9;22.9;22.9;23;22.9;23;23;23;23;23;23;23;23;23;22.9;22.9;23;22.8;23;23;23;23;23;23;22.9;23;23.1;23;23;23;23;23;23;23;23;22.9;23;23;23.1;23.2;23.2;…
22.9;22.8;22.8;22.8;22.8;22.8;22.8;22.8;22.8;22.8;22.8;22.9;22.8;22.8;22.8;22.8;22.9;22.9;22.9;22.8;22.9;22.8;22.8;22.9;22.9;22.9;22.9;22.8;22.9;22.8;23;22.9;22.8;23;22.9;22.9;22.9;22.9;22.9;22.9;22.9;22.9;22.9;22.9;22.9;22.9;22.8;22.8;22.9;22.9;22.9;22.9;23;22.9;23;22.9;23;23;23;23;23;23;23;22.9;23;22.9;22.9;23;23;23;23;23;23;23;23.1;23;23.1;23.1;23.1;23.1;23.1;23;23;23;23;22.9;23.1;23;23;23.2;2…
22.8;22.8;22.8;22.8;22.7;22.8;22.8;22.8;22.8;22.8;22.8;22.9;22.8;22.8;22.8;22.8;22.8;22.8;22.8;22.9;22.9;22.9;22.9;22.9;22.9;22.8;22.9;22.9;22.8;22.9;22.9;22.9;23;22.9;22.9;22.9;22.9;22.9;22.9;22.9;22.8;22.9;22.9;22.9;22.9;22.9;22.8;22.9;22.8;22.9;22.9;22.9;22.9;22.9;22.9;23;22.9;23;23;23;23;22.9;22.9;23;23;23;22.9;22.9;23;23;23;23.1;22.9;23;23.1;22.9;23;23.1;23;23;23;23;23;23;23;22.9;23;23;23;23…
22.9;22.8;22.8;22.8;22.8;22.7;22.8;22.8;22.8;22.8;22.8;22.8;22.8;22.8;22.8;22.8;22.9;22.9;22.8;22.9;22.9;22.9;22.9;22.9;22.9;22.9;22.8;22.9;22.8;22.9;22.9;22.9;22.9;22.8;22.9;22.9;22.9;22.9;22.9;22.9;22.9;22.9;22.9;22.9;22.9;22.9;22.9;22.8;22.9;22.9;22.9;22.9;22.9;22.9;22.9;22.9;23;23;23;23;22.9;22.9;23;23;22.9;22.9;22.9;22.9;23;23;22.9;23;23;23;23.1;23;23;23;23;23.1;23.1;23;23;23;23;23;23;23;23;…
22.9;22.8;22.8;22.8;22.8;22.8;22.8;22.6;22.8;22.8;22.8;22.8;22.8;22.9;22.8;22.8;22.8;22.8;22.9;22.9;22.9;22.9;22.9;22.9;22.8;22.9;22.8;22.9;22.9;22.9;22.9;22.9;22.9;22.9;22.9;22.9;22.9;22.9;22.9;22.9;22.9;22.8;22.9;22.8;22.9;22.9;22.9;22.8;22.9;22.9;22.9;22.9;22.9;22.9;22.9;22.9;23;23;23;23;23;23;23;22.9;22.9;22.9;22.9;22.9;23;23;23;23;23;23;23;23;23;23.1;23;23;23;23;23.1;23;23;23;23;23;23;23.1;2…
22.9;22.8;22.8;22.8;22.8;22.8;22.8;22.8;22.8;22.8;22.9;22.8;22.8;22.8;22.8;22.8;22.8;22.8;22.8;22.9;22.9;22.8;22.8;22.9;22.9;22.9;22.8;22.9;22.9;22.8;22.8;22.9;22.8;23;23;22.9;22.9;22.8;22.9;22.9;22.9;22.9;22.9;22.9;22.9;22.9;22.9;22.9;22.9;22.9;23;22.9;22.9;23;22.9;23;22.9;23;23;23;22.9;22.9;23;22.9;22.9;22.9;22.9;22.9;23;23;23;23;23;23;23;23;23;23.1;23.1;23;23;23;23;23.1;23;23;23;23;23;23;23;23…
22.8;22.8;22.8;22.8;22.8;22.8;22.7;22.7;22.8;22.8;22.8;22.9;22.8;22.8;22.8;22.8;22.8;22.8;22.9;22.7;22.8;22.7;22.9;22.9;22.9;22.9;22.8;22.8;22.8;22.9;22.9;22.9;22.9;22.9;22.9;22.9;22.9;22.9;22.8;22.8;22.9;22.9;22.9;22.9;22.9;22.8;22.9;22.9;22.9;22.9;22.9;23;22.9;23;22.9;23;23;23;23;23;22.9;22.9;23;22.9;22.9;23;22.9;22.9;22.9;23;23;23;23;23;23;23;23;23;23;23.1;23.1;23;23.1;23;23.1;23;23;23;23;23;2…
22.9;22.8;22.8;22.8;22.7;22.8;22.7;22.8;22.8;22.8;22.9;22.8;22.8;22.8;22.8;22.8;22.8;22.8;22.8;22.9;22.8;22.8;22.8;22.8;22.8;22.9;22.8;22.8;22.9;22.9;22.9;22.9;22.9;22.9;22.9;22.9;22.9;22.9;22.8;22.9;22.9;22.9;22.9;22.8;22.9;22.9;22.9;22.9;22.9;22.9;22.9;22.9;23;23;23;23;23.1;23;23;22.9;23;22.9;23;23;22.9;22.9;22.9;23;23;23;23;23;23;23;23;23;23;23.1;23;23.1;23;23.1;23.1;23.1;23.1;23;23;23;23;23;2…
22.8;22.8;22.8;22.8;22.8;22.8;22.7;22.8;22.9;22.9;22.8;22.8;22.8;22.9;22.9;22.8;22.8;22.9;22.8;22.8;22.8;22.8;22.8;22.8;22.9;22.9;22.8;22.9;22.8;22.9;22.9;22.9;22.8;22.8;22.9;22.8;22.8;22.8;22.8;22.9;22.9;22.9;22.9;22.9;22.9;22.9;22.9;22.9;22.9;22.9;22.9;22.9;22.9;23;22.9;23;23;23;23;23;23;23;22.9;23;22.9;22.9;22.9;23;23;23;23;23;23;23;23;23;23;23.1;23;23.1;23;23;23.1;23.1;23.1;23;23;23;23;23;23;…
22.8;22.8;22.8;22.8;22.8;22.8;22.8;22.7;22.8;22.8;22.8;22.8;22.8;22.9;22.8;22.8;22.9;22.8;22.8;22.8;22.8;22.8;22.8;22.9;22.9;22.9;22.9;22.9;22.9;22.9;22.9;22.9;22.9;22.9;22.9;22.8;22.8;22.9;22.9;22.8;22.9;22.9;22.9;22.9;22.9;22.9;22.9;22.9;22.9;22.9;22.9;22.9;22.9;22.9;22.9;22.9;23;23;23;23;23;23;23;22.9;23;22.9;22.9;22.9;23;23;23;23;23;23;23;23;23.1;23;23;23.1;23.1;23.1;23.1;23;23.1;23;23.1;23;2…
22.9;22.8;22.8;22.8;22.8;22.7;22.8;22.9;22.8;22.8;22.8;22.8;22.8;22.9;22.9;22.8;22.8;22.8;22.8;22.8;22.8;22.8;22.9;22.8;22.9;22.9;22.8;22.9;22.9;23;22.9;22.9;22.9;22.9;22.8;22.9;22.8;22.9;22.8;22.8;22.9;22.9;22.9;22.9;22.9;22.9;22.9;22.9;22.9;22.9;22.9;23;22.9;23;23;23;23;23;23;23;23;23;23;23;23;23;22.9;23;23;23;23;23;23;23;23;23.1;23;23;23;23;23;23.1;23.1;23.1;23;23;23;23;23.1;23.1;23;23;23;23;2…
23;22.8;22.8;22.8;22.8;22.8;22.8;22.8;22.8;22.8;22.9;22.8;22.8;22.8;22.9;22.9;22.8;22.8;22.9;22.9;22.9;22.8;22.8;22.8;22.9;22.9;22.8;23;22.9;22.9;22.9;22.9;23;22.9;22.9;22.8;22.8;22.8;22.8;22.9;22.8;22.9;22.9;22.9;22.9;22.9;23;22.9;22.9;23;23;22.9;22.9;23;23;23;23;23.1;23;23;23;23;23;23;23;23;23;22.9;23;23;23;23;23;23;23;23;23.1;23;23;23;23;23;23;23.1;23;23;23;23.1;23;23.1;23.1;23.1;23;23;23;23;2…
23;22.9;22.8;22.9;22.8;22.8;22.9;22.7;22.7;22.8;22.8;22.8;22.8;22.8;22.9;22.8;22.9;22.7;22.8;22.8;22.8;22.8;22.9;22.8;22.8;22.9;22.9;22.9;22.8;22.9;22.8;22.9;22.9;22.9;22.9;22.9;22.9;22.9;22.8;22.9;22.9;22.9;23;22.9;22.9;22.9;22.9;22.9;23;23;23;22.9;23;22.9;22.9;23;23;23;23;23;23;23;23;23;23;23;23;23;23;23;23;23;23;23;23;23;23;23;23;23;23;23;23.1;23;23;23;23.1;23.1;23.1;23.1;23.1;23;23;22.9;23;23…
22.8;22.8;22.9;22.8;22.8;22.8;22.8;22.9;22.8;22.8;22.8;22.8;22.9;22.9;22.8;22.9;22.9;22.8;22.9;22.8;22.9;22.8;22.9;22.8;22.9;22.9;22.8;22.8;22.8;22.9;22.9;22.8;22.9;22.9;22.9;22.9;22.9;22.9;22.9;22.9;22.9;22.8;22.9;22.9;22.9;23;22.9;22.9;23;22.9;23;22.9;22.9;22.9;23;23;22.9;22.9;23;23;23;23;22.9;23;23;23;23;23;23;23;23;23;23;23;23;23;23.1;23;23;23;23.1;23.1;23;23.1;23;23.1;23.1;23.1;23.1;23.1;23.…
22.9;22.9;22.9;22.8;22.8;22.8;22.8;22.8;22.8;22.9;22.8;22.9;22.9;22.8;22.8;22.8;22.9;22.8;22.8;22.8;22.8;22.9;22.9;22.8;22.9;22.8;22.9;22.9;22.9;22.9;22.9;22.9;22.9;22.9;22.9;22.9;22.9;22.9;22.9;22.9;22.9;22.9;22.9;22.9;22.9;22.9;22.9;23;23;22.9;23;23;22.9;22.9;23;22.9;23;23;23;23;23;23;23;23;23;23;23;23;23;23;23;23;23.1;23;23.1;23;23;23;23;23.1;23;23.1;23.1;23;23;23.1;23;23.1;23.1;23.1;23;23;23.…
22.9;22.9;22.8;22.8;22.8;22.8;22.8;22.9;22.8;22.8;22.9;22.8;22.8;22.9;22.8;22.8;22.8;22.8;22.9;22.8;22.9;22.8;22.9;22.9;22.9;22.9;22.9;22.8;22.9;22.8;22.9;22.9;22.9;22.9;22.9;22.9;22.8;22.9;22.9;22.9;22.9;22.9;22.9;22.9;22.9;22.9;22.9;22.9;23;22.8;23;23;23;22.9;23;22.9;23;23;23;23;22.9;23;23;23;22.9;23;23;23;23;23.1;23;23;23;23;23;23;23;23.1;23;23;23;23;23.1;23.1;23;23.1;23;23;23.1;23.1;23.1;23;2…
22.9;22.8;22.8;22.8;22.7;22.8;22.8;22.8;22.8;22.8;22.8;22.8;22.9;22.9;22.8;22.9;22.8;22.9;22.9;22.8;22.9;23;22.8;22.8;22.9;22.9;22.8;22.9;22.9;22.9;22.9;22.9;22.9;22.9;23;22.9;22.9;22.9;22.9;22.9;22.9;22.9;22.9;22.9;22.9;23;23;22.8;22.9;22.9;23;23;23;23;23;22.9;23;23;23;23;22.9;23;23;23;23;23;23;23;23;23;23;23;23;23;23;23;23.1;23.1;23.1;23.1;23;23;23.1;23.1;23;23;23.1;23.1;23.1;23.1;23.1;23.1;23.…
22.8;22.8;22.8;22.8;22.8;22.8;22.8;22.8;22.8;22.8;22.8;22.8;22.8;22.9;22.9;23;22.8;22.9;22.8;22.8;22.8;22.9;22.9;22.9;22.9;22.9;22.8;22.9;22.9;22.9;23;22.9;22.9;22.9;22.9;22.9;22.9;22.9;22.9;22.9;22.9;22.9;22.9;22.9;22.9;23;22.9;22.9;22.9;22.9;22.9;23;23;23;23;22.9;23;23;23.1;23;23;23;22.9;23;23;23;22.9;23;22.9;23;23.1;23;23;23;23.1;23.1;23.1;23.1;23.1;23.1;23.1;23.1;23.1;23.1;23;23.1;23;23;23.1;…
22.8;22.8;22.8;22.8;22.8;22.8;22.7;22.7;22.8;22.8;22.8;22.8;22.8;22.8;22.9;22.8;22.8;22.9;22.8;22.9;22.8;22.8;22.9;22.9;22.9;22.9;22.9;22.9;22.9;22.9;22.9;22.9;23;22.9;22.9;22.9;23;22.9;22.9;22.9;22.9;22.9;22.9;22.9;22.9;22.9;22.9;22.9;22.9;22.9;22.9;23;23;23;23;23;23;23;23;23;23;23;23;22.9;22.9;22.9;22.9;23;22.9;23;23;23;23;23;23;23;23.1;23.1;23.1;23.1;23.1;23.1;23.1;23.1;23;23;23.1;23.1;23;23;2…
22.8;22.8;22.8;22.9;22.8;22.8;22.8;22.8;22.9;22.9;22.8;22.9;22.8;22.8;22.9;22.8;22.8;22.9;22.8;22.8;22.9;22.8;22.9;22.8;22.9;22.9;22.9;22.9;22.9;22.9;22.9;22.9;22.9;22.9;22.9;22.9;22.9;22.9;22.9;22.9;22.9;22.9;22.9;22.9;22.9;22.9;22.9;22.9;22.9;22.9;22.9;23;23;23;23;23;23;23;23.1;23;23;23;23;23;23;22.9;23;22.9;22.9;22.9;22.9;23.1;23;23.1;23;23;23.1;23.1;23.1;23.1;23;23;23;23.1;23;23;23.1;23;23;23…
23;22.9;22.8;22.8;22.8;22.9;22.9;22.8;22.9;22.9;22.8;22.9;22.8;22.8;22.8;22.8;22.8;22.8;22.8;22.9;22.9;22.8;22.9;22.9;22.9;22.9;22.9;23;22.9;22.9;22.9;22.9;22.9;22.9;22.9;22.9;22.9;23;22.9;22.9;22.9;22.9;22.9;22.9;22.9;22.9;22.9;22.9;23;23;22.9;23;23;23;22.9;23;23;23.1;23;23;23;23;23;23;22.9;22.9;22.9;22.9;23;23;23;23.1;23;23.1;23.1;23.1;23.1;23.1;23.1;23.1;23.1;23.1;23.1;23.1;23.1;23;23;23;23;23…
23;22.8;22.8;22.8;22.8;22.8;22.8;22.9;22.8;23;22.9;22.9;22.9;22.8;22.8;22.8;22.8;22.9;22.8;22.8;22.9;22.9;22.9;22.9;22.9;22.9;22.9;22.9;22.9;22.9;22.9;22.9;22.9;23;22.9;22.9;22.9;22.9;22.9;22.9;22.9;22.9;22.9;22.9;22.9;22.9;22.9;22.9;22.9;23;23;22.9;23;22.9;22.9;23;23;23;23.1;23;23;23;23;22.9;22.9;23;22.9;22.9;22.9;23;23;23.1;23.1;23.1;23;23.1;23.1;23.1;23.1;23.1;23.1;23;23.1;23.1;22.9;23.1;23.1;…
23;22.8;22.8;22.9;22.9;22.7;22.9;22.8;22.8;22.9;22.9;22.8;22.9;22.8;22.8;22.8;22.8;22.8;22.8;22.8;22.8;22.8;22.9;22.9;22.9;22.9;22.9;22.9;22.9;23;22.9;22.9;23;23;23;22.9;22.9;22.9;22.9;22.9;22.9;22.9;22.9;22.9;22.9;23;22.9;22.9;23;23;22.9;22.8;22.9;23;23;23;23.1;23;23;23.1;23;23;23;23;23;23;22.9;22.9;23;23.1;23;23;23.1;23;23.1;23.1;23;23;23;23.1;23.1;23.1;23;23.1;23.1;23.1;23.1;23.1;23.1;23.1;23;…
22.9;22.8;22.9;22.9;22.8;22.9;22.9;22.8;22.8;22.9;22.9;22.9;22.8;22.8;22.8;22.8;22.8;22.8;22.9;22.9;22.9;22.8;22.8;22.9;22.9;22.9;22.9;22.9;23;22.9;22.9;22.9;22.9;22.9;22.9;22.9;22.9;22.9;22.9;22.9;22.9;22.9;22.9;22.9;22.9;22.9;22.9;22.8;23;22.9;23;23;22.9;23;23;22.9;23;23.1;23.1;23.1;22.9;23;22.9;23;23;23;22.9;23;23;22.9;23;23;23.1;23.1;23.1;23.1;23.1;23.1;23;23.1;23;23.1;23.1;23.1;23;23.1;23.1;…
22.9;22.8;22.8;22.9;22.8;22.8;23;22.9;22.9;22.9;22.9;22.9;22.8;22.8;22.8;22.8;22.9;22.9;22.9;22.9;22.8;22.9;22.9;22.9;22.9;22.9;22.9;22.9;22.9;22.9;22.9;22.9;22.9;22.9;22.9;22.9;22.9;23;22.9;22.9;22.9;22.9;22.9;22.9;22.9;22.9;22.9;22.9;23;22.8;23;23;23;23;23;23;23;23.1;23;23.1;22.9;23;23;23;23;22.9;22.9;23;23;23;23.1;23;23;23.1;23;23;23;23;23.1;23;23.1;23.1;23.1;23.1;23.1;23.1;23.1;23.1;23.1;23.1…
22.9;22.9;22.9;22.8;22.9;22.8;22.9;22.9;22.8;22.8;22.9;22.8;22.9;22.8;22.9;22.8;22.9;22.9;22.9;22.9;22.8;22.9;22.8;22.9;22.9;22.9;22.8;22.9;22.9;22.9;22.9;22.8;22.9;22.9;22.9;22.8;22.8;22.9;22.9;22.9;22.9;22.9;22.9;22.9;22.9;22.9;22.9;22.9;22.9;22.9;22.9;23;22.9;23;23;23;23;23;23;23;23;22.9;23;22.9;22.9;23;23;23;23;23;23;23;23.1;23;23;23;23.1;23.1;23;23;23;23;23;23;23.1;23.1;23.1;23.1;23.1;23.1;2…
23;22.9;22.9;22.9;22.8;22.8;22.8;22.8;22.8;22.9;22.8;22.9;22.8;22.9;22.9;22.9;22.9;22.8;22.8;22.8;22.9;22.8;22.9;22.8;22.9;22.9;22.8;22.9;22.9;22.8;22.9;22.9;22.9;22.9;22.9;22.9;22.8;22.9;22.9;22.9;22.8;22.8;22.9;22.9;22.9;22.9;22.9;22.9;22.9;22.9;23;22.9;22.9;22.9;23;23;22.9;23;23;23;23;23;23;22.9;23;23;23;22.9;23;23;23;23.1;23;23;23.1;23;23.1;23;23;23.1;23;23;23.1;23;23.1;23.1;23.1;23.1;23.1;23…
23;22.9;22.8;22.8;22.9;22.8;22.8;22.9;22.8;22.8;22.9;22.8;22.9;22.9;22.9;22.8;22.8;22.8;22.8;22.8;22.8;22.9;22.9;22.9;22.8;22.9;22.9;22.8;22.8;22.9;22.8;22.9;22.9;22.9;22.9;22.9;22.8;22.8;22.8;22.8;22.8;22.9;22.9;22.9;22.9;22.9;22.9;22.9;22.9;22.9;22.9;22.9;22.9;22.9;22.9;23;23;23;23;23;23;22.9;22.9;22.9;23;23;23;22.9;23;23;23;23;23;23;23;23;23.1;23.1;23;23.1;23;23.1;23;23;23;23.1;23.1;23.1;23.1;…
22.9;22.9;22.8;22.8;22.8;22.8;22.8;22.8;22.8;22.8;22.9;22.8;22.9;22.9;22.7;22.9;22.8;22.8;22.8;22.8;22.8;22.9;22.9;22.8;22.8;22.9;22.8;22.8;22.8;22.9;22.8;23;23;22.9;22.9;22.8;22.9;22.8;22.9;22.7;22.7;22.9;22.8;22.9;22.9;22.9;22.9;22.9;22.9;22.9;22.9;22.9;22.9;22.9;22.9;22.9;23;23;22.9;23;23;23;23;22.9;22.9;23;22.9;22.9;23;22.9;23;23.1;23;23;23;23;23.1;23.1;23.1;23;23.1;23.1;23.1;23;23;23.1;23.1;…
22.9;22.8;22.8;22.8;22.8;22.8;22.8;22.8;22.8;22.8;22.9;22.8;22.9;22.8;22.8;22.8;22.9;22.8;22.8;22.8;22.8;22.9;22.9;22.9;22.9;22.9;22.9;22.8;22.8;22.9;22.9;22.8;22.9;22.9;22.9;22.9;22.9;22.9;22.8;22.9;22.8;22.9;22.9;22.9;22.9;22.9;22.9;22.9;22.9;23;22.9;22.9;23;22.9;22.9;22.9;23;23;23;23;23;23;23;22.9;23;23;22.9;23;23;23;23;23;23;23;23;23.1;23;23.1;23;23;23.1;23;23.1;23.1;23.1;23.1;23.1;23.1;23.1;…
22.9;22.9;22.8;22.8;22.8;22.8;22.8;22.8;22.8;22.8;22.8;22.8;22.8;22.8;22.8;22.8;22.8;22.8;22.8;22.8;22.9;22.9;22.9;22.9;22.9;22.9;22.8;22.8;22.9;22.9;22.9;22.9;22.9;23;22.9;22.8;22.9;22.8;22.9;22.9;22.9;22.9;22.9;22.9;22.9;22.9;22.9;22.8;22.9;23;22.9;22.9;22.9;23;22.9;23;23;23;23;23;23;23;23;22.9;23;23;23;23;23;22.9;23;23;23;23;23;23;23.1;23;23;23.1;23.1;23;23.1;23.1;23;23.1;23.1;23.1;23.1;23.1;2…
22.9;22.9;22.8;22.8;22.8;22.8;22.8;22.8;22.8;22.8;22.8;22.9;22.8;22.8;22.9;22.9;22.8;22.8;22.8;22.9;22.8;22.9;22.9;22.9;22.8;22.8;22.8;22.9;22.8;22.9;22.9;22.9;22.9;23;22.9;22.8;22.9;22.8;22.9;22.9;22.9;22.9;22.9;22.9;22.9;22.9;22.8;22.8;22.9;23;23;23;23;22.9;23;22.9;23;23;23;23;22.9;23;23;23;23;23;23;22.9;22.9;23;23;23;23;23;23;23;23.1;23;23;23;23;23;23.1;23.1;23.1;23.1;23.2;23.1;23.1;23.1;23.1;…
22.9;22.8;22.8;22.8;22.8;22.8;22.9;22.8;22.8;22.8;22.8;22.8;22.8;22.8;22.8;22.8;22.8;22.9;22.8;22.8;22.9;22.9;22.8;22.9;22.9;22.9;22.8;22.9;22.8;22.9;22.9;22.9;22.9;22.9;22.8;23;22.9;23;22.8;22.9;22.9;22.9;22.8;22.8;22.9;22.9;22.9;22.9;22.9;22.9;22.9;22.9;23;23;23;22.9;23;23;23;23;22.9;23;22.9;23;22.9;23;23;23;23;23;23;23;23;23;23;23;23.1;23;23.1;23.1;23.1;23;23.1;23.2;23.1;23.1;23.1;23.1;23.1;23…
22.9;22.9;22.8;22.8;22.8;22.7;22.7;22.8;22.8;22.8;22.9;22.9;22.9;22.8;22.9;22.8;22.9;22.8;22.8;22.8;22.9;22.9;22.9;22.8;22.8;22.8;22.9;22.9;22.9;22.9;22.9;22.9;22.9;22.9;22.9;22.9;22.9;22.8;22.8;22.9;22.9;22.8;22.9;22.8;22.8;22.9;22.9;22.9;22.9;22.9;22.9;23;22.9;22.9;22.9;22.9;22.9;23;23;23;23;23;23;23;23;23;23;22.9;23;22.9;22.9;23;23;23;23.1;23;23.1;23.1;23.1;23.1;23.1;23;23.1;23;23.1;23.1;23.1;…
22.9;22.8;22.8;22.9;22.8;22.8;22.8;22.8;22.8;22.8;22.8;22.8;22.9;22.9;22.8;22.8;22.9;22.8;22.9;22.9;22.9;22.8;22.9;22.8;22.9;22.9;22.8;22.9;22.9;22.9;22.9;22.9;22.9;22.9;23;22.9;22.8;22.9;22.9;22.9;22.9;22.9;22.8;22.9;22.8;22.9;22.9;22.9;22.9;22.9;22.9;22.9;22.9;23;23;23;22.9;22.9;23;23;23;23;23;23;22.9;23;22.9;22.9;22.9;23;22.9;23;23;23;23;23;23.1;23.1;23.1;23.1;23.1;23;23.1;23.1;23;23.1;23.1;23…
22.9;22.8;22.8;22.8;22.8;22.8;22.9;22.7;22.8;22.8;22.8;22.9;22.8;22.8;22.8;22.8;22.9;22.8;22.8;22.8;22.8;22.9;22.9;22.9;22.9;22.8;22.8;22.9;22.9;22.9;22.9;22.9;22.9;22.9;22.9;22.9;22.9;22.9;22.9;22.8;22.9;22.9;22.8;22.8;22.8;22.9;22.9;22.8;22.8;22.9;22.9;22.9;22.9;22.9;23;23;23;23;23;23;23;23;23;22.9;23;22.9;23;22.9;23;22.9;23;23;23;23;23;23;23;23.1;23.1;23.1;23;23.1;23.1;23.1;23.1;23.1;23.1;23.1…
22.9;22.8;22.7;22.8;22.8;22.8;22.8;22.8;22.7;22.8;22.8;22.8;22.8;22.8;22.8;22.9;22.8;22.9;22.8;22.7;22.8;22.9;22.9;22.9;22.8;22.9;22.8;22.8;22.9;22.9;22.9;22.9;22.9;22.9;22.9;22.9;22.9;22.8;22.9;22.9;22.9;22.9;22.8;22.8;22.8;22.8;22.8;22.8;22.8;22.9;22.9;22.9;22.9;22.9;22.9;23;23;23;23;23;23;23;22.9;23;22.9;22.9;22.9;22.9;23;23;23;23;23;23;23;23;23.1;23;23;23.1;23;23;23.1;23.1;23.1;23.1;23.1;23.1…
22.8;22.8;22.8;22.8;22.8;22.8;22.8;22.8;22.8;22.8;22.8;22.8;22.8;22.8;22.8;22.8;22.8;22.9;22.9;22.9;22.7;22.8;22.9;22.9;22.9;22.8;22.8;22.9;22.9;22.9;22.9;22.9;22.9;22.9;22.9;22.9;22.9;22.8;22.8;22.9;22.9;22.9;22.9;22.8;22.9;22.8;22.8;22.8;22.8;23;22.9;22.9;22.9;23;22.9;23;23;23;23;23;23;22.9;23;23;22.9;22.9;22.9;23;22.9;23;23;23;23;23.1;23;23;23;23;23;23;23;23.1;23.1;23;23.1;23.1;23.1;23.1;23.1;…
22.7;22.8;22.8;22.9;22.8;22.7;22.8;22.7;22.8;22.8;22.8;22.8;22.9;22.7;22.8;22.8;22.8;22.8;22.7;22.9;22.8;22.9;22.9;22.9;22.8;22.8;22.9;22.9;22.8;22.8;22.9;22.8;22.9;22.9;22.9;22.9;22.8;22.9;22.9;22.9;22.9;22.8;22.8;22.8;22.8;22.9;22.9;22.8;22.8;22.8;22.9;22.8;23;22.9;22.9;22.9;23;23;23;22.9;22.9;23;23;23;23;22.9;22.9;22.8;23;23;22.9;23;23.1;23;23;23;23.1;23;23.1;23;23.1;23.1;23.1;23.1;23.1;23.1;2…
22.9;22.8;22.8;22.8;22.7;22.8;22.8;22.8;22.8;22.8;22.8;22.8;22.7;22.7;22.8;22.8;22.8;22.8;22.9;22.7;22.8;22.8;22.8;22.8;22.8;22.8;22.9;22.8;22.8;22.8;22.9;22.8;22.9;22.9;22.9;22.9;22.9;22.9;22.9;22.8;22.9;22.8;22.9;22.8;22.9;22.9;22.9;22.9;22.8;22.9;22.9;22.9;22.8;22.9;22.8;22.9;23;23;22.9;23;22.9;23;22.9;22.9;22.9;22.9;22.9;22.9;23;23;23;23;23;23;23;23;23;23.1;23.1;23.1;23;23.1;23.1;23.1;23.1;23…
22.8;22.8;22.8;22.8;22.7;22.7;22.8;22.8;22.8;22.9;22.8;22.8;22.7;23;22.7;22.8;22.8;22.9;22.8;22.8;22.8;22.9;22.8;22.8;22.9;22.9;22.8;22.8;22.8;22.8;22.9;22.8;22.9;22.9;22.9;22.9;22.9;22.9;22.9;22.9;22.9;22.8;22.8;22.8;22.9;22.9;22.8;22.9;22.9;22.9;22.9;22.8;22.9;22.9;23;22.9;23;23;23;22.9;22.9;22.9;22.9;22.9;22.9;23;22.9;22.9;23;23;22.9;23.1;23;23;23;23;23;23.1;23;23.1;23;23;23;23.1;23.1;23.1;23.…
22.8;22.8;22.8;22.8;22.7;22.8;22.7;22.7;22.8;22.9;22.7;22.8;22.8;22.7;22.8;22.8;22.9;22.9;22.8;22.8;22.8;22.8;22.8;22.8;22.9;22.9;22.8;22.8;22.8;22.8;22.8;22.9;22.8;22.8;23;22.9;22.9;22.9;22.9;22.9;22.9;22.8;22.8;22.8;22.9;22.9;22.9;22.9;22.9;22.9;22.9;22.9;22.8;23;23;22.9;22.9;23;22.9;23;22.9;22.9;23;22.9;22.9;22.9;23;22.9;23;23;23;23;23;23;23;23;23;23;23;23;23;23.1;23.1;23.1;23;23.1;23.1;23.1;2…
22.7;22.8;22.8;22.8;22.7;22.7;22.7;22.9;22.8;22.8;22.7;22.7;22.8;22.8;22.7;22.8;22.9;22.8;22.8;22.8;22.8;22.8;22.8;23;22.9;22.8;22.8;22.9;22.8;22.8;22.8;22.9;22.9;22.9;22.9;22.9;22.8;22.9;22.9;22.9;22.9;22.8;22.8;22.8;22.8;22.9;22.9;22.9;22.8;22.9;22.9;22.9;22.9;22.8;22.9;22.9;23;23;23;23;22.9;22.9;22.9;22.9;22.9;23;22.9;23;23;22.9;23;23;23;23;23;23;23;23;23;23;23;23;23.1;23;23;23.1;23;23.1;23.1;…
22.7;22.7;22.7;22.8;22.7;22.7;22.8;22.8;22.8;22.8;22.8;22.8;22.8;22.9;22.8;22.7;22.8;22.8;22.8;22.8;22.8;22.8;22.9;22.7;22.9;22.8;22.8;22.8;22.8;22.8;22.8;22.9;22.8;22.8;22.9;22.8;22.9;22.9;22.8;22.8;22.9;22.8;22.8;22.8;22.8;22.8;22.9;22.8;22.9;22.9;22.8;22.9;22.9;22.9;22.9;22.9;23;23;23;23;22.9;22.9;22.9;23;22.9;22.9;22.9;22.9;22.9;22.9;22.9;23;23.1;23;23;23;23;23;23;23;23;23;23.1;23.1;23;23;23;…
22.8;22.8;22.8;22.8;22.7;22.8;22.8;22.8;22.8;22.8;22.7;22.8;22.7;22.9;22.7;22.8;22.7;22.7;22.8;22.8;22.8;22.8;22.7;22.7;22.8;22.8;22.9;22.9;22.8;22.8;22.8;22.9;22.9;22.8;22.9;22.9;22.8;22.9;22.9;22.9;22.8;22.8;22.8;22.8;22.8;22.8;22.8;22.9;22.9;22.8;22.9;22.9;22.9;22.9;22.9;22.9;23;23;22.9;22.9;23;23;22.9;23;22.9;22.9;22.9;22.9;22.9;22.9;22.9;22.9;23;23;23;23;23;23;23;23;23;23;23;23.1;23;23.1;23;…
22.8;22.7;22.8;22.8;22.7;22.7;22.8;22.8;22.8;22.8;22.8;22.7;22.8;22.7;22.7;22.8;22.8;22.8;22.8;22.8;22.8;22.7;22.8;22.8;22.8;22.8;22.8;22.8;22.8;22.8;22.9;22.8;22.9;22.8;22.9;22.8;22.9;22.8;22.8;22.9;22.9;22.8;22.8;22.8;22.9;22.8;22.8;22.8;22.8;22.9;23;22.9;23;23;22.8;22.9;22.9;23;23;22.9;22.9;22.9;22.9;22.9;22.9;22.9;22.9;22.9;23;22.9;22.9;22.9;23;23;23;23;23;23;23;23;23;23;23;23.1;23;23;23.1;23…
22.9;22.7;22.8;22.8;22.8;22.8;22.7;22.7;22.8;22.8;22.9;22.8;22.8;22.8;22.7;22.8;22.8;22.9;22.8;22.8;22.8;22.8;22.9;22.7;22.8;22.7;22.8;22.8;22.8;22.8;22.9;22.8;22.8;22.8;22.8;22.9;22.9;22.9;22.8;22.8;22.9;22.8;22.9;22.8;22.8;22.9;22.9;22.9;22.9;22.9;22.9;23;22.9;23;22.9;22.9;22.9;23;23;23;22.9;22.9;23;22.9;22.9;22.9;22.9;23;22.9;23;23;22.9;23;23;23;23;23;23;23;23;23.1;23;23.1;23.1;23;23.1;23.1;23…
22.9;22.8;22.8;22.8;22.8;22.8;22.7;22.8;22.7;22.8;22.8;22.8;22.8;22.7;22.7;22.8;22.8;22.8;22.9;22.8;22.8;22.9;22.8;22.8;22.8;22.8;22.8;22.8;22.9;22.9;22.9;22.8;22.9;22.9;22.9;22.8;22.9;22.8;22.8;22.9;22.8;22.8;22.8;22.8;22.9;22.9;22.9;22.8;22.9;22.9;22.9;22.9;22.9;22.9;22.9;22.9;23;23;23;22.9;23;22.9;22.9;22.9;23;22.9;22.9;22.9;23;22.9;22.9;23;23;23;23;23;23;23;23;23;23;23;23;23.1;23;23.1;23.1;23…
22.9;22.8;22.8;22.8;22.8;22.8;22.8;22.8;22.7;22.8;22.8;22.8;22.8;22.8;22.8;22.8;22.8;22.8;22.8;22.7;22.8;22.8;22.9;22.8;22.8;22.9;22.8;22.9;22.8;22.8;22.9;22.9;22.8;22.9;22.8;22.8;22.8;22.8;22.8;22.8;22.9;22.9;22.8;22.9;22.9;22.9;22.9;22.9;22.9;22.9;22.9;22.8;22.9;22.9;22.9;22.9;23;22.9;22.9;23;22.9;22.9;23;22.8;22.9;23;22.9;22.9;22.9;23;22.9;23;23;23;23;23;23.1;23;23;23.1;23;23.1;23.1;23;23;23.1…
22.8;22.8;22.8;22.8;22.8;22.8;22.8;22.8;22.8;22.8;22.8;22.8;22.8;22.8;22.8;22.8;22.8;22.8;22.8;22.8;22.8;22.8;22.9;22.9;22.8;22.8;22.8;22.8;22.9;22.9;22.9;22.9;22.9;22.9;22.8;22.8;22.8;22.9;22.8;22.8;22.8;22.8;22.9;22.8;22.8;22.9;22.8;22.9;22.9;22.8;22.9;22.9;23;22.9;22.9;22.9;22.9;22.9;22.9;23;23;23;23;22.9;23;22.9;22.9;22.9;22.9;23;22.9;23;23;23;23;23;23;23;23.1;23.1;23;23;23;23;23.1;23.1;23.1;…
22.8;22.8;22.8;22.8;22.8;22.8;22.8;22.8;22.8;22.7;22.8;22.8;22.8;22.8;22.9;22.8;22.9;22.8;22.9;22.8;22.8;22.7;22.8;22.8;22.8;22.8;22.8;22.8;22.8;22.9;22.9;22.9;22.8;22.9;22.8;22.8;22.9;22.9;22.9;22.9;22.9;22.9;22.8;22.8;22.9;22.8;22.9;22.9;22.9;22.8;22.8;22.8;22.9;22.8;22.9;22.9;22.9;23;23;22.9;23;23;23;23;23;23;23;22.9;22.9;23;22.9;23;23;23;23;23;23;23;23;23.1;23;23;23;23.1;23.1;23.1;23;23.1;23.…
22.8;22.8;22.8;22.8;22.8;22.8;22.8;22.8;22.8;22.8;22.8;22.8;22.8;22.8;22.8;22.8;22.8;22.8;22.9;22.8;22.8;22.8;22.7;22.8;22.8;22.8;22.8;22.8;22.9;22.8;22.9;22.9;22.9;22.9;22.8;22.8;22.9;22.8;22.9;22.8;22.8;22.8;22.8;22.9;22.8;22.8;22.8;22.9;22.8;22.9;22.8;22.8;22.9;23;23;22.9;22.9;22.9;22.9;23;23;22.9;23;23;23;22.9;22.9;22.9;22.9;22.9;22.9;22.9;23;23;23;23.1;23;23;23.1;23.1;23.1;23;23;23;23;23.1;2…
22.9;22.8;22.8;22.8;22.8;22.8;22.8;22.8;22.7;22.8;22.8;22.8;22.8;22.8;22.8;22.7;22.7;22.8;22.8;22.8;22.8;22.8;22.8;22.8;22.8;22.8;22.8;22.8;22.8;22.8;22.8;22.9;22.9;22.9;22.8;22.8;22.8;22.8;22.8;22.9;22.9;22.9;22.8;22.8;22.8;22.8;22.8;22.9;22.9;22.8;22.8;22.8;22.8;22.9;22.9;22.9;22.9;22.9;22.9;23;22.9;23;23;22.9;22.9;22.9;22.9;22.9;22.9;22.9;23;22.9;23;23;23;23;23;23;23;23;23;23;23.1;23;23;23.1;2…
22.8;22.8;22.7;22.8;22.8;22.7;22.7;22.7;22.7;22.8;22.8;22.8;22.9;22.7;22.9;22.7;22.8;22.9;22.8;22.8;22.8;22.7;22.8;22.8;22.8;22.8;22.8;22.8;22.8;22.8;22.9;22.8;22.8;22.9;22.8;22.8;22.9;22.8;22.9;22.9;22.9;22.8;22.8;22.8;22.9;22.8;22.8;22.8;22.8;22.9;22.8;22.8;22.8;22.9;22.9;22.9;23;22.9;22.9;23;23;22.9;22.9;23;22.8;23;22.9;22.9;22.9;22.9;23;23;23;23;23;23;23;23;23;23;23;23;23;23.1;23;23;23.1;23.1…
22.7;22.7;22.7;22.8;22.7;22.8;22.7;22.8;22.8;22.8;22.8;22.7;22.7;22.8;22.8;22.8;22.8;22.9;22.8;22.8;22.8;22.7;22.8;22.8;22.8;22.7;22.8;22.8;22.8;22.8;22.8;22.8;22.8;22.8;22.8;22.9;22.8;22.8;22.8;22.8;22.8;22.8;22.9;22.8;22.9;22.8;22.8;22.8;22.8;22.8;22.9;22.9;22.9;22.9;22.8;22.9;23;23;23;23;22.9;22.9;22.9;23;22.9;22.8;22.9;22.8;22.9;22.9;22.9;22.9;23;23.1;23;23;23.1;23;23.1;23.1;23.1;23;23;23.1;2…
23;22.8;22.8;22.8;22.8;22.7;22.8;22.7;22.7;22.8;22.7;22.8;22.8;22.9;22.8;22.8;22.8;22.8;22.8;22.8;22.8;22.8;22.8;22.9;22.8;22.8;22.7;22.7;22.8;22.8;22.8;22.8;22.8;22.8;22.9;22.9;22.8;22.8;22.7;22.8;22.9;22.8;22.8;22.8;22.8;22.9;22.9;22.8;22.8;22.8;22.8;22.9;22.9;22.9;22.9;22.9;23;23;22.9;22.9;22.9;22.9;23;22.9;22.9;22.9;22.9;22.9;22.9;22.9;22.9;23;22.9;23.1;22.9;23.1;23;23.1;23.1;23;23;23;23.1;23…
22.9;22.8;22.8;22.8;22.7;22.7;22.7;22.7;22.7;22.7;22.9;22.8;22.9;22.8;22.7;22.8;22.8;22.8;23;22.8;22.8;22.8;22.8;22.7;22.8;22.8;22.8;22.8;22.8;22.8;22.8;22.8;22.8;22.9;22.8;22.8;22.9;22.8;22.8;22.8;22.8;22.9;22.9;22.9;22.9;22.8;22.8;22.8;22.9;22.9;22.9;22.9;22.9;22.9;22.9;22.9;23;22.9;22.9;23;22.9;22.9;23;22.9;22.9;22.9;22.9;22.9;22.9;22.9;22.9;22.9;23;23;22.9;23;23;23;23;23;23;23;23;23.1;23;23.1…
22.8;22.7;22.8;22.8;22.7;22.7;22.7;22.7;22.7;22.7;22.8;22.8;22.8;22.8;22.8;22.8;22.8;22.8;22.8;22.7;22.8;22.8;22.8;22.8;22.8;22.8;22.8;22.8;22.8;22.7;22.8;22.8;22.8;22.8;22.8;22.8;22.9;22.8;22.9;22.8;22.8;22.9;22.8;22.8;22.8;22.9;22.9;22.9;22.8;22.9;23;22.9;22.9;22.9;22.9;22.8;22.9;22.9;22.9;23;23;22.9;23;22.9;22.9;22.9;22.9;22.9;23;22.9;22.9;22.9;23;23.1;23;23;23;22.9;23;23;23;23;23.1;23.1;23.1;…
22.8;22.8;22.7;22.8;22.8;22.7;22.7;22.7;22.7;22.7;22.7;22.7;22.8;22.8;22.8;22.8;22.8;22.8;22.9;22.8;22.8;22.8;22.8;22.8;22.8;22.8;22.7;22.8;22.8;22.7;22.8;23;22.9;22.8;22.9;22.8;22.8;22.8;22.8;22.8;22.8;22.8;22.9;22.8;22.8;22.8;22.9;22.8;22.8;22.8;22.8;22.9;22.8;22.8;22.9;22.9;22.9;22.9;23;22.9;23;22.9;23;23;22.9;22.9;22.9;22.9;22.9;22.8;22.9;22.9;23.1;23;23;22.9;23;23;23;23;23;22.9;23;23.1;23.1;…
22.8;22.8;22.8;22.8;22.7;22.7;22.7;22.7;22.7;22.7;22.7;22.7;22.8;22.8;22.8;22.8;22.8;22.8;22.8;22.7;22.7;22.9;22.9;22.8;22.8;22.8;22.8;22.8;22.7;22.8;22.8;22.8;22.8;22.8;22.8;22.8;22.8;22.8;22.8;22.9;22.8;22.8;22.8;22.8;22.8;22.8;22.9;22.8;22.9;22.9;22.8;22.8;22.9;22.8;22.9;22.9;22.9;22.9;22.9;23;22.9;22.9;22.9;22.9;22.9;22.9;22.9;22.9;22.9;22.9;22.9;23;23;23;23;23;23;23;23;23;23;23;23.1;23.1;23;…
22.8;22.8;22.8;22.8;22.8;22.7;22.7;22.7;22.7;22.7;22.8;22.8;22.8;22.7;22.8;22.8;22.7;22.7;22.8;22.7;22.8;22.8;22.8;22.8;22.8;22.8;22.7;22.8;22.8;22.8;22.8;22.7;22.8;22.7;22.8;22.8;22.8;22.8;22.8;22.8;22.8;22.8;22.8;22.8;22.9;22.8;22.9;22.9;22.8;22.9;22.9;22.8;22.8;22.9;22.9;22.9;22.9;23;22.9;22.9;22.9;22.9;22.9;22.9;22.9;22.9;22.9;22.9;22.9;22.9;22.9;23;23;23;23;23;23;23;23;23;23;23;23;23.1;23;23…
22.8;22.7;22.8;22.8;22.8;22.7;22.7;22.7;22.7;22.8;22.8;22.8;22.7;22.8;22.8;22.8;22.8;22.8;22.7;22.9;22.7;22.9;22.8;22.8;22.8;22.8;22.7;22.7;22.7;22.9;22.9;22.8;22.8;22.8;22.8;22.8;22.8;22.8;22.8;22.8;22.8;22.8;22.8;22.7;22.7;22.8;22.8;22.8;22.8;22.8;22.8;22.8;22.8;22.9;22.9;22.9;22.9;22.9;22.9;23;22.9;22.9;22.9;22.9;22.9;22.9;22.9;22.8;22.9;22.9;22.9;22.9;23;23;23;23;23;23;23;23;23;23;23;23.1;23;…
22.8;22.8;22.7;22.8;22.7;22.7;22.7;22.7;22.7;22.8;22.8;22.8;22.8;22.8;22.8;22.7;22.8;22.8;22.7;22.9;22.9;22.9;22.8;22.8;22.8;22.8;22.8;22.7;22.8;22.8;22.7;22.8;22.7;22.8;22.9;22.8;22.8;22.8;22.8;22.8;22.8;22.8;22.8;22.8;22.9;22.8;22.9;22.8;22.7;22.8;22.9;22.8;22.9;22.9;22.9;22.9;23;23;22.9;22.9;22.9;22.9;22.9;22.9;22.9;22.9;22.9;22.9;22.9;22.9;22.9;22.9;23;23;22.9;23;23;23;23;22.9;23;23;23;23;23;…
22.8;22.7;22.7;22.7;22.7;22.8;22.7;22.7;22.7;22.8;22.8;22.7;22.8;22.7;22.7;22.7;22.8;22.7;22.7;22.7;22.8;22.9;22.8;22.9;22.7;22.8;22.7;22.8;22.8;22.7;22.8;22.7;22.7;22.9;22.9;22.8;22.9;22.8;22.8;22.8;22.8;22.7;22.7;22.9;22.9;22.8;22.8;22.8;22.8;22.9;22.8;22.9;22.8;22.8;22.8;22.9;22.9;22.9;22.9;22.9;22.9;22.9;22.9;22.9;22.9;22.9;22.9;22.9;22.8;22.9;22.9;22.9;23.2;22.9;23;23;23;23;23;23;23;22.9;23;…
22.7;22.7;22.8;22.7;22.7;22.6;22.8;22.8;22.7;22.8;22.7;22.8;22.8;22.7;22.7;22.8;22.7;22.9;22.8;22.8;22.9;22.8;22.8;22.9;22.9;22.8;22.8;22.7;22.8;22.7;22.8;22.9;22.7;22.9;22.9;22.8;22.9;22.8;22.8;22.8;22.9;22.9;22.9;22.8;22.8;22.8;22.8;22.8;22.8;22.9;22.9;22.9;22.9;22.9;22.9;22.8;22.9;22.9;22.9;22.9;22.9;22.9;22.9;22.9;22.9;22.8;22.8;22.9;22.9;22.9;22.9;22.9;23.3;23;22.9;23;23;23;23;23;23;22.9;23;…
22.8;22.7;22.7;22.8;22.8;22.8;22.8;22.8;22.8;22.7;22.7;22.7;22.8;22.8;22.8;22.7;22.8;22.8;22.7;22.8;22.8;22.8;22.8;22.7;22.7;22.8;22.8;22.8;22.8;22.8;22.8;22.8;22.8;22.8;22.8;22.8;22.9;22.9;22.9;22.8;22.8;22.8;22.9;22.8;22.8;22.9;22.8;22.7;22.8;22.8;22.8;22.8;22.9;22.9;23;22.9;22.9;22.9;23;22.9;22.9;22.9;22.9;22.9;22.9;22.9;22.9;23;22.9;22.9;22.9;23;23;23;23;23;23;23;23;23;23;22.9;22.9;23;23;23;2…
22.8;22.8;22.7;22.9;22.7;22.7;22.8;22.7;22.7;22.8;22.8;22.7;22.8;22.8;22.8;22.7;22.8;22.8;22.8;22.8;22.8;22.8;22.8;22.8;22.7;22.7;22.8;22.8;22.8;22.8;22.8;22.8;22.8;22.8;22.9;22.8;22.8;22.9;22.8;22.7;22.8;22.7;22.8;22.8;22.8;22.8;22.8;22.8;22.8;22.9;22.9;22.8;22.9;22.9;22.9;22.9;22.9;23;22.9;22.9;23;22.9;22.9;22.9;22.9;22.9;22.9;23;22.9;22.9;22.9;23;23;23;22.9;23;23;23;23;23;23;23;23;23;23.1;23.1…
22.8;22.7;22.8;22.8;22.7;22.7;22.7;22.7;22.7;22.8;22.7;22.8;22.8;22.8;22.8;22.8;22.8;22.8;22.8;22.7;22.7;22.8;22.7;22.8;22.8;22.8;22.7;22.8;22.8;22.8;22.8;22.8;22.8;22.8;22.8;22.8;22.8;22.9;22.8;22.8;22.8;22.8;22.7;22.8;22.8;22.7;22.8;22.8;22.7;22.8;22.7;22.9;22.9;22.8;22.9;22.9;22.8;22.9;23;22.9;22.9;22.9;22.9;22.9;22.9;22.9;22.9;22.9;22.9;22.9;22.9;23;22.9;22.9;22.9;23;23;23;23;22.9;23;22.9;23;…
22.8;22.8;22.8;22.8;22.8;22.7;22.7;22.8;22.8;22.8;22.7;22.7;22.8;22.8;22.7;22.8;22.8;22.8;22.7;22.8;22.7;22.8;22.8;22.8;22.8;22.9;22.8;22.8;22.8;22.8;22.8;22.8;22.8;22.8;22.8;22.7;22.8;22.8;22.7;22.8;22.7;22.8;22.7;22.8;22.8;22.8;22.8;22.8;22.8;22.8;22.9;22.8;22.8;22.9;22.8;22.9;22.9;22.8;22.9;22.9;22.9;22.9;22.9;22.9;22.9;22.9;22.9;22.9;22.9;22.9;22.9;22.9;23;23;23;23;23;23;23;23;23;23;23;23;23;…
22.7;22.7;22.7;22.8;22.8;22.8;22.7;22.7;22.7;22.8;22.8;22.8;22.8;22.7;22.7;22.8;22.8;22.8;22.8;22.8;22.7;22.8;22.8;22.8;22.8;22.8;22.8;22.8;22.8;22.8;22.8;22.8;22.8;22.8;22.8;22.8;22.8;22.8;22.8;22.8;22.8;22.7;22.8;22.8;22.7;22.8;22.8;22.8;22.9;22.9;22.9;22.9;22.8;22.8;22.9;22.9;22.9;22.9;22.9;22.9;22.9;22.9;22.9;22.9;22.9;22.9;22.8;22.9;22.9;22.9;22.9;22.9;22.9;23;22.9;22.9;23;23;23;23;23;23;23;…
22.8;22.8;22.8;22.8;22.7;22.7;22.7;22.8;22.7;22.7;22.7;22.7;22.8;22.8;22.7;22.8;22.7;22.8;22.7;22.8;22.8;22.8;22.8;22.8;22.8;22.8;22.7;22.8;22.7;22.8;22.8;22.8;22.7;22.8;22.8;22.7;22.7;22.8;22.8;22.8;22.7;22.8;22.8;22.8;22.8;22.8;22.9;22.9;22.8;22.8;22.8;22.8;22.8;22.8;22.9;22.8;22.8;22.9;22.9;22.9;22.9;22.9;22.9;22.9;22.9;22.9;22.9;22.9;22.9;22.9;22.9;22.9;22.9;22.9;22.9;23;23;23;23;23;23;23;23;…
22.7;22.7;22.8;22.8;22.7;22.7;22.7;22.7;22.7;22.7;22.7;22.7;22.7;22.8;22.7;22.8;22.8;22.7;22.7;22.7;22.7;22.8;22.8;22.7;22.8;22.8;22.8;22.8;22.7;22.7;22.7;22.8;22.8;22.7;22.8;22.8;22.8;22.8;22.8;22.7;22.8;22.7;22.8;22.8;22.8;22.8;22.8;22.8;22.8;22.8;22.9;22.8;22.9;22.8;22.8;22.9;22.9;22.9;22.9;22.9;22.9;22.9;22.9;22.9;22.9;22.9;22.9;22.9;22.9;22.9;22.9;23;22.9;22.9;23;23;23;23;23;23;23;23;23;23;2…
22.8;22.7;22.8;22.7;22.7;22.7;22.7;22.7;22.7;22.7;22.7;22.7;22.8;22.7;22.6;22.8;22.7;22.8;22.8;22.7;22.7;22.8;22.8;22.8;22.8;22.8;22.7;22.7;22.8;22.7;22.8;22.8;22.8;22.7;22.7;22.7;22.9;22.8;22.8;22.7;22.8;22.7;22.8;22.8;22.8;22.8;22.9;22.8;22.8;22.9;22.9;22.8;22.8;22.8;22.8;22.9;22.9;22.9;22.9;22.9;22.9;22.9;22.9;22.9;22.9;22.9;22.9;22.9;22.9;22.9;22.9;22.9;23;23;23;22.9;23;23;23;23;23;23;23.1;23…
22.7;22.8;22.9;22.7;22.7;22.8;22.7;22.7;22.7;22.7;22.7;22.7;22.7;22.8;22.7;22.7;22.7;22.8;22.7;22.7;22.8;22.8;22.8;22.8;22.8;22.7;22.8;22.7;22.7;22.7;22.7;22.7;22.7;22.8;22.8;22.8;22.8;22.8;22.8;22.7;22.8;22.8;22.8;22.7;22.8;22.9;22.8;22.8;22.8;22.8;22.9;22.8;22.8;22.8;22.8;22.8;22.9;22.9;22.9;23;22.9;22.9;22.9;22.9;22.9;22.9;22.9;22.9;22.9;22.9;23;23;23;23;23.1;23.1;23;23;23;23;23;23;23.1;23.1;2…
22.8;22.7;22.7;22.7;22.7;22.7;22.7;22.7;22.7;22.7;22.7;22.7;22.7;22.9;22.7;22.8;22.7;22.7;22.7;22.8;22.8;22.8;22.7;22.7;22.7;22.7;22.8;22.7;22.7;22.7;22.8;22.8;22.7;22.7;22.8;22.8;22.7;22.7;22.8;22.7;22.7;22.8;22.8;22.8;22.8;22.8;22.8;22.8;22.8;22.8;22.8;22.8;22.8;22.9;22.8;22.9;22.9;22.9;22.9;22.9;22.9;22.9;22.9;22.9;22.9;22.9;22.9;22.9;22.9;22.9;22.9;22.9;23;22.9;23;23;23;23;23;23;23;23;23.1;23…
22.7;22.7;22.7;22.7;22.7;22.7;22.6;22.7;22.8;22.7;22.7;22.7;22.7;22.7;22.9;22.9;22.8;22.7;22.7;22.8;22.7;22.8;22.7;22.7;22.8;22.7;22.8;22.8;22.7;22.6;22.8;22.8;22.8;22.7;22.7;22.7;22.8;22.7;22.8;22.8;22.7;22.8;22.8;22.7;22.8;22.8;22.8;22.8;22.8;22.8;22.8;22.8;22.8;22.8;22.9;22.9;22.9;22.8;22.9;22.9;22.9;22.9;22.9;22.9;22.9;22.9;22.9;22.9;22.9;22.9;22.9;23;23;23;22.9;22.9;23;23;23;23;23;23;23;23;2…
22.7;22.7;22.8;22.7;22.7;22.8;22.7;22.7;22.8;22.7;22.7;22.7;22.7;22.7;22.7;22.8;22.7;22.7;22.7;22.8;22.7;22.8;22.7;22.8;22.8;22.8;22.7;22.7;22.7;22.7;22.7;22.7;22.7;22.7;22.8;22.8;22.7;22.8;22.7;22.7;22.8;22.7;22.7;22.8;22.8;22.8;22.8;22.8;22.8;22.8;22.8;22.8;22.9;22.8;22.9;22.8;22.9;22.9;22.9;22.9;22.9;22.9;22.9;23;22.9;22.9;22.8;22.9;22.8;22.9;22.9;22.9;23;23;23;23;23.1;23;23;23;23;23;23;23;23;…
22.7;22.7;22.7;22.7;22.7;22.7;22.7;22.7;22.7;22.8;22.7;22.7;22.7;22.7;22.7;22.6;22.8;22.8;22.7;22.8;22.7;22.7;22.7;22.7;22.7;22.7;22.6;22.7;22.7;22.7;22.7;22.8;22.8;22.7;22.8;22.7;22.7;22.8;22.8;22.8;22.8;22.7;22.7;22.7;22.8;22.8;22.8;22.8;22.8;22.8;22.8;22.8;22.8;22.8;22.8;22.9;22.9;22.9;22.9;22.9;22.9;22.9;22.9;22.9;22.9;22.9;22.8;22.9;22.8;22.8;22.9;22.9;23;22.9;22.9;23;23;23;23;23;23;22.9;23;…
22.7;22.7;22.7;22.7;22.7;22.7;22.6;22.7;22.6;22.7;22.8;22.7;22.7;22.6;22.7;22.7;22.7;22.8;22.7;22.7;22.7;22.7;22.7;22.7;22.8;22.6;22.7;22.7;22.7;22.7;22.7;22.8;22.7;22.7;22.8;22.7;22.8;22.7;22.8;22.8;22.8;22.8;22.8;22.8;22.8;22.7;22.8;22.7;22.8;22.8;22.8;22.8;22.9;22.8;22.9;22.9;22.9;22.8;22.9;22.9;22.9;22.9;22.9;22.9;22.9;22.9;22.8;22.8;22.9;22.9;22.8;22.9;22.9;22.9;23;23;23;23;23;23;23;23;23;22…
22.7;22.8;22.7;22.8;22.8;22.7;22.7;22.8;22.7;22.7;22.7;22.7;22.7;22.8;22.8;22.8;22.7;22.7;22.7;22.7;22.7;22.7;22.7;22.7;22.7;22.7;22.8;22.8;22.7;22.7;22.8;22.7;22.7;22.7;22.8;22.7;22.8;22.8;22.7;22.8;22.8;22.7;22.7;22.7;22.8;22.8;22.7;22.8;22.8;22.8;22.8;22.8;22.8;22.8;22.8;22.9;22.9;22.8;22.9;22.9;22.9;22.8;22.9;22.9;22.9;22.9;22.9;22.9;22.8;22.9;22.9;22.9;22.9;22.9;23;23;23;23;23;23;23;23;23;23…
22.7;22.8;22.7;22.7;22.7;22.8;22.6;22.7;22.7;22.7;22.7;22.7;22.7;22.7;22.6;22.6;22.5;22.7;22.7;22.6;22.7;22.8;22.7;22.7;22.8;22.7;22.6;22.7;22.7;22.7;22.7;22.7;22.7;22.7;22.8;22.8;22.7;22.8;22.8;22.8;22.8;22.7;22.9;22.8;22.7;22.7;22.8;22.8;22.8;22.8;22.8;22.8;22.9;22.8;22.9;22.9;22.8;22.9;22.9;22.8;22.8;22.9;22.9;22.9;22.9;22.8;22.9;22.9;23;22.9;22.9;23;23;23;22.9;23;23;23;23;23;23;23;23;23;23;23…
22.7;22.7;22.7;22.8;22.7;22.7;22.7;22.7;22.6;22.7;22.7;22.7;22.6;22.8;22.6;22.8;22.7;22.7;22.8;22.7;22.7;22.7;22.7;22.7;22.6;22.6;22.7;22.7;22.7;22.7;22.7;22.7;22.8;22.7;22.8;22.7;22.8;22.7;22.7;22.7;22.7;22.8;22.8;22.7;22.7;22.8;22.8;22.7;22.7;22.8;22.8;22.8;22.8;22.8;22.8;22.8;22.9;22.9;22.9;22.9;22.8;22.8;22.9;22.9;22.7;22.8;22.9;22.9;22.9;22.9;22.9;23;23;23;23;23;23;23;23;23;23;23;23;23;23;23…
22.7;22.7;22.8;22.7;22.6;22.7;22.7;22.7;22.7;22.7;22.7;22.7;22.7;22.7;22.8;22.7;22.7;22.7;22.7;22.7;22.7;22.7;22.7;22.7;22.6;22.6;22.8;22.6;22.7;22.7;22.8;22.7;22.7;22.8;22.7;22.7;22.8;22.8;22.7;22.7;22.8;22.7;22.8;22.7;22.8;22.8;22.7;22.8;22.8;22.8;22.8;22.8;22.8;22.9;22.8;22.9;22.9;22.8;22.8;22.9;22.9;22.9;22.9;23;22.8;22.7;22.9;22.9;22.9;22.9;22.8;23;23;23;23;23;23;23;23;23;23;23;23;23;23;23;2…
22.7;22.7;22.7;22.7;22.6;22.6;22.7;22.7;22.7;22.7;22.7;22.7;22.7;22.8;22.6;22.8;22.7;22.8;22.7;22.8;22.7;22.7;22.8;22.7;22.7;22.7;22.7;22.8;22.7;22.7;22.8;22.7;22.7;22.7;22.8;22.8;22.7;22.8;22.7;22.7;22.7;22.7;22.7;22.8;22.8;22.7;22.7;22.8;22.8;22.9;22.8;22.8;22.8;22.8;22.8;22.8;22.8;22.9;22.9;22.9;22.9;22.9;22.9;22.9;22.8;22.7;22.8;22.8;22.8;22.8;23;23;23;23;22.9;23;23;23;23;23;23;23;23;23;23;23…
22.8;22.7;22.7;22.7;22.6;22.6;22.6;22.7;22.7;22.7;22.7;22.7;22.7;22.7;22.6;22.7;22.8;22.7;22.7;22.8;22.6;22.8;22.7;22.7;22.8;22.8;22.7;22.7;22.7;22.7;22.7;22.7;22.7;22.7;22.7;22.7;22.7;22.7;22.8;22.8;22.7;22.8;22.8;22.7;22.8;22.7;22.7;22.7;22.7;22.7;22.8;22.7;22.8;22.8;22.8;22.8;22.8;22.8;22.9;22.9;22.9;22.8;22.8;22.8;22.9;22.8;22.8;22.8;22.8;22.9;22.9;22.9;23;22.9;23;23;23;23;23;23;23;23;23;23;2…
22.8;22.7;22.8;22.7;22.7;22.6;22.7;22.7;22.7;22.7;22.7;22.7;22.7;22.7;22.8;22.7;22.8;22.8;22.6;22.6;22.7;22.8;22.7;22.7;22.7;22.7;22.7;22.6;22.6;22.6;22.8;22.8;22.7;22.7;22.7;22.7;22.7;22.7;22.7;22.7;22.7;22.7;22.8;22.7;22.8;22.7;22.7;22.7;22.7;22.8;22.7;22.7;22.8;22.8;22.7;22.8;22.8;22.8;22.8;22.9;22.8;22.9;22.9;22.9;22.8;22.8;22.8;22.8;22.8;22.8;22.9;22.9;22.9;22.9;22.9;23;23;23.1;23;23;23;23;2…
22.7;22.7;22.7;22.7;22.7;22.7;22.7;22.7;22.6;22.7;22.7;22.7;22.7;22.7;22.7;22.8;22.8;22.7;22.7;22.8;22.7;22.8;22.7;22.7;22.7;22.7;22.7;22.7;22.7;22.7;22.7;22.7;22.7;22.7;22.7;22.7;22.7;22.8;22.8;22.7;22.8;22.8;22.7;22.7;22.7;22.7;22.7;22.7;22.8;22.8;22.8;22.7;22.7;22.8;22.7;22.8;22.8;22.8;22.8;22.8;22.9;22.8;22.8;22.9;22.8;22.8;22.8;22.8;22.8;22.8;22.9;22.9;22.9;22.9;22.9;23;23;23;23;23;23;23;23;…
22.7;22.7;22.7;22.7;22.7;22.7;22.7;22.6;22.7;22.7;22.7;22.7;22.7;22.7;22.7;22.7;22.7;22.7;22.7;22.7;22.7;22.8;22.7;22.7;22.7;22.7;22.7;22.7;22.6;22.7;22.7;22.8;22.7;22.7;22.8;22.7;22.8;22.7;22.7;22.8;22.7;22.7;22.8;22.8;22.7;22.8;22.7;22.8;22.7;22.8;22.7;22.7;22.7;22.7;22.8;22.7;22.8;22.7;22.8;22.8;22.9;22.8;22.8;22.8;22.8;22.8;22.8;22.8;22.8;22.8;22.9;22.9;22.9;22.9;23;22.9;22.9;23;23;23;23;22.8…
22.7;22.7;22.7;22.7;22.7;22.7;22.7;22.7;22.7;22.7;22.7;22.8;22.7;22.7;22.6;22.7;22.7;22.7;22.7;22.7;22.7;22.7;22.8;22.7;22.7;22.7;22.7;22.7;22.6;22.6;22.7;22.7;22.7;22.7;22.7;22.7;22.7;22.7;22.7;22.8;22.7;22.6;22.8;22.7;22.8;22.7;22.8;22.7;22.7;22.8;22.7;22.7;22.7;22.7;22.8;22.8;22.8;22.8;22.8;22.8;22.8;22.8;22.8;22.8;22.8;22.8;22.8;22.8;22.8;22.9;22.9;22.8;22.9;22.9;22.9;22.9;22.9;23;22.9;23;22.…
22.8;22.7;22.7;22.7;22.7;22.7;22.7;22.7;22.7;22.7;22.8;22.7;22.7;22.7;22.7;22.6;22.7;22.7;22.8;22.7;22.7;22.7;22.7;22.7;22.7;22.7;22.7;22.7;22.7;22.7;22.7;22.7;22.7;22.7;22.8;22.7;22.8;22.8;22.8;22.8;22.7;22.8;22.7;22.8;22.8;22.7;22.7;22.7;22.7;22.6;22.7;22.8;22.8;22.8;22.7;22.8;22.8;22.8;22.8;22.8;22.8;22.9;22.9;22.8;22.8;22.8;22.8;22.9;22.9;22.8;22.9;22.9;22.9;23;22.9;22.9;22.9;22.9;22.9;23;23;…
22.8;22.8;22.7;22.7;22.7;22.7;22.7;22.7;22.7;22.7;22.7;22.7;22.8;22.7;22.7;22.7;22.7;22.7;22.8;22.7;22.7;22.7;22.6;22.7;22.7;22.7;22.6;22.7;22.5;22.7;22.7;22.7;22.7;22.7;22.7;22.8;22.8;22.7;22.7;22.8;22.7;22.7;22.7;22.7;22.7;22.7;22.7;22.7;22.7;22.7;22.8;22.7;22.7;22.7;22.7;22.7;22.8;22.8;22.8;22.9;22.9;22.8;22.8;22.8;22.8;22.8;22.8;22.8;22.8;22.9;22.9;22.8;23;22.9;22.9;22.9;22.9;22.9;22.9;22.9;2…
22.7;22.7;22.7;22.6;22.7;22.6;22.7;22.7;22.7;22.7;22.6;22.6;22.7;22.8;22.7;22.7;22.7;22.7;22.7;22.7;22.6;22.7;22.7;22.7;22.7;22.6;22.7;22.6;22.7;22.6;22.7;22.7;22.7;22.8;22.8;22.7;22.8;22.8;22.7;22.7;22.7;22.7;22.7;22.7;22.7;22.7;22.7;22.8;22.6;22.7;22.7;22.7;22.7;22.7;22.7;22.7;22.7;22.8;22.9;22.9;22.8;22.8;22.8;22.8;22.8;22.8;22.8;22.8;22.8;22.9;22.9;22.8;22.9;22.9;22.9;22.9;22.9;22.9;22.9;22.9…
22.7;22.7;22.7;22.7;22.7;22.7;22.7;22.7;22.7;22.6;22.6;22.7;22.7;22.7;22.7;22.9;22.6;22.7;22.7;22.6;22.7;22.8;22.8;22.7;22.7;22.6;22.6;22.6;22.6;22.6;22.8;22.8;22.7;22.7;22.7;22.7;22.7;22.7;22.6;22.7;22.7;22.7;22.7;22.7;22.7;22.8;22.7;22.7;22.7;22.7;22.7;22.7;22.7;22.7;22.8;22.7;22.7;22.9;22.8;22.8;22.9;22.8;22.8;22.8;22.8;22.8;22.8;22.8;22.8;22.8;22.8;22.8;22.9;22.9;22.9;22.9;22.9;22.9;22.9;22.9…
22.7;22.7;22.7;22.7;22.7;22.7;22.7;22.7;22.7;22.7;22.7;22.7;22.7;22.7;22.7;22.7;22.7;22.7;22.7;22.7;22.7;22.7;22.7;22.7;22.7;22.6;22.7;22.5;22.7;22.6;22.6;22.7;22.8;22.7;22.7;22.7;22.7;22.7;22.7;22.7;22.7;22.7;22.7;22.7;22.7;22.9;22.7;22.7;22.7;22.6;22.7;22.8;22.7;22.7;22.7;22.8;22.7;22.8;22.8;22.8;22.8;22.8;22.9;22.8;22.8;22.8;22.8;22.8;22.8;22.8;22.8;22.9;22.9;22.9;22.9;22.8;22.9;22.9;22.9;22.9…
22.7;22.7;22.7;22.7;22.7;22.6;22.6;22.7;22.7;22.7;22.8;22.7;22.7;22.7;22.7;22.6;22.6;22.7;22.7;22.7;22.6;22.7;22.7;22.6;22.7;22.7;22.6;22.6;22.6;22.7;22.6;22.7;22.8;22.8;22.8;22.6;22.7;22.7;22.7;22.6;22.7;22.6;22.7;22.7;22.9;22.7;22.7;22.7;22.7;22.7;22.7;22.7;22.7;22.7;22.7;22.8;22.8;22.8;22.8;22.8;22.8;22.8;22.9;22.8;22.8;22.8;22.8;22.8;22.8;22.8;22.8;22.9;22.9;22.8;22.9;22.9;22.9;22.9;22.9;22.9…
22.7;22.7;22.7;22.7;22.7;22.7;22.7;22.7;22.7;22.7;22.7;22.7;22.7;22.7;22.7;22.7;22.7;22.8;22.7;22.6;22.7;22.7;22.7;22.8;22.6;22.7;22.6;22.7;22.5;22.6;22.6;22.8;22.8;22.7;22.7;22.8;22.8;22.7;22.7;22.6;22.6;22.7;22.8;22.7;22.7;22.7;22.7;22.7;22.7;22.7;22.7;22.6;22.7;22.8;22.7;22.7;22.7;22.7;22.8;22.8;22.8;22.9;22.8;22.8;22.8;22.8;22.8;22.8;22.8;22.8;22.8;22.9;22.8;22.7;22.8;22.8;22.8;22.8;22.9;22.8…
22.8;22.7;22.7;22.7;22.6;22.7;22.7;22.7;22.6;22.7;22.7;22.7;22.7;22.8;22.7;22.7;22.7;22.7;22.7;22.7;22.7;22.7;22.7;22.7;22.7;22.7;22.7;22.6;22.4;22.6;22.6;22.7;22.7;22.7;22.7;22.7;22.7;22.7;22.6;22.6;22.7;22.7;22.9;22.7;22.7;22.7;22.7;22.7;22.7;22.7;22.7;22.7;22.7;22.8;22.7;22.7;22.7;22.7;22.7;22.7;22.9;22.7;22.9;22.8;22.7;22.7;22.7;22.8;22.7;22.7;22.8;22.7;22.9;22.7;22.8;22.8;22.8;22.8;22.8;22.8…
22.8;22.7;22.7;22.7;22.8;22.7;22.7;22.7;22.6;22.7;22.7;22.7;22.7;22.6;22.7;22.7;22.7;22.6;22.6;22.6;22.6;22.7;22.7;22.7;22.7;22.7;22.7;22.6;22.6;22.6;22.6;22.7;22.7;22.7;22.6;22.7;22.7;22.6;22.7;22.5;22.6;22.7;22.7;22.7;22.7;22.6;22.6;22.6;22.7;22.7;22.6;22.7;22.7;22.7;22.7;22.7;22.7;22.7;22.7;22.7;22.7;22.7;22.7;22.8;22.7;22.7;22.7;22.8;22.7;22.7;22.7;22.7;22.8;22.8;22.7;22.9;22.8;22.8;22.8;22.8…
22.7;22.7;22.8;22.7;22.7;22.7;22.6;22.7;22.7;22.7;22.7;22.8;22.8;22.8;22.7;22.7;22.6;22.7;22.7;22.6;22.7;22.7;22.7;22.7;22.6;22.7;22.7;22.7;22.6;22.7;22.7;22.9;22.6;22.6;22.7;22.6;22.7;22.6;22.6;22.7;22.7;22.5;22.7;22.7;22.7;22.6;22.7;22.7;22.7;22.8;22.6;22.7;22.7;22.7;22.7;22.7;22.7;22.7;22.8;22.7;22.7;22.8;22.7;22.8;22.7;22.7;22.7;22.7;22.7;22.7;22.8;22.8;22.8;22.7;22.7;22.8;22.8;22.8;22.8;22.8…
22.9;22.8;22.7;22.7;22.7;22.7;22.7;22.7;22.7;22.7;22.7;22.6;22.7;22.7;22.7;22.7;22.6;22.7;22.7;22.7;22.7;22.6;22.7;22.6;22.7;22.7;22.7;22.7;22.7;22.8;22.6;22.7;22.7;22.7;22.7;22.6;22.8;22.7;22.6;22.6;22.7;22.6;22.7;22.6;22.7;22.6;22.6;22.7;22.8;22.6;22.7;22.6;22.7;22.7;22.7;22.7;22.7;22.7;22.7;22.7;22.8;22.7;22.8;22.7;22.7;22.7;22.8;22.7;22.7;22.7;22.7;22.7;22.8;22.7;22.7;22.8;22.8;22.8;22.8;22.8…
22.8;22.8;22.7;22.7;22.7;22.7;22.7;22.7;22.7;22.7;22.7;22.6;22.7;22.8;22.8;22.7;22.7;22.6;22.6;22.6;22.7;22.7;22.7;22.7;22.7;22.6;22.7;22.7;22.5;22.7;22.7;22.7;22.7;22.7;22.7;22.7;22.6;22.6;22.7;22.6;22.7;22.7;22.7;22.6;22.7;22.6;22.7;22.7;22.7;22.7;22.7;22.7;22.7;22.7;22.7;22.7;22.7;22.7;22.7;22.7;22.7;22.8;22.7;22.7;22.7;22.7;22.7;22.7;22.7;22.7;22.8;22.7;22.8;22.7;22.8;22.8;22.8;22.8;22.8;22.8…
22.8;22.8;22.7;22.8;22.8;22.7;22.7;22.7;22.7;22.7;22.7;22.7;22.7;22.7;22.7;22.8;22.7;22.8;22.7;22.7;22.7;22.7;22.7;22.7;22.7;22.7;22.7;22.7;22.7;22.7;22.7;22.7;22.7;22.6;22.7;22.6;22.7;22.7;22.6;22.5;22.7;22.6;22.7;22.7;22.6;22.6;22.7;22.6;22.6;22.6;22.7;22.6;22.7;22.7;22.7;22.7;22.7;22.7;22.7;22.8;22.8;22.7;22.8;22.7;22.7;22.8;22.7;22.7;22.7;22.7;22.7;22.8;22.8;22.8;22.7;22.8;22.8;22.8;22.8;22.8…
22.8;22.8;22.7;22.8;22.7;22.7;22.7;22.7;22.7;22.7;22.7;22.7;22.7;22.7;22.8;22.7;22.7;22.7;22.7;22.7;22.6;22.7;22.7;22.7;22.6;22.7;22.7;22.7;22.7;22.7;22.7;22.7;22.6;22.6;22.7;22.6;22.6;22.7;22.7;22.7;22.7;22.6;22.7;22.5;22.6;22.6;22.6;22.7;22.7;22.6;22.6;22.6;22.6;22.7;22.7;22.7;22.7;22.7;22.8;22.7;22.7;22.8;22.7;22.8;22.7;22.7;22.7;22.7;22.7;22.7;22.7;22.7;22.7;22.8;22.8;22.8;22.8;22.8;22.8;22.8…
22.8;22.8;22.8;22.7;22.7;22.6;22.7;22.7;22.7;22.7;22.7;22.7;22.7;22.8;22.7;22.7;23;22.6;22.7;22.7;22.7;22.7;22.7;22.7;22.7;22.7;22.7;22.7;22.6;22.6;22.6;22.7;22.6;22.6;22.7;22.7;22.7;22.6;22.6;22.7;22.6;22.7;22.6;22.6;22.6;22.7;22.6;22.6;22.6;22.7;22.6;22.7;22.8;22.7;22.7;22.7;22.6;22.8;22.8;22.7;22.7;22.8;22.7;22.7;22.7;22.7;22.7;22.7;22.7;22.7;22.7;22.8;22.8;22.7;22.8;22.8;22.8;22.8;22.8;22.8;2…
22.8;22.8;22.8;22.8;22.6;22.7;22.6;22.7;22.6;22.7;22.7;22.7;22.7;22.7;22.6;22.7;22.7;22.7;22.7;22.7;22.7;22.6;22.6;22.6;22.7;22.6;22.7;22.5;22.5;22.6;22.6;22.7;22.6;22.6;22.6;22.7;22.7;22.6;22.6;22.7;22.6;22.6;22.6;22.6;22.7;22.7;22.6;22.6;22.6;22.6;22.6;22.7;22.6;22.7;22.7;22.6;22.7;22.7;22.7;22.8;22.7;22.7;22.7;22.7;22.7;22.8;22.7;22.6;22.7;22.7;22.7;22.6;22.7;22.8;22.7;22.8;22.8;22.8;22.8;22.8…
22.8;22.7;22.7;22.7;22.6;22.7;22.6;22.7;22.7;22.7;22.6;22.7;22.6;22.7;22.7;22.7;22.8;22.7;22.5;22.7;22.6;22.5;22.6;22.6;22.6;22.6;22.6;22.7;22.6;22.7;22.6;22.6;22.6;22.6;22.7;22.7;22.6;22.6;22.6;22.6;22.6;22.7;22.6;22.5;22.7;22.6;22.9;22.6;22.6;22.6;22.6;22.6;22.6;22.7;22.7;22.7;22.6;22.8;22.6;22.7;22.7;22.7;22.7;22.7;22.7;22.7;22.7;22.7;22.7;22.7;22.8;22.6;22.7;22.7;22.6;22.8;22.7;22.8;22.7;22.7…
22.7;22.8;22.7;22.6;22.6;22.6;22.7;22.7;22.7;22.6;22.6;22.8;22.6;22.6;22.6;22.6;22.7;22.8;22.7;22.7;22.6;22.6;22.6;22.7;22.6;22.7;22.7;22.7;22.7;22.7;22.6;22.6;22.6;22.6;22.7;22.6;22.6;22.7;22.6;22.6;22.6;22.6;22.6;22.6;22.7;22.7;22.6;22.6;22.6;22.7;22.7;22.7;22.7;22.8;22.7;22.7;22.7;22.7;22.7;22.7;22.7;22.7;22.7;22.7;22.7;22.6;22.7;22.8;22.7;22.7;22.7;22.7;22.7;22.7;22.7;22.8;22.8;22.8;22.8;22.7…
22.7;22.7;22.7;22.8;22.7;22.7;22.7;22.7;22.7;22.7;22.7;22.6;22.7;22.7;22.6;22.6;22.8;22.6;22.6;22.7;22.7;22.7;22.6;22.6;22.6;22.6;22.7;22.7;22.6;22.7;22.6;22.7;22.7;22.7;22.7;22.6;22.7;22.6;22.6;22.6;22.6;22.7;22.6;22.7;22.7;22.6;22.6;22.6;22.6;22.7;22.7;22.6;22.6;22.8;22.7;22.6;22.7;22.8;22.7;22.7;22.7;22.7;22.7;22.7;22.7;22.6;22.7;22.7;22.7;22.7;22.8;22.8;22.8;22.7;22.7;22.8;22.7;22.8;22.8;22.8…
22.6;22.8;22.7;22.8;22.7;22.4;22.7;22.7;22.6;22.7;22.7;22.8;22.6;22.6;22.6;22.7;22.6;22.9;22.5;22.8;22.5;22.7;22.6;22.5;22.6;22.7;22.5;22.7;22.6;22.6;22.6;22.9;22.5;22.7;22.7;22.5;22.7;22.6;22.6;22.6;22.5;22.7;22.7;22.7;22.7;22.5;22.7;22.6;22.6;22.6;22.7;22.6;22.7;22.6;22.8;22.6;22.7;22.8;22.7;22.7;22.7;22.7;22.7;22.7;22.7;22.6;22.7;22.7;22.8;22.7;22.7;22.7;22.8;22.8;22.7;22.8;22.7;22.8;22.8;22.7…
Time Played: 00:00:04
22.7;22.7;22.7;22.5;22.7;22.7;22.7;22.7;22.7;22.7;22.8;22.8;22.8;22.9;22.8;22.8;22.9;22.8;22.8;22.9;22.9;22.9;22.9;23;22.9;22.9;22.9;22.9;22.9;22.9;22.9;23;22.9;23.1;22.9;22.9;23;22.9;22.9;22.9;22.9;22.9;22.9;23;22.9;23;23;22.9;22.9;23;23;22.9;23;23;23;23;23;23.1;23.1;23;23;22.9;22.8;22.9;22.8;22.8;22.8;22.8;22.8;22.9;22.9;22.9;22.9;22.9;22.9;22.9;22.9;22.8;22.8;22.8;22.8;22.8;22.9;22.8;22.8;22.9…
22.7;22.7;22.7;22.7;22.7;22.7;22.7;22.8;22.7;22.6;22.7;22.7;22.8;22.8;22.8;22.8;22.8;22.8;22.8;22.9;22.8;22.9;22.9;22.9;22.9;22.9;22.8;22.9;23;23;23;23;23;23.1;22.9;22.9;22.9;23;23;23;23;23;23;22.9;23;23;23;23;23;22.9;22.9;23.1;23;23;22.9;23;23;23;22.9;22.9;23;22.9;22.9;22.9;22.9;22.8;22.9;22.9;22.9;22.8;22.9;22.9;22.9;22.9;22.9;22.7;22.8;22.8;22.8;22.8;22.8;22.8;22.8;22.9;22.9;22.9;22.9;22.9;22.…
22.7;22.7;22.7;22.5;22.7;22.7;22.7;22.7;22.7;22.7;22.7;22.7;22.8;22.8;22.8;22.7;22.8;22.8;22.8;22.9;22.7;22.8;22.9;22.8;22.9;22.8;22.9;22.9;22.9;23;23;22.8;23;22.9;22.9;22.9;22.9;23;22.9;23;22.9;22.9;23;22.9;22.8;23;22.9;22.9;22.9;23;23;23;23.1;22.9;23;23.1;23;23;23;23;23;23;22.8;22.8;22.8;22.8;22.8;22.9;22.9;22.9;22.8;22.8;22.9;22.9;22.8;22.9;22.9;22.7;22.8;22.7;22.7;22.9;22.8;22.9;22.8;22.9;22.…
22.7;22.7;22.7;22.7;22.7;22.7;22.7;22.7;22.8;22.8;22.8;22.7;22.7;22.7;22.9;22.8;22.6;22.7;22.8;22.7;22.8;22.9;22.8;22.9;22.9;22.8;22.8;22.8;22.8;22.9;22.9;23;22.9;23;22.9;22.9;22.9;23;22.9;23;22.7;22.9;22.9;22.9;22.9;22.9;23;23;22.9;22.9;22.9;22.9;23.1;22.9;23.1;22.9;23.1;23;23;22.9;22.9;22.8;22.8;22.9;22.8;22.8;22.8;22.8;22.9;22.9;22.9;22.9;22.9;22.9;22.9;22.8;22.8;22.8;22.8;22.8;22.7;22.8;22.8;…
22.7;22.7;22.7;22.7;22.7;22.7;22.7;22.7;22.7;22.8;22.8;22.7;22.7;22.8;22.8;22.8;22.7;22.8;22.8;22.8;22.8;22.9;22.9;22.9;22.8;22.9;22.7;22.8;22.9;22.7;22.9;23;23;22.9;22.9;22.9;22.9;22.9;22.9;23;22.9;22.9;22.9;23;23;23;22.9;22.9;22.9;22.9;22.9;23;23;23;22.9;22.9;23;23;23;23;22.9;22.9;22.8;22.9;22.8;22.8;22.9;22.8;22.8;22.8;22.9;22.9;22.9;22.9;22.8;22.9;22.8;22.8;22.7;22.7;22.8;22.8;22.7;22.9;22.9;…
22.7;22.7;22.7;22.7;22.7;22.7;22.7;22.7;22.7;22.7;22.7;22.7;22.7;22.7;22.8;22.7;22.8;22.8;22.8;22.7;22.7;22.8;22.7;22.8;22.8;22.8;22.8;22.9;22.8;23;22.9;22.8;22.9;22.9;22.9;22.9;22.9;23;22.9;22.9;22.9;22.9;22.9;23;22.9;22.9;23;22.9;22.9;23;23;23;22.9;22.9;23.1;23;23;23;23;23;23;22.9;22.9;22.9;22.9;22.8;22.8;22.8;22.8;22.8;22.9;22.9;22.9;22.9;22.8;22.8;22.8;22.8;22.8;22.7;22.9;22.7;22.8;22.9;22.9;…
22.7;22.7;22.7;22.7;22.7;22.7;22.7;22.7;22.8;22.8;22.9;22.8;22.8;22.8;22.7;22.7;22.7;22.8;22.7;22.7;22.7;22.9;22.8;22.9;22.8;22.9;22.8;22.9;22.9;22.9;22.9;22.9;22.9;22.9;22.9;22.8;22.9;23;22.9;22.9;22.9;22.9;22.9;22.9;22.8;22.9;22.9;22.9;22.9;23;23;23;23;22.9;23;23;23;23;23;23;22.8;22.9;22.9;22.8;22.8;22.8;22.9;22.9;22.8;22.9;22.8;22.8;22.9;22.8;22.9;22.9;22.8;22.8;22.8;22.9;22.8;22.8;22.8;22.8;2…
22.7;22.7;22.7;22.7;22.7;22.7;22.7;22.7;22.7;22.9;22.7;22.8;22.7;22.9;22.9;22.7;22.7;22.7;22.8;22.7;22.7;22.7;22.8;22.8;22.8;22.8;22.8;22.8;22.9;22.9;22.9;23;22.9;22.9;22.8;22.8;22.9;22.9;22.8;22.9;22.9;22.9;22.9;22.9;22.9;22.9;22.9;22.9;22.9;23.1;23;22.9;23;23;22.9;23;23;23;22.8;23;23;23;22.9;22.9;22.9;22.9;22.9;22.9;22.9;22.9;22.9;22.8;22.9;22.9;22.8;22.9;22.9;22.8;22.8;22.9;22.7;22.7;22.8;22.9…
22.7;22.7;22.7;22.7;22.7;22.7;22.7;22.5;22.7;22.7;22.7;22.7;22.7;22.7;22.7;22.8;22.7;22.7;22.7;22.7;22.7;22.8;22.8;22.8;22.8;22.8;22.9;22.8;22.8;22.7;22.8;22.9;22.9;22.9;22.9;22.9;22.8;22.9;22.9;22.9;22.9;22.9;23;22.9;22.8;22.9;22.9;22.9;23;22.9;23;23;23;23;22.9;23;22.9;23;22.9;23.1;23;22.9;22.9;22.9;22.9;22.9;22.9;22.9;22.8;22.9;23;22.8;22.8;22.9;22.8;22.8;22.9;22.8;22.8;22.8;22.8;22.8;22.8;22.9…
22.7;22.7;22.7;22.7;22.7;22.7;22.7;22.6;22.8;22.6;22.8;22.7;22.7;22.7;22.7;22.7;22.7;22.7;22.7;22.7;22.7;22.7;22.8;22.9;22.8;22.8;22.9;22.9;22.8;22.9;22.9;22.9;22.9;22.9;22.9;22.7;22.8;22.8;22.9;22.9;22.9;22.8;22.9;23;22.9;22.9;22.9;23;22.9;23;23;23;22.9;22.9;23;23;23;22.9;22.9;22.9;23;22.9;22.9;22.9;22.9;22.8;22.9;22.9;22.8;22.8;22.9;22.8;22.9;22.8;22.8;22.8;22.8;22.8;22.8;22.8;22.8;22.8;22.8;22…
22.7;22.7;22.7;22.7;22.7;22.7;22.7;22.7;22.7;22.6;22.7;22.7;22.7;22.8;22.7;22.7;22.7;22.7;22.7;22.7;22.7;22.7;22.7;22.8;22.9;22.9;22.8;22.8;22.9;22.9;22.9;22.9;22.8;22.9;22.9;22.9;22.8;22.7;22.9;22.9;22.9;22.8;22.8;22.9;22.8;22.8;22.9;23;22.8;23;22.9;22.9;23;23;22.9;23;23;23;23;23;22.9;23;22.9;22.9;22.9;22.9;22.8;22.8;22.8;22.9;22.8;22.8;22.9;22.8;22.7;22.8;22.8;22.8;22.8;22.8;22.8;22.7;22.8;22.9…
22.8;22.7;22.7;22.7;22.7;22.7;22.7;22.8;22.5;22.7;22.7;22.7;22.7;22.7;22.7;22.7;22.7;22.7;22.7;22.7;22.7;22.7;22.7;22.8;22.8;22.9;22.8;22.8;22.9;22.9;22.8;23;22.9;22.9;22.8;22.8;22.9;22.9;22.9;22.9;22.9;22.8;22.9;23;22.9;22.9;22.9;23;22.9;23;23;22.9;23;22.9;23;23;23;23;22.9;23;23;22.9;22.8;22.9;22.9;22.9;22.9;22.9;22.8;22.8;22.9;22.8;22.8;22.9;22.8;22.8;22.8;22.8;22.8;22.9;22.8;22.8;22.8;22.9;22.…
22.8;22.8;22.8;22.7;22.7;22.7;22.7;22.7;22.7;22.6;22.7;22.6;22.7;22.7;22.7;22.7;22.7;22.7;22.7;22.7;22.7;22.7;22.7;22.7;22.8;22.9;22.8;22.8;22.8;22.9;23;22.9;22.8;22.9;22.9;22.8;22.9;22.9;22.8;22.9;22.9;23;22.8;22.8;22.9;22.9;22.9;23;23;23;22.9;23;23;22.9;22.9;23;23;23;23;23;22.9;22.9;22.9;22.9;22.9;22.8;22.8;22.8;22.8;22.8;22.8;22.8;22.8;22.8;22.8;22.8;22.8;22.8;22.8;22.8;22.7;22.7;22.9;22.9;22.…
22.7;22.7;22.7;22.7;22.6;22.7;22.7;22.7;22.6;22.7;22.7;22.7;22.7;22.7;22.7;22.7;22.6;22.7;22.7;22.7;22.7;22.7;22.7;22.7;22.8;22.8;22.8;22.8;22.7;22.9;22.7;22.9;22.9;22.8;22.9;22.9;22.8;22.8;22.9;22.8;22.9;22.8;23;23;22.9;22.9;23;22.9;23;22.9;23.1;22.9;23;23;22.9;23;23;23;23;23;22.9;22.9;22.9;22.9;22.8;22.8;22.9;22.8;22.8;22.8;22.8;22.9;22.8;22.8;22.8;22.7;22.8;22.9;22.8;22.6;22.9;22.8;22.9;22.9;2…
23.1;22.6;22.6;22.7;22.7;22.6;22.7;22.7;22.6;22.7;22.7;22.7;22.6;22.7;22.7;22.7;22.7;22.7;22.6;22.7;22.8;22.7;22.7;22.7;22.7;22.7;22.9;22.8;22.8;22.7;22.9;22.7;22.9;22.9;22.8;22.8;22.9;22.9;22.9;22.9;22.9;22.8;23;22.9;22.8;22.9;23;22.9;22.9;23;23;22.9;23;22.9;23;22.9;23;23;23;23;23;22.9;22.9;22.8;22.8;22.8;22.8;22.8;22.9;22.8;22.9;22.9;22.9;22.9;22.8;22.9;22.9;22.8;22.8;22.9;22.8;22.8;22.9;22.9;2…
22.7;22.6;22.7;22.7;22.7;22.7;22.7;22.7;22.7;22.7;22.8;22.7;22.7;22.7;22.7;22.7;22.7;22.7;22.7;22.8;22.7;22.8;22.7;22.7;22.7;22.7;22.7;22.7;22.8;22.7;22.7;22.9;22.9;22.8;22.9;22.8;22.8;22.9;22.9;22.9;22.9;22.8;23;23;22.9;22.9;22.9;23;23;23;23;22.9;22.9;22.9;23;23;23;23;23;22.9;22.9;22.9;22.9;22.8;22.8;22.8;22.8;22.9;22.9;22.9;22.9;22.9;22.9;22.9;22.8;22.8;22.8;22.9;22.8;22.8;22.9;22.9;22.9;22.8;2…
22.7;22.7;22.7;22.6;22.7;22.7;22.7;22.8;22.7;22.7;22.7;22.7;22.7;22.7;22.7;22.7;22.7;22.7;22.7;22.7;22.7;22.8;22.7;22.7;22.7;22.7;22.7;22.7;22.7;22.8;22.8;22.8;22.8;22.8;22.8;22.8;22.9;22.8;22.9;22.9;22.9;22.9;22.9;22.9;23;22.9;22.9;23;23;23;23;23;23;23;22.9;23;23;23;22.9;22.9;22.9;22.9;22.8;22.8;22.8;22.8;22.8;22.8;22.8;22.9;22.9;22.9;22.9;22.9;22.8;22.8;22.8;22.8;22.8;22.9;22.8;22.9;22.9;22.9;2…
22.6;22.7;22.7;22.6;22.6;22.7;22.7;22.7;22.7;22.6;22.7;22.6;22.7;22.7;22.7;22.6;22.6;22.7;22.7;22.7;22.7;22.7;22.8;22.7;22.7;22.7;22.9;22.8;22.7;22.9;22.9;22.9;22.9;22.9;22.9;22.9;22.9;22.9;22.9;22.9;22.8;22.9;22.9;22.9;23;22.9;22.9;23;23;23;23;22.9;22.9;22.9;22.9;22.9;22.9;23;22.9;22.9;22.9;22.8;22.9;22.8;22.8;22.8;22.8;22.8;22.8;22.9;22.9;22.9;22.9;22.8;22.8;22.8;22.8;22.9;22.8;22.8;22.9;22.8;2…
22.8;22.7;22.7;22.6;22.6;22.6;22.6;22.7;22.7;22.7;22.7;22.7;22.7;22.6;22.6;22.6;22.7;22.7;22.6;22.7;22.7;22.7;22.7;22.7;22.8;22.7;22.8;22.8;22.8;22.7;22.9;22.9;22.9;22.9;22.9;22.9;22.8;22.9;22.9;22.9;23;22.9;22.9;22.9;23;22.9;23;22.9;22.9;22.9;22.9;22.9;22.9;22.8;22.9;22.9;22.9;22.8;23;22.9;22.9;22.9;22.9;22.9;22.8;22.7;22.8;22.8;22.8;22.9;22.9;22.9;22.9;22.9;22.8;22.8;22.8;22.8;22.9;22.9;22.9;22…
22.7;22.6;22.6;22.7;22.6;22.7;22.6;22.7;22.7;22.7;22.7;22.6;22.7;22.7;22.7;22.7;22.6;22.7;22.6;22.6;22.7;22.7;22.8;22.7;22.7;22.7;22.7;22.7;22.7;22.8;22.8;22.8;22.9;22.9;22.9;22.8;22.9;22.9;22.9;22.9;22.9;23;22.9;22.9;22.9;23.1;22.9;23;22.9;22.9;22.9;22.9;22.9;22.8;22.8;22.9;22.9;22.9;22.9;22.8;22.9;22.8;22.9;22.9;22.8;22.8;22.8;22.7;22.9;22.9;22.8;22.8;22.9;22.8;22.9;22.8;22.8;22.9;22.9;22.9;22.…
22.7;22.7;22.6;22.6;22.6;22.7;22.7;22.7;22.7;22.7;22.7;22.7;22.6;22.7;22.6;22.7;22.7;22.7;22.6;22.8;22.7;22.7;22.7;22.7;22.8;22.8;22.7;22.7;22.8;22.9;22.9;22.9;22.9;22.9;22.9;22.9;22.9;22.9;22.9;23;22.9;22.9;22.9;22.9;22.9;22.9;22.9;23;22.8;22.9;22.9;22.9;22.8;22.8;22.8;22.9;22.8;22.9;22.9;22.9;22.9;22.9;22.8;22.9;22.8;22.8;22.8;22.8;22.9;22.9;22.9;22.9;22.9;22.8;22.8;22.9;22.9;22.8;22.9;22.9;22.…
22.6;22.6;22.7;22.7;22.6;22.6;22.7;22.7;22.7;22.7;22.7;22.6;22.7;22.6;22.6;22.7;22.6;22.6;22.7;22.7;22.8;22.7;22.8;22.7;22.8;22.7;22.8;22.5;22.8;22.7;22.9;22.9;22.8;22.9;22.9;22.9;22.9;22.9;22.9;22.9;23;23;23;22.9;23;22.9;22.9;23;22.9;22.9;23;22.9;22.9;22.8;22.8;22.8;22.8;22.9;22.8;22.9;22.9;22.9;22.9;22.8;22.8;22.8;22.8;22.8;22.8;22.8;22.9;22.9;22.9;22.8;22.9;22.9;22.9;22.9;22.9;22.8;22.9;22.9;2…
22.7;22.7;22.7;22.7;22.6;22.6;22.7;22.7;22.7;22.7;22.7;22.7;22.6;22.6;22.6;22.6;22.5;22.7;22.7;22.7;22.7;22.7;22.8;22.7;22.7;22.7;22.8;22.8;22.7;22.8;22.8;22.9;22.8;22.8;23;22.9;22.9;22.9;22.8;22.9;22.9;22.9;22.9;22.9;22.9;23;22.8;22.9;22.8;22.8;22.9;22.8;22.9;22.8;22.8;22.9;22.9;22.9;22.9;22.8;22.9;22.8;22.9;22.8;22.8;22.8;22.8;22.8;22.8;22.9;22.8;22.8;22.9;22.8;22.8;22.8;22.9;22.8;22.9;22.9;22.…
22.7;22.7;22.7;22.7;22.7;22.6;22.7;22.7;22.7;22.6;22.7;22.7;22.7;22.7;22.6;22.7;22.7;22.6;22.7;22.7;22.7;22.8;22.7;22.7;22.7;22.8;22.8;22.8;22.8;22.8;22.8;22.8;22.7;22.6;22.8;22.9;22.9;22.9;22.9;23;22.8;22.9;22.9;22.9;22.9;22.9;22.8;22.9;22.8;23;22.8;22.8;22.8;22.9;22.8;22.8;22.8;22.9;22.9;22.8;22.9;22.9;22.9;22.8;22.9;22.8;22.8;22.8;22.8;22.9;22.8;22.8;22.9;22.9;22.9;22.9;22.9;22.9;22.9;22.9;22.…
22.7;22.7;22.7;22.7;22.6;22.7;22.6;22.7;22.7;22.6;22.7;22.7;22.7;22.7;22.6;22.6;22.7;22.6;22.6;22.7;22.7;22.7;22.7;22.7;22.7;22.8;22.8;22.7;22.8;22.8;22.8;22.9;22.8;22.8;22.8;22.9;22.9;22.9;22.9;22.9;22.9;22.8;22.8;22.9;22.8;22.9;22.9;22.9;22.8;22.8;22.8;22.9;22.9;22.8;22.8;22.9;22.9;22.9;22.9;22.9;22.9;22.9;22.9;22.8;22.8;22.8;22.8;22.9;22.8;22.8;22.9;22.9;22.9;22.9;22.9;22.9;22.9;22.9;22.9;22.9…
22.7;22.7;22.7;22.7;22.7;22.7;22.7;22.7;22.6;22.7;22.7;22.6;22.7;22.6;22.7;22.7;22.7;22.7;22.7;22.7;22.7;22.7;22.7;22.7;22.7;22.7;22.8;22.8;22.7;22.8;22.8;22.9;22.9;22.9;22.9;22.9;22.9;22.9;22.8;22.8;22.9;22.8;22.9;22.9;22.8;22.9;22.8;22.8;22.8;22.8;22.8;22.8;22.8;22.9;22.8;22.8;22.9;22.9;22.9;22.9;22.9;22.8;22.8;22.9;22.9;22.8;22.9;22.9;22.8;22.8;22.9;22.9;22.9;22.9;22.9;22.9;22.9;22.9;22.9;22.8…
22.6;22.7;22.7;22.7;22.7;22.7;22.7;22.6;22.6;22.6;22.7;22.6;22.7;22.7;22.6;22.6;22.7;22.7;22.7;22.7;22.7;22.7;22.7;22.8;22.7;22.7;22.7;22.7;22.8;22.8;22.8;22.8;22.8;22.9;22.8;22.9;22.9;22.9;22.9;22.9;22.9;22.9;22.8;22.8;22.9;22.8;22.8;22.8;22.8;22.8;22.8;22.8;22.8;22.8;22.8;22.9;23;22.9;22.9;22.9;22.9;22.9;22.9;22.9;22.9;22.8;22.9;22.9;22.9;22.9;22.9;22.9;22.9;22.9;22.8;22.8;22.9;22.9;22.9;22.9;2…
22.7;22.7;22.7;22.7;22.7;22.7;22.6;22.7;22.6;22.6;22.6;22.7;22.6;22.6;22.5;22.7;22.7;22.7;22.7;22.6;22.7;22.6;22.7;22.8;22.7;22.7;22.7;22.7;22.7;22.8;22.8;22.8;22.9;22.9;22.9;22.9;22.9;22.8;22.9;22.9;22.8;22.8;22.8;22.9;22.8;22.8;22.8;22.8;22.8;22.8;22.8;22.8;22.8;22.8;22.7;22.8;22.9;22.9;22.9;22.9;22.8;22.9;22.9;22.8;22.8;22.8;22.9;22.9;23;22.9;23;22.9;22.9;22.9;22.8;22.8;22.9;22.8;22.7;22.9;22.…
22.6;22.6;22.6;22.6;22.7;22.7;22.6;22.6;22.6;22.7;22.7;22.6;22.6;22.6;22.5;22.6;22.7;22.7;22.6;22.7;22.7;22.7;22.7;22.7;22.7;22.7;22.7;22.7;22.8;22.8;22.8;22.9;22.9;22.8;22.9;22.9;22.8;22.9;22.8;22.9;22.8;22.8;22.7;22.8;22.8;22.8;22.8;22.8;22.8;22.8;22.8;22.8;22.8;22.7;22.8;22.8;22.8;22.9;22.9;22.8;22.8;22.9;22.9;22.9;22.9;22.9;22.9;22.9;23;23;22.9;22.9;22.9;22.8;22.8;22.9;22.9;22.9;22.8;22.8;22.…
22.6;22.6;22.6;22.5;22.6;22.6;22.7;22.7;22.5;22.6;22.7;22.6;22.6;22.6;22.6;22.5;22.7;22.7;22.6;22.7;22.7;22.7;22.6;22.7;22.7;22.7;22.8;22.7;22.7;22.7;22.7;22.8;22.8;22.8;22.9;22.9;22.9;22.8;22.9;22.8;22.9;22.7;22.9;22.7;22.7;22.8;22.7;22.8;22.8;22.8;22.7;22.7;22.8;22.7;22.8;22.9;22.9;22.9;22.9;22.9;22.9;22.9;22.9;22.9;22.9;22.8;22.9;22.9;22.9;22.9;22.9;23;22.8;22.8;22.9;22.9;22.8;22.9;22.9;22.8;2…
22.6;22.6;22.7;22.5;22.6;22.6;22.6;22.7;22.6;22.6;22.7;22.7;22.6;22.6;22.7;22.6;22.6;22.6;22.7;22.7;22.7;22.7;22.7;22.7;22.7;22.7;22.7;22.8;22.7;22.8;22.8;22.8;22.8;22.8;22.8;22.8;22.8;22.7;22.8;22.8;22.7;22.8;22.8;22.7;22.8;22.7;22.8;22.7;22.7;22.8;22.9;22.7;22.7;22.8;22.8;22.8;22.8;22.9;22.9;22.9;22.9;22.8;22.9;22.9;22.9;22.9;22.9;22.9;23;22.9;22.9;22.9;23;23;22.9;22.8;23;22.9;22.9;22.9;22.9;22…
22.6;22.6;22.6;22.6;22.6;22.6;22.6;22.6;22.7;22.6;22.6;22.6;22.6;22.7;22.6;22.6;22.6;22.6;22.6;22.7;22.7;22.7;22.7;22.7;22.7;22.8;22.7;22.8;22.7;22.7;22.8;22.7;22.7;22.8;22.8;22.8;22.8;22.8;22.8;22.8;22.8;22.8;22.8;22.8;22.7;22.7;22.8;22.7;22.7;22.9;22.8;22.7;22.8;22.9;22.9;22.8;22.8;22.8;22.9;22.8;22.9;22.9;22.9;22.9;22.9;22.8;22.9;22.9;22.9;22.9;22.9;22.9;22.9;22.9;22.9;22.9;22.9;22.9;22.9;22.9…
22.6;22.6;22.6;22.7;22.5;22.4;22.6;22.6;22.6;22.6;22.7;22.6;22.7;22.7;22.7;22.6;22.6;22.5;22.6;22.7;22.7;22.7;22.6;22.7;22.7;22.6;22.7;22.6;22.6;22.7;22.8;22.8;22.8;22.9;22.8;22.9;22.8;22.8;22.8;22.7;22.7;22.8;22.9;22.7;22.7;22.8;22.7;22.8;22.7;22.8;22.8;22.9;22.7;22.8;22.8;22.8;22.8;22.9;22.9;22.9;22.9;22.9;22.9;22.9;22.9;22.9;22.9;22.9;22.9;22.9;22.9;22.9;22.9;23;22.9;22.9;23;23;23;22.9;22.9;22…
22.7;22.7;22.7;22.6;22.6;22.7;22.6;22.7;22.6;22.6;22.6;22.7;22.6;22.6;22.6;22.6;22.6;22.6;22.6;22.7;22.5;22.7;22.7;22.7;22.7;22.7;22.7;22.7;22.7;22.7;22.7;22.9;22.8;22.9;22.9;22.8;22.8;22.8;22.8;22.7;22.7;22.8;22.7;22.7;22.8;22.8;22.7;22.8;22.8;22.8;22.8;22.8;22.8;22.8;22.8;22.8;22.8;22.9;22.9;22.9;22.9;22.8;22.9;22.9;22.9;22.9;22.9;22.9;22.8;23;22.9;22.9;23;22.9;23;22.9;23;22.9;22.9;22.9;22.9;23…
22.7;22.7;22.7;22.6;22.6;22.6;22.6;22.7;22.5;22.6;22.6;22.7;22.6;22.7;22.7;22.7;22.6;22.6;22.6;22.6;22.7;22.7;22.7;22.7;22.6;22.7;22.7;22.7;22.7;22.7;22.8;22.8;22.7;22.8;22.8;22.8;22.8;22.7;22.8;22.8;22.7;22.8;22.8;22.7;22.7;22.6;22.8;22.8;22.8;22.8;22.9;22.8;22.8;22.8;22.8;22.9;22.9;22.9;22.9;22.9;22.9;22.9;22.9;22.9;22.9;22.9;22.9;22.9;22.9;22.9;22.9;23;23;22.9;22.9;23;23;23;22.9;23;23;23;23;23…
22.7;22.7;22.6;22.6;22.7;22.6;22.6;22.7;22.5;22.7;22.6;22.6;22.6;22.7;22.5;22.6;22.6;22.6;22.6;22.6;22.6;22.7;22.6;22.7;22.7;22.7;22.7;22.8;22.7;22.7;22.8;22.7;22.7;22.7;22.7;22.8;22.7;22.7;22.7;22.7;22.7;22.7;22.7;22.7;22.8;22.8;22.8;22.8;22.7;22.7;22.9;22.8;22.9;22.8;22.9;22.9;22.9;22.9;23;22.9;22.9;22.9;22.9;22.9;22.9;22.9;22.9;22.9;22.9;23;23;23;22.9;23;22.9;22.9;23;23;23;23;23;23;23;23;23;23…
22.6;22.7;22.6;22.6;22.6;22.7;22.6;22.6;22.6;22.5;22.5;22.5;22.7;22.6;22.6;22.6;22.6;22.6;22.5;22.8;22.7;22.7;22.6;22.7;22.7;22.7;22.6;22.7;22.7;22.7;22.7;22.7;22.8;22.7;22.7;22.7;22.8;22.7;22.7;22.7;22.7;22.7;22.7;22.8;22.7;22.8;22.8;22.8;22.8;22.8;22.8;22.8;22.7;22.7;22.9;22.9;22.9;23;23;22.9;22.9;22.9;22.9;23;23;22.9;23;22.9;22.9;22.9;22.9;22.9;23;23;23;23;23;23;23;23;23;23;23;23;23;23;23;23;2…
22.8;22.6;22.7;22.6;22.6;22.6;22.6;22.6;22.7;22.6;22.6;22.6;22.6;22.7;22.6;22.5;22.6;22.6;22.7;22.6;22.7;22.6;22.6;22.7;22.7;22.7;22.7;22.7;22.7;22.7;22.7;22.7;22.7;22.8;22.7;22.7;22.7;22.7;22.7;22.6;22.7;22.7;22.7;22.7;22.8;22.8;22.8;22.8;22.8;22.8;22.8;22.8;22.9;22.9;22.9;22.9;23;23;23;23;22.9;23.1;22.9;23;22.9;22.9;22.9;22.9;22.9;23;23;23;22.9;23;23;22.9;23.1;23;23;23;22.9;23;23;23;23;23;23;23…
22.6;22.6;22.6;22.7;22.6;22.7;22.6;22.6;22.6;22.7;22.6;22.7;22.6;22.6;22.6;22.5;22.6;22.6;22.6;22.7;22.6;22.7;22.6;22.7;22.7;22.6;22.7;22.7;22.7;22.7;22.7;22.7;22.7;22.7;22.8;22.7;22.7;22.7;22.7;22.7;22.7;22.6;22.7;22.8;22.7;22.8;22.8;22.8;22.8;22.8;22.8;22.9;22.9;22.8;22.9;22.9;22.9;23;23;23;23.1;22.9;23;23;22.8;22.9;22.9;22.9;22.9;22.9;22.9;23;22.9;23;23;23;23;23;23;23;22.9;23;22.9;23;23;23;23;…
22.6;22.6;22.7;22.7;22.5;22.6;22.5;22.7;22.6;22.5;22.6;22.7;22.6;22.6;22.6;22.5;22.6;22.6;22.6;22.5;22.7;22.6;22.6;22.6;22.7;22.8;22.7;22.7;22.7;22.7;22.7;22.7;22.7;22.7;22.7;22.7;22.7;22.7;22.8;22.8;22.7;22.7;22.7;22.7;22.8;22.8;22.7;22.8;22.8;22.9;22.8;22.8;22.9;22.9;22.8;22.8;23;23;22.9;23;23;23;22.9;22.9;22.9;22.9;22.9;22.9;22.9;22.9;23;22.9;22.9;23;23;23;23;23;23;23;23;22.9;23;23;23;23;23.1;…
22.7;22.6;22.7;22.6;22.6;22.6;22.7;22.5;22.6;22.7;22.7;22.5;22.6;22.5;22.6;22.6;22.6;22.5;22.7;22.6;22.6;22.7;22.7;22.7;22.7;22.7;22.7;22.7;22.6;22.7;22.7;22.7;22.7;22.7;22.7;22.7;22.7;22.8;22.7;22.7;22.7;22.7;22.7;22.7;22.8;22.8;22.7;22.8;22.8;22.9;22.8;22.9;22.8;22.9;22.8;22.9;22.9;22.9;23;23;23;22.9;23;22.9;22.9;22.8;22.9;22.9;22.9;22.9;22.9;22.9;22.9;23;23;23;23;23;23;23;23;23;23;23;23;23;23;…
22.7;22.7;22.7;22.5;22.6;22.7;22.6;22.7;22.5;22.7;22.6;22.7;22.7;22.6;22.6;22.6;22.6;22.7;22.6;22.6;22.6;22.6;22.6;22.7;22.7;22.6;22.7;22.6;22.7;22.6;22.7;22.7;22.7;22.7;22.7;22.8;22.7;22.7;22.8;22.7;22.7;22.7;22.7;22.7;22.8;22.7;22.8;22.8;22.9;22.9;22.8;22.9;22.8;22.8;22.9;22.9;22.9;23;22.9;23;22.9;22.9;22.9;22.8;22.9;22.8;22.8;22.9;22.9;22.9;22.9;23.1;23;23;22.9;23.1;23;23;23;23;23.1;23;23;23;2…
22.7;22.6;22.6;22.6;22.6;22.5;22.5;22.6;22.5;22.7;22.7;22.5;22.6;22.6;22.5;22.6;22.6;22.6;22.6;22.6;22.6;22.6;22.6;22.6;22.6;22.6;22.6;22.7;22.6;22.6;22.6;22.7;22.7;22.8;22.7;22.6;22.8;22.7;22.7;22.7;22.7;22.7;22.7;22.7;22.7;22.8;22.8;22.7;22.8;22.9;22.9;22.8;22.9;22.8;22.9;22.9;23;23;23;22.9;22.9;22.9;22.9;22.9;22.9;22.9;22.8;22.9;22.9;22.9;23;22.9;23;23;23;22.9;23;23;23;23;23;23;23;23;23.1;22.9…
22.6;22.6;22.7;22.7;22.6;22.5;22.6;22.7;22.6;22.6;22.6;22.6;22.6;22.5;22.6;22.6;22.6;22.6;22.7;22.6;22.8;22.7;22.6;22.6;22.7;22.6;22.7;22.6;22.7;22.6;22.6;22.7;22.7;22.7;22.7;22.7;22.7;22.7;22.7;22.7;22.7;22.8;22.7;22.8;22.7;22.8;22.7;22.8;22.8;22.8;22.8;22.9;22.8;22.8;23;22.9;22.9;22.9;22.9;22.9;22.9;22.9;22.9;22.9;22.9;22.8;22.8;22.9;22.9;22.9;23;22.9;23;23;23;23;23;23;22.9;23;23;23;23;23;23;22…
22.7;22.6;22.6;22.6;22.7;22.6;22.5;22.7;22.6;22.7;22.6;22.7;22.6;22.6;22.5;22.6;22.6;22.6;22.6;22.6;22.6;22.6;22.6;22.6;22.6;22.7;22.6;22.7;22.6;22.6;22.6;22.7;22.7;22.7;22.7;22.7;22.7;22.7;22.7;22.7;22.7;22.7;22.7;22.7;22.8;22.8;22.8;22.8;22.8;22.8;22.8;22.9;22.8;22.8;22.9;22.9;22.9;22.9;22.9;22.9;22.9;22.9;22.9;22.9;22.8;22.9;22.9;22.9;22.9;22.9;23;22.9;23;23;23;23;23;23;23;23;23.1;23;23;23;23;…
22.6;22.6;22.6;22.7;22.6;22.6;22.6;22.6;22.7;22.6;22.6;22.6;22.6;22.6;22.6;22.6;22.6;22.6;22.6;22.7;22.6;22.6;22.7;22.7;22.6;22.6;22.6;22.6;22.6;22.6;22.6;22.7;22.7;22.7;22.6;22.7;22.7;22.6;22.6;22.7;22.6;22.8;22.8;22.7;22.8;22.8;22.8;22.7;22.8;22.8;22.8;22.9;22.8;22.9;22.9;22.9;23;22.9;22.9;22.9;22.9;22.9;22.9;22.9;22.9;22.9;23;22.9;22.9;22.9;23;23;23;22.9;23;23;23;22.9;23;23;23;22.9;23;23;23.1;…
22.6;22.6;22.6;22.6;22.5;22.6;22.5;22.6;22.6;22.6;22.6;22.7;22.6;22.6;22.6;22.6;22.6;22.6;22.6;22.6;22.6;22.7;22.7;22.7;22.7;22.7;22.7;22.6;22.6;22.7;22.6;22.7;22.6;22.7;22.7;22.7;22.7;22.7;22.7;22.7;22.7;22.7;22.8;22.8;22.8;22.8;22.8;22.8;22.8;22.8;22.9;22.8;22.9;22.9;22.9;22.9;22.9;22.9;22.9;22.9;22.8;22.9;22.9;22.9;22.9;22.9;22.9;22.9;22.9;22.9;22.9;23;23;23;23;23;23;23;23;23;23;22.9;23;23.1;2…
22.6;22.6;22.6;22.6;22.7;22.7;22.5;22.5;22.5;22.6;22.6;22.6;22.6;22.6;22.5;22.6;22.6;22.6;22.6;22.7;22.7;22.6;22.6;22.7;22.6;22.6;22.6;22.8;22.6;22.6;22.6;22.7;22.7;22.7;22.7;22.7;22.7;22.7;22.7;22.7;22.8;22.8;22.8;22.8;22.8;22.8;22.8;22.8;22.8;22.8;22.8;22.8;22.9;22.9;22.9;22.9;23;22.9;22.9;22.9;22.9;22.9;22.9;22.9;22.9;22.9;23;23;22.9;22.9;23;23;23;23;23;23;23;23;23;23;23;23;23;23.1;23;23;23.2;…
22.7;22.5;22.6;22.6;22.7;22.5;22.6;22.5;22.6;22.6;22.6;22.6;22.5;22.6;22.6;22.6;22.6;22.7;22.7;22.7;22.7;22.6;22.6;22.6;22.6;22.6;22.6;22.6;22.7;22.6;22.7;22.7;22.7;22.7;22.7;22.7;22.7;22.7;22.7;22.8;22.8;22.7;22.8;22.8;22.8;22.8;22.8;22.8;22.8;22.8;22.9;22.9;22.9;22.8;22.9;22.9;22.9;22.9;22.9;22.9;22.9;22.9;22.9;22.9;22.9;23;23;22.9;22.9;22.9;23;23;23;23;23;23;22.9;22.9;23;23;23;23;23;23;23;23;2…
22.7;22.6;22.6;22.5;22.5;22.7;22.6;22.6;22.5;22.6;22.6;22.7;22.6;22.6;22.5;22.6;22.5;22.7;22.7;22.7;22.7;22.7;22.7;22.7;22.6;22.6;22.6;22.7;22.6;22.7;22.8;22.6;22.7;22.7;22.7;22.8;22.7;22.7;22.7;22.7;22.8;22.7;22.8;22.8;22.8;22.8;22.8;22.9;22.8;22.8;22.9;22.9;22.9;22.9;22.9;22.9;23;23;22.9;22.9;22.9;22.9;22.9;23;22.9;22.9;23;22.9;23;23;23;23;23;23;23;23;23;23;22.9;23;23;22.9;23;23.1;23.1;23;23;23…
22.7;22.6;22.6;22.6;22.5;22.6;22.6;22.6;22.7;22.6;22.6;22.7;22.6;22.6;22.5;22.6;22.6;22.6;22.6;22.6;22.6;22.7;22.6;22.7;22.7;22.6;22.6;22.7;22.6;22.6;22.8;22.7;22.7;22.7;22.7;22.7;22.7;22.7;22.8;22.8;22.7;22.6;22.8;22.8;22.8;22.8;22.8;22.9;22.9;22.9;22.9;22.9;22.9;22.9;22.9;22.9;22.9;23;23;22.9;22.9;22.9;22.9;22.9;23;23;22.9;23;23;23;23;23;23;23;23;23;23;23;23;23;23;23;23;23;23;23.1;23.1;23.1;23.…
22.7;22.7;22.7;22.5;22.6;22.8;22.7;22.7;22.6;22.6;22.6;22.6;22.6;22.6;22.6;22.6;22.7;22.6;22.6;22.6;22.7;22.7;22.7;22.8;22.7;22.6;22.7;22.7;22.7;22.7;22.8;22.7;22.7;22.7;22.7;22.7;22.8;22.7;22.7;22.7;22.7;22.7;22.8;22.8;22.8;22.8;22.9;22.9;22.9;22.9;22.9;22.8;22.9;22.9;22.9;22.8;22.9;23;23;23;22.9;22.9;22.9;22.9;23;22.9;22.9;23;22.9;22.9;23;23;23;23;23;23;23;23;22.9;23;23;23;23.1;23;23;23.1;23;23…
22.6;22.7;22.6;22.5;22.5;22.6;22.6;22.6;22.6;22.6;22.6;22.6;22.6;22.6;22.6;22.6;22.6;22.6;22.6;22.7;22.6;22.7;22.6;22.7;22.7;22.7;22.6;22.7;22.7;22.7;22.6;22.7;22.7;22.8;22.7;22.8;22.7;22.7;22.8;22.7;22.7;22.7;22.8;22.8;22.8;22.8;22.8;22.9;22.9;22.9;22.9;22.8;22.9;22.9;22.9;22.9;22.9;23;23;23;23;22.9;23;22.9;23;22.9;23;22.9;23;23;23;23;23;23;23;23;23;23.1;23;23;23;23;23;23;23;23.1;23;23.1;23;23.1…
22.7;22.7;22.6;22.6;22.6;22.6;22.5;22.6;22.6;22.6;22.7;22.6;22.6;22.6;22.6;22.6;22.7;22.6;22.7;22.6;22.6;22.6;22.7;22.7;22.7;22.6;22.7;22.7;22.7;22.7;22.7;22.7;22.7;22.7;22.7;22.8;22.7;22.8;22.8;22.7;22.8;22.8;22.8;22.8;22.8;22.9;22.8;22.9;22.9;22.9;23;22.8;23;22.9;23;23;23;22.9;23;23;23;22.9;22.9;22.9;22.9;23;23;23;23;23;23;23;23;23;23;23;23;23;23;23;23;23;23;23.1;23;23;23;23.1;23.1;23.1;23.1;23…
22.7;22.7;22.7;22.6;22.6;22.6;22.6;22.6;22.6;22.5;22.7;22.7;22.6;22.6;22.5;22.6;22.6;22.7;22.6;22.7;22.6;22.7;22.7;22.7;22.7;22.7;22.7;22.7;22.6;22.6;22.7;22.7;22.7;22.7;22.7;22.8;22.7;22.7;22.8;22.8;22.7;22.8;22.8;22.8;22.8;22.9;22.8;22.9;22.9;22.9;22.9;22.9;23;22.9;23;22.9;23;23;23;23;23;23;22.9;22.9;23;23;23;23;23;23;23;23;23;23;23.1;23.1;23;23;23;23;23;23;23;23.1;23.1;23;23;23.1;23.1;23;23.1;…
22.6;22.6;22.6;22.6;22.6;22.6;22.7;22.6;22.6;22.6;22.6;22.6;22.6;22.6;22.6;22.6;22.6;22.6;22.7;22.6;22.6;22.6;22.6;22.8;22.7;22.7;22.6;22.6;22.7;22.7;22.7;22.7;22.7;22.8;22.8;22.8;22.8;22.7;22.7;22.9;22.8;22.7;22.8;22.8;22.8;22.9;22.9;22.9;23;23;22.9;23;22.9;22.9;22.9;23;23;23;23;23;23;22.9;23;22.9;23;22.9;23;23;23;23;23;23;23;23;23.1;23.1;23;23;23;23;23;23;23;23;23;23.1;23;23.1;23.1;23.1;23.1;23…
22.6;22.6;22.6;22.6;22.6;22.6;22.6;22.6;22.6;22.6;22.6;22.6;22.6;22.6;22.6;22.6;22.7;22.6;22.7;22.7;22.7;22.7;22.7;22.7;22.7;22.7;22.7;22.6;22.7;22.7;22.7;22.7;22.7;22.7;22.8;22.8;22.8;22.8;22.7;22.8;22.9;22.9;22.8;22.8;22.9;22.9;22.9;22.9;22.9;22.9;23;23;22.9;22.9;23;23;23;23;23;23;23;22.9;23;22.9;23;22.9;23;23;23;23;23;23;23.1;23.1;23.1;23;23;23;23;23;23;23;23;23;23.1;23.1;23.1;23;23;23.1;23.1;…
22.7;22.6;22.7;22.6;22.7;22.6;22.6;22.6;22.6;22.7;22.7;22.6;22.6;22.5;22.6;22.6;22.6;22.6;22.6;22.7;22.7;22.7;22.7;22.7;22.6;22.6;22.6;22.6;22.7;22.6;22.8;22.7;22.8;22.8;22.7;22.7;22.8;22.8;22.8;22.9;22.8;22.8;22.9;22.9;22.9;23;22.8;23;22.9;22.9;22.9;22.9;22.9;23;23;22.9;23;23;23;23;23;23;23;23;23;23;23;23;23;23;23;23;23;23.1;23;23;23;23;23;23;23;23;23;23;23.1;23.1;23.1;23.1;23.1;23.1;23.1;23.1;2…
22.8;22.7;22.6;22.6;22.6;22.6;22.7;22.7;22.6;22.6;22.6;22.6;22.6;22.5;22.6;22.6;22.5;22.6;22.7;22.7;22.6;22.7;22.7;22.7;22.7;22.7;22.7;22.7;22.7;22.7;22.8;22.7;22.7;22.8;22.9;22.8;22.8;22.8;22.8;22.8;22.8;22.8;22.9;22.8;22.9;22.8;22.9;22.8;22.9;23;22.9;23;23;23;23;22.9;23;23;23;23;23;23;23;23;23;22.9;23;23;23;23;23;23;23;23;23;23;23;23;23;23;23.1;23;23;23.1;23.1;23;23.1;23.1;23.1;23.1;23.1;23.1;2…
22.7;22.6;22.6;22.6;22.7;22.7;22.6;22.7;22.7;22.4;22.6;22.6;22.6;22.7;22.6;22.6;22.6;22.6;22.6;22.6;22.7;22.6;22.7;22.8;22.7;22.6;22.7;22.7;22.7;22.7;22.7;22.8;22.7;22.8;22.7;22.8;22.9;22.8;22.9;22.8;22.9;22.8;22.8;22.9;22.8;22.8;22.9;22.9;22.9;23;23;22.9;22.9;23;23;22.9;22.9;22.9;23;23;23;22.9;22.9;23;23;23;23;22.9;23;23;23;23;23;23;23;23;23;23;23;23;23.1;23.1;23;23;23.1;23.1;23;23;23.1;23;23.1;…
22.7;22.7;22.6;22.7;22.6;22.6;22.6;22.6;22.6;22.6;22.6;22.6;22.6;22.6;22.6;22.6;22.6;22.6;22.6;22.6;22.6;22.7;22.7;22.7;22.7;22.6;22.7;22.7;22.7;22.7;22.7;22.7;22.7;22.8;22.8;22.8;22.8;22.9;22.8;22.8;22.8;22.8;22.9;22.9;22.8;22.9;22.9;22.9;23;22.9;22.9;22.9;22.9;23;23;23;22.9;23;23;23;23;22.9;23;23;23;23;23;23;23;23;23;23;23;23.1;23;23;23;23;23;23.1;23;23;23;23.1;23;23.1;23;23.1;23;23.1;23.1;23.1…
22.7;22.6;22.7;22.6;22.7;22.7;22.6;22.6;22.6;22.6;22.6;22.6;22.6;22.6;22.5;22.6;22.6;22.6;22.6;22.6;22.7;22.6;22.7;22.7;22.7;22.7;22.6;22.6;22.7;22.7;22.7;22.7;22.8;22.8;22.8;22.8;22.8;22.8;22.8;22.7;22.8;22.9;22.8;22.8;22.9;22.8;22.9;22.9;22.9;22.9;22.9;22.9;22.9;22.9;23;23;23;23;23;23;23;22.9;22.9;23;23;22.9;23;23;23;23;23;23;23;23;23;23;23;23;23;23;23;23;23;23;23;23.1;23;23.1;23.1;23.1;23.1;23…
22.7;22.7;22.7;22.7;22.7;22.7;22.7;22.6;22.7;22.6;22.6;22.6;22.6;22.6;22.6;22.6;22.6;22.6;22.7;22.7;22.6;22.7;22.7;22.6;22.7;22.6;22.7;22.6;22.7;22.7;22.7;22.7;22.7;22.8;22.8;22.8;22.8;22.8;22.8;22.8;22.8;22.8;22.7;22.8;22.8;22.9;22.9;22.9;22.9;22.9;22.9;22.9;22.9;22.9;22.9;22.9;22.9;23;23;23;23;23;23;23;23;22.9;23;23;23;23;23;23.1;23;23;23;23;23;23;23;23;23;23;23;23;23.1;23.1;23;23.1;23;23.1;23;…
22.7;22.7;22.7;22.7;22.7;22.7;22.6;22.6;22.6;22.6;22.6;22.5;22.6;22.5;22.6;22.6;22.6;22.6;22.6;22.7;22.7;22.7;22.7;22.7;22.7;22.7;22.7;22.7;22.6;22.8;22.7;22.8;22.7;22.8;22.8;22.8;22.8;22.8;22.8;22.9;22.9;22.8;22.9;22.9;22.9;22.9;22.9;23;22.9;22.9;22.9;22.9;22.9;22.9;23;23;23;23;23;23;23;23;22.9;23;23;23;23;23;23;23;23;23.1;23;23.1;23;23;23;23;23;23;23;23.1;23.1;23.1;23;23;23.1;23.1;23.1;23.1;23.…
22.6;22.7;22.6;22.7;22.7;22.6;22.6;22.6;22.6;22.7;22.6;22.6;22.6;22.7;22.6;22.7;22.6;22.7;22.6;22.7;22.6;22.7;22.7;22.7;22.7;22.7;22.8;22.8;22.7;22.8;22.7;22.8;22.8;22.9;22.8;22.8;22.8;22.9;22.9;22.9;22.9;22.9;22.8;22.9;22.9;22.9;22.9;22.9;22.9;22.9;22.9;22.9;22.9;23;22.8;22.9;23;23;23;23.1;23;22.9;23;22.9;22.9;23;23;23;23;23;23;23.1;23;23;23;23;23;23;23;23;23;23;23.1;23.1;23;23.1;23.1;23.1;23.1;…
22.7;22.7;22.7;22.6;22.7;22.7;22.7;22.6;22.6;22.7;22.6;22.7;22.7;22.7;22.6;22.6;22.6;22.6;22.6;22.6;22.7;22.7;22.7;22.7;22.7;22.7;22.8;22.8;22.8;22.8;22.8;22.8;22.9;22.8;22.8;22.8;22.9;22.9;22.9;22.8;22.9;22.8;22.9;22.8;22.9;22.9;22.9;22.9;22.9;23;23;23;23;23;23;23;22.9;23;23;23;23.1;23;22.9;23;23;23;23;23;23;23;23;23;23;23;23.1;23;23.1;23;23;23;23;23;23;23.1;23;23.1;23.1;23.1;23.1;23.1;23.1;23.2…
22.7;22.7;22.7;22.6;22.7;22.7;22.6;22.7;22.7;22.6;22.7;22.7;22.7;22.7;22.7;22.7;22.6;22.7;22.6;22.7;22.7;22.7;22.8;22.7;22.8;22.7;22.8;22.8;22.9;22.8;22.8;22.8;22.9;22.8;22.9;22.9;22.8;22.8;22.9;22.9;22.8;22.9;22.9;22.8;22.9;22.9;22.9;22.9;23;23;23;23;23;23;23;22.9;23;23;23;23;23;23;23;23;23;23;23;23;23;23;23;23;23;23;23;23;23;23;23;23;23;23;23.1;23.1;23.1;23.1;23.1;23.1;23.1;23.1;23.1;23.1;23.1;…
22.7;22.7;22.7;22.6;22.7;22.6;22.7;22.7;22.6;22.6;22.6;22.7;22.6;22.6;22.7;22.7;22.7;22.8;22.7;22.7;22.7;22.7;22.8;22.8;22.8;22.8;22.8;22.9;22.8;22.8;22.8;22.8;22.8;22.8;22.8;22.9;22.8;22.9;22.9;22.9;22.9;22.9;22.9;22.9;22.9;22.9;22.9;22.9;23;23;23;23;23;22.9;22.9;23;23;23;23;23;23.1;23;23;23;22.9;23;23;23;23;23;23;23;23.1;23;23.1;23;23;23;23;23;23;23.1;23.1;23.1;23;23.1;23.1;23.1;23.1;23.1;23.1;…
22.7;22.7;22.7;22.7;22.7;22.7;22.7;22.6;22.7;22.7;22.6;22.6;22.6;22.6;22.7;22.6;22.6;22.6;22.7;22.7;22.7;22.7;22.7;22.7;22.8;22.8;22.8;22.8;22.8;22.8;22.8;22.8;22.8;22.8;22.8;22.8;22.9;22.9;22.9;22.8;22.8;22.9;22.9;22.9;22.9;22.9;22.9;22.9;22.9;22.9;22.9;23;23;23;22.9;23;23;23;23;23;23;23;23;23.1;22.9;23;23.1;23;23;23;23.1;23;23.1;23;23;23;23;23;23;23;23;23.1;23;23.1;23;23.1;23.1;23.1;23.1;23.1;2…
22.7;22.7;22.7;22.7;22.7;22.7;22.7;22.7;22.6;22.6;22.6;22.6;22.7;22.7;22.7;22.7;22.7;22.7;22.7;22.7;22.7;22.7;22.8;22.7;22.8;22.8;22.8;22.9;22.9;22.8;22.9;22.9;22.9;22.9;22.9;22.9;22.9;22.9;22.9;23;22.9;22.9;22.9;22.9;22.9;22.9;22.9;23;22.9;22.9;23;23;23;23;22.9;23;23;23;23;23;23;23;23;23;23;23;23;23;23;23;23.1;23;23.1;23;23.1;23.1;23;23;23;23;23;23;23.1;23.1;23.1;23.1;23.1;23.1;23.1;23.1;23.2;23…
22.7;22.7;22.7;22.6;22.7;22.7;22.6;22.7;22.7;22.7;22.7;22.7;22.7;22.7;22.7;22.7;22.7;22.7;22.7;22.7;22.7;22.7;22.8;22.8;22.8;22.8;22.9;22.9;22.8;22.8;22.9;22.8;22.8;22.8;22.9;22.9;22.9;22.9;22.9;22.9;22.9;22.9;22.9;22.9;22.9;22.9;22.9;22.9;23;23;23;23;23;23;22.9;23;22.9;23;23;23;23;23;23;23.1;23;23;23.1;22.9;23;23;23;23;23;23.1;23.1;23.1;23;23;23;23.1;23;23;23;23;23.1;23.1;23.1;23.1;23.1;23.1;23.…
22.6;22.7;22.6;22.7;22.6;22.7;22.7;22.7;22.7;22.7;22.7;22.7;22.6;22.7;22.7;22.7;22.7;22.7;22.7;22.7;22.7;22.7;22.9;22.8;22.9;22.8;22.8;22.8;22.8;22.8;22.9;22.8;22.9;22.9;22.9;22.9;22.9;22.9;22.9;22.9;22.9;22.8;22.9;22.9;22.9;22.9;23;22.9;23;23;22.9;23.1;22.9;23;22.9;22.9;23;23;23;23;23;23;23;23;23;23;23;23;23;23;23;23;23;23.1;23.1;23.1;23;23;23.1;23;23.1;23.1;23.1;23.1;23;23;23.1;23.1;23.1;23.1;2…
22.7;22.7;22.7;22.7;22.7;22.7;22.7;22.7;22.7;22.7;22.7;22.7;22.7;22.7;22.8;22.7;22.7;22.7;22.7;22.8;22.7;22.8;22.8;22.8;22.9;22.9;22.9;22.9;22.9;22.8;22.8;22.8;22.9;22.9;22.9;22.9;22.9;22.9;22.9;22.9;22.9;22.9;22.9;22.9;22.8;22.9;23;23;22.9;23;23;23;23;22.9;22.9;23;23;23;23;23;23;23;23;23;23;23;23;23;23;23;23;23.1;23;23.1;23.1;23;23;23.1;23;23;23;23;23;23;23;23;23.1;23.1;23.1;23.1;23.1;23.1;23.1;…
22.7;22.6;22.7;22.7;22.6;22.6;22.7;22.7;22.7;22.7;22.7;22.7;22.7;22.7;22.7;22.7;22.8;22.7;22.7;22.8;22.8;22.7;22.8;22.8;22.9;22.8;22.8;22.8;22.8;22.7;22.8;22.8;22.9;22.9;22.9;22.9;22.9;22.9;22.9;22.9;22.9;22.9;22.9;22.9;22.9;23;22.9;22.9;22.9;22.9;23;23;22.9;23.1;22.9;23;23;23;23.1;23;23;23;23;23;23;23;23;23;23;23;23.1;23;23.1;23;23;23;23;23;23;23;23.1;23.1;23;23;23;23.1;23.2;23.2;23.1;23.1;23.1;…
22.6;22.7;22.6;22.6;22.6;22.6;22.6;22.6;22.7;22.7;22.7;22.7;22.7;22.7;22.7;22.7;22.7;22.7;22.7;22.8;22.8;22.8;22.9;22.9;22.8;22.8;22.8;22.9;22.9;22.8;22.9;22.9;22.9;22.9;22.9;22.9;22.9;22.8;22.9;22.9;22.9;22.9;22.9;22.9;23;22.9;23;23;22.9;22.9;23;22.9;23;23;23;23;23;23.1;23;23;23.1;23;23;23;23;23;23;23;23;23;23;23;23;23;23.1;23;23;23;23;23;23;23.1;23.1;23.1;23.1;23.2;23.1;23.1;23.1;23.1;23.1;23.2…
22.7;22.7;22.7;22.6;22.7;22.6;22.6;22.7;22.7;22.6;22.7;22.8;22.7;22.7;22.7;22.6;22.7;22.7;22.7;22.8;22.8;22.8;22.8;22.8;22.8;22.8;22.8;22.9;22.9;22.8;22.9;22.9;22.9;22.9;22.9;22.9;22.9;22.9;22.9;22.9;22.9;23;22.9;22.9;23;22.9;23;23;23;22.9;23;22.9;22.9;23;23;23;23;23.1;23;23.1;23;23.1;23;23;23;23;23;23;23;23;23;23;23.1;23;23;23.1;23;23;23.1;23;23;23;23.1;23.1;23;23.1;23.1;23.2;23.1;23.1;23.1;23.1…
22.7;22.6;22.6;22.6;22.7;22.7;22.6;22.6;22.7;22.6;22.7;22.7;22.7;22.7;22.7;22.7;22.7;22.7;22.8;22.8;22.8;22.8;22.8;22.8;22.9;22.8;22.8;22.8;22.8;22.9;22.9;22.9;22.9;22.9;22.9;23;23;23;22.8;22.9;22.9;22.9;22.9;23;22.9;22.9;23;23;22.9;23;22.9;23;23;22.9;23;23;23;23;23.1;23.1;23.1;23.1;23.1;23;23;23;23;23;23;23;23;23;23;23;23;23;23;23;23;23;23;23.1;23;23.1;23.1;23.1;23.1;23.1;23.1;23.1;23.1;23.1;23.…
22.7;22.6;22.6;22.7;22.7;22.7;22.7;22.7;22.8;22.6;22.7;22.7;22.7;22.7;22.7;22.7;22.7;22.7;22.7;22.8;22.8;22.8;22.8;22.8;22.8;22.8;22.8;22.8;22.8;22.9;22.8;22.9;22.9;22.9;23;22.9;22.9;22.9;22.9;22.9;22.9;22.9;23;23;23;23;22.9;23;22.9;23;22.9;23;23;23;23;23;23.1;23.1;23;23.1;23;23;23;23;23;23;23;23;23;23;23;23;23;23.1;23.1;23;23.1;23;23;23;23;23;23.1;23.1;23.1;23;23.1;23.1;23.2;23.1;23.1;23.2;23.1;…
22.7;22.7;22.6;22.7;22.6;22.7;22.7;22.7;22.6;22.8;22.7;22.7;22.7;22.7;22.7;22.7;22.7;22.7;22.8;22.8;22.8;22.8;22.8;22.9;22.9;22.9;22.8;22.8;22.8;22.8;22.9;22.9;22.9;22.9;22.9;22.9;22.9;22.9;22.9;22.9;22.9;22.9;22.9;22.9;22.9;23;22.9;22.9;23;22.9;23;23;23;23;23;23;23;23.1;23;23;23.1;23;23.1;23;23;23;23;23;23;23;23;23.1;23.1;23.1;23.1;23;23.1;23;23;23;23;23;23.1;23.1;23.1;23.1;23.1;23.1;23.2;23.1;2…
22.7;22.6;22.7;22.7;22.7;22.7;22.7;22.8;22.8;22.7;22.8;22.7;22.7;22.8;22.7;22.7;22.7;22.8;22.7;22.8;22.8;22.9;22.8;22.9;22.9;22.9;22.9;23;22.9;22.9;22.9;22.9;22.9;22.9;23;23;22.9;22.9;22.9;22.9;22.9;22.9;22.9;23;23;23;22.9;23;23;22.9;23;23;23;23;23;23;23;23;23;23;23.1;23;23.1;23;23;23;23;23;23.1;23;23.1;23;23.1;23.1;23.1;23;23;23;23;23;23;23.1;23.1;23;23.1;23.1;23.1;23.1;23.1;23.1;23.2;23.2;23.1;…
22.7;22.7;22.7;22.7;22.7;22.7;22.8;22.7;22.7;22.7;22.8;22.7;22.8;22.7;22.7;22.7;22.8;22.8;22.8;22.8;22.8;22.8;22.9;22.9;22.8;22.8;22.8;22.9;22.8;22.9;22.8;22.9;22.9;22.9;22.9;23;22.9;22.9;22.9;22.9;22.9;22.9;22.9;23;23;23;22.9;22.9;23.1;23;23;23;23;23;23;23;23;23;23;23.1;23.1;23;23;23;23;23;23;23;23.1;23;23.1;23;23.1;23.1;23.1;23.1;23;23;23.1;23;23;23.1;23.1;23;23;23;23.1;23;23.1;23.1;23.1;23.2;2…
22.7;22.7;22.7;22.7;22.7;22.7;22.7;22.7;22.7;22.7;22.9;22.8;22.7;22.9;22.8;22.8;22.8;22.8;22.7;22.9;22.9;22.9;22.9;22.9;22.9;22.8;22.8;22.8;22.9;22.9;22.9;22.9;22.9;23;23;22.9;22.9;22.9;22.9;22.9;22.9;23;23;23;22.9;22.9;22.9;22.9;22.9;23;23;23;23;23;23;23;23;23;23.1;23.2;23.1;23;23;23.1;23;23;23;23.1;23;23;23.1;23.1;23.1;23.1;23.1;23;23.1;23.1;23.1;23.1;23.1;23.1;23.1;23;23;23.1;23.1;23.1;23.1;23…
22.7;22.7;22.7;22.7;22.7;22.7;22.7;22.8;22.7;22.7;22.7;22.9;22.8;22.8;22.7;22.8;22.8;22.8;22.8;22.8;22.9;22.8;22.9;22.9;22.9;22.9;22.9;23;22.9;22.9;22.9;22.9;23;23;22.9;22.9;22.9;22.9;22.9;22.9;23;22.9;23;22.9;22.9;23;22.9;22.9;23;23;23;23;23;23;23;23;23;23.1;23.1;23;23;23;23;23;23;23;23;23;23.1;23.1;23;23.1;23.1;23.1;23.1;23.1;23.1;23.1;23.1;23;23;23.1;23.1;23.1;23.1;23.1;23.1;23.1;23.1;23.2;23.…
22.7;22.7;22.7;22.7;22.7;22.7;22.7;22.8;22.8;22.7;22.9;22.8;22.8;22.8;22.8;22.8;22.8;22.9;22.8;22.8;22.8;22.9;22.9;22.9;22.9;22.9;22.8;22.9;22.9;22.9;22.9;22.9;23;22.9;22.9;22.9;22.9;23;22.9;22.9;22.9;22.9;22.9;23;22.9;22.9;22.9;22.9;23;23;23;23;23;23;23;22.9;23.1;23;23.1;23.1;23;23;23;23;23;23.1;23;23;23;23;23.1;23.1;23.1;23.1;23.1;23;23.1;23.1;23.1;23.1;23;23.1;23;23;23.1;23.1;23.1;23.1;23.1;23…
22.7;22.7;22.8;22.6;22.7;22.8;22.7;22.7;22.7;22.8;22.9;23;22.9;22.9;22.8;22.8;22.9;22.8;22.7;22.9;22.9;22.8;22.9;22.9;22.9;22.9;22.9;22.9;22.9;22.9;22.9;23;22.9;22.9;22.9;22.9;22.9;22.9;22.9;22.9;22.9;23;22.9;22.9;22.9;22.9;22.9;22.9;23;23;23.1;23;23;23;23;23;23.1;23;23;23.1;23;23;23;23;23;23;23;23;23;23;23;23.1;23;23.1;23.1;23.1;23;23.1;23.1;23.1;23.1;23.1;23.1;23.1;23.1;23.1;23.1;23.1;23.1;23.2…
22.7;22.7;22.8;22.6;22.7;22.8;22.8;22.8;22.8;22.9;22.9;22.9;22.7;22.8;22.8;22.7;22.8;22.8;22.8;22.8;22.8;22.8;22.9;22.9;22.9;22.9;22.9;22.9;22.9;22.9;22.9;23;22.9;23;22.9;22.9;23;22.9;22.9;22.9;22.9;22.9;22.9;22.9;22.9;22.9;23;22.9;23;23;23;23;23;23;23;23;23.1;23.1;23.1;23.1;23;23;23;23;23;23;23;23;23.1;23.1;23;23.1;23.1;23.1;23.1;23.1;23.1;23.1;23.1;23.1;23.1;23.1;23.1;23.1;23.1;23.1;23.1;23.1;2…
22.7;22.8;22.8;22.8;22.8;22.8;22.8;22.7;22.7;22.7;22.8;22.8;22.8;22.8;22.8;22.8;22.8;22.8;22.8;22.9;22.9;22.9;22.9;22.9;22.9;22.9;22.9;22.9;23;22.9;22.9;22.9;22.9;23;22.9;22.9;22.9;22.9;22.9;22.9;22.9;22.9;22.9;22.9;22.9;22.9;22.8;22.9;23;23;23;23;23;23;23;23;23;23;23;23;23;23;23;23;22.9;23;23;23;23;23.1;23.1;23.1;23.1;23.2;23.1;23.1;23.1;23;23;23;23.1;23.1;23.1;23;23.1;23.2;23.1;23.1;23.1;23.1;2…
22.8;22.7;22.7;22.7;22.7;22.8;22.8;22.8;22.8;22.8;22.8;22.8;22.9;22.8;22.8;22.8;22.8;22.8;22.9;22.9;22.9;22.9;22.9;22.9;22.9;22.9;22.9;22.9;22.9;23;22.9;22.9;22.9;22.9;22.9;22.9;23;23;22.9;22.9;22.9;22.9;22.9;22.9;22.9;22.9;23;22.9;23;23;23.1;23;23;23;23;23;23;23;23;23;23;23.1;23;23;23;23.1;23;23;23;23;23.1;23.1;23.1;23.1;23.1;23;23.1;23.1;23;23;23.1;23.1;23.1;23.1;23.1;23.1;23.2;23.2;23.2;23.2;2…
22.8;22.8;22.7;22.7;22.7;22.8;22.7;22.7;22.7;22.8;22.8;22.7;22.8;22.8;22.8;22.8;22.8;22.8;22.8;22.9;22.9;22.9;22.9;22.9;22.9;22.9;22.9;22.9;22.9;22.9;22.9;22.9;22.9;22.9;22.9;23;22.9;22.9;22.9;22.9;22.9;22.9;22.9;22.9;22.9;22.9;22.9;22.9;23;23;23;23;23;23;23;23;23.1;23;23;23;23;23;23;23;23;23;23;23;23;23;23.1;23.1;23.1;23.1;23.1;23;23;23;23;23;23;23.1;23.1;23.1;23.1;23.1;23.2;23.2;23.2;23.2;23.2;…
22.8;22.8;22.9;22.9;22.8;22.8;22.8;22.8;22.8;22.8;22.8;22.8;22.9;22.9;22.8;22.8;22.8;22.9;22.8;22.9;22.8;22.9;22.9;22.9;22.9;22.9;22.9;22.9;22.9;22.9;22.9;22.9;22.9;23;22.9;22.9;23;22.9;22.9;22.9;22.9;22.9;22.9;23;23;23;23;23.1;23;23;23;23;23;23;23;23;23;23;23;23;23.1;23;23;23;23;23;23;23;23.1;23.1;23.1;23.1;23.1;23.1;23.1;23;23;23;23;23.1;23.1;23.1;23.1;23.1;23.2;23.1;23.2;23.2;23.2;23.1;23.2;23…
22.8;22.8;22.8;22.8;22.8;22.8;22.8;22.9;22.7;22.8;22.8;22.8;22.9;22.9;22.9;22.9;22.8;22.9;22.9;22.8;22.8;22.9;22.9;22.9;22.9;22.9;22.9;22.8;22.9;22.9;22.9;22.8;22.9;22.8;22.9;22.9;23;22.9;23;22.9;22.9;22.9;23;23;22.9;22.9;22.9;22.9;23;23;23;23;23;22.9;23;23;23;23;23.1;23.1;23.1;23;23;23;23;23;23.1;23;22.9;23.1;23.1;23.1;23.1;23.1;23.1;23.1;23.1;23;23;23;23.1;23.1;23.1;23.1;23.1;23.1;23.1;23.2;23.…
22.8;22.8;22.8;22.8;22.8;22.8;22.8;22.7;22.9;22.8;22.8;22.8;22.8;22.9;22.8;22.9;22.8;22.8;22.9;22.9;22.8;22.9;22.9;22.9;22.9;22.9;22.8;22.9;23;22.9;22.9;22.9;22.9;23;22.9;23;23;22.9;22.9;22.9;22.9;22.9;23;22.9;22.9;22.9;22.9;23;22.9;23;23;23;23;23;23;23;23;23;23;23.1;23;23;23.1;23;23;23;23;23;23.1;23;23.1;23;23.1;23.1;23;23;23;23;23.1;23.1;23.1;23.1;23.1;23.1;23.1;23.1;23.1;23.2;23.2;23.2;23.1;23…
22.9;22.8;22.8;22.8;22.8;22.8;22.8;22.8;22.8;22.8;22.8;22.8;22.8;22.9;22.8;22.9;22.8;22.8;22.8;22.9;22.9;22.9;22.9;22.8;22.9;22.9;22.9;22.9;22.9;22.9;22.9;22.9;22.9;22.9;23;22.9;22.9;22.9;22.9;23;22.9;23;23;23;22.9;22.9;22.9;22.9;23;23;23;23;23;23;23;23;23;23.1;23;23.1;23.1;23;23;23;23;23;23.1;23;23;23;23.1;23.1;23.1;23.1;23;23.1;23;23.1;23;23.1;23.1;23.1;23.1;23.1;23.1;23.2;23.1;23.2;23.2;23.2;2…
22.8;22.8;22.8;22.8;22.8;22.8;22.8;22.8;22.8;22.8;22.8;22.8;22.8;22.9;22.8;22.8;22.8;22.8;22.8;22.8;22.9;22.8;22.9;23;22.9;22.8;22.8;22.9;22.9;22.9;22.9;22.9;22.9;22.9;22.9;22.9;22.9;22.9;22.9;23;23;22.9;23;23;22.9;23;23;22.9;23;23;23;22.9;23;23;23;23;23.1;23.1;23;23;23;23;23;23;23;23;23.1;23;23.1;23.1;23.1;23.1;23.1;23.1;23.1;23;23;23.1;23.1;23.1;23;23.1;23.1;23.1;23.1;23.1;23.1;23.2;23.2;23.2;2…
22.8;22.8;22.8;22.8;22.8;22.8;22.8;22.8;22.8;22.8;22.9;22.8;22.8;22.9;22.8;22.9;22.8;23;22.9;22.9;22.9;22.9;22.9;22.9;22.9;22.8;22.9;22.9;22.9;22.9;22.9;22.9;22.9;22.9;22.9;22.9;22.9;22.9;23;23;22.9;22.9;23;22.9;23;22.9;22.9;22.9;23;23;22.9;23;22.9;23;22.9;23;23.1;23;23;23;23;23;23;23;23;23.1;23;23;23;23.1;23.1;23.1;23.1;23.1;23.1;23.1;23.1;23.1;23.1;23;23.1;23.1;23.1;23.1;23.1;23.1;23.2;23.2;23.…
22.8;22.8;22.8;22.8;22.8;22.8;22.8;22.8;22.8;22.8;22.8;22.9;22.9;22.8;22.8;22.9;22.8;22.9;22.9;22.9;22.9;22.8;22.9;22.9;22.9;22.9;22.9;22.9;22.9;22.9;22.9;22.9;22.9;22.9;22.9;22.9;23;22.9;22.9;22.9;23;22.9;23;23;23;22.9;22.9;23;23;22.9;23.1;23;22.9;22.9;23;23;23.1;23;23.1;23;23;23;23;23.1;23;23;23;23.1;23.1;23.1;23.1;23.1;23.1;23.1;23.1;23.1;23.1;23.1;23.1;23.1;23;23.1;23.1;23.1;23.1;23.1;23.2;23…
22.8;22.8;22.7;22.8;22.8;22.8;22.8;22.9;22.8;22.8;22.9;22.8;22.8;22.8;22.8;22.8;22.9;22.9;22.9;22.9;22.9;22.9;22.9;22.9;22.9;22.9;22.9;22.9;22.9;22.9;23;22.9;22.9;22.9;22.9;22.9;23;22.9;23;22.9;22.9;23;22.9;23;23;23;23;23;23;23;23.1;22.9;22.9;23;23;23;23;23;23;23;23;23;23;23;23;23;23;23;23;23;23.1;23.1;23.1;23.1;23.1;23;23.1;23.1;23;23.1;23.1;23.1;23.1;23.1;23.1;23.1;23.1;23.2;23.2;23.2;23.2;23.2…
22.8;22.8;22.8;22.8;22.8;22.8;22.8;22.8;22.9;22.9;22.9;22.9;22.9;22.8;22.8;22.8;22.9;22.8;22.9;22.8;23;23;22.9;23;22.9;22.9;22.9;22.9;22.9;22.9;22.9;23;22.9;22.9;23;23;23;22.9;23;22.9;22.9;22.9;22.9;23;22.9;22.9;23;23;23;23;23.1;23;23;23;23;23;23;23.1;23;23;23;23;23;23;23.1;23.1;23;23;23.1;23;23.1;23.1;23.1;23.1;23.1;23.1;23.1;23.1;23.1;23.1;23.1;23.1;23.2;23.1;23.1;23.1;23.1;23.2;23.1;23.2;23.2;…
23;22.7;22.7;22.8;22.8;22.8;22.8;22.8;22.9;22.9;22.9;22.8;22.9;22.9;22.8;23;22.8;22.9;23;22.9;22.9;22.9;22.9;23;22.9;22.9;22.9;22.9;22.9;22.9;22.9;22.9;22.9;22.9;23;22.9;22.9;23;22.9;22.9;22.9;22.8;22.9;22.9;23;23;23;23;23;23;23;23;23;23;23;23;23;23;23.1;23;23;23.1;23;23;23;23.1;23;23;23;23;23.1;23.1;23.1;23.1;23.1;23.1;23.1;23.1;23.1;23.1;23;23.1;23.1;23.1;23.1;23.2;23.1;23.2;23.2;23.2;23.2;23.3…
22.9;22.9;22.8;22.9;22.8;22.8;22.9;22.8;22.7;22.9;22.9;22.9;22.9;22.9;22.9;22.9;22.8;22.9;22.9;22.9;22.9;22.9;22.9;22.9;22.9;22.9;23;23;22.9;22.9;23;22.9;22.9;23;22.9;22.9;23;22.9;23;23;23;22.9;23;23;22.9;22.9;23;22.9;23;23;23;23;23;23;23;23;23;23;23.1;23.1;23.1;23;23;23.1;23;23;23;23;23;23.1;23.1;23.1;23;23.1;23.1;23.1;23.1;23.1;23.1;23.1;23;23.1;23;23.1;23.2;23.1;23.2;23.1;23.2;23.2;23.2;23.2;2…
22.8;22.8;22.8;22.7;22.9;22.8;22.9;22.9;22.9;22.8;22.8;22.9;22.9;22.8;22.8;22.9;22.9;22.8;22.9;22.8;22.9;22.9;22.9;22.9;23;22.9;22.9;22.9;22.9;22.9;22.9;23;22.9;23;22.9;22.9;23;22.9;23;22.9;22.9;22.9;22.9;23;23;22.9;22.9;23;23;23;23;23.1;23;23;23;23;23;23.1;23;23;23;23;23;23;23;23;23;23;23.1;23;23.1;23.1;23.1;23.1;23.1;23.1;23.1;23.1;23.1;23.1;23.1;23.1;23.1;23.1;23.1;23.1;23.1;23.2;23.2;23.1;23.…
22.8;22.8;22.8;22.8;22.8;22.8;22.9;22.9;22.9;22.9;22.9;22.8;22.9;22.9;22.9;22.8;22.8;22.9;22.9;22.9;22.9;22.9;22.9;22.9;22.9;22.8;22.8;22.9;23;22.9;22.9;22.9;22.9;23;23;23;23;23;23;23;22.9;23;22.9;23;22.9;22.9;23;22.9;23;23;23;23;23;23;23;23;23;23;23.1;23;23.1;23.1;23.1;23;23;23;23;23;23.1;23;23.1;23.1;23.1;23.1;23.1;23.1;23.1;23.1;23.1;23.1;23.1;23.1;23.1;23.1;23.1;23.1;23.1;23.2;23.1;23.2;23.2;…
22.8;22.8;22.8;22.8;22.9;22.8;22.9;22.9;22.9;22.9;22.9;22.9;22.9;22.9;22.9;22.8;22.8;22.9;22.9;22.9;22.9;22.9;22.9;22.9;22.9;22.9;22.9;22.9;23;22.9;22.9;23;23;22.9;23;23;23;23;23;23;23;22.9;22.9;23;23;22.9;23;23;22.9;23;23.1;23.1;23;23;23;23;23;23;23;23;23.1;23.1;23.1;23;23;23.1;23.1;23;23;23.1;23.1;23.1;23.1;23.1;23.1;23.1;23.1;23.1;23.1;23.1;23.1;23.1;23.1;23.1;23.1;23.1;23.1;23.1;23.2;23.2;23.…
22.8;22.8;22.8;22.8;22.8;22.8;22.9;22.9;22.9;22.9;22.9;22.9;22.9;22.9;22.8;22.9;22.9;22.9;22.8;22.9;22.9;22.9;22.9;22.9;22.8;22.9;22.9;22.9;22.9;22.9;23;22.9;23;23;23;22.9;23;22.9;23;23;23;22.9;22.9;23;23;22.9;23;22.9;23;23;23;23;23;23;23;22.9;23;23;23.1;23.1;23.1;23;23.1;23;23;23;23.1;23;23;23.1;23.1;23.1;23.1;23.1;23.1;23.1;23.1;23.1;23.1;23.1;23.1;23.1;23.1;23.1;23.1;23.1;23.1;23.2;23.2;23.1;2…
22.8;22.8;22.8;22.8;22.8;22.8;22.8;22.9;22.9;22.8;22.9;22.9;22.9;22.8;22.9;22.9;22.8;22.9;22.9;22.9;22.9;22.9;22.9;22.9;22.9;22.9;22.9;23;22.9;23;23;23;23;23;23;23;23;23;23;23;23;22.9;23;22.9;23;22.9;23;22.9;23;23;23;23;23;23;23;22.9;23.1;23.1;23.1;23.1;23;23;23;23;23;23.1;23;23;23;23.1;23.1;23.1;23.1;23.1;23.1;23.1;23.1;23.1;23.1;23.1;23.1;23.1;23.1;23.1;23.1;23.1;23.1;23.2;23.2;23.2;23.2;23.2;2…
22.9;22.9;22.8;22.8;22.8;22.8;22.8;22.8;22.9;22.9;22.8;22.9;22.9;22.9;22.9;22.9;22.9;22.9;22.9;22.9;22.9;22.9;22.9;22.8;22.9;23;22.9;22.9;22.9;22.9;23;22.9;22.9;23;23;23;23;23;23;23;22.9;23;22.9;23;22.9;23;23;23;23;23;23;23;23;22.9;23;23;23.1;23.1;23.1;23;23;23;23;23;23;23;23;23;23.1;23.1;23.1;23.1;23.1;23.2;23.1;23.1;23.1;23.1;23.1;23.1;23.1;23.1;23.1;23.1;23.1;23.1;23.1;23.2;23.2;23.2;23.2;23.2…
22.8;22.9;22.8;22.8;22.8;22.8;22.8;22.8;22.9;22.9;22.9;22.9;22.9;22.9;22.8;22.9;22.9;22.9;22.9;22.9;22.9;22.9;22.9;22.8;22.9;22.9;22.9;22.9;23;23;22.9;22.9;22.9;23;23;23;23;23;22.9;23;23;22.9;23;23;23;23;23;23;23;22.9;23;23;23;23;23;23;23.1;23.1;23;23.1;23;23.1;23;23;23;23.1;23;23;23;23.1;23.1;23.1;23.1;23.2;23.1;23.1;23.1;23.1;23.1;23.1;23.1;23.1;23.1;23.1;23.1;23.1;23.1;23.2;23.2;23.2;23.2;23.2…
22.9;22.9;22.9;22.8;22.8;22.8;22.9;22.8;22.8;22.9;22.9;22.9;22.8;23;22.9;22.9;22.9;22.9;22.9;22.9;22.9;22.9;22.9;22.9;22.9;22.9;22.9;22.9;22.9;22.9;22.9;22.9;23;23;23;22.9;22.9;22.9;23;22.9;22.9;22.9;22.9;22.9;23;23;23;23;22.9;23;23;23;23;23;23;23;23.1;23.1;23.1;23;23;23;23;23;23;23;23;23;23;23.1;23.1;23.1;23.1;23.1;23.1;23.2;23.1;23.1;23.2;23.1;23.1;23.1;23.1;23.1;23.1;23.1;23.2;23.2;23.2;23.2;2…
22.9;22.8;22.8;22.8;22.9;22.8;22.8;22.8;22.9;22.8;22.9;22.8;22.9;22.9;22.9;22.9;22.9;22.9;22.9;22.9;22.9;22.9;22.9;22.9;22.9;22.9;22.9;22.9;23;23;22.9;23;23;23;22.9;23.1;23;23;23;22.9;22.9;22.9;22.9;22.9;23;23;23;23;23;23;23;23;23;23;23.1;23.1;23.1;23;23;23;23.1;23;23;23;23;23;23;23;23;23.1;23.1;23.1;23.1;23.1;23.1;23.1;23.1;23.1;23.1;23.1;23.1;23.1;23.1;23.1;23.1;23.1;23.2;23.2;23.2;23.2;23.2;23…
22.9;22.8;22.8;22.8;22.9;22.9;22.8;22.9;22.8;22.8;22.9;22.9;22.9;22.9;23;23;22.9;22.9;22.9;22.9;22.9;22.9;22.9;22.9;23;22.9;22.9;22.9;23;23;23;23;23;22.9;23;22.9;23;23;22.9;22.9;22.9;22.9;22.9;22.9;22.9;23;23;23;23;23;23;23;23;23;23;23;23.1;23.1;23.1;23.1;23;23;23;23;23;23.1;23.1;23;23;23.1;23.1;23.2;23.1;23.1;23.1;23.1;23.1;23.1;23.2;23.1;23.1;23.1;23.1;23.1;23.2;23.1;23.2;23.2;23.2;23.2;23.2;23…
22.9;22.9;22.8;22.8;22.8;22.8;22.9;22.9;22.8;22.9;22.9;22.9;22.9;22.9;22.8;22.9;22.9;22.9;22.9;22.9;22.9;22.9;22.9;22.9;22.9;22.9;22.9;23;22.9;22.9;23;23;23;23;22.9;22.9;22.9;23;22.9;23;22.9;22.9;23;23;23;23;23;23;23;23;23;23;23;23;23.1;23;23;23.1;23;23.1;23.1;23.1;23;23;23;23;23.1;23.1;23.1;23.1;23.1;23.1;23.1;23.1;23.1;23.1;23.1;23.1;23.1;23.1;23.1;23.1;23.1;23.1;23.2;23.1;23.1;23.2;23.2;23.2;2…
22.9;22.8;22.8;22.8;22.8;22.8;22.8;22.8;22.9;22.9;22.9;22.8;22.9;22.8;22.9;22.9;22.9;22.9;22.9;22.9;22.9;22.9;22.9;22.9;22.9;22.9;22.9;22.9;22.9;23;23;22.9;23;23;22.9;23;23;23;23;23;23;22.9;23;23;23;23;23;22.9;23;23;23;23;23;23;23;23;23.1;23.1;23.1;23;22.9;23.1;23;23;23;23;23.1;23;23;23;23.1;23.1;23.1;23.2;23.1;23.1;23.1;23.1;23.1;23.1;23.1;23.1;23.1;23.1;23.1;23.1;23.2;23.2;23.1;23.1;23.2;23.2;2…
22.9;22.8;22.8;22.8;22.8;22.8;22.9;22.8;22.9;22.9;22.9;22.9;22.9;22.9;22.9;22.9;22.9;22.9;22.9;22.9;22.9;22.9;22.9;22.9;23;22.9;23;22.9;23;23;22.9;22.9;22.9;23;23;23;23;23.1;23;23;23;23;22.9;23;23;23;23;23;23;23;23;23;23;23;23;23.1;23;23;23.1;23.1;23.1;23.1;23;23.1;23.1;23;23;23;23;23.1;23.1;23.1;23.1;23.1;23.1;23.1;23.1;23.1;23.1;23;23.1;23.1;23.1;23.1;23.1;23.1;23.2;23.2;23.2;23.1;23.2;23.2;23.…
22.8;22.8;22.9;22.8;22.8;22.9;22.8;22.9;22.8;22.9;22.9;22.8;22.9;22.9;22.9;22.9;22.9;22.9;22.9;22.9;22.9;22.9;22.9;22.9;23;22.9;22.9;23;22.9;23;23;22.9;23;23;23;23.1;23;23;22.9;23;22.9;22.9;22.9;22.9;23;23;23;23;23;23;23;23;23;23;23;23;23.1;23;23;23.2;23;23.1;23.1;23;23;23;23;23;23;23.1;23.1;23.1;23.1;23.1;23.1;23.1;23.1;23.1;23.1;23.1;23.1;23.1;23.1;23.1;23.1;23.1;23.2;23.2;23.2;23.2;23.2;23.2;2…
22.9;22.8;22.8;22.9;22.9;22.9;22.9;22.9;22.7;22.9;22.9;22.9;22.9;22.9;22.9;22.9;22.9;22.9;22.9;23;22.9;22.9;22.9;22.9;23;22.9;23;23;23;23;23;22.9;22.9;23;23;23;23;23;22.9;23;23;23;23;22.9;23;23;22.9;23;23;23;23;23;23;23;23;23;23.1;23;23;23;23.1;23;23.1;23.1;23.1;23;23;23;23;23;23.1;23.1;23.1;23.1;23.1;23.1;23.1;23.2;23.1;23.1;23.1;23.1;23.2;23.1;23.1;23.2;23.2;23.2;23.2;23.2;23.2;23.2;23.2;23.2;2…
22.9;22.9;22.8;22.8;22.9;22.8;22.8;22.8;22.9;22.9;23;22.8;22.9;22.9;22.9;22.8;22.9;23;22.9;22.9;22.9;22.9;22.9;22.9;23;22.9;22.9;23;22.9;23;22.9;23;23;23;23;23;23;23;23;23;23;23;23;23;22.9;23;23;23;23;23;23;23;23;23;23.1;23;23;23;23.1;23;23;23;23.1;23;23.1;23;23;23;23;23.1;23.1;23.1;23.1;23.1;23.1;23;23.1;23.1;23.1;23.2;23.1;23.1;23.1;23.1;23.1;23.1;23.1;23.2;23.2;23.2;23.2;23.2;23.2;23.2;23.2;23…
22.9;22.9;22.8;22.8;22.9;22.8;22.9;22.9;22.9;22.9;22.9;22.9;23;22.9;22.9;22.9;22.9;22.9;22.9;22.9;22.9;22.9;22.9;22.9;22.9;22.9;22.9;22.9;22.9;22.9;23;23;23;23;23;23;23;23;23;22.9;23;22.9;23;23;23;23;23;23;23;23;23;23;23;23;23.1;23.1;23;23;23.1;23.1;23;23;23.1;23;23;23.1;23;23;23.1;23;23.1;23.1;23.1;23.1;23.1;23;23.1;23.1;23.1;23.1;23.1;23.1;23.1;23.1;23.2;23.2;23.2;23.2;23.2;23.2;23.2;23.2;23.1;…
22.9;22.9;22.8;22.8;22.8;22.9;22.8;22.9;22.9;22.8;22.9;22.9;22.9;22.9;22.8;22.9;22.8;22.9;22.9;22.9;22.9;22.9;22.9;22.9;22.9;22.9;22.9;22.9;22.9;22.9;23;23;23;23;23;23;22.9;23;23;23;23;23;22.9;22.9;22.9;22.9;23;23;23;23;23;23;23;23.1;23;23;23;23.1;23.1;23.1;23;23.1;23;23.1;23.1;23;23;23;23.1;23.1;23.1;23.1;23.1;23.1;23.1;23.1;23;23.1;23.1;23.1;23.1;23.1;23.1;23.1;23.1;23.1;23.1;23.1;23.2;23.2;23.…
22.9;22.9;22.8;22.9;22.8;22.9;22.9;22.9;22.9;22.8;22.9;22.9;22.9;22.9;22.9;22.9;22.8;22.9;22.9;22.9;22.9;22.9;22.9;22.9;22.9;22.9;22.9;22.9;22.9;22.9;23;23;22.9;23;23;22.9;22.9;23;23;23;22.9;23;23;22.9;22.9;22.9;23;23;23;23;23;23;23.1;23.1;23;23.1;23.1;23.1;23;23.1;23.1;23;23;23;23.1;23;23;23;23;23.1;23.1;23.1;23.1;23.1;23.1;23.1;23.1;23;23.1;23.1;23.1;23.1;23.1;23.2;23.1;23.1;23.2;23.3;23.2;23.2…
22.9;22.9;22.8;22.8;22.9;22.9;22.9;22.9;22.9;22.9;22.9;22.9;22.9;22.9;22.9;22.9;22.9;22.9;22.9;22.9;22.9;22.9;22.9;22.9;22.9;22.9;23;22.9;23;23;23;22.9;23;23;23;23;23.1;23;23;22.9;22.9;23;23;23;22.9;23;23;23;23;23;23;23;23;23;23.1;23.1;23.1;23.1;23.2;23.1;23;23;23;23;23;23.1;23.1;23;23;22.9;23.1;23.1;23.1;23.1;23.1;23.1;23.1;23;23.2;23.2;23.1;23.1;23.1;23.1;23.1;23.2;23.2;23.4;23.2;23.2;23.2;23.2…
22.9;22.9;22.9;22.9;22.9;22.9;22.9;22.9;22.9;22.9;22.9;22.9;22.9;22.9;22.9;22.9;22.9;22.9;22.9;22.9;22.9;22.9;22.9;23;23;22.9;23;23;22.9;22.9;23;23;23;23;23;23;23;23;22.9;23;23;22.9;23;22.9;22.9;22.9;23;23;23;23;23;23;23;23;23;23;23.1;23;23.2;23.1;23.1;23.1;23.1;23.1;23.1;23;23;23.1;23.1;22.9;23;23.1;23.2;23.1;23.1;23.1;23.2;23.1;23.2;23.1;23.1;23.1;23.1;23.1;23.2;23.2;23.1;23.2;23.2;23.2;23.2;23…
23;23;22.9;22.9;22.9;22.8;22.8;22.9;22.9;22.9;22.9;22.9;22.9;22.9;22.9;22.9;22.9;22.9;22.9;22.9;22.9;22.9;22.9;22.9;23;23;22.9;22.9;23;22.9;23;23;23;23;23;23;23;23;23;23;22.9;22.9;22.9;23;22.9;22.9;23;23;23;23;23;23;23;23;23.1;23;23.1;23.1;23.1;23.1;23.1;23.1;23.1;23;23.1;23.1;23.1;23;23;23;23.1;23.1;23.1;23.1;23.1;23.1;23.1;23.1;23.1;23.1;23.1;23.1;23.2;23.1;23.2;23.2;23.2;23.2;23.2;23.2;23.2;23…
22.9;22.9;22.8;22.9;22.9;22.8;22.8;22.9;22.9;22.9;22.9;22.9;22.9;22.9;22.9;22.9;22.9;22.9;22.9;22.9;22.9;22.9;22.9;22.9;22.9;22.9;23;22.9;22.9;23;23;22.9;23.1;23;22.9;23;23;23;23;22.9;23;22.9;23;22.9;23;23;23;23;23;23;23;23;23;23;23;23.1;23.1;23.1;23.1;23;23.1;23.1;23;23.1;23.1;23.1;23;23.1;23.1;23;23.1;23.1;23.1;23.1;23.1;23.1;23.1;23.1;23.1;23.1;23.1;23.1;23.1;23.1;23.1;23.1;23.1;23.2;23.2;23.2…
23;22.9;22.9;22.8;22.8;22.8;22.7;23;22.9;22.9;22.9;22.9;22.9;22.9;22.9;22.9;22.9;22.9;22.9;22.9;22.9;22.9;22.9;22.9;23;22.9;22.9;23;23;23;23;23;23;22.9;23;23;23;23;23;22.9;23;22.9;23;22.8;23;23;23;23;23;23.1;23;23;23;23;23.1;23.1;23.1;23.1;23.1;23.1;23.1;23.1;23.1;23.1;23.1;23.1;23;23.1;23;23.1;23.1;23.1;23.1;23.1;23.1;23;23;23.1;23.1;23.1;23.1;23.1;23.1;23.1;23.1;23.2;23.2;23.2;23.2;23.2;23.3;23…
23;22.9;22.9;22.8;22.9;22.8;22.9;22.9;22.9;22.9;22.9;22.9;22.9;22.9;22.9;22.9;22.9;22.9;22.9;22.9;22.9;22.9;23;22.9;22.9;22.9;22.9;22.9;22.9;22.9;22.9;22.9;23;23;23.1;23;22.9;23;23;22.9;22.8;22.9;22.9;23;23;23;23;23;23;23;23;23;23;23;23;23;23.1;23.1;23.1;23.1;23.1;23.1;23.1;23.1;23;23.1;23;23;23;23;23.1;23.1;23.1;23.1;23.1;23;23.2;23.1;23.1;23.1;23.1;23.1;23.1;23;23.1;23.2;23.2;23.2;23.2;23.2;23.…
22.8;22.8;22.8;23;22.8;22.9;22.9;22.9;22.9;22.9;22.9;22.9;23;22.9;22.9;22.9;22.9;22.9;22.9;23;22.9;22.9;22.9;23;23;22.9;22.9;22.9;22.9;22.9;23;22.9;22.9;22.9;23;23;23;22.9;23;23.1;22.9;22.9;23;23;23;23;23;23;23;23;23;23;23;23;23.1;23.1;23.1;23.1;23.1;23.1;23;23.1;23.1;23;23;23;23;23.1;23;23.1;23.1;23.2;23.1;23.1;23.1;23.1;23.1;23.1;23.1;23.1;23.1;23.1;23.1;23.2;23.1;23.1;23.2;23.2;23.2;23.2;23.2;…
23;22.9;22.8;22.9;22.9;22.8;22.9;22.9;22.9;22.8;22.9;22.9;22.9;22.9;22.9;22.9;22.9;22.9;22.9;23;22.9;22.9;22.9;23;23;23;22.9;22.9;22.9;22.9;22.9;23;22.9;22.9;23;23;23;23;23;23;23;23;23;23;23;23;23;23;23;23.1;23;23;23;23.1;23.1;23.1;23.1;23.1;23.1;23.1;23.1;23;23.1;23;23;23;23;23.1;23.1;23.1;23.1;23.1;23.1;23.1;23.1;23.1;23.1;23.1;23.1;23.1;23.1;23.1;23.1;23.2;23.1;23.2;23.2;23.3;23.2;23.3;23.2;23…
22.8;22.9;22.9;22.9;22.9;22.8;22.9;22.9;22.9;22.9;22.9;22.9;22.8;22.9;22.9;22.9;22.9;22.9;22.8;22.9;22.9;22.9;22.9;23;23;23;22.9;22.9;22.9;22.9;23;22.9;22.9;22.9;22.9;23;22.9;22.9;22.9;23;22.9;23;23;23.1;23;23;23;23;23;23;23;23;23;23.1;23;23.1;23.1;23.1;23.1;23;23;23.1;23.1;23;23;23;23;23;23.1;23.1;23.1;23.1;23.1;23.1;23.1;23.1;23.1;23.1;23.1;23.1;23.1;23.1;23.1;23.1;23.2;23.1;23.2;23.2;23.2;23.2…
22.9;22.8;22.9;22.9;22.9;22.9;22.9;22.8;22.9;22.9;22.8;22.9;22.9;22.9;22.9;22.9;23;22.9;23;23;22.9;23;22.9;22.9;23;22.9;22.9;22.8;22.9;22.9;22.9;22.9;22.9;22.9;23;22.9;22.9;23.1;23;23;23;23;23;23;23;22.9;22.9;22.9;22.9;23;23;23.1;23;22.9;23;23;23;23.1;23;23;23.1;23.1;23;23;23;23;23;23;23.1;23.1;23.1;23.1;23.1;23.1;23.2;23.1;23.1;23.1;23.1;23.1;23.1;23.1;23.1;23.1;23.2;23.1;23.2;23.2;23.3;23.2;23.…
22.9;22.9;22.9;22.9;22.9;22.9;22.9;22.9;22.9;22.9;22.8;22.9;22.8;22.9;22.8;22.9;22.9;23;22.9;22.9;23;22.9;22.9;23;22.9;22.9;22.9;22.9;22.9;22.9;22.9;22.9;23;22.9;23;23;23;23;22.9;23;23;22.9;23;23;23;23;23;22.9;22.9;23;23;23;23;23;23.1;23;23;23.1;23.1;23;23.1;23.1;23;23;23;23;23;23;23;23.1;23.1;23.1;23.1;23.1;23.1;23.1;23.1;23.1;23.1;23.1;23.1;23.1;23.1;23.1;23.1;23.1;23.1;23.2;23.3;23.2;23.2;23.3…
22.8;22.9;22.9;22.9;22.9;22.9;22.9;22.8;22.9;22.9;22.9;22.8;22.8;22.8;22.8;22.9;22.9;22.9;22.9;23;23;22.9;22.9;23;23;22.9;22.9;22.9;22.9;23;22.9;22.9;23;23;23;23;23;23;22.9;22.9;23;23;23;23;23;22.9;23;23;23;23;23;23;23;23;23.1;23;23.1;23.1;23.1;23;23.1;23;23;23;23;23;23;23;23;23.1;23.1;23.1;23.1;23.1;23.1;23.1;23.2;23.1;23.1;23.1;23.1;23.1;23.1;23.1;23.1;23.1;23.1;23.2;23.2;23.2;23.2;23.2;23.2;23…
22.8;22.9;22.9;22.8;22.9;22.9;22.9;22.9;22.8;22.9;22.9;22.8;22.9;23;22.9;22.9;22.9;22.9;22.9;23;22.9;22.9;23;22.9;22.9;22.9;23;22.9;22.8;22.9;23;22.9;22.9;23;23;23;23;23.1;23;22.9;22.9;22.9;23;22.9;22.9;22.9;23;23;23;23;23;22.9;23;23;23;23;23;23.1;23.1;23;23.1;23.1;23;23;23;23;23;23;23;23;23.1;23.1;23.1;23.1;23.1;23.1;23.1;23.1;23.1;23.1;23.1;23.1;23;23.1;23.1;23.1;23.1;23.2;23.2;23.2;23.2;23.2;2…
22.9;22.9;22.9;22.9;23;22.9;22.8;22.9;22.9;22.8;22.9;22.9;22.9;22.9;22.9;22.9;22.9;22.9;22.9;22.9;22.9;22.9;22.9;23;22.9;23;22.9;23;22.9;22.9;22.9;22.9;22.9;23;23;23;23;23;23;22.9;23;22.9;22.9;23;22.9;23;23;22.9;23;23;23;23;23;23;23;23;23;23.1;23.1;23.1;23.1;23.1;23;23;23;23;23;23;23.1;23.1;23.1;23.1;23.1;23.1;23.1;23.1;23.1;23.1;23.1;23.1;23.1;23.1;23.1;23.1;23.1;23.1;23.2;23.1;23.2;23.2;23.2;23…
22.9;22.9;22.8;22.8;22.8;22.9;22.9;22.9;22.9;22.9;22.9;22.9;22.9;22.9;22.9;22.8;22.8;22.8;23;23;23;23;23;23;22.9;22.9;22.9;22.9;22.9;23;22.9;23;23;23;23;23;22.9;22.9;22.9;22.9;22.9;22.9;22.9;23;22.9;22.9;23;23;23;23;23;23;23;23.1;23;23;23.1;23.1;23.1;23.1;23;23;23;23.1;23;23.1;23;23;23;23.1;23.1;23.1;23.1;23.1;23.1;23;23.1;23.1;23.1;23.1;23.1;23.1;23;23.1;23.1;23.1;23.1;23.2;23.2;23.2;23.2;23.2;2…
22.9;22.9;22.8;22.9;22.9;22.9;23;22.9;22.9;22.9;22.9;22.9;22.9;22.9;22.9;22.9;23;23;22.9;22.9;23;23;23;23;22.9;22.9;22.8;22.9;22.9;22.9;23;23;23;23;22.9;23;23;23;23;23;22.9;22.9;22.9;22.9;23;22.9;23;23;23;23;23;23;23;23;23;23;23.1;23;23.1;23.1;23;23;23.1;23;23;23;23;23;23.1;23.1;23.1;23.1;23.1;23.1;23.1;23.1;23.1;23.1;23.1;23.1;23.1;23.1;23.1;23.1;23.1;23.2;23.1;23.2;23.1;23.2;23.2;23.2;23.2;23.3…
22.9;22.9;22.8;22.9;22.9;22.9;22.9;22.9;22.9;22.9;22.9;22.9;22.9;22.9;22.8;22.9;22.9;23;23;23;23;23;22.9;23;22.9;22.9;22.9;22.9;22.9;23;22.9;23;23;23;23;22.9;22.9;22.9;23;23;23;22.9;23;22.9;23;23;23;23;23.1;23;23;23;23;23;23;23;23;23.1;23.1;23.1;23;23.1;23;23;23.1;23;23;23;23;23;23.1;23.1;23.1;23.1;23.1;23.1;23.1;23.1;23.1;23.1;23.1;23.1;23.1;23.1;23.1;23.1;23.1;23.1;23.1;23.2;23.2;23.3;23.3;23.2…
22.9;22.8;22.9;22.9;23;22.9;23;22.9;22.9;22.9;22.9;22.9;22.8;22.9;22.9;22.9;22.8;23;22.9;23;23;22.9;22.9;23;23;23;22.9;23;22.9;22.9;22.9;23;23;23;23;23;22.9;22.9;23;23;22.9;22.9;23;23;23;23;23;23;23;23;23;23;23;23;23;23;23;23;23.1;23.1;23.1;23;23;23;23;23;23;23;23.1;23;23.1;23.1;23.1;23.1;23.1;23.1;23.1;23.2;23.1;23.1;23.1;23.1;23.1;23.1;23.1;23.1;23.1;23.1;23.1;23.2;23.2;23.2;23.2;23.3;23.3;23.3…
22.9;22.9;22.8;22.9;22.9;22.9;22.9;22.9;22.9;22.9;22.9;22.9;22.9;22.9;22.8;22.9;22.9;23;22.9;22.9;22.9;22.8;23;23;23;22.9;22.9;22.9;22.9;22.9;23;22.9;23;23;23;23;22.9;22.9;22.9;22.9;23;22.9;23;23;22.9;22.9;23;23;23;23;23;23;23;23;23;23;23.1;23.1;23;23;23;23;23;23;23;23;23;23;23;23;23.1;23.1;23;23.1;23.1;23.1;23.1;23.1;23.1;23.1;23.1;23.1;23.1;23.1;23.1;23.2;23.1;23.1;23.2;23.2;23.2;23.2;23.2;23.3…
23;22.9;22.9;22.8;22.9;23;22.8;22.9;23;22.8;22.9;22.9;22.9;22.9;23;22.9;22.9;22.9;22.9;23;23;22.9;22.9;22.9;23;23;22.9;22.9;22.9;23;23;22.9;23;23;23;23;22.9;23;23;23;23;22.9;22.9;22.9;23;22.9;23;22.9;23;23;23;23;23;23;23.1;23.1;23.1;23.1;23.1;23;23;23;23;23;23;23;23;23.1;23;23;23.1;23.1;23;23;23.1;23.1;23.1;23.1;23.1;23.1;23.1;23.1;23.1;23.2;23.1;23.1;23.2;23.1;23.2;23.1;23.2;23.3;23.2;23.2;23.2;…
22.7;22.9;22.9;23;22.9;22.9;22.9;22.9;23;22.9;22.9;22.9;23;22.9;23;22.9;22.8;23;23;22.9;22.9;22.9;22.9;22.9;23;22.9;22.9;23;22.9;23;23;23;22.9;22.9;23;22.9;22.9;22.9;22.9;22.9;22.9;22.9;22.9;22.9;22.9;23;23;23;23;23;23;23;23;23.1;23.1;23.1;23.1;23.1;23;23.2;23;23;23;23;23;23.1;23;23.1;23;23.1;23.1;23.1;23.1;23.1;23;23;23.1;23.2;23.1;23.1;23.1;23.1;23.1;23.1;23.2;23.1;23.1;23.2;23.1;23.1;23.2;23.2…
22.9;22.9;22.9;22.9;22.9;22.9;22.9;22.9;22.9;22.9;22.9;22.9;23;23;22.8;22.9;22.8;22.9;22.9;23;22.9;23;22.9;22.9;23;22.9;22.9;22.9;23;23;23;23;22.9;23;23;22.9;22.9;22.9;23;23;22.9;22.9;22.9;23;22.9;23;23;23;23;23;23;23;23;23;23;23;23.1;23.1;23.1;23;23;23;23.1;23;23;23;23;23;23;23;23.1;23.1;23;23.1;23.1;23.1;23.1;23.1;23.1;23.1;23.1;23.1;23.1;23.1;23.1;23.2;23.1;23.2;23.1;23.2;23.2;23.2;23.2;23.3;2…
22.9;22.9;22.9;22.9;22.9;22.9;22.9;22.9;22.9;22.9;22.9;22.9;22.9;23;22.9;22.9;22.9;22.9;22.9;23;23;22.9;23;22.9;22.9;22.9;22.9;22.9;22.9;23;22.9;23;23;23;22.9;22.9;22.9;22.9;22.9;22.9;23;22.9;22.9;22.9;22.9;23;22.9;23;23;23;23;23;23;23;23.1;23.1;23.1;23.1;23.1;23.1;23;23;23;23;23;23.1;23;23;23.1;23.1;23.1;23.2;23.1;23.1;23.1;23.1;23.1;23.1;23.1;23.1;23;23.2;23.1;23.1;23.1;23.1;23.2;23.2;23.2;23.2…
22.9;22.9;22.9;22.9;22.9;22.9;22.9;22.9;22.9;22.9;22.9;22.8;22.9;22.9;22.9;22.9;22.9;22.9;22.9;22.9;23;22.9;22.9;22.9;22.9;22.9;22.9;22.9;22.9;22.9;23;23;23;23;23;22.9;22.9;22.9;22.9;23;22.8;22.9;22.9;22.9;22.9;22.9;23;23;23;23.1;23;23;23;23;23;23;23.1;23.1;23;23;23.1;23.1;23.1;23;23;23;23;23;23.1;23;23.1;23.1;23.1;23.1;23.1;23.1;23.1;23;23.1;23.1;23.1;23.1;23.1;23.1;23.1;23.1;23.1;23.2;23.2;23.2…
22.9;22.9;22.9;22.9;22.9;22.9;23;22.9;22.8;22.9;22.8;22.9;22.9;22.9;22.9;22.8;22.9;22.9;22.9;22.9;22.9;22.9;22.9;22.9;22.9;22.9;22.9;22.9;22.9;23;23;22.9;23;23;23;22.9;22.9;22.9;22.9;22.9;22.9;22.9;23;23;23;22.9;23;23;23;23;23.1;23;23;23;23;23.1;23.1;23.1;23.1;23;23;23;23;23;23;23;23;23.1;23.1;23.1;23.1;23.1;23.1;23.2;23.2;23.1;23.1;23.1;23.1;23.1;23.1;23.1;23.1;23.1;23.1;23.1;23.1;23.2;23.1;23.1…
22.8;22.9;22.9;22.9;22.9;22.9;22.9;22.9;22.9;22.9;22.8;22.9;22.9;22.9;22.9;22.8;22.9;22.9;22.9;22.9;22.9;22.9;22.9;22.9;23;22.9;22.9;22.9;22.9;23;23;22.9;22.9;22.9;23;22.9;22.8;22.9;23;22.9;22.9;22.9;22.8;23;23;23;23;23;22.9;23;22.9;23;23;23;23.1;23.1;23;23;23;23.1;23.1;23;23;23.1;23;23.1;23.1;23;23.1;23.1;23.1;23.1;23.2;23.2;23.1;23;23.2;23.1;23.1;23.1;23.1;23.1;23.1;23.1;23.1;23.1;23.1;23.1;23.…
22.9;22.9;22.9;22.9;22.9;22.9;22.9;22.9;22.9;22.8;22.8;22.9;22.9;22.8;22.9;22.9;22.9;22.9;22.9;22.9;22.9;22.9;22.9;22.9;22.9;22.9;22.9;22.9;22.9;23;23;22.9;23;23;23;23;23;23;23;23;22.9;22.9;22.9;22.9;23;23;23;23;23.1;23.1;23;23;23;22.9;23;23;23.1;23.1;23.1;23;23;23.1;23;23;23.1;23.1;23.1;23.1;23;23.1;23.1;23.1;23.2;23.1;23.1;23.2;23.1;23.1;23.1;23.1;23.1;23.1;23.1;23.1;23.1;23.1;23.1;23.2;23.2;23…
22.9;22.9;22.9;22.9;22.9;22.9;22.9;22.9;22.8;22.8;22.9;22.8;22.9;22.9;22.8;22.8;22.9;22.8;22.9;22.9;22.9;22.9;22.9;22.9;22.9;22.9;22.9;22.9;23;23;23;23;22.9;23;23;23;22.9;23;23;22.9;22.9;22.9;23;23;23;23;23;23;23;23;23;23;23;23;23.1;23;23;23.1;23.1;23.1;23.1;23.1;23.1;23;23.1;23;23;23.1;23.1;23.1;23.1;23.1;23.1;23.1;23;23.1;23.1;23.2;23.1;23.1;23.1;23.1;23.1;23.1;23.1;23.1;23.1;23.1;23.2;23.2;23.…
22.9;22.9;22.9;22.8;22.9;22.9;22.9;22.9;22.9;22.8;22.9;22.9;22.8;22.9;22.9;22.9;22.9;22.9;23;22.9;22.9;23.2;22.9;22.9;22.9;22.9;22.9;23;22.9;23;23;22.9;22.9;23;23;23;23;23;23;22.9;22.9;23;22.9;22.9;23;23;23;22.9;23;23;23;23;23;23;23;23;23;23.1;23;23.1;23.1;23;23;23.1;23.1;23.1;23;23.1;23.1;23.1;23.1;23.1;23.1;23.1;23;23.1;23.2;23.1;23.1;23.1;23.1;23.1;23.1;23.1;23.1;23.1;23.1;23.1;23.2;23.2;23.2;…
22.9;22.9;22.9;22.9;22.8;22.8;22.9;22.9;22.8;22.8;22.9;22.9;22.9;22.9;22.9;23;22.9;22.9;22.9;22.9;22.9;22.9;22.9;22.9;22.9;22.9;22.9;22.9;22.9;23;23;22.9;22.9;23;23;23;23;23;23;23;22.9;23;22.9;22.9;22.9;23;22.9;23;23;23;23;23;23;23.1;23.1;23;23.1;23.1;23.1;23;23;23.1;23;23.1;23.1;23;23;23;23.1;23;23.1;23;23.1;23;23.2;23.1;23.2;23.1;23.1;23.1;23.1;23.1;23.1;23.1;23.2;23.2;23.2;23.1;23.1;23.2;23.2;…
22.9;22.9;22.9;22.9;22.8;22.9;22.8;22.8;22.9;22.8;22.9;22.9;22.9;22.9;22.9;22.9;22.9;22.9;22.9;23;22.9;22.9;23;22.9;23;22.9;22.9;22.9;22.9;22.9;23;23;23;23;23;23;23;23;22.9;23;22.9;22.9;23;22.9;22.9;23;23;23;23;23;23;23;23;23;23;23;23;23.1;23.1;23.1;23.1;23;23.1;23.1;23;23;23;23;23;23.1;23.1;23.1;23.1;23.1;23;23.1;23.2;23.1;23.1;23.2;23.1;23.2;23.2;23.1;23.2;23.1;23.2;23.2;23.1;23.2;23.2;23.2;23.…
22.9;22.9;22.9;22.9;22.9;22.9;22.8;22.9;22.9;22.9;22.9;23;22.9;22.9;23;23;22.9;23;23;22.9;22.9;22.9;22.9;23;23;22.9;22.9;22.9;23;22.9;23;23;23;23;23;23;23;22.9;22.9;23;23;23;22.9;23;22.9;23;23;23;23;23;23;23;23;23;23;23;23;23;23;23;23;23.1;23.1;23;23;23;23;23.1;23;23.1;23;23.1;23.1;23.1;23;23.1;23.1;23.1;23.1;23.1;23.1;23.1;23.1;23.1;23.2;23.1;23.2;23.2;23.1;23.2;23.2;23.1;23.2;23.2;23.2;23.2;23.…
22.9;22.9;22.9;22.9;22.9;22.8;22.9;22.8;22.9;22.9;22.8;23;22.9;22.9;22.9;22.9;22.9;22.9;23;23;23;23;23;22.9;23;22.9;22.9;22.9;22.9;23;23;23;22.9;23;23;23;23;23;22.9;22.9;23;22.9;22.9;23;22.9;23;23;23;23;23;23;23;23;23;23;23.1;23.1;23.1;23.1;23.1;23;23;23.1;23.1;23;23;23;23;23;23;23.1;23.1;23;23.1;23.1;23.1;23.1;23.1;23.1;23.2;23.1;23.1;23.1;23.1;23.2;23.1;23.1;23.2;23.1;23.2;23.2;23.2;23.2;23.2;2…
23;22.9;22.9;22.9;22.9;22.9;22.9;22.8;22.8;22.9;22.9;22.9;23;22.9;23;22.9;22.9;22.9;22.9;22.9;23;23;22.9;22.9;22.9;22.9;22.9;22.9;22.9;22.9;22.9;23;23;23;23;23;23;22.9;23;23;22.9;22.9;22.9;23;22.9;23;23;22.9;23;23;23;23;23;23;23;23;23;23;23.1;23;23;23;23;22.8;23;23.1;23.1;23;23.1;23.1;23.1;23.1;23;23.1;23;23.1;23.1;23.1;23.1;23.1;23;23.1;23.1;23.1;23.1;23.2;23.2;23.2;23.1;23.1;23.2;23.2;23.2;23.2…
22.9;22.9;22.9;22.9;22.8;22.8;22.9;22.9;22.8;22.9;23;22.9;23;22.8;22.9;22.9;22.9;22.9;22.9;22.9;22.9;22.9;22.9;22.9;22.9;22.9;22.9;22.9;22.9;22.9;22.9;23;23;23;23;23;23;23;22.9;22.9;22.9;22.9;22.9;23;23;22.9;22.9;22.9;23;23;23;22.9;23;23;23;23;23;23;23;23.1;23.1;23.1;23.1;23;23;23;23.1;23;23.1;23.1;23.1;23.1;23.1;23.1;23.1;23.1;23.1;23.1;23.1;23.1;23.1;23.1;23.1;23.1;23.1;23.2;23.2;23.2;23.2;23.2…
23;22.9;22.9;22.9;22.9;22.9;23;22.9;22.9;22.9;22.9;22.9;22.9;22.9;22.9;22.9;22.9;22.9;22.9;23;23;23;22.9;23;22.9;22.9;22.9;22.9;23;22.9;22.9;23;23;22.9;23;23;23;23;22.9;23;22.9;23;22.9;23;22.9;23;22.9;22.9;23;23;23;23;23;23;23;23;23;23.1;23.1;23.1;23.1;23;23;23;23;23.1;23;23.1;23.1;23;23.1;23.1;23.1;23.1;23.1;23.1;23.1;23.1;23.1;23.1;23.1;23.1;23.1;23.1;23.1;23.2;23.2;23.1;23.2;23.2;23.2;23.2;23.…
22.9;22.9;22.9;22.8;22.9;22.8;22.9;22.8;22.9;22.9;22.9;22.9;22.9;22.9;22.9;22.9;22.9;22.9;22.9;23;23;23;22.9;23;22.9;22.8;22.9;22.9;23;22.9;23;22.9;22.9;23;23;23;23;23;23;22.9;23;22.9;23;22.9;22.9;22.9;22.9;23;23;22.9;23;23;23;23;23;23;23.1;23.1;23;23.1;23;23.1;23.1;23;23.1;23;23.1;23;23.1;23.1;23.1;23.1;23.1;23.1;23.1;23.1;23.1;23.1;23.1;23.1;23.1;23.1;23.1;23.1;23.2;23.2;23.2;23.2;23.2;23.2;23.…
22.9;22.9;22.8;22.9;22.9;22.8;22.9;22.9;22.9;22.9;22.9;22.9;22.8;22.9;22.9;22.9;22.9;22.9;22.9;22.9;22.9;22.9;23;23;22.9;22.9;22.8;22.9;22.9;23;22.9;22.9;22.9;23.1;23;22.9;22.9;23;23;23;22.9;22.9;22.9;23;22.9;22.9;22.9;23;23;22.9;23;23;23;23;23;23.1;23.1;23;23.1;23.1;23.1;23;23;23;23;23;23;23.1;23.1;23.1;23.1;23.1;23.1;23.1;23.1;23.1;23.1;23.1;23.1;23.1;23.1;23.1;23.1;23.1;23.1;23.1;23.1;23.2;23.…
23;23;22.9;22.8;22.9;22.9;22.9;22.9;22.9;22.9;22.9;22.9;22.9;22.9;22.9;22.9;22.8;22.9;22.8;22.9;22.9;23;22.9;22.9;22.9;22.9;22.9;22.9;23;22.9;22.9;23;22.9;22.9;22.9;23;23;23;22.9;22.9;22.9;22.9;23;22.9;23;22.9;23;23;23;23;23;23;23;23;23;23;23;23;23.1;23.1;23.1;23.1;23.1;23;23;23.1;23;23;23.1;23.1;23.1;23.1;23.1;23.1;23.1;23.1;23.1;23.1;23.2;23.1;23.1;23;23.1;23.1;23.1;23.1;23.1;23.2;23.2;23.2;23.…
23.1;22.9;22.9;22.8;22.8;22.8;22.9;22.9;22.9;22.9;22.9;22.9;22.9;22.9;22.9;22.9;22.8;23;22.9;22.8;23;23.1;22.9;22.9;22.9;22.9;22.9;22.9;23;22.9;22.9;22.9;22.9;23;23;23;23;23;22.9;22.9;22.9;23;22.9;22.9;22.9;22.9;23;23;23;23;23;23;23;23;23;23.1;23;23.1;23.1;23.1;23;23;23;23;23;23;23;23;23.1;23;23.1;23.1;23.1;23.1;23.1;23.1;23.1;23.1;23.1;23.1;23.1;23.1;23.1;23.1;23.1;23.1;23.1;23.1;23.1;23.2;23.2;…
23;22.9;22.8;22.9;22.9;22.9;22.9;22.9;22.9;22.9;22.9;22.9;22.9;22.9;22.9;22.9;22.9;22.9;23;23;22.9;23;22.9;22.9;22.9;22.9;22.9;22.9;22.9;22.9;22.9;23;23;23;23;22.9;22.9;22.9;22.9;22.9;22.9;22.9;22.9;22.9;22.9;23;22.9;23;23;23;23;23;23;23;23;23;23;23;23;23;23;23;23;23;23;23;23;23;23.1;23.1;23.1;23.1;23.1;23.1;23.1;23.1;23.1;23.1;23.1;23.1;23.1;23.1;23.1;23.1;23.1;23.1;23.1;23.2;23.2;23.1;23.2;23.2…
22.9;22.9;22.9;22.8;22.8;22.9;22.9;22.8;22.9;22.9;22.9;22.8;22.9;22.9;22.9;22.9;22.9;22.9;22.9;22.9;22.9;22.9;22.9;22.9;23;22.9;22.8;22.9;22.9;22.9;22.9;23;23;23;23;23;22.9;22.9;22.9;22.9;22.9;22.9;22.9;22.9;22.9;23;22.9;22.9;22.9;23;23;23;23;23;23;23;23.1;23.1;23.1;23.1;23.1;23;23;23;23;23;23;23;23.1;23;23.1;23.1;23.1;23.1;23.1;23.1;23.1;23.1;23.1;23.1;23.1;23.1;23.1;23.1;23.2;23.1;23.1;23.2;23.…
23;22.9;22.9;22.8;22.9;22.8;22.8;22.9;22.8;22.8;22.9;22.9;22.8;22.9;22.9;22.9;22.9;23;22.9;23;22.9;22.9;22.9;23;23;23;22.9;22.9;22.9;23;22.9;23;23;23;23;23;23;23;22.9;22.9;22.9;22.9;22.9;22.9;22.9;22.9;22.9;22.9;23;22.9;23;23;23;23.1;23;23.1;23.1;23;23.1;23;23.1;23;23;23;23;23;23.1;23;23.1;23;23;23.1;23.1;23.1;23.1;23.1;23.1;23.1;23.1;23.1;23.1;23;23.2;23;23.1;23.1;23.1;23.1;23.2;23.1;23.2;23.2;2…
22.9;22.9;22.8;22.8;22.9;22.8;22.9;22.9;22.8;22.8;22.9;22.9;22.8;22.9;22.9;22.9;22.9;22.9;22.9;23;22.9;23;22.9;22.9;23;22.8;23;22.9;22.9;23;23;23;23;23;23;22.9;22.9;22.9;22.9;22.9;22.9;22.9;22.9;22.9;22.9;22.9;22.9;22.9;22.9;23;23;23;23;23;23.1;23;23.1;23.1;23;23;23;23.1;23;23;23;23.1;23;23;23;23;23;23.1;23.1;23.1;23.1;23.1;23.1;23.1;23.1;23.1;23;23.1;23.1;23.2;23.1;23.1;23.2;23.1;23.2;23.2;23.2;…
22.9;22.9;22.9;22.9;22.9;22.9;22.9;22.8;22.8;22.9;22.9;22.9;22.9;22.9;22.9;22.9;23;22.9;22.9;22.9;23;22.9;23;23;22.9;23;22.9;23;22.9;22.9;23;23;23;23;22.9;23.2;23;23;22.9;22.9;22.9;23;22.9;22.9;22.9;23;23;22.9;22.9;23;23;23;23;23;23;23;23.1;23.1;23;23;23;23;23;23;23;23;23;23;23;23;23;23.1;23.1;23.1;23.1;23.1;23.1;23.1;23;23.1;23.2;23.1;23.1;23.1;23.2;23.1;23.1;23.2;23.2;23.2;23.2;23.2;23.2;23.2;2…
22.9;22.9;22.9;22.8;22.9;22.8;22.8;22.9;22.8;22.9;22.9;22.9;22.9;22.9;22.9;22.9;22.9;23;23;23;23;22.9;23;23;23;22.8;23;22.9;22.9;22.9;23;23;23;23;22.9;23;22.9;23;22.9;22.9;22.9;22.9;22.9;22.9;22.9;22.9;22.9;22.9;22.9;23;22.9;23;23;23;23;23;23;23;23;23;23;23;23.1;23;23;23;23;23.1;23.1;23.1;23;23.1;23.1;23.1;23.1;23.1;23.1;23.1;23.1;23.1;23.1;23.1;23.1;23.1;23.1;23.2;23.1;23.1;23.2;23.1;23.2;23.2;2…
22.9;22.9;22.9;22.9;22.9;22.9;22.9;22.9;22.9;22.9;22.9;22.9;22.9;22.9;22.9;22.9;22.9;22.9;23;23;22.9;22.9;23;22.9;22.9;22.9;22.9;22.9;22.9;23;23;23;23;23;23;22.9;22.9;22.9;23;22.9;22.9;22.9;22.9;23;22.9;22.9;22.9;22.9;22.9;22.9;22.9;22.9;23;23;23;23.1;23;23;23;23;23;23;23.1;23;23;23;23;23;23;23.1;23.1;23;23.1;23.1;23.1;23.1;23.1;23.1;23.2;23.2;23.1;23.1;23.1;23.1;23.1;23.1;23.1;23.2;23.2;23.2;23.…
22.9;22.9;22.9;22.8;22.9;22.9;22.9;22.9;22.8;22.8;22.9;22.9;22.9;22.9;22.9;22.9;22.9;22.9;22.9;22.9;22.8;23;23;23;23;22.9;22.9;22.9;22.9;22.9;22.9;23;23;23;23;22.9;22.9;22.9;23;22.9;22.9;22.9;22.9;22.9;22.9;22.9;22.9;22.9;22.9;23;23;23;23;23;23;23;23;23.1;23.1;23.1;23;23;23.1;23;23;23;23;23;23;23.1;23.1;23.1;23.1;23.1;23.1;23.1;23;23.1;23.3;23.1;23.1;23.2;23.1;23.1;23.1;23.1;23.2;23.2;23.2;23.2;2…
22.9;22.8;22.8;22.8;22.9;22.9;22.9;22.9;22.9;22.8;22.9;22.9;22.9;22.8;22.9;22.9;22.9;22.9;22.9;22.9;22.9;23;22.9;22.9;22.9;22.9;22.9;22.9;22.9;22.9;22.8;22.9;23;22.9;23;23;22.9;22.9;22.9;23;22.9;22.9;22.9;22.9;22.9;22.9;22.9;22.9;22.9;22.9;23;23;23;23;23;23;23;23;23;23.1;23.1;23;23;23;22.9;23;23;23;23;23;23;23.1;23.1;23.1;23.1;23.1;23.1;23.1;23;23.1;23.1;23.1;23.2;23.1;23.1;23.1;23.1;23.1;23.2;23…
22.9;22.9;22.8;22.8;22.9;22.9;22.9;22.8;22.8;22.8;22.9;22.9;23;22.9;22.9;22.8;22.8;22.8;22.9;22.9;22.8;23;23;23;22.9;22.8;22.9;22.9;22.9;23;22.9;22.9;23;22.9;23;23;22.9;22.9;22.9;23;23;23;22.9;22.9;22.9;22.9;22.9;22.9;22.9;23;23;23;23;23;23;23;23;23.1;23.1;23.1;23;23;23;23;23;23;23;23.1;23;23;23.1;23.1;23.1;23.2;23.1;23.1;23.1;23.1;23.1;23.1;23.1;23.1;23.1;23.1;23.1;23.1;23.2;23.2;23.2;23.2;23.2;…
22.9;22.9;22.8;22.9;22.8;22.8;22.9;22.8;22.9;22.8;22.9;22.8;22.9;22.8;22.8;22.9;22.8;22.9;22.8;22.9;22.9;22.9;22.9;22.9;22.9;22.9;22.9;22.9;22.9;22.9;22.9;22.9;22.9;22.9;22.9;22.9;23;23;23;22.9;23;22.9;22.9;22.9;22.8;23;23;23;22.9;23;22.9;22.9;23;23;23;23;23;23;23.1;23;23;23;23.1;23.1;23.1;22.9;23;22.9;23;23.1;23;23.1;23.1;23.1;23.1;23.1;23.1;23;23.1;23.1;23.1;23.1;23.1;23.1;23.1;23.2;23.1;23.1;2…
22.9;22.9;22.9;22.8;22.9;22.9;22.9;22.8;22.8;22.9;22.9;22.8;22.7;22.8;22.9;23;22.8;22.9;22.9;22.9;22.9;23;22.9;22.9;22.9;22.9;22.9;22.9;22.9;22.9;22.9;22.9;23;23;23;23;23;23;23;23;22.9;22.9;22.9;22.9;22.9;22.9;23;22.9;22.9;22.9;22.9;23;22.9;23;22.9;23;23.1;23;23;23.1;23;23.1;23;23;23;23;23;23;23;23;23.1;23.1;23.1;23.1;23.1;23.1;23;23.1;23.1;23.1;23.1;23.1;23.1;23.2;23.1;23.1;23.2;23.1;23.2;23.1;2…
22.9;22.9;22.9;22.8;22.9;22.9;22.9;22.8;22.8;22.9;22.8;22.9;22.8;23;22.8;22.8;22.9;22.9;22.9;22.9;22.9;22.9;22.8;23;22.9;22.9;22.9;22.9;22.9;22.9;22.9;22.9;22.9;23;23;23;23;23;23;23;22.9;22.9;22.9;22.9;22.9;23;22.9;23;23;23;23;22.9;23;23;23;23;23;23;23.1;23;23;23;23;23;23;23.1;23;23.1;23.1;23.1;23.1;23.1;23.1;23.1;23.1;23.1;23.1;23.1;23.1;23.1;23.1;23.1;23.1;23.1;23.2;23.2;23.1;23.2;23.2;23.1;23.…
22.9;22.9;22.9;22.8;22.9;22.8;22.9;22.9;22.9;22.9;22.8;22.9;22.9;22.9;22.9;22.8;22.9;22.9;22.8;22.9;22.8;22.9;22.9;22.9;22.9;22.9;22.8;22.8;22.9;22.9;22.9;22.9;22.8;22.9;23;23;23;23;23;22.9;22.9;22.9;22.9;22.9;23;22.9;22.9;23;23;23;23;23;23;23;23;23;23.1;23.1;23;23.1;23;23;23.1;23;23;22.9;23.1;23;23.1;23.1;23.1;23.1;23.1;23.2;23.1;23.1;23;23;23.1;23.1;23.1;23.1;23.1;23.1;23.1;23.2;23.2;23.1;23.1;…
22.9;22.9;22.9;22.9;22.8;22.8;22.9;22.9;22.9;22.9;22.9;22.9;22.9;22.9;22.8;22.8;22.9;22.9;22.9;23;22.9;22.9;22.9;22.9;22.9;22.8;22.8;22.9;22.9;22.9;22.9;22.9;22.9;22.9;22.9;23;23;23;23;23;22.9;22.9;22.9;22.9;22.9;22.9;23;23;22.9;23;23;22.9;23;23;23;23;23;23;23.1;23;23;23;23;23;23;23;23;23;23.1;23.1;23.1;23.1;23.1;23.1;23.1;23.1;23.1;23.1;23.1;23.2;23.1;23.1;23.2;23.1;23;23.2;23.1;23.1;23.1;23.1;2…
22.9;22.8;22.8;22.8;22.8;22.8;22.8;22.8;22.9;22.8;22.9;22.9;22.9;22.9;22.8;22.8;22.8;22.9;22.8;22.8;22.9;22.9;22.9;22.9;22.9;22.8;22.9;22.9;22.9;22.9;22.9;22.9;22.9;22.9;22.9;22.9;22.9;23;22.9;22.9;23;22.9;22.9;22.9;22.9;22.9;22.9;23;23;22.9;22.9;23;23;23;23;23;23;23;23;23;23;23;23;23;23;23;23;23;23;23;23;23.1;23.1;23;23;23.1;23.1;23;23.1;23.1;23.1;23.1;23.1;23.1;23.1;23.1;23.2;23.2;23.2;23.2;23.…
22.9;22.8;22.9;22.9;22.8;22.9;22.8;22.8;22.8;22.9;22.9;22.8;22.8;22.9;22.8;22.8;22.9;22.8;22.8;22.8;22.9;22.9;22.9;22.9;22.9;22.8;22.9;22.8;22.9;22.9;22.9;22.9;22.9;23;23;23;22.9;23;22.9;23;22.9;22.9;22.9;22.9;22.9;22.9;22.9;23;23;23;23;22.9;23;23;23;23;23;23;23;23.2;23.1;23;23;23;23;23;23;23;23;23;23;23.1;23.2;23.1;23.1;23.1;23.1;23;23.1;23.1;23.1;23.1;23.1;23.1;23;23.1;23.1;23.1;23.2;23.1;23.2;…
22.9;22.8;22.9;22.8;22.8;22.8;22.8;22.9;22.9;22.9;22.9;22.9;22.9;22.8;22.8;22.8;22.8;22.9;22.8;22.9;22.8;22.9;22.9;22.9;22.9;22.9;22.8;22.8;22.8;22.8;22.9;22.9;22.9;22.9;22.9;22.9;22.9;23;22.9;22.9;22.9;22.9;22.9;22.9;22.9;22.9;22.9;22.9;22.9;22.9;23;23;23;23;22.9;23;23;23;23;23;23;23;23;23;23;23;23;23;23.1;23;23;23;23.1;23.1;23.1;23;23.1;23.1;23;23;23.1;23;23.1;23.1;23.1;23.1;23.2;23.1;23.1;23.1…
22.9;22.9;22.8;22.8;23;22.8;22.8;22.8;22.8;22.8;22.9;22.9;22.8;22.9;22.9;22.9;22.9;22.9;22.8;22.9;22.9;22.9;22.9;22.8;22.9;22.8;22.8;22.9;22.9;22.8;22.9;22.9;22.9;22.9;22.9;22.9;22.9;22.9;22.9;22.9;22.9;22.9;22.9;22.9;22.9;22.9;22.9;22.9;22.9;22.9;22.9;23;22.9;23;23;23;22.9;23;23;23;23;22.9;23.1;22.9;23;23;23;23.1;23;23;23.1;23;23;23.1;23;23.1;23.1;23.1;23.1;23.1;23.1;23.1;23.1;23.1;23.1;23.1;23.…
22.9;22.9;22.8;22.9;22.8;22.8;22.8;22.8;22.9;22.8;22.8;23;22.9;22.8;22.9;22.9;22.8;22.9;22.9;22.9;22.9;22.9;22.9;22.9;22.9;22.8;22.9;22.8;22.9;22.9;22.9;22.9;22.9;22.9;22.9;22.9;22.9;22.9;22.9;22.9;22.9;22.9;22.9;22.9;22.9;22.9;22.9;22.9;23;23;22.9;23;22.9;23;23;23;23;23.1;23;23;23;23;23;23;23;23.1;23;23;23;23;23;23;23.1;23.1;23.1;23.1;23.1;23.1;23.1;23.1;23.1;23.1;23.1;23.1;23.1;23.2;23.2;23.2;2…
22.9;22.9;22.9;22.8;22.9;22.9;23;22.9;22.9;22.8;22.9;22.9;22.9;22.8;22.9;22.9;22.8;22.9;22.9;22.9;22.9;22.9;22.9;22.9;22.9;22.9;22.9;22.9;22.9;22.9;23;22.9;22.9;22.9;22.9;22.9;22.9;22.9;22.9;22.9;22.9;22.9;22.9;22.9;22.9;22.9;22.9;22.9;22.9;22.9;22.9;22.9;23;23;23;23;23;23;23;23.1;23;23;23;22.9;23;23.1;23;23;23;23.1;23;23.1;23.1;23;23.1;23.1;23.1;23.1;23.2;23.1;23.1;23.1;23.1;23.1;23.1;23.2;23.2;…
22.9;22.9;22.8;22.9;22.8;22.9;22.8;22.9;22.9;22.9;22.8;22.9;22.9;22.9;22.8;22.8;22.9;22.9;22.9;22.9;22.9;22.9;22.9;23.2;22.8;22.8;22.9;22.9;22.9;22.9;22.9;23;22.9;23;22.9;22.9;22.9;22.9;22.9;22.9;22.9;22.9;22.9;22.9;22.9;22.9;22.9;22.9;22.9;22.9;22.9;22.9;23;23;23;23;23;23;23;23.1;23.1;23;23;23;23;23;23;23;23;23.1;23;23.1;23.1;23.1;23.1;23.1;23.1;23.1;23.1;23.1;23.1;23.1;23.1;23.1;23.2;23.2;23.1;…
22.9;22.8;22.9;22.8;22.8;22.8;22.9;22.9;22.8;22.9;22.9;22.9;22.9;22.9;23;22.8;22.9;22.9;22.9;22.9;22.9;22.8;22.9;22.9;23;22.9;22.9;22.9;22.9;22.9;22.9;22.9;22.9;23;22.9;22.9;22.9;22.9;22.9;23;22.9;22.9;22.9;22.9;22.9;22.9;22.9;22.9;22.9;22.9;22.9;22.9;23;23;23;23;23;23;23;23.1;23;23;23;23;23;23;23;23;23;23;23;23.1;23.1;23.1;23.1;23.1;23.1;23.1;23.1;23.1;23.1;23.1;23.1;23.2;23.1;23.2;23.1;23.2;23.…
22.9;22.9;22.9;22.8;22.9;23;22.8;22.9;22.9;22.9;22.9;22.8;22.9;22.9;23;22.8;22.8;22.8;22.9;22.9;22.9;22.9;22.8;23;22.8;22.7;22.9;22.9;22.9;22.9;22.9;22.9;22.9;23;22.9;22.9;22.9;22.9;22.9;22.9;22.9;22.8;22.9;23;22.9;22.9;22.9;22.9;22.9;22.9;22.9;22.9;23;23;23;23;23;23;23;23;23;23;23;23;23;23;23;23;23;23;23;23.1;23.1;23.1;23.1;23.1;23.1;23.1;23.1;23.1;23.1;23.1;23.1;23.1;23.1;23.2;23.1;23.2;23.2;23…
22.9;22.8;22.8;22.8;22.9;23;22.8;22.9;22.8;22.9;22.9;22.9;22.8;22.9;22.8;22.8;22.8;22.8;22.9;22.9;22.9;22.9;22.9;22.9;22.9;22.8;22.9;22.9;22.9;22.9;22.9;22.9;22.9;22.9;23;22.9;22.9;22.9;22.9;22.9;22.9;22.9;22.9;22.9;22.9;22.9;22.9;23;22.9;23;22.9;23;23;23;23;23;23;23;23;23;23;23;23;23;23;23;23;23;23;23;23;23.1;23.1;23.1;23.1;23.1;23.1;23;23.1;23.1;23.1;23.1;23.1;23.1;23.1;23.2;23.2;23.2;23.2;23.1…
22.9;22.9;22.8;22.8;22.8;22.8;22.9;22.9;22.8;22.9;22.9;22.9;22.9;22.8;22.9;22.9;22.9;22.9;22.9;22.9;22.9;22.8;22.8;22.8;22.9;22.8;22.8;22.9;22.9;22.9;22.9;22.9;22.9;22.9;22.9;22.9;22.9;22.9;23;22.9;22.9;22.8;22.9;22.9;22.9;22.9;22.9;22.9;22.9;22.9;23;22.9;22.9;23;23;22.9;23;23.1;23;23;23;23;23;23;23;23;23;23;23;23;23.1;23.1;23.1;23.1;23.1;23.1;23.1;23.1;23.1;23;23.1;23.2;23.1;23.1;23.2;23.1;23.2;…
22.9;22.9;22.9;22.9;22.9;22.9;22.9;22.9;22.9;22.8;22.9;22.9;22.8;22.8;22.8;22.9;22.8;22.9;22.8;22.8;22.9;22.9;22.9;22.9;22.9;22.8;22.8;22.8;22.9;22.8;22.9;22.9;22.9;22.9;22.9;22.9;23;22.8;22.9;22.9;22.9;22.9;22.9;22.9;22.9;22.9;22.9;22.9;22.9;22.9;23;22.9;23;23;22.9;22.9;23;23.1;23;23.1;23;23;23.1;23;23;22.9;23;23;23;23;23;23;23.1;23.2;23;23.1;23.1;23.1;23.1;23.1;23.1;23.1;23.1;23.1;23.1;23.1;23.…
22.9;22.9;22.9;22.9;22.8;22.9;22.9;22.9;22.8;22.9;22.8;22.9;22.8;22.9;22.9;22.9;22.8;22.9;22.9;22.9;22.9;22.9;22.8;22.9;22.9;22.8;22.8;22.8;22.8;22.8;22.9;22.8;22.9;22.9;22.9;22.9;22.9;22.9;22.9;22.9;22.9;22.9;22.9;22.9;22.9;22.9;22.9;22.9;22.9;22.9;23;23;23;23;23;23;23;23.1;23;23;23;23;23;23;23;23;23;23;23;23;23;23;23;23.1;23;23.2;23.1;23.1;23.1;23;23.1;23.1;23.1;23.1;23.1;23.2;23.1;23.2;23.1;23…
22.8;22.8;22.8;22.8;22.8;22.8;22.8;22.8;22.8;22.7;22.9;22.8;22.9;22.9;22.9;22.9;22.8;22.9;22.9;22.9;22.9;22.9;22.9;22.9;22.9;22.9;22.8;22.9;22.8;22.8;22.9;22.9;22.9;22.9;22.8;22.9;22.9;22.9;22.9;22.9;22.9;22.9;22.9;22.9;22.9;22.9;22.9;22.9;22.9;23;23;23;23;23;23;22.9;23;23;23;23.1;23;23;23;23;23;23;23;23;23;23;23;23;23.1;23.1;23.1;23.1;23.1;23;23.1;23.1;23.1;23;23.1;23.1;23.1;23.1;23.1;23.1;23.1;…
22.9;22.8;22.8;22.8;22.8;22.8;22.8;22.9;22.8;22.8;22.8;22.9;22.8;22.8;22.9;22.8;22.8;22.8;22.8;22.8;22.8;22.9;22.8;22.9;22.9;22.9;22.9;22.8;22.9;22.8;22.9;22.8;22.9;22.9;22.9;22.9;22.9;22.8;23;22.9;22.9;22.9;22.9;22.8;22.9;22.9;22.9;23;22.9;23;23;23;23;22.9;23;23;23;22.9;23;23;23;23;23;23;23;23;23;23;23;23;23;23.1;23.1;23.1;23.1;23.1;23.1;23;23.1;23.1;23.1;23.1;23.1;23.1;23.1;23.1;23.1;23.1;23.1;…
22.8;22.8;22.8;22.8;22.8;22.8;22.8;22.8;22.8;22.7;22.8;22.8;22.8;22.8;22.8;22.8;22.8;22.9;22.9;22.8;22.8;22.8;22.9;22.8;22.9;22.9;22.8;22.9;22.8;22.9;22.9;23;23;22.9;22.9;22.9;22.9;22.9;22.9;22.9;22.9;22.9;22.9;22.9;22.9;22.9;22.9;22.9;22.9;22.9;22.9;23;22.9;23;23;23;23;23.1;23.1;23.1;23;23;23;23;23;23;23;23;22.9;23;23;23;23.1;23.1;23.1;23.1;23.1;23.1;23.1;23;23.1;23;23.1;23.1;23.1;23.2;23.1;23.2…
22.8;22.8;22.8;22.8;22.8;22.8;22.8;22.8;22.8;22.8;22.8;22.8;22.7;22.8;22.9;22.8;22.8;22.9;22.9;22.8;22.8;22.8;22.9;22.9;22.8;22.8;22.8;22.9;22.9;22.8;22.9;22.9;22.9;22.9;22.9;22.9;22.9;22.9;22.9;22.9;22.9;22.9;22.9;22.9;22.9;22.9;22.9;22.9;22.9;22.9;22.9;22.9;23;23;23;23;23;23;23.1;23;23;23;23;23;23;23;23;23;23;23;23;23;23.1;23.1;23;23.1;23;23;23.1;23.1;23;23.1;23.1;23.1;23.1;23.1;23.1;23.1;23.1;…
22.9;22.8;22.8;22.8;22.8;22.8;22.8;22.9;22.9;22.8;22.8;22.8;22.8;22.7;22.9;22.8;22.8;22.8;22.8;22.9;22.9;22.9;22.9;22.8;22.8;22.8;22.8;22.9;22.9;22.9;22.8;22.9;22.9;22.9;22.9;22.9;22.9;22.8;22.9;22.9;22.9;22.9;22.9;22.8;22.9;22.9;22.9;22.9;22.9;22.9;23;22.9;23;23;23;23;23;23;23;23;22.9;22.9;23;22.9;23;23;23;23;23;23;23;23;23.1;23.1;23;23;23;23.1;23;23.1;23;23.1;23.1;23.1;23.1;23.1;23.1;23.1;23.2;…
22.9;22.8;22.8;22.8;22.8;22.8;22.8;22.9;22.8;22.8;22.8;22.8;22.8;22.8;22.8;22.8;22.8;22.8;22.8;22.9;22.8;22.9;22.8;22.9;22.8;22.7;22.8;22.8;22.8;22.9;22.9;22.9;22.9;22.9;22.9;22.9;22.9;22.9;22.9;22.9;22.9;22.9;22.9;22.8;22.8;22.9;22.9;22.9;22.9;22.9;22.9;22.9;23;23;23;23;23;23;23;23.1;23.1;23;23;23;23;23;23;23;22.9;23;23;23;23.1;23.1;23;23.1;23;23;23.1;23;23;23.1;23.1;23.2;23.1;23.1;23.1;23.1;23.…
22.9;22.9;22.8;22.8;22.8;22.8;22.8;22.9;22.8;22.8;22.8;22.8;22.8;22.8;22.7;22.8;22.8;22.8;22.8;22.9;22.9;22.9;22.8;22.9;22.8;22.8;22.8;22.8;22.8;22.8;22.9;22.9;22.8;22.9;22.9;22.9;22.8;22.9;22.8;22.9;22.9;22.9;22.9;22.9;22.9;22.9;22.9;22.9;22.8;22.8;23;22.9;23;22.9;22.9;22.9;23;23;23;23;23;22.9;23;22.9;23;22.9;22.9;23;23;23;23;23;23;23;23;23.1;23;23;22.9;23;23;23.1;23.1;23.1;23.1;23.1;23.1;23.1;2…
22.9;22.8;22.8;22.7;22.8;22.8;22.8;22.8;22.8;22.8;22.8;22.8;22.8;22.8;22.8;22.8;22.8;22.8;22.7;22.8;22.8;22.9;22.9;22.9;22.8;22.8;22.8;22.8;22.8;22.8;22.9;22.9;22.9;22.9;22.9;22.8;22.9;22.9;22.9;22.9;22.9;22.9;22.7;22.9;22.9;22.9;22.9;22.8;22.9;23;22.9;22.9;22.9;22.9;22.9;23;23;23;22.9;23;23;23;22.9;23;22.9;22.9;22.9;23;23;23;23;23;23.2;23;23;23;23;23;23;23;23;23;23.1;23.1;23.1;23.1;23.1;23.1;23;…
22.9;22.8;22.9;22.7;22.8;22.7;22.8;23;22.8;22.8;22.8;22.8;22.8;22.8;22.8;22.8;22.8;22.8;22.8;22.8;22.8;22.9;22.9;22.9;22.9;22.8;22.8;22.8;22.9;22.8;22.8;22.9;22.8;22.9;22.9;22.9;22.9;22.9;22.9;22.9;22.8;22.9;22.9;22.8;22.9;22.8;22.9;22.9;22.9;22.9;22.9;22.9;22.9;23;22.9;22.9;23;23;23;22.9;23;23;23;23;23;22.9;22.9;22.9;23;23.1;23;23;23.1;23.1;23;23;23;23;23;23;23.1;23.1;23.1;23.1;23.1;23.1;23.1;23…
22.9;22.9;22.8;22.9;22.8;22.8;22.8;22.8;23;22.8;22.8;22.9;22.8;22.8;22.8;22.8;22.8;22.8;22.8;22.8;22.8;22.8;22.9;22.8;22.8;22.8;22.8;22.9;22.8;22.8;22.8;22.8;22.9;22.9;22.9;23;22.9;22.9;22.8;22.9;22.9;22.9;22.9;22.9;22.8;22.9;22.9;22.9;22.9;22.9;22.9;22.9;22.9;22.9;22.9;23;23;23;23;22.9;23;23;23;23;23;23.1;23;23;23;23;23;23.1;23;23;23;23;23;23;23.1;23;23.1;23;23.1;23.1;23.1;23.1;23.1;23.1;23.1;23…
22.9;22.9;22.8;22.9;22.8;22.8;22.8;22.9;22.9;22.8;22.9;22.8;22.8;22.8;22.8;22.8;22.8;22.9;22.8;22.9;22.8;22.9;22.9;22.8;22.8;22.9;22.9;22.9;22.8;22.8;22.8;22.9;22.9;22.9;22.9;22.9;22.9;22.9;22.9;22.8;22.8;22.9;22.9;22.8;22.8;22.9;22.9;23;22.9;22.9;22.9;22.9;22.9;23;23;23;22.9;23;23;23;23;23;22.9;23;23;23;23;23;23;23;23.1;23;23;23;23;23;23;23;23.1;23;23;23;23.1;23.1;23.1;23.1;23.1;23.1;23.1;23.1;2…
22.9;22.8;22.8;22.8;22.8;22.8;22.9;22.9;22.9;22.9;22.8;22.9;22.8;22.8;22.9;22.9;22.8;22.8;22.9;22.8;22.8;22.9;22.8;22.9;22.8;22.9;22.9;22.8;22.9;22.9;22.8;22.9;22.8;22.9;22.9;22.9;22.9;22.9;22.9;22.9;22.8;22.8;22.8;22.8;22.8;22.8;22.9;22.9;22.9;22.9;22.9;22.9;22.9;23;22.9;23;22.9;23;23;23;23;22.9;23;23;22.9;23;23;23;23;23;23;23.1;23;23;23;23;23;22.9;23.1;23;23;23.1;23.1;23.1;23.1;23.1;23.1;23.1;2…
22.9;22.8;22.9;22.8;22.8;22.9;22.9;22.9;22.8;22.8;22.8;22.8;22.8;22.8;22.7;22.8;22.9;22.8;22.8;22.9;22.8;22.9;23;22.8;22.8;22.8;22.8;22.9;22.9;22.9;22.9;22.9;22.8;22.9;22.8;22.9;22.9;22.9;22.9;22.9;22.9;22.9;22.8;22.9;22.8;22.8;22.9;22.9;22.9;22.9;23;23;23;22.9;23;23;22.9;22.9;23;23;23;22.9;23;23;23;23;23;23;23;23;23;23.1;23;23;23.1;23;23;23;23.1;23;23.1;23;23.1;23.1;23.1;23.1;23.1;23.1;23.1;23.2…
22.9;22.8;22.8;22.8;22.8;22.8;22.8;22.8;22.8;22.8;22.9;22.9;22.8;22.8;22.8;22.8;22.9;22.9;22.9;22.9;22.8;22.8;22.9;22.9;22.9;22.8;22.8;22.8;22.9;22.9;22.9;22.9;22.8;22.9;22.8;22.9;22.9;22.9;22.9;22.8;22.9;22.8;22.8;22.9;22.8;22.9;22.9;22.9;23;22.9;22.9;22.9;22.9;22.9;23;23;23.1;23;23;23;23;23;23;23;23;23;23;22.9;23;23;22.9;23;23;23;23;23;23;23;23.1;23.1;23.1;23.1;23.1;23.1;23;23.1;23.1;23.1;23.1;…
22.9;22.9;22.8;22.8;22.8;22.8;22.8;22.9;22.8;22.8;22.8;22.8;22.8;22.8;22.8;22.8;22.8;22.9;22.8;22.9;22.8;22.8;22.9;22.9;22.8;22.9;22.8;22.8;22.8;22.9;22.9;22.9;22.8;22.8;22.8;22.9;22.9;22.8;22.9;22.9;22.9;22.9;22.8;22.9;22.9;22.9;22.9;22.9;22.9;22.9;22.9;22.9;22.9;23;23;23;22.9;23;23;23;22.9;22.9;23;23;23;23;22.9;23;23;23;23;23;23;23.1;23;23;23;23;23.1;23;23;23.1;23;23.1;23;23.1;23.1;23.1;23.1;23…
22.8;22.8;22.7;22.8;22.8;22.8;22.8;22.9;22.8;22.8;22.8;22.8;22.8;22.8;22.8;22.9;22.8;22.7;22.8;22.8;22.8;22.9;22.9;22.8;22.9;22.7;22.8;22.9;22.8;22.9;22.8;22.9;22.8;22.9;22.9;22.9;22.9;22.9;22.9;22.9;22.8;22.9;22.9;22.8;22.8;22.9;22.9;22.9;22.9;22.8;22.9;22.9;22.9;22.9;23;23;22.9;23;23;23;23;22.9;23;23;22.9;23;22.9;22.9;22.9;23;23;23.1;23;23;23;23;23;22.9;23;23;23.1;23;23;23.1;23.1;23.1;23.2;23.1…
22.8;22.8;22.8;22.6;22.7;22.8;22.9;22.8;22.8;22.8;22.8;22.9;22.8;22.7;22.8;22.9;22.8;22.8;22.8;22.8;22.8;22.8;22.9;22.8;22.9;22.9;22.8;22.8;22.8;22.8;22.8;22.8;22.8;22.8;22.8;22.9;22.9;22.7;22.9;22.8;22.8;22.8;22.8;22.8;22.9;22.9;22.9;22.9;22.9;22.9;23;22.9;22.9;22.9;23;23;23;23;23;23;23;22.9;23;23;22.9;23;22.9;22.9;22.9;23;22.9;23;23.1;23.1;23.1;23.1;23.1;23.1;23.1;23;23;23;23.1;23.1;23;23.1;23.…
22.8;22.8;22.8;22.8;22.8;22.8;22.8;22.9;22.9;22.9;22.8;22.8;22.7;22.8;22.8;22.8;22.8;22.8;22.8;22.8;22.8;22.8;22.9;22.9;22.8;22.8;22.9;22.8;22.8;22.9;22.8;22.8;22.8;22.9;22.9;22.9;22.9;22.8;22.9;22.8;22.8;22.9;22.8;22.8;22.8;22.9;22.9;22.8;22.9;22.9;22.9;22.9;22.9;22.9;22.9;23;23;23;23;23;23;23;23;22.9;22.9;22.9;22.9;23;23;23;23;23.1;23;23;23;23.1;23;23;23.1;23;23.1;23;23.1;23.1;23.1;23.1;23.1;23…
22.8;22.8;22.8;22.8;22.8;22.9;22.7;22.8;22.7;22.8;22.8;22.8;22.7;22.8;22.9;22.9;22.8;22.8;22.8;22.8;22.8;22.9;22.9;22.8;22.8;22.7;22.8;22.8;22.8;22.8;22.8;22.8;22.8;22.8;22.9;22.9;22.9;22.8;22.9;22.8;22.8;22.8;22.8;22.8;22.8;22.8;22.9;22.9;22.9;22.9;22.9;22.9;22.8;22.9;22.9;23;23;23;23;23;23;23;22.9;23;23;23;22.9;22.9;23;23;23;23;23;23;23;23;23;23;23;23.1;23.1;23.1;23.1;23.1;23.1;23.1;23.1;23.1;2…
22.8;22.8;22.8;22.8;22.8;22.7;22.7;22.7;22.8;22.8;22.7;22.7;22.7;22.8;22.8;22.9;22.8;22.8;22.8;22.8;22.8;22.8;22.9;22.8;22.8;22.8;22.8;22.8;22.8;22.8;22.8;22.8;22.8;22.8;22.8;22.8;22.8;22.8;22.8;22.8;22.8;22.8;22.8;22.9;22.8;22.8;22.9;22.9;22.8;23;23;22.9;22.9;22.8;22.9;22.9;22.9;22.9;23;23;23;23;23;23;22.9;23;23;23;23;23;23.1;23;23.1;23;23;23;23;23;23.1;23;23;23;23.1;23.1;23.1;23.1;23.1;23.1;23.…
22.8;22.8;22.8;22.8;22.7;22.8;22.9;22.8;22.8;22.9;22.8;22.8;22.8;22.7;22.7;22.8;22.8;22.8;22.8;22.8;22.8;22.9;22.8;22.8;22.9;22.8;22.7;22.8;22.7;22.7;22.8;22.8;22.8;22.8;22.8;22.8;22.8;22.8;22.8;22.8;22.9;22.8;22.8;22.9;22.8;22.8;22.8;22.9;22.8;22.9;22.9;22.9;23;22.9;22.9;22.9;22.9;23;23;22.9;22.9;22.9;22.9;23;22.9;22.9;22.9;23;23;22.9;23;23;23.1;23;23;23.1;23;23.1;23;23.1;23.1;23;23;23.1;23.1;23…
22.8;22.9;22.8;22.8;22.7;22.8;22.8;22.7;22.7;22.9;22.8;22.7;22.8;22.8;22.8;22.7;22.8;22.8;22.8;22.9;22.8;22.8;22.8;22.8;22.8;22.7;22.8;22.8;22.8;22.8;22.8;22.8;22.8;22.8;22.9;22.8;22.8;22.8;22.8;22.8;22.8;22.7;22.8;22.8;22.9;22.9;22.9;22.8;22.9;23;22.9;22.8;22.9;22.9;22.9;22.9;23;22.9;23;22.9;23;22.9;23;23;22.9;23;22.9;22.9;22.9;22.9;23;23;23;23;23;23;23;23;23;23;23.1;23;23;23;23.1;23.1;23.1;23.1…
22.8;22.8;22.8;22.8;22.8;22.8;22.7;22.7;22.8;22.8;22.8;22.7;22.7;22.7;22.7;22.7;22.7;22.8;22.8;22.8;22.9;22.8;22.8;22.8;22.8;22.8;22.8;22.7;22.8;22.8;22.8;22.9;22.8;22.8;22.8;22.8;22.9;22.7;22.8;22.8;22.8;22.8;22.8;22.9;22.8;22.8;22.9;22.8;22.9;22.9;22.8;22.9;22.9;22.9;22.9;22.9;23;23;22.9;22.9;22.9;22.9;22.9;22.9;22.9;22.9;22.9;22.9;22.9;22.9;22.9;23;23;23;23;23;23;23;23;23;23.1;23;23.1;23;23;23…
22.8;22.8;22.8;22.8;22.9;22.7;22.8;22.7;22.7;22.7;22.9;22.8;22.7;22.8;22.8;22.8;22.8;22.8;22.8;22.8;22.8;22.8;22.8;22.8;22.7;22.7;22.8;22.8;22.8;22.8;22.8;22.8;22.8;22.8;22.8;22.8;22.8;22.7;22.7;22.8;22.8;22.8;22.8;22.8;22.9;22.8;22.8;22.8;22.9;22.9;22.8;22.9;22.9;22.9;22.9;22.9;22.9;22.9;23.1;23;22.9;22.9;22.9;23;22.9;23;22.9;22.9;22.9;23;22.9;23;23;23;23;23;23;23;23;23;23.1;23;23;23;23;23.1;23.…
22.8;22.8;22.8;22.8;22.8;22.9;22.8;22.7;22.7;22.7;22.7;22.7;22.8;22.8;22.8;22.8;22.7;22.8;22.7;22.7;22.8;22.8;22.8;22.8;22.8;22.7;22.8;22.8;22.8;22.7;22.8;22.8;22.9;22.8;22.9;22.9;22.8;22.8;22.8;22.7;22.8;22.8;22.8;22.9;22.7;22.8;22.8;22.9;22.9;22.9;22.9;23;22.9;22.9;23;23;22.9;22.9;22.9;22.9;22.9;22.9;22.9;22.9;22.9;23;22.8;22.9;23;23;23;23;23;23;23;23;23;23;23;23.1;23;23;23;23;23;23;23.1;23.1;2…
22.8;22.8;22.8;22.8;22.8;22.8;22.8;22.7;22.7;22.8;22.8;22.7;22.7;22.8;22.7;22.8;22.7;22.7;22.8;22.8;22.8;22.8;22.8;22.8;22.7;22.7;22.8;22.7;22.7;22.8;22.8;22.8;22.9;22.9;22.8;22.8;22.8;22.8;22.8;22.8;22.8;22.8;22.9;22.8;22.8;22.8;22.8;22.8;22.8;22.9;22.9;22.9;23;22.9;22.9;22.9;22.8;23;23;22.9;22.9;22.9;22.9;23;22.8;22.9;22.9;23;22.9;23;23;23;23;23.1;23;23;23;23.1;23;23.1;23;23.1;23;23;23.1;23;23.…
22.7;22.8;22.8;22.8;22.8;22.9;22.7;22.8;22.8;22.8;22.8;22.7;22.8;22.8;22.9;22.8;22.8;22.8;22.8;22.7;22.8;22.8;22.8;22.8;22.8;22.7;22.8;22.7;22.8;22.8;22.8;22.8;22.8;22.8;22.8;22.9;22.8;22.8;22.8;22.8;22.8;22.8;22.8;22.8;22.8;22.8;22.8;22.9;22.9;22.9;22.9;22.9;22.8;22.9;22.8;22.9;22.9;22.9;23;23;22.9;22.9;22.9;23;22.9;22.9;22.9;23;23;23;22.9;23;23.1;23;23;23;23;23;23;23;23.1;22.9;23;23;23.1;23.1;2…
22.8;22.8;22.8;22.7;22.8;22.8;22.8;22.8;22.7;22.8;22.8;22.7;22.8;22.8;22.8;22.8;22.7;22.8;22.8;22.8;22.8;22.8;22.8;22.8;22.8;22.8;22.8;22.8;22.8;22.8;22.8;22.8;22.8;22.8;22.9;22.8;22.8;22.8;22.8;22.8;22.7;22.8;22.7;22.8;22.8;22.8;22.8;22.8;22.9;22.9;22.9;22.9;22.8;22.9;22.8;22.8;22.9;22.9;22.9;23;22.9;23;22.9;22.9;22.9;23;22.9;22.9;23;23;23;23;23;23;22.9;23;23;23;23;23.1;23.1;23.1;23;23.1;23.1;23…
22.9;22.8;22.7;22.7;22.7;22.8;22.8;22.8;22.8;22.8;22.8;22.8;22.8;22.8;22.8;22.8;22.8;22.8;22.8;22.8;22.7;22.8;22.8;22.8;22.8;22.8;22.7;22.8;22.8;22.8;22.8;22.8;22.8;22.9;22.8;22.8;22.8;22.8;22.8;22.8;22.8;22.8;22.8;22.8;22.8;22.8;22.8;22.8;22.8;22.9;22.9;22.9;22.9;22.8;22.8;22.9;22.9;22.9;22.9;23;22.9;22.9;22.9;22.9;22.9;22.9;23;22.9;22.9;23;23;23;22.9;23;23;23;23;23;23;23;23;23;23;23.1;23;23.1;2…
22.9;22.9;22.8;22.8;22.8;22.8;22.8;22.7;22.7;22.8;22.8;22.8;22.8;22.8;22.8;22.8;22.8;22.8;22.7;22.8;22.7;22.8;22.8;22.8;22.8;22.8;22.8;22.6;22.8;22.8;22.8;22.7;22.8;22.8;22.8;22.8;22.8;22.8;22.6;22.8;22.8;22.8;22.8;22.8;22.8;22.8;22.8;22.8;22.7;22.8;22.8;22.9;22.9;22.9;22.9;22.9;22.9;22.9;22.9;22.9;22.9;22.9;22.9;22.9;22.9;22.9;22.9;22.9;23;22.9;22.9;23;22.9;23;23;23;23;23;23;23;23;23;23;23.1;23;…
22.8;22.9;22.8;22.9;22.8;22.8;22.8;22.8;22.8;22.8;22.8;22.8;22.8;22.8;22.8;22.8;22.8;22.7;22.8;22.7;22.7;22.9;22.8;22.8;22.9;22.8;22.8;22.8;22.8;22.8;22.8;22.8;22.8;22.8;22.8;22.7;22.9;22.8;22.8;22.8;22.8;22.9;22.8;22.9;22.7;22.8;22.8;22.8;22.8;22.9;22.8;22.9;22.8;22.9;22.8;22.9;22.9;22.9;22.9;22.9;22.9;22.9;22.9;22.9;22.8;22.9;22.9;22.9;22.9;22.8;23;22.9;23;22.9;22.9;23;23;23;23;23;23;23;23;23.1…
22.9;22.8;22.8;22.8;22.8;22.8;22.8;22.8;22.8;22.8;22.8;22.8;22.8;22.8;22.7;22.8;22.7;22.8;22.7;22.7;22.8;22.8;22.8;22.7;22.8;22.8;22.8;22.8;22.8;22.7;22.7;22.8;22.8;22.8;22.8;22.7;22.8;22.8;22.8;22.9;22.8;22.8;23;22.8;22.8;22.8;22.8;22.8;22.8;22.8;22.8;22.8;22.9;22.8;22.8;22.9;22.9;22.9;22.9;22.9;22.9;22.9;22.9;22.9;22.9;22.8;22.9;22.9;22.9;22.9;23;23;22.9;22.9;23;22.9;23;23;23;23;23;22.9;22.9;22…
22.9;22.8;22.8;22.7;22.8;22.8;22.8;22.8;22.7;22.8;22.8;22.8;22.7;22.7;22.7;22.7;22.8;22.8;22.8;22.8;22.8;22.8;22.9;22.8;22.8;22.8;22.8;22.8;22.8;22.7;22.8;22.8;22.8;22.8;22.8;22.7;22.7;22.7;22.7;23;22.8;22.6;22.8;23;22.8;22.8;22.9;22.8;22.8;22.9;22.8;22.8;22.8;22.9;22.9;22.9;22.9;22.9;22.9;22.9;22.9;22.8;22.9;22.9;22.8;22.9;22.8;22.9;22.9;22.9;23;22.9;23;22.9;23;23;23;23;23;23.1;22.9;23;23;23;23;…
22.8;22.8;22.8;22.7;22.7;22.8;22.8;22.8;22.8;22.8;22.8;22.8;22.7;22.7;22.7;22.7;22.8;22.8;22.8;22.8;22.7;22.9;22.8;22.7;22.8;22.8;22.8;22.8;22.8;22.7;22.8;22.8;22.8;22.8;22.8;22.8;22.8;22.8;22.8;22.9;22.9;22.9;22.9;22.9;22.8;22.8;22.8;22.8;22.8;22.8;22.8;22.9;22.8;22.9;22.9;22.9;22.9;22.9;22.9;22.9;22.9;22.9;23;22.9;22.9;22.9;22.9;22.9;22.9;22.8;22.9;22.9;22.9;23;22.9;23;22.9;23;23;22.9;23;22.9;2…
22.8;22.8;22.7;22.8;22.8;22.8;22.8;22.8;22.8;22.9;22.8;22.8;22.8;22.8;22.7;22.8;22.7;22.8;22.8;22.7;22.8;22.8;22.8;22.8;22.8;22.8;22.8;22.8;22.8;22.8;22.8;22.8;22.8;22.8;22.8;22.8;22.8;22.8;22.7;22.8;22.8;22.8;22.8;22.8;22.8;22.7;22.7;22.8;22.8;22.8;22.8;22.8;22.8;22.9;22.8;22.9;22.9;22.9;22.9;22.9;22.9;22.9;22.9;22.9;22.9;22.9;22.9;22.9;22.8;22.9;22.9;22.9;23;23;23;22.9;22.9;23;22.9;22.9;22.9;22…
22.7;22.7;22.8;22.7;22.8;22.8;22.8;22.8;22.8;22.8;22.8;22.8;22.8;22.9;22.8;22.7;22.8;22.7;22.7;22.7;22.7;22.8;22.8;22.8;22.8;22.7;22.8;22.8;22.8;22.8;22.7;22.8;22.9;22.8;22.9;22.8;22.8;22.8;22.8;22.8;22.8;22.7;22.8;22.9;22.7;22.8;22.9;22.9;22.8;22.8;22.8;22.8;22.8;22.8;22.8;22.9;22.8;22.9;23;22.9;22.9;22.9;22.9;22.9;22.9;22.8;22.9;22.9;22.8;22.9;22.9;22.9;23;22.9;22.9;23;23;22.9;22.9;22.9;22.9;22…
22.9;22.8;22.7;22.7;22.8;22.7;22.8;22.8;22.8;22.8;22.7;22.8;22.7;22.8;22.7;22.8;22.7;22.7;22.8;22.7;22.8;22.8;22.8;22.8;22.8;22.7;22.8;22.7;22.7;22.7;22.8;22.9;22.7;22.8;22.8;22.8;22.9;22.8;22.7;22.8;22.7;22.8;22.8;22.9;22.8;22.8;22.7;22.8;22.8;22.8;22.8;22.9;22.9;22.8;22.9;22.8;22.7;22.9;22.9;22.9;22.9;22.9;22.9;22.9;22.9;23.1;22.8;22.8;22.8;22.9;22.9;22.9;22.9;22.9;22.9;22.9;22.9;23;22.9;22.9;2…
22.8;22.8;22.7;22.7;22.7;22.7;22.8;22.8;22.8;22.8;22.8;22.8;22.7;22.7;22.8;22.8;22.8;22.8;22.8;22.8;22.7;22.8;22.8;22.8;22.8;22.7;22.8;22.7;22.7;22.7;22.7;22.8;22.8;22.8;22.8;22.9;22.8;22.7;22.7;22.7;22.8;22.8;22.7;22.9;22.8;22.8;22.8;22.8;22.8;22.8;22.8;22.8;22.8;22.8;22.9;22.7;22.9;22.8;22.9;22.9;22.9;22.9;22.9;22.8;22.9;22.8;22.8;22.9;22.9;22.9;22.9;22.9;22.9;22.9;22.9;22.9;22.9;22.9;22.9;22.9…
22.8;22.8;22.8;22.7;22.7;22.7;22.8;22.7;22.7;22.8;22.8;22.7;22.7;22.7;22.8;22.7;22.7;22.8;22.7;22.8;22.8;22.7;22.7;22.8;22.8;22.7;22.8;22.7;22.7;22.7;22.8;22.7;22.8;22.8;22.9;22.7;22.8;22.8;22.8;22.8;22.8;22.7;22.8;22.8;22.8;22.8;22.8;22.8;22.8;22.8;22.8;22.8;22.8;22.8;22.8;22.8;22.9;22.9;22.9;22.9;22.9;22.9;22.9;22.8;22.8;22.9;22.9;22.9;22.9;22.9;22.9;22.9;22.9;22.9;22.9;22.9;22.9;22.9;22.9;22.9…
22.9;22.9;22.8;22.8;22.7;22.7;22.7;22.7;22.8;22.9;22.8;22.7;22.8;22.7;22.7;22.8;22.7;22.8;22.8;22.7;22.8;22.8;22.8;22.8;22.7;22.7;22.6;22.7;22.6;22.7;22.7;22.7;22.8;22.8;22.8;22.9;22.8;22.8;22.7;22.8;22.8;22.8;22.8;22.8;22.8;22.8;22.8;22.8;22.8;22.8;22.8;22.8;22.8;22.8;22.9;22.8;22.8;22.9;22.9;22.9;22.9;22.8;22.9;22.8;22.8;22.9;22.8;22.8;22.8;22.8;22.9;22.9;22.9;22.9;22.9;22.9;22.9;22.9;22.8;22.9…
22.8;22.8;22.8;22.8;22.7;22.7;22.8;22.8;22.8;22.8;22.8;22.8;22.7;22.8;22.7;22.7;22.7;22.7;22.8;22.8;22.8;22.8;22.8;22.8;22.8;22.8;22.6;22.6;22.7;22.7;22.7;22.6;22.8;22.8;22.8;22.8;22.8;22.7;22.7;22.7;22.7;22.8;22.8;22.8;22.8;22.8;22.8;22.7;22.8;22.8;22.8;22.8;22.8;22.8;22.8;22.8;22.8;22.9;22.9;22.9;22.9;22.8;22.9;22.8;22.8;22.8;22.8;22.8;22.8;22.9;22.9;22.8;22.9;22.9;22.9;22.9;22.9;22.9;22.9;22.9…
22.9;22.8;22.8;22.7;22.9;22.7;22.8;22.8;22.7;22.7;22.8;22.7;22.8;22.7;22.8;22.7;22.7;22.7;22.8;22.7;22.7;22.8;22.8;22.8;22.8;22.8;22.8;22.6;22.7;22.7;22.7;22.8;22.8;22.8;22.7;22.8;22.8;22.7;22.7;22.7;22.8;22.7;22.8;22.8;22.8;22.7;22.8;22.7;22.8;22.8;22.8;22.8;22.8;22.8;22.8;22.9;22.8;22.9;22.8;22.9;22.9;22.8;22.8;22.9;22.9;22.8;22.8;22.8;22.8;22.8;22.8;22.9;22.9;22.9;22.9;22.9;22.9;22.9;22.8;22.9…
22.8;22.9;22.8;22.8;22.8;22.7;22.8;22.8;22.8;22.8;22.8;22.8;22.7;22.8;22.7;22.7;22.7;22.8;22.7;22.7;22.8;22.8;22.8;22.8;22.8;22.7;22.8;22.7;22.7;22.8;22.7;22.8;22.7;22.7;22.8;22.7;22.8;22.7;22.7;22.8;22.7;22.7;22.8;22.8;22.8;22.8;22.7;22.8;22.8;22.8;22.7;22.8;22.9;22.8;22.8;22.8;22.9;22.8;22.9;22.8;22.8;22.8;22.8;22.9;22.8;22.8;22.8;22.8;22.8;22.8;22.9;22.9;22.9;22.9;22.8;22.9;22.9;22.9;22.8;22.8…
22.8;22.8;22.8;22.8;22.8;22.8;22.8;22.8;22.7;22.8;22.8;22.8;22.7;22.6;22.8;22.7;22.7;22.7;22.7;22.7;22.8;22.8;22.8;22.7;22.8;22.7;22.7;22.8;22.8;22.7;22.7;22.9;22.7;22.7;22.7;22.7;22.8;22.7;22.7;22.8;22.7;22.7;22.8;22.7;22.9;22.8;22.8;22.7;22.8;22.7;22.9;22.8;22.7;22.8;22.8;22.8;22.8;22.8;22.8;22.8;22.8;22.9;22.9;22.8;22.8;22.8;22.8;22.8;22.8;22.8;22.8;22.9;22.9;22.8;22.9;22.9;22.8;22.9;22.8;22.8…
22.8;22.8;22.8;22.7;22.8;22.8;22.8;22.7;22.8;22.8;22.8;22.7;22.7;22.7;22.8;22.7;22.7;22.7;22.7;22.7;22.7;22.8;22.8;22.7;22.8;22.6;22.7;22.8;22.7;22.8;22.8;22.7;22.8;22.7;22.8;22.8;22.8;22.7;22.8;22.7;22.7;22.7;22.8;22.7;22.8;22.8;22.8;22.7;22.8;22.8;22.8;22.8;22.8;22.8;22.8;22.8;22.8;22.8;22.8;22.8;22.9;22.9;22.8;22.8;22.9;22.8;22.8;22.8;22.8;22.7;22.8;22.9;22.9;22.8;22.8;22.9;22.8;22.9;22.8;22.8…
22.9;22.8;22.8;22.7;22.9;22.8;22.7;22.8;22.8;22.7;22.8;22.7;22.7;22.7;22.7;22.7;22.8;22.8;22.7;22.8;22.7;22.8;22.7;22.8;22.8;22.7;22.8;22.7;22.7;22.8;22.7;22.8;22.8;22.7;22.8;22.7;22.7;22.8;22.7;22.7;22.7;22.7;22.7;22.7;22.7;22.8;22.7;22.7;22.7;22.8;22.7;22.7;22.8;22.7;22.7;22.8;22.8;22.9;22.9;22.8;22.9;22.8;22.8;22.8;22.8;22.8;22.8;22.8;22.7;22.8;22.7;22.9;22.9;22.9;22.8;22.9;22.8;22.9;22.8;22.8…
22.7;22.9;22.8;22.8;23;22.8;22.7;22.8;22.9;22.9;22.8;22.7;22.7;22.8;22.7;22.8;22.7;22.7;22.7;22.8;22.8;22.7;22.7;22.7;22.7;22.7;22.7;22.8;22.8;22.7;22.8;22.8;22.8;22.8;22.7;22.7;22.7;22.7;22.8;22.8;22.7;22.7;22.7;22.6;22.8;22.7;22.8;22.8;22.7;22.7;22.7;22.9;22.7;22.7;22.8;22.8;22.8;22.8;22.8;22.8;22.9;22.9;22.8;22.9;22.8;22.8;22.8;22.7;22.8;22.8;22.9;22.9;22.9;22.8;22.9;22.8;22.8;22.8;22.8;22.8;2…
22.9;22.8;22.8;22.8;22.9;22.7;22.8;22.9;22.7;22.8;22.8;22.8;22.8;22.8;22.7;22.7;22.7;22.7;22.7;22.8;22.7;22.8;22.8;22.7;22.7;22.8;22.7;22.7;22.7;22.7;22.7;22.8;22.7;22.7;22.8;22.7;22.7;22.7;22.7;22.7;22.7;22.7;22.7;22.7;22.7;22.7;22.7;22.7;22.8;22.8;22.7;22.7;22.9;22.8;22.8;22.7;22.7;22.8;22.9;22.8;22.8;22.8;22.8;22.8;22.8;22.8;22.7;22.8;22.8;22.8;22.8;22.8;22.9;22.8;22.8;22.9;22.8;22.9;22.8;22.8…
22.7;22.7;22.7;22.7;22.7;22.8;22.7;22.9;22.7;22.8;22.8;22.7;22.7;22.8;22.7;22.7;22.7;22.7;22.7;22.8;22.7;22.8;22.7;22.7;22.8;22.6;22.7;22.7;22.7;22.7;22.8;22.8;22.7;22.7;22.7;22.8;22.7;22.6;22.7;22.7;22.7;22.7;22.7;22.7;22.8;22.7;22.7;22.8;22.8;22.7;22.7;22.8;22.8;22.7;22.8;22.7;22.7;22.8;22.7;22.8;22.8;22.8;22.7;22.8;22.8;22.8;22.7;22.7;22.8;22.8;22.8;22.8;22.8;22.9;22.8;22.8;22.8;22.8;22.8;22.8…
22.8;22.8;22.8;22.6;22.7;22.8;22.8;22.8;22.8;22.7;22.8;22.7;22.8;22.8;22.7;22.7;22.8;22.7;22.7;22.7;22.7;22.7;22.7;22.7;22.7;22.7;22.7;22.7;22.7;22.7;22.7;22.7;22.8;22.7;22.8;22.7;22.7;22.7;22.7;22.7;22.7;22.7;22.7;22.7;22.7;22.7;22.8;22.7;22.7;22.8;22.6;22.8;22.7;22.8;22.7;22.8;22.7;22.8;22.7;22.8;22.8;22.8;22.8;22.8;22.7;22.7;22.7;22.7;22.8;22.9;22.8;22.8;22.7;22.6;22.7;22.8;22.8;22.8;22.8;22.8…
22.8;22.8;22.7;22.7;22.8;22.7;22.8;22.8;22.7;22.7;22.8;22.8;22.7;22.7;22.7;22.7;22.7;22.9;22.8;22.8;22.7;22.9;22.7;22.7;22.7;22.7;22.7;22.7;22.7;22.7;22.7;22.7;22.7;22.7;22.7;22.7;22.7;22.6;22.7;22.7;22.7;22.7;22.7;22.8;22.7;22.7;22.7;22.7;22.7;22.8;22.7;22.8;22.8;22.7;22.8;22.7;22.8;22.8;22.8;22.8;22.7;22.7;22.7;22.8;22.7;22.7;22.8;22.8;22.8;22.8;22.8;22.8;22.8;22.8;22.8;22.8;22.8;22.8;22.8;22.8…
22.8;22.8;22.8;22.8;22.7;22.7;22.8;22.8;22.8;22.7;22.8;22.7;22.8;22.7;22.7;22.7;22.7;22.7;22.7;22.7;22.7;22.9;22.7;22.6;22.7;22.7;22.7;22.7;22.7;22.7;22.7;22.8;22.8;22.8;22.8;22.6;22.8;22.6;22.7;22.7;22.7;22.7;22.7;22.7;22.8;22.7;22.7;22.7;22.7;22.7;22.7;22.8;22.8;22.8;22.8;22.7;22.8;22.9;22.9;22.8;22.8;22.7;22.8;22.8;22.8;22.7;22.8;22.8;22.8;22.8;22.8;22.9;22.8;22.8;22.8;22.8;22.8;22.7;22.9;22.7…
22.6;22.7;22.7;22.7;22.8;22.7;22.7;22.8;22.8;22.8;22.9;22.7;22.4;22.7;22.7;22.8;22.7;22.9;22.7;22.7;22.7;23;22.7;22.7;22.7;22.8;22.6;22.7;22.7;22.6;22.7;22.8;22.8;22.8;22.7;22.7;22.7;22.8;22.6;22.7;22.7;22.7;22.7;22.7;22.7;22.4;22.7;22.8;22.6;22.7;22.7;22.7;22.8;22.8;22.8;22.8;22.7;22.9;22.7;22.8;22.8;22.7;22.8;22.8;22.8;22.8;22.7;22.8;22.8;22.8;22.9;22.9;22.9;23.2;22.8;22.8;22.8;22.9;22.8;22.8;2…
Time Played: 00:00:06
22.7;22.7;22.6;22.6;22.7;22.7;22.7;22.7;22.7;22.7;22.7;22.6;22.7;22.7;22.7;22.7;22.7;22.7;22.6;22.8;22.8;22.8;22.7;22.7;22.7;22.7;22.8;22.7;22.8;22.7;22.9;22.8;22.7;22.9;22.9;22.7;22.8;22.9;22.8;22.8;22.7;22.7;22.8;22.9;22.7;22.8;22.8;22.8;22.8;22.8;22.9;22.8;22.9;22.8;22.8;22.8;22.8;22.9;22.9;22.8;22.9;22.8;22.8;22.7;22.8;22.7;22.7;22.7;22.7;22.9;22.7;22.7;22.7;22.8;22.8;22.8;22.8;22.7;22.8;22.8…
22.7;22.7;22.6;22.4;22.7;22.7;22.7;22.8;22.7;22.7;22.6;22.6;22.6;22.7;22.7;22.7;22.7;22.7;22.7;22.7;22.7;22.7;22.8;22.7;22.7;22.8;22.7;22.8;22.8;22.7;22.8;22.8;22.8;22.8;22.8;22.8;22.7;22.8;22.7;22.9;22.9;22.9;22.8;22.8;22.8;22.8;22.8;22.8;22.8;22.8;22.8;22.9;22.8;22.9;22.8;22.8;22.8;22.8;22.8;22.9;22.8;22.9;22.9;22.9;22.8;22.7;22.7;22.7;22.8;22.7;22.8;22.7;22.7;22.8;22.7;22.8;22.8;22.8;22.8;22.7…
22.6;22.7;22.7;22.6;22.7;22.5;22.6;22.6;22.6;22.6;22.6;22.6;22.6;22.7;22.7;22.7;22.7;22.8;22.7;22.8;22.6;22.7;22.7;22.6;22.8;22.7;22.8;22.7;22.8;22.7;22.9;22.8;22.9;22.7;22.8;23;22.8;22.9;22.8;22.7;22.8;22.8;22.8;22.8;22.7;22.9;22.8;22.9;22.8;22.8;22.8;22.8;22.9;22.8;22.8;23;22.9;22.8;22.8;22.8;22.8;22.9;22.9;22.9;22.8;22.8;22.7;22.8;22.8;22.9;22.7;22.7;22.7;22.8;22.8;22.7;22.9;22.7;22.7;22.7;22.…
22.7;22.8;22.6;22.7;22.6;22.6;22.6;22.6;22.7;22.6;22.6;22.7;22.6;22.7;22.6;22.6;22.8;22.6;22.7;22.7;22.7;22.7;22.7;22.7;22.7;22.8;22.7;22.7;22.7;22.7;22.9;22.9;22.8;22.8;22.8;22.9;22.7;22.8;23;22.9;22.8;22.8;22.9;22.8;22.8;22.8;22.8;22.8;22.8;22.7;22.8;22.8;22.9;22.9;22.9;22.8;22.9;22.8;22.8;22.8;22.8;22.8;22.8;22.8;22.8;22.7;22.7;22.8;22.8;22.9;22.8;22.8;22.7;22.7;22.8;22.8;22.8;22.7;22.7;22.7;2…
22.7;22.6;22.5;22.7;22.6;22.5;22.7;22.6;22.7;22.6;22.6;22.6;22.7;22.7;22.6;22.6;22.7;22.7;22.7;22.7;22.7;22.7;22.7;22.7;22.7;22.7;22.7;22.7;22.8;22.7;22.8;22.8;22.8;22.8;22.8;22.8;22.8;22.8;22.8;22.8;22.8;22.8;22.7;22.8;22.8;22.8;22.8;22.8;22.8;22.8;22.8;22.9;22.8;22.9;22.8;22.8;22.8;22.8;22.8;22.8;22.8;22.8;22.8;22.8;22.7;22.7;22.8;22.7;22.8;22.8;22.8;22.7;22.7;22.8;22.7;22.8;22.8;22.7;22.8;22.7…
22.5;22.6;22.6;22.6;22.6;22.4;22.6;22.6;22.6;22.6;22.6;22.6;22.5;22.6;22.6;22.5;22.7;22.6;22.7;22.6;22.7;22.8;22.7;22.7;22.7;22.7;22.7;22.7;22.7;22.8;22.8;22.7;22.8;22.8;22.8;22.8;22.8;22.9;22.8;22.8;22.8;22.8;22.7;22.8;22.8;22.8;22.8;22.8;22.8;22.8;22.8;22.8;22.8;22.8;22.8;22.9;22.8;22.9;22.8;22.8;22.8;22.9;22.8;22.8;22.8;22.8;22.7;22.8;22.8;22.7;22.7;22.7;22.8;22.8;22.7;22.8;22.7;22.8;22.8;22.7…
22.6;22.6;22.6;22.6;22.6;22.5;22.6;22.6;22.6;22.7;22.7;22.6;22.6;22.7;22.7;22.6;22.6;22.7;22.7;22.7;22.7;22.8;22.8;22.7;22.8;22.8;22.7;22.8;22.8;22.8;22.8;22.8;22.8;22.9;22.8;22.8;22.8;22.8;22.8;22.8;22.8;22.8;22.8;22.8;22.8;22.8;22.8;22.8;22.8;22.9;22.9;22.8;22.8;22.8;22.8;22.8;22.8;22.9;22.9;23;22.8;22.8;22.9;22.8;22.8;22.7;22.7;22.7;22.7;22.8;22.7;22.8;22.8;22.7;22.8;22.8;22.7;22.7;22.7;22.7;2…
22.6;22.6;22.6;22.6;22.6;22.5;22.6;22.7;22.6;22.6;22.6;22.6;22.6;22.7;22.7;22.6;22.7;22.7;22.7;22.6;22.7;22.6;22.7;22.7;22.7;22.7;22.7;22.8;22.8;22.7;22.8;22.8;22.8;22.8;22.7;22.9;22.8;22.8;22.6;22.9;22.8;22.8;22.8;22.8;22.8;22.8;22.9;22.8;22.8;22.9;22.8;22.8;22.9;22.8;22.8;22.7;22.8;22.8;22.8;22.9;22.9;22.8;22.8;22.8;22.8;22.7;22.7;22.7;22.7;22.8;22.8;22.7;22.8;22.7;22.7;22.7;22.7;22.8;22.7;22.8…
22.6;22.6;22.6;22.6;22.6;22.6;22.6;22.6;22.6;22.6;22.6;22.6;22.7;22.7;22.6;22.6;22.6;22.7;22.6;22.9;22.6;22.6;22.7;22.7;22.7;22.7;22.8;22.9;22.8;22.7;22.8;22.8;22.8;22.8;22.8;22.9;22.8;22.8;22.8;22.8;22.8;22.8;22.8;22.8;22.6;22.7;22.9;22.8;22.9;22.9;22.9;22.9;22.8;22.9;22.7;22.9;22.9;22.9;22.9;22.9;22.9;22.8;22.8;22.8;22.8;22.7;22.7;22.7;22.8;22.8;22.8;22.8;22.7;22.8;22.7;22.8;22.8;22.7;22.8;22.7…
22.6;22.6;22.5;22.7;22.6;22.5;22.7;22.7;22.7;22.5;22.6;22.6;22.6;22.6;22.7;22.6;22.5;22.7;22.6;22.7;22.6;22.7;22.6;22.8;22.7;22.8;22.8;22.8;22.8;22.7;22.8;22.8;22.8;22.8;22.8;22.7;22.7;22.7;22.8;22.8;22.8;22.8;22.8;22.9;22.8;22.8;22.8;22.9;22.8;22.9;22.8;22.9;22.8;22.8;22.8;22.9;22.9;22.9;22.8;22.9;22.9;22.8;22.8;22.8;22.8;22.8;22.7;22.7;22.8;22.8;22.8;22.8;22.8;22.8;22.7;22.8;22.7;22.7;22.7;22.7…
22.5;22.5;22.6;22.6;22.6;22.6;22.5;22.6;22.6;22.5;22.6;22.6;22.7;22.7;22.6;22.6;22.6;22.7;22.6;22.7;22.7;22.7;22.8;22.7;22.6;22.7;22.7;22.8;22.8;22.8;22.8;22.8;22.8;22.8;22.8;22.9;22.7;22.7;22.8;22.7;22.7;22.8;22.7;22.8;22.8;22.8;22.8;22.9;22.8;22.8;22.8;22.8;22.8;22.8;22.8;22.8;22.9;22.9;22.9;22.9;22.8;22.8;22.8;22.8;22.8;22.8;22.7;22.7;22.7;22.8;22.7;22.7;22.7;22.8;22.7;22.8;22.8;22.7;22.8;22.7…
22.6;22.6;22.6;22.5;22.6;22.6;22.6;22.6;22.5;22.6;22.5;22.6;22.6;22.7;22.6;22.7;22.7;22.6;22.7;22.7;22.7;22.7;22.7;22.6;22.7;22.8;22.8;22.8;22.8;22.8;22.8;22.9;22.8;22.8;22.8;22.8;22.8;22.7;22.8;22.7;22.8;22.8;22.8;22.8;22.8;22.7;22.8;22.8;22.8;22.8;22.8;22.8;22.9;22.8;22.8;22.9;22.8;22.9;22.9;22.9;22.9;22.7;22.8;22.8;22.7;22.8;22.7;22.8;22.8;22.8;22.8;22.7;22.7;22.7;22.7;22.7;22.7;22.7;22.7;22.8…
22.6;22.6;22.6;22.5;22.6;22.5;22.6;22.6;22.5;22.5;22.5;22.7;22.5;22.6;22.6;22.6;22.6;22.6;22.7;22.7;22.7;22.7;22.7;22.7;22.6;22.8;22.8;22.7;22.8;22.8;22.8;22.8;22.8;22.8;22.9;22.7;22.8;22.8;22.7;22.7;22.8;22.9;22.8;22.8;22.8;22.9;22.8;22.9;22.9;22.8;22.8;22.9;22.9;22.9;22.8;22.8;22.9;22.9;22.8;22.9;22.9;22.8;22.9;22.8;22.8;22.8;22.7;22.7;22.7;22.8;22.7;22.7;22.7;22.7;22.7;22.7;22.7;22.7;22.7;22.7…
22.8;22.7;22.5;22.6;22.5;22.5;22.5;22.5;22.5;22.6;22.6;22.6;22.6;22.6;22.6;22.6;22.6;22.6;22.6;22.7;22.7;22.7;22.7;22.7;22.8;22.5;22.6;22.8;22.7;22.8;22.7;22.8;22.8;22.8;22.8;22.7;22.7;22.8;22.8;22.9;22.8;22.9;22.8;22.9;22.9;22.8;22.9;22.8;22.9;22.8;22.9;22.8;22.8;22.9;22.8;22.8;22.8;22.9;22.9;22.8;22.9;22.8;22.8;22.8;22.7;22.7;22.7;22.7;22.8;22.7;22.7;22.8;22.7;22.7;22.7;22.7;22.7;22.7;22.7;22.7…
22.7;22.6;22.5;22.5;22.6;22.5;22.6;22.5;22.5;22.5;22.6;22.6;22.6;22.7;22.7;22.6;22.6;22.7;22.6;22.6;22.7;22.8;22.7;22.6;22.8;22.7;22.8;22.7;22.7;22.7;22.9;22.8;22.8;22.8;22.8;22.8;22.7;22.8;22.8;22.8;22.8;22.8;22.8;22.9;22.8;22.9;22.8;22.8;22.8;22.9;22.8;22.9;22.8;22.9;22.9;22.8;22.8;22.9;22.8;22.9;22.8;22.8;22.8;22.7;22.7;22.7;22.7;22.7;22.8;22.7;22.7;22.7;22.7;22.7;22.7;22.8;22.8;22.8;22.8;22.7…
22.6;22.6;22.6;22.6;22.5;22.5;22.5;22.6;22.5;22.6;22.6;22.6;22.6;22.6;22.6;22.7;22.6;22.6;22.6;22.6;22.6;22.7;22.6;22.6;22.6;22.7;22.7;22.7;22.7;22.7;22.7;22.8;22.8;22.8;22.8;22.8;22.8;22.9;22.8;22.8;22.8;22.8;22.9;22.9;22.9;22.9;22.9;22.9;22.8;22.8;22.9;22.9;22.9;22.8;22.8;22.8;22.8;22.9;22.8;22.8;22.8;22.8;22.8;22.7;22.7;22.7;22.7;22.8;22.8;22.8;22.8;22.8;22.7;22.7;22.7;22.8;22.7;22.8;22.8;22.7…
22.6;22.6;22.5;22.5;22.6;22.7;22.6;22.6;22.6;22.6;22.7;22.5;22.6;22.5;22.6;22.7;22.6;22.6;22.6;22.6;22.6;22.6;22.6;22.6;22.7;22.7;22.7;22.7;22.8;22.7;22.7;22.8;22.8;22.8;22.8;22.8;22.8;22.8;22.8;22.8;22.8;22.8;22.8;22.8;22.9;22.8;22.9;22.9;22.9;22.9;22.9;22.9;22.9;22.9;22.8;22.9;22.8;22.8;22.8;22.8;22.8;22.8;22.8;22.7;22.7;22.7;22.8;22.7;22.7;22.8;22.9;22.8;22.7;22.8;22.7;22.7;22.8;22.8;22.8;22.8…
22.6;22.6;22.6;22.6;22.5;22.5;22.7;22.7;22.4;22.4;22.5;22.6;22.6;22.6;22.6;22.5;22.6;22.6;22.6;22.6;22.7;22.6;22.7;22.7;22.6;22.6;22.8;22.8;22.7;22.8;22.8;22.8;22.8;22.8;22.8;22.8;22.8;22.8;22.8;22.9;22.8;22.9;22.8;22.8;22.9;22.8;22.8;22.9;22.9;22.9;22.9;22.9;22.8;22.8;22.7;22.8;22.8;22.8;22.8;22.8;22.8;22.8;22.8;22.7;22.7;22.6;22.8;22.8;22.8;22.8;22.8;22.8;22.8;22.8;22.7;22.7;22.8;22.9;22.8;22.8…
22.7;22.6;22.6;22.5;22.5;22.5;22.6;22.6;22.6;22.6;22.7;22.5;22.5;22.5;22.5;22.5;22.5;22.6;22.6;22.6;22.6;22.6;22.7;22.7;22.7;22.7;22.7;22.7;22.7;22.7;22.7;22.8;22.7;22.8;22.9;22.8;22.7;22.8;22.8;22.8;22.9;22.8;22.8;22.9;22.8;22.8;22.9;22.8;22.8;22.8;22.8;22.8;22.8;22.8;22.8;22.8;22.8;22.8;22.8;22.8;23.1;22.8;22.8;22.8;22.7;22.7;22.7;22.7;22.8;22.8;22.8;22.8;22.7;22.8;22.8;22.8;22.8;22.8;22.9;22.8…
22.6;22.7;22.6;22.5;22.6;22.4;22.6;22.7;22.6;22.7;22.5;22.5;22.5;22.5;22.5;22.6;22.6;22.7;22.6;22.7;22.7;22.7;22.7;22.6;22.6;22.7;22.6;22.7;22.7;22.7;22.7;22.7;22.9;23;22.9;22.8;22.9;22.8;22.8;22.8;22.8;22.9;22.8;22.9;22.9;22.9;22.9;22.8;22.8;22.8;22.8;22.9;22.7;22.7;22.8;22.8;22.8;22.8;22.8;22.8;22.8;22.8;22.8;22.7;22.7;22.7;22.7;22.7;22.8;22.7;22.8;22.8;22.8;22.8;22.8;22.8;22.8;22.8;22.8;22.8;2…
22.7;22.7;22.5;22.5;22.6;22.6;22.6;22.7;22.5;22.6;22.5;22.6;22.6;22.7;22.6;22.5;22.6;22.5;22.6;22.7;22.6;22.6;22.6;22.6;22.7;22.7;22.7;22.7;22.7;22.7;22.7;22.8;22.8;22.8;22.8;22.8;22.8;22.8;22.8;22.8;22.8;22.9;22.7;22.8;22.8;22.8;22.9;22.8;22.8;22.8;22.8;22.8;22.8;22.8;22.7;22.7;22.7;22.8;22.8;22.8;22.8;22.8;22.8;22.8;22.7;22.7;22.7;22.7;22.7;22.8;22.8;22.8;22.8;22.8;22.8;22.8;22.8;22.8;22.9;22.8…
22.6;22.5;22.5;22.6;22.5;22.5;22.6;22.6;22.5;22.5;22.6;22.5;22.6;22.5;22.6;22.6;22.6;22.5;22.6;22.7;22.6;22.6;22.6;22.7;22.7;22.6;22.7;22.6;22.7;22.7;22.7;22.8;22.7;22.8;22.8;22.8;22.8;22.7;22.8;22.7;22.8;22.8;22.9;22.8;22.8;22.8;22.8;22.8;22.8;22.8;22.8;22.8;22.7;22.7;22.7;22.7;22.8;22.8;22.8;22.8;22.8;22.8;22.8;22.8;22.7;22.7;22.7;22.7;22.7;22.7;22.8;22.8;22.8;22.8;22.8;22.8;22.8;22.9;22.9;22.7…
22.6;22.6;22.6;22.5;22.5;22.5;22.5;22.5;22.6;22.5;22.6;22.6;22.6;22.6;22.5;22.5;22.6;22.6;22.6;22.7;22.6;22.7;22.7;22.7;22.6;22.7;22.7;22.7;22.8;22.7;22.7;22.7;22.7;22.9;22.8;22.8;22.8;22.8;22.8;22.8;22.8;22.8;22.7;23;22.8;22.8;22.8;22.9;22.8;22.8;22.7;22.8;22.8;22.7;22.7;22.7;22.7;22.8;22.8;22.8;22.8;22.8;22.8;22.7;22.8;22.8;22.7;22.7;22.7;22.8;22.8;22.7;22.8;22.8;22.8;22.7;22.8;22.7;22.8;22.8;2…
22.6;22.6;22.6;22.5;22.5;22.5;22.6;22.6;22.6;22.4;22.6;22.6;22.6;22.6;22.5;22.6;22.5;22.6;22.5;22.7;22.7;22.7;22.7;22.6;22.7;22.7;22.7;22.7;22.7;22.7;22.7;22.7;22.7;22.7;22.7;22.8;22.8;22.8;22.8;22.8;22.8;22.8;22.8;22.9;22.8;22.8;22.8;22.8;22.8;22.8;22.8;22.7;22.7;22.7;22.7;22.7;22.7;22.7;22.8;22.8;22.8;22.8;22.8;22.8;23;22.8;22.7;22.7;22.7;22.8;22.7;22.7;22.7;22.8;22.8;22.8;22.9;22.7;22.8;22.9;2…
22.6;22.6;22.5;22.6;22.4;22.6;22.5;22.6;22.6;22.5;22.6;22.6;22.6;22.6;22.6;22.5;22.6;22.5;22.6;22.6;22.7;22.6;22.7;22.7;22.6;22.6;22.7;22.6;22.6;22.7;22.7;22.7;22.7;22.8;22.7;22.8;22.8;22.8;22.8;22.8;22.8;22.8;22.8;22.8;22.8;22.8;22.8;22.8;22.7;22.7;22.7;22.7;22.7;22.7;22.7;22.7;22.7;22.7;22.8;22.8;22.8;22.8;22.8;22.7;22.8;22.9;22.7;22.7;22.8;22.8;22.8;22.8;22.8;22.8;22.8;22.8;22.8;22.8;22.9;22.9…
22.7;22.6;22.6;22.6;22.6;22.6;22.5;22.6;22.5;22.6;22.5;22.6;22.6;22.6;22.6;22.6;22.5;22.7;22.6;22.6;22.6;22.7;22.6;22.6;22.6;22.6;22.6;22.7;22.6;22.6;22.7;22.9;22.8;22.8;22.8;22.8;22.8;22.9;22.8;22.8;22.8;22.8;22.8;22.8;22.7;22.8;22.8;22.7;22.7;22.7;22.7;22.7;22.7;22.7;22.7;22.7;22.8;22.9;22.7;22.8;22.8;22.7;22.8;22.8;22.8;22.8;22.8;22.9;22.8;22.8;22.8;22.8;22.8;22.8;22.9;22.8;22.8;22.8;22.9;22.8…
22.5;22.5;22.5;22.6;22.4;22.6;22.5;22.5;22.5;22.5;22.5;22.5;22.5;22.6;22.5;22.6;22.6;22.6;22.6;22.6;22.6;22.6;22.6;22.7;22.6;22.6;22.6;22.6;22.5;22.7;22.7;22.9;22.8;22.9;22.8;22.9;22.8;22.8;22.8;22.8;22.9;22.8;22.7;22.7;22.7;22.7;22.7;22.7;22.7;22.7;22.7;22.7;22.7;22.7;22.7;22.8;22.7;22.8;22.7;22.7;22.9;22.7;22.8;22.7;22.8;22.7;22.8;22.8;22.7;22.8;22.9;22.8;22.8;22.8;22.7;22.8;22.9;22.8;22.8;22.8…
22.5;22.5;22.5;22.6;22.6;22.6;22.5;22.5;22.5;22.5;22.6;22.6;22.5;22.6;22.5;22.6;22.6;22.7;22.6;22.6;22.6;22.6;22.7;22.7;22.6;22.6;22.6;22.6;22.6;22.7;22.8;22.8;22.9;22.9;22.8;22.8;22.8;22.8;22.8;22.8;22.7;22.8;22.7;22.8;22.7;22.7;22.7;22.7;22.7;22.7;22.7;22.7;22.7;22.7;22.6;22.7;22.8;22.8;22.9;22.8;22.8;22.8;22.9;22.7;22.8;22.7;22.8;22.7;22.8;22.8;22.8;22.9;22.8;22.8;22.7;22.8;22.9;22.8;22.8;22.9…
22.5;22.5;22.5;22.5;22.5;22.5;22.5;22.5;22.5;22.5;22.6;22.5;22.5;22.5;22.5;22.5;22.5;22.7;22.6;22.6;22.6;22.7;22.6;22.6;22.7;22.6;22.6;22.7;22.7;22.7;22.7;22.8;22.8;22.8;22.8;22.8;22.8;22.8;22.8;22.8;22.7;22.8;22.7;22.7;22.7;22.7;22.7;22.7;22.7;22.7;22.7;22.7;22.6;22.7;22.7;22.8;22.8;22.9;22.8;22.8;22.8;22.7;22.8;22.8;22.8;22.9;22.8;22.7;22.9;22.8;22.8;22.8;22.9;22.8;22.7;22.8;22.8;22.9;22.8;22.9…
22.6;22.6;22.5;22.5;22.4;22.5;22.7;22.5;22.5;22.5;22.7;22.5;22.6;22.5;22.5;22.5;22.6;22.6;22.6;22.6;22.6;22.6;22.6;22.6;22.5;22.6;22.7;22.6;22.6;22.6;22.6;22.8;22.7;22.7;22.7;22.9;22.8;22.8;22.8;22.8;22.8;22.7;22.7;22.7;22.7;22.7;22.7;22.7;22.7;22.6;22.7;22.7;22.7;22.7;22.7;22.8;22.8;22.8;22.8;22.7;22.8;22.8;22.9;22.7;22.8;22.8;22.8;22.8;22.8;22.8;22.8;22.9;22.8;22.8;22.8;22.9;22.8;22.9;22.9;22.9…
22.5;22.5;22.5;22.5;22.5;22.5;22.5;22.6;22.5;22.5;22.6;22.6;22.5;22.5;22.5;22.5;22.5;22.5;22.6;22.6;22.5;22.6;22.6;22.6;22.6;22.6;22.7;22.6;22.6;22.6;22.8;22.7;22.8;22.7;22.7;22.8;22.8;22.7;22.8;22.7;22.7;22.7;22.7;22.7;22.7;22.7;22.7;22.6;22.6;22.7;22.7;22.7;22.7;22.7;22.7;22.7;22.8;22.8;22.8;22.8;22.8;22.8;22.8;22.8;22.8;22.8;22.8;22.8;22.8;22.8;22.8;22.9;22.8;22.8;22.8;22.8;22.9;22.9;22.9;22.9…
22.6;22.5;22.5;22.5;22.5;22.5;22.5;22.5;22.5;22.5;22.5;22.6;22.5;22.6;22.5;22.5;22.5;22.5;22.5;22.6;22.6;22.7;22.6;22.7;22.6;22.7;22.6;22.7;22.6;22.7;22.8;22.7;22.7;22.8;22.8;22.8;22.8;22.7;22.7;22.8;22.7;22.7;22.7;22.7;22.6;22.7;22.7;22.6;22.7;22.8;22.7;22.7;22.7;22.8;22.7;22.7;22.8;22.7;22.8;22.8;22.9;22.8;22.8;22.7;22.8;22.7;22.8;22.8;22.8;22.8;22.8;22.8;22.9;22.9;22.8;22.9;22.9;22.9;22.9;22.9…
22.6;22.5;22.5;22.5;22.4;22.4;22.4;22.5;22.5;22.5;22.7;22.6;22.5;22.6;22.5;22.5;22.5;22.5;22.5;22.6;22.6;22.6;22.5;22.6;22.6;22.7;22.6;22.7;22.6;22.7;22.7;22.7;22.7;22.8;22.8;22.8;22.8;22.7;22.7;22.7;22.7;22.7;22.7;22.6;22.7;22.7;22.7;22.7;22.7;22.6;22.6;22.7;22.7;22.7;22.7;22.7;22.8;22.7;22.8;22.8;22.8;22.8;22.7;22.8;22.8;22.8;22.8;22.8;22.8;22.8;22.8;22.8;22.8;22.9;22.9;22.9;22.9;22.9;22.9;22.8…
22.5;22.5;22.5;22.5;22.5;22.5;22.5;22.6;22.5;22.5;22.5;22.5;22.5;22.5;22.4;22.5;22.5;22.6;22.6;22.6;22.6;22.6;22.6;22.6;22.6;22.6;22.6;22.6;22.6;22.6;22.7;22.7;22.7;22.9;22.8;22.7;22.7;22.7;22.7;22.7;22.7;22.8;22.6;22.7;22.7;22.7;22.7;22.7;22.6;22.7;22.7;22.8;22.7;22.8;22.7;22.7;22.7;22.7;22.8;22.8;22.8;22.8;22.8;22.8;22.8;22.8;22.8;22.8;22.8;22.8;22.8;22.8;22.9;22.9;22.9;22.9;22.9;23;23;22.9;22.…
22.5;22.5;22.5;22.5;22.5;22.4;22.5;22.5;22.5;22.6;22.5;22.5;22.5;22.6;22.5;22.6;22.3;22.4;22.6;22.4;22.6;22.6;22.6;22.6;22.6;22.6;22.6;22.6;22.6;22.6;22.7;22.7;22.7;22.7;22.8;22.7;22.7;22.7;22.8;22.8;22.7;22.7;22.7;22.7;22.7;22.7;22.7;22.7;22.6;22.6;22.7;22.7;22.7;22.7;22.7;22.8;22.8;22.8;22.7;22.8;22.8;22.9;22.8;22.8;22.8;22.8;22.8;22.8;22.9;22.9;22.8;22.9;22.8;22.8;22.8;22.9;23;23;22.9;22.9;23;…
22.7;22.7;22.5;22.5;22.5;22.5;22.5;22.5;22.5;22.5;22.5;22.5;22.5;22.6;22.5;22.5;22.5;22.5;22.6;22.4;22.6;22.6;22.5;22.6;22.6;22.6;22.7;22.7;22.6;22.7;22.7;22.7;22.7;22.7;22.7;22.8;22.7;22.6;22.7;22.7;22.7;22.7;22.7;22.7;22.7;22.7;22.7;22.7;22.7;22.6;22.7;22.7;22.9;22.9;22.7;22.8;22.8;22.8;22.9;22.9;23;22.8;22.8;22.8;22.9;22.9;22.8;22.9;22.9;22.8;22.9;22.9;22.8;22.9;22.9;22.9;22.9;23;22.9;23;22.9;…
22.5;22.5;22.5;22.4;22.5;22.5;22.5;22.5;22.4;22.5;22.5;22.5;22.5;22.5;22.5;22.5;22.5;22.6;22.5;22.6;22.6;22.6;22.6;22.6;22.6;22.8;22.6;22.6;22.6;22.6;22.7;22.7;22.7;22.7;22.7;22.7;22.6;22.7;22.7;22.7;22.7;22.7;22.7;22.7;22.7;22.7;22.7;22.7;22.7;22.6;22.7;22.7;22.7;22.8;22.7;22.8;22.8;22.9;22.8;22.9;22.9;22.8;22.8;22.9;22.9;22.8;22.9;22.9;22.8;22.8;22.8;22.9;22.8;22.9;22.8;22.9;22.9;22.9;23;22.9;2…
22.7;22.5;22.5;22.4;22.5;22.5;22.5;22.6;22.6;22.5;22.5;22.5;22.5;22.6;22.5;22.4;22.6;22.6;22.6;22.5;22.5;22.5;22.4;22.5;22.6;22.6;22.6;22.6;22.6;22.6;22.7;22.7;22.7;22.7;22.7;22.8;22.7;22.7;22.6;22.6;22.7;22.7;22.6;22.7;22.7;22.7;22.7;22.7;22.7;22.6;22.7;22.7;22.8;22.8;22.8;22.8;22.9;22.9;22.9;22.8;22.9;23;22.9;22.9;22.9;22.9;22.9;22.9;22.9;22.9;22.9;22.9;22.9;22.9;22.9;22.8;23;22.9;22.9;23;22.9;…
22.5;22.5;22.5;22.5;22.5;22.5;22.5;22.6;22.5;22.5;22.5;22.5;22.5;22.5;22.5;22.4;22.6;22.5;22.6;22.7;22.5;22.6;22.6;22.6;22.6;22.6;22.6;22.6;22.7;22.6;22.6;22.7;22.7;22.7;22.7;22.7;22.7;22.7;22.7;22.7;22.7;22.6;22.6;22.8;22.7;22.7;22.7;22.7;22.7;22.7;22.8;22.8;22.8;22.8;22.8;22.8;22.8;22.8;22.9;22.8;23;22.9;22.9;22.8;22.8;22.8;22.9;22.8;22.9;22.9;22.9;22.9;22.9;22.9;22.9;22.9;23;22.9;23;22.9;23;22…
22.5;22.5;22.5;22.5;22.5;22.4;22.5;22.5;22.6;22.4;22.6;22.6;22.5;22.5;22.4;22.5;22.5;22.6;22.6;22.6;22.5;22.5;22.5;22.5;22.6;22.7;22.6;22.7;22.6;22.6;22.6;22.6;22.7;22.6;22.7;22.7;22.7;22.7;22.7;22.7;22.7;22.7;22.6;22.8;22.6;22.7;22.7;22.7;22.6;22.7;22.7;22.8;22.8;22.8;22.8;22.8;22.9;22.9;22.8;22.9;22.9;22.9;22.9;22.9;22.8;22.8;22.8;22.8;22.9;22.9;22.9;22.9;22.9;22.9;22.9;22.9;23;23;22.9;22.9;22.…
22.6;22.5;22.6;22.4;22.6;22.6;22.5;22.5;22.6;22.5;22.5;22.5;22.5;22.5;22.5;22.5;22.5;22.6;22.5;22.6;22.5;22.6;22.6;22.7;22.5;22.6;22.7;22.7;22.6;22.7;22.6;22.6;22.6;22.7;22.7;22.7;22.7;22.7;22.7;22.6;22.7;22.7;22.7;22.7;22.6;22.7;22.7;22.7;22.7;22.8;22.8;22.8;22.8;22.8;22.8;22.8;22.9;22.8;22.8;23;22.9;22.9;22.9;22.9;22.9;22.8;22.8;22.9;22.9;22.8;22.9;22.9;22.9;22.9;22.9;23;22.9;22.9;23;22.9;22.9;…
22.6;22.6;22.6;22.3;22.5;22.5;22.5;22.6;22.4;22.6;22.5;22.5;22.5;22.6;22.5;22.5;22.5;22.5;22.6;22.6;22.5;22.5;22.5;22.5;22.6;22.5;22.6;22.5;22.6;22.6;22.6;22.6;22.7;22.7;22.7;22.7;22.7;22.7;22.7;22.6;22.7;22.6;22.6;22.7;22.7;22.7;22.7;22.7;22.7;22.7;22.7;22.8;22.8;22.8;22.8;22.8;22.9;22.9;22.8;22.9;22.9;22.9;22.9;22.8;22.9;22.8;22.8;22.9;22.9;22.9;22.9;22.9;22.9;22.9;23;23;22.9;22.9;22.9;22.9;23;…
22.6;22.6;22.5;22.5;22.5;22.4;22.5;22.5;22.5;22.5;22.6;22.5;22.5;22.5;22.5;22.5;22.5;22.5;22.5;22.5;22.6;22.6;22.5;22.6;22.5;22.5;22.6;22.6;22.6;22.6;22.6;22.7;22.6;22.8;22.6;22.6;22.8;22.7;22.6;22.7;22.6;22.7;22.7;22.7;22.7;22.7;22.6;22.7;22.7;22.8;22.7;22.7;22.8;22.8;22.7;22.8;22.8;22.9;22.9;22.8;22.9;22.9;22.9;22.8;22.9;22.9;22.9;22.9;22.9;22.9;22.9;22.9;22.9;22.9;22.9;22.9;22.9;22.9;23;22.9;2…
22.6;22.5;22.5;22.6;22.5;22.5;22.5;22.5;22.5;22.6;22.5;22.5;22.5;22.5;22.5;22.5;22.5;22.6;22.5;22.5;22.6;22.6;22.6;22.5;22.6;22.6;22.6;22.6;22.6;22.6;22.6;22.6;22.7;22.7;22.7;22.7;22.6;22.7;22.6;22.6;22.5;22.7;22.7;22.7;22.7;22.7;22.6;22.7;22.7;22.7;22.7;22.8;22.8;22.7;22.8;22.8;22.8;22.9;22.8;22.9;22.9;22.8;22.9;22.9;22.9;22.8;22.8;22.9;22.9;22.9;22.9;22.9;23;22.9;22.9;23;23;22.9;22.9;22.9;23;23…
22.6;22.5;22.5;22.5;22.5;22.5;22.5;22.6;22.5;22.6;22.5;22.5;22.5;22.5;22.5;22.5;22.5;22.5;22.6;22.6;22.5;22.6;22.6;22.5;22.5;22.6;22.6;22.6;22.6;22.6;22.6;22.7;22.7;22.7;22.7;22.6;22.7;22.7;22.7;22.6;22.6;22.7;22.7;22.6;22.7;22.7;22.7;22.7;22.7;22.7;22.7;22.8;22.8;22.8;22.8;22.9;22.9;22.8;22.8;22.8;22.9;22.9;22.9;22.9;22.8;22.8;22.9;22.9;22.9;22.9;22.9;22.9;22.9;23;22.9;22.9;23;22.9;22.9;22.9;23;…
22.5;22.5;22.5;22.5;22.4;22.5;22.5;22.5;22.5;22.5;22.5;22.5;22.5;22.5;22.4;22.5;22.5;22.5;22.6;22.6;22.6;22.5;22.6;22.5;22.5;22.6;22.6;22.5;22.6;22.5;22.6;22.7;22.7;22.7;22.7;22.6;22.6;22.7;22.6;22.6;22.6;22.7;22.7;22.7;22.7;22.7;22.7;22.7;22.7;22.7;22.7;22.8;22.7;22.9;22.8;22.8;22.9;22.8;22.9;22.9;22.9;22.9;22.9;22.8;22.9;22.8;22.9;22.9;22.9;22.9;22.9;22.9;22.9;22.9;22.9;23;23;22.9;23;23;22.9;22…
22.5;22.5;22.5;22.5;22.4;22.5;22.6;22.6;22.5;22.5;22.5;22.6;22.5;22.4;22.5;22.5;22.5;22.6;22.6;22.6;22.6;22.6;22.5;22.6;22.6;22.5;22.5;22.5;22.5;22.5;22.6;22.6;22.6;22.6;22.7;22.6;22.6;22.6;22.6;22.6;22.6;22.6;22.6;22.7;22.7;22.7;22.7;22.7;22.6;22.8;22.8;22.8;22.8;22.8;22.8;22.9;22.9;22.9;22.9;22.9;22.8;22.9;22.9;22.9;22.8;22.9;22.8;22.8;22.9;22.8;22.9;22.9;22.9;22.9;22.9;23;23;22.9;23;23;23;22.9…
22.5;22.5;22.4;22.5;22.5;22.5;22.5;22.5;22.5;22.5;22.5;22.5;22.5;22.5;22.4;22.5;22.5;22.5;22.6;22.6;22.6;22.6;22.6;22.6;22.6;22.7;22.6;22.5;22.5;22.6;22.5;22.8;22.7;22.6;22.7;22.6;22.6;22.7;22.7;22.6;22.7;22.7;22.6;22.7;22.7;22.7;22.7;22.7;22.7;22.7;22.8;22.8;22.8;22.8;22.8;22.9;22.9;22.9;22.9;22.9;22.9;22.9;22.9;22.9;22.9;22.9;22.9;22.9;22.9;22.9;22.9;22.9;22.9;22.9;23;23;23;23;23;23;23;23;22.9;…
22.5;22.5;22.5;22.5;22.5;22.4;22.5;22.5;22.5;22.5;22.5;22.5;22.5;22.5;22.6;22.5;22.5;22.6;22.6;22.6;22.6;22.5;22.5;22.5;22.5;22.6;22.5;22.5;22.6;22.6;22.6;22.6;22.6;22.7;22.7;22.7;22.6;22.6;22.7;22.7;22.7;22.7;22.7;22.7;22.8;22.7;22.8;22.8;22.8;22.8;22.8;22.8;22.8;22.8;22.8;22.8;22.9;22.9;22.9;22.9;22.9;22.9;22.9;22.9;22.9;22.9;22.9;22.8;22.9;22.9;22.9;22.9;23;22.9;22.9;22.9;22.9;23;23;23;23;22.9…
22.5;22.5;22.5;22.4;22.5;22.5;22.5;22.6;22.4;22.5;22.5;22.5;22.5;22.6;22.5;22.5;22.5;22.6;22.5;22.5;22.6;22.6;22.5;22.6;22.5;22.6;22.5;22.6;22.5;22.5;22.6;22.6;22.6;22.6;22.7;22.6;22.6;22.6;22.7;22.6;22.7;22.7;22.7;22.7;22.7;22.7;22.7;22.8;22.8;22.8;22.8;22.8;22.8;22.8;22.8;22.9;22.9;22.9;22.9;22.8;22.9;22.9;22.9;22.9;22.9;22.9;22.8;22.9;22.9;22.9;22.9;22.9;22.9;23;22.9;22.9;23;22.9;22.9;22.9;23;…
22.6;22.5;22.5;22.5;22.5;22.4;22.5;22.6;22.4;22.5;22.5;22.5;22.5;22.5;22.5;22.6;22.6;22.6;22.6;22.5;22.6;22.6;22.6;22.5;22.6;22.6;22.6;22.6;22.6;22.6;22.8;22.7;22.6;22.7;22.6;22.6;22.7;22.6;22.7;22.7;22.7;22.7;22.8;22.7;22.7;22.7;22.7;22.8;22.8;22.8;22.8;22.8;22.7;22.8;22.8;22.9;22.8;22.9;22.9;22.9;23;22.9;22.9;22.9;22.9;22.9;22.8;22.9;22.8;23;22.9;22.9;22.9;22.9;22.9;22.9;23;23.1;23;23;22.9;23;2…
22.6;22.6;22.5;22.5;22.5;22.7;22.5;22.5;22.6;22.5;22.5;22.5;22.5;22.5;22.5;22.5;22.6;22.5;22.5;22.5;22.6;22.5;22.6;22.6;22.6;22.6;22.7;22.5;22.6;22.6;22.6;22.6;22.7;22.6;22.7;22.7;22.7;22.6;22.7;22.7;22.7;22.7;22.7;22.7;22.7;22.8;22.8;22.8;22.8;22.8;22.8;22.7;22.8;22.8;22.8;22.8;22.8;22.9;22.9;22.9;22.9;22.9;22.9;22.9;22.9;22.9;22.9;22.9;22.9;22.9;22.9;22.9;22.9;22.9;23;23;23;23;22.9;23;22.9;23;2…
22.6;22.5;22.5;22.4;22.5;22.5;22.4;22.6;22.5;22.5;22.4;22.5;22.5;22.6;22.6;22.5;22.5;22.5;22.5;22.6;22.6;22.5;22.6;22.6;22.6;22.6;22.6;22.6;22.6;22.7;22.7;22.7;22.7;22.7;22.7;22.7;22.7;22.7;22.7;22.7;22.7;22.7;22.8;22.7;22.8;22.7;22.8;22.8;22.8;22.8;22.8;22.7;22.8;22.8;22.8;22.9;22.9;23;22.9;22.9;23;22.8;23;22.9;22.9;22.9;22.9;22.9;22.9;22.9;22.9;22.9;23;22.9;23;22.9;23;23;23;23;22.9;22.9;23;22.9…
22.6;22.6;22.5;22.5;22.4;22.4;22.4;22.5;22.4;22.5;22.5;22.5;22.5;22.6;22.5;22.5;22.6;22.5;22.5;22.6;22.5;22.5;22.6;22.6;22.6;22.6;22.7;22.7;22.7;22.7;22.6;22.7;22.7;22.7;22.7;22.7;22.6;22.7;22.7;22.7;22.8;22.7;22.7;22.8;22.8;22.8;22.8;22.8;22.8;22.8;22.8;22.8;22.8;22.9;22.9;22.9;22.9;22.9;22.9;23;23;22.9;22.9;22.9;22.9;22.9;22.9;22.9;22.9;22.9;22.9;23;22.9;23;23;23;23;23;23;23;23;23;23;23;22.9;22…
22.6;22.5;22.6;22.5;22.5;22.6;22.5;22.6;22.4;22.5;22.5;22.5;22.5;22.5;22.5;22.5;22.5;22.5;22.6;22.6;22.5;22.6;22.6;22.6;22.6;22.6;22.6;22.6;22.6;22.5;22.7;22.7;22.7;22.7;22.7;22.7;22.7;22.7;22.7;22.7;22.7;22.8;22.8;22.8;22.8;22.8;22.8;22.8;22.8;22.8;22.8;22.8;22.8;22.9;22.9;22.8;22.9;22.9;22.9;22.9;23;23;22.9;22.9;22.9;22.9;22.9;22.9;22.9;22.9;22.9;23;22.9;22.9;23;23;23;23;23;23;23;23;23;23;23;23…
22.6;22.5;22.5;22.6;22.5;22.6;22.6;22.4;22.5;22.5;22.6;22.5;22.5;22.6;22.5;22.6;22.5;22.5;22.6;22.5;22.5;22.5;22.6;22.6;22.6;22.6;22.5;22.6;22.7;22.7;22.7;22.7;22.7;22.9;22.8;22.8;22.7;22.7;22.7;22.8;22.8;22.8;22.8;22.9;22.8;22.8;22.8;22.9;22.9;22.8;22.8;22.9;22.9;23;22.9;23;23;23;22.9;22.9;22.9;22.9;22.9;22.9;23;22.9;23;22.8;22.9;22.9;22.9;22.9;23;23;23;23;23;23;23;23;23;23;23;23;23;23;23;23;23.…
22.6;22.5;22.4;22.6;22.4;22.4;22.6;22.4;22.6;22.5;22.5;22.6;22.5;22.5;22.5;22.5;22.6;22.6;22.6;22.6;22.6;22.5;22.6;22.6;22.6;22.6;22.6;22.4;22.6;22.7;22.7;22.7;22.8;22.7;22.7;22.7;22.7;22.7;22.7;22.8;22.8;22.8;22.7;22.8;22.8;22.8;22.9;22.8;22.9;22.8;22.9;22.9;22.8;22.9;22.9;23;22.9;22.9;22.9;23;23;22.9;23;22.9;23;22.8;22.9;22.8;22.9;22.9;22.9;22.9;23;23;23;23;23;23;23;23;23;23;23;23;22.9;22.9;23;…
22.5;22.5;22.5;22.6;22.6;22.4;22.6;22.5;22.6;22.6;22.6;22.5;22.5;22.5;22.5;22.5;22.6;22.5;22.5;22.6;22.6;22.6;22.6;22.6;22.5;22.6;22.6;22.6;22.7;22.6;22.7;22.7;22.8;22.8;22.7;22.7;22.8;22.7;22.8;22.8;22.8;22.8;22.8;22.9;22.9;22.8;22.8;22.9;22.9;22.9;22.9;22.8;22.8;22.9;22.8;22.9;22.9;22.9;22.9;23;23;23;23;22.9;22.9;23;22.9;22.9;22.9;23;22.9;22.9;23;23;22.9;23;23;23;23;23;23;22.9;22.9;23;23;23;23;…
22.6;22.5;22.5;22.6;22.5;22.4;22.5;22.5;22.5;22.5;22.5;22.5;22.5;22.5;22.5;22.5;22.5;22.5;22.6;22.6;22.6;22.6;22.6;22.6;22.6;22.6;22.6;22.6;22.6;22.6;22.7;22.7;22.6;22.8;22.8;22.8;22.7;22.7;22.8;22.8;22.7;22.8;22.8;22.8;22.8;22.8;22.9;22.7;22.9;22.9;22.9;22.9;22.9;22.9;22.9;22.9;22.9;23;22.9;22.9;23;23;23;22.9;23;22.9;22.9;22.9;22.9;23;23;22.9;23;23;23;23;23;23;23;23;23;23;23;23;23;22.9;23;23;23;…
22.6;22.5;22.5;22.6;22.6;22.6;22.5;22.7;22.6;22.5;22.5;22.5;22.5;22.6;22.5;22.5;22.5;22.6;22.6;22.6;22.6;22.6;22.6;22.6;22.6;22.6;22.6;22.8;22.6;22.7;22.6;22.7;22.8;22.8;22.8;22.8;22.8;22.8;22.8;22.8;22.9;22.8;22.8;22.9;22.9;22.8;22.9;22.8;22.9;22.9;22.9;22.9;22.9;23;22.9;22.9;22.9;22.9;22.9;23;23;23;23;23;22.9;22.9;22.9;22.9;23;22.9;22.9;22.9;23;23;23;23;23;23;23;23;23;23;23;23;23;23;23;23;23;23…
22.6;22.5;22.5;22.4;22.5;22.5;22.5;22.6;22.6;22.5;22.5;22.5;22.5;22.5;22.5;22.5;22.6;22.5;22.6;22.6;22.6;22.6;22.6;22.6;22.6;22.6;22.6;22.6;22.6;22.7;22.7;22.7;22.7;22.7;22.8;22.8;22.8;22.8;22.8;22.8;22.8;22.8;22.8;22.8;22.8;22.8;22.9;22.9;22.9;22.9;22.8;22.8;22.9;22.9;22.9;22.9;22.9;22.9;22.9;22.9;23;23;23;23;22.9;22.9;22.9;22.9;23;23;22.9;22.9;22.9;22.9;23;23;23;22.9;23;23;23;23;23;23;23;23;23;…
22.6;22.5;22.5;22.5;22.6;22.5;22.5;22.6;22.5;22.5;22.5;22.6;22.5;22.6;22.5;22.6;22.5;22.5;22.6;22.6;22.6;22.6;22.6;22.6;22.7;22.7;22.7;22.6;22.6;22.7;22.7;22.7;22.7;22.8;22.8;22.9;22.8;22.8;22.8;22.8;22.8;22.9;22.8;22.8;22.9;22.8;22.8;22.8;22.9;22.9;22.9;22.9;22.8;22.9;22.9;22.9;22.9;23;22.9;23;23;23;23;23;22.9;23;22.9;22.9;22.9;23;23;23;23;23;23;23;22.9;23;23;22.9;23;23;23;23;23;23;23;23;23;23.1…
22.5;22.6;22.5;22.6;22.5;22.5;22.6;22.5;22.5;22.5;22.5;22.5;22.6;22.6;22.5;22.6;22.6;22.5;22.6;22.6;22.6;22.5;22.5;22.6;22.6;22.6;22.6;22.6;22.6;22.7;22.7;22.7;22.7;22.8;22.8;22.8;22.8;22.8;22.8;22.8;22.8;22.8;22.8;22.8;22.8;22.8;22.9;22.8;22.8;22.9;22.9;22.8;22.8;22.9;22.9;22.9;22.9;22.9;22.9;22.9;23;23;23;23;23;22.9;23;22.9;22.9;22.9;22.9;23;23;23;23;23;23;23;23;23;23;22.9;23;23;23;23;23;23;23;…
22.6;22.6;22.5;22.6;22.6;22.5;22.6;22.6;22.5;22.6;22.5;22.6;22.5;22.6;22.5;22.6;22.5;22.6;22.5;22.6;22.6;22.6;22.7;22.7;22.5;22.7;22.6;22.7;22.6;22.7;22.7;22.8;22.8;22.9;22.8;22.8;22.8;22.8;22.8;22.8;22.8;22.8;22.9;22.9;22.8;22.8;22.8;22.8;22.8;22.8;22.9;22.9;22.8;22.9;22.9;22.9;22.9;22.9;22.9;22.9;22.9;22.9;22.9;22.9;22.9;22.9;23;22.9;22.9;23;23;23;22.9;23;22.9;22.9;23;23;23;23;23;23;23;23;23;22…
22.5;22.6;22.6;22.6;22.6;22.5;22.5;22.5;22.5;22.6;22.5;22.5;22.5;22.6;22.5;22.6;22.5;22.6;22.6;22.7;22.6;22.7;22.7;22.7;22.7;22.6;22.7;22.7;22.7;22.7;22.7;22.8;22.8;22.9;22.8;22.8;22.8;22.8;22.8;22.8;22.8;22.8;22.8;22.9;22.9;22.8;22.8;22.8;22.8;22.9;22.9;22.9;22.9;22.8;22.9;22.9;22.9;22.9;22.9;23;22.9;22.9;23;22.9;22.9;22.9;22.9;22.9;23;23;22.9;23;22.9;23;22.9;23;23;23;23;23;23;23;23;22.9;23;23;2…
22.6;22.6;22.6;22.6;22.6;22.6;22.6;22.6;22.6;22.6;22.6;22.5;22.6;22.6;22.6;22.6;22.6;22.6;22.6;22.6;22.8;22.7;22.7;22.6;22.7;22.7;22.7;22.7;22.7;22.8;22.7;22.8;22.8;22.8;22.8;22.8;22.9;22.8;22.8;22.8;22.8;22.8;22.9;22.8;22.9;22.9;22.9;22.8;22.9;22.9;22.9;22.9;22.9;22.9;22.9;22.9;22.9;22.9;22.9;23;23;23;23;22.9;23;23;23;23;23;23;23;23;22.9;22.9;23;23;23.1;23;23;23;23;23;23;23;23;23;23;23;23;23;23;…
22.6;22.6;22.6;22.6;22.5;22.6;22.5;22.7;22.6;22.5;22.6;22.5;22.6;22.6;22.6;22.6;22.5;22.6;22.6;22.7;22.8;22.8;22.7;22.7;22.7;22.7;22.7;22.7;22.7;22.8;22.8;22.9;22.9;22.9;22.9;22.8;22.8;22.8;22.8;22.8;22.8;22.9;22.9;22.8;22.9;22.9;22.8;22.9;22.8;22.8;22.9;22.9;22.8;22.8;22.9;22.9;23;22.9;23;23;23;23;22.9;23;22.9;22.9;23;22.8;23;23;23;23;23;22.9;23;23;23;23;23;23;22.9;23;23;23;23;23;23;23;23;23.1;2…
22.6;22.6;22.6;22.5;22.6;22.5;22.6;22.6;22.6;22.6;22.6;22.6;22.6;22.6;22.6;22.6;22.6;22.7;22.7;22.7;22.7;22.7;22.7;22.7;22.7;22.8;22.8;22.8;22.8;22.8;22.8;22.8;22.8;22.8;22.9;22.9;22.8;22.8;22.9;22.9;22.9;22.9;22.8;22.9;22.9;22.9;22.9;22.9;22.9;22.9;22.9;23;22.9;22.8;22.8;22.9;23;23;22.9;23;23;23;22.9;22.9;22.9;22.9;22.9;23;22.9;22.9;22.9;23;23;23;23;23;23;22.9;23;23;23;23;23;23;23;23;23;23;23;23…
22.7;22.6;22.6;22.7;22.5;22.6;22.5;22.6;22.6;22.6;22.6;22.6;22.5;22.6;22.6;22.6;22.6;22.6;22.7;22.7;22.6;22.6;22.7;22.7;22.7;22.7;22.8;22.8;22.8;22.8;22.8;22.8;22.9;22.8;22.8;22.8;22.8;22.8;22.9;22.8;22.8;22.8;22.9;22.9;22.8;22.9;22.9;22.8;22.9;22.8;22.9;22.9;23;22.9;22.9;22.8;23;22.9;22.9;22.9;23;23;22.9;23;22.9;22.9;23;22.9;22.9;23;23;23;23;23;23;23;23;23;23;23;23;23;23;23;23;23;23;23;23.1;23;2…
22.6;22.6;22.6;22.6;22.6;22.6;22.6;22.6;22.6;22.6;22.6;22.6;22.6;22.6;22.6;22.6;22.6;22.6;22.7;22.7;22.7;22.7;22.7;22.7;22.7;22.8;22.7;22.8;22.8;22.7;22.8;22.9;22.9;22.9;22.9;22.8;22.8;22.8;22.8;22.9;22.8;22.8;22.9;22.9;22.8;22.8;22.9;22.9;22.8;22.9;22.9;22.8;23;23;22.9;22.9;22.9;22.9;23;23;23;22.9;22.9;22.9;22.9;22.9;22.9;22.9;23;22.9;23;23;23;23;23;23;23;23;23;23;23;23;23;23;23;23;23;23;23;23.1…
22.6;22.5;22.6;22.5;22.5;22.5;22.6;22.6;22.6;22.6;22.6;22.6;22.6;22.6;22.6;22.6;22.6;22.7;22.7;22.7;22.7;22.7;22.7;22.8;22.7;22.8;22.8;22.8;22.8;22.8;22.8;22.8;22.9;22.9;22.9;22.8;22.8;22.8;22.8;22.8;22.9;22.8;22.9;22.8;22.9;22.9;22.9;22.9;22.9;22.9;22.9;22.9;23;23;22.9;23;22.9;22.9;23;23;22.9;23;22.9;23;23;22.9;22.9;22.9;22.9;23;22.9;23;23;23;23;23;23;23;23;23;23;23;23;23;23;23;23.1;23;23;23.1;2…
22.6;22.5;22.6;22.5;22.5;22.6;22.7;22.5;22.6;22.6;22.6;22.5;22.5;22.7;22.6;22.6;22.6;22.7;22.7;22.7;22.7;22.7;22.8;22.8;22.8;22.8;22.8;22.8;22.8;22.8;22.8;22.8;22.9;22.9;22.9;22.9;22.8;22.8;22.8;22.8;22.8;22.8;22.9;22.8;22.8;22.9;22.9;22.9;22.9;22.9;22.9;23;22.9;23;22.9;23;22.9;23;22.9;23;22.9;23;23;22.9;23;22.9;22.9;22.9;22.9;22.9;23;23;23;23;23;23;23;23;23;23;23;23;23;23;23;23;23;23;23;23.1;23.…
22.6;22.6;22.6;22.6;22.6;22.5;22.5;22.6;22.6;22.6;22.5;22.6;22.7;22.6;22.7;22.6;22.7;22.7;22.7;22.7;22.7;22.7;22.7;22.8;22.8;22.8;22.8;22.8;22.8;22.8;22.8;22.8;22.9;22.9;22.9;22.9;22.9;22.9;22.8;22.8;22.8;22.8;22.8;22.9;22.8;22.9;22.9;22.9;22.9;22.9;22.9;23;22.9;22.9;22.9;23;23;23;23;23;23;22.9;22.9;22.9;22.9;22.9;22.9;22.9;22.9;22.9;23;23;23;23;23;23;23;23;23;23;23;23;23;23;23;23;23;23.1;23.1;23…
22.6;22.5;22.6;22.6;22.6;22.5;22.5;22.6;22.6;22.5;22.6;22.5;22.5;22.6;22.6;22.7;22.7;22.6;22.7;22.7;22.7;22.7;22.8;22.7;22.8;22.8;22.8;22.8;22.7;22.8;22.8;22.8;22.9;22.8;22.9;22.9;22.9;22.9;22.9;22.8;22.9;22.9;22.9;22.8;22.9;22.9;22.9;22.9;22.9;22.9;22.9;23;23;23;22.9;22.9;22.9;23;23;23;22.9;23;23;23;23;22.9;22.9;22.9;23;22.9;23;23;23;23;23;23;23;23;23;23;23;23;23;23;23;23;23.1;23;23.1;23.1;23;23…
22.6;22.6;22.6;22.6;22.6;22.5;22.6;22.6;22.6;22.6;22.6;22.6;22.6;22.6;22.5;22.6;22.7;22.7;22.7;22.7;22.7;22.8;22.7;22.8;22.8;22.8;22.8;22.8;22.8;22.7;22.8;22.8;22.9;22.9;22.9;22.9;22.9;22.9;22.9;22.9;22.8;22.9;22.9;22.9;22.9;22.8;22.9;22.9;22.9;22.9;22.9;22.9;23;22.9;22.9;22.9;22.9;23.2;23;22.9;23;23;23;23;23;23;22.9;22.9;22.9;23;22.9;22.9;23;23;23;23;23;23;23;23;23;23;23;23;23;23;23;23.1;23.1;23…
22.6;22.6;22.6;22.6;22.6;22.6;22.6;22.6;22.6;22.5;22.6;22.6;22.6;22.6;22.6;22.6;22.6;22.6;22.7;22.7;22.7;22.8;22.7;22.8;22.7;22.7;22.7;22.8;22.8;22.8;22.8;22.9;22.9;22.9;22.9;22.8;22.8;22.9;22.9;22.9;22.8;22.9;22.9;22.9;22.9;22.9;22.9;22.9;22.9;22.9;22.9;22.9;22.8;22.9;22.9;23;22.9;23;23;23;23;23;23;23;22.9;23;22.9;23;22.9;23;22.9;22.9;23;22.9;22.9;23;23;23;23;23;23;23;23;23;23;23;23;23;23.1;23.1…
22.6;22.6;22.6;22.6;22.6;22.5;22.6;22.6;22.6;22.6;22.7;22.6;22.5;22.6;22.6;22.7;22.7;22.7;22.7;22.7;22.7;22.9;22.8;22.7;22.8;22.8;22.7;22.7;22.8;22.7;22.8;22.9;22.9;22.9;22.9;22.9;22.9;22.9;22.9;22.9;22.9;22.9;22.9;22.9;22.9;22.8;22.9;22.9;22.9;22.9;22.9;23;22.9;22.9;22.9;22.9;23;22.9;23;23;23;23;23;23;23;22.9;22.9;22.9;23;23;22.9;22.9;22.9;22.9;22.9;23;23;23;23;23;23;23;23;23;23;23;23;23;23;23;2…
22.7;22.6;22.6;22.6;22.6;22.6;22.6;22.6;22.7;22.6;22.7;22.6;22.7;22.6;22.6;22.7;22.7;22.7;22.7;22.9;22.9;22.7;22.8;22.7;22.8;22.9;22.8;22.7;22.8;22.7;22.8;22.8;22.9;22.8;23;22.9;22.8;22.8;22.9;22.9;22.9;22.9;22.9;22.9;22.9;22.9;22.9;22.9;22.9;22.9;22.9;22.9;22.8;22.9;22.9;22.9;22.9;23;23;23;23;23;23;23;22.9;22.9;22.9;23;22.9;22.9;23;22.9;22.9;23;22.9;23;23;23;23;23;23;23;23;23.1;23.1;23.1;23;23;2…
22.6;22.6;22.6;22.7;22.5;22.6;22.6;22.6;22.6;22.6;22.6;22.6;22.6;22.7;22.7;22.7;22.7;22.8;22.8;22.8;22.8;22.8;22.7;22.8;22.8;22.9;22.8;22.7;22.8;22.8;22.9;22.9;22.9;22.9;23;22.8;22.9;22.8;22.9;22.8;22.9;22.9;22.9;22.9;22.9;22.9;22.9;22.9;22.9;22.9;22.9;22.9;22.9;22.9;23;22.9;23;23;23;23;23;23;23;23;22.9;22.9;23;22.9;22.9;22.9;22.9;22.9;23;23;23;23;23;23;23;23;23;23;23;23;23;23;23;23.1;23.1;23;23;…
22.6;22.6;22.6;22.7;22.6;22.6;22.6;22.6;22.6;22.6;22.6;22.6;22.7;22.7;22.7;22.7;22.7;22.7;22.7;22.8;22.8;22.8;22.7;22.8;22.7;22.8;22.8;22.9;22.8;22.7;22.9;22.9;23;22.9;22.9;22.9;22.9;22.9;22.9;22.9;22.9;22.8;22.8;22.9;22.9;22.9;22.9;22.9;22.9;23;22.8;22.8;22.9;23;22.9;22.9;22.9;23;23;23;23;23;23;23;23;23;23;23;23;22.9;23;23;23;23;23;23;23;23;23;23;23;23;23;23.1;23.1;23;23;23;23;23;23;23.1;23;23;2…
22.6;22.6;22.6;22.6;22.6;22.6;22.7;22.7;22.6;22.6;22.6;22.6;22.7;22.7;22.6;22.7;22.9;22.8;22.8;22.8;22.8;22.8;22.8;22.8;22.8;22.8;22.7;22.8;22.8;22.7;22.8;22.9;23;22.9;22.9;22.9;22.9;22.8;22.9;22.9;22.9;22.9;22.9;22.9;22.9;22.9;22.9;22.9;23;22.9;22.9;22.9;22.9;23;23;23;22.9;22.9;23;23;23;23;23;23;23;22.9;23;22.9;22.9;23;23;23;23;23;23;23;23;23;23;23;23;23;23;23;23;23;23;23;23.1;23;23;23.2;23.1;23…
22.6;22.6;22.6;22.6;22.7;22.6;22.6;22.6;22.6;22.7;22.7;22.7;22.7;22.7;22.7;22.7;22.7;22.7;22.8;22.8;22.9;22.8;22.8;22.7;22.9;22.8;22.8;22.8;22.8;22.9;22.8;22.8;22.8;22.9;22.9;22.9;22.9;22.9;22.9;22.9;22.8;22.9;22.9;23;22.9;22.9;22.9;22.9;22.9;22.9;22.9;23;23;22.9;23;23;23;23;23;23;23;23;23;23;23;22.9;22.9;23;23;22.9;22.9;22.9;23;23;23;23;23;23;23;23;23;23;23;23;23.1;23;23;23;23;23.1;23;23.2;23.1;…
22.7;22.7;22.6;22.7;22.7;22.6;22.6;22.7;22.7;22.7;22.7;22.7;22.7;22.7;22.7;22.7;22.7;22.7;22.8;22.9;22.9;22.8;22.8;22.8;22.8;22.9;22.8;22.9;22.8;22.8;22.8;23;22.9;22.9;22.9;22.9;22.9;22.9;22.9;22.9;22.9;22.9;23;22.8;22.8;22.9;22.9;22.9;22.9;22.9;23;23;22.9;23;22.9;23;23;23;23;23;23;23;23;22.9;22.9;22.9;22.9;22.9;23;23;22.9;23;23;23;23;23;23;23;23.1;23;23;23;23;23;23;23;23.1;23;23.1;23;23.1;23.1;2…
22.7;22.6;22.6;22.7;22.7;22.6;22.6;22.7;22.7;22.7;22.7;22.7;22.7;22.8;22.8;22.7;22.7;22.8;22.8;22.7;22.8;22.8;22.8;22.7;22.8;22.8;22.8;22.8;22.8;22.8;22.9;22.9;22.9;22.8;22.9;22.9;22.9;22.9;22.9;22.8;22.9;22.9;22.9;22.9;22.9;22.9;22.9;22.9;22.9;22.9;23;22.9;22.9;23;23;23;23;22.9;23;23;23;23;23;22.9;22.9;23;22.9;23;23;23;23;23;23;23;23;23;23;23;23;23;23;23;23;23;23.1;23;23.1;23;23.1;23.1;23.1;23.1…
22.7;22.7;22.7;22.6;22.7;22.7;22.7;22.6;22.7;22.7;22.8;22.8;22.8;22.8;22.8;22.8;22.8;22.8;22.8;22.8;22.8;22.8;22.7;22.8;22.8;22.8;22.8;22.8;22.8;22.8;22.9;22.9;22.9;22.9;23;22.9;22.9;22.8;22.9;22.9;22.8;22.9;22.9;22.9;22.8;22.9;22.8;22.9;22.9;22.9;22.9;22.9;23;23;23;23;23;23;22.9;23;23;22.9;22.9;23;23;23;22.9;23;23;23;23;23;23;23;23;23;23;23;23;23;23;23.1;23;23;23.1;23.1;23;23;23.1;23.1;23.1;23.1…
22.7;22.7;22.6;22.7;22.7;22.7;22.7;22.8;22.7;22.7;22.8;22.8;22.7;22.8;22.8;22.8;22.8;22.7;22.8;22.8;22.8;22.8;22.8;22.7;22.8;22.8;22.9;22.9;22.8;22.8;22.9;22.9;22.9;22.9;22.9;22.9;22.9;22.9;23;22.9;22.9;22.9;22.9;22.9;22.9;22.8;22.9;22.9;22.9;22.9;22.9;23;23;22.9;23;23;22.9;23;22.9;23;23;23;23;23;22.9;22.9;22.9;23;23;23;23;23;23.1;23;23;23.1;23.1;23;23;23;23;23;23.1;23.1;23.1;23.1;23.1;23.1;23.1;…
22.7;22.7;22.7;22.7;22.8;22.7;22.7;22.6;22.7;22.7;22.8;22.7;22.8;22.8;22.8;22.8;22.8;22.8;22.8;22.8;22.8;22.8;22.8;22.8;22.8;22.8;22.8;22.8;22.9;22.8;22.9;22.9;22.9;23;22.9;22.9;22.9;22.9;22.9;23;22.9;22.9;22.8;22.9;22.8;22.9;22.9;22.9;22.9;22.9;23;23;23;22.9;23;22.9;23;22.9;23;23;23;23;23;23;23;23;23;23;23;23;23;23;23;23;23;23;23.1;23;23;23;23;23;23;23;23.1;23.1;23.1;23.1;23.1;23;23.1;23.1;23.1;…
22.7;22.7;22.7;22.7;22.7;22.8;22.8;22.8;22.7;22.7;22.8;22.7;22.8;22.8;22.7;22.7;22.8;22.8;22.8;22.8;22.8;22.8;22.8;22.8;22.8;22.8;22.8;22.8;22.8;22.9;22.9;22.9;22.9;22.8;22.9;22.9;22.9;22.9;22.9;22.9;22.8;22.9;22.8;22.9;22.9;22.8;22.9;22.9;22.9;23;23;23;22.9;22.9;22.9;23;23;23;22.9;23;23;23;23;23;23;23;22.9;22.9;23;23;23;23;23;23;23;23;23;23;23;23;23;23;23.1;23;23.1;23.1;23.1;23.1;23.1;23.1;23.1;…
22.7;22.7;22.7;22.6;22.7;22.7;22.7;22.7;22.7;22.7;22.7;22.6;22.6;22.7;22.8;22.7;22.8;22.8;22.8;22.8;22.9;22.8;22.8;22.8;22.8;22.8;22.8;22.8;22.9;22.8;22.8;22.8;22.9;22.9;22.9;22.9;22.8;22.9;22.9;22.8;22.9;22.8;22.9;22.9;22.9;22.8;22.9;22.9;22.9;23;22.9;23;22.9;23;22.9;22.9;23;23;23;23;23;23;23;23;23;23;22.9;23;23;23;23;23;23;23;23;23;23;23;23;23;23;23;23;23;23.1;23.1;23.1;23.1;23.1;23.1;23.1;23.1…
22.8;22.8;22.8;22.7;22.7;22.6;22.7;22.7;22.7;22.8;22.7;22.7;22.8;22.8;22.8;22.8;22.8;22.8;22.8;22.8;22.8;22.8;22.8;22.8;22.8;22.8;22.8;22.8;22.9;22.9;22.8;23;22.9;23;22.9;22.9;22.9;22.8;22.9;22.8;22.8;22.8;22.8;22.9;22.9;22.9;22.9;22.9;22.9;22.9;23;22.9;23;23;23;23;23;22.9;22.9;23;23.1;23;23;23;23;23;23;22.9;23;23;23;23;23;23;23;23;23;23;23;23;23;23;23;23;23.1;23.1;23.1;23.1;23.1;23.1;23.1;23.1;2…
22.7;22.7;22.7;22.8;22.7;22.7;22.7;22.7;22.7;22.7;22.7;22.7;22.7;22.8;22.8;22.8;22.8;22.8;22.8;22.8;22.8;22.8;22.8;22.8;22.8;22.9;22.9;22.8;22.9;22.8;22.8;22.8;22.9;22.9;22.9;22.8;22.9;22.8;22.9;22.8;22.8;22.8;22.9;22.9;22.9;22.9;22.9;22.9;22.9;22.9;23;23;22.9;22.9;23;22.9;23;23;23;23;23;23;23;23;23;23;23;23;23;23;23;23;23;23;23;23;23.1;23;23;23;23;23;23;23;23;23.1;23.1;23;23;23.1;23.1;23.1;23.1;…
22.7;22.7;22.7;22.7;22.7;22.7;22.7;22.6;22.7;22.8;22.7;22.7;22.7;22.8;22.8;22.8;22.8;22.8;22.8;22.8;22.8;22.9;22.8;22.8;22.8;22.9;22.9;22.8;22.9;22.9;22.9;22.9;22.9;22.9;22.9;22.9;22.8;22.8;22.9;22.8;22.8;22.9;22.9;22.9;22.9;22.9;22.9;22.9;22.9;22.9;22.9;22.9;22.9;22.9;22.9;23;22.9;22.9;23;23;23;23;22.9;23;23;22.9;23;23;23;23;23;23;23;23.1;23;23;23;23;23;23;23;23;23.1;23.1;23.1;23;23;23.1;23;23.1…
22.7;22.7;22.7;22.7;22.7;22.7;22.6;22.7;22.7;22.7;22.8;22.7;22.8;22.8;22.7;22.8;22.8;22.8;22.8;22.8;22.8;22.9;22.8;22.8;22.8;22.9;22.8;22.9;22.9;22.9;22.8;22.9;22.9;22.9;22.9;22.9;22.9;22.8;22.9;22.9;22.9;22.8;22.9;22.9;22.9;22.9;22.9;22.9;22.9;22.7;22.9;22.9;22.9;23;22.9;23;23;23;23;23;23;23;23;23;22.9;23;22.9;23;23;23;23;23;23;23;23;23.1;23.1;23;23;23;23;22.9;23;23.1;23.1;23;23;23.1;23.1;23.1;2…
22.7;22.7;22.7;22.7;22.7;22.7;22.7;22.7;22.8;22.7;22.7;22.7;22.7;22.7;22.8;22.8;22.7;22.8;22.8;22.8;22.8;22.8;22.8;22.8;22.8;22.8;22.8;22.9;22.8;22.9;22.9;22.9;22.9;22.9;22.9;22.9;22.9;22.9;22.9;22.9;22.9;22.8;22.9;22.9;22.9;22.9;22.9;22.9;22.9;22.9;22.9;22.9;22.9;23;22.9;23;23;23;23;23;23;23;23;23;23;23;23;23;23;23;23;23;23;23.1;23;23;23;23.1;23;23;23;23.1;23;23;23.1;23.1;23;23.1;23.1;23.1;23.1;…
22.7;22.7;22.7;22.7;22.7;22.7;22.7;22.7;22.7;22.7;22.8;22.7;22.8;22.8;22.7;22.8;22.8;22.9;22.8;22.8;22.9;22.8;22.8;22.8;22.8;22.8;22.8;22.9;22.8;22.9;22.9;22.9;22.9;22.9;22.9;22.9;22.9;22.9;22.9;22.8;22.8;22.8;22.9;22.9;22.9;22.9;22.9;22.9;22.9;22.9;22.9;22.9;22.9;22.9;22.9;22.9;23;23;22.9;22.9;23;22.9;22.9;23;23;23;23;22.9;23;23;23;23;23;23.1;23.1;23;23;23;23.1;23;23;23;23.1;23;23;23.1;23;23;23.…
22.7;22.7;22.7;22.6;22.7;22.7;22.7;22.8;22.8;22.8;22.7;22.8;22.7;22.7;22.8;22.8;22.7;22.9;22.9;22.9;22.8;22.8;22.8;22.9;22.8;22.9;22.9;22.9;22.8;22.8;22.9;22.9;22.9;22.9;22.9;22.9;22.9;22.9;22.9;22.9;22.8;22.9;22.9;22.8;22.9;22.9;22.9;22.9;22.9;22.9;22.9;22.9;22.9;22.9;22.9;23;23;23;23;22.9;23;22.9;22.9;23.1;23;22.9;23;23;23;23;23;23;23.1;23.1;23.1;23.1;23;23;23.1;23;22.9;23;23;23;23.1;23;23.1;23…
22.7;22.7;22.7;22.7;22.7;22.7;22.7;22.7;22.7;22.8;22.7;22.7;22.8;22.7;22.7;22.8;22.8;22.8;22.8;22.8;22.9;22.9;22.9;22.8;22.8;22.8;22.9;22.9;22.8;22.9;22.9;22.8;23;22.9;22.9;22.9;22.9;22.9;22.9;22.9;22.8;22.9;22.9;22.9;22.8;22.8;22.9;22.9;22.9;22.9;22.9;22.9;22.9;22.9;22.9;23;22.9;23;23;23;23;22.9;23;23;23;23;23;23;23;23;23;23;23.1;23.1;23.1;23;23;23.1;23;23;23;23;23;23;23.1;23;23.1;23.1;23.1;23.1…
22.7;22.8;22.7;22.7;22.7;22.6;22.7;22.7;22.7;22.8;22.8;22.7;22.7;22.7;22.7;22.8;22.8;22.7;22.8;22.8;23;22.9;22.8;22.9;22.9;22.9;22.9;22.9;22.9;22.8;22.9;22.9;22.9;23;23;22.9;22.9;22.9;23;22.9;22.9;22.9;22.9;22.9;22.9;22.8;22.9;22.9;22.9;22.9;22.9;22.9;22.9;22.9;23;23;22.9;23;23;23;23;23;23;23;23;23;23;23;23;23;23;23;23.1;23.1;23.1;23.1;23.1;23;23;23;23;23;23.1;23;23;23.1;23;23.1;23.1;23.1;23.1;23…
22.8;22.7;22.7;22.7;22.7;22.7;22.7;22.8;22.8;22.7;22.8;22.8;22.8;22.8;22.8;22.8;22.8;22.8;22.8;22.8;22.9;22.8;22.8;22.9;22.9;22.9;22.9;22.9;22.8;22.9;22.9;22.9;22.9;23;22.9;22.9;22.9;22.9;22.9;22.8;22.9;22.9;22.8;22.9;22.9;22.8;22.9;22.9;23;22.9;22.9;23;22.9;23;23;22.9;23;22.9;23;23;23;23;23;23;23;23;23;23;23;23;23;23;23.1;23;23.1;23.1;23.1;23.1;23.1;23.1;23;23.1;23;23.1;23.1;23.1;23.1;23.1;23.1;…
22.8;22.7;22.7;22.7;22.7;22.7;22.7;22.7;22.7;22.8;22.8;22.8;22.8;22.8;22.9;22.8;22.8;22.8;22.8;22.8;22.9;22.9;22.9;22.8;22.9;22.9;22.9;22.9;22.8;22.8;23;22.8;23;22.9;22.9;22.9;22.9;22.9;22.9;22.9;22.9;22.9;22.9;22.9;22.8;22.9;22.9;22.9;23;22.9;23;23;23;22.9;22.9;23;23;23;23;23;23;23;23;23;23;23;23;23;23;23;23;22.9;23;23;23;23;23.1;23.1;23;23;23;23;23;23;23.1;23.1;23.2;23;23.1;23.1;23.1;23.1;23.1;…
22.8;22.7;22.7;22.7;22.9;22.7;22.8;22.7;22.7;22.7;22.6;22.8;22.8;22.7;22.7;22.8;22.9;22.8;22.8;22.8;22.8;22.9;22.9;22.9;22.9;22.9;22.9;22.9;22.9;22.9;22.9;23;22.9;22.9;22.9;22.9;22.9;22.9;22.9;22.9;22.9;22.9;22.9;22.9;22.9;22.9;22.8;22.9;22.9;22.9;22.9;23;22.9;22.9;22.9;23;22.9;23;23;23;23.1;23;23;23;23;23;23;23;23;23;23;23;23;23;23.1;23;23;23;23.1;23;23.1;23;23.1;23;23;23;23.1;23;23.1;23;23.1;23…
22.7;22.6;22.7;22.7;22.8;22.7;22.9;22.7;22.7;22.8;22.7;22.7;22.7;22.8;22.7;22.8;22.7;22.8;22.8;22.9;22.9;22.9;22.8;22.8;22.9;22.9;22.9;22.9;22.9;22.9;22.9;22.9;23;22.9;23;23;22.9;22.9;22.9;22.9;22.9;23;22.9;23;22.9;22.9;22.9;23;22.9;22.9;23;22.9;23;22.9;23;22.9;23;23;23;23;23;23;23;23;23;23;23;23;23;23;23;23;23;23;23;23;23;23;23;23;23;23.1;23;23;23;23;23;23.1;23.1;23.1;23.1;23.1;23.1;23.1;23.1;23…
22.7;22.7;22.7;22.7;22.8;22.7;22.7;22.7;22.7;22.8;22.8;22.8;22.9;22.8;22.8;22.8;22.8;22.8;22.9;22.8;22.8;22.9;22.8;22.8;22.9;22.9;22.9;22.9;22.8;22.9;22.9;23;23;23;23;22.9;22.9;22.9;22.9;22.9;22.9;22.9;22.9;22.9;22.9;22.9;22.9;23;22.9;22.9;23;23;22.9;23;22.9;23;22.9;23;23;23;23;23;23;23;22.9;23;23;23;23;23;23;23;23;23;23.1;23.1;23;23;23.1;23;23;23;23;23;23;23;23.1;23.1;23.1;23.1;23.1;23.2;23.1;23…
22.7;22.7;22.7;22.8;22.9;22.8;22.8;22.9;22.7;22.8;22.8;22.9;22.8;22.8;22.8;22.8;22.8;22.8;22.8;22.9;22.9;22.9;22.8;22.9;22.9;22.8;22.9;22.9;22.9;22.9;22.9;22.9;22.9;22.9;22.9;22.9;22.9;22.9;22.9;22.9;22.9;22.9;22.9;22.9;22.9;23;22.9;22.9;22.9;22.9;22.9;23;22.9;22.9;22.9;22.9;22.9;23;23;23;23;23;23;23;23;23;23;23;23;23;23;23;23.1;23;23;23;23;23;23.1;23;23;23.1;23;23;23.1;23;23.1;23.1;23.1;23.1;23.…
22.7;22.7;22.8;22.7;22.8;22.7;22.7;22.7;22.7;22.7;22.9;22.9;22.8;22.7;22.8;22.8;22.7;22.8;22.9;22.8;22.8;22.9;22.8;22.9;22.9;22.8;22.9;22.9;22.9;22.9;22.9;23;23;23;22.9;22.9;22.9;22.9;22.9;22.9;22.9;22.9;22.9;22.9;22.9;22.9;22.9;22.9;22.9;22.9;22.9;23;23;23;22.9;22.9;23;23;23;23;23;23;23;23;22.9;23;23;23;23;23;23;23;23;23;23;23;23;23;23.1;22.9;23.1;23.1;23;23;23;23;23;23;23.1;23.1;23.1;23.1;23.1;…
22.8;22.8;22.8;22.8;22.8;22.7;22.8;22.8;22.8;22.8;22.7;22.7;22.8;22.8;22.8;22.8;22.8;22.8;22.9;22.9;22.8;22.8;22.8;22.8;22.9;22.9;22.8;22.9;22.9;22.9;22.9;22.9;22.9;22.9;22.9;22.9;22.9;22.9;22.9;22.9;22.9;22.9;22.9;22.9;22.9;22.9;22.9;22.9;22.9;22.9;22.9;22.9;22.9;22.9;22.9;23;23;23;23;23;23;23;23;23;22.9;23;23;23;23;23;23;23;23;23.1;23;23;23.1;23.1;23;23;23.1;23;23;23.1;23;23;23.1;23.1;23.1;23.1…
22.8;22.8;22.7;22.8;22.8;22.8;22.8;22.8;22.8;22.8;22.8;22.7;22.7;22.8;22.7;22.8;22.9;22.8;22.8;22.9;22.9;22.8;22.9;22.8;22.9;22.9;22.9;22.9;23;22.9;22.9;22.9;22.9;22.9;22.9;22.9;23;22.9;22.9;22.9;23;22.9;23;22.9;22.9;22.9;22.9;22.9;22.9;22.8;22.9;22.9;22.9;22.9;22.9;22.9;23;23;23;23;23;23;23;23;23;23;23;23;23;23;23;23;23;23.1;23.1;23;23;23;23;23;23;23;23;23;23.1;23;23.1;23;23.1;23.1;23.1;23.1;23.…
22.7;22.8;22.8;22.8;22.8;22.8;22.7;22.7;22.8;22.8;22.8;22.8;22.7;22.8;22.8;22.8;22.8;22.9;22.9;22.9;22.8;22.9;22.8;22.8;23;22.9;22.9;22.9;22.9;22.9;23;22.9;22.9;22.9;22.9;22.9;22.9;22.9;22.9;22.9;22.9;22.9;22.9;22.9;22.9;22.9;22.9;22.9;22.9;22.9;23;22.9;22.9;22.9;23;22.9;23;23;23;23;23;23;23;23;23;23.1;23;23;23;23;23;23;23;23;23;23;23;23.1;23.1;23;23;23.1;23;23.1;23.1;23.1;23.2;23;23;23.1;23.1;23…
22.8;22.7;22.8;22.8;22.8;22.7;22.7;22.8;22.7;22.8;22.8;22.7;22.8;22.8;22.9;22.8;22.8;22.8;22.8;22.8;22.9;22.8;22.9;22.8;22.9;22.9;22.9;22.9;22.9;22.9;22.9;22.9;22.9;22.9;22.9;23;22.9;22.9;22.9;22.9;22.9;22.9;22.9;22.9;22.9;22.9;22.9;22.9;22.8;22.9;22.9;22.9;22.9;22.9;22.9;23;23;23;23;23;23;23;23;23;22.9;23;22.9;23;23;23;23.1;23.1;23.1;23.1;23;23;23.1;23;23;23;23.1;23.1;23.1;23.1;23.1;23.1;23.1;23…
22.7;22.7;22.7;22.8;22.7;22.8;22.7;22.8;22.8;22.7;22.8;22.8;22.8;22.7;22.9;22.9;22.8;22.9;22.8;22.9;22.8;22.8;22.8;22.8;22.9;22.8;22.9;22.9;22.9;22.9;22.9;23;22.9;22.9;22.9;22.9;22.9;22.9;22.9;22.9;22.9;22.9;22.9;22.9;22.9;22.9;23;23;22.9;22.9;22.9;23;22.9;22.9;22.9;23;23;23;23;23;23;22.9;23;23;23;23;23;23;23;23;23;23.1;23;23.1;23.1;23.1;23;23.1;23;23.1;23;23;23.1;23.1;23.1;23;23.1;23.1;23.1;23.1…
22.7;22.8;22.8;22.7;22.8;22.8;22.7;22.8;22.8;22.7;22.8;22.8;22.7;22.8;22.8;22.8;22.9;22.8;22.8;22.8;22.8;22.8;22.9;22.9;22.9;22.9;22.9;22.9;22.9;22.9;22.9;23;22.9;22.9;22.9;22.9;22.9;23;22.9;22.9;22.9;22.9;22.9;22.9;22.9;22.9;22.9;22.9;22.9;23;22.9;23;23;22.9;23;23;23;23;23;23;23;23;23;23;22.9;23;23;23;23;23;22.9;23;23.1;23.1;23.1;23.1;23;23.1;23;23;23;23.1;23;23.1;23.1;23.1;23.1;23.1;23.2;23.1;2…
22.7;22.7;22.7;22.7;22.7;22.7;22.8;22.8;22.8;22.8;22.8;22.8;22.8;22.8;22.7;22.9;22.7;22.8;22.8;22.9;22.8;22.8;22.8;22.9;22.9;22.9;22.8;22.9;22.9;22.9;22.9;22.9;22.9;23;22.9;22.9;22.9;22.9;22.9;22.9;22.9;22.9;22.9;22.9;22.9;23;22.9;22.9;22.9;22.9;22.9;23;23;23;23;23;23;23;23;23;23;23;23;23;23;23;23;22.9;23;23;23;23.1;23;23;23.1;23.1;23;23.1;23.1;23.1;23.1;23.1;23.1;23.1;23.1;23.1;23.1;23.1;23.1;23…
22.7;22.7;22.7;22.7;22.7;22.7;22.7;22.8;22.8;22.8;22.8;22.8;22.8;22.8;22.8;22.8;22.8;22.8;22.8;22.8;22.9;22.9;22.8;22.9;23;22.9;22.9;22.9;22.9;22.9;22.9;22.9;22.9;22.9;22.9;22.9;23;22.9;23;22.9;22.9;22.9;22.9;22.9;22.9;22.9;22.9;22.9;22.9;22.9;23;23;23;23;22.9;23;22.9;22.9;23;23;23;23;23;22.9;23;22.9;23;22.9;22.9;23;22.9;23.1;23;23;23;23.1;23;23;23.1;23.1;23.1;23;23;23.1;23;23;23.1;23.1;23.2;23.1…
22.7;22.7;22.8;22.8;22.8;22.8;22.8;22.8;22.8;22.8;22.8;22.8;22.8;22.8;22.8;22.8;22.8;22.8;22.8;22.8;22.8;22.8;22.8;22.9;22.9;22.9;22.9;22.9;22.9;23;22.9;22.9;22.9;22.9;23;22.9;22.9;22.9;22.9;23;22.9;22.9;22.9;22.9;22.9;22.9;22.9;22.9;22.9;23;22.9;23;23;22.9;22.9;22.9;23;23;23;23;23;23;23;23;23;22.9;23;23;23;22.9;22.9;23;23.1;23.1;23;23.1;23;23;23.1;23;23.1;23.1;23.1;23.1;23;23.1;23.1;23.1;23.1;23…
22.8;22.7;22.7;22.8;22.8;22.7;22.8;22.8;22.7;22.8;22.8;22.8;22.8;22.8;22.8;22.8;22.8;22.8;22.8;22.9;22.9;22.8;22.8;22.8;22.9;22.9;22.9;22.9;22.9;22.9;22.9;22.9;23;23;23;22.9;22.9;22.9;22.9;22.9;22.9;22.9;22.9;22.9;22.9;22.9;22.9;23;22.9;22.9;23;22.9;23;23;23;23;23;22.9;23;23;23;23;23;23;23;23;23;23;22.9;23;23;23;23;23;23;23;23;23.1;23.1;23.1;23.1;23.1;23.1;23.1;23;23;23.1;23.1;23.1;23.1;23.1;23.1…
22.8;22.8;22.7;22.8;22.8;22.7;22.7;22.8;22.8;22.8;22.8;22.8;22.8;22.8;22.8;22.8;22.8;22.9;22.8;22.8;22.9;22.9;22.9;22.8;22.9;22.8;22.8;22.9;22.9;22.9;22.9;23;23;23;22.9;22.9;22.9;22.9;22.9;22.9;22.9;22.9;22.9;22.9;22.9;22.9;22.9;22.9;22.9;22.9;22.9;23;22.9;23;23;23;23;22.9;23;23;23;23;23;23;23;23;22.9;23;23;23;23;23;23;23;23;23;23.1;23;23.1;23.1;23.1;23.1;23.1;23;23;23.1;23;23.1;23.1;23.1;23.1;23…
22.8;22.8;22.8;22.8;22.8;22.8;22.8;22.7;22.7;22.8;22.8;22.8;22.8;22.8;22.8;22.8;22.8;22.8;22.8;22.8;22.9;22.8;22.8;22.9;22.8;22.8;23;22.9;22.8;22.9;22.9;22.9;22.9;23;23;23;23;22.9;22.9;22.9;22.9;22.9;22.9;22.9;22.9;22.9;22.9;22.9;22.9;22.9;22.9;22.9;23;23;23;23;23;22.9;23;23.1;23;23;23;22.9;22.9;23;23;23;23;23;23;23;23;23;23.1;23;23;23.1;23;23;23.1;23.1;23.1;23;23;23;23.1;23.1;23.1;23.1;23.1;23.1…
22.8;22.8;22.7;22.7;22.8;22.8;22.8;22.7;22.8;22.8;22.8;22.8;22.8;22.8;22.7;22.9;22.7;22.7;22.9;22.8;22.9;22.9;22.9;22.8;22.8;22.8;22.9;22.9;22.9;23;22.9;23;22.9;23;23;22.9;22.9;22.9;22.9;22.9;22.9;22.9;22.9;22.9;22.9;22.9;22.9;22.9;22.9;22.9;23.1;23;23;23;23;23;23;23;23;23;23;23;23;23;23;23;23;23;23;23;23;23;23;23.1;23.1;23.1;23;23;23;23.1;23.1;23.1;23.1;23.1;23.1;23.1;23.1;23.1;23.1;23.1;23.1;23…
22.8;22.8;22.7;22.8;22.8;22.7;22.8;22.8;22.8;22.8;22.8;22.8;22.8;22.8;22.8;22.9;22.7;22.8;22.8;22.8;22.8;22.9;22.9;22.8;22.9;22.8;22.9;22.9;22.9;22.9;22.9;22.9;22.9;23;22.9;22.9;22.9;22.9;22.9;22.9;22.9;22.9;22.9;22.9;22.9;22.9;22.9;22.9;22.9;23;22.9;23;23;23;23;23;23;23;22.9;23;23.1;23;23;23;23;22.9;22.9;23;23;23;23;23;23;23;23.1;23.1;23.1;23;23;23.1;23.1;23;23.1;23.1;23.1;23.1;23.1;23.2;23.1;23…
22.8;22.8;22.8;22.8;22.8;22.7;22.8;22.8;22.8;22.8;22.8;22.8;22.8;22.8;22.8;22.8;22.6;22.9;22.8;22.9;22.9;22.9;22.8;22.8;22.9;22.9;22.9;22.9;22.9;22.9;22.9;22.9;22.9;23;22.9;22.9;23;22.9;22.9;22.9;22.9;22.9;22.9;23;22.9;22.9;22.9;22.9;23;23;23;23;22.9;23;23;23;23;23;23;23;23;23;23;22.9;23;23;22.9;23;23;22.9;23;23;23;23.1;23;23.1;23.1;23;23;23;23;23.1;23.1;23;23.1;23.1;23.1;23.1;23.2;23.2;23.1;23.1…
22.8;22.8;22.8;22.8;22.8;22.8;22.8;22.7;22.8;22.8;22.8;22.8;22.8;22.8;22.7;22.8;22.8;22.8;22.8;22.9;22.9;22.9;22.9;22.9;22.9;22.9;22.9;22.9;22.9;22.9;22.9;23;22.9;22.9;22.9;22.9;22.9;22.9;22.9;22.9;22.9;23;22.9;22.9;22.9;22.9;22.9;22.9;22.9;23;23;23;23;23;23;23;23;23;23;23.1;23;23.1;23;23;23;23;23;23;23;23;23;23.1;23;23;23.1;23;23.1;23;23.1;23;23.1;23.1;23.1;23.1;23.1;23.1;23.1;23.1;23.1;23.1;23.…
22.9;22.8;22.8;22.8;22.8;22.7;22.7;22.8;22.8;22.8;22.9;22.8;22.8;22.8;22.8;22.8;22.8;22.8;22.8;22.9;22.8;22.9;22.9;22.9;22.9;22.9;22.9;22.9;22.9;22.9;22.9;22.9;22.9;22.9;23;22.9;22.9;22.9;22.9;22.9;22.9;22.9;22.9;22.9;22.9;22.9;22.9;22.9;22.9;23;23;22.9;22.9;22.9;23;23;23;23;23;23;23;23;23;23;23;23;23;23;23;23;23;23;23;23;23.1;23;23;23;23;23.1;23;23.1;23.1;23;23.1;23.1;23.1;23.2;23.1;23.1;23.1;23…
22.9;22.8;22.8;22.8;22.8;22.8;22.7;22.9;22.8;22.8;22.8;22.8;22.8;22.8;22.8;22.8;22.9;22.9;22.8;22.9;22.9;22.9;22.8;22.9;22.9;22.9;22.9;22.9;22.9;22.9;22.9;22.9;23;22.9;22.9;22.9;22.9;22.9;22.9;22.9;22.9;22.9;22.9;22.9;22.9;22.9;22.9;22.9;22.9;22.9;23;22.9;23;23;23;23;23;23;23;23;23;23;23;23;23;23;22.9;23;23;23;23;23.1;23.1;23;23.1;23.1;23;23.1;23.1;23.1;23.1;23;23;23.1;23.1;23;23.1;23.1;23.2;23.1…
22.8;22.8;22.8;22.8;22.7;22.8;22.7;22.9;22.7;22.8;22.8;22.8;22.8;22.8;22.8;22.9;22.8;22.9;22.9;22.8;22.9;22.9;22.9;22.9;22.9;22.9;22.9;22.9;22.9;22.9;22.9;22.9;22.9;22.9;22.9;22.9;22.9;22.9;22.8;22.9;22.9;22.9;22.9;22.9;22.9;22.9;22.9;23;23;23;22.9;22.9;23;23;23;23;23;23;23;23;23.1;23;23;23;23;23;23;23;23.1;23.1;23;23.1;23.1;23;23.1;23;23;23;23;23;23;23;23;23.1;23;23.1;23.2;23;23.1;23.1;23.1;23.1…
22.8;22.8;22.8;22.7;22.8;22.7;22.7;22.9;22.8;22.9;22.9;22.8;22.8;22.9;22.8;22.8;22.8;22.9;22.9;22.9;22.9;22.9;22.9;22.9;22.9;22.9;22.9;22.9;22.9;22.9;22.9;22.9;22.9;22.9;23;22.9;22.8;23;22.9;22.9;22.9;22.9;22.9;22.9;22.9;22.9;23;23;22.9;23;23;22.9;22.9;23;23;23;23;23;23;23;23.1;23.1;23;23;23;23;23;23;23;23;23;23;23;23;23.1;23.1;23.1;23.1;23.1;23.1;23.1;23;23;23;23.1;23.2;23.1;23.2;23.1;23.1;23.1;…
22.7;22.7;22.8;22.8;22.7;22.7;22.7;22.8;22.8;22.9;22.8;22.9;22.9;22.9;22.8;22.9;22.8;22.9;22.9;22.9;22.9;22.9;22.9;22.9;22.9;22.9;22.9;22.9;22.9;22.9;22.9;22.8;22.9;22.9;23;23;23;22.9;23;23;22.9;22.9;22.9;23;22.9;23;23;23;23;23;23;23;23;23;23;23;23;23;23;23.1;23.1;23.1;23.1;23;23;23;22.9;23;23;23;23;23.1;23.1;23.1;23;23.1;23.1;23.1;23.1;23.1;23.1;23.1;23.1;23.1;23;23.1;23.2;23.1;23.1;23.1;23.1;23…
22.8;22.8;22.8;22.7;22.8;22.8;22.9;22.8;22.8;22.8;22.8;22.9;22.8;22.9;22.8;22.9;22.9;22.9;22.9;22.9;22.9;22.8;22.8;22.9;22.9;22.9;22.9;22.9;22.9;22.9;22.9;22.8;22.9;23;22.9;23;23;23;23;22.9;22.9;22.9;22.9;22.9;22.9;22.9;22.9;23;23;23;23;23;23;23.1;23;23;23.1;23.1;23;23;23.1;23;23.1;23;22.9;23;23;23;23.1;23;23;23;23.1;23;23.1;23.1;23.1;23.1;23.1;23;23.1;23;23.1;23.1;23;23;23.2;23.1;23.1;23.1;23.1;…
22.8;22.8;22.7;22.7;22.9;22.8;22.8;22.9;22.6;22.8;22.8;22.9;22.7;22.8;22.8;22.8;22.9;22.9;22.8;22.9;22.8;22.9;22.8;22.9;22.9;22.9;22.9;22.9;22.9;22.9;22.9;22.9;23;23;22.9;22.9;22.9;22.9;22.9;23;22.9;22.9;22.9;22.9;22.9;22.9;22.9;23;23;23;23;23;23;23;22.9;23.1;23;23;23.1;23;23;23;23;23;23;23;22.9;22.9;23;23.1;23;23;23.1;23.1;23.1;23.1;23.1;23.1;23.1;23;23.1;23;23.1;23.1;23.1;23.1;23.1;23.1;23.1;23…
22.9;22.8;22.8;22.8;22.9;22.8;22.8;22.8;22.8;22.8;22.8;22.8;22.8;22.8;22.9;22.9;22.9;22.9;22.9;22.9;22.9;22.9;22.9;22.8;22.9;22.9;22.9;22.9;22.9;22.9;23;22.9;22.9;22.9;22.9;22.9;22.9;23;22.9;23;22.9;23;22.9;23;22.9;22.9;22.9;22.9;23;23;23;23;22.9;23;22.9;23;23;23;23;23;23;23;23;23;23;23;23;22.9;23;23;23;23;23;23.1;23.1;23.1;23.1;23.1;23.1;23.1;23.1;23;23;23;23.1;23.1;23.2;23.1;23.2;23.2;23.2;23.1…
22.8;22.8;22.8;22.8;22.9;22.9;22.8;22.9;22.8;22.9;22.8;22.8;22.8;22.8;22.8;22.9;22.9;22.9;22.9;22.8;22.9;22.8;22.9;22.9;22.9;22.9;22.9;22.9;22.9;22.9;22.9;23;23;23;23;22.9;23;23;22.9;22.9;23;22.9;23;22.9;23;23;23;22.9;22.9;22.9;23;23;22.9;23;22.9;22.9;23;23;23;23;23;23;23;23;23;23;22.9;23;23;23;23;23;23;23;23.1;23.1;23.1;23.1;23;23;23;23.1;23.1;23.1;23;23.1;23.1;23.1;23.2;23.2;23.2;23.2;23.2;23.1…
22.8;22.8;22.9;22.8;22.8;22.8;22.8;22.7;22.8;22.8;22.8;22.8;22.8;22.8;22.8;22.8;22.8;22.9;22.9;22.9;22.9;22.9;22.9;22.9;22.9;22.9;22.9;22.9;22.9;22.9;22.9;22.9;23;23;22.9;22.9;22.9;23;22.9;22.8;22.9;23;23;22.9;22.9;22.9;22.9;22.9;23;22.9;23;22.9;22.9;23;23;22.9;23;23;23.1;23;23.1;23;23;22.9;22.9;23;23;23;23;23;23;23;23;23;23;23.1;23.1;23;23.1;23;23;23;23.1;23;23;23;23.1;23.1;23.1;23.1;23.1;23.2;2…
22.8;22.8;22.8;22.8;22.8;22.8;22.8;22.8;22.8;22.8;22.8;22.8;22.9;22.8;22.8;22.9;22.9;22.9;22.9;22.9;22.9;22.9;23;22.9;22.9;22.9;22.9;22.9;22.9;22.9;22.9;22.9;23;23;23;23;23;23;22.9;22.9;22.9;22.9;22.9;22.9;22.9;22.9;22.9;22.9;22.9;22.9;23;22.9;23;22.9;23;23;22.9;23;23;23;23;23;23;23;22.9;23;23;22.9;23;23;23;23.1;23;23;23;23.1;23;23;23.1;23;23;23;23;23.1;23;23;23.1;23.1;23.2;23.2;23.2;23.1;23.1;23…
22.8;22.8;22.8;22.8;22.9;22.8;22.7;22.8;22.9;22.8;22.9;22.8;22.8;22.9;22.8;22.8;22.8;22.9;22.9;22.9;22.9;22.9;22.9;23;22.9;22.9;22.9;22.9;22.9;22.9;22.9;22.9;22.9;23;23;22.9;23;23;23;22.9;22.9;22.9;22.9;23;23;22.9;22.9;22.9;22.9;22.9;22.9;22.9;23;22.9;22.9;23;23;23;23;23;23.1;23;23;22.9;23;22.9;22.9;22.9;23;23;23;23;23;23;23;23;23;23;23;23;23;23.1;23;23;23.1;23.1;23.1;23;23.1;23.2;23.1;23.2;23.2;…
22.8;22.8;22.8;22.8;22.8;22.9;22.8;22.9;22.9;22.9;22.9;22.8;22.8;22.9;22.8;22.8;22.9;22.9;22.9;22.9;22.9;22.9;22.9;22.9;22.8;22.9;22.9;22.9;22.8;22.9;22.9;22.9;23;22.9;22.9;22.9;22.9;22.9;22.9;22.9;22.8;22.9;23;23;22.9;22.9;22.9;22.9;22.9;23;22.9;22.9;22.9;23;23;23;23;23;23;23;23.1;23;22.9;23;23;23;22.9;22.9;22.9;23;23.1;23;23;23;23;23;23.1;23;23;23;23;23.1;23.1;23;23;23;23;23.1;23.1;23.1;23.1;23…
22.9;22.8;22.8;22.8;22.7;22.8;22.8;22.8;22.9;22.9;22.8;22.9;22.8;22.9;22.8;22.9;22.9;22.9;22.9;22.9;22.9;22.8;22.9;22.9;22.9;22.9;22.9;22.9;22.8;22.9;22.9;23;23;22.9;22.9;22.9;23;23;22.9;22.9;22.9;22.9;23;22.9;23;22.9;22.9;22.9;22.9;22.9;22.9;22.9;22.9;23;22.9;23;23;23;23;23;23;23;23;22.9;22.9;22.9;22.9;22.9;22.9;22.9;23;23;23;23;23;23;23.1;23;23;23.1;23;23.1;23.1;23;23.1;23.1;23.1;23.1;23.1;23.1…
22.9;22.8;22.8;22.8;22.8;22.7;22.8;22.8;22.9;22.9;22.9;22.8;22.8;22.8;22.8;22.9;22.9;22.8;22.9;22.8;22.9;22.9;22.9;22.9;22.9;22.9;22.9;22.9;22.8;23;22.9;22.9;23;23;22.9;22.9;23;22.9;23;22.9;22.9;22.9;22.9;22.9;22.9;22.9;22.9;22.9;22.9;22.9;22.9;22.9;23;23;23;22.9;23;23;23;23;23;23;23;22.9;22.9;22.9;23;22.9;22.9;22.9;23;23;23;23;23;23;23.1;23.1;23.1;23;23.1;23;23.1;23.1;23;23.1;23;23.1;23.1;23.1;2…
22.9;22.8;22.8;22.8;22.9;22.9;22.9;22.9;22.9;22.9;22.9;22.9;22.8;22.9;22.8;22.9;22.8;22.9;22.9;22.9;22.9;22.9;22.9;22.9;22.9;22.9;22.9;22.8;22.9;22.8;22.8;22.9;22.9;23;23;22.9;22.9;22.9;23;22.9;22.9;22.9;22.9;23;23;22.9;22.9;22.9;22.9;23;22.9;22.9;22.9;23;22.9;23;23;23;23;23;23;22.9;23;22.9;22.9;22.9;23;22.9;23;23;23;23;23;23;23;23.1;23.1;23.1;23.1;23;23;23.1;23.1;23.1;23;23.1;23;23.1;23.1;23.1;2…
22.9;22.8;22.8;22.9;22.7;22.7;22.8;22.9;22.9;22.9;22.9;22.9;22.9;22.9;22.8;22.9;22.8;22.9;23;22.9;22.9;22.8;22.9;23;22.9;22.9;22.8;22.9;22.9;22.9;22.9;22.9;23;23;22.9;23;22.9;22.9;22.9;22.9;22.9;22.9;22.9;22.9;22.9;22.9;22.9;22.9;22.9;22.9;22.9;23;22.9;23;23;23;23;23;23;23;23;22.9;23;23;22.9;23;22.9;22.9;22.9;23;23;23;23;23;23;23;23.1;23;23;23;23.1;23.1;23.1;23;23.1;23.1;23.1;23.1;23.1;23.1;23.1;…
22.9;22.9;22.8;22.9;22.8;22.7;22.7;22.8;22.9;22.9;22.9;22.9;22.9;22.9;22.9;22.9;22.8;22.9;22.9;22.9;22.9;22.9;22.9;22.9;22.9;22.9;22.9;22.9;22.9;22.9;23;22.9;22.9;22.9;22.9;22.9;22.9;23;23;23;22.9;22.9;22.9;22.9;22.9;22.9;23;22.9;22.9;23;22.9;23;23;23;23;23;23;23;23;23;23;23;23;22.9;22.9;23;23;23;23;23;23;23;23;23;23;23;23.1;23.1;23.1;23.1;23;23.1;23.1;23.1;23.1;23.1;23.1;23.1;23.1;23.1;23.1;23.1…
22.8;22.8;22.8;22.9;22.8;22.8;22.8;22.8;22.9;22.8;22.9;22.9;22.9;22.9;22.9;22.9;22.8;22.9;22.9;22.8;22.9;22.9;22.8;22.9;23;23;22.8;22.9;22.8;22.8;22.9;22.9;22.9;23;22.9;22.8;22.9;22.9;22.9;22.9;22.9;22.9;22.9;22.9;22.9;22.9;22.9;22.9;22.9;22.9;23;23;22.9;23;23;23;23;23;23;23;23;23;22.9;23;23;23;23;23;23;23;23;23;23;23;23;23;23.1;23.1;23;23;23.1;23.1;23.1;23;23.1;23;23.1;23.1;23.1;23.1;23.1;23.1;2…
22.8;22.8;22.8;22.8;22.9;22.8;22.8;22.8;22.8;22.9;22.9;22.8;22.9;22.9;22.8;22.9;22.9;22.9;22.9;22.9;22.9;22.9;22.8;22.9;22.9;22.9;22.9;22.8;22.9;22.9;22.9;22.9;23;23;22.9;22.9;22.9;22.9;22.9;22.9;22.9;22.9;23;22.9;22.9;22.9;23;22.9;22.9;22.9;23;22.9;23;23;23;23;23;23;23;23;23;22.9;23;22.9;23;23;23;23;23;23;23;23;23;23.1;23;23;23.1;23;23.1;23.1;23.1;23.1;23.1;23.1;23.1;23.1;23.1;23.1;23.1;23.1;23.…
22.9;22.8;22.7;22.9;22.8;22.7;22.8;22.8;22.9;22.8;22.8;22.9;22.8;22.9;22.9;22.8;22.8;22.9;22.9;22.9;22.9;22.9;22.9;22.9;22.9;22.9;22.8;23;22.9;23;23;22.9;22.9;23;22.9;22.9;22.9;22.9;22.9;22.9;22.9;22.9;22.9;22.9;22.9;22.9;22.9;23;23;22.9;22.9;23;23;23;23;23;23;23;23;23;23;22.9;23;23;23;23;23;23;23;23;23;23;23;23;23.1;23;23;23;23;23;23;23.1;23.1;23.1;23;23.1;23.1;23.1;23.1;23.1;23.1;23.1;23.1;23.1…
22.8;22.8;22.8;22.9;22.8;22.9;22.8;22.9;22.8;22.9;22.9;22.9;22.8;22.9;22.9;22.9;22.9;22.9;22.9;22.9;22.9;22.9;22.9;22.9;22.9;22.9;22.9;22.9;22.9;22.9;22.9;22.9;23;22.9;23;22.9;22.8;22.9;22.9;22.9;22.9;22.9;22.9;22.9;22.9;22.9;23;23;22.9;23;22.9;22.9;23;23;23;23;23;23;23;23;23;23;23;23;23;23;23;23;23;23;23;23;23;23;23;23.1;23;23;23;23;23;23;23.1;23.1;23.1;23.1;23.1;23.1;23.1;23.1;23.1;23.1;23.1;23…
22.9;22.8;22.8;22.8;22.9;22.8;22.8;22.8;22.9;22.8;22.8;22.9;22.8;22.9;22.9;22.8;22.8;22.8;22.9;22.9;22.8;22.9;22.9;22.9;22.9;22.9;22.9;22.9;22.9;22.9;23;22.9;22.9;22.9;22.9;23;22.9;22.9;22.9;22.9;22.9;22.9;23;22.9;22.9;22.9;23;22.9;22.9;22.9;23;22.9;22.9;23;23;23;23;23;23;23;23;23;23;23;22.9;22.9;23;23;23;23;23;23.1;23.1;23.1;23;23;23.1;23;23;23;23;23;23.1;23.1;23.1;23.1;23.1;23.1;23.1;23.1;23.1;…
22.8;22.8;22.8;22.8;22.8;22.8;22.8;22.8;22.8;22.8;22.9;22.9;22.8;22.8;22.9;22.8;22.9;22.9;22.9;22.9;22.9;22.9;22.9;22.9;22.9;22.9;22.8;22.9;22.9;23;22.9;22.9;22.9;22.9;22.9;22.9;22.9;22.9;22.9;22.9;23;22.9;22.9;22.9;22.9;23;23;22.9;22.9;22.9;22.9;22.9;23;23;22.9;23;23;23;23;23;23;23;23;23;23;23;23;23;23;23.1;23;23;23.1;23.1;23;23.1;23.1;23.1;23;23.1;23.1;23;23.1;23.1;23;23.1;23.1;23.1;23.1;23.1;2…
22.8;22.8;22.8;22.8;22.8;22.8;22.8;22.8;22.9;22.9;22.8;22.9;22.8;22.8;22.8;22.9;22.9;22.9;22.9;22.9;22.9;22.9;22.9;22.9;22.9;22.9;22.8;22.9;22.9;23;23;22.9;22.9;23;23;22.9;22.9;22.9;22.9;22.9;22.9;23;22.9;22.9;22.9;23;23;23;22.9;22.9;22.9;23;23;22.9;22.9;22.9;23;23;23;23;23;23;23;23;23;23;23;23;23;23;23;23.1;23.1;23.1;23.1;23.1;23.1;23;23.1;23;23.1;23.1;23.1;23.1;23.1;23.1;23.1;23.1;23.1;23.1;23.…
22.8;22.8;22.8;22.8;22.8;22.8;22.9;22.8;22.8;22.8;22.9;22.8;22.9;22.9;22.8;22.8;22.8;22.8;22.9;22.9;22.8;22.9;22.9;22.9;22.9;22.9;22.9;22.9;22.9;22.9;23;23;22.9;23;23;22.9;22.9;22.9;23;22.9;22.9;22.9;22.9;22.9;22.9;23;22.9;22.9;22.9;22.9;22.9;23;22.9;23;23;22.9;23;23;23;23;23;23;23;23;23;23;23;23;23;23.1;23;23;23;23.1;23;23;23.1;23.1;23;23.1;23;23;23.1;23.1;23.1;23.1;23.1;23.1;23.1;23.1;23.1;23.1…
22.8;22.8;22.8;22.8;22.8;22.8;22.8;22.8;22.8;22.9;22.8;22.8;22.8;22.8;22.9;22.9;22.9;22.9;22.9;22.8;22.9;22.9;22.8;22.9;22.9;22.9;22.9;22.9;22.9;22.9;23;23;23;23;23;23;23;22.9;23;22.9;22.9;22.9;22.9;22.9;23;23;22.9;22.9;22.9;22.9;22.9;23;23;23;22.9;23;23;23;23;23;23;23;23;23;23;22.9;23;23;23;23;23;23;23.1;23.1;23;23;23.2;23.1;23.1;23.1;23.1;23.1;23;23.1;23.1;23;23.1;23.1;23.1;23.1;23.1;23.2;23.2;…
22.8;22.8;22.8;22.8;22.8;22.8;22.8;22.9;22.8;22.8;22.8;22.8;22.8;22.8;22.8;22.9;22.8;22.9;22.9;22.9;22.9;22.8;22.9;22.9;22.9;22.9;22.9;22.9;22.9;22.9;23;23;22.9;23;23;23;22.9;23;23;22.9;22.9;23;23;22.9;22.9;23;22.9;23;22.9;23;23;23;23;23;22.9;22.9;23;23;23;23;23;23;22.9;23;23;23;23;23;23;23;23;23;23;23;23.1;23.1;23.2;23.1;23.1;23.1;23.1;23.1;23.1;23.1;23.1;23.1;23.1;23.1;23.1;23.1;23.1;23.1;23.1;…
22.8;22.8;22.8;22.9;22.8;22.8;22.8;22.8;22.8;22.8;22.8;22.8;22.8;22.8;22.8;22.8;22.8;22.9;22.9;22.9;22.9;22.8;22.9;22.9;22.9;22.9;22.9;22.9;22.9;22.9;22.9;23;23;22.9;23;22.9;22.9;22.9;22.9;22.9;22.9;23;22.9;23;22.8;22.9;23;22.9;23;22.9;23;23;23;23;23;23;23;23;23;23;23;23;23;23;23;23;23;23;23;23;23;23.1;23;23;23.1;23.1;23.1;23.1;23.1;23.1;23.1;23.1;23.1;23;23.1;23.1;23.1;23.1;23.1;23.1;23.2;23.1;2…
22.8;22.8;22.8;22.9;22.8;22.8;22.8;22.8;22.9;22.8;22.9;23;22.8;22.8;22.9;22.9;22.8;22.9;22.8;22.9;22.9;22.9;22.9;22.9;22.9;22.9;22.9;23;22.9;22.9;23;23;23;23;23;22.9;22.9;22.9;22.9;22.9;22.9;23;23;23;22.9;23;22.9;22.9;22.9;22.9;22.9;23;23;23;23;23;23;23;23;23;23;23;23;23;22.9;22.9;23;23;23;23;23;23;23;23.1;23;23;23;23.1;23.1;23.1;23.1;23.1;23;23.1;23.1;23.1;23.1;23.1;23.1;23.1;23.1;23.1;23.2;23.1…
22.9;22.8;22.8;22.9;22.8;22.8;22.8;22.8;22.9;22.9;22.9;23;22.8;22.8;22.9;22.8;22.8;22.8;22.9;22.9;23;22.9;22.9;22.9;23;22.9;22.9;22.9;22.9;23;23;23;23;23;22.9;23;22.9;23;22.9;22.9;22.9;22.8;23;22.9;23;23;23;22.9;22.9;23;22.9;23;23;23;22.9;23;23;23;23;23;23;23;23;23;23;22.9;22.9;23;23;23;23;23;23;23.1;23.1;23.1;23.1;23.1;23.1;23.1;23;23.1;23;23.1;23.1;23;23;23.1;23.1;23.1;23.1;23.1;23.1;23.1;23.2;…
23;22.9;22.8;22.8;22.8;22.8;22.8;22.9;22.8;22.9;22.9;22.9;22.9;22.9;22.9;22.9;22.9;22.9;22.8;22.9;22.9;22.9;22.9;22.8;22.9;22.9;22.9;22.9;22.8;22.9;23;23;22.9;23;22.9;23;23;22.9;22.9;22.9;22.9;22.9;22.9;22.9;23;23;22.9;22.9;22.9;22.9;22.9;23;23.1;23;23;23;23;23;23;23.1;23;23;23;22.9;22.9;23;23;23;23;23;23;23;23.1;23.1;23.1;23.1;23.1;23.1;23.1;23;23;23;23;23;23;23.1;23.1;23.1;23.1;23.1;23.1;23.1;2…
22.9;22.8;22.8;22.9;22.8;22.8;22.8;22.8;22.8;22.8;22.9;22.8;22.9;22.8;22.8;22.9;22.8;22.8;22.9;22.8;22.9;22.9;22.9;22.9;22.9;22.9;23;22.9;22.9;23;22.9;23;23;22.9;23;22.9;22.9;22.9;23;22.9;22.9;22.9;22.9;22.9;22.9;22.9;22.9;22.9;23;23;22.9;22.8;22.9;23;23;23;23;23;23;23.1;23;23;23;22.9;23;23;22.9;23;23;23.1;23;23;23;23;23.1;23.1;23.1;23;23;23.1;23.1;23;23;23.1;23.1;23.1;23.1;23.1;23.1;23.1;23;23.2…
22.9;22.8;22.8;22.8;22.8;22.8;22.9;22.8;22.9;22.9;22.9;22.9;22.8;22.9;22.9;22.9;22.8;22.8;22.9;22.9;22.9;22.9;22.9;22.9;22.9;22.9;22.9;23;22.9;22.9;23;23;23;22.9;23;23;23;23;23;22.9;22.9;22.9;22.9;22.9;22.9;22.9;22.9;22.9;23;22.9;22.9;23;22.9;23;23;23;22.9;23.1;23.1;23;23.1;23.1;23;23;23;23;23;23;23;23;23;23.1;23.1;23.1;23.1;23.1;23;23;23.1;23.1;23.1;23.1;23;23.1;23.1;23.1;23.1;23.1;23.1;23.1;23.…
22.9;22.8;22.8;22.8;22.8;22.8;22.9;22.8;22.9;22.9;22.9;22.9;22.9;22.8;22.9;22.9;22.9;22.9;22.9;22.9;22.9;22.9;22.9;22.9;22.9;22.9;22.9;22.9;23;22.9;23;23;22.9;23;23;22.9;22.9;22.9;22.9;22.9;22.9;22.9;22.9;22.9;22.9;22.9;22.9;22.9;23;22.9;22.9;23;23;23;22.9;22.9;23;23.1;23.1;23.1;23;23.1;23;23;23;23;23;22.9;23;23;23.1;23.1;23.1;23.1;23.1;23.1;23;23.1;23.1;23.1;23.1;23.1;23.1;23.1;23.1;23.1;23.1;23…
22.9;22.8;22.8;22.7;22.8;22.8;22.9;22.8;22.9;22.8;22.9;22.9;22.9;22.8;22.8;22.9;22.9;22.9;22.9;22.9;22.9;22.9;22.9;22.9;22.9;22.9;22.9;22.9;22.9;23;23;23;23;23;23;22.9;23;22.9;22.9;22.9;22.9;22.8;22.8;22.9;22.9;22.9;22.9;22.9;23;22.9;22.9;23;22.9;22.9;22.9;23;23;23;23.1;23.1;23.1;23;22.9;23;22.9;23;22.9;23;23;23;23.1;23.1;23.1;23;23.1;23.1;23.1;23.1;23;23.1;23.1;23.1;23;23.1;23.1;23.1;23.1;23.1;2…
22.9;22.8;22.8;22.9;22.8;22.8;22.8;22.8;22.8;22.8;22.9;22.9;22.8;22.9;22.9;22.9;22.9;22.8;22.9;22.9;23;22.9;22.9;22.9;22.9;22.9;22.9;22.9;23;23;22.9;23;23;23;23;23;22.9;22.9;22.9;22.9;22.9;22.8;22.9;22.9;22.9;22.9;22.9;22.9;22.9;23;23;23;23;23;22.9;23;23;23;23.1;23.1;23.2;23;23;23;23;23;23;22.9;23;23;23;23.1;23.1;23;23.1;23.1;23.1;23.1;23.2;23.1;23.1;23.1;23.1;23.1;23.1;23.1;23.1;23.1;23.1;23.1;2…
22.9;22.8;22.8;22.8;22.7;22.8;22.8;22.9;22.8;22.8;22.9;22.8;22.9;22.8;22.9;22.9;22.8;22.7;22.7;22.8;22.9;22.9;22.9;22.9;22.9;22.9;22.9;22.9;22.8;22.9;22.9;23;23;22.9;22.9;23;22.9;22.9;22.9;22.9;22.8;22.9;22.9;23;22.9;22.9;23;22.9;22.9;22.9;22.9;23;23;23;23;23;23;23.1;23.1;23;23;23;22.9;23;23;23;23;23;23;23.1;23.1;23.1;23;23.1;23.1;23;23.1;23.1;23.1;23.1;23.1;23.1;23.1;23;23.1;23.1;23.1;23.1;23.1;…
22.8;22.8;22.8;22.8;22.8;22.8;22.8;22.8;22.8;22.8;22.9;22.8;22.9;22.9;22.8;22.9;22.8;22.9;22.9;22.9;22.9;22.9;22.9;22.8;22.9;22.9;22.9;22.9;22.9;22.9;23;23;23;23;23;22.9;22.9;22.9;22.9;22.8;22.9;22.9;22.9;23;22.9;22.9;22.9;22.9;22.9;23;22.9;22.9;23;23;23;23;23;23;23;23;23;23;23;23;22.9;23;23;22.9;23;23;23;23;23.1;23;23.1;23.1;23.1;23.1;23.1;23.1;23.1;23.1;23.1;23.1;23.1;23;23.1;23.1;23.1;23.1;23.…
22.8;22.8;22.8;22.8;22.8;22.8;22.8;22.8;22.8;22.8;22.9;22.8;22.8;22.8;22.8;22.9;22.9;22.8;22.8;22.8;22.9;22.9;22.9;22.9;22.9;22.9;22.9;22.9;22.9;23;22.9;23;23;23;23;22.9;22.9;22.9;22.9;22.9;22.9;22.9;22.9;23;22.8;22.9;22.9;22.9;22.9;23;23;23;23;23;23;23;23;23;23;23;23;23;23;23;23;23;22.9;23;23;23;23;23;23.1;23;23.1;23.1;23.1;23.1;23.1;23.1;23.1;23.1;23.1;23.1;23.1;23.1;23.1;23.1;23.1;23.1;23.1;23…
22.9;22.8;22.7;22.9;22.7;22.8;22.8;22.8;22.8;22.9;22.8;22.8;22.8;22.9;22.8;22.9;22.9;22.9;22.9;22.8;22.9;22.9;22.9;22.9;23;22.9;22.9;22.9;22.9;22.9;23;22.9;23;23;22.9;23;23;23;22.9;22.9;22.9;22.9;22.9;22.9;22.9;22.9;22.9;22.9;22.9;22.9;22.9;22.9;23;23;23;23;23;23;23;23;23;23;23;23;23;23;23;23;23;22.9;23;23.1;23.1;23;23.1;23.1;23.1;23.1;23.1;23.1;23.1;23;23.1;23.1;23;23;23;23;23.1;23.1;23.1;23.1;2…
22.8;22.8;22.8;22.7;22.8;22.8;22.8;22.9;22.8;22.8;22.8;22.8;22.8;22.8;22.9;22.9;22.8;22.8;22.9;23;22.9;22.9;22.8;22.8;22.9;22.9;22.9;22.8;22.9;22.9;23;23;23;23;23;22.9;23;22.9;22.9;22.9;22.9;23;22.9;22.8;22.9;22.9;22.8;22.9;22.9;22.9;22.9;22.9;23;23;23;23;23;23;23;23;23;23;23;23;23;23;23;23;22.9;23;23;23;23;23.1;23.1;23.1;23.1;23;23.1;23.1;23;23;23.1;23.1;23.1;23.1;23.1;23.1;23.1;23.1;23.1;23.1;2…
22.8;22.8;22.8;22.9;22.8;22.8;22.8;22.9;22.9;22.8;22.9;22.8;22.8;22.8;22.8;22.9;22.8;22.8;22.9;22.9;23;22.9;22.8;22.9;22.8;22.9;22.9;22.9;22.9;23;23;23;23;23;22.9;23;23;22.9;22.9;22.9;22.9;22.9;22.9;22.9;22.8;22.9;23;22.9;22.9;23;23;22.9;23;23;23;23;23;23;23;23;23;23;23;22.9;23;23;23;23;23;23;23;23;23;23.1;23;23.1;23.1;23;23.1;23.1;23.1;23.1;23.1;23.1;23.1;23.1;23.1;23.1;23.1;23.1;23.1;23.1;23.1;…
22.9;22.8;22.8;22.8;22.8;22.8;22.7;22.9;22.7;22.8;22.8;22.9;22.9;22.9;22.8;22.8;22.8;22.9;22.8;22.9;22.9;22.8;22.9;22.9;22.9;22.8;22.9;22.8;23;22.8;23;23;23;23;22.9;22.9;22.9;23;22.9;22.9;22.9;22.9;22.9;22.9;22.9;22.8;22.8;22.9;22.9;22.8;22.9;22.9;22.9;23;22.9;23;23;23;23;23;23;23;23;23;23;23;23;23;23;22.9;22.9;23;23;23;23.1;23.1;23;23.1;23.1;23.1;23.1;23.1;23.1;23;23.1;23.1;23.2;23.1;23.1;23.1;2…
22.8;22.8;22.8;22.8;22.8;22.8;22.8;22.8;22.8;22.8;22.9;22.9;22.9;22.8;22.8;22.8;22.8;22.8;22.8;22.8;22.9;22.9;22.9;22.9;22.9;22.9;22.9;22.9;22.9;22.9;23;23;23;23;23;22.9;22.9;22.9;22.9;23;22.9;22.9;22.9;22.9;22.8;22.9;22.9;22.9;22.9;22.9;22.9;22.9;22.9;23;23;23;23;23;23;23;23;23;23;23;23;23;23;23;22.9;23;23;23;23;23;23;23.1;23;23;23.1;23.1;23.1;23.1;23;23.1;23.1;23.1;23.1;23.1;23.1;23.1;23.1;23.1…
22.9;22.8;22.8;22.8;22.9;22.8;22.9;22.7;22.9;22.9;22.8;22.8;22.8;22.8;22.8;22.8;22.8;22.8;22.8;22.8;22.8;22.9;22.9;22.9;22.9;22.9;22.9;22.9;22.9;22.9;22.9;22.9;23;23;22.9;23;22.9;22.9;22.9;22.9;22.8;22.9;22.9;22.8;22.9;22.9;22.9;22.8;22.9;23;22.9;22.9;22.9;22.9;23;23;23;23;23;23;23;23;23;23;23;23;22.9;22.9;23;23;23;23.1;23;23;23;23;23.1;23;23.1;23.1;23.1;23.1;23.1;23.1;23.1;23.1;23.2;23.1;23.1;23…
22.9;22.8;22.8;22.8;22.8;22.8;22.8;22.8;22.8;22.9;22.8;22.8;22.8;22.8;22.9;22.8;22.8;22.8;22.8;22.8;22.9;22.9;22.9;22.9;22.9;22.9;22.9;22.8;22.9;22.9;22.9;22.9;23;23;23;22.9;22.9;22.9;22.9;22.9;22.9;22.9;22.8;22.9;22.8;22.7;22.8;22.8;22.9;22.9;23;23;23;22.9;23;23;23;23;23;23;23;23;23;23;22.9;23;22.9;23;23;22.9;23;23;23;23;23;23;23;23;23;23.1;23;23.1;23.1;23.1;23.1;23.1;23.1;23;23.1;23.1;23.1;23.1…
22.8;22.8;22.8;22.8;22.8;22.8;22.8;22.8;22.8;22.8;22.8;22.7;22.9;22.8;22.9;22.8;22.8;22.8;22.8;22.9;22.8;22.9;22.9;22.9;22.9;22.9;22.9;22.9;22.8;22.9;22.9;22.9;23;22.9;23;22.9;22.9;22.9;22.9;22.9;22.9;22.9;22.9;22.9;22.8;22.9;22.8;22.9;22.9;23;22.9;23;23;23;22.9;23;23;23;23;23.1;23;23;23;22.9;23;23;22.9;23;23;23;23;23;23;23;23;23;23;23;23;23;23;23.1;23.1;23.1;23.1;23.1;23.1;23.1;23.1;23.1;23.1;23…
22.7;22.8;22.8;22.8;22.8;22.8;22.8;22.8;22.8;22.9;22.7;22.7;22.8;22.8;22.7;22.8;22.8;22.8;22.8;22.9;22.9;22.9;22.9;22.9;22.9;22.9;22.9;22.9;22.9;22.9;22.9;22.9;22.9;22.9;22.9;22.8;22.9;22.9;22.9;22.9;22.9;22.9;22.9;22.9;22.8;22.9;22.9;22.9;22.9;22.8;22.9;22.8;23;23;22.9;23;23;23;23;22.9;23;22.9;23;23;23.1;22.9;22.9;22.8;23;23;22.9;23;23;23;23.1;23;23.1;23;23;23.1;23.1;23;23.1;23.1;23.1;23.1;23.1;…
22.8;22.8;22.8;22.8;22.8;22.8;22.5;22.8;22.8;22.8;22.8;22.8;22.7;22.8;22.8;22.8;22.8;22.8;22.8;22.8;22.9;22.9;22.8;22.9;22.8;22.9;22.9;22.9;22.9;22.9;22.9;22.9;23;23;22.9;23;22.9;22.9;22.9;22.9;22.9;22.9;22.8;22.9;22.7;22.8;22.9;22.9;22.9;22.9;22.8;23;22.9;23;22.9;22.9;23;23;23;23;22.9;23;23;23;22.9;22.9;22.9;22.9;23;23;23;23;23;23;23.1;23.1;23.1;23;23;23;23;23;23.1;23.1;23.1;23.1;23.1;23.1;23.1;…
22.8;22.8;22.8;22.8;22.8;22.8;22.7;22.8;22.8;22.8;22.8;22.8;22.8;22.9;22.8;22.8;22.8;22.8;22.8;22.8;22.8;22.9;22.8;22.9;22.8;22.9;22.8;22.9;22.9;22.9;22.9;22.9;22.9;23;23;22.9;22.9;22.9;22.9;22.9;22.9;22.9;22.9;22.9;22.9;22.9;22.9;22.9;22.9;22.9;22.9;22.9;22.9;22.9;23;22.9;23;22.9;23;23;23;23;23;23;22.9;23;22.9;23;23;23;23;23.1;23;23.1;23;23;23.1;23;23;23;23;23.1;23.1;23.1;23.1;23.1;23.1;23.1;23.…
22.7;22.8;22.8;22.8;22.8;22.8;22.8;22.8;22.8;22.8;22.8;22.8;22.8;22.8;22.8;22.8;22.8;22.8;22.8;22.8;22.8;22.9;22.8;22.8;22.9;22.9;22.9;22.8;22.8;22.8;22.9;23;22.9;23;23;22.9;23;22.9;22.9;22.9;22.9;22.9;22.9;22.8;22.9;22.9;22.9;22.8;22.9;22.9;23;22.9;22.8;23;23;22.9;22.9;23;23;23.1;23;23;23;23;22.9;22.9;23;23;23;23;23;23.1;23.1;23;23.1;23;23;23;23;23;23;23.1;23.1;23.1;23.1;23.1;23.1;23.1;23.1;23;2…
22.8;22.8;22.8;22.8;22.8;22.7;22.8;22.8;22.8;22.8;22.8;22.8;22.8;22.9;22.7;22.7;22.8;22.8;22.8;22.8;22.8;22.8;22.9;22.9;22.8;22.9;22.8;22.8;22.8;22.8;22.8;22.8;22.9;23;22.9;22.9;22.9;23;22.9;22.9;22.9;22.9;22.9;22.9;22.9;22.9;22.9;22.9;22.9;22.9;22.9;22.9;22.9;22.9;22.9;22.9;23;22.9;23;23;23;23;23;23;22.9;23;23;23;23;23;23;23;23;23;23;23;23;23;23;23.1;23.1;23.1;23.1;23.1;23.1;23.1;23.1;23.1;23.1;…
22.8;22.7;22.8;22.8;22.8;22.8;22.8;22.7;22.8;22.8;22.8;22.8;22.8;22.8;22.8;22.8;22.8;22.8;22.8;22.8;22.8;22.9;22.9;22.8;22.8;22.8;22.8;22.8;22.9;22.8;22.9;22.9;23;22.9;22.9;22.9;22.9;22.9;22.9;22.9;22.9;22.9;22.9;22.9;22.9;23;22.9;22.9;22.9;22.9;22.9;22.9;22.9;22.9;22.9;23;23;22.9;23;23;23;23;23;23;23;23;23;23;23;23;23;23;23;23;23;23;23;23;23;23;23.1;23.1;23.1;23.1;23.1;23.1;23.1;23.1;23.1;23.1;2…
22.8;22.8;22.8;22.8;22.7;22.8;22.7;22.8;22.8;22.8;22.8;22.8;22.8;22.8;22.8;22.8;22.8;22.8;22.8;22.8;22.8;22.9;22.8;22.8;22.9;22.8;22.9;22.8;22.8;22.8;22.9;22.9;22.9;23;22.9;23;22.9;22.9;22.9;22.9;22.9;22.9;22.9;22.9;22.9;22.9;22.9;22.9;22.9;22.8;22.9;22.8;22.9;22.9;23;23;23;23;23;23;23.1;23;23;23;23;22.9;23;22.9;23;23;23;23;23;23;23.1;23;23;23;23;23;23;23.1;23.1;23.1;23.1;23.1;23;23;23.1;23.1;23.…
22.8;22.8;22.8;22.7;22.7;22.7;22.7;22.8;22.7;22.8;22.7;22.8;22.8;22.8;22.8;22.8;22.8;22.8;22.8;22.8;22.8;22.9;22.8;22.8;22.9;22.8;22.8;22.8;22.8;22.8;22.9;22.8;22.9;23;22.8;22.9;22.9;22.9;22.9;22.8;22.9;22.9;22.9;22.9;22.8;22.8;22.8;22.8;22.9;22.8;22.9;22.9;22.9;22.9;22.9;22.9;23;23;23;23;23;23;22.9;23;23;22.9;23;22.9;22.9;23;22.9;23;23;23;23;23;23;23;23;23;23.1;23.1;23.1;23.1;23.1;23.1;23.1;23.1…
22.8;22.7;22.7;22.8;22.8;22.7;22.7;22.8;22.7;22.8;22.8;22.8;22.8;22.8;22.8;22.8;22.8;22.8;22.8;22.8;22.8;23;22.9;22.8;22.8;22.8;22.8;22.8;22.9;22.8;22.9;22.9;22.9;22.9;22.9;22.9;22.9;22.9;22.9;22.9;22.9;22.9;22.9;22.8;22.9;22.9;22.9;22.9;22.9;22.9;22.9;22.9;22.9;22.9;23;22.9;23;23;23;23;23;23;23;23;23;23;22.9;23;22.9;23;23;23;23;23;23;23.1;23;23;23;23;23.1;23.1;23.1;23.1;23.1;23.1;23.1;23.1;23.1;…
22.8;22.7;22.7;22.7;22.7;22.8;22.7;22.8;22.7;22.8;22.7;22.8;22.8;22.8;22.8;22.8;22.8;22.8;22.8;22.8;22.8;22.9;22.9;22.9;22.8;22.8;22.9;22.9;22.8;22.9;23;22.9;22.9;22.9;23;22.9;22.9;22.9;22.9;22.9;22.8;22.9;22.8;22.9;22.9;22.9;22.9;22.8;22.9;22.9;22.9;22.9;22.9;22.9;22.9;22.9;23;23;23;23;23;23;23;23;23;22.9;22.9;22.9;23;22.9;22.9;22.9;22.9;23.1;23;23;23;23;23;23.1;23.1;23.1;23.1;23.1;23.1;23.1;23.…
22.8;22.8;22.7;22.7;22.7;22.8;22.7;22.8;22.8;22.8;22.8;22.8;22.8;22.7;22.8;22.8;22.8;22.8;22.9;22.9;22.9;22.9;22.9;22.9;22.8;23;22.9;22.9;22.9;22.9;22.9;22.9;22.9;22.9;22.9;22.9;22.9;22.8;22.9;22.8;22.9;22.9;22.8;22.9;22.9;22.9;22.9;22.9;22.9;22.9;22.8;22.9;22.9;22.9;22.9;22.9;23;22.9;23.1;23.1;23;23;23;23;23;23;23;23;22.9;23;22.9;23;23;23;23;23;23.1;23.1;23;23.1;23.1;23.1;23.1;23.1;23.1;23.1;23.…
22.8;22.8;22.7;22.8;22.8;22.8;22.7;22.8;22.8;22.7;22.8;22.9;22.8;22.9;22.8;22.8;22.8;22.8;22.8;22.9;22.9;22.8;22.9;22.9;22.9;22.8;22.8;22.9;22.8;22.9;22.9;22.9;22.9;22.9;22.9;22.9;22.8;22.9;22.9;22.9;22.9;22.9;22.9;22.8;22.8;22.9;22.9;22.9;22.9;23;22.9;22.9;22.9;22.9;23;22.9;22.9;23;23;23;23.1;23;23;23;23;22.9;23;22.9;23;23;22.9;23;23;23;23;23.1;23.1;23.1;23.1;23.1;23.1;23;23;23;23.1;23.1;23.1;23…
22.8;22.7;22.7;22.8;22.7;22.8;22.7;22.8;22.8;22.7;22.8;22.8;22.9;22.9;22.9;22.8;22.8;22.7;22.8;22.9;22.8;22.8;22.9;22.9;22.9;22.8;22.8;22.8;22.9;22.8;22.9;22.9;22.9;22.9;22.9;22.9;22.8;22.8;22.9;22.9;22.9;22.9;22.9;22.8;22.9;22.9;22.9;22.9;22.9;22.9;22.9;22.9;22.9;22.9;22.9;22.9;23;23;23;23;23;23;23;23;23;23;23;23;22.9;23;23;23;23;23;23;23.1;23;23.1;23;23.1;23;23;23.1;23.1;23.1;23.1;23.1;23.1;23.…
22.8;22.8;22.7;22.7;22.7;22.8;22.8;22.8;22.8;22.8;22.9;22.7;22.9;22.9;22.9;22.8;22.8;22.8;22.8;22.9;22.8;22.9;22.8;22.8;22.8;22.8;22.8;22.7;22.8;22.9;23;22.9;22.9;23;22.9;22.9;22.9;22.9;22.9;22.8;22.8;22.8;22.8;22.9;22.8;22.9;22.8;22.9;22.9;22.9;22.9;22.8;22.9;22.9;23;23;23;23;23;23;23.1;23;22.9;23;23;23;23;23;23;22.9;23;23;23;23;23;23.1;23;23.1;23.1;23.1;23.1;23.1;23.1;23;23.1;23.1;23.1;23.1;23.…
22.8;22.8;22.7;22.7;22.8;22.8;22.8;22.8;22.8;22.8;22.8;22.8;22.8;22.8;22.8;22.8;22.8;22.8;22.9;22.9;22.9;22.9;22.8;22.8;22.8;22.8;22.8;22.8;22.9;22.9;22.9;22.9;23;22.9;22.9;22.9;22.8;22.9;23;22.8;22.9;23;22.8;22.9;22.9;22.9;22.9;22.9;22.8;22.9;22.9;22.9;22.9;22.9;22.9;22.9;23;23;23;23;23;23;23;23;23;23;23;23;22.9;23;23;23;23.1;23;23.1;23;23.1;23.1;23.1;23.1;23.1;23.1;23.1;23.1;23.1;23.1;23.1;23.1…
22.8;22.7;22.7;22.7;22.7;22.8;22.7;22.8;22.7;22.8;22.8;22.8;22.9;22.9;22.8;22.8;22.8;22.8;22.7;22.9;22.8;22.8;22.8;22.8;22.8;22.8;22.8;22.8;22.8;22.9;22.9;22.9;22.9;23;22.9;22.9;22.9;22.9;23;22.8;23;22.8;22.9;22.9;22.9;22.9;22.8;22.9;22.9;22.9;22.9;22.9;22.9;22.9;23;22.9;23;23;23;23;23;23;23;23;22.9;23;23;23;22.9;22.9;23;23;23;23.1;23.1;23.1;23;23;23;23.1;23.1;23.1;23;23.1;23.1;23;23.1;23.1;23.1;…
22.7;22.7;22.7;22.8;22.8;22.8;22.8;22.8;22.8;22.8;22.8;22.8;22.7;22.8;22.8;22.8;22.8;22.9;22.7;22.8;22.9;22.8;22.8;22.8;22.8;22.8;22.8;22.9;22.9;22.9;22.9;22.9;22.9;22.9;22.8;22.9;22.9;22.9;22.9;22.8;22.8;22.9;22.9;22.9;22.9;22.9;22.9;22.8;22.9;22.9;22.9;22.9;22.9;22.9;22.9;22.9;23;23;23;23;23;23;23;23;23;22.9;22.9;22.9;22.9;22.9;22.9;23;23;23.1;23.1;23;23;23.1;23.1;23;23.1;23.1;23.1;23.1;23.1;23…
22.8;22.8;22.8;22.8;22.7;22.8;22.7;22.8;22.8;22.8;22.7;22.8;22.8;22.8;22.8;22.8;22.8;22.8;22.8;22.7;22.8;22.8;22.8;22.8;22.8;22.8;22.8;22.8;22.8;22.8;22.9;22.9;22.9;22.9;22.9;22.9;22.9;22.9;22.9;22.9;22.9;22.8;22.9;22.9;22.9;22.8;22.9;22.9;22.9;22.9;22.9;22.9;22.9;22.9;22.9;23;23;23;23;23;23;23;23;22.9;23;22.9;22.9;23;23;23;22.9;23;22.9;23;23;23.2;23;23.2;23;23;23;23.1;23.1;23.1;23.1;23.1;23.1;23…
22.7;22.7;22.7;22.7;22.8;22.7;22.7;22.6;22.7;22.7;22.8;22.8;22.7;22.8;22.8;22.9;22.8;22.9;22.8;22.9;22.9;22.9;22.8;22.8;22.8;22.8;22.8;22.8;22.8;22.8;22.9;22.9;22.9;22.9;22.8;22.9;22.9;22.9;22.8;22.8;22.9;22.8;22.9;22.9;22.9;22.8;22.9;22.8;22.9;22.9;22.9;22.9;22.9;22.9;22.9;22.9;23;22.9;23;23;23;23;23;23;23;23;22.9;22.9;23;22.9;22.9;23;23;23;23;23.1;23;23;23;23;23;23;23.1;23.1;23.1;23.1;23.1;23.1…
22.8;22.8;22.7;22.7;22.7;22.7;22.6;22.7;22.8;22.8;22.8;22.8;22.8;22.8;22.8;22.8;22.8;22.7;22.8;22.7;22.8;22.8;22.8;22.8;22.8;22.8;22.8;22.8;22.8;22.8;22.9;22.9;22.9;22.9;22.9;22.9;22.8;22.8;23;22.8;22.9;22.8;22.8;22.8;22.9;22.9;22.9;22.8;22.9;22.9;22.9;22.9;22.9;22.9;22.9;22.9;23;22.9;23;23;23;22.9;22.9;23;22.9;22.9;22.9;23;23;22.9;22.9;23;23;23.1;23.1;23;23.1;23;23.1;23;23.1;23.1;23.1;23.1;23.1;…
22.7;22.7;22.7;22.7;22.7;22.8;22.7;22.7;22.8;22.7;22.7;22.8;22.8;22.8;22.8;22.8;22.8;22.9;22.8;22.8;22.7;22.8;22.8;22.8;22.9;22.8;22.8;22.8;22.8;22.8;22.8;23;22.9;22.9;22.9;22.8;22.9;22.9;22.9;22.8;22.9;22.8;22.8;22.9;22.7;22.9;22.9;22.9;22.9;22.9;22.9;22.9;22.9;22.9;22.9;22.9;22.9;23;23;23;23;23;22.9;22.9;22.9;22.9;22.9;23;22.9;22.9;22.9;23;23.2;23.1;23;23;23.1;23;23.1;23;23.1;23;23;23.1;23.1;23…
22.8;22.7;22.7;22.6;22.6;22.7;22.7;22.7;22.7;22.7;22.7;22.7;22.7;22.8;22.8;22.8;22.8;22.8;22.8;22.8;22.8;22.8;22.8;22.8;22.8;22.7;22.7;22.8;22.8;22.8;22.9;22.8;22.9;22.9;22.9;22.9;22.8;22.8;22.8;22.8;22.8;22.9;22.9;22.9;22.8;22.9;22.9;22.9;22.9;22.9;22.9;22.9;22.9;22.9;22.9;23;22.9;23;23;22.9;23;22.9;22.9;22.9;22.9;22.9;22.9;22.9;22.9;22.9;23;22.9;23;23;23;23;23;23;22.9;23;23;23;23.1;23.1;23;23;2…
22.9;22.8;22.8;22.7;22.8;22.7;22.7;22.8;22.7;22.7;22.8;22.8;22.8;22.8;22.8;22.9;22.8;22.8;22.8;22.8;22.8;22.8;22.8;22.8;22.8;22.8;22.7;22.8;22.8;22.8;22.8;22.8;22.9;22.9;22.9;22.9;22.8;22.8;22.9;22.9;22.8;22.8;22.9;22.8;22.9;22.9;22.9;22.9;22.8;22.9;22.9;22.9;22.9;22.9;23;23;23;23;22.9;22.9;22.9;22.9;22.9;22.9;22.9;22.9;23;22.9;23;22.9;22.9;23;23;23;23.1;23;23;23.1;23.1;23.1;23.1;23.1;23.1;23.1;2…
22.8;22.7;22.8;22.7;22.8;22.8;22.7;22.8;22.7;22.7;22.7;22.7;22.7;22.8;22.8;22.7;22.8;22.8;22.7;22.8;22.8;22.8;22.8;22.8;22.8;22.7;22.7;22.8;22.8;22.8;23;22.8;22.8;22.8;22.9;22.8;22.9;22.8;22.9;22.8;22.8;22.8;22.9;22.8;22.8;22.8;22.9;22.9;22.8;22.9;22.9;22.9;22.9;23;23;23;22.9;22.9;22.9;23;22.9;22.9;23;22.9;22.9;23;22.9;22.9;22.9;22.9;22.9;23;23;23;23;23.1;23.1;23;23;23.1;23;23.1;23.1;23.1;23.1;23…
22.8;22.8;22.7;22.7;22.7;22.6;22.7;22.8;22.7;22.7;22.7;22.7;22.7;22.7;22.7;22.7;22.7;22.9;22.7;22.8;22.8;22.9;22.8;22.7;22.7;22.7;22.8;22.7;22.8;22.8;22.8;23;22.8;22.9;22.9;22.9;22.8;22.8;22.8;22.8;22.8;22.8;22.9;22.9;22.9;22.8;22.9;22.8;22.8;22.8;22.9;22.9;22.9;23;22.9;22.9;23;23;22.9;22.9;23;22.9;22.9;22.9;22.9;22.9;22.9;23;22.9;22.9;22.9;23;23;23;22.9;23;23;23;23;22.9;23;23.1;23;23;23.1;23.1;2…
22.9;22.8;22.7;22.6;22.7;22.7;22.7;22.8;22.7;22.8;22.7;22.7;22.8;22.7;22.8;22.7;22.8;22.7;22.7;22.8;22.8;22.9;22.8;22.8;22.8;22.7;22.7;22.7;22.8;22.8;22.8;22.8;22.8;23;22.9;22.8;22.9;22.8;22.8;22.9;22.8;22.8;22.8;22.8;22.8;22.8;22.9;22.8;22.9;22.9;22.8;22.8;22.9;22.9;22.8;22.9;22.9;22.9;22.9;22.9;22.9;22.9;22.9;22.9;22.9;22.9;22.9;23;22.9;22.9;22.9;23;23;22.9;23;23;23;23;23;23;23;23;23;23.2;23;23…
22.7;22.7;22.7;22.7;22.7;22.6;22.8;22.8;22.7;22.8;22.7;22.7;22.8;22.8;22.7;22.8;22.7;22.8;22.8;22.8;22.7;22.9;22.8;22.8;22.8;22.8;22.8;22.7;22.8;22.8;22.8;22.9;22.8;22.8;22.9;22.9;22.8;22.8;22.8;22.8;22.8;22.8;22.8;22.8;22.8;22.8;22.9;22.7;22.8;22.9;22.8;22.8;22.9;22.9;22.9;22.9;22.9;22.9;22.9;22.9;22.9;23;23;22.9;22.9;22.9;22.9;22.9;22.9;23;22.9;23;23.1;23;23;23;23;23;23;22.9;23;23;23;23.1;23;23…
22.8;22.8;22.7;22.7;22.8;22.7;22.7;22.7;22.9;22.7;22.7;22.8;22.8;22.8;22.7;22.8;22.8;22.8;22.7;22.7;22.8;22.9;22.8;22.8;22.8;22.8;22.8;22.8;22.8;22.7;22.8;22.8;22.9;22.9;22.8;22.9;22.9;22.9;22.9;22.9;22.8;22.8;22.9;22.9;22.8;22.9;22.8;22.8;22.8;22.8;22.9;22.8;22.9;22.9;22.9;22.9;23;22.9;22.9;22.9;23;23;22.9;23;22.9;23;22.9;23;22.9;22.9;23;23;23;23;23;23;23;23;23;23;23;23;23;23.1;23;23.1;23.1;23.1…
22.7;22.8;22.7;22.8;22.7;22.8;22.7;22.8;22.7;22.8;22.8;22.8;22.8;22.8;22.7;22.8;22.8;22.8;22.8;22.8;22.7;22.8;22.8;22.8;22.8;22.8;22.8;22.9;22.9;22.8;22.8;22.9;22.9;22.9;22.9;22.9;22.8;22.9;22.9;22.8;22.8;22.8;22.8;22.8;22.8;22.9;22.9;22.9;22.8;22.9;22.9;22.9;22.9;22.9;22.9;22.9;22.9;23;22.9;23;23;23;23;22.9;22.9;23;23;23;22.9;23;23;22.9;22.9;23;23;23;23;23;23;23;23.1;23;23;23.1;23;23.1;23.1;23.1…
22.8;22.8;22.8;22.8;22.7;22.8;22.8;22.8;22.7;22.8;22.8;22.8;22.8;22.8;22.8;22.8;22.8;22.8;22.7;22.8;22.7;22.8;22.7;22.8;22.8;22.8;22.8;22.8;22.8;22.8;22.8;22.9;22.8;22.8;22.8;22.9;22.8;22.9;22.9;22.8;22.8;22.8;22.8;22.8;22.8;22.8;22.8;22.8;22.8;22.8;22.9;22.9;22.8;22.9;22.9;23;22.9;22.9;22.9;23;23;23;23;23;23;22.9;22.9;22.9;23;22.9;23;23.1;23;23;23;23;23;23;23;23;23;22.9;23.1;23;23.1;23.1;23.1;23…
22.8;22.8;22.8;22.8;22.7;22.8;22.7;22.8;22.8;22.9;22.8;22.8;22.8;22.8;22.7;22.8;22.8;22.8;22.7;22.8;22.7;22.8;22.8;22.8;22.8;22.8;22.8;22.8;22.8;22.8;22.9;22.8;22.9;22.8;22.9;22.8;22.9;22.9;22.9;22.9;22.8;22.9;22.8;23;22.8;22.8;22.9;22.8;22.8;22.8;22.9;22.9;22.9;23;22.9;22.9;22.9;22.9;23;22.9;23;23;23;23;22.9;22.9;23;22.9;23;23;22.8;23;23;22.9;23;23;23;23;23;23;23.1;23;23;23;23;23.1;23.1;23.1;23.…
22.8;22.7;22.8;22.7;22.7;22.7;22.8;22.8;22.8;22.8;22.9;22.9;22.8;22.8;22.8;22.8;22.8;22.8;22.8;22.8;22.7;22.8;22.8;22.8;22.8;22.8;22.8;22.8;22.8;22.8;22.8;22.9;22.9;22.8;22.8;22.8;22.9;22.9;22.9;22.8;22.8;22.8;22.9;22.9;22.8;22.8;22.9;22.9;22.8;22.8;22.9;22.9;22.9;22.9;22.9;22.9;23;22.9;22.9;23;22.9;23;23;23;22.9;22.9;22.9;22.9;22.9;23;22.9;22.9;22.8;23;23;23;23;23;23;23;23;23.1;23;23;23;23;23.1;…
22.8;22.8;22.8;22.7;22.8;22.7;22.7;22.9;22.7;22.9;22.7;22.7;22.7;22.8;22.8;22.8;22.8;22.8;22.7;22.8;22.8;22.8;22.8;22.9;22.7;22.8;22.7;22.8;22.8;22.8;23;22.8;22.8;22.8;22.8;22.8;22.8;22.8;22.8;22.9;22.8;22.9;22.8;22.9;22.8;22.9;22.9;22.8;22.8;22.8;22.8;22.8;22.9;22.9;23;22.9;22.9;22.9;22.9;23;23;23;23;22.9;22.9;22.9;22.9;22.9;23;23;22.9;22.9;22.9;23;23;22.9;22.9;23;23;23;23;23.2;23;23;23;23;23;23…
22.7;22.7;22.7;22.8;22.7;22.7;22.7;22.7;22.7;22.9;22.8;22.7;22.8;22.8;22.7;22.8;22.8;22.8;22.7;22.8;22.8;22.8;22.8;22.8;22.8;22.8;22.8;22.8;22.8;22.9;22.8;23;22.8;22.8;22.9;22.9;22.8;22.9;22.8;22.9;22.9;22.8;22.9;22.8;22.8;22.9;22.8;22.8;22.8;22.8;22.8;22.8;22.9;22.9;22.9;22.9;22.9;22.9;23;23;23;22.9;23.1;22.9;22.9;22.9;22.9;22.9;22.9;22.9;22.9;22.9;22.9;22.9;23;23;23;23;23;23;23.1;23;23;23.1;23;…
22.8;22.7;22.7;22.6;22.6;22.7;22.7;22.8;22.8;22.7;22.7;22.7;22.9;22.7;22.6;22.8;22.7;22.7;22.7;22.8;22.7;22.8;22.8;22.7;22.8;22.8;22.8;22.8;22.8;22.9;22.8;22.9;22.8;22.8;22.8;22.8;22.9;22.8;22.9;22.8;22.9;22.8;22.8;22.9;22.8;22.8;22.8;22.8;22.8;22.8;22.8;22.8;22.8;22.8;22.9;22.9;22.9;22.8;23;22.9;23;22.9;23;22.9;22.9;22.9;22.9;22.9;22.9;22.9;22.9;22.9;23;23;23;23;23;23;23;23;23;23;23;23.1;23;23;2…
22.6;22.7;22.7;22.7;22.7;22.7;22.7;22.7;22.7;22.7;22.7;22.8;22.7;22.7;22.7;22.7;22.7;22.7;22.8;22.7;22.8;22.7;22.7;22.8;22.7;22.7;22.8;22.7;22.8;22.8;22.8;22.8;22.8;22.9;22.8;22.8;22.8;22.8;22.8;22.8;22.8;22.8;22.8;22.8;22.8;22.8;22.8;22.8;22.8;22.8;22.8;22.8;22.8;22.9;22.8;22.9;22.9;23;22.9;23;22.9;22.9;23;22.9;22.9;22.9;22.9;22.9;22.9;22.9;22.9;22.9;22.9;22.9;23;23;23;23;23;23;23;23;23;23.1;23;…
22.7;22.7;22.7;22.7;22.7;22.7;22.6;22.6;22.6;22.7;22.7;22.8;22.8;22.7;22.7;22.7;22.7;22.7;22.8;22.8;22.8;22.8;22.7;22.7;22.7;22.7;22.8;22.7;22.8;22.7;22.8;22.9;22.8;22.8;22.8;22.9;22.8;22.8;22.8;22.8;22.8;22.8;22.8;22.8;22.8;22.8;22.8;22.8;22.8;22.8;22.8;22.8;22.8;22.9;22.8;22.8;22.9;22.8;22.9;22.9;22.9;22.9;22.9;22.9;22.9;23;22.9;22.9;22.9;22.9;22.9;22.9;22.9;22.9;23;23;22.9;23;23;23;23;23;23;23…
22.8;22.7;22.7;22.7;22.7;22.6;22.6;22.7;22.7;22.7;22.7;22.7;22.7;22.7;22.8;22.7;22.7;22.6;22.7;22.8;22.7;22.8;22.7;22.7;22.7;22.7;22.8;22.7;22.7;22.7;22.8;22.8;22.7;22.8;22.7;22.8;22.8;22.8;22.8;22.8;22.8;22.7;22.8;22.8;22.8;22.8;22.8;22.8;22.8;22.8;22.9;22.8;22.8;22.8;22.8;22.8;22.8;22.8;22.8;22.9;22.9;22.9;22.9;22.9;22.9;22.9;22.9;22.9;23;22.9;22.9;23;23;23;22.8;23;23;23;23;23;23;23;23;23.1;23;…
22.7;22.7;22.7;22.8;22.6;22.6;22.7;22.7;22.7;22.7;22.7;22.7;22.7;22.7;22.7;22.7;22.7;22.8;22.7;22.8;22.7;22.8;22.7;22.7;22.7;22.7;22.7;22.8;22.7;22.7;22.8;22.8;22.8;22.8;22.8;22.8;22.7;22.8;22.8;22.7;22.8;22.7;22.7;22.8;22.7;22.8;22.7;22.7;22.8;22.8;22.8;22.8;22.8;22.8;22.8;22.8;22.8;22.9;22.9;22.8;22.8;22.9;22.9;22.9;22.9;22.9;22.9;22.9;22.9;22.9;22.9;23;22.9;23;23;23;23;22.9;22.9;23;23;23;23;23…
22.8;22.7;22.7;22.7;22.6;22.7;22.7;22.7;22.7;22.7;22.7;22.8;22.7;22.8;22.6;22.7;22.7;22.7;22.7;22.8;22.7;22.8;22.7;22.8;22.7;22.8;22.7;22.8;22.8;22.7;22.8;22.8;22.8;22.8;22.8;22.8;22.8;22.8;22.8;22.8;22.8;22.7;22.7;22.8;22.7;22.8;22.8;22.8;22.9;22.8;22.8;22.7;22.8;22.8;22.8;22.8;22.9;22.9;22.9;22.9;22.9;22.9;22.9;22.8;22.8;22.9;22.9;22.9;22.9;22.8;22.9;22.9;22.9;22.9;22.9;23;22.9;23;22.9;22.9;23;…
22.8;22.7;22.7;22.7;22.7;22.7;22.7;22.7;22.7;22.7;22.7;22.7;22.8;22.7;22.7;22.7;22.6;22.7;22.6;22.8;22.8;22.7;22.7;22.7;22.8;22.7;22.8;22.7;22.8;22.7;22.8;22.8;22.8;22.8;22.8;22.8;22.9;22.7;22.8;22.8;22.7;22.8;22.7;22.9;22.8;22.9;22.9;22.9;22.8;22.8;22.8;22.9;22.8;22.7;22.9;22.9;22.9;22.9;22.9;22.9;22.9;22.9;22.9;22.9;22.9;22.9;22.9;22.9;22.9;22.9;22.8;22.9;22.9;22.9;22.9;23;23;22.9;23;22.9;23;22…
22.7;22.7;22.7;22.7;22.7;22.7;22.7;22.7;22.7;22.7;22.7;22.7;22.7;22.7;22.7;22.7;22.7;22.7;22.7;22.8;22.7;22.8;22.7;22.8;22.7;22.7;22.8;22.8;22.7;22.8;22.8;22.7;22.8;22.8;22.8;22.8;22.8;22.8;22.7;22.7;22.8;22.8;22.8;22.7;22.8;22.8;22.9;22.8;22.8;22.9;22.8;22.8;22.8;22.8;22.8;22.8;22.8;22.8;22.9;22.9;22.9;22.9;22.9;22.9;22.8;22.9;22.9;22.9;22.9;22.9;22.9;22.9;22.9;22.9;23;23;23;23;23;22.9;23;23;23;…
22.7;22.7;22.7;22.7;22.7;22.7;22.7;22.7;22.6;22.7;22.6;22.7;22.8;22.8;22.6;22.6;22.6;22.7;22.7;22.7;22.7;22.7;22.7;22.7;22.7;22.8;22.7;22.8;22.8;22.7;22.7;22.7;22.8;22.8;22.8;22.7;22.8;22.8;22.7;22.8;22.8;22.7;22.8;22.9;22.7;22.7;22.8;22.9;22.8;22.9;22.8;22.9;22.9;22.8;22.8;22.9;22.8;22.8;22.8;22.8;22.8;22.9;22.9;22.9;22.9;22.8;22.8;22.9;22.9;22.9;22.9;22.9;22.9;22.9;22.9;23;23;23;23;23;23;23;23;…
22.7;22.7;22.7;22.7;22.7;22.7;22.7;22.7;22.7;22.7;22.7;22.6;22.6;22.7;22.6;22.8;22.6;22.7;22.8;22.8;22.8;22.9;22.7;22.7;22.7;22.7;22.7;22.7;22.7;22.7;22.7;22.8;22.8;22.8;22.8;22.7;22.7;22.7;22.7;22.7;22.8;22.7;22.8;22.7;22.7;22.8;22.9;22.8;22.8;22.8;22.8;22.8;22.9;22.8;22.8;22.8;22.8;22.9;22.9;22.9;22.9;22.9;22.9;22.9;22.9;23;22.9;22.9;22.9;22.9;22.9;22.9;22.9;23;22.9;23;23;23;22.9;23;23;23;23;23…
22.7;22.7;22.7;22.7;22.7;22.7;22.7;22.7;22.7;22.7;22.7;22.6;22.8;22.7;22.7;22.6;22.7;22.7;22.6;22.6;22.7;22.8;22.8;22.7;22.7;22.7;22.7;22.7;22.8;22.7;22.8;22.8;22.7;22.8;22.8;22.8;22.7;22.8;22.7;22.7;22.7;22.7;22.8;22.8;22.7;22.8;22.7;22.8;22.8;22.8;22.8;22.8;22.8;22.8;22.8;22.8;22.8;22.8;22.8;22.9;22.9;22.9;22.9;22.9;22.9;22.8;22.8;22.9;22.9;22.9;22.8;22.9;22.9;23;23;22.9;22.9;22.9;22.9;22.9;23;…
22.7;22.7;22.7;22.6;22.7;22.7;22.6;22.7;22.7;22.7;22.7;22.7;22.7;22.7;22.6;22.7;22.6;22.7;22.7;22.8;22.7;22.7;22.7;22.7;22.7;22.7;22.7;22.7;22.6;22.7;22.8;22.8;22.7;22.8;22.8;22.8;22.7;22.7;22.7;22.7;22.7;22.7;22.7;22.8;22.8;22.7;22.8;22.7;22.7;22.8;22.8;22.8;22.8;22.8;22.8;22.8;22.8;22.8;22.8;22.9;22.9;22.9;22.9;22.9;22.8;22.8;22.9;22.8;22.9;22.9;22.9;22.9;22.9;22.9;22.9;22.9;23;22.9;22.9;23;23;…
22.8;22.6;22.7;22.6;22.6;22.6;22.6;22.7;22.7;22.7;22.8;22.6;22.6;22.7;22.6;22.7;22.8;22.7;22.7;22.8;22.8;22.7;22.7;22.7;22.7;22.7;22.7;22.8;22.9;22.7;22.8;22.8;22.7;22.8;22.7;22.7;22.8;22.7;22.7;22.8;22.7;22.8;22.7;22.8;22.8;22.7;22.8;22.8;22.8;22.8;22.9;22.8;22.8;22.8;22.8;22.8;22.8;22.8;22.9;22.8;22.9;22.9;22.9;22.9;22.9;22.9;22.9;22.9;22.8;22.9;22.9;22.8;22.9;22.9;22.9;22.9;22.9;22.9;22.9;23;2…
22.7;22.7;22.7;22.6;22.6;22.6;22.6;22.7;22.7;22.7;22.7;22.7;22.8;22.7;22.7;22.7;22.7;22.7;22.7;22.7;22.7;22.7;22.8;22.7;22.7;22.8;22.7;22.7;22.7;22.7;22.7;22.8;22.8;22.8;22.8;22.7;22.7;22.7;22.7;22.7;22.7;22.7;22.7;22.8;22.7;22.7;22.7;22.7;22.7;22.7;22.8;22.8;22.7;22.8;22.8;22.8;22.8;22.8;22.9;22.9;22.9;22.8;22.8;22.9;22.8;22.8;22.8;22.9;22.9;22.8;22.9;22.9;22.9;22.9;22.9;22.9;22.9;23;23;22.9;23;…
22.7;22.8;22.7;22.8;22.7;22.8;22.6;22.7;22.7;22.7;22.8;22.7;22.7;22.7;22.7;22.7;22.7;22.7;22.7;22.7;22.7;22.8;22.6;22.8;22.7;22.7;22.7;22.7;22.7;22.7;22.8;22.7;22.8;22.8;22.8;22.8;22.7;22.8;22.7;22.7;22.7;22.8;22.7;22.7;22.7;22.7;22.7;22.7;22.7;22.8;22.8;22.7;22.7;22.7;22.7;22.8;22.8;22.8;22.8;22.8;22.9;22.9;22.9;22.8;22.8;22.9;22.8;22.8;22.8;22.8;22.9;22.8;23;22.9;22.9;22.9;22.9;22.9;22.9;23;23;…
22.8;22.7;22.7;22.7;22.7;22.7;22.7;22.7;22.7;22.7;22.7;22.7;22.7;22.7;22.6;22.7;22.7;22.7;22.7;22.7;22.8;22.7;22.7;22.7;22.7;22.7;22.7;22.7;22.7;22.7;22.7;22.8;22.8;22.7;22.7;22.7;22.7;22.7;22.7;22.7;22.7;22.8;22.6;22.7;22.7;22.8;22.7;22.7;22.7;22.8;22.7;22.8;22.8;22.8;22.8;22.8;22.8;22.8;22.8;22.8;22.9;22.8;22.8;22.9;22.9;22.8;22.8;22.9;22.8;22.8;22.9;23;22.9;22.9;22.9;22.9;22.9;23;22.9;22.9;22.…
22.7;22.7;22.7;22.6;22.6;22.6;22.7;22.7;22.7;22.7;22.7;22.7;22.7;22.7;22.6;22.7;22.7;22.7;22.7;22.7;22.7;22.7;22.7;22.7;22.7;22.7;22.7;22.7;22.7;22.6;22.6;22.7;22.8;22.8;22.7;22.8;22.7;22.7;22.8;22.8;22.8;22.6;22.6;22.8;22.7;22.7;22.9;22.8;22.7;22.7;22.7;22.7;22.8;22.8;22.8;22.8;22.8;22.8;22.8;22.8;22.8;22.8;22.8;22.8;22.8;22.8;22.8;22.8;22.8;22.8;22.9;22.8;22.9;22.9;22.9;22.9;22.9;22.9;22.9;23;2…
22.7;22.7;22.7;22.6;22.7;22.6;22.7;22.7;22.7;22.7;22.7;22.7;22.6;22.7;22.6;22.6;22.6;22.7;22.7;22.6;22.7;22.8;22.7;22.7;22.7;22.7;22.8;22.7;22.7;22.7;22.8;22.8;22.8;22.8;22.7;22.8;22.7;22.7;22.8;22.7;22.6;22.8;22.7;22.8;22.8;22.8;22.8;22.7;22.7;22.7;22.7;22.7;22.8;22.8;22.8;22.8;22.8;22.8;22.8;22.9;22.8;22.9;22.9;22.8;22.8;22.9;22.8;22.8;22.8;22.8;22.9;22.8;22.9;22.9;22.9;22.9;22.9;22.9;23;22.9;2…
22.7;22.7;22.6;22.6;22.6;22.7;22.6;22.6;22.7;22.7;22.6;22.6;22.8;22.6;22.6;22.7;22.7;22.7;22.7;22.7;22.8;22.7;22.7;22.7;22.7;22.7;22.7;22.7;22.7;22.7;22.8;22.7;22.7;22.8;22.8;22.7;22.7;22.7;22.6;22.7;22.7;22.7;22.7;22.7;22.7;22.7;22.7;22.7;22.7;22.7;22.7;22.8;22.7;22.8;22.7;22.8;22.8;22.8;22.8;22.8;22.9;22.9;22.8;22.8;22.9;22.8;22.8;22.8;22.8;22.8;22.8;22.8;22.9;22.9;22.9;22.9;22.9;22.9;22.9;22.9…
22.6;22.6;22.6;22.6;22.6;22.6;22.7;22.7;22.7;22.7;22.7;22.7;22.6;22.7;22.6;22.6;22.6;22.6;22.7;22.6;22.7;22.7;22.7;22.7;22.7;22.7;22.7;22.7;22.7;22.7;22.7;22.8;22.7;22.8;22.8;22.7;22.7;22.7;22.7;22.7;22.7;22.6;22.7;22.7;22.7;22.8;22.8;22.7;22.7;22.7;22.7;22.8;22.7;22.7;22.7;22.8;22.8;22.8;22.9;22.8;22.9;22.8;22.9;22.9;22.9;22.8;22.8;22.8;22.8;22.8;22.8;22.9;22.9;22.9;22.9;22.9;22.9;22.9;22.9;22.8…
22.7;22.7;22.6;22.6;22.6;22.6;22.7;22.7;22.7;22.6;22.7;22.8;22.7;22.7;22.6;22.7;22.6;22.6;22.7;22.6;22.7;22.7;22.8;22.7;22.7;22.7;22.7;22.7;22.7;22.7;22.7;22.7;22.7;22.8;22.7;22.7;22.8;22.7;22.6;22.7;22.6;22.6;22.7;22.7;22.7;22.7;22.7;22.7;22.7;22.7;22.7;22.8;22.8;22.7;22.7;22.8;22.7;22.8;22.8;22.9;22.9;22.9;22.9;22.9;22.8;22.8;22.9;22.8;22.8;22.8;22.8;22.8;22.8;22.8;22.8;22.9;22.9;22.9;22.9;22.9…
22.7;22.7;22.6;22.6;22.6;22.6;22.6;22.7;22.7;22.6;22.7;22.6;22.7;22.6;22.6;22.7;22.7;22.6;22.7;22.7;22.7;22.7;22.7;22.7;22.7;22.7;22.7;22.7;22.7;22.6;22.7;22.7;22.7;22.7;22.8;22.8;22.7;22.7;22.7;22.7;22.6;22.7;22.6;22.7;22.7;22.7;22.7;22.7;22.7;22.7;22.8;22.7;22.8;22.8;22.7;22.7;22.7;22.8;22.8;22.9;22.8;22.9;22.8;22.8;22.9;22.8;22.8;22.8;22.9;22.9;22.8;22.9;22.9;22.9;22.8;22.9;22.9;22.9;22.9;22.9…
22.6;22.7;22.6;22.6;22.6;22.6;22.6;22.7;22.7;22.7;22.8;22.7;22.8;22.6;22.6;22.6;22.6;22.6;22.7;22.7;22.7;22.6;22.7;22.6;22.7;22.7;22.7;22.6;22.7;22.7;22.7;22.8;22.7;22.7;22.7;22.7;22.7;22.7;22.8;22.6;22.7;22.6;22.7;22.7;22.7;22.7;22.8;22.8;22.7;22.7;22.7;22.7;22.7;22.7;22.7;22.8;22.8;22.8;22.8;22.8;22.8;22.8;22.9;22.8;22.8;22.8;22.8;22.8;22.7;22.9;22.8;22.8;22.8;22.8;22.9;22.9;22.9;22.9;22.9;22.9…
22.7;22.7;22.7;22.7;22.6;22.6;22.6;22.7;22.8;22.7;22.6;22.6;22.8;22.6;22.6;22.7;22.6;22.7;22.7;22.7;22.7;22.7;22.8;22.7;22.6;22.6;22.6;22.7;22.5;22.6;22.7;22.7;22.8;22.7;22.7;22.8;22.7;22.7;22.8;22.6;22.6;22.6;22.7;22.7;22.6;22.7;22.7;22.8;22.7;22.7;22.7;22.7;22.7;22.8;22.7;22.7;22.7;22.7;22.8;22.8;22.8;22.8;22.9;22.8;22.8;22.8;22.7;22.7;22.7;22.8;22.7;22.9;22.9;22.8;22.8;22.9;22.8;22.9;22.9;22.8…
22.7;22.6;22.6;22.6;22.6;22.6;22.6;22.6;22.6;22.7;22.6;22.7;22.6;22.6;22.6;22.6;22.6;22.7;22.7;22.7;22.7;22.7;22.7;22.7;22.6;22.7;22.6;22.6;22.6;22.6;22.7;22.7;22.7;22.8;22.7;22.7;22.7;22.7;22.6;22.7;22.7;22.7;22.7;22.7;22.6;22.7;22.7;22.7;22.7;22.7;22.7;22.7;22.7;22.7;22.7;22.7;22.8;22.7;22.7;22.8;22.8;22.8;22.8;22.8;22.7;22.8;22.8;22.7;22.7;22.8;22.8;22.8;22.8;22.8;22.8;22.9;22.8;22.8;22.8;22.8…
22.7;22.6;22.6;22.6;22.7;22.6;22.7;22.7;22.6;22.6;22.7;22.6;22.7;22.6;22.6;22.6;22.6;22.7;22.7;22.7;22.7;22.7;22.7;22.7;22.7;22.7;22.7;22.6;22.7;22.6;22.6;22.7;22.8;22.7;22.7;22.7;22.8;22.7;22.6;22.6;22.7;22.7;22.7;22.7;22.7;22.7;22.7;22.7;22.8;22.7;22.7;22.7;22.7;22.7;22.7;22.7;22.8;22.7;22.7;22.8;22.8;22.7;22.8;22.7;22.7;22.8;22.7;22.8;22.7;22.7;22.8;22.8;22.8;22.8;22.8;22.8;22.8;22.8;22.8;22.8…
22.7;22.7;22.7;22.6;22.7;22.6;22.7;22.7;22.6;22.6;22.7;22.6;22.6;22.7;22.6;22.7;22.6;22.7;22.7;22.6;22.7;22.7;22.7;22.7;22.7;22.6;22.6;22.6;22.6;22.8;22.7;22.8;22.7;22.7;22.6;22.7;22.6;22.7;22.6;22.7;22.6;22.7;22.6;22.7;22.7;22.7;22.6;22.7;22.7;22.7;22.7;22.7;22.7;22.7;22.8;22.7;22.7;22.8;22.8;22.7;22.8;22.8;22.8;22.7;22.8;22.8;22.7;22.8;22.8;22.8;22.8;22.8;22.8;22.8;22.7;22.8;22.8;22.8;22.9;22.8…
22.7;22.7;22.6;22.7;22.6;22.6;22.6;22.7;22.7;22.6;22.7;22.6;22.7;22.6;22.7;22.6;22.6;22.7;22.8;22.7;22.7;22.7;22.7;22.7;22.7;22.6;22.6;22.6;22.6;22.7;22.6;22.8;22.7;22.7;22.7;22.6;22.7;22.6;22.7;22.7;22.6;22.7;22.6;22.6;22.7;22.7;22.7;22.7;22.7;22.7;22.7;22.7;22.7;22.7;22.7;22.7;22.7;22.7;22.7;22.8;22.8;22.8;22.8;22.8;22.7;22.8;22.8;22.8;22.7;22.7;22.8;22.8;22.8;22.8;22.8;22.8;22.8;22.8;22.8;22.8…
22.8;22.6;22.7;22.6;22.6;22.6;22.6;22.6;22.6;22.7;22.7;22.6;22.6;22.7;22.7;22.7;22.6;22.7;22.7;22.5;22.7;22.7;22.7;22.7;22.7;22.6;22.7;22.8;22.6;22.8;22.7;22.7;22.7;22.8;22.7;22.7;22.7;22.6;22.7;22.6;22.7;22.7;22.7;22.7;22.7;22.7;22.7;22.7;22.7;22.7;22.7;22.7;22.7;22.7;22.7;22.7;22.7;22.7;22.7;22.7;22.8;22.8;22.8;22.7;22.8;22.7;22.7;22.7;22.7;22.7;22.8;22.8;22.8;22.8;22.8;22.8;22.8;22.9;22.8;22.8…
22.8;22.8;22.6;22.6;22.7;22.6;22.7;22.6;22.7;22.6;22.7;22.6;22.6;22.7;22.6;22.6;22.7;22.8;22.7;22.7;22.7;22.7;22.7;22.7;22.7;22.6;22.6;22.6;22.6;22.6;22.7;22.7;22.7;22.6;22.8;22.6;22.7;22.7;22.6;22.6;22.6;22.6;22.7;22.7;22.6;22.7;22.7;22.7;22.7;22.6;22.6;22.6;22.7;22.7;22.7;22.7;22.7;22.7;22.8;22.8;22.8;22.7;22.8;22.7;22.8;22.8;22.8;22.8;22.7;22.8;22.7;22.7;22.8;22.8;22.7;22.8;22.8;22.8;22.8;22.8…
22.7;22.7;22.7;22.6;22.8;22.6;22.6;22.6;22.8;22.7;22.8;22.6;22.7;22.7;22.7;22.6;22.7;22.6;22.7;22.7;22.7;22.7;22.7;22.7;22.7;22.7;22.6;22.7;22.7;22.7;22.7;22.7;22.8;22.7;22.7;22.7;22.5;22.6;22.6;22.7;22.6;22.6;22.7;22.6;22.7;22.7;22.7;22.7;22.7;22.6;22.6;22.6;22.6;22.7;22.7;22.7;22.7;22.7;22.8;22.8;22.7;22.7;22.7;22.8;22.8;22.7;22.7;22.7;22.7;22.7;22.7;22.8;22.8;22.8;22.8;22.8;22.8;22.8;22.8;22.8…
22.7;22.7;22.7;22.6;22.6;22.6;22.6;22.7;22.7;22.6;22.6;22.6;22.6;22.7;22.6;22.6;22.6;22.7;22.7;22.7;22.7;22.7;22.7;22.7;22.7;22.7;22.6;22.7;22.6;22.6;22.7;22.7;22.7;22.7;22.7;22.6;22.6;22.7;22.6;22.7;22.6;22.6;22.6;22.6;22.6;22.6;22.7;22.7;22.7;22.7;22.7;22.6;22.7;22.7;22.7;22.7;22.7;22.7;22.7;22.8;22.7;22.8;22.8;22.7;22.7;22.7;22.7;22.7;22.7;22.7;22.8;22.7;22.8;22.8;22.8;22.8;22.8;22.8;22.8;22.7…
22.6;22.7;22.7;22.7;22.6;22.6;22.6;22.8;22.6;22.6;22.6;22.6;22.7;22.8;22.5;22.6;22.6;22.7;22.6;22.7;22.7;22.7;22.7;22.7;22.6;22.6;22.7;22.7;22.6;22.7;22.7;22.7;22.7;22.6;22.7;22.7;22.6;22.7;22.6;22.6;22.6;22.6;22.6;22.6;22.6;22.7;22.7;22.7;22.7;22.6;22.6;22.7;22.7;22.6;22.7;22.7;22.7;22.7;22.7;22.8;22.7;22.6;22.7;22.7;22.6;22.6;22.6;22.6;22.7;22.6;22.7;22.7;22.7;22.8;22.7;22.7;22.8;22.8;22.8;22.8…
22.7;22.7;22.7;22.6;22.4;22.6;22.6;22.6;22.6;22.7;22.6;22.6;22.7;22.7;22.7;22.7;22.7;22.7;22.6;22.6;22.7;22.7;22.7;22.7;22.7;22.7;22.6;22.6;22.6;22.7;22.7;22.7;22.7;22.6;22.6;22.7;22.7;22.8;22.7;22.7;22.6;22.6;22.6;22.6;22.6;22.7;22.7;22.7;22.7;22.7;22.7;22.6;22.6;22.7;22.7;22.7;22.7;22.7;22.7;22.7;22.7;22.7;22.7;22.6;22.6;22.7;22.7;22.6;22.7;22.7;22.8;22.7;22.6;22.6;22.7;22.7;22.8;22.8;22.8;22.7…
22.6;22.7;22.6;22.6;22.7;22.6;22.6;22.6;22.6;22.6;22.6;22.7;22.6;22.6;22.6;22.7;22.7;22.7;22.6;22.7;22.7;22.7;22.6;22.7;22.6;22.6;22.7;22.6;22.7;22.7;22.7;22.7;22.7;22.6;22.8;22.6;22.6;22.6;22.6;22.6;22.6;22.6;22.6;22.6;22.7;22.6;22.7;22.6;22.7;22.7;22.7;22.7;22.7;22.7;22.6;22.6;22.7;22.7;22.7;22.7;22.7;22.7;22.6;22.7;22.7;22.6;22.6;22.8;22.7;22.7;22.7;22.7;22.7;22.7;22.7;22.8;22.7;22.7;22.8;22.7…
22.7;22.7;22.7;22.8;22.6;22.6;22.6;22.6;22.6;22.7;22.7;22.6;22.7;22.7;22.7;22.7;22.7;22.7;22.7;22.7;22.7;22.8;22.7;22.7;22.6;22.7;22.6;22.5;22.6;22.7;22.7;22.8;22.8;22.6;22.7;22.6;22.7;22.6;22.6;22.7;22.6;22.7;22.6;22.6;22.6;22.6;22.7;22.6;22.7;22.7;22.6;22.7;22.7;22.7;22.8;22.7;22.7;22.8;22.7;22.7;22.8;22.8;22.7;22.8;22.7;22.8;22.8;22.8;22.8;22.6;22.7;22.7;22.7;22.8;22.7;22.7;22.7;22.7;22.8;22.7…
22.5;22.6;22.6;22.7;22.8;22.6;22.6;22.7;22.8;22.6;22.6;22.6;22.7;22.7;22.6;22.6;22.7;22.7;22.6;22.8;22.4;22.8;22.7;22.6;22.7;22.8;22.6;22.7;22.6;22.7;22.7;22.9;22.6;22.6;22.7;22.7;22.6;22.8;22.6;22.6;22.6;22.7;22.6;22.6;22.5;22.5;22.6;22.6;22.6;22.6;22.6;22.7;22.7;22.7;22.8;22.5;22.7;22.8;22.7;22.6;22.7;22.7;22.8;22.7;22.7;22.7;22.7;22.7;22.8;22.7;22.8;22.7;22.7;23;22.7;22.8;22.8;22.8;22.8;22.8;2…
Time Played: 00:00:08
22.7;22.7;22.6;22.6;22.7;22.7;22.7;22.7;22.7;22.7;22.7;22.7;22.7;22.7;22.6;22.7;22.7;22.6;22.7;22.8;22.8;22.8;22.7;22.8;22.8;22.7;22.7;22.7;22.7;22.7;22.8;22.7;22.7;22.8;22.7;22.7;22.8;22.8;22.8;22.8;22.7;22.8;22.8;22.8;22.7;22.8;22.8;22.8;22.7;22.9;22.8;22.8;22.8;22.8;22.8;22.9;22.8;22.9;22.9;22.9;22.9;22.8;22.8;22.8;22.8;22.8;22.9;22.8;22.7;22.9;22.8;22.8;22.8;22.8;22.8;22.9;22.8;22.7;22.8;22.8…
22.7;22.7;22.7;22.7;22.7;22.7;22.7;22.7;22.7;22.7;22.6;22.7;22.7;22.7;22.7;22.7;22.7;22.7;22.7;22.7;22.7;22.8;22.7;22.7;22.7;22.8;22.6;22.8;22.7;22.7;22.7;22.7;22.7;22.7;22.7;22.8;22.7;22.8;22.8;22.8;22.8;22.8;22.8;22.7;22.7;22.8;22.8;22.7;22.8;22.8;22.8;22.8;22.8;22.8;22.8;22.8;22.9;22.9;22.9;22.9;22.9;22.9;22.9;22.9;22.8;22.7;22.7;22.9;22.9;22.7;22.8;22.7;22.8;22.7;22.8;22.7;22.8;22.8;22.8;22.8…
22.7;22.7;22.6;22.6;22.7;22.6;22.7;22.7;22.7;22.7;22.7;22.7;22.7;22.6;22.7;22.6;22.7;22.7;22.7;22.7;22.6;22.8;22.7;22.8;22.7;22.6;22.7;22.8;22.7;22.7;22.8;22.7;22.7;22.8;22.7;22.8;22.7;22.9;22.8;22.8;22.8;22.8;22.7;22.8;22.7;22.8;22.8;22.8;22.8;22.8;22.7;22.7;22.8;22.8;22.8;22.9;22.8;22.9;22.9;22.9;22.9;22.9;22.9;22.8;22.8;22.7;22.7;22.7;22.7;22.9;22.7;22.8;22.7;22.8;22.8;22.8;22.9;22.8;22.8;22.8…
22.8;22.7;22.7;22.8;22.6;22.7;22.6;22.7;22.6;22.7;22.7;22.6;22.7;22.6;22.7;22.6;22.6;22.6;22.7;22.7;22.7;22.8;22.6;22.8;22.7;22.7;22.7;22.7;22.7;22.8;22.8;22.9;22.8;22.8;22.8;22.7;22.8;22.8;22.9;22.8;22.8;22.7;22.8;22.7;22.7;22.8;22.8;22.7;22.8;22.7;22.8;22.8;22.8;22.8;22.9;22.8;22.9;22.9;22.8;22.9;22.9;22.9;22.8;22.8;22.8;22.7;22.8;22.8;22.8;23;22.9;22.7;22.8;22.7;22.9;22.8;22.8;22.8;22.8;22.7;2…
22.7;22.6;22.6;22.6;22.7;22.6;22.6;22.7;22.7;22.7;22.6;22.7;22.7;22.7;22.6;22.5;22.6;22.7;22.7;22.7;22.6;22.8;22.6;22.8;22.7;22.7;22.7;22.7;22.7;22.7;22.7;22.8;22.8;22.8;22.7;22.8;22.8;22.7;22.7;22.8;22.8;22.8;22.7;22.8;22.7;22.8;22.8;22.8;22.8;22.8;22.7;22.8;22.8;22.7;22.7;22.8;22.8;22.9;22.8;22.8;22.8;22.8;22.8;22.8;22.7;22.8;22.8;22.9;22.7;22.8;22.8;22.8;22.8;22.8;22.8;22.8;22.8;22.8;22.8;22.8…
22.7;22.7;22.6;22.7;22.6;22.6;22.7;22.7;22.7;22.7;22.7;22.6;22.6;22.6;22.6;22.6;22.6;22.7;22.7;22.7;22.7;22.7;22.6;22.7;22.7;22.7;22.7;22.7;22.6;22.7;22.7;22.7;22.8;22.8;22.8;22.7;22.8;22.8;22.8;22.7;22.7;22.8;22.7;22.7;22.7;22.7;22.8;22.7;22.7;22.9;22.7;22.8;22.8;22.8;22.8;22.8;22.8;22.9;22.8;22.8;22.9;22.8;22.8;22.8;22.8;22.8;22.7;22.9;22.7;22.8;22.7;22.8;22.8;22.8;22.8;22.8;22.8;22.8;22.9;22.8…
22.7;22.6;22.6;22.6;22.6;22.6;22.7;22.7;22.7;22.7;22.7;22.6;22.6;22.6;22.6;22.6;22.6;22.7;22.6;22.6;22.7;22.8;22.6;22.7;22.7;22.7;22.7;22.7;22.8;22.8;22.7;22.7;22.8;22.8;22.7;22.8;22.8;22.8;22.8;22.7;22.7;22.8;22.7;22.7;22.7;22.7;22.8;22.7;22.8;22.8;22.8;22.8;22.7;22.7;22.8;22.8;22.9;22.9;22.9;22.9;22.8;22.8;22.9;22.8;22.8;22.8;22.8;22.8;22.7;22.8;22.8;22.8;22.7;22.8;22.8;22.8;22.8;22.8;22.8;22.8…
22.7;22.6;22.6;22.6;22.7;22.6;22.7;22.7;22.7;22.7;22.6;22.6;22.6;22.6;22.7;22.6;22.7;22.7;22.7;22.5;22.7;22.6;22.7;22.7;22.7;22.7;22.7;22.7;22.7;22.7;22.8;22.8;22.7;22.7;22.7;22.8;22.7;22.7;22.7;22.7;22.8;22.8;22.7;22.7;22.8;22.8;22.8;22.8;22.7;22.8;22.7;22.7;22.8;22.7;22.8;22.8;22.8;22.8;22.8;22.9;22.9;22.9;22.8;22.8;22.8;22.7;22.8;22.9;22.7;22.8;22.8;22.8;22.8;22.8;22.8;22.8;22.8;22.9;22.8;22.9…
22.7;22.6;22.7;22.6;22.6;22.6;22.7;22.7;22.6;22.7;22.7;22.6;22.6;22.7;22.6;22.6;22.7;22.7;22.6;22.7;22.6;22.7;22.7;22.7;22.7;22.7;22.7;22.7;22.7;22.7;22.7;22.6;22.7;22.7;22.8;22.8;22.8;22.7;22.7;22.7;22.8;22.8;22.8;22.8;22.7;22.6;22.7;22.7;22.7;22.7;22.7;22.8;22.8;22.7;22.7;22.8;22.8;22.9;22.8;22.9;22.9;22.8;22.8;22.8;22.7;22.8;22.8;22.8;22.8;22.8;22.8;22.8;22.7;22.8;22.8;22.8;22.9;22.8;22.8;22.9…
22.6;22.6;22.6;22.8;22.7;22.7;22.7;22.7;22.7;22.6;22.7;22.6;22.5;22.6;22.7;22.6;22.6;22.7;22.7;22.7;22.7;22.7;22.6;22.7;22.7;22.7;22.7;22.7;22.7;22.7;22.8;22.8;22.8;22.7;22.8;22.7;22.8;22.7;22.8;22.8;22.8;22.8;22.8;22.8;22.8;22.8;22.8;22.8;22.7;22.8;22.7;22.7;22.8;22.7;22.7;22.8;22.8;22.9;22.7;22.9;22.8;22.8;22.8;22.8;22.8;22.8;22.8;22.8;22.8;22.8;22.8;22.8;22.8;22.8;22.8;22.8;22.9;22.8;22.8;22.8…
22.6;22.6;22.6;22.8;22.7;22.6;22.6;22.7;22.5;22.6;22.6;22.7;22.7;22.7;22.7;22.6;22.6;22.7;22.7;22.7;22.7;22.7;22.7;22.7;22.7;22.8;22.7;22.7;22.8;22.8;22.9;22.7;22.7;22.7;22.8;22.8;22.7;22.6;22.7;22.8;22.8;22.8;22.8;22.8;22.8;22.7;22.8;22.7;22.7;22.7;22.7;22.7;22.7;22.8;22.7;22.8;22.8;22.9;22.9;23;22.9;22.8;22.9;22.8;22.9;22.8;22.8;22.8;22.8;22.8;22.8;22.8;22.8;22.8;22.8;22.8;22.8;22.8;22.8;22.8;2…
22.8;22.7;22.6;22.6;22.7;22.6;22.7;22.7;22.5;22.7;22.6;22.7;22.6;22.6;22.6;22.7;22.7;22.7;22.6;22.7;22.7;22.7;22.7;22.7;22.7;22.8;22.7;22.7;22.7;22.7;22.8;22.8;22.8;22.8;22.8;22.7;22.8;22.7;22.8;22.8;22.8;22.7;22.8;22.8;22.8;22.8;22.7;22.7;22.7;22.8;22.7;22.7;22.8;22.8;22.7;22.8;22.8;22.9;22.8;22.8;22.9;22.8;22.8;22.8;22.8;22.8;22.8;22.8;22.8;22.8;22.9;22.8;22.8;22.8;22.7;22.8;22.8;22.8;22.9;22.8…
22.7;22.7;22.7;22.6;22.7;22.6;22.6;22.6;22.6;22.6;22.6;22.6;22.6;22.6;22.7;22.7;22.7;22.6;22.7;22.7;22.7;22.7;22.8;22.7;22.7;22.7;22.7;22.8;22.7;22.7;22.8;22.8;22.8;22.7;22.8;22.7;22.8;22.7;22.7;22.8;22.8;22.9;22.8;22.8;22.8;22.8;22.8;22.8;22.7;22.7;22.7;22.8;22.8;22.8;22.8;22.8;22.8;22.8;22.9;22.9;22.9;22.9;22.9;22.8;22.8;22.8;22.8;22.8;22.7;22.8;22.8;22.8;22.7;22.7;22.8;22.8;22.8;22.9;22.8;22.8…
22.7;22.6;22.6;22.6;22.6;22.6;22.6;22.6;22.6;22.7;22.6;22.6;22.6;22.7;22.6;22.6;22.7;22.6;22.7;22.7;22.7;22.7;22.7;22.7;22.8;22.6;22.7;22.7;22.7;22.8;22.8;22.7;22.8;22.8;22.8;22.8;22.7;22.7;22.8;22.7;22.8;22.8;22.8;22.8;22.8;22.8;22.8;22.7;22.8;22.6;22.8;22.7;22.8;22.8;22.7;22.8;22.7;22.9;22.8;22.9;22.9;22.8;22.9;22.8;22.8;22.8;22.8;22.8;22.7;22.7;22.9;22.8;22.8;22.8;22.8;22.7;22.8;22.8;22.8;22.9…
22.7;22.6;22.6;22.6;22.6;22.6;22.6;22.6;22.7;22.7;22.5;22.6;22.6;22.6;22.7;22.6;22.6;22.6;22.6;22.7;22.7;22.8;22.7;22.5;22.7;22.6;22.7;22.7;22.7;22.6;22.9;22.8;22.7;22.7;22.8;22.7;22.8;22.7;22.8;22.8;22.8;22.8;22.8;22.8;22.5;22.8;22.8;22.7;22.7;22.8;22.8;22.8;22.8;22.7;22.8;22.7;22.8;22.9;22.8;22.9;22.9;22.9;22.9;22.8;22.8;22.8;22.8;22.8;22.9;22.7;22.8;22.8;22.8;22.8;22.8;22.8;22.8;22.8;22.8;22.9…
22.7;22.6;22.6;22.6;22.6;22.7;22.6;22.6;22.6;22.7;22.7;22.7;22.7;22.6;22.7;22.6;22.6;22.7;22.6;22.7;22.7;22.7;22.7;22.7;22.5;22.7;22.6;22.6;22.6;22.7;22.7;22.8;22.7;22.8;22.7;22.7;22.8;22.8;22.8;22.7;22.8;22.8;22.8;22.7;22.8;22.8;22.8;22.8;22.8;22.7;22.7;22.8;22.8;22.7;22.8;22.8;22.7;22.9;22.9;22.9;22.9;22.8;22.9;22.8;22.8;22.8;22.9;22.9;22.9;22.9;22.8;22.8;22.8;22.7;22.8;22.8;22.8;22.8;22.8;22.8…
22.5;22.6;22.6;22.6;22.7;22.7;22.7;22.7;22.6;22.6;22.7;22.6;22.6;22.5;22.6;22.6;22.5;22.6;22.7;22.7;22.6;22.7;22.6;22.6;22.7;22.7;22.7;22.6;22.7;22.7;22.8;22.8;22.8;22.7;22.7;22.7;22.8;22.6;22.8;22.8;22.7;22.8;22.7;22.7;22.9;22.8;22.8;22.8;22.8;22.7;22.7;22.8;22.8;22.8;22.8;22.8;22.8;22.8;22.8;22.8;22.8;22.8;22.8;22.8;22.8;22.8;22.8;22.8;22.9;22.9;22.9;22.9;22.8;22.9;22.8;22.8;22.8;22.8;22.8;22.8…
22.6;22.6;22.6;22.6;22.6;22.7;22.7;22.7;22.5;22.5;22.6;22.6;22.7;22.6;22.7;22.5;22.6;22.7;22.6;22.6;22.7;22.6;22.7;22.6;22.6;22.6;22.7;22.7;22.6;22.7;22.7;22.7;22.8;22.8;22.7;22.7;22.8;22.8;22.8;22.8;22.7;22.8;22.8;22.8;22.8;22.8;22.8;22.8;22.8;22.8;22.8;22.7;22.7;22.7;22.7;22.7;22.8;22.8;22.8;22.8;22.8;22.8;22.8;22.8;22.8;22.7;22.9;22.8;22.9;22.8;22.8;22.8;22.8;22.8;22.7;22.8;22.8;22.9;22.9;22.8…
22.6;22.6;22.6;22.6;22.6;22.6;22.6;22.7;22.5;22.8;22.7;22.7;22.6;22.6;22.6;22.6;22.5;22.6;22.6;22.6;22.6;22.6;22.7;22.6;22.6;22.6;22.7;22.7;22.6;22.7;22.7;22.7;22.8;22.8;22.7;22.8;22.8;22.7;22.7;22.8;22.8;22.7;22.8;22.7;22.8;22.8;22.8;22.8;22.7;22.7;22.7;22.7;22.8;22.7;22.7;22.7;22.8;22.8;22.8;22.8;22.9;22.8;22.8;22.8;22.7;22.8;22.8;22.7;22.9;22.9;22.9;22.8;22.8;22.8;22.8;22.8;22.8;22.8;22.9;22.9…
22.6;22.6;22.6;22.6;22.6;22.6;22.7;22.8;22.7;22.8;22.6;22.7;22.6;22.6;22.6;22.6;22.6;22.7;22.6;22.6;22.7;22.7;22.7;22.6;22.6;22.6;22.6;22.7;22.7;22.7;22.7;22.7;22.8;22.8;22.7;22.7;22.8;22.8;22.8;22.8;22.7;22.8;22.8;22.8;22.8;22.8;22.6;22.7;22.7;22.7;22.7;22.8;22.7;22.7;22.7;22.7;22.7;22.8;22.8;22.9;22.8;22.8;22.8;22.8;22.7;22.7;22.7;22.7;22.8;22.7;22.8;22.8;22.8;22.9;22.8;22.8;22.8;22.9;22.9;22.9…
22.6;22.6;22.5;22.6;22.6;22.7;22.6;22.7;22.6;22.7;22.6;22.6;22.6;22.6;22.6;22.7;22.6;22.5;22.6;22.7;22.6;22.6;22.6;22.6;22.6;22.8;22.6;22.6;22.7;22.7;22.7;22.8;22.7;22.8;22.7;22.8;22.7;22.8;22.8;22.8;22.8;22.8;22.8;22.8;22.8;22.8;22.8;22.7;22.7;22.7;22.7;22.7;22.7;22.7;22.7;22.7;22.7;22.9;22.8;22.8;22.8;22.9;22.8;22.8;22.7;22.8;22.8;22.8;22.8;22.8;22.8;22.8;22.8;22.8;22.8;22.9;22.9;22.8;22.9;22.8…
22.4;22.4;22.6;22.6;22.6;22.5;22.6;22.6;22.6;22.6;22.6;22.6;22.7;22.6;22.6;22.6;22.6;22.6;22.6;22.6;22.7;22.7;22.6;22.7;22.7;22.6;22.7;22.6;22.6;22.7;22.7;22.8;22.8;22.8;22.7;22.8;22.7;22.8;22.8;22.8;22.8;22.8;22.7;22.7;22.8;22.7;22.7;22.8;22.7;22.7;22.8;22.8;22.7;22.7;22.7;22.7;22.7;22.8;22.8;22.8;22.9;22.8;22.9;22.8;22.8;22.7;22.8;22.8;22.8;22.8;22.8;22.8;22.9;22.8;22.8;22.8;22.8;22.9;22.9;22.9…
22.7;22.6;22.6;22.7;22.6;22.6;22.7;22.7;22.7;22.7;22.6;22.6;22.6;22.6;22.6;22.6;22.6;22.6;22.6;22.6;22.7;22.7;22.7;22.6;22.6;22.6;22.6;22.7;22.6;22.6;22.8;22.7;22.7;22.7;22.7;22.7;22.7;22.8;22.7;22.8;22.7;22.7;22.7;22.8;22.7;22.8;22.7;22.8;22.7;22.7;22.7;22.7;22.8;22.7;22.7;22.7;22.8;22.8;22.8;22.8;22.9;22.9;22.9;22.8;22.8;22.8;22.8;22.8;22.8;22.8;22.8;22.8;22.8;22.8;22.7;22.8;22.9;22.8;22.9;22.9…
22.7;22.6;22.6;22.7;22.7;22.6;22.8;22.7;22.6;22.6;22.7;22.6;22.6;22.6;22.6;22.6;22.5;22.6;22.6;22.7;22.6;22.7;22.7;22.6;22.7;22.6;22.6;22.7;22.6;22.6;22.7;22.7;22.7;22.7;22.7;22.8;22.7;22.7;22.7;22.7;22.8;22.8;22.8;22.7;22.7;22.7;22.7;22.6;22.8;22.7;22.7;22.7;22.6;22.7;22.7;22.6;22.8;22.8;22.8;22.8;22.9;22.9;22.8;22.8;22.9;22.8;22.7;22.8;22.8;22.8;22.8;22.7;22.8;22.8;22.8;22.9;22.9;22.9;22.9;22.9…
22.7;22.7;22.6;22.7;22.6;22.8;22.6;22.7;22.7;22.7;22.7;22.7;22.7;22.6;22.6;22.6;22.6;22.6;22.6;22.6;22.6;22.7;22.6;22.7;22.6;22.6;22.6;22.7;22.6;22.7;22.7;22.7;22.7;22.8;22.7;22.8;22.7;22.7;22.8;22.8;22.8;22.7;22.8;22.8;22.7;22.7;22.7;22.7;22.7;22.7;22.7;22.8;22.7;22.7;22.7;22.7;22.8;22.8;22.9;22.8;22.8;22.8;22.9;22.8;22.8;22.9;22.8;22.8;22.8;22.8;22.8;22.8;22.8;22.9;22.8;22.8;22.9;22.8;22.9;22.9…
22.7;22.7;22.6;22.7;22.6;22.7;22.6;22.7;22.6;22.6;22.6;22.7;22.6;22.6;22.6;22.6;22.6;22.6;22.6;22.6;22.6;22.6;22.6;22.7;22.6;22.6;22.6;22.7;22.6;22.6;22.6;22.8;22.8;22.7;22.7;22.8;22.8;22.8;22.7;22.7;22.7;22.7;22.7;22.7;22.7;22.8;22.8;22.7;22.7;22.7;22.7;22.8;22.7;22.7;22.7;22.8;22.8;22.8;22.8;22.8;22.9;22.8;22.8;22.8;22.8;22.8;22.8;22.9;22.8;22.8;22.8;22.8;22.9;22.9;22.9;22.9;22.9;22.9;22.9;22.8…
22.6;22.6;22.7;22.7;22.6;22.6;22.6;22.6;22.6;22.6;22.7;22.6;22.6;22.7;22.6;22.6;22.6;22.6;22.7;22.6;22.6;22.7;22.7;22.7;22.6;22.6;22.6;22.6;22.6;22.7;22.8;22.7;22.7;22.7;22.7;22.8;22.8;22.8;22.8;22.7;22.8;22.7;22.6;22.7;22.7;22.7;22.7;22.7;22.7;22.7;22.7;22.7;22.7;22.7;22.7;22.8;22.9;22.8;22.8;22.8;22.8;22.9;22.9;22.8;22.9;22.8;22.9;22.8;22.8;22.8;22.8;22.9;22.8;22.9;22.7;22.9;22.9;22.9;22.9;22.9…
[truncated: 13,468 more rows]
