# Supplementary material for: Near-infrared manipulation of multiple neuronal populations via trichromatic upconversion
Source: Nat Commun. 2021 Sep 27;12:5662. doi: 10.1038/s41467-021-25993-7 (PMC8476604; doi:10.1038/s41467-021-25993-7)
Supplement: Supplementary file 7 — Source Data [file 41467_2021_25993_MOESM7_ESM.zip › Source Data/SI 24/980_005hz.csv]

Time Played: 00:00:00
22.8;22.8;22.7;22.7;22.6;22.7;22.8;22.7;22.7;22.7;22.8;22.8;22.8;22.7;22.8;22.7;22.8;22.5;22.6;22.6;22.6;22.6;22.6;22.6;22.6;22.6;22.7;22.7;22.7;22.7;22.7;22.7;22.7;22.7;22.7;22.6;22.6;22.7;22.6;22.7;22.6;22.5;22.5;22.6;22.6;22.5;22.5;22.5;22.5;22.5;22.6;22.5;22.5;22.6;22.6;22.6;22.6;22.6;22.6;22.6;22.6;22.6;22.6;22.6;22.7;22.7;22.7;22.7;22.6;22.7;22.7;22.7;22.7;22.7;22.6;22.6;22.6;22.7;22.5;22.5…
22.9;22.8;22.7;22.8;22.9;22.7;22.8;22.7;22.7;22.7;22.7;22.8;22.8;22.8;23;22.7;22.7;22.6;22.7;22.6;22.6;22.6;22.6;22.6;22.6;22.7;22.6;22.7;22.7;22.6;22.7;22.7;22.7;22.5;22.5;22.7;22.7;22.6;22.7;22.7;22.6;22.6;22.6;22.6;22.6;22.5;22.6;22.5;22.5;22.5;22.6;22.6;22.5;22.6;22.6;22.6;22.7;22.7;22.7;22.6;22.6;22.7;22.6;22.6;22.7;22.7;22.7;22.7;22.5;22.7;22.8;22.7;22.7;22.6;22.6;22.6;22.6;22.5;22.6;22.6;2…
23;22.8;22.8;22.5;22.7;22.7;22.8;22.8;22.7;22.8;22.8;22.7;22.8;22.7;22.8;22.7;22.8;22.7;22.6;22.7;22.6;22.6;22.6;22.5;22.6;22.7;22.6;22.7;22.6;22.7;22.5;22.7;22.7;22.7;22.6;22.7;22.6;22.7;22.6;22.6;22.6;22.6;22.6;22.6;22.5;22.5;22.6;22.6;22.6;22.6;22.6;22.6;22.5;22.6;22.6;22.6;22.6;22.7;22.6;22.6;22.6;22.6;22.6;22.7;22.6;22.7;22.7;22.7;22.7;22.7;22.8;22.6;22.6;22.6;22.6;22.6;22.6;22.5;22.5;22.6;2…
23;22.8;22.7;22.8;22.8;22.7;22.7;22.7;22.8;22.6;22.7;22.8;22.8;22.8;22.8;22.7;22.7;22.7;22.6;22.6;22.6;22.6;22.7;22.6;22.7;22.6;22.7;22.6;22.6;22.6;22.6;22.9;22.7;22.6;22.7;22.7;22.7;22.6;22.8;22.7;22.6;22.6;22.6;22.6;22.6;22.5;22.6;22.6;22.5;22.5;22.5;22.6;22.6;22.6;22.6;22.6;22.6;22.6;22.7;22.6;22.6;22.6;22.7;22.7;22.7;22.7;22.7;22.7;22.7;22.6;22.7;22.6;22.6;22.5;22.6;22.5;22.7;22.6;22.5;22.6;2…
23;22.8;22.7;22.9;22.8;22.7;22.8;22.7;22.7;22.8;22.7;22.7;22.6;22.8;22.7;22.7;22.7;22.6;22.6;22.6;22.6;22.5;22.6;22.7;22.6;22.6;22.6;22.6;22.6;22.6;22.6;22.7;22.6;22.6;22.7;22.6;22.7;22.7;22.7;22.6;22.6;22.6;22.6;22.6;22.6;22.6;22.5;22.6;22.6;22.6;22.6;22.5;22.7;22.6;22.6;22.6;22.7;22.6;22.6;22.7;22.7;22.7;22.7;22.7;22.7;22.7;22.6;22.6;22.7;22.6;22.6;22.6;22.6;22.6;22.5;22.6;22.5;22.5;22.6;22.5;2…
23;22.8;22.6;22.9;22.8;22.6;22.7;22.6;22.7;22.7;22.8;22.8;22.7;22.8;22.8;22.7;22.5;22.7;22.5;22.6;22.6;22.6;22.6;22.6;22.6;22.7;22.6;22.7;22.6;22.7;22.6;22.7;22.7;22.6;22.7;22.6;22.6;22.6;22.6;22.6;22.6;22.6;22.6;22.6;22.6;22.5;22.6;22.6;22.7;22.6;22.6;22.5;22.6;22.6;22.6;22.6;22.6;22.6;22.8;22.6;22.7;22.8;22.8;22.7;22.6;22.7;22.7;22.6;22.6;22.6;22.6;22.6;22.7;22.5;22.6;22.6;22.6;22.6;22.5;22.6;2…
23;22.9;22.7;22.7;22.7;22.7;22.7;22.6;22.7;22.7;22.8;22.7;22.8;22.8;22.7;22.7;22.6;22.7;22.6;22.6;22.5;22.6;22.6;22.6;22.6;22.6;22.6;22.6;22.7;22.6;22.6;22.7;22.7;22.6;22.6;22.6;22.6;22.7;22.7;22.7;22.6;22.6;22.6;22.6;22.6;22.7;22.5;22.6;22.6;22.6;22.7;22.6;22.6;22.5;22.6;22.6;22.6;22.6;22.6;22.7;22.8;22.7;22.7;22.7;22.7;22.7;22.6;22.7;22.7;22.6;22.6;22.7;22.6;22.6;22.6;22.5;22.6;22.6;22.5;22.5;2…
22.9;22.8;22.6;22.7;22.7;22.6;22.7;22.6;22.8;22.8;22.7;22.7;22.8;22.8;22.8;22.7;22.7;22.7;22.7;22.6;22.6;22.7;22.6;22.6;22.6;22.6;22.6;22.6;22.6;22.6;22.7;22.7;22.7;22.7;22.7;22.6;22.6;22.6;22.7;22.6;22.6;22.6;22.7;22.6;22.6;22.6;22.6;22.6;22.6;22.7;22.6;22.6;22.6;22.6;22.5;22.6;22.6;22.6;22.6;22.7;22.7;22.7;22.7;22.7;22.7;22.6;22.6;22.6;22.6;22.6;22.6;22.6;22.6;22.5;22.5;22.6;22.6;22.6;22.5;22.6…
23;22.8;22.7;22.7;22.7;22.6;22.8;22.7;22.7;22.7;22.7;22.8;22.7;22.7;22.7;22.4;22.6;22.7;22.6;22.6;22.6;22.6;22.6;22.6;22.6;22.6;22.6;22.6;22.7;22.6;22.6;22.7;22.7;22.6;22.7;22.7;22.7;22.6;22.6;22.6;22.6;22.6;22.7;22.6;22.7;22.6;22.6;22.6;22.6;22.6;22.7;22.6;22.6;22.7;22.7;22.6;22.6;22.6;22.7;22.7;22.7;22.6;22.7;22.7;22.6;22.6;22.6;22.7;22.6;22.6;22.6;22.6;22.6;22.7;22.5;22.5;22.5;22.5;22.5;22.5;2…
22.9;22.8;22.7;22.6;22.7;22.6;22.7;22.7;22.7;22.7;22.7;22.7;22.7;22.7;22.7;22.7;22.7;22.6;22.6;22.6;22.6;22.7;22.6;22.6;22.7;22.5;22.6;22.6;22.6;22.7;22.6;22.7;22.7;22.6;22.6;22.6;22.6;22.6;22.8;22.7;22.6;22.6;22.7;22.8;22.5;22.6;22.7;22.6;22.6;22.6;22.6;22.6;22.6;22.6;22.7;22.6;22.7;22.7;22.7;22.7;22.8;22.7;22.7;22.7;22.7;22.6;22.6;22.6;22.6;22.6;22.6;22.6;22.6;22.5;22.5;22.6;22.5;22.5;22.5;22.5…
22.8;22.8;22.7;22.8;22.7;22.7;22.7;22.7;22.8;22.6;22.7;22.6;22.7;22.7;22.7;22.7;22.7;22.6;22.6;22.6;22.6;22.6;22.6;22.6;22.6;22.6;22.6;22.6;22.6;22.6;22.6;22.7;22.7;22.6;22.6;22.6;22.6;22.6;22.6;22.6;22.7;22.6;22.7;22.6;22.6;22.5;22.6;22.7;22.6;22.6;22.6;22.5;22.6;22.6;22.6;22.7;22.6;22.7;22.7;22.7;22.7;22.6;22.7;22.7;22.6;22.6;22.7;22.6;22.6;22.6;22.6;22.6;22.6;22.5;22.5;22.5;22.5;22.5;22.5;22.5…
22.9;22.7;22.6;22.7;22.7;22.7;22.7;22.7;22.7;22.7;22.7;22.7;22.7;22.7;22.7;22.7;22.6;22.6;22.6;22.6;22.6;22.6;22.6;22.6;22.7;22.6;22.6;22.6;22.7;22.6;22.7;22.7;22.7;22.6;22.6;22.7;22.6;22.7;22.7;22.7;22.7;22.7;22.7;22.6;22.7;22.7;22.6;22.6;22.6;22.6;22.7;22.6;22.6;22.7;22.6;22.7;22.7;22.7;22.7;22.7;22.7;22.7;22.6;22.7;22.7;22.7;22.6;22.6;22.6;22.6;22.6;22.5;22.5;22.5;22.5;22.5;22.5;22.5;22.5;22.5…
23;22.9;22.7;22.7;22.7;22.7;22.7;22.7;22.7;22.7;22.7;22.7;22.7;22.7;22.7;22.7;22.6;22.6;22.6;22.6;22.6;22.6;22.6;22.6;22.6;22.7;22.6;22.6;22.6;22.6;22.7;22.7;22.7;22.7;22.7;22.7;22.6;22.6;22.6;22.6;22.6;22.6;22.7;22.7;22.6;22.7;22.6;22.6;22.6;22.7;22.7;22.6;22.5;22.6;22.7;22.6;22.7;22.7;22.7;22.7;22.7;22.6;22.7;22.7;22.6;22.7;22.6;22.6;22.6;22.6;22.6;22.6;22.5;22.5;22.5;22.5;22.4;22.5;22.5;22.5;2…
22.9;22.7;22.6;22.6;22.6;22.7;22.6;22.6;22.7;22.7;22.7;22.7;22.7;22.8;22.7;22.7;22.5;22.6;22.6;22.5;22.6;22.7;22.6;22.6;22.6;22.6;22.6;22.6;22.6;22.6;22.7;22.7;22.7;22.7;22.7;22.6;22.7;22.7;22.6;22.6;22.7;22.7;22.6;22.6;22.6;22.6;22.5;22.6;22.6;22.6;22.7;22.6;22.6;22.6;22.7;22.7;22.6;22.6;22.7;22.7;22.7;22.7;22.7;22.7;22.6;22.6;22.7;22.6;22.6;22.6;22.5;22.5;22.5;22.5;22.5;22.5;22.5;22.5;22.4;22.3…
23;22.7;22.6;22.6;22.6;22.7;22.6;22.7;22.7;22.6;22.5;22.7;22.7;22.6;22.6;22.6;22.6;22.6;22.6;22.6;22.6;22.6;22.6;22.6;22.6;22.6;22.6;22.6;22.6;22.6;22.6;22.7;22.7;22.7;22.7;22.7;22.6;22.7;22.6;22.6;22.7;22.6;22.7;22.7;22.6;22.6;22.6;22.6;22.6;22.6;22.6;22.6;22.7;22.6;22.6;22.7;22.6;22.7;22.7;22.6;22.6;22.6;22.7;22.7;22.7;22.6;22.6;22.5;22.5;22.6;22.5;22.6;22.5;22.5;22.5;22.5;22.5;22.4;22.4;22.4;2…
22.9;22.7;22.6;22.6;22.7;22.6;22.7;22.7;22.7;22.5;22.7;22.7;22.6;22.6;22.6;22.6;22.6;22.6;22.6;22.6;22.6;22.6;22.6;22.6;22.6;22.6;22.6;22.6;22.7;22.6;22.7;22.7;22.7;22.7;22.7;22.7;22.6;22.6;22.6;22.7;22.7;22.6;22.7;22.5;22.6;22.5;22.6;22.6;22.7;22.6;22.7;22.6;22.6;22.6;22.6;22.6;22.6;22.6;22.6;22.7;22.6;22.6;22.6;22.7;22.6;22.5;22.6;22.6;22.6;22.5;22.5;22.5;22.5;22.5;22.5;22.5;22.5;22.4;22.4;22.4…
22.9;22.7;22.6;22.6;22.6;22.6;22.7;22.6;22.6;22.6;22.7;22.6;22.7;22.6;22.6;22.6;22.6;22.6;22.6;22.6;22.6;22.6;22.6;22.6;22.6;22.6;22.6;22.7;22.6;22.6;22.7;22.7;22.7;22.7;22.7;22.7;22.7;22.7;22.7;22.6;22.6;22.7;22.6;22.6;22.6;22.6;22.6;22.5;22.6;22.7;22.6;22.6;22.6;22.6;22.6;22.6;22.6;22.6;22.6;22.6;22.6;22.6;22.6;22.6;22.6;22.6;22.6;22.6;22.5;22.5;22.5;22.5;22.5;22.5;22.4;22.5;22.4;22.4;22.4;22.4…
22.9;22.7;22.6;22.6;22.7;22.6;22.7;22.5;22.7;22.6;22.7;22.6;22.7;22.6;22.6;22.6;22.6;22.9;22.5;22.6;22.6;22.6;22.6;22.6;22.6;22.6;22.6;22.6;22.6;22.6;22.7;22.7;22.7;22.7;22.7;22.6;22.7;22.7;22.7;22.6;22.7;22.6;22.6;22.6;22.5;22.7;22.6;22.7;22.7;22.7;22.7;22.6;22.6;22.6;22.6;22.6;22.6;22.6;22.6;22.6;22.6;22.6;22.6;22.6;22.4;22.6;22.5;22.5;22.5;22.5;22.5;22.5;22.5;22.5;22.4;22.5;22.5;22.4;22.4;22.4…
22.7;22.6;22.6;22.6;22.6;22.6;22.7;22.6;22.6;22.6;22.7;22.6;22.5;22.6;22.6;22.6;22.6;22.5;22.6;22.5;22.6;22.6;22.7;22.6;22.6;22.6;22.6;22.7;22.7;22.7;22.7;22.7;22.8;22.7;22.8;22.7;22.7;22.7;22.7;22.6;22.7;22.6;22.6;22.6;22.5;22.5;22.7;22.6;22.6;22.7;22.6;22.6;22.6;22.6;22.6;22.6;22.6;22.6;22.6;22.6;22.6;22.6;22.6;22.5;22.5;22.6;22.6;22.4;22.5;22.5;22.4;22.4;22.5;22.4;22.4;22.4;22.4;22.4;22.3;22.4…
22.9;22.6;22.7;22.7;22.6;22.6;22.6;22.6;22.7;22.6;22.6;22.6;22.6;22.6;22.7;22.6;22.6;22.6;22.6;22.5;22.6;22.6;22.6;22.6;22.5;22.6;22.6;22.6;22.7;22.6;22.7;22.7;22.7;22.6;22.8;22.7;22.7;22.8;22.7;22.6;22.7;22.7;22.6;22.6;22.6;22.6;22.6;22.7;22.7;22.6;22.7;22.6;22.6;22.6;22.5;22.6;22.5;22.6;22.6;22.6;22.6;22.6;22.6;22.5;22.5;22.5;22.5;22.5;22.5;22.5;22.5;22.4;22.4;22.5;22.4;22.4;22.4;22.4;22.3;22.3…
22.8;22.6;22.6;22.6;22.5;22.6;22.6;22.6;22.6;22.6;22.6;22.6;22.6;22.6;22.7;22.6;22.5;22.6;22.6;22.6;22.6;22.6;22.6;22.6;22.6;22.6;22.6;22.6;22.7;22.6;22.6;22.7;22.7;22.7;22.8;22.7;22.6;22.7;22.6;22.6;22.7;22.7;22.6;22.6;22.6;22.6;22.7;22.7;22.7;22.7;22.6;22.5;22.6;22.5;22.5;22.6;22.6;22.5;22.6;22.6;22.6;22.6;22.5;22.6;22.5;22.5;22.5;22.5;22.5;22.5;22.4;22.5;22.5;22.5;22.4;22.3;22.4;22.3;22.4;22.2…
22.8;22.6;22.6;22.7;22.6;22.6;22.6;22.6;22.6;22.6;22.6;22.7;22.6;22.7;22.6;22.6;22.6;22.5;22.7;22.6;22.6;22.7;22.5;22.6;22.6;22.6;22.6;22.7;22.6;22.6;22.7;22.7;22.7;22.8;22.7;22.8;22.8;22.8;22.7;22.8;22.7;22.7;22.7;22.6;22.6;22.7;22.6;22.7;22.7;22.7;22.6;22.7;22.6;22.6;22.5;22.6;22.6;22.6;22.6;22.6;22.6;22.6;22.5;22.5;22.5;22.5;22.5;22.5;22.5;22.4;22.5;22.4;22.4;22.4;22.4;22.4;22.4;22.3;22.3;22.3…
22.8;22.8;22.7;22.5;22.6;22.6;22.6;22.6;22.6;22.6;22.6;22.7;22.6;22.6;22.6;22.6;22.6;22.6;22.6;22.5;22.5;22.6;22.6;22.6;22.5;22.7;22.7;22.6;22.6;22.6;22.7;22.6;22.7;22.7;22.8;22.8;22.7;22.7;22.8;22.7;22.8;22.7;22.7;22.6;22.6;22.6;22.7;22.7;22.6;22.6;22.6;22.6;22.5;22.6;22.6;22.6;22.6;22.6;22.5;22.6;22.6;22.6;22.6;22.6;22.5;22.5;22.5;22.5;22.4;22.4;22.4;22.4;22.4;22.4;22.3;22.3;22.3;22.4;22.4;22.3…
22.8;22.6;22.5;22.6;22.5;22.6;22.6;22.6;22.7;22.6;22.6;22.7;22.7;22.6;22.6;22.7;22.6;22.6;22.6;22.6;22.6;22.6;22.6;22.7;22.6;22.5;22.7;22.7;22.6;22.6;22.6;22.7;22.7;22.7;22.8;22.7;22.7;22.7;22.7;22.7;22.7;22.7;22.7;22.7;22.6;22.7;22.6;22.6;22.6;22.6;22.6;22.6;22.6;22.5;22.6;22.6;22.6;22.6;22.5;22.6;22.6;22.6;22.5;22.5;22.5;22.5;22.5;22.5;22.5;22.4;22.5;22.4;22.4;22.4;22.4;22.3;22.3;22.3;22.3;22.2…
22.9;22.6;22.6;22.7;22.6;22.7;22.7;22.6;22.6;22.5;22.7;22.6;22.6;22.7;22.5;22.6;22.6;22.7;22.5;22.6;22.6;22.6;22.6;22.6;22.7;22.6;22.7;22.6;22.7;22.7;22.6;22.8;22.7;22.7;22.7;22.6;22.7;22.8;22.6;22.7;22.7;22.7;22.7;22.6;22.6;22.7;22.6;22.6;22.3;22.6;22.5;22.6;22.5;22.6;22.6;22.6;22.6;22.5;22.5;22.5;22.5;22.5;22.6;22.4;22.5;22.5;22.5;22.4;22.5;22.4;22.4;22.3;22.3;22.3;22.3;22.3;22.3;22.2;22.2;22.3…
22.8;22.7;22.6;22.6;22.6;22.6;22.6;22.5;22.7;22.6;22.5;22.7;22.6;22.7;22.6;22.6;22.6;22.6;22.5;22.4;22.6;22.6;22.7;22.6;22.6;22.7;22.6;22.7;22.6;22.6;22.7;22.7;22.6;22.6;22.7;22.6;22.6;22.7;22.7;22.7;22.7;22.7;22.7;22.7;22.6;22.6;22.6;22.6;22.6;22.6;22.5;22.6;22.6;22.5;22.6;22.6;22.6;22.5;22.5;22.5;22.6;22.5;22.4;22.5;22.4;22.5;22.4;22.4;22.4;22.4;22.4;22.4;22.4;22.3;22.3;22.3;22.3;22.2;22.2;22.1…
22.9;22.6;22.6;22.6;22.5;22.6;22.6;22.5;22.5;22.5;22.6;22.6;22.6;22.6;22.7;22.6;22.6;22.6;22.6;22.4;22.6;22.6;22.6;22.6;22.6;22.6;22.7;22.7;22.7;22.6;22.7;22.7;22.7;22.7;22.7;22.7;22.7;22.8;22.8;22.7;22.7;22.7;22.7;22.6;22.6;22.6;22.6;22.6;22.6;22.6;22.6;22.5;22.5;22.4;22.5;22.6;22.6;22.5;22.5;22.5;22.6;22.5;22.4;22.5;22.5;22.4;22.4;22.3;22.4;22.4;22.3;22.3;22.3;22.3;22.2;22.2;22.2;22.2;22.2;22.2…
22.8;22.6;22.6;22.6;22.6;22.6;22.6;22.5;22.5;22.5;22.6;22.6;22.6;22.6;22.5;22.6;22.6;22.6;22.5;22.5;22.6;22.6;22.6;22.6;22.6;22.7;22.7;22.7;22.7;22.6;22.7;22.7;22.6;22.7;22.7;22.7;22.7;22.7;22.6;22.7;22.7;22.6;22.6;22.5;22.6;22.6;22.6;22.5;22.6;22.6;22.6;22.6;22.5;22.6;22.5;22.5;22.5;22.6;22.5;22.5;22.5;22.5;22.5;22.5;22.4;22.4;22.4;22.3;22.3;22.3;22.3;22.3;22.3;22.3;22.3;22.2;22.3;22.2;22.1;22.1…
22.8;22.7;22.6;22.7;22.6;22.6;22.5;22.6;22.6;22.6;22.6;22.5;22.6;22.6;22.6;22.6;22.6;22.6;22.5;22.5;22.6;22.6;22.6;22.6;22.6;22.6;22.6;22.6;22.7;22.6;22.7;22.7;22.7;22.7;22.6;22.7;22.6;22.7;22.7;22.7;22.7;22.7;22.6;22.6;22.6;22.6;22.6;22.6;22.4;22.6;22.5;22.4;22.5;22.5;22.6;22.4;22.5;22.5;22.4;22.4;22.5;22.5;22.5;22.5;22.4;22.3;22.3;22.3;22.4;22.3;22.3;22.3;22.2;22.2;22.2;22.3;22.2;22.1;22.1;22.1…
22.7;22.7;22.6;22.6;22.6;22.6;22.6;22.6;22.6;22.6;22.6;22.6;22.7;22.6;22.7;22.6;22.6;22.6;22.6;22.6;22.7;22.6;22.6;22.6;22.7;22.6;22.6;22.7;22.7;22.7;22.7;22.7;22.7;22.7;22.7;22.7;22.7;22.7;22.7;22.7;22.7;22.6;22.7;22.6;22.6;22.5;22.6;22.6;22.6;22.6;22.5;22.5;22.4;22.6;22.5;22.6;22.6;22.5;22.5;22.5;22.5;22.5;22.6;22.5;22.4;22.4;22.3;22.3;22.3;22.3;22.3;22.3;22.3;22.3;22.2;22.2;22.1;22.1;22.1;22.1…
22.7;22.7;22.7;22.6;22.5;22.5;22.6;22.6;22.6;22.6;22.6;22.7;22.6;22.6;22.7;22.6;22.6;22.6;22.6;22.6;22.5;22.6;22.6;22.6;22.6;22.6;22.6;22.7;22.7;22.7;22.6;22.7;22.7;22.7;22.7;22.7;22.6;22.7;22.7;22.6;22.7;22.7;22.7;22.7;22.6;22.6;22.6;22.6;22.6;22.6;22.5;22.5;22.5;22.5;22.5;22.5;22.5;22.4;22.5;22.5;22.5;22.5;22.4;22.5;22.4;22.4;22.3;22.3;22.3;22.3;22.3;22.2;22.2;22.1;22.1;22.2;22.2;22.1;22.1;22.1…
22.9;22.6;22.5;22.7;22.6;22.6;22.6;22.5;22.6;22.6;22.6;22.6;22.6;22.6;22.6;22.6;22.6;22.6;22.6;22.6;22.6;22.6;22.6;22.7;22.6;22.6;22.7;22.7;22.6;22.7;22.7;22.7;22.7;22.7;22.7;22.7;22.8;22.7;22.7;22.6;22.6;22.6;22.6;22.6;22.7;22.6;22.6;22.6;22.5;22.5;22.5;22.6;22.5;22.5;22.5;22.5;22.5;22.5;22.4;22.3;22.5;22.4;22.5;22.4;22.4;22.4;22.2;22.3;22.3;22.3;22.4;22.2;22.2;22.2;22.1;22.1;22.1;22.2;22.1;22.2…
22.8;22.6;22.5;22.5;22.5;22.6;22.6;22.6;22.6;22.7;22.6;22.6;22.6;22.5;22.7;22.6;22.6;22.7;22.6;22.6;22.6;22.6;22.7;22.6;22.6;22.7;22.7;22.7;22.7;22.7;22.6;22.7;22.7;22.6;22.7;22.8;22.7;22.7;22.7;22.7;22.6;22.7;22.6;22.6;22.6;22.6;22.6;22.5;22.5;22.5;22.6;22.5;22.5;22.5;22.5;22.4;22.5;22.5;22.5;22.4;22.5;22.4;22.4;22.4;22.4;22.4;22.3;22.2;22.2;22.2;22.2;22.2;22.2;22.1;22.1;22.1;22.1;22.1;22.1;22.2…
22.8;22.6;22.5;22.6;22.5;22.6;22.6;22.6;22.6;22.6;22.6;22.6;22.6;22.6;22.6;22.7;22.6;22.6;22.6;22.6;22.6;22.6;22.8;22.6;22.6;22.6;22.6;22.7;22.7;22.7;22.7;22.7;22.7;22.6;22.7;22.8;22.7;22.7;22.7;22.7;22.6;22.6;22.6;22.6;22.6;22.5;22.5;22.5;22.6;22.6;22.6;22.5;22.5;22.5;22.4;22.4;22.5;22.4;22.5;22.5;22.4;22.5;22.4;22.3;22.3;22.3;22.3;22.2;22.3;22.2;22.2;22.1;22.2;22.1;22.1;22;22;22.1;22.1;22.1;22.…
22.7;22.6;22.5;22.6;22.5;22.6;22.5;22.6;22.6;22.5;22.6;22.6;22.6;22.6;22.6;22.6;22.8;22.6;22.6;22.5;22.6;22.6;22.6;22.7;22.6;22.7;22.7;22.7;22.7;22.7;22.7;22.7;22.7;22.7;22.8;22.7;22.7;22.7;22.6;22.6;22.6;22.7;22.5;22.7;22.6;22.6;22.6;22.5;22.6;22.6;22.5;22.5;22.4;22.4;22.5;22.4;22.4;22.5;22.4;22.4;22.4;22.4;22.3;22.3;22.3;22.3;22.3;22.2;22.2;22.1;22.2;22.1;22.2;22.1;22.2;22.1;22.1;22.1;22.1;22.1…
22.7;22.6;22.5;22.5;22.5;22.6;22.5;22.6;22.6;22.5;22.6;22.6;22.6;22.6;22.6;22.6;22.6;22.7;22.6;22.6;22.6;22.6;22.6;22.7;22.6;22.5;22.6;22.7;22.7;22.7;22.7;22.7;22.7;22.6;22.7;22.7;22.7;22.7;22.6;22.7;22.6;22.5;22.6;22.5;22.5;22.6;22.5;22.5;22.5;22.5;22.5;22.4;22.4;22.4;22.4;22.4;22.3;22.5;22.4;22.4;22.4;22.3;22.3;22.3;22.3;22.2;22.2;22.2;22.1;22.1;22.2;22.1;22.1;22.1;22.1;22.1;22.1;22.2;22.1;22.1…
22.7;22.6;22.6;22.6;22.5;22.5;22.5;22.6;22.6;22.6;22.6;22.5;22.6;22.5;22.6;22.6;22.7;22.6;22.6;22.6;22.6;22.6;22.6;22.6;22.7;22.7;22.5;22.7;22.7;22.7;22.7;22.7;22.7;22.7;22.7;22.7;22.6;22.7;22.7;22.6;22.7;22.5;22.7;22.5;22.5;22.5;22.5;22.5;22.5;22.5;22.4;22.5;22.4;22.4;22.4;22.3;22.4;22.4;22.3;22.3;22.4;22.3;22.3;22.3;22.2;22.3;22.1;22.1;22.1;22.1;22.1;22.1;22.2;22.1;22.1;22.1;22.1;22.1;22.2;22.1…
22.7;22.6;22.6;22.5;22.6;22.5;22.5;22.6;22.6;22.5;22.5;22.6;22.6;22.6;22.7;22.7;22.7;22.6;22.6;22.6;22.7;22.6;22.7;22.6;22.6;22.6;22.6;22.6;22.7;22.7;22.7;22.7;22.7;22.6;22.7;22.6;22.6;22.7;22.6;22.6;22.5;22.6;22.5;22.5;22.5;22.5;22.5;22.5;22.5;22.4;22.5;22.4;22.4;22.4;22.4;22.3;22.3;22.3;22.4;22.3;22.3;22.2;22.3;22.2;22.2;22.1;22.1;22.1;22.1;22.1;22.1;22.1;22.1;22.2;22.1;22.1;22.1;22.2;22.2;22.2…
22.7;22.6;22.5;22.5;22.5;22.6;22.5;22.5;22.5;22.5;22.6;22.6;22.6;22.7;22.7;22.6;22.6;22.6;22.6;22.6;22.6;22.6;22.7;22.6;22.6;22.6;22.5;22.6;22.7;22.7;22.6;22.6;22.7;22.7;22.7;22.7;22.5;22.7;22.6;22.6;22.6;22.5;22.5;22.5;22.5;22.5;22.5;22.5;22.5;22.4;22.4;22.4;22.3;22.4;22.3;22.3;22.3;22.3;22.3;22.3;22.3;21.9;22.3;22.1;22.1;22.1;22.1;22.1;21.9;22.2;22.2;22.2;22.2;22.2;22.1;22.1;22.2;22.2;22.2;22.1…
22.7;22.5;22.5;22.5;22.5;22.5;22.5;22.6;22.6;22.6;22.5;22.6;22.6;22.7;22.6;22.7;22.7;22.6;22.6;22.6;22.6;22.6;22.6;22.7;22.6;22.7;22.7;22.6;22.6;22.6;22.7;22.6;22.6;22.6;22.6;22.6;22.6;22.6;22.7;22.5;22.6;22.5;22.5;22.5;22.5;22.5;22.5;22.5;22.4;22.4;22.4;22.4;22.4;22.3;22.4;22.3;22.3;22.3;22.3;22.2;22.2;22.2;22.2;22.2;22.2;22.1;22.1;22.1;22.1;22.2;22.2;22.2;22.1;22.1;22.1;22.1;22.1;22.2;22.2;22.2…
22.7;22.6;22.5;22.5;22.5;22.5;22.6;22.5;22.5;22.5;22.6;22.8;22.6;22.6;22.6;22.5;22.6;22.6;22.6;22.6;22.6;22.6;22.6;22.7;22.6;22.7;22.7;22.7;22.5;22.6;22.7;22.6;22.6;22.6;22.6;22.6;22.6;22.7;22.6;22.6;22.5;22.5;22.5;22.5;22.5;22.5;22.5;22.4;22.5;22.5;22.4;22.4;22.4;22.3;22.3;22.3;22.3;22.3;22.2;22.2;22.2;22.2;22.2;22.1;22.1;22.1;22.1;22.1;22.1;22.2;22.1;22.1;22.2;22.1;22.2;22.2;22.1;22.2;22.2;22.2…
22.7;22.6;22.5;22.5;22.5;22.6;22.5;22.5;22.6;22.6;22.6;22.6;22.6;22.6;22.6;22.6;22.6;22.6;22.6;22.6;22.6;22.7;22.7;22.6;22.6;22.6;22.7;22.7;22.7;22.7;22.6;22.6;22.6;22.6;22.7;22.6;22.6;22.6;22.6;22.6;22.5;22.5;22.5;22.5;22.5;22.5;22.5;22.5;22.4;22.4;22.4;22.4;22.3;22.2;22.3;22.3;22.3;22.3;22.2;22.2;22.2;22.2;22.1;22.2;22.1;22.1;22.1;22.1;22.1;22.2;22.1;22.1;22.2;22.2;22.1;22.1;22.2;22.2;22.2;22.2…
22.8;22.5;22.5;22.5;22.5;22.5;22.5;22.5;22.5;22.5;22.6;22.6;22.6;22.6;22.6;22.6;22.6;22.6;22.6;22.6;22.6;22.6;22.7;22.6;22.7;22.6;22.7;22.6;22.7;22.7;22.6;22.7;22.6;22.6;22.6;22.6;22.5;22.6;22.6;22.6;22.5;22.5;22.4;22.5;22.5;22.5;22.5;22.5;22.4;22.4;22.4;22.4;22.3;22.3;22.2;22.2;22.3;22.2;22.2;22.2;22.2;22.1;22.1;22.1;22.1;22.1;22.1;22.1;22.1;22.1;22.1;22.1;22.2;22.2;22.1;22.1;22.1;22.2;22.2;22.2…
22.8;22.6;22.5;22.6;22.6;22.5;22.6;22.5;22.5;22.6;22.6;22.7;22.7;22.8;22.8;22.7;22.6;22.6;22.6;22.6;22.6;22.7;22.7;22.7;22.6;22.7;22.7;22.6;22.6;22.6;22.7;22.6;22.5;22.6;22.6;22.6;22.6;22.5;22.5;22.5;22.5;22.5;22.4;22.5;22.4;22.4;22.4;22.4;22.3;22.4;22.4;22.3;22.3;22.3;22.2;22.2;22.2;22.2;22.1;22.2;22.2;22.2;22.2;22.1;22.2;22.1;22.1;22.1;22.2;22.1;22.2;22.1;22.2;22.1;22.2;22.1;22.2;22.2;22.2;22.2…
22.8;22.6;22.5;22.5;22.5;22.5;22.5;22.5;22.5;22.5;22.7;22.6;22.6;22.6;22.7;22.7;22.6;22.6;22.6;22.6;22.7;22.6;22.6;22.6;22.6;22.6;22.6;22.6;22.7;22.6;22.6;22.7;22.6;22.6;22.6;22.6;22.5;22.5;22.5;22.5;22.4;22.4;22.4;22.5;22.4;22.4;22.4;22.4;22.4;22.2;22.4;22.3;22.3;22.2;22.2;22.2;22.1;22.2;22.1;22.1;22.2;22.1;22.1;22.2;22.1;22.1;22.1;22.2;22.2;22.1;22.2;22.1;22.2;22.1;22.2;22.1;22.2;22.2;22.2;22.2…
22.8;22.6;22.5;22.6;22.5;22.6;22.6;22.5;22.6;22.6;22.6;22.6;22.6;22.6;22.6;22.7;22.7;22.5;22.6;22.6;22.6;22.6;22.6;22.6;22.6;22.6;22.6;22.6;22.6;22.6;22.6;22.6;22.6;22.6;22.6;22.7;22.5;22.5;22.5;22.5;22.4;22.4;22.4;22.4;22.4;22.4;22.4;22.4;22.4;22.3;22.3;22.3;22.3;22.2;22.2;22.2;22.2;22.2;22.1;22.1;22.1;22.1;22.1;22.2;22.1;22.2;22.1;22.1;22.2;22.2;22.2;22.1;22.2;22.1;22.1;22.2;22.2;22.2;22.2;22.2…
22.8;22.6;22.5;22.6;22.6;22.5;22.5;22.6;22.6;22.6;22.6;22.6;22.6;22.7;22.8;22.6;22.7;22.6;22.6;22.6;22.6;22.6;22.6;22.6;22.6;22.6;22.6;22.6;22.6;22.6;22.6;22.6;22.6;22.5;22.6;22.5;22.5;22.6;22.5;22.5;22.4;22.4;22.4;22.4;22.4;22.4;22.3;22.3;22.3;22.2;22.3;22.2;22.2;22.2;22.2;22.1;22.1;22.1;22.1;22.1;22.1;22.1;22.2;22.1;22.1;22.1;22.2;22.1;22.2;22.2;22.1;22.2;22.1;22.2;22.1;22.1;22.2;22.2;22.2;22.2…
22.8;22.6;22.5;22.6;22.5;22.5;22.5;22.5;22.6;22.6;22.5;22.6;22.6;22.7;22.7;22.7;22.6;22.7;22.6;22.6;22.6;22.6;22.5;22.6;22.6;22.6;22.6;22.6;22.6;22.5;22.6;22.6;22.5;22.5;22.6;22.5;22.5;22.5;22.5;22.4;22.4;22.4;22.4;22.4;22.4;22.3;22.4;22.3;22.2;22.3;22.3;22.2;22.2;22.2;22.1;22.1;22.1;22.1;22.1;22.1;22.1;22.1;22.1;22.1;22.1;22.1;22.2;22.2;22.2;22.2;22.2;22.2;22.2;22.2;22.3;22.2;22.2;22.2;22.2;22.2…
22.6;22.5;22.5;22.5;22.5;22.5;22.6;22.6;22.5;22.6;22.6;22.6;22.7;22.6;22.6;22.7;22.7;22.7;22.6;22.6;22.6;22.6;22.6;22.6;22.6;22.5;22.6;22.5;22.6;22.6;22.6;22.6;22.6;22.5;22.5;22.5;22.5;22.5;22.5;22.5;22.5;22.4;22.4;22.4;22.4;22.3;22.3;22.4;22.2;22.2;22.3;22.2;22.1;22.1;22.1;22.1;22.2;22.1;22.1;22.2;22.2;22.1;22.1;22.1;22.1;22.1;22.1;22.1;22.2;22.2;22.2;22.2;22.2;22.2;22.2;22.2;22.2;22.2;22.2;22.2…
22.8;22.5;22.5;22.6;22.6;22.6;22.6;22.6;22.6;22.6;22.6;22.7;22.7;22.7;22.7;22.7;22.7;22.6;22.6;22.6;22.6;22.6;22.6;22.6;22.6;22.5;22.5;22.6;22.6;22.6;22.5;22.6;22.5;22.5;22.5;22.5;22.5;22.5;22.5;22.4;22.4;22.4;22.3;22.3;22.4;22.3;22.3;22.3;22.3;22.3;22.2;22.2;22.1;22.1;22.1;22.1;22.1;22.1;22.1;22.1;22.1;22.1;22.2;22.1;22.1;22.1;22.1;22.2;22.2;22.2;22.1;22.2;22.2;22.2;22.2;22.2;22.2;22.2;22.2;22.2…
22.8;22.6;22.5;22.6;22.6;22.6;22.6;22.6;22.6;22.6;22.5;22.6;22.7;22.7;22.7;22.7;22.7;22.6;22.6;22.6;22.6;22.6;22.6;22.6;22.6;22.5;22.6;22.6;22.6;22.6;22.6;22.6;22.6;22.6;22.5;22.5;22.5;22.5;22.5;22.5;22.3;22.3;22.3;22.3;22.3;22.3;22.3;22.2;22.2;22.2;22.2;22.2;22.1;22.1;22.1;22.1;22.1;22.1;22.2;22.1;22.1;22.1;22.1;22.1;22.1;22.1;22.1;22.2;22.2;22.2;22.2;22.2;22.2;22.3;22.2;22.2;22.2;22.2;22.2;22.2…
22.8;22.6;22.5;22.6;22.6;22.6;22.6;22.6;22.6;22.6;22.6;22.6;22.6;22.7;22.6;22.7;22.7;22.7;22.6;22.6;22.5;22.6;22.5;22.6;22.6;22.6;22.5;22.7;22.6;22.5;22.6;22.5;22.5;22.4;22.5;22.5;22.5;22.5;22.4;22.4;22.4;22.3;22.3;22.3;22.3;22.2;22.2;22.2;22.2;22.1;22.1;22;22.1;22.1;22.1;22.1;22.1;22.1;22.1;22.2;22.2;22.2;22.2;22.2;22.1;22.1;22.2;22.2;22.2;22.1;22.1;22.2;22.4;22.3;22.2;22.3;22.3;22.3;22.2;22.3;2…
22.8;22.6;22.5;22.6;22.6;22.5;22.6;22.6;22.6;22.6;22.6;22.6;22.7;22.7;22.6;22.7;22.6;22.6;22.6;22.5;22.7;22.5;22.5;22.5;22.5;22.4;22.5;22.6;22.5;22.6;22.5;22.5;22.5;22.5;22.5;22.5;22.5;22.4;22.4;22.3;22.3;22.3;22.3;22.3;22.3;22.3;22.2;22.1;22.1;22.1;22.1;22.1;22.1;22.1;22.1;22.1;22.1;22.2;22.2;22.2;22.2;22.3;22.1;22.2;22.2;22.2;22.2;22.2;22.1;22.2;22.2;22.2;22.2;22.2;22.2;22.2;22.2;22.3;22.2;22.2…
22.8;22.6;22.6;22.6;22.5;22.6;22.6;22.6;22.6;22.6;22.6;22.6;22.6;22.7;22.7;22.6;22.6;22.7;22.5;22.6;22.5;22.5;22.5;22.5;22.5;22.5;22.5;22.5;22.5;22.5;22.4;22.5;22.5;22.4;22.4;22.4;22.3;22.5;22.3;22.3;22.3;22.3;22.2;22.2;22.2;22.2;22.2;22.1;22.1;22.1;22.1;22;22.1;22.1;22.2;22.1;22.2;22.2;22.2;22.2;22.2;22.2;22.2;22.2;22.1;22.2;22.1;22.2;22.2;22.2;22.2;22.2;22.2;22.2;22.2;22.3;22.2;22.3;22.3;22.3;2…
22.8;22.7;22.5;22.6;22.6;22.6;22.5;22.6;22.6;22.6;22.6;22.6;22.7;22.6;22.7;22.6;22.6;22.6;22.6;22.5;22.5;22.5;22.5;22.5;22.5;22.6;22.5;22.5;22.6;22.5;22.4;22.5;22.4;22.4;22.4;22.4;22.3;22.4;22.3;22.3;22.3;22.3;22.2;22.2;22.2;22.1;22.1;22;22.1;22.1;22.1;22.1;22.1;22.1;22.1;22.1;22.1;22.2;22.1;22.2;22.2;22.2;22.2;22.2;22.2;22.2;22.2;22.1;22.2;22.2;22.2;22.2;22.3;22.2;22.3;22.2;22.2;22.3;22.3;22.3;2…
22.8;22.6;22.5;22.5;22.5;22.6;22.6;22.6;22.6;22.6;22.5;22.6;22.7;22.7;22.6;22.6;22.5;22.5;22.5;22.5;22.5;22.5;22.4;22.5;22.5;22.5;22.5;22.5;22.4;22.5;22.4;22.5;22.4;22.4;22.4;22.4;22.4;22.3;22.3;22.3;22.3;22.2;22.2;22.2;22.1;22.1;22.2;22;21.9;22;22.1;22.1;22.1;22.1;22.1;22.1;22.2;22.2;22.1;22.1;22.2;22.2;22.2;22.2;22.2;22.2;22.2;22.1;22.2;22.2;22.2;22.2;22.3;22.3;22.2;22.2;22.3;22.3;22.3;22.3;22.…
22.8;22.6;22.5;22.5;22.5;22.5;22.6;22.6;22.6;22.6;22.6;22.6;22.7;22.7;22.5;22.6;22.6;22.5;22.5;22.5;22.5;22.5;22.5;22.6;22.5;22.4;22.5;22.5;22.4;22.5;22.4;22.5;22.4;22.4;22.4;22.4;22.3;22.3;22.3;22.3;22.3;22.2;22.2;22.1;22.1;22.1;22.1;22.1;22.1;22.1;21.9;22.1;22;22.1;22.1;22.1;22.1;22.1;22.1;22.2;22.2;22.2;22.2;22.2;22.2;22.2;22.2;22.1;22.1;22.1;22.2;22.2;22.3;22.3;22.2;22.2;22.2;22.2;22.2;22.3;2…
22.8;22.5;22.5;22.5;22.6;22.5;22.6;22.5;22.7;22.6;22.6;22.6;22.7;22.5;22.5;22.6;22.6;22.5;22.5;22.6;22.5;22.5;22.4;22.5;22.4;22.4;22.5;22.4;22.5;22.4;22.3;22.4;22.5;22.4;22.4;22.3;22.3;22.3;22.3;22.3;22.2;22.2;22.1;22.1;22.1;22;22.1;22;22.1;22;22.1;22.1;22.1;22;22.1;22.1;22.1;22.2;22.2;22.1;22.2;22.2;22.2;22.2;22.2;22.2;22.2;22.1;22.2;22.3;22.1;22.2;22.2;22.2;22.2;22.2;22.3;22.2;22.3;22.3;22.3;22…
22.8;22.6;22.5;22.6;22.5;22.5;22.6;22.5;22.7;22.6;22.6;22.6;22.6;22.5;22.6;22.5;22.5;22.5;22.5;22.5;22.5;22.4;22.4;22.4;22.4;22.5;22.4;22.5;22.4;22.4;22.4;22.5;22.3;22.2;22.3;22.3;22.3;22.3;22.2;22.2;22.2;22.1;22.1;22.1;22.1;22.1;22.1;22.1;22.1;22.1;22.1;22.1;22.1;22.1;22.1;22.1;22.1;22.2;22.2;22.2;22.2;22.2;22.2;22.2;22.2;22.2;22.2;22.2;22.2;22.3;22.2;22.2;22.3;22.2;22.2;22.2;22.3;22.2;22.3;22.3…
22.6;22.6;22.6;22.7;22.6;22.6;22.7;22.6;22.6;22.5;22.6;22.6;22.6;22.6;22.5;22.5;22.5;22.5;22.5;22.5;22.5;22.4;22.4;22.4;22.4;22.3;22.4;22.4;22.3;22.3;22.3;22.4;22.3;22.3;22.3;22.3;22.3;22.2;22.2;22;22.1;22.1;22.1;22.1;22;22.1;22.1;22.1;22.1;22.1;22.1;22.1;22;22.1;22.1;22.2;22.2;22.2;22.2;22.1;22.2;22.2;22.2;22.2;22.2;22.2;22.3;22.2;22.3;22.2;22.2;22.2;22.3;22.3;22.2;22.2;22.2;22.3;22.3;22.3;22.3;…
22.7;22.6;22.6;22.6;22.6;22.6;22.6;22.6;22.5;22.6;22.6;22.5;22.5;22.6;22.5;22.5;22.5;22.5;22.5;22.4;22.5;22.4;22.5;22.4;22.4;22.3;22.4;22.5;22.4;22.4;22.3;22.4;22.3;22.3;22.3;22.3;22.2;22.2;22.2;22;22;22;22;22.1;22.1;22.1;22;22.1;22.1;22;22;22.1;22.1;22.1;22.2;22.1;22.1;22.1;22.2;22.1;22.2;22.2;22.2;22.2;22.2;22.2;22.3;22.2;22.2;22.2;22.2;22.2;22.2;22.2;22.3;22.2;22.2;22.3;22.3;22.3;22.3;22.3;22.…
22.8;22.6;22.6;22.6;22.5;22.5;22.6;22.6;22.6;22.6;22.6;22.5;22.5;22.5;22.6;22.4;22.6;22.4;22.4;22.4;22.5;22.4;22.5;22.4;22.3;22.3;22.4;22.3;22.4;22.4;22.3;22.3;22.3;22.3;22.3;22.3;22.2;22.2;22.1;22.1;22.1;22.1;22.1;22;22.1;22.1;22;22.1;22.1;22.1;22;22.1;22;22.1;22.1;22.2;22.2;22.2;22.1;22.2;22.2;22.1;22.2;22.2;22.2;22.2;22.2;22.2;22.3;22.2;22.2;22.2;22.3;22.2;22.3;22.3;22.3;22.3;22.3;22.3;22.3;22…
22.8;22.6;22.5;22.6;22.6;22.6;22.6;22.6;22.6;22.5;22.6;22.5;22.6;22.5;22.5;22.5;22.5;22.5;22.4;22.4;22.5;22.4;22.4;22.4;22.3;22.3;22.3;22.3;22.4;22.2;22.3;22.2;22.3;22.3;22.1;22.1;22.1;22.2;22.2;22.1;22.1;22.1;22.1;22.1;22.1;22.1;22.1;22.1;22;22.1;22;22.1;22.1;22;22.1;22.2;22.2;22.1;22.2;22.1;22.2;22.2;22.2;22.2;22.2;22.2;22.3;22.2;22.3;22.2;22.2;22.2;22.2;22.2;22.2;22.2;22.2;22.3;22.2;22.3;22.3;…
22.8;22.6;22.6;22.6;22.5;22.6;22.6;22.5;22.5;22.6;22.5;22.5;22.6;22.5;22.5;22.5;22.4;22.4;22.4;22.4;22.3;22.4;22.4;22.4;22.4;22.3;22.3;22.3;22.3;22.3;22.2;22.3;22.3;22.3;22.3;22.2;22.1;22.1;22.1;22.1;22.1;22.1;22.1;22.1;22.1;22.1;22.1;22.1;22.1;22.1;22.1;22.1;22;22;22;22;22.1;22.2;22.2;22.2;22.2;22.2;22.2;22.2;22.2;22.2;22.2;22.2;22.2;22.2;22.2;22.2;22.3;22.2;22.2;22.3;22.3;22.3;22.3;22.3;22.3;22…
22.9;22.7;22.6;22.7;22.5;22.6;22.6;22.5;22.5;22.5;22.5;22.5;22.5;22.5;22.5;22.5;22.4;22.4;22.4;22.4;22.5;22.4;22.3;22.4;22.3;22.3;22.3;22.3;22.2;22.3;22.3;22.3;22.2;22.2;22.2;22;22.1;22.1;22.1;22.1;22.1;22.1;22.1;22.1;22.1;22.1;22.1;22.1;22.1;22;22;22.1;22;22.1;22.1;22.1;22.2;22.2;22.2;22.2;22.2;22.2;22.2;22.2;22.2;22.2;22.2;22.3;22.2;22.2;22.2;22.2;22.3;22.2;22.3;22.2;22.3;22.3;22.3;22.3;22.3;22…
22.9;22.7;22.6;22.6;22.6;22.6;22.5;22.5;22.6;22.5;22.5;22.5;22.5;22.5;22.5;22.4;22.5;22.4;22.3;22.4;22.4;22.3;22.3;22.3;22.3;22.3;22.2;22.2;22.3;22.2;22.2;22.2;22.1;22.2;22.1;22;22;22;22.1;22.1;22.1;22.1;22.1;22.1;22.1;22.1;22.1;22.1;22.1;22.1;22;22;22;22.1;22.1;22;22.2;22.1;22.2;22.1;22.2;22.2;22.2;22.2;22.2;22.2;22.3;22.2;22.3;22.2;22.2;22.2;22.2;22.3;22.3;22.3;22.2;22.3;22.3;22.3;22.3;22.3;22.…
22.9;22.7;22.6;22.6;22.6;22.5;22.5;22.5;22.5;22.5;22.5;22.5;22.5;22.5;22.4;22.4;22.4;22.4;22.4;22.3;22.4;22.3;22.3;22.3;22.3;22.3;22.2;22.2;22.3;22.2;22.2;22.2;22.1;22.1;22.1;22;22.1;22.1;22.1;22.1;22.1;22.1;22.1;22.1;22.1;22.1;22.1;22.1;22.1;22.1;22.1;22.1;22.1;22.1;22.1;22.1;22.2;22.1;22.1;22.2;22.2;22.2;22.2;22.2;22.3;22.2;22.2;22.2;22.2;22.2;22.2;22.3;22.3;22.3;22.2;22.2;22.2;22.3;22.3;22.3;2…
22.8;22.6;22.6;22.5;22.6;22.5;22.5;22.5;22.5;22.5;22.5;22.5;22.5;22.5;22.5;22.4;22.4;22.4;22.4;22.4;22.3;22.3;22.3;22.3;22.3;22.3;22.3;22.2;22.2;22.2;22.2;22.1;22.1;22.1;22.1;22;22.1;22.1;22.1;22.1;22.1;22.1;22;22.1;22.1;22.1;22;22;22.1;22.1;22.1;22.1;22;22;22.1;22.2;22.2;22.2;22.2;22.2;22.2;22.2;22.3;22.3;22.2;22.2;22.2;22.2;22.3;22.2;22.2;22.3;22.3;22.3;22.3;22.2;22.3;22.3;22.3;22.3;22.3;22.3;2…
22.7;22.7;22.6;22.5;22.5;22.5;22.6;22.5;22.5;22.5;22.5;22.5;22.5;22.5;22.4;22.4;22.5;22.4;22.4;22.4;22.3;22.3;22.3;22.3;22.3;22.3;22.3;22.2;22.2;22.2;22.2;22;22.1;22.1;22.1;22.1;22.1;22.1;22.2;22.1;22.1;22.1;22.1;22.1;22.1;22.1;22.2;22;22.1;22.1;22.1;22.1;22.1;22.1;22.1;22.2;22.2;22.2;22.2;22.2;22.2;22.2;22.3;22.2;22.3;22.2;22.2;22.2;22.3;22.2;22.3;22.3;22.3;22.3;22.3;22.2;22.3;22.3;22.3;22.3;22.…
22.9;22.6;22.5;22.6;22.6;22.5;22.5;22.5;22.5;22.5;22.5;22.5;22.4;22.5;22.4;22.4;22.4;22.4;22.4;22.4;22.3;22.3;22.3;22.3;22.3;22.2;22.2;22.2;22.2;22.2;22.1;22.1;22.1;22.1;22.2;22.1;22.1;22.1;22.1;22.2;22.1;22.1;22.1;22.2;22.1;22.1;22.1;22.1;22.2;22.1;22.1;22.1;22.1;22.2;22.2;22.2;22.2;22.2;22.2;22.2;22.2;22.3;22.2;22.3;22.3;22.2;22.3;22.3;22.3;22.2;22.3;22.3;22.3;22.3;22.3;22.3;22.3;22.3;22.3;22.3…
22.8;22.6;22.5;22.5;22.5;22.6;22.5;22.5;22.5;22.5;22.5;22.5;22.5;22.4;22.5;22.4;22.4;22.3;22.3;22.3;22.3;22.3;22.2;22.2;22.2;22.1;22.2;22.1;22.1;22.1;22.1;22.2;22.1;22.1;22.2;22.2;22.1;22.2;22;22.2;22.2;22.2;22.1;22.2;22.2;22.1;22.2;22.1;22.2;22.1;22.1;22.1;22.1;22.1;22.1;22.2;22.2;22.3;22.2;22.2;22.2;22.1;22.3;22.3;22.2;22.2;22.3;22.3;22.3;22.3;22.2;22.3;22.3;22.3;22.3;22.3;22.3;22.3;22.3;22.3;2…
22.8;22.6;22.5;22.6;22.6;22.5;22.6;22.6;22.6;22.5;22.4;22.5;22.4;22.5;22.5;22.3;22.5;22.3;22.3;22.3;22.3;22.3;22.3;22.3;22.2;22.1;22;22.1;22;22.1;22.1;22.1;22.1;22.2;22.1;22;22.1;22.2;22.2;22.2;22.2;22.2;22.2;22.1;22.1;22.1;22;22.1;22.1;22.1;22.1;22.1;22.1;22.1;22.2;22.2;22.2;22.2;22.2;22.2;22.2;22.2;22.3;22.3;22.3;22.2;22.2;22.3;22.3;22.3;22.3;22.3;22.3;22.3;22.4;22.3;22.3;22.3;22.3;22.4;22.3;22…
22.8;22.6;22.6;22.7;22.5;22.6;22.5;22.4;22.5;22.4;22.6;22.4;22.4;22.4;22.4;22.4;22.4;22.4;22.3;22.3;22.3;22.2;22.2;22.2;22.1;22.2;22;22.2;22.1;22;22.1;22.1;22.1;22.1;22.1;22.1;22.1;22.1;22.2;22.2;22.2;22;22.1;22.1;22.1;22.1;22.2;22.1;22.1;22.1;22.1;22.1;22;22.1;22.2;22.2;22.2;22.2;22.3;22.2;22.2;22.2;22.2;22.2;22.2;22.3;22.3;22.3;22.3;22.3;22.3;22.3;22.3;22.4;22.3;22.3;22.3;22.3;22.3;22.3;22.3;22…
22.8;22.5;22.5;22.5;22.6;22.6;22.6;22.3;22.5;22.4;22.5;22.3;22.4;22.4;22.3;22.4;22.3;22.3;22.3;22.2;22.4;22.1;22.2;22.2;22.2;22;22;22.1;22.2;22.1;22.1;22.1;22.1;22.1;22.1;22.2;22.2;22.2;22.2;22.2;22.1;22.1;22.1;22.2;22.1;22.2;22.1;22.1;22.2;22.1;22.1;22.1;22.1;22.1;22.1;22.2;22.2;22.2;22.2;22.2;22.2;22.2;22.2;22.2;22.2;22.3;22.3;22.3;22.3;22.3;22.3;22.3;22.3;22.3;22.3;22.3;22.3;22.3;22.3;22.3;22.…
22.9;22.6;22.4;22.5;22.5;22.5;22.4;22.3;22.5;22.5;22.4;22.4;22.3;22.3;22.5;22.3;22.3;22.3;22.2;22.2;22.2;22.2;22.1;22.1;22;22;22;22;22.1;22.1;22.1;22.1;22.1;22.1;22.1;22.1;22.2;22.2;22.1;22.2;22.1;22.2;22.1;22.1;22.2;22.1;22.2;22.2;22.2;22.1;22.1;22.1;22.1;22.1;22.2;22.2;22.1;22.2;22.2;22.2;22.2;22.2;22.2;22.2;22.2;22.2;22.3;22.3;22.3;22.3;22.3;22.2;22.3;22.3;22.4;22.3;22.3;22.3;22.3;22.3;22.4;22…
22.8;22.6;22.5;22.5;22.5;22.4;22.5;22.5;22.5;22.4;22.3;22.4;22.3;22.4;22.3;22.2;22.2;22.3;22.2;22.2;22.2;22.2;22.2;22;22;22;22.1;22;22;22.1;22.1;22.1;22.1;22.1;22.1;22.1;22.1;22.2;22.1;22.2;22.2;22;22.2;22.1;22.1;22.1;22.1;22.2;22.1;22.2;22.2;22.1;22.1;22.1;22.2;22.1;22.2;22.2;22.2;22.2;22.2;22.2;22.3;22.2;22.2;22.2;22.3;22.3;22.3;22.3;22.3;22.3;22.3;22.3;22.3;22.3;22.3;22.3;22.3;22.4;22.3;22.3;2…
22.7;22.4;22.6;22.6;22.4;22.5;22.4;22.4;22.3;22.2;22.3;22.3;22.4;22.3;22.3;22.2;22.2;22.2;22.2;22.1;22.3;22.1;22.2;22;22;22;22;22;22;22.1;22.1;22.2;22.2;22.1;22.1;22.1;22.1;22.1;22.1;22.1;22.3;22.2;22.2;22.1;22.2;22.1;22.2;22.1;22.1;22.2;22.1;22.1;22.1;22.1;22.2;22.2;22.2;22.2;22.2;22.2;22.2;22.2;22.3;22.2;22.2;22.2;22.3;22.3;22.3;22.3;22.3;22.3;22.3;22.3;22.3;22.3;22.3;22.4;22.3;22.3;22.3;22.3;2…
22.7;22.6;22.5;22.5;22.4;22.4;22.5;22.4;22.3;22.3;22.4;22.4;22.2;22.3;22.3;22.2;22.2;22.2;22.1;22.1;22.2;22;22.1;22;22.1;22;22;22.1;22.1;22;22.1;22.1;22.1;22.1;22.2;22.1;22.1;22.2;22.2;22.1;22.2;22.2;22.2;22.1;22.2;22.2;22.1;22.1;22.1;22.1;22.1;22.1;22.1;22.1;22.2;22.2;22.2;22.2;22.3;22.2;22.2;22.2;22.2;22.2;22.2;22.2;22.3;22.3;22.2;22.3;22.2;22.3;22.4;22.3;22.3;22.3;22.4;22.3;22.3;22.3;22.4;22.4…
22.7;22.6;22.4;22.4;22.5;22.4;22.4;22.3;22.4;22.4;22.4;22.3;22.3;22.4;22.2;22.4;22.2;22.3;22.1;22.1;22;22.1;22;22.1;22.1;22;22.1;22;22.1;22.1;22.1;22.1;22.1;22.1;22.1;22.2;22.1;22.1;22.2;22.2;22.2;22.1;22.1;22.1;22.2;22.1;22.1;22.1;22.2;22.1;22.2;22.1;22.2;22.1;22.1;22.2;22.2;22.2;22.3;22.2;22.2;22.3;22.3;22.3;22.3;22.3;22.3;22.3;22.3;22.3;22.2;22.2;22.3;22.3;22.3;22.3;22.4;22.3;22.3;22.3;22.3;22…
22.7;22.7;22.5;22.4;22.4;22.4;22.4;22.4;22.3;22.3;22.2;22.4;22.3;22.2;22.3;22.1;22.1;22.1;22.1;22.1;22;22.1;22.1;22;22.1;22;22.1;22;22.1;22.1;22.1;22.2;22.1;22.1;22.1;22.2;22.2;22.2;22.1;22.1;22.1;22.2;22.2;22.2;22.1;22.2;22.1;22.1;22.1;22.1;22.1;22.2;22;22.2;22.2;22.2;22.2;22.2;22.2;22.2;22.3;22.3;22.3;22.3;22.3;22.3;22.3;22.2;22.4;22.3;22.4;22.3;22.4;22.3;22.3;22.3;22.3;22.3;22.3;22.4;22.3;22.4…
22.6;22.4;22.4;22.4;22.3;22.4;22.3;22.3;22.4;22.3;22.4;22.2;22.2;22.2;22.3;22.2;22.2;22.1;22;22;21.9;22;22;22.1;22;22.1;22.1;22;22.1;22.2;22.2;22.1;22.1;22.1;22.1;22.2;22.1;22.1;22.2;22.1;22.1;22.3;22.1;22.1;22.1;22.2;22.1;22.1;22.1;22.1;22.2;22.2;22.2;22.2;22.2;22.2;22.2;22.2;22.3;22.3;22.2;22.2;22.3;22.3;22.3;22.4;22.3;22.4;22.4;22.4;22.3;22.3;22.3;22.3;22.4;22.3;22.3;22.3;22.3;22.3;22.4;22.4;2…
22.6;22.4;22.4;22.4;22.4;22.4;22.4;22.2;22.3;22.2;22.3;22.3;22.2;22.2;22.1;22.2;22.1;22;22;22;22;22;22;22.1;22;22.1;22.1;22.1;22;22.1;22.1;22.1;22.2;22.1;22.1;22.1;22.1;22.1;22.2;22.2;22.2;22.1;22.2;22.1;22.2;22.2;22.2;22.2;22.2;22.1;22.2;22.1;22.2;22.2;22.2;22.2;22.2;22.3;22.2;22.2;22.3;22.3;22.3;22.3;22.4;22.3;22.3;22.3;22.3;22.3;22.3;22.3;22.3;22.3;22.3;22.3;22.4;22.3;22.4;22.3;22.4;22.3;22.4;…
22.7;22.4;22.4;22.4;22.3;22.3;22.3;22.3;22.3;22.2;22.3;22.3;22.1;22.3;22.2;22.2;22;22;22;22;22;22;22;22;22;22;22.1;22.1;22.1;22.1;22;22;22.1;22.1;22.1;22.2;22.2;22.2;22.2;22.1;22.1;22.1;22.2;22.1;22.2;22.1;22.1;22.1;22.2;22.1;22.1;22.2;22.2;22.1;22.2;22.2;22.3;22.3;22.2;22.3;22.2;22.3;22.3;22.3;22.3;22.4;22.3;22.3;22.4;22.3;22.3;22.3;22.3;22.4;22.3;22.3;22.3;22.3;22.3;22.3;22.4;22.3;22.4;22.5;22.…
22.7;22.5;22.3;22.4;22.3;22.3;22.3;22.3;22.2;22.2;22.3;22.3;22.2;22.2;22.1;22.1;22.1;21.9;22;22;21.9;22.1;22;22;22;22;22;22.1;22.1;22.1;22.1;22.1;22.1;22.1;22.2;22.1;22.2;22.2;22.2;22.1;22.2;22.1;22.1;22.2;22.2;22.2;22.2;22.2;22.1;22.1;22.1;22.2;22.2;22.2;22.2;22.2;22.3;22.2;22.3;22.3;22.3;22.2;22.3;22.3;22.3;22.4;22.2;22.3;22.3;22.4;22.4;22.4;22.3;22.3;22.3;22.3;22.3;22.4;22.4;22.4;22.4;22.4;22.…
22.5;22.4;22.3;22.4;22.3;22.3;22.3;22.3;22.2;22.2;22.1;22.1;22.3;22.2;22.2;22;22.1;22;22;22;22;22;22.1;22;22;22;22;22;22.1;22.1;22.1;22.2;22.1;22.1;22.2;22.2;22.2;22.1;22.2;22.2;22.2;22.1;22.1;22.2;22.1;22.1;22.2;22.1;22.1;22.2;22.2;22.2;22.2;22.2;22.2;22.2;22.2;22.2;22.3;22.3;22.3;22.3;22.3;22.3;22.3;22.3;22.3;22.3;22.3;22.3;22.4;22.4;22.4;22.4;22.3;22.3;22.4;22.3;22.3;22.3;22.4;22.4;22.5;22.5;2…
22.4;22.3;22.3;22.2;22.2;22.2;22.2;22.2;22.2;22.2;22.1;22.2;22.2;22;22;22;22.1;22;22;22;22;22;22;22.1;22;22;22.1;22.1;22.1;22.1;22.2;22.1;22.1;22.2;22.1;22.2;22.2;22.2;22.2;22.2;22.2;22.2;22.2;22.1;22.2;22.2;22.2;22.3;22.2;22.2;22.2;22.2;22.2;22.2;22.2;22.2;22.2;22.3;22.3;22.3;22.3;22.3;22.3;22.3;22.3;22.3;22.3;22.3;22.3;22.4;22.4;22.4;22.4;22.4;22.4;22.3;22.4;22.4;22.4;22.5;22.4;22.4;22.4;22.4;2…
22.6;22.3;22.4;22.3;22.3;22.3;22.2;22.2;22.1;22.1;22.1;22.2;22.1;22;22.1;22.1;22;22;22;22;22;22;22.1;22.1;22;22.1;22;22.1;22.2;22.1;22.2;22.3;22.1;22.1;22.2;22.1;22.1;22.2;22.2;22.2;22.2;22.1;22.2;22.2;22.2;22.2;22.2;22.2;22.2;22.2;22.2;22.2;22.2;22.2;22.3;22.2;22.3;22.3;22.3;22.3;22.3;22.3;22.3;22.3;22.3;22.3;22.3;22.4;22.3;22.4;22.3;22.4;22.3;22.3;22.3;22.3;22.3;22.3;22.4;22.3;22.4;22.4;22.4;22…
22.6;22.3;22.2;22.2;22.2;22.2;22.1;22.1;22.2;22.2;22.1;22;22;22.1;22;22;22.1;22;22;22;22;22;22.1;22;22;22;22;22.1;22;22.2;22.1;22.1;22.1;22.2;22.1;22.3;22.2;22.2;22.2;22.2;22.2;22.2;22.2;22.2;22.3;22.2;22.2;22.2;22.2;22.2;22.2;22.2;22.2;22.2;22.2;22.2;22.2;22.3;22.3;22.3;22.3;22.3;22.3;22.3;22.3;22.3;22.3;22.3;22.3;22.3;22.3;22.3;22.4;22.4;22.3;22.3;22.4;22.4;22.3;22.4;22.4;22.4;22.5;22.5;22.4;22…
22.6;22.4;22.3;22.1;22.2;22.1;22.1;22.1;22.1;22;22;22;22;22;22;22.1;22;22;22;22;22;22.1;22;22;22;22.1;22.1;22;22.2;22.1;22.2;22.1;22.1;22.2;22.2;22.1;22.2;22.3;22.3;22.2;22.2;22.2;22.2;22.2;22.1;22.2;22.2;22.2;22.2;22.2;22.2;22.2;22.2;22.2;22.2;22.2;22.2;22.3;22.3;22.3;22.3;22.3;22.3;22.3;22.3;22.3;22.3;22.4;22.3;22.3;22.4;22.4;22.4;22.4;22.3;22.3;22.4;22.4;22.4;22.4;22.4;22.4;22.4;22.4;22.5;22.5…
22.5;22.4;22.2;22.2;22.3;22.1;22.1;22.1;22;22;22;22;22;22.1;22.1;22;22;22;22;22;22.1;22;22.1;22.1;22.1;22.1;22.1;22.1;22.1;22.2;22.1;22.2;22.1;22.2;22.2;22.2;22.2;22.2;22.3;22.2;22.2;22.2;22.2;22.2;22.2;22.2;22.2;22.2;22.2;22.2;22.2;22.2;22.2;22.2;22.3;22.2;22.3;22.3;22.3;22.3;22.3;22.3;22.3;22.4;22.3;22.4;22.3;22.3;22.3;22.3;22.4;22.4;22.4;22.4;22.4;22.3;22.3;22.4;22.4;22.4;22.4;22.4;22.4;22.4;2…
22.5;22.2;22.1;22.3;22.1;22.1;22.1;22;22;22;22;22;22;22.1;22;22.1;22.1;22;22.1;22.1;22;22;22.1;22;22.1;22.2;22.1;22.2;22.2;22;22.2;22.2;22.2;22.2;22.2;22.2;22.3;22.2;22.2;22.2;22.3;22.2;22.3;22.2;22.2;22.2;22.2;22.2;22.2;22.2;22.2;22.3;22.2;22.2;22.2;22.2;22.3;22.3;22.3;22.3;22.3;22.3;22.3;22.4;22.3;22.3;22.3;22.3;22.3;22.3;22.4;22.4;22.4;22.4;22.3;22.3;22.3;22.4;22.3;22.4;22.4;22.4;22.4;22.4;22.…
22.5;22.2;22.1;22.1;22.1;22;22;22;22;22;22;22.1;22;22.1;22.1;22.1;22.1;22.1;22.1;22;22;22;22.1;22;22.1;22.1;22;22.2;22.2;22.2;22.2;22.2;22.1;22.2;22.2;22.3;22.2;22.3;22.3;22.3;22.3;22.3;22.2;22.3;22.2;22.2;22.2;22.2;22.2;22.2;22.2;22.2;22.2;22.2;22.2;22.3;22.3;22.3;22.3;22.3;22.3;22.3;22.3;22.4;22.4;22.3;22.3;22.4;22.4;22.3;22.3;22.3;22.4;22.4;22.3;22.4;22.4;22.4;22.4;22.4;22.4;22.4;22.5;22.5;22.…
22.4;22.2;22.1;22.1;22.1;22.1;22.1;22;22;22;22;22.1;22;22.1;22.1;22.1;22.1;22.1;22.1;22;22;22;22;22.1;22.1;22.1;22.1;22.2;22.1;22.1;22.1;22.1;22.2;22.2;22.1;22.2;22.2;22.2;22.2;22.2;22.2;22.2;22.3;22.2;22.2;22.2;22.2;22.2;22.2;22.2;22.2;22.2;22.2;22.2;22.3;22.2;22.3;22.3;22.3;22.4;22.4;22.3;22.4;22.3;22.3;22.5;22.3;22.3;22.3;22.4;22.4;22.4;22.3;22.3;22.3;22.3;22.4;22.3;22.4;22.4;22.4;22.4;22.5;22…
22.4;22.2;22.1;22;22;22;22;22;22;22;22.1;22;22.1;22.1;22.1;22.1;22.1;22.1;22.1;22.1;22.1;22.1;22.1;22.1;22.1;22.1;22.1;22.2;22.2;22.1;22.2;22.2;22.2;22.2;22.1;22.2;22.3;22.3;22.2;22.3;22.2;22.2;22.2;22.2;22.2;22.2;22.2;22.2;22.2;22.2;22.2;22.2;22.2;22.2;22.2;22.3;22.4;22.3;22.3;22.4;22.4;22.3;22.3;22.4;22.4;22.3;22.4;22.4;22.4;22.4;22.4;22.3;22.4;22.4;22.4;22.3;22.3;22.4;22.4;22.4;22.4;22.4;22.5;…
22.4;22.2;22.1;22;22;22;22;22;22;22;22.1;22;22.1;22.1;22.1;22.1;22.1;22.1;22;22.1;22.1;22.1;22.1;22.1;22.1;22.1;22.1;22.2;22.1;22.2;22.2;22.2;22.2;22.2;22.1;22.2;22.2;22.1;22.2;22.2;22.2;22.2;22.2;22.2;22.2;22.2;22.2;22.2;22.2;22.2;22.2;22.1;22.2;22.2;22.3;22.3;22.3;22.3;22.4;22.3;22.3;22.3;22.4;22.3;22.4;22.4;22.3;22.3;22.3;22.4;22.4;22.4;22.4;22.5;22.3;22.4;22.4;22.4;22.4;22.3;22.4;22.4;22.5;22…
22.4;22.1;22;22;22;22;22;22;22;22;22;22;22.1;22;22.1;22.1;22.1;22.1;22;22.1;22.1;22;22.1;22.1;22.1;22.1;22.1;22.2;22.1;22.1;22.2;22.2;22.2;22.2;22.2;22.2;22.2;22.1;22.2;22.2;22.2;22.2;22.2;22.2;22.2;22.2;22.2;22.2;22.2;22.3;22.2;22.2;22.2;22.3;22.2;22.3;22.3;22.3;22.3;22.3;22.3;22.3;22.3;22.4;22.4;22.4;22.3;22.3;22.3;22.3;22.4;22.4;22.4;22.4;22.4;22.4;22.4;22.3;22.3;22.3;22.4;22.4;22.4;22.4;22.4;…
22.3;22.1;22;22;22;22;22;21.9;22;22.1;21.9;22;22.1;22;22.1;22;22.1;22.1;22.1;22.1;22;22;22.1;22.1;22.1;22.1;22.1;22.1;22.1;22.2;22.1;22.1;22.2;22.2;22.2;22.3;22.2;22.2;22.2;22.2;22.2;22.2;22.2;22.2;22.2;22.2;22.2;22.2;22.2;22.2;22.2;22.2;22.2;22.2;22.2;22.3;22.3;22.2;22.3;22.3;22.3;22.3;22.3;22.3;22.3;22.3;22.3;22.3;22.3;22.4;22.3;22.4;22.4;22.4;22.4;22.4;22.4;22.3;22.3;22.3;22.4;22.4;22.4;22.4;2…
22.2;22;22;22;22;22;22;22;22.1;21.9;22;22.1;22.1;22.1;22;22.1;22.1;22.1;22;22.1;22;22;22;22.1;22.2;22.1;22.1;22.2;22.2;22.2;22.2;22.1;22.2;22.2;22.2;22.3;22.2;22.2;22.2;22.2;22.2;22.2;22.2;22.2;22.2;22.2;22.3;22.2;22.2;22.2;22.2;22.2;22.2;22.3;22.2;22.2;22.3;22.3;22.3;22.3;22.3;22.3;22.3;22.3;22.3;22.4;22.3;22.3;22.3;22.3;22.3;22.3;22.4;22.3;22.4;22.3;22.4;22.4;22.4;22.4;22.4;22.4;22.4;22.5;22.4;…
22.3;22;22;22;22;22;22;22.1;22.1;22.1;22;22.1;22.1;22.1;22.1;22.1;22.1;22.1;22.1;22;22;22.1;22.1;22.2;22.1;22.1;22.2;22.1;22.2;22.2;22.2;22.2;22.2;22.2;22.2;22.2;22.2;22.2;22.2;22.2;22.2;22.2;22.2;22.2;22.2;22.2;22.2;22.3;22.3;22.2;22.2;22.2;22.3;22.2;22.3;22.3;22.2;22.2;22.3;22.3;22.3;22.3;22.3;22.3;22.4;22.4;22.4;22.3;22.3;22.3;22.4;22.4;22.4;22.4;22.4;22.4;22.4;22.4;22.4;22.4;22.4;22.4;22.5;22…
22.3;22.1;21.9;22;22;22;22;22;22;22;22;22;22.1;22.1;22.1;22.1;22.1;22.1;22.1;22.1;22;22.1;22.1;22.1;22.1;22.1;22.1;22.1;22.2;22.2;22.2;22.2;22.2;22.3;22.2;22.3;22.3;22.2;22.2;22.2;22.2;22.2;22.2;22.2;22.2;22.2;22.2;22.3;22.2;22.3;22.2;22.2;22.2;22.3;22.3;22.3;22.3;22.3;22.3;22.3;22.3;22.3;22.3;22.3;22.4;22.3;22.3;22.4;22.3;22.4;22.4;22.4;22.4;22.4;22.4;22.3;22.4;22.4;22.4;22.4;22.4;22.4;22.4;22.5…
22.3;22.1;22;22.1;22;22;22.1;22.1;22;22.1;22.1;22.1;22.1;22.1;22.1;22.1;22.1;22.1;22.1;22.1;22.1;22.1;22.2;22.1;22.2;22.1;22.1;22.2;22.2;22.2;22.2;22.2;22.2;22.2;22.2;22.3;22.3;22.3;22.2;22.2;22.2;22.2;22.2;22.2;22.2;22.2;22.3;22.2;22.3;22.2;22.2;22.2;22.2;22.3;22.3;22.3;22.3;22.3;22.3;22.3;22.4;22.3;22.3;22.4;22.4;22.4;22.4;22.4;22.4;22.4;22.4;22.4;22.4;22.4;22.5;22.4;22.3;22.4;22.4;22.4;22.4;22…
22.3;22.1;22.1;22.1;22.1;22;22;22.1;22;22.1;22.1;22.1;22.1;22.1;22.1;22.1;22.1;22.1;22.1;22.1;22.1;22.1;22.1;22.1;22.1;22.1;22.1;22.1;22.2;22.3;22.2;22.2;22.3;22.2;22.3;22.3;22.3;22.2;22.3;22.2;22.2;22.2;22.3;22.3;22.2;22.2;22.3;22.2;22.3;22.3;22.3;22.3;22.3;22.3;22.3;22.3;22.3;22.3;22.3;22.3;22.3;22.4;22.4;22.4;22.4;22.4;22.3;22.4;22.4;22.4;22.4;22.5;22.4;22.4;22.4;22.4;22.4;22.4;22.4;22.4;22.4;…
22.3;22.1;22;22;22;22;22.1;22;22;22.1;22;22.1;22.1;22.1;22;22;22.1;22.1;22.1;22.1;22.1;22.1;22.2;22.1;22.1;22.1;22.1;22.1;22.1;22.3;22.2;22.3;22.3;22.2;22.3;22.3;22.3;22.2;22.3;22.2;22.2;22.2;22.2;22.3;22.2;22.2;22.2;22.2;22.2;22.2;22.3;22.3;22.3;22.2;22.2;22.2;22.3;22.3;22.3;22.3;22.3;22.3;22.3;22.4;22.4;22.4;22.4;22.4;22.4;22.4;22.4;22.4;22.4;22.4;22.5;22.4;22.4;22.4;22.4;22.4;22.4;22.5;22.5;22…
22.3;22.1;22;22.1;22;22;22;22;22;22.1;22.1;22.1;22.1;22.1;22.1;22.1;22.1;22.1;22.1;22.1;22.1;22.1;22.1;22.2;22.2;22.1;22.2;22.1;22.2;22.2;22.3;22.2;22.2;22.3;22.3;22.3;22.3;22.3;22.2;22.2;22.2;22.2;22.3;22.2;22.2;22.2;22.2;22.3;22.2;22.3;22.3;22.3;22.3;22.3;22.2;22.3;22.3;22.3;22.3;22.3;22.3;22.3;22.4;22.4;22.4;22.4;22.4;22.4;22.4;22.4;22.4;22.4;22.5;22.5;22.4;22.4;22.5;22.4;22.4;22.4;22.3;22.4;2…
22.3;22.1;22;22.1;22;22;22.1;22;22.1;22.1;22.1;22.1;22.1;22.1;22;22.1;22.1;22.1;22.1;22.1;22.1;22.1;22.2;22.1;22.1;22.1;22.1;22.1;22.3;22.3;22.3;22.2;22.2;22.3;22.2;22.3;22.3;22.2;22.2;22.3;22.2;22.2;22.2;22.2;22.2;22.2;22.2;22.3;22.3;22.3;22.3;22.3;22.3;22.2;22.3;22.3;22.3;22.3;22.3;22.3;22.4;22.3;22.4;22.4;22.4;22.4;22.4;22.4;22.4;22.5;22.4;22.5;22.4;22.4;22.4;22.4;22.4;22.4;22.4;22.5;22.4;22.4…
22.2;22.1;22;22;22;22;22;22;22;22;22.2;22.2;22.1;22.1;22.1;22.1;22.2;22.1;22.1;22.1;22.1;22.1;22.1;22.2;22.1;22.1;22.1;22.1;22.2;22.2;22.3;22.3;22.3;22.3;22.2;22.2;22.3;22.3;22.3;22.3;22.3;22.2;22.3;22.2;22.2;22.2;22.3;22.3;22.3;22.3;22.3;22.3;22.2;22.2;22.3;22.3;22.3;22.3;22.3;22.3;22.3;22.3;22.4;22.4;22.4;22.4;22.4;22.4;22.3;22.5;22.3;22.4;22.4;22.4;22.4;22.3;22.4;22.4;22.4;22.4;22.4;22.4;22.4;…
22.2;22.1;22;21.9;22;22.1;22.1;22;22.1;22;22.1;22.2;22.1;22.1;22.1;22.1;22.1;22.1;22.1;22.2;22.1;22.1;22.1;22.1;22.1;22.1;22.2;22.2;22.2;22.3;22.2;22.3;22.2;22.2;22.2;22.3;22.2;22.2;22.3;22.3;22.3;22.3;22.2;22.2;22.3;22.2;22.2;22.3;22.3;22.3;22.2;22.3;22.3;22.2;22.2;22.2;22.3;22.3;22.3;22.4;22.4;22.3;22.4;22.4;22.3;22.3;22.4;22.4;22.4;22.5;22.4;22.5;22.4;22.4;22.4;22.4;22.4;22.4;22.4;22.4;22.4;22…
22.2;22.1;22;22;22;22;22.1;22.1;22.1;22.1;22.1;22.1;22.1;22.1;22.1;22.1;22.2;22.2;22.1;22.1;22.1;22.1;22.2;22.1;22.2;22.2;22.1;22.2;22.2;22.2;22.2;22.2;22.3;22.2;22.2;22.3;22.3;22.3;22.3;22.3;22.3;22.3;22.2;22.2;22.3;22.2;22.3;22.3;22.3;22.2;22.2;22.3;22.2;22.2;22.3;22.3;22.4;22.3;22.3;22.4;22.3;22.2;22.4;22.4;22.4;22.4;22.3;22.4;22.4;22.4;22.4;22.5;22.4;22.5;22.4;22.4;22.4;22.4;22.4;22.4;22.4;22…
22.2;22.1;22;22;22;22;22.1;22.1;22.1;22.1;22.1;22.1;22.1;22.1;22.2;22.2;22.1;22.1;22.1;22.1;22.1;22.1;22.1;22.1;22.2;22.2;22.2;22.2;22.2;22.2;22.2;22.3;22.2;22.2;22.3;22.3;22.3;22.2;22.3;22.3;22.3;22.3;22.2;22.3;22.3;22.3;22.2;22.3;22.3;22.2;22.2;22.2;22.2;22.3;22.3;22.3;22.3;22.3;22.3;22.3;22.4;22.4;22.3;22.4;22.3;22.4;22.3;22.3;22.4;22.5;22.4;22.4;22.4;22.4;22.5;22.4;22.4;22.4;22.4;22.4;22.4;22…
22.2;22.1;22;22;22.1;22;22.1;22;22.1;22.2;22.1;22.1;22.1;22.1;22.2;22.2;22.1;22.2;22.1;22.1;22.1;22.1;22.2;22.1;22.2;22.2;22.2;22.2;22.2;22.2;22.3;22.3;22.3;22.3;22.3;22.3;22.3;22.3;22.2;22.3;22.3;22.2;22.3;22.3;22.3;22.3;22.3;22.3;22.3;22.2;22.3;22.3;22.2;22.3;22.4;22.3;22.3;22.3;22.3;22.3;22.4;22.3;22.4;22.3;22.4;22.4;22.4;22.3;22.4;22.4;22.4;22.4;22.5;22.4;22.4;22.4;22.4;22.4;22.4;22.5;22.4;22…
22.1;22;22;22;22;22;22.1;22;22.1;22.1;22.1;22.1;22.1;22.2;22.2;22.1;22.2;22.1;22.1;22.1;22.1;22.1;22.3;22.2;22.2;22.2;22.2;22.2;22.2;22.3;22.2;22.3;22.1;22.3;22.3;22.3;22.2;22.2;22.3;22.3;22.3;22.3;22.3;22.3;22.3;22.3;22.3;22.3;22.2;22.2;22.2;22.3;22.3;22.3;22.3;22.2;22.3;22.3;22.3;22.3;22.3;22.3;22.3;22.4;22.4;22.4;22.4;22.3;22.4;22.5;22.4;22.4;22.5;22.4;22.5;22.4;22.4;22.5;22.4;22.4;22.4;22.5;2…
22.3;22;22.1;22;22;22;22.1;22;22.1;22.1;22.1;22.1;22.1;22.1;22.2;22.2;22.1;22.1;22.1;22.1;22.1;22.2;22.1;22.1;22.2;22.2;22.2;22.2;22.2;22.2;22.2;22.2;22.3;22.3;22.3;22.3;22.2;22.3;22.3;22.2;22.3;22.3;22.3;22.3;22.3;22.3;22.3;22.4;22.2;22.3;22.2;22.3;22.2;22.2;22.3;22.3;22.3;22.3;22.3;22.4;22.3;22.4;22.4;22.4;22.3;22.3;22.4;22.4;22.4;22.4;22.4;22.5;22.5;22.4;22.5;22.5;22.5;22.4;22.4;22.5;22.5;22.4…
22.3;22.1;22;22;22.1;22;22.1;22;22;22.1;22.1;22.1;22.1;22.1;22.2;22.1;22.1;22.1;22.1;22.1;22.1;22.1;22.2;22.1;22.2;22.2;22.2;22.2;22.2;22.2;22.2;22.2;22.2;22.3;22.3;22.3;22.3;22.2;22.2;22.3;22.3;22.3;22.3;22.3;22.3;22.3;22.3;22.3;22.3;22.3;22.2;22.3;22.3;22.3;22.3;22.3;22.3;22.3;22.3;22.3;22.3;22.4;22.4;22.4;22.4;22.4;22.3;22.3;22.4;22.4;22.4;22.4;22.5;22.4;22.5;22.4;22.4;22.4;22.5;22.5;22.5;22.5…
22.3;22.1;22;22.1;22;22.1;22;22;22.1;22;22.2;22.1;22.1;22;22.1;22.1;22.1;22.1;22.1;22.1;22.2;22.2;22.1;22.2;22.3;22.2;22.2;22.2;22.2;22.2;22.2;22.2;22.2;22.3;22.2;22.2;22.3;22.2;22.2;22.2;22.3;22.2;22.3;22.3;22.4;22.2;22.3;22.3;22.3;22.3;22.3;22.3;22.3;22.3;22.3;22.3;22.3;22.3;22.3;22.3;22.4;22.4;22.4;22.4;22.4;22.4;22.4;22.4;22.4;22.4;22.4;22.5;22.4;22.4;22.5;22.5;22.5;22.5;22.4;22.4;22.4;22.5;2…
22.2;22.1;22;22;22.1;22.1;22.1;22;22.1;22.1;22.1;22.1;22.1;22.2;22.2;22.1;22.1;22.2;22.1;22.2;22.1;22.2;22.1;22.1;22.2;22.2;22;22.2;22.2;22.2;22.3;22.3;22.2;22.3;22.2;22.2;22.2;22.3;22.2;22.3;22.3;22.3;22.3;22.3;22.2;22.2;22.3;22.3;22.3;22.3;22.3;22.3;22.3;22.3;22.4;22.3;22.4;22.4;22.3;22.3;22.4;22.4;22.4;22.4;22.4;22.4;22.4;22.4;22.4;22.4;22.4;22.4;22.5;22.5;22.5;22.4;22.5;22.4;22.5;22.5;22.5;22…
22.3;22.2;22.1;22.1;22.1;22.1;22.1;22.1;22.2;22.1;22.2;22.2;22.2;22.2;22.2;22.1;22.1;22.2;22.1;22.1;22.2;22.2;22.2;22.2;22.2;22.2;22.2;22.2;22.2;22.2;22.3;22.3;22.3;22.3;22.2;22.2;22.3;22.2;22.2;22.2;22.3;22.3;22.3;22.3;22.3;22.3;22.3;22.3;22.3;22.3;22.3;22.3;22.3;22.3;22.3;22.3;22.3;22.4;22.4;22.3;22.4;22.4;22.4;22.4;22.4;22.4;22.4;22.4;22.4;22.4;22.4;22.4;22.5;22.5;22.4;22.4;22.5;22.4;22.5;22.4…
22.2;22.1;22;22.1;22.1;22.1;22.1;22.2;22.1;22.1;22.1;22.2;22.2;22.2;22.2;22.2;22.1;22.2;22.1;22.2;22.2;22.2;22.2;22.2;22.2;22.2;22.2;22.2;22.2;22.3;22.2;22.3;22.3;22.3;22.3;22.3;22.3;22.3;22.2;22.3;22.3;22.3;22.3;22.3;22.3;22.3;22.3;22.3;22.4;22.3;22.3;22.3;22.3;22.3;22.3;22.3;22.4;22.4;22.3;22.4;22.3;22.4;22.4;22.4;22.4;22.4;22.4;22.4;22.4;22.4;22.4;22.4;22.5;22.4;22.4;22.4;22.4;22.5;22.4;22.5;2…
22.3;22.1;22.1;22.1;22.1;22.1;22.1;22.1;22.1;22.2;22.1;22.2;22.2;22.2;22.2;22.1;22.2;22.1;22.1;22.1;22.1;22.1;22.2;22.2;22.2;22.2;22.2;22.2;22.2;22.3;22.2;22.3;22.3;22.3;22.3;22.3;22.3;22.3;22.2;22.2;22.3;22.3;22.3;22.3;22.2;22.3;22.3;22.3;22.3;22.3;22.3;22.3;22.3;22.3;22.3;22.4;22.3;22.3;22.4;22.3;22.4;22.4;22.4;22.4;22.4;22.4;22.4;22.4;22.4;22.4;22.4;22.4;22.5;22.4;22.4;22.4;22.5;22.5;22.4;22.5…
22.2;22.1;22.1;22;22.1;22.1;22.1;22.1;22.2;22.1;22.2;22.2;22.2;22.2;22.2;22.2;22.2;22.1;22.1;22.1;22.2;22.2;22.2;22.2;22.2;22.2;22.2;22.2;22.3;22.2;22.2;22.3;22.3;22.3;22.3;22.3;22.3;22.3;22.3;22.3;22.2;22.3;22.3;22.3;22.3;22.3;22.2;22.3;22.3;22.3;22.3;22.3;22.3;22.3;22.3;22.3;22.4;22.3;22.4;22.3;22.3;22.3;22.4;22.4;22.4;22.4;22.4;22.4;22.4;22.4;22.4;22.4;22.4;22.4;22.4;22.4;22.4;22.4;22.5;22.5;2…
22.3;22.1;22.1;22.1;22.1;22.1;22.1;22.1;22.2;22.1;22.2;22.2;22.2;22.2;22.2;22.2;22.2;22.1;22.1;22.1;22.1;22.2;22.2;22.2;22.2;22.2;22.2;22.2;22.3;22.3;22.3;22.3;22.3;22.3;22.3;22.3;22.2;22.3;22.3;22.3;22.3;22.3;22.3;22.2;22.2;22.3;22.3;22.3;22.3;22.3;22.3;22.3;22.3;22.3;22.3;22.4;22.3;22.4;22.3;22.4;22.3;22.4;22.4;22.4;22.4;22.4;22.4;22.4;22.4;22.4;22.4;22.4;22.4;22.4;22.4;22.4;22.4;22.4;22.5;22.5…
22.3;22.1;22.1;22.1;22.1;22.1;22.2;22.2;22.2;22.2;22.2;22.2;22.2;22.2;22.2;22.2;22.2;22.1;22.1;22.1;22.1;22.1;22.2;22.1;22.2;22.1;22.3;22.2;22.3;22.2;22.3;22.3;22.3;22.3;22.3;22.3;22.2;22.3;22.3;22.3;22.3;22.3;22.3;22.3;22.3;22.2;22.3;22.3;22.3;22.3;22.3;22.2;22.2;22.3;22.2;22.3;22.3;22.3;22.4;22.3;22.3;22.4;22.3;22.4;22.4;22.4;22.4;22.4;22.4;22.4;22.5;22.5;22.4;22.4;22.4;22.4;22.4;22.5;22.5;22.5…
22.3;22.1;22.1;22.1;22;22.1;22.1;22.2;22.2;22.2;22.2;22.2;22.2;22.2;22.2;22.1;22.1;22.1;22.1;22.1;22.2;22.2;22.2;22.2;22.2;22.2;22.2;22.2;22.2;22.2;22.3;22.3;22.2;22.3;22.3;22.3;22.3;22.3;22.3;22.3;22.3;22.3;22.3;22.2;22.3;22.3;22.3;22.3;22.3;22.3;22.2;22.3;22.2;22.3;22.3;22.3;22.5;22.4;22.4;22.4;22.4;22.4;22.4;22.4;22.4;22.4;22.2;22.4;22.4;22.4;22.5;22.4;22.4;22.5;22.4;22.4;22.4;22.5;22.4;22.5;2…
22.3;22.1;22.1;22.1;22.1;22.1;22.1;22.2;22.2;22.1;22.2;22.2;22.2;22.2;22.2;22.1;22.2;22.2;22.2;22.2;22.1;22.2;22.2;22.2;22.2;22.2;22.3;22.3;22.3;22.2;22.3;22.3;22.2;22.2;22.3;22.3;22.3;22.3;22.3;22.2;22.3;22.3;22.3;22.3;22.3;22.3;22.3;22.3;22.3;22.5;22.2;22.3;22.3;22.3;22.3;22.4;22.3;22.4;22.3;22.4;22.4;22.4;22.3;22.4;22.4;22.4;22.4;22.4;22.4;22.4;22.4;22.4;22.5;22.4;22.5;22.5;22.4;22.5;22.5;22.4…
22.3;22.1;22.1;22.1;22.1;22.1;22.1;22.1;22.1;22.2;22.2;22.2;22.2;22.2;22.2;22.2;22.2;22.2;22.2;22.2;22.2;22.2;22.2;22.2;22.2;22.2;22.3;22.2;22.2;22.2;22.3;22.3;22.3;22.3;22.3;22.3;22.3;22.3;22.3;22.3;22.3;22.3;22.2;22.3;22.3;22.3;22.3;22.3;22.3;22.3;22.3;22.2;22.2;22.3;22.3;22.4;22.4;22.4;22.3;22.3;22.4;22.4;22.4;22.3;22.4;22.4;22.4;22.5;22.4;22.4;22.4;22.5;22.5;22.4;22.5;22.5;22.4;22.5;22.4;22.4…
22.3;22.1;22.1;22.1;22.1;22.1;22.1;22.1;22.1;22.2;22.2;22.2;22.2;22.2;22.2;22.2;22.1;22.2;22.1;22.2;22.1;22.2;22.2;22.2;22.2;22.3;22.2;22.2;22.2;22.2;22.2;22.3;22.2;22.3;22.3;22.3;22.3;22.3;22.3;22.3;22.3;22.2;22.3;22.3;22.2;22.2;22.3;22.3;22.3;22.3;22.3;22.2;22.3;22.2;22.4;22.3;22.4;22.3;22.3;22.4;22.4;22.3;22.4;22.4;22.4;22.4;22.4;22.4;22.5;22.4;22.4;22.4;22.4;22.5;22.4;22.5;22.5;22.4;22.4;22.5…
22.2;22.2;22.1;22.1;22.1;22.2;22.1;22.1;22.1;22.2;22.2;22.2;22.2;22.2;22.2;22.2;22.2;22.2;22.2;22.2;22.1;22.2;22.2;22.2;22.2;22.2;22.2;22.2;22.2;22.2;22.2;22.3;22.3;22.3;22.3;22.3;22.3;22.3;22.3;22.3;22.3;22.3;22.2;22.3;22.3;22.2;22.2;22.2;22.3;22.2;22.3;22.3;22.3;22.3;22.3;22.3;22.4;22.3;22.4;22.4;22.4;22.4;22.5;22.5;22.4;22.4;22.4;22.4;22.4;22.4;22.5;22.5;22.5;22.5;22.4;22.5;22.5;22.5;22.4;22.5…
22.3;22.2;22.1;22.1;22.1;22;22.1;22.2;22.1;22.1;22.1;22.2;22.2;22.2;22.3;22.2;22.3;22.2;22.1;22.2;22.1;22.2;22.2;22.2;22.2;22.2;22.1;22.2;22.2;22.3;22.2;22.3;22.3;22.3;22.3;22.3;22.3;22.3;22.3;22.3;22.3;22.3;22.3;22.3;22.3;22.2;22.2;22.2;22.3;22.3;22.2;22.3;22.3;22.3;22.3;22.3;22.4;22.4;22.4;22.4;22.4;22.4;22.4;22.5;22.4;22.4;22.4;22.4;22.4;22.4;22.4;22.5;22.5;22.5;22.4;22.4;22.4;22.5;22.5;22.4;2…
22.3;22.2;22.1;22.1;22.1;22;22.1;22.1;22.2;22.1;22.2;22.2;22.2;22.2;22.2;22.1;22.2;22.1;22.1;22.1;22.2;22.1;22.1;22.1;22.2;22.2;22.2;22.3;22.3;22.3;22.2;22.3;22.3;22.3;22.3;22.3;22.3;22.2;22.3;22.3;22.3;22.3;22.3;22.3;22.3;22.2;22.3;22.3;22.2;22.3;22.3;22.3;22.3;22.3;22.4;22.3;22.3;22.4;22.4;22.4;22.4;22.4;22.4;22.4;22.4;22.4;22.4;22.4;22.4;22.4;22.5;22.4;22.5;22.5;22.5;22.5;22.4;22.4;22.4;22.5;2…
22.3;22.1;22;22.1;22.1;22.1;22.1;22.1;22.1;22.1;22.2;22.2;22.1;22.2;22.2;22.1;22.2;22.1;22.2;22.1;22.1;22.2;22.1;22.2;22.2;22.2;22.2;22.2;22.2;22.3;22.3;22.3;22.3;22.3;22.3;22.3;22.2;22.2;22.3;22.3;22.3;22.3;22.2;22.3;22.4;22.3;22.3;22.3;22.3;22.3;22.3;22.3;22.3;22.3;22.3;22.3;22.4;22.4;22.4;22.4;22.4;22.4;22.4;22.4;22.5;22.5;22.4;22.4;22.4;22.5;22.5;22.5;22.5;22.5;22.5;22.4;22.5;22.5;22.5;22.5;2…
22.4;22.1;22.1;21.9;22.1;22.1;22;22.1;22.1;22.1;22.2;22.2;22.2;22.2;22.2;22.2;22.1;22.1;22.2;22.1;22.2;22.1;22.2;22.2;22.2;22.2;22.2;22.2;22.3;22.3;22.2;22.3;22.3;22.3;22.3;22.3;22.3;22.3;22.2;22.3;22.2;22.3;22.3;22.3;22.2;22.3;22.4;22.3;22.3;22.3;22.3;22.3;22.3;22.3;22.4;22.4;22.3;22.4;22.4;22.4;22.4;22.4;22.4;22.4;22.5;22.4;22.4;22.4;22.4;22.4;22.5;22.5;22.4;22.5;22.4;22.5;22.5;22.5;22.5;22.5;2…
22.3;22.1;22.1;22.1;22.1;22.1;22.1;22.1;22.1;22.2;22.1;22.1;22.1;22.2;22.2;22.2;22.1;22.1;22.1;22.1;22.1;22.1;22.2;22.1;22.2;22.2;22.2;22.2;22.2;22.3;22.3;22.3;22.3;22.3;22.3;22.3;22.3;22.3;22.2;22.3;22.3;22.3;22.3;22.3;22.3;22.3;22.4;22.3;22.3;22.3;22.3;22.3;22.3;22.3;22.3;22.3;22.3;22.3;22.4;22.4;22.4;22.4;22.4;22.4;22.4;22.4;22.4;22.4;22.4;22.4;22.5;22.4;22.4;22.5;22.5;22.5;22.5;22.5;22.5;22.5…
22.3;22.2;22.1;22.1;22.1;22.1;22.1;22.1;22.1;22.2;22.1;22.2;22.1;22.2;22.2;22.2;22.1;22.2;22.2;22.2;22.2;22.2;22.2;22.2;22.1;22.1;22.2;22.2;22.2;22.2;22.2;22.3;22.2;22.3;22.3;22.3;22.3;22.3;22.3;22.3;22.3;22.3;22.3;22.3;22.3;22.3;22.3;22.3;22.2;22.3;22.3;22.3;22.3;22.3;22.4;22.4;22.4;22.4;22.4;22.3;22.4;22.4;22.4;22.5;22.4;22.5;22.3;22.4;22.4;22.4;22.4;22.5;22.5;22.5;22.5;22.4;22.5;22.5;22.5;22.5…
22.3;22.2;22.2;22.1;22.1;22.1;22.1;22.1;22.2;22.2;22.1;22.1;22.2;22.1;22.2;22.1;22.1;22.2;22.2;22.2;22.2;22.1;22.1;22.2;22.2;22.2;22.2;22.2;22.2;22.3;22.2;22.3;22.3;22.3;22.3;22.3;22.3;22.2;22.3;22.3;22.3;22.3;22.3;22.3;22.3;22.3;22.3;22.3;22.3;22.3;22.3;22.3;22.3;22.4;22.3;22.3;22.4;22.4;22.3;22.4;22.4;22.4;22.4;22.4;22.4;22.4;22.4;22.4;22.4;22.4;22.5;22.4;22.4;22.4;22.5;22.5;22.5;22.5;22.5;22.6…
22.3;22.1;22.1;22.1;22.1;22.1;22.1;22.2;22.2;22.2;22.2;22.1;22.1;22.2;22.2;22.1;22.1;22.1;22.1;22.1;22.2;22.1;22.1;22.2;22.2;22.2;22.2;22.2;22.2;22.3;22.2;22.3;22.2;22.3;22.3;22.3;22.3;22.3;22.3;22.3;22.3;22.3;22.3;22.3;22.3;22.3;22.3;22.3;22.3;22.3;22.3;22.3;22.3;22.3;22.4;22.3;22.3;22.4;22.4;22.4;22.4;22.4;22.5;22.4;22.4;22.4;22.4;22.4;22.5;22.5;22.5;22.4;22.4;22.4;22.4;22.5;22.5;22.5;22.5;22.6…
22.3;22.2;22.1;22.1;22.1;22.1;22;22.1;22.1;22.1;22.2;22.2;22.2;22.1;22.2;22.2;22.2;22.2;22.1;22.1;22.1;22.2;22.2;22.1;22.3;22.3;22.2;22.2;22.3;22.2;22.3;22.2;22.2;22.3;22.3;22.3;22.3;22.3;22.3;22.3;22.2;22.3;22.3;22.3;22.3;22.3;22.3;22.3;22.3;22.3;22.4;22.4;22.4;22.4;22.4;22.4;22.4;22.3;22.4;22.4;22.4;22.5;22.4;22.4;22.4;22.4;22.4;22.4;22.4;22.5;22.4;22.4;22.5;22.5;22.5;22.5;22.5;22.5;22.5;22.5;2…
22.3;22.2;22.1;22.2;22.1;22.1;22.1;22.2;22.1;22.1;22.1;22.1;22.2;22.1;22.1;22.1;22.2;22.2;22.1;22.2;22.1;22.2;22.2;22.1;22.2;22.3;22.2;22.2;22.3;22.2;22.2;22.3;22.3;22.3;22.3;22.3;22.3;22.3;22.3;22.3;22.3;22.3;22.3;22.3;22.3;22.3;22.3;22.3;22.3;22.3;22.2;22.3;22.3;22.4;22.3;22.3;22.4;22.4;22.5;22.4;22.4;22.4;22.4;22.4;22.4;22.4;22.4;22.4;22.4;22.4;22.5;22.5;22.5;22.4;22.5;22.5;22.5;22.5;22.6;22.5…
22.4;22.2;22.1;22.1;22.2;22.2;22.1;22.1;22.1;22.1;22.1;22.1;22.2;22.2;22.2;22.1;22.2;22.1;22.1;22.1;22.1;22.2;22.2;22.2;22.1;22.2;22.2;22.3;22.2;22.3;22.2;22.2;22.3;22.3;22.3;22.3;22.3;22.3;22.3;22.3;22.3;22.4;22.3;22.3;22.4;22.4;22.3;22.2;22.3;22.3;22.3;22.4;22.3;22.4;22.4;22.4;22.4;22.4;22.4;22.4;22.4;22.4;22.4;22.4;22.4;22.4;22.4;22.5;22.5;22.5;22.5;22.5;22.5;22.5;22.5;22.5;22.5;22.5;22.5;22.5…
22.3;22.2;22.1;22.1;22.2;22.1;22.2;22.1;22.1;22.2;22.1;22.1;22.1;22.2;22.2;22.2;22.2;22.2;22.1;22.1;22.2;22.1;22.1;22.2;22.2;22.2;22.2;22.2;22.3;22.3;22.2;22.3;22.3;22.3;22.3;22.3;22.4;22.3;22.3;22.3;22.3;22.3;22.2;22.3;22.3;22.3;22.3;22.3;22.3;22.3;22.3;22.3;22.3;22.4;22.4;22.3;22.4;22.3;22.4;22.4;22.4;22.4;22.4;22.4;22.4;22.4;22.4;22.4;22.5;22.4;22.4;22.5;22.5;22.5;22.5;22.5;22.5;22.5;22.5;22.5…
22.3;22.2;22.1;22.1;22.1;22.1;22.1;22.2;22.2;22.1;22.2;22.2;22.2;22.2;22.1;22.1;22.2;22.2;22.2;22.2;22.1;22.2;22.1;22.2;22.2;22.2;22.2;22.2;22.3;22.3;22.3;22.3;22.3;22.3;22.3;22.3;22.3;22.3;22.3;22.4;22.3;22.3;22.3;22.3;22.4;22.3;22.3;22.3;22.2;22.3;22.3;22.4;22.3;22.3;22.3;22.3;22.4;22.4;22.3;22.4;22.4;22.4;22.4;22.4;22.4;22.4;22.4;22.4;22.5;22.4;22.5;22.5;22.5;22.4;22.5;22.5;22.5;22.4;22.5;22.5…
22.2;22.1;22.1;22.1;22.2;22.1;22.1;22.2;22.1;22.1;22.1;22.2;22.2;22.1;22.2;22.1;22.2;22.2;22.2;22.2;22.2;22.1;22.2;22.1;22.2;22.2;22.2;22.2;22.3;22.3;22.2;22.3;22.2;22.3;22.3;22.3;22.3;22.3;22.3;22.3;22.3;22.3;22.3;22.3;22.3;22.3;22.3;22.2;22.2;22.2;22.3;22.4;22.3;22.3;22.3;22.4;22.4;22.4;22.4;22.4;22.4;22.4;22.4;22.4;22.4;22.4;22.5;22.5;22.5;22.4;22.5;22.5;22.5;22.5;22.5;22.5;22.5;22.5;22.6;22.6…
22.3;22.1;22.1;22.1;22;22.1;22.1;22.1;22.2;22.2;22.2;22.2;22.2;22.1;22.2;22.1;22.2;22.2;22.1;22.2;22.1;22.1;22.2;22.2;22.2;22.2;22.2;22.1;22.2;22.3;22.3;22.2;22.3;22.3;22.3;22.3;22.3;22.3;22.2;22.3;22.3;22.3;22.3;22.2;22.3;22.3;22.3;22.3;22.3;22.4;22.2;22.3;22.3;22.3;22.3;22.3;22.3;22.4;22.4;22.4;22.4;22.4;22.5;22.4;22.5;22.5;22.4;22.5;22.5;22.5;22.5;22.4;22.5;22.5;22.5;22.5;22.5;22.5;22.5;22.5;2…
22.3;22.2;22.2;22;22.1;22.1;22.1;22.1;22.1;22.1;22.2;22.3;22.2;22.2;22.2;22.2;22.2;22.2;22.2;22.1;22.1;22.2;22.2;22.1;22.2;22.2;22.2;22.2;22.3;22.3;22.2;22.3;22.3;22.2;22.3;22.3;22.3;22.2;22.3;22.3;22.3;22.3;22.3;22.2;22.3;22.3;22.3;22.3;22.3;22.3;22.3;22.4;22.3;22.3;22.3;22.4;22.4;22.3;22.4;22.4;22.4;22.4;22.4;22.4;22.4;22.5;22.5;22.4;22.5;22.5;22.4;22.5;22.5;22.5;22.5;22.5;22.5;22.5;22.6;22.6;2…
22.3;22.1;22.2;22;22.1;22.1;22.1;22.1;22.1;22.1;22.1;22.2;22.2;22.1;22.1;22.1;22.2;22.2;22.1;22.2;22.2;22.1;22.1;22.2;22.1;22.1;22.1;22.2;22.2;22.2;22.2;22.3;22.3;22.3;22.2;22.2;22.2;22.3;22.3;22.3;22.3;22.3;22.3;22.3;22.3;22.2;22.3;22.3;22.2;22.3;22.3;22.3;22.3;22.3;22.4;22.3;22.4;22.4;22.4;22.4;22.4;22.4;22.4;22.4;22.5;22.5;22.4;22.4;22.5;22.4;22.5;22.6;22.5;22.5;22.5;22.5;22.5;22.5;22.5;22.5;2…
22.2;22.1;22.1;22;22.1;22.1;22.1;22.1;22.1;22.1;22.2;22.3;22.1;22.3;22.1;22.1;22.2;22.1;22.2;22.1;22.2;22.1;22.2;22.1;22.2;22.1;22.3;22.2;22.2;22.2;22.2;22.2;22.4;22.2;22.2;22.2;22.3;22.3;22.3;22.2;22.3;22.2;22.2;22.2;22.3;22.3;22.3;22.3;22.3;22.3;22.3;22.3;22.3;22.3;22.3;22.4;22.5;22.4;22.4;22.4;22.4;22.4;22.4;22.4;22.5;22.4;22.5;22.4;22.4;22.4;22.4;22.5;22.5;22.5;22.5;22.5;22.5;22.4;22.5;22.5;2…
22.3;22.1;22;22.1;22.1;22.1;22.1;22.1;22.1;22.1;22.1;22.2;22.1;22.1;22.1;22.1;22.1;22.2;22.2;22.1;22.1;22.1;22.2;22.1;22.1;22.1;22.1;22.2;22.2;22.2;22.2;22.2;22.2;22.2;22.3;22.2;22.2;22.3;22.3;22.3;22.3;22.2;22.2;22.3;22.2;22.3;22.3;22.3;22.3;22.3;22.3;22.2;22.3;22.3;22.3;22.4;22.4;22.4;22.4;22.4;22.4;22.4;22.4;22.4;22.4;22.4;22.4;22.5;22.4;22.5;22.5;22.5;22.5;22.5;22.5;22.5;22.5;22.5;22.5;22.5;2…
22.3;22.2;22.1;22.2;22.1;22.1;22.1;22.1;22.1;22.1;22.2;22.1;22.1;22.1;22.1;22.1;22.1;22.1;22.1;22.1;22.2;22.1;22.1;22.1;22.2;22.1;22.1;22.1;22.2;22.2;22.2;22.2;22.2;22.2;22.2;22.3;22.3;22.3;22.2;22.3;22.2;22.2;22.3;22.3;22.3;22.3;22.3;22.3;22.3;22.3;22.2;22.3;22.2;22.4;22.4;22.4;22.4;22.4;22.4;22.4;22.4;22.4;22.4;22.5;22.4;22.5;22.4;22.5;22.4;22.5;22.5;22.5;22.4;22.5;22.5;22.5;22.5;22.4;22.6;22.5…
22.4;22;22;22;22.1;22;22.1;22.1;22.1;22.1;22.1;22.1;22.1;22.1;22.1;22.1;22.1;22.2;22.2;22.1;22.1;22.1;22.1;22.1;22.1;22.1;22.1;22.1;22.3;22.3;22.2;22.2;22.2;22.2;22.3;22.3;22.3;22.3;22.3;22.2;22.3;22.3;22.3;22.3;22.3;22.3;22.3;22.3;22.3;22.3;22.3;22.3;22.3;22.3;22.3;22.4;22.3;22.4;22.4;22.4;22.4;22.4;22.4;22.5;22.4;22.4;22.4;22.4;22.5;22.5;22.5;22.4;22.5;22.5;22.5;22.5;22.5;22.5;22.6;22.5;22.5;22…
22.2;22.2;22;22;22.1;22;22.1;22.2;22;22.1;22.1;22.2;22.1;22.1;22.2;22.1;22.1;22.1;22.1;22.1;22.1;22.1;22.1;22.1;22.1;22.1;22.2;22.1;22.3;22.2;22.3;22.2;22.2;22.3;22.3;22.3;22.3;22.3;22.3;22.3;22.3;22.3;22.3;22.3;22.2;22.3;22.3;22.3;22.3;22.3;22.3;22.2;22.3;22.3;22.3;22.3;22.4;22.4;22.4;22.4;22.4;22.3;22.4;22.5;22.4;22.5;22.4;22.4;22.5;22.5;22.5;22.5;22.5;22.5;22.5;22.5;22.5;22.5;22.5;22.5;22.5;22…
22.4;22.2;22.1;22.1;22;22.1;22.1;22.1;22.1;22.1;22.1;22.1;22.1;22.1;22.1;22.2;22.2;22.2;22.2;22.1;22.1;22.1;22.1;22.2;22.1;22.3;22.1;22.1;22.2;22.2;22.2;22.3;22.2;22.3;22.3;22.3;22.2;22.3;22.3;22.3;22.3;22.3;22.2;22.3;22.3;22.3;22.3;22.3;22.3;22.3;22.3;22.3;22.3;22.3;22.3;22.4;22.3;22.3;22.4;22.4;22.4;22.4;22.5;22.5;22.4;22.4;22.4;22.5;22.4;22.5;22.5;22.5;22.5;22.5;22.5;22.5;22.5;22.5;22.6;22.6;2…
22.2;22.1;22.1;22.1;22.1;22.1;22.1;22.1;22.1;22.1;22.1;22.1;22.1;22.1;22.1;22.2;22.2;22.1;22.1;22.1;22.1;22.1;22.1;22.2;22.1;22.1;22.2;22.3;22.3;22.2;22.3;22.2;22.2;22.2;22.3;22.3;22.2;22.2;22.3;22.3;22.3;22.3;22.3;22.3;22.3;22.3;22.3;22.3;22.3;22.3;22.3;22.3;22.3;22.3;22.4;22.3;22.3;22.4;22.3;22.4;22.5;22.4;22.4;22.5;22.5;22.4;22.4;22.5;22.4;22.5;22.5;22.5;22.5;22.5;22.5;22.5;22.5;22.6;22.6;22.5…
22.3;22.2;22.1;22.1;22.1;22.1;22.1;22.1;22.1;22.2;22.1;22.2;22.1;22.2;22.1;22.2;22.1;22.1;22.1;22.1;22.1;22.1;22.2;22.2;22.2;22.2;22.2;22.2;22.2;22.2;22.2;22.3;22.2;22.3;22.3;22.3;22.3;22.3;22.3;22.3;22.3;22.3;22.3;22.3;22.3;22.3;22.3;22.3;22.3;22.3;22.3;22.3;22.3;22.3;22.3;22.3;22.3;22.3;22.4;22.4;22.4;22.5;22.4;22.5;22.5;22.5;22.5;22.5;22.5;22.5;22.5;22.6;22.5;22.5;22.5;22.5;22.5;22.5;22.6;22.5…
22.3;22.1;22.1;22.1;22.1;22.1;22.1;22;22;22.1;22.1;22.1;22.1;22.2;22.1;22.1;22.1;22.1;22.1;22.1;22.1;22.2;22.1;22.1;22.2;22.2;22.2;22.2;22.2;22.2;22.2;22.3;22.3;22.3;22.3;22.3;22.3;22.2;22.3;22.3;22.2;22.3;22.3;22.3;22.3;22.3;22.3;22.3;22.3;22.3;22.3;22.3;22.3;22.3;22.4;22.3;22.4;22.4;22.4;22.4;22.4;22.4;22.4;22.4;22.4;22.5;22.4;22.5;22.4;22.5;22.5;22.6;22.5;22.5;22.5;22.5;22.6;22.5;22.6;22.6;22.…
22.3;22.1;22.1;22.1;22.1;22.1;22.1;22.1;22.1;22.2;22.1;22.1;22.1;22.2;22.1;22.2;22.1;22.1;22.1;22.1;22.2;22.2;22.1;22.2;22.2;22.2;22.1;22.3;22.2;22.2;22.2;22.3;22.3;22.2;22.3;22.3;22.2;22.3;22.2;22.3;22.3;22.3;22.3;22.3;22.3;22.3;22.3;22.3;22.3;22.4;22.3;22.3;22.3;22.3;22.3;22.3;22.4;22.4;22.4;22.4;22.4;22.4;22.5;22.4;22.4;22.4;22.4;22.5;22.5;22.5;22.5;22.5;22.5;22.5;22.5;22.5;22.5;22.5;22.5;22.6…
22.3;22.1;22.1;22.1;22.1;22.1;22.1;22.1;22.1;22.1;22.1;22.2;22.2;22.2;22.2;22.2;22.1;22.1;22.2;22.2;22.2;22.1;22.2;22.2;22.2;22.2;22.2;22.2;22.3;22.2;22.2;22.3;22.3;22.3;22.3;22.3;22.4;22.3;22.3;22.3;22.3;22.3;22.3;22.3;22.4;22.3;22.3;22.3;22.3;22.3;22.3;22.3;22.3;22.3;22.3;22.3;22.5;22.4;22.4;22.4;22.4;22.4;22.4;22.5;22.4;22.4;22.4;22.5;22.5;22.5;22.5;22.5;22.5;22.5;22.5;22.5;22.5;22.5;22.5;22.6…
22.3;22.1;22;22.1;22;22.1;22.1;22.2;22.2;22.1;22.2;22.3;22.2;22.2;22.3;22.2;22.2;22.1;22.2;22.1;22.2;22.2;22.1;22.1;22.1;22.2;22.2;22.2;22.2;22.3;22.3;22.3;22.3;22.4;22.3;22.4;22.3;22.3;22.3;22.3;22.3;22.3;22.3;22.3;22.4;22.3;22.3;22.3;22.3;22.3;22.3;22.3;22.3;22.4;22.4;22.3;22.4;22.4;22.4;22.4;22.4;22.5;22.4;22.4;22.4;22.4;22.4;22.5;22.5;22.5;22.4;22.5;22.5;22.5;22.5;22.5;22.5;22.5;22.6;22.5;22.…
22.3;22.1;22;22.2;22;22.1;22.1;22;22.2;22.2;22.2;22.2;22.2;22.2;22.2;22.2;22.1;22.2;22.1;22.2;22.2;22.2;22.2;22.2;22.2;22.1;22.2;22.2;22.3;22.3;22.2;22.3;22.2;22.2;22.3;22.4;22.3;22.3;22.3;22.3;22.3;22.3;22.3;22.3;22.3;22.3;22.3;22.3;22.3;22.3;22.4;22.4;22.3;22.4;22.3;22.4;22.4;22.4;22.4;22.4;22.4;22.4;22.4;22.4;22.4;22.4;22.4;22.4;22.4;22.5;22.5;22.5;22.5;22.5;22.5;22.5;22.5;22.6;22.6;22.5;22.6;…
22.4;22.2;22.1;22.1;22.1;22.1;22.1;22.2;22.2;22.2;22.2;22.2;22.2;22.2;22.2;22.2;22.2;22.2;22.2;22.2;22.1;22.2;22.1;22.2;22.2;22.2;22.3;22.2;22.2;22.2;22.2;22.3;22.3;22.3;22.3;22.4;22.3;22.4;22.4;22.3;22.3;22.3;22.3;22.3;22.3;22.3;22.3;22.3;22.3;22.3;22.4;22.4;22.4;22.4;22.4;22.4;22.4;22.4;22.4;22.4;22.4;22.5;22.5;22.4;22.4;22.4;22.4;22.5;22.5;22.5;22.5;22.5;22.5;22.5;22.5;22.5;22.5;22.6;22.6;22.5…
22.4;22.2;22.2;22.1;22.1;22.1;22.1;22.2;22.2;22.2;22.2;22.2;22.1;22.2;22.1;22.2;22.1;22.1;22.2;22.1;22.1;22.2;22.1;22.2;22.2;22.2;22.2;22.2;22.3;22.2;22.2;22.4;22.3;22.4;22.3;22.4;22.3;22.4;22.3;22.3;22.3;22.3;22.3;22.3;22.3;22.3;22.3;22.3;22.3;22.3;22.3;22.3;22.4;22.4;22.4;22.4;22.4;22.4;22.4;22.4;22.4;22.4;22.4;22.5;22.5;22.4;22.5;22.5;22.4;22.5;22.5;22.5;22.5;22.5;22.5;22.6;22.5;22.5;22.5;22.6…
22.4;22.2;22.2;22.2;22.1;22.1;22.1;22.2;22.2;22.2;22.2;22.2;22.1;22.1;22.1;22.2;22.2;22.2;22.2;22.2;22.1;22.1;22.1;22.1;22.2;22.2;22.2;22.2;22.3;22.2;22.2;22.3;22.3;22.3;22.3;22.4;22.4;22.4;22.4;22.3;22.3;22.3;22.3;22.3;22.3;22.3;22.4;22.3;22.3;22.3;22.3;22.3;22.3;22.3;22.4;22.4;22.4;22.4;22.4;22.4;22.4;22.5;22.4;22.4;22.5;22.4;22.4;22.4;22.4;22.5;22.5;22.5;22.6;22.5;22.5;22.5;22.5;22.5;22.6;22.5…
22.4;22.3;22.1;22.2;22.1;22;22.1;22.2;22.2;22.1;22.1;22.2;22.2;22.2;22.2;22.1;22.2;22.2;22.2;22.1;22.1;22.2;22.2;22.2;22.2;22.2;22.2;22.2;22.3;22.2;22.3;22.3;22.3;22.3;22.3;22.3;22.3;22.4;22.3;22.4;22.3;22.3;22.3;22.4;22.3;22.4;22.3;22.3;22.3;22.3;22.3;22.3;22.4;22.4;22.4;22.4;22.3;22.3;22.4;22.4;22.4;22.4;22.4;22.5;22.5;22.5;22.5;22.5;22.5;22.5;22.5;22.5;22.5;22.5;22.5;22.5;22.5;22.5;22.6;22.5;2…
22.4;22.2;22.1;22.3;22.1;22.1;22.3;22.2;22.2;22.2;22.2;22.2;22.2;22.1;22.2;22.1;22.1;22.1;22.1;22.2;22.1;22.1;22.1;22.2;22.2;22.2;22.2;22.2;22.3;22.2;22.3;22.3;22.4;22.3;22.3;22.4;22.3;22.4;22.3;22.4;22.3;22.3;22.3;22.3;22.3;22.3;22.3;22.3;22.3;22.4;22.3;22.3;22.3;22.3;22.4;22.4;22.4;22.3;22.4;22.4;22.4;22.4;22.5;22.4;22.4;22.4;22.4;22.4;22.5;22.5;22.5;22.5;22.5;22.5;22.5;22.5;22.5;22.5;22.6;22.5…
22.3;22.3;22.1;22;22.1;22.1;22;22.1;22.2;22.2;22.2;22.2;22.1;22.1;22.1;22.1;22.1;22.1;22.1;22.2;22.2;22.2;22.2;22.2;22.2;22.2;22.2;22.2;22.3;22.2;22.1;22.3;22.3;22.4;22.4;22.4;22.3;22.3;22.3;22.3;22.3;22.3;22.3;22.3;22.3;22.3;22.3;22.4;22.3;22.3;22.4;22.3;22.3;22.3;22.4;22.4;22.4;22.4;22.4;22.4;22.4;22.4;22.4;22.4;22.4;22.5;22.4;22.4;22.4;22.5;22.5;22.5;22.5;22.5;22.5;22.5;22.5;22.5;22.6;22.6;22.…
22.4;22.2;22.1;22.1;22.1;22.2;22.1;22.1;22.2;22.2;22.1;22.2;22.1;22.2;22.3;22.1;22.1;22.2;22.2;22.2;22.2;22.1;22.2;22.2;22.2;22.2;22.2;22.2;22.2;22.2;22.2;22.3;22.3;22.4;22.3;22.3;22.3;22.3;22.3;22.4;22.3;22.3;22.3;22.3;22.3;22.3;22.3;22.3;22.3;22.3;22.3;22.3;22.4;22.4;22.4;22.4;22.4;22.3;22.3;22.5;22.4;22.5;22.5;22.4;22.5;22.4;22.4;22.4;22.4;22.4;22.5;22.5;22.5;22.5;22.5;22.5;22.5;22.5;22.6;22.6…
22.3;22.1;22.1;22;22;22.1;22.1;22.1;22.1;22.1;22.1;22.2;22.1;22.1;22.2;22.1;22.1;22.2;22.1;22.1;22.2;22.1;22.2;22.2;22.2;22.2;22.2;22.2;22.2;22.3;22.3;22.3;22.3;22.3;22.3;22.3;22.3;22.3;22.3;22.3;22.3;22.3;22.3;22.3;22.3;22.3;22.3;22.3;22.3;22.3;22.3;22.4;22.3;22.3;22.3;22.3;22.3;22.4;22.5;22.5;22.5;22.4;22.4;22.4;22.4;22.4;22.4;22.4;22.4;22.5;22.5;22.4;22.5;22.4;22.5;22.5;22.5;22.5;22.5;22.5;22.…
22.2;22.1;22.1;22;22;22.1;22.1;22.1;22.1;22.1;22.1;22.2;22.1;22.2;22.2;22.1;22.2;22.1;22.2;22.2;22.2;21.9;22.2;22.2;22.2;22.2;22.2;22.2;22.2;22.2;22.2;22.3;22.3;22.2;22.3;22.3;22.3;22.3;22.3;22.3;22.3;22.3;22.3;22.3;22.3;22.3;22.3;22.3;22.3;22.4;22.4;22.3;22.3;22.3;22.4;22.4;22.3;22.4;22.5;22.4;22.4;22.4;22.4;22.4;22.4;22.4;22.5;22.5;22.4;22.5;22.4;22.5;22.5;22.4;22.5;22.5;22.5;22.5;22.6;22.5;22.…
22.4;22.1;22.1;22.1;22.1;22.1;22.1;22.1;22.1;22.1;22.1;22.1;22.1;22.2;22.2;22.1;22.1;22.2;22.1;22.1;22.2;22.2;22.2;22.2;22.2;22.2;22.2;22.2;22.2;22.2;22.2;22.3;22.3;22.2;22.3;22.3;22.3;22.3;22.3;22.3;22.4;22.3;22.2;22.3;22.3;22.3;22.3;22.3;22.3;22.3;22.3;22.3;22.3;22.3;22.4;22.3;22.3;22.4;22.4;22.5;22.4;22.4;22.4;22.4;22.4;22.5;22.4;22.5;22.4;22.4;22.5;22.5;22.4;22.5;22.5;22.6;22.5;22.5;22.6;22.6…
22.1;22;22.1;22;22.1;22.1;22.2;22.1;22.1;22.1;22.1;22.1;22.2;22.2;22.2;22.2;22.2;22.2;22.2;22.2;22.2;22.2;22.2;22.2;22.2;22.3;22.2;22.2;22.2;22.2;22.2;22.4;22.4;22.3;22.3;22.3;22.4;22.3;22.3;22.2;22.3;22.2;22.4;22.3;22.3;22.3;22.3;22.3;22.3;22.3;22.3;22.3;22.3;22.3;22.3;22.3;22.4;22.4;22.4;22.4;22.4;22.4;22.5;22.4;22.4;22.5;22.5;22.5;22.4;22.4;22.4;22.5;22.5;22.6;22.5;22.5;22.5;22.5;22.5;22.5;22.…
22.4;22.2;22.1;22.1;22.1;22.1;22.1;22.1;22.2;22.2;22.2;22.1;22.1;22.1;22.2;22.1;22.1;22.2;22.1;22.2;22.2;22.2;22.1;22.2;22.2;22.2;22.2;22.2;22.2;22.2;22.3;22.3;22.4;22.3;22.3;22.3;22.3;22.3;22.3;22.3;22.3;22.3;22.3;22.3;22.3;22.3;22.3;22.3;22.3;22.4;22.4;22.4;22.3;22.3;22.3;22.3;22.4;22.4;22.4;22.5;22.4;22.4;22.4;22.4;22.5;22.5;22.4;22.5;22.4;22.5;22.5;22.5;22.5;22.5;22.5;22.5;22.5;22.5;22.5;22.6…
22.4;22.2;22.1;22.1;22.2;22.1;22.1;22.1;22.2;22.2;22.1;22.1;22.2;22.2;22.2;22.2;22.1;22.2;22.2;22.2;22.2;22.1;22.2;22.2;22.2;22.2;22.2;22.3;22.2;22.2;22.3;22.3;22.3;22.3;22.3;22.4;22.3;22.3;22.3;22.3;22.2;22.3;22.3;22.2;22.2;22.3;22.3;22.3;22.3;22.3;22.3;22.3;22.3;22.3;22.3;22.3;22.4;22.3;22.4;22.4;22.4;22.4;22.5;22.4;22.5;22.5;22.5;22.4;22.5;22.5;22.4;22.6;22.5;22.4;22.5;22.5;22.5;22.5;22.5;22.6…
22.3;22.2;22.2;22.2;22.1;22;22.1;22.2;22.1;22.2;22.3;22.2;22.3;22.1;22.2;22.2;22.2;22.2;22.2;22.2;22.2;22.2;22.2;22.2;22.2;22.2;22.2;22.2;22.3;22.2;22.3;22.3;22.3;22.3;22.3;22.4;22.3;22.4;22.3;22.3;22.3;22.3;22.3;22.2;22.3;22.3;22.3;22.3;22.4;22.3;22.3;22.3;22.3;22.3;22.4;22.4;22.4;22.4;22.4;22.4;22.4;22.4;22.4;22.5;22.4;22.4;22.4;22.5;22.5;22.5;22.5;22.5;22.5;22.5;22.5;22.5;22.6;22.5;22.5;22.6;2…
22.3;22.1;22.1;22.1;22.1;22.1;22.1;22.1;22.1;22.1;22.1;22.1;22.2;22.1;22.2;22.1;22.1;22.2;22.2;22.2;22.2;22.2;22.1;22.2;22.2;22.2;22.3;22.2;22.3;22.3;22.3;22.3;22.3;22.3;22.3;22.3;22.3;22.3;22.3;22.3;22.3;22.3;22.3;22.3;22.3;22.4;22.3;22.3;22.3;22.3;22.3;22.3;22.3;22.3;22.3;22.3;22.4;22.4;22.4;22.5;22.4;22.4;22.5;22.4;22.4;22.4;22.4;22.5;22.4;22.5;22.5;22.5;22.5;22.6;22.5;22.5;22.5;22.5;22.6;22.6…
22.3;22.2;22.1;22.1;22.1;22.1;22.1;22.1;22.1;22.2;22.2;22.3;22.2;22.1;22.1;22.2;22.2;22.3;22.2;22.2;22.2;22.1;22.2;22.2;22.2;22.3;22.1;22.2;22.2;22.3;22.2;22.3;22.3;22.3;22.3;22.3;22.3;22.3;22.3;22.3;22.3;22.3;22.3;22.3;22.4;22.3;22.3;22.3;22.3;22.3;22.3;22.3;22.3;22.4;22.3;22.4;22.4;22.4;22.4;22.4;22.4;22.5;22.5;22.4;22.4;22.5;22.4;22.5;22.5;22.5;22.5;22.5;22.5;22.5;22.5;22.5;22.5;22.5;22.5;22.5…
22.3;22.2;22.1;22.1;22.1;22.1;22.1;22.2;22.2;22.2;22.1;22.2;22.1;22.2;22.2;22.1;22.1;22.2;22.2;22.2;22.3;22.2;22.2;22.2;22.2;22.2;22.3;22.2;22.3;22.2;22.3;22.3;22.3;22.2;22.3;22.3;22.3;22.3;22.4;22.3;22.3;22.3;22.3;22.3;22.3;22.3;22.3;22.3;22.3;22.3;22.3;22.3;22.3;22.3;22.4;22.3;22.4;22.4;22.4;22.4;22.4;22.5;22.4;22.4;22.5;22.5;22.5;22.5;22.5;22.5;22.5;22.5;22.5;22.5;22.5;22.5;22.5;22.5;22.5;22.6…
22.3;22.1;22.1;22.2;22.1;22.1;22.1;22.1;22.2;22.2;22.2;22.2;22.1;22.1;22.2;22.2;22.2;22.1;22.1;22.2;22.2;22.2;22.1;22.2;22.2;22.2;22.2;22.3;22.2;22.2;22.2;22.3;22.3;22.3;22.3;22.3;22.4;22.3;22.3;22.3;22.3;22.3;22.3;22.3;22.3;22.3;22.3;22.3;22.3;22.3;22.3;22.3;22.3;22.3;22.3;22.3;22.4;22.4;22.4;22.4;22.4;22.5;22.5;22.4;22.5;22.4;22.5;22.5;22.5;22.5;22.5;22.5;22.4;22.5;22.5;22.5;22.5;22.5;22.6;22.6…
22.3;22.1;22.1;22.1;22.1;22.1;22.1;22.1;22.1;22.2;22.2;22.3;22.2;22.1;22.1;22.1;22.1;22.2;22.2;22.2;22.2;22.2;22.2;22.2;22.2;22.2;22.2;22.2;22.3;22.2;22.2;22.3;22.4;22.2;22.3;22.4;22.3;22.3;22.3;22.3;22.3;22.3;22.3;22.3;22.3;22.3;22.3;22.3;22.3;22.3;22.3;22.3;22.3;22.3;22.4;22.4;22.4;22.4;22.4;22.4;22.4;22.4;22.5;22.5;22.5;22.5;22.5;22.5;22.5;22.5;22.5;22.5;22.5;22.5;22.5;22.5;22.5;22.5;22.5;22.5…
22.1;22.1;22.1;22.1;22.1;22.1;22.1;22.1;22.1;22.1;22.2;22.1;22.1;22.2;22.2;22.1;22.2;22.2;22.1;22.2;22.2;22.1;22.2;22.3;22.2;22.2;22.3;22.2;22.3;22.2;22.2;22.2;22.3;22.3;22.4;22.2;22.3;22.3;22.3;22.3;22.3;22.3;22.3;22.3;22.2;22.3;22.3;22.3;22.3;22.3;22.3;22.3;22.4;22.3;22.4;22.4;22.4;22.4;22.4;22.5;22.4;22.4;22.4;22.4;22.5;22.4;22.5;22.5;22.4;22.5;22.5;22.5;22.5;22.5;22.5;22.5;22.5;22.6;22.6;22.4…
22.3;22.1;22;22.1;22.1;22.1;22.1;22.1;22.1;22.2;22.1;22.2;22.1;22.2;22.2;22.2;22.2;22.2;22.2;22.2;22.2;22.2;22.2;22.3;22.2;22.2;22.3;22.2;22.3;22.2;22.3;22.3;22.3;22.3;22.3;22.3;22.3;22.3;22.3;22.3;22.3;22.2;22.3;22.3;22.3;22.3;22.3;22.3;22.3;22.3;22.2;22.3;22.2;22.3;22.4;22.4;22.4;22.4;22.4;22.4;22.4;22.4;22.5;22.5;22.4;22.5;22.4;22.5;22.4;22.5;22.6;22.5;22.5;22.5;22.5;22.4;22.5;22.5;22.6;22.5;2…
22.3;22.1;22;22.1;22.1;22;22.2;22.1;22.2;22.1;22.2;22.2;22.2;22.1;22.1;22.2;22.2;22.2;22.2;22.1;22.2;22.2;22.2;22.2;22.1;22.1;22.2;22.2;22.2;22.2;22.3;22.3;22.2;22.3;22.4;22.4;22.4;22.4;22.3;22.3;22.3;22.3;22.3;22.3;22.3;22.3;22.3;22.3;22.3;22.3;22.3;22.4;22.3;22.4;22.4;22.4;22.4;22.4;22.5;22.4;22.4;22.4;22.5;22.5;22.4;22.5;22.4;22.4;22.5;22.5;22.5;22.5;22.5;22.5;22.5;22.5;22.5;22.6;22.5;22.5;22.…
22.3;22.1;22.1;22.1;22.1;22.1;22.1;22.1;22.1;22.1;22.1;22.2;22.1;22.1;22.2;22.1;22.2;22.2;22.2;22.2;22.2;22.2;22.2;22.2;22.2;22.2;22.2;22.2;22.3;22.3;22.2;22.3;22.3;22.3;22.3;22.3;22.3;22.3;22.3;22.3;22.3;22.3;22.3;22.3;22.3;22.3;22.3;22.3;22.3;22.3;22.3;22.3;22.2;22.4;22.4;22.3;22.5;22.4;22.5;22.4;22.4;22.4;22.5;22.5;22.5;22.4;22.4;22.5;22.5;22.4;22.5;22.5;22.5;22.5;22.5;22.5;22.5;22.5;22.6;22.6…
22.3;22.1;22.1;22.1;22;22.1;22.2;22.1;22.1;22.1;22.2;22.2;22.2;22.2;22.1;22.2;22.1;22.2;22.2;22.1;22.2;22.1;22.2;22.2;22.2;22.2;22.2;22.2;22.2;22.3;22.3;22.2;22.3;22.3;22.3;22.3;22.3;22.3;22.3;22.3;22.3;22.3;22.3;22.3;22.3;22.3;22.3;22.3;22.3;22.3;22.3;22.3;22.3;22.3;22.3;22.4;22.4;22.4;22.5;22.5;22.5;22.4;22.5;22.5;22.5;22.5;22.4;22.4;22.5;22.5;22.5;22.5;22.5;22.5;22.5;22.5;22.5;22.5;22.6;22.5;2…
22.2;22.1;22.1;22.1;22.1;22.2;22.1;22.1;22.2;22.2;22.2;22.2;22.2;22.2;22.1;22.3;22.2;22.2;22.2;22.1;22.2;22.2;22.2;22.2;22.2;22.1;22.2;22.3;22.3;22.2;22.3;22.3;22.2;22.3;22.3;22.3;22.3;22.4;22.3;22.3;22.3;22.4;22.3;22.3;22.3;22.3;22.3;22.3;22.3;22.3;22.3;22.2;22.3;22.3;22.3;22.4;22.3;22.4;22.5;22.5;22.4;22.5;22.5;22.5;22.5;22.5;22.5;22.4;22.5;22.4;22.5;22.5;22.5;22.5;22.4;22.5;22.5;22.5;22.6;22.6…
22.4;22;22.1;22.1;22.1;22.1;22.1;22.1;22.1;22.2;22.1;22.1;22.2;22.2;22.2;22.2;22.2;22.2;22.2;22.2;22.2;22.1;22.2;22.2;22.2;22.2;22.2;22.2;22.2;22.3;22.3;22.3;22.2;22.3;22.3;22.4;22.3;22.2;22.3;22.3;22.3;22.4;22.3;22.3;22.3;22.3;22.3;22.3;22.4;22.3;22.3;22.3;22.3;22.4;22.3;22.3;22.3;22.4;22.5;22.4;22.5;22.5;22.5;22.4;22.5;22.4;22.5;22.5;22.4;22.5;22.5;22.5;22.5;22.5;22.5;22.5;22.5;22.6;22.5;22.5;2…
22.3;22.1;22.1;22;22.1;22.2;22.1;22.2;22.1;22.1;22.1;22.2;22.1;22.1;22.2;22.2;22.1;22.2;22.2;22.2;22.2;22.2;22.2;22.2;22.2;22.2;22.2;22.2;22.3;22.2;22.3;22.2;22.3;22.2;22.3;22.3;22.3;22.3;22.3;22.4;22.3;22.3;22.3;22.3;22.3;22.3;22.3;22.3;22.2;22.3;22.3;22.4;22.3;22.3;22.3;22.3;22.4;22.4;22.4;22.4;22.4;22.5;22.5;22.4;22.4;22.5;22.5;22.5;22.5;22.5;22.5;22.5;22.5;22.5;22.5;22.5;22.5;22.5;22.5;22.5;2…
22.3;22.1;22.1;22;22;22.1;22.1;22.1;22.1;22.2;22.2;22.1;22.2;22.2;22.1;22.1;22.2;22.2;22.2;22.2;22.2;22.1;22.2;22.2;22.2;22.3;22.2;22.3;22.2;22.2;22.2;22.2;22.3;22.3;22.3;22.4;22.3;22.3;22.3;22.3;22.3;22.3;22.3;22.3;22.2;22.3;22.3;22.3;22.3;22.3;22.3;22.3;22.3;22.4;22.3;22.4;22.4;22.4;22.4;22.4;22.4;22.4;22.4;22.4;22.4;22.5;22.5;22.5;22.4;22.5;22.5;22.5;22.5;22.5;22.5;22.6;22.5;22.5;22.6;22.5;22.…
22.3;22.1;22;22;22;22;22.1;22.1;22.2;22.1;22.2;22.1;22.1;22.1;22.1;22.1;22.1;22.1;22.1;22.1;22.2;22.1;22.1;22.2;22.2;22.2;22.3;22.3;22.2;22.2;22.3;22.2;22.3;22.4;22.3;22.3;22.3;22.3;22.3;22.3;22.3;22.3;22.3;22.3;22.3;22.2;22.3;22.4;22.3;22.3;22.3;22.3;22.3;22.3;22.3;22.3;22.4;22.4;22.5;22.5;22.4;22.4;22.4;22.4;22.4;22.4;22.4;22.5;22.5;22.5;22.5;22.5;22.5;22.5;22.5;22.4;22.5;22.5;22.5;22.6;22.5;22…
22.2;22.2;22.1;22.1;21.9;22;22;22.2;22.1;22.2;22.2;22.1;22.1;22.2;22.1;22.1;22.1;22.1;22.1;22.2;22.2;22.1;22.2;22.2;22.2;22.2;22.2;22.2;22.2;22.2;22.2;22.4;22.2;22.3;22.2;22.3;22.3;22.3;22.3;22.3;22.4;22.3;22.4;22.2;22.3;22.3;22.3;22.4;22.4;22.3;22.3;22.3;22.2;22.3;22.3;22.4;22.4;22.4;22.5;22.4;22.4;22.4;22.4;22.4;22.4;22.5;22.4;22.4;22.5;22.5;22.5;22.5;22.5;22.6;22.5;22.6;22.5;22.5;22.5;22.6;22.…
22.2;22.1;22.1;22.1;22;22.1;22;22.1;22.1;22.1;22.2;22.2;22.1;22.3;22.1;22.3;22.2;22.2;22.2;22.1;22.2;22.2;22.2;22.2;22.2;22.2;22.2;22.2;22.2;22.2;22.3;22.4;22.3;22.3;22.3;22.3;22.3;22.3;22.3;22.3;22.3;22.3;22.3;22.4;22.3;22.3;22.3;22.3;22.4;22.4;22.2;22.3;22.3;22.4;22.4;22.3;22.4;22.4;22.4;22.4;22.4;22.4;22.4;22.4;22.4;22.4;22.4;22.4;22.4;22.5;22.4;22.5;22.5;22.5;22.5;22.5;22.5;22.5;22.6;22.5;22.…
22.3;22.1;22.1;22.1;22;22.1;22.1;22.1;22.1;22.1;22.2;22.1;22.1;22.2;22.1;22.2;22.3;22.1;22.2;22;22.2;22.2;22.2;22.2;22.2;22.3;22.2;22.2;22.3;22.2;22.2;22.3;22.2;22.3;22.3;22.3;22.3;22.3;22.3;22.3;22.3;22.3;22.4;22.3;22.3;22.3;22.3;22.3;22.3;22.2;22.3;22.3;22.3;22.4;22.3;22.4;22.4;22.5;22.4;22.5;22.4;22.5;22.5;22.4;22.4;22.4;22.4;22.5;22.4;22.5;22.5;22.5;22.5;22.5;22.5;22.5;22.5;22.5;22.5;22.5;22.…
22.3;22.1;22.1;22.2;22.1;22.2;22.1;22.2;22.1;22.1;22.2;22;22.2;22.2;22.2;22.2;22.2;22.2;22.2;22.3;22.2;22.2;22.2;22.2;22.2;22.2;22.2;22.3;22.2;22.2;22.3;22.4;22.2;22.3;22.3;22.4;22.3;22.3;22.4;22.3;22.3;22.3;22.3;22.3;22.3;22.3;22.3;22.3;22.3;22.3;22.3;22.3;22.3;22.4;22.3;22.3;22.4;22.4;22.4;22.4;22.5;22.4;22.4;22.5;22.5;22.4;22.4;22.5;22.5;22.5;22.5;22.5;22.5;22.4;22.5;22.5;22.5;22.5;22.5;22.5;2…
22.3;22.2;22.1;22;22;22.1;22.1;22.1;22.1;22.1;22.2;22.2;22.1;22.1;22.1;22.2;22.2;22.2;22.2;22.2;22.1;22.1;22.2;22.2;22.2;22.1;22.2;22.2;22.2;22.2;22.2;22.3;22.3;22.3;22.4;22.3;22.3;22.3;22.3;22.4;22.3;22.3;22.3;22.3;22.3;22.4;22.3;22.4;22.4;22.3;22.3;22.3;22.3;22.3;22.3;22.4;22.4;22.4;22.4;22.5;22.5;22.5;22.5;22.4;22.4;22.4;22.4;22.5;22.4;22.5;22.5;22.5;22.5;22.6;22.5;22.5;22.5;22.5;22.5;22.5;22.…
22.3;22.3;22.1;22.1;22.1;22.1;22.1;22.1;22.1;22.1;22.2;22.2;22.1;22.1;22.1;22.2;22.2;22.4;22.1;22.2;22.2;22.2;22.2;22.2;22.2;22.2;22.2;22.2;22.2;22.2;22.3;22.3;22.3;22.4;22.4;22.4;22.3;22.4;22.4;22.2;22.3;22.3;22.3;22.3;22.3;22.3;22.4;22.4;22.3;22.3;22.3;22.3;22.3;22.3;22.4;22.4;22.4;22.4;22.5;22.5;22.4;22.4;22.4;22.5;22.4;22.4;22.5;22.4;22.5;22.5;22.5;22.5;22.6;22.5;22.3;22.5;22.5;22.5;22.5;22.6…
22.4;22.1;22;22;22;22.1;22.1;22.1;22.1;22.2;22.2;22.2;22.2;22.1;22.1;22.2;22.2;22.2;22.1;22.2;22.1;22.2;22.2;22.2;22.2;22.2;22.2;22.2;22.2;22.3;22.2;22.2;22.4;22.3;22.2;22.3;22.3;22.3;22.3;22.3;22.4;22.3;22.3;22.3;22.3;22.3;22.4;22.3;22.2;22.3;22.4;22.3;22.3;22.4;22.4;22.3;22.4;22.4;22.4;22.4;22.4;22.4;22.5;22.5;22.4;22.5;22.5;22.5;22.5;22.5;22.5;22.5;22.5;22.5;22.5;22.5;22.5;22.5;22.5;22.6;22.4;…
22.3;22.2;22.1;22;22.1;22.1;22.1;22.1;22.2;22.1;22.2;22.2;22.2;22.2;22.2;22.3;22.2;22.2;22.2;22.1;22.1;22.1;22.2;22.2;22.2;22.2;22.2;22.2;22.2;22.1;22.3;22.3;22.2;22.3;22.2;22.4;22.3;22.3;22.3;22.4;22.3;22.3;22.3;22.3;22.4;22.3;22.3;22.3;22.4;22.3;22.3;22.3;22.2;22.3;22.3;22.4;22.4;22.4;22.4;22.4;22.4;22.4;22.4;22.4;22.4;22.5;22.4;22.5;22.5;22.5;22.4;22.5;22.5;22.5;22.5;22.5;22.5;22.5;22.5;22.5;2…
22.3;22.1;22.1;22;22.1;22.1;22.1;22.2;22.1;22.2;22.2;22.2;22.2;22.2;22.2;22.2;22.1;22.2;22.2;22.1;22.2;22.2;22.2;22.2;22.2;22.3;22.3;22.2;22.3;22.3;22.2;22.3;22.3;22.3;22.3;22.2;22.2;22.3;22.3;22.3;22.3;22.3;22.3;22.3;22.3;22.3;22.4;22.3;22.4;22.3;22.3;22.3;22.2;22.3;22.3;22.3;22.4;22.4;22.5;22.5;22.5;22.4;22.5;22.4;22.5;22.5;22.4;22.5;22.5;22.5;22.4;22.5;22.5;22.5;22.5;22.4;22.5;22.5;22.5;22.5;2…
22.2;22;22;22.1;22.1;22.1;22.1;22.1;22.1;22.1;22.2;22.1;22.2;22.2;22.2;22.2;22.1;22.1;22.2;22.2;22.1;22.1;22.1;22.1;22.2;22.2;22.3;22.2;22.2;22.3;22.3;22.3;22.3;22.3;22.3;22.3;22.3;22.3;22.3;22.3;22.3;22.3;22.3;22.3;22.3;22.3;22.4;22.3;22.3;22.3;22.3;22.3;22.3;22.3;22.4;22.4;22.4;22.4;22.5;22.4;22.4;22.4;22.5;22.4;22.4;22.4;22.4;22.5;22.5;22.5;22.4;22.4;22.5;22.5;22.5;22.5;22.5;22.5;22.5;22.5;22.…
22.2;22.2;22.1;22;22;22.1;22.1;22.1;22.1;22.2;22.2;22.2;22.2;22.2;22.2;22.2;22.2;22.1;22.1;22.1;22.2;22.2;22.2;22.2;22.2;22.2;22.2;22.2;22.3;22.3;22.3;22.3;22.3;22.3;22.3;22.3;22.4;22.3;22.3;22.3;22.3;22.3;22.3;22.3;22.3;22.3;22.3;22.3;22.3;22.3;22.3;22.3;22.3;22.3;22.4;22.3;22.4;22.4;22.4;22.4;22.4;22.4;22.4;22.5;22.4;22.4;22.5;22.4;22.5;22.4;22.4;22.4;22.5;22.5;22.4;22.4;22.5;22.5;22.5;22.5;22.…
22.3;22.1;22.1;22;22;22.1;22.1;22.2;22.1;22.2;22.2;22.2;22.2;22.2;22;22.3;22.2;22.2;22.2;22.1;22.2;22.2;22.1;22.2;22.2;22.1;22.2;22.2;22.2;22.3;22.3;22.3;22.3;22.3;22.3;22.3;22.3;22.4;22.4;22.4;22.3;22.3;22.3;22.4;22.4;22.3;22.3;22.3;22.3;22.4;22.3;22.3;22.4;22.3;22.4;22.4;22.4;22.4;22.4;22.5;22.4;22.5;22.5;22.5;22.5;22.4;22.4;22.4;22.4;22.4;22.4;22.4;22.4;22.4;22.5;22.5;22.5;22.5;22.5;22.5;22.5;…
22.2;22.1;22.2;22;22.1;22.1;22.1;22.1;22.1;22.2;22.2;22.2;22.2;22.1;22.2;22.1;22.1;22.2;22.2;22.1;22.2;22.2;22.1;22.2;22.1;22.2;22.1;22.3;22.2;22.2;22.3;22.3;22.3;22.3;22.3;22.3;22.3;22.4;22.5;22.3;22.4;22.3;22.3;22.3;22.3;22.3;22.3;22.3;22.3;22.3;22.4;22.3;22.3;22.4;22.4;22.4;22.4;22.4;22.4;22.4;22.4;22.4;22.5;22.4;22.5;22.4;22.4;22.4;22.4;22.4;22.4;22.4;22.6;22.4;22.4;22.5;22.5;22.5;22.5;22.5;2…
22.3;22.1;22;22.1;22.1;22.1;22.1;22.1;22.2;22.2;22.1;22.2;22.1;22.2;22.1;22.2;22.2;22.1;22.1;22.2;22.2;22.2;22.3;22.2;22.2;22.2;22.3;22.3;22.3;22.3;22.2;22.4;22.3;22.3;22.3;22.3;22.4;22.4;22.3;22.3;22.4;22.3;22.3;22.3;22.3;22.3;22.3;22.3;22.3;22.3;22.3;22.4;22.3;22.4;22.4;22.4;22.4;22.4;22.4;22.4;22.4;22.4;22.4;22.4;22.4;22.4;22.4;22.4;22.4;22.4;22.4;22.5;22.4;22.5;22.4;22.6;22.5;22.5;22.5;22.5;2…
22.3;22.1;22;22;22;22.1;22.1;22.1;22.1;22.2;22.1;22.2;22.1;22.1;22.1;22.1;22.1;22.1;22.1;22.2;22.2;22.1;22.1;22.2;22.1;22.2;22.3;22.3;22.2;22.5;22.2;22.3;22.3;22.3;22.3;22.3;22.4;22.3;22.3;22.4;22.3;22.4;22.4;22.3;22.3;22.4;22.3;22.3;22.3;22.3;22.3;22.3;22.3;22.4;22.4;22.4;22.4;22.4;22.4;22.4;22.4;22.4;22.4;22.4;22.4;22.4;22.4;22.5;22.4;22.4;22.5;22.5;22.5;22.5;22.5;22.5;22.6;22.6;22.4;22.4;22.5;…
22.3;22.1;22;22.1;22.1;22;22.1;22.1;22.1;22.1;22.1;22.3;22.2;22.1;22.1;22.1;22.1;22.1;22.2;22.2;22.2;22.2;22.1;22.1;22.2;22.1;22.2;22.2;22.3;22.3;22.4;22.3;22.3;22.3;22.3;22.3;22.3;22.3;22.3;22.3;22.4;22.3;22.3;22.3;22.3;22.3;22.3;22.3;22.3;22.3;22.3;22.3;22.3;22.3;22.3;22.4;22.4;22.4;22.5;22.4;22.4;22.5;22.4;22.4;22.4;22.4;22.4;22.5;22.5;22.5;22.4;22.4;22.4;22.4;22.4;22.4;22.5;22.5;22.5;22.5;22.…
22.3;22.1;22;22;22.1;22.1;22;22.1;22.1;22.1;22.1;22.2;22.2;22.1;22.2;22.1;22.1;22.1;22.1;22.1;22.2;22.2;22.2;22.2;22.2;22.3;22.2;22.3;22.2;22.3;22.3;22.3;22.3;22.3;22.3;22.3;22.4;22.3;22.3;22.4;22.3;22.3;22.4;22.3;22.3;22.4;22.3;22.3;22.3;22.4;22.3;22.4;22.3;22.4;22.4;22.4;22.4;22.4;22.4;22.4;22.4;22.4;22.4;22.5;22.4;22.3;22.5;22.5;22.5;22.5;22.5;22.5;22.4;22.4;22.4;22.5;22.5;22.4;22.5;22.4;22.4;…
22.3;22.1;22;22;22;22.1;22.1;22.1;22;22.1;22.2;22.1;22.3;22.3;22.3;22.1;22.2;22.2;22.2;22.2;22.2;22.2;22.2;22.2;22.2;22.3;22.3;22.2;22.3;22.2;22.3;22.3;22.2;22.3;22.3;22.3;22.3;22.3;22.3;22.3;22.3;22.3;22.3;22.3;22.4;22.3;22.3;22.4;22.4;22.3;22.3;22.3;22.3;22.4;22.3;22.4;22.4;22.4;22.4;22.4;22.4;22.4;22.4;22.4;22.4;22.4;22.4;22.5;22.4;22.4;22.4;22.4;22.4;22.4;22.4;22.4;22.4;22.5;22.5;22.4;22.5;22…
22.2;22.1;22.1;22.1;22.1;22.1;22.1;22;22.2;22.2;22.1;22.1;22.2;22.2;22.1;22.2;22.2;22.1;22.2;22.2;22.2;22.2;22.2;22.2;22.3;22.2;22.2;22.3;22.3;22.3;22.2;22.3;22.3;22.3;22.3;22.3;22.3;22.3;22.3;22.4;22.3;22.3;22.3;22.3;22.3;22.3;22.3;22.3;22.3;22.4;22.3;22.4;22.3;22.4;22.4;22.4;22.4;22.4;22.4;22.4;22.4;22.4;22.4;22.5;22.4;22.4;22.4;22.4;22.4;22.4;22.4;22.4;22.4;22.4;22.4;22.4;22.5;22.5;22.5;22.5;2…
22.2;22.1;22.1;22.1;22.1;22.1;22.1;22.1;22.1;22.2;22.1;22.1;22.2;22.2;22.1;22.2;22.2;22.2;22.2;22.1;22.2;22.2;22.1;22.2;22.2;22.2;22.2;22.3;22.3;22.2;22.3;22.3;22.3;22.3;22.3;22.3;22.2;22.3;22.3;22.3;22.3;22.2;22.3;22.3;22.3;22.4;22.3;22.3;22.3;22.4;22.3;22.4;22.3;22.3;22.4;22.4;22.4;22.4;22.4;22.5;22.4;22.4;22.4;22.4;22.4;22.4;22.4;22.5;22.5;22.4;22.4;22.4;22.5;22.5;22.4;22.5;22.5;22.5;22.5;22.5…
22.3;22;22.1;22.1;22.1;22.1;22.1;22.1;22.2;22.1;22.2;22.1;22.1;22.1;22.1;22.1;22.1;22.2;22.1;22.1;22.2;22.1;22.2;22.2;22.2;22.2;22.3;22.3;22.3;22.3;22.3;22.3;22.3;22.2;22.3;22.3;22.3;22.3;22.3;22.3;22.3;22.3;22.3;22.3;22.4;22.4;22.3;22.3;22.3;22.3;22.3;22.4;22.3;22.4;22.4;22.4;22.4;22.4;22.4;22.4;22.4;22.4;22.4;22.4;22.4;22.5;22.4;22.4;22.4;22.4;22.4;22.4;22.4;22.4;22.4;22.5;22.4;22.5;22.5;22.5;2…
22.3;22.1;22;22.1;22.1;22.1;22.1;22.1;22.1;22.2;22.1;22.2;22.2;22.2;22.1;22.1;22.1;22.1;22.2;22.1;22.3;22.1;22.1;22.2;22.1;22.2;22.2;22.3;22.3;22.3;22.2;22.3;22.3;22.3;22.3;22.3;22.3;22.3;22.3;22.3;22.4;22.5;22.3;22.3;22.3;22.3;22.4;22.3;22.4;22.3;22.3;22.3;22.3;22.3;22.4;22.4;22.4;22.4;22.4;22.4;22.4;22.4;22.4;22.4;22.5;22.4;22.4;22.4;22.4;22.4;22.4;22.5;22.4;22.4;22.5;22.4;22.5;22.5;22.5;22.5;2…
22.3;22.1;22;22;22.1;22.1;22.1;22.1;22.1;22.1;22.1;22.2;22.2;22.2;22.1;22.1;22.2;22.1;22.2;22.1;22.1;22.1;22.2;22.2;22.2;22.3;22.3;22.2;22.3;22.3;22.3;22.4;22.3;22.3;22.3;22.3;22.3;22.3;22.3;22.3;22.3;22.4;22.3;22.3;22.3;22.4;22.3;22.3;22.4;22.3;22.3;22.3;22.3;22.3;22.3;22.4;22.3;22.4;22.4;22.4;22.4;22.4;22.4;22.4;22.4;22.4;22.4;22.4;22.4;22.4;22.4;22.5;22.4;22.5;22.4;22.5;22.5;22.5;22.5;22.5;22.…
22.3;22.1;22;22.1;22.1;22.1;22.1;22.1;22.1;22.2;22.1;22.1;22.1;22.2;22.1;22.2;22.1;22.2;22.2;22.2;22.2;22.1;22.2;22.2;22.2;22.2;22.2;22.2;22.4;22.3;22.3;22.3;22.4;22.3;22.3;22.3;22.3;22.3;22.3;22.3;22.3;22.4;22.4;22.3;22.3;22.3;22.2;22.4;22.3;22.4;22.3;22.4;22.3;22.4;22.3;22.3;22.4;22.4;22.4;22.4;22.5;22.4;22.3;22.4;22.4;22.5;22.4;22.4;22.4;22.4;22.4;22.5;22.5;22.5;22.4;22.5;22.5;22.5;22.5;22.5;2…
22.2;22.1;22.1;22.1;22.1;22.1;22.2;22.1;22.1;22.2;22.2;22.3;22.2;22.2;22.1;22.1;22.2;22.2;22.2;22.2;22.2;22.1;22.2;22.2;22.2;22.3;22.2;22.3;22.3;22.3;22.3;22.3;22.3;22.4;22.3;22.3;22.3;22.3;22.3;22.3;22.4;22.3;22.4;22.3;22.3;22.3;22.3;22.3;22.2;22.3;22.4;22.3;22.3;22.3;22.3;22.4;22.4;22.3;22.4;22.4;22.4;22.4;22.4;22.4;22.5;22.4;22.4;22.4;22.4;22.4;22.4;22.5;22.5;22.5;22.4;22.5;22.5;22.5;22.5;22.5…
22.3;22.1;22;22.1;22.1;22;22.1;22;22.1;22.1;22.1;22.1;22;22.2;22.1;22.1;22.2;22.2;22.2;22.1;22.1;22.1;22.1;22.2;22.1;22.2;22.2;22.2;22.3;22.3;22.3;22.3;22.3;22.3;22.3;22.3;22.3;22.3;22.3;22.3;22.3;22.3;22.3;22.3;22.3;22.3;22.3;22.4;22.3;22.3;22.4;22.3;22.3;22.3;22.3;22.3;22.3;22.4;22.4;22.4;22.4;22.4;22.4;22.4;22.3;22.4;22.4;22.4;22.4;22.4;22.4;22.4;22.4;22.5;22.4;22.5;22.4;22.5;22.4;22.5;22.5;22…
22.3;22.1;22.1;22;22.1;22;22.1;22.1;22.1;22.1;22.1;22.2;22.1;22.2;22.2;22.1;22.2;22.1;22.2;22.1;22.2;22.1;22.1;22.2;22.2;22.2;22.2;22.2;22.3;22.3;22.2;22.2;22.3;22.3;22.3;22.3;22.3;22.3;22.3;22.3;22.4;22.3;22.3;22.4;22.3;22.3;22.4;22.4;22.3;22.4;22.3;22.4;22.3;22.4;22.4;22.4;22.3;22.4;22.4;22.4;22.4;22.4;22.4;22.3;22.4;22.4;22.4;22.4;22.4;22.4;22.4;22.5;22.5;22.5;22.4;22.4;22.5;22.5;22.5;22.5;22.…
22.3;22.1;22.1;22;22.1;22;22;22.1;22.1;22.2;22.2;22.1;22.1;22.1;22.2;22.1;22.2;22.1;22.1;22.1;22.2;22.2;22.1;22.2;22.2;22.3;22.2;22.2;22.3;22.2;22.2;22.4;22.3;22.3;22.3;22.4;22.3;22.3;22.3;22.3;22.3;22.3;22.3;22.3;22.3;22.3;22.3;22.3;22.3;22.3;22.3;22.3;22.4;22.3;22.4;22.3;22.4;22.4;22.4;22.4;22.4;22.4;22.3;22.4;22.4;22.5;22.4;22.4;22.5;22.4;22.5;22.4;22.5;22.5;22.5;22.5;22.5;22.5;22.4;22.5;22.5;…
22.3;22.1;22;22;22;22;22;22.1;22.1;22.1;22.2;22.1;22.2;22.2;22.1;22.2;22.2;22.2;22.2;22.2;22.1;22.2;22.2;22.2;22.2;22.2;22.2;22.2;22.3;22.3;22.2;22.4;22.3;22.3;22.3;22.4;22.3;22.3;22.3;22.3;22.3;22.3;22.3;22.3;22.3;22.3;22.4;22.3;22.3;22.4;22.3;22.2;22.3;22.3;22.3;22.4;22.3;22.3;22.4;22.4;22.4;22.4;22.4;22.4;22.3;22.4;22.5;22.4;22.4;22.4;22.4;22.4;22.4;22.5;22.5;22.5;22.5;22.5;22.5;22.5;22.6;22.5…
22.3;22.1;22.1;22;22.1;22;22.1;22.1;22.2;22.1;22.1;22.1;22.2;22.1;22.2;22.1;22.2;22.2;22.2;22.2;22.2;22.1;22.2;22.2;22.2;22.2;22.1;22.2;22.3;22.3;22.3;22.4;22.3;22.4;22.3;22.3;22.3;22.3;22.4;22.3;22.5;22.4;22.4;22.3;22.3;22.3;22.3;22.4;22.3;22.3;22.3;22.3;22.3;22.4;22.4;22.4;22.4;22.4;22.3;22.4;22.4;22.4;22.4;22.4;22.4;22.4;22.4;22.4;22.4;22.4;22.4;22.4;22.4;22.5;22.4;22.5;22.5;22.6;22.5;22.5;22.…
22.3;22.1;22.1;22;22.1;22.1;22.1;22.1;22.1;22.2;22.1;22.1;22.2;22.2;22.1;22.2;22.3;22.2;22.2;22.2;22.2;22.1;22.2;22.2;22.3;22.2;22.2;22.2;22.3;22.3;22.3;22.4;22.4;22.4;22.3;22.4;22.3;22.3;22.4;22.4;22.4;22.4;22.4;22.4;22.2;22.3;22.3;22.3;22.4;22.3;22.4;22.3;22.3;22.3;22.4;22.4;22.4;22.4;22.4;22.4;22.4;22.4;22.4;22.4;22.4;22.5;22.5;22.5;22.5;22.4;22.4;22.4;22.5;22.4;22.5;22.5;22.4;22.5;22.5;22.4;2…
22.3;22.1;22;22.1;22.1;22.1;22;22.1;22.1;22.1;22.1;22.1;22.2;22.2;22.2;22.2;22.1;22.2;22.2;22.1;22.2;22.1;22.2;22.1;22.2;22.1;22.2;22.2;22.3;22.2;22.4;22.4;22.4;22.3;22.2;22.3;22.4;22.3;22.3;22.3;22.4;22.4;22.4;22.4;22.3;22.3;22.3;22.3;22.3;22.3;22.4;22.3;22.3;22.4;22.4;22.4;22.4;22.4;22.4;22.4;22.4;22.5;22.4;22.4;22.4;22.4;22.4;22.4;22.5;22.4;22.4;22.5;22.5;22.5;22.4;22.5;22.5;22.5;22.5;22.4;22.…
22.3;22.1;22;22.1;22.1;22.1;22.1;22.1;22.1;22.1;22.2;22.1;22.2;22.2;22.2;22.2;22.1;22.1;22.1;22.1;22.1;22.1;22.2;22.2;22.2;22.2;22.3;22.2;22.3;22.3;22.4;22.3;22.4;22.4;22.3;22.4;22.3;22.3;22.3;22.3;22.4;22.3;22.4;22.3;22.2;22.4;22.4;22.3;22.3;22.4;22.3;22.3;22.4;22.4;22.4;22.4;22.4;22.4;22.4;22.4;22.4;22.4;22.4;22.4;22.3;22.5;22.4;22.5;22.4;22.5;22.4;22.4;22.5;22.4;22.4;22.5;22.4;22.5;22.5;22.5;2…
22.3;22.1;22;22;22.1;22.1;22.1;22.1;22.1;22.1;22.2;22.2;22.2;22.2;22.2;22.2;22.2;22.1;22.1;22.2;22.2;22.2;22.1;22.1;22.2;22.2;22.3;22.2;22.3;22.3;22.3;22.4;22.3;22.3;22.2;22.3;22.2;22.3;22.3;22.3;22.3;22.4;22.4;22.4;22.3;22.3;22.4;22.3;22.4;22.4;22.4;22.3;22.4;22.4;22.4;22.3;22.4;22.4;22.4;22.5;22.4;22.5;22.5;22.4;22.4;22.4;22.4;22.4;22.5;22.5;22.5;22.4;22.5;22.4;22.4;22.5;22.5;22.5;22.4;22.5;22.…
22.3;22.1;22;22;22.1;22.1;22;22.1;22;22.1;22.1;22.1;22.2;22;22.1;22.2;22.1;22.1;22.1;22.1;22.1;22.2;22.1;22.2;22.2;22.2;22.3;22.3;22.3;22.4;22.2;22.4;22.4;22.3;22.3;22.4;22.3;22.4;22.3;22.3;22.4;22.3;22.4;22.4;22.3;22.3;22.4;22.3;22.3;22.4;22.3;22.4;22.3;22.3;22.3;22.4;22.4;22.4;22.4;22.4;22.4;22.4;22.4;22.4;22.3;22.4;22.5;22.5;22.4;22.5;22.5;22.4;22.5;22.4;22.3;22.4;22.4;22.4;22.5;22.5;22.5;22.5…
22.2;22.1;22;22;22.1;22.1;22;22.1;22.1;22.1;22;22.2;22.2;22.1;22.1;22.2;22.1;22.1;22.1;22.1;22.1;22.2;22.1;22.2;22.2;22.3;22.2;22.3;22.2;22.2;22.3;22.4;22.4;22.4;22.3;22.3;22.3;22.4;22.2;22.3;22.4;22.4;22.4;22.4;22.3;22.3;22.3;22.3;22.3;22.3;22.3;22.4;22.4;22.4;22.3;22.4;22.4;22.4;22.4;22.5;22.4;22.4;22.4;22.4;22.4;22.4;22.4;22.5;22.5;22.4;22.5;22.4;22.5;22.4;22.4;22.4;22.4;22.5;22.4;22.4;22.5;22…
22.3;22;22;22;22;22.1;22;22;22.2;22.1;22.2;22.2;22.2;22.1;22.1;22.1;22.2;22.3;22.1;22.1;22.1;22.2;22.2;22.1;22.2;22.2;22.2;22.2;22.3;22.2;22.2;22.3;22.4;22.3;22.3;22.3;22.2;22.3;22.3;22.3;22.3;22.3;22.3;22.4;22.4;22.4;22.3;22.4;22.3;22.3;22.3;22.4;22.3;22.3;22.3;22.3;22.3;22.3;22.3;22.5;22.5;22.4;22.4;22.4;22.4;22.4;22.5;22.5;22.4;22.5;22.4;22.5;22.4;22.4;22.4;22.4;22.4;22.5;22.4;22.5;22.5;22.5;2…
22.3;22.1;22;22;22;22.1;22.1;22;22.1;22;22.2;22.1;22.1;22.2;22.1;22.2;22.2;22.2;22.2;22.1;22.1;22.3;22.1;22.3;22.1;22.2;22.2;22.3;22.3;22.3;22.3;22.4;22.4;22.3;22.3;22.3;22.3;22.4;22.3;22.3;22.4;22.3;22.4;22.4;22.4;22.4;22.3;22.4;22.3;22.3;22.4;22.3;22.3;22.4;22.5;22.3;22.5;22.3;22.5;22.4;22.4;22.4;22.4;22.4;22.4;22.4;22.4;22.5;22.4;22.5;22.5;22.5;22.5;22.4;22.4;22.5;22.4;22.5;22.4;22.4;22.5;22.5…
22.3;22.1;22;22;22;22;22;22;22.2;22.2;22.2;22.2;22.2;22.1;22.1;22.1;22.1;22.1;22.2;22.1;22.2;22.2;22.2;22.2;22.2;22.2;22.2;22.2;22.3;22.2;22.3;22.4;22.3;22.3;22.4;22.4;22.3;22.3;22.3;22.3;22.4;22.3;22.3;22.4;22.4;22.3;22.4;22.4;22.3;22.3;22.3;22.4;22.3;22.4;22.3;22.3;22.3;22.3;22.4;22.5;22.4;22.4;22.4;22.4;22.5;22.5;22.4;22.5;22.5;22.4;22.4;22.5;22.5;22.4;22.5;22.4;22.4;22.4;22.5;22.4;22.5;22.5;2…
22.3;22.1;22;22;22;22;22.1;22;22.1;22.1;22.1;22.2;22.1;22.2;22.2;22.1;22.1;22.1;22.1;22.1;22.2;22.2;22.2;22.2;22.2;22.2;22.2;22.2;22.2;22.2;22.2;22.4;22.4;22.3;22.3;22.3;22.4;22.4;22.3;22.3;22.3;22.3;22.4;22.4;22.4;22.4;22.4;22.4;22.4;22.4;22.3;22.3;22.3;22.3;22.3;22.3;22.4;22.4;22.4;22.4;22.4;22.4;22.4;22.4;22.4;22.4;22.5;22.4;22.4;22.4;22.5;22.5;22.5;22.5;22.5;22.5;22.4;22.5;22.4;22.5;22.5;22.5…
22.3;22.1;22;22;22.1;22;22;22;22.1;22.2;22.1;22.1;22.1;22.2;22.2;22.1;22.1;22.1;22.2;22.2;22.2;22.1;22.1;22.1;22.2;22.1;22.2;22.2;22.2;22.2;22.3;22.3;22.4;22.3;22.4;22.4;22.3;22.3;22.3;22.3;22.3;22.3;22.4;22.4;22.4;22.3;22.4;22.4;22.4;22.4;22.4;22.3;22.3;22.4;22.3;22.4;22.4;22.4;22.4;22.4;22.4;22.4;22.4;22.4;22.4;22.4;22.5;22.5;22.5;22.5;22.4;22.4;22.5;22.5;22.5;22.4;22.4;22.4;22.4;22.4;22.5;22.5…
22.3;22.1;22;22;22;22;22;22;22.2;22.1;22.2;22.1;22.1;22.1;22.2;22.2;22.1;22.1;22.1;22.2;22.1;22.2;22.2;22.2;22.2;22.1;22.2;22.2;22.3;22.3;22.2;22.1;22.4;22.3;22.3;22.3;22.3;22.4;22.4;22.4;22.3;22.3;22.3;22.3;22.3;22.4;22.4;22.3;22.4;22.3;22.3;22.3;22.4;22.3;22.3;22.3;22.4;22.4;22.4;22.4;22.4;22.4;22.4;22.4;22.4;22.5;22.4;22.5;22.4;22.5;22.5;22.4;22.5;22.5;22.4;22.4;22.5;22.4;22.4;22.4;22.5;22.5;2…
22.2;22;22.1;22.1;22;21.9;22;22.1;22.1;22.1;22.1;22.2;22.1;22.2;22.1;22.1;22.1;22.2;22.1;22.2;22.1;22.2;22.2;22.2;22.2;22.2;22.2;22.3;22.2;22.3;22.2;22.3;22.3;22.3;22.4;22.4;22.4;22.4;22.3;22.3;22.4;22.4;22.3;22.3;22.3;22.4;22.4;22.4;22.4;22.3;22.3;22.3;22.3;22.3;22.3;22.4;22.4;22.3;22.4;22.5;22.4;22.4;22.4;22.4;22.4;22.5;22.5;22.5;22.4;22.5;22.4;22.5;22.5;22.4;22.4;22.4;22.5;22.4;22.4;22.5;22.4;…
22.2;22;22;22;22.1;22.1;21.9;22.1;22.1;22.1;22.2;22.1;22.1;22.1;22.1;22.1;22.1;22.1;22.1;22.1;22.2;22.1;22.1;22.2;22.2;22.2;22.2;22.1;22.2;22.2;22.3;22.3;22.3;22.3;22.3;22.4;22.3;22.3;22.3;22.4;22.3;22.3;22.4;22.4;22.4;22.3;22.3;22.4;22.4;22.4;22.3;22.2;22.3;22.3;22.4;22.4;22.4;22.4;22.4;22.4;22.4;22.4;22.4;22.4;22.4;22.5;22.4;22.4;22.5;22.4;22.4;22.5;22.4;22.4;22.5;22.5;22.5;22.4;22.5;22.4;22.5;…
22.3;22;22;22;22.1;22;22;22;22;22.2;22.1;22.1;22.1;22.1;22.1;22.2;22.1;22.1;22.1;22.1;22.2;22.2;22.2;22.2;22.2;22.2;22.2;22.1;22.3;22.1;22.3;22.3;22.3;22.3;22.3;22.2;22.4;22.4;22.4;22.3;22.4;22.3;22.4;22.4;22.4;22.4;22.3;22.3;22.4;22.3;22.3;22.3;22.3;22.3;22.3;22.4;22.3;22.4;22.4;22.4;22.4;22.4;22.4;22.4;22.4;22.4;22.4;22.5;22.5;22.5;22.5;22.5;22.4;22.4;22.4;22.4;22.4;22.4;22.5;22.5;22.5;22.5;22.…
22.3;22.1;22;22;22.1;22;22.1;22.1;22.1;22.1;22.1;22.1;22.1;22.1;22.1;22.1;22.1;22.1;22.1;22.1;22.2;22.2;22.2;22.2;22.2;22.3;22.2;22.2;22.3;22.2;22.3;22.3;22.3;22.2;22.3;22.4;22.3;22.3;22.3;22.3;22.3;22.4;22.4;22.3;22.2;22.4;22.4;22.3;22.4;22.4;22.4;22.4;22.3;22.3;22.3;22.4;22.3;22.4;22.4;22.4;22.4;22.4;22.4;22.4;22.4;22.4;22.4;22.4;22.4;22.4;22.5;22.5;22.5;22.4;22.4;22.4;22.4;22.4;22.5;22.5;22.5;…
22.4;22.1;22;22;22.1;22.1;22;22.1;22.1;22.1;21.9;22.2;22;22.1;22.1;22.1;22.1;22.1;22.1;22.1;22.2;22.2;22.2;22.2;22.2;22.3;22.2;22.3;22.2;22.3;22.3;22.4;22.3;22.3;22.3;22.3;22.3;22.4;22.3;22.3;22.4;22.4;22.4;22.3;22.2;22.4;22.4;22.4;22.4;22.4;22.4;22.3;22.3;22.3;22.3;22.4;22.4;22.5;22.5;22.4;22.4;22.4;22.4;22.4;22.4;22.4;22.4;22.5;22.4;22.4;22.4;22.4;22.5;22.4;22.4;22.5;22.4;22.5;22.5;22.4;22.5;22…
22.4;22.1;22;22.1;22;22.1;22;22.1;22.1;22.1;22.1;22.1;22.1;22.1;22.1;22.1;22.1;22;22.1;22.1;22.2;22.1;22.2;22.2;22.2;22.2;22.2;22.2;22.2;22.3;22.3;22.3;22.3;22.4;22.4;22.3;22.3;22.3;22.3;22.3;22.4;22.4;22.3;22.4;22.3;22.3;22.4;22.4;22.3;22.4;22.4;22.3;22.3;22.3;22.4;22.4;22.5;22.4;22.4;22.4;22.4;22.4;22.4;22.4;22.4;22.4;22.4;22.4;22.4;22.4;22.4;22.5;22.5;22.5;22.4;22.4;22.4;22.4;22.4;22.4;22.4;22…
22.3;22.2;22.1;22.1;22.1;22.1;22.1;22.1;22.1;22.1;22.1;22.1;22.1;22.1;22.1;22.1;22.1;22.2;22.1;22.1;22.2;22.1;22.2;22.2;22.2;22.2;22.3;22.2;22.3;22.2;22.3;22.3;22.3;22.4;22.3;22.3;22.3;22.3;22.3;22.3;22.4;22.4;22.3;22.3;22.3;22.3;22.3;22.3;22.4;22.3;22.3;22.3;22.3;22.4;22.4;22.4;22.5;22.4;22.4;22.4;22.4;22.4;22.4;22.4;22.4;22.5;22.4;22.4;22.4;22.5;22.5;22.5;22.5;22.5;22.5;22.4;22.4;22.4;22.4;22.4…
22.3;22.2;22.1;22.1;22.1;22;22;22.1;22.1;22.1;22.1;22.1;22.1;22.2;22.1;22.1;22.1;22.1;22.1;22.1;22.1;22.1;22.2;22.2;22.2;22.2;22.2;22.2;22.2;22.3;22.3;22.3;22.3;22.3;22.3;22.4;22.3;22.3;22.3;22.3;22.4;22.3;22.4;22.3;22.3;22.4;22.3;22.4;22.4;22.3;22.3;22.3;22.3;22.3;22.4;22.5;22.4;22.4;22.4;22.5;22.4;22.4;22.3;22.4;22.4;22.4;22.4;22.4;22.4;22.4;22.5;22.5;22.5;22.4;22.4;22.4;22.4;22.4;22.4;22.4;22.…
22.2;22.1;22.1;22;22.1;22;22;22;22.1;22.1;22;22;22.1;22.1;22.1;22.1;22.1;22.2;22.1;22.1;22.1;22.1;22.1;22.2;22.2;22.2;22.2;22.3;22.2;22.2;22.3;22.3;22.3;22.3;22.3;22.3;22.3;22.3;22.3;22.3;22.4;22.3;22.3;22.3;22.4;22.3;22.4;22.4;22.3;22.4;22.3;22.4;22.3;22.3;22.4;22.4;22.4;22.4;22.4;22.4;22.4;22.4;22.5;22.5;22.4;22.4;22.4;22.5;22.5;22.4;22.5;22.4;22.5;22.4;22.5;22.4;22.4;22.4;22.4;22.4;22.4;22.4;2…
22.2;22.1;22;22;22.1;22;22;22;22.1;22.1;22.2;22.1;22.1;22.1;22.2;22.1;22.2;22.1;22.1;22.1;22.1;22.1;22.1;22.1;22.2;22.2;22.2;22.2;22.3;22.2;22.3;22.3;22.3;22.3;22.3;22.3;22.3;22.3;22.3;22.3;22.4;22.4;22.4;22.3;22.4;22.3;22.4;22.4;22.3;22.4;22.3;22.3;22.4;22.3;22.4;22.3;22.3;22.4;22.4;22.4;22.4;22.4;22.4;22.4;22.4;22.5;22.3;22.4;22.4;22.4;22.4;22.5;22.4;22.4;22.4;22.4;22.4;22.4;22.4;22.5;22.5;22.5…
22.3;22;22;22.1;22.1;22;22.1;22.1;22.1;22.1;22.2;22.2;22.1;22.2;22.2;22.1;22.1;22.2;22.1;22.1;22.2;22.2;22.1;22.2;22.1;22.2;22.2;22.2;22.2;22.3;22.3;22.2;22.3;22.3;22.3;22.3;22.3;22.3;22.3;22.4;22.4;22.4;22.3;22.4;22.3;22.3;22.4;22.3;22.5;22.4;22.3;22.4;22.3;22.3;22.4;22.3;22.3;22.3;22.3;22.4;22.4;22.4;22.5;22.4;22.4;22.4;22.4;22.4;22.4;22.4;22.4;22.4;22.4;22.4;22.4;22.4;22.4;22.4;22.4;22.5;22.5;…
22.2;22;22;22;22.1;22.1;22;22.1;22;22.1;22.1;22.1;22.1;22.1;22.1;22.2;22.1;22.2;22.1;22.2;22.2;22.2;22.2;22.2;22.2;22.2;22.2;22.2;22.3;22.2;22.2;22.3;22.3;22.2;22.3;22.3;22.3;22.3;22.3;22.3;22.4;22.4;22.4;22.4;22.3;22.4;22.3;22.3;22.5;22.4;22.3;22.4;22.4;22.4;22.4;22.3;22.3;22.4;22.3;22.4;22.4;22.4;22.4;22.4;22.3;22.4;22.4;22.4;22.4;22.4;22.4;22.4;22.5;22.4;22.4;22.4;22.4;22.4;22.4;22.5;22.4;22.5…
22.2;22.1;22;22;22.1;22;22;22;22.1;22;22.3;22.2;22.1;22.1;22.1;22.1;22.2;22.1;22.1;22;22.2;22.2;22.2;22.2;22.2;22.2;22.2;22.2;22.2;22.2;22.2;22.3;22.4;22.3;22.2;22.5;22;22.3;22.4;22.3;22.4;22.3;22.4;22.3;22.3;22.4;22.4;22.2;22.4;22.3;22.4;22.3;22.3;22.4;22.3;22.3;22.4;22.4;22.4;22.4;22.5;22.3;22.4;22.4;22.4;22.4;22.4;22.4;22.4;22.4;22.4;22.5;22.4;22.4;22.4;22.4;22.4;22.6;22.3;22.4;22.5;22.5;22.5;…
Time Played: 00:00:02
22.7;22.6;22.6;22.5;22.4;22.5;22.6;22.4;22.6;22.5;22.5;22.6;22.6;22.5;22.6;22.5;22.5;22.4;22.5;22.3;22.4;22.4;22.4;22.4;22.5;22.5;22.5;22.5;22.5;22.5;22.5;22.5;22.5;22.4;22.6;22.5;22.4;22.5;22.4;22.5;22.5;22.5;22.4;22.5;22.5;22.5;22.5;22.5;22.4;22.5;22.5;22.5;22.5;22.5;22.5;22.5;22.6;22.6;22.6;22.6;22.6;22.6;22.6;22.6;22.6;22.6;22.7;22.6;22.6;22.6;22.6;22.7;22.6;22.6;22.5;22.5;22.6;22.6;22.6;22.6…
22.9;22.6;22.6;22.5;22.7;22.4;22.6;22.6;22.5;22.5;22.6;22.6;22.6;22.5;22.6;22.6;22.4;22.5;22.4;22.5;22.4;22.4;22.4;22.3;22.4;22.5;22.5;22.7;22.5;22.5;22.6;22.5;22.5;22.4;22.4;22.5;22.4;22.4;22.5;22.4;22.6;22.5;22.5;22.5;22.5;22.5;22.5;22.5;22.5;22.5;22.5;22.5;22.5;22.5;22.5;22.7;22.7;22.7;22.6;22.6;22.6;22.6;22.6;22.7;22.7;22.6;22.6;22.6;22.5;22.5;22.7;22.6;22.6;22.6;22.5;22.5;22.6;22.5;22.6;22.6…
22.7;22.7;22.8;22.5;22.7;22.5;22.6;22.6;22.7;22.6;22.5;22.6;22.5;22.6;22.4;22.5;22.5;22.7;22.5;22.5;22.4;22.5;22.5;22.4;22.4;22.5;22.5;22.4;22.5;22.5;22.5;22.5;22.5;22.5;22.5;22.6;22.5;22.5;22.5;22.4;22.5;22.5;22.5;22.5;22.3;22.6;22.7;22.7;22.6;22.6;22.5;22.5;22.5;22.6;22.6;22.7;22.6;22.6;22.6;22.6;22.5;22.6;22.5;22.7;22.6;22.5;22.7;22.7;22.5;22.5;22.7;22.5;22.5;22.5;22.5;22.5;22.5;22.5;22.5;22.5…
22.7;22.7;22.6;22.6;22.6;22.5;22.6;22.6;22.7;22.3;22.6;22.6;22.5;22.6;22.4;22.5;22.5;22.6;22.5;22.4;22.3;22.5;22.5;22.4;22.5;22.4;22.5;22.4;22.4;22.5;22.5;22.5;22.5;22.5;22.4;22.5;22.5;22.5;22.6;22.5;22.5;22.5;22.5;22.5;22.5;22.5;22.4;22.5;22.5;22.5;22.5;22.5;22.6;22.6;22.5;22.6;22.5;22.5;22.6;22.6;22.6;22.5;22.6;22.6;22.6;22.6;22.6;22.6;22.6;22.5;22.6;22.6;22.6;22.5;22.5;22.4;22.6;22.5;22.6;22.5…
22.8;22.6;22.6;22.6;22.6;22.5;22.6;22.6;22.6;22.3;22.6;22.6;22.5;22.5;22.4;22.5;22.6;22.4;22.5;22.5;22.4;22.5;22.5;22.5;22.5;22.4;22.5;22.5;22.5;22.5;22.5;22.6;22.5;22.6;22.6;22.6;22.6;22.5;22.5;22.5;22.5;22.5;22.5;22.5;22.5;22.5;22.5;22.5;22.5;22.5;22.5;22.5;22.5;22.5;22.6;22.6;22.6;22.6;22.7;22.6;22.6;22.6;22.6;22.6;22.6;22.6;22.6;22.6;22.6;22.6;22.6;22.6;22.5;22.6;22.6;22.5;22.5;22.5;22.5;22.5…
22.7;22.6;22.5;22.6;22.7;22.6;22.5;22.5;22.5;22.5;22.5;22.6;22.6;22.5;22.5;22.5;22.4;22.4;22.5;22.5;22.4;22.5;22.4;22.4;22.4;22.5;22.3;22.6;22.5;22.5;22.5;22.5;22.6;22.4;22.5;22.4;22.5;22.5;22.5;22.5;22.5;22.5;22.4;22.5;22.6;22.5;22.6;22.5;22.5;22.6;22.5;22.5;22.5;22.5;22.5;22.5;22.6;22.6;22.7;22.6;22.6;22.6;22.6;22.6;22.5;22.6;22.5;22.5;22.6;22.5;22.6;22.5;22.6;22.5;22.5;22.4;22.5;22.5;22.4;22.6…
22.8;22.7;22.6;22.6;22.6;22.5;22.6;22.5;22.5;22.5;22.5;22.4;22.5;22.6;22.5;22.5;22.5;22.5;22.4;22.4;22.4;22.5;22.5;22.4;22.5;22.5;22.4;22.5;22.4;22.5;22.4;22.5;22.6;22.5;22.5;22.5;22.4;22.5;22.5;22.5;22.5;22.5;22.5;22.5;22.5;22.6;22.4;22.6;22.5;22.5;22.6;22.5;22.5;22.5;22.5;22.5;22.5;22.7;22.7;22.6;22.6;22.6;22.6;22.6;22.6;22.6;22.6;22.6;22.6;22.6;22.6;22.6;22.5;22.6;22.5;22.5;22.5;22.5;22.5;22.5…
22.8;22.6;22.6;22.6;22.5;22.6;22.5;22.5;22.7;22.4;22.5;22.6;22.6;22.5;22.5;22.5;22.5;22.4;22.4;22.4;22.4;22.5;22.4;22.4;22.4;22.4;22.4;22.5;22.5;22.5;22.6;22.4;22.5;22.5;22.5;22.5;22.5;22.5;22.5;22.5;22.5;22.5;22.6;22.5;22.6;22.5;22.5;22.5;22.4;22.5;22.5;22.5;22.6;22.5;22.5;22.5;22.6;22.6;22.5;22.6;22.7;22.6;22.6;22.6;22.6;22.5;22.6;22.6;22.6;22.6;22.6;22.5;22.5;22.5;22.5;22.6;22.5;22.5;22.5;22.5…
22.8;22.7;22.7;22.6;22.6;22.5;22.6;22.5;22.6;22.5;22.6;22.5;22.4;22.5;22.5;22.4;22.4;22.5;22.5;22.4;22.5;22.4;22.4;22.4;22.4;22.5;22.3;22.5;22.5;22.5;22.5;22.5;22.5;22.5;22.5;22.6;22.5;22.4;22.5;22.5;22.6;22.5;22.6;22.5;22.5;22.5;22.5;22.5;22.5;22.5;22.5;22.5;22.5;22.5;22.5;22.5;22.6;22.6;22.7;22.6;22.6;22.5;22.5;22.6;22.6;22.6;22.6;22.6;22.6;22.6;22.6;22.5;22.5;22.5;22.5;22.5;22.5;22.4;22.4;22.5…
22.8;22.6;22.6;22.5;22.6;22.4;22.6;22.6;22.7;22.5;22.5;22.5;22.5;22.5;22.5;22.5;22.5;22.5;22.5;22.4;22.4;22.5;22.4;22.5;22.5;22.4;22.5;22.5;22.5;22.5;22.6;22.5;22.6;22.5;22.5;22.5;22.4;22.5;22.6;22.5;22.5;22.5;22.6;22.6;22.5;22.5;22.5;22.5;22.6;22.6;22.6;22.5;22.6;22.5;22.5;22.6;22.6;22.7;22.7;22.6;22.7;22.6;22.6;22.6;22.5;22.6;22.6;22.6;22.6;22.6;22.6;22.6;22.5;22.4;22.5;22.5;22.5;22.5;22.5;22.4…
22.8;22.6;22.7;22.5;22.7;22.5;22.6;22.5;22.6;22.5;22.5;22.5;22.5;22.5;22.5;22.5;22.5;22.4;22.5;22.5;22.4;22.4;22.4;22.4;22.5;22.4;22.5;22.4;22.5;22.5;22.4;22.5;22.6;22.5;22.5;22.5;22.5;22.5;22.5;22.5;22.5;22.6;22.5;22.5;22.5;22.5;22.5;22.6;22.5;22.6;22.5;22.5;22.6;22.5;22.6;22.6;22.6;22.6;22.7;22.6;22.7;22.6;22.6;22.6;22.6;22.6;22.6;22.5;22.6;22.5;22.6;22.6;22.5;22.5;22.5;22.5;22.5;22.5;22.5;22.4…
22.8;22.7;22.6;22.5;22.5;22.5;22.6;22.5;22.6;22.6;22.5;22.5;22.5;22.5;22.5;22.5;22.4;22.5;22.4;22.3;22.3;22.4;22.4;22.5;22.5;22.5;22.5;22.5;22.5;22.4;22.5;22.5;22.5;22.5;22.5;22.5;22.5;22.5;22.6;22.5;22.5;22.5;22.6;22.5;22.6;22.5;22.5;22.5;22.5;22.4;22.5;22.5;22.5;22.5;22.6;22.6;22.6;22.6;22.6;22.6;22.7;22.6;22.6;22.6;22.6;22.6;22.5;22.5;22.5;22.5;22.5;22.5;22.5;22.5;22.5;22.5;22.4;22.5;22.4;22.5…
22.9;22.7;22.5;22.5;22.5;22.5;22.6;22.6;22.6;22.5;22.7;22.5;22.5;22.5;22.5;22.4;22.5;22.4;22.4;22.6;22.5;22.4;22.4;22.5;22.4;22.5;22.5;22.4;22.5;22.5;22.4;22.5;22.5;22.5;22.5;22.5;22.5;22.5;22.5;22.5;22.5;22.5;22.5;22.5;22.6;22.6;22.6;22.5;22.5;22.6;22.6;22.5;22.5;22.6;22.5;22.6;22.6;22.6;22.6;22.6;22.7;22.6;22.7;22.6;22.5;22.5;22.5;22.5;22.5;22.5;22.5;22.5;22.4;22.6;22.5;22.5;22.4;22.5;22.5;22.5…
22.8;22.6;22.5;22.5;22.5;22.5;22.5;22.5;22.5;22.5;22.5;22.5;22.5;22.5;22.5;22.5;22.5;22.5;22.4;22.4;22.4;22.5;22.4;22.3;22.4;22.4;22.4;22.5;22.5;22.5;22.4;22.5;22.6;22.5;22.5;22.5;22.5;22.5;22.5;22.5;22.5;22.6;22.5;22.5;22.5;22.6;22.5;22.5;22.5;22.6;22.6;22.5;22.6;22.6;22.6;22.6;22.6;22.6;22.6;22.6;22.5;22.6;22.7;22.5;22.5;22.5;22.5;22.5;22.5;22.4;22.5;22.5;22.3;22.4;22.5;22.4;22.5;22.5;22.3;22.3…
22.9;22.6;22.6;22.5;22.5;22.5;22.5;22.5;22.5;22.5;22.5;22.5;22.5;22.5;22.5;22.5;22.4;22.5;22.4;22.4;22.4;22.4;22.4;22.4;22.4;22.4;22.5;22.5;22.5;22.5;22.4;22.5;22.5;22.5;22.5;22.6;22.5;22.6;22.6;22.5;22.5;22.6;22.6;22.5;22.5;22.6;22.6;22.6;22.6;22.6;22.6;22.5;22.6;22.6;22.6;22.6;22.6;22.6;22.6;22.5;22.6;22.6;22.6;22.7;22.6;22.6;22.5;22.5;22.5;22.5;22.5;22.4;22.5;22.4;22.4;22.4;22.5;22.3;22.3;22.5…
22.8;22.6;22.6;22.6;22.6;22.5;22.5;22.6;22.5;22.5;22.5;22.5;22.5;22.5;22.5;22.5;22.5;22.5;22.4;22.4;22.4;22.4;22.4;22.5;22.5;22.5;22.4;22.5;22.5;22.5;22.5;22.6;22.6;22.5;22.6;22.5;22.5;22.6;22.5;22.6;22.6;22.5;22.5;22.5;22.6;22.5;22.5;22.5;22.6;22.6;22.6;22.6;22.6;22.6;22.6;22.6;22.6;22.6;22.6;22.5;22.6;22.6;22.6;22.6;22.6;22.5;22.5;22.5;22.5;22.5;22.5;22.4;22.5;22.4;22.4;22.5;22.5;22.3;22.3;22.3…
22.8;22.6;22.6;22.5;22.4;22.4;22.5;22.5;22.5;22.5;22.6;22.5;22.5;22.4;22.5;22.5;22.4;22.5;22.4;22.4;22.4;22.4;22.5;22.5;22.5;22.5;22.5;22.5;22.5;22.4;22.5;22.5;22.6;22.5;22.6;22.5;22.5;22.6;22.6;22.5;22.5;22.6;22.5;22.6;22.5;22.6;22.5;22.6;22.6;22.6;22.6;22.6;22.6;22.6;22.6;22.6;22.6;22.6;22.6;22.6;22.6;22.5;22.6;22.6;22.6;22.6;22.6;22.5;22.5;22.5;22.5;22.4;22.4;22.4;22.5;22.4;22.4;22.2;22.3;22.4…
22.8;22.6;22.6;22.6;22.5;22.5;22.5;22.4;22.4;22.5;22.5;22.4;22.5;22.5;22.5;22.5;22.5;22.6;22.4;22.5;22.5;22.4;22.5;22.5;22.5;22.5;22.4;22.4;22.5;22.5;22.5;22.5;22.6;22.6;22.6;22.5;22.5;22.6;22.5;22.6;22.5;22.5;22.6;22.5;22.5;22.6;22.6;22.6;22.6;22.6;22.6;22.6;22.6;22.6;22.6;22.6;22.6;22.6;22.5;22.5;22.5;22.6;22.5;22.6;22.5;22.6;22.5;22.5;22.5;22.5;22.4;22.4;22.5;22.4;22.4;22.5;22.5;22.3;22.3;22.4…
22.7;22.6;22.6;22.4;22.6;22.5;22.5;22.5;22.4;22.4;22.5;22.4;22.4;22.4;22.4;22.5;22.4;22.4;22.5;22.4;22.3;22.4;22.5;22.4;22.5;22.5;22.4;22.5;22.5;22.5;22.5;22.6;22.6;22.5;22.6;22.5;22.6;22.6;22.5;22.6;22.6;22.5;22.5;22.5;22.6;22.6;22.6;22.6;22.6;22.6;22.6;22.6;22.6;22.6;22.6;22.6;22.6;22.5;22.6;22.5;22.6;22.6;22.5;22.6;22.5;22.6;22.5;22.5;22.5;22.5;22.5;22.5;22.5;22.4;22.4;22.5;22.5;22.3;22.3;22.3…
22.7;22.5;22.6;22.6;22.5;22.5;22.5;22.4;22.5;22.5;22.5;22.5;22.5;22.5;22.5;22.4;22.4;22.5;22.5;22.2;22.5;22.5;22.5;22.5;22.4;22.5;22.4;22.4;22.5;22.5;22.5;22.6;22.6;22.5;22.6;22.6;22.6;22.6;22.5;22.5;22.6;22.5;22.6;22.5;22.6;22.6;22.5;22.6;22.6;22.6;22.6;22.6;22.6;22.6;22.5;22.6;22.6;22.5;22.6;22.5;22.6;22.6;22.6;22.6;22.6;22.6;22.5;22.5;22.5;22.5;22.5;22.5;22.4;22.5;22.4;22.4;22.3;22.3;22.3;22.3…
22.8;22.6;22.5;22.4;22.5;22.5;22.5;22.5;22.5;22.5;22.5;22.5;22.5;22.5;22.5;22.5;22.5;22.5;22.5;22.6;22.6;22.5;22.6;22.4;22.5;22.5;22.5;22.5;22.5;22.5;22.5;22.6;22.6;22.6;22.6;22.6;22.6;22.6;22.5;22.6;22.6;22.6;22.5;22.6;22.6;22.6;22.6;22.6;22.5;22.6;22.6;22.6;22.6;22.5;22.5;22.6;22.6;22.6;22.6;22.6;22.6;22.6;22.6;22.5;22.6;22.5;22.5;22.5;22.5;22.5;22.4;22.4;22.4;22.4;22.4;22.3;22.3;22.3;22.3;22.2…
22.8;22.6;22.6;22.4;22.6;22.6;22.5;22.5;22.5;22.5;22.5;22.5;22.5;22.5;22.5;22.5;22.6;22.4;22.6;22.4;22.5;22.5;22.4;22.5;22.5;22.4;22.5;22.5;22.6;22.5;22.5;22.6;22.6;22.7;22.6;22.6;22.6;22.6;22.6;22.6;22.6;22.6;22.6;22.6;22.6;22.6;22.6;22.6;22.6;22.6;22.6;22.6;22.6;22.6;22.6;22.6;22.6;22.6;22.6;22.6;22.6;22.6;22.6;22.6;22.5;22.5;22.5;22.5;22.5;22.5;22.4;22.4;22.4;22.4;22.3;22.4;22.3;22.3;22.3;22.3…
22.8;22.5;22.6;22.5;22.6;22.6;22.5;22.5;22.5;22.3;22.5;22.5;22.5;22.5;22.5;22.5;22.5;22.5;22.5;22.4;22.4;22.5;22.5;22.4;22.4;22.6;22.5;22.5;22.6;22.6;22.6;22.5;22.7;22.6;22.6;22.6;22.6;22.6;22.6;22.6;22.6;22.6;22.6;22.6;22.6;22.6;22.6;22.6;22.6;22.6;22.6;22.6;22.6;22.5;22.5;22.5;22.6;22.6;22.5;22.6;22.6;22.6;22.6;22.8;22.5;22.5;22.5;22.4;22.4;22.4;22.4;22.3;22.4;22.3;22.3;22.3;22.3;22.3;22.4;22.3…
22.8;22.6;22.5;22.5;22.5;22.5;22.6;22.6;22.5;22.4;22.5;22.5;22.5;22.5;22.5;22.5;22.5;22.4;22.4;22.5;22.5;22.5;22.5;22.5;22.4;22.4;22.6;22.5;22.5;22.6;22.5;22.6;22.6;22.6;22.6;22.6;22.6;22.6;22.6;22.6;22.6;22.6;22.6;22.6;22.6;22.6;22.6;22.6;22.6;22.6;22.6;22.6;22.5;22.5;22.5;22.6;22.6;22.5;22.5;22.6;22.5;22.6;22.4;22.5;22.5;22.5;22.5;22.5;22.4;22.4;22.4;22.4;22.3;22.4;22.3;22.3;22.4;22.3;22.3;22.2…
22.7;22.6;22.5;22.6;22.5;22.5;22.6;22.5;22.5;22.3;22.5;22.5;22.4;22.5;22.5;22.6;22.5;22.6;22.4;22.5;22.5;22.5;22.5;22.5;22.5;22.5;22.6;22.5;22.6;22.6;22.5;22.6;22.6;22.6;22.6;22.6;22.6;22.6;22.6;22.6;22.7;22.6;22.6;22.6;22.6;22.7;22.6;22.6;22.5;22.6;22.5;22.6;22.5;22.6;22.5;22.6;22.5;22.5;22.5;22.5;22.4;22.5;22.5;22.5;22.5;22.5;22.4;22.4;22.4;22.4;22.4;22.3;22.3;22.3;22.3;22.3;22.4;22.2;22.2;22.2…
22.7;22.6;22.6;22.5;22.5;22.6;22.6;22.5;22.6;22.4;22.4;22.6;22.3;22.6;22.5;22.5;22.5;22.5;22.5;22.5;22.5;22.5;22.5;22.5;22.5;22.5;22.6;22.5;22.5;22.5;22.6;22.6;22.5;22.6;22.6;22.6;22.6;22.6;22.6;22.6;22.7;22.6;22.5;22.6;22.7;22.6;22.6;22.5;22.5;22.5;22.5;22.5;22.6;22.6;22.5;22.5;22.5;22.5;22.5;22.6;22.6;22.5;22.4;22.4;22.4;22.4;22.5;22.4;22.4;22.4;22.3;22.4;22.4;22.3;22.2;22.3;22.3;22.2;22.2;22.2…
22.7;22.6;22.6;22.5;22.6;22.6;22.5;22.5;22.5;22.6;22.4;22.5;22.4;22.5;22.6;22.6;22.6;22.5;22.5;22.4;22.5;22.5;22.5;22.5;22.5;22.5;22.5;22.6;22.5;22.6;22.5;22.6;22.6;22.5;22.6;22.7;22.6;22.7;22.7;22.6;22.6;22.6;22.6;22.6;22.5;22.6;22.5;22.5;22.5;22.5;22.6;22.5;22.5;22.4;22.5;22.5;22.5;22.5;22.5;22.5;22.5;22.5;22.4;22.4;22.4;22.4;22.4;22.4;22.4;22.4;22.4;22.4;22.2;22.4;22.2;22.3;22.2;22.2;22.2;22.2…
22.8;22.6;22.6;22.5;22.6;22.5;22.6;22.6;22.5;22.4;22.5;22.5;22.5;22.4;22.5;22.5;22.6;22.5;22.5;22.5;22.5;22.5;22.5;22.4;22.5;22.5;22.5;22.5;22.5;22.6;22.5;22.6;22.4;22.6;22.7;22.6;22.6;22.6;22.6;22.6;22.6;22.6;22.6;22.6;22.6;22.6;22.6;22.5;22.6;22.6;22.5;22.6;22.5;22.5;22.5;22.5;22.5;22.6;22.5;22.5;22.4;22.5;22.5;22.5;22.4;22.4;22.4;22.3;22.3;22.3;22.3;22.2;22.2;22.3;22.2;22.2;22.2;22.2;22.1;22.1…
22.8;22.6;22.5;22.6;22.6;22.6;22.5;22.6;22.6;22.5;22.5;22.4;22.5;22.5;22.5;22.5;22.5;22.5;22.6;22.5;22.5;22.5;22.5;22.5;22.5;22.5;22.6;22.6;22.6;22.6;22.6;22.6;22.6;22.6;22.5;22.6;22.6;22.7;22.6;22.5;22.6;22.6;22.5;22.5;22.5;22.6;22.6;22.5;22.5;22.5;22.5;22.6;22.5;22.5;22.5;22.5;22.5;22.5;22.5;22.5;22.4;22.5;22.5;22.4;22.4;22.4;22.4;22.3;22.3;22.4;22.3;22.2;22.2;22.2;22.2;22.3;22.2;22.2;22.1;22.1…
22.6;22.6;22.5;22.6;22.6;22.6;22.5;22.6;22.5;22.5;22.5;22.5;22.5;22.5;22.5;22.6;22.5;22.5;22.5;22.5;22.5;22.5;22.5;22.5;22.5;22.6;22.6;22.6;22.6;22.6;22.6;22.6;22.6;22.7;22.6;22.6;22.6;22.6;22.6;22.6;22.6;22.6;22.5;22.6;22.6;22.6;22.5;22.6;22.6;22.5;22.5;22.5;22.5;22.5;22.5;22.5;22.5;22.5;22.5;22.5;22.5;22.4;22.6;22.4;22.4;22.4;22.3;22.3;22.3;22.3;22.2;22.2;22.2;22.2;22.2;22.2;22.2;22.1;22.1;22.2…
22.7;22.6;22.6;22.5;22.5;22.5;22.5;22.5;22.5;22.5;22.4;22.4;22.5;22.5;22.5;22.6;22.5;22.6;22.5;22.5;22.5;22.6;22.5;22.5;22.5;22.5;22.5;22.6;22.6;22.6;22.5;22.6;22.6;22.5;22.6;22.7;22.6;22.6;22.6;22.5;22.6;22.6;22.6;22.6;22.6;22.5;22.5;22.5;22.6;22.5;22.5;22.5;22.5;22.5;22.5;22.5;22.5;22.5;22.5;22.5;22.5;22.4;22.4;22.4;22.4;22.4;22.4;22.3;22.3;22.3;22.3;22.2;22.2;22.1;22.1;22.1;22.1;22.1;22.1;22.1…
22.8;22.5;22.6;22.5;22.5;22.5;22.6;22.5;22.5;22.4;22.5;22.4;22.5;22.6;22.6;22.6;22.5;22.5;22.5;22.5;22.6;22.5;22.5;22.5;22.5;22.6;22.6;22.6;22.6;22.6;22.6;22.6;22.6;22.7;22.7;22.5;22.6;22.6;22.6;22.6;22.6;22.6;22.4;22.6;22.7;22.5;22.6;22.5;22.5;22.5;22.5;22.5;22.5;22.5;22.5;22.5;22.4;22.5;22.4;22.4;22.4;22.4;22.4;22.4;22.4;22.3;22.4;22.3;22.3;22.3;22.3;22.2;22.1;22.1;22.1;22.1;22.1;22.1;22.2;22.2…
22.7;22.6;22.5;22.6;22.6;22.5;22.5;22.5;22.5;22.5;22.4;22.4;22.5;22.5;22.5;22.5;22.4;22.6;22.4;22.4;22.5;22.4;22.5;22.5;22.5;22.5;22.5;22.5;22.5;22.5;22.5;22.6;22.6;22.6;22.6;22.7;22.6;22.6;22.6;22.6;22.6;22.6;22.6;22.4;22.6;22.6;22.5;22.5;22.5;22.5;22.5;22.5;22.5;22.5;22.4;22.5;22.5;22.4;22.5;22.4;22.5;22.4;22.4;22.4;22.3;22.3;22.3;22.2;22.3;22.3;22.2;22.2;22.2;22.1;22.1;22.1;22.1;22.1;22.1;22.2…
22.7;22.6;22.6;22.5;22.5;22.5;22.5;22.5;22.4;22.4;22.4;22.5;22.5;22.5;22.5;22.5;22.5;22.5;22.5;22.5;22.4;22.6;22.6;22.4;22.6;22.5;22.6;22.5;22.6;22.6;22.7;22.6;22.6;22.5;22.7;22.6;22.6;22.6;22.6;22.6;22.5;22.6;22.6;22.5;22.7;22.6;22.6;22.6;22.5;22.5;22.5;22.6;22.5;22.4;22.4;22.5;22.4;22.4;22.4;22.4;22.4;22.5;22.4;22.4;22.4;22.4;22.3;22.2;22.2;22.3;22.2;22.1;22.2;22.2;22.1;22.1;22.1;22.1;22.2;22.2…
22.7;22.6;22.5;22.6;22.5;22.5;22.5;22.5;22.5;22.4;22.5;22.5;22.4;22.5;22.5;22.5;22.6;22.6;22.6;22.4;22.6;22.4;22.5;22.6;22.5;22.5;22.6;22.6;22.6;22.7;22.5;22.6;22.6;22.6;22.7;22.6;22.6;22.6;22.6;22.6;22.6;22.5;22.6;22.6;22.6;22.6;22.6;22.6;22.5;22.5;22.5;22.5;22.4;22.5;22.5;22.5;22.4;22.5;22.3;22.4;22.4;22.4;22.3;22.3;22.4;22.3;22.3;22.2;22.1;22.2;22.2;22.1;22.2;22.1;22.2;22.1;22.1;22.1;22.1;22.1…
22.6;22.5;22.5;22.5;22.5;22.5;22.4;22.5;22.4;22.4;22.5;22.5;22.5;22.5;22.5;22.5;22.5;22.6;22.5;22.5;22.4;22.7;22.6;22.5;22.5;22.5;22.5;22.6;22.6;22.6;22.6;22.7;22.6;22.6;22.6;22.6;22.6;22.6;22.6;22.6;22.6;22.5;22.6;22.5;22.6;22.5;22.5;22.6;22.5;22.5;22.5;22.5;22.5;22.4;22.4;22.4;22.3;22.5;22.3;22.4;22.4;22.3;22.3;22.4;22.3;22.3;22.2;22.2;22.2;22.2;22.1;22.1;22.2;22.1;22.2;22.2;22.1;22.2;22.2;22.1…
22.7;22.5;22.5;22.5;22.5;22.5;22.5;22.6;22.5;22.5;22.5;22.5;22.5;22.5;22.5;22.6;22.6;22.5;22.5;22.6;22.4;22.5;22.5;22.5;22.5;22.7;22.5;22.5;22.6;22.6;22.6;22.6;22.7;22.7;22.6;22.6;22.6;22.6;22.6;22.6;22.6;22.6;22.6;22.5;22.6;22.6;22.5;22.5;22.5;22.5;22.5;22.4;22.5;22.4;22.5;22.3;22.4;22.4;22.3;22.3;22.4;22.4;22.3;22.3;22.2;22.3;22.2;22.2;22.1;22.1;22.1;22.2;22.2;22.2;22.2;22.2;22.2;22.1;22.2;22.2…
22.7;22.6;22.5;22.5;22.5;22.5;22.5;22.5;22.5;22.4;22.5;22.5;22.5;22.5;22.6;22.5;22.6;22.5;22.5;22.5;22.6;22.5;22.6;22.5;22.5;22.4;22.5;22.5;22.7;22.6;22.6;22.6;22.5;22.5;22.6;22.6;22.6;22.6;22.5;22.6;22.5;22.6;22.5;22.5;22.5;22.5;22.5;22.5;22.5;22.5;22.5;22.4;22.5;22.4;22.4;22.4;22.4;22.3;22.3;22.3;22.3;22.3;22.3;22.3;22.2;22.1;22.2;22.1;22;22.2;22.2;22.1;22.1;22.2;22.2;22.2;22.2;22.2;22.2;22.2;2…
22.7;22.5;22.6;22.5;22.5;22.5;22.5;22.5;22.5;22.4;22.5;22.5;22.5;22.6;22.6;22.5;22.6;22.6;22.6;22.6;22.5;22.6;22.6;22.5;22.6;22.5;22.5;22.6;22.7;22.6;22.6;22.6;22.6;22.5;22.6;22.6;22.6;22.6;22.5;22.5;22.5;22.5;22.5;22.5;22.5;22.5;22.5;22.5;22.5;22.5;22.5;22.5;22.4;22.4;22.4;22.4;22.4;22.3;22.4;22.3;22.3;22.3;22.3;22.2;22.2;22.2;22.2;22;22;22.2;22.1;22.1;22.2;22.2;22.2;22.2;22.2;22.2;22.2;22.2;22.…
22.7;22.6;22.5;22.5;22.5;22.5;22.5;22.6;22.5;22.5;22.5;22.5;22.5;22.5;22.5;22.6;22.5;22.6;22.6;22.6;22.6;22.6;22.6;22.6;22.5;22.5;22.5;22.6;22.5;22.5;22.5;22.7;22.6;22.5;22.6;22.7;22.6;22.6;22.6;22.5;22.5;22.5;22.5;22.5;22.5;22.5;22.6;22.5;22.5;22.5;22.5;22.4;22.5;22.2;22.4;22.4;22.4;22.3;22.3;22.3;22.2;22.3;22.2;22.1;22.1;22.1;22.2;22;22.1;22.2;22.2;22.2;22.1;22.1;22.2;22.2;22.2;22.2;22.2;22.2;2…
22.8;22.6;22.6;22.5;22.5;22.5;22.5;22.5;22.5;22.6;22.5;22.5;22.5;22.5;22.7;22.6;22.5;22.5;22.6;22.6;22.6;22.6;22.7;22.6;22.5;22.6;22.7;22.6;22.6;22.5;22.6;22.6;22.6;22.6;22.6;22.5;22.7;22.6;22.7;22.5;22.5;22.5;22.5;22.5;22.5;22.5;22.5;22.5;22.5;22.5;22.4;22.4;22.4;22.3;22.3;22.3;22.3;22.3;22.2;22.3;22.2;22.3;22.2;22.2;22.2;22.1;22.2;22.1;22.2;22.2;22.2;22.2;22.1;22.1;22.2;22.2;22.2;22.2;22.3;22.2…
22.8;22.6;22.5;22.5;22.5;22.5;22.5;22.5;22.7;22.5;22.5;22.5;22.5;22.5;22.6;22.5;22.5;22.5;22.5;22.6;22.6;22.6;22.6;22.5;22.6;22.5;22.5;22.6;22.6;22.7;22.6;22.6;22.6;22.6;22.6;22.5;22.6;22.5;22.5;22.5;22.5;22.5;22.5;22.4;22.5;22.5;22.5;22.5;22.5;22.4;22.4;22.4;22.3;22.3;22.3;22.3;22.3;22.3;22.3;22.3;22.2;22.2;22.2;22.2;22.1;22.1;22.1;22.1;22.2;22.2;22.2;22.1;22.1;22.2;22.1;22.1;22.2;22.2;22.2;22.3…
22.7;22.5;22.5;22.5;22.6;22.6;22.5;22.5;22.5;22.6;22.6;22.5;22.5;22.5;22.6;22.6;22.6;22.6;22.5;22.5;22.5;22.6;22.8;22.6;22.5;22.6;22.6;22.6;22.5;22.6;22.6;22.6;22.6;22.6;22.6;22.5;22.6;22.7;22.6;22.5;22.5;22.5;22.4;22.4;22.4;22.5;22.5;22.5;22.5;22.4;22.5;22.4;22.3;22.3;22.2;22.3;22.3;22.2;22.2;22.2;22.2;22.2;22.1;22.2;22.2;22.2;22.2;22.2;22.1;22.1;22.1;22.1;22.1;22.2;22.1;22.2;22.2;22.2;22.2;22.3…
22.9;22.5;22.5;22.6;22.5;22.5;22.6;22.4;22.5;22.6;22.5;22.6;22.5;22.7;22.6;22.6;22.4;22.6;22.6;22.6;22.6;22.6;22.6;22.6;22.6;22.5;22.6;22.6;22.6;22.6;22.6;22.6;22.5;22.6;22.6;22.5;22.5;22.5;22.5;22.5;22.5;22.5;22.4;22.4;22.4;22.5;22.5;22.5;22.5;22.4;22.4;22.3;22.4;22.4;22.3;22.4;22.3;22.3;22.2;22.2;22.2;22.2;22.2;22.1;22.1;22.1;22.1;22.2;22.2;22.2;22.2;22.2;22.2;22.1;22.2;22.2;22.2;22.1;22.2;22.3…
22.6;22.5;22.5;22.5;22.5;22.5;22.5;22.5;22.6;22.4;22.6;22.5;22.6;22.6;22.6;22.7;22.5;22.5;22.6;22.6;22.6;22.5;22.6;22.6;22.6;22.6;22.6;22.6;22.6;22.6;22.6;22.6;22.7;22.6;22.6;22.5;22.5;22.6;22.5;22.5;22.5;22.5;22.4;22.4;22.5;22.5;22.4;22.5;22.5;22.4;22.4;22.3;22.4;22.2;22.2;22.3;22.2;22.2;22.2;22.2;22.1;22.2;22.1;22.2;22.1;22.2;22.1;22.2;22.2;22.2;22.2;22.2;22.2;22.2;22.2;22.1;22.2;22.2;22.2;22.3…
22.8;22.5;22.5;22.6;22.5;22.7;22.5;22.5;22.6;22.5;22.6;22.5;22.6;22.5;22.5;22.6;22.6;22.5;22.6;22.6;22.5;22.6;22.6;22.5;22.6;22.6;22.6;22.6;22.7;22.6;22.6;22.5;22.5;22.6;22.6;22.6;22.5;22.5;22.5;22.5;22.5;22.5;22.4;22.4;22.4;22.5;22.5;22.4;22.4;22.4;22.3;22.3;22.3;22.2;22.3;22.3;22.2;22.2;22.2;22.2;22.1;22.1;22.1;22.1;22.1;22.2;22.2;22.1;22.1;22.2;22.2;22.2;22.3;22.3;22.1;22.2;22.2;22.2;22.2;22.3…
22.7;22.6;22.5;22.5;22.5;22.5;22.5;22.6;22.7;22.5;22.5;22.5;22.6;22.6;22.6;22.6;22.6;22.5;22.6;22.6;22.5;22.5;22.6;22.6;22.6;22.6;22.6;22.6;22.5;22.6;22.5;22.6;22.6;22.5;22.6;22.5;22.5;22.5;22.5;22.5;22.5;22.5;22.5;22.4;22.5;22.5;22.4;22.4;22.3;22.3;22.3;22.3;22.2;22.2;22.2;22.2;22.2;22.2;22.2;22.2;22.2;22.1;22.2;22.2;22.2;22.2;22.2;22.1;22.2;22.2;22.2;22.2;22.2;22.2;22.2;22.2;22.1;22.2;22.3;22.2…
22.8;22.6;22.5;22.6;22.5;22.5;22.5;22.6;22.6;22.5;22.5;22.6;22.6;22.6;22.6;22.7;22.6;22.6;22.6;22.5;22.6;22.6;22.6;22.6;22.6;22.6;22.5;22.5;22.6;22.6;22.6;22.5;22.5;22.5;22.5;22.5;22.5;22.5;22.5;22.5;22.5;22.5;22.4;22.5;22.5;22.4;22.4;22.4;22.4;22.3;22.2;22.3;22.2;22.2;22.2;22.2;22.2;22.2;22.1;22.2;22.2;22.2;22.2;22.2;22.1;22.2;22.2;22.2;22.2;22.2;22.2;22.2;22.2;22.3;22.3;22.2;22.2;22.3;22.2;22.3…
22.6;22.5;22.6;22.6;22.6;22.5;22.6;22.5;22.5;22.4;22.6;22.6;22.6;22.6;22.6;22.6;22.6;22.6;22.6;22.6;22.5;22.6;22.6;22.6;22.6;22.6;22.6;22.5;22.6;22.5;22.5;22.5;22.5;22.5;22.5;22.5;22.5;22.5;22.5;22.5;22.5;22.5;22.4;22.4;22.4;22.4;22.3;22.4;22.3;22.3;22.3;22.3;22.2;22.2;22.2;22.2;22.2;22.2;22.2;22.2;22.2;22.2;22.2;22.2;22.2;22.2;22.2;22.2;22.1;22.2;22.2;22.2;22.2;22.2;22.2;22.2;22.3;22.3;22.3;22.3…
22.8;22.6;22.6;22.6;22.5;22.6;22.6;22.6;22.6;22.5;22.5;22.6;22.5;22.6;22.6;22.6;22.6;22.6;22.5;22.6;22.5;22.6;22.6;22.6;22.5;22.6;22.4;22.5;22.5;22.5;22.5;22.6;22.5;22.5;22.5;22.5;22.5;22.5;22.5;22.5;22.4;22.4;22.3;22.4;22.4;22.4;22.4;22.3;22.3;22.3;22.2;22.2;22.3;22.2;22.1;22.2;22.1;22.1;22.2;22.2;22.2;22.2;22.1;22.2;22.2;22.2;22.2;22.2;22.2;22.2;22.2;22.2;22.2;22.3;22.2;22.3;22.3;22.2;22.3;22.3…
22.7;22.5;22.6;22.6;22.6;22.6;22.6;22.6;22.6;22.5;22.6;22.6;22.6;22.6;22.6;22.6;22.6;22.6;22.6;22.6;22.6;22.6;22.6;22.6;22.6;22.5;22.5;22.5;22.6;22.6;22.5;22.5;22.6;22.6;22.5;22.5;22.5;22.5;22.5;22.5;22.4;22.3;22.4;22.3;22.3;22.3;22.3;22.3;22.2;22.2;22.2;22.2;22.2;22.2;22.2;22.2;22.1;22.3;22.3;22.2;22.3;22.2;22.2;22.2;22.2;22.2;22.2;22.2;22.2;22.2;22.2;22.2;22.2;22.3;22.2;22.2;22.3;22.2;22.3;22.3…
22.8;22.6;22.5;22.6;22.6;22.5;22.5;22.6;22.6;22.5;22.6;22.6;22.6;22.6;22.6;22.6;22.6;22.6;22.6;22.6;22.5;22.6;22.6;22.6;22.6;22.5;22.5;22.5;22.5;22.5;22.5;22.5;22.5;22.4;22.5;22.5;22.4;22.4;22.3;22.4;22.4;22.3;22.3;22.3;22.4;22.3;22.3;22.3;22.2;22.2;22.2;22.1;22.2;22.1;22.2;22.2;22.1;22.1;22.2;22.3;22.3;22.2;22.2;22.2;22.2;22.2;22.2;22.2;22.2;22.2;22.3;22.2;22.2;22.3;22.3;22.3;22.3;22.3;22.1;22.4…
22.7;22.6;22.5;22.6;22.6;22.6;22.6;22.5;22.5;22.6;22.6;22.6;22.6;22.6;22.6;22.6;22.6;22.5;22.6;22.5;22.6;22.4;22.4;22.5;22.4;22.6;22.5;22.6;22.5;22.6;22.5;22.5;22.5;22.5;22.5;22.5;22.4;22.4;22.4;22.3;22.3;22.4;22.3;22.3;22.4;22.3;22.3;22.2;22.2;22.2;22.1;22;22.2;22.1;22.2;22.2;22.1;22.2;22.2;22.2;22.3;22.2;22.2;22.2;22.2;22.2;22.2;22.2;22.2;22.2;22.2;22.2;22.2;22.3;22.3;22.3;22.3;22.3;22.3;22.3;2…
22.7;22.6;22.5;22.6;22.5;22.5;22.6;22.6;22.6;22.5;22.7;22.6;22.6;22.6;22.6;22.6;22.6;22.5;22.5;22.6;22.6;22.6;22.5;22.5;22.5;22.6;22.5;22.5;22.5;22.6;22.4;22.5;22.5;22.5;22.4;22.5;22.4;22.4;22.3;22.3;22.3;22.3;22.3;22.2;22.3;22.3;22.3;22.2;22.2;22.2;22.2;22.2;22.2;22.2;22.2;22.2;22.2;22.2;22.2;22.3;22.1;22.2;22.2;22.2;22.2;22.2;22.2;22.2;22.2;22.3;22.3;22.3;22.3;22.3;22.2;22.3;22.3;22.3;22.3;22.3…
22.8;22.6;22.5;22.5;22.6;22.6;22.5;22.5;22.6;22.5;22.4;22.6;22.6;22.6;22.6;22.6;22.6;22.6;22.5;22.5;22.5;22.5;22.5;22.5;22.5;22.6;22.5;22.5;22.5;22.5;22.4;22.5;22.4;22.5;22.5;22.4;22.4;22.3;22.3;22.3;22.3;22.3;22.2;22.2;22.3;22.2;22.2;22.1;22.1;22.1;22.2;22.1;22.1;22.2;22.1;22.2;22.2;22.2;22.2;22.2;22.1;22.2;22.2;22.3;22.2;22.2;22.2;22.2;22.2;22.2;22.3;22.2;22.3;22.3;22.3;22.3;22.3;22.3;22.3;22.3…
22.6;22.5;22.5;22.5;22.5;22.5;22.5;22.5;22.5;22.5;22.5;22.5;22.6;22.6;22.6;22.6;22.5;22.5;22.5;22.5;22.5;22.5;22.4;22.5;22.4;22.5;22.5;22.4;22.5;22.5;22.4;22.5;22.4;22.4;22.4;22.4;22.4;22.4;22.4;22.3;22.3;22.3;22.3;22.3;22.2;22.2;22.2;22.2;22;22.1;22.2;22.2;22.2;22.2;22.2;22.2;22.2;22.2;22.2;22.2;22.2;22.3;22.2;22.2;22.2;22.2;22.2;22.2;22.2;22.3;22.3;22.2;22.3;22.3;22.2;22.3;22.3;22.3;22.3;22.3;2…
22.7;22.7;22.6;22.5;22.5;22.5;22.5;22.5;22.5;22.5;22.6;22.5;22.6;22.6;22.6;22.6;22.5;22.5;22.5;22.5;22.5;22.5;22.5;22.5;22.4;22.4;22.5;22.5;22.5;22.4;22.5;22.5;22.5;22.4;22.4;22.4;22.3;22.5;22.4;22.3;22.3;22.3;22.3;22.2;22.2;22.2;22.1;22.2;22.1;22.1;22.1;22.1;22.2;22.2;22.2;22.2;22.2;22.2;22.2;22.2;22.3;22.2;22.3;22.3;22.2;22.2;22.2;22.2;22.2;22.2;22.3;22.3;22.3;22.3;22.3;22.3;22.3;22.3;22.3;22.4…
22.7;22.6;22.6;22.5;22.5;22.5;22.5;22.6;22.6;22.5;22.6;22.6;22.6;22.5;22.5;22.5;22.5;22.5;22.5;22.5;22.5;22.5;22.5;22.5;22.5;22.5;22.5;22.4;22.5;22.5;22.4;22.5;22.5;22.3;22.4;22.3;22.3;22.3;22.3;22.3;22.3;22.2;22.2;22.1;22.1;22.2;22.2;22.1;22.2;22.1;22.1;22.1;22.2;22.1;22.2;22.2;22.2;22.2;22.2;22.2;22.3;22.3;22.2;22.3;22.3;22.2;22.2;22.2;22.3;22.3;22.3;22.3;22.3;22.2;22.3;22.3;22.3;22.3;22.3;22.3…
22.7;22.6;22.6;22.6;22.5;22.6;22.5;22.5;22.6;22.5;22.6;22.6;22.5;22.5;22.6;22.5;22.5;22.5;22.6;22.5;22.5;22.5;22.5;22.5;22.4;22.5;22.5;22.4;22.4;22.4;22.4;22.5;22.3;22.3;22.3;22.3;22.2;22.4;22.2;22.3;22.2;22.2;22.2;22.1;22.2;22.2;22.2;22.2;22.2;22.2;22.2;22.1;22.2;22.2;22.2;22.2;22.2;22.2;22.2;22.2;22.3;22.3;22.3;22.3;22.2;22.3;22.2;22.3;22.3;22.3;22.3;22.3;22.3;22.3;22.3;22.3;22.3;22.3;22.3;22.3…
22.6;22.6;22.6;22.6;22.6;22.6;22.6;22.5;22.6;22.5;22.5;22.4;22.5;22.5;22.5;22.4;22.5;22.6;22.6;22.5;22.5;22.5;22.5;22.5;22.4;22.4;22.5;22.4;22.4;22.4;22.4;22.4;22.4;22.4;22.4;22.3;22.2;22.3;22.3;22;22.2;22.1;22.2;22.2;22.1;22.2;22.2;22.1;22.2;22.1;22.2;22.1;22.1;22.1;22.2;22.2;22.2;22.2;22.2;22.3;22.3;22.3;22.3;22.3;22.3;22.3;22.3;22.3;22.3;22.3;22.4;22.2;22.3;22.3;22.3;22.3;22.3;22.3;22.3;22.4;2…
22.7;22.6;22.6;22.6;22.7;22.7;22.6;22.5;22.5;22.5;22.6;22.5;22.5;22.5;22.5;22.5;22.5;22.5;22.4;22.5;22.5;22.5;22.5;22.5;22.4;22.4;22.4;22.4;22.4;22.4;22.4;22.4;22.4;22.3;22.3;22.3;22.2;22.2;22.2;22.1;22.1;22.1;22.2;22.1;22.2;22.2;22.2;22.2;22.2;22.1;22.1;22.1;22.1;22.1;22.2;22.2;22.2;22.2;22.2;22.2;22.3;22.3;22.3;22.3;22.3;22.3;22.3;22.2;22.2;22.2;22.3;22.3;22.3;22.3;22.3;22.3;22.3;22.3;22.3;22.3…
22.8;22.6;22.6;22.5;22.6;22.6;22.6;22.6;22.5;22.5;22.5;22.5;22.5;22.5;22.5;22.4;22.5;22.5;22.5;22.5;22.4;22.5;22.5;22.4;22.4;22.4;22.4;22.4;22.4;22.4;22.3;22.4;22.3;22.3;22.3;22.3;22.2;22.2;22.2;22;22.2;22.1;22.2;22.2;22.2;22.2;22.1;22.2;22.2;22.2;22.1;22.2;22.1;22.1;22.1;22.2;22.3;22.2;22.2;22.3;22.3;22.3;22.3;22.3;22.3;22.3;22.3;22.2;22.3;22.3;22.3;22.3;22.3;22.3;22.3;22.3;22.3;22.3;22.4;22.3;2…
22.7;22.6;22.6;22.6;22.6;22.6;22.6;22.6;22.6;22.5;22.5;22.5;22.5;22.5;22.5;22.5;22.5;22.4;22.5;22.4;22.4;22.4;22.4;22.4;22.4;22.4;22.4;22.4;22.3;22.3;22.3;22.2;22.4;22.3;22.3;22.2;22.1;22.1;22.2;22.1;22.2;22.1;22.2;22.2;22.2;22.2;22.2;22.2;22.1;22.1;22.1;22.2;22.1;22.1;22.1;22.2;22.2;22.2;22.2;22.3;22.3;22.2;22.3;22.3;22.3;22.3;22.3;22.3;22.3;22.3;22.3;22.3;22.3;22.3;22.3;22.3;22.3;22.3;22.3;22.4…
22.9;22.6;22.6;22.6;22.5;22.6;22.6;22.5;22.6;22.5;22.5;22.5;22.5;22.5;22.4;22.5;22.5;22.5;22.4;22.4;22.4;22.4;22.5;22.4;22.5;22.4;22.4;22.3;22.4;22.3;22.2;22.3;22.3;22.3;22.3;22.2;22.2;22.2;22.2;22.1;22.1;22.1;22.1;22.2;22.2;22.1;22.2;22.2;22.2;22.2;22.2;22.2;22.1;22.1;22.1;22.1;22.2;22.2;22.2;22.3;22.3;22.2;22.3;22.3;22.3;22.3;22.3;22.2;22.2;22.3;22.2;22.3;22.3;22.3;22.3;22.3;22.3;22.4;22.3;22.3…
22.8;22.7;22.6;22.6;22.4;22.6;22.6;22.6;22.5;22.5;22.5;22.5;22.5;22.5;22.5;22.5;22.4;22.4;22.4;22.4;22.4;22.4;22.4;22.4;22.4;22.3;22.3;22.3;22.4;22.4;22.4;22.3;22.3;22.3;22.2;22.1;22.1;22.2;22.1;22.2;22.2;22.2;22.1;22.1;22.2;22.2;22.2;22.2;22.2;22.1;22.2;22.1;22.1;22.2;22.1;22.2;22.4;22.3;22.3;22.5;22.3;22.3;22.3;22.3;22.3;22.3;22.3;22.2;22.3;22.3;22.3;22.3;22.4;22.3;22.3;22.4;22.4;22.3;22.3;22.4…
22.8;22.7;22.6;22.6;22.6;22.6;22.6;22.6;22.5;22.5;22.5;22.5;22.5;22.6;22.5;22.5;22.5;22.4;22.4;22.3;22.4;22.4;22.4;22.3;22.3;22.3;22.3;22.2;22.3;22.2;22.3;22.3;22.2;22.2;22.1;22.1;22.1;22.1;22.2;22.2;22.2;22.2;22.1;22.2;22.2;22.2;22.2;22.2;22.2;22.2;22.2;22.1;22.2;22.2;22.2;22.2;22.2;22.2;22.3;22.3;22.3;22.3;22.3;22.3;22.3;22.3;22.3;22.3;22.3;22.3;22.3;22.3;22.3;22.3;22.4;22.4;22.3;22.3;22.3;22.4…
22.8;22.7;22.6;22.6;22.6;22.6;22.6;22.5;22.5;22.5;22.5;22.6;22.5;22.4;22.4;22.4;22.4;22.5;22.4;22.4;22.4;22.4;22.3;22.4;22.3;22.3;22.3;22.2;22.4;22.3;22.2;22.2;22.2;22.2;22.2;22.1;22.2;22.2;22.2;22.2;22.1;22.1;22.2;22.2;22.1;22.2;22.2;22.2;22.2;22.2;22.2;22.2;22.2;22.1;22.2;22.2;22.3;22.3;22.3;22.3;22.3;22.2;22.3;22.3;22.3;22.3;22.3;22.3;22.3;22.3;22.3;22.4;22.3;22.3;22.3;22.4;22.4;22.4;22.4;22.4…
22.8;22.7;22.6;22.6;22.6;22.6;22.5;22.5;22.5;22.5;22.5;22.4;22.5;22.5;22.5;22.5;22.5;22.4;22.4;22.4;22.3;22.4;22.4;22.3;22.3;22.3;22.4;22.2;22.2;22.3;22.2;22.2;22.2;22.2;22.2;22.1;22.2;22.2;22.2;22.2;22.2;22.1;22.2;22.2;22.2;22.2;22.2;22.2;22.2;22.2;22.2;22.2;22.2;22.1;22.2;22.2;22.3;22.3;22.3;22.3;22.3;22.3;22.3;22.3;22.3;22.3;22.3;22.3;22.3;22.3;22.3;22.3;22.4;22.3;22.4;22.3;22.4;22.4;22.4;22.4…
22.8;22.7;22.6;22.6;22.6;22.6;22.6;22.5;22.5;22.5;22.6;22.5;22.4;22.4;22.4;22.4;22.5;22.4;22.4;22.4;22.4;22.4;22.3;22.3;22.3;22.3;22.2;22.3;22.2;22.2;22.2;22.1;22.2;22.2;22.2;22.2;22.2;22.2;22.2;22.2;22.2;22.2;22.2;22.1;22.2;22.2;22.3;22.1;22.2;22.2;22.2;22.2;22.2;22.2;22.1;22.2;22.3;22.3;22.3;22.3;22.3;22.3;22.3;22.3;22.3;22.3;22.3;22.3;22.3;22.3;22.4;22.4;22.4;22.4;22.3;22.3;22.3;22.4;22.4;22.4…
22.8;22.6;22.5;22.6;22.6;22.5;22.6;22.5;22.5;22.5;22.5;22.4;22.5;22.4;22.4;22.4;22.4;22.4;22.3;22.3;22.4;22.4;22.4;22.2;22.2;22.3;22.2;22.1;22.1;22.2;22.2;22.2;22.1;22.2;22.2;22.2;22.2;22.2;22.1;22.2;22.1;22.1;22.2;22.2;22.2;22.3;22.2;22.2;22.2;22.2;22.2;22.2;22.2;22.3;22.2;22.3;22.3;22.3;22.3;22.3;22.4;22.3;22.2;22.3;22.3;22.3;22.3;22.3;22.3;22.3;22.3;22.4;22.4;22.3;22.4;22.3;22.4;22.4;22.4;22.4…
22.8;22.6;22.6;22.6;22.7;22.6;22.6;22.5;22.5;22.5;22.5;22.5;22.5;22.4;22.4;22.4;22.5;22.3;22.3;22.3;22.4;22.3;22.3;22.2;22.3;22.2;22.2;22.2;22.2;22.2;22.1;22.2;22.2;22.2;22.2;22.2;22.2;22.2;22.2;22.1;22.2;22.2;22.2;22.2;22.3;22.2;22.3;22.2;22.2;22.2;22.2;22.2;22.2;22.2;22.2;22.3;22.3;22.3;22.3;22.3;22.4;22.3;22.3;22.3;22.3;22.3;22.4;22.4;22.3;22.3;22.3;22.3;22.4;22.4;22.4;22.3;22.4;22.4;22.4;22.4…
22.7;22.6;22.6;22.6;22.5;22.5;22.6;22.6;22.5;22.5;22.5;22.5;22.4;22.4;22.4;22.4;22.4;22.3;22.3;22.3;22.3;22.3;22.3;22.3;22.2;22.2;22.2;22.2;22.2;22.1;22.2;22.2;22.2;22.2;22.2;22.1;22.1;22.2;22.2;22.2;22.2;22.2;22.2;22.2;22.1;22.2;22.2;22.2;22.2;22.2;22.2;22.2;22.2;22.2;22.3;22.3;22.3;22.3;22.3;22.3;22.3;22.3;22.4;22.3;22.3;22.3;22.3;22.3;22.4;22.4;22.4;22.3;22.3;22.4;22.4;22.4;22.4;22.4;22.4;22.5…
22.9;22.6;22.6;22.6;22.6;22.5;22.5;22.4;22.5;22.4;22.4;22.5;22.4;22.4;22.4;22.4;22.4;22.4;22.3;22.4;22.3;22.3;22.3;22.3;22.2;22.2;22.1;22.2;22.2;22.1;22.1;22.1;22.2;22.2;22.2;22.1;22.1;22.1;22.2;22.2;22.2;22.2;22.1;22.2;22.2;22.2;22.2;22.2;22.2;22.2;22.2;22.2;22.2;22.2;22.3;22.3;22.3;22.3;22.3;22.3;22.3;22.4;22.3;22.3;22.3;22.4;22.3;22.4;22.3;22.3;22.3;22.3;22.3;22.4;22.3;22.4;22.4;22.4;22.4;22.4…
22.8;22.6;22.6;22.5;22.5;22.5;22.5;22.4;22.5;22.4;22.5;22.4;22.5;22.4;22.4;22.4;22.3;22.3;22.3;22.3;22.3;22.2;22.3;22.3;22.3;22.1;22.2;22.2;22.2;22.2;22.1;22.2;22.2;22.2;22.2;22.3;22.2;22.2;22.2;22.2;22.2;22.2;22.2;22.2;22.2;22.2;22.2;22.2;22.2;22.2;22.2;22.2;22.2;22.3;22.2;22.3;22.3;22.3;22.3;22.3;22.3;22.3;22.4;22.4;22.3;22.4;22.3;22.4;22.4;22.4;22.4;22.3;22.4;22.4;22.4;22.4;22.4;22.4;22.4;22.5…
22.8;22.6;22.5;22.5;22.5;22.5;22.5;22.4;22.5;22.5;22.5;22.4;22.4;22.5;22.4;22.3;22.4;22.3;22.3;22.3;22.3;22.3;22.2;22.1;22.2;22.1;22.2;22.1;22.2;22.2;22.2;22.2;22.2;22.2;22.2;22.2;22.2;22.2;22.2;22.2;22.2;22.2;22.2;22.2;22.3;22.2;22.3;22.2;22.3;22.3;22.2;22.2;22.3;22.2;22.3;22.3;22.3;22.4;22.3;22.4;22.4;22.3;22.3;22.3;22.3;22.3;22.3;22.5;22.3;22.4;22.4;22.3;22.4;22.4;22.4;22.4;22.4;22.4;22.4;22.4…
22.8;22.6;22.5;22.5;22.6;22.5;22.6;22.5;22.4;22.4;22.4;22.5;22.3;22.4;22.4;22.3;22.3;22.3;22.3;22.3;22.2;22.2;22.3;22.1;22.1;22.1;22.1;22.1;22.1;22.1;22.2;22.2;22.1;22.2;22.2;22.2;22.2;22.2;22.2;22.2;22.2;22.2;22.2;22.2;22.2;22.3;22.2;22.2;22.3;22.3;22.3;22.2;22.3;22.2;22.2;22.3;22.3;22.3;22.3;22.4;22.4;22.4;22.4;22.3;22.3;22.3;22.4;22.4;22.3;22.4;22.3;22.4;22.3;22.4;22.3;22.4;22.5;22.4;22.4;22.5…
22.8;22.6;22.6;22.6;22.5;22.6;22.5;22.4;22.4;22.4;22.5;22.4;22.5;22.5;22.3;22.4;22.3;22.3;22.3;22.2;22.2;22.2;22.2;22.1;22.1;22.1;22.1;22.1;22.2;22.1;22.2;22.2;22.2;22.2;22.2;22.2;22.2;22.2;22.2;22.2;22.2;22.2;22.2;22.3;22.2;22.2;22.2;22.2;22.2;22.2;22.2;22.2;22.3;22.2;22.3;22.3;22.2;22.4;22.3;22.3;22.3;22.3;22.3;22.4;22.3;22.4;22.4;22.3;22.4;22.4;22.4;22.4;22.3;22.4;22.4;22.4;22.4;22.4;22.4;22.4…
22.7;22.7;22.6;22.5;22.5;22.5;22.5;22.4;22.4;22.4;22.4;22.4;22.4;22.4;22.4;22.3;22.3;22.3;22.3;22.2;22.3;22.2;22.2;22.1;22.1;22.1;22.1;22.2;22.2;22.1;22.1;22.1;22.2;22.2;22.2;22.2;22.2;22.2;22.2;22.2;22.2;22.3;22.3;22.2;22.2;22.2;22.2;22.3;22.3;22.2;22.3;22.2;22.3;22.3;22.3;22.3;22.3;22.3;22.3;22.4;22.4;22.3;22.4;22.3;22.4;22.4;22.4;22.4;22.4;22.4;22.4;22.4;22.4;22.5;22.5;22.4;22.5;22.5;22.4;22.4…
22.8;22.6;22.5;22.5;22.6;22.5;22.5;22.4;22.4;22.4;22.4;22.4;22.4;22.4;22.3;22.4;22.3;22.3;22.2;22.1;22.2;22.1;22.1;22.1;22.1;22.1;22.1;22.1;22.2;22.2;22.2;22.2;22.2;22.2;22.2;22.2;22.2;22.2;22.2;22.3;22.3;22.2;22.2;22.2;22.2;22.2;22.3;22.2;22.2;22.2;22.3;22.2;22.3;22.3;22.2;22.3;22.4;22.3;22.3;22.3;22.4;22.3;22.3;22.4;22.4;22.4;22.4;22.4;22.4;22.4;22.4;22.4;22.5;22.3;22.4;22.4;22.4;22.4;22.4;22.4…
22.7;22.7;22.6;22.5;22.5;22.5;22.4;22.4;22.4;22.4;22.4;22.4;22.4;22.3;22.4;22.2;22.2;22.2;22.3;22.2;22.2;22.2;22.1;22.1;22.1;22.1;22.2;22.2;22.2;22.1;22.1;22.1;22.2;22.2;22.2;22.2;22.2;22.3;22.2;22.2;22.2;22.2;22.3;22.3;22.2;22.2;22.3;22.2;22.3;22.2;22.3;22.3;22.3;22.3;22.2;22.3;22.3;22.3;22.3;22.4;22.3;22.4;22.4;22.4;22.4;22.4;22.4;22.4;22.4;22.5;22.4;22.5;22.5;22.4;22.4;22.4;22.4;22.5;22.5;22.5…
22.7;22.5;22.4;22.4;22.4;22.5;22.4;22.4;22.4;22.4;22.4;22.3;22.3;22.2;22.4;22.3;22.2;22.2;22.2;22.1;22;22.1;22.1;22.1;22.1;22.2;22.2;22.2;22.2;22.2;22.1;22.2;22.2;22.2;22.2;22.3;22.2;22.3;22.2;22.2;22.2;22.3;22.3;22.3;22.3;22.3;22.3;22.2;22.2;22.2;22.3;22.3;22.3;22.3;22.3;22.3;22.3;22.4;22.3;22.5;22.4;22.4;22.4;22.4;22.4;22.4;22.4;22.4;22.5;22.4;22.4;22.4;22.3;22.4;22.5;22.4;22.4;22.5;22.5;22.5;2…
22.8;22.5;22.4;22.4;22.5;22.4;22.4;22.4;22.3;22.3;22.3;22.3;22.3;22.2;22.3;22.3;22.2;22.2;22.2;22;22.1;22.1;22.1;22.1;22.1;22.2;22.2;22.2;22.1;22.1;22.2;22.2;22.2;22.2;22.2;22.2;22.2;22.3;22.3;22.2;22.2;22.2;22.3;22.3;22.3;22.3;22.3;22.3;22.3;22.2;22.3;22.3;22.3;22.3;22.3;22.3;22.3;22.3;22.3;22.4;22.4;22.4;22.4;22.4;22.5;22.4;22.4;22.4;22.4;22.4;22.4;22.4;22.4;22.4;22.4;22.5;22.5;22.4;22.5;22.5;2…
22.7;22.5;22.5;22.4;22.4;22.4;22.4;22.4;22.4;22.3;22.4;22.3;22.2;22.3;22.2;22.3;22.1;22.1;22.1;22.1;22.1;22.1;22.1;22.1;22.1;22.2;22.2;22.2;22.2;22.1;22.1;22.1;22.2;22.2;22.3;22.2;22.3;22.3;22.3;22.2;22.3;22.3;22.3;22.3;22.3;22.2;22.3;22.2;22.3;22.3;22.2;22.3;22.3;22.3;22.3;22.3;22.3;22.4;22.4;22.5;22.4;22.4;22.4;22.4;22.4;22.5;22.4;22.4;22.4;22.4;22.4;22.4;22.4;22.4;22.4;22.4;22.5;22.5;22.5;22.5…
22.7;22.6;22.5;22.4;22.4;22.4;22.4;22.4;22.3;22.3;22.3;22.3;22.3;22.2;22.2;22.2;22.1;22.1;22.1;22.1;22.1;22.2;22.1;22.1;22.1;22.1;22.1;22.2;22.2;22.2;22.1;22.2;22.2;22.2;22.2;22.3;22.2;22.3;22.2;22.2;22.3;22.3;22.3;22.3;22.3;22.3;22.3;22.3;22.3;22.3;22.3;22.3;22.3;22.3;22.4;22.4;22.3;22.3;22.4;22.4;22.4;22.4;22.4;22.4;22.4;22.4;22.4;22.4;22.4;22.4;22.4;22.4;22.4;22.4;22.4;22.4;22.4;22.5;22.5;22.5…
22.6;22.5;22.5;22.4;22.4;22.4;22.4;22.5;22.3;22.3;22.3;22.3;22.3;22.2;22.1;22.1;22.1;22.2;22.1;22.1;22.1;22.2;22.2;22.2;22.1;22.2;22.2;22.2;22.2;22.2;22.2;22.2;22.2;22.2;22.2;22.2;22.3;22.2;22.3;22.3;22.2;22.3;22.3;22.3;22.3;22.3;22.3;22.3;22.2;22.3;22.3;22.3;22.3;22.4;22.3;22.3;22.3;22.3;22.4;22.4;22.4;22.4;22.4;22.4;22.4;22.4;22.4;22.5;22.4;22.4;22.4;22.5;22.4;22.4;22.4;22.4;22.5;22.5;22.4;22.4…
22.6;22.4;22.4;22.3;22.4;22.4;22.3;22.3;22.3;22.3;22.3;22.3;22.3;22.1;22.2;22.1;22.1;22.1;22.1;22.1;22.2;22.2;22.2;22.2;22.1;22.2;22.2;22.2;22.2;22.2;22.2;22.2;22.2;22.2;22.2;22.3;22.2;22.3;22.3;22.3;22.2;22.3;22.3;22.3;22.2;22.3;22.3;22.3;22.3;22.3;22.3;22.3;22.3;22.3;22.3;22.4;22.3;22.3;22.4;22.3;22.4;22.4;22.4;22.4;22.4;22.4;22.4;22.4;22.5;22.4;22.5;22.4;22.4;22.4;22.5;22.4;22.5;22.5;22.5;22.5…
22.6;22.4;22.4;22.4;22.4;22.4;22.3;22.3;22.3;22.1;22.3;22.3;22.1;22.1;22.2;22.1;22.1;22.1;22.1;22.1;22.1;22.2;22.2;22.1;22.1;22.2;22.2;22.2;22.2;22.2;22.2;22.2;22.2;22.2;22.3;22.2;22.2;22.3;22.3;22.3;22.3;22.3;22.2;22.3;22.3;22.3;22.3;22.3;22.3;22.2;22.3;22.3;22.2;22.3;22.3;22.3;22.3;22.4;22.4;22.4;22.4;22.4;22.4;22.4;22.4;22.4;22.5;22.5;22.5;22.5;22.4;22.4;22.4;22.4;22.4;22.4;22.5;22.4;22.5;22.5…
22.6;22.4;22.3;22.3;22.3;22.3;22.2;22.2;22.2;22.2;22.2;22.1;22.1;22.1;22.1;22.1;22.2;22.1;22.1;22.2;22.1;22.2;22.2;22.2;22.1;22.2;22.1;22.1;22.2;22.2;22.2;22.2;22.2;22.2;22.3;22.3;22.3;22.3;22.3;22.3;22.3;22.3;22.3;22.3;22.3;22.3;22.3;22.3;22.2;22.3;22.4;22.3;22.3;22.3;22.3;22.3;22.4;22.4;22.4;22.4;22.4;22.4;22.4;22.5;22.4;22.5;22.4;22.5;22.5;22.4;22.4;22.4;22.4;22.5;22.4;22.4;22.5;22.5;22.5;22.5…
22.7;22.3;22.3;22.3;22.3;22.3;22.3;22.2;22.2;22.1;22.2;22.1;22.1;22.1;22.1;22.1;22.1;22.1;22.1;22.1;22.2;22.2;22.2;22.2;22.1;22.3;22.2;22.2;22.2;22.2;22.2;22.2;22.2;22.2;22.3;22.2;22.3;22.3;22.3;22.3;22.3;22.3;22.3;22.3;22.2;22.3;22.3;22.3;22.3;22.3;22.3;22.3;22.3;22.4;22.4;22.4;22.4;22.4;22.4;22.4;22.4;22.4;22.5;22.4;22.5;22.5;22.5;22.5;22.5;22.4;22.5;22.5;22.4;22.4;22.4;22.4;22.5;22.5;22.5;22.5…
22.6;22.4;22.3;22.3;22.3;22.2;22.3;22.2;22.2;22.1;22.1;22.1;22.1;22.1;22.1;22.1;22.1;22.1;22.1;22.1;22.2;22.2;22.2;22.2;22.3;22.2;22.3;22.2;22.2;22.2;22.2;22.2;22.2;22.3;22.3;22.3;22.3;22.3;22.3;22.3;22.3;22.3;22.3;22.3;22.3;22.3;22.4;22.3;22.3;22.3;22.3;22.4;22.3;22.3;22.4;22.4;22.5;22.4;22.5;22.5;22.4;22.6;22.5;22.5;22.5;22.5;22.5;22.5;22.4;22.4;22.4;22.4;22.4;22.5;22.4;22.5;22.5;22.4;22.5;22.5…
22.5;22.3;22.3;22.3;22.3;22.3;22.2;22.2;22.1;22.2;22.1;22.1;22.1;22.1;22.1;22.1;22.1;22.1;22.1;22.2;22.1;22.2;22.2;22.1;22.1;22.2;22.2;22.3;22.3;22.2;22.2;22.3;22.3;22.2;22.3;22.3;22.3;22.3;22.3;22.3;22.3;22.3;22.3;22.3;22.3;22.4;22.3;22.4;22.4;22.4;22.4;22.4;22.4;22.4;22.3;22.4;22.4;22.4;22.4;22.5;22.5;22.5;22.4;22.5;22.4;22.4;22.5;22.4;22.5;22.4;22.5;22.5;22.5;22.5;22.4;22.4;22.4;22.5;22.5;22.5…
22.6;22.3;22.3;22.3;22.2;22.2;22.2;22.2;22.2;22.1;22.1;22.4;22.1;22.1;22.1;22.1;22.2;22.2;22.1;22.1;22.1;22.2;22.2;22.1;22.1;22.2;22.1;22.3;22.3;22.2;22.3;22.2;22.3;22.3;22.3;22.3;22.3;22.3;22.3;22.3;22.3;22.3;22.3;22.3;22.3;22.3;22.3;22.3;22.3;22.3;22.3;22.4;22.4;22.3;22.4;22.4;22.4;22.4;22.4;22.4;22.4;22.4;22.5;22.5;22.5;22.4;22.5;22.5;22.5;22.4;22.4;22.5;22.4;22.5;22.4;22.5;22.5;22.5;22.5;22.5…
22.5;22.3;22.3;22.2;22.2;22.2;22.2;22.2;22.1;22.1;22.1;22.1;22.1;22.1;22.1;22.2;22.1;22.2;22.2;22.2;22.2;22.1;22.2;22.1;22.1;22.3;22.2;22.3;22.2;22.2;22.2;22.3;22.2;22.2;22.3;22.2;22.3;22.3;22.3;22.3;22.3;22.3;22.3;22.3;22.3;22.3;22.3;22.3;22.3;22.3;22.4;22.4;22.4;22.4;22.4;22.3;22.4;22.4;22.4;22.4;22.4;22.5;22.5;22.4;22.5;22.5;22.5;22.5;22.5;22.5;22.4;22.5;22.5;22.5;22.4;22.5;22.5;22.5;22.5;22.5…
22.5;22.3;22.2;22.1;22.2;22.2;22.2;22.1;22.1;22.1;22.1;22.1;22.1;22.2;22.2;22.2;22.2;22.2;22.2;22.2;22.2;22.2;22.2;22.1;22.2;22.3;22.2;22.3;22.2;22.3;22.3;22.3;22.3;22.3;22.2;22.3;22.3;22.3;22.3;22.3;22.3;22.3;22.3;22.3;22.3;22.3;22.3;22.3;22.3;22.3;22.4;22.3;22.3;22.4;22.4;22.4;22.4;22.4;22.4;22.5;22.5;22.5;22.5;22.5;22.4;22.5;22.5;22.5;22.5;22.5;22.5;22.5;22.5;22.5;22.5;22.5;22.5;22.5;22.5;22.5…
22.5;22.3;22.2;22.2;22.1;22.2;22.1;22.1;22.1;22.1;22.2;22.1;22.2;22.2;22.2;22.2;22.2;22.2;22.1;22.2;22.2;22.2;22.2;22.2;22.2;22.2;22.3;22.3;22.2;22.2;22.2;22.3;22.2;22.2;22.2;22.3;22.3;22.2;22.3;22.3;22.3;22.3;22.3;22.3;22.3;22.3;22.3;22.3;22.3;22.4;22.4;22.3;22.3;22.3;22.4;22.5;22.4;22.4;22.5;22.5;22.5;22.5;22.5;22.5;22.5;22.5;22.5;22.5;22.4;22.5;22.5;22.5;22.5;22.6;22.4;22.5;22.5;22.5;22.5;22.5…
22.5;22.3;22.2;22.1;22.1;22.1;22.1;22.1;22.1;22.1;22.1;22.1;22.1;22.1;22.2;22.2;22.2;22.1;22.1;22.2;22.2;22.2;22.2;22.2;22.2;22.2;22.2;22.2;22.2;22.2;22.2;22.2;22.3;22.3;22.3;22.3;22.3;22.2;22.3;22.3;22.3;22.3;22.3;22.3;22.3;22.3;22.3;22.3;22.3;22.3;22.3;22.4;22.4;22.5;22.4;22.4;22.4;22.5;22.4;22.5;22.5;22.5;22.5;22.5;22.5;22.5;22.5;22.5;22.5;22.5;22.5;22.5;22.5;22.5;22.4;22.5;22.5;22.5;22.5;22.5…
22.3;22.2;22.1;22.1;22.1;22.1;22.1;22.1;22.1;22.1;22.1;22.1;22.2;22.2;22.2;22.2;22.2;22.2;22.2;22.2;22.2;22.2;22.3;22.2;22.2;22.2;22.2;22.2;22.2;22.3;22.2;22.2;22.3;22.3;22.3;22.3;22.3;22.3;22.3;22.3;22.4;22.3;22.2;22.3;22.3;22.3;22.3;22.3;22.4;22.3;22.3;22.3;22.3;22.3;22.4;22.5;22.4;22.4;22.4;22.5;22.5;22.5;22.5;22.5;22.5;22.5;22.5;22.5;22.5;22.6;22.5;22.5;22.5;22.5;22.5;22.5;22.5;22.5;22.5;22.5…
22.3;22.2;22.2;22.1;22.1;22.2;22.1;22.1;22.2;22.1;22.1;22.2;22.2;22.1;22.1;22.2;22.2;22.2;22.1;22.2;22.1;22.2;22.2;22.3;22.3;22.1;22.2;22.3;22.2;22.2;22.3;22.3;22.3;22.3;22.3;22.3;22.3;22.3;22.3;22.3;22.3;22.3;22.3;22.5;22.4;22.4;22.4;22.3;22.4;22.3;22.3;22.3;22.4;22.4;22.4;22.4;22.4;22.4;22.5;22.5;22.5;22.5;22.5;22.5;22.5;22.5;22.4;22.6;22.5;22.5;22.5;22.4;22.5;22.5;22.5;22.5;22.5;22.5;22.5;22.5…
22.3;22.1;22.2;22.1;22.1;22.2;22.1;22.2;22.1;22.1;22.1;22.2;22.1;22.2;22.2;22.1;22.1;22.2;22.2;22.2;22.2;22.2;22.2;22.3;22.3;22.2;22.2;22.2;22.3;22.3;22.3;22.3;22.3;22.3;22.4;22.3;22.3;22.3;22.3;22.3;22.3;22.3;22.3;22.3;22.4;22.3;22.3;22.4;22.3;22.4;22.4;22.4;22.4;22.4;22.4;22.4;22.4;22.4;22.5;22.5;22.5;22.5;22.5;22.5;22.5;22.5;22.5;22.5;22.5;22.5;22.4;22.5;22.5;22.5;22.5;22.5;22.5;22.5;22.5;22.5…
22.3;22.1;22.2;22.1;22.2;22.2;22.1;22.1;22.1;22.2;22.2;22.2;22.2;22.2;22.2;22.2;22.2;22.2;22.2;22.2;22.2;22.3;22.2;22.1;22.2;22.2;22.2;22.2;22.3;22.3;22.3;22.4;22.3;22.3;22.3;22.4;22.3;22.4;22.3;22.3;22.4;22.3;22.3;22.4;22.4;22.3;22.3;22.4;22.3;22.3;22.3;22.4;22.4;22.4;22.4;22.4;22.4;22.4;22.4;22.5;22.5;22.5;22.5;22.5;22.5;22.5;22.5;22.5;22.5;22.5;22.5;22.5;22.5;22.5;22.5;22.5;22.6;22.6;22.5;22.5…
22.4;22.1;22.2;22.1;22.2;22.2;22.2;22.2;22.1;22.2;22.2;22.1;22.2;22.2;22.2;22.2;22.2;22.2;22.2;22.2;22.2;22.3;22.3;22.3;22.3;22.3;22.2;22.3;22.3;22.2;22.3;22.3;22.3;22.3;22.3;22.3;22.3;22.4;22.3;22.3;22.3;22.4;22.3;22.3;22.3;22.4;22.4;22.3;22.3;22.3;22.4;22.3;22.5;22.5;22.4;22.4;22.4;22.4;22.4;22.5;22.5;22.5;22.5;22.5;22.5;22.5;22.5;22.5;22.5;22.5;22.5;22.6;22.5;22.5;22.5;22.6;22.5;22.5;22.5;22.5…
22.4;22.2;22.2;22.1;22.2;22.1;22.2;22.2;22.2;22.2;22.2;22.1;22.2;22.2;22.2;22.2;22.2;22.2;22.2;22.2;22.2;22.3;22.3;22.2;22.3;22.2;22.2;22.3;22.3;22.2;22.3;22.3;22.3;22.3;22.3;22.3;22.2;22.4;22.4;22.3;22.4;22.4;22.4;22.4;22.3;22.4;22.4;22.4;22.4;22.3;22.4;22.4;22.5;22.4;22.4;22.4;22.4;22.4;22.4;22.4;22.4;22.5;22.5;22.5;22.5;22.5;22.5;22.5;22.5;22.5;22.5;22.5;22.5;22.5;22.5;22.6;22.5;22.5;22.5;22.5…
22.4;22.2;22.2;22.2;22.2;22.2;22.2;22.2;22.2;22.1;22.2;22.2;22.1;22.2;22.2;22.2;22.2;22.2;22.2;22.2;22.2;22.2;22.3;22.2;22.2;22.3;22.2;22.3;22.3;22.3;22.3;22.3;22.4;22.3;22.3;22.3;22.3;22.3;22.3;22.4;22.4;22.3;22.3;22.4;22.4;22.4;22.4;22.4;22.3;22.4;22.4;22.4;22.4;22.3;22.4;22.4;22.4;22.4;22.6;22.5;22.5;22.5;22.5;22.5;22.5;22.5;22.5;22.6;22.5;22.5;22.5;22.5;22.6;22.5;22.5;22.5;22.6;22.6;22.5;22.6…
22.4;22.3;22.2;22.1;22.2;22.2;22.2;22.2;22.2;22.2;22.2;22.2;22.2;22.2;22.1;22.1;22.2;22.2;22.2;22.2;22.2;22.2;22.3;22.2;22.3;22.1;22.2;22.2;22.3;22.2;22.3;22.3;22.3;22.3;22.3;22.3;22.3;22.4;22.3;22.3;22.4;22.4;22.4;22.4;22.4;22.4;22.4;22.4;22.4;22.4;22.4;22.4;22.4;22.4;22.4;22.4;22.4;22.4;22.4;22.4;22.5;22.5;22.5;22.5;22.6;22.5;22.5;22.5;22.5;22.5;22.5;22.5;22.5;22.5;22.5;22.5;22.6;22.5;22.5;22.5…
22.4;22.3;22.2;22.2;22.2;22.2;22.2;22.1;22.2;22.1;22.2;22.2;22.2;22.2;22.1;22.2;22.2;22.2;22.1;22.2;22.2;22.3;22.3;22.2;22.3;22.2;22.3;22.2;22.3;22.3;22.3;22.3;22.3;22.3;22.3;22.3;22.3;22.4;22.4;22.3;22.3;22.3;22.4;22.4;22.4;22.4;22.4;22.4;22.4;22.4;22.4;22.4;22.4;22.4;22.4;22.4;22.4;22.4;22.5;22.5;22.5;22.5;22.6;22.6;22.6;22.5;22.5;22.5;22.6;22.5;22.5;22.5;22.5;22.6;22.5;22.5;22.5;22.5;22.6;22.6…
22.3;22.3;22.2;22.2;22.2;22.2;22.1;22.2;22.2;22.1;22.2;22.2;22.1;22.2;22.2;22.2;22.2;22.3;22.2;22.2;22.2;22.2;22.2;22.2;22.2;22.3;22.2;22.3;22.3;22.3;22.3;22.4;22.3;22.4;22.3;22.3;22.4;22.3;22.4;22.4;22.4;22.3;22.4;22.4;22.4;22.4;22.4;22.4;22.4;22.4;22.4;22.4;22.4;22.4;22.4;22.4;22.5;22.5;22.5;22.6;22.5;22.5;22.5;22.5;22.5;22.5;22.6;22.5;22.5;22.5;22.5;22.5;22.5;22.5;22.5;22.5;22.5;22.5;22.5;22.5…
22.3;22.2;22.1;22.1;22.2;22.2;22.2;22.2;22.2;22.2;22.2;22.2;22.2;22.2;22.2;22.2;22.2;22.2;22.2;22.2;22.1;22.2;22.3;22.2;22.3;22.3;22.2;22.3;22.3;22.3;22.3;22.2;22.3;22.3;22.3;22.3;22.3;22.3;22.3;22.4;22.4;22.4;22.4;22.4;22.4;22.4;22.4;22.5;22.3;22.4;22.4;22.4;22.4;22.4;22.3;22.4;22.4;22.5;22.5;22.5;22.5;22.5;22.5;22.6;22.5;22.4;22.6;22.6;22.5;22.6;22.5;22.6;22.5;22.5;22.5;22.5;22.5;22.5;22.5;22.5…
22.4;22.2;22.2;22.1;22.2;22.2;22.2;22.2;22.1;22.2;22.1;22.2;22.2;22.2;22.2;22.2;22.2;22.2;22.2;22.2;22.2;22.3;22.2;22.2;22.2;22.3;22.2;22.3;22.3;22.3;22.3;22.3;22.3;22.4;22.3;22.3;22.3;22.4;22.3;22.3;22.4;22.4;22.3;22.3;22.4;22.4;22.4;22.4;22.4;22.4;22.4;22.4;22.4;22.4;22.4;22.4;22.4;22.4;22.6;22.5;22.5;22.4;22.5;22.6;22.5;22.5;22.5;22.6;22.6;22.5;22.5;22.5;22.5;22.6;22.5;22.5;22.5;22.5;22.5;22.5…
22.3;22.3;22.2;22.2;22.2;22.2;22.2;22.2;22.2;22.2;22.2;22.2;22.2;22.2;22.2;22.2;22.2;22.2;22.2;22.3;22.2;22.2;22.2;22.2;22.2;22.2;22.3;22.3;22.3;22.3;22.3;22.3;22.3;22.3;22.3;22.4;22.3;22.3;22.3;22.3;22.4;22.4;22.4;22.4;22.4;22.4;22.4;22.4;22.4;22.4;22.4;22.4;22.4;22.4;22.4;22.4;22.4;22.4;22.5;22.5;22.5;22.5;22.5;22.5;22.5;22.6;22.5;22.5;22.6;22.5;22.5;22.5;22.5;22.5;22.6;22.5;22.5;22.5;22.6;22.6…
22.3;22.3;22.2;22.1;22.2;22.2;22.2;22.2;22.2;22.1;22.2;22.1;22.2;22.2;22.2;22.2;22.2;22.2;22.2;22.3;22.2;22.2;22.3;22.1;22.3;22.3;22.2;22.3;22.3;22.3;22.3;22.3;22.3;22.4;22.3;22.3;22.3;22.3;22.3;22.3;22.3;22.3;22.4;22.4;22.4;22.4;22.4;22.4;22.4;22.4;22.4;22.4;22.4;22.5;22.4;22.4;22.4;22.5;22.5;22.5;22.5;22.5;22.5;22.5;22.5;22.5;22.5;22.5;22.5;22.6;22.5;22.5;22.6;22.5;22.5;22.5;22.5;22.5;22.5;22.6…
22.3;22.2;22.2;22.1;22.2;22.1;22.2;22.2;22.2;22.2;22.2;22.2;22.2;22.1;22.2;22.2;22.2;22.2;22.2;22.2;22.2;22.2;22.2;22.2;22.3;22.2;22.2;22.3;22.2;22.3;22.3;22.3;22.3;22.3;22.3;22.3;22.3;22.3;22.3;22.4;22.3;22.4;22.4;22.4;22.4;22.4;22.4;22.3;22.4;22.4;22.4;22.4;22.4;22.5;22.4;22.4;22.5;22.4;22.5;22.5;22.5;22.4;22.5;22.5;22.6;22.5;22.5;22.5;22.5;22.5;22.5;22.6;22.5;22.5;22.6;22.5;22.6;22.5;22.5;22.6…
22.3;22.2;22.2;22.1;22.2;22.2;22.2;22.1;22.2;22.2;22.3;22.2;22.1;22.2;22.2;22.2;22.2;22.3;22.2;22.3;22.2;22.3;22.2;22.2;22.2;22.2;22.2;22.3;22.3;22.3;22.3;22.3;22.3;22.3;22.3;22.3;22.3;22.3;22.3;22.3;22.3;22.4;22.3;22.4;22.4;22.4;22.4;22.4;22.4;22.4;22.4;22.4;22.4;22.4;22.4;22.4;22.5;22.5;22.5;22.5;22.5;22.5;22.5;22.6;22.5;22.5;22.5;22.6;22.5;22.5;22.5;22.5;22.6;22.5;22.6;22.6;22.6;22.5;22.6;22.6…
22.4;22.2;22.2;22.2;22.2;22.2;22.2;22.2;22.1;22.2;22.2;22.2;22.2;22.1;22.2;22.2;22.2;22.2;22.3;22.2;22.2;22.2;22.3;22.2;22.3;22.3;22.2;22.2;22.3;22.2;22.2;22.3;22.3;22.3;22.3;22.3;22.3;22.3;22.3;22.3;22.4;22.3;22.4;22.4;22.4;22.4;22.4;22.4;22.4;22.4;22.4;22.5;22.4;22.4;22.5;22.4;22.4;22.5;22.5;22.4;22.5;22.5;22.5;22.5;22.6;22.6;22.5;22.5;22.5;22.5;22.5;22.5;22.5;22.5;22.6;22.6;22.6;22.6;22.6;22.6…
22.4;22.2;22.2;22.4;22.2;22.2;22.2;22.1;22.2;22.1;22.2;22.2;22.2;22.2;22.1;22.2;22.2;22.3;22.2;22.2;22.3;22.2;22.2;22.2;22.3;22.3;22.2;22.3;22.2;22.3;22.3;22.3;22.3;22.3;22.3;22.3;22.3;22.3;22.3;22.3;22.4;22.3;22.3;22.4;22.4;22.4;22.4;22.4;22.4;22.4;22.4;22.4;22.4;22.5;22.4;22.5;22.5;22.5;22.5;22.5;22.5;22.5;22.6;22.5;22.6;22.6;22.6;22.5;22.6;22.5;22.6;22.6;22.6;22.5;22.6;22.6;22.6;22.6;22.6;22.6…
22.3;22.2;22.1;22.1;22.2;22.2;22.1;22.1;22.2;22.2;22.2;22.3;22.2;22.2;22.2;22.2;22.2;22.3;22.2;22.3;22.2;22.2;22.2;22.2;22.3;22.3;22.2;22.2;22.3;22.3;22.3;22.4;22.3;22.3;22.3;22.3;22.3;22.4;22.4;22.4;22.4;22.4;22.4;22.4;22.4;22.4;22.4;22.4;22.4;22.4;22.4;22.4;22.4;22.4;22.5;22.5;22.5;22.5;22.5;22.5;22.5;22.5;22.5;22.5;22.6;22.6;22.6;22.6;22.5;22.6;22.6;22.6;22.6;22.6;22.6;22.5;22.6;22.6;22.5;22.6…
22.3;22.2;22.1;22.2;22.2;22.2;22.2;22.1;22.3;22.1;22.2;22.3;22.3;22.2;22.2;22.2;22.2;22.2;22.2;22.2;22.2;22.3;22.3;22.2;22.3;22.3;22.3;22.3;22.3;22.3;22.3;22.4;22.3;22.4;22.3;22.3;22.4;22.4;22.4;22.3;22.4;22.4;22.4;22.4;22.4;22.4;22.4;22.4;22.4;22.4;22.4;22.4;22.4;22.4;22.5;22.5;22.5;22.5;22.5;22.5;22.5;22.5;22.5;22.5;22.6;22.6;22.6;22.5;22.6;22.5;22.5;22.6;22.6;22.6;22.5;22.5;22.6;22.5;22.5;22.5…
22.3;22.3;22.1;22.1;22.2;22.2;22.2;22.3;22.2;22.2;22.2;22.2;22.2;22.2;22.2;22.2;22.2;22.2;22.2;22.2;22.3;22.2;22.2;22.2;22.3;22.3;22.3;22.3;22.3;22.3;22.3;22.3;22.3;22.3;22.3;22.4;22.3;22.4;22.4;22.3;22.4;22.4;22.4;22.4;22.4;22.4;22.4;22.4;22.4;22.4;22.5;22.4;22.4;22.4;22.5;22.5;22.5;22.5;22.5;22.5;22.5;22.5;22.5;22.6;22.6;22.6;22.6;22.5;22.6;22.5;22.5;22.6;22.6;22.6;22.5;22.5;22.5;22.6;22.6;22.6…
22.4;22.3;22.2;22.2;22.2;22.1;22.2;22.2;22.2;22.3;22.2;22.3;22.2;22.2;22.2;22.2;22.2;22.2;22.3;22.3;22.3;22.3;22.3;22.2;22.2;22.3;22.3;22.3;22.3;22.3;22.3;22.4;22.3;22.3;22.3;22.3;22.3;22.4;22.3;22.3;22.4;22.4;22.4;22.4;22.4;22.4;22.4;22.4;22.4;22.4;22.4;22.4;22.4;22.4;22.4;22.4;22.5;22.5;22.5;22.5;22.5;22.5;22.5;22.5;22.6;22.6;22.6;22.5;22.6;22.5;22.5;22.5;22.6;22.5;22.6;22.6;22.6;22.7;22.6;22.6…
22.3;22.3;22.2;22.1;22.2;22.1;22.2;22.2;22.2;22.2;22.2;22.2;22.2;22.2;22.3;22.2;22.2;22.2;22.3;22.1;22.2;22.3;22.3;22.3;22.3;22.3;22.3;22.3;22.3;22.3;22.3;22.3;22.3;22.4;22.3;22.3;22.4;22.3;22.4;22.4;22.3;22.4;22.4;22.4;22.4;22.4;22.4;22.4;22.4;22.4;22.4;22.3;22.4;22.4;22.5;22.5;22.5;22.5;22.5;22.4;22.5;22.5;22.5;22.5;22.5;22.6;22.6;22.5;22.6;22.6;22.5;22.6;22.6;22.5;22.5;22.5;22.6;22.6;22.6;22.7…
22.4;22.2;22.2;22.2;22.2;22.1;22.2;22.2;22.2;22.2;22.2;22.2;22.2;22.2;22.3;22.2;22.3;22.1;22.3;22.2;22.1;22.3;22.2;22.2;22.3;22.3;22.3;22.3;22.3;22.3;22.4;22.3;22.4;22.3;22.3;22.3;22.3;22.4;22.4;22.4;22.4;22.3;22.3;22.4;22.3;22.4;22.4;22.4;22.4;22.3;22.4;22.4;22.4;22.5;22.5;22.5;22.4;22.5;22.5;22.5;22.5;22.5;22.5;22.5;22.5;22.5;22.6;22.6;22.5;22.5;22.6;22.6;22.5;22.5;22.5;22.6;22.5;22.6;22.6;22.6…
22.3;22.2;22.2;22.2;22.2;22.2;22.2;22.2;22.2;22.2;22.2;22.1;22.2;22.2;22.2;22.2;22.2;22.2;22.3;22.2;22.2;22.3;22.2;22.2;22.3;22.3;22.3;22.3;22.3;22.3;22.3;22.3;22.3;22.3;22.3;22.3;22.4;22.4;22.4;22.4;22.4;22.4;22.4;22.4;22.4;22.4;22.4;22.4;22.4;22.4;22.4;22.4;22.4;22.4;22.4;22.5;22.5;22.5;22.5;22.5;22.5;22.5;22.4;22.5;22.5;22.5;22.7;22.5;22.5;22.5;22.6;22.6;22.5;22.6;22.6;22.6;22.6;22.6;22.6;22.7…
22.3;22.2;22.2;22.2;22.1;22.3;22.2;22.3;22.2;22.2;22.2;22.2;22.2;22.2;22.2;22.2;22.2;22.2;22.2;22.2;22.2;22.3;22.3;22.3;22.3;22.3;22.3;22.3;22.3;22.3;22.3;22.4;22.3;22.3;22.3;22.3;22.3;22.3;22.4;22.4;22.4;22.4;22.4;22.4;22.4;22.4;22.4;22.3;22.4;22.4;22.4;22.4;22.4;22.5;22.5;22.5;22.5;22.5;22.5;22.5;22.5;22.5;22.5;22.5;22.5;22.5;22.5;22.6;22.6;22.6;22.5;22.6;22.6;22.6;22.6;22.6;22.6;22.6;22.6;22.7…
22.4;22.2;22.2;22.2;22.3;22.3;22.2;22.2;22.2;22.2;22.2;22.2;22.2;22.2;22.2;22.2;22.3;22.2;22.2;22.2;22.2;22.3;22.3;22.2;22.3;22.3;22.3;22.3;22.3;22.3;22.3;22.3;22.3;22.3;22.3;22.4;22.3;22.4;22.4;22.4;22.4;22.3;22.4;22.4;22.4;22.4;22.4;22.4;22.4;22.5;22.4;22.4;22.5;22.5;22.4;22.5;22.5;22.5;22.5;22.5;22.5;22.5;22.5;22.5;22.6;22.5;22.5;22.5;22.6;22.6;22.5;22.6;22.6;22.6;22.5;22.6;22.6;22.6;22.6;22.6…
22.4;22.2;22.2;22.2;22.2;22.3;22.3;22.2;22.2;22.2;22.2;22.2;22.2;22.3;22.3;22.2;22.2;22.2;22.3;22.2;22.2;22.3;22.2;22.3;22.3;22.3;22.3;22.3;22.3;22.3;22.3;22.3;22.3;22.3;22.3;22.3;22.3;22.4;22.4;22.4;22.4;22.3;22.4;22.4;22.4;22.5;22.4;22.4;22.4;22.4;22.4;22.4;22.4;22.4;22.4;22.5;22.5;22.5;22.5;22.5;22.5;22.5;22.5;22.5;22.6;22.5;22.5;22.6;22.6;22.6;22.5;22.5;22.6;22.5;22.6;22.6;22.6;22.6;22.5;22.6…
22.4;22.3;22.1;22.2;22.3;22.2;22.2;22.2;22.2;22.2;22.3;22.2;22.3;22.2;22.2;22.2;22.2;22.3;22.2;22.2;22.2;22.2;22.3;22.3;22.3;22.3;22.3;22.3;22.3;22.3;22.3;22.3;22.3;22.3;22.3;22.4;22.3;22.4;22.4;22.4;22.4;22.4;22.4;22.4;22.4;22.4;22.4;22.4;22.4;22.4;22.4;22.4;22.4;22.4;22.5;22.5;22.5;22.5;22.5;22.5;22.5;22.5;22.5;22.5;22.5;22.5;22.6;22.5;22.6;22.5;22.6;22.6;22.6;22.6;22.6;22.6;22.7;22.5;22.7;22.7…
22.3;22.3;22.3;22.2;22.2;22.2;22.1;22.2;22.2;22.2;22.3;22.2;22.3;22.3;22.2;22.3;22.3;22.2;22.3;22.2;22.2;22.2;22.2;22.2;22.2;22.3;22.3;22.3;22.3;22.3;22.3;22.3;22.3;22.3;22.3;22.3;22.3;22.3;22.4;22.4;22.4;22.4;22.3;22.4;22.4;22.3;22.4;22.4;22.4;22.4;22.4;22.4;22.4;22.3;22.4;22.5;22.3;22.4;22.5;22.5;22.5;22.5;22.6;22.5;22.5;22.5;22.5;22.5;22.5;22.5;22.6;22.6;22.6;22.6;22.6;22.6;22.6;22.6;22.6;22.7…
22.4;22.3;22.2;22.2;22.1;22.2;22.2;22.2;22.2;22.2;22.2;22.2;22.3;22.3;22.3;22.2;22.2;22.2;22.3;22.2;22.2;22.3;22.2;22.2;22.3;22.3;22.2;22.3;22.3;22.3;22.3;22.3;22.3;22.3;22.4;22.3;22.3;22.3;22.3;22.4;22.4;22.4;22.4;22.4;22.4;22.3;22.4;22.3;22.3;22.4;22.4;22.4;22.4;22.4;22.4;22.4;22.5;22.5;22.5;22.5;22.5;22.5;22.5;22.5;22.6;22.5;22.6;22.5;22.5;22.6;22.5;22.5;22.6;22.6;22.5;22.6;22.6;22.7;22.7;22.7…
22.3;22.2;22.1;22.3;22.1;22.2;22.2;22.1;22.2;22.2;22.3;22.2;22.2;22.2;22.1;22.3;22.2;22.2;22.2;22.2;22.2;22.2;22.2;22.2;22.3;22.3;22.2;22.3;22.3;22.3;22.3;22.3;22.3;22.4;22.3;22.3;22.3;22.3;22.3;22.3;22.4;22.4;22.3;22.4;22.3;22.4;22.4;22.4;22.4;22.4;22.4;22.4;22.5;22.4;22.5;22.4;22.4;22.5;22.5;22.5;22.5;22.5;22.5;22.5;22.5;22.5;22.5;22.5;22.5;22.5;22.5;22.6;22.6;22.6;22.6;22.6;22.6;22.6;22.6;22.6…
22.3;22.2;22.1;22.2;22.2;22.2;22;22.2;22.2;22.1;22.2;22.3;22.1;22.2;22.2;22.2;22.2;22.3;22.2;22.2;22.2;22.2;22.3;22.2;22.2;22.3;22.2;22.3;22.2;22.3;22.3;22.3;22.4;22.3;22.3;22.3;22.2;22.3;22.4;22.3;22.4;22.4;22.4;22.4;22.4;22.4;22.4;22.4;22.4;22.4;22.4;22.4;22.5;22.4;22.4;22.4;22.5;22.5;22.5;22.5;22.5;22.5;22.5;22.5;22.6;22.7;22.5;22.5;22.6;22.5;22.5;22.6;22.5;22.6;22.5;22.5;22.6;22.6;22.6;22.6;2…
22.4;22.2;22.2;22.2;22.1;22.2;22.2;22.2;22.2;22.1;22.2;22.2;22.3;22.2;22.2;22.2;22.2;22.2;22.2;22.3;22.2;22.2;22.3;22.3;22.3;22.3;22.3;22.2;22.3;22.3;22.2;22.4;22.3;22.4;22.3;22.3;22.3;22.3;22.3;22.3;22.4;22.4;22.4;22.4;22.3;22.4;22.4;22.4;22.4;22.4;22.4;22.5;22.4;22.4;22.4;22.5;22.5;22.5;22.5;22.5;22.5;22.5;22.6;22.6;22.5;22.6;22.6;22.6;22.5;22.6;22.5;22.6;22.6;22.6;22.5;22.6;22.6;22.6;22.7;22.7…
22.3;22.2;22.1;22.1;22.2;22.2;22.2;22.2;22.2;22.2;22.1;22.2;22.1;22.2;22.3;22.2;22.2;22.1;22.3;22.2;22.2;22.2;22.3;22.2;22.2;22.3;22.2;22.3;22.3;22.4;22.3;22.3;22.3;22.3;22.3;22.3;22.3;22.3;22.3;22.3;22.4;22.4;22.3;22.4;22.4;22.4;22.4;22.4;22.4;22.4;22.4;22.5;22.4;22.5;22.4;22.4;22.5;22.5;22.5;22.5;22.5;22.6;22.5;22.5;22.5;22.6;22.5;22.6;22.6;22.5;22.6;22.6;22.5;22.6;22.6;22.6;22.6;22.6;22.7;22.6…
22.4;22.3;22.2;22.1;22.2;22.2;22.2;22.2;22.2;22.2;22.2;22.3;22.2;22.2;22.3;22.1;22.2;22.3;22.3;22.2;22.2;22.3;22.3;22.3;22.3;22.3;22.3;22.3;22.3;22.1;22.3;22.3;22.3;22.3;22.3;22.3;22.3;22.3;22.4;22.4;22.4;22.4;22.4;22.4;22.4;22.4;22.4;22.5;22.4;22.4;22.5;22.5;22.4;22.5;22.4;22.5;22.5;22.5;22.5;22.5;22.5;22.6;22.5;22.5;22.5;22.6;22.5;22.6;22.6;22.6;22.6;22.6;22.6;22.6;22.6;22.5;22.7;22.6;22.6;22.6…
22.4;22.2;22.2;22.1;22.2;22.2;22.2;22.2;22.2;22.1;22.2;22.2;22.2;22.2;22.1;22.2;22.2;22.3;22.2;22.3;22.2;22.2;22.2;22.2;22.3;22.3;22.2;22.3;22.3;22.3;22.3;22.3;22.3;22.3;22.4;22.3;22.3;22.3;22.4;22.4;22.4;22.4;22.4;22.4;22.4;22.4;22.5;22.4;22.4;22.5;22.5;22.5;22.5;22.4;22.4;22.4;22.5;22.5;22.5;22.5;22.5;22.6;22.5;22.5;22.5;22.5;22.5;22.6;22.5;22.6;22.6;22.5;22.6;22.6;22.6;22.6;22.6;22.7;22.6;22.7…
22.4;22.2;22.2;22.1;22.2;22.2;22.1;22.2;22.2;22.2;22.2;22.2;22.1;22.2;22.2;22.3;22.2;22.3;22.2;22.2;22.3;22.2;22.3;22.2;22.2;22.3;22.3;22.3;22.3;22.3;22.3;22.4;22.3;22.3;22.4;22.3;22.3;22.3;22.4;22.4;22.4;22.4;22.4;22.4;22.4;22.5;22.4;22.4;22.4;22.4;22.4;22.4;22.5;22.4;22.4;22.4;22.4;22.5;22.5;22.5;22.5;22.6;22.5;22.5;22.5;22.5;22.6;22.5;22.6;22.6;22.6;22.6;22.6;22.6;22.6;22.6;22.6;22.6;22.7;22.7…
22.4;22.3;22.2;22.2;22.2;22.2;22.1;22.2;22.2;22.2;22.2;22.2;22.2;22.1;22.1;22.2;22.3;22.2;22.2;22.2;22.2;22.3;22.3;22.1;22.2;22.3;22.3;22.3;22.3;22.2;22.3;22.3;22.3;22.4;22.3;22.3;22.3;22.3;22.3;22.3;22.4;22.4;22.4;22.4;22.4;22.4;22.4;22.4;22.4;22.4;22.5;22.5;22.5;22.4;22.4;22.5;22.5;22.5;22.5;22.5;22.5;22.6;22.5;22.5;22.5;22.5;22.6;22.5;22.6;22.6;22.5;22.6;22.6;22.6;22.6;22.6;22.6;22.6;22.6;22.6…
22.4;22.3;22.2;22.1;22.1;22.3;22.2;22.2;22.2;22.2;22.2;22.2;22.2;22.2;22.2;22.2;22.3;22.3;22.1;22.2;22.2;22.3;22.3;22.2;22.3;22.3;22.2;22.2;22.3;22.3;22.3;22.3;22.4;22.3;22.3;22.3;22.3;22.3;22.3;22.3;22.4;22.4;22.4;22.4;22.4;22.4;22.4;22.4;22.4;22.4;22.4;22.4;22.4;22.5;22.4;22.5;22.5;22.5;22.5;22.5;22.5;22.5;22.5;22.5;22.5;22.5;22.6;22.5;22.5;22.6;22.6;22.6;22.6;22.6;22.6;22.6;22.6;22.6;22.6;22.7…
22.4;22.2;22.2;22.2;22.2;22.2;22.1;22.1;22.2;22.2;22.2;22.2;22.2;22.2;22.2;22.2;22.3;22.2;22.1;22.2;22.2;22.3;22.3;22.2;22.2;22.3;22.3;22.3;22.3;22.3;22.3;22.3;22.3;22.3;22.4;22.3;22.3;22.4;22.4;22.3;22.4;22.5;22.4;22.4;22.5;22.5;22.4;22.4;22.4;22.4;22.4;22.5;22.4;22.5;22.4;22.4;22.5;22.5;22.5;22.5;22.5;22.5;22.5;22.6;22.6;22.5;22.5;22.6;22.5;22.5;22.6;22.5;22.6;22.6;22.6;22.6;22.6;22.6;22.6;22.7…
22.4;22.3;22.1;22.2;22.3;22.1;22.2;22.1;22.2;22.1;22.2;22.2;22.2;22.2;22.2;22.2;22.2;22.2;22.2;22.2;22.2;22.3;22.2;22.3;22.3;22.3;22.3;22.3;22.3;22.3;22.3;22.3;22.3;22.5;22.5;22.3;22.4;22.3;22.3;22.4;22.3;22.4;22.4;22.4;22.4;22.4;22.4;22.4;22.4;22.4;22.4;22.4;22.4;22.4;22.4;22.4;22.5;22.5;22.6;22.5;22.5;22.5;22.5;22.5;22.6;22.6;22.5;22.5;22.6;22.5;22.5;22.6;22.6;22.6;22.6;22.6;22.6;22.6;22.6;22.6…
22.4;22.3;22.2;22.3;22.2;22.2;22.2;22.2;22.1;22.2;22.2;22.2;22.2;22.2;22.2;22.2;22.2;22.2;22.2;22.2;22.1;22.2;22.2;22.2;22.3;22.2;22.3;22.2;22.3;22.3;22.3;22.3;22.3;22.4;22.3;22.3;22.3;22.3;22.3;22.4;22.4;22.4;22.3;22.4;22.4;22.4;22.4;22.4;22.4;22.4;22.4;22.4;22.4;22.4;22.4;22.4;22.5;22.5;22.5;22.5;22.5;22.5;22.5;22.5;22.5;22.5;22.5;22.5;22.5;22.5;22.5;22.6;22.6;22.5;22.6;22.6;22.6;22.6;22.6;22.6…
22.4;22.2;22.2;22.1;22.2;22.2;22.2;22.1;22.2;22.1;22.2;22.2;22.2;22.2;22.2;22.2;22.2;22.2;22.2;22.2;22.2;22.2;22.2;22.2;22.2;22.3;22.2;22.2;22.3;22.3;22.3;22.4;22.3;22.3;22.3;22.3;22.3;22.3;22.4;22.4;22.3;22.3;22.4;22.3;22.4;22.4;22.4;22.3;22.4;22.3;22.4;22.4;22.4;22.4;22.4;22.5;22.5;22.5;22.5;22.6;22.5;22.5;22.5;22.5;22.5;22.5;22.6;22.5;22.5;22.5;22.6;22.6;22.6;22.5;22.6;22.6;22.6;22.6;22.7;22.7…
22.4;22.2;22.2;22.2;22.1;22.2;22.2;22.2;22.3;22.2;22.3;22.2;22.2;22.2;22.2;22.2;22.2;22.2;22.2;22.2;22.2;22.2;22.2;22.2;22.2;22.3;22.2;22.2;22.3;22.2;22.3;22.3;22.3;22.3;22.3;22.3;22.3;22.4;22.3;22.3;22.3;22.3;22.4;22.4;22.4;22.4;22.4;22.3;22.4;22.4;22.4;22.4;22.4;22.4;22.5;22.4;22.5;22.5;22.5;22.5;22.5;22.5;22.5;22.5;22.5;22.6;22.6;22.5;22.6;22.6;22.6;22.5;22.6;22.6;22.6;22.6;22.6;22.6;22.7;22.7…
22.4;22.3;22.3;22.2;22.2;22.2;22.2;22.1;22.2;22.2;22.3;22.2;22.2;22.2;22.2;22.2;22.3;22.3;22.2;22.2;22.2;22.3;22.3;22.1;22.2;22.2;22.2;22.2;22.3;22.2;22.3;22.3;22.3;22.3;22.4;22.3;22.3;22.3;22.4;22.3;22.3;22.4;22.3;22.3;22.4;22.4;22.4;22.3;22.4;22.4;22.4;22.4;22.4;22.4;22.4;22.5;22.5;22.5;22.5;22.5;22.5;22.5;22.5;22.5;22.5;22.6;22.6;22.6;22.5;22.5;22.5;22.6;22.5;22.6;22.6;22.6;22.7;22.6;22.7;22.7…
22.3;22.2;22.2;22.1;22.1;22.1;22.2;22.2;22.1;22.2;22.2;22.2;22.2;22.2;22.2;22.2;22.2;22.2;22.2;22.2;22.2;22.2;22.2;22.3;22.1;22.2;22.1;22.3;22.3;22.2;22.3;22.3;22.3;22.3;22.3;22.3;22.4;22.4;22.4;22.3;22.4;22.3;22.3;22.4;22.4;22.4;22.4;22.4;22.4;22.4;22.4;22.4;22.4;22.4;22.5;22.5;22.5;22.5;22.5;22.6;22.5;22.5;22.5;22.5;22.5;22.6;22.6;22.6;22.6;22.5;22.6;22.7;22.6;22.5;22.6;22.6;22.7;22.6;22.7;22.6…
22.3;22.2;22.2;22.1;22.3;22.2;22.2;22.2;22.2;22.2;22.2;22.3;22.2;22.2;22.2;22.2;22.2;22.2;22.2;22.2;22.3;22.3;22.2;22.2;22.2;22.2;22.3;22.2;22.3;22.3;22.3;22.3;22.3;22.3;22.3;22.3;22.3;22.3;22.3;22.3;22.4;22.3;22.3;22.4;22.4;22.4;22.4;22.4;22.4;22.4;22.4;22.4;22.4;22.4;22.5;22.5;22.5;22.5;22.5;22.5;22.5;22.5;22.5;22.5;22.6;22.5;22.6;22.5;22.5;22.6;22.6;22.6;22.6;22.5;22.6;22.6;22.6;22.6;22.6;22.7…
22.3;22.2;22.2;22.2;22.2;22.2;22.2;22.1;22.2;22.2;22.3;22.1;22.2;22.1;22.2;22.2;22.2;22.2;22.2;22.2;22.2;22.2;22.2;22.1;22.3;22.2;22.3;22.3;22.3;22.3;22.3;22.3;22.3;22.4;22.4;22.3;22.3;22.3;22.3;22.4;22.3;22.4;22.3;22.4;22.4;22.4;22.4;22.4;22.4;22.4;22.4;22.4;22.4;22.4;22.5;22.5;22.5;22.5;22.5;22.5;22.5;22.5;22.5;22.5;22.5;22.6;22.6;22.6;22.6;22.6;22.6;22.6;22.6;22.5;22.6;22.6;22.6;22.6;22.7;22.6…
22.4;22.2;22.2;22.2;22.2;22.1;22.2;22.2;22.2;22.2;22.2;22.2;22.2;22.1;22.1;22.1;22.2;22.2;22.2;22.3;22.3;22.1;22.2;22.2;22.2;22.2;22.3;22.3;22.3;22.3;22.3;22.3;22.3;22.3;22.3;22.3;22.3;22.4;22.3;22.3;22.4;22.3;22.3;22.4;22.4;22.4;22.4;22.4;22.4;22.4;22.4;22.4;22.4;22.4;22.5;22.5;22.5;22.5;22.5;22.5;22.5;22.5;22.5;22.5;22.5;22.6;22.5;22.6;22.6;22.6;22.6;22.6;22.6;22.6;22.6;22.7;22.6;22.5;22.7;22.6…
22.4;22.2;22.2;22.1;22.3;22.2;22.2;22.2;22.2;22.2;22.2;22.2;22.2;22.1;22.1;22.1;22.2;22.2;22.3;22.2;22.2;22.2;22.2;22.2;22.2;22.2;22.2;22.2;22.3;22.3;22.2;22.3;22.3;22.3;22.3;22.3;22.3;22.3;22.4;22.3;22.3;22.3;22.3;22.4;22.4;22.4;22.4;22.4;22.4;22.4;22.4;22.4;22.4;22.4;22.4;22.5;22.5;22.4;22.5;22.5;22.5;22.5;22.5;22.5;22.5;22.5;22.6;22.5;22.6;22.5;22.5;22.5;22.6;22.6;22.6;22.6;22.6;22.6;22.7;22.7…
22.2;22.2;22.2;22;22.2;22.1;22.2;22.2;22.1;22.2;22.1;22.2;22.2;22.1;22.2;22.2;22.2;22.2;22.2;22.2;22.2;22.2;22.2;22.2;22.2;22.2;22.3;22.3;22.3;22.2;22.3;22.3;22.3;22.2;22.3;22.3;22.3;22.4;22.4;22.4;22.4;22.3;22.4;22.4;22.4;22.4;22.4;22.4;22.4;22.4;22.4;22.4;22.4;22.4;22.4;22.4;22.5;22.5;22.5;22.5;22.5;22.5;22.5;22.6;22.5;22.5;22.5;22.5;22.6;22.6;22.6;22.6;22.6;22.6;22.6;22.6;22.6;22.6;22.6;22.6;2…
22.4;22.2;22.2;22.2;22.2;22.2;22.2;22.2;22.2;22.1;22.1;22.1;22.1;22.1;22.1;22.2;22.3;22.3;22.3;22.2;22.2;22.3;22.2;22.2;22.2;22.2;22.3;22.2;22.2;22.3;22.3;22.3;22.3;22.3;22.3;22.4;22.3;22.3;22.4;22.3;22.3;22.3;22.4;22.4;22.4;22.4;22.4;22.4;22.4;22.4;22.4;22.4;22.4;22.4;22.4;22.5;22.4;22.5;22.5;22.5;22.5;22.5;22.6;22.6;22.5;22.5;22.5;22.5;22.5;22.5;22.6;22.6;22.6;22.6;22.6;22.6;22.6;22.6;22.6;22.7…
22.4;22.3;22.2;22.2;22.2;22.2;22.2;22.2;22.2;22.1;22.2;22.2;22.2;22.2;22.2;22.2;22.2;22.3;22.2;22.3;22.2;22.3;22.2;22.2;22.3;22.3;22.2;22.3;22.3;22.3;22.3;22.3;22.3;22.3;22.3;22.3;22.3;22.4;22.4;22.4;22.4;22.3;22.3;22.4;22.4;22.4;22.4;22.4;22.4;22.4;22.4;22.4;22.4;22.4;22.5;22.4;22.5;22.5;22.5;22.5;22.5;22.5;22.5;22.5;22.5;22.5;22.5;22.5;22.6;22.6;22.6;22.6;22.6;22.6;22.6;22.6;22.6;22.7;22.6;22.6…
22.3;22.2;22.2;22.2;22.2;22.2;22.2;22.1;22.1;22.1;22.2;22.2;22.2;22.2;22.2;22.2;22.2;22.3;22.2;22.2;22.2;22.3;22.3;22.2;22.3;22.3;22.3;22.3;22.3;22.2;22.3;22.3;22.3;22.3;22.3;22.4;22.3;22.3;22.4;22.3;22.4;22.4;22.4;22.4;22.4;22.4;22.4;22.4;22.4;22.4;22.4;22.4;22.5;22.4;22.5;22.4;22.5;22.5;22.5;22.5;22.5;22.6;22.4;22.6;22.5;22.6;22.6;22.6;22.6;22.6;22.6;22.6;22.6;22.6;22.6;22.6;22.6;22.6;22.7;22.7…
22.4;22.2;22.2;22.2;22.2;22.2;22.3;22.1;22.2;22.1;22.1;22.2;22.2;22.2;22.2;22.2;22.2;22.2;22.2;22.2;22.2;22.2;22.2;22.3;22.3;22.3;22.3;22.3;22.3;22.3;22.3;22.3;22.3;22.3;22.3;22.3;22.3;22.3;22.4;22.3;22.4;22.4;22.4;22.4;22.4;22.4;22.4;22.4;22.4;22.4;22.4;22.4;22.5;22.4;22.5;22.5;22.5;22.5;22.5;22.5;22.5;22.5;22.5;22.5;22.5;22.6;22.5;22.6;22.6;22.6;22.6;22.6;22.6;22.6;22.6;22.6;22.6;22.7;22.7;22.7…
22.3;22.2;22.2;22.2;22.2;22.2;22.2;22.2;22.2;22.2;22.1;22.2;22.2;22.3;22.2;22.2;22.2;22.2;22.2;22.3;22.2;22.2;22.2;22.2;22.3;22.3;22.2;22.3;22.3;22.2;22.3;22.3;22.3;22.3;22.3;22.3;22.3;22.4;22.4;22.4;22.4;22.3;22.4;22.4;22.4;22.4;22.4;22.4;22.4;22.4;22.4;22.4;22.4;22.5;22.4;22.5;22.5;22.5;22.5;22.5;22.5;22.5;22.5;22.5;22.5;22.6;22.6;22.6;22.6;22.6;22.6;22.6;22.6;22.6;22.6;22.5;22.6;22.6;22.6;22.7…
22.5;22.2;22.2;22.1;22.2;22.2;22.2;22.1;22.1;22.2;22.2;22.2;22.2;22.2;22.3;22.1;22.1;22.1;22.2;22.3;22.3;22.2;22.2;22.2;22.3;22.3;22.3;22.3;22.3;22.3;22.2;22.3;22.3;22.3;22.3;22.3;22.4;22.3;22.3;22.4;22.3;22.3;22.4;22.4;22.4;22.4;22.4;22.4;22.4;22.4;22.4;22.4;22.4;22.4;22.5;22.5;22.6;22.5;22.5;22.5;22.5;22.5;22.4;22.5;22.5;22.6;22.6;22.6;22.6;22.6;22.6;22.6;22.6;22.6;22.5;22.6;22.5;22.6;22.6;22.6…
22.1;22.1;22.1;22.2;22.1;22.2;22.2;22.2;22.2;22.2;22.2;22.2;22.2;22.2;22.2;22.2;22.2;22.1;22.2;22.2;22.2;22.2;22.2;22.2;22.2;22.2;22.3;22.2;22.3;22.3;22.3;22.4;22.3;22.4;22.4;22.4;22.3;22.4;22.3;22.4;22.4;22.4;22.4;22.4;22.4;22.4;22.4;22.4;22.5;22.4;22.4;22.4;22.5;22.4;22.4;22.4;22.5;22.5;22.5;22.4;22.4;22.5;22.5;22.5;22.5;22.5;22.6;22.6;22.4;22.6;22.6;22.6;22.6;22.6;22.6;22.6;22.5;22.6;22.7;22.6…
22.5;22.2;22.1;22.2;22.2;22.2;22.2;22.1;22.2;22.2;22.2;22.2;22.2;22.3;22.2;22.3;22.3;22.2;22.2;22.2;22.2;22.2;22.2;22.2;22.3;22.2;22.3;22.3;22.3;22.3;22.2;22.3;22.3;22.3;22.3;22.3;22.3;22.3;22.3;22.3;22.4;22.4;22.4;22.4;22.4;22.4;22.4;22.4;22.4;22.4;22.4;22.5;22.4;22.5;22.4;22.5;22.5;22.5;22.5;22.5;22.5;22.6;22.5;22.5;22.6;22.6;22.6;22.5;22.6;22.6;22.6;22.6;22.5;22.6;22.6;22.6;22.6;22.7;22.6;22.6…
22.5;22.2;22.2;22.2;22.2;22.2;22.2;22.2;22.2;22.2;22.2;22.1;22.1;22.3;22.1;22.2;22.2;22.2;22.2;22.2;22.3;22.2;22.2;22.2;22.3;22.3;22.3;22.3;22.3;22.3;22.3;22.3;22.3;22.4;22.4;22.4;22.4;22.4;22.5;22.3;22.4;22.4;22.4;22.4;22.4;22.4;22.4;22.4;22.4;22.4;22.4;22.5;22.5;22.3;22.3;22.5;22.5;22.5;22.5;22.6;22.5;22.6;22.6;22.5;22.4;22.5;22.6;22.5;22.6;22.6;22.6;22.6;22.6;22.6;22.6;22.6;22.6;22.6;22.7;22.7…
22.5;22.2;22.2;22.2;22.2;22.2;22.2;22.2;22.2;22.2;22.2;22.2;22.2;22.3;22.2;22.2;22.2;22.2;22.2;22.2;22.2;22.2;22.2;22.2;22.2;22.3;22.2;22.3;22.3;22.3;22.3;22.3;22.3;22.4;22.4;22.4;22.4;22.5;22.4;22.3;22.4;22.4;22.4;22.4;22.4;22.4;22.4;22.4;22.4;22.4;22.4;22.4;22.5;22.5;22.4;22.5;22.5;22.5;22.5;22.6;22.6;22.6;22.6;22.5;22.5;22.5;22.6;22.6;22.6;22.5;22.6;22.6;22.6;22.6;22.6;22.6;22.6;22.6;22.6;22.7…
22.4;22.3;22.2;22.2;22.2;22.2;22.1;22.2;22.2;22.2;22.2;22.2;22.2;22.2;22.2;22.2;22.2;22.2;22.2;22.2;22.1;22.2;22.2;22.2;22.2;22.3;22.3;22.3;22.3;22.3;22.3;22.3;22.3;22.3;22.3;22.3;22.4;22.3;22.4;22.4;22.4;22.4;22.4;22.4;22.5;22.4;22.5;22.4;22.4;22.4;22.4;22.4;22.5;22.5;22.4;22.5;22.5;22.5;22.5;22.5;22.5;22.6;22.6;22.6;22.6;22.6;22.5;22.5;22.6;22.6;22.6;22.6;22.6;22.5;22.6;22.6;22.6;22.6;22.7;22.7…
22.3;22.2;22.2;22.2;22.2;22.1;22.2;22.2;22.2;22.2;22.2;22.2;22.2;22.2;22.2;22.2;22.2;22.3;22.2;22.2;22.1;22.2;22.3;22.1;22.2;22.3;22.2;22.3;22.2;22.3;22.3;22.3;22.3;22.3;22.3;22.3;22.3;22.4;22.3;22.4;22.4;22.4;22.4;22.4;22.4;22.5;22.4;22.4;22.4;22.4;22.4;22.4;22.5;22.5;22.5;22.4;22.5;22.5;22.5;22.5;22.5;22.5;22.5;22.5;22.5;22.5;22.5;22.5;22.6;22.6;22.6;22.6;22.6;22.6;22.6;22.6;22.6;22.6;22.7;22.6…
22.4;22.3;22.2;22.2;22.1;22.2;22.3;22.2;22.2;22.2;22.2;22.3;22.2;22.2;22.2;22.2;22.1;22.1;22.2;22.2;22.1;22.2;22.2;22.2;22.2;22.3;22.3;22.2;22.2;22.3;22.3;22.3;22.3;22.3;22.3;22.4;22.3;22.4;22.3;22.4;22.4;22.4;22.4;22.4;22.3;22.5;22.4;22.4;22.4;22.4;22.3;22.5;22.4;22.5;22.5;22.5;22.5;22.5;22.5;22.6;22.5;22.5;22.5;22.5;22.5;22.5;22.5;22.5;22.5;22.6;22.6;22.6;22.5;22.6;22.6;22.6;22.6;22.6;22.7;22.7…
22.3;22.2;22.1;22.1;22.2;22.1;22.1;22.2;22.2;22.2;22.2;22.2;22.2;22.2;22.1;22.2;22.1;22.1;22.2;22.2;22.2;22.2;22.2;22.2;22.2;22.3;22.3;22.3;22.3;22.2;22.2;22.3;22.3;22.3;22.3;22.3;22.3;22.4;22.4;22.4;22.4;22.3;22.4;22.4;22.3;22.4;22.4;22.5;22.3;22.4;22.4;22.4;22.4;22.4;22.6;22.6;22.5;22.5;22.5;22.5;22.5;22.5;22.5;22.5;22.5;22.5;22.5;22.5;22.6;22.6;22.6;22.6;22.5;22.5;22.6;22.6;22.6;22.6;22.7;22.6…
22.4;22.1;22.1;22.1;22.1;22.1;22.2;22.2;22.2;22.2;22.2;22.2;22.2;22.2;22.2;22.2;22.2;22.2;22.2;22.1;22.2;22.3;22.2;22.3;22.3;22.2;22.3;22.2;22.2;22.2;22.2;22.3;22.3;22.4;22.3;22.3;22.4;22.3;22.3;22.3;22.4;22.4;22.4;22.4;22.4;22.4;22.4;22.4;22.4;22.4;22.4;22.4;22.4;22.5;22.5;22.5;22.4;22.5;22.4;22.5;22.5;22.5;22.5;22.4;22.5;22.4;22.5;22.5;22.6;22.6;22.5;22.5;22.6;22.5;22.6;22.6;22.6;22.6;22.7;22.7…
22.3;22.2;22.1;22.1;22.1;22.1;22.2;22.1;22.1;22.1;22.3;22.2;22.1;22.2;22.2;22.2;22.1;22.2;22.1;22.1;22.3;22.1;22.2;22.2;22.2;22.3;22.2;22.3;22.3;22.3;22.3;22.3;22.3;22.3;22.3;22.3;22.3;22.3;22.4;22.4;22.4;22.4;22.4;22.3;22.4;22.4;22.3;22.3;22.4;22.4;22.4;22.4;22.4;22.3;22.4;22.5;22.3;22.5;22.5;22.5;22.6;22.4;22.5;22.4;22.4;22.5;22.5;22.5;22.5;22.6;22.5;22.5;22.5;22.6;22.5;22.6;22.6;22.7;22.6;22.6…
22.3;22.1;22.1;22;22.1;22.2;22.2;22.1;22.1;22.1;22.3;22.2;22.2;22.2;22.2;22.2;22.2;22.3;22.3;22.3;22.3;22.2;22.3;22.3;22.2;22.3;22.3;22.2;22.3;22.2;22.3;22.3;22.3;22.3;22.3;22.3;22.3;22.4;22.4;22.3;22.3;22.3;22.4;22.3;22.4;22.4;22.4;22.4;22.4;22.4;22.4;22.4;22.4;22.4;22.5;22.5;22.5;22.5;22.6;22.4;22.5;22.5;22.5;22.4;22.4;22.4;22.5;22.5;22.5;22.6;22.6;22.5;22.5;22.5;22.5;22.5;22.5;22.6;22.7;22.6;2…
22.3;22.2;22.2;22.1;22.2;22.1;22.2;22.1;22.1;22.1;22.2;22.2;22.2;22.2;22.3;22.2;22.1;22.2;22.1;22.2;22.1;22.2;22.2;22.3;22.2;22.2;22.3;22.2;22.3;22.3;22.2;22.3;22.3;22.3;22.3;22.3;22.3;22.3;22.3;22.4;22.3;22.3;22.3;22.3;22.4;22.4;22.4;22.4;22.4;22.4;22.3;22.4;22.4;22.4;22.5;22.4;22.4;22.4;22.5;22.5;22.5;22.5;22.4;22.5;22.5;22.5;22.5;22.6;22.5;22.5;22.5;22.5;22.5;22.5;22.6;22.6;22.5;22.6;22.6;22.6…
22.3;22.2;22.2;22.2;22.1;22.2;22.2;22.2;22.1;22.2;22.1;22.2;22.3;22.2;22.2;22.2;22.3;22.2;22.2;22.2;22.2;22.3;22.3;22.2;22.2;22.3;22.3;22.3;22.3;22.3;22.3;22.4;22.4;22.3;22.4;22.3;22.3;22.3;22.3;22.3;22.3;22.3;22.4;22.3;22.4;22.4;22.4;22.4;22.4;22.4;22.3;22.4;22.4;22.4;22.4;22.4;22.4;22.4;22.5;22.5;22.5;22.5;22.5;22.5;22.5;22.6;22.5;22.6;22.5;22.5;22.5;22.5;22.5;22.5;22.5;22.6;22.6;22.6;22.6;22.7…
22.4;22.2;22.1;22.1;22.1;22.3;22.2;22.2;22.3;22.1;22.3;22.3;22.3;22.2;22.3;22.2;22.2;22.3;22.2;22.2;22.2;22.2;22.3;22.2;22.2;22.3;22.3;22.2;22.2;22.2;22.3;22.3;22.4;22.3;22.3;22.3;22.3;22.3;22.3;22.3;22.3;22.4;22.3;22.4;22.4;22.4;22.4;22.4;22.3;22.4;22.3;22.4;22.4;22.4;22.4;22.4;22.5;22.4;22.5;22.5;22.4;22.5;22.5;22.5;22.6;22.5;22.6;22.6;22.5;22.6;22.5;22.6;22.5;22.5;22.5;22.6;22.6;22.6;22.6;22.6…
22.4;22.3;22.1;22.1;22.2;22.1;22.2;22.2;22.2;22.2;22.1;22.3;22.2;22.2;22.2;22.3;22.2;22.2;22.2;22.2;22.2;22.2;22.2;22.2;22.2;22.3;22.2;22.3;22.3;22.3;22.3;22.3;22.4;22.4;22.4;22.4;22.3;22.3;22.3;22.3;22.3;22.4;22.4;22.3;22.4;22.4;22.4;22.4;22.4;22.4;22.4;22.3;22.4;22.4;22.4;22.4;22.5;22.5;22.5;22.5;22.4;22.5;22.5;22.5;22.5;22.6;22.6;22.5;22.5;22.6;22.5;22.5;22.5;22.5;22.5;22.5;22.6;22.6;22.6;22.6…
22.4;22.2;22.2;22.3;22.2;22.2;22.2;22.2;22.2;22.2;22.4;22.2;22.2;22.2;22.2;22.2;22.2;22.3;22.2;22.2;22.2;22.2;22.2;22.3;22.3;22.2;22.2;22.3;22.3;22.3;22.3;22.3;22.4;22.4;22.3;22.4;22.4;22.3;22.3;22.3;22.4;22.3;22.4;22.3;22.3;22.4;22.3;22.4;22.4;22.4;22.3;22.4;22.4;22.4;22.4;22.5;22.4;22.5;22.5;22.5;22.5;22.5;22.6;22.6;22.5;22.5;22.5;22.6;22.5;22.5;22.5;22.5;22.5;22.5;22.5;22.5;22.6;22.5;22.6;22.7…
22.3;22.2;22.2;22.1;22.1;22.3;22.2;22.2;22.2;22.2;22.2;22.3;22.3;22.2;22.1;22.2;22.2;22.3;22.3;22.3;22.2;22.2;22.2;22.2;22.2;22.3;22.3;22.3;22.3;22.3;22.3;22.3;22.4;22.4;22.3;22.3;22.4;22.4;22.3;22.3;22.4;22.3;22.4;22.4;22.4;22.4;22.4;22.3;22.4;22.4;22.4;22.3;22.4;22.4;22.4;22.4;22.4;22.5;22.5;22.6;22.5;22.5;22.6;22.5;22.5;22.5;22.5;22.5;22.5;22.5;22.5;22.6;22.5;22.5;22.5;22.5;22.6;22.6;22.6;22.6…
22.5;22.2;22.2;22.1;22.2;22.2;22.2;22.2;22.2;22.2;22.2;22.3;22.2;22.2;22.1;22.3;22.2;22.3;22.3;22.1;22.2;22.2;22.3;22.2;22.3;22.3;22.2;22.3;22.2;22.3;22.3;22.3;22.3;22.3;22.3;22.3;22.3;22.4;22.4;22.4;22.3;22.4;22.4;22.4;22.3;22.4;22.4;22.4;22.4;22.4;22.4;22.4;22.4;22.4;22.4;22.5;22.5;22.5;22.5;22.5;22.5;22.5;22.5;22.5;22.5;22.5;22.5;22.5;22.5;22.6;22.5;22.6;22.5;22.6;22.5;22.5;22.5;22.6;22.6;22.6…
22.4;22.2;22.2;22.2;22.1;22.2;22.2;22.2;22.2;22.2;22.2;22.3;22.2;22.3;22.2;22.3;22.2;22.2;22.2;22.3;22.2;22.2;22.3;22.3;22.3;22.3;22.3;22.2;22.3;22.3;22.3;22.3;22.4;22.3;22.3;22.3;22.4;22.4;22.4;22.3;22.4;22.4;22.4;22.4;22.4;22.4;22.4;22.4;22.4;22.4;22.4;22.4;22.4;22.4;22.4;22.5;22.5;22.5;22.5;22.5;22.5;22.5;22.6;22.5;22.5;22.5;22.4;22.5;22.5;22.5;22.6;22.5;22.5;22.5;22.5;22.5;22.6;22.6;22.6;22.6…
22.3;22.3;22.2;22.2;22.2;22.3;22.3;22.1;22.2;22.2;22.3;22.3;22.2;22.3;22.2;22.3;22.2;22.2;22.2;22.2;22.2;22.3;22.3;22.3;22.3;22.3;22.3;22.3;22.3;22.3;22.2;22.3;22.3;22.3;22.3;22.4;22.4;22.4;22.4;22.4;22.4;22.4;22.4;22.4;22.4;22.4;22.4;22.4;22.4;22.4;22.4;22.4;22.4;22.4;22.4;22.5;22.5;22.5;22.5;22.5;22.5;22.5;22.5;22.5;22.5;22.5;22.6;22.6;22.5;22.5;22.5;22.5;22.5;22.5;22.5;22.5;22.6;22.6;22.7;22.6…
22.4;22.2;22.1;22.1;22.2;22.2;22.2;22.2;22.3;22.2;22.2;22.3;22.2;22.2;22.2;22.2;22.2;22.2;22.2;22.2;22.2;22.3;22.3;22.3;22.3;22.3;22.3;22.3;22.3;22.3;22.3;22.3;22.3;22.4;22.3;22.4;22.4;22.3;22.4;22.3;22.4;22.4;22.4;22.4;22.4;22.4;22.4;22.4;22.4;22.4;22.3;22.4;22.4;22.3;22.4;22.5;22.5;22.5;22.5;22.5;22.5;22.5;22.5;22.5;22.5;22.5;22.6;22.5;22.5;22.5;22.6;22.5;22.5;22.6;22.5;22.5;22.6;22.5;22.5;22.6…
22.4;22.2;22.2;22.2;22.2;22.2;22.2;22.2;22.2;22.2;22.2;22.2;22.2;22.3;22.2;22.2;22.2;22.2;22.2;22.3;22.2;22.3;22.3;22.3;22.3;22.3;22.3;22.3;22.3;22.3;22.3;22.3;22.4;22.3;22.3;22.3;22.4;22.4;22.4;22.3;22.4;22.4;22.4;22.4;22.4;22.4;22.4;22.4;22.4;22.4;22.4;22.4;22.5;22.5;22.4;22.5;22.5;22.5;22.5;22.5;22.5;22.6;22.5;22.5;22.5;22.5;22.6;22.5;22.6;22.6;22.5;22.5;22.5;22.6;22.5;22.6;22.5;22.6;22.7;22.6…
22.4;22.2;22.2;22.1;22.2;22.2;22.2;22.1;22.2;22.2;22.2;22.2;22.2;22.2;22.2;22.2;22.3;22.2;22.3;22.3;22.2;22.3;22.3;22.3;22.3;22.2;22.3;22.3;22.2;22.3;22.3;22.3;22.3;22.3;22.3;22.4;22.3;22.4;22.4;22.4;22.4;22.4;22.4;22.4;22.4;22.4;22.4;22.4;22.4;22.4;22.3;22.4;22.4;22.4;22.4;22.5;22.5;22.5;22.4;22.5;22.5;22.5;22.5;22.5;22.4;22.5;22.5;22.6;22.5;22.5;22.6;22.5;22.5;22.5;22.6;22.5;22.6;22.5;22.6;22.6…
22.3;22.2;22.1;22.2;22.3;22.2;22.2;22.3;22.2;22.2;22.2;22.2;22.2;22.2;22.2;22.2;22.2;22.2;22.2;22.3;22.2;22.3;22.3;22.2;22.3;22.2;22.3;22.3;22.2;22.3;22.4;22.4;22.3;22.3;22.4;22.5;22.4;22.4;22.4;22.4;22.4;22.4;22.4;22.4;22.4;22.4;22.4;22.4;22.4;22.4;22.4;22.4;22.4;22.5;22.4;22.5;22.4;22.5;22.5;22.5;22.5;22.5;22.5;22.5;22.4;22.5;22.5;22.5;22.5;22.5;22.5;22.6;22.5;22.5;22.5;22.5;22.6;22.6;22.6;22.6…
22.4;22.2;22.2;22.1;22.2;22.1;22.2;22.2;22.3;22.2;22.2;22.2;22.2;22.2;22.2;22.2;22.3;22.1;22.3;22.3;22.2;22.2;22.3;22.3;22.2;22.2;22.3;22.3;22.3;22.3;22.3;22.3;22.3;22.4;22.4;22.3;22.3;22.4;22.4;22.3;22.4;22.4;22.4;22.4;22.4;22.4;22.3;22.4;22.4;22.4;22.5;22.4;22.4;22.4;22.4;22.4;22.5;22.5;22.5;22.4;22.5;22.5;22.5;22.5;22.5;22.5;22.5;22.5;22.5;22.5;22.5;22.5;22.5;22.5;22.5;22.5;22.6;22.6;22.6;22.6…
22.3;22.2;22.2;22.2;22.1;22.2;22.2;22.2;22.2;22.3;22.2;22.2;22.2;22.2;22.2;22.2;22.2;22.3;22.3;22.2;22.2;22.2;22.3;22.2;22.2;22.2;22.3;22.3;22.3;22.3;22.3;22.3;22.4;22.3;22.3;22.3;22.3;22.4;22.4;22.4;22.3;22.4;22.4;22.4;22.4;22.4;22.4;22.4;22.4;22.4;22.4;22.4;22.4;22.4;22.4;22.4;22.4;22.4;22.5;22.5;22.5;22.5;22.5;22.5;22.5;22.5;22.5;22.5;22.5;22.6;22.5;22.6;22.5;22.5;22.5;22.5;22.5;22.6;22.6;22.6…
22.3;22.2;22.1;22.2;22.2;22.2;22.3;22.2;22.2;22.2;22.2;22.2;22.2;22.2;22.2;22.3;22.1;22.2;22.2;22.1;22.2;22.2;22.2;22.3;22.2;22.2;22.4;22.3;22.3;22.3;22.3;22.3;22.3;22.4;22.3;22.4;22.3;22.4;22.4;22.3;22.4;22.4;22.4;22.4;22.4;22.3;22.3;22.4;22.3;22.3;22.4;22.4;22.4;22.4;22.4;22.4;22.4;22.4;22.5;22.5;22.5;22.5;22.6;22.5;22.5;22.5;22.6;22.5;22.5;22.5;22.5;22.5;22.4;22.6;22.5;22.5;22.5;22.5;22.6;22.6…
22.4;22.2;22.2;22.1;22.1;22.2;22.2;22.2;22.2;22.2;22.2;22.2;22.2;22.2;22.2;22.2;22.2;22.2;22.2;22.3;22.3;22.2;22.2;22.2;22.2;22.3;22.2;22.2;22.3;22.3;22.2;22.3;22.3;22.3;22.3;22.4;22.4;22.3;22.4;22.3;22.3;22.4;22.4;22.4;22.3;22.3;22.3;22.3;22.4;22.4;22.3;22.4;22.3;22.3;22.4;22.3;22.4;22.4;22.4;22.5;22.5;22.5;22.5;22.5;22.5;22.5;22.5;22.5;22.5;22.5;22.6;22.5;22.5;22.5;22.5;22.5;22.5;22.5;22.6;22.6…
22.4;22.2;22.1;22.2;22.2;22.3;22.2;22.2;22.1;22.1;22.2;22.2;22.2;22.2;22.2;22.2;22.2;22.2;22.2;22.2;22.2;22.2;22.2;22.2;22.2;22.2;22.3;22.3;22.3;22.3;22.3;22.3;22.4;22.3;22.3;22.3;22.4;22.3;22.4;22.3;22.3;22.4;22.3;22.4;22.3;22.3;22.3;22.3;22.4;22.4;22.4;22.4;22.4;22.4;22.4;22.3;22.4;22.4;22.4;22.5;22.5;22.5;22.5;22.5;22.5;22.5;22.5;22.5;22.5;22.5;22.5;22.5;22.5;22.5;22.5;22.5;22.5;22.5;22.6;22.6…
22.4;22.2;22.1;22.1;22.1;22.2;22.2;22.2;22.2;22.1;22.2;22.2;22.2;22.2;22.2;22.2;22.2;22.2;22.3;22.2;22.2;22.2;22.2;22.2;22.2;22.2;22.3;22.5;22.3;22.3;22.3;22.3;22.3;22.3;22.3;22.4;22.3;22.4;22.3;22.4;22.4;22.4;22.3;22.4;22.2;22.4;22.4;22.3;22.4;22.4;22.4;22.4;22.4;22.4;22.3;22.4;22.4;22.5;22.5;22.5;22.5;22.5;22.5;22.5;22.5;22.5;22.5;22.5;22.5;22.5;22.6;22.5;22.5;22.5;22.5;22.5;22.5;22.5;22.6;22.6…
22.4;22.2;22.1;22.1;22.1;22.1;22.2;22.2;22.2;22.2;22.2;22.2;22.2;22.2;22.2;22.2;22.2;22.2;22.2;22.1;22.2;22.2;22.2;22.3;22.2;22.2;22.3;22.4;22.3;22.3;22.3;22.3;22.3;22.3;22.4;22.3;22.3;22.4;22.4;22.4;22.4;22.4;22.4;22.4;22.4;22.3;22.4;22.4;22.3;22.3;22.4;22.3;22.3;22.4;22.4;22.4;22.4;22.3;22.5;22.6;22.5;22.5;22.5;22.5;22.5;22.5;22.5;22.6;22.5;22.5;22.5;22.6;22.5;22.5;22.5;22.5;22.5;22.5;22.6;22.6…
22.4;22.2;22.2;22.2;22.1;22.1;22.2;22.2;22.2;22.2;22.2;22.2;22.2;22.2;22.2;22.2;22.2;22.2;22.3;22.2;22.2;22.2;22.2;22.2;22.2;22.2;22.3;22.3;22.3;22.3;22.3;22.3;22.3;22.3;22.3;22.3;22.3;22.3;22.4;22.4;22.4;22.4;22.4;22.3;22.4;22.4;22.4;22.5;22.5;22.5;22.4;22.3;22.4;22.4;22.4;22.4;22.4;22.4;22.5;22.4;22.4;22.5;22.5;22.5;22.5;22.6;22.6;22.5;22.5;22.5;22.5;22.5;22.5;22.5;22.5;22.5;22.5;22.6;22.6;22.6…
22.4;22.2;22.2;22.1;22.1;22.2;22.2;22.2;22.2;22.2;22.2;22.2;22.2;22.2;22.2;22.2;22.3;22.2;22.3;22.1;22.2;22.3;22.2;22.2;22.3;22.3;22.3;22.3;22.3;22.3;22.4;22.4;22.3;22.3;22.3;22.3;22.3;22.3;22.4;22.4;22.4;22.4;22.3;22.4;22.3;22.4;22.4;22.4;22.4;22.4;22.3;22.4;22.4;22.4;22.4;22.4;22.4;22.4;22.5;22.4;22.5;22.5;22.5;22.5;22.5;22.4;22.5;22.5;22.5;22.5;22.5;22.5;22.4;22.6;22.5;22.5;22.5;22.5;22.6;22.5…
22.4;22.2;22.2;22.2;22.2;22.3;22.2;22.2;22.2;22.2;22.2;22.2;22.2;22.2;22.2;22.3;22.3;22.2;22.3;22.2;22.2;22.2;22.2;22.3;22.3;22.3;22.3;22.3;22.3;22.3;22.3;22.3;22.3;22.3;22.3;22.3;22.4;22.4;22.4;22.3;22.4;22.3;22.5;22.4;22.4;22.5;22.4;22.5;22.4;22.3;22.4;22.4;22.4;22.4;22.4;22.4;22.4;22.5;22.5;22.5;22.5;22.5;22.5;22.5;22.5;22.5;22.5;22.5;22.5;22.4;22.5;22.5;22.6;22.5;22.5;22.4;22.6;22.6;22.6;22.5…
22.4;22.2;22.2;22.3;22.1;22.3;22.2;22.2;22.2;22.2;22.2;22.2;22.2;22.2;22.2;22.2;22.3;22.2;22.3;22.2;22.2;22.3;22.3;22.2;22.3;22.3;22.2;22.3;22.3;22.3;22.3;22.4;22.3;22.3;22.3;22.4;22.3;22.3;22.5;22.3;22.4;22.4;22.4;22.4;22.4;22.4;22.4;22.4;22.4;22.4;22.4;22.4;22.4;22.4;22.4;22.4;22.5;22.5;22.5;22.5;22.5;22.5;22.5;22.5;22.5;22.5;22.5;22.6;22.5;22.5;22.5;22.5;22.4;22.4;22.5;22.6;22.6;22.6;22.5;22.6…
22.4;22.3;22.2;22.1;22.2;22.2;22.2;22.2;22.2;22.2;22.2;22.2;22.1;22.2;22.2;22.3;22.2;22.3;22.3;22.2;22.2;22.3;22.3;22.2;22.2;22.2;22.3;22.3;22.2;22.2;22.3;22.4;22.3;22.3;22.3;22.4;22.3;22.3;22.3;22.4;22.4;22.4;22.4;22.4;22.4;22.4;22.4;22.4;22.4;22.4;22.4;22.4;22.4;22.4;22.4;22.4;22.5;22.5;22.5;22.5;22.5;22.5;22.5;22.5;22.5;22.5;22.5;22.5;22.5;22.5;22.5;22.5;22.4;22.5;22.6;22.5;22.5;22.6;22.5;22.6…
22.4;22.3;22.2;22.2;22.1;22.2;22.2;22.2;22.2;22.2;22.2;22.3;22.2;22.2;22.2;22.3;22.2;22.3;22.2;22.2;22.3;22.2;22.3;22.2;22.3;22.2;22.2;22.3;22.3;22.3;22.3;22.3;22.3;22.3;22.3;22.3;22.3;22.4;22.4;22.3;22.4;22.4;22.4;22.4;22.4;22.4;22.5;22.4;22.4;22.4;22.4;22.4;22.4;22.4;22.4;22.4;22.4;22.5;22.5;22.5;22.4;22.5;22.5;22.5;22.5;22.5;22.6;22.5;22.5;22.5;22.5;22.5;22.5;22.5;22.4;22.6;22.5;22.5;22.6;22.5…
22.4;22.2;22.2;22.1;22.2;22.2;22.2;22.2;22.2;22.2;22.2;22.2;22.2;22.2;22.2;22.2;22.2;22.3;22.1;22.3;22.2;22.2;22.3;22.2;22.2;22.3;22.2;22.2;22.3;22.3;22.2;22.3;22.3;22.3;22.3;22.4;22.3;22.3;22.4;22.3;22.4;22.4;22.4;22.4;22.4;22.4;22.4;22.4;22.4;22.4;22.4;22.4;22.4;22.4;22.4;22.4;22.4;22.4;22.5;22.4;22.4;22.4;22.5;22.5;22.5;22.6;22.5;22.5;22.5;22.5;22.5;22.5;22.5;22.4;22.5;22.5;22.5;22.5;22.6;22.6…
22.4;22.3;22.2;22.2;22.2;22.2;22.2;22.2;22.2;22.2;22.2;22.2;22.3;22.2;22.2;22.4;22.2;22.2;22.2;22.2;22.2;22.2;22.3;22.2;22.2;22.2;22.2;22.2;22.3;22.3;22.2;22.4;22.2;22.3;22.3;22.4;22.3;22.4;22.4;22.3;22.4;22.3;22.4;22.4;22.4;22.4;22.4;22.4;22.4;22.4;22.4;22.4;22.4;22.4;22.4;22.4;22.4;22.5;22.5;22.5;22.5;22.5;22.5;22.4;22.5;22.5;22.5;22.5;22.5;22.5;22.5;22.5;22.5;22.4;22.5;22.5;22.5;22.6;22.6;22.5…
22.3;22.2;22.2;22.2;22.2;22.2;22.2;22.2;22.2;22.2;22.2;22.2;22.2;22.2;22.2;22.2;22.2;22.2;22.2;22.1;22.3;22.2;22.3;22.3;22.2;22.4;22.3;22.3;22.3;22.4;22.2;22.3;22.3;22.4;22.4;22.3;22.3;22.3;22.3;22.3;22.5;22.4;22.4;22.4;22.4;22.4;22.4;22.4;22.5;22.5;22.5;22.4;22.4;22.4;22.4;22.4;22.4;22.4;22.5;22.4;22.5;22.5;22.5;22.5;22.5;22.5;22.5;22.5;22.5;22.5;22.5;22.5;22.5;22.5;22.4;22.5;22.5;22.5;22.6;22.6…
22.3;22.2;22.1;22.2;22.2;22.2;22.4;22.2;22.2;22.2;22.2;22.2;22.2;22.2;22.3;22.2;22.2;22.2;22.2;22.2;22.2;22.2;22.3;22.2;22.2;22.2;22.3;22.3;22.3;22.3;22.3;22.4;22.3;22.3;22.3;22.4;22.3;22.3;22.4;22.3;22.4;22.4;22.4;22.4;22.4;22.4;22.4;22.5;22.5;22.4;22.4;22.4;22.4;22.3;22.4;22.4;22.4;22.5;22.6;22.5;22.4;22.5;22.5;22.5;22.5;22.5;22.5;22.5;22.5;22.5;22.5;22.5;22.5;22.5;22.5;22.5;22.5;22.5;22.5;22.6…
22.4;22.3;22.2;22.2;22.2;22.3;22.2;22.4;22.2;22.2;22.2;22.2;22.2;22.3;22.2;22.2;22.3;22.2;22.3;22.1;22.4;22.4;22.3;22.2;22.3;22.2;22.2;22.3;22.3;22.3;22.3;22.3;22.4;22.3;22.4;22.4;22.4;22.4;22.3;22.3;22.3;22.5;22.4;22.4;22.4;22.4;22.4;22.4;22.4;22.4;22.4;22.4;22.4;22.4;22.4;22.4;22.4;22.5;22.5;22.5;22.5;22.5;22.5;22.5;22.5;22.5;22.5;22.5;22.5;22.5;22.5;22.5;22.5;22.4;22.5;22.4;22.5;22.5;22.5;22.5…
22.3;22.2;22.2;22.2;22.2;22.2;22.2;22.2;22.2;22.2;22.2;22.2;22.2;22.2;22.2;22.3;22.2;22.2;22.2;22.2;22.3;22.3;22.3;22.3;22.3;22.2;22.3;22.3;22.3;22.3;22.3;22.3;22.4;22.3;22.3;22.3;22.3;22.4;22.4;22.4;22.4;22.3;22.4;22.4;22.4;22.4;22.4;22.4;22.4;22.4;22.3;22.4;22.4;22.2;22.4;22.4;22.4;22.4;22.5;22.5;22.5;22.5;22.6;22.5;22.5;22.5;22.5;22.5;22.5;22.5;22.5;22.4;22.4;22.4;22.5;22.5;22.5;22.6;22.5;22.5…
22.3;22.2;22.2;22.2;22.2;22.2;22.1;22.2;22.2;22.2;22.2;22.2;22.2;22.2;22.2;22.2;22.2;22.3;22.3;22.2;22.2;22.3;22.3;22.3;22.2;22.3;22.2;22.3;22.4;22.3;22.3;22.4;22.3;22.3;22.4;22.3;22.3;22.4;22.4;22.4;22.4;22.4;22.4;22.4;22.4;22.4;22.3;22.3;22.4;22.4;22.4;22.4;22.4;22.4;22.4;22.4;22.4;22.4;22.4;22.5;22.5;22.5;22.6;22.5;22.5;22.5;22.5;22.5;22.5;22.4;22.4;22.4;22.5;22.5;22.4;22.5;22.5;22.5;22.6;22.5…
22.5;22.1;22.3;22.2;22.1;22.3;22.1;22.2;22.2;22.2;22.2;22.2;22.2;22.2;22.2;22.2;22.3;22.3;22.3;22.3;22.1;22.3;22.3;22.3;22.3;22.3;22.3;22.3;22.3;22.4;22.3;22.3;22.3;22.4;22.4;22.4;22.3;22.4;22.4;22.4;22.4;22.4;22.4;22.4;22.3;22.3;22.4;22.4;22.4;22.4;22.4;22.4;22.3;22.4;22.4;22.4;22.4;22.5;22.5;22.5;22.5;22.5;22.5;22.5;22.5;22.5;22.5;22.5;22.4;22.5;22.4;22.5;22.4;22.6;22.5;22.6;22.5;22.5;22.6;22.5…
22.4;22.2;22.2;22.2;22.1;22.3;22.1;22.2;22.2;22.2;22.2;22.2;22.2;22.2;22.1;22.2;22.1;22.3;22.2;22.2;22.2;22.3;22.3;22.2;22.3;22.2;22.3;22.3;22.3;22.4;22.3;22.4;22.4;22.4;22.4;22.3;22.4;22.3;22.4;22.4;22.3;22.4;22.4;22.4;22.4;22.4;22.3;22.4;22.4;22.3;22.4;22.4;22.3;22.4;22.4;22.4;22.4;22.4;22.5;22.5;22.4;22.5;22.4;22.5;22.5;22.4;22.5;22.5;22.5;22.5;22.5;22.5;22.4;22.5;22.6;22.5;22.5;22.5;22.5;22.6…
22.3;22.2;22.1;22.2;22.1;22.1;22.1;22.1;22.2;22.2;22.2;22.4;22.2;22.2;22.1;22.2;22.2;22.2;22.3;22.2;22.2;22.3;22.3;22.2;22.3;22.3;22.3;22.3;22.3;22.3;22.4;22.4;22.3;22.3;22.3;22.3;22.3;22.4;22.4;22.4;22.4;22.3;22.4;22.3;22.3;22.3;22.4;22.4;22.4;22.5;22.4;22.4;22.4;22.3;22.4;22.5;22.4;22.4;22.5;22.5;22.4;22.6;22.5;22.5;22.5;22.5;22.5;22.5;22.5;22.5;22.5;22.4;22.5;22.5;22.5;22.5;22.5;22.5;22.5;22.5…
22.4;22.2;22.1;22;22.1;22.1;22.1;22.2;22.2;22.2;22.4;22.3;22.2;22.1;22.3;22.3;22.2;22.2;22.2;22.3;22.2;22.3;22.3;22.3;22.3;22.3;22.3;22.3;22.3;22.3;22.4;22.3;22.4;22.3;22.4;22.4;22.4;22.3;22.4;22.4;22.4;22.3;22.4;22.4;22.3;22.4;22.4;22.4;22.4;22.5;22.3;22.4;22.4;22.4;22.4;22.5;22.5;22.5;22.5;22.5;22.4;22.4;22.4;22.5;22.5;22.5;22.5;22.5;22.5;22.5;22.5;22.5;22.5;22.5;22.5;22.5;22.5;22.5;22.5;22.5;2…
22.3;22.2;22.1;22.2;22.2;22.3;22.2;22.2;22.2;22.2;22.2;22.2;22.2;22.3;22.3;22.3;22.2;22.2;22.3;22.3;22.2;22.4;22.3;22.3;22.3;22.3;22.3;22.3;22.3;22.3;22.3;22.3;22.3;22.3;22.3;22.3;22.3;22.3;22.4;22.3;22.4;22.4;22.4;22.3;22.4;22.4;22.4;22.4;22.5;22.4;22.4;22.4;22.3;22.4;22.4;22.4;22.4;22.4;22.5;22.4;22.4;22.4;22.4;22.5;22.5;22.5;22.5;22.5;22.5;22.5;22.5;22.5;22.4;22.4;22.6;22.5;22.5;22.5;22.5;22.5…
22.4;22.2;22.2;22.2;22.2;22.3;22.2;22.2;22.2;22.2;22.3;22.1;22.2;22.2;22.2;22.2;22.2;22.2;22.2;22.2;22.3;22.3;22.3;22.3;22.3;22.3;22.3;22.3;22.3;22.3;22.3;22.3;22.3;22.3;22.3;22.3;22.3;22.3;22.4;22.4;22.3;22.4;22.4;22.4;22.3;22.5;22.3;22.4;22.4;22.4;22.4;22.4;22.4;22.5;22.5;22.4;22.4;22.4;22.5;22.4;22.5;22.5;22.4;22.5;22.4;22.4;22.5;22.5;22.4;22.4;22.5;22.4;22.4;22.4;22.4;22.5;22.5;22.5;22.5;22.5…
22.3;22.2;22.2;22.2;22.2;22.2;22.2;22.2;22.2;22.1;22.2;22.2;22.2;22.2;22.2;22.2;22.2;22.2;22.3;22.2;22.3;22.2;22.3;22.2;22.3;22.2;22.2;22.3;22.4;22.3;22.3;22.3;22.3;22.3;22.3;22.3;22.3;22.4;22.4;22.3;22.3;22.3;22.3;22.4;22.4;22.5;22.4;22.4;22.4;22.5;22.4;22.4;22.4;22.4;22.4;22.4;22.4;22.4;22.4;22.5;22.4;22.5;22.4;22.5;22.4;22.5;22.5;22.5;22.4;22.4;22.4;22.4;22.5;22.5;22.5;22.5;22.5;22.5;22.5;22.5…
22.4;22.2;22.2;22.1;22.1;22.3;22.3;22.2;22.2;22.1;22.2;22.2;22.1;22.2;22.2;22.2;22.2;22.2;22.2;22.2;22.2;22.3;22.3;22.2;22.3;22.3;22.3;22.3;22.3;22.3;22.3;22.3;22.3;22.3;22.3;22.3;22.3;22.4;22.4;22.3;22.3;22.3;22.4;22.4;22.5;22.4;22.4;22.4;22.4;22.4;22.4;22.4;22.4;22.4;22.4;22.4;22.4;22.4;22.5;22.4;22.4;22.5;22.5;22.4;22.5;22.5;22.4;22.5;22.4;22.5;22.5;22.5;22.4;22.5;22.5;22.5;22.5;22.5;22.5;22.5…
22.4;22.2;22.2;22.2;22.2;22.2;22.2;22.2;22.2;22.2;22.1;22.2;22.2;22.2;22.2;22.2;22.2;22.2;22.2;22.2;22.2;22.2;22.3;22.2;22.2;22.3;22.3;22.3;22.4;22.3;22.3;22.3;22.3;22.3;22.3;22.3;22.4;22.4;22.4;22.3;22.4;22.4;22.3;22.4;22.4;22.4;22.4;22.4;22.4;22.4;22.4;22.4;22.4;22.4;22.4;22.4;22.5;22.4;22.4;22.5;22.4;22.5;22.4;22.5;22.5;22.5;22.5;22.5;22.4;22.5;22.4;22.5;22.5;22.5;22.5;22.4;22.5;22.5;22.5;22.5…
22.3;22.2;22.1;22.2;22.2;22.2;22.2;22.2;22.2;22.1;22.2;22.2;22.3;22.3;22.2;22.2;22.2;22.2;22.2;22.2;22.2;22.2;22.3;22.2;22.3;22.3;22.3;22.3;22.3;22.4;22.4;22.4;22.4;22.4;22.3;22.3;22.3;22.4;22.3;22.3;22.3;22.4;22.4;22.4;22.4;22.4;22.4;22.4;22.4;22.4;22.4;22.4;22.4;22.4;22.5;22.4;22.4;22.4;22.4;22.5;22.4;22.4;22.4;22.4;22.4;22.5;22.5;22.5;22.5;22.5;22.4;22.4;22.4;22.5;22.5;22.5;22.5;22.5;22.5;22.5…
22.3;22.2;22.2;22.2;22.2;22.2;22.2;22.2;22.2;22.2;22.2;22.3;22.2;22.2;22.2;22.2;22.2;22.2;22.2;22.2;22.2;22.3;22.2;22.3;22.3;22.2;22.3;22.3;22.4;22.3;22.3;22.4;22.4;22.3;22.3;22.4;22.4;22.4;22.4;22.3;22.4;22.4;22.4;22.4;22.4;22.4;22.3;22.4;22.4;22.4;22.4;22.4;22.4;22.4;22.4;22.4;22.4;22.4;22.5;22.5;22.4;22.4;22.5;22.5;22.5;22.6;22.5;22.5;22.5;22.5;22.5;22.5;22.5;22.5;22.5;22.5;22.5;22.5;22.5;22.5…
22.3;22.2;22.1;22.2;22.1;22.1;22.2;22.1;22.2;22.1;22.3;22.2;22.2;22.2;22.2;22.2;22.2;22.3;22.2;22.2;22.2;22.3;22.3;22.3;22.3;22.3;22.4;22.3;22.3;22.4;22.4;22.4;22.4;22.5;22.3;22.3;22.3;22.3;22.4;22.4;22.5;22.4;22.4;22.4;22.4;22.4;22.3;22.3;22.4;22.4;22.4;22.4;22.4;22.4;22.5;22.4;22.4;22.4;22.4;22.5;22.4;22.5;22.5;22.5;22.5;22.5;22.4;22.4;22.5;22.4;22.5;22.5;22.5;22.5;22.4;22.5;22.5;22.5;22.5;22.5…
22.2;22.2;22.1;22.1;22.2;22.1;22.3;22.1;22.1;22.1;22.2;22.2;22.2;22.2;22.2;22.2;22.2;22.2;22.2;22.1;22.2;22.2;22.2;22.3;22.3;22.3;22.3;22.3;22.3;22.4;22.3;22.4;22.4;22.3;22.3;22.3;22.3;22.4;22.4;22.4;22.4;22.3;22.4;22.3;22.3;22.4;22.4;22.4;22.4;22.4;22.4;22.4;22.4;22.4;22.4;22.4;22.4;22.4;22.4;22.5;22.4;22.4;22.4;22.6;22.4;22.5;22.4;22.5;22.5;22.5;22.5;22.5;22.4;22.4;22.5;22.5;22.5;22.5;22.5;22.5…
22.3;22.2;22.2;22.1;22.1;22.1;22.2;22.2;22.1;22.1;22.2;22.2;22.2;22.2;22.2;22.2;22.3;22.1;22.3;22.2;22.2;22.2;22.3;22.2;22.3;22.3;22.3;22.3;22.3;22.3;22.2;22.4;22.3;22.3;22.3;22.3;22.3;22.3;22.4;22.3;22.4;22.4;22.4;22.4;22.4;22.4;22.4;22.4;22.4;22.4;22.4;22.4;22.4;22.4;22.5;22.4;22.4;22.4;22.4;22.5;22.4;22.5;22.4;22.4;22.4;22.5;22.5;22.5;22.5;22.5;22.5;22.5;22.5;22.5;22.4;22.4;22.5;22.5;22.5;22.5…
22.3;22.2;22.2;22.1;22.2;22.2;22.2;22.2;22.1;22.3;22.2;22.2;22.1;22.2;22.2;22.2;22.2;22.2;22.1;22.2;22.2;22.2;22.3;22.3;22.3;22.3;22.3;22.3;22.4;22.2;22.3;22.4;22.3;22.3;22.4;22.4;22.3;22.3;22.3;22.4;22.4;22.4;22.3;22.4;22.4;22.4;22.4;22.4;22.4;22.4;22.4;22.4;22.4;22.4;22.4;22.4;22.4;22.4;22.4;22.4;22.4;22.4;22.4;22.5;22.4;22.5;22.5;22.4;22.5;22.5;22.5;22.4;22.5;22.5;22.5;22.4;22.4;22.5;22.5;22.5…
22.3;22.2;22.2;22.2;22.1;22.1;22.1;22.1;22.2;22.1;22.1;22.2;22.2;22.2;22.1;22.2;22.1;22.2;22.3;22.2;22.2;22.3;22.3;22.2;22.3;22.3;22.3;22.3;22.3;22.3;22.2;22.3;22.3;22.3;22.4;22.4;22.4;22.4;22.3;22.3;22.4;22.4;22.4;22.4;22.4;22.3;22.4;22.4;22.4;22.4;22.4;22.4;22.4;22.4;22.3;22.4;22.4;22.4;22.4;22.4;22.4;22.4;22.4;22.4;22.4;22.4;22.5;22.5;22.4;22.5;22.4;22.4;22.5;22.4;22.4;22.4;22.4;22.4;22.5;22.5…
22.3;22.2;22.2;22.1;22.1;22.2;22.2;22.3;22.2;22.2;22.2;22.1;22.3;22.2;22.2;22.2;22.2;22.2;22.3;22.3;22.3;22.2;22.2;22.2;22.2;22.2;22.2;22.2;22.4;22.4;22.4;22.3;22.3;22.3;22.4;22.4;22.3;22.3;22.3;22.4;22.4;22.4;22.4;22.4;22.4;22.4;22.4;22.4;22.4;22.4;22.4;22.4;22.4;22.4;22.4;22.4;22.4;22.4;22.3;22.5;22.4;22.4;22.4;22.4;22.4;22.4;22.5;22.5;22.5;22.5;22.5;22.4;22.5;22.5;22.4;22.4;22.5;22.5;22.5;22.5…
22.3;22.2;22.1;22.1;22.2;22.1;22.2;22.3;22.2;22.2;22.2;22.2;22.2;22.2;22.2;22.2;22.2;22.2;22.2;22.2;22.3;22.2;22.2;22.2;22.3;22.2;22.2;22.2;22.3;22.3;22.4;22.4;22.3;22.3;22.3;22.4;22.3;22.3;22.4;22.5;22.4;22.4;22.4;22.4;22.4;22.4;22.4;22.3;22.4;22.4;22.4;22.4;22.4;22.4;22.4;22.4;22.4;22.4;22.4;22.5;22.4;22.4;22.4;22.4;22.5;22.5;22.5;22.5;22.5;22.5;22.4;22.4;22.4;22.4;22.4;22.5;22.4;22.5;22.5;22.5…
22.3;22.2;22.2;22.1;22.2;22.2;22.2;22.2;22.1;22.1;22.1;22.2;22.2;22.2;22.3;22.3;22.2;22.3;22.3;22.3;22.2;22.3;22.3;22.2;22.3;22.2;22.2;22.2;22.4;22.3;22.4;22.4;22.3;22.3;22.3;22.3;22.3;22.4;22.4;22.4;22.4;22.4;22.4;22.4;22.4;22.3;22.3;22.3;22.4;22.4;22.4;22.4;22.4;22.4;22.4;22.4;22.4;22.4;22.4;22.5;22.4;22.5;22.4;22.5;22.4;22.4;22.5;22.5;22.5;22.5;22.5;22.4;22.4;22.5;22.4;22.4;22.4;22.5;22.5;22.5…
22.3;22.2;22.2;22.2;22.2;22.3;22.3;22.2;22.2;22.2;22.2;22.2;22.1;22.2;22.2;22.2;22.2;22.2;22.1;22.3;22.2;22.2;22.3;22.2;22.3;22.2;22.3;22.2;22.2;22.4;22.4;22.3;22.4;22.4;22.4;22.4;22.3;22.4;22.4;22.3;22.4;22.4;22.4;22.4;22.4;22.4;22.4;22.4;22.3;22.4;22.4;22.4;22.4;22.4;22.5;22.4;22.4;22.4;22.4;22.5;22.5;22.4;22.5;22.4;22.4;22.5;22.5;22.5;22.5;22.5;22.5;22.5;22.4;22.4;22.5;22.4;22.5;22.5;22.5;22.5…
22.3;22.2;22.2;22.1;22.1;22.3;22.3;22.1;22.3;22.1;22.2;22.2;22.2;22.2;22.1;22.2;22.2;22.3;22;22.1;22.2;22.2;22.2;22.2;22.2;22.2;22.3;22.3;22.3;22.3;22.4;22.3;22.3;22.5;22.4;22.4;22.3;22.3;22.3;22.3;22.4;22.4;22.4;22.4;22.4;22.3;22.4;22.4;22.4;22.4;22.4;22.4;22.4;22.4;22.4;22.3;22.4;22.4;22.5;22.4;22.4;22.4;22.5;22.5;22.5;22.5;22.4;22.4;22.5;22.5;22.5;22.5;22.5;22.5;22.5;22.5;22.5;22.4;22.5;22.5;2…
22.3;22.1;22.1;22.1;22.2;22.1;22.3;22.3;22.2;22.2;22.1;22.1;22.2;22.1;22.1;22.2;22.1;22.2;22.2;22.1;22.3;22.2;22.1;22.2;22.3;22.2;22.3;22.3;22.4;22.3;22.3;22.3;22.4;22.3;22.3;22.3;22.3;22.4;22.3;22.3;22.3;22.4;22.4;22.4;22.4;22.4;22.4;22.4;22.4;22.4;22.4;22.5;22.4;22.5;22.4;22.5;22.4;22.5;22.5;22.5;22.4;22.5;22.4;22.5;22.5;22.5;22.5;22.5;22.5;22.5;22.5;22.5;22.5;22.4;22.4;22.5;22.5;22.4;22.5;22.5…
22.3;22.2;22.1;22;22.1;22.1;22.1;22.1;22.1;22.1;22.2;22.1;22.2;22.2;22.1;22.2;22.2;22.2;22.2;22.2;22.1;22.3;22.2;22.3;22.3;22.3;22.3;22.3;22.3;22.2;22.3;22.3;22.3;22.4;22.3;22.3;22.3;22.3;22.3;22.3;22.3;22.4;22.4;22.4;22.4;22.3;22.4;22.3;22.3;22.4;22.4;22.4;22.4;22.5;22.3;22.4;22.4;22.5;22.5;22.5;22.4;22.5;22.5;22.5;22.5;22.5;22.5;22.5;22.5;22.5;22.5;22.4;22.5;22.5;22.4;22.5;22.5;22.5;22.5;22.5;2…
22.4;22.1;22.1;22.1;22.1;22.1;22.1;22.1;22.2;22.2;22.2;22.2;22.2;22.1;22.1;22.1;22.2;22.2;22.1;22.2;22.2;22.3;22.2;22.2;22.2;22.3;22.2;22.3;22.3;22.3;22.4;22.4;22.4;22.4;22.3;22.3;22.3;22.3;22.3;22.3;22.4;22.3;22.4;22.4;22.4;22.4;22.3;22.3;22.4;22.4;22.5;22.4;22.4;22.4;22.4;22.4;22.4;22.4;22.4;22.5;22.5;22.4;22.4;22.5;22.5;22.4;22.5;22.4;22.5;22.5;22.4;22.4;22.4;22.4;22.4;22.4;22.5;22.5;22.4;22.5…
22.4;22.1;22.1;22;22.3;22.1;22.3;22.2;22.1;22;22.2;22;22.2;22.2;22.2;22.2;22.2;22.2;22.2;22.2;22.2;22.3;22.2;22.3;22.3;22.2;22.3;22.3;22.3;22.4;22.4;22.3;22.4;22.3;22.4;22.3;22.3;22.3;22.3;22.3;22.4;22.4;22.4;22.4;22.5;22.4;22.3;22.4;22.5;22.5;22.4;22.4;22.4;22.5;22.5;22.4;22.5;22.4;22.5;22.5;22.5;22.5;22.5;22.4;22.4;22.4;22.5;22.5;22.5;22.5;22.4;22.4;22.4;22.5;22.4;22.5;22.4;22.4;22.4;22.4;22.5;…
22.4;22.1;22;22.1;22.1;22.1;22.1;22.2;22.2;22.2;22.2;22.2;22.2;22.2;22.2;22.1;22.1;22.2;22.2;22.3;22.2;22.3;22.3;22.3;22.3;22.2;22.2;22.3;22.5;22.2;22.3;22.4;22.4;22.4;22.4;22.3;22.3;22.4;22.3;22.4;22.4;22.4;22.4;22.5;22.4;22.4;22.5;22.4;22.4;22.4;22.4;22.4;22.4;22.4;22.4;22.4;22.4;22.4;22.5;22.5;22.4;22.5;22.4;22.5;22.6;22.4;22.4;22.5;22.5;22.4;22.5;22.5;22.4;22.4;22.4;22.4;22.4;22.4;22.5;22.5;2…
22.4;22.1;22.1;22.1;22;22.2;22.2;22.2;22.2;22.2;22.2;22.2;22.2;22.2;22.2;22.3;22.2;22.2;22.2;22.2;22.2;22.3;22.3;22.2;22.2;22.3;22.3;22.3;22.2;22.2;22.4;22.4;22.4;22.3;22.4;22.3;22.4;22.4;22.3;22.4;22.4;22.3;22.4;22.4;22.4;22.4;22.5;22.5;22.5;22.4;22.4;22.4;22.4;22.4;22.4;22.4;22.4;22.5;22.5;22.5;22.5;22.5;22.5;22.5;22.5;22.5;22.4;22.5;22.5;22.5;22.5;22.5;22.5;22.4;22.4;22.4;22.4;22.4;22.4;22.5;2…
22.4;22.2;22.1;22.1;22.1;22.2;22.1;22.1;22.3;22.2;22.3;22.3;22.2;22.2;22.2;22.2;22.1;22.3;22.2;22.2;22.2;22.2;22.2;22.2;22.3;22.2;22.2;22.3;22.3;22.3;22.3;22.4;22.3;22.3;22.4;22.4;22.3;22.4;22.4;22.4;22.4;22.4;22.4;22.5;22.5;22.4;22.5;22.5;22.4;22.4;22.4;22.4;22.4;22.4;22.4;22.5;22.5;22.5;22.5;22.5;22.5;22.5;22.5;22.5;22.5;22.4;22.4;22.5;22.5;22.5;22.5;22.5;22.5;22.5;22.4;22.5;22.4;22.4;22.5;22.5…
22.4;22.2;22.2;22;22.2;22.2;22.2;22.2;22.2;22.2;22.2;22.2;22.2;22.3;22.2;22.2;22.2;22.2;22.2;22.2;22.2;22.2;22.3;22.3;22.2;22.2;22.3;22.3;22.3;22.2;22.3;22.3;22.4;22.4;22.4;22.4;22.4;22.4;22.4;22.5;22.4;22.3;22.5;22.3;22.5;22.4;22.5;22.3;22.5;22.4;22.4;22.4;22.4;22.4;22.4;22.4;22.5;22.5;22.5;22.5;22.5;22.5;22.5;22.5;22.4;22.5;22.5;22.5;22.5;22.5;22.5;22.5;22.5;22.5;22.4;22.4;22.4;22.4;22.5;22.5;2…
22.4;22.1;22.1;22.1;22.2;22.2;22.2;22.2;22.2;22.2;22.1;22.2;22.2;22.2;22.2;22.2;22.2;22.2;22.2;22.2;22.2;22.2;22.2;22.2;22.3;22.3;22.3;22.3;22.3;22.3;22.3;22.3;22.3;22.3;22.4;22.4;22.4;22.3;22.4;22.3;22.5;22.5;22.5;22.4;22.5;22.5;22.4;22.4;22.5;22.4;22.4;22.4;22.4;22.4;22.4;22.4;22.4;22.4;22.5;22.5;22.5;22.5;22.5;22.5;22.5;22.5;22.5;22.5;22.5;22.5;22.5;22.5;22.5;22.5;22.4;22.4;22.5;22.5;22.5;22.5…
22.4;22.2;22.1;22.1;22.2;22.2;22.2;22.2;22.2;22.2;22.2;22.2;22.2;22.2;22.2;22.2;22.2;22.3;22.3;22.2;22.2;22.2;22.2;22.2;22.3;22.2;22.3;22.2;22.3;22.3;22.3;22.3;22.3;22.3;22.3;22.4;22.3;22.3;22.4;22.4;22.4;22.3;22.4;22.5;22.5;22.4;22.4;22.5;22.5;22.5;22.3;22.4;22.4;22.4;22.4;22.4;22.5;22.5;22.5;22.5;22.5;22.5;22.5;22.5;22.4;22.5;22.5;22.5;22.5;22.5;22.5;22.5;22.5;22.4;22.5;22.5;22.5;22.4;22.5;22.5…
22.4;22.2;22.1;22.2;22.2;22.2;22.2;22.2;22.2;22.2;22.2;22.1;22.2;22.2;22.1;22.2;22.1;22.2;22.2;22.2;22.2;22.2;22.3;22.3;22.3;22.2;22.3;22.2;22.3;22.3;22.3;22.3;22.3;22.3;22.4;22.3;22.4;22.4;22.4;22.4;22.3;22.4;22.4;22.4;22.4;22.4;22.4;22.5;22.5;22.5;22.4;22.5;22.4;22.4;22.4;22.4;22.4;22.5;22.5;22.4;22.4;22.5;22.5;22.5;22.5;22.5;22.5;22.5;22.5;22.5;22.5;22.6;22.4;22.4;22.4;22.5;22.5;22.5;22.5;22.5…
22.5;22.2;22.2;22.2;22.2;22.2;22.3;22.2;22.2;22.2;22.2;22.1;22.1;22.2;22.2;22.1;22.1;22.2;22.2;22.2;22.2;22.3;22.2;22.3;22.3;22.3;22.3;22.3;22.3;22.3;22.3;22.3;22.4;22.2;22.3;22.4;22.4;22.4;22.4;22.3;22.2;22.4;22.4;22.4;22.4;22.4;22.4;22.4;22.5;22.5;22.5;22.4;22.4;22.4;22.4;22.4;22.4;22.4;22.4;22.5;22.5;22.4;22.5;22.5;22.5;22.5;22.5;22.5;22.5;22.5;22.5;22.5;22.5;22.5;22.4;22.5;22.4;22.5;22.5;22.5…
22.5;22.2;22.1;22.1;22.2;22.2;22.1;22.1;22.2;22.1;22.1;22.1;22.1;22.2;22.1;22.1;22.1;22.1;22.1;22.2;22.2;22.2;22.2;22.2;22.3;22.3;22.3;22.4;22.2;22.3;22.3;22.3;22.3;22.4;22.3;22.4;22.4;22.4;22.4;22.4;22.4;22.4;22.4;22.4;22.4;22.4;22.4;22.4;22.4;22.4;22.4;22.4;22.4;22.4;22.4;22.4;22.5;22.5;22.5;22.5;22.5;22.5;22.5;22.5;22.5;22.5;22.4;22.5;22.5;22.4;22.5;22.5;22.5;22.5;22.4;22.5;22.5;22.5;22.5;22.5…
22.5;22.2;22.2;22.2;22.1;22.1;22.1;22.1;22.1;22.1;22.1;22.1;22.1;22.2;22.2;22.2;22.1;22.1;22.1;22.1;22.2;22.2;22.2;22.2;22.3;22.2;22.3;22.1;22.2;22.2;22.3;22.3;22.3;22.3;22.4;22.4;22.4;22.4;22.5;22.4;22.4;22.4;22.4;22.4;22.4;22.4;22.4;22.4;22.4;22.4;22.4;22.4;22.4;22.5;22.5;22.4;22.5;22.5;22.5;22.5;22.5;22.4;22.4;22.5;22.5;22.4;22.5;22.5;22.4;22.5;22.5;22.5;22.5;22.5;22.4;22.5;22.5;22.4;22.5;22.5…
22.2;22.2;22.1;22.1;22.2;22.1;22.1;22.2;22.1;22.1;22.2;22.1;22.1;22.2;22;22.1;22;22.2;22.2;22.2;22.2;22.1;22.2;22.2;22.2;22.2;22.3;22.2;22.2;22.3;22.3;22.3;22.4;22.4;22.3;22.4;22.4;22.4;22.4;22.4;22.4;22.5;22.4;22.5;22.4;22.4;22.4;22.3;22.4;22.4;22.4;22.4;22.4;22.5;22.5;22.4;22.5;22.5;22.5;22.5;22.4;22.5;22.5;22.4;22.4;22.5;22.5;22.4;22.4;22.5;22.5;22.5;22.5;22.5;22.5;22.4;22.4;22.5;22.4;22.5;22.…
22.4;22.2;22.2;22.1;22.1;22.1;22.1;22.2;22.1;22.1;22.1;22.1;22.1;22.3;22.2;22.2;22.1;22.1;22.1;22.1;22.1;22.1;22.2;22.3;22.3;22.2;22.3;22.2;22.3;22.3;22.3;22.3;22.3;22.3;22.4;22.4;22.3;22.4;22.3;22.4;22.4;22.4;22.4;22.4;22.4;22.4;22.4;22.4;22.4;22.5;22.4;22.4;22.4;22.5;22.5;22.6;22.6;22.5;22.6;22.6;22.5;22.5;22.4;22.4;22.5;22.5;22.5;22.5;22.5;22.4;22.5;22.5;22.5;22.4;22.4;22.4;22.5;22.4;22.5;22.5…
22.2;22.2;22.1;22.1;22.1;22.1;22.1;22.1;22.1;22.1;22.1;22.1;22.1;22.3;22.2;22.1;22.2;22.2;22.2;22.2;22.2;22.2;22.1;22.2;22.2;22.2;22.2;22.3;22.3;22.3;22.3;22.3;22.3;22.2;22.3;22.3;22.3;22.4;22.3;22.3;22.4;22.4;22.4;22.4;22.4;22.4;22.4;22.4;22.4;22.4;22.4;22.4;22.4;22.4;22.4;22.5;22.4;22.4;22.5;22.5;22.5;22.4;22.5;22.5;22.5;22.5;22.5;22.4;22.4;22.5;22.4;22.5;22.4;22.4;22.4;22.4;22.6;22.4;22.4;22.4…
22.3;22.2;22.1;22.1;22.2;22.2;22.2;22.2;22.1;22.2;22.2;22.1;22.2;22.2;22.1;22.1;22.1;22.1;22.2;22.2;22.2;22.1;22.1;22.2;22.3;22.2;22.3;22.3;22.3;22.3;22.3;22.3;22.3;22.3;22.3;22.4;22.3;22.4;22.3;22.3;22.4;22.4;22.4;22.4;22.4;22.4;22.4;22.4;22.4;22.4;22.5;22.3;22.5;22.4;22.5;22.3;22.5;22.5;22.5;22.4;22.4;22.4;22.5;22.5;22.4;22.5;22.4;22.5;22.4;22.4;22.4;22.5;22.5;22.4;22.4;22.6;22.4;22.4;22.4;22.5…
22.3;22.2;22.1;22.1;22.1;22.1;22.2;22.1;22.1;22.1;22.1;22.2;22.2;22.3;22.2;22.1;22.2;22.2;22.2;22.2;22.2;22.3;22.2;22.3;22.2;22.3;22.3;22.3;22.2;22.4;22.3;22.3;22.3;22.4;22.3;22.3;22.3;22.3;22.4;22.4;22.4;22.4;22.4;22.5;22.4;22.4;22.5;22.4;22.4;22.5;22.4;22.4;22.4;22.4;22.4;22.4;22.4;22.4;22.4;22.5;22.4;22.4;22.7;22.4;22.4;22.4;22.4;22.4;22.4;22.4;22.4;22.4;22.4;22.4;22.4;22.4;22.4;22.4;22.5;22.5…
22.3;22.2;22.1;22.1;22.2;22.2;22.1;22.3;22.1;22.1;22.2;22.2;22.2;22.2;22.1;22.2;22.2;22.2;22.2;22.2;22.2;22.3;22.2;22.3;22.3;22.3;22.3;22.3;22.3;22.2;22.2;22.3;22.4;22.3;22.3;22.3;22.3;22.3;22.3;22.4;22.4;22.4;22.4;22.5;22.4;22.4;22.4;22.3;22.6;22.4;22.4;22.3;22.4;22.4;22.5;22.4;22.5;22.4;22.4;22.4;22.4;22.4;22.4;22.5;22.4;22.5;22.4;22.4;22.5;22.4;22.4;22.4;22.5;22.5;22.4;22.4;22.4;22.4;22.4;22.5…
22.5;22.2;22.2;22;22.2;22.2;22.2;22.1;22.2;22.1;22.2;22.3;22.1;22.2;22.1;22.2;22.2;22.1;22.1;22.2;22.2;22.3;22.3;22.3;22.3;22.3;22.2;22.3;22.3;22.2;22.3;22.2;22.4;22.3;22.3;22.7;22.2;22.3;22.4;22.2;22.5;22.4;22.5;22.4;22.3;22.4;22.4;22.4;22.4;22.4;22.6;22.4;22.4;22.5;22.5;22.4;22.5;22.5;22.5;22.4;22.5;22.4;22.5;22.5;22.4;22.4;22.4;22.4;22.4;22.4;22.4;22.5;22.4;22.4;22.4;22.4;22.4;22.4;22.4;22.5;2…
Time Played: 00:00:04
22.7;22.6;22.6;22.5;22.5;22.6;22.6;22.5;22.5;22.5;22.6;22.5;22.6;22.5;22.6;22.5;22.5;22.4;22.6;22.4;22.5;22.5;22.5;22.5;22.5;22.5;22.5;22.5;22.6;22.5;22.6;22.5;22.5;22.5;22.5;22.5;22.5;22.5;22.5;22.5;22.6;22.5;22.5;22.6;22.5;22.6;22.6;22.6;22.6;22.5;22.5;22.5;22.6;22.6;22.6;22.6;22.6;22.6;22.7;22.7;22.6;22.6;22.6;22.7;22.7;22.7;22.6;22.7;22.7;22.7;22.7;22.7;22.7;22.7;22.6;22.7;22.6;22.6;22.6;22.5…
22.8;22.7;22.7;22.6;22.7;22.6;22.6;22.6;22.6;22.6;22.5;22.5;22.5;22.5;22.7;22.5;22.4;22.5;22.5;22.5;22.5;22.5;22.5;22.7;22.5;22.5;22.5;22.5;22.6;22.5;22.5;22.6;22.4;22.5;22.6;22.6;22.5;22.5;22.5;22.5;22.6;22.6;22.5;22.7;22.6;22.6;22.5;22.6;22.6;22.6;22.5;22.5;22.6;22.5;22.6;22.6;22.7;22.7;22.7;22.6;22.7;22.7;22.7;22.7;22.7;22.6;22.6;22.6;22.6;22.6;22.7;22.7;22.7;22.6;22.5;22.6;22.6;22.6;22.6;22.7…
22.8;22.7;22.7;22.4;22.6;22.5;22.5;22.6;22.6;22.6;22.5;22.7;22.5;22.6;22.3;22.4;22.6;22.6;22.5;22.6;22.5;22.5;22.5;22.5;22.5;22.6;22.6;22.4;22.5;22.6;22.6;22.6;22.5;22.6;22.6;22.5;22.5;22.5;22.5;22.5;22.6;22.5;22.5;22.6;22.5;22.6;22.6;22.6;22.6;22.6;22.6;22.5;22.5;22.6;22.6;22.7;22.7;22.6;22.6;22.6;22.6;22.7;22.6;22.7;22.6;22.6;22.6;22.6;22.6;22.6;22.7;22.7;22.6;22.7;22.7;22.6;22.6;22.6;22.6;22.6…
22.8;22.7;22.6;22.5;22.5;22.6;22.6;22.6;22.5;22.5;22.5;22.6;22.5;22.6;22.6;22.5;22.5;22.6;22.6;22.5;22.4;22.5;22.6;22.5;22.6;22.5;22.6;22.6;22.6;22.5;22.5;22.6;22.6;22.5;22.5;22.6;22.6;22.6;22.5;22.6;22.5;22.6;22.6;22.6;22.6;22.6;22.5;22.5;22.6;22.6;22.6;22.6;22.6;22.6;22.7;22.6;22.6;22.6;22.7;22.6;22.8;22.7;22.7;22.7;22.7;22.6;22.6;22.6;22.6;22.6;22.6;22.7;22.7;22.6;22.6;22.6;22.6;22.6;22.5;22.5…
22.8;22.7;22.5;22.6;22.6;22.7;22.6;22.5;22.6;22.6;22.5;22.5;22.5;22.6;22.6;22.6;22.6;22.5;22.5;22.5;22.5;22.5;22.3;22.6;22.4;22.5;22.6;22.6;22.6;22.6;22.6;22.7;22.6;22.6;22.6;22.5;22.6;22.6;22.4;22.5;22.5;22.6;22.6;22.6;22.6;22.6;22.6;22.6;22.6;22.6;22.6;22.6;22.7;22.6;22.6;22.6;22.7;22.6;22.7;22.7;22.7;22.7;22.8;22.7;22.7;22.6;22.6;22.7;22.6;22.6;22.6;22.7;22.6;22.7;22.6;22.6;22.6;22.6;22.6;22.6…
22.8;22.6;22.6;22.8;22.8;22.5;22.6;22.6;22.5;22.6;22.6;22.6;22.6;22.6;22.6;22.6;22.5;22.5;22.5;22.5;22.6;22.5;22.5;22.5;22.6;22.7;22.5;22.6;22.6;22.6;22.6;22.6;22.6;22.5;22.6;22.6;22.6;22.6;22.5;22.5;22.5;22.5;22.5;22.6;22.6;22.6;22.6;22.6;22.7;22.6;22.7;22.6;22.6;22.6;22.6;22.7;22.7;22.7;22.7;22.6;22.7;22.7;22.8;22.7;22.6;22.6;22.6;22.6;22.6;22.6;22.5;22.6;22.7;22.6;22.6;22.6;22.6;22.6;22.5;22.6…
22.8;22.8;22.6;22.7;22.6;22.6;22.6;22.5;22.6;22.6;22.6;22.6;22.6;22.5;22.4;22.5;22.5;22.5;22.5;22.5;22.5;22.5;22.6;22.5;22.5;22.5;22.5;22.5;22.6;22.5;22.5;22.6;22.6;22.6;22.6;22.5;22.5;22.6;22.6;22.6;22.5;22.6;22.5;22.6;22.6;22.6;22.6;22.6;22.6;22.6;22.7;22.6;22.6;22.5;22.6;22.6;22.6;22.7;22.7;22.7;22.8;22.6;22.7;22.7;22.7;22.6;22.6;22.6;22.6;22.6;22.7;22.6;22.6;22.6;22.6;22.6;22.6;22.6;22.6;22.5…
22.8;22.6;22.6;22.6;22.6;22.6;22.6;22.6;22.6;22.6;22.6;22.6;22.6;22.6;22.5;22.5;22.7;22.5;22.6;22.5;22.5;22.6;22.6;22.5;22.5;22.6;22.5;22.5;22.6;22.5;22.7;22.6;22.6;22.6;22.6;22.4;22.6;22.6;22.6;22.6;22.6;22.6;22.6;22.6;22.6;22.6;22.6;22.7;22.6;22.7;22.6;22.5;22.6;22.6;22.6;22.6;22.7;22.7;22.6;22.8;22.7;22.7;22.7;22.6;22.6;22.5;22.6;22.6;22.6;22.6;22.6;22.6;22.6;22.7;22.6;22.6;22.6;22.6;22.6;22.6…
22.8;22.7;22.6;22.6;22.6;22.6;22.7;22.6;22.6;22.6;22.6;22.6;22.5;22.6;22.5;22.5;22.5;22.5;22.5;22.6;22.6;22.4;22.4;22.5;22.5;22.6;22.5;22.5;22.5;22.6;22.6;22.5;22.6;22.5;22.6;22.5;22.6;22.6;22.6;22.6;22.6;22.6;22.6;22.6;22.6;22.5;22.6;22.6;22.6;22.6;22.6;22.6;22.7;22.6;22.7;22.6;22.7;22.7;22.8;22.7;22.7;22.6;22.6;22.6;22.6;22.6;22.6;22.6;22.6;22.6;22.6;22.6;22.6;22.6;22.6;22.6;22.6;22.5;22.6;22.6…
22.8;22.7;22.6;22.6;22.6;22.6;22.6;22.6;22.6;22.6;22.6;22.6;22.6;22.5;22.6;22.5;22.6;22.5;22.5;22.5;22.5;22.5;22.6;22.6;22.6;22.4;22.5;22.5;22.5;22.5;22.6;22.6;22.6;22.6;22.6;22.5;22.5;22.6;22.6;22.6;22.6;22.6;22.6;22.7;22.6;22.5;22.6;22.6;22.7;22.7;22.6;22.6;22.7;22.6;22.7;22.5;22.7;22.7;22.7;22.6;22.8;22.6;22.6;22.6;22.7;22.6;22.6;22.6;22.6;22.6;22.6;22.6;22.6;22.5;22.5;22.6;22.5;22.5;22.6;22.5…
22.8;22.6;22.6;22.6;22.6;22.6;22.6;22.6;22.6;22.6;22.5;22.6;22.6;22.6;22.5;22.6;22.6;22.5;22.5;22.5;22.5;22.6;22.6;22.5;22.6;22.5;22.6;22.5;22.5;22.6;22.6;22.6;22.6;22.6;22.6;22.6;22.6;22.6;22.6;22.6;22.6;22.6;22.6;22.6;22.6;22.5;22.7;22.6;22.6;22.7;22.6;22.6;22.6;22.6;22.7;22.7;22.6;22.6;22.7;22.7;22.8;22.6;22.6;22.6;22.7;22.6;22.7;22.7;22.6;22.6;22.6;22.7;22.6;22.6;22.6;22.6;22.5;22.6;22.5;22.5…
22.8;22.6;22.6;22.5;22.5;22.6;22.6;22.5;22.6;22.6;22.5;22.5;22.5;22.6;22.6;22.5;22.5;22.5;22.5;22.5;22.5;22.6;22.5;22.6;22.5;22.5;22.6;22.6;22.6;22.5;22.6;22.6;22.6;22.5;22.6;22.6;22.6;22.6;22.6;22.6;22.6;22.6;22.6;22.6;22.6;22.6;22.6;22.6;22.7;22.6;22.6;22.6;22.7;22.7;22.6;22.5;22.6;22.7;22.6;22.7;22.7;22.7;22.6;22.6;22.7;22.6;22.5;22.6;22.6;22.6;22.6;22.6;22.6;22.6;22.6;22.6;22.5;22.5;22.5;22.6…
22.8;22.8;22.7;22.5;22.5;22.6;22.6;22.6;22.6;22.5;22.6;22.6;22.6;22.5;22.5;22.4;22.5;22.5;22.5;22.5;22.6;22.6;22.5;22.6;22.5;22.6;22.5;22.5;22.6;22.6;22.6;22.6;22.5;22.5;22.6;22.6;22.6;22.6;22.6;22.6;22.6;22.6;22.6;22.6;22.6;22.6;22.6;22.6;22.6;22.7;22.7;22.6;22.6;22.6;22.7;22.6;22.7;22.7;22.6;22.7;22.7;22.7;22.7;22.7;22.5;22.6;22.6;22.6;22.6;22.6;22.6;22.6;22.6;22.7;22.6;22.5;22.5;22.6;22.5;22.5…
22.8;22.6;22.5;22.5;22.5;22.5;22.5;22.5;22.5;22.6;22.5;22.5;22.6;22.6;22.6;22.5;22.5;22.5;22.5;22.5;22.5;22.5;22.6;22.5;22.6;22.5;22.5;22.6;22.6;22.6;22.6;22.6;22.6;22.6;22.6;22.6;22.6;22.6;22.6;22.6;22.6;22.6;22.6;22.5;22.6;22.6;22.6;22.6;22.6;22.6;22.6;22.7;22.7;22.6;22.6;22.6;22.7;22.7;22.6;22.7;22.6;22.7;22.7;22.6;22.7;22.6;22.6;22.7;22.6;22.5;22.5;22.6;22.5;22.5;22.5;22.5;22.5;22.5;22.5;22.4…
22.8;22.6;22.5;22.5;22.5;22.5;22.5;22.5;22.5;22.5;22.5;22.6;22.6;22.5;22.5;22.6;22.5;22.5;22.5;22.5;22.6;22.6;22.5;22.6;22.5;22.5;22.6;22.6;22.6;22.5;22.6;22.6;22.6;22.6;22.6;22.6;22.6;22.7;22.6;22.6;22.6;22.6;22.6;22.6;22.6;22.6;22.6;22.6;22.7;22.7;22.6;22.6;22.7;22.7;22.7;22.7;22.6;22.6;22.6;22.7;22.6;22.6;22.6;22.6;22.7;22.6;22.6;22.5;22.5;22.6;22.5;22.6;22.5;22.5;22.5;22.5;22.5;22.5;22.4;22.5…
22.8;22.7;22.5;22.6;22.6;22.6;22.6;22.6;22.5;22.6;22.5;22.6;22.6;22.5;22.5;22.5;22.5;22.5;22.5;22.5;22.6;22.5;22.6;22.6;22.6;22.6;22.6;22.6;22.6;22.6;22.6;22.6;22.5;22.6;22.7;22.7;22.6;22.6;22.7;22.6;22.7;22.6;22.6;22.5;22.6;22.6;22.6;22.6;22.8;22.7;22.7;22.6;22.6;22.6;22.6;22.6;22.7;22.6;22.7;22.6;22.6;22.6;22.6;22.6;22.6;22.6;22.6;22.6;22.5;22.6;22.5;22.5;22.5;22.5;22.5;22.5;22.5;22.5;22.5;22.5…
22.6;22.5;22.6;22.5;22.5;22.6;22.6;22.6;22.5;22.5;22.6;22.6;22.5;22.5;22.5;22.5;22.5;22.6;22.5;22.5;22.5;22.5;22.6;22.6;22.6;22.5;22.6;22.6;22.6;22.6;22.6;22.7;22.7;22.6;22.6;22.7;22.6;22.7;22.7;22.7;22.7;22.7;22.6;22.6;22.6;22.6;22.7;22.7;22.9;22.7;22.6;22.6;22.7;22.6;22.6;22.6;22.6;22.6;22.6;22.7;22.6;22.6;22.7;22.6;22.6;22.6;22.6;22.6;22.6;22.6;22.5;22.5;22.5;22.6;22.5;22.5;22.5;22.4;22.4;22.5…
22.6;22.6;22.6;22.5;22.6;22.6;22.6;22.4;22.5;22.5;22.6;22.5;22.5;22.6;22.5;22.5;22.5;22.5;22.6;22.6;22.5;22.5;22.5;22.6;22.6;22.6;22.5;22.6;22.6;22.6;22.7;22.6;22.6;22.6;22.7;22.5;22.7;22.6;22.7;22.7;22.6;22.6;22.7;22.6;22.7;22.7;22.7;22.7;22.7;22.7;22.7;22.6;22.6;22.6;22.6;22.6;22.6;22.6;22.6;22.6;22.6;22.6;22.6;22.6;22.6;22.6;22.6;22.6;22.6;22.5;22.6;22.5;22.5;22.5;22.4;22.5;22.5;22.4;22.4;22.4…
22.7;22.6;22.5;22.5;22.6;22.5;22.6;22.5;22.5;22.6;22.5;22.5;22.5;22.5;22.4;22.5;22.6;22.4;22.6;22.5;22.5;22.5;22.6;22.5;22.6;22.6;22.6;22.6;22.6;22.6;22.7;22.7;22.7;22.7;22.7;22.7;22.7;22.7;22.6;22.6;22.6;22.7;22.6;22.7;22.6;22.7;22.7;22.7;22.8;22.7;22.7;22.7;22.7;22.6;22.6;22.6;22.6;22.6;22.6;22.6;22.7;22.6;22.5;22.5;22.6;22.6;22.6;22.6;22.5;22.5;22.5;22.5;22.5;22.4;22.4;22.5;22.5;22.4;22.3;22.4…
22.7;22.7;22.7;22.7;22.5;22.6;22.6;22.5;22.5;22.5;22.5;22.5;22.6;22.5;22.6;22.5;22.6;22.6;22.5;22.5;22.5;22.5;22.5;22.6;22.5;22.5;22.5;22.6;22.6;22.6;22.6;22.6;22.7;22.6;22.7;22.7;22.6;22.7;22.6;22.6;22.6;22.7;22.6;22.6;22.7;22.6;22.6;22.7;22.8;22.7;22.7;22.6;22.6;22.6;22.6;22.6;22.6;22.6;22.6;22.6;22.7;22.6;22.6;22.6;22.6;22.6;22.5;22.6;22.5;22.5;22.6;22.5;22.4;22.6;22.5;22.4;22.5;22.4;22.4;22.4…
22.8;22.5;22.6;22.7;22.5;22.6;22.5;22.5;22.5;22.5;22.6;22.5;22.7;22.6;22.6;22.4;22.5;22.5;22.6;22.5;22.6;22.6;22.6;22.6;22.6;22.6;22.6;22.5;22.7;22.6;22.6;22.7;22.7;22.7;22.7;22.7;22.6;22.7;22.7;22.6;22.7;22.8;22.7;22.7;22.7;22.7;22.7;22.6;22.7;22.7;22.7;22.6;22.7;22.6;22.7;22.6;22.6;22.6;22.6;22.7;22.7;22.6;22.6;22.6;22.6;22.6;22.6;22.5;22.5;22.5;22.5;22.5;22.5;22.4;22.5;22.4;22.5;22.4;22.5;22.3…
22.7;22.6;22.6;22.6;22.6;22.6;22.5;22.5;22.5;22.6;22.5;22.6;22.6;22.6;22.6;22.5;22.5;22.6;22.6;22.6;22.5;22.6;22.5;22.6;22.6;22.6;22.6;22.6;22.7;22.6;22.6;22.6;22.6;22.7;22.7;22.7;22.7;22.7;22.7;22.7;22.7;22.7;22.7;22.6;22.7;22.7;22.6;22.6;22.7;22.7;22.7;22.7;22.6;22.6;22.6;22.6;22.6;22.7;22.6;22.6;22.7;22.6;22.6;22.6;22.6;22.6;22.6;22.6;22.5;22.5;22.5;22.5;22.4;22.5;22.4;22.5;22.4;22.4;22.3;22.3…
22.9;22.6;22.7;22.7;22.7;22.6;22.5;22.5;22.5;22.5;22.6;22.5;22.6;22.5;22.5;22.5;22.5;22.6;22.6;22.6;22.5;22.6;22.6;22.6;22.6;22.7;22.6;22.6;22.6;22.7;22.7;22.6;22.7;22.7;22.7;22.7;22.8;22.7;22.7;22.7;22.7;22.8;22.7;22.7;22.7;22.7;22.7;22.7;22.7;22.7;22.7;22.6;22.6;22.6;22.7;22.6;22.7;22.7;22.6;22.7;22.7;22.6;22.6;22.6;22.6;22.6;22.6;22.5;22.5;22.5;22.5;22.5;22.5;22.4;22.4;22.4;22.4;22.4;22.5;22.3…
22.8;22.7;22.6;22.5;22.5;22.6;22.6;22.6;22.5;22.5;22.6;22.5;22.6;22.5;22.6;22.5;22.6;22.6;22.5;22.6;22.5;22.5;22.7;22.7;22.7;22.6;22.7;22.7;22.6;22.7;22.6;22.7;22.6;22.7;22.7;22.6;22.6;22.6;22.7;22.7;22.7;22.7;22.7;22.7;22.7;22.7;22.7;22.7;22.7;22.7;22.7;22.6;22.7;22.6;22.6;22.6;22.6;22.6;22.6;22.7;22.7;22.6;22.6;22.5;22.6;22.5;22.5;22.6;22.4;22.4;22.5;22.5;22.4;22.4;22.4;22.4;22.4;22.4;22.4;22.3…
22.9;22.7;22.6;22.6;22.5;22.6;22.7;22.6;22.5;22.5;22.5;22.5;22.5;22.5;22.5;22.5;22.6;22.6;22.5;22.6;22.5;22.6;22.7;22.6;22.6;22.6;22.7;22.7;22.7;22.6;22.6;22.7;22.6;22.7;22.7;22.7;22.7;22.7;22.7;22.7;22.7;22.7;22.7;22.7;22.7;22.7;22.7;22.7;22.6;22.8;22.6;22.7;22.6;22.6;22.6;22.6;22.6;22.6;22.6;22.6;22.5;22.6;22.6;22.5;22.5;22.5;22.5;22.4;22.5;22.5;22.5;22.4;22.4;22.4;22.3;22.4;22.3;22.3;22.3;22.3…
22.8;22.7;22.6;22.7;22.6;22.6;22.5;22.6;22.7;22.6;22.5;22.6;22.5;22.6;22.5;22.6;22.6;22.5;22.7;22.5;22.6;22.6;22.7;22.7;22.6;22.6;22.6;22.6;22.6;22.6;22.6;22.6;22.7;22.7;22.6;22.7;22.7;22.7;22.7;22.7;22.7;22.7;22.6;22.7;22.7;22.7;22.7;22.7;22.7;22.6;22.6;22.5;22.7;22.6;22.7;22.6;22.6;22.5;22.6;22.6;22.7;22.6;22.5;22.5;22.5;22.4;22.5;22.4;22.5;22.5;22.4;22.5;22.4;22.4;22.4;22.4;22.3;22.3;22.3;22.3…
22.8;22.6;22.6;22.6;22.6;22.6;22.6;22.5;22.6;22.7;22.6;22.6;22.5;22.5;22.5;22.6;22.6;22.6;22.5;22.5;22.5;22.5;22.6;22.6;22.6;22.6;22.7;22.7;22.7;22.6;22.7;22.6;22.7;22.7;22.7;22.7;22.7;22.8;22.7;22.7;22.7;22.7;22.7;22.6;22.6;22.6;22.7;22.7;22.6;22.7;22.7;22.6;22.7;22.6;22.6;22.6;22.6;22.6;22.6;22.5;22.6;22.5;22.5;22.5;22.5;22.4;22.5;22.4;22.4;22.5;22.4;22.4;22.4;22.4;22.3;22.3;22.3;22.3;22.2;22.3…
22.8;22.6;22.6;22.6;22.6;22.6;22.6;22.7;22.5;22.6;22.6;22.6;22.6;22.5;22.5;22.6;22.6;22.6;22.6;22.5;22.6;22.6;22.6;22.6;22.6;22.6;22.7;22.7;22.7;22.7;22.7;22.7;22.6;22.7;22.7;22.7;22.7;22.7;22.6;22.7;22.7;22.7;22.6;22.7;22.7;22.7;22.7;22.6;22.7;22.7;22.6;22.6;22.7;22.6;22.6;22.6;22.6;22.6;22.6;22.6;22.6;22.5;22.5;22.5;22.5;22.5;22.5;22.4;22.5;22.4;22.4;22.4;22.3;22.3;22.3;22.3;22.2;22.2;22.2;22.2…
22.7;22.7;22.6;22.7;22.7;22.6;22.5;22.6;22.7;22.6;22.6;22.5;22.5;22.5;22.6;22.6;22.5;22.6;22.6;22.6;22.5;22.6;22.7;22.6;22.6;22.7;22.7;22.7;22.7;22.6;22.7;22.6;22.7;22.7;22.6;22.7;22.7;22.7;22.7;22.7;22.7;22.7;22.6;22.6;22.6;22.6;22.7;22.7;22.6;22.7;22.6;22.6;22.7;22.6;22.6;22.6;22.6;22.6;22.6;22.6;22.6;22.6;22.5;22.5;22.5;22.5;22.4;22.4;22.4;22.4;22.5;22.3;22.3;22.3;22.3;22.4;22.3;22.2;22.2;22.2…
22.8;22.7;22.6;22.6;22.6;22.6;22.6;22.6;22.7;22.6;22.6;22.5;22.6;22.5;22.6;22.6;22.6;22.6;22.6;22.6;22.6;22.6;22.6;22.7;22.6;22.7;22.7;22.7;22.7;22.7;22.7;22.7;22.7;22.7;22.7;22.7;22.7;22.7;22.7;22.7;22.7;22.6;22.6;22.7;22.7;22.6;22.7;22.7;22.7;22.7;22.7;22.6;22.6;22.6;22.5;22.6;22.6;22.6;22.6;22.6;22.6;22.5;22.6;22.5;22.5;22.5;22.3;22.4;22.3;22.4;22.3;22.3;22.3;22.3;22.2;22.3;22.2;22.2;22.2;22.2…
22.8;22.7;22.6;22.6;22.6;22.6;22.6;22.6;22.5;22.5;22.5;22.5;22.6;22.6;22.6;22.6;22.6;22.6;22.6;22.7;22.6;22.7;22.6;22.7;22.6;22.7;22.6;22.7;22.7;22.7;22.5;22.6;22.6;22.7;22.6;22.7;22.7;22.7;22.7;22.6;22.7;22.7;22.6;22.7;22.7;22.7;22.7;22.7;22.7;22.6;22.7;22.7;22.6;22.5;22.6;22.6;22.6;22.6;22.6;22.6;22.5;22.5;22.5;22.5;22.6;22.4;22.4;22.4;22.4;22.4;22.4;22.3;22.3;22.3;22.2;22.2;22.2;22.2;22.2;22.2…
22.9;22.6;22.6;22.6;22.6;22.6;22.6;22.6;22.6;22.6;22.6;22.5;22.6;22.6;22.6;22.6;22.6;22.6;22.6;22.7;22.7;22.7;22.6;22.7;22.7;22.7;22.7;22.6;22.7;22.7;22.6;22.7;22.7;22.7;22.7;22.7;22.7;22.7;22.7;22.6;22.7;22.7;22.6;22.7;22.7;22.7;22.7;22.6;22.7;22.7;22.7;22.6;22.6;22.6;22.6;22.6;22.5;22.6;22.5;22.4;22.6;22.5;22.5;22.5;22.5;22.4;22.4;22.3;22.3;22.3;22.3;22.3;22.2;22.2;22.2;22.2;22.2;22.2;22.2;22.3…
22.8;22.6;22.7;22.7;22.6;22.6;22.6;22.6;22.6;22.7;22.5;22.5;22.6;22.6;22.7;22.6;22.6;22.7;22.7;22.6;22.6;22.6;22.6;22.6;22.7;22.7;22.7;22.6;22.6;22.6;22.6;22.7;22.7;22.7;22.7;22.8;22.7;22.7;22.7;22.7;22.7;22.7;22.7;22.6;22.7;22.7;22.7;22.5;22.7;22.7;22.7;22.6;22.7;22.5;22.5;22.6;22.6;22.6;22.6;22.5;22.6;22.5;22.5;22.5;22.4;22.5;22.3;22.3;22.3;22.3;22.3;22.2;22.3;22.2;22.2;22.2;22.2;22.2;22.2;22.2…
22.8;22.7;22.7;22.5;22.6;22.6;22.6;22.6;22.5;22.6;22.6;22.6;22.6;22.5;22.7;22.6;22.6;22.6;22.6;22.6;22.6;22.6;22.6;22.6;22.7;22.6;22.7;22.6;22.7;22.7;22.7;22.7;22.7;22.8;22.7;22.7;22.7;22.7;22.7;22.7;22.7;22.7;22.7;22.7;22.7;22.7;22.7;22.7;22.8;22.7;22.7;22.6;22.6;22.6;22.6;22.6;22.6;22.5;22.6;22.5;22.5;22.6;22.5;22.4;22.4;22.4;22.3;22.3;22.3;22.3;22.3;22.3;22.3;22.2;22.2;22.2;22.2;22.2;22.2;22.3…
22.8;22.7;22.6;22.7;22.5;22.7;22.6;22.6;22.6;22.6;22.7;22.6;22.5;22.6;22.6;22.6;22.6;22.6;22.6;22.6;22.6;22.6;22.7;22.7;22.6;22.7;22.6;22.7;22.6;22.7;22.7;22.7;22.7;22.7;22.7;22.7;22.7;22.7;22.7;22.6;22.7;22.7;22.7;22.8;22.7;22.7;22.7;22.7;22.7;22.7;22.6;22.6;22.6;22.6;22.5;22.6;22.5;22.5;22.5;22.5;22.5;22.5;22.4;22.4;22.4;22.4;22.4;22.3;22.3;22.2;22.3;22.2;22.3;22.1;22.2;22.2;22.3;22.2;22.2;22.3…
22.7;22.6;22.7;22.6;22.5;22.7;22.6;22.6;22.6;22.6;22.6;22.6;22.6;22.6;22.6;22.6;22.6;22.6;22.6;22.6;22.6;22.7;22.7;22.7;22.6;22.6;22.6;22.7;22.7;22.7;22.7;22.7;22.7;22.7;22.8;22.7;22.7;22.7;22.7;22.7;22.6;22.7;22.7;22.7;22.7;22.7;22.7;22.7;22.8;22.7;22.6;22.6;22.6;22.6;22.6;22.5;22.4;22.5;22.5;22.5;22.5;22.5;22.4;22.4;22.4;22.3;22.3;22.3;22.2;22.3;22.3;22.2;22.3;22.2;22.2;22.3;22.2;22.2;22.2;22.2…
22.8;22.7;22.7;22.7;22.6;22.7;22.6;22.6;22.5;22.6;22.6;22.6;22.6;22.6;22.7;22.6;22.7;22.7;22.7;22.7;22.6;22.7;22.7;22.7;22.7;22.8;22.5;22.7;22.8;22.7;22.7;22.7;22.7;22.7;22.7;22.7;22.7;22.7;22.7;22.7;22.7;22.7;22.7;22.7;22.7;22.7;22.6;22.6;22.6;22.7;22.6;22.6;22.6;22.5;22.5;22.5;22.5;22.5;22.4;22.4;22.5;22.4;22.4;22.3;22.4;22.4;22.3;22.3;22.2;22.2;22.3;22.2;22.2;22.3;22.2;22.3;22.2;22.3;22.3;22.2…
22.7;22.7;22.6;22.5;22.6;22.5;22.6;22.6;22.6;22.6;22.6;22.7;22.7;22.6;22.7;22.6;22.7;22.6;22.7;22.7;22.7;22.7;22.7;22.7;22.7;22.6;22.6;22.6;22.7;22.7;22.7;22.7;22.7;22.7;22.7;22.7;22.7;22.8;22.7;22.6;22.7;22.7;22.7;22.7;22.6;22.7;22.7;22.6;22.7;22.7;22.7;22.6;22.6;22.6;22.5;22.5;22.5;22.5;22.5;22.4;22.4;22.4;22.4;22.4;22.3;22.3;22.2;22.2;22.2;22.2;22.2;22.3;22.2;22.2;22.3;22.2;22.2;22.3;22.3;22.3…
22.7;22.7;22.6;22.7;22.6;22.6;22.5;22.6;22.5;22.7;22.6;22.7;22.6;22.6;22.6;22.6;22.7;22.7;22.7;22.7;22.7;22.7;22.7;22.6;22.7;22.7;22.6;22.7;22.7;22.7;22.7;22.7;22.8;22.6;22.7;22.7;22.7;22.7;22.6;22.6;22.6;22.6;22.6;22.7;22.6;22.7;22.6;22.6;22.7;22.6;22.6;22.6;22.6;22.6;22.5;22.5;22.5;22.5;22.5;22.4;22.4;22.4;22.4;22.4;22.3;22.2;22.2;22.3;22.2;22.2;22.2;22.2;22.2;22.2;22.2;22.2;22.2;22.3;22.3;22.3…
22.7;22.6;22.6;22.6;22.6;22.6;22.6;22.7;22.4;22.7;22.7;22.7;22.6;22.6;22.6;22.7;22.6;22.7;22.6;22.6;22.6;22.7;22.7;22.7;22.7;22.7;22.7;22.7;22.7;22.7;22.7;22.7;22.7;22.7;22.7;22.7;22.7;22.7;22.7;22.6;22.6;22.6;22.6;22.6;22.6;22.7;22.7;22.6;22.6;22.7;22.7;22.6;22.7;22.5;22.5;22.5;22.5;22.4;22.4;22.4;22.4;22.4;22.4;22.3;22.3;22.3;22.2;22.2;22.3;22.2;22.2;22.2;22.3;22.2;22.3;22.3;22.2;22.3;22.3;22.3…
22.8;22.6;22.6;22.7;22.6;22.6;22.6;22.7;22.7;22.7;22.7;22.7;22.7;22.6;22.6;22.6;22.6;22.6;22.7;22.7;22.7;22.8;22.8;22.7;22.7;22.8;22.7;22.7;22.7;22.7;22.7;22.7;22.7;22.7;22.7;22.7;22.7;22.7;22.7;22.7;22.6;22.6;22.6;22.6;22.7;22.7;22.7;22.6;22.6;22.7;22.6;22.5;22.6;22.5;22.5;22.5;22.4;22.4;22.4;22.4;22.4;22.4;22.3;22.3;22.3;22.1;22.3;22.2;22.3;22.3;22.3;22.2;22.3;22.2;22.2;22.3;22.3;22.4;22.3;22.3…
22.8;22.6;22.6;22.7;22.7;22.7;22.6;22.6;22.7;22.7;22.6;22.7;22.7;22.6;22.5;22.6;22.7;22.6;22.6;22.7;22.7;22.7;22.7;22.6;22.7;22.7;22.7;22.7;22.7;22.8;22.8;22.8;22.7;22.7;22.7;22.7;22.6;22.6;22.6;22.7;22.6;22.6;22.6;22.6;22.7;22.6;22.7;22.6;22.6;22.6;22.5;22.6;22.5;22.5;22.5;22.5;22.5;22.4;22.4;22.4;22.4;22.3;22.2;22.3;22.2;22.3;22.2;22.2;22.3;22.3;22.2;22.3;22.3;22.3;22.2;22.3;22.3;22.3;22.3;22.4…
22.9;22.6;22.7;22.6;22.6;22.7;22.6;22.5;22.6;22.7;22.6;22.8;22.7;22.6;22.7;22.7;22.7;22.6;22.6;22.7;22.7;22.7;22.7;22.7;22.6;22.7;22.7;22.7;22.7;22.6;22.7;22.7;22.7;22.6;22.7;22.6;22.6;22.6;22.7;22.6;22.6;22.6;22.6;22.6;22.6;22.6;22.6;22.6;22.7;22.7;22.6;22.6;22.5;22.4;22.4;22.4;22.4;22.3;22.3;22.3;22.4;22.3;22.2;22.2;22.3;22.2;22.2;22.2;22.2;22.3;22.3;22.3;22.3;22.3;22.2;22.3;22.2;22.3;22.3;22.3…
22.9;22.6;22.6;22.6;22.7;22.6;22.6;22.6;22.6;22.7;22.6;22.7;22.7;22.7;22.7;22.8;22.6;22.7;22.7;22.7;22.7;22.7;22.7;22.6;22.7;22.7;22.8;22.7;22.7;22.7;22.7;22.7;22.7;22.7;22.7;22.6;22.6;22.6;22.6;22.6;22.6;22.6;22.6;22.6;22.6;22.6;22.6;22.6;22.6;22.6;22.6;22.4;22.5;22.5;22.4;22.4;22.3;22.4;22.3;22.3;22.3;22.3;22.3;22.2;22.2;22.3;22.2;22.2;22.3;22.3;22.3;22.3;22.3;22.3;22.3;22.3;22.3;22.3;22.3;22.3…
22.9;22.7;22.6;22.6;22.6;22.6;22.6;22.6;22.6;22.6;22.7;22.7;22.7;22.7;22.7;22.7;22.7;22.7;22.7;22.7;22.7;22.7;22.7;22.7;22.7;22.7;22.7;22.7;22.8;22.7;22.6;22.7;22.9;22.7;22.7;22.6;22.6;22.7;22.6;22.6;22.6;22.6;22.6;22.6;22.6;22.6;22.6;22.6;22.6;22.6;22.6;22.4;22.6;22.4;22.4;22.4;22.3;22.3;22.3;22.3;22.3;22.3;22.3;22.3;22.3;22.2;22.3;22.3;22.2;22.2;22.3;22.3;22.3;22.3;22.3;22.3;22.3;22.3;22.3;22.3…
22.9;22.7;22.6;22.7;22.6;22.7;22.6;22.6;22.6;22.6;22.6;22.7;22.7;22.7;22.7;22.6;22.7;22.6;22.7;22.7;22.6;22.7;22.7;22.7;22.7;22.7;22.7;22.8;22.7;22.7;22.7;22.6;22.7;22.7;22.7;22.7;22.6;22.6;22.6;22.6;22.6;22.6;22.6;22.6;22.6;22.6;22.7;22.6;22.6;22.5;22.4;22.4;22.5;22.4;22.3;22.4;22.3;22.4;22.2;22.3;22.3;22.3;22.3;22.3;22.3;22.3;22.2;22.2;22.3;22.3;22.3;22.3;22.3;22.3;22.2;22.4;22.3;22.3;22.3;22.3…
22.8;22.7;22.6;22.6;22.7;22.7;22.7;22.7;22.7;22.6;22.6;22.6;22.6;22.7;22.7;22.7;22.7;22.7;22.7;22.7;22.7;22.7;22.7;22.7;22.7;22.7;22.7;22.7;22.7;22.8;22.7;22.7;22.7;22.7;22.7;22.7;22.6;22.6;22.6;22.6;22.6;22.6;22.6;22.6;22.6;22.6;22.6;22.6;22.5;22.6;22.5;22.4;22.4;22.4;22.4;22.3;22.4;22.3;22.2;22.3;22.3;22.3;22.3;22.3;22.3;22.3;22.3;22.3;22.3;22.3;22.3;22.3;22.3;22.3;22.3;22.3;22.3;22.3;22.3;22.3…
22.7;22.6;22.6;22.6;22.7;22.7;22.6;22.7;22.6;22.7;22.6;22.7;22.7;22.6;22.7;22.7;22.7;22.7;22.7;22.6;22.7;22.7;22.6;22.7;22.7;22.7;22.7;22.7;22.7;22.7;22.7;22.7;22.7;22.6;22.7;22.7;22.6;22.7;22.6;22.6;22.6;22.6;22.6;22.6;22.6;22.6;22.6;22.6;22.5;22.5;22.4;22.4;22.3;22.4;22.4;22.3;22.3;22.4;22.2;22.3;22.2;22.2;22.3;22.3;22.3;22.3;22.3;22.3;22.3;22.3;22.3;22.4;22.3;22.3;22.3;22.4;22.3;22.3;22.3;22.4…
22.7;22.6;22.6;22.6;22.7;22.7;22.7;22.7;22.6;22.6;22.6;22.7;22.7;22.7;22.7;22.7;22.7;22.7;22.7;22.7;22.7;22.7;22.7;22.7;22.7;22.7;22.7;22.7;22.7;22.6;22.7;22.7;22.7;22.7;22.7;22.7;22.7;22.6;22.6;22.6;22.6;22.6;22.6;22.6;22.6;22.6;22.5;22.6;22.5;22.4;22.4;22.3;22.3;22.3;22.3;22.3;22.4;22.3;22.3;22.3;22.3;22.3;22.3;22.3;22.3;22.3;22.3;22.3;22.3;22.3;22.4;22.3;22.3;22.4;22.4;22.3;22.3;22.4;22.3;22.3…
22.8;22.6;22.7;22.7;22.7;22.7;22.6;22.6;22.6;22.6;22.6;22.7;22.6;22.7;22.7;22.7;22.8;22.7;22.7;22.6;22.7;22.7;22.7;22.7;22.7;22.7;22.7;22.7;22.6;22.6;22.7;22.6;22.7;22.7;22.6;22.6;22.7;22.7;22.6;22.6;22.6;22.6;22.5;22.5;22.6;22.5;22.5;22.5;22.5;22.5;22.4;22.3;22.4;22.4;22.3;22.3;22.3;22.3;22.3;22.3;22.3;22.3;22.3;22.3;22.3;22.3;22.2;22.3;22.3;22.3;22.3;22.3;22.4;22.4;22.4;22.3;22.3;22.3;22.4;22.4…
22.9;22.6;22.7;22.7;22.7;22.7;22.6;22.6;22.7;22.6;22.6;22.6;22.7;22.6;22.7;22.7;22.8;22.7;22.7;22.7;22.7;22.7;22.7;22.7;22.7;22.7;22.7;22.7;22.7;22.6;22.7;22.7;22.6;22.7;22.6;22.7;22.6;22.6;22.6;22.5;22.6;22.6;22.5;22.5;22.5;22.5;22.5;22.5;22.3;22.4;22.4;22.4;22.4;22.3;22.3;22.2;22.3;22.3;22.3;22.3;22.3;22.3;22.3;22.3;22.3;22.3;22.3;22.3;22.3;22.3;22.3;22.3;22.3;22.4;22.3;22.3;22.4;22.3;22.3;22.4…
22.9;22.7;22.6;22.7;22.7;22.8;22.6;22.7;22.6;22.6;22.6;22.6;22.6;22.7;22.7;22.7;22.8;22.7;22.7;22.7;22.7;22.7;22.7;22.7;22.7;22.7;22.7;22.6;22.7;22.6;22.7;22.6;22.7;22.6;22.6;22.6;22.6;22.6;22.6;22.6;22.5;22.5;22.5;22.5;22.5;22.5;22.5;22.5;22.4;22.3;22.3;22.3;22.3;22.3;22.3;22.3;22.2;22.2;22.4;22.4;22.3;22.3;22.3;22.3;22.3;22.3;22.3;22.3;22.3;22.3;22.3;22.3;22.4;22.4;22.4;22.4;22.4;22.4;22.3;22.5…
22.8;22.7;22.7;22.7;22.7;22.7;22.7;22.7;22.6;22.6;22.6;22.6;22.8;22.8;22.7;22.7;22.7;22.7;22.7;22.6;22.7;22.7;22.6;22.7;22.6;22.6;22.7;22.7;22.7;22.7;22.6;22.7;22.7;22.7;22.7;22.6;22.6;22.6;22.5;22.5;22.5;22.5;22.5;22.5;22.5;22.5;22.4;22.4;22.4;22.3;22.3;22.2;22.3;22.3;22.3;22.3;22.3;22.3;22.3;22.3;22.4;22.3;22.4;22.3;22.3;22.3;22.3;22.3;22.3;22.3;22.3;22.3;22.4;22.4;22.3;22.4;22.3;22.4;22.3;22.3…
22.8;22.7;22.7;22.6;22.7;22.7;22.7;22.7;22.7;22.7;22.7;22.6;22.7;22.7;22.8;22.6;22.7;22.7;22.7;22.7;22.6;22.6;22.7;22.6;22.7;22.7;22.7;22.7;22.7;22.7;22.6;22.6;22.7;22.6;22.7;22.6;22.6;22.6;22.5;22.5;22.5;22.5;22.5;22.5;22.5;22.4;22.3;22.3;22.4;22.3;22.3;22.3;22.3;22.3;22.3;22.3;22.4;22.3;22.3;22.4;22.3;22.3;22.2;22.2;22.3;22.3;22.3;22.3;22.3;22.4;22.3;22.3;22.3;22.4;22.4;22.4;22.3;22.4;22.4;22.4…
22.8;22.7;22.6;22.7;22.7;22.7;22.7;22.7;22.7;22.7;22.6;22.8;22.7;22.7;22.8;22.7;22.7;22.7;22.7;22.6;22.7;22.7;22.7;22.7;22.7;22.7;22.7;22.7;22.7;22.6;22.6;22.5;22.6;22.6;22.6;22.6;22.6;22.6;22.5;22.5;22.4;22.5;22.4;22.5;22.4;22.4;22.3;22.3;22.3;22.3;22.3;22.3;22.3;22.3;22.3;22.3;22.3;22.3;22.3;22.3;22.3;22.4;22.3;22.3;22.3;22.3;22.3;22.3;22.3;22.3;22.3;22.3;22.3;22.4;22.4;22.3;22.3;22.4;22.4;22.4…
22.7;22.6;22.7;22.6;22.7;22.6;22.6;22.6;22.6;22.6;22.6;22.7;22.8;22.7;22.7;22.6;22.7;22.6;22.7;22.6;22.7;22.6;22.6;22.7;22.7;22.7;22.7;22.6;22.6;22.7;22.6;22.6;22.6;22.6;22.6;22.5;22.6;22.6;22.5;22.4;22.5;22.5;22.4;22.4;22.3;22.4;22.4;22.3;22.3;22.3;22.3;22.3;22.3;22.3;22.3;22.3;22.3;22.3;22.3;22.3;22.3;22.3;22.3;22.3;22.3;22.3;22.3;22.3;22.3;22.4;22.4;22.3;22.5;22.4;22.3;22.4;22.4;22.4;22.4;22.4…
22.8;22.7;22.6;22.6;22.6;22.7;22.7;22.6;22.6;22.7;22.7;22.6;22.7;22.7;22.7;22.7;22.7;22.6;22.6;22.6;22.6;22.6;22.6;22.7;22.6;22.6;22.7;22.7;22.6;22.6;22.6;22.7;22.6;22.6;22.5;22.6;22.5;22.5;22.5;22.4;22.5;22.4;22.4;22.4;22.3;22.3;22.2;22.3;22.3;22.3;22.3;22.3;22.2;22.3;22.3;22.3;22.3;22.3;22.3;22.3;22.3;22.3;22.4;22.4;22.4;22.4;22.3;22.3;22.3;22.3;22.3;22.3;22.4;22.4;22.4;22.4;22.3;22.4;22.3;22.4…
22.8;22.6;22.6;22.6;22.7;22.7;22.6;22.7;22.7;22.7;22.7;22.7;22.7;22.6;22.7;22.6;22.7;22.6;22.6;22.6;22.6;22.6;22.6;22.7;22.7;22.7;22.7;22.7;22.7;22.6;22.6;22.6;22.6;22.6;22.6;22.4;22.3;22.4;22.4;22.5;22.4;22.4;22.3;22.3;22.3;22.3;22.3;22.3;22.3;22.3;22.3;22.3;22.3;22.2;22.2;22.3;22.3;22.3;22.3;22.3;22.4;22.4;22.3;22.3;22.3;22.3;22.3;22.3;22.3;22.3;22.4;22.4;22.3;22.3;22.4;22.4;22.4;22.4;22.4;22.4…
22.7;22.6;22.6;22.7;22.6;22.6;22.6;22.6;22.7;22.7;22.7;22.7;22.6;22.7;22.7;22.7;22.6;22.6;22.6;22.6;22.6;22.6;22.6;22.6;22.6;22.7;22.6;22.6;22.6;22.5;22.6;22.6;22.5;22.3;22.4;22.4;22.4;22.4;22.4;22.4;22.4;22.3;22.3;22.3;22.2;22.3;22.3;22.3;22.3;22.3;22.3;22.3;22.3;22.3;22.3;22.3;22.3;22.3;22.3;22.4;22.4;22.4;22.4;22.3;22.4;22.3;22.3;22.3;22.3;22.4;22.3;22.4;22.4;22.4;22.4;22.4;22.4;22.4;22.4;22.5…
22.6;22.6;22.6;22.7;22.7;22.6;22.7;22.6;22.6;22.6;22.7;22.6;22.6;22.7;22.6;22.6;22.6;22.7;22.6;22.6;22.6;22.6;22.7;22.6;22.6;22.5;22.6;22.6;22.6;22.6;22.6;22.6;22.5;22.5;22.4;22.4;22.3;22.4;22.4;22.3;22.3;22.3;22.3;22.3;22.3;22.3;22.3;22.3;22.3;22.4;22.3;22.3;22.3;22.3;22.3;22.3;22.3;22.3;22.3;22.4;22.4;22.4;22.4;22.4;22.3;22.4;22.3;22.3;22.3;22.4;22.4;22.3;22.4;22.4;22.4;22.4;22.4;22.4;22.4;22.4…
22.8;22.7;22.7;22.7;22.7;22.7;22.7;22.7;22.6;22.7;22.6;22.6;22.6;22.6;22.5;22.6;22.6;22.6;22.6;22.6;22.6;22.6;22.6;22.6;22.6;22.6;22.6;22.6;22.6;22.5;22.5;22.5;22.5;22.5;22.4;22.3;22.3;22.3;22.3;22.2;22.3;22.3;22.3;22.3;22.3;22.3;22.3;22.3;22.3;22.3;22.3;22.3;22.3;22.3;22.3;22.3;22.3;22.3;22.3;22.3;22.4;22.4;22.4;22.4;22.4;22.4;22.4;22.3;22.3;22.2;22.4;22.4;22.4;22.4;22.4;22.4;22.4;22.4;22.4;22.4…
22.8;22.7;22.7;22.6;22.7;22.7;22.7;22.7;22.6;22.6;22.7;22.7;22.5;22.5;22.5;22.6;22.6;22.6;22.6;22.6;22.6;22.6;22.6;22.5;22.6;22.5;22.6;22.5;22.6;22.5;22.5;22.5;22.4;22.5;22.4;22.4;22.3;22.3;22.3;22.3;22.3;22.3;22.3;22.3;22.3;22.2;22.3;22.3;22.4;22.3;22.3;22.3;22.3;22.3;22.3;22.3;22.4;22.4;22.3;22.4;22.3;22.4;22.4;22.4;22.4;22.3;22.4;22.3;22.4;22.3;22.4;22.4;22.4;22.4;22.3;22.4;22.4;22.5;22.4;22.4…
22.9;22.7;22.7;22.7;22.7;22.7;22.7;22.7;22.6;22.6;22.6;22.6;22.7;22.6;22.6;22.5;22.6;22.6;22.6;22.6;22.5;22.5;22.5;22.6;22.6;22.6;22.5;22.5;22.5;22.5;22.4;22.4;22.5;22.5;22.3;22.3;22.3;22.3;22.3;22.3;22.3;22.3;22.3;22.3;22.3;22.3;22.3;22.3;22.3;22.3;22.3;22.3;22.3;22.3;22.3;22.3;22.4;22.4;22.4;22.4;22.4;22.3;22.3;22.4;22.4;22.3;22.4;22.3;22.4;22.4;22.4;22.4;22.4;22.4;22.4;22.4;22.4;22.5;22.4;22.5…
22.9;22.7;22.8;22.8;22.7;22.7;22.7;22.6;22.7;22.6;22.7;22.6;22.7;22.5;22.6;22.5;22.5;22.6;22.5;22.5;22.5;22.5;22.7;22.6;22.6;22.5;22.5;22.5;22.5;22.5;22.5;22.5;22.4;22.4;22.4;22.3;22.3;22.3;22.3;22.3;22.3;22.3;22.3;22.4;22.3;22.3;22.3;22.3;22.3;22.3;22.3;22.3;22.3;22.2;22.3;22.3;22.3;22.4;22.4;22.4;22.3;22.4;22.4;22.4;22.4;22.4;22.4;22.3;22.3;22.4;22.3;22.3;22.4;22.4;22.4;22.5;22.4;22.4;22.4;22.5…
22.9;22.8;22.8;22.7;22.6;22.7;22.7;22.7;22.6;22.6;22.6;22.6;22.6;22.6;22.6;22.6;22.5;22.6;22.5;22.5;22.7;22.6;22.5;22.6;22.5;22.6;22.5;22.5;22.5;22.5;22.4;22.4;22.4;22.4;22.3;22.2;22.3;22.3;22.2;22.3;22.3;22.3;22.2;22.3;22.3;22.3;22.3;22.3;22.4;22.3;22.3;22.3;22.3;22.3;22.3;22.3;22.4;22.4;22.4;22.4;22.4;22.4;22.4;22.4;22.4;22.4;22.4;22.3;22.4;22.4;22.4;22.4;22.4;22.4;22.4;22.4;22.5;22.5;22.4;22.4…
23;22.7;22.7;22.7;22.6;22.7;22.7;22.6;22.7;22.7;22.6;22.6;22.6;22.6;22.6;22.6;22.6;22.6;22.6;22.6;22.6;22.5;22.5;22.5;22.5;22.5;22.4;22.4;22.5;22.4;22.4;22.4;22.4;22.4;22.3;22.3;22.2;22.3;22.3;22.3;22.3;22.3;22.2;22.3;22.3;22.3;22.3;22.3;22.4;22.4;22.3;22.3;22.3;22.3;22.3;22.3;22.4;22.3;22.4;22.4;22.4;22.4;22.4;22.4;22.4;22.4;22.4;22.4;22.4;22.3;22.3;22.3;22.3;22.4;22.4;22.4;22.4;22.4;22.4;22.4;2…
22.9;22.8;22.7;22.6;22.7;22.6;22.6;22.5;22.7;22.7;22.7;22.7;22.6;22.6;22.6;22.6;22.6;22.6;22.5;22.5;22.5;22.6;22.5;22.5;22.5;22.5;22.4;22.5;22.5;22.4;22.4;22.3;22.3;22.3;22.3;22.2;22.3;22.4;22.3;22.3;22.3;22.3;22.3;22.4;22.3;22.3;22.3;22.3;22.3;22.3;22.3;22.4;22.3;22.2;22.4;22.3;22.4;22.4;22.4;22.4;22.4;22.4;22.4;22.4;22.4;22.4;22.4;22.3;22.4;22.3;22.3;22.5;22.5;22.5;22.4;22.5;22.4;22.4;22.4;22.4…
22.9;22.7;22.7;22.6;22.7;22.7;22.6;22.6;22.7;22.6;22.6;22.6;22.6;22.6;22.6;22.6;22.7;22.5;22.5;22.6;22.5;22.5;22.5;22.5;22.5;22.6;22.5;22.4;22.3;22.4;22.4;22.3;22.3;22.3;22.3;22.2;22.3;22.3;22.3;22.3;22.3;22.3;22.3;22.5;22.3;22.3;22.3;22.3;22.3;22.4;22.3;22.3;22.3;22.3;22.3;22.3;22.4;22.4;22.4;22.4;22.4;22.4;22.4;22.4;22.4;22.4;22.4;22.4;22.3;22.3;22.3;22.4;22.4;22.4;22.5;22.4;22.4;22.4;22.4;22.5…
22.9;22.8;22.7;22.8;22.6;22.6;22.7;22.6;22.7;22.7;22.6;22.6;22.6;22.6;22.6;22.6;22.7;22.5;22.5;22.5;22.5;22.5;22.5;22.5;22.5;22.5;22.5;22.4;22.4;22.4;22.3;22.3;22.3;22.3;22.3;22.3;22.3;22.4;22.3;22.3;22.4;22.3;22.3;22.3;22.3;22.3;22.3;22.3;22.3;22.4;22.4;22.4;22.4;22.3;22.3;22.2;22.4;22.4;22.4;22.4;22.4;22.4;22.4;22.4;22.4;22.4;22.4;22.4;22.4;22.3;22.4;22.4;22.5;22.4;22.5;22.4;22.4;22.4;22.4;22.5…
22.8;22.7;22.7;22.8;22.7;22.6;22.7;22.6;22.6;22.6;22.7;22.6;22.6;22.6;22.6;22.6;22.6;22.6;22.6;22.5;22.5;22.5;22.5;22.5;22.5;22.4;22.4;22.4;22.4;22.3;22.3;22.3;22.3;22.3;22.3;22.3;22.3;22.4;22.3;22.3;22.3;22.3;22.3;22.5;22.3;22.3;22.4;22.4;22.4;22.4;22.3;22.4;22.4;22.4;22.4;22.4;22.4;22.4;22.4;22.4;22.4;22.4;22.4;22.4;22.4;22.4;22.5;22.4;22.4;22.3;22.3;22.4;22.4;22.4;22.4;22.4;22.4;22.4;22.4;22.5…
22.9;22.7;22.7;22.6;22.6;22.7;22.7;22.7;22.7;22.6;22.6;22.5;22.6;22.5;22.6;22.5;22.6;22.4;22.5;22.5;22.5;22.4;22.4;22.4;22.3;22.4;22.3;22.3;22.4;22.3;22.3;22.3;22.3;22.3;22.3;22.3;22.3;22.4;22.3;22.3;22.3;22.3;22.3;22.4;22.4;22.3;22.4;22.3;22.4;22.3;22.4;22.3;22.3;22.3;22.3;22.4;22.4;22.4;22.4;22.4;22.4;22.4;22.4;22.4;22.4;22.4;22.4;22.4;22.3;22.4;22.4;22.4;22.4;22.4;22.5;22.4;22.5;22.5;22.4;22.4…
22.8;22.7;22.7;22.7;22.6;22.6;22.7;22.6;22.6;22.5;22.6;22.5;22.5;22.6;22.6;22.5;22.6;22.5;22.5;22.4;22.5;22.5;22.5;22.5;22.4;22.4;22.3;22.3;22.3;22.3;22.3;22.3;22.3;22.3;22.2;22.3;22.2;22.3;22.3;22.3;22.3;22.3;22.4;22.3;22.3;22.3;22.2;22.4;22.4;22.4;22.3;22.3;22.4;22.4;22.4;22.4;22.4;22.4;22.4;22.4;22.4;22.4;22.4;22.4;22.4;22.4;22.4;22.4;22.4;22.4;22.4;22.4;22.4;22.4;22.4;22.5;22.5;22.4;22.4;22.5…
22.9;22.7;22.7;22.7;22.6;22.7;22.6;22.6;22.6;22.6;22.6;22.6;22.6;22.5;22.5;22.5;22.5;22.4;22.4;22.5;22.4;22.4;22.4;22.3;22.3;22.4;22.3;22.3;22.3;22.3;22.3;22.3;22.3;22.3;22.3;22.2;22.2;22.3;22.3;22.3;22.4;22.3;22.3;22.3;22.4;22.4;22.4;22.4;22.4;22.4;22.3;22.3;22.3;22.3;22.4;22.4;22.4;22.4;22.4;22.4;22.4;22.5;22.4;22.4;22.4;22.4;22.4;22.4;22.4;22.4;22.4;22.4;22.4;22.5;22.4;22.5;22.5;22.4;22.5;22.5…
22.8;22.7;22.7;22.7;22.6;22.7;22.6;22.7;22.6;22.5;22.6;22.5;22.6;22.5;22.5;22.5;22.5;22.4;22.5;22.5;22.5;22.4;22.4;22.3;22.4;22.2;22.3;22.3;22.3;22.3;22.3;22.3;22.3;22.3;22.3;22.4;22.4;22.3;22.3;22.3;22.3;22.3;22.3;22.3;22.4;22.4;22.4;22.4;22.4;22.4;22.3;22.3;22.3;22.4;22.3;22.4;22.4;22.4;22.4;22.5;22.4;22.4;22.4;22.5;22.5;22.5;22.4;22.4;22.4;22.5;22.4;22.4;22.4;22.5;22.5;22.4;22.5;22.4;22.5;22.4…
22.8;22.7;22.6;22.7;22.6;22.7;22.6;22.6;22.6;22.6;22.5;22.6;22.5;22.5;22.5;22.5;22.5;22.4;22.4;22.4;22.4;22.4;22.3;22.3;22.3;22.3;22.3;22.3;22.3;22.3;22.3;22.3;22.3;22.4;22.3;22.3;22.2;22.3;22.3;22.3;22.3;22.3;22.3;22.4;22.4;22.4;22.4;22.4;22.4;22.4;22.3;22.4;22.4;22.4;22.4;22.4;22.4;22.4;22.4;22.4;22.4;22.4;22.4;22.4;22.4;22.4;22.4;22.4;22.5;22.5;22.5;22.4;22.5;22.4;22.5;22.5;22.5;22.5;22.5;22.5…
22.8;22.7;22.7;22.7;22.7;22.6;22.6;22.6;22.6;22.5;22.5;22.6;22.4;22.4;22.6;22.4;22.4;22.4;22.4;22.4;22.3;22.4;22.4;22.3;22.3;22.3;22.3;22.3;22.3;22.3;22.3;22.4;22.3;22.3;22.4;22.3;22.3;22.4;22.4;22.3;22.4;22.3;22.3;22.4;22.3;22.4;22.3;22.4;22.4;22.4;22.4;22.4;22.3;22.3;22.4;22.4;22.4;22.4;22.4;22.4;22.4;22.5;22.4;22.4;22.4;22.4;22.4;22.4;22.4;22.5;22.4;22.4;22.4;22.4;22.4;22.4;22.5;22.4;22.4;22.5…
22.8;22.6;22.7;22.6;22.6;22.6;22.6;22.6;22.5;22.5;22.5;22.5;22.5;22.5;22.4;22.4;22.4;22.4;22.4;22.3;22.4;22.4;22.3;22.3;22.3;22.3;22.3;22.2;22.3;22.3;22.3;22.4;22.4;22.3;22.3;22.3;22.3;22.3;22.3;22.3;22.4;22.3;22.3;22.4;22.4;22.3;22.4;22.4;22.4;22.4;22.4;22.4;22.4;22.3;22.4;22.4;22.4;22.4;22.3;22.4;22.4;22.4;22.4;22.4;22.4;22.4;22.4;22.4;22.4;22.4;22.4;22.4;22.4;22.4;22.4;22.4;22.5;22.4;22.5;22.5…
22.8;22.7;22.7;22.6;22.6;22.6;22.6;22.6;22.5;22.5;22.5;22.5;22.5;22.5;22.5;22.4;22.4;22.4;22.4;22.3;22.4;22.3;22.3;22.3;22.3;22.3;22.3;22.3;22.3;22.2;22.3;22.2;22.3;22.3;22.4;22.3;22.3;22.4;22.4;22.4;22.3;22.3;22.4;22.4;22.4;22.4;22.4;22.4;22.4;22.4;22.4;22.3;22.4;22.3;22.4;22.4;22.4;22.4;22.4;22.4;22.4;22.5;22.5;22.4;22.4;22.4;22.4;22.5;22.4;22.4;22.4;22.5;22.5;22.5;22.5;22.4;22.5;22.5;22.5;22.5…
22.8;22.7;22.6;22.6;22.6;22.6;22.6;22.5;22.5;22.5;22.5;22.5;22.5;22.5;22.4;22.5;22.4;22.4;22.4;22.3;22.2;22.3;22.3;22.3;22.3;22.3;22.3;22.3;22.3;22.3;22.3;22.4;22.4;22.3;22.3;22.3;22.3;22.3;22.4;22.3;22.4;22.3;22.4;22.4;22.4;22.4;22.4;22.4;22.4;22.4;22.4;22.3;22.4;22.4;22.3;22.5;22.4;22.4;22.3;22.5;22.4;22.5;22.4;22.4;22.4;22.4;22.4;22.5;22.5;22.4;22.4;22.5;22.5;22.4;22.4;22.4;22.5;22.5;22.5;22.5…
22.7;22.7;22.6;22.6;22.6;22.6;22.6;22.5;22.5;22.5;22.5;22.5;22.4;22.4;22.5;22.4;22.3;22.3;22.3;22.3;22.2;22.3;22.3;22.3;22.3;22.3;22.3;22.3;22.3;22.3;22.3;22.3;22.3;22.3;22.3;22.3;22.4;22.3;22.4;22.4;22.3;22.3;22.4;22.4;22.4;22.4;22.4;22.4;22.4;22.4;22.4;22.4;22.4;22.4;22.4;22.4;22.4;22.4;22.4;22.5;22.5;22.5;22.5;22.4;22.5;22.5;22.4;22.5;22.5;22.4;22.5;22.5;22.5;22.5;22.4;22.5;22.5;22.5;22.5;22.5…
22.8;22.7;22.6;22.6;22.5;22.5;22.5;22.5;22.5;22.5;22.5;22.5;22.4;22.4;22.5;22.4;22.4;22.4;22.2;22.2;22.2;22.3;22.3;22.3;22.3;22.3;22.3;22.3;22.3;22.3;22.3;22.3;22.3;22.4;22.3;22.4;22.3;22.3;22.3;22.4;22.3;22.5;22.4;22.4;22.4;22.4;22.4;22.4;22.4;22.4;22.4;22.4;22.4;22.4;22.4;22.4;22.4;22.5;22.5;22.5;22.5;22.5;22.5;22.5;22.4;22.5;22.5;22.7;22.5;22.5;22.4;22.5;22.4;22.5;22.6;22.4;22.5;22.5;22.5;22.5…
22.8;22.6;22.6;22.6;22.5;22.5;22.6;22.5;22.4;22.5;22.4;22.5;22.4;22.4;22.4;22.4;22.3;22.2;22.2;22.2;22.2;22.3;22.3;22.3;22.3;22.3;22.3;22.3;22.3;22.3;22.3;22.3;22.4;22.4;22.4;22.4;22.3;22.4;22.4;22.4;22.4;22.4;22.4;22.4;22.4;22.4;22.4;22.4;22.4;22.4;22.4;22.4;22.4;22.4;22.4;22.5;22.4;22.4;22.4;22.4;22.5;22.5;22.5;22.5;22.5;22.5;22.5;22.5;22.4;22.4;22.4;22.5;22.5;22.5;22.5;22.5;22.5;22.5;22.6;22.5…
22.8;22.6;22.7;22.5;22.5;22.6;22.6;22.5;22.5;22.5;22.5;22.4;22.3;22.4;22.4;22.4;22.3;22.2;22.2;22.3;22.3;22.3;22.3;22.3;22.2;22.4;22.4;22.3;22.4;22.3;22.3;22.3;22.3;22.4;22.4;22.3;22.4;22.4;22.4;22.4;22.4;22.4;22.4;22.4;22.4;22.4;22.4;22.4;22.4;22.4;22.4;22.4;22.5;22.4;22.5;22.4;22.5;22.5;22.4;22.5;22.4;22.5;22.4;22.5;22.5;22.6;22.5;22.5;22.5;22.4;22.5;22.5;22.5;22.6;22.5;22.5;22.5;22.5;22.5;22.5…
22.8;22.6;22.5;22.5;22.5;22.5;22.5;22.5;22.5;22.5;22.4;22.4;22.4;22.4;22.3;22.3;22.4;22.2;22.2;22.3;22.2;22.3;22.3;22.3;22.3;22.3;22.3;22.4;22.3;22.3;22.3;22.3;22.3;22.4;22.4;22.3;22.4;22.4;22.3;22.4;22.4;22.4;22.4;22.5;22.4;22.4;22.4;22.4;22.4;22.4;22.4;22.4;22.4;22.4;22.5;22.4;22.5;22.4;22.5;22.5;22.5;22.5;22.4;22.5;22.5;22.6;22.4;22.5;22.5;22.5;22.5;22.5;22.5;22.5;22.5;22.6;22.5;22.5;22.5;22.6…
22.7;22.6;22.6;22.5;22.5;22.5;22.5;22.5;22.4;22.4;22.4;22.4;22.4;22.4;22.4;22.3;22.3;22.3;22.2;22.2;22.3;22.3;22.3;22.3;22.3;22.4;22.3;22.4;22.3;22.3;22.3;22.4;22.4;22.4;22.4;22.4;22.4;22.4;22.4;22.4;22.4;22.4;22.4;22.4;22.4;22.4;22.4;22.4;22.4;22.4;22.4;22.4;22.4;22.4;22.4;22.5;22.4;22.4;22.5;22.5;22.5;22.5;22.5;22.5;22.5;22.5;22.5;22.5;22.5;22.5;22.5;22.5;22.5;22.5;22.6;22.5;22.5;22.5;22.5;22.5…
22.7;22.6;22.5;22.5;22.5;22.5;22.5;22.4;22.4;22.4;22.4;22.3;22.4;22.3;22.3;22.3;22.3;22.2;22.2;22.2;22.3;22.3;22.3;22.4;22.3;22.3;22.4;22.4;22.4;22.3;22.4;22.4;22.3;22.4;22.3;22.4;22.3;22.4;22.4;22.4;22.4;22.4;22.4;22.4;22.4;22.4;22.5;22.5;22.4;22.4;22.5;22.4;22.4;22.4;22.4;22.4;22.4;22.5;22.5;22.5;22.5;22.6;22.5;22.5;22.5;22.5;22.5;22.5;22.5;22.5;22.5;22.5;22.5;22.5;22.5;22.5;22.5;22.5;22.6;22.5…
22.7;22.5;22.5;22.5;22.4;22.4;22.4;22.4;22.4;22.3;22.4;22.4;22.4;22.3;22.2;22.3;22.2;22.2;22.3;22.3;22.3;22.3;22.3;22.3;22.3;22.4;22.3;22.3;22.4;22.2;22.4;22.4;22.3;22.3;22.4;22.4;22.4;22.4;22.4;22.4;22.4;22.4;22.4;22.4;22.4;22.4;22.4;22.4;22.4;22.4;22.5;22.4;22.4;22.4;22.4;22.5;22.4;22.5;22.5;22.5;22.5;22.5;22.5;22.5;22.5;22.5;22.5;22.5;22.5;22.5;22.4;22.5;22.4;22.5;22.5;22.5;22.5;22.5;22.5;22.6…
22.7;22.5;22.4;22.5;22.4;22.4;22.4;22.4;22.3;22.3;22.3;22.3;22.3;22.3;22.3;22.3;22.4;22.3;22.3;22.3;22.3;22.3;22.3;22.3;22.2;22.3;22.3;22.4;22.3;22.3;22.4;22.3;22.3;22.3;22.4;22.4;22.4;22.4;22.4;22.4;22.4;22.4;22.4;22.4;22.4;22.4;22.4;22.4;22.4;22.4;22.4;22.4;22.4;22.4;22.4;22.5;22.5;22.5;22.5;22.5;22.5;22.5;22.5;22.6;22.5;22.5;22.5;22.5;22.5;22.5;22.5;22.5;22.5;22.5;22.5;22.5;22.5;22.5;22.5;22.5…
22.7;22.6;22.4;22.4;22.4;22.4;22.4;22.3;22.3;22.3;22.3;22.3;22.3;22.3;22.3;22.3;22.3;22.2;22.2;22.3;22.3;22.3;22.3;22.3;22.3;22.4;22.4;22.3;22.4;22.3;22.3;22.4;22.3;22.4;22.4;22.3;22.4;22.4;22.4;22.4;22.4;22.4;22.5;22.4;22.4;22.5;22.4;22.4;22.5;22.4;22.4;22.5;22.5;22.5;22.5;22.5;22.5;22.5;22.5;22.5;22.5;22.5;22.5;22.5;22.5;22.5;22.5;22.5;22.5;22.4;22.5;22.5;22.5;22.6;22.5;22.5;22.5;22.5;22.6;22.6…
22.6;22.5;22.4;22.4;22.4;22.4;22.4;22.4;22.3;22.2;22.2;22.3;22.3;22.3;22.3;22.3;22.3;22.3;22.3;22.3;22.3;22.3;22.3;22.3;22.3;22.3;22.4;22.3;22.4;22.4;22.3;22.4;22.3;22.4;22.4;22.4;22.4;22.4;22.4;22.4;22.4;22.4;22.4;22.5;22.5;22.5;22.5;22.5;22.4;22.4;22.4;22.5;22.5;22.3;22.5;22.5;22.5;22.4;22.5;22.5;22.5;22.5;22.5;22.5;22.5;22.5;22.5;22.5;22.5;22.5;22.5;22.5;22.5;22.6;22.5;22.5;22.5;22.5;22.6;22.5…
22.6;22.4;22.4;22.4;22.4;22.3;22.4;22.3;22.2;22.3;22.3;22.3;22.3;22.3;22.2;22.3;22.3;22.2;22.3;22.3;22.2;22.3;22.3;22.3;22.3;22.3;22.4;22.4;22.4;22.3;22.3;22.3;22.3;22.4;22.4;22.4;22.4;22.4;22.4;22.4;22.5;22.3;22.5;22.4;22.5;22.5;22.4;22.4;22.4;22.4;22.4;22.4;22.5;22.5;22.5;22.5;22.5;22.4;22.4;22.5;22.5;22.5;22.4;22.5;22.5;22.5;22.5;22.5;22.5;22.5;22.5;22.5;22.5;22.5;22.5;22.5;22.5;22.5;22.5;22.6…
22.7;22.5;22.4;22.3;22.4;22.3;22.3;22.3;22.3;22.3;22.3;22.3;22.2;22.2;22.3;22.2;22.2;22.3;22.3;22.2;22.3;22.2;22.3;22.3;22.3;22.3;22.3;22.4;22.3;22.3;22.4;22.3;22.4;22.4;22.4;22.4;22.3;22.4;22.4;22.4;22.4;22.5;22.4;22.5;22.5;22.5;22.5;22.4;22.4;22.4;22.4;22.4;22.5;22.4;22.4;22.4;22.5;22.5;22.5;22.4;22.5;22.5;22.5;22.5;22.5;22.5;22.5;22.5;22.5;22.5;22.5;22.5;22.5;22.5;22.5;22.5;22.5;22.5;22.6;22.6…
22.6;22.4;22.4;22.4;22.4;22.3;22.3;22.3;22.3;22.3;22.3;22.2;22.2;22.2;22.3;22.3;22.3;22.3;22.3;22.3;22.3;22.3;22.3;22.3;22.3;22.3;22.4;22.4;22.3;22.3;22.3;22.4;22.4;22.4;22.4;22.4;22.4;22.4;22.4;22.4;22.4;22.4;22.4;22.5;22.4;22.5;22.5;22.4;22.4;22.4;22.4;22.4;22.5;22.5;22.5;22.4;22.5;22.5;22.4;22.6;22.5;22.5;22.5;22.5;22.6;22.5;22.5;22.5;22.5;22.5;22.5;22.5;22.5;22.5;22.5;22.5;22.5;22.5;22.5;22.5…
22.6;22.4;22.4;22.3;22.3;22.3;22.3;22.3;22.2;22.3;22.3;22.3;22.3;22.3;22.3;22.3;22.3;22.3;22.3;22.3;22.3;22.3;22.3;22.3;22.3;22.4;22.3;22.3;22.4;22.3;22.4;22.4;22.4;22.4;22.3;22.4;22.4;22.4;22.4;22.5;22.4;22.4;22.4;22.4;22.4;22.4;22.5;22.4;22.5;22.4;22.4;22.4;22.4;22.4;22.5;22.4;22.5;22.5;22.5;22.6;22.5;22.5;22.5;22.5;22.6;22.5;22.5;22.5;22.5;22.5;22.5;22.5;22.5;22.5;22.6;22.5;22.5;22.5;22.6;22.5…
22.6;22.4;22.4;22.3;22.3;22.3;22.3;22.2;22.3;22.3;22.3;22.3;22.3;22.3;22.2;22.3;22.3;22.2;22.3;22.4;22.3;22.3;22.3;22.4;22.3;22.3;22.4;22.3;22.3;22.3;22.3;22.4;22.4;22.4;22.4;22.4;22.4;22.4;22.4;22.4;22.4;22.5;22.5;22.5;22.4;22.4;22.5;22.5;22.5;22.5;22.5;22.4;22.4;22.4;22.5;22.5;22.5;22.5;22.5;22.5;22.5;22.5;22.5;22.5;22.5;22.6;22.5;22.5;22.5;22.5;22.5;22.5;22.5;22.6;22.5;22.5;22.5;22.6;22.5;22.6…
22.5;22.4;22.3;22.3;22.2;22.3;22.3;22.2;22.3;22.3;22.3;22.3;22.3;22.3;22.3;22.3;22.4;22.3;22.2;22.3;22.3;22.3;22.3;22.4;22.3;22.4;22.4;22.4;22.4;22.3;22.4;22.4;22.4;22.4;22.4;22.4;22.4;22.3;22.5;22.5;22.4;22.5;22.4;22.4;22.4;22.5;22.5;22.5;22.5;22.5;22.4;22.4;22.5;22.5;22.5;22.5;22.5;22.5;22.5;22.5;22.5;22.6;22.5;22.6;22.6;22.6;22.5;22.5;22.6;22.5;22.6;22.5;22.5;22.5;22.6;22.6;22.5;22.5;22.5;22.5…
22.6;22.5;22.3;22.1;22.3;22.3;22.3;22.2;22.2;22.3;22.3;22.3;22.3;22.3;22.3;22.3;22.3;22.3;22.4;22.3;22.3;22.3;22.4;22.3;22.3;22.3;22.3;22.4;22.3;22.4;22.4;22.4;22.4;22.4;22.4;22.4;22.4;22.4;22.4;22.4;22.4;22.4;22.4;22.4;22.4;22.5;22.5;22.5;22.5;22.4;22.4;22.4;22.4;22.5;22.5;22.4;22.4;22.5;22.5;22.6;22.6;22.5;22.5;22.5;22.6;22.5;22.5;22.5;22.5;22.6;22.5;22.5;22.6;22.5;22.5;22.6;22.5;22.5;22.5;22.5…
22.6;22.4;22.3;22.3;22.1;22.3;22.3;22.2;22.3;22.3;22.3;22.3;22.3;22.3;22.3;22.3;22.3;22.3;22.3;22.3;22.3;22.3;22.3;22.4;22.3;22.4;22.4;22.4;22.4;22.4;22.4;22.4;22.4;22.4;22.4;22.4;22.4;22.4;22.5;22.4;22.4;22.5;22.5;22.5;22.5;22.5;22.5;22.5;22.5;22.5;22.4;22.5;22.5;22.5;22.4;22.4;22.5;22.4;22.5;22.6;22.5;22.6;22.5;22.5;22.5;22.5;22.5;22.6;22.5;22.5;22.5;22.5;22.5;22.5;22.6;22.5;22.6;22.5;22.5;22.6…
22.5;22.3;22.3;22.3;22.3;22.3;22.2;22.3;22.4;22.3;22.3;22.3;22.3;22.3;22.3;22.3;22.3;22.3;22.3;22.3;22.3;22.3;22.4;22.4;22.3;22.3;22.4;22.4;22.4;22.4;22.4;22.4;22.4;22.4;22.4;22.4;22.4;22.4;22.4;22.4;22.4;22.4;22.4;22.4;22.4;22.5;22.5;22.5;22.5;22.4;22.5;22.5;22.5;22.5;22.4;22.5;22.4;22.4;22.5;22.6;22.6;22.6;22.5;22.6;22.6;22.5;22.5;22.5;22.5;22.5;22.5;22.5;22.6;22.5;22.5;22.6;22.5;22.5;22.5;22.6…
22.5;22.3;22.2;22.3;22.3;22.3;22.2;22.2;22.2;22.3;22.2;22.3;22.3;22.3;22.3;22.3;22.3;22.3;22.4;22.4;22.4;22.4;22.3;22.4;22.4;22.3;22.4;22.4;22.4;22.4;22.4;22.4;22.4;22.4;22.4;22.4;22.4;22.4;22.4;22.4;22.4;22.5;22.4;22.5;22.4;22.4;22.5;22.6;22.5;22.4;22.4;22.5;22.5;22.5;22.5;22.5;22.5;22.5;22.5;22.5;22.5;22.6;22.5;22.5;22.6;22.6;22.5;22.5;22.5;22.5;22.6;22.6;22.5;22.6;22.5;22.6;22.6;22.6;22.6;22.6…
22.5;22.3;22.3;22.3;22.3;22.3;22.3;22.3;22.3;22.3;22.3;22.3;22.3;22.3;22.3;22.3;22.3;22.3;22.3;22.4;22.4;22.4;22.4;22.4;22.4;22.4;22.4;22.4;22.4;22.4;22.4;22.4;22.4;22.4;22.4;22.4;22.4;22.5;22.4;22.5;22.5;22.4;22.5;22.4;22.4;22.4;22.6;22.5;22.5;22.5;22.5;22.5;22.5;22.5;22.5;22.5;22.5;22.5;22.5;22.5;22.5;22.6;22.5;22.6;22.5;22.6;22.6;22.6;22.6;22.5;22.6;22.6;22.6;22.6;22.6;22.5;22.5;22.6;22.6;22.6…
22.5;22.4;22.4;22.3;22.3;22.3;22.3;22.3;22.3;22.3;22.3;22.3;22.3;22.3;22.3;22.3;22.3;22.3;22.4;22.3;22.3;22.4;22.3;22.4;22.3;22.3;22.4;22.3;22.4;22.4;22.4;22.4;22.4;22.4;22.4;22.4;22.4;22.4;22.5;22.5;22.5;22.5;22.4;22.5;22.4;22.4;22.5;22.5;22.6;22.5;22.5;22.5;22.6;22.5;22.5;22.5;22.5;22.5;22.5;22.5;22.5;22.6;22.6;22.6;22.6;22.6;22.5;22.5;22.5;22.5;22.5;22.6;22.6;22.6;22.6;22.6;22.6;22.6;22.5;22.6…
22.5;22.4;22.3;22.3;22.3;22.3;22.4;22.3;22.3;22.3;22.3;22.3;22.3;22.3;22.3;22.3;22.3;22.3;22.3;22.3;22.4;22.3;22.4;22.4;22.4;22.4;22.3;22.4;22.4;22.5;22.4;22.4;22.5;22.4;22.5;22.5;22.4;22.4;22.5;22.5;22.5;22.4;22.4;22.5;22.4;22.4;22.5;22.5;22.5;22.5;22.6;22.5;22.5;22.5;22.5;22.5;22.5;22.5;22.5;22.5;22.5;22.5;22.6;22.6;22.6;22.6;22.5;22.6;22.5;22.5;22.6;22.5;22.6;22.6;22.6;22.6;22.6;22.6;22.6;22.5…
22.5;22.4;22.3;22.4;22.3;22.3;22.3;22.3;22.3;22.3;22.3;22.3;22.3;22.3;22.3;22.3;22.3;22.3;22.3;22.3;22.3;22.3;22.3;22.4;22.4;22.4;22.4;22.3;22.5;22.3;22.4;22.4;22.4;22.4;22.4;22.4;22.4;22.5;22.5;22.4;22.5;22.4;22.5;22.4;22.4;22.4;22.5;22.5;22.5;22.5;22.5;22.5;22.6;22.6;22.5;22.5;22.5;22.5;22.5;22.5;22.5;22.6;22.5;22.5;22.6;22.6;22.6;22.6;22.5;22.5;22.6;22.6;22.6;22.6;22.6;22.6;22.6;22.6;22.6;22.6…
22.4;22.4;22.3;22.4;22.3;22.3;22.3;22.3;22.3;22.3;22.3;22.3;22.3;22.3;22.3;22.3;22.3;22.3;22.3;22.3;22.3;22.3;22.4;22.4;22.3;22.3;22.4;22.4;22.4;22.4;22.4;22.4;22.4;22.4;22.4;22.4;22.4;22.4;22.4;22.4;22.4;22.4;22.4;22.5;22.5;22.5;22.5;22.5;22.5;22.5;22.5;22.5;22.5;22.5;22.5;22.5;22.5;22.5;22.5;22.5;22.6;22.5;22.7;22.5;22.6;22.6;22.5;22.6;22.5;22.6;22.5;22.6;22.6;22.6;22.6;22.6;22.6;22.6;22.6;22.6…
22.4;22.4;22.3;22.3;22.3;22.3;22.3;22.3;22.3;22.3;22.3;22.3;22.3;22.3;22.3;22.3;22.3;22.4;22.3;22.3;22.3;22.3;22.4;22.3;22.3;22.4;22.4;22.4;22.4;22.4;22.4;22.4;22.4;22.5;22.5;22.5;22.5;22.4;22.5;22.4;22.5;22.4;22.5;22.4;22.4;22.4;22.5;22.5;22.5;22.5;22.5;22.5;22.5;22.5;22.5;22.5;22.5;22.5;22.5;22.5;22.5;22.5;22.5;22.6;22.5;22.5;22.5;22.5;22.6;22.6;22.6;22.6;22.6;22.6;22.6;22.6;22.6;22.6;22.6;22.6…
22.5;22.3;22.3;22.3;22.3;22.4;22.4;22.3;22.3;22.3;22.3;22.3;22.3;22.3;22.3;22.3;22.3;22.3;22.3;22.3;22.3;22.2;22.3;22.3;22.4;22.4;22.4;22.4;22.4;22.4;22.4;22.4;22.4;22.4;22.4;22.4;22.5;22.4;22.4;22.5;22.5;22.5;22.5;22.4;22.5;22.4;22.5;22.5;22.5;22.5;22.5;22.5;22.5;22.5;22.5;22.4;22.5;22.5;22.5;22.5;22.5;22.6;22.5;22.5;22.6;22.5;22.6;22.5;22.6;22.6;22.5;22.6;22.6;22.6;22.6;22.6;22.6;22.6;22.6;22.6…
22.5;22.3;22.3;22.3;22.3;22.2;22.4;22.3;22.3;22.3;22.3;22.3;22.3;22.3;22.4;22.3;22.3;22.3;22.3;22.4;22.3;22.4;22.3;22.3;22.3;22.4;22.4;22.3;22.4;22.4;22.4;22.4;22.4;22.5;22.4;22.5;22.5;22.5;22.4;22.4;22.5;22.5;22.5;22.5;22.5;22.5;22.5;22.5;22.5;22.5;22.5;22.5;22.5;22.5;22.5;22.5;22.5;22.5;22.5;22.5;22.5;22.6;22.6;22.6;22.6;22.5;22.5;22.6;22.6;22.5;22.5;22.6;22.6;22.6;22.6;22.6;22.6;22.6;22.6;22.6…
22.5;22.4;22.3;22.3;22.3;22.3;22.3;22.3;22.3;22.3;22.3;22.3;22.3;22.3;22.3;22.3;22.3;22.4;22.3;22.3;22.3;22.3;22.3;22.4;22.4;22.4;22.4;22.3;22.4;22.5;22.4;22.4;22.4;22.4;22.5;22.5;22.5;22.4;22.5;22.4;22.5;22.4;22.5;22.5;22.5;22.5;22.5;22.5;22.5;22.5;22.5;22.5;22.5;22.5;22.5;22.5;22.5;22.5;22.5;22.5;22.5;22.5;22.5;22.5;22.5;22.6;22.5;22.5;22.6;22.5;22.6;22.6;22.6;22.6;22.6;22.6;22.6;22.6;22.6;22.6…
22.4;22.4;22.4;22.4;22.4;22.3;22.3;22.3;22.3;22.3;22.3;22.3;22.4;22.4;22.3;22.3;22.4;22.4;22.4;22.4;22.3;22.4;22.4;22.3;22.4;22.5;22.4;22.4;22.4;22.4;22.5;22.4;22.5;22.4;22.4;22.5;22.4;22.5;22.4;22.5;22.5;22.5;22.5;22.5;22.5;22.4;22.6;22.5;22.5;22.5;22.5;22.5;22.5;22.5;22.5;22.5;22.5;22.5;22.5;22.5;22.5;22.5;22.6;22.5;22.5;22.5;22.5;22.5;22.5;22.5;22.6;22.5;22.6;22.6;22.6;22.6;22.6;22.6;22.6;22.6…
22.4;22.3;22.4;22.3;22.4;22.3;22.4;22.3;22.3;22.3;22.3;22.3;22.3;22.3;22.4;22.4;22.4;22.4;22.4;22.3;22.3;22.3;22.4;22.4;22.4;22.4;22.4;22.4;22.3;22.4;22.4;22.4;22.4;22.5;22.5;22.5;22.5;22.4;22.5;22.4;22.5;22.5;22.5;22.5;22.5;22.5;22.5;22.5;22.5;22.5;22.5;22.5;22.5;22.5;22.5;22.5;22.5;22.5;22.5;22.6;22.5;22.5;22.5;22.6;22.6;22.5;22.5;22.5;22.5;22.5;22.6;22.6;22.6;22.6;22.6;22.6;22.6;22.6;22.6;22.6…
22.5;22.4;22.3;22.3;22.3;22.3;22.2;22.3;22.3;22.3;22.3;22.4;22.3;22.3;22.3;22.3;22.3;22.4;22.4;22.4;22.3;22.4;22.3;22.4;22.4;22.4;22.3;22.4;22.4;22.4;22.4;22.4;22.5;22.4;22.4;22.5;22.4;22.4;22.4;22.4;22.4;22.5;22.4;22.5;22.5;22.5;22.5;22.6;22.5;22.5;22.5;22.5;22.4;22.5;22.5;22.5;22.5;22.5;22.5;22.6;22.6;22.6;22.6;22.6;22.5;22.5;22.5;22.5;22.5;22.5;22.6;22.6;22.6;22.6;22.7;22.7;22.6;22.7;22.6;22.6…
22.6;22.4;22.3;22.4;22.4;22.3;22.3;22.3;22.3;22.4;22.3;22.3;22.3;22.3;22.4;22.3;22.3;22.4;22.4;22.4;22.3;22.4;22.4;22.3;22.4;22.4;22.4;22.3;22.4;22.4;22.4;22.4;22.4;22.4;22.4;22.4;22.4;22.4;22.4;22.4;22.4;22.4;22.5;22.5;22.5;22.5;22.5;22.5;22.5;22.5;22.5;22.5;22.6;22.5;22.5;22.5;22.5;22.5;22.5;22.5;22.6;22.6;22.6;22.6;22.6;22.5;22.5;22.5;22.6;22.6;22.6;22.6;22.6;22.6;22.6;22.7;22.6;22.6;22.6;22.6…
22.6;22.4;22.3;22.4;22.3;22.3;22.4;22.3;22.4;22.3;22.4;22.4;22.4;22.3;22.3;22.3;22.3;22.4;22.3;22.3;22.3;22.4;22.4;22.4;22.4;22.4;22.4;22.5;22.4;22.5;22.4;22.4;22.4;22.4;22.4;22.5;22.4;22.4;22.4;22.4;22.5;22.4;22.5;22.5;22.5;22.5;22.5;22.6;22.5;22.5;22.5;22.5;22.6;22.6;22.5;22.5;22.5;22.5;22.5;22.6;22.6;22.6;22.6;22.6;22.6;22.5;22.6;22.5;22.6;22.6;22.6;22.6;22.6;22.6;22.7;22.6;22.6;22.7;22.6;22.7…
22.5;22.4;22.3;22.3;22.3;22.3;22.3;22.3;22.3;22.3;22.3;22.3;22.3;22.3;22.4;22.4;22.3;22.4;22.4;22.4;22.3;22.4;22.4;22.4;22.4;22.4;22.4;22.4;22.4;22.4;22.4;22.5;22.4;22.4;22.4;22.5;22.4;22.4;22.4;22.5;22.5;22.5;22.4;22.5;22.5;22.5;22.5;22.5;22.5;22.5;22.5;22.5;22.5;22.6;22.5;22.5;22.5;22.5;22.6;22.6;22.6;22.6;22.6;22.6;22.6;22.6;22.6;22.5;22.6;22.5;22.6;22.6;22.6;22.7;22.7;22.6;22.6;22.7;22.6;22.7…
22.5;22.4;22.3;22.3;22.4;22.4;22.4;22.3;22.4;22.3;22.3;22.4;22.4;22.3;22.3;22.4;22.4;22.4;22.4;22.3;22.3;22.3;22.4;22.4;22.4;22.4;22.4;22.5;22.4;22.4;22.4;22.5;22.5;22.5;22.5;22.4;22.5;22.4;22.5;22.5;22.5;22.5;22.5;22.5;22.5;22.5;22.5;22.6;22.6;22.5;22.5;22.5;22.5;22.5;22.5;22.5;22.5;22.5;22.6;22.5;22.6;22.6;22.6;22.6;22.6;22.6;22.6;22.6;22.6;22.6;22.6;22.6;22.6;22.7;22.6;22.6;22.7;22.6;22.7;22.6…
22.4;22.4;22.3;22.3;22.4;22.4;22.4;22.5;22.4;22.4;22.3;22.4;22.4;22.4;22.4;22.3;22.4;22.3;22.3;22.4;22.4;22.3;22.4;22.4;22.4;22.4;22.4;22.4;22.5;22.5;22.5;22.5;22.5;22.5;22.5;22.5;22.4;22.5;22.4;22.5;22.5;22.5;22.5;22.5;22.5;22.6;22.5;22.5;22.6;22.5;22.5;22.5;22.5;22.5;22.5;22.5;22.5;22.5;22.5;22.6;22.6;22.6;22.5;22.6;22.6;22.6;22.6;22.6;22.6;22.6;22.6;22.6;22.6;22.6;22.6;22.6;22.6;22.6;22.6;22.7…
22.5;22.5;22.4;22.4;22.4;22.3;22.4;22.3;22.3;22.4;22.3;22.4;22.3;22.4;22.3;22.4;22.3;22.4;22.4;22.4;22.4;22.3;22.4;22.4;22.3;22.4;22.4;22.4;22.5;22.5;22.4;22.5;22.5;22.5;22.5;22.5;22.4;22.5;22.4;22.5;22.5;22.5;22.5;22.6;22.5;22.6;22.6;22.6;22.5;22.5;22.5;22.5;22.6;22.6;22.5;22.5;22.5;22.5;22.6;22.6;22.6;22.6;22.6;22.6;22.6;22.6;22.6;22.6;22.6;22.6;22.6;22.6;22.6;22.6;22.6;22.6;22.6;22.7;22.6;22.7…
22.5;22.5;22.4;22.3;22.4;22.3;22.3;22.3;22.3;22.3;22.4;22.4;22.4;22.4;22.4;22.4;22.4;22.4;22.4;22.3;22.3;22.3;22.3;22.4;22.4;22.4;22.4;22.4;22.5;22.5;22.4;22.5;22.4;22.4;22.5;22.5;22.5;22.4;22.5;22.5;22.5;22.5;22.5;22.5;22.2;22.5;22.4;22.5;22.5;22.5;22.5;22.5;22.5;22.5;22.5;22.6;22.5;22.6;22.6;22.5;22.5;22.5;22.6;22.6;22.6;22.6;22.6;22.6;22.6;22.6;22.6;22.6;22.6;22.6;22.6;22.6;22.6;22.6;22.6;22.7…
22.5;22.5;22.4;22.3;22.3;22.3;22.3;22.3;22.3;22.3;22.3;22.3;22.4;22.4;22.4;22.3;22.3;22.3;22.4;22.3;22.3;22.4;22.4;22.4;22.4;22.4;22.4;22.5;22.5;22.4;22.5;22.4;22.5;22.4;22.5;22.5;22.5;22.5;22.4;22.5;22.5;22.5;22.5;22.5;22.4;22.5;22.5;22.5;22.5;22.5;22.5;22.6;22.6;22.5;22.6;22.6;22.6;22.5;22.6;22.6;22.6;22.6;22.6;22.6;22.6;22.6;22.6;22.6;22.6;22.6;22.6;22.6;22.6;22.6;22.6;22.6;22.6;22.6;22.6;22.7…
22.5;22.4;22.3;22.4;22.3;22.4;22.3;22.3;22.3;22.3;22.3;22.3;22.3;22.4;22.3;22.3;22.3;22.3;22.4;22.3;22.3;22.3;22.4;22.4;22.4;22.4;22.5;22.5;22.5;22.5;22.5;22.4;22.5;22.4;22.4;22.5;22.5;22.5;22.5;22.5;22.5;22.5;22.5;22.6;22.5;22.5;22.5;22.5;22.5;22.5;22.5;22.5;22.6;22.5;22.6;22.6;22.6;22.5;22.5;22.6;22.5;22.6;22.5;22.6;22.6;22.6;22.5;22.6;22.6;22.7;22.6;22.6;22.6;22.6;22.6;22.6;22.6;22.7;22.6;22.6…
22.5;22.4;22.4;22.3;22.3;22.4;22.3;22.4;22.3;22.3;22.3;22.3;22.4;22.4;22.3;22.3;22.3;22.3;22.4;22.3;22.3;22.4;22.4;22.4;22.4;22.4;22.4;22.5;22.5;22.5;22.4;22.5;22.5;22.5;22.5;22.5;22.5;22.5;22.5;22.5;22.5;22.5;22.5;22.5;22.5;22.5;22.5;22.5;22.5;22.5;22.5;22.5;22.6;22.6;22.5;22.5;22.6;22.5;22.6;22.5;22.6;22.6;22.6;22.6;22.6;22.6;22.5;22.6;22.6;22.6;22.6;22.6;22.6;22.7;22.6;22.6;22.6;22.6;22.6;22.7…
22.5;22.4;22.3;22.3;22.3;22.3;22.3;22.4;22.4;22.3;22.3;22.3;22.4;22.4;22.3;22.4;22.4;22.3;22.4;22.3;22.4;22.4;22.4;22.4;22.4;22.4;22.4;22.5;22.4;22.4;22.5;22.5;22.5;22.5;22.4;22.5;22.5;22.5;22.5;22.5;22.5;22.5;22.5;22.5;22.5;22.5;22.5;22.6;22.5;22.7;22.5;22.5;22.6;22.5;22.5;22.6;22.5;22.6;22.5;22.5;22.6;22.6;22.6;22.7;22.6;22.6;22.6;22.6;22.6;22.6;22.6;22.6;22.6;22.6;22.7;22.7;22.7;22.7;22.6;22.6…
22.6;22.4;22.3;22.4;22.4;22.4;22.3;22.4;22.3;22.3;22.3;22.4;22.4;22.4;22.4;22.4;22.4;22.4;22.4;22.3;22.4;22.4;22.4;22.4;22.4;22.4;22.4;22.4;22.4;22.4;22.5;22.5;22.5;22.5;22.5;22.5;22.5;22.4;22.5;22.6;22.5;22.5;22.5;22.5;22.5;22.5;22.5;22.5;22.6;22.5;22.5;22.5;22.5;22.6;22.6;22.5;22.6;22.5;22.5;22.5;22.5;22.6;22.6;22.6;22.6;22.6;22.6;22.6;22.6;22.6;22.6;22.6;22.6;22.6;22.6;22.6;22.6;22.7;22.6;22.6…
22.5;22.4;22.3;22.3;22.3;22.4;22.3;22.3;22.4;22.4;22.4;22.4;22.4;22.3;22.5;22.3;22.3;22.4;22.4;22.4;22.3;22.4;22.4;22.4;22.4;22.4;22.4;22.4;22.4;22.4;22.5;22.5;22.4;22.5;22.5;22.5;22.5;22.5;22.5;22.5;22.4;22.5;22.5;22.5;22.5;22.5;22.5;22.5;22.6;22.5;22.5;22.5;22.6;22.5;22.5;22.6;22.6;22.5;22.5;22.5;22.6;22.6;22.6;22.6;22.6;22.6;22.6;22.6;22.7;22.5;22.6;22.6;22.7;22.7;22.6;22.6;22.7;22.6;22.7;22.6…
22.5;22.4;22.4;22.3;22.4;22.4;22.3;22.3;22.4;22.4;22.4;22.4;22.4;22.4;22.4;22.4;22.5;22.4;22.4;22.4;22.4;22.3;22.4;22.4;22.4;22.4;22.4;22.4;22.4;22.5;22.4;22.5;22.5;22.5;22.5;22.5;22.5;22.4;22.5;22.5;22.5;22.5;22.5;22.5;22.5;22.5;22.5;22.5;22.6;22.5;22.5;22.5;22.6;22.5;22.5;22.6;22.5;22.5;22.6;22.6;22.6;22.6;22.6;22.6;22.6;22.6;22.6;22.6;22.7;22.6;22.6;22.7;22.7;22.7;22.6;22.7;22.7;22.7;22.7;22.7…
22.5;22.4;22.4;22.3;22.3;22.3;22.4;22.3;22.4;22.3;22.4;22.4;22.4;22.4;22.5;22.4;22.4;22.4;22.4;22.4;22.4;22.4;22.4;22.4;22.4;22.4;22.3;22.4;22.4;22.4;22.4;22.4;22.5;22.5;22.5;22.5;22.5;22.4;22.4;22.5;22.4;22.5;22.5;22.5;22.5;22.5;22.5;22.5;22.5;22.5;22.5;22.6;22.6;22.5;22.5;22.5;22.5;22.6;22.6;22.6;22.6;22.7;22.6;22.7;22.6;22.6;22.6;22.6;22.6;22.6;22.6;22.7;22.7;22.6;22.6;22.7;22.6;22.6;22.7;22.6…
22.4;22.4;22.4;22.3;22.3;22.4;22.3;22.3;22.4;22.3;22.5;22.3;22.2;22.5;22.5;22.4;22.4;22.3;22.4;22.4;22.4;22.4;22.3;22.4;22.4;22.4;22.4;22.4;22.5;22.4;22.4;22.5;22.5;22.5;22.5;22.4;22.4;22.4;22.5;22.5;22.4;22.5;22.5;22.5;22.5;22.5;22.5;22.5;22.5;22.5;22.5;22.5;22.6;22.5;22.5;22.6;22.5;22.6;22.6;22.6;22.6;22.6;22.5;22.6;22.7;22.6;22.6;22.6;22.6;22.6;22.7;22.7;22.7;22.7;22.7;22.7;22.7;22.6;22.7;22.7…
22.5;22.3;22.3;22.3;22.3;22.4;22.3;22.3;22.4;22.3;22.4;22.3;22.3;22.4;22.4;22.5;22.3;22.4;22.3;22.3;22.4;22.4;22.4;22.4;22.4;22.4;22.4;22.4;22.4;22.5;22.4;22.4;22.5;22.4;22.5;22.5;22.4;22.4;22.4;22.5;22.5;22.5;22.5;22.5;22.6;22.5;22.5;22.5;22.5;22.5;22.6;22.5;22.5;22.5;22.5;22.5;22.5;22.5;22.6;22.6;22.6;22.6;22.7;22.6;22.7;22.7;22.6;22.6;22.6;22.6;22.6;22.6;22.7;22.7;22.7;22.7;22.7;22.7;22.7;22.7…
22.6;22.4;22.4;22.3;22.4;22.4;22.4;22.4;22.4;22.3;22.4;22.4;22.4;22.4;22.4;22.4;22.4;22.4;22.3;22.4;22.4;22.3;22.4;22.4;22.4;22.4;22.4;22.4;22.4;22.4;22.4;22.4;22.4;22.5;22.4;22.5;22.5;22.5;22.5;22.5;22.4;22.4;22.5;22.6;22.5;22.6;22.6;22.6;22.5;22.5;22.5;22.5;22.5;22.5;22.6;22.6;22.5;22.6;22.6;22.6;22.6;22.6;22.7;22.7;22.7;22.6;22.6;22.7;22.7;22.6;22.7;22.7;22.7;22.7;22.7;22.7;22.6;22.7;22.7;22.7…
22.4;22.4;22.4;22.3;22.3;22.4;22.3;22.4;22.4;22.4;22.4;22.4;22.4;22.4;22.5;22.4;22.4;22.4;22.4;22.3;22.4;22.3;22.4;22.4;22.3;22.4;22.3;22.4;22.4;22.4;22.4;22.5;22.5;22.5;22.5;22.5;22.5;22.4;22.5;22.5;22.5;22.6;22.5;22.6;22.5;22.5;22.5;22.5;22.6;22.6;22.5;22.5;22.6;22.6;22.5;22.6;22.6;22.5;22.7;22.6;22.7;22.6;22.6;22.6;22.6;22.7;22.5;22.6;22.6;22.6;22.7;22.7;22.7;22.7;22.7;22.7;22.7;22.7;22.7;22.7…
22.6;22.4;22.4;22.4;22.4;22.4;22.4;22.4;22.4;22.3;22.4;22.4;22.4;22.4;22.4;22.4;22.3;22.4;22.4;22.3;22.3;22.4;22.3;22.4;22.3;22.3;22.5;22.4;22.4;22.3;22.4;22.5;22.4;22.5;22.5;22.5;22.5;22.5;22.5;22.5;22.6;22.5;22.6;22.6;22.6;22.4;22.5;22.6;22.5;22.5;22.6;22.6;22.5;22.6;22.5;22.6;22.7;22.6;22.6;22.6;22.6;22.6;22.6;22.6;22.6;22.7;22.5;22.6;22.6;22.6;22.6;22.6;22.7;22.6;22.6;22.7;22.7;22.7;22.7;22.7…
22.6;22.4;22.4;22.3;22.4;22.4;22.4;22.4;22.4;22.4;22.4;22.4;22.4;22.4;22.4;22.4;22.3;22.4;22.4;22.4;22.3;22.3;22.3;22.4;22.4;22.5;22.4;22.5;22.5;22.4;22.4;22.5;22.4;22.4;22.5;22.5;22.5;22.5;22.5;22.5;22.6;22.5;22.5;22.6;22.6;22.5;22.6;22.5;22.6;22.5;22.6;22.6;22.6;22.6;22.6;22.5;22.6;22.6;22.7;22.7;22.6;22.7;22.6;22.6;22.7;22.7;22.6;22.6;22.6;22.6;22.6;22.6;22.7;22.7;22.7;22.6;22.7;22.7;22.7;22.8…
22.6;22.4;22.3;22.3;22.4;22.4;22.4;22.4;22.4;22.4;22.4;22.4;22.4;22.4;22.3;22.3;22.3;22.4;22.4;22.4;22.4;22.4;22.4;22.4;22.4;22.4;22.4;22.5;22.5;22.4;22.4;22.5;22.5;22.5;22.5;22.5;22.5;22.5;22.5;22.5;22.5;22.5;22.5;22.5;22.5;22.6;22.6;22.6;22.5;22.5;22.5;22.5;22.6;22.5;22.6;22.5;22.5;22.6;22.7;22.7;22.7;22.6;22.7;22.6;22.6;22.7;22.6;22.6;22.7;22.6;22.7;22.6;22.6;22.6;22.6;22.7;22.7;22.8;22.8;22.8…
22.4;22.3;22.3;22.4;22.4;22.3;22.4;22.3;22.3;22.4;22.4;22.4;22.4;22.3;22.4;22.4;22.4;22.4;22.3;22.4;22.4;22.4;22.4;22.4;22.4;22.5;22.4;22.4;22.4;22.4;22.4;22.4;22.5;22.4;22.4;22.5;22.5;22.4;22.5;22.5;22.5;22.5;22.5;22.5;22.6;22.5;22.6;22.6;22.5;22.6;22.5;22.5;22.6;22.6;22.6;22.6;22.6;22.5;22.6;22.7;22.7;22.7;22.6;22.6;22.7;22.7;22.7;22.6;22.7;22.7;22.6;22.6;22.6;22.7;22.6;22.7;22.7;22.7;22.7;22.7…
22.6;22.4;22.4;22.3;22.3;22.4;22.4;22.3;22.3;22.3;22.3;22.3;22.4;22.3;22.3;22.4;22.3;22.4;22.4;22.4;22.4;22.4;22.4;22.4;22.4;22.5;22.4;22.4;22.5;22.4;22.4;22.4;22.5;22.5;22.5;22.5;22.5;22.5;22.4;22.4;22.5;22.5;22.5;22.5;22.5;22.6;22.6;22.5;22.5;22.6;22.5;22.6;22.6;22.7;22.5;22.5;22.6;22.6;22.7;22.6;22.6;22.6;22.7;22.6;22.7;22.7;22.7;22.6;22.6;22.7;22.6;22.7;22.7;22.6;22.6;22.6;22.7;22.7;22.7;22.8…
22.6;22.4;22.3;22.4;22.4;22.4;22.3;22.3;22.3;22.3;22.3;22.3;22.4;22.4;22.4;22.3;22.4;22.3;22.4;22.4;22.4;22.4;22.4;22.4;22.4;22.4;22.5;22.5;22.5;22.5;22.4;22.4;22.5;22.5;22.5;22.5;22.5;22.5;22.5;22.5;22.5;22.5;22.5;22.5;22.5;22.6;22.5;22.6;22.5;22.5;22.6;22.6;22.6;22.6;22.6;22.6;22.6;22.5;22.7;22.7;22.6;22.6;22.6;22.7;22.7;22.6;22.6;22.7;22.7;22.6;22.6;22.6;22.7;22.6;22.7;22.7;22.7;22.7;22.7;22.7…
22.4;22.3;22.3;22.3;22.3;22.3;22.4;22.3;22.3;22.3;22.3;22.4;22.4;22.4;22.4;22.4;22.4;22.4;22.4;22.4;22.4;22.4;22.4;22.5;22.4;22.4;22.4;22.4;22.5;22.5;22.4;22.5;22.5;22.5;22.5;22.5;22.5;22.4;22.5;22.5;22.5;22.5;22.5;22.5;22.5;22.6;22.5;22.6;22.6;22.5;22.4;22.6;22.5;22.5;22.6;22.6;22.5;22.5;22.6;22.6;22.6;22.6;22.6;22.7;22.7;22.7;22.6;22.6;22.6;22.6;22.6;22.6;22.7;22.7;22.7;22.7;22.7;22.7;22.7;22.7…
22.5;22.4;22.4;22.4;22.4;22.3;22.3;22.4;22.3;22.3;22.3;22.4;22.4;22.4;22.4;22.3;22.3;22.4;22.4;22.4;22.3;22.5;22.4;22.4;22.4;22.4;22.4;22.4;22.4;22.5;22.4;22.4;22.4;22.5;22.4;22.5;22.5;22.5;22.5;22.5;22.5;22.5;22.5;22.5;22.5;22.5;22.5;22.5;22.5;22.6;22.6;22.6;22.6;22.6;22.6;22.5;22.6;22.5;22.6;22.6;22.6;22.6;22.6;22.6;22.7;22.7;22.6;22.6;22.7;22.6;22.6;22.7;22.7;22.7;22.7;22.7;22.7;22.6;22.7;22.7…
22.5;22.3;22.3;22.3;22.4;22.3;22.4;22.4;22.4;22.4;22.3;22.4;22.4;22.3;22.4;22.4;22.4;22.4;22.4;22.4;22.4;22.4;22.4;22.4;22.4;22.4;22.3;22.4;22.4;22.4;22.4;22.5;22.4;22.4;22.4;22.5;22.4;22.5;22.5;22.5;22.5;22.5;22.5;22.5;22.5;22.5;22.5;22.5;22.6;22.6;22.4;22.6;22.6;22.5;22.5;22.6;22.6;22.6;22.6;22.6;22.6;22.6;22.6;22.6;22.7;22.6;22.7;22.6;22.6;22.6;22.7;22.7;22.7;22.7;22.6;22.7;22.7;22.7;22.7;22.8…
22.5;22.4;22.4;22.4;22.3;22.4;22.4;22.4;22.5;22.4;22.4;22.4;22.3;22.4;22.4;22.3;22.4;22.3;22.4;22.4;22.4;22.3;22.4;22.3;22.4;22.4;22.4;22.3;22.4;22.4;22.4;22.4;22.4;22.4;22.4;22.4;22.5;22.5;22.4;22.5;22.5;22.5;22.5;22.5;22.6;22.5;22.6;22.6;22.6;22.6;22.4;22.6;22.6;22.6;22.6;22.6;22.6;22.6;22.6;22.5;22.6;22.6;22.6;22.6;22.7;22.7;22.6;22.7;22.7;22.6;22.7;22.6;22.7;22.7;22.7;22.7;22.7;22.7;22.7;22.8…
22.6;22.4;22.4;22.4;22.4;22.3;22.4;22.3;22.3;22.4;22.4;22.4;22.4;22.4;22.3;22.4;22.4;22.4;22.3;22.3;22.3;22.4;22.4;22.3;22.4;22.3;22.3;22.4;22.4;22.5;22.4;22.4;22.4;22.4;22.4;22.4;22.5;22.4;22.5;22.5;22.5;22.5;22.5;22.5;22.5;22.5;22.6;22.5;22.6;22.7;22.5;22.6;22.6;22.6;22.6;22.6;22.6;22.6;22.6;22.6;22.6;22.7;22.7;22.6;22.6;22.7;22.7;22.7;22.6;22.6;22.6;22.7;22.7;22.7;22.8;22.8;22.7;22.7;22.7;22.7…
22.6;22.4;22.4;22.4;22.3;22.3;22.4;22.4;22.3;22.3;22.3;22.4;22.4;22.3;22.3;22.3;22.4;22.3;22.3;22.4;22.3;22.4;22.3;22.4;22.3;22.4;22.3;22.4;22.4;22.4;22.5;22.5;22.5;22.5;22.4;22.4;22.4;22.5;22.5;22.5;22.5;22.5;22.5;22.6;22.5;22.5;22.6;22.6;22.5;22.5;22.5;22.6;22.6;22.5;22.6;22.6;22.6;22.6;22.6;22.6;22.6;22.7;22.6;22.6;22.6;22.7;22.6;22.6;22.7;22.6;22.7;22.7;22.7;22.8;22.7;22.7;22.8;22.7;22.7;22.7…
22.5;22.4;22.4;22.3;22.4;22.3;22.4;22.4;22.4;22.3;22.4;22.4;22.4;22.3;22.3;22.4;22.3;22.3;22.4;22.3;22.4;22.4;22.4;22.4;22.3;22.4;22.4;22.4;22.5;22.4;22.5;22.5;22.5;22.4;22.4;22.5;22.5;22.5;22.5;22.5;22.5;22.5;22.5;22.6;22.5;22.6;22.6;22.6;22.6;22.6;22.6;22.5;22.6;22.5;22.6;22.6;22.7;22.6;22.6;22.6;22.7;22.6;22.7;22.7;22.7;22.7;22.6;22.6;22.6;22.6;22.6;22.7;22.7;22.7;22.7;22.7;22.7;22.7;22.8;22.7…
22.5;22.4;22.4;22.3;22.4;22.3;22.4;22.4;22.3;22.4;22.3;22.4;22.4;22.4;22.4;22.4;22.4;22.4;22.3;22.3;22.4;22.3;22.4;22.3;22.4;22.4;22.4;22.4;22.5;22.4;22.4;22.4;22.4;22.4;22.5;22.4;22.4;22.4;22.5;22.5;22.5;22.5;22.5;22.6;22.5;22.6;22.6;22.6;22.6;22.6;22.5;22.5;22.6;22.6;22.5;22.6;22.6;22.6;22.6;22.6;22.7;22.7;22.6;22.7;22.6;22.7;22.7;22.6;22.7;22.6;22.7;22.7;22.7;22.6;22.7;22.8;22.7;22.7;22.7;22.7…
22.7;22.4;22.4;22.4;22.3;22.4;22.4;22.4;22.3;22.4;22.4;22.4;22.4;22.3;22.3;22.3;22.4;22.4;22.4;22.3;22.4;22.2;22.4;22.4;22.4;22.4;22.4;22.4;22.4;22.4;22.4;22.5;22.4;22.4;22.4;22.4;22.5;22.5;22.5;22.5;22.5;22.5;22.5;22.5;22.6;22.6;22.5;22.6;22.6;22.5;22.6;22.6;22.5;22.6;22.6;22.6;22.6;22.6;22.6;22.6;22.7;22.7;22.6;22.7;22.7;22.7;22.6;22.6;22.6;22.6;22.7;22.6;22.6;22.7;22.7;22.7;22.7;22.7;22.7;22.7…
22.5;22.4;22.3;22.3;22.3;22.3;22.3;22.3;22.3;22.4;22.4;22.3;22.4;22.3;22.4;22.4;22.3;22.4;22.4;22.4;22.4;22.4;22.4;22.4;22.3;22.4;22.4;22.3;22.4;22.4;22.4;22.4;22.4;22.4;22.5;22.5;22.5;22.5;22.5;22.5;22.4;22.5;22.5;22.6;22.5;22.6;22.5;22.5;22.6;22.5;22.5;22.5;22.6;22.5;22.5;22.6;22.6;22.6;22.6;22.6;22.6;22.6;22.7;22.7;22.6;22.6;22.6;22.6;22.6;22.7;22.6;22.6;22.7;22.7;22.7;22.8;22.7;22.8;22.8;22.8…
22.6;22.4;22.3;22.3;22.3;22.3;22.3;22.4;22.4;22.4;22.3;22.4;22.4;22.3;22.4;22.3;22.4;22.4;22.4;22.4;22.4;22.3;22.3;22.4;22.4;22.4;22.4;22.4;22.5;22.4;22.5;22.3;22.4;22.4;22.4;22.5;22.5;22.5;22.5;22.5;22.5;22.4;22.5;22.5;22.5;22.6;22.6;22.6;22.6;22.5;22.6;22.5;22.5;22.6;22.6;22.6;22.6;22.6;22.6;22.6;22.7;22.6;22.6;22.6;22.6;22.6;22.6;22.6;22.6;22.7;22.7;22.7;22.7;22.8;22.6;22.7;22.7;22.7;22.7;22.7…
22.6;22.4;22.4;22.4;22.3;22.4;22.3;22.4;22.4;22.4;22.3;22.3;22.4;22.3;22.3;22.4;22.4;22.4;22.4;22.4;22.3;22.4;22.4;22.3;22.4;22.4;22.4;22.3;22.4;22.4;22.4;22.4;22.4;22.4;22.4;22.5;22.5;22.5;22.5;22.5;22.5;22.5;22.5;22.5;22.5;22.5;22.6;22.5;22.5;22.5;22.5;22.6;22.6;22.6;22.6;22.6;22.6;22.6;22.6;22.7;22.7;22.7;22.7;22.7;22.7;22.6;22.6;22.6;22.6;22.6;22.6;22.7;22.8;22.7;22.7;22.7;22.8;22.8;22.7;22.8…
22.5;22.4;22.4;22.4;22.3;22.3;22.3;22.3;22.4;22.4;22.3;22.3;22.3;22.3;22.4;22.3;22.4;22.4;22.4;22.4;22.4;22.3;22.4;22.4;22.4;22.4;22.3;22.4;22.4;22.4;22.4;22.4;22.4;22.5;22.5;22.5;22.5;22.5;22.5;22.5;22.5;22.5;22.5;22.5;22.5;22.6;22.6;22.6;22.6;22.6;22.6;22.6;22.5;22.6;22.6;22.6;22.6;22.6;22.6;22.6;22.6;22.7;22.6;22.6;22.6;22.6;22.6;22.6;22.6;22.7;22.6;22.8;22.7;22.7;22.7;22.7;22.7;22.8;22.7;22.8…
22.5;22.4;22.4;22.4;22.3;22.3;22.3;22.2;22.3;22.3;22.3;22.4;22.4;22.3;22.4;22.3;22.4;22.4;22.4;22.4;22.4;22.4;22.4;22.4;22.3;22.3;22.4;22.4;22.4;22.4;22.4;22.4;22.4;22.4;22.5;22.5;22.5;22.5;22.5;22.5;22.5;22.5;22.4;22.5;22.6;22.6;22.5;22.6;22.5;22.6;22.5;22.6;22.6;22.6;22.6;22.6;22.5;22.5;22.6;22.7;22.7;22.7;22.6;22.6;22.6;22.7;22.6;22.6;22.7;22.7;22.7;22.7;22.7;22.7;22.7;22.7;22.7;22.7;22.8;22.8…
22.6;22.3;22.3;22.4;22.4;22.3;22.3;22.2;22.3;22.3;22.3;22.4;22.3;22.4;22.4;22.4;22.4;22.4;22.4;22.4;22.4;22.4;22.4;22.4;22.4;22.4;22.4;22.4;22.4;22.4;22.4;22.5;22.4;22.4;22.5;22.5;22.5;22.4;22.4;22.5;22.4;22.4;22.5;22.5;22.6;22.6;22.6;22.6;22.6;22.6;22.5;22.5;22.6;22.6;22.6;22.6;22.6;22.6;22.6;22.7;22.7;22.7;22.7;22.6;22.6;22.6;22.6;22.7;22.7;22.7;22.7;22.7;22.7;22.7;22.7;22.8;22.7;22.8;22.8;22.8…
22.4;22.3;22.4;22.4;22.3;22.3;22.3;22.3;22.3;22.4;22.3;22.4;22.4;22.3;22.4;22.3;22.4;22.3;22.4;22.4;22.4;22.4;22.3;22.4;22.4;22.4;22.4;22.4;22.5;22.4;22.4;22.4;22.5;22.5;22.5;22.4;22.5;22.5;22.4;22.5;22.5;22.5;22.5;22.5;22.6;22.6;22.5;22.6;22.6;22.6;22.5;22.5;22.5;22.6;22.5;22.7;22.6;22.6;22.6;22.6;22.7;22.6;22.7;22.6;22.6;22.7;22.7;22.7;22.7;22.7;22.7;22.7;22.7;22.7;22.7;22.7;22.8;22.7;22.8;22.8…
22.6;22.3;22.3;22.3;22.3;22.4;22.3;22.3;22.3;22.3;22.3;22.4;22.4;22.4;22.4;22.4;22.4;22.3;22.4;22.4;22.4;22.4;22.4;22.4;22.4;22.4;22.4;22.5;22.4;22.4;22.4;22.4;22.5;22.5;22.5;22.5;22.5;22.4;22.5;22.5;22.5;22.5;22.5;22.5;22.6;22.6;22.6;22.6;22.6;22.6;22.5;22.5;22.5;22.5;22.7;22.6;22.6;22.6;22.6;22.7;22.7;22.6;22.7;22.8;22.6;22.7;22.6;22.7;22.7;22.7;22.7;22.7;22.7;22.7;22.7;22.7;22.6;22.8;22.7;22.8…
22.5;22.4;22.3;22.3;22.3;22.4;22.3;22.4;22.5;22.3;22.3;22.4;22.4;22.3;22.4;22.4;22.4;22.4;22.4;22.4;22.4;22.4;22.4;22.4;22.4;22.4;22.4;22.4;22.4;22.4;22.4;22.5;22.5;22.5;22.5;22.5;22.5;22.5;22.5;22.5;22.4;22.5;22.5;22.6;22.5;22.5;22.5;22.5;22.6;22.5;22.6;22.5;22.6;22.6;22.6;22.6;22.6;22.6;22.6;22.6;22.6;22.6;22.6;22.7;22.7;22.7;22.7;22.6;22.6;22.7;22.7;22.7;22.7;22.7;22.7;22.7;22.6;22.8;22.8;22.7…
22.5;22.4;22.3;22.3;22.3;22.3;22.3;22.3;22.4;22.3;22.4;22.4;22.4;22.4;22.4;22.4;22.4;22.4;22.4;22.4;22.4;22.4;22.4;22.4;22.4;22.4;22.4;22.4;22.4;22.5;22.4;22.5;22.5;22.5;22.5;22.5;22.4;22.5;22.5;22.5;22.5;22.5;22.5;22.5;22.5;22.6;22.6;22.6;22.6;22.6;22.6;22.6;22.5;22.6;22.5;22.6;22.6;22.6;22.6;22.6;22.6;22.6;22.6;22.7;22.7;22.7;22.7;22.7;22.7;22.7;22.7;22.7;22.7;22.7;22.7;22.7;22.7;22.8;22.8;22.8…
22.5;22.4;22.3;22.4;22.4;22.3;22.3;22.3;22.4;22.3;22.3;22.4;22.3;22.4;22.3;22.4;22.3;22.3;22.4;22.3;22.4;22.4;22.3;22.3;22.4;22.4;22.4;22.5;22.5;22.4;22.4;22.5;22.5;22.5;22.5;22.5;22.5;22.5;22.5;22.5;22.5;22.6;22.5;22.5;22.5;22.5;22.6;22.6;22.5;22.6;22.6;22.5;22.5;22.6;22.5;22.6;22.6;22.6;22.6;22.6;22.6;22.6;22.7;22.6;22.6;22.6;22.7;22.6;22.7;22.7;22.7;22.7;22.7;22.7;22.7;22.7;22.7;22.8;22.8;22.8…
22.5;22.4;22.3;22.4;22.3;22.3;22.3;22.3;22.4;22.4;22.4;22.3;22.4;22.4;22.4;22.4;22.4;22.4;22.4;22.4;22.3;22.4;22.3;22.3;22.4;22.4;22.4;22.4;22.5;22.5;22.4;22.5;22.5;22.5;22.5;22.5;22.5;22.5;22.5;22.5;22.5;22.5;22.5;22.5;22.6;22.6;22.6;22.6;22.6;22.6;22.6;22.6;22.6;22.6;22.6;22.6;22.6;22.6;22.6;22.7;22.6;22.6;22.6;22.7;22.7;22.6;22.7;22.7;22.6;22.6;22.7;22.7;22.7;22.7;22.7;22.7;22.7;22.7;22.8;22.8…
22.5;22.4;22.4;22.4;22.3;22.3;22.3;22.4;22.3;22.3;22.3;22.3;22.4;22.3;22.3;22.4;22.4;22.3;22.4;22.3;22.4;22.3;22.3;22.3;22.4;22.4;22.4;22.4;22.5;22.5;22.4;22.5;22.5;22.5;22.5;22.5;22.5;22.5;22.5;22.5;22.5;22.5;22.6;22.5;22.6;22.6;22.6;22.6;22.6;22.6;22.6;22.5;22.6;22.6;22.6;22.6;22.6;22.6;22.5;22.6;22.6;22.7;22.6;22.7;22.7;22.7;22.6;22.6;22.7;22.7;22.7;22.6;22.7;22.7;22.7;22.7;22.7;22.7;22.8;22.7…
22.5;22.4;22.4;22.3;22.4;22.3;22.3;22.4;22.3;22.3;22.3;22.3;22.3;22.3;22.4;22.4;22.4;22.4;22.4;22.3;22.3;22.4;22.4;22.3;22.4;22.4;22.4;22.4;22.4;22.4;22.5;22.4;22.5;22.5;22.5;22.5;22.5;22.5;22.5;22.5;22.5;22.5;22.5;22.6;22.5;22.6;22.6;22.6;22.6;22.6;22.5;22.5;22.6;22.6;22.6;22.6;22.6;22.5;22.6;22.7;22.7;22.6;22.7;22.7;22.7;22.7;22.7;22.6;22.7;22.7;22.7;22.6;22.7;22.7;22.7;22.7;22.7;22.8;22.8;22.7…
22.6;22.4;22.3;22.4;22.3;22.3;22.4;22.3;22.3;22.4;22.4;22.4;22.3;22.3;22.4;22.4;22.3;22.4;22.3;22.3;22.3;22.3;22.3;22.3;22.4;22.5;22.5;22.4;22.4;22.4;22.4;22.5;22.5;22.4;22.5;22.5;22.5;22.5;22.5;22.5;22.5;22.5;22.5;22.6;22.5;22.6;22.6;22.6;22.6;22.6;22.6;22.6;22.5;22.6;22.6;22.6;22.6;22.5;22.6;22.6;22.6;22.7;22.7;22.6;22.7;22.6;22.6;22.6;22.6;22.6;22.7;22.6;22.7;22.7;22.7;22.7;22.7;22.7;22.8;22.8…
22.5;22.4;22.3;22.3;22.5;22.3;22.3;22.4;22.3;22.3;22.3;22.4;22.4;22.3;22.3;22.4;22.4;22.3;22.3;22.4;22.4;22.3;22.3;22.3;22.4;22.4;22.4;22.4;22.4;22.4;22.3;22.4;22.4;22.5;22.5;22.5;22.5;22.5;22.5;22.5;22.5;22.5;22.5;22.6;22.5;22.5;22.6;22.6;22.6;22.6;22.6;22.5;22.6;22.6;22.6;22.6;22.6;22.5;22.6;22.6;22.6;22.7;22.7;22.6;22.7;22.7;22.6;22.6;22.6;22.6;22.7;22.7;22.7;22.7;22.7;22.7;22.7;22.7;22.8;22.8…
22.6;22.4;22.3;22.3;22.3;22.4;22.3;22.4;22.3;22.3;22.3;22.3;22.3;22.3;22.4;22.4;22.4;22.3;22.3;22.3;22.4;22.4;22.4;22.4;22.4;22.4;22.4;22.4;22.4;22.4;22.4;22.5;22.5;22.5;22.5;22.4;22.5;22.5;22.5;22.5;22.5;22.5;22.5;22.5;22.5;22.6;22.5;22.6;22.6;22.6;22.5;22.6;22.6;22.6;22.5;22.6;22.6;22.5;22.5;22.6;22.6;22.7;22.7;22.6;22.6;22.6;22.6;22.6;22.6;22.6;22.6;22.6;22.7;22.7;22.7;22.7;22.7;22.7;22.8;22.8…
22.6;22.4;22.3;22.3;22.4;22.3;22.3;22.3;22.3;22.3;22.4;22.3;22.3;22.3;22.4;22.4;22.3;22.3;22.3;22.3;22.4;22.4;22.4;22.4;22.4;22.5;22.4;22.4;22.4;22.4;22.4;22.4;22.5;22.4;22.5;22.5;22.5;22.5;22.5;22.5;22.5;22.5;22.5;22.5;22.5;22.6;22.6;22.5;22.6;22.6;22.6;22.6;22.6;22.5;22.6;22.5;22.5;22.6;22.6;22.6;22.7;22.6;22.6;22.7;22.6;22.6;22.6;22.6;22.6;22.6;22.6;22.6;22.7;22.7;22.7;22.7;22.7;22.7;22.7;22.7…
22.5;22.3;22.3;22.3;22.3;22.4;22.3;22.3;22.3;22.3;22.3;22.3;22.3;22.3;22.3;22.3;22.4;22.4;22.4;22.4;22.4;22.4;22.4;22.4;22.4;22.4;22.4;22.4;22.4;22.4;22.4;22.5;22.5;22.5;22.5;22.4;22.5;22.5;22.5;22.5;22.5;22.5;22.5;22.5;22.5;22.5;22.5;22.6;22.6;22.6;22.6;22.6;22.5;22.6;22.7;22.6;22.6;22.6;22.6;22.6;22.6;22.7;22.7;22.6;22.6;22.6;22.6;22.6;22.6;22.7;22.6;22.7;22.6;22.6;22.7;22.7;22.7;22.7;22.8;22.8…
22.5;22.4;22.3;22.3;22.3;22.3;22.3;22.3;22.3;22.3;22.3;22.3;22.3;22.3;22.4;22.4;22.3;22.4;22.4;22.4;22.3;22.4;22.4;22.4;22.4;22.4;22.4;22.4;22.4;22.4;22.4;22.6;22.5;22.5;22.5;22.4;22.4;22.5;22.5;22.5;22.5;22.5;22.4;22.5;22.5;22.6;22.5;22.6;22.6;22.6;22.6;22.6;22.6;22.5;22.6;22.6;22.6;22.5;22.7;22.6;22.7;22.7;22.7;22.7;22.6;22.6;22.6;22.6;22.6;22.6;22.7;22.7;22.7;22.6;22.7;22.7;22.7;22.8;22.9;22.7…
22.5;22.3;22.3;22.3;22.3;22.3;22.4;22.4;22.3;22.3;22.3;22.4;22.4;22.3;22.4;22.4;22.4;22.4;22.4;22.4;22.4;22.4;22.4;22.4;22.4;22.4;22.4;22.4;22.4;22.4;22.4;22.4;22.5;22.5;22.5;22.5;22.5;22.5;22.5;22.4;22.5;22.4;22.5;22.5;22.5;22.5;22.5;22.6;22.6;22.5;22.5;22.6;22.6;22.6;22.6;22.6;22.5;22.6;22.6;22.7;22.6;22.7;22.7;22.7;22.7;22.6;22.6;22.6;22.6;22.6;22.6;22.7;22.7;22.7;22.7;22.7;22.7;22.7;22.7;22.7…
22.5;22.3;22.3;22.3;22.3;22.3;22.3;22.3;22.4;22.3;22.4;22.4;22.3;22.3;22.4;22.4;22.3;22.3;22.4;22.4;22.4;22.4;22.3;22.4;22.4;22.4;22.4;22.4;22.4;22.4;22.4;22.4;22.5;22.5;22.5;22.5;22.5;22.5;22.5;22.5;22.5;22.5;22.5;22.5;22.5;22.5;22.5;22.6;22.5;22.6;22.5;22.6;22.6;22.6;22.6;22.5;22.6;22.5;22.6;22.7;22.7;22.7;22.7;22.7;22.7;22.6;22.6;22.6;22.6;22.7;22.7;22.7;22.7;22.7;22.7;22.7;22.7;22.7;22.7;22.8…
22.7;22.4;22.3;22.3;22.3;22.3;22.3;22.3;22.3;22.4;22.4;22.4;22.4;22.4;22.4;22.4;22.4;22.4;22.4;22.3;22.3;22.4;22.3;22.4;22.4;22.4;22.4;22.5;22.5;22.4;22.4;22.4;22.5;22.5;22.5;22.5;22.5;22.4;22.5;22.5;22.5;22.6;22.5;22.5;22.5;22.5;22.6;22.6;22.6;22.6;22.6;22.5;22.6;22.6;22.6;22.5;22.6;22.6;22.6;22.7;22.6;22.7;22.7;22.7;22.7;22.7;22.7;22.6;22.6;22.7;22.6;22.7;22.7;22.7;22.7;22.7;22.7;22.7;22.7;22.8…
22.5;22.3;22.4;22.4;22.3;22.3;22.3;22.4;22.4;22.4;22.5;22.4;22.4;22.4;22.4;22.4;22.4;22.4;22.4;22.4;22.4;22.3;22.4;22.4;22.4;22.4;22.3;22.4;22.4;22.4;22.4;22.4;22.5;22.5;22.4;22.5;22.5;22.5;22.5;22.4;22.5;22.5;22.5;22.5;22.5;22.5;22.5;22.6;22.6;22.6;22.6;22.6;22.5;22.6;22.6;22.6;22.6;22.6;22.6;22.7;22.6;22.7;22.6;22.7;22.6;22.6;22.6;22.6;22.6;22.7;22.7;22.7;22.7;22.7;22.7;22.7;22.7;22.7;22.7;22.8…
22.5;22.4;22.4;22.3;22.3;22.4;22.4;22.3;22.3;22.2;22.3;22.4;22.4;22.3;22.3;22.4;22.4;22.4;22.4;22.4;22.4;22.4;22.4;22.4;22.4;22.4;22.4;22.4;22.4;22.4;22.4;22.4;22.4;22.5;22.5;22.5;22.5;22.5;22.5;22.5;22.5;22.5;22.5;22.5;22.5;22.5;22.5;22.5;22.5;22.5;22.5;22.5;22.6;22.6;22.6;22.6;22.6;22.6;22.6;22.7;22.7;22.6;22.7;22.7;22.7;22.6;22.7;22.6;22.6;22.7;22.7;22.7;22.7;22.7;22.6;22.7;22.7;22.7;22.8;22.8…
22.5;22.4;22.3;22.3;22.4;22.3;22.3;22.3;22.4;22.4;22.3;22.4;22.4;22.3;22.3;22.4;22.3;22.4;22.4;22.3;22.4;22.3;22.4;22.4;22.4;22.4;22.4;22.4;22.4;22.4;22.4;22.4;22.5;22.4;22.4;22.5;22.5;22.5;22.5;22.5;22.5;22.5;22.5;22.5;22.5;22.5;22.5;22.5;22.6;22.5;22.5;22.6;22.6;22.6;22.6;22.6;22.6;22.6;22.6;22.6;22.6;22.6;22.7;22.6;22.6;22.6;22.6;22.6;22.6;22.7;22.7;22.7;22.7;22.7;22.7;22.7;22.7;22.7;22.7;22.7…
22.7;22.4;22.4;22.4;22.3;22.4;22.4;22.3;22.4;22.3;22.4;22.4;22.4;22.4;22.3;22.4;22.3;22.4;22.4;22.4;22.4;22.3;22.4;22.4;22.4;22.4;22.4;22.4;22.4;22.5;22.4;22.4;22.5;22.4;22.5;22.5;22.5;22.5;22.5;22.5;22.5;22.5;22.5;22.5;22.5;22.5;22.5;22.6;22.6;22.5;22.6;22.6;22.5;22.6;22.6;22.6;22.6;22.6;22.6;22.6;22.6;22.7;22.6;22.7;22.6;22.6;22.7;22.7;22.6;22.7;22.7;22.7;22.7;22.7;22.7;22.7;22.7;22.7;22.7;22.8…
22.4;22.4;22.4;22.3;22.3;22.3;22.4;22.3;22.4;22.4;22.4;22.4;22.3;22.3;22.3;22.3;22.3;22.3;22.3;22.3;22.3;22.4;22.4;22.4;22.5;22.6;22.5;22.4;22.4;22.4;22.4;22.5;22.4;22.5;22.4;22.5;22.5;22.5;22.5;22.5;22.5;22.5;22.5;22.5;22.5;22.5;22.6;22.6;22.5;22.5;22.5;22.5;22.6;22.6;22.5;22.6;22.7;22.6;22.6;22.6;22.6;22.7;22.6;22.7;22.6;22.6;22.7;22.6;22.6;22.6;22.7;22.7;22.7;22.7;22.7;22.7;22.7;22.7;22.8;22.8…
22.6;22.3;22.3;22.3;22.3;22.3;22.4;22.3;22.4;22.4;22.4;22.4;22.3;22.3;22.3;22.3;22.3;22.3;22.3;22.3;22.4;22.4;22.4;22.4;22.4;22.4;22.4;22.4;22.5;22.4;22.4;22.4;22.5;22.4;22.4;22.4;22.5;22.3;22.5;22.5;22.5;22.5;22.5;22.5;22.4;22.6;22.5;22.6;22.6;22.6;22.5;22.5;22.5;22.5;22.6;22.6;22.6;22.6;22.5;22.7;22.6;22.7;22.7;22.7;22.7;22.6;22.6;22.6;22.6;22.6;22.6;22.7;22.7;22.7;22.7;22.7;22.7;22.7;22.7;22.7…
22.4;22.4;22.3;22.3;22.3;22.3;22.3;22.3;22.3;22.4;22.3;22.3;22.4;22.3;22.3;22.4;22.3;22.4;22.3;22.3;22.4;22.4;22.4;22.4;22.4;22.4;22.4;22.4;22.4;22.4;22.4;22.4;22.5;22.4;22.4;22.4;22.5;22.5;22.5;22.5;22.5;22.5;22.4;22.5;22.4;22.5;22.6;22.5;22.5;22.6;22.5;22.6;22.5;22.5;22.5;22.6;22.5;22.6;22.7;22.6;22.7;22.7;22.6;22.6;22.7;22.6;22.7;22.5;22.6;22.7;22.7;22.7;22.7;22.7;22.7;22.7;22.7;22.7;22.7;22.7…
22.4;22.3;22.3;22.3;22.3;22.3;22.3;22.3;22.4;22.4;22.3;22.3;22.4;22.3;22.3;22.3;22.3;22.3;22.4;22.4;22.3;22.3;22.3;22.4;22.4;22.4;22.4;22.4;22.4;22.4;22.5;22.5;22.4;22.5;22.4;22.4;22.5;22.5;22.5;22.5;22.5;22.4;22.5;22.5;22.5;22.5;22.6;22.6;22.5;22.6;22.4;22.5;22.5;22.5;22.7;22.6;22.6;22.6;22.6;22.6;22.6;22.6;22.7;22.7;22.6;22.6;22.6;22.6;22.7;22.7;22.7;22.7;22.7;22.7;22.7;22.7;22.7;22.7;22.7;22.7…
22.4;22.3;22.2;22.3;22.3;22.3;22.4;22.3;22.3;22.3;22.4;22.4;22.4;22.3;22.3;22.3;22.3;22.3;22.3;22.4;22.4;22.3;22.4;22.4;22.4;22.4;22.4;22.4;22.4;22.5;22.5;22.5;22.5;22.4;22.5;22.5;22.5;22.6;22.5;22.5;22.5;22.5;22.5;22.5;22.5;22.5;22.5;22.6;22.6;22.6;22.5;22.6;22.5;22.5;22.6;22.6;22.6;22.6;22.7;22.6;22.7;22.7;22.7;22.7;22.7;22.7;22.6;22.6;22.6;22.7;22.6;22.7;22.7;22.7;22.7;22.7;22.7;22.8;22.7;22.7…
22.6;22.1;22.3;22.3;22.3;22.3;22.3;22.3;22.3;22.4;22.3;22.3;22.3;22.3;22.4;22.4;22.3;22.3;22.3;22.4;22.3;22.4;22.5;22.4;22.4;22.4;22.4;22.4;22.4;22.4;22.4;22.4;22.5;22.5;22.5;22.5;22.5;22.5;22.5;22.5;22.5;22.5;22.5;22.5;22.5;22.5;22.5;22.5;22.5;22.6;22.6;22.5;22.5;22.6;22.6;22.6;22.6;22.6;22.6;22.6;22.7;22.7;22.7;22.7;22.7;22.6;22.6;22.6;22.6;22.6;22.7;22.7;22.7;22.7;22.7;22.7;22.7;22.6;22.7;22.8…
22.4;22.3;22.3;22.3;22.3;22.3;22.3;22.3;22.2;22.5;22.4;22.3;22.4;22.3;22.3;22.3;22.3;22.4;22.3;22.3;22.3;22.3;22.3;22.4;22.4;22.3;22.5;22.4;22.4;22.5;22.4;22.4;22.5;22.5;22.5;22.5;22.5;22.5;22.5;22.5;22.5;22.5;22.5;22.6;22.5;22.5;22.5;22.5;22.5;22.5;22.5;22.5;22.5;22.6;22.6;22.6;22.6;22.6;22.6;22.7;22.6;22.7;22.7;22.7;22.7;22.7;22.7;22.6;22.6;22.7;22.7;22.7;22.7;22.7;22.7;22.7;22.7;22.6;22.7;22.8…
22.4;22.3;22.3;22.3;22.3;22.3;22.3;22.2;22.3;22.3;22.3;22.4;22.4;22.3;22.3;22.4;22.3;22.4;22.4;22.3;22.3;22.3;22.4;22.4;22.3;22.4;22.4;22.4;22.4;22.4;22.4;22.5;22.4;22.5;22.5;22.5;22.5;22.5;22.5;22.5;22.5;22.5;22.5;22.5;22.4;22.5;22.5;22.6;22.5;22.5;22.5;22.5;22.5;22.6;22.6;22.6;22.6;22.6;22.6;22.6;22.7;22.7;22.7;22.7;22.7;22.7;22.7;22.6;22.7;22.6;22.6;22.7;22.6;22.7;22.7;22.7;22.7;22.7;22.7;22.8…
22.6;22.3;22.3;22.3;22.3;22.3;22.3;22.3;22.3;22.2;22.3;22.3;22.3;22.4;22.3;22.3;22.4;22.3;22.3;22.4;22.3;22.3;22.4;22.3;22.4;22.5;22.3;22.4;22.4;22.4;22.4;22.5;22.5;22.4;22.5;22.5;22.5;22.5;22.5;22.5;22.4;22.5;22.5;22.5;22.4;22.4;22.5;22.5;22.6;22.5;22.5;22.5;22.6;22.6;22.6;22.5;22.6;22.6;22.6;22.6;22.6;22.7;22.6;22.6;22.7;22.6;22.7;22.6;22.6;22.7;22.7;22.7;22.7;22.7;22.6;22.7;22.7;22.7;22.7;22.8…
22.6;22.4;22.4;22.3;22.3;22.4;22.3;22.4;22.2;22.3;22.3;22.3;22.3;22.3;22.3;22.4;22.3;22.4;22.3;22.3;22.3;22.3;22.3;22.3;22.4;22.3;22.4;22.4;22.4;22.4;22.4;22.4;22.5;22.4;22.4;22.4;22.5;22.5;22.5;22.5;22.5;22.5;22.4;22.4;22.4;22.5;22.5;22.5;22.5;22.5;22.6;22.5;22.6;22.6;22.6;22.5;22.6;22.5;22.6;22.6;22.6;22.7;22.7;22.7;22.6;22.7;22.6;22.6;22.6;22.6;22.6;22.7;22.7;22.7;22.7;22.7;22.7;22.6;22.7;22.7…
22.6;22.4;22.3;22.3;22.3;22.2;22.4;22.3;22.3;22.4;22.3;22.3;22.3;22.3;22.3;22.4;22.3;22.4;22.3;22.3;22.3;22.3;22.3;22.3;22.4;22.4;22.4;22.5;22.4;22.4;22.4;22.5;22.4;22.5;22.5;22.4;22.4;22.5;22.5;22.5;22.4;22.5;22.5;22.4;22.4;22.5;22.5;22.6;22.6;22.5;22.5;22.6;22.6;22.6;22.5;22.6;22.5;22.6;22.6;22.6;22.6;22.7;22.6;22.6;22.6;22.6;22.6;22.6;22.6;22.7;22.7;22.7;22.6;22.7;22.7;22.7;22.7;22.7;22.7;22.8…
22.6;22.4;22.3;22.3;22.2;22.3;22.3;22.3;22.3;22.3;22.4;22.3;22.3;22.3;22.3;22.3;22.3;22.3;22.3;22.3;22.3;22.3;22.4;22.4;22.4;22.4;22.4;22.4;22.4;22.4;22.4;22.4;22.4;22.5;22.4;22.5;22.4;22.5;22.5;22.5;22.5;22.5;22.5;22.5;22.5;22.5;22.5;22.5;22.5;22.6;22.6;22.5;22.6;22.6;22.5;22.5;22.5;22.5;22.6;22.6;22.6;22.6;22.6;22.6;22.6;22.6;22.6;22.7;22.7;22.7;22.7;22.7;22.7;22.7;22.7;22.7;22.7;22.7;22.7;22.8…
22.5;22.4;22.3;22.3;22.3;22.4;22.3;22.4;22.3;22.4;22.3;22.3;22.3;22.3;22.3;22.3;22.3;22.3;22.3;22.3;22.3;22.4;22.4;22.4;22.3;22.4;22.4;22.4;22.4;22.4;22.4;22.5;22.4;22.5;22.4;22.4;22.4;22.4;22.5;22.5;22.5;22.5;22.5;22.4;22.5;22.5;22.5;22.5;22.6;22.5;22.5;22.5;22.6;22.6;22.6;22.6;22.6;22.5;22.6;22.6;22.6;22.6;22.6;22.6;22.6;22.7;22.7;22.6;22.6;22.7;22.6;22.7;22.7;22.7;22.7;22.8;22.7;22.7;22.7;22.7…
22.5;22.4;22.3;22.3;22.3;22.4;22.3;22.3;22.3;22.4;22.4;22.3;22.3;22.3;22.4;22.4;22.4;22.3;22.4;22.3;22.3;22.4;22.4;22.4;22.4;22.5;22.4;22.4;22.4;22.4;22.4;22.5;22.4;22.4;22.5;22.4;22.4;22.5;22.5;22.5;22.5;22.5;22.5;22.5;22.5;22.5;22.5;22.5;22.5;22.5;22.5;22.5;22.6;22.6;22.5;22.5;22.5;22.6;22.6;22.6;22.6;22.6;22.7;22.6;22.6;22.6;22.6;22.6;22.6;22.7;22.7;22.7;22.7;22.7;22.7;22.7;22.7;22.7;22.7;22.7…
22.5;22.3;22.3;22.3;22.3;22.3;22.3;22.3;22.3;22.3;22.3;22.3;22.4;22.3;22.4;22.4;22.4;22.4;22.3;22.3;22.4;22.4;22.4;22.4;22.4;22.5;22.5;22.3;22.4;22.4;22.4;22.4;22.4;22.5;22.4;22.5;22.5;22.5;22.5;22.5;22.5;22.4;22.6;22.4;22.5;22.5;22.5;22.5;22.5;22.5;22.5;22.5;22.5;22.5;22.5;22.5;22.6;22.6;22.6;22.6;22.6;22.6;22.6;22.7;22.6;22.6;22.6;22.6;22.6;22.6;22.6;22.6;22.7;22.6;22.7;22.7;22.7;22.7;22.7;22.7…
22.6;22.4;22.3;22.2;22.3;22.5;22.4;22.3;22.3;22.3;22.3;22.3;22.4;22.4;22.3;22.3;22.4;22.3;22.4;22.3;22.4;22.4;22.4;22.5;22.4;22.4;22.4;22.5;22.3;22.5;22.5;22.5;22.4;22.4;22.5;22.5;22.4;22.5;22.5;22.4;22.5;22.5;22.5;22.5;22.5;22.5;22.5;22.5;22.5;22.5;22.6;22.5;22.5;22.6;22.5;22.5;22.5;22.5;22.6;22.6;22.6;22.6;22.6;22.6;22.6;22.6;22.6;22.6;22.6;22.6;22.6;22.7;22.6;22.6;22.7;22.7;22.7;22.7;22.7;22.7…
22.7;22.5;22.3;22.2;22.3;22.3;22.3;22.3;22.3;22.4;22.3;22.4;22.4;22.3;22.4;22.4;22.4;22.3;22.3;22.4;22.3;22.4;22.4;22.4;22.4;22.3;22.4;22.4;22.3;22.4;22.5;22.5;22.4;22.4;22.5;22.4;22.4;22.5;22.5;22.5;22.5;22.5;22.5;22.5;22.5;22.5;22.5;22.5;22.5;22.5;22.5;22.5;22.5;22.5;22.5;22.5;22.5;22.5;22.6;22.7;22.6;22.6;22.6;22.6;22.6;22.6;22.6;22.6;22.6;22.6;22.6;22.6;22.7;22.7;22.7;22.7;22.6;22.7;22.7;22.8…
22.7;22.4;22.3;22.2;22.3;22.3;22.3;22.3;22.3;22.3;22.3;22.3;22.4;22.3;22.3;22.4;22.4;22.4;22.3;22.3;22.4;22.4;22.4;22.4;22.4;22.4;22.4;22.4;22.4;22.4;22.4;22.5;22.4;22.4;22.5;22.4;22.4;22.5;22.5;22.5;22.5;22.4;22.5;22.5;22.5;22.5;22.5;22.5;22.5;22.4;22.5;22.5;22.5;22.5;22.6;22.5;22.5;22.6;22.6;22.6;22.6;22.6;22.6;22.6;22.6;22.6;22.6;22.6;22.6;22.6;22.7;22.7;22.7;22.7;22.6;22.7;22.7;22.6;22.7;22.8…
22.4;22.2;22.3;22.3;22.2;22.3;22.3;22.3;22.3;22.4;22.3;22.4;22.4;22.4;22.4;22.4;22.4;22.4;22.3;22.4;22.3;22.4;22.5;22.3;22.4;22.4;22.4;22.3;22.4;22.4;22.4;22.4;22.5;22.4;22.4;22.5;22.4;22.5;22.4;22.5;22.5;22.5;22.4;22.4;22.4;22.5;22.6;22.5;22.5;22.5;22.5;22.5;22.6;22.6;22.6;22.5;22.6;22.5;22.5;22.6;22.6;22.6;22.6;22.6;22.6;22.6;22.6;22.7;22.6;22.6;22.7;22.7;22.7;22.7;22.7;22.7;22.7;22.7;22.7;22.7…
22.6;22.4;22.3;22.3;22.3;22.3;22.3;22.3;22.3;22.3;22.4;22.4;22.4;22.3;22.3;22.4;22.4;22.4;22.3;22.3;22.3;22.3;22.4;22.4;22.4;22.4;22.4;22.4;22.4;22.4;22.4;22.5;22.4;22.4;22.4;22.5;22.4;22.5;22.5;22.4;22.5;22.5;22.6;22.5;22.6;22.5;22.5;22.5;22.5;22.5;22.5;22.5;22.5;22.5;22.5;22.6;22.6;22.6;22.6;22.6;22.6;22.6;22.6;22.5;22.6;22.6;22.6;22.6;22.6;22.6;22.6;22.6;22.6;22.6;22.7;22.7;22.6;22.6;22.7;22.7…
22.5;22.3;22.3;22.3;22.5;22.3;22.3;22.3;22.3;22.3;22.4;22.4;22.4;22.4;22.4;22.4;22.4;22.4;22.3;22.3;22.4;22.4;22.4;22.4;22.4;22.4;22.4;22.4;22.4;22.4;22.4;22.4;22.5;22.5;22.5;22.5;22.4;22.4;22.5;22.4;22.5;22.5;22.5;22.5;22.5;22.5;22.6;22.5;22.6;22.5;22.6;22.5;22.5;22.5;22.5;22.5;22.5;22.6;22.6;22.6;22.6;22.6;22.6;22.6;22.6;22.6;22.6;22.7;22.6;22.6;22.6;22.6;22.6;22.6;22.6;22.7;22.7;22.7;22.7;22.7…
22.5;22.4;22.3;22.3;22.3;22.3;22.4;22.3;22.4;22.4;22.4;22.4;22.4;22.4;22.4;22.4;22.3;22.3;22.3;22.3;22.3;22.4;22.4;22.4;22.4;22.3;22.4;22.4;22.4;22.4;22.4;22.4;22.5;22.5;22.5;22.5;22.4;22.4;22.5;22.5;22.5;22.4;22.5;22.5;22.4;22.4;22.5;22.5;22.6;22.5;22.5;22.5;22.5;22.5;22.5;22.6;22.5;22.6;22.6;22.7;22.6;22.6;22.7;22.6;22.6;22.6;22.6;22.6;22.6;22.6;22.6;22.6;22.6;22.6;22.6;22.7;22.6;22.6;22.7;22.7…
22.5;22.4;22.3;22.3;22.3;22.3;22.2;22.3;22.3;22.4;22.3;22.3;22.4;22.4;22.4;22.5;22.4;22.2;22.3;22.3;22.4;22.4;22.4;22.4;22.3;22.4;22.4;22.4;22.4;22.4;22.4;22.4;22.5;22.4;22.4;22.5;22.4;22.5;22.5;22.4;22.4;22.5;22.5;22.4;22.4;22.5;22.5;22.5;22.5;22.6;22.5;22.5;22.5;22.5;22.5;22.5;22.6;22.6;22.6;22.6;22.6;22.6;22.6;22.6;22.7;22.6;22.6;22.6;22.6;22.6;22.6;22.6;22.6;22.6;22.6;22.6;22.7;22.7;22.7;22.6…
22.5;22.3;22.4;22.5;22.3;22.3;22.3;22.3;22.3;22.3;22.3;22.4;22.4;22.3;22.4;22.4;22.3;22.4;22.3;22.3;22.4;22.4;22.4;22.4;22.5;22.3;22.4;22.4;22.4;22.4;22.5;22.4;22.5;22.5;22.4;22.5;22.4;22.5;22.5;22.5;22.4;22.6;22.4;22.5;22.5;22.5;22.5;22.5;22.5;22.6;22.5;22.4;22.6;22.5;22.6;22.6;22.6;22.6;22.6;22.6;22.6;22.6;22.6;22.6;22.6;22.6;22.6;22.6;22.5;22.6;22.6;22.6;22.6;22.6;22.6;22.7;22.7;22.7;22.7;22.7…
22.4;22.3;22.4;22.3;22.4;22.3;22.3;22.3;22.3;22.3;22.3;22.4;22.4;22.3;22.3;22.4;22.3;22.4;22.4;22.3;22.4;22.3;22.3;22.4;22.4;22.4;22.4;22.4;22.4;22.4;22.4;22.4;22.4;22.4;22.5;22.4;22.5;22.5;22.5;22.5;22.5;22.5;22.4;22.4;22.5;22.4;22.5;22.5;22.5;22.6;22.6;22.5;22.6;22.6;22.6;22.6;22.6;22.6;22.6;22.6;22.6;22.6;22.6;22.6;22.6;22.7;22.6;22.5;22.6;22.6;22.6;22.6;22.6;22.6;22.6;22.7;22.7;22.7;22.7;22.7…
22.5;22.3;22.3;22.2;22.3;22.3;22.3;22.3;22.4;22.3;22.3;22.3;22.3;22.3;22.3;22.4;22.3;22.3;22.3;22.4;22.3;22.3;22.4;22.4;22.4;22.4;22.5;22.4;22.4;22.4;22.4;22.4;22.4;22.4;22.5;22.4;22.5;22.4;22.5;22.5;22.6;22.5;22.4;22.4;22.4;22.4;22.4;22.4;22.5;22.6;22.5;22.5;22.5;22.5;22.6;22.6;22.5;22.6;22.6;22.6;22.6;22.6;22.6;22.6;22.6;22.6;22.6;22.6;22.5;22.6;22.5;22.6;22.5;22.7;22.6;22.7;22.6;22.7;22.7;22.7…
22.5;22.3;22.3;22.3;22.3;22.3;22.3;22.3;22.3;22.4;22.3;22.3;22.3;22.3;22.3;22.3;22.3;22.3;22.3;22.4;22.4;22.3;22.3;22.3;22.3;22.3;22.4;22.4;22.4;22.4;22.4;22.4;22.4;22.4;22.5;22.4;22.6;22.5;22.5;22.5;22.4;22.4;22.5;22.4;22.4;22.5;22.5;22.4;22.5;22.4;22.4;22.5;22.5;22.5;22.5;22.5;22.5;22.5;22.6;22.6;22.6;22.6;22.6;22.6;22.5;22.6;22.6;22.6;22.6;22.6;22.6;22.6;22.6;22.6;22.7;22.7;22.7;22.7;22.7;22.7…
22.5;22.3;22.3;22.3;22.3;22.3;22.4;22.3;22.3;22.3;22.3;22.4;22.3;22.3;22.3;22.3;22.3;22.3;22.4;22.3;22.3;22.4;22.4;22.3;22.4;22.3;22.4;22.4;22.4;22.4;22.4;22.4;22.4;22.3;22.3;22.4;22.5;22.5;22.5;22.5;22.5;22.5;22.5;22.5;22.5;22.4;22.5;22.5;22.5;22.6;22.5;22.5;22.6;22.5;22.5;22.6;22.5;22.5;22.6;22.6;22.6;22.6;22.6;22.6;22.6;22.5;22.6;22.6;22.6;22.6;22.6;22.6;22.6;22.6;22.7;22.7;22.6;22.7;22.6;22.7…
22.5;22.3;22.3;22.3;22.3;22.3;22.3;22.4;22.3;22.2;22.3;22.4;22.3;22.3;22.4;22.3;22.3;22.3;22.3;22.4;22.3;22.5;22.3;22.4;22.4;22.4;22.4;22.4;22.4;22.4;22.4;22.4;22.4;22.3;22.4;22.5;22.4;22.4;22.5;22.5;22.5;22.5;22.5;22.5;22.5;22.5;22.5;22.5;22.5;22.5;22.5;22.5;22.5;22.5;22.5;22.5;22.5;22.5;22.6;22.6;22.6;22.6;22.6;22.6;22.5;22.5;22.5;22.6;22.6;22.6;22.6;22.6;22.6;22.6;22.6;22.6;22.6;22.7;22.7;22.7…
22.4;22.4;22.3;22.3;22.3;22.4;22.3;22.4;22.3;22.2;22.4;22.3;22.3;22.4;22.4;22.4;22.3;22.3;22.3;22.4;22.4;22.4;22.4;22.4;22.5;22.4;22.4;22.4;22.4;22.4;22.4;22.4;22.4;22.3;22.4;22.4;22.4;22.4;22.5;22.4;22.4;22.5;22.5;22.5;22.5;22.5;22.5;22.5;22.6;22.5;22.5;22.5;22.5;22.5;22.5;22.5;22.5;22.5;22.6;22.5;22.6;22.6;22.5;22.6;22.6;22.6;22.6;22.7;22.6;22.6;22.6;22.6;22.6;22.5;22.6;22.7;22.6;22.7;22.7;22.7…
22.5;22.4;22.3;22.3;22.3;22.3;22.3;22.3;22.4;22.4;22.3;22.3;22.4;22.4;22.4;22.4;22.3;22.4;22.3;22.3;22.4;22.4;22.4;22.4;22.4;22.4;22.4;22.4;22.4;22.4;22.4;22.5;22.4;22.5;22.3;22.3;22.5;22.4;22.6;22.5;22.4;22.5;22.5;22.5;22.5;22.5;22.5;22.5;22.5;22.6;22.5;22.6;22.5;22.5;22.6;22.5;22.5;22.5;22.6;22.5;22.6;22.6;22.5;22.6;22.6;22.6;22.6;22.6;22.6;22.6;22.5;22.6;22.5;22.6;22.7;22.7;22.7;22.7;22.7;22.6…
22.4;22.4;22.3;22.3;22.4;22.4;22.4;22.3;22.3;22.3;22.3;22.4;22.4;22.4;22.4;22.4;22.5;22.4;22.3;22.3;22.4;22.3;22.3;22.4;22.4;22.4;22.4;22.4;22.4;22.4;22.4;22.4;22.4;22.4;22.4;22.4;22.4;22.5;22.5;22.4;22.4;22.4;22.5;22.4;22.5;22.5;22.5;22.5;22.5;22.5;22.5;22.5;22.5;22.6;22.6;22.5;22.5;22.5;22.6;22.6;22.5;22.6;22.5;22.6;22.6;22.6;22.6;22.6;22.5;22.5;22.5;22.6;22.6;22.6;22.6;22.7;22.6;22.7;22.6;22.7…
22.5;22.3;22.4;22.3;22.3;22.4;22.4;22.3;22.3;22.3;22.3;22.3;22.4;22.4;22.3;22.4;22.3;22.4;22.3;22.3;22.3;22.3;22.4;22.4;22.4;22.4;22.4;22.4;22.4;22.4;22.5;22.4;22.4;22.4;22.4;22.4;22.4;22.4;22.5;22.5;22.4;22.5;22.5;22.5;22.5;22.5;22.5;22.5;22.5;22.5;22.5;22.5;22.5;22.5;22.6;22.5;22.6;22.5;22.6;22.5;22.5;22.6;22.6;22.6;22.6;22.6;22.6;22.5;22.6;22.6;22.5;22.6;22.6;22.6;22.6;22.5;22.5;22.7;22.6;22.6…
22.5;22.4;22.3;22.3;22.3;22.3;22.4;22.3;22.3;22.3;22.2;22.3;22.3;22.4;22.3;22.4;22.3;22.3;22.4;22.2;22.3;22.3;22.3;22.4;22.4;22.4;22.4;22.4;22.4;22.4;22.4;22.4;22.4;22.4;22.4;22.4;22.4;22.4;22.4;22.4;22.5;22.5;22.5;22.5;22.4;22.5;22.5;22.5;22.5;22.5;22.5;22.5;22.5;22.5;22.5;22.5;22.6;22.5;22.5;22.5;22.5;22.6;22.5;22.6;22.6;22.5;22.6;22.5;22.6;22.5;22.5;22.6;22.6;22.6;22.7;22.6;22.6;22.7;22.7;22.7…
22.6;22.3;22.3;22.4;22.4;22.2;22.3;22.3;22.3;22.2;22.3;22.4;22.4;22.4;22.4;22.3;22.3;22.3;22.3;22.4;22.3;22.3;22.3;22.4;22.4;22.4;22.4;22.4;22.4;22.4;22.4;22.5;22.4;22.5;22.4;22.4;22.4;22.4;22.4;22.5;22.4;22.5;22.4;22.5;22.4;22.5;22.4;22.4;22.5;22.5;22.5;22.5;22.5;22.5;22.6;22.4;22.5;22.5;22.5;22.5;22.6;22.5;22.5;22.6;22.5;22.6;22.6;22.5;22.5;22.6;22.4;22.6;22.6;22.5;22.5;22.7;22.6;22.7;22.7;22.6…
22.4;22.3;22.4;22.4;22.3;22.4;22.3;22.3;22.3;22.3;22.3;22.4;22.3;22.4;22.4;22.3;22.3;22.4;22.4;22.3;22.3;22.3;22.3;22.5;22.4;22.4;22.4;22.4;22.4;22.4;22.5;22.4;22.5;22.4;22.4;22.4;22.4;22.4;22.5;22.5;22.4;22.5;22.6;22.5;22.5;22.4;22.4;22.5;22.4;22.5;22.5;22.5;22.4;22.6;22.5;22.4;22.5;22.6;22.5;22.5;22.6;22.5;22.6;22.6;22.5;22.7;22.6;22.5;22.6;22.6;22.6;22.6;22.6;22.6;22.6;22.6;22.6;22.7;22.7;22.7…
22.4;22.3;22.3;22.3;22.3;22.3;22.3;22.3;22.3;22.3;22.4;22.3;22.3;22.4;22.4;22.2;22.4;22.4;22.3;22.3;22.3;22.3;22.4;22.4;22.3;22.4;22.4;22.4;22.4;22.4;22.5;22.5;22.5;22.5;22.4;22.4;22.5;22.4;22.4;22.4;22.5;22.4;22.6;22.5;22.6;22.4;22.5;22.4;22.4;22.5;22.5;22.3;22.4;22.5;22.4;22.4;22.5;22.5;22.5;22.5;22.5;22.5;22.5;22.5;22.6;22.6;22.6;22.5;22.6;22.5;22.7;22.6;22.6;22.6;22.6;22.6;22.6;22.6;22.6;22.7…
22.5;22.4;22.4;22.2;22.3;22.3;22.3;22.2;22.2;22.3;22.3;22.4;22.2;22.4;22.4;22.4;22.4;22.3;22.3;22.3;22.2;22.3;22.2;22.4;22.4;22.3;22.3;22.4;22.4;22.4;22.4;22.4;22.4;22.4;22.4;22.3;22.4;22.4;22.4;22.4;22.5;22.4;22.4;22.4;22.5;22.4;22.5;22.4;22.5;22.4;22.5;22.5;22.5;22.5;22.4;22.5;22.4;22.5;22.5;22.6;22.6;22.5;22.5;22.6;22.6;22.5;22.5;22.5;22.6;22.6;22.5;22.6;22.6;22.6;22.6;22.6;22.7;22.6;22.6;22.7…
22.5;22.4;22.3;22.3;22.4;22.4;22.4;22.3;22.3;22.3;22.3;22.4;22.4;22.4;22.4;22.4;22.4;22.2;22.5;22.4;22.3;22.3;22.4;22.3;22.4;22.4;22.4;22.4;22.4;22.4;22.4;22.5;22.3;22.4;22.4;22.4;22.4;22.5;22.4;22.4;22.5;22.5;22.5;22.5;22.5;22.5;22.5;22.4;22.5;22.5;22.5;22.5;22.5;22.5;22.5;22.5;22.4;22.5;22.5;22.6;22.6;22.6;22.4;22.6;22.5;22.5;22.6;22.5;22.5;22.6;22.6;22.6;22.6;22.6;22.6;22.6;22.6;22.6;22.7;22.6…
22.5;22.4;22.3;22.3;22.3;22.4;22.4;22.4;22.3;22.4;22.3;22.3;22.3;22.3;22.4;22.3;22.4;22.3;22.3;22.4;22.3;22.4;22.3;22.5;22.4;22.5;22.4;22.4;22.4;22.4;22.4;22.5;22.4;22.4;22.4;22.4;22.4;22.4;22.4;22.5;22.5;22.4;22.4;22.5;22.5;22.4;22.5;22.5;22.4;22.5;22.5;22.5;22.5;22.5;22.5;22.5;22.5;22.5;22.5;22.6;22.5;22.5;22.5;22.6;22.6;22.6;22.6;22.6;22.6;22.5;22.6;22.5;22.6;22.6;22.6;22.6;22.6;22.6;22.6;22.7…
22.5;22.3;22.4;22.2;22.3;22.3;22.2;22.3;22.3;22.2;22.2;22.3;22.2;22.3;22.3;22.3;22.4;22.3;22.4;22.5;22.3;22.4;22.4;22.4;22.3;22.4;22.4;22.4;22.4;22.4;22.4;22.5;22.4;22.4;22.4;22.5;22.4;22.5;22.5;22.4;22.5;22.5;22.5;22.5;22.5;22.5;22.5;22.5;22.4;22.5;22.5;22.4;22.5;22.5;22.5;22.5;22.4;22.5;22.5;22.6;22.5;22.5;22.5;22.6;22.5;22.5;22.6;22.5;22.5;22.5;22.6;22.5;22.6;22.6;22.6;22.5;22.6;22.6;22.7;22.6…
22.5;22.4;22.3;22.3;22.3;22.4;22.3;22.2;22.4;22.2;22.4;22.3;22.3;22.3;22.4;22.2;22.4;22.4;22.4;22.3;22.3;22.3;22.4;22.4;22.3;22.4;22.4;22.4;22.4;22.4;22.4;22.4;22.4;22.4;22.4;22.4;22.4;22.4;22.5;22.5;22.5;22.5;22.5;22.4;22.4;22.4;22.5;22.4;22.5;22.5;22.5;22.5;22.5;22.5;22.5;22.5;22.5;22.5;22.5;22.6;22.5;22.5;22.5;22.5;22.5;22.6;22.6;22.6;22.5;22.6;22.6;22.5;22.6;22.6;22.6;22.6;22.6;22.7;22.6;22.7…
22.4;22.3;22.3;22.2;22.4;22.4;22.4;22.4;22.4;22.3;22.3;22.3;22.3;22.3;22.3;22.3;22.4;22.3;22.3;22.3;22.3;22.4;22.4;22.4;22.4;22.3;22.3;22.4;22.4;22.4;22.4;22.4;22.4;22.4;22.4;22.6;22.4;22.5;22.5;22.5;22.4;22.5;22.5;22.5;22.4;22.5;22.5;22.5;22.5;22.5;22.5;22.5;22.5;22.4;22.5;22.6;22.5;22.5;22.5;22.6;22.5;22.5;22.5;22.5;22.6;22.6;22.6;22.6;22.6;22.6;22.5;22.5;22.5;22.5;22.6;22.6;22.7;22.6;22.6;22.7…
22.5;22.3;22.3;22.3;22.3;22.4;22.3;22.3;22.3;22.3;22.4;22.3;22.3;22.3;22.6;22.3;22.3;22.3;22.3;22.4;22.3;22.4;22.3;22.3;22.3;22.3;22.4;22.4;22.4;22.4;22.5;22.4;22.4;22.4;22.4;22.3;22.5;22.5;22.5;22.4;22.5;22.5;22.5;22.5;22.5;22.5;22.5;22.4;22.5;22.5;22.5;22.5;22.5;22.6;22.6;22.6;22.5;22.5;22.6;22.5;22.5;22.6;22.5;22.5;22.6;22.6;22.6;22.6;22.6;22.6;22.6;22.5;22.5;22.6;22.6;22.7;22.6;22.6;22.6;22.6…
22.4;22.3;22.3;22.3;22.3;22.4;22.4;22.3;22.3;22.3;22.3;22.3;22.3;22.3;22.3;22.4;22.3;22.3;22.3;22.3;22.3;22.3;22.4;22.3;22.3;22.4;22.4;22.4;22.3;22.4;22.4;22.4;22.4;22.4;22.5;22.4;22.4;22.5;22.4;22.4;22.4;22.4;22.5;22.4;22.5;22.5;22.5;22.5;22.5;22.5;22.5;22.5;22.5;22.5;22.6;22.5;22.5;22.5;22.5;22.6;22.5;22.5;22.5;22.6;22.5;22.6;22.6;22.6;22.6;22.6;22.6;22.6;22.6;22.5;22.6;22.6;22.6;22.6;22.6;22.7…
22.4;22.3;22.3;22.1;22.3;22.4;22.4;22.2;22.3;22.3;22.3;22.2;22.3;22.3;22.3;22.3;22.5;22.3;22.2;22.3;22.3;22.3;22.3;22.3;22.3;22.3;22.4;22.4;22.5;22.4;22.4;22.4;22.4;22.5;22.4;22.3;22.4;22.4;22.4;22.4;22.4;22.5;22.5;22.5;22.5;22.5;22.5;22.5;22.6;22.5;22.5;22.5;22.5;22.6;22.6;22.5;22.5;22.6;22.6;22.6;22.6;22.6;22.6;22.6;22.6;22.6;22.5;22.5;22.6;22.6;22.6;22.6;22.6;22.5;22.5;22.5;22.6;22.6;22.6;22.6…
22.4;22.3;22.3;22.3;22.3;22.3;22.3;22.3;22.3;22.3;22.2;22.3;22.4;22.3;22.3;22.3;22.3;22.3;22.3;22.3;22.3;22.4;22.3;22.4;22.4;22.4;22.4;22.5;22.5;22.4;22.4;22.4;22.4;22.4;22.4;22.4;22.4;22.5;22.4;22.4;22.5;22.5;22.5;22.5;22.4;22.4;22.5;22.5;22.6;22.6;22.5;22.6;22.5;22.5;22.5;22.5;22.5;22.6;22.6;22.6;22.6;22.6;22.5;22.6;22.6;22.6;22.6;22.6;22.6;22.6;22.6;22.6;22.6;22.5;22.5;22.5;22.6;22.6;22.6;22.6…
22.4;22.3;22.3;22.1;22.3;22.3;22.2;22.3;22.3;22.2;22.2;22.2;22.4;22.3;22.3;22.3;22.3;22.3;22.2;22.3;22.2;22.4;22.3;22.4;22.4;22.4;22.4;22.4;22.4;22.4;22.4;22.4;22.5;22.4;22.4;22.4;22.4;22.5;22.4;22.4;22.4;22.5;22.5;22.5;22.5;22.5;22.5;22.5;22.4;22.5;22.5;22.6;22.5;22.5;22.5;22.5;22.5;22.5;22.5;22.6;22.5;22.6;22.6;22.6;22.6;22.6;22.5;22.6;22.6;22.6;22.6;22.6;22.6;22.5;22.5;22.6;22.5;22.6;22.6;22.6…
22.5;22.3;22.2;22.2;22.3;22.3;22.3;22.3;22.2;22.3;22.3;22.3;22.3;22.3;22.3;22.3;22.4;22.4;22.4;22.4;22.3;22.4;22.4;22.3;22.3;22.4;22.5;22.4;22.4;22.4;22.4;22.5;22.5;22.5;22.4;22.4;22.4;22.4;22.4;22.5;22.5;22.5;22.4;22.5;22.5;22.5;22.5;22.5;22.5;22.6;22.5;22.5;22.5;22.5;22.5;22.5;22.5;22.5;22.5;22.6;22.6;22.6;22.5;22.6;22.6;22.5;22.6;22.6;22.6;22.6;22.5;22.5;22.5;22.6;22.6;22.5;22.5;22.5;22.5;22.6…
22.5;22.3;22.2;22.2;22.3;22.3;22.3;22.3;22.2;22.2;22.3;22.2;22.3;22.3;22.4;22.4;22.3;22.4;22.3;22.3;22.3;22.4;22.4;22.4;22.3;22.4;22.4;22.4;22.4;22.5;22.4;22.5;22.5;22.4;22.4;22.3;22.4;22.4;22.4;22.4;22.5;22.5;22.5;22.5;22.5;22.5;22.5;22.5;22.6;22.5;22.5;22.5;22.5;22.5;22.5;22.5;22.5;22.5;22.6;22.6;22.6;22.6;22.6;22.6;22.5;22.5;22.6;22.6;22.5;22.7;22.5;22.6;22.6;22.5;22.6;22.5;22.5;22.5;22.5;22.5…
22.4;22.3;22.3;22.2;22.3;22.3;22.3;22.3;22.3;22.4;22.4;22.3;22.3;22.3;22.3;22.3;22.3;22.3;22.4;22.4;22.4;22.3;22.4;22.4;22.3;22.4;22.4;22.4;22.4;22.4;22.4;22.4;22.4;22.5;22.4;22.4;22.4;22.5;22.4;22.5;22.5;22.4;22.5;22.5;22.5;22.5;22.6;22.5;22.5;22.5;22.5;22.5;22.5;22.5;22.5;22.5;22.5;22.4;22.5;22.6;22.6;22.6;22.6;22.5;22.6;22.6;22.6;22.6;22.6;22.5;22.6;22.6;22.6;22.5;22.6;22.5;22.6;22.5;22.6;22.6…
22.5;22.3;22.2;22.2;22.3;22.3;22.3;22.3;22.3;22.2;22.3;22.3;22.4;22.4;22.3;22.3;22.4;22.3;22.3;22.3;22.3;22.3;22.4;22.4;22.3;22.4;22.4;22.4;22.3;22.3;22.5;22.5;22.5;22.3;22.4;22.4;22.5;22.5;22.4;22.5;22.4;22.5;22.5;22.6;22.5;22.5;22.7;22.5;22.5;22.7;22.5;22.5;22.5;22.6;22.5;22.5;22.5;22.5;22.6;22.6;22.6;22.6;22.6;22.5;22.6;22.6;22.6;22.6;22.5;22.5;22.5;22.6;22.6;22.6;22.6;22.6;22.6;22.6;22.6;22.7…
22.3;22.3;22.3;22.3;22.3;22.3;22.2;22.3;22.3;22.4;22.3;22.4;22.4;22.4;22.3;22.3;22.3;22.3;22.3;22.3;22.3;22.3;22.3;22.3;22.4;22.3;22.3;22.4;22.4;22.4;22.4;22.5;22.5;22.4;22.5;22.4;22.4;22.4;22.5;22.4;22.4;22.5;22.5;22.6;22.5;22.5;22.6;22.5;22.5;22.5;22.6;22.5;22.5;22.5;22.5;22.6;22.5;22.5;22.6;22.6;22.6;22.6;22.5;22.6;22.6;22.5;22.6;22.6;22.6;22.6;22.6;22.5;22.6;22.6;22.6;22.6;22.6;22.5;22.6;22.6…
22.4;22.3;22.3;22.3;22.4;22.3;22.2;22.3;22.3;22.3;22.4;22.3;22.4;22.3;22.3;22.3;22.3;22.3;22.3;22.3;22.3;22.3;22.4;22.3;22.3;22.4;22.4;22.4;22.4;22.4;22.4;22.4;22.5;22.4;22.4;22.4;22.4;22.5;22.5;22.5;22.4;22.5;22.5;22.5;22.5;22.5;22.6;22.5;22.5;22.6;22.5;22.5;22.6;22.5;22.5;22.5;22.5;22.6;22.5;22.5;22.6;22.6;22.5;22.6;22.6;22.6;22.6;22.5;22.5;22.6;22.6;22.5;22.6;22.5;22.6;22.6;22.6;22.6;22.6;22.6…
22.4;22.4;22.3;22.2;22.3;22.3;22.3;22.3;22.3;22.4;22.3;22.3;22.3;22.3;22.4;22.3;22.3;22.4;22.3;22.3;22.3;22.3;22.3;22.3;22.4;22.4;22.3;22.4;22.4;22.4;22.3;22.5;22.5;22.4;22.5;22.5;22.5;22.5;22.5;22.5;22.5;22.6;22.5;22.5;22.5;22.5;22.5;22.5;22.5;22.5;22.6;22.5;22.6;22.5;22.5;22.5;22.5;22.5;22.6;22.6;22.5;22.6;22.6;22.6;22.6;22.6;22.6;22.6;22.6;22.5;22.5;22.6;22.6;22.6;22.6;22.6;22.6;22.6;22.6;22.6…
22.4;22.3;22.3;22.3;22.3;22.3;22.4;22.4;22.3;22.3;22.3;22.3;22.3;22.3;22.4;22.3;22.3;22.3;22.3;22.3;22.3;22.3;22.3;22.3;22.4;22.3;22.4;22.3;22.3;22.4;22.4;22.4;22.4;22.4;22.4;22.4;22.4;22.4;22.4;22.5;22.4;22.5;22.5;22.5;22.5;22.5;22.6;22.5;22.5;22.6;22.5;22.5;22.5;22.5;22.5;22.5;22.5;22.5;22.5;22.5;22.5;22.6;22.6;22.6;22.5;22.5;22.6;22.4;22.5;22.6;22.5;22.6;22.5;22.5;22.5;22.5;22.6;22.6;22.6;22.6…
22.5;22.3;22.2;22.3;22.4;22.4;22.3;22.3;22.3;22.5;22.3;22.2;22.3;22.3;22.3;22.4;22.3;22.3;22.3;22.3;22.3;22.3;22.3;22.4;22.3;22.3;22.4;22.4;22.3;22.3;22.4;22.4;22.4;22.4;22.4;22.4;22.5;22.5;22.5;22.5;22.5;22.5;22.5;22.5;22.6;22.5;22.5;22.5;22.5;22.5;22.5;22.5;22.5;22.5;22.5;22.5;22.5;22.5;22.5;22.5;22.5;22.5;22.6;22.6;22.5;22.5;22.6;22.5;22.5;22.6;22.5;22.6;22.5;22.6;22.5;22.6;22.6;22.6;22.6;22.6…
22.6;22.3;22.2;22.3;22.3;22.3;22.4;22.3;22.2;22.4;22.4;22.3;22.3;22.3;22.3;22.3;22.3;22.3;22.3;22.3;22.3;22.4;22.3;22.4;22.4;22.4;22.4;22.4;22.4;22.4;22.5;22.4;22.4;22.4;22.5;22.4;22.4;22.4;22.5;22.4;22.4;22.4;22.5;22.4;22.6;22.5;22.6;22.5;22.5;22.5;22.6;22.6;22.5;22.5;22.6;22.6;22.5;22.5;22.5;22.6;22.5;22.5;22.5;22.6;22.5;22.6;22.6;22.5;22.5;22.6;22.5;22.6;22.6;22.5;22.5;22.6;22.5;22.6;22.7;22.6…
22.5;22.3;22.2;22.2;22.3;22.4;22.2;22.2;22.2;22.4;22.2;22.3;22.3;22.4;22.3;22.3;22.3;22.3;22.3;22.3;22.3;22.4;22.4;22.4;22.4;22.4;22.4;22.5;22.4;22.5;22.5;22.5;22.4;22.4;22.4;22.4;22.5;22.4;22.4;22.4;22.4;22.4;22.5;22.5;22.5;22.5;22.5;22.5;22.5;22.6;22.5;22.5;22.5;22.5;22.6;22.6;22.5;22.6;22.6;22.5;22.5;22.6;22.5;22.6;22.6;22.6;22.5;22.5;22.5;22.5;22.5;22.5;22.6;22.5;22.5;22.6;22.5;22.6;22.6;22.7…
22.7;22.4;22.3;22.3;22.3;22.3;22.3;22.2;22.2;22.3;22.3;22.3;22.3;22.3;22.3;22.3;22.3;22.3;22.3;22.3;22.3;22.3;22.3;22.4;22.4;22.3;22.4;22.4;22.4;22.4;22.5;22.5;22.4;22.5;22.5;22.5;22.5;22.5;22.4;22.4;22.5;22.5;22.5;22.5;22.4;22.5;22.4;22.5;22.5;22.5;22.5;22.5;22.5;22.6;22.6;22.5;22.6;22.6;22.6;22.5;22.4;22.5;22.5;22.6;22.6;22.6;22.6;22.6;22.5;22.6;22.6;22.6;22.6;22.5;22.5;22.5;22.6;22.6;22.6;22.6…
22.3;22.3;22.3;22.2;22.4;22.2;22.3;22.3;22.3;22.2;22.3;22.3;22.3;22.3;22.3;22.3;22.3;22.2;22.3;22.3;22.3;22.3;22.3;22.4;22.4;22.4;22.4;22.3;22.4;22.4;22.5;22.5;22.4;22.4;22.4;22.5;22.4;22.5;22.4;22.4;22.5;22.6;22.5;22.5;22.5;22.5;22.5;22.5;22.5;22.6;22.5;22.5;22.5;22.6;22.5;22.6;22.5;22.5;22.6;22.6;22.5;22.5;22.6;22.5;22.5;22.6;22.5;22.6;22.5;22.6;22.5;22.6;22.6;22.5;22.6;22.5;22.5;22.6;22.5;22.6…
22.5;22.5;22.4;22.3;22.3;22.3;22.3;22.2;22.2;22.2;22.3;22.3;22.3;22.3;22.4;22.3;22.3;22.3;22.3;22.3;22.3;22.3;22.4;22.4;22.4;22.4;22.3;22.4;22.5;22.5;22.5;22.5;22.5;22.5;22.5;22.5;22.4;22.5;22.4;22.5;22.5;22.4;22.6;22.5;22.5;22.5;22.5;22.4;22.5;22.6;22.5;22.5;22.5;22.5;22.6;22.6;22.6;22.6;22.6;22.6;22.5;22.5;22.4;22.4;22.6;22.6;22.6;22.5;22.6;22.5;22.6;22.5;22.5;22.5;22.5;22.5;22.5;22.6;22.6;22.6…
22.4;22.3;22.3;22.3;22.3;22.3;22.2;22.3;22.3;22.3;22.2;22.3;22.3;22.3;22.3;22.3;22.3;22.3;22.3;22.3;22.4;22.3;22.3;22.4;22.4;22.4;22.4;22.4;22.4;22.4;22.5;22.4;22.4;22.5;22.4;22.5;22.4;22.4;22.5;22.5;22.5;22.5;22.5;22.5;22.5;22.5;22.5;22.6;22.6;22.6;22.6;22.6;22.5;22.5;22.5;22.5;22.5;22.6;22.6;22.6;22.5;22.5;22.5;22.6;22.6;22.5;22.5;22.6;22.5;22.6;22.5;22.6;22.5;22.5;22.6;22.6;22.6;22.6;22.5;22.6…
22.5;22.3;22.4;22.3;22.4;22.3;22.3;22.3;22.3;22.3;22.4;22.3;22.3;22.3;22.3;22.3;22.3;22.3;22.3;22.3;22.4;22.3;22.3;22.4;22.4;22.3;22.4;22.4;22.4;22.4;22.4;22.4;22.4;22.4;22.4;22.4;22.5;22.4;22.4;22.4;22.5;22.5;22.4;22.5;22.5;22.5;22.5;22.5;22.4;22.6;22.6;22.4;22.5;22.6;22.6;22.5;22.6;22.5;22.5;22.5;22.5;22.5;22.6;22.6;22.5;22.5;22.5;22.5;22.5;22.5;22.5;22.6;22.6;22.6;22.5;22.7;22.6;22.6;22.6;22.6…
22.5;22.3;22.3;22.3;22.3;22.2;22.3;22.3;22.2;22.3;22.2;22.3;22.3;22.2;22.3;22.3;22.3;22.3;22.3;22.3;22.3;22.3;22.5;22.4;22.3;22.3;22.4;22.4;22.4;22.5;22.4;22.4;22.4;22.4;22.4;22.4;22.5;22.4;22.4;22.5;22.5;22.6;22.4;22.5;22.5;22.4;22.5;22.5;22.5;22.5;22.6;22.6;22.5;22.5;22.5;22.5;22.5;22.6;22.5;22.6;22.5;22.5;22.5;22.5;22.6;22.6;22.5;22.5;22.5;22.5;22.6;22.6;22.6;22.5;22.5;22.5;22.5;22.6;22.6;22.6…
22.5;22.3;22.2;22.2;22.3;22.3;22.4;22.3;22.2;22.3;22.3;22.3;22.3;22.3;22.3;22.3;22.3;22.3;22.3;22.4;22.3;22.4;22.4;22.5;22.3;22.4;22.4;22.4;22.4;22.4;22.4;22.4;22.4;22.4;22.4;22.4;22.4;22.4;22.4;22.4;22.4;22.5;22.6;22.5;22.5;22.5;22.5;22.5;22.6;22.5;22.5;22.5;22.5;22.5;22.6;22.5;22.5;22.5;22.5;22.5;22.6;22.5;22.5;22.6;22.5;22.5;22.5;22.5;22.5;22.5;22.5;22.5;22.6;22.5;22.5;22.5;22.5;22.5;22.5;22.6…
22.5;22.4;22.3;22.2;22.4;22.3;22.3;22.2;22.3;22.2;22.7;22.3;22.3;22.4;22.3;22.3;22.4;22.3;22.3;22.3;22.4;22.3;22.5;22.3;22.5;22.4;22.3;22.4;22.4;22.5;22.4;22.4;22.4;22.4;22.2;22.5;22;22.5;22.4;22.5;22.6;22.4;22.5;22.5;22.5;22.6;22.6;22.4;22.5;22.5;22.6;22.5;22.5;22.6;22.5;22.4;22.5;22.6;22.6;22.5;22.6;22.5;22.7;22.6;22.5;22.6;22.5;22.6;22.5;22.5;22.5;22.6;22.6;22.5;22.5;22.6;22.6;22.6;22.6;22.6;2…
Time Played: 00:00:06
22.8;22.8;22.7;22.6;22.6;22.6;22.7;22.6;22.7;22.7;22.6;22.6;22.7;22.6;22.6;22.6;22.6;22.3;22.6;22.5;22.5;22.4;22.6;22.6;22.6;22.6;22.6;22.5;22.6;22.5;22.5;22.6;22.6;22.5;22.6;22.6;22.6;22.7;22.6;22.6;22.6;22.6;22.6;22.6;22.6;22.6;22.6;22.6;22.6;22.6;22.6;22.6;22.7;22.6;22.7;22.6;22.7;22.7;22.7;22.7;22.7;22.6;22.7;22.6;22.7;22.7;22.7;22.7;22.7;22.7;22.7;22.7;22.7;22.7;22.6;22.6;22.7;22.6;22.6;22.6…
22.8;22.7;22.6;22.7;22.7;22.6;22.7;22.7;22.7;22.7;22.6;22.6;22.6;22.6;22.7;22.6;22.6;22.5;22.6;22.7;22.6;22.6;22.5;22.6;22.6;22.6;22.6;22.6;22.5;22.6;22.6;22.6;22.6;22.5;22.6;22.7;22.7;22.6;22.7;22.6;22.7;22.7;22.6;22.6;22.6;22.6;22.6;22.6;22.6;22.7;22.6;22.6;22.6;22.6;22.6;22.7;22.9;22.9;22.7;22.7;22.7;22.7;22.7;22.7;22.7;22.6;22.7;22.7;22.7;22.6;22.8;22.6;22.7;22.7;22.7;22.6;22.6;22.6;22.6;22.7…
22.9;22.8;22.8;22.6;22.7;22.6;22.7;22.7;22.7;22.7;22.6;22.7;22.6;22.7;22.5;22.6;22.5;22.7;22.6;22.6;22.5;22.6;22.6;22.6;22.6;22.7;22.6;22.6;22.5;22.6;22.6;22.7;22.6;22.6;22.6;22.7;22.7;22.7;22.7;22.6;22.6;22.6;22.6;22.6;22.6;22.6;22.7;22.6;22.6;22.7;22.6;22.6;22.6;22.7;22.7;22.8;22.6;22.7;22.7;22.7;22.6;22.7;22.6;22.7;22.6;22.7;22.6;22.7;22.8;22.7;22.7;22.6;22.7;22.6;22.7;22.7;22.7;22.6;22.6;22.7…
22.9;22.7;22.7;22.7;22.7;22.6;22.7;22.6;22.6;22.7;22.7;22.7;22.7;22.7;22.6;22.6;22.6;22.7;22.7;22.7;22.5;22.6;22.6;22.6;22.6;22.6;22.6;22.7;22.5;22.6;22.6;22.6;22.7;22.6;22.6;22.7;22.6;22.7;22.7;22.7;22.6;22.6;22.6;22.5;22.6;22.5;22.7;22.5;22.6;22.6;22.6;22.6;22.7;22.7;22.7;22.7;22.7;22.6;22.7;22.7;22.8;22.7;22.7;22.7;22.7;22.7;22.7;22.6;22.7;22.6;22.6;22.7;22.8;22.6;22.7;22.7;22.7;22.7;22.6;22.7…
22.9;22.7;22.6;22.7;22.7;22.7;22.7;22.7;22.6;22.6;22.6;22.7;22.7;22.7;22.6;22.6;22.6;22.6;22.6;22.4;22.4;22.6;22.6;22.6;22.6;22.6;22.6;22.6;22.6;22.6;22.6;22.7;22.6;22.6;22.7;22.7;22.7;22.7;22.7;22.6;22.6;22.7;22.6;22.6;22.6;22.6;22.5;22.6;22.7;22.7;22.7;22.6;22.8;22.7;22.7;22.7;22.7;22.8;22.7;22.7;22.7;22.7;22.7;22.7;22.7;22.7;22.7;22.7;22.7;22.7;22.7;22.7;22.7;22.7;22.7;22.7;22.7;22.7;22.6;22.6…
22.8;22.7;22.6;22.8;22.7;22.7;22.7;22.6;22.6;22.7;22.6;22.6;22.6;22.7;22.6;22.6;22.5;22.6;22.6;22.5;22.6;22.6;22.6;22.6;22.6;22.6;22.5;22.6;22.6;22.6;22.6;22.6;22.6;22.6;22.6;22.6;22.6;22.7;22.6;22.7;22.7;22.6;22.6;22.6;22.5;22.6;22.6;22.7;22.7;22.7;22.6;22.7;22.7;22.7;22.7;22.7;22.7;22.7;22.7;22.7;22.7;22.8;22.8;22.7;22.7;22.7;22.7;22.6;22.6;22.7;22.6;22.7;22.8;22.6;22.8;22.6;22.7;22.7;22.6;22.7…
22.8;22.8;22.7;22.7;22.7;22.7;22.7;22.6;22.7;22.6;22.6;22.6;22.7;22.6;22.6;22.7;22.6;22.6;22.6;22.6;22.6;22.6;22.5;22.6;22.6;22.6;22.6;22.6;22.6;22.6;22.6;22.7;22.7;22.6;22.6;22.6;22.7;22.7;22.7;22.7;22.7;22.6;22.7;22.6;22.6;22.7;22.6;22.7;22.7;22.7;22.7;22.7;22.7;22.7;22.7;22.7;22.7;22.7;22.7;22.7;22.7;22.7;22.8;22.7;22.7;22.7;22.7;22.8;22.7;22.7;22.7;22.7;22.7;22.7;22.7;22.7;22.7;22.7;22.6;22.6…
22.8;22.7;22.7;22.7;22.6;22.7;22.7;22.7;22.7;22.7;22.7;22.7;22.6;22.6;22.6;22.6;22.6;22.6;22.5;22.6;22.5;22.7;22.6;22.6;22.6;22.5;22.6;22.5;22.6;22.6;22.6;22.7;22.6;22.7;22.6;22.7;22.6;22.7;22.7;22.6;22.7;22.7;22.8;22.6;22.6;22.7;22.7;22.7;22.5;22.7;22.7;22.7;22.7;22.7;22.7;22.7;22.7;22.8;22.7;22.8;22.6;22.7;22.7;22.6;22.7;22.6;22.7;22.7;22.7;22.7;22.7;22.7;22.7;22.7;22.7;22.7;22.7;22.7;22.7;22.7…
22.9;22.7;22.7;22.7;22.7;22.7;22.7;22.7;22.6;22.6;22.7;22.7;22.7;22.6;22.6;22.6;22.6;22.6;22.6;22.6;22.6;22.6;22.5;22.6;22.6;22.7;22.6;22.6;22.5;22.6;22.5;22.6;22.6;22.6;22.7;22.7;22.7;22.7;22.6;22.6;22.7;22.6;22.7;22.6;22.7;22.6;22.7;22.7;22.7;22.7;22.7;22.7;22.7;22.7;22.7;22.7;22.7;22.7;22.7;22.7;22.7;22.7;22.7;22.7;22.7;22.7;22.7;22.7;22.7;22.8;22.7;22.7;22.7;22.8;22.7;22.7;22.7;22.7;22.6;22.6…
22.9;22.7;22.7;22.7;22.7;22.6;22.7;22.6;22.7;22.6;22.6;22.7;22.6;22.7;22.6;22.6;22.6;22.6;22.6;22.5;22.6;22.6;22.7;22.6;22.8;22.5;22.6;22.7;22.5;22.5;22.6;22.7;22.7;22.7;22.6;22.7;22.6;22.7;22.9;22.7;22.7;22.7;22.8;22.7;22.6;22.7;22.6;22.7;22.7;22.8;22.7;22.7;22.8;22.7;22.7;22.7;22.7;22.7;22.8;22.7;22.8;22.7;22.8;22.7;22.7;22.7;22.7;22.7;22.7;22.7;22.7;22.7;22.7;22.7;22.7;22.7;22.7;22.7;22.7;22.6…
22.9;22.8;22.7;22.7;22.7;22.7;22.7;22.7;22.7;22.6;22.6;22.6;22.6;22.7;22.6;22.6;22.6;22.6;22.6;22.6;22.6;22.6;22.6;22.6;22.7;22.7;22.6;22.5;22.5;22.6;22.5;22.6;22.7;22.7;22.7;22.7;22.7;22.7;22.5;22.7;22.7;22.7;22.8;22.7;22.7;22.7;22.7;22.7;22.7;22.8;22.7;22.7;22.7;22.7;22.7;22.7;22.7;22.7;22.8;22.8;22.8;22.7;22.7;22.7;22.7;22.7;22.8;22.7;22.7;22.7;22.7;22.7;22.7;22.7;22.7;22.7;22.7;22.7;22.7;22.6…
22.9;22.8;22.8;22.7;22.7;22.7;22.8;22.6;22.7;22.7;22.6;22.6;22.6;22.6;22.6;22.6;22.7;22.6;22.6;22.6;22.6;22.6;22.6;22.7;22.7;22.6;22.6;22.6;22.5;22.6;22.5;22.6;22.7;22.7;22.7;22.7;22.7;22.7;22.8;22.7;22.7;22.7;22.7;22.7;22.7;22.7;22.7;22.7;22.7;22.7;22.7;22.7;22.8;22.7;22.7;22.7;22.7;22.7;22.7;22.8;22.8;22.7;22.8;22.7;22.7;22.8;22.7;22.7;22.7;22.7;22.7;22.7;22.7;22.7;22.8;22.7;22.7;22.6;22.6;22.7…
22.9;22.8;22.8;22.7;22.7;22.7;22.7;22.7;22.6;22.6;22.7;22.6;22.6;22.7;22.7;22.6;22.7;22.6;22.6;22.7;22.6;22.6;22.7;22.7;22.6;22.7;22.6;22.6;22.6;22.7;22.6;22.7;22.6;22.6;22.6;22.7;22.7;22.6;22.7;22.7;22.7;22.7;22.7;22.7;22.7;22.7;22.7;22.6;22.6;22.7;22.8;22.7;22.7;22.7;22.7;22.7;22.7;22.7;22.8;22.7;22.8;22.7;22.8;22.7;22.7;22.7;22.8;22.7;22.7;22.7;22.7;22.7;22.7;22.8;22.7;22.7;22.7;22.8;22.6;22.7…
22.9;22.7;22.7;22.6;22.5;22.7;22.6;22.6;22.7;22.6;22.6;22.7;22.6;22.6;22.7;22.6;22.6;22.6;22.6;22.6;22.6;22.7;22.7;22.6;22.6;22.6;22.6;22.6;22.6;22.6;22.7;22.7;22.6;22.7;22.7;22.7;22.7;22.7;22.6;22.7;22.8;22.7;22.7;22.7;22.7;22.7;22.7;22.7;22.6;22.7;22.7;22.7;22.7;22.7;22.7;22.7;22.8;22.8;22.8;22.8;22.8;22.8;22.8;22.7;22.7;22.7;22.7;22.7;22.7;22.7;22.7;22.7;22.6;22.7;22.7;22.6;22.7;22.7;22.7;22.5…
22.9;22.7;22.6;22.6;22.7;22.6;22.6;22.7;22.6;22.6;22.5;22.6;22.7;22.7;22.6;22.6;22.6;22.7;22.6;22.6;22.6;22.6;22.7;22.7;22.6;22.6;22.6;22.6;22.6;22.6;22.6;22.8;22.8;22.8;22.7;22.8;22.7;22.8;22.7;22.7;22.6;22.7;22.7;22.7;22.6;22.7;22.7;22.7;22.7;22.7;22.7;22.8;22.7;22.7;22.7;22.7;22.7;22.8;22.8;22.8;22.8;22.7;22.7;22.7;22.8;22.7;22.7;22.7;22.6;22.7;22.7;22.7;22.7;22.7;22.7;22.6;22.7;22.6;22.6;22.7…
22.9;22.8;22.7;22.7;22.7;22.7;22.7;22.7;22.7;22.7;22.7;22.6;22.6;22.6;22.6;22.5;22.6;22.7;22.6;22.6;22.6;22.6;22.7;22.6;22.6;22.6;22.6;22.6;22.6;22.7;22.6;22.8;22.8;22.7;22.7;22.7;22.7;22.7;22.7;22.8;22.8;22.6;22.7;22.6;22.7;22.7;22.7;22.7;22.8;22.7;22.8;22.7;22.7;22.8;22.7;22.7;22.8;22.8;22.8;22.7;22.8;22.7;22.8;22.8;22.7;22.7;22.7;22.7;22.7;22.7;22.7;22.7;22.7;22.7;22.7;22.6;22.7;22.6;22.6;22.6…
22.9;22.7;22.6;22.6;22.6;22.7;22.7;22.6;22.7;22.7;22.7;22.6;22.6;22.6;22.7;22.6;22.6;22.7;22.6;22.6;22.6;22.3;22.6;22.6;22.7;22.6;22.6;22.6;22.6;22.6;22.6;22.8;22.7;22.7;22.7;22.7;22.7;22.7;22.8;22.7;22.8;22.7;22.6;22.7;22.7;22.7;22.7;22.7;22.7;22.8;22.7;22.7;22.8;22.7;22.7;22.7;22.8;22.8;22.7;22.8;22.7;22.7;22.7;22.7;22.7;22.7;22.7;22.7;22.7;22.7;22.7;22.7;22.7;22.7;22.7;22.6;22.7;22.6;22.6;22.6…
22.8;22.7;22.6;22.7;22.7;22.7;22.6;22.6;22.6;22.6;22.6;22.6;22.7;22.6;22.6;22.6;22.6;22.7;22.6;22.6;22.6;22.6;22.6;22.6;22.6;22.7;22.6;22.7;22.7;22.7;22.7;22.7;22.7;22.8;22.8;22.7;22.8;22.7;22.7;22.6;22.8;22.7;22.7;22.7;22.7;22.7;22.7;22.7;22.8;22.8;22.8;22.8;22.8;22.7;22.7;22.8;22.7;22.8;22.8;22.8;22.8;22.7;22.7;22.7;22.7;22.7;22.7;22.7;22.7;22.7;22.7;22.7;22.6;22.7;22.6;22.6;22.7;22.6;22.6;22.7…
22.8;22.6;22.6;22.6;22.8;22.6;22.7;22.7;22.6;22.6;22.6;22.6;22.6;22.7;22.6;22.6;22.6;22.5;22.6;22.6;22.6;22.6;22.7;22.6;22.7;22.7;22.7;22.7;22.7;22.7;22.7;22.7;22.8;22.7;22.8;22.7;22.7;22.7;22.7;22.7;22.8;22.7;22.7;22.7;22.6;22.7;22.7;22.7;22.8;22.8;22.8;22.8;22.8;22.7;22.8;22.8;22.7;22.8;22.8;22.8;22.7;22.7;22.7;22.7;22.7;22.7;22.7;22.7;22.7;22.7;22.6;22.7;22.7;22.6;22.7;22.6;22.6;22.6;22.5;22.6…
22.9;22.6;22.7;22.8;22.8;22.8;22.6;22.7;22.7;22.7;22.6;22.6;22.7;22.7;22.7;22.6;22.6;22.7;22.6;22.5;22.6;22.6;22.6;22.7;22.7;22.6;22.7;22.7;22.7;22.7;22.7;22.7;22.8;22.7;22.9;22.8;22.7;22.8;22.7;22.7;22.8;22.8;22.8;22.5;22.7;22.7;22.7;22.7;22.8;22.7;22.8;22.7;22.7;22.7;22.7;22.7;22.8;22.8;22.7;22.8;22.8;22.7;22.7;22.7;22.7;22.7;22.6;22.7;22.6;22.7;22.7;22.7;22.6;22.7;22.6;22.6;22.6;22.6;22.6;22.5…
22.9;22.7;22.7;22.7;22.6;22.7;22.6;22.6;22.6;22.6;22.6;22.6;22.7;22.6;22.7;22.6;22.6;22.6;22.7;22.6;22.6;22.6;22.7;22.6;22.7;22.7;22.7;22.7;22.7;22.7;22.7;22.7;22.8;22.8;22.8;22.8;22.7;22.8;22.7;22.8;22.8;22.8;22.8;22.7;22.6;22.7;22.7;22.7;22.7;22.8;22.7;22.8;22.8;22.7;22.7;22.7;22.8;22.7;22.8;22.7;22.8;22.7;22.7;22.7;22.7;22.7;22.7;22.6;22.6;22.6;22.7;22.7;22.7;22.6;22.6;22.6;22.6;22.6;22.6;22.5…
22.8;22.8;22.8;22.7;22.7;22.7;22.6;22.7;22.7;22.6;22.7;22.7;22.6;22.7;22.6;22.6;22.7;22.6;22.7;22.6;22.6;22.7;22.6;22.7;22.7;22.7;22.8;22.7;22.7;22.7;22.7;22.8;22.8;22.8;22.8;22.8;22.8;22.8;22.8;22.8;22.8;22.7;22.8;22.7;22.7;22.7;22.7;22.7;22.8;22.8;22.8;22.8;22.8;22.7;22.7;22.8;22.8;22.8;22.8;22.8;22.8;22.7;22.8;22.8;22.7;22.7;22.7;22.6;22.7;22.7;22.6;22.6;22.6;22.6;22.6;22.7;22.6;22.6;22.5;22.5…
22.9;22.8;22.7;22.6;22.7;22.7;22.6;22.6;22.7;22.6;22.6;22.6;22.6;22.6;22.6;22.6;22.6;22.6;22.6;22.6;22.6;22.7;22.7;22.7;22.7;22.8;22.7;22.7;22.7;22.7;22.7;22.7;22.8;22.8;22.8;22.8;22.9;22.8;22.8;22.8;22.8;22.8;22.8;22.8;22.7;22.7;22.7;22.8;22.8;22.8;22.7;22.8;22.7;22.7;22.8;22.7;22.8;22.8;22.7;22.8;22.7;22.7;22.8;22.8;22.7;22.8;22.8;22.6;22.7;22.7;22.6;22.6;22.6;22.6;22.6;22.6;22.6;22.6;22.9;22.5…
22.8;22.7;22.7;22.7;22.7;22.7;22.6;22.7;22.7;22.6;22.7;22.6;22.6;22.6;22.6;22.6;22.6;22.7;22.6;22.6;22.7;22.6;22.7;22.8;22.8;22.7;22.7;22.8;22.6;22.7;22.7;22.8;22.8;22.8;22.8;22.8;22.8;22.8;22.8;22.8;22.8;22.8;22.8;22.7;22.7;22.7;22.7;22.7;22.7;22.8;22.7;22.8;22.8;22.8;22.8;22.8;22.8;22.8;22.7;22.7;22.7;22.7;22.7;22.7;22.7;22.7;22.6;22.7;22.6;22.7;22.7;22.6;22.6;22.6;22.6;22.6;22.6;22.5;22.6;22.5…
22.8;22.7;22.7;22.7;22.7;22.7;22.7;22.7;22.7;22.6;22.6;22.6;22.6;22.6;22.6;22.6;22.6;22.6;22.7;22.6;22.7;22.7;22.7;22.7;22.7;22.8;22.8;22.7;22.7;22.7;22.7;22.8;22.8;22.8;22.8;22.8;22.8;22.8;22.8;22.8;22.8;22.8;22.8;22.7;22.7;22.7;22.8;22.7;22.7;22.8;22.7;22.8;22.7;22.8;22.8;22.7;22.7;22.7;22.7;22.7;22.6;22.7;22.7;22.7;22.7;22.7;22.7;22.6;22.7;22.7;22.6;22.5;22.6;22.6;22.5;22.6;22.6;22.5;22.6;22.4…
22.8;22.8;22.7;22.8;22.6;22.6;22.7;22.7;22.7;22.6;22.6;22.7;22.6;22.7;22.7;22.6;22.6;22.6;22.6;22.6;22.7;22.7;22.8;22.8;22.7;22.8;22.7;22.6;22.7;22.7;22.7;22.8;22.8;22.8;22.8;22.8;22.7;22.8;22.8;22.8;22.8;22.8;22.8;22.7;22.7;22.8;22.7;22.7;22.7;22.7;22.7;22.7;22.8;22.8;22.8;22.7;22.7;22.7;22.7;22.7;22.7;22.7;22.7;22.7;22.7;22.7;22.7;22.7;22.6;22.6;22.6;22.6;22.6;22.6;22.5;22.6;22.6;22.5;22.4;22.5…
22.9;22.8;22.7;22.7;22.7;22.7;22.7;22.6;22.7;22.7;22.6;22.6;22.6;22.6;22.7;22.6;22.6;22.7;22.6;22.6;22.6;22.7;22.7;22.7;22.6;22.7;22.7;22.7;22.7;22.7;22.7;22.7;22.8;22.7;22.8;22.9;22.8;22.8;22.8;22.8;22.9;22.8;22.8;22.8;22.7;22.7;22.7;22.7;22.7;22.7;22.7;22.8;22.8;22.8;22.7;22.7;22.9;22.8;22.7;22.7;22.7;22.7;22.6;22.7;22.7;22.6;22.7;22.6;22.6;22.5;22.6;22.6;22.6;22.6;22.6;22.6;22.5;22.5;22.4;22.5…
22.9;22.7;22.7;22.7;22.7;22.7;22.7;22.7;22.7;22.6;22.7;22.6;22.6;22.6;22.6;22.7;22.7;22.6;22.6;22.6;22.7;22.7;22.7;22.7;22.7;22.7;22.7;22.7;22.7;22.7;22.6;22.8;22.7;22.7;22.8;22.8;22.9;22.9;22.8;22.9;22.7;22.7;22.7;22.7;22.8;22.8;22.8;22.8;22.7;22.8;22.7;22.7;22.8;22.8;22.8;22.7;22.7;22.8;22.7;22.7;22.7;22.7;22.7;22.6;22.7;22.6;22.6;22.6;22.6;22.5;22.6;22.5;22.5;22.6;22.5;22.6;22.5;22.5;22.4;22.4…
22.8;22.7;22.6;22.7;22.7;22.7;22.7;22.7;22.7;22.6;22.6;22.5;22.7;22.7;22.6;22.7;22.6;22.7;22.7;22.6;22.7;22.7;22.7;22.7;22.7;22.8;22.8;22.7;22.8;22.8;22.8;22.7;22.8;22.7;22.8;22.8;22.8;22.9;22.8;22.9;22.8;22.8;22.8;22.7;22.8;22.7;22.8;22.8;22.7;22.9;22.7;22.8;22.8;22.7;22.8;22.7;22.7;22.7;22.7;22.7;22.7;22.7;22.7;22.7;22.7;22.6;22.6;22.6;22.6;22.6;22.6;22.6;22.5;22.6;22.6;22.6;22.5;22.5;22.4;22.4…
22.9;22.7;22.7;22.7;22.7;22.7;22.7;22.7;22.6;22.8;22.6;22.6;22.7;22.7;22.7;22.7;22.7;22.7;22.7;22.7;22.7;22.7;22.7;22.7;22.7;22.8;22.8;22.8;22.7;22.8;22.8;22.8;22.8;22.8;22.8;22.8;22.8;22.8;22.9;22.9;22.9;22.9;22.8;22.8;22.8;22.8;22.8;22.8;22.7;22.8;22.8;22.8;22.7;22.8;22.7;22.8;22.8;22.8;22.7;22.8;22.7;22.7;22.8;22.7;22.7;22.6;22.6;22.6;22.5;22.6;22.6;22.5;22.6;22.5;22.4;22.5;22.5;22.4;22.5;22.4…
22.7;22.6;22.7;22.7;22.7;22.6;22.7;22.7;22.7;22.6;22.5;22.6;22.7;22.7;22.7;22.7;22.7;22.7;22.7;22.7;22.7;22.7;22.7;22.7;22.7;22.7;22.7;22.8;22.8;22.8;22.7;22.7;22.7;22.8;22.8;22.8;22.9;22.9;22.9;22.8;22.9;22.8;22.8;22.8;22.8;22.8;22.8;22.8;22.8;22.8;22.8;22.8;22.8;22.8;22.7;22.8;22.7;22.7;22.8;22.7;22.7;22.7;22.7;22.7;22.7;22.6;22.6;22.6;22.6;22.6;22.5;22.5;22.5;22.5;22.4;22.5;22.4;22.4;22.4;22.4…
22.9;22.6;22.6;22.6;22.6;22.7;22.7;22.7;22.7;22.7;22.7;22.6;22.7;22.7;22.7;22.7;22.6;22.6;22.6;22.7;22.7;22.7;22.7;22.7;22.7;22.8;22.8;22.7;22.7;22.8;22.8;22.8;22.8;22.8;22.9;22.8;22.9;22.9;22.9;22.8;22.9;22.9;22.8;22.8;22.8;22.8;22.8;22.8;22.8;22.8;22.8;22.8;22.8;22.7;22.8;22.8;22.7;22.9;22.7;22.5;22.7;22.7;22.7;22.6;22.6;22.6;22.6;22.5;22.5;22.5;22.6;22.5;22.5;22.4;22.4;22.4;22.4;22.4;22.4;22.5…
23;22.7;22.7;22.7;22.7;22.7;22.6;22.7;22.7;22.7;22.6;22.6;22.7;22.7;22.7;22.7;22.7;22.7;22.6;22.6;22.7;22.6;22.7;22.8;22.8;22.8;22.8;22.7;22.7;22.7;22.8;22.8;22.8;22.8;22.9;22.9;22.8;22.8;22.9;22.8;22.8;22.9;22.8;22.7;22.8;22.8;22.8;22.7;22.8;22.8;22.7;22.8;22.8;22.8;22.8;22.8;22.8;22.7;22.7;22.6;22.7;22.7;22.6;22.6;22.6;22.5;22.5;22.6;22.6;22.5;22.5;22.5;22.5;22.4;22.4;22.4;22.5;22.4;22.5;22.4;2…
22.9;22.7;22.7;22.6;22.8;22.7;22.7;22.7;22.8;22.7;22.6;22.7;22.6;22.7;22.7;22.7;22.7;22.6;22.7;22.7;22.7;22.7;22.8;22.7;22.8;22.7;22.7;22.7;22.8;22.8;22.8;22.8;22.8;22.8;22.9;22.8;22.8;22.9;22.9;22.8;22.9;22.8;22.8;22.8;22.8;22.8;22.8;22.8;22.8;22.8;22.8;22.8;22.8;22.7;22.7;22.8;22.7;22.7;22.8;22.7;22.6;22.7;22.6;22.6;22.6;22.5;22.5;22.5;22.6;22.5;22.5;22.5;22.5;22.5;22.4;22.4;22.4;22.4;22.4;22.4…
22.8;22.7;22.7;22.7;22.6;22.7;22.7;22.8;22.6;22.7;22.8;22.6;22.7;22.7;22.7;22.7;22.7;22.6;22.7;22.6;22.7;22.7;22.7;22.7;22.7;22.7;22.8;22.8;22.7;22.8;22.7;22.8;22.8;22.8;22.9;22.8;22.8;22.9;22.9;22.8;22.9;22.8;22.8;22.8;22.8;22.8;22.9;22.8;22.8;22.8;22.7;22.8;22.7;22.7;22.7;22.8;22.7;22.7;22.6;22.6;22.6;22.6;22.5;22.6;22.6;22.6;22.5;22.5;22.5;22.5;22.4;22.4;22.5;22.4;22.5;22.4;22.5;22.4;22.4;22.4…
22.7;22.7;22.6;22.6;22.7;22.8;22.7;22.7;22.6;22.6;22.7;22.7;22.7;22.7;22.7;22.6;22.7;22.7;22.7;22.7;22.7;22.8;22.7;22.7;22.7;22.7;22.7;22.8;22.7;22.8;22.8;22.8;22.8;22.8;22.8;22.8;22.8;22.8;22.8;22.8;22.8;22.8;22.9;22.8;22.8;22.8;22.8;22.9;22.9;22.7;22.8;22.8;22.8;22.7;22.7;22.7;22.7;22.7;22.7;22.7;22.6;22.6;22.6;22.6;22.5;22.6;22.4;22.5;22.5;22.5;22.5;22.5;22.5;22.5;22.4;22.4;22.5;22.4;22.4;22.5…
22.9;22.7;22.7;22.6;22.7;22.7;22.6;22.6;22.7;22.6;22.7;22.6;22.6;22.7;22.7;22.7;22.7;22.7;22.7;22.7;22.7;22.7;22.8;22.7;22.8;22.8;22.7;22.7;22.8;22.8;22.8;22.8;22.8;22.8;22.8;22.8;22.8;22.8;22.8;22.8;22.9;22.8;22.8;22.7;22.8;22.8;22.7;22.8;22.8;22.8;22.8;22.8;22.8;22.8;22.8;22.7;22.7;22.7;22.7;22.6;22.6;22.7;22.6;22.6;22.6;22.5;22.5;22.5;22.4;22.4;22.5;22.5;22.4;22.4;22.4;22.5;22.4;22.4;22.5;22.5…
22.8;22.7;22.6;22.6;22.7;22.7;22.7;22.7;22.7;22.7;22.7;22.8;22.7;22.8;22.7;22.7;22.7;22.7;22.8;22.8;22.8;22.7;22.8;22.8;22.7;22.7;22.8;22.7;22.8;22.8;22.8;22.8;22.8;22.8;22.8;22.8;22.8;22.9;22.8;22.8;22.8;22.7;22.8;22.7;22.7;22.8;22.7;22.7;22.8;22.7;22.7;22.7;22.7;22.7;22.7;22.7;22.7;22.7;22.7;22.6;22.6;22.6;22.6;22.6;22.5;22.4;22.4;22.4;22.4;22.5;22.4;22.4;22.4;22.4;22.4;22.4;22.5;22.5;22.5;22.5…
22.9;22.7;22.7;22.8;22.6;22.7;22.6;22.7;22.7;22.7;22.7;22.7;22.7;22.8;22.8;22.7;22.7;22.8;22.7;22.8;22.8;22.7;22.8;22.8;22.8;22.8;22.8;22.8;22.8;22.8;22.8;22.8;22.8;22.8;22.8;22.8;22.8;22.8;22.8;22.8;22.8;22.8;22.8;22.7;22.7;22.7;22.7;22.8;22.7;22.7;22.7;22.8;22.8;22.7;22.7;22.7;22.7;22.7;22.7;22.6;22.6;22.5;22.5;22.5;22.4;22.4;22.4;22.5;22.4;22.4;22.4;22.4;22.5;22.4;22.4;22.5;22.5;22.4;22.5;22.4…
22.9;22.7;22.7;22.7;22.7;22.7;22.7;22.8;22.7;22.7;22.7;22.7;22.7;22.7;22.7;22.7;22.7;22.8;22.7;22.7;22.8;22.7;22.7;22.8;22.8;22.7;22.8;22.8;22.8;22.8;22.7;22.8;22.8;22.8;22.8;22.8;22.8;22.8;22.9;22.7;22.8;22.7;22.8;22.7;22.7;22.8;22.8;22.8;22.7;22.7;22.8;22.8;22.8;22.6;22.7;22.7;22.7;22.6;22.6;22.6;22.6;22.5;22.5;22.5;22.4;22.4;22.4;22.4;22.4;22.5;22.4;22.4;22.4;22.4;22.5;22.5;22.4;22.4;22.4;22.5…
22.9;22.7;22.7;22.8;22.8;22.7;22.7;22.7;22.7;22.7;22.7;22.8;22.7;22.7;22.7;22.6;22.7;22.6;22.7;22.8;22.8;22.8;22.9;22.9;22.8;22.8;22.8;22.8;22.7;22.8;22.8;22.8;22.8;22.9;22.8;22.9;22.8;22.9;22.9;22.8;22.7;22.7;22.8;22.8;22.8;22.8;22.8;22.8;22.7;22.8;22.7;22.7;22.7;22.7;22.7;22.7;22.6;22.7;22.5;22.7;22.4;22.6;22.5;22.5;22.4;22.4;22.5;22.4;22.4;22.5;22.4;22.4;22.5;22.4;22.5;22.5;22.4;22.5;22.5;22.5…
22.9;22.7;22.7;22.8;22.9;22.7;22.6;22.7;22.8;22.8;22.7;22.7;22.7;22.7;22.7;22.7;22.7;22.7;22.8;22.7;22.8;22.8;22.8;22.8;22.8;22.8;22.8;22.8;22.8;22.8;22.8;22.8;22.8;22.8;22.8;22.8;22.8;22.8;22.9;22.8;22.8;22.7;22.8;22.7;22.7;22.8;22.8;22.8;22.7;22.7;22.8;22.7;22.6;22.6;22.7;22.6;22.6;22.6;22.6;22.6;22.5;22.5;22.4;22.5;22.4;22.4;22.4;22.4;22.4;22.5;22.4;22.4;22.4;22.5;22.5;22.4;22.4;22.4;22.4;22.5…
23;22.8;22.8;22.6;22.7;22.8;22.6;22.7;22.7;22.8;22.7;22.7;22.7;22.7;22.7;22.8;22.8;22.8;22.7;22.7;22.8;22.8;22.8;22.8;22.7;22.8;22.8;22.8;22.8;22.8;22.8;22.8;22.8;22.9;22.8;22.8;22.8;22.8;22.8;22.8;22.7;22.8;22.8;22.7;22.7;22.8;22.7;22.8;22.8;22.8;22.7;22.7;22.6;22.7;22.6;22.6;22.6;22.5;22.6;22.5;22.4;22.5;22.4;22.4;22.4;22.4;22.4;22.4;22.4;22.4;22.4;22.4;22.5;22.5;22.4;22.4;22.4;22.4;22.4;22.5;2…
23;22.7;22.7;22.8;22.8;22.8;22.7;22.7;22.7;22.8;22.7;22.7;22.7;22.8;22.8;22.8;22.7;22.8;22.8;22.7;22.8;22.8;22.8;22.8;22.9;22.7;22.8;22.8;22.8;22.8;22.8;22.8;22.8;22.8;22.8;22.8;22.8;22.8;22.8;22.8;22.7;22.8;22.7;22.7;22.7;22.8;22.7;22.7;22.8;22.7;22.7;22.6;22.7;22.7;22.6;22.6;22.5;22.6;22.5;22.5;22.5;22.4;22.5;22.4;22.4;22.4;22.3;22.4;22.5;22.4;22.5;22.4;22.5;22.4;22.5;22.4;22.4;22.4;22.4;22.5;2…
22.9;22.7;22.7;22.6;22.7;22.8;22.7;22.7;22.7;22.7;22.8;22.7;22.7;22.8;22.8;22.8;22.8;22.7;22.8;22.8;22.8;22.7;22.8;22.8;22.8;22.8;22.8;22.8;22.8;22.8;22.8;22.8;22.9;22.8;22.8;22.8;22.8;22.8;22.8;22.8;22.7;22.8;22.7;22.7;22.7;22.7;22.7;22.7;22.8;22.7;22.7;22.7;22.7;22.6;22.6;22.7;22.5;22.5;22.5;22.5;22.4;22.5;22.4;22.5;22.4;22.4;22.4;22.4;22.4;22.4;22.5;22.4;22.5;22.4;22.4;22.4;22.4;22.4;22.4;22.5…
22.9;22.7;22.6;22.8;22.6;22.8;22.8;22.8;22.8;22.8;22.7;22.7;22.8;22.8;22.7;22.8;22.8;22.7;22.8;22.8;22.7;22.8;22.7;22.7;22.8;22.7;22.7;22.8;22.8;22.8;22.8;22.8;22.8;22.8;22.9;22.8;22.8;22.8;22.8;22.9;22.7;22.7;22.7;22.7;22.7;22.7;22.7;22.7;22.7;22.6;22.6;22.7;22.6;22.6;22.6;22.5;22.6;22.5;22.4;22.4;22.4;22.5;22.5;22.4;22.4;22.4;22.4;22.4;22.4;22.4;22.5;22.4;22.5;22.4;22.4;22.5;22.4;22.5;22.4;22.5…
22.8;22.7;22.7;22.6;22.8;22.7;22.7;22.8;22.8;22.8;22.7;22.7;22.8;22.8;22.8;22.8;22.8;22.7;22.7;22.8;22.7;22.7;22.7;22.8;22.8;22.8;22.8;22.7;22.8;22.8;22.8;22.8;22.8;22.8;22.8;22.9;22.8;22.8;22.8;22.8;22.8;22.7;22.7;22.7;22.7;22.7;22.7;22.7;22.6;22.6;22.6;22.6;22.6;22.6;22.5;22.5;22.5;22.5;22.5;22.5;22.4;22.4;22.5;22.4;22.4;22.3;22.4;22.4;22.4;22.4;22.4;22.4;22.4;22.4;22.4;22.4;22.4;22.5;22.5;22.4…
22.8;22.7;22.6;22.7;22.8;22.6;22.7;22.7;22.7;22.8;22.7;22.7;22.7;22.7;22.8;22.8;22.8;22.8;22.7;22.7;22.8;22.8;22.8;22.8;22.8;22.8;22.7;22.7;22.8;22.8;22.8;22.8;22.8;22.8;22.8;22.8;22.7;22.8;22.8;22.8;22.7;22.7;22.7;22.7;22.7;22.7;22.7;22.7;22.6;22.6;22.6;22.6;22.5;22.5;22.5;22.5;22.5;22.5;22.4;22.5;22.4;22.4;22.4;22.3;22.4;22.4;22.4;22.4;22.4;22.4;22.4;22.4;22.4;22.4;22.5;22.4;22.5;22.4;22.4;22.5…
22.7;22.7;22.7;22.6;22.7;22.8;22.8;22.8;22.7;22.7;22.8;22.8;22.8;22.8;22.8;22.8;22.8;22.8;22.7;22.8;22.6;22.8;22.8;22.8;22.8;22.8;22.9;22.7;22.8;22.8;22.8;22.8;22.8;22.8;22.8;22.8;22.8;22.8;22.8;22.8;22.7;22.8;22.7;22.7;22.7;22.7;22.6;22.7;22.6;22.6;22.6;22.6;22.6;22.5;22.5;22.5;22.5;22.5;22.4;22.4;22.5;22.4;22.4;22.4;22.4;22.4;22.4;22.4;22.4;22.4;22.5;22.4;22.4;22.4;22.4;22.4;22.4;22.5;22.5;22.5…
23.1;22.7;22.7;22.8;22.8;22.8;22.7;22.8;22.8;22.8;22.7;22.8;22.8;22.8;22.8;22.8;22.8;22.8;22.7;22.6;22.8;22.9;22.8;22.8;22.8;22.8;22.8;22.8;22.8;22.7;22.8;22.8;22.8;22.8;22.7;22.8;22.8;22.8;22.8;22.8;22.7;22.7;22.6;22.7;22.7;22.6;22.6;22.6;22.6;22.6;22.6;22.6;22.6;22.6;22.4;22.5;22.5;22.5;22.4;22.4;22.4;22.4;22.4;22.4;22.4;22.3;22.4;22.4;22.4;22.4;22.4;22.4;22.5;22.6;22.4;22.5;22.5;22.4;22.4;22.5…
22.8;22.7;22.7;22.8;22.8;22.8;22.8;22.8;22.8;22.8;22.8;22.8;22.8;22.8;22.8;22.8;22.8;22.8;22.8;22.8;22.8;22.8;22.8;22.8;22.8;22.8;22.8;22.8;22.8;22.8;22.8;22.8;22.8;22.8;22.8;22.8;22.9;22.7;22.8;22.8;22.7;22.7;22.7;22.7;22.6;22.6;22.6;22.6;22.5;22.6;22.5;22.5;22.5;22.5;22.5;22.5;22.4;22.5;22.5;22.4;22.4;22.4;22.5;22.4;22.5;22.3;22.4;22.4;22.4;22.4;22.4;22.4;22.4;22.5;22.5;22.4;22.5;22.4;22.5;22.4…
22.9;22.9;22.8;22.8;22.8;22.8;22.8;22.8;22.8;22.7;22.8;22.7;22.9;22.8;22.8;22.8;22.8;22.8;22.8;22.8;22.6;22.8;22.7;22.8;22.8;22.8;22.8;22.7;22.8;22.7;22.8;22.8;22.7;22.7;22.8;22.8;22.8;22.8;22.8;22.7;22.7;22.7;22.7;22.6;22.6;22.5;22.5;22.6;22.5;22.6;22.5;22.4;22.6;22.5;22.5;22.5;22.5;22.4;22.5;22.5;22.4;22.4;22.4;22.4;22.4;22.4;22.4;22.3;22.4;22.4;22.5;22.4;22.5;22.4;22.5;22.5;22.5;22.5;22.5;22.5…
22.9;22.7;22.7;22.8;22.8;22.8;22.8;22.7;22.7;22.8;22.7;22.7;22.9;22.9;22.8;22.8;22.8;22.8;22.8;22.8;22.8;22.7;22.7;22.8;22.7;22.7;22.7;22.8;22.8;22.8;22.7;22.7;22.8;22.7;22.7;22.8;22.8;22.7;22.7;22.7;22.7;22.6;22.7;22.6;22.6;22.6;22.6;22.5;22.5;22.4;22.4;22.4;22.5;22.5;22.4;22.5;22.4;22.5;22.5;22.4;22.5;22.4;22.4;22.4;22.4;22.4;22.4;22.4;22.4;22.4;22.5;22.4;22.4;22.5;22.4;22.5;22.5;22.5;22.5;22.5…
22.9;22.7;22.7;22.8;22.8;22.8;22.8;22.8;22.8;22.7;22.7;22.7;22.7;22.9;22.9;22.8;22.8;22.7;22.8;22.8;22.8;22.7;22.7;22.7;22.7;22.7;22.7;22.8;22.8;22.7;22.7;22.7;22.8;22.7;22.8;22.7;22.7;22.7;22.7;22.7;22.6;22.6;22.6;22.6;22.6;22.6;22.5;22.5;22.4;22.5;22.4;22.4;22.5;22.4;22.5;22.4;22.5;22.5;22.5;22.4;22.4;22.4;22.4;22.4;22.4;22.3;22.4;22.4;22.4;22.4;22.5;22.5;22.6;22.5;22.4;22.5;22.5;22.5;22.5;22.5…
22.9;22.8;22.7;22.7;22.8;22.8;22.8;22.7;22.7;22.8;22.6;22.9;22.9;22.8;22.8;22.9;22.8;22.8;22.7;22.7;22.8;22.7;22.8;22.7;22.7;22.8;22.7;22.7;22.8;22.7;22.6;22.7;22.7;22.8;22.7;22.7;22.7;22.7;22.8;22.6;22.6;22.6;22.6;22.6;22.5;22.5;22.4;22.4;22.4;22.4;22.4;22.4;22.4;22.5;22.4;22.4;22.5;22.4;22.4;22.4;22.4;22.4;22.4;22.4;22.4;22.4;22.4;22.4;22.4;22.4;22.5;22.4;22.5;22.4;22.5;22.4;22.5;22.5;22.5;22.5…
22.9;22.7;22.7;22.7;22.7;22.7;22.7;22.7;22.7;22.8;22.7;22.8;22.9;22.8;22.8;22.8;22.7;22.7;22.7;22.7;22.8;22.7;22.7;22.7;22.8;22.8;22.7;22.7;22.7;22.7;22.7;22.6;22.8;22.7;22.7;22.7;22.7;22.7;22.7;22.6;22.6;22.6;22.6;22.5;22.5;22.5;22.5;22.4;22.4;22.4;22.4;22.4;22.5;22.5;22.4;22.5;22.4;22.5;22.4;22.4;22.5;22.4;22.4;22.4;22.4;22.4;22.4;22.4;22.4;22.4;22.4;22.4;22.6;22.4;22.5;22.4;22.4;22.5;22.5;22.5…
22.9;22.8;22.7;22.7;22.7;22.7;22.7;22.7;22.7;22.7;22.7;22.7;22.8;22.8;22.8;22.8;22.7;22.7;22.7;22.7;22.7;22.7;22.8;22.8;22.7;22.7;22.8;22.7;22.7;22.7;22.7;22.8;22.6;22.7;22.7;22.7;22.7;22.7;22.6;22.5;22.6;22.6;22.6;22.5;22.4;22.4;22.4;22.4;22.4;22.4;22.4;22.5;22.4;22.4;22.4;22.4;22.4;22.5;22.4;22.4;22.4;22.4;22.4;22.4;22.4;22.4;22.4;22.4;22.4;22.4;22.4;22.5;22.5;22.5;22.5;22.5;22.5;22.5;22.5;22.5…
22.8;22.7;22.7;22.8;22.8;22.7;22.7;22.8;22.8;22.6;22.7;22.7;22.8;22.8;22.8;22.8;22.7;22.6;22.7;22.8;22.7;22.7;22.7;22.7;22.7;22.7;22.7;22.7;22.7;22.7;22.6;22.6;22.7;22.7;22.7;22.6;22.5;22.6;22.7;22.6;22.5;22.5;22.6;22.4;22.3;22.4;22.4;22.4;22.4;22.4;22.4;22.5;22.4;22.4;22.4;22.4;22.5;22.4;22.4;22.4;22.5;22.4;22.4;22.4;22.4;22.4;22.4;22.4;22.4;22.4;22.5;22.4;22.5;22.5;22.5;22.5;22.5;22.5;22.5;22.5…
22.8;22.8;22.8;22.9;22.7;22.8;22.7;22.8;22.8;22.8;22.8;22.8;22.8;22.8;22.8;22.7;22.7;22.7;22.7;22.7;22.7;22.7;22.7;22.6;22.7;22.7;22.7;22.8;22.6;22.6;22.6;22.7;22.6;22.6;22.7;22.5;22.6;22.5;22.5;22.6;22.5;22.4;22.5;22.4;22.4;22.4;22.4;22.4;22.4;22.4;22.4;22.4;22.5;22.4;22.4;22.5;22.4;22.4;22.5;22.5;22.5;22.4;22.5;22.4;22.4;22.4;22.3;22.4;22.4;22.5;22.5;22.4;22.5;22.5;22.5;22.5;22.5;22.5;22.5;22.5…
22.8;22.8;22.7;22.9;22.8;22.8;22.8;22.8;22.8;22.7;22.7;22.8;22.8;22.8;22.8;22.7;22.8;22.8;22.8;22.7;22.8;22.7;22.8;22.8;22.7;22.6;22.8;22.7;22.6;22.7;22.6;22.6;22.6;22.6;22.7;22.6;22.5;22.5;22.6;22.5;22.5;22.4;22.5;22.4;22.3;22.4;22.4;22.4;22.3;22.4;22.4;22.3;22.4;22.4;22.5;22.4;22.4;22.5;22.5;22.5;22.4;22.5;22.5;22.4;22.4;22.4;22.4;22.4;22.4;22.4;22.5;22.4;22.5;22.5;22.5;22.4;22.5;22.5;22.5;22.5…
22.9;22.8;22.8;22.8;22.8;22.8;22.8;22.8;22.8;22.8;22.7;22.7;22.7;22.7;22.8;22.7;22.7;22.7;22.7;22.7;22.8;22.7;22.7;22.7;22.7;22.7;22.7;22.7;22.7;22.7;22.6;22.6;22.6;22.6;22.5;22.5;22.5;22.5;22.6;22.4;22.4;22.4;22.4;22.4;22.4;22.4;22.4;22.4;22.4;22.3;22.3;22.4;22.4;22.4;22.4;22.4;22.4;22.4;22.5;22.4;22.5;22.4;22.5;22.4;22.4;22.4;22.4;22.4;22.4;22.4;22.5;22.5;22.5;22.5;22.5;22.5;22.5;22.5;22.4;22.5…
23;22.8;22.8;22.8;22.8;22.8;22.8;22.8;22.8;22.8;22.8;22.8;22.7;22.7;22.8;22.7;22.7;22.7;22.7;22.7;22.7;22.7;22.7;22.7;22.7;22.7;22.7;22.7;22.6;22.7;22.6;22.6;22.6;22.6;22.6;22.5;22.5;22.5;22.5;22.4;22.5;22.4;22.5;22.4;22.4;22.4;22.4;22.4;22.4;22.4;22.3;22.4;22.4;22.4;22.4;22.4;22.4;22.4;22.4;22.4;22.5;22.4;22.4;22.4;22.4;22.3;22.4;22.4;22.4;22.4;22.4;22.4;22.6;22.5;22.5;22.4;22.5;22.5;22.5;22.5;2…
23;22.8;22.8;22.9;22.7;22.8;22.8;22.7;22.8;22.8;22.7;22.7;22.7;22.8;22.8;22.7;22.7;22.7;22.7;22.7;22.7;22.7;22.7;22.7;22.7;22.6;22.7;22.5;22.6;22.5;22.6;22.4;22.6;22.6;22.5;22.5;22.4;22.4;22.5;22.4;22.4;22.4;22.4;22.4;22.3;22.4;22.4;22.4;22.4;22.5;22.4;22.5;22.4;22.4;22.4;22.4;22.4;22.4;22.4;22.4;22.5;22.5;22.4;22.4;22.4;22.4;22.4;22.4;22.4;22.5;22.5;22.4;22.5;22.5;22.5;22.4;22.5;22.5;22.4;22.5;2…
23;23;22.9;22.8;22.8;22.8;22.7;22.8;22.8;22.8;22.7;22.7;22.7;22.7;22.8;22.7;22.7;22.8;22.6;22.7;22.7;22.7;22.7;22.6;22.7;22.6;22.7;22.5;22.7;22.7;22.5;22.6;22.4;22.5;22.5;22.4;22.5;22.4;22.4;22.4;22.4;22.4;22.4;22.5;22.4;22.4;22.4;22.4;22.4;22.4;22.4;22.4;22.4;22.4;22.3;22.3;22.4;22.4;22.5;22.5;22.4;22.4;22.4;22.4;22.4;22.4;22.5;22.4;22.4;22.5;22.4;22.4;22.5;22.5;22.4;22.6;22.5;22.5;22.5;22.5;22.…
23;22.8;22.8;22.8;22.7;22.8;22.8;22.7;22.8;22.8;22.8;22.7;22.8;22.8;22.8;22.8;22.7;22.7;22.6;22.7;22.7;22.6;22.6;22.7;22.6;22.7;22.5;22.6;22.6;22.5;22.5;22.5;22.5;22.5;22.5;22.4;22.4;22.4;22.4;22.4;22.4;22.5;22.4;22.4;22.4;22.4;22.4;22.4;22.4;22.4;22.4;22.4;22.4;22.5;22.4;22.4;22.4;22.5;22.5;22.6;22.4;22.4;22.4;22.4;22.5;22.4;22.4;22.4;22.4;22.5;22.4;22.5;22.5;22.5;22.5;22.4;22.5;22.5;22.5;22.5;2…
22.9;22.9;22.8;22.8;22.8;22.8;22.8;22.8;22.8;22.8;22.7;22.8;22.7;22.7;22.7;22.8;22.7;22.7;22.7;22.6;22.7;22.6;22.7;22.6;22.6;22.6;22.6;22.5;22.6;22.5;22.5;22.5;22.5;22.5;22.4;22.4;22.4;22.3;22.5;22.4;22.4;22.4;22.3;22.4;22.4;22.4;22.4;22.4;22.4;22.4;22.4;22.4;22.4;22.4;22.4;22.4;22.4;22.4;22.5;22.4;22.5;22.5;22.4;22.4;22.3;22.4;22.4;22.5;22.5;22.4;22.4;22.5;22.4;22.4;22.5;22.5;22.5;22.5;22.5;22.5…
23;22.8;22.8;22.8;22.8;22.8;22.7;22.8;22.8;22.8;22.8;22.8;22.7;22.7;22.7;22.7;22.7;22.7;22.6;22.7;22.6;22.6;22.7;22.7;22.6;22.6;22.5;22.5;22.6;22.4;22.5;22.5;22.4;22.4;22.4;22.4;22.4;22.4;22.4;22.5;22.4;22.4;22.4;22.5;22.3;22.4;22.4;22.4;22.4;22.4;22.4;22.4;22.5;22.4;22.5;22.4;22.5;22.4;22.4;22.5;22.4;22.4;22.4;22.4;22.5;22.3;22.5;22.4;22.4;22.4;22.4;22.5;22.5;22.5;22.5;22.5;22.5;22.5;22.5;22.5;2…
22.9;22.8;22.8;22.8;22.8;22.8;22.7;22.8;22.7;22.8;22.7;22.7;22.7;22.9;22.7;22.7;22.7;22.6;22.7;22.6;22.6;22.6;22.6;22.6;22.6;22.5;22.6;22.5;22.4;22.5;22.5;22.4;22.4;22.4;22.4;22.4;22.4;22.4;22.4;22.4;22.4;22.4;22.4;22.4;22.3;22.4;22.4;22.4;22.4;22.4;22.4;22.4;22.4;22.3;22.4;22.5;22.4;22.4;22.4;22.5;22.4;22.5;22.4;22.4;22.5;22.5;22.4;22.4;22.5;22.4;22.4;22.4;22.5;22.5;22.5;22.5;22.5;22.5;22.5;22.5…
22.9;22.9;22.8;22.8;22.8;22.8;22.8;22.7;22.8;22.8;22.7;22.7;22.7;22.8;22.7;22.7;22.7;22.6;22.6;22.7;22.6;22.6;22.6;22.5;22.6;22.5;22.6;22.5;22.5;22.5;22.4;22.4;22.4;22.5;22.4;22.4;22.4;22.4;22.4;22.4;22.4;22.4;22.4;22.4;22.3;22.4;22.4;22.4;22.4;22.4;22.4;22.4;22.4;22.4;22.4;22.4;22.5;22.5;22.4;22.5;22.5;22.4;22.4;22.4;22.5;22.3;22.4;22.4;22.4;22.4;22.4;22.5;22.5;22.5;22.5;22.4;22.5;22.5;22.5;22.5…
22.9;22.8;22.8;22.8;22.8;22.7;22.8;22.8;22.8;22.8;22.8;22.8;22.7;22.7;22.7;22.7;22.6;22.7;22.6;22.7;22.6;22.6;22.6;22.5;22.6;22.6;22.6;22.5;22.4;22.4;22.4;22.4;22.4;22.4;22.4;22.4;22.4;22.5;22.4;22.4;22.4;22.4;22.4;22.4;22.4;22.4;22.4;22.4;22.4;22.4;22.4;22.4;22.4;22.5;22.4;22.5;22.5;22.5;22.5;22.5;22.5;22.4;22.4;22.4;22.4;22.4;22.5;22.4;22.4;22.4;22.4;22.5;22.4;22.5;22.5;22.5;22.5;22.5;22.5;22.6…
22.9;22.8;22.7;22.9;22.8;22.9;22.8;22.8;22.7;22.8;22.7;22.6;22.7;22.7;22.7;22.7;22.7;22.6;22.6;22.6;22.6;22.5;22.5;22.4;22.5;22.4;22.4;22.4;22.4;22.4;22.4;22.4;22.4;22.4;22.4;22.4;22.4;22.4;22.4;22.4;22.4;22.4;22.4;22.4;22.4;22.3;22.4;22.3;22.4;22.4;22.3;22.4;22.4;22.4;22.4;22.5;22.5;22.4;22.4;22.5;22.4;22.4;22.4;22.4;22.4;22.4;22.4;22.5;22.4;22.5;22.4;22.4;22.5;22.4;22.5;22.5;22.5;22.5;22.5;22.5…
22.9;22.8;22.8;22.9;22.7;22.7;22.9;22.8;22.8;22.8;22.6;22.6;22.7;22.7;22.6;22.6;22.6;22.5;22.6;22.6;22.6;22.5;22.6;22.5;22.6;22.4;22.4;22.4;22.4;22.4;22.4;22.4;22.4;22.4;22.4;22.4;22.4;22.4;22.4;22.4;22.4;22.4;22.4;22.4;22.3;22.4;22.4;22.4;22.4;22.4;22.4;22.4;22.4;22.4;22.4;22.5;22.4;22.4;22.5;22.4;22.4;22.4;22.5;22.4;22.5;22.4;22.4;22.5;22.4;22.5;22.4;22.4;22.4;22.5;22.5;22.5;22.5;22.5;22.4;22.5…
22.9;22.8;22.7;22.9;22.7;22.8;22.8;22.8;22.8;22.8;22.7;22.6;22.6;22.6;22.6;22.6;22.6;22.6;22.5;22.6;22.6;22.4;22.5;22.5;22.5;22.5;22.4;22.4;22.3;22.4;22.4;22.4;22.4;22.4;22.4;22.4;22.4;22.4;22.4;22.4;22.4;22.4;22.4;22.3;22.4;22.4;22.4;22.4;22.4;22.4;22.4;22.4;22.4;22.4;22.4;22.4;22.5;22.5;22.5;22.4;22.4;22.5;22.4;22.4;22.4;22.5;22.4;22.4;22.5;22.4;22.5;22.5;22.5;22.5;22.5;22.5;22.5;22.5;22.5;22.5…
23;22.9;22.9;22.8;22.8;22.8;22.7;22.7;22.7;22.6;22.6;22.6;22.7;22.6;22.6;22.6;22.6;22.5;22.5;22.5;22.6;22.5;22.5;22.4;22.6;22.3;22.4;22.3;22.4;22.4;22.4;22.4;22.4;22.4;22.4;22.4;22.4;22.4;22.4;22.4;22.4;22.5;22.4;22.4;22.4;22.4;22.4;22.4;22.4;22.4;22.4;22.4;22.4;22.4;22.4;22.4;22.4;22.5;22.5;22.5;22.4;22.4;22.5;22.4;22.4;22.5;22.4;22.5;22.5;22.5;22.5;22.4;22.5;22.4;22.5;22.5;22.6;22.5;22.5;22.5;2…
22.9;22.8;22.7;22.8;22.7;22.7;22.7;22.7;22.7;22.7;22.6;22.6;22.6;22.6;22.7;22.6;22.6;22.5;22.6;22.5;22.6;22.5;22.4;22.3;22.4;22.4;22.5;22.3;22.4;22.4;22.4;22.4;22.4;22.4;22.4;22.4;22.4;22.4;22.4;22.4;22.3;22.4;22.3;22.4;22.4;22.4;22.4;22.4;22.4;22.4;22.4;22.4;22.4;22.4;22.4;22.5;22.5;22.5;22.4;22.4;22.4;22.4;22.4;22.4;22.4;22.3;22.5;22.5;22.5;22.5;22.5;22.5;22.5;22.5;22.5;22.5;22.5;22.5;22.6;22.5…
23;22.8;22.8;22.7;22.7;22.7;22.8;22.7;22.7;22.7;22.6;22.7;22.6;22.6;22.6;22.6;22.6;22.5;22.6;22.5;22.4;22.5;22.5;22.3;22.4;22.4;22.4;22.3;22.3;22.3;22.4;22.4;22.4;22.4;22.4;22.4;22.4;22.4;22.4;22.4;22.4;22.3;22.3;22.4;22.4;22.4;22.3;22.4;22.4;22.5;22.4;22.4;22.4;22.5;22.4;22.4;22.4;22.4;22.5;22.5;22.5;22.4;22.4;22.4;22.4;22.4;22.4;22.5;22.5;22.5;22.5;22.4;22.5;22.5;22.5;22.5;22.5;22.5;22.5;22.5;2…
22.9;22.8;22.7;22.7;22.7;22.7;22.7;22.7;22.6;22.7;22.7;22.6;22.6;22.6;22.6;22.5;22.5;22.5;22.5;22.4;22.4;22.5;22.5;22.4;22.4;22.3;22.4;22.4;22.5;22.4;22.4;22.4;22.4;22.4;22.4;22.4;22.4;22.4;22.4;22.4;22.5;22.4;22.4;22.4;22.4;22.4;22.4;22.4;22.4;22.4;22.4;22.4;22.5;22.4;22.4;22.5;22.4;22.5;22.5;22.5;22.4;22.4;22.4;22.4;22.4;22.4;22.5;22.5;22.5;22.5;22.5;22.5;22.5;22.5;22.5;22.4;22.5;22.6;22.5;22.5…
23;22.8;22.8;22.7;22.7;22.7;22.7;22.7;22.6;22.6;22.6;22.6;22.6;22.6;22.6;22.5;22.5;22.4;22.5;22.4;22.5;22.4;22.4;22.4;22.4;22.4;22.4;22.4;22.4;22.3;22.4;22.4;22.4;22.4;22.4;22.4;22.4;22.4;22.4;22.3;22.4;22.4;22.4;22.4;22.4;22.4;22.4;22.4;22.4;22.4;22.4;22.4;22.5;22.4;22.4;22.5;22.5;22.5;22.5;22.4;22.4;22.4;22.4;22.4;22.4;22.4;22.5;22.5;22.4;22.5;22.5;22.5;22.5;22.5;22.5;22.4;22.5;22.5;22.5;22.5;2…
22.9;22.7;22.7;22.7;22.8;22.7;22.7;22.7;22.6;22.6;22.6;22.7;22.6;22.8;22.5;22.7;22.5;22.5;22.5;22.4;22.4;22.4;22.4;22.4;22.4;22.4;22.4;22.4;22.4;22.4;22.4;22.4;22.4;22.4;22.4;22.4;22.4;22.4;22.5;22.4;22.4;22.4;22.4;22.3;22.4;22.4;22.4;22.4;22.4;22.4;22.4;22.4;22.4;22.4;22.4;22.5;22.5;22.4;22.5;22.5;22.5;22.4;22.5;22.5;22.5;22.4;22.5;22.5;22.5;22.5;22.5;22.4;22.5;22.5;22.4;22.5;22.5;22.5;22.5;22.5…
22.8;22.9;22.8;22.7;22.7;22.7;22.7;22.6;22.6;22.6;22.5;22.6;22.6;22.6;22.5;22.5;22.5;22.4;22.5;22.5;22.3;22.4;22.4;22.4;22.4;22.4;22.4;22.4;22.4;22.4;22.4;22.4;22.3;22.4;22.4;22.4;22.4;22.4;22.4;22.4;22.4;22.4;22.4;22.4;22.4;22.4;22.4;22.4;22.4;22.4;22.4;22.4;22.4;22.5;22.4;22.5;22.5;22.4;22.5;22.5;22.5;22.4;22.5;22.4;22.4;22.5;22.4;22.4;22.5;22.5;22.5;22.5;22.5;22.5;22.5;22.5;22.5;22.6;22.5;22.5…
22.8;22.9;22.7;22.7;22.5;22.7;22.6;22.7;22.6;22.6;22.7;22.5;22.5;22.6;22.6;22.5;22.4;22.3;22.4;22.3;22.3;22.4;22.4;22.4;22.4;22.4;22.4;22.4;22.4;22.4;22.4;22.3;22.4;22.4;22.4;22.4;22.4;22.4;22.4;22.3;22.4;22.4;22.3;22.4;22.4;22.4;22.4;22.4;22.4;22.4;22.4;22.4;22.5;22.5;22.5;22.4;22.4;22.5;22.5;22.5;22.5;22.5;22.5;22.5;22.4;22.5;22.5;22.5;22.6;22.5;22.4;22.5;22.5;22.5;22.6;22.4;22.5;22.5;22.5;22.6…
22.9;22.7;22.7;22.7;22.7;22.6;22.6;22.6;22.5;22.5;22.5;22.5;22.5;22.5;22.5;22.6;22.4;22.3;22.3;22.3;22.3;22.3;22.3;22.3;22.4;22.4;22.3;22.4;22.4;22.4;22.2;22.4;22.4;22.4;22.4;22.4;22.4;22.4;22.4;22.4;22.4;22.4;22.4;22.4;22.4;22.4;22.4;22.4;22.4;22.4;22.4;22.3;22.4;22.4;22.4;22.5;22.4;22.4;22.4;22.4;22.5;22.5;22.4;22.4;22.5;22.4;22.4;22.5;22.5;22.4;22.5;22.5;22.6;22.6;22.5;22.5;22.6;22.6;22.6;22.5…
22.9;22.7;22.7;22.7;22.6;22.7;22.6;22.6;22.6;22.5;22.5;22.5;22.4;22.5;22.6;22.5;22.3;22.3;22.4;22.3;22.3;22.3;22.4;22.3;22.4;22.3;22.4;22.4;22.4;22.4;22.3;22.3;22.4;22.4;22.4;22.4;22.4;22.5;22.4;22.4;22.4;22.5;22.4;22.4;22.4;22.4;22.4;22.4;22.4;22.4;22.4;22.4;22.4;22.4;22.4;22.4;22.5;22.5;22.5;22.5;22.4;22.5;22.5;22.4;22.4;22.5;22.4;22.4;22.5;22.5;22.5;22.5;22.5;22.6;22.5;22.5;22.5;22.5;22.5;22.5…
22.8;22.7;22.7;22.7;22.7;22.6;22.7;22.6;22.5;22.5;22.5;22.5;22.5;22.5;22.4;22.5;22.4;22.2;22.3;22.3;22.3;22.4;22.3;22.3;22.4;22.4;22.4;22.4;22.4;22.4;22.3;22.4;22.4;22.4;22.5;22.4;22.4;22.5;22.4;22.4;22.4;22.4;22.4;22.5;22.4;22.4;22.4;22.4;22.4;22.4;22.4;22.5;22.4;22.4;22.5;22.4;22.4;22.4;22.4;22.5;22.4;22.5;22.5;22.5;22.5;22.5;22.4;22.5;22.5;22.5;22.5;22.5;22.5;22.5;22.5;22.5;22.5;22.5;22.5;22.6…
22.7;22.7;22.6;22.6;22.6;22.6;22.6;22.7;22.5;22.5;22.4;22.5;22.5;22.5;22.4;22.4;22.3;22.3;22.3;22.3;22.3;22.3;22.4;22.3;22.4;22.4;22.4;22.4;22.4;22.4;22.4;22.4;22.4;22.4;22.4;22.3;22.5;22.4;22.5;22.5;22.4;22.4;22.4;22.4;22.4;22.4;22.4;22.4;22.4;22.4;22.5;22.4;22.4;22.4;22.4;22.5;22.4;22.4;22.5;22.5;22.5;22.5;22.5;22.5;22.5;22.4;22.4;22.5;22.5;22.5;22.5;22.5;22.5;22.5;22.5;22.5;22.5;22.5;22.5;22.5…
22.8;22.6;22.7;22.6;22.5;22.6;22.5;22.5;22.6;22.5;22.5;22.4;22.4;22.4;22.3;22.3;22.3;22.3;22.3;22.3;22.3;22.3;22.3;22.4;22.4;22.4;22.4;22.4;22.4;22.4;22.4;22.4;22.4;22.4;22.4;22.5;22.4;22.5;22.4;22.5;22.4;22.4;22.5;22.5;22.3;22.4;22.5;22.4;22.4;22.5;22.4;22.4;22.4;22.5;22.4;22.4;22.5;22.4;22.5;22.5;22.5;22.5;22.5;22.5;22.5;22.4;22.5;22.5;22.5;22.5;22.5;22.5;22.5;22.5;22.5;22.5;22.5;22.5;22.6;22.6…
22.7;22.7;22.6;22.6;22.5;22.5;22.4;22.5;22.4;22.5;22.4;22.5;22.5;22.4;22.4;22.4;22.3;22.3;22.3;22.3;22.3;22.3;22.3;22.4;22.4;22.4;22.3;22.4;22.4;22.4;22.4;22.4;22.4;22.4;22.5;22.4;22.4;22.4;22.5;22.4;22.4;22.4;22.4;22.5;22.4;22.4;22.4;22.4;22.4;22.4;22.5;22.4;22.4;22.4;22.5;22.5;22.4;22.5;22.5;22.4;22.4;22.4;22.5;22.5;22.5;22.5;22.5;22.5;22.4;22.5;22.4;22.4;22.4;22.4;22.5;22.5;22.5;22.5;22.6;22.6…
22.9;22.6;22.6;22.6;22.5;22.5;22.5;22.5;22.4;22.5;22.5;22.4;22.4;22.4;22.4;22.4;22.3;22.3;22.3;22.3;22.3;22.3;22.3;22.3;22.4;22.4;22.3;22.4;22.3;22.4;22.4;22.4;22.4;22.4;22.4;22.5;22.5;22.4;22.4;22.4;22.4;22.4;22.5;22.5;22.4;22.4;22.4;22.4;22.4;22.4;22.4;22.5;22.4;22.5;22.4;22.4;22.4;22.4;22.5;22.5;22.5;22.4;22.5;22.5;22.5;22.5;22.4;22.4;22.5;22.5;22.4;22.5;22.5;22.5;22.4;22.4;22.4;22.5;22.5;22.5…
22.8;22.7;22.6;22.5;22.5;22.5;22.5;22.5;22.5;22.4;22.4;22.3;22.4;22.4;22.4;22.4;22.4;22.4;22.3;22.3;22.4;22.4;22.3;22.3;22.3;22.4;22.4;22.4;22.4;22.4;22.4;22.4;22.4;22.4;22.4;22.4;22.4;22.5;22.4;22.4;22.4;22.4;22.5;22.5;22.4;22.4;22.4;22.4;22.4;22.4;22.5;22.5;22.5;22.5;22.4;22.4;22.5;22.5;22.5;22.5;22.5;22.5;22.5;22.5;22.5;22.5;22.5;22.5;22.5;22.3;22.5;22.5;22.5;22.5;22.5;22.4;22.4;22.6;22.6;22.6…
22.7;22.6;22.6;22.5;22.5;22.5;22.5;22.5;22.4;22.4;22.4;22.3;22.4;22.4;22.4;22.3;22.4;22.4;22.3;22.3;22.4;22.4;22.4;22.4;22.4;22.4;22.4;22.4;22.4;22.4;22.4;22.4;22.4;22.5;22.5;22.4;22.4;22.4;22.4;22.4;22.4;22.4;22.5;22.5;22.4;22.4;22.5;22.4;22.4;22.4;22.5;22.5;22.4;22.4;22.5;22.5;22.6;22.4;22.5;22.8;22.5;22.5;22.5;22.5;22.5;22.5;22.5;22.5;22.5;22.5;22.5;22.5;22.5;22.5;22.5;22.5;22.5;22.5;22.6;22.5…
22.7;22.6;22.5;22.5;22.5;22.5;22.5;22.5;22.4;22.4;22.4;22.5;22.4;22.4;22.4;22.4;22.4;22.3;22.4;22.3;22.3;22.3;22.3;22.4;22.3;22.4;22.3;22.4;22.4;22.4;22.4;22.4;22.4;22.5;22.4;22.4;22.4;22.4;22.4;22.4;22.4;22.4;22.4;22.5;22.4;22.5;22.5;22.5;22.5;22.5;22.5;22.5;22.5;22.4;22.4;22.5;22.5;22.5;22.5;22.5;22.5;22.5;22.4;22.5;22.5;22.5;22.5;22.4;22.5;22.5;22.5;22.5;22.5;22.5;22.5;22.5;22.5;22.5;22.5;22.5…
22.7;22.6;22.5;22.5;22.5;22.5;22.5;22.5;22.3;22.5;22.4;22.3;22.3;22.4;22.4;22.3;22.4;22.3;22.3;22.3;22.3;22.3;22.4;22.4;22.4;22.3;22.3;22.4;22.4;22.4;22.4;22.4;22.4;22.4;22.5;22.5;22.4;22.4;22.4;22.5;22.5;22.5;22.4;22.5;22.4;22.4;22.5;22.5;22.5;22.5;22.5;22.5;22.5;22.4;22.5;22.5;22.5;22.5;22.5;22.5;22.5;22.5;22.5;22.5;22.5;22.5;22.4;22.5;22.5;22.5;22.5;22.5;22.5;22.5;22.5;22.5;22.5;22.5;22.5;22.6…
22.7;22.5;22.6;22.5;22.5;22.5;22.4;22.5;22.4;22.4;22.3;22.3;22.3;22.4;22.4;22.4;22.4;22.4;22.4;22.4;22.4;22.3;22.3;22.4;22.4;22.3;22.4;22.4;22.4;22.4;22.4;22.4;22.4;22.4;22.4;22.4;22.4;22.4;22.4;22.4;22.4;22.4;22.4;22.5;22.5;22.4;22.5;22.4;22.4;22.5;22.5;22.5;22.5;22.5;22.5;22.5;22.5;22.5;22.5;22.6;22.5;22.5;22.5;22.5;22.5;22.5;22.5;22.5;22.5;22.5;22.5;22.5;22.5;22.5;22.5;22.5;22.6;22.5;22.5;22.5…
22.6;22.5;22.5;22.4;22.4;22.5;22.4;22.4;22.4;22.3;22.4;22.3;22.5;22.5;22.5;22.4;22.4;22.3;22.4;22.4;22.3;22.4;22.3;22.4;22.3;22.4;22.4;22.4;22.4;22.4;22.3;22.4;22.4;22.4;22.4;22.4;22.5;22.5;22.5;22.6;22.5;22.5;22.4;22.4;22.4;22.4;22.4;22.4;22.5;22.4;22.4;22.5;22.5;22.5;22.5;22.5;22.5;22.5;22.5;22.6;22.5;22.6;22.5;22.5;22.5;22.5;22.5;22.5;22.5;22.5;22.5;22.5;22.5;22.5;22.5;22.5;22.5;22.5;22.6;22.5…
22.6;22.5;22.5;22.5;22.4;22.4;22.4;22.4;22.4;22.4;22.4;22.4;22.4;22.4;22.4;22.4;22.3;22.3;22.3;22.4;22.4;22.4;22.4;22.4;22.4;22.3;22.4;22.4;22.4;22.4;22.4;22.4;22.4;22.4;22.4;22.4;22.4;22.4;22.4;22.4;22.4;22.5;22.5;22.4;22.4;22.4;22.4;22.4;22.4;22.4;22.5;22.5;22.5;22.5;22.5;22.5;22.5;22.5;22.5;22.5;22.6;22.5;22.5;22.5;22.5;22.5;22.5;22.5;22.5;22.5;22.5;22.5;22.5;22.6;22.5;22.5;22.5;22.5;22.5;22.5…
22.6;22.4;22.4;22.4;22.4;22.4;22.4;22.4;22.4;22.4;22.4;22.4;22.4;22.4;22.4;22.3;22.4;22.3;22.3;22.3;22.3;22.4;22.4;22.4;22.4;22.4;22.4;22.4;22.4;22.4;22.4;22.5;22.5;22.5;22.5;22.5;22.4;22.3;22.5;22.5;22.4;22.4;22.4;22.5;22.4;22.4;22.4;22.4;22.4;22.5;22.5;22.4;22.5;22.5;22.5;22.5;22.5;22.5;22.5;22.6;22.5;22.5;22.5;22.5;22.5;22.5;22.5;22.5;22.5;22.5;22.5;22.5;22.5;22.5;22.5;22.5;22.5;22.5;22.5;22.5…
22.6;22.5;22.4;22.3;22.4;22.4;22.4;22.4;22.4;22.4;22.3;22.4;22.4;22.4;22.4;22.4;22.4;22.3;22.4;22.4;22.3;22.4;22.5;22.4;22.4;22.4;22.4;22.3;22.4;22.4;22.4;22.4;22.4;22.5;22.4;22.4;22.4;22.4;22.4;22.4;22.5;22.4;22.4;22.4;22.4;22.5;22.4;22.4;22.5;22.4;22.4;22.4;22.5;22.4;22.4;22.5;22.5;22.5;22.5;22.5;22.5;22.5;22.5;22.5;22.5;22.5;22.5;22.5;22.5;22.5;22.5;22.5;22.5;22.5;22.5;22.5;22.5;22.5;22.5;22.5…
22.6;22.4;22.4;22.4;22.4;22.4;22.3;22.3;22.5;22.3;22.4;22.4;22.4;22.4;22.3;22.3;22.4;22.3;22.3;22.4;22.4;22.4;22.3;22.4;22.5;22.4;22.4;22.4;22.4;22.4;22.4;22.4;22.5;22.5;22.5;22.5;22.5;22.4;22.5;22.4;22.4;22.4;22.5;22.5;22.4;22.5;22.4;22.4;22.4;22.4;22.4;22.5;22.5;22.5;22.5;22.4;22.5;22.5;22.6;22.6;22.5;22.5;22.5;22.5;22.5;22.5;22.5;22.5;22.5;22.5;22.6;22.5;22.6;22.5;22.5;22.5;22.6;22.5;22.5;22.6…
22.6;22.4;22.4;22.4;22.4;22.4;22.4;22.4;22.4;22.4;22.4;22.4;22.4;22.4;22.3;22.4;22.3;22.3;22.4;22.4;22.4;22.4;22.4;22.5;22.4;22.4;22.4;22.4;22.4;22.4;22.4;22.4;22.4;22.5;22.4;22.4;22.4;22.4;22.5;22.4;22.4;22.4;22.4;22.4;22.5;22.5;22.4;22.5;22.5;22.5;22.4;22.5;22.5;22.4;22.5;22.5;22.5;22.5;22.4;22.5;22.5;22.5;22.5;22.5;22.6;22.5;22.5;22.5;22.5;22.5;22.5;22.5;22.6;22.6;22.5;22.5;22.5;22.6;22.6;22.6…
22.6;22.5;22.4;22.4;22.4;22.4;22.4;22.4;22.4;22.4;22.4;22.3;22.4;22.3;22.4;22.4;22.3;22.3;22.4;22.4;22.4;22.4;22.4;22.4;22.4;22.4;22.4;22.3;22.4;22.4;22.4;22.5;22.5;22.4;22.4;22.5;22.4;22.4;22.5;22.4;22.4;22.5;22.4;22.5;22.5;22.5;22.4;22.5;22.5;22.5;22.4;22.5;22.5;22.5;22.5;22.5;22.5;22.5;22.5;22.5;22.5;22.5;22.5;22.5;22.5;22.5;22.5;22.5;22.5;22.4;22.5;22.5;22.5;22.5;22.5;22.5;22.6;22.6;22.5;22.6…
22.5;22.4;22.4;22.4;22.4;22.4;22.4;22.4;22.4;22.4;22.4;22.3;22.4;22.4;22.3;22.3;22.4;22.3;22.3;22.4;22.4;22.4;22.4;22.4;22.4;22.4;22.4;22.4;22.4;22.4;22.4;22.4;22.4;22.4;22.4;22.5;22.5;22.5;22.5;22.4;22.5;22.5;22.4;22.4;22.5;22.4;22.5;22.4;22.5;22.5;22.4;22.5;22.5;22.5;22.5;22.5;22.5;22.5;22.5;22.5;22.5;22.5;22.5;22.5;22.5;22.5;22.5;22.5;22.5;22.5;22.6;22.5;22.5;22.5;22.6;22.6;22.5;22.6;22.5;22.6…
22.6;22.4;22.4;22.4;22.5;22.4;22.4;22.4;22.4;22.4;22.3;22.4;22.4;22.4;22.4;22.4;22.3;22.3;22.3;22.4;22.4;22.4;22.4;22.5;22.4;22.4;22.4;22.4;22.4;22.4;22.4;22.4;22.5;22.4;22.4;22.5;22.4;22.5;22.5;22.5;22.5;22.5;22.5;22.5;22.5;22.4;22.5;22.5;22.5;22.5;22.5;22.5;22.5;22.5;22.5;22.4;22.5;22.5;22.5;22.5;22.5;22.5;22.5;22.5;22.5;22.5;22.5;22.5;22.5;22.5;22.6;22.5;22.5;22.6;22.6;22.6;22.6;22.6;22.6;22.5…
22.5;22.4;22.4;22.4;22.4;22.4;22.5;22.4;22.4;22.3;22.4;22.3;22.4;22.4;22.4;22.3;22.4;22.4;22.4;22.4;22.4;22.4;22.4;22.4;22.4;22.4;22.4;22.4;22.4;22.4;22.4;22.5;22.4;22.4;22.5;22.5;22.5;22.4;22.5;22.5;22.4;22.5;22.5;22.5;22.5;22.5;22.4;22.5;22.5;22.5;22.5;22.5;22.5;22.5;22.5;22.5;22.5;22.5;22.5;22.5;22.5;22.4;22.5;22.5;22.5;22.5;22.5;22.6;22.5;22.5;22.5;22.5;22.6;22.6;22.6;22.5;22.6;22.6;22.5;22.5…
22.6;22.4;22.4;22.4;22.4;22.4;22.4;22.4;22.4;22.4;22.4;22.4;22.4;22.4;22.4;22.4;22.4;22.3;22.3;22.4;22.4;22.4;22.4;22.4;22.4;22.4;22.4;22.4;22.4;22.4;22.5;22.4;22.4;22.5;22.5;22.5;22.5;22.6;22.5;22.4;22.5;22.4;22.5;22.5;22.4;22.4;22.5;22.5;22.5;22.5;22.5;22.5;22.5;22.5;22.5;22.5;22.5;22.5;22.4;22.5;22.4;22.5;22.4;22.5;22.5;22.5;22.5;22.5;22.5;22.5;22.5;22.5;22.6;22.5;22.5;22.6;22.6;22.6;22.6;22.5…
22.6;22.6;22.4;22.4;22.4;22.3;22.4;22.4;22.4;22.4;22.4;22.4;22.4;22.4;22.4;22.4;22.4;22.4;22.4;22.3;22.4;22.4;22.4;22.4;22.4;22.4;22.4;22.3;22.4;22.4;22.4;22.4;22.5;22.5;22.4;22.4;22.5;22.4;22.5;22.4;22.5;22.4;22.5;22.4;22.4;22.4;22.5;22.5;22.5;22.5;22.5;22.5;22.5;22.5;22.5;22.5;22.5;22.5;22.5;22.5;22.6;22.5;22.5;22.5;22.6;22.5;22.5;22.5;22.5;22.5;22.5;22.6;22.5;22.6;22.5;22.6;22.6;22.5;22.5;22.5…
22.5;22.4;22.4;22.4;22.4;22.4;22.3;22.4;22.4;22.4;22.4;22.4;22.4;22.4;22.4;22.3;22.4;22.4;22.4;22.3;22.4;22.4;22.4;22.4;22.4;22.4;22.4;22.4;22.3;22.4;22.4;22.4;22.5;22.4;22.5;22.4;22.5;22.4;22.6;22.5;22.4;22.4;22.5;22.4;22.4;22.5;22.5;22.5;22.5;22.5;22.5;22.4;22.5;22.4;22.5;22.4;22.5;22.5;22.5;22.5;22.5;22.5;22.5;22.5;22.5;22.5;22.5;22.5;22.5;22.5;22.5;22.6;22.6;22.6;22.6;22.5;22.6;22.5;22.5;22.6…
22.6;22.5;22.4;22.4;22.4;22.5;22.4;22.4;22.4;22.4;22.4;22.4;22.4;22.4;22.4;22.4;22.3;22.3;22.3;22.4;22.3;22.4;22.4;22.4;22.4;22.4;22.4;22.4;22.4;22.4;22.4;22.4;22.4;22.4;22.4;22.5;22.4;22.5;22.4;22.5;22.5;22.4;22.5;22.5;22.4;22.5;22.4;22.5;22.5;22.5;22.5;22.5;22.5;22.4;22.4;22.4;22.5;22.5;22.5;22.5;22.5;22.5;22.5;22.5;22.5;22.5;22.5;22.5;22.5;22.6;22.5;22.5;22.6;22.6;22.5;22.6;22.6;22.5;22.6;22.5…
22.6;22.5;22.5;22.4;22.4;22.3;22.4;22.4;22.4;22.4;22.4;22.4;22.4;22.4;22.4;22.4;22.4;22.4;22.3;22.4;22.4;22.4;22.4;22.4;22.4;22.5;22.4;22.4;22.4;22.4;22.4;22.4;22.4;22.4;22.4;22.5;22.5;22.5;22.5;22.4;22.5;22.5;22.4;22.4;22.4;22.4;22.4;22.5;22.5;22.5;22.5;22.5;22.4;22.4;22.5;22.5;22.5;22.5;22.5;22.5;22.5;22.5;22.5;22.5;22.5;22.5;22.5;22.5;22.5;22.5;22.5;22.5;22.5;22.6;22.5;22.5;22.6;22.5;22.5;22.5…
22.6;22.4;22.4;22.4;22.4;22.4;22.4;22.4;22.4;22.4;22.4;22.4;22.4;22.4;22.4;22.4;22.3;22.4;22.4;22.4;22.3;22.4;22.3;22.4;22.4;22.4;22.5;22.4;22.4;22.4;22.4;22.5;22.4;22.4;22.4;22.4;22.5;22.5;22.6;22.4;22.5;22.5;22.5;22.4;22.4;22.4;22.5;22.5;22.5;22.4;22.5;22.5;22.5;22.5;22.5;22.4;22.5;22.5;22.5;22.5;22.5;22.5;22.5;22.5;22.5;22.5;22.5;22.5;22.5;22.5;22.5;22.5;22.6;22.6;22.6;22.5;22.6;22.5;22.6;22.6…
22.6;22.5;22.4;22.4;22.5;22.4;22.4;22.4;22.4;22.4;22.4;22.4;22.4;22.4;22.4;22.4;22.4;22.4;22.4;22.4;22.3;22.3;22.4;22.4;22.3;22.5;22.5;22.4;22.4;22.4;22.5;22.5;22.5;22.5;22.5;22.5;22.5;22.5;22.5;22.5;22.4;22.4;22.5;22.4;22.4;22.5;22.4;22.4;22.4;22.5;22.5;22.5;22.5;22.4;22.5;22.4;22.5;22.5;22.5;22.5;22.5;22.5;22.5;22.5;22.5;22.5;22.5;22.5;22.5;22.5;22.5;22.5;22.6;22.6;22.6;22.6;22.5;22.6;22.6;22.6…
22.5;22.4;22.4;22.4;22.4;22.4;22.5;22.4;22.4;22.3;22.4;22.4;22.4;22.3;22.3;22.4;22.4;22.3;22.3;22.4;22.3;22.4;22.4;22.5;22.4;22.4;22.4;22.4;22.4;22.5;22.4;22.5;22.4;22.5;22.5;22.4;22.4;22.4;22.5;22.4;22.5;22.5;22.5;22.4;22.5;22.5;22.4;22.4;22.4;22.4;22.5;22.4;22.5;22.5;22.5;22.5;22.5;22.5;22.5;22.5;22.5;22.5;22.5;22.5;22.5;22.5;22.5;22.5;22.5;22.5;22.6;22.6;22.6;22.5;22.6;22.6;22.6;22.6;22.6;22.6…
22.5;22.5;22.5;22.4;22.4;22.4;22.4;22.4;22.4;22.4;22.4;22.4;22.4;22.4;22.4;22.4;22.3;22.3;22.3;22.3;22.4;22.4;22.4;22.4;22.5;22.3;22.3;22.4;22.5;22.4;22.4;22.4;22.5;22.4;22.4;22.4;22.5;22.4;22.5;22.4;22.4;22.5;22.5;22.5;22.5;22.4;22.5;22.5;22.5;22.5;22.5;22.5;22.4;22.4;22.5;22.5;22.5;22.5;22.5;22.5;22.5;22.5;22.5;22.5;22.5;22.5;22.5;22.5;22.5;22.5;22.6;22.5;22.6;22.5;22.7;22.6;22.5;22.5;22.6;22.6…
22.6;22.5;22.4;22.5;22.4;22.4;22.4;22.4;22.4;22.4;22.4;22.4;22.4;22.4;22.4;22.4;22.4;22.3;22.4;22.3;22.3;22.3;22.4;22.4;22.5;22.4;22.3;22.3;22.4;22.4;22.4;22.5;22.5;22.5;22.4;22.5;22.4;22.5;22.5;22.5;22.4;22.4;22.4;22.5;22.4;22.5;22.4;22.5;22.5;22.5;22.4;22.5;22.5;22.5;22.5;22.4;22.5;22.5;22.5;22.5;22.5;22.6;22.5;22.5;22.5;22.5;22.5;22.5;22.5;22.5;22.5;22.5;22.6;22.5;22.6;22.6;22.6;22.6;22.6;22.6…
22.7;22.4;22.4;22.5;22.5;22.4;22.4;22.4;22.4;22.4;22.4;22.5;22.4;22.3;22.3;22.3;22.3;22.4;22.4;22.3;22.4;22.4;22.4;22.4;22.4;22.4;22.4;22.5;22.4;22.4;22.4;22.4;22.5;22.4;22.4;22.5;22.4;22.5;22.4;22.4;22.4;22.4;22.5;22.5;22.5;22.5;22.5;22.5;22.5;22.5;22.6;22.5;22.5;22.5;22.5;22.6;22.5;22.5;22.6;22.5;22.5;22.6;22.5;22.5;22.5;22.5;22.5;22.5;22.6;22.5;22.6;22.6;22.6;22.5;22.7;22.6;22.6;22.6;22.6;22.6…
22.5;22.4;22.4;22.4;22.4;22.4;22.4;22.4;22.4;22.4;22.4;22.4;22.4;22.4;22.4;22.5;22.4;22.3;22.4;22.4;22.3;22.4;22.4;22.4;22.4;22.4;22.4;22.4;22.4;22.4;22.4;22.5;22.4;22.5;22.5;22.5;22.5;22.5;22.5;22.5;22.5;22.5;22.5;22.4;22.5;22.5;22.5;22.5;22.5;22.5;22.5;22.5;22.5;22.6;22.5;22.5;22.5;22.5;22.5;22.5;22.6;22.5;22.6;22.5;22.5;22.5;22.5;22.5;22.5;22.6;22.6;22.5;22.6;22.6;22.6;22.6;22.6;22.6;22.6;22.6…
22.7;22.5;22.4;22.4;22.4;22.4;22.4;22.4;22.5;22.4;22.4;22.5;22.4;22.4;22.4;22.4;22.4;22.4;22.4;22.3;22.4;22.4;22.4;22.4;22.4;22.4;22.4;22.4;22.4;22.4;22.5;22.5;22.5;22.5;22.4;22.5;22.5;22.5;22.5;22.4;22.4;22.5;22.5;22.5;22.5;22.5;22.5;22.5;22.5;22.4;22.5;22.5;22.5;22.5;22.5;22.5;22.5;22.5;22.5;22.5;22.5;22.5;22.5;22.5;22.5;22.6;22.5;22.5;22.5;22.5;22.5;22.5;22.6;22.6;22.5;22.5;22.6;22.6;22.6;22.6…
22.4;22.4;22.4;22.4;22.5;22.5;22.4;22.6;22.4;22.4;22.4;22.4;22.4;22.4;22.4;22.4;22.4;22.4;22.3;22.5;22.4;22.4;22.4;22.4;22.4;22.4;22.4;22.4;22.4;22.4;22.4;22.5;22.5;22.5;22.5;22.5;22.5;22.5;22.4;22.5;22.5;22.5;22.5;22.4;22.5;22.5;22.5;22.4;22.5;22.5;22.5;22.5;22.5;22.5;22.5;22.5;22.5;22.5;22.5;22.5;22.5;22.5;22.5;22.6;22.6;22.5;22.5;22.5;22.6;22.5;22.5;22.6;22.6;22.5;22.6;22.5;22.6;22.6;22.6;22.6…
22.6;22.4;22.4;22.4;22.4;22.4;22.4;22.4;22.4;22.4;22.4;22.4;22.4;22.4;22.4;22.4;22.4;22.3;22.4;22.4;22.4;22.3;22.4;22.4;22.4;22.4;22.4;22.4;22.4;22.4;22.4;22.5;22.5;22.5;22.4;22.4;22.5;22.5;22.5;22.5;22.5;22.5;22.5;22.5;22.5;22.5;22.5;22.5;22.5;22.5;22.5;22.5;22.5;22.5;22.5;22.5;22.5;22.5;22.6;22.5;22.5;22.6;22.5;22.6;22.6;22.5;22.5;22.5;22.6;22.5;22.6;22.5;22.6;22.5;22.6;22.6;22.6;22.6;22.6;22.6…
22.5;22.5;22.4;22.3;22.4;22.4;22.4;22.4;22.4;22.4;22.4;22.4;22.4;22.4;22.4;22.4;22.4;22.3;22.4;22.3;22.4;22.4;22.4;22.4;22.4;22.5;22.4;22.4;22.4;22.4;22.4;22.5;22.4;22.5;22.4;22.5;22.5;22.5;22.5;22.5;22.4;22.5;22.5;22.5;22.5;22.5;22.4;22.5;22.5;22.5;22.5;22.5;22.5;22.5;22.5;22.5;22.5;22.6;22.6;22.5;22.5;22.5;22.5;22.5;22.5;22.6;22.5;22.6;22.6;22.6;22.6;22.6;22.5;22.5;22.5;22.5;22.6;22.6;22.6;22.6…
22.6;22.4;22.4;22.4;22.4;22.3;22.5;22.4;22.4;22.4;22.4;22.4;22.4;22.4;22.4;22.3;22.4;22.3;22.4;22.3;22.4;22.4;22.4;22.4;22.5;22.4;22.4;22.5;22.4;22.5;22.5;22.5;22.5;22.4;22.4;22.4;22.4;22.5;22.5;22.5;22.5;22.5;22.5;22.5;22.4;22.5;22.5;22.5;22.5;22.5;22.5;22.5;22.5;22.5;22.5;22.6;22.5;22.6;22.6;22.6;22.5;22.5;22.5;22.6;22.5;22.5;22.6;22.6;22.6;22.6;22.6;22.5;22.6;22.5;22.5;22.6;22.5;22.6;22.6;22.6…
22.5;22.4;22.4;22.4;22.5;22.4;22.4;22.4;22.4;22.4;22.4;22.4;22.4;22.4;22.4;22.4;22.3;22.3;22.4;22.4;22.4;22.4;22.4;22.4;22.4;22.4;22.4;22.4;22.5;22.4;22.5;22.5;22.4;22.4;22.4;22.4;22.4;22.5;22.5;22.5;22.5;22.5;22.5;22.5;22.5;22.5;22.5;22.5;22.4;22.5;22.5;22.5;22.6;22.5;22.5;22.5;22.6;22.5;22.6;22.6;22.5;22.5;22.5;22.5;22.6;22.6;22.5;22.6;22.5;22.6;22.6;22.6;22.6;22.6;22.6;22.6;22.6;22.6;22.6;22.6…
22.5;22.4;22.4;22.4;22.4;22.4;22.4;22.4;22.4;22.4;22.4;22.4;22.5;22.4;22.3;22.4;22.3;22.4;22.4;22.4;22.4;22.4;22.5;22.4;22.4;22.4;22.5;22.5;22.4;22.4;22.5;22.5;22.5;22.5;22.4;22.5;22.5;22.5;22.5;22.5;22.5;22.5;22.5;22.5;22.5;22.5;22.5;22.5;22.5;22.5;22.5;22.5;22.5;22.5;22.5;22.5;22.6;22.5;22.6;22.6;22.5;22.5;22.5;22.5;22.5;22.6;22.4;22.5;22.6;22.6;22.6;22.6;22.6;22.6;22.6;22.6;22.6;22.6;22.6;22.6…
22.6;22.5;22.5;22.4;22.5;22.4;22.4;22.4;22.4;22.3;22.4;22.4;22.4;22.5;22.4;22.4;22.4;22.4;22.4;22.4;22.3;22.4;22.4;22.4;22.4;22.4;22.5;22.4;22.4;22.5;22.5;22.5;22.6;22.5;22.5;22.5;22.5;22.5;22.5;22.5;22.5;22.5;22.5;22.5;22.5;22.5;22.5;22.5;22.5;22.6;22.4;22.5;22.5;22.5;22.5;22.5;22.5;22.6;22.6;22.6;22.6;22.6;22.5;22.6;22.5;22.6;22.5;22.6;22.6;22.5;22.6;22.6;22.6;22.6;22.6;22.5;22.6;22.6;22.7;22.6…
22.6;22.5;22.4;22.4;22.5;22.5;22.4;22.4;22.3;22.4;22.4;22.4;22.4;22.4;22.4;22.5;22.3;22.4;22.5;22.4;22.4;22.5;22.5;22.3;22.5;22.5;22.5;22.5;22.4;22.4;22.5;22.5;22.5;22.5;22.5;22.5;22.5;22.5;22.5;22.5;22.5;22.5;22.5;22.5;22.5;22.5;22.5;22.5;22.5;22.5;22.5;22.5;22.5;22.5;22.5;22.6;22.6;22.6;22.6;22.6;22.6;22.5;22.6;22.5;22.6;22.6;22.6;22.6;22.6;22.6;22.6;22.6;22.6;22.6;22.6;22.6;22.6;22.7;22.6;22.7…
22.5;22.4;22.4;22.5;22.4;22.5;22.5;22.5;22.4;22.4;22.4;22.4;22.4;22.4;22.4;22.5;22.3;22.4;22.4;22.4;22.5;22.4;22.5;22.4;22.4;22.4;22.3;22.4;22.5;22.4;22.5;22.4;22.4;22.5;22.5;22.5;22.5;22.5;22.5;22.5;22.4;22.5;22.5;22.5;22.4;22.5;22.5;22.5;22.5;22.5;22.5;22.5;22.5;22.5;22.5;22.6;22.6;22.6;22.6;22.6;22.6;22.6;22.5;22.6;22.6;22.5;22.6;22.6;22.6;22.6;22.6;22.6;22.6;22.6;22.6;22.7;22.7;22.6;22.6;22.6…
22.5;22.5;22.4;22.5;22.5;22.5;22.4;22.5;22.4;22.5;22.5;22.4;22.4;22.5;22.4;22.4;22.4;22.4;22.5;22.4;22.4;22.5;22.4;22.5;22.4;22.4;22.4;22.4;22.4;22.5;22.4;22.5;22.5;22.5;22.5;22.5;22.5;22.5;22.5;22.5;22.5;22.5;22.4;22.5;22.5;22.5;22.5;22.5;22.5;22.5;22.5;22.5;22.6;22.5;22.6;22.6;22.6;22.6;22.6;22.6;22.6;22.6;22.6;22.6;22.5;22.6;22.6;22.6;22.6;22.6;22.6;22.6;22.6;22.6;22.6;22.6;22.6;22.6;22.6;22.6…
22.6;22.5;22.4;22.5;22.4;22.4;22.4;22.5;22.4;22.4;22.4;22.5;22.4;22.4;22.4;22.4;22.5;22.4;22.4;22.5;22.4;22.5;22.4;22.5;22.5;22.4;22.3;22.4;22.4;22.4;22.4;22.5;22.5;22.5;22.5;22.5;22.5;22.5;22.5;22.5;22.4;22.5;22.5;22.5;22.4;22.4;22.5;22.5;22.5;22.5;22.5;22.5;22.6;22.5;22.5;22.6;22.6;22.6;22.6;22.6;22.6;22.6;22.6;22.6;22.6;22.6;22.6;22.6;22.6;22.6;22.6;22.6;22.6;22.6;22.6;22.6;22.6;22.7;22.7;22.6…
22.6;22.4;22.4;22.6;22.4;22.4;22.5;22.5;22.5;22.4;22.4;22.4;22.4;22.5;22.4;22.4;22.5;22.3;22.4;22.3;22.4;22.4;22.4;22.4;22.4;22.5;22.4;22.4;22.4;22.5;22.4;22.5;22.5;22.5;22.5;22.5;22.5;22.5;22.5;22.5;22.5;22.5;22.5;22.5;22.4;22.5;22.5;22.5;22.6;22.5;22.5;22.5;22.6;22.5;22.6;22.6;22.6;22.6;22.6;22.6;22.6;22.6;22.6;22.6;22.6;22.6;22.6;22.6;22.6;22.6;22.6;22.6;22.6;22.7;22.6;22.6;22.6;22.6;22.6;22.6…
22.6;22.5;22.4;22.4;22.4;22.4;22.4;22.4;22.4;22.4;22.4;22.4;22.4;22.4;22.4;22.4;22.4;22.3;22.5;22.4;22.4;22.4;22.4;22.4;22.4;22.4;22.4;22.4;22.4;22.5;22.5;22.5;22.5;22.5;22.5;22.5;22.5;22.5;22.5;22.5;22.5;22.5;22.5;22.5;22.5;22.5;22.5;22.6;22.5;22.5;22.6;22.5;22.5;22.5;22.5;22.5;22.6;22.5;22.5;22.6;22.6;22.6;22.6;22.6;22.6;22.6;22.6;22.6;22.6;22.6;22.6;22.6;22.6;22.6;22.7;22.6;22.6;22.6;22.7;22.7…
22.6;22.6;22.5;22.4;22.4;22.5;22.5;22.5;22.4;22.4;22.4;22.4;22.5;22.5;22.5;22.5;22.4;22.4;22.4;22.5;22.4;22.4;22.5;22.4;22.5;22.5;22.4;22.4;22.5;22.5;22.4;22.5;22.5;22.5;22.5;22.5;22.5;22.5;22.5;22.5;22.5;22.5;22.5;22.6;22.4;22.5;22.6;22.5;22.6;22.5;22.6;22.5;22.6;22.5;22.5;22.6;22.6;22.6;22.5;22.6;22.5;22.6;22.6;22.6;22.6;22.6;22.6;22.6;22.6;22.6;22.6;22.6;22.6;22.7;22.7;22.6;22.6;22.6;22.7;22.7…
22.6;22.5;22.4;22.4;22.4;22.5;22.4;22.4;22.5;22.5;22.4;22.4;22.4;22.5;22.5;22.5;22.4;22.4;22.4;22.4;22.4;22.4;22.5;22.4;22.4;22.4;22.4;22.4;22.4;22.5;22.5;22.5;22.5;22.5;22.5;22.5;22.5;22.5;22.5;22.4;22.5;22.5;22.5;22.5;22.5;22.5;22.5;22.5;22.6;22.6;22.6;22.5;22.6;22.5;22.5;22.5;22.5;22.5;22.6;22.6;22.6;22.6;22.6;22.6;22.6;22.6;22.6;22.6;22.6;22.6;22.6;22.6;22.6;22.6;22.6;22.6;22.7;22.7;22.7;22.7…
22.6;22.5;22.5;22.4;22.4;22.4;22.5;22.5;22.5;22.5;22.4;22.5;22.4;22.5;22.4;22.4;22.4;22.4;22.4;22.4;22.5;22.5;22.5;22.4;22.4;22.4;22.5;22.5;22.5;22.3;22.4;22.5;22.5;22.5;22.5;22.5;22.5;22.5;22.5;22.5;22.5;22.5;22.6;22.5;22.5;22.5;22.5;22.5;22.5;22.6;22.5;22.6;22.5;22.6;22.5;22.6;22.7;22.6;22.5;22.5;22.6;22.7;22.6;22.6;22.6;22.6;22.6;22.6;22.6;22.6;22.6;22.6;22.8;22.6;22.6;22.6;22.7;22.6;22.7;22.7…
22.5;22.5;22.5;22.5;22.5;22.5;22.5;22.5;22.5;22.5;22.4;22.4;22.5;22.4;22.4;22.4;22.4;22.4;22.4;22.5;22.4;22.4;22.4;22.4;22.5;22.5;22.4;22.5;22.5;22.5;22.5;22.4;22.4;22.4;22.5;22.5;22.5;22.5;22.5;22.5;22.5;22.4;22.5;22.5;22.5;22.5;22.5;22.5;22.5;22.6;22.6;22.5;22.6;22.6;22.6;22.6;22.6;22.6;22.6;22.6;22.6;22.6;22.6;22.6;22.6;22.6;22.6;22.6;22.6;22.6;22.6;22.6;22.6;22.6;22.7;22.7;22.7;22.7;22.7;22.7…
22.7;22.4;22.4;22.4;22.4;22.6;22.3;22.5;22.5;22.5;22.5;22.4;22.4;22.4;22.4;22.4;22.4;22.4;22.4;22.5;22.5;22.4;22.5;22.4;22.5;22.5;22.5;22.4;22.4;22.5;22.4;22.5;22.5;22.5;22.5;22.5;22.5;22.5;22.5;22.5;22.5;22.5;22.5;22.5;22.5;22.5;22.5;22.6;22.5;22.5;22.5;22.6;22.6;22.6;22.6;22.6;22.5;22.6;22.7;22.6;22.6;22.6;22.6;22.6;22.6;22.6;22.6;22.6;22.6;22.6;22.7;22.6;22.6;22.6;22.6;22.6;22.7;22.8;22.7;22.7…
22.6;22.4;22.4;22.6;22.5;22.4;22.4;22.4;22.4;22.4;22.4;22.4;22.4;22.4;22.4;22.4;22.4;22.4;22.4;22.4;22.4;22.5;22.4;22.3;22.5;22.5;22.4;22.5;22.5;22.5;22.5;22.5;22.5;22.5;22.5;22.5;22.6;22.5;22.5;22.5;22.5;22.5;22.5;22.5;22.5;22.5;22.6;22.5;22.6;22.6;22.6;22.6;22.6;22.5;22.6;22.6;22.6;22.6;22.6;22.6;22.6;22.6;22.6;22.6;22.6;22.6;22.6;22.6;22.7;22.6;22.6;22.6;22.7;22.7;22.6;22.7;22.7;22.7;22.7;22.7…
22.6;22.5;22.5;22.4;22.5;22.5;22.5;22.4;22.4;22.4;22.4;22.4;22.4;22.4;22.4;22.4;22.4;22.4;22.4;22.4;22.4;22.4;22.4;22.5;22.5;22.5;22.4;22.4;22.5;22.5;22.4;22.4;22.5;22.4;22.5;22.5;22.5;22.5;22.5;22.4;22.5;22.5;22.5;22.5;22.5;22.5;22.6;22.5;22.6;22.6;22.5;22.6;22.6;22.6;22.5;22.6;22.6;22.6;22.7;22.7;22.6;22.6;22.6;22.6;22.6;22.6;22.7;22.6;22.6;22.6;22.7;22.7;22.7;22.6;22.6;22.7;22.7;22.7;22.8;22.8…
22.5;22.4;22.4;22.5;22.5;22.5;22.4;22.4;22.4;22.4;22.4;22.4;22.4;22.4;22.5;22.4;22.5;22.4;22.4;22.4;22.4;22.4;22.5;22.5;22.5;22.4;22.5;22.4;22.4;22.5;22.4;22.5;22.5;22.5;22.5;22.6;22.5;22.5;22.5;22.5;22.5;22.5;22.5;22.5;22.5;22.6;22.5;22.5;22.5;22.5;22.5;22.6;22.6;22.6;22.6;22.6;22.6;22.6;22.6;22.6;22.6;22.7;22.5;22.6;22.7;22.6;22.6;22.7;22.7;22.6;22.7;22.7;22.7;22.6;22.7;22.7;22.7;22.7;22.7;22.7…
22.6;22.5;22.4;22.4;22.5;22.5;22.5;22.4;22.4;22.4;22.4;22.4;22.5;22.5;22.4;22.4;22.4;22.4;22.4;22.4;22.4;22.4;22.4;22.5;22.4;22.4;22.4;22.4;22.5;22.6;22.4;22.5;22.5;22.6;22.5;22.5;22.4;22.5;22.5;22.6;22.5;22.5;22.5;22.5;22.4;22.6;22.5;22.5;22.5;22.5;22.5;22.6;22.5;22.6;22.5;22.6;22.6;22.5;22.7;22.6;22.6;22.6;22.6;22.6;22.6;22.6;22.6;22.6;22.6;22.6;22.6;22.7;22.7;22.7;22.6;22.7;22.7;22.7;22.7;22.7…
22.6;22.4;22.5;22.5;22.5;22.5;22.5;22.5;22.4;22.5;22.4;22.5;22.4;22.4;22.5;22.4;22.3;22.4;22.5;22.4;22.3;22.4;22.4;22.4;22.4;22.4;22.4;22.3;22.4;22.5;22.5;22.5;22.5;22.5;22.5;22.5;22.5;22.5;22.5;22.6;22.5;22.5;22.5;22.5;22.5;22.5;22.5;22.5;22.5;22.5;22.5;22.6;22.6;22.6;22.6;22.6;22.6;22.6;22.6;22.7;22.6;22.6;22.6;22.6;22.7;22.6;22.6;22.6;22.6;22.6;22.7;22.7;22.7;22.7;22.7;22.7;22.7;22.7;22.7;22.7…
22.6;22.5;22.5;22.5;22.5;22.4;22.4;22.4;22.5;22.5;22.4;22.5;22.4;22.4;22.5;22.4;22.4;22.4;22.5;22.5;22.5;22.4;22.4;22.5;22.5;22.4;22.4;22.5;22.4;22.5;22.5;22.5;22.5;22.4;22.5;22.5;22.5;22.6;22.5;22.6;22.5;22.5;22.6;22.5;22.5;22.5;22.5;22.5;22.5;22.5;22.5;22.6;22.6;22.5;22.5;22.6;22.6;22.5;22.6;22.6;22.6;22.6;22.7;22.6;22.6;22.6;22.7;22.6;22.6;22.7;22.7;22.7;22.7;22.7;22.7;22.7;22.7;22.7;22.8;22.7…
22.6;22.4;22.5;22.5;22.5;22.5;22.5;22.5;22.5;22.5;22.5;22.5;22.5;22.5;22.5;22.4;22.4;22.4;22.4;22.4;22.4;22.4;22.4;22.4;22.5;22.5;22.4;22.4;22.4;22.5;22.5;22.5;22.5;22.5;22.5;22.5;22.5;22.5;22.4;22.5;22.5;22.5;22.5;22.5;22.5;22.5;22.5;22.5;22.6;22.6;22.5;22.6;22.5;22.6;22.6;22.5;22.5;22.6;22.6;22.6;22.7;22.6;22.6;22.6;22.7;22.6;22.6;22.7;22.7;22.7;22.7;22.7;22.7;22.7;22.7;22.7;22.7;22.7;22.7;22.7…
22.6;22.5;22.5;22.4;22.4;22.5;22.5;22.5;22.5;22.5;22.5;22.5;22.5;22.5;22.4;22.5;22.4;22.4;22.4;22.4;22.4;22.4;22.4;22.4;22.5;22.4;22.4;22.5;22.4;22.5;22.4;22.5;22.4;22.5;22.5;22.5;22.4;22.5;22.5;22.5;22.5;22.5;22.5;22.5;22.5;22.5;22.6;22.6;22.6;22.6;22.6;22.6;22.6;22.6;22.6;22.6;22.6;22.5;22.6;22.7;22.6;22.7;22.7;22.6;22.7;22.6;22.7;22.7;22.7;22.7;22.7;22.7;22.7;22.7;22.8;22.8;22.7;22.7;22.7;22.8…
22.6;22.5;22.5;22.5;22.5;22.5;22.6;22.5;22.5;22.5;22.5;22.5;22.5;22.5;22.3;22.4;22.5;22.4;22.3;22.5;22.4;22.4;22.4;22.5;22.5;22.4;22.3;22.5;22.4;22.4;22.5;22.6;22.5;22.5;22.6;22.5;22.5;22.6;22.5;22.5;22.5;22.5;22.5;22.6;22.5;22.5;22.6;22.6;22.5;22.6;22.6;22.6;22.6;22.6;22.7;22.6;22.6;22.7;22.7;22.7;22.6;22.6;22.6;22.7;22.7;22.7;22.6;22.6;22.7;22.6;22.7;22.7;22.7;22.7;22.7;22.7;22.7;22.7;22.7;22.7…
22.5;22.4;22.5;22.5;22.5;22.5;22.5;22.5;22.5;22.5;22.5;22.5;22.5;22.5;22.4;22.5;22.4;22.4;22.5;22.5;22.5;22.5;22.5;22.4;22.5;22.4;22.5;22.5;22.5;22.5;22.5;22.5;22.6;22.5;22.6;22.5;22.5;22.5;22.5;22.5;22.6;22.5;22.5;22.5;22.5;22.6;22.6;22.6;22.6;22.6;22.6;22.6;22.6;22.6;22.6;22.6;22.7;22.7;22.7;22.7;22.6;22.6;22.7;22.6;22.7;22.6;22.6;22.7;22.7;22.7;22.7;22.7;22.7;22.6;22.7;22.7;22.7;22.7;22.7;22.7…
22.5;22.4;22.5;22.5;22.4;22.5;22.5;22.5;22.5;22.5;22.5;22.4;22.4;22.4;22.5;22.5;22.5;22.4;22.4;22.4;22.5;22.4;22.4;22.4;22.5;22.5;22.5;22.5;22.5;22.5;22.5;22.5;22.5;22.5;22.6;22.5;22.6;22.6;22.5;22.5;22.6;22.6;22.6;22.5;22.6;22.5;22.6;22.6;22.6;22.6;22.6;22.6;22.6;22.7;22.6;22.7;22.7;22.7;22.6;22.7;22.7;22.7;22.7;22.7;22.6;22.7;22.7;22.7;22.7;22.7;22.7;22.7;22.7;22.7;22.7;22.8;22.7;22.7;22.8;22.7…
22.5;22.5;22.5;22.5;22.5;22.5;22.5;22.5;22.6;22.5;22.5;22.5;22.4;22.4;22.4;22.5;22.5;22.5;22.5;22.5;22.5;22.4;22.4;22.5;22.4;22.5;22.5;22.5;22.5;22.5;22.5;22.5;22.5;22.5;22.6;22.6;22.6;22.6;22.5;22.5;22.5;22.5;22.6;22.5;22.6;22.5;22.6;22.6;22.6;22.6;22.6;22.6;22.6;22.7;22.6;22.6;22.6;22.7;22.7;22.7;22.7;22.7;22.7;22.7;22.7;22.7;22.6;22.7;22.7;22.7;22.7;22.7;22.7;22.7;22.7;22.8;22.7;22.7;22.8;22.8…
22.6;22.4;22.4;22.4;22.5;22.5;22.4;22.4;22.5;22.5;22.5;22.4;22.4;22.4;22.4;22.4;22.4;22.5;22.4;22.4;22.4;22.5;22.4;22.4;22.4;22.4;22.4;22.4;22.5;22.5;22.5;22.5;22.5;22.5;22.6;22.6;22.5;22.6;22.4;22.5;22.5;22.5;22.6;22.5;22.5;22.6;22.6;22.6;22.6;22.6;22.6;22.6;22.6;22.6;22.5;22.6;22.6;22.6;22.7;22.7;22.7;22.7;22.7;22.7;22.7;22.7;22.7;22.7;22.7;22.7;22.7;22.7;22.8;22.8;22.8;22.8;22.7;22.7;22.8;22.8…
22.4;22.4;22.4;22.4;22.4;22.4;22.4;22.4;22.5;22.4;22.5;22.4;22.5;22.5;22.5;22.4;22.5;22.5;22.4;22.4;22.4;22.4;22.4;22.4;22.4;22.5;22.4;22.5;22.5;22.5;22.5;22.4;22.5;22.5;22.5;22.5;22.5;22.6;22.6;22.6;22.6;22.6;22.5;22.5;22.5;22.6;22.6;22.6;22.6;22.6;22.6;22.6;22.6;22.7;22.6;22.6;22.6;22.6;22.7;22.7;22.7;22.7;22.6;22.7;22.7;22.7;22.6;22.6;22.7;22.7;22.7;22.7;22.7;22.8;22.7;22.8;22.7;22.7;22.7;22.7…
22.6;22.5;22.4;22.4;22.4;22.4;22.4;22.5;22.5;22.4;22.3;22.4;22.4;22.4;22.5;22.5;22.5;22.5;22.5;22.4;22.4;22.4;22.4;22.4;22.5;22.5;22.4;22.4;22.4;22.4;22.5;22.5;22.5;22.5;22.5;22.6;22.5;22.6;22.6;22.6;22.5;22.5;22.5;22.6;22.5;22.5;22.6;22.6;22.6;22.6;22.6;22.6;22.6;22.6;22.6;22.6;22.6;22.6;22.7;22.7;22.7;22.7;22.7;22.7;22.7;22.6;22.7;22.7;22.7;22.7;22.7;22.7;22.8;22.8;22.7;22.8;22.8;22.8;22.8;22.8…
22.6;22.5;22.5;22.4;22.4;22.4;22.4;22.4;22.5;22.5;22.5;22.5;22.5;22.4;22.5;22.4;22.5;22.5;22.5;22.5;22.4;22.4;22.4;22.5;22.5;22.5;22.5;22.5;22.4;22.5;22.6;22.5;22.5;22.6;22.6;22.6;22.5;22.5;22.5;22.6;22.5;22.6;22.5;22.6;22.5;22.6;22.6;22.6;22.6;22.6;22.6;22.6;22.6;22.6;22.6;22.6;22.6;22.6;22.6;22.6;22.7;22.6;22.7;22.7;22.7;22.7;22.6;22.7;22.7;22.7;22.7;22.8;22.7;22.7;22.7;22.8;22.8;22.8;22.8;22.8…
22.6;22.4;22.5;22.4;22.5;22.4;22.4;22.4;22.5;22.5;22.5;22.5;22.5;22.5;22.4;22.4;22.5;22.5;22.4;22.4;22.4;22.4;22.4;22.5;22.5;22.5;22.4;22.4;22.5;22.4;22.5;22.6;22.6;22.5;22.6;22.5;22.6;22.5;22.5;22.5;22.6;22.5;22.6;22.6;22.6;22.6;22.6;22.6;22.6;22.6;22.6;22.6;22.6;22.6;22.6;22.6;22.6;22.6;22.6;22.7;22.7;22.7;22.7;22.7;22.7;22.8;22.7;22.7;22.7;22.7;22.8;22.8;22.8;22.8;22.7;22.8;22.7;22.8;22.8;22.8…
22.6;22.5;22.4;22.5;22.4;22.4;22.5;22.4;22.5;22.4;22.5;22.5;22.5;22.5;22.4;22.5;22.5;22.4;22.4;22.4;22.4;22.4;22.4;22.5;22.5;22.5;22.5;22.5;22.5;22.5;22.4;22.5;22.5;22.5;22.6;22.6;22.6;22.5;22.5;22.6;22.6;22.5;22.6;22.6;22.6;22.6;22.6;22.6;22.6;22.6;22.6;22.6;22.7;22.6;22.7;22.6;22.6;22.6;22.7;22.7;22.6;22.7;22.7;22.6;22.7;22.7;22.7;22.7;22.7;22.7;22.7;22.8;22.7;22.8;22.8;22.8;22.8;22.9;22.8;22.8…
22.6;22.5;22.5;22.5;22.5;22.5;22.5;22.5;22.5;22.5;22.4;22.5;22.5;22.5;22.4;22.5;22.5;22.5;22.4;22.5;22.4;22.4;22.5;22.5;22.5;22.4;22.5;22.5;22.5;22.5;22.6;22.5;22.5;22.5;22.6;22.6;22.5;22.6;22.5;22.6;22.5;22.6;22.6;22.6;22.6;22.6;22.6;22.6;22.6;22.6;22.5;22.6;22.7;22.6;22.6;22.6;22.7;22.6;22.7;22.7;22.7;22.7;22.7;22.7;22.7;22.7;22.7;22.7;22.8;22.7;22.7;22.7;22.7;22.8;22.7;22.7;22.8;22.8;22.8;22.8…
22.6;22.5;22.5;22.5;22.5;22.5;22.5;22.4;22.4;22.5;22.5;22.5;22.5;22.5;22.4;22.5;22.5;22.4;22.5;22.5;22.5;22.4;22.5;22.5;22.5;22.5;22.5;22.5;22.5;22.5;22.6;22.6;22.6;22.5;22.5;22.5;22.6;22.6;22.6;22.6;22.6;22.6;22.6;22.6;22.6;22.6;22.6;22.6;22.7;22.7;22.6;22.6;22.6;22.6;22.6;22.6;22.6;22.6;22.7;22.7;22.7;22.6;22.8;22.7;22.7;22.6;22.6;22.6;22.8;22.7;22.8;22.6;22.7;22.8;22.8;22.8;22.7;22.8;22.8;22.8…
22.6;22.5;22.5;22.4;22.4;22.5;22.5;22.6;22.6;22.5;22.5;22.5;22.5;22.5;22.4;22.5;22.5;22.4;22.5;22.4;22.4;22.4;22.4;22.4;22.5;22.5;22.5;22.4;22.5;22.6;22.6;22.5;22.5;22.5;22.6;22.6;22.5;22.6;22.5;22.6;22.6;22.6;22.7;22.6;22.6;22.6;22.5;22.6;22.7;22.6;22.8;22.6;22.6;22.6;22.6;22.6;22.7;22.7;22.7;22.6;22.6;22.7;22.7;22.7;22.7;22.7;22.7;22.7;22.7;22.8;22.7;22.7;22.8;22.7;22.8;22.8;22.8;22.8;22.8;22.8…
22.6;22.6;22.5;22.5;22.4;22.5;22.4;22.4;22.5;22.5;22.5;22.5;22.5;22.5;22.5;22.5;22.5;22.5;22.5;22.5;22.5;22.4;22.4;22.5;22.5;22.5;22.5;22.5;22.5;22.6;22.5;22.6;22.6;22.5;22.6;22.6;22.6;22.6;22.6;22.6;22.6;22.6;22.6;22.6;22.6;22.7;22.6;22.6;22.6;22.6;22.7;22.7;22.6;22.7;22.6;22.6;22.7;22.7;22.7;22.6;22.7;22.7;22.6;22.7;22.7;22.7;22.7;22.6;22.7;22.8;22.8;22.8;22.7;22.8;22.8;22.8;22.8;22.8;22.9;22.8…
22.6;22.6;22.6;22.5;22.5;22.4;22.4;22.5;22.5;22.5;22.5;22.4;22.5;22.5;22.4;22.5;22.5;22.4;22.5;22.4;22.5;22.5;22.5;22.5;22.5;22.5;22.5;22.5;22.5;22.5;22.5;22.6;22.5;22.6;22.7;22.6;22.7;22.7;22.6;22.6;22.6;22.6;22.6;22.7;22.6;22.6;22.6;22.7;22.6;22.7;22.6;22.7;22.6;22.6;22.6;22.6;22.6;22.6;22.7;22.7;22.7;22.7;22.8;22.6;22.7;22.6;22.7;22.7;22.7;22.7;22.7;22.7;22.8;22.8;22.8;22.8;22.8;22.7;22.8;22.8…
22.6;22.6;22.6;22.5;22.5;22.4;22.5;22.5;22.5;22.5;22.5;22.5;22.5;22.5;22.4;22.5;22.5;22.4;22.5;22.5;22.4;22.4;22.4;22.5;22.5;22.5;22.5;22.5;22.5;22.5;22.5;22.6;22.5;22.7;22.6;22.7;22.7;22.7;22.6;22.6;22.6;22.6;22.6;22.6;22.7;22.6;22.6;22.6;22.7;22.6;22.6;22.7;22.6;22.6;22.6;22.6;22.6;22.7;22.7;22.7;22.6;22.7;22.8;22.6;22.7;22.7;22.7;22.7;22.7;22.7;22.7;22.7;22.8;22.8;22.8;22.8;22.8;22.8;22.8;22.8…
22.6;22.5;22.6;22.4;22.5;22.4;22.4;22.5;22.5;22.5;22.5;22.5;22.4;22.5;22.4;22.6;22.5;22.4;22.5;22.5;22.5;22.4;22.5;22.5;22.5;22.5;22.5;22.5;22.5;22.5;22.5;22.6;22.6;22.6;22.7;22.7;22.6;22.7;22.6;22.6;22.6;22.6;22.7;22.6;22.6;22.7;22.6;22.6;22.6;22.6;22.6;22.6;22.7;22.6;22.6;22.6;22.7;22.7;22.7;22.7;22.7;22.7;22.7;22.7;22.7;22.7;22.7;22.7;22.7;22.8;22.8;22.7;22.8;22.8;22.8;22.8;22.8;22.7;22.8;22.8…
22.6;22.5;22.5;22.5;22.6;22.4;22.5;22.6;22.5;22.5;22.5;22.5;22.5;22.4;22.5;22.4;22.4;22.5;22.5;22.4;22.5;22.5;22.5;22.4;22.5;22.5;22.5;22.5;22.6;22.6;22.6;22.5;22.5;22.5;22.6;22.6;22.6;22.6;22.6;22.7;22.5;22.6;22.6;22.6;22.6;22.6;22.6;22.6;22.6;22.6;22.6;22.7;22.7;22.7;22.6;22.6;22.6;22.6;22.7;22.7;22.7;22.7;22.7;22.7;22.7;22.7;22.8;22.7;22.7;22.7;22.8;22.7;22.8;22.8;22.8;22.8;22.8;22.8;22.8;22.8…
22.7;22.5;22.5;22.6;22.4;22.5;22.5;22.5;22.5;22.5;22.5;22.5;22.5;22.4;22.5;22.5;22.4;22.5;22.5;22.5;22.4;22.4;22.5;22.5;22.4;22.5;22.5;22.5;22.5;22.5;22.5;22.6;22.6;22.5;22.6;22.7;22.6;22.6;22.6;22.7;22.6;22.6;22.7;22.6;22.6;22.6;22.6;22.6;22.7;22.7;22.6;22.7;22.7;22.6;22.7;22.6;22.7;22.7;22.7;22.7;22.7;22.7;22.7;22.7;22.7;22.6;22.7;22.7;22.7;22.7;22.7;22.8;22.7;22.8;22.8;22.8;22.8;22.8;22.8;22.8…
22.6;22.5;22.4;22.5;22.5;22.5;22.4;22.5;22.5;22.5;22.5;22.5;22.5;22.4;22.4;22.5;22.4;22.4;22.5;22.5;22.4;22.5;22.4;22.4;22.5;22.5;22.5;22.5;22.5;22.5;22.5;22.5;22.5;22.6;22.6;22.6;22.6;22.6;22.6;22.6;22.6;22.6;22.6;22.6;22.6;22.6;22.6;22.7;22.6;22.7;22.7;22.7;22.7;22.7;22.7;22.7;22.7;22.7;22.7;22.7;22.7;22.7;22.7;22.7;22.7;22.7;22.7;22.7;22.7;22.7;22.7;22.7;22.7;22.7;22.8;22.8;22.8;22.8;22.8;22.8…
22.7;22.5;22.4;22.4;22.4;22.4;22.5;22.5;22.5;22.5;22.4;22.4;22.5;22.4;22.5;22.4;22.5;22.4;22.4;22.4;22.4;22.4;22.5;22.5;22.4;22.5;22.5;22.5;22.5;22.5;22.5;22.5;22.5;22.7;22.6;22.6;22.6;22.6;22.6;22.6;22.6;22.6;22.6;22.6;22.6;22.7;22.7;22.6;22.7;22.7;22.7;22.7;22.7;22.8;22.7;22.7;22.7;22.6;22.7;22.7;22.7;22.7;22.7;22.6;22.7;22.7;22.7;22.7;22.7;22.7;22.7;22.7;22.8;22.7;22.8;22.8;22.8;22.8;22.8;22.8…
22.6;22.5;22.4;22.4;22.5;22.5;22.5;22.4;22.5;22.5;22.5;22.5;22.4;22.5;22.5;22.5;22.4;22.4;22.4;22.4;22.5;22.5;22.4;22.5;22.4;22.5;22.5;22.5;22.5;22.5;22.5;22.5;22.5;22.5;22.6;22.6;22.6;22.6;22.6;22.6;22.6;22.6;22.6;22.6;22.6;22.6;22.6;22.6;22.7;22.7;22.7;22.7;22.7;22.6;22.6;22.7;22.6;22.7;22.7;22.7;22.7;22.7;22.7;22.7;22.7;22.7;22.7;22.7;22.7;22.7;22.7;22.7;22.7;22.8;22.7;22.7;22.8;22.8;22.8;22.8…
22.4;22.4;22.5;22.4;22.5;22.6;22.5;22.5;22.5;22.5;22.5;22.5;22.5;22.4;22.5;22.5;22.5;22.4;22.5;22.5;22.5;22.4;22.5;22.5;22.4;22.4;22.5;22.4;22.5;22.5;22.5;22.6;22.5;22.5;22.6;22.5;22.6;22.6;22.5;22.6;22.6;22.6;22.6;22.6;22.6;22.6;22.6;22.7;22.7;22.7;22.7;22.7;22.7;22.7;22.7;22.7;22.7;22.7;22.8;22.7;22.6;22.7;22.7;22.6;22.7;22.7;22.7;22.7;22.7;22.8;22.7;22.7;22.7;22.7;22.7;22.8;22.8;22.8;22.8;22.8…
22.6;22.5;22.5;22.4;22.4;22.5;22.5;22.4;22.4;22.5;22.4;22.5;22.5;22.5;22.7;22.4;22.4;22.4;22.3;22.4;22.4;22.4;22.4;22.6;22.5;22.5;22.5;22.4;22.5;22.5;22.5;22.6;22.5;22.6;22.6;22.6;22.6;22.6;22.6;22.6;22.6;22.6;22.6;22.6;22.6;22.6;22.6;22.7;22.6;22.7;22.7;22.7;22.7;22.7;22.6;22.7;22.7;22.6;22.8;22.7;22.7;22.7;22.7;22.7;22.7;22.7;22.7;22.7;22.7;22.7;22.7;22.7;22.7;22.7;22.8;22.8;22.7;22.8;22.8;22.8…
22.5;22.4;22.4;22.4;22.4;22.4;22.5;22.5;22.5;22.5;22.5;22.4;22.5;22.5;22.6;22.5;22.6;22.5;22.5;22.4;22.5;22.5;22.5;22.5;22.5;22.5;22.5;22.5;22.5;22.5;22.5;22.7;22.7;22.6;22.6;22.6;22.6;22.6;22.6;22.6;22.6;22.6;22.7;22.6;22.6;22.7;22.6;22.7;22.7;22.6;22.6;22.7;22.7;22.6;22.6;22.5;22.6;22.7;22.7;22.7;22.7;22.7;22.7;22.7;22.7;22.7;22.7;22.7;22.7;22.7;22.7;22.7;22.8;22.8;22.8;22.8;22.8;22.8;22.8;22.8…
22.6;22.5;22.5;22.4;22.4;22.5;22.5;22.5;22.5;22.5;22.5;22.5;22.5;22.5;22.5;22.5;22.5;22.4;22.5;22.5;22.5;22.5;22.5;22.5;22.6;22.5;22.5;22.5;22.5;22.5;22.5;22.5;22.6;22.6;22.5;22.6;22.6;22.6;22.6;22.6;22.6;22.7;22.6;22.7;22.6;22.6;22.6;22.7;22.7;22.7;22.7;22.7;22.7;22.7;22.7;22.6;22.7;22.7;22.7;22.8;22.7;22.7;22.7;22.7;22.7;22.7;22.7;22.7;22.7;22.7;22.8;22.8;22.8;22.8;22.6;22.8;22.8;22.8;22.8;22.8…
22.7;22.5;22.4;22.5;22.5;22.4;22.5;22.5;22.5;22.5;22.5;22.5;22.6;22.5;22.5;22.6;22.5;22.4;22.5;22.4;22.5;22.4;22.5;22.5;22.5;22.5;22.5;22.6;22.5;22.5;22.6;22.5;22.6;22.6;22.6;22.7;22.6;22.6;22.6;22.6;22.6;22.7;22.6;22.6;22.6;22.6;22.6;22.6;22.7;22.7;22.6;22.6;22.7;22.7;22.6;22.7;22.7;22.7;22.8;22.8;22.8;22.8;22.8;22.7;22.7;22.8;22.7;22.6;22.7;22.8;22.7;22.8;22.8;22.8;22.8;22.8;22.8;22.8;22.8;22.8…
22.6;22.5;22.5;22.5;22.4;22.5;22.5;22.5;22.6;22.7;22.6;22.6;22.6;22.5;22.5;22.5;22.5;22.5;22.5;22.5;22.5;22.5;22.6;22.5;22.5;22.5;22.4;22.5;22.5;22.5;22.6;22.6;22.6;22.6;22.6;22.6;22.6;22.6;22.7;22.6;22.7;22.6;22.6;22.6;22.6;22.7;22.6;22.6;22.7;22.6;22.6;22.6;22.7;22.6;22.6;22.7;22.7;22.7;22.8;22.7;22.7;22.7;22.8;22.8;22.7;22.7;22.7;22.7;22.7;22.7;22.8;22.8;22.8;22.8;22.8;22.8;22.8;22.8;22.8;22.8…
22.6;22.5;22.5;22.5;22.5;22.5;22.5;22.5;22.5;22.5;22.5;22.5;22.5;22.3;22.5;22.5;22.5;22.5;22.5;22.5;22.5;22.5;22.5;22.5;22.5;22.5;22.5;22.5;22.5;22.6;22.6;22.6;22.6;22.6;22.6;22.6;22.6;22.6;22.6;22.7;22.6;22.7;22.6;22.6;22.6;22.7;22.6;22.6;22.7;22.6;22.7;22.7;22.6;22.6;22.6;22.7;22.7;22.7;22.7;22.8;22.8;22.8;22.7;22.7;22.7;22.7;22.7;22.8;22.7;22.7;22.8;22.8;22.8;22.8;22.8;22.8;22.8;22.8;22.9;22.8…
22.7;22.5;22.5;22.5;22.5;22.4;22.5;22.5;22.5;22.6;22.5;22.6;22.5;22.5;22.5;22.5;22.5;22.5;22.5;22.5;22.5;22.4;22.5;22.5;22.5;22.5;22.5;22.5;22.5;22.5;22.5;22.6;22.6;22.6;22.6;22.6;22.6;22.6;22.6;22.7;22.6;22.6;22.6;22.6;22.6;22.6;22.6;22.6;22.6;22.6;22.6;22.6;22.6;22.7;22.7;22.7;22.7;22.7;22.8;22.7;22.7;22.7;22.8;22.7;22.7;22.7;22.7;22.8;22.7;22.8;22.8;22.8;22.8;22.8;22.8;22.7;22.8;22.8;22.9;22.8…
22.7;22.6;22.6;22.5;22.6;22.5;22.5;22.5;22.6;22.6;22.5;22.5;22.5;22.6;22.5;22.5;22.5;22.5;22.5;22.5;22.6;22.5;22.5;22.6;22.5;22.5;22.6;22.5;22.6;22.6;22.6;22.6;22.6;22.6;22.6;22.6;22.6;22.6;22.6;22.6;22.6;22.6;22.6;22.6;22.6;22.6;22.6;22.6;22.6;22.6;22.6;22.7;22.6;22.7;22.7;22.7;22.7;22.7;22.7;22.7;22.7;22.7;22.8;22.7;22.7;22.7;22.7;22.7;22.7;22.8;22.8;22.8;22.8;22.8;22.8;22.8;22.8;22.8;22.8;22.9…
22.6;22.5;22.5;22.5;22.6;22.4;22.4;22.4;22.6;22.5;22.6;22.5;22.4;22.5;22.5;22.6;22.5;22.5;22.5;22.5;22.4;22.5;22.5;22.5;22.6;22.5;22.5;22.5;22.5;22.5;22.6;22.6;22.6;22.6;22.6;22.6;22.6;22.7;22.6;22.7;22.7;22.6;22.7;22.6;22.7;22.6;22.6;22.6;22.6;22.7;22.6;22.7;22.7;22.7;22.6;22.6;22.8;22.7;22.8;22.8;22.7;22.8;22.8;22.7;22.7;22.7;22.7;22.7;22.7;22.8;22.8;22.8;22.8;22.8;22.8;22.8;22.8;22.8;22.9;22.8…
22.6;22.5;22.5;22.5;22.5;22.5;22.5;22.5;22.5;22.5;22.6;22.5;22.5;22.5;22.5;22.4;22.5;22.4;22.5;22.4;22.5;22.5;22.5;22.5;22.5;22.5;22.5;22.5;22.5;22.5;22.4;22.6;22.7;22.6;22.6;22.7;22.6;22.6;22.6;22.6;22.6;22.6;22.7;22.7;22.6;22.6;22.6;22.6;22.6;22.6;22.6;22.7;22.6;22.6;22.6;22.7;22.7;22.7;22.6;22.8;22.7;22.7;22.7;22.7;22.8;22.7;22.8;22.7;22.8;22.8;22.8;22.8;22.8;22.8;22.8;22.8;22.9;22.8;22.8;22.8…
22.6;22.6;22.5;22.5;22.5;22.5;22.5;22.4;22.6;22.5;22.5;22.5;22.5;22.5;22.5;22.5;22.5;22.5;22.6;22.5;22.5;22.5;22.5;22.5;22.6;22.6;22.5;22.6;22.5;22.5;22.5;22.5;22.7;22.6;22.6;22.5;22.7;22.6;22.6;22.6;22.7;22.6;22.6;22.6;22.6;22.6;22.6;22.6;22.6;22.6;22.6;22.6;22.7;22.7;22.6;22.7;22.7;22.7;22.8;22.8;22.7;22.7;22.8;22.6;22.7;22.7;22.7;22.7;22.8;22.8;22.8;22.8;22.8;22.8;22.8;22.8;22.8;22.9;22.9;22.8…
22.6;22.5;22.5;22.6;22.6;22.5;22.5;22.5;22.5;22.5;22.5;22.6;22.5;22.5;22.6;22.5;22.6;22.5;22.5;22.5;22.5;22.5;22.5;22.5;22.5;22.5;22.5;22.5;22.5;22.5;22.7;22.6;22.5;22.7;22.6;22.7;22.6;22.6;22.7;22.6;22.6;22.5;22.6;22.7;22.6;22.6;22.6;22.6;22.6;22.7;22.6;22.6;22.6;22.6;22.7;22.6;22.7;22.7;22.7;22.8;22.6;22.7;22.8;22.8;22.7;22.7;22.7;22.8;22.7;22.8;22.8;22.8;22.8;22.8;22.8;22.8;22.8;22.8;22.8;22.9…
22.6;22.5;22.5;22.5;22.5;22.5;22.5;22.5;22.5;22.5;22.5;22.6;22.6;22.5;22.5;22.6;22.5;22.5;22.5;22.5;22.5;22.6;22.6;22.6;22.6;22.5;22.5;22.5;22.5;22.5;22.6;22.6;22.5;22.5;22.7;22.7;22.7;22.6;22.7;22.6;22.7;22.6;22.6;22.7;22.6;22.6;22.6;22.7;22.6;22.7;22.7;22.7;22.6;22.7;22.6;22.7;22.7;22.7;22.7;22.7;22.7;22.8;22.7;22.7;22.7;22.7;22.7;22.7;22.8;22.8;22.8;22.8;22.8;22.8;22.8;22.8;22.8;22.8;22.8;22.8…
22.6;22.5;22.5;22.5;22.5;22.5;22.5;22.5;22.5;22.6;22.5;22.5;22.5;22.4;22.5;22.5;22.5;22.5;22.5;22.5;22.6;22.5;22.6;22.5;22.5;22.6;22.5;22.5;22.5;22.5;22.6;22.5;22.6;22.6;22.7;22.6;22.6;22.7;22.7;22.6;22.6;22.6;22.6;22.7;22.6;22.6;22.6;22.6;22.6;22.6;22.7;22.7;22.6;22.6;22.7;22.7;22.7;22.7;22.7;22.7;22.7;22.8;22.7;22.7;22.7;22.7;22.7;22.7;22.7;22.7;22.8;22.8;22.8;22.8;22.8;22.8;22.8;22.8;22.8;22.8…
22.6;22.5;22.5;22.5;22.5;22.5;22.5;22.5;22.5;22.5;22.6;22.5;22.6;22.5;22.5;22.5;22.5;22.5;22.5;22.5;22.5;22.6;22.5;22.5;22.5;22.4;22.6;22.5;22.6;22.5;22.6;22.5;22.6;22.6;22.6;22.7;22.6;22.6;22.6;22.7;22.6;22.7;22.6;22.7;22.6;22.6;22.6;22.6;22.6;22.6;22.7;22.6;22.7;22.7;22.7;22.7;22.7;22.7;22.7;22.7;22.8;22.7;22.7;22.7;22.8;22.7;22.7;22.7;22.7;22.8;22.8;22.8;22.8;22.8;22.8;22.8;22.8;22.8;22.8;22.8…
22.5;22.5;22.5;22.5;22.5;22.5;22.5;22.5;22.5;22.5;22.5;22.5;22.5;22.5;22.5;22.5;22.5;22.5;22.5;22.5;22.6;22.6;22.5;22.6;22.5;22.5;22.6;22.4;22.6;22.6;22.6;22.6;22.5;22.6;22.6;22.6;22.6;22.7;22.6;22.6;22.6;22.7;22.6;22.6;22.6;22.6;22.6;22.6;22.6;22.6;22.6;22.6;22.7;22.7;22.7;22.6;22.7;22.7;22.7;22.7;22.7;22.7;22.8;22.7;22.7;22.7;22.7;22.7;22.7;22.7;22.7;22.7;22.7;22.8;22.8;22.8;22.8;22.8;22.8;22.8…
22.7;22.5;22.5;22.5;22.5;22.5;22.5;22.5;22.5;22.5;22.5;22.5;22.5;22.5;22.5;22.5;22.5;22.5;22.5;22.6;22.6;22.5;22.5;22.5;22.5;22.5;22.5;22.5;22.5;22.5;22.5;22.5;22.6;22.6;22.6;22.7;22.6;22.6;22.6;22.6;22.6;22.6;22.6;22.6;22.6;22.6;22.6;22.6;22.6;22.6;22.6;22.6;22.7;22.7;22.7;22.7;22.7;22.7;22.7;22.8;22.7;22.7;22.7;22.7;22.8;22.7;22.7;22.7;22.7;22.7;22.7;22.8;22.7;22.7;22.8;22.8;22.8;22.8;22.8;22.8…
22.7;22.5;22.5;22.5;22.5;22.5;22.5;22.5;22.5;22.5;22.5;22.5;22.5;22.5;22.5;22.5;22.4;22.5;22.4;22.5;22.5;22.5;22.5;22.5;22.5;22.5;22.5;22.5;22.6;22.5;22.5;22.5;22.5;22.6;22.6;22.6;22.6;22.6;22.6;22.6;22.6;22.6;22.6;22.6;22.6;22.6;22.6;22.6;22.6;22.7;22.7;22.7;22.7;22.7;22.7;22.6;22.7;22.7;22.7;22.7;22.6;22.7;22.7;22.7;22.7;22.8;22.8;22.7;22.7;22.7;22.7;22.8;22.8;22.7;22.8;22.8;22.8;22.8;22.8;22.8…
22.7;22.5;22.5;22.5;22.5;22.5;22.5;22.5;22.5;22.5;22.5;22.5;22.5;22.5;22.5;22.5;22.5;22.5;22.6;22.5;22.5;22.5;22.5;22.5;22.5;22.5;22.5;22.6;22.5;22.4;22.5;22.6;22.5;22.6;22.6;22.7;22.6;22.6;22.7;22.7;22.6;22.6;22.6;22.6;22.5;22.6;22.6;22.6;22.7;22.7;22.7;22.7;22.7;22.7;22.7;22.7;22.7;22.7;22.8;22.7;22.7;22.7;22.8;22.7;22.7;22.8;22.8;22.7;22.7;22.8;22.8;22.8;22.8;22.7;22.8;22.8;22.8;22.8;22.8;22.8…
22.8;22.5;22.5;22.5;22.5;22.5;22.5;22.4;22.5;22.5;22.5;22.5;22.5;22.5;22.5;22.5;22.4;22.4;22.4;22.5;22.5;22.5;22.5;22.5;22.5;22.5;22.5;22.6;22.5;22.5;22.5;22.5;22.6;22.6;22.6;22.6;22.6;22.6;22.6;22.6;22.6;22.6;22.7;22.6;22.7;22.6;22.6;22.6;22.6;22.7;22.7;22.6;22.7;22.7;22.7;22.7;22.7;22.6;22.7;22.7;22.7;22.7;22.7;22.6;22.7;22.7;22.8;22.8;22.8;22.8;22.8;22.8;22.8;22.8;22.8;22.8;22.8;22.8;22.8;22.8…
22.6;22.5;22.5;22.5;22.5;22.5;22.4;22.6;22.5;22.5;22.5;22.5;22.5;22.5;22.5;22.6;22.5;22.4;22.4;22.6;22.5;22.5;22.5;22.5;22.5;22.5;22.6;22.6;22.6;22.6;22.5;22.7;22.6;22.6;22.6;22.6;22.6;22.6;22.7;22.7;22.7;22.7;22.7;22.6;22.6;22.6;22.6;22.6;22.7;22.7;22.7;22.7;22.7;22.7;22.7;22.7;22.7;22.7;22.7;22.7;22.7;22.7;22.7;22.7;22.7;22.7;22.7;22.7;22.8;22.8;22.7;22.8;22.8;22.8;22.8;22.8;22.8;22.8;22.8;22.8…
22.6;22.5;22.5;22.5;22.5;22.5;22.5;22.5;22.5;22.5;22.5;22.5;22.5;22.5;22.6;22.6;22.6;22.5;22.4;22.5;22.5;22.5;22.5;22.5;22.5;22.5;22.5;22.5;22.5;22.5;22.6;22.8;22.6;22.6;22.6;22.6;22.6;22.6;22.7;22.7;22.6;22.7;22.7;22.7;22.6;22.7;22.6;22.7;22.7;22.7;22.6;22.7;22.7;22.7;22.7;22.6;22.7;22.7;22.7;22.7;22.7;22.7;22.7;22.7;22.7;22.6;22.7;22.7;22.7;22.8;22.8;22.8;22.7;22.8;22.8;22.8;22.8;22.8;22.8;22.8…
22.8;22.5;22.5;22.5;22.5;22.5;22.5;22.5;22.5;22.5;22.5;22.5;22.5;22.6;22.6;22.6;22.5;22.5;22.5;22.5;22.5;22.5;22.5;22.5;22.6;22.7;22.6;22.5;22.5;22.6;22.6;22.6;22.6;22.6;22.6;22.6;22.7;22.7;22.6;22.6;22.6;22.6;22.7;22.6;22.6;22.6;22.6;22.6;22.7;22.6;22.7;22.6;22.7;22.6;22.7;22.7;22.7;22.8;22.7;22.7;22.8;22.7;22.7;22.7;22.7;22.7;22.7;22.7;22.7;22.7;22.7;22.8;22.8;22.8;22.8;22.8;22.8;22.8;22.8;22.8…
22.9;22.7;22.5;22.5;22.5;22.5;22.5;22.5;22.5;22.5;22.5;22.5;22.6;22.5;22.6;22.5;22.5;22.4;22.5;22.5;22.6;22.5;22.5;22.6;22.5;22.5;22.5;22.6;22.5;22.5;22.6;22.7;22.6;22.6;22.6;22.6;22.7;22.6;22.7;22.6;22.6;22.6;22.7;22.6;22.6;22.6;22.6;22.6;22.7;22.7;22.7;22.7;22.6;22.7;22.6;22.7;22.7;22.7;22.7;22.7;22.7;22.7;22.7;22.7;22.7;22.7;22.7;22.7;22.7;22.7;22.7;22.8;22.7;22.8;22.8;22.8;22.8;22.8;22.9;22.8…
22.7;22.6;22.5;22.5;22.5;22.5;22.5;22.5;22.5;22.6;22.5;22.6;22.5;22.5;22.5;22.5;22.5;22.5;22.5;22.5;22.5;22.5;22.6;22.6;22.6;22.6;22.6;22.5;22.5;22.5;22.6;22.6;22.6;22.6;22.7;22.6;22.6;22.6;22.6;22.7;22.7;22.7;22.7;22.6;22.6;22.7;22.6;22.6;22.6;22.7;22.6;22.7;22.7;22.7;22.7;22.7;22.7;22.7;22.7;22.8;22.7;22.7;22.7;22.7;22.7;22.7;22.7;22.7;22.7;22.7;22.7;22.7;22.7;22.8;22.8;22.8;22.8;22.8;22.8;22.8…
22.7;22.6;22.5;22.5;22.5;22.5;22.5;22.5;22.5;22.5;22.5;22.5;22.5;22.5;22.4;22.6;22.6;22.6;22.4;22.5;22.5;22.5;22.6;22.6;22.5;22.5;22.5;22.6;22.6;22.5;22.7;22.6;22.6;22.6;22.7;22.7;22.6;22.7;22.7;22.6;22.7;22.7;22.6;22.7;22.7;22.6;22.6;22.6;22.6;22.6;22.6;22.6;22.6;22.7;22.7;22.7;22.7;22.7;22.7;22.7;22.7;22.7;22.7;22.7;22.7;22.7;22.8;22.7;22.8;22.8;22.8;22.7;22.8;22.8;22.7;22.8;22.8;22.7;22.8;22.8…
22.7;22.5;22.5;22.5;22.5;22.5;22.5;22.6;22.5;22.6;22.5;22.5;22.6;22.5;22.4;22.5;22.5;22.5;22.4;22.5;22.5;22.6;22.6;22.5;22.5;22.6;22.6;22.4;22.6;22.6;22.6;22.6;22.6;22.5;22.6;22.6;22.6;22.6;22.7;22.6;22.7;22.6;22.7;22.6;22.6;22.6;22.7;22.6;22.6;22.6;22.7;22.6;22.7;22.7;22.7;22.7;22.7;22.7;22.7;22.7;22.7;22.7;22.7;22.7;22.7;22.8;22.8;22.7;22.8;22.8;22.7;22.7;22.8;22.7;22.8;22.7;22.7;22.8;22.7;22.8…
22.7;22.6;22.5;22.5;22.5;22.5;22.5;22.6;22.5;22.6;22.5;22.5;22.6;22.5;22.4;22.6;22.6;22.5;22.5;22.5;22.5;22.5;22.6;22.5;22.5;22.5;22.5;22.6;22.6;22.6;22.5;22.7;22.5;22.6;22.6;22.7;22.7;22.7;22.6;22.6;22.6;22.6;22.6;22.6;22.7;22.6;22.6;22.6;22.7;22.6;22.6;22.6;22.7;22.7;22.7;22.7;22.7;22.7;22.7;22.7;22.7;22.7;22.7;22.7;22.7;22.7;22.7;22.7;22.7;22.8;22.7;22.7;22.8;22.7;22.7;22.8;22.7;22.7;22.8;22.7…
22.7;22.6;22.5;22.5;22.6;22.5;22.6;22.6;22.5;22.5;22.5;22.5;22.5;22.5;22.5;22.5;22.5;22.3;22.4;22.4;22.6;22.6;22.6;22.6;22.6;22.6;22.5;22.5;22.6;22.6;22.6;22.5;22.6;22.7;22.7;22.7;22.6;22.6;22.6;22.6;22.7;22.6;22.6;22.6;22.7;22.6;22.7;22.6;22.7;22.7;22.6;22.6;22.7;22.7;22.7;22.7;22.7;22.7;22.7;22.7;22.7;22.7;22.7;22.7;22.7;22.7;22.7;22.7;22.7;22.7;22.7;22.7;22.7;22.8;22.8;22.8;22.8;22.8;22.8;22.8…
22.7;22.6;22.6;22.5;22.5;22.5;22.5;22.5;22.6;22.5;22.5;22.5;22.5;22.6;22.6;22.6;22.6;22.4;22.5;22.5;22.5;22.5;22.5;22.5;22.5;22.5;22.6;22.5;22.5;22.6;22.6;22.7;22.7;22.6;22.6;22.7;22.6;22.6;22.7;22.6;22.7;22.6;22.7;22.7;22.6;22.6;22.6;22.7;22.7;22.6;22.7;22.6;22.6;22.7;22.7;22.6;22.7;22.7;22.7;22.7;22.6;22.7;22.7;22.7;22.7;22.6;22.7;22.7;22.7;22.7;22.7;22.7;22.7;22.7;22.8;22.8;22.8;22.7;22.7;22.8…
22.7;22.6;22.6;22.5;22.5;22.5;22.5;22.6;22.5;22.5;22.5;22.5;22.6;22.6;22.5;22.5;22.6;22.3;22.5;22.4;22.6;22.6;22.6;22.6;22.5;22.5;22.6;22.5;22.6;22.6;22.5;22.6;22.6;22.6;22.6;22.7;22.6;22.7;22.6;22.6;22.6;22.7;22.7;22.7;22.6;22.6;22.6;22.7;22.7;22.7;22.6;22.6;22.6;22.7;22.7;22.6;22.7;22.7;22.6;22.7;22.7;22.7;22.7;22.7;22.7;22.7;22.7;22.6;22.7;22.7;22.7;22.7;22.7;22.8;22.8;22.7;22.8;22.7;22.8;22.7…
22.6;22.6;22.5;22.6;22.6;22.6;22.6;22.6;22.5;22.6;22.5;22.6;22.5;22.5;22.5;22.6;22.5;22.5;22.5;22.4;22.5;22.5;22.5;22.5;22.6;22.5;22.6;22.6;22.5;22.6;22.6;22.6;22.6;22.6;22.6;22.7;22.7;22.7;22.7;22.6;22.6;22.6;22.5;22.6;22.6;22.6;22.6;22.6;22.6;22.6;22.6;22.6;22.7;22.6;22.7;22.7;22.7;22.7;22.7;22.7;22.7;22.7;22.7;22.7;22.7;22.7;22.7;22.7;22.7;22.7;22.6;22.7;22.8;22.7;22.7;22.7;22.8;22.8;22.8;22.7…
22.7;22.6;22.5;22.5;22.5;22.4;22.6;22.5;22.5;22.5;22.4;22.6;22.7;22.5;22.5;22.6;22.5;22.5;22.6;22.5;22.5;22.5;22.5;22.6;22.5;22.5;22.5;22.6;22.5;22.5;22.6;22.6;22.6;22.6;22.6;22.6;22.7;22.7;22.7;22.7;22.7;22.6;22.6;22.6;22.6;22.6;22.6;22.7;22.6;22.6;22.7;22.6;22.7;22.7;22.7;22.7;22.7;22.7;22.7;22.7;22.7;22.7;22.7;22.7;22.7;22.7;22.7;22.7;22.7;22.7;22.6;22.7;22.8;22.7;22.7;22.7;22.7;22.7;22.7;22.7…
22.7;22.6;22.6;22.5;22.5;22.6;22.6;22.6;22.6;22.5;22.5;22.5;22.5;22.6;22.4;22.6;22.4;22.5;22.5;22.5;22.5;22.5;22.6;22.5;22.6;22.6;22.6;22.5;22.6;22.6;22.6;22.6;22.6;22.6;22.7;22.7;22.7;22.7;22.7;22.7;22.7;22.6;22.6;22.6;22.6;22.6;22.6;22.6;22.6;22.7;22.6;22.6;22.6;22.7;22.6;22.7;22.7;22.7;22.7;22.7;22.7;22.6;22.7;22.6;22.6;22.7;22.7;22.7;22.7;22.7;22.7;22.7;22.7;22.8;22.7;22.8;22.7;22.7;22.8;22.8…
22.7;22.6;22.5;22.5;22.5;22.5;22.4;22.5;22.6;22.6;22.5;22.4;22.5;22.5;22.4;22.4;22.5;22.5;22.5;22.5;22.6;22.5;22.5;22.5;22.6;22.5;22.6;22.6;22.6;22.6;22.6;22.6;22.6;22.6;22.7;22.6;22.7;22.7;22.7;22.7;22.6;22.6;22.7;22.6;22.6;22.8;22.6;22.6;22.6;22.7;22.6;22.6;22.7;22.7;22.7;22.7;22.7;22.7;22.7;22.7;22.6;22.6;22.6;22.7;22.6;22.7;22.7;22.7;22.7;22.7;22.7;22.8;22.7;22.7;22.7;22.8;22.7;22.7;22.7;22.7…
22.7;22.6;22.5;22.5;22.5;22.5;22.5;22.5;22.5;22.4;22.5;22.6;22.5;22.5;22.5;22.5;22.5;22.5;22.5;22.5;22.6;22.5;22.6;22.5;22.6;22.6;22.6;22.6;22.6;22.6;22.7;22.6;22.6;22.6;22.6;22.6;22.7;22.7;22.7;22.6;22.6;22.6;22.6;22.6;22.6;22.6;22.6;22.6;22.7;22.7;22.7;22.7;22.7;22.6;22.6;22.6;22.7;22.6;22.7;22.7;22.7;22.7;22.7;22.7;22.7;22.6;22.7;22.7;22.7;22.7;22.7;22.7;22.7;22.7;22.7;22.7;22.7;22.7;22.7;22.7…
22.7;22.6;22.5;22.5;22.5;22.5;22.5;22.5;22.5;22.6;22.6;22.5;22.6;22.5;22.5;22.5;22.6;22.4;22.5;22.5;22.5;22.5;22.5;22.6;22.6;22.6;22.6;22.6;22.5;22.6;22.7;22.6;22.6;22.6;22.6;22.7;22.6;22.6;22.7;22.6;22.6;22.6;22.7;22.6;22.6;22.6;22.7;22.6;22.7;22.7;22.6;22.7;22.6;22.6;22.7;22.7;22.6;22.7;22.7;22.7;22.7;22.6;22.7;22.7;22.7;22.6;22.6;22.7;22.7;22.7;22.7;22.7;22.7;22.7;22.7;22.7;22.8;22.7;22.7;22.7…
22.6;22.6;22.5;22.5;22.5;22.5;22.5;22.5;22.6;22.4;22.6;22.5;22.5;22.6;22.5;22.6;22.5;22.5;22.5;22.5;22.6;22.5;22.6;22.6;22.6;22.6;22.6;22.5;22.6;22.6;22.6;22.6;22.6;22.6;22.6;22.6;22.6;22.6;22.8;22.6;22.6;22.7;22.6;22.6;22.7;22.6;22.6;22.7;22.7;22.6;22.6;22.7;22.6;22.7;22.6;22.6;22.7;22.6;22.7;22.7;22.7;22.7;22.6;22.7;22.7;22.6;22.7;22.7;22.7;22.7;22.6;22.7;22.7;22.6;22.7;22.7;22.8;22.8;22.7;22.7…
22.7;22.5;22.5;22.6;22.5;22.5;22.5;22.5;22.6;22.6;22.5;22.5;22.5;22.5;22.5;22.5;22.5;22.4;22.5;22.5;22.6;22.6;22.5;22.6;22.7;22.5;22.4;22.5;22.6;22.6;22.5;22.6;22.6;22.6;22.6;22.5;22.6;22.6;22.7;22.6;22.6;22.6;22.6;22.6;22.7;22.6;22.6;22.6;22.7;22.7;22.6;22.7;22.7;22.7;22.7;22.6;22.7;22.6;22.7;22.7;22.7;22.6;22.7;22.7;22.6;22.6;22.7;22.7;22.6;22.6;22.6;22.7;22.6;22.7;22.7;22.7;22.7;22.8;22.7;22.7…
22.6;22.5;22.6;22.5;22.5;22.5;22.5;22.5;22.5;22.6;22.6;22.5;22.6;22.5;22.5;22.5;22.6;22.5;22.5;22.5;22.6;22.4;22.6;22.6;22.6;22.5;22.5;22.5;22.6;22.5;22.6;22.6;22.6;22.6;22.6;22.6;22.7;22.6;22.6;22.6;22.6;22.6;22.7;22.6;22.6;22.7;22.6;22.7;22.7;22.7;22.7;22.7;22.6;22.7;22.7;22.6;22.7;22.6;22.7;22.7;22.7;22.6;22.6;22.6;22.6;22.6;22.7;22.6;22.7;22.7;22.6;22.7;22.7;22.7;22.7;22.7;22.7;22.8;22.8;22.7…
22.7;22.5;22.6;22.5;22.5;22.5;22.6;22.5;22.5;22.5;22.5;22.5;22.5;22.6;22.5;22.5;22.5;22.5;22.5;22.4;22.5;22.5;22.5;22.6;22.6;22.5;22.5;22.5;22.5;22.6;22.6;22.6;22.5;22.5;22.5;22.6;22.7;22.6;22.6;22.6;22.6;22.7;22.6;22.6;22.6;22.6;22.6;22.6;22.6;22.6;22.7;22.7;22.7;22.7;22.7;22.7;22.7;22.7;22.7;22.7;22.7;22.6;22.7;22.6;22.6;22.7;22.6;22.6;22.6;22.6;22.6;22.7;22.7;22.7;22.7;22.7;22.7;22.8;22.7;22.7…
22.7;22.5;22.5;22.5;22.5;22.5;22.5;22.5;22.6;22.6;22.6;22.6;22.5;22.5;22.5;22.5;22.4;22.4;22.5;22.4;22.5;22.5;22.5;22.5;22.6;22.6;22.6;22.5;22.6;22.6;22.5;22.6;22.6;22.6;22.5;22.7;22.8;22.7;22.6;22.6;22.7;22.7;22.6;22.6;22.5;22.6;22.6;22.5;22.6;22.7;22.6;22.6;22.6;22.7;22.6;22.7;22.7;22.7;22.7;22.7;22.6;22.6;22.6;22.7;22.6;22.6;22.6;22.6;22.6;22.6;22.6;22.8;22.7;22.7;22.7;22.7;22.7;22.8;22.8;22.7…
22.8;22.5;22.5;22.5;22.6;22.5;22.6;22.6;22.6;22.5;22.5;22.6;22.6;22.6;22.4;22.5;22.5;22.5;22.5;22.5;22.5;22.5;22.5;22.6;22.6;22.6;22.5;22.4;22.6;22.6;22.6;22.6;22.6;22.6;22.6;22.6;22.6;22.6;22.6;22.7;22.7;22.7;22.6;22.6;22.6;22.6;22.6;22.5;22.6;22.6;22.6;22.6;22.7;22.6;22.6;22.6;22.6;22.7;22.7;22.7;22.6;22.6;22.7;22.6;22.6;22.6;22.7;22.6;22.6;22.7;22.6;22.7;22.7;22.7;22.7;22.7;22.7;22.8;22.7;22.6…
22.7;22.5;22.5;22.5;22.6;22.6;22.5;22.6;22.6;22.6;22.6;22.6;22.6;22.6;22.6;22.5;22.4;22.5;22.5;22.5;22.5;22.5;22.5;22.6;22.6;22.6;22.5;22.5;22.6;22.6;22.6;22.5;22.6;22.5;22.6;22.6;22.6;22.7;22.7;22.7;22.6;22.6;22.7;22.6;22.6;22.5;22.5;22.6;22.6;22.6;22.6;22.6;22.6;22.7;22.7;22.6;22.7;22.7;22.6;22.7;22.6;22.6;22.7;22.6;22.6;22.7;22.6;22.6;22.6;22.7;22.6;22.7;22.7;22.7;22.7;22.7;22.7;22.7;22.7;22.7…
22.5;22.5;22.5;22.5;22.5;22.5;22.5;22.5;22.6;22.6;22.6;22.6;22.5;22.6;22.5;22.5;22.5;22.5;22.5;22.5;22.5;22.5;22.6;22.5;22.5;22.6;22.6;22.6;22.6;22.6;22.6;22.6;22.6;22.7;22.6;22.7;22.6;22.6;22.7;22.6;22.7;22.6;22.6;22.6;22.6;22.6;22.5;22.6;22.5;22.5;22.6;22.6;22.6;22.7;22.6;22.6;22.7;22.7;22.6;22.6;22.6;22.6;22.7;22.6;22.7;22.6;22.6;22.6;22.6;22.6;22.7;22.7;22.7;22.7;22.7;22.7;22.7;22.7;22.7;22.7…
22.7;22.5;22.5;22.5;22.5;22.5;22.6;22.4;22.5;22.5;22.5;22.5;22.3;22.5;22.5;22.5;22.5;22.5;22.5;22.5;22.4;22.5;22.5;22.6;22.6;22.6;22.6;22.6;22.6;22.6;22.6;22.6;22.5;22.6;22.6;22.6;22.6;22.6;22.6;22.6;22.7;22.6;22.6;22.5;22.6;22.6;22.6;22.6;22.6;22.5;22.6;22.7;22.6;22.7;22.6;22.6;22.6;22.6;22.6;22.7;22.6;22.6;22.7;22.6;22.6;22.7;22.6;22.6;22.6;22.6;22.7;22.6;22.7;22.7;22.7;22.7;22.7;22.7;22.7;22.7…
22.7;22.6;22.5;22.5;22.5;22.5;22.6;22.5;22.5;22.5;22.5;22.6;22.5;22.5;22.5;22.6;22.5;22.4;22.5;22.5;22.5;22.4;22.5;22.5;22.6;22.6;22.5;22.6;22.6;22.6;22.6;22.6;22.6;22.6;22.6;22.6;22.6;22.6;22.7;22.6;22.7;22.6;22.7;22.6;22.6;22.8;22.6;22.6;22.6;22.7;22.6;22.7;22.7;22.7;22.6;22.6;22.7;22.6;22.7;22.6;22.6;22.7;22.6;22.7;22.6;22.6;22.6;22.6;22.6;22.7;22.6;22.7;22.7;22.7;22.6;22.6;22.7;22.7;22.7;22.7…
22.7;22.6;22.6;22.5;22.5;22.5;22.5;22.5;22.5;22.6;22.6;22.5;22.5;22.5;22.6;22.5;22.5;22.5;22.5;22.5;22.5;22.5;22.5;22.6;22.5;22.6;22.6;22.6;22.6;22.6;22.6;22.6;22.6;22.7;22.7;22.7;22.7;22.6;22.6;22.6;22.7;22.6;22.6;22.6;22.6;22.6;22.6;22.6;22.6;22.6;22.6;22.7;22.7;22.7;22.6;22.6;22.7;22.6;22.6;22.6;22.6;22.6;22.6;22.7;22.6;22.6;22.6;22.6;22.6;22.7;22.7;22.6;22.6;22.7;22.8;22.7;22.7;22.7;22.7;22.7…
22.5;22.5;22.6;22.5;22.4;22.4;22.4;22.5;22.5;22.5;22.5;22.5;22.5;22.5;22.4;22.5;22.4;22.5;22.5;22.5;22.5;22.5;22.5;22.5;22.5;22.6;22.5;22.5;22.6;22.6;22.6;22.6;22.6;22.6;22.7;22.7;22.6;22.6;22.7;22.7;22.7;22.7;22.7;22.6;22.6;22.6;22.6;22.6;22.6;22.7;22.6;22.6;22.7;22.7;22.7;22.6;22.7;22.6;22.6;22.7;22.6;22.6;22.6;22.6;22.6;22.6;22.7;22.6;22.6;22.7;22.6;22.6;22.7;22.7;22.7;22.6;22.7;22.6;22.7;22.7…
22.7;22.6;22.5;22.5;22.5;22.5;22.5;22.5;22.6;22.5;22.6;22.5;22.5;22.5;22.5;22.5;22.4;22.5;22.5;22.5;22.5;22.5;22.5;22.5;22.6;22.5;22.5;22.6;22.6;22.6;22.6;22.6;22.6;22.7;22.7;22.6;22.6;22.7;22.6;22.6;22.7;22.7;22.7;22.6;22.6;22.6;22.6;22.6;22.6;22.6;22.7;22.7;22.6;22.7;22.7;22.6;22.6;22.6;22.6;22.7;22.6;22.6;22.6;22.6;22.6;22.6;22.6;22.7;22.6;22.6;22.6;22.6;22.7;22.6;22.6;22.7;22.7;22.7;22.7;22.7…
22.7;22.5;22.6;22.5;22.5;22.5;22.6;22.6;22.5;22.5;22.5;22.5;22.5;22.5;22.5;22.5;22.6;22.5;22.5;22.5;22.5;22.5;22.5;22.6;22.6;22.5;22.5;22.5;22.6;22.6;22.5;22.7;22.6;22.7;22.7;22.7;22.6;22.7;22.6;22.7;22.7;22.7;22.7;22.7;22.6;22.6;22.6;22.5;22.6;22.5;22.6;22.6;22.7;22.6;22.6;22.6;22.6;22.6;22.6;22.6;22.6;22.6;22.7;22.6;22.6;22.6;22.7;22.6;22.7;22.7;22.6;22.6;22.6;22.6;22.7;22.7;22.7;22.7;22.7;22.7…
22.6;22.5;22.4;22.5;22.4;22.6;22.6;22.6;22.5;22.5;22.6;22.5;22.5;22.5;22.5;22.5;22.4;22.4;22.5;22.5;22.5;22.5;22.5;22.5;22.5;22.4;22.5;22.5;22.6;22.6;22.6;22.6;22.6;22.6;22.6;22.7;22.6;22.6;22.7;22.7;22.7;22.7;22.7;22.5;22.7;22.6;22.5;22.5;22.7;22.7;22.6;22.6;22.7;22.7;22.7;22.6;22.7;22.6;22.6;22.6;22.6;22.7;22.6;22.6;22.5;22.6;22.6;22.7;22.6;22.7;22.6;22.6;22.6;22.7;22.6;22.7;22.7;22.7;22.7;22.5…
22.6;22.5;22.4;22.5;22.5;22.6;22.7;22.5;22.5;22.6;22.5;22.6;22.5;22.5;22.5;22.5;22.5;22.5;22.5;22.5;22.5;22.4;22.6;22.4;22.6;22.5;22.6;22.5;22.6;22.6;22.6;22.6;22.7;22.6;22.6;22.7;22.6;22.6;22.6;22.6;22.7;22.6;22.7;22.6;22.7;22.7;22.6;22.6;22.6;22.7;22.7;22.6;22.7;22.7;22.7;22.6;22.6;22.7;22.6;22.6;22.6;22.6;22.6;22.6;22.6;22.7;22.6;22.7;22.7;22.7;22.7;22.6;22.7;22.7;22.6;22.6;22.6;22.7;22.7;22.7…
22.6;22.5;22.5;22.5;22.6;22.6;22.5;22.5;22.6;22.5;22.6;22.5;22.5;22.5;22.5;22.5;22.5;22.5;22.4;22.4;22.4;22.5;22.4;22.4;22.5;22.5;22.6;22.5;22.6;22.6;22.6;22.6;22.6;22.7;22.6;22.6;22.6;22.6;22.6;22.6;22.6;22.7;22.7;22.6;22.6;22.7;22.6;22.5;22.7;22.6;22.7;22.6;22.6;22.7;22.7;22.6;22.6;22.6;22.7;22.7;22.7;22.6;22.7;22.6;22.6;22.7;22.7;22.6;22.7;22.7;22.6;22.7;22.7;22.6;22.6;22.6;22.7;22.7;22.7;22.7…
22.6;22.5;22.5;22.5;22.5;22.4;22.6;22.6;22.6;22.6;22.5;22.5;22.5;22.4;22.5;22.5;22.5;22.5;22.5;22.5;22.4;22.5;22.5;22.6;22.6;22.6;22.6;22.6;22.5;22.6;22.6;22.6;22.6;22.6;22.6;22.6;22.6;22.6;22.6;22.6;22.6;22.6;22.6;22.6;22.6;22.6;22.7;22.6;22.7;22.7;22.6;22.6;22.6;22.6;22.6;22.7;22.7;22.7;22.7;22.7;22.7;22.6;22.7;22.6;22.6;22.6;22.7;22.7;22.7;22.7;22.6;22.7;22.7;22.6;22.6;22.6;22.7;22.6;22.6;22.6…
22.6;22.5;22.4;22.4;22.5;22.4;22.4;22.5;22.6;22.5;22.6;22.5;22.5;22.5;22.5;22.6;22.5;22.5;22.5;22.5;22.5;22.7;22.5;22.6;22.6;22.6;22.6;22.5;22.6;22.6;22.6;22.6;22.6;22.6;22.7;22.6;22.6;22.6;22.6;22.6;22.6;22.7;22.6;22.6;22.6;22.5;22.7;22.6;22.6;22.6;22.6;22.7;22.7;22.6;22.6;22.6;22.7;22.7;22.7;22.7;22.7;22.6;22.8;22.6;22.6;22.6;22.6;22.7;22.7;22.6;22.7;22.7;22.7;22.6;22.6;22.6;22.7;22.6;22.6;22.6…
22.6;22.5;22.4;22.5;22.5;22.4;22.4;22.4;22.6;22.5;22.5;22.5;22.6;22.4;22.5;22.5;22.6;22.6;22.4;22.5;22.5;22.5;22.5;22.6;22.5;22.6;22.6;22.6;22.5;22.6;22.6;22.6;22.7;22.6;22.6;22.6;22.6;22.6;22.5;22.6;22.6;22.6;22.6;22.6;22.7;22.6;22.6;22.6;22.6;22.6;22.7;22.6;22.6;22.6;22.6;22.6;22.7;22.6;22.6;22.8;22.7;22.7;22.6;22.6;22.6;22.6;22.7;22.7;22.7;22.7;22.6;22.7;22.6;22.7;22.6;22.6;22.6;22.6;22.6;22.6…
22.6;22.5;22.4;22.6;22.5;22.5;22.5;22.5;22.5;22.5;22.5;22.4;22.4;22.5;22.5;22.5;22.5;22.5;22.5;22.4;22.6;22.5;22.5;22.6;22.6;22.6;22.6;22.6;22.6;22.6;22.6;22.6;22.7;22.6;22.6;22.6;22.6;22.6;22.6;22.5;22.6;22.6;22.6;22.6;22.7;22.7;22.6;22.7;22.7;22.7;22.7;22.7;22.6;22.7;22.6;22.6;22.7;22.6;22.7;22.6;22.6;22.7;22.7;22.6;22.6;22.6;22.6;22.7;22.7;22.7;22.7;22.7;22.6;22.6;22.7;22.6;22.6;22.6;22.6;22.6…
22.6;22.5;22.5;22.4;22.5;22.5;22.5;22.5;22.6;22.5;22.6;22.5;22.5;22.5;22.5;22.5;22.5;22.4;22.6;22.5;22.6;22.5;22.6;22.5;22.6;22.6;22.5;22.7;22.6;22.5;22.6;22.6;22.6;22.7;22.6;22.7;22.6;22.6;22.6;22.7;22.7;22.6;22.6;22.7;22.6;22.6;22.7;22.6;22.7;22.6;22.6;22.6;22.7;22.7;22.6;22.6;22.6;22.6;22.7;22.6;22.6;22.6;22.6;22.6;22.7;22.6;22.7;22.6;22.7;22.6;22.6;22.6;22.7;22.6;22.6;22.6;22.7;22.6;22.6;22.6…
22.7;22.5;22.5;22.4;22.5;22.5;22.5;22.5;22.5;22.5;22.5;22.5;22.5;22.5;22.5;22.5;22.5;22.4;22.6;22.4;22.5;22.5;22.5;22.5;22.5;22.5;22.6;22.6;22.6;22.5;22.5;22.7;22.7;22.6;22.7;22.6;22.7;22.7;22.6;22.6;22.6;22.7;22.6;22.7;22.7;22.6;22.7;22.7;22.7;22.7;22.7;22.7;22.6;22.7;22.7;22.6;22.6;22.6;22.6;22.6;22.7;22.6;22.6;22.6;22.6;22.7;22.6;22.6;22.6;22.6;22.7;22.6;22.6;22.7;22.6;22.6;22.6;22.6;22.6;22.7…
22.5;22.5;22.5;22.4;22.5;22.5;22.5;22.5;22.5;22.6;22.5;22.5;22.5;22.5;22.5;22.4;22.5;22.4;22.4;22.5;22.4;22.5;22.5;22.5;22.6;22.5;22.5;22.5;22.6;22.6;22.5;22.6;22.6;22.6;22.7;22.7;22.6;22.6;22.7;22.6;22.6;22.7;22.7;22.7;22.7;22.6;22.6;22.6;22.6;22.7;22.6;22.7;22.7;22.6;22.7;22.7;22.6;22.6;22.8;22.7;22.6;22.7;22.7;22.6;22.6;22.6;22.6;22.7;22.7;22.6;22.6;22.6;22.6;22.6;22.6;22.6;22.6;22.6;22.6;22.7…
22.8;22.5;22.4;22.4;22.5;22.5;22.5;22.5;22.5;22.5;22.5;22.5;22.5;22.5;22.5;22.4;22.4;22.4;22.4;22.6;22.5;22.5;22.5;22.5;22.5;22.5;22.6;22.5;22.6;22.5;22.5;22.6;22.7;22.6;22.7;22.7;22.7;22.7;22.6;22.7;22.6;22.6;22.6;22.6;22.7;22.6;22.6;22.6;22.7;22.7;22.6;22.7;22.7;22.6;22.6;22.5;22.7;22.5;22.6;22.6;22.7;22.7;22.6;22.6;22.6;22.6;22.6;22.6;22.6;22.7;22.7;22.6;22.6;22.7;22.6;22.6;22.6;22.6;22.6;22.6…
22.6;22.5;22.5;22.5;22.5;22.4;22.6;22.5;22.6;22.5;22.5;22.5;22.5;22.5;22.5;22.5;22.5;22.4;22.4;22.6;22.5;22.5;22.5;22.5;22.5;22.5;22.5;22.6;22.5;22.5;22.5;22.7;22.6;22.6;22.7;22.7;22.7;22.6;22.6;22.6;22.6;22.6;22.6;22.6;22.6;22.6;22.6;22.6;22.6;22.6;22.6;22.7;22.6;22.6;22.6;22.6;22.6;22.6;22.7;22.7;22.6;22.6;22.7;22.7;22.6;22.7;22.6;22.6;22.6;22.6;22.6;22.6;22.7;22.6;22.7;22.6;22.6;22.7;22.6;22.7…
22.6;22.5;22.4;22.4;22.5;22.5;22.5;22.6;22.5;22.5;22.5;22.4;22.5;22.5;22.5;22.5;22.6;22.4;22.5;22.5;22.5;22.5;22.5;22.5;22.7;22.5;22.5;22.4;22.5;22.5;22.6;22.6;22.6;22.6;22.7;22.7;22.6;22.6;22.6;22.6;22.6;22.6;22.6;22.7;22.6;22.6;22.6;22.6;22.7;22.7;22.6;22.6;22.6;22.6;22.6;22.6;22.7;22.7;22.7;22.6;22.7;22.7;22.7;22.6;22.6;22.6;22.7;22.6;22.6;22.7;22.7;22.6;22.7;22.6;22.6;22.6;22.7;22.6;22.6;22.6…
22.7;22.5;22.4;22.5;22.5;22.5;22.3;22.5;22.4;22.6;22.6;22.4;22.6;22.5;22.5;22.6;22.4;22.4;22.5;22.5;22.5;22.5;22.5;22.5;22.6;22.5;22.6;22.5;22.5;22.5;22.5;22.6;22.6;22.5;22.7;22.6;22.7;22.6;22.6;22.6;22.6;22.6;22.7;22.6;22.6;22.6;22.6;22.6;22.7;22.7;22.6;22.7;22.7;22.7;22.7;22.6;22.7;22.7;22.7;22.6;22.7;22.7;22.7;22.7;22.7;22.6;22.7;22.6;22.6;22.6;22.6;22.7;22.6;22.6;22.5;22.6;22.7;22.6;22.6;22.6…
22.7;22.5;22.5;22.5;22.5;22.5;22.6;22.6;22.4;22.6;22.6;22.4;22.5;22.5;22.5;22.5;22.5;22.5;22.4;22.5;22.5;22.5;22.5;22.5;22.5;22.5;22.6;22.5;22.4;22.6;22.6;22.6;22.6;22.5;22.6;22.6;22.6;22.6;22.6;22.6;22.6;22.6;22.7;22.6;22.6;22.6;22.6;22.6;22.7;22.6;22.7;22.7;22.6;22.7;22.7;22.7;22.6;22.6;22.7;22.7;22.6;22.7;22.7;22.7;22.7;22.7;22.7;22.6;22.6;22.7;22.6;22.6;22.7;22.6;22.6;22.6;22.6;22.6;22.7;22.6…
22.7;22.5;22.5;22.4;22.5;22.5;22.5;22.5;22.5;22.5;22.4;22.5;22.5;22.5;22.4;22.4;22.4;22.4;22.5;22.5;22.4;22.5;22.5;22.5;22.6;22.6;22.5;22.5;22.5;22.6;22.6;22.6;22.7;22.6;22.6;22.6;22.6;22.7;22.6;22.7;22.6;22.6;22.6;22.6;22.6;22.6;22.6;22.6;22.6;22.6;22.7;22.7;22.7;22.7;22.7;22.7;22.7;22.6;22.7;22.7;22.6;22.7;22.8;22.7;22.7;22.7;22.6;22.6;22.7;22.6;22.6;22.7;22.7;22.6;22.7;22.7;22.6;22.7;22.6;22.7…
22.7;22.5;22.4;22.5;22.5;22.5;22.5;22.5;22.5;22.6;22.5;22.4;22.5;22.4;22.5;22.5;22.5;22.4;22.5;22.5;22.5;22.5;22.5;22.6;22.6;22.5;22.5;22.5;22.4;22.6;22.6;22.6;22.6;22.6;22.7;22.6;22.7;22.7;22.7;22.6;22.7;22.7;22.7;22.6;22.6;22.6;22.6;22.6;22.6;22.5;22.7;22.6;22.6;22.7;22.7;22.6;22.7;22.6;22.7;22.6;22.7;22.6;22.7;22.7;22.7;22.6;22.7;22.7;22.6;22.7;22.6;22.7;22.7;22.7;22.6;22.6;22.6;22.6;22.6;22.6…
22.6;22.5;22.5;22.4;22.6;22.5;22.5;22.5;22.5;22.5;22.5;22.3;22.5;22.4;22.4;22.5;22.4;22.5;22.5;22.5;22.5;22.5;22.5;22.5;22.5;22.5;22.6;22.5;22.5;22.6;22.6;22.6;22.6;22.6;22.6;22.7;22.6;22.6;22.7;22.5;22.6;22.7;22.6;22.6;22.6;22.6;22.7;22.5;22.6;22.6;22.7;22.7;22.6;22.7;22.7;22.7;22.7;22.7;22.7;22.7;22.6;22.6;22.7;22.6;22.6;22.6;22.6;22.5;22.6;22.7;22.6;22.7;22.6;22.6;22.7;22.6;22.6;22.6;22.6;22.6…
22.8;22.6;22.6;22.5;22.5;22.5;22.5;22.5;22.4;22.5;22.4;22.5;22.5;22.6;22.5;22.4;22.4;22.4;22.4;22.5;22.4;22.6;22.6;22.6;22.6;22.5;22.5;22.5;22.6;22.6;22.6;22.6;22.6;22.6;22.7;22.7;22.6;22.6;22.6;22.6;22.6;22.6;22.6;22.6;22.7;22.6;22.6;22.6;22.7;22.7;22.6;22.6;22.7;22.7;22.7;22.7;22.7;22.7;22.7;22.7;22.7;22.6;22.7;22.6;22.7;22.6;22.6;22.7;22.6;22.6;22.6;22.6;22.7;22.6;22.5;22.6;22.6;22.6;22.6;22.6…
22.7;22.5;22.4;22.4;22.4;22.4;22.5;22.5;22.5;22.5;22.4;22.4;22.5;22.4;22.4;22.4;22.5;22.4;22.5;22.5;22.5;22.5;22.4;22.5;22.6;22.5;22.6;22.6;22.6;22.6;22.6;22.6;22.6;22.6;22.6;22.6;22.6;22.6;22.6;22.6;22.6;22.6;22.6;22.6;22.6;22.6;22.6;22.7;22.7;22.7;22.7;22.7;22.7;22.7;22.7;22.6;22.7;22.6;22.7;22.7;22.6;22.6;22.7;22.7;22.6;22.6;22.5;22.6;22.6;22.6;22.6;22.6;22.6;22.6;22.6;22.6;22.6;22.6;22.6;22.6…
22.8;22.5;22.4;22.5;22.5;22.5;22.5;22.5;22.5;22.5;22.4;22.5;22.5;22.4;22.4;22.4;22.4;22.4;22.4;22.5;22.4;22.5;22.5;22.5;22.5;22.5;22.5;22.6;22.6;22.6;22.6;22.6;22.6;22.6;22.5;22.6;22.6;22.6;22.6;22.6;22.6;22.6;22.6;22.6;22.6;22.7;22.6;22.6;22.6;22.7;22.7;22.6;22.7;22.7;22.7;22.6;22.7;22.7;22.6;22.6;22.6;22.6;22.7;22.5;22.6;22.6;22.6;22.6;22.6;22.6;22.6;22.7;22.7;22.6;22.6;22.6;22.6;22.6;22.6;22.6…
22.9;22.4;22.4;22.5;22.5;22.5;22.5;22.5;22.4;22.5;22.4;22.5;22.5;22.5;22.5;22.4;22.4;22.4;22.5;22.5;22.5;22.5;22.5;22.5;22.5;22.5;22.5;22.5;22.5;22.6;22.6;22.6;22.6;22.7;22.6;22.6;22.7;22.6;22.7;22.6;22.6;22.7;22.7;22.6;22.6;22.6;22.6;22.6;22.7;22.7;22.6;22.7;22.7;22.7;22.7;22.6;22.5;22.6;22.6;22.7;22.6;22.7;22.7;22.5;22.5;22.7;22.6;22.6;22.6;22.6;22.6;22.6;22.7;22.6;22.6;22.6;22.6;22.6;22.6;22.6…
22.5;22.5;22.4;22.5;22.5;22.5;22.5;22.5;22.5;22.4;22.4;22.4;22.5;22.5;22.5;22.5;22.5;22.4;22.4;22.4;22.5;22.5;22.5;22.5;22.5;22.6;22.5;22.5;22.6;22.6;22.5;22.6;22.6;22.6;22.6;22.6;22.6;22.6;22.6;22.5;22.7;22.7;22.6;22.6;22.7;22.6;22.6;22.6;22.7;22.6;22.6;22.6;22.6;22.6;22.7;22.6;22.6;22.7;22.6;22.6;22.7;22.6;22.7;22.7;22.5;22.6;22.6;22.6;22.6;22.6;22.6;22.6;22.7;22.7;22.6;22.6;22.6;22.7;22.5;22.7…
22.7;22.4;22.5;22.4;22.5;22.5;22.5;22.5;22.5;22.4;22.6;22.5;22.4;22.8;22.4;22.5;22.5;22.5;22.5;22.4;22.5;22.5;22.6;22.5;22.5;22.5;22.6;22.6;22.5;22.6;22.5;22.6;22.7;22.7;22.6;22.9;22.3;22.6;22.6;22.7;22.7;22.5;22.8;22.5;22.6;22.6;22.7;22.6;22.6;22.6;22.7;22.6;22.7;22.6;22.7;22.6;22.7;22.7;22.5;22.6;22.7;22.5;22.7;22.5;22.7;22.6;22.5;22.6;22.6;22.6;22.6;22.6;22.7;22.6;22.6;22.6;22.7;22.7;22.6;22.6…
Time Played: 00:00:08
22.7;22.7;22.6;22.6;22.6;22.6;22.6;22.6;22.6;22.6;22.5;22.5;22.7;22.5;22.5;22.6;22.5;22.4;22.5;22.4;22.5;22.5;22.5;22.5;22.5;22.5;22.5;22.5;22.5;22.5;22.5;22.5;22.5;22.4;22.5;22.5;22.5;22.5;22.5;22.5;22.5;22.5;22.5;22.6;22.6;22.6;22.6;22.6;22.6;22.5;22.5;22.5;22.6;22.6;22.6;22.6;22.6;22.6;22.5;22.6;22.6;22.6;22.5;22.5;22.6;22.6;22.5;22.5;22.6;22.6;22.6;22.7;22.6;22.6;22.6;22.6;22.6;22.6;22.6;22.6…
22.8;22.7;22.7;22.7;22.7;22.7;22.6;22.7;22.6;22.6;22.5;22.7;22.6;22.5;22.7;22.5;22.4;22.6;22.6;22.6;22.5;22.5;22.5;22.6;22.5;22.6;22.6;22.6;22.5;22.5;22.7;22.5;22.5;22.5;22.4;22.6;22.5;22.5;22.6;22.5;22.5;22.5;22.5;22.5;22.5;22.6;22.5;22.5;22.5;22.6;22.5;22.6;22.6;22.5;22.6;22.6;22.6;22.7;22.6;22.6;22.6;22.6;22.6;22.5;22.6;22.6;22.6;22.6;22.5;22.5;22.7;22.6;22.6;22.6;22.6;22.6;22.6;22.6;22.6;22.6…
22.8;22.7;22.7;22.7;22.7;22.7;22.6;22.9;22.6;22.6;22.6;22.7;22.5;22.5;22.4;22.7;22.6;22.6;22.5;22.5;22.4;22.5;22.5;22.5;22.6;22.5;22.5;22.5;22.5;22.5;22.5;22.6;22.5;22.5;22.6;22.5;22.6;22.5;22.5;22.5;22.5;22.5;22.5;22.5;22.5;22.5;22.6;22.6;22.6;22.6;22.5;22.6;22.5;22.6;22.6;22.6;22.6;22.6;22.5;22.5;22.5;22.6;22.5;22.5;22.5;22.6;22.6;22.6;22.5;22.5;22.7;22.6;22.6;22.7;22.7;22.6;22.6;22.6;22.6;22.6…
22.8;22.7;22.7;22.7;22.6;22.7;22.7;22.7;22.6;22.6;22.6;22.7;22.5;22.7;22.5;22.6;22.5;22.7;22.5;22.5;22.4;22.5;22.5;22.6;22.6;22.5;22.6;22.4;22.6;22.5;22.6;22.5;22.5;22.5;22.5;22.6;22.6;22.6;22.5;22.5;22.5;22.5;22.5;22.5;22.5;22.5;22.6;22.6;22.6;22.6;22.5;22.5;22.6;22.6;22.6;22.6;22.6;22.6;22.6;22.5;22.6;22.6;22.6;22.5;22.6;22.7;22.5;22.5;22.6;22.5;22.6;22.6;22.6;22.6;22.6;22.6;22.7;22.6;22.6;22.6…
22.8;22.7;22.6;22.6;22.7;22.7;22.7;22.7;22.6;22.5;22.6;22.5;22.5;22.6;22.6;22.5;22.6;22.4;22.4;22.5;22.4;22.4;22.5;22.6;22.5;22.5;22.5;22.5;22.5;22.5;22.6;22.6;22.5;22.5;22.6;22.5;22.5;22.5;22.5;22.5;22.5;22.5;22.5;22.6;22.5;22.6;22.6;22.6;22.5;22.6;22.6;22.5;22.6;22.6;22.6;22.6;22.6;22.6;22.6;22.6;22.6;22.6;22.6;22.5;22.5;22.6;22.5;22.6;22.6;22.6;22.6;22.6;22.6;22.6;22.6;22.7;22.7;22.6;22.6;22.6…
22.7;22.6;22.6;22.7;22.7;22.6;22.6;22.6;22.6;22.6;22.6;22.7;22.6;22.6;22.6;22.5;22.5;22.4;22.4;22.4;22.5;22.6;22.6;22.5;22.5;22.5;22.5;22.5;22.5;22.5;22.5;22.5;22.7;22.5;22.5;22.5;22.5;22.5;22.5;22.5;22.5;22.5;22.5;22.5;22.5;22.6;22.5;22.6;22.6;22.6;22.6;22.5;22.6;22.5;22.6;22.6;22.6;22.6;22.7;22.6;22.6;22.6;22.7;22.6;22.5;22.6;22.6;22.5;22.6;22.6;22.6;22.6;22.6;22.6;22.6;22.6;22.6;22.7;22.6;22.6…
22.8;22.8;22.6;22.7;22.7;22.7;22.7;22.7;22.7;22.6;22.7;22.5;22.7;22.7;22.5;22.6;22.5;22.6;22.5;22.4;22.5;22.5;22.6;22.5;22.7;22.6;22.6;22.5;22.6;22.5;22.5;22.6;22.5;22.5;22.5;22.5;22.5;22.5;22.6;22.5;22.5;22.5;22.6;22.5;22.6;22.6;22.6;22.6;22.5;22.6;22.6;22.6;22.5;22.5;22.6;22.6;22.5;22.6;22.6;22.6;22.7;22.6;22.7;22.6;22.5;22.6;22.6;22.6;22.6;22.6;22.6;22.6;22.6;22.6;22.6;22.6;22.6;22.6;22.6;22.6…
22.9;22.7;22.6;22.7;22.6;22.7;22.7;22.7;22.8;22.5;22.6;22.5;22.6;22.5;22.7;22.5;22.5;22.6;22.5;22.5;22.5;22.6;22.6;22.6;22.7;22.5;22.5;22.5;22.6;22.6;22.6;22.5;22.6;22.5;22.5;22.5;22.5;22.5;22.6;22.5;22.6;22.5;22.6;22.6;22.7;22.6;22.6;22.6;22.5;22.6;22.6;22.5;22.5;22.5;22.6;22.7;22.7;22.6;22.6;22.7;22.6;22.7;22.6;22.5;22.6;22.5;22.5;22.6;22.6;22.6;22.7;22.6;22.6;22.5;22.6;22.7;22.6;22.7;22.6;22.6…
23;22.9;22.7;22.7;22.7;22.7;22.7;22.7;22.7;22.6;22.7;22.6;22.6;22.6;22.6;22.5;22.5;22.6;22.5;22.5;22.5;22.5;22.5;22.5;22.6;22.7;22.5;22.6;22.6;22.6;22.6;22.6;22.6;22.5;22.5;22.6;22.6;22.6;22.5;22.6;22.6;22.5;22.6;22.6;22.6;22.4;22.5;22.6;22.6;22.6;22.6;22.7;22.6;22.6;22.6;22.6;22.6;22.6;22.8;22.5;22.6;22.5;22.6;22.6;22.6;22.6;22.6;22.6;22.6;22.7;22.6;22.6;22.6;22.6;22.6;22.6;22.7;22.6;22.7;22.6;2…
22.9;22.8;22.6;22.6;22.7;22.7;22.7;22.7;22.7;22.6;22.6;22.6;22.6;22.6;22.6;22.5;22.5;22.5;22.5;22.5;22.5;22.6;22.5;22.5;22.7;22.5;22.6;22.5;22.5;22.6;22.6;22.6;22.6;22.6;22.6;22.6;22.5;22.6;22.6;22.6;22.6;22.5;22.7;22.6;22.5;22.5;22.6;22.5;22.6;22.6;22.6;22.5;22.7;22.6;22.6;22.6;22.6;22.6;22.7;22.6;22.7;22.6;22.6;22.6;22.6;22.6;22.5;22.6;22.6;22.7;22.6;22.6;22.6;22.6;22.5;22.7;22.6;22.7;22.7;22.6…
22.9;22.7;22.7;22.7;22.7;22.6;22.7;22.7;22.7;22.6;22.6;22.6;22.6;22.6;22.6;22.6;22.6;22.6;22.6;22.6;22.5;22.6;22.6;22.5;22.6;22.6;22.6;22.5;22.6;22.6;22.4;22.6;22.6;22.6;22.6;22.6;22.5;22.5;22.6;22.6;22.6;22.6;22.6;22.6;22.6;22.5;22.6;22.6;22.5;22.6;22.6;22.6;22.6;22.6;22.6;22.6;22.6;22.6;22.7;22.6;22.7;22.6;22.6;22.6;22.6;22.6;22.7;22.6;22.6;22.6;22.6;22.7;22.6;22.6;22.6;22.7;22.6;22.6;22.6;22.7…
22.9;22.7;22.6;22.7;22.7;22.7;22.7;22.6;22.7;22.6;22.6;22.5;22.6;22.6;22.6;22.6;22.5;22.6;22.5;22.4;22.5;22.6;22.5;22.5;22.6;22.6;22.6;22.6;22.6;22.5;22.6;22.6;22.6;22.5;22.6;22.6;22.6;22.6;22.6;22.5;22.6;22.6;22.6;22.6;22.6;22.6;22.6;22.6;22.6;22.6;22.6;22.6;22.6;22.6;22.6;22.6;22.6;22.6;22.6;22.7;22.7;22.7;22.6;22.6;22.6;22.6;22.6;22.6;22.6;22.6;22.6;22.6;22.6;22.6;22.7;22.7;22.6;22.6;22.6;22.6…
22.9;22.7;22.7;22.5;22.6;22.7;22.7;22.8;22.7;22.6;22.6;22.6;22.6;22.6;22.6;22.6;22.5;22.6;22.5;22.7;22.6;22.6;22.6;22.5;22.6;22.6;22.6;22.5;22.6;22.6;22.6;22.6;22.4;22.5;22.6;22.6;22.6;22.6;22.6;22.5;22.6;22.5;22.6;22.6;22.6;22.6;22.6;22.5;22.6;22.6;22.7;22.6;22.6;22.6;22.7;22.6;22.7;22.6;22.7;22.7;22.7;22.7;22.7;22.6;22.7;22.6;22.6;22.6;22.6;22.6;22.6;22.7;22.6;22.7;22.7;22.7;22.6;22.6;22.6;22.6…
22.9;22.7;22.6;22.5;22.6;22.6;22.6;22.6;22.6;22.7;22.6;22.6;22.6;22.6;22.6;22.6;22.5;22.5;22.4;22.5;22.5;22.6;22.6;22.6;22.6;22.6;22.6;22.6;22.6;22.6;22.6;22.7;22.6;22.6;22.6;22.6;22.6;22.6;22.6;22.6;22.6;22.6;22.6;22.6;22.6;22.7;22.6;22.6;22.6;22.6;22.6;22.6;22.6;22.6;22.7;22.7;22.7;22.7;22.7;22.7;22.6;22.7;22.7;22.6;22.7;22.7;22.6;22.6;22.6;22.6;22.6;22.6;22.6;22.6;22.6;22.6;22.6;22.7;22.6;22.5…
22.9;22.6;22.5;22.5;22.6;22.5;22.6;22.6;22.7;22.6;22.5;22.5;22.6;22.5;22.5;22.6;22.4;22.6;22.5;22.5;22.6;22.6;22.6;22.6;22.6;22.6;22.6;22.6;22.6;22.6;22.6;22.6;22.6;22.6;22.6;22.6;22.6;22.6;22.6;22.6;22.6;22.6;22.6;22.6;22.6;22.6;22.6;22.6;22.6;22.7;22.6;22.7;22.7;22.6;22.7;22.7;22.7;22.7;22.7;22.7;22.7;22.7;22.6;22.7;22.7;22.6;22.6;22.6;22.5;22.6;22.7;22.6;22.6;22.7;22.6;22.6;22.6;22.6;22.6;22.6…
22.9;22.7;22.6;22.6;22.6;22.7;22.7;22.7;22.6;22.6;22.5;22.6;22.6;22.6;22.5;22.5;22.6;22.6;22.5;22.5;22.5;22.5;22.6;22.5;22.6;22.6;22.6;22.6;22.6;22.6;22.6;22.6;22.6;22.6;22.6;22.6;22.6;22.6;22.5;22.6;22.6;22.6;22.6;22.6;22.6;22.6;22.6;22.6;22.7;22.7;22.7;22.7;22.6;22.7;22.7;22.7;22.7;22.7;22.7;22.7;22.7;22.7;22.6;22.7;22.6;22.6;22.6;22.6;22.6;22.6;22.6;22.6;22.6;22.6;22.6;22.6;22.6;22.6;22.6;22.6…
22.8;22.6;22.7;22.6;22.6;22.6;22.6;22.6;22.6;22.5;22.8;22.5;22.6;22.5;22.6;22.6;22.5;22.5;22.5;22.5;22.6;22.5;22.6;22.6;22.6;22.6;22.6;22.6;22.6;22.6;22.6;22.6;22.6;22.6;22.6;22.6;22.6;22.6;22.7;22.6;22.7;22.7;22.6;22.6;22.6;22.6;22.6;22.6;22.7;22.7;22.7;22.6;22.7;22.7;22.7;22.7;22.6;22.7;22.7;22.7;22.7;22.6;22.6;22.6;22.6;22.6;22.6;22.6;22.6;22.6;22.6;22.6;22.7;22.6;22.6;22.6;22.6;22.5;22.6;22.6…
22.8;22.6;22.6;22.6;22.6;22.6;22.6;22.6;22.5;22.6;22.6;22.5;22.6;22.6;22.5;22.6;22.5;22.7;22.5;22.6;22.6;22.5;22.5;22.6;22.6;22.6;22.6;22.6;22.6;22.6;22.6;22.6;22.6;22.6;22.7;22.6;22.6;22.7;22.7;22.6;22.6;22.5;22.7;22.7;22.6;22.7;22.6;22.7;22.7;22.6;22.6;22.7;22.7;22.6;22.7;22.7;22.6;22.7;22.6;22.7;22.7;22.6;22.6;22.6;22.6;22.6;22.6;22.6;22.6;22.6;22.7;22.6;22.6;22.6;22.6;22.6;22.6;22.5;22.5;22.6…
22.7;22.6;22.6;22.5;22.6;22.6;22.6;22.7;22.6;22.6;22.6;22.5;22.6;22.6;22.5;22.6;22.6;22.5;22.5;22.5;22.5;22.5;22.6;22.6;22.6;22.6;22.6;22.6;22.6;22.6;22.6;22.7;22.7;22.6;22.7;22.7;22.6;22.7;22.6;22.6;22.6;22.7;22.6;22.7;22.7;22.7;22.7;22.7;22.7;22.7;22.7;22.7;22.7;22.7;22.7;22.6;22.7;22.6;22.7;22.7;22.6;22.6;22.6;22.6;22.6;22.6;22.6;22.6;22.6;22.6;22.6;22.6;22.7;22.5;22.6;22.6;22.6;22.6;22.5;22.6…
22.8;22.6;22.7;22.7;22.6;22.6;22.6;22.6;22.7;22.6;22.6;22.5;22.5;22.5;22.6;22.5;22.5;22.6;22.5;22.4;22.6;22.5;22.6;22.6;22.6;22.6;22.6;22.6;22.6;22.6;22.6;22.6;22.6;22.6;22.7;22.7;22.6;22.6;22.6;22.5;22.7;22.7;22.6;22.6;22.7;22.7;22.7;22.7;22.7;22.7;22.7;22.8;22.6;22.7;22.6;22.6;22.6;22.6;22.7;22.7;22.8;22.6;22.6;22.6;22.6;22.6;22.6;22.6;22.5;22.6;22.7;22.6;22.5;22.7;22.5;22.6;22.6;22.5;22.6;22.6…
22.8;22.6;22.6;22.5;22.6;22.6;22.6;22.6;22.6;22.5;22.6;22.5;22.6;22.5;22.6;22.5;22.6;22.5;22.5;22.6;22.5;22.5;22.7;22.6;22.7;22.6;22.6;22.6;22.7;22.6;22.6;22.6;22.6;22.7;22.7;22.7;22.6;22.6;22.7;22.6;22.7;22.7;22.7;22.6;22.6;22.7;22.7;22.7;22.7;22.7;22.7;22.7;22.7;22.7;22.6;22.6;22.7;22.6;22.7;22.7;22.7;22.6;22.6;22.6;22.6;22.6;22.6;22.5;22.5;22.6;22.6;22.7;22.7;22.7;22.5;22.6;22.5;22.6;22.6;22.5…
22.7;22.6;22.7;22.6;22.6;22.6;22.6;22.6;22.7;22.6;22.6;22.5;22.6;22.6;22.6;22.6;22.6;22.5;22.5;22.5;22.5;22.6;22.5;22.6;22.6;22.5;22.6;22.6;22.6;22.6;22.7;22.6;22.7;22.7;22.6;22.7;22.6;22.7;22.6;22.7;22.7;22.7;22.6;22.6;22.7;22.7;22.7;22.7;22.7;22.7;22.7;22.7;22.7;22.7;22.7;22.7;22.7;22.7;22.7;22.7;22.7;22.6;22.6;22.6;22.6;22.6;22.6;22.6;22.6;22.6;22.6;22.6;22.6;22.6;22.6;22.6;22.5;22.5;22.5;22.5…
22.8;22.6;22.6;22.6;22.7;22.7;22.7;22.6;22.7;22.5;22.6;22.6;22.6;22.6;22.6;22.6;22.5;22.6;22.6;22.6;22.5;22.6;22.5;22.6;22.5;22.7;22.6;22.6;22.6;22.6;22.7;22.7;22.7;22.6;22.7;22.7;22.7;22.7;22.7;22.6;22.7;22.7;22.7;22.6;22.7;22.7;22.7;22.7;22.7;22.7;22.7;22.7;22.6;22.7;22.7;22.6;22.7;22.7;22.7;22.8;22.7;22.7;22.6;22.7;22.6;22.6;22.6;22.6;22.6;22.6;22.6;22.6;22.7;22.6;22.5;22.6;22.5;22.6;22.6;22.5…
22.8;22.7;22.6;22.6;22.6;22.6;22.7;22.7;22.7;22.5;22.7;22.6;22.6;22.6;22.6;22.6;22.6;22.6;22.6;22.6;22.5;22.5;22.5;22.7;22.7;22.6;22.7;22.7;22.7;22.7;22.7;22.7;22.7;22.7;22.6;22.7;22.7;22.7;22.7;22.6;22.7;22.7;22.6;22.7;22.7;22.7;22.7;22.7;22.7;22.7;22.7;22.7;22.7;22.7;22.7;22.7;22.7;22.7;22.7;22.7;22.7;22.6;22.6;22.6;22.6;22.6;22.5;22.6;22.6;22.6;22.6;22.6;22.5;22.5;22.6;22.6;22.6;22.5;22.6;22.5…
22.8;22.7;22.6;22.7;22.6;22.6;22.7;22.7;22.6;22.5;22.6;22.6;22.6;22.6;22.5;22.6;22.6;22.6;22.5;22.6;22.6;22.6;22.6;22.6;22.7;22.6;22.7;22.7;22.7;22.7;22.7;22.7;22.7;22.7;22.6;22.6;22.6;22.7;22.6;22.6;22.7;22.7;22.7;22.7;22.6;22.7;22.7;22.6;22.6;22.7;22.6;22.7;22.6;22.7;22.7;22.6;22.7;22.6;22.6;22.7;22.6;22.6;22.6;22.6;22.6;22.6;22.6;22.6;22.6;22.6;22.6;22.6;22.5;22.5;22.5;22.5;22.6;22.6;22.5;22.6…
22.9;22.7;22.6;22.7;22.7;22.6;22.6;22.6;22.7;22.5;22.5;22.6;22.6;22.6;22.6;22.6;22.6;22.6;22.6;22.6;22.6;22.6;22.7;22.6;22.7;22.6;22.7;22.7;22.6;22.7;22.7;22.7;22.6;22.7;22.6;22.7;22.7;22.7;22.7;22.6;22.7;22.7;22.7;22.6;22.6;22.7;22.5;22.7;22.7;22.6;22.6;22.6;22.7;22.7;22.7;22.7;22.7;22.7;22.6;22.7;22.7;22.6;22.6;22.6;22.6;22.6;22.6;22.6;22.6;22.6;22.6;22.6;22.6;22.5;22.6;22.6;22.6;22.6;22.5;22.6…
22.9;22.7;22.6;22.6;22.6;22.6;22.7;22.7;22.6;22.6;22.6;22.6;22.6;22.6;22.6;22.6;22.7;22.6;22.6;22.5;22.5;22.6;22.7;22.7;22.6;22.6;22.7;22.7;22.7;22.7;22.6;22.7;22.7;22.7;22.7;22.7;22.6;22.7;22.8;22.6;22.8;22.7;22.7;22.7;22.7;22.6;22.6;22.7;22.6;22.6;22.7;22.7;22.7;22.6;22.6;22.7;22.7;22.6;22.7;22.7;22.7;22.6;22.5;22.6;22.6;22.5;22.6;22.6;22.6;22.6;22.6;22.6;22.5;22.6;22.5;22.6;22.5;22.6;22.6;22.6…
[truncated: 13,468 more rows]
