# Supplementary material for: Near-infrared manipulation of multiple neuronal populations via trichromatic upconversion
Source: Nat Commun. 2021 Sep 27;12:5662. doi: 10.1038/s41467-021-25993-7 (PMC8476604; doi:10.1038/s41467-021-25993-7)
Supplement: Supplementary file 7 — Source Data [file 41467_2021_25993_MOESM7_ESM.zip › Source Data/SI 30/10s-20hz.csv]

Time Played: 00:00:00
21.6;21.6;21.6;21.6;21.6;21.7;21.6;21.7;21.7;21.6;21.6;21.6;21.6;21.6;21.7;21.7;21.7;21.6;21.6;21.7;21.7;21.7;21.6;21.6;21.8;21.7;21.8;21.8;21.8;21.7;21.7;21.8;21.7;21.7;21.8;21.7;21.8;21.7;21.6;21.6;21.8;21.8;21.8;21.8;21.8;21.8;21.8;21.8;21.9;21.9;22;22;22;21.9;21.9;21.9;22;22;22;21.9;21.9;21.9;21.8;21.8;21.9;21.9;21.8;21.9;21.8;21.8;21.7;21.8;21.8;21.7;21.7;21.7;21.6;21.6;21.6;21.6;21.5;21.5;2…
21.6;21.6;21.6;21.6;21.7;21.6;21.8;21.7;21.6;21.6;21.6;21.6;21.6;21.7;21.6;21.6;21.6;21.7;21.6;21.7;21.6;21.7;21.6;21.6;21.6;21.7;21.6;21.6;21.7;21.6;21.7;21.7;21.6;21.7;21.6;21.6;21.7;21.7;21.6;21.6;21.7;21.6;21.7;21.7;21.7;21.8;21.7;21.8;21.8;21.8;21.9;21.9;21.9;22;21.9;22;21.9;21.9;21.9;21.9;21.9;21.9;21.9;21.9;21.8;21.9;21.8;21.8;21.9;21.8;21.8;21.8;21.8;21.7;21.8;21.8;21.7;21.6;21.6;21.6;21.…
21.6;21.5;21.6;21.5;21.5;21.5;21.6;21.7;21.6;21.4;21.6;21.6;21.6;21.6;21.6;21.6;21.6;21.6;21.6;21.7;21.6;21.6;21.5;21.6;21.5;21.6;21.6;21.6;21.8;21.6;21.7;21.6;21.6;21.7;21.5;21.6;21.6;21.6;21.6;21.6;21.7;21.6;21.8;21.8;21.7;21.7;21.7;21.7;21.7;21.8;21.9;21.8;21.9;22;21.9;22;21.8;21.8;21.9;21.8;21.8;21.8;21.9;21.9;21.9;21.8;21.9;21.8;21.9;21.8;21.9;21.9;21.7;21.7;21.7;21.8;21.7;21.7;21.7;21.7;21.…
21.4;21.5;21.6;21.6;21.3;21.7;21.5;21.6;21.5;21.6;21.6;21.5;21.6;21.6;21.6;21.6;21.5;21.6;21.5;21.5;21.5;21.5;21.6;21.6;21.5;21.6;21.6;21.6;21.6;21.6;21.5;21.6;21.6;21.6;21.6;21.6;21.6;21.6;21.6;21.6;21.6;21.6;21.8;21.8;21.7;21.7;21.8;21.7;21.8;21.8;21.8;21.8;21.9;21.9;21.8;21.9;21.9;21.9;21.9;21.9;21.8;21.9;21.9;21.9;21.9;21.9;21.8;21.8;21.9;21.9;21.8;21.9;21.8;21.8;21.8;21.8;21.7;21.7;21.7;21.7…
21.4;21.4;21.4;21.4;21.4;21.5;21.5;21.5;21.5;21.5;21.5;21.4;21.5;21.6;21.6;21.6;21.5;21.5;21.5;21.5;21.5;21.5;21.5;21.4;21.4;21.6;21.5;21.5;21.5;21.5;21.5;21.5;21.4;21.5;21.6;21.6;21.5;21.6;21.6;21.6;21.6;21.6;21.6;21.6;21.7;21.7;21.7;21.7;21.7;21.8;21.8;21.8;21.8;21.8;21.9;21.9;21.9;21.9;21.8;21.8;21.9;21.9;21.9;21.9;21.9;21.9;21.8;21.8;21.9;21.9;21.8;21.9;21.8;21.8;21.9;21.9;21.8;21.8;21.8;21.8…
21.4;21.4;21.4;21.4;21.4;21.4;21.4;21.5;21.5;21.5;21.5;21.5;21.4;21.6;21.4;21.5;21.3;21.4;21.4;21.4;21.5;21.4;21.4;21.4;21.5;21.6;21.5;21.5;21.5;21.5;21.5;21.5;21.5;21.4;21.4;21.5;21.6;21.3;21.6;21.6;21.6;21.5;21.6;21.6;21.6;21.7;21.6;21.7;21.7;21.7;21.7;21.8;21.7;21.8;21.7;21.8;21.8;21.9;21.9;21.9;21.9;21.8;21.9;21.9;21.8;21.8;21.9;21.9;21.9;21.9;21.9;21.9;21.9;21.9;22;21.9;21.8;21.9;21.8;21.8;2…
21.3;21.4;21.5;21.4;21.4;21.4;21.4;21.4;21.4;21.4;21.4;21.4;21.3;21.4;21.4;21.5;21.5;21.4;21.4;21.4;21.4;21.4;21.4;21.4;21.4;21.4;21.4;21.4;21.4;21.4;21.5;21.5;21.4;21.5;21.4;21.5;21.3;21.4;21.6;21.4;21.5;21.6;21.6;21.6;21.6;21.6;21.7;21.7;21.7;21.6;21.7;21.7;21.7;21.8;21.7;21.8;21.7;21.8;22;21.8;21.9;21.8;21.8;21.8;21.9;21.9;21.8;21.9;21.9;21.9;21.9;21.9;21.9;21.8;22;21.9;22;22;21.9;21.9;21.8;21…
21.3;21.4;21.4;21.2;21.3;21.3;21.3;21.4;21.4;21.4;21.4;21.4;21.4;21.4;21.3;21.3;21.3;21.4;21.3;21.4;21.4;21.3;21.2;21.3;21.4;21.4;21.4;21.4;21.4;21.3;21.4;21.5;21.4;21.4;21.4;21.3;21.4;21.4;21.5;21.4;21.5;21.5;21.5;21.6;21.5;21.6;21.7;21.7;21.6;21.7;21.6;21.6;21.6;21.7;21.8;21.7;21.8;21.7;21.8;21.8;21.8;21.8;21.8;21.8;21.8;21.9;21.9;21.9;21.9;21.9;21.9;21.9;21.9;21.9;22;22;22;22;22;21.9;21.9;21.9…
21.3;21.3;21.3;21.2;21.3;21.3;21.3;21.3;21.3;21.2;21.3;21.3;21.3;21.3;21.4;21.3;21.3;21.4;21.3;21.2;21.3;21.2;21.4;21.2;21.3;21.4;21.3;21.6;21.5;21.4;21.3;21.3;21.4;21.4;21.3;21.3;21.4;21.4;21.4;21.4;21.5;21.5;21.5;21.5;21.5;21.5;21.6;21.7;21.6;21.6;21.6;21.7;21.6;21.6;21.7;21.7;21.8;21.7;21.8;21.8;21.8;21.9;21.8;21.9;21.9;21.9;21.9;21.9;21.8;21.9;21.9;21.9;21.9;21.9;22.1;22;22;22;22;22;21.9;21.9…
21.2;21.3;21.2;21.1;21.2;21.3;21.3;21.2;21.3;21.2;21.3;21.2;21.3;21.2;21.3;21.3;21.3;21.2;21.3;21.3;21.2;21.3;21.3;21.3;21.2;21.3;21.4;21.4;21.4;21.3;21.2;21.4;21.4;21.4;21.3;21.4;21.3;21.3;21.4;21.3;21.4;21.4;21.6;21.5;21.5;21.6;21.4;21.6;21.5;21.6;21.6;21.7;21.6;21.7;21.6;21.8;21.6;21.7;21.8;21.8;21.8;21.8;21.9;21.8;21.9;21.8;21.8;21.9;22;21.9;21.9;22;21.9;21.9;21.9;22;22;22;22;21.9;22;22;22;21…
21.1;21.2;21.2;21.2;21.2;21.2;21.2;21.2;21.2;21.2;21.3;21.2;21.2;21.3;21.2;21.3;21.3;21.3;21.3;21.2;21.3;21.3;21.2;21.3;21.2;21.3;21.2;21.3;21.3;21.3;21.2;21.2;21.2;21.2;21.2;21.3;21.3;21.2;21.3;21.3;21.3;21.3;21.4;21.3;21.4;21.4;21.4;21.5;21.5;21.5;21.5;21.5;21.6;21.7;21.7;21.7;21.6;21.7;21.8;21.7;21.8;21.8;21.8;21.8;21.8;21.8;21.9;21.8;21.9;21.9;21.9;21.9;21.9;21.9;22;21.9;22;22;22;21.9;21.9;22…
21;21.2;21.1;21.1;21;21.2;21.2;21.2;21.2;21.3;21.2;21.1;21.2;21.2;21.2;21.2;21.2;21.2;21.1;21.1;21.2;21.2;21.3;21.2;21.2;21.2;21.2;21.3;21.3;21.2;21.2;21.2;21.2;21.1;21.2;21.2;21.2;21.2;21.3;21.2;21.2;21.3;21.4;21.4;21.4;21.4;21.4;21.4;21.5;21.5;21.4;21.5;21.6;21.6;21.6;21.7;21.7;21.6;21.8;21.7;21.7;21.8;21.8;21.8;21.8;21.9;21.8;21.8;21.8;21.9;21.9;21.9;21.9;21.9;21.9;22;22;22;22;22;22;22;21.9;21…
21.2;21;21.1;21.1;21.1;21.1;21.2;21;21.1;21;21.1;21.1;21.1;21.2;21.2;21.3;21.1;21.1;21.2;21.2;21.1;21.3;21;21.1;21;21.1;21.2;21.2;21.2;21.2;21.2;21.2;21.1;21.2;21.1;21.2;21.2;21.1;21.1;21.1;21.2;21.2;21.3;21.3;21.2;21.4;21.3;21.4;21.4;21.4;21.4;21.4;21.3;21.4;21.5;21.6;21.6;21.6;21.7;21.7;21.7;21.7;21.8;21.7;21.8;21.8;21.9;21.9;21.8;21.8;21.8;21.9;21.9;21.9;22;21.9;22;22;22;22;22;21.9;21.8;21.9;2…
20.9;21;21;21.1;21;21.1;21.2;20.9;21.1;21;21.1;21;21;21;21.2;21.1;21.1;21.1;21;21;21;21.1;21.1;21.1;21;21.1;21.1;21.2;21.1;21.2;21.1;21.1;21;21.1;21.1;21.1;21.1;21.1;21.2;21.1;21.2;21.2;21.2;21.2;21.2;21.3;21.3;21.3;21.3;21.3;21.4;21.5;21.4;21.5;21.4;21.4;21.5;21.5;21.6;21.7;21.6;21.6;21.7;21.7;21.7;21.7;21.8;21.7;21.8;21.9;21.8;22;22;21.9;22;22;21.9;22;21.9;22;21.9;21.9;22;22;21.9;21.9;21.9;21.9…
20.9;21;21;21;21;20.9;20.9;20.9;21.1;20.9;20.9;21;21;21;21;21.1;20.8;20.9;21.1;20.9;21;21.1;21;21;21;21.1;20.9;21;21.2;21;20.9;21;20.9;20.9;21;21.1;21;21.1;21;21;21.1;21.2;21.1;21.2;21.1;21.2;21.2;21.2;21.3;21.4;21.3;21.3;21.3;21.3;21.3;21.5;21.4;21.5;21.6;21.6;21.5;21.6;21.6;21.7;21.7;21.7;21.7;21.7;21.8;21.8;21.8;21.9;22;21.8;21.9;22;21.9;21.9;21.9;21.9;21.9;22;21.9;22;21.9;21.9;21.9;21.9;21.9;…
21;21;21;20.8;20.9;21;20.9;21;20.9;20.9;21;20.9;20.9;20.9;20.8;21;21;21;21;20.9;21;20.9;21;21;21;21.1;21.1;20.9;21;20.9;21;21;21;20.9;20.9;20.9;20.9;20.9;21;21;21.1;21.1;21.1;21.2;21.1;21;21.1;21.1;21.1;21.3;21.2;21.2;21.4;21.2;21.3;21.3;21.4;21.5;21.5;21.5;21.6;21.6;21.6;21.6;21.6;21.6;21.6;21.7;21.7;21.8;21.8;21.8;21.8;21.9;21.9;21.9;21.9;22;21.9;22;22;21.9;21.9;21.9;21.9;21.9;21.9;21.9;21.9;21…
21;20.9;20.9;20.9;20.9;20.9;20.9;20.9;20.9;20.9;20.8;20.8;20.9;20.9;20.8;20.9;20.8;21;20.8;20.9;20.9;20.8;21;20.9;20.9;21;20.8;21;20.7;21;20.9;20.9;21;20.9;20.9;20.7;20.9;20.9;20.9;20.9;20.9;20.9;20.9;21;21.2;21.1;21;21;21.1;21.1;21.1;21.2;21.1;21.2;21.1;21.3;21.3;21.4;21.5;21.5;21.4;21.5;21.5;21.5;21.5;21.6;21.6;21.6;21.7;21.8;21.8;21.8;21.9;21.8;21.9;21.9;21.9;21.9;21.9;22;21.9;21.9;21.9;21.9;2…
21;20.8;20.7;20.7;20.9;20.9;20.9;20.8;20.7;20.8;20.8;20.7;20.9;20.8;20.9;20.8;20.9;20.7;20.7;20.8;20.8;20.8;20.8;20.7;20.7;20.9;20.9;20.8;20.7;20.7;21;20.7;20.7;20.7;20.8;20.8;20.7;20.9;20.8;20.8;20.8;20.8;20.8;20.9;20.9;20.9;21;21;21.1;21.1;21.1;21;21;21.2;21.2;21.2;21.3;21.2;21.3;21.4;21.4;21.4;21.5;21.5;21.5;21.5;21.5;21.6;21.7;21.7;21.7;21.6;21.8;21.8;21.8;21.8;21.9;21.8;21.9;21.9;21.9;22;21.…
21;20.7;20.8;20.7;20.9;20.9;20.7;20.7;20.7;20.8;20.8;20.7;20.7;20.8;20.8;20.8;20.7;20.7;20.7;20.7;20.7;20.8;20.7;20.6;20.7;20.7;20.7;20.7;20.6;20.7;20.5;20.7;20.5;20.6;20.5;20.6;20.5;20.5;20.6;20.6;20.8;20.7;20.8;20.8;20.7;20.9;20.8;21;20.9;20.9;21;21;20.9;21.1;21.1;21.2;21.1;21.2;21.3;21.3;21.4;21.3;21.5;21.4;21.5;21.4;21.5;21.5;21.6;21.7;21.7;21.8;21.8;21.7;21.7;21.8;21.9;21.9;21.8;21.9;21.9;21…
21;20.7;20.7;20.6;20.6;20.7;20.7;20.7;20.8;20.5;20.6;20.6;20.6;20.6;20.6;20.6;20.7;20.7;20.6;20.7;20.6;20.6;20.5;20.5;20.6;20.7;20.6;20.6;20.5;20.4;20.5;20.5;20.5;20.5;20.5;20.4;20.5;20.5;20.4;20.5;20.8;20.6;20.6;20.6;20.6;20.9;20.7;20.7;20.8;20.7;20.8;20.9;20.9;20.9;21;21;21.2;21.2;21.2;21.3;21.2;21.2;21.3;21.4;21.4;21.4;21.4;21.5;21.5;21.5;21.6;21.6;21.8;21.7;21.7;21.7;21.8;21.9;21.8;21.8;21.9;…
20.6;20.6;20.6;20.6;20.6;20.6;20.6;20.6;20.6;20.4;20.5;20.6;20.5;20.5;20.5;20.4;20.4;20.6;20.5;20.6;20.6;20.5;20.6;20.5;20.4;20.6;20.5;20.5;20.6;20.4;20.4;20.5;20.4;20.4;20.4;20.5;20.3;20.4;20.5;20.4;20.5;20.4;20.3;20.6;20.5;20.6;20.7;20.7;20.7;20.6;20.8;20.8;20.7;20.9;21;21;20.9;21.1;21.2;21.2;21.2;21.2;21.3;21.2;21.3;21.4;21.3;21.4;21.4;21.6;21.5;21.5;21.7;21.6;21.7;21.8;21.7;21.8;21.8;21.8;21.…
20.5;20.5;20.5;20.4;20.5;20.4;20.3;20.5;20.3;20.4;20.4;20.5;20.3;20.5;20.5;20.5;20.4;20.5;20.4;20.4;20.5;20.4;20.4;20.5;20.4;20.3;20.6;20.5;20.4;20.4;20.5;20.4;20.4;20.4;20.4;20.3;20.3;20.4;20.3;20.3;20.5;20.4;20.4;20.4;20.6;20.4;20.4;20.5;20.5;20.6;20.6;20.7;20.7;20.8;20.9;20.9;20.9;21.1;21;21.1;21.1;21.2;21.2;21.2;21.2;21.2;21.3;21.4;21.5;21.4;21.5;21.5;21.8;21.6;21.7;21.7;21.7;21.7;21.7;21.8;2…
20.4;20.4;20.4;20.3;20.3;20.4;20.3;20.3;20.4;20.3;20.3;20.3;20.4;20.5;20.3;20.3;20.4;20.3;20.4;20.4;20.4;20.4;20.3;20.4;20.3;20.4;20.4;20.5;20.4;20.4;20.4;20.4;20.4;20.3;20.3;20.4;20.4;20.4;20.3;20.4;20.5;20.3;20.4;20.3;20.3;20.3;20.4;20.4;20.4;20.7;20.7;20.6;20.5;20.7;20.8;20.9;20.9;20.9;20.9;21;21.1;21.1;21.1;21.1;21.2;21.2;21.2;21.2;21.2;21.5;21.4;21.5;21.4;21.5;21.6;21.6;21.7;21.7;21.6;21.7;2…
20.4;20.3;20.3;20.3;20.3;20.3;20.3;20.3;20.3;20.3;20.3;20.3;20.3;20.3;20.3;20.3;20.4;20.4;20.5;20.4;20.3;20.4;20.4;20.4;20.3;20.4;20.4;20.5;20.4;20.4;20.4;20.4;20.4;20.3;20.4;20.3;20.3;20.4;20.3;20.4;20.3;20.4;20.4;20.4;20.3;20.3;20.4;20.4;20.4;20.5;20.4;20.5;20.5;20.5;20.7;20.6;20.7;20.9;20.9;20.9;21;21;21.1;21;21;21.2;21.2;21.2;21.2;21.3;21.4;21.4;21.4;21.4;21.4;21.6;21.6;21.6;21.7;21.6;21.7;21…
20.2;20.2;20.3;20.3;20.3;20.3;20.3;20.3;20.3;20.2;20.3;20.3;20.3;20.3;20.3;20.3;20.3;20.4;20.3;20.2;20.4;20.4;20.4;20.4;20.3;20.4;20.4;20.4;20.5;20.4;20.4;20.5;20.4;20.4;20.4;20.4;20.4;20.4;20.4;20.4;20.4;20.4;20.4;20.4;20.4;20.4;20.4;20.4;20.4;20.4;20.4;20.4;20.5;20.7;20.6;20.6;20.6;20.8;20.7;20.8;20.9;20.9;21;21;20.8;21;21.1;21.1;21.1;21.2;21.3;21.2;21.2;21.3;21.5;21.5;21.5;21.6;21.6;21.6;21.7;…
20.2;20.2;20.2;20.2;20.3;20.1;20.3;20.3;20.3;20.2;20.3;20.3;20.3;20.3;20.3;20.3;20.3;20.3;20.2;20.4;20.4;20.3;20.4;20.4;20.4;20.4;20.4;20.4;20.5;20.4;20.4;20.4;20.4;20.4;20.4;20.4;20.4;20.4;20.4;20.4;20.4;20.3;20.4;20.4;20.4;20.5;20.4;20.4;20.4;20.4;20.4;20.4;20.4;20.5;20.5;20.5;20.5;20.6;20.6;20.7;20.7;20.8;20.8;20.8;20.9;21;21;21;21.1;21.2;21.2;21.2;21.3;21.3;21.4;21.4;21.4;21.5;21.7;21.6;21.5;…
20.3;20.2;20.2;20.2;20.3;20.3;20.3;20.4;20.5;20.3;20.2;20.3;20.3;20.3;20.3;20.3;20.3;20.3;20.4;20.2;20.4;20.4;20.4;20.4;20.4;20.4;20.4;20.4;20.4;20.4;20.4;20.4;20.4;20.4;20.4;20.4;20.4;20.4;20.4;20.4;20.5;20.4;20.4;20.4;20.4;20.4;20.4;20.4;20.4;20.4;20.4;20.4;20.4;20.4;20.5;20.5;20.5;20.4;20.5;20.5;20.7;20.7;20.8;20.8;20.8;20.8;20.9;21;21;21.1;21.1;21.1;21.2;21.3;21.2;21.4;21.4;21.3;21.5;21.6;21.…
20.3;20.2;20.2;20.1;20.3;20.1;20.2;20.2;20.3;20.3;20.3;20.3;20.3;20.3;20.3;20.3;20.3;20.3;20.2;20.3;20.4;20.4;20.3;20.4;20.4;20.4;20.4;20.4;20.4;20.4;20.4;20.4;20.4;20.5;20.4;20.4;20.4;20.4;20.5;20.4;20.4;20.4;20.4;20.4;20.4;20.4;20.4;20.4;20.4;20.2;20.4;20.4;20.4;20.4;20.4;20.4;20.4;20.4;20.4;20.5;20.5;20.5;20.5;20.6;20.7;20.7;20.7;20.8;20.9;21;21.1;21.1;21.1;21.2;21.3;21.3;21.3;21.3;21.3;21.6;2…
20.2;20.2;20.2;20.3;20.3;20.2;20.2;20.1;20.2;20.2;20.3;20.3;20.4;20.3;20.3;20.3;20.2;20.3;20.4;20.3;20.4;20.4;20.4;20.4;20.4;20.4;20.4;20.4;20.4;20.4;20.4;20.4;20.5;20.4;20.4;20.4;20.4;20.4;20.4;20.3;20.4;20.4;20.4;20.4;20.4;20.4;20.4;20.4;20.4;20.3;20.4;20.4;20.4;20.5;20.4;20.4;20.4;20.5;20.5;20.6;20.5;20.5;20.5;20.5;20.6;20.6;20.8;20.9;20.9;20.9;21;21.1;21.1;21.1;21.1;21.3;21.3;21.3;21.3;21.4;2…
20.2;20.2;20.2;20.2;20.1;20.2;20.2;20.3;20.3;20.2;20.3;20.3;20.4;20.3;20.3;20.4;20.3;20.4;20.3;20.4;20.4;20.4;20.3;20.4;20.4;20.4;20.4;20.4;20.4;20.4;20.4;20.4;20.4;20.4;20.4;20.5;20.4;20.4;20.4;20.4;20.4;20.4;20.4;20.4;20.4;20.4;20.3;20.3;20.4;20.4;20.4;20.4;20.4;20.4;20.4;20.4;20.4;20.5;20.3;20.4;20.5;20.5;20.5;20.5;20.5;20.6;20.6;20.7;20.9;20.9;21;21;21.1;20.9;21.1;21.2;21.2;21.3;21.3;21.2;21.…
20.2;20.2;20.2;20.2;20.2;20.2;20.2;20.3;20.3;20.3;20.3;20.3;20.3;20.3;20.3;20.3;20.3;20.3;20.4;20.4;20.3;20.4;20.4;20.3;20.4;20.4;20.4;20.4;20.4;20.4;20.4;20.5;20.4;20.4;20.4;20.4;20.4;20.3;20.5;20.4;20.3;20.4;20.4;20.4;20.4;20.5;20.4;20.4;20.4;20.4;20.4;20.4;20.4;20.4;20.4;20.4;20.5;20.4;20.4;20.4;20.5;20.4;20.5;20.5;20.5;20.5;20.5;20.6;20.6;20.7;20.8;21;20.9;20.9;20.9;21.1;21.2;21.1;21.3;21.2;2…
20.2;20.2;20.2;20.3;20.3;20.3;20.1;20.2;20.3;20.3;20.3;20.3;20.3;20.3;20.4;20.3;20.4;20.4;20.3;20.3;20.4;20.4;20.4;20.3;20.3;20.4;20.4;20.4;20.4;20.4;20.4;20.4;20.4;20.4;20.4;20.4;20.3;20.4;20.4;20.4;20.4;20.5;20.4;20.4;20.4;20.4;20.4;20.4;20.4;20.4;20.4;20.4;20.4;20.4;20.4;20.4;20.4;20.5;20.4;20.4;20.4;20.4;20.4;20.4;20.4;20.4;20.5;20.5;20.5;20.6;20.7;20.9;20.9;20.9;20.9;21;21.1;21.2;21.2;21.3;2…
20.2;20.2;20.2;20.2;20.3;20.3;20.1;20.2;20.3;20.3;20.2;20.3;20.3;20.3;20.3;20.3;20.3;20.3;20.4;20.4;20.4;20.4;20.3;20.4;20.4;20.4;20.4;20.4;20.4;20.4;20.4;20.4;20.4;20.4;20.4;20.4;20.4;20.4;20.4;20.4;20.5;20.4;20.4;20.4;20.4;20.4;20.4;20.4;20.4;20.4;20.4;20.3;20.4;20.4;20.4;20.4;20.4;20.4;20.5;20.4;20.4;20.4;20.4;20.5;20.4;20.3;20.5;20.4;20.7;20.6;20.6;20.8;20.6;20.8;20.9;20.9;21.1;21;21.2;21.1;2…
20.1;20.1;20.2;20.2;20.2;20.2;20.2;20.3;20.2;20.3;20.3;20.3;20.3;20.3;20.3;20.3;20.4;20.3;20.4;20.3;20.4;20.4;20.4;20.4;20.3;20.4;20.4;20.4;20.4;20.4;20.4;20.4;20.4;20.4;20.5;20.4;20.4;20.4;20.4;20.4;20.5;20.5;20.4;20.4;20.4;20.4;20.4;20.4;20.5;20.4;20.3;20.3;20.4;20.4;20.4;20.4;20.3;20.4;20.4;20.5;20.4;20.4;20.3;20.3;20.4;20.4;20.4;20.4;20.4;20.5;20.6;20.6;20.7;20.8;20.8;20.8;20.9;21;21.1;21.1;2…
20.1;20.2;20.2;20.3;20.2;20.3;20.2;20.3;20.2;20.3;20.3;20.3;20.3;20.3;20.2;20.4;20.3;20.4;20.3;20.4;20.4;20.4;20.5;20.4;20.4;20.5;20.4;20.4;20.4;20.3;20.4;20.5;20.5;20.4;20.4;20.4;20.4;20.4;20.4;20.4;20.5;20.5;20.4;20.5;20.4;20.4;20.4;20.4;20.4;20.4;20.4;20.4;20.4;20.4;20.4;20.4;20.4;20.4;20.4;20.5;20.4;20.4;20.4;20.4;20.4;20.3;20.4;20.3;20.4;20.4;20.5;20.5;20.6;20.5;20.7;20.7;20.8;20.9;20.9;21.1…
20.1;20.1;20.2;20.2;20.3;20.3;20.3;20.2;20.3;20.2;20.2;20.3;20.3;20.4;20.3;20.4;20.3;20.3;20.3;20.3;20.3;20.4;20.4;20.4;20.4;20.4;20.4;20.3;20.5;20.5;20.4;20.4;20.5;20.4;20.5;20.4;20.4;20.4;20.4;20.5;20.5;20.4;20.4;20.5;20.4;20.4;20.4;20.4;20.4;20.4;20.4;20.4;20.4;20.4;20.5;20.5;20.5;20.4;20.5;20.4;20.4;20.4;20.3;20.4;20.4;20.4;20.4;20.4;20.4;20.4;20.5;20.4;20.5;20.6;20.5;20.6;20.6;20.7;20.9;20.9…
20.1;20.1;20.2;20.2;20.2;20.3;20.3;20.2;20.3;20.2;20.3;20.3;20.2;20.3;20.4;20.4;20.3;20.3;20.4;20.4;20.4;20.4;20.4;20.4;20.4;20.4;20.4;20.5;20.5;20.3;20.4;20.4;20.4;20.4;20.5;20.4;20.4;20.4;20.4;20.4;20.4;20.4;20.4;20.4;20.4;20.4;20.4;20.4;20.4;20.4;20.4;20.4;20.4;20.5;20.4;20.4;20.5;20.4;20.4;20.4;20.4;20.4;20.4;20.4;20.4;20.4;20.4;20.4;20.4;20.4;20.4;20.5;20.5;20.5;20.5;20.5;20.6;20.7;20.9;20.9…
20.4;20.1;20.1;20.1;20.2;20.3;20.2;20.3;20.5;20.2;20.3;20.3;20.2;20.3;20.3;20.3;20.3;20.4;20.4;20.4;20.4;20.4;20.4;20.4;20.4;20.5;20.4;20.4;20.5;20.5;20.4;20.4;20.4;20.4;20.5;20.4;20.4;20.4;20.5;20.4;20.4;20.4;20.4;20.4;20.4;20.4;20.4;20.4;20.4;20.4;20.4;20.4;20.4;20.4;20.4;20.4;20.4;20.5;20.5;20.4;20.4;20.4;20.4;20.4;20.4;20.4;20.3;20.4;20.4;20.4;20.5;20.4;20.4;20.5;20.5;20.5;20.6;20.6;20.7;20.7…
20.1;20.1;20.2;20.2;20.2;20.3;20.2;20.3;20.4;20.3;20.3;20.2;20.3;20.3;20.3;20.3;20.4;20.4;20.3;20.4;20.3;20.4;20.4;20.4;20.4;20.5;20.4;20.4;20.4;20.4;20.4;20.5;20.4;20.4;20.4;20.4;20.5;20.4;20.4;20.4;20.4;20.5;20.4;20.4;20.4;20.4;20.4;20.4;20.5;20.4;20.5;20.4;20.4;20.5;20.4;20.4;20.4;20.4;20.4;20.4;20.4;20.4;20.4;20.4;20.4;20.3;20.4;20.4;20.4;20.4;20.4;20.4;20.5;20.3;20.4;20.5;20.5;20.6;20.6;20.6…
20.3;20.2;20.2;20.2;20.2;20.2;20.1;20.3;20.2;20.3;20.2;20.3;20.3;20.4;20.4;20.4;20.3;20.4;20.4;20.4;20.4;20.4;20.4;20.4;20.4;20.5;20.4;20.5;20.5;20.4;20.4;20.4;20.4;20.5;20.4;20.4;20.4;20.4;20.4;20.4;20.5;20.4;20.4;20.4;20.4;20.5;20.5;20.5;20.5;20.4;20.4;20.5;20.4;20.4;20.4;20.5;20.5;20.5;20.4;20.5;20.4;20.4;20.4;20.4;20.4;20.4;20.4;20.4;20.5;20.4;20.4;20.5;20.4;20.5;20.5;20.5;20.5;20.5;20.6;20.6…
20.2;20.1;20.2;20.2;20.2;20.2;20.2;20.3;20.4;20.4;20.2;20.2;20.4;20.3;20.4;20.4;20.4;20.4;20.4;20.4;20.4;20.4;20.4;20.4;20.4;20.5;20.4;20.5;20.4;20.4;20.5;20.5;20.4;20.5;20.4;20.4;20.5;20.4;20.6;20.5;20.5;20.4;20.4;20.4;20.4;20.6;20.5;20.5;20.5;20.4;20.4;20.4;20.4;20.5;20.5;20.5;20.5;20.4;20.4;20.4;20.4;20.5;20.4;20.4;20.4;20.4;20.4;20.4;20.5;20.4;20.4;20.4;20.4;20.4;20.4;20.5;20.5;20.5;20.5;20.5…
20.3;20.3;20.2;20.1;20.2;20.2;20.1;20.2;20.3;20.3;20.3;20.2;20.4;20.3;20.3;20.4;20.3;20.3;20.4;20.4;20.5;20.5;20.4;20.4;20.4;20.5;20.4;20.4;20.4;20.5;20.5;20.4;20.4;20.4;20.4;20.4;20.4;20.5;20.4;20.4;20.5;20.5;20.4;20.5;20.4;20.4;20.5;20.5;20.5;20.4;20.4;20.6;20.4;20.5;20.5;20.4;20.4;20.5;20.4;20.5;20.4;20.4;20.4;20.4;20.4;20.4;20.4;20.4;20.4;20.4;20.4;20.4;20.5;20.4;20.5;20.5;20.5;20.5;20.5;20.5…
20.1;20.2;20.2;20.2;20.3;20.2;20.2;20.2;20.2;20.1;20.2;20.4;20.3;20.3;20.4;20.3;20.4;20.4;20.4;20.5;20.4;20.4;20.4;20.4;20.4;20.5;20.5;20.5;20.4;20.4;20.4;20.4;20.4;20.4;20.4;20.5;20.4;20.4;20.5;20.4;20.5;20.5;20.4;20.5;20.4;20.5;20.5;20.5;20.5;20.4;20.5;20.4;20.5;20.4;20.5;20.5;20.4;20.5;20.5;20.5;20.4;20.5;20.4;20.4;20.5;20.4;20.4;20.4;20.4;20.4;20.4;20.4;20.4;20.5;20.4;20.5;20.5;20.5;20.5;20.5…
20.2;20.2;20.2;20.2;20.2;20.2;20.2;20.3;20.3;20.3;20.3;20.3;20.3;20.3;20.3;20.4;20.4;20.3;20.4;20.4;20.5;20.4;20.4;20.4;20.4;20.4;20.4;20.4;20.4;20.4;20.4;20.4;20.4;20.4;20.4;20.4;20.4;20.4;20.4;20.5;20.4;20.5;20.5;20.5;20.4;20.4;20.5;20.5;20.5;20.4;20.4;20.4;20.4;20.4;20.4;20.4;20.4;20.5;20.5;20.5;20.5;20.4;20.4;20.4;20.4;20.4;20.4;20.5;20.4;20.5;20.5;20.4;20.5;20.5;20.4;20.5;20.5;20.5;20.5;20.5…
20.2;20.2;20.2;20.2;20.3;20.2;20.2;20.3;20.3;20.3;20.3;20.3;20.3;20.3;20.3;20.4;20.4;20.4;20.4;20.3;20.4;20.4;20.4;20.5;20.4;20.4;20.5;20.4;20.5;20.4;20.5;20.5;20.4;20.4;20.4;20.4;20.4;20.4;20.4;20.4;20.4;20.4;20.4;20.4;20.4;20.5;20.4;20.5;20.5;20.5;20.4;20.5;20.5;20.5;20.4;20.5;20.5;20.5;20.5;20.5;20.5;20.5;20.4;20.4;20.4;20.4;20.4;20.4;20.5;20.4;20.5;20.5;20.5;20.4;20.5;20.5;20.6;20.5;20.5;20.5…
20.2;20.2;20.2;20.2;20.2;20.2;20.2;20.3;20.3;20.3;20.3;20.3;20.3;20.3;20.3;20.3;20.3;20.4;20.4;20.4;20.4;20.4;20.4;20.5;20.4;20.4;20.5;20.4;20.4;20.4;20.4;20.4;20.4;20.4;20.4;20.4;20.4;20.4;20.4;20.5;20.5;20.4;20.4;20.4;20.5;20.5;20.4;20.4;20.5;20.4;20.4;20.5;20.4;20.4;20.4;20.4;20.4;20.5;20.5;20.5;20.4;20.4;20.4;20.4;20.4;20.4;20.4;20.4;20.4;20.5;20.5;20.5;20.5;20.4;20.5;20.5;20.5;20.5;20.6;20.5…
20.2;20.2;20.2;20.2;20.2;20.2;20.1;20.4;20.4;20.3;20.3;20.3;20.4;20.3;20.4;20.3;20.4;20.4;20.4;20.4;20.4;20.4;20.4;20.4;20.4;20.4;20.5;20.4;20.5;20.4;20.4;20.5;20.4;20.4;20.4;20.4;20.4;20.4;20.4;20.5;20.4;20.4;20.5;20.5;20.5;20.5;20.5;20.5;20.4;20.4;20.4;20.5;20.4;20.5;20.5;20.5;20.5;20.4;20.5;20.5;20.5;20.5;20.4;20.4;20.5;20.4;20.4;20.4;20.5;20.5;20.5;20.5;20.5;20.5;20.5;20.5;20.5;20.5;20.5;20.5…
20.2;20.2;20.2;20.2;20.2;20.2;20.3;20.3;20.3;20.3;20.3;20.4;20.3;20.3;20.3;20.3;20.4;20.4;20.4;20.4;20.4;20.4;20.4;20.4;20.4;20.4;20.4;20.4;20.4;20.5;20.4;20.4;20.4;20.5;20.4;20.4;20.4;20.4;20.4;20.4;20.4;20.4;20.5;20.5;20.5;20.5;20.5;20.4;20.5;20.5;20.5;20.4;20.5;20.5;20.5;20.5;20.5;20.4;20.5;20.5;20.5;20.3;20.4;20.4;20.4;20.4;20.4;20.4;20.5;20.5;20.5;20.5;20.5;20.5;20.5;20.5;20.5;20.5;20.5;20.5…
20.2;20.2;20.2;20.2;20.2;20.2;20.3;20.3;20.3;20.3;20.3;20.3;20.3;20.4;20.3;20.3;20.3;20.4;20.4;20.4;20.4;20.4;20.4;20.4;20.4;20.4;20.5;20.4;20.4;20.5;20.4;20.5;20.4;20.4;20.4;20.5;20.4;20.5;20.4;20.4;20.5;20.5;20.4;20.5;20.5;20.5;20.5;20.5;20.4;20.5;20.4;20.4;20.4;20.5;20.4;20.5;20.4;20.4;20.5;20.5;20.5;20.4;20.4;20.5;20.4;20.5;20.4;20.4;20.5;20.4;20.4;20.5;20.5;20.5;20.5;20.5;20.5;20.5;20.5;20.5…
20.2;20.2;20.2;20.2;20.2;20.3;20.3;20.3;20.3;20.3;20.3;20.3;20.4;20.4;20.3;20.3;20.3;20.4;20.4;20.4;20.4;20.4;20.4;20.4;20.4;20.4;20.5;20.4;20.5;20.4;20.4;20.5;20.4;20.4;20.4;20.5;20.4;20.5;20.4;20.4;20.4;20.4;20.4;20.5;20.5;20.5;20.5;20.5;20.5;20.4;20.4;20.5;20.4;20.5;20.5;20.5;20.5;20.4;20.5;20.4;20.4;20.5;20.4;20.4;20.5;20.5;20.5;20.4;20.4;20.5;20.5;20.5;20.5;20.5;20.5;20.5;20.4;20.5;20.5;20.5…
20.2;20.2;20.2;20.2;20.2;20.2;20.3;20.3;20.3;20.2;20.3;20.3;20.3;20.3;20.4;20.3;20.3;20.3;20.3;20.4;20.4;20.4;20.4;20.4;20.4;20.4;20.4;20.4;20.4;20.5;20.5;20.4;20.4;20.5;20.4;20.5;20.4;20.4;20.4;20.4;20.4;20.4;20.4;20.5;20.5;20.5;20.4;20.5;20.5;20.4;20.5;20.5;20.4;20.5;20.5;20.5;20.5;20.5;20.5;20.5;20.5;20.4;20.4;20.4;20.4;20.4;20.4;20.4;20.5;20.5;20.5;20.5;20.5;20.5;20.5;20.5;20.5;20.5;20.6;20.6…
20.2;20.2;20.2;20.3;20.2;20.2;20.2;20.3;20.3;20.3;20.3;20.3;20.3;20.3;20.4;20.3;20.4;20.3;20.3;20.4;20.4;20.4;20.4;20.4;20.4;20.4;20.4;20.4;20.4;20.4;20.5;20.5;20.4;20.5;20.5;20.4;20.5;20.5;20.5;20.4;20.4;20.4;20.5;20.5;20.5;20.5;20.5;20.5;20.5;20.4;20.5;20.5;20.4;20.5;20.5;20.5;20.5;20.5;20.5;20.5;20.4;20.5;20.5;20.5;20.5;20.4;20.5;20.4;20.5;20.5;20.5;20.5;20.5;20.5;20.5;20.5;20.5;20.5;20.6;20.6…
20.2;20.2;20.2;20.2;20.2;20.2;20.2;20.3;20.2;20.2;20.3;20.3;20.4;20.4;20.4;20.3;20.4;20.4;20.4;20.3;20.4;20.4;20.4;20.4;20.4;20.4;20.4;20.5;20.5;20.4;20.5;20.5;20.5;20.4;20.5;20.5;20.4;20.4;20.4;20.5;20.5;20.4;20.4;20.5;20.5;20.5;20.5;20.5;20.5;20.5;20.4;20.5;20.5;20.5;20.5;20.5;20.5;20.5;20.5;20.5;20.5;20.5;20.5;20.5;20.4;20.4;20.4;20.5;20.4;20.5;20.5;20.5;20.5;20.5;20.5;20.5;20.5;20.5;20.6;20.6…
20.2;20.2;20.3;20.3;20.3;20.3;20.2;20.3;20.2;20.3;20.3;20.3;20.3;20.3;20.4;20.4;20.4;20.3;20.4;20.4;20.4;20.4;20.4;20.4;20.4;20.4;20.4;20.5;20.4;20.4;20.5;20.6;20.4;20.5;20.5;20.5;20.5;20.5;20.4;20.4;20.5;20.5;20.5;20.5;20.5;20.5;20.5;20.5;20.5;20.4;20.5;20.5;20.4;20.5;20.5;20.5;20.5;20.5;20.5;20.5;20.5;20.5;20.5;20.5;20.5;20.4;20.4;20.5;20.5;20.5;20.5;20.5;20.5;20.5;20.5;20.6;20.6;20.6;20.6;20.6…
20.2;20.2;20.2;20.2;20.2;20.3;20.3;20.3;20.3;20.2;20.3;20.3;20.3;20.4;20.3;20.3;20.4;20.4;20.4;20.4;20.5;20.5;20.4;20.5;20.4;20.4;20.4;20.5;20.4;20.4;20.5;20.5;20.4;20.5;20.5;20.5;20.5;20.4;20.4;20.5;20.5;20.5;20.5;20.5;20.5;20.5;20.5;20.5;20.5;20.4;20.5;20.5;20.5;20.5;20.5;20.5;20.5;20.5;20.5;20.5;20.5;20.5;20.5;20.5;20.5;20.4;20.5;20.5;20.5;20.5;20.5;20.5;20.6;20.6;20.5;20.5;20.6;20.6;20.6;20.6…
20.2;20.2;20.3;20.2;20.2;20.3;20.2;20.2;20.3;20.2;20.3;20.3;20.3;20.3;20.3;20.3;20.3;20.4;20.4;20.4;20.3;20.4;20.4;20.4;20.4;20.4;20.5;20.5;20.4;20.5;20.5;20.5;20.5;20.5;20.5;20.5;20.5;20.5;20.5;20.5;20.5;20.5;20.5;20.5;20.5;20.5;20.5;20.5;20.5;20.5;20.5;20.5;20.5;20.5;20.5;20.5;20.5;20.5;20.5;20.5;20.5;20.5;20.5;20.5;20.5;20.5;20.5;20.5;20.5;20.5;20.5;20.5;20.6;20.5;20.5;20.6;20.6;20.5;20.6;20.6…
20.2;20.2;20.2;20.2;20.2;20.2;20.2;20.3;20.3;20.3;20.2;20.3;20.3;20.3;20.3;20.3;20.4;20.4;20.4;20.4;20.3;20.4;20.4;20.4;20.4;20.5;20.4;20.4;20.3;20.5;20.4;20.5;20.4;20.5;20.5;20.4;20.5;20.4;20.5;20.5;20.5;20.5;20.4;20.4;20.5;20.4;20.5;20.5;20.5;20.5;20.5;20.5;20.5;20.5;20.5;20.5;20.5;20.5;20.5;20.5;20.5;20.5;20.5;20.5;20.5;20.5;20.5;20.5;20.5;20.5;20.5;20.5;20.5;20.5;20.5;20.6;20.6;20.6;20.6;20.6…
20.2;20.2;20.2;20.2;20.3;20.2;20.2;20.3;20.3;20.3;20.3;20.3;20.3;20.3;20.3;20.3;20.3;20.3;20.4;20.4;20.3;20.4;20.4;20.4;20.4;20.4;20.5;20.5;20.5;20.5;20.5;20.5;20.6;20.5;20.5;20.5;20.5;20.5;20.4;20.5;20.5;20.5;20.5;20.5;20.5;20.5;20.5;20.6;20.5;20.5;20.5;20.6;20.5;20.5;20.5;20.5;20.5;20.5;20.6;20.6;20.5;20.5;20.5;20.5;20.5;20.5;20.5;20.5;20.5;20.5;20.5;20.5;20.5;20.5;20.5;20.5;20.6;20.6;20.6;20.6…
20.2;20.2;20.2;20.2;20.2;20.2;20.2;20.2;20.3;20.3;20.3;20.3;20.3;20.3;20.3;20.3;20.4;20.3;20.3;20.4;20.4;20.4;20.4;20.5;20.4;20.4;20.5;20.5;20.5;20.5;20.5;20.5;20.5;20.5;20.5;20.5;20.5;20.4;20.5;20.5;20.5;20.5;20.5;20.5;20.4;20.5;20.5;20.5;20.5;20.5;20.5;20.5;20.5;20.5;20.6;20.5;20.5;20.5;20.6;20.5;20.6;20.5;20.5;20.5;20.5;20.5;20.5;20.5;20.5;20.5;20.5;20.6;20.5;20.6;20.6;20.6;20.6;20.6;20.6;20.6…
20.2;20.2;20.3;20.3;20.1;20.3;20.2;20.3;20.2;20.2;20.3;20.3;20.3;20.5;20.3;20.3;20.4;20.4;20.4;20.3;20.4;20.4;20.4;20.4;20.4;20.4;20.5;20.5;20.5;20.5;20.5;20.5;20.6;20.5;20.5;20.5;20.5;20.5;20.5;20.4;20.5;20.4;20.5;20.5;20.5;20.5;20.5;20.5;20.5;20.5;20.4;20.5;20.5;20.6;20.5;20.5;20.5;20.5;20.5;20.5;20.5;20.5;20.5;20.5;20.5;20.5;20.5;20.5;20.5;20.5;20.5;20.6;20.6;20.5;20.5;20.5;20.6;20.6;20.6;20.6…
20.2;20.2;20.2;20.2;20.2;20.2;20.3;20.3;20.3;20.3;20.3;20.3;20.3;20.3;20.3;20.3;20.3;20.3;20.4;20.3;20.4;20.4;20.4;20.4;20.4;20.5;20.5;20.5;20.5;20.5;20.5;20.5;20.5;20.5;20.5;20.5;20.4;20.5;20.6;20.5;20.5;20.5;20.5;20.5;20.5;20.5;20.5;20.5;20.5;20.5;20.5;20.5;20.6;20.5;20.5;20.5;20.5;20.5;20.5;20.5;20.5;20.5;20.5;20.5;20.5;20.5;20.5;20.5;20.5;20.6;20.5;20.5;20.6;20.5;20.6;20.5;20.6;20.6;20.6;20.6…
20.2;20.2;20.2;20.2;20.1;20.2;20.2;20.3;20.3;20.3;20.3;20.3;20.3;20.3;20.3;20.3;20.3;20.4;20.4;20.4;20.4;20.5;20.4;20.4;20.5;20.4;20.5;20.5;20.4;20.5;20.5;20.5;20.5;20.5;20.5;20.6;20.5;20.5;20.5;20.4;20.5;20.5;20.5;20.6;20.5;20.5;20.4;20.5;20.5;20.4;20.5;20.5;20.5;20.5;20.6;20.6;20.5;20.6;20.5;20.5;20.5;20.4;20.5;20.6;20.6;20.5;20.5;20.5;20.5;20.6;20.5;20.6;20.6;20.6;20.6;20.7;20.6;20.6;20.7;20.6…
20.2;20.2;20.2;20.2;20;20.2;20.3;20.2;20.3;20.3;20.3;20.3;20.3;20.3;20.3;20.3;20.4;20.4;20.4;20.4;20.3;20.4;20.4;20.4;20.4;20.4;20.5;20.4;20.5;20.4;20.5;20.4;20.5;20.4;20.5;20.5;20.5;20.5;20.5;20.5;20.5;20.5;20.5;20.5;20.5;20.5;20.5;20.5;20.5;20.4;20.5;20.5;20.5;20.6;20.6;20.5;20.5;20.6;20.5;20.5;20.5;20.5;20.5;20.5;20.5;20.5;20.5;20.5;20.5;20.5;20.5;20.5;20.6;20.6;20.6;20.6;20.7;20.6;20.7;20.7;2…
20.2;20.2;20.2;20.2;20.2;20.2;20.2;20.2;20.3;20.3;20.3;20.3;20.3;20.3;20.3;20.3;20.4;20.4;20.3;20.3;20.3;20.4;20.4;20.4;20.5;20.5;20.5;20.5;20.4;20.5;20.5;20.5;20.5;20.5;20.5;20.5;20.5;20.5;20.5;20.5;20.5;20.5;20.5;20.5;20.5;20.5;20.5;20.5;20.5;20.5;20.5;20.5;20.5;20.5;20.6;20.5;20.6;20.6;20.5;20.5;20.6;20.5;20.5;20.5;20.5;20.5;20.5;20.4;20.5;20.5;20.5;20.6;20.6;20.6;20.6;20.6;20.6;20.7;20.7;20.6…
20.2;20.2;20.2;20.2;20.2;20.2;20.2;20.2;20.3;20.3;20.3;20.3;20.3;20.3;20.4;20.3;20.4;20.4;20.4;20.5;20.3;20.4;20.4;20.4;20.5;20.5;20.5;20.5;20.4;20.4;20.5;20.5;20.5;20.4;20.5;20.5;20.5;20.5;20.5;20.5;20.5;20.5;20.5;20.5;20.5;20.5;20.5;20.5;20.5;20.5;20.5;20.5;20.5;20.5;20.5;20.6;20.6;20.5;20.6;20.6;20.5;20.5;20.5;20.5;20.6;20.5;20.5;20.5;20.5;20.6;20.6;20.6;20.5;20.5;20.6;20.7;20.7;20.7;20.6;20.7…
20.3;20.2;20.2;20.2;20.2;20.2;20.2;20.3;20.2;20.3;20.3;20.3;20.3;20.3;20.3;20.3;20.4;20.4;20.3;20.4;20.4;20.4;20.4;20.4;20.4;20.5;20.5;20.4;20.5;20.5;20.5;20.4;20.5;20.5;20.5;20.5;20.5;20.5;20.5;20.5;20.6;20.5;20.5;20.7;20.5;20.5;20.5;20.5;20.5;20.5;20.5;20.5;20.5;20.5;20.5;20.6;20.6;20.6;20.6;20.5;20.5;20.5;20.5;20.5;20.5;20.5;20.5;20.5;20.5;20.5;20.6;20.6;20.6;20.6;20.6;20.6;20.6;20.7;20.6;20.7…
20.3;20.3;20.2;20.2;20.2;20.2;20.2;20.2;20.3;20.2;20.3;20.3;20.3;20.3;20.3;20.3;20.4;20.4;20.4;20.4;20.5;20.4;20.4;20.5;20.4;20.5;20.5;20.4;20.4;20.4;20.6;20.5;20.5;20.5;20.5;20.5;20.5;20.5;20.6;20.5;20.5;20.5;20.5;20.5;20.5;20.5;20.6;20.5;20.5;20.5;20.5;20.5;20.5;20.5;20.6;20.6;20.5;20.6;20.6;20.5;20.5;20.5;20.5;20.6;20.5;20.5;20.5;20.5;20.5;20.5;20.6;20.6;20.6;20.6;20.6;20.6;20.6;20.6;20.6;20.6…
20.2;20.2;20.2;20.2;20.2;20.2;20.3;20.2;20.4;20.3;20.3;20.3;20.3;20.3;20.4;20.3;20.4;20.4;20.4;20.4;20.4;20.4;20.4;20.5;20.4;20.5;20.5;20.4;20.4;20.5;20.5;20.6;20.5;20.5;20.5;20.5;20.5;20.5;20.5;20.5;20.5;20.3;20.5;20.5;20.6;20.5;20.6;20.5;20.5;20.5;20.5;20.5;20.6;20.6;20.5;20.6;20.6;20.6;20.6;20.6;20.5;20.5;20.5;20.5;20.5;20.5;20.5;20.5;20.5;20.5;20.5;20.6;20.6;20.6;20.6;20.6;20.6;20.6;20.7;20.7…
20.2;20.2;20.2;20.2;20.2;20.3;20.2;20.2;20.3;20.3;20.3;20.3;20.3;20.4;20.4;20.3;20.4;20.4;20.4;20.4;20.3;20.4;20.4;20.5;20.5;20.5;20.5;20.5;20.4;20.5;20.5;20.6;20.5;20.5;20.5;20.5;20.5;20.5;20.5;20.5;20.5;20.5;20.5;20.5;20.5;20.6;20.5;20.5;20.5;20.5;20.5;20.5;20.5;20.5;20.6;20.6;20.6;20.6;20.6;20.6;20.6;20.5;20.5;20.6;20.5;20.5;20.4;20.5;20.6;20.6;20.5;20.6;20.6;20.6;20.6;20.6;20.6;20.6;20.7;20.7…
20.2;20.2;20.2;20.2;20.2;20.2;20.2;20.2;20.3;20.3;20.3;20.3;20.3;20.4;20.4;20.3;20.3;20.3;20.4;20.4;20.4;20.4;20.3;20.4;20.4;20.5;20.4;20.6;20.4;20.5;20.5;20.5;20.5;20.5;20.5;20.5;20.6;20.5;20.5;20.5;20.5;20.5;20.5;20.5;20.6;20.5;20.6;20.5;20.6;20.5;20.5;20.5;20.5;20.6;20.6;20.6;20.6;20.6;20.6;20.6;20.6;20.5;20.5;20.5;20.5;20.5;20.5;20.5;20.6;20.6;20.6;20.6;20.6;20.6;20.6;20.7;20.6;20.7;20.7;20.7…
20.2;20.3;20.2;20.2;20.2;20.2;20.2;20.3;20.2;20.3;20.4;20.3;20.3;20.4;20.3;20.3;20.4;20.4;20.4;20.4;20.5;20.4;20.5;20.4;20.4;20.4;20.4;20.5;20.5;20.5;20.5;20.5;20.5;20.5;20.5;20.5;20.5;20.6;20.6;20.3;20.5;20.5;20.5;20.6;20.6;20.6;20.6;20.5;20.5;20.5;20.6;20.6;20.6;20.6;20.6;20.6;20.6;20.6;20.6;20.6;20.5;20.5;20.6;20.5;20.5;20.5;20.6;20.6;20.6;20.5;20.6;20.6;20.6;20.6;20.6;20.7;20.7;20.7;20.7;20.7…
20.2;20.2;20.2;20.2;20.2;20.2;20.2;20.2;20.4;20.3;20.4;20.3;20.3;20.3;20.3;20.3;20.3;20.4;20.4;20.4;20.4;20.4;20.4;20.4;20.4;20.4;20.5;20.5;20.5;20.5;20.5;20.5;20.5;20.5;20.5;20.6;20.5;20.6;20.6;20.5;20.5;20.5;20.6;20.6;20.5;20.6;20.5;20.5;20.6;20.6;20.6;20.5;20.6;20.6;20.6;20.6;20.6;20.6;20.6;20.6;20.6;20.6;20.6;20.5;20.6;20.6;20.6;20.6;20.6;20.7;20.6;20.6;20.6;20.6;20.7;20.7;20.7;20.7;20.7;20.7…
20.2;20.2;20.2;20.2;20.2;20.1;20.2;20.2;20.3;20.3;20.3;20.3;20.3;20.4;20.3;20.4;20.4;20.4;20.4;20.4;20.5;20.4;20.4;20.4;20.4;20.5;20.5;20.5;20.5;20.5;20.5;20.5;20.5;20.6;20.5;20.6;20.5;20.6;20.6;20.6;20.5;20.6;20.6;20.6;20.6;20.6;20.6;20.5;20.6;20.6;20.6;20.6;20.6;20.6;20.6;20.6;20.6;20.6;20.6;20.6;20.6;20.5;20.6;20.6;20.6;20.6;20.6;20.6;20.6;20.6;20.6;20.6;20.6;20.7;20.6;20.7;20.7;20.7;20.7;20.7…
20.1;20.2;20.2;20.2;20.2;20.3;20.3;20.3;20.3;20.3;20.3;20.2;20.3;20.3;20.3;20.3;20.4;20.4;20.5;20.4;20.4;20.4;20.5;20.5;20.5;20.5;20.5;20.5;20.5;20.6;20.5;20.5;20.5;20.6;20.6;20.5;20.6;20.6;20.6;20.6;20.6;20.5;20.6;20.7;20.6;20.6;20.6;20.6;20.6;20.5;20.6;20.6;20.6;20.6;20.6;20.6;20.6;20.6;20.6;20.6;20.6;20.6;20.6;20.6;20.6;20.6;20.6;20.6;20.6;20.6;20.6;20.6;20.6;20.6;20.7;20.7;20.7;20.7;20.7;20.8…
20.2;20.2;20.2;20.2;20.2;20.2;20.2;20.3;20.3;20.2;20.3;20.3;20.3;20.4;20.3;20.4;20.4;20.4;20.4;20.4;20.4;20.5;20.5;20.4;20.4;20.5;20.6;20.5;20.5;20.6;20.5;20.6;20.6;20.6;20.6;20.6;20.6;20.5;20.6;20.5;20.6;20.6;20.6;20.6;20.6;20.5;20.6;20.6;20.5;20.5;20.6;20.5;20.6;20.6;20.6;20.6;20.6;20.6;20.6;20.6;20.6;20.6;20.6;20.6;20.6;20.6;20.6;20.7;20.6;20.6;20.6;20.6;20.6;20.6;20.7;20.7;20.7;20.7;20.7;20.8…
20.2;20.2;20.2;20.3;20.2;20.2;20.3;20.2;20.3;20.3;20.4;20.3;20.3;20.4;20.4;20.3;20.3;20.4;20.5;20.4;20.4;20.5;20.5;20.5;20.5;20.5;20.5;20.5;20.5;20.5;20.5;20.6;20.5;20.6;20.6;20.6;20.6;20.6;20.6;20.6;20.6;20.6;20.6;20.6;20.6;20.6;20.6;20.6;20.6;20.6;20.5;20.6;20.6;20.6;20.6;20.6;20.6;20.6;20.6;20.7;20.6;20.6;20.6;20.6;20.6;20.6;20.6;20.6;20.6;20.6;20.6;20.6;20.7;20.7;20.7;20.7;20.8;20.8;20.7;20.8…
20.2;20.3;20.2;20.2;20.3;20.3;20.3;20.3;20.3;20.3;20.3;20.4;20.5;20.4;20.4;20.4;20.3;20.4;20.4;20.5;20.5;20.5;20.4;20.4;20.5;20.5;20.5;20.6;20.5;20.6;20.6;20.5;20.6;20.6;20.6;20.6;20.5;20.5;20.6;20.5;20.6;20.6;20.6;20.6;20.5;20.6;20.6;20.6;20.6;20.5;20.6;20.5;20.6;20.6;20.6;20.6;20.6;20.6;20.7;20.7;20.6;20.6;20.6;20.7;20.5;20.6;20.5;20.6;20.6;20.6;20.6;20.6;20.6;20.7;20.7;20.7;20.7;20.7;20.8;20.8…
20.2;20.2;20.2;20.3;20.3;20.2;20.3;20.3;20.3;20.3;20.3;20.3;20.4;20.4;20.4;20.3;20.4;20.4;20.4;20.5;20.5;20.5;20.5;20.5;20.5;20.5;20.6;20.5;20.5;20.5;20.5;20.6;20.5;20.6;20.6;20.5;20.6;20.6;20.6;20.6;20.6;20.6;20.6;20.6;20.6;20.5;20.6;20.6;20.6;20.6;20.6;20.6;20.6;20.6;20.6;20.6;20.6;20.6;20.6;20.6;20.6;20.6;20.6;20.6;20.6;20.7;20.6;20.6;20.6;20.6;20.6;20.6;20.7;20.7;20.7;20.7;20.7;20.7;20.7;20.8…
20.3;20.2;20.3;20.2;20.2;20.3;20.3;20.3;20.3;20.3;20.3;20.3;20.4;20.4;20.4;20.4;20.4;20.5;20.4;20.5;20.5;20.5;20.5;20.4;20.5;20.5;20.5;20.5;20.5;20.5;20.6;20.5;20.5;20.5;20.6;20.6;20.5;20.6;20.6;20.5;20.6;20.6;20.6;20.6;20.6;20.6;20.6;20.6;20.6;20.6;20.6;20.6;20.6;20.6;20.6;20.6;20.6;20.6;20.6;20.6;20.6;20.6;20.6;20.6;20.6;20.6;20.5;20.6;20.6;20.6;20.6;20.6;20.7;20.7;20.7;20.7;20.7;20.7;20.7;20.8…
20.3;20.2;20.2;20.3;20.3;20.3;20.3;20.3;20.3;20.3;20.4;20.3;20.4;20.4;20.5;20.4;20.4;20.5;20.4;20.5;20.5;20.4;20.4;20.5;20.4;20.5;20.5;20.6;20.6;20.6;20.5;20.6;20.5;20.6;20.6;20.5;20.6;20.6;20.5;20.5;20.5;20.5;20.6;20.6;20.6;20.7;20.6;20.6;20.6;20.7;20.6;20.5;20.7;20.6;20.6;20.7;20.6;20.7;20.6;20.6;20.6;20.6;20.6;20.6;20.6;20.6;20.6;20.7;20.6;20.6;20.7;20.7;20.7;20.6;20.7;20.6;20.6;20.7;20.7;20.8…
20.3;20.2;20.2;20.2;20.2;20.3;20.2;20.3;20.4;20.3;20.3;20.4;20.4;20.4;20.4;20.4;20.4;20.4;20.3;20.4;20.4;20.4;20.4;20.5;20.5;20.5;20.5;20.6;20.6;20.6;20.5;20.5;20.5;20.5;20.5;20.5;20.6;20.6;20.6;20.6;20.6;20.5;20.6;20.6;20.5;20.7;20.6;20.6;20.6;20.6;20.7;20.6;20.6;20.7;20.7;20.7;20.6;20.7;20.7;20.6;20.6;20.6;20.6;20.6;20.6;20.6;20.6;20.6;20.6;20.6;20.6;20.7;20.7;20.7;20.7;20.7;20.7;20.7;20.7;20.8…
20.2;20.2;20.2;20.2;20.3;20.2;20.3;20.3;20.3;20.3;20.3;20.3;20.4;20.4;20.4;20.4;20.4;20.4;20.5;20.5;20.4;20.4;20.4;20.4;20.5;20.5;20.5;20.5;20.5;20.5;20.5;20.5;20.5;20.5;20.5;20.5;20.6;20.5;20.5;20.5;20.6;20.6;20.6;20.6;20.6;20.6;20.6;20.6;20.5;20.6;20.6;20.7;20.6;20.6;20.6;20.6;20.6;20.6;20.7;20.7;20.6;20.6;20.6;20.6;20.6;20.6;20.6;20.6;20.6;20.6;20.6;20.6;20.7;20.7;20.7;20.7;20.7;20.7;20.7;20.8…
20.3;20.3;20.2;20.2;20.2;20.2;20.3;20.3;20.2;20.3;20.3;20.3;20.3;20.4;20.4;20.4;20.4;20.4;20.4;20.4;20.5;20.4;20.5;20.5;20.5;20.5;20.5;20.5;20.6;20.5;20.5;20.5;20.5;20.5;20.5;20.6;20.5;20.6;20.6;20.6;20.6;20.6;20.6;20.6;20.6;20.6;20.7;20.6;20.6;20.6;20.6;20.6;20.6;20.6;20.6;20.6;20.6;20.7;20.7;20.6;20.7;20.6;20.6;20.6;20.6;20.6;20.6;20.6;20.6;20.6;20.6;20.6;20.6;20.7;20.7;20.7;20.7;20.7;20.8;20.8…
20.3;20.2;20.2;20.2;20.2;20.3;20.2;20.3;20.2;20.2;20.4;20.3;20.4;20.4;20.4;20.4;20.4;20.4;20.4;20.4;20.4;20.5;20.5;20.5;20.5;20.5;20.6;20.6;20.6;20.5;20.5;20.6;20.5;20.5;20.5;20.6;20.6;20.6;20.6;20.6;20.6;20.6;20.6;20.6;20.6;20.6;20.6;20.6;20.6;20.6;20.6;20.6;20.6;20.6;20.6;20.6;20.7;20.7;20.7;20.6;20.7;20.5;20.6;20.6;20.5;20.5;20.6;20.6;20.6;20.6;20.6;20.6;20.6;20.7;20.8;20.7;20.7;20.8;20.8;20.8…
20.3;20.3;20.2;20.2;20.3;20.2;20.2;20.2;20.3;20.3;20.3;20.4;20.4;20.3;20.4;20.4;20.4;20.4;20.4;20.4;20.4;20.4;20.5;20.5;20.5;20.6;20.5;20.6;20.6;20.6;20.5;20.6;20.5;20.5;20.5;20.5;20.6;20.5;20.6;20.6;20.6;20.6;20.6;20.6;20.6;20.6;20.6;20.6;20.6;20.6;20.6;20.6;20.6;20.6;20.7;20.7;20.6;20.5;20.6;20.6;20.6;20.5;20.5;20.6;20.5;20.6;20.5;20.5;20.6;20.6;20.6;20.7;20.6;20.7;20.7;20.7;20.7;20.7;20.8;20.8…
20.2;20.3;20.3;20.3;20.3;20.3;20.3;20.3;20.3;20.3;20.3;20.3;20.4;20.4;20.4;20.4;20.4;20.4;20.5;20.4;20.4;20.5;20.5;20.5;20.5;20.5;20.5;20.6;20.6;20.5;20.5;20.6;20.5;20.5;20.6;20.6;20.6;20.6;20.6;20.5;20.6;20.6;20.6;20.6;20.5;20.6;20.6;20.6;20.6;20.6;20.6;20.6;20.6;20.6;20.6;20.6;20.6;20.7;20.7;20.6;20.7;20.6;20.6;20.6;20.5;20.6;20.6;20.6;20.6;20.6;20.6;20.6;20.7;20.6;20.7;20.7;20.7;20.7;20.8;20.8…
20.4;20.3;20.3;20.3;20.3;20.3;20.3;20.4;20.3;20.3;20.3;20.3;20.4;20.3;20.4;20.4;20.4;20.4;20.4;20.4;20.5;20.5;20.4;20.5;20.5;20.5;20.5;20.6;20.6;20.6;20.5;20.6;20.5;20.6;20.6;20.5;20.6;20.6;20.6;20.6;20.6;20.6;20.6;20.6;20.6;20.6;20.6;20.6;20.6;20.6;20.6;20.6;20.6;20.6;20.7;20.6;20.6;20.6;20.6;20.6;20.6;20.6;20.6;20.6;20.6;20.6;20.6;20.6;20.6;20.6;20.6;20.6;20.7;20.7;20.8;20.7;20.7;20.8;20.8;20.8…
20.4;20.3;20.3;20.2;20.3;20.3;20.3;20.2;20.3;20.4;20.4;20.3;20.3;20.4;20.4;20.4;20.4;20.4;20.4;20.4;20.4;20.4;20.5;20.5;20.5;20.6;20.5;20.5;20.6;20.6;20.5;20.6;20.5;20.6;20.5;20.5;20.5;20.6;20.5;20.5;20.6;20.6;20.6;20.6;20.6;20.6;20.6;20.6;20.6;20.6;20.7;20.6;20.7;20.6;20.6;20.6;20.6;20.6;20.7;20.6;20.7;20.6;20.6;20.6;20.6;20.6;20.6;20.6;20.6;20.6;20.6;20.7;20.7;20.7;20.7;20.7;20.7;20.7;20.8;20.8…
20.2;20.3;20.3;20.3;20.3;20.3;20.3;20.4;20.3;20.3;20.4;20.3;20.2;20.4;20.3;20.4;20.4;20.4;20.4;20.4;20.4;20.5;20.5;20.5;20.5;20.5;20.5;20.6;20.6;20.5;20.6;20.6;20.5;20.6;20.6;20.5;20.5;20.5;20.6;20.6;20.6;20.6;20.6;20.6;20.6;20.5;20.6;20.6;20.6;20.6;20.6;20.7;20.6;20.7;20.6;20.6;20.7;20.6;20.6;20.6;20.6;20.6;20.6;20.6;20.6;20.6;20.6;20.6;20.6;20.6;20.6;20.6;20.7;20.7;20.7;20.7;20.7;20.7;20.7;20.8…
20.2;20.3;20.3;20.3;20.3;20.3;20.3;20.2;20.4;20.4;20.4;20.3;20.3;20.4;20.4;20.4;20.4;20.4;20.5;20.4;20.5;20.5;20.5;20.5;20.5;20.5;20.5;20.6;20.6;20.6;20.6;20.5;20.5;20.5;20.6;20.6;20.6;20.5;20.6;20.6;20.6;20.6;20.6;20.6;20.6;20.6;20.7;20.6;20.6;20.6;20.6;20.6;20.6;20.6;20.6;20.6;20.6;20.6;20.6;20.6;20.6;20.6;20.6;20.6;20.6;20.6;20.7;20.6;20.6;20.6;20.6;20.6;20.7;20.7;20.7;20.7;20.7;20.8;20.8;20.8…
20.3;20.2;20.3;20.3;20.3;20.3;20.2;20.2;20.3;20.4;20.3;20.4;20.4;20.3;20.4;20.4;20.4;20.4;20.4;20.4;20.5;20.5;20.5;20.5;20.5;20.5;20.5;20.5;20.6;20.5;20.6;20.5;20.5;20.5;20.6;20.6;20.5;20.6;20.5;20.6;20.6;20.6;20.6;20.6;20.6;20.6;20.6;20.7;20.6;20.6;20.6;20.6;20.6;20.6;20.6;20.7;20.6;20.6;20.6;20.6;20.6;20.6;20.6;20.6;20.6;20.6;20.6;20.6;20.6;20.7;20.6;20.7;20.7;20.7;20.7;20.7;20.7;20.7;20.7;20.8…
20.2;20.3;20.3;20.3;20.3;20.3;20.3;20.3;20.3;20.4;20.3;20.3;20.3;20.4;20.3;20.4;20.4;20.4;20.4;20.4;20.4;20.5;20.5;20.5;20.5;20.6;20.5;20.6;20.6;20.6;20.6;20.6;20.6;20.5;20.6;20.6;20.6;20.6;20.6;20.6;20.6;20.6;20.6;20.6;20.6;20.6;20.7;20.7;20.7;20.6;20.6;20.6;20.6;20.6;20.6;20.6;20.6;20.6;20.6;20.6;20.6;20.6;20.6;20.6;20.6;20.6;20.6;20.6;20.6;20.6;20.6;20.6;20.6;20.7;20.7;20.7;20.7;20.8;20.8;20.8…
20.3;20.3;20.3;20.2;20.3;20.3;20.3;20.3;20.4;20.3;20.3;20.3;20.4;20.3;20.3;20.4;20.4;20.5;20.5;20.4;20.5;20.5;20.5;20.5;20.5;20.6;20.6;20.6;20.6;20.6;20.6;20.6;20.6;20.5;20.5;20.6;20.5;20.6;20.6;20.6;20.6;20.6;20.6;20.6;20.6;20.6;20.6;20.7;20.6;20.6;20.6;20.6;20.6;20.6;20.6;20.6;20.6;20.7;20.7;20.6;20.6;20.6;20.6;20.6;20.7;20.6;20.7;20.7;20.6;20.6;20.6;20.6;20.6;20.7;20.7;20.7;20.8;20.8;20.8;20.8…
20.3;20.3;20.3;20.3;20.3;20.3;20.3;20.3;20.3;20.3;20.4;20.3;20.3;20.3;20.4;20.4;20.3;20.5;20.4;20.4;20.5;20.5;20.5;20.5;20.5;20.6;20.5;20.6;20.5;20.6;20.6;20.7;20.6;20.6;20.5;20.6;20.5;20.6;20.6;20.6;20.6;20.6;20.6;20.6;20.6;20.6;20.7;20.6;20.7;20.6;20.6;20.6;20.6;20.7;20.6;20.7;20.7;20.7;20.6;20.6;20.6;20.6;20.6;20.6;20.6;20.6;20.6;20.6;20.7;20.7;20.6;20.6;20.6;20.7;20.7;20.7;20.7;20.8;20.8;20.8…
20.3;20.3;20.3;20.3;20.3;20.3;20.3;20.3;20.4;20.3;20.3;20.4;20.3;20.4;20.4;20.5;20.4;20.5;20.5;20.5;20.5;20.4;20.5;20.5;20.5;20.5;20.5;20.6;20.5;20.6;20.6;20.6;20.6;20.6;20.6;20.6;20.6;20.5;20.6;20.6;20.6;20.6;20.6;20.6;20.5;20.6;20.6;20.7;20.6;20.6;20.6;20.6;20.6;20.7;20.6;20.7;20.7;20.7;20.6;20.6;20.6;20.6;20.6;20.6;20.6;20.6;20.6;20.6;20.6;20.6;20.6;20.6;20.6;20.6;20.7;20.7;20.7;20.7;20.8;20.8…
20.3;20.2;20.3;20.2;20.2;20.4;20.3;20.3;20.3;20.2;20.3;20.3;20.3;20.4;20.4;20.4;20.5;20.4;20.4;20.5;20.4;20.5;20.4;20.5;20.5;20.5;20.5;20.6;20.6;20.5;20.6;20.6;20.6;20.6;20.5;20.5;20.5;20.6;20.6;20.6;20.6;20.6;20.6;20.6;20.6;20.6;20.6;20.7;20.7;20.6;20.6;20.6;20.6;20.6;20.7;20.6;20.7;20.6;20.6;20.6;20.6;20.6;20.6;20.6;20.6;20.6;20.6;20.6;20.6;20.6;20.6;20.6;20.7;20.7;20.7;20.7;20.7;20.8;20.8;20.8…
20.3;20.3;20.2;20.3;20.2;20.3;20.3;20.3;20.4;20.3;20.4;20.2;20.3;20.4;20.4;20.4;20.4;20.4;20.5;20.4;20.4;20.5;20.5;20.5;20.5;20.5;20.6;20.5;20.5;20.6;20.6;20.6;20.6;20.5;20.6;20.5;20.6;20.6;20.6;20.6;20.6;20.6;20.6;20.6;20.6;20.6;20.6;20.6;20.7;20.6;20.6;20.6;20.6;20.7;20.7;20.6;20.7;20.7;20.6;20.6;20.6;20.6;20.6;20.6;20.6;20.6;20.6;20.6;20.6;20.7;20.6;20.6;20.6;20.6;20.7;20.7;20.8;20.7;20.8;20.8…
20.3;20.3;20.3;20.3;20.3;20.2;20.3;20.2;20.3;20.3;20.3;20.2;20.3;20.4;20.4;20.3;20.4;20.4;20.4;20.5;20.4;20.5;20.4;20.5;20.5;20.6;20.6;20.6;20.5;20.6;20.6;20.6;20.6;20.6;20.6;20.6;20.6;20.6;20.6;20.6;20.6;20.7;20.6;20.6;20.5;20.6;20.6;20.6;20.6;20.6;20.6;20.6;20.6;20.6;20.7;20.7;20.6;20.7;20.7;20.6;20.6;20.6;20.6;20.5;20.6;20.6;20.6;20.6;20.6;20.6;20.6;20.6;20.7;20.6;20.7;20.7;20.7;20.7;20.8;20.8…
20.3;20.3;20.3;20.2;20.3;20.2;20.3;20.3;20.3;20.2;20.3;20.3;20.4;20.4;20.4;20.4;20.4;20.3;20.4;20.4;20.4;20.5;20.5;20.5;20.5;20.5;20.5;20.5;20.5;20.6;20.6;20.5;20.5;20.6;20.6;20.5;20.6;20.6;20.6;20.6;20.6;20.6;20.6;20.6;20.6;20.6;20.6;20.6;20.6;20.6;20.6;20.6;20.6;20.6;20.6;20.6;20.7;20.6;20.6;20.7;20.6;20.6;20.6;20.6;20.6;20.6;20.6;20.6;20.6;20.6;20.6;20.6;20.6;20.7;20.7;20.8;20.7;20.7;20.8;20.8…
20.2;20.3;20.2;20.3;20.3;20.3;20.3;20.3;20.3;20.3;20.3;20.3;20.4;20.4;20.4;20.4;20.3;20.4;20.4;20.4;20.5;20.5;20.5;20.5;20.5;20.5;20.5;20.5;20.5;20.5;20.6;20.6;20.6;20.6;20.5;20.6;20.6;20.5;20.6;20.6;20.6;20.6;20.5;20.6;20.6;20.6;20.6;20.6;20.6;20.6;20.6;20.6;20.6;20.6;20.6;20.6;20.6;20.7;20.6;20.6;20.6;20.6;20.6;20.6;20.6;20.5;20.6;20.6;20.6;20.6;20.6;20.7;20.6;20.7;20.7;20.7;20.7;20.7;20.8;20.8…
20.4;20.2;20.2;20.3;20.2;20.3;20.2;20.2;20.2;20.3;20.3;20.4;20.4;20.4;20.4;20.3;20.4;20.4;20.4;20.4;20.5;20.5;20.5;20.5;20.5;20.5;20.6;20.6;20.6;20.5;20.5;20.5;20.6;20.6;20.5;20.6;20.6;20.6;20.6;20.6;20.5;20.6;20.6;20.6;20.6;20.6;20.6;20.6;20.6;20.7;20.6;20.6;20.6;20.6;20.6;20.6;20.6;20.7;20.6;20.6;20.6;20.6;20.6;20.6;20.6;20.6;20.5;20.6;20.6;20.6;20.6;20.6;20.7;20.7;20.7;20.7;20.7;20.8;20.7;20.8…
20.3;20.2;20.2;20.4;20.2;20.3;20.3;20.3;20.3;20.3;20.4;20.3;20.3;20.3;20.4;20.4;20.4;20.4;20.4;20.5;20.5;20.5;20.4;20.4;20.5;20.5;20.5;20.5;20.5;20.5;20.5;20.6;20.6;20.6;20.5;20.6;20.6;20.5;20.6;20.6;20.5;20.5;20.5;20.6;20.5;20.6;20.6;20.6;20.5;20.7;20.6;20.6;20.6;20.6;20.6;20.6;20.6;20.7;20.6;20.5;20.6;20.6;20.6;20.6;20.6;20.6;20.5;20.6;20.6;20.6;20.6;20.6;20.7;20.7;20.7;20.7;20.7;20.9;20.8;20.8…
20.2;20.2;20.2;20.3;20.3;20.3;20.2;20.3;20.3;20.3;20.3;20.3;20.4;20.4;20.3;20.4;20.3;20.4;20.4;20.5;20.5;20.4;20.4;20.5;20.5;20.5;20.5;20.5;20.6;20.5;20.5;20.5;20.6;20.5;20.6;20.6;20.6;20.5;20.5;20.6;20.5;20.5;20.5;20.6;20.6;20.6;20.6;20.6;20.6;20.6;20.6;20.6;20.6;20.6;20.6;20.6;20.6;20.6;20.7;20.6;20.5;20.6;20.5;20.6;20.6;20.6;20.6;20.6;20.6;20.6;20.6;20.6;20.6;20.6;20.7;20.7;20.7;20.7;20.8;20.8…
20.2;20.2;20.2;20.3;20.2;20.3;20.3;20.3;20.3;20.3;20.3;20.3;20.4;20.3;20.4;20.4;20.4;20.4;20.4;20.5;20.4;20.5;20.5;20.4;20.5;20.5;20.5;20.5;20.5;20.5;20.5;20.5;20.5;20.6;20.5;20.6;20.5;20.5;20.5;20.5;20.5;20.5;20.6;20.6;20.6;20.6;20.6;20.6;20.5;20.6;20.6;20.6;20.6;20.6;20.6;20.7;20.6;20.6;20.6;20.5;20.6;20.6;20.6;20.6;20.6;20.5;20.6;20.6;20.6;20.6;20.6;20.7;20.6;20.6;20.7;20.7;20.7;20.7;20.8;20.8…
20.2;20.2;20.3;20.3;20.3;20.3;20.3;20.3;20.3;20.3;20.3;20.4;20.4;20.4;20.3;20.3;20.4;20.4;20.4;20.4;20.4;20.4;20.4;20.5;20.4;20.5;20.5;20.5;20.5;20.5;20.5;20.5;20.5;20.5;20.6;20.5;20.5;20.5;20.5;20.5;20.6;20.5;20.5;20.6;20.5;20.6;20.6;20.6;20.5;20.6;20.5;20.6;20.6;20.6;20.6;20.6;20.6;20.6;20.6;20.6;20.6;20.5;20.6;20.6;20.6;20.5;20.6;20.6;20.6;20.6;20.5;20.6;20.5;20.6;20.7;20.7;20.7;20.7;20.7;20.7…
20.2;20.2;20.2;20.3;20.3;20.2;20.3;20.3;20.3;20.3;20.4;20.3;20.3;20.3;20.3;20.3;20.3;20.4;20.4;20.4;20.5;20.4;20.4;20.4;20.5;20.6;20.5;20.5;20.5;20.5;20.5;20.5;20.5;20.6;20.4;20.6;20.5;20.5;20.5;20.5;20.7;20.6;20.5;20.6;20.6;20.5;20.6;20.5;20.6;20.6;20.5;20.5;20.6;20.6;20.6;20.6;20.6;20.6;20.5;20.6;20.6;20.6;20.5;20.6;20.6;20.6;20.5;20.5;20.5;20.6;20.6;20.6;20.6;20.7;20.6;20.7;20.7;20.7;20.8;20.8…
20.2;20.2;20.3;20.4;20.3;20.3;20.3;20.3;20.4;20.3;20.3;20.3;20.3;20.3;20.3;20.3;20.4;20.3;20.4;20.4;20.4;20.4;20.5;20.4;20.4;20.5;20.5;20.5;20.5;20.5;20.5;20.6;20.5;20.6;20.6;20.5;20.5;20.5;20.5;20.5;20.5;20.6;20.6;20.6;20.5;20.6;20.6;20.5;20.7;20.6;20.5;20.6;20.6;20.6;20.6;20.5;20.6;20.6;20.6;20.6;20.6;20.6;20.6;20.6;20.5;20.6;20.5;20.6;20.5;20.6;20.6;20.5;20.6;20.7;20.7;20.6;20.7;20.8;20.8;20.8…
20.2;20.2;20.2;20.3;20.3;20.3;20.3;20.3;20.4;20.3;20.4;20.3;20.3;20.4;20.4;20.3;20.3;20.4;20.4;20.4;20.4;20.5;20.4;20.4;20.4;20.5;20.5;20.5;20.5;20.5;20.5;20.6;20.5;20.5;20.5;20.5;20.5;20.5;20.6;20.6;20.5;20.5;20.6;20.6;20.6;20.6;20.5;20.6;20.6;20.6;20.6;20.5;20.6;20.6;20.6;20.6;20.6;20.6;20.6;20.6;20.5;20.6;20.6;20.5;20.5;20.5;20.5;20.5;20.5;20.5;20.6;20.6;20.6;20.6;20.7;20.7;20.7;20.7;20.8;20.8…
20.2;20.2;20.2;20.3;20.3;20.3;20.3;20.3;20.4;20.3;20.4;20.3;20.3;20.4;20.3;20.4;20.4;20.4;20.4;20.4;20.4;20.4;20.4;20.4;20.5;20.5;20.5;20.6;20.5;20.5;20.5;20.5;20.5;20.5;20.5;20.5;20.6;20.5;20.6;20.6;20.5;20.5;20.5;20.6;20.6;20.6;20.6;20.6;20.6;20.6;20.5;20.6;20.6;20.6;20.6;20.6;20.6;20.6;20.6;20.6;20.6;20.6;20.5;20.6;20.5;20.6;20.6;20.5;20.5;20.5;20.6;20.6;20.5;20.6;20.7;20.7;20.6;20.7;20.7;20.7…
20.2;20.2;20.2;20.3;20.3;20.2;20.4;20.3;20.2;20.3;20.3;20.3;20.4;20.3;20.4;20.4;20.3;20.4;20.4;20.4;20.4;20.4;20.5;20.4;20.5;20.5;20.5;20.5;20.5;20.5;20.6;20.6;20.5;20.6;20.5;20.5;20.5;20.5;20.5;20.5;20.6;20.6;20.6;20.5;20.5;20.6;20.6;20.6;20.6;20.6;20.6;20.6;20.6;20.6;20.6;20.6;20.6;20.6;20.6;20.6;20.6;20.5;20.5;20.5;20.6;20.5;20.5;20.5;20.5;20.5;20.6;20.6;20.6;20.6;20.6;20.7;20.7;20.7;20.7;20.8…
20.2;20.2;20.2;20.2;20.3;20.3;20.3;20.2;20.3;20.3;20.4;20.4;20.4;20.4;20.4;20.4;20.4;20.4;20.4;20.4;20.4;20.4;20.5;20.5;20.5;20.5;20.5;20.5;20.5;20.5;20.5;20.5;20.5;20.5;20.5;20.5;20.5;20.5;20.5;20.5;20.6;20.6;20.5;20.5;20.5;20.6;20.6;20.6;20.6;20.6;20.5;20.6;20.6;20.6;20.6;20.6;20.6;20.6;20.6;20.5;20.5;20.5;20.6;20.5;20.5;20.5;20.5;20.5;20.5;20.6;20.5;20.5;20.6;20.6;20.6;20.6;20.6;20.7;20.7;20.7…
20.2;20.2;20.2;20.2;20.2;20.3;20.3;20.3;20.3;20.2;20.3;20.2;20.4;20.3;20.4;20.3;20.3;20.4;20.3;20.5;20.4;20.4;20.4;20.4;20.5;20.5;20.5;20.5;20.4;20.5;20.5;20.5;20.5;20.5;20.5;20.5;20.5;20.5;20.5;20.5;20.5;20.6;20.6;20.5;20.6;20.5;20.6;20.6;20.6;20.6;20.6;20.6;20.6;20.6;20.6;20.6;20.6;20.6;20.6;20.6;20.6;20.6;20.6;20.5;20.5;20.5;20.4;20.4;20.5;20.5;20.6;20.6;20.6;20.6;20.6;20.6;20.7;20.6;20.7;20.7…
20.2;20.2;20.2;20.3;20.3;20.3;20.3;20.3;20.3;20.2;20.3;20.3;20.3;20.3;20.3;20.3;20.3;20.5;20.3;20.4;20.4;20.4;20.4;20.5;20.5;20.5;20.5;20.5;20.5;20.5;20.5;20.5;20.5;20.5;20.5;20.5;20.5;20.5;20.5;20.5;20.6;20.6;20.5;20.6;20.6;20.6;20.5;20.6;20.6;20.6;20.6;20.6;20.6;20.6;20.6;20.6;20.6;20.6;20.6;20.6;20.6;20.6;20.5;20.5;20.5;20.5;20.5;20.5;20.5;20.6;20.6;20.5;20.6;20.6;20.7;20.6;20.7;20.6;20.7;20.7…
20.2;20.2;20.2;20.2;20.3;20.3;20.3;20.3;20.3;20.3;20.3;20.2;20.4;20.3;20.3;20.4;20.3;20.4;20.4;20.4;20.3;20.5;20.4;20.4;20.4;20.5;20.5;20.5;20.5;20.5;20.5;20.5;20.5;20.5;20.5;20.5;20.5;20.5;20.5;20.5;20.5;20.6;20.6;20.6;20.6;20.5;20.5;20.6;20.6;20.6;20.6;20.6;20.6;20.6;20.6;20.6;20.6;20.6;20.6;20.6;20.5;20.4;20.6;20.6;20.5;20.5;20.5;20.5;20.5;20.5;20.6;20.5;20.6;20.6;20.5;20.6;20.6;20.7;20.7;20.7…
20.2;20.2;20.3;20.2;20.3;20.3;20.3;20.3;20.3;20.3;20.3;20.3;20.3;20.3;20.3;20.3;20.3;20.4;20.4;20.3;20.4;20.5;20.4;20.5;20.4;20.5;20.5;20.4;20.5;20.4;20.5;20.5;20.5;20.5;20.5;20.5;20.5;20.5;20.5;20.5;20.5;20.6;20.5;20.6;20.5;20.6;20.6;20.5;20.6;20.5;20.6;20.6;20.6;20.6;20.6;20.6;20.6;20.5;20.6;20.6;20.6;20.6;20.5;20.5;20.5;20.5;20.5;20.5;20.5;20.5;20.6;20.6;20.5;20.5;20.7;20.6;20.7;20.7;20.6;20.7…
20.2;20.2;20.3;20.3;20.3;20.3;20.3;20.3;20.3;20.3;20.3;20.3;20.3;20.3;20.4;20.3;20.3;20.4;20.5;20.3;20.3;20.4;20.5;20.5;20.5;20.5;20.5;20.5;20.5;20.5;20.5;20.5;20.5;20.5;20.4;20.5;20.5;20.5;20.5;20.5;20.5;20.5;20.6;20.6;20.6;20.5;20.5;20.6;20.6;20.6;20.6;20.5;20.6;20.6;20.6;20.6;20.6;20.5;20.5;20.6;20.6;20.6;20.5;20.5;20.5;20.5;20.5;20.5;20.6;20.6;20.5;20.5;20.5;20.6;20.6;20.5;20.6;20.6;20.6;20.7…
20.2;20.2;20.2;20.2;20.3;20.3;20.3;20.3;20.3;20.3;20.3;20.3;20.4;20.3;20.4;20.3;20.3;20.4;20.4;20.4;20.4;20.4;20.4;20.5;20.5;20.6;20.5;20.4;20.5;20.5;20.5;20.5;20.5;20.5;20.5;20.5;20.5;20.5;20.5;20.5;20.5;20.5;20.5;20.6;20.5;20.5;20.6;20.6;20.6;20.6;20.6;20.6;20.6;20.6;20.5;20.6;20.5;20.5;20.6;20.6;20.6;20.5;20.5;20.5;20.5;20.5;20.5;20.5;20.5;20.5;20.5;20.5;20.5;20.5;20.6;20.5;20.6;20.6;20.6;20.7…
20.3;20.3;20.2;20.2;20.3;20.3;20.2;20.3;20.4;20.3;20.3;20.4;20.3;20.3;20.3;20.4;20.4;20.3;20.4;20.4;20.4;20.4;20.4;20.4;20.4;20.5;20.4;20.5;20.6;20.4;20.4;20.5;20.4;20.6;20.5;20.5;20.5;20.5;20.5;20.5;20.5;20.5;20.5;20.5;20.5;20.5;20.5;20.6;20.6;20.5;20.6;20.5;20.5;20.5;20.5;20.6;20.6;20.6;20.6;20.5;20.5;20.5;20.5;20.5;20.5;20.5;20.5;20.5;20.5;20.5;20.5;20.5;20.5;20.5;20.5;20.6;20.6;20.6;20.6;20.6…
20.2;20.3;20.3;20.3;20.3;20.2;20.3;20.3;20.3;20.3;20.3;20.3;20.4;20.3;20.4;20.3;20.4;20.3;20.4;20.3;20.4;20.4;20.5;20.5;20.4;20.5;20.6;20.4;20.4;20.5;20.6;20.5;20.6;20.5;20.6;20.5;20.5;20.5;20.5;20.5;20.5;20.5;20.6;20.6;20.6;20.6;20.6;20.5;20.6;20.5;20.6;20.5;20.6;20.6;20.6;20.5;20.5;20.5;20.6;20.6;20.5;20.5;20.5;20.5;20.5;20.5;20.5;20.5;20.5;20.6;20.6;20.5;20.5;20.5;20.5;20.6;20.6;20.6;20.6;20.6…
20.2;20.2;20.3;20.3;20.3;20.3;20.3;20.3;20.3;20.3;20.3;20.3;20.3;20.3;20.3;20.4;20.4;20.4;20.4;20.4;20.5;20.5;20.5;20.5;20.5;20.5;20.5;20.5;20.5;20.5;20.5;20.5;20.5;20.5;20.5;20.5;20.5;20.5;20.5;20.5;20.5;20.6;20.6;20.5;20.6;20.6;20.5;20.5;20.5;20.5;20.5;20.6;20.5;20.6;20.6;20.6;20.6;20.6;20.6;20.5;20.5;20.5;20.5;20.5;20.5;20.5;20.5;20.5;20.4;20.5;20.5;20.5;20.5;20.5;20.5;20.5;20.5;20.5;20.6;20.6…
20.3;20.3;20.3;20.3;20.3;20.3;20.3;20.3;20.3;20.3;20.4;20.4;20.4;20.4;20.4;20.4;20.4;20.3;20.4;20.4;20.5;20.5;20.4;20.5;20.4;20.5;20.5;20.5;20.5;20.4;20.5;20.5;20.5;20.5;20.6;20.4;20.5;20.5;20.5;20.5;20.5;20.5;20.6;20.6;20.5;20.6;20.6;20.5;20.5;20.5;20.6;20.5;20.6;20.6;20.6;20.6;20.6;20.5;20.6;20.5;20.5;20.5;20.5;20.5;20.5;20.5;20.4;20.5;20.5;20.5;20.5;20.5;20.5;20.5;20.5;20.5;20.5;20.6;20.6;20.6…
20.3;20.3;20.3;20.3;20.3;20.3;20.3;20.4;20.3;20.3;20.4;20.4;20.4;20.4;20.3;20.4;20.4;20.5;20.3;20.4;20.4;20.4;20.4;20.4;20.5;20.5;20.4;20.4;20.5;20.6;20.5;20.6;20.6;20.6;20.5;20.5;20.5;20.5;20.5;20.5;20.5;20.5;20.5;20.5;20.6;20.6;20.6;20.6;20.6;20.6;20.6;20.6;20.5;20.6;20.6;20.6;20.5;20.5;20.6;20.5;20.5;20.5;20.5;20.5;20.5;20.5;20.5;20.5;20.5;20.5;20.5;20.5;20.5;20.5;20.5;20.5;20.5;20.6;20.6;20.6…
20.3;20.3;20.3;20.3;20.3;20.3;20.3;20.4;20.3;20.3;20.3;20.3;20.4;20.4;20.4;20.4;20.4;20.3;20.4;20.3;20.4;20.4;20.5;20.4;20.4;20.5;20.5;20.5;20.5;20.6;20.5;20.6;20.5;20.6;20.5;20.5;20.5;20.5;20.5;20.5;20.5;20.5;20.5;20.5;20.5;20.6;20.6;20.5;20.6;20.5;20.5;20.5;20.6;20.6;20.6;20.5;20.6;20.5;20.5;20.5;20.5;20.5;20.5;20.5;20.5;20.5;20.5;20.4;20.5;20.5;20.5;20.5;20.5;20.5;20.5;20.6;20.5;20.6;20.6;20.6…
20.5;20.3;20.3;20.3;20.2;20.3;20.3;20.3;20.4;20.3;20.3;20.3;20.4;20.4;20.4;20.4;20.4;20.4;20.4;20.4;20.4;20.4;20.4;20.4;20.3;20.4;20.5;20.5;20.5;20.5;20.6;20.6;20.6;20.4;20.6;20.5;20.6;20.5;20.6;20.5;20.5;20.5;20.5;20.5;20.5;20.5;20.6;20.5;20.6;20.5;20.5;20.5;20.5;20.5;20.6;20.5;20.5;20.5;20.6;20.5;20.5;20.5;20.5;20.5;20.5;20.4;20.5;20.5;20.5;20.5;20.5;20.5;20.5;20.5;20.5;20.5;20.5;20.6;20.6;20.6…
20.3;20.2;20.2;20.3;20.3;20.4;20.4;20.3;20.4;20.3;20.4;20.4;20.4;20.4;20.4;20.5;20.4;20.4;20.4;20.4;20.4;20.4;20.4;20.4;20.4;20.5;20.5;20.5;20.5;20.5;20.6;20.6;20.5;20.5;20.5;20.5;20.5;20.5;20.5;20.5;20.5;20.5;20.5;20.5;20.5;20.5;20.5;20.5;20.5;20.5;20.5;20.5;20.6;20.6;20.6;20.6;20.6;20.5;20.5;20.5;20.5;20.5;20.5;20.5;20.5;20.5;20.5;20.5;20.5;20.5;20.5;20.5;20.5;20.5;20.5;20.5;20.5;20.6;20.6;20.6…
20.2;20.2;20.3;20.3;20.3;20.3;20.3;20.2;20.3;20.3;20.4;20.4;20.4;20.4;20.4;20.4;20.4;20.4;20.4;20.4;20.4;20.4;20.4;20.4;20.4;20.5;20.5;20.5;20.5;20.5;20.5;20.6;20.6;20.6;20.5;20.6;20.5;20.5;20.5;20.5;20.5;20.5;20.5;20.5;20.5;20.5;20.5;20.5;20.5;20.5;20.6;20.5;20.6;20.5;20.6;20.6;20.5;20.6;20.5;20.5;20.5;20.5;20.5;20.5;20.5;20.5;20.5;20.5;20.5;20.5;20.5;20.5;20.5;20.5;20.5;20.5;20.5;20.5;20.5;20.6…
20.3;20.2;20.2;20.3;20.2;20.2;20.3;20.3;20.3;20.3;20.4;20.4;20.4;20.4;20.4;20.4;20.4;20.4;20.4;20.4;20.4;20.4;20.4;20.4;20.5;20.4;20.5;20.5;20.5;20.5;20.5;20.5;20.5;20.6;20.6;20.5;20.5;20.5;20.5;20.5;20.6;20.5;20.5;20.5;20.5;20.6;20.5;20.5;20.6;20.6;20.5;20.5;20.5;20.5;20.6;20.5;20.6;20.6;20.5;20.5;20.5;20.5;20.5;20.5;20.5;20.5;20.5;20.5;20.5;20.4;20.5;20.5;20.5;20.5;20.5;20.5;20.5;20.5;20.5;20.5…
20.3;20.3;20.2;20.3;20.4;20.2;20.3;20.3;20.3;20.4;20.3;20.4;20.4;20.4;20.4;20.4;20.4;20.4;20.4;20.4;20.4;20.4;20.4;20.4;20.4;20.5;20.5;20.5;20.5;20.5;20.5;20.5;20.5;20.6;20.6;20.5;20.5;20.5;20.5;20.5;20.5;20.6;20.5;20.6;20.5;20.5;20.5;20.5;20.5;20.5;20.5;20.6;20.5;20.5;20.6;20.5;20.6;20.6;20.5;20.5;20.6;20.5;20.5;20.5;20.5;20.5;20.5;20.5;20.5;20.5;20.5;20.5;20.5;20.5;20.5;20.5;20.6;20.6;20.6;20.6…
20.3;20.2;20.2;20.3;20.3;20.2;20.3;20.3;20.3;20.3;20.4;20.3;20.3;20.4;20.4;20.4;20.4;20.4;20.4;20.4;20.4;20.4;20.4;20.4;20.4;20.5;20.5;20.5;20.5;20.5;20.5;20.5;20.5;20.6;20.6;20.5;20.5;20.5;20.5;20.6;20.5;20.5;20.5;20.5;20.6;20.6;20.5;20.5;20.5;20.5;20.5;20.5;20.6;20.5;20.6;20.6;20.6;20.6;20.6;20.6;20.5;20.6;20.5;20.5;20.5;20.5;20.5;20.5;20.5;20.5;20.5;20.5;20.5;20.5;20.5;20.6;20.5;20.5;20.6;20.6…
20.3;20.2;20.2;20.2;20.2;20.3;20.2;20.3;20.2;20.3;20.4;20.3;20.4;20.3;20.4;20.4;20.4;20.3;20.4;20.4;20.4;20.4;20.4;20.4;20.5;20.4;20.5;20.5;20.5;20.5;20.5;20.5;20.5;20.5;20.5;20.5;20.5;20.5;20.5;20.5;20.6;20.6;20.5;20.5;20.5;20.5;20.5;20.5;20.6;20.6;20.6;20.6;20.6;20.5;20.6;20.5;20.6;20.6;20.6;20.6;20.6;20.5;20.5;20.5;20.5;20.5;20.5;20.5;20.5;20.5;20.5;20.5;20.5;20.5;20.5;20.6;20.6;20.6;20.6;20.6…
20.3;20.3;20.3;20.2;20.2;20.3;20.2;20.3;20.2;20.2;20.3;20.3;20.3;20.3;20.4;20.3;20.4;20.3;20.4;20.3;20.3;20.4;20.4;20.4;20.4;20.5;20.5;20.5;20.5;20.5;20.5;20.5;20.5;20.5;20.5;20.5;20.5;20.5;20.6;20.5;20.5;20.5;20.5;20.5;20.6;20.5;20.5;20.5;20.6;20.5;20.6;20.5;20.5;20.6;20.6;20.5;20.6;20.6;20.6;20.5;20.5;20.5;20.5;20.5;20.5;20.5;20.5;20.5;20.5;20.5;20.5;20.5;20.5;20.5;20.5;20.6;20.6;20.6;20.6;20.7…
20.3;20.3;20.3;20.2;20.3;20.3;20.3;20.4;20.3;20.3;20.4;20.2;20.4;20.3;20.4;20.4;20.3;20.4;20.4;20.4;20.4;20.4;20.4;20.5;20.5;20.5;20.5;20.5;20.5;20.5;20.5;20.5;20.5;20.5;20.5;20.5;20.5;20.6;20.6;20.6;20.6;20.5;20.5;20.5;20.5;20.5;20.5;20.5;20.6;20.6;20.5;20.5;20.5;20.6;20.6;20.6;20.6;20.6;20.6;20.5;20.5;20.5;20.5;20.5;20.5;20.5;20.5;20.5;20.5;20.5;20.5;20.5;20.5;20.5;20.5;20.6;20.6;20.6;20.6;20.6…
20.3;20.2;20.2;20.1;20.2;20.3;20.4;20.4;20.3;20.3;20.3;20.3;20.3;20.3;20.3;20.3;20.5;20.4;20.4;20.3;20.4;20.4;20.4;20.4;20.5;20.4;20.5;20.5;20.5;20.5;20.5;20.5;20.6;20.5;20.5;20.5;20.5;20.5;20.6;20.5;20.6;20.5;20.5;20.5;20.5;20.5;20.5;20.5;20.5;20.5;20.5;20.4;20.5;20.6;20.6;20.6;20.6;20.6;20.6;20.6;20.5;20.5;20.5;20.5;20.4;20.5;20.5;20.5;20.5;20.5;20.5;20.5;20.4;20.5;20.5;20.5;20.5;20.6;20.6;20.7…
20.3;20.3;20.3;20.3;20.3;20.3;20.3;20.4;20.4;20.3;20.3;20.3;20.3;20.3;20.3;20.4;20.4;20.4;20.4;20.4;20.4;20.4;20.4;20.4;20.4;20.5;20.5;20.5;20.5;20.5;20.5;20.6;20.5;20.6;20.5;20.5;20.5;20.5;20.5;20.6;20.5;20.5;20.5;20.6;20.5;20.5;20.5;20.5;20.6;20.5;20.5;20.5;20.6;20.6;20.6;20.6;20.6;20.6;20.5;20.6;20.5;20.5;20.5;20.5;20.5;20.5;20.5;20.5;20.5;20.5;20.5;20.5;20.5;20.5;20.5;20.5;20.5;20.6;20.5;20.6…
20.2;20.2;20.2;20.2;20.3;20.3;20.3;20.4;20.3;20.3;20.3;20.3;20.5;20.4;20.5;20.3;20.4;20.4;20.4;20.3;20.4;20.4;20.4;20.4;20.5;20.4;20.4;20.5;20.5;20.5;20.5;20.6;20.5;20.5;20.5;20.6;20.6;20.5;20.6;20.6;20.5;20.6;20.5;20.5;20.5;20.5;20.5;20.5;20.5;20.6;20.6;20.5;20.6;20.6;20.6;20.6;20.5;20.5;20.5;20.5;20.5;20.5;20.5;20.4;20.5;20.5;20.4;20.5;20.4;20.5;20.5;20.5;20.5;20.5;20.5;20.5;20.6;20.6;20.6;20.6…
20.3;20.3;20.2;20.3;20.2;20.3;20.3;20.3;20.3;20.3;20.3;20.3;20.3;20.3;20.3;20.3;20.4;20.4;20.4;20.4;20.4;20.4;20.4;20.4;20.4;20.5;20.4;20.5;20.5;20.5;20.5;20.5;20.5;20.5;20.5;20.5;20.5;20.5;20.5;20.6;20.5;20.5;20.6;20.5;20.6;20.6;20.5;20.5;20.5;20.5;20.5;20.5;20.6;20.6;20.5;20.6;20.6;20.6;20.5;20.5;20.5;20.5;20.5;20.4;20.5;20.5;20.5;20.5;20.5;20.5;20.5;20.5;20.5;20.5;20.5;20.5;20.5;20.6;20.5;20.6…
20.3;20.3;20.2;20.3;20.3;20.3;20.3;20.3;20.3;20.3;20.3;20.3;20.3;20.4;20.3;20.4;20.4;20.4;20.3;20.4;20.4;20.4;20.4;20.4;20.5;20.5;20.4;20.5;20.5;20.4;20.5;20.5;20.5;20.5;20.5;20.5;20.5;20.5;20.5;20.5;20.5;20.5;20.5;20.5;20.5;20.5;20.5;20.5;20.5;20.6;20.6;20.5;20.5;20.6;20.6;20.6;20.6;20.6;20.5;20.5;20.5;20.5;20.5;20.5;20.5;20.4;20.5;20.5;20.5;20.5;20.5;20.5;20.5;20.5;20.5;20.5;20.6;20.6;20.6;20.6…
20.2;20.2;20.3;20.3;20.3;20.3;20.2;20.3;20.4;20.3;20.3;20.3;20.3;20.3;20.4;20.4;20.4;20.4;20.4;20.4;20.4;20.4;20.4;20.4;20.5;20.5;20.6;20.5;20.5;20.5;20.5;20.5;20.5;20.5;20.5;20.5;20.5;20.5;20.5;20.5;20.6;20.5;20.5;20.5;20.4;20.5;20.5;20.5;20.5;20.6;20.6;20.5;20.5;20.5;20.5;20.6;20.5;20.6;20.6;20.6;20.5;20.5;20.5;20.4;20.4;20.5;20.5;20.5;20.4;20.5;20.5;20.5;20.5;20.5;20.6;20.6;20.5;20.6;20.6;20.6…
20.3;20.3;20.2;20.2;20.3;20.2;20.2;20.2;20.3;20.3;20.3;20.3;20.3;20.3;20.3;20.4;20.4;20.4;20.4;20.3;20.4;20.4;20.4;20.4;20.4;20.5;20.5;20.6;20.5;20.4;20.5;20.5;20.5;20.5;20.5;20.5;20.5;20.5;20.5;20.5;20.5;20.5;20.5;20.5;20.5;20.5;20.5;20.6;20.5;20.5;20.6;20.5;20.5;20.5;20.5;20.6;20.5;20.6;20.6;20.6;20.5;20.6;20.5;20.5;20.5;20.5;20.4;20.5;20.5;20.5;20.5;20.5;20.5;20.5;20.5;20.5;20.5;20.5;20.6;20.5…
20.2;20.3;20.2;20.3;20.2;20.2;20.2;20.2;20.3;20.3;20.3;20.3;20.4;20.3;20.3;20.4;20.4;20.4;20.4;20.4;20.4;20.4;20.4;20.4;20.4;20.4;20.5;20.5;20.4;20.5;20.4;20.5;20.5;20.5;20.5;20.5;20.5;20.5;20.5;20.5;20.5;20.5;20.5;20.5;20.5;20.5;20.5;20.5;20.5;20.5;20.5;20.4;20.5;20.5;20.5;20.6;20.6;20.6;20.6;20.5;20.5;20.5;20.5;20.5;20.5;20.5;20.4;20.5;20.5;20.5;20.5;20.5;20.5;20.5;20.5;20.5;20.5;20.5;20.5;20.5…
20.2;20.2;20.3;20.2;20.2;20.2;20.2;20.2;20.3;20.2;20.3;20.3;20.3;20.4;20.3;20.4;20.4;20.3;20.4;20.4;20.4;20.4;20.4;20.4;20.4;20.4;20.5;20.5;20.5;20.5;20.5;20.5;20.5;20.5;20.5;20.5;20.5;20.5;20.5;20.5;20.5;20.5;20.5;20.5;20.5;20.5;20.5;20.5;20.5;20.5;20.5;20.5;20.5;20.5;20.5;20.5;20.6;20.5;20.6;20.5;20.5;20.5;20.5;20.6;20.4;20.5;20.5;20.5;20.5;20.5;20.5;20.5;20.6;20.5;20.5;20.5;20.5;20.5;20.6;20.6…
20.3;20.2;20.2;20.2;20.2;20.2;20.2;20.2;20.2;20.3;20.3;20.3;20.3;20.4;20.3;20.3;20.4;20.4;20.4;20.4;20.4;20.4;20.4;20.3;20.4;20.4;20.4;20.4;20.5;20.5;20.5;20.5;20.5;20.5;20.5;20.5;20.5;20.5;20.5;20.5;20.5;20.5;20.5;20.5;20.5;20.6;20.5;20.5;20.5;20.5;20.5;20.4;20.5;20.6;20.6;20.6;20.6;20.6;20.6;20.5;20.6;20.5;20.5;20.5;20.5;20.4;20.5;20.5;20.5;20.5;20.5;20.5;20.4;20.5;20.5;20.5;20.5;20.5;20.5;20.5…
20.2;20.1;20.2;20.1;20.2;20.2;20.2;20.2;20.3;20.3;20.2;20.3;20.3;20.4;20.3;20.3;20.3;20.3;20.4;20.3;20.4;20.4;20.4;20.3;20.3;20.4;20.4;20.4;20.4;20.5;20.4;20.5;20.5;20.5;20.5;20.5;20.5;20.5;20.5;20.5;20.5;20.5;20.5;20.5;20.5;20.5;20.5;20.5;20.5;20.4;20.5;20.5;20.5;20.5;20.5;20.6;20.6;20.6;20.5;20.5;20.6;20.5;20.5;20.5;20.5;20.5;20.5;20.5;20.5;20.5;20.5;20.5;20.5;20.5;20.4;20.4;20.5;20.5;20.5;20.6…
20.2;20.3;20.3;20.2;20.2;20.2;20.2;20.2;20.3;20.2;20.3;20.3;20.3;20.3;20.3;20.3;20.3;20.3;20.3;20.3;20.4;20.4;20.4;20.4;20.4;20.4;20.4;20.4;20.4;20.4;20.4;20.5;20.5;20.5;20.4;20.5;20.5;20.5;20.5;20.5;20.5;20.4;20.5;20.5;20.4;20.5;20.5;20.5;20.5;20.5;20.4;20.5;20.6;20.5;20.5;20.6;20.6;20.6;20.5;20.5;20.6;20.5;20.5;20.5;20.5;20.5;20.5;20.5;20.5;20.5;20.5;20.5;20.4;20.5;20.5;20.5;20.5;20.5;20.6;20.6…
20.1;20.1;20.2;20.2;20.2;20.3;20.2;20.2;20.2;20.3;20.2;20.2;20.3;20.3;20.3;20.3;20.3;20.3;20.3;20.3;20.3;20.4;20.3;20.4;20.4;20.5;20.4;20.4;20.5;20.4;20.4;20.4;20.4;20.5;20.4;20.4;20.5;20.5;20.5;20.5;20.5;20.5;20.5;20.5;20.5;20.5;20.4;20.5;20.5;20.5;20.5;20.5;20.5;20.5;20.6;20.5;20.6;20.6;20.5;20.5;20.5;20.5;20.5;20.5;20.5;20.5;20.5;20.5;20.5;20.5;20.5;20.5;20.5;20.5;20.5;20.5;20.5;20.5;20.6;20.6…
20;20.2;20.2;20.2;20.2;20.2;20.3;20.2;20.2;20.1;20.2;20.3;20.2;20.3;20.3;20.3;20.3;20.3;20.3;20.3;20.3;20.3;20.3;20.4;20.4;20.4;20.4;20.4;20.5;20.4;20.4;20.4;20.5;20.5;20.4;20.5;20.5;20.5;20.5;20.5;20.4;20.5;20.5;20.4;20.4;20.5;20.5;20.4;20.5;20.5;20.5;20.5;20.5;20.5;20.6;20.5;20.5;20.5;20.6;20.5;20.6;20.5;20.5;20.5;20.5;20.5;20.5;20.5;20.5;20.5;20.5;20.5;20.5;20.5;20.5;20.5;20.5;20.5;20.5;20.6;2…
20.2;20.2;20.1;20.3;20.2;20.2;20.2;20.2;20.2;20.2;20.3;20.1;20.2;20.3;20.3;20.3;20.3;20.3;20.3;20.3;20.3;20.3;20.3;20.4;20.4;20.4;20.4;20.4;20.4;20.5;20.5;20.4;20.4;20.4;20.4;20.5;20.5;20.4;20.5;20.4;20.4;20.5;20.5;20.4;20.4;20.5;20.5;20.5;20.5;20.5;20.5;20.5;20.5;20.5;20.5;20.5;20.6;20.5;20.5;20.6;20.5;20.5;20.5;20.5;20.5;20.5;20.5;20.5;20.5;20.5;20.5;20.5;20.5;20.5;20.5;20.5;20.5;20.5;20.6;20.7…
20.2;20.2;20.2;20.1;20.2;20.2;20.2;20.2;20.2;20.2;20.2;20.2;20.2;20.3;20.3;20.3;20.3;20.3;20.3;20.3;20.3;20.3;20.3;20.4;20.4;20.4;20.4;20.4;20.5;20.4;20.4;20.5;20.4;20.5;20.5;20.5;20.4;20.6;20.4;20.4;20.5;20.6;20.5;20.5;20.4;20.4;20.4;20.4;20.5;20.5;20.5;20.5;20.5;20.5;20.6;20.5;20.6;20.6;20.6;20.6;20.5;20.5;20.4;20.5;20.4;20.5;20.5;20.5;20.6;20.5;20.5;20.5;20.5;20.5;20.5;20.5;20.5;20.5;20.5;20.7…
20.2;20.2;20.2;20.2;20.2;20.2;20.2;20.2;20.2;20.2;20.3;20.2;20.3;20.3;20.3;20.3;20.3;20.3;20.3;20.3;20.3;20.4;20.3;20.4;20.4;20.4;20.4;20.4;20.5;20.5;20.5;20.5;20.5;20.5;20.4;20.5;20.5;20.5;20.5;20.5;20.5;20.5;20.4;20.5;20.5;20.4;20.5;20.5;20.5;20.5;20.5;20.5;20.5;20.6;20.5;20.5;20.5;20.5;20.5;20.5;20.5;20.5;20.5;20.5;20.4;20.5;20.5;20.5;20.5;20.5;20.5;20.5;20.5;20.5;20.5;20.5;20.5;20.5;20.5;20.6…
20.2;20.2;20.2;20.2;20.2;20.2;20.2;20.2;20.2;20.2;20.3;20.2;20.2;20.2;20.3;20.3;20.3;20.3;20.3;20.3;20.3;20.4;20.4;20.4;20.4;20.4;20.4;20.5;20.4;20.5;20.5;20.5;20.5;20.5;20.4;20.5;20.5;20.5;20.4;20.4;20.5;20.5;20.5;20.5;20.4;20.5;20.5;20.5;20.5;20.5;20.5;20.5;20.5;20.6;20.5;20.6;20.6;20.5;20.5;20.6;20.5;20.5;20.5;20.5;20.5;20.5;20.5;20.5;20.5;20.5;20.5;20.6;20.5;20.5;20.5;20.5;20.5;20.5;20.6;20.6…
20.2;20.2;20.2;20.2;20.2;20.2;20.1;20.2;20.2;20.2;20.2;20.2;20.2;20.2;20.3;20.3;20.3;20.3;20.3;20.3;20.3;20.4;20.4;20.4;20.4;20.4;20.4;20.4;20.5;20.4;20.4;20.4;20.4;20.4;20.4;20.5;20.5;20.5;20.5;20.5;20.5;20.4;20.5;20.5;20.5;20.5;20.5;20.5;20.5;20.5;20.5;20.5;20.5;20.5;20.5;20.6;20.5;20.6;20.5;20.6;20.5;20.5;20.5;20.5;20.5;20.5;20.5;20.5;20.6;20.5;20.5;20.5;20.5;20.5;20.5;20.5;20.6;20.5;20.6;20.6…
20.1;20.1;20.1;20.2;20.1;20.2;20.2;20.2;20.2;20.3;20.2;20.2;20.3;20.2;20.3;20.2;20.2;20.3;20.2;20.3;20.4;20.4;20.4;20.4;20.4;20.5;20.4;20.4;20.4;20.4;20.5;20.5;20.5;20.5;20.5;20.5;20.4;20.5;20.5;20.5;20.5;20.4;20.5;20.5;20.5;20.5;20.5;20.5;20.5;20.5;20.5;20.5;20.5;20.5;20.5;20.5;20.5;20.5;20.6;20.5;20.5;20.5;20.5;20.5;20.5;20.5;20.6;20.5;20.5;20.5;20.6;20.5;20.4;20.5;20.6;20.5;20.6;20.6;20.6;20.6…
20.1;20.2;20.2;20.1;20.2;20.2;20.2;20.2;20.2;20.2;20.2;20.2;20.3;20.2;20.2;20.3;20.2;20.3;20.3;20.3;20.3;20.4;20.4;20.5;20.4;20.4;20.5;20.4;20.4;20.4;20.5;20.5;20.5;20.5;20.4;20.4;20.4;20.5;20.4;20.4;20.5;20.4;20.5;20.5;20.5;20.5;20.5;20.5;20.5;20.5;20.5;20.5;20.5;20.5;20.6;20.5;20.6;20.5;20.5;20.5;20.5;20.5;20.5;20.5;20.5;20.4;20.4;20.5;20.4;20.5;20.5;20.5;20.5;20.5;20.5;20.5;20.5;20.6;20.6;20.6…
20.3;20.1;20.1;20.1;20;20.2;20.1;20.2;20.1;20.1;20.2;20.2;20.3;20.2;20.3;20.2;20.3;20.3;20.3;20.4;20.3;20.4;20.4;20.4;20.4;20.5;20.5;20.4;20.5;20.4;20.4;20.4;20.5;20.4;20.5;20.4;20.5;20.4;20.4;20.5;20.5;20.4;20.5;20.5;20.5;20.5;20.5;20.5;20.5;20.5;20.5;20.5;20.5;20.5;20.6;20.5;20.6;20.5;20.6;20.5;20.5;20.5;20.5;20.5;20.5;20.5;20.5;20.5;20.5;20.5;20.5;20.5;20.5;20.5;20.6;20.6;20.6;20.6;20.6;20.6;2…
20.1;20.1;20.1;20.1;20.2;20.2;20.1;20.2;20.2;20.2;20.2;20.2;20.2;20.3;20.2;20.3;20.3;20.2;20.3;20.3;20.3;20.4;20.4;20.4;20.5;20.4;20.4;20.3;20.4;20.4;20.5;20.5;20.4;20.4;20.4;20.4;20.4;20.4;20.5;20.4;20.5;20.5;20.4;20.5;20.5;20.5;20.5;20.6;20.5;20.5;20.5;20.5;20.5;20.5;20.5;20.6;20.6;20.5;20.5;20.5;20.5;20.5;20.5;20.5;20.5;20.5;20.4;20.5;20.5;20.5;20.5;20.5;20.5;20.6;20.5;20.6;20.6;20.6;20.6;20.6…
20.1;20.1;20.1;20.1;20.1;20.2;20.2;20.2;20.2;20.2;20.2;20.2;20.2;20.2;20.3;20.3;20.3;20.3;20.3;20.3;20.3;20.3;20.3;20.3;20.4;20.5;20.4;20.4;20.4;20.4;20.5;20.5;20.4;20.5;20.4;20.4;20.4;20.5;20.4;20.4;20.5;20.4;20.5;20.5;20.5;20.4;20.4;20.6;20.5;20.5;20.5;20.5;20.5;20.5;20.5;20.6;20.5;20.5;20.5;20.5;20.5;20.5;20.5;20.5;20.5;20.5;20.5;20.5;20.5;20.5;20.5;20.5;20.5;20.5;20.6;20.6;20.6;20.6;20.6;20.6…
20.1;20.1;20.1;20.2;20.1;20.1;20.2;20.2;20.2;20.1;20.2;20.2;20.2;20.2;20.2;20.2;20.3;20.2;20.3;20.2;20.3;20.3;20.4;20.3;20.3;20.3;20.4;20.4;20.4;20.4;20.4;20.4;20.4;20.4;20.4;20.5;20.5;20.4;20.4;20.5;20.5;20.4;20.5;20.5;20.5;20.4;20.4;20.4;20.5;20.4;20.5;20.5;20.5;20.5;20.5;20.6;20.6;20.6;20.5;20.5;20.5;20.5;20.5;20.5;20.5;20.5;20.5;20.5;20.5;20.5;20.6;20.5;20.5;20.5;20.6;20.5;20.6;20.6;20.6;20.6…
20.1;20.1;20.1;20.1;20.1;20.2;20.2;20.2;20.2;20.2;20.2;20.2;20.2;20.2;20.3;20.3;20.3;20.3;20.3;20.3;20.3;20.4;20.4;20.3;20.4;20.4;20.3;20.3;20.3;20.3;20.4;20.4;20.4;20.4;20.4;20.4;20.4;20.5;20.4;20.4;20.5;20.5;20.5;20.5;20.5;20.5;20.5;20.5;20.5;20.5;20.5;20.5;20.5;20.5;20.5;20.5;20.5;20.5;20.5;20.5;20.5;20.6;20.5;20.5;20.5;20.5;20.5;20.5;20.5;20.5;20.5;20.6;20.5;20.5;20.5;20.6;20.6;20.6;20.6;20.6…
20.1;20.1;20.1;20.2;20.1;20.1;20.2;20.2;20.2;20.2;20.2;20.2;20.2;20.2;20.3;20.3;20.3;20.2;20.3;20.3;20.3;20.3;20.3;20.3;20.4;20.4;20.4;20.4;20.4;20.4;20.4;20.5;20.4;20.5;20.4;20.4;20.4;20.4;20.5;20.4;20.5;20.5;20.5;20.5;20.5;20.5;20.5;20.6;20.5;20.5;20.5;20.4;20.5;20.6;20.5;20.5;20.5;20.5;20.5;20.5;20.5;20.5;20.5;20.5;20.5;20.5;20.5;20.5;20.5;20.5;20.5;20.5;20.5;20.5;20.6;20.6;20.6;20.6;20.6;20.6…
20.1;20.1;20.1;20.1;20.1;20.1;20.1;20.2;20.2;20.2;20.2;20.2;20.2;20.2;20.2;20.2;20.3;20.2;20.3;20.3;20.3;20.4;20.3;20.4;20.4;20.4;20.4;20.4;20.5;20.4;20.4;20.4;20.4;20.5;20.5;20.5;20.5;20.5;20.5;20.5;20.5;20.5;20.5;20.5;20.5;20.5;20.5;20.5;20.5;20.5;20.5;20.5;20.5;20.5;20.5;20.5;20.5;20.5;20.5;20.5;20.5;20.5;20.5;20.5;20.5;20.5;20.5;20.5;20.5;20.6;20.5;20.5;20.5;20.5;20.6;20.5;20.6;20.6;20.7;20.6…
20.1;20.1;20.1;20.1;20.1;20.1;20.2;20.2;20.3;20.2;20.2;20.2;20.3;20.3;20.3;20.2;20.3;20.2;20.3;20.3;20.4;20.3;20.3;20.3;20.4;20.4;20.4;20.4;20.4;20.4;20.4;20.4;20.5;20.4;20.4;20.4;20.4;20.4;20.5;20.4;20.5;20.5;20.5;20.5;20.5;20.5;20.5;20.5;20.5;20.5;20.5;20.5;20.5;20.5;20.5;20.5;20.5;20.5;20.5;20.5;20.5;20.5;20.5;20.5;20.5;20.5;20.5;20.5;20.5;20.5;20.6;20.5;20.5;20.5;20.6;20.6;20.6;20.6;20.7;20.7…
20.1;20.1;20.1;20.1;20.1;20.2;20.2;20.2;20.2;20.2;20.2;20.2;20.2;20.2;20.2;20.2;20.3;20.2;20.2;20.3;20.3;20.3;20.3;20.3;20.4;20.4;20.3;20.4;20.4;20.4;20.4;20.4;20.5;20.4;20.4;20.5;20.5;20.4;20.5;20.5;20.5;20.5;20.5;20.5;20.5;20.6;20.5;20.6;20.5;20.6;20.5;20.5;20.5;20.5;20.5;20.5;20.5;20.5;20.5;20.5;20.5;20.5;20.5;20.5;20.5;20.6;20.4;20.5;20.5;20.6;20.5;20.6;20.5;20.6;20.6;20.6;20.6;20.7;20.6;20.6…
20.1;20.1;20.1;20.1;20.1;20.2;20.2;20.2;20.1;20.1;20.3;20.2;20.2;20.3;20.2;20.2;20.2;20.2;20.3;20.3;20.3;20.4;20.3;20.3;20.3;20.4;20.4;20.4;20.4;20.4;20.5;20.5;20.4;20.5;20.5;20.4;20.4;20.4;20.4;20.4;20.5;20.5;20.6;20.5;20.5;20.5;20.5;20.6;20.5;20.5;20.6;20.6;20.5;20.5;20.5;20.5;20.5;20.5;20.5;20.5;20.5;20.5;20.5;20.5;20.5;20.5;20.5;20.5;20.5;20.5;20.5;20.6;20.6;20.6;20.6;20.6;20.6;20.6;20.6;20.6…
20.1;20.1;20.1;20.1;20.1;20.1;20.2;20.2;20.2;20.1;20.2;20.3;20.3;20.2;20.2;20.3;20.3;20.3;20.3;20.3;20.4;20.4;20.3;20.3;20.2;20.3;20.4;20.4;20.4;20.4;20.4;20.4;20.5;20.4;20.4;20.4;20.5;20.4;20.5;20.4;20.5;20.5;20.5;20.5;20.5;20.5;20.5;20.5;20.6;20.5;20.5;20.5;20.5;20.5;20.5;20.5;20.5;20.5;20.6;20.5;20.5;20.5;20.5;20.5;20.5;20.5;20.5;20.5;20.5;20.5;20.6;20.6;20.5;20.5;20.6;20.6;20.6;20.6;20.7;20.6…
20.1;20.1;20.1;20.1;20.2;20.2;20.2;20.2;20.2;20.2;20.3;20.3;20.2;20.2;20.2;20.2;20.3;20.2;20.3;20.3;20.2;20.4;20.3;20.3;20.4;20.4;20.4;20.4;20.5;20.4;20.5;20.4;20.5;20.5;20.5;20.5;20.5;20.4;20.4;20.4;20.4;20.4;20.5;20.5;20.5;20.5;20.5;20.5;20.6;20.6;20.5;20.5;20.5;20.5;20.5;20.5;20.5;20.6;20.5;20.5;20.5;20.5;20.5;20.5;20.5;20.5;20.5;20.5;20.5;20.5;20.5;20.6;20.6;20.5;20.6;20.6;20.6;20.6;20.6;20.6…
20.1;20.1;20.1;20.2;20.1;20.2;20.2;20.2;20.2;20.2;20.3;20.2;20.2;20.2;20.3;20.3;20.2;20.3;20.2;20.2;20.3;20.3;20.3;20.3;20.3;20.4;20.4;20.4;20.4;20.4;20.4;20.4;20.4;20.5;20.4;20.5;20.4;20.5;20.5;20.5;20.5;20.5;20.5;20.4;20.5;20.5;20.5;20.6;20.6;20.6;20.5;20.5;20.5;20.6;20.6;20.5;20.6;20.5;20.5;20.5;20.5;20.5;20.5;20.5;20.5;20.5;20.5;20.6;20.6;20.6;20.5;20.6;20.6;20.6;20.5;20.6;20.6;20.6;20.6;20.6…
20.1;20.1;20.1;20.1;20.1;20.2;20.1;20.2;20.2;20.2;20.2;20.2;20.2;20.2;20.2;20.2;20.3;20.3;20.3;20.3;20.2;20.3;20.4;20.3;20.3;20.4;20.4;20.4;20.4;20.4;20.4;20.4;20.4;20.4;20.4;20.4;20.5;20.5;20.4;20.4;20.5;20.5;20.6;20.5;20.5;20.5;20.5;20.5;20.6;20.5;20.6;20.5;20.5;20.5;20.5;20.5;20.6;20.5;20.6;20.6;20.5;20.5;20.5;20.5;20.5;20.5;20.5;20.5;20.6;20.5;20.5;20.5;20.6;20.5;20.6;20.6;20.6;20.6;20.6;20.6…
20;20.1;20.1;20.2;20.1;20.2;20.1;20.1;20.2;20.2;20.2;20.2;20.2;20.2;20.3;20.3;20.3;20.3;20.3;20.3;20.3;20.4;20.4;20.4;20.4;20.4;20.3;20.4;20.4;20.4;20.4;20.5;20.4;20.5;20.4;20.4;20.5;20.4;20.5;20.4;20.4;20.5;20.5;20.5;20.5;20.5;20.5;20.6;20.6;20.5;20.6;20.5;20.6;20.5;20.5;20.6;20.5;20.6;20.6;20.5;20.5;20.5;20.5;20.5;20.5;20.6;20.5;20.5;20.6;20.6;20.6;20.6;20.6;20.5;20.6;20.6;20.6;20.5;20.7;20.6;2…
20;20;20.1;20.1;20.1;20.1;20.2;20.2;20.2;20.2;20.2;20.2;20.2;20.2;20.3;20.2;20.2;20.2;20.3;20.3;20.3;20.4;20.3;20.4;20.4;20.4;20.4;20.4;20.4;20.4;20.5;20.5;20.4;20.4;20.3;20.4;20.5;20.5;20.4;20.4;20.4;20.5;20.5;20.6;20.5;20.5;20.5;20.5;20.5;20.5;20.6;20.5;20.5;20.6;20.6;20.6;20.6;20.6;20.6;20.5;20.5;20.6;20.5;20.5;20.5;20.5;20.5;20.5;20.6;20.5;20.6;20.6;20.6;20.6;20.6;20.6;20.6;20.7;20.6;20.6;20.…
20.1;20.1;20.1;20.1;20.1;20.1;20.2;20.2;20.2;20.2;20.2;20.2;20.2;20.2;20.2;20.2;20.3;20.3;20.2;20.3;20.3;20.3;20.3;20.3;20.3;20.4;20.4;20.4;20.4;20.4;20.4;20.5;20.4;20.4;20.5;20.4;20.4;20.4;20.4;20.4;20.4;20.4;20.5;20.5;20.5;20.6;20.5;20.6;20.5;20.6;20.5;20.5;20.5;20.5;20.5;20.6;20.6;20.6;20.6;20.6;20.6;20.6;20.5;20.5;20.5;20.5;20.5;20.5;20.5;20.5;20.6;20.6;20.6;20.6;20.6;20.6;20.6;20.6;20.6;20.6…
20;20;20.1;20.1;20.1;20.2;20.2;20.1;20.2;20.2;20.2;20.2;20.2;20.2;20.2;20.2;20.2;20.3;20.3;20.3;20.3;20.3;20.3;20.3;20.3;20.4;20.4;20.4;20.4;20.4;20.4;20.5;20.5;20.4;20.4;20.4;20.4;20.5;20.5;20.4;20.4;20.5;20.4;20.5;20.5;20.5;20.5;20.5;20.5;20.5;20.6;20.5;20.5;20.5;20.6;20.6;20.6;20.6;20.6;20.6;20.5;20.5;20.5;20.5;20.5;20.5;20.5;20.5;20.5;20.6;20.6;20.6;20.6;20.5;20.6;20.6;20.6;20.6;20.6;20.6;20.…
20;20.1;20.1;20.1;20.1;20.2;20.1;20.1;20.2;20.2;20.2;20.2;20.2;20.3;20.2;20.3;20.1;20.2;20.3;20.3;20.3;20.3;20.3;20.3;20.3;20.4;20.4;20.4;20.5;20.4;20.4;20.5;20.5;20.5;20.5;20.5;20.5;20.4;20.4;20.5;20.5;20.4;20.6;20.5;20.5;20.5;20.5;20.5;20.5;20.5;20.5;20.5;20.5;20.6;20.6;20.6;20.6;20.6;20.6;20.6;20.5;20.6;20.5;20.5;20.5;20.5;20.5;20.5;20.6;20.6;20.6;20.6;20.5;20.6;20.6;20.6;20.6;20.6;20.6;20.6;2…
20.1;20.1;20;20.1;20.1;20.2;20.1;20.2;20.1;20.2;20.2;20.2;20.2;20.2;20.3;20.3;20.3;20.3;20.3;20.3;20.3;20.3;20.3;20.3;20.3;20.4;20.4;20.4;20.4;20.4;20.4;20.5;20.4;20.4;20.5;20.5;20.4;20.5;20.4;20.4;20.5;20.5;20.4;20.4;20.4;20.5;20.5;20.5;20.6;20.5;20.5;20.5;20.6;20.6;20.6;20.5;20.6;20.6;20.6;20.6;20.5;20.6;20.5;20.5;20.5;20.5;20.5;20.5;20.6;20.6;20.6;20.6;20.6;20.6;20.6;20.6;20.6;20.6;20.6;20.6;2…
20;20.1;20.1;20.1;20.1;20.1;20.2;20.2;20.1;20.2;20.1;20.2;20.2;20.2;20.1;20.3;20.3;20.3;20.3;20.3;20.3;20.3;20.3;20.3;20.5;20.4;20.5;20.4;20.4;20.4;20.4;20.4;20.4;20.4;20.4;20.4;20.4;20.4;20.4;20.4;20.4;20.4;20.5;20.5;20.5;20.6;20.5;20.6;20.5;20.5;20.6;20.5;20.5;20.5;20.6;20.6;20.6;20.6;20.5;20.6;20.5;20.5;20.5;20.5;20.5;20.5;20.5;20.5;20.5;20.5;20.6;20.6;20.6;20.5;20.6;20.6;20.6;20.6;20.6;20.6;2…
20.1;20;20;20.1;20.1;20.1;20.1;20.2;20.2;20.1;20.1;20.1;20.1;20.2;20.2;20.1;20.2;20.2;20.3;20.3;20.3;20.4;20.3;20.3;20.4;20.4;20.4;20.4;20.4;20.4;20.4;20.4;20.5;20.4;20.4;20.4;20.4;20.4;20.4;20.4;20.5;20.4;20.4;20.5;20.5;20.5;20.5;20.5;20.5;20.5;20.5;20.5;20.5;20.5;20.6;20.5;20.6;20.5;20.6;20.5;20.5;20.5;20.5;20.5;20.5;20.5;20.5;20.5;20.5;20.5;20.6;20.6;20.6;20.6;20.6;20.6;20.6;20.6;20.6;20.6;20.…
20;20.1;20.1;20.1;20.1;20.1;20.2;20.2;20.1;20.1;20.2;20.2;20.1;20.2;20.2;20.2;20.2;20.2;20.3;20.3;20.2;20.3;20.3;20.3;20.3;20.3;20.4;20.4;20.4;20.4;20.5;20.4;20.4;20.5;20.4;20.4;20.4;20.4;20.4;20.5;20.5;20.4;20.5;20.5;20.5;20.5;20.5;20.5;20.5;20.5;20.5;20.5;20.5;20.5;20.5;20.5;20.5;20.5;20.5;20.6;20.5;20.4;20.5;20.5;20.5;20.4;20.5;20.5;20.5;20.5;20.6;20.6;20.6;20.7;20.6;20.6;20.6;20.6;20.6;20.6;2…
20;20;20.1;20.1;20.1;20.1;20.2;20.2;20.1;20.1;20.2;20.1;20.1;20.1;20.2;20.2;20.2;20.2;20.3;20.3;20.3;20.3;20.3;20.3;20.4;20.3;20.4;20.4;20.4;20.4;20.4;20.4;20.4;20.4;20.5;20.4;20.4;20.4;20.4;20.4;20.4;20.4;20.5;20.5;20.4;20.5;20.5;20.5;20.5;20.5;20.5;20.5;20.5;20.5;20.6;20.6;20.6;20.6;20.5;20.5;20.5;20.5;20.5;20.5;20.5;20.5;20.5;20.4;20.5;20.5;20.6;20.6;20.6;20.6;20.6;20.6;20.6;20.6;20.7;20.6;20.…
20;20;20;20.1;20.1;20.1;20.2;20.2;20.2;20.1;20.2;20.1;20.2;20.2;20.2;20.2;20.2;20.2;20.2;20.2;20.2;20.3;20.3;20.3;20.3;20.4;20.4;20.4;20.4;20.3;20.2;20.4;20.4;20.4;20.3;20.4;20.4;20.4;20.4;20.4;20.5;20.5;20.5;20.4;20.5;20.5;20.5;20.5;20.5;20.5;20.5;20.5;20.5;20.6;20.5;20.5;20.5;20.5;20.5;20.5;20.5;20.5;20.5;20.5;20.5;20.6;20.5;20.5;20.5;20.5;20.6;20.6;20.6;20.6;20.6;20.6;20.6;20.6;20.5;20.6;20.6;…
20;20;20.1;20.1;20.2;20.1;20.1;20.2;20.2;20.3;20.2;20.2;20.2;20.2;20.2;20.2;20.2;20.3;20.3;20.3;20.3;20.3;20.3;20.3;20.3;20.4;20.4;20.4;20.4;20.4;20.4;20.4;20.4;20.5;20.5;20.4;20.4;20.4;20.5;20.4;20.5;20.4;20.5;20.5;20.5;20.5;20.5;20.5;20.4;20.5;20.5;20.5;20.5;20.5;20.5;20.5;20.6;20.6;20.5;20.5;20.5;20.6;20.6;20.5;20.5;20.5;20.5;20.5;20.5;20.6;20.6;20.6;20.6;20.6;20.7;20.6;20.6;20.6;20.6;20.6;20.…
20;20;20.1;20.2;20.1;20.1;20.1;20;20.2;20.1;20.2;20.2;20.1;20.2;20.2;20.2;20.2;20.2;20.2;20.2;20.3;20.3;20.3;20.3;20.3;20.4;20.4;20.4;20.4;20.3;20.4;20.4;20.4;20.4;20.4;20.4;20.4;20.4;20.4;20.5;20.4;20.4;20.5;20.5;20.4;20.5;20.5;20.6;20.5;20.5;20.5;20.5;20.5;20.5;20.5;20.5;20.5;20.6;20.5;20.5;20.5;20.5;20.6;20.5;20.6;20.6;20.5;20.5;20.5;20.6;20.6;20.5;20.6;20.6;20.6;20.6;20.6;20.6;20.6;20.6;20.6;…
20;20;20;20.1;20.1;20.1;20.1;20.1;20.1;20.1;20.2;20.2;20.1;20.2;20.3;20.2;20.2;20.2;20.3;20.2;20.3;20.3;20.3;20.3;20.4;20.3;20.4;20.4;20.4;20.4;20.3;20.5;20.5;20.4;20.4;20.4;20.4;20.4;20.4;20.4;20.4;20.4;20.5;20.5;20.5;20.5;20.5;20.5;20.6;20.5;20.5;20.5;20.5;20.5;20.5;20.5;20.6;20.5;20.6;20.5;20.5;20.5;20.6;20.5;20.5;20.5;20.5;20.5;20.5;20.6;20.6;20.6;20.6;20.6;20.5;20.5;20.6;20.6;20.6;20.6;20.6;…
20.1;20;20.1;20.2;20.1;20.1;19.9;20.1;20.1;20.2;20.1;20.1;20.2;20.2;20.2;20.2;20.2;20.2;20.3;20.3;20.3;20.3;20.3;20.3;20.4;20.4;20.4;20.4;20.3;20.4;20.4;20.5;20.5;20.4;20.4;20.4;20.4;20.4;20.4;20.4;20.5;20.4;20.5;20.5;20.5;20.5;20.5;20.5;20.5;20.5;20.6;20.6;20.5;20.5;20.6;20.5;20.5;20.5;20.5;20.6;20.5;20.5;20.5;20.5;20.5;20.5;20.5;20.5;20.6;20.5;20.6;20.6;20.6;20.5;20.6;20.6;20.5;20.6;20.6;20.6;2…
19.9;19.9;20.1;20.2;20;20.2;20.1;20.1;20.2;20.1;20.1;20.1;20.2;20.2;20.2;20.2;20.2;20.3;20.3;20.2;20.3;20.3;20.3;20.3;20.3;20.4;20.4;20.4;20.4;20.4;20.5;20.4;20.3;20.4;20.4;20.4;20.4;20.5;20.4;20.4;20.4;20.4;20.4;20.4;20.5;20.5;20.5;20.5;20.5;20.5;20.5;20.5;20.5;20.5;20.6;20.5;20.6;20.6;20.6;20.6;20.4;20.5;20.5;20.6;20.5;20.5;20.5;20.5;20.6;20.5;20.6;20.5;20.5;20.6;20.6;20.5;20.5;20.6;20.6;20.6;2…
20.1;20;20;20.1;20.2;20.1;20.1;20.2;20.1;20.2;20.1;20.2;20.2;20.1;20.2;20.2;20.2;20.2;20.2;20.3;20.2;20.3;20.3;20.3;20.3;20.4;20.4;20.4;20.4;20.4;20.4;20.4;20.4;20.3;20.4;20.4;20.4;20.4;20.4;20.4;20.4;20.4;20.5;20.5;20.5;20.5;20.5;20.6;20.4;20.5;20.5;20.5;20.5;20.7;20.6;20.5;20.6;20.6;20.6;20.6;20.5;20.5;20.5;20.4;20.5;20.5;20.5;20.6;20.5;20.6;20.6;20.5;20.5;20.5;20.5;20.6;20.6;20.6;20.6;20.6;20.…
20;20;20;20.1;20.1;20.1;20.1;20.2;20.1;20.2;20.1;20.1;20.2;20.2;20.2;20.2;20.2;20.2;20.3;20.3;20.2;20.3;20.3;20.3;20.3;20.4;20.5;20.4;20.4;20.4;20.4;20.5;20.4;20.4;20.3;20.4;20.4;20.4;20.4;20.4;20.4;20.5;20.5;20.5;20.5;20.5;20.5;20.5;20.5;20.5;20.6;20.5;20.5;20.6;20.5;20.6;20.6;20.6;20.6;20.6;20.5;20.5;20.5;20.5;20.5;20.6;20.4;20.5;20.5;20.5;20.5;20.6;20.6;20.6;20.6;20.6;20.6;20.6;20.6;20.6;20.6;…
20;20;20;20.1;20.1;20.1;20.1;20.1;20.2;20.2;20.1;20.1;20.1;20.2;20.2;20.2;20.2;20.3;20.2;20.2;20.3;20.3;20.3;20.3;20.4;20.4;20.4;20.3;20.4;20.4;20.4;20.5;20.4;20.4;20.5;20.5;20.4;20.4;20.4;20.4;20.4;20.5;20.5;20.5;20.5;20.5;20.5;20.5;20.5;20.5;20.5;20.5;20.5;20.6;20.5;20.5;20.6;20.6;20.6;20.6;20.5;20.5;20.5;20.5;20.4;20.5;20.6;20.5;20.5;20.6;20.5;20.6;20.5;20.6;20.6;20.5;20.6;20.6;20.6;20.6;20.6;…
20.1;20.1;20.1;20.1;20.1;20.1;20.1;20.2;20.1;20.1;20.1;20.2;20.1;20.2;20.2;20.2;20.2;20.1;20.2;20.3;20.3;20.3;20.3;20.3;20.3;20.4;20.3;20.3;20.4;20.4;20.4;20.4;20.4;20.5;20.3;20.4;20.3;20.4;20.4;20.4;20.5;20.5;20.5;20.5;20.5;20.5;20.5;20.5;20.5;20.5;20.5;20.5;20.5;20.6;20.5;20.6;20.6;20.5;20.5;20.6;20.5;20.6;20.6;20.5;20.5;20.6;20.5;20.5;20.5;20.5;20.5;20.5;20.6;20.6;20.6;20.5;20.6;20.5;20.5;20.6…
20.1;20.1;20.1;20.1;20.1;20.1;20.1;20.1;20.1;20.1;20.2;20.2;20.2;20.2;20.2;20.2;20.2;20.2;20.2;20.3;20.3;20.3;20.3;20.3;20.3;20.3;20.4;20.4;20.4;20.3;20.4;20.5;20.4;20.4;20.4;20.4;20.4;20.4;20.4;20.5;20.4;20.5;20.5;20.5;20.5;20.5;20.5;20.5;20.5;20.5;20.5;20.5;20.5;20.5;20.5;20.6;20.6;20.6;20.6;20.6;20.5;20.5;20.6;20.5;20.5;20.6;20.5;20.5;20.5;20.5;20.5;20.6;20.5;20.6;20.6;20.6;20.6;20.6;20.6;20.6…
20;20;20.1;20.1;20.1;20.1;20.1;20.1;20.1;20.1;20.1;20.2;20.2;20.2;20.2;20.2;20.2;20.2;20.3;20.3;20.2;20.2;20.3;20.3;20.3;20.3;20.3;20.4;20.4;20.4;20.4;20.4;20.4;20.4;20.3;20.5;20.4;20.5;20.4;20.4;20.5;20.4;20.5;20.5;20.5;20.5;20.4;20.5;20.4;20.5;20.5;20.6;20.5;20.6;20.6;20.6;20.5;20.6;20.6;20.5;20.5;20.5;20.5;20.5;20.5;20.6;20.5;20.5;20.5;20.5;20.6;20.4;20.5;20.6;20.6;20.6;20.6;20.6;20.6;20.6;20.…
20.1;20;20.1;20.1;20.1;20.1;20.2;20.1;20.1;20.2;20.2;20.2;20.2;20.2;20.2;20.2;20.3;20.2;20.2;20.4;20.3;20.3;20.3;20.3;20.4;20.4;20.3;20.4;20.4;20.4;20.5;20.4;20.4;20.4;20.4;20.4;20.4;20.4;20.4;20.4;20.5;20.5;20.5;20.5;20.4;20.5;20.4;20.5;20.5;20.5;20.5;20.5;20.5;20.6;20.5;20.5;20.5;20.5;20.5;20.6;20.5;20.5;20.5;20.5;20.5;20.6;20.5;20.5;20.5;20.5;20.5;20.5;20.5;20.6;20.6;20.6;20.6;20.6;20.6;20.6;2…
20;20;20.1;20.1;20.1;20.1;20.1;20.1;20.2;20.2;20.2;20.2;20.2;20.2;20.2;20.3;20.2;20.2;20.3;20.2;20.3;20.3;20.3;20.3;20.3;20.3;20.3;20.4;20.4;20.4;20.5;20.4;20.4;20.4;20.4;20.4;20.4;20.5;20.4;20.5;20.5;20.5;20.5;20.5;20.4;20.5;20.5;20.6;20.5;20.5;20.6;20.5;20.5;20.5;20.5;20.5;20.6;20.5;20.5;20.6;20.5;20.5;20.5;20.5;20.5;20.6;20.5;20.5;20.5;20.6;20.5;20.5;20.5;20.6;20.6;20.6;20.6;20.6;20.6;20.6;20.…
20;20;20;20.1;20.1;20.1;20.1;20.2;20.1;20.2;20.1;20.1;20.2;20.2;20.2;20.2;20.2;20.3;20.2;20.3;20.2;20.3;20.3;20.3;20.3;20.4;20.4;20.3;20.4;20.3;20.4;20.4;20.4;20.4;20.4;20.4;20.4;20.4;20.4;20.4;20.5;20.4;20.5;20.4;20.4;20.4;20.5;20.5;20.5;20.5;20.5;20.5;20.5;20.5;20.5;20.5;20.5;20.5;20.5;20.5;20.6;20.5;20.5;20.5;20.5;20.5;20.6;20.5;20.6;20.6;20.6;20.6;20.6;20.6;20.6;20.6;20.6;20.6;20.6;20.6;20.6;…
20.1;20;20;20;20.1;20.1;20.1;20.2;20.2;20.2;20.1;20.2;20.1;20.2;20.2;20.2;20.3;20.3;20.2;20.3;20.3;20.3;20.3;20.3;20.3;20.4;20.3;20.4;20.4;20.3;20.3;20.4;20.3;20.4;20.3;20.3;20.4;20.5;20.4;20.4;20.5;20.4;20.5;20.4;20.4;20.4;20.4;20.5;20.6;20.5;20.6;20.5;20.5;20.5;20.5;20.5;20.5;20.5;20.5;20.5;20.5;20.5;20.5;20.5;20.5;20.5;20.6;20.5;20.6;20.6;20.6;20.6;20.6;20.6;20.6;20.6;20.7;20.6;20.7;20.6;20.6;…
20.1;20;20;20;20.1;20.1;20.1;20.2;20.3;20.2;20.2;20.1;20.2;20.1;20.2;20.2;20.2;20.3;20.2;20.3;20.4;20.3;20.3;20.3;20.3;20.3;20.3;20.4;20.4;20.4;20.5;20.4;20.3;20.4;20.4;20.4;20.4;20.4;20.4;20.4;20.4;20.5;20.4;20.4;20.5;20.5;20.5;20.5;20.5;20.5;20.5;20.5;20.5;20.5;20.4;20.5;20.5;20.5;20.5;20.5;20.5;20.5;20.5;20.5;20.5;20.5;20.6;20.5;20.6;20.6;20.6;20.6;20.6;20.6;20.6;20.6;20.6;20.6;20.6;20.6;20.6;…
20.1;20;20;20.1;20.1;20.1;20.1;20.1;20.2;20.1;20.2;20.2;20.2;20.3;20.2;20.2;20.3;20.2;20.2;20.3;20.3;20.3;20.3;20.3;20.3;20.3;20.4;20.4;20.4;20.4;20.4;20.4;20.3;20.4;20.4;20.4;20.4;20.4;20.4;20.4;20.4;20.4;20.4;20.5;20.5;20.5;20.5;20.5;20.5;20.5;20.5;20.5;20.5;20.5;20.5;20.6;20.6;20.6;20.5;20.5;20.6;20.5;20.5;20.5;20.5;20.5;20.5;20.5;20.6;20.6;20.6;20.6;20.6;20.6;20.6;20.6;20.7;20.6;20.6;20.6;20.…
20;20;20;20.1;20.1;20.1;20.1;20.2;20.1;20.2;20.2;20.1;20.2;20.2;20.2;20.2;20.3;20.2;20.2;20.3;20.3;20.3;20.3;20.3;20.4;20.4;20.4;20.4;20.4;20.4;20.4;20.4;20.4;20.4;20.4;20.4;20.4;20.4;20.4;20.4;20.4;20.5;20.5;20.5;20.5;20.5;20.5;20.6;20.5;20.5;20.6;20.5;20.5;20.5;20.6;20.6;20.5;20.6;20.5;20.5;20.5;20.5;20.5;20.5;20.5;20.5;20.5;20.5;20.6;20.5;20.5;20.6;20.6;20.6;20.6;20.6;20.7;20.6;20.6;20.6;20.6;…
20.1;20;20;20;20.1;20.1;20.1;20.1;20.2;20.1;20.2;20.1;20.1;20.2;20.2;20.3;20.3;20.2;20.3;20.3;20.3;20.3;20.3;20.3;20.3;20.4;20.3;20.3;20.4;20.4;20.4;20.4;20.4;20.4;20.4;20.4;20.4;20.5;20.4;20.4;20.4;20.4;20.4;20.4;20.4;20.4;20.5;20.6;20.5;20.5;20.5;20.6;20.6;20.6;20.6;20.6;20.5;20.6;20.5;20.5;20.5;20.5;20.5;20.5;20.5;20.5;20.5;20.6;20.5;20.6;20.5;20.6;20.6;20.6;20.6;20.7;20.6;20.7;20.6;20.6;20.6;…
20;20;20;20.2;20;20.1;20.2;20.1;20.1;20.1;20.2;20.1;20.2;20.2;20.2;20.2;20.2;20.3;20.3;20.1;20.3;20.3;20.4;20.3;20.3;20.3;20.3;20.4;20.4;20.4;20.4;20.4;20.5;20.4;20.4;20.4;20.4;20.4;20.4;20.4;20.5;20.4;20.4;20.5;20.4;20.5;20.4;20.5;20.5;20.5;20.6;20.6;20.6;20.5;20.6;20.6;20.6;20.6;20.6;20.6;20.6;20.6;20.5;20.5;20.5;20.6;20.5;20.5;20.5;20.6;20.5;20.5;20.5;20.6;20.5;20.6;20.6;20.6;20.6;20.6;20.6;20…
20;20;20;20.1;20.1;20;20;20.1;20;20;20.1;20.1;20.2;20.2;20.2;20.2;20.2;20.3;20.3;20.3;20.3;20.3;20.3;20.3;20.3;20.3;20.4;20.4;20.4;20.4;20.4;20.4;20.4;20.4;20.3;20.4;20.4;20.4;20.4;20.5;20.4;20.4;20.5;20.5;20.5;20.5;20.5;20.5;20.5;20.7;20.6;20.6;20.5;20.5;20.6;20.6;20.6;20.6;20.6;20.5;20.6;20.6;20.5;20.5;20.5;20.6;20.4;20.5;20.6;20.6;20.5;20.5;20.5;20.6;20.6;20.6;20.6;20.6;20.7;20.6;20.7;20.7;20.…
20.1;20;20;20;20.1;20.1;20.1;20.1;20.1;20.1;20.1;20.1;20.1;20.1;20.2;20.2;20.2;20.2;20.2;20.2;20.2;20.3;20.3;20.3;20.3;20.3;20.4;20.4;20.4;20.5;20.4;20.4;20.4;20.4;20.3;20.3;20.4;20.4;20.4;20.4;20.4;20.5;20.5;20.5;20.5;20.5;20.5;20.5;20.5;20.5;20.5;20.5;20.6;20.6;20.6;20.6;20.6;20.5;20.6;20.5;20.6;20.5;20.6;20.5;20.6;20.5;20.5;20.5;20.6;20.5;20.6;20.5;20.5;20.6;20.6;20.6;20.7;20.6;20.6;20.6;20.7;…
20.1;20;20.1;20.1;20;20;20.1;20;20.1;20.1;20.1;20.1;20.1;20.1;20.2;20.2;20.1;20.1;20.1;20.2;20.3;20.3;20.3;20.3;20.4;20.4;20.4;20.4;20.4;20.4;20.4;20.4;20.4;20.3;20.3;20.3;20.3;20.4;20.3;20.4;20.4;20.4;20.4;20.5;20.5;20.5;20.4;20.5;20.5;20.6;20.6;20.5;20.5;20.6;20.5;20.6;20.6;20.5;20.6;20.6;20.5;20.5;20.6;20.5;20.5;20.5;20.5;20.5;20.5;20.6;20.5;20.5;20.5;20.6;20.6;20.6;20.6;20.6;20.6;20.7;20.6;20…
20;20;20.1;20;20;20.1;20.1;20.2;20.1;20.1;20.1;20.1;20.1;20.1;20.1;20.2;20.1;20.1;20.2;20.3;20.2;20.2;20.2;20.3;20.3;20.3;20.4;20.4;20.4;20.4;20.4;20.4;20.4;20.4;20.3;20.4;20.4;20.4;20.4;20.4;20.4;20.4;20.5;20.5;20.4;20.5;20.4;20.5;20.4;20.5;20.6;20.6;20.5;20.6;20.5;20.6;20.6;20.6;20.6;20.6;20.5;20.6;20.6;20.5;20.5;20.5;20.5;20.5;20.5;20.6;20.6;20.6;20.5;20.6;20.6;20.7;20.7;20.7;20.7;20.6;20.6;20…
20.2;20;20;20;20.1;20;20.1;20;20.1;20.1;20.1;20.1;20.1;20.2;20.1;20.1;20.1;20.2;20.3;20.3;20.3;20.3;20.3;20.3;20.3;20.3;20.3;20.4;20.4;20.4;20.4;20.5;20.4;20.3;20.4;20.4;20.4;20.4;20.3;20.4;20.4;20.5;20.4;20.5;20.5;20.5;20.5;20.5;20.5;20.5;20.5;20.6;20.5;20.6;20.5;20.5;20.5;20.6;20.6;20.5;20.6;20.5;20.5;20.5;20.5;20.5;20.4;20.5;20.5;20.5;20.6;20.5;20.6;20.5;20.7;20.6;20.6;20.7;20.6;20.7;20.6;20.6…
20;20;20;20;20.1;20.1;20;20;20.1;20;20.1;20.1;20.2;20.2;20.1;20.2;20.1;20.2;20.2;20.2;20.2;20.3;20.3;20.3;20.2;20.3;20.3;20.4;20.4;20.4;20.3;20.4;20.4;20.5;20.4;20.4;20.4;20.4;20.4;20.3;20.4;20.4;20.5;20.4;20.5;20.4;20.5;20.5;20.5;20.4;20.6;20.6;20.5;20.6;20.5;20.6;20.6;20.6;20.6;20.6;20.5;20.5;20.3;20.5;20.5;20.5;20.5;20.5;20.5;20.5;20.5;20.5;20.6;20.6;20.6;20.6;20.6;20.7;20.6;20.6;20.7;20.6;20.…
19.9;20;19.9;20.1;20;20.1;20.1;20.1;20.1;20.1;20;20.1;20.1;20.1;20.1;20.2;20.1;20.2;20.2;20.2;20.3;20.3;20.3;20.3;20.3;20.3;20.3;20.3;20.3;20.3;20.4;20.4;20.4;20.4;20.5;20.4;20.4;20.4;20.4;20.4;20.4;20.4;20.3;20.4;20.4;20.4;20.5;20.5;20.5;20.5;20.5;20.5;20.5;20.5;20.6;20.6;20.5;20.6;20.6;20.6;20.5;20.5;20.5;20.5;20.5;20.5;20.5;20.5;20.5;20.6;20.5;20.5;20.6;20.6;20.7;20.7;20.6;20.7;20.7;20.7;20.7;…
20;20;20;20.1;20.1;20.1;20.1;20.1;20.1;20.1;20.1;20.1;20.1;20.1;20.1;20.1;20.2;20.2;20.2;20.2;20.3;20.2;20.3;20.3;20.3;20.3;20.4;20.3;20.4;20.3;20.4;20.4;20.5;20.5;20.4;20.4;20.4;20.3;20.4;20.4;20.4;20.5;20.4;20.4;20.5;20.5;20.4;20.5;20.5;20.5;20.5;20.6;20.5;20.5;20.5;20.6;20.6;20.6;20.6;20.6;20.6;20.5;20.5;20.5;20.5;20.5;20.5;20.5;20.6;20.6;20.6;20.6;20.6;20.6;20.6;20.6;20.7;20.6;20.6;20.7;20.6;…
20;20;20;20.1;20.1;20.1;20.1;20.1;20.1;20.1;20.2;20.1;20.1;20.1;20.1;20.2;20.2;20.2;20.3;20.3;20.2;20.3;20.3;20.3;20.3;20.3;20.3;20.3;20.4;20.4;20.4;20.4;20.4;20.4;20.4;20.4;20.4;20.4;20.4;20.4;20.4;20.4;20.4;20.4;20.4;20.5;20.5;20.5;20.5;20.5;20.5;20.5;20.6;20.5;20.6;20.6;20.6;20.6;20.6;20.6;20.6;20.5;20.6;20.5;20.6;20.5;20.5;20.5;20.6;20.5;20.6;20.6;20.5;20.6;20.6;20.6;20.6;20.7;20.6;20.7;20.7;…
19.9;20;20;20;20;20.1;20.1;20.1;20.1;20.1;20.1;20.1;20.1;20.1;20.1;20.2;20.2;20.2;20.2;20.2;20.3;20.3;20.3;20.3;20.3;20.4;20.4;20.3;20.4;20.4;20.4;20.4;20.4;20.4;20.4;20.4;20.4;20.4;20.4;20.4;20.4;20.5;20.5;20.5;20.6;20.5;20.4;20.6;20.5;20.5;20.5;20.6;20.5;20.5;20.6;20.6;20.6;20.6;20.6;20.5;20.6;20.5;20.6;20.6;20.6;20.6;20.6;20.6;20.6;20.6;20.5;20.5;20.5;20.6;20.6;20.6;20.6;20.7;20.6;20.7;20.7;20…
19.9;20;19.9;20.1;20.1;20.1;20;20.1;20.1;20.1;20.1;20;20.1;20.1;20.1;20.2;20.2;20.2;20.2;20.2;20.3;20.3;20.3;20.2;20.4;20.3;20.3;20.3;20.4;20.4;20.4;20.4;20.4;20.4;20.4;20.4;20.4;20.4;20.4;20.4;20.4;20.5;20.5;20.5;20.5;20.4;20.5;20.6;20.5;20.5;20.6;20.5;20.6;20.6;20.5;20.6;20.6;20.6;20.6;20.6;20.6;20.5;20.5;20.6;20.6;20.5;20.6;20.6;20.6;20.6;20.5;20.6;20.6;20.6;20.6;20.6;20.6;20.6;20.6;20.6;20.7;…
19.9;19.9;20;20;20;20;20;20.1;20.1;20.1;20;20;20.1;20.1;20.2;20.2;20.2;20.2;20.2;20.2;20.2;20.3;20.2;20.3;20.2;20.3;20.3;20.4;20.4;20.3;20.4;20.4;20.4;20.4;20.4;20.4;20.4;20.4;20.3;20.4;20.4;20.5;20.5;20.5;20.5;20.6;20.6;20.4;20.5;20.4;20.6;20.5;20.6;20.6;20.6;20.6;20.6;20.6;20.6;20.6;20.5;20.5;20.5;20.5;20.5;20.5;20.5;20.6;20.5;20.6;20.5;20.6;20.5;20.6;20.6;20.6;20.7;20.6;20.7;20.6;20.6;20.7;20.…
19.9;19.9;20;20;20;20;20.1;20.1;20.1;20.1;20.1;20.1;20.1;20.1;20.1;20.2;20.2;20.1;20.2;20;20.4;20.4;20.2;20.3;20.3;20.3;20.3;20.4;20.4;20.4;20.4;20.4;20.4;20.4;20.4;20.4;20.4;20.4;20.4;20.4;20.4;20.4;20.5;20.5;20.5;20.5;20.4;20.5;20.5;20.5;20.6;20.5;20.5;20.6;20.5;20.6;20.5;20.5;20.6;20.5;20.6;20.6;20.5;20.5;20.5;20.5;20.5;20.5;20.5;20.5;20.6;20.6;20.6;20.6;20.7;20.7;20.7;20.6;20.6;20.7;20.6;20.6…
20;19.9;20;19.9;19.9;20;20;20.2;20.1;20;20.1;20.2;20.1;20.1;20.1;20.3;20.2;20.3;20.2;20.2;20.2;20.2;20.2;20.2;20.2;20.2;20.3;20.4;20.3;20.4;20.4;20.4;20.4;20.5;20.4;20.4;20.5;20.4;20.4;20.4;20.4;20.5;20.6;20.4;20.5;20.5;20.4;20.5;20.5;20.5;20.5;20.6;20.6;20.6;20.6;20.5;20.5;20.6;20.5;20.6;20.6;20.5;20.6;20.5;20.5;20.5;20.5;20.5;20.5;20.6;20.6;20.6;20.6;20.6;20.7;20.7;20.7;20.6;20.6;20.6;20.6;20.7…
19.9;20;19.9;19.9;20;20;19.9;20.2;20.2;20.2;20.2;20.1;20.1;20.1;20.1;20.1;20.2;20.2;20.3;20.2;20.2;20.2;20.2;20.2;20.2;20.3;20.4;20.3;20.4;20.4;20.4;20.4;20.4;20.4;20.4;20.4;20.4;20.4;20.4;20.4;20.4;20.4;20.4;20.5;20.5;20.4;20.5;20.5;20.5;20.5;20.5;20.5;20.5;20.5;20.5;20.5;20.6;20.5;20.5;20.5;20.5;20.6;20.5;20.5;20.5;20.5;20.5;20.5;20.5;20.6;20.6;20.6;20.6;20.7;20.6;20.7;20.7;20.6;20.6;20.6;20.6;…
20;20;19.9;20;20;20;20;20.1;20.1;20.1;20.1;20.1;20.1;20.1;20.1;20.2;20.2;20.2;20.3;20.2;20.3;20.4;20.2;20.2;20.2;20.2;20.3;20.3;20.4;20.3;20.3;20.4;20.4;20.4;20.4;20.4;20.5;20.4;20.4;20.4;20.4;20.4;20.5;20.4;20.5;20.4;20.4;20.5;20.5;20.5;20.5;20.5;20.5;20.5;20.6;20.5;20.5;20.5;20.5;20.5;20.6;20.5;20.5;20.5;20.5;20.5;20.5;20.6;20.6;20.6;20.6;20.6;20.6;20.7;20.7;20.6;20.7;20.6;20.6;20.6;20.6;20.6;2…
20;20;20;19.9;20;20;20;20.1;20.1;20.2;20.1;20.1;20.1;20.1;20.2;20.2;20.2;20.2;20.2;20.2;20.2;20.4;20.3;20.2;20.3;20.3;20.4;20.4;20.4;20.4;20.4;20.4;20.4;20.4;20.4;20.5;20.5;20.4;20.4;20.4;20.4;20.4;20.5;20.5;20.5;20.5;20.5;20.5;20.5;20.5;20.5;20.5;20.5;20.5;20.5;20.5;20.5;20.5;20.6;20.6;20.5;20.6;20.7;20.5;20.5;20.6;20.5;20.6;20.6;20.6;20.6;20.6;20.6;20.6;20.7;20.7;20.6;20.6;20.6;20.6;20.6;20.6;2…
20;19.9;20;20;20.1;20;20;20.1;20.1;20.1;20.1;20.1;20.1;20.1;20.1;20.2;20.2;20.2;20.2;20.3;20.2;20.3;20.3;20.3;20.3;20.3;20.3;20.3;20.4;20.4;20.4;20.4;20.4;20.4;20.4;20.4;20.5;20.5;20.5;20.5;20.4;20.4;20.4;20.3;20.5;20.5;20.4;20.5;20.4;20.5;20.5;20.5;20.5;20.5;20.5;20.5;20.5;20.6;20.6;20.6;20.5;20.5;20.5;20.5;20.6;20.6;20.5;20.5;20.6;20.5;20.6;20.6;20.6;20.7;20.6;20.6;20.6;20.6;20.6;20.6;20.7;20.6…
20;20;20;20;20;20;20;20.1;20.1;20.1;20.1;20.1;20.1;20.2;20.2;20.2;20.2;20.2;20.2;20.2;20.3;20.3;20.2;20.3;20.4;20.3;20.4;20.3;20.4;20.4;20.4;20.4;20.4;20.4;20.4;20.3;20.4;20.4;20.4;20.4;20.5;20.4;20.5;20.5;20.5;20.5;20.5;20.5;20.5;20.5;20.5;20.5;20.5;20.5;20.5;20.5;20.6;20.6;20.6;20.6;20.6;20.6;20.5;20.5;20.6;20.5;20.6;20.5;20.6;20.6;20.6;20.6;20.6;20.6;20.7;20.7;20.6;20.7;20.6;20.7;20.6;20.6;20.…
19.9;19.9;20;20;20;19.9;20.1;20;20;20;20.1;20.1;20.1;20.1;20.2;20.2;20.2;20.2;20.2;20.2;20.3;20.3;20.3;20.3;20.3;20.3;20.3;20.4;20.4;20.4;20.4;20.4;20.4;20.4;20.4;20.4;20.4;20.4;20.4;20.4;20.4;20.4;20.5;20.4;20.5;20.5;20.5;20.5;20.5;20.5;20.5;20.5;20.5;20.5;20.5;20.5;20.6;20.5;20.5;20.6;20.5;20.6;20.6;20.6;20.6;20.5;20.5;20.5;20.6;20.6;20.6;20.7;20.7;20.6;20.7;20.7;20.6;20.7;20.6;20.7;20.7;20.7;2…
19.9;19.9;20;20;20;20.1;20;20.1;20.1;20.2;20.1;20.1;20.2;20.2;20.2;20.3;20.2;20.2;20.2;20.2;20.2;20.3;20.3;20.3;20.3;20.3;20.4;20.4;20.4;20.3;20.4;20.4;20.4;20.4;20.4;20.4;20.4;20.4;20.4;20.4;20.5;20.4;20.5;20.4;20.5;20.5;20.5;20.5;20.6;20.6;20.5;20.5;20.5;20.5;20.6;20.5;20.6;20.6;20.6;20.5;20.5;20.5;20.6;20.5;20.5;20.5;20.5;20.6;20.6;20.6;20.7;20.6;20.6;20.6;20.6;20.6;20.7;20.6;20.7;20.6;20.7;20…
20;19.9;20;20;20.1;20;20;20.1;20.1;20.1;20.1;20.1;20.2;20.2;20.2;20.1;20.1;20.2;20.2;20.2;20.2;20.3;20.3;20.3;20.3;20.3;20.4;20.4;20.4;20.4;20.4;20.4;20.4;20.4;20.4;20.4;20.3;20.4;20.4;20.4;20.4;20.4;20.5;20.4;20.5;20.5;20.6;20.6;20.6;20.5;20.5;20.5;20.5;20.5;20.5;20.5;20.5;20.6;20.6;20.6;20.5;20.5;20.6;20.5;20.6;20.5;20.5;20.5;20.6;20.6;20.6;20.6;20.6;20.6;20.6;20.6;20.7;20.6;20.6;20.7;20.7;20.6…
20;19.9;20;20;20.1;20;20.1;20.1;20.1;20.1;20.1;20.1;20.1;20.1;20.2;20.2;20.1;20.1;20.2;20.2;20.2;20.2;20.2;20.3;20.3;20.3;20.4;20.3;20.4;20.4;20.4;20.4;20.4;20.4;20.5;20.4;20.4;20.4;20.4;20.3;20.4;20.4;20.4;20.5;20.5;20.5;20.5;20.5;20.5;20.5;20.5;20.6;20.6;20.5;20.6;20.6;20.6;20.6;20.6;20.5;20.6;20.6;20.5;20.6;20.6;20.5;20.5;20.6;20.6;20.6;20.6;20.6;20.6;20.6;20.6;20.6;20.7;20.6;20.7;20.7;20.7;20…
20;20;19.9;20;20.1;20;19.9;20.2;20.1;20.1;20.1;20.1;20.1;20.1;20.2;20.2;20.2;20.2;20.1;20.2;20.2;20.2;20.2;20.2;20.2;20.3;20.4;20.4;20.4;20.3;20.3;20.3;20.4;20.4;20.4;20.4;20.4;20.3;20.5;20.4;20.4;20.4;20.4;20.5;20.5;20.5;20.5;20.5;20.5;20.5;20.5;20.5;20.5;20.6;20.5;20.5;20.5;20.5;20.6;20.6;20.5;20.6;20.5;20.5;20.6;20.6;20.6;20.6;20.5;20.6;20.6;20.6;20.6;20.6;20.6;20.6;20.7;20.6;20.7;20.7;20.7;20…
20;20;20;20;20.1;20;20;20.1;20;20.1;20.1;20.1;20.1;20.1;20.1;20.2;20.1;20.1;20.2;20.2;20.3;20.3;20.2;20.2;20.2;20.4;20.4;20.4;20.4;20.4;20.4;20.3;20.4;20.4;20.4;20.4;20.4;20.4;20.4;20.4;20.4;20.4;20.5;20.4;20.5;20.5;20.5;20.5;20.5;20.5;20.5;20.6;20.6;20.6;20.5;20.5;20.5;20.5;20.5;20.7;20.6;20.6;20.5;20.6;20.5;20.5;20.5;20.5;20.6;20.6;20.6;20.6;20.6;20.7;20.6;20.6;20.7;20.6;20.7;20.7;20.6;20.7;20.…
19.9;20;20;20;20;19.9;20.1;20.1;20.1;20;20.1;20;20.1;20.2;20.1;20.2;20.1;20.2;20.2;20.2;20.2;20.3;20.2;20.3;20.2;20.4;20.4;20.3;20.4;20.3;20.4;20.3;20.4;20.4;20.4;20.4;20.4;20.4;20.4;20.4;20.4;20.4;20.4;20.4;20.5;20.4;20.5;20.5;20.5;20.5;20.6;20.6;20.6;20.5;20.5;20.5;20.5;20.5;20.5;20.6;20.6;20.5;20.6;20.6;20.6;20.6;20.6;20.6;20.6;20.6;20.6;20.6;20.6;20.5;20.7;20.6;20.7;20.7;20.6;20.7;20.7;20.7;2…
20;19.9;20;20;19.9;20.1;19.9;20.1;20.1;20.1;20.1;20;20.1;20.1;20.2;20.2;20.2;20.2;20.2;20.2;20.3;20.3;20.3;20.3;20.3;20.3;20.2;20.3;20.4;20.3;20.3;20.3;20.4;20.4;20.4;20.4;20.4;20.4;20.4;20.4;20.4;20.4;20.4;20.4;20.5;20.5;20.4;20.5;20.5;20.6;20.6;20.5;20.5;20.5;20.5;20.6;20.5;20.5;20.5;20.6;20.5;20.5;20.5;20.6;20.5;20.6;20.6;20.5;20.6;20.7;20.6;20.6;20.6;20.6;20.6;20.6;20.6;20.7;20.7;20.6;20.7;20…
19.9;20;20;19.8;20;20;20;20.1;20.1;20;20.1;20.1;20.1;20.1;20.2;20.1;20.1;20.2;20.3;20.2;20.2;20.2;20.3;20.3;20.3;20.3;20.3;20.2;20.4;20.4;20.4;20.4;20.4;20.4;20.4;20.5;20.4;20.4;20.4;20.4;20.4;20.5;20.4;20.5;20.5;20.5;20.5;20.5;20.5;20.5;20.5;20.6;20.5;20.5;20.5;20.5;20.5;20.6;20.6;20.6;20.6;20.5;20.6;20.5;20.6;20.5;20.6;20.5;20.6;20.6;20.6;20.6;20.6;20.7;20.6;20.6;20.7;20.6;20.7;20.7;20.7;20.7;2…
19.8;20;19.9;20;20;20;20.1;20;20.1;20.1;20.1;20.1;20.1;20.1;20.1;20.1;20.2;20.2;20.2;20.3;20.3;20.3;20.3;20.3;20.3;20.4;20.3;20.3;20.3;20.4;20.4;20.4;20.4;20.4;20.3;20.3;20.4;20.4;20.4;20.4;20.3;20.5;20.4;20.4;20.5;20.4;20.4;20.5;20.5;20.5;20.5;20.6;20.6;20.5;20.5;20.5;20.5;20.6;20.5;20.5;20.6;20.5;20.5;20.5;20.6;20.5;20.6;20.5;20.6;20.7;20.6;20.6;20.6;20.6;20.5;20.6;20.6;20.7;20.6;20.7;20.7;20.7…
20;19.9;20;20.1;20;20.1;20;20;20;20.1;20.1;20.1;20.2;20.2;20.2;20.2;20.2;20.2;20.2;20.2;20.2;20.2;20.3;20.2;20.3;20.3;20.4;20.3;20.3;20.4;20.4;20.4;20.4;20.4;20.4;20.4;20.4;20.4;20.4;20.3;20.4;20.4;20.5;20.4;20.5;20.5;20.5;20.6;20.5;20.6;20.5;20.5;20.5;20.5;20.5;20.5;20.5;20.5;20.5;20.6;20.5;20.5;20.5;20.5;20.5;20.5;20.5;20.7;20.6;20.6;20.6;20.6;20.6;20.6;20.6;20.6;20.6;20.6;20.7;20.7;20.7;20.6;2…
20;19.9;19.9;20;20.1;20;20;19.9;20;20.1;20.1;20.1;20.1;20.1;20.2;20.1;20.1;20.2;20.1;20.1;20.2;20.1;20.2;20.1;20.3;20.3;20.3;20.4;20.4;20.4;20.4;20.4;20.4;20.3;20.4;20.4;20.4;20.3;20.4;20.4;20.4;20.5;20.4;20.5;20.4;20.5;20.4;20.5;20.5;20.5;20.5;20.5;20.5;20.5;20.5;20.5;20.5;20.5;20.5;20.5;20.5;20.5;20.5;20.5;20.5;20.5;20.6;20.6;20.6;20.6;20.6;20.6;20.6;20.6;20.6;20.6;20.6;20.6;20.6;20.7;20.7;20.7…
19.9;19.9;19.9;20;20;20;20.1;20.1;20;20.1;20.1;20.1;20.1;20.1;20.1;20.2;20.2;20.2;20.2;20.2;20.2;20.3;20.2;20.1;20.2;20.3;20.3;20.3;20.3;20.4;20.4;20.3;20.3;20.4;20.3;20.4;20.4;20.4;20.4;20.4;20.4;20.4;20.4;20.4;20.4;20.4;20.4;20.4;20.5;20.5;20.5;20.5;20.5;20.5;20.5;20.5;20.5;20.5;20.5;20.5;20.6;20.5;20.5;20.5;20.5;20.5;20.5;20.6;20.7;20.6;20.6;20.7;20.6;20.6;20.6;20.7;20.6;20.6;20.6;20.6;20.7;20…
19.9;19.9;19.9;20;20;19.9;20;20;20.1;20;20;20.1;20.1;20.1;20.1;20.1;20.1;20.3;20.2;20.2;20.2;20.3;20.2;20.2;20.2;20.3;20.3;20.3;20.4;20.4;20.3;20.4;20.3;20.3;20.4;20.4;20.4;20.4;20.4;20.4;20.4;20.4;20.4;20.4;20.4;20.4;20.4;20.5;20.5;20.5;20.6;20.5;20.5;20.5;20.5;20.5;20.5;20.5;20.5;20.6;20.5;20.5;20.6;20.5;20.5;20.5;20.5;20.6;20.6;20.6;20.6;20.6;20.6;20.6;20.6;20.6;20.6;20.7;20.6;20.7;20.7;20.6;2…
20;19.9;20;20;19.9;20;19.9;20.1;19.9;20.1;20;20.1;20.1;20.1;20.1;20.1;20.1;20.1;20.3;20.2;20.2;20.2;20.2;20.3;20.2;20.2;20.3;20.3;20.3;20.4;20.4;20.3;20.3;20.4;20.4;20.4;20.4;20.4;20.5;20.4;20.4;20.4;20.4;20.4;20.5;20.4;20.4;20.4;20.4;20.5;20.5;20.6;20.5;20.5;20.5;20.5;20.5;20.5;20.5;20.5;20.5;20.6;20.6;20.5;20.5;20.6;20.6;20.6;20.6;20.6;20.6;20.6;20.6;20.6;20.6;20.6;20.7;20.6;20.7;20.7;20.7;20.6…
19.9;19.9;19.9;20;20.1;20;20.1;20.1;20.1;20;20;20.1;20;20.1;20.1;20.1;20.1;20.1;20.2;20.3;20.2;20.2;20.2;20.2;20.2;20.2;20.2;20.3;20.3;20.3;20.3;20.3;20.3;20.3;20.4;20.3;20.4;20.4;20.4;20.4;20.4;20.4;20.5;20.4;20.4;20.4;20.4;20.4;20.5;20.5;20.5;20.5;20.5;20.5;20.5;20.5;20.4;20.5;20.5;20.5;20.6;20.6;20.6;20.6;20.5;20.5;20.5;20.6;20.5;20.6;20.5;20.6;20.6;20.6;20.6;20.6;20.7;20.7;20.6;20.7;20.6;20.6…
19.9;19.9;20;19.8;19.9;19.9;19.9;19.9;20.1;20;20.1;20;20.1;20.1;20.2;20.1;20.2;20.1;20.2;20.2;20.2;20.2;20.2;20.2;20.2;20.2;20.3;20.3;20.3;20.4;20.3;20.3;20.3;20.4;20.3;20.4;20.4;20.4;20.4;20.4;20.4;20.5;20.5;20.4;20.4;20.4;20.4;20.7;20.4;20.6;20.4;20.5;20.5;20.5;20.5;20.5;20.4;20.6;20.5;20.5;20.5;20.5;20.5;20.6;20.6;20.5;20.6;20.6;20.6;20.6;20.6;20.6;20.6;20.6;20.6;20.6;20.6;20.7;20.6;20.7;20.6;…
19.9;19.9;19.9;20;19.9;19.9;20;20;20.1;20.1;20.1;20.1;20.1;20.1;20.1;20.1;20.2;20.2;20.2;20.2;20.2;20.2;20.2;20.2;20.2;20.2;20.2;20.3;20.3;20.3;20.3;20.4;20.3;20.4;20.3;20.4;20.4;20.4;20.4;20.4;20.4;20.4;20.4;20.4;20.5;20.4;20.4;20.4;20.4;20.5;20.4;20.5;20.6;20.6;20.5;20.5;20.6;20.5;20.5;20.6;20.5;20.5;20.5;20.6;20.5;20.5;20.5;20.6;20.6;20.6;20.6;20.6;20.5;20.6;20.6;20.7;20.6;20.7;20.6;20.6;20.7;…
19.9;19.9;19.9;19.9;19.9;20;20;20;20.1;20;20.1;20.2;20.1;20.2;20.2;20.1;20.1;20.2;20.2;20.3;20.3;20.2;20.2;20.3;20.2;20.2;20.4;20.3;20.3;20.3;20.3;20.2;20.4;20.4;20.3;20.4;20.4;20.4;20.4;20.4;20.4;20.5;20.4;20.4;20.4;20.4;20.4;20.5;20.4;20.4;20.5;20.6;20.5;20.5;20.5;20.5;20.5;20.5;20.5;20.6;20.6;20.5;20.6;20.6;20.5;20.5;20.5;20.6;20.5;20.6;20.6;20.6;20.6;20.6;20.6;20.6;20.6;20.6;20.6;20.6;20.6;20…
19.9;20;19.8;19.9;20;19.9;19.9;20;20.1;20.1;20;20.1;20.1;20.1;20.1;20.1;20.1;20.2;20.2;20.2;20.3;20.1;20.3;20.3;20.3;20.3;20.4;20.3;20.3;20.3;20.3;20.3;20.3;20.4;20.4;20.4;20.4;20.4;20.4;20.5;20.4;20.4;20.4;20.4;20.5;20.5;20.4;20.4;20.5;20.5;20.5;20.5;20.4;20.5;20.5;20.5;20.4;20.5;20.5;20.5;20.5;20.5;20.5;20.6;20.5;20.5;20.5;20.5;20.6;20.6;20.6;20.6;20.6;20.6;20.6;20.6;20.6;20.7;20.6;20.6;20.6;20…
20;19.9;19.9;19.9;19.9;20.1;19.8;20.1;20.1;20;20;20.1;20.1;20.1;20.4;20.1;20.2;20.2;20.2;20.2;20.3;20.4;20.2;20.2;20.3;20.3;20.3;20.3;20.5;20.3;20.3;20.3;20.4;20.4;20.4;20.4;20.4;20.4;20.4;20.5;20.5;20.5;20.5;20.5;20.5;20.5;20.5;20.5;20.5;20.5;20.5;20.5;20.5;20.5;20.5;20.5;20.5;20.5;20.5;20.5;20.6;20.5;20.6;20.5;20.5;20.6;20.5;20.5;20.6;20.6;20.6;20.6;20.6;20.6;20.6;20.7;20.7;20.7;20.7;20.6;20.7;…
19.9;19.9;19.9;19.9;20;20.1;20;20;20.1;20;20;20.1;20.1;20.1;20.1;20.1;20.2;20.2;20.2;20.3;20.2;20.2;20.3;20.4;20.3;20.3;20.3;20.3;20.4;20.3;20.3;20.4;20.4;20.4;20.4;20.4;20.4;20.3;20.5;20.4;20.4;20.4;20.5;20.5;20.5;20.4;20.5;20.5;20.5;20.5;20.5;20.5;20.5;20.4;20.4;20.5;20.4;20.5;20.5;20.6;20.5;20.5;20.5;20.6;20.5;20.5;20.5;20.5;20.6;20.5;20.6;20.7;20.6;20.6;20.5;20.6;20.6;20.7;20.6;20.7;20.7;20.7…
19.9;19.9;20;19.8;19.9;20.1;19.9;20.1;20.1;20.1;20;20;20.1;20.1;20.2;20.1;20.2;20.2;20.3;20.3;20.2;20.3;20.2;20.3;20.4;20.4;20.3;20.3;20.4;20.3;20.5;20.4;20.3;20.4;20.4;20.4;20.4;20.4;20.5;20.5;20.4;20.4;20.5;20.4;20.5;20.5;20.5;20.5;20.6;20.5;20.4;20.5;20.5;20.4;20.5;20.6;20.4;20.6;20.4;20.8;20.5;20.5;20.6;20.5;20.6;20.5;20.6;20.5;20.6;20.7;20.6;20.7;20.6;20.7;20.6;20.7;20.7;20.6;20.7;20.7;20.6;…
Time Played: 00:00:02
21.7;21.8;21.8;21.7;21.7;21.7;21.8;21.7;21.8;21.7;21.7;21.7;21.7;21.9;21.9;21.8;21.9;21.8;21.9;21.8;21.9;21.9;21.8;21.8;21.9;21.8;21.7;21.8;21.7;21.8;21.8;21.8;21.8;21.8;21.8;21.7;21.8;21.8;21.8;21.7;21.9;21.9;21.8;21.9;21.8;21.9;21.9;21.9;22;21.9;22;22;22;22;22;22.1;22;22.1;22;22;22.1;22;22;22;22;22;22;22;22;21.9;21.9;21.9;21.9;21.8;21.8;21.9;21.7;21.7;21.7;21.7;21.7;21.6;21.6;21.6;21.5;21.5;21.…
21.7;21.7;21.7;21.7;21.7;21.6;21.7;21.8;21.7;21.7;21.8;21.7;21.7;21.7;21.7;21.9;21.8;21.9;21.8;21.9;21.8;21.7;21.8;21.7;21.7;21.8;21.8;21.6;21.8;21.7;21.8;21.8;21.8;21.7;21.8;21.7;21.8;21.7;21.7;21.8;21.8;21.8;21.8;21.9;21.8;21.8;21.9;21.9;21.9;21.9;22;22;22;22;22;22.1;22;22.1;22;22;22.1;22;22;22;22;22;22.1;22;22;22;21.9;22;21.9;21.9;22;21.8;21.8;21.8;21.9;21.7;21.7;21.7;21.7;21.6;21.6;21.5;21.5;…
21.6;21.6;21.7;21.7;21.7;21.7;21.7;21.7;21.7;21.7;21.7;21.7;21.7;21.7;21.7;21.7;21.8;21.8;21.6;21.8;21.8;21.7;21.8;21.6;21.8;21.8;21.6;21.6;21.8;21.7;21.7;21.7;21.7;21.8;21.7;21.7;21.7;21.8;21.8;21.8;21.8;21.8;21.8;21.8;21.8;21.8;21.9;21.9;21.9;21.9;21.9;21.9;21.9;22;21.9;22;22;22.1;22;22;22;22;22;22;22.1;22;22;21.9;22;22;22;22;21.9;21.9;21.9;21.8;21.8;21.9;21.7;21.7;21.7;21.7;21.7;21.6;21.5;21.5…
21.6;21.6;21.8;21.7;21.7;21.8;21.6;21.8;21.8;21.6;21.7;21.6;21.7;21.8;21.8;21.7;21.7;21.7;21.7;21.7;21.6;21.6;21.7;21.6;21.6;21.8;21.6;21.7;21.8;21.7;21.7;21.7;21.7;21.7;21.7;21.6;21.7;21.8;21.8;21.8;21.8;21.8;21.8;22;21.8;21.8;21.9;21.9;21.9;21.9;22;21.9;21.9;21.9;22;21.9;22;22;22;22;22;22;22;22;22;22;22;22;22;21.9;22;22;22;22;22;21.8;22;21.9;21.9;21.9;21.7;21.8;21.7;21.7;21.8;21.7;21.5;21.6;21.…
21.7;21.5;21.6;21.5;21.5;21.6;21.5;21.7;21.7;21.5;21.6;21.6;21.6;21.6;21.6;21.7;21.6;21.7;21.7;21.6;21.6;21.6;21.6;21.5;21.5;21.7;21.7;21.6;21.6;21.6;21.5;21.6;21.6;21.6;21.6;21.7;21.7;21.7;21.7;21.7;21.7;21.7;21.8;21.8;21.9;21.8;21.9;21.8;21.8;21.8;21.8;21.8;21.9;21.9;21.9;21.9;22;22;21.9;22;22;22;22;22;22;22.1;22;22;22;22;22;22;21.9;22;22;22.1;22;21.9;22;21.9;21.9;21.8;21.7;21.7;21.8;21.8;21.6;…
21.4;21.5;21.5;21.4;21.5;21.5;21.5;21.6;21.6;21.5;21.6;21.6;21.3;21.6;21.5;21.5;21.5;21.6;21.7;21.6;21.6;21.6;21.6;21.5;21.5;21.7;21.5;21.6;21.6;21.6;21.6;21.6;21.6;21.6;21.6;21.5;21.7;21.5;21.7;21.7;21.7;21.7;21.6;21.7;21.8;21.9;21.8;21.8;21.8;21.9;21.9;21.8;21.9;21.8;21.9;21.9;21.9;22;22;22;22;22;22;22;22;22;22.1;22;22;22;22.1;22.2;22;22.1;22;22.1;22.1;22;22;22;21.9;21.9;21.9;22;22;21.9;21.8;21…
21.4;21.4;21.5;21.4;21.4;21.4;21.4;21.4;21.5;21.4;21.5;21.5;21.5;21.6;21.5;21.6;21.5;21.6;21.5;21.6;21.5;21.5;21.5;21.4;21.5;21.5;21.5;21.5;21.6;21.5;21.5;21.5;21.6;21.5;21.5;21.6;21.5;21.6;21.6;21.6;21.6;21.6;21.6;21.6;21.6;21.6;21.8;21.7;21.8;21.7;21.8;21.7;21.8;21.8;21.9;22;21.9;21.9;21.9;21.9;21.9;22;22;22;22;22;22;22;22;22;22;22;22.1;22;22;22;22.1;22;22;22;22;21.9;21.9;21.8;21.9;21.9;21.9;21…
21.4;21.4;21.5;21.4;21.4;21.3;21.3;21.4;21.4;21.4;21.6;21.5;21.5;21.4;21.5;21.5;21.5;21.5;21.5;21.5;21.6;21.4;21.5;21.4;21.5;21.4;21.4;21.5;21.5;21.6;21.6;21.5;21.6;21.5;21.5;21.5;21.4;21.5;21.6;21.5;21.6;21.6;21.6;21.6;21.7;21.6;21.8;21.8;21.7;21.7;21.7;21.7;21.7;21.7;21.9;21.8;21.9;21.9;21.8;21.9;21.9;21.9;21.9;22;22;21.9;22;22;22;22.1;22.1;22.1;22.1;22.1;22.1;22.1;22;22;22;22;22.1;21.9;22;22;2…
21.4;21.4;21.3;21.3;21.4;21.4;21.3;21.4;21.4;21.3;21.4;21.3;21.4;21.5;21.4;21.3;21.4;21.5;21.5;21.5;21.5;21.4;21.5;21.4;21.4;21.4;21.4;21.5;21.5;21.5;21.4;21.5;21.6;21.5;21.4;21.4;21.5;21.5;21.5;21.5;21.5;21.6;21.6;21.5;21.5;21.6;21.7;21.7;21.7;21.6;21.6;21.8;21.7;21.8;21.8;21.8;21.9;21.9;21.9;21.9;21.9;21.9;21.9;22;22;22;22;22;22;22.1;22.1;22.1;22.2;22.1;22.1;22.1;22.1;22.1;22.1;22.2;22;22;22;22…
21.4;21.3;21.2;21.3;21.3;21.4;21.4;21.3;21.4;21.3;21.4;21.4;21.3;21.4;21.4;21.3;21.2;21.4;21.4;21.4;21.4;21.3;21.4;21.3;21.3;21.4;21.4;21.4;21.4;21.5;21.3;21.4;21.4;21.4;21.4;21.4;21.4;21.5;21.5;21.5;21.6;21.5;21.6;21.6;21.5;21.6;21.6;21.6;21.6;21.7;21.6;21.7;21.8;21.8;21.7;21.8;21.9;21.8;21.8;21.9;21.9;21.8;22;21.9;22;21.9;22;22;22.1;22.1;22.1;22.1;22;22.2;22;22.1;22.1;22.1;22.1;22.1;22.1;22;22;…
21.2;21.2;21.3;21.2;21.2;21.3;21.2;21.4;21.4;21.3;21.2;21.2;21.3;21.3;21.4;21.4;21.4;21.4;21.4;21.4;21.4;21.3;21.3;21.3;21.3;21.4;21.2;21.4;21.4;21.3;21.4;21.3;21.4;21.3;21.4;21.4;21.4;21.4;21.3;21.4;21.5;21.4;21.5;21.4;21.5;21.5;21.5;21.5;21.6;21.6;21.6;21.6;21.7;21.6;21.7;21.8;21.8;21.8;21.8;21.7;21.9;21.9;21.9;22;22;21.9;22;22;22.1;22;22;22.1;22.1;22.1;22.1;22;22.1;22.1;22.1;22.1;22.1;22;22.1;…
21.2;21.2;21.2;21.2;21.2;21.3;21.3;21.3;21.2;21.2;21.2;21.1;21.3;21.4;21.3;21.4;21.3;21.4;21.3;21.3;21.3;21.3;21.3;21.2;21.2;21.2;21.3;21.2;21.4;21.3;21.3;21.4;21.3;21.2;21.4;21.3;21.3;21.3;21.4;21.2;21.3;21.4;21.3;21.5;21.5;21.4;21.5;21.5;21.4;21.6;21.6;21.5;21.5;21.6;21.6;21.7;21.7;21.7;21.8;21.8;21.8;21.8;21.9;21.8;21.9;21.9;22;21.9;22;22;22;22;22;22.1;22.1;22.1;22.1;22.1;22.1;22.1;22.1;22.1;2…
21.1;21.1;21.1;21.2;21.3;21.2;21.2;21;21.1;21.2;21.2;21.1;21.2;21.2;21.2;21.3;21.2;21.3;21.4;21.3;21.2;21.2;21.2;21.1;21.2;21.2;21.2;21.2;21.2;21.3;21.1;21.3;21.3;21.2;21.2;21.2;21.3;21.2;21.2;21.2;21.2;21.3;21.3;21.5;21.3;21.4;21.4;21.4;21.5;21.4;21.5;21.5;21.5;21.5;21.6;21.6;21.7;21.7;21.7;21.7;21.7;21.8;21.8;21.8;21.8;21.9;22;21.9;21.9;22;22;22;22;22.1;22.1;22;22.2;22.1;22;22.1;22.1;22;22;22;2…
21.2;21.1;21.1;21.1;21.1;21.1;21.2;21;21;21.2;21.2;21.2;21.1;21.1;21.3;21.1;21.3;21.3;21.2;21.2;21.2;21.2;21.1;21.1;21.2;21.1;21.2;21.2;21.2;21.2;21.2;21.3;21.1;21;21.1;21;21.1;21.2;21.2;21.2;21.3;21.2;21.3;21.3;21.3;21.3;21.4;21.4;21.3;21.5;21.5;21.4;21.4;21.5;21.4;21.6;21.6;21.7;21.7;21.7;21.6;21.6;21.8;21.7;21.8;21.8;21.9;21.8;21.9;21.9;21.9;22;22;22;22.1;22.1;22.1;22;22.1;22.1;22;22;22.1;22;2…
21.1;20.9;21;21.1;21;21;20.9;20.9;21;21;21;21.1;21;21.1;21.1;21;21;21.1;21.2;21;21.1;21.1;21.1;21;21.2;21.1;21.1;21;21.2;21.1;21;21.1;21;21.1;21.1;21.1;21.1;21.1;21.1;21.2;21.2;21.2;21.3;21.2;21.3;21.3;21.3;21.4;21.4;21.4;21.3;21.4;21.3;21.3;21.4;21.6;21.5;21.6;21.6;21.6;21.6;21.7;21.7;21.8;21.7;21.7;21.8;21.9;21.9;22;21.8;21.9;22;22;22.1;22.1;22;22.1;22;22;22;22.1;22;22;22;22;22;22.1;22;22;22;22…
21;21;21;20.9;21;21;20.9;20.9;21;20.9;21;20.9;21;21;20.9;21.2;21;21;21;21.2;21.1;21;21.1;20.9;20.9;21.1;21.1;21.1;21.1;21;21;21;21;20.9;21;21;21;21;21.1;21.1;21.2;21.1;21.1;21.1;21.1;21.2;21.2;21.2;21.2;21.4;21.3;21.2;21.3;21.4;21.4;21.4;21.5;21.6;21.5;21.5;21.6;21.7;21.6;21.6;21.7;21.8;21.7;21.7;21.7;21.9;21.9;21.9;21.9;22;21.9;22.1;22;22;22.1;22;22;22;22;22;22;22;22;22;22;22;22;22;22;22;22;22;2…
21;20.9;20.9;20.9;21;20.9;20.9;20.9;21;21;20.9;20.9;20.9;20.9;21;21;20.9;21;21;20.9;20.9;20.9;21;20.9;20.9;21.1;20.9;21.1;21.1;21;21;21;20.9;20.9;20.9;20.9;21;20.9;21.1;20.9;21.1;21;21.1;21;21.1;21.2;21.2;21.1;21.2;21.2;21.1;21.4;21.1;21.4;21.3;21.4;21.4;21.5;21.5;21.5;21.6;21.6;21.6;21.6;21.6;21.7;21.7;21.8;21.7;21.9;21.9;21.9;21.9;22;22;22;22;22;22.1;22.1;22;22;22.1;22;22;22;22;22.1;22;22;22;22…
20.9;20.8;20.8;20.8;20.8;20.9;20.9;20.9;20.8;20.9;20.8;20.7;20.9;20.8;20.9;20.9;21;20.9;20.8;20.9;21;20.8;20.8;20.8;20.7;20.8;20.8;20.9;20.9;20.8;21;20.8;20.8;20.7;20.8;20.9;20.8;20.8;20.9;20.8;20.9;20.9;20.9;21;21;21;21;21;21.2;21;21.2;21;21;21.1;21.3;21.4;21.4;21.4;21.5;21.4;21.4;21.5;21.5;21.5;21.5;21.7;21.7;21.7;21.7;21.8;21.9;21.8;22;21.8;22;21.8;22;22;22;22;22;22;22;22;22;22;22.1;22;22;22;2…
20.8;20.7;20.9;20.9;20.9;20.9;20.8;20.7;20.8;20.9;20.8;20.7;20.8;20.9;20.8;20.8;20.9;20.8;20.9;20.8;20.7;20.7;20.8;20.6;20.8;20.7;20.8;20.8;20.8;20.9;20.6;20.6;20.5;20.6;20.6;20.6;20.7;20.6;20.7;20.6;20.7;20.8;20.9;20.9;20.9;20.9;20.9;20.9;21;20.9;20.9;21.1;21;21.1;21.1;21.3;21.3;21.3;21.3;21.4;21.4;21.4;21.6;21.4;21.6;21.6;21.6;21.7;21.7;21.7;21.8;21.8;21.8;21.9;21.9;21.9;21.9;22;22;22.1;22;22;2…
20.9;20.6;20.7;20.8;20.7;20.7;20.6;20.6;20.8;20.7;20.6;20.7;20.7;20.7;20.7;20.8;20.8;20.8;20.6;20.7;20.7;20.6;20.6;20.7;20.6;20.7;20.7;20.5;20.5;20.5;20.5;20.5;20.5;20.5;20.5;20.5;20.5;20.7;20.5;20.5;20.6;20.6;20.6;20.8;20.6;20.9;20.6;20.9;20.9;20.8;20.9;20.9;21.1;21;21.1;21.1;21.3;21.3;21.3;21.3;21.3;21.4;21.3;21.5;21.5;21.4;21.5;21.6;21.7;21.6;21.7;21.6;21.8;21.9;21.8;21.9;21.8;21.9;21.9;21.9;2…
20.6;20.6;20.6;20.5;20.6;20.6;20.6;20.5;20.5;20.6;20.7;20.7;20.6;20.6;20.5;20.5;20.6;20.7;20.7;20.7;20.6;20.6;20.6;20.4;20.4;20.5;20.5;20.5;20.5;20.5;20.5;20.5;20.5;20.5;20.5;20.5;20.5;20.5;20.5;20.5;20.5;20.5;20.5;20.6;20.5;20.6;20.6;20.7;20.9;20.7;20.9;20.8;20.7;20.9;21;21.1;20.9;21.2;21.2;21.3;21.3;21.3;21.3;21.3;21.5;21.4;21.5;21.5;21.5;21.6;21.6;21.6;21.8;21.8;21.8;21.8;21.8;21.9;21.9;21.9;2…
20.5;20.5;20.5;20.5;20.5;20.6;20.4;20.4;20.4;20.5;20.4;20.5;20.5;20.5;20.6;20.5;20.6;20.6;20.6;20.6;20.6;20.4;20.6;20.5;20.5;20.5;20.5;20.5;20.5;20.5;20.5;20.5;20.4;20.5;20.4;20.4;20.4;20.5;20.4;20.5;20.5;20.5;20.5;20.5;20.5;20.5;20.5;20.6;20.6;20.7;20.7;20.8;20.9;20.8;20.8;20.9;21;21.2;21.1;21.2;21.1;21.3;21.3;21.2;21.5;21.4;21.4;21.5;21.5;21.6;21.6;21.6;21.8;21.8;21.7;21.8;21.9;21.8;21.9;21.9;2…
20.4;20.4;20.5;20.4;20.3;20.5;20.4;20.3;20.4;20.5;20.4;20.3;20.5;20.4;20.5;20.5;20.5;20.5;20.5;20.4;20.5;20.5;20.5;20.5;20.4;20.5;20.5;20.5;20.5;20.5;20.5;20.5;20.4;20.4;20.4;20.4;20.4;20.5;20.4;20.4;20.5;20.5;20.5;20.5;20.4;20.4;20.4;20.6;20.6;20.6;20.6;20.7;20.6;20.8;20.8;20.8;20.9;21;21;21.1;21.1;21.1;21.3;21.2;21.3;21.4;21.3;21.3;21.4;21.5;21.5;21.6;21.6;21.7;21.7;21.7;21.8;21.8;21.8;21.9;21.…
20.5;20.3;20.4;20.5;20.3;20.4;20.4;20.3;20.3;20.4;20.5;20.4;20.5;20.4;20.5;20.4;20.5;20.5;20.6;20.5;20.3;20.6;20.5;20.4;20.4;20.5;20.5;20.5;20.5;20.4;20.4;20.5;20.5;20.5;20.5;20.4;20.5;20.5;20.5;20.5;20.5;20.4;20.5;20.5;20.5;20.5;20.5;20.5;20.6;20.5;20.5;20.6;20.7;20.6;20.8;20.8;20.8;20.9;20.9;20.9;21.1;21.1;21.2;21.1;21.2;21.3;21.3;21.3;21.3;21.4;21.4;21.6;21.6;21.6;21.6;21.7;21.7;21.7;21.8;21.7…
20.3;20.2;20.4;20.3;20.4;20.4;20.3;20.3;20.3;20.4;20.4;20.4;20.4;20.4;20.5;20.5;20.5;20.5;20.5;20.4;20.5;20.5;20.4;20.4;20.5;20.5;20.4;20.5;20.5;20.5;20.5;20.5;20.5;20.4;20.6;20.4;20.5;20.4;20.5;20.4;20.5;20.5;20.5;20.5;20.4;20.5;20.5;20.5;20.4;20.5;20.5;20.5;20.6;20.6;20.7;20.7;20.7;20.9;20.7;20.8;21;20.9;21;21;21;21;21.2;21.3;21.3;21.3;21.3;21.4;21.4;21.5;21.5;21.6;21.5;21.6;21.6;21.7;21.7;21.7…
20.3;20.3;20.3;20.3;20.3;20.2;20.4;20.3;20.3;20.3;20.4;20.4;20.4;20.4;20.5;20.5;20.5;20.5;20.5;20.6;20.6;20.5;20.5;20.5;20.5;20.5;20.5;20.5;20.5;20.5;20.5;20.5;20.5;20.5;20.5;20.5;20.5;20.5;20.5;20.5;20.5;20.4;20.5;20.5;20.5;20.5;20.5;20.5;20.5;20.4;20.6;20.5;20.5;20.5;20.7;20.5;20.5;20.7;20.8;20.8;20.8;20.8;20.9;20.9;21;21;21;21;21.2;21.3;21.3;21.4;21.5;21.5;21.4;21.5;21.5;21.6;21.7;21.6;21.6;21…
20.3;20.2;20.3;20.3;20.4;20.4;20.4;20.4;20.4;20.4;20.3;20.4;20.4;20.5;20.5;20.5;20.4;20.5;20.6;20.4;20.6;20.5;20.5;20.5;20.5;20.5;20.5;20.4;20.5;20.5;20.5;20.5;20.5;20.5;20.5;20.5;20.5;20.5;20.5;20.4;20.5;20.5;20.4;20.4;20.5;20.5;20.4;20.5;20.4;20.5;20.5;20.5;20.5;20.5;20.6;20.7;20.5;20.6;20.6;20.7;20.7;20.8;20.8;20.9;21;21;21;21;21;21.2;21.1;21.3;21.3;21.4;21.4;21.5;21.5;21.5;21.6;21.7;21.6;21.6…
20.2;20.2;20.3;20.3;20.4;20.3;20.3;20.3;20.3;20.4;20.3;20.4;20.5;20.4;20.5;20.5;20.5;20.4;20.5;20.5;20.5;20.5;20.5;20.5;20.5;20.5;20.5;20.6;20.5;20.5;20.5;20.5;20.5;20.5;20.5;20.5;20.5;20.5;20.6;20.4;20.5;20.5;20.4;20.5;20.5;20.5;20.4;20.5;20.5;20.5;20.5;20.5;20.5;20.5;20.5;20.4;20.4;20.4;20.6;20.6;20.7;20.6;20.6;20.8;20.8;20.9;20.9;20.9;21;21.1;21.1;21.2;21.2;21.3;21.4;21.4;21.5;21.4;21.5;21.6;2…
20.2;20.2;20.3;20.4;20.4;20.3;20.3;20.3;20.4;20.4;20.4;20.4;20.4;20.5;20.5;20.5;20.5;20.6;20.6;20.5;20.6;20.6;20.6;20.5;20.5;20.5;20.5;20.5;20.6;20.5;20.5;20.5;20.5;20.5;20.6;20.6;20.5;20.5;20.6;20.5;20.5;20.5;20.5;20.5;20.5;20.5;20.5;20.5;20.4;20.5;20.5;20.5;20.5;20.5;20.5;20.5;20.5;20.6;20.6;20.5;20.6;20.5;20.5;20.6;20.7;20.8;20.9;20.9;21;21.1;21.1;21.1;21.1;21.2;21.3;21.4;21.4;21.4;21.5;21.5;2…
20.2;20.2;20.3;20.4;20.2;20.4;20.3;20.4;20.4;20.3;20.4;20.4;20.4;20.4;20.4;20.5;20.4;20.5;20.5;20.5;20.5;20.5;20.5;20.5;20.5;20.5;20.5;20.5;20.6;20.5;20.5;20.5;20.5;20.5;20.6;20.6;20.5;20.5;20.6;20.5;20.5;20.5;20.5;20.5;20.5;20.5;20.5;20.5;20.5;20.5;20.5;20.5;20.5;20.5;20.5;20.4;20.5;20.4;20.4;20.5;20.6;20.5;20.5;20.5;20.6;20.8;20.7;20.8;20.9;21;21;21;21.1;21.1;21.2;21.2;21.3;21.4;21.5;21.4;21.5;…
20.2;20.2;20.3;20.3;20.3;20.3;20.3;20.4;20.4;20.4;20.4;20.4;20.4;20.4;20.4;20.5;20.4;20.6;20.6;20.5;20.6;20.5;20.5;20.4;20.5;20.5;20.5;20.5;20.5;20.6;20.5;20.6;20.6;20.5;20.6;20.5;20.5;20.5;20.6;20.5;20.5;20.5;20.5;20.6;20.5;20.5;20.5;20.5;20.5;20.5;20.4;20.5;20.5;20.6;20.5;20.4;20.5;20.5;20.5;20.5;20.6;20.5;20.5;20.4;20.5;20.5;20.6;20.7;20.7;20.8;21;21.1;21.1;21.2;21;21.1;21.3;21.2;21.3;21.3;21.…
20.2;20.2;20.3;20.3;20.3;20.3;20.3;20.4;20.4;20.4;20.4;20.4;20.4;20.4;20.4;20.4;20.4;20.5;20.6;20.5;20.6;20.6;20.5;20.5;20.5;20.5;20.5;20.5;20.6;20.6;20.6;20.6;20.5;20.5;20.5;20.5;20.5;20.5;20.6;20.6;20.5;20.5;20.5;20.6;20.5;20.5;20.5;20.5;20.5;20.5;20.5;20.4;20.5;20.5;20.5;20.5;20.5;20.5;20.5;20.4;20.5;20.5;20.5;20.5;20.5;20.5;20.6;20.6;20.7;20.7;20.7;20.9;20.9;21;21;21;21;21.2;21.3;21.3;21.3;21…
20.3;20.2;20.3;20.3;20.3;20.4;20.3;20.3;20.4;20.4;20.4;20.4;20.4;20.4;20.4;20.4;20.4;20.5;20.6;20.5;20.6;20.5;20.5;20.5;20.5;20.5;20.5;20.6;20.6;20.6;20.5;20.6;20.6;20.6;20.5;20.5;20.5;20.6;20.7;20.5;20.6;20.6;20.6;20.6;20.5;20.5;20.6;20.5;20.5;20.6;20.5;20.4;20.4;20.5;20.5;20.5;20.5;20.6;20.5;20.5;20.6;20.5;20.5;20.5;20.5;20.5;20.5;20.5;20.7;20.7;20.7;20.8;20.8;20.9;20.9;21;21;21.1;21.2;21.2;21.…
20.2;20.2;20.3;20.3;20.4;20.3;20.4;20.4;20.4;20.4;20.4;20.4;20.4;20.4;20.4;20.4;20.5;20.6;20.5;20.5;20.5;20.5;20.5;20.6;20.5;20.6;20.6;20.5;20.5;20.6;20.5;20.6;20.5;20.6;20.6;20.6;20.6;20.6;20.6;20.6;20.6;20.6;20.6;20.6;20.6;20.5;20.5;20.6;20.5;20.6;20.4;20.5;20.5;20.6;20.6;20.5;20.5;20.5;20.5;20.6;20.5;20.5;20.5;20.5;20.5;20.5;20.5;20.5;20.6;20.5;20.7;20.8;20.8;20.8;20.9;20.9;21;21;21;21.2;21.1;…
20.2;20.2;20.2;20.2;20.3;20.3;20.4;20.3;20.3;20.4;20.4;20.3;20.4;20.4;20.4;20.5;20.4;20.5;20.5;20.5;20.5;20.6;20.6;20.6;20.5;20.6;20.6;20.5;20.6;20.5;20.6;20.6;20.7;20.7;20.6;20.5;20.6;20.6;20.6;20.6;20.6;20.6;20.6;20.7;20.7;20.6;20.6;20.5;20.6;20.5;20.6;20.6;20.6;20.5;20.5;20.6;20.5;20.5;20.6;20.5;20.5;20.5;20.5;20.5;20.5;20.5;20.5;20.5;20.5;20.5;20.6;20.6;20.6;20.7;20.8;20.8;20.9;20.9;21.1;21.1…
20.2;20.3;20.3;20.3;20.3;20.3;20.4;20.4;20.4;20.4;20.4;20.4;20.4;20.5;20.4;20.4;20.4;20.4;20.5;20.5;20.5;20.6;20.5;20.6;20.6;20.6;20.5;20.5;20.6;20.6;20.6;20.6;20.6;20.6;20.6;20.6;20.6;20.5;20.6;20.6;20.6;20.6;20.6;20.6;20.6;20.6;20.5;20.6;20.5;20.6;20.6;20.6;20.6;20.6;20.6;20.6;20.5;20.5;20.5;20.5;20.5;20.5;20.5;20.5;20.5;20.5;20.5;20.5;20.5;20.5;20.5;20.5;20.6;20.8;20.5;20.7;20.8;20.8;21;21;20.…
20.1;20.3;20.3;20.3;20.3;20.4;20.3;20.4;20.3;20.4;20.4;20.4;20.4;20.4;20.5;20.5;20.5;20.6;20.5;20.6;20.5;20.6;20.6;20.6;20.6;20.6;20.5;20.5;20.6;20.5;20.6;20.6;20.5;20.6;20.6;20.6;20.5;20.6;20.6;20.6;20.6;20.6;20.6;20.6;20.6;20.6;20.6;20.6;20.6;20.6;20.6;20.6;20.6;20.6;20.6;20.6;20.6;20.6;20.5;20.5;20.6;20.5;20.5;20.5;20.5;20.5;20.5;20.5;20.5;20.5;20.5;20.6;20.6;20.5;20.6;20.7;20.7;20.8;20.8;20.9…
20.3;20.2;20.2;20.3;20.3;20.4;20.3;20.4;20.4;20.4;20.4;20.4;20.4;20.4;20.5;20.5;20.5;20.5;20.6;20.5;20.6;20.5;20.5;20.5;20.6;20.6;20.5;20.6;20.6;20.6;20.6;20.6;20.5;20.6;20.6;20.6;20.6;20.6;20.6;20.6;20.6;20.7;20.6;20.6;20.6;20.6;20.6;20.6;20.6;20.6;20.6;20.6;20.6;20.6;20.5;20.6;20.6;20.6;20.6;20.5;20.5;20.5;20.5;20.5;20.5;20.5;20.5;20.5;20.5;20.5;20.6;20.5;20.5;20.5;20.5;20.6;20.5;20.7;20.7;20.9…
20.3;20.3;20.3;20.3;20.3;20.4;20.4;20.4;20.3;20.5;20.4;20.4;20.4;20.4;20.5;20.5;20.5;20.6;20.6;20.6;20.6;20.6;20.6;20.6;20.6;20.6;20.6;20.5;20.5;20.5;20.6;20.6;20.6;20.6;20.6;20.6;20.6;20.7;20.6;20.6;20.6;20.7;20.6;20.6;20.6;20.6;20.6;20.6;20.6;20.6;20.6;20.6;20.6;20.6;20.6;20.6;20.6;20.6;20.6;20.5;20.5;20.5;20.6;20.5;20.5;20.5;20.5;20.5;20.5;20.5;20.5;20.6;20.6;20.5;20.5;20.6;20.6;20.6;20.7;20.7…
20.3;20.3;20.3;20.3;20.3;20.4;20.3;20.4;20.4;20.4;20.5;20.4;20.4;20.5;20.5;20.5;20.5;20.5;20.5;20.6;20.6;20.5;20.6;20.5;20.5;20.5;20.5;20.5;20.6;20.6;20.5;20.5;20.6;20.6;20.6;20.6;20.6;20.6;20.6;20.6;20.6;20.7;20.6;20.6;20.5;20.6;20.6;20.7;20.6;20.6;20.6;20.6;20.6;20.6;20.6;20.6;20.6;20.6;20.6;20.6;20.5;20.5;20.5;20.6;20.5;20.5;20.5;20.5;20.5;20.5;20.5;20.5;20.5;20.6;20.6;20.5;20.5;20.6;20.6;20.6…
20.2;20.2;20.3;20.3;20.3;20.3;20.3;20.4;20.4;20.5;20.3;20.4;20.5;20.5;20.5;20.6;20.5;20.6;20.6;20.6;20.6;20.5;20.6;20.6;20.5;20.5;20.5;20.5;20.5;20.6;20.6;20.6;20.6;20.6;20.6;20.6;20.6;20.6;20.7;20.6;20.7;20.6;20.6;20.6;20.7;20.7;20.7;20.6;20.7;20.6;20.6;20.6;20.6;20.6;20.6;20.6;20.6;20.6;20.6;20.6;20.6;20.6;20.5;20.5;20.6;20.5;20.5;20.6;20.6;20.6;20.5;20.5;20.5;20.6;20.6;20.6;20.6;20.6;20.6;20.6…
20.3;20.3;20.3;20.3;20.3;20.3;20.3;20.3;20.4;20.4;20.4;20.4;20.5;20.4;20.4;20.6;20.6;20.6;20.6;20.6;20.6;20.5;20.5;20.5;20.5;20.5;20.5;20.6;20.6;20.6;20.6;20.6;20.6;20.6;20.6;20.6;20.6;20.6;20.6;20.5;20.6;20.6;20.6;20.7;20.6;20.6;20.6;20.6;20.6;20.6;20.6;20.6;20.6;20.6;20.6;20.6;20.6;20.6;20.6;20.6;20.5;20.5;20.5;20.6;20.6;20.6;20.6;20.4;20.6;20.5;20.5;20.6;20.5;20.6;20.5;20.6;20.5;20.6;20.5;20.6…
20.2;20.2;20.3;20.3;20.3;20.3;20.3;20.3;20.3;20.4;20.4;20.4;20.4;20.4;20.5;20.4;20.6;20.6;20.6;20.6;20.6;20.6;20.6;20.5;20.5;20.6;20.5;20.6;20.5;20.5;20.5;20.6;20.6;20.6;20.6;20.6;20.6;20.6;20.6;20.6;20.5;20.6;20.6;20.7;20.6;20.6;20.7;20.7;20.6;20.6;20.7;20.6;20.7;20.6;20.6;20.6;20.6;20.6;20.6;20.6;20.6;20.6;20.6;20.6;20.6;20.6;20.5;20.6;20.5;20.5;20.5;20.6;20.5;20.6;20.6;20.5;20.6;20.6;20.6;20.5…
20.2;20.2;20.2;20.3;20.3;20.3;20.3;20.3;20.3;20.4;20.5;20.4;20.5;20.4;20.5;20.5;20.5;20.5;20.8;20.6;20.7;20.6;20.5;20.5;20.6;20.6;20.5;20.5;20.6;20.6;20.6;20.6;20.7;20.7;20.6;20.6;20.7;20.6;20.6;20.6;20.6;20.7;20.6;20.7;20.6;20.6;20.7;20.7;20.7;20.6;20.6;20.6;20.6;20.6;20.6;20.6;20.6;20.6;20.6;20.6;20.6;20.6;20.6;20.6;20.6;20.5;20.5;20.6;20.6;20.6;20.5;20.6;20.5;20.6;20.6;20.6;20.6;20.5;20.6;20.6…
20.2;20.2;20.3;20.3;20.3;20.3;20.3;20.3;20.4;20.5;20.4;20.4;20.5;20.4;20.5;20.5;20.5;20.5;20.6;20.6;20.6;20.6;20.6;20.6;20.6;20.6;20.6;20.6;20.6;20.6;20.6;20.6;20.6;20.6;20.6;20.6;20.7;20.5;20.6;20.7;20.6;20.6;20.6;20.6;20.6;20.7;20.7;20.7;20.7;20.6;20.6;20.6;20.6;20.6;20.6;20.6;20.6;20.6;20.6;20.6;20.6;20.6;20.6;20.5;20.6;20.6;20.6;20.5;20.6;20.5;20.6;20.6;20.6;20.5;20.6;20.6;20.6;20.6;20.6;20.6…
20.3;20.3;20.3;20.3;20.3;20.3;20.3;20.3;20.3;20.4;20.5;20.4;20.5;20.4;20.5;20.6;20.4;20.6;20.6;20.6;20.6;20.6;20.5;20.6;20.6;20.6;20.6;20.5;20.6;20.6;20.6;20.6;20.7;20.6;20.6;20.6;20.5;20.6;20.6;20.7;20.6;20.6;20.6;20.7;20.6;20.7;20.7;20.6;20.7;20.6;20.7;20.6;20.6;20.6;20.6;20.6;20.6;20.7;20.6;20.6;20.6;20.5;20.5;20.6;20.5;20.5;20.5;20.5;20.6;20.5;20.6;20.6;20.5;20.6;20.6;20.6;20.6;20.6;20.6;20.6…
20.3;20.3;20.3;20.3;20.2;20.3;20.3;20.4;20.3;20.4;20.4;20.5;20.5;20.4;20.5;20.4;20.5;20.5;20.6;20.6;20.6;20.6;20.6;20.6;20.6;20.6;20.6;20.5;20.6;20.6;20.6;20.6;20.6;20.6;20.6;20.6;20.6;20.6;20.6;20.7;20.6;20.6;20.6;20.6;20.7;20.6;20.7;20.7;20.6;20.5;20.6;20.7;20.6;20.6;20.6;20.7;20.7;20.6;20.7;20.7;20.6;20.6;20.5;20.6;20.6;20.5;20.5;20.5;20.6;20.6;20.6;20.6;20.5;20.6;20.6;20.6;20.6;20.5;20.6;20.5…
20.3;20.3;20.3;20.3;20.3;20.3;20.4;20.4;20.4;20.5;20.4;20.4;20.5;20.4;20.5;20.5;20.5;20.6;20.6;20.6;20.6;20.6;20.6;20.6;20.6;20.6;20.6;20.5;20.6;20.5;20.5;20.6;20.6;20.6;20.6;20.6;20.6;20.6;20.7;20.6;20.6;20.6;20.6;20.6;20.6;20.6;20.7;20.6;20.6;20.6;20.7;20.6;20.6;20.6;20.7;20.7;20.6;20.6;20.6;20.7;20.7;20.6;20.6;20.6;20.6;20.6;20.5;20.5;20.6;20.6;20.6;20.6;20.6;20.6;20.6;20.6;20.6;20.6;20.6;20.5…
20.3;20.3;20.3;20.3;20.3;20.3;20.3;20.3;20.5;20.4;20.4;20.4;20.5;20.5;20.4;20.5;20.5;20.6;20.6;20.6;20.6;20.6;20.6;20.6;20.6;20.6;20.5;20.5;20.6;20.6;20.6;20.6;20.6;20.6;20.6;20.6;20.5;20.6;20.7;20.6;20.7;20.7;20.6;20.6;20.7;20.7;20.6;20.7;20.6;20.6;20.6;20.7;20.6;20.7;20.6;20.6;20.6;20.7;20.7;20.6;20.6;20.7;20.6;20.6;20.6;20.6;20.5;20.6;20.6;20.5;20.6;20.6;20.6;20.6;20.6;20.6;20.6;20.6;20.6;20.6…
20.3;20.3;20.4;20.4;20.3;20.3;20.3;20.3;20.4;20.4;20.4;20.4;20.5;20.5;20.5;20.5;20.5;20.6;20.6;20.7;20.6;20.5;20.6;20.6;20.6;20.6;20.6;20.6;20.6;20.6;20.6;20.7;20.7;20.7;20.7;20.6;20.6;20.7;20.6;20.6;20.6;20.6;20.6;20.7;20.7;20.7;20.7;20.6;20.7;20.6;20.7;20.7;20.6;20.7;20.6;20.6;20.7;20.6;20.6;20.6;20.7;20.7;20.6;20.5;20.6;20.6;20.6;20.6;20.6;20.6;20.6;20.6;20.6;20.6;20.6;20.6;20.6;20.6;20.6;20.6…
20.3;20.3;20.4;20.3;20.3;20.3;20.3;20.4;20.4;20.4;20.5;20.5;20.4;20.5;20.5;20.5;20.5;20.5;20.5;20.6;20.6;20.6;20.6;20.6;20.6;20.6;20.6;20.6;20.6;20.6;20.6;20.6;20.6;20.7;20.6;20.6;20.7;20.6;20.7;20.6;20.7;20.7;20.6;20.7;20.6;20.7;20.7;20.6;20.7;20.7;20.7;20.7;20.7;20.7;20.7;20.7;20.6;20.7;20.7;20.7;20.7;20.6;20.6;20.6;20.6;20.6;20.6;20.6;20.6;20.6;20.7;20.6;20.6;20.6;20.7;20.5;20.6;20.6;20.6;20.7…
20.3;20.3;20.3;20.4;20.4;20.4;20.4;20.4;20.4;20.4;20.4;20.4;20.5;20.5;20.5;20.4;20.6;20.6;20.7;20.5;20.7;20.7;20.6;20.6;20.5;20.6;20.5;20.6;20.5;20.6;20.7;20.7;20.6;20.7;20.7;20.6;20.6;20.6;20.6;20.6;20.7;20.6;20.7;20.7;20.7;20.7;20.6;20.7;20.7;20.7;20.7;20.7;20.6;20.7;20.6;20.7;20.7;20.7;20.6;20.7;20.6;20.7;20.6;20.6;20.7;20.6;20.6;20.6;20.6;20.6;20.6;20.6;20.6;20.6;20.6;20.6;20.6;20.6;20.6;20.6…
20.3;20.3;20.4;20.3;20.4;20.4;20.3;20.3;20.4;20.4;20.4;20.4;20.6;20.5;20.5;20.5;20.6;20.6;20.7;20.5;20.5;20.5;20.6;20.6;20.6;20.6;20.6;20.6;20.6;20.6;20.6;20.6;20.6;20.6;20.6;20.6;20.6;20.6;20.6;20.7;20.6;20.6;20.6;20.7;20.7;20.6;20.6;20.6;20.7;20.7;20.6;20.6;20.7;20.7;20.7;20.7;20.7;20.7;20.7;20.6;20.7;20.7;20.7;20.6;20.7;20.6;20.7;20.7;20.6;20.6;20.7;20.7;20.6;20.7;20.6;20.6;20.6;20.7;20.5;20.6…
20.3;20.2;20.4;20.4;20.4;20.4;20.4;20.2;20.4;20.4;20.4;20.5;20.5;20.5;20.5;20.5;20.5;20.5;20.5;20.6;20.7;20.6;20.5;20.6;20.6;20.6;20.7;20.6;20.6;20.6;20.7;20.7;20.6;20.6;20.6;20.6;20.6;20.6;20.7;20.6;20.6;20.6;20.7;20.6;20.7;20.7;20.6;20.7;20.7;20.7;20.7;20.7;20.7;20.7;20.6;20.7;20.7;20.7;20.7;20.7;20.7;20.6;20.7;20.7;20.7;20.7;20.6;20.7;20.7;20.7;20.6;20.6;20.7;20.7;20.7;20.6;20.6;20.7;20.6;20.7…
20.3;20.3;20.3;20.4;20.4;20.4;20.4;20.4;20.4;20.4;20.4;20.4;20.5;20.6;20.5;20.5;20.5;20.7;20.7;20.6;20.7;20.7;20.6;20.6;20.6;20.6;20.5;20.6;20.6;20.6;20.7;20.6;20.6;20.6;20.6;20.6;20.6;20.7;20.7;20.6;20.7;20.7;20.6;20.6;20.6;20.7;20.6;20.7;20.6;20.6;20.7;20.6;20.7;20.7;20.7;20.7;20.7;20.6;20.7;20.7;20.7;20.7;20.7;20.7;20.7;20.7;20.7;20.7;20.7;20.7;20.6;20.6;20.7;20.6;20.6;20.6;20.6;20.6;20.7;20.7…
20.3;20.3;20.3;20.4;20.4;20.4;20.4;20.4;20.4;20.4;20.4;20.4;20.4;20.5;20.5;20.5;20.5;20.5;20.6;20.5;20.5;20.5;20.6;20.6;20.6;20.5;20.5;20.6;20.6;20.6;20.6;20.6;20.6;20.6;20.6;20.7;20.7;20.6;20.6;20.6;20.6;20.7;20.6;20.6;20.6;20.7;20.7;20.7;20.6;20.6;20.7;20.6;20.6;20.7;20.6;20.7;20.6;20.7;20.6;20.6;20.6;20.6;20.7;20.7;20.7;20.7;20.6;20.7;20.7;20.7;20.7;20.7;20.7;20.7;20.6;20.7;20.6;20.6;20.6;20.7…
20.3;20.2;20.3;20.4;20.3;20.3;20.3;20.4;20.4;20.4;20.3;20.4;20.4;20.5;20.5;20.5;20.5;20.6;20.5;20.6;20.5;20.5;20.6;20.5;20.5;20.6;20.6;20.5;20.6;20.6;20.6;20.6;20.6;20.6;20.7;20.6;20.6;20.6;20.7;20.6;20.7;20.7;20.6;20.6;20.6;20.7;20.7;20.7;20.7;20.6;20.6;20.7;20.6;20.6;20.6;20.7;20.7;20.7;20.6;20.7;20.7;20.6;20.7;20.7;20.7;20.7;20.7;20.7;20.7;20.7;20.7;20.6;20.6;20.7;20.6;20.6;20.6;20.6;20.7;20.7…
20.2;20.3;20.3;20.4;20.4;20.4;20.3;20.4;20.4;20.4;20.4;20.4;20.5;20.5;20.5;20.5;20.5;20.5;20.6;20.5;20.6;20.6;20.5;20.6;20.6;20.6;20.6;20.5;20.6;20.6;20.6;20.7;20.7;20.6;20.6;20.6;20.6;20.6;20.6;20.6;20.6;20.7;20.6;20.6;20.6;20.6;20.7;20.6;20.7;20.6;20.6;20.7;20.6;20.6;20.7;20.6;20.7;20.7;20.7;20.7;20.7;20.6;20.7;20.6;20.7;20.7;20.6;20.7;20.7;20.7;20.7;20.7;20.7;20.6;20.7;20.6;20.6;20.6;20.7;20.7…
20.3;20.3;20.3;20.3;20.3;20.3;20.4;20.4;20.4;20.4;20.4;20.4;20.5;20.5;20.5;20.5;20.5;20.6;20.5;20.6;20.6;20.6;20.6;20.7;20.7;20.6;20.6;20.6;20.5;20.6;20.6;20.7;20.7;20.7;20.7;20.6;20.6;20.6;20.6;20.6;20.7;20.7;20.6;20.6;20.6;20.6;20.7;20.7;20.7;20.7;20.7;20.6;20.6;20.6;20.7;20.6;20.7;20.6;20.7;20.6;20.7;20.6;20.7;20.7;20.7;20.7;20.6;20.7;20.7;20.7;20.7;20.7;20.7;20.7;20.7;20.7;20.7;20.7;20.7;20.7…
20.3;20.3;20.3;20.3;20.3;20.4;20.4;20.4;20.5;20.5;20.4;20.5;20.5;20.5;20.5;20.5;20.5;20.6;20.7;20.5;20.6;20.6;20.6;20.6;20.6;20.6;20.5;20.6;20.6;20.6;20.6;20.6;20.7;20.6;20.6;20.6;20.7;20.7;20.6;20.6;20.6;20.6;20.6;20.6;20.7;20.6;20.7;20.7;20.7;20.7;20.6;20.7;20.7;20.6;20.6;20.6;20.7;20.7;20.6;20.7;20.6;20.6;20.7;20.6;20.6;20.7;20.7;20.7;20.7;20.7;20.6;20.7;20.7;20.7;20.7;20.7;20.7;20.7;20.7;20.7…
20.2;20.3;20.3;20.3;20.3;20.4;20.4;20.4;20.4;20.4;20.4;20.4;20.4;20.5;20.5;20.5;20.5;20.6;20.7;20.6;20.6;20.6;20.6;20.6;20.6;20.6;20.6;20.6;20.6;20.6;20.6;20.7;20.7;20.7;20.6;20.7;20.6;20.7;20.6;20.6;20.6;20.7;20.6;20.7;20.6;20.6;20.7;20.7;20.7;20.7;20.7;20.7;20.7;20.7;20.6;20.7;20.6;20.7;20.6;20.7;20.6;20.6;20.7;20.6;20.7;20.7;20.7;20.7;20.7;20.7;20.6;20.7;20.7;20.7;20.7;20.7;20.7;20.7;20.7;20.7…
20.3;20.3;20.3;20.4;20.3;20.3;20.3;20.4;20.4;20.4;20.4;20.4;20.5;20.5;20.5;20.5;20.5;20.6;20.6;20.6;20.6;20.6;20.6;20.6;20.6;20.6;20.6;20.6;20.6;20.7;20.6;20.7;20.7;20.7;20.6;20.7;20.6;20.6;20.6;20.6;20.7;20.7;20.6;20.7;20.6;20.6;20.7;20.7;20.7;20.7;20.7;20.7;20.7;20.7;20.7;20.7;20.7;20.7;20.7;20.7;20.7;20.7;20.6;20.6;20.7;20.7;20.7;20.7;20.7;20.7;20.6;20.7;20.7;20.7;20.7;20.7;20.7;20.8;20.8;20.8…
20.2;20.3;20.4;20.3;20.3;20.4;20.4;20.4;20.4;20.4;20.4;20.5;20.4;20.5;20.5;20.5;20.5;20.6;20.5;20.6;20.6;20.6;20.6;20.6;20.6;20.7;20.6;20.6;20.6;20.6;20.7;20.7;20.7;20.7;20.7;20.7;20.6;20.7;20.7;20.7;20.7;20.7;20.7;20.7;20.7;20.7;20.7;20.7;20.7;20.6;20.7;20.7;20.7;20.7;20.7;20.7;20.6;20.7;20.7;20.7;20.7;20.7;20.6;20.6;20.7;20.7;20.7;20.7;20.7;20.6;20.6;20.7;20.7;20.7;20.8;20.7;20.8;20.8;20.8;20.8…
20.2;20.3;20.4;20.3;20.3;20.4;20.4;20.3;20.4;20.4;20.4;20.3;20.5;20.5;20.5;20.5;20.6;20.6;20.6;20.5;20.6;20.6;20.6;20.6;20.7;20.7;20.6;20.6;20.6;20.7;20.6;20.7;20.6;20.7;20.7;20.7;20.6;20.7;20.6;20.6;20.7;20.7;20.7;20.7;20.7;20.7;20.7;20.6;20.6;20.7;20.7;20.7;20.7;20.7;20.7;20.7;20.7;20.7;20.7;20.7;20.7;20.7;20.7;20.7;20.7;20.6;20.7;20.7;20.7;20.7;20.7;20.7;20.7;20.7;20.7;20.8;20.8;20.9;20.8;20.7…
20.2;20.3;20.3;20.3;20.3;20.4;20.3;20.4;20.3;20.4;20.4;20.4;20.5;20.5;20.6;20.5;20.6;20.6;20.6;20.7;20.6;20.6;20.6;20.6;20.6;20.6;20.6;20.6;20.6;20.6;20.6;20.7;20.6;20.6;20.7;20.6;20.6;20.7;20.7;20.7;20.7;20.7;20.7;20.7;20.7;20.7;20.7;20.7;20.6;20.7;20.7;20.7;20.7;20.7;20.7;20.7;20.7;20.7;20.7;20.7;20.7;20.7;20.7;20.7;20.7;20.7;20.7;20.8;20.7;20.7;20.7;20.7;20.7;20.7;20.7;20.8;20.8;20.8;20.8;20.8…
20.3;20.3;20.3;20.3;20.4;20.3;20.4;20.4;20.4;20.4;20.4;20.4;20.4;20.5;20.5;20.5;20.5;20.6;20.6;20.6;20.6;20.6;20.6;20.6;20.6;20.6;20.6;20.6;20.6;20.7;20.6;20.6;20.6;20.7;20.7;20.6;20.7;20.7;20.7;20.7;20.8;20.6;20.7;20.7;20.6;20.7;20.7;20.6;20.7;20.7;20.7;20.7;20.7;20.7;20.7;20.7;20.7;20.7;20.7;20.7;20.7;20.7;20.7;20.7;20.7;20.7;20.7;20.7;20.7;20.7;20.7;20.7;20.7;20.8;20.8;20.8;20.8;20.8;20.9;20.8…
20.3;20.3;20.3;20.3;20.4;20.4;20.5;20.3;20.4;20.3;20.4;20.4;20.5;20.5;20.5;20.5;20.6;20.6;20.6;20.6;20.6;20.6;20.6;20.6;20.6;20.6;20.6;20.7;20.6;20.6;20.7;20.7;20.7;20.6;20.6;20.6;20.7;20.7;20.7;20.7;20.7;20.7;20.7;20.7;20.6;20.6;20.7;20.6;20.7;20.7;20.7;20.7;20.7;20.7;20.7;20.7;20.6;20.7;20.7;20.7;20.7;20.7;20.7;20.7;20.7;20.7;20.7;20.7;20.7;20.7;20.7;20.7;20.7;20.8;20.7;20.8;20.8;20.8;20.9;20.8…
20.3;20.3;20.3;20.3;20.3;20.3;20.4;20.4;20.4;20.4;20.4;20.5;20.4;20.5;20.5;20.5;20.5;20.6;20.6;20.6;20.6;20.6;20.6;20.6;20.6;20.6;20.6;20.6;20.6;20.6;20.7;20.7;20.7;20.7;20.7;20.6;20.6;20.7;20.7;20.7;20.7;20.6;20.7;20.7;20.7;20.7;20.7;20.7;20.6;20.7;20.7;20.7;20.7;20.7;20.7;20.7;20.7;20.7;20.7;20.7;20.7;20.7;20.7;20.7;20.7;20.7;20.7;20.7;20.7;20.7;20.7;20.8;20.7;20.8;20.8;20.8;20.8;20.8;20.8;20.8…
20.3;20.3;20.3;20.3;20.3;20.3;20.3;20.4;20.4;20.4;20.4;20.5;20.5;20.5;20.6;20.5;20.6;20.5;20.6;20.6;20.6;20.6;20.6;20.6;20.7;20.6;20.6;20.6;20.6;20.7;20.7;20.7;20.7;20.7;20.6;20.6;20.6;20.7;20.6;20.7;20.7;20.7;20.7;20.7;20.6;20.7;20.7;20.6;20.6;20.7;20.7;20.7;20.7;20.7;20.7;20.7;20.6;20.6;20.7;20.7;20.7;20.7;20.7;20.7;20.7;20.6;20.7;20.7;20.7;20.7;20.7;20.7;20.7;20.8;20.8;20.8;20.8;20.8;20.9;20.8…
20.3;20.3;20.3;20.2;20.3;20.4;20.4;20.4;20.3;20.5;20.4;20.4;20.3;20.5;20.6;20.6;20.5;20.6;20.5;20.7;20.6;20.6;20.5;20.6;20.6;20.6;20.5;20.7;20.6;20.6;20.7;20.7;20.6;20.6;20.6;20.6;20.6;20.6;20.7;20.7;20.7;20.6;20.7;20.7;20.7;20.6;20.7;20.7;20.7;20.5;20.7;20.7;20.7;20.7;20.7;20.7;20.7;20.7;20.7;20.7;20.7;20.6;20.7;20.6;20.7;20.7;20.7;20.7;20.7;20.7;20.7;20.7;20.7;20.7;20.8;20.8;20.8;20.8;20.9;20.8…
20.3;20.3;20.3;20.3;20.4;20.4;20.4;20.4;20.3;20.5;20.4;20.5;20.5;20.5;20.6;20.6;20.6;20.6;20.6;20.6;20.6;20.6;20.6;20.6;20.6;20.6;20.6;20.6;20.7;20.7;20.6;20.6;20.7;20.7;20.7;20.6;20.6;20.7;20.7;20.7;20.7;20.7;20.7;20.7;20.7;20.7;20.7;20.7;20.7;20.7;20.7;20.7;20.7;20.7;20.7;20.7;20.8;20.8;20.8;20.7;20.7;20.7;20.7;20.6;20.7;20.7;20.8;20.8;20.7;20.7;20.8;20.7;20.7;20.7;20.8;20.8;20.8;20.8;20.8;20.8…
20.3;20.3;20.3;20.4;20.4;20.4;20.3;20.3;20.4;20.5;20.5;20.4;20.4;20.5;20.5;20.5;20.5;20.6;20.7;20.6;20.6;20.6;20.6;20.6;20.5;20.5;20.5;20.6;20.6;20.7;20.6;20.7;20.7;20.7;20.6;20.7;20.6;20.7;20.7;20.6;20.6;20.6;20.6;20.7;20.7;20.7;20.7;20.7;20.7;20.7;20.7;20.7;20.7;20.7;20.7;20.6;20.7;20.7;20.7;20.6;20.7;20.7;20.7;20.7;20.7;20.7;20.7;20.8;20.7;20.7;20.7;20.7;20.7;20.8;20.8;20.8;20.8;20.8;20.9;20.8…
20.3;20.3;20.3;20.4;20.4;20.4;20.4;20.4;20.4;20.4;20.5;20.5;20.5;20.5;20.5;20.5;20.5;20.6;20.7;20.6;20.7;20.6;20.6;20.6;20.6;20.6;20.6;20.6;20.7;20.7;20.7;20.7;20.7;20.7;20.6;20.6;20.6;20.7;20.7;20.7;20.7;20.7;20.7;20.7;20.7;20.7;20.7;20.7;20.7;20.7;20.7;20.7;20.7;20.7;20.7;20.8;20.7;20.7;20.8;20.7;20.7;20.7;20.7;20.7;20.7;20.8;20.7;20.8;20.8;20.8;20.8;20.8;20.7;20.8;20.8;20.9;20.8;20.8;20.9;20.9…
20.3;20.3;20.3;20.4;20.3;20.4;20.5;20.5;20.5;20.5;20.5;20.4;20.4;20.5;20.5;20.6;20.5;20.7;20.7;20.7;20.6;20.6;20.6;20.6;20.6;20.6;20.7;20.6;20.6;20.7;20.6;20.7;20.7;20.7;20.7;20.6;20.7;20.7;20.7;20.7;20.7;20.7;20.7;20.7;20.7;20.7;20.7;20.7;20.7;20.7;20.7;20.7;20.7;20.7;20.7;20.7;20.7;20.7;20.7;20.8;20.7;20.7;20.8;20.7;20.7;20.7;20.7;20.8;20.8;20.7;20.8;20.8;20.7;20.8;20.8;20.9;20.9;20.8;20.9;20.9…
20.3;20.3;20.3;20.3;20.4;20.5;20.4;20.5;20.5;20.4;20.4;20.4;20.5;20.5;20.5;20.5;20.6;20.6;20.5;20.7;20.6;20.6;20.6;20.6;20.6;20.6;20.7;20.6;20.7;20.7;20.7;20.7;20.6;20.7;20.7;20.7;20.7;20.7;20.7;20.7;20.8;20.8;20.7;20.7;20.7;20.7;20.7;20.7;20.7;20.7;20.7;20.7;20.7;20.7;20.7;20.8;20.7;20.8;20.8;20.7;20.8;20.7;20.7;20.7;20.7;20.8;20.7;20.8;20.7;20.7;20.8;20.8;20.8;20.8;20.8;20.8;20.9;20.9;20.9;20.9…
20.3;20.3;20.3;20.4;20.3;20.5;20.4;20.3;20.5;20.5;20.5;20.5;20.4;20.5;20.6;20.5;20.5;20.7;20.6;20.6;20.6;20.7;20.7;20.7;20.6;20.6;20.6;20.6;20.6;20.6;20.6;20.7;20.7;20.6;20.7;20.6;20.7;20.6;20.7;20.7;20.8;20.7;20.7;20.7;20.7;20.7;20.7;20.7;20.7;20.7;20.7;20.7;20.7;20.7;20.7;20.8;20.8;20.8;20.7;20.8;20.8;20.7;20.7;20.7;20.7;20.7;20.7;20.8;20.7;20.7;20.8;20.8;20.8;20.8;20.9;20.8;20.9;20.9;20.9;20.9…
20.3;20.3;20.3;20.4;20.4;20.5;20.3;20.4;20.4;20.5;20.4;20.4;20.5;20.6;20.6;20.6;20.5;20.5;20.6;20.6;20.7;20.6;20.6;20.6;20.7;20.6;20.6;20.7;20.6;20.6;20.7;20.7;20.7;20.8;20.6;20.7;20.7;20.7;20.7;20.7;20.7;20.7;20.7;20.7;20.7;20.7;20.8;20.7;20.8;20.7;20.7;20.7;20.7;20.7;20.8;20.8;20.7;20.8;20.8;20.8;20.8;20.7;20.7;20.8;20.7;20.7;20.7;20.7;20.8;20.8;20.8;20.8;20.8;20.8;20.8;20.9;20.9;20.9;20.8;20.9…
20.3;20.3;20.3;20.3;20.3;20.4;20.3;20.4;20.4;20.4;20.4;20.5;20.6;20.6;20.6;20.5;20.6;20.7;20.6;20.7;20.6;20.6;20.6;20.6;20.6;20.7;20.7;20.7;20.6;20.7;20.7;20.7;20.7;20.7;20.7;20.7;20.7;20.7;20.7;20.7;20.7;20.8;20.7;20.7;20.7;20.7;20.7;20.7;20.7;20.7;20.7;20.7;20.7;20.7;20.7;20.8;20.8;20.8;20.8;20.8;20.8;20.7;20.8;20.7;20.7;20.7;20.7;20.8;20.7;20.7;20.8;20.8;20.8;20.8;20.8;20.9;20.9;20.9;20.9;20.9…
20.3;20.3;20.3;20.3;20.3;20.4;20.4;20.4;20.4;20.4;20.4;20.4;20.4;20.5;20.6;20.6;20.6;20.6;20.6;20.6;20.6;20.6;20.6;20.6;20.6;20.6;20.6;20.7;20.7;20.7;20.7;20.7;20.7;20.7;20.7;20.7;20.7;20.7;20.7;20.7;20.8;20.7;20.7;20.7;20.7;20.7;20.7;20.7;20.8;20.8;20.7;20.7;20.7;20.7;20.7;20.8;20.7;20.7;20.8;20.7;20.8;20.8;20.7;20.7;20.7;20.7;20.7;20.8;20.8;20.8;20.8;20.8;20.8;20.8;20.8;20.8;20.8;20.8;20.8;21;2…
20.3;20.3;20.3;20.3;20.3;20.4;20.4;20.4;20.4;20.5;20.5;20.5;20.5;20.5;20.6;20.5;20.6;20.6;20.5;20.6;20.7;20.6;20.6;20.6;20.6;20.5;20.7;20.6;20.7;20.7;20.7;20.7;20.7;20.8;20.7;20.7;20.7;20.7;20.7;20.7;20.7;20.6;20.7;20.7;20.7;20.8;20.8;20.7;20.7;20.7;20.7;20.7;20.7;20.7;20.7;20.8;20.7;20.8;20.7;20.7;20.8;20.8;20.8;20.7;20.7;20.7;20.7;20.8;20.8;20.8;20.8;20.8;20.8;20.8;20.9;20.8;20.8;20.8;20.9;20.9…
20.3;20.3;20.4;20.3;20.4;20.4;20.4;20.4;20.4;20.4;20.4;20.6;20.5;20.6;20.6;20.5;20.6;20.6;20.6;20.7;20.6;20.6;20.7;20.6;20.6;20.6;20.6;20.6;20.7;20.7;20.7;20.7;20.7;20.7;20.7;20.7;20.7;20.7;20.7;20.7;20.7;20.7;20.7;20.7;20.7;20.7;20.7;20.7;20.7;20.8;20.7;20.7;20.7;20.8;20.8;20.7;20.7;20.8;20.7;20.7;20.7;20.7;20.7;20.7;20.7;20.7;20.8;20.8;20.8;20.8;20.8;20.8;20.9;20.8;20.8;20.9;20.8;20.9;20.8;21;2…
20.3;20.3;20.4;20.4;20.4;20.4;20.4;20.4;20.4;20.4;20.5;20.5;20.5;20.5;20.6;20.5;20.6;20.7;20.6;20.6;20.7;20.6;20.6;20.7;20.6;20.6;20.6;20.6;20.6;20.7;20.7;20.7;20.7;20.7;20.7;20.6;20.7;20.7;20.7;20.7;20.7;20.7;20.7;20.8;20.7;20.7;20.7;20.8;20.6;20.7;20.7;20.8;20.7;20.7;20.7;20.8;20.7;20.8;20.7;20.8;20.8;20.7;20.7;20.7;20.7;20.7;20.8;20.8;20.8;20.8;20.8;20.9;20.8;20.8;20.9;20.9;20.9;20.9;20.9;21;2…
20.3;20.3;20.4;20.4;20.4;20.4;20.4;20.4;20.4;20.4;20.4;20.5;20.5;20.5;20.6;20.6;20.6;20.5;20.5;20.6;20.7;20.6;20.7;20.7;20.6;20.7;20.6;20.6;20.7;20.7;20.7;20.7;20.7;20.7;20.7;20.8;20.7;20.7;20.7;20.7;20.7;20.8;20.7;20.7;20.7;20.7;20.8;20.7;20.7;20.8;20.8;20.7;20.7;20.7;20.7;20.7;20.8;20.8;20.8;20.8;20.7;20.7;20.7;20.7;20.8;20.8;20.8;20.9;20.8;20.8;20.8;20.8;20.8;20.9;20.9;20.9;20.9;20.9;21;21;21;…
20.3;20.3;20.3;20.4;20.4;20.4;20.4;20.5;20.5;20.4;20.5;20.4;20.5;20.5;20.6;20.5;20.6;20.6;20.6;20.6;20.6;20.6;20.7;20.6;20.6;20.6;20.6;20.8;20.6;20.7;20.7;20.8;20.7;20.7;20.6;20.7;20.7;20.7;20.7;20.7;20.8;20.8;20.7;20.8;20.7;20.7;20.7;20.7;20.7;20.8;20.8;20.8;20.7;20.8;20.7;20.7;20.8;20.8;20.8;20.7;20.8;20.7;20.7;20.7;20.8;20.8;20.8;20.8;20.8;20.8;20.8;20.8;20.8;20.8;20.8;20.9;20.9;21;21;21;21;20…
20.3;20.3;20.3;20.3;20.4;20.3;20.4;20.4;20.4;20.5;20.5;20.5;20.5;20.5;20.6;20.6;20.6;20.6;20.6;20.6;20.6;20.6;20.7;20.6;20.6;20.6;20.6;20.7;20.7;20.7;20.7;20.7;20.7;20.7;20.7;20.7;20.7;20.6;20.8;20.7;20.8;20.7;20.7;20.8;20.7;20.7;20.8;20.7;20.8;20.7;20.8;20.8;20.7;20.7;20.8;20.8;20.8;20.8;20.7;20.7;20.8;20.7;20.7;20.7;20.7;20.7;20.7;20.7;20.8;20.8;20.8;20.8;20.8;20.8;20.8;20.9;20.8;20.9;21;21;21;…
20.2;20.3;20.4;20.3;20.4;20.5;20.4;20.4;20.4;20.4;20.5;20.5;20.4;20.6;20.6;20.5;20.6;20.5;20.7;20.7;20.7;20.6;20.6;20.7;20.6;20.6;20.6;20.7;20.8;20.6;20.7;20.7;20.7;20.7;20.7;20.7;20.7;20.7;20.7;20.7;20.7;20.7;20.7;20.8;20.7;20.8;20.7;20.7;20.8;20.7;20.8;20.8;20.8;20.8;20.8;20.8;20.8;20.8;20.8;20.8;20.8;20.7;20.7;20.7;20.7;20.7;20.7;20.8;20.8;20.8;20.8;20.8;20.8;20.8;20.9;20.9;20.8;20.9;21;20.9;2…
20.4;20.3;20.4;20.4;20.4;20.4;20.4;20.5;20.4;20.4;20.4;20.5;20.4;20.5;20.5;20.5;20.6;20.6;20.7;20.6;20.6;20.7;20.7;20.6;20.6;20.6;20.6;20.6;20.7;20.7;20.7;20.7;20.7;20.8;20.7;20.7;20.8;20.7;20.7;20.7;20.7;20.8;20.7;20.8;20.8;20.7;20.7;20.8;20.7;20.7;20.8;20.8;20.8;20.8;20.8;20.8;20.8;20.8;20.8;20.8;20.7;20.8;20.8;20.7;20.7;20.7;20.7;20.8;20.8;20.8;20.8;20.8;20.8;20.8;20.9;20.8;20.8;20.9;20.9;20.9…
20.3;20.3;20.4;20.3;20.4;20.4;20.4;20.4;20.4;20.5;20.5;20.5;20.5;20.5;20.5;20.6;20.6;20.6;20.6;20.6;20.6;20.6;20.7;20.6;20.6;20.7;20.7;20.6;20.6;20.7;20.6;20.7;20.7;20.7;20.7;20.7;20.7;20.8;20.7;20.6;20.8;20.7;20.7;20.8;20.7;20.7;20.7;20.8;20.7;20.8;20.8;20.8;20.8;20.7;20.7;20.8;20.8;20.8;20.8;20.8;20.8;20.7;20.7;20.8;20.7;20.8;20.8;20.8;20.8;20.8;20.8;20.8;20.8;20.8;20.9;20.8;20.9;20.9;20.9;21;2…
20.3;20.3;20.4;20.4;20.4;20.4;20.3;20.5;20.4;20.4;20.4;20.4;20.4;20.6;20.6;20.6;20.6;20.6;20.6;20.6;20.6;20.6;20.8;20.6;20.6;20.7;20.7;20.6;20.6;20.7;20.7;20.8;20.7;20.7;20.7;20.7;20.7;20.7;20.8;20.7;20.7;20.8;20.7;20.7;20.7;20.7;20.7;20.7;20.7;20.8;20.8;20.8;20.8;20.8;20.7;20.7;20.8;20.8;20.8;20.8;20.8;20.7;20.7;20.8;20.7;20.8;20.8;20.8;20.8;20.8;20.8;20.8;20.8;20.8;20.8;20.9;20.9;20.9;20.9;20.9…
20.3;20.3;20.3;20.4;20.3;20.4;20.4;20.5;20.4;20.4;20.5;20.4;20.4;20.6;20.5;20.6;20.5;20.6;20.6;20.6;20.7;20.6;20.6;20.6;20.7;20.7;20.6;20.7;20.6;20.7;20.7;20.7;20.7;20.7;20.8;20.7;20.7;20.7;20.8;20.8;20.8;20.8;20.7;20.8;20.7;20.7;20.8;20.8;20.8;20.7;20.8;20.7;20.8;20.8;20.7;20.7;20.7;20.8;20.8;20.8;20.7;20.8;20.8;20.8;20.8;20.7;20.8;20.8;20.8;20.8;20.8;20.8;20.8;20.8;20.8;20.8;20.9;20.9;20.9;21;2…
20.3;20.2;20.4;20.4;20.4;20.4;20.4;20.4;20.4;20.5;20.4;20.5;20.5;20.5;20.5;20.5;20.6;20.6;20.6;20.6;20.6;20.6;20.7;20.7;20.7;20.6;20.6;20.7;20.7;20.6;20.7;20.7;20.6;20.7;20.7;20.6;20.7;20.7;20.7;20.6;20.8;20.7;20.7;20.8;20.8;20.8;20.8;20.8;20.8;20.8;20.8;20.8;20.8;20.7;20.8;20.8;20.8;20.8;20.7;20.8;20.8;20.7;20.8;20.8;20.8;20.8;20.8;20.8;20.8;20.8;20.8;20.9;20.8;20.8;20.8;20.9;20.9;20.9;20.9;20.9…
20.3;20.4;20.3;20.4;20.4;20.4;20.4;20.4;20.5;20.5;20.5;20.5;20.5;20.5;20.5;20.5;20.6;20.6;20.6;20.6;20.6;20.6;20.6;20.7;20.7;20.7;20.7;20.7;20.7;20.7;20.7;20.7;20.7;20.7;20.7;20.7;20.7;20.8;20.7;20.7;20.8;20.7;20.7;20.7;20.8;20.8;20.8;20.8;20.8;20.8;20.7;20.7;20.8;20.8;20.8;20.7;20.8;20.8;20.8;20.7;20.8;20.7;20.8;20.8;20.8;20.8;20.8;20.9;20.8;20.6;20.8;20.8;20.8;20.8;20.8;20.9;20.9;20.9;21;21;21;…
20.2;20.3;20.4;20.4;20.4;20.4;20.4;20.4;20.4;20.5;20.5;20.4;20.5;20.5;20.6;20.5;20.5;20.5;20.6;20.6;20.6;20.6;20.6;20.7;20.7;20.7;20.7;20.7;20.7;20.6;20.7;20.7;20.7;20.7;20.7;20.7;20.7;20.7;20.7;20.7;20.8;20.8;20.7;20.7;20.7;20.8;20.8;20.8;20.8;20.8;20.8;20.7;20.7;20.8;20.7;20.8;20.8;20.8;20.8;20.8;20.7;20.7;20.8;20.8;20.8;20.9;20.8;20.8;20.8;20.8;20.8;20.8;20.8;20.8;20.8;20.9;20.9;20.9;20.9;21;2…
20.4;20.4;20.4;20.5;20.4;20.4;20.4;20.4;20.4;20.4;20.5;20.4;20.5;20.5;20.5;20.5;20.5;20.6;20.5;20.7;20.6;20.7;20.7;20.7;20.7;20.7;20.7;20.7;20.7;20.7;20.7;20.7;20.7;20.7;20.7;20.7;20.7;20.7;20.7;20.7;20.7;20.7;20.8;20.8;20.8;20.7;20.8;20.8;20.7;20.8;20.8;20.7;20.7;20.8;20.8;20.8;20.8;20.8;20.8;20.7;20.8;20.7;20.7;20.8;20.7;20.8;20.7;20.7;20.8;20.8;20.8;20.8;20.8;20.8;20.8;20.9;20.9;20.9;21;21;21;…
20.4;20.4;20.4;20.4;20.4;20.4;20.4;20.4;20.4;20.5;20.5;20.6;20.5;20.5;20.5;20.5;20.6;20.6;20.7;20.6;20.6;20.6;20.7;20.7;20.6;20.7;20.7;20.7;20.7;20.7;20.7;20.7;20.7;20.7;20.8;20.7;20.7;20.7;20.7;20.7;20.8;20.7;20.7;20.8;20.8;20.8;20.7;20.7;20.7;20.8;20.8;20.7;20.7;20.8;20.8;20.8;20.8;20.8;20.8;20.7;20.7;20.7;20.8;20.8;20.7;20.8;20.8;20.8;20.8;20.8;20.8;20.8;20.8;20.8;20.8;20.9;20.9;20.9;21;21;21;…
20.3;20.3;20.4;20.4;20.4;20.5;20.4;20.4;20.4;20.4;20.5;20.4;20.5;20.5;20.5;20.5;20.6;20.6;20.6;20.6;20.6;20.6;20.6;20.7;20.6;20.7;20.6;20.7;20.7;20.7;20.7;20.7;20.7;20.7;20.7;20.7;20.7;20.6;20.8;20.7;20.7;20.8;20.8;20.8;20.7;20.8;20.7;20.7;20.8;20.7;20.8;20.7;20.8;20.8;20.8;20.8;20.7;20.8;20.8;20.7;20.7;20.7;20.8;20.8;20.8;20.8;20.7;20.8;20.8;20.8;20.8;20.8;20.8;20.8;20.9;20.9;20.9;20.9;21;21;21;…
20.4;20.4;20.4;20.4;20.5;20.5;20.4;20.4;20.4;20.4;20.5;20.5;20.4;20.5;20.5;20.5;20.6;20.6;20.6;20.6;20.6;20.6;20.7;20.6;20.7;20.7;20.7;20.7;20.7;20.7;20.7;20.7;20.7;20.7;20.7;20.7;20.7;20.7;20.7;20.7;20.8;20.8;20.8;20.8;20.7;20.7;20.7;20.8;20.8;20.7;20.8;20.8;20.7;20.8;20.8;20.7;20.8;20.8;20.7;20.8;20.8;20.7;20.8;20.8;20.7;20.8;20.8;20.8;20.7;20.8;20.7;20.8;20.8;20.8;20.8;20.9;21;20.9;21;21;21;21…
20.2;20.4;20.4;20.4;20.5;20.4;20.4;20.4;20.4;20.5;20.4;20.4;20.4;20.5;20.6;20.5;20.6;20.6;20.6;20.6;20.6;20.6;20.6;20.6;20.6;20.6;20.7;20.6;20.7;20.7;20.7;20.7;20.7;20.7;20.7;20.7;20.7;20.7;20.8;20.7;20.7;20.8;20.8;20.8;20.7;20.8;20.8;20.7;20.7;20.7;20.7;20.7;20.7;20.8;20.8;20.8;20.8;20.8;20.8;20.7;20.7;20.7;20.8;20.8;20.8;20.8;20.8;20.7;20.8;20.8;20.8;20.8;20.8;20.7;20.9;20.9;20.9;21;21;20.9;20.…
20.3;20.3;20.4;20.5;20.4;20.5;20.4;20.4;20.4;20.4;20.4;20.5;20.5;20.5;20.6;20.6;20.6;20.5;20.6;20.6;20.6;20.6;20.6;20.6;20.6;20.6;20.6;20.7;20.6;20.7;20.7;20.7;20.7;20.7;20.7;20.7;20.7;20.7;20.7;20.7;20.7;20.8;20.7;20.8;20.7;20.8;20.7;20.8;20.7;20.8;20.7;20.7;20.7;20.7;20.8;20.8;20.8;20.8;20.8;20.7;20.7;20.7;20.8;20.7;20.7;20.7;20.7;20.7;20.8;20.8;20.8;20.9;20.7;20.8;20.9;21;20.9;20.9;21;21;21;21…
20.4;20.4;20.3;20.3;20.5;20.5;20.4;20.4;20.4;20.5;20.5;20.4;20.5;20.5;20.5;20.6;20.5;20.5;20.6;20.6;20.6;20.7;20.7;20.6;20.6;20.6;20.6;20.7;20.6;20.7;20.8;20.8;20.7;20.8;20.7;20.8;20.8;20.7;20.7;20.7;20.8;20.8;20.7;20.8;20.7;20.7;20.8;20.8;20.8;20.7;20.7;20.7;20.7;20.7;20.7;20.8;20.8;20.8;20.7;20.7;20.7;20.7;20.7;20.7;20.8;20.7;20.7;20.7;20.7;20.8;20.7;20.8;20.8;20.8;20.8;20.9;20.9;20.9;21;21;21;…
20.3;20.3;20.3;20.4;20.4;20.4;20.4;20.5;20.4;20.5;20.4;20.4;20.5;20.5;20.6;20.6;20.6;20.6;20.6;20.6;20.6;20.7;20.7;20.7;20.6;20.6;20.6;20.7;20.8;20.7;20.7;20.7;20.8;20.7;20.7;20.7;20.8;20.8;20.7;20.7;20.7;20.8;20.7;20.8;20.8;20.8;20.8;20.7;20.8;20.8;20.7;20.7;20.7;20.8;20.7;20.8;20.8;20.8;20.7;20.7;20.7;20.7;20.7;20.7;20.8;20.8;20.7;20.7;20.7;20.8;20.8;20.9;20.8;20.8;20.9;20.9;20.9;20.9;20.9;21;2…
20.3;20.3;20.4;20.5;20.4;20.4;20.4;20.4;20.4;20.4;20.5;20.5;20.5;20.5;20.5;20.6;20.6;20.6;20.7;20.6;20.6;20.7;20.7;20.6;20.7;20.7;20.6;20.7;20.7;20.7;20.7;20.7;20.8;20.7;20.8;20.7;20.8;20.7;20.7;20.7;20.7;20.7;20.7;20.8;20.7;20.7;20.8;20.7;20.7;20.7;20.7;20.8;20.8;20.7;20.7;20.7;20.8;20.8;20.7;20.7;20.7;20.7;20.7;20.7;20.7;20.7;20.7;20.8;20.8;20.8;20.8;20.8;20.8;20.8;20.8;20.9;20.9;20.9;21;21;21;…
20.2;20.3;20.3;20.5;20.5;20.6;20.4;20.5;20.5;20.5;20.5;20.5;20.5;20.5;20.5;20.5;20.5;20.6;20.7;20.7;20.7;20.6;20.6;20.7;20.7;20.7;20.7;20.7;20.7;20.7;20.7;20.7;20.8;20.7;20.7;20.7;20.7;20.7;20.7;20.7;20.7;20.7;20.7;20.7;20.8;20.7;20.8;20.7;20.8;20.6;20.8;20.7;20.8;20.7;20.8;20.7;20.7;20.7;20.8;20.7;20.7;20.8;20.7;20.7;20.8;20.7;20.7;20.8;20.7;20.8;20.8;20.8;20.8;20.8;20.9;21;20.8;21;20.9;21;21;21…
20.3;20.4;20.4;20.3;20.5;20.6;20.6;20.4;20.5;20.5;20.5;20.5;20.5;20.5;20.6;20.6;20.6;20.6;20.6;20.6;20.6;20.7;20.6;20.7;20.7;20.7;20.7;20.7;20.7;20.7;20.7;20.7;20.7;20.7;20.7;20.7;20.7;20.7;20.7;20.7;20.8;20.7;20.7;20.8;20.8;20.7;20.7;20.7;20.7;20.8;20.7;20.8;20.8;20.8;20.8;20.8;20.8;20.7;20.7;20.7;20.7;20.7;20.7;20.7;20.8;20.7;20.8;20.7;20.8;20.8;20.7;20.8;20.8;20.8;20.9;20.9;20.9;20.9;21;21;20.…
20.4;20.4;20.4;20.5;20.5;20.5;20.4;20.5;20.5;20.5;20.5;20.6;20.5;20.5;20.6;20.5;20.6;20.6;20.6;20.6;20.6;20.7;20.6;20.7;20.7;20.7;20.7;20.7;20.7;20.8;20.7;20.8;20.7;20.7;20.8;20.7;20.7;20.7;20.8;20.8;20.7;20.7;20.7;20.8;20.7;20.8;20.7;20.8;20.8;20.7;20.7;20.8;20.8;20.8;20.7;20.7;20.7;20.7;20.7;20.7;20.7;20.7;20.7;20.7;20.7;20.8;20.7;20.7;20.8;20.7;20.7;20.9;20.8;20.8;20.8;20.8;20.8;20.9;21;20.9;2…
20.3;20.4;20.4;20.4;20.5;20.5;20.5;20.5;20.5;20.6;20.5;20.5;20.6;20.6;20.5;20.6;20.5;20.6;20.6;20.6;20.6;20.7;20.7;20.6;20.7;20.7;20.7;20.7;20.7;20.7;20.8;20.7;20.7;20.8;20.7;20.7;20.7;20.7;20.7;20.7;20.7;20.8;20.7;20.8;20.7;20.8;20.8;20.8;20.8;20.7;20.7;20.7;20.7;20.7;20.7;20.7;20.7;20.7;20.7;20.7;20.7;20.7;20.8;20.8;20.8;20.8;20.8;20.8;20.7;20.8;20.7;20.8;20.8;20.9;20.8;20.8;20.9;20.9;20.9;20.9…
20.4;20.4;20.4;20.5;20.5;20.5;20.6;20.5;20.5;20.5;20.5;20.5;20.5;20.5;20.5;20.5;20.6;20.6;20.7;20.7;20.7;20.7;20.7;20.7;20.7;20.7;20.7;20.6;20.7;20.8;20.7;20.8;20.7;20.8;20.7;20.7;20.7;20.7;20.7;20.7;20.8;20.7;20.8;20.8;20.7;20.8;20.8;20.8;20.8;20.7;20.7;20.7;20.7;20.7;20.7;20.7;20.7;20.7;20.7;20.7;20.7;20.8;20.7;20.7;20.7;20.8;20.7;20.8;20.7;20.7;20.8;20.8;20.8;20.8;20.8;20.8;20.8;20.9;20.9;21;2…
20.4;20.4;20.4;20.5;20.5;20.5;20.5;20.5;20.5;20.5;20.6;20.5;20.5;20.6;20.5;20.5;20.7;20.6;20.6;20.7;20.6;20.7;20.7;20.7;20.7;20.6;20.6;20.6;20.7;20.8;20.7;20.8;20.7;20.8;20.7;20.7;20.7;20.7;20.8;20.8;20.7;20.7;20.7;20.8;20.8;20.8;20.7;20.8;20.7;20.8;20.7;20.7;20.7;20.7;20.8;20.8;20.7;20.7;20.7;20.7;20.7;20.7;20.7;20.7;20.7;20.7;20.7;20.7;20.7;20.7;20.7;20.7;20.7;20.7;20.8;20.8;20.9;20.9;21;21;21;…
20.3;20.3;20.3;20.5;20.5;20.5;20.5;20.5;20.6;20.5;20.5;20.5;20.5;20.6;20.6;20.6;20.7;20.7;20.7;20.6;20.7;20.6;20.7;20.6;20.7;20.7;20.7;20.6;20.7;20.7;20.7;20.7;20.7;20.7;20.8;20.7;20.7;20.7;20.8;20.8;20.7;20.8;20.6;20.8;20.7;20.8;20.7;20.7;20.7;20.7;20.7;20.7;20.8;20.8;20.7;20.8;20.7;20.7;20.7;20.8;20.7;20.7;20.7;20.7;20.7;20.7;20.7;20.7;20.7;20.7;20.7;20.7;20.7;20.8;20.9;20.8;20.9;20.8;20.9;20.9…
20.3;20.4;20.4;20.5;20.5;20.5;20.5;20.5;20.5;20.6;20.5;20.4;20.6;20.5;20.6;20.7;20.7;20.6;20.6;20.8;20.7;20.6;20.7;20.7;20.6;20.6;20.7;20.7;20.7;20.7;20.7;20.8;20.7;20.7;20.8;20.7;20.8;20.7;20.6;20.7;20.8;20.7;20.7;20.8;20.7;20.8;20.7;20.7;20.7;20.7;20.7;20.8;20.7;20.8;20.7;20.7;20.7;20.7;20.7;20.7;20.7;20.7;20.7;20.7;20.7;20.7;20.7;20.7;20.7;20.7;20.7;20.7;20.7;20.7;20.8;20.9;20.9;20.8;20.9;21;2…
20.3;20.4;20.4;20.4;20.5;20.5;20.5;20.5;20.5;20.5;20.5;20.5;20.5;20.6;20.6;20.6;20.7;20.6;20.5;20.7;20.7;20.6;20.8;20.9;20.8;20.6;20.6;20.6;20.7;20.6;20.7;20.8;20.7;20.7;20.8;20.7;20.7;20.7;20.7;20.7;20.8;20.7;20.7;20.8;20.7;20.7;20.7;20.7;20.7;20.7;20.7;20.7;20.7;20.8;20.7;20.7;20.7;20.7;20.7;20.8;20.7;20.7;20.7;20.7;20.7;20.7;20.7;20.7;20.7;20.7;20.7;20.7;20.7;20.8;20.8;20.9;20.8;20.9;20.9;20.9…
20.3;20.3;20.4;20.4;20.4;20.4;20.5;20.5;20.5;20.5;20.6;20.4;20.5;20.6;20.6;20.6;20.6;20.6;20.5;20.7;20.6;20.6;20.7;20.8;20.7;20.7;20.6;20.6;20.6;20.7;20.7;20.7;20.8;20.7;20.7;20.7;20.7;20.7;20.7;20.7;20.7;20.7;20.7;20.7;20.7;20.7;20.7;20.7;20.7;20.7;20.7;20.7;20.8;20.7;20.7;20.8;20.7;20.7;20.7;20.7;20.7;20.7;20.7;20.7;20.7;20.7;20.7;20.7;20.7;20.7;20.7;20.7;20.7;20.7;20.8;20.8;20.8;20.8;20.9;20.9…
20.4;20.4;20.4;20.4;20.5;20.5;20.5;20.4;20.5;20.5;20.5;20.6;20.6;20.6;20.5;20.6;20.7;20.7;20.6;20.6;20.6;20.6;20.7;20.7;20.7;20.6;20.7;20.6;20.7;20.7;20.7;20.7;20.7;20.7;20.7;20.7;20.7;20.7;20.7;20.8;20.7;20.8;20.7;20.8;20.7;20.7;20.7;20.7;20.7;20.7;20.7;20.7;20.7;20.8;20.8;20.7;20.7;20.7;20.7;20.7;20.7;20.7;20.7;20.7;20.7;20.7;20.7;20.7;20.7;20.7;20.7;20.7;20.7;20.7;20.8;20.8;20.8;20.7;20.8;20.9…
20.3;20.4;20.4;20.4;20.4;20.5;20.5;20.5;20.5;20.6;20.5;20.6;20.6;20.5;20.5;20.7;20.6;20.6;20.6;20.6;20.6;20.6;20.6;20.7;20.7;20.6;20.6;20.6;20.7;20.7;20.7;20.7;20.8;20.8;20.7;20.7;20.7;20.7;20.7;20.7;20.7;20.7;20.7;20.8;20.8;20.7;20.7;20.7;20.8;20.7;20.8;20.8;20.7;20.8;20.8;20.8;20.7;20.7;20.7;20.7;20.7;20.7;20.7;20.7;20.7;20.7;20.7;20.7;20.7;20.7;20.7;20.7;20.7;20.7;20.7;20.8;20.8;20.8;20.8;20.9…
20.4;20.4;20.4;20.4;20.5;20.5;20.5;20.5;20.5;20.5;20.6;20.6;20.6;20.6;20.5;20.6;20.6;20.7;20.5;20.6;20.6;20.7;20.7;20.7;20.6;20.7;20.7;20.7;20.6;20.7;20.7;20.7;20.8;20.7;20.7;20.7;20.7;20.8;20.7;20.7;20.8;20.7;20.7;20.8;20.7;20.8;20.7;20.7;20.7;20.7;20.7;20.7;20.7;20.8;20.8;20.7;20.7;20.7;20.7;20.7;20.7;20.7;20.7;20.7;20.7;20.7;20.7;20.7;20.7;20.7;20.7;20.7;20.7;20.7;20.7;20.8;20.8;20.8;20.9;20.9…
20.4;20.4;20.4;20.4;20.5;20.5;20.4;20.5;20.5;20.5;20.5;20.5;20.6;20.6;20.5;20.5;20.6;20.6;20.8;20.6;20.6;20.6;20.7;20.8;20.7;20.7;20.7;20.7;20.7;20.7;20.7;20.7;20.7;20.8;20.7;20.7;20.7;20.8;20.7;20.7;20.7;20.8;20.8;20.8;20.8;20.7;20.7;20.7;20.7;20.8;20.8;20.7;20.7;20.8;20.8;20.7;20.7;20.7;20.7;20.7;20.7;20.7;20.7;20.7;20.7;20.7;20.7;20.7;20.7;20.7;20.6;20.6;20.7;20.7;20.8;20.7;20.7;20.8;20.8;20.8…
20.4;20.4;20.4;20.4;20.5;20.5;20.5;20.5;20.5;20.5;20.5;20.5;20.6;20.6;20.6;20.6;20.5;20.7;20.7;20.7;20.7;20.7;20.7;20.7;20.7;20.7;20.7;20.6;20.7;20.7;20.7;20.7;20.7;20.7;20.7;20.7;20.7;20.7;20.8;20.8;20.7;20.8;20.7;20.8;20.7;20.8;20.8;20.7;20.8;20.8;20.8;20.8;20.8;20.7;20.7;20.7;20.7;20.7;20.8;20.7;20.7;20.7;20.7;20.7;20.7;20.6;20.7;20.6;20.6;20.7;20.6;20.6;20.6;20.6;20.7;20.7;20.8;20.8;20.8;20.8…
20.4;20.5;20.4;20.3;20.5;20.5;20.4;20.5;20.5;20.5;20.6;20.5;20.6;20.6;20.5;20.6;20.7;20.6;20.7;20.6;20.7;20.7;20.7;20.7;20.7;20.7;20.7;20.7;20.7;20.7;20.6;20.7;20.7;20.7;20.7;20.8;20.7;20.7;20.8;20.7;20.8;20.7;20.7;20.7;20.7;20.8;20.7;20.8;20.8;20.8;20.7;20.8;20.8;20.7;20.7;20.7;20.7;20.7;20.6;20.7;20.7;20.7;20.7;20.7;20.7;20.6;20.7;20.7;20.6;20.6;20.6;20.6;20.7;20.7;20.7;20.7;20.8;20.8;20.9;20.8…
20.4;20.4;20.5;20.4;20.5;20.5;20.5;20.5;20.5;20.5;20.5;20.5;20.6;20.6;20.6;20.5;20.6;20.7;20.7;20.6;20.7;20.6;20.7;20.7;20.7;20.7;20.7;20.6;20.6;20.7;20.7;20.7;20.8;20.8;20.8;20.7;20.7;20.7;20.7;20.7;20.7;20.7;20.7;20.8;20.8;20.8;20.7;20.7;20.8;20.7;20.8;20.7;20.8;20.7;20.7;20.8;20.6;20.6;20.6;20.7;20.7;20.7;20.6;20.7;20.7;20.6;20.6;20.7;20.7;20.7;20.7;20.7;20.6;20.7;20.7;20.7;20.7;20.8;20.8;20.9…
20.4;20.4;20.5;20.4;20.5;20.5;20.5;20.5;20.5;20.6;20.5;20.6;20.6;20.5;20.6;20.6;20.7;20.6;20.7;20.6;20.7;20.7;20.7;20.8;20.7;20.7;20.7;20.7;20.7;20.7;20.6;20.7;20.7;20.7;20.8;20.7;20.7;20.7;20.7;20.7;20.8;20.8;20.8;20.7;20.7;20.8;20.8;20.7;20.8;20.7;20.8;20.8;20.7;20.8;20.7;20.7;20.6;20.8;20.7;20.7;20.7;20.7;20.7;20.7;20.7;20.6;20.7;20.6;20.6;20.6;20.7;20.7;20.7;20.7;20.7;20.7;20.7;20.7;20.9;20.8…
20.4;20.4;20.5;20.4;20.6;20.5;20.5;20.5;20.4;20.5;20.6;20.5;20.6;20.6;20.6;20.6;20.6;20.6;20.7;20.7;20.6;20.8;20.6;20.7;20.7;20.7;20.7;20.7;20.7;20.6;20.7;20.7;20.8;20.8;20.7;20.7;20.7;20.8;20.8;20.8;20.8;20.7;20.7;20.8;20.7;20.8;20.7;20.7;20.7;20.7;20.7;20.7;20.8;20.8;20.7;20.7;20.7;20.6;20.6;20.7;20.6;20.6;20.7;20.7;20.7;20.7;20.6;20.6;20.6;20.6;20.6;20.7;20.6;20.7;20.7;20.7;20.6;20.8;20.9;20.8…
20.4;20.4;20.5;20.4;20.5;20.4;20.5;20.5;20.5;20.5;20.5;20.6;20.6;20.6;20.5;20.5;20.6;20.6;20.6;20.8;20.7;20.7;20.6;20.7;20.7;20.7;20.7;20.7;20.6;20.7;20.7;20.7;20.7;20.6;20.7;20.7;20.7;20.7;20.8;20.7;20.7;20.8;20.7;20.7;20.8;20.8;20.7;20.7;20.7;20.7;20.7;20.7;20.7;20.7;20.7;20.7;20.7;20.7;20.7;20.6;20.7;20.7;20.7;20.6;20.6;20.6;20.6;20.7;20.7;20.6;20.6;20.6;20.6;20.7;20.7;20.7;20.7;20.8;20.8;20.8…
20.4;20.4;20.4;20.4;20.5;20.5;20.5;20.5;20.5;20.5;20.5;20.6;20.6;20.6;20.5;20.5;20.6;20.6;20.6;20.6;20.6;20.6;20.6;20.7;20.7;20.7;20.7;20.7;20.7;20.7;20.7;20.8;20.6;20.7;20.7;20.7;20.7;20.7;20.7;20.7;20.7;20.8;20.7;20.7;20.7;20.7;20.7;20.7;20.7;20.7;20.7;20.7;20.8;20.7;20.8;20.7;20.7;20.7;20.7;20.6;20.7;20.7;20.6;20.6;20.7;20.6;20.6;20.6;20.7;20.6;20.6;20.7;20.6;20.6;20.7;20.7;20.6;20.6;20.8;20.8…
20.4;20.5;20.5;20.4;20.5;20.5;20.5;20.5;20.5;20.5;20.5;20.5;20.6;20.6;20.6;20.6;20.6;20.6;20.6;20.6;20.6;20.6;20.7;20.6;20.6;20.6;20.6;20.6;20.6;20.7;20.7;20.8;20.8;20.7;20.7;20.7;20.7;20.8;20.8;20.8;20.8;20.7;20.7;20.7;20.7;20.6;20.7;20.7;20.7;20.7;20.6;20.7;20.7;20.7;20.7;20.7;20.7;20.7;20.7;20.7;20.7;20.7;20.6;20.6;20.7;20.6;20.7;20.6;20.7;20.7;20.6;20.6;20.6;20.6;20.6;20.7;20.7;20.7;20.8;20.8…
20.4;20.4;20.4;20.4;20.5;20.4;20.5;20.5;20.5;20.5;20.5;20.5;20.6;20.6;20.6;20.6;20.6;20.6;20.6;20.6;20.6;20.6;20.6;20.6;20.6;20.7;20.7;20.7;20.7;20.7;20.8;20.7;20.7;20.7;20.6;20.7;20.6;20.7;20.7;20.7;20.7;20.7;20.7;20.7;20.6;20.7;20.7;20.7;20.7;20.7;20.7;20.7;20.7;20.7;20.7;20.7;20.7;20.7;20.6;20.6;20.7;20.6;20.7;20.6;20.6;20.6;20.7;20.7;20.6;20.6;20.6;20.6;20.7;20.6;20.7;20.7;20.7;20.7;20.8;20.8…
20.4;20.4;20.5;20.5;20.5;20.5;20.5;20.4;20.4;20.5;20.5;20.5;20.5;20.6;20.6;20.6;20.6;20.6;20.6;20.6;20.6;20.6;20.6;20.6;20.7;20.7;20.6;20.7;20.7;20.7;20.7;20.7;20.7;20.7;20.7;20.7;20.7;20.7;20.7;20.7;20.7;20.7;20.7;20.7;20.7;20.7;20.7;20.7;20.6;20.7;20.7;20.7;20.7;20.7;20.7;20.7;20.7;20.7;20.7;20.7;20.6;20.6;20.6;20.6;20.6;20.6;20.6;20.6;20.6;20.6;20.6;20.7;20.7;20.7;20.7;20.7;20.7;20.7;20.8;20.7…
20.4;20.4;20.4;20.5;20.4;20.5;20.4;20.5;20.5;20.5;20.6;20.5;20.5;20.6;20.6;20.6;20.6;20.5;20.6;20.6;20.6;20.7;20.7;20.7;20.7;20.7;20.6;20.6;20.7;20.7;20.7;20.7;20.7;20.8;20.7;20.7;20.7;20.6;20.7;20.7;20.7;20.7;20.7;20.7;20.7;20.7;20.7;20.7;20.7;20.8;20.7;20.7;20.7;20.7;20.7;20.7;20.7;20.7;20.6;20.7;20.6;20.6;20.6;20.6;20.6;20.6;20.6;20.7;20.6;20.6;20.5;20.7;20.6;20.6;20.7;20.7;20.7;20.7;20.7;20.7…
20.4;20.4;20.4;20.5;20.5;20.5;20.5;20.6;20.5;20.5;20.5;20.5;20.5;20.6;20.6;20.5;20.6;20.6;20.6;20.6;20.7;20.6;20.6;20.6;20.6;20.7;20.7;20.6;20.7;20.7;20.7;20.7;20.7;20.7;20.7;20.7;20.7;20.6;20.7;20.7;20.7;20.7;20.6;20.7;20.7;20.7;20.8;20.7;20.7;20.7;20.7;20.7;20.7;20.7;20.8;20.7;20.7;20.7;20.7;20.6;20.6;20.6;20.6;20.7;20.6;20.7;20.6;20.6;20.6;20.6;20.6;20.7;20.6;20.7;20.7;20.7;20.7;20.7;20.8;20.8…
20.4;20.4;20.4;20.5;20.4;20.5;20.4;20.5;20.6;20.5;20.6;20.5;20.5;20.5;20.6;20.6;20.5;20.6;20.5;20.6;20.6;20.6;20.7;20.7;20.6;20.7;20.6;20.6;20.7;20.7;20.7;20.7;20.7;20.7;20.7;20.7;20.7;20.7;20.7;20.7;20.7;20.7;20.6;20.7;20.7;20.7;20.7;20.7;20.7;20.7;20.7;20.7;20.7;20.7;20.7;20.7;20.7;20.7;20.7;20.7;20.6;20.7;20.6;20.7;20.7;20.6;20.6;20.6;20.6;20.6;20.7;20.6;20.6;20.6;20.7;20.7;20.7;20.7;20.8;20.8…
20.4;20.4;20.4;20.5;20.4;20.5;20.4;20.6;20.5;20.5;20.5;20.5;20.5;20.5;20.5;20.5;20.6;20.6;20.6;20.7;20.6;20.6;20.7;20.6;20.7;20.6;20.6;20.6;20.6;20.7;20.7;20.7;20.7;20.7;20.7;20.6;20.7;20.7;20.7;20.7;20.7;20.7;20.7;20.7;20.6;20.7;20.7;20.7;20.7;20.8;20.7;20.7;20.7;20.7;20.7;20.7;20.7;20.6;20.7;20.6;20.7;20.7;20.7;20.6;20.6;20.6;20.6;20.6;20.6;20.6;20.6;20.6;20.6;20.7;20.6;20.7;20.8;20.7;20.7;20.8…
20.5;20.4;20.5;20.4;20.5;20.5;20.5;20.4;20.4;20.5;20.5;20.5;20.6;20.5;20.6;20.5;20.6;20.6;20.6;20.6;20.6;20.6;20.7;20.6;20.6;20.6;20.6;20.6;20.7;20.7;20.7;20.7;20.7;20.7;20.6;20.6;20.7;20.6;20.7;20.7;20.7;20.7;20.7;20.7;20.7;20.6;20.7;20.6;20.7;20.6;20.7;20.7;20.7;20.7;20.7;20.7;20.7;20.7;20.6;20.6;20.6;20.6;20.7;20.6;20.7;20.6;20.6;20.6;20.6;20.6;20.6;20.6;20.7;20.7;20.7;20.8;20.7;20.7;20.8;20.8…
20.4;20.4;20.4;20.4;20.4;20.5;20.5;20.6;20.5;20.6;20.6;20.5;20.6;20.6;20.6;20.5;20.6;20.6;20.7;20.7;20.6;20.6;20.6;20.7;20.7;20.6;20.6;20.6;20.7;20.7;20.6;20.7;20.7;20.7;20.7;20.6;20.7;20.7;20.7;20.7;20.7;20.6;20.6;20.6;20.6;20.7;20.7;20.7;20.7;20.6;20.7;20.7;20.7;20.7;20.7;20.7;20.6;20.7;20.7;20.7;20.7;20.7;20.6;20.6;20.7;20.6;20.6;20.6;20.7;20.6;20.6;20.6;20.6;20.7;20.7;20.8;20.8;20.8;20.8;20.8…
20.5;20.4;20.4;20.4;20.5;20.5;20.5;20.5;20.4;20.5;20.5;20.5;20.6;20.6;20.6;20.5;20.7;20.7;20.6;20.5;20.6;20.6;20.6;20.6;20.6;20.6;20.6;20.6;20.6;20.6;20.7;20.6;20.8;20.7;20.7;20.7;20.7;20.7;20.7;20.6;20.7;20.6;20.7;20.7;20.7;20.7;20.7;20.7;20.7;20.7;20.7;20.6;20.6;20.6;20.7;20.7;20.7;20.7;20.7;20.6;20.7;20.6;20.7;20.6;20.6;20.6;20.6;20.6;20.6;20.6;20.7;20.7;20.6;20.7;20.7;20.7;20.7;20.7;20.8;20.8…
20.4;20.4;20.4;20.4;20.4;20.5;20.4;20.5;20.5;20.5;20.6;20.6;20.5;20.6;20.5;20.5;20.6;20.6;20.7;20.6;20.7;20.6;20.6;20.6;20.6;20.6;20.6;20.6;20.7;20.7;20.6;20.7;20.7;20.8;20.7;20.7;20.7;20.7;20.6;20.7;20.7;20.7;20.6;20.7;20.7;20.7;20.7;20.7;20.7;20.7;20.7;20.7;20.7;20.7;20.6;20.7;20.7;20.7;20.7;20.7;20.7;20.7;20.7;20.6;20.6;20.6;20.6;20.6;20.6;20.6;20.6;20.6;20.6;20.6;20.7;20.7;20.7;20.8;20.7;20.8…
20.4;20.4;20.4;20.4;20.4;20.5;20.5;20.5;20.5;20.5;20.6;20.5;20.6;20.6;20.5;20.5;20.6;20.7;20.7;20.6;20.6;20.6;20.6;20.6;20.7;20.6;20.6;20.6;20.7;20.7;20.6;20.8;20.7;20.8;20.7;20.7;20.7;20.7;20.6;20.6;20.7;20.7;20.6;20.7;20.6;20.7;20.7;20.6;20.7;20.7;20.7;20.7;20.7;20.7;20.7;20.7;20.7;20.7;20.6;20.6;20.6;20.7;20.7;20.6;20.6;20.6;20.6;20.6;20.6;20.6;20.6;20.6;20.6;20.6;20.7;20.7;20.8;20.8;20.8;20.8…
20.4;20.4;20.4;20.4;20.4;20.4;20.5;20.5;20.5;20.4;20.5;20.6;20.5;20.6;20.6;20.5;20.5;20.6;20.6;20.5;20.6;20.6;20.6;20.6;20.6;20.6;20.6;20.6;20.7;20.7;20.6;20.8;20.8;20.6;20.6;20.7;20.7;20.6;20.7;20.7;20.7;20.7;20.7;20.7;20.7;20.7;20.6;20.7;20.7;20.7;20.6;20.7;20.7;20.7;20.7;20.7;20.7;20.7;20.7;20.6;20.7;20.6;20.7;20.6;20.7;20.6;20.6;20.6;20.6;20.6;20.7;20.6;20.7;20.7;20.7;20.8;20.7;20.8;20.8;20.8…
20.4;20.4;20.4;20.4;20.4;20.5;20.5;20.5;20.6;20.5;20.5;20.6;20.6;20.6;20.6;20.5;20.5;20.6;20.6;20.6;20.6;20.6;20.6;20.6;20.6;20.6;20.6;20.6;20.6;20.6;20.7;20.7;20.7;20.6;20.7;20.6;20.7;20.6;20.7;20.6;20.6;20.7;20.6;20.7;20.7;20.7;20.6;20.6;20.7;20.8;20.7;20.7;20.6;20.7;20.7;20.7;20.7;20.7;20.7;20.7;20.7;20.7;20.7;20.7;20.6;20.6;20.6;20.6;20.6;20.6;20.6;20.7;20.6;20.7;20.7;20.7;20.7;20.8;20.8;20.8…
20.4;20.4;20.4;20.4;20.4;20.4;20.4;20.5;20.5;20.5;20.4;20.4;20.4;20.6;20.6;20.6;20.6;20.6;20.6;20.6;20.6;20.6;20.6;20.6;20.6;20.6;20.6;20.6;20.6;20.6;20.6;20.7;20.7;20.6;20.6;20.6;20.6;20.6;20.7;20.6;20.7;20.7;20.6;20.7;20.7;20.7;20.6;20.7;20.6;20.6;20.7;20.7;20.7;20.7;20.6;20.7;20.7;20.7;20.7;20.7;20.7;20.6;20.6;20.6;20.6;20.6;20.6;20.6;20.6;20.6;20.6;20.7;20.6;20.7;20.7;20.7;20.7;20.8;20.8;20.8…
20.3;20.4;20.4;20.4;20.4;20.4;20.4;20.5;20.5;20.5;20.5;20.5;20.5;20.5;20.6;20.5;20.6;20.6;20.6;20.6;20.6;20.5;20.6;20.6;20.6;20.6;20.6;20.6;20.6;20.6;20.7;20.7;20.7;20.6;20.6;20.6;20.6;20.6;20.7;20.6;20.6;20.7;20.6;20.7;20.6;20.7;20.7;20.6;20.7;20.6;20.7;20.6;20.7;20.7;20.7;20.7;20.6;20.7;20.7;20.7;20.6;20.7;20.6;20.6;20.6;20.6;20.6;20.6;20.6;20.6;20.7;20.6;20.7;20.7;20.7;20.7;20.7;20.8;20.8;20.8…
20.3;20.4;20.4;20.4;20.4;20.5;20.4;20.4;20.5;20.5;20.5;20.5;20.5;20.4;20.5;20.6;20.6;20.6;20.6;20.6;20.6;20.6;20.6;20.6;20.6;20.6;20.6;20.6;20.6;20.7;20.6;20.7;20.7;20.6;20.6;20.6;20.7;20.6;20.7;20.7;20.7;20.7;20.6;20.6;20.7;20.7;20.6;20.7;20.6;20.6;20.6;20.6;20.7;20.6;20.7;20.7;20.7;20.7;20.7;20.6;20.6;20.6;20.6;20.7;20.6;20.6;20.6;20.7;20.6;20.6;20.6;20.6;20.6;20.6;20.7;20.7;20.7;20.7;20.8;20.8…
20.4;20.4;20.5;20.5;20.4;20.4;20.4;20.4;20.4;20.4;20.5;20.5;20.5;20.5;20.4;20.5;20.6;20.5;20.6;20.6;20.6;20.5;20.6;20.6;20.6;20.6;20.6;20.6;20.6;20.7;20.7;20.6;20.7;20.7;20.7;20.6;20.6;20.6;20.6;20.7;20.7;20.7;20.6;20.7;20.7;20.6;20.6;20.7;20.6;20.6;20.6;20.6;20.6;20.7;20.7;20.7;20.7;20.7;20.7;20.6;20.6;20.6;20.6;20.6;20.6;20.6;20.6;20.7;20.6;20.6;20.7;20.7;20.7;20.7;20.7;20.6;20.7;20.7;20.8;20.8…
20.4;20.4;20.4;20.4;20.5;20.4;20.4;20.4;20.4;20.5;20.4;20.5;20.5;20.5;20.5;20.5;20.6;20.6;20.6;20.6;20.6;20.6;20.6;20.5;20.6;20.6;20.6;20.6;20.6;20.7;20.6;20.7;20.6;20.6;20.7;20.6;20.6;20.6;20.6;20.7;20.6;20.7;20.6;20.7;20.7;20.6;20.6;20.6;20.7;20.6;20.7;20.7;20.6;20.7;20.7;20.7;20.7;20.6;20.7;20.6;20.6;20.7;20.6;20.6;20.6;20.6;20.6;20.6;20.6;20.6;20.6;20.6;20.6;20.6;20.7;20.7;20.7;20.8;20.7;20.8…
20.4;20.4;20.4;20.4;20.4;20.4;20.4;20.5;20.4;20.4;20.5;20.4;20.4;20.5;20.5;20.5;20.5;20.6;20.6;20.5;20.6;20.6;20.6;20.6;20.6;20.6;20.6;20.6;20.6;20.6;20.6;20.7;20.6;20.6;20.6;20.6;20.6;20.6;20.6;20.6;20.6;20.7;20.6;20.7;20.7;20.6;20.6;20.6;20.6;20.6;20.6;20.7;20.7;20.6;20.6;20.7;20.7;20.7;20.6;20.6;20.6;20.6;20.6;20.6;20.6;20.6;20.7;20.6;20.7;20.6;20.7;20.6;20.6;20.6;20.6;20.7;20.7;20.7;20.7;20.8…
20.4;20.4;20.4;20.3;20.5;20.5;20.4;20.4;20.4;20.4;20.4;20.5;20.6;20.5;20.5;20.5;20.5;20.5;20.5;20.6;20.5;20.5;20.6;20.6;20.6;20.5;20.5;20.6;20.6;20.6;20.6;20.6;20.6;20.6;20.6;20.6;20.6;20.5;20.7;20.6;20.6;20.6;20.6;20.6;20.6;20.6;20.6;20.6;20.6;20.7;20.6;20.6;20.7;20.7;20.6;20.7;20.7;20.7;20.7;20.6;20.7;20.6;20.6;20.6;20.6;20.6;20.6;20.6;20.6;20.6;20.6;20.6;20.6;20.6;20.7;20.7;20.7;20.7;20.8;20.7…
20.3;20.3;20.4;20.4;20.4;20.5;20.4;20.4;20.4;20.5;20.6;20.4;20.5;20.5;20.5;20.5;20.5;20.5;20.5;20.6;20.6;20.6;20.6;20.5;20.5;20.5;20.6;20.5;20.6;20.6;20.6;20.6;20.6;20.7;20.6;20.5;20.6;20.6;20.7;20.6;20.6;20.6;20.6;20.6;20.6;20.6;20.6;20.6;20.6;20.6;20.7;20.6;20.7;20.7;20.7;20.7;20.7;20.7;20.6;20.6;20.6;20.6;20.6;20.6;20.6;20.7;20.6;20.6;20.6;20.6;20.6;20.6;20.6;20.7;20.6;20.6;20.7;20.7;20.8;20.8…
20.2;20.4;20.4;20.4;20.4;20.5;20.5;20.4;20.4;20.4;20.5;20.4;20.4;20.5;20.5;20.5;20.5;20.5;20.5;20.5;20.6;20.5;20.5;20.5;20.6;20.5;20.5;20.5;20.6;20.6;20.6;20.6;20.6;20.7;20.6;20.6;20.6;20.5;20.6;20.6;20.6;20.6;20.6;20.6;20.6;20.6;20.6;20.6;20.6;20.6;20.6;20.7;20.7;20.7;20.6;20.7;20.6;20.7;20.7;20.7;20.7;20.6;20.6;20.6;20.6;20.6;20.6;20.6;20.6;20.6;20.6;20.6;20.6;20.7;20.7;20.7;20.7;20.7;20.7;20.7…
20.3;20.3;20.3;20.4;20.5;20.4;20.4;20.4;20.4;20.4;20.5;20.5;20.5;20.5;20.5;20.5;20.5;20.5;20.5;20.5;20.5;20.5;20.5;20.5;20.5;20.6;20.5;20.6;20.5;20.6;20.6;20.6;20.6;20.6;20.7;20.6;20.6;20.6;20.6;20.6;20.6;20.6;20.6;20.6;20.6;20.6;20.6;20.6;20.6;20.6;20.6;20.7;20.7;20.7;20.6;20.7;20.7;20.6;20.6;20.6;20.6;20.6;20.6;20.6;20.6;20.7;20.7;20.6;20.7;20.6;20.6;20.6;20.6;20.6;20.7;20.7;20.7;20.7;20.7;20.8…
20.3;20.3;20.3;20.4;20.4;20.4;20.4;20.4;20.4;20.4;20.4;20.4;20.5;20.5;20.6;20.6;20.5;20.6;20.5;20.5;20.5;20.5;20.6;20.5;20.6;20.5;20.6;20.6;20.6;20.6;20.6;20.7;20.6;20.6;20.6;20.6;20.6;20.6;20.6;20.6;20.6;20.6;20.6;20.6;20.6;20.6;20.7;20.7;20.6;20.7;20.6;20.7;20.7;20.7;20.7;20.7;20.7;20.7;20.7;20.7;20.6;20.6;20.6;20.7;20.6;20.6;20.6;20.6;20.7;20.6;20.7;20.7;20.6;20.6;20.7;20.7;20.7;20.7;20.7;20.8…
20.3;20.3;20.4;20.4;20.4;20.4;20.4;20.4;20.4;20.4;20.4;20.4;20.4;20.5;20.5;20.6;20.5;20.5;20.5;20.5;20.5;20.5;20.5;20.5;20.5;20.6;20.6;20.5;20.6;20.6;20.6;20.6;20.6;20.6;20.6;20.6;20.6;20.6;20.5;20.6;20.6;20.6;20.6;20.6;20.6;20.7;20.6;20.6;20.7;20.6;20.6;20.7;20.7;20.7;20.7;20.7;20.7;20.7;20.6;20.7;20.7;20.6;20.6;20.6;20.6;20.6;20.6;20.6;20.6;20.6;20.6;20.6;20.7;20.6;20.7;20.7;20.8;20.7;20.7;20.7…
20.3;20.3;20.4;20.3;20.4;20.4;20.4;20.4;20.4;20.5;20.4;20.5;20.4;20.4;20.6;20.6;20.6;20.5;20.5;20.5;20.5;20.5;20.6;20.6;20.6;20.6;20.6;20.6;20.5;20.6;20.6;20.6;20.6;20.6;20.6;20.7;20.6;20.6;20.6;20.5;20.5;20.5;20.6;20.7;20.6;20.6;20.7;20.7;20.6;20.6;20.7;20.6;20.7;20.7;20.7;20.7;20.6;20.7;20.6;20.6;20.6;20.6;20.6;20.6;20.6;20.6;20.7;20.6;20.6;20.6;20.6;20.6;20.6;20.6;20.7;20.7;20.7;20.7;20.7;20.7…
20.3;20.3;20.3;20.3;20.4;20.4;20.3;20.4;20.4;20.4;20.4;20.4;20.5;20.5;20.6;20.6;20.5;20.5;20.5;20.5;20.5;20.5;20.5;20.6;20.6;20.6;20.6;20.5;20.6;20.6;20.6;20.6;20.6;20.6;20.6;20.6;20.6;20.6;20.6;20.6;20.6;20.6;20.6;20.6;20.6;20.6;20.6;20.6;20.7;20.7;20.6;20.6;20.7;20.6;20.6;20.6;20.6;20.7;20.7;20.7;20.7;20.6;20.6;20.6;20.6;20.6;20.6;20.6;20.7;20.6;20.6;20.6;20.6;20.6;20.7;20.7;20.7;20.7;20.7;20.7…
20.3;20.3;20.3;20.3;20.3;20.3;20.4;20.4;20.4;20.5;20.4;20.4;20.5;20.5;20.5;20.5;20.5;20.6;20.5;20.5;20.5;20.5;20.6;20.6;20.5;20.6;20.6;20.5;20.6;20.6;20.6;20.6;20.6;20.6;20.6;20.6;20.6;20.7;20.5;20.6;20.7;20.6;20.6;20.6;20.6;20.6;20.7;20.6;20.6;20.7;20.7;20.6;20.7;20.7;20.7;20.6;20.6;20.7;20.7;20.7;20.6;20.6;20.6;20.7;20.5;20.6;20.7;20.7;20.6;20.6;20.6;20.6;20.6;20.7;20.7;20.7;20.7;20.7;20.7;20.7…
20.3;20.3;20.3;20.3;20.4;20.4;20.4;20.4;20.4;20.4;20.5;20.4;20.5;20.5;20.5;20.5;20.5;20.5;20.5;20.6;20.5;20.6;20.6;20.5;20.6;20.6;20.6;20.6;20.6;20.6;20.6;20.6;20.6;20.6;20.6;20.6;20.5;20.6;20.6;20.6;20.6;20.6;20.6;20.6;20.6;20.7;20.7;20.7;20.7;20.7;20.6;20.7;20.7;20.7;20.7;20.6;20.6;20.7;20.6;20.7;20.7;20.6;20.6;20.7;20.6;20.6;20.7;20.6;20.6;20.6;20.6;20.6;20.6;20.6;20.7;20.7;20.7;20.7;20.7;20.7…
20.3;20.3;20.3;20.3;20.3;20.3;20.4;20.3;20.4;20.4;20.5;20.4;20.5;20.5;20.5;20.5;20.5;20.5;20.5;20.6;20.5;20.5;20.6;20.6;20.6;20.6;20.5;20.6;20.6;20.6;20.6;20.6;20.6;20.6;20.5;20.6;20.6;20.6;20.5;20.7;20.6;20.6;20.6;20.7;20.6;20.7;20.6;20.6;20.7;20.7;20.7;20.7;20.6;20.7;20.7;20.7;20.7;20.7;20.7;20.7;20.6;20.7;20.6;20.6;20.7;20.6;20.7;20.7;20.7;20.6;20.6;20.6;20.6;20.7;20.7;20.7;20.7;20.7;20.7;20.7…
20.3;20.3;20.3;20.3;20.3;20.3;20.4;20.4;20.4;20.4;20.4;20.4;20.5;20.5;20.4;20.5;20.5;20.5;20.5;20.5;20.5;20.5;20.6;20.6;20.6;20.6;20.6;20.5;20.6;20.6;20.6;20.6;20.6;20.5;20.5;20.6;20.5;20.6;20.6;20.6;20.7;20.7;20.6;20.6;20.6;20.6;20.6;20.6;20.6;20.7;20.7;20.7;20.7;20.7;20.7;20.7;20.7;20.7;20.7;20.7;20.6;20.6;20.6;20.6;20.6;20.6;20.6;20.6;20.6;20.6;20.6;20.6;20.6;20.7;20.7;20.7;20.7;20.7;20.7;20.7…
20.3;20.3;20.3;20.3;20.3;20.4;20.3;20.4;20.4;20.4;20.5;20.4;20.4;20.4;20.4;20.5;20.6;20.5;20.5;20.5;20.5;20.5;20.5;20.5;20.5;20.6;20.5;20.5;20.5;20.5;20.6;20.7;20.6;20.6;20.5;20.5;20.6;20.7;20.6;20.6;20.7;20.6;20.6;20.7;20.6;20.6;20.6;20.7;20.6;20.6;20.6;20.7;20.7;20.6;20.7;20.7;20.7;20.7;20.6;20.7;20.7;20.7;20.6;20.6;20.6;20.6;20.6;20.6;20.6;20.6;20.7;20.6;20.6;20.7;20.7;20.7;20.7;20.7;20.7;20.7…
20.3;20.3;20.3;20.3;20.3;20.3;20.3;20.4;20.3;20.4;20.4;20.4;20.4;20.4;20.4;20.4;20.5;20.5;20.5;20.5;20.5;20.5;20.6;20.5;20.6;20.5;20.6;20.5;20.5;20.5;20.6;20.6;20.6;20.6;20.5;20.5;20.6;20.5;20.5;20.6;20.6;20.6;20.6;20.6;20.7;20.6;20.6;20.6;20.6;20.6;20.6;20.6;20.6;20.7;20.7;20.7;20.7;20.7;20.7;20.6;20.7;20.6;20.6;20.6;20.6;20.6;20.6;20.6;20.6;20.6;20.6;20.6;20.6;20.7;20.6;20.7;20.6;20.7;20.7;20.7…
20.3;20.3;20.3;20.3;20.3;20.4;20.4;20.4;20.4;20.4;20.5;20.4;20.4;20.5;20.5;20.4;20.5;20.5;20.5;20.5;20.5;20.5;20.5;20.5;20.6;20.6;20.5;20.5;20.5;20.6;20.6;20.6;20.6;20.6;20.5;20.5;20.6;20.6;20.5;20.6;20.7;20.6;20.7;20.6;20.6;20.7;20.6;20.6;20.6;20.7;20.6;20.6;20.6;20.7;20.7;20.7;20.7;20.7;20.7;20.7;20.7;20.7;20.6;20.6;20.7;20.6;20.6;20.6;20.6;20.6;20.6;20.6;20.6;20.6;20.6;20.6;20.7;20.7;20.7;20.7…
20.3;20.3;20.3;20.3;20.4;20.3;20.4;20.4;20.4;20.4;20.4;20.4;20.5;20.4;20.5;20.5;20.4;20.5;20.5;20.5;20.5;20.5;20.5;20.6;20.6;20.6;20.5;20.5;20.6;20.6;20.6;20.6;20.5;20.6;20.5;20.5;20.6;20.6;20.7;20.6;20.6;20.6;20.6;20.6;20.7;20.7;20.7;20.6;20.6;20.6;20.6;20.6;20.7;20.7;20.7;20.7;20.7;20.7;20.7;20.7;20.7;20.6;20.6;20.7;20.6;20.6;20.6;20.6;20.6;20.6;20.6;20.6;20.6;20.6;20.6;20.6;20.7;20.7;20.6;20.7…
20.3;20.3;20.3;20.3;20.3;20.4;20.2;20.3;20.4;20.4;20.4;20.3;20.4;20.4;20.5;20.5;20.5;20.5;20.5;20.5;20.5;20.5;20.5;20.5;20.5;20.6;20.5;20.5;20.6;20.6;20.6;20.6;20.6;20.6;20.6;20.6;20.6;20.6;20.7;20.7;20.7;20.6;20.6;20.7;20.6;20.7;20.6;20.7;20.7;20.6;20.7;20.6;20.7;20.7;20.7;20.7;20.7;20.7;20.7;20.7;20.7;20.6;20.6;20.6;20.6;20.7;20.7;20.6;20.6;20.6;20.6;20.6;20.6;20.6;20.7;20.6;20.6;20.8;20.8;20.7…
20.2;20.2;20.2;20.3;20.2;20.3;20.3;20.3;20.4;20.4;20.4;20.4;20.5;20.5;20.5;20.5;20.4;20.5;20.5;20.5;20.5;20.5;20.6;20.5;20.6;20.7;20.5;20.5;20.6;20.5;20.6;20.6;20.6;20.6;20.6;20.5;20.6;20.6;20.6;20.6;20.6;20.6;20.6;20.7;20.7;20.7;20.7;20.7;20.7;20.6;20.6;20.7;20.7;20.7;20.7;20.7;20.7;20.7;20.7;20.7;20.6;20.7;20.7;20.6;20.6;20.7;20.7;20.6;20.7;20.6;20.7;20.6;20.6;20.6;20.6;20.6;20.6;20.7;20.7;20.7…
20.3;20.3;20.3;20.2;20.3;20.3;20.3;20.3;20.3;20.4;20.4;20.4;20.4;20.5;20.4;20.5;20.5;20.5;20.5;20.5;20.5;20.6;20.5;20.5;20.5;20.5;20.5;20.5;20.5;20.6;20.6;20.6;20.6;20.6;20.6;20.6;20.6;20.5;20.6;20.6;20.6;20.6;20.5;20.6;20.6;20.7;20.7;20.6;20.7;20.7;20.7;20.7;20.7;20.7;20.7;20.7;20.6;20.7;20.6;20.6;20.6;20.7;20.6;20.6;20.6;20.6;20.6;20.6;20.6;20.6;20.6;20.6;20.6;20.6;20.6;20.7;20.6;20.7;20.7;20.7…
20.2;20.2;20.2;20.3;20.3;20.3;20.3;20.3;20.3;20.5;20.3;20.4;20.4;20.5;20.4;20.4;20.4;20.5;20.5;20.5;20.5;20.5;20.5;20.5;20.5;20.5;20.5;20.5;20.5;20.6;20.6;20.6;20.6;20.6;20.6;20.6;20.5;20.6;20.6;20.6;20.6;20.6;20.6;20.6;20.6;20.7;20.7;20.6;20.7;20.6;20.7;20.7;20.7;20.7;20.7;20.7;20.6;20.7;20.6;20.6;20.6;20.7;20.6;20.6;20.6;20.6;20.6;20.6;20.6;20.7;20.6;20.6;20.6;20.7;20.6;20.6;20.6;20.7;20.7;20.7…
20.2;20.2;20.2;20.3;20.3;20.3;20.3;20.3;20.3;20.3;20.4;20.4;20.4;20.4;20.4;20.4;20.5;20.5;20.5;20.5;20.5;20.5;20.5;20.5;20.5;20.5;20.5;20.5;20.5;20.6;20.6;20.6;20.6;20.5;20.6;20.6;20.6;20.6;20.6;20.6;20.6;20.6;20.6;20.7;20.6;20.6;20.7;20.6;20.6;20.7;20.7;20.7;20.7;20.7;20.7;20.7;20.6;20.7;20.7;20.7;20.6;20.6;20.6;20.6;20.6;20.6;20.6;20.6;20.6;20.6;20.6;20.6;20.6;20.6;20.7;20.6;20.7;20.7;20.7;20.7…
20.3;20.3;20.2;20.3;20.3;20.3;20.3;20.3;20.3;20.3;20.4;20.4;20.4;20.4;20.5;20.5;20.5;20.5;20.5;20.5;20.5;20.5;20.5;20.5;20.5;20.5;20.5;20.5;20.6;20.6;20.6;20.6;20.6;20.6;20.6;20.6;20.6;20.6;20.6;20.6;20.6;20.6;20.6;20.7;20.6;20.6;20.6;20.6;20.6;20.7;20.6;20.6;20.6;20.7;20.7;20.7;20.7;20.7;20.6;20.6;20.6;20.6;20.6;20.6;20.7;20.6;20.6;20.6;20.6;20.6;20.6;20.6;20.6;20.6;20.6;20.6;20.6;20.7;20.7;20.7…
20.2;20.2;20.2;20.3;20.2;20.3;20.3;20.3;20.3;20.4;20.4;20.4;20.4;20.4;20.5;20.5;20.4;20.5;20.4;20.5;20.5;20.5;20.5;20.5;20.5;20.5;20.4;20.6;20.6;20.5;20.5;20.6;20.6;20.6;20.6;20.5;20.6;20.6;20.6;20.6;20.6;20.6;20.6;20.7;20.7;20.6;20.6;20.7;20.7;20.7;20.7;20.7;20.7;20.7;20.7;20.7;20.7;20.7;20.7;20.6;20.6;20.6;20.6;20.6;20.7;20.6;20.6;20.7;20.6;20.6;20.6;20.6;20.7;20.6;20.6;20.6;20.6;20.6;20.7;20.7…
20.3;20.2;20.2;20.2;20.2;20.2;20.2;20.4;20.3;20.4;20.4;20.4;20.4;20.5;20.5;20.4;20.5;20.5;20.5;20.5;20.5;20.5;20.5;20.5;20.5;20.5;20.5;20.5;20.5;20.5;20.5;20.5;20.6;20.5;20.6;20.6;20.7;20.6;20.6;20.6;20.6;20.6;20.6;20.6;20.7;20.7;20.7;20.7;20.7;20.6;20.7;20.7;20.7;20.6;20.7;20.6;20.7;20.7;20.7;20.7;20.7;20.6;20.6;20.6;20.6;20.6;20.6;20.7;20.6;20.6;20.6;20.6;20.7;20.6;20.6;20.6;20.6;20.7;20.7;20.7…
20.2;20.2;20.3;20.3;20.2;20.3;20.3;20.2;20.4;20.4;20.4;20.4;20.4;20.4;20.5;20.5;20.5;20.5;20.5;20.5;20.5;20.6;20.5;20.5;20.6;20.5;20.5;20.6;20.5;20.5;20.5;20.6;20.6;20.6;20.5;20.6;20.6;20.6;20.6;20.6;20.6;20.6;20.6;20.6;20.7;20.7;20.7;20.6;20.6;20.6;20.6;20.6;20.6;20.6;20.7;20.6;20.6;20.7;20.7;20.7;20.7;20.7;20.6;20.7;20.6;20.7;20.6;20.7;20.6;20.6;20.6;20.6;20.7;20.6;20.7;20.6;20.6;20.6;20.7;20.6…
20.2;20.2;20.3;20.2;20.2;20.2;20.2;20.2;20.3;20.3;20.3;20.4;20.4;20.4;20.4;20.4;20.4;20.4;20.5;20.5;20.5;20.5;20.5;20.5;20.5;20.6;20.5;20.5;20.5;20.5;20.5;20.6;20.6;20.5;20.5;20.5;20.6;20.6;20.6;20.6;20.6;20.6;20.6;20.6;20.6;20.6;20.6;20.7;20.6;20.7;20.7;20.6;20.6;20.6;20.6;20.7;20.7;20.7;20.7;20.7;20.6;20.7;20.6;20.6;20.6;20.7;20.6;20.6;20.6;20.6;20.6;20.7;20.6;20.6;20.7;20.7;20.7;20.7;20.6;20.7…
20.1;20.3;20.2;20.2;20.2;20.3;20.4;20.3;20.4;20.3;20.3;20.4;20.4;20.4;20.4;20.4;20.5;20.4;20.4;20.5;20.5;20.5;20.5;20.5;20.5;20.6;20.6;20.5;20.6;20.5;20.5;20.6;20.6;20.6;20.6;20.6;20.6;20.6;20.6;20.6;20.6;20.6;20.6;20.6;20.6;20.7;20.7;20.6;20.7;20.7;20.6;20.6;20.6;20.7;20.7;20.7;20.7;20.7;20.7;20.7;20.7;20.7;20.6;20.6;20.6;20.6;20.6;20.6;20.6;20.6;20.6;20.6;20.6;20.7;20.6;20.7;20.7;20.7;20.7;20.7…
20.2;20.2;20.2;20.2;20.3;20.4;20.3;20.3;20.3;20.4;20.4;20.3;20.4;20.4;20.4;20.4;20.5;20.4;20.5;20.5;20.5;20.5;20.5;20.6;20.4;20.5;20.5;20.5;20.5;20.5;20.6;20.6;20.6;20.6;20.5;20.6;20.6;20.6;20.6;20.6;20.6;20.6;20.6;20.6;20.6;20.6;20.6;20.6;20.6;20.7;20.7;20.7;20.6;20.6;20.7;20.7;20.7;20.7;20.7;20.7;20.7;20.7;20.6;20.7;20.6;20.6;20.6;20.6;20.6;20.6;20.6;20.6;20.6;20.6;20.6;20.6;20.6;20.7;20.7;20.7…
20.2;20.2;20.2;20.2;20.3;20.3;20.2;20.3;20.3;20.3;20.3;20.3;20.4;20.4;20.4;20.4;20.4;20.5;20.4;20.5;20.4;20.4;20.5;20.6;20.5;20.5;20.5;20.5;20.5;20.5;20.6;20.6;20.6;20.6;20.6;20.6;20.6;20.6;20.6;20.6;20.6;20.5;20.6;20.6;20.6;20.6;20.6;20.6;20.6;20.6;20.6;20.6;20.7;20.6;20.7;20.7;20.7;20.7;20.7;20.7;20.6;20.7;20.6;20.7;20.6;20.6;20.6;20.6;20.6;20.6;20.6;20.6;20.6;20.7;20.7;20.6;20.6;20.7;20.7;20.7…
20.2;20.2;20.2;20.3;20.3;20.3;20.2;20.3;20.3;20.3;20.3;20.3;20.4;20.4;20.4;20.4;20.5;20.5;20.5;20.5;20.5;20.5;20.5;20.5;20.5;20.5;20.6;20.5;20.5;20.5;20.6;20.6;20.6;20.6;20.5;20.6;20.5;20.5;20.6;20.6;20.6;20.6;20.6;20.6;20.6;20.6;20.6;20.6;20.7;20.6;20.6;20.6;20.8;20.7;20.7;20.6;20.7;20.7;20.7;20.7;20.7;20.7;20.7;20.6;20.6;20.6;20.6;20.6;20.6;20.6;20.7;20.6;20.6;20.6;20.6;20.6;20.7;20.6;20.6;20.7…
20.2;20.2;20.2;20.2;20.3;20.2;20.3;20.2;20.3;20.3;20.3;20.4;20.4;20.4;20.4;20.4;20.4;20.5;20.4;20.5;20.4;20.5;20.4;20.4;20.6;20.5;20.5;20.6;20.6;20.5;20.6;20.6;20.6;20.6;20.6;20.6;20.6;20.5;20.6;20.6;20.6;20.6;20.6;20.6;20.6;20.6;20.7;20.6;20.6;20.6;20.7;20.6;20.6;20.6;20.7;20.7;20.7;20.7;20.6;20.7;20.6;20.6;20.6;20.7;20.6;20.6;20.6;20.7;20.6;20.6;20.6;20.6;20.7;20.6;20.6;20.6;20.7;20.6;20.7;20.7…
20.2;20.2;20.2;20.2;20.3;20.3;20.2;20.3;20.3;20.3;20.3;20.3;20.3;20.4;20.4;20.4;20.4;20.4;20.5;20.4;20.5;20.5;20.5;20.6;20.6;20.6;20.6;20.5;20.6;20.5;20.5;20.6;20.6;20.6;20.5;20.5;20.6;20.6;20.6;20.5;20.6;20.6;20.6;20.6;20.6;20.7;20.6;20.6;20.6;20.6;20.7;20.7;20.7;20.6;20.6;20.6;20.7;20.7;20.6;20.6;20.6;20.6;20.7;20.6;20.6;20.6;20.6;20.6;20.6;20.6;20.6;20.6;20.6;20.7;20.7;20.6;20.7;20.7;20.7;20.6…
20.2;20.2;20.2;20.2;20.2;20.3;20.3;20.3;20.3;20.3;20.3;20.3;20.3;20.3;20.4;20.4;20.4;20.4;20.4;20.5;20.4;20.5;20.5;20.5;20.5;20.5;20.5;20.5;20.5;20.5;20.6;20.5;20.5;20.5;20.5;20.6;20.6;20.6;20.6;20.6;20.6;20.6;20.6;20.6;20.6;20.6;20.7;20.7;20.7;20.6;20.7;20.7;20.7;20.6;20.6;20.6;20.6;20.6;20.6;20.6;20.6;20.6;20.7;20.6;20.6;20.6;20.6;20.6;20.6;20.6;20.6;20.7;20.6;20.6;20.6;20.6;20.6;20.7;20.7;20.7…
20.1;20.2;20.2;20.3;20.3;20.3;20.3;20.3;20.3;20.3;20.3;20.3;20.3;20.3;20.4;20.4;20.5;20.4;20.4;20.5;20.5;20.5;20.5;20.5;20.5;20.6;20.5;20.5;20.5;20.5;20.5;20.5;20.5;20.5;20.5;20.5;20.6;20.6;20.6;20.6;20.6;20.6;20.6;20.6;20.6;20.6;20.6;20.6;20.6;20.6;20.7;20.7;20.7;20.6;20.6;20.6;20.6;20.6;20.6;20.6;20.7;20.6;20.6;20.6;20.6;20.6;20.6;20.6;20.6;20.6;20.6;20.6;20.6;20.6;20.6;20.7;20.7;20.7;20.7;20.7…
20.2;20.2;20.2;20.2;20.3;20.3;20.2;20.3;20.3;20.3;20.4;20.3;20.3;20.4;20.4;20.4;20.4;20.4;20.4;20.5;20.4;20.5;20.6;20.5;20.5;20.5;20.5;20.5;20.5;20.5;20.4;20.5;20.5;20.5;20.5;20.5;20.6;20.6;20.6;20.6;20.6;20.7;20.6;20.6;20.6;20.6;20.6;20.6;20.6;20.6;20.6;20.7;20.7;20.6;20.6;20.6;20.6;20.6;20.6;20.6;20.6;20.6;20.6;20.6;20.6;20.7;20.6;20.6;20.6;20.6;20.6;20.7;20.6;20.6;20.7;20.7;20.7;20.7;20.7;20.6…
20.2;20.2;20.3;20.3;20.2;20.3;20.2;20.2;20.3;20.3;20.4;20.3;20.4;20.3;20.4;20.4;20.5;20.4;20.5;20.5;20.5;20.5;20.5;20.5;20.5;20.5;20.5;20.5;20.5;20.5;20.5;20.5;20.5;20.5;20.5;20.5;20.5;20.6;20.6;20.6;20.6;20.6;20.6;20.6;20.6;20.6;20.6;20.6;20.6;20.6;20.7;20.6;20.7;20.7;20.6;20.7;20.6;20.6;20.6;20.6;20.6;20.6;20.6;20.6;20.6;20.6;20.6;20.6;20.6;20.6;20.6;20.6;20.6;20.7;20.7;20.6;20.6;20.6;20.7;20.7…
20.2;20.2;20.3;20.2;20.2;20.2;20.2;20.2;20.2;20.3;20.3;20.3;20.3;20.4;20.4;20.4;20.4;20.4;20.4;20.4;20.5;20.5;20.5;20.6;20.5;20.5;20.5;20.5;20.6;20.5;20.5;20.5;20.5;20.5;20.5;20.5;20.5;20.6;20.6;20.6;20.6;20.6;20.6;20.7;20.7;20.6;20.6;20.6;20.6;20.6;20.6;20.6;20.7;20.6;20.7;20.6;20.7;20.6;20.6;20.6;20.6;20.6;20.6;20.6;20.6;20.6;20.6;20.6;20.6;20.6;20.6;20.6;20.6;20.7;20.6;20.7;20.7;20.6;20.6;20.7…
20;20.2;20.2;20.2;20.2;20.2;20.3;20.4;20.3;20.2;20.2;20.2;20.3;20.3;20.3;20.4;20.5;20.4;20.5;20.5;20.5;20.5;20.5;20.5;20.5;20.5;20.5;20.5;20.5;20.5;20.5;20.6;20.6;20.5;20.5;20.5;20.6;20.6;20.6;20.6;20.6;20.6;20.6;20.6;20.6;20.6;20.7;20.6;20.6;20.6;20.6;20.6;20.7;20.6;20.6;20.6;20.6;20.6;20.6;20.6;20.6;20.6;20.7;20.6;20.6;20.6;20.6;20.6;20.6;20.6;20.6;20.6;20.6;20.7;20.6;20.6;20.6;20.6;20.6;20.6;2…
20.2;20.2;20.2;20.2;20.3;20.2;20.2;20.2;20.2;20.4;20.2;20.3;20.3;20.3;20.5;20.5;20.4;20.4;20.4;20.5;20.5;20.4;20.5;20.5;20.5;20.5;20.5;20.5;20.5;20.6;20.6;20.6;20.6;20.6;20.5;20.5;20.6;20.6;20.6;20.6;20.5;20.6;20.6;20.6;20.6;20.7;20.7;20.6;20.6;20.6;20.7;20.7;20.6;20.7;20.6;20.7;20.7;20.6;20.6;20.6;20.6;20.6;20.6;20.6;20.7;20.6;20.6;20.6;20.6;20.6;20.6;20.6;20.6;20.6;20.7;20.6;20.6;20.7;20.6;20.6…
20.2;20.1;20.3;20.2;20.2;20.3;20.2;20.2;20.2;20.2;20.3;20.3;20.3;20.4;20.4;20.5;20.4;20.4;20.5;20.4;20.5;20.5;20.5;20.5;20.5;20.5;20.5;20.5;20.5;20.5;20.6;20.5;20.5;20.6;20.5;20.6;20.6;20.6;20.6;20.7;20.6;20.5;20.6;20.6;20.6;20.6;20.7;20.6;20.6;20.6;20.6;20.6;20.6;20.6;20.6;20.6;20.7;20.7;20.7;20.6;20.6;20.6;20.6;20.7;20.7;20.7;20.6;20.6;20.6;20.6;20.6;20.6;20.6;20.7;20.7;20.6;20.6;20.7;20.6;20.6…
20.1;20.1;20.2;20.1;20.2;20.2;20.2;20.2;20.3;20.2;20.4;20.3;20.4;20.3;20.4;20.4;20.4;20.4;20.4;20.4;20.4;20.5;20.5;20.5;20.5;20.5;20.6;20.5;20.5;20.5;20.5;20.5;20.6;20.5;20.6;20.6;20.6;20.6;20.6;20.7;20.6;20.6;20.6;20.6;20.6;20.6;20.6;20.7;20.6;20.6;20.6;20.6;20.6;20.6;20.7;20.6;20.7;20.7;20.7;20.7;20.6;20.7;20.6;20.6;20.6;20.7;20.7;20.6;20.6;20.6;20.6;20.6;20.6;20.6;20.6;20.7;20.6;20.6;20.7;20.7…
20.2;20.1;20.2;20.2;20.3;20.3;20.3;20.3;20.2;20.3;20.3;20.3;20.4;20.3;20.4;20.4;20.4;20.4;20.4;20.4;20.4;20.5;20.5;20.5;20.5;20.5;20.5;20.5;20.5;20.5;20.6;20.6;20.5;20.5;20.5;20.5;20.4;20.6;20.6;20.6;20.6;20.6;20.6;20.7;20.6;20.6;20.6;20.6;20.6;20.6;20.6;20.5;20.6;20.6;20.6;20.7;20.6;20.7;20.7;20.7;20.6;20.6;20.7;20.7;20.7;20.6;20.6;20.6;20.6;20.6;20.6;20.6;20.6;20.6;20.7;20.7;20.7;20.6;20.7;20.7…
20.1;20.2;20.2;20.2;20.2;20.2;20.3;20.2;20.2;20.2;20.3;20.3;20.3;20.3;20.4;20.4;20.4;20.4;20.4;20.4;20.4;20.5;20.5;20.5;20.5;20.5;20.5;20.6;20.5;20.5;20.6;20.5;20.6;20.6;20.5;20.6;20.6;20.5;20.5;20.6;20.6;20.6;20.6;20.6;20.6;20.6;20.6;20.6;20.6;20.6;20.6;20.6;20.6;20.7;20.6;20.6;20.7;20.7;20.6;20.6;20.6;20.7;20.7;20.7;20.6;20.6;20.7;20.6;20.6;20.6;20.6;20.6;20.6;20.6;20.6;20.7;20.6;20.7;20.7;20.7…
20.2;20.2;20.2;20.2;20.2;20.2;20.2;20.3;20.3;20.3;20.3;20.3;20.3;20.3;20.3;20.4;20.4;20.4;20.4;20.4;20.4;20.5;20.5;20.5;20.5;20.6;20.5;20.5;20.5;20.5;20.5;20.6;20.6;20.6;20.5;20.6;20.5;20.5;20.5;20.5;20.6;20.6;20.6;20.6;20.6;20.6;20.6;20.6;20.6;20.6;20.6;20.6;20.6;20.7;20.6;20.6;20.7;20.7;20.6;20.6;20.6;20.6;20.7;20.7;20.7;20.6;20.6;20.6;20.6;20.6;20.6;20.6;20.6;20.6;20.7;20.6;20.7;20.6;20.6;20.6…
20.2;20.2;20.2;20.2;20.2;20.3;20.3;20.2;20.3;20.2;20.3;20.3;20.3;20.4;20.4;20.4;20.4;20.4;20.4;20.4;20.4;20.5;20.5;20.5;20.5;20.5;20.5;20.5;20.5;20.5;20.7;20.6;20.5;20.6;20.5;20.6;20.5;20.6;20.6;20.6;20.6;20.6;20.6;20.6;20.6;20.6;20.6;20.6;20.6;20.6;20.6;20.7;20.6;20.6;20.6;20.6;20.6;20.6;20.6;20.6;20.6;20.6;20.7;20.7;20.7;20.7;20.7;20.6;20.6;20.6;20.6;20.6;20.6;20.6;20.7;20.7;20.7;20.6;20.6;20.7…
20.1;20.1;20.1;20.2;20.2;20.2;20.2;20.3;20.3;20.3;20.3;20.3;20.3;20.3;20.4;20.4;20.4;20.4;20.4;20.5;20.5;20.4;20.5;20.5;20.5;20.5;20.5;20.5;20.5;20.5;20.6;20.5;20.6;20.6;20.5;20.6;20.5;20.6;20.5;20.5;20.6;20.6;20.6;20.6;20.6;20.6;20.5;20.5;20.6;20.6;20.6;20.6;20.6;20.6;20.6;20.7;20.6;20.6;20.6;20.6;20.7;20.6;20.6;20.7;20.6;20.7;20.6;20.6;20.6;20.6;20.6;20.6;20.6;20.6;20.7;20.7;20.7;20.6;20.6;20.6…
20.1;20.1;20.2;20.2;20.1;20.2;20.3;20.3;20.2;20.3;20.3;20.3;20.3;20.4;20.4;20.4;20.4;20.4;20.4;20.5;20.5;20.5;20.5;20.5;20.5;20.5;20.5;20.5;20.5;20.5;20.7;20.5;20.5;20.6;20.5;20.6;20.6;20.6;20.5;20.5;20.5;20.6;20.6;20.6;20.6;20.6;20.5;20.6;20.6;20.6;20.6;20.6;20.6;20.6;20.6;20.6;20.6;20.6;20.7;20.6;20.6;20.6;20.7;20.6;20.6;20.7;20.7;20.6;20.6;20.6;20.6;20.6;20.6;20.6;20.6;20.7;20.6;20.7;20.7;20.7…
20.1;20.1;20.2;20.2;20.2;20.2;20.2;20.3;20.3;20.3;20.3;20.3;20.3;20.4;20.4;20.5;20.5;20.5;20.5;20.4;20.5;20.4;20.5;20.5;20.5;20.5;20.5;20.5;20.5;20.5;20.6;20.5;20.5;20.5;20.6;20.5;20.6;20.6;20.6;20.6;20.6;20.5;20.6;20.6;20.6;20.6;20.6;20.6;20.6;20.6;20.6;20.6;20.7;20.6;20.6;20.6;20.7;20.6;20.6;20.7;20.6;20.6;20.6;20.7;20.7;20.6;20.7;20.6;20.6;20.7;20.6;20.6;20.5;20.6;20.6;20.7;20.7;20.7;20.7;20.6…
20.1;20.1;20.1;20.1;20.2;20.2;20.2;20.3;20.3;20.3;20.3;20.3;20.3;20.4;20.4;20.4;20.4;20.4;20.4;20.5;20.4;20.5;20.5;20.5;20.5;20.5;20.5;20.4;20.5;20.4;20.7;20.6;20.6;20.6;20.5;20.6;20.6;20.6;20.6;20.6;20.5;20.6;20.6;20.6;20.5;20.6;20.6;20.6;20.6;20.6;20.6;20.6;20.6;20.6;20.6;20.6;20.6;20.6;20.6;20.6;20.6;20.6;20.6;20.6;20.6;20.6;20.7;20.6;20.6;20.6;20.6;20.6;20.6;20.6;20.6;20.7;20.7;20.6;20.7;20.6…
20.2;20.1;20.1;20.1;20.2;20.2;20.2;20.3;20.3;20.3;20.3;20.3;20.3;20.4;20.4;20.4;20.4;20.4;20.4;20.5;20.4;20.4;20.5;20.5;20.5;20.5;20.4;20.5;20.5;20.4;20.5;20.5;20.5;20.5;20.5;20.5;20.6;20.6;20.6;20.6;20.6;20.6;20.6;20.6;20.6;20.6;20.6;20.6;20.6;20.6;20.6;20.6;20.6;20.6;20.6;20.6;20.6;20.6;20.6;20.6;20.7;20.6;20.6;20.6;20.7;20.7;20.7;20.6;20.6;20.6;20.6;20.6;20.6;20.6;20.7;20.7;20.7;20.7;20.6;20.6…
20.2;20.2;20.1;20.1;20.2;20.2;20.2;20.3;20.3;20.3;20.3;20.3;20.4;20.3;20.4;20.4;20.4;20.4;20.4;20.4;20.5;20.5;20.5;20.5;20.5;20.5;20.4;20.5;20.5;20.6;20.6;20.6;20.6;20.6;20.5;20.6;20.6;20.6;20.5;20.5;20.6;20.6;20.6;20.6;20.6;20.6;20.6;20.6;20.6;20.6;20.6;20.6;20.6;20.6;20.6;20.6;20.6;20.6;20.7;20.6;20.6;20.6;20.6;20.6;20.7;20.6;20.7;20.7;20.7;20.6;20.6;20.6;20.7;20.6;20.7;20.7;20.6;20.6;20.7;20.6…
20.2;20.2;20.2;20.2;20.2;20.2;20.1;20.3;20.3;20.3;20.3;20.3;20.3;20.4;20.4;20.4;20.4;20.4;20.4;20.4;20.4;20.5;20.5;20.5;20.5;20.5;20.5;20.5;20.5;20.6;20.6;20.6;20.5;20.6;20.5;20.6;20.6;20.6;20.5;20.5;20.6;20.6;20.6;20.6;20.6;20.6;20.6;20.6;20.6;20.6;20.6;20.6;20.6;20.6;20.6;20.7;20.6;20.6;20.7;20.7;20.7;20.6;20.6;20.6;20.6;20.6;20.7;20.6;20.6;20.6;20.6;20.6;20.6;20.6;20.7;20.7;20.7;20.6;20.7;20.6…
20.2;20.2;20.1;20.1;20.3;20.2;20.2;20.3;20.2;20.3;20.2;20.3;20.3;20.3;20.3;20.4;20.5;20.4;20.4;20.5;20.5;20.5;20.6;20.5;20.5;20.5;20.5;20.5;20.4;20.5;20.6;20.5;20.6;20.5;20.6;20.6;20.5;20.6;20.6;20.6;20.6;20.6;20.6;20.6;20.6;20.6;20.6;20.6;20.6;20.6;20.6;20.7;20.6;20.6;20.7;20.7;20.6;20.7;20.6;20.7;20.7;20.6;20.6;20.6;20.6;20.7;20.6;20.7;20.7;20.6;20.7;20.6;20.7;20.6;20.7;20.7;20.7;20.6;20.8;20.6…
20.2;20.1;20.1;20.1;20.2;20.2;20.3;20.2;20.3;20.3;20.3;20.4;20.4;20.4;20.4;20.4;20.4;20.4;20.4;20.5;20.4;20.5;20.5;20.5;20.5;20.5;20.5;20.5;20.5;20.6;20.6;20.6;20.6;20.5;20.5;20.6;20.6;20.7;20.6;20.6;20.6;20.6;20.6;20.6;20.6;20.6;20.6;20.6;20.6;20.6;20.6;20.6;20.7;20.7;20.6;20.6;20.7;20.7;20.6;20.7;20.7;20.7;20.6;20.6;20.6;20.6;20.6;20.6;20.6;20.6;20.6;20.6;20.6;20.7;20.6;20.6;20.7;20.7;20.7;20.6…
20.1;20.1;20.1;20.2;20.2;20.3;20.3;20.1;20.2;20.3;20.3;20.3;20.3;20.5;20.4;20.4;20.4;20.4;20.4;20.4;20.5;20.5;20.6;20.5;20.6;20.5;20.5;20.5;20.5;20.5;20.6;20.6;20.6;20.6;20.6;20.6;20.6;20.6;20.6;20.6;20.6;20.6;20.5;20.6;20.6;20.6;20.6;20.6;20.6;20.6;20.6;20.6;20.7;20.6;20.7;20.6;20.6;20.7;20.7;20.7;20.7;20.7;20.6;20.7;20.6;20.7;20.6;20.6;20.6;20.6;20.6;20.6;20.6;20.6;20.6;20.6;20.6;20.6;20.7;20.7…
20;20.2;20.2;20.2;20.3;20.1;20.1;20.2;20.2;20.2;20.3;20.3;20.4;20.4;20.4;20.4;20.4;20.4;20.4;20.5;20.5;20.5;20.6;20.5;20.5;20.5;20.5;20.5;20.5;20.6;20.6;20.6;20.6;20.5;20.5;20.5;20.5;20.6;20.6;20.6;20.6;20.6;20.6;20.6;20.6;20.6;20.6;20.6;20.6;20.6;20.7;20.6;20.6;20.6;20.7;20.7;20.7;20.6;20.7;20.6;20.7;20.7;20.7;20.6;20.6;20.7;20.7;20.7;20.7;20.6;20.6;20.6;20.6;20.7;20.7;20.7;20.7;20.5;20.6;20.6;2…
20.2;20.1;20.2;20.1;20.3;20.3;20.1;20.2;20.2;20.2;20.2;20.3;20.3;20.3;20.4;20.4;20.4;20.4;20.4;20.4;20.5;20.5;20.5;20.5;20.5;20.5;20.5;20.5;20.5;20.6;20.6;20.6;20.6;20.6;20.5;20.6;20.6;20.6;20.6;20.5;20.5;20.6;20.6;20.6;20.6;20.6;20.6;20.6;20.6;20.6;20.7;20.6;20.7;20.7;20.7;20.7;20.6;20.6;20.7;20.7;20.6;20.7;20.7;20.7;20.7;20.6;20.6;20.6;20.7;20.6;20.7;20.6;20.6;20.7;20.6;20.7;20.7;20.7;20.6;20.7…
20.1;20.1;20.2;20.2;20.3;20.3;20.3;20.2;20.2;20.3;20.3;20.3;20.3;20.3;20.4;20.4;20.4;20.4;20.4;20.5;20.5;20.5;20.5;20.4;20.5;20.5;20.5;20.5;20.5;20.5;20.6;20.6;20.6;20.5;20.5;20.6;20.5;20.6;20.5;20.5;20.6;20.6;20.6;20.6;20.6;20.6;20.6;20.6;20.6;20.6;20.7;20.7;20.7;20.7;20.6;20.6;20.6;20.6;20.6;20.6;20.6;20.6;20.7;20.7;20.7;20.6;20.6;20.6;20.6;20.6;20.6;20.6;20.7;20.7;20.6;20.7;20.7;20.6;20.6;20.6…
19.9;20.1;20.2;20.1;20.1;20.2;20.2;20.2;20.2;20.2;20.2;20.2;20.3;20.3;20.3;20.3;20.4;20.4;20.4;20.5;20.4;20.5;20.5;20.5;20.5;20.5;20.5;20.5;20.6;20.5;20.6;20.5;20.5;20.5;20.5;20.6;20.5;20.6;20.6;20.6;20.6;20.5;20.5;20.6;20.5;20.6;20.6;20.6;20.6;20.7;20.7;20.6;20.7;20.7;20.7;20.6;20.6;20.6;20.6;20.6;20.6;20.7;20.7;20.6;20.7;20.6;20.6;20.6;20.6;20.7;20.6;20.6;20.6;20.6;20.6;20.8;20.7;20.6;20.7;20.6…
20.1;20.2;20.2;20.1;20.2;20.2;20.2;20.1;20.2;20.3;20.2;20.3;20.3;20.3;20.3;20.3;20.3;20.4;20.4;20.5;20.5;20.5;20.5;20.6;20.5;20.5;20.5;20.5;20.6;20.6;20.5;20.5;20.5;20.5;20.5;20.6;20.5;20.5;20.6;20.6;20.6;20.6;20.5;20.6;20.5;20.6;20.5;20.6;20.6;20.6;20.7;20.7;20.7;20.6;20.6;20.6;20.6;20.6;20.7;20.6;20.7;20.7;20.7;20.7;20.6;20.6;20.6;20.6;20.6;20.6;20.6;20.7;20.6;20.6;20.7;20.6;20.7;20.6;20.7;20.6…
20.1;20.1;20.1;20.1;20.1;20.2;20.1;20.1;20.2;20.2;20.3;20.2;20.3;20.3;20.3;20.3;20.4;20.4;20.5;20.4;20.5;20.4;20.5;20.5;20.5;20.5;20.5;20.5;20.5;20.5;20.6;20.5;20.6;20.5;20.5;20.6;20.6;20.6;20.6;20.5;20.6;20.6;20.6;20.6;20.6;20.5;20.6;20.6;20.6;20.6;20.6;20.7;20.6;20.6;20.6;20.6;20.7;20.6;20.7;20.7;20.7;20.7;20.6;20.7;20.6;20.7;20.6;20.7;20.6;20.6;20.6;20.6;20.6;20.6;20.6;20.7;20.6;20.7;20.6;20.6…
20.2;20.1;20.1;20.1;20.1;20.2;20.1;20.1;20.3;20.2;20.3;20.2;20.3;20.3;20.3;20.4;20.4;20.4;20.4;20.4;20.4;20.4;20.4;20.5;20.5;20.5;20.5;20.5;20.5;20.5;20.5;20.6;20.6;20.5;20.6;20.6;20.6;20.6;20.6;20.6;20.6;20.6;20.5;20.6;20.6;20.6;20.6;20.6;20.6;20.6;20.6;20.6;20.6;20.6;20.6;20.6;20.6;20.7;20.6;20.7;20.7;20.7;20.6;20.7;20.6;20.6;20.7;20.7;20.6;20.6;20.6;20.6;20.6;20.6;20.6;20.7;20.6;20.6;20.6;20.6…
20.1;20.1;20.1;20.1;20.1;20.2;20.1;20.3;20.3;20.3;20.2;20.3;20.3;20.3;20.3;20.3;20.4;20.5;20.4;20.4;20.4;20.4;20.5;20.4;20.4;20.5;20.5;20.5;20.5;20.4;20.5;20.5;20.5;20.5;20.5;20.6;20.6;20.5;20.6;20.6;20.6;20.6;20.6;20.6;20.6;20.6;20.6;20.6;20.6;20.6;20.6;20.6;20.6;20.6;20.6;20.6;20.7;20.7;20.7;20.7;20.7;20.6;20.7;20.7;20.7;20.7;20.7;20.7;20.7;20.6;20.6;20.6;20.6;20.7;20.7;20.7;20.6;20.6;20.7;20.6…
20.1;20.1;20.1;20.1;20.1;20.1;20.1;20.3;20.2;20.3;20.3;20.2;20.3;20.3;20.3;20.4;20.4;20.4;20.5;20.4;20.4;20.4;20.5;20.5;20.5;20.6;20.5;20.5;20.6;20.4;20.5;20.5;20.5;20.5;20.5;20.6;20.6;20.6;20.6;20.6;20.6;20.6;20.6;20.6;20.6;20.6;20.6;20.6;20.6;20.6;20.6;20.6;20.7;20.6;20.7;20.6;20.6;20.7;20.7;20.7;20.7;20.6;20.7;20.6;20.7;20.7;20.7;20.7;20.7;20.7;20.6;20.6;20.6;20.7;20.7;20.7;20.7;20.6;20.6;20.7…
20.1;20.1;20.1;20.1;20.1;20.1;20.3;20.3;20.3;20.2;20.3;20.2;20.3;20.4;20.5;20.4;20.3;20.4;20.4;20.5;20.5;20.5;20.6;20.5;20.4;20.5;20.4;20.5;20.5;20.5;20.5;20.5;20.6;20.5;20.5;20.5;20.6;20.6;20.6;20.5;20.6;20.6;20.6;20.6;20.6;20.6;20.6;20.6;20.6;20.6;20.6;20.6;20.6;20.6;20.6;20.7;20.6;20.7;20.7;20.7;20.7;20.7;20.7;20.7;20.7;20.7;20.7;20.7;20.7;20.6;20.7;20.6;20.7;20.7;20.7;20.7;20.7;20.7;20.7;20.7…
20;20.1;20.1;20.2;20.2;20.1;20.1;20.3;20.3;20.3;20.3;20.3;20.3;20.3;20.3;20.4;20.4;20.5;20.4;20.5;20.4;20.4;20.5;20.4;20.5;20.5;20.4;20.3;20.5;20.5;20.5;20.5;20.6;20.5;20.5;20.6;20.6;20.6;20.6;20.5;20.6;20.6;20.6;20.6;20.6;20.6;20.6;20.6;20.6;20.6;20.6;20.6;20.7;20.7;20.6;20.7;20.6;20.7;20.7;20.7;20.6;20.6;20.7;20.7;20.7;20.7;20.7;20.6;20.7;20.6;20.6;20.6;20.7;20.7;20.6;20.6;20.6;20.7;20.7;20.7;2…
20.1;20.1;20.1;20.2;20.2;20.2;20;20.2;20.2;20.2;20.2;20.2;20.3;20.3;20.3;20.4;20.4;20.5;20.4;20.4;20.5;20.5;20.5;20.4;20.4;20.5;20.5;20.5;20.5;20.5;20.5;20.6;20.5;20.6;20.5;20.5;20.6;20.6;20.5;20.6;20.6;20.6;20.6;20.6;20.6;20.5;20.6;20.6;20.6;20.5;20.7;20.6;20.7;20.7;20.6;20.6;20.6;20.7;20.6;20.6;20.6;20.7;20.7;20.7;20.7;20.7;20.7;20.6;20.6;20.6;20.6;20.7;20.6;20.7;20.7;20.6;20.7;20.7;20.7;20.6;2…
20;20.1;20.1;20.1;20.2;20.1;20.2;20.3;20.2;20.3;20.3;20.3;20.3;20.3;20.3;20.4;20.4;20.4;20.4;20.3;20.4;20.4;20.4;20.6;20.5;20.5;20.5;20.5;20.5;20.5;20.6;20.6;20.6;20.6;20.6;20.6;20.6;20.6;20.5;20.5;20.5;20.6;20.6;20.6;20.6;20.6;20.6;20.6;20.6;20.6;20.7;20.6;20.7;20.7;20.6;20.7;20.6;20.7;20.6;20.7;20.6;20.7;20.6;20.6;20.7;20.7;20.6;20.6;20.6;20.6;20.7;20.6;20.7;20.7;20.7;20.7;20.7;20.7;20.6;20.6;2…
20.1;20;20.1;20.1;20.1;20.2;20.1;20.3;20.2;20.2;20.2;20.3;20.3;20.3;20.4;20.4;20.4;20.4;20.5;20.4;20.4;20.4;20.4;20.4;20.4;20.4;20.5;20.5;20.5;20.6;20.5;20.5;20.6;20.6;20.6;20.6;20.6;20.6;20.6;20.6;20.6;20.6;20.6;20.6;20.6;20.6;20.5;20.6;20.6;20.6;20.6;20.7;20.7;20.7;20.7;20.6;20.6;20.7;20.6;20.6;20.6;20.6;20.6;20.7;20.6;20.6;20.7;20.6;20.6;20.7;20.6;20.7;20.7;20.7;20.7;20.7;20.6;20.7;20.7;20.7;2…
20.1;20.1;20.1;20;20.2;20.2;20.1;20.3;20.2;20.2;20.3;20.3;20.3;20.3;20.3;20.3;20.4;20.4;20.4;20.4;20.4;20.5;20.4;20.4;20.5;20.4;20.4;20.5;20.5;20.5;20.6;20.5;20.5;20.5;20.5;20.6;20.6;20.6;20.6;20.6;20.6;20.6;20.6;20.6;20.6;20.6;20.6;20.6;20.6;20.6;20.6;20.7;20.7;20.6;20.7;20.7;20.6;20.6;20.6;20.6;20.7;20.7;20.6;20.6;20.6;20.7;20.7;20.6;20.6;20.7;20.6;20.7;20.7;20.7;20.7;20.7;20.7;20.7;20.7;20.7;2…
20;20;20.1;20.1;20.1;20.1;20.1;20.2;20.2;20.2;20.3;20.2;20.3;20.3;20.3;20.4;20.4;20.4;20.4;20.4;20.5;20.4;20.4;20.4;20.4;20.4;20.4;20.4;20.5;20.5;20.5;20.5;20.6;20.5;20.5;20.6;20.6;20.5;20.6;20.6;20.6;20.5;20.6;20.6;20.6;20.6;20.7;20.6;20.6;20.6;20.6;20.7;20.6;20.7;20.7;20.6;20.6;20.6;20.7;20.6;20.6;20.6;20.6;20.6;20.7;20.7;20.7;20.7;20.7;20.7;20.7;20.7;20.7;20.7;20.7;20.7;20.7;20.7;20.7;20.7;20.…
20;20.1;20;20.1;20.2;20.2;19.9;20.2;20.2;20.2;20.2;20.3;20.3;20.3;20.2;20.4;20.4;20.4;20.5;20.4;20.4;20.6;20.5;20.4;20.4;20.4;20.4;20.5;20.5;20.5;20.5;20.5;20.6;20.5;20.5;20.6;20.6;20.6;20.6;20.6;20.5;20.7;20.5;20.6;20.6;20.6;20.6;20.6;20.6;20.6;20.6;20.7;20.6;20.6;20.6;20.6;20.6;20.6;20.7;20.6;20.7;20.7;20.7;20.6;20.7;20.7;20.7;20.7;20.7;20.6;20.6;20.7;20.7;20.7;20.7;20.7;20.7;20.6;20.7;20.7;20.…
20;20;20.1;20.1;20.1;20.1;20.1;20.3;20.2;20.2;20.3;20.3;20.3;20.3;20.4;20.4;20.4;20.4;20.4;20.4;20.5;20.5;20.5;20.5;20.5;20.5;20.4;20.5;20.5;20.5;20.5;20.5;20.6;20.6;20.6;20.6;20.5;20.6;20.6;20.6;20.6;20.6;20.6;20.6;20.6;20.6;20.6;20.5;20.6;20.6;20.7;20.6;20.6;20.6;20.6;20.6;20.6;20.7;20.6;20.7;20.6;20.7;20.7;20.7;20.7;20.7;20.7;20.7;20.7;20.7;20.7;20.7;20.7;20.7;20.7;20.6;20.6;20.6;20.7;20.6;20.…
20;20;20.1;20.1;20.1;20.1;20.1;20.2;20.2;20.2;20.3;20.2;20.3;20.4;20.4;20.4;20.4;20.4;20.4;20.4;20.5;20.4;20.4;20.5;20.5;20.5;20.5;20.5;20.5;20.5;20.5;20.5;20.6;20.6;20.6;20.5;20.5;20.6;20.7;20.7;20.6;20.6;20.6;20.6;20.7;20.6;20.7;20.6;20.6;20.6;20.6;20.6;20.7;20.6;20.6;20.6;20.6;20.6;20.6;20.7;20.7;20.7;20.7;20.7;20.7;20.7;20.7;20.6;20.6;20.7;20.6;20.6;20.7;20.7;20.7;20.6;20.6;20.6;20.6;20.6;20.…
19.9;20;20.1;20;20.1;20.1;20.1;20.2;20.1;20.2;20.2;20.3;20.3;20.2;20.4;20.4;20.4;20.4;20.4;20.4;20.5;20.5;20.5;20.5;20.5;20.4;20.5;20.5;20.5;20.5;20.6;20.5;20.6;20.6;20.6;20.7;20.7;20.6;20.6;20.6;20.6;20.6;20.6;20.6;20.6;20.6;20.6;20.6;20.7;20.7;20.6;20.6;20.6;20.6;20.7;20.6;20.6;20.7;20.6;20.7;20.7;20.7;20.7;20.6;20.7;20.7;20.6;20.7;20.7;20.7;20.7;20.8;20.8;20.7;20.6;20.7;20.7;20.7;20.7;20.7;20.…
20;20;20.1;20.1;20.2;20.2;20.2;20.2;20.2;20.2;20.2;20.3;20.4;20.4;20.3;20.4;20.3;20.4;20.4;20.4;20.4;20.4;20.5;20.5;20.4;20.4;20.5;20.5;20.5;20.5;20.5;20.6;20.6;20.5;20.5;20.6;20.6;20.7;20.6;20.6;20.6;20.5;20.6;20.6;20.6;20.6;20.6;20.6;20.6;20.7;20.6;20.6;20.6;20.6;20.7;20.7;20.7;20.6;20.7;20.7;20.6;20.6;20.6;20.7;20.7;20.7;20.6;20.6;20.7;20.7;20.7;20.7;20.7;20.6;20.6;20.6;20.7;20.7;20.7;20.7;20.…
20.1;20;20;20.1;20.2;20.2;20.2;20.2;20.2;20.2;20.2;20.2;20.4;20.3;20.4;20.3;20.4;20.4;20.4;20.4;20.4;20.5;20.4;20.4;20.5;20.4;20.4;20.5;20.5;20.4;20.5;20.6;20.5;20.5;20.5;20.5;20.6;20.6;20.5;20.6;20.6;20.6;20.6;20.6;20.6;20.6;20.7;20.6;20.6;20.6;20.6;20.6;20.6;20.6;20.7;20.7;20.6;20.6;20.6;20.6;20.6;20.7;20.6;20.7;20.7;20.6;20.6;20.6;20.6;20.7;20.7;20.6;20.6;20.6;20.6;20.7;20.7;20.7;20.7;20.7;20.…
20;20;20.1;20.1;20.2;20.1;20.2;20.2;20.2;20.2;20.2;20.3;20.2;20.3;20.3;20.3;20.3;20.3;20.4;20.4;20.4;20.4;20.5;20.4;20.4;20.4;20.4;20.5;20.4;20.5;20.5;20.6;20.6;20.5;20.6;20.5;20.6;20.6;20.6;20.6;20.5;20.6;20.6;20.6;20.6;20.7;20.6;20.6;20.6;20.7;20.6;20.7;20.6;20.7;20.7;20.6;20.7;20.6;20.7;20.6;20.7;20.7;20.6;20.6;20.6;20.6;20.6;20.7;20.6;20.6;20.7;20.6;20.7;20.7;20.7;20.7;20.7;20.7;20.7;20.7;20.…
20;20;20;20.2;20.1;20.1;20.2;20.2;20.2;20.2;20.2;20.2;20.3;20.3;20.4;20.3;20.3;20.4;20.3;20.4;20.5;20.4;20.5;20.4;20.4;20.4;20.5;20.5;20.5;20.5;20.5;20.5;20.6;20.5;20.6;20.5;20.5;20.6;20.6;20.7;20.5;20.6;20.6;20.6;20.6;20.6;20.6;20.6;20.6;20.6;20.6;20.6;20.7;20.6;20.6;20.6;20.7;20.6;20.6;20.7;20.7;20.7;20.6;20.7;20.6;20.6;20.7;20.6;20.6;20.7;20.7;20.7;20.7;20.6;20.7;20.7;20.6;20.7;20.7;20.7;20.7;…
20;20.1;20.1;20.1;20.1;20.1;20.1;20.2;20.1;20.2;20.3;20.2;20.2;20.3;20.3;20.3;20.3;20.3;20.4;20.4;20.4;20.4;20.4;20.4;20.4;20.5;20.5;20.5;20.5;20.4;20.5;20.5;20.5;20.5;20.5;20.5;20.5;20.6;20.6;20.7;20.6;20.5;20.6;20.6;20.6;20.6;20.6;20.5;20.6;20.6;20.7;20.6;20.7;20.7;20.6;20.7;20.7;20.6;20.7;20.8;20.7;20.7;20.6;20.7;20.6;20.6;20.6;20.6;20.6;20.7;20.7;20.7;20.7;20.7;20.7;20.7;20.6;20.7;20.7;20.7;2…
20;20;20.1;20.1;20.1;20.1;20.1;20.2;20.2;20.2;20.2;20.3;20.2;20.3;20.2;20.3;20.3;20.3;20.3;20.4;20.4;20.4;20.4;20.4;20.3;20.5;20.5;20.4;20.5;20.5;20.5;20.5;20.5;20.6;20.5;20.5;20.5;20.6;20.6;20.6;20.6;20.6;20.6;20.5;20.6;20.7;20.6;20.6;20.6;20.6;20.7;20.7;20.7;20.6;20.6;20.6;20.6;20.6;20.6;20.7;20.7;20.7;20.6;20.6;20.6;20.6;20.7;20.6;20.6;20.6;20.7;20.7;20.6;20.6;20.7;20.7;20.6;20.7;20.7;20.7;20.…
20.1;20;20.1;20.1;20.1;20.1;20;20.2;20.2;20.2;20.3;20.2;20.3;20.3;20.3;20.3;20.4;20.3;20.4;20.4;20.4;20.4;20.5;20.3;20.4;20.4;20.4;20.4;20.5;20.5;20.6;20.5;20.6;20.5;20.5;20.6;20.5;20.6;20.6;20.6;20.6;20.6;20.6;20.6;20.6;20.6;20.6;20.5;20.6;20.6;20.6;20.7;20.6;20.6;20.6;20.6;20.6;20.7;20.6;20.7;20.7;20.7;20.6;20.6;20.6;20.7;20.6;20.6;20.6;20.7;20.6;20.6;20.7;20.6;20.7;20.7;20.7;20.7;20.7;20.7;20.…
20;20.1;20.1;20.1;20.1;20.1;20.1;20.1;20.2;20.2;20.2;20.2;20.3;20.3;20.3;20.3;20.3;20.3;20.4;20.4;20.4;20.4;20.4;20.4;20.4;20.4;20.4;20.4;20.5;20.5;20.5;20.5;20.5;20.5;20.5;20.6;20.5;20.6;20.6;20.6;20.5;20.6;20.6;20.6;20.6;20.6;20.7;20.6;20.6;20.6;20.6;20.7;20.6;20.6;20.6;20.6;20.7;20.6;20.6;20.6;20.6;20.6;20.7;20.7;20.6;20.7;20.7;20.6;20.7;20.7;20.7;20.6;20.7;20.7;20.7;20.7;20.7;20.7;20.7;20.7;2…
20;20;20;20.1;20.1;20.1;20.2;20.2;20.2;20.1;20.2;20.3;20.3;20.3;20.3;20.3;20.3;20.3;20.4;20.4;20.4;20.5;20.5;20.3;20.3;20.5;20.4;20.4;20.4;20.5;20.5;20.5;20.5;20.5;20.5;20.5;20.6;20.6;20.5;20.6;20.6;20.6;20.4;20.6;20.6;20.6;20.6;20.6;20.6;20.6;20.7;20.7;20.6;20.6;20.6;20.6;20.6;20.6;20.6;20.6;20.7;20.7;20.6;20.7;20.6;20.6;20.7;20.7;20.7;20.6;20.7;20.7;20.7;20.7;20.7;20.7;20.7;20.7;20.7;20.8;20.7;…
20;20;20.1;20.1;20.1;20.1;20.1;20.1;20.2;20.2;20.2;20.2;20.3;20.3;20.4;20.3;20.4;20.4;20.4;20.4;20.4;20.4;20.5;20.5;20.4;20.4;20.5;20.5;20.5;20.4;20.5;20.6;20.5;20.5;20.6;20.6;20.6;20.6;20.6;20.5;20.6;20.6;20.6;20.7;20.6;20.7;20.6;20.7;20.7;20.7;20.6;20.7;20.6;20.6;20.6;20.6;20.6;20.6;20.7;20.7;20.7;20.7;20.7;20.6;20.6;20.7;20.7;20.7;20.6;20.6;20.6;20.7;20.7;20.6;20.7;20.7;20.7;20.7;20.7;20.8;20.…
20.1;20;20.1;20.1;20.1;20.1;20.2;20.1;20.2;20.2;20.2;20.2;20.3;20.3;20.3;20.3;20.4;20.3;20.4;20.4;20.3;20.4;20.5;20.3;20.5;20.5;20.4;20.4;20.4;20.5;20.5;20.5;20.5;20.5;20.5;20.6;20.5;20.5;20.5;20.5;20.5;20.6;20.5;20.6;20.6;20.6;20.6;20.6;20.7;20.7;20.7;20.6;20.6;20.6;20.6;20.6;20.6;20.7;20.6;20.6;20.7;20.7;20.6;20.6;20.7;20.7;20.7;20.7;20.6;20.6;20.6;20.7;20.7;20.7;20.7;20.7;20.7;20.7;20.7;20.7;2…
20.1;20;20;20.1;20.1;20.2;20.2;20.1;20.2;20.2;20.2;20.3;20.2;20.3;20.3;20.3;20.4;20.4;20.5;20.4;20.4;20.5;20.4;20.3;20.4;20.4;20.4;20.4;20.5;20.4;20.5;20.5;20.4;20.6;20.5;20.6;20.6;20.5;20.5;20.6;20.5;20.6;20.6;20.6;20.6;20.6;20.7;20.6;20.6;20.7;20.7;20.6;20.6;20.6;20.6;20.6;20.6;20.6;20.6;20.6;20.7;20.7;20.6;20.7;20.7;20.7;20.7;20.7;20.7;20.7;20.7;20.7;20.7;20.7;20.7;20.8;20.7;20.7;20.8;20.8;20.…
20.1;20;20.1;20.1;20.1;20.1;20.1;20.1;20.2;20.2;20.1;20.2;20.3;20.3;20.3;20.3;20.4;20.4;20.5;20.4;20.4;20.4;20.4;20.4;20.4;20.4;20.4;20.4;20.5;20.5;20.5;20.6;20.5;20.5;20.6;20.5;20.6;20.6;20.6;20.5;20.5;20.6;20.5;20.6;20.6;20.6;20.7;20.6;20.6;20.7;20.7;20.6;20.7;20.7;20.7;20.6;20.6;20.6;20.7;20.7;20.7;20.8;20.7;20.7;20.6;20.7;20.7;20.7;20.6;20.7;20.6;20.7;20.7;20.7;20.7;20.7;20.7;20.8;20.8;20.7;2…
20.1;20.1;20.1;20.1;20.1;20.2;20.1;20.1;20.1;20.2;20.1;20.3;20.3;20.3;20.3;20.3;20.3;20.4;20.4;20.4;20.4;20.5;20.4;20.4;20.4;20.4;20.5;20.4;20.4;20.6;20.5;20.6;20.5;20.5;20.5;20.5;20.5;20.5;20.6;20.5;20.6;20.6;20.6;20.6;20.6;20.6;20.6;20.6;20.5;20.6;20.7;20.7;20.6;20.6;20.7;20.6;20.6;20.6;20.7;20.7;20.7;20.7;20.6;20.7;20.7;20.7;20.6;20.7;20.7;20.7;20.7;20.6;20.8;20.7;20.7;20.7;20.8;20.7;20.8;20.7…
20.2;20;20.1;20.1;20.1;20.1;20.1;20.2;20.2;20.2;20.2;20.2;20.3;20.4;20.3;20.3;20.3;20.3;20.4;20.4;20.4;20.4;20.4;20.4;20.4;20.4;20.4;20.4;20.4;20.5;20.5;20.5;20.6;20.6;20.5;20.5;20.5;20.5;20.6;20.5;20.6;20.6;20.6;20.6;20.6;20.6;20.6;20.6;20.6;20.6;20.6;20.6;20.6;20.6;20.6;20.6;20.6;20.7;20.6;20.7;20.6;20.7;20.6;20.7;20.7;20.7;20.6;20.6;20.7;20.6;20.7;20.7;20.7;20.7;20.7;20.7;20.8;20.7;20.7;20.8;2…
20.1;20.1;20.1;20.1;20.1;20.1;20.1;20.1;20.2;20.2;20.2;20.2;20.2;20.4;20.3;20.3;20.3;20.4;20.4;20.4;20.4;20.4;20.3;20.4;20.4;20.4;20.5;20.4;20.4;20.6;20.5;20.5;20.5;20.5;20.5;20.5;20.5;20.5;20.5;20.6;20.6;20.6;20.6;20.6;20.6;20.5;20.6;20.6;20.6;20.6;20.6;20.6;20.6;20.6;20.6;20.7;20.6;20.7;20.7;20.7;20.7;20.7;20.7;20.7;20.7;20.7;20.7;20.6;20.7;20.7;20.7;20.7;20.7;20.7;20.7;20.7;20.7;20.8;20.8;20.7…
20.1;20.1;20.1;20.1;20.1;20.1;20.1;20.1;20.2;20.2;20.2;20.3;20.3;20.3;20.4;20.3;20.4;20.3;20.4;20.4;20.3;20.4;20.4;20.4;20.4;20.4;20.4;20.4;20.5;20.5;20.5;20.5;20.5;20.5;20.5;20.5;20.5;20.6;20.6;20.6;20.6;20.6;20.5;20.6;20.6;20.6;20.5;20.6;20.6;20.5;20.6;20.6;20.6;20.6;20.6;20.6;20.7;20.6;20.6;20.7;20.7;20.7;20.6;20.6;20.7;20.7;20.7;20.7;20.7;20.7;20.7;20.7;20.7;20.7;20.7;20.8;20.7;20.7;20.7;20.7…
20;20.1;20.1;20.1;20.2;20.1;20.1;20.2;20.1;20.2;20.2;20.2;20.4;20.4;20.4;20.4;20.4;20.3;20.5;20.5;20.3;20.4;20.4;20.4;20.4;20.4;20.5;20.4;20.4;20.5;20.5;20.5;20.5;20.5;20.5;20.6;20.5;20.5;20.6;20.5;20.6;20.6;20.6;20.6;20.5;20.6;20.7;20.6;20.6;20.6;20.7;20.6;20.6;20.6;20.6;20.6;20.6;20.7;20.7;20.7;20.7;20.7;20.6;20.6;20.7;20.7;20.7;20.7;20.7;20.7;20.7;20.7;20.7;20.7;20.8;20.8;20.7;20.8;20.8;20.8;2…
20.1;20.1;20.1;20.1;20.2;20.1;20.2;20.2;20.2;20.2;20.2;20.2;20.2;20.3;20.3;20.3;20.3;20.3;20.5;20.4;20.4;20.4;20.4;20.4;20.5;20.5;20.5;20.4;20.5;20.5;20.5;20.5;20.5;20.6;20.5;20.6;20.4;20.5;20.6;20.6;20.6;20.6;20.5;20.5;20.6;20.6;20.6;20.6;20.6;20.6;20.6;20.6;20.6;20.7;20.6;20.6;20.6;20.7;20.7;20.7;20.5;20.7;20.6;20.7;20.7;20.7;20.7;20.7;20.7;20.7;20.7;20.8;20.7;20.7;20.8;20.7;20.7;20.8;20.8;20.7…
20.1;20.1;20.1;20.1;20.1;20.1;20.1;20.1;20.2;20.3;20.2;20.3;20.4;20.4;20.4;20.3;20.5;20.4;20.3;20.5;20.4;20.4;20.5;20.4;20.4;20.4;20.5;20.4;20.5;20.5;20.4;20.5;20.6;20.5;20.6;20.5;20.5;20.6;20.6;20.6;20.7;20.6;20.6;20.6;20.6;20.6;20.5;20.5;20.6;20.6;20.7;20.6;20.6;20.6;20.6;20.6;20.7;20.7;20.7;20.7;20.7;20.7;20.7;20.7;20.7;20.6;20.7;20.7;20.7;20.7;20.7;20.7;20.7;20.7;20.8;20.8;20.7;20.8;20.8;20.8…
20;20;20.1;20.1;20.1;20.1;20.1;20.2;20.2;20.2;20.2;20.2;20.2;20;20.4;20.3;20.4;20.5;20.4;20.5;20.4;20.4;20.4;20.4;20.4;20.5;20.5;20.5;20.5;20.5;20.4;20.5;20.6;20.5;20.5;20.6;20.5;20.5;20.6;20.5;20.5;20.6;20.6;20.6;20.6;20.6;20.5;20.5;20.7;20.6;20.7;20.6;20.6;20.5;20.6;20.6;20.7;20.6;20.7;20.7;20.7;20.5;20.7;20.7;20.7;20.7;20.7;20.7;20.7;20.7;20.7;20.7;20.7;20.7;20.7;20.7;20.8;20.8;20.8;20.7;20.8;…
20;20;20.1;20.1;20.1;20.1;20.2;20.1;20.2;20.2;20.2;20.1;20.4;20.2;20.4;20.4;20.4;20.4;20.5;20.4;20.4;20.4;20.4;20.5;20.5;20.5;20.5;20.3;20.5;20.4;20.6;20.5;20.6;20.5;20.6;20.5;20.6;20.5;20.6;20.5;20.5;20.6;20.6;20.6;20.6;20.5;20.6;20.6;20.6;20.5;20.7;20.6;20.7;20.5;20.6;20.7;20.5;20.8;20.5;20.8;20.7;20.5;20.7;20.7;20.7;20.7;20.7;20.7;20.7;20.7;20.7;20.7;20.7;20.7;20.8;20.7;20.8;20.7;20.8;20.8;20.…
Time Played: 00:00:04
21.6;21.7;21.7;21.7;21.7;21.6;21.7;21.7;21.7;21.6;21.6;21.6;21.6;21.6;21.7;21.7;21.7;21.7;21.6;21.6;21.7;21.7;21.6;21.6;21.8;21.6;21.8;21.8;21.7;21.7;21.7;21.8;21.7;21.7;21.7;21.7;21.8;21.8;21.7;21.7;21.7;21.8;21.7;21.8;21.8;21.8;21.9;21.8;21.9;21.8;21.9;22;22;22;21.9;22;22;22;22;22;21.9;22;21.9;21.9;21.9;21.9;21.9;21.9;21.9;21.9;21.8;21.8;21.8;21.8;21.6;21.8;21.6;21.6;21.7;21.6;21.5;21.5;21.5;21…
21.7;21.6;21.7;21.7;21.7;21.6;21.7;21.6;21.6;21.6;21.6;21.6;21.6;21.7;21.6;21.7;21.7;21.7;21.6;21.7;21.6;21.7;21.7;21.7;21.6;21.6;21.7;21.7;21.8;21.7;21.7;21.7;21.7;21.7;21.7;21.7;21.8;21.7;21.6;21.7;21.8;21.8;21.7;21.8;21.8;21.8;21.8;21.8;21.8;21.8;22.1;21.9;22;21.9;21.9;22;22;22;21.9;22;22;21.9;21.9;21.9;21.9;21.9;21.9;21.9;21.9;21.8;21.9;21.8;21.8;21.8;21.8;21.8;21.6;21.6;21.7;21.6;21.6;21.5;2…
21.6;21.6;21.6;21.7;21.6;21.6;21.6;21.6;21.6;21.5;21.6;21.6;21.6;21.6;21.6;21.6;21.6;21.6;21.5;21.7;21.6;21.6;21.6;21.6;21.6;21.6;21.6;21.6;21.7;21.7;21.6;21.6;21.7;21.7;21.7;21.6;21.7;21.8;21.7;21.7;21.8;21.8;21.8;21.8;21.8;21.8;21.8;21.8;21.9;21.8;22;21.8;21.9;21.9;21.9;22;22;22;22;21.9;22;22;22;21.9;22;21.9;21.9;21.9;21.9;21.9;21.9;21.9;21.9;21.9;21.8;21.8;21.8;21.8;21.6;21.7;21.6;21.6;21.6;21…
21.6;21.6;21.6;21.8;21.6;21.7;21.6;21.6;21.5;21.6;21.6;21.6;21.6;21.6;21.6;21.6;21.6;21.5;21.5;21.5;21.5;21.6;21.6;21.6;21.6;21.6;21.6;21.6;21.6;21.7;21.6;21.6;21.7;21.7;21.7;21.6;21.7;21.7;21.7;21.6;21.7;21.7;21.7;21.7;21.8;21.8;21.8;21.8;21.9;21.8;21.9;21.8;21.8;21.9;21.8;22;21.9;22;22;22;21.9;21.9;21.9;21.9;21.9;21.9;21.9;21.9;21.9;21.9;21.9;21.9;21.8;21.8;21.9;21.8;21.8;21.8;21.8;21.8;21.7;21…
21.5;21.5;21.5;21.5;21.5;21.6;21.6;21.6;21.5;21.5;21.4;21.4;21.6;21.5;21.6;21.6;21.5;21.5;21.5;21.5;21.5;21.5;21.5;21.6;21.4;21.5;21.5;21.6;21.7;21.6;21.6;21.6;21.5;21.6;21.5;21.5;21.6;21.7;21.7;21.6;21.6;21.7;21.7;21.7;21.8;21.8;21.8;21.7;21.8;21.7;21.8;21.8;21.9;21.9;21.9;21.9;21.9;22;21.9;21.9;22;22;22;21.9;21.8;21.9;21.9;21.9;22;21.9;21.9;21.9;21.8;21.8;21.9;21.9;21.8;21.8;21.8;21.8;21.7;21.7…
21.5;21.5;21.5;21.4;21.5;21.4;21.5;21.5;21.5;21.5;21.6;21.5;21.5;21.5;21.5;21.4;21.5;21.6;21.5;21.5;21.5;21.5;21.5;21.5;21.5;21.5;21.5;21.5;21.5;21.5;21.5;21.4;21.6;21.5;21.4;21.5;21.6;21.5;21.5;21.5;21.6;21.6;21.6;21.6;21.7;21.7;21.7;21.8;21.7;21.7;21.8;21.8;21.8;21.8;21.8;21.9;21.8;21.9;21.9;21.9;21.9;21.9;21.9;21.9;21.9;21.9;21.9;21.9;21.9;21.9;21.9;21.9;21.9;21.9;21.9;21.9;21.9;22;21.9;21.8;2…
21.5;21.5;21.5;21.5;21.4;21.5;21.4;21.5;21.5;21.4;21.5;21.5;21.5;21.4;21.4;21.4;21.5;21.5;21.3;21.5;21.4;21.5;21.3;21.5;21.4;21.4;21.4;21.5;21.5;21.5;21.5;21.5;21.5;21.6;21.6;21.6;21.5;21.5;21.5;21.6;21.5;21.6;21.6;21.6;21.7;21.6;21.6;21.8;21.8;21.7;21.7;21.7;21.8;21.8;21.8;21.9;21.8;21.8;21.9;21.9;21.9;21.9;21.9;21.9;21.9;21.9;21.9;21.9;21.9;22;21.9;21.8;22;21.9;22;21.9;22;21.9;21.9;21.8;21.8;21…
21.5;21.4;21.4;21.4;21.4;21.4;21.4;21.4;21.4;21.4;21.4;21.4;21.4;21.5;21.3;21.4;21.3;21.4;21.4;21.4;21.5;21.4;21.2;21.5;21.4;21.4;21.4;21.3;21.4;21.4;21.4;21.4;21.5;21.4;21.4;21.4;21.5;21.5;21.5;21.5;21.6;21.6;21.6;21.6;21.6;21.6;21.7;21.7;21.7;21.7;21.7;21.7;21.7;21.8;21.8;21.8;21.9;21.8;21.9;21.9;21.9;21.9;21.9;21.9;21.9;21.9;21.9;21.9;21.9;22;22;21.9;22;22;21.9;22;22;22;21.9;22;21.8;21.9;21.9;…
21.5;21.4;21.4;21.4;21.5;21.5;21.4;21.4;21.3;21.4;21.3;21.2;21.5;21.4;21.4;21.3;21.4;21.3;21.4;21.4;21.4;21.4;21.4;21.3;21.3;21.3;21.4;21.4;21.4;21.5;21.3;21.3;21.4;21.4;21.5;21.4;21.5;21.5;21.5;21.5;21.5;21.5;21.6;21.5;21.6;21.5;21.7;21.7;21.7;21.5;21.7;21.7;21.7;21.7;21.8;21.8;21.8;21.8;21.9;21.9;21.9;21.9;21.9;21.9;21.9;21.9;21.9;21.9;21.9;22;22;22;22;22;22;22;22;22;22.1;22;21.9;21.9;22;22;21.…
21.4;21.3;21.3;21.3;21.3;21.3;21.3;21.2;21.3;21.3;21.3;21.3;21.2;21.3;21.3;21.3;21.3;21.4;21.4;21.4;21.2;21.4;21.3;21.3;21.3;21.3;21.4;21.3;21.5;21.4;21.3;21.2;21.4;21.4;21.4;21.4;21.5;21.5;21.5;21.5;21.5;21.5;21.5;21.6;21.4;21.5;21.5;21.5;21.5;21.7;21.6;21.7;21.7;21.8;21.6;21.8;21.8;21.8;21.9;21.9;21.9;21.9;21.9;21.9;21.9;21.9;21.9;21.9;22;22;22;22;22;22;22;22;22;22.1;22.1;22;22;22;22;22;22;22;2…
21.2;21.2;21.3;21.3;21.2;21.3;21.3;21.3;21.3;21.2;21.2;21.2;21.2;21.3;21.3;21.3;21.3;21.3;21.4;21.4;21.4;21.2;21.2;21.3;21.2;21.3;21.3;21.3;21.3;21.3;21.2;21.3;21.2;21.3;21.3;21.3;21.4;21.5;21.4;21.4;21.4;21.4;21.5;21.4;21.4;21.4;21.5;21.5;21.5;21.6;21.6;21.5;21.5;21.6;21.7;21.6;21.7;21.7;21.9;21.7;21.8;21.9;21.9;21.9;21.9;21.9;21.9;21.8;22;21.9;22;21.9;22;22;22;22;22;22;22;22;22;21.9;22;22;22;22…
21.2;21.2;21.2;21.3;21.1;21.3;21.3;21.3;21.3;21.1;21.2;21.2;21.2;21.3;21.3;21.3;21.2;21.3;21.3;21.2;21.4;21.2;21.2;21.2;21.1;21.2;21.3;21.3;21.4;21.3;21.2;21.2;21.2;21.2;21.3;21.3;21.2;21.3;21.4;21.2;21.3;21.3;21.4;21.4;21.5;21.4;21.5;21.5;21.5;21.6;21.5;21.5;21.5;21.6;21.7;21.7;21.6;21.7;21.8;21.8;21.8;21.8;21.8;21.9;21.9;21.9;21.8;21.9;21.9;21.9;21.9;22;22;22;22;22;22;22;22;22;22;22;22;22;22;22…
21.2;21.2;21.2;21.2;21.2;21.2;21.2;21.2;21.1;21.2;21.1;21.1;21.2;21.1;21.3;21.3;21.1;21.3;21.3;21.3;21.2;21.1;21;21.2;21.1;21.1;21.2;21.2;21.3;21.3;21.1;21.1;21.2;21.1;21.2;21.2;21.3;21.3;21.2;21.2;21.2;21.3;21.3;21.4;21.3;21.4;21.5;21.4;21.4;21.5;21.5;21.5;21.5;21.5;21.5;21.7;21.5;21.6;21.7;21.7;21.7;21.8;21.8;21.8;21.8;21.9;21.8;21.8;21.8;21.9;21.9;21.9;22;22;22;22;22;22;22;22;22;22;21.9;22;22;…
21;21.1;21.1;21.2;21.1;21.2;21.2;21.1;21;21.1;21.1;21.1;21;21.1;21.2;21.2;21.2;21.3;21.2;21.1;21;21.2;21.1;21.2;21;21;21.1;21.1;21.1;21.2;21.2;21.2;21.2;21.1;21.2;21.1;21.1;21.2;21.2;21.2;21.2;21.2;21.3;21.3;21.3;21.3;21.4;21.4;21.4;21.3;21.4;21.4;21.4;21.4;21.4;21.5;21.5;21.6;21.7;21.7;21.6;21.7;21.7;21.7;21.7;21.8;21.9;21.8;21.8;21.9;21.9;21.9;22;22;22;22;22;22;22;22;22;22;22;22;22;21.9;22;21.9…
21;21;21;21.1;21.1;21.1;21.1;21;21;21;21;21;21.1;21;21.1;21;21;21.1;21.1;21;21;21.3;21;21;21.1;21.1;21;21.1;21.2;21.2;21.1;21.1;21;21;21.1;21.1;21.1;21.1;21;21.1;21;21.2;21.3;21.3;21.2;21.3;21.3;21.2;21.3;21.3;21.4;21.3;21.4;21.4;21.4;21.6;21.3;21.6;21.6;21.6;21.6;21.6;21.6;21.7;21.7;21.8;21.7;21.7;21.8;21.8;21.9;21.8;22;21.9;22;22;22;22;21.9;22;22;22;22;22;22;21.9;21.9;21.9;21.9;21.9;21.9;21.9;2…
21.1;21.1;21;21;21;21;20.9;21;21.1;21;21;21;20.9;20.9;20.9;21.1;21;21;21;21;21;21;21;21;20.9;21.1;21.1;21;21.1;21;20.9;21;21;21;21;21;21.1;21;21;21;21;21;21.3;21.3;21;21.1;21.2;21.3;21.2;21.3;21.3;21.2;21.4;21.4;21.3;21.5;21.5;21.5;21.5;21.6;21.6;21.6;21.6;21.6;21.6;21.7;21.7;21.7;21.8;21.9;21.8;21.8;21.8;21.9;21.9;22;22;22;22;22;21.9;21.9;21.9;21.9;22;21.9;21.9;21.9;21.9;21.9;21.9;21.9;21.9;21.9…
21;21;21;21;20.9;21;20.9;20.9;20.9;21;20.9;20.8;21;20.9;20.9;20.9;21;21.1;20.9;20.9;20.9;20.9;20.9;21;21;21;21;21;21;21.1;20.9;21;20.9;21;20.9;21;21;21;20.9;21;21;21;21;21;21.1;21.1;21.1;21.2;21.2;21.2;21.3;21.3;21.2;21.3;21.2;21.3;21.4;21.5;21.5;21.5;21.6;21.6;21.6;21.6;21.6;21.7;21.7;21.7;21.7;21.8;21.8;21.7;21.9;21.9;22;21.9;21.9;21.9;22;21.9;21.9;21.8;22;22;22;22;22;21.9;21.9;21.8;22;21.9;22;…
20.9;20.9;20.9;20.9;20.9;21;20.9;20.9;20.7;20.9;20.8;20.8;20.9;20.8;20.9;20.9;20.9;20.9;20.9;20.9;21;20.9;20.9;20.8;20.8;21;21;20.9;20.9;20.9;20.9;20.8;20.9;20.8;20.9;20.8;20.8;20.9;20.9;20.9;20.9;20.9;20.9;20.9;21;21;21.1;21;21.2;21.2;21.1;21.2;21;21.3;21.3;21.4;21.4;21.5;21.4;21.5;21.4;21.6;21.5;21.5;21.4;21.6;21.7;21.6;21.6;21.8;21.9;21.7;21.9;21.8;21.9;21.8;22;21.9;21.9;21.9;21.9;22;21.8;21.9…
20.9;20.9;20.9;20.9;20.9;20.9;20.7;20.7;20.7;20.8;20.8;20.8;20.9;20.9;20.9;20.7;20.8;20.9;20.9;20.8;20.8;20.7;20.7;20.6;20.7;20.7;20.7;20.8;20.7;20.8;20.6;20.6;20.6;20.6;20.8;20.5;20.6;20.6;20.6;20.6;20.8;20.8;20.9;20.8;20.9;21;20.9;21;21;21;21;21.1;21;21.1;21.1;21.2;21.3;21.3;21.4;21.5;21.4;21.4;21.5;21.4;21.5;21.5;21.6;21.6;21.6;21.7;21.8;21.8;21.7;21.7;21.7;21.9;21.9;21.9;21.9;21.9;21.9;21.9;2…
20.9;20.8;20.7;20.8;20.9;20.7;20.7;20.6;20.7;20.7;20.7;20.7;20.6;20.7;20.6;20.7;20.6;20.8;20.7;20.7;20.7;20.6;20.6;20.7;20.6;20.6;20.7;20.6;20.6;20.5;20.5;20.5;20.6;20.5;20.6;20.5;20.6;20.6;20.5;20.6;20.6;20.7;20.6;20.7;20.7;21;20.8;21;20.9;20.8;20.9;20.9;21;21;21.1;21.1;21.2;21.3;21.2;21.4;21.4;21.4;21.3;21.5;21.5;21.4;21.5;21.6;21.6;21.5;21.6;21.7;21.8;21.7;21.7;21.8;21.8;21.9;21.8;21.8;21.9;21…
20.9;20.8;20.7;20.7;20.7;20.7;20.7;20.5;20.6;20.8;20.7;20.6;20.7;20.6;20.7;20.6;20.6;20.6;20.7;20.7;20.6;20.7;20.5;20.6;20.5;20.5;20.5;20.6;20.6;20.6;20.5;20.5;20.5;20.4;20.5;20.5;20.5;20.5;20.5;20.5;20.5;20.5;20.5;20.7;20.7;20.6;20.7;20.6;20.9;20.8;20.9;20.8;20.7;21;21.1;21;21;21.2;21.1;21.3;21.4;21.3;21.3;21.4;21.4;21.4;21.4;21.6;21.5;21.6;21.7;21.6;21.7;21.7;21.8;21.7;21.8;21.9;21.8;21.9;21.8;…
20.6;20.7;20.7;20.7;20.7;20.7;20.4;20.7;20.5;20.6;20.5;20.5;20.6;20.6;20.6;20.6;20.6;20.6;20.5;20.5;20.5;20.4;20.5;20.5;20.5;20.4;20.5;20.5;20.5;20.5;20.5;20.5;20.4;20.5;20.5;20.4;20.5;20.6;20.4;20.4;20.6;20.5;20.5;20.5;20.5;20.5;20.6;20.6;20.7;20.6;20.7;20.8;20.9;20.8;20.9;21;21;21.1;21.1;21.1;21.1;21.4;21.2;21.2;21.4;21.4;21.4;21.5;21.5;21.6;21.5;21.6;21.7;21.7;21.6;21.8;21.8;21.8;21.8;21.8;21.…
20.6;20.5;20.5;20.5;20.4;20.5;20.5;20.5;20.4;20.5;20.5;20.4;20.5;20.5;20.4;20.5;20.5;20.5;20.4;20.5;20.5;20.4;20.5;20.5;20.5;20.5;20.4;20.5;20.5;20.5;20.5;20.5;20.4;20.5;20.3;20.5;20.5;20.5;20.4;20.5;20.4;20.4;20.4;20.4;20.4;20.5;20.5;20.6;20.6;20.6;20.7;20.8;20.7;20.8;20.8;21;21;21.1;21;21.1;21.1;21.1;21.2;21.1;21.2;21.3;21.3;21.3;21.3;21.5;21.5;21.6;21.6;21.6;21.6;21.6;21.7;21.7;21.7;21.9;21.8;…
20.5;20.4;20.5;20.5;20.5;20.4;20.4;20.4;20.5;20.3;20.4;20.4;20.5;20.4;20.4;20.5;20.5;20.5;20.5;20.4;20.5;20.5;20.5;20.5;20.4;20.5;20.4;20.6;20.5;20.4;20.5;20.4;20.4;20.5;20.5;20.5;20.5;20.5;20.4;20.5;20.5;20.5;20.4;20.5;20.4;20.5;20.5;20.5;20.6;20.6;20.5;20.7;20.7;20.7;20.7;20.7;20.8;21;21;21;21.1;21.1;21.1;21.1;21.1;21.3;21.3;21.3;21.3;21.4;21.5;21.5;21.6;21.6;21.5;21.5;21.6;21.6;21.7;21.7;21.7;…
20.4;20.4;20.4;20.5;20.5;20.5;20.4;20.4;20.4;20.4;20.4;20.4;20.4;20.4;20.4;20.5;20.4;20.5;20.5;20.4;20.4;20.5;20.4;20.4;20.4;20.5;20.6;20.5;20.5;20.5;20.5;20.5;20.5;20.5;20.5;20.5;20.5;20.5;20.5;20.5;20.5;20.4;20.5;20.5;20.5;20.5;20.5;20.5;20.5;20.5;20.5;20.5;20.6;20.7;20.7;20.7;20.6;20.8;20.7;20.9;21;21;21;21.1;21.1;21.1;21.2;21.3;21.2;21.2;21.4;21.4;21.4;21.5;21.5;21.5;21.6;21.6;21.6;21.6;21.7;…
20.4;20.4;20.4;20.4;20.4;20.4;20.4;20.4;20.4;20.4;20.4;20.4;20.4;20.4;20.5;20.5;20.4;20.5;20.4;20.6;20.5;20.5;20.4;20.5;20.4;20.5;20.5;20.5;20.5;20.5;20.5;20.5;20.5;20.5;20.5;20.5;20.5;20.5;20.5;20.5;20.5;20.4;20.5;20.5;20.5;20.5;20.5;20.5;20.5;20.5;20.6;20.5;20.6;20.6;20.6;20.6;20.6;20.7;20.8;20.8;20.7;20.9;20.9;20.9;21;21.1;21;21.1;21.1;21.3;21.2;21.2;21.4;21.5;21.5;21.5;21.5;21.5;21.6;21.6;21.…
20.4;20.4;20.4;20.4;20.4;20.5;20.4;20.4;20.4;20.4;20.4;20.4;20.4;20.5;20.5;20.5;20.5;20.5;20.5;20.4;20.6;20.5;20.5;20.5;20.4;20.4;20.5;20.5;20.6;20.5;20.5;20.5;20.5;20.5;20.5;20.5;20.5;20.5;20.5;20.5;20.5;20.5;20.5;20.5;20.5;20.5;20.4;20.5;20.5;20.5;20.5;20.5;20.5;20.5;20.6;20.7;20.6;20.7;20.7;20.8;20.7;20.8;20.8;20.8;20.9;21;20.9;21;21;21.1;21.2;21.2;21.3;21.2;21.4;21.5;21.5;21.4;21.5;21.6;21.6;…
20.4;20.3;20.4;20.4;20.5;20.4;20.4;20.4;20.4;20.4;20.4;20.4;20.5;20.5;20.4;20.5;20.6;20.5;20.5;20.5;20.4;20.6;20.5;20.5;20.5;20.5;20.5;20.5;20.5;20.5;20.5;20.5;20.5;20.6;20.5;20.5;20.5;20.5;20.6;20.5;20.5;20.5;20.5;20.5;20.5;20.5;20.5;20.6;20.5;20.5;20.5;20.5;20.5;20.5;20.5;20.5;20.5;20.6;20.6;20.7;20.7;20.7;20.7;20.7;20.8;20.9;20.9;20.9;21;21.1;21.1;21.2;21.2;21.2;21.4;21.3;21.4;21.4;21.4;21.5;2…
20.4;20.3;20.4;20.5;20.5;20.3;20.4;20.4;20.4;20.4;20.4;20.4;20.5;20.5;20.5;20.5;20.5;20.6;20.5;20.5;20.5;20.6;20.5;20.5;20.5;20.5;20.5;20.5;20.5;20.6;20.5;20.5;20.4;20.6;20.5;20.6;20.6;20.6;20.5;20.5;20.5;20.5;20.5;20.6;20.5;20.5;20.5;20.6;20.5;20.5;20.5;20.5;20.5;20.5;20.5;20.5;20.6;20.6;20.6;20.6;20.7;20.7;20.6;20.6;20.6;20.8;20.8;20.9;21;21.1;21.2;21.1;21.1;21.2;21.2;21.3;21.4;21.3;21.4;21.5;2…
20.3;20.3;20.4;20.4;20.4;20.4;20.4;20.4;20.5;20.4;20.5;20.5;20.5;20.4;20.5;20.6;20.5;20.5;20.5;20.5;20.5;20.6;20.5;20.5;20.4;20.5;20.5;20.5;20.7;20.5;20.5;20.5;20.5;20.6;20.6;20.6;20.5;20.6;20.5;20.5;20.5;20.5;20.5;20.5;20.5;20.6;20.5;20.5;20.5;20.5;20.6;20.5;20.6;20.6;20.5;20.5;20.5;20.6;20.5;20.6;20.6;20.5;20.7;20.6;20.6;20.8;20.7;20.8;21;21;21.1;21.1;21.2;21;21.2;21.3;21.3;21.4;21.4;21.4;21.4;…
20.3;20.4;20.4;20.5;20.5;20.4;20.4;20.4;20.4;20.5;20.4;20.4;20.5;20.4;20.5;20.5;20.5;20.5;20.5;20.5;20.5;20.6;20.5;20.5;20.5;20.5;20.6;20.5;20.5;20.6;20.5;20.6;20.6;20.6;20.6;20.6;20.6;20.5;20.5;20.5;20.4;20.5;20.5;20.5;20.5;20.5;20.5;20.6;20.5;20.5;20.5;20.5;20.5;20.6;20.5;20.6;20.5;20.5;20.5;20.5;20.5;20.5;20.5;20.5;20.5;20.5;20.6;20.7;20.8;20.7;21;21;21;21;21;21.3;21.3;21.3;21.4;21.4;21.4;21.4…
20.4;20.4;20.4;20.4;20.4;20.5;20.4;20.5;20.5;20.5;20.4;20.5;20.5;20.5;20.5;20.5;20.5;20.5;20.5;20.6;20.6;20.5;20.5;20.5;20.5;20.5;20.5;20.6;20.6;20.7;20.6;20.6;20.6;20.6;20.6;20.6;20.4;20.6;20.6;20.6;20.5;20.5;20.6;20.5;20.6;20.5;20.5;20.5;20.5;20.5;20.6;20.5;20.5;20.5;20.6;20.5;20.5;20.6;20.6;20.5;20.5;20.5;20.5;20.5;20.6;20.6;20.7;20.7;20.7;20.7;20.8;21;21;21.1;21;21.1;21.1;21.2;21.3;21.3;21.3;…
20.3;20.4;20.4;20.4;20.5;20.5;20.5;20.4;20.5;20.5;20.4;20.5;20.5;20.4;20.5;20.5;20.5;20.5;20.5;20.5;20.6;20.5;20.5;20.5;20.5;20.5;20.5;20.6;20.5;20.6;20.6;20.5;20.6;20.6;20.6;20.6;20.5;20.6;20.6;20.5;20.5;20.6;20.6;20.5;20.6;20.5;20.5;20.6;20.6;20.5;20.6;20.5;20.5;20.5;20.5;20.5;20.5;20.6;20.6;20.5;20.6;20.5;20.5;20.5;20.5;20.5;20.5;20.6;20.7;20.8;20.7;20.8;20.8;20.9;20.9;21;21.2;21.1;21.2;21.3;2…
20.4;20.4;20.4;20.4;20.5;20.4;20.4;20.5;20.5;20.5;20.4;20.5;20.4;20.5;20.4;20.4;20.5;20.6;20.5;20.5;20.6;20.5;20.5;20.5;20.5;20.5;20.5;20.6;20.5;20.6;20.5;20.5;20.6;20.6;20.6;20.6;20.6;20.6;20.5;20.7;20.6;20.5;20.6;20.5;20.6;20.5;20.5;20.5;20.6;20.6;20.5;20.5;20.5;20.6;20.6;20.5;20.5;20.6;20.5;20.5;20.5;20.5;20.5;20.5;20.5;20.5;20.6;20.5;20.6;20.6;20.6;20.7;20.8;20.8;20.9;20.9;21;21.1;21.1;21.2;2…
20.4;20.4;20.4;20.5;20.4;20.5;20.5;20.5;20.4;20.5;20.5;20.4;20.5;20.4;20.4;20.6;20.5;20.6;20.6;20.6;20.5;20.5;20.5;20.5;20.5;20.6;20.6;20.5;20.6;20.5;20.5;20.6;20.6;20.6;20.6;20.5;20.5;20.5;20.6;20.6;20.6;20.6;20.6;20.6;20.6;20.5;20.6;20.6;20.5;20.6;20.6;20.6;20.6;20.6;20.6;20.5;20.5;20.5;20.5;20.5;20.5;20.6;20.6;20.6;20.5;20.5;20.5;20.5;20.5;20.7;20.6;20.6;20.7;20.6;20.9;20.9;20.9;21.1;21.1;21;2…
20.4;20.4;20.4;20.4;20.4;20.4;20.5;20.4;20.5;20.5;20.4;20.5;20.5;20.5;20.5;20.5;20.5;20.5;20.6;20.5;20.5;20.5;20.5;20.6;20.6;20.6;20.5;20.5;20.6;20.6;20.5;20.6;20.6;20.6;20.6;20.6;20.6;20.5;20.6;20.5;20.6;20.5;20.6;20.6;20.6;20.5;20.6;20.6;20.6;20.6;20.6;20.6;20.6;20.6;20.6;20.6;20.6;20.6;20.5;20.6;20.5;20.6;20.6;20.5;20.5;20.5;20.5;20.5;20.5;20.5;20.5;20.5;20.6;20.7;20.6;20.8;20.9;20.9;20.9;21.1…
20.4;20.4;20.4;20.5;20.3;20.5;20.4;20.5;20.4;20.4;20.4;20.5;20.5;20.5;20.5;20.5;20.5;20.5;20.6;20.6;20.5;20.6;20.5;20.6;20.7;20.6;20.6;20.5;20.6;20.5;20.5;20.5;20.6;20.7;20.6;20.6;20.5;20.7;20.6;20.6;20.6;20.6;20.6;20.6;20.6;20.6;20.5;20.6;20.6;20.6;20.6;20.5;20.6;20.6;20.6;20.6;20.6;20.5;20.5;20.5;20.6;20.5;20.6;20.5;20.5;20.5;20.5;20.5;20.5;20.5;20.6;20.6;20.6;20.6;20.6;20.7;20.7;20.8;20.9;21;2…
20.4;20.4;20.4;20.4;20.4;20.5;20.4;20.4;20.5;20.4;20.4;20.5;20.5;20.5;20.5;20.5;20.5;20.5;20.6;20.6;20.6;20.6;20.5;20.6;20.6;20.6;20.5;20.6;20.6;20.6;20.6;20.6;20.5;20.6;20.7;20.3;20.5;20.6;20.6;20.6;20.6;20.6;20.5;20.6;20.6;20.5;20.6;20.6;20.6;20.6;20.6;20.6;20.6;20.5;20.6;20.6;20.5;20.6;20.6;20.5;20.5;20.5;20.6;20.5;20.5;20.5;20.4;20.5;20.5;20.5;20.6;20.6;20.6;20.6;20.6;20.6;20.7;20.8;20.7;20.8…
20.4;20.4;20.4;20.4;20.4;20.5;20.4;20.4;20.4;20.5;20.5;20.5;20.4;20.5;20.5;20.5;20.6;20.6;20.6;20.6;20.5;20.6;20.5;20.5;20.6;20.5;20.6;20.5;20.6;20.6;20.6;20.6;20.6;20.6;20.6;20.6;20.6;20.6;20.6;20.6;20.5;20.6;20.5;20.5;20.6;20.6;20.6;20.6;20.6;20.6;20.6;20.5;20.5;20.5;20.6;20.6;20.6;20.6;20.6;20.5;20.4;20.5;20.5;20.5;20.5;20.4;20.5;20.4;20.5;20.6;20.6;20.6;20.6;20.5;20.6;20.6;20.6;20.7;20.7;20.7…
20.4;20.4;20.4;20.4;20.4;20.4;20.4;20.5;20.5;20.5;20.4;20.5;20.5;20.6;20.6;20.6;20.6;20.6;20.5;20.6;20.5;20.5;20.6;20.6;20.5;20.6;20.5;20.5;20.6;20.5;20.6;20.5;20.6;20.6;20.5;20.5;20.5;20.6;20.6;20.6;20.6;20.5;20.5;20.5;20.5;20.6;20.6;20.6;20.6;20.5;20.5;20.6;20.6;20.6;20.6;20.6;20.6;20.5;20.5;20.6;20.4;20.5;20.5;20.5;20.5;20.5;20.5;20.5;20.5;20.5;20.5;20.6;20.6;20.6;20.5;20.6;20.6;20.6;20.7;20.7…
20.3;20.3;20.3;20.4;20.5;20.4;20.4;20.5;20.5;20.5;20.4;20.4;20.5;20.5;20.4;20.5;20.5;20.6;20.6;20.6;20.5;20.5;20.5;20.6;20.5;20.6;20.5;20.6;20.5;20.6;20.6;20.6;20.6;20.6;20.6;20.5;20.6;20.6;20.6;20.6;20.6;20.5;20.5;20.6;20.6;20.6;20.6;20.6;20.6;20.6;20.6;20.5;20.5;20.5;20.6;20.6;20.6;20.5;20.5;20.6;20.5;20.6;20.5;20.5;20.5;20.5;20.5;20.5;20.5;20.5;20.5;20.5;20.5;20.5;20.6;20.6;20.6;20.6;20.6;20.7…
20.5;20.4;20.4;20.4;20.5;20.5;20.5;20.5;20.5;20.5;20.5;20.4;20.5;20.4;20.4;20.6;20.6;20.6;20.6;20.6;20.6;20.5;20.5;20.6;20.5;20.5;20.5;20.5;20.6;20.6;20.6;20.6;20.6;20.6;20.6;20.6;20.6;20.6;20.6;20.5;20.6;20.6;20.6;20.6;20.6;20.6;20.6;20.6;20.7;20.6;20.6;20.6;20.5;20.6;20.6;20.5;20.5;20.6;20.6;20.5;20.6;20.6;20.5;20.5;20.5;20.5;20.5;20.5;20.5;20.5;20.5;20.5;20.6;20.5;20.5;20.6;20.5;20.6;20.6;20.6…
20.4;20.4;20.5;20.4;20.6;20.5;20.5;20.4;20.4;20.4;20.5;20.5;20.5;20.5;20.6;20.5;20.6;20.6;20.6;20.6;20.6;20.5;20.6;20.5;20.6;20.6;20.5;20.5;20.5;20.6;20.6;20.6;20.6;20.6;20.6;20.5;20.6;20.5;20.5;20.5;20.5;20.6;20.5;20.6;20.6;20.6;20.6;20.6;20.6;20.6;20.6;20.6;20.6;20.6;20.6;20.6;20.5;20.6;20.5;20.6;20.6;20.6;20.6;20.5;20.5;20.5;20.5;20.5;20.5;20.5;20.5;20.5;20.5;20.5;20.6;20.6;20.6;20.6;20.6;20.6…
20.4;20.3;20.4;20.5;20.4;20.5;20.4;20.4;20.4;20.5;20.4;20.5;20.5;20.5;20.5;20.6;20.6;20.5;20.6;20.5;20.5;20.5;20.4;20.6;20.6;20.6;20.6;20.6;20.6;20.6;20.6;20.6;20.6;20.6;20.6;20.6;20.6;20.6;20.5;20.7;20.6;20.6;20.6;20.6;20.6;20.6;20.6;20.6;20.6;20.6;20.6;20.6;20.6;20.6;20.6;20.6;20.5;20.6;20.6;20.5;20.6;20.5;20.5;20.5;20.5;20.5;20.5;20.5;20.5;20.5;20.6;20.6;20.6;20.6;20.5;20.7;20.6;20.6;20.6;20.7…
20.4;20.4;20.4;20.4;20.4;20.5;20.4;20.5;20.5;20.5;20.5;20.4;20.5;20.5;20.5;20.5;20.5;20.5;20.5;20.5;20.6;20.6;20.5;20.6;20.6;20.6;20.6;20.6;20.6;20.6;20.6;20.6;20.6;20.6;20.6;20.6;20.6;20.5;20.6;20.6;20.6;20.5;20.5;20.5;20.6;20.6;20.6;20.6;20.6;20.6;20.6;20.6;20.6;20.6;20.5;20.6;20.6;20.6;20.6;20.6;20.6;20.6;20.5;20.5;20.5;20.5;20.5;20.5;20.5;20.5;20.6;20.5;20.5;20.5;20.6;20.6;20.6;20.6;20.6;20.7…
20.5;20.4;20.4;20.5;20.5;20.4;20.5;20.4;20.4;20.4;20.4;20.5;20.5;20.5;20.5;20.5;20.5;20.6;20.5;20.6;20.6;20.5;20.6;20.6;20.6;20.6;20.6;20.5;20.6;20.6;20.5;20.6;20.6;20.6;20.6;20.5;20.5;20.5;20.6;20.6;20.6;20.6;20.6;20.6;20.6;20.6;20.6;20.6;20.6;20.6;20.6;20.7;20.5;20.5;20.6;20.6;20.6;20.6;20.6;20.6;20.6;20.5;20.5;20.5;20.5;20.5;20.5;20.5;20.5;20.5;20.5;20.6;20.6;20.6;20.6;20.6;20.6;20.7;20.6;20.6…
20.5;20.4;20.4;20.5;20.4;20.5;20.5;20.5;20.4;20.5;20.4;20.6;20.5;20.5;20.5;20.5;20.5;20.5;20.5;20.6;20.6;20.6;20.5;20.6;20.6;20.6;20.6;20.5;20.6;20.6;20.6;20.6;20.6;20.6;20.6;20.6;20.6;20.6;20.5;20.6;20.6;20.5;20.6;20.6;20.6;20.6;20.6;20.6;20.6;20.5;20.6;20.6;20.6;20.6;20.5;20.6;20.6;20.6;20.6;20.6;20.6;20.6;20.5;20.5;20.6;20.5;20.5;20.6;20.5;20.5;20.6;20.6;20.6;20.6;20.6;20.6;20.6;20.6;20.6;20.6…
20.4;20.4;20.4;20.5;20.5;20.4;20.5;20.5;20.4;20.5;20.5;20.5;20.5;20.4;20.5;20.5;20.5;20.5;20.5;20.6;20.6;20.5;20.6;20.5;20.6;20.6;20.6;20.6;20.7;20.6;20.6;20.6;20.6;20.6;20.6;20.6;20.6;20.6;20.6;20.6;20.5;20.5;20.5;20.5;20.6;20.6;20.6;20.6;20.5;20.6;20.6;20.6;20.6;20.6;20.6;20.7;20.6;20.6;20.6;20.7;20.7;20.5;20.6;20.4;20.5;20.6;20.6;20.5;20.6;20.6;20.6;20.6;20.6;20.6;20.6;20.6;20.6;20.6;20.6;20.6…
20.5;20.4;20.5;20.5;20.4;20.4;20.5;20.5;20.5;20.4;20.5;20.5;20.5;20.5;20.5;20.5;20.6;20.6;20.7;20.7;20.6;20.6;20.5;20.7;20.5;20.6;20.6;20.6;20.6;20.6;20.6;20.6;20.5;20.6;20.6;20.6;20.6;20.6;20.6;20.6;20.6;20.6;20.6;20.6;20.6;20.6;20.6;20.6;20.5;20.6;20.6;20.6;20.6;20.7;20.6;20.6;20.6;20.6;20.6;20.6;20.6;20.6;20.6;20.6;20.6;20.6;20.5;20.6;20.5;20.6;20.5;20.6;20.6;20.6;20.6;20.6;20.6;20.6;20.6;20.6…
20.4;20.4;20.4;20.5;20.5;20.5;20.5;20.5;20.5;20.5;20.5;20.5;20.6;20.5;20.5;20.6;20.5;20.6;20.5;20.6;20.6;20.5;20.5;20.7;20.6;20.6;20.6;20.6;20.6;20.6;20.6;20.6;20.6;20.6;20.6;20.7;20.6;20.6;20.6;20.6;20.5;20.5;20.5;20.6;20.6;20.6;20.6;20.6;20.6;20.6;20.6;20.6;20.6;20.6;20.6;20.6;20.6;20.6;20.6;20.6;20.6;20.6;20.6;20.5;20.6;20.6;20.6;20.6;20.6;20.6;20.6;20.6;20.6;20.6;20.6;20.6;20.6;20.6;20.6;20.6…
20.4;20.4;20.4;20.5;20.5;20.5;20.4;20.5;20.4;20.5;20.5;20.6;20.5;20.5;20.7;20.6;20.6;20.6;20.5;20.6;20.6;20.6;20.7;20.6;20.6;20.6;20.6;20.6;20.6;20.6;20.6;20.6;20.6;20.6;20.6;20.6;20.7;20.6;20.6;20.6;20.6;20.6;20.6;20.6;20.6;20.6;20.6;20.6;20.6;20.6;20.6;20.6;20.6;20.6;20.6;20.6;20.6;20.6;20.6;20.6;20.6;20.6;20.6;20.6;20.5;20.6;20.6;20.6;20.6;20.6;20.7;20.6;20.6;20.7;20.7;20.6;20.7;20.6;20.7;20.6…
20.4;20.4;20.4;20.5;20.5;20.5;20.5;20.4;20.4;20.5;20.5;20.5;20.5;20.5;20.6;20.5;20.6;20.6;20.6;20.6;20.6;20.6;20.6;20.6;20.6;20.7;20.6;20.6;20.6;20.6;20.6;20.6;20.6;20.6;20.7;20.6;20.6;20.6;20.6;20.6;20.6;20.6;20.6;20.6;20.6;20.6;20.6;20.6;20.6;20.6;20.6;20.6;20.6;20.6;20.6;20.6;20.6;20.6;20.6;20.6;20.6;20.6;20.6;20.6;20.6;20.6;20.6;20.6;20.6;20.6;20.6;20.6;20.6;20.6;20.6;20.6;20.6;20.6;20.6;20.6…
20.4;20.4;20.4;20.4;20.5;20.5;20.4;20.4;20.4;20.5;20.5;20.4;20.6;20.5;20.6;20.5;20.6;20.6;20.6;20.6;20.5;20.5;20.6;20.7;20.5;20.5;20.6;20.6;20.6;20.6;20.6;20.6;20.6;20.6;20.6;20.6;20.7;20.7;20.6;20.6;20.6;20.6;20.6;20.6;20.6;20.6;20.6;20.6;20.6;20.6;20.6;20.6;20.6;20.6;20.6;20.6;20.6;20.6;20.6;20.6;20.6;20.6;20.5;20.6;20.6;20.6;20.6;20.6;20.6;20.6;20.6;20.6;20.6;20.6;20.6;20.6;20.6;20.6;20.6;20.6…
20.4;20.4;20.5;20.5;20.4;20.6;20.5;20.4;20.4;20.5;20.4;20.5;20.5;20.5;20.6;20.6;20.5;20.6;20.6;20.6;20.6;20.5;20.6;20.6;20.6;20.5;20.9;20.6;20.6;20.6;20.6;20.7;20.7;20.6;20.6;20.7;20.7;20.6;20.6;20.6;20.6;20.6;20.6;20.6;20.6;20.6;20.6;20.6;20.6;20.6;20.6;20.6;20.6;20.6;20.6;20.6;20.7;20.6;20.6;20.6;20.6;20.4;20.6;20.6;20.6;20.6;20.6;20.6;20.6;20.6;20.6;20.6;20.6;20.7;20.6;20.6;20.6;20.7;20.6;20.7…
20.5;20.4;20.4;20.5;20.4;20.4;20.6;20.4;20.5;20.4;20.5;20.5;20.6;20.5;20.5;20.5;20.6;20.7;20.6;20.6;20.6;20.6;20.6;20.6;20.6;20.6;20.6;20.6;20.6;20.6;20.6;20.7;20.6;20.7;20.6;20.7;20.6;20.6;20.6;20.6;20.6;20.6;20.6;20.6;20.6;20.6;20.6;20.6;20.6;20.6;20.6;20.6;20.6;20.6;20.6;20.6;20.6;20.6;20.6;20.6;20.6;20.6;20.6;20.6;20.6;20.5;20.6;20.6;20.6;20.6;20.6;20.6;20.7;20.7;20.6;20.6;20.6;20.6;20.6;20.6…
20.4;20.4;20.4;20.5;20.4;20.5;20.4;20.4;20.4;20.4;20.5;20.5;20.5;20.5;20.5;20.5;20.5;20.6;20.5;20.6;20.6;20.5;20.5;20.6;20.6;20.6;20.6;20.6;20.6;20.6;20.6;20.6;20.6;20.6;20.6;20.7;20.7;20.6;20.7;20.6;20.6;20.6;20.6;20.6;20.6;20.6;20.6;20.6;20.6;20.6;20.7;20.6;20.5;20.6;20.6;20.6;20.6;20.6;20.6;20.6;20.6;20.6;20.6;20.5;20.6;20.6;20.5;20.5;20.6;20.6;20.6;20.6;20.6;20.6;20.6;20.7;20.6;20.6;20.6;20.6…
20.3;20.4;20.4;20.5;20.4;20.4;20.4;20.4;20.5;20.5;20.4;20.5;20.5;20.5;20.5;20.5;20.5;20.6;20.6;20.5;20.7;20.5;20.6;20.6;20.6;20.6;20.6;20.6;20.6;20.6;20.6;20.7;20.6;20.7;20.7;20.6;20.6;20.6;20.7;20.6;20.6;20.6;20.6;20.6;20.6;20.6;20.6;20.6;20.6;20.6;20.6;20.6;20.6;20.6;20.6;20.6;20.7;20.6;20.6;20.7;20.6;20.6;20.6;20.6;20.6;20.6;20.6;20.7;20.6;20.6;20.6;20.6;20.6;20.6;20.5;20.6;20.6;20.6;20.6;20.6…
20.3;20.3;20.4;20.4;20.5;20.5;20.4;20.5;20.5;20.5;20.5;20.5;20.5;20.5;20.5;20.5;20.6;20.6;20.6;20.6;20.7;20.5;20.6;20.6;20.6;20.5;20.7;20.6;20.6;20.7;20.6;20.7;20.7;20.6;20.6;20.6;20.6;20.6;20.6;20.6;20.6;20.6;20.6;20.6;20.6;20.6;20.6;20.6;20.6;20.6;20.6;20.6;20.6;20.7;20.6;20.6;20.6;20.6;20.6;20.7;20.6;20.6;20.6;20.6;20.5;20.6;20.5;20.6;20.6;20.6;20.6;20.6;20.6;20.6;20.6;20.7;20.6;20.6;20.6;20.6…
20.4;20.4;20.4;20.5;20.5;20.5;20.4;20.5;20.5;20.3;20.5;20.5;20.6;20.5;20.5;20.5;20.6;20.6;20.6;20.6;20.6;20.6;20.6;20.6;20.6;20.6;20.6;20.6;20.6;20.7;20.6;20.7;20.7;20.6;20.7;20.7;20.7;20.6;20.7;20.6;20.6;20.6;20.7;20.6;20.6;20.7;20.6;20.6;20.6;20.6;20.7;20.6;20.6;20.7;20.7;20.6;20.6;20.6;20.6;20.6;20.6;20.6;20.7;20.6;20.6;20.6;20.5;20.6;20.6;20.6;20.6;20.6;20.6;20.6;20.6;20.6;20.6;20.6;20.7;20.6…
20.4;20.4;20.4;20.5;20.5;20.5;20.5;20.5;20.5;20.5;20.5;20.5;20.6;20.6;20.6;20.5;20.6;20.6;20.6;20.5;20.6;20.6;20.6;20.7;20.6;20.6;20.6;20.6;20.7;20.7;20.7;20.7;20.7;20.6;20.7;20.7;20.6;20.6;20.6;20.6;20.6;20.6;20.6;20.6;20.7;20.6;20.6;20.6;20.6;20.6;20.6;20.7;20.7;20.7;20.6;20.6;20.6;20.6;20.6;20.6;20.6;20.6;20.6;20.6;20.6;20.6;20.6;20.6;20.6;20.6;20.6;20.6;20.6;20.6;20.6;20.6;20.6;20.7;20.7;20.7…
20.4;20.4;20.4;20.4;20.5;20.4;20.4;20.5;20.5;20.5;20.5;20.5;20.5;20.5;20.6;20.5;20.6;20.6;20.7;20.6;20.6;20.6;20.6;20.6;20.6;20.6;20.6;20.6;20.7;20.7;20.6;20.7;20.7;20.7;20.7;20.7;20.6;20.6;20.7;20.6;20.6;20.6;20.6;20.7;20.6;20.6;20.6;20.6;20.6;20.6;20.6;20.6;20.7;20.7;20.7;20.6;20.6;20.6;20.6;20.6;20.6;20.6;20.7;20.6;20.7;20.6;20.6;20.6;20.6;20.6;20.6;20.7;20.6;20.6;20.6;20.6;20.6;20.7;20.7;20.7…
20.5;20.4;20.4;20.4;20.5;20.4;20.4;20.5;20.5;20.4;20.5;20.5;20.4;20.5;20.5;20.5;20.6;20.6;20.6;20.6;20.6;20.6;20.6;20.6;20.7;20.6;20.6;20.7;20.7;20.6;20.6;20.7;20.7;20.7;20.6;20.7;20.6;20.6;20.6;20.6;20.6;20.6;20.6;20.7;20.6;20.6;20.6;20.6;20.6;20.6;20.6;20.7;20.6;20.6;20.7;20.7;20.7;20.6;20.6;20.6;20.6;20.6;20.6;20.6;20.6;20.6;20.6;20.6;20.6;20.7;20.6;20.6;20.6;20.6;20.6;20.7;20.6;20.7;20.7;20.7…
20.4;20.4;20.4;20.4;20.4;20.5;20.5;20.5;20.5;20.5;20.5;20.4;20.5;20.5;20.6;20.5;20.6;20.7;20.6;20.6;20.7;20.6;20.6;20.6;20.6;20.6;20.7;20.6;20.7;20.6;20.6;20.7;20.7;20.6;20.6;20.7;20.6;20.7;20.6;20.6;20.6;20.6;20.6;20.6;20.7;20.6;20.6;20.6;20.6;20.6;20.6;20.6;20.6;20.7;20.7;20.6;20.6;20.6;20.6;20.6;20.6;20.6;20.6;20.6;20.7;20.7;20.6;20.6;20.6;20.6;20.6;20.6;20.7;20.7;20.7;20.7;20.7;20.7;20.7;20.7…
20.4;20.4;20.4;20.4;20.4;20.5;20.4;20.5;20.5;20.5;20.5;20.4;20.6;20.5;20.6;20.5;20.7;20.7;20.6;20.6;20.6;20.6;20.6;20.7;20.7;20.6;20.7;20.7;20.6;20.7;20.7;20.7;20.7;20.7;20.6;20.7;20.7;20.7;20.6;20.6;20.6;20.6;20.6;20.6;20.6;20.6;20.6;20.6;20.6;20.6;20.7;20.7;20.7;20.7;20.6;20.6;20.7;20.6;20.7;20.7;20.7;20.6;20.6;20.6;20.6;20.6;20.7;20.6;20.6;20.6;20.7;20.6;20.7;20.6;20.6;20.7;20.7;20.8;20.7;20.7…
20.4;20.4;20.4;20.4;20.4;20.5;20.4;20.5;20.4;20.5;20.4;20.5;20.6;20.5;20.5;20.5;20.6;20.6;20.6;20.6;20.6;20.6;20.6;20.7;20.7;20.7;20.6;20.6;20.6;20.7;20.7;20.7;20.6;20.7;20.7;20.6;20.6;20.7;20.7;20.7;20.6;20.7;20.7;20.6;20.6;20.6;20.6;20.7;20.6;20.7;20.6;20.7;20.7;20.6;20.6;20.6;20.7;20.6;20.7;20.7;20.6;20.6;20.7;20.6;20.7;20.7;20.6;20.6;20.6;20.7;20.7;20.6;20.6;20.6;20.7;20.7;20.7;20.8;20.7;20.7…
20.4;20.4;20.4;20.4;20.4;20.4;20.5;20.5;20.5;20.4;20.4;20.4;20.5;20.6;20.6;20.5;20.6;20.6;20.6;20.6;20.6;20.6;20.5;20.7;20.6;20.6;20.6;20.6;20.7;20.7;20.7;20.7;20.7;20.7;20.7;20.6;20.7;20.7;20.7;20.7;20.7;20.6;20.6;20.7;20.6;20.6;20.7;20.6;20.6;20.6;20.7;20.7;20.6;20.6;20.6;20.6;20.6;20.6;20.7;20.6;20.6;20.6;20.6;20.6;20.7;20.6;20.7;20.6;20.6;20.6;20.7;20.6;20.6;20.7;20.7;20.7;20.7;20.7;20.7;20.7…
20.4;20.4;20.4;20.4;20.4;20.4;20.4;20.4;20.4;20.4;20.5;20.5;20.5;20.5;20.5;20.5;20.6;20.6;20.6;20.6;20.6;20.6;20.6;20.7;20.5;20.6;20.7;20.6;20.5;20.7;20.7;20.7;20.7;20.7;20.6;20.7;20.7;20.7;20.7;20.6;20.6;20.6;20.6;20.6;20.6;20.7;20.6;20.6;20.7;20.6;20.7;20.7;20.7;20.6;20.7;20.6;20.6;20.6;20.6;20.6;20.6;20.6;20.6;20.6;20.5;20.6;20.6;20.7;20.6;20.6;20.6;20.6;20.7;20.7;20.7;20.7;20.7;20.7;20.7;20.7…
20.4;20.4;20.4;20.4;20.5;20.4;20.5;20.4;20.4;20.4;20.5;20.5;20.4;20.5;20.5;20.6;20.6;20.6;20.7;20.6;20.6;20.6;20.6;20.7;20.7;20.6;20.7;20.7;20.6;20.6;20.7;20.7;20.7;20.6;20.6;20.7;20.7;20.7;20.7;20.6;20.6;20.6;20.6;20.7;20.6;20.6;20.7;20.7;20.7;20.7;20.7;20.7;20.7;20.6;20.7;20.7;20.6;20.6;20.7;20.7;20.6;20.6;20.6;20.6;20.7;20.6;20.6;20.6;20.6;20.6;20.6;20.7;20.6;20.6;20.6;20.7;20.7;20.7;20.7;20.8…
20.4;20.4;20.4;20.5;20.5;20.4;20.4;20.5;20.5;20.5;20.4;20.5;20.6;20.6;20.5;20.5;20.6;20.6;20.6;20.6;20.6;20.6;20.6;20.7;20.6;20.6;20.7;20.7;20.7;20.6;20.7;20.7;20.6;20.7;20.6;20.7;20.7;20.7;20.6;20.7;20.7;20.6;20.6;20.6;20.6;20.7;20.6;20.7;20.7;20.7;20.7;20.7;20.7;20.6;20.7;20.7;20.6;20.7;20.7;20.6;20.6;20.6;20.6;20.6;20.6;20.6;20.6;20.7;20.6;20.7;20.6;20.7;20.7;20.7;20.6;20.7;20.7;20.7;20.7;20.7…
20.4;20.4;20.4;20.4;20.4;20.4;20.4;20.4;20.4;20.5;20.4;20.5;20.5;20.6;20.6;20.6;20.6;20.6;20.6;20.6;20.6;20.6;20.6;20.7;20.6;20.7;20.7;20.7;20.6;20.6;20.7;20.7;20.7;20.6;20.6;20.7;20.7;20.6;20.7;20.7;20.7;20.6;20.7;20.6;20.7;20.7;20.7;20.7;20.7;20.7;20.7;20.7;20.7;20.6;20.7;20.7;20.7;20.6;20.7;20.6;20.7;20.6;20.6;20.6;20.7;20.6;20.6;20.7;20.7;20.7;20.7;20.6;20.7;20.6;20.7;20.7;20.7;20.8;20.7;20.7…
20.4;20.4;20.4;20.4;20.5;20.5;20.4;20.5;20.4;20.4;20.5;20.5;20.6;20.5;20.6;20.5;20.6;20.6;20.6;20.6;20.6;20.6;20.7;20.7;20.6;20.6;20.6;20.7;20.7;20.6;20.7;20.7;20.7;20.7;20.7;20.7;20.7;20.7;20.7;20.7;20.7;20.6;20.7;20.7;20.7;20.6;20.7;20.7;20.7;20.7;20.7;20.7;20.7;20.7;20.8;20.7;20.7;20.6;20.7;20.7;20.6;20.6;20.6;20.6;20.7;20.7;20.7;20.7;20.6;20.6;20.7;20.5;20.6;20.6;20.6;20.7;20.6;20.7;20.8;20.7…
20.4;20.4;20.4;20.4;20.4;20.5;20.4;20.4;20.5;20.4;20.5;20.5;20.5;20.6;20.6;20.6;20.5;20.6;20.6;20.6;20.6;20.6;20.6;20.7;20.6;20.6;20.6;20.6;20.6;20.7;20.7;20.6;20.7;20.7;20.7;20.7;20.6;20.7;20.7;20.6;20.7;20.6;20.7;20.7;20.7;20.7;20.6;20.7;20.7;20.7;20.7;20.7;20.7;20.7;20.7;20.7;20.7;20.7;20.7;20.6;20.6;20.6;20.6;20.6;20.7;20.7;20.7;20.7;20.7;20.7;20.7;20.7;20.6;20.7;20.8;20.8;20.7;20.8;20.7;20.8…
20.4;20.4;20.4;20.4;20.4;20.4;20.5;20.5;20.5;20.4;20.5;20.5;20.6;20.6;20.6;20.6;20.6;20.6;20.6;20.6;20.6;20.6;20.6;20.7;20.6;20.7;20.6;20.7;20.7;20.7;20.7;20.7;20.7;20.7;20.7;20.7;20.7;20.7;20.7;20.7;20.7;20.7;20.7;20.7;20.7;20.7;20.7;20.7;20.8;20.7;20.7;20.7;20.7;20.7;20.7;20.7;20.7;20.7;20.7;20.7;20.7;20.6;20.6;20.7;20.7;20.7;20.7;20.7;20.7;20.7;20.7;20.7;20.7;20.7;20.7;20.8;20.8;20.8;20.8;20.8…
20.4;20.4;20.4;20.5;20.4;20.4;20.4;20.5;20.5;20.5;20.5;20.5;20.6;20.6;20.5;20.6;20.6;20.6;20.6;20.6;20.6;20.6;20.6;20.6;20.7;20.7;20.8;20.6;20.7;20.7;20.7;20.7;20.7;20.7;20.7;20.7;20.8;20.7;20.7;20.7;20.7;20.7;20.8;20.7;20.7;20.7;20.7;20.7;20.8;20.7;20.7;20.7;20.7;20.7;20.7;20.7;20.7;20.7;20.7;20.7;20.7;20.7;20.7;20.6;20.7;20.7;20.7;20.7;20.6;20.6;20.7;20.7;20.7;20.7;20.8;20.8;20.8;20.7;20.8;20.8…
20.4;20.4;20.4;20.4;20.4;20.5;20.4;20.5;20.5;20.5;20.5;20.5;20.6;20.6;20.5;20.6;20.6;20.6;20.6;20.6;20.6;20.6;20.6;20.6;20.7;20.7;20.8;20.6;20.7;20.7;20.8;20.8;20.6;20.7;20.7;20.7;20.7;20.7;20.6;20.6;20.7;20.7;20.6;20.7;20.7;20.7;20.7;20.8;20.7;20.7;20.7;20.7;20.7;20.7;20.7;20.7;20.7;20.7;20.7;20.7;20.7;20.7;20.7;20.6;20.6;20.8;20.7;20.8;20.6;20.7;20.7;20.7;20.7;20.7;20.8;20.7;20.8;20.8;20.7;20.8…
20.4;20.4;20.5;20.5;20.5;20.5;20.5;20.5;20.5;20.5;20.5;20.6;20.5;20.6;20.6;20.6;20.5;20.6;20.6;20.6;20.6;20.6;20.6;20.7;20.6;20.7;20.7;20.7;20.6;20.7;20.7;20.7;20.6;20.6;20.7;20.7;20.7;20.7;20.7;20.6;20.7;20.7;20.7;20.7;20.7;20.7;20.7;20.7;20.7;20.7;20.7;20.8;20.7;20.7;20.7;20.7;20.7;20.7;20.7;20.7;20.7;20.7;20.6;20.6;20.7;20.8;20.6;20.8;20.6;20.6;20.7;20.7;20.7;20.7;20.8;20.7;20.8;20.8;20.8;20.8…
20.4;20.4;20.4;20.5;20.5;20.5;20.4;20.4;20.5;20.5;20.4;20.4;20.6;20.6;20.5;20.5;20.6;20.5;20.6;20.6;20.6;20.6;20.6;20.6;20.7;20.7;20.7;20.7;20.7;20.7;20.7;20.7;20.7;20.7;20.7;20.6;20.7;20.6;20.7;20.7;20.7;20.7;20.7;20.7;20.7;20.6;20.7;20.7;20.7;20.7;20.7;20.7;20.7;20.7;20.7;20.7;20.7;20.7;20.7;20.7;20.7;20.7;20.7;20.7;20.7;20.7;20.7;20.7;20.7;20.7;20.6;20.7;20.7;20.7;20.7;20.8;20.8;20.7;20.7;20.8…
20.4;20.4;20.4;20.4;20.5;20.4;20.5;20.5;20.5;20.5;20.5;20.5;20.6;20.5;20.5;20.5;20.6;20.6;20.6;20.7;20.6;20.6;20.6;20.6;20.6;20.7;20.7;20.7;20.7;20.7;20.7;20.6;20.7;20.7;20.7;20.7;20.7;20.7;20.7;20.7;20.7;20.7;20.7;20.7;20.7;20.6;20.7;20.7;20.7;20.7;20.7;20.7;20.7;20.7;20.7;20.8;20.7;20.7;20.7;20.7;20.7;20.7;20.7;20.7;20.7;20.7;20.7;20.7;20.7;20.7;20.7;20.7;20.7;20.7;20.7;20.7;20.8;20.8;20.7;20.7…
20.4;20.4;20.4;20.4;20.4;20.5;20.5;20.5;20.3;20.4;20.4;20.4;20.4;20.5;20.6;20.5;20.6;20.7;20.6;20.6;20.7;20.6;20.6;20.7;20.6;20.7;20.7;20.7;20.7;20.7;20.7;20.7;20.6;20.7;20.7;20.6;20.7;20.7;20.7;20.7;20.7;20.7;20.7;20.7;20.7;20.7;20.7;20.7;20.7;20.7;20.7;20.7;20.7;20.7;20.7;20.7;20.7;20.7;20.7;20.7;20.7;20.7;20.7;20.7;20.7;20.7;20.6;20.7;20.7;20.7;20.7;20.7;20.7;20.7;20.7;20.7;20.7;20.7;20.7;20.8…
20.4;20.4;20.4;20.5;20.5;20.5;20.5;20.4;20.5;20.5;20.5;20.5;20.5;20.5;20.6;20.6;20.5;20.6;20.5;20.7;20.7;20.6;20.6;20.6;20.7;20.6;20.7;20.7;20.8;20.7;20.7;20.7;20.6;20.6;20.7;20.7;20.7;20.7;20.7;20.7;20.7;20.6;20.7;20.7;20.6;20.8;20.7;20.7;20.7;20.7;20.7;20.7;20.7;20.7;20.6;20.7;20.7;20.7;20.7;20.7;20.7;20.7;20.7;20.7;20.7;20.8;20.7;20.8;20.7;20.7;20.7;20.7;20.7;20.7;20.8;20.7;20.7;20.8;20.8;20.9…
20.4;20.4;20.5;20.4;20.5;20.5;20.4;20.5;20.5;20.5;20.4;20.5;20.5;20.5;20.5;20.5;20.6;20.6;20.6;20.6;20.6;20.6;20.6;20.6;20.6;20.6;20.7;20.7;20.7;20.8;20.7;20.7;20.7;20.7;20.6;20.7;20.7;20.7;20.7;20.7;20.7;20.7;20.7;20.7;20.6;20.7;20.7;20.6;20.7;20.7;20.7;20.7;20.7;20.7;20.8;20.7;20.7;20.7;20.7;20.7;20.7;20.7;20.7;20.7;20.7;20.7;20.7;20.8;20.7;20.7;20.7;20.7;20.7;20.7;20.7;20.7;20.8;20.7;20.7;20.8…
20.4;20.3;20.4;20.4;20.5;20.5;20.5;20.4;20.4;20.4;20.5;20.5;20.5;20.5;20.5;20.5;20.6;20.6;20.6;20.6;20.6;20.6;20.6;20.6;20.6;20.6;20.7;20.7;20.7;20.7;20.7;20.7;20.6;20.6;20.6;20.6;20.7;20.6;20.7;20.7;20.7;20.7;20.7;20.6;20.6;20.6;20.7;20.7;20.6;20.7;20.7;20.7;20.7;20.7;20.7;20.7;20.6;20.7;20.7;20.7;20.7;20.6;20.7;20.6;20.6;20.6;20.6;20.7;20.7;20.7;20.7;20.7;20.7;20.7;20.8;20.7;20.8;20.8;20.7;20.8…
20.4;20.4;20.5;20.4;20.4;20.5;20.5;20.4;20.4;20.4;20.5;20.6;20.5;20.5;20.5;20.6;20.5;20.6;20.6;20.6;20.6;20.6;20.6;20.6;20.6;20.7;20.7;20.7;20.7;20.7;20.7;20.7;20.7;20.7;20.7;20.7;20.7;20.7;20.7;20.7;20.7;20.8;20.7;20.6;20.7;20.7;20.7;20.7;20.7;20.7;20.7;20.7;20.7;20.7;20.7;20.7;20.7;20.7;20.7;20.7;20.7;20.6;20.6;20.7;20.7;20.6;20.6;20.7;20.6;20.7;20.7;20.7;20.7;20.8;20.7;20.7;20.8;20.8;20.8;20.8…
20.4;20.3;20.4;20.5;20.4;20.4;20.4;20.5;20.4;20.4;20.5;20.5;20.5;20.5;20.5;20.5;20.6;20.6;20.6;20.6;20.6;20.6;20.7;20.6;20.6;20.7;20.6;20.7;20.7;20.7;20.8;20.7;20.7;20.6;20.7;20.7;20.7;20.7;20.7;20.7;20.7;20.7;20.6;20.7;20.6;20.7;20.7;20.7;20.7;20.7;20.7;20.7;20.7;20.7;20.7;20.7;20.7;20.7;20.7;20.6;20.7;20.6;20.6;20.7;20.6;20.6;20.7;20.7;20.7;20.7;20.7;20.7;20.7;20.8;20.8;20.7;20.7;20.8;20.8;20.8…
20.4;20.4;20.4;20.4;20.5;20.5;20.5;20.5;20.5;20.5;20.5;20.5;20.5;20.5;20.5;20.5;20.5;20.6;20.6;20.6;20.6;20.6;20.6;20.6;20.7;20.7;20.7;20.7;20.7;20.7;20.7;20.7;20.7;20.7;20.7;20.6;20.7;20.7;20.7;20.7;20.7;20.7;20.7;20.7;20.7;20.7;20.7;20.7;20.7;20.7;20.7;20.7;20.7;20.7;20.7;20.7;20.7;20.7;20.7;20.7;20.7;20.6;20.6;20.6;20.6;20.6;20.6;20.6;20.7;20.7;20.7;20.7;20.7;20.7;20.7;20.8;20.7;20.8;20.8;20.8…
20.6;20.5;20.5;20.4;20.5;20.5;20.5;20.4;20.4;20.5;20.5;20.5;20.5;20.5;20.5;20.5;20.6;20.6;20.6;20.6;20.6;20.6;20.6;20.6;20.6;20.7;20.7;20.6;20.8;20.6;20.6;20.7;20.7;20.7;20.7;20.7;20.7;20.7;20.7;20.7;20.7;20.6;20.7;20.7;20.6;20.7;20.7;20.6;20.7;20.7;20.7;20.7;20.7;20.7;20.7;20.7;20.7;20.7;20.7;20.7;20.7;20.6;20.6;20.6;20.6;20.6;20.6;20.7;20.7;20.7;20.7;20.7;20.7;20.7;20.7;20.7;20.7;20.8;20.8;20.9…
20.5;20.5;20.4;20.4;20.5;20.5;20.4;20.5;20.5;20.5;20.4;20.5;20.4;20.5;20.5;20.5;20.6;20.7;20.6;20.6;20.6;20.7;20.6;20.7;20.6;20.7;20.6;20.7;20.7;20.7;20.7;20.7;20.7;20.7;20.7;20.7;20.7;20.7;20.7;20.7;20.6;20.7;20.7;20.7;20.7;20.7;20.7;20.7;20.6;20.7;20.8;20.7;20.7;20.7;20.7;20.7;20.7;20.7;20.7;20.7;20.7;20.7;20.6;20.7;20.7;20.7;20.7;20.6;20.7;20.7;20.7;20.8;20.7;20.8;20.8;20.8;20.8;20.8;20.8;20.8…
20.5;20.4;20.4;20.5;20.5;20.5;20.5;20.4;20.4;20.4;20.5;20.4;20.5;20.5;20.5;20.5;20.6;20.6;20.7;20.5;20.5;20.6;20.7;20.6;20.6;20.6;20.7;20.7;20.7;20.6;20.6;20.7;20.7;20.6;20.7;20.7;20.6;20.7;20.7;20.7;20.7;20.7;20.7;20.8;20.7;20.7;20.7;20.7;20.7;20.7;20.7;20.7;20.7;20.7;20.6;20.7;20.7;20.6;20.7;20.7;20.7;20.7;20.6;20.7;20.6;20.7;20.6;20.7;20.7;20.7;20.7;20.7;20.6;20.8;20.8;20.7;20.7;20.8;20.8;20.8…
20.4;20.4;20.4;20.5;20.5;20.5;20.5;20.5;20.4;20.4;20.4;20.5;20.5;20.5;20.5;20.6;20.6;20.6;20.5;20.6;20.6;20.6;20.6;20.6;20.6;20.6;20.6;20.7;20.7;20.7;20.7;20.7;20.7;20.7;20.7;20.7;20.7;20.7;20.7;20.6;20.7;20.7;20.7;20.7;20.6;20.7;20.7;20.7;20.7;20.7;20.7;20.7;20.7;20.8;20.7;20.7;20.7;20.6;20.7;20.7;20.7;20.7;20.7;20.6;20.6;20.7;20.8;20.7;20.7;20.7;20.7;20.7;20.7;20.8;20.7;20.8;20.8;20.8;20.9;20.8…
20.4;20.4;20.5;20.5;20.5;20.5;20.4;20.5;20.5;20.4;20.5;20.4;20.5;20.5;20.5;20.6;20.6;20.6;20.7;20.6;20.6;20.5;20.6;20.6;20.7;20.6;20.7;20.6;20.7;20.6;20.7;20.7;20.7;20.7;20.7;20.7;20.7;20.7;20.7;20.7;20.7;20.7;20.7;20.7;20.7;20.6;20.7;20.7;20.7;20.7;20.7;20.8;20.7;20.7;20.6;20.7;20.7;20.6;20.7;20.7;20.7;20.7;20.6;20.7;20.7;20.6;20.7;20.7;20.7;20.7;20.7;20.7;20.8;20.7;20.8;20.7;20.8;20.8;20.8;20.9…
20.4;20.4;20.5;20.5;20.5;20.5;20.5;20.5;20.4;20.5;20.5;20.5;20.5;20.5;20.5;20.5;20.6;20.6;20.6;20.6;20.6;20.8;20.6;20.6;20.7;20.7;20.6;20.7;20.7;20.6;20.7;20.7;20.6;20.7;20.7;20.7;20.7;20.7;20.7;20.7;20.7;20.7;20.7;20.7;20.7;20.7;20.7;20.7;20.7;20.7;20.7;20.7;20.7;20.7;20.7;20.8;20.6;20.6;20.6;20.7;20.7;20.6;20.7;20.7;20.7;20.7;20.7;20.7;20.7;20.7;20.7;20.7;20.7;20.8;20.7;20.7;20.8;20.8;20.8;20.8…
20.4;20.4;20.5;20.5;20.5;20.4;20.5;20.5;20.5;20.5;20.5;20.5;20.5;20.5;20.4;20.5;20.6;20.6;20.5;20.6;20.6;20.6;20.6;20.6;20.6;20.7;20.7;20.7;20.7;20.7;20.8;20.7;20.6;20.7;20.7;20.7;20.7;20.7;20.7;20.6;20.7;20.7;20.7;20.7;20.7;20.7;20.8;20.7;20.7;20.7;20.7;20.7;20.8;20.7;20.7;20.7;20.7;20.6;20.6;20.6;20.7;20.7;20.7;20.7;20.7;20.7;20.7;20.7;20.7;20.7;20.7;20.7;20.7;20.7;20.7;20.8;20.7;20.7;20.8;20.8…
20.4;20.5;20.5;20.4;20.5;20.4;20.5;20.5;20.5;20.4;20.5;20.5;20.5;20.5;20.6;20.6;20.5;20.6;20.7;20.6;20.6;20.6;20.6;20.6;20.7;20.7;20.7;20.7;20.7;20.7;20.7;20.7;20.7;20.7;20.7;20.7;20.7;20.7;20.7;20.7;20.7;20.7;20.7;20.7;20.7;20.7;20.7;20.8;20.7;20.7;20.7;20.7;20.7;20.7;20.7;20.7;20.7;20.7;20.7;20.6;20.6;20.7;20.7;20.7;20.7;20.8;20.7;20.7;20.7;20.7;20.7;20.7;20.7;20.8;20.7;20.8;20.8;20.8;20.8;20.9…
20.5;20.5;20.4;20.5;20.6;20.5;20.4;20.4;20.4;20.4;20.5;20.4;20.5;20.5;20.6;20.6;20.5;20.6;20.6;20.7;20.6;20.6;20.6;20.6;20.7;20.7;20.6;20.7;20.7;20.7;20.7;20.7;20.7;20.7;20.7;20.8;20.7;20.7;20.7;20.7;20.7;20.7;20.7;20.7;20.7;20.7;20.7;20.7;20.7;20.7;20.7;20.7;20.7;20.7;20.7;20.8;20.8;20.7;20.7;20.7;20.7;20.7;20.6;20.7;20.6;20.7;20.6;20.7;20.7;20.7;20.7;20.7;20.7;20.7;20.7;20.7;20.7;20.8;20.9;20.9…
20.5;20.5;20.5;20.5;20.5;20.5;20.5;20.5;20.4;20.4;20.5;20.5;20.5;20.5;20.5;20.6;20.6;20.6;20.7;20.7;20.6;20.6;20.7;20.6;20.6;20.7;20.7;20.7;20.7;20.7;20.7;20.7;20.7;20.7;20.8;20.7;20.7;20.7;20.7;20.7;20.7;20.7;20.7;20.7;20.7;20.7;20.7;20.7;20.6;20.7;20.7;20.7;20.7;20.7;20.7;20.6;20.7;20.7;20.7;20.7;20.7;20.6;20.7;20.7;20.7;20.7;20.7;20.7;20.7;20.8;20.7;20.8;20.7;20.7;20.7;20.8;20.8;20.8;20.9;20.9…
20.6;20.4;20.4;20.5;20.5;20.6;20.4;20.5;20.4;20.5;20.5;20.5;20.5;20.5;20.6;20.6;20.6;20.6;20.6;20.7;20.7;20.6;20.6;20.7;20.6;20.7;20.7;20.7;20.7;20.7;20.7;20.7;20.7;20.7;20.7;20.7;20.6;20.7;20.7;20.8;20.7;20.7;20.7;20.7;20.7;20.7;20.7;20.7;20.7;20.7;20.7;20.7;20.7;20.7;20.7;20.7;20.7;20.7;20.7;20.7;20.7;20.7;20.6;20.7;20.7;20.8;20.7;20.7;20.5;20.7;20.8;20.7;20.7;20.7;20.9;20.8;20.8;20.8;20.9;20.9…
20.5;20.5;20.5;20.4;20.6;20.5;20.5;20.4;20.5;20.4;20.5;20.5;20.5;20.5;20.6;20.5;20.6;20.6;20.6;20.6;20.7;20.7;20.6;20.6;20.7;20.7;20.7;20.7;20.7;20.7;20.7;20.7;20.7;20.6;20.7;20.6;20.7;20.7;20.7;20.7;20.7;20.7;20.7;20.7;20.7;20.7;20.7;20.7;20.7;20.7;20.7;20.8;20.7;20.7;20.7;20.7;20.7;20.7;20.7;20.7;20.7;20.7;20.7;20.7;20.8;20.7;20.7;20.7;20.6;20.7;20.7;20.7;20.8;20.7;20.8;20.8;20.9;20.8;20.9;21;2…
20.5;20.5;20.5;20.5;20.5;20.5;20.5;20.4;20.4;20.5;20.5;20.5;20.5;20.5;20.5;20.6;20.6;20.6;20.6;20.6;20.6;20.6;20.6;20.7;20.7;20.7;20.7;20.7;20.7;20.8;20.8;20.7;20.7;20.7;20.7;20.7;20.6;20.8;20.8;20.7;20.7;20.7;20.7;20.7;20.7;20.7;20.7;20.7;20.7;20.7;20.7;20.7;20.7;20.7;20.7;20.8;20.7;20.7;20.7;20.6;20.7;20.7;20.7;20.7;20.7;20.7;20.7;20.7;20.7;20.7;20.7;20.8;20.7;20.7;20.8;20.7;20.8;20.9;20.9;20.9…
20.5;20.5;20.5;20.4;20.5;20.4;20.5;20.5;20.4;20.4;20.5;20.5;20.6;20.5;20.5;20.5;20.6;20.6;20.6;20.6;20.6;20.6;20.6;20.7;20.6;20.7;20.7;20.7;20.7;20.7;20.7;20.7;20.7;20.7;20.7;20.7;20.7;20.7;20.6;20.7;20.7;20.7;20.7;20.7;20.7;20.7;20.7;20.7;20.7;20.7;20.7;20.7;20.7;20.7;20.7;20.7;20.7;20.7;20.8;20.7;20.7;20.7;20.7;20.7;20.7;20.7;20.7;20.7;20.7;20.7;20.7;20.8;20.7;20.8;20.8;20.8;20.8;20.8;20.9;20.9…
20.5;20.5;20.5;20.5;20.5;20.5;20.5;20.5;20.5;20.5;20.5;20.4;20.5;20.5;20.5;20.5;20.4;20.5;20.6;20.6;20.6;20.7;20.7;20.6;20.7;20.6;20.7;20.7;20.7;20.7;20.7;20.8;20.7;20.7;20.7;20.7;20.7;20.6;20.7;20.7;20.7;20.7;20.7;20.7;20.7;20.7;20.7;20.7;20.7;20.7;20.7;20.7;20.7;20.7;20.7;20.7;20.7;20.8;20.7;20.7;20.7;20.7;20.7;20.7;20.7;20.7;20.7;20.7;20.7;20.7;20.8;20.8;20.7;20.8;20.7;20.8;20.8;20.8;20.9;20.9…
20.5;20.5;20.5;20.5;20.5;20.4;20.5;20.4;20.4;20.5;20.4;20.4;20.6;20.5;20.5;20.5;20.5;20.6;20.5;20.6;20.6;20.7;20.7;20.7;20.6;20.7;20.7;20.7;20.7;20.7;20.7;20.8;20.7;20.7;20.7;20.7;20.7;20.8;20.7;20.7;20.7;20.7;20.7;20.7;20.7;20.8;20.7;20.7;20.7;20.7;20.7;20.7;20.7;20.7;20.7;20.7;20.7;20.8;20.7;20.7;20.7;20.8;20.7;20.7;20.7;20.7;20.7;20.7;20.7;20.8;20.7;20.8;20.8;20.8;20.8;20.8;20.8;20.9;20.9;20.9…
20.5;20.5;20.5;20.5;20.5;20.5;20.5;20.4;20.5;20.5;20.5;20.5;20.5;20.5;20.5;20.6;20.5;20.6;20.6;20.6;20.6;20.7;20.6;20.5;20.7;20.7;20.7;20.7;20.7;20.7;20.7;20.8;20.8;20.7;20.7;20.7;20.7;20.7;20.7;20.7;20.7;20.7;20.7;20.7;20.7;20.7;20.7;20.7;20.7;20.7;20.7;20.7;20.7;20.7;20.7;20.7;20.7;20.7;20.8;20.7;20.7;20.7;20.7;20.7;20.7;20.7;20.7;20.7;20.8;20.7;20.7;20.8;20.8;20.8;20.8;20.8;20.8;20.8;20.9;20.8…
20.5;20.4;20.5;20.5;20.5;20.5;20.5;20.5;20.5;20.5;20.6;20.4;20.5;20.6;20.6;20.5;20.5;20.6;20.7;20.6;20.7;20.6;20.7;20.7;20.7;20.7;20.7;20.6;20.7;20.6;20.7;20.6;20.7;20.6;20.8;20.7;20.7;20.7;20.7;20.7;20.7;20.7;20.7;20.7;20.7;20.7;20.7;20.7;20.7;20.7;20.7;20.7;20.7;20.7;20.7;20.7;20.7;20.7;20.7;20.7;20.7;20.7;20.7;20.7;20.7;20.7;20.7;20.7;20.7;20.7;20.8;20.8;20.8;20.8;20.8;20.8;20.8;20.8;20.8;20.9…
20.4;20.5;20.5;20.5;20.4;20.5;20.5;20.5;20.5;20.5;20.4;20.5;20.4;20.5;20.6;20.5;20.5;20.6;20.6;20.6;20.7;20.6;20.6;20.7;20.6;20.7;20.6;20.7;20.7;20.6;20.7;20.7;20.7;20.8;20.7;20.7;20.7;20.6;20.7;20.7;20.7;20.7;20.7;20.7;20.7;20.7;20.7;20.7;20.8;20.7;20.7;20.7;20.7;20.7;20.7;20.7;20.7;20.7;20.7;20.7;20.7;20.7;20.7;20.7;20.7;20.7;20.7;20.7;20.7;20.7;20.7;20.8;20.8;20.8;20.8;20.8;20.9;20.8;20.9;20.9…
20.5;20.5;20.5;20.5;20.5;20.4;20.5;20.5;20.5;20.5;20.4;20.5;20.5;20.5;20.5;20.5;20.5;20.6;20.6;20.6;20.6;20.7;20.6;20.6;20.8;20.5;20.8;20.7;20.7;20.7;20.7;20.7;20.7;20.7;20.7;20.6;20.7;20.7;20.7;20.7;20.7;20.7;20.7;20.7;20.7;20.7;20.7;20.7;20.7;20.7;20.7;20.7;20.7;20.7;20.7;20.7;20.7;20.7;20.7;20.7;20.7;20.7;20.7;20.7;20.7;20.7;20.7;20.7;20.7;20.7;20.7;20.8;20.7;20.8;20.8;20.8;20.8;20.8;20.8;20.9…
20.4;20.5;20.5;20.4;20.5;20.5;20.5;20.5;20.5;20.5;20.6;20.5;20.6;20.5;20.5;20.5;20.6;20.6;20.6;20.6;20.7;20.6;20.6;20.6;20.7;20.7;20.7;20.7;20.7;20.6;20.7;20.7;20.6;20.7;20.7;20.7;20.7;20.7;20.7;20.7;20.7;20.7;20.7;20.7;20.7;20.7;20.7;20.7;20.7;20.7;20.7;20.7;20.7;20.7;20.7;20.7;20.7;20.7;20.7;20.8;20.7;20.7;20.7;20.7;20.7;20.7;20.7;20.7;20.7;20.7;20.7;20.7;20.8;20.8;20.7;20.8;20.8;20.8;20.8;20.9…
20.4;20.4;20.4;20.5;20.5;20.5;20.5;20.4;20.5;20.5;20.5;20.5;20.5;20.4;20.5;20.5;20.5;20.6;20.6;20.6;20.6;20.6;20.6;20.6;20.7;20.6;20.7;20.6;20.7;20.7;20.7;20.8;20.7;20.7;20.7;20.7;20.7;20.7;20.7;20.7;20.7;20.7;20.7;20.7;20.7;20.7;20.7;20.7;20.7;20.7;20.7;20.8;20.8;20.7;20.7;20.7;20.7;20.7;20.7;20.7;20.7;20.7;20.7;20.7;20.7;20.7;20.7;20.7;20.7;20.7;20.7;20.7;20.8;20.8;20.8;20.8;20.8;20.9;20.8;20.9…
20.4;20.4;20.5;20.5;20.5;20.5;20.5;20.5;20.5;20.4;20.5;20.5;20.5;20.5;20.5;20.5;20.5;20.6;20.6;20.6;20.6;20.6;20.6;20.6;20.6;20.6;20.6;20.7;20.7;20.7;20.7;20.7;20.7;20.7;20.6;20.6;20.7;20.7;20.7;20.8;20.7;20.7;20.7;20.7;20.8;20.8;20.7;20.7;20.8;20.7;20.7;20.8;20.8;20.7;20.8;20.7;20.7;20.7;20.8;20.8;20.7;20.7;20.7;20.7;20.7;20.7;20.7;20.7;20.7;20.7;20.8;20.7;20.8;20.7;20.8;20.8;20.8;20.8;20.9;20.9…
20.4;20.4;20.4;20.5;20.5;20.5;20.5;20.5;20.5;20.5;20.5;20.5;20.5;20.5;20.5;20.5;20.5;20.5;20.6;20.6;20.6;20.6;20.6;20.6;20.7;20.7;20.6;20.6;20.6;20.7;20.7;20.7;20.7;20.7;20.7;20.7;20.7;20.7;20.7;20.8;20.7;20.8;20.7;20.7;20.7;20.8;20.7;20.7;20.8;20.7;20.7;20.7;20.8;20.7;20.7;20.8;20.8;20.7;20.7;20.8;20.7;20.7;20.7;20.7;20.7;20.7;20.8;20.7;20.7;20.7;20.8;20.8;20.8;20.8;20.8;20.8;20.8;20.8;20.9;20.9…
20.4;20.4;20.4;20.5;20.5;20.5;20.5;20.5;20.4;20.5;20.5;20.4;20.5;20.4;20.5;20.5;20.6;20.6;20.6;20.6;20.6;20.6;20.6;20.6;20.7;20.6;20.7;20.6;20.7;20.6;20.7;20.7;20.7;20.8;20.7;20.7;20.7;20.7;20.7;20.7;20.7;20.7;20.8;20.7;20.7;20.7;20.7;20.7;20.8;20.7;20.7;20.8;20.8;20.7;20.7;20.8;20.8;20.7;20.8;20.8;20.7;20.7;20.7;20.7;20.7;20.7;20.7;20.7;20.8;20.7;20.8;20.7;20.8;20.7;20.8;20.8;20.8;20.9;20.9;20.9…
20.4;20.5;20.5;20.5;20.5;20.5;20.5;20.5;20.5;20.5;20.4;20.5;20.5;20.5;20.5;20.5;20.6;20.5;20.6;20.6;20.6;20.6;20.6;20.7;20.7;20.7;20.7;20.7;20.7;20.7;20.7;20.7;20.7;20.7;20.7;20.7;20.7;20.8;20.7;20.7;20.8;20.7;20.8;20.8;20.7;20.8;20.7;20.7;20.8;20.8;20.8;20.7;20.8;20.8;20.8;20.7;20.8;20.8;20.8;20.8;20.7;20.7;20.7;20.7;20.7;20.7;20.7;20.7;20.7;20.7;20.7;20.8;20.8;20.8;20.8;20.8;20.8;20.9;20.9;20.9…
20.5;20.4;20.4;20.4;20.4;20.4;20.5;20.5;20.5;20.5;20.5;20.5;20.5;20.5;20.5;20.5;20.5;20.5;20.6;20.6;20.6;20.6;20.6;20.6;20.6;20.7;20.6;20.6;20.7;20.7;20.7;20.7;20.8;20.6;20.7;20.7;20.7;20.8;20.7;20.8;20.7;20.8;20.8;20.8;20.8;20.7;20.7;20.7;20.7;20.8;20.8;20.8;20.8;20.8;20.7;20.7;20.7;20.8;20.8;20.7;20.7;20.7;20.7;20.7;20.7;20.7;20.7;20.7;20.8;20.8;20.8;20.8;20.8;20.8;20.8;20.8;20.9;20.9;20.9;20.9…
20.4;20.4;20.4;20.5;20.5;20.5;20.5;20.5;20.5;20.5;20.5;20.5;20.5;20.5;20.5;20.5;20.6;20.6;20.6;20.6;20.6;20.6;20.6;20.6;20.7;20.7;20.7;20.7;20.7;20.6;20.7;20.7;20.7;20.7;20.7;20.7;20.7;20.7;20.7;20.8;20.8;20.8;20.8;20.8;20.8;20.7;20.7;20.7;20.7;20.8;20.7;20.8;20.8;20.8;20.8;20.8;20.7;20.7;20.7;20.7;20.8;20.8;20.7;20.7;20.7;20.7;20.7;20.7;20.7;20.7;20.8;20.7;20.8;20.8;20.8;20.8;20.9;20.8;20.9;20.9…
20.5;20.4;20.4;20.4;20.5;20.4;20.5;20.5;20.6;20.5;20.5;20.5;20.6;20.5;20.5;20.6;20.6;20.6;20.6;20.6;20.6;20.6;20.6;20.6;20.7;20.6;20.7;20.6;20.7;20.6;20.7;20.6;20.7;20.7;20.7;20.8;20.7;20.7;20.7;20.8;20.7;20.8;20.8;20.8;20.7;20.7;20.7;20.8;20.7;20.8;20.8;20.8;20.8;20.8;20.9;20.8;20.7;20.7;20.8;20.8;20.7;20.7;20.8;20.8;20.7;20.8;20.7;20.7;20.8;20.7;20.8;20.8;20.8;20.8;20.8;20.8;20.8;20.9;20.9;20.9…
20.5;20.4;20.4;20.4;20.5;20.5;20.4;20.5;20.5;20.4;20.5;20.6;20.5;20.6;20.5;20.5;20.5;20.6;20.6;20.6;20.6;20.6;20.6;20.6;20.6;20.6;20.7;20.6;20.7;20.7;20.7;20.7;20.7;20.7;20.6;20.7;20.7;20.8;20.7;20.8;20.7;20.7;20.8;20.7;20.7;20.8;20.7;20.7;20.8;20.7;20.8;20.8;20.8;20.8;20.7;20.8;20.8;20.7;20.7;20.7;20.8;20.8;20.8;20.7;20.8;20.7;20.7;20.8;20.7;20.7;20.8;20.8;20.8;20.8;20.8;20.8;20.9;20.9;20.9;20.9…
20.3;20.4;20.5;20.5;20.5;20.5;20.4;20.5;20.6;20.5;20.5;20.6;20.5;20.5;20.5;20.5;20.5;20.6;20.6;20.6;20.6;20.6;20.6;20.7;20.7;20.7;20.7;20.7;20.6;20.7;20.7;20.7;20.7;20.7;20.7;20.7;20.7;20.7;20.7;20.8;20.8;20.7;20.7;20.7;20.8;20.7;20.8;20.7;20.8;20.8;20.8;20.7;20.8;20.8;20.8;20.7;20.7;20.8;20.8;20.8;20.8;20.8;20.7;20.7;20.8;20.7;20.7;20.8;20.8;20.8;20.8;20.8;20.8;20.8;20.8;20.9;20.8;20.9;20.9;20.9…
20.4;20.4;20.4;20.4;20.5;20.5;20.5;20.5;20.5;20.5;20.5;20.5;20.5;20.5;20.5;20.6;20.6;20.6;20.6;20.7;20.6;20.6;20.6;20.7;20.7;20.7;20.7;20.6;20.7;20.7;20.7;20.7;20.7;20.7;20.8;20.7;20.7;20.7;20.7;20.7;20.7;20.7;20.7;20.7;20.7;20.7;20.8;20.8;20.8;20.8;20.8;20.7;20.7;20.7;20.8;20.8;20.8;20.8;20.8;20.8;20.8;20.8;20.8;20.8;20.8;20.7;20.8;20.8;20.8;20.8;20.8;20.8;20.8;20.8;20.8;20.8;20.9;20.9;20.9;21;2…
20.4;20.4;20.4;20.4;20.5;20.5;20.5;20.5;20.5;20.5;20.5;20.6;20.5;20.5;20.5;20.6;20.6;20.5;20.6;20.6;20.6;20.6;20.6;20.7;20.7;20.6;20.6;20.7;20.7;20.7;20.6;20.7;20.7;20.8;20.7;20.8;20.7;20.8;20.7;20.8;20.8;20.7;20.7;20.7;20.7;20.8;20.8;20.7;20.8;20.7;20.8;20.8;20.7;20.7;20.7;20.7;20.8;20.8;20.8;20.8;20.8;20.8;20.8;20.8;20.8;20.7;20.8;20.8;20.7;20.7;20.8;20.8;20.8;20.8;20.8;20.8;20.9;20.9;20.9;20.9…
20.4;20.5;20.5;20.5;20.4;20.5;20.5;20.5;20.5;20.5;20.5;20.5;20.5;20.5;20.5;20.5;20.6;20.6;20.6;20.5;20.6;20.6;20.6;20.7;20.6;20.6;20.7;20.6;20.7;20.6;20.7;20.7;20.8;20.8;20.7;20.7;20.8;20.8;20.7;20.7;20.7;20.7;20.7;20.8;20.7;20.8;20.8;20.7;20.8;20.7;20.8;20.7;20.8;20.7;20.8;20.8;20.8;20.8;20.8;20.8;20.8;20.8;20.8;20.8;20.8;20.8;20.8;20.8;20.7;20.8;20.8;20.8;20.8;20.8;20.8;20.9;20.8;20.9;21;20.9;2…
20.4;20.4;20.4;20.4;20.5;20.5;20.5;20.5;20.5;20.5;20.5;20.5;20.5;20.5;20.5;20.6;20.6;20.6;20.6;20.6;20.7;20.7;20.6;20.7;20.7;20.7;20.7;20.7;20.7;20.7;20.6;20.7;20.7;20.8;20.7;20.7;20.8;20.7;20.7;20.8;20.8;20.7;20.8;20.7;20.8;20.8;20.8;20.8;20.8;20.8;20.8;20.8;20.8;20.8;20.7;20.8;20.7;20.8;20.7;20.7;20.8;20.8;20.8;20.8;20.8;20.8;20.8;20.7;20.8;20.7;20.8;20.8;20.8;20.8;20.9;20.8;20.9;20.9;21;20.9;2…
20.4;20.5;20.4;20.4;20.5;20.5;20.5;20.5;20.5;20.5;20.5;20.5;20.5;20.5;20.6;20.5;20.5;20.6;20.6;20.6;20.6;20.6;20.6;20.6;20.7;20.7;20.7;20.7;20.7;20.7;20.8;20.7;20.7;20.8;20.8;20.7;20.8;20.8;20.7;20.8;20.8;20.7;20.7;20.8;20.8;20.8;20.8;20.7;20.8;20.7;20.8;20.8;20.8;20.9;20.8;20.8;20.8;20.8;20.8;20.8;20.8;20.7;20.8;20.8;20.8;20.8;20.7;20.8;20.8;20.8;20.8;20.8;20.8;20.8;20.8;20.9;20.9;20.9;21;21;21;…
20.4;20.5;20.5;20.5;20.5;20.5;20.5;20.5;20.5;20.5;20.4;20.5;20.5;20.5;20.6;20.5;20.5;20.6;20.6;20.6;20.6;20.6;20.6;20.6;20.6;20.7;20.7;20.7;20.7;20.7;20.7;20.7;20.7;20.7;20.8;20.7;20.7;20.8;20.8;20.8;20.7;20.7;20.7;20.8;20.8;20.8;20.8;20.8;20.8;20.8;20.8;20.8;20.8;20.8;20.8;20.7;20.8;20.8;20.8;20.8;20.8;20.7;20.7;20.8;20.7;20.8;20.8;20.8;20.8;20.8;20.8;20.8;20.8;20.9;20.8;20.9;20.9;21;21;20.9;21;…
20.5;20.5;20.5;20.5;20.5;20.5;20.5;20.5;20.5;20.5;20.5;20.5;20.5;20.5;20.5;20.6;20.6;20.5;20.5;20.6;20.7;20.7;20.6;20.6;20.7;20.6;20.7;20.7;20.7;20.7;20.7;20.8;20.7;20.7;20.7;20.7;20.8;20.7;20.7;20.7;20.8;20.8;20.8;20.8;20.8;20.8;20.8;20.8;20.8;20.8;20.8;20.8;20.8;20.8;20.8;20.8;20.9;20.8;20.8;20.8;20.8;20.8;20.7;20.7;20.8;20.8;20.8;20.8;20.8;20.8;20.8;20.8;20.8;20.8;20.8;20.9;20.9;20.9;21;21;20.…
20.5;20.5;20.5;20.4;20.5;20.5;20.5;20.5;20.5;20.5;20.5;20.5;20.5;20.6;20.5;20.6;20.5;20.6;20.6;20.7;20.5;20.6;20.7;20.6;20.6;20.6;20.7;20.8;20.7;20.7;20.8;20.8;20.7;20.6;20.7;20.7;20.7;20.8;20.7;20.8;20.7;20.8;20.7;20.7;20.7;20.7;20.8;20.8;20.8;20.7;20.8;20.8;20.8;20.9;20.8;20.8;20.8;20.7;20.8;20.8;20.8;20.8;20.7;20.8;20.8;20.8;20.8;20.8;20.8;20.8;20.8;20.8;20.8;20.8;20.9;21;20.9;20.9;20.9;20.9;2…
20.4;20.4;20.4;20.5;20.5;20.5;20.5;20.5;20.5;20.5;20.5;20.5;20.6;20.5;20.6;20.6;20.6;20.6;20.6;20.7;20.5;20.6;20.6;20.7;20.6;20.7;20.7;20.8;20.7;20.7;20.7;20.7;20.7;20.8;20.6;20.7;20.7;20.7;20.7;20.8;20.7;20.8;20.8;20.8;20.8;20.8;20.8;20.8;20.8;20.7;20.8;20.9;20.8;20.8;20.8;20.7;20.8;20.7;20.8;20.8;20.8;20.8;20.8;20.8;20.8;20.8;20.8;20.8;20.7;20.8;20.8;20.8;20.8;20.9;20.8;20.9;20.9;20.9;20.9;20.9…
20.4;20.4;20.4;20.5;20.5;20.5;20.5;20.5;20.5;20.5;20.5;20.5;20.6;20.6;20.6;20.6;20.5;20.6;20.6;20.7;20.6;20.6;20.6;20.5;20.6;20.7;20.7;20.7;20.7;20.7;20.7;20.7;20.7;20.7;20.7;20.8;20.7;20.7;20.7;20.8;20.7;20.7;20.7;20.8;20.7;20.8;20.8;20.8;20.7;20.8;20.8;20.8;20.8;20.8;20.8;20.8;20.8;20.8;20.8;20.8;20.8;20.8;20.8;20.7;20.8;20.8;20.8;20.8;20.8;20.8;20.8;20.9;20.9;20.8;20.9;20.9;20.9;20.9;20.9;20.9…
20.5;20.4;20.4;20.5;20.5;20.5;20.5;20.5;20.5;20.5;20.6;20.6;20.5;20.5;20.5;20.6;20.6;20.5;20.6;20.6;20.6;20.6;20.6;20.6;20.6;20.7;20.7;20.7;20.7;20.7;20.7;20.6;20.7;20.7;20.7;20.6;20.8;20.7;20.7;20.8;20.8;20.7;20.7;20.7;20.8;20.8;20.8;20.8;20.8;20.8;20.7;20.8;20.8;20.8;20.8;20.8;20.8;20.7;20.8;20.8;20.7;20.8;20.7;20.8;20.8;20.8;20.8;20.8;20.8;20.7;20.8;20.8;20.8;20.9;20.9;20.9;20.9;20.8;20.9;20.9…
20.4;20.5;20.5;20.5;20.5;20.5;20.5;20.5;20.4;20.5;20.5;20.5;20.6;20.6;20.5;20.6;20.6;20.6;20.6;20.6;20.6;20.6;20.6;20.6;20.6;20.6;20.7;20.7;20.7;20.6;20.7;20.7;20.7;20.7;20.7;20.7;20.7;20.7;20.7;20.7;20.7;20.7;20.8;20.7;20.8;20.7;20.8;20.8;20.7;20.8;20.8;20.8;20.8;20.8;20.8;20.7;20.8;20.7;20.7;20.7;20.8;20.7;20.8;20.8;20.8;20.8;20.8;20.8;20.8;20.8;20.8;20.9;20.9;20.8;20.8;20.9;20.9;20.9;20.9;20.9…
20.5;20.5;20.5;20.5;20.5;20.5;20.5;20.4;20.6;20.6;20.5;20.5;20.5;20.5;20.5;20.5;20.5;20.6;20.6;20.6;20.6;20.6;20.6;20.6;20.7;20.6;20.7;20.7;20.7;20.7;20.7;20.7;20.7;20.7;20.7;20.7;20.7;20.7;20.8;20.7;20.7;20.7;20.7;20.7;20.7;20.8;20.7;20.8;20.8;20.8;20.8;20.8;20.8;20.8;20.7;20.8;20.8;20.7;20.8;20.8;20.8;20.8;20.7;20.7;20.8;20.8;20.7;20.8;20.7;20.8;20.9;20.9;20.9;20.8;20.9;20.7;20.9;20.9;20.9;20.9…
20.4;20.4;20.4;20.5;20.4;20.5;20.5;20.5;20.4;20.4;20.5;20.5;20.5;20.5;20.5;20.5;20.6;20.6;20.6;20.5;20.6;20.6;20.6;20.6;20.7;20.6;20.7;20.7;20.7;20.7;20.7;20.7;20.7;20.7;20.7;20.7;20.7;20.7;20.7;20.7;20.7;20.7;20.6;20.7;20.8;20.8;20.8;20.8;20.8;20.8;20.8;20.8;20.8;20.7;20.8;20.8;20.8;20.8;20.8;20.8;20.8;20.8;20.8;20.7;20.7;20.7;20.7;20.8;20.8;20.8;20.8;20.8;20.8;20.9;20.8;20.9;20.9;20.9;20.9;20.9…
20.5;20.4;20.5;20.4;20.5;20.5;20.5;20.4;20.4;20.5;20.4;20.5;20.5;20.5;20.6;20.5;20.7;20.5;20.6;20.6;20.5;20.6;20.6;20.6;20.6;20.6;20.7;20.7;20.7;20.7;20.7;20.7;20.7;20.7;20.7;20.7;20.7;20.7;20.7;20.6;20.6;20.7;20.7;20.6;20.8;20.7;20.7;20.8;20.8;20.8;20.8;20.8;20.8;20.8;20.8;20.8;20.8;20.8;20.8;20.8;20.8;20.8;20.8;20.8;20.8;20.7;20.7;20.7;20.8;20.8;20.8;20.8;20.8;20.8;20.8;20.9;20.9;20.9;20.9;20.9…
20.4;20.5;20.4;20.4;20.5;20.5;20.5;20.5;20.4;20.5;20.5;20.5;20.4;20.4;20.5;20.6;20.5;20.5;20.6;20.6;20.6;20.6;20.6;20.7;20.6;20.6;20.7;20.7;20.7;20.7;20.7;20.7;20.8;20.8;20.7;20.7;20.7;20.7;20.7;20.7;20.7;20.6;20.7;20.7;20.8;20.8;20.8;20.8;20.8;20.7;20.8;20.8;20.8;20.8;20.8;20.8;20.8;20.7;20.8;20.8;20.8;20.8;20.7;20.7;20.7;20.7;20.7;20.7;20.8;20.8;20.8;20.8;20.9;20.8;20.8;20.8;20.9;20.9;20.9;20.9…
20.5;20.4;20.5;20.4;20.5;20.5;20.5;20.5;20.5;20.5;20.5;20.4;20.5;20.5;20.5;20.4;20.7;20.6;20.6;20.5;20.6;20.6;20.6;20.7;20.6;20.6;20.7;20.7;20.7;20.7;20.7;20.7;20.8;20.7;20.7;20.7;20.7;20.7;20.7;20.6;20.7;20.6;20.7;20.8;20.7;20.8;20.8;20.8;20.8;20.7;20.8;20.7;20.8;20.8;20.8;20.8;20.8;20.8;20.8;20.8;20.8;20.8;20.8;20.7;20.7;20.7;20.7;20.8;20.8;20.8;20.8;20.8;20.8;20.8;20.8;20.9;20.9;20.9;20.9;20.9…
20.5;20.4;20.4;20.4;20.5;20.5;20.5;20.5;20.5;20.5;20.5;20.4;20.4;20.4;20.4;20.4;20.5;20.5;20.6;20.6;20.6;20.6;20.5;20.6;20.6;20.7;20.7;20.7;20.7;20.7;20.7;20.8;20.7;20.7;20.7;20.7;20.7;20.7;20.6;20.7;20.7;20.7;20.6;20.8;20.7;20.8;20.8;20.9;20.8;20.7;20.8;20.8;20.8;20.7;20.8;20.8;20.8;20.8;20.8;20.8;20.8;20.8;20.8;20.8;20.7;20.7;20.7;20.7;20.7;20.8;20.8;20.8;20.7;20.8;20.8;20.9;20.8;20.9;20.9;20.9…
20.4;20.4;20.5;20.3;20.4;20.5;20.5;20.5;20.5;20.5;20.5;20.4;20.5;20.4;20.5;20.4;20.6;20.6;20.6;20.5;20.6;20.6;20.6;20.6;20.7;20.6;20.6;20.7;20.7;20.7;20.7;20.7;20.7;20.7;20.7;20.7;20.7;20.7;20.6;20.7;20.7;20.7;20.7;20.8;20.8;20.7;20.7;20.7;20.8;20.8;20.8;20.8;20.8;20.8;20.8;20.8;20.8;20.8;20.8;20.8;20.8;20.8;20.8;20.7;20.7;20.7;20.7;20.7;20.7;20.7;20.8;20.8;20.7;20.7;20.8;20.8;20.9;20.9;20.9;20.9…
20.4;20.4;20.4;20.4;20.5;20.5;20.5;20.5;20.5;20.4;20.4;20.5;20.4;20.4;20.4;20.5;20.5;20.5;20.6;20.6;20.6;20.6;20.6;20.7;20.6;20.7;20.6;20.7;20.6;20.7;20.7;20.7;20.7;20.7;20.7;20.7;20.7;20.7;20.7;20.7;20.7;20.7;20.7;20.7;20.7;20.8;20.7;20.8;20.8;20.8;20.8;20.8;20.7;20.8;20.8;20.8;20.8;20.8;20.8;20.8;20.8;20.7;20.8;20.7;20.7;20.7;20.7;20.7;20.8;20.8;20.8;20.8;20.8;20.8;20.7;20.9;20.8;20.9;20.9;20.9…
20.4;20.4;20.4;20.4;20.5;20.4;20.5;20.5;20.5;20.5;20.5;20.5;20.4;20.6;20.3;20.6;20.5;20.5;20.6;20.6;20.6;20.6;20.6;20.6;20.6;20.7;20.6;20.7;20.7;20.6;20.7;20.7;20.7;20.7;20.7;20.7;20.7;20.7;20.6;20.7;20.7;20.7;20.7;20.7;20.7;20.7;20.7;20.7;20.7;20.8;20.7;20.8;20.8;20.8;20.7;20.8;20.8;20.8;20.7;20.8;20.8;20.7;20.8;20.7;20.7;20.7;20.7;20.7;20.8;20.7;20.8;20.7;20.8;20.8;20.8;20.8;20.8;20.9;20.9;20.8…
20.4;20.4;20.4;20.5;20.4;20.5;20.4;20.5;20.5;20.4;20.4;20.5;20.5;20.5;20.6;20.6;20.6;20.6;20.5;20.6;20.6;20.6;20.6;20.6;20.6;20.7;20.7;20.6;20.6;20.6;20.7;20.7;20.7;20.7;20.6;20.7;20.7;20.7;20.7;20.7;20.7;20.7;20.7;20.8;20.7;20.7;20.7;20.7;20.7;20.7;20.7;20.8;20.8;20.8;20.7;20.8;20.8;20.9;20.8;20.9;20.8;20.8;20.7;20.7;20.7;20.7;20.7;20.7;20.7;20.8;20.8;20.8;20.8;20.7;20.8;20.8;20.8;20.9;20.9;20.9…
20.4;20.4;20.4;20.4;20.5;20.5;20.5;20.4;20.4;20.5;20.5;20.5;20.4;20.4;20.5;20.6;20.6;20.6;20.5;20.5;20.6;20.6;20.6;20.7;20.6;20.6;20.6;20.7;20.6;20.6;20.6;20.6;20.6;20.7;20.6;20.7;20.7;20.7;20.7;20.7;20.7;20.7;20.7;20.7;20.7;20.7;20.7;20.8;20.7;20.7;20.8;20.7;20.8;20.8;20.7;20.8;20.7;20.7;20.8;20.8;20.8;20.8;20.8;20.7;20.7;20.7;20.7;20.7;20.7;20.7;20.7;20.7;20.8;20.8;20.8;20.8;20.7;20.9;20.8;20.9…
20.4;20.4;20.4;20.4;20.4;20.5;20.4;20.5;20.5;20.5;20.4;20.4;20.5;20.5;20.5;20.5;20.4;20.6;20.6;20.6;20.6;20.6;20.6;20.6;20.6;20.6;20.6;20.6;20.6;20.6;20.6;20.6;20.6;20.7;20.6;20.7;20.7;20.7;20.7;20.7;20.6;20.7;20.7;20.7;20.7;20.8;20.7;20.7;20.7;20.7;20.7;20.7;20.8;20.8;20.8;20.8;20.8;20.7;20.8;20.7;20.7;20.7;20.7;20.7;20.7;20.7;20.7;20.7;20.7;20.8;20.7;20.7;20.8;20.7;20.8;20.8;20.8;20.8;20.9;20.9…
20.4;20.4;20.4;20.5;20.4;20.4;20.5;20.4;20.4;20.4;20.5;20.4;20.4;20.4;20.4;20.4;20.6;20.6;20.6;20.6;20.5;20.5;20.6;20.6;20.6;20.6;20.6;20.6;20.7;20.6;20.6;20.6;20.6;20.7;20.6;20.7;20.6;20.7;20.6;20.7;20.7;20.7;20.7;20.7;20.7;20.7;20.8;20.7;20.7;20.8;20.7;20.7;20.7;20.7;20.8;20.8;20.8;20.7;20.7;20.7;20.8;20.7;20.7;20.7;20.7;20.7;20.7;20.7;20.7;20.7;20.8;20.7;20.8;20.8;20.7;20.8;20.8;20.8;20.9;20.9…
20.4;20.4;20.4;20.3;20.4;20.4;20.4;20.5;20.4;20.5;20.4;20.4;20.4;20.4;20.4;20.4;20.4;20.5;20.6;20.6;20.6;20.6;20.6;20.5;20.6;20.5;20.6;20.6;20.6;20.6;20.6;20.6;20.6;20.7;20.6;20.6;20.7;20.6;20.7;20.7;20.6;20.7;20.6;20.7;20.7;20.7;20.7;20.7;20.7;20.7;20.7;20.7;20.7;20.8;20.8;20.8;20.8;20.7;20.7;20.7;20.8;20.7;20.7;20.7;20.7;20.7;20.7;20.7;20.7;20.8;20.7;20.7;20.7;20.7;20.7;20.8;20.8;20.8;20.9;20.9…
20.4;20.4;20.4;20.4;20.4;20.4;20.4;20.5;20.3;20.5;20.4;20.4;20.3;20.4;20.5;20.5;20.5;20.5;20.6;20.5;20.6;20.6;20.6;20.6;20.6;20.6;20.6;20.7;20.6;20.7;20.6;20.7;20.6;20.6;20.7;20.7;20.7;20.7;20.7;20.7;20.6;20.6;20.7;20.7;20.7;20.7;20.7;20.7;20.7;20.7;20.7;20.8;20.8;20.7;20.7;20.8;20.7;20.7;20.8;20.7;20.8;20.7;20.7;20.7;20.7;20.7;20.7;20.7;20.8;20.8;20.7;20.7;20.7;20.7;20.8;20.8;20.8;20.8;20.8;20.8…
20.4;20.4;20.4;20.4;20.4;20.4;20.4;20.5;20.4;20.4;20.4;20.4;20.4;20.4;20.5;20.5;20.5;20.5;20.5;20.5;20.6;20.6;20.6;20.7;20.6;20.5;20.6;20.7;20.6;20.6;20.6;20.7;20.7;20.7;20.6;20.7;20.7;20.6;20.7;20.6;20.6;20.7;20.7;20.7;20.7;20.7;20.7;20.7;20.7;20.7;20.6;20.7;20.8;20.8;20.7;20.8;20.7;20.8;20.8;20.7;20.8;20.7;20.7;20.7;20.7;20.7;20.7;20.7;20.7;20.7;20.7;20.7;20.7;20.7;20.8;20.8;20.8;20.8;20.8;20.8…
20.4;20.4;20.4;20.4;20.4;20.5;20.4;20.5;20.3;20.4;20.4;20.4;20.4;20.5;20.4;20.5;20.5;20.5;20.6;20.6;20.6;20.5;20.5;20.6;20.5;20.6;20.6;20.6;20.7;20.7;20.6;20.6;20.6;20.7;20.7;20.7;20.7;20.7;20.7;20.7;20.6;20.7;20.6;20.7;20.8;20.7;20.7;20.7;20.7;20.7;20.7;20.7;20.8;20.7;20.7;20.7;20.8;20.8;20.7;20.7;20.7;20.7;20.7;20.7;20.8;20.8;20.7;20.7;20.7;20.8;20.8;20.7;20.7;20.8;20.8;20.8;20.8;20.8;20.8;20.9…
20.4;20.4;20.4;20.4;20.4;20.4;20.4;20.4;20.4;20.3;20.4;20.4;20.4;20.4;20.5;20.5;20.5;20.5;20.5;20.5;20.5;20.5;20.6;20.6;20.6;20.6;20.6;20.6;20.7;20.6;20.6;20.6;20.7;20.7;20.7;20.7;20.7;20.7;20.6;20.7;20.7;20.7;20.7;20.7;20.7;20.7;20.7;20.7;20.7;20.8;20.7;20.8;20.7;20.7;20.7;20.7;20.6;20.8;20.8;20.7;20.8;20.7;20.8;20.7;20.7;20.7;20.7;20.8;20.7;20.8;20.7;20.7;20.7;20.7;20.8;20.8;20.8;20.8;20.8;20.8…
20.3;20.3;20.4;20.4;20.4;20.4;20.4;20.4;20.4;20.4;20.5;20.3;20.4;20.5;20.5;20.4;20.5;20.5;20.5;20.5;20.5;20.5;20.5;20.5;20.6;20.6;20.6;20.6;20.6;20.7;20.6;20.6;20.6;20.7;20.7;20.7;20.7;20.7;20.6;20.7;20.6;20.7;20.6;20.6;20.7;20.7;20.7;20.7;20.7;20.7;20.7;20.8;20.8;20.7;20.7;20.7;20.7;20.7;20.7;20.7;20.8;20.7;20.7;20.7;20.7;20.7;20.8;20.8;20.7;20.7;20.7;20.7;20.8;20.7;20.7;20.8;20.8;20.8;20.8;20.8…
20.4;20.3;20.4;20.3;20.3;20.5;20.4;20.5;20.3;20.4;20.4;20.4;20.5;20.4;20.5;20.5;20.5;20.5;20.5;20.5;20.5;20.5;20.5;20.5;20.6;20.6;20.6;20.6;20.9;20.7;20.6;20.7;20.6;20.6;20.6;20.6;20.6;20.7;20.7;20.6;20.7;20.7;20.7;20.7;20.7;20.7;20.7;20.7;20.7;20.7;20.6;20.7;20.8;20.7;20.7;20.7;20.7;20.7;20.7;20.7;20.7;20.7;20.7;20.8;20.7;20.8;20.7;20.8;20.8;20.7;20.8;20.8;20.7;20.7;20.7;20.8;20.8;20.8;20.8;20.9…
20.2;20.4;20.4;20.4;20.4;20.4;20.4;20.4;20.4;20.4;20.4;20.3;20.4;20.4;20.5;20.5;20.5;20.5;20.5;20.5;20.5;20.5;20.5;20.6;20.5;20.5;20.6;20.6;20.7;20.6;20.6;20.7;20.6;20.7;20.6;20.6;20.7;20.7;20.6;20.6;20.6;20.6;20.6;20.7;20.7;20.7;20.7;20.7;20.7;20.7;20.7;20.8;20.7;20.7;20.7;20.8;20.7;20.7;20.7;20.7;20.7;20.7;20.7;20.7;20.7;20.7;20.8;20.7;20.7;20.8;20.8;20.7;20.7;20.7;20.7;20.8;20.8;20.8;20.8;20.8…
20.3;20.4;20.4;20.4;20.4;20.4;20.4;20.4;20.4;20.4;20.4;20.4;20.4;20.4;20.4;20.5;20.5;20.5;20.5;20.5;20.5;20.5;20.6;20.6;20.6;20.6;20.6;20.6;20.6;20.6;20.6;20.6;20.7;20.7;20.6;20.7;20.6;20.6;20.6;20.7;20.6;20.6;20.6;20.7;20.6;20.7;20.7;20.7;20.7;20.7;20.7;20.7;20.7;20.8;20.7;20.7;20.7;20.8;20.8;20.7;20.7;20.8;20.7;20.7;20.7;20.8;20.8;20.8;20.7;20.7;20.7;20.8;20.7;20.7;20.7;20.7;20.8;20.8;20.8;20.8…
20.4;20.3;20.3;20.3;20.4;20.4;20.3;20.4;20.4;20.4;20.3;20.4;20.4;20.4;20.5;20.5;20.5;20.5;20.5;20.5;20.5;20.4;20.5;20.6;20.6;20.6;20.6;20.6;20.6;20.6;20.6;20.6;20.6;20.6;20.6;20.6;20.6;20.6;20.6;20.6;20.6;20.6;20.6;20.7;20.7;20.7;20.7;20.7;20.7;20.7;20.6;20.7;20.7;20.7;20.7;20.7;20.8;20.7;20.7;20.7;20.7;20.7;20.7;20.6;20.7;20.7;20.8;20.8;20.8;20.8;20.8;20.8;20.7;20.8;20.7;20.8;20.8;20.8;20.8;20.8…
20.3;20.3;20.3;20.3;20.3;20.3;20.4;20.4;20.4;20.4;20.3;20.5;20.5;20.4;20.3;20.5;20.4;20.5;20.4;20.4;20.5;20.5;20.6;20.6;20.5;20.6;20.6;20.5;20.6;20.6;20.6;20.6;20.6;20.6;20.6;20.6;20.6;20.6;20.6;20.6;20.6;20.6;20.6;20.7;20.7;20.7;20.7;20.7;20.7;20.7;20.7;20.7;20.7;20.8;20.8;20.8;20.7;20.7;20.8;20.7;20.7;20.7;20.8;20.7;20.7;20.6;20.8;20.8;20.7;20.7;20.8;20.8;20.7;20.8;20.7;20.8;20.8;20.8;20.8;20.8…
20.3;20.3;20.3;20.4;20.4;20.4;20.4;20.4;20.3;20.4;20.4;20.4;20.4;20.5;20.5;20.5;20.4;20.5;20.5;20.5;20.5;20.5;20.6;20.6;20.6;20.6;20.6;20.6;20.6;20.6;20.7;20.6;20.7;20.6;20.6;20.6;20.6;20.6;20.6;20.7;20.7;20.6;20.7;20.6;20.7;20.7;20.7;20.7;20.7;20.7;20.7;20.7;20.7;20.7;20.7;20.7;20.8;20.7;20.7;20.7;20.7;20.7;20.7;20.7;20.8;20.7;20.8;20.8;20.7;20.7;20.8;20.8;20.8;20.8;20.8;20.8;20.8;20.8;20.8;20.8…
20.3;20.3;20.3;20.4;20.4;20.4;20.4;20.3;20.4;20.4;20.3;20.4;20.3;20.5;20.4;20.4;20.4;20.4;20.5;20.5;20.5;20.5;20.6;20.6;20.6;20.6;20.6;20.6;20.6;20.6;20.6;20.6;20.6;20.6;20.6;20.6;20.6;20.6;20.6;20.7;20.6;20.6;20.6;20.7;20.7;20.7;20.7;20.7;20.7;20.7;20.7;20.7;20.7;20.7;20.7;20.7;20.8;20.8;20.8;20.7;20.7;20.7;20.7;20.6;20.7;20.7;20.8;20.8;20.8;20.8;20.7;20.8;20.8;20.7;20.8;20.8;20.8;20.8;20.8;20.8…
20.3;20.3;20.3;20.3;20.4;20.4;20.4;20.4;20.4;20.4;20.4;20.3;20.4;20.4;20.4;20.5;20.5;20.4;20.5;20.5;20.5;20.5;20.6;20.6;20.6;20.6;20.6;20.6;20.6;20.6;20.6;20.6;20.6;20.6;20.6;20.6;20.6;20.6;20.7;20.6;20.6;20.7;20.6;20.6;20.7;20.7;20.7;20.7;20.7;20.7;20.7;20.7;20.7;20.7;20.8;20.7;20.8;20.8;20.8;20.8;20.7;20.7;20.7;20.7;20.7;20.8;20.7;20.7;20.7;20.7;20.7;20.8;20.8;20.8;20.8;20.8;20.8;20.8;20.8;20.8…
20.3;20.3;20.3;20.4;20.3;20.3;20.4;20.4;20.3;20.4;20.4;20.4;20.4;20.4;20.4;20.5;20.5;20.5;20.5;20.5;20.5;20.5;20.5;20.6;20.6;20.6;20.6;20.6;20.6;20.6;20.7;20.6;20.6;20.6;20.6;20.5;20.6;20.6;20.6;20.6;20.7;20.6;20.7;20.7;20.6;20.6;20.7;20.7;20.7;20.8;20.8;20.8;20.7;20.7;20.7;20.7;20.7;20.8;20.7;20.7;20.7;20.7;20.7;20.7;20.6;20.7;20.8;20.7;20.7;20.7;20.7;20.7;20.8;20.8;20.8;20.8;20.8;20.8;20.8;20.8…
20.3;20.3;20.3;20.4;20.3;20.3;20.4;20.4;20.3;20.4;20.3;20.3;20.4;20.4;20.4;20.4;20.4;20.5;20.4;20.5;20.5;20.5;20.6;20.6;20.6;20.6;20.6;20.6;20.6;20.6;20.6;20.6;20.6;20.6;20.6;20.6;20.6;20.6;20.6;20.6;20.6;20.6;20.6;20.7;20.7;20.6;20.7;20.6;20.7;20.6;20.7;20.8;20.7;20.7;20.8;20.7;20.8;20.7;20.7;20.7;20.7;20.7;20.7;20.7;20.7;20.7;20.7;20.7;20.7;20.8;20.8;20.8;20.7;20.8;20.8;20.7;20.8;20.8;20.8;20.8…
20.3;20.3;20.3;20.4;20.4;20.4;20.4;20.4;20.4;20.4;20.4;20.3;20.4;20.4;20.4;20.4;20.5;20.5;20.5;20.5;20.5;20.5;20.5;20.6;20.6;20.6;20.6;20.6;20.5;20.5;20.6;20.6;20.6;20.6;20.6;20.6;20.6;20.6;20.6;20.6;20.6;20.6;20.6;20.7;20.6;20.6;20.6;20.7;20.7;20.8;20.7;20.7;20.7;20.7;20.7;20.7;20.7;20.7;20.7;20.7;20.7;20.7;20.7;20.7;20.7;20.7;20.7;20.7;20.8;20.7;20.7;20.8;20.8;20.8;20.8;20.8;20.8;20.8;20.8;20.8…
20.3;20.3;20.3;20.4;20.4;20.4;20.4;20.4;20.3;20.4;20.4;20.4;20.3;20.4;20.3;20.5;20.4;20.5;20.5;20.5;20.5;20.5;20.5;20.5;20.6;20.6;20.6;20.6;20.6;20.6;20.6;20.6;20.5;20.6;20.6;20.6;20.6;20.6;20.7;20.6;20.6;20.7;20.6;20.6;20.6;20.6;20.7;20.7;20.7;20.7;20.7;20.7;20.7;20.7;20.7;20.7;20.8;20.7;20.7;20.7;20.7;20.7;20.7;20.7;20.7;20.7;20.7;20.7;20.7;20.8;20.7;20.8;20.8;20.7;20.8;20.8;20.8;20.8;20.8;20.8…
20.3;20.3;20.3;20.3;20.4;20.4;20.3;20.4;20.4;20.4;20.4;20.4;20.3;20.4;20.4;20.4;20.5;20.4;20.5;20.5;20.5;20.5;20.6;20.6;20.5;20.6;20.5;20.6;20.6;20.6;20.6;20.6;20.6;20.6;20.6;20.6;20.6;20.7;20.6;20.6;20.6;20.6;20.6;20.7;20.7;20.7;20.7;20.7;20.7;20.7;20.7;20.7;20.7;20.7;20.7;20.7;20.7;20.7;20.7;20.7;20.7;20.7;20.7;20.7;20.6;20.7;20.7;20.7;20.7;20.8;20.8;20.7;20.7;20.7;20.8;20.8;20.8;20.8;20.8;20.8…
20.3;20.3;20.3;20.3;20.2;20.3;20.3;20.4;20.4;20.4;20.4;20.4;20.4;20.4;20.4;20.4;20.4;20.5;20.4;20.5;20.5;20.5;20.5;20.5;20.5;20.6;20.5;20.5;20.5;20.5;20.6;20.6;20.6;20.6;20.6;20.6;20.6;20.7;20.6;20.7;20.6;20.6;20.6;20.7;20.6;20.6;20.7;20.7;20.7;20.7;20.7;20.7;20.7;20.7;20.7;20.7;20.8;20.7;20.7;20.7;20.7;20.7;20.7;20.6;20.6;20.7;20.8;20.7;20.6;20.7;20.8;20.7;20.8;20.7;20.8;20.8;20.8;20.8;20.9;20.8…
20.3;20.3;20.3;20.3;20.3;20.4;20.4;20.4;20.3;20.4;20.4;20.4;20.4;20.4;20.4;20.5;20.4;20.5;20.5;20.5;20.5;20.5;20.5;20.5;20.5;20.5;20.5;20.5;20.6;20.6;20.6;20.6;20.6;20.6;20.6;20.6;20.6;20.5;20.6;20.6;20.7;20.6;20.6;20.7;20.6;20.7;20.7;20.7;20.7;20.7;20.7;20.7;20.7;20.7;20.7;20.7;20.7;20.7;20.7;20.7;20.7;20.7;20.6;20.7;20.7;20.7;20.7;20.8;20.7;20.8;20.7;20.8;20.7;20.8;20.7;20.8;20.8;20.8;20.8;20.8…
20.3;20.3;20.3;20.3;20.3;20.3;20.3;20.4;20.4;20.4;20.4;20.4;20.4;20.4;20.4;20.4;20.4;20.4;20.5;20.5;20.5;20.5;20.5;20.5;20.5;20.5;20.5;20.6;20.5;20.6;20.6;20.6;20.6;20.6;20.6;20.6;20.6;20.6;20.6;20.6;20.6;20.6;20.6;20.6;20.5;20.6;20.6;20.6;20.7;20.7;20.7;20.7;20.7;20.7;20.7;20.8;20.7;20.8;20.7;20.7;20.7;20.7;20.7;20.7;20.7;20.6;20.7;20.7;20.8;20.8;20.7;20.7;20.7;20.7;20.8;20.8;20.8;20.8;20.8;20.8…
20.3;20.3;20.3;20.3;20.4;20.3;20.4;20.4;20.3;20.3;20.3;20.4;20.4;20.4;20.4;20.4;20.5;20.5;20.5;20.5;20.5;20.5;20.5;20.5;20.5;20.5;20.5;20.5;20.5;20.6;20.6;20.6;20.6;20.6;20.6;20.6;20.6;20.6;20.6;20.6;20.6;20.6;20.6;20.6;20.6;20.6;20.6;20.6;20.7;20.7;20.7;20.7;20.7;20.7;20.8;20.8;20.7;20.7;20.7;20.7;20.7;20.7;20.7;20.7;20.7;20.7;20.7;20.7;20.7;20.8;20.7;20.7;20.7;20.7;20.8;20.8;20.8;20.8;20.8;20.8…
20.3;20.3;20.3;20.3;20.4;20.4;20.3;20.3;20.3;20.3;20.4;20.4;20.4;20.4;20.5;20.5;20.4;20.5;20.5;20.5;20.5;20.5;20.5;20.5;20.6;20.7;20.6;20.6;20.6;20.6;20.6;20.6;20.6;20.6;20.6;20.6;20.6;20.6;20.6;20.6;20.6;20.6;20.6;20.6;20.6;20.6;20.6;20.7;20.7;20.7;20.7;20.7;20.8;20.7;20.7;20.7;20.8;20.7;20.7;20.7;20.7;20.7;20.7;20.7;20.7;20.7;20.8;20.7;20.7;20.7;20.7;20.7;20.7;20.7;20.8;20.7;20.7;20.9;20.8;20.8…
20.3;20.3;20.3;20.3;20.3;20.3;20.3;20.4;20.4;20.3;20.4;20.3;20.3;20.3;20.4;20.4;20.4;20.6;20.5;20.5;20.5;20.5;20.5;20.5;20.5;20.6;20.6;20.6;20.6;20.6;20.6;20.6;20.6;20.6;20.6;20.6;20.6;20.6;20.7;20.6;20.6;20.6;20.6;20.6;20.6;20.6;20.7;20.7;20.7;20.7;20.7;20.7;20.7;20.7;20.8;20.8;20.7;20.7;20.7;20.7;20.6;20.7;20.7;20.7;20.7;20.7;20.7;20.8;20.8;20.8;20.7;20.8;20.7;20.7;20.8;20.8;20.8;20.8;20.8;20.8…
20.3;20.3;20.3;20.3;20.3;20.4;20.4;20.3;20.4;20.3;20.4;20.3;20.4;20.3;20.4;20.5;20.5;20.5;20.4;20.5;20.5;20.5;20.5;20.5;20.5;20.6;20.6;20.6;20.6;20.6;20.6;20.6;20.6;20.6;20.6;20.6;20.7;20.7;20.6;20.6;20.6;20.6;20.6;20.7;20.6;20.6;20.7;20.7;20.7;20.7;20.7;20.7;20.8;20.7;20.8;20.8;20.8;20.7;20.7;20.7;20.7;20.7;20.7;20.7;20.7;20.7;20.7;20.8;20.8;20.7;20.7;20.7;20.7;20.7;20.7;20.8;20.8;20.8;20.8;20.8…
20.3;20.3;20.3;20.3;20.3;20.4;20.3;20.3;20.3;20.4;20.4;20.4;20.3;20.4;20.4;20.5;20.5;20.5;20.5;20.4;20.5;20.5;20.5;20.5;20.6;20.6;20.6;20.6;20.6;20.5;20.6;20.6;20.6;20.6;20.5;20.6;20.6;20.6;20.6;20.6;20.6;20.6;20.7;20.6;20.7;20.7;20.7;20.7;20.7;20.7;20.7;20.7;20.7;20.7;20.7;20.7;20.7;20.7;20.7;20.7;20.7;20.7;20.7;20.7;20.7;20.7;20.7;20.7;20.7;20.7;20.8;20.8;20.8;20.7;20.7;20.8;20.7;20.8;20.8;20.8…
20.3;20.3;20.3;20.3;20.3;20.3;20.4;20.4;20.3;20.3;20.4;20.3;20.3;20.4;20.4;20.4;20.4;20.4;20.5;20.5;20.5;20.5;20.5;20.5;20.5;20.6;20.5;20.6;20.6;20.6;20.6;20.6;20.6;20.6;20.5;20.6;20.6;20.6;20.7;20.6;20.6;20.6;20.6;20.7;20.7;20.6;20.7;20.7;20.7;20.7;20.8;20.7;20.7;20.7;20.7;20.8;20.8;20.7;20.7;20.7;20.7;20.7;20.7;20.7;20.7;20.7;20.7;20.7;20.7;20.7;20.7;20.7;20.7;20.7;20.8;20.8;20.8;20.8;20.8;20.8…
20.3;20.3;20.3;20.2;20.2;20.5;20.3;20.3;20.3;20.3;20.4;20.4;20.3;20.3;20.3;20.5;20.4;20.5;20.5;20.4;20.5;20.5;20.5;20.5;20.5;20.6;20.5;20.6;20.7;20.6;20.6;20.6;20.6;20.6;20.7;20.6;20.6;20.6;20.6;20.6;20.6;20.7;20.6;20.6;20.6;20.7;20.7;20.7;20.7;20.7;20.7;20.7;20.7;20.7;20.8;20.7;20.7;20.8;20.8;20.7;20.7;20.7;20.7;20.6;20.7;20.7;20.7;20.7;20.6;20.7;20.8;20.7;20.7;20.7;20.7;20.8;20.8;20.8;20.8;20.8…
20.3;20.3;20.2;20.2;20.4;20.3;20.3;20.4;20.3;20.3;20.4;20.4;20.4;20.4;20.4;20.5;20.4;20.4;20.5;20.5;20.5;20.5;20.5;20.6;20.5;20.5;20.5;20.6;20.6;20.6;20.6;20.7;20.6;20.6;20.6;20.6;20.6;20.6;20.7;20.6;20.6;20.6;20.6;20.7;20.6;20.7;20.7;20.7;20.7;20.6;20.7;20.7;20.7;20.7;20.7;20.8;20.8;20.7;20.7;20.7;20.7;20.7;20.7;20.7;20.7;20.6;20.7;20.7;20.7;20.8;20.7;20.7;20.7;20.7;20.7;20.8;20.8;20.8;20.8;20.7…
20.3;20.3;20.3;20.3;20.3;20.4;20.3;20.3;20.3;20.4;20.3;20.3;20.3;20.3;20.4;20.5;20.4;20.5;20.5;20.5;20.5;20.5;20.5;20.5;20.5;20.6;20.5;20.6;20.6;20.6;20.6;20.6;20.6;20.7;20.6;20.6;20.6;20.6;20.7;20.7;20.6;20.6;20.6;20.7;20.7;20.7;20.7;20.6;20.7;20.7;20.7;20.7;20.7;20.7;20.7;20.7;20.7;20.7;20.7;20.7;20.7;20.7;20.6;20.6;20.6;20.7;20.7;20.7;20.7;20.7;20.7;20.7;20.7;20.7;20.8;20.8;20.7;20.8;20.8;20.8…
20.4;20.3;20.3;20.3;20.3;20.3;20.3;20.4;20.3;20.4;20.3;20.4;20.3;20.4;20.4;20.5;20.5;20.5;20.5;20.5;20.4;20.5;20.5;20.5;20.5;20.6;20.6;20.6;20.6;20.6;20.6;20.7;20.6;20.6;20.6;20.6;20.6;20.6;20.6;20.6;20.6;20.7;20.6;20.6;20.6;20.6;20.7;20.7;20.7;20.7;20.7;20.6;20.8;20.7;20.7;20.6;20.7;20.8;20.8;20.7;20.8;20.8;20.7;20.6;20.7;20.7;20.7;20.7;20.7;20.7;20.7;20.7;20.7;20.7;20.7;20.7;20.8;20.8;20.7;20.7…
20.3;20.3;20.3;20.4;20.3;20.3;20.4;20.3;20.3;20.5;20.3;20.4;20.4;20.4;20.4;20.4;20.5;20.5;20.5;20.5;20.5;20.5;20.5;20.5;20.5;20.6;20.6;20.6;20.6;20.6;20.6;20.6;20.6;20.7;20.7;20.6;20.6;20.7;20.6;20.6;20.6;20.7;20.6;20.6;20.7;20.7;20.7;20.7;20.7;20.7;20.7;20.7;20.7;20.7;20.7;20.7;20.8;20.8;20.7;20.8;20.7;20.7;20.7;20.7;20.7;20.7;20.7;20.7;20.7;20.7;20.7;20.7;20.7;20.6;20.7;20.8;20.8;20.8;20.8;20.8…
20.3;20.3;20.3;20.3;20.4;20.4;20.3;20.4;20.3;20.3;20.3;20.4;20.3;20.4;20.4;20.4;20.4;20.5;20.5;20.4;20.5;20.5;20.5;20.6;20.5;20.6;20.5;20.6;20.6;20.6;20.6;20.6;20.6;20.6;20.6;20.6;20.7;20.7;20.6;20.6;20.6;20.6;20.6;20.7;20.6;20.6;20.7;20.7;20.7;20.7;20.7;20.7;20.7;20.7;20.7;20.7;20.7;20.7;20.7;20.7;20.6;20.7;20.8;20.7;20.7;20.7;20.7;20.7;20.7;20.7;20.7;20.7;20.7;20.7;20.7;20.8;20.7;20.8;20.8;20.8…
20.3;20.3;20.3;20.3;20.2;20.4;20.3;20.3;20.3;20.3;20.5;20.4;20.4;20.4;20.4;20.4;20.4;20.4;20.5;20.5;20.4;20.5;20.5;20.5;20.5;20.6;20.6;20.6;20.6;20.6;20.6;20.6;20.6;20.6;20.6;20.6;20.7;20.6;20.6;20.6;20.7;20.6;20.8;20.6;20.6;20.6;20.7;20.7;20.7;20.6;20.7;20.7;20.8;20.7;20.7;20.7;20.7;20.7;20.7;20.7;20.7;20.7;20.7;20.7;20.7;20.7;20.7;20.7;20.7;20.7;20.7;20.7;20.7;20.7;20.7;20.8;20.8;20.8;20.8;20.8…
20.2;20.3;20.3;20.3;20.3;20.3;20.4;20.4;20.3;20.4;20.4;20.4;20.3;20.4;20.4;20.4;20.5;20.4;20.5;20.5;20.5;20.5;20.5;20.5;20.6;20.5;20.6;20.6;20.6;20.6;20.6;20.6;20.6;20.6;20.6;20.6;20.7;20.6;20.6;20.6;20.6;20.6;20.6;20.7;20.6;20.6;20.6;20.7;20.6;20.7;20.7;20.7;20.7;20.7;20.7;20.7;20.7;20.7;20.7;20.8;20.7;20.7;20.7;20.7;20.7;20.7;20.7;20.7;20.7;20.7;20.7;20.7;20.7;20.7;20.7;20.8;20.8;20.8;20.8;20.8…
20.2;20.3;20.3;20.3;20.3;20.3;20.4;20.3;20.4;20.4;20.4;20.4;20.3;20.4;20.3;20.4;20.4;20.4;20.4;20.4;20.5;20.5;20.5;20.5;20.5;20.6;20.5;20.6;20.6;20.6;20.5;20.6;20.6;20.6;20.6;20.6;20.6;20.6;20.6;20.6;20.6;20.7;20.6;20.6;20.7;20.6;20.7;20.6;20.6;20.7;20.7;20.7;20.7;20.7;20.7;20.6;20.7;20.7;20.7;20.7;20.7;20.6;20.7;20.7;20.7;20.7;20.7;20.7;20.7;20.7;20.8;20.7;20.7;20.8;20.7;20.8;20.8;20.7;20.7;20.7…
20.2;20.2;20.3;20.3;20.3;20.3;20.3;20.3;20.3;20.4;20.3;20.4;20.3;20.3;20.4;20.4;20.4;20.4;20.5;20.5;20.5;20.5;20.4;20.5;20.5;20.6;20.5;20.6;20.6;20.6;20.6;20.6;20.6;20.7;20.6;20.6;20.6;20.6;20.6;20.7;20.7;20.6;20.6;20.6;20.7;20.6;20.7;20.7;20.7;20.7;20.7;20.7;20.7;20.7;20.7;20.7;20.7;20.7;20.7;20.7;20.6;20.7;20.7;20.7;20.7;20.7;20.7;20.7;20.6;20.7;20.8;20.7;20.8;20.8;20.8;20.7;20.7;20.7;20.8;20.8…
20.2;20.3;20.3;20.3;20.3;20.3;20.3;20.3;20.3;20.3;20.4;20.3;20.3;20.4;20.4;20.4;20.4;20.4;20.5;20.5;20.5;20.5;20.5;20.6;20.5;20.6;20.6;20.6;20.6;20.6;20.6;20.6;20.6;20.6;20.6;20.6;20.6;20.6;20.6;20.6;20.7;20.6;20.7;20.7;20.6;20.6;20.7;20.7;20.7;20.7;20.7;20.7;20.7;20.7;20.7;20.7;20.7;20.7;20.7;20.7;20.7;20.7;20.7;20.7;20.7;20.7;20.7;20.7;20.7;20.7;20.7;20.7;20.8;20.7;20.7;20.8;20.8;20.7;20.8;20.8…
20.2;20.3;20.3;20.3;20.3;20.2;20.3;20.3;20.3;20.3;20.3;20.3;20.3;20.4;20.4;20.4;20.4;20.4;20.5;20.5;20.5;20.5;20.5;20.6;20.6;20.6;20.6;20.6;20.6;20.6;20.6;20.6;20.6;20.7;20.6;20.6;20.6;20.6;20.7;20.7;20.7;20.7;20.6;20.7;20.7;20.6;20.7;20.7;20.7;20.7;20.7;20.7;20.7;20.7;20.7;20.7;20.7;20.8;20.7;20.7;20.7;20.6;20.7;20.7;20.7;20.7;20.7;20.7;20.7;20.7;20.7;20.7;20.7;20.8;20.8;20.7;20.8;20.8;20.7;20.7…
20.3;20.3;20.3;20.3;20.3;20.3;20.2;20.3;20.3;20.3;20.4;20.3;20.4;20.4;20.4;20.4;20.4;20.4;20.5;20.5;20.5;20.5;20.5;20.6;20.5;20.5;20.6;20.6;20.6;20.6;20.6;20.6;20.6;20.6;20.6;20.6;20.6;20.6;20.7;20.7;20.6;20.6;20.6;20.7;20.6;20.7;20.7;20.7;20.7;20.7;20.7;20.8;20.7;20.7;20.7;20.7;20.7;20.7;20.7;20.7;20.7;20.7;20.7;20.7;20.7;20.7;20.7;20.7;20.7;20.7;20.7;20.7;20.7;20.8;20.8;20.8;20.7;20.8;20.8;20.7…
20.3;20.3;20.3;20.3;20.2;20.3;20.3;20.2;20.2;20.3;20.4;20.4;20.3;20.4;20.4;20.4;20.4;20.4;20.5;20.5;20.5;20.5;20.5;20.6;20.5;20.5;20.6;20.6;20.6;20.6;20.6;20.6;20.6;20.6;20.6;20.6;20.7;20.6;20.7;20.7;20.6;20.7;20.7;20.6;20.6;20.6;20.7;20.7;20.7;20.8;20.7;20.7;20.7;20.7;20.7;20.7;20.7;20.7;20.8;20.7;20.7;20.7;20.7;20.7;20.7;20.7;20.7;20.7;20.7;20.7;20.7;20.7;20.7;20.8;20.8;20.8;20.8;20.8;20.7;20.7…
20.3;20.3;20.3;20.3;20.3;20.2;20.3;20.3;20.3;20.3;20.4;20.3;20.4;20.4;20.4;20.4;20.5;20.5;20.4;20.5;20.4;20.5;20.5;20.5;20.6;20.6;20.7;20.6;20.6;20.6;20.6;20.6;20.6;20.6;20.6;20.6;20.6;20.6;20.6;20.6;20.6;20.6;20.6;20.7;20.7;20.7;20.7;20.8;20.7;20.7;20.7;20.7;20.7;20.8;20.7;20.7;20.7;20.7;20.7;20.7;20.7;20.7;20.7;20.7;20.7;20.7;20.7;20.7;20.7;20.7;20.7;20.7;20.7;20.7;20.6;20.8;20.8;20.8;20.7;20.8…
20.3;20.3;20.3;20.3;20.3;20.3;20.2;20.4;20.3;20.4;20.3;20.4;20.4;20.3;20.3;20.5;20.5;20.5;20.5;20.5;20.5;20.5;20.5;20.5;20.5;20.6;20.7;20.6;20.6;20.6;20.6;20.6;20.7;20.6;20.6;20.6;20.5;20.7;20.6;20.6;20.7;20.7;20.7;20.7;20.6;20.7;20.7;20.7;20.7;20.7;20.7;20.7;20.7;20.7;20.7;20.7;20.8;20.7;20.7;20.7;20.7;20.7;20.7;20.6;20.7;20.7;20.7;20.7;20.7;20.7;20.7;20.7;20.8;20.7;20.7;20.8;20.8;20.7;20.8;20.8…
20.2;20.3;20.3;20.2;20.2;20.3;20.3;20.3;20.3;20.3;20.3;20.3;20.3;20.3;20.3;20.5;20.5;20.4;20.4;20.5;20.4;20.6;20.5;20.6;20.6;20.5;20.7;20.6;20.6;20.6;20.7;20.6;20.7;20.7;20.6;20.6;20.6;20.6;20.5;20.6;20.6;20.7;20.7;20.7;20.7;20.7;20.7;20.7;20.7;20.7;20.7;20.7;20.7;20.7;20.7;20.8;20.8;20.8;20.7;20.7;20.7;20.7;20.7;20.7;20.6;20.7;20.7;20.7;20.7;20.7;20.7;20.7;20.7;20.7;20.7;20.8;20.7;20.8;20.8;20.8…
20.3;20.3;20.3;20.3;20.3;20.3;20.3;20.3;20.3;20.3;20.4;20.3;20.3;20.4;20.4;20.4;20.5;20.5;20.4;20.6;20.4;20.5;20.6;20.5;20.6;20.6;20.6;20.6;20.6;20.7;20.6;20.7;20.7;20.7;20.6;20.6;20.6;20.7;20.6;20.6;20.7;20.7;20.7;20.7;20.7;20.7;20.7;20.7;20.7;20.7;20.7;20.7;20.7;20.7;20.7;20.7;20.7;20.7;20.7;20.7;20.7;20.7;20.7;20.7;20.6;20.7;20.7;20.7;20.7;20.7;20.7;20.7;20.7;20.7;20.7;20.6;20.8;20.8;20.8;20.8…
20.3;20.3;20.3;20.3;20.3;20.4;20.3;20.3;20.3;20.3;20.4;20.3;20.4;20.5;20.3;20.5;20.5;20.5;20.4;20.5;20.5;20.5;20.5;20.6;20.6;20.6;20.6;20.6;20.6;20.7;20.8;20.7;20.7;20.7;20.7;20.6;20.7;20.7;20.7;20.7;20.7;20.7;20.7;20.7;20.7;20.7;20.7;20.7;20.7;20.8;20.7;20.7;20.7;20.7;20.7;20.8;20.7;20.7;20.7;20.7;20.7;20.6;20.7;20.7;20.7;20.7;20.7;20.7;20.7;20.7;20.8;20.8;20.7;20.7;20.7;20.7;20.8;20.8;20.8;20.8…
20.3;20.3;20.3;20.3;20.3;20.3;20.3;20.4;20.4;20.3;20.3;20.4;20.4;20.5;20.4;20.5;20.5;20.5;20.5;20.5;20.5;20.5;20.5;20.6;20.6;20.6;20.6;20.6;20.6;20.6;20.7;20.6;20.7;20.8;20.7;20.7;20.6;20.7;20.6;20.6;20.7;20.7;20.7;20.7;20.7;20.6;20.7;20.7;20.7;20.7;20.7;20.7;20.7;20.7;20.7;20.8;20.7;20.7;20.7;20.7;20.7;20.6;20.7;20.7;20.7;20.8;20.7;20.7;20.7;20.7;20.7;20.7;20.7;20.7;20.8;20.8;20.8;20.8;20.7;20.8…
20.3;20.3;20.3;20.3;20.3;20.3;20.4;20.4;20.3;20.3;20.3;20.4;20.4;20.4;20.4;20.5;20.5;20.4;20.5;20.6;20.5;20.5;20.5;20.6;20.6;20.6;20.6;20.6;20.5;20.6;20.7;20.6;20.7;20.7;20.6;20.7;20.6;20.7;20.7;20.6;20.6;20.7;20.7;20.7;20.7;20.6;20.7;20.7;20.7;20.7;20.7;20.7;20.7;20.7;20.7;20.7;20.7;20.7;20.7;20.7;20.7;20.7;20.7;20.7;20.7;20.7;20.7;20.7;20.7;20.7;20.7;20.7;20.7;20.7;20.7;20.8;20.8;20.8;20.8;20.8…
20.3;20.3;20.3;20.3;20.3;20.3;20.3;20.4;20.4;20.4;20.4;20.3;20.3;20.4;20.4;20.5;20.5;20.5;20.6;20.5;20.5;20.4;20.6;20.6;20.6;20.6;20.6;20.6;20.6;20.6;20.7;20.6;20.6;20.6;20.6;20.6;20.6;20.7;20.7;20.7;20.7;20.7;20.7;20.7;20.6;20.7;20.7;20.7;20.7;20.7;20.7;20.7;20.7;20.7;20.7;20.6;20.7;20.7;20.7;20.8;20.7;20.7;20.7;20.7;20.7;20.8;20.8;20.7;20.7;20.7;20.7;20.8;20.7;20.7;20.7;20.8;20.8;20.8;20.8;20.8…
20.2;20.3;20.2;20.3;20.3;20.4;20.3;20.3;20.4;20.3;20.4;20.4;20.4;20.4;20.4;20.5;20.4;20.5;20.5;20.5;20.5;20.6;20.5;20.5;20.6;20.6;20.6;20.6;20.6;20.6;20.6;20.6;20.7;20.7;20.6;20.7;20.6;20.7;20.7;20.7;20.7;20.7;20.7;20.6;20.6;20.6;20.7;20.7;20.7;20.7;20.7;20.7;20.7;20.7;20.7;20.7;20.7;20.7;20.7;20.7;20.8;20.7;20.6;20.7;20.7;20.7;20.8;20.7;20.7;20.7;20.7;20.8;20.8;20.7;20.7;20.8;20.8;20.8;20.8;20.7…
20.3;20.3;20.3;20.3;20.3;20.4;20.3;20.4;20.4;20.4;20.4;20.4;20.4;20.4;20.4;20.5;20.5;20.6;20.5;20.5;20.6;20.6;20.6;20.6;20.6;20.6;20.6;20.6;20.6;20.6;20.6;20.6;20.6;20.6;20.6;20.6;20.7;20.7;20.7;20.7;20.7;20.6;20.7;20.6;20.7;20.6;20.7;20.7;20.7;20.7;20.7;20.7;20.7;20.7;20.7;20.7;20.7;20.7;20.8;20.8;20.8;20.7;20.6;20.7;20.7;20.7;20.8;20.7;20.7;20.7;20.8;20.8;20.8;20.8;20.8;20.8;20.7;20.8;20.8;20.7…
20.3;20.3;20.3;20.3;20.4;20.3;20.3;20.4;20.4;20.4;20.4;20.3;20.4;20.4;20.4;20.4;20.6;20.6;20.5;20.5;20.6;20.5;20.5;20.5;20.6;20.6;20.6;20.7;20.6;20.6;20.6;20.7;20.6;20.6;20.7;20.7;20.7;20.7;20.7;20.7;20.6;20.7;20.7;20.6;20.6;20.7;20.7;20.7;20.7;20.7;20.7;20.7;20.7;20.8;20.7;20.7;20.8;20.7;20.8;20.7;20.8;20.8;20.7;20.7;20.7;20.7;20.7;20.8;20.8;20.7;20.7;20.7;20.8;20.8;20.8;20.8;20.8;20.8;20.8;20.8…
20.3;20.3;20.3;20.3;20.3;20.3;20.4;20.4;20.4;20.3;20.4;20.4;20.4;20.4;20.4;20.4;20.5;20.5;20.5;20.5;20.5;20.5;20.5;20.6;20.5;20.6;20.6;20.6;20.6;20.6;20.6;20.6;20.6;20.7;20.6;20.7;20.7;20.6;20.7;20.7;20.7;20.7;20.6;20.7;20.7;20.6;20.7;20.7;20.7;20.7;20.7;20.7;20.7;20.7;20.7;20.8;20.8;20.8;20.8;20.8;20.8;20.8;20.7;20.7;20.7;20.7;20.7;20.7;20.7;20.7;20.7;20.7;20.8;20.7;20.7;20.8;20.8;20.8;20.8;20.8…
20.3;20.3;20.3;20.4;20.3;20.4;20.4;20.3;20.3;20.4;20.4;20.4;20.4;20.5;20.4;20.5;20.5;20.5;20.5;20.5;20.5;20.5;20.6;20.6;20.6;20.6;20.6;20.6;20.6;20.6;20.6;20.6;20.8;20.6;20.6;20.6;20.6;20.6;20.7;20.6;20.6;20.7;20.6;20.7;20.7;20.7;20.7;20.7;20.8;20.7;20.7;20.7;20.7;20.7;20.8;20.8;20.8;20.8;20.7;20.8;20.8;20.7;20.8;20.7;20.7;20.7;20.7;20.7;20.8;20.7;20.7;20.8;20.8;20.7;20.7;20.8;20.8;20.8;20.8;20.8…
20.3;20.2;20.2;20.4;20.3;20.3;20.3;20.3;20.4;20.4;20.4;20.4;20.4;20.5;20.4;20.6;20.5;20.5;20.5;20.5;20.5;20.6;20.5;20.6;20.5;20.6;20.6;20.6;20.6;20.6;20.6;20.6;20.6;20.6;20.6;20.7;20.6;20.6;20.6;20.7;20.6;20.7;20.7;20.7;20.7;20.7;20.7;20.8;20.7;20.7;20.7;20.8;20.9;20.8;20.7;20.8;20.8;20.8;20.8;20.8;20.7;20.7;20.8;20.7;20.7;20.7;20.7;20.7;20.8;20.8;20.7;20.7;20.8;20.7;20.8;20.7;20.8;20.8;20.8;20.8…
20.3;20.2;20.2;20.4;20.2;20.4;20.3;20.3;20.3;20.3;20.4;20.4;20.4;20.5;20.5;20.5;20.5;20.5;20.4;20.5;20.5;20.5;20.6;20.6;20.6;20.6;20.6;20.6;20.6;20.6;20.6;20.6;20.7;20.7;20.7;20.7;20.7;20.7;20.6;20.7;20.7;20.7;20.6;20.6;20.7;20.7;20.7;20.8;20.7;20.7;20.7;20.7;20.8;20.7;20.8;20.7;20.8;20.8;20.8;20.8;20.8;20.8;20.7;20.8;20.7;20.7;20.7;20.7;20.7;20.8;20.7;20.8;20.8;20.8;20.7;20.8;20.8;20.8;20.8;20.8…
20.2;20.2;20.3;20.3;20.3;20.2;20.3;20.3;20.3;20.3;20.3;20.4;20.4;20.4;20.4;20.5;20.5;20.6;20.6;20.5;20.5;20.5;20.6;20.7;20.6;20.6;20.6;20.6;20.6;20.6;20.6;20.6;20.6;20.6;20.6;20.6;20.6;20.7;20.7;20.7;20.7;20.6;20.7;20.7;20.7;20.8;20.8;20.7;20.7;20.7;20.7;20.7;20.7;20.7;20.8;20.8;20.8;20.7;20.8;20.7;20.8;20.8;20.7;20.7;20.7;20.8;20.7;20.8;20.7;20.8;20.7;20.8;20.7;20.7;20.7;20.8;20.8;20.8;20.8;20.8…
20.3;20.2;20.3;20.3;20.3;20.3;20.3;20.3;20.3;20.3;20.3;20.4;20.3;20.4;20.5;20.5;20.5;20.5;20.5;20.5;20.5;20.5;20.6;20.6;20.6;20.6;20.6;20.6;20.6;20.6;20.7;20.6;20.6;20.6;20.6;20.7;20.6;20.7;20.7;20.7;20.7;20.7;20.7;20.7;20.7;20.7;20.7;20.7;20.7;20.7;20.7;20.7;20.8;20.7;20.8;20.8;20.8;20.8;20.8;20.8;20.8;20.7;20.8;20.7;20.8;20.7;20.8;20.7;20.7;20.7;20.7;20.7;20.7;20.8;20.8;20.8;20.8;20.8;20.8;20.8…
20.2;20.3;20.3;20.3;20.3;20.3;20.3;20.2;20.3;20.4;20.3;20.3;20.3;20.4;20.4;20.4;20.4;20.5;20.5;20.5;20.5;20.6;20.6;20.6;20.6;20.6;20.6;20.6;20.7;20.6;20.7;20.6;20.7;20.6;20.6;20.6;20.6;20.6;20.6;20.6;20.7;20.6;20.7;20.6;20.7;20.7;20.7;20.7;20.7;20.7;20.7;20.7;20.7;20.7;20.7;20.7;20.8;20.7;20.8;20.8;20.8;20.7;20.8;20.7;20.7;20.7;20.7;20.7;20.7;20.8;20.7;20.7;20.7;20.8;20.8;20.8;20.8;20.8;20.8;20.8…
20.1;20.3;20.3;20.2;20.2;20.3;20.3;20.3;20.3;20.3;20.3;20.3;20.4;20.4;20.4;20.4;20.5;20.5;20.5;20.5;20.5;20.5;20.6;20.6;20.6;20.6;20.6;20.6;20.7;20.6;20.6;20.6;20.7;20.6;20.6;20.6;20.6;20.7;20.7;20.6;20.6;20.6;20.7;20.7;20.7;20.7;20.7;20.7;20.7;20.7;20.7;20.7;20.7;20.7;20.7;20.8;20.7;20.8;20.8;20.8;20.7;20.8;20.7;20.7;20.7;20.8;20.7;20.7;20.7;20.8;20.8;20.7;20.7;20.8;20.7;20.8;20.8;20.8;20.8;20.8…
20.3;20.3;20.2;20.2;20.3;20.3;20.3;20.3;20.4;20.3;20.3;20.4;20.4;20.4;20.4;20.4;20.4;20.4;20.5;20.6;20.5;20.5;20.6;20.6;20.6;20.6;20.6;20.6;20.7;20.6;20.6;20.6;20.6;20.7;20.6;20.6;20.6;20.6;20.7;20.7;20.6;20.7;20.7;20.7;20.6;20.7;20.7;20.7;20.8;20.7;20.7;20.7;20.8;20.7;20.6;20.7;20.7;20.8;20.8;20.8;20.8;20.7;20.8;20.7;20.7;20.7;20.7;20.7;20.7;20.7;20.8;20.8;20.8;20.7;20.8;20.8;20.8;20.8;20.8;20.8…
20.2;20.2;20.2;20.3;20.3;20.3;20.3;20.3;20.4;20.3;20.4;20.3;20.4;20.4;20.4;20.3;20.7;20.5;20.5;20.5;20.5;20.5;20.5;20.5;20.6;20.6;20.6;20.6;20.6;20.6;20.6;20.6;20.7;20.7;20.7;20.6;20.7;20.6;20.6;20.6;20.6;20.6;20.7;20.6;20.7;20.6;20.7;20.7;20.7;20.7;20.7;20.8;20.7;20.7;20.8;20.8;20.8;20.8;20.9;20.8;20.7;20.7;20.7;20.7;20.7;20.8;20.7;20.8;20.7;20.7;20.7;20.8;20.8;20.8;20.8;20.8;20.8;20.8;20.8;20.8…
20.2;20.2;20.2;20.2;20.2;20.3;20.3;20.3;20.4;20.3;20.3;20.3;20.4;20.3;20.3;20.4;20.4;20.5;20.4;20.5;20.5;20.5;20.6;20.7;20.6;20.6;20.6;20.6;20.6;20.6;20.6;20.7;20.7;20.6;20.7;20.6;20.6;20.6;20.6;20.6;20.6;20.6;20.6;20.6;20.6;20.6;20.7;20.7;20.7;20.7;20.7;20.7;20.7;20.7;20.8;20.8;20.8;20.8;20.7;20.8;20.7;20.7;20.5;20.7;20.8;20.7;20.7;20.7;20.7;20.8;20.8;20.6;20.8;20.8;20.8;20.8;20.8;20.8;20.8;20.8…
20.2;20.2;20.2;20.3;20.3;20.4;20.3;20.3;20.3;20.3;20.3;20.4;20.3;20.4;20.3;20.4;20.5;20.5;20.4;20.4;20.5;20.5;20.6;20.6;20.6;20.6;20.6;20.6;20.6;20.6;20.6;20.6;20.6;20.7;20.6;20.6;20.6;20.6;20.6;20.6;20.7;20.7;20.7;20.7;20.7;20.7;20.7;20.7;20.8;20.7;20.7;20.8;20.8;20.7;20.7;20.7;20.8;20.8;20.7;20.7;20.8;20.7;20.7;20.7;20.7;20.8;20.8;20.8;20.7;20.7;20.8;20.8;20.7;20.8;20.8;20.8;20.8;20.8;20.8;20.7…
20.2;20.2;20.2;20.2;20.2;20.3;20.3;20.3;20.3;20.3;20.3;20.3;20.3;20.3;20.3;20.5;20.5;20.4;20.5;20.4;20.4;20.5;20.6;20.6;20.6;20.6;20.6;20.6;20.6;20.6;20.7;20.6;20.6;20.6;20.6;20.6;20.6;20.6;20.6;20.8;20.7;20.7;20.7;20.7;20.7;20.7;20.7;20.7;20.7;20.8;20.7;20.7;20.8;20.8;20.8;20.8;20.8;20.8;20.7;20.8;20.7;20.7;20.7;20.7;20.7;20.8;20.8;20.7;20.7;20.7;20.7;20.8;20.8;20.8;20.8;20.8;20.8;20.8;20.8;20.8…
20.2;20.2;20.2;20.2;20.3;20.3;20.4;20.4;20.3;20.3;20.3;20.3;20.3;20.5;20.4;20.5;20.3;20.4;20.4;20.4;20.5;20.5;20.6;20.6;20.6;20.5;20.6;20.6;20.6;20.6;20.6;20.6;20.6;20.7;20.6;20.6;20.6;20.6;20.6;20.6;20.6;20.7;20.7;20.7;20.7;20.7;20.7;20.7;20.7;20.7;20.7;20.7;20.7;20.7;20.8;20.8;20.8;20.7;20.7;20.7;20.7;20.7;20.8;20.8;20.7;20.7;20.8;20.7;20.8;20.8;20.7;20.7;20.7;20.8;20.8;20.8;20.8;20.8;20.8;20.8…
20.1;20.2;20.2;20.3;20.3;20.3;20.2;20.4;20.3;20.3;20.3;20.3;20.3;20.3;20.3;20.4;20.5;20.5;20.4;20.4;20.4;20.5;20.6;20.5;20.6;20.5;20.6;20.6;20.6;20.6;20.6;20.6;20.6;20.7;20.7;20.7;20.6;20.6;20.6;20.6;20.6;20.7;20.7;20.7;20.6;20.6;20.7;20.8;20.7;20.7;20.7;20.7;20.7;20.7;20.7;20.8;20.7;20.8;20.7;20.8;20.7;20.7;20.7;20.7;20.8;20.7;20.7;20.8;20.8;20.7;20.7;20.7;20.8;20.8;20.8;20.8;20.8;20.8;20.8;20.8…
20.2;20.2;20.2;20.2;20.3;20.3;20.4;20.3;20.3;20.3;20.3;20.3;20.3;20.5;20.4;20.4;20.4;20.4;20.4;20.4;20.4;20.5;20.5;20.5;20.5;20.6;20.6;20.6;20.6;20.6;20.6;20.6;20.7;20.7;20.7;20.6;20.7;20.6;20.6;20.7;20.6;20.7;20.7;20.7;20.8;20.8;20.7;20.6;20.8;20.7;20.7;20.7;20.7;20.8;20.8;20.8;20.8;20.7;20.7;20.7;20.8;20.7;20.8;20.8;20.7;20.7;20.7;20.8;20.7;20.8;20.7;20.8;20.8;20.8;20.8;20.8;20.8;20.8;20.8;20.8…
20.2;20.2;20.2;20.2;20.3;20.3;20.3;20.3;20.3;20.4;20.3;20.3;20.3;20.3;20.3;20.4;20.4;20.4;20.4;20.4;20.5;20.5;20.5;20.5;20.6;20.5;20.5;20.6;20.6;20.6;20.7;20.6;20.6;20.7;20.6;20.7;20.7;20.7;20.7;20.6;20.7;20.6;20.6;20.6;20.6;20.6;20.6;20.7;20.8;20.7;20.8;20.7;20.7;20.7;20.8;20.8;20.7;20.7;20.7;20.8;20.7;20.8;20.8;20.7;20.8;20.8;20.7;20.7;20.7;20.7;20.8;20.8;20.8;20.8;20.8;20.8;20.8;20.8;20.8;20.8…
20.2;20.2;20.2;20.2;20.2;20.4;20.2;20.3;20.3;20.3;20.3;20.3;20.3;20.3;20.3;20.4;20.5;20.5;20.5;20.5;20.4;20.5;20.5;20.5;20.5;20.5;20.6;20.6;20.6;20.6;20.6;20.6;20.6;20.7;20.7;20.6;20.7;20.7;20.7;20.6;20.7;20.7;20.7;20.7;20.7;20.7;20.7;20.7;20.9;20.7;20.7;20.8;20.8;20.8;20.7;20.8;20.7;20.8;20.7;20.7;20.8;20.8;20.8;20.8;20.8;20.8;20.8;20.7;20.7;20.8;20.8;20.7;20.8;20.8;20.8;20.9;20.8;20.8;20.8;20.8…
20.1;20.2;20.2;20.2;20.2;20.2;20.3;20.3;20.3;20.3;20.4;20.2;20.2;20.3;20.3;20.4;20.4;20.5;20.4;20.4;20.4;20.4;20.5;20.4;20.6;20.5;20.6;20.6;20.6;20.6;20.6;20.6;20.6;20.7;20.6;20.7;20.6;20.7;20.7;20.6;20.7;20.7;20.6;20.7;20.7;20.7;20.6;20.7;20.7;20.7;20.7;20.8;20.7;20.7;20.7;20.7;20.7;20.7;20.8;20.8;20.8;20.7;20.8;20.8;20.7;20.7;20.8;20.7;20.7;20.8;20.7;20.8;20.8;20.8;20.8;20.8;20.8;20.8;20.8;20.8…
20.2;20.1;20.1;20.2;20.2;20.2;20.2;20.2;20.3;20.3;20.3;20.3;20.3;20.3;20.3;20.4;20.5;20.4;20.4;20.4;20.5;20.5;20.5;20.5;20.5;20.5;20.5;20.6;20.6;20.6;20.6;20.6;20.6;20.6;20.6;20.6;20.6;20.6;20.7;20.7;20.6;20.6;20.6;20.6;20.7;20.6;20.7;20.7;20.7;20.7;20.7;20.8;20.7;20.7;20.7;20.8;20.8;20.8;20.8;20.8;20.8;20.7;20.8;20.7;20.7;20.7;20.8;20.7;20.8;20.8;20.8;20.8;20.8;20.8;20.8;20.8;20.8;20.8;20.8;20.8…
20.2;20.2;20.2;20.2;20.2;20.1;20.1;20.2;20.3;20.3;20.2;20.3;20.3;20.3;20.3;20.4;20.5;20.4;20.4;20.4;20.4;20.6;20.5;20.4;20.6;20.5;20.6;20.6;20.6;20.6;20.6;20.6;20.6;20.6;20.6;20.7;20.7;20.6;20.7;20.7;20.7;20.7;20.7;20.6;20.6;20.6;20.7;20.7;20.7;20.7;20.7;20.7;20.7;20.7;20.7;20.8;20.7;20.8;20.8;20.8;20.8;20.8;20.8;20.7;20.7;20.8;20.8;20.8;20.8;20.8;20.8;20.8;20.9;20.8;20.8;20.9;20.8;20.8;20.8;20.8…
20.2;20.2;20.2;20.1;20.2;20.2;20.3;20.2;20.2;20.2;20.3;20.2;20.3;20.3;20.3;20.4;20.4;20.4;20.4;20.4;20.4;20.6;20.5;20.5;20.5;20.6;20.5;20.6;20.6;20.6;20.6;20.6;20.6;20.6;20.7;20.7;20.7;20.7;20.7;20.6;20.7;20.6;20.6;20.6;20.7;20.6;20.6;20.7;20.7;20.7;20.7;20.7;20.7;20.7;20.7;20.7;20.7;20.8;20.8;20.9;20.8;20.8;20.8;20.7;20.8;20.8;20.7;20.7;20.7;20.8;20.8;20.8;20.8;20.8;20.8;20.7;20.8;20.8;20.8;20.8…
20.2;20.2;20.2;20.2;20.2;20.2;20.2;20.3;20.2;20.2;20.2;20.3;20.3;20.3;20.4;20.5;20.4;20.5;20.4;20.5;20.4;20.5;20.5;20.5;20.5;20.6;20.6;20.6;20.6;20.6;20.6;20.6;20.6;20.6;20.6;20.5;20.6;20.7;20.7;20.6;20.6;20.6;20.7;20.7;20.8;20.7;20.7;20.7;20.7;20.7;20.7;20.7;20.7;20.7;20.7;20.7;20.7;20.7;20.7;20.8;20.8;20.8;20.7;20.7;20.7;20.8;20.7;20.7;20.8;20.8;20.8;20.8;20.8;20.9;20.8;20.8;20.8;20.8;20.8;20.7…
20.2;20.2;20.2;20.2;20.2;20.2;20.3;20.3;20.3;20.2;20.2;20.3;20.3;20.3;20.3;20.4;20.4;20.4;20.4;20.4;20.5;20.6;20.5;20.5;20.5;20.5;20.5;20.5;20.6;20.6;20.6;20.6;20.6;20.6;20.6;20.6;20.7;20.7;20.6;20.7;20.6;20.6;20.7;20.6;20.6;20.7;20.7;20.7;20.7;20.7;20.7;20.7;20.7;20.7;20.7;20.7;20.7;20.7;20.7;20.7;20.7;20.8;20.7;20.7;20.7;20.7;20.7;20.8;20.7;20.8;20.8;20.8;20.8;20.8;20.8;20.8;20.9;20.8;20.8;20.8…
20.1;20.2;20.2;20.2;20.3;20.2;20.3;20.2;20.3;20.2;20.3;20.3;20.3;20.3;20.4;20.4;20.4;20.4;20.4;20.5;20.5;20.4;20.5;20.5;20.5;20.5;20.6;20.5;20.6;20.6;20.6;20.6;20.6;20.5;20.6;20.6;20.6;20.7;20.6;20.7;20.6;20.6;20.6;20.6;20.7;20.6;20.6;20.8;20.7;20.7;20.8;20.7;20.6;20.7;20.8;20.8;20.8;20.7;20.7;20.7;20.7;20.7;20.7;20.7;20.7;20.7;20.8;20.7;20.7;20.7;20.8;20.8;20.8;20.8;20.8;20.8;20.8;20.8;20.8;20.8…
20.2;20.2;20.3;20.2;20.3;20.3;20.3;20.3;20.3;20.2;20.3;20.3;20.3;20.4;20.3;20.4;20.5;20.5;20.4;20.4;20.4;20.5;20.5;20.5;20.5;20.4;20.6;20.6;20.6;20.6;20.6;20.6;20.6;20.6;20.7;20.6;20.6;20.6;20.6;20.6;20.6;20.6;20.7;20.6;20.7;20.6;20.8;20.7;20.8;20.8;20.7;20.8;20.7;20.7;20.7;20.8;20.7;20.7;20.7;20.7;20.7;20.8;20.7;20.7;20.8;20.7;20.7;20.7;20.7;20.9;20.7;20.8;20.8;20.8;20.8;20.8;20.8;20.8;20.8;20.8…
20.2;20.2;20.2;20.3;20.3;20.2;20.3;20.3;20.3;20.3;20.3;20.3;20.3;20.3;20.4;20.4;20.4;20.4;20.5;20.4;20.4;20.5;20.6;20.5;20.5;20.5;20.6;20.6;20.6;20.6;20.7;20.6;20.6;20.6;20.6;20.6;20.7;20.6;20.6;20.6;20.6;20.6;20.6;20.7;20.7;20.6;20.8;20.7;20.8;20.8;20.7;20.8;20.7;20.8;20.8;20.8;20.7;20.7;20.7;20.7;20.7;20.7;20.7;20.7;20.7;20.7;20.7;20.8;20.7;20.8;20.8;20.7;20.8;20.9;20.8;20.8;20.9;20.8;20.8;20.8…
20.2;20.2;20.2;20.2;20.2;20.3;20.3;20.3;20.3;20.4;20.3;20.3;20.3;20.2;20.4;20.4;20.4;20.4;20.3;20.4;20.4;20.4;20.5;20.4;20.6;20.6;20.6;20.6;20.6;20.6;20.6;20.6;20.6;20.7;20.6;20.6;20.6;20.6;20.7;20.6;20.6;20.7;20.6;20.6;20.7;20.7;20.6;20.7;20.7;20.8;20.7;20.8;20.8;20.8;20.8;20.7;20.7;20.7;20.7;20.7;20.7;20.7;20.7;20.7;20.7;20.7;20.8;20.8;20.7;20.8;20.8;20.8;20.7;20.7;20.7;20.8;20.8;20.8;20.8;20.8…
20.2;20.2;20.2;20.2;20.2;20.2;20.3;20.3;20.2;20.3;20.3;20.4;20.3;20.3;20.3;20.4;20.4;20.4;20.4;20.4;20.4;20.4;20.4;20.4;20.5;20.6;20.6;20.6;20.6;20.6;20.6;20.6;20.6;20.6;20.6;20.6;20.6;20.6;20.7;20.7;20.6;20.7;20.7;20.6;20.7;20.6;20.7;20.6;20.8;20.8;20.8;20.8;20.8;20.8;20.7;20.7;20.7;20.7;20.8;20.8;20.7;20.7;20.7;20.7;20.7;20.7;20.7;20.8;20.8;20.8;20.8;20.8;20.8;20.8;20.8;20.8;20.8;20.8;20.8;20.8…
20.2;20.2;20.2;20.2;20.2;20.2;20.2;20.3;20.3;20.3;20.3;20.4;20.3;20.4;20.2;20.4;20.4;20.4;20.4;20.4;20.4;20.5;20.5;20.5;20.6;20.6;20.6;20.6;20.6;20.5;20.6;20.6;20.6;20.6;20.6;20.6;20.6;20.7;20.7;20.6;20.6;20.6;20.6;20.6;20.7;20.6;20.7;20.6;20.7;20.8;20.8;20.8;20.7;20.7;20.7;20.7;20.6;20.8;20.7;20.8;20.8;20.7;20.7;20.7;20.7;20.7;20.7;20.7;20.8;20.8;20.8;20.8;20.7;20.7;20.8;20.7;20.8;20.8;20.8;20.8…
20.3;20.2;20.2;20.2;20.2;20.3;20.3;20.3;20.3;20.3;20.3;20.2;20.3;20.3;20.4;20.4;20.4;20.4;20.4;20.4;20.4;20.6;20.5;20.5;20.5;20.5;20.5;20.5;20.6;20.6;20.7;20.5;20.6;20.6;20.6;20.6;20.6;20.6;20.6;20.7;20.6;20.6;20.6;20.7;20.7;20.6;20.7;20.7;20.7;20.7;20.7;20.7;20.7;20.7;20.7;20.7;20.8;20.8;20.8;20.8;20.8;20.7;20.7;20.7;20.7;20.8;20.8;20.8;20.7;20.9;20.8;20.7;20.8;20.7;20.8;20.8;20.8;20.8;20.8;20.8…
20.2;20.2;20.2;20.2;20.3;20.2;20.2;20.3;20.3;20.3;20.3;20.3;20.3;20.3;20.3;20.4;20.4;20.4;20.4;20.4;20.4;20.4;20.5;20.5;20.5;20.5;20.6;20.5;20.6;20.6;20.6;20.6;20.6;20.6;20.6;20.6;20.6;20.6;20.7;20.7;20.6;20.6;20.6;20.6;20.7;20.7;20.7;20.7;20.7;20.7;20.8;20.7;20.7;20.7;20.7;20.7;20.8;20.8;20.8;20.8;20.8;20.7;20.7;20.7;20.8;20.7;20.8;20.7;20.7;20.7;20.9;20.7;20.7;20.8;20.8;20.8;20.8;20.9;20.8;20.8…
20.2;20.2;20.2;20.2;20.2;20.3;20.4;20.3;20.3;20.3;20.3;20.3;20.3;20.4;20.3;20.4;20.4;20.4;20.4;20.5;20.4;20.5;20.5;20.4;20.5;20.5;20.5;20.5;20.6;20.6;20.6;20.6;20.7;20.5;20.6;20.6;20.6;20.7;20.6;20.7;20.7;20.6;20.6;20.6;20.7;20.6;20.7;20.8;20.7;20.7;20.7;20.7;20.7;20.7;20.7;20.7;20.7;20.8;20.7;20.7;20.8;20.7;20.7;20.7;20.7;20.7;20.8;20.7;20.7;20.8;20.9;20.8;20.8;20.8;20.7;20.7;20.8;20.8;20.8;20.8…
20.2;20.2;20.2;20.3;20.2;20.3;20.2;20.2;20.4;20.3;20.2;20.3;20.3;20.4;20.4;20.4;20.4;20.4;20.4;20.4;20.4;20.5;20.5;20.5;20.5;20.5;20.6;20.7;20.6;20.6;20.6;20.6;20.6;20.6;20.6;20.6;20.6;20.6;20.7;20.7;20.6;20.7;20.7;20.6;20.6;20.7;20.7;20.8;20.8;20.8;20.7;20.7;20.7;20.7;20.7;20.8;20.7;20.8;20.7;20.8;20.7;20.7;20.7;20.7;20.7;20.8;20.8;20.8;20.7;20.8;20.7;20.8;20.8;20.7;20.8;20.8;20.8;20.8;20.8;20.8…
20.2;20.2;20.2;20.2;20.2;20.2;20.2;20.2;20.3;20.2;20.2;20.3;20.3;20.4;20.4;20.4;20.4;20.4;20.4;20.5;20.4;20.4;20.5;20.5;20.5;20.5;20.5;20.6;20.6;20.5;20.6;20.6;20.6;20.6;20.5;20.5;20.6;20.6;20.7;20.6;20.6;20.7;20.6;20.7;20.6;20.6;20.7;20.7;20.7;20.8;20.7;20.7;20.7;20.6;20.7;20.7;20.7;20.8;20.7;20.7;20.7;20.7;20.7;20.7;20.7;20.7;20.7;20.8;20.7;20.7;20.8;20.8;20.8;20.7;20.8;20.8;20.8;20.9;20.8;20.9…
20.2;20.2;20.2;20.2;20.2;20.2;20.4;20.2;20.3;20.3;20.2;20.3;20.3;20.4;20.2;20.4;20.4;20.4;20.4;20.5;20.5;20.5;20.5;20.5;20.5;20.5;20.5;20.5;20.5;20.5;20.6;20.6;20.5;20.6;20.6;20.6;20.6;20.7;20.6;20.7;20.6;20.6;20.6;20.7;20.7;20.6;20.7;20.7;20.8;20.8;20.7;20.7;20.7;20.8;20.7;20.7;20.7;20.7;20.7;20.8;20.8;20.8;20.7;20.7;20.7;20.8;20.8;20.8;20.8;20.8;20.8;20.8;20.8;20.8;20.8;20.9;20.8;20.8;20.8;20.9…
20.2;20.2;20.1;20.2;20.2;20.2;20.2;20.2;20.2;20.2;20.2;20.3;20.3;20.4;20.4;20.4;20.4;20.4;20.4;20.5;20.5;20.5;20.5;20.5;20.5;20.5;20.5;20.5;20.5;20.6;20.5;20.6;20.6;20.6;20.6;20.6;20.6;20.7;20.6;20.6;20.7;20.6;20.6;20.7;20.7;20.7;20.7;20.7;20.7;20.8;20.7;20.8;20.7;20.8;20.8;20.8;20.7;20.7;20.8;20.7;20.7;20.7;20.7;20.7;20.8;20.7;20.8;20.8;20.7;20.7;20.7;20.8;20.8;20.8;20.7;20.8;20.9;20.9;20.8;20.8…
20.2;20.1;20.1;20.2;20.2;20.2;20.2;20.2;20.2;20.2;20.2;20.2;20.3;20.4;20.3;20.4;20.4;20.4;20.5;20.4;20.5;20.5;20.5;20.5;20.5;20.4;20.5;20.5;20.5;20.6;20.6;20.6;20.6;20.6;20.6;20.6;20.6;20.6;20.7;20.6;20.7;20.6;20.7;20.6;20.7;20.7;20.7;20.7;20.7;20.7;20.7;20.8;20.6;20.8;20.8;20.8;21;20.7;20.7;20.7;20.7;20.7;20.7;20.7;20.7;20.8;20.8;20.8;20.8;20.8;20.8;20.8;20.8;20.7;20.8;20.8;20.8;20.8;20.8;20.8;2…
20.2;20.2;20.2;20.2;20.1;20.2;20.2;20.2;20.2;20.4;20.2;20.3;20.3;20.4;20.2;20.4;20.4;20.4;20.5;20.5;20.5;20.5;20.5;20.4;20.4;20.5;20.4;20.5;20.6;20.6;20.6;20.5;20.6;20.6;20.6;20.5;20.6;20.6;20.6;20.5;20.7;20.6;20.6;20.6;20.7;20.7;20.7;20.7;20.7;20.8;20.7;20.8;20.8;20.7;20.8;20.7;20.7;20.8;20.7;20.7;20.7;20.7;20.7;20.8;20.8;20.8;20.7;20.8;20.7;20.8;20.7;20.8;20.8;20.8;20.8;20.8;20.9;20.8;20.8;20.8…
20.1;20.1;20.2;20.2;20.2;20.2;20.2;20.2;20.2;20.2;20.3;20.3;20.3;20.3;20.3;20.4;20.3;20.4;20.4;20.5;20.5;20.5;20.4;20.4;20.4;20.4;20.4;20.5;20.5;20.6;20.6;20.5;20.5;20.6;20.6;20.6;20.6;20.7;20.6;20.6;20.7;20.7;20.8;20.6;20.7;20.6;20.7;20.7;20.7;20.7;20.7;20.8;20.7;20.7;20.8;20.8;20.8;20.8;20.7;20.7;20.8;20.7;20.7;20.7;20.7;20.8;20.7;20.7;20.8;20.8;20.8;20.8;20.8;20.8;20.8;20.8;20.8;20.8;20.8;20.8…
20.1;20.2;20.2;20.2;20.2;20.2;20.1;20.2;20.2;20.3;20.1;20.1;20.3;20.3;20.4;20.3;20.4;20.4;20.4;20.4;20.5;20.4;20.4;20.4;20.5;20.5;20.5;20.6;20.6;20.5;20.6;20.6;20.5;20.6;20.6;20.6;20.6;20.7;20.6;20.6;20.6;20.7;20.6;20.7;20.7;20.7;20.7;20.7;20.7;20.7;20.6;20.7;20.7;20.8;20.8;20.7;20.8;20.7;20.7;20.8;20.8;20.7;20.6;20.7;20.7;20.7;20.7;20.8;20.7;20.8;20.8;20.8;20.8;20.8;20.8;20.9;20.8;20.8;20.8;20.8…
20.2;20.2;20.1;20.2;20.3;20.3;20.2;20.1;20.3;20.2;20.3;20.3;20.3;20.3;20.3;20.3;20.3;20.5;20.4;20.5;20.4;20.4;20.4;20.5;20.5;20.5;20.5;20.5;20.5;20.5;20.5;20.5;20.5;20.5;20.5;20.6;20.6;20.6;20.6;20.7;20.7;20.7;20.6;20.7;20.7;20.6;20.7;20.8;20.7;20.7;20.7;20.8;20.7;20.7;20.8;20.7;20.7;20.7;20.7;20.8;20.8;20.7;20.7;20.7;20.7;20.7;20.7;20.8;20.7;20.8;20.8;20.8;20.8;20.8;20.8;20.9;20.8;20.9;20.9;20.8…
20.2;20.2;20.1;20.2;20.3;20.2;20.2;20.2;20.3;20.2;20.2;20.3;20.2;20.4;20.3;20.3;20.4;20.5;20.4;20.4;20.5;20.4;20.5;20.5;20.5;20.5;20.5;20.5;20.6;20.5;20.5;20.5;20.5;20.7;20.6;20.6;20.6;20.6;20.6;20.6;20.6;20.6;20.7;20.6;20.8;20.7;20.7;20.7;20.8;20.8;20.7;20.8;20.7;20.8;20.7;20.7;20.7;20.7;20.7;20.8;20.7;20.7;20.7;20.7;20.7;20.7;20.7;20.8;20.8;20.8;20.8;20.8;20.8;20.8;20.8;20.9;20.8;20.9;20.8;20.8…
20.2;20.2;20.2;20.2;20.1;20.3;20.2;20.2;20.3;20.3;20.3;20.3;20.2;20.3;20.4;20.4;20.4;20.5;20.3;20.5;20.5;20.5;20.4;20.5;20.5;20.5;20.5;20.5;20.6;20.7;20.5;20.6;20.6;20.7;20.7;20.6;20.6;20.6;20.6;20.7;20.7;20.6;20.7;20.8;20.7;20.7;20.6;20.7;20.7;20.8;20.8;20.7;20.7;20.7;20.7;20.7;20.7;20.8;20.7;20.7;20.8;20.8;20.7;20.7;20.7;20.7;20.7;20.7;20.7;20.8;20.8;20.8;20.8;20.7;20.8;20.8;20.8;20.8;20.9;20.8…
20.2;20.2;20.2;20.2;20.3;20.3;20.3;20.3;20.3;20.3;20.2;20.3;20.3;20.3;20.4;20.5;20.5;20.4;20.4;20.5;20.5;20.4;20.5;20.5;20.5;20.5;20.5;20.5;20.6;20.5;20.5;20.5;20.6;20.6;20.7;20.6;20.6;20.6;20.6;20.6;20.7;20.6;20.7;20.7;20.7;20.7;20.7;20.7;20.8;20.7;20.8;20.7;20.7;20.7;20.7;20.7;20.7;20.7;20.8;20.7;20.8;20.7;20.7;20.7;20.7;20.7;20.7;20.8;20.8;20.8;20.8;20.8;20.8;20.8;20.8;20.8;20.8;20.8;20.8;20.9…
20.2;20.2;20.2;20.2;20.2;20.3;20.3;20.3;20.3;20.3;20.3;20.2;20.3;20.3;20.4;20.4;20.5;20.4;20.4;20.5;20.5;20.5;20.4;20.6;20.5;20.5;20.6;20.5;20.6;20.5;20.7;20.5;20.6;20.6;20.7;20.7;20.6;20.8;20.9;20.6;20.6;20.6;20.6;20.7;20.7;20.6;20.7;20.8;20.8;20.7;20.8;20.8;20.7;20.7;20.7;20.8;20.7;20.8;20.7;20.8;20.7;20.7;20.7;20.7;21;20.7;20.7;20.7;20.8;20.8;20.8;20.9;20.7;20.9;20.7;20.9;20.9;20.8;20.9;20.9;2…
Time Played: 00:00:06
21.8;21.7;21.7;21.6;21.7;21.7;21.7;21.7;21.7;21.7;21.6;21.6;21.7;21.7;21.7;21.6;21.7;21.7;21.7;21.6;21.7;21.7;21.7;21.7;21.9;21.7;21.8;21.8;21.7;21.9;21.9;21.9;21.8;21.8;21.8;21.7;21.9;21.9;21.8;21.7;21.8;21.8;21.9;21.8;21.8;21.9;21.8;21.9;22;21.9;21.9;22;22;21.9;21.9;22;22;21.9;22;21.9;21.9;21.9;21.9;21.8;22;21.9;21.9;21.9;21.9;21.8;21.8;21.9;21.8;21.8;21.7;21.8;21.7;21.7;21.7;21.6;21.6;21.6;21.…
21.8;21.6;21.7;21.6;21.7;21.6;21.7;21.6;21.7;21.7;21.7;21.7;21.6;21.7;21.7;21.7;21.7;21.7;21.6;21.7;21.6;21.7;21.7;21.7;21.7;21.7;21.7;21.7;21.7;21.6;21.7;21.8;21.7;21.7;21.7;21.7;21.7;21.7;21.7;21.8;21.7;21.8;21.8;21.8;21.8;21.8;21.9;21.8;21.9;21.9;21.9;21.9;22;22;21.9;22;22;22;21.9;21.9;21.9;21.9;21.9;21.9;21.9;21.9;21.9;21.9;21.8;21.8;21.9;21.8;21.8;21.7;21.8;21.8;21.7;21.7;21.7;21.7;21.7;21.6…
21.7;21.6;21.7;21.6;21.6;21.7;21.7;21.7;21.6;21.6;21.6;21.7;21.7;21.7;21.7;21.6;21.6;21.5;21.6;21.7;21.7;21.7;21.7;21.7;21.7;21.6;21.7;21.7;21.7;21.7;21.7;21.7;21.7;21.7;21.7;21.7;21.7;21.8;21.8;21.7;21.8;21.8;21.7;21.8;21.8;21.8;21.8;21.9;21.8;21.9;21.9;22;21.9;22;21.8;22;22;22;21.9;21.9;21.9;21.9;21.9;22;22;21.9;22;21.8;21.9;21.9;21.9;21.9;21.8;21.9;21.8;21.8;21.8;21.7;21.7;21.7;21.7;21.7;21.7;…
21.6;21.7;21.6;21.7;21.6;21.8;21.6;21.7;21.6;21.6;21.6;21.5;21.5;21.7;21.7;21.6;21.6;21.7;21.6;21.6;21.6;21.7;21.7;21.6;21.6;21.7;21.6;21.6;21.6;21.7;21.5;21.7;21.7;21.8;21.8;21.7;21.8;21.7;21.8;21.7;21.8;21.8;21.8;21.8;21.8;21.8;21.9;21.8;21.9;21.8;21.8;21.8;21.9;21.9;21.8;22;22;22;22;21.9;21.9;21.9;21.9;21.9;21.9;22;21.9;21.9;21.9;21.9;21.9;22;21.8;21.9;21.9;21.8;21.8;21.8;21.8;21.8;21.7;21.8;2…
21.5;21.5;21.5;21.6;21.5;21.7;21.5;21.6;21.6;21.6;21.5;21.7;21.7;21.6;21.7;21.5;21.6;21.5;21.5;21.5;21.5;21.5;21.6;21.6;21.4;21.6;21.7;21.4;21.5;21.7;21.5;21.7;21.6;21.6;21.6;21.6;21.7;21.7;21.7;21.7;21.7;21.8;21.7;21.7;21.9;21.8;21.8;21.7;21.8;21.8;21.8;21.8;21.9;21.9;22;21.9;21.9;21.9;21.9;21.9;21.9;21.9;21.9;21.9;21.9;22;21.9;21.9;21.9;21.9;21.9;22;21.8;21.9;21.9;21.9;22;21.8;21.8;21.9;21.8;21…
21.6;21.5;21.5;21.4;21.4;21.5;21.4;21.5;21.6;21.6;21.6;21.6;21.6;21.6;21.6;21.5;21.6;21.5;21.5;21.6;21.5;21.5;21.6;21.5;21.5;21.7;21.5;21.5;21.4;21.5;21.6;21.5;21.6;21.6;21.6;21.5;21.7;21.6;21.7;21.7;21.7;21.6;21.7;21.7;21.7;21.7;21.7;21.7;21.8;21.8;21.8;21.9;21.8;21.8;21.8;21.9;21.9;21.9;21.9;21.9;21.8;21.9;21.9;21.9;21.9;21.9;22;21.9;22;22;22.1;22;22;22;22;22;21.9;22;21.9;21.9;21.9;21.8;21.7;21…
21.5;21.5;21.6;21.3;21.5;21.4;21.5;21.5;21.6;21.4;21.4;21.5;21.5;21.6;21.5;21.5;21.4;21.5;21.5;21.5;21.5;21.6;21.4;21.5;21.5;21.5;21.7;21.5;21.5;21.6;21.5;21.6;21.6;21.6;21.5;21.7;21.6;21.6;21.7;21.6;21.6;21.7;21.6;21.6;21.7;21.6;21.7;21.7;21.7;21.7;21.8;21.8;21.8;21.8;21.9;21.9;21.9;21.9;21.9;21.9;21.9;21.9;21.9;21.9;21.9;21.9;22;22;22;22;22;22;22;22;22;22;22;22;21.9;22;21.9;21.9;21.9;21.8;21.8;…
21.5;21.5;21.5;21.4;21.4;21.4;21.4;21.4;21.4;21.5;21.4;21.5;21.5;21.5;21.4;21.5;21.4;21.4;21.4;21.4;21.5;21.5;21.4;21.4;21.4;21.5;21.5;21.4;21.4;21.4;21.6;21.5;21.5;21.6;21.6;21.6;21.7;21.6;21.7;21.6;21.7;21.6;21.6;21.6;21.8;21.7;21.7;21.7;21.7;21.7;21.7;21.7;21.8;21.8;21.9;21.9;21.9;21.8;21.9;21.8;21.9;21.9;21.9;21.9;21.9;21.9;22;22;22;22;21.9;22;22;22;22;22;22;22;22;22;22;21.9;21.9;21.9;21.9;21…
21.5;21.5;21.4;21.3;21.4;21.4;21.5;21.3;21.3;21.4;21.4;21.4;21.5;21.5;21.6;21.4;21.4;21.4;21.4;21.4;21.4;21.5;21.4;21.4;21.4;21.5;21.4;21.5;21.4;21.4;21.4;21.5;21.5;21.6;21.4;21.5;21.6;21.6;21.6;21.6;21.6;21.6;21.6;21.6;21.7;21.7;21.7;21.7;21.7;21.6;21.7;21.8;21.8;21.8;21.8;21.8;21.8;21.8;21.8;21.8;21.8;21.9;21.9;21.9;21.9;21.9;22;21.9;21.9;22.1;22;22.1;22.1;22;22.1;22;22.1;22;22.1;22;22;22;21.9;…
21.3;21.3;21.3;21.3;21.3;21.4;21.4;21.4;21.4;21.4;21.4;21.4;21.4;21.5;21.4;21.3;21.4;21.4;21.4;21.4;21.4;21.4;21.4;21.4;21.4;21.4;21.4;21.5;21.3;21.4;21.4;21.4;21.5;21.5;21.4;21.6;21.6;21.5;21.6;21.5;21.5;21.6;21.6;21.6;21.5;21.6;21.6;21.6;21.6;21.6;21.6;21.8;21.8;21.8;21.8;21.8;21.8;21.8;21.8;21.8;21.9;21.8;21.9;21.9;21.9;21.9;22;21.9;22;22;22;22.1;22;22.1;22;22;22.2;22.1;22.1;22;22.1;22;22;21.9…
21.3;21.3;21.3;21.3;21.3;21.4;21.4;21.3;21.4;21.2;21.3;21.4;21.3;21.4;21.3;21.3;21.4;21.4;21.4;21.4;21.4;21.4;21.3;21.3;21.4;21.4;21.4;21.4;21.4;21.3;21.5;21.4;21.4;21.5;21.4;21.5;21.5;21.6;21.5;21.5;21.5;21.5;21.5;21.5;21.5;21.6;21.6;21.6;21.6;21.6;21.7;21.6;21.7;21.8;21.8;21.8;21.8;21.8;22;21.6;21.8;21.9;21.8;21.9;21.9;21.9;22;21.9;22;22;22;22;22;22.1;22.1;22.1;22.1;22;22;22;22.1;22;21.9;22;22;…
21.3;21.3;21.3;21.3;21.3;21.3;21.3;21.3;21.3;21.3;21.3;21.3;21.4;21.3;21.3;21.3;21.3;21.4;21.4;21.2;21.4;21.3;21.3;21.3;21.3;21.3;21.4;21.2;21.3;21.4;21.4;21.4;21.3;21.3;21.5;21.4;21.4;21.4;21.5;21.4;21.5;21.5;21.5;21.5;21.5;21.4;21.5;21.6;21.5;21.6;21.6;21.5;21.7;21.6;21.7;21.8;21.7;21.8;21.8;21.8;21.8;21.8;21.8;21.8;21.9;21.9;21.9;21.9;22;22;22;22;22;22;22.1;22.1;22;22.1;22.1;22.1;22.1;22.1;22;…
21.3;21.2;21.3;21.3;21.3;21.3;21.3;21.1;21.4;21.3;21.3;21.1;21.3;21.3;21.3;21.3;21.3;21.2;21.3;21.3;21.2;21.4;21.2;21.2;21.3;21.3;21.3;21.2;21.3;21.3;21.3;21.3;21.2;21.3;21.4;21.5;21.4;21.4;21.4;21.4;21.5;21.5;21.5;21.5;21.4;21.5;21.5;21.4;21.5;21.5;21.6;21.6;21.5;21.5;21.6;21.7;21.7;21.7;21.7;21.7;21.8;21.8;21.8;21.7;21.9;21.9;21.9;21.9;22;22;22;22;22;22;22;22.1;22.1;22;22;22.1;22.1;22.1;22;22;2…
21.1;21.2;21.2;21.2;21.2;21.2;21.2;21.1;21.1;21.2;21.1;21.1;21.2;21.2;21.3;21.1;21.3;21.2;21.2;21.2;21.2;21.3;21.2;21.2;21.1;21.1;21.2;21.3;21.2;21.2;21.2;21.3;21.3;21.2;21.2;21.4;21.2;21.3;21.4;21.4;21.5;21.2;21.4;21.4;21.3;21.3;21.4;21.4;21.4;21.4;21.5;21.5;21.5;21.6;21.5;21.7;21.6;21.6;21.6;21.7;21.6;21.8;21.8;21.7;21.8;21.8;21.9;21.8;22;21.9;21.8;22;22;22;22;22.1;22;22;22.1;22;22;22.1;22;22;2…
21.2;21.2;21.1;21.2;21.2;21.1;21.1;21.1;21.3;21.1;21.1;21.1;21.2;21.2;21.2;21;21.1;21.1;21.3;21.1;21.1;21.2;21.2;21.2;21.2;21.2;21.2;21.1;21.2;21.2;21.2;21.2;21.2;21.1;21.2;21.2;21.2;21.4;21.2;21.3;21.3;21.4;21.4;21.4;21.4;21.4;21.4;21.3;21.5;21.4;21.4;21.5;21.5;21.5;21.5;21.6;21.6;21.6;21.6;21.7;21.7;21.6;21.6;21.7;21.7;21.7;21.8;21.8;21.9;21.9;21.9;21.9;22;21.9;22;22.1;22;22;22;22;22;22.1;22;22…
21.2;21.2;21.1;21;21.1;21;21.1;21.1;21.1;21.1;21;21;21;21.1;21.1;21.1;21.1;21.1;21.1;21.1;21.1;21.2;21.2;21.1;21;21.2;21.2;21.2;21.2;21.2;21.1;21.1;21.1;21.1;21.1;21.2;21.2;21.2;21.2;21.3;21.2;21.2;21.2;21.2;21.2;21.2;21.2;21.3;21.3;21.4;21.4;21.3;21.5;21.5;21.3;21.5;21.5;21.6;21.5;21.6;21.7;21.7;21.6;21.6;21.7;21.7;21.8;21.8;21.8;21.9;21.8;21.9;22;21.9;22;22;22;22;22;22;22.1;22;22;22;22;22;22;22…
21.2;21.1;21;21;21;21;21;21;21.1;21.1;21;21;21;21;21;21.1;21;21.1;21.1;21;20.9;21;21.1;21;21;21.1;21.1;21.1;21.1;21.1;21.1;21.1;21.1;21.1;21.1;20.9;21.2;21.1;21.1;20.9;21.2;21.1;21.2;21.1;21.2;21.2;21.2;21.2;21.3;21.2;21.2;21.4;21.3;21.5;21.4;21.4;21.5;21.5;21.5;21.6;21.6;21.5;21.6;21.6;21.6;21.7;21.7;21.7;21.8;21.8;21.9;21.9;21.9;22;22;21.9;21.9;21.9;22;22;22;21.9;21.9;22;22;22;22;22;22;21.9;21.…
21;21;21;21;21;20.9;20.9;20.9;20.9;21;20.9;20.9;21;20.9;21;21;21;21;20.9;21;20.9;21;21;20.9;20.9;21.1;21;21.1;20.9;20.9;21.1;20.8;21;20.9;21.1;20.9;20.8;21;21.2;21;21.2;21;21.1;21.1;21.1;21.2;21;21.1;21.3;21.2;21.1;21.3;21.2;21.4;21.3;21.4;21.3;21.4;21.5;21.5;21.6;21.6;21.6;21.6;21.6;21.6;21.7;21.7;21.7;21.8;21.9;21.8;21.9;21.8;22;21.9;21.9;21.9;21.9;22;22;22;21.9;22;22;22;22;22;21.9;21.9;22;22;2…
21;20.9;21;21;21;20.9;21;20.8;20.8;21;20.9;20.8;20.9;21;20.9;20.9;21;21;20.9;21;20.9;20.9;20.9;20.7;21;20.8;21;21;20.9;20.8;20.8;20.8;20.7;20.8;20.8;20.8;20.8;20.7;20.9;20.8;20.9;20.9;21.1;20.9;21.1;21.1;21;21;21.1;21.1;21;21.3;21.1;21.3;21.2;21.3;21.3;21.3;21.3;21.4;21.5;21.4;21.5;21.5;21.6;21.6;21.6;21.6;21.7;21.8;21.8;21.8;21.8;21.8;21.9;21.9;21.9;21.9;21.9;22;22;22;21.9;21.9;21.9;22;22;21.9;2…
20.9;20.8;20.9;20.8;20.8;20.9;20.8;20.8;20.9;20.8;20.7;20.8;20.8;20.9;20.8;20.8;20.8;20.9;20.8;20.8;20.9;20.6;20.7;20.7;20.7;20.8;20.7;20.7;20.7;20.6;20.6;20.7;20.6;20.7;20.8;20.7;20.7;20.7;20.7;20.8;20.8;20.9;20.8;20.8;20.8;21.1;20.9;20.8;21;21;21;21.1;21;21.2;21.2;21.2;21.3;21.3;21.3;21.4;21.5;21.3;21.4;21.4;21.6;21.5;21.5;21.6;21.6;21.6;21.7;21.7;21.8;21.8;21.8;21.8;21.8;21.8;22;21.9;21.9;21.9…
20.8;20.8;20.8;20.7;20.7;20.8;20.7;20.7;20.8;20.8;20.7;20.8;20.7;20.8;20.7;20.6;20.6;20.8;20.8;20.8;20.7;20.7;20.6;20.6;20.7;20.7;20.7;20.6;20.6;20.6;20.7;20.6;20.8;20.6;20.7;20.7;20.7;20.7;20.7;20.7;20.8;20.7;20.7;20.7;20.8;20.8;20.8;20.9;20.8;20.9;20.9;20.9;20.9;21.1;21.1;21.1;21.1;21.2;21.2;21.3;21.3;21.4;21.3;21.3;21.5;21.5;21.5;21.5;21.6;21.6;21.6;21.6;21.8;21.8;21.8;21.8;21.8;21.8;21.9;21.8…
20.6;20.7;20.7;20.7;20.7;20.7;20.5;20.6;20.6;20.6;20.6;20.5;20.5;20.7;20.7;20.6;20.7;20.7;20.6;20.6;20.7;20.6;20.6;20.6;20.6;20.6;20.6;20.6;20.6;20.6;20.6;20.6;20.6;20.6;20.6;20.6;20.7;20.7;20.6;20.6;20.7;20.7;20.7;20.7;20.7;20.6;20.7;20.7;20.7;20.8;20.8;20.9;20.9;21.1;21.1;21.1;21.1;21.2;21.2;21.3;21.2;21.3;21.4;21.3;21.4;21.4;21.5;21.5;21.6;21.5;21.6;21.5;21.8;21.8;21.7;21.8;21.8;21.8;21.8;21.8…
20.5;20.6;20.7;20.5;20.5;20.7;20.5;20.5;20.6;20.6;20.6;20.6;20.6;20.7;20.7;20.6;20.7;20.6;20.6;20.6;20.6;20.7;20.7;20.6;20.6;20.7;20.6;20.6;20.7;20.6;20.7;20.6;20.6;20.6;20.6;20.6;20.7;20.6;20.6;20.7;20.7;20.6;20.6;20.7;20.6;20.7;20.7;20.7;20.7;20.8;20.8;20.9;20.9;21;20.9;21;21;21;21;21.2;21.2;21.1;21.2;21.3;21.4;21.4;21.5;21.3;21.5;21.5;21.6;21.6;21.6;21.8;21.7;21.8;21.7;21.8;21.8;21.8;21.8;21.7…
20.5;20.5;20.6;20.7;20.6;20.6;20.6;20.6;20.6;20.5;20.6;20.6;20.6;20.5;20.6;20.6;20.6;20.6;20.6;20.6;20.5;20.7;20.6;20.6;20.6;20.7;20.7;20.6;20.6;20.6;20.6;20.7;20.6;20.6;20.6;20.6;20.6;20.6;20.6;20.6;20.7;20.7;20.6;20.6;20.7;20.6;20.6;20.7;20.6;20.8;20.6;20.8;20.8;20.8;20.9;21;20.9;21.1;21.1;21.1;21.1;21.1;21.2;21.2;21.3;21.3;21.4;21.4;21.4;21.5;21.4;21.6;21.6;21.7;21.6;21.7;21.7;21.6;21.7;21.7;2…
20.5;20.5;20.6;20.6;20.5;20.5;20.5;20.5;20.5;20.5;20.6;20.5;20.6;20.6;20.6;20.6;20.6;20.6;20.6;20.5;20.6;20.7;20.6;20.6;20.6;20.6;20.6;20.7;20.6;20.6;20.6;20.6;20.7;20.6;20.7;20.6;20.7;20.7;20.7;20.7;20.7;20.7;20.6;20.7;20.6;20.6;20.6;20.6;20.6;20.6;20.6;20.6;20.8;20.9;20.8;20.8;20.7;21;20.9;21.1;20.9;21;21;21;21.1;21.1;21.3;21.3;21.4;21.3;21.4;21.4;21.5;21.5;21.6;21.6;21.6;21.6;21.6;21.7;21.7;21…
20.5;20.5;20.5;20.5;20.5;20.5;20.5;20.6;20.5;20.5;20.4;20.5;20.6;20.5;20.6;20.6;20.6;20.6;20.5;20.6;20.7;20.6;20.6;20.6;20.6;20.6;20.7;20.7;20.7;20.6;20.7;20.7;20.6;20.6;20.6;20.6;20.6;20.6;20.7;20.6;20.6;20.7;20.6;20.7;20.6;20.7;20.6;20.6;20.6;20.6;20.7;20.7;20.7;20.7;20.7;20.7;20.7;20.8;20.8;20.9;20.8;20.9;20.9;21;21;21.1;21.2;21.1;21.2;21.3;21.2;21.4;21.4;21.6;21.6;21.6;21.6;21.6;21.7;21.6;21.…
20.5;20.5;20.5;20.6;20.5;20.6;20.6;20.5;20.6;20.6;20.4;20.6;20.4;20.6;20.6;20.5;20.5;20.6;20.6;20.5;20.6;20.6;20.6;20.6;20.6;20.5;20.7;20.2;20.5;20.7;20.6;20.6;20.6;20.6;20.7;20.6;20.7;20.7;20.7;20.7;20.7;20.6;20.7;20.6;20.6;20.6;20.6;20.6;20.6;20.6;20.6;20.6;20.7;20.6;20.6;20.8;20.6;20.7;20.8;20.8;20.8;20.8;20.9;20.9;20.9;20.9;21.1;21.1;21.2;21.2;21.3;21.3;21.3;21.4;21.4;21.5;21.6;21.4;21.6;21.6…
20.5;20.5;20.5;20.5;20.5;20.4;20.6;20.6;20.5;20.6;20.5;20.5;20.5;20.6;20.6;20.6;20.6;20.5;20.5;20.6;20.5;20.7;20.6;20.6;20.6;20.7;20.6;20.6;20.6;20.6;20.7;20.6;20.6;20.7;20.6;20.6;20.7;20.6;20.7;20.6;20.7;20.7;20.6;20.6;20.6;20.6;20.6;20.6;20.6;20.6;20.6;20.6;20.6;20.6;20.6;20.6;20.6;20.6;20.6;20.7;20.8;20.7;20.8;20.8;20.9;20.9;20.9;20.9;21;21.1;21.1;21.2;21.3;21.4;21.5;21.5;21.4;21.3;21.6;21.6;2…
20.5;20.5;20.5;20.6;20.5;20.4;20.5;20.4;20.6;20.5;20.5;20.5;20.6;20.7;20.7;20.5;20.6;20.6;20.6;20.6;20.6;20.7;20.7;20.6;20.6;20.6;20.7;20.7;20.7;20.6;20.6;20.6;20.6;20.6;20.6;20.7;20.6;20.8;20.7;20.7;20.7;20.7;20.6;20.6;20.6;20.6;20.6;20.6;20.6;20.6;20.6;20.6;20.6;20.7;20.6;20.5;20.6;20.6;20.7;20.7;20.7;20.6;20.7;20.7;20.8;20.9;20.9;20.9;21.1;21.1;21.2;21.2;21.2;21.3;21.3;21.4;21.5;21.4;21.5;21.4…
20.4;20.5;20.5;20.5;20.4;20.6;20.6;20.6;20.5;20.5;20.6;20.6;20.5;20.5;20.5;20.6;20.6;20.5;20.6;20.6;20.6;20.6;20.6;20.6;20.6;20.6;20.6;20.7;20.7;20.6;20.7;20.7;20.7;20.7;20.7;20.7;20.6;20.7;20.7;20.7;20.6;20.6;20.6;20.6;20.6;20.6;20.7;20.6;20.6;20.6;20.7;20.6;20.6;20.7;20.6;20.7;20.6;20.6;20.5;20.6;20.7;20.6;20.6;20.6;20.8;20.9;20.9;20.9;21.1;21;21.1;21.1;21.1;21.1;21.3;21.4;21.3;21.4;21.6;21.4;2…
20.5;20.5;20.5;20.4;20.6;20.4;20.5;20.5;20.6;20.6;20.6;20.6;20.5;20.5;20.5;20.6;20.6;20.5;20.6;20.6;20.6;20.6;20.6;20.6;20.6;20.6;20.6;20.6;20.6;20.7;20.6;20.7;20.7;20.6;20.6;20.7;20.7;20.7;20.7;20.7;20.6;20.7;20.6;20.7;20.6;20.7;20.7;20.6;20.6;20.6;20.6;20.6;20.7;20.7;20.6;20.6;20.6;20.6;20.6;20.6;20.6;20.6;20.6;20.6;20.6;20.6;20.7;20.8;20.9;20.9;21;21.1;21.1;21.1;21.1;21.2;21.4;21.2;21.4;21.3;2…
20.5;20.5;20.5;20.4;20.5;20.5;20.5;20.5;20.6;20.6;20.6;20.6;20.5;20.5;20.5;20.5;20.6;20.6;20.6;20.6;20.6;20.6;20.6;20.6;20.6;20.6;20.6;20.6;20.6;20.6;20.6;20.6;20.7;20.7;20.6;20.7;20.6;20.7;20.7;20.6;20.6;20.7;20.7;20.6;20.7;20.7;20.6;20.6;20.7;20.6;20.6;20.6;20.6;20.6;20.6;20.6;20.6;20.6;20.6;20.5;20.6;20.6;20.6;20.6;20.7;20.6;20.8;20.8;20.8;20.8;20.9;21;21.1;21.1;21.1;21.1;21.2;21.2;21.2;21.3;2…
20.5;20.4;20.4;20.5;20.5;20.6;20.5;20.5;20.5;20.6;20.5;20.6;20.6;20.6;20.5;20.5;20.6;20.6;20.7;20.6;20.7;20.6;20.6;20.6;20.6;20.6;20.6;20.6;20.6;20.6;20.7;20.6;20.7;20.7;20.7;20.6;20.6;20.7;20.7;20.7;20.7;20.7;20.7;20.7;20.7;20.7;20.6;20.6;20.7;20.6;20.6;20.6;20.6;20.7;20.6;20.6;20.6;20.6;20.6;20.6;20.6;20.5;20.6;20.6;20.6;20.6;20.6;20.7;20.9;20.8;20.8;20.9;20.8;21.1;21;21;21.2;21.1;21.3;21.3;21.…
20.4;20.4;20.5;20.5;20.5;20.5;20.5;20.6;20.5;20.5;20.5;20.6;20.5;20.6;20.5;20.5;20.6;20.6;20.6;20.6;20.6;20.6;20.6;20.6;20.6;20.6;20.7;20.6;20.6;20.7;20.6;20.6;20.6;20.7;20.7;20.7;20.7;20.7;20.7;20.7;20.7;20.7;20.7;20.7;20.7;20.6;20.6;20.6;20.6;20.6;20.6;20.7;20.7;20.7;20.6;20.6;20.6;20.6;20.6;20.6;20.6;20.5;20.6;20.6;20.6;20.6;20.7;20.7;20.7;20.7;20.7;20.8;20.8;20.9;21.1;21.1;21.1;21.1;21.1;21.3…
20.4;20.4;20.4;20.5;20.5;20.5;20.5;20.5;20.5;20.5;20.6;20.5;20.5;20.5;20.6;20.6;20.5;20.7;20.6;20.7;20.5;20.7;20.6;20.6;20.6;20.6;20.7;20.6;20.6;20.6;20.6;20.7;20.7;20.7;20.7;20.7;20.7;20.7;20.7;20.7;20.8;20.7;20.7;20.7;20.7;20.6;20.7;20.7;20.7;20.6;20.6;20.8;20.7;20.7;20.7;20.7;20.6;20.6;20.6;20.6;20.6;20.6;20.6;20.6;20.6;20.6;20.6;20.6;20.6;20.7;20.7;20.7;20.8;20.8;20.9;20.9;21.1;21;21;21.1;21.…
20.4;20.5;20.5;20.5;20.5;20.5;20.7;20.5;20.5;20.5;20.5;20.6;20.6;20.6;20.5;20.6;20.6;20.6;20.6;20.6;20.6;20.6;20.6;20.6;20.7;20.6;20.6;20.6;20.7;20.7;20.7;20.6;20.7;20.7;20.7;20.7;20.7;20.7;20.7;20.8;20.8;20.7;20.7;20.7;20.7;20.6;20.7;20.6;20.7;20.6;20.7;20.7;20.7;20.7;20.8;20.7;20.7;20.6;20.6;20.7;20.6;20.6;20.6;20.6;20.6;20.6;20.6;20.6;20.6;20.7;20.7;20.6;20.7;20.8;20.7;20.9;20.9;20.9;21;21.1;2…
20.4;20.5;20.5;20.4;20.5;20.5;20.5;20.6;20.5;20.5;20.6;20.5;20.5;20.6;20.6;20.5;20.6;20.6;20.6;20.6;20.5;20.7;20.6;20.6;20.7;20.6;20.7;20.6;20.6;20.7;20.6;20.6;20.6;20.7;20.7;20.7;20.7;20.8;20.8;20.7;20.7;20.7;20.6;20.7;20.6;20.7;20.7;20.7;20.7;20.6;20.7;20.7;20.6;20.6;20.7;20.7;20.7;20.6;20.6;20.6;20.6;20.6;20.6;20.6;20.6;20.6;20.6;20.6;20.7;20.6;20.6;20.7;20.7;20.7;20.7;20.8;20.8;20.9;20.9;21.1…
20.4;20.4;20.4;20.4;20.4;20.5;20.5;20.5;20.7;20.5;20.6;20.6;20.5;20.5;20.5;20.6;20.6;20.5;20.6;20.5;20.6;20.6;20.6;20.6;20.6;20.6;20.7;20.6;20.6;20.6;20.6;20.6;20.6;20.7;20.7;20.6;20.7;20.7;20.8;20.7;20.7;20.7;20.6;20.6;20.6;20.6;20.7;20.6;20.7;20.7;20.6;20.7;20.6;20.6;20.6;20.7;20.6;20.6;20.5;20.6;20.6;20.6;20.6;20.6;20.6;20.6;20.6;20.6;20.6;20.6;20.7;20.6;20.6;20.6;20.7;20.8;20.8;20.8;20.8;20.9…
20.4;20.4;20.4;20.5;20.4;20.5;20.5;20.7;20.5;20.6;20.5;20.6;20.5;20.7;20.6;20.5;20.6;20.6;20.6;20.6;20.6;20.6;20.6;20.6;20.6;20.6;20.6;20.6;20.6;20.6;20.6;20.6;20.6;20.6;20.7;20.7;20.7;20.7;20.8;20.6;20.6;20.6;20.7;20.6;20.6;20.6;20.6;20.6;20.7;20.7;20.6;20.7;20.6;20.7;20.6;20.7;20.6;20.7;20.6;20.6;20.6;20.6;20.6;20.6;20.6;20.5;20.6;20.6;20.6;20.7;20.7;20.7;20.7;20.7;20.6;20.7;20.7;20.7;20.7;20.8…
20.5;20.5;20.5;20.5;20.4;20.5;20.5;20.7;20.5;20.5;20.6;20.5;20.6;20.6;20.6;20.6;20.6;20.6;20.6;20.7;20.6;20.6;20.6;20.6;20.6;20.6;20.6;20.6;20.6;20.7;20.6;20.6;20.7;20.6;20.6;20.7;20.7;20.8;20.8;20.7;20.7;20.7;20.6;20.7;20.6;20.7;20.7;20.7;20.7;20.6;20.6;20.7;20.7;20.7;20.7;20.7;20.8;20.6;20.6;20.6;20.6;20.6;20.6;20.6;20.5;20.6;20.6;20.6;20.7;20.5;20.6;20.6;20.7;20.7;20.6;20.7;20.7;20.7;20.7;20.7…
20.4;20.4;20.4;20.5;20.5;20.5;20.5;20.6;20.6;20.5;20.5;20.5;20.6;20.6;20.6;20.6;20.6;20.6;20.6;20.6;20.6;20.6;20.6;20.6;20.5;20.7;20.6;20.6;20.6;20.7;20.7;20.7;20.7;20.7;20.7;20.7;20.7;20.7;20.8;20.7;20.7;20.7;20.7;20.6;20.7;20.7;20.7;20.6;20.6;20.6;20.6;20.7;20.6;20.7;20.7;20.6;20.6;20.7;20.6;20.6;20.6;20.6;20.6;20.6;20.6;20.6;20.6;20.6;20.6;20.6;20.6;20.6;20.6;20.6;20.6;20.6;20.7;20.6;20.7;20.7…
20.5;20.5;20.5;20.5;20.5;20.5;20.5;20.5;20.5;20.6;20.6;20.5;20.6;20.6;20.6;20.6;20.6;20.6;20.6;20.6;20.7;20.6;20.7;20.7;20.6;20.5;20.6;20.6;20.6;20.7;20.7;20.6;20.7;20.7;20.7;20.7;20.7;20.7;20.7;20.7;20.7;20.7;20.7;20.7;20.6;20.7;20.6;20.7;20.7;20.7;20.6;20.7;20.7;20.7;20.7;20.6;20.6;20.6;20.6;20.7;20.6;20.6;20.6;20.6;20.6;20.6;20.6;20.6;20.6;20.5;20.6;20.7;20.7;20.7;20.6;20.6;20.6;20.7;20.7;20.7…
20.5;20.5;20.5;20.4;20.5;20.5;20.6;20.5;20.5;20.5;20.5;20.6;20.6;20.6;20.6;20.6;20.6;20.6;20.7;20.7;20.7;20.7;20.7;20.6;20.7;20.7;20.6;20.6;20.7;20.6;20.7;20.7;20.7;20.7;20.6;20.7;20.7;20.7;20.7;20.7;20.7;20.7;20.6;20.7;20.7;20.7;20.7;20.7;20.7;20.7;20.7;20.6;20.7;20.7;20.7;20.7;20.6;20.6;20.6;20.7;20.6;20.7;20.6;20.6;20.6;20.6;20.6;20.6;20.6;20.6;20.7;20.7;20.7;20.6;20.6;20.6;20.6;20.7;20.6;20.6…
20.4;20.4;20.4;20.5;20.4;20.5;20.5;20.5;20.5;20.5;20.5;20.6;20.6;20.5;20.6;20.6;20.6;20.6;20.7;20.6;20.7;20.6;20.7;20.7;20.7;20.7;20.7;20.6;20.6;20.6;20.7;20.7;20.7;20.7;20.7;20.7;20.7;20.7;20.7;20.7;20.7;20.7;20.7;20.7;20.6;20.6;20.7;20.7;20.7;20.7;20.7;20.6;20.7;20.7;20.6;20.6;20.6;20.7;20.7;20.7;20.7;20.6;20.6;20.6;20.6;20.6;20.6;20.6;20.6;20.6;20.6;20.6;20.7;20.7;20.7;20.7;20.6;20.6;20.7;20.7…
20.4;20.4;20.4;20.4;20.5;20.5;20.5;20.5;20.5;20.5;20.5;20.5;20.6;20.6;20.6;20.6;20.7;20.6;20.6;20.6;20.7;20.7;20.7;20.7;20.7;20.7;20.7;20.6;20.6;20.6;20.7;20.7;20.7;20.7;20.7;20.6;20.7;20.7;20.7;20.7;20.7;20.6;20.6;20.7;20.6;20.7;20.7;20.7;20.7;20.7;20.6;20.6;20.7;20.7;20.6;20.6;20.7;20.6;20.6;20.7;20.7;20.6;20.6;20.6;20.6;20.6;20.6;20.6;20.6;20.6;20.6;20.7;20.7;20.7;20.7;20.7;20.7;20.7;20.7;20.7…
20.5;20.5;20.5;20.5;20.5;20.5;20.5;20.5;20.5;20.5;20.5;20.6;20.6;20.6;20.6;20.6;20.6;20.5;20.6;20.6;20.6;20.7;20.7;20.7;20.7;20.7;20.7;20.6;20.6;20.7;20.6;20.6;20.7;20.7;20.7;20.7;20.7;20.7;20.7;20.7;20.7;20.7;20.6;20.7;20.7;20.7;20.8;20.7;20.7;20.6;20.6;20.6;20.5;20.7;20.6;20.6;20.7;20.7;20.7;20.7;20.7;20.6;20.6;20.6;20.6;20.6;20.6;20.6;20.6;20.6;20.6;20.7;20.7;20.7;20.7;20.7;20.7;20.7;20.7;20.6…
20.5;20.5;20.5;20.5;20.4;20.4;20.5;20.5;20.5;20.5;20.5;20.6;20.6;20.6;20.6;20.5;20.6;20.5;20.6;20.6;20.6;20.7;20.6;20.6;20.7;20.6;20.7;20.6;20.7;20.6;20.6;20.7;20.6;20.7;20.7;20.7;20.7;20.8;20.7;20.7;20.7;20.7;20.7;20.7;20.7;20.7;20.7;20.7;20.7;20.6;20.6;20.6;20.6;20.7;20.6;20.7;20.7;20.6;20.7;20.7;20.6;20.7;20.6;20.6;20.6;20.6;20.7;20.6;20.6;20.7;20.7;20.7;20.7;20.7;20.7;20.7;20.7;20.7;20.7;20.7…
20.5;20.5;20.5;20.5;20.5;20.5;20.6;20.5;20.5;20.5;20.6;20.6;20.6;20.6;20.6;20.6;20.6;20.6;20.6;20.6;20.6;20.6;20.7;20.6;20.6;20.7;20.7;20.7;20.7;20.7;20.7;20.7;20.7;20.7;20.7;20.8;20.7;20.7;20.7;20.7;20.7;20.7;20.7;20.7;20.7;20.7;20.7;20.7;20.6;20.6;20.7;20.7;20.6;20.7;20.7;20.7;20.7;20.6;20.7;20.7;20.7;20.7;20.6;20.6;20.6;20.6;20.7;20.6;20.7;20.6;20.7;20.6;20.7;20.7;20.8;20.7;20.7;20.7;20.7;20.7…
20.5;20.5;20.5;20.5;20.5;20.5;20.4;20.5;20.6;20.6;20.6;20.6;20.6;20.7;20.6;20.6;20.6;20.6;20.6;20.6;20.6;20.6;20.7;20.7;20.7;20.7;20.7;20.6;20.6;20.7;20.7;20.7;20.6;20.7;20.6;20.7;20.7;20.7;20.7;20.7;20.7;20.7;20.7;20.7;20.7;20.8;20.7;20.7;20.7;20.7;20.7;20.7;20.7;20.8;20.7;20.7;20.7;20.7;20.7;20.6;20.7;20.6;20.6;20.7;20.7;20.7;20.6;20.6;20.7;20.7;20.7;20.7;20.8;20.7;20.7;20.8;20.7;20.7;20.6;20.7…
20.5;20.5;20.5;20.4;20.5;20.5;20.5;20.5;20.5;20.6;20.5;20.5;20.6;20.6;20.6;20.6;20.6;20.6;20.6;20.6;20.6;20.6;20.6;20.7;20.7;20.7;20.7;20.6;20.7;20.7;20.7;20.7;20.7;20.7;20.8;20.8;20.8;20.8;20.7;20.7;20.8;20.7;20.7;20.7;20.7;20.7;20.7;20.7;20.7;20.7;20.7;20.7;20.6;20.7;20.7;20.7;20.7;20.7;20.7;20.6;20.6;20.7;20.7;20.6;20.7;20.7;20.7;20.7;20.7;20.7;20.7;20.7;20.7;20.8;20.7;20.8;20.7;20.7;20.7;20.7…
20.5;20.5;20.5;20.5;20.5;20.5;20.4;20.5;20.6;20.6;20.5;20.6;20.6;20.6;20.6;20.6;20.6;20.6;20.6;20.6;20.6;20.6;20.7;20.7;20.7;20.7;20.7;20.6;20.7;20.7;20.7;20.6;20.7;20.7;20.8;20.8;20.8;20.7;20.8;20.7;20.7;20.7;20.7;20.7;20.7;20.7;20.7;20.7;20.7;20.7;20.6;20.7;20.7;20.7;20.7;20.7;20.7;20.7;20.7;20.7;20.7;20.7;20.6;20.6;20.6;20.7;20.7;20.7;20.7;20.7;20.8;20.7;20.7;20.8;20.8;20.7;20.7;20.7;20.7;20.7…
20.5;20.5;20.4;20.4;20.5;20.5;20.5;20.5;20.5;20.5;20.6;20.5;20.6;20.6;20.6;20.6;20.7;20.6;20.6;20.7;20.7;20.6;20.6;20.7;20.7;20.7;20.7;20.6;20.6;20.7;20.7;20.7;20.7;20.8;20.7;20.8;20.8;20.8;20.8;20.7;20.8;20.7;20.7;20.7;20.7;20.7;20.7;20.7;20.7;20.7;20.7;20.7;20.6;20.7;20.7;20.7;20.7;20.7;20.7;20.7;20.6;20.6;20.6;20.6;20.7;20.7;20.7;20.7;20.8;20.7;20.7;20.7;20.7;20.8;20.8;20.8;20.7;20.7;20.8;20.7…
20.4;20.4;20.5;20.5;20.5;20.5;20.4;20.5;20.5;20.5;20.6;20.5;20.7;20.6;20.7;20.6;20.6;20.6;20.7;20.6;20.6;20.6;20.6;20.7;20.6;20.6;20.6;20.7;20.7;20.7;20.7;20.8;20.7;20.7;20.7;20.8;20.8;20.8;20.8;20.7;20.8;20.6;20.7;20.7;20.7;20.7;20.7;20.6;20.7;20.6;20.6;20.7;20.7;20.7;20.7;20.7;20.7;20.7;20.7;20.7;20.7;20.7;20.7;20.7;20.7;20.7;20.7;20.7;20.8;20.7;20.7;20.8;20.7;20.8;20.8;20.8;20.7;20.7;20.8;20.8…
20.5;20.4;20.5;20.5;20.5;20.6;20.5;20.5;20.5;20.6;20.5;20.6;20.6;20.6;20.6;20.6;20.6;20.6;20.7;20.8;20.7;20.7;20.7;20.6;20.6;20.6;20.7;20.7;20.7;20.7;20.8;20.8;20.8;20.8;20.8;20.8;20.8;20.8;20.7;20.7;20.8;20.7;20.7;20.7;20.7;20.7;20.7;20.7;20.7;20.7;20.7;20.7;20.7;20.7;20.7;20.7;20.8;20.7;20.7;20.7;20.7;20.6;20.7;20.7;20.7;20.6;20.8;20.7;20.7;20.7;20.7;20.8;20.8;20.8;20.8;20.8;20.7;20.8;20.8;20.8…
20.5;20.5;20.5;20.5;20.5;20.5;20.7;20.6;20.5;20.5;20.5;20.5;20.6;20.6;20.6;20.6;20.6;20.7;20.6;20.6;20.7;20.6;20.7;20.6;20.6;20.7;20.7;20.7;20.7;20.7;20.8;20.8;20.7;20.8;20.7;20.8;20.8;20.7;20.8;20.8;20.7;20.7;20.7;20.7;20.7;20.7;20.6;20.8;20.7;20.6;20.7;20.7;20.7;20.7;20.8;20.7;20.7;20.7;20.7;20.7;20.7;20.7;20.7;20.7;20.7;20.7;20.8;20.8;20.8;20.7;20.7;20.7;20.8;20.8;20.8;20.8;20.8;20.7;20.8;20.8…
20.5;20.5;20.5;20.5;20.5;20.6;20.5;20.5;20.5;20.5;20.6;20.6;20.6;20.5;20.6;20.6;20.5;20.6;20.6;20.7;20.6;20.7;20.6;20.7;20.7;20.6;20.7;20.7;20.7;20.7;20.7;20.7;20.7;20.8;20.6;20.8;20.8;20.7;20.8;20.8;20.7;20.8;20.7;20.7;20.7;20.7;20.7;20.8;20.7;20.7;20.7;20.7;20.6;20.7;20.7;20.7;20.7;20.7;20.7;20.8;20.7;20.7;20.7;20.7;20.7;20.8;20.7;20.6;20.8;20.7;20.7;20.8;20.7;20.8;20.7;20.8;20.8;20.8;20.8;20.8…
20.4;20.5;20.5;20.4;20.5;20.4;20.5;20.5;20.6;20.5;20.5;20.6;20.5;20.5;20.6;20.6;20.6;20.7;20.7;20.7;20.7;20.7;20.6;20.7;20.6;20.7;20.8;20.7;20.6;20.8;20.8;20.7;20.7;20.7;20.8;20.7;20.8;20.7;20.8;20.8;20.8;20.8;20.7;20.7;20.7;20.7;20.7;20.7;20.7;20.7;20.7;20.7;20.7;20.8;20.8;20.7;20.7;20.7;20.7;20.8;20.7;20.6;20.7;20.7;20.7;20.8;20.7;20.7;20.7;20.7;20.8;20.7;20.8;20.8;20.8;20.8;20.8;20.8;20.9;20.8…
20.5;20.5;20.5;20.6;20.5;20.5;20.5;20.6;20.6;20.6;20.5;20.6;20.6;20.6;20.6;20.7;20.6;20.6;20.7;20.7;20.7;20.7;20.7;20.7;20.7;20.6;20.7;20.7;20.7;20.8;20.7;20.7;20.7;20.7;20.7;20.8;20.8;20.8;20.8;20.7;20.7;20.8;20.7;20.7;20.7;20.7;20.7;20.7;20.8;20.7;20.8;20.8;20.7;20.8;20.8;20.7;20.8;20.8;20.8;20.8;20.7;20.8;20.7;20.7;20.7;20.7;20.7;20.7;20.8;20.7;20.7;20.8;20.8;20.8;20.8;20.8;20.8;20.8;20.8;20.8…
20.5;20.5;20.5;20.5;20.5;20.6;20.5;20.5;20.6;20.5;20.6;20.5;20.7;20.7;20.6;20.6;20.7;20.7;20.7;20.7;20.7;20.7;20.7;20.7;20.9;20.7;20.7;20.7;20.7;20.7;20.8;20.8;20.8;20.8;20.8;20.8;20.8;20.8;20.8;20.8;20.8;20.8;20.8;20.7;20.7;20.8;20.8;20.7;20.8;20.8;20.7;20.7;20.7;20.7;20.8;20.8;20.8;20.7;20.8;20.8;20.8;20.6;20.8;20.8;20.7;20.7;20.7;20.7;20.7;20.7;20.7;20.8;20.8;20.8;20.8;20.8;20.8;20.8;20.8;20.8…
20.4;20.5;20.5;20.5;20.4;20.5;20.6;20.5;20.6;20.5;20.6;20.6;20.6;20.7;20.7;20.6;20.7;20.7;20.7;20.7;20.7;20.7;20.5;20.7;20.7;20.7;20.7;20.7;20.7;20.7;20.8;20.7;20.8;20.7;20.7;20.7;20.8;20.8;20.8;20.8;20.8;20.7;20.7;20.8;20.8;20.8;20.8;20.8;20.8;20.7;20.7;20.7;20.8;20.8;20.7;20.7;20.8;20.8;20.7;20.7;20.7;20.7;20.8;20.6;20.8;20.7;20.8;20.7;20.7;20.8;20.8;20.8;20.8;20.8;20.8;20.8;20.8;20.8;20.8;20.8…
20.4;20.5;20.5;20.5;20.6;20.5;20.6;20.6;20.6;20.6;20.6;20.6;20.6;20.6;20.6;20.6;20.6;20.7;20.8;20.7;20.7;20.7;20.7;20.6;20.7;20.7;20.7;20.7;20.7;20.8;20.7;20.8;20.8;20.8;20.8;20.8;20.7;20.8;20.8;20.8;20.8;20.8;20.7;20.8;20.7;20.8;20.8;20.7;20.7;20.7;20.8;20.8;20.8;20.7;20.7;20.8;20.8;20.8;20.8;20.7;20.7;20.8;20.8;20.6;20.8;20.8;20.7;20.7;20.7;20.7;20.7;20.8;20.8;20.8;20.8;20.8;20.8;20.8;20.8;20.8…
20.5;20.5;20.5;20.5;20.5;20.5;20.5;20.6;20.5;20.6;20.6;20.6;20.6;20.6;20.6;20.6;20.6;20.7;20.6;20.7;20.7;20.7;20.7;20.7;20.7;20.7;20.7;20.7;20.7;20.7;20.7;20.8;20.7;20.8;20.7;20.8;20.7;20.8;20.8;20.8;20.8;20.8;20.8;20.8;20.7;20.7;20.7;20.7;20.7;20.7;20.7;20.8;20.7;20.8;20.8;20.8;20.8;20.8;20.7;20.8;20.8;20.7;20.8;20.8;20.8;20.8;20.8;20.8;20.8;20.9;20.7;20.8;20.8;20.8;20.8;20.8;20.9;20.8;20.9;20.9…
20.5;20.5;20.5;20.5;20.4;20.5;20.5;20.6;20.6;20.6;20.6;20.6;20.5;20.6;20.6;20.6;20.6;20.7;20.7;20.7;20.7;20.7;20.6;20.7;20.7;20.7;20.8;20.7;20.8;20.7;20.7;20.7;20.8;20.8;20.8;20.7;20.8;20.8;20.8;20.8;20.8;20.8;20.7;20.7;20.7;20.7;20.7;20.7;20.7;20.7;20.7;20.7;20.7;20.8;20.8;20.8;20.7;20.8;20.8;20.7;20.7;20.8;20.7;20.8;20.8;20.8;20.8;20.8;20.8;20.7;20.7;20.8;20.8;20.9;20.8;20.8;20.9;20.8;20.9;20.9…
20.5;20.5;20.5;20.5;20.5;20.5;20.5;20.5;20.5;20.6;20.6;20.5;20.6;20.6;20.6;20.6;20.6;20.6;20.6;20.7;20.7;20.7;20.6;20.7;20.7;20.7;20.7;20.7;20.7;20.8;20.8;20.8;20.7;20.8;20.7;20.8;20.8;20.8;20.8;20.8;20.8;20.8;20.8;20.8;20.7;20.7;20.7;20.7;20.7;20.8;20.7;20.8;20.8;20.8;20.8;20.8;20.8;20.8;20.8;20.7;20.8;20.7;20.7;20.8;20.8;20.8;20.8;20.7;20.8;20.8;20.7;20.9;20.9;20.7;20.9;20.9;20.9;20.9;20.9;20.8…
20.5;20.5;20.5;20.5;20.5;20.5;20.5;20.6;20.5;20.6;20.5;20.5;20.6;20.6;20.7;20.6;20.7;20.7;20.7;20.7;20.7;20.7;20.7;20.7;20.7;20.7;20.7;20.7;20.7;20.7;20.7;20.8;20.7;20.7;20.7;20.8;20.8;20.8;20.8;20.8;20.8;20.8;20.8;20.8;20.8;20.7;20.8;20.8;20.7;20.8;20.8;20.8;20.8;20.8;20.8;20.8;20.8;20.8;20.8;20.8;20.8;20.8;20.8;20.8;20.8;20.8;20.8;20.8;20.9;20.8;20.8;20.9;20.9;20.8;20.9;20.9;21;20.9;20.9;20.9;2…
20.6;20.5;20.5;20.5;20.5;20.5;20.6;20.6;20.5;20.5;20.5;20.5;20.6;20.6;20.6;20.6;20.7;20.7;20.7;20.7;20.7;20.6;20.6;20.7;20.7;20.7;20.8;20.7;20.7;20.8;20.7;20.7;20.7;20.7;20.8;20.8;20.8;20.8;20.8;20.9;20.9;20.7;20.8;20.8;20.7;20.7;20.8;20.7;20.8;20.8;20.8;20.8;20.8;20.8;20.7;20.8;20.8;20.8;20.7;20.8;20.8;20.8;20.7;20.8;20.8;20.8;20.8;20.8;20.8;20.8;20.8;20.9;20.8;20.8;20.9;20.9;20.9;20.9;20.9;21;2…
20.6;20.5;20.5;20.5;20.5;20.5;20.6;20.5;20.6;20.5;20.6;20.6;20.6;20.6;20.6;20.6;20.7;20.7;20.7;20.7;20.7;20.7;20.7;20.7;20.7;20.7;20.8;20.7;20.7;20.7;20.8;20.8;20.7;20.8;20.7;20.8;20.8;20.8;20.9;20.8;20.8;20.8;20.7;20.8;20.8;20.8;20.8;20.8;20.8;20.8;20.8;20.8;20.8;20.8;20.8;20.8;20.8;20.8;20.9;20.8;20.8;20.8;20.8;20.8;20.8;20.8;20.8;20.8;20.9;20.8;20.8;20.8;20.9;20.9;20.9;20.9;21;20.9;21;20.9;21;…
20.5;20.5;20.5;20.5;20.5;20.5;20.5;20.5;20.6;20.6;20.5;20.6;20.5;20.6;20.6;20.7;20.7;20.7;20.7;20.7;20.7;20.7;20.7;20.7;20.7;20.8;20.7;20.7;20.7;20.7;20.7;20.8;20.8;20.8;20.8;20.7;20.8;20.9;20.8;20.8;20.8;20.8;20.8;20.8;20.8;20.8;20.8;20.7;20.8;20.8;20.8;20.8;20.8;20.8;20.8;20.8;20.8;20.8;20.8;20.8;20.8;20.8;20.8;20.8;20.8;20.8;20.9;20.8;20.8;20.8;20.8;20.9;20.9;20.9;20.9;20.9;20.9;20.9;21;21;21;…
20.5;20.5;20.5;20.5;20.5;20.5;20.4;20.5;20.6;20.5;20.5;20.6;20.5;20.6;20.6;20.6;20.7;20.7;20.7;20.7;20.7;20.7;20.7;20.7;20.7;20.7;20.8;20.7;20.7;20.8;20.8;20.8;20.8;20.8;20.7;20.7;20.8;20.8;20.8;20.8;20.8;20.8;20.8;20.8;20.8;20.8;20.7;20.8;20.8;20.8;20.7;20.8;20.8;20.9;20.8;20.8;20.8;20.8;20.8;20.8;20.8;20.8;20.8;20.8;20.8;20.8;20.8;20.8;20.8;20.8;20.8;20.9;20.9;20.8;20.9;21;20.9;20.9;21;21;21;21…
20.5;20.5;20.5;20.5;20.5;20.6;20.5;20.5;20.5;20.6;20.5;20.6;20.5;20.6;20.6;20.6;20.7;20.6;20.7;20.7;20.7;20.7;20.7;20.7;20.7;20.8;20.7;20.8;20.7;20.7;20.8;20.8;20.8;20.8;20.7;20.8;20.8;20.8;20.8;20.8;20.8;20.8;20.8;20.8;20.8;20.8;20.8;20.8;20.8;20.8;20.8;20.8;20.8;20.8;20.8;20.8;20.9;20.8;20.8;20.9;20.8;20.8;20.8;20.8;20.9;20.9;20.8;20.8;20.9;20.9;20.9;20.9;21;20.9;20.9;20.9;20.9;20.9;21;21;21;21…
20.5;20.6;20.5;20.5;20.5;20.5;20.6;20.5;20.6;20.6;20.6;20.6;20.5;20.6;20.6;20.6;20.7;20.6;20.6;20.6;20.7;20.7;20.7;20.7;20.7;20.7;20.7;20.7;20.8;20.8;20.8;20.8;20.8;20.8;20.8;20.8;20.8;20.8;20.8;20.8;20.8;20.8;20.8;20.8;20.8;20.8;20.8;20.8;20.8;20.8;20.8;20.9;20.8;20.9;20.8;20.9;20.8;20.8;20.9;20.9;20.8;20.8;20.9;20.8;20.8;20.9;20.8;20.9;20.8;20.9;20.9;20.8;21;20.9;20.9;20.9;20.9;21;21;20.9;21;21…
20.5;20.5;20.5;20.5;20.5;20.5;20.5;20.5;20.6;20.5;20.6;20.5;20.6;20.6;20.7;20.6;20.6;20.6;20.6;20.7;20.7;20.7;20.7;20.7;20.7;20.7;20.7;20.7;20.8;20.8;20.8;20.7;20.8;20.8;20.7;20.8;20.7;20.8;20.8;20.8;20.8;20.8;20.8;20.8;20.8;20.8;20.9;20.8;20.8;20.9;20.8;20.8;20.8;20.8;20.8;20.8;20.8;20.8;20.9;20.9;20.8;20.8;20.9;20.8;20.9;20.9;20.9;20.9;20.9;20.9;20.9;20.9;20.9;21;21;21;20.9;21;21;21;21;21;21.1;…
20.5;20.5;20.5;20.5;20.5;20.5;20.5;20.6;20.5;20.5;20.4;20.5;20.6;20.7;20.7;20.6;20.6;20.6;20.6;20.7;20.7;20.7;20.7;20.7;20.8;20.7;20.7;20.7;20.8;20.8;20.8;20.7;20.8;20.8;20.7;20.8;20.8;20.8;20.8;20.8;20.9;20.8;20.8;20.8;20.9;20.8;20.8;20.8;20.8;20.8;20.8;20.8;20.8;20.9;20.8;20.8;20.8;20.8;20.8;20.8;20.8;20.8;20.8;20.8;20.9;20.9;20.9;20.9;21;20.9;20.9;21;20.9;21;21;21;21;21;21;21;21.1;21.1;21.1;21…
20.4;20.5;20.5;20.5;20.5;20.6;20.5;20.6;20.6;20.5;20.5;20.5;20.5;20.5;20.5;20.7;20.6;20.7;20.7;20.7;20.7;20.7;20.7;20.8;20.8;20.7;20.9;20.7;20.7;20.8;20.8;20.7;20.8;20.8;20.8;20.8;20.8;20.9;20.8;20.9;20.9;20.8;20.9;20.9;20.8;20.8;20.9;20.8;20.8;20.8;20.8;20.8;20.8;20.8;20.8;20.8;20.8;20.8;20.9;20.9;20.8;20.8;20.8;20.8;20.9;20.9;20.9;20.9;20.9;20.9;20.9;21;21;21;21;21;21;21;21;21.1;21.1;21.1;21.1;…
20.4;20.4;20.5;20.5;20.4;20.5;20.5;20.5;20.6;20.5;20.5;20.5;20.6;20.6;20.6;20.6;20.6;20.7;20.6;20.8;20.6;20.7;20.7;20.7;20.7;20.8;20.8;20.7;20.7;20.9;20.8;20.8;20.7;20.8;20.9;20.7;20.8;20.8;20.8;20.8;20.9;20.8;20.8;20.9;20.8;20.8;20.9;20.8;20.8;20.8;20.8;20.8;20.8;20.9;20.9;20.9;20.9;20.8;20.9;20.9;20.8;20.9;20.8;20.8;20.9;20.9;20.9;20.9;20.9;20.9;20.9;20.9;21;21;21;21;21;21;21.1;21.1;21.1;21;21.…
20.4;20.5;20.6;20.5;20.5;20.5;20.5;20.5;20.5;20.6;20.6;20.6;20.5;20.6;20.7;20.6;20.6;20.7;20.7;20.6;20.7;20.7;20.7;20.7;20.7;20.7;20.7;20.7;20.7;20.7;20.7;20.8;20.7;20.8;20.8;20.8;20.8;20.8;20.8;20.8;20.9;20.9;20.8;20.8;20.9;20.8;20.9;20.8;20.8;20.8;20.8;20.8;20.8;20.8;20.8;20.9;20.9;20.9;20.9;20.9;20.8;20.9;20.8;20.8;20.9;20.9;20.9;20.9;20.9;20.9;20.9;20.9;21;21;21;21.1;21.1;21;21.1;21.1;21.1;21…
20.4;20.5;20.5;20.5;20.5;20.6;20.5;20.5;20.6;20.6;20.5;20.6;20.6;20.6;20.6;20.6;20.6;20.6;20.7;20.6;20.7;20.7;20.6;20.7;20.7;20.7;20.7;20.8;20.7;20.7;20.9;20.8;20.8;20.8;20.8;20.8;20.8;20.8;21;20.8;20.8;20.8;20.8;20.9;20.8;20.8;20.9;20.8;20.9;20.8;20.8;20.8;20.8;20.8;20.9;20.9;20.9;20.9;20.9;20.9;20.9;20.9;20.9;20.9;20.8;20.9;20.9;20.9;20.9;20.9;20.9;20.9;20.9;21;21.1;21;21.1;21.1;21;21.1;21.1;21…
20.6;20.4;20.5;20.5;20.5;20.4;20.5;20.6;20.6;20.5;20.6;20.6;20.6;20.6;20.6;20.6;20.7;20.7;20.7;20.7;20.7;20.8;20.8;20.8;20.7;20.7;20.7;20.7;20.7;20.8;20.8;20.8;20.7;20.8;20.8;20.8;20.8;20.8;20.8;20.8;20.8;20.8;20.8;20.8;20.8;20.8;20.8;20.8;20.8;20.8;20.8;20.8;20.8;20.8;20.9;20.9;20.9;20.8;20.9;20.9;20.9;20.9;20.9;20.8;20.9;20.9;20.9;20.9;20.9;20.9;20.9;20.9;20.9;21;21;21.1;21;21.1;21;21.1;21.1;21…
20.5;20.5;20.5;20.4;20.5;20.4;20.5;20.5;20.5;20.6;20.6;20.6;20.5;20.5;20.7;20.6;20.7;20.7;20.7;20.7;20.7;20.6;20.7;20.7;20.7;20.7;20.7;20.8;20.8;20.8;20.8;20.8;20.7;20.7;20.8;20.8;20.8;20.8;20.8;20.8;20.8;20.8;20.8;20.8;20.8;20.8;20.8;20.8;20.8;20.9;20.8;20.8;20.8;20.8;20.9;20.9;20.9;20.9;20.9;20.9;20.9;20.9;20.9;20.8;20.9;20.9;20.9;20.9;20.9;20.9;20.9;20.9;20.9;21;21;21.1;21;21.1;21;21.1;21.1;21…
20.5;20.5;20.5;20.5;20.5;20.6;20.5;20.5;20.6;20.6;20.6;20.5;20.6;20.6;20.6;20.7;20.7;20.7;20.6;20.7;20.8;20.7;20.7;20.8;20.7;20.7;20.8;20.7;20.8;20.8;20.8;20.8;20.8;20.8;20.8;20.9;20.8;20.8;20.8;20.8;20.8;20.8;20.8;20.8;20.8;20.9;20.8;20.8;20.8;20.8;20.8;20.8;20.8;20.8;20.9;20.9;20.9;20.9;20.9;20.9;20.9;20.8;20.9;20.8;20.9;20.8;20.9;20.9;20.9;20.9;20.9;20.9;21;21.1;21;21;21;21.1;21.1;21.1;21.2;21…
20.5;20.4;20.5;20.4;20.5;20.5;20.5;20.6;20.6;20.6;20.6;20.7;20.6;20.7;20.6;20.7;20.6;20.7;20.7;20.7;20.7;20.6;20.7;20.8;20.8;20.7;20.7;20.7;20.8;20.8;20.8;20.8;20.8;20.7;20.8;20.9;20.8;20.8;20.8;20.9;20.8;20.8;20.8;20.8;20.8;20.8;20.9;20.8;20.8;20.8;20.9;20.8;20.8;20.9;20.9;20.8;20.9;20.9;20.9;20.9;20.9;20.8;20.9;20.8;20.9;20.9;20.9;20.9;20.9;20.9;21;21;21;21;21;21.1;21.1;21.1;21;21.1;21.1;21.1;2…
20.5;20.5;20.5;20.5;20.6;20.5;20.5;20.6;20.6;20.6;20.6;20.6;20.5;20.6;20.6;20.6;20.7;20.7;20.7;20.7;20.7;20.7;20.7;20.8;20.8;20.8;20.8;20.8;20.7;20.7;20.8;20.7;20.7;20.8;20.8;20.8;20.8;20.8;20.8;20.8;20.9;20.8;20.9;20.8;20.8;20.8;20.8;20.8;20.8;20.8;20.8;20.9;20.9;20.9;20.8;20.9;20.9;20.9;20.9;20.9;20.9;20.9;20.8;20.8;20.8;20.9;20.9;20.9;20.9;20.9;20.9;20.9;21;21;21;21;21.1;21.1;21.1;21.1;21.2;21…
20.5;20.5;20.5;20.5;20.5;20.5;20.6;20.6;20.6;20.6;20.6;20.7;20.6;20.6;20.5;20.7;20.6;20.7;20.6;20.7;20.6;20.7;20.7;20.8;20.7;20.8;20.8;20.8;20.8;20.7;20.8;20.8;20.8;20.8;20.8;20.8;20.8;20.8;20.8;20.8;20.9;20.8;20.8;20.8;20.9;20.8;20.8;20.8;20.8;20.9;20.8;20.8;20.8;20.8;20.9;20.9;20.8;20.9;20.9;20.9;20.8;20.8;20.8;20.8;20.9;20.9;20.9;20.9;20.9;20.9;20.9;21;21;21.1;21;21;21.1;21.1;21.1;21.1;21.2;21…
20.5;20.5;20.5;20.5;20.5;20.5;20.5;20.6;20.6;20.6;20.6;20.6;20.6;20.6;20.6;20.6;20.7;20.6;20.7;20.7;20.7;20.8;20.8;20.7;20.7;20.7;20.7;20.8;20.8;20.8;20.8;20.8;20.7;20.8;20.8;20.8;20.8;20.8;20.8;20.9;20.8;20.8;20.8;20.9;20.8;20.8;20.8;20.8;20.8;20.8;20.8;20.8;20.8;20.9;20.8;20.9;20.9;20.9;20.9;20.8;20.8;20.8;20.8;20.9;20.9;20.9;20.9;20.9;20.9;20.9;20.9;20.9;21;21;21.1;21.1;21.1;21.1;21.1;21.1;21.…
20.7;20.5;20.5;20.5;20.5;20.5;20.6;20.6;20.5;20.6;20.6;20.5;20.6;20.6;20.8;20.7;20.6;20.7;20.7;20.7;20.6;20.7;20.7;20.8;20.7;20.7;20.7;20.8;20.7;20.8;20.8;20.8;20.8;20.8;20.8;20.8;20.8;20.8;20.9;20.9;20.9;20.8;20.8;20.8;20.8;20.8;20.8;20.8;20.9;20.8;20.8;20.8;20.8;20.8;20.8;20.9;20.8;20.8;20.9;20.8;20.9;20.8;20.8;20.9;20.8;20.9;20.9;20.9;20.9;20.9;20.9;20.9;21;20.9;21.1;21.1;21;21;21.1;21.1;21.2;…
20.5;20.5;20.5;20.5;20.5;20.5;20.5;20.5;20.5;20.6;20.6;20.6;20.5;20.5;20.7;20.7;20.7;20.6;20.7;20.7;20.7;20.7;20.7;20.8;20.7;20.7;20.7;20.7;20.8;20.8;20.8;20.8;20.8;20.8;20.8;20.8;20.8;20.9;20.8;20.9;20.9;20.8;20.8;20.8;20.8;20.8;20.8;20.8;20.8;20.8;20.8;20.8;20.8;20.8;20.8;20.9;20.8;20.9;20.8;20.8;20.8;20.8;20.9;20.9;20.9;20.9;20.9;20.9;20.9;20.9;20.9;20.9;20.9;21;21.1;21.1;20.9;21.1;21.1;21.1;2…
20.5;20.5;20.5;20.5;20.5;20.5;20.5;20.6;20.6;20.5;20.5;20.6;20.6;20.7;20.6;20.6;20.6;20.7;20.7;20.6;20.7;20.7;20.6;20.7;20.7;20.7;20.7;20.8;20.8;20.7;20.8;20.8;20.8;20.8;20.8;20.8;20.8;20.8;20.9;20.9;20.8;20.9;20.8;20.8;20.9;20.8;20.8;20.8;20.8;20.8;20.8;20.8;20.9;20.8;20.8;20.9;20.9;20.9;20.9;20.8;20.8;20.8;20.8;20.9;20.9;20.9;20.9;20.9;20.9;20.9;20.9;21;21;21;21.1;21.1;21;21.1;21.1;21.1;21.1;21…
20.5;20.5;20.5;20.5;20.5;20.5;20.5;20.5;20.6;20.6;20.6;20.5;20.6;20.6;20.6;20.7;20.7;20.7;20.6;20.6;20.7;20.7;20.7;20.7;20.7;20.8;20.8;20.7;20.8;20.7;20.8;20.8;20.8;20.8;20.8;20.8;20.8;20.8;20.9;20.9;20.9;20.8;20.8;20.9;20.8;20.8;20.9;20.8;20.8;20.8;20.9;20.8;20.9;20.8;20.8;20.8;20.8;20.8;20.9;20.9;20.9;20.9;20.8;20.9;20.9;20.8;20.9;20.9;20.9;20.9;20.9;21;20.9;21;21;21;21;21.1;21.1;21;21;21.2;21.…
20.5;20.5;20.5;20.5;20.5;20.5;20.5;20.6;20.5;20.6;20.5;20.6;20.6;20.7;20.6;20.7;20.6;20.7;20.6;20.6;20.7;20.7;20.8;20.7;20.8;20.8;20.7;20.7;20.8;20.8;20.8;20.8;20.8;20.8;20.8;20.8;20.8;20.9;20.9;20.8;20.8;20.8;20.9;20.8;20.8;20.8;20.8;20.8;20.8;20.9;20.8;20.9;20.8;20.9;20.8;20.9;20.9;20.8;20.9;20.8;20.9;20.8;20.8;20.8;20.8;20.8;20.9;20.9;20.9;20.9;20.9;20.9;21;21;21;21;21;21;21;21.1;21.1;21.1;21.…
20.5;20.5;20.5;20.5;20.5;20.5;20.5;20.5;20.5;20.6;20.6;20.6;20.5;20.7;20.6;20.7;20.7;20.6;20.7;20.7;20.7;20.6;20.7;20.7;20.8;20.8;20.8;20.8;20.8;20.8;20.8;20.8;20.8;20.8;20.8;20.8;20.8;20.8;20.9;20.8;20.9;20.9;20.8;20.9;20.8;20.8;20.9;20.9;20.8;20.8;20.9;20.8;20.8;20.9;20.8;20.9;20.8;20.8;20.9;20.9;20.8;20.9;20.8;20.9;20.8;20.8;20.9;20.9;20.9;20.9;20.9;20.9;21;20.9;21;21;21;21.1;21.1;21;21.1;21.1…
20.5;20.5;20.5;20.5;20.5;20.5;20.5;20.4;20.6;20.6;20.6;20.6;20.6;20.6;20.7;20.6;20.6;20.6;20.7;20.7;20.7;20.8;20.7;20.8;20.8;20.8;20.7;20.7;20.8;20.8;20.8;20.8;20.8;20.8;20.8;20.8;20.8;20.8;20.8;20.8;20.9;20.8;20.9;20.8;20.8;20.8;20.8;20.8;20.9;20.8;20.8;20.8;20.9;20.8;20.9;20.9;20.8;20.9;20.9;20.8;20.9;20.8;20.8;20.9;20.9;20.9;20.9;20.9;20.9;20.9;20.9;20.9;20.9;21;21;21;21;21.1;21;21.1;21.1;21.2…
20.5;20.5;20.5;20.6;20.6;20.4;20.5;20.6;20.6;20.6;20.6;20.6;20.6;20.6;20.6;20.6;20.7;20.6;20.7;20.7;20.7;20.7;20.7;20.8;20.8;20.7;20.7;20.8;20.8;20.8;20.8;20.8;20.8;20.8;20.8;20.8;20.8;20.8;20.9;20.8;20.8;20.8;20.8;20.8;20.8;20.8;20.9;20.8;20.8;20.8;20.8;20.8;20.9;20.8;20.9;20.8;20.9;20.9;20.8;20.9;20.9;20.9;20.8;20.8;20.9;20.8;20.9;20.9;20.9;20.9;20.9;20.9;20.9;20.9;21;21;21;21.1;21;21.1;21.2;21…
20.5;20.5;20.6;20.5;20.5;20.5;20.6;20.6;20.6;20.6;20.6;20.6;20.6;20.6;20.6;20.6;20.6;20.6;20.7;20.7;20.7;20.6;20.6;20.8;20.8;20.7;20.7;20.7;20.7;20.7;20.7;20.8;20.8;20.8;20.8;20.8;20.8;20.8;20.9;20.8;20.9;20.9;20.8;20.8;20.8;20.8;20.8;20.8;20.8;20.8;20.8;20.8;20.8;20.8;20.8;20.8;20.9;20.9;20.9;20.9;20.8;20.8;20.8;20.8;20.9;20.9;20.9;20.9;20.9;20.9;20.9;20.9;20.9;21;21;21;21.1;21.1;21;21.1;21.1;21…
20.6;20.6;20.5;20.6;20.6;20.5;20.6;20.5;20.5;20.6;20.7;20.6;20.6;20.6;20.7;20.7;20.6;20.7;20.7;20.7;20.7;20.7;20.6;20.8;20.8;20.8;20.7;20.8;20.7;20.8;20.7;20.8;20.8;20.8;20.8;20.8;20.8;20.9;20.9;20.9;20.9;20.8;20.9;20.8;20.8;20.8;20.9;20.8;20.8;20.9;20.8;20.8;20.8;20.9;20.8;20.8;20.9;20.9;20.9;20.8;20.9;20.9;20.8;20.8;20.9;20.8;20.8;20.8;20.9;20.9;20.9;20.9;21;21;21;21;21;21.1;21.1;21.1;21.1;21.2…
20.6;20.6;20.6;20.6;20.6;20.6;20.6;20.6;20.6;20.6;20.6;20.7;20.6;20.6;20.6;20.7;20.7;20.7;20.7;20.7;20.7;20.7;20.7;20.8;20.8;20.8;20.7;20.8;20.7;20.8;20.8;20.8;20.8;20.8;20.8;20.8;20.9;20.8;20.9;20.9;20.9;20.9;20.9;20.9;20.9;20.8;20.9;20.8;20.8;20.8;20.8;20.9;20.9;20.9;20.9;20.9;20.9;20.9;20.9;20.8;20.9;20.8;20.8;20.9;20.9;20.9;20.9;20.9;20.9;20.9;20.9;20.9;20.9;20.9;20.9;21.1;21;21;21.1;21.1;21.…
20.6;20.5;20.6;20.4;20.5;20.6;20.5;20.6;20.6;20.6;20.6;20.6;20.6;20.7;20.7;20.7;20.7;20.7;20.7;20.7;20.7;20.7;20.6;20.8;20.8;20.7;20.8;20.7;20.7;20.8;20.8;20.8;20.8;20.8;20.8;20.8;20.8;20.9;20.9;20.9;20.8;20.9;20.8;20.9;20.9;20.9;20.9;20.8;20.9;20.8;20.8;20.8;20.8;20.9;20.9;20.9;20.9;20.9;20.9;20.8;20.9;20.9;20.8;20.9;20.8;20.8;20.8;20.9;20.9;20.9;20.9;20.9;21;21;21.1;21;21;21;21.1;21.2;21.1;21.1…
20.6;20.6;20.5;20.5;20.6;20.5;20.6;20.5;20.6;20.6;20.6;20.6;20.6;20.6;20.6;20.7;20.6;20.7;20.7;20.7;20.7;20.7;20.7;20.7;20.8;20.8;20.8;20.8;20.7;20.8;20.8;20.8;20.8;20.8;20.8;20.8;20.8;20.8;20.8;20.9;20.9;20.8;20.8;20.8;20.9;20.9;20.8;20.8;20.9;20.8;20.9;20.9;20.9;20.9;20.9;20.9;20.8;20.9;20.8;20.8;20.9;20.8;20.8;20.9;20.9;20.9;20.9;20.8;20.9;20.9;20.9;20.9;21;20.9;21;21;21;21;21.1;21.1;21.1;21.1…
20.6;20.5;20.6;20.5;20.5;20.4;20.6;20.6;20.6;20.6;20.6;20.6;20.6;20.6;20.6;20.7;20.6;20.6;20.8;20.7;20.7;20.7;20.6;20.7;20.7;20.8;20.8;20.7;20.8;20.8;20.8;20.8;20.8;20.8;20.8;20.8;20.8;20.9;20.9;20.9;20.9;20.8;20.9;20.8;20.8;20.8;20.9;20.8;20.8;20.9;20.8;20.9;20.9;20.9;20.9;20.8;20.8;20.9;20.9;20.8;20.8;20.8;20.9;20.8;20.8;20.8;20.8;20.8;20.9;20.9;20.9;20.9;21;20.9;21;20.9;21;21;21.1;21.1;21.1;21…
20.6;20.6;20.5;20.5;20.6;20.5;20.5;20.6;20.6;20.5;20.6;20.6;20.6;20.6;20.6;20.5;20.7;20.7;20.7;20.6;20.7;20.7;20.7;20.7;20.7;20.7;20.7;20.8;20.7;20.7;20.8;20.8;20.8;20.8;20.8;20.8;20.8;20.8;20.9;20.8;20.9;20.8;20.8;20.8;20.8;20.8;20.8;20.8;20.8;20.9;20.9;20.8;20.8;20.8;20.8;20.9;20.9;20.8;20.9;20.9;20.8;20.8;20.9;20.8;20.8;20.8;20.9;20.9;20.8;20.9;20.9;21;20.9;21;21;21.1;21;21;21.1;21.2;21.1;21.1…
20.6;20.5;20.5;20.5;20.5;20.6;20.5;20.5;20.6;20.5;20.6;20.5;20.6;20.6;20.6;20.5;20.6;20.6;20.6;20.7;20.6;20.7;20.6;20.7;20.8;20.7;20.7;20.7;20.7;20.8;20.8;20.9;20.9;20.8;20.8;20.9;20.8;20.8;20.8;20.9;20.9;20.8;20.7;20.8;20.9;20.8;20.8;20.8;20.8;20.8;20.8;20.8;20.8;20.9;20.9;20.9;20.9;20.8;20.8;20.9;20.8;20.8;20.8;20.8;20.8;20.8;20.9;20.9;20.9;20.9;20.9;20.9;20.9;20.9;20.9;21;21.1;21;21;21.1;21.1;…
20.5;20.5;20.5;20.5;20.5;20.6;20.6;20.5;20.5;20.6;20.6;20.6;20.6;20.6;20.6;20.6;20.6;20.7;20.7;20.6;20.7;20.7;20.7;20.7;20.7;20.8;20.8;20.8;20.8;20.7;20.8;20.8;20.8;20.9;20.9;20.9;20.9;20.9;20.9;20.9;20.8;20.9;20.8;20.8;20.8;20.8;20.8;20.8;20.9;20.9;20.8;20.8;20.8;20.8;20.8;20.8;20.8;20.9;20.8;20.8;20.8;20.9;20.8;20.8;20.9;20.8;20.8;20.9;20.9;20.9;20.9;21;20.9;20.9;20.9;21;21;21.1;21.1;21.1;21.1;…
20.6;20.5;20.6;20.5;20.6;20.6;20.5;20.5;20.5;20.5;20.6;20.6;20.6;20.6;20.6;20.6;20.6;20.6;20.8;20.6;20.6;20.7;20.7;20.7;20.7;20.7;20.7;20.8;20.7;20.7;20.8;20.8;20.9;20.8;20.9;20.8;20.8;20.9;20.9;20.8;20.8;20.8;20.8;20.8;20.8;20.8;20.8;20.8;20.8;20.8;20.8;20.8;20.8;20.8;20.8;20.8;20.8;20.9;20.8;20.7;20.8;20.8;20.8;20.8;20.8;20.8;20.8;20.9;20.9;20.9;20.9;20.9;21;20.9;21;21;21;21;21;21;21;21.1;21.1;…
20.5;20.5;20.5;20.5;20.5;20.5;20.5;20.5;20.6;20.5;20.6;20.6;20.6;20.6;20.6;20.6;20.6;20.6;20.7;20.6;20.7;20.7;20.7;20.7;20.8;20.8;20.7;20.7;20.7;20.7;20.8;20.7;20.8;20.8;20.9;20.9;20.9;20.8;20.9;20.9;20.8;20.8;20.8;20.8;20.8;20.8;20.8;20.8;20.8;20.8;20.8;20.8;20.8;20.8;20.8;20.9;20.8;20.8;20.8;20.7;20.7;20.8;20.8;20.8;20.8;20.8;20.8;20.8;20.9;20.9;20.9;20.9;20.9;21;20.9;21;21;21;21;21.1;21.1;21.1…
20.5;20.5;20.5;20.6;20.5;20.6;20.6;20.6;20.6;20.6;20.6;20.6;20.6;20.6;20.6;20.7;20.7;20.7;20.7;20.7;20.7;20.7;20.7;20.7;20.7;20.7;20.7;20.8;20.8;20.7;20.8;20.8;20.8;20.8;20.8;20.8;20.8;20.8;20.9;20.8;20.9;20.8;20.8;20.8;20.8;20.8;20.8;20.8;20.8;20.8;20.8;20.8;20.8;20.9;20.8;20.9;20.9;20.8;20.8;20.8;20.9;20.8;20.9;20.8;20.8;20.8;20.9;20.8;20.8;20.8;20.8;20.9;20.9;21;21;21;21;21;21.1;21.1;21;21.1;2…
20.5;20.5;20.5;20.5;20.7;20.6;20.6;20.6;20.6;20.6;20.6;20.6;20.6;20.6;20.6;20.6;20.6;20.6;20.7;20.7;20.7;20.7;20.7;20.7;20.7;20.7;20.7;20.8;20.7;20.8;20.8;20.9;20.8;20.8;20.9;20.8;20.9;20.8;20.8;20.8;20.8;20.9;20.8;20.8;20.8;20.8;20.8;20.8;20.8;20.8;20.8;20.8;20.8;20.8;20.9;20.8;20.8;20.8;20.9;20.8;20.8;20.8;20.8;20.8;20.8;20.8;20.8;20.9;20.8;20.9;20.9;20.9;20.9;21.1;20.9;21;21;21;21;21;21;21.1;2…
20.5;20.5;20.5;20.5;20.5;20.6;20.6;20.6;20.7;20.5;20.6;20.7;20.7;20.6;20.6;20.6;20.6;20.7;20.7;20.7;20.7;20.7;20.6;20.7;20.7;20.8;20.6;20.6;20.8;20.7;20.8;20.8;20.8;20.8;20.8;20.8;20.8;20.8;20.9;20.8;20.9;20.8;20.9;20.8;20.8;20.8;20.8;20.8;20.8;20.8;20.8;20.8;20.8;20.8;20.8;20.9;20.8;20.8;20.8;20.9;20.8;20.9;20.8;20.8;20.8;20.8;20.8;20.8;20.8;20.8;20.9;20.9;20.9;21;20.9;20.9;20.9;21;21;21;21;21.1…
20.5;20.6;20.6;20.6;20.6;20.6;20.6;20.6;20.6;20.6;20.6;20.6;20.7;20.6;20.6;20.6;20.7;20.6;20.7;20.7;20.7;20.7;20.7;20.7;20.7;20.7;20.7;20.8;20.8;20.8;20.8;20.9;20.8;20.8;20.8;20.8;20.8;20.8;20.9;20.9;20.8;20.8;20.8;20.8;20.8;20.7;20.8;20.8;20.8;20.8;20.8;20.8;20.8;20.8;20.8;20.8;20.9;20.9;20.9;20.8;20.8;20.8;20.8;20.8;20.8;20.9;20.8;20.8;20.8;20.9;20.9;20.9;21;20.9;20.9;21;20.9;21;21;21;21;21.1;2…
20.5;20.5;20.6;20.6;20.6;20.6;20.6;20.6;20.6;20.5;20.6;20.6;20.6;20.6;20.5;20.6;20.5;20.7;20.7;20.7;20.7;20.8;20.7;20.6;20.7;20.7;20.7;20.7;20.8;20.8;20.8;20.8;20.8;20.8;20.8;20.8;20.8;20.8;20.9;20.8;20.8;20.8;20.8;20.8;20.8;20.8;20.8;20.8;20.8;20.8;20.8;20.8;20.8;20.8;20.8;20.8;20.9;20.8;20.9;20.9;20.8;20.8;20.8;20.8;20.8;20.8;20.9;20.8;20.9;20.8;20.8;20.9;20.9;20.9;21;20.9;20.9;21;21.1;21;21.1;…
20.5;20.5;20.5;20.5;20.6;20.6;20.6;20.5;20.6;20.6;20.7;20.6;20.6;20.7;20.6;20.6;20.7;20.6;20.6;20.6;20.7;20.6;20.6;20.6;20.7;20.8;20.7;20.7;20.8;20.8;20.8;20.8;20.8;20.8;20.8;20.8;20.8;20.8;20.9;20.9;20.8;20.8;20.7;20.8;20.8;20.8;20.8;20.8;20.9;20.8;20.8;20.8;20.8;20.8;20.8;20.9;20.8;20.8;20.8;20.9;20.8;20.8;20.8;20.8;20.8;20.9;20.9;20.8;20.8;20.8;20.9;20.9;20.9;20.9;20.9;20.9;20.9;21;21.1;21.1;2…
20.5;20.5;20.5;20.5;20.6;20.5;20.6;20.5;20.6;20.6;20.6;20.6;20.6;20.6;20.5;20.7;20.7;20.7;20.7;20.7;20.7;20.7;20.6;20.7;20.7;20.7;20.7;20.7;20.8;20.8;20.8;20.8;20.8;20.8;20.8;20.8;20.8;20.8;20.8;20.8;20.8;20.8;20.8;20.8;20.8;20.8;20.8;20.8;20.8;20.9;20.8;20.8;20.8;20.8;20.8;20.8;20.9;20.8;20.9;20.8;20.8;20.8;20.8;20.8;20.8;20.8;20.8;20.7;20.9;20.8;20.9;20.9;20.9;20.9;20.9;20.9;20.9;20.9;20.9;21.1…
20.5;20.5;20.5;20.5;20.5;20.6;20.6;20.6;20.6;20.6;20.6;20.6;20.6;20.6;20.7;20.7;20.7;20.7;20.6;20.8;20.7;20.7;20.7;20.7;20.7;20.7;20.7;20.7;20.7;20.7;20.7;20.8;20.8;20.8;20.8;20.8;20.8;20.8;20.8;20.8;20.9;20.8;20.8;20.8;20.8;20.8;20.8;20.8;20.8;20.8;20.8;20.8;20.8;20.9;20.9;20.6;20.7;20.9;20.8;20.8;20.8;20.8;20.8;20.8;20.8;20.8;20.8;20.8;20.8;20.8;20.8;20.9;20.9;20.9;20.9;20.9;20.9;20.9;21;21.1;2…
20.5;20.5;20.5;20.5;20.5;20.6;20.6;20.6;20.6;20.6;20.6;20.6;20.6;20.6;20.6;20.6;20.6;20.6;20.6;20.7;20.7;20.7;20.8;20.7;20.7;20.7;20.7;20.7;20.7;20.7;20.7;20.8;20.8;20.8;20.8;20.8;20.8;20.9;20.8;20.8;20.9;20.8;20.8;20.8;20.8;20.7;20.8;20.8;20.8;20.8;20.8;20.8;20.8;20.8;20.8;20.8;20.8;20.8;20.8;20.8;20.8;20.8;20.8;20.8;20.8;20.8;20.8;20.8;20.8;20.9;20.9;20.9;20.9;20.9;21;20.9;20.9;20.9;21;21;21.1;…
20.5;20.5;20.5;20.6;20.6;20.6;20.6;20.6;20.6;20.6;20.6;20.6;20.6;20.6;20.6;20.6;20.7;20.6;20.6;20.6;20.6;20.7;20.7;20.7;20.7;20.7;20.7;20.7;20.7;20.7;20.7;20.7;20.8;20.8;20.8;20.8;20.9;20.8;20.9;20.8;20.9;20.9;20.8;20.9;20.8;20.8;20.8;20.8;20.8;20.9;20.8;20.8;20.9;20.8;20.9;20.9;20.8;20.8;20.8;20.8;20.8;20.8;20.8;20.8;20.8;20.8;20.8;20.8;20.8;20.9;20.9;20.9;20.9;20.9;21;20.9;20.9;20.9;20.9;21;21;…
20.5;20.5;20.5;20.5;20.6;20.6;20.6;20.5;20.6;20.6;20.6;20.6;20.6;20.6;20.6;20.7;20.6;20.7;20.6;20.6;20.6;20.7;20.6;20.7;20.7;20.7;20.8;20.7;20.7;20.7;20.7;20.8;20.8;20.8;20.8;20.8;20.8;20.8;20.8;20.9;20.9;20.8;20.9;20.9;20.8;20.8;20.8;20.8;20.8;20.8;20.8;20.9;20.8;20.8;20.9;20.9;20.8;20.8;20.8;20.8;20.8;20.8;20.8;20.8;20.8;20.8;20.8;20.8;20.9;20.8;20.9;20.9;20.9;20.9;21;21;20.9;21;21;21;21.1;21.1…
20.5;20.5;20.6;20.5;20.6;20.6;20.6;20.6;20.6;20.6;20.6;20.6;20.6;20.7;20.5;20.6;20.6;20.6;20.6;20.6;20.6;20.6;20.6;20.7;20.7;20.9;20.8;20.7;20.7;20.7;20.8;20.8;20.8;20.8;20.8;20.8;20.8;20.9;20.8;20.8;20.9;20.8;20.8;20.8;20.8;20.8;20.8;20.8;20.8;20.8;20.9;20.8;20.9;20.8;20.8;20.9;20.8;20.8;20.8;20.8;20.8;20.8;20.8;20.8;20.8;20.8;20.8;20.8;20.8;20.8;20.9;20.9;20.9;20.9;21;20.9;21;21;21;21;21.1;21.1…
20.5;20.5;20.5;20.6;20.6;20.6;20.6;20.4;20.6;20.6;20.6;20.6;20.5;20.6;20.7;20.6;20.6;20.6;20.8;20.6;20.6;20.6;20.6;20.7;20.7;20.8;20.7;20.7;20.7;20.7;20.7;20.8;20.8;20.7;20.7;20.8;20.9;20.9;20.9;20.8;20.8;20.8;20.9;20.8;20.8;20.8;20.8;20.8;20.8;20.8;20.8;20.7;20.8;20.9;20.8;20.8;20.8;20.8;20.8;20.8;20.8;20.8;20.8;20.8;20.8;20.8;20.8;20.8;20.8;20.8;20.8;20.8;20.8;20.9;21;20.9;20.9;21;21;21;21.1;21…
20.5;20.5;20.5;20.5;20.6;20.6;20.6;20.6;20.6;20.6;20.6;20.6;20.6;20.6;20.5;20.6;20.6;20.6;20.7;20.6;20.7;20.7;20.6;20.7;20.8;20.8;20.8;20.7;20.8;20.8;20.8;20.8;20.8;20.7;20.8;20.8;20.9;20.8;20.9;20.8;20.8;20.8;20.7;20.8;20.8;20.8;20.8;20.8;20.8;20.8;20.8;20.8;20.9;20.8;20.8;20.8;20.8;20.8;20.8;20.8;20.8;20.8;20.8;20.8;20.8;20.8;20.8;20.8;20.8;20.8;20.8;20.8;20.8;20.9;20.9;20.9;21;21;21;21;21.1;21…
20.5;20.5;20.5;20.5;20.5;20.6;20.6;20.6;20.7;20.6;20.7;20.6;20.5;20.6;20.6;20.6;20.6;20.6;20.6;20.6;20.7;20.6;20.7;20.7;20.7;20.7;20.7;20.7;20.8;20.6;20.6;20.7;20.8;20.8;20.8;20.8;20.8;20.9;20.8;20.9;20.8;20.8;20.8;20.8;20.8;20.8;20.8;20.8;20.8;20.8;20.8;20.8;20.8;20.8;20.8;20.8;20.8;20.8;20.8;20.8;20.8;20.8;20.8;20.8;20.8;20.8;20.8;20.8;20.8;20.8;20.9;20.8;20.9;20.9;20.9;21;21;21;21;21;21.1;21.1…
20.5;20.5;20.5;20.5;20.5;20.6;20.6;20.6;20.6;20.6;20.6;20.6;20.6;20.6;20.6;20.6;20.7;20.6;20.7;20.6;20.7;20.6;20.6;20.7;20.7;20.7;20.8;20.6;20.7;20.7;20.8;20.8;20.8;20.8;20.8;20.8;20.8;20.8;20.9;20.9;20.9;20.8;20.8;20.8;20.8;20.8;20.8;20.8;20.8;20.8;20.9;20.8;20.9;20.8;20.8;20.8;20.8;20.8;20.8;20.8;20.8;20.8;20.7;20.8;20.8;20.8;20.8;20.8;20.8;20.9;20.9;20.9;20.9;20.9;20.9;21;20.9;21;21;21;21.1;21…
20.5;20.5;20.5;20.5;20.5;20.5;20.5;20.6;20.6;20.5;20.6;20.6;20.6;20.6;20.6;20.6;20.7;20.6;20.6;20.6;20.7;20.7;20.7;20.7;20.7;20.7;20.8;20.7;20.8;20.6;20.7;20.7;20.8;20.8;20.8;20.8;20.9;20.8;20.8;20.8;20.8;20.8;20.8;20.8;20.8;20.8;20.9;20.8;20.8;20.8;20.8;20.8;20.8;20.8;20.8;20.9;20.8;20.8;20.8;20.8;20.8;20.8;20.8;20.8;20.8;20.8;20.8;20.8;20.8;20.9;20.9;20.9;20.9;20.8;20.9;20.9;20.9;21;21;21;21.1;…
20.5;20.6;20.6;20.6;20.6;20.5;20.6;20.5;20.5;20.6;20.6;20.6;20.6;20.6;20.6;20.6;20.6;20.6;20.7;20.7;20.7;20.7;20.6;20.7;20.7;20.7;20.7;20.7;20.8;20.7;20.7;20.7;20.8;20.8;20.8;20.8;20.9;20.9;20.9;20.9;20.9;20.8;20.8;20.8;20.9;20.8;20.9;20.8;20.7;20.8;20.8;20.8;20.8;20.9;20.8;20.8;20.8;20.8;20.8;20.8;20.8;20.8;20.8;20.8;20.8;20.8;20.8;20.7;20.8;20.9;20.9;20.9;20.9;20.9;20.9;20.9;20.8;21;21;21;21;21…
20.6;20.6;20.6;20.6;20.6;20.5;20.5;20.6;20.6;20.5;20.6;20.6;20.6;20.6;20.6;20.6;20.6;20.6;20.6;20.7;20.7;20.6;20.7;20.7;20.7;20.8;20.7;20.6;20.7;20.8;20.8;20.8;20.8;20.7;20.8;20.8;20.8;20.8;20.9;20.8;20.8;20.8;20.8;20.8;20.9;20.8;20.8;20.8;20.8;20.8;20.8;20.8;20.8;20.8;20.9;20.8;20.8;20.8;20.8;20.8;20.8;20.7;20.8;20.8;20.8;20.8;20.8;20.8;20.8;20.8;20.9;20.8;20.8;20.9;20.9;20.9;20.9;21;21;21;20.9;…
20.6;20.6;20.6;20.6;20.5;20.5;20.6;20.5;20.6;20.6;20.6;20.6;20.6;20.6;20.6;20.6;20.6;20.5;20.6;20.6;20.7;20.6;20.6;20.7;20.7;20.7;20.7;20.7;20.7;20.7;20.7;20.7;20.7;20.7;20.8;20.8;20.9;20.9;20.9;20.8;20.9;20.8;20.8;20.8;20.8;20.8;20.8;20.8;20.8;20.8;20.8;20.8;20.8;20.8;20.8;20.8;20.9;20.8;20.8;20.8;20.8;20.8;20.8;20.8;20.8;20.8;20.8;20.8;20.8;20.8;20.8;20.8;20.9;20.9;20.9;20.9;20.9;20.9;20.9;21;2…
20.6;20.6;20.6;20.4;20.6;20.4;20.5;20.6;20.6;20.6;20.5;20.6;20.6;20.6;20.6;20.7;20.6;20.6;20.6;20.6;20.6;20.6;20.6;20.7;20.7;20.7;20.7;20.7;20.7;20.7;20.8;20.9;20.8;20.7;20.8;20.8;20.8;20.9;20.9;20.9;20.8;20.8;20.8;20.8;20.8;20.8;20.7;20.8;20.8;20.8;20.8;20.8;20.8;20.9;20.8;20.8;20.8;20.8;20.9;20.8;20.8;20.8;20.8;20.8;20.8;20.8;20.8;20.8;20.8;20.8;20.8;20.8;20.8;20.9;20.8;20.9;20.9;20.9;21;20.9;2…
20.5;20.5;20.5;20.5;20.5;20.5;20.5;20.5;20.6;20.6;20.6;20.6;20.6;20.6;20.6;20.6;20.6;20.6;20.7;20.7;20.6;20.5;20.7;20.6;20.7;20.7;20.7;20.7;20.7;20.7;20.9;20.8;20.8;20.8;20.8;20.8;20.8;20.9;20.9;20.9;20.8;20.8;20.9;20.8;20.8;20.8;20.8;20.7;20.8;20.8;20.8;20.8;20.8;20.8;20.8;20.8;20.8;20.8;20.8;20.8;20.8;20.8;20.8;20.8;20.8;20.8;20.8;20.8;20.8;20.8;20.8;20.9;20.9;20.9;20.9;20.9;21;21;20.9;20.9;20.…
20.5;20.5;20.5;20.5;20.5;20.5;20.6;20.6;20.6;20.6;20.6;20.6;20.6;20.6;20.6;20.6;20.6;20.6;20.7;20.6;20.7;20.6;20.6;20.7;20.7;20.7;20.7;20.7;20.7;20.8;20.8;20.7;20.8;20.8;20.8;20.8;20.8;20.9;20.9;20.9;20.7;20.8;20.8;20.8;20.8;20.8;20.8;20.8;20.7;20.8;20.8;20.8;20.8;20.8;20.8;20.8;20.8;20.8;20.9;20.8;20.9;20.8;20.8;20.7;20.8;20.7;20.8;20.8;20.8;20.8;20.8;20.9;20.9;20.9;20.9;20.9;20.9;20.9;20.9;20.9…
20.6;20.5;20.5;20.5;20.4;20.5;20.6;20.6;20.6;20.6;20.6;20.6;20.6;20.6;20.6;20.6;20.7;20.6;20.6;20.6;20.6;20.6;20.6;20.7;20.7;20.7;20.7;20.7;20.8;20.7;20.7;20.7;20.8;20.8;20.8;20.7;20.8;20.8;20.8;20.8;20.8;20.8;20.7;20.8;20.8;20.8;20.8;20.8;20.8;20.8;20.8;20.8;20.8;20.8;20.8;20.8;20.8;20.8;20.8;20.8;20.8;20.7;20.7;20.8;20.7;20.7;20.8;20.8;20.8;20.8;20.8;20.9;20.9;20.9;20.9;20.9;20.9;20.9;21;20.9;2…
20.4;20.5;20.5;20.5;20.6;20.6;20.6;20.6;20.6;20.6;20.5;20.6;20.5;20.8;20.6;20.7;20.6;20.6;20.6;20.6;20.7;20.6;20.6;20.7;20.7;20.7;20.7;20.7;20.7;20.7;20.7;20.8;20.7;20.8;20.8;20.8;20.8;20.8;20.8;20.8;20.8;20.8;20.7;20.9;20.8;20.8;20.8;20.8;20.8;20.8;20.8;20.9;20.8;20.8;20.8;20.8;20.8;20.8;20.8;20.7;20.8;20.7;20.7;20.7;20.7;20.8;20.9;20.7;20.8;20.8;20.8;20.9;20.8;20.8;20.9;20.9;20.9;20.9;20.9;21;2…
20.6;20.6;20.5;20.6;20.5;20.5;20.5;20.4;20.6;20.6;20.6;20.6;20.6;20.6;20.6;20.7;20.6;20.6;20.6;20.6;20.7;20.6;20.7;20.7;20.7;20.7;20.7;20.7;20.7;20.7;20.7;20.7;20.8;20.8;20.8;20.8;20.8;20.8;20.9;20.8;20.8;20.7;20.8;20.8;20.9;20.8;20.8;20.8;20.8;20.8;20.8;20.8;20.8;20.8;20.8;20.8;20.8;20.8;20.8;20.7;20.7;20.8;20.8;20.8;20.8;20.8;20.8;20.8;20.8;20.9;20.8;20.8;20.9;20.8;20.9;20.9;20.9;20.9;20.9;20.9…
20.5;20.5;20.5;20.5;20.5;20.5;20.5;20.6;20.5;20.5;20.6;20.5;20.5;20.6;20.5;20.6;20.5;20.5;20.6;20.6;20.6;20.6;20.6;20.6;20.7;20.6;20.7;20.6;20.7;20.8;20.8;20.8;20.7;20.8;20.8;20.8;20.8;20.8;20.8;20.8;20.8;20.8;20.8;20.8;20.8;20.8;20.8;20.8;20.8;20.8;20.8;20.9;20.8;20.8;20.8;20.8;20.8;20.7;20.8;20.8;20.7;20.8;20.8;20.8;20.8;20.8;20.8;20.8;20.8;20.8;20.8;20.8;20.8;20.9;20.9;20.9;20.9;20.9;20.9;20.9…
20.6;20.5;20.5;20.5;20.5;20.5;20.4;20.5;20.5;20.6;20.6;20.5;20.6;20.6;20.7;20.6;20.6;20.6;20.6;20.6;20.6;20.6;20.6;20.6;20.6;20.7;20.7;20.7;20.7;20.7;20.7;20.8;20.8;20.8;20.7;20.8;20.8;20.8;20.8;20.8;20.9;20.8;20.8;20.8;20.8;20.8;20.8;20.8;20.8;20.8;20.8;20.8;20.8;20.8;20.8;20.8;20.8;20.8;20.8;20.7;20.7;20.7;20.8;20.8;20.7;20.8;20.8;20.8;20.8;20.8;20.9;20.8;20.8;20.9;20.9;20.9;20.9;20.9;20.9;21;2…
20.5;20.6;20.5;20.5;20.5;20.6;20.5;20.5;20.5;20.6;20.6;20.4;20.5;20.5;20.6;20.6;20.6;20.6;20.7;20.6;20.6;20.6;20.6;20.7;20.7;20.7;20.7;20.7;20.8;20.8;20.8;20.8;20.8;20.7;20.8;20.7;20.8;20.8;20.8;20.9;20.8;20.7;20.8;20.7;20.7;20.8;20.8;20.8;20.8;20.8;20.8;20.8;20.8;20.8;20.8;20.8;20.8;20.8;20.7;20.8;20.7;20.7;20.7;20.8;20.7;20.8;20.8;20.8;20.8;20.8;20.8;20.8;20.8;20.8;20.9;20.9;20.9;20.9;20.9;21;2…
20.5;20.5;20.5;20.5;20.5;20.6;20.6;20.5;20.6;20.5;20.6;20.5;20.5;20.6;20.6;20.5;20.6;20.6;20.6;20.6;20.6;20.6;20.6;20.7;20.6;20.7;20.8;20.7;20.7;20.8;20.8;20.7;20.8;20.8;20.8;20.7;20.8;20.7;20.8;20.8;20.8;20.7;20.8;20.8;20.8;20.8;20.8;20.8;20.8;20.8;20.8;20.7;20.8;20.8;20.9;20.8;20.8;20.8;20.8;20.7;20.8;20.7;20.8;20.6;20.7;20.8;20.7;20.8;20.8;20.7;20.9;20.8;20.8;20.8;20.9;20.9;20.9;20.9;21;21;21;…
20.5;20.5;20.5;20.5;20.5;20.5;20.5;20.5;20.6;20.6;20.6;20.5;20.5;20.5;20.6;20.6;20.5;20.6;20.6;20.6;20.7;20.6;20.6;20.6;20.7;20.7;20.8;20.7;20.8;20.8;20.7;20.8;20.7;20.8;20.7;20.7;20.8;20.8;20.8;20.8;20.8;20.8;20.8;20.8;20.7;20.8;20.8;20.8;20.8;20.8;20.8;20.8;20.8;20.8;20.7;20.9;20.8;20.9;20.8;20.7;20.8;20.8;20.8;20.8;20.8;20.7;20.7;20.8;20.8;20.8;20.8;20.8;20.8;20.8;20.9;20.9;20.9;20.9;20.9;20.9…
20.5;20.5;20.5;20.5;20.5;20.6;20.5;20.5;20.6;20.6;20.5;20.5;20.6;20.5;20.5;20.6;20.6;20.7;20.7;20.6;20.6;20.6;20.6;20.6;20.7;20.7;20.7;20.7;20.7;20.7;20.7;20.8;20.7;20.7;20.7;20.7;20.8;20.8;20.8;20.8;20.8;20.8;20.8;20.8;20.8;20.8;20.7;20.8;20.8;20.8;20.8;20.8;20.8;20.8;20.8;20.9;20.8;20.7;20.8;20.8;20.7;20.7;20.8;20.7;20.7;20.7;20.8;20.8;20.7;20.8;20.8;20.8;20.8;20.8;20.9;20.8;20.9;20.9;20.9;20.9…
20.5;20.5;20.5;20.5;20.5;20.5;20.6;20.5;20.5;20.5;20.5;20.6;20.4;20.6;20.6;20.6;20.6;20.6;20.6;20.6;20.6;20.6;20.6;20.7;20.7;20.7;20.6;20.6;20.7;20.7;20.7;20.7;20.7;20.8;20.7;20.7;20.8;20.8;20.8;20.8;20.8;20.8;20.8;20.8;20.8;20.8;20.8;20.8;20.8;20.8;20.7;20.7;20.8;20.8;20.7;20.8;20.7;20.8;20.8;20.7;20.8;20.6;20.8;20.7;20.7;20.7;20.8;20.7;20.7;20.8;20.8;20.8;20.8;20.8;20.9;20.9;20.8;20.9;20.9;20.9…
20.5;20.5;20.5;20.5;20.6;20.5;20.5;20.5;20.5;20.5;20.6;20.6;20.5;20.6;20.6;20.6;20.5;20.6;20.6;20.6;20.5;20.6;20.6;20.6;20.7;20.7;20.7;20.7;20.7;20.7;20.7;20.7;20.7;20.8;20.8;20.7;20.8;20.8;20.8;20.8;20.9;20.8;20.7;20.8;20.8;20.7;20.7;20.8;20.7;20.8;20.8;20.8;20.7;20.8;20.8;20.8;20.8;20.8;20.8;20.8;20.8;20.8;20.7;20.7;20.7;20.7;20.7;20.7;20.7;20.8;20.8;20.8;20.8;20.8;20.8;20.8;20.9;20.9;20.9;20.9…
20.5;20.5;20.5;20.5;20.5;20.5;20.5;20.5;20.6;20.5;20.5;20.5;20.6;20.6;20.5;20.6;20.6;20.6;20.5;20.6;20.6;20.6;20.6;20.6;20.7;20.7;20.7;20.7;20.7;20.7;20.7;20.7;20.7;20.7;20.7;20.7;20.8;20.8;20.8;20.8;20.9;20.8;20.7;20.8;20.7;20.7;20.7;20.8;20.8;20.8;20.8;20.8;20.8;20.8;20.7;20.7;20.8;20.8;20.8;20.8;20.8;20.8;20.8;20.7;20.7;20.7;20.7;20.7;20.7;20.7;20.8;20.8;20.8;20.8;20.8;20.8;20.8;20.9;20.9;20.9…
20.5;20.5;20.5;20.5;20.5;20.5;20.5;20.5;20.5;20.6;20.6;20.5;20.6;20.6;20.6;20.6;20.6;20.6;20.6;20.6;20.6;20.6;20.7;20.7;20.6;20.6;20.7;20.7;20.7;20.7;20.7;20.7;20.7;20.7;20.8;20.7;20.8;20.7;20.8;20.8;20.8;20.8;20.8;20.8;20.8;20.8;20.7;20.8;20.8;20.8;20.8;20.7;20.7;20.8;20.7;20.8;20.7;20.8;20.8;20.8;20.8;20.8;20.7;20.7;20.7;20.7;20.7;20.7;20.7;20.7;20.7;20.8;20.8;20.8;20.8;20.9;20.8;20.9;20.9;20.9…
20.5;20.5;20.5;20.5;20.5;20.5;20.5;20.4;20.5;20.5;20.6;20.5;20.6;20.6;20.6;20.6;20.5;20.6;20.6;20.6;20.6;20.6;20.6;20.6;20.6;20.6;20.6;20.7;20.7;20.7;20.7;20.7;20.7;20.7;20.7;20.8;20.8;20.8;20.7;20.7;20.8;20.7;20.7;20.8;20.8;20.8;20.8;20.8;20.8;20.8;20.8;20.7;20.7;20.7;20.7;20.8;20.8;20.8;20.8;20.8;20.8;20.7;20.7;20.7;20.7;20.7;20.7;20.8;20.8;20.7;20.8;20.7;20.8;20.8;21;20.9;20.8;20.8;20.9;20.9;2…
20.4;20.5;20.5;20.5;20.4;20.5;20.5;20.5;20.5;20.5;20.6;20.5;20.5;20.5;20.5;20.5;20.6;20.5;20.6;20.6;20.6;20.5;20.6;20.6;20.6;20.6;20.7;20.7;20.7;20.7;20.7;20.7;20.7;20.7;20.8;20.7;20.8;20.8;20.7;20.7;20.8;20.8;20.7;20.8;20.8;20.7;20.8;20.8;20.7;20.8;20.8;20.8;20.8;20.8;20.8;20.8;20.8;20.8;20.8;20.7;20.7;20.7;20.7;20.7;20.7;20.7;20.8;20.8;20.8;20.8;20.9;20.7;20.8;20.8;20.8;20.8;20.8;20.8;20.9;20.9…
20.5;20.4;20.5;20.4;20.6;20.4;20.4;20.6;20.4;20.5;20.5;20.5;20.5;20.5;20.5;20.5;20.6;20.6;20.6;20.6;20.6;20.6;20.5;20.5;20.6;20.6;20.6;20.6;20.6;20.6;20.7;20.7;20.7;20.7;20.8;20.7;20.7;20.7;20.8;20.8;20.8;20.8;20.7;20.7;20.8;20.7;20.8;20.7;20.8;20.8;20.8;20.7;20.7;20.8;20.8;20.8;20.8;20.8;20.8;20.8;20.7;20.8;20.7;20.7;20.7;20.7;20.7;20.7;20.7;20.8;20.8;20.7;20.8;20.8;20.7;20.8;20.8;20.9;20.9;20.9…
20.5;20.4;20.4;20.5;20.4;20.4;20.4;20.5;20.5;20.5;20.5;20.5;20.5;20.5;20.5;20.5;20.5;20.5;20.6;20.6;20.6;20.6;20.6;20.6;20.6;20.6;20.6;20.6;20.6;20.7;20.6;20.7;20.7;20.7;20.8;20.7;20.7;20.7;20.7;20.8;20.8;20.7;20.7;20.8;20.8;20.7;20.8;20.8;20.7;20.7;20.7;20.8;20.7;20.8;20.7;20.8;20.7;20.7;20.8;20.7;20.8;20.7;20.7;20.7;20.7;20.7;20.7;20.8;20.7;20.8;20.8;20.7;20.8;20.8;20.8;20.8;20.8;20.8;20.8;20.9…
20.4;20.5;20.5;20.4;20.5;20.5;20.5;20.4;20.5;20.5;20.5;20.5;20.5;20.5;20.5;20.5;20.5;20.5;20.5;20.5;20.6;20.6;20.6;20.6;20.6;20.6;20.6;20.6;20.6;20.6;20.7;20.7;20.7;20.7;20.7;20.7;20.8;20.7;20.8;20.7;20.7;20.7;20.7;20.7;20.7;20.7;20.7;20.7;20.7;20.7;20.7;20.7;20.8;20.7;20.7;20.8;20.7;20.8;20.8;20.7;20.7;20.8;20.7;20.7;20.7;20.7;20.7;20.7;20.7;20.7;20.7;20.7;20.8;20.7;20.8;20.8;20.8;20.8;20.8;20.9…
20.4;20.4;20.5;20.4;20.4;20.5;20.4;20.5;20.4;20.5;20.5;20.5;20.5;20.5;20.5;20.5;20.5;20.6;20.6;20.7;20.5;20.6;20.6;20.6;20.6;20.6;20.6;20.6;20.6;20.6;20.7;20.7;20.6;20.8;20.6;20.7;20.8;20.8;20.8;20.7;20.7;20.7;20.7;20.7;20.8;20.7;20.7;20.7;20.7;20.7;20.7;20.7;20.7;20.8;20.7;20.7;20.8;20.8;20.8;20.7;20.7;20.7;20.7;20.7;20.7;20.7;20.7;20.8;20.7;20.7;20.7;20.7;20.8;20.7;20.8;20.8;20.8;20.8;20.9;20.9…
20.4;20.4;20.4;20.4;20.4;20.5;20.5;20.4;20.5;20.5;20.5;20.5;20.5;20.5;20.5;20.5;20.5;20.5;20.5;20.5;20.6;20.6;20.6;20.6;20.6;20.6;20.7;20.7;20.7;20.6;20.6;20.6;20.7;20.7;20.7;20.7;20.8;20.7;20.7;20.7;20.7;20.8;20.8;20.7;20.7;20.7;20.7;20.7;20.7;20.7;20.7;20.8;20.7;20.7;20.7;20.7;20.7;20.7;20.8;20.7;20.8;20.7;20.7;20.7;20.7;20.7;20.7;20.7;20.7;20.8;20.7;20.7;20.8;20.7;20.8;20.8;20.8;20.8;20.9;20.9…
20.4;20.4;20.4;20.4;20.5;20.4;20.5;20.4;20.5;20.5;20.5;20.5;20.5;20.5;20.5;20.5;20.5;20.6;20.6;20.5;20.5;20.5;20.6;20.6;20.6;20.6;20.6;20.6;20.6;20.6;20.7;20.7;20.7;20.7;20.7;20.7;20.7;20.7;20.7;20.7;20.7;20.8;20.8;20.7;20.7;20.8;20.7;20.7;20.7;20.7;20.7;20.8;20.7;20.7;20.7;20.8;20.8;20.7;20.8;20.8;20.8;20.7;20.7;20.7;20.7;20.8;20.8;20.7;20.7;20.7;20.7;20.7;20.8;20.8;20.8;20.8;20.8;20.8;20.8;20.9…
20.4;20.4;20.5;20.4;20.4;20.4;20.4;20.5;20.4;20.5;20.5;20.5;20.5;20.6;20.6;20.6;20.5;20.5;20.5;20.5;20.6;20.6;20.6;20.6;20.6;20.6;20.6;20.6;20.6;20.7;20.7;20.7;20.6;20.7;20.7;20.7;20.7;20.7;20.7;20.7;20.7;20.7;20.7;20.8;20.7;20.7;20.8;20.7;20.7;20.8;20.7;20.8;20.8;20.8;20.8;20.7;20.7;20.8;20.8;20.7;20.8;20.7;20.7;20.7;20.7;20.7;20.7;20.7;20.8;20.7;20.8;20.8;20.8;20.8;20.8;20.9;20.7;20.8;20.8;20.9…
20.4;20.4;20.5;20.4;20.5;20.5;20.5;20.4;20.5;20.5;20.5;20.5;20.5;20.5;20.5;20.6;20.6;20.6;20.5;20.5;20.5;20.5;20.5;20.5;20.5;20.6;20.7;20.6;20.7;20.6;20.7;20.7;20.7;20.7;20.7;20.7;20.7;20.7;20.7;20.7;20.7;20.8;20.7;20.7;20.7;20.7;20.7;20.7;20.7;20.7;20.8;20.9;20.8;20.8;20.8;20.8;20.7;20.7;20.8;20.8;20.8;20.8;20.7;20.7;20.7;20.7;20.8;20.7;20.8;20.7;20.8;20.8;20.7;20.7;20.8;20.8;20.8;20.8;20.8;20.8…
20.4;20.4;20.4;20.5;20.5;20.5;20.5;20.4;20.4;20.5;20.5;20.5;20.5;20.5;20.5;20.6;20.6;20.5;20.5;20.5;20.5;20.6;20.6;20.6;20.6;20.6;20.7;20.6;20.6;20.7;20.7;20.7;20.7;20.7;20.7;20.7;20.7;20.7;20.7;20.6;20.7;20.6;20.7;20.7;20.8;20.7;20.8;20.8;20.7;20.8;20.8;20.8;20.8;20.8;20.8;20.8;20.8;20.8;20.7;20.7;20.7;20.7;20.7;20.7;20.7;20.7;20.7;20.7;20.7;20.7;20.7;20.8;20.8;20.8;20.8;20.8;20.8;20.8;20.8;20.8…
20.4;20.4;20.4;20.4;20.5;20.5;20.4;20.5;20.5;20.4;20.4;20.5;20.4;20.5;20.5;20.6;20.5;20.6;20.5;20.5;20.6;20.5;20.6;20.6;20.6;20.7;20.6;20.6;20.7;20.6;20.7;20.7;20.7;20.7;20.7;20.7;20.7;20.7;20.7;20.7;20.7;20.7;20.7;20.7;20.7;20.8;20.7;20.8;20.7;20.8;20.7;20.8;20.8;20.8;20.7;20.7;20.8;20.8;20.8;20.7;20.7;20.7;20.7;20.7;20.7;20.7;20.8;20.7;20.8;20.7;20.8;20.7;20.8;20.8;20.7;20.8;20.8;20.8;20.8;20.8…
20.4;20.4;20.4;20.4;20.4;20.4;20.4;20.4;20.4;20.5;20.4;20.4;20.5;20.5;20.5;20.6;20.5;20.6;20.5;20.5;20.6;20.5;20.6;20.6;20.6;20.7;20.6;20.6;20.6;20.6;20.7;20.7;20.7;20.6;20.7;20.7;20.7;20.7;20.7;20.7;20.6;20.7;20.7;20.7;20.8;20.7;20.7;20.7;20.8;20.8;20.7;20.8;20.8;20.8;20.7;20.7;20.7;20.8;20.7;20.7;20.7;20.7;20.7;20.7;20.7;20.7;20.8;20.7;20.8;20.7;20.8;20.7;20.7;20.8;20.8;20.8;20.8;20.8;20.8;20.8…
20.4;20.4;20.4;20.3;20.5;20.4;20.4;20.4;20.4;20.5;20.5;20.4;20.5;20.5;20.5;20.5;20.5;20.5;20.5;20.6;20.5;20.6;20.6;20.7;20.6;20.6;20.6;20.6;20.6;20.6;20.7;20.7;20.6;20.6;20.7;20.8;20.7;20.7;20.7;20.7;20.8;20.7;20.8;20.7;20.8;20.7;20.8;20.8;20.8;20.8;20.8;20.8;20.8;20.8;20.8;20.8;20.8;20.7;20.7;20.7;20.8;20.7;20.7;20.7;20.7;20.7;20.7;20.7;20.7;20.8;20.8;20.7;20.7;20.8;20.8;20.8;20.8;20.8;20.8;20.8…
20.4;20.4;20.4;20.4;20.4;20.5;20.4;20.4;20.4;20.3;20.5;20.5;20.5;20.5;20.5;20.5;20.5;20.5;20.5;20.6;20.6;20.6;20.6;20.6;20.6;20.6;20.7;20.6;20.6;20.7;20.7;20.7;20.7;20.7;20.6;20.7;20.7;20.8;20.7;20.8;20.7;20.7;20.7;20.7;20.7;20.7;20.7;20.8;20.7;20.8;20.8;20.7;20.8;20.8;20.8;20.8;20.8;20.8;20.8;20.7;20.8;20.8;20.7;20.7;20.7;20.7;20.7;20.8;20.8;20.8;20.8;20.7;20.7;20.7;20.8;20.8;20.8;20.8;20.8;20.8…
20.3;20.3;20.3;20.3;20.5;20.4;20.4;20.5;20.4;20.4;20.5;20.4;20.5;20.5;20.5;20.5;20.6;20.5;20.6;20.6;20.5;20.6;20.6;20.6;20.6;20.6;20.6;20.6;20.7;20.6;20.7;20.7;20.7;20.6;20.7;20.7;20.7;20.6;20.7;20.7;20.8;20.8;20.7;20.7;20.7;20.7;20.7;20.7;20.8;20.7;20.8;20.8;20.8;20.8;20.8;20.8;20.8;20.8;20.8;20.7;20.7;20.7;20.7;20.7;20.8;20.7;20.8;20.8;20.8;20.7;20.7;20.7;20.8;20.8;20.8;20.8;20.8;20.8;20.8;20.8…
20.5;20.4;20.3;20.5;20.4;20.5;20.4;20.5;20.4;20.4;20.5;20.5;20.5;20.5;20.5;20.5;20.6;20.6;20.5;20.6;20.6;20.6;20.6;20.6;20.6;20.6;20.6;20.6;20.6;20.6;20.7;20.7;20.7;20.7;20.7;20.6;20.7;20.9;20.7;20.7;20.7;20.7;20.8;20.7;20.7;20.8;20.7;20.7;20.7;20.7;20.8;20.8;20.8;20.8;20.8;20.8;20.8;20.8;20.7;20.7;20.8;20.7;20.7;20.7;20.7;20.7;20.7;20.8;20.8;20.7;20.8;20.7;20.8;20.8;20.8;20.8;20.8;20.8;20.8;20.8…
20.3;20.4;20.4;20.4;20.4;20.4;20.4;20.4;20.4;20.4;20.4;20.4;20.4;20.5;20.5;20.5;20.6;20.5;20.5;20.6;20.6;20.6;20.6;20.6;20.6;20.6;20.6;20.6;20.6;20.7;20.7;20.7;20.7;20.7;20.6;20.6;20.7;20.7;20.7;20.7;20.7;20.7;20.7;20.7;20.8;20.7;20.7;20.7;20.7;20.7;20.8;20.8;20.7;20.8;20.8;20.8;20.8;20.8;20.8;20.8;20.8;20.7;20.7;20.7;20.7;20.7;20.7;20.7;20.7;20.7;20.8;20.8;20.7;20.7;20.7;20.7;20.8;20.8;20.8;20.8…
20.4;20.4;20.4;20.4;20.5;20.4;20.4;20.3;20.4;20.4;20.4;20.4;20.5;20.5;20.5;20.5;20.5;20.5;20.6;20.5;20.6;20.6;20.6;20.6;20.6;20.6;20.6;20.6;20.5;20.6;20.6;20.6;20.7;20.6;20.7;20.7;20.7;20.7;20.7;20.6;20.8;20.7;20.8;20.7;20.7;20.7;20.7;20.7;20.7;20.7;20.7;20.7;20.7;20.8;20.8;20.8;20.8;20.7;20.8;20.8;20.8;20.8;20.7;20.6;20.7;20.7;20.7;20.7;20.7;20.8;20.7;20.8;20.8;20.7;20.7;20.8;20.8;20.8;20.8;20.8…
20.4;20.4;20.4;20.4;20.5;20.4;20.4;20.5;20.4;20.4;20.5;20.5;20.5;20.5;20.5;20.5;20.5;20.5;20.6;20.5;20.5;20.5;20.6;20.5;20.6;20.6;20.6;20.6;20.6;20.7;20.7;20.7;20.7;20.7;20.7;20.7;20.7;20.7;20.8;20.7;20.7;20.8;20.7;20.8;20.7;20.7;20.8;20.8;20.8;20.8;20.7;20.7;20.8;20.8;20.8;20.8;20.8;20.8;20.7;20.7;20.8;20.8;20.7;20.7;20.8;20.7;20.8;20.7;20.7;20.8;20.8;20.7;20.7;20.7;20.7;20.8;20.7;20.8;20.8;20.8…
20.4;20.4;20.4;20.4;20.5;20.5;20.3;20.5;20.5;20.4;20.4;20.4;20.5;20.5;20.5;20.5;20.5;20.5;20.6;20.5;20.5;20.5;20.6;20.6;20.6;20.6;20.6;20.6;20.6;20.6;20.7;20.7;20.7;20.7;20.7;20.7;20.7;20.7;20.8;20.7;20.7;20.7;20.7;20.7;20.8;20.8;20.7;20.8;20.8;20.7;20.7;20.7;20.8;20.8;20.8;20.8;20.8;20.8;20.8;20.7;20.8;20.7;20.7;20.7;20.7;20.7;20.7;20.7;20.8;20.7;20.7;20.7;20.7;20.7;20.8;20.7;20.7;20.8;20.8;20.8…
20.3;20.4;20.3;20.4;20.3;20.4;20.3;20.5;20.4;20.5;20.5;20.5;20.5;20.5;20.5;20.5;20.5;20.5;20.5;20.5;20.5;20.5;20.5;20.6;20.6;20.6;20.6;20.6;20.6;20.6;20.7;20.6;20.8;20.7;20.7;20.7;20.8;20.7;20.8;20.8;20.7;20.8;20.8;20.8;20.8;20.7;20.7;20.8;20.7;20.7;20.7;20.8;20.8;20.8;20.8;20.8;20.8;20.8;20.8;20.8;20.8;20.7;20.7;20.7;20.7;20.8;20.8;20.7;20.7;20.7;20.8;20.7;20.7;20.7;20.8;20.8;20.8;20.8;20.8;20.8…
20.4;20.4;20.4;20.3;20.4;20.4;20.4;20.4;20.3;20.5;20.5;20.5;20.5;20.5;20.5;20.5;20.5;20.5;20.5;20.5;20.5;20.6;20.5;20.5;20.6;20.5;20.6;20.6;20.6;20.6;20.7;20.6;20.7;20.6;20.7;20.8;20.7;20.7;20.8;20.7;20.7;20.7;20.7;20.7;20.7;20.7;20.7;20.7;20.8;20.7;20.7;20.7;20.7;20.8;20.8;20.8;20.8;20.8;20.7;20.7;20.8;20.8;20.7;20.7;20.7;20.8;20.7;20.7;20.8;20.8;20.7;20.7;20.7;20.7;20.7;20.8;20.8;20.8;20.8;20.8…
20.4;20.4;20.4;20.3;20.4;20.4;20.3;20.5;20.3;20.4;20.5;20.5;20.5;20.5;20.5;20.5;20.5;20.5;20.5;20.5;20.5;20.5;20.5;20.5;20.5;20.5;20.6;20.6;20.6;20.6;20.6;20.7;20.7;20.7;20.7;20.7;20.7;20.7;20.8;20.8;20.7;20.7;20.7;20.7;20.7;20.7;20.7;20.8;20.8;20.7;20.8;20.7;20.7;20.8;20.8;20.8;20.7;20.8;20.7;20.8;20.7;20.7;20.7;20.7;20.7;20.7;20.7;20.8;20.7;20.8;20.8;20.7;20.8;20.7;20.8;20.7;20.7;20.8;20.8;20.8…
20.4;20.4;20.3;20.3;20.4;20.4;20.3;20.4;20.4;20.4;20.4;20.5;20.5;20.5;20.5;20.5;20.6;20.5;20.5;20.5;20.5;20.6;20.5;20.6;20.5;20.6;20.6;20.5;20.6;20.6;20.7;20.7;20.7;20.7;20.7;20.7;20.7;20.7;20.8;20.7;20.7;20.7;20.7;20.7;20.7;20.7;20.7;20.7;20.8;20.7;20.7;20.7;20.8;20.8;20.8;20.8;20.8;20.7;20.8;20.8;20.7;20.7;20.7;20.7;20.7;20.7;20.7;20.8;20.7;20.8;20.7;20.7;20.7;20.8;20.7;20.7;20.8;20.8;20.8;20.8…
20.4;20.3;20.3;20.4;20.4;20.4;20.4;20.4;20.3;20.4;20.5;20.4;20.4;20.5;20.5;20.5;20.5;20.5;20.5;20.5;20.5;20.6;20.6;20.5;20.6;20.7;20.6;20.6;20.6;20.6;20.6;20.6;20.7;20.7;20.7;20.7;20.7;20.7;20.7;20.7;20.7;20.7;20.7;20.7;20.7;20.7;20.7;20.7;20.7;20.7;20.8;20.7;20.8;20.8;20.8;20.8;20.8;20.8;20.8;20.7;20.8;20.7;20.7;20.7;20.7;20.7;20.7;20.7;20.8;20.7;20.8;20.7;20.7;20.7;20.7;20.7;20.8;20.8;20.7;20.8…
20.4;20.4;20.4;20.3;20.4;20.4;20.4;20.4;20.4;20.4;20.5;20.4;20.4;20.4;20.5;20.5;20.5;20.5;20.5;20.5;20.5;20.5;20.5;20.5;20.6;20.6;20.5;20.6;20.6;20.6;20.7;20.7;20.8;20.7;20.7;20.7;20.7;20.8;20.8;20.7;20.8;20.7;20.7;20.8;20.7;20.6;20.7;20.7;20.7;20.7;20.8;20.8;20.7;20.8;20.8;20.8;20.8;20.8;20.8;20.7;20.7;20.8;20.7;20.7;20.7;20.7;20.7;20.8;20.7;20.8;20.7;20.7;20.7;20.7;20.7;20.7;20.8;20.8;20.8;20.8…
20.3;20.3;20.3;20.4;20.4;20.4;20.4;20.4;20.4;20.4;20.4;20.4;20.4;20.5;20.5;20.4;20.5;20.5;20.5;20.6;20.5;20.6;20.6;20.5;20.6;20.5;20.6;20.6;20.6;20.6;20.5;20.6;20.7;20.7;20.7;20.7;20.8;20.8;20.8;20.7;20.8;20.8;20.8;20.7;20.7;20.7;20.7;20.7;20.7;20.7;20.8;20.8;20.8;20.8;20.8;20.8;20.8;20.8;20.8;20.8;20.7;20.8;20.7;20.6;20.7;20.8;20.7;20.8;20.8;20.7;20.7;20.7;20.8;20.7;20.8;20.8;20.7;20.8;20.8;20.8…
20.3;20.4;20.4;20.4;20.4;20.4;20.4;20.4;20.4;20.4;20.5;20.5;20.4;20.4;20.5;20.5;20.5;20.5;20.5;20.5;20.5;20.6;20.5;20.5;20.6;20.6;20.6;20.6;20.6;20.6;20.6;20.7;20.8;20.7;20.6;20.7;20.7;20.7;20.8;20.7;20.7;20.7;20.7;20.7;20.7;20.7;20.7;20.7;20.7;20.7;20.7;20.8;20.8;20.8;20.8;20.8;20.7;20.8;20.8;20.8;20.8;20.7;20.7;20.8;20.8;20.7;20.7;20.7;20.8;20.7;20.7;20.7;20.7;20.7;20.8;20.8;20.7;20.8;20.8;20.8…
20.3;20.3;20.3;20.4;20.3;20.4;20.4;20.4;20.4;20.4;20.4;20.5;20.4;20.4;20.4;20.4;20.4;20.5;20.5;20.6;20.5;20.5;20.6;20.5;20.6;20.6;20.6;20.6;20.6;20.5;20.6;20.6;20.7;20.7;20.6;20.7;20.7;20.7;20.7;20.7;20.7;20.7;20.7;20.8;20.7;20.7;20.7;20.7;20.7;20.8;20.8;20.8;20.8;20.8;20.8;20.8;20.8;20.8;20.8;20.8;20.7;20.7;20.7;20.7;20.8;20.8;20.7;20.7;20.7;20.7;20.7;20.8;20.7;20.7;20.8;20.8;20.7;20.8;20.8;20.8…
20.4;20.3;20.3;20.3;20.3;20.3;20.4;20.4;20.4;20.4;20.4;20.5;20.4;20.4;20.4;20.5;20.5;20.5;20.5;20.5;20.5;20.6;20.5;20.5;20.6;20.6;20.6;20.6;20.7;20.6;20.7;20.6;20.6;20.7;20.7;20.7;20.7;20.7;20.7;20.7;20.7;20.7;20.7;20.7;20.7;20.8;20.7;20.8;20.7;20.8;20.7;20.8;20.8;20.8;20.8;20.8;20.7;20.8;20.8;20.8;20.7;20.7;20.7;20.7;20.7;20.7;20.7;20.8;20.7;20.7;20.8;20.7;20.7;20.7;20.8;20.8;20.8;20.8;20.8;20.8…
20.4;20.4;20.3;20.3;20.4;20.4;20.3;20.4;20.4;20.4;20.4;20.4;20.5;20.5;20.4;20.5;20.5;20.5;20.5;20.5;20.5;20.6;20.5;20.5;20.5;20.6;20.6;20.7;20.6;20.6;20.6;20.6;20.8;20.7;20.6;20.7;20.7;20.7;20.7;20.7;20.7;20.7;20.7;20.8;20.7;20.8;20.8;20.7;20.6;20.7;20.8;20.8;20.8;20.8;20.8;20.8;20.8;20.8;20.8;20.8;20.7;20.7;20.7;20.7;20.7;20.7;20.7;20.7;20.7;20.7;20.8;20.7;20.8;20.7;20.7;20.7;20.7;20.8;20.8;20.8…
20.4;20.3;20.4;20.4;20.4;20.4;20.3;20.3;20.4;20.4;20.4;20.4;20.4;20.5;20.5;20.5;20.5;20.5;20.5;20.5;20.5;20.5;20.5;20.6;20.5;20.6;20.5;20.5;20.7;20.6;20.7;20.7;20.7;20.7;20.6;20.7;20.7;20.7;20.7;20.7;20.7;20.6;20.8;20.7;20.8;20.7;20.8;20.7;20.7;20.7;20.8;20.8;20.8;20.8;20.8;20.8;20.8;20.8;20.8;20.8;20.7;20.7;20.7;20.7;20.8;20.7;20.8;20.7;20.7;20.7;20.7;20.7;20.7;20.8;20.8;20.7;20.7;20.8;20.8;20.8…
20.4;20.3;20.3;20.4;20.3;20.4;20.4;20.4;20.4;20.4;20.4;20.4;20.4;20.5;20.5;20.5;20.5;20.5;20.5;20.6;20.5;20.5;20.5;20.5;20.5;20.5;20.7;20.7;20.6;20.6;20.6;20.6;20.7;20.6;20.6;20.7;20.7;20.7;20.7;20.7;20.7;20.8;20.7;20.7;20.7;20.7;20.7;20.7;20.7;20.7;20.7;20.7;20.8;20.8;20.8;20.8;20.7;20.8;20.7;20.7;20.7;20.7;20.7;20.7;20.8;20.7;20.7;20.7;20.7;20.6;20.7;20.7;20.7;20.8;20.7;20.7;20.7;20.7;20.7;20.7…
20.3;20.3;20.3;20.4;20.3;20.3;20.4;20.3;20.4;20.4;20.4;20.4;20.5;20.6;20.5;20.5;20.5;20.5;20.5;20.5;20.5;20.5;20.5;20.5;20.6;20.6;20.6;20.6;20.7;20.6;20.7;20.7;20.7;20.7;20.7;20.7;20.7;20.7;20.7;20.7;20.7;20.8;20.7;20.7;20.7;20.7;20.7;20.7;20.6;20.7;20.8;20.7;20.7;20.8;20.8;20.8;20.8;20.7;20.7;20.7;20.7;20.8;20.7;20.7;20.7;20.7;20.7;20.7;20.7;20.6;20.6;20.8;20.8;20.7;20.8;20.8;20.6;20.7;20.8;20.8…
20.3;20.3;20.3;20.4;20.3;20.4;20.4;20.4;20.4;20.3;20.4;20.4;20.4;20.5;20.5;20.5;20.5;20.5;20.5;20.4;20.5;20.5;20.5;20.6;20.6;20.6;20.6;20.6;20.6;20.6;20.6;20.6;20.6;20.6;20.6;20.7;20.8;20.7;20.7;20.7;20.8;20.7;20.6;20.7;20.7;20.7;20.6;20.7;20.6;20.6;20.8;20.8;20.8;20.8;20.8;20.7;20.7;20.8;20.7;20.7;20.7;20.7;20.7;20.7;20.7;20.7;20.7;20.7;20.7;20.7;20.7;20.8;20.7;20.8;20.7;20.7;20.7;20.8;20.7;20.8…
20.3;20.4;20.3;20.4;20.3;20.4;20.4;20.3;20.4;20.3;20.4;20.4;20.5;20.4;20.5;20.5;20.4;20.4;20.5;20.6;20.5;20.5;20.5;20.5;20.5;20.6;20.6;20.6;20.6;20.6;20.6;20.6;20.6;20.7;20.6;20.7;20.7;20.7;20.7;20.8;20.8;20.6;20.7;20.7;20.7;20.7;20.7;20.8;20.7;20.7;20.7;20.8;20.8;20.7;20.7;20.7;20.7;20.7;20.7;20.7;20.7;20.7;20.7;20.7;20.7;20.7;20.7;20.7;20.7;20.7;20.8;20.8;20.7;20.8;20.7;20.8;20.7;20.7;20.8;20.8…
20.3;20.3;20.3;20.4;20.3;20.4;20.4;20.3;20.4;20.3;20.4;20.4;20.3;20.5;20.5;20.5;20.5;20.4;20.5;20.5;20.5;20.5;20.5;20.5;20.6;20.5;20.6;20.6;20.6;20.7;20.6;20.6;20.6;20.6;20.7;20.6;20.7;20.7;20.7;20.7;20.7;20.7;20.6;20.7;20.7;20.6;20.7;20.7;20.7;20.7;20.6;20.8;20.8;20.8;20.8;20.8;20.8;20.7;20.8;20.7;20.7;20.7;20.7;20.7;20.7;20.7;20.7;20.7;20.7;20.7;20.7;20.8;20.7;20.7;20.7;20.8;20.7;20.7;20.8;20.8…
20.3;20.3;20.3;20.3;20.3;20.3;20.4;20.4;20.4;20.4;20.4;20.3;20.4;20.4;20.5;20.4;20.4;20.5;20.4;20.4;20.5;20.5;20.5;20.5;20.5;20.5;20.6;20.5;20.6;20.5;20.6;20.7;20.6;20.6;20.6;20.7;20.7;20.7;20.8;20.7;20.7;20.8;20.7;20.7;20.8;20.6;20.8;20.6;20.7;20.7;20.7;20.8;20.8;20.8;20.8;20.8;20.7;20.7;20.7;20.7;20.7;20.7;20.7;20.7;20.7;20.8;20.8;20.7;20.7;20.7;20.7;20.7;20.7;20.8;20.8;20.8;20.8;20.8;20.7;20.8…
20.2;20.2;20.3;20.3;20.4;20.3;20.3;20.3;20.4;20.4;20.4;20.4;20.4;20.4;20.4;20.4;20.5;20.4;20.5;20.5;20.5;20.6;20.5;20.5;20.6;20.6;20.5;20.6;20.6;20.6;20.6;20.6;20.7;20.7;20.7;20.7;20.7;20.7;20.7;20.7;20.7;20.7;20.7;20.7;20.7;20.6;20.7;20.7;20.6;20.7;20.7;20.7;20.7;20.7;20.8;20.7;20.8;20.8;20.7;20.7;20.7;20.7;20.7;20.7;20.7;20.7;20.8;20.7;20.7;20.7;20.7;20.8;20.8;20.8;20.8;20.8;20.7;20.8;20.8;20.8…
20.2;20.2;20.3;20.3;20.3;20.3;20.3;20.3;20.3;20.3;20.4;20.4;20.4;20.4;20.4;20.4;20.4;20.5;20.5;20.5;20.5;20.5;20.5;20.5;20.6;20.6;20.6;20.6;20.6;20.6;20.6;20.7;20.6;20.7;20.7;20.7;20.7;20.7;20.7;20.7;20.7;20.7;20.7;20.8;20.7;20.7;20.6;20.7;20.7;20.7;20.8;20.7;20.8;20.8;20.8;20.8;20.8;20.8;20.8;20.7;20.7;20.7;20.7;20.7;20.7;20.8;20.7;20.7;20.7;20.7;20.7;20.7;20.8;20.8;20.8;20.8;20.8;20.8;20.8;20.8…
20.3;20.3;20.3;20.3;20.3;20.3;20.4;20.3;20.3;20.4;20.3;20.4;20.4;20.4;20.5;20.5;20.5;20.4;20.5;20.5;20.5;20.6;20.5;20.5;20.6;20.6;20.5;20.6;20.6;20.6;20.6;20.6;20.6;20.7;20.7;20.7;20.7;20.7;20.7;20.7;20.7;20.7;20.7;20.8;20.6;20.7;20.7;20.7;20.8;20.7;20.7;20.7;20.7;20.7;20.7;20.7;20.8;20.7;20.8;20.7;20.7;20.7;20.7;20.7;20.7;20.7;20.8;20.7;20.7;20.7;20.7;20.8;20.8;20.8;20.8;20.8;20.8;20.8;20.8;20.8…
20.3;20.3;20.3;20.3;20.3;20.3;20.3;20.3;20.3;20.4;20.3;20.4;20.4;20.4;20.5;20.5;20.5;20.5;20.5;20.5;20.5;20.5;20.5;20.5;20.5;20.6;20.6;20.6;20.6;20.6;20.6;20.7;20.7;20.7;20.7;20.7;20.7;20.7;20.6;20.7;20.7;20.7;20.7;20.7;20.6;20.8;20.8;20.7;20.7;20.7;20.8;20.8;20.7;20.7;20.8;20.7;20.8;20.7;20.7;20.7;20.7;20.7;20.7;20.7;20.7;20.7;20.7;20.7;20.7;20.7;20.7;20.8;20.8;20.7;20.8;20.8;20.7;20.8;20.8;20.8…
20.3;20.2;20.3;20.3;20.3;20.3;20.3;20.3;20.3;20.4;20.3;20.5;20.4;20.4;20.4;20.5;20.5;20.5;20.5;20.5;20.5;20.5;20.5;20.5;20.5;20.5;20.6;20.5;20.6;20.6;20.7;20.6;20.6;20.7;20.6;20.7;20.7;20.7;20.7;20.8;20.7;20.7;20.7;20.7;20.7;20.7;20.7;20.7;20.7;20.7;20.7;20.7;20.7;20.7;20.7;20.7;20.8;20.8;20.8;20.8;20.7;20.7;20.7;20.7;20.7;20.7;20.7;20.7;20.7;20.6;20.7;20.7;20.7;20.8;20.8;20.7;20.8;20.8;20.8;20.8…
20.3;20.3;20.3;20.3;20.4;20.2;20.3;20.3;20.3;20.3;20.4;20.4;20.5;20.5;20.4;20.5;20.5;20.4;20.4;20.5;20.4;20.5;20.4;20.5;20.5;20.5;20.6;20.6;20.6;20.6;20.6;20.7;20.6;20.6;20.6;20.7;20.7;20.7;20.7;20.7;20.7;20.7;20.7;20.7;20.7;20.7;20.7;20.8;20.7;20.7;20.7;20.8;20.7;20.8;20.7;20.7;20.7;20.8;20.7;20.8;20.7;20.7;20.7;20.7;20.7;20.7;20.7;20.8;20.7;20.7;20.7;20.7;20.8;20.7;20.7;20.8;20.8;20.8;20.8;20.8…
20.3;20.3;20.3;20.3;20.3;20.3;20.3;20.4;20.3;20.4;20.4;20.4;20.4;20.4;20.4;20.4;20.5;20.4;20.5;20.5;20.5;20.5;20.5;20.5;20.5;20.6;20.6;20.5;20.6;20.6;20.7;20.6;20.7;20.6;20.7;20.7;20.6;20.8;20.7;20.7;20.7;20.8;20.7;20.8;20.7;20.7;20.7;20.7;20.7;20.7;20.8;20.7;20.8;20.7;20.6;20.8;20.7;20.7;20.8;20.7;20.7;20.7;20.7;20.7;20.7;20.7;20.7;20.8;20.7;20.7;20.7;20.7;20.8;20.7;20.8;20.7;20.8;20.8;20.8;20.8…
20.3;20.3;20.3;20.2;20.3;20.3;20.4;20.3;20.3;20.4;20.4;20.4;20.4;20.4;20.4;20.5;20.4;20.4;20.4;20.5;20.5;20.5;20.5;20.5;20.5;20.5;20.6;20.6;20.6;20.6;20.6;20.6;20.6;20.6;20.7;20.7;20.7;20.7;20.6;20.7;20.7;20.8;20.8;20.7;20.7;20.7;20.7;20.7;20.7;20.7;20.7;20.7;20.8;20.7;20.7;20.8;20.8;20.8;20.8;20.8;20.7;20.7;20.6;20.7;20.7;20.7;20.7;20.7;20.7;20.7;20.7;20.7;20.7;20.7;20.8;20.7;20.7;20.8;20.8;20.8…
20.3;20.3;20.3;20.3;20.4;20.4;20.3;20.4;20.3;20.3;20.4;20.4;20.3;20.4;20.4;20.4;20.4;20.4;20.4;20.5;20.4;20.4;20.5;20.5;20.5;20.6;20.5;20.6;20.5;20.6;20.6;20.6;20.7;20.6;20.7;20.7;20.7;20.7;20.7;20.7;20.8;20.8;20.7;20.7;20.7;20.7;20.7;20.7;20.7;20.7;20.7;20.7;20.7;20.8;20.7;20.8;20.8;20.7;20.8;20.7;20.8;20.8;20.8;20.8;20.7;20.8;20.8;20.7;20.7;20.7;20.7;20.7;20.7;20.7;20.7;20.7;20.8;20.7;20.7;20.8…
20.3;20.3;20.3;20.3;20.3;20.4;20.4;20.4;20.3;20.3;20.4;20.4;20.4;20.4;20.4;20.4;20.5;20.4;20.4;20.5;20.5;20.6;20.5;20.6;20.6;20.5;20.6;20.6;20.6;20.6;20.7;20.7;20.6;20.6;20.7;20.6;20.7;20.8;20.7;20.7;20.7;20.6;20.8;20.7;20.7;20.7;20.6;20.7;20.7;20.7;20.7;20.7;20.7;20.7;20.8;20.8;20.8;20.7;20.8;20.7;20.7;20.7;20.8;20.7;20.7;20.8;20.8;20.7;20.7;20.7;20.7;20.7;20.8;20.8;20.7;20.7;20.7;20.8;20.7;20.8…
20.3;20.3;20.2;20.3;20.3;20.3;20.3;20.4;20.4;20.3;20.3;20.4;20.4;20.4;20.5;20.4;20.4;20.4;20.4;20.5;20.4;20.5;20.5;20.5;20.5;20.5;20.6;20.6;20.6;20.6;20.7;20.5;20.6;20.7;20.6;20.7;20.6;20.7;20.7;20.7;20.8;20.8;20.8;20.8;20.7;20.6;20.7;20.6;20.6;20.8;20.8;20.8;20.7;20.8;20.8;20.8;20.7;20.8;20.7;20.7;20.7;20.7;20.7;20.8;20.7;20.8;20.8;20.7;20.7;20.7;20.7;20.7;20.8;20.8;20.8;20.8;20.7;20.8;20.7;20.7…
20.3;20.3;20.3;20.3;20.2;20.3;20.3;20.3;20.4;20.4;20.4;20.4;20.4;20.4;20.5;20.4;20.4;20.4;20.4;20.5;20.4;20.5;20.5;20.5;20.5;20.6;20.6;20.6;20.5;20.6;20.7;20.5;20.6;20.7;20.6;20.6;20.7;20.7;20.7;20.7;20.8;20.7;20.7;20.7;20.7;20.7;20.6;20.7;20.8;20.6;20.7;20.7;20.7;20.8;20.8;20.7;20.7;20.8;20.7;20.7;20.7;20.7;20.7;20.6;20.7;20.8;20.7;20.7;20.7;20.7;20.7;20.7;20.7;20.7;20.8;20.7;20.8;20.8;20.8;20.8…
20.2;20.2;20.3;20.2;20.3;20.3;20.3;20.3;20.3;20.4;20.4;20.4;20.4;20.4;20.4;20.5;20.4;20.5;20.5;20.5;20.5;20.5;20.4;20.5;20.5;20.5;20.5;20.5;20.6;20.6;20.6;20.5;20.7;20.6;20.6;20.6;20.6;20.6;20.7;20.7;20.7;20.7;20.7;20.7;20.7;20.7;20.7;20.8;20.7;20.7;20.8;20.7;20.7;20.7;20.7;20.7;20.8;20.7;20.8;20.8;20.7;20.7;20.7;20.7;20.7;20.7;20.8;20.7;20.7;20.7;20.7;20.7;20.7;20.8;20.7;20.8;20.8;20.7;20.7;20.7…
20.2;20.3;20.2;20.3;20.3;20.3;20.3;20.3;20.3;20.3;20.4;20.4;20.4;20.4;20.5;20.4;20.4;20.4;20.4;20.5;20.5;20.5;20.5;20.5;20.5;20.5;20.6;20.5;20.5;20.5;20.6;20.6;20.6;20.6;20.6;20.7;20.6;20.7;20.7;20.7;20.7;20.7;20.7;20.7;20.7;20.6;20.7;20.7;20.7;20.7;20.7;20.7;20.8;20.8;20.7;20.7;20.7;20.7;20.7;20.7;20.7;20.7;20.7;20.7;20.8;20.8;20.8;20.7;20.7;20.7;20.8;20.7;20.8;20.7;20.7;20.8;20.8;20.8;20.8;20.8…
20.3;20.2;20.2;20.2;20.3;20.2;20.3;20.3;20.4;20.4;20.4;20.4;20.4;20.4;20.4;20.4;20.4;20.5;20.5;20.5;20.4;20.5;20.5;20.6;20.5;20.5;20.5;20.6;20.6;20.6;20.5;20.6;20.6;20.6;20.6;20.6;20.7;20.7;20.7;20.7;20.7;20.7;20.7;20.7;20.7;20.6;20.6;20.6;20.8;20.6;20.7;20.7;20.7;20.8;20.8;20.7;20.7;20.7;20.7;20.7;20.8;20.7;20.7;20.7;20.7;20.7;20.7;20.7;20.7;20.8;20.8;20.7;20.8;20.7;20.8;20.8;20.8;20.8;20.7;20.8…
20.3;20.3;20.3;20.3;20.3;20.3;20.3;20.3;20.3;20.4;20.4;20.4;20.4;20.4;20.4;20.4;20.4;20.5;20.4;20.4;20.5;20.5;20.5;20.6;20.5;20.6;20.6;20.6;20.6;20.6;20.6;20.6;20.6;20.6;20.6;20.7;20.7;20.7;20.7;20.7;20.7;20.7;20.7;20.6;20.7;20.7;20.7;20.7;20.7;20.7;20.7;20.7;20.7;20.8;20.7;20.7;20.7;20.7;20.8;20.7;20.7;20.7;20.7;20.7;20.7;20.7;20.8;20.8;20.8;20.7;20.8;20.8;20.8;20.8;20.8;20.7;20.8;20.8;20.8;20.8…
20.3;20.3;20.3;20.3;20.3;20.3;20.3;20.4;20.4;20.4;20.4;20.4;20.4;20.4;20.4;20.4;20.4;20.4;20.4;20.5;20.5;20.5;20.5;20.5;20.5;20.6;20.6;20.6;20.6;20.6;20.6;20.6;20.5;20.6;20.7;20.7;20.7;20.7;20.7;20.7;20.7;20.7;20.7;20.7;20.7;20.7;20.7;20.8;20.7;20.7;20.7;20.7;20.7;20.8;20.8;20.8;20.7;20.7;20.7;20.7;20.8;20.7;20.7;20.7;20.7;20.7;20.7;20.7;20.8;20.7;20.8;20.8;20.8;20.8;20.8;20.8;20.8;20.8;20.8;20.8…
20.2;20.2;20.3;20.3;20.3;20.3;20.3;20.4;20.3;20.4;20.4;20.4;20.4;20.4;20.4;20.4;20.5;20.4;20.4;20.5;20.5;20.5;20.5;20.5;20.6;20.6;20.6;20.6;20.6;20.6;20.6;20.5;20.7;20.6;20.7;20.7;20.6;20.7;20.7;20.7;20.7;20.7;20.6;20.7;20.7;20.7;20.7;20.7;20.7;20.7;20.7;20.7;20.7;20.7;20.8;20.7;20.8;20.7;20.7;20.7;20.7;20.7;20.7;20.7;20.7;20.7;20.7;20.7;20.8;20.8;20.8;20.7;20.8;20.8;20.8;20.8;20.8;20.8;20.9;20.8…
20.4;20.3;20.3;20.3;20.3;20.3;20.4;20.3;20.4;20.4;20.4;20.4;20.4;20.4;20.4;20.5;20.4;20.4;20.4;20.6;20.5;20.5;20.5;20.6;20.5;20.6;20.6;20.6;20.6;20.6;20.6;20.6;20.7;20.6;20.6;20.7;20.7;20.7;20.7;20.7;20.7;20.6;20.7;20.7;20.6;20.7;20.7;20.7;20.7;20.7;20.7;20.8;20.8;20.8;20.8;20.8;20.7;20.9;20.8;20.7;20.7;20.8;20.7;20.7;20.7;20.7;20.7;20.7;20.8;20.8;20.8;20.8;20.8;20.8;20.8;20.8;20.8;20.8;20.8;20.8…
20.2;20.2;20.2;20.3;20.3;20.3;20.3;20.3;20.3;20.4;20.4;20.3;20.4;20.5;20.5;20.4;20.4;20.4;20.5;20.5;20.5;20.5;20.4;20.6;20.5;20.5;20.6;20.6;20.6;20.6;20.6;20.6;20.6;20.6;20.7;20.7;20.7;20.8;20.7;20.7;20.7;20.7;20.7;20.7;20.6;20.6;20.6;20.7;20.7;20.7;20.7;20.7;20.8;20.8;20.8;20.7;20.8;20.7;20.8;20.7;20.7;20.7;20.7;20.7;20.7;20.7;20.7;20.7;20.7;20.8;20.7;20.8;20.8;20.8;20.8;20.8;20.8;20.8;20.9;20.8…
20.2;20.2;20.3;20.3;20.3;20.2;20.3;20.3;20.3;20.2;20.4;20.3;20.5;20.5;20.4;20.4;20.4;20.4;20.5;20.5;20.5;20.5;20.5;20.6;20.5;20.6;20.6;20.6;20.6;20.6;20.6;20.6;20.6;20.6;20.6;20.6;20.6;20.7;20.7;20.7;20.7;20.7;20.7;20.7;20.8;20.8;20.7;20.7;20.7;20.7;20.7;20.7;20.8;20.8;20.8;20.8;20.7;20.7;20.8;20.7;20.7;20.8;20.7;20.7;20.7;20.7;20.7;20.8;20.8;20.8;20.8;20.8;20.8;20.8;20.8;20.8;20.8;20.8;20.8;20.8…
20.3;20.3;20.2;20.3;20.3;20.3;20.3;20.3;20.3;20.3;20.3;20.3;20.3;20.4;20.4;20.4;20.4;20.4;20.5;20.5;20.4;20.5;20.5;20.4;20.5;20.6;20.5;20.6;20.6;20.6;20.6;20.6;20.7;20.6;20.6;20.6;20.7;20.7;20.7;20.7;20.7;20.7;20.7;20.7;20.7;20.6;20.7;20.7;20.7;20.7;20.7;20.7;20.8;20.8;20.7;20.8;20.7;20.7;20.7;20.7;20.7;20.7;20.8;20.7;20.7;20.7;20.7;20.7;20.8;20.7;20.8;20.8;20.8;20.8;20.8;20.8;20.8;20.8;20.8;20.9…
20.3;20.3;20.3;20.3;20.3;20.3;20.3;20.3;20.2;20.3;20.3;20.4;20.3;20.5;20.4;20.4;20.4;20.4;20.4;20.5;20.5;20.6;20.5;20.5;20.6;20.6;20.5;20.5;20.6;20.6;20.6;20.6;20.6;20.6;20.6;20.6;20.6;20.7;20.6;20.7;20.7;20.7;20.7;20.7;20.8;20.7;20.6;20.7;20.6;20.7;20.7;20.7;20.8;20.7;20.7;20.7;20.7;20.7;20.7;20.7;20.7;20.7;20.7;20.7;20.7;20.7;20.7;20.7;20.7;20.7;20.8;20.8;20.8;20.8;20.8;20.8;20.8;20.8;20.8;20.8…
20.3;20.3;20.3;20.2;20.2;20.3;20.3;20.4;20.4;20.2;20.2;20.4;20.4;20.4;20.4;20.4;20.4;20.4;20.4;20.5;20.4;20.6;20.5;20.5;20.5;20.5;20.5;20.6;20.6;20.6;20.6;20.6;20.6;20.6;20.6;20.7;20.7;20.7;20.7;20.7;20.7;20.7;20.7;20.7;20.7;20.7;20.6;20.7;20.6;20.7;20.8;20.8;20.8;20.8;20.7;20.7;20.7;20.7;20.7;20.7;20.7;20.7;20.7;20.7;20.7;20.7;20.8;20.7;20.8;20.8;20.8;20.8;20.8;20.8;20.8;20.8;20.8;20.8;20.8;20.8…
20.3;20.3;20.3;20.2;20.3;20.3;20.3;20.3;20.4;20.3;20.3;20.3;20.3;20.3;20.3;20.4;20.4;20.4;20.5;20.5;20.5;20.5;20.5;20.6;20.5;20.5;20.6;20.5;20.7;20.6;20.6;20.6;20.6;20.6;20.6;20.7;20.6;20.7;20.6;20.7;20.6;20.7;20.6;20.7;20.6;20.6;20.6;20.6;20.7;20.7;20.7;20.8;20.7;20.7;20.7;20.7;20.7;20.7;20.7;20.7;20.7;20.7;20.7;20.7;20.7;20.7;20.7;20.8;20.8;20.7;20.8;20.8;20.8;20.8;20.9;20.8;20.8;20.8;20.8;20.8…
20.2;20.2;20.3;20.3;20.3;20.3;20.2;20.3;20.3;20.4;20.3;20.3;20.4;20.4;20.4;20.3;20.5;20.5;20.5;20.4;20.5;20.5;20.5;20.5;20.5;20.5;20.5;20.5;20.6;20.6;20.6;20.6;20.6;20.6;20.6;20.7;20.7;20.6;20.6;20.6;20.6;20.6;20.7;20.6;20.6;20.7;20.6;20.7;20.7;20.7;20.8;20.8;20.7;20.7;20.7;20.7;20.7;20.7;20.8;20.7;20.7;20.7;20.7;20.8;20.7;20.7;20.7;20.7;20.7;20.8;20.8;20.8;20.8;20.8;20.8;20.8;20.8;20.8;20.8;20.8…
20.2;20.2;20.3;20.3;20.3;20.5;20.2;20.4;20.3;20.4;20.3;20.4;20.4;20.4;20.4;20.4;20.4;20.4;20.5;20.5;20.5;20.5;20.5;20.5;20.5;20.5;20.5;20.5;20.6;20.5;20.6;20.6;20.6;20.6;20.7;20.7;20.7;20.7;20.7;20.7;20.7;20.7;20.6;20.7;20.7;20.6;20.7;20.7;20.7;20.8;20.7;20.7;20.8;20.7;20.7;20.7;20.7;20.7;20.7;20.7;20.7;20.7;20.7;20.7;20.7;20.7;20.7;20.7;20.7;20.7;20.8;20.8;20.8;20.8;20.9;20.9;20.8;20.8;20.8;20.8…
20.2;20.2;20.2;20.3;20.3;20.3;20.3;20.3;20.4;20.4;20.3;20.3;20.4;20.4;20.4;20.4;20.4;20.5;20.3;20.5;20.4;20.4;20.5;20.5;20.5;20.5;20.5;20.6;20.7;20.5;20.6;20.6;20.6;20.6;20.6;20.7;20.7;20.6;20.6;20.6;20.7;20.7;20.7;20.7;20.7;20.7;20.6;20.7;20.8;20.7;20.7;20.7;20.8;20.8;20.7;20.8;20.8;20.7;20.7;20.7;20.7;20.7;20.7;20.7;20.7;20.8;20.8;20.7;20.7;20.7;20.7;20.8;20.8;20.8;20.8;20.8;20.8;20.8;20.8;20.8…
20.2;20.2;20.2;20.3;20.3;20.3;20.3;20.3;20.3;20.4;20.4;20.4;20.4;20.3;20.4;20.4;20.4;20.4;20.5;20.5;20.5;20.5;20.5;20.5;20.6;20.6;20.6;20.5;20.6;20.6;20.6;20.6;20.6;20.6;20.6;20.7;20.7;20.7;20.7;20.6;20.7;20.7;20.7;20.6;20.6;20.6;20.6;20.7;20.7;20.7;20.7;20.7;20.7;20.8;20.8;20.8;20.7;20.7;20.7;20.6;20.7;20.7;20.7;20.7;20.7;20.7;20.8;20.8;20.7;20.8;20.8;20.8;20.8;20.8;20.8;20.8;20.8;20.8;20.8;20.8…
20.2;20.3;20.2;20.2;20.3;20.3;20.3;20.4;20.4;20.4;20.4;20.4;20.4;20.5;20.4;20.4;20.3;20.4;20.4;20.5;20.5;20.5;20.5;20.5;20.5;20.6;20.6;20.5;20.6;20.6;20.7;20.6;20.6;20.6;20.6;20.7;20.6;20.7;20.6;20.6;20.6;20.7;20.7;20.6;20.7;20.7;20.6;20.8;20.7;20.6;20.7;20.7;20.7;20.7;20.8;20.7;20.8;20.7;20.7;20.7;20.7;20.7;20.7;20.7;20.7;20.7;20.8;20.8;20.8;20.7;20.8;20.8;20.7;20.9;20.8;20.8;20.9;20.9;20.8;20.8…
20.2;20.2;20.2;20.3;20.3;20.3;20.3;20.5;20.3;20.3;20.4;20.4;20.4;20.4;20.4;20.4;20.4;20.4;20.4;20.4;20.5;20.5;20.5;20.5;20.5;20.5;20.5;20.5;20.5;20.6;20.6;20.6;20.6;20.6;20.6;20.7;20.6;20.7;20.7;20.6;20.7;20.7;20.7;20.7;20.6;20.7;20.7;20.7;20.7;20.7;20.7;20.7;20.7;20.8;20.7;20.8;20.8;20.7;20.7;20.7;20.7;20.6;20.7;20.7;20.8;20.8;20.8;20.8;20.8;20.8;20.7;20.7;20.8;20.8;20.8;20.8;20.8;20.8;20.8;20.8…
20.2;20.2;20.2;20.2;20.2;20.3;20.2;20.4;20.3;20.3;20.4;20.3;20.3;20.4;20.4;20.4;20.5;20.4;20.4;20.4;20.4;20.5;20.4;20.5;20.5;20.5;20.5;20.5;20.6;20.6;20.5;20.6;20.7;20.7;20.6;20.6;20.8;20.7;20.7;20.6;20.7;20.8;20.7;20.7;20.7;20.7;20.6;20.6;20.7;20.6;20.7;20.7;20.7;20.8;20.8;20.8;20.7;20.7;20.7;20.6;20.7;20.7;20.7;20.7;20.7;20.7;20.8;20.8;20.8;20.7;20.8;20.8;20.7;20.8;20.8;20.8;20.8;20.8;20.8;20.8…
20.2;20.2;20.2;20.3;20.3;20.3;20.4;20.3;20.4;20.4;20.3;20.4;20.4;20.4;20.4;20.4;20.4;20.4;20.4;20.3;20.5;20.4;20.4;20.5;20.6;20.5;20.5;20.6;20.5;20.5;20.6;20.6;20.6;20.6;20.6;20.7;20.7;20.7;20.7;20.7;20.6;20.7;20.7;20.7;20.7;20.7;20.6;20.7;20.7;20.7;20.7;20.7;20.7;20.7;20.7;20.7;20.7;20.7;20.7;20.7;20.7;20.7;20.7;20.7;20.9;20.8;20.8;20.7;20.7;20.7;20.8;20.7;20.8;20.8;20.8;20.8;20.8;20.8;20.8;20.8…
20.2;20.2;20.2;20.2;20.2;20.3;20.2;20.4;20.4;20.3;20.3;20.4;20.4;20.4;20.4;20.4;20.5;20.4;20.4;20.4;20.4;20.5;20.5;20.5;20.5;20.5;20.5;20.5;20.5;20.5;20.6;20.6;20.6;20.7;20.7;20.7;20.7;20.7;20.7;20.7;20.7;20.7;20.8;20.7;20.7;20.7;20.7;20.7;20.8;20.7;20.7;20.7;20.8;20.8;20.7;20.7;20.7;20.7;20.6;20.6;20.7;20.6;20.7;20.7;20.7;20.7;20.7;20.7;20.8;20.7;20.8;20.8;20.8;20.8;20.8;20.8;20.8;20.8;20.8;20.8…
20.2;20.2;20.1;20.2;20.3;20.3;20.2;20.4;20.4;20.4;20.4;20.3;20.3;20.4;20.4;20.4;20.5;20.4;20.4;20.4;20.5;20.5;20.4;20.3;20.5;20.5;20.6;20.5;20.7;20.6;20.6;20.6;20.5;20.7;20.6;20.7;20.7;20.7;20.7;20.7;20.7;20.7;20.7;20.7;20.7;20.8;20.6;20.7;20.7;20.7;20.7;20.8;20.7;20.7;20.7;20.7;20.8;20.7;20.7;20.6;20.7;20.6;20.7;20.7;20.7;20.7;20.7;20.7;20.7;20.8;20.7;20.8;20.8;20.7;20.8;20.8;20.8;20.8;20.8;20.8…
20.2;20.2;20.2;20.2;20.1;20.3;20.2;20.3;20.3;20.4;20.4;20.4;20.4;20.4;20.4;20.4;20.5;20.4;20.5;20.4;20.5;20.5;20.5;20.4;20.5;20.5;20.5;20.5;20.6;20.6;20.6;20.6;20.6;20.5;20.6;20.6;20.7;20.6;20.7;20.7;20.7;20.6;20.7;20.7;20.7;20.7;20.7;20.8;20.8;20.7;20.7;20.8;20.7;20.8;20.8;20.7;20.7;20.7;20.7;20.7;20.7;20.7;20.6;20.6;20.6;20.7;20.7;20.7;20.8;20.7;20.8;20.8;20.8;20.8;20.9;20.8;20.8;20.8;20.8;20.8…
20.2;20.2;20.2;20.2;20.2;20.2;20.2;20.3;20.3;20.3;20.3;20.3;20.4;20.4;20.4;20.4;20.4;20.4;20.5;20.5;20.5;20.5;20.5;20.4;20.5;20.5;20.6;20.6;20.4;20.5;20.6;20.5;20.5;20.6;20.5;20.7;20.7;20.7;20.7;20.7;20.7;20.7;20.7;20.6;20.7;20.7;20.7;20.7;20.7;20.7;20.7;20.8;20.7;20.7;20.8;20.8;20.7;20.7;20.7;20.7;20.7;20.7;20.7;20.7;20.8;20.7;20.7;20.7;20.8;20.8;20.8;20.8;20.8;20.9;20.8;20.9;20.8;20.8;20.8;20.8…
20.2;20.2;20.2;20.2;20.3;20.3;20.2;20.3;20.3;20.3;20.4;20.3;20.4;20.4;20.4;20.5;20.4;20.5;20.4;20.5;20.4;20.5;20.5;20.5;20.5;20.5;20.5;20.6;20.6;20.6;20.6;20.6;20.7;20.7;20.7;20.7;20.7;20.7;20.7;20.7;20.7;20.7;20.7;20.6;20.7;20.7;20.7;20.7;20.7;20.7;20.8;20.7;20.8;20.7;20.7;20.8;20.7;20.8;20.8;20.8;20.7;20.6;20.8;20.7;20.7;20.9;20.8;20.7;20.8;20.7;20.8;20.8;20.8;20.8;20.8;20.8;20.8;20.8;20.8;20.8…
20.2;20.2;20.2;20.2;20.2;20.2;20.3;20.3;20.3;20.3;20.3;20.3;20.4;20.4;20.5;20.4;20.5;20.5;20.5;20.5;20.5;20.5;20.5;20.5;20.6;20.5;20.6;20.5;20.5;20.5;20.6;20.6;20.6;20.6;20.6;20.6;20.6;20.7;20.7;20.7;20.7;20.7;20.7;20.7;20.7;20.7;20.7;20.7;20.7;20.7;20.7;20.7;20.8;20.7;20.7;20.7;20.7;20.7;20.7;20.7;20.7;20.7;20.7;20.6;20.7;20.8;20.8;20.7;20.7;20.7;20.8;20.8;20.8;20.8;20.7;20.8;20.8;20.8;20.8;20.8…
20.2;20.2;20.3;20.2;20.2;20.2;20.2;20.3;20.3;20.3;20.4;20.3;20.4;20.4;20.4;20.4;20.4;20.5;20.5;20.4;20.5;20.5;20.5;20.5;20.5;20.5;20.5;20.5;20.6;20.6;20.6;20.6;20.5;20.6;20.7;20.7;20.7;20.7;20.7;20.7;20.7;20.7;20.7;20.7;20.7;20.7;20.7;20.7;20.7;20.7;20.8;20.7;20.7;20.7;20.7;20.7;20.7;20.7;20.6;20.7;20.6;20.7;20.7;20.7;20.7;20.7;20.7;20.7;20.7;20.7;20.8;20.8;20.8;20.8;20.8;20.8;20.8;20.8;20.8;20.9…
20.2;20.2;20.2;20.2;20.3;20.3;20.3;20.3;20.4;20.3;20.4;20.4;20.4;20.4;20.4;20.4;20.4;20.4;20.4;20.4;20.5;20.5;20.4;20.5;20.5;20.5;20.6;20.5;20.6;20.6;20.6;20.7;20.7;20.6;20.6;20.6;20.7;20.7;20.7;20.7;20.7;20.7;20.7;20.7;20.7;20.7;20.7;20.7;20.8;20.8;20.8;20.7;20.7;20.7;20.7;20.7;20.7;20.8;20.7;20.7;20.7;20.6;20.7;20.7;20.7;20.7;20.7;20.7;20.7;20.7;20.8;20.8;20.8;20.7;20.8;20.8;20.8;20.8;20.8;20.8…
20.3;20.2;20.3;20.2;20.3;20.3;20.2;20.3;20.3;20.3;20.3;20.3;20.4;20.4;20.4;20.4;20.4;20.4;20.4;20.4;20.4;20.5;20.5;20.5;20.5;20.6;20.6;20.7;20.6;20.5;20.6;20.7;20.6;20.6;20.6;20.7;20.7;20.6;20.7;20.7;20.7;20.7;20.7;20.6;20.7;20.7;20.7;20.7;20.8;20.7;20.7;20.8;20.7;20.7;20.7;20.7;20.8;20.7;20.7;20.7;20.6;20.8;20.7;20.7;20.9;20.8;20.7;20.7;20.7;20.8;20.8;20.8;20.8;20.8;20.8;20.8;20.8;20.8;20.8;20.8…
20.2;20.2;20.2;20.2;20.6;20.2;20.3;20.4;20.4;20.4;20.4;20.4;20.3;20.4;20.4;20.4;20.4;20.4;20.4;20.4;20.4;20.5;20.5;20.5;20.5;20.5;20.5;20.5;20.5;20.6;20.7;20.6;20.7;20.6;20.7;20.6;20.7;20.7;20.6;20.6;20.6;20.6;20.7;20.7;20.7;20.7;20.7;20.7;20.8;20.7;20.7;20.8;20.7;20.8;20.7;20.7;20.8;20.7;20.7;20.7;20.7;20.7;20.7;20.7;20.7;20.7;20.7;20.7;20.7;20.8;20.8;20.7;20.8;20.8;20.8;20.8;20.8;20.8;20.8;20.8…
20.2;20.2;20.2;20.2;20.2;20.4;20.2;20.3;20.3;20.3;20.3;20.4;20.3;20.4;20.4;20.4;20.3;20.4;20.4;20.4;20.4;20.4;20.5;20.4;20.5;20.5;20.5;20.5;20.5;20.6;20.7;20.6;20.7;20.7;20.7;20.7;20.7;20.7;20.8;20.7;20.7;20.7;20.7;20.7;20.7;20.7;20.6;20.7;20.8;20.7;20.7;20.8;20.8;20.7;20.7;20.7;20.7;20.7;20.7;20.7;20.7;20.7;20.7;20.7;20.7;20.7;20.8;20.7;20.7;20.7;20.8;20.8;20.8;20.8;20.8;20.8;20.8;20.8;20.8;20.8…
20.2;20.2;20.3;20.2;20.2;20.2;20.3;20.3;20.2;20.4;20.4;20.2;20.4;20.4;20.3;20.4;20.3;20.4;20.4;20.4;20.4;20.4;20.4;20.5;20.4;20.5;20.5;20.5;20.5;20.6;20.7;20.6;20.6;20.6;20.7;20.7;20.7;20.8;20.7;20.7;20.6;20.7;20.7;20.6;20.7;20.7;20.7;20.7;20.7;20.7;20.7;20.8;20.7;20.8;20.7;20.7;20.7;20.8;20.7;20.8;20.7;20.7;20.7;20.7;20.7;20.7;20.7;20.7;20.7;20.8;20.7;20.8;20.8;20.8;20.8;20.8;20.8;20.8;20.8;20.9…
20.2;20.2;20.2;20.2;20.3;20.2;20.2;20.3;20.4;20.3;20.3;20.3;20.4;20.4;20.3;20.3;20.4;20.4;20.4;20.4;20.4;20.4;20.4;20.5;20.5;20.5;20.5;20.5;20.5;20.6;20.5;20.5;20.6;20.6;20.6;20.7;20.6;20.6;20.7;20.7;20.7;20.6;20.7;20.6;20.7;20.7;20.6;20.6;20.7;20.7;20.8;20.7;20.7;20.7;20.7;20.7;20.7;20.7;20.7;20.7;20.7;20.7;20.7;20.7;20.7;20.7;20.8;20.6;20.7;20.7;20.7;20.8;20.7;20.7;20.8;20.8;20.8;20.8;20.8;20.8…
20.2;20.2;20.2;20.2;20.2;20.2;20.2;20.3;20.3;20.4;20.4;20.2;20.4;20.4;20.4;20.4;20.4;20.4;20.4;20.4;20.4;20.5;20.5;20.5;20.5;20.5;20.5;20.5;20.7;20.5;20.5;20.5;20.6;20.6;20.6;20.7;20.7;20.6;20.7;20.6;20.7;20.6;20.7;20.6;20.7;20.6;20.7;20.7;20.7;20.6;20.7;20.9;20.7;20.7;20.7;20.7;20.7;20.8;20.7;20.8;20.7;20.7;20.7;20.7;20.7;20.7;20.7;20.7;20.7;20.8;20.7;20.8;20.8;20.7;20.8;20.8;20.8;20.8;20.8;20.8…
20.2;20.2;20.2;20.2;20.3;20.2;20.2;20.3;20.2;20.3;20.4;20.4;20.4;20.3;20.3;20.4;20.4;20.4;20.4;20.4;20.4;20.4;20.4;20.5;20.5;20.4;20.5;20.5;20.5;20.5;20.6;20.6;20.6;20.6;20.6;20.7;20.6;20.7;20.7;20.7;20.6;20.7;20.7;20.6;20.6;20.7;20.6;20.7;20.7;20.7;20.7;20.8;20.7;20.7;20.7;20.7;20.7;20.7;20.7;20.7;20.7;20.7;20.7;20.7;20.8;20.7;20.8;20.7;20.8;20.8;20.8;20.8;20.8;20.8;20.8;20.8;20.8;20.8;20.8;20.8…
20.2;20.2;20.2;20.3;20.3;20.2;20.3;20.3;20.3;20.3;20.4;20.4;20.3;20.3;20.3;20.4;20.4;20.4;20.4;20.5;20.4;20.5;20.4;20.4;20.4;20.5;20.4;20.5;20.5;20.5;20.6;20.5;20.6;20.6;20.6;20.6;20.7;20.7;20.7;20.7;20.7;20.7;20.7;20.7;20.7;20.6;20.7;20.7;20.7;20.7;20.8;20.8;20.8;20.7;20.7;20.7;20.7;20.7;20.7;20.6;20.7;20.7;20.7;20.7;20.8;20.7;20.8;20.7;20.8;20.7;20.8;20.8;20.8;20.8;20.8;20.8;20.8;20.8;20.8;20.8…
20.2;20.2;20.2;20.3;20.2;20.3;20.2;20.3;20.3;20.3;20.3;20.3;20.3;20.4;20.4;20.4;20.4;20.4;20.4;20.4;20.4;20.4;20.5;20.4;20.4;20.5;20.6;20.5;20.5;20.5;20.6;20.6;20.6;20.6;20.6;20.7;20.7;20.7;20.7;20.5;20.7;20.7;20.7;20.7;20.7;20.7;20.7;20.7;20.7;20.7;20.7;20.7;20.7;20.7;20.7;20.7;20.7;20.7;20.6;20.7;20.6;20.6;20.7;20.7;20.8;20.8;20.7;20.7;20.7;20.7;20.8;20.8;20.8;20.8;20.8;20.8;20.8;20.8;20.8;20.8…
20.2;20.2;20.2;20.2;20.3;20.2;20.2;20.2;20.3;20.3;20.3;20.3;20.3;20.3;20.4;20.2;20.4;20.4;20.4;20.4;20.4;20.4;20.4;20.4;20.5;20.5;20.5;20.6;20.5;20.6;20.6;20.6;20.6;20.6;20.6;20.6;20.7;20.6;20.7;20.7;20.6;20.8;20.6;20.7;20.6;20.6;20.7;20.7;20.8;20.8;20.7;20.7;20.7;20.7;20.7;20.7;20.7;20.7;20.7;20.7;20.6;20.7;20.6;20.7;20.8;20.7;20.8;20.8;20.7;20.7;20.7;20.8;20.8;20.8;20.8;20.8;20.8;20.8;20.8;20.8…
20.2;20.2;20.1;20.2;20.2;20.2;20.3;20.2;20.3;20.3;20.3;20.3;20.3;20.3;20.4;20.4;20.4;20.4;20.4;20.4;20.4;20.4;20.4;20.4;20.5;20.5;20.5;20.6;20.5;20.5;20.6;20.5;20.5;20.6;20.6;20.6;20.6;20.7;20.7;20.7;20.7;20.7;20.7;20.7;20.6;20.7;20.7;20.6;20.7;20.7;20.6;20.7;20.6;20.7;20.7;20.7;20.7;20.7;20.6;20.6;20.7;20.7;20.7;20.7;20.8;20.8;20.8;20.8;20.8;20.7;20.7;20.8;20.8;20.8;20.8;20.8;20.8;20.8;20.8;20.8…
20.2;20.2;20.2;20.2;20.2;20.2;20.3;20.3;20.3;20.4;20.3;20.3;20.3;20.4;20.3;20.4;20.4;20.5;20.4;20.4;20.5;20.5;20.4;20.6;20.4;20.5;20.5;20.5;20.5;20.6;20.5;20.6;20.6;20.6;20.6;20.6;20.6;20.7;20.6;20.7;20.7;20.7;20.7;20.7;20.6;20.7;20.6;20.7;20.7;20.7;20.8;20.7;20.7;20.7;20.8;20.8;20.7;20.7;20.7;20.7;20.7;20.7;20.7;20.7;20.8;20.7;20.8;20.8;20.7;20.7;20.8;20.7;20.8;20.8;20.7;20.8;20.8;20.9;20.8;20.8…
20.3;20.2;20.2;20.2;20.1;20.2;20.3;20.3;20.2;20.3;20.3;20.3;20.3;20.4;20.4;20.5;20.4;20.4;20.4;20.4;20.5;20.6;20.4;20.6;20.5;20.5;20.5;20.5;20.6;20.6;20.6;20.6;20.5;20.6;20.6;20.7;20.6;20.6;20.7;20.7;20.7;20.6;20.7;20.6;20.7;20.6;20.6;20.6;20.7;20.7;20.7;20.7;20.7;20.7;20.8;20.7;20.7;20.7;20.7;20.7;20.7;20.7;20.7;20.7;20.7;20.8;20.8;20.7;20.7;20.7;20.8;20.8;20.8;20.8;20.8;20.8;20.9;20.8;20.8;20.8…
20.3;20.2;20.2;20.2;20.2;20.2;20.2;20.3;20.3;20.4;20.3;20.3;20.3;20.5;20.3;20.4;20.4;20.4;20.4;20.5;20.5;20.5;20.5;20.4;20.4;20.5;20.5;20.5;20.5;20.6;20.6;20.6;20.6;20.6;20.6;20.7;20.7;20.7;20.7;20.7;20.7;20.7;20.7;20.6;20.7;20.6;20.6;20.7;20.7;20.7;20.7;20.7;20.7;20.7;20.8;20.7;20.7;20.7;20.6;20.6;20.7;20.7;20.6;20.7;20.8;20.8;20.7;20.7;20.8;20.8;20.7;20.7;20.8;20.7;20.8;20.8;20.8;20.8;20.8;20.8…
20.2;20.2;20.2;20.2;20.2;20.2;20.2;20.2;20.3;20.3;20.3;20.3;20.3;20.4;20.4;20.4;20.4;20.4;20.4;20.5;20.5;20.5;20.5;20.4;20.5;20.5;20.5;20.5;20.5;20.6;20.5;20.5;20.6;20.6;20.6;20.6;20.7;20.7;20.7;20.7;20.7;20.7;20.7;20.7;20.7;20.6;20.7;20.7;20.7;20.7;20.7;20.8;20.7;20.7;20.7;20.8;20.7;20.8;20.6;20.7;20.7;20.7;20.8;20.7;20.7;20.7;20.8;20.7;20.8;20.8;20.8;20.8;20.8;20.8;20.8;20.8;20.8;20.8;20.8;20.8…
20.2;20.2;20.3;20.2;20.2;20.2;20.3;20.2;20.3;20.3;20.3;20.3;20.4;20.4;20.5;20.2;20.4;20.4;20.3;20.4;20.5;20.4;20.5;20.5;20.5;20.5;20.5;20.5;20.5;20.5;20.6;20.6;20.6;20.6;20.6;20.7;20.6;20.7;20.7;20.7;20.6;20.7;20.7;20.7;20.7;20.7;20.6;20.6;20.6;20.7;20.7;20.7;20.7;20.7;20.8;20.7;20.7;20.6;20.6;20.7;20.7;20.7;20.7;20.7;20.7;20.7;20.7;20.7;20.8;20.8;20.8;20.8;20.8;20.8;20.8;20.8;20.8;20.8;20.8;20.8…
20.2;20.2;20.2;20.2;20.2;20.2;20.2;20.3;20.3;20.3;20.3;20.3;20.3;20.4;20.4;20.4;20.4;20.4;20.5;20.5;20.5;20.4;20.5;20.5;20.5;20.5;20.5;20.5;20.5;20.6;20.5;20.5;20.6;20.6;20.5;20.6;20.7;20.6;20.7;20.7;20.7;20.7;20.7;20.7;20.6;20.6;20.6;20.7;20.7;20.7;20.7;20.8;20.7;20.7;20.7;20.7;20.7;20.6;20.6;20.7;20.8;20.7;20.7;20.7;20.8;20.8;20.8;20.8;20.8;20.8;20.8;20.8;20.8;20.8;20.8;20.8;20.8;20.8;20.8;20.8…
20.2;20.2;20.2;20.3;20.2;20.3;20.2;20.2;20.4;20.3;20.3;20.3;20.2;20.4;20.4;20.3;20.3;20.5;20.4;20.4;20.4;20.4;20.5;20.5;20.5;20.6;20.5;20.5;20.6;20.5;20.5;20.5;20.5;20.6;20.6;20.6;20.6;20.6;20.6;20.7;20.6;20.7;20.7;20.7;20.7;20.7;20.7;20.7;20.7;20.7;20.7;20.7;20.8;20.8;20.7;20.7;20.7;20.6;20.7;20.8;20.8;20.7;20.8;20.7;20.8;20.8;20.8;20.7;20.8;20.8;20.8;20.8;20.8;20.8;20.8;20.8;20.8;20.8;20.8;20.8…
20.3;20.2;20.2;20.2;20.2;20.3;20.2;20.2;20.3;20.4;20.3;20.3;20.3;20.4;20.5;20.3;20.4;20.4;20.4;20.4;20.4;20.5;20.5;20.5;20.4;20.6;20.6;20.5;20.5;20.5;20.5;20.6;20.6;20.6;20.6;20.5;20.7;20.6;20.7;20.7;20.7;20.8;20.8;20.7;20.7;20.7;20.7;20.7;20.7;20.7;20.7;20.7;20.8;20.8;20.7;20.7;20.7;20.7;20.7;20.6;20.7;20.7;20.8;20.8;20.7;20.8;20.8;20.7;20.7;20.7;20.8;20.8;20.8;20.8;20.8;20.8;20.8;20.9;20.8;20.9…
20.3;20.2;20.2;20.2;20.1;20.3;20.3;20.3;20.3;20.4;20.3;20.1;20.4;20.4;20.4;20.4;20.4;20.4;20.4;20.5;20.4;20.4;20.4;20.5;20.5;20.6;20.4;20.5;20.5;20.5;20.5;20.6;20.7;20.6;20.6;20.7;20.7;20.6;20.7;20.6;20.7;20.7;20.7;20.6;20.7;20.7;20.7;20.7;20.7;20.6;20.7;20.7;20.7;20.7;20.7;20.7;20.6;20.6;20.7;20.7;20.7;20.6;20.7;20.8;20.7;20.7;20.8;20.8;20.8;20.8;20.8;20.7;20.8;20.8;20.8;20.8;20.8;20.8;20.9;20.8…
20.2;20.2;20.2;20.2;20.2;20.3;20.2;20.3;20.3;20.2;20.4;20.2;20.4;20.3;20.4;20.3;20.4;20.4;20.5;20.4;20.4;20.5;20.5;20.5;20.6;20.7;20.5;20.5;20.5;20.6;20.6;20.5;20.6;20.7;20.7;20.7;20.7;20.6;20.7;20.6;20.7;20.7;20.6;20.7;20.7;20.7;20.7;20.7;20.8;20.6;20.7;20.7;20.7;20.7;20.7;20.8;20.7;20.7;20.6;20.8;20.7;20.6;20.7;20.7;20.8;20.7;20.8;20.7;20.8;20.7;20.8;20.8;20.7;20.8;20.7;20.9;20.8;20.8;20.9;20.9…
Time Played: 00:00:08
21.7;21.7;21.7;21.7;21.7;21.7;21.7;21.6;21.7;21.6;21.6;21.6;21.7;21.6;21.7;21.7;21.7;21.6;21.6;21.6;21.6;21.7;21.6;21.6;21.7;21.6;21.8;21.8;21.7;21.7;21.7;21.8;21.7;21.7;21.7;21.6;21.7;21.7;21.7;21.6;21.7;21.8;21.7;21.8;21.8;21.8;21.8;21.7;21.8;21.8;21.9;21.9;22;22;22;22;22;21.9;21.9;21.9;21.9;21.9;21.9;21.9;21.9;21.9;21.9;21.9;21.9;21.9;21.8;21.8;21.8;21.8;21.7;21.7;21.7;21.6;21.7;21.6;21.6;21.4…
21.8;21.6;21.7;21.6;21.7;21.5;21.7;21.7;21.7;21.6;21.6;21.6;21.5;21.7;21.7;21.7;21.7;21.7;21.6;21.7;21.6;21.7;21.8;21.7;21.6;21.7;21.7;21.6;21.7;21.7;21.6;21.7;21.7;21.6;21.7;21.6;21.7;21.7;21.6;21.7;21.7;21.7;21.7;21.7;21.7;21.7;21.8;21.8;21.8;21.9;21.8;21.9;21.9;22;21.9;22;22;22;21.8;22;21.9;21.8;21.9;21.9;21.9;21.9;21.9;21.9;21.9;21.9;21.9;21.8;21.9;21.8;21.8;21.7;21.7;21.7;21.7;21.6;21.6;21.6…
21.6;21.6;21.6;21.6;21.6;21.5;21.6;21.7;21.7;21.5;21.6;21.7;21.7;21.6;21.7;21.5;21.6;21.6;21.6;21.7;21.7;21.6;21.6;21.6;21.6;21.6;21.6;21.6;21.6;21.6;21.7;21.6;21.6;21.7;21.7;21.7;21.6;21.7;21.7;21.7;21.7;21.7;21.7;21.8;21.7;21.7;21.7;21.8;21.7;21.8;21.8;21.9;21.9;21.9;22;22;22;22;22;21.9;21.9;21.8;21.9;22;22.1;21.9;21.9;21.9;21.9;21.9;21.9;21.9;21.8;21.8;21.7;21.8;21.8;21.7;21.6;21.6;21.6;21.6;2…
21.6;21.6;21.6;21.6;21.6;21.7;21.5;21.7;21.7;21.4;21.7;21.5;21.6;21.5;21.6;21.6;21.5;21.5;21.5;21.5;21.5;21.6;21.6;21.6;21.6;21.6;21.6;21.6;21.6;21.6;21.6;21.6;21.7;21.7;21.6;21.6;21.7;21.6;21.7;21.6;21.7;21.7;21.8;21.7;21.7;21.6;21.8;21.7;21.8;21.9;21.8;21.9;21.8;21.9;21.9;22;22;22;22;21.9;21.7;21.8;21.9;21.9;21.9;22;21.9;21.8;21.9;21.9;21.9;21.8;21.9;21.9;21.9;21.8;21.7;21.8;21.8;21.8;21.7;21.8…
21.3;21.4;21.4;21.5;21.5;21.5;21.5;21.5;21.4;21.6;21.4;21.4;21.6;21.5;21.6;21.5;21.5;21.5;21.5;21.5;21.5;21.5;21.5;21.6;21.5;21.6;21.5;21.5;21.5;21.5;21.5;21.5;21.5;21.6;21.5;21.6;21.6;21.6;21.6;21.6;21.6;21.6;21.6;21.6;21.7;21.6;21.7;21.6;21.7;21.7;21.7;21.8;21.9;21.9;21.9;21.9;22;21.9;21.9;21.9;21.9;21.9;22;21.9;21.9;22;21.9;21.9;22;21.9;21.8;21.9;21.8;21.8;21.9;21.9;21.8;21.8;21.8;21.9;21.8;21…
21.6;21.5;21.5;21.4;21.5;21.4;21.4;21.5;21.6;21.4;21.5;21.4;21.5;21.6;21.5;21.5;21.5;21.5;21.4;21.4;21.4;21.5;21.5;21.5;21.6;21.6;21.5;21.5;21.4;21.5;21.5;21.5;21.5;21.5;21.5;21.5;21.5;21.5;21.5;21.6;21.7;21.6;21.7;21.6;21.6;21.6;21.7;21.8;21.7;21.7;21.7;21.9;21.8;21.8;21.9;21.9;21.9;21.9;21.9;21.9;21.9;21.8;22;22;21.9;21.9;22;21.9;22;21.9;22;21.9;21.9;22;21.9;22;21.9;21.9;21.9;21.9;21.8;21.8;21.…
21.3;21.4;21.5;21.4;21.3;21.4;21.4;21.4;21.4;21.4;21.5;21.4;21.4;21.4;21.4;21.4;21.5;21.5;21.4;21.5;21.4;21.4;21.4;21.4;21.5;21.4;21.5;21.4;21.5;21.4;21.4;21.5;21.5;21.5;21.5;21.5;21.5;21.5;21.6;21.5;21.5;21.6;21.6;21.5;21.5;21.5;21.5;21.7;21.6;21.6;21.7;21.7;21.8;21.8;21.8;21.9;21.9;21.8;21.8;21.9;21.9;21.9;21.9;21.9;21.9;22;22;22;22;22;21.9;22;22;21.9;22;21.9;22;22;21.9;21.9;21.9;21.9;21.9;21.8…
21.4;21.4;21.4;21.4;21.4;21.4;21.3;21.4;21.3;21.5;21.3;21.4;21.4;21.4;21.4;21.4;21.5;21.4;21.3;21.4;21.4;21.4;21.4;21.4;21.4;21.4;21.4;21.3;21.4;21.4;21.3;21.4;21.4;21.4;21.4;21.4;21.5;21.5;21.5;21.5;21.5;21.6;21.5;21.5;21.6;21.6;21.6;21.6;21.5;21.7;21.7;21.7;21.8;21.8;21.9;21.9;21.9;21.8;21.8;21.8;21.9;21.9;21.9;21.9;21.9;21.9;21.9;22;22;22;22;22;22;22;22;22;22;22;22;21.9;21.9;21.9;21.9;21.9;21.…
21.3;21.4;21.4;21.3;21.4;21.4;21.4;21.3;21.3;21.3;21.3;21.4;21.5;21.4;21.3;21.3;21.3;21.3;21.4;21.3;21.3;21.4;21.4;21.4;21.4;21.4;21.4;21.4;21.4;21.4;21.3;21.3;21.4;21.4;21.4;21.4;21.5;21.4;21.5;21.6;21.5;21.5;21.5;21.4;21.5;21.5;21.5;21.6;21.6;21.5;21.5;21.7;21.7;21.7;21.7;21.8;21.8;21.8;21.8;21.8;21.8;21.9;21.9;21.9;21.9;21.9;22;21.9;22;22;22;22;22;22;22;21.9;22;22;22;22;22;21.9;21.9;21.9;21.9;…
21.2;21.3;21.3;21.3;21.3;21.3;21.3;21.3;21.3;21.3;21.3;21.2;21.3;21.3;21.3;21.2;21.3;21.4;21.3;21.3;21.1;21.3;21.4;21.4;21.3;21.4;21.4;21.4;21.4;21.4;21.3;21.4;21.4;21.3;21.3;21.3;21.4;21.4;21.5;21.5;21.4;21.4;21.6;21.5;21.5;21.4;21.4;21.4;21.5;21.5;21.5;21.6;21.6;21.8;21.8;21.7;21.7;21.8;21.8;21.8;21.8;21.9;21.9;21.9;21.9;21.9;21.9;21.9;22;22;22;22;22;22.1;22;22;22;22;22.1;22;22;22;22;21.9;21.9;…
21.2;21.2;21.3;21.3;21.2;21.2;21.2;21.3;21.4;21.2;21.2;21.1;21.3;21.2;21.2;21.3;21.3;21.2;21.3;21.3;21.2;21.3;21.2;21.3;21.2;21.4;21.3;21.3;21.3;21.3;21.3;21.3;21.3;21.2;21.2;21.3;21.4;21.3;21.3;21.3;21.3;21.3;21.3;21.4;21.4;21.4;21.4;21.4;21.4;21.4;21.5;21.6;21.6;21.7;21.7;21.7;21.7;21.7;21.8;21.7;21.8;21.8;21.9;21.9;21.9;21.9;22;21.9;22;22;22;22;22;22;22;22;22.1;22.1;22.1;22;22;22;21.9;21.9;22;…
21.2;21.2;21.1;21.2;21.2;21.3;21.2;21.3;21.2;21.2;21.2;21.1;21.1;21.1;21.5;21.3;21.2;21.2;21.2;21.2;21.3;21.2;21.2;21.1;21.1;21.2;21.3;21.3;21.3;21.3;21.2;21.3;21.2;21.2;21.3;21.2;21.2;21.2;21.3;21.2;21.3;21.3;21.3;21.4;21.4;21.4;21.4;21.4;21.4;21.5;21.5;21.5;21.5;21.5;21.7;21.7;21.7;21.7;21.6;21.8;21.8;21.6;21.8;21.8;21.9;21.8;21.8;21.8;22;22;22;22;22;22;22;22;22;22.1;22;22;22.1;22;22;21.9;21.9;…
21.1;21.1;21.1;21.1;21.1;21.2;21.2;21.1;21.2;21.1;21.1;21;21.3;21;21.1;21.1;21.2;21.3;21.2;21.2;21.2;21.3;21.1;21;21.1;21.3;21.2;21.3;21.2;21.2;21.2;21.2;21.2;21.3;21.3;21.2;21.2;21.2;21.2;21.2;21.2;21.3;21.2;21.3;21.3;21.3;21.3;21.3;21.3;21.4;21.4;21.5;21.5;21.5;21.6;21.5;21.5;21.6;21.7;21.6;21.7;21.7;21.7;21.8;21.9;21.8;21.9;21.8;21.8;21.9;21.9;21.9;21.9;22;22;22;22.1;22;22;22.1;22;22;22;21.9;2…
21;21;21.1;21.1;21.2;21.1;21.1;21.1;21;21.1;21.1;21;21;21;21.1;21.1;21.1;21.2;21.1;21.1;21;21.3;21;21;21.1;20.9;21.1;21.2;21.1;21.2;21.2;21.1;21;21;21.1;21.2;21;21.1;21.2;21.2;21.2;21.2;21.2;21.3;21.2;21.2;21.3;21.3;21.4;21.4;21.4;21.5;21.6;21.5;21.5;21.6;21.5;21.6;21.5;21.7;21.6;21.7;21.7;21.6;21.7;21.8;21.8;21.8;21.9;21.9;21.9;22;22;22;22;22;22;22;22;22;22;22;22.1;22.1;22;22;22;21.9;21.9;21.9;2…
21;21;21;21.1;21;21;20.9;21;21;21.1;21;20.9;21;21.1;21;21;21;21.1;21.1;21;21;21.1;21;21;21;21;21;21;21.2;21.2;21;21.1;20.9;21;21;21.1;21.1;21.1;21;21.1;21.1;21.2;21.1;21.2;21.3;21.2;21.3;21.4;21.3;21.2;21.3;21.3;21.4;21.4;21.5;21.5;21.5;21.5;21.5;21.6;21.6;21.6;21.7;21.7;21.7;21.8;21.7;21.8;21.9;21.9;21.8;21.9;21.9;21.9;22;22;22;22;22;22;22;22.1;22;22;22;21.9;21.9;21.9;21.9;21.9;21.9;22;21.9;21.9…
21;20.9;21;20.9;20.9;20.9;20.8;21;21;20.9;20.9;20.8;20.9;21;21;21;21;21;20.9;21;20.9;21;21;21;21;21;21;21;21;21.1;20.9;21.1;20.8;20.9;20.8;21.1;21;21;21.1;21.1;20.9;21.1;21.1;21.1;21.1;21.1;21.1;21.2;21.1;21.2;21.2;21.2;21.3;21.3;21.4;21.5;21.4;21.5;21.4;21.5;21.6;21.6;21.6;21.5;21.7;21.7;21.7;21.7;21.7;21.9;21.9;21.8;21.9;21.9;21.9;22;22;22;22;22;22;22;22;22;21.9;21.9;21.9;21.9;21.9;21.9;21.9;21…
21;20.9;20.9;20.9;20.9;20.9;20.8;20.9;20.9;20.9;20.9;20.8;20.9;20.9;20.9;20.9;20.9;20.9;20.8;20.9;21;20.9;21;21;20.8;21;21;21.1;20.8;20.9;20.8;21;20.9;20.8;20.8;20.8;20.9;20.9;21;20.9;21;20.9;20.9;21;21;21;21;20.9;21;21.2;21.2;21.3;21.2;21.3;21.2;21.4;21.4;21.5;21.4;21.5;21.5;21.4;21.6;21.6;21.5;21.6;21.7;21.7;21.7;21.7;21.8;21.9;21.9;22;22;21.9;22;22;22;22;22;21.9;22;22;22;21.9;21.9;22.2;21.9;21…
20.9;20.9;20.9;20.8;20.9;20.9;20.9;20.9;20.7;20.9;20.8;20.8;20.9;20.9;20.9;20.9;20.9;20.7;20.9;20.9;20.8;20.9;21;21;20.7;21;20.8;20.9;20.8;20.8;20.9;20.9;20.8;20.7;20.8;20.8;20.7;20.7;20.9;20.8;20.8;20.8;20.9;20.9;20.9;21;20.9;20.9;21;21.2;21.1;21.2;21.1;21.3;21.3;21.3;21.3;21.4;21.4;21.4;21.4;21.5;21.6;21.4;21.5;21.5;21.7;21.6;21.6;21.7;21.9;21.7;21.9;21.9;21.9;21.9;22;22;22;21.9;22;22;21.9;21.9…
20.8;20.8;20.9;20.8;20.9;20.8;20.7;20.6;20.7;20.8;20.9;20.8;20.8;20.8;20.9;20.7;20.8;20.8;20.8;20.7;20.7;20.7;20.9;20.7;20.7;20.7;20.8;20.9;20.7;20.7;20.6;20.7;20.5;20.6;20.5;20.6;20.7;20.6;20.8;20.7;20.7;20.8;20.8;20.8;20.8;20.8;20.7;20.8;20.9;20.9;20.9;21.1;20.8;21;21;21.2;21.1;21.2;21.3;21.3;21.4;21.3;21.5;21.4;21.3;21.5;21.5;21.6;21.6;21.6;21.7;21.7;21.7;21.7;21.7;21.7;21.8;21.9;22;21.9;21.9;…
20.7;20.7;20.7;20.7;20.6;20.7;20.5;20.6;20.7;20.7;20.6;20.7;20.5;20.7;20.7;20.8;20.6;20.6;20.5;20.7;20.7;20.7;20.6;20.7;20.5;20.6;20.6;20.5;20.5;20.6;20.5;20.6;20.5;20.5;20.5;20.5;20.6;20.5;20.5;20.5;20.6;20.7;20.4;20.7;20.5;20.8;20.6;20.7;20.7;20.8;20.9;20.9;21;21.1;21;21.1;21.1;21.3;21.3;21.4;21.3;21.3;21.3;21.4;21.5;21.4;21.5;21.5;21.6;21.6;21.7;21.6;21.7;21.7;21.7;21.7;21.8;21.8;21.9;21.9;21.…
20.7;20.7;20.6;20.6;20.6;20.6;20.6;20.5;20.6;20.6;20.6;20.6;20.5;20.6;20.6;20.5;20.5;20.7;20.6;20.7;20.5;20.5;20.7;20.4;20.5;20.5;20.5;20.4;20.6;20.5;20.5;20.5;20.5;20.4;20.5;20.5;20.4;20.4;20.4;20.4;20.5;20.6;20.4;20.5;20.5;20.5;20.6;20.6;20.7;20.7;20.8;20.8;20.7;20.9;21;21;21;21.2;21.1;21.2;21.3;21.3;21.3;21.3;21.3;21.5;21.5;21.4;21.5;21.5;21.6;21.7;21.7;21.7;21.7;21.7;21.8;21.8;21.8;21.8;21.8;…
20.4;20.6;20.6;20.4;20.6;20.5;20.5;20.4;20.3;20.5;20.4;20.5;20.4;20.5;20.6;20.4;20.5;20.5;20.4;20.4;20.5;20.4;20.5;20.5;20.4;20.4;20.5;20.5;20.4;20.5;20.5;20.5;20.4;20.4;20.4;20.3;20.3;20.6;20.3;20.4;20.4;20.5;20.4;20.4;20.4;20.5;20.5;20.5;20.5;20.5;20.5;20.8;20.8;20.8;20.8;21;20.9;21;21;21.2;21.1;21.1;21.3;21.1;21.3;21.3;21.3;21.3;21.5;21.5;21.5;21.5;21.7;21.7;21.6;21.7;21.8;21.8;21.8;21.8;21.8;…
20.4;20.4;20.4;20.4;20.4;20.5;20.4;20.3;20.5;20.5;20.3;20.3;20.4;20.4;20.4;20.4;20.5;20.4;20.4;20.4;20.4;20.4;20.4;20.4;20.4;20.5;20.4;20.4;20.5;20.5;20.5;20.5;20.4;20.4;20.3;20.4;20.4;20.4;20.4;20.4;20.5;20.4;20.4;20.4;20.3;20.4;20.4;20.4;20.5;20.5;20.5;20.7;20.8;20.8;20.7;20.9;20.8;20.9;21;21.1;21.1;21.1;21.2;21.1;21.2;21.3;21.3;21.3;21.3;21.4;21.5;21.6;21.5;21.6;21.6;21.6;21.8;21.7;21.7;21.7;2…
20.3;20.3;20.3;20.4;20.3;20.3;20.3;20.3;20.4;20.3;20.4;20.4;20.4;20.3;20.4;20.4;20.5;20.4;20.4;20.4;20.3;20.4;20.4;20.4;20.4;20.5;20.5;20.4;20.5;20.4;20.4;20.4;20.5;20.4;20.4;20.3;20.3;20.5;20.4;20.5;20.4;20.4;20.4;20.4;20.4;20.4;20.3;20.4;20.5;20.5;20.5;20.6;20.7;20.6;20.8;20.7;20.8;21;21;21;21.1;21.1;21.1;21.1;21.1;21.3;21.2;21.3;21.3;21.5;21.4;21.5;21.5;21.6;21.6;21.6;21.6;21.7;21.7;21.7;21.7;…
20.4;20.3;20.4;20.4;20.4;20.3;20.3;20.3;20.3;20.4;20.3;20.3;20.4;20.3;20.4;20.4;20.4;20.5;20.4;20.4;20.4;20.4;20.4;20.5;20.4;20.4;20.5;20.5;20.4;20.4;20.4;20.5;20.5;20.5;20.5;20.4;20.5;20.4;20.4;20.4;20.5;20.4;20.4;20.5;20.4;20.3;20.3;20.4;20.4;20.4;20.4;20.5;20.6;20.7;20.7;20.6;20.7;20.7;20.8;20.8;20.9;20.8;21;20.9;20.9;21.2;21.1;21.3;21.1;21.3;21.3;21.3;21.4;21.5;21.5;21.5;21.6;21.6;21.6;21.6;2…
20.3;20.3;20.4;20.3;20.3;20.2;20.3;20.3;20.4;20.3;20.3;20.3;20.4;20.3;20.4;20.4;20.5;20.5;20.4;20.6;20.5;20.4;20.4;20.5;20.4;20.5;20.5;20.5;20.5;20.5;20.5;20.5;20.5;20.5;20.5;20.4;20.5;20.5;20.5;20.5;20.5;20.4;20.4;20.4;20.4;20.4;20.4;20.3;20.4;20.4;20.5;20.5;20.6;20.6;20.6;20.5;20.5;20.6;20.6;20.6;20.8;20.8;20.9;20.8;21;21;21;21;21.1;21.3;21.2;21.4;21.3;21.4;21.4;21.4;21.6;21.6;21.6;21.6;21.6;21…
20.3;20.3;20.3;20.3;20.3;20.3;20.3;20.3;20.3;20.3;20.2;20.3;20.3;20.4;20.3;20.4;20.4;20.4;20.5;20.4;20.6;20.4;20.4;20.5;20.5;20.4;20.5;20.5;20.5;20.4;20.5;20.5;20.5;20.5;20.5;20.5;20.5;20.5;20.5;20.6;20.5;20.5;20.3;20.5;20.4;20.4;20.4;20.4;20.4;20.4;20.4;20.5;20.4;20.4;20.5;20.6;20.5;20.5;20.6;20.6;20.7;20.7;20.7;20.7;20.7;20.9;21;21;20.9;21.2;21.2;21.1;21.3;21.3;21.3;21.4;21.5;21.5;21.6;21.6;21.…
[truncated: 3,828 more rows]
