# Supplementary material for: Near-infrared manipulation of multiple neuronal populations via trichromatic upconversion
Source: Nat Commun. 2021 Sep 27;12:5662. doi: 10.1038/s41467-021-25993-7 (PMC8476604; doi:10.1038/s41467-021-25993-7)
Supplement: Supplementary file 7 — Source Data [file 41467_2021_25993_MOESM7_ESM.zip › Source Data/SI 30/20s-10hz.csv]

Time Played: 00:00:00
20.6;20.5;20.6;20.6;20.5;20.5;20.5;20.7;20.6;20.6;20.5;20.7;20.6;20.6;20.6;20.6;20.6;20.6;20.6;20.6;20.6;20.7;20.7;20.7;20.7;20.8;20.7;20.6;20.7;20.7;20.7;20.7;20.6;20.6;20.6;20.6;20.6;20.5;20.5;20.6;20.6;20.5;20.6;20.6;20.7;20.6;20.7;20.6;20.8;20.7;20.7;20.8;20.7;20.7;20.7;20.8;20.8;20.8;20.8;20.8;20.9;20.9;20.8;20.9;20.8;20.9;20.9;20.9;20.8;21;20.9;20.9;20.9;20.9;20.9;20.9;20.9;20.9;20.9;20.8;2…
20.6;20.6;20.6;20.6;20.5;20.6;20.5;20.6;20.5;20.6;20.6;20.5;20.6;20.5;20.6;20.5;20.6;20.5;20.5;20.6;20.6;20.7;20.7;20.7;20.7;20.7;20.7;20.5;20.7;20.6;20.7;20.6;20.5;20.5;20.5;20.5;20.6;20.5;20.5;20.5;20.6;20.6;20.5;20.6;20.6;20.6;20.6;20.7;20.7;20.7;20.7;20.7;20.7;20.5;20.7;20.7;20.8;20.8;20.8;20.8;20.9;20.9;20.8;20.9;20.8;20.9;20.9;20.9;20.9;21;20.9;20.9;20.9;20.9;20.9;20.9;20.9;20.9;20.9;20.9;2…
20.6;20.6;20.5;20.4;20.3;20.5;20.5;20.4;20.5;20.4;20.5;20.5;20.5;20.5;20.5;20.4;20.5;20.5;20.6;20.5;20.6;20.6;20.7;20.6;20.3;20.5;20.5;20.6;20.5;20.6;20.7;20.5;20.6;20.6;20.5;20.5;20.5;20.6;20.4;20.5;20.5;20.5;20.6;20.6;20.6;20.6;20.6;20.6;20.6;20.7;20.6;20.7;20.7;20.7;20.7;20.8;20.8;20.8;20.8;20.9;20.8;20.9;20.9;21;20.9;20.9;20.9;21;21;20.9;21;20.9;20.9;20.9;20.9;21;20.9;20.9;20.9;21.1;20.8;20.7…
20.6;20.6;20.4;20.4;20.5;20.4;20.4;20.5;20.6;20.4;20.5;20.5;20.5;20.5;20.6;20.4;20.4;20.5;20.4;20.5;20.6;20.5;20.4;20.6;20.5;20.5;20.4;20.5;20.6;20.5;20.6;20.4;20.5;20.4;20.5;20.4;20.5;20.6;20.4;20.5;20.4;20.4;20.4;20.6;20.6;20.6;20.6;20.6;20.7;20.7;20.7;20.6;20.6;20.7;20.7;20.7;20.8;20.7;20.9;20.9;20.9;21;20.9;20.9;21;20.9;21;21;20.9;20.9;21;21;20.9;20.9;21;21;21;20.9;20.9;20.9;20.8;20.8;20.7;20…
20.4;20.4;20.3;20.2;20.3;20.4;20.4;20.4;20.3;20.3;20.2;20.4;20.2;20.1;20.5;20.4;20.3;20.3;20.4;20.3;20.4;20.5;20.4;20.4;20.2;20.4;20.4;20.5;20.4;20.4;20.4;20.4;20.4;20.3;20.4;20.4;20.4;20.4;20.3;20.5;20.4;20.3;20.5;20.3;20.5;20.4;20.6;20.4;20.6;20.5;20.5;20.6;20.6;20.5;20.6;20.7;20.7;20.7;20.7;20.7;20.8;20.9;20.9;20.9;20.9;21;21;20.9;20.9;20.9;21;21;21;21;20.9;21;21;20.9;20.8;20.9;20.8;20.8;20.8;…
20.4;20.4;20.2;20.2;20.2;20.3;20.3;20.3;20.4;20.3;20.2;20.2;20.2;20.2;20.2;20.2;20.3;20.3;20.3;20.3;20.5;20.3;20.3;20.3;20.3;20.4;20.3;20.3;20.4;20.4;20.4;20.3;20.4;20.1;20.3;20.4;20.4;20.4;20.5;20.5;20.4;20.4;20.5;20.4;20.4;20.5;20.5;20.5;20.4;20.5;20.4;20.6;20.5;20.6;20.6;20.7;20.7;20.5;20.7;20.7;20.7;20.8;20.9;20.8;20.9;20.9;20.9;20.9;20.9;21;20.9;21;21;21;21;21;21;21;20.9;21;20.9;20.9;20.8;20…
20.2;20.2;20.2;20.1;20.1;20.3;20.2;20.1;20.2;20.2;20.1;20.2;20.2;20.2;20.1;20.2;20.2;20.2;20.3;20.2;20.3;20.4;20.2;20.3;20.4;20.3;20.3;20.1;20.3;20.3;20.3;20.3;20.3;20.3;20.3;20.1;20.3;20.3;20.3;20.3;20.3;20.3;20.3;20.3;20.3;20.3;20.3;20.4;20.3;20.3;20.4;20.5;20.4;20.5;20.5;20.6;20.6;20.7;20.7;20.7;20.7;20.7;20.8;20.8;20.9;20.9;20.9;20.9;21;20.9;20.9;21.1;21.1;21;21.1;21;21;21;21;20.9;20.9;21;20.…
20.2;20.2;20.1;20;20;20.1;20.1;20.1;20.2;20.2;20.2;20.2;20.2;20.2;20.2;20.1;20.1;20.1;20.1;20.2;20.2;20.3;20.3;20.3;20.2;20.3;20.1;20.3;20.2;20.1;20.2;20.1;20.2;20.1;20.1;20.1;20.1;20.2;20.3;20.2;20.2;20.2;20.1;20.2;20.3;20.3;20.3;20.3;20.3;20.5;20.3;20.5;20.3;20.4;20.4;20.5;20.4;20.6;20.7;20.7;20.7;20.7;20.7;20.8;20.8;20.9;20.9;20.9;21;20.9;20.9;20.9;21.1;21.1;21.1;21.1;21.1;20.9;21;21;21;20.9;2…
20.2;20.2;20.2;20.2;20.1;20.1;20.1;20.1;20.1;20.1;20.1;20;20.1;20;19.9;19.9;20;19.9;20;20.1;20;20.1;20.2;20.3;20.2;20.1;20.1;20.1;20.2;20.1;20.1;20.1;20.1;20.1;20.1;20.1;20.1;20.1;20.1;20.1;20.1;20.2;20.1;20.1;20.1;20.2;20.4;20.2;20.3;20.1;20.3;20.3;20.3;20.3;20.4;20.5;20.4;20.5;20.5;20.6;20.7;20.5;20.7;20.7;20.7;20.8;20.9;20.8;20.9;20.9;21;21;20.9;21.1;21.1;21.1;21;21;21;21;20.9;20.9;20.9;20.9;2…
20.2;20.1;20.1;20;20.1;20.1;20;20.2;20;20;20;20.1;19.9;19.9;20;19.9;19.9;20;20.1;20.1;20.3;20.2;20;20;20;20.1;20.1;19.9;20.1;20.1;20.1;20.2;20.1;20.1;20.1;20;20.1;20.1;20.1;20.1;20.1;20.1;20.1;20.1;20.1;20.1;20.1;20.2;20.1;20.1;20.1;20.3;20.2;20.2;20.2;20.4;20.3;20.4;20.4;20.5;20.6;20.5;20.6;20.6;20.7;20.7;20.7;20.8;20.8;20.9;21;21;21;20.9;21.1;21.1;21;21;21;21;20.9;21;20.9;20.9;20.9;20.9;21;21;2…
20.1;20.1;20;19.9;19.9;20.1;19.9;20;19.8;19.9;19.9;19.9;19.9;19.8;20.1;19.8;19.8;19.9;20;20;20;20;20.1;20;20;20;20;20;20;20;20.1;19.9;20;20.1;20;20;20.1;20;20;20;20.1;20;20.1;20;20.1;20;20.2;20;20.1;20.2;20.1;20.1;20.3;20.3;20.3;20.3;20.3;20.3;20.4;20.3;20.4;20.4;20.7;20.6;20.7;20.7;20.7;20.7;20.8;20.8;20.8;20.9;20.9;20.9;21;21;21;21;20.9;21;21;21;20.9;21;20.9;21;20.9;21;20.9;20.9;20.9;20.9;20.8;…
20;20;19.9;19.8;19.8;19.8;20;19.9;19.9;19.8;19.9;19.8;19.9;19.8;19.8;19.9;19.8;19.8;19.8;19.9;20;19.9;20.1;19.9;19.9;20;20;19.9;19.9;19.9;20;19.9;19.9;19.9;19.9;20;20;19.9;19.9;19.9;20;19.9;20;20.1;19.9;19.9;19.8;20;20;19.9;19.9;19.9;20.1;20;20.1;20.2;20.2;20.4;20.4;20.3;20.3;20.5;20.5;20.5;20.4;20.6;20.5;20.5;20.7;20.8;20.8;20.9;20.9;20.9;20.9;21;20.9;21;21;21;20.9;21;20.9;21;20.9;20.9;21;21;20.…
19.9;19.9;19.9;19.8;19.8;19.8;19.8;19.7;19.8;19.9;19.8;19.8;19.8;19.8;19.8;19.8;19.8;19.8;19.9;19.9;19.7;20;19.9;19.9;19.9;20;19.9;19.9;19.9;19.9;19.9;19.9;19.8;19.8;19.7;19.9;19.9;19.8;20;19.9;20;19.9;19.9;19.8;19.9;20;20;19.9;19.9;19.9;19.9;19.9;19.9;19.9;20;20;20.1;20.2;20.1;20.2;20.3;20.3;20.3;20.3;20.3;20.4;20.6;20.5;20.6;20.8;20.8;20.8;20.9;20.9;20.9;20.9;21;20.9;20.9;21;21;21;21;20.9;20.9;…
19.9;19.8;19.8;19.8;19.7;19.7;19.7;19.8;19.7;19.8;19.6;19.7;19.6;19.8;19.7;19.6;19.6;19.7;19.8;19.6;19.7;19.7;19.9;19.9;19.9;19.8;19.9;19.9;19.9;19.8;19.8;19.8;19.8;19.8;19.8;19.8;19.8;19.8;19.7;19.8;19.9;19.8;19.8;19.7;19.7;19.7;19.8;19.8;19.8;19.8;19.8;19.8;19.8;19.8;19.9;19.8;20;20;20;20;20.2;20.1;20.3;20.1;20.2;20.4;20.4;20.4;20.6;20.6;20.6;20.6;20.6;20.8;20.9;20.9;20.9;20.9;21;21;21;21;20.9;…
19.9;19.7;19.8;19.7;19.6;19.7;19.7;19.7;19.6;19.5;19.5;19.5;19.5;19.6;19.7;19.6;19.8;19.6;19.8;19.7;19.6;19.7;19.7;19.8;19.7;19.6;19.7;19.7;19.6;19.8;19.8;19.8;19.7;19.7;19.8;19.6;19.6;19.6;19.5;19.6;19.7;19.5;19.6;19.6;19.6;19.5;19.7;19.6;19.5;19.7;19.6;19.8;19.7;19.8;19.8;19.8;19.9;20;20;19.9;19.9;20;19.9;20.1;20.2;20.2;20.2;20.4;20.5;20.5;20.5;20.6;20.7;20.8;20.8;20.9;20.9;20.9;21;21;20.9;21;2…
19.6;19.7;19.6;19.6;19.7;19.5;19.4;19.4;19.5;19.5;19.5;19.5;19.5;19.5;19.6;19.4;19.5;19.5;19.5;19.6;19.4;19.6;19.7;19.6;19.5;19.5;19.6;19.6;19.7;19.5;19.5;19.8;19.6;19.5;19.6;19.6;19.6;19.6;19.3;19.4;19.5;19.5;19.4;19.3;19.5;19.5;19.4;19.5;19.5;19.4;19.6;19.4;19.5;19.5;19.6;19.7;19.5;19.8;19.8;19.9;19.8;19.9;19.9;19.9;20;20.2;20.1;20.3;20.3;20.4;20.5;20.5;20.8;20.7;20.5;20.8;20.8;20.8;20.8;20.8;2…
19.7;19.6;19.5;19.4;19.4;19.5;19.4;19.4;19.4;19.5;19.5;19.4;19.4;19.3;19.5;19.3;19.4;19.5;19.4;19.5;19.6;19.6;19.5;19.5;19.5;19.5;19.5;19.5;19.5;19.5;19.4;19.4;19.4;19.4;19.4;19.4;19.4;19.4;19.4;19.4;19.3;19.3;19.3;19.2;19.3;19.2;19.1;19.3;19.4;19.4;19.3;19.2;19.2;19.4;19.4;19.4;19.5;19.6;19.7;19.7;19.7;19.8;19.8;19.7;19.7;19.8;20.1;20.1;20.2;20.2;20.4;20.5;20.5;20.4;20.7;20.7;20.8;20.7;20.7;20.8…
19.6;19.5;19.4;19.6;19.4;19.4;19.3;19.4;19.4;19.5;19.3;19.2;19.4;19.3;19.2;19.1;19.3;19.3;19.4;19.4;19.4;19.4;19.5;19.5;19.4;19.4;19.5;19.3;19.4;19.3;19.4;19.4;19.4;19.4;19.4;19.1;19.1;19.1;19.1;19.1;19;19.1;19.1;19;19;19;19;18.8;19;19;19;19;19.1;19.1;19.1;19.4;19.2;19.5;19.3;19.4;19.5;19.5;19.6;19.7;19.6;19.8;19.9;20;20.1;20.1;20.3;20.3;20.4;20.5;20.5;20.6;20.6;20.6;20.8;20.7;20.8;20.8;20.8;20.8…
19.5;19.4;19.6;19.3;19.4;19.2;19.2;19.2;19.3;19.2;19.2;19.3;19;19.2;19.1;19.2;19.1;19.1;19.1;19.1;19;19.2;19.1;19.2;19.1;19.1;19.1;19.1;19.1;19.2;19.2;19.2;19.2;19;19.1;18.7;18.9;18.9;19.1;18.9;18.7;18.7;18.6;18.6;18.7;18.7;18.7;18.5;18.5;18.7;18.6;18.7;18.7;18.8;18.7;19;19;19;19.2;19.2;19.2;19.5;19.5;19.4;19.6;19.6;19.6;19.8;19.9;20.1;20.2;20.2;20.3;20.3;20.4;20.5;20.5;20.5;20.5;20.7;20.7;20.7;2…
19.5;19.4;19.4;19.4;19;19.4;19.2;19.2;19;18.9;19;19;19.1;19.1;19.1;18.9;18.8;18.8;19;18.9;18.9;19;19.1;18.8;18.7;18.8;19.1;18.9;19;18.9;18.9;18.8;18.7;18.6;18.6;18.5;18.7;18.8;18.5;18.6;18.5;18.6;18.4;18.5;18.5;18.4;18.5;18.5;18.4;18.5;18.5;18.6;18.5;18.7;18.7;18.5;18.7;18.5;18.7;18.7;18.9;19.1;19.1;19.3;19.3;19.4;19.6;19.6;19.8;19.8;19.9;20.2;20.1;20.3;20.3;20.4;20.3;20.5;20.5;20.6;20.5;20.7;20.…
19.4;19.3;19.3;19.3;19.1;19.2;19.1;19.1;18.9;19;19;18.9;19;19;18.8;18.6;18.6;18.5;18.6;18.6;18.5;18.6;18.6;18.5;18.6;18.6;18.6;18.6;18.6;18.7;18.7;18.7;18.6;18.6;18.5;18.6;18.5;18.6;18.5;18.5;18.6;18.6;18.6;18.6;18.6;18.6;18.6;18.5;18.6;18.6;18.5;18.5;18.5;18.5;18.5;18.5;18.5;18.5;18.6;18.5;18.6;18.7;18.8;18.9;19;19.2;19.5;19.4;19.6;19.6;19.8;19.9;20;20;20.1;20.2;20.2;20.4;20.3;20.4;20.4;20.5;20.…
19.3;19.3;19.1;19;18.9;19.1;18.9;19;18.8;18.9;18.7;18.7;18.7;18.4;18.6;18.3;18.4;18.4;18.4;18.5;18.3;18.5;18.7;18.5;18.5;18.6;18.5;18.6;18.5;18.6;18.7;18.6;18.5;18.6;18.4;18.6;18.5;18.6;18.6;18.5;18.5;18.5;18.5;18.6;18.5;18.5;18.6;18.6;18.6;18.6;18.5;18.5;18.5;18.5;18.5;18.5;18.5;18.5;18.5;18.5;18.5;18.6;18.6;18.6;19;18.9;19.2;19.2;19.5;19.6;19.7;19.9;19.9;19.9;20;20.1;20.1;20.4;20.1;20.3;20.3;20…
19.4;19.2;19.1;18.9;18.8;18.9;18.6;18.7;18.6;18.6;18.5;18.5;18.3;18.2;18.3;18.3;18.3;18.3;18.3;18.4;18.3;18.4;18.4;18.5;18.5;18.5;18.5;18.5;18.5;18.5;18.5;18.5;18.5;18.4;18.4;18.5;18.5;18.5;18.5;18.5;18.5;18.6;18.5;18.6;18.6;18.5;18.6;18.5;18.6;18.6;18.5;18.5;18.5;18.5;18.5;18.5;18.6;18.6;18.6;18.5;18.5;18.5;18.6;18.5;18.6;18.8;18.9;19;19.2;19.2;19.5;19.6;19.7;19.8;19.8;19.9;20;20.1;20.3;20.1;20.…
19.3;19.1;18.9;18.9;18.7;18.5;18.5;18.5;18.4;18.4;18.1;18.1;18.2;18.2;18.2;18.2;18.1;18.3;18.3;18.4;18.3;18.4;18.4;18.5;18.5;18.4;18.6;18.5;18.6;18.5;18.5;18.5;18.5;18.5;18.5;18.5;18.5;18.5;18.6;18.5;18.6;18.6;18.6;18.6;18.5;18.6;18.6;18.6;18.5;18.6;18.6;18.6;18.6;18.6;18.6;18.6;18.6;18.5;18.5;18.5;18.5;18.5;18.5;18.6;18.5;18.5;18.7;18.8;18.9;19.1;19.1;19.4;19.5;19.6;19.6;19.9;19.9;20;20;20;20;20…
19;18.9;18.6;18.6;18.5;18.3;18.4;18.2;18.3;18.1;18.1;18.1;18.2;18.2;18.2;18.2;18.2;18.3;18.4;18.3;18.4;18.4;18.5;18.5;18.4;18.5;18.5;18.5;18.5;18.6;18.6;18.6;18.5;18.5;18.6;18.5;18.6;18.6;18.6;18.6;18.6;18.6;18.6;18.5;18.6;18.6;18.6;18.6;18.6;18.6;18.6;18.6;18.6;18.5;18.5;18.5;18.5;18.5;18.5;18.6;18.5;18.5;18.6;18.5;18.5;18.4;18.5;18.4;18.5;18.6;18.9;19;19;19.3;19.3;19.5;19.7;19.8;19.7;19.8;19.9;…
19;18.9;18.6;18.4;18.2;18;18.2;18.1;18.1;18.1;18.1;18.1;18.1;18.2;18.1;18.2;18.3;18.3;18.4;18.4;18.4;18.4;18.5;18.5;18.5;18.5;18.5;18.5;18.6;18.5;18.5;18.6;18.6;18.7;18.5;18.5;18.6;18.6;18.6;18.6;18.6;18.6;18.6;18.6;18.6;18.5;18.6;18.5;18.7;18.6;18.6;18.6;18.5;18.6;18.6;18.5;18.6;18.6;18.6;18.5;18.6;18.5;18.6;18.5;18.5;18.5;18.5;18.5;18.5;18.5;18.6;18.6;18.7;19;19.2;19.3;19.3;19.4;19.4;19.7;19.9;…
19;18.9;18.4;18.2;18;18.1;18;18.1;18.1;18.1;18.1;18.1;18.2;18.2;18.2;18.3;18.3;18.2;18.3;18.3;18.4;18.5;18.5;18.5;18.5;18.5;18.5;18.6;18.6;18.6;18.6;18.6;18.5;18.5;18.5;18.6;18.6;18.6;18.6;18.6;18.6;18.6;18.7;18.6;18.7;18.6;18.7;18.7;18.7;18.6;18.6;18.6;18.6;18.6;18.6;18.6;18.6;18.7;18.6;18.6;18.5;18.5;18.5;18.5;18.5;18.4;18.5;18.4;18.4;18.5;18.6;18.6;18.5;18.6;18.9;18.9;19;19.2;19.3;19.4;19.5;19…
18.9;18.7;18.2;18;18;17.9;18;18.1;18.1;18.1;18.1;18.1;18.2;18.1;18.2;18.2;18.3;18.3;18.3;18.3;18.4;18.4;18.5;18.5;18.5;18.5;18.5;18.5;18.6;18.6;18.5;18.6;18.5;18.6;18.5;18.6;18.6;18.6;18.6;18.6;18.6;18.7;18.6;18.6;18.6;18.7;18.7;18.6;18.7;18.7;18.7;18.6;18.6;18.6;18.6;18.6;18.6;18.6;18.6;18.6;18.5;18.6;18.5;18.5;18.5;18.6;18.4;18.4;18.5;18.6;18.5;18.5;18.5;18.6;18.5;18.7;18.7;18.9;19;19.3;19.3;19…
18.7;18.4;18.1;18;17.9;18;18;18;18;18.1;18.1;18.1;18.1;18.2;18.2;18.2;18.2;18.3;18.4;18.4;18.4;18.4;18.5;18.5;18.5;18.5;18.5;18.6;18.6;18.6;18.6;18.6;18.5;18.6;18.6;18.6;18.6;18.6;18.6;18.6;18.6;18.7;18.7;18.7;18.6;18.7;18.7;18.7;18.7;18.7;18.7;18.6;18.6;18.6;18.6;18.6;18.6;18.6;18.6;18.7;18.6;18.6;18.6;18.6;18.5;18.5;18.6;18.6;18.5;18.5;18.5;18.5;18.5;18.5;18.6;18.7;18.6;18.7;18.9;19.1;19.2;19.2…
18.5;18.5;18.1;17.9;17.9;18;18;18.1;17.9;18.1;18.1;18.1;18.1;18.1;18.2;18.2;18.1;18.2;18.4;18.4;18.4;18.4;18.5;18.5;18.5;18.6;18.5;18.6;18.6;18.6;18.6;18.6;18.6;18.6;18.6;18.6;18.6;18.6;18.6;18.6;18.7;18.6;18.6;18.6;18.6;18.7;18.6;18.7;18.7;18.8;18.8;18.8;18.6;18.7;18.6;18.6;18.7;18.7;18.6;18.7;18.7;18.6;18.6;18.6;18.5;18.6;18.6;18.6;18.6;18.6;18.6;18.5;18.5;18.5;18.5;18.6;18.5;18.6;18.6;18.7;19;…
18.6;18.5;18;17.9;18;17.9;18;18;18.1;18.2;18;18.1;18.1;18.1;18.2;18.2;18.2;18.4;18.4;18.4;18.3;18.4;18.5;18.5;18.5;18.5;18.6;18.6;18.5;18.6;18.6;18.6;18.6;18.6;18.6;18.6;18.6;18.6;18.6;18.6;18.7;18.7;18.6;18.6;18.6;18.6;18.7;18.7;18.7;18.7;18.8;18.6;18.6;18.7;18.6;18.7;18.8;18.7;18.7;18.6;18.7;18.6;18.6;18.6;18.6;18.6;18.6;18.5;18.6;18.5;18.6;18.5;18.5;18.5;18.6;18.6;18.6;18.5;18.5;18.6;18.7;18.7…
18.6;18.4;18;17.9;17.9;17.9;17.9;18;18.1;18.1;18;18;18.2;18.2;18.2;18.3;18.3;18.3;18.3;18.3;18.4;18.5;18.5;18.5;18.5;18.6;18.6;18.7;18.6;18.6;18.6;18.6;18.6;18.6;18.7;18.7;18.6;18.6;18.6;18.7;18.6;18.7;18.6;18.6;18.7;18.6;18.6;18.8;18.7;18.8;18.7;18.7;18.7;18.8;18.6;18.7;18.8;18.7;18.7;18.5;18.7;18.7;18.7;18.6;18.6;18.6;18.6;18.6;18.7;18.6;18.5;18.5;18.6;18.5;18.6;18.6;18.6;18.6;18.5;18.5;18.6;18…
18.7;18.3;17.9;17.9;18;18;18;18;18;18;18.1;18;18.1;18.2;18.2;18.2;18.3;18.3;18.4;18.4;18.4;18.3;18.5;18.5;18.5;18.6;18.6;18.6;18.7;18.6;18.7;18.7;18.6;18.6;18.6;18.6;18.6;18.7;18.6;18.7;18.6;18.7;18.6;18.6;18.7;18.7;18.7;18.7;18.7;18.7;18.7;18.8;18.8;18.6;18.7;18.7;18.7;18.7;18.8;18.8;18.8;18.6;18.6;18.7;18.7;18.6;18.6;18.6;18.6;18.6;18.6;18.6;18.6;18.6;18.6;18.6;18.5;18.5;18.6;18.5;18.5;18.5;18.…
18.5;18.2;17.9;17.8;18;18;17.9;18;18;18;18.1;18;18.1;18.2;18.2;18.2;18.2;18.2;18.3;18.3;18.4;18.3;18.4;18.4;18.6;18.6;18.6;18.6;18.6;18.6;18.6;18.5;18.6;18.6;18.6;18.6;18.7;18.6;18.7;18.7;18.7;18.7;18.7;18.7;18.7;18.7;18.7;18.7;18.7;18.7;18.7;18.7;18.7;18.8;18.7;18.7;18.7;18.8;18.7;18.7;18.7;18.7;18.7;18.7;18.6;18.6;18.7;18.6;18.6;18.6;18.7;18.6;18.6;18.6;18.6;18.6;18.5;18.6;18.5;18.5;18.5;18.5;1…
18.5;18;17.8;17.8;17.8;18;17.9;18;17.9;18;18.1;18.1;18.1;18.2;18.2;18.2;18.2;18.2;18.3;18.3;18.4;18.4;18.5;18.5;18.6;18.5;18.6;18.7;18.5;18.6;18.7;18.6;18.7;18.7;18.6;18.7;18.6;18.6;18.6;18.7;18.7;18.7;18.7;18.7;18.7;18.7;18.7;18.7;18.7;18.7;18.7;18.7;18.7;18.8;18.7;18.8;18.7;18.7;18.7;18.7;18.7;18.7;18.7;18.7;18.6;18.6;18.7;18.6;18.6;18.6;18.7;18.7;18.6;18.6;18.7;18.6;18.5;18.7;18.6;18.6;18.5;18…
18.2;18;17.8;17.8;18;18;18;18;18.1;18;18.1;18.1;18.1;18.1;18.2;18.2;18.3;18.2;18.4;18.4;18.4;18.5;18.4;18.6;18.6;18.6;18.6;18.6;18.5;18.6;18.6;18.6;18.6;18.6;18.6;18.6;18.7;18.7;18.7;18.7;18.7;18.7;18.7;18.7;18.8;18.8;18.7;18.7;18.7;18.7;18.8;18.7;18.7;18.7;18.7;18.7;18.7;18.7;18.7;18.7;18.7;18.7;18.6;18.7;18.7;18.6;18.7;18.6;18.6;18.6;18.7;18.6;18.7;18.6;18.7;18.5;18.6;18.6;18.5;18.5;18.5;18.5;1…
18.3;18.2;17.9;17.8;18;18;18;18;18.1;18.1;18.1;18.1;18.2;18.2;18.2;18.2;18.2;18.3;18.4;18.3;18.4;18.5;18.6;18.6;18.5;18.6;18.6;18.6;18.6;18.6;18.6;18.7;18.6;18.7;18.6;18.6;18.6;18.7;18.7;18.8;18.7;18.7;18.7;18.7;18.7;18.7;18.8;18.7;18.7;18.7;18.7;18.7;18.7;18.7;18.7;18.7;18.7;18.8;18.8;18.7;18.7;18.7;18.7;18.7;18.7;18.7;18.7;18.7;18.6;18.6;18.7;18.7;18.6;18.7;18.7;18.7;18.6;18.6;18.6;18.5;18.5;18…
18.2;18;17.8;17.8;18;18;18;18.1;18;18.1;18.1;18.1;18.1;18.1;18.2;18.3;18.3;18.3;18.3;18.4;18.4;18.5;18.5;18.6;18.5;18.6;18.6;18.6;18.6;18.7;18.7;18.7;18.6;18.6;18.7;18.7;18.7;18.7;18.8;18.7;18.7;18.7;18.7;18.7;18.7;18.8;18.7;18.7;18.7;18.7;18.7;18.8;18.7;18.7;18.7;18.7;18.8;18.8;18.7;18.8;18.7;18.7;18.7;18.7;18.7;18.8;18.8;18.7;18.6;18.6;18.7;18.7;18.7;18.6;18.7;18.7;18.7;18.6;18.6;18.5;18.6;18.5…
18.2;18;17.8;17.9;17.9;18;18;18.1;17.9;18.1;18.1;18.1;18.2;18.1;18.1;18.2;18.3;18.3;18.4;18.4;18.4;18.5;18.4;18.7;18.6;18.6;18.5;18.6;18.7;18.6;18.6;18.6;18.7;18.7;18.7;18.7;18.6;18.6;18.7;18.7;18.7;18.8;18.7;18.7;18.7;18.7;18.8;18.7;18.8;18.7;18.7;18.8;18.7;18.8;18.7;18.7;18.7;18.8;18.8;18.8;18.8;18.7;18.8;18.8;18.7;18.7;18.7;18.6;18.6;18.7;18.7;18.7;18.7;18.7;18.7;18.7;18.7;18.6;18.6;18.6;18.6;…
18.2;18;17.9;17.9;17.9;18;18;18;18.1;18.1;18;18.2;18.2;18.2;18.2;18.3;18.3;18.3;18.3;18.4;18.4;18.4;18.5;18.5;18.6;18.6;18.6;18.7;18.6;18.6;18.7;18.7;18.7;18.7;18.7;18.7;18.7;18.7;18.7;18.7;18.7;18.7;18.8;18.8;18.8;18.7;18.7;18.8;18.7;18.7;18.7;18.7;18.7;18.8;18.7;18.7;18.7;18.7;18.8;18.7;18.7;18.8;18.8;18.8;18.7;18.8;18.8;18.6;18.7;18.6;18.8;18.8;18.7;18.7;18.7;18.7;18.6;18.7;18.6;18.6;18.6;18.6…
18.2;18;17.9;17.9;17.9;18;17.9;18;17.9;18;18.1;18.1;18.2;18.2;18.3;18.3;18.3;18.4;18.4;18.4;18.4;18.5;18.5;18.5;18.6;18.6;18.6;18.6;18.6;18.6;18.7;18.7;18.7;18.6;18.7;18.6;18.6;18.7;18.6;18.7;18.7;18.7;18.7;18.8;18.8;18.8;18.7;18.8;18.7;18.8;18.7;18.8;18.7;18.8;18.7;18.7;18.7;18.7;18.7;18.7;18.8;18.7;18.7;18.7;18.8;18.8;18.7;18.6;18.8;18.6;18.7;18.7;18.7;18.7;18.7;18.8;18.7;18.8;18.7;18.6;18.6;18…
18.1;18;17.9;17.8;17.9;17.9;18;18;18;18.1;18.1;18.1;18.2;18.2;18.3;18.3;18.3;18.3;18.4;18.4;18.5;18.5;18.5;18.5;18.5;18.6;18.6;18.6;18.6;18.6;18.6;18.7;18.7;18.7;18.7;18.7;18.7;18.7;18.6;18.7;18.7;18.8;18.7;18.7;18.7;18.7;18.7;18.7;18.8;18.7;18.8;18.8;18.8;18.8;18.7;18.7;18.8;18.7;18.8;18.7;18.7;18.8;18.7;18.7;18.8;18.7;18.7;18.8;18.7;18.7;18.8;18.8;18.7;18.8;18.7;18.7;18.7;18.6;18.6;18.6;18.6;18…
18.1;18;17.9;17.9;17.9;18;18;18;18;18.1;18;18.1;18.2;18.2;18.3;18.3;18.3;18.4;18.4;18.4;18.5;18.5;18.5;18.5;18.6;18.6;18.6;18.6;18.6;18.6;18.6;18.6;18.7;18.6;18.7;18.7;18.7;18.7;18.7;18.7;18.7;18.7;18.7;18.7;18.8;18.8;18.7;18.7;18.8;18.8;18.8;18.8;18.7;18.8;18.7;18.8;18.7;18.7;18.8;18.8;18.7;18.7;18.7;18.7;18.8;18.8;18.8;18.7;18.7;18.7;18.8;18.8;18.8;18.8;18.7;18.7;18.7;18.7;18.6;18.6;18.7;18.6;1…
18.1;18;17.9;17.9;17.9;18;18;18;18;18.1;18.1;18;18.1;18.2;18.1;18.3;18.3;18.3;18.4;18.5;18.5;18.5;18.5;18.5;18.6;18.6;18.6;18.6;18.6;18.7;18.7;18.7;18.7;18.6;18.6;18.6;18.6;18.7;18.7;18.7;18.7;18.7;18.8;18.8;18.8;18.7;18.8;18.7;18.7;18.7;18.7;18.8;18.8;18.7;18.8;18.7;18.8;18.8;18.8;18.8;18.7;18.8;18.7;18.7;18.7;18.8;18.8;18.7;18.7;18.7;18.8;18.8;18.8;18.8;18.7;18.8;18.7;18.7;18.6;18.6;18.6;18.6;1…
18;17.9;17.9;17.8;17.8;18;18;18;18;18;18;18;18.2;18.2;18.3;18.3;18.3;18.3;18.4;18.5;18.4;18.5;18.6;18.5;18.6;18.6;18.6;18.6;18.7;18.7;18.7;18.7;18.7;18.6;18.6;18.7;18.7;18.7;18.7;18.7;18.7;18.7;18.7;18.7;18.8;18.8;18.7;18.7;18.8;18.7;18.7;18.7;18.8;18.8;18.8;18.8;18.8;18.8;18.8;18.8;18.7;18.8;18.7;18.8;18.8;18.7;18.8;18.8;18.8;18.7;18.8;18.7;18.8;18.8;18.8;18.8;18.7;18.7;18.6;18.7;18.6;18.6;18.6;…
18;18;17.9;18;18;17.9;18;18;18;18;18.1;18;18.1;18.1;18.3;18.3;18.3;18.3;18.3;18.4;18.5;18.6;18.6;18.6;18.5;18.6;18.6;18.6;18.6;18.6;18.7;18.6;18.6;18.6;18.7;18.6;18.6;18.7;18.7;18.7;18.7;18.8;18.7;18.7;18.7;18.8;18.8;18.8;18.8;18.8;18.7;18.7;18.8;18.8;18.7;18.8;18.7;18.8;18.8;18.8;18.8;18.8;18.8;18.8;18.8;18.8;18.8;18.8;18.8;18.7;18.8;18.7;18.7;18.8;18.8;18.8;18.8;18.7;18.7;18.7;18.7;18.6;18.5;18…
18;17.9;17.9;17.7;17.9;18;17.9;18;18;18;18.1;18.1;18.2;18.2;18.2;18.2;18.4;18.3;18.5;18.5;18.5;18.5;18.5;18.6;18.6;18.5;18.5;18.6;18.6;18.7;18.6;18.6;18.7;18.7;18.6;18.6;18.7;18.7;18.7;18.7;18.7;18.8;18.7;18.7;18.8;18.8;18.8;18.7;18.7;18.8;18.7;18.8;18.8;18.8;18.7;18.8;18.8;18.8;18.8;18.8;18.8;18.8;18.7;18.8;18.8;18.8;18.8;18.8;18.8;18.7;18.7;18.8;18.8;18.7;18.8;18.8;18.7;18.7;18.7;18.7;18.7;18.7…
17.9;17.9;18;17.7;17.9;18;17.9;17.9;18;18;18.1;18;18.1;18.2;18.2;18.3;18.2;18.3;18.4;18.5;18.5;18.5;18.6;18.6;18.6;18.6;18.4;18.5;18.6;18.6;18.7;18.7;18.6;18.7;18.7;18.7;18.7;18.7;18.7;18.7;18.7;18.8;18.7;18.7;18.7;18.7;18.7;18.8;18.7;18.7;18.7;18.8;18.8;18.8;18.7;18.7;18.8;18.8;18.8;18.8;18.8;18.8;18.7;18.8;18.8;18.8;18.8;18.7;18.8;18.8;18.7;18.7;18.8;18.8;18.8;18.8;18.8;18.7;18.7;18.7;18.7;18.6…
17.9;17.9;17.9;17.9;18;18;18;18;18.1;18;18.1;18.1;18.1;18.1;18.2;18.2;18.3;18.2;18.4;18.5;18.5;18.5;18.5;18.6;18.6;18.6;18.6;18.6;18.6;18.6;18.7;18.7;18.6;18.6;18.8;18.7;18.7;18.7;18.7;18.7;18.7;18.7;18.7;18.7;18.7;18.7;18.8;18.8;18.8;18.7;18.8;18.8;18.7;18.8;18.8;18.7;18.7;18.7;18.8;18.8;18.8;18.8;18.8;18.8;18.8;18.7;18.8;18.7;18.8;18.8;18.7;18.8;18.8;18.8;18.8;18.8;18.8;18.7;18.7;18.7;18.7;18.6…
17.9;17.9;17.9;17.9;17.9;17.9;17.9;18;18.1;18.1;18.2;18.1;18.2;18.3;18.3;18.4;18.3;18.3;18.5;18.3;18.5;18.5;18.6;18.6;18.6;18.6;18.6;18.6;18.7;18.5;18.6;18.7;18.7;18.7;18.7;18.7;18.7;18.7;18.7;18.7;18.6;18.7;18.7;18.7;18.7;18.8;18.8;18.8;18.8;18.8;18.8;18.8;18.8;18.8;18.7;18.7;18.8;18.8;18.8;18.8;18.8;18.8;18.7;18.8;18.8;18.8;18.8;18.7;18.8;18.8;18.8;18.8;18.8;18.8;18.8;18.8;18.7;18.8;18.7;18.7;1…
17.9;17.9;17.8;17.8;17.9;17.9;17.9;18.1;18;18.2;18.1;18.1;18.1;18.2;18.2;18.3;18.3;18.4;18.4;18.5;18.4;18.5;18.5;18.5;18.6;18.6;18.5;18.6;18.7;18.7;18.7;18.7;18.6;18.7;18.7;18.7;18.7;18.7;18.7;18.8;18.7;18.7;18.7;18.7;18.7;18.7;18.7;18.7;18.8;18.7;18.8;18.8;18.8;18.8;18.8;18.8;18.7;18.7;18.8;18.8;18.8;18.8;18.7;18.8;18.7;18.8;18.8;18.8;18.8;18.8;18.9;18.8;18.8;18.8;18.8;18.8;18.8;18.8;18.7;18.8;1…
17.9;17.9;17.9;17.9;17.8;18;17.9;18;18.1;18;18.1;18;18.1;18.2;18.3;18.3;18.3;18.3;18.4;18.4;18.5;18.5;18.7;18.6;18.6;18.6;18.7;18.7;18.7;18.7;18.7;18.7;18.6;18.6;18.7;18.7;18.7;18.7;18.7;18.7;18.6;18.7;18.7;18.8;18.7;18.7;18.8;18.8;18.8;18.8;18.8;18.8;18.8;18.8;18.8;18.7;18.8;18.8;18.8;18.8;18.7;18.7;18.8;18.8;18.8;18.7;18.8;18.7;18.7;18.8;18.8;18.9;18.8;18.8;18.8;18.8;18.8;18.8;18.7;18.7;18.7;18…
18;17.9;17.9;17.9;17.9;17.9;18.1;18;18.1;18;18.2;18.2;18.2;18.2;18.3;18.4;18.3;18.3;18.4;18.4;18.5;18.5;18.5;18.6;18.6;18.6;18.6;18.7;18.7;18.7;18.7;18.7;18.7;18.7;18.7;18.7;18.7;18.7;18.7;18.7;18.8;18.8;18.8;18.8;18.8;18.7;18.8;18.7;18.8;18.8;18.8;18.8;18.8;18.8;18.8;18.9;18.8;18.8;18.9;18.8;18.8;18.8;18.8;18.8;18.8;18.7;18.8;18.8;18.7;18.8;18.8;18.8;18.9;18.8;18.8;18.8;18.7;18.8;18.7;18.7;18.8;…
18;17.9;17.9;17.9;17.9;18.1;17.9;18.1;18;18.1;18.1;18.2;18.2;18.2;18.2;18.3;18.4;18.4;18.5;18.4;18.5;18.5;18.5;18.6;18.6;18.6;18.6;18.7;18.7;18.7;18.7;18.7;18.7;18.7;18.7;18.7;18.7;18.7;18.7;18.7;18.8;18.8;18.7;18.7;18.7;18.8;18.7;18.7;18.7;18.7;18.8;18.8;18.8;18.8;18.8;18.8;18.8;18.8;18.8;18.8;18.8;18.8;18.8;18.8;18.8;18.8;18.8;18.8;18.8;18.8;18.8;18.8;18.9;18.8;18.8;18.8;18.8;18.9;18.8;18.8;18.…
18;18;17.9;18;17.9;18;18.1;18.1;18;18.1;18.1;18.1;18.2;18.2;18.2;18.4;18.3;18.4;18.4;18.5;18.5;18.5;18.5;18.6;18.6;18.6;18.6;18.6;18.7;18.7;18.7;18.7;18.7;18.6;18.7;18.7;18.7;18.7;18.7;18.7;18.7;18.8;18.8;18.8;18.7;18.7;18.8;18.7;18.8;18.8;18.7;18.8;18.8;18.8;18.8;18.8;18.7;18.8;18.8;18.8;18.8;18.8;18.8;18.8;18.8;18.8;18.8;18.8;18.8;18.8;18.8;18.8;18.9;18.9;18.9;18.8;18.8;18.8;18.7;18.8;18.8;18.7…
18;17.9;18;17.9;17.9;17.9;18;18.1;18;18.1;18.1;18.2;18.2;18.2;18.3;18.4;18.4;18.3;18.5;18.5;18.5;18.5;18.6;18.6;18.6;18.7;18.7;18.7;18.7;18.7;18.7;18.7;18.7;18.7;18.7;18.7;18.7;18.7;18.8;18.7;18.8;18.8;18.7;18.8;18.8;18.8;18.8;18.7;18.7;18.8;18.7;18.8;18.8;18.8;18.8;18.8;18.8;18.8;18.8;18.8;18.8;18.8;18.8;18.8;18.8;18.8;18.8;18.8;18.8;18.8;18.9;18.8;18.8;18.9;18.9;18.9;18.8;18.8;18.8;18.8;18.8;18…
17.9;17.8;17.9;17.9;17.9;17.9;17.9;18;18.1;18.1;18.1;18.2;18.2;18.3;18.3;18.3;18.4;18.4;18.5;18.5;18.5;18.6;18.7;18.6;18.6;18.6;18.6;18.7;18.7;18.7;18.6;18.8;18.6;18.7;18.7;18.7;18.7;18.7;18.7;18.7;18.7;18.7;18.7;18.8;18.8;18.8;18.9;18.7;18.8;18.8;18.8;18.8;18.7;18.8;18.8;18.8;18.8;18.8;18.8;18.8;18.8;18.8;18.8;18.8;18.8;18.8;18.8;18.8;18.8;18.8;18.9;18.8;18.9;19;18.8;18.9;18.8;18.9;18.8;18.8;18.…
17.9;17.8;17.9;17.8;18;18;18;18;18.1;18.1;18.1;18.1;18.2;18.2;18.3;18.3;18.4;18.4;18.4;18.5;18.5;18.6;18.6;18.6;18.5;18.7;18.7;18.6;18.7;18.7;18.8;18.7;18.7;18.7;18.7;18.8;18.7;18.7;18.8;18.8;18.7;18.9;18.7;18.8;18.8;18.8;18.8;18.8;18.8;18.7;18.8;18.8;18.7;18.8;18.8;18.8;18.8;18.8;18.8;18.8;18.8;18.8;18.8;18.8;18.8;18.8;18.8;18.8;18.8;18.8;18.9;18.9;18.9;18.9;18.9;18.9;18.9;18.9;18.8;18.8;18.8;18…
18;17.9;17.8;17.8;18;18;17.9;18;18.1;18.1;18.1;18.1;18.2;18.2;18.3;18.2;18.4;18.5;18.5;18.4;18.5;18.5;18.5;18.6;18.6;18.8;18.7;18.6;18.8;18.6;18.7;18.7;18.7;18.7;18.7;18.7;18.7;18.8;18.7;18.8;18.8;18.8;18.9;18.8;18.8;18.8;18.8;18.8;18.9;18.7;18.8;18.8;18.8;18.8;18.8;18.8;18.8;18.8;18.9;18.8;18.8;18.9;18.8;18.8;18.8;18.7;18.8;18.8;18.9;18.8;18.9;18.9;18.9;18.9;18.9;18.9;18.9;18.9;18.9;18.9;18.8;18…
17.9;17.9;17.9;17.9;17.9;18;18;17.9;18;18.1;18.1;18.1;18.3;18.2;18.3;18.3;18.3;18.4;18.5;18.5;18.5;18.5;18.5;18.6;18.6;18.7;18.6;18.7;18.7;18.7;18.7;18.8;18.7;18.7;18.7;18.7;18.7;18.7;18.8;18.8;18.8;18.8;18.8;18.9;18.9;18.8;18.9;18.8;18.8;18.7;18.8;18.8;18.8;18.8;18.8;18.8;18.8;18.8;18.8;18.9;18.8;18.8;18.8;18.8;18.8;18.8;18.8;18.8;18.9;18.8;18.9;18.9;18.9;18.9;18.9;18.9;18.9;18.9;18.9;18.8;18.8;…
17.9;17.9;17.9;17.9;17.9;18.1;18;18.1;18.1;18.1;18.1;18.1;18.1;18.3;18.2;18.3;18.3;18.4;18.5;18.5;18.5;18.5;18.6;18.6;18.6;18.8;18.6;18.7;18.7;18.6;18.7;18.8;18.7;18.7;18.7;18.8;18.7;18.7;18.7;18.7;18.8;18.8;18.9;18.8;18.8;18.8;18.8;18.7;18.8;18.8;18.9;18.8;18.8;18.9;18.9;18.8;18.9;18.8;18.9;18.8;18.8;18.8;18.8;18.8;18.8;18.8;18.8;18.9;18.9;18.8;18.9;18.9;18.8;18.9;18.9;18.9;18.9;18.9;18.9;18.8;1…
18;17.9;17.9;17.9;17.9;18;18.1;18.1;18.1;18.1;18.1;18.1;18.3;18.3;18.3;18.3;18.4;18.4;18.5;18.5;18.5;18.5;18.6;18.5;18.6;18.6;18.7;18.7;18.5;18.7;18.7;18.8;18.7;18.8;18.8;18.8;18.7;18.8;18.8;18.8;18.8;18.7;18.8;18.8;18.8;18.8;18.8;18.7;18.9;18.8;18.7;18.9;18.8;18.8;18.9;18.9;18.9;18.8;18.8;18.9;18.8;18.8;18.8;18.9;18.8;18.8;18.8;18.8;18.8;18.8;18.9;18.8;18.9;18.9;18.9;18.9;18.9;18.9;18.9;18.8;18.…
18;17.9;17.9;17.9;17.9;18;18.1;18;18.1;18.1;18.1;18.1;18.2;18.3;18.3;18.3;18.4;18.4;18.5;18.5;18.5;18.5;18.6;18.5;18.6;18.7;18.7;18.6;18.7;18.8;18.7;18.8;18.8;18.8;18.7;18.8;18.8;18.8;18.8;18.7;18.8;18.8;18.8;18.8;18.8;18.8;18.9;18.8;18.8;18.9;18.9;18.9;18.9;18.9;18.8;18.9;18.9;18.9;18.9;18.9;18.8;18.9;18.8;18.8;18.9;18.8;18.8;18.8;18.8;18.8;18.8;18.9;18.9;18.9;18.9;18.9;18.9;18.9;18.9;18.9;18.9;…
17.9;17.9;17.9;17.9;17.9;18.1;18.1;18;18.1;18.1;18.2;18.1;18.2;18.3;18.3;18.3;18.3;18.5;18.4;18.4;18.4;18.5;18.6;18.6;18.6;18.6;18.7;18.6;18.7;18.6;18.7;18.8;18.7;18.7;18.8;18.8;18.7;18.8;18.8;18.8;18.8;18.8;18.7;18.8;18.8;18.8;18.7;18.8;18.9;18.8;18.8;18.9;18.8;18.9;18.8;18.8;18.9;18.8;18.9;18.8;18.8;18.8;18.8;18.8;18.8;18.9;18.9;18.8;18.8;18.8;18.8;18.9;18.9;18.9;18.9;18.9;18.9;18.9;18.9;18.9;1…
18;18;17.9;17.8;17.9;17.9;18;18.1;18;18.1;18.2;18.1;18.1;18.3;18.4;18.4;18.3;18.4;18.4;18.5;18.5;18.6;18.5;18.6;18.6;18.7;18.6;18.7;18.6;18.7;18.7;18.8;18.7;18.8;18.7;18.7;18.7;18.7;18.8;18.8;18.8;18.8;18.8;18.8;18.8;18.8;18.8;18.8;18.8;18.8;18.9;18.9;18.9;18.9;18.9;18.8;18.9;18.9;18.9;18.9;18.8;18.8;18.8;18.8;18.9;18.9;18.9;18.8;18.8;18.8;18.9;18.9;18.9;18.9;18.9;18.9;18.9;18.9;18.9;18.9;18.9;18…
17.9;17.9;17.9;17.8;18;18.1;18;18;18.1;18.1;18.1;18.1;18.2;18.2;18.2;18.3;18.3;18.4;18.4;18.5;18.5;18.5;18.6;18.6;18.6;18.6;18.6;18.7;18.7;18.8;18.7;18.8;18.7;18.8;18.8;18.7;18.7;18.7;18.8;18.8;18.7;18.8;18.8;18.8;18.8;18.8;18.9;18.8;18.9;18.9;18.9;18.9;18.8;18.8;18.9;18.8;18.9;18.9;18.9;18.9;18.8;18.8;18.8;18.8;18.9;18.8;18.9;18.8;18.8;18.8;18.9;18.9;18.9;18.9;18.9;18.9;18.9;18.9;18.9;18.8;18.9;…
17.9;17.9;17.8;18;17.9;18;18;18;18;18.1;18.1;18.2;18.2;18.2;18.4;18.3;18.3;18.4;18.4;18.4;18.5;18.6;18.6;18.7;18.6;18.7;18.6;18.6;18.7;18.7;18.8;18.7;18.8;18.7;18.8;18.7;18.7;18.7;18.7;18.8;18.8;18.8;18.8;18.8;18.8;18.8;18.8;18.8;18.9;18.9;18.9;18.9;18.9;18.9;18.9;18.9;18.9;19;18.9;18.9;18.9;18.9;18.9;18.9;18.9;18.9;18.9;18.8;18.8;18.9;18.9;18.9;18.9;18.9;18.9;18.9;18.9;18.9;18.9;18.9;18.8;18.9;1…
18;17.9;17.9;18;17.9;18;18.1;18;18;18;18.1;18.2;18.2;18.3;18.3;18.4;18.4;18.5;18.5;18.4;18.4;18.6;18.5;18.6;18.6;18.6;18.6;18.7;18.7;18.7;18.7;18.8;18.8;18.8;18.7;18.7;18.7;18.8;18.7;18.8;18.8;18.8;18.8;18.8;18.8;18.9;18.9;18.8;18.9;18.8;18.9;18.9;18.9;18.9;18.9;18.9;18.9;18.9;18.9;18.9;18.9;18.9;18.8;18.9;18.9;18.8;18.9;18.9;18.8;18.9;18.9;18.9;18.9;18.9;18.9;18.9;18.9;18.9;18.9;18.9;18.8;18.8;1…
17.8;17.9;17.8;17.9;18;18;18;18;18.1;18.1;18.1;18.2;18.2;18.3;18.2;18.3;18.3;18.4;18.4;18.5;18.5;18.6;18.6;18.6;18.6;18.7;18.6;18.7;18.7;18.7;18.8;18.8;18.7;18.7;18.8;18.8;18.7;18.7;18.8;18.7;18.8;18.8;18.8;18.8;18.8;18.8;18.9;18.8;18.9;18.8;18.9;18.9;18.8;18.8;18.8;18.9;18.9;18.9;18.9;18.9;18.9;18.9;18.9;18.9;18.9;18.9;18.9;18.9;18.9;18.9;18.9;19;19;19;18.9;18.9;18.9;18.9;18.9;18.9;18.9;18.9;18.…
17.9;17.9;17.8;17.9;17.8;18.1;18.1;18;18.1;18.1;18.2;18.2;18.2;18.3;18.3;18.3;18.3;18.5;18.5;18.5;18.5;18.6;18.6;18.6;18.5;18.7;18.6;18.7;18.7;18.7;18.7;18.8;18.8;18.7;18.8;18.8;18.7;18.8;18.8;18.8;18.8;18.8;18.8;18.9;18.9;18.8;18.8;18.8;18.8;18.8;18.9;18.8;18.9;18.9;18.9;18.9;18.9;18.9;18.9;18.9;18.9;18.9;18.9;18.9;18.9;18.9;18.9;18.8;18.9;18.9;18.9;18.9;19;18.9;19;18.9;18.9;18.9;18.9;18.9;18.8;…
18;17.9;17.8;17.9;18.1;18;18;18;18;18.1;18.1;18.1;18.2;18.3;18.5;18.2;18.4;18.5;18.4;18.5;18.5;18.6;18.6;18.6;18.6;18.7;18.6;18.7;18.7;18.7;18.7;18.8;18.8;18.8;18.8;18.7;18.7;18.8;18.8;18.8;18.8;18.8;18.8;18.8;18.9;18.8;18.9;18.8;18.9;18.8;18.8;18.8;18.8;18.9;18.9;18.9;18.9;18.9;18.9;18.9;18.9;18.9;18.9;18.9;18.9;18.9;18.9;18.8;18.9;18.9;18.9;18.9;19;18.9;18.9;18.9;18.9;19;18.9;18.9;18.9;18.8;18.…
18;17.9;17.8;17.8;17.9;18;18.1;18;18;18.1;18.1;18.1;18.1;18.2;18.3;18.3;18.3;18.4;18.5;18.5;18.5;18.6;18.6;18.6;18.6;18.6;18.7;18.6;18.8;18.8;18.7;18.8;18.8;18.7;18.8;18.8;18.7;18.8;18.7;18.8;18.8;18.8;18.8;18.8;18.8;18.9;18.8;18.8;18.9;18.9;18.9;18.9;18.9;18.9;19;18.9;18.9;18.9;18.9;19;18.9;18.9;18.9;18.9;18.9;18.9;18.9;18.9;18.9;18.9;18.9;18.9;18.9;18.9;19;18.9;19;18.9;18.9;18.8;18.8;18.8;18.9;…
17.9;17.9;17.9;17.9;17.9;17.9;18;18.1;18;18.1;18.1;18.2;18.2;18.2;18.3;18.3;18.3;18.4;18.4;18.5;18.5;18.5;18.6;18.6;18.6;18.7;18.6;18.6;18.7;18.7;18.7;18.8;18.7;18.7;18.8;18.8;18.7;18.7;18.8;18.8;18.9;18.8;18.8;18.8;18.8;18.7;18.8;18.8;18.9;18.8;18.9;18.8;18.8;18.8;18.8;18.9;18.9;18.9;18.9;18.9;18.9;18.9;18.9;18.9;18.9;18.9;18.9;19;18.9;18.9;18.9;19;18.9;19;19;19;18.9;18.9;18.9;18.9;18.8;18.9;18.…
17.9;17.9;17.9;17.9;17.9;18;18;18.1;18;18;18.1;18.2;18.2;18.3;18.3;18.3;18.4;18.3;18.4;18.5;18.5;18.5;18.6;18.6;18.6;18.6;18.7;18.7;18.7;18.7;18.8;18.7;18.8;18.7;18.8;18.8;18.7;18.8;18.8;18.8;18.8;18.8;18.8;18.8;18.8;18.8;18.8;18.8;18.9;18.8;18.8;18.8;18.9;18.9;18.9;18.9;18.9;18.9;18.9;18.9;18.9;18.9;18.9;18.9;18.9;18.9;18.9;19;18.9;19;19;19;18.9;19;19;18.9;19;19;18.9;18.8;18.9;18.9;18.9;18.9;19;…
17.9;17.8;17.9;17.9;17.9;18;18.1;18;18;18.2;18.1;18.2;18.2;18.3;18.3;18.3;18.3;18.4;18.5;18.4;18.5;18.6;18.6;18.6;18.7;18.7;18.7;18.6;18.7;18.7;18.8;18.7;18.7;18.7;18.8;18.7;18.7;18.7;18.7;18.7;18.8;18.8;18.8;18.8;18.9;18.8;18.9;18.8;18.9;18.9;18.8;18.9;18.8;18.8;18.8;18.9;18.9;18.9;18.9;18.9;18.9;18.9;18.9;18.9;18.9;18.9;18.9;18.9;18.9;19;18.9;18.9;19;19;19;19;19;19;19;18.9;19;18.9;18.9;18.9;18.…
17.9;17.9;18;17.9;18;18.1;18;18.1;18;18.1;18.1;18.1;18.2;18.3;18.3;18.3;18.3;18.3;18.4;18.4;18.6;18.6;18.6;18.6;18.6;18.6;18.6;18.7;18.6;18.7;18.7;18.7;18.6;18.8;18.8;18.7;18.7;18.8;18.7;18.7;18.8;18.8;18.8;18.8;18.9;18.9;18.9;18.9;18.9;18.8;18.8;18.8;18.9;18.9;19;18.9;19;18.9;18.9;18.9;18.9;18.9;18.9;18.9;18.9;18.9;19;19;19;18.9;18.9;19;19;19;19;19;19;19;19;18.9;18.9;18.9;18.9;18.9;19;19;19;19;1…
17.8;17.8;17.8;17.9;18.1;18.1;18;18;18;18.1;18.2;18.1;18.2;18.3;18.3;18.3;18.3;18.4;18.4;18.4;18.4;18.6;18.6;18.6;18.6;18.7;18.7;18.7;18.7;18.7;18.8;18.7;18.7;18.8;18.7;18.7;18.7;18.8;18.8;18.7;18.9;18.8;18.8;18.8;18.8;18.8;18.8;18.8;18.8;18.9;18.9;18.9;18.9;18.9;18.9;18.9;18.9;18.9;18.9;18.9;18.9;18.9;18.9;18.9;18.9;18.9;18.9;19;18.9;18.9;18.9;19;19;19;19;19;19;19;18.9;18.9;18.9;19;18.9;19;19;19…
17.8;17.8;17.9;17.8;17.9;18.1;18;18;18.1;18.1;18.2;18.1;18.2;18.3;18.3;18.4;18.3;18.5;18.4;18.4;18.5;18.5;18.6;18.6;18.6;18.6;18.6;18.7;18.6;18.7;18.7;18.7;18.7;18.7;18.7;18.7;18.7;18.8;18.8;18.7;18.8;18.9;18.8;18.8;18.8;18.9;18.9;18.8;18.9;18.8;18.8;18.9;18.8;18.9;18.9;18.9;18.9;18.9;18.9;18.9;18.9;18.9;18.9;18.9;18.9;18.9;18.9;18.9;18.9;18.9;19;19;19;19;19;19;19;18.9;19;19;18.9;18.9;19;18.9;19;…
17.8;17.8;17.8;17.8;17.8;18.1;18.1;18.1;18.1;18;18.1;18.2;18.2;18.2;18.2;18.3;18.3;18.5;18.5;18.5;18.4;18.5;18.6;18.5;18.7;18.6;18.7;18.7;18.7;18.7;18.7;18.7;18.7;18.7;18.7;18.7;18.8;18.8;18.8;18.8;18.8;18.8;18.8;18.8;18.9;18.9;18.9;18.8;18.9;18.9;18.9;18.9;18.9;18.9;18.9;18.9;19;18.9;19;18.9;19;18.9;18.9;18.9;18.9;18.9;18.9;18.9;18.9;18.9;19;18.9;18.9;19;19;18.9;19;19;19;19;18.9;19;19;19;19;19;1…
17.8;17.8;17.8;17.8;17.9;18;18;18.1;18;18.1;18.2;18.2;18.2;18.3;18.3;18.3;18.4;18.4;18.4;18.4;18.5;18.5;18.6;18.6;18.6;18.6;18.7;18.7;18.7;18.7;18.7;18.7;18.7;18.7;18.7;18.7;18.8;18.8;18.8;18.7;18.8;18.9;18.8;18.8;18.8;18.8;18.8;18.9;18.9;18.8;18.8;18.9;18.9;18.9;18.9;18.9;18.9;18.9;18.9;18.9;18.9;18.9;18.9;18.9;18.9;18.9;18.9;18.9;18.9;18.9;18.9;19;19;19;19;19;19;18.9;19;19;19;19;18.9;19;19;19;1…
17.8;17.9;17.8;17.9;17.8;18;18;18.1;18;18;18.2;18.2;18.2;18.2;18.3;18.2;18.4;18.4;18.4;18.4;18.5;18.5;18.7;18.6;18.7;18.7;18.7;18.7;18.7;18.7;18.7;18.7;18.7;18.7;18.7;18.7;18.7;18.7;18.8;18.8;18.8;18.8;18.8;18.9;18.8;18.8;18.9;18.9;18.9;18.8;18.9;18.9;18.9;18.9;18.9;18.9;18.9;18.9;18.9;19;18.9;18.9;18.9;18.9;18.9;18.9;19;18.9;18.9;19;18.9;19;18.9;18.9;19;19;19;19;18.9;19;19;18.9;19;19;19;19;19;19…
17.8;17.9;17.8;17.8;17.8;18;18;18.1;18;18.1;18.2;18.2;18.2;18.3;18.3;18.3;18.4;18.4;18.4;18.4;18.5;18.5;18.5;18.5;18.6;18.7;18.6;18.7;18.7;18.7;18.7;18.7;18.7;18.7;18.7;18.7;18.7;18.7;18.8;18.8;18.8;18.9;18.8;18.8;18.8;18.9;18.8;18.9;18.9;18.9;18.9;18.9;18.8;18.8;18.9;19;18.9;18.9;18.9;19;18.9;18.9;18.9;18.9;18.9;18.9;18.9;18.9;18.9;18.9;19;19;19;18.9;19;18.9;18.9;18.9;19;18.9;18.9;18.9;19;19;19;…
17.9;17.9;17.9;17.8;17.9;17.9;18;18;18;18.1;18.1;18.1;18.2;18.3;18.3;18.4;18.3;18.4;18.4;18.5;18.5;18.5;18.5;18.6;18.6;18.6;18.7;18.7;18.7;18.7;18.7;18.7;18.7;18.7;18.8;18.7;18.7;18.8;18.8;18.8;18.8;18.8;18.8;18.8;18.8;18.9;18.9;18.9;18.9;18.9;18.9;18.9;18.9;18.9;18.9;18.9;18.9;18.9;18.9;19;19;19;18.9;19;18.9;18.9;18.9;18.9;18.9;18.9;19;19;18.9;19;18.9;18.9;19;18.9;18.9;18.9;18.9;19;18.9;19;19;19…
17.9;17.9;17.9;17.9;17.9;18;18;18;18;18.1;18.1;18.2;18.2;18.2;18.2;18.3;18.4;18.4;18.4;18.4;18.5;18.5;18.5;18.6;18.7;18.7;18.7;18.7;18.7;18.7;18.8;18.7;18.7;18.7;18.7;18.8;18.8;18.7;18.8;18.8;18.7;18.8;18.9;18.9;18.9;18.9;18.9;18.9;18.9;18.9;18.9;18.9;18.9;18.9;18.9;18.9;18.9;18.9;18.9;18.9;18.9;19;18.9;19;18.9;18.9;18.9;18.8;18.9;19;19;18.9;18.9;18.9;18.9;18.9;18.9;19;19;18.9;18.9;19;18.9;19;19;…
17.9;17.9;17.8;17.9;17.9;18;18;18;18.1;18.2;18.2;18.2;18.3;18.3;18.4;18.4;18.4;18.4;18.5;18.5;18.5;18.5;18.5;18.6;18.6;18.6;18.7;18.7;18.7;18.7;18.8;18.8;18.7;18.7;18.7;18.7;18.8;18.7;18.8;18.8;18.8;18.8;18.8;18.8;18.9;18.8;18.9;18.9;18.9;18.8;18.9;18.9;18.9;18.9;18.9;18.9;18.9;18.9;18.9;18.9;18.9;18.9;19;18.9;19;18.9;18.9;18.9;18.9;18.9;19;19;19;19;18.9;18.9;18.9;18.9;18.9;18.9;18.9;19;19;19;19;…
17.9;17.8;17.8;17.8;17.9;17.9;18;18.1;18;18.1;18.2;18.2;18.3;18.2;18.3;18.4;18.4;18.4;18.4;18.4;18.5;18.6;18.5;18.6;18.6;18.7;18.7;18.7;18.7;18.7;18.8;18.7;18.7;18.8;18.7;18.8;18.8;18.8;18.7;18.8;18.8;18.8;18.8;18.8;18.9;18.9;18.8;18.9;19;18.9;18.9;18.9;18.9;19;19;18.9;19;19;19;19;18.9;18.9;18.9;18.9;18.9;18.9;18.9;18.9;18.9;18.9;18.9;19;18.9;19;19;18.9;18.9;19;19;18.9;19;19;19;19;19.1;19.1;19.1;…
17.9;17.9;17.9;17.8;17.9;18.1;18.1;18.1;18.1;18.1;18.1;18.2;18.3;18.3;18.3;18.3;18.4;18.4;18.4;18.5;18.5;18.6;18.6;18.6;18.6;18.6;18.5;18.7;18.7;18.7;18.7;18.7;18.7;18.7;18.7;18.8;18.7;18.7;18.8;18.8;18.8;18.8;18.8;18.8;18.9;18.9;18.9;18.8;18.9;18.8;18.9;18.9;18.9;18.9;18.9;18.9;18.9;18.9;19;19;19;18.9;19;19;18.9;18.8;18.9;18.9;18.9;18.9;18.9;18.9;18.9;18.9;18.9;19;18.9;18.9;18.9;18.9;19;18.9;19;…
17.9;17.9;17.9;17.9;18;18;18.1;18.2;18.1;18.1;18.2;18.2;18.3;18.3;18.4;18.4;18.4;18.4;18.4;18.4;18.5;18.5;18.6;18.6;18.7;18.6;18.7;18.7;18.7;18.7;18.7;18.8;18.8;18.8;18.8;18.8;18.8;18.8;18.8;18.8;18.8;18.8;18.9;18.8;18.8;18.8;18.8;18.8;18.9;18.9;18.9;18.9;18.9;18.9;18.9;18.9;18.9;19;19;19;18.9;18.9;18.9;18.9;18.9;18.9;18.9;18.8;18.8;18.9;18.9;18.9;18.9;18.9;19;19;18.9;18.9;18.9;18.9;19;18.9;19;19…
17.9;17.9;17.9;17.9;18;18.1;18;18.1;18;18.2;18.1;18.1;18.2;18.2;18.3;18.4;18.4;18.4;18.5;18.4;18.6;18.6;18.6;18.5;18.6;18.6;18.7;18.7;18.7;18.7;18.8;18.7;18.7;18.8;18.7;18.8;18.8;18.7;18.8;18.7;18.9;18.9;18.9;18.9;18.8;18.9;18.8;18.9;18.9;18.9;18.8;18.9;18.9;18.9;18.9;18.9;18.9;19;19;19;19;18.9;18.9;18.9;18.9;18.9;18.8;18.8;18.9;18.9;18.9;18.9;18.9;19;18.9;19;18.9;18.9;18.9;18.9;18.9;18.9;18.9;19…
17.8;17.8;17.8;17.9;18;18;18.1;18;18.2;18.1;18.1;18.2;18.2;18.2;18.4;18.4;18.4;18.4;18.4;18.5;18.4;18.4;18.6;18.5;18.6;18.6;18.7;18.6;18.7;18.7;18.7;18.7;18.8;18.8;18.8;18.8;18.7;18.8;18.8;18.8;18.8;18.8;18.9;18.8;18.8;18.8;18.8;18.9;18.8;18.9;18.9;18.9;18.9;18.8;18.9;18.9;18.9;18.9;19;18.9;18.9;18.9;18.9;18.9;18.8;18.9;18.9;18.9;18.9;18.9;18.9;18.9;18.9;18.9;19;18.9;18.9;18.9;18.9;18.9;18.9;18.9…
17.8;17.8;17.9;17.9;17.9;18;18;18.1;18;18.2;18.2;18.2;18.2;18.3;18.3;18.4;18.4;18.5;18.5;18.5;18.5;18.5;18.5;18.6;18.5;18.6;18.6;18.6;18.6;18.7;18.7;18.7;18.7;18.8;18.8;18.8;18.7;18.8;18.8;18.9;18.9;18.9;18.9;18.9;18.8;18.8;18.9;18.8;18.9;18.9;18.9;18.8;18.9;18.9;18.9;18.9;18.9;18.9;18.9;18.9;18.9;18.8;18.9;18.9;18.9;18.9;18.9;18.9;18.8;18.9;18.9;19;18.9;18.9;18.9;18.9;18.9;18.9;18.9;18.9;18.9;18…
17.9;17.9;17.9;17.9;17.9;17.9;18;18.1;18.1;18;18.2;18.2;18.2;18.3;18.3;18.3;18.5;18.5;18.4;18.4;18.4;18.5;18.5;18.4;18.5;18.6;18.6;18.6;18.6;18.7;18.7;18.7;18.7;18.7;18.7;18.7;18.8;18.8;18.8;18.8;18.9;18.8;18.8;18.9;18.8;18.8;18.8;18.9;18.9;18.8;18.9;18.8;18.8;18.9;18.9;18.9;18.9;18.9;18.9;18.9;18.8;18.9;18.9;18.9;18.9;18.8;18.9;18.9;18.9;18.9;18.9;18.9;19;18.9;18.9;18.9;18.9;18.9;18.9;18.9;18.9;…
17.9;17.9;17.9;17.9;18;18;18.1;18;18.1;18.1;18.2;18.2;18.2;18.2;18.5;18.3;18.3;18.4;18.5;18.5;18.5;18.6;18.5;18.5;18.6;18.6;18.6;18.6;18.6;18.7;18.7;18.7;18.8;18.7;18.7;18.7;18.8;18.8;18.8;18.9;18.9;18.8;18.9;18.9;18.8;18.8;18.9;18.9;18.9;18.9;18.9;18.9;18.9;18.9;18.9;18.8;18.9;18.9;18.9;19;18.9;18.9;18.9;18.9;18.9;18.9;18.9;18.9;18.9;18.9;18.9;18.9;18.9;18.9;18.9;18.9;18.9;18.9;18.9;18.9;18.9;18…
17.9;17.9;17.9;17.9;17.9;18;18.1;18;18.1;18.1;18.1;18.2;18.2;18.3;18.5;18.3;18.3;18.5;18.5;18.5;18.6;18.6;18.5;18.5;18.6;18.7;18.6;18.7;18.7;18.6;18.7;18.7;18.7;18.7;18.7;18.9;18.7;18.6;18.8;18.9;18.8;18.9;18.8;18.9;18.9;18.9;18.9;18.8;18.9;18.9;18.9;18.9;18.9;18.9;18.8;18.9;18.9;19;18.9;18.9;18.9;18.9;18.8;18.9;18.9;18.9;18.9;18.9;18.9;18.8;18.9;18.8;18.8;19;18.9;18.9;18.8;18.8;18.8;18.8;18.9;18…
17.8;17.9;17.9;17.9;17.9;18;18;18.1;18;18;18.2;18.2;18.2;18.3;18.3;18.3;18.3;18.5;18.5;18.5;18.5;18.5;18.5;18.6;18.6;18.7;18.6;18.7;18.6;18.6;18.7;18.7;18.7;18.7;18.8;18.7;18.8;18.8;18.8;18.7;18.9;18.9;18.8;18.9;18.9;18.9;18.9;18.9;18.9;18.9;18.9;18.9;18.9;18.9;18.9;18.9;19;19;18.9;18.9;18.9;18.9;18.9;18.9;18.8;18.8;18.9;18.9;18.9;18.8;18.8;18.9;18.9;18.9;18.8;18.8;18.8;18.8;18.8;18.8;18.8;18.9;1…
18;17.9;17.9;17.9;17.9;18;18;18.1;18.1;18.1;18.2;18.1;18.2;18.3;18.3;18.4;18.3;18.5;18.4;18.5;18.5;18.5;18.6;18.5;18.6;18.6;18.6;18.7;18.7;18.6;18.7;18.7;18.7;18.7;18.7;18.7;18.7;18.7;18.8;18.8;18.8;18.9;18.8;18.9;18.9;18.8;18.9;18.9;18.9;18.9;18.9;18.9;18.9;18.9;18.9;18.9;18.9;19;18.9;18.9;18.9;18.9;18.9;18.9;18.8;18.8;18.8;18.9;18.8;18.8;18.8;18.8;18.9;18.8;18.8;18.8;18.8;18.8;18.8;18.7;18.8;18…
17.9;17.9;17.9;17.9;17.9;18;18;18;18.1;18.1;18.1;18.2;18.2;18.3;18.4;18.3;18.4;18.4;18.5;18.5;18.5;18.5;18.6;18.6;18.6;18.6;18.7;18.6;18.7;18.7;18.7;18.7;18.7;18.7;18.7;18.8;18.7;18.7;18.7;18.8;18.9;18.9;18.9;18.8;18.9;18.9;18.9;18.9;18.9;18.9;18.9;18.9;18.9;18.9;18.9;18.9;18.9;18.9;18.9;18.8;18.9;18.9;18.8;18.8;18.8;18.8;18.8;18.8;18.8;18.8;18.8;18.8;18.8;18.8;18.8;18.8;18.8;18.8;18.8;18.8;18.8;…
17.9;17.9;17.9;18;18;18;18;18;18.2;18.2;18.1;18.2;18.1;18.2;18.3;18.3;18.4;18.4;18.4;18.5;18.5;18.5;18.6;18.6;18.6;18.6;18.7;18.6;18.6;18.7;18.7;18.7;18.7;18.7;18.7;18.7;18.7;18.7;18.7;18.8;18.8;18.9;18.9;18.8;18.9;18.9;18.9;18.9;18.9;18.9;18.8;18.9;18.9;18.9;18.9;18.9;18.9;18.9;18.9;18.9;18.9;18.8;18.8;18.9;18.8;18.8;18.8;18.8;18.8;18.8;18.8;18.8;18.8;18.8;18.8;18.8;18.8;18.8;18.8;18.8;18.8;18.8…
17.9;17.9;17.9;17.9;18;17.9;18.1;18.2;18.1;18.1;18.2;18.2;18.2;18.3;18.3;18.4;18.5;18.4;18.5;18.5;18.5;18.5;18.5;18.6;18.6;18.6;18.6;18.6;18.7;18.7;18.7;18.7;18.6;18.8;18.6;18.7;18.7;18.7;18.7;18.7;18.8;18.9;18.9;18.9;18.9;18.9;18.9;18.9;18.9;18.9;18.9;18.9;18.9;18.9;18.9;18.9;18.9;18.9;18.9;18.9;18.8;18.9;18.8;18.8;18.8;18.8;18.8;18.8;18.8;18.8;18.8;18.8;18.8;18.8;18.8;18.8;18.8;18.8;18.8;18.8;1…
17.9;17.9;17.9;18;18;18;18.1;18.1;18.1;18.2;18.2;18.3;18.3;18.3;18.3;18.4;18.3;18.4;18.5;18.5;18.5;18.5;18.6;18.6;18.6;18.6;18.7;18.7;18.7;18.7;18.7;18.6;18.7;18.6;18.8;18.8;18.7;18.7;18.8;18.7;18.7;18.8;18.8;18.9;18.8;18.9;18.9;18.8;18.9;18.9;18.9;18.9;18.9;18.9;18.9;18.9;18.8;18.8;18.8;18.9;18.9;18.8;18.8;18.8;18.8;18.8;18.8;18.8;18.8;18.8;18.8;18.8;18.8;18.8;18.8;18.8;18.8;18.8;18.9;18.7;18.7;…
18;17.9;17.9;17.9;18;18;18.1;18.2;18.2;18.2;18.2;18.3;18.3;18.3;18.3;18.3;18.5;18.4;18.5;18.5;18.5;18.5;18.5;18.5;18.6;18.6;18.6;18.7;18.7;18.7;18.7;18.7;18.6;18.7;18.8;18.7;18.8;18.8;18.7;18.8;18.7;18.8;18.8;18.8;18.8;18.8;18.9;18.8;18.9;18.8;18.8;18.9;18.9;18.9;18.9;18.9;18.9;19;18.8;18.9;19;18.8;18.9;18.8;18.8;18.8;18.8;18.8;18.8;18.8;18.8;18.8;18.8;18.8;18.8;18.8;18.8;18.8;18.7;18.8;18.8;18.7…
17.9;17.9;17.9;17.9;18;18.1;18.1;18.1;18.2;18.2;18.2;18.3;18.3;18.3;18.3;18.3;18.4;18.5;18.5;18.5;18.3;18.6;18.6;18.6;18.6;18.6;18.6;18.6;18.7;18.7;18.7;18.7;18.7;18.7;18.9;18.7;18.8;18.7;18.7;18.8;18.7;18.8;18.8;18.8;18.8;18.8;18.8;18.8;18.9;18.9;18.9;18.9;18.9;18.9;18.9;18.9;18.9;18.9;18.9;18.8;18.9;18.8;18.8;18.8;18.8;18.8;18.8;18.8;18.8;18.8;18.8;18.8;18.8;18.9;18.8;18.8;18.7;18.8;18.7;18.8;1…
17.9;17.9;17.9;18;18;18.1;18.2;18.2;18.1;18.1;18.3;18.3;18.3;18.4;18.4;18.5;18.4;18.5;18.5;18.5;18.5;18.6;18.6;18.6;18.5;18.6;18.6;18.6;18.7;18.7;18.7;18.8;18.7;18.8;18.8;18.7;18.8;18.7;18.8;18.8;18.8;18.8;18.8;18.8;18.8;18.9;18.8;18.8;18.9;18.8;18.9;18.9;18.9;18.9;18.8;18.9;18.9;18.9;18.8;18.9;18.8;18.8;18.8;18.8;18.8;18.8;18.8;18.8;18.8;18.7;18.8;18.8;18.8;18.8;18.8;18.7;18.7;18.7;18.6;18.7;18.…
18;17.9;17.9;18;18;18;18;18.1;18.2;18.2;18.3;18.3;18.3;18.4;18.4;18.5;18.5;18.5;18.5;18.5;18.5;18.5;18.6;18.6;18.6;18.5;18.6;18.6;18.6;18.7;18.7;18.7;18.7;18.6;18.9;18.7;18.7;18.7;18.7;18.8;18.8;18.8;18.8;18.8;18.8;18.8;18.9;18.8;18.9;18.8;18.9;18.9;18.9;18.9;18.9;18.8;18.9;18.9;18.8;18.9;18.8;18.8;18.8;18.8;18.8;18.8;18.8;18.7;18.7;18.7;18.7;18.8;18.7;18.8;18.7;18.7;18.7;18.7;18.7;18.7;18.7;18.7…
18;18;17.9;17.9;18;18;18.1;18.2;18.2;18.2;18.2;18.3;18.3;18.4;18.4;18.4;18.4;18.5;18.5;18.5;18.5;18.5;18.6;18.6;18.6;18.6;18.6;18.6;18.6;18.6;18.8;18.7;18.7;18.7;18.7;18.7;18.7;18.9;18.7;18.8;18.8;18.8;18.8;18.9;18.8;18.9;18.8;18.8;18.9;18.9;18.9;18.9;18.9;18.8;18.9;18.8;18.9;18.9;18.9;18.9;18.8;18.8;18.8;18.8;18.8;18.8;18.8;18.8;18.8;18.8;18.8;18.9;18.7;18.7;18.7;18.7;18.7;18.7;18.7;18.7;18.7;18…
18;17.9;17.8;17.9;18.1;18.1;18.1;18.2;18.2;18.2;18.3;18.3;18.4;18.3;18.4;18.4;18.5;18.5;18.5;18.5;18.5;18.6;18.6;18.6;18.6;18.6;18.7;18.6;18.6;18.6;18.7;18.7;18.9;18.7;18.7;18.7;18.7;18.7;18.7;18.8;18.8;18.8;18.8;18.8;18.8;18.9;18.9;18.9;18.8;18.9;18.8;18.9;18.8;18.8;18.8;18.8;18.8;18.8;18.9;18.9;18.8;18.8;18.8;18.8;18.8;18.8;18.8;18.8;18.8;18.8;18.7;18.7;18.7;18.7;18.7;18.7;18.7;18.7;18.7;18.7;1…
17.9;18;17.9;17.8;17.9;18;18.1;18.2;18.2;18.3;18.3;18.3;18.3;18.4;18.4;18.5;18.4;18.4;18.5;18.5;18.5;18.5;18.6;18.5;18.6;18.6;18.6;18.7;18.8;18.6;18.7;18.6;18.7;18.7;18.7;18.7;18.7;18.7;18.7;18.8;18.8;18.8;18.8;18.8;18.8;18.8;18.9;18.9;18.9;18.9;18.8;18.8;18.9;18.8;18.9;18.8;18.9;18.8;18.9;18.8;18.8;18.8;18.8;18.8;18.8;18.8;18.8;18.8;18.8;18.8;18.8;18.7;18.7;18.7;18.7;18.7;18.7;18.7;18.7;18.7;18.…
17.9;17.9;17.9;18;18.1;18.1;18.1;18.2;18.1;18.2;18.2;18.3;18.3;18.3;18.3;18.4;18.4;18.5;18.6;18.5;18.6;18.6;18.5;18.6;18.6;18.8;18.6;18.6;18.6;18.6;18.7;18.7;18.7;18.7;18.7;18.7;18.7;18.8;18.8;18.8;18.9;18.8;18.8;18.8;18.8;18.9;18.9;18.9;18.9;18.8;18.8;18.8;18.9;18.8;18.8;18.8;18.8;18.8;18.9;18.8;18.9;18.8;18.8;18.8;18.8;18.8;18.8;18.8;18.8;18.8;18.8;18.7;18.7;18.7;18.7;18.7;18.7;18.7;18.7;18.7;1…
17.9;17.9;17.9;17.9;18;18.1;18.1;18.1;18.2;18.2;18.1;18.3;18.3;18.4;18.4;18.4;18.4;18.4;18.5;18.6;18.5;18.6;18.6;18.6;18.7;18.6;18.6;18.7;18.6;18.7;18.8;18.7;18.6;18.7;18.7;18.8;18.7;18.8;18.8;18.8;18.8;18.8;18.8;18.9;18.8;18.9;18.9;18.8;18.9;18.8;18.9;18.8;18.9;18.9;18.8;18.8;18.8;18.8;18.8;18.9;18.8;18.8;18.8;18.8;18.7;18.8;18.9;18.7;18.8;18.8;18.7;18.7;18.7;18.7;18.7;18.7;18.7;18.7;18.6;18.6;1…
17.9;17.9;17.9;17.9;18;18;18.2;18.1;18.2;18.1;18.3;18.3;18.3;18.3;18.4;18.4;18.4;18.4;18.5;18.6;18.6;18.5;18.6;18.6;18.6;18.6;18.6;18.6;18.6;18.6;18.7;18.7;18.7;18.7;18.8;18.7;18.7;18.7;18.7;18.7;18.7;18.8;18.8;18.9;18.8;18.9;18.9;18.8;18.8;18.8;18.8;18.8;18.9;18.9;18.8;18.8;18.8;18.8;18.9;18.9;18.8;18.9;18.8;18.8;18.9;18.8;18.8;18.8;18.7;18.8;18.7;18.8;18.7;18.7;18.7;18.7;18.7;18.6;18.6;18.6;18.…
17.9;17.9;18;18;18;18.1;18.1;18.1;18.2;18.2;18.2;18.3;18.2;18.3;18.4;18.4;18.4;18.4;18.5;18.6;18.5;18.6;18.7;18.6;18.6;18.7;18.6;18.6;18.6;18.7;18.7;18.7;18.7;18.7;18.7;18.7;18.7;18.7;18.8;18.7;18.8;18.8;18.8;18.8;18.8;18.9;18.9;18.9;18.8;18.8;18.8;18.8;18.9;18.9;18.9;18.9;18.9;18.8;18.9;18.8;18.8;18.9;18.9;18.9;18.8;18.8;18.8;18.8;18.8;18.8;18.8;18.8;18.7;18.7;18.7;18.7;18.7;18.7;18.6;18.6;18.7;…
17.9;17.9;17.9;18.1;18.1;18;18.1;18.2;18.2;18.2;18.2;18.2;18.3;18.3;18.3;18.4;18.4;18.5;18.4;18.5;18.5;18.9;18.5;18.6;18.6;18.6;18.6;18.6;18.7;18.7;18.7;18.7;18.7;18.7;18.7;18.7;18.7;18.8;18.8;18.7;18.7;18.8;18.8;18.8;18.8;18.8;18.9;18.8;18.9;18.8;18.8;18.8;18.8;18.8;18.9;18.9;18.8;18.8;18.9;18.9;18.8;18.8;18.8;18.9;18.8;18.8;18.8;18.8;18.7;18.8;18.7;18.8;18.7;18.7;18.7;18.7;18.7;18.6;18.6;18.6;1…
17.9;17.9;18;18;18.1;18.1;18.1;18.2;18.2;18.2;18.2;18.2;18.3;18.3;18.4;18.5;18.4;18.5;18.5;18.5;18.5;18.6;18.6;18.6;18.6;18.6;18.6;18.6;18.7;18.7;18.7;18.7;18.7;18.8;18.7;18.7;18.7;18.7;18.8;18.7;18.7;18.8;18.8;18.8;18.9;18.8;18.8;18.8;18.8;18.8;18.8;18.8;18.8;18.9;18.9;18.9;18.8;18.9;18.8;18.9;18.8;18.8;18.8;18.8;18.8;18.8;18.8;18.8;18.8;18.8;18.7;18.8;18.7;18.7;18.7;18.7;18.7;18.7;18.7;18.6;18.…
17.9;17.9;17.9;18.1;18;18.1;18.1;18.2;18.2;18.2;18.2;18.3;18.3;18.4;18.5;18.5;18.5;18.5;18.5;18.5;18.6;18.5;18.6;18.6;18.6;18.6;18.7;18.6;18.6;18.7;18.7;18.7;18.7;18.7;18.7;18.7;18.7;18.7;18.7;18.7;18.8;18.7;18.8;18.7;18.8;18.8;18.8;18.8;18.8;18.8;18.8;18.8;18.9;18.9;18.9;18.9;18.9;18.9;18.9;18.8;18.8;18.8;18.8;18.8;18.8;18.8;18.8;18.8;18.8;18.8;18.7;18.8;18.7;18.7;18.7;18.7;18.7;18.6;18.6;18.6;1…
18;17.9;18;18.1;18;18.1;18.2;18.2;18.2;18.3;18.2;18.3;18.3;18.3;18.4;18.5;18.5;18.5;18.5;18.5;18.5;18.6;18.6;18.6;18.6;18.6;18.7;18.6;18.7;18.7;18.7;18.7;18.7;18.7;18.7;18.7;18.7;18.7;18.7;18.7;18.8;18.8;18.8;18.7;18.8;18.9;18.8;18.8;18.9;18.8;18.8;18.8;18.8;18.9;18.9;18.9;18.9;18.9;18.9;18.8;18.8;18.8;18.8;18.8;18.8;18.8;18.8;18.8;18.7;18.8;18.8;18.8;18.7;18.7;18.7;18.6;18.7;18.6;18.6;18.5;18.6;…
18;18;18;18;18.1;18.2;18.2;18.2;18.3;18.2;18.2;18.3;18.3;18.4;18.3;18.4;18.4;18.5;18.5;18.4;18.6;18.5;18.6;18.6;18.6;18.6;18.6;18.7;18.7;18.7;18.7;18.7;18.8;18.7;18.7;18.7;18.7;18.7;18.7;18.8;18.7;18.7;18.8;18.8;18.7;18.8;18.8;18.8;18.9;18.8;18.8;18.9;18.9;18.8;18.8;18.8;18.8;18.8;18.8;18.8;18.8;18.8;18.8;18.8;18.8;18.8;18.8;18.7;18.8;18.8;18.8;18.8;18.7;18.7;18.7;18.7;18.6;18.7;18.6;18.5;18.6;18…
18;18;18;18.1;18.1;18.1;18.2;18.2;18.2;18.3;18.2;18.2;18.4;18.4;18.4;18.4;18.5;18.4;18.4;18.5;18.5;18.5;18.6;18.6;18.6;18.6;18.6;18.7;18.7;18.7;18.7;18.7;18.7;18.7;18.7;18.7;18.7;18.7;18.7;18.7;18.7;18.8;18.8;18.8;18.8;18.9;18.8;18.8;18.9;18.8;18.8;18.9;18.8;18.8;18.8;18.9;18.8;18.8;18.9;18.8;18.8;18.8;18.8;18.8;18.8;18.7;18.8;18.8;18.8;18.7;18.7;18.7;18.7;18.7;18.7;18.7;18.7;18.7;18.6;18.5;18.5;…
18;18.1;18;18.1;18;18.1;18.1;18.3;18.3;18.2;18.3;18.4;18.3;18.4;18.3;18.4;18.4;18.4;18.5;18.5;18.5;18.6;18.6;18.6;18.6;18.7;18.6;18.7;18.7;18.8;18.7;18.7;18.7;18.7;18.7;18.7;18.7;18.7;18.7;18.7;18.7;18.8;18.8;18.8;18.8;18.8;18.8;18.8;18.7;18.8;18.8;18.9;18.8;18.8;18.8;18.8;18.9;18.8;18.8;18.8;18.8;18.8;18.8;18.8;18.7;18.7;18.7;18.8;18.8;18.7;18.8;18.7;18.7;18.7;18.7;18.7;18.6;18.5;18.5;18.5;18.5;…
18;18;18.1;18.1;18.1;18.1;18.1;18.2;18.3;18.3;18.4;18.3;18.4;18.4;18.4;18.4;18.4;18.5;18.5;18.5;18.5;18.6;18.6;18.6;18.7;18.6;18.6;18.7;18.7;18.7;18.7;18.8;18.7;18.7;18.7;18.7;18.7;18.7;18.7;18.7;18.7;18.7;18.8;18.8;18.8;18.8;18.8;18.8;18.8;18.9;18.8;18.8;18.9;18.9;18.8;18.8;18.8;18.9;18.8;18.8;18.8;18.8;18.7;18.8;18.8;18.7;18.8;18.7;18.7;18.7;18.7;18.7;18.8;18.7;18.7;18.6;18.6;18.6;18.6;18.5;18.…
18;18;18;18;18.1;18.2;18.2;18.3;18.3;18.3;18.3;18.3;18.4;18.3;18.4;18.4;18.4;18.5;18.5;18.5;18.5;18.6;18.6;18.6;18.6;18.6;18.6;18.7;18.7;18.7;18.7;18.7;18.7;18.7;18.7;18.7;18.8;18.7;18.7;18.7;18.7;18.8;18.8;18.8;18.8;18.8;18.8;18.9;18.8;18.9;18.7;18.8;18.8;18.8;18.8;18.8;18.9;18.9;18.8;18.8;18.8;18.8;18.8;18.7;18.8;18.8;18.7;18.7;18.8;18.8;18.8;18.7;18.8;18.7;18.7;18.6;18.6;18.6;18.6;18.6;18.5;18…
18;18;18;18;18;18.1;18.2;18.2;18.2;18.3;18.4;18.3;18.3;18.4;18.3;18.4;18.4;18.5;18.5;18.5;18.5;18.5;18.6;18.5;18.6;18.6;18.6;18.7;18.6;18.6;18.7;18.6;18.7;18.7;18.7;18.8;18.7;18.8;18.7;18.7;18.7;18.8;18.7;18.8;18.8;18.8;18.8;18.8;18.9;18.9;18.9;18.8;18.8;18.8;18.8;18.9;18.8;18.8;18.9;18.9;18.9;18.8;18.7;18.8;18.8;18.7;18.7;18.7;18.7;18.8;18.8;18.7;18.8;18.7;18.7;18.7;18.7;18.6;18.6;18.6;18.5;18.5…
18;18;18;18;18.1;18.1;18.2;18.3;18.2;18.3;18.3;18.4;18.4;18.4;18.4;18.4;18.5;18.4;18.5;18.5;18.5;18.6;18.6;18.6;18.6;18.7;18.6;18.6;18.7;18.7;18.6;18.7;18.7;18.7;18.8;18.7;18.7;18.7;18.8;18.7;18.7;18.7;18.7;18.8;18.8;18.8;18.8;18.8;18.9;18.8;18.8;18.8;18.8;18.8;18.8;18.8;18.8;18.8;18.9;18.8;18.8;18.9;18.7;18.8;18.7;18.8;18.8;18.7;18.7;18.8;18.8;18.8;18.8;18.7;18.7;18.7;18.7;18.7;18.6;18.6;18.6;18…
18;18;18;18.1;18.1;18.2;18.2;18.2;18.4;18.3;18.3;18.4;18.5;18.4;18.4;18.4;18.4;18.5;18.5;18.5;18.5;18.7;18.6;18.5;18.6;18.7;18.6;18.7;18.6;18.6;18.7;18.7;18.7;18.7;18.7;18.7;18.7;18.7;18.7;18.7;18.7;18.8;18.7;18.8;18.8;18.8;18.8;18.8;18.8;18.8;18.8;18.8;18.8;18.8;18.8;18.8;18.8;18.8;18.8;18.9;18.8;18.7;18.9;18.7;18.7;18.8;18.7;18.7;18.7;18.8;18.7;18.7;18.7;18.7;18.7;18.7;18.7;18.7;18.6;18.6;18.5;…
18;18;18;18.1;18.1;18.2;18.2;18.3;18.2;18.3;18.3;18.4;18.4;18.5;18.4;18.4;18.3;18.5;18.5;18.5;18.5;18.5;18.6;18.6;18.5;18.6;18.5;18.6;18.6;18.6;18.7;18.7;18.7;18.7;18.7;18.7;18.7;18.7;18.8;18.7;18.7;18.8;18.7;18.8;18.9;18.8;18.8;18.8;18.8;18.8;18.8;18.9;18.8;18.8;18.8;18.8;18.9;18.8;18.8;18.8;18.8;18.8;18.8;18.8;18.8;18.7;18.7;18.8;18.7;18.8;18.8;18.8;18.7;18.7;18.7;18.8;18.7;18.6;18.7;18.6;18.6;…
18;17.9;18;18.1;18.2;18.2;18.1;18.2;18.2;18.2;18.3;18.3;18.4;18.4;18.3;18.4;18.5;18.5;18.5;18.5;18.5;18.5;18.6;18.7;18.6;18.6;18.6;18.6;18.7;18.7;18.7;18.7;18.6;18.7;18.8;18.6;18.7;18.7;18.7;18.7;18.7;18.7;18.7;18.7;18.8;18.9;18.9;18.8;18.8;18.8;18.8;18.8;18.8;18.9;18.8;18.8;18.8;18.8;18.8;18.8;18.8;18.8;18.8;18.8;18.7;18.8;18.8;18.7;18.7;18.7;18.7;18.7;18.7;18.7;18.7;18.7;18.7;18.7;18.6;18.6;18.…
17.9;18;18;18.1;18.2;18.2;18.1;18.3;18.3;18.2;18.3;18.3;18.3;18.3;18.5;18.4;18.4;18.5;18.5;18.5;18.5;18.5;18.5;18.6;18.6;18.5;18.6;18.6;18.6;18.7;18.7;18.7;18.6;18.7;18.6;18.7;18.6;18.7;18.7;18.7;18.7;18.7;18.7;18.7;18.8;18.8;18.9;18.8;18.9;18.8;18.8;18.8;18.9;18.8;18.8;18.8;18.8;18.8;18.8;18.8;18.8;18.8;18.8;18.8;18.8;18.7;18.8;18.7;18.7;18.7;18.7;18.7;18.7;18.7;18.7;18.8;18.7;18.7;18.5;18.6;18.…
18;18;18;18.2;18;18.2;18.1;18.2;18.2;18.2;18.3;18.3;18.3;18.4;18.4;18.4;18.4;18.4;18.5;18.5;18.5;18.6;18.5;18.5;18.6;18.6;18.6;18.6;18.6;18.7;18.7;18.6;18.7;18.7;18.6;18.6;18.7;18.6;18.7;18.6;18.7;18.7;18.8;18.8;18.8;18.8;18.8;18.8;18.8;18.8;18.8;18.8;18.8;18.8;18.8;18.8;18.8;18.8;18.8;18.8;18.8;18.7;18.8;18.8;18.8;18.7;18.8;18.8;18.7;18.7;18.7;18.7;18.7;18.7;18.7;18.7;18.7;18.7;18.6;18.6;18.6;18…
18.1;18.1;18;18;18;18.2;18.1;18.2;18.2;18.3;18.3;18.2;18.4;18.4;18.4;18.4;18.4;18.5;18.5;18.5;18.5;18.5;18.5;18.6;18.6;18.6;18.6;18.6;18.7;18.7;18.7;18.7;18.7;18.6;18.7;18.6;18.6;18.7;18.7;18.6;18.7;18.7;18.7;18.7;18.7;18.8;18.8;18.8;18.8;18.8;18.8;18.8;18.8;18.8;18.8;18.8;18.7;18.8;18.8;18.8;18.7;18.8;18.8;18.8;18.7;18.7;18.7;18.7;18.7;18.7;18.7;18.7;18.7;18.7;18.7;18.7;18.7;18.6;18.6;18.6;18.6;…
18;18.1;18.1;18.1;18.1;18.3;18.2;18.2;18.3;18.3;18.2;18.3;18.3;18.4;18.3;18.4;18.4;18.5;18.5;18.5;18.5;18.5;18.5;18.6;18.5;18.6;18.6;18.6;18.7;18.6;18.7;18.7;18.6;18.7;18.6;18.6;18.7;18.7;18.6;18.7;18.7;18.7;18.7;18.8;18.8;18.8;18.8;18.7;18.8;18.9;18.8;18.8;18.8;18.7;18.8;18.8;18.8;18.8;18.9;18.8;18.8;18.7;18.8;18.8;18.8;18.8;18.7;18.7;18.7;18.8;18.7;18.7;18.7;18.7;18.7;18.7;18.7;18.7;18.7;18.6;1…
18;18;18;18.1;18.2;18.1;18.2;18.2;18.2;18.3;18.3;18.3;18.5;18.4;18.4;18.4;18.4;18.4;18.5;18.5;18.5;18.5;18.6;18.5;18.6;18.6;18.6;18.6;18.7;18.7;18.7;18.7;18.7;18.6;18.6;18.6;18.7;18.6;18.7;18.7;18.7;18.7;18.7;18.7;18.8;18.7;18.8;18.8;18.8;18.8;18.8;18.9;18.8;18.8;18.8;18.8;18.8;18.8;18.8;18.8;18.8;18.8;18.8;18.7;18.7;18.7;18.7;18.8;18.8;18.8;18.7;18.8;18.7;18.7;18.7;18.7;18.7;18.6;18.7;18.6;18.6;…
18;18.1;18.1;18;18.2;18.2;18.2;18.2;18.3;18.3;18.3;18.3;18.3;18.4;18.4;18.4;18.4;18.5;18.5;18.5;18.5;18.5;18.7;18.6;18.6;18.6;18.6;18.6;18.6;18.7;18.7;18.7;18.7;18.7;18.6;18.7;18.6;18.7;18.7;18.7;18.7;18.7;18.7;18.8;18.7;18.7;18.8;18.8;18.8;18.9;18.8;18.8;18.8;18.8;18.8;18.8;18.8;18.8;18.8;18.8;18.8;18.7;18.8;18.8;18.7;18.8;18.7;18.7;18.7;18.8;18.7;18.7;18.7;18.7;18.7;18.7;18.7;18.7;18.6;18.6;18.…
18;18;18;18.1;18.2;18.2;18.2;18.2;18.2;18.3;18.3;18.3;18.4;18.4;18.4;18.3;18.5;18.5;18.5;18.5;18.5;18.5;18.5;18.5;18.5;18.7;18.6;18.6;18.7;18.6;18.6;18.7;18.6;18.7;18.6;18.7;18.7;18.7;18.7;18.7;18.7;18.7;18.8;18.7;18.7;18.8;18.8;18.8;18.9;18.8;18.8;18.8;18.8;18.8;18.8;18.8;18.8;18.8;18.8;18.8;18.8;18.8;18.8;18.7;18.7;18.8;18.8;18.7;18.7;18.7;18.7;18.7;18.7;18.7;18.7;18.7;18.7;18.6;18.7;18.6;18.6;…
18;18;18;18.2;18.2;18.2;18.2;18.2;18.3;18.3;18.3;18.3;18.4;18.4;18.4;18.4;18.4;18.3;18.4;18.5;18.5;18.5;18.5;18.5;18.6;18.6;18.6;18.7;18.6;18.7;18.7;18.7;18.7;18.6;18.6;18.6;18.7;18.7;18.7;18.7;18.7;18.7;18.7;18.7;18.8;18.8;18.7;18.8;18.7;18.8;18.7;18.8;18.8;18.7;18.8;18.8;18.8;18.9;18.8;18.8;18.8;18.8;18.8;18.7;18.7;18.7;18.8;18.8;18.8;18.7;18.7;18.7;18.7;18.7;18.7;18.7;18.6;18.6;18.6;18.6;18.7;…
18;18;18;18.2;18.2;18.2;18.2;18.2;18.3;18.3;18.3;18.4;18.4;18.4;18.4;18.3;18.5;18.5;18.5;18.5;18.5;18.5;18.5;18.5;18.6;18.6;18.6;18.6;18.7;18.7;18.6;18.6;18.6;18.6;18.6;18.6;18.7;18.6;18.7;18.7;18.7;18.7;18.7;18.7;18.8;18.7;18.7;18.7;18.7;18.7;18.7;18.8;18.7;18.8;18.9;18.7;18.8;18.8;18.8;18.8;18.8;18.8;18.8;18.8;18.7;18.7;18.7;18.8;18.7;18.7;18.8;18.8;18.7;18.7;18.7;18.7;18.8;18.7;18.7;18.5;18.6;…
18;18.1;18.1;18;18.1;18.2;18.2;18.2;18.3;18.3;18.3;18.4;18.3;18.3;18.4;18.3;18.3;18.3;18.5;18.4;18.5;18.5;18.5;18.5;18.6;18.6;18.6;18.7;18.6;18.6;18.6;18.6;18.6;18.7;18.6;18.6;18.6;18.7;18.7;18.7;18.7;18.7;18.7;18.7;18.8;18.7;18.7;18.7;18.8;18.7;18.7;18.8;18.8;18.8;18.8;18.9;18.8;18.8;18.8;18.8;18.8;18.8;18.8;18.7;18.7;18.8;18.8;18.7;18.7;18.7;18.7;18.8;18.7;18.8;18.7;18.7;18.8;18.7;18.6;18.6;18.…
18;18;18;18;18.1;18.3;18.2;18.2;18.2;18.2;18.3;18.5;18.3;18.3;18.3;18.4;18.5;18.5;18.5;18.5;18.5;18.4;18.5;18.6;18.5;18.6;18.6;18.6;18.6;18.6;18.5;18.5;18.6;18.6;18.7;18.7;18.7;18.7;18.7;18.7;18.6;18.7;18.7;18.7;18.7;18.7;18.8;18.7;18.7;18.8;18.7;18.8;18.7;18.8;18.8;18.7;18.8;18.8;18.8;18.8;18.8;18.7;18.8;18.7;18.8;18.8;18.8;18.8;18.7;18.7;18.8;18.8;18.7;18.8;18.7;18.8;18.7;18.7;18.7;18.7;18.6;18…
18;18;18.1;18;18.1;18.1;18.2;18.2;18.3;18.3;18.2;18.3;18.3;18.3;18.3;18.3;18.4;18.5;18.4;18.5;18.5;18.6;18.5;18.5;18.5;18.6;18.6;18.6;18.6;18.6;18.5;18.6;18.6;18.6;18.6;18.7;18.7;18.7;18.7;18.7;18.7;18.6;18.7;18.7;18.8;18.7;18.8;18.7;18.7;18.7;18.7;18.8;18.7;18.8;18.8;18.8;18.8;18.8;18.8;18.8;18.8;18.8;18.7;18.7;18.7;18.8;18.8;18.7;18.8;18.7;18.7;18.8;18.8;18.7;18.8;18.7;18.8;18.7;18.7;18.7;18.7;…
18;18;18.1;18.1;18.1;18.1;18.1;18.1;18.2;18.2;18.3;18.3;18.3;18.4;18.3;18.4;18.4;18.5;18.5;18.5;18.5;18.5;18.5;18.4;18.5;18.6;18.6;18.6;18.6;18.5;18.6;18.6;18.6;18.6;18.7;18.7;18.7;18.7;18.7;18.6;18.7;18.7;18.7;18.6;18.8;18.8;18.8;18.7;18.7;18.8;18.7;18.7;18.7;18.7;18.7;18.8;18.8;18.8;18.8;18.8;18.8;18.7;18.8;18.8;18.8;18.8;18.8;18.8;18.7;18.7;18.7;18.8;18.7;18.8;18.7;18.7;18.7;18.7;18.7;18.7;18.…
17.9;18;18.1;18;18.1;18.1;18.2;18.3;18.1;18.2;18.2;18.4;18.3;18.3;18.3;18.4;18.5;18.4;18.5;18.5;18.5;18.4;18.5;18.5;18.5;18.6;18.5;18.6;18.6;18.6;18.6;18.6;18.6;18.6;18.7;18.7;18.7;18.7;18.6;18.7;18.7;18.7;18.7;18.6;18.7;18.8;18.7;18.8;18.8;18.8;18.7;18.7;18.7;18.8;18.8;18.7;18.8;18.8;18.7;18.8;18.7;18.7;18.8;18.8;18.8;18.8;18.8;18.8;18.8;18.7;18.7;18.7;18.7;18.8;18.7;18.7;18.7;18.7;18.7;18.6;18.…
17.9;18;18;18;18.1;18.1;18.2;18.1;18.1;18.2;18.2;18.3;18.3;18.4;18.4;18.5;18.2;18.5;18.5;18.5;18.5;18.5;18.5;18.4;18.5;18.5;18.5;18.5;18.6;18.6;18.5;18.7;18.6;18.7;18.7;18.6;18.6;18.6;18.7;18.7;18.7;18.8;18.7;18.7;18.6;18.7;18.8;18.8;18.7;18.7;18.8;18.8;18.8;18.8;18.7;18.7;18.8;18.8;18.8;18.8;18.8;18.7;18.7;18.8;18.9;18.8;18.8;18.7;18.7;18.9;18.7;18.8;18.8;18.8;18.7;18.7;18.7;18.7;18.7;18.7;18.6;…
18;18;18;18;18;18.1;18.1;18.1;18.1;18.2;18.2;18.2;18.3;18.3;18.2;18.3;18.3;18.5;18.4;18.4;18.4;18.5;18.4;18.5;18.5;18.5;18.5;18.5;18.6;18.5;18.6;18.6;18.6;18.6;18.6;18.6;18.6;18.6;18.7;18.6;18.6;18.7;18.7;18.7;18.7;18.7;18.8;18.7;18.8;18.8;18.8;18.7;18.7;18.7;18.8;18.7;18.8;18.7;18.7;18.7;18.7;18.7;18.8;18.7;18.8;18.8;18.8;18.7;18.7;18.8;18.7;18.8;18.7;18.7;18.7;18.7;18.7;18.7;18.7;18.7;18.7;18.7…
17.9;17.9;17.9;18;18;18;18;18.1;18.1;18.1;18.2;18.2;18.3;18.4;18.2;18.2;18.3;18.4;18.4;18.4;18.4;18.4;18.4;18.4;18.5;18.5;18.5;18.6;18.5;18.5;18.6;18.6;18.6;18.6;18.6;18.5;18.5;18.6;18.6;18.6;18.6;18.7;18.7;18.7;18.7;18.7;18.7;18.7;18.7;18.7;18.7;18.7;18.7;18.8;18.7;18.8;18.8;18.7;18.8;18.7;18.7;18.7;18.7;18.8;18.8;18.7;18.8;18.8;18.8;18.8;18.8;18.8;18.8;18.7;18.7;18.7;18.7;18.6;18.7;18.7;18.6;18…
17.9;17.9;18;18;18;18;18.2;18.1;18.2;18.2;18.2;18.2;18.2;18.4;18.4;18.4;18.4;18.3;18.4;18.4;18.4;18.4;18.5;18.5;18.4;18.6;18.6;18.6;18.6;18.6;18.6;18.6;18.6;18.6;18.6;18.6;18.5;18.5;18.6;18.6;18.6;18.7;18.7;18.7;18.7;18.7;18.7;18.7;18.7;18.7;18.7;18.7;18.7;18.7;18.8;18.8;18.7;18.8;18.8;18.7;18.7;18.7;18.8;18.8;18.8;18.8;18.8;18.8;18.8;18.8;18.8;18.8;18.8;18.8;18.7;18.7;18.8;18.7;18.7;18.6;18.6;18…
17.9;17.9;17.9;18;18;18;18.1;18.2;18.2;18.2;18.2;18.3;18.2;18.2;18.3;18.4;18.3;18.4;18.4;18.3;18.4;18.4;18.5;18.6;18.6;18.6;18.6;18.5;18.6;18.5;18.6;18.6;18.6;18.6;18.6;18.6;18.7;18.6;18.6;18.6;18.6;18.7;18.6;18.7;18.7;18.7;18.7;18.7;18.6;18.7;18.7;18.7;18.7;18.7;18.8;18.7;18.8;18.7;18.7;18.7;18.7;18.7;18.7;18.8;18.7;18.7;18.8;18.8;18.8;18.8;18.8;18.8;18.8;18.7;18.8;18.8;18.7;18.7;18.7;18.6;18.6;…
17.9;17.9;17.9;18;17.9;18;18.2;18.1;18.2;18.1;18.2;18.2;18.2;18.3;18.3;18.4;18.3;18.4;18.4;18.4;18.4;18.4;18.4;18.5;18.6;18.6;18.6;18.6;18.6;18.6;18.5;18.5;18.6;18.6;18.6;18.6;18.6;18.6;18.6;18.6;18.6;18.7;18.6;18.7;18.7;18.7;18.7;18.7;18.7;18.7;18.7;18.7;18.7;18.7;18.7;18.8;18.7;18.8;18.8;18.8;18.8;18.8;18.8;18.8;18.7;18.7;18.7;18.8;18.8;18.8;18.8;18.8;18.8;18.8;18.7;18.8;18.7;18.7;18.7;18.6;18.…
17.9;17.9;17.9;18;18;17.9;18.2;18.1;18.2;18.2;18.2;18.2;18.2;18.3;18.3;18.3;18.3;18.4;18.4;18.3;18.4;18.5;18.5;18.5;18.6;18.5;18.5;18.6;18.6;18.5;18.5;18.5;18.5;18.6;18.6;18.6;18.6;18.6;18.6;18.7;18.6;18.7;18.7;18.7;18.7;18.7;18.7;18.7;18.7;18.6;18.7;18.7;18.7;18.8;18.7;18.8;18.7;18.8;18.8;18.7;18.8;18.8;18.8;18.8;18.8;18.7;18.8;18.8;18.8;18.8;18.8;18.8;18.8;18.8;18.8;18.7;18.8;18.7;18.7;18.6;18.…
17.9;17.9;17.9;17.9;18;18;18;18.2;18.1;18.2;18.2;18.2;18.2;18.3;18.2;18.4;18.2;18.3;18.3;18.3;18.4;18.4;18.4;18.5;18.5;18.5;18.5;18.6;18.6;18.5;18.6;18.6;18.4;18.6;18.5;18.6;18.5;18.6;18.6;18.6;18.6;18.7;18.7;18.7;18.7;18.7;18.7;18.7;18.7;18.7;18.7;18.7;18.7;18.7;18.7;18.7;18.7;18.7;18.7;18.8;18.9;18.8;18.8;18.8;18.7;18.8;18.7;18.8;18.8;18.8;18.8;18.8;18.8;18.8;18.7;18.8;18.8;18.6;18.7;18.6;18.6;…
17.9;17.9;17.9;17.9;18;17.9;18;18.1;18.1;18.2;18.1;18.2;18.2;18.2;18.2;18.2;18.3;18.3;18.4;18.4;18.3;18.4;18.5;18.5;18.5;18.5;18.5;18.5;18.6;18.6;18.6;18.4;18.5;18.5;18.5;18.6;18.5;18.6;18.6;18.6;18.6;18.7;18.6;18.7;18.7;18.7;18.7;18.7;18.6;18.7;18.7;18.7;18.7;18.7;18.7;18.7;18.8;18.7;18.7;18.8;18.8;18.8;18.8;18.8;18.8;18.8;18.8;18.7;18.7;18.8;18.8;18.8;18.7;18.8;18.8;18.8;18.7;18.8;18.7;18.6;18.…
17.9;17.9;17.9;17.9;17.9;18;18;18.1;18.2;18.2;18.3;18.2;18.2;18.4;18.2;18.3;18.3;18.3;18.3;18.3;18.4;18.4;18.5;18.5;18.5;18.5;18.5;18.4;18.5;18.5;18.5;18.5;18.5;18.5;18.6;18.6;18.6;18.7;18.7;18.7;18.6;18.6;18.7;18.6;18.7;18.6;18.7;18.7;18.7;18.7;18.7;18.7;18.7;18.7;18.7;18.7;18.8;18.7;18.8;18.8;18.7;18.8;18.7;18.7;18.8;18.8;18.7;18.8;18.7;18.8;18.8;18.7;18.8;18.9;18.8;18.8;18.8;18.7;18.6;18.6;18.…
17.9;17.9;17.9;17.9;17.9;18;18;18;18.1;18.1;18.2;18.1;18.1;18.4;18.2;18.2;18.2;18.2;18.3;18.4;18.4;18.5;18.4;18.4;18.4;18.5;18.4;18.5;18.5;18.6;18.5;18.5;18.5;18.5;18.5;18.6;18.7;18.6;18.6;18.7;18.6;18.6;18.7;18.6;18.7;18.7;18.7;18.7;18.7;18.6;18.7;18.7;18.7;18.7;18.7;18.8;18.8;18.7;18.8;18.7;18.8;18.8;18.8;18.8;18.8;18.8;18.7;18.8;18.7;18.8;18.8;18.8;18.7;18.8;18.7;18.7;18.7;18.8;18.7;18.6;18.7;…
17.9;17.8;17.8;17.9;17.9;17.9;18;18.2;18.2;18.1;18.1;18.2;18.2;18.2;18.1;18.2;18.3;18.3;18.3;18.3;18.4;18.5;18.5;18.5;18.5;18.4;18.5;18.5;18.5;18.5;18.5;18.5;18.5;18.5;18.5;18.6;18.6;18.6;18.6;18.6;18.6;18.6;18.6;18.7;18.7;18.7;18.6;18.6;18.7;18.7;18.7;18.7;18.7;18.7;18.8;18.8;18.8;18.8;18.8;18.7;18.8;18.8;18.7;18.7;18.7;18.7;18.8;18.8;18.8;18.8;18.8;18.8;18.8;18.8;18.7;18.9;18.9;18.8;18.7;18.6;1…
17.8;17.8;17.9;17.9;17.9;17.9;17.9;18.1;18;18.1;18.1;18.1;18.1;18.3;18.2;18.2;18.2;18.3;18.3;18.2;18.3;18.5;18.4;18.4;18.5;18.4;18.5;18.4;18.5;18.5;18.5;18.5;18.5;18.6;18.6;18.6;18.6;18.6;18.6;18.6;18.6;18.7;18.6;18.7;18.6;18.7;18.7;18.7;18.7;18.7;18.7;18.7;18.8;18.8;18.8;18.8;18.7;18.7;18.7;18.8;18.7;18.8;18.7;18.7;18.7;18.8;18.8;18.8;18.7;18.8;18.8;18.8;18.7;18.8;18.7;18.8;18.8;18.8;18.7;18.6;1…
17.8;17.8;17.8;17.8;17.9;17.9;18;18.1;18;18;18;18.2;18.2;18.1;18.2;18.2;18.2;18.3;18.2;18.4;18.4;18.4;18.4;18.4;18.5;18.4;18.5;18.4;18.5;18.5;18.5;18.5;18.5;18.5;18.5;18.5;18.6;18.5;18.6;18.6;18.7;18.6;18.7;18.7;18.7;18.7;18.6;18.7;18.6;18.7;18.7;18.7;18.8;18.7;18.8;18.7;18.7;18.8;18.7;18.7;18.8;18.7;18.7;18.7;18.8;18.7;18.8;18.8;18.8;18.8;18.8;18.7;18.7;18.8;18.8;18.7;18.8;18.8;18.8;18.7;18.7;18…
17.9;17.8;17.9;17.9;17.9;17.9;17.9;18;18.1;18.1;18.1;18.1;18.1;18.1;18.2;18.2;18.1;18.3;18.3;18.3;18.4;18.4;18.4;18.5;18.4;18.5;18.4;18.5;18.5;18.5;18.5;18.5;18.5;18.5;18.5;18.5;18.5;18.5;18.6;18.5;18.5;18.6;18.6;18.7;18.6;18.6;18.7;18.6;18.7;18.7;18.7;18.7;18.7;18.7;18.7;18.7;18.7;18.7;18.7;18.7;18.8;18.7;18.8;18.7;18.7;18.7;18.7;18.8;18.8;18.8;18.7;18.7;18.7;18.8;18.8;18.8;18.8;18.8;18.7;18.7;1…
17.8;17.8;17.8;17.8;17.9;17.9;17.9;18;18;18;18.1;18.1;18.1;18.2;18.2;18.3;18.2;18.2;18.3;18.3;18.3;18.4;18.5;18.4;18.4;18.4;18.4;18.4;18.4;18.5;18.5;18.5;18.5;18.5;18.5;18.6;18.6;18.5;18.6;18.6;18.6;18.5;18.6;18.6;18.6;18.7;18.6;18.7;18.7;18.7;18.7;18.7;18.6;18.7;18.7;18.8;18.7;18.7;18.8;18.7;18.7;18.8;18.9;18.7;18.7;18.7;18.7;18.8;18.8;18.8;18.8;18.8;18.7;18.8;18.8;18.7;18.7;18.7;18.7;18.7;18.7;…
17.8;17.8;17.8;17.8;17.8;18;18;18;18;18.1;18.1;18.1;18.1;18.2;18.1;18.2;18.3;18.2;18.3;18.3;18.3;18.3;18.4;18.4;18.4;18.4;18.5;18.4;18.4;18.5;18.4;18.5;18.5;18.5;18.5;18.5;18.6;18.6;18.6;18.6;18.6;18.6;18.6;18.7;18.7;18.7;18.7;18.7;18.7;18.7;18.7;18.7;18.7;18.7;18.6;18.7;18.7;18.7;18.7;18.8;18.8;18.7;18.8;18.7;18.7;18.8;18.7;18.8;18.8;18.8;18.8;18.8;18.7;18.8;18.7;18.8;18.7;18.8;18.7;18.7;18.7;18…
17.8;17.8;17.8;17.8;17.8;18;18;18.1;18;18;18;18;18.1;18.2;18.1;18.2;18.2;18.2;18.3;18.3;18.3;18.3;18.4;18.3;18.4;18.3;18.4;18.4;18.5;18.5;18.5;18.5;18.5;18.5;18.5;18.5;18.5;18.5;18.6;18.6;18.6;18.5;18.6;18.7;18.7;18.7;18.7;18.7;18.7;18.7;18.7;18.7;18.7;18.7;18.7;18.7;18.7;18.8;18.7;18.7;18.7;18.7;18.7;18.7;18.7;18.8;18.8;18.8;18.8;18.8;18.8;18.8;18.8;18.8;18.8;18.8;18.7;18.7;18.7;18.7;18.7;18.7;1…
17.9;17.8;17.9;17.8;17.8;17.9;18;18;18;18;18;17.9;18.1;18.1;18.2;18.1;18.2;18.4;18.4;18.3;18.3;18.3;18.3;18.3;18.4;18.5;18.4;18.4;18.4;18.5;18.5;18.5;18.5;18.5;18.5;18.6;18.5;18.5;18.6;18.6;18.6;18.6;18.6;18.6;18.6;18.6;18.7;18.7;18.7;18.7;18.7;18.7;18.7;18.7;18.7;18.7;18.7;18.8;18.7;18.8;18.7;18.7;18.7;18.7;18.7;18.7;18.8;18.8;18.8;18.8;18.8;18.8;18.8;18.8;18.8;18.8;18.8;18.7;18.7;18.7;18.6;18.7…
17.8;17.8;17.8;17.8;17.9;17.9;17.9;18;17.9;18;18;18.1;18;18.1;18.2;18.2;18.2;18.2;18.2;18.3;18.3;18.3;18.3;18.3;18.5;18.4;18.4;18.4;18.4;18.5;18.5;18.4;18.5;18.5;18.5;18.5;18.6;18.6;18.5;18.5;18.6;18.6;18.5;18.6;18.6;18.7;18.7;18.7;18.7;18.7;18.7;18.7;18.7;18.7;18.8;18.7;18.7;18.8;18.8;18.7;18.7;18.7;18.7;18.7;18.7;18.8;18.8;18.8;18.8;18.8;18.8;18.8;18.8;18.8;18.8;18.8;18.8;18.7;18.7;18.7;18.7;18…
17.8;17.8;17.8;17.8;17.8;17.9;17.9;18;18;18;18;18;18;18.1;18.1;18.2;18.2;18.2;18.3;18.3;18.2;18.4;18.3;18.4;18.4;18.5;18.4;18.4;18.4;18.5;18.5;18.5;18.5;18.5;18.5;18.5;18.5;18.5;18.6;18.5;18.5;18.5;18.6;18.6;18.7;18.6;18.7;18.7;18.7;18.7;18.7;18.7;18.7;18.7;18.8;18.8;18.7;18.8;18.8;18.7;18.7;18.7;18.7;18.7;18.7;18.7;18.8;18.8;18.8;18.8;18.8;18.8;18.8;18.8;18.7;18.8;18.7;18.7;18.7;18.7;18.7;18.6;1…
17.8;17.8;17.7;17.9;17.8;18;17.9;18;18;18;18.1;18;18.1;18.1;18.1;18.2;18.2;18.3;18.2;18.3;18.3;18.3;18.3;18.4;18.4;18.5;18.4;18.5;18.5;18.5;18.5;18.5;18.5;18.5;18.5;18.6;18.5;18.5;18.6;18.5;18.6;18.6;18.7;18.6;18.6;18.6;18.7;18.7;18.7;18.7;18.7;18.7;18.8;18.7;18.7;18.7;18.8;18.7;18.7;18.7;18.8;18.7;18.7;18.8;18.7;18.7;18.7;18.7;18.8;18.8;18.8;18.8;18.8;18.8;18.8;18.8;18.7;18.7;18.7;18.7;18.7;18.6…
17.7;17.8;17.8;17.9;17.9;17.9;17.9;18;18;18.1;18.1;18.1;18.1;18.1;18.1;18.2;18.2;18.1;18.2;18.2;18.3;18.3;18.3;18.4;18.4;18.5;18.4;18.4;18.5;18.5;18.5;18.5;18.5;18.5;18.5;18.5;18.5;18.5;18.6;18.7;18.6;18.6;18.6;18.7;18.7;18.6;18.6;18.7;18.7;18.7;18.7;18.7;18.7;18.7;18.8;18.8;18.7;18.8;18.7;18.7;18.8;18.7;18.7;18.8;18.7;18.7;18.7;18.8;18.8;18.8;18.8;18.8;18.8;18.8;18.7;18.8;18.8;18.7;18.7;18.7;18.…
17.8;17.8;17.8;17.7;17.7;17.9;18;18;18;18.1;18;18.1;18;18.1;18.1;18.1;18.1;18.2;18.2;18.3;18.3;18.3;18.4;18.4;18.4;18.5;18.4;18.4;18.4;18.5;18.5;18.5;18.5;18.5;18.5;18.6;18.5;18.5;18.6;18.6;18.5;18.6;18.6;18.7;18.6;18.6;18.7;18.6;18.7;18.7;18.7;18.7;18.7;18.7;18.7;18.7;18.7;18.7;18.7;18.7;18.8;18.8;18.7;18.7;18.7;18.8;18.8;18.7;18.7;18.8;18.7;18.8;18.8;18.8;18.8;18.8;18.7;18.8;18.7;18.7;18.7;18.7…
17.8;17.8;17.8;17.8;17.7;17.8;18;18;18;18;18;18.1;18;18.1;18.1;18.1;18.2;18.3;18.2;18.1;18.3;18.3;18.3;18.3;18.3;18.4;18.3;18.5;18.4;18.4;18.4;18.5;18.5;18.5;18.4;18.4;18.5;18.4;18.6;18.5;18.6;18.6;18.5;18.7;18.6;18.7;18.7;18.7;18.7;18.7;18.7;18.7;18.7;18.7;18.7;18.7;18.7;18.7;18.7;18.7;18.7;18.7;18.8;18.8;18.7;18.7;18.8;18.8;18.8;18.8;18.7;18.7;18.8;18.7;18.8;18.8;18.7;18.7;18.7;18.7;18.6;18.6;1…
17.8;17.8;17.8;17.8;17.8;17.9;18;18;18;18;18.1;18.1;18.1;18.1;18.2;18.1;18.2;18.3;18.3;18.3;18.3;18.3;18.4;18.3;18.3;18.4;18.4;18.4;18.5;18.5;18.5;18.5;18.5;18.5;18.4;18.5;18.6;18.6;18.5;18.6;18.6;18.6;18.5;18.6;18.6;18.6;18.7;18.7;18.7;18.7;18.7;18.7;18.7;18.7;18.7;18.8;18.7;18.7;18.7;18.7;18.7;18.7;18.8;18.8;18.7;18.8;18.7;18.8;18.8;18.8;18.8;18.7;18.8;18.8;18.8;18.7;18.7;18.7;18.7;18.7;18.6;18…
17.8;17.8;17.8;17.8;17.8;17.9;18;18;18;18;17.9;18;18.1;18.1;18.3;18.1;18.1;18.2;18.3;18.2;18.3;18.3;18.3;18.4;18.3;18.4;18.4;18.4;18.4;18.4;18.4;18.5;18.6;18.5;18.5;18.4;18.5;18.5;18.6;18.5;18.6;18.7;18.6;18.6;18.6;18.7;18.6;18.7;18.7;18.7;18.7;18.7;18.7;18.7;18.7;18.7;18.8;18.8;18.7;18.7;18.7;18.7;18.7;18.8;18.7;18.7;18.7;18.8;18.7;18.7;18.7;18.8;18.8;18.8;18.8;18.8;18.7;18.8;18.7;18.7;18.7;18.6…
17.8;17.8;17.8;17.8;17.9;17.9;17.9;17.9;17.9;17.9;18;18.1;18.1;18;18.1;18.1;18.2;18.1;18.2;18.3;18.3;18.3;18.4;18.3;18.4;18.4;18.4;18.4;18.4;18.5;18.4;18.4;18.6;18.5;18.5;18.4;18.5;18.5;18.6;18.5;18.5;18.6;18.6;18.6;18.6;18.6;18.6;18.7;18.6;18.6;18.7;18.7;18.7;18.7;18.7;18.7;18.7;18.8;18.8;18.7;18.7;18.7;18.8;18.7;18.7;18.8;18.7;18.8;18.7;18.7;18.7;18.7;18.8;18.8;18.8;18.8;18.7;18.7;18.7;18.7;18.…
17.8;17.8;17.8;17.8;17.8;17.9;17.9;17.9;18;18;18;18;18.1;18.1;18;18.1;18;18.1;18.3;18.3;18.3;18.3;18.3;18.3;18.3;18.4;18.4;18.4;18.4;18.4;18.4;18.5;18.5;18.6;18.4;18.5;18.5;18.6;18.5;18.5;18.6;18.6;18.6;18.6;18.6;18.6;18.6;18.6;18.7;18.6;18.6;18.7;18.7;18.7;18.7;18.7;18.7;18.7;18.8;18.7;18.7;18.8;18.7;18.8;18.7;18.7;18.7;18.8;18.7;18.9;18.8;18.7;18.8;18.8;18.8;18.8;18.8;18.7;18.7;18.7;18.6;18.7;1…
17.8;17.8;17.8;17.8;17.9;17.9;17.9;18;18;18;18;18;18;18;18.1;18.1;18.1;18.3;18.3;18.3;18.3;18.3;18.4;18.4;18.4;18.4;18.4;18.4;18.4;18.4;18.4;18.5;18.4;18.5;18.6;18.5;18.6;18.5;18.6;18.6;18.5;18.6;18.6;18.6;18.6;18.7;18.6;18.6;18.6;18.6;18.6;18.7;18.7;18.7;18.7;18.8;18.7;18.8;18.8;18.7;18.8;18.8;18.8;18.7;18.8;18.7;18.7;18.7;18.6;18.7;18.8;18.8;18.8;18.8;18.7;18.7;18.7;18.7;18.7;18.7;18.7;18.7;18.…
17.7;17.7;17.7;17.9;17.9;17.8;17.9;17.9;17.9;18;18;17.9;18;18.1;18.1;18.1;18.1;18.3;18.2;18.3;18.4;18.3;18.4;18.3;18.4;18.4;18.4;18.4;18.4;18.5;18.4;18.5;18.5;18.5;18.5;18.5;18.5;18.5;18.5;18.5;18.6;18.6;18.6;18.6;18.6;18.6;18.6;18.6;18.6;18.6;18.6;18.6;18.6;18.7;18.7;18.7;18.7;18.7;18.8;18.8;18.8;18.8;18.8;18.8;18.8;18.7;18.7;18.7;18.7;18.7;18.8;18.7;18.7;18.7;18.8;18.8;18.7;18.7;18.7;18.7;18.7;…
17.8;17.7;17.8;17.7;17.9;17.9;17.9;17.9;18;18;17.9;18.1;18.1;18.1;18.2;18.2;18.2;18.2;18.3;18.3;18.3;18.3;18.3;18.4;18.4;18.4;18.4;18.5;18.5;18.4;18.5;18.5;18.5;18.5;18.5;18.5;18.5;18.5;18.5;18.5;18.7;18.7;18.6;18.6;18.6;18.6;18.7;18.6;18.6;18.6;18.6;18.6;18.6;18.6;18.7;18.7;18.7;18.7;18.8;18.8;18.7;18.8;18.7;18.8;18.7;18.7;18.7;18.7;18.8;18.7;18.8;18.8;18.8;18.8;18.7;18.7;18.7;18.7;18.7;18.7;18.…
17.7;17.7;17.8;17.8;17.8;17.8;17.9;17.9;18;18;18;18.1;18;18.1;18.1;18.2;18.1;18.2;18.2;18.2;18.3;18.3;18.3;18.4;18.4;18.4;18.4;18.4;18.4;18.4;18.5;18.5;18.5;18.5;18.5;18.4;18.5;18.5;18.5;18.5;18.5;18.6;18.6;18.7;18.6;18.7;18.7;18.6;18.6;18.6;18.6;18.6;18.7;18.6;18.7;18.7;18.7;18.7;18.7;18.7;18.8;18.7;18.8;18.7;18.8;18.7;18.7;18.7;18.7;18.7;18.8;18.9;18.8;18.8;18.8;18.8;18.7;18.7;18.7;18.7;18.7;18…
17.8;17.7;17.8;17.8;17.8;17.8;18;17.9;18;18;18;18;18.1;18.1;18.1;18.2;18.2;18.2;18.2;18.3;18.2;18.4;18.4;18.4;18.3;18.4;18.4;18.4;18.4;18.5;18.4;18.5;18.5;18.5;18.5;18.5;18.5;18.5;18.6;18.6;18.5;18.6;18.6;18.6;18.6;18.6;18.6;18.7;18.6;18.6;18.6;18.6;18.7;18.6;18.7;18.7;18.7;18.7;18.7;18.7;18.8;18.8;18.7;18.8;18.7;18.7;18.7;18.7;18.7;18.7;18.8;18.7;18.8;18.8;18.7;18.7;18.7;18.7;18.7;18.7;18.7;18.7…
17.7;17.8;17.8;17.8;17.8;17.8;17.9;18;18;17.9;18;18;18.1;18.1;18.2;18.1;18.1;18.3;18.3;18.3;18.2;18.2;18.4;18.1;18.4;18.4;18.4;18.4;18.4;18.4;18.5;18.5;18.5;18.5;18.5;18.5;18.5;18.5;18.5;18.5;18.5;18.7;18.5;18.6;18.5;18.5;18.6;18.6;18.6;18.7;18.7;18.6;18.6;18.7;18.7;18.7;18.7;18.8;18.7;18.7;18.7;18.7;18.7;18.7;18.7;18.7;18.7;18.8;18.7;18.8;18.8;18.7;18.8;18.8;18.8;18.7;18.7;18.7;18.7;18.6;18.7;18…
17.7;17.7;17.8;17.8;17.8;17.8;17.9;17.9;17.9;18;18;18.1;18;18;18.1;18.1;18.1;18.2;18.3;18.3;18.2;18.3;18.3;18.3;18.3;18.4;18.4;18.4;18.4;18.4;18.4;18.5;18.5;18.5;18.5;18.5;18.5;18.5;18.5;18.5;18.6;18.5;18.5;18.6;18.6;18.5;18.6;18.6;18.6;18.6;18.6;18.6;18.6;18.7;18.6;18.7;18.7;18.7;18.6;18.6;18.7;18.7;18.7;18.7;18.7;18.7;18.7;18.7;18.8;18.8;18.8;18.8;18.7;18.7;18.7;18.7;18.6;18.8;18.7;18.7;18.7;18…
17.7;17.7;17.8;17.8;17.8;17.9;17.8;17.9;17.9;18;18;18;18;18.1;18.1;18.1;18.1;18.2;18.3;18.2;18.3;18.3;18.3;18.4;18.3;18.4;18.3;18.4;18.4;18.4;18.4;18.5;18.5;18.5;18.5;18.5;18.5;18.5;18.5;18.5;18.6;18.6;18.5;18.5;18.5;18.5;18.6;18.5;18.6;18.6;18.6;18.6;18.7;18.6;18.7;18.7;18.7;18.7;18.7;18.7;18.8;18.7;18.7;18.7;18.7;18.8;18.8;18.7;18.7;18.6;18.8;18.7;18.7;18.7;18.8;18.8;18.7;18.7;18.7;18.7;18.7;18…
17.8;17.7;17.8;17.7;17.8;17.9;17.9;17.9;18;18;18;18;18.1;18.1;18.1;18.1;18.1;18.2;18.2;18.2;18.3;18.3;18.3;18.3;18.4;18.4;18.3;18.4;18.4;18.4;18.5;18.5;18.5;18.5;18.5;18.5;18.5;18.5;18.6;18.6;18.5;18.5;18.5;18.5;18.5;18.5;18.6;18.6;18.5;18.6;18.6;18.6;18.6;18.7;18.7;18.7;18.7;18.8;18.8;18.7;18.8;18.7;18.8;18.8;18.8;18.8;18.8;18.7;18.7;18.7;18.8;18.7;18.7;18.7;18.7;18.8;18.8;18.8;18.7;18.7;18.6;18…
17.9;17.8;17.7;17.8;17.8;17.8;17.9;17.9;18;18;18;18.1;18.1;18.1;18.1;18.1;18.1;18.2;18.2;18.3;18.3;18.4;18.3;18.3;18.3;18.4;18.4;18.3;18.4;18.4;18.5;18.5;18.5;18.5;18.5;18.5;18.5;18.5;18.5;18.6;18.5;18.6;18.5;18.5;18.5;18.6;18.6;18.5;18.6;18.6;18.6;18.6;18.6;18.7;18.7;18.7;18.7;18.7;18.7;18.8;18.7;18.7;18.8;18.8;18.8;18.8;18.8;18.7;18.7;18.7;18.8;18.7;18.7;18.7;18.7;18.8;18.7;18.8;18.6;18.6;18.7;…
17.8;17.8;17.7;17.8;17.7;17.9;17.9;17.9;17.9;17.9;18;18;17.9;17.9;18.1;18.1;18.2;18.2;18.2;18.2;18.2;18.2;18.3;18.3;18.3;18.3;18.4;18.4;18.5;18.5;18.5;18.4;18.5;18.5;18.5;18.5;18.5;18.5;18.5;18.5;18.5;18.6;18.6;18.6;18.6;18.6;18.6;18.6;18.6;18.6;18.6;18.6;18.6;18.7;18.7;18.7;18.7;18.7;18.7;18.7;18.7;18.7;18.7;18.8;18.8;18.7;18.7;18.8;18.7;18.7;18.8;18.7;18.8;18.7;18.7;18.8;18.7;18.7;18.7;18.7;18.…
17.8;17.7;17.7;17.7;17.7;17.7;17.9;17.9;18;17.9;18;17.9;18;18.1;18.1;18.1;18.1;18.1;18.2;18.2;18.3;18.2;18.3;18.4;18.3;18.4;18.4;18.4;18.4;18.5;18.5;18.5;18.5;18.5;18.5;18.5;18.5;18.5;18.6;18.5;18.5;18.5;18.5;18.6;18.5;18.6;18.6;18.6;18.5;18.6;18.6;18.6;18.6;18.6;18.7;18.7;18.7;18.7;18.7;18.7;18.8;18.8;18.7;18.7;18.8;18.7;18.8;18.7;18.7;18.7;18.7;18.8;18.8;18.8;18.7;18.8;18.7;18.7;18.7;18.7;18.7;…
17.7;17.7;17.7;17.8;17.7;17.8;17.7;17.9;17.9;17.9;17.9;17.9;18;18.1;18.2;18.1;18.1;18.1;18.2;18.2;18.3;18.3;18.4;18.3;18.4;18.3;18.4;18.5;18.4;18.5;18.5;18.5;18.5;18.5;18.5;18.5;18.5;18.6;18.5;18.5;18.5;18.6;18.6;18.6;18.6;18.6;18.6;18.6;18.6;18.6;18.6;18.6;18.5;18.7;18.6;18.6;18.7;18.8;18.8;18.7;18.6;18.7;18.7;18.7;18.7;18.8;18.8;18.7;18.8;18.7;18.8;18.8;18.8;18.8;18.7;18.7;18.7;18.7;18.7;18.7;1…
17.8;17.7;17.7;17.8;17.8;17.8;17.9;17.9;17.9;18;17.9;18.1;18.1;18.1;18.2;18.1;18.1;18.1;18.2;18.2;18.2;18.2;18.3;18.3;18.3;18.4;18.3;18.4;18.4;18.4;18.5;18.5;18.5;18.5;18.5;18.5;18.4;18.5;18.5;18.5;18.6;18.6;18.6;18.6;18.6;18.6;18.6;18.6;18.6;18.6;18.6;18.6;18.6;18.6;18.7;18.7;18.8;18.7;18.7;18.7;18.7;18.7;18.7;18.7;18.7;18.7;18.7;18.8;18.7;18.8;18.8;18.8;18.8;18.8;18.8;18.8;18.8;18.8;18.7;18.6;1…
17.8;17.7;17.7;17.8;17.7;17.8;17.9;17.9;17.8;17.9;18;18;18;18.1;18.1;18.2;18.2;18.2;18.3;18.2;18.2;18.3;18.3;18.3;18.3;18.3;18.3;18.3;18.4;18.4;18.5;18.5;18.5;18.5;18.5;18.5;18.5;18.5;18.6;18.5;18.5;18.6;18.6;18.5;18.6;18.6;18.6;18.6;18.6;18.5;18.6;18.5;18.6;18.6;18.6;18.7;18.7;18.8;18.7;18.7;18.7;18.7;18.7;18.7;18.7;18.7;18.7;18.7;18.8;18.7;18.8;18.8;18.8;18.8;18.8;18.8;18.7;18.7;18.7;18.6;18.7;…
17.7;17.7;17.7;17.8;17.8;17.8;17.9;17.8;17.8;18.1;17.9;18;18;18.1;18.1;18.1;18.1;18.3;18.2;18.3;18.2;18.3;18.3;18.3;18.3;18.3;18.3;18.4;18.4;18.5;18.5;18.5;18.5;18.5;18.5;18.4;18.5;18.5;18.5;18.6;18.6;18.6;18.5;18.6;18.6;18.6;18.6;18.6;18.6;18.6;18.6;18.6;18.6;18.6;18.6;18.7;18.7;18.7;18.7;18.7;18.7;18.8;18.7;18.8;18.7;18.7;18.7;18.8;18.7;18.7;18.8;18.8;18.8;18.8;18.8;18.8;18.8;18.7;18.7;18.6;18.…
17.8;17.7;17.7;17.8;17.8;17.8;17.9;17.8;17.8;17.8;17.9;17.9;18.1;18.1;18.2;18.1;18.1;18.2;18.2;18.3;18.2;18.3;18.3;18.3;18.3;18.4;18.3;18.4;18.5;18.4;18.5;18.5;18.5;18.5;18.5;18.5;18.5;18.5;18.5;18.5;18.6;18.5;18.6;18.6;18.6;18.6;18.6;18.7;18.5;18.6;18.6;18.6;18.6;18.6;18.7;18.6;18.6;18.7;18.7;18.7;18.7;18.7;18.7;18.7;18.7;18.7;18.7;18.7;18.7;18.7;18.7;18.8;18.8;18.8;18.8;18.9;18.8;18.8;18.8;18.7…
17.7;17.7;17.7;17.7;17.7;17.8;17.8;17.9;17.9;17.9;17.9;18;18.1;18;18.1;18.1;18.1;18.1;18.2;18.2;18.3;18.2;18.3;18.3;18.4;18.3;18.4;18.4;18.5;18.4;18.5;18.5;18.5;18.5;18.5;18.5;18.5;18.5;18.5;18.5;18.5;18.5;18.6;18.6;18.6;18.6;18.6;18.6;18.6;18.6;18.6;18.6;18.6;18.6;18.7;18.8;18.7;18.8;18.7;18.7;18.7;18.7;18.7;18.7;18.7;18.7;18.7;18.7;18.7;18.7;18.7;18.7;18.7;18.8;18.8;18.8;18.8;18.8;18.8;18.6;18.…
17.7;17.7;17.7;17.8;17.8;17.9;17.8;17.9;17.9;17.9;18;18.1;18.1;18.1;18;18.1;18.1;18.1;18.1;18.3;18.2;18.3;18.3;18.3;18.3;18.4;18.4;18.4;18.4;18.4;18.4;18.4;18.5;18.4;18.5;18.5;18.5;18.5;18.5;18.5;18.6;18.5;18.6;18.5;18.6;18.6;18.6;18.6;18.7;18.6;18.7;18.6;18.6;18.7;18.6;18.7;18.6;18.7;18.7;18.7;18.7;18.7;18.7;18.7;18.8;18.7;18.7;18.7;18.8;18.7;18.8;18.8;18.8;18.9;18.8;18.8;18.8;18.7;18.8;18.7;18.…
17.7;17.7;17.7;17.7;17.8;17.9;17.9;17.8;17.9;17.9;17.9;18;18;18.1;18;18.1;18.1;18.1;18.1;18.2;18.1;18.3;18.3;18.3;18.3;18.4;18.4;18.4;18.4;18.4;18.4;18.4;18.5;18.5;18.5;18.5;18.5;18.5;18.5;18.5;18.5;18.6;18.5;18.5;18.6;18.6;18.6;18.6;18.7;18.6;18.6;18.6;18.6;18.6;18.6;18.6;18.7;18.6;18.7;18.7;18.6;18.7;18.7;18.7;18.7;18.7;18.7;18.7;18.7;18.7;18.8;18.8;18.8;18.8;18.8;18.8;18.7;18.9;18.8;18.7;18.8;…
17.7;17.7;17.7;17.7;17.6;17.8;17.9;17.9;17.9;17.9;17.9;17.9;18;18.1;18.1;18.1;18.1;18.1;18.1;18.2;18.3;18.3;18.3;18.3;18.3;18.4;18.4;18.5;18.4;18.4;18.4;18.4;18.5;18.5;18.5;18.5;18.5;18.5;18.5;18.5;18.6;18.5;18.5;18.5;18.6;18.6;18.6;18.6;18.6;18.6;18.7;18.6;18.6;18.7;18.7;18.7;18.7;18.7;18.7;18.7;18.7;18.7;18.7;18.7;18.7;18.7;18.7;18.7;18.7;18.8;18.8;18.8;18.9;18.8;18.8;18.8;18.8;18.8;18.8;18.7;1…
17.6;17.7;17.7;17.6;17.6;17.8;17.9;17.9;17.9;17.9;17.9;18;18.1;18;18.1;18.1;18.1;18.1;18.1;18.3;18.2;18.2;18.3;18.3;18.4;18.4;18.4;18.4;18.4;18.4;18.4;18.4;18.4;18.5;18.5;18.5;18.5;18.5;18.5;18.5;18.5;18.5;18.6;18.6;18.6;18.6;18.6;18.6;18.6;18.6;18.6;18.6;18.6;18.6;18.6;18.7;18.5;18.7;18.7;18.7;18.7;18.6;18.7;18.7;18.8;18.7;18.7;18.8;18.8;18.8;18.7;18.8;18.8;18.8;18.7;18.8;18.8;18.8;18.7;18.7;18.…
17.7;17.6;17.7;17.8;17.6;17.8;17.8;17.9;17.9;17.9;17.9;17.9;18;18.1;18.1;18;18.1;18.1;18.1;18.1;18.3;18.3;18.3;18.3;18.4;18.4;18.3;18.5;18.4;18.4;18.5;18.5;18.5;18.5;18.5;18.5;18.5;18.5;18.6;18.5;18.6;18.5;18.6;18.5;18.5;18.6;18.7;18.6;18.6;18.6;18.6;18.6;18.6;18.7;18.6;18.7;18.7;18.7;18.7;18.7;18.7;18.7;18.6;18.7;18.7;18.7;18.7;18.7;18.8;18.8;18.8;18.8;18.9;18.8;18.7;18.8;18.8;18.8;18.8;18.7;18.…
17.6;17.6;17.6;17.6;17.6;17.8;17.8;17.8;17.8;17.9;18;18;18;18.1;18;18.1;18.1;18.2;18.1;18.3;18.3;18.3;18.3;18.4;18.4;18.4;18.4;18.4;18.4;18.4;18.4;18.4;18.5;18.5;18.5;18.5;18.5;18.6;18.6;18.5;18.5;18.5;18.5;18.5;18.5;18.6;18.7;18.6;18.6;18.6;18.6;18.6;18.6;18.6;18.6;18.6;18.7;18.7;18.7;18.7;18.7;18.7;18.7;18.7;18.7;18.7;18.7;18.7;18.7;18.8;18.8;18.8;18.8;18.8;18.8;18.7;18.8;18.8;18.7;18.7;18.7;18…
17.7;17.6;17.6;17.6;17.6;17.8;17.8;17.8;18;17.9;17.9;18;18;18;18;18.2;18.1;18.1;18.2;18.2;18.3;18.2;18.3;18.4;18.4;18.3;18.3;18.4;18.5;18.5;18.5;18.5;18.5;18.5;18.5;18.5;18.5;18.5;18.5;18.5;18.5;18.5;18.5;18.6;18.5;18.6;18.6;18.6;18.6;18.6;18.6;18.6;18.6;18.6;18.6;18.5;18.6;18.7;18.7;18.7;18.7;18.6;18.7;18.7;18.7;18.7;18.7;18.7;18.7;18.8;18.7;18.8;18.8;18.8;18.8;18.8;18.7;18.7;18.7;18.7;18.8;18.7…
17.7;17.6;17.6;17.6;17.8;17.7;17.9;17.9;17.9;17.9;17.9;17.9;18;17.9;18;18;18;18.1;18.1;18.1;18.2;18.3;18.4;18.3;18.3;18.4;18.3;18.4;18.4;18.5;18.4;18.4;18.5;18.5;18.5;18.5;18.5;18.6;18.6;18.6;18.5;18.5;18.5;18.6;18.6;18.6;18.5;18.6;18.6;18.6;18.6;18.5;18.6;18.6;18.6;18.7;18.6;18.7;18.7;18.7;18.7;18.7;18.7;18.7;18.7;18.7;18.7;18.7;18.7;18.7;18.8;18.8;18.8;18.8;18.8;18.8;18.8;18.7;18.7;18.7;18.7;18…
17.7;17.7;17.6;17.7;17.7;17.7;17.9;17.9;17.9;17.9;17.9;18;18;18;18;18;18;18.1;18.1;18.1;18.2;18.2;18.4;18.2;18.4;18.4;18.4;18.4;18.5;18.4;18.4;18.5;18.5;18.5;18.5;18.5;18.5;18.6;18.5;18.5;18.5;18.5;18.5;18.5;18.6;18.6;18.6;18.6;18.6;18.6;18.6;18.5;18.7;18.6;18.6;18.7;18.7;18.7;18.7;18.7;18.7;18.7;18.7;18.7;18.7;18.7;18.7;18.8;18.7;18.8;18.7;18.8;18.8;18.8;18.8;18.7;18.7;18.8;18.7;18.7;18.8;18.7;1…
17.7;17.7;17.7;17.6;17.8;17.8;17.9;17.8;17.9;17.9;17.9;17.9;18;18;18;18;18;18.1;18.1;18.2;18.2;18.2;18.3;18.2;18.4;18.4;18.4;18.4;18.4;18.4;18.5;18.5;18.5;18.5;18.5;18.5;18.5;18.6;18.5;18.5;18.4;18.5;18.6;18.5;18.6;18.6;18.6;18.6;18.6;18.6;18.6;18.6;18.5;18.6;18.6;18.6;18.7;18.7;18.7;18.7;18.7;18.7;18.7;18.7;18.7;18.7;18.7;18.8;18.7;18.8;18.8;18.8;18.8;18.7;18.8;18.8;18.8;18.8;18.8;18.8;18.8;18.7…
17.7;17.7;17.7;17.7;17.7;17.8;17.8;17.8;17.9;17.9;17.9;17.9;17.9;18;18;18;18.1;18.2;18.2;18.2;18.2;18.2;18.1;18.2;18.3;18.3;18.3;18.3;18.4;18.4;18.3;18.5;18.5;18.5;18.5;18.5;18.5;18.6;18.5;18.5;18.5;18.6;18.5;18.5;18.6;18.6;18.6;18.6;18.6;18.6;18.6;18.6;18.7;18.7;18.6;18.6;18.7;18.7;18.7;18.7;18.7;18.7;18.7;18.7;18.7;18.7;18.7;18.8;18.8;18.8;18.8;18.8;18.7;18.8;18.8;18.8;18.8;18.7;18.8;18.7;18.7;…
17.7;17.6;17.6;17.7;17.7;17.7;17.8;17.9;17.8;17.9;17.9;17.9;18;18;18;18.1;18;18.1;18.2;18.2;18.2;18.3;18.3;18.3;18.3;18.4;18.3;18.3;18.4;18.4;18.4;18.5;18.6;18.5;18.5;18.5;18.5;18.5;18.5;18.5;18.6;18.5;18.6;18.6;18.6;18.6;18.6;18.6;18.7;18.6;18.6;18.6;18.6;18.7;18.7;18.7;18.7;18.7;18.7;18.7;18.7;18.7;18.7;18.7;18.7;18.7;18.7;18.8;18.8;18.7;18.8;18.7;18.8;18.8;18.8;18.8;18.8;18.8;18.8;18.7;18.7;18…
17.7;17.7;17.7;17.7;17.7;17.7;17.7;17.9;17.9;17.9;17.9;18;18;17.9;18;18;18;18.1;18.2;18.1;18.2;18.3;18.3;18.2;18.3;18.2;18.2;18.4;18.5;18.4;18.4;18.4;18.4;18.5;18.5;18.5;18.5;18.5;18.5;18.6;18.5;18.6;18.6;18.6;18.6;18.6;18.6;18.6;18.6;18.7;18.6;18.6;18.6;18.6;18.7;18.7;18.7;18.7;18.7;18.7;18.7;18.7;18.7;18.7;18.7;18.8;18.7;18.8;18.8;18.8;18.7;18.8;18.8;18.8;18.8;18.8;18.8;18.7;18.8;18.7;18.7;18.7…
17.8;17.7;17.7;17.7;17.6;17.8;17.8;17.9;17.8;17.9;17.9;18;18;18;18;18;18;18.1;18.1;18.1;18.2;18.3;18.3;18.3;18.3;18.3;18.3;18.4;18.3;18.4;18.4;18.4;18.5;18.4;18.4;18.4;18.5;18.5;18.6;18.6;18.6;18.6;18.5;18.5;18.5;18.6;18.6;18.7;18.6;18.7;18.7;18.6;18.6;18.7;18.7;18.7;18.7;18.7;18.6;18.7;18.7;18.7;18.7;18.7;18.7;18.6;18.7;18.8;18.8;18.8;18.7;18.8;18.8;18.8;18.8;18.8;18.7;18.8;18.8;18.7;18.7;18.7;1…
17.7;17.6;17.7;17.7;17.7;17.6;17.8;17.8;17.8;17.8;17.9;18;17.9;18;18;18;18;18;18.2;18.1;18.2;18.2;18.3;18.3;18.3;18.3;18.3;18.3;18.3;18.4;18.5;18.4;18.5;18.5;18.4;18.5;18.5;18.5;18.5;18.5;18.5;18.6;18.5;18.6;18.5;18.6;18.7;18.6;18.7;18.7;18.6;18.6;18.7;18.7;18.6;18.6;18.7;18.7;18.7;18.7;18.7;18.7;18.7;18.7;18.7;18.7;18.8;18.8;18.8;18.7;18.9;18.8;18.8;18.8;18.8;18.8;18.9;18.8;18.8;18.8;18.7;18.8;1…
17.7;17.6;17.6;17.5;17.6;17.7;17.8;17.8;17.8;17.9;17.9;17.9;18;18;18;18.1;18;18.1;18.1;18.1;18.1;18.2;18.2;18.2;18.3;18.3;18.3;18.3;18.5;18.5;18.4;18.5;18.4;18.4;18.5;18.5;18.5;18.5;18.5;18.5;18.6;18.5;18.5;18.6;18.5;18.7;18.5;18.6;18.6;18.6;18.7;18.6;18.6;18.6;18.7;18.6;18.6;18.7;18.7;18.6;18.7;18.7;18.7;18.7;18.6;18.7;18.7;18.8;18.8;18.8;18.8;18.8;18.8;18.8;18.8;18.9;18.8;18.8;18.8;18.7;18.7;18…
17.8;17.6;17.6;17.7;17.7;17.8;17.8;17.8;17.8;17.9;17.9;17.8;17.9;18;18;18;18;18.1;18.1;18.1;18.2;18.2;18.3;18.3;18.3;18.3;18.3;18.4;18.5;18.5;18.4;18.4;18.4;18.5;18.4;18.5;18.4;18.5;18.5;18.5;18.6;18.5;18.5;18.5;18.6;18.6;18.6;18.6;18.6;18.6;18.6;18.6;18.7;18.6;18.6;18.7;18.6;18.7;18.7;18.7;18.7;18.7;18.7;18.7;18.8;18.7;18.7;18.8;18.8;18.8;18.8;18.8;18.8;18.8;18.7;18.9;18.8;18.8;18.9;18.8;18.8;18…
17.8;17.6;17.6;17.5;17.7;17.8;17.7;17.7;17.8;17.9;17.8;18;17.9;18;18;18.1;18;18.1;18.1;18.1;18.1;18.2;18.2;18.3;18.3;18.3;18.3;18.4;18.4;18.4;18.4;18.4;18.3;18.4;18.4;18.4;18.4;18.5;18.5;18.5;18.5;18.5;18.5;18.5;18.6;18.6;18.5;18.6;18.6;18.7;18.6;18.6;18.7;18.6;18.6;18.6;18.7;18.7;18.7;18.7;18.7;18.7;18.7;18.7;18.7;18.7;18.8;18.7;18.8;18.8;18.8;18.8;18.8;18.8;18.8;18.8;18.8;18.8;18.8;18.8;18.7;18…
17.8;17.7;17.6;17.5;17.6;17.7;17.7;17.8;17.7;17.8;17.8;17.8;17.8;17.9;18;18;18;18.1;18.1;18.1;18.2;18.2;18.3;18.3;18.3;18.3;18.3;18.4;18.4;18.4;18.4;18.5;18.4;18.5;18.4;18.5;18.4;18.5;18.5;18.5;18.5;18.5;18.6;18.7;18.5;18.5;18.6;18.5;18.6;18.6;18.6;18.6;18.6;18.6;18.6;18.6;18.7;18.7;18.7;18.7;18.8;18.8;18.7;18.8;18.8;18.8;18.8;18.8;18.8;18.8;18.8;18.8;18.8;18.8;18.9;19;18.8;18.8;18.8;18.8;18.7;18…
17.8;17.6;17.6;17.6;17.6;17.7;17.7;17.7;17.8;18;17.7;17.8;18;17.9;17.9;18;18;18;18.1;18.1;18.1;18.1;18.2;18.2;18.3;18.4;18.4;18.3;18.4;18.4;18.4;18.4;18.4;18.4;18.4;18.4;18.4;18.5;18.4;18.5;18.5;18.6;18.6;18.5;18.6;18.6;18.7;18.7;18.6;18.7;18.6;18.6;18.7;18.5;18.6;18.7;18.7;18.7;18.8;18.7;18.6;18.7;18.7;18.7;18.7;18.7;18.8;18.9;18.7;18.8;18.8;18.8;18.8;18.8;18.8;18.8;18.8;18.8;18.8;18.8;18.8;18.7…
17.9;17.6;17.6;17.6;17.6;17.6;17.7;17.7;17.8;17.7;17.8;17.7;17.8;18;17.9;18;18;18.1;18.1;18.2;18.1;18.1;18.3;18.3;18.3;18.3;18.3;18.4;18.4;18.4;18.4;18.4;18.5;18.4;18.4;18.4;18.4;18.4;18.4;18.5;18.5;18.6;18.6;18.6;18.6;18.6;18.6;18.7;18.7;18.6;18.6;18.6;18.7;18.6;18.6;18.7;18.7;18.7;18.7;18.6;18.7;18.7;18.7;18.7;18.8;18.7;18.8;18.7;18.8;18.8;18.8;18.7;18.8;18.8;18.8;18.8;18.8;18.8;18.8;18.8;18.7;…
17.9;17.6;17.6;17.6;17.6;17.6;17.7;17.8;17.8;17.8;17.8;17.8;17.8;17.9;18;17.9;18;18;18.1;18.2;18.1;18.1;18.3;18.1;18.1;18.3;18.3;18.3;18.4;18.4;18.4;18.4;18.5;18.4;18.4;18.4;18.4;18.4;18.4;18.4;18.5;18.5;18.6;18.6;18.6;18.7;18.6;18.7;18.6;18.6;18.6;18.6;18.6;18.7;18.7;18.7;18.6;18.7;18.7;18.7;18.7;18.7;18.8;18.7;18.7;18.7;18.8;18.8;18.8;18.8;18.8;18.8;18.8;18.8;18.8;18.8;18.8;18.8;18.8;18.8;18.8;…
17.9;17.6;17.6;17.6;17.6;17.6;17.7;17.8;17.7;17.8;17.7;17.7;17.9;17.9;17.9;17.9;18;18;18.1;18.1;18.1;18.3;18.3;18.3;18.3;18.3;18.3;18.3;18.4;18.4;18.4;18.5;18.4;18.3;18.4;18.4;18.4;18.5;18.5;18.4;18.5;18.6;18.6;18.6;18.6;18.5;18.6;18.7;18.6;18.6;18.6;18.7;18.7;18.6;18.6;18.7;18.7;18.6;18.7;18.7;18.7;18.6;18.7;18.8;18.7;18.7;18.8;18.7;18.7;18.8;18.7;18.8;18.7;18.8;18.8;18.8;18.8;18.8;18.8;18.8;18.…
17.8;17.6;17.5;17.6;17.6;17.5;17.7;17.7;17.7;17.7;17.8;17.8;17.8;17.9;17.9;17.9;18;18.1;18;18.2;18.1;18.3;18.3;18.2;18.2;18.2;18.3;18.3;18.4;18.5;18.5;18.5;18.5;18.5;18.3;18.4;18.4;18.5;18.4;18.4;18.6;18.5;18.6;18.6;18.6;18.6;18.6;18.6;18.7;18.7;18.6;18.6;18.7;18.7;18.7;18.6;18.7;18.7;18.7;18.7;18.7;18.7;18.7;18.7;18.7;18.8;18.8;18.8;18.8;18.8;18.8;18.7;18.8;18.8;18.8;18.8;18.8;18.9;18.8;18.8;18.…
17.8;17.7;17.6;17.6;17.5;17.6;17.7;17.8;17.7;17.7;17.8;17.8;17.8;17.8;17.9;17.9;17.9;18;18;18.1;18.2;18.3;18.2;18.1;18.3;18.4;18.3;18.3;18.4;18.4;18.3;18.5;18.5;18.5;18.4;18.4;18.4;18.4;18.4;18.5;18.5;18.6;18.6;18.6;18.5;18.6;18.7;18.6;18.6;18.7;18.6;18.6;18.6;18.6;18.7;18.6;18.7;18.7;18.7;18.7;18.7;18.7;18.8;18.7;18.8;18.8;18.7;18.8;18.8;18.7;18.8;18.7;18.8;18.7;18.8;18.8;18.8;18.7;18.8;18.8;18.…
17.9;17.7;17.6;17.4;17.6;17.6;17.7;17.7;17.7;17.6;17.8;17.9;17.8;17.9;17.9;17.9;17.9;17.9;18;18.1;18.2;18.2;18.2;18.2;18.3;18.3;18.3;18.3;18.3;18.3;18.4;18.4;18.4;18.4;18.5;18.4;18.4;18.5;18.5;18.5;18.5;18.5;18.6;18.6;18.5;18.7;18.6;18.7;18.6;18.6;18.7;18.6;18.7;18.7;18.7;18.7;18.7;18.7;18.7;18.7;18.7;18.8;18.8;18.7;18.7;18.7;18.7;18.7;18.8;18.8;18.8;18.8;18.8;18.8;18.8;18.8;18.7;18.8;18.8;18.7;1…
17.9;17.6;17.6;17.6;17.7;17.6;17.7;17.8;17.8;17.6;17.7;17.8;17.8;17.9;17.9;17.9;17.9;18;18;18;18.2;18.2;18.2;18.2;18.2;18.3;18.3;18.3;18.3;18.4;18.3;18.4;18.4;18.4;18.4;18.5;18.5;18.5;18.5;18.5;18.5;18.6;18.6;18.5;18.6;18.6;18.6;18.7;18.7;18.6;18.6;18.7;18.6;18.7;18.7;18.6;18.7;18.7;18.7;18.7;18.7;18.7;18.7;18.7;18.7;18.7;18.8;18.8;18.8;18.8;18.8;18.7;18.7;18.8;18.8;18.8;18.8;18.8;18.8;18.8;18.8;…
18.1;17.6;17.6;17.6;17.5;17.6;17.6;17.7;17.6;17.7;17.8;17.8;17.8;17.9;17.9;17.9;18;18;18.1;18.1;18;18.1;18.1;18.2;18.1;18.3;18.3;18.4;18.4;18.3;18.3;18.4;18.4;18.4;18.4;18.5;18.5;18.4;18.5;18.5;18.5;18.5;18.5;18.6;18.5;18.6;18.6;18.7;18.7;18.6;18.6;18.6;18.7;18.6;18.7;18.7;18.7;18.7;18.7;18.7;18.7;18.7;18.7;18.8;18.8;18.7;18.8;18.8;18.8;18.8;18.8;18.7;18.8;18.8;18.8;18.8;18.8;18.8;18.8;18.8;18.8;…
18.2;17.6;17.6;17.6;17.6;17.7;17.7;17.7;17.8;17.7;17.8;17.8;17.9;18;17.9;18;18;18.1;18;18;18.1;18.1;18.2;18.2;18.2;18.3;18.3;18.3;18.3;18.4;18.3;18.5;18.3;18.4;18.5;18.4;18.5;18.4;18.5;18.5;18.5;18.5;18.5;18.6;18.6;18.6;18.6;18.6;18.6;18.7;18.6;18.6;18.7;18.7;18.6;18.7;18.7;18.7;18.7;18.7;18.8;18.7;18.8;18.6;18.8;18.8;18.8;18.8;18.8;18.7;18.7;18.8;18.8;18.8;18.8;18.8;18.8;18.8;18.8;18.8;18.8;18.8…
18.2;18;17.6;17.5;17.6;17.5;17.6;17.7;17.7;17.7;17.7;17.8;17.8;17.8;17.9;17.9;18;18;18.1;18.1;18.1;18.2;18.1;18.2;18.2;18.3;18.3;18.3;18.4;18.3;18.3;18.4;18.4;18.4;18.5;18.4;18.5;18.4;18.4;18.5;18.6;18.5;18.5;18.6;18.6;18.6;18.7;18.7;18.7;18.6;18.6;18.6;18.6;18.6;18.7;18.7;18.8;18.7;18.7;18.7;18.7;18.7;18.7;18.8;18.8;18.7;18.8;18.8;18.8;18.8;18.8;18.8;18.8;18.8;18.8;18.8;18.8;18.8;18.8;18.8;18.8;…
18.2;17.8;17.6;17.5;17.6;17.6;17.6;17.8;17.7;17.7;17.7;17.8;17.7;17.8;17.9;18;18;18.1;18.1;18.1;18.1;18.2;18.2;18.3;18.2;18.2;18.3;18.3;18.3;18.3;18.4;18.4;18.4;18.4;18.5;18.4;18.5;18.5;18.6;18.4;18.5;18.6;18.5;18.5;18.6;18.6;18.7;18.7;18.6;18.6;18.6;18.6;18.6;18.7;18.6;18.7;18.7;18.7;18.7;18.7;18.7;18.7;18.8;18.8;18.7;18.8;18.8;18.7;18.8;18.8;18.8;18.6;18.7;18.6;18.8;18.8;18.7;18.7;18.8;18.8;18.…
18.2;18;17.6;17.6;17.6;17.6;17.7;17.8;17.7;18;17.8;17.8;17.8;17.9;17.8;18;18;18.1;18;18;18.1;18.1;18.2;18.2;18.2;18.3;18.3;18.3;18.3;18.4;18.3;18.5;18.3;18.4;18.5;18.5;18.5;18.5;18.5;18.5;18.5;18.5;18.5;18.5;18.6;18.7;18.6;18.7;18.6;18.7;18.6;18.6;18.6;18.6;18.7;18.7;18.7;18.8;18.7;18.8;18.7;18.8;18.7;18.7;18.8;18.8;18.8;18.8;18.8;18.8;18.8;18.8;18.8;18.8;18.8;18.9;18.8;18.8;18.8;18.8;18.7;18.8;1…
18.2;17.9;17.6;17.6;17.5;17.6;17.6;17.7;17.7;17.7;17.8;17.8;17.9;17.9;17.9;18;18;18;18.1;18.1;18.2;18.2;18.2;18.2;18.2;18.2;18.3;18.3;18.3;18.3;18.3;18.4;18.3;18.4;18.5;18.4;18.5;18.5;18.5;18.5;18.5;18.5;18.6;18.5;18.6;18.7;18.6;18.7;18.6;18.7;18.6;18.6;18.7;18.6;18.7;18.7;18.7;18.7;18.7;18.7;18.7;18.8;18.8;18.7;18.8;18.8;18.7;18.8;18.8;18.8;18.8;18.7;18.8;18.8;18.8;18.9;18.8;18.8;18.7;18.7;18.8;…
18.5;17.7;17.6;17.6;17.6;17.5;17.7;17.7;17.7;17.7;17.8;17.8;17.8;17.8;17.9;18;18;18;18.1;18.1;18.1;18.2;18.1;18.3;18.2;18.3;18.2;18.3;18.3;18.4;18.3;18.4;18.4;18.4;18.4;18.5;18.5;18.5;18.5;18.5;18.4;18.5;18.5;18.5;18.6;18.6;18.6;18.7;18.7;18.6;18.6;18.7;18.6;18.6;18.7;18.7;18.7;18.7;18.7;18.7;18.7;18.7;18.7;18.7;18.8;18.7;18.8;18.8;18.8;18.8;18.8;18.8;18.8;18.7;18.8;18.8;18.8;18.8;18.9;18.8;18.8;…
18.5;18.1;17.6;17.7;17.7;17.6;17.7;17.7;17.7;17.7;17.8;17.8;17.8;17.8;17.9;18;18;18;18.1;18.1;18.1;18.2;18.2;18.2;18.2;18.2;18.2;18.2;18.3;18.4;18.3;18.4;18.4;18.4;18.4;18.5;18.4;18.5;18.5;18.4;18.5;18.5;18.6;18.5;18.6;18.6;18.6;18.6;18.6;18.6;18.6;18.6;18.7;18.7;18.8;18.7;18.7;18.7;18.7;18.7;18.7;18.7;18.8;18.8;18.7;18.7;18.8;18.8;18.8;18.9;18.8;18.7;18.8;18.8;18.8;18.8;18.8;18.9;18.8;18.8;18.8;…
18.6;18.1;17.6;17.5;17.6;17.6;17.7;17.7;17.8;17.7;17.8;17.9;17.9;17.9;17.9;18;18;18;18.1;18.2;18.1;18.2;18.2;18.1;18;18.3;18.2;18.2;18.3;18.3;18.3;18.4;18.4;18.4;18.4;18.5;18.4;18.4;18.4;18.5;18.5;18.5;18.5;18.5;18.6;18.5;18.6;18.6;18.7;18.7;18.6;18.6;18.6;18.7;18.7;18.7;18.7;18.7;18.7;18.7;18.7;18.7;18.8;18.7;18.7;18.7;18.7;18.7;18.7;18.8;18.8;18.8;18.8;18.8;18.8;18.8;18.8;18.9;18.8;18.8;18.8;18…
18.4;18.1;17.6;17.5;17.5;17.6;17.6;17.8;17.7;17.7;17.8;17.8;17.8;17.8;17.9;17.9;18;18;18.1;18.1;18.1;18.2;18.2;18.1;18.2;18.3;18.3;18.2;18.4;18.4;18.4;18.4;18.4;18.4;18.4;18.4;18.4;18.4;18.4;18.5;18.5;18.5;18.5;18.5;18.6;18.5;18.6;18.6;18.6;18.7;18.6;18.7;18.6;18.6;18.7;18.7;18.7;18.7;18.7;18.7;18.7;18.7;18.7;18.7;18.7;18.7;18.7;18.7;18.8;18.8;18.7;18.8;18.9;18.8;18.9;18.9;18.8;18.8;18.8;18.8;18.…
18.6;17.7;17.6;17.4;17.6;17.6;17.6;17.7;17.7;17.7;17.8;17.9;17.9;17.9;17.9;17.9;18;17.9;18.2;18;18.2;18.2;18.2;18.2;18.1;18.2;18.3;18.4;18.3;18.4;18.4;18.3;18.3;18.3;18.3;18.5;18.4;18.4;18.4;18.4;18.5;18.5;18.5;18.4;18.6;18.6;18.5;18.6;18.7;18.6;18.6;18.6;18.6;18.7;18.7;18.7;18.7;18.7;18.7;18.7;18.7;18.7;18.7;18.7;18.7;18.7;18.7;18.7;18.8;18.8;18.8;18.8;18.8;18.8;18.8;18.8;18.8;18.8;18.8;18.8;18.…
18.5;18.1;17.6;17.5;17.6;17.5;17.6;17.8;17.7;17.7;17.8;17.8;17.8;17.9;17.9;17.9;17.9;17.9;18;18.1;18.2;18.2;18.2;18.2;18.3;18.3;18.3;18.3;18.3;18.4;18.4;18.4;18.4;18.4;18.4;18.4;18.4;18.4;18.4;18.5;18.5;18.5;18.6;18.5;18.7;18.6;18.6;18.6;18.6;18.6;18.6;18.6;18.6;18.6;18.7;18.7;18.7;18.7;18.7;18.7;18.7;18.7;18.8;18.7;18.7;18.7;18.7;18.7;18.7;18.8;18.8;18.8;18.8;18.8;18.9;18.9;18.8;18.8;18.9;18.9;1…
18.5;18.1;17.7;17.6;17.6;17.8;17.6;17.7;17.7;17.7;17.7;17.7;17.8;17.8;17.9;17.9;18;18;18.1;18;18.2;18.2;18.2;18.2;18.2;18.3;18.3;18.3;18.3;18.4;18.3;18.3;18.4;18.4;18.4;18.4;18.4;18.4;18.5;18.5;18.5;18.5;18.5;18.5;18.5;18.6;18.6;18.6;18.6;18.5;18.6;18.7;18.7;18.8;18.7;18.7;18.7;18.7;18.7;18.8;18.6;18.7;18.7;18.7;18.7;18.7;18.7;18.7;18.8;18.8;18.8;18.7;18.8;18.9;18.8;18.9;18.8;18.8;18.8;18.8;18.8;…
18.5;18.3;17.5;17.7;17.6;17.5;17.7;17.6;17.7;17.7;17.7;17.6;17.7;17.8;17.9;18;18;17.9;18.1;18.1;18.2;18.1;18.3;18.2;18.3;18.2;18.3;18.4;18.4;18.4;18.3;18.3;18.4;18.4;18.3;18.4;18.4;18.4;18.4;18.5;18.5;18.4;18.5;18.4;18.5;18.6;18.6;18.6;18.6;18.6;18.5;18.6;18.7;18.7;18.7;18.7;18.7;18.7;18.7;18.7;18.7;18.8;18.7;18.7;18.7;18.8;18.7;18.8;18.8;18.8;18.8;18.8;18.8;18.9;18.9;18.8;18.8;18.8;18.8;18.8;18.…
18.5;18.3;17.7;17.6;17.7;17.6;17.7;17.6;17.7;17.6;17.7;17.8;17.8;17.9;17.8;17.9;18;18;18;18;18;18.1;18.3;18.2;18.3;18.2;18.3;18.3;18.3;18.4;18.4;18.4;18.4;18.4;18.4;18.4;18.4;18.5;18.5;18.5;18.5;18.5;18.5;18.4;18.6;18.6;18.7;18.6;18.7;18.7;18.6;18.7;18.6;18.7;18.7;18.7;18.7;18.8;18.7;18.7;18.7;18.7;18.8;18.8;18.8;18.7;18.7;18.9;18.8;18.8;18.8;18.7;18.8;18.9;18.9;18.9;18.9;18.8;18.8;18.8;18.8;18.9…
18.7;18.2;17.7;17.6;17.6;17.6;17.7;17.7;17.7;17.7;17.7;17.8;17.8;17.8;17.9;18;18;17.9;18;18;18.1;18.1;18.1;18.2;18.1;18.2;18.3;18.3;18.3;18.3;18.3;18.4;18.3;18.3;18.4;18.4;18.4;18.4;18.4;18.4;18.4;18.5;18.5;18.5;18.5;18.5;18.6;18.6;18.6;18.6;18.6;18.7;18.7;18.6;18.7;18.8;18.7;18.7;18.8;18.7;18.7;18.7;18.8;18.8;18.8;18.8;18.7;18.8;18.7;18.8;18.8;18.8;18.9;18.8;18.8;18.8;18.8;18.9;18.8;18.9;18.8;18…
18.8;18.2;17.7;17.6;17.6;17.7;17.7;17.7;17.6;17.8;17.8;17.9;17.9;17.9;18;17.9;17.8;18;18;18.1;18.1;18.1;18.1;18.1;18.2;18.3;18.3;18.4;18.3;18.3;18.3;18.3;18.4;18.4;18.4;18.5;18.4;18.4;18.4;18.5;18.6;18.6;18.4;18.5;18.5;18.6;18.7;18.6;18.6;18.6;18.6;18.6;18.7;18.6;18.6;18.6;18.7;18.7;18.7;18.7;18.7;18.7;18.7;18.8;18.7;18.7;18.8;18.8;18.8;18.8;18.8;18.8;18.8;18.8;18.8;18.9;18.8;18.9;18.9;18.9;18.8;…
18.8;18.5;17.9;17.7;17.7;17.7;17.7;17.7;17.8;17.7;17.8;17.9;17.8;17.8;17.8;18;18;18;18;18;18.1;18.2;18.1;18.2;18.1;18.2;18.3;18.3;18.3;18.3;18.3;18.3;18.3;18.3;18.4;18.4;18.4;18.5;18.4;18.4;18.5;18.4;18.5;18.6;18.6;18.5;18.6;18.6;18.6;18.6;18.6;18.6;18.7;18.6;18.7;18.7;18.6;18.7;18.7;18.6;18.7;18.6;18.7;18.7;18.7;18.7;18.7;18.7;18.8;18.8;18.8;18.8;18.8;18.8;18.9;18.8;18.8;18.9;18.9;18.8;18.9;18.8…
19.1;18.2;17.8;17.6;17.6;17.5;17.7;17.8;17.7;17.6;17.8;17.8;17.8;17.8;17.8;17.9;18;18;18;18;18.1;18.2;18.1;18.1;18.2;18.2;18.2;18.3;18.2;18.3;18.3;18.4;18.3;18.4;18.4;18.4;18.5;18.4;18.5;18.5;18.5;18.5;18.6;18.5;18.6;18.5;18.6;18.6;18.6;18.6;18.6;18.6;18.6;18.7;18.7;18.7;18.8;18.7;18.7;18.7;18.7;18.7;18.8;18.7;18.8;18.8;18.8;18.7;18.8;18.7;18.8;18.8;18.8;18.8;18.8;18.9;18.8;18.8;18.9;18.9;18.9;18…
19.1;18.7;17.7;17.7;17.5;17.5;17.7;17.7;17.8;17.8;17.8;17.7;17.8;17.9;17.8;18;18;18;18;18.1;18.2;18.1;18.1;18.2;18.1;18.3;18.2;18.3;18.3;18.3;18.3;18.4;18.4;18.4;18.4;18.4;18.4;18.5;18.5;18.5;18.5;18.6;18.5;18.5;18.5;18.5;18.6;18.6;18.6;18.6;18.6;18.8;18.6;18.7;18.7;18.7;18.8;18.7;18.8;18.7;18.7;18.7;18.8;18.8;18.8;18.8;18.8;18.8;18.8;18.8;18.8;18.8;18.9;18.8;18.8;18.9;18.9;18.8;18.8;18.8;18.8;18…
19;18.7;17.8;17.7;17.7;17.7;17.6;17.8;17.7;17.8;17.8;17.8;17.8;17.8;18;17.9;18;18;18;18.2;18.1;18.2;18.1;18.3;18.1;18.3;18.3;18.2;18.3;18.3;18.3;18.3;18.4;18.4;18.4;18.4;18.4;18.4;18.4;18.5;18.5;18.5;18.6;18.4;18.6;18.6;18.6;18.6;18.6;18.6;18.6;18.6;18.6;18.7;18.7;18.7;18.7;18.7;18.8;18.7;18.8;18.7;18.8;18.7;18.7;18.7;18.7;18.7;18.7;18.8;18.8;18.8;18.8;18.8;18.9;18.9;18.8;18.9;18.8;18.8;18.9;18.8…
19.1;18.8;17.8;17.6;17.5;17.5;17.6;17.8;17.8;17.7;17.8;17.8;17.8;18;18;18;18;18.1;17.9;18.1;18.1;18.2;18.1;18.2;18.2;18.2;18.3;18.4;18.3;18.4;18.3;18.4;18.4;18.4;18.4;18.4;18.4;18.4;18.4;18.5;18.4;18.5;18.5;18.5;18.6;18.6;18.6;18.6;18.6;18.6;18.6;18.6;18.6;18.6;18.6;18.7;18.7;18.7;18.7;18.7;18.8;18.8;18.8;18.7;18.7;18.7;18.7;18.7;18.7;18.7;18.8;18.8;18.8;18.9;18.9;18.9;18.8;18.9;18.9;18.9;18.9;18…
19.1;18.8;18.1;17.6;17.6;17.5;17.7;17.7;17.7;17.7;17.7;17.8;17.8;17.8;18;18;17.9;17.9;18.2;17.9;18;18.1;18.1;18.2;18.2;18.2;18.3;18.2;18.4;18.3;18.3;18.5;18.4;18.4;18.4;18.4;18.4;18.4;18.4;18.5;18.4;18.5;18.5;18.5;18.6;18.6;18.6;18.6;18.6;18.6;18.6;18.6;18.7;18.7;18.7;18.6;18.7;18.7;18.7;18.7;18.7;18.7;18.8;18.8;18.7;18.8;18.7;18.7;18.8;18.8;18.8;18.8;18.8;18.8;18.8;18.9;18.9;18.8;18.8;18.8;18.9;…
19.1;18.9;17.9;17.5;17.6;17.6;17.7;17.7;17.8;17.7;17.8;17.8;17.9;17.9;17.9;18;18;17.9;18.1;18.1;18.1;18.2;18.2;18.2;18.2;18.2;18.3;18.3;18.3;18.4;18.3;18.5;18.3;18.3;18.4;18.4;18.4;18.5;18.5;18.5;18.5;18.5;18.5;18.5;18.7;18.7;18.6;18.5;18.6;18.6;18.6;18.6;18.7;18.7;18.7;18.7;18.7;18.7;18.8;18.7;18.7;18.7;18.7;18.7;18.7;18.7;18.8;18.8;18.7;18.7;18.8;18.8;18.8;18.8;18.8;18.9;18.8;18.9;18.9;18.9;18.…
18.9;18.7;18;17.5;17.5;17.4;17.7;17.8;17.7;17.6;17.7;17.8;17.8;17.9;17.9;17.9;17.9;18;18.1;18;18.2;18.2;18.2;18.2;18.2;18.3;18.2;18.3;18.3;18.4;18.2;18.3;18.4;18.3;18.4;18.4;18.5;18.5;18.4;18.5;18.5;18.5;18.6;18.6;18.6;18.6;18.6;18.6;18.6;18.6;18.6;18.6;18.6;18.7;18.7;18.7;18.7;18.6;18.7;18.7;18.8;18.8;18.7;18.7;18.7;18.7;18.8;18.7;18.8;18.8;18.8;18.8;18.8;18.8;18.8;18.9;18.8;18.8;18.9;18.8;18.8;…
19.2;18.8;18.2;17.7;17.6;17.6;17.6;17.6;17.7;17.7;17.7;17.9;17.9;17.9;17.9;17.9;18;18;18;18.1;18;18.1;18.1;18.1;18.3;18.2;18.2;18.3;18.3;18.3;18.4;18.4;18.3;18.3;18.5;18.4;18.5;18.4;18.5;18.5;18.5;18.5;18.5;18.5;18.6;18.6;18.6;18.6;18.6;18.4;18.6;18.6;18.7;18.5;18.7;18.7;18.7;18.7;18.7;18.7;18.7;18.8;18.8;18.7;18.7;18.7;18.7;18.7;18.8;18.8;18.8;18.8;18.7;18.8;18.8;18.8;18.8;18.8;18.8;18.8;18.8;18…
19.2;19;18.3;17.8;17.4;17.6;17.6;17.9;17.7;17.6;17.7;17.8;17.8;17.9;17.8;17.9;18;17.9;18.1;18;18.1;18.2;18.3;18.2;18.2;18.2;18.3;18.4;18.3;18.3;18.3;18.4;18.4;18.4;18.4;18.5;18.4;18.5;18.4;18.5;18.5;18.6;18.6;18.5;18.6;18.7;18.5;18.6;18.6;18.6;18.7;18.7;18.7;18.7;18.6;18.7;18.7;18.8;18.8;18.8;18.7;18.8;18.8;18.8;18.7;18.7;18.8;18.8;18.7;18.7;19;18.8;18.8;18.7;18.8;19.1;18.7;18.8;18.8;18.8;18.8;18…
Time Played: 00:00:02
20.6;20.6;20.7;20.7;20.6;20.6;20.7;20.7;20.7;20.6;20.6;20.7;20.6;20.6;20.8;20.6;20.7;20.7;20.7;20.7;20.8;20.7;20.8;20.8;20.8;20.8;20.8;20.6;20.8;20.8;20.7;20.7;20.7;20.7;20.7;20.6;20.7;20.6;20.7;20.6;20.6;20.6;20.7;20.7;20.7;20.7;20.8;20.8;21;20.8;20.8;20.8;20.8;20.8;20.9;20.9;21;20.9;21;20.9;20.9;21;21;21;21;21;21;20.9;21;21.1;20.9;21;20.9;20.9;21.1;20.9;21;20.9;20.9;20.9;20.8;20.8;20.8;20.6;20.…
20.6;20.6;20.6;20.7;20.7;20.5;20.6;20.6;20.6;20.6;20.7;20.6;20.6;20.6;20.7;20.6;20.6;20.7;20.7;20.7;20.7;20.7;20.8;20.7;20.8;20.7;20.7;20.7;20.7;20.7;20.8;20.7;20.6;20.7;20.7;20.6;20.6;20.5;20.5;20.5;20.7;20.6;20.6;20.6;20.6;20.7;20.7;20.8;20.8;20.8;20.8;20.8;20.8;20.6;20.8;20.9;20.9;20.9;20.9;21;21;21;21;21.1;21;21;21;21;21;21.1;21;21.1;20.9;20.9;20.9;21;21;20.9;20.9;20.9;20.9;20.9;20.9;20.8;20.…
20.6;20.6;20.6;20.6;20.4;20.6;20.5;20.6;20.6;20.5;20.7;20.5;20.5;20.5;20.4;20.5;20.7;20.6;20.7;20.7;20.7;20.7;20.7;20.7;20.6;20.6;20.6;20.7;20.6;20.5;20.6;20.5;20.7;20.6;20.7;20.6;20.6;20.6;20.6;20.6;20.6;20.6;20.6;20.6;20.7;20.7;20.7;20.7;20.8;20.8;20.7;20.7;20.7;20.8;20.8;20.8;20.9;20.9;21;21;21;21;21;21.1;21.1;21;21;21.1;21.1;21.1;21.1;21;20.9;21;21;21;21;21;21;21;20.9;20.9;20.8;20.9;20.8;20.9…
20.6;20.6;20.5;20.6;20.5;20.4;20.4;20.6;20.6;20.3;20.7;20.5;20.5;20.5;20.5;20.4;20.5;20.5;20.5;20.5;20.7;20.5;20.5;20.7;20.5;20.6;20.6;20.6;20.6;20.6;20.7;20.5;20.5;20.5;20.5;20.5;20.5;20.7;20.5;20.5;20.6;20.6;20.5;20.7;20.6;20.6;20.7;20.6;20.7;20.7;20.8;20.7;20.7;20.8;20.9;20.7;20.8;20.9;21;21;21;21;20.8;21;21;21;21.1;21;21.1;21;21.1;21;21.1;21;21.1;21.1;21;21;21;21;20.9;20.8;20.9;20.9;20.8;20.8…
20.2;20.2;20.3;20.4;20.3;20.5;20.5;20.4;20.5;20.3;20.4;20.5;20.4;20.2;20.6;20.3;20.5;20.3;20.4;20.5;20.5;20.5;20.6;20.5;20.4;20.5;20.6;20.6;20.5;20.5;20.5;20.5;20.4;20.5;20.5;20.5;20.5;20.5;20.5;20.5;20.6;20.5;20.5;20.4;20.5;20.6;20.7;20.5;20.8;20.8;20.7;20.5;20.7;20.7;20.8;20.8;20.7;20.8;20.8;20.9;20.9;21;21;21;21;21;21.1;21;21.1;21.1;21.1;21;21.1;21.1;21;21.2;21.1;21;21.1;21;21.1;20.9;20.9;20.9…
20.5;20.4;20.3;20.4;20.3;20.4;20.4;20.4;20.4;20.4;20.3;20.2;20.4;20.4;20.3;20.3;20.4;20.4;20.4;20.4;20.4;20.4;20.4;20.4;20.4;20.5;20.5;20.5;20.5;20.5;20.5;20.4;20.4;20.3;20.4;20.5;20.5;20.5;20.5;20.5;20.5;20.5;20.6;20.5;20.6;20.6;20.6;20.6;20.7;20.6;20.6;20.6;20.6;20.7;20.7;20.8;20.7;20.8;20.8;20.9;20.8;20.9;20.9;20.9;21.1;21;21.1;21;21;21;21;21.1;21.1;21.1;21.1;21.1;21;21.1;21;21.1;21;21;20.8;20…
20.3;20.4;20.4;20.3;20.3;20.3;20.3;20.3;20.3;20.2;20.3;20.2;20.3;20.3;20.3;20.3;20.2;20.4;20.4;20.3;20.4;20.4;20.4;20.4;20.4;20.3;20.4;20.3;20.3;20.4;20.3;20.4;20.4;20.4;20.4;20.4;20.5;20.5;20.5;20.3;20.4;20.5;20.5;20.5;20.5;20.5;20.5;20.6;20.6;20.5;20.6;20.6;20.6;20.6;20.7;20.7;20.8;20.8;20.8;20.8;20.8;20.8;20.9;20.9;21.1;21;21.1;21;21.1;21.1;21.1;21.1;21.2;21.1;21.1;21.1;21.1;21.1;21;21;21;21;2…
20.3;20.2;20.2;20.2;20;20.3;20.2;20.3;20.3;20.2;20.3;20.3;20.3;20.2;20.2;20.3;20.2;20.4;20.2;20.2;20.4;20.3;20.3;20.3;20.3;20.4;20.3;20.2;20.1;20.3;20.3;20.4;20.3;20.3;20.3;20.2;20.2;20.4;20.4;20.4;20.3;20.3;20.3;20.3;20.4;20.3;20.5;20.5;20.4;20.6;20.4;20.6;20.5;20.5;20.5;20.6;20.6;20.8;20.8;20.8;20.8;20.8;20.9;21;20.9;20.9;20.9;21;21.1;21;21.1;21;21.1;21.1;21.1;21.1;21.1;21.1;21.2;21;21;21.1;21;…
20.3;20.2;20.3;20.3;20.1;20.2;20.1;20.2;20.3;20.2;20.1;20;20.2;20.1;20.1;20.1;20.1;20.1;20.1;20.1;20.2;20.1;20.2;20.3;20.3;20.3;20.2;20.1;20.3;20.2;20.3;20.2;20.2;20.2;20.2;20.2;20.3;20.3;20.2;20.2;20.3;20.3;20.3;20.3;20.3;20.2;20.4;20.3;20.4;20.4;20.5;20.5;20.4;20.5;20.5;20.6;20.5;20.7;20.6;20.6;20.8;20.7;20.8;20.8;20.9;20.8;20.9;20.9;21;21.1;21.2;21.1;21;21.1;21.1;21.2;21.1;21.1;21.1;21;21.1;21…
20.3;20.2;20.1;20.1;20.2;20;20.2;20.1;20.1;20.1;20;20.1;20.1;20;20;19.9;20.1;20.1;20.2;20.1;20.2;20.2;20.2;20;20.1;20.2;20.2;20.2;20.1;20.1;20.1;20.2;20.1;20.2;20.3;20.2;20.2;20.1;20.2;20.4;20.3;20.2;20.2;20.2;20.2;20.2;20.3;20.3;20.3;20.3;20.3;20.4;20.2;20.4;20.4;20.6;20.5;20.6;20.6;20.7;20.7;20.6;20.7;20.8;20.7;20.8;20.9;20.9;21;21.1;21.1;21.2;21;21.1;21.1;21.1;21.1;21.2;21;21.1;21.1;21.1;21;21…
20.1;20.1;20.1;20;20;20.3;20.1;19.9;20.1;20;20.1;20;20;20;19.9;20;20;20;20.1;20;20;20.1;20.2;20;20.1;20.1;20.1;20.1;20;20.1;20;20.1;20.1;20.2;20.1;20.1;20.2;20.1;20.1;20.1;20.2;20.1;20.1;20.1;20.2;20.2;20.3;20.1;20.3;20.3;20.2;20.4;20.3;20.4;20.4;20.4;20.4;20.5;20.6;20.5;20.6;20.6;20.8;20.8;20.8;20.7;20.9;20.7;21;21;21;21;21;21;21.2;21.1;21.1;21.1;21.1;21.1;21.1;21;21;21.1;21;21.1;21;21.1;21;21;2…
20.1;19.9;19.9;20;20;20;20;20;19.9;19.8;19.9;19.9;19.9;20;19.9;19.9;19.9;19.9;20;20;20.1;20;20.1;20;20.1;20;20;20;20.1;20.1;20.1;20;20;20;20.1;20.1;20.1;20;20;19.9;20.1;20.1;20.1;20.2;20;20;20;20;20.1;20.1;20.2;20.2;20.2;20.2;20.3;20.4;20.3;20.5;20.5;20.5;20.6;20.6;20.6;20.6;20.7;20.8;20.8;20.8;20.8;20.9;21;21;21;21;21;21.1;21.1;21.1;21.1;21.1;21.1;21;21.1;21;21;21;21.1;21;21.1;21;21;20.9;21;20.9…
19.8;19.9;20;19.8;20;19.9;19.8;19.7;19.8;19.8;19.8;19.8;19.8;19.9;19.9;19.9;19.9;19.9;20;20;19.9;20.1;20;20;19.8;20;20.1;19.9;20;20;20;20;20;20;19.9;20;20.1;20;20;19.9;19.9;19.9;20;19.9;20;20;20;20;20.1;20.1;20;20.1;20.1;20.1;20.2;20.2;20.3;20.4;20.3;20.3;20.3;20.5;20.4;20.5;20.6;20.6;20.7;20.6;20.8;20.8;20.9;21;20.9;21;21;21;21;21.1;21;21;21.1;21.1;21.1;21;21;21;21.1;21.1;21.1;21.1;21;21;21;21;2…
19.9;19.9;19.8;19.7;19.6;19.7;19.8;19.8;19.7;19.8;19.7;19.8;19.7;19.8;19.7;19.7;19.9;19.9;19.9;19.8;19.8;19.8;20;19.9;20;19.9;19.9;19.9;20;19.9;19.9;19.9;19.9;20;19.8;19.9;19.9;19.8;19.8;19.9;19.9;19.9;19.9;19.9;19.8;19.8;20;19.9;20;19.9;20;20.1;20;20;20.1;20.1;20.1;20.2;20.2;20.3;20.2;20.3;20.4;20.3;20.4;20.5;20.7;20.6;20.8;20.7;20.8;20.9;20.7;20.9;21;21;21;21;21;21.1;21.1;21.1;21;21.1;21.1;21.1…
19.8;19.8;19.9;19.7;19.7;19.6;19.6;19.6;19.7;19.7;19.7;19.7;19.7;19.8;19.7;19.7;19.8;19.7;19.7;19.8;19.8;19.8;19.9;19.8;19.8;19.8;19.8;19.8;19.8;19.9;19.9;19.9;19.8;19.9;19.9;19.8;19.8;19.8;19.7;19.8;19.8;19.8;19.8;19.8;19.7;19.8;19.8;19.6;19.8;19.8;19.8;19.8;19.7;19.7;19.8;20;20.1;20;20;20.2;20.1;20.3;20.3;20.3;20.4;20.3;20.5;20.5;20.6;20.6;20.5;20.7;20.7;20.8;20.9;21;21;21;21;21.1;21;21.1;21;21…
19.8;19.8;19.8;19.7;19.7;19.6;19.6;19.5;19.5;19.6;19.7;19.6;19.6;19.6;19.6;19.4;19.7;19.7;19.6;19.7;19.6;19.7;19.7;19.7;19.6;19.6;19.6;19.7;19.8;19.7;19.8;19.9;19.7;19.6;19.8;19.6;19.6;19.7;19.5;19.6;19.6;19.6;19.7;19.5;19.5;19.6;19.6;19.6;19.7;19.6;19.8;19.7;19.6;19.7;19.8;19.7;19.8;20;20;20.2;19.9;20;20;20;20.4;20.3;20.4;20.5;20.5;20.6;20.6;20.7;20.7;20.8;20.7;20.8;21;21;21;21;21;21;21;21;21;21…
19.8;19.6;19.7;19.5;19.5;19.5;19.6;19.5;19.5;19.6;19.5;19.4;19.4;19.4;19.6;19.4;19.7;19.7;19.7;19.5;19.6;19.7;19.6;19.5;19.4;19.7;19.7;19.5;19.8;19.5;19.7;19.6;19.6;19.5;19.5;19.4;19.6;19.5;19.4;19.4;19.4;19.4;19.4;19.4;19.5;19.4;19.4;19.5;19.5;19.6;19.6;19.5;19.3;19.7;19.7;19.6;19.7;19.7;19.8;19.8;19.9;19.8;20;20;20;20.1;20.4;20.2;20.4;20.4;20.6;20.6;20.7;20.7;20.8;20.7;20.8;20.8;20.9;21;21;21;2…
19.6;19.5;19.5;19.5;19.5;19.5;19.5;19.5;19.5;19.4;19.3;19.4;19.4;19.5;19.3;19.3;19.3;19.5;19.3;19.3;19.4;19.3;19.3;19.5;19.4;19.4;19.4;19.5;19.5;19.4;19.5;19.5;19.4;19.4;19.3;19.3;19.4;19.2;19.4;19.2;19.2;19.2;19.1;19.1;19.1;19.1;19.1;19.1;19.1;19.1;19.2;19.2;19.2;19.3;19.3;19.3;19.4;19.6;19.6;19.6;19.6;19.7;19.7;19.8;19.8;19.9;20.1;20.1;20.2;20.3;20.4;20.5;20.5;20.6;20.6;20.7;20.7;20.8;20.8;20.9…
19.6;19.5;19.5;19.5;19.4;19.4;19.4;19.3;19.4;19.4;19.3;19.3;19.2;19.3;19.2;19.3;19.3;19.1;19.2;19.1;19.2;19.3;19.2;19.3;19.3;19.2;19;19.3;19.1;19.1;19.3;19.3;19.2;19.2;19.2;19.1;19;19;19.1;19;18.9;19;19;18.7;18.8;18.7;18.8;18.7;18.7;18.7;18.8;18.8;18.8;18.9;18.8;19.2;19.3;19.2;19.3;19.5;19.5;19.7;19.7;19.4;19.7;19.8;20;20.1;20.1;20.3;20.4;20.3;20.5;20.5;20.6;20.6;20.6;20.6;20.6;20.8;20.9;20.7;20.…
19.5;19.5;19.5;19.4;19.2;19.4;19.4;19.2;19.2;19.2;19.2;19;19.1;19;19;18.9;19;19;19;18.9;19;19;19.1;19;18.9;18.7;19;19;19;19;18.9;18.8;18.8;18.8;18.8;18.7;18.8;18.8;18.7;18.7;18.7;18.6;18.6;18.6;18.7;18.6;18.7;18.7;18.6;18.7;18.7;18.7;18.7;18.8;18.7;18.7;18.8;18.7;18.9;19;19.1;19.1;19.2;19.3;19.5;19.7;19.8;19.8;20;20.1;20.1;20.3;20.4;20.4;20.5;20.4;20.4;20.7;20.6;20.6;20.7;20.9;20.8;20.9;21;21;21;…
19.5;19.4;19.3;19.2;19.1;19.2;19.1;19;19;19;18.9;19.1;19;18.9;18.8;18.7;18.5;18.6;18.7;18.7;18.6;18.6;18.6;18.6;18.6;18.6;18.7;18.7;18.8;18.8;18.8;18.8;18.7;18.7;18.6;18.6;18.7;18.7;18.6;18.7;18.8;18.7;18.8;18.6;18.7;18.7;18.7;18.7;18.7;18.7;18.7;18.7;18.7;18.7;18.7;18.6;18.7;18.8;18.8;18.8;18.8;19.1;19;19.1;19.4;19.4;19.7;19.7;19.8;20;20;20.1;20.2;20.2;20.3;20.4;20.4;20.4;20.4;20.6;20.6;20.6;20.…
19.4;19.3;19.2;19;19.1;19.1;18.9;19;18.9;18.9;18.8;18.7;18.8;18.5;18.5;18.5;18.4;18.5;18.4;18.4;18.4;18.6;18.6;18.5;18.6;18.7;18.6;18.6;18.6;18.6;18.7;18.7;18.6;18.6;18.6;18.7;18.7;18.7;18.7;18.6;18.6;18.7;18.7;18.6;18.6;18.6;18.7;18.7;18.7;18.7;18.7;18.7;18.7;18.6;18.7;18.6;18.7;18.7;18.6;18.7;18.7;18.7;18.8;18.9;19.1;19.2;19.4;19.4;19.7;19.8;19.9;20;20;20.1;20.2;20.3;20.4;20.4;20.4;20.4;20.5;20…
19.4;19.3;19.1;19;18.8;19;19;18.7;18.8;18.6;18.5;18.5;18.4;18.4;18.3;18.3;18.5;18.4;18.4;18.4;18.4;18.5;18.6;18.6;18.5;18.6;18.5;18.6;18.6;18.6;18.7;18.7;18.8;18.6;18.6;18.6;18.6;18.7;18.7;18.7;18.6;18.7;18.7;18.7;18.9;18.7;18.6;18.7;18.7;18.7;18.7;18.7;18.7;18.7;18.6;18.7;18.7;18.6;18.7;18.7;18.7;18.8;18.7;18.7;19;19;19.2;19.3;19.4;19.5;19.8;19.9;19.8;19.9;20;20.1;20.1;20.4;20.3;20.4;20.4;20.5;2…
19.3;19.1;19;19;18.7;18.8;18.7;18.6;18.5;18.6;18.2;18.3;18.3;18.2;18.4;18.2;18.2;18.4;18.3;18.4;18.5;18.5;18.5;18.6;18.6;18.6;18.6;18.5;18.6;18.7;18.6;18.7;18.5;18.6;18.7;18.6;18.6;18.6;18.6;18.6;18.7;18.7;18.7;18.7;18.7;18.7;18.7;18.7;18.7;18.7;18.7;18.7;18.7;18.7;18.7;18.7;18.7;18.7;18.7;18.7;18.7;18.7;18.7;18.7;18.8;18.8;18.9;19;19.3;19.3;19.4;19.6;19.7;19.9;19.9;20;20;20.3;20;20.3;20.3;20.4;2…
19;19;18.9;18.7;18.4;18.4;18.4;18.3;18.3;18.1;18.1;18.3;18.2;18.2;18.3;18.3;18.4;18.4;18.4;18.4;18.4;18.4;18.6;18.5;18.4;18.5;18.6;18.4;18.7;18.7;18.6;18.7;18.7;18.7;18.7;18.6;18.6;18.6;18.6;18.6;18.7;18.7;18.7;18.7;18.7;18.7;18.8;18.7;18.7;18.7;18.8;18.7;18.7;18.7;18.7;18.7;18.7;18.7;18.7;18.7;18.7;18.7;18.7;18.7;18.7;18.7;18.7;18.7;18.9;18.9;19.2;19.3;19.3;19.5;19.5;19.6;19.9;19.9;19.9;20;20.1;…
19;18.9;18.8;18.4;18.2;18.1;18.3;18.1;18.2;18.1;18.1;18.1;18.2;18.2;18.2;18.3;18.4;18.4;18.5;18.4;18.4;18.5;18.6;18.4;18.6;18.4;18.5;18.6;18.6;18.7;18.7;18.7;18.7;18.7;18.7;18.7;18.6;18.6;18.6;18.7;18.7;18.7;18.7;18.8;18.7;18.7;18.8;18.7;18.8;18.7;18.7;18.8;18.7;18.7;18.7;18.7;18.7;18.7;18.7;18.7;18.7;18.7;18.8;18.7;18.7;18.7;18.7;18.7;18.8;18.8;18.8;18.9;19;19.3;19.3;19.5;19.5;19.6;19.6;20;20;20…
18.9;18.9;18.7;18.2;18.2;18.1;18.1;18.1;18.2;18.2;18.2;18.2;18.2;18.3;18.2;18.3;18.3;18.3;18.4;18.4;18.5;18.4;18.6;18.5;18.6;18.4;18.5;18.6;18.6;18.5;18.7;18.7;18.7;18.7;18.7;18.7;18.7;18.6;18.6;18.7;18.7;18.7;18.8;18.7;18.8;18.8;18.7;18.8;18.8;18.8;18.8;18.8;18.8;18.7;18.7;18.8;18.7;18.7;18.8;18.7;18.7;18.7;18.7;18.7;18.6;18.7;18.7;18.7;18.7;18.8;18.8;18.8;18.8;18.9;19;19;19.3;19.4;19.5;19.7;19.…
18.9;18.7;18.4;18.1;18;18;18.1;18;18.1;18.2;18.2;18;18.1;18.2;18.3;18.2;18.4;18.4;18.4;18.5;18.4;18.6;18.6;18.5;18.5;18.6;18.6;18.6;18.6;18.6;18.7;18.6;18.7;18.7;18.6;18.8;18.6;18.9;18.7;18.7;18.8;18.7;18.8;18.7;18.7;18.7;18.7;18.7;18.8;18.8;18.8;18.8;18.7;18.7;18.8;18.8;18.8;18.8;18.7;18.7;18.8;18.8;18.7;18.7;18.7;18.8;18.7;18.7;18.8;18.8;18.8;18.8;18.8;18.8;18.9;18.9;19;19;19.2;19.5;19.6;19.7;1…
18.9;18.6;18.2;18.2;18.1;18;18.2;18;18.2;18.1;18.1;18.1;18.2;18.2;18.3;18.3;18.3;18.4;18.5;18.4;18.5;18.5;18.5;18.5;18.5;18.5;18.5;18.6;18.5;18.6;18.7;18.7;18.7;18.7;18.7;18.7;18.6;18.8;18.6;18.7;18.8;18.8;18.8;18.8;18.7;18.7;18.8;18.8;18.8;18.8;18.8;18.8;18.8;18.8;18.8;18.8;18.8;18.7;18.8;18.8;18.8;18.6;18.8;18.8;18.8;18.8;18.8;18.8;18.8;18.8;18.8;18.8;18.8;18.8;18.8;18.9;18.8;19;19.1;19.3;19.5;…
18.6;18.4;18.2;18.2;18.1;18.1;18.1;18.1;18;18.2;18.2;18.2;18.2;18.2;18.3;18.3;18.3;18.3;18.4;18.4;18.4;18.5;18.6;18.5;18.5;18.6;18.5;18.6;18.6;18.6;18.6;18.7;18.7;18.7;18.7;18.7;18.6;18.8;18.7;18.7;18.7;18.6;18.7;18.7;18.7;18.7;18.7;18.8;18.8;18.8;18.8;18.8;18.8;18.8;18.8;18.8;18.8;18.8;18.8;18.8;18.8;18.8;18.8;18.8;18.8;18.8;18.8;18.8;18.8;18.8;18.8;18.8;18.7;18.8;18.8;18.8;18.9;18.9;18.9;18.9;1…
18.6;18.5;18.2;17.9;18;18;18.1;18;18.2;18.1;18.1;18.2;18.2;18.2;18.2;18.3;18.4;18.3;18.4;18.4;18.5;18.4;18.5;18.5;18.5;18.6;18.6;18.7;18.5;18.7;18.6;18.8;18.6;18.7;18.7;18.7;18.7;18.8;18.7;18.7;18.8;18.7;18.7;18.7;18.7;18.7;18.8;18.8;18.8;18.8;18.9;18.8;18.8;18.8;18.8;18.8;18.8;18.8;18.8;18.8;18.8;18.8;18.8;18.8;18.9;18.8;18.8;18.8;18.8;18.8;18.8;18.8;18.8;18.8;18.8;18.8;18.8;18.9;18.7;18.9;19.1;…
18.7;18.2;18.1;18.1;17.9;18;18.1;18;18.1;18.1;18.1;18;18.2;18.3;18.2;18.2;18.4;18.4;18.4;18.4;18.4;18.5;18.5;18.5;18.6;18.5;18.5;18.7;18.6;18.6;18.7;18.7;18.7;18.8;18.8;18.7;18.7;18.7;18.7;18.7;18.7;18.8;18.8;18.8;18.8;18.7;18.8;18.9;18.8;18.8;18.8;18.8;18.8;18.8;18.8;18.8;18.9;18.8;18.8;18.6;18.9;18.8;18.8;18.8;18.9;18.8;18.8;18.8;18.9;18.9;18.8;18.8;18.8;18.8;18.9;18.8;18.8;18.8;18.7;18.8;18.9;…
18.7;18.3;18;18;18;18;18.1;18.1;18.1;18;18.2;18.1;18.2;18.2;18.3;18.3;18.4;18.3;18.4;18.4;18.5;18.4;18.5;18.5;18.6;18.5;18.5;18.6;18.7;18.6;18.7;18.7;18.7;18.7;18.7;18.7;18.7;18.7;18.7;18.7;18.8;18.8;18.8;18.8;18.8;18.8;18.8;18.8;18.8;18.8;18.8;18.8;18.9;18.8;18.8;18.8;18.8;18.8;18.8;18.9;18.8;18.8;18.8;18.9;18.8;18.8;18.8;18.9;18.9;18.9;18.9;18.8;18.8;18.8;18.8;18.8;18.7;18.9;18.8;18.8;18.8;18.8…
18.4;18.1;18;18;18;18;18.1;18;18.1;18.1;18.1;18.1;18.2;18.3;18.3;18.2;18.4;18.3;18.4;18.4;18.5;18.4;18.5;18.5;18.6;18.6;18.6;18.6;18.6;18.6;18.7;18.7;18.6;18.7;18.7;18.6;18.7;18.7;18.7;18.7;18.8;18.8;18.7;18.9;18.8;18.8;18.8;18.8;18.9;18.8;18.9;18.8;18.8;18.8;18.8;18.8;18.9;18.9;18.9;18.9;18.9;18.9;18.9;18.8;18.8;18.8;18.9;18.8;18.9;18.8;18.9;18.9;18.9;18.8;18.9;18.9;18.9;18.8;18.7;18.8;18.8;18.8…
18.4;18;17.9;18;18;18;18.1;18.1;18;18.2;18.1;18.1;18;18.3;18.3;18.2;18.3;18.3;18.4;18.3;18.5;18.5;18.6;18.5;18.6;18.5;18.6;18.6;18.6;18.6;18.7;18.7;18.7;18.8;18.7;18.8;18.7;18.7;18.7;18.7;18.7;18.8;18.7;18.8;18.8;18.8;18.8;18.8;18.8;18.9;18.9;18.8;18.8;18.9;18.8;18.9;18.9;18.9;18.9;18.9;18.9;18.8;18.8;18.9;18.8;18.8;18.9;18.9;18.9;18.9;18.9;18.9;18.8;18.8;18.9;18.9;18.8;18.9;18.8;18.8;18.9;18.8;1…
18.1;18;17.9;18;17.9;18;18.1;18.1;18.1;18.1;18.1;18.2;18.2;18.2;18.3;18.3;18.3;18.2;18.4;18.4;18.4;18.5;18.4;18.5;18.6;18.6;18.6;18.6;18.6;18.6;18.7;18.7;18.7;18.7;18.7;18.7;18.7;18.8;18.7;18.7;18.7;18.8;18.8;18.8;18.8;18.7;18.9;18.8;18.8;18.8;18.9;18.8;18.8;18.8;18.9;18.9;18.9;18.8;18.9;18.8;18.9;18.9;18.8;18.9;18.9;18.8;18.9;18.9;18.9;18.9;18.9;18.8;18.9;19;18.9;18.9;18.9;18.8;18.8;18.8;18.8;18…
18.2;18;18;17.9;17.9;18;18.1;18;18.1;18.1;18.1;18.2;18.2;18.3;18.2;18.3;18.4;18.4;18.4;18.2;18.5;18.5;18.5;18.6;18.6;18.6;18.5;18.8;18.6;18.7;18.7;18.7;18.6;18.8;18.7;18.7;18.7;18.7;18.8;18.8;18.8;18.8;18.9;18.8;18.8;18.8;18.8;18.8;18.8;18.9;18.8;18.9;18.8;18.9;18.9;18.9;18.9;18.9;18.9;18.9;18.8;18.9;18.8;18.9;18.9;18.9;18.9;18.9;18.9;18.9;18.9;18.9;19;19;18.9;18.9;18.9;18.9;18.9;18.8;18.8;18.8;1…
18.4;18;17.9;17.9;18;18.1;18.1;18.1;18.1;18.1;18.1;18.1;18.1;18.2;18.2;18.2;18.4;18.3;18.3;18.5;18.5;18.6;18.5;18.5;18.6;18.6;18.7;18.7;18.7;18.6;18.7;18.7;18.7;18.7;18.7;18.8;18.8;18.7;18.7;18.8;18.7;18.8;18.8;18.8;18.8;18.8;18.8;18.9;18.9;18.8;18.9;18.9;18.9;18.9;18.9;18.9;18.9;18.9;18.9;18.9;18.9;18.9;18.9;18.9;18.9;19;18.9;19;18.9;18.9;18.9;18.9;19;18.9;18.9;19;18.9;18.8;18.8;18.9;18.8;18.8;1…
18.3;18;17.9;18.1;17.9;18.1;18;18.1;18.1;18.2;18.1;18.2;18.2;18.2;18.3;18.2;18.3;18.3;18.5;18.5;18.5;18.5;18.5;18.6;18.6;18.5;18.6;18.7;18.5;18.6;18.7;18.7;18.7;18.7;18.7;18.7;18.7;18.8;18.7;18.7;18.8;18.8;18.8;18.7;18.9;18.8;18.9;18.8;18.9;19;18.9;18.9;19;18.9;18.9;18.9;18.9;18.9;18.9;18.9;18.9;18.8;18.9;18.9;18.9;18.9;19;18.9;18.9;18.9;19;19;18.9;18.9;18.9;18.9;18.9;18.9;18.8;18.8;18.8;18.8;18.…
18.4;18;18;17.9;18;18.1;18.1;18;18.1;18.1;18.2;18.2;18.2;18.2;18.2;18.4;18.4;18.3;18.5;18.5;18.5;18.4;18.5;18.5;18.6;18.6;18.6;18.6;18.6;18.6;18.7;18.7;18.7;18.7;18.7;18.8;18.7;18.7;18.8;18.7;18.8;18.8;18.8;18.8;18.9;18.8;18.9;18.9;18.9;18.9;18.8;18.9;18.9;18.9;18.8;18.9;18.9;18.9;18.9;18.9;18.9;19;18.9;18.9;19;19;19;18.9;18.9;18.9;19;19;18.9;18.9;18.9;18.9;18.9;18.9;18.9;18.8;18.9;18.9;18.9;18.9…
18.2;18;18;18;18;18.2;17.9;18.2;18;18.2;18;18.3;18.1;18.2;18.2;18.2;18.4;18.4;18.5;18.5;18.5;18.5;18.6;18.6;18.7;18.6;18.6;18.6;18.6;18.7;18.7;18.7;18.7;18.7;18.7;18.7;18.8;18.8;18.8;18.8;18.8;18.8;18.8;18.8;18.9;18.8;18.8;18.9;18.9;18.9;18.9;19;18.9;18.9;18.9;18.9;18.9;18.8;18.9;18.9;18.9;18.9;19;19;19;19;19;18.9;18.9;18.9;19;19;18.9;18.9;18.9;18.9;18.9;19;19;18.8;18.8;18.8;18.9;18.8;18.9;18.9;1…
18.2;18;17.9;18.1;18;18;18;18.1;18;18.1;18.1;18.2;18.2;18.2;18.3;18.3;18.5;18.4;18.4;18.5;18.5;18.5;18.6;18.5;18.5;18.6;18.6;18.7;18.6;18.7;18.7;18.7;18.7;18.7;18.8;18.7;18.8;18.8;18.8;18.8;18.8;18.8;18.9;18.8;18.9;18.8;18.9;18.9;18.9;18.9;18.9;19;19;18.9;18.9;18.9;18.9;18.9;18.9;18.9;19;19;18.9;19;19;19;19;19;19;19;19;18.9;19;18.9;19;18.9;18.9;18.9;18.9;18.8;18.9;18.8;18.8;18.8;18.8;18.8;18.9;18…
18.1;18;17.9;18;18;18;18;18.1;18.1;18.1;18.1;18.1;18.3;18.1;18.3;18.3;18.4;18.5;18.5;18.4;18.5;18.5;18.5;18.6;18.6;18.5;18.6;18.6;18.6;18.7;18.7;18.7;18.7;18.8;18.7;18.7;18.8;18.8;18.8;18.8;18.8;18.8;18.8;18.9;18.9;18.8;18.9;18.9;18.9;19;18.9;18.9;19;18.9;18.9;18.9;18.9;18.9;19;19;18.9;18.9;18.9;19;18.9;19;19;18.9;19;19;19;19;19;19;19;19;19;19;18.9;18.9;19;18.9;18.8;18.9;18.9;18.9;19;18.9;19;18.9…
18;18;18;18;17.9;18;18.1;18.1;18.1;18.3;18.1;18.1;18.2;18.3;18.2;18.3;18.4;18.4;18.5;18.5;18.5;18.5;18.6;18.5;18.6;18.6;18.6;18.6;18.7;18.7;18.7;18.7;18.7;18.7;18.8;18.6;18.8;18.8;18.8;18.8;18.8;18.8;18.8;18.9;18.8;18.9;18.9;18.9;18.9;18.8;19;19;18.9;18.9;19;18.9;18.9;18.9;18.9;19;18.9;19;19;19;19;19;19;19;19;19;19;19;19;19;19;19;19;18.9;18.9;18.9;18.9;18.9;18.8;18.9;18.9;18.9;18.9;18.9;19;19;19;…
18.1;18;17.9;17.9;17.9;18;18;18.2;18;18.1;18.1;18.1;18.2;18.2;18.3;18.4;18.3;18.4;18.5;18.5;18.5;18.5;18.5;18.6;18.6;18.6;18.7;18.6;18.6;18.6;18.7;18.7;18.7;18.8;18.7;18.7;18.7;18.8;18.7;18.8;18.8;18.8;18.9;18.9;18.9;18.9;18.9;18.9;18.8;18.9;18.9;18.9;19;18.9;18.9;19;18.9;18.9;18.9;18.9;19;18.9;18.9;18.9;19;19;19;19;19;19;19;19;19;19;19;18.9;19;18.9;18.9;18.9;18.9;18.9;18.9;18.9;18.9;18.9;18.9;18…
18;18;18;17.9;17.9;18;17.9;18;18;18.1;18.2;18.1;18.2;18.2;18.2;18.3;18.4;18.5;18.5;18.5;18.5;18.6;18.6;18.6;18.5;18.6;18.6;18.6;18.6;18.6;18.7;18.6;18.7;18.7;18.8;18.7;18.7;18.8;18.8;18.8;18.8;18.8;18.8;18.8;18.8;18.9;19;18.9;18.9;18.9;18.9;18.9;18.9;19;18.9;18.9;18.9;18.9;18.9;18.9;18.9;19;19;19;19;19;19;19;19;19;19;19;19;19;19;19;19;19;19;19;18.9;18.9;18.9;18.9;18.9;18.9;18.9;18.9;18.9;19;19;19…
18;18;17.9;17.9;18;18;18;18.1;18.1;18.1;18.1;18.2;18.2;18.2;18.2;18.2;18.4;18.3;18.4;18.4;18.5;18.5;18.5;18.6;18.6;18.5;18.6;18.6;18.6;18.8;18.6;18.6;18.7;18.9;18.7;18.7;18.8;18.8;18.8;18.8;18.8;18.8;18.9;18.7;18.9;18.9;18.9;18.9;18.9;18.9;18.9;19;19;18.9;18.9;19;18.9;18.9;18.9;19.1;19;19;19;19;19;19;19;19;19.1;19;19;19;19;19;19;19;19;19;19;19;19;18.9;18.9;18.9;18.9;19;18.9;19;18.9;18.9;19;19;19;…
18;18;17.9;17.9;18;18;18;17.9;18.1;18.1;18.1;18.1;18.2;18.3;18.2;18.3;18.3;18.3;18.5;18.5;18.5;18.5;18.5;18.5;18.6;18.6;18.5;18.6;18.7;18.7;18.6;18.8;18.7;18.8;18.8;18.8;18.8;18.7;18.8;18.8;18.8;18.8;18.8;18.9;18.8;18.9;18.9;18.9;18.9;18.9;18.9;19;19;18.9;19;18.9;19;18.9;18.9;19;19;19;19;18.9;19;19;19;19;19;19;19;19;19;19;19;19;19;19;18.9;18.9;18.9;18.9;18.9;18.9;19;19;19;19;19;19;19;19;19.1;19.1…
18;18;18;18;18;18;18;18.1;18.1;18.2;18.1;18.2;18.2;18.2;18.2;18.2;18.4;18.4;18.4;18.5;18.5;18.5;18.5;18.6;18.6;18.7;18.6;18.6;18.6;18.6;18.7;18.7;18.8;18.7;18.9;18.8;18.8;18.8;18.8;18.8;18.8;18.8;18.8;18.8;18.9;18.8;18.9;18.9;18.9;18.9;18.9;18.9;18.9;18.9;18.9;19;19;19;19.1;18.9;18.9;19;18.9;19;19;19;19;19;19;19;19;19;19;19;19;19;19.1;19.1;18.9;18.9;19;18.9;18.9;18.9;19;18.9;19;18.9;19;19;19.1;19…
18;18;17.9;18;18;18;18;18;18.1;18.1;18.1;18.1;18.2;18.2;18.3;18.3;18.4;18.3;18.5;18.4;18.4;18.6;18.6;18.6;18.6;18.6;18.6;18.6;18.8;18.7;18.7;18.8;18.7;18.8;18.8;18.8;18.8;18.8;18.8;18.8;18.8;18.8;18.8;18.8;18.9;18.9;18.9;18.9;19;18.9;18.9;19;18.9;18.9;18.9;19;18.9;18.9;19;18.9;19;19;19;19;19;19;19;19;19;19;19;19;19;19;19;19.1;19;19;18.9;19;19;18.9;18.9;19;18.9;19;19;19;19;19;19;19.1;19;19.1;19.1;…
18;18;17.9;17.9;18;18.1;18;18.1;18.1;18.2;18.1;18.2;18.2;18.2;18.4;18.3;18.4;18.4;18.4;18.4;18.5;18.5;18.5;18.6;18.6;18.6;18.6;18.6;18.7;18.7;18.7;18.7;18.6;18.8;18.8;18.8;18.8;18.8;18.7;18.8;18.8;18.8;18.9;18.9;18.9;18.9;18.9;18.9;18.9;18.9;19;18.9;19;19;18.9;19;18.9;18.9;19;19;19;19;19;19;19;19;19;19;19;19;19.1;19;19;19.1;19;19.1;19;19;19;19;19;19;18.9;19;19;19;19;19;19;19;19.1;19;19.1;19.1;19.…
18;17.9;18;18;17.9;18.2;18;18;18.1;18.1;18.2;18.2;18.2;18.2;18.2;18.3;18.4;18.4;18.4;18.4;18.5;18.5;18.6;18.6;18.6;18.6;18.6;18.7;18.7;18.7;18.7;18.8;18.7;18.8;18.8;18.8;18.8;18.8;18.8;18.8;18.8;18.8;18.9;18.9;18.9;18.8;18.9;18.9;19;18.9;18.9;19;19;18.9;19;19;18.9;19;19;19;19;19;19;19;19;19;19;19;19;19;19;19.1;19;19;19;19;19.1;19;19;19;18.9;19;19;19;18.9;19;19;19;19;19;19.1;19.1;19.1;19.1;19.1;19…
18;17.9;18;18;18;18;18.1;18.1;18.1;18.1;18.2;18.2;18.2;18.3;18.4;18.3;18.5;18.4;18.4;18.5;18.6;18.5;18.6;18.6;18.6;18.6;18.6;18.7;18.6;18.7;18.7;18.7;18.8;18.8;18.8;18.8;18.8;18.8;18.8;18.8;18.9;18.9;18.9;18.9;18.9;18.7;18.9;18.9;18.9;18.9;18.9;18.9;19;19;19;19;18.9;18.9;19;19.1;19;19;19;19;19;19;19;19;19;19;19;19;19;19.1;19;19;19;19;18.9;19;19;19;19;19;19;19;19;19;19.1;19.1;18.9;19.1;19.1;19;19.…
18.1;18;17.9;18;18;18.2;18;18.1;18.1;18.2;18.2;18.3;18.2;18.3;18.3;18.3;18.5;18.5;18.5;18.5;18.5;18.5;18.6;18.6;18.6;18.6;18.6;18.7;18.7;18.7;18.7;18.7;18.8;18.8;18.8;18.8;18.8;18.8;18.8;18.9;18.9;18.9;18.9;18.9;18.9;18.9;18.8;18.9;18.9;18.9;19;18.9;19;18.9;18.9;19;19;19;19;19.1;19;19;19;19;19;19;19;19;19;19;19.1;19.1;19.1;19;19.1;19;19;19.1;19;19;19;19;19;19;19;19;19;19;19;19;19.1;19.1;19.2;19.1…
18;18;18;18;18;18.1;18.1;18.1;18.1;18.2;18.2;18.2;18.2;18.2;18.3;18.4;18.4;18.4;18.4;18.5;18.5;18.5;18.5;18.6;18.6;18.6;18.7;18.7;18.7;18.7;18.7;18.7;18.8;18.8;18.8;18.9;18.8;18.8;18.9;18.9;18.9;18.9;18.9;19;18.9;18.9;18.9;18.9;19;19;19;19;19;18.9;18.9;19;19;19;19;19.1;19;19;19;19;19;19;19;19;19;19;19;19.1;19.1;19.1;19.1;19;19.1;19.1;19;19.1;19;19;19;19;19;19;19;19.1;19;19;19.2;19.1;19.1;19.1;19.…
18;17.9;18;18;18;18.1;18.1;18.1;18.1;18.1;18.2;18.2;18.3;18.3;18.4;18.4;18.4;18.4;18.5;18.5;18.5;18.5;18.6;18.6;18.6;18.7;18.7;18.7;18.8;18.7;18.8;18.7;18.8;18.9;18.8;18.8;18.8;18.9;18.9;18.9;18.9;18.9;18.8;18.9;19;18.9;18.9;18.9;18.9;19.1;19;19;19;18.9;18.9;19;19;19;19;19.1;19;19;19;19;19.1;19;19;19;19.1;19.1;19.1;19.1;19;19.1;19.1;19.1;19.1;19.1;19;19.1;19;19;19;19;19;19;19;19.1;19.1;19.1;19.1;…
18;18;18;18;18;18;18.1;18;18.1;18.1;18.1;18.3;18.3;18.3;18.3;18.3;18.4;18.5;18.5;18.5;18.5;18.5;18.7;18.7;18.6;18.7;18.7;18.7;18.7;18.7;18.7;18.8;18.7;18.8;18.9;18.8;18.9;18.8;18.9;18.8;18.9;18.9;18.9;18.9;19;18.9;19;19;18.9;19;19;19;19;19;19;19;19;19;19;19;19;19;19;19;19;19;19;19;19.2;19.1;19.1;19;19.1;19.1;19.1;19.1;19;19.1;19;19.1;19;19;19;19;19;19;19;19.1;19;19.1;19.1;19.1;19.1;19.2;19.2;19.2…
18;17.9;18;18;18.1;18;18;18.1;18.2;18.1;18.2;18.3;18.2;18.3;18.4;18.4;18.4;18.5;18.5;18.5;18.5;18.6;18.5;18.6;18.6;18.6;18.7;18.7;18.7;18.7;18.8;18.7;18.8;18.8;18.9;18.8;18.8;18.8;18.8;18.9;18.9;18.9;18.9;18.9;19;18.9;18.9;18.9;19;18.9;19;19;19;19;19;19;19;19;18.9;19;19;19;19;19;19;19;19.1;19;19.1;19.1;19.1;19;19.1;19.1;19.1;19.1;19.1;19.1;19.1;19.1;19;19.1;19;19;19;19.1;19.1;19;19.1;19.1;19.2;19…
18.1;18;18;18;18;18.1;18.1;18;18.1;18.2;18.2;18.1;18.2;18.3;18.4;18.4;18.4;18.5;18.5;18.5;18.5;18.5;18.6;18.6;18.7;18.7;18.7;18.7;18.7;18.7;18.7;18.7;18.7;18.8;18.9;18.8;18.8;18.9;18.8;18.9;19;18.9;19;18.9;19;19;19;18.9;19;18.9;19;19;19.1;19;19;19;19;19;19;19;19;19;19;19;19;19;19;19.1;19.1;19.1;19.1;19.1;19.1;19.1;19.1;19.1;19.1;19.1;19.1;19.1;19;19;19;19.1;19.1;19;19.1;19.1;19.1;19.1;19.1;19.2;1…
18;18;18;18;18;18.1;18.1;18.1;18.1;18.1;18.2;18.2;18.2;18.3;18.3;18.4;18.4;18.5;18.5;18.5;18.6;18.7;18.6;18.6;18.6;18.7;18.7;18.7;18.7;18.7;18.7;18.8;18.8;18.8;18.9;18.8;18.8;18.8;18.9;18.9;18.9;18.9;19;19;19;19;18.9;18.9;18.9;18.9;19;19;19;19;19;19;18.9;19;19;19;19;19;19;19;19;19;19.1;19.1;19.1;19.1;19.2;19.1;19.1;19.1;19.1;19.1;19.1;19.1;19;19.1;19.1;19.1;19.1;19.1;19;19.1;19.1;19.1;19.2;19.2;1…
18;18;17.9;18;17.9;18.2;18.1;18.1;18.1;18.1;18.1;18.2;18.2;18.4;18.2;18.3;18.4;18.5;18.5;18.5;18.6;18.5;18.6;18.6;18.6;18.7;18.7;18.7;18.7;18.7;18.7;18.8;18.7;18.8;18.8;18.9;18.8;18.8;18.9;18.9;18.9;18.9;18.9;18.9;18.9;18.9;19;19;19;19;19;18.8;19;19;19;19;19;19;19.1;19;19;19;19;19;19;19;19;19.1;19.1;19.1;19.1;19.1;19.1;19.1;19.1;19.2;19.1;19.1;19.1;19;19;19;19.1;19.1;19.1;19.1;19.1;19.1;19.2;19.1…
18.1;18;18;18.1;18.1;18.1;18.1;18.1;18.1;18.1;18.2;18.2;18.2;18.3;18.3;18.4;18.4;18.5;18.6;18.6;18.6;18.7;18.6;18.6;18.7;18.7;18.7;18.7;18.7;18.7;18.7;18.8;18.8;18.9;18.9;18.9;18.8;18.9;18.9;18.8;18.9;18.9;19;18.9;19;18.9;19;18.9;19;19;19;19;19;18.9;19;19;19;18.9;19;19;19;19;19;19.1;19.1;19;19;19;19.1;19.1;19.1;19.1;19.1;19.1;19.1;19.1;19;19.1;19.1;19;19.1;19.1;19.1;19;19.1;19.1;19.1;19.1;19.2;19…
18.1;18;17.9;18.1;17.9;18;18.1;18.1;18.1;18.1;18.1;18.1;18.2;18.3;18.3;18.3;18.4;18.5;18.5;18.6;18.6;18.6;18.6;18.6;18.6;18.6;18.7;18.7;18.7;18.8;18.8;18.8;18.8;18.9;18.8;18.8;18.8;18.8;18.8;18.9;18.9;18.9;18.9;18.9;18.9;18.9;18.9;18.9;18.9;19;19;19;19;19;19;19;19;19;19;19;19.1;19.1;19;19;19.1;19;19;19;19.1;19.1;19.1;19.1;19.1;19;19.1;19.1;19.1;19.1;19.1;19;19.1;19.1;19.1;19.1;19.1;19.1;19.1;19.1…
18;18;18;18;18;18.1;18.1;18.1;18.2;18.2;18.1;18.2;18.2;18.2;18.3;18.4;18.4;18.4;18.6;18.6;18.6;18.6;18.6;18.6;18.6;18.7;18.8;18.7;18.7;18.7;18.8;18.8;18.8;18.8;18.9;18.9;18.9;18.9;18.8;18.8;18.8;18.9;18.9;19;18.9;19;18.9;18.9;19;19;19;19;19;19;19;19;19;19.1;19;19;19;19;19;19;19.1;19.1;19.1;19;19.1;19.1;19.1;19.1;19;19.1;19.1;19.1;19.1;19.1;19.1;19.1;19.1;19.1;19.1;19.1;19;19.1;19.1;19.1;19.2;19.2…
18;18;18;18;18;18;18.1;18.1;18.1;18.1;18.2;18.2;18.3;18.3;18.3;18.4;18.5;18.4;18.4;18.6;18.6;18.6;18.6;18.6;18.6;18.7;18.7;18.7;18.7;18.7;18.8;18.8;18.8;18.8;18.8;18.9;18.8;18.9;18.9;18.9;18.9;18.9;18.9;18.9;18.9;18.9;18.9;18.9;19;19;19;19;19;19;19;19;19;19.1;19;19;19;19;19;19;19.1;19.1;19.1;19.1;19.1;19.1;19.1;19.1;19.1;19.1;19.1;19.2;19.1;19.1;19.1;19.1;19.1;19.1;19.1;19.1;19.1;19;19.1;19.1;19.…
18;18;18;18;18;18;18;18.1;18.1;18.1;18.1;18.1;18.2;18.3;18.3;18.3;18.4;18.5;18.4;18.5;18.5;18.5;18.6;18.6;18.6;18.6;18.6;18.7;18.7;18.8;18.8;18.9;18.8;18.9;18.9;18.8;18.8;18.8;18.9;18.8;18.9;18.9;18.9;18.9;19;18.9;19;19;19;19;19;19;18.9;18.9;19;19;19;19;19;19;19;19;19;19;19.1;19;19.1;19;19.1;19.1;19.1;19.1;19;19.1;19.2;19.1;19.1;19.1;19.1;19.1;19.1;19.1;19.1;19.1;19.1;19.2;19.1;19.2;19.2;19.2;19.…
18;18;18;18.1;17.9;18.1;18.1;18;18.1;18.2;18.1;18.2;18.3;18.3;18.4;18.4;18.3;18.5;18.4;18.5;18.6;18.5;18.5;18.6;18.6;18.7;18.6;18.7;18.8;18.8;18.8;18.7;18.7;18.7;18.8;18.9;18.8;18.9;18.8;18.9;18.9;18.9;18.9;18.9;19;18.9;18.9;19;19;19;19;19;19;19;19;19;19;19;19;19;19;19;19;19;19;19.1;19.1;19.1;19.1;19.1;19.1;19.1;19.1;19.1;19.1;19.1;19.1;19.1;19.1;19.1;19.1;19.1;19.1;19.1;19.1;19.1;19.1;19.1;19.2;…
18;18;18;18;18.1;18.1;18.2;18.1;18.1;18.1;18.1;18.3;18.3;18.3;18.3;18.3;18.4;18.5;18.4;18.5;18.5;18.5;18.5;18.7;18.6;18.7;18.7;18.7;18.8;18.8;18.8;18.7;18.8;18.8;18.8;18.8;18.8;18.8;18.8;18.8;18.8;18.9;19;18.9;19;19;19;18.9;19;18.9;18.9;19;19;19;18.9;19;19;19.1;19;19.1;19;19;19;19;19;19.1;19.1;19.1;19.1;19.1;19.1;19.1;19.1;19;19.1;19.1;19.1;19.1;19.1;19.1;19.1;19.1;19.1;19.2;19.1;19.1;19.2;19.2;1…
17.7;18;18;18;18;18.1;18.1;18;18.2;18.2;18.1;18.3;18.3;18.3;18.3;18.4;18.5;18.5;18.5;18.5;18.5;18.7;18.6;18.6;18.7;18.7;18.7;18.7;18.7;18.7;18.8;18.7;18.7;18.8;18.8;18.8;18.7;18.8;18.8;18.8;18.8;18.8;18.9;18.9;18.9;18.9;19;18.9;19;19;19;19;19;19;19;19;19;19;19;19;19;19;19;19;19.1;19;19.1;19.1;19.1;19.1;19.1;19.2;19.1;19.1;19.1;19.1;19.1;19.1;19.1;19.1;19.1;19.1;19.1;19.1;19.1;19.2;19.1;19.2;19.2;…
18.1;18;18;18;18;18.3;18.1;18.1;18.2;18.2;18.2;18.3;18.3;18.3;18.4;18.4;18.4;18.5;18.5;18.5;18.6;18.6;18.6;18.6;18.7;18.7;18.7;18.8;18.7;18.7;18.8;18.8;18.7;18.8;18.9;18.8;18.8;18.8;18.8;18.9;18.9;18.9;18.9;19;19;19;18.9;19;18.9;19;19;19;19;19;19;19;19;19;19;19;19;19.1;19;19;19.1;19;19.1;19;19.1;19.1;19.1;19.1;19.1;19.1;19.1;19.1;19.1;19.1;19.1;19.1;19.1;19.1;19.1;19.1;19.1;19.2;19.1;19.2;19.2;19…
18;18;18;17.9;18;18;18.1;18.1;18.1;18.2;18.1;18.3;18.3;18.4;18.5;18.3;18.4;18.5;18.4;18.5;18.5;18.5;18.5;18.5;18.7;18.7;18.7;18.7;18.7;18.7;18.7;18.8;18.8;18.8;18.8;18.7;18.8;18.8;18.8;18.8;18.9;18.9;18.9;18.9;18.9;18.9;19;19;19;18.9;19;19;19;19;19;19;19;19;19;19;19.1;19.1;19.1;19;19.1;19.1;19.1;19.1;19.1;19.1;19.1;19.1;19.2;19.1;19.1;19.1;19.1;19.2;19.1;19.1;19.1;19;19.1;19.2;19.2;19.2;19.1;19.2…
18.1;18;18;18;18.1;18.1;18.1;18.1;18.1;18.2;18.2;18.2;18.2;18.3;18.3;18.3;18.4;18.4;18.5;18.5;18.5;18.5;18.6;18.7;18.7;18.7;18.7;18.7;18.8;18.7;18.7;18.8;18.8;18.8;18.8;18.8;18.8;18.8;18.8;18.8;18.9;18.9;18.9;18.9;18.9;18.9;18.9;18.9;18.9;18.9;19;19;19;19;19;19;19;19;19;19.1;19.1;19;19;19.1;19.1;19.1;19.1;19.1;19.1;19.1;19.1;19.1;19.1;19.1;19.1;19.1;19.1;19.1;19.1;19.1;19.1;19.1;19.1;19.1;19.2;19…
18;18;18;18;18;18;18.2;18.2;18.2;18.2;18.2;18.2;18.3;18.3;18.3;18.3;18.4;18.4;18.5;18.5;18.6;18.6;18.6;18.6;18.6;18.7;18.7;18.7;18.7;18.7;18.7;18.7;18.8;18.8;18.8;18.8;18.8;18.8;18.8;18.9;18.9;18.8;18.9;18.9;18.9;18.9;19;18.9;19;18.9;19;19;18.9;18.9;19;19;19;19;19;19;19;19;19;19;19.1;19.1;19.1;19.1;19.1;19.1;19.1;19.2;19.1;19.2;19.1;19.1;19.1;19.2;19.1;19.1;19.1;19.2;19.1;19.1;19.2;19.2;19.2;19.2…
18;18;18;18;18;18;18.1;18.1;18.1;18.2;18.2;18.2;18.3;18.3;18.3;18.3;18.5;18.4;18.4;18.5;18.5;18.5;18.6;18.6;18.6;18.7;18.7;18.7;18.7;18.7;18.7;18.7;18.8;18.7;18.9;18.8;18.8;18.8;18.8;18.8;18.8;18.9;18.9;18.8;18.9;18.9;18.9;18.9;18.9;19;18.9;18.9;18.9;18.9;18.9;18.9;19;19;19;19;19;19;19;19;19.1;19.1;19.1;19.1;19.1;19.1;19.2;19.1;19.1;19.1;19.2;19.1;19.1;19.1;19.1;19.1;19.1;19.1;19.2;19.1;19.2;19.2…
18;17.9;18;18;18;18;18.2;18.1;18.2;18.3;18.2;18.2;18.3;18.3;18.3;18.4;18.4;18.4;18.6;18.6;18.6;18.6;18.6;18.6;18.7;18.7;18.7;18.7;18.7;18.7;18.8;18.8;18.9;18.8;18.8;18.7;18.7;18.8;18.8;18.8;18.8;18.8;18.9;18.8;19;18.9;19;18.9;18.9;18.9;18.8;18.9;19;18.9;19;19;19;19;19;19.1;19.1;19;19;19;19.1;19.1;19.1;19.1;19.2;19.1;19.1;19.1;19.1;19.1;19.1;19.1;19.1;19.1;19.2;19.1;19.2;19.1;19.1;19.1;19.1;19.2;1…
18;18;18.1;18;18;18.1;18;18.1;18.1;18.2;18.1;18.2;18.3;18.3;18.4;18.4;18.4;18.4;18.5;18.5;18.6;18.6;18.6;18.6;18.6;18.7;18.7;18.7;18.7;18.6;18.7;18.8;18.8;18.9;18.9;18.7;18.7;18.8;18.8;18.7;18.9;18.9;18.7;18.9;18.9;18.9;18.9;18.9;18.9;18.9;18.9;19;19;19;19;19;19;19;19.1;19.1;19.1;19.1;19.1;19;19;19.1;19.1;19.1;19.1;19.1;19.1;19.2;19.1;19.2;19.2;19.1;19.1;19.1;19.1;19.1;19.1;19.2;19.1;19.2;19.2;19…
18;18;18;18;18.1;18.1;18;18.1;18.1;18.2;18.2;18.2;18.3;18.3;18.3;18.3;18.4;18.4;18.5;18.5;18.5;18.6;18.6;18.6;18.6;18.6;18.7;18.7;18.7;18.7;18.7;18.7;18.8;18.8;18.7;18.8;18.7;18.9;18.8;18.8;18.9;18.9;18.9;18.9;18.9;18.9;18.9;18.9;18.9;19;18.9;18.9;18.9;19.1;19;19;19;19;19;19.1;19.1;19.1;19;19;19;19;19;19.1;19.1;19.1;19.1;19.2;19.2;19.2;19.2;19.2;19.1;19.1;19.2;19.1;19.1;19.1;19.2;19.2;19.1;19.2;1…
18;17.9;18;18;18;18.1;18.1;18.1;18.1;18.1;18.2;18.2;18.3;18.3;18.3;18.5;18.4;18.4;18.4;18.5;18.6;18.5;18.6;18.6;18.6;18.6;18.6;18.7;18.7;18.7;18.7;18.7;18.8;18.8;18.8;18.7;18.8;18.8;18.8;18.8;18.8;18.9;18.9;18.8;18.9;18.9;18.9;18.9;18.9;18.9;18.9;19;19;19;19;19;19;19;19.1;19.1;19.1;19;19;19;19.1;19.1;19;19.1;19;19.1;19.1;19.1;19.2;19.2;19.2;19.2;19.2;19.2;19.1;19.2;19.1;19.1;19.2;19.2;19.2;19.2;1…
17.9;17.9;18;17.9;18;18.2;18.1;18.1;18.2;18.1;18.2;18.3;18.2;18.3;18.3;18.3;18.4;18.5;18.5;18.5;18.5;18.5;18.7;18.6;18.7;18.7;18.7;18.8;18.7;18.7;18.7;18.7;18.8;18.8;18.9;18.8;18.8;18.8;18.8;18.8;18.8;18.9;18.9;18.8;19;19;18.9;18.9;18.9;18.9;18.9;18.9;18.9;19;19;19.1;19;19;19.1;19;19.1;19.1;19;19;19;19.1;19;19.1;19.1;19.1;19.2;19.2;19.1;19.2;19.2;19.2;19.2;19.2;19.2;19.1;19.1;19.2;19.2;19.2;19.2;…
17.9;17.9;18;17.9;18.1;18.1;18.1;18.2;18.1;18.2;18.2;18.2;18.3;18.3;18.3;18.3;18.5;18.4;18.5;18.5;18.5;18.5;18.5;18.6;18.6;18.6;18.7;18.7;18.7;18.7;18.7;18.7;18.8;18.7;18.9;18.8;18.8;18.9;18.8;18.8;18.9;18.8;18.9;18.9;19;18.9;18.9;19;18.9;18.9;18.9;18.9;19;18.9;18.9;19;19;19;19;19.1;19.1;19;19;19;19;19;19;19;19;19.1;19.1;19.2;19.1;19.2;19.1;19.2;19.2;19.2;19.2;19.2;19.2;19.2;19.2;19.2;19.2;19.2;1…
17.9;17.9;17.9;18;18;18.1;18;18.2;18.2;18.2;18.3;18.3;18.3;18.3;18.3;18.4;18.4;18.4;18.4;18.5;18.6;18.5;18.6;18.6;18.6;18.7;18.7;18.7;18.7;18.7;18.7;18.8;18.7;18.8;18.8;18.8;18.8;18.8;18.8;18.8;18.8;19;18.9;18.9;18.9;19;19;18.9;18.9;18.9;18.9;18.9;19;19;19;19;19;19;19;19.1;19;19;19;19;19;19;19.1;19.1;19.1;19.1;19.1;19.1;19.1;19.1;19.2;19.2;19.2;19.2;19.1;19.2;19.2;19.1;19.2;19.2;19.2;19.2;19.2;19…
17.9;17.9;17.9;17.9;18;18.1;18.1;18.1;18.1;18.2;18.3;18.3;18.2;18.3;18.3;18.3;18.3;18.3;18.5;18.5;18.6;18.5;18.6;18.5;18.6;18.7;18.7;18.7;18.7;18.7;18.8;18.8;18.8;18.7;18.8;18.7;18.8;18.8;18.9;18.8;18.9;18.9;18.9;18.9;18.9;18.9;19;18.9;18.9;18.9;18.9;18.9;18.9;18.9;19;19;19;19;19;19;19;19;19;19;19.1;19.1;19.1;19.1;19.1;19;19.1;19.2;19.2;19.1;19.2;19.1;19.1;19.2;19.2;19.1;19.1;19.2;19.2;19.2;19.2;…
18;17.9;18;18;18.1;18.1;18;18.1;18.1;18.1;18.1;18.2;18.2;18.2;18.4;18.4;18.4;18.4;18.5;18.6;18.6;18.6;18.6;18.6;18.6;18.7;18.7;18.7;18.7;18.7;18.8;18.7;18.8;18.7;18.8;18.8;18.8;18.8;18.8;18.8;18.8;18.9;18.9;18.9;18.9;19;18.9;19;18.9;19;18.9;18.9;19;19;19;19;19;19;19;19.1;19.1;19;19.1;19;19.1;19.1;19.1;19.1;19.1;19.1;19.1;19.1;19.1;19.1;19.1;19.1;19.1;19.1;19.2;19.1;19.1;19.1;19.2;19.2;19.2;19.2;1…
18;17.9;18;18;18;18;18;18.1;18.1;18.3;18.3;18.2;18.3;18.3;18.3;18.3;18.4;18.4;18.4;18.6;18.5;18.6;18.6;18.6;18.6;18.7;18.7;18.7;18.7;18.7;18.8;18.8;18.7;18.8;18.8;18.8;18.8;18.8;18.8;18.9;18.8;18.9;18.9;18.8;18.9;18.9;18.9;18.9;18.9;19;18.9;19;19;19;19;19;19;19;19;19;19;19;19;19;19.1;19.1;19.1;19.1;19.1;19.1;19.1;19.1;19.1;19.1;19.1;19.2;19.1;19.1;19.2;19.2;19.1;19.1;19.2;19.2;19.2;19.2;19.2;19.2…
18;18;18;18;18;18;18;18.2;18.1;18.2;18.2;18.2;18.4;18.4;18.4;18.4;18.4;18.5;18.4;18.6;18.5;18.6;18.6;18.6;18.6;18.7;18.7;18.7;18.7;18.7;18.8;18.8;18.7;18.8;18.8;18.8;18.8;18.8;18.8;18.8;18.9;18.9;18.9;18.9;18.9;19;19;19;19;18.9;19;19;19;19;19;19;19;19;19;19;19;19;19.1;19;19.1;19.1;19;19.1;19.1;19.1;19.1;19.1;19.1;19.1;19.1;19.1;19.1;19.1;19.1;19.1;19.1;19.1;19.2;19.2;19.2;19.2;19.2;19.2;19.2;19.3…
17.9;17.9;18;17.9;18;18;18.1;18.2;18.1;18.1;18.2;18.2;18.3;18.2;18.3;18.5;18.4;18.4;18.4;18.5;18.5;18.6;18.6;18.6;18.6;18.7;18.7;18.7;18.7;18.7;18.7;18.7;18.7;18.8;18.8;18.7;18.7;18.8;18.8;18.9;18.8;18.9;18.9;18.9;18.9;18.9;18.9;19;18.9;19;19;19;19;19;19;19.1;19.1;19.1;19.1;19.1;19;19;19;19;19.1;19.1;19.1;19.1;19.1;19.1;19;19.1;19.1;19.1;19.1;19.1;19.1;19.1;19.2;19.1;19.2;19.2;19.2;19.2;19.2;19.2…
17.9;18;18;18;18;18;18.1;18.1;18.2;18.2;18.3;18.2;18.2;18.2;18.3;18.4;18.5;18.4;18.6;18.5;18.6;18.6;18.6;18.6;18.6;18.7;18.6;18.6;18.8;18.6;18.7;18.8;18.7;18.7;18.7;18.8;18.8;18.8;18.8;18.8;18.8;18.8;18.9;18.9;18.9;18.9;18.9;18.9;19;18.9;19;19;19;19;19;19;19;19;19.1;19.1;19.1;19.1;19.1;19.1;19.1;19.1;19.1;19.1;19.1;19.1;19.1;19.1;19.1;19.1;19.1;19.1;19.1;19.2;19.1;19.1;19.1;19.1;19.2;19.2;19.2;19…
18;18;18;18;18;18.1;18.1;18.2;18.2;18.2;18.2;18.2;18.2;18.4;18.4;18.4;18.4;18.5;18.5;18.5;18.6;18.6;18.6;18.6;18.6;18.6;18.7;18.7;18.7;18.7;18.7;18.7;18.7;18.8;18.8;18.7;18.8;18.8;18.8;18.8;18.8;18.9;18.9;18.9;18.9;18.9;18.9;18.9;18.9;18.9;19;19;19;19;19;19;19;19.1;19.1;19.1;19.1;19.1;19;19.1;19.1;19.1;19.1;19;19.1;19.1;19.1;19.1;19.1;19.1;19.1;19.2;19.1;19.2;19.1;19.1;19.2;19.1;19.1;19.2;19.1;19…
18;18;18;18;18;18.1;18.1;18.2;18.2;18.2;18.2;18.2;18.3;18.4;18.4;18.4;18.5;18.5;18.6;18.6;18.6;18.6;18.6;18.6;18.6;18.7;18.7;18.7;18.7;18.7;18.7;18.7;18.7;18.8;18.8;18.8;18.8;18.8;18.8;18.8;18.9;18.9;18.9;18.9;18.9;18.9;18.9;18.9;19;19;19;19;19;19;19;19;19;19.1;19.1;19.1;19.1;19.1;19.1;19.1;19.1;19.1;19.1;19.1;19.1;19.1;19.1;19.2;19.1;19.1;19.1;19.1;19.1;19.1;19.2;19.2;19.1;19.1;19.2;19.2;19.2;19…
18;17.9;18;18;18.1;18.1;18.1;18.1;18.2;18.2;18.2;18.2;18.2;18.3;18.4;18.4;18.5;18.4;18.5;18.6;18.7;18.7;18.6;18.6;18.6;18.6;18.7;18.6;18.6;18.7;18.6;18.8;18.8;18.8;18.9;18.8;18.8;18.8;18.8;18.9;18.9;18.9;18.9;18.9;18.9;18.9;18.9;18.9;19;19;19;19;19;19;19;19;19;19.1;19.1;19.1;19.1;19.1;19.1;19.1;19.1;19.1;19.1;19.1;19.1;19.1;19.1;19.1;19.2;19.2;19.1;19.1;19.1;19.1;19.2;19.1;19.1;19.1;19.1;19.1;19.…
17.9;17.9;17.9;18;18.1;18;18.1;18.2;18.1;18.2;18.2;18.3;18.3;18.3;18.4;18.5;18.4;18.5;18.5;18.5;18.5;18.7;18.6;18.7;18.6;18.7;18.7;18.6;18.7;18.6;18.8;18.7;18.8;18.9;18.9;18.8;18.8;18.9;18.9;18.8;18.9;18.9;18.9;18.9;18.9;18.9;19;18.9;19;19;19;19;19;19;19;19;19;19.1;19.1;19.1;19.1;19.1;19.1;19.1;19.1;19.1;19.1;19.1;19;19.1;19.1;19.1;19.1;19.1;19.1;19.1;19.1;19.2;19.1;19.1;19.1;19.1;19.1;19.1;19.2;…
17.9;18;18;18;18.1;18;18.1;18.1;18;18.2;18.3;18.3;18.3;18.3;18.3;18.3;18.5;18.5;18.4;18.5;18.6;18.6;18.6;18.6;18.5;18.6;18.7;18.7;18.6;18.7;18.7;18.8;18.7;18.8;18.8;18.8;18.8;18.8;18.8;18.9;18.9;18.9;18.9;19;18.9;18.9;19;19;19;19;19;19;19;19;19.1;19;19;19.1;19.1;19.1;19.1;19.1;19.1;19.1;19.1;19.1;19.1;19.1;19;19.1;19.1;19.1;19.2;19.1;19.1;19.2;19.2;19.1;19.1;19.1;19.1;19.1;19.1;19.1;19.2;19.1;19.…
17.9;17.9;18;18;18.1;18.1;18.1;18.1;18.1;18.2;18.3;18.3;18.3;18.3;18.4;18.4;18.4;18.5;18.5;18.6;18.6;18.6;18.6;18.6;18.7;18.7;18.7;18.7;18.7;18.6;18.7;18.7;18.7;18.8;18.8;18.8;18.8;18.8;18.8;18.9;18.9;18.9;18.9;18.9;18.9;18.9;19;19;18.8;19;19;19;19.1;19;19;19;19;19.1;19.1;19.1;19.1;19.1;19.1;19.1;19.1;19.1;19.1;19.1;19.1;19.1;19.1;19.1;19.1;19.1;19.1;19.2;19.1;19.2;19.2;19.1;19.2;19.1;19.1;19.1;1…
18;18;18;18;18;18.1;18.1;18.1;18.2;18.2;18.3;18.3;18.3;18.3;18.5;18.5;18.4;18.5;18.5;18.5;18.6;18.6;18.6;18.6;18.6;18.7;18.7;18.7;18.7;18.7;18.8;18.7;18.8;18.8;18.8;18.8;18.8;18.8;18.9;18.9;18.9;18.9;18.9;19;19;19;19;19;19;19;19;19;19;19;19.1;19;19;19.1;19.1;19.1;19.1;19.1;18.9;19.1;19.1;19.1;19.1;19.1;19.1;19.1;19.1;19.1;19.1;19.2;19.1;19.1;19.1;19.1;19.1;19.1;19.1;19.1;19.1;19.1;19.2;19.2;19.2;…
18;18;18;18;18.1;18.1;18.1;18.1;18.1;18.1;18.3;18.2;18.3;18.3;18.4;18.5;18.4;18.6;18.6;18.6;18.6;18.6;18.6;18.7;18.6;18.7;18.7;18.7;18.7;18.7;18.7;18.7;18.7;18.7;18.8;18.7;18.8;18.8;18.8;18.8;18.9;18.9;18.9;18.9;19;19;19;19;19;19;19.1;19;19;19;19;19;19.2;19.2;19;19.2;19.1;19.1;19.1;19.1;19.1;19.1;19.1;19.1;19.1;19.1;19.1;19.1;19.2;19.1;19.1;19.1;19.1;19.1;19.1;19.1;19.1;19.1;19.1;19.1;19.2;19.2;1…
18;18;17.9;18;18;18.1;18;18.1;18.1;18.2;18.3;18.3;18.3;18.4;18.4;18.4;18.4;18.6;18.5;18.6;18.6;18.6;18.6;18.6;18.6;18.7;18.7;18.7;18.8;18.7;18.7;18.7;18.7;18.7;18.8;18.8;18.8;18.8;18.8;18.9;18.9;18.9;18.9;18.9;18.9;19;19;19;19;19;19;19;19;19;19.1;19.1;19;19.1;19;19.1;19.1;19.1;19.1;19.1;19.1;19.1;19.1;19.1;19.1;19.1;19.1;19.1;19.2;19.1;19.1;19.1;19;19.1;19.1;19.1;19.1;19.1;19.1;19.1;19.2;19.2;19.…
18;18;18;18;18.1;18;18;18.2;18.2;18.2;18.2;18.3;18.3;18.5;18.5;18.5;18.5;18.5;18.5;18.6;18.6;18.6;18.6;18.7;18.7;18.7;18.7;18.7;18.7;18.7;18.7;18.7;18.8;18.8;18.8;18.8;18.8;18.8;18.8;18.8;18.9;18.9;19;18.9;19;18.9;18.9;19;19;19;19;19;19;19;19.1;19.1;19;19.1;19;19;19.1;19.1;19.1;19.1;19.1;19;19.1;19.1;19.1;19.1;19.1;19.2;19.1;19.1;19;19.1;19.1;19.1;19.1;19.1;19.1;19.1;19.1;19.2;19.1;19.2;19.1;19.2…
18;18;18;18.1;18.1;18.1;18.2;18.2;18.3;18.2;18.2;18.3;18.3;18.5;18.4;18.4;18.5;18.4;18.6;18.6;18.6;18.6;18.6;18.6;18.6;18.7;18.7;18.7;18.7;18.7;18.7;18.8;18.8;18.8;18.8;18.8;18.8;18.8;18.9;18.9;18.9;18.9;18.9;18.9;18.9;19;19;19;19;19;19;19;19;19;19.1;19.1;19;19.1;19;19.1;19.1;19.1;19.1;19.1;19.1;19.1;19.1;19.1;19.1;19.1;19.1;19.1;19.1;19.1;19.1;19.1;19.1;19;19.1;19.1;19.1;19;19.1;19;19.1;19.2;19.…
18;18;18;18;18.1;18.1;18.2;18.2;18.2;18.2;18.3;18.4;18.4;18.5;18.4;18.5;18.5;18.4;18.5;18.6;18.7;18.6;18.7;18.7;18.7;18.7;18.7;18.7;18.7;18.7;18.7;18.8;18.7;18.8;18.8;18.9;18.8;18.8;18.9;18.9;18.9;18.9;18.9;18.9;18.9;18.9;19;19;19;19;19;19;19;19;19;19;19.1;19.1;19.1;19.1;19;19.1;19.1;19.1;19.1;19;19.1;19.1;19.1;19.1;19.1;19.1;19.1;19.1;19.1;19;19.1;19.1;19;19.1;19.1;19;19;19.2;19.1;19.2;19.2;19.2…
18;18;18;18.1;18.1;18.1;18.2;18.3;18.2;18.4;18.3;18.4;18.4;18.4;18.5;18.5;18.5;18.5;18.5;18.6;18.7;18.7;18.7;18.8;18.7;18.7;18.7;18.7;18.7;18.7;18.7;18.7;18.8;18.8;18.9;18.8;18.9;18.9;18.9;18.8;18.9;18.9;18.9;18.8;18.9;19;19;19;19;19;19.1;19.1;19.1;19;19;19.1;19;19;19;19.1;19.1;19.1;19.1;19;19.1;19.1;19;19.1;19.1;19.1;19.1;19.1;19.1;19.1;19;19;19.1;19.1;19.1;19;19;19;19;19.1;19.2;19.2;19.1;19.2;1…
18;18;18.1;18.1;18.1;18.2;18.3;18.3;18.4;18.2;18.3;18.4;18.5;18.4;18.4;18.4;18.5;18.4;18.6;18.6;18.6;18.6;18.6;18.6;18.7;18.7;18.7;18.7;18.7;18.7;18.9;18.8;18.7;18.8;18.9;18.8;18.9;19;18.9;18.9;18.9;18.9;18.9;18.8;18.9;19;18.9;18.9;19;19;19.1;19;19;19;19;19.1;19;19.1;19;19.1;19.1;19.1;19.1;19.1;19.1;19;19.1;19.1;19.1;19.1;19.1;19.1;19.1;19;19;19;19.1;19.1;19;19;19;19;19;19;19.1;19.2;19.1;19.2;19.…
17.8;18;18;18;18.1;18.2;18.2;18.3;18.3;18.2;18.3;18.4;18.4;18.5;18.4;18.5;18.5;18.6;18.6;18.7;18.6;18.7;18.6;18.7;18.7;18.7;18.6;18.7;18.7;18.7;18.8;18.9;18.7;18.9;18.9;18.8;18.9;18.9;18.9;18.9;18.8;18.9;18.9;18.8;18.9;18.9;19;19;19;19.1;19;19.1;19;19;19;19;19;19;19;19;19.1;19.1;19.1;19;19.1;19.1;19.1;19.1;19.1;19.1;19.1;19.1;19;19;19.1;19;19;19.1;19;19;19;19;19;19;19;19.1;19.1;19.2;19.2;19.3;19.…
18;18;18;18.1;18.1;18.2;18.2;18.2;18.2;18.2;18.4;18.4;18.5;18.5;18.5;18.5;18.5;18.6;18.6;18.7;18.7;18.7;18.7;18.7;18.7;18.8;18.8;18.7;18.7;18.7;18.8;18.9;18.8;18.9;18.9;18.8;18.9;18.9;18.9;18.9;18.9;18.9;19;18.9;19;19;19;19;18.9;19;19;18.9;19;19;19;19;19;19.1;19.1;19.1;19;19;19.1;19.1;19;19.1;19.1;19;19.1;19.1;19.1;19.1;19.1;19.1;19.1;19;19;19;19;19;19;19;19;19;19;19.1;19;19.1;19.2;19.2;19.3;19.3…
18;18;18.1;18.1;18.1;18.2;18.2;18.2;18.2;18.3;18.4;18.5;18.4;18.5;18.5;18.5;18.5;18.7;18.6;18.6;18.7;18.7;18.7;18.7;18.7;18.7;18.8;18.7;18.8;18.8;18.7;18.7;18.8;18.7;18.9;18.8;18.8;18.9;18.8;18.9;18.9;19;18.9;18.9;18.9;18.9;19;19;19;18.9;19.1;19.1;19;19;19;19;19.1;19;19.1;19.1;19.1;19;19.1;19;19;19.1;19.1;19;19;19.1;19;19.1;19;19.1;19.1;19;19;19;19;19;19;19;19;19;19;19.1;19.2;19.2;19.2;19.2;19.3;…
18;18.1;18.1;18.2;18.2;18.1;18.2;18.3;18.3;18.4;18.4;18.4;18.4;18.4;18.4;18.5;18.6;18.5;18.6;18.7;18.7;18.6;18.6;18.7;18.7;18.7;18.7;18.6;18.7;18.7;18.8;18.8;18.9;18.9;18.9;18.8;18.9;18.9;18.9;18.9;18.9;18.9;18.9;18.9;19;19;18.9;19;19;19;19;19;19;19;19;19;19;19.1;19.1;19.1;19.1;19.1;19.1;19.1;19;19.1;19.1;19;19.1;19.1;19;19.1;19;19;19.1;19;19;19;19;19;19;19;19;19;19;19.2;19.1;19.1;19.1;19.2;19.2;…
18.1;18;17.9;18;18.2;18.2;18.2;18.3;18.3;18.2;18.4;18.4;18.4;18.4;18.6;18.6;18.6;18.6;18.7;18.6;18.7;18.7;18.7;18.6;18.7;18.7;18.8;18.7;18.7;18.7;18.8;18.8;18.8;18.9;18.9;18.8;18.8;18.9;18.9;18.9;18.9;18.9;18.9;18.9;19;18.9;19;19;19;19;18.9;19;19;19;19;19;19.1;19.1;19.1;19.1;19.1;19.1;19;19;19;19.1;19.1;19.1;19;19;19;19;19.1;19.1;19.1;19.1;19;19;19;19;19;19;19;19;19;19;19.1;19.1;19.1;19.2;19.2;19…
18.1;18;18.1;18.1;18.1;18.2;18.2;18.3;18.2;18.4;18.4;18.4;18.4;18.4;18.5;18.6;18.7;18.6;18.7;18.6;18.7;18.7;18.6;18.7;18.7;18.7;18.7;18.8;18.8;18.7;18.8;18.8;18.7;18.8;18.8;18.8;18.8;18.9;18.9;18.9;18.9;18.9;18.9;18.9;18.9;18.9;19;19;19;19;19;19;19;19;19;19;19.1;19.1;19.1;19.1;19.1;19.1;19.1;19.1;19.1;19;19.1;19;19.1;19;19.1;19;19;19;19.1;19;19;19.1;19;19;18.9;19;19;18.9;19;18.9;19.1;19.1;19.1;19…
18;18;18;18.2;18.2;18.2;18.2;18.2;18.2;18.3;18.3;18.4;18.4;18.4;18.4;18.5;18.7;18.6;18.7;18.7;18.8;18.7;18.7;18.7;18.7;18.7;18.7;18.7;18.7;18.8;18.8;18.8;18.8;18.8;18.9;18.8;18.9;18.8;18.9;18.9;18.9;18.9;18.9;18.9;18.9;18.9;18.9;19;19;19;19;19;19;18.9;19;19;19;19.1;19;19.1;19.1;19.1;19.1;19.1;19.1;19;19.1;19.1;19.1;19.1;19;19;19;19;19;19;19;19;19;19;18.9;18.9;18.9;19;18.9;19;19;19.1;19.1;19.1;19.…
18;18;18;18;18.1;18.3;18.2;18.3;18.2;18.3;18.3;18.4;18.3;18.4;18.5;18.5;18.6;18.5;18.6;18.6;18.7;18.7;18.7;18.7;18.7;18.7;18.7;18.8;18.8;18.8;18.8;18.8;18.8;18.9;18.8;18.8;18.8;18.9;18.8;18.9;18.9;18.9;18.9;18.9;18.9;18.9;19;18.9;19;18.9;19;19;19;19;19;19;19;19;19.1;19.1;19.1;19.1;19;19;18.9;19.1;19.1;19.1;19.1;19;19;19;19;19;19;19;19;19;19;19;18.9;18.9;18.9;18.9;19;19;19;19.1;19;19.1;19.1;19.2;1…
18.1;18.1;18.1;18.1;18.1;18.2;18.3;18.2;18.3;18.2;18.4;18.3;18.4;18.4;18.4;18.5;18.5;18.6;18.7;18.7;18.6;18.6;18.7;18.7;18.7;18.7;18.7;18.8;18.8;18.8;18.8;18.8;18.8;18.8;18.8;18.8;18.8;18.8;18.8;18.9;18.9;18.9;18.9;18.9;18.9;18.9;19;18.9;18.9;19;19;19;19;19;19;19;19;19;19;19;19.1;19.1;19;19.1;19.2;19.1;19.1;19;19;19.1;19;19;19;19;19;19;19;19;18.9;18.9;19;18.9;18.9;18.9;18.9;19;18.9;19;19;19.1;19.…
18;18;18.1;18.1;18.2;18.2;18.1;18.3;18.4;18.3;18.5;18.5;18.4;18.5;18.4;18.5;18.5;18.5;18.6;18.7;18.7;18.7;18.7;18.7;18.7;18.7;18.7;18.8;18.8;18.8;18.8;18.8;18.8;18.8;18.9;18.8;18.8;18.8;18.8;18.9;18.9;18.9;19;18.9;18.9;18.9;18.9;18.9;18.9;19;19;19;19;19;19;19;19;19;19;19;19;19.1;19.2;19.1;19.1;19;19.1;19;19.1;19.1;19.1;19.1;19;19;19;19;19;19;19;18.9;19;18.9;18.9;18.9;19;18.9;18.9;18.9;19.1;19.1;1…
18;18;18.1;18.1;18.3;18.2;18.3;18.3;18.3;18.4;18.4;18.4;18.4;18.4;18.5;18.5;18.5;18.6;18.7;18.6;18.7;18.7;18.7;18.7;18.7;18.7;18.7;18.8;18.8;18.8;18.8;18.8;18.8;18.8;18.9;18.9;18.9;18.9;18.9;18.9;18.9;18.9;18.9;18.9;18.9;18.9;18.9;18.9;19;19;19;19;19;19;19;19;19;19;19;19;19;19;19.1;19.1;19;19.1;19.1;19;19.1;19.1;19;19;19;19;19;19;19;18.9;18.9;19;18.9;18.9;18.9;18.9;18.9;18.9;18.9;19;19;19.1;19.1;…
18;18;18.2;18.1;18.2;18.4;18.3;18.3;18.3;18.3;18.4;18.4;18.5;18.5;18.5;18.5;18.6;18.6;18.7;18.6;18.7;18.7;18.8;18.7;18.7;18.7;18.8;18.7;18.8;18.8;18.8;18.7;18.8;18.8;18.8;18.9;18.9;18.7;18.9;18.8;18.9;18.9;18.9;18.9;18.9;18.9;18.9;19;19;19;19;19;19;19;19;19;19;19;19;19.1;19;19;19.1;19.1;19.1;19.1;19;19.1;19.1;19;19;19;19;19;19;19;19;19;19;19;18.9;18.8;18.9;18.9;18.9;18.9;18.9;19;19;19.1;19.1;19.1…
18;18.1;18.1;18.2;18.2;18.2;18.3;18.3;18.4;18.3;18.4;18.5;18.5;18.5;18.5;18.6;18.6;18.6;18.7;18.6;18.7;18.7;18.7;18.7;18.7;18.7;18.8;18.7;18.8;18.7;18.7;18.8;18.8;18.8;18.9;18.8;18.9;18.8;18.9;18.9;18.9;18.9;18.9;18.8;18.9;18.9;19;18.9;18.9;19;19;19;19;19;19;19;19;19;19;19;19.1;19;19.1;19;19.1;19;19.1;19.1;19.1;19;19;19;19;19;19;19;19;19;18.9;18.9;18.9;18.8;18.8;18.8;18.9;18.9;18.9;19;19;19;19.1;…
18;18;18.2;18.2;18.2;18.3;18.3;18.3;18.4;18.5;18.4;18.5;18.5;18.5;18.5;18.6;18.5;18.6;18.6;18.6;18.7;18.7;18.7;18.7;18.7;18.6;18.7;18.8;18.7;18.7;18.8;18.8;18.8;18.8;18.9;18.8;18.9;18.9;18.9;18.9;18.9;18.9;18.9;18.9;18.9;19;18.9;19;19;19;19;19;19;19;19;19;19;19;19;19;19;19;19.1;19;19;19;19.1;19;19;19;19.1;19;19;19;19;18.9;18.9;18.9;18.9;18.9;18.9;18.8;18.8;18.9;18.9;18.9;18.9;19;18.9;19;19;19.1;1…
18.1;18.1;18.1;18.3;18.3;18.3;18.3;18.5;18.5;18.5;18.4;18.5;18.5;18.5;18.5;18.6;18.5;18.6;18.6;18.6;18.6;18.7;18.7;18.7;18.7;18.7;18.8;18.8;18.7;18.7;18.8;18.8;18.9;18.8;18.8;18.8;18.8;18.9;18.8;18.9;18.9;18.8;18.9;19;18.9;18.9;19;18.9;19;19;19;19;19;19;19;19;19;19;19;19;19.1;19.1;19;19.1;19;19;19;19;19.1;19;19;19;19;19;18.9;19;18.9;18.9;18.9;18.9;18.9;18.8;18.8;18.9;18.8;18.9;18.9;19;19;19;19;19…
18.1;18.1;18.2;18.2;18.2;18.3;18.3;18.4;18.4;18.5;18.4;18.4;18.5;18.5;18.5;18.5;18.6;18.6;18.6;18.6;18.7;18.7;18.7;18.7;18.7;18.8;18.7;18.7;18.7;18.8;18.8;18.8;18.8;18.8;18.8;18.8;18.8;18.8;18.9;18.9;18.8;18.8;19;18.9;18.9;19;19;19;19;19;19;19;19;19;19;19;19;19;19;19.1;19.1;19.1;19;19;19;19;19;19;19;19;19;19.1;19;19;19;18.9;18.9;18.9;18.9;18.9;18.8;18.8;18.8;18.8;18.8;18.9;18.8;18.9;19;19;19;19;1…
18.2;18.1;18.2;18.2;18.3;18.4;18.3;18.4;18.4;18.4;18.5;18.5;18.5;18.5;18.4;18.6;18.6;18.6;18.6;18.6;18.6;18.7;18.7;18.8;18.7;18.7;18.8;18.8;18.8;18.8;18.7;18.8;18.8;18.8;18.8;18.8;18.8;18.8;18.8;18.9;18.9;18.9;18.9;18.9;18.9;19;18.9;18.9;18.9;18.9;19;19;19;19;19;19;19;19;19;19;19.1;19;19;19;19;19;19;19;19;19;19;19;19;19.1;19;18.9;18.9;18.9;18.9;18.8;18.8;18.8;18.8;18.9;18.9;18.9;18.9;18.9;18.9;18…
18.1;18.1;18.2;18.2;18.1;18.3;18.2;18.4;18.4;18.4;18.5;18.4;18.5;18.5;18.5;18.4;18.6;18.6;18.7;18.6;18.7;18.7;18.7;18.6;18.7;18.8;18.7;18.8;18.7;18.7;18.8;18.8;18.8;18.8;18.8;18.8;18.9;18.8;18.8;18.9;18.9;18.8;18.9;18.9;18.9;18.9;18.9;18.9;18.9;19;19;19;19;19;19;19;19.1;19;19;19;19.1;19.1;19;19;19;19;19;19;19;19;19;19;19;19;19;18.9;18.9;18.9;18.9;18.9;18.8;18.8;18.8;18.8;18.8;18.9;18.9;18.9;18.9;…
18.1;18.1;18.2;18.2;18.3;18.4;18.3;18.4;18.4;18.4;18.4;18.4;18.5;18.4;18.4;18.5;18.6;18.6;18.6;18.6;18.7;18.7;18.7;18.7;18.7;18.7;18.7;18.8;18.8;18.8;18.7;18.7;18.7;18.7;18.8;18.8;18.8;18.8;18.8;18.9;18.9;18.9;18.9;18.9;18.9;19;18.9;19;19;18.9;18.9;19;19;19;19;19;19;19;19;19;19.1;19;19.1;19;19;19;19;19;19;19;19;19;19;19;19;18.9;18.9;18.9;18.9;18.8;18.9;18.8;18.8;18.9;18.9;18.9;18.9;18.9;19;19;19;…
18.1;18.2;18.1;18.2;18.2;18.3;18.4;18.4;18.4;18.4;18.5;18.5;18.5;18.5;18.4;18.5;18.5;18.6;18.6;18.6;18.6;18.6;18.6;18.7;18.7;18.7;18.7;18.8;18.8;18.7;18.8;18.8;18.8;18.8;18.9;18.8;18.8;18.9;18.8;18.9;18.9;18.9;18.9;18.9;18.9;18.9;18.9;18.9;18.9;19;19;19;19;19;19;19;19;19;19;19.1;19;19;19;19;19;19;19;19;19;19;19.1;19;19;18.9;18.9;18.9;18.9;18.9;18.9;18.9;18.9;18.9;18.9;18.8;18.9;18.9;18.9;19;18.9;…
18.1;18.1;18.2;18.1;18.2;18.3;18.3;18.3;18.4;18.4;18.4;18.5;18.5;18.5;18.5;18.5;18.5;18.5;18.5;18.6;18.6;18.6;18.7;18.7;18.7;18.7;18.7;18.7;18.7;18.7;18.7;18.8;18.8;18.8;18.8;18.8;18.8;18.8;18.9;18.8;18.9;18.9;18.9;18.9;18.9;18.9;18.9;18.9;19;19;19;19;19;19;19;19;19;19;19.1;19;19;19;19;19;19;19;19;19;19;19;19;19;19;19;18.9;18.9;19;19;18.9;18.9;18.9;18.9;18.9;18.9;18.8;18.9;18.9;18.9;18.9;19;19;19…
18.1;18.1;18.2;18.2;18.2;18.3;18.3;18.4;18.4;18.3;18.4;18.5;18.5;18.5;18.5;18.6;18.6;18.6;18.6;18.6;18.6;18.7;18.7;18.7;18.7;18.7;18.7;18.7;18.7;18.7;18.7;18.8;18.8;18.7;18.8;18.8;18.8;18.7;18.8;18.9;18.9;18.9;18.9;18.9;18.9;18.9;18.9;19;18.9;19;19;19;19;19;19;19;19;19.1;19;19.1;19;19;19.1;19;19;19;19;19;19;19.1;19;19;18.9;19;19;19;18.9;18.9;18.9;18.9;18.9;18.8;18.9;18.9;18.9;18.9;18.9;18.9;18.9;…
18.1;18.1;18.2;18.2;18.3;18.3;18.3;18.4;18.3;18.4;18.4;18.4;18.5;18.5;18.5;18.5;18.5;18.5;18.5;18.5;18.5;18.7;18.6;18.7;18.7;18.7;18.7;18.7;18.7;18.7;18.7;18.8;18.8;18.8;18.8;18.8;18.9;18.9;18.9;18.8;18.8;18.9;18.9;19;18.8;18.9;18.9;18.9;19;19;19;19;19;19;19;18.9;18.9;19;19;19;19;19;19;19;19;19;19;19.1;19.1;19;19;19.1;19;19;18.9;19;19;18.9;19;18.9;18.9;18.8;18.8;18.9;18.8;18.9;18.9;18.9;19;19;19;…
18.1;18.1;18.1;18.2;18.2;18.2;18.2;18.4;18.3;18.3;18.3;18.4;18.4;18.5;18.4;18.5;18.5;18.5;18.5;18.6;18.7;18.6;18.7;18.7;18.6;18.7;18.7;18.7;18.7;18.7;18.7;18.8;18.7;18.7;18.8;18.7;18.8;18.8;18.7;18.9;18.9;18.9;19;19;18.9;19;18.9;19;19;19;19;19;19;19;19;18.9;18.9;19;19;19;19;19;19;19;19;19;19;19;19;19;19;19;19;19;19;19;19;18.9;18.9;18.9;18.8;18.8;18.8;18.9;18.9;18.9;18.9;18.9;18.9;19;19;19;19.2;19…
18.1;18.1;18.1;18.2;18.3;18.2;18.2;18.3;18.4;18.3;18.4;18.4;18.4;18.4;18.5;18.5;18.5;18.5;18.6;18.6;18.6;18.7;18.7;18.7;18.6;18.7;18.7;18.7;18.7;18.7;18.7;18.8;18.7;18.8;18.8;18.8;18.7;18.8;18.8;18.8;18.8;18.9;18.8;18.9;18.9;18.9;19;19;19;19;19;19;19;19;19;18.9;19;19;19;18.9;19;19;19;19;19;19;19;19;19;19;19;19;19;19;19;19;19;19;18.8;18.9;18.8;18.8;18.8;18.9;18.9;18.9;18.9;18.9;19;19;19;19;19.1;19…
18.1;18.1;18.1;18.2;18.1;18.2;18.3;18.2;18.3;18.3;18.4;18.4;18.4;18.4;18.5;18.5;18.6;18.5;18.6;18.5;18.7;18.7;18.6;18.7;18.7;18.7;18.6;18.7;18.7;18.7;18.8;18.8;18.8;18.8;18.8;18.7;18.8;18.8;18.8;18.8;18.8;18.9;18.9;18.9;18.9;18.9;19;19;19;19;19;18.9;19;19;18.9;19;18.9;18.9;19;19;19;19;19;19.1;19;19;19;19;19;19;19;19;19;19;18.9;18.9;19;18.9;18.9;18.8;18.8;18.9;18.9;18.9;18.9;18.9;18.9;18.9;18.9;19…
18.1;18.1;18.1;18.1;18.1;18.3;18.2;18.3;18.3;18.3;18.4;18.4;18.4;18.4;18.4;18.5;18.6;18.5;18.5;18.6;18.6;18.6;18.7;18.6;18.6;18.6;18.7;18.6;18.7;18.8;18.8;18.8;18.8;18.7;18.9;18.8;18.8;18.7;18.9;18.8;18.8;18.8;18.9;18.9;18.9;18.9;18.9;19;19;19;19;19;18.9;19;19;19;18.9;19;19;19;19;18.9;19;19.1;18.9;19;19;19;19;19;19;19;19;19;19;19;19;18.9;18.9;19;18.9;18.9;18.9;18.9;18.9;18.9;18.9;18.9;19;19;19;19…
18.1;18.1;18.1;18.3;18.3;18.2;18.3;18.3;18.4;18.4;18.3;18.4;18.5;18.3;18.3;18.4;18.5;18.6;18.6;18.6;18.6;18.7;18.7;18.7;18.7;18.6;18.6;18.7;18.7;18.6;18.8;18.8;18.8;18.8;18.8;18.8;18.8;18.8;18.8;18.8;18.8;18.8;18.8;19;18.9;19;18.9;19;19;19;19;19;19;18.9;18.9;19;19;19;19;19;19;19;18.9;19;19;19;19;19;19;19;19;19;19;19;19;19;19.1;19;18.9;18.8;19;18.9;18.9;18.9;18.9;18.9;18.9;18.9;19;19;19;19.1;19.2;…
18.1;18.1;18.2;18.1;18.3;18.3;18.3;18.3;18.3;18.3;18.3;18.4;18.5;18.4;18.4;18.6;18.5;18.5;18.6;18.6;18.6;18.6;18.7;18.7;18.7;18.7;18.7;18.6;18.7;18.8;18.8;18.8;18.8;18.8;18.8;18.8;18.8;18.8;18.8;18.8;18.8;18.8;18.9;18.9;18.9;18.9;19;19;19;18.9;19;19;19;18.9;19;19;18.9;19;19;19.1;19;19;19;19;18.9;19.1;19;18.9;19;19;19;19;19;19;19;19;19;18.9;18.9;18.9;18.9;18.9;18.9;18.9;18.9;18.9;19;19;19;19;19;19…
18.1;18.1;18.1;18.2;18.2;18.3;18.2;18.3;18.3;18.3;18.3;18.4;18.4;18.4;18.6;18.4;18.6;18.6;18.6;18.6;18.5;18.6;18.8;18.7;18.7;18.7;18.7;18.7;18.6;18.8;18.7;18.8;18.8;18.7;18.8;18.8;18.8;18.8;18.8;18.9;18.9;18.8;18.8;18.9;18.9;19;18.9;18.9;18.9;19;19;19;19;19;18.9;19;19;19;19;19;19;18.9;19;19;18.9;19;19;19;19;19;19;19;19;19;19;19;18.9;18.9;18.9;19;18.9;18.9;18.9;18.9;18.9;19;19;19;19;19;19.1;19.1;1…
18.1;18.1;18;18.1;18.3;18.2;18.2;18.3;18.3;18.3;18.3;18.4;18.4;18.4;18.5;18.5;18.5;18.5;18.6;18.6;18.6;18.6;18.6;18.7;18.7;18.7;18.7;18.8;18.8;18.7;18.7;18.7;18.7;18.8;18.8;18.8;18.7;18.8;18.8;18.8;18.8;18.9;18.9;18.9;18.9;18.9;19;18.9;18.9;19;19;19;19;19;19;19;19;19;19;19;19;19;18.9;19;18.9;19;19;19;19;19;19;19;19;19;19;19;19;18.9;18.9;18.9;18.9;18.9;18.9;18.9;18.9;19;18.9;19;19;19;19.1;19.1;19.…
18.1;18.1;18;18.2;18.1;18.3;18.3;18.3;18.3;18.3;18.3;18.3;18.5;18.4;18.4;18.5;18.5;18.5;18.6;18.5;18.6;18.7;18.7;18.7;18.7;18.6;18.7;18.7;18.7;18.7;18.8;18.8;18.7;18.7;18.8;18.8;18.8;18.8;18.9;18.8;18.9;18.8;18.9;18.9;18.9;18.9;18.9;18.9;18.9;18.9;18.9;18.9;19;19;19;19;19;19;19;19;19;19;19;18.9;19;19;19;19;19;19;19;19;19;19;19;19;19;19;18.9;18.9;18.9;18.9;18.9;18.9;19;19;19;19;19;19;19.1;19.1;19.…
18;18;18.1;18.2;18.2;18.3;18.3;18.2;18.3;18.3;18.4;18.4;18.4;18.5;18.5;18.5;18.5;18.6;18.6;18.7;18.6;18.6;18.7;18.7;18.7;18.6;18.7;18.7;18.8;18.7;18.7;18.7;18.8;18.8;18.8;18.8;18.8;18.8;18.8;18.8;18.9;18.8;18.8;19;18.9;18.9;18.9;18.9;18.8;19;19;19;18.9;18.9;19;19;19;18.9;19;19;19;18.9;19;19;18.9;19;19;19;19;19;19;19;19;19;19;19;19;18.9;19;18.9;18.9;18.9;18.9;18.9;18.9;18.9;19;19;19;19;19.1;19.1;1…
18;18.1;18.2;18.1;18.1;18.3;18.3;18.4;18.3;18.3;18.3;18.4;18.4;18.4;18.4;18.5;18.5;18.4;18.5;18.5;18.5;18.6;18.7;18.6;18.7;18.6;18.6;18.8;18.7;18.7;18.7;18.8;18.8;18.8;18.8;18.8;18.8;18.8;18.8;18.9;18.8;18.8;18.8;18.8;18.9;18.9;18.9;18.9;19;18.9;18.9;18.9;19;19;19;19;18.9;19;18.9;18.9;18.9;18.9;19;18.9;19;19;19;19;19;19;19;19;19;19;19;19;19;19;18.9;18.9;18.9;18.9;18.9;18.9;18.9;18.9;19;19;19;19;1…
18;18;18.1;18.1;18.1;18.3;18.1;18.3;18.3;18.2;18.3;18.4;18.4;18.4;18.4;18.5;18.6;18.5;18.6;18.7;18.7;18.6;18.6;18.7;18.6;18.6;18.7;18.6;18.6;18.7;18.7;18.7;18.7;18.8;18.8;18.8;18.8;18.8;18.8;18.8;18.9;18.8;18.9;18.9;18.8;18.9;18.9;18.9;18.9;18.9;18.9;18.9;19;19;18.9;18.9;19;18.9;18.9;19;19;18.9;18.9;19;19;19;18.9;18.9;18.9;19;19;19;19;19;19;19;18.9;19;18.9;18.9;18.9;18.9;18.9;18.9;18.9;19;18.9;19…
18;18;18;18.1;18.1;18.2;18.1;18.3;18.2;18.3;18.4;18.3;18.3;18.4;18.4;18.3;18.5;18.6;18.6;18.5;18.6;18.7;18.7;18.6;18.6;18.7;18.7;18.7;18.7;18.7;18.6;18.6;18.8;18.8;18.7;18.7;18.8;18.9;18.8;18.8;18.9;18.8;18.9;18.8;18.8;18.9;18.9;18.9;18.9;18.8;18.9;18.9;18.9;19;18.9;18.9;18.9;18.9;18.9;19;19;18.9;18.9;18.9;18.9;19;19;18.9;19;18.9;19;19;19;18.9;19;19;18.9;18.9;18.9;18.9;18.9;18.9;18.9;18.9;18.9;18…
18.1;18.1;18.1;18.1;18.2;18.2;18.2;18.2;18.3;18.3;18.4;18.4;18.4;18.4;18.5;18.5;18.5;18.6;18.5;18.6;18.6;18.6;18.6;18.6;18.6;18.7;18.6;18.7;18.6;18.7;18.7;18.7;18.7;18.8;18.8;18.8;18.8;18.8;18.9;18.9;18.8;18.8;18.8;18.8;18.9;18.9;18.9;18.9;18.9;18.9;18.9;18.9;18.9;18.9;18.9;18.9;19;18.9;19;19.2;19;18.9;18.9;18.9;19;18.9;18.9;19;19;19;19.1;19;18.9;19;19;18.9;18.9;18.9;18.9;18.9;18.9;18.9;18.9;18.9…
18;18;18.1;18.1;18.1;18.2;18.2;18.3;18.2;18.3;18.3;18.4;18.3;18.4;18.4;18.5;18.5;18.6;18.6;18.6;18.6;18.6;18.7;18.6;18.6;18.7;18.7;18.7;18.7;18.7;18.7;18.7;18.8;18.7;19.1;18.8;18.8;18.9;18.8;18.9;18.9;18.8;18.9;18.9;18.9;18.9;18.9;18.9;18.9;18.9;18.9;18.9;18.9;18.9;18.9;18.9;18.9;18.9;18.9;19;18.9;19;19;18.9;19;18.9;19;18.9;19;19;19;19;19;19;18.9;18.9;18.9;19;18.9;18.9;18.9;18.9;18.9;18.9;18.9;18…
18;18;18.1;18.1;18.1;18.2;18.2;18.2;18.2;18.2;18.3;18.3;18.3;18.5;18.4;18.5;18.4;18.5;18.6;18.6;18.6;18.6;18.6;18.6;18.6;18.6;18.6;18.7;18.7;18.7;18.7;18.8;18.8;18.8;18.8;18.7;18.7;18.8;18.8;18.8;18.8;18.9;18.9;18.8;18.9;18.9;18.9;18.9;18.9;18.9;18.9;18.9;18.9;18.9;18.9;18.9;19;18.9;18.9;18.9;18.9;18.9;18.9;18.9;19;19;19;19;19;19;19;19;18.9;19;19;18.9;19;18.9;18.9;18.9;18.9;18.9;18.9;18.9;18.9;18…
18;18.1;18.1;18.1;18.1;18.2;18.2;18.1;18.2;18.2;18.3;18.2;18.5;18.5;18.4;18.4;18.4;18.5;18.6;18.6;18.6;18.6;18.6;18.6;18.6;18.6;18.6;18.6;18.7;18.7;18.7;18.8;18.7;18.7;18.8;18.8;18.8;18.8;18.9;18.8;18.8;18.9;18.9;18.9;18.8;18.9;18.9;18.9;18.9;18.9;18.9;18.9;18.9;18.9;18.9;18.9;19;18.9;18.9;18.9;18.9;18.9;18.9;18.9;18.9;19;19;18.9;19;18.9;19;19;18.9;19;19;18.9;19;18.9;18.9;18.9;18.9;18.9;18.9;18.9…
17.9;17.9;18;18.1;18.1;18.2;18.2;18.2;18.2;18.2;18.3;18.3;18.4;18.5;18.4;18.5;18.5;18.6;18.5;18.5;18.6;18.6;18.6;18.5;18.6;18.6;18.7;18.7;18.7;18.6;18.7;18.8;18.8;18.7;18.8;18.7;18.8;18.8;18.8;18.8;18.8;18.8;18.8;18.8;18.9;18.8;18.9;18.9;18.9;18.9;18.9;18.9;18.9;18.9;18.9;18.9;18.9;18.9;18.9;18.9;18.9;18.9;18.9;18.9;18.9;19;18.9;19;19;19;19;19;19;19;19;18.9;18.9;18.8;18.9;18.9;18.9;18.9;18.9;18.9…
17.9;18;18.1;18.1;18.1;18.1;18.2;18.2;18.2;18.2;18.3;18.3;18.3;18.5;18.5;18.5;18.6;18.5;18.5;18.6;18.6;18.6;18.6;18.6;18.5;18.6;18.6;18.7;18.7;18.7;18.6;18.7;18.7;18.7;18.8;18.7;18.8;18.8;18.8;18.8;18.8;18.8;18.8;18.8;18.9;18.9;18.9;18.9;18.9;18.9;18.9;18.9;19;18.9;18.9;18.9;18.9;18.9;18.9;18.9;18.9;18.9;19;19;18.9;19;19;19;19;19;18.9;19;19;19;18.9;19;19;18.9;18.9;18.9;18.9;18.9;18.9;18.9;18.9;18…
17.9;17.9;18;18.1;18.1;18;18.2;18.2;18.2;18.3;18.3;18.3;18.3;18.4;18.4;18.4;18.5;18.5;18.5;18.5;18.5;18.6;18.6;18.6;18.6;18.7;18.7;18.6;18.7;18.7;18.7;18.7;18.7;18.8;18.8;18.8;18.7;18.7;18.8;18.8;18.8;18.8;18.8;18.8;18.8;18.8;18.9;18.9;18.9;18.9;18.9;18.9;19;19;18.9;18.9;18.9;18.9;18.8;18.9;19;19;18.9;19;18.9;19;19;19;19;19;19;19;19;18.9;19;19;19;18.9;18.9;18.9;18.9;18.9;18.9;18.9;18.9;18.9;19;18…
17.9;17.9;18;18.1;18;18.1;18.2;18.2;18.2;18.2;18.3;18.3;18.4;18.4;18.4;18.4;18.5;18.4;18.6;18.5;18.6;18.5;18.6;18.6;18.7;18.7;18.7;18.7;18.7;18.7;18.7;18.7;18.7;18.7;18.7;18.8;18.7;18.7;18.8;18.9;18.8;18.8;18.8;18.8;18.8;18.9;18.9;18.8;18.9;18.9;18.9;18.9;18.9;19;19;18.9;18.9;18.9;18.9;18.9;18.9;19;19;19;18.9;18.9;19;19;19;19;19;19;19;19;19;18.9;18.9;18.9;18.9;18.9;18.9;18.9;18.9;18.9;18.9;18.9;1…
17.9;18;18;18.1;18;18.1;18.2;18.2;18.2;18.2;18.2;18.3;18.3;18.4;18.4;18.4;18.4;18.4;18.5;18.5;18.6;18.5;18.6;18.6;18.7;18.6;18.7;18.7;18.6;18.7;18.7;18.7;18.7;18.7;18.8;18.7;18.8;18.8;18.8;18.9;18.8;18.8;18.9;18.8;18.9;18.9;18.9;18.9;18.9;19;18.9;18.9;18.9;19;18.9;18.9;18.9;19;18.9;19;19;19;19;19;19;18.9;18.9;19;19;19;19;19;19;19;19;18.9;18.9;18.8;18.9;18.8;18.9;18.9;18.9;18.9;18.9;18.9;18.9;18.9…
17.9;18;18;18;18;18.1;18.1;18.2;18.2;18.2;18.2;18.1;18.3;18.4;18.4;18.4;18.4;18.5;18.4;18.5;18.6;18.6;18.6;18.6;18.6;18.6;18.7;18.7;18.7;18.7;18.7;18.7;18.7;18.7;18.7;18.7;18.7;18.8;18.8;18.8;18.8;18.8;18.8;18.8;18.9;18.8;18.9;18.8;18.9;18.9;18.9;18.9;18.9;18.9;18.9;18.9;18.9;18.9;18.9;18.9;19;19;19;19;18.9;19;18.9;19;19;19;19;19;19;19;19;18.8;18.9;18.8;18.8;18.8;18.8;18.8;18.9;18.9;18.9;18.9;18.…
17.9;17.9;18;18;18;18.1;18;18;18.1;18.2;18.3;18.3;18.4;18.4;18.4;18.2;18.5;18.4;18.6;18.5;18.5;18.6;18.6;18.6;18.6;18.7;18.6;18.7;18.7;18.7;18.7;18.7;18.7;18.7;18.7;18.7;18.6;18.8;18.8;18.8;18.8;18.7;18.8;18.9;18.8;18.9;19;18.9;18.9;18.8;18.9;18.9;18.9;18.9;18.9;18.9;18.9;18.9;18.9;18.9;18.9;19;18.9;19;19;18.9;19;19;19;19;19;19;18.9;18.9;19;18.9;18.8;18.9;18.8;18.9;18.9;18.9;18.9;18.9;18.9;18.9;1…
18;17.9;18;18;18;18;18.1;18.1;18.2;18.3;18.3;18.3;18.4;18.4;18.4;18.5;18.4;18.5;18.5;18.6;18.5;18.6;18.6;18.6;18.6;18.6;18.7;18.6;18.7;18.6;18.7;18.8;18.7;18.8;18.7;18.7;18.8;18.8;18.8;18.8;18.7;18.8;18.8;18.8;18.8;18.8;18.9;18.9;18.9;18.9;18.9;18.9;18.9;18.9;18.9;18.9;18.9;18.9;18.9;18.9;18.9;19;19;18.9;19;19;19;18.9;18.9;19;19;19;19;19;19;19;18.8;18.9;18.8;18.8;18.8;18.9;18.9;18.9;18.9;18.9;18.…
18;17.9;18;18;18;18;18;18.1;18.2;18.2;18.3;18.2;18.2;18.4;18.3;18.3;18.4;18.4;18.5;18.5;18.5;18.6;18.6;18.6;18.6;18.6;18.6;18.6;18.6;18.7;18.6;18.7;18.6;18.7;18.7;18.8;18.8;18.8;18.7;18.8;18.8;18.8;18.9;18.8;18.8;18.9;18.8;18.8;18.9;18.8;18.9;18.8;18.9;18.9;18.9;18.9;18.9;18.9;18.9;18.9;19;18.9;18.9;18.9;19;18.9;19;19;18.9;19;19;18.9;18.9;19;19;18.9;19;18.9;18.9;18.8;18.9;18.9;18.9;18.9;18.8;18.9…
17.9;17.9;18;18;18.1;18;18.1;18.1;18.2;18.1;18.2;18.2;18.2;18.4;18.2;18.4;18.4;18.5;18.5;18.5;18.6;18.6;18.6;18.6;18.6;18.6;18.6;18.6;18.6;18.6;18.6;18.8;18.6;18.7;18.7;18.8;18.8;18.7;18.7;18.7;18.8;18.8;18.9;18.8;18.9;18.9;18.8;18.8;18.9;18.9;18.9;18.9;18.9;18.9;18.9;18.9;19;19;18.9;18.9;18.9;18.9;18.9;18.9;18.9;18.9;18.9;18.9;18.9;18.9;18.9;19;18.9;18.9;18.9;19;19;18.9;18.9;18.9;18.9;18.8;18.8;…
17.9;17.8;18;18;18;18.1;18;18.2;18.2;18.2;18.2;18.3;18.3;18.4;18.3;18.3;18.4;18.5;18.5;18.5;18.5;18.6;18.6;18.6;18.6;18.6;18.6;18.6;18.6;18.6;18.6;18.6;18.7;18.8;18.8;18.8;18.8;18.8;18.7;18.8;18.8;18.8;18.8;18.9;18.8;18.9;18.8;18.8;18.9;18.9;18.9;18.9;18.9;18.9;18.9;18.9;18.9;18.9;18.9;19;18.9;18.9;18.9;18.9;18.9;18.9;18.9;19;18.9;18.9;18.9;18.9;18.9;18.9;19;19;19;18.9;18.9;18.9;18.8;18.9;18.9;18…
17.8;17.9;18;18;18.1;18.1;18.2;18.1;18.2;18.2;18.2;18.3;18.3;18.3;18.3;18.3;18.3;18.4;18.4;18.5;18.6;18.6;18.6;18.6;18.6;18.5;18.5;18.6;18.5;18.5;18.7;18.7;18.7;18.7;18.7;18.7;18.7;18.7;18.8;18.7;18.8;18.7;18.8;18.8;18.8;18.8;18.8;18.8;18.8;18.9;18.9;18.9;18.9;18.9;18.9;18.9;18.9;18.9;18.9;19;19;18.9;18.9;18.9;18.9;18.9;18.9;18.9;18.9;18.9;18.9;18.9;18.9;18.9;18.9;18.9;19;19;18.9;18.9;18.9;18.8;1…
17.9;17.9;18;18;18;18;18;18;18.1;18.1;18.1;18.3;18.2;18.3;18.2;18.4;18.3;18.4;18.5;18.5;18.5;18.6;18.6;18.6;18.6;18.5;18.5;18.5;18.6;18.6;18.7;18.7;18.7;18.7;18.8;18.7;18.7;18.8;18.7;18.7;18.7;18.8;18.8;18.8;18.8;18.8;18.8;18.8;18.9;18.8;18.8;18.9;18.9;18.9;18.9;18.8;18.9;18.9;18.9;18.9;18.9;18.9;18.9;18.9;18.9;18.9;18.9;18.9;18.9;19;19;18.9;18.9;18.9;18.9;18.9;18.9;18.9;18.9;18.9;18.9;18.9;18.8;…
17.9;17.9;17.9;17.9;18;17.9;18;18.1;18.1;18.1;18.2;18.2;18.3;18.3;18.3;18.3;18.4;18.4;18.5;18.5;18.5;18.5;18.6;18.5;18.6;18.6;18.6;18.6;18.7;18.6;18.7;18.7;18.7;18.7;18.7;18.7;18.7;18.7;18.8;18.7;18.8;18.7;18.8;18.7;18.8;18.8;18.8;18.9;18.8;18.9;18.9;18.9;18.8;18.9;18.9;18.9;18.9;18.9;18.9;19;18.9;18.9;18.9;18.9;18.9;18.9;18.9;18.9;19;19;19;18.9;18.9;18.9;18.9;19;18.9;18.9;18.9;18.9;18.9;18.9;18.…
17.9;17.9;17.9;18;18;18;18;18.1;18.1;18.1;18.2;18.2;18.2;18.3;18.3;18.3;18.4;18.4;18.4;18.4;18.4;18.5;18.5;18.5;18.5;18.5;18.6;18.6;18.5;18.6;18.6;18.7;18.7;18.7;18.7;18.7;18.7;18.7;18.7;18.7;18.8;18.7;18.8;18.8;18.8;18.8;18.8;18.8;18.8;18.8;18.8;18.8;18.9;18.9;18.8;18.9;18.9;18.9;18.9;18.9;18.9;18.9;18.9;18.9;18.9;18.9;19;18.9;19;18.9;18.9;19;18.9;19;18.9;18.9;18.9;18.9;18.9;18.9;18.9;18.8;18.9;…
17.9;17.9;17.9;17.9;18;18;18.1;18;18.1;18.1;18.1;18.1;18.1;18.2;18.3;18.3;18.4;18.4;18.4;18.4;18.5;18.5;18.5;18.5;18.5;18.5;18.5;18.5;18.6;18.6;18.7;18.6;18.7;18.7;18.7;18.7;18.7;18.7;18.7;18.8;18.8;18.6;18.8;18.7;18.8;18.8;18.8;18.8;18.8;18.8;18.9;18.8;18.8;18.8;18.9;18.9;18.9;18.9;18.8;18.9;18.9;18.9;18.9;18.9;18.8;18.9;18.9;18.9;19;19;19;18.9;18.9;18.9;18.9;18.9;18.9;18.9;18.9;18.9;18.9;18.9;1…
17.9;17.9;17.9;17.9;17.9;18;18;18;18.1;18.1;18.1;18.1;18.2;18.2;18.3;18.2;18.4;18.5;18.4;18.4;18.4;18.5;18.5;18.5;18.5;18.5;18.6;18.6;18.6;18.6;18.6;18.7;18.6;18.7;18.7;18.7;18.7;18.7;18.8;18.8;18.7;18.8;18.7;18.7;18.7;18.8;18.8;18.8;18.8;18.8;18.8;18.9;18.8;18.9;18.9;18.9;18.9;18.9;18.9;19;18.9;18.9;18.8;18.8;18.9;18.9;19;18.9;19;19;19;19;18.9;18.9;19;18.9;19;18.9;18.9;18.9;18.8;18.9;18.9;18.9;1…
17.9;17.9;18;17.9;18.1;18;18.1;18;18;18.1;18.2;18.2;18.2;18.2;18.3;18.4;18.3;18.4;18.4;18.5;18.4;18.5;18.4;18.5;18.6;18.6;18.6;18.6;18.6;18.6;18.6;18.4;18.6;18.7;18.6;18.7;18.7;18.7;18.7;18.6;18.8;18.7;18.7;18.7;18.8;18.7;18.8;18.8;18.9;18.8;18.8;18.8;18.9;18.8;18.9;18.9;18.9;18.9;18.9;18.9;18.9;18.9;18.8;18.8;18.9;18.9;19;18.9;18.9;19;19;18.9;19;19;18.9;18.9;18.9;18.9;18.9;18.9;18.9;18.9;18.8;18…
17.8;17.9;17.9;17.9;17.9;18.1;18.1;18.1;18.1;18.1;18.1;18.1;18.2;18.2;18.2;18.3;18.3;18.3;18.4;18.4;18.4;18.5;18.4;18.5;18.5;18.6;18.6;18.6;18.6;18.6;18.6;18.6;18.6;18.7;18.6;18.6;18.6;18.7;18.7;18.7;18.7;18.7;18.8;18.7;18.8;18.7;18.8;18.8;18.8;18.9;18.9;18.8;18.9;18.9;18.8;18.9;18.8;18.9;18.9;18.9;18.9;18.9;18.9;18.9;18.9;18.9;19;18.9;18.9;19;19;18.9;19;19;18.9;19;19;18.9;18.9;18.9;18.9;18.9;18.…
17.9;17.8;17.9;18;17.8;18.1;18.1;18.1;18.1;18.1;18.1;18.1;18.2;18.2;18.2;18.3;18.4;18.4;18.4;18.5;18.4;18.5;18.5;18.5;18.5;18.6;18.6;18.6;18.6;18.7;18.6;18.6;18.7;18.7;18.6;18.7;18.7;18.7;18.8;18.8;18.7;18.8;18.7;18.8;18.8;18.7;18.8;18.9;18.8;18.9;18.9;18.8;18.9;18.8;18.9;18.9;18.9;18.9;18.9;18.9;18.9;18.9;18.9;18.9;18.9;19;19;18.9;19;19;19;19;19;19;18.9;19;18.9;18.9;18.9;18.9;18.9;18.9;18.8;18.8…
17.9;17.9;17.9;18;17.9;17.9;18;18.1;18.1;18.1;18.1;18.1;18.2;18.3;18.3;18.3;18.3;18.3;18.3;18.4;18.4;18.5;18.5;18.5;18.5;18.6;18.6;18.6;18.6;18.7;18.7;18.7;18.6;18.7;18.7;18.6;18.7;18.7;18.7;18.8;18.7;18.7;18.8;18.8;18.7;18.8;18.8;18.8;18.8;18.9;18.8;18.8;18.9;18.8;18.9;18.9;18.9;18.9;18.9;18.9;18.9;18.9;18.9;18.9;18.9;18.9;18.9;19;19;19;19;19;19;19;18.9;19;18.9;18.8;18.8;18.8;18.8;18.8;18.8;18.8…
17.9;17.9;17.9;17.9;17.9;18;18.1;18.1;18.1;18.1;18.1;18.2;18.1;18.2;18.3;18.3;18.3;18.3;18.4;18.4;18.4;18.4;18.5;18.5;18.5;18.6;18.6;18.6;18.5;18.6;18.6;18.6;18.6;18.6;18.7;18.7;18.6;18.7;18.8;18.7;18.7;18.7;18.8;18.7;18.8;18.7;18.8;18.8;18.8;18.9;18.9;18.9;18.9;18.8;18.9;18.9;18.9;18.9;18.8;18.9;18.9;18.9;18.9;18.9;18.9;19;19;19;19;19;18.9;18.9;19;19;19;19;19;19;18.8;18.9;18.9;18.9;18.8;18.8;18.…
17.8;17.9;17.9;17.9;17.9;17.9;18;18.1;18.1;18;18.1;18.1;18.1;18.1;18.2;18.3;18.3;18.4;18.3;18.3;18.5;18.5;18.4;18.5;18.5;18.6;18.5;18.7;18.5;18.6;18.5;18.6;18.6;18.6;18.6;18.7;18.7;18.6;18.7;18.7;18.8;18.7;18.7;18.8;18.7;18.8;18.9;18.8;18.9;18.9;18.9;18.9;18.9;18.8;18.8;18.9;18.8;18.9;18.8;18.9;18.9;18.9;18.9;18.9;18.9;18.9;18.9;19;19;19;19;18.9;19;19;19;19;19;18.9;18.9;18.9;18.8;18.8;18.8;18.8;1…
17.9;17.9;17.9;17.9;17.9;17.9;18;18.1;18.1;18.1;18.1;18.1;18.1;18.2;18.3;18.3;18.4;18.4;18.4;18.4;18.4;18.5;18.5;18.4;18.4;18.5;18.5;18.5;18.7;18.5;18.6;18.6;18.6;18.6;18.6;18.7;18.7;18.7;18.7;18.7;18.8;18.7;18.7;18.8;18.8;18.8;18.8;18.9;18.9;18.8;18.9;18.8;18.9;18.9;18.9;18.9;18.8;18.8;18.9;18.9;18.9;18.9;18.9;18.9;18.9;18.9;18.9;19;19;19;19;18.9;19;19;18.9;19;18.9;18.9;18.9;19;18.9;18.8;18.9;18…
17.8;17.9;17.9;17.8;17.9;17.9;18;18.1;18;18.1;18;18;18.2;18.2;18.3;18.2;18.3;18.2;18.4;18.4;18.4;18.5;18.5;18.5;18.4;18.5;18.6;18.5;18.6;18.5;18.5;18.7;18.7;18.7;18.6;18.6;18.7;18.7;18.7;18.7;18.7;18.7;18.7;18.8;18.8;18.8;18.8;18.9;18.9;18.9;18.9;18.8;18.9;18.9;18.9;18.9;18.9;19;18.9;18.9;19;18.9;18.9;18.9;18.9;19;18.9;19;18.9;19;19;19;18.9;19;19;19;19;18.9;19;18.9;18.9;18.8;18.8;18.8;18.8;18.9;1…
17.9;17.8;17.9;17.8;17.9;18;18;18;18.1;18;18.1;18.1;18.2;18.2;18.3;18.2;18.3;18.3;18.4;18.4;18.5;18.5;18.5;18.5;18.5;18.5;18.6;18.5;18.6;18.5;18.5;18.6;18.6;18.6;18.7;18.6;18.6;18.7;18.7;18.7;18.7;18.7;18.8;18.7;18.8;18.8;18.8;18.8;18.8;18.9;18.9;18.9;18.9;18.9;18.9;18.9;18.8;18.9;18.9;18.9;18.9;18.9;19;18.9;18.9;19;18.9;18.9;19;19;19;18.9;19;19;19;19;18.9;18.9;18.9;18.9;18.9;18.8;18.8;18.9;18.8;…
17.9;17.9;17.9;17.9;17.9;18;18.1;18.1;18.1;18.1;18.1;18.2;18.2;18.2;18.2;18.2;18.3;18.4;18.4;18.4;18.5;18.5;18.5;18.5;18.5;18.5;18.5;18.5;18.5;18.5;18.6;18.6;18.7;18.6;18.6;18.7;18.7;18.7;18.8;18.7;18.7;18.7;18.7;18.8;18.8;18.8;18.8;18.8;18.8;18.8;18.8;18.8;18.8;18.9;19;18.9;18.9;18.9;18.9;18.9;18.9;18.9;18.9;18.9;18.9;18.9;18.9;18.9;19;19;19;19;19;19;19;18.9;19;18.9;18.9;19;18.9;18.9;18.8;18.9;1…
17.8;17.8;17.9;17.9;17.9;17.9;17.9;18.1;18.1;18.1;18.1;18.1;18.1;18.2;18.2;18.2;18.4;18.4;18.4;18.4;18.4;18.5;18.5;18.5;18.5;18.4;18.5;18.5;18.5;18.5;18.5;18.6;18.6;18.7;18.7;18.6;18.6;18.7;18.7;18.7;18.7;18.6;18.8;18.7;18.8;18.8;18.8;18.8;18.9;18.8;18.9;18.8;18.8;18.8;18.8;18.9;18.9;19;18.9;18.9;18.9;18.9;18.9;18.9;18.9;18.9;18.9;18.9;18.9;18.9;18.9;19;19;19;18.9;18.9;18.9;18.9;18.9;19;18.9;18.9…
17.7;17.9;17.9;17.9;17.9;17.9;17.9;18;18.1;18;18.1;18.2;18.2;18.2;18.2;18.2;18.3;18.4;18.4;18.4;18.4;18.4;18.5;18.5;18.5;18.5;18.5;18.5;18.5;18.5;18.6;18.6;18.6;18.6;18.6;18.6;18.7;18.8;18.6;18.7;18.8;18.8;18.8;18.8;18.8;18.8;18.8;18.8;18.8;18.8;18.8;18.8;18.9;18.8;18.8;18.9;18.8;18.9;18.9;18.9;18.9;18.9;18.9;18.9;18.9;18.9;18.9;18.9;18.9;18.9;19;19;19;18.9;19;19;18.9;19;19;18.9;19;18.9;18.9;18.9…
17.8;17.8;17.9;17.9;17.9;17.9;17.9;17.9;18.1;18;18.1;18.1;18.1;18.2;18.2;18.2;18.3;18.4;18.3;18.3;18.4;18.4;18.4;18.4;18.5;18.4;18.4;18.5;18.5;18.5;18.5;18.6;18.6;18.6;18.7;18.6;18.6;18.8;18.7;18.6;18.7;18.7;18.7;18.7;18.8;18.8;18.8;18.8;18.8;18.8;18.8;18.8;18.8;18.8;18.9;18.9;18.9;18.9;18.9;18.9;18.8;18.9;18.9;18.9;18.9;18.9;19;18.9;18.9;18.9;19;19;18.9;19;18.9;18.9;18.9;18.9;19;18.9;18.9;19;18.…
17.8;17.9;17.9;17.9;17.9;17.9;17.9;18;18.1;18.1;18.1;18.1;18.1;18.2;18.2;18.3;18.3;18.3;18.3;18.3;18.4;18.4;18.4;18.5;18.5;18.5;18.5;18.6;18.5;18.5;18.5;18.6;18.6;18.6;18.6;18.7;18.6;18.6;18.7;18.7;18.7;18.8;18.8;18.8;18.7;18.8;18.8;18.8;18.8;18.8;18.8;18.8;18.8;18.8;18.8;18.9;18.9;18.9;18.8;18.9;18.9;18.9;18.9;18.8;18.9;18.9;18.9;18.9;18.9;18.9;19;19;19;19;19;18.9;18.9;19;19;19;19;18.9;18.8;18.9…
17.8;17.8;17.9;17.9;17.9;17.9;18;18;18;18;18;18.1;18.1;18.2;18.2;18.2;18.3;18.3;18.4;18.3;18.3;18.4;18.3;18.5;18.5;18.5;18.5;18.5;18.5;18.5;18.5;18.6;18.5;18.5;18.6;18.6;18.6;18.7;18.7;18.7;18.7;18.7;18.8;18.8;18.8;18.7;18.7;18.8;18.8;18.8;18.8;18.8;18.8;18.7;18.8;18.9;18.8;18.9;18.9;18.9;18.9;18.9;18.9;18.9;18.9;18.9;18.9;18.9;19;18.9;19;19;18.9;18.9;18.9;18.9;18.9;18.9;19;18.9;19;19;18.9;18.9;1…
17.9;17.9;17.9;17.9;18;17.9;18;18;18;18.1;18.1;18.1;18.2;18.2;18.2;18.2;18.2;18.3;18.4;18.3;18.3;18.3;18.5;18.3;18.5;18.4;18.4;18.6;18.5;18.5;18.5;18.5;18.6;18.5;18.6;18.6;18.6;18.6;18.7;18.6;18.7;18.7;18.8;18.7;18.7;18.7;18.8;18.8;18.8;18.8;18.8;18.8;18.8;18.8;18.9;18.8;18.8;18.9;18.8;18.8;18.9;18.9;18.9;18.9;18.9;18.9;18.9;18.9;18.9;18.9;19;18.9;18.9;19;18.9;18.9;18.9;18.9;18.9;18.9;18.9;19;18.…
17.8;17.8;17.9;17.8;17.8;17.9;17.9;18;18;18;18;18.1;18.2;18.2;18.2;18.3;18.3;18.3;18.4;18.4;18.4;18.4;18.4;18.3;18.4;18.4;18.4;18.5;18.6;18.5;18.6;18.6;18.6;18.6;18.6;18.6;18.6;18.7;18.7;18.7;18.7;18.7;18.7;18.7;18.6;18.7;18.8;18.8;18.8;18.8;18.8;18.8;18.8;18.8;18.8;18.9;18.8;18.8;18.7;18.9;18.9;18.9;18.9;18.9;18.9;18.9;18.9;18.9;18.9;19;19;19;18.9;18.9;18.9;18.9;18.9;19;18.9;18.9;18.9;18.9;18.9;…
17.7;17.7;17.9;17.9;17.8;17.9;17.9;18;17.8;18.1;18;18.1;18.1;18.2;18.2;18.3;18.3;18.3;18.4;18.4;18.3;18.4;18.4;18.4;18.3;18.4;18.4;18.4;18.5;18.4;18.5;18.6;18.5;18.6;18.6;18.6;18.6;18.6;18.6;18.7;18.7;18.6;18.6;18.6;18.6;18.6;18.7;18.7;18.8;18.6;18.7;18.8;18.8;18.8;18.8;18.8;18.9;18.9;18.8;18.9;18.9;18.8;18.9;18.9;18.9;18.9;18.9;18.9;18.9;18.8;19;19;18.9;19;18.9;18.9;18.9;18.9;19;18.9;19;18.9;18.…
17.9;17.8;17.8;17.9;17.8;17.9;18;18;18;18.1;18.1;18.1;18.1;18.2;18.2;18.2;18.3;18.4;18.4;18.4;18.4;18.4;18.4;18.4;18.4;18.5;18.5;18.5;18.5;18.5;18.5;18.6;18.5;18.6;18.6;18.6;18.7;18.6;18.7;18.7;18.6;18.6;18.6;18.6;18.6;18.7;18.7;18.8;18.7;18.7;18.8;18.8;18.8;18.8;18.9;18.9;18.9;18.9;18.9;19;18.9;18.9;18.9;18.9;18.9;19;18.9;18.9;18.9;18.9;19;18.9;18.9;18.9;18.9;19;19;18.9;18.9;18.9;18.9;18.9;19;18…
17.9;17.8;17.8;17.8;17.9;17.9;18;18;18;18;18.1;18.1;18.2;18.2;18.2;18.3;18.3;18.3;18.4;18.4;18.4;18.4;18.5;18.4;18.5;18.5;18.5;18.5;18.5;18.5;18.6;18.6;18.5;18.5;18.6;18.6;18.6;18.6;18.6;18.7;18.7;18.6;18.6;18.7;18.7;18.7;18.8;18.8;18.8;18.7;18.8;18.7;18.8;18.9;18.8;18.8;18.8;18.9;18.8;19;18.8;18.8;18.9;18.9;19;19;18.9;18.9;18.9;18.9;19;18.9;18.9;18.9;18.9;19;19;19;18.8;18.9;18.9;18.9;18.9;18.9;1…
17.8;17.8;17.8;17.9;17.8;17.9;17.9;18.2;18;18.1;18;18.1;18.1;18.1;18.2;18.3;18.3;18.3;18.3;18.3;18.3;18.3;18.4;18.4;18.4;18.4;18.4;18.5;18.5;18.5;18.5;18.5;18.5;18.6;18.6;18.6;18.5;18.6;18.6;18.6;18.6;18.7;18.7;18.7;18.7;18.7;18.7;18.7;18.8;18.8;18.8;18.8;18.8;18.8;18.8;18.9;18.9;18.8;18.9;18.8;18.9;18.9;18.8;18.9;18.9;18.9;18.9;18.9;18.9;19;18.9;19;18.9;18.9;18.9;19;18.9;19;18.9;19;18.9;18.9;18.…
17.8;17.7;17.8;17.9;17.8;17.8;17.9;18;18.1;18;18.1;18;18.1;18.2;18.2;18.1;18.3;18.2;18.3;18.3;18.3;18.3;18.4;18.4;18.4;18.5;18.5;18.5;18.4;18.5;18.5;18.5;18.5;18.5;18.5;18.6;18.6;18.6;18.6;18.6;18.7;18.6;18.6;18.7;18.7;18.7;18.8;18.8;18.8;18.8;18.7;18.8;18.9;18.8;18.8;18.9;18.9;18.8;18.8;18.9;18.9;18.9;18.9;18.9;18.9;18.9;18.9;18.9;18.9;19;18.9;19;19;19;18.9;18.9;18.9;19;18.9;19;19;18.9;19;18.9;1…
17.7;17.7;17.8;17.8;17.8;17.9;17.9;17.9;17.9;18;18.1;18.1;18.2;18.2;18.3;18.3;18.3;18.3;18.3;18.3;18.3;18.3;18.4;18.4;18.4;18.4;18.4;18.6;18.4;18.5;18.5;18.6;18.5;18.5;18.6;18.6;18.6;18.6;18.6;18.6;18.7;18.7;18.9;18.7;18.7;18.8;18.8;18.7;18.8;18.8;18.8;18.8;18.7;18.8;18.8;18.8;18.9;19;18.9;18.9;18.9;18.8;18.9;18.9;18.9;18.9;18.9;18.9;18.9;18.9;18.9;19;19;19;19;19;19;18.9;19;18.9;19;18.9;18.9;19;1…
17.8;17.7;17.7;17.9;17.8;17.8;17.8;17.9;17.9;18.1;18.1;18.2;18.1;18.1;18.3;18.2;18.3;18.3;18.3;18.4;18.3;18.2;18.3;18.3;18.4;18.4;18.4;18.6;18.5;18.5;18.6;18.5;18.5;18.5;18.5;18.5;18.5;18.6;18.6;18.6;18.7;18.7;18.6;18.7;18.8;18.7;18.8;18.8;18.7;18.8;18.8;18.7;18.8;18.8;18.8;18.8;18.9;18.9;18.8;18.9;18.9;18.8;18.9;18.9;18.9;18.9;18.9;18.9;18.9;18.9;19;18.9;19;19;19;19;19;19;18.9;19;18.9;18.9;18.9;…
17.8;17.7;17.8;17.9;17.8;17.8;17.9;17.9;17.9;18;18;18.1;18.1;18.2;18.2;18.3;18.3;18.3;18.4;18.3;18.3;18.3;18.4;18.3;18.3;18.4;18.4;18.4;18.4;18.4;18.6;18.6;18.5;18.5;18.5;18.5;18.6;18.6;18.6;18.6;18.7;18.7;18.7;18.7;18.7;18.7;18.8;18.7;18.8;18.7;18.9;18.8;18.8;18.8;18.8;19;18.9;18.9;18.9;18.9;18.9;18.9;18.9;18.9;18.9;18.9;18.9;18.9;19;18.9;19;18.9;19;19;18.9;19;18.9;19;18.9;18.9;19;18.9;18.9;19;1…
17.7;17.7;17.8;17.8;17.8;17.8;17.8;17.9;17.9;18;18;18.1;18.1;18.2;18.2;18.1;18.3;18.3;18.3;18.4;18.4;18.4;18.3;18.3;18.4;18.4;18.4;18.4;18.5;18.4;18.4;18.5;18.5;18.6;18.6;18.5;18.6;18.6;18.7;18.7;18.6;18.7;18.6;18.7;18.7;18.8;18.8;18.8;18.8;18.8;18.8;18.8;18.8;18.8;18.8;18.9;18.9;18.9;18.9;18.8;18.8;18.9;18.9;18.9;18.9;18.9;18.9;18.9;18.9;18.9;19;18.9;19;19;19;19;19;18.9;18.9;18.9;18.9;18.9;18.9;…
17.8;17.7;17.8;17.8;17.8;17.9;17.9;17.9;17.9;17.9;18;18.1;18.2;18.2;18.2;18.2;18.3;18.3;18.4;18.3;18.3;18.4;18.3;18.4;18.4;18.4;18.4;18.5;18.5;18.3;18.5;18.5;18.5;18.5;18.6;18.6;18.6;18.6;18.7;18.6;18.7;18.7;18.7;18.7;18.7;18.8;18.8;18.8;18.8;18.8;18.8;18.8;18.8;18.8;18.9;18.8;18.8;18.8;18.9;18.9;18.9;18.9;18.9;18.9;18.9;18.9;18.9;18.9;18.9;18.9;19;19;18.9;19;19;19;19;19;19;18.9;19;18.9;19;18.9;1…
17.7;17.7;17.8;17.8;17.8;17.9;18;17.9;18;18;18;18;18.1;18.1;18.3;18.3;18.2;18.2;18.3;18.3;18.4;18.3;18.3;18.3;18.4;18.4;18.4;18.5;18.5;18.4;18.5;18.5;18.5;18.6;18.6;18.6;18.6;18.6;18.7;18.7;18.7;18.7;18.7;18.7;18.8;18.8;18.8;18.8;18.8;18.8;18.8;18.8;18.8;18.8;18.8;18.9;18.9;18.9;18.9;18.9;18.8;18.9;19;18.8;18.9;18.9;18.9;18.9;18.9;18.9;18.9;19;19;18.9;19;19;19;19;19;18.9;18.9;18.9;18.9;18.9;18.9;…
17.7;17.7;17.7;17.9;17.9;17.8;17.9;18;18;18;18;18.1;18.2;18.2;18.1;18.2;18.2;18.2;18.3;18.4;18.3;18.3;18.3;18.4;18.4;18.4;18.4;18.4;18.5;18.4;18.5;18.5;18.5;18.4;18.6;18.6;18.6;18.6;18.6;18.6;18.7;18.7;18.7;18.7;18.8;18.7;18.8;18.8;18.8;18.8;18.8;18.8;18.8;18.8;18.8;18.9;18.9;18.8;18.9;18.9;18.9;18.9;18.9;18.9;18.9;18.9;18.9;18.9;19;18.9;18.9;19;19;19;18.9;19;19;19;18.9;18.9;18.9;18.9;18.9;19;18.…
17.7;17.8;17.7;17.7;17.8;17.9;17.8;17.9;17.8;18;18;18.1;18.1;18;18.2;18.2;18.2;18.2;18.2;18.3;18.3;18.3;18.4;18.4;18.4;18.4;18.4;18.5;18.5;18.4;18.5;18.5;18.5;18.6;18.6;18.6;18.6;18.6;18.7;18.7;18.6;18.7;18.7;18.7;18.7;18.7;18.8;18.8;18.8;18.8;18.8;18.8;18.8;18.8;18.8;18.8;18.8;18.8;18.8;18.9;18.9;18.9;18.8;18.9;18.9;18.9;18.9;18.9;18.9;18.9;18.9;18.9;19;19;18.9;19;18.9;19;18.9;18.9;18.9;18.9;18.…
17.7;17.8;17.7;17.8;17.8;17.8;17.9;17.9;17.9;18;18;18;18;18.2;18.2;18.2;18.2;18.2;18.2;18.3;18.3;18.4;18.3;18.4;18.4;18.4;18.5;18.5;18.4;18.4;18.5;18.5;18.5;18.5;18.6;18.6;18.6;18.6;18.6;18.7;18.7;18.6;18.7;18.7;18.7;18.7;18.8;18.8;18.8;18.8;18.9;18.8;18.8;18.8;18.8;18.9;18.8;18.8;18.9;18.8;18.9;18.9;18.9;18.9;18.9;19;18.9;18.9;18.9;18.9;19;19;19;19;18.9;19;18.9;18.9;19;18.9;18.9;18.9;18.9;18.9;1…
17.7;17.7;17.8;17.7;17.7;17.9;17.9;17.9;17.9;18;18;18;18.1;18.2;18.2;18.2;18.2;18.3;18.4;18.3;18.3;18.3;18.4;18.4;18.5;18.5;18.4;18.4;18.5;18.5;18.5;18.5;18.5;18.6;18.6;18.6;18.6;18.6;18.6;18.6;18.6;18.7;18.7;18.7;18.7;18.8;18.7;18.8;18.8;18.8;18.8;18.8;18.8;18.8;18.8;18.8;18.8;18.9;18.9;18.9;19;18.9;18.9;18.9;18.9;18.9;18.9;18.9;18.9;19;18.9;19;19;19;18.9;18.9;19;18.9;18.9;18.9;18.9;18.9;18.9;19…
17.8;17.7;17.8;17.8;17.8;17.8;17.8;17.9;17.9;18;18;18;18.1;18.1;18.1;18.2;18.2;18.2;18.2;18.3;18.3;18.3;18.4;18.4;18.4;18.5;18.4;18.5;18.5;18.5;18.5;18.5;18.5;18.7;18.6;18.6;18.5;18.6;18.6;18.6;18.6;18.6;18.7;18.6;18.7;18.8;18.8;18.8;18.8;18.7;18.8;18.8;18.8;18.8;18.8;18.8;18.8;18.8;18.8;18.9;18.9;19;18.9;18.9;18.8;18.9;18.9;18.9;18.9;18.9;18.9;18.9;19;19;18.9;19;18.9;18.9;18.9;18.9;18.9;18.9;18.…
17.7;17.8;17.8;17.8;17.8;17.8;17.9;17.9;17.9;17.9;18.2;18;18;18.1;18.2;18.2;18.2;18.2;18.3;18.3;18.3;18.4;18.3;18.5;18.4;18.4;18.5;18.5;18.5;18.5;18.6;18.5;18.6;18.6;18.6;18.6;18.6;18.7;18.6;18.6;18.6;18.7;18.6;18.7;18.7;18.8;18.9;18.8;18.8;18.8;18.8;18.8;18.8;18.8;18.8;18.8;18.8;18.8;18.8;18.9;18.9;18.9;19;18.9;18.9;18.9;19;18.9;18.9;18.9;18.9;19;18.9;19;18.9;19;19;19;18.9;18.9;18.9;19;18.9;19;1…
17.7;17.8;17.7;17.8;17.8;17.8;17.9;17.9;18;18;18;18;18;18;18.1;18.2;18.2;18.3;18.3;18.3;18.4;18.3;18.4;18.4;18.4;18.5;18.5;18.5;18.5;18.4;18.6;18.5;18.6;18.6;18.6;18.6;18.6;18.6;18.6;18.6;18.6;18.6;18.6;18.7;18.7;18.8;18.8;18.8;18.7;18.8;18.8;18.8;18.8;18.8;18.8;18.8;18.8;18.8;18.9;18.9;18.9;18.9;18.9;18.9;18.9;18.9;18.9;18.9;18.9;19;18.9;19;19;19;19;19;19;19;18.9;18.9;18.9;19;19;19;18.9;19;19;18…
17.8;17.8;17.8;17.7;17.8;17.8;17.9;17.9;18;18;18;18.1;18.1;18;18.1;18.1;18.1;18.2;18.3;18.3;18.3;18.3;18.4;18.4;18.5;18.5;18.5;18.5;18.5;18.5;18.5;18.5;18.5;18.6;18.6;18.6;18.6;18.7;18.6;18.7;18.6;18.6;18.7;18.7;18.7;18.7;18.7;18.7;18.8;18.7;18.8;18.7;18.8;18.8;18.8;18.9;18.8;18.8;18.9;18.9;18.9;18.9;18.9;18.9;18.9;18.9;18.9;18.9;19;18.9;18.9;19;19;19;19;19;19;18.9;18.9;19;18.9;18.9;19;18.9;19;19…
17.8;17.7;17.7;17.7;17.8;17.8;17.9;17.9;17.9;17.9;18.1;18;18.1;18.1;18.1;18.1;18.1;18.2;18.2;18.2;18.3;18.3;18.4;18.4;18.5;18.4;18.5;18.5;18.5;18.5;18.5;18.5;18.5;18.5;18.5;18.6;18.6;18.6;18.6;18.7;18.6;18.7;18.7;18.6;18.7;18.8;18.7;18.8;18.8;18.7;18.8;18.7;18.8;18.7;18.8;18.8;18.8;18.9;18.9;18.9;18.9;18.8;18.9;18.9;19;19;18.9;18.9;19;18.9;18.9;19;19;19;19;18.9;19;19;18.9;18.9;19;18.9;19;18.9;18.…
17.8;17.7;17.7;17.8;17.8;17.8;17.9;17.9;17.8;18;18;18;18;18.1;18.1;18.1;18.1;18.2;18.3;18.3;18.3;18.3;18.4;18.3;18.4;18.4;18.4;18.5;18.5;18.4;18.5;18.5;18.5;18.5;18.5;18.5;18.6;18.6;18.6;18.6;18.6;18.6;18.7;18.7;18.7;18.7;18.7;18.7;18.7;18.7;18.7;18.7;18.7;18.7;18.8;18.8;18.8;18.9;18.9;18.8;18.8;18.9;18.9;18.9;18.9;19;18.9;18.9;19;19;19;18.9;18.9;18.9;19;19;18.9;18.9;18.9;18.9;19;18.9;18.9;18.9;1…
17.8;17.7;17.8;17.7;17.8;17.8;17.9;17.9;18;18;18;18;18;18.1;18.1;18.1;18.1;18.3;18.3;18.3;18.3;18.3;18.2;18.3;18.4;18.4;18.4;18.4;18.5;18.4;18.4;18.5;18.5;18.6;18.6;18.5;18.6;18.6;18.6;18.6;18.7;18.6;18.6;18.7;18.7;18.7;18.8;18.8;18.8;18.7;18.8;18.7;18.7;18.8;18.8;18.8;18.9;18.8;18.8;18.9;18.9;18.9;18.9;18.9;18.9;19;18.9;18.9;18.9;18.9;19;19;18.9;19;19;18.9;18.9;18.8;18.9;19;19;18.9;19;18.9;18.9;…
17.7;17.7;17.7;17.8;17.7;17.7;17.9;17.8;18;18;18;18;18.1;18.1;18.1;18.1;18.1;18.2;18.3;18.3;18.3;18.3;18.3;18.3;18.4;18.5;18.4;18.4;18.4;18.4;18.5;18.5;18.5;18.6;18.6;18.5;18.7;18.6;18.6;18.7;18.7;18.6;18.7;18.7;18.7;18.8;18.8;18.7;18.7;18.8;18.7;18.8;18.8;18.8;18.9;18.9;18.8;18.9;18.8;18.9;18.8;18.9;18.9;18.9;18.9;18.9;19;19;18.9;18.9;19;19;19;19;18.9;19;19;18.9;19.1;18.9;18.9;19;19;18.9;18.9;18…
17.8;17.7;17.7;17.8;17.7;17.8;17.8;17.9;17.9;17.9;18;18.1;18;18;18.1;18.1;18.2;18.2;18.3;18.2;18.2;18.2;18.3;18.3;18.4;18.3;18.3;18.4;18.5;18.4;18.5;18.5;18.5;18.6;18.6;18.5;18.6;18.5;18.6;18.7;18.7;18.7;18.6;18.7;18.6;18.8;18.7;18.7;18.7;18.8;18.8;18.7;18.8;18.8;18.9;18.8;18.9;19;18.9;18.9;18.9;18.8;18.9;18.9;18.9;18.9;18.9;18.9;19;19;19;19;19;19;19;19;19;18.9;19;18.9;18.9;18.9;18.9;19;18.9;18.9…
17.8;17.7;17.7;17.8;17.7;17.7;17.7;17.8;17.9;17.9;17.9;18.1;18.2;18.1;18.1;18.1;18.2;18.3;18.2;18.2;18.3;18.3;18.3;18.4;18.4;18.4;18.3;18.5;18.4;18.4;18.5;18.6;18.5;18.5;18.5;18.5;18.6;18.6;18.7;18.7;18.7;18.6;18.6;18.6;18.7;18.8;18.8;18.8;18.8;18.7;18.9;18.8;18.9;18.8;18.9;18.9;18.8;18.9;18.9;18.9;18.9;18.9;18.9;18.9;18.9;18.9;18.9;18.9;19;19;19;19;18.9;19;19;19;18.9;19;19;19.1;19;18.8;18.9;18.9…
17.7;17.7;17.8;17.7;17.8;17.7;17.9;17.9;17.9;17.8;18;18.1;18.1;18.1;18.1;18.2;18.1;18.2;18.3;18.2;18.3;18.3;18.3;18.4;18.4;18.4;18.3;18.4;18.4;18.5;18.5;18.5;18.5;18.6;18.6;18.6;18.6;18.6;18.6;18.7;18.7;18.6;18.7;18.7;18.6;18.7;18.8;18.8;18.8;18.8;18.8;18.8;18.8;18.9;18.9;18.9;18.9;18.9;18.9;18.9;18.9;18.9;18.9;18.9;18.9;18.9;18.9;18.9;19;19;19;19;19;19;19;19;19;19;19;18.9;19;19;18.9;18.9;18.9;19…
17.7;17.7;17.7;17.7;17.7;17.8;17.9;17.9;17.9;17.9;17.9;18;18;18.1;18.1;18.2;18.1;18.2;18.2;18.3;18.3;18.3;18.3;18.4;18.4;18.4;18.3;18.4;18.5;18.5;18.5;18.5;18.5;18.5;18.5;18.5;18.6;18.6;18.6;18.6;18.7;18.7;18.7;18.7;18.7;18.8;18.7;18.8;18.8;18.8;18.9;18.8;18.8;18.8;18.8;18.9;18.9;18.9;18.9;18.9;18.9;18.9;18.9;18.9;18.8;18.9;18.9;18.9;18.9;19;19;19;18.9;19;19;19;19;19;19;19;18.9;18.9;18.9;18.9;18.…
17.8;17.7;17.7;17.8;17.8;17.9;17.8;17.9;18;18;18;18;18;18;18.1;18.1;18.2;18.2;18.3;18.2;18.2;18.3;18.3;18.3;18.4;18.4;18.4;18.4;18.5;18.5;18.5;18.5;18.5;18.6;18.6;18.5;18.6;18.6;18.6;18.6;18.6;18.6;18.7;18.7;18.7;18.8;18.8;18.8;18.7;18.8;18.8;18.8;18.9;18.7;18.8;18.8;18.9;18.9;18.9;18.9;18.9;18.8;18.9;18.9;18.9;18.9;18.9;18.9;18.9;18.9;19;19;18.9;19;19;19;19;19;19;18.9;19;18.9;19;19;18.9;19;19;18…
17.8;17.7;17.7;17.7;17.8;17.8;17.7;17.8;17.9;18;18;18.1;18;18;18.1;18.1;18.1;18.1;18.1;18.2;18.3;18.3;18.3;18.4;18.4;18.3;18.3;18.4;18.5;18.5;18.5;18.5;18.4;18.5;18.6;18.6;18.6;18.6;18.6;18.6;18.6;18.6;18.6;18.6;18.7;18.7;18.8;18.8;18.8;18.8;18.8;18.8;18.8;18.8;18.8;18.8;18.9;18.9;18.8;18.9;18.9;18.9;18.9;18.9;18.8;18.9;18.9;18.9;19;19;18.9;18.9;19;19;19;18.9;19;19;19;19;18.9;18.8;18.9;18.9;18.9;…
17.8;17.8;17.7;17.6;17.7;17.7;17.8;17.8;17.8;17.9;18;17.9;18;18;18;18.1;18.1;18.2;18.2;18.2;18.2;18.2;18.3;18.4;18.4;18.4;18.4;18.4;18.5;18.5;18.5;18.5;18.5;18.5;18.5;18.6;18.6;18.6;18.6;18.6;18.6;18.6;18.7;18.7;18.7;18.7;18.8;18.7;18.8;18.8;18.7;18.8;18.8;18.8;18.8;18.8;18.9;18.9;18.9;18.9;18.9;18.9;18.9;18.9;19;19;18.9;19;19;19;19;19;19;19;19;19;19;19;19;19;18.9;18.9;18.9;19;19;19;19;19;19;19;1…
17.8;17.7;17.7;17.8;17.7;17.8;17.7;17.8;17.8;18;17.9;17.9;18;17.9;18;18.1;18.2;18.2;18.2;18.2;18.2;18.2;18.3;18.4;18.4;18.4;18.4;18.4;18.4;18.4;18.5;18.5;18.4;18.5;18.6;18.5;18.5;18.7;18.6;18.6;18.6;18.6;18.7;18.7;18.7;18.7;18.8;18.8;18.7;18.8;18.8;18.8;18.8;18.8;18.8;18.9;18.8;18.9;18.9;18.9;18.9;18.9;18.9;18.9;18.9;19;19;19;19;19;18.9;19;19;19;19;19;18.9;19;19;18.9;18.9;18.9;19;18.9;18.9;19;19;…
17.8;17.7;17.7;17.7;17.7;17.7;17.8;17.8;17.8;17.9;17.9;17.9;18;18;18.1;18.1;18.1;18.2;18.2;18.2;18.2;18.2;18.3;18.4;18.4;18.4;18.4;18.4;18.4;18.5;18.5;18.5;18.5;18.5;18.5;18.5;18.6;18.6;18.6;18.6;18.6;18.6;18.7;18.7;18.7;18.7;18.8;18.7;18.8;18.8;18.8;18.8;18.9;18.8;18.8;18.8;18.9;18.9;18.9;18.8;18.9;18.9;18.9;18.9;18.9;18.9;18.9;19;19;19;19;18.9;19;19;19;19;19;19;19;19;18.9;18.9;18.9;18.9;19;19;1…
17.9;17.7;17.7;17.8;17.7;17.8;17.8;17.9;17.9;17.8;17.9;18;17.9;18;18;18;18.1;18.2;18.2;18.2;18.2;18.3;18.4;18.3;18.4;18.4;18.4;18.4;18.5;18.4;18.5;18.6;18.5;18.5;18.6;18.6;18.6;18.6;18.6;18.6;18.6;18.6;18.7;18.7;18.8;18.7;18.8;18.8;18.7;18.8;18.8;18.8;18.8;18.8;18.8;18.8;18.8;18.9;18.9;18.9;18.9;18.8;19;18.9;18.9;19;19;19;19;19;19;19;19;18.9;19;19;18.9;18.9;18.9;18.9;19;19;19;19;18.9;19;18.9;19;1…
17.8;17.8;17.7;17.7;17.7;17.7;17.8;17.8;17.8;17.9;17.8;17.9;18;18;18.1;18;18.1;18.1;18.3;18.2;18.2;18.3;18.4;18.3;18.3;18.4;18.4;18.4;18.4;18.4;18.5;18.5;18.5;18.5;18.5;18.5;18.5;18.6;18.6;18.6;18.6;18.6;18.7;18.7;18.7;18.7;18.7;18.8;18.8;18.8;18.8;18.8;18.8;18.8;18.8;18.8;18.9;18.8;18.8;19;18.9;18.8;19;18.9;18.9;18.9;19;19;19;19;19;19;18.9;19;19;19;19;18.9;18.9;18.9;19;19;19;19;18.9;19;19;18.9;1…
17.8;17.7;17.6;17.8;17.6;17.7;17.8;17.8;17.8;17.8;17.9;17.9;18.1;18;18;18;18.1;18.1;18.2;18.2;18.2;18.3;18.3;18.3;18.3;18.4;18.4;18.4;18.5;18.4;18.5;18.5;18.6;18.6;18.6;18.6;18.6;18.7;18.5;18.6;18.7;18.6;18.7;18.7;18.8;18.7;18.7;18.8;18.8;18.8;18.8;18.8;18.8;18.8;18.8;18.8;18.9;18.8;18.9;18.8;18.8;18.9;18.9;18.9;18.8;19;18.9;19;19;19;19;19;19;19;19;19;19;19;19;19;19;19;19;19;19;19;19;19;19;19;19;…
17.9;17.7;17.7;17.8;17.7;17.6;17.8;17.8;17.8;17.9;17.9;17.9;18;18;18;18;18.1;18.1;18.1;18.2;18.3;18.3;18.3;18.3;18.3;18.4;18.4;18.4;18.5;18.4;18.5;18.4;18.5;18.5;18.5;18.5;18.5;18.5;18.6;18.6;18.6;18.6;18.7;18.7;18.7;18.7;18.8;18.7;18.8;18.8;18.8;18.8;18.8;18.8;18.7;18.8;18.9;18.8;18.8;18.9;18.8;18.9;18.9;18.9;18.9;19;18.9;19;19;18.9;19;18.9;18.9;18.9;18.9;19;18.9;18.9;18.9;18.9;18.9;19;19;19;19;…
17.8;17.8;17.7;17.6;17.7;17.7;17.7;17.7;17.9;17.8;17.9;18;18;18;18;18;18;18.1;18.2;18.2;18.3;18.3;18.3;18.3;18.3;18.3;18.4;18.4;18.4;18.5;18.5;18.4;18.4;18.5;18.5;18.6;18.6;18.6;18.6;18.6;18.7;18.6;18.7;18.7;18.6;18.8;18.7;18.8;18.7;18.8;18.8;18.8;18.8;18.8;18.8;18.8;18.9;18.8;18.9;18.9;18.8;18.9;19;18.9;18.8;18.9;19;18.9;19;19;19;19;18.9;19;18.9;19;18.9;18.9;18.9;18.9;18.9;18.9;19;18.9;19;19;19;…
17.8;17.8;17.8;17.7;17.7;17.7;17.8;17.9;17.9;17.8;17.9;17.9;18.1;18;18.1;18;18;18.1;18.1;18.2;18.2;18.3;18.3;18.3;18.3;18.4;18.4;18.4;18.5;18.4;18.4;18.5;18.5;18.5;18.6;18.6;18.6;18.6;18.6;18.6;18.7;18.7;18.7;18.6;18.6;18.7;18.7;18.8;18.8;18.8;18.8;18.8;18.7;18.8;18.8;18.8;18.9;18.8;18.8;18.9;18.9;18.9;18.9;18.9;18.9;18.9;19;19;19;18.9;19;18.9;19;19;19;19;19;19;19;19;19.1;19;19;19;19;19;19;19;19;…
18.2;17.8;17.7;17.7;17.7;17.7;17.7;17.8;17.8;17.8;17.9;17.9;18.1;18;18.1;18;18.2;18.1;18.2;18.2;18.1;18.3;18.3;18.3;18.3;18.4;18.4;18.4;18.4;18.4;18.5;18.5;18.5;18.5;18.6;18.6;18.6;18.6;18.6;18.6;18.6;18.7;18.6;18.7;18.6;18.8;18.8;18.8;18.8;18.8;18.7;18.8;18.8;18.8;18.8;18.9;18.8;18.8;18.9;18.9;18.9;18.9;18.9;18.9;18.9;18.9;19;18.9;19;19;19;18.9;19;19;19;19;19;19;19;19;19;19;19;19;19;19.1;19;19;1…
18.2;17.8;17.7;17.7;17.7;17.7;17.8;17.8;17.8;17.9;17.9;17.9;18;18.1;18.1;18.2;18;18.2;18.2;18.2;18.2;18.3;18.3;18.3;18.3;18.4;18.4;18.4;18.4;18.4;18.5;18.5;18.5;18.5;18.6;18.6;18.5;18.5;18.6;18.6;18.6;18.6;18.6;18.7;18.8;18.7;18.8;18.7;18.8;18.8;18.8;18.8;18.8;18.8;18.8;18.8;18.9;18.8;18.9;18.9;18.9;18.9;18.9;18.9;18.9;19;19;18.9;19;18.9;18.9;19;18.9;19;19;18.9;19;19;19;19;19;19;19;19;19;19;19;19…
18.2;17.9;17.7;17.7;17.7;17.7;17.7;17.8;17.9;17.8;17.9;17.9;17.9;17.9;18.1;18;18.1;18.1;18.2;18.2;18.2;18.2;18.3;18.3;18.3;18.3;18.3;18.5;18.5;18.4;18.3;18.5;18.5;18.5;18.6;18.6;18.4;18.5;18.6;18.6;18.6;18.6;18.7;18.7;18.6;18.7;18.8;18.8;18.8;18.7;18.8;18.7;18.8;18.9;18.9;18.8;18.9;18.8;18.9;18.9;18.9;18.9;18.9;18.9;19;18.9;19;18.9;19;18.9;18.9;19;18.9;19;19;18.9;19;19;19;19;19;18.9;19;19;19;19.1…
18.1;17.8;17.7;17.7;17.7;17.7;17.7;17.8;17.8;17.8;17.9;17.9;17.9;17.9;18.2;18.1;18.2;18.2;18.2;18.2;18.2;18.3;18.3;18.3;18.3;18.3;18.4;18.4;18.4;18.4;18.5;18.5;18.5;18.5;18.6;18.5;18.5;18.6;18.7;18.6;18.7;18.7;18.6;18.6;18.7;18.7;18.8;18.8;18.8;18.8;18.8;18.8;18.8;18.8;18.9;18.9;18.9;18.9;18.9;18.9;18.9;18.9;18.9;18.9;18.9;18.9;19;18.9;18.9;18.9;18.9;18.9;18.9;18.9;19;18.9;18.9;18.9;18.9;19;19;18…
18.3;17.9;17.7;17.7;17.7;17.7;17.7;17.8;17.8;17.9;18;17.9;18;18;18;18.2;18.1;18.1;18.2;18.2;18.2;18.3;18.2;18.3;18.3;18.4;18.4;18.3;18.4;18.4;18.5;18.5;18.5;18.5;18.5;18.6;18.5;18.5;18.6;18.6;18.7;18.6;18.7;18.6;18.7;18.7;18.8;18.8;18.8;18.8;18.8;18.8;18.8;18.8;18.8;18.8;18.9;18.9;18.9;18.9;18.9;18.9;18.9;18.9;18.9;18.9;18.9;18.9;19;18.9;18.9;18.9;19;19;19;19;18.9;19;19;19;18.9;19;19;18.9;19;19.1…
18.3;17.9;17.7;17.7;17.7;17.7;17.8;17.8;17.8;17.8;17.9;17.9;17.9;18;18;18;18.2;18.2;18.2;18.2;18.2;18.2;18.2;18.3;18.3;18.4;18.3;18.4;18.4;18.4;18.4;18.5;18.5;18.6;18.5;18.5;18.5;18.6;18.6;18.6;18.6;18.6;18.7;18.6;18.7;18.8;18.7;18.9;18.8;18.8;18.7;18.8;18.7;18.8;18.8;18.8;18.9;18.9;18.9;18.9;18.9;18.9;18.9;18.9;18.9;18.9;18.9;18.9;18.9;18.9;18.9;19;19;19;19;19;19;18.9;18.9;18.9;18.9;19;19;19;19;…
18.4;18;17.7;17.7;17.7;17.7;17.7;17.7;17.7;17.8;18;17.9;17.9;18;18.1;18.1;18.1;18.2;18.3;18.3;18.2;18.3;18.2;18.3;18.3;18.4;18.3;18.4;18.4;18.4;18.4;18.5;18.5;18.5;18.5;18.5;18.5;18.6;18.6;18.6;18.5;18.6;18.6;18.6;18.7;18.7;18.7;18.7;18.8;18.8;18.7;18.8;18.7;18.8;18.8;18.8;18.8;18.8;18.9;18.9;18.9;18.9;18.9;18.9;18.9;18.9;18.9;18.9;18.9;19;18.9;19;19;19;19;19;19;19;19.1;18.9;18.9;18.9;19;19;18.9;…
18.4;18.2;17.7;17.8;17.8;17.7;17.7;17.7;17.7;17.8;17.9;17.9;17.9;18;18;18.1;18.2;18.2;18.2;18.2;18.2;18.3;18.3;18.3;18.2;18.3;18.4;18.4;18.3;18.4;18.4;18.4;18.6;18.5;18.5;18.5;18.5;18.6;18.6;18.6;18.6;18.7;18.6;18.7;18.7;18.6;18.7;18.8;18.8;18.7;18.7;18.8;18.8;18.8;18.8;18.8;18.8;18.8;18.8;18.9;18.9;18.9;18.9;18.9;18.9;18.9;18.9;18.9;18.9;18.9;19;19;19;19;19;19;19;19;19;19;19;18.9;18.9;19;19;19;1…
18.7;18;17.8;17.6;17.7;17.6;17.7;17.7;17.8;17.8;17.8;17.9;18;18;18;18.1;18.1;18.2;18.2;18.2;18.2;18.3;18.3;18.2;18.3;18.4;18.4;18.4;18.4;18.4;18.4;18.5;18.4;18.5;18.4;18.4;18.5;18.5;18.6;18.6;18.6;18.6;18.6;18.6;18.7;18.6;18.7;18.7;18.7;18.8;18.7;18.8;18.8;18.7;18.8;18.8;18.8;18.8;18.8;18.9;18.9;18.9;18.9;18.9;18.9;18.9;18.9;18.8;18.9;18.9;18.9;19;19.1;19;19;19;19;19.1;19.1;19.1;19;18.9;19;19;19;…
18.5;18.2;17.8;17.7;17.6;17.6;17.8;17.8;17.8;17.8;17.8;17.8;17.9;17.9;18.1;18.1;18.2;18.1;18.2;18.2;18.2;18.2;18.2;18.2;18.4;18.4;18.4;18.4;18.5;18.4;18.5;18.5;18.5;18.5;18.5;18.5;18.5;18.6;18.5;18.6;18.6;18.6;18.6;18.7;18.7;18.6;18.7;18.8;18.7;18.8;18.8;18.7;18.8;18.8;18.8;18.9;18.8;18.8;18.9;18.9;18.8;18.9;18.9;18.9;18.8;18.9;18.9;18.9;18.9;18.9;18.9;19;19;19;19;19;19;19;19.1;19;19;19;19;19;19;…
18.6;17.8;17.7;17.7;17.8;17.7;17.7;17.8;17.9;17.8;18;18;18;18;18.1;18.1;18.2;18.1;18.2;18.3;18.2;18.2;18.3;18.3;18.3;18.2;18.4;18.4;18.4;18.5;18.5;18.5;18.4;18.5;18.5;18.5;18.5;18.5;18.6;18.5;18.6;18.6;18.7;18.6;18.7;18.7;18.7;18.8;18.8;18.8;18.7;18.8;18.8;18.8;18.9;18.9;18.9;18.8;18.8;18.8;18.9;18.9;18.9;18.9;18.9;18.9;18.9;18.9;18.9;18.9;18.9;19;19;19;19;19;19;19.1;19;19;19;19;19;19;19;19;19;19…
18.6;18.3;17.8;17.8;17.6;17.7;17.7;17.8;17.8;17.8;17.9;17.9;17.9;18;18.1;18.1;18.1;18.2;18.2;18.2;18.3;18.2;18.3;18.4;18.4;18.4;18.4;18.4;18.4;18.4;18.5;18.4;18.5;18.4;18.5;18.4;18.5;18.6;18.5;18.6;18.6;18.6;18.7;18.6;18.7;18.6;18.8;18.8;18.8;18.7;18.8;18.8;18.8;18.8;18.8;18.8;18.8;18.9;18.9;19;18.8;18.9;18.9;18.9;18.9;18.9;18.9;18.9;18.9;19;18.9;19.1;18.9;19;19.1;19.1;18.9;19.1;19.1;19.1;19.1;19…
18.6;18.3;17.7;17.7;17.7;17.8;17.8;17.8;17.9;17.8;17.9;17.9;18;18;18.1;18.1;18.1;18.1;18.2;18.2;18.3;18.3;18.4;18.4;18.3;18.4;18.4;18.4;18.4;18.5;18.5;18.5;18.5;18.5;18.5;18.5;18.5;18.5;18.6;18.6;18.6;18.7;18.6;18.6;18.7;18.6;18.7;18.8;18.8;18.7;18.7;18.7;18.8;18.8;18.8;18.9;18.8;18.8;18.8;19;18.8;18.9;18.9;18.9;18.9;18.9;18.9;18.9;19;19;19;18.9;19;19;19.1;19;19;19;19.1;19.1;19.1;19.1;19.1;19;19;…
18.5;18.4;17.7;17.8;17.7;17.7;17.8;17.8;17.8;17.8;17.9;17.8;18;18;18.1;18.1;18.1;18.1;18.2;18.1;18.3;18.3;18.4;18.3;18.3;18.4;18.4;18.4;18.5;18.4;18.5;18.5;18.5;18.5;18.5;18.5;18.5;18.5;18.5;18.6;18.6;18.6;18.6;18.6;18.6;18.7;18.7;18.8;18.8;18.7;18.7;18.7;18.8;18.8;18.8;18.9;18.9;18.9;18.9;18.9;18.9;18.9;18.9;18.8;18.8;19;18.9;18.9;18.9;19;19.1;19;19;19.1;19.1;19;19;19;19.1;19.1;19.1;19.1;19;19;1…
18.7;18.4;17.8;17.8;17.7;17.7;17.8;17.8;17.8;17.8;17.8;17.8;18;18.1;18.1;18.1;18.1;18.1;18.2;18.2;18.1;18.3;18.3;18.3;18.3;18.4;18.4;18.3;18.4;18.4;18.5;18.6;18.5;18.5;18.5;18.6;18.6;18.6;18.5;18.6;18.6;18.6;18.6;18.6;18.7;18.7;18.7;18.7;18.7;18.9;18.7;18.8;18.7;18.8;18.8;18.8;19;18.9;18.9;18.9;18.9;18.9;18.9;19;18.9;18.8;18.9;19;19;19;19;19;18.9;19.1;19.1;19.1;19;19;19;19.1;19.1;19.2;19;19;19;19…
18.9;18.3;17.8;17.8;17.7;17.7;17.7;17.8;17.8;17.8;17.9;17.8;18;18;18;18.1;18.1;18.1;18.1;18.2;18.2;18.2;18.2;18.3;18.3;18.3;18.5;18.4;18.5;18.5;18.5;18.5;18.4;18.4;18.5;18.5;18.5;18.6;18.5;18.6;18.6;18.6;18.6;18.7;18.6;18.6;18.7;18.7;18.8;18.8;18.8;18.8;18.8;18.8;18.7;18.9;18.9;18.9;18.9;18.9;18.9;18.9;18.9;18.9;18.9;18.9;18.9;19;19;19;18.9;19;19;19;19;19;19.1;19.1;19.1;19.1;19.1;19.1;19.1;19;19.…
19;18.5;17.9;17.8;17.7;17.8;17.8;17.8;17.8;17.8;17.9;17.9;18;18;18;18;18.1;18.1;18.1;18.2;18.2;18.3;18.3;18.3;18.4;18.3;18.4;18.5;18.4;18.4;18.5;18.4;18.5;18.5;18.5;18.5;18.6;18.6;18.6;18.5;18.6;18.6;18.5;18.7;18.7;18.6;18.7;18.7;18.7;18.8;18.8;18.8;18.8;18.8;18.8;18.8;18.8;18.9;18.8;18.8;18.8;18.9;18.9;18.8;18.9;18.9;19.1;18.8;19;19;19;19;19;19;19.1;19.1;19;19.1;19;19.1;19.1;19.1;19;19.1;19;19;1…
18.9;18.6;18;18;17.7;17.8;17.8;17.8;17.8;17.9;17.9;18;18;18;18;18.1;18;18.2;18.2;18.2;18.2;18.2;18.2;18.3;18.3;18.3;18.3;18.3;18.4;18.4;18.4;18.5;18.5;18.4;18.5;18.5;18.5;18.6;18.6;18.6;18.6;18.5;18.6;18.7;18.7;18.7;18.7;18.7;18.8;18.7;18.7;18.7;18.8;18.8;18.9;18.8;18.8;18.9;18.9;18.9;18.9;18.8;18.9;18.8;18.9;18.8;18.9;18.8;19;19;19;19;19;19;19.1;19;19.1;19;19;19;19.1;19;19.1;19.1;19.1;19;19;19.1…
18.9;18.6;17.9;17.8;17.7;17.7;17.8;17.8;17.9;17.8;17.9;17.9;18;18;18;18;18.1;18.1;18.2;18.2;18.3;18.3;18.3;18.3;18.4;18.4;18.4;18.4;18.4;18.4;18.4;18.5;18.4;18.5;18.5;18.5;18.5;18.5;18.6;18.6;18.6;18.6;18.6;18.7;18.7;18.6;18.7;18.7;18.7;18.7;18.7;18.8;18.7;18.8;18.8;18.9;18.8;18.9;18.9;18.9;18.9;18.8;18.9;18.8;18.9;18.9;18.9;18.9;19;19;19;19;19;19;19;19;19;19;19.1;19;19.1;19.1;19;19.1;19.1;19.1;1…
19.1;18.4;17.9;17.8;17.6;17.7;17.8;17.9;17.9;17.9;18;17.9;18;18;18;18;18.1;18.2;18.2;18.1;18.3;18.3;18.2;18.3;18.2;18.3;18.4;18.4;18.4;18.4;18.5;18.5;18.5;18.5;18.5;18.4;18.5;18.6;18.6;18.5;18.5;18.6;18.6;18.6;18.6;18.6;18.7;18.7;18.7;18.7;18.7;18.7;18.7;18.8;18.8;18.8;18.8;18.9;18.9;18.8;18.9;18.9;18.9;18.9;18.9;18.9;19;19;19;19;19;19;19;19;19;19;19;19;19;19.1;19.1;19;19.1;19.1;19.1;19;19.1;19.1…
18.9;18.7;17.9;17.8;17.8;17.8;17.8;17.8;17.8;17.9;17.9;17.9;17.9;18.1;18.2;18.1;18.1;18.1;18.2;18.2;18.1;18.3;18.2;18.3;18.3;18.4;18.4;18.3;18.4;18.4;18.4;18.4;18.4;18.4;18.4;18.4;18.5;18.5;18.5;18.5;18.6;18.6;18.6;18.6;18.6;18.7;18.7;18.7;18.7;18.7;18.8;18.7;18.7;18.7;18.8;18.7;18.8;18.8;18.8;18.8;18.8;18.9;18.9;18.9;18.9;18.8;18.9;18.9;18.9;18.9;19;19;19;19;19;19;19;19;19;19;19.1;19;19.1;19;19.…
19.1;18.8;18;17.8;17.8;17.7;17.8;17.9;17.9;17.9;17.9;17.9;17.9;18;18.2;18.1;18.1;18.2;18.2;18.3;18.2;18.3;18.3;18.3;18.3;18.3;18.4;18.4;18.4;18.4;18.4;18.6;18.5;18.4;18.5;18.5;18.5;18.5;18.5;18.5;18.6;18.6;18.6;18.6;18.7;18.7;18.7;18.7;18.7;18.9;18.7;18.7;18.8;18.8;18.7;18.8;18.8;18.8;18.8;18.8;18.8;18.9;18.9;18.9;18.9;18.8;18.9;18.9;18.9;18.8;18.9;18.9;19;19;19;19;19;19;19;19.1;19.1;19;19;19.1;1…
18.9;18.7;18.3;17.8;17.7;17.8;17.8;17.9;17.9;17.9;17.9;17.9;18;18;18;18.2;18.2;18.2;18.3;18.2;18.2;18.2;18.2;18.2;18.3;18.3;18.4;18.3;18.5;18.3;18.5;18.5;18.4;18.5;18.5;18.5;18.5;18.5;18.6;18.6;18.6;18.6;18.6;18.6;18.7;18.6;18.7;18.7;18.7;18.8;18.7;18.7;18.7;18.8;18.8;18.7;18.8;18.9;18.9;18.8;18.9;18.8;18.9;18.9;18.9;18.9;18.9;18.9;18.9;18.9;18.9;18.9;19;19;19;19;19;19;19;19;19;19.1;19;19.1;19.1;…
19.1;18.8;18.1;17.7;17.7;17.8;17.8;17.8;17.9;17.9;17.9;17.9;18.1;18.1;18.1;18.2;18.3;18.1;18.2;18.2;18.2;18.1;18.2;18.1;18.3;18.3;18.3;18.4;18.4;18.6;18.4;18.4;18.5;18.5;18.5;18.5;18.6;18.6;18.6;18.6;18.6;18.7;18.6;18.7;18.8;18.7;18.7;18.7;18.7;18.7;18.7;18.7;18.8;18.7;18.8;18.8;18.8;18.9;18.9;18.8;18.9;18.9;18.8;18.8;18.8;18.8;18.9;18.9;18.9;18.9;19;19;19;19;18.9;19;18.9;19;19;19;19.1;19;19.1;19…
19;18.8;18;17.8;17.7;17.8;18;17.8;17.8;17.8;18;17.9;17.9;18.2;17.9;18.1;18.1;18.2;18.2;18.2;18.2;18.2;18.3;18.3;18.2;18.3;18.4;18.3;18.4;18.4;18.4;18.4;18.5;18.5;18.5;18.5;18.5;18.6;18.5;18.6;18.6;18.7;18.7;18.6;18.6;18.7;18.7;18.6;18.7;18.7;18.7;18.8;18.7;18.7;18.8;18.8;18.8;18.8;18.8;18.8;18.9;18.9;18.9;18.8;18.8;18.8;18.8;18.8;18.9;18.9;19.1;19;19;19;19;19;18.9;19;19;19;19;19;19.1;19;19;19;19.…
19.2;18.8;18.4;17.8;17.7;17.7;17.7;17.8;17.8;17.8;17.9;17.8;17.9;18.2;18;18.1;18.3;18.2;18.1;18.2;18.2;18.2;18.3;18.2;18.3;18.3;18.4;18.4;18.4;18.4;18.4;18.5;18.4;18.5;18.5;18.6;18.6;18.5;18.6;18.6;18.6;18.7;18.6;18.5;18.6;18.7;18.7;18.6;18.6;18.6;18.7;18.8;18.7;18.7;18.8;18.8;18.8;18.8;18.8;18.8;18.9;18.9;18.8;18.8;18.8;18.8;18.8;18.8;19.1;18.8;18.9;19;18.9;18.9;19;18.9;18.9;19;18.9;19;19;19.1;1…
19.4;18.9;18.2;18;17.6;17.7;17.8;17.9;17.8;17.8;17.9;17.8;18;18;18.2;18;18.2;18.1;18.2;18.2;18.3;18;18.3;18.2;18.2;18.3;18.4;18.4;18.4;18.4;18.4;18.5;18.4;18.5;18.5;18.5;18.5;18.6;18.5;18.7;18.5;18.7;18.7;18.4;18.7;18.7;18.7;18.6;18.7;18.6;18.8;18.7;18.8;18.7;18.7;18.8;18.8;18.9;18.9;18.9;18.9;18.9;18.8;18.9;18.8;18.8;18.9;18.8;19;18.8;19.2;18.9;19;18.9;18.9;19.1;18.8;19;19;19;19;19;19;19;19;19;1…
Time Played: 00:00:04
20.6;20.6;20.6;20.6;20.7;20.6;20.8;20.8;20.7;20.7;20.8;20.7;20.7;20.6;20.6;20.7;20.7;20.6;20.8;20.7;20.7;20.8;20.7;20.8;20.7;20.6;20.8;20.7;20.7;20.7;20.8;20.7;20.6;20.7;20.7;20.7;20.7;20.6;20.7;20.7;20.6;20.7;20.7;20.7;20.7;20.7;20.9;20.8;20.8;20.8;20.9;20.9;20.8;20.9;20.8;20.9;20.9;20.9;20.9;20.9;20.9;21;21;21;21;20.9;21.1;21;20.9;21.1;20.9;21;21;20.9;20.9;20.9;21;21;20.9;20.9;20.7;20.9;20.8;20…
20.6;20.6;20.6;20.6;20.7;20.6;20.6;20.7;20.7;20.7;20.7;20.7;20.6;20.6;20.7;20.6;20.6;20.8;20.8;20.7;20.8;20.8;20.8;20.8;20.6;20.6;20.8;20.8;20.8;20.7;20.8;20.8;20.7;20.6;20.7;20.7;20.7;20.5;20.6;20.6;20.6;20.7;20.6;20.7;20.7;20.6;20.7;20.8;20.7;20.8;21;20.9;20.8;20.7;20.8;20.9;20.9;20.9;20.9;20.9;20.9;20.9;21;21.1;21;20.9;21;20.9;21;21;21;21.1;20.9;20.9;21;20.9;21;20.9;21;20.9;20.9;20.9;20.8;20.8…
20.6;20.6;20.6;20.6;20.6;20.6;20.7;20.6;20.6;20.7;20.6;20.6;20.5;20.5;20.6;20.5;20.5;20.5;20.7;20.6;20.8;20.8;20.8;20.6;20.6;20.6;20.6;20.6;20.6;20.7;20.7;20.6;20.6;20.6;20.6;20.5;20.5;20.6;20.6;20.6;20.6;20.5;20.6;20.6;20.6;20.6;20.6;20.6;20.8;20.9;20.7;20.8;20.8;20.9;20.8;20.8;20.9;20.8;20.9;20.9;20.9;21;21;21;21;21;21;21.2;21.2;21.1;21.1;21;20.9;21;21;20.9;20.9;21;21;21;21;20.8;20.9;20.9;20.9;…
20.6;20.6;20.6;20.5;20.6;20.4;20.5;20.6;20.6;20.6;20.7;20.6;20.5;20.5;20.5;20.5;20.5;20.5;20.5;20.6;20.7;20.6;20.5;20.6;20.5;20.5;20.6;20.6;20.6;20.6;20.7;20.6;20.7;20.6;20.6;20.5;20.6;20.6;20.6;20.4;20.5;20.6;20.5;20.7;20.6;20.6;20.7;20.7;20.7;20.8;20.9;20.7;20.8;20.8;20.8;20.8;20.9;20.9;20.9;20.9;20.9;21;21;21.1;21;21;21.1;21.1;21.1;21.1;21;20.9;21;21;21.1;21;21;21;21;21;21;21;21;20.9;20.9;20.9…
20.3;20.5;20.4;20.5;20.5;20.5;20.6;20.5;20.5;20.4;20.5;20.5;20.4;20.3;20.7;20.4;20.4;20.5;20.5;20.4;20.5;20.5;20.5;20.5;20.4;20.4;20.5;20.6;20.5;20.5;20.6;20.6;20.6;20.5;20.6;20.5;20.5;20.4;20.6;20.5;20.5;20.5;20.5;20.4;20.6;20.6;20.8;20.6;20.8;20.6;20.7;20.7;20.8;20.7;20.8;20.8;20.8;20.8;20.9;20.9;20.9;21;21;21.1;21;21;21;21.1;21.1;21.1;21.1;21;21.1;21.1;21;21;21;21;21.1;21;21;21;21;20.9;21;20.9…
20.5;20.5;20.5;20.4;20.2;20.3;20.4;20.4;20.4;20.4;20.3;20.3;20.4;20.2;20.4;20.4;20.4;20.4;20.5;20.5;20.5;20.4;20.4;20.5;20.3;20.4;20.4;20.4;20.5;20.5;20.5;20.5;20.5;20.4;20.4;20.5;20.5;20.4;20.5;20.5;20.5;20.5;20.6;20.5;20.5;20.5;20.6;20.6;20.6;20.6;20.6;20.6;20.6;20.7;20.7;20.8;20.7;20.7;20.8;20.8;20.9;20.9;21;20.9;21;21;21;21;21.1;21;21;21.1;21.1;21.1;21.1;21.1;21;21;21.1;21.1;20.9;21;20.9;20.9…
20.4;20.3;20.3;20.4;20.5;20.5;20.4;20.4;20.4;20.4;20.5;20.3;20.3;20.2;20.3;20.4;20.3;20.4;20.4;20.4;20.4;20.4;20.5;20.4;20.3;20.4;20.4;20.4;20.3;20.4;20.4;20.4;20.4;20.4;20.4;20.4;20.3;20.3;20.5;20.3;20.4;20.5;20.4;20.6;20.5;20.5;20.5;20.5;20.5;20.6;20.6;20.6;20.6;20.6;20.8;20.8;20.8;20.8;20.8;20.8;20.8;20.8;20.8;20.8;21;21;21;21;21.1;21;21.1;21;21.1;21.2;21.1;21.1;21.1;21;21;21;21;21.1;21;21;20.…
20.4;20.2;20.2;20.2;20.1;20.2;20.2;20.3;20.3;20.2;20.3;20.3;20.3;20.3;20.2;20.3;20.2;20.3;20.3;20.2;20.4;20.4;20.3;20.3;20.3;20.4;20.2;20.3;20.2;20.3;20.4;20.4;20.4;20.2;20.4;20.2;20.2;20.2;20.4;20.3;20.3;20.4;20.4;20.4;20.4;20.3;20.5;20.5;20.3;20.5;20.6;20.6;20.5;20.5;20.6;20.5;20.6;20.8;20.7;20.7;20.8;20.7;20.9;21;21;21;21;21;21.1;21.1;21.1;21.1;21.1;21.1;21.1;21.1;21.1;21.1;21.1;21;21;21.1;21;…
20.3;20.2;20.2;20.3;20.2;20.2;20.2;20.3;20.2;20.3;20.2;20;20.2;20;20.2;20;20.1;20.1;20.2;20.1;20.4;20.2;20.3;20.4;20.2;20.2;20.2;20.1;20.4;20.3;20.2;20.3;20.3;20.2;20;20.1;20.1;20.2;20.2;20.3;20.3;20.4;20.2;20.3;20.2;20.2;20.3;20.3;20.3;20.3;20.4;20.4;20.5;20.5;20.5;20.6;20.5;20.6;20.6;20.6;20.8;20.7;20.8;21;20.9;20.8;20.9;21;21;21;21.1;21.1;21.1;21.1;21.1;21.1;21;21.1;21;21;21;21;21;21;21;20.9;2…
20.3;20.2;20.3;20.2;20.2;20.1;20.1;20.1;20.1;20.2;20.1;20;20;20;20;20;20;20;20.1;20.1;20.2;20.2;20.2;20.1;20.1;20.2;20.3;20.1;20.2;20.3;20.1;20.3;20.2;20.2;20.3;20.1;20.1;20.1;20.1;20.3;20.2;20.2;20.2;20.3;20.3;20.2;20.3;20.3;20.3;20.3;20.3;20.4;20.3;20.4;20.3;20.5;20.4;20.5;20.5;20.7;20.7;20.6;20.7;20.7;20.8;20.8;20.8;21;21;21;21.1;21.2;21.1;21.1;21.1;21.1;21.1;21;21;21.1;21;21;21;21;21;21;21;21…
20.2;20.1;20;20;20;20.1;20.1;20.1;20;20;20;20;20;20;20;20;20;20;20.1;20;20.1;20.1;20.1;20;20.1;20.1;20.1;20.1;20;20.1;20.3;20.1;20.1;20.1;20.2;20.1;20.2;20;20.1;20.1;20.2;20;20.2;20.1;20.2;20.2;20.3;20.1;20.3;20.1;20.2;20.3;20.2;20.3;20.4;20.4;20.3;20.3;20.6;20.4;20.6;20.6;20.7;20.6;20.7;20.8;20.9;20.8;20.9;21;20.8;21;21.1;21;21.1;21;21.1;21.1;21;21.1;21.1;21;21;21;21;21;21;21;21;20.9;20.9;20.9;2…
20.1;19.9;19.9;20;20;20;20.1;20;20.1;20;20;20;19.9;19.9;19.9;19.9;20;19.9;20;20;19.9;20.1;20;20.1;20;20;20.1;20;20;20.1;20.1;20.2;20.1;20;20.1;20.1;20.1;20.1;20.1;20;20.1;20.1;20.1;20.1;20;19.9;20;20;20;20;20.3;20.3;20.2;20.3;20.1;20.4;20.4;20.4;20.4;20.4;20.4;20.6;20.6;20.6;20.6;20.7;20.6;20.9;20.9;20.8;20.9;20.9;21;21;21;21;21;21.1;21.1;21;21;21.1;21;21;21;21;21;21;21;20.9;21;20.9;20.9;20.9;20.…
20.1;19.9;19.9;19.9;19.8;19.9;20;20;19.9;20;19.9;19.8;19.8;20;19.9;19.9;19.9;19.9;20.1;20.1;19.8;20.1;19.9;20;19.9;20;20;20;20;20.1;20;20;19.9;20;19.9;19.9;20;20;20;20;19.9;19.9;19.9;20;20;20;20;20;20.1;20;20.1;20;20;20.2;20.2;20.3;20.3;20.4;20.2;20.3;20.3;20.4;20.4;20.5;20.7;20.5;20.6;20.7;20.7;20.8;20.9;20.8;20.9;21;20.9;20.8;21;21;21.1;21.1;21.1;21.1;21.1;21;21;21;21.1;21.1;21.1;21;21;21;21;21…
19.9;19.8;19.9;19.7;19.8;19.8;19.9;19.8;19.8;19.9;19.8;19.8;19.9;20;19.7;19.9;19.7;19.7;19.9;19.8;19.8;19.9;19.9;20;20;19.9;20;20;20;19.9;20;19.9;19.9;19.9;19.9;19.8;19.9;19.9;19.9;19.9;20;20;19.9;19.9;19.8;19.9;19.9;20;19.9;20;20;20;19.9;19.9;20;20.1;20;20.3;20.3;20.2;20.2;20.3;20.4;20.3;20.5;20.6;20.6;20.7;20.7;20.7;20.7;20.8;20.8;20.8;21;20.9;21;21;21;21;21.1;21.1;21.1;21;21;21.1;21;21.1;21;21…
19.9;19.7;19.9;19.8;19.7;19.7;19.8;19.7;19.7;19.7;19.7;19.6;19.7;19.7;19.8;19.7;19.8;19.7;19.7;19.7;19.8;19.9;19.7;19.9;19.9;19.9;19.9;19.9;19.8;19.9;19.9;19.8;19.9;19.8;19.7;19.7;19.8;19.7;19.6;19.8;19.8;19.7;19.8;19.7;19.8;19.7;19.8;19.5;19.7;19.8;19.7;19.9;19.9;19.8;19.9;20;20.1;20;19.9;20.1;20.1;20.2;20.2;20.3;20.3;20.3;20.4;20.5;20.7;20.6;20.5;20.7;20.7;20.8;20.9;21;20.9;20.9;21.1;21.1;20.9;…
19.8;19.8;19.8;19.7;19.6;19.6;19.6;19.6;19.6;19.7;19.7;19.6;19.6;19.7;19.6;19.6;19.7;19.8;19.7;19.8;19.6;19.7;19.7;19.7;19.8;19.5;19.8;19.8;19.8;19.8;19.7;19.9;19.8;19.6;19.7;19.6;19.5;19.7;19.6;19.5;19.6;19.7;19.7;19.4;19.5;19.6;19.6;19.7;19.6;19.5;19.6;19.7;19.7;19.6;19.7;19.8;19.7;19.9;19.9;19.9;20;20.1;20.1;20.1;20.2;20.2;20.1;20.4;20.4;20.6;20.6;20.6;20.7;20.8;20.8;20.8;20.8;20.9;20.9;20.9;2…
19.9;19.6;19.7;19.6;19.6;19.6;19.6;19.7;19.6;19.7;19.5;19.6;19.5;19.3;19.6;19.5;19.7;19.6;19.4;19.6;19.6;19.7;19.7;19.5;19.5;19.7;19.6;19.7;19.6;19.7;19.6;19.7;19.6;19.4;19.5;19.5;19.5;19.5;19.5;19.4;19.5;19.5;19.4;19.3;19.5;19.3;19.4;19.4;19.5;19.5;19.5;19.5;19.4;19.6;19.5;19.5;19.6;19.7;19.7;19.7;19.8;19.8;19.8;20.1;19.9;20.1;20.2;20.3;20.3;20.4;20.5;20.6;20.6;20.6;20.8;20.7;20.9;20.9;20.9;20.9…
19.8;19.6;19.6;19.6;19.6;19.5;19.6;19.6;19.5;19.5;19.5;19.5;19.4;19.4;19.4;19.3;19.4;19.3;19.4;19.4;19.4;19.5;19.4;19.5;19.3;19.3;19.4;19.5;19.5;19.4;19.6;19.4;19.5;19.5;19.4;19.3;19.4;19.2;19.2;19.2;19.2;19.2;19.2;19.1;19.2;19.2;19.1;19.2;19.1;19.1;19.3;19.1;19.2;19.2;19.2;19.4;19.4;19.6;19.5;19.5;19.6;19.6;19.8;19.8;19.8;20;19.9;20.3;20.3;20.4;20.1;20.5;20.4;20.6;20.5;20.7;20.7;20.7;20.9;20.9;2…
19.8;19.6;19.6;19.6;19.6;19.4;19.5;19.5;19.5;19.4;19.4;19.4;19.2;19.4;19.2;19.3;19.3;19.3;19.1;19.2;19.2;19.3;19.3;19.1;19.1;19.4;19.2;19.3;19.2;19.3;19.3;19.4;19.3;19.2;19.3;19.1;19;19;19.1;19.1;19.1;19;18.8;18.7;18.7;18.7;18.8;18.8;18.7;18.7;18.8;18.8;18.8;18.9;19;19.2;19.2;19;19.4;19.3;19.5;19.5;19.6;19.6;19.7;19.8;19.8;20;20.1;20.2;20.4;20.2;20.4;20.4;20.5;20.6;20.6;20.6;20.5;20.8;20.7;20.8;2…
19.7;19.5;19.5;19.4;19.2;19.4;19.5;19.4;19.2;19.3;19.1;19.1;19.1;19.1;19;19;19;18.9;19.1;19;19;19;18.9;19.1;19;19.1;19.1;19;19;19;19;18.9;18.9;18.8;18.8;18.7;18.8;18.8;18.7;18.7;18.7;18.7;18.7;18.7;18.7;18.6;18.7;18.7;18.7;18.5;18.8;18.7;18.7;18.9;18.8;18.7;18.8;18.8;19;19;19.2;19.3;19.3;19.4;19.5;19.7;19.6;19.8;20;19.9;19.9;20;20.4;20.4;20.4;20.4;20.4;20.6;20.6;20.6;20.7;20.8;20.8;20.9;20.9;20.9…
19.6;19.4;19.3;19.2;19.2;19.2;19.2;19.2;19.2;19.2;19.1;19.1;19.1;19.1;19;18.7;18.6;18.7;18.6;18.6;18.6;18.8;18.7;18.7;18.9;18.8;18.9;18.8;18.8;18.7;18.9;18.8;18.7;18.7;18.6;18.6;18.7;18.7;18.7;18.7;18.7;18.7;18.7;18.7;18.7;18.7;18.7;18.6;18.7;18.7;18.7;18.7;18.7;18.6;18.6;18.6;18.6;18.6;18.7;18.7;18.9;18.8;18.8;19;19.4;19.4;19.6;19.6;19.7;19.9;19.9;20;20.1;20.1;20.3;20.3;20.4;20.4;20.4;20.7;20.4;…
19.3;19.3;19.2;19.2;19.1;19.1;19.1;19.3;19.1;19.1;18.8;18.7;18.7;18.6;18.5;18.4;18.4;18.6;18.6;18.5;18.5;18.6;18.5;18.5;18.6;18.6;18.6;18.7;18.6;18.8;18.7;18.7;18.7;18.8;18.6;18.7;18.7;18.7;18.7;18.7;18.7;18.7;18.6;18.7;18.7;18.7;18.8;18.7;18.7;18.6;18.7;18.7;18.7;18.7;18.6;18.6;18.7;18.6;18.7;18.7;18.6;18.7;18.9;18.8;19.1;19.1;19.4;19.4;19.6;19.7;19.7;20;20.1;20.1;20.1;20.1;20.3;20.3;20.3;20.4;2…
19.6;19.2;19.2;18.9;18.9;19.1;18.8;18.9;18.8;18.7;18.6;18.5;18.4;18.4;18.5;18.4;18.4;18.4;18.5;18.5;18.5;18.6;18.5;18.6;18.4;18.6;18.7;18.7;18.7;18.7;18.7;18.7;18.7;18.6;18.6;18.6;18.6;18.7;18.7;18.7;18.7;18.7;18.7;18.7;18.8;18.7;18.8;18.8;18.8;18.8;18.7;18.7;18.6;18.7;18.7;18.7;18.7;18.6;18.7;18.6;18.6;18.7;18.7;18.7;18.8;19;19;19.2;19.4;19.4;19.7;19.7;19.9;20;20.1;20.1;20;20.1;20.3;20.2;20.4;20…
19.5;19.2;19;18.9;18.8;18.8;18.6;18.6;18.6;18.6;18.3;18.4;18.3;18.4;18.2;18.3;18.4;18.5;18.5;18.5;18.5;18.5;18.5;18.5;18.6;18.5;18.6;18.6;18.7;18.7;18.7;18.7;18.7;18.7;18.6;18.6;18.6;18.6;18.7;18.7;18.7;18.7;18.8;18.8;18.8;18.7;18.7;18.7;18.7;18.7;18.8;18.7;18.7;18.6;18.7;18.6;18.7;18.6;18.6;18.6;18.7;18.7;18.7;18.7;18.8;18.8;18.8;19;19.3;19.2;19.4;19.5;19.6;19.7;19.8;19.9;19.9;20;20;20.2;20.1;20…
19.2;19;18.9;18.8;18.7;18.5;18.6;18.5;18.5;18.3;18.3;18.3;18.2;18.2;18.3;18.3;18.4;18.4;18.5;18.4;18.5;18.6;18.5;18.6;18.6;18.6;18.7;18.7;18.7;18.7;18.7;18.8;18.7;18.6;18.7;18.6;18.7;18.6;18.7;18.7;18.8;18.8;18.7;18.7;18.7;18.7;18.8;18.8;18.8;18.7;18.8;18.8;18.8;18.8;18.7;18.7;18.6;18.7;18.6;18.7;18.7;18.7;18.7;18.7;18.7;18.6;18.7;18.8;18.7;18.9;19;19.2;19.2;19.3;19.5;19.6;19.8;20;19.9;20;20;20.2…
19.1;19;18.8;18.5;18.5;18.2;18.4;18.2;18.2;18.2;18.3;18.2;18.3;18.3;18.4;18.4;18.5;18.4;18.5;18.5;18.5;18.5;18.6;18.6;18.7;18.6;18.6;18.7;18.7;18.7;18.7;18.7;18.8;18.8;18.6;18.7;18.6;18.6;18.7;18.8;18.8;18.8;18.8;18.8;18.8;18.8;18.8;18.8;18.8;18.8;18.8;18.9;18.8;18.7;18.8;18.6;18.7;18.7;18.7;18.7;18.7;18.7;18.8;18.7;18.7;18.7;18.7;18.7;18.7;18.7;18.9;18.8;18.9;19.2;19.3;19.5;19.5;19.5;19.5;20;19.…
19.1;19;18.8;18.3;18.3;18.2;18.2;18.2;18.2;18.3;18.2;18.2;18.2;18.3;18.3;18.4;18.4;18.3;18.5;18.5;18.5;18.5;18.5;18.6;18.6;18.5;18.6;18.7;18.7;18.7;18.7;18.7;18.7;18.7;18.8;18.7;18.8;18.8;18.7;18.8;18.8;18.8;18.8;18.8;18.8;18.8;18.8;18.8;18.8;18.8;18.8;18.9;18.8;18.8;18.8;18.8;18.7;18.9;18.7;18.7;18.6;18.6;18.8;18.8;18.8;18.6;18.7;18.7;18.7;18.7;18.8;18.8;18.8;18.8;19;19;19.4;19.4;19.5;19.7;19.7;…
18.9;18.8;18.5;18.2;18.2;18.1;18.2;18.2;18.2;18.2;18.3;18.2;18.3;18.3;18.4;18.4;18.4;18.5;18.5;18.5;18.5;18.5;18.6;18.6;18.6;18.7;18.6;18.7;18.7;18.7;18.7;18.7;18.8;18.8;18.8;18.8;18.7;18.8;18.8;18.8;18.7;18.8;18.9;18.7;18.8;18.8;18.8;18.8;18.8;18.9;18.9;18.9;18.8;18.8;18.8;18.7;18.8;18.8;18.8;18.8;18.8;18.8;18.8;18.8;18.8;18.7;18.7;18.7;18.8;18.8;18.8;18.7;18.8;18.8;18.8;18.9;18.9;19;19.1;19.5;1…
18.9;18.6;18.4;18.2;18.2;18.2;18.2;18.1;18.2;18.2;18.1;18.1;18.2;18.3;18.4;18.4;18.4;18.4;18.5;18.5;18.5;18.5;18.5;18.6;18.6;18.7;18.5;18.7;18.7;18.7;18.7;18.7;18.8;18.8;18.8;18.8;18.8;18.8;18.7;18.8;18.8;18.8;18.9;18.9;18.9;18.8;18.9;18.9;18.8;18.9;18.8;18.9;18.8;18.8;18.8;18.8;18.8;18.8;18.8;18.8;18.8;18.7;18.8;18.8;18.8;18.8;18.7;18.8;18.8;18.7;18.8;18.7;18.8;18.8;18.8;18.8;18.8;19;19;19.2;19.…
18.7;18.5;18.2;18.2;18.2;18.2;18.2;18.3;18.2;18.2;18.2;18.3;18.3;18.3;18.4;18.5;18.4;18.4;18.5;18.5;18.5;18.6;18.6;18.6;18.6;18.7;18.6;18.7;18.7;18.7;18.7;18.8;18.8;18.8;18.8;18.8;18.7;18.7;18.8;18.8;18.8;18.8;18.8;18.8;18.9;18.9;18.8;18.9;18.9;18.9;18.9;18.9;18.8;19;18.9;18.8;18.8;18.8;18.8;18.8;18.9;18.8;18.8;18.8;18.8;18.8;18.7;18.8;18.8;18.8;18.8;18.7;18.7;18.8;18.8;18.8;18.8;18.8;18.8;18.9;1…
18.7;18.5;18.3;18;18.1;18.1;18.1;18.2;18.2;18.2;18.1;18.2;18.2;18.2;18.3;18.4;18.4;18.4;18.5;18.4;18.5;18.4;18.6;18.6;18.6;18.6;18.7;18.7;18.6;18.8;18.8;18.8;18.7;18.8;18.8;18.8;18.7;18.8;18.8;18.8;18.8;18.8;18.8;18.8;18.9;18.8;18.9;18.9;18.9;18.9;19;18.8;18.8;18.8;18.8;18.8;18.8;18.8;18.8;18.8;18.9;18.8;18.9;18.8;18.8;18.8;18.8;18.8;18.8;18.8;18.8;18.7;18.8;18.8;18.7;18.8;18.8;18.7;18.8;18.9;18.…
18.8;18.3;18.3;18;18;18.1;18.1;18.2;18.1;18.2;18.2;18.1;18.2;18.3;18.3;18.4;18.4;18.4;18.5;18.4;18.5;18.6;18.6;18.6;18.6;18.6;18.6;18.7;18.7;18.7;18.8;18.7;18.8;18.8;18.8;18.8;18.8;18.8;18.8;18.8;18.8;18.9;18.8;18.8;18.9;18.9;18.8;18.9;18.9;18.9;18.9;19;18.9;18.9;18.9;18.9;18.9;18.9;18.9;18.8;18.9;18.8;18.8;18.8;18.9;18.8;18.9;18.8;18.9;18.8;18.8;18.8;18.8;18.7;18.7;18.8;18.8;18.8;18.7;18.8;18.9;…
18.8;18.4;18.1;18;18.2;18.1;18.1;18.2;18.1;18.1;18.4;18.2;18.3;18.3;18.4;18.3;18.4;18.4;18.5;18.5;18.6;18.5;18.6;18.6;18.6;18.6;18.7;18.7;18.7;18.7;18.8;18.8;18.8;18.7;18.7;18.8;18.8;18.8;18.8;18.8;18.8;18.9;18.9;18.8;18.9;18.9;18.9;18.9;18.8;18.9;18.9;19;19;18.8;18.9;18.8;18.8;18.9;18.9;18.8;18.9;18.8;18.7;18.9;18.9;18.9;18.8;18.9;18.9;18.8;18.9;18.8;18.9;18.8;18.8;18.8;18.8;18.8;18.8;18.8;18.7;…
18.5;18.1;18;18.1;18.2;18.1;18.2;18.1;18.2;18.2;18.2;18.2;18.3;18.3;18.3;18.3;18.4;18.4;18.5;18.5;18.6;18.5;18.5;18.5;18.6;18.7;18.6;18.8;18.7;18.7;18.8;18.7;18.7;18.8;18.8;18.8;18.8;18.8;18.8;18.8;18.9;18.9;18.8;18.9;18.9;18.9;18.8;18.9;18.9;18.9;18.9;18.9;18.9;18.9;18.9;18.9;18.9;18.9;18.9;18.9;18.9;18.9;18.9;18.9;18.8;18.8;18.9;18.9;18.8;18.8;18.8;18.8;18.9;18.8;18.8;18.9;18.8;18.7;18.8;18.8;1…
18.5;18.1;18;18;18.1;18.2;18.3;18.2;18.1;18.1;18.3;18.2;18.2;18.3;18.3;18.3;18.4;18.5;18.5;18.5;18.5;18.6;18.6;18.6;18.6;18.6;18.7;18.7;18.7;18.7;18.7;18.7;18.8;18.9;18.7;18.8;18.8;18.8;18.8;18.8;18.9;18.9;18.9;18.9;18.9;18.8;18.9;18.9;19;18.9;18.9;18.9;18.9;19;18.9;19;18.9;18.9;18.8;18.9;18.9;18.9;18.8;18.9;18.9;18.9;18.8;18.9;18.9;18.8;18.9;18.9;18.8;18.9;18.9;18.8;18.8;18.8;18.8;18.8;18.8;18.8…
18.4;18.2;18;18.1;18.1;18.1;18.2;18.2;18.2;18.2;18.2;18.2;18.3;18.3;18.4;18.4;18.4;18.4;18.5;18.5;18.5;18.6;18.5;18.6;18.6;18.7;18.7;18.7;18.7;18.7;18.7;18.8;18.8;18.8;18.6;18.8;18.8;18.8;18.8;18.9;18.9;18.9;18.9;18.8;18.9;18.9;18.9;18.9;18.9;18.9;18.9;19;18.9;18.9;19;18.9;19;18.9;18.9;18.9;18.9;18.9;18.9;19;19;18.9;18.9;18.9;18.9;18.8;18.9;18.9;18.9;18.9;18.9;18.9;18.9;18.8;18.7;18.8;18.8;18.8;1…
18.5;18.2;18.1;18;18.1;18.2;18.2;18.2;18.2;18.3;18.3;18.2;18.3;18.3;18.3;18.4;18.4;18.4;18.5;18.5;18.6;18.6;18.6;18.6;18.7;18.7;18.7;18.7;18.8;18.6;18.7;18.8;18.7;18.8;18.8;18.7;18.8;18.8;18.8;18.9;18.9;18.9;18.9;18.9;18.9;18.9;18.9;18.9;18.9;18.9;18.9;19;18.9;19;18.9;18.9;19;19;18.9;18.9;18.8;19;18.9;18.9;19;18.9;18.9;18.9;18.9;18.9;18.9;18.9;18.9;18.9;18.9;18.9;18.9;18.8;18.9;18.8;18.8;18.8;18.…
18.3;18.1;18.1;18;18.1;18.2;18.2;18.3;18.2;18.2;18.3;18.2;18.3;18.3;18.4;18.4;18.5;18.4;18.4;18.5;18.6;18.6;18.6;18.6;18.7;18.7;18.7;18.7;18.7;18.8;18.8;18.8;18.8;18.8;18.8;18.8;18.8;18.8;18.9;19;18.9;18.9;18.9;18.9;18.9;18.9;18.9;19;19;18.9;18.9;19.3;18.9;18.9;18.9;18.9;19;19;18.9;18.9;19;18.9;19;18.9;18.9;18.9;19;19.1;18.9;18.8;18.9;18.9;18.9;18.9;18.9;18.9;18.9;18.8;18.9;18.8;18.8;18.8;18.8;18…
18.4;18.2;18;18.1;18;18.2;18.2;18.3;18.3;18.3;18.3;18.3;18.3;18.3;18.3;18.3;18.4;18.4;18.5;18.6;18.5;18.7;18.6;18.7;18.7;18.6;18.7;18.8;18.7;18.8;18.7;18.8;18.8;18.8;18.8;18.8;18.7;18.8;18.9;18.9;18.9;18.9;18.9;18.9;19.1;18.9;19;18.9;19;18.9;18.9;19;19;18.9;18.9;19;19;18.9;18.9;18.9;18.9;18.9;19.1;19;18.9;19;19;19;18.9;18.9;18.9;18.9;18.9;18.9;18.9;18.9;18.9;18.9;18.9;18.8;18.8;18.9;18.8;18.8;18.…
18.3;18.2;18.1;18.1;18.1;18.2;18.2;18.2;18.3;18.2;18.3;18.2;18.3;18.3;18.3;18.4;18.4;18.4;18.6;18.6;18.6;18.5;18.5;18.6;18.5;18.7;18.7;18.8;18.7;18.8;18.7;18.8;18.8;18.8;18.8;18.8;18.8;18.8;18.9;18.9;18.9;19;18.9;18.9;19;18.9;18.9;19;18.9;19;18.9;18.9;18.9;18.9;18.9;18.9;19;18.9;19;18.9;18.9;19;19;19;19;19;19;18.9;19;18.9;19;18.9;18.9;18.9;18.9;18.9;18.9;18.9;18.8;18.8;18.9;18.8;18.9;18.8;18.8;18…
18.3;18.1;18.1;18.1;18.2;18.1;18.1;18.2;18.1;18.2;18.3;18.3;18.2;18.3;18.3;18.4;18.5;18.5;18.5;18.5;18.5;18.6;18.6;18.7;18.7;18.6;18.7;18.7;18.8;18.8;18.8;18.8;18.8;18.8;18.7;18.8;18.8;18.8;18.8;18.9;19;18.9;18.9;18.9;18.9;18.9;18.9;18.9;18.9;18.9;19;19;19;18.9;18.9;18.9;18.9;18.9;18.9;19;18.9;18.9;19;19;19;19;19;19;19;18.8;18.9;18.9;18.9;18.9;18.9;18.9;19;18.9;18.9;18.9;18.8;18.9;18.9;18.8;18.8;…
18.3;18.2;18.1;18.1;18.1;18.1;18.2;18.2;18.2;18.2;18.2;18.2;18.3;18.3;18.4;18.3;18.4;18.5;18.5;18.6;18.6;18.6;18.6;18.7;18.6;18.7;18.7;18.8;18.7;18.7;18.8;18.8;18.8;18.8;18.8;18.8;18.8;18.9;18.8;18.9;18.9;18.9;18.9;18.9;18.9;18.9;18.9;18.9;19;18.9;19;19;19;18.9;18.9;19;19;18.9;18.9;18.9;18.9;19;19;19;19;19;19;19;19;19;19;18.9;18.9;18.9;18.9;19;19;18.9;18.9;18.9;18.9;18.8;18.9;18.8;18.9;18.8;18.8;…
18.3;18.2;18.1;18;18.1;18.1;18.2;18.2;18.2;18.2;18.2;18.2;18.4;18.3;18.4;18.4;18.5;18.5;18.5;18.5;18.5;18.5;18.6;18.7;18.7;18.6;18.8;18.8;18.7;18.8;18.7;18.8;18.8;18.8;18.8;18.8;18.8;18.9;18.8;18.9;18.9;18.9;18.9;18.9;19;19;18.9;19;18.9;19;19;18.9;18.9;19;18.9;18.9;18.9;19;19;19;18.9;18.9;18.9;19;19;19;19;19;19;18.9;19;19;18.9;19;18.9;18.9;19;19;18.9;18.9;18.9;18.9;18.9;18.9;18.9;18.9;18.9;18.9;1…
18.2;18.1;18.2;18;18.1;18.1;18.2;18.2;18.2;18.2;18.2;18.2;18.3;18.4;18.3;18.4;18.4;18.5;18.5;18.5;18.5;18.6;18.6;18.6;18.6;18.7;18.8;18.8;18.8;18.8;18.8;18.8;18.8;18.8;18.8;18.8;18.8;18.8;18.9;18.9;18.9;18.9;18.9;19;19;18.9;19;18.9;18.9;18.9;19;19;19;18.9;18.9;18.9;18.9;18.9;18.9;19;19;18.9;19;19;18.9;19;19;19;19;19;19;18.9;18.9;19;18.9;19;18.9;18.9;18.9;19;18.9;18.8;18.9;18.9;18.9;18.9;18.9;18.9…
18.1;18;18.1;17.9;18.1;18.1;18.1;18.2;18.1;18.2;18.2;18.2;18.2;18.3;18.3;18.4;18.4;18.4;18.5;18.5;18.5;18.6;18.7;18.7;18.6;18.7;18.8;18.7;18.7;18.7;18.8;18.8;18.8;18.8;18.7;18.8;18.8;18.8;18.8;18.9;18.9;18.9;18.9;18.9;19;19;19;18.9;18.9;18.9;18.9;18.9;18.9;19;18.9;19;19;18.9;18.9;18.9;18.9;18.9;18.9;19;19;19;19;19;19;19;19;18.9;18.9;19;19;19;19;18.9;19;19;18.9;18.8;18.9;18.9;18.9;18.9;18.9;18.9;1…
18.3;18.2;18.1;18;18.1;18.1;18.1;18.2;18.1;18.2;18.3;18.2;18.3;18.3;18.4;18.4;18.4;18.5;18.4;18.4;18.6;18.7;18.7;18.7;18.6;18.7;18.6;18.7;18.7;18.8;18.8;18.7;18.7;18.7;18.8;18.7;18.7;18.9;18.8;18.8;18.8;18.9;19;18.9;18.8;18.9;19;19;18.9;19;18.9;19;18.9;19;18.9;18.9;19;18.9;19;18.9;18.9;18.9;19;19;18.9;19;19;19;19;19;19;18.9;19;19;19;19;19;18.9;19;19;18.9;18.9;18.9;18.9;18.9;18.9;18.9;18.9;18.9;19…
18.1;18;18.1;17.9;18.1;18.1;18.1;18.2;18.2;18.1;18.2;18.3;18.4;18.3;18.3;18.3;18.5;18.4;18.5;18.5;18.6;18.6;18.7;18.7;18.7;18.6;18.7;18.8;18.8;18.8;18.8;18.7;18.8;18.8;18.8;18.8;18.8;18.7;18.8;18.9;18.8;18.9;18.9;18.9;19;19;19;19;18.9;18.9;18.9;19;18.9;19;18.9;18.9;19;18.9;19;19;18.9;18.9;19;18.9;19;19;19;19.1;19;19;18.9;18.9;18.9;19;18.9;19;19;18.9;19;18.9;18.9;18.9;18.9;18.9;18.9;18.9;18.9;18.9…
18.1;18.1;18;18;18.1;18.1;18.2;18.1;18.2;18.2;18.2;18.2;18.3;18.3;18.4;18.4;18.4;18.4;18.6;18.5;18.7;18.5;18.7;18.7;18.7;18.8;18.6;18.7;18.9;18.8;18.8;18.9;18.8;18.9;18.8;18.9;18.8;18.8;18.9;18.8;18.9;18.9;18.9;19;18.9;18.9;18.9;18.9;18.9;19;18.9;19;19;19;19;19;19;19;19;19;19;19;19;19;18.9;19;19;19;19;19;19;18.9;19;19;19;19;19;18.9;19;18.9;18.8;18.9;18.9;19;19;18.9;18.9;18.9;19;19;19;19;19;19.1;1…
18.1;18.1;18.1;18;18.1;18.2;18.2;18.2;18.3;18.2;18.2;18.3;18.3;18.3;18.4;18.4;18.4;18.5;18.5;18.6;18.6;18.7;18.7;18.7;18.7;18.7;18.6;18.7;18.8;18.7;18.8;18.9;18.9;18.8;19;18.9;18.8;18.8;18.9;18.8;18.9;18.9;18.9;18.9;18.9;19;19;19;19;18.9;18.9;19.1;18.9;19;19;19;19;18.9;19.1;18.9;19;19;19;19;19;18.9;19;18.9;19;19;19;19;19;19;18.9;19;19;19;19;18.9;19;18.9;18.9;18.9;19;18.9;18.9;18.9;19;19;19;19;19.…
18.1;18;18;18.1;18.1;18.1;18.2;18.1;18.2;18.2;18.2;18.2;18.3;18.4;18.4;18.4;18.4;18.5;18.5;18.5;18.6;18.7;18.7;18.6;18.7;18.7;18.7;18.8;18.8;18.8;18.8;18.9;18.9;18.9;18.9;18.8;18.8;18.9;18.8;18.9;18.9;18.9;18.9;18.9;18.9;19;19;19;19;19;19;19;18.9;19;18.9;19.1;19;19;18.9;18.9;18.9;19;19;19;19;19;19;18.9;19;19;19;19;19;18.9;19;19;19;19;18.9;19;19;18.9;18.9;18.9;18.9;18.9;18.9;19;19;19;19;19;19;19;1…
18.3;18;18;18;18.1;18.2;18.1;18.2;18.2;18.3;18.3;18.3;18.3;18.4;18.4;18.4;18.5;18.4;18.5;18.5;18.6;18.7;18.7;18.7;18.6;18.7;18.7;18.7;18.8;18.8;18.9;18.8;18.7;18.9;18.9;18.8;18.8;18.8;18.9;18.9;18.9;18.9;18.9;18.9;18.9;18.9;18.9;19;19;19;19;19;19;19;18.9;19;19;19;19;19;19;19;19;19;19;19;18.9;18.9;19;19;19;19;19;19;19;19;19;19;19;19;19;19;19;19;19;19;19;19;19;19;19;19;19.1;19.1;19.1;19.1;19.1;19.1…
18;18;18;18;18;18.2;18.2;18.2;18.2;18.3;18.3;18.3;18.2;18.4;18.4;18.5;18.4;18.5;18.6;18.5;18.6;18.6;18.7;18.7;18.7;18.7;18.7;18.9;18.8;18.8;18.9;18.9;18.8;18.8;18.8;18.9;18.8;19;18.9;18.9;19;18.9;18.9;19;19;19;19;19;19;19;19;19.1;18.9;19;19;19;19;19;19;18.9;18.9;19;19;19;19;19;18.9;18.9;19;19;19;19;19;19;19;19;19;19;19;18.9;19;19;19;19;19;19;19;19;19;19;19.1;19.1;19.1;19.1;19.1;19.2;19.2;19.2;19.…
18.1;18;18;18;18;18.2;18.2;18.2;18.3;18.2;18.4;18.3;18.3;18.3;18.4;18.5;18.5;18.5;18.5;18.5;18.7;18.7;18.6;18.7;18.7;18.7;18.7;18.8;18.8;18.8;18.9;19;18.9;18.9;18.8;18.9;18.8;18.8;18.9;19;19;19;19;19;19;18.9;19;19;19;19;19;19;19;19;19;19.1;18.9;18.9;19;19;19;19.1;19;19.1;19.1;19;19;19;19;19;19;19;19;19;19;19;19;18.9;18.9;19;19;19;19;19;19;19;19;19;19;19;19;19.2;19.1;19.1;19.1;19.1;19.2;19.2;19.2;…
18.1;18.1;18.1;18;18.1;18.2;18.1;18.2;18.2;18.3;18.3;18.4;18.3;18.4;18.4;18.4;18.6;18.5;18.6;18.6;18.6;18.6;18.7;18.7;18.7;18.7;18.7;18.7;18.8;18.9;18.8;18.9;18.9;18.9;18.8;18.8;18.8;18.9;18.9;18.9;19;19;19;19;19;19;19;19;19;19;19;19;19;19;19;19;19;19;19;19;19;19.1;19;19;19;19.1;19;19;19;19;19;19;19;19;19;19;19;19;19;19;19;19;19;19;19;19;19;19;19;19.1;19.1;19.1;19.1;19.2;19.1;19.2;19.2;19.2;19.2;…
18.2;18.1;18.1;18;18.1;18.1;18.2;18.2;18.3;18.3;18.4;18.2;18.4;18.3;18.5;18.5;18.5;18.5;18.5;18.6;18.7;18.6;18.7;18.7;18.7;18.7;18.8;18.8;18.8;18.9;18.9;18.8;18.9;18.8;18.8;18.9;18.9;18.8;18.9;18.9;18.9;19;19;19;19;19;19;18.9;19;19;19;19;19;19;18.9;19;18.9;19;19;19.1;19;18.9;19.1;19;19.1;19;19;19;19.1;19;19;19;19.1;19;19;19;19;19;19;19;18.9;19;18.9;18.9;19;19;19;19.1;19;19;19.2;19;19.1;19.1;19.2;…
18.2;18;18.1;18;18;18.1;18.3;18.2;18.2;18.3;18.3;18.3;18.3;18.4;18.4;18.5;18.6;18.5;18.6;18.6;18.6;18.7;18.6;18.7;18.7;18.7;18.7;18.8;18.8;18.8;18.9;18.9;18.9;18.9;18.9;18.9;18.9;18.9;18.9;18.9;19;19;19;19;19;19;19;19;19;19;19;19;19;19;19;19;19;19.1;19;19.1;19;19;19.1;19;19;19.1;19;19;19.1;19.1;19.1;19;19;19;19;19;19;19;19;19;18.9;19;18.9;19;18.9;19;19.1;19.1;19.1;19.1;19.1;19.2;19.2;19.2;19.2;19…
18.1;18;18;18;18.1;18.1;18.2;18.1;18.2;18.2;18.3;18.3;18.3;18.3;18.4;18.5;18.5;18.5;18.6;18.6;18.6;18.6;18.7;18.7;18.7;18.7;18.7;18.8;18.8;18.9;18.8;19;18.8;18.9;18.8;18.9;18.9;18.9;18.9;18.9;18.9;19;19;19;19;19.1;19.1;19;19;19;19;19;19;19;19;19;19;19;19;19.1;19;19;19.1;19.1;19;19;19;19.1;19.1;19;19.1;19;19;19.1;19;19;19;19;19;19;19;18.9;18.9;19;19;19;19;19;19.1;19;19.1;19.1;19.2;19.2;19.2;19.2;1…
18.2;18;18.1;18.1;18.1;18.1;18.1;18.2;18.2;18.3;18.3;18.3;18.3;18.3;18.3;18.4;18.4;18.5;18.6;18.6;18.6;18.7;18.7;18.7;18.7;18.7;18.8;18.8;18.8;18.8;18.9;18.9;19;18.9;18.9;18.9;18.9;18.8;18.9;18.9;18.9;19;19;18.9;19;19;19;19;19;19;19;19.1;19;19;19;19;19;19;19;19;19;19.1;19;19.1;19.1;19.1;19.1;19.1;19.1;18.9;19.1;19.1;19.1;19;19;19;19;19;19;19;19;19;18.9;18.9;18.9;19;19;19;19.1;19;19.1;19.2;19.1;19…
18.2;18.1;18;18.1;18.1;18.1;18.1;18.2;18.2;18.2;18.3;18.3;18.3;18.4;18.5;18.4;18.5;18.5;18.6;18.6;18.6;18.6;18.6;18.7;18.7;18.8;18.8;18.8;18.9;18.8;18.8;18.8;18.9;18.8;18.9;19;18.9;18.9;18.9;18.9;19;19;19;19;19.1;19;19;19;19;19;19;19;19;19;19;19;19;19;19.1;19;19;19;19.1;19.1;19.1;19.1;19.1;19.1;19;19;19.1;19;19.1;19;19;19;19;19;19;19;18.9;19;19;19;18.9;19;19.1;19.1;19.1;19.1;19.1;19.2;19.2;19.3;1…
18.1;18.1;18;18.1;18;18.1;18.2;18.2;18.2;18.2;18.3;18.3;18.4;18.3;18.4;18.5;18.4;18.5;18.6;18.6;18.6;18.6;18.7;18.7;18.7;18.7;18.7;18.8;18.8;18.8;18.8;18.9;18.9;18.9;18.9;18.8;18.8;18.9;18.9;19;19;19;19;19.1;19.1;19;19;19;18.9;19;19;19;19;19;19;19;19;19;19;19;19;19;19.1;19;19.1;19;19.1;19.1;19;19;19.1;19;19;19.1;19;19;19;19;19;19;19;19;19;19;19;19;18.9;19.1;19.1;19.1;19.1;19.2;19.2;19.2;19.3;19.2…
18;18;18;18.1;18.1;18.3;18.2;18.2;18.2;18.3;18.4;18.3;18.4;18.5;18.3;18.4;18.4;18.5;18.6;18.6;18.6;18.6;18.7;18.7;18.7;18.7;18.7;18.8;18.8;18.8;18.9;18.9;18.9;18.9;18.8;18.9;18.9;18.9;19;18.9;19;19;19;19;19;19;19;19;19;19.1;19.1;18.9;19.1;19.1;19.1;19.1;19;19;19.1;19;19;19.1;19.1;19.1;19.1;19.1;19;19.1;19.1;19;19.1;19;19;19;19;19;19;19;19;19;18.9;19;18.9;19;19;19.1;19.1;19.1;19.1;19.1;19.2;19.2;1…
18.4;17.9;18;18.2;18.1;18.2;18.3;18.2;18.2;18.2;18.4;18.4;18.4;18.4;18.4;18.5;18.5;18.5;18.6;18.6;18.6;18.7;18.7;18.7;18.7;18.7;18.8;18.8;18.7;18.8;18.9;18.9;18.9;18.9;18.9;19;18.9;18.9;19;18.9;19;19;19;19;19;19;19;19;19;19;19;19.1;19.1;19.1;19.2;19.1;19.1;19;19.1;19.1;19.1;19.1;19;19.1;19.1;19;19;19;19.1;19;19.1;19;19;19;19;19;19;19;19;19;19;19;19;19;19;19;19;19.1;19.1;19.1;19.1;19.1;19.2;19.2;1…
18.3;18.1;18;18.1;18.1;18.2;18.2;18.2;18.2;18.3;18.2;18.3;18.3;18.4;18.3;18.4;18.4;18.5;18.6;18.6;18.6;18.6;18.7;18.7;18.7;18.7;18.7;18.7;18.8;18.8;18.9;18.9;18.9;18.9;18.8;18.9;18.9;18.9;18.9;19;19;19;19;19.1;19;19;19.1;19;19;19.1;19.1;19.1;19.1;19.1;19;19;19.1;19.1;19;19.1;19.1;19.1;19.1;19.1;19.1;19;19;19.1;19;19;19;19;19;19;19;19.1;19.1;19;19.1;19;19;19;19;19;19;19.1;19;19;19.2;19.2;19.2;19.2…
18.1;18;18.1;18;18.2;18.2;18.2;18.2;18.2;18.3;18.3;18.3;18.4;18.3;18.4;18.4;18.4;18.5;18.5;18.6;18.6;18.7;18.7;18.6;18.7;18.7;18.7;18.7;18.8;18.9;18.9;18.9;18.9;19;18.9;18.9;18.9;18.9;19;18.9;18.9;19;19;19;19;19;19;19.1;19.1;19;19.1;19;19.1;19.1;19.1;19.1;19.1;19;19.1;19.1;19.1;19.1;19.1;19.1;19.1;19.1;19.1;19;19;19.1;19.1;19.1;19;19;19.1;19;19.1;19;19.1;19;19;19;19.2;19;19;19;19;19;19.2;19.2;19.…
18.3;18.1;18;18.1;18;18.1;18.2;18.2;18.2;18.2;18.3;18.2;18.2;18.4;18.4;18.4;18.4;18.5;18.5;18.6;18.6;18.7;18.6;18.7;18.7;18.7;18.7;18.8;18.8;18.8;18.9;18.9;18.9;18.9;18.9;18.9;18.8;18.9;18.9;18.9;19;19;19;19;19;19;19;19;19.1;19.1;19;19.1;19.1;19.1;19.1;19.1;19.1;19.1;19;19.1;19.1;19.1;19.1;19.1;19.1;19.1;19.1;19.1;19.1;19.1;19.1;19;19;19;19.1;19.1;19.1;19;19;19;19;19;19;19.1;19;19;19.1;19.1;19.1;…
18.1;18;18;18.1;18.1;18.2;18;18.2;18.2;18.2;18.2;18.3;18.3;18.4;18.4;18.4;18.4;18.5;18.5;18.5;18.5;18.6;18.7;18.7;18.7;18.7;18.7;18.7;18.8;19;18.9;18.9;18.9;18.9;18.9;18.8;18.9;18.9;19;18.9;19;19;19;19;19.1;19;19.1;19.1;19.1;19.1;19.1;19.1;19;19;19.1;19;19.1;19.1;19.1;19.1;19;19;19.1;19;19.1;19.1;19.1;19.1;19.1;19.1;19.1;19.1;19;19.1;19.1;19.1;19.1;19.1;19.1;19;19;19.1;19;19;19;19.1;19;19.2;19.2;…
18.1;18;18;18.1;18;18.1;18.1;18.1;18.3;18.3;18.3;18.2;18.3;18.4;18.4;18.4;18.4;18.4;18.5;18.5;18.6;18.6;18.6;18.7;18.7;18.8;18.7;18.7;18.9;18.8;18.9;18.9;18.9;18.8;18.9;18.9;18.9;18.9;19;18.9;19;19;19;19;19.1;19.1;19.1;19.1;19.1;19.2;19.2;19.1;19.1;19.1;19.1;19.1;19.1;19.1;19.1;19.1;19.1;19;19;19.1;19.1;19.1;19.1;19.1;19.1;19.1;19.1;19.1;19.1;19.1;19.1;19;19.1;19;19.1;19.1;19;19;19;19;19;19.1;19;…
18.2;18.1;18.1;18.1;18.2;18.2;18.2;18.2;18.1;18.2;18.1;18.2;18.3;18.3;18.4;18.4;18.5;18.5;18.5;18.6;18.6;18.6;18.6;18.7;18.7;18.7;18.8;18.8;18.9;18.8;18.9;18.9;18.9;18.9;18.8;18.9;18.9;18.9;18.8;19;19;19;19;19;19.1;19;19.1;19.1;19.1;19.1;19.1;19.1;19.1;19.1;19;19.1;19.1;19.1;19;19.1;19.1;19;19.1;19.1;19.1;19.1;19.1;19.1;19.1;19.1;19.1;19.2;19.1;19.1;19.1;19.1;19.1;19.1;19.1;19;19;19;19;19.1;19.1;…
18;18;18;18;18.1;18.2;18.2;18.1;18.2;18.2;18.2;18.3;18.2;18.4;18.4;18.4;18.5;18.5;18.5;18.6;18.6;18.7;18.6;18.6;18.7;18.8;18.7;18.8;18.8;18.8;18.9;18.9;18.9;18.9;18.9;18.9;18.8;18.9;18.9;19;19;19;19;19;19;19;19.1;19;19.1;19.1;19.1;19;19;19;19;19.1;19;19.1;19.1;19.1;19.1;19.1;19.1;19.1;19.1;19.1;19.1;19.1;19.1;19.1;19.1;19.2;19.1;19.1;19.1;19;19.1;19.1;19;19;19;19;19;19.1;19;19.1;19.1;19.1;19.1;19…
18.2;18.1;18;18.1;18;18.2;18.2;18.1;18.2;18.3;18.3;18.3;18.3;18.4;18.4;18.4;18.4;18.5;18.5;18.6;18.7;18.7;18.7;18.7;18.6;18.8;18.7;18.9;18.8;18.8;18.8;18.9;18.9;18.9;18.9;18.8;18.9;18.9;18.9;19;19;19;18.9;19.1;19.1;19;19;19;19;19.1;19.1;19.1;19;19.1;19.1;19.1;19.1;19.1;19.1;19.1;19.1;19.1;19.1;19.1;19.1;19.1;19.1;19.1;19.1;19.2;19.2;19.1;19.1;19.1;19.1;19.1;19.1;19.1;19.1;19.1;19.1;19.1;19.1;19.1…
18.2;18;18;18.1;18.1;18.1;18.1;18.1;18.1;18.3;18.2;18.3;18.4;18.4;18.4;18.4;18.5;18.5;18.5;18.6;18.7;18.6;18.6;18.6;18.6;18.7;18.7;18.8;18.8;18.8;18.8;18.8;18.9;18.9;18.8;18.8;18.9;18.9;18.9;19;19;19;19.1;19;19;19;19;19.1;19.1;19.1;19.1;19.1;19.1;19.1;19.1;19.1;19.1;19.1;19.1;19.1;19.1;19.1;19.1;19.1;19.1;19.1;19.1;19.1;19.1;19.2;19.1;19.1;19.2;19.1;19.1;19.1;19.1;19.1;19.1;19;19;19.1;19;19.1;19.…
18.1;18;18;18.1;18.1;18.2;18.2;18.2;18.2;18.2;18.3;18.3;18.2;18.3;18.4;18.4;18.5;18.5;18.5;18.6;18.6;18.6;18.6;18.7;18.7;18.7;18.8;18.7;18.8;18.8;18.8;18.9;19;18.9;18.9;18.9;18.8;18.9;18.9;18.9;19;19;19;19.1;19.1;19;19.1;19;19;19.1;19.1;19.1;19.1;19.1;19.1;19.1;19.1;19.1;19.1;19.1;19.1;19.1;19.1;19.1;19.2;19.2;19.1;19.1;19.1;19.1;19;19.1;19.1;19.1;19.1;19.1;19.1;19.1;19.1;19;19.1;19.1;19.1;19.1;1…
18.1;18;18;18.1;18;18.1;18.2;18.2;18.2;18.3;18.3;18.3;18.3;18.4;18.4;18.4;18.4;18.4;18.6;18.6;18.6;18.6;18.5;18.7;18.6;18.7;18.7;18.8;18.8;18.8;18.8;18.9;18.9;18.9;18.9;18.9;18.9;18.9;18.9;18.9;19;19;19;19;19;19;19;19;19;19.1;19.1;19.1;19.1;19.1;19.1;19.1;19.1;19.1;19.1;19.1;19.1;19.1;19.1;19.1;19.1;19.1;19.1;19.2;19.1;19.2;19.1;19.2;19.1;19.2;19.1;19.1;19.2;19.2;19.1;19.1;19;19.1;19.1;19.1;19.2;…
18.1;18;17.9;18;18;18.2;18.2;18.3;18.2;18.2;18.2;18.3;18.3;18.4;18.4;18.4;18.4;18.4;18.5;18.6;18.6;18.6;18.5;18.7;18.7;18.7;18.7;18.8;18.8;18.8;18.8;18.9;18.9;18.9;18.9;18.9;18.9;18.9;19;18.9;18.9;19;19;18.9;19;19;19;19;19;19.1;19.1;19;19.1;19.1;19.1;19.1;19.1;19.1;19.1;19.1;19.1;19.1;19.1;19.1;19.1;19.1;19.1;19.1;19.1;19.2;19.2;19.1;19.1;19.2;19.2;19.1;19.2;19.1;19.1;19.1;19.1;19.1;19.1;19.1;19.…
18;18;18;18;18.1;18.1;18.2;18.2;18.3;18.3;18.3;18.4;18.3;18.3;18.5;18.2;18.4;18.5;18.6;18.6;18.6;18.7;18.7;18.7;18.7;18.8;18.7;18.8;18.8;18.7;18.9;18.9;18.9;18.9;18.9;18.9;18.8;18.9;18.9;18.9;19;19;19;19;19;19;19;19;19.1;19.1;18.9;19.1;19.1;19.1;19.1;19.1;19.1;19.1;19.1;19.1;19.1;19.1;19.1;19.1;19.1;19.1;19.1;19.1;19.2;19.1;19.1;19.1;19.1;19.1;19.1;19.2;19.1;19.1;19.1;19;19.1;19.2;19.1;19.1;19.1;…
18.1;18;18.1;18;18.2;18.2;18.2;18.2;18.2;18.3;18.3;18.2;18.3;18.3;18.5;18.4;18.4;18.5;18.5;18.5;18.6;18.6;18.5;18.7;18.6;18.7;18.7;18.8;18.8;18.8;18.8;18.8;18.8;18.9;18.9;18.9;18.9;18.9;18.9;18.9;18.9;19;18.9;19;19;19;19;19;19;19;19.1;19.1;19.1;19.1;19.1;19.1;19.1;19.1;19.1;19.1;19.1;19.1;19.1;19.1;19.1;19.1;19.1;19.2;19.2;19.2;19.1;19.2;19.1;19.2;19.2;19.1;19.2;19.1;19.1;19.1;19;19.2;19.1;19.1;1…
18.1;18;18;18;18.2;18.2;18.1;18.2;18.2;18.3;18.4;18.2;18.3;18.3;18.5;18.4;18.5;18.5;18.5;18.5;18.6;18.7;18.6;18.7;18.7;18.7;18.8;18.8;18.8;18.8;18.8;18.8;18.9;18.9;18.9;18.9;18.9;18.9;18.9;18.9;19;19;19;19;19;19;19.1;19;19;19;19;19;19.1;19.1;19.1;19.1;19.1;19.1;19.1;19.1;19.1;19.1;19.1;19.1;19.1;19.1;19.1;19.2;19.2;19.1;19.1;19.2;19.2;19.2;19.2;19.2;19.2;19.1;19.1;19.1;19.2;19.2;19.1;19.1;19.1;19…
18.1;18;18;18;18.1;18.2;18.2;18.2;18.2;18.1;18.3;18.3;18.3;18.3;18.5;18.4;18.4;18.5;18.5;18.5;18.6;18.6;18.7;18.7;18.8;18.6;18.6;18.8;18.8;18.9;18.8;18.9;18.9;18.9;18.9;18.8;18.9;18.9;18.9;18.9;18.9;19;19;19;19;19;19.1;19.1;19;19;19;19.1;19.1;19.1;19.2;19.1;19.1;19.1;19.1;19.1;19.1;19.1;19.1;19.1;19.1;19.1;19.1;19.1;19.1;19.1;19.1;19.2;19.2;19.2;19.2;19.2;19.2;19.2;19.1;19.2;19.1;19.1;19.2;19.2;1…
18;17.9;17.9;18;18.1;18.2;18.1;18.3;18.3;18.1;18.3;18.3;18.3;18.3;18.4;18.4;18.5;18.6;18.5;18.5;18.5;18.6;18.7;18.7;18.7;18.7;18.7;18.8;18.8;18.8;18.8;18.8;18.9;18.9;19;18.9;18.9;18.9;18.9;18.9;19;19;19;19;19;19;19.1;19;19.1;19.1;19.1;19.1;19.1;19.1;19.2;19.1;19.1;19.1;19.1;19.1;19.1;19.1;19.1;19.2;19.1;19.1;19.1;19.1;19.1;19.1;19.2;19.1;19.1;19.2;19.2;19.2;19.2;19.2;19.2;19.2;19.1;19.1;19.2;19.1…
18;18;18;17.9;18.1;18.1;18.1;18.2;18.2;18.4;18.3;18.3;18.3;18.4;18.4;18.5;18.5;18.5;18.6;18.5;18.6;18.6;18.7;18.8;18.6;18.7;18.8;18.8;18.8;18.8;18.8;18.8;18.9;18.8;18.9;18.9;18.9;18.9;18.9;18.9;19;19;19;19;19;19;19;19;19;19.1;19;19.2;19.1;19.1;19.1;19.1;19.1;19.2;19.2;19.1;19.1;19.1;19.1;19.1;19.1;19.1;19.1;19.2;19.1;19.2;19.2;19.2;19.2;19.2;19.2;19.2;19.2;19.2;19.1;19.2;19.2;19.3;19.1;19.2;19.1;…
18.1;17.9;18;18.1;18.1;18.2;18.1;18.2;18.3;18.2;18.4;18.3;18.3;18.3;18.4;18.4;18.5;18.5;18.6;18.6;18.6;18.6;18.8;18.8;18.6;18.8;18.8;18.8;18.8;18.9;18.9;18.9;18.9;18.8;18.9;18.9;18.8;18.8;19;18.9;19;19;19;19;19;19;19;19;19.1;19.1;19.1;19.1;19.1;19.1;19.1;19.1;19.1;19.1;19.2;19.2;19.2;19.1;19.1;19.1;19.2;19.2;19.1;19.2;19.2;19.1;19.2;19.2;19.1;19.2;19.2;19.2;19.2;19.2;19.1;19.2;19.2;19.1;19.1;19.2…
18;18;17.9;17.9;18;18.1;18.2;18.2;18.2;18.2;18.3;18.3;18.3;18.3;18.4;18.4;18.4;18.5;18.5;18.5;18.6;18.7;18.6;18.7;18.5;18.7;18.8;18.8;18.9;18.9;18.8;18.9;18.9;18.9;18.8;18.9;18.9;18.9;19;18.9;19;19.1;19;19;19;19;19.1;19;19;19.1;19.1;19.1;19;19;19.1;19.1;19.1;19.1;19.2;19.2;19.1;19.2;19.1;19.2;19.1;19.1;19.1;19.1;19.2;19.2;19.1;19.1;19.1;19.1;19.2;19.2;19.1;19.2;19.2;19.1;19.1;19.1;19.1;19.1;19.1;…
18.1;18;18;18;18.1;18.1;18.1;18.2;18.2;18.3;18.3;18.3;18.3;18.3;18.4;18.4;18.4;18.4;18.5;18.6;18.6;18.7;18.7;18.7;18.7;18.7;18.8;18.8;18.9;18.8;18.9;18.9;18.9;18.9;18.9;18.9;18.8;18.9;19;18.9;19;19;19;18.9;19.1;19;19;19;19;19.1;19;19;19.1;19.1;19.1;19;19.1;19.1;19.1;19.1;19.2;19.1;19.1;19.1;19.1;19.2;19.1;19.1;19.2;19.2;19.1;19.1;19.1;19.2;19.2;19.2;19.2;19.2;19.1;19.2;19.1;19.1;19.1;19.3;19.2;19…
18.1;18;18;18;18.1;18.1;18.1;18.3;18.3;18.3;18.3;18.3;18.3;18.4;18.5;18.4;18.4;18.5;18.4;18.6;18.6;18.6;18.7;18.7;18.7;18.8;18.8;18.9;18.9;18.9;18.9;18.9;18.9;18.9;18.9;18.9;18.9;18.9;18.9;19;18.9;19;19;19.1;19.1;19.1;19;19.1;19.1;19.1;19;19.1;19.1;19.1;19.1;19.1;19.1;19.1;19.1;19.1;19.1;19.1;19.1;19.1;19.1;19.2;19.1;19.1;19.2;19.2;19.2;19.2;19.2;19.1;19.1;19.2;19.2;19.2;19.2;19.2;19.2;19.1;19.2;…
18.1;18.1;18;18.1;18.2;18.1;18.2;18.3;18.2;18.3;18.4;18.3;18.3;18.4;18.5;18.5;18.5;18.6;18.6;18.6;18.6;18.6;18.6;18.7;18.7;18.8;18.8;18.9;18.8;18.9;18.9;18.9;18.9;18.9;18.9;18.9;18.9;19;18.9;19;19;19;19;19;19.1;19.1;19.1;19.1;19.1;19;19.1;19.1;19.1;19.1;19.1;19.1;19;19.1;19.1;19.1;19.1;19.1;19.2;19.1;19.2;19.1;19.1;19.1;19.1;19.1;19.1;19.2;19.2;19.2;19.2;19.2;19.2;19.2;19.1;19.1;19.1;19.2;19.2;19…
18.1;18;18;18;18.1;18.1;18.2;18.3;18.3;18.3;18.3;18.3;18.4;18.4;18.4;18.5;18.5;18.5;18.6;18.6;18.6;18.7;18.7;18.7;18.7;18.7;18.8;18.8;18.8;18.9;19;18.9;18.9;18.9;18.9;18.9;18.9;18.9;18.9;19;18.9;19;19;19;19;19.1;19.1;19.1;19.1;19.1;19.1;19.1;19.1;19.1;19.1;19.1;19.1;19.2;19.1;19.1;19.2;19.1;19.1;19.2;19.2;19.1;19.1;19.1;19.1;19.1;19.2;19.2;19.2;19.2;19.2;19.2;19.2;19.1;19.1;19.1;19.1;19.2;19.2;19…
18.1;18;18;18;18.1;18.3;18.2;18.2;18.3;18.3;18.3;18.4;18.3;18.3;18.5;18.5;18.5;18.5;18.6;18.6;18.6;18.6;18.6;18.7;18.6;18.7;18.8;18.7;19;18.8;18.9;18.9;18.9;18.9;18.9;18.9;18.9;18.9;19;19;18.9;19;19;19;19.1;19.1;19.1;19;19.1;19.1;19.1;19.1;19.1;19.1;19.1;19.1;19.1;19.1;19.1;19.2;19.2;19.1;19.2;19.2;19.1;19.1;19.2;19.1;19.1;19.1;19.1;19.1;19.1;19.2;19.2;19.2;19.2;19.2;19.1;19.1;19.1;19.2;19.2;19.2…
18.1;18;18;18;18.1;18.2;18.3;18.3;18.3;18.3;18.3;18.4;18.4;18.5;18.4;18.5;18.3;18.5;18.6;18.6;18.6;18.7;18.7;18.6;18.7;18.7;18.8;18.8;18.8;18.9;18.9;18.9;18.9;18.9;18.9;18.9;18.8;18.9;18.9;19;19;19.1;19;19;19.1;19.1;19.1;19.1;19.1;19.1;19.1;19.2;19.1;19.1;19.1;19.1;19.1;19.2;19.2;19.2;19.2;19.1;19.2;19.2;19.2;19.1;19.2;19.1;19.2;19.2;19.1;19.2;19.2;19.2;19.2;19.2;19.2;19.2;19.2;19.2;19.2;19.1;19.…
18.2;18;18;18.1;18.2;18.2;18.2;18.3;18.3;18.3;18.3;18.3;18.3;18.4;18.4;18.5;18.5;18.5;18.6;18.6;18.6;18.7;18.7;18.7;18.7;18.7;18.8;18.8;18.8;18.8;18.9;18.8;18.9;18.9;18.9;18.9;18.9;18.9;18.9;19;19;19;19;19.1;19;19;19;19.1;19.1;19.1;19.1;19.1;19.1;19.1;19.1;19.2;19.2;19.2;19.2;19.1;19.1;19.1;19.1;19.2;19.1;19.2;19.1;19.2;19.2;19.1;19.2;19.2;19.2;19.1;19.2;19.2;19.2;19.2;19.2;19.2;19.1;19.2;19.2;19…
18;17.9;18.1;18.1;18.1;18.3;18.2;18.3;18.4;18.3;18.4;18.3;18.4;18.4;18.4;18.5;18.5;18.5;18.6;18.6;18.7;18.7;18.7;18.7;18.7;18.7;18.8;18.8;18.8;18.9;18.9;18.8;18.9;18.9;18.9;18.9;18.9;18.9;18.9;19.1;19;19;19;19.1;19;19;19;19;19;19.1;19.1;19.2;19.2;19.1;19.1;19.2;19.2;19.2;19.1;19.1;19.1;19.1;19.1;19.2;19.2;19.1;19.2;19.1;19.2;19.2;19.2;19.1;19.2;19.2;19.1;19.2;19.2;19.2;19.2;19.2;19.1;19.2;19.2;19…
18.1;18;18.1;18;18.1;18.1;18.2;18.3;18.2;18.3;18.3;18.3;18.4;18.4;18.5;18.5;18.5;18.6;18.6;18.6;18.6;18.6;18.7;18.8;18.7;18.8;18.7;18.8;18.8;18.8;18.9;18.9;18.9;18.9;18.9;18.9;18.9;18.9;19;19;19;19;19;19.1;19;19.1;19.1;19;19.1;19;19.1;19.1;19.1;19.1;19.1;19.1;19.1;19.2;19.1;19.1;19.1;19.1;19.1;19.2;19.1;19.2;19.2;19.2;19.1;19.1;19.2;19.2;19.1;19.2;19.1;19.2;19.2;19.2;19.2;19.1;19.2;19.2;19.2;19.2…
18.1;18.1;18;18;18.2;18.2;18.2;18.2;18.2;18.3;18.4;18.3;18.4;18.4;18.4;18.4;18.6;18.6;18.6;18.6;18.7;18.7;18.7;18.7;18.8;18.7;18.8;18.9;18.7;18.8;18.9;18.9;18.9;18.9;18.9;18.9;18.9;18.9;19;19;19;19;19;19.1;19;19;19.1;19.1;19.1;19.1;19.1;19.1;19.1;19.1;19.1;19.1;19.2;19.2;19.2;19.1;19.2;19.2;19.1;19.2;19.2;19.1;19.2;19.2;19.2;19.2;19.2;19.1;19.2;19.2;19.1;19.2;19.2;19.2;19.2;19.1;19.2;19.2;19.2;19…
18.1;18;18;18.1;18.2;18.2;18.3;18.2;18.3;18.3;18.3;18.4;18.4;18.4;18.5;18.6;18.5;18.6;18.7;18.7;18.7;18.7;18.7;18.7;18.7;18.7;18.8;18.8;18.8;18.9;18.9;18.9;18.9;18.9;18.9;18.9;19;19;19;19;19;19;19.1;19;19;19;19.1;19.1;19;19.1;19.1;19.1;19.2;19.2;19.1;19.1;19.1;19.1;19.2;19.2;19.1;19.2;19.2;19.2;19.2;19.2;19.2;19.2;19.2;19.2;19.1;19.2;19.2;19.2;19.2;19.2;19.3;19.2;19.3;19.2;19.2;19.2;19.2;19.1;19.…
18.1;18;18.1;18.2;18.1;18.2;18.3;18.2;18.3;18.3;18.4;18.3;18.4;18.4;18.6;18.6;18.5;18.6;18.6;18.6;18.7;18.7;18.7;18.7;18.7;18.7;18.8;18.8;18.9;18.9;18.9;18.9;18.9;18.9;18.9;19;19;18.8;19;19.1;19;19.1;19.1;19.1;19.1;19.1;19.1;19.1;19.1;19.1;19.1;19.2;19.1;19.1;19.1;19.1;19.1;19.2;19.2;19.2;19.2;19.2;19.1;19.2;19.2;19.2;19.2;19.2;19.2;19.1;19.1;19.1;19.1;19.2;19.2;19.2;19.2;19.1;19.2;19.2;19.1;19.2…
18.1;18;18;18.1;18.3;18.2;18.3;18.2;18.3;18.3;18.3;18.3;18.3;18.3;18.4;18.5;18.4;18.6;18.6;18.7;18.6;18.7;18.7;18.8;18.8;18.8;18.8;18.8;18.9;18.8;18.9;18.9;18.9;18.9;18.9;18.9;19;19;19;19;19.1;19.1;19.1;19;19.2;19.1;19.1;19;19;19.1;19.2;19.2;19.1;19.1;19.2;19.1;19.2;19.2;19.2;19.2;19.1;19.1;19.2;19.2;19.1;19.2;19.2;19.2;19.2;19.2;19.2;19.2;19.2;19.2;19.2;19.2;19.2;19.1;19.1;19.1;19.1;19.2;19.1;19…
18.1;18.1;18.1;18.2;18.1;18.3;18.2;18.3;18.3;18.3;18.4;18.4;18.3;18.6;18.5;18.5;18.5;18.6;18.5;18.5;18.6;18.7;18.7;18.7;18.7;18.8;18.8;18.9;18.9;18.8;18.9;18.9;18.9;18.9;18.9;18.9;18.9;18.9;19;19;19;19.1;19.1;19.1;19.1;19.1;19.1;19.1;19.1;19.1;19.1;19.1;19.2;19.2;19.1;19.1;19.1;19.2;19;19.1;19.1;19.1;19.2;19.2;19.1;19.1;19.2;19.2;19.1;19.2;19.1;19.2;19.2;19.2;19.1;19.1;19.1;19.1;19.1;19.1;19.1;19…
18.1;18.1;18.1;18.1;18.2;18.2;18.3;18.3;18.3;18.3;18.3;18.4;18.4;18.6;18.5;18.5;18.6;18.5;18.6;18.6;18.7;18.7;18.8;18.8;18.8;18.8;18.8;18.8;18.9;18.9;18.9;18.9;18.9;18.9;18.8;18.9;19;18.9;18.9;19;19.1;19.1;19.1;19;19.1;19.1;19.1;19.1;19.1;19.1;19.1;19.1;19.1;19.1;19.1;19.1;19.1;19.1;19.1;19.1;19.1;19.2;19.1;19.1;19.2;19.1;19.2;19.1;19.1;19.1;19;19.2;19.1;19.2;19.2;19.2;19.1;19.1;19.1;19.1;19.1;19…
18.1;18.1;18.1;18.1;18.2;18.3;18.3;18.3;18.4;18.4;18.3;18.5;18.4;18.6;18.4;18.5;18.6;18.6;18.6;18.6;18.7;18.7;18.7;18.8;18.8;18.8;18.8;18.8;18.9;18.9;18.9;18.9;19;18.9;18.9;18.9;18.9;18.9;19;19;19;19;19.1;19;19.1;19.1;19.1;19.1;19.1;19.1;19.1;19.1;19.1;19.1;19.1;19.2;19.1;19.1;19.1;19.1;19.1;19.1;19.1;19.1;19.1;19.1;19.1;19.2;19.2;19.1;19.1;19.1;19.2;19.2;19.1;19.1;19.1;19.1;19.1;19.1;19.1;19.1;1…
18.2;18.1;18.2;18;18.3;18.2;18.3;18.3;18.3;18.4;18.4;18.5;18.4;18.5;18.5;18.6;18.6;18.5;18.6;18.7;18.7;18.7;18.7;18.8;18.8;18.7;18.8;18.8;18.8;18.8;18.9;18.9;18.9;19;19;18.9;18.9;18.9;18.9;19.1;19;19;19.1;19.1;19.1;19.1;19.1;19.1;19.1;19.1;19.1;19.2;19.2;19.1;19.1;19.2;19.1;19.1;19.1;19.1;19.1;19.2;19.1;19.1;19.2;19.1;19.2;19.2;19.2;19.1;19.2;19.2;19.1;19.1;19.1;19.1;19.1;19.1;19.1;19.1;19;19.1;1…
18.2;18.2;18.2;18.2;18.2;18.3;18.4;18.4;18.4;18.4;18.5;18.4;18.4;18.5;18.6;18.6;18.6;18.5;18.6;18.7;18.7;18.8;18.7;18.7;18.7;18.8;18.8;18.8;18.9;18.7;18.9;18.8;19;18.9;19;19;19;19;19;19;19;19;19;19.1;19;19.1;19.1;19.1;19;19.1;19.1;19.2;19.2;19.2;19.2;19.1;19.1;19.1;19.1;19.1;19.2;19.1;19.1;19.1;19.2;19.2;19.1;19.2;19.2;19.1;19.1;19.2;19.1;19.1;19.1;19.1;19.1;19.1;19.1;19.1;19.1;19.1;19.1;19.1;19.…
18.2;18.1;18.2;18.1;18.2;18.3;18.4;18.4;18.4;18.4;18.3;18.4;18.6;18.5;18.5;18.4;18.6;18.7;18.7;18.7;18.7;18.7;18.7;18.7;18.7;18.8;18.9;18.8;18.8;18.8;18.9;18.9;18.9;19;19;19;19;19;19;19;19;19;19.1;19;19.1;19.1;19.1;19;19.1;19;19.1;19.1;19;19.2;19.2;19.1;19.2;19.2;19.1;19.1;19.1;19.1;19.1;19.1;19.1;19.1;19.1;19.2;19.1;19.1;19.1;19.1;19.1;19.1;19.1;19.1;19.1;19.1;19.1;19.1;19.1;19.1;19.1;19.1;19.1;…
18.2;18.2;18.1;18.1;18.2;18.3;18.4;18.4;18.4;18.4;18.4;18.3;18.5;18.5;18.6;18.6;18.6;18.7;18.7;18.7;18.7;18.8;18.7;18.8;18.7;18.8;18.8;18.8;18.9;18.9;18.9;19;19;19;19.1;19;19;19;19;18.9;19;19;19.1;19;19;19.1;19.1;19.1;19.2;19.1;19.2;19.1;19.2;19.1;19.1;19.1;19.1;19.1;19.1;19.1;19.1;19.1;19.1;19.1;19.1;19.1;19.1;19.1;19.1;19.1;19.1;19.1;19.1;19.2;19.1;19.1;19;19.1;19.1;19.1;19.1;19;19.1;19;19;19.1…
18.1;18;18.1;18.1;18.2;18.3;18.3;18.4;18.4;18.4;18.5;18.5;18.6;18.6;18.6;18.6;18.6;18.7;18.7;18.7;18.7;18.7;18.7;18.8;18.7;18.8;18.9;18.9;18.9;18.9;19;18.9;19;19;19;18.9;19;19;19;19;19;19;19;19.1;19.1;19.1;19.1;19;19;19.1;19.1;19.1;19.2;19.2;19.1;19.2;19.2;19.2;19.1;19.1;19.1;19.1;19.1;19.1;19.1;19.1;19.1;19.1;19.1;19.1;19.1;19.1;19.1;19.1;19.1;19.1;19.1;19.1;19;19;19;19;19.1;19;19.1;19.1;19.1;19…
18.2;18.1;18.1;18.1;18.3;18.3;18.3;18.4;18.4;18.4;18.5;18.4;18.5;18.6;18.7;18.6;18.7;18.7;18.7;18.7;18.7;18.7;18.7;18.8;18.8;18.7;18.8;18.8;18.8;19;19;19;19;18.9;19;19;18.9;19;18.9;19;19;19.1;19.1;19;19;19.1;19.1;19;19.1;19;19.1;19.1;19.1;19.1;19.1;19.1;19.2;19.1;19.1;19.1;19.1;19.1;19.1;19.1;19.1;19.1;19.1;19.1;19.1;19.1;19;19.1;19.1;19.1;19.1;19.1;19.1;19;19;19;19.1;19.1;19;19;19.1;19.1;19.2;19…
18.2;18.2;18.1;18.3;18.3;18.3;18.3;18.4;18.4;18.4;18.4;18.5;18.6;18.6;18.6;18.6;18.6;18.7;18.6;18.7;18.7;18.7;18.7;18.8;18.7;18.8;18.8;18.8;18.8;18.9;18.9;18.8;19;19;19;18.9;19;19;19;19.1;19.1;19;19.1;19.1;19.1;19.1;19;19.1;19.1;19.1;19.1;19.1;19.1;19.1;19.1;19.1;19.2;19.2;19.1;19.1;19.1;19.1;19.1;19.1;19.1;19.2;19.1;19.1;19.1;19.1;19.1;19.1;19.1;19.1;19.1;19;19.1;19.1;19;19;19;19;19;19.1;19;19.1…
18.2;18.1;18;18.1;18.3;18.3;18.3;18.4;18.4;18.4;18.5;18.5;18.5;18.6;18.5;18.6;18.7;18.7;18.7;18.7;18.7;18.8;18.8;18.8;18.8;18.7;18.8;18.9;18.8;18.8;19;19;19;19;19;18.9;19;18.9;18.9;19.1;19.1;19;19;19;19.1;19.1;19.1;19.1;19.1;19.1;19;19.1;19.1;19.1;19.1;19.1;19.1;19.1;19.1;19.1;19.1;19.1;19.1;19.1;19.1;19.1;19.2;19.2;19.2;19.1;19.1;19.1;19.1;19.1;19.1;19.1;19.1;19.1;19;19;19;19;19;19;19.1;19.1;19.…
18.1;18;18.1;18.1;18.3;18.3;18.3;18.4;18.4;18.4;18.5;18.4;18.5;18.6;18.6;18.6;18.7;18.7;18.7;18.7;18.8;18.8;18.7;18.8;18.8;18.8;18.8;18.9;19;18.9;18.9;18.9;18.9;18.9;18.9;18.9;18.9;19;19;19;19.1;19;19;19;19;19.1;19.1;19.1;19.1;19.1;19;19.1;19.1;19.1;19.1;19.1;19.2;19.1;19.1;19.1;19.1;19.1;19.1;19.1;19.2;19.1;19.2;19.1;19.1;19.1;19.1;19.1;19.1;19.1;19.1;19;19.1;19;19.1;19;19;19;19.1;19.1;19.1;19.1…
18.2;18.1;18.1;18.2;18.3;18.4;18.4;18.3;18.4;18.4;18.4;18.5;18.4;18.5;18.5;18.6;18.6;18.7;18.7;18.6;18.8;18.8;18.8;18.7;18.8;18.8;18.8;18.9;18.8;18.9;18.9;18.9;18.9;18.9;19;18.9;19;18.9;19;18.9;19.1;19;19;19;19.1;19;19.1;19.1;19;19.1;19;19;19.1;19.1;19.1;19.1;19.1;19.1;19.1;19.1;19.1;19.1;19.1;19.1;19.1;19.2;19.2;19.2;19.2;19.1;19.1;19.1;19;19.1;19.1;19;19;19.1;19;19;19;19;18.9;19;19.1;19;19.1;19…
18.2;18.1;18.1;18.1;18.3;18.4;18.4;18.4;18.4;18.4;18.4;18.5;18.5;18.5;18.7;18.6;18.6;18.7;18.7;18.7;18.8;18.8;18.9;18.8;18.7;18.8;18.9;18.9;18.9;18.9;18.9;18.9;18.9;18.9;18.9;18.9;19;19;18.9;19;19;19;19;19.1;19;19.1;19.1;19;19;19.1;19.1;19.1;19.1;19.1;19.1;19.2;19.1;19.1;19.1;19.1;19.1;19.1;19.1;19.1;19.1;19.2;19.2;19.1;19.2;19.1;19;19;19.1;19.1;19.1;19;19;19;19;19;19;18.9;19;19;19;19;19.1;19.1;1…
18.3;18.1;18.2;18;18.3;18.2;18.4;18.3;18.4;18.2;18.4;18.5;18.5;18.5;18.6;18.6;18.7;18.8;18.6;18.8;18.7;18.8;18.8;18.8;18.8;18.9;18.9;18.9;18.9;18.9;18.9;18.9;18.9;18.9;19;18.9;18.9;18.9;18.9;18.9;18.9;19;19;19;19;19;19.1;19.1;19;19;19;19.1;19.1;19.1;19;19.1;19.1;19.1;19.1;19.1;19.1;19.2;19.1;19.1;19.2;19.2;19.2;19.1;19.1;19.2;19.1;19.1;19.1;19.1;19;19.1;19;19;19;19;19.1;19;19;19;19;19;19;19.1;19.…
18.2;18.1;18.1;18.2;18.3;18.4;18.3;18.4;18.4;18.4;18.4;18.5;18.5;18.6;18.5;18.6;18.6;18.6;18.7;18.7;18.8;18.8;18.9;18.9;18.8;18.9;18.9;18.8;18.9;18.9;18.9;19;19;18.9;19;19;18.9;18.9;19;19;18.9;19;19;19;19;19;19;19.1;19;19.1;19.1;19.1;19.1;19.1;19.1;19.1;19.2;19.1;19.1;19.1;19.1;19.2;19.2;19.2;19.2;19.1;19.2;19.2;19.2;19.1;19.1;19.1;19.1;19.1;19;19;19;19;19;19;19;19;19;19;19;19;19.1;19.1;19.1;19.2…
18.3;18.3;18.1;18.3;18.3;18.4;18.4;18.4;18.4;18.4;18.5;18.5;18.5;18.5;18.6;18.6;18.6;18.7;18.7;18.7;18.8;18.9;18.8;18.8;18.8;18.8;18.8;18.9;18.9;18.9;18.9;18.9;19;18.9;19;18.9;19;18.9;18.9;18.9;19;19;19;19;19;19;19.1;19.1;19.1;19.1;19.1;19.1;19.1;19.1;19.1;19.1;19.1;19.1;19.1;19.1;19.1;19.1;19.2;19.2;19.2;19.2;19.2;19.1;19.1;19.1;19.1;19.1;19;19.1;19;19;19;19;18.9;19;19;19;19;18.9;19;19;19;19.1;1…
18.2;18.1;18.2;18.3;18.3;18.4;18.3;18.4;18.4;18.4;18.5;18.4;18.5;18.5;18.6;18.6;18.6;18.7;18.8;18.7;18.8;18.8;18.8;18.8;18.8;18.8;18.8;18.8;19;18.9;18.9;18.9;18.9;19;19;19;18.9;18.9;18.9;19;19;19;19;19;19;19;19.1;19.1;19;19.1;19.1;19.1;19.1;19.2;19.1;19.1;19.1;19.1;19.1;19.1;19.1;19.1;19.1;19.2;19.2;19.2;19.1;19.1;19.1;19.1;19.1;19.1;19.1;19.1;19;19;19;19;19;19;19;18.9;19;19;19;19;19;19.1;19.1;19…
18.2;18.2;18.2;18.2;18.3;18.3;18.4;18.4;18.4;18.4;18.4;18.5;18.5;18.6;18.6;18.6;18.6;18.7;18.7;18.7;18.8;18.8;18.8;18.8;18.8;18.8;18.9;18.9;18.9;18.9;18.9;18.9;18.9;18.9;18.9;18.9;18.9;18.9;18.9;19;19;18.9;18.9;18.9;19;19;19;19;19;19.1;19.1;19.2;19.1;19.1;19.1;19.1;19.1;19.1;19.1;19.1;19.1;19.2;19.2;19.2;19.2;19.1;19.1;19.1;19.1;19.1;19.1;19.1;19.1;19;19;19;19;19;19;19;19;19;19;18.9;19;19;19;19;1…
18.2;18.2;18.2;18.3;18.3;18.3;18.4;18.5;18.5;18.5;18.5;18.5;18.6;18.6;18.6;18.6;18.6;18.7;18.6;18.7;18.8;18.8;18.8;18.8;18.8;18.8;18.8;18.9;18.9;18.9;18.9;18.9;18.9;18.9;18.9;18.9;19;19;19;19;19;19;19;19;19;19;19.1;19;19.1;19.1;19.1;19.1;19.1;19.1;19.1;19.1;19.1;19.1;19.1;19.1;19.1;19.1;19.1;19.1;19.1;19.1;19.1;19.1;19.1;19.1;19.1;19.1;19.1;19.1;19;19;19;19;19;19;19;19;19;19;18.9;18.9;19;19.1;19;…
18.2;18.2;18.2;18.2;18.4;18.5;18.4;18.4;18.5;18.5;18.5;18.5;18.6;18.6;18.6;18.6;18.6;18.6;18.7;18.6;18.8;18.7;18.8;18.8;18.8;18.8;18.8;18.9;18.9;18.9;19;18.9;19;18.9;18.9;18.9;19;18.9;18.9;19;18.9;18.9;19;19;19;19;19;19.1;19;19.1;19.1;19.1;19.1;19.1;19.1;19.1;19.1;19.1;19;19.1;19.1;19.1;19.1;19.2;19.1;19.1;19.1;19.1;19.1;19.1;19.1;19.1;19.1;19.1;19;19;19;19;19;19;19;19;18.9;19;19;18.9;18.9;19;19.…
18.2;18.2;18.2;18.3;18.4;18.4;18.4;18.5;18.4;18.5;18.5;18.5;18.5;18.6;18.5;18.6;18.7;18.7;18.7;18.7;18.8;18.7;18.8;18.8;18.8;18.8;18.9;18.8;18.9;18.9;18.9;18.9;18.9;18.9;18.9;18.9;18.9;18.9;18.9;19;19;19;19;19;19;19;19;19;19.1;19.1;19.1;19.1;19.1;19.1;19.1;19.1;19.1;19.1;19.1;19.1;19.1;19.2;19.1;19.1;19.1;19;19.1;19.1;19.2;19.1;19.1;19.1;19.1;19.1;19.1;19;19;19;19;18.9;18.9;19;19;19;18.9;18.9;18.…
18.2;18.2;18.2;18.2;18.3;18.4;18.4;18.5;18.5;18.5;18.5;18.6;18.5;18.6;18.5;18.6;18.6;18.7;18.7;18.7;18.8;18.8;18.8;18.8;18.8;18.8;18.8;18.9;18.9;18.9;18.9;18.9;18.9;18.9;18.9;18.8;18.9;18.9;18.9;18.9;19;19;19;19;19;19;19;19.1;19;19;19.1;19.1;19.1;19.1;19.1;19.1;19.1;19.1;19.1;19.1;19.1;19.1;19.2;19.1;19.1;19.1;19.1;19.1;19.2;19.1;19.1;19.1;19.1;19.1;19.1;19;19;19;19;18.9;19;19;19;19;19;18.9;19;19…
18.2;18.2;18.2;18.2;18.3;18.4;18.2;18.5;18.5;18.5;18.5;18.5;18.5;18.6;18.6;18.5;18.6;18.7;18.7;18.7;18.7;18.8;18.8;18.8;18.9;18.9;18.8;18.9;18.9;18.9;18.9;18.9;18.9;18.9;18.9;18.9;18.9;18.9;18.9;18.9;18.9;19;18.9;19;19;19;19.1;19.1;19.1;19.1;19.1;19.1;19.1;19.1;19.1;19.1;19.1;19.1;19.1;19.1;19.1;19.1;19.1;19.1;19.2;19;19.2;19.1;19.1;19.1;19.1;19.1;19.1;19.1;19.1;19.1;19;19;19;19;19;18.9;19;19;19;…
18.2;18.2;18.2;18.2;18.5;18.4;18.5;18.5;18.5;18.5;18.5;18.5;18.6;18.5;18.4;18.5;18.7;18.7;18.7;18.7;18.8;18.8;18.8;18.8;18.8;18.8;18.9;18.9;18.9;18.9;18.9;18.9;18.9;18.9;18.9;18.9;18.9;18.9;19;18.9;18.9;19;19;19;19;19;19.1;19.1;19;19.1;19.1;19.1;19.1;19.1;19.1;19.1;19.1;19.1;19.1;19.1;19.2;19.1;19.1;19.1;19.1;19.1;19.1;19.2;19.1;19.1;19.1;19.1;19.1;19.1;19.1;19.1;19;19;19;18.9;19;19;19;19;19;19;1…
18.2;18.2;18.2;18.3;18.3;18.4;18.5;18.5;18.5;18.5;18.5;18.5;18.5;18.6;18.6;18.6;18.5;18.7;18.7;18.7;18.8;18.8;18.8;18.8;18.8;18.8;18.9;18.9;18.8;18.8;18.9;18.9;18.9;18.8;18.9;18.9;18.9;19;18.9;18.9;19;19;18.9;19;18.9;19;19;19;19;19.1;19.1;19.1;19.1;19.1;19.1;19.1;19.1;19.1;19.1;19.2;19.1;19.1;19.2;19.1;19.1;19.1;19.1;19.1;19.1;19.1;19.1;19.1;19.1;19.1;19;19;19.1;19;19;19;19;19;19;19;19;19;19;19;1…
18.2;18.2;18.2;18.2;18.3;18.4;18.5;18.5;18.5;18.5;18.6;18.5;18.5;18.6;18.6;18.6;18.6;18.7;18.7;18.7;18.7;18.8;18.8;18.9;18.8;18.9;18.8;18.9;18.9;18.9;18.9;18.9;18.9;18.9;18.9;18.9;18.9;18.9;18.9;18.9;19;19;18.9;19;19;19;19;19.1;19.1;19.1;19.1;19.1;19.1;19.1;19.1;19.1;19.1;19.1;19.1;19.1;19.1;19.1;19.1;19.1;19.1;19.1;19.1;19.1;19.1;19.1;19.1;19.1;19.1;19.1;19;19.1;19;19;19;19;19;19;19;19;19;19;19;…
18.4;18.2;18.2;18.4;18.3;18.4;18.5;18.5;18.5;18.5;18.5;18.6;18.6;18.6;18.6;18.6;18.6;18.7;18.7;18.7;18.7;18.8;18.8;18.8;18.8;18.9;18.9;18.9;18.9;18.8;18.9;18.9;18.9;18.9;18.9;18.8;18.9;18.8;18.9;18.9;18.9;19;18.9;19;19;19;19;19.1;19;19.1;19.1;19.1;19.1;19.1;19.1;19.1;19.1;19.1;19.1;19.1;19.1;19.1;19.1;19.1;19.1;19.1;19.1;19.1;19.1;19.1;19.1;19.1;19.1;19;19;19;19;19;19;18.9;19;19;19;19;19;19;19;19…
18.2;18.2;18.2;18.3;18.4;18.5;18.4;18.4;18.5;18.5;18.6;18.5;18.6;18.6;18.6;18.6;18.6;18.7;18.6;18.7;18.7;18.7;18.8;18.8;18.8;18.9;18.8;18.8;18.8;18.9;18.9;18.8;18.9;18.9;18.9;18.9;18.9;18.9;18.9;18.9;18.9;19;18.9;19;19;19;19;19.1;19.1;19.1;19;19.1;19.1;19.1;19.1;19;19.1;19.1;19.1;19.1;19.1;19.1;19.1;19.1;19.1;19.1;19.1;19.2;19.2;19.2;19.1;19.1;19.1;19.1;19;19.1;19;19;19;19;19;19;18.9;19;19;19;19;…
18.2;18.2;18.2;18.3;18.4;18.4;18.5;18.5;18.5;18.5;18.6;18.6;18.5;18.6;18.6;18.6;18.4;18.6;18.7;18.7;18.8;18.8;18.8;18.8;18.7;18.8;18.8;18.9;18.9;18.8;18.9;18.9;18.9;18.9;18.9;18.9;18.9;18.9;18.9;18.9;18.9;18.9;18.9;19;19;19;19.1;19.1;19.1;19;19.1;19.1;19.1;19.1;19.1;19.1;19.1;19.1;19.1;19.1;19.1;19.1;19.1;19.1;19.2;19.1;19.1;19.1;19.2;19.1;19.1;19;19.1;19.1;19.1;19.1;19.1;19.1;19;19;19;19;18.9;19…
18.2;18.2;18.2;18.3;18.5;18.4;18.4;18.5;18.5;18.5;18.5;18.5;18.5;18.6;18.6;18.6;18.6;18.7;18.7;18.8;18.7;18.8;18.8;18.8;18.8;18.8;18.8;18.8;18.8;18.9;19;18.9;18.9;18.9;18.9;18.9;18.9;18.9;18.9;18.9;18.9;19;18.9;19;19.1;19.1;19.1;19.1;19.1;19.1;19.1;19.1;19.1;19.1;19.1;19.1;19.1;19.1;19.1;19.1;19.1;19.1;19.1;19.1;19.1;19.1;19.1;19.1;19.1;19.1;19.1;19.1;19.1;19.1;19.1;19.1;19.1;19;19;19;19;19;19;19…
18.2;18.2;18.2;18.4;18.3;18.3;18.3;18.5;18.5;18.5;18.5;18.5;18.5;18.6;18.6;18.6;18.6;18.6;18.7;18.7;18.8;18.7;18.7;18.7;18.8;18.8;18.8;18.8;18.8;18.8;18.9;18.9;18.9;18.9;18.9;18.9;18.9;18.9;18.9;18.9;18.9;19.1;19;19;19;19.1;19.1;19;19.1;19.1;19.1;19;19.1;19.1;19;19;19.1;19.1;19.1;19.1;19.1;19.1;19.1;19.1;19.1;19.1;19.1;19.2;19.1;19.1;19.1;19.1;19.1;19.1;19.1;19.1;19.1;19;19;19;19;19;19;19;19;19;1…
18.2;18.2;18.1;18.2;18.3;18.3;18.4;18.4;18.4;18.5;18.5;18.5;18.5;18.6;18.6;18.6;18.6;18.7;18.6;18.7;18.6;18.8;18.8;18.7;18.7;18.8;18.8;18.7;18.8;18.8;18.9;18.9;18.9;18.9;18.9;18.9;18.9;18.9;19;18.9;19;19;19;19;19;19;19;19;19.1;19.1;19.1;19.1;19;19.1;19.1;19;19;19.1;19.1;19.1;19.1;19.1;19.1;19.2;19.1;19.1;19.1;19;19.1;19.1;19.1;19.2;19.1;19.2;19.1;19.1;19.1;19.1;19;19;19;19;19;19;19;19;19;19;19.1;…
18.3;18.2;18.2;18.2;18.4;18.4;18.4;18.4;18.5;18.5;18.5;18.5;18.5;18.6;18.5;18.5;18.6;18.6;18.7;18.7;18.7;18.7;18.8;18.8;18.7;18.8;18.8;18.8;18.9;18.8;18.9;18.9;18.9;18.9;18.9;18.9;18.9;18.9;18.9;18.9;19;19;18.9;19;19;19;19;19;19;19.1;19.1;19.1;19.1;19;19;19.1;19;19.1;19.1;19.1;19.1;19.1;19.1;19.1;19.1;19.1;19;19.1;19.2;19.1;19.1;19.1;19.1;19.1;19.1;19.1;19.2;19;19.1;19;19;19;19;19;19;19;19;18.9;1…
18.3;18.2;18.2;18.2;18.5;18.4;18.4;18.4;18.6;18.5;18.5;18.5;18.6;18.5;18.6;18.7;18.6;18.6;18.7;18.7;18.7;18.7;18.8;18.9;18.9;18.8;18.8;18.8;18.9;18.9;18.9;18.9;18.9;18.9;18.9;18.9;18.9;18.9;19;19;19;18.9;19;19;19;19;19;19.1;19.1;19.1;19.1;19.1;19.1;19;19.1;19.1;19.1;19.1;19.1;19.1;19.1;19.1;19.1;19.1;19.1;19.1;19.1;19.1;19.2;19.2;19.2;19.2;19.1;19.1;19.1;19.1;19.1;19.1;19.1;19;19;19;19;19;19;19;1…
18.3;18.2;18.2;18.2;18.4;18.4;18.4;18.5;18.4;18.4;18.5;18.5;18.6;18.5;18.6;18.6;18.6;18.7;18.6;18.7;18.7;18.7;18.9;18.8;18.7;18.9;18.8;18.8;18.8;18.9;18.9;18.9;18.9;18.9;18.9;18.9;18.8;18.9;18.9;19;18.9;18.9;19;19;19;19;19;19;19;19.1;19;19.1;19.1;19.1;19.1;19.1;19.1;19.1;19.1;19.1;19.1;19.1;19.1;19.1;19.1;19.1;19.1;19;19.2;19.1;19.1;19.1;19.1;19.1;19.1;19.1;19.1;19.1;19.1;19;19;19;19;19;19;19;19;…
18.2;18.2;18.2;18.3;18.4;18.4;18.4;18.4;18.4;18.4;18.5;18.5;18.5;18.5;18.5;18.6;18.7;18.7;18.7;18.7;18.7;18.7;18.7;18.8;18.8;18.8;18.8;18.8;18.9;18.8;18.9;18.9;18.9;18.9;18.9;18.9;18.8;18.9;18.9;18.9;18.9;19;18.9;19;19;19;19;19.1;19.1;19.1;19.1;19.1;19.1;19.1;19;19.1;19.1;19.1;19.1;19.1;19.1;19.1;19.1;19.1;19.1;19.1;19.1;19.2;19.1;19;19.1;19.1;19.1;19.1;19.1;19.1;19.1;19;19.1;19;19;19.1;18.9;19;1…
18.2;18.2;18.1;18.2;18.4;18.4;18.5;18.5;18.4;18.5;18.5;18.5;18.6;18.6;18.6;18.6;18.6;18.6;18.7;18.7;18.8;18.8;18.7;18.7;18.8;18.8;18.8;18.8;18.8;19;18.9;18.8;18.9;18.9;18.8;18.8;18.8;18.9;18.9;18.9;18.9;19;18.9;18.9;19;19;19;19.1;18.9;19;19;19;19.1;19;19.1;19;19.1;19.1;19;19.1;19;19.1;19.1;19.1;19.1;19.1;19.1;19.1;19.1;19.1;19.1;19.1;19.1;19.1;19.1;19.1;19.1;19;19;19;19;19;19;19;19;19;19;19.1;19.…
18.2;18.1;18.2;18.2;18.4;18.4;18.4;18.5;18.6;18.4;18.5;18.5;18.5;18.5;18.6;18.6;18.6;18.6;18.6;18.7;18.7;18.7;18.7;18.8;18.8;18.8;18.8;18.9;18.9;18.8;18.9;18.8;18.9;18.9;18.8;18.9;18.9;18.9;18.9;18.9;19;19;18.9;19;19;19;18.9;19;19;19.1;19;19;19;19;19.1;19;19;19;19;19;19.1;19.1;19.1;19.1;19.1;19.1;19.1;19.1;19.1;19.1;19.1;19.1;19.1;19.1;19.1;19.1;19.1;19.1;19.1;19;19;19;19;18.9;19;19;19;19.1;19.1;…
18.2;18.2;18.3;18.2;18.3;18.4;18.4;18.4;18.4;18.5;18.5;18.5;18.5;18.5;18.6;18.6;18.6;18.6;18.6;18.7;18.7;18.7;18.7;18.7;18.8;18.8;18.8;18.8;19;18.8;18.8;18.9;18.9;18.9;18.9;18.8;18.9;18.9;18.9;18.9;18.9;19;19.1;18.9;19;19;19;19;19;19;19;19;19.1;19.1;19.1;19.1;19;19;19;19.1;19;19;19.1;19.1;19.1;19.1;19.1;19.1;19.1;19;19;19;19;19.1;19.1;19.1;19.1;19.1;19;18.9;19;19;19;19;19;19;19;19;19;19;19.1;19.1…
18.2;18.2;18.2;18.3;18.3;18.4;18.4;18.5;18.4;18.4;18.5;18.5;18.5;18.6;18.5;18.6;18.6;18.6;18.6;18.7;18.7;18.7;18.7;18.7;18.8;18.7;18.8;18.8;18.8;18.8;18.8;18.8;18.8;18.9;18.9;18.9;18.9;18.9;18.9;18.9;18.9;18.9;18.9;18.9;18.9;19;19;19;19;19;19;19;19;19.1;19.1;19;19.1;19;19;19;19;19;19.1;19.1;19.1;19.1;19.1;19.1;19.1;19.1;19.1;19.1;19;19.1;19;19.1;19.2;19;19;19;19;19;19;19;19;19;19;19.1;19;19.1;19.…
18.2;18.2;18.1;18.2;18.3;18.3;18.4;18.4;18.5;18.5;18.5;18.4;18.5;18.5;18.5;18.5;18.6;18.6;18.6;18.7;18.7;18.7;18.8;18.7;18.7;18.8;18.7;18.8;18.8;18.8;18.8;18.8;18.9;18.8;18.8;18.9;18.9;18.9;18.9;18.9;19;18.9;18.9;18.9;18.9;19;19;19;19;19;19;19;19;19.1;19.1;19.1;19.1;19.1;19;19;19.1;19;19;19;19;19.1;19.1;19.1;19.1;19;19.1;19;19;19.1;19;19.1;19;19.1;19;19;19;19;18.9;19;19;19;19;19;19.1;19;19.1;19;1…
18.2;18.2;18.2;18.2;18.3;18.4;18.3;18.4;18.5;18.4;18.7;18.5;18.4;18.5;18.5;18.6;18.6;18.6;18.6;18.7;18.7;18.7;18.7;18.7;18.7;18.8;18.8;18.7;18.8;18.8;18.9;18.8;18.9;18.9;18.9;19;18.9;18.9;18.9;19;18.9;18.9;18.9;18.9;19;19;19;19;19;19.1;19;19.1;19.1;19;19;19;19;19.1;19;19.1;19;19;19.1;19;19.1;19.1;19.1;19.1;19.1;19.1;19.1;19;19;19;19;19;19;19;19;19;18.9;19;19;19;19;19;19;19;18.9;19;19.1;19.1;19.2;…
18.2;18.1;18.2;18.2;18.2;18.3;18.3;18.4;18.4;18.5;18.4;18.6;18.4;18.5;18.5;18.6;18.6;18.7;18.7;18.7;18.7;18.7;18.7;18.7;18.7;18.8;18.8;18.8;18.9;18.8;18.8;18.8;18.8;18.8;18.9;18.9;18.9;18.9;18.9;18.9;18.9;18.9;19;18.9;19;18.9;18.9;19;19.1;19;19.1;19;19;19;19;19;19;19;19;19;19;19;19.1;19.1;19.1;19.1;19.1;19.1;19.1;19.1;19;19;19;19;19;19;19;19;19;19;19;19;19;18.9;19;18.9;18.9;19;19;19;19;19.1;19.1;…
18.2;18.2;18.2;18.2;18.3;18.3;18.4;18.4;18.4;18.5;18.4;18.5;18.4;18.6;18.5;18.6;18.5;18.7;18.7;18.7;18.7;18.7;18.7;18.7;18.7;18.7;18.7;18.8;18.9;18.8;18.8;18.9;18.9;18.8;18.8;18.8;18.8;18.8;18.9;18.9;18.9;19;18.9;18.9;18.9;19;19;19;18.9;19;19.1;19;19;19;18.9;19;19;19;19;19;19;19;19;19;19.1;19.1;19.1;19.1;19.1;19.1;19;19;19;19;19.1;19;19.1;19;19;19;19;19;19;19;18.9;19;19;18.9;18.9;19;18.9;19;19;19…
18.3;18.2;18.1;18.1;18.2;18.3;18.3;18.4;18.4;18.3;18.6;18.4;18.5;18.5;18.5;18.6;18.6;18.5;18.7;18.7;18.7;18.7;18.7;18.7;18.7;18.8;18.7;18.7;18.8;18.8;18.9;18.8;18.8;18.8;18.8;18.9;18.8;18.9;18.9;18.9;18.9;18.9;18.9;18.9;18.9;19;19;18.9;19;19;19;19;19;19;19;19;19;18.9;19;19;19;18.9;19;19;19.1;19.1;19.1;19.1;19.1;19.1;19.1;19.1;19;19;19;19;19.1;19;19;19;19;19;19;19;19;19;18.9;19;19;18.9;19;19;19.1;…
18.2;18.1;18.1;18.2;18.2;18.2;18.3;18.4;18.4;18.4;18.4;18.4;18.4;18.6;18.5;18.6;18.6;18.6;18.7;18.7;18.7;18.6;18.6;18.7;18.7;18.7;18.7;18.8;18.8;18.7;18.8;18.9;18.8;18.8;18.8;18.8;18.8;18.8;18.8;18.9;18.9;18.9;19;18.9;19;19;19;19;18.9;19;19;19;19;19;19;19.1;19;19;19;19;18.9;19;19;19;19.1;19;19;19.1;19.1;19.1;19.1;19;19.1;19;19;19;19;19;19;19;19;19;19;18.9;19;19;18.9;19;19;19;19;19.1;19;19.1;19.1;…
18.2;18.1;18.2;18.3;18.2;18.3;18.4;18.3;18.4;18.4;18.4;18.5;18.5;18.5;18.5;18.6;18.6;18.6;18.7;18.7;18.7;18.6;18.7;18.7;18.7;18.8;18.8;18.8;18.8;18.8;18.8;18.8;18.8;18.8;18.8;18.8;18.8;18.8;18.9;18.9;18.8;18.8;18.9;18.9;19;19;18.9;19;19;19;19;19;19;19;19;19;19;19;19;19;19;19;19;19;19.1;19.1;19.1;19.1;19.1;19.1;19.1;19.1;19.1;19;19;19.1;19;19;19;19;19;19;19;18.9;19;19;19;19;19;19;19.1;18.9;19;19.1…
18.2;18.1;18.1;18.2;18.2;18.2;18.4;18.4;18.4;18.4;18.4;18.5;18.4;18.4;18.6;18.5;18.5;18.6;18.6;18.6;18.6;18.6;18.7;18.7;18.7;18.8;18.8;18.8;18.9;18.8;18.8;18.8;18.8;18.8;18.8;18.8;18.8;18.8;18.8;18.8;18.9;19;18.9;19;18.9;19;18.9;18.9;18.9;19;19;19;19;19;19;19;19;18.9;19;19;19;19;19;19;19;19.1;19;19.1;19.1;19.1;19.1;19.1;19.1;19;19;19;19.1;19;19;19;19;19;19;19;19;19;19;19;19;19;19.1;19;19.1;19.1;1…
18.1;18;18.1;18.1;18.2;18.2;18.3;18.4;18.4;18.4;18.4;18.4;18.5;18.5;18.6;18.5;18.5;18.5;18.7;18.7;18.7;18.6;18.7;18.7;18.7;18.7;18.8;18.8;18.8;18.8;18.9;18.8;18.8;18.9;18.9;18.8;18.8;18.8;18.8;18.9;18.9;18.9;18.9;18.9;18.9;18.9;19;18.9;18.9;19;19;19;19;19;19;19;19;19;19;19;19;19;19.1;19;19;19;19;19.1;19.1;19.1;19;19.1;19.1;19;19;19;19;19;19;18.9;19;19;19;19;19;19;19;19;19;19;19;19;19.1;19.1;19.1;…
18.1;18;18.1;18.1;18.1;18.3;18.3;18.4;18.4;18.4;18.4;18.5;18.5;18.5;18.5;18.5;18.5;18.5;18.7;18.5;18.6;18.6;18.6;18.7;18.7;18.7;18.7;18.9;18.8;18.8;18.9;18.8;18.9;18.8;18.8;18.9;18.8;18.7;18.9;18.9;19;18.9;19;19;18.9;18.9;18.9;19;18.9;19;19;19;19;19;18.9;19;19;19;18.9;19;19.1;19;19;19;19.1;19;19;19.1;19.1;19;19;19;19.1;19;19;19;19;19;19;18.9;18.9;19;19;19;18.9;19;19;19;19;19;19;19.1;19.1;19.2;19.…
18.1;18.1;18;18.2;18.2;18.3;18.3;18.3;18.3;18.4;18.4;18.4;18.5;18.5;18.5;18.5;18.5;18.5;18.5;18.6;18.7;18.6;18.7;18.7;18.7;18.7;18.8;18.8;18.8;18.8;18.8;18.9;18.8;18.8;18.8;18.8;18.8;18.8;18.8;18.9;18.8;18.9;18.9;19;19;18.9;19;18.9;18.9;19;18.9;18.9;19;19;19;19;19;19;18.9;19;19.1;19.1;19;19;19;19;19;19.1;19.1;19.1;19;19.1;19.1;19;19;19;19;19;19;19;18.9;18.9;18.9;19;19;19;19;19;19;19;19.1;19;19.1;…
18.2;18;18;18;18;18.2;18.3;18.3;18.3;18.4;18.4;18.4;18.4;18.4;18.5;18.4;18.5;18.5;18.6;18.6;18.6;18.7;18.6;18.7;18.7;18.7;18.7;18.7;18.7;18.8;18.8;18.8;18.8;18.7;18.7;18.7;18.7;18.8;18.9;18.8;18.8;18.9;18.9;18.9;18.9;18.9;18.9;19;18.9;18.9;18.9;18.9;19;19;19;19;19;19;19;19;19;19.1;19.1;19;19;19;19;19;19.1;19.1;19;19.1;19;19;19.1;19;19;19.1;19;19;19;18.9;19;18.9;18.9;18.9;19;18.9;19;19;19;19;19;19…
18.1;18.1;18;18;18.2;18.3;18.3;18.3;18.4;18.4;18.4;18.4;18.4;18.5;18.5;18.5;18.5;18.5;18.6;18.6;18.6;18.7;18.7;18.7;18.7;18.7;18.7;18.7;18.8;18.8;18.8;18.8;18.8;18.8;18.8;18.8;18.8;18.8;18.8;18.9;18.8;18.9;18.9;18.8;18.8;18.9;19;18.9;18.9;19;18.9;18.9;19;18.9;19;19;19;19;19;19;19;19;19;19;19;19;19;19;19.1;19;19;19;19.1;19.1;19.1;19;19;19;18.9;19;18.9;18.9;18.9;19;18.9;19;19;19;19;19;19;19;19;19.1…
18.1;18.1;18.1;18.1;18.2;18.3;18.3;18.3;18.4;18.3;18.4;18.4;18.4;18.4;18.5;18.4;18.5;18.5;18.5;18.6;18.7;18.6;18.6;18.7;18.7;18.7;18.6;18.8;18.8;18.8;18.7;18.8;18.8;18.8;18.8;18.8;18.8;18.8;18.9;18.9;18.9;18.9;18.8;18.9;18.9;18.9;18.9;18.9;18.9;18.9;19;18.9;19;19;18.9;19;19;19;19;19;19;19;19;19;19;19;19;19;19;19;19;19;19;19;19;19.1;19;19;19;18.9;19;19;19;19;18.9;18.9;18.9;19;19;19;19;19;19;19.1;1…
18.1;18.1;18.1;18.1;18.3;18.2;18.3;18.3;18.3;18.3;18.3;18.4;18.4;18.4;18.4;18.4;18.5;18.6;18.5;18.6;18.7;18.6;18.7;18.7;18.6;18.6;18.7;18.6;18.7;18.7;18.7;18.8;18.7;18.8;18.8;18.8;18.8;18.8;18.8;18.8;18.9;18.9;19;18.9;19;18.9;18.9;18.9;18.9;18.9;19;18.9;19;18.9;19;19;19;19;19;19;19;19;19;19;19;18.9;19;19;19;19;19;19.1;19;19;19;19.1;19;19;19;19;18.9;18.9;19;18.9;18.9;18.9;19;19;18.9;19;19;19;19;19…
18.1;18;18.1;18.1;18;18.2;18.3;18.3;18.3;18.3;18.3;18.3;18.4;18.4;18.4;18.4;18.5;18.5;18.6;18.5;18.5;18.7;18.7;18.6;18.7;18.6;18.8;18.7;18.7;18.7;18.7;18.7;18.7;18.8;18.8;18.8;18.8;18.8;18.8;18.8;18.9;18.9;18.9;19;18.9;18.9;18.9;18.8;18.9;18.9;18.9;19;19;18.9;19;18.9;19;18.9;18.9;19;19;19;19;19;18.9;19;19;19;19;19;19;19;19;19;19;19.1;19.1;18.9;19;18.9;19;18.9;19;19;19;18.9;18.9;19;18.9;18.9;18.9;…
18.1;18.1;18;18;18.1;18.2;18.2;18.2;18.3;18.3;18.3;18.3;18.3;18.3;18.4;18.4;18.4;18.5;18.5;18.5;18.5;18.5;18.7;18.7;18.7;18.6;18.7;18.7;18.7;18.7;18.7;18.7;18.9;18.7;18.7;18.8;18.8;18.7;18.8;18.8;18.8;18.8;18.9;18.9;18.9;18.9;18.9;18.9;18.8;18.9;18.9;18.9;19;19;18.9;18.9;18.9;18.9;19;19;18.9;18.9;19;18.9;19;19;19;19;19;19;19;19;19;19;19;18.9;19;19;19;19;19;19;19;19;19;18.9;18.9;18.9;18.9;18.9;18.…
18.1;18.1;18.1;18.1;18.1;18.2;18.2;18.2;18.3;18.3;18.3;18.3;18.3;18.4;18.4;18.5;18.4;18.5;18.5;18.4;18.5;18.5;18.6;18.7;18.7;18.6;18.7;18.7;18.7;18.7;18.8;18.8;18.8;18.8;18.8;18.7;18.8;18.7;18.8;18.9;18.8;18.8;18.9;18.9;18.9;18.8;18.9;18.8;18.9;18.9;18.9;19;18.9;18.9;18.9;18.9;18.9;18.9;18.9;19;18.9;18.9;19;19;19;18.9;19;19;19;19;19;19;19;19;19;19;19;19;18.9;18.9;18.9;19;19;18.9;19;18.9;18.9;18.9…
18.1;18;18;18.1;18.1;18.1;18.1;18.2;18.3;18.3;18.3;18.3;18.3;18.4;18.4;18.4;18.4;18.5;18.5;18.5;18.5;18.5;18.6;18.6;18.6;18.7;18.7;18.7;18.8;18.8;18.9;18.8;18.8;18.8;18.7;18.8;18.8;18.8;18.8;18.8;18.8;18.8;18.8;18.8;18.8;18.9;18.8;18.9;18.9;18.9;18.9;18.9;18.9;18.9;18.9;18.9;18.9;18.9;19;19;19;19;19;19;19;19;19;19;19;19;19;19;19;19;19;19;19;19;19;19;18.9;19;18.9;18.9;18.9;18.9;18.9;18.9;18.9;18.9…
18;18;18;18;18;18.1;18.2;18.1;18.2;18.3;18.3;18.4;18.3;18.4;18.4;18.4;18.5;18.5;18.5;18.5;18.5;18.5;18.5;18.6;18.6;18.7;18.7;18.7;18.7;18.8;18.7;18.8;18.8;18.7;18.7;18.8;18.8;18.8;18.8;18.8;18.8;18.8;18.9;18.8;18.9;18.9;18.9;18.9;18.9;18.9;18.9;18.9;19;18.9;18.9;18.9;18.9;19;18.9;19;18.9;19;19.1;19;19;19;19;19;19.1;19;19;19;19;19;19;19;19;19;19;19;18.9;18.9;19;18.9;18.9;18.9;18.9;18.9;18.9;18.9;1…
18;18;18;18;18.1;18.2;18.3;18.1;18.2;18.3;18.2;18.3;18.3;18.3;18.4;18.4;18.5;18.5;18.5;18.6;18.5;18.6;18.5;18.5;18.5;18.6;18.7;18.7;18.7;18.8;18.7;18.7;18.8;18.8;18.8;18.8;18.7;18.8;18.8;18.8;18.8;18.8;18.8;18.8;18.9;18.9;18.9;18.9;18.8;18.9;19;19;18.9;18.9;18.9;18.9;18.9;19;18.9;19;19;19;19;19;19;19;19;19;19;19;19;19;19;19;19;19;19;19;18.9;19;18.9;18.9;18.9;18.9;18.9;18.9;18.9;18.9;18.9;18.9;18.…
18;18;18;18;18.1;18.1;18.2;18.1;18.2;18.3;18.3;18.2;18.3;18.3;18.5;18.4;18.5;18.5;18.5;18.5;18.5;18.5;18.5;18.5;18.6;18.6;18.7;18.7;18.7;18.7;18.7;18.8;18.7;18.7;18.7;18.8;18.7;18.8;18.8;18.8;18.8;18.8;18.8;18.8;18.8;18.9;18.9;18.8;18.9;18.9;18.9;18.9;18.9;18.9;18.9;18.9;18.9;18.9;18.9;19;18.9;18.9;19;19;19;19;19;19;19.1;19;19;19;19;19;19;18.9;19;19;18.9;18.9;18.9;19;18.9;18.9;18.9;18.9;19;18.9;1…
18;18;18.1;18;18.1;18.1;18.2;18.1;18.2;18.3;18.3;18.3;18.3;18.4;18.5;18.4;18.4;18.5;18.4;18.5;18.5;18.5;18.5;18.6;18.7;18.6;18.6;18.7;18.6;18.7;18.7;18.6;18.7;18.7;18.7;18.8;18.8;18.8;18.8;18.8;18.8;18.8;18.8;18.9;18.9;18.8;18.9;18.8;18.9;18.9;18.9;19;19;18.9;19;18.9;18.9;19;18.9;19;18.9;18.9;19;18.9;19;19;19;19;19;19;19;19;19;19;19;19;19;19;18.9;18.9;18.9;18.9;18.9;18.9;18.9;18.9;18.9;18.9;18.9;…
18;17.9;17.9;18;18;18.1;18.1;18.1;18.3;18.2;18.3;18.3;18.3;18.4;18.4;18.4;18.4;18.4;18.5;18.5;18.5;18.6;18.5;18.6;18.6;18.6;18.7;18.8;18.7;18.7;18.7;18.7;18.7;18.8;18.7;18.7;18.7;18.8;18.8;18.8;18.8;18.8;18.9;18.9;18.9;18.9;18.9;18.9;18.9;19;18.9;19;19;18.9;18.9;18.9;18.9;19;18.9;18.9;18.9;19;18.9;19.1;19;19;19;19;19.1;19;19;19;19;19;19;19;19;19;18.9;18.9;18.9;18.9;18.9;18.9;18.9;18.9;18.9;18.9;1…
18;18;17.9;18;18;18.1;18.2;18.2;18.2;18.2;18.3;18.3;18.3;18.3;18.4;18.4;18.4;18.4;18.5;18.5;18.5;18.6;18.5;18.6;18.6;18.6;18.6;18.7;18.7;18.7;18.7;18.7;18.8;18.7;18.7;18.7;18.7;18.8;18.8;18.8;18.8;18.9;18.8;18.9;18.9;18.9;18.9;18.9;18.9;18.9;19;19;19;19;18.9;18.9;18.9;18.9;18.9;18.9;18.9;18.9;19;19;19;19;19;19;19;19;19;19;19;19;19;19;18.9;19;18.9;19;18.9;18.9;18.9;18.9;18.9;18.9;18.9;18.9;18.9;18…
18;18;18;18.1;18.1;18.1;18.1;18.1;18.2;18.3;18.3;18.3;18.3;18.3;18.3;18.4;18.4;18.5;18.5;18.4;18.5;18.5;18.5;18.6;18.6;18.6;18.8;18.6;18.8;18.7;18.7;18.7;18.7;18.8;18.8;18.7;18.8;18.8;18.8;18.8;18.8;18.8;18.9;18.9;18.9;18.9;18.9;18.9;18.9;18.9;19;18.9;19;18.9;18.9;18.9;18.9;18.9;18.9;18.9;19;18.9;19;19;19;19;19;19;19;19;19;19;19;19;19;19;19;19;18.9;18.9;18.9;18.9;18.9;18.9;18.9;18.9;18.9;18.9;18.…
18;18;18;18;18;18.1;18.1;18.2;18.2;18.3;18.3;18.3;18.2;18.2;18.3;18.4;18.4;18.4;18.5;18.5;18.5;18.6;18.6;18.6;18.5;18.7;18.8;18.6;18.6;18.7;18.7;18.7;18.7;18.7;18.7;18.7;18.7;18.7;18.8;18.8;18.8;18.8;18.9;18.9;18.9;18.9;18.9;18.9;18.9;19;18.9;18.9;19;18.9;18.9;18.9;18.9;18.9;18.9;18.9;19;19;19;19;19;19;19;19;19;19;18.9;19;19;19;19;19;19;18.9;18.9;18.9;18.8;18.9;18.9;18.9;18.9;18.9;18.9;18.9;18.9;…
17.9;17.9;17.9;18.1;18;18;18.2;18.1;18.2;18.2;18.2;18.3;18.3;18.3;18.3;18.3;18.4;18.4;18.4;18.4;18.5;18.6;18.5;18.5;18.6;18.6;18.6;18.8;18.7;18.7;18.7;18.7;18.7;18.7;18.7;18.7;18.7;18.7;18.8;18.7;18.9;18.9;18.8;18.9;18.8;18.9;18.9;18.9;18.9;18.9;18.9;18.9;19;18.9;18.9;18.9;18.9;18.9;18.9;19;19;18.9;19;19;19;19;19;19.1;19;19;18.9;18.9;19;19;19;18.9;19;18.9;18.9;18.9;18.8;18.9;18.9;18.9;18.9;18.9;1…
18;18;18;18;18.1;18.1;18.1;18.2;18.2;18.3;18.3;18.2;18.3;18.3;18.4;18.3;18.4;18.5;18.5;18.6;18.5;18.5;18.6;18.6;18.6;18.7;18.7;18.6;18.7;18.7;18.8;18.7;18.8;18.7;18.7;18.7;18.8;18.8;18.8;18.8;18.9;18.9;18.8;18.9;18.8;18.8;19;19;18.9;18.9;19;18.9;18.9;18.9;18.9;18.9;18.9;18.9;19;18.9;19;19;19;18.9;18.9;19;19;19.1;19.1;19;18.9;19;19;19;19;19;18.9;19;19;18.9;18.9;18.9;18.9;18.9;18.9;18.9;18.9;18.8;1…
18;18;18;18.1;18;18;18.1;18.2;18.2;18.2;18.2;18.3;18.3;18.3;18.3;18.3;18.4;18.4;18.6;18.5;18.6;18.6;18.6;18.6;18.4;18.5;18.7;18.7;18.7;18.7;18.7;18.7;18.7;18.7;18.7;18.7;18.8;18.7;18.7;18.8;18.9;18.9;18.9;18.9;19;18.9;19;18.9;18.9;18.9;19;18.9;18.9;19;18.9;18.9;18.9;19;18.9;19;19;19;19;19;19;19.1;19;19;19;19;18.9;19;19;19;19;19;19;19;18.9;18.9;18.9;18.9;18.9;18.9;18.9;18.9;18.9;18.9;18.9;18.9;18.…
18;17.9;18;18;18.1;18.1;18.2;18.2;18.3;18.2;18.3;18.3;18.3;18.2;18.3;18.3;18.4;18.4;18.4;18.6;18.6;18.6;18.6;18.6;18.6;18.6;18.7;18.7;18.7;18.7;18.7;18.7;18.8;18.7;18.8;18.7;18.8;18.8;18.8;18.7;18.8;18.8;18.8;18.9;19;18.9;18.8;18.9;18.9;18.9;18.9;19;19;18.9;19;18.9;18.9;18.9;19;18.9;19;19;19;19;19;19;19;19.1;19.1;19;18.9;18.9;19;19;19;19;19;19;18.9;18.9;18.9;18.9;18.9;18.9;18.9;18.9;18.9;18.8;18.…
18;18;18;18;18.1;18.1;18.2;18.2;18.3;18.2;18.3;18.3;18.3;18.2;18.3;18.3;18.3;18.4;18.6;18.6;18.6;18.6;18.6;18.6;18.6;18.6;18.6;18.7;18.7;18.7;18.7;18.7;18.8;18.7;18.7;18.8;18.8;18.8;18.8;18.8;18.9;18.9;18.8;18.9;18.9;18.8;18.9;18.9;18.9;18.9;18.9;18.9;18.9;18.9;18.9;18.9;18.9;19;18.9;18.9;19;19;19;19;18.9;19;19;19.1;19.1;19;19.1;19.1;19;19;19;19;19;19;19;18.9;18.9;18.9;18.9;18.9;18.9;18.9;18.9;18…
18;18;18;18;18;18.1;18;18.2;18.2;18.2;18.2;18.2;18.2;18.3;18.3;18.3;18.4;18.5;18.6;18.5;18.6;18.6;18.6;18.6;18.6;18.6;18.6;18.7;18.7;18.7;18.7;18.7;18.7;18.7;18.8;18.8;18.8;18.8;18.8;18.9;18.8;18.9;18.9;18.8;18.9;18.9;18.9;18.9;18.9;18.9;18.9;18.9;18.9;18.9;19;19;19;19;19;18.9;19;19;19;18.9;19;19;19;19;19.1;19;19.1;19;19;19.1;19;19;18.9;19;18.9;18.9;18.9;18.9;18.9;18.9;18.9;18.9;18.9;18.9;18.8;18…
18;17.9;18;18;18.1;18.1;18;18.1;18.3;18.2;18.3;18.2;18.2;18.3;18.3;18.3;18.4;18.4;18.4;18.5;18.6;18.5;18.5;18.5;18.6;18.5;18.6;18.7;18.6;18.7;18.7;18.7;18.7;18.7;18.7;18.8;18.8;18.8;18.8;18.8;18.8;18.9;18.9;18.9;18.9;18.9;18.9;18.9;18.9;18.9;18.9;18.9;18.9;18.9;18.9;18.9;18.9;18.9;18.9;19;19;19;19.1;19.1;19;18.9;19;19;19;19;19;19;19;19;19;19;19;19;19;18.9;19;18.9;18.9;18.9;18.9;18.9;18.9;18.9;18.…
18;17.9;18;18;18;18;18;18.1;18.2;18.2;18.2;18.3;18.2;18.3;18.3;18.3;18.4;18.5;18.4;18.5;18.6;18.4;18.6;18.5;18.6;18.5;18.6;18.7;18.7;18.7;18.7;18.7;18.7;18.7;18.8;18.7;18.7;18.8;18.7;18.8;18.8;18.9;18.8;18.8;18.8;18.9;18.9;18.9;18.8;18.9;18.9;18.9;18.9;18.9;18.9;18.9;18.9;18.9;19;19;18.9;19.1;18.9;19.1;19;19;18.9;18.9;19;19;19;19;19;19;19;19;19;18.9;18.9;18.9;18.9;18.9;18.9;19;18.9;18.9;18.9;18.9…
18;17.9;17.9;18;18;18.1;18.1;18.1;18.2;18.2;18.2;18.2;18.2;18.3;18.3;18.4;18.4;18.4;18.4;18.4;18.5;18.5;18.5;18.6;18.6;18.6;18.6;18.6;18.7;18.7;18.7;18.7;18.7;18.7;18.7;18.7;18.7;18.7;18.7;18.8;18.8;18.9;18.9;18.9;18.9;18.9;18.8;18.9;18.8;18.9;18.9;18.9;18.9;18.9;18.9;18.9;18.9;19;18.9;18.9;18.9;18.9;19.1;19;19;18.9;18.9;19;19;19;19;19;19;19;19;19;19;19;18.9;18.9;18.9;18.9;18.9;18.9;18.9;18.9;18.…
18;17.9;17.9;18;18;18;18.1;18.1;18.1;18.2;18.2;18.2;18.2;18.3;18.3;18.2;18.3;18.4;18.4;18.5;18.4;18.5;18.5;18.5;18.6;18.5;18.6;18.6;18.7;18.7;18.6;18.7;18.7;18.7;18.7;18.7;18.7;18.7;18.8;18.7;18.7;18.8;18.8;18.9;18.8;18.8;18.8;18.9;18.9;18.9;18.9;18.8;18.9;18.8;18.9;18.9;18.9;18.9;18.9;18.9;18.9;18.9;18.9;19;18.9;18.9;18.9;19;19;19;19;19;19;19;19;19;19;18.9;19;18.9;18.9;18.9;18.9;18.9;18.9;18.9;1…
18;17.9;18;17.9;18.1;18;18.1;18.1;18.1;18.2;18.2;18.2;18.3;18.3;18.4;18.2;18.3;18.4;18.4;18.4;18.4;18.4;18.5;18.5;18.5;18.6;18.6;18.6;18.7;18.7;18.7;18.7;18.7;18.7;18.7;18.7;18.7;18.7;18.7;18.8;18.7;18.8;18.8;18.8;18.8;18.8;18.8;18.8;18.8;18.9;18.8;18.8;18.8;18.8;18.9;18.9;18.8;18.9;18.8;18.9;18.9;18.9;18.9;18.9;18.9;19;18.8;18.9;18.9;18.9;19;18.9;19;19;18.9;19;19;18.9;19;18.9;18.9;18.9;18.9;18.9…
18;17.9;17.8;17.8;18;18.1;18.1;18.1;18.2;18.2;18.2;18.2;18.2;18.2;18.3;18.3;18.3;18.4;18.4;18.4;18.4;18.5;18.6;18.5;18.6;18.6;18.6;18.7;18.7;18.7;18.7;18.7;18.7;18.7;18.7;18.7;18.7;18.7;18.7;18.8;18.8;18.7;18.7;18.8;18.8;18.7;18.8;18.8;18.8;18.9;18.8;18.8;18.9;18.9;18.8;18.8;18.9;18.9;18.9;18.9;18.8;18.9;18.9;19;19;18.9;19;19;19;19;19;19;18.9;19;18.9;18.9;18.9;19;18.9;19;18.9;18.9;18.9;18.9;18.9;…
18;17.9;17.9;18;18;18.1;18;18.1;18.1;18.2;18.2;18.2;18.2;18.3;18.3;18.4;18.3;18.4;18.4;18.4;18.5;18.5;18.6;18.6;18.5;18.6;18.5;18.6;18.6;18.7;18.7;18.7;18.7;18.7;18.7;18.7;18.7;18.7;18.7;18.7;18.7;18.8;18.7;18.8;18.8;18.8;18.7;18.8;18.9;18.8;18.8;18.8;18.8;18.8;18.8;18.9;18.9;18.9;18.9;18.9;18.9;18.9;18.9;18.9;19;19;18.9;19;19;18.9;19;19;19;18.9;18.9;18.9;18.9;18.9;19;18.9;18.9;18.9;18.9;18.8;18.…
18.1;17.9;17.9;18;18;18;18.1;18.1;18.2;18.2;18.1;18.3;18.2;18.2;18.3;18.4;18.3;18.4;18.5;18.5;18.5;18.5;18.5;18.5;18.5;18.6;18.6;18.6;18.6;18.7;18.7;18.7;18.7;18.7;18.7;18.7;18.7;18.7;18.8;18.9;18.7;18.7;18.8;18.7;18.8;18.8;18.8;18.8;18.7;18.8;18.8;18.8;18.9;18.9;18.9;18.9;18.9;18.9;19;18.9;18.9;18.9;19;19;18.9;18.9;19;19;19;19;19;19;19;19;19;19;19;19;18.9;19;18.9;18.9;18.9;18.9;18.9;18.9;18.9;19…
18.1;17.9;17.8;17.9;18;18;18.1;18.1;18.2;18.2;18.2;18.2;18.2;18.2;18.3;18.3;18.3;18.4;18.5;18.4;18.5;18.4;18.4;18.5;18.5;18.5;18.5;18.6;18.7;18.7;18.7;18.7;18.7;18.7;18.7;18.7;18.7;18.7;18.7;18.7;18.8;18.8;18.6;18.8;18.8;18.8;18.8;18.8;18.8;18.8;18.9;18.8;18.9;18.9;18.9;18.8;18.8;18.9;18.9;18.9;18.9;18.9;18.9;18.9;19;19;19;19;18.9;19;19;19;19;19;18.9;19;19;19;18.9;18.9;18.9;18.9;18.9;18.9;18.9;18…
18;17.9;17.9;18;18;18;18.1;18.1;18.2;18.2;18.1;18.2;18.1;18.2;18.3;18.3;18.4;18.4;18.4;18.4;18.5;18.4;18.4;18.4;18.4;18.4;18.5;18.7;18.7;18.7;18.7;18.7;18.6;18.7;18.7;18.7;18.7;18.8;18.7;18.7;18.7;18.8;18.8;18.8;18.8;18.8;18.8;18.8;18.8;18.9;18.9;18.8;18.8;18.9;18.8;18.9;18.9;18.9;18.9;18.9;18.9;18.9;18.9;19;19;19;19;19;19;19;19;19;19;19;19;19;19;19;19;19;19;18.9;18.9;18.9;18.9;18.9;18.9;18.9;18.…
17.9;17.8;17.8;18;18;18;18.1;18.2;18.2;18.1;18.2;18.2;18.2;18.2;18.2;18.3;18.3;18.3;18.4;18.5;18.5;18.4;18.5;18.4;18.5;18.5;18.6;18.5;18.7;18.7;18.7;18.7;18.7;18.7;18.7;18.7;18.7;18.7;18.7;18.7;18.7;18.8;18.8;18.9;18.8;18.8;18.8;18.8;18.8;18.8;18.9;18.9;18.9;18.8;18.8;18.9;18.9;18.9;18.9;18.9;18.9;18.9;18.9;19;19;19;19;18.9;18.9;19;18.9;19;19;19.1;19;19;19;19;19;19;19;18.9;19;18.9;18.9;18.9;18.9;…
17.8;17.9;17.9;17.9;18.1;18;18.1;18.1;18.2;18.1;18.2;18.2;18.2;18.3;18.4;18.3;18.4;18.3;18.4;18.3;18.5;18.5;18.5;18.5;18.5;18.4;18.5;18.7;18.7;18.7;18.7;18.7;18.7;18.7;18.7;18.7;18.7;18.7;18.7;18.7;18.7;18.8;18.9;18.8;18.8;18.8;18.8;18.9;18.8;18.8;18.9;18.9;18.8;18.9;18.8;18.8;18.9;19;18.9;18.9;18.9;18.9;18.9;19;19;19;19;18.9;19;18.9;19;19;19;19;19;19;19;19;19;18.9;19;19;19;18.9;19;18.9;18.9;18.9…
18;17.9;17.9;18;17.9;18;18;18.1;18.1;18.2;18.2;18.2;18.2;18.2;18.3;18.3;18.4;18.4;18.3;18.4;18.5;18.4;18.4;18.4;18.5;18.5;18.5;18.6;18.6;18.5;18.7;18.7;18.7;18.6;18.7;18.7;18.7;18.7;18.7;18.8;18.8;18.7;18.9;18.8;18.9;18.8;18.9;18.9;18.8;18.9;18.9;18.8;18.9;18.8;18.8;18.9;18.9;18.9;18.9;18.9;18.8;18.8;18.9;19;18.9;18.9;18.9;19;19;19;19;19;19;19.1;19;19.1;19;19;19;18.9;18.9;18.9;19;19;18.9;18.9;18.…
18;17.9;17.9;18;18;18;18.1;18;18.1;18.1;18.2;18.2;18.2;18.3;18.3;18.3;18.3;18.4;18.4;18.5;18.4;18.5;18.5;18.5;18.5;18.4;18.5;18.6;18.5;18.6;18.7;18.7;18.7;18.6;18.7;18.7;18.7;18.7;18.7;18.8;18.8;18.8;18.8;18.7;18.9;18.8;18.9;18.8;18.8;18.9;18.9;18.9;18.9;18.9;18.8;18.9;18.9;18.9;18.9;18.9;18.9;18.9;18.9;19;18.9;18.9;18.9;18.9;19;18.9;19;19;19;19;19;19;19;19.1;19;19;18.9;19;19;19;18.9;18.9;18.9;18…
18;17.9;17.9;18;18;18;18;18;18;18.1;18.2;18.3;18.3;18.3;18.3;18.2;18.3;18.4;18.4;18.4;18.5;18.5;18.5;18.4;18.4;18.5;18.6;18.5;18.6;18.6;18.6;18.7;18.7;18.7;18.7;18.6;18.7;18.7;18.7;18.8;18.8;18.8;18.8;18.8;18.9;18.8;18.8;18.9;18.8;18.8;18.9;18.9;18.9;18.9;18.9;18.9;18.9;18.9;18.9;18.9;18.9;19;18.9;19;19;18.9;19;19;19;19;19;19;19;19;19;19;19.1;19.1;19;18.9;19;19;18.8;18.9;19;18.9;18.9;18.9;18.9;18…
17.9;17.9;17.9;17.9;18;18;18;18.1;18.1;18.1;18.2;18.2;18.3;18.2;18.3;18.3;18.4;18.4;18.4;18.5;18.5;18.5;18.5;18.5;18.5;18.5;18.6;18.6;18.7;18.6;18.6;18.7;18.7;18.7;18.7;18.7;18.7;18.7;18.7;18.7;18.8;18.7;18.9;18.9;18.9;18.9;18.9;18.9;18.8;18.9;18.9;18.9;18.9;18.9;18.9;18.9;18.9;18.9;18.9;18.9;18.9;18.9;18.9;18.9;19;18.9;18.9;18.9;19;18.9;19;19;19;19;19;19.1;19.1;19.1;19;19;19;19;19;18.9;18.9;18.9…
17.9;17.9;17.9;17.9;17.9;17.9;17.9;18.1;18.2;18.2;18.2;18.2;18.2;18.2;18.3;18.3;18.3;18.3;18.4;18.4;18.5;18.4;18.5;18.5;18.5;18.5;18.6;18.6;18.6;18.6;18.7;18.7;18.6;18.7;18.7;18.6;18.7;18.7;18.7;18.8;18.8;18.8;18.8;18.7;18.8;18.8;18.8;18.8;18.8;18.9;18.9;18.9;18.9;18.9;18.9;19;19;18.9;18.9;18.9;18.9;18.9;19;18.9;19;19;19;19;18.9;18.9;18.9;19;19;19;19;19.1;19.1;19.1;19.1;19;19;19;19;19;19;18.9;19;…
17.9;17.9;17.9;17.9;18;18;18.1;18.1;18.1;18.1;18.2;18.2;18.2;18.3;18.3;18.3;18.3;18.3;18.4;18.5;18.5;18.5;18.4;18.5;18.5;18.6;18.6;18.6;18.6;18.6;18.7;18.7;18.6;18.6;18.7;18.7;18.7;18.7;18.7;18.7;18.7;18.8;18.8;18.8;18.8;18.8;18.9;18.8;18.8;18.8;18.9;18.8;19;18.9;18.9;18.9;18.9;18.9;18.8;18.9;18.9;18.9;18.9;18.9;19;19;19;19;19;18.9;19;19;19.1;19;19;19;19.1;19.1;19;19;19;19;19;19;19;18.9;18.9;18.9…
17.8;17.9;17.9;17.9;18;18;18;18;18.1;18.1;18.1;18.2;18.2;18.2;18.2;18.3;18.3;18.3;18.3;18.3;18.4;18.5;18.5;18.5;18.5;18.6;18.5;18.6;18.6;18.7;18.6;18.6;18.7;18.6;18.7;18.7;18.7;18.7;18.7;18.7;18.7;18.8;18.8;18.8;18.8;18.8;18.8;18.8;18.9;18.8;18.9;18.8;18.9;18.9;18.9;18.9;18.9;18.8;18.9;18.9;18.9;19;19;19;18.9;18.9;18.9;18.9;19;18.9;19;19;19;19;19.1;19;19;19.1;19;19;19;19;18.9;19;19;19;18.9;18.9;1…
17.9;17.9;17.9;17.9;17.9;17.9;18.1;18.1;18.1;18.1;18.2;18.2;18.2;18.2;18.2;18.3;18.3;18.3;18.3;18.4;18.4;18.5;18.4;18.4;18.6;18.5;18.6;18.6;18.6;18.6;18.7;18.6;18.8;18.6;18.7;18.7;18.7;18.7;18.7;18.7;18.9;18.7;18.8;18.8;18.8;18.7;18.8;18.8;18.8;18.8;19;18.8;18.9;18.9;18.9;18.9;18.9;18.9;18.9;18.9;18.9;18.9;19;19;19;19;19;19;19;18.9;19;19;19.1;19;19;19;19;19;19;18.9;19;19;19;19;19;19;18.9;18.9;19;…
17.9;17.9;17.9;17.9;17.9;18;18.1;18.1;18.1;18.2;18.1;18.2;18.2;18.2;18.2;18.2;18.3;18.3;18.3;18.4;18.4;18.4;18.5;18.5;18.6;18.6;18.5;18.5;18.6;18.6;18.7;18.6;18.7;18.7;18.7;18.7;18.7;18.7;18.7;18.7;18.7;18.7;18.8;18.7;18.8;18.8;18.8;18.8;18.8;18.8;18.9;18.9;18.9;18.9;18.9;18.9;18.8;18.9;18.9;18.9;19;18.9;18.9;19;19;18.9;19;19;19;19;18.9;19;19;19;19;19;18.9;19;19;18.9;19;19;19;19;18.9;18.9;19;19;1…
17.9;17.9;17.9;18;18;18;18.1;18;18.1;18.1;18.2;18.2;18.1;18.2;18.3;18.3;18.3;18.2;18.3;18.3;18.4;18.4;18.4;18.5;18.5;18.5;18.5;18.6;18.6;18.6;18.7;18.7;18.7;18.7;18.7;18.6;18.6;18.7;18.7;18.7;18.7;18.7;18.7;18.7;18.7;18.9;18.9;18.8;18.8;18.8;18.8;18.9;18.9;18.9;18.9;18.8;18.9;18.9;18.9;18.9;18.9;19;18.9;19;18.8;18.9;18.9;19;19;19;19;19;19;19;19;19;19;19;19;18.9;19;19;19;18.9;19;19.1;18.9;19;19.1;…
17.9;17.9;17.8;17.9;17.9;18;18.1;18;18.1;18.1;18.2;18.2;18.2;18.2;18.2;18.2;18.4;18.3;18.4;18.4;18.4;18.5;18.4;18.5;18.5;18.5;18.5;18.6;18.6;18.6;18.6;18.7;18.7;18.7;18.7;18.7;18.6;18.7;18.7;18.7;18.7;18.8;18.7;18.7;18.7;18.8;18.9;18.8;18.8;18.8;18.9;18.9;18.9;18.9;18.9;18.9;18.9;18.8;18.9;18.8;18.9;19;19;19;19;18.9;19;19;19;19;19;19;19;19;19;19;19;19;18.9;19;19;19;19;19;18.9;18.9;19.1;18.9;19;18…
17.9;17.8;17.8;17.9;17.9;17.9;18;18;18;18.1;18.1;18.1;18.1;18.1;18.3;18.3;18.3;18.4;18.4;18.4;18.4;18.4;18.4;18.5;18.4;18.5;18.5;18.5;18.6;18.6;18.7;18.6;18.7;18.7;18.6;18.6;18.6;18.7;18.7;18.7;18.7;18.7;18.7;18.7;18.7;18.8;18.7;18.8;18.8;18.9;18.9;18.9;18.9;18.8;18.9;18.8;18.8;18.9;18.9;18.9;18.9;18.9;18.9;19;18.9;19;18.9;19;19;19;19;19;19;19;19;19;19;19;18.9;19;19;19;19;19;18.9;18.9;18.9;18.9;1…
18;17.9;17.9;17.9;18;18;18;18.1;18.1;18.1;18;18.1;18.1;18.1;18.2;18.2;18.2;18.2;18.3;18.4;18.4;18.4;18.5;18.4;18.4;18.5;18.5;18.6;18.5;18.7;18.6;18.6;18.7;18.6;18.6;18.6;18.6;18.7;18.7;18.8;18.7;18.7;18.7;18.7;18.8;18.7;18.8;18.8;18.8;18.8;18.9;18.7;18.9;18.8;18.8;18.9;18.8;18.8;18.8;18.8;18.9;18.9;19;19;19;19;18.9;19;19;18.9;18.9;19;19;19;19;19;19;19;19;19;19;19;19;18.9;19;19;19;19;18.9;18.9;19;…
18;17.8;17.9;17.8;17.9;18;18;18;18;18.1;18.1;18.1;18.2;18.2;18.2;18.2;18.2;18.3;18.4;18.3;18.4;18.3;18.5;18.3;18.5;18.5;18.5;18.6;18.6;18.6;18.6;18.6;18.6;18.6;18.6;18.6;18.7;18.7;18.7;18.8;18.7;18.8;18.7;18.8;18.8;18.8;18.8;18.8;18.8;18.8;18.9;18.8;18.9;18.8;18.8;18.8;18.9;18.9;18.9;18.9;18.9;18.9;18.9;19;19;19;19;19;19;18.9;18.9;19;19;19;19;19;19;19;19;19;19;19;19;18.9;19;19;18.9;19;18.9;19;18.…
18;17.8;17.7;17.8;17.9;17.9;18;18;18;18.1;18.1;18.1;18.1;18.1;18.1;18.2;18.2;18.3;18.4;18.4;18.3;18.3;18.5;18.4;18.5;18.5;18.5;18.5;18.6;18.6;18.6;18.6;18.6;18.6;18.6;18.6;18.7;18.7;18.7;18.6;18.7;18.7;18.7;18.8;18.7;18.8;18.8;18.8;18.8;18.8;18.8;18.7;18.8;18.8;18.8;18.8;18.8;18.9;18.9;18.9;18.9;18.9;18.9;18.9;19;19;19;18.9;19;19;19;19;19;18.9;19;19;19;19;19;18.9;19;19;18.9;18.9;18.9;18.9;18.9;18…
18;17.8;17.9;17.8;17.9;17.8;17.9;18;18.1;18.1;18.1;18.1;18.1;18.1;18.2;18.2;18.3;18.4;18.4;18.3;18.4;18.4;18.4;18.4;18.5;18.5;18.5;18.5;18.5;18.6;18.6;18.6;18.6;18.6;18.6;18.6;18.7;18.6;18.7;18.8;18.7;18.7;18.7;18.8;18.7;18.8;18.8;18.8;18.8;18.8;18.8;18.8;18.8;18.8;18.8;18.8;18.9;18.9;18.9;18.9;18.9;18.9;18.9;19;19;19;18.9;19;19;19;19;19;19;19;19;19;19;18.9;19;19;19;19;18.9;18.9;19;18.9;19;19;19;…
18;17.8;17.8;17.9;17.9;17.8;18;18;18.1;18;18.1;18.1;18.1;18.1;18.2;18.2;18.2;18.3;18.4;18.4;18.4;18.4;18.4;18.5;18.5;18.5;18.5;18.5;18.6;18.5;18.6;18.6;18.7;18.7;18.6;18.6;18.7;18.7;18.7;18.7;18.7;18.7;18.7;18.7;18.8;18.9;18.9;18.8;18.8;18.8;18.8;18.8;18.8;18.8;18.8;18.9;18.9;18.9;18.9;18.9;18.9;18.9;19;18.9;19;18.9;19;19;19.1;18.9;19;19;19;19;18.9;19;19;19;19;18.9;19;19;18.9;18.9;19;18.9;18.9;19…
18;17.8;17.8;17.9;17.9;17.8;17.9;18;18.1;18;18.1;18.1;18.1;18.1;18.1;18.1;18.3;18.3;18.4;18.4;18.3;18.4;18.4;18.4;18.4;18.3;18.5;18.5;18.5;18.5;18.5;18.6;18.6;18.7;18.6;18.7;18.7;18.6;18.8;18.7;18.8;18.8;18.7;18.7;18.7;18.7;18.8;18.8;18.7;18.8;18.8;18.9;18.8;18.8;18.9;18.9;18.9;18.9;18.9;18.9;18.9;19;18.9;18.9;19;19.1;18.9;19.1;19;19;18.9;19;19;19;18.9;19;19;19;19.1;18.9;18.9;18.9;19;18.9;18.9;19…
18;17.8;17.9;17.9;17.8;17.8;17.9;18;18;18.1;18.1;18.1;18.1;18.1;18.2;18.2;18.2;18.4;18.3;18.3;18.4;18.4;18.4;18.4;18.5;18.5;18.5;18.5;18.5;18.5;18.6;18.6;18.6;18.6;18.6;18.5;18.6;18.7;18.7;18.7;18.8;18.8;18.8;18.7;18.7;18.8;18.9;18.8;18.8;18.9;18.9;18.9;18.9;18.8;18.9;18.8;18.8;18.8;18.9;18.9;18.9;18.9;18.9;19;18.9;18.9;18.9;19;19.1;19;19;19;19;19;19;19.1;19;19;19.1;19.1;19;19;18.9;18.9;19;19;19;…
18;17.8;17.8;17.8;17.9;17.9;18.1;18;18;18;18;18.1;18.1;18.1;18.2;18.2;18.2;18.2;18.3;18.3;18.3;18.4;18.4;18.4;18.5;18.4;18.5;18.4;18.4;18.5;18.6;18.6;18.6;18.6;18.6;18.6;18.7;18.7;18.7;18.7;18.7;18.7;18.8;18.8;18.7;18.7;18.7;18.7;18.8;18.9;18.8;18.8;18.8;18.8;18.9;18.8;18.8;18.9;18.9;18.9;18.9;18.9;18.9;18.9;18.9;18.9;19;19;19.1;19;19;19.1;19.1;19;19.1;19;19;19;19.1;18.9;18.9;19;18.9;19;19;19;18.…
18;17.8;17.8;17.8;17.8;17.9;18;18;18.1;18.1;18.1;18.1;18.2;18.1;18.2;18.2;18.2;18.3;18.3;18.3;18.4;18.4;18.4;18.4;18.4;18.4;18.4;18.5;18.5;18.6;18.6;18.6;18.6;18.6;18.6;18.6;18.7;18.7;18.7;18.7;18.7;18.8;18.8;18.8;18.8;18.8;18.8;18.8;18.8;18.8;18.9;18.8;18.8;18.7;18.9;18.9;18.9;18.9;18.9;18.9;18.9;18.9;18.9;18.9;18.9;18.9;19;19;19.1;19;19.1;19.1;19;19.1;19;19;19.1;19;19.1;19;18.9;19;19;19;19;19;1…
18;17.8;17.8;17.9;17.9;17.9;17.9;17.9;18.1;18;18.1;18.1;18.1;18.1;18.3;18.2;18.2;18.3;18.3;18.3;18.3;18.4;18.4;18.5;18.4;18.4;18.5;18.5;18.6;18.5;18.6;18.6;18.6;18.6;18.4;18.6;18.6;18.7;18.7;18.7;18.8;18.7;18.8;18.8;18.8;18.8;18.8;18.8;18.8;18.9;18.8;18.8;18.9;18.8;18.7;18.8;18.8;18.9;18.9;18.9;18.9;18.9;18.9;18.9;18.9;18.9;19;19;19;19;18.9;19;19;19.1;19;19;19;19;19;19;19;19;19;19;19;19;18.9;19;1…
18;17.8;17.7;17.8;17.9;17.8;17.9;18;18;18.1;18.2;18.1;18.1;18.1;18.2;18.2;18.2;18.3;18.3;18.3;18.3;18.3;18.3;18.4;18.4;18.4;18.5;18.5;18.6;18.5;18.6;18.6;18.5;18.6;18.6;18.7;18.6;18.7;18.7;18.7;18.7;18.7;18.7;18.8;18.8;18.8;18.8;18.8;18.7;18.9;18.8;18.8;18.9;18.8;18.8;18.8;18.9;18.9;18.9;18.9;18.9;18.9;18.9;18.9;18.9;18.9;19;19;19.1;19;19;19;19;19;19;19;19;19;19;19;19;19;19;19;19;19;18.9;19;19;19…
18;17.8;17.8;17.8;17.8;17.8;17.8;18;18;18;18.1;18;18.1;18.1;18.1;18.2;18.1;18.2;18.3;18.4;18.4;18.4;18.4;18.4;18.4;18.5;18.5;18.6;18.5;18.5;18.6;18.5;18.6;18.6;18.6;18.6;18.6;18.6;18.6;18.7;18.7;18.7;18.8;18.7;18.7;18.7;18.8;18.7;18.8;18.8;18.8;18.9;18.9;18.7;18.7;18.8;18.9;18.9;18.9;18.9;18.9;18.9;18.9;18.9;19;19;19;19.1;19.1;19;19;19;19;19;19;19;19;19;19;19;19;19;19;19;19;19;19;19;19;18.9;19.1;…
18;17.8;17.8;17.8;17.8;17.9;17.9;17.9;17.8;18;18;18;18.1;18;18.1;18.1;18.2;18.2;18.2;18.3;18.3;18.3;18.4;18.5;18.4;18.5;18.5;18.5;18.5;18.5;18.6;18.5;18.6;18.5;18.6;18.6;18.6;18.7;18.7;18.7;18.7;18.8;18.8;18.7;18.7;18.7;18.7;18.8;18.7;18.8;18.8;18.9;18.9;18.8;18.9;18.9;18.9;18.9;18.9;18.8;18.8;18.9;18.9;18.9;18.9;19.1;19.1;19;19.1;19.1;19;19;19;19;19;19;19;19;19;19;19;19;19;19;19;19;19;19;19;19;1…
18;17.8;17.8;17.9;17.8;17.8;17.9;17.9;18;17.9;18;18;18.1;18.1;18.1;18.1;18.1;18.2;18.3;18.4;18.3;18.4;18.3;18.4;18.3;18.4;18.5;18.5;18.5;18.5;18.6;18.5;18.6;18.6;18.6;18.7;18.6;18.6;18.7;18.7;18.7;18.7;18.7;18.8;18.7;18.7;18.7;18.8;18.8;18.8;18.8;18.9;18.9;18.9;18.9;18.9;18.9;18.9;18.9;18.9;18.8;18.9;18.9;18.9;19.1;19;19;19;19;19.1;18.9;18.9;18.9;19;18.9;19;19;19;19;19;18.9;19;19;19;19;19;19;18.9…
18;17.8;17.7;17.8;17.9;17.8;18;17.9;18;17.9;18;18;18;18;18.1;18.1;18.1;18.2;18.2;18.2;18.3;18.3;18.4;18.3;18.4;18.5;18.5;18.5;18.5;18.5;18.6;18.6;18.6;18.6;18.7;18.6;18.6;18.6;18.6;18.6;18.7;18.7;18.7;18.8;18.7;18.8;18.8;18.8;18.8;18.8;18.8;18.9;18.8;18.8;18.9;18.8;18.9;18.9;19;18.8;18.9;18.9;19;19;19;18.9;19;19;19;18.9;19;18.9;19;19;19;19;19.1;19;19;19;19;19;19;19;19;19;19;19;18.9;19;18.9;19;19;…
18;17.8;17.8;17.7;17.8;17.7;17.9;17.9;17.9;18;18;18;18;18.1;18.1;18.1;18.2;18.1;18.3;18.2;18.3;18.4;18.4;18.4;18.4;18.4;18.4;18.5;18.5;18.5;18.6;18.6;18.6;18.6;18.6;18.6;18.6;18.7;18.7;18.6;18.7;18.7;18.7;18.7;18.8;18.7;18.7;18.8;18.8;18.8;18.8;18.8;18.9;18.9;18.8;18.9;18.9;18.8;18.8;19;18.8;18.9;19;19;19;19;19;19;19;19;19;19;18.9;19;19;19;19;19;19;19;19;19;19;19;19;19;19;18.9;19;19;19;19;19;18.9…
18;17.8;17.7;17.8;17.8;17.8;17.9;17.8;17.9;17.9;18;18;18;18.1;18.1;18;18.1;18.2;18.2;18.4;18.4;18.3;18.4;18.3;18.4;18.4;18.5;18.5;18.5;18.5;18.6;18.6;18.6;18.6;18.6;18.6;18.6;18.6;18.6;18.6;18.7;18.7;18.7;18.8;18.8;18.8;18.8;18.8;18.8;18.8;18.8;18.8;18.8;18.9;18.8;18.8;18.9;18.8;18.9;18.9;18.9;18.9;18.9;18.9;19;19;19;19;19;19;19;19.1;19.1;19;19;19;19.1;19;19;19.1;19;18.9;19;19;19;19;19;19;19;19;1…
18.1;17.8;17.8;17.8;17.8;17.8;17.9;17.9;17.9;18;18;18;18;18;18.1;18.1;18.2;18.2;18.2;18.3;18.2;18.3;18.4;18.3;18.4;18.4;18.4;18.5;18.5;18.6;18.6;18.6;18.6;18.6;18.6;18.6;18.6;18.6;18.7;18.7;18.7;18.7;18.7;18.7;18.7;18.8;18.8;18.8;18.8;18.8;18.8;18.8;18.8;18.8;18.8;18.8;18.8;18.9;18.9;18.9;18.9;18.9;19;19;19;19;19;19;19;19;19;19;19;19;19;19;19;18.9;19.1;19;19;19;19;19;19;19;19;19;19;19;19.1;19;18.…
18.1;17.9;17.8;17.5;17.8;17.8;17.9;17.9;18;17.9;18;18.1;18;18;18.1;18.1;18.1;18.2;18.3;18.3;18.4;18.4;18.3;18.4;18.4;18.4;18.5;18.5;18.5;18.5;18.6;18.6;18.6;18.6;18.6;18.5;18.6;18.7;18.7;18.7;18.8;18.7;18.8;18.8;18.7;18.8;18.8;18.8;18.8;18.8;18.8;18.8;18.9;18.8;18.8;18.9;18.9;18.8;18.9;19;18.9;19;18.9;19;19;19;19;19;19;19;19;19.1;19;19;18.9;19;19;19;19;19;19;19;19;19.1;19;19;19;19;19;19;19;19;19;…
18.2;17.8;17.8;17.7;17.8;17.8;18;18;18;17.8;18;18;18;18;18.1;18.1;18.1;18.2;18.2;18.3;18.4;18.4;18.4;18.3;18.4;18.4;18.5;18.5;18.5;18.5;18.6;18.6;18.6;18.6;18.6;18.6;18.6;18.7;18.7;18.7;18.7;18.7;18.8;18.7;18.7;18.8;18.8;18.8;18.8;18.8;18.9;18.8;18.8;18.9;18.8;18.8;18.9;18.9;18.9;18.9;18.9;18.9;18.9;18.9;19;18.9;19;19;19;19;19;19;19;19;19;19;19;19;19;19;19.1;19;19;19.1;19;19;19;19.1;19;19;18.9;19…
18.4;17.8;17.8;17.8;17.8;17.8;17.8;18;18;18;17.9;18;18.1;18;18.1;18.1;18.1;18.2;18.2;18.2;18.3;18.3;18.3;18.3;18.2;18.4;18.5;18.5;18.5;18.5;18.6;18.6;18.6;18.6;18.6;18.7;18.6;18.6;18.6;18.7;18.7;18.8;18.7;18.7;18.7;18.9;18.8;18.9;18.8;18.9;18.8;18.9;18.9;18.9;18.9;18.9;18.9;18.9;18.9;18.9;18.9;18.9;18.9;19;18.9;19;19;19;19.1;19;19;19;19;19;19;19;19;19;19;19;19;19;19;19;19;19;19.1;19;19.1;19.1;19.…
18.3;17.8;17.7;17.8;17.9;17.8;17.9;17.9;18;17.9;17.9;17.9;18;18.1;18.1;18.2;18.1;18.2;18.1;18.3;18.2;18.3;18.4;18.3;18.3;18.5;18.5;18.5;18.5;18.5;18.5;18.6;18.5;18.6;18.6;18.6;18.6;18.7;18.6;18.8;18.6;18.7;18.7;18.7;18.8;18.8;18.8;18.7;18.9;18.9;18.8;18.8;18.9;18.9;18.8;18.9;18.9;18.9;18.9;18.9;18.9;18.9;19;18.9;19;19;19;19;19;19;18.9;19;19;19;19;19;19;19;19;19;19.1;19;19.1;19.1;19;19;19;19;19;19…
18.4;18;17.8;17.8;17.8;17.9;18;18;18;18;17.9;18.1;18;18.1;18.2;18.1;18.2;18.2;18.2;18.3;18.3;18.3;18.3;18.4;18.5;18.4;18.5;18.5;18.5;18.5;18.5;18.6;18.5;18.6;18.7;18.6;18.6;18.6;18.7;18.7;18.7;18.7;18.7;18.7;18.7;18.8;18.9;18.9;18.9;18.9;18.9;18.8;18.9;18.9;18.9;18.9;18.9;18.9;18.9;18.9;18.9;18.9;18.9;19;19;19;19;19;19;19;19;19;18.9;19;19;18.9;19;19;19;19;19;19;19.1;19.1;19.1;19;19;19;19;19.1;19;…
18.3;17.8;17.7;17.8;17.9;17.8;17.8;17.9;18;18;18;17.9;17.9;18;18.2;18.1;18.2;18.2;18.3;18.3;18.4;18.3;18.4;18.4;18.5;18.4;18.5;18.5;18.5;18.5;18.5;18.6;18.6;18.6;18.6;18.6;18.7;18.7;18.7;18.7;18.7;18.7;18.7;18.8;18.7;18.8;18.8;18.9;18.9;18.8;18.9;18.9;18.9;18.8;18.9;18.9;18.9;18.9;18.9;18.9;18.9;18.9;18.9;19;19;19;19;19;19;19;19;19;19;18.9;19;19;18.9;18.9;19.1;19;19;19;19;19;19;19;19;19.1;19.1;19…
18.4;18;17.8;17.7;17.8;17.8;17.9;17.9;18;18;18;18;18.1;18.1;18.1;18.1;18.2;18.2;18.2;18.2;18.3;18.4;18.3;18.3;18.4;18.5;18.5;18.4;18.5;18.5;18.5;18.6;18.6;18.6;18.6;18.6;18.5;18.6;18.7;18.7;18.7;18.7;18.7;18.7;18.8;18.8;18.8;18.8;18.8;18.9;18.8;18.9;18.9;18.8;18.9;18.9;18.9;18.9;18.9;18.9;18.9;18.9;18.9;18.9;19;19;18.9;19;19.1;19;19;19;19;19;19;19.1;19;19.1;19.1;19;19;19;19;19;19.1;19;19;19;19.1;…
18.5;17.9;17.8;17.8;17.8;17.9;18;17.9;17.8;18;17.9;17.9;17.9;18;18.1;18.1;18.1;18.2;18.2;18.2;18.3;18.3;18.3;18.4;18.4;18.5;18.4;18.5;18.5;18.5;18.6;18.6;18.6;18.6;18.6;18.6;18.7;18.6;18.6;18.7;18.8;18.7;18.7;18.7;18.8;18.8;18.8;18.8;18.8;18.9;18.8;18.8;18.8;18.9;18.9;18.9;18.9;18.9;18.8;18.9;18.9;18.9;19;19;19;19;19;19;19;19;19;19;19;18.9;19;19;19.1;19;19.1;19;19;19;19.2;19;19;19;19;19.1;19;19;1…
18.6;17.8;17.8;17.8;17.9;17.8;17.9;17.9;17.9;17.9;17.9;18;18;18;18.2;18.2;18.2;18.3;18.3;18.3;18.3;18.4;18.3;18.5;18.4;18.4;18.5;18.5;18.5;18.5;18.6;18.6;18.5;18.6;18.6;18.6;18.6;18.7;18.6;18.6;18.6;18.9;18.7;18.8;18.8;18.8;18.8;18.8;18.8;18.8;18.8;18.8;18.8;18.9;18.8;18.9;18.9;18.8;18.9;18.9;18.9;18.8;18.8;19;18.9;18.9;19;19;19;19;19;19;19;18.9;18.9;19;18.9;19;19.1;19.1;19;19;19;19;19;19;19;19.1…
18.7;17.9;17.8;17.9;18;17.8;17.8;17.8;17.9;18;18;18;18;18;18.1;18;18.1;18.3;18.3;18.3;18.3;18.3;18.3;18.3;18.4;18.4;18.4;18.4;18.5;18.6;18.6;18.6;18.6;18.6;18.6;18.5;18.6;18.7;18.7;18.6;18.7;18.7;18.7;18.7;18.7;18.8;18.8;18.8;18.8;18.8;18.8;18.8;18.9;18.9;18.8;18.9;18.8;18.9;18.9;18.8;18.9;19;18.9;18.9;18.9;18.9;19;19;19;19;19;19;19;18.9;19.1;18.9;18.9;19.1;19;19;19;19;18.9;19;19;19;19;19;19;19;1…
18.8;18.2;17.8;17.7;17.7;17.7;17.9;18;18;18;17.9;18;18;18;18.1;18.2;18.3;18.3;18.3;18.3;18.3;18.4;18.4;18.3;18.3;18.4;18.4;18.4;18.4;18.6;18.7;18.6;18.6;18.5;18.5;18.4;18.6;18.6;18.6;18.6;18.6;18.7;18.8;18.7;18.8;18.8;18.8;18.8;18.8;18.8;18.8;18.8;18.9;18.8;18.7;18.9;18.8;18.9;18.9;18.9;18.9;18.9;18.9;18.9;19;18.9;18.9;18.9;19;19;19;19;19;19;19;19;19;19.1;19;19;19;19;19;19;19;19;19;19;19;19;19;19…
18.7;18.4;17.8;17.8;17.7;17.7;17.8;17.9;17.9;18;18;17.8;18;18.1;18.1;18.1;18.2;18.1;18.3;18.2;18.4;18.3;18.4;18.4;18.4;18.4;18.4;18.4;18.6;18.6;18.7;18.6;18.6;18.5;18.6;18.6;18.5;18.7;18.7;18.7;18.7;18.8;18.6;18.8;18.8;18.8;18.8;18.8;18.8;18.8;18.8;18.8;18.8;18.9;18.8;18.9;18.9;18.9;18.8;18.9;18.9;18.9;18.9;19;18.9;18.9;18.9;18.9;18.9;19;18.9;19;19;19;19;19;19;19.1;19.1;19;19;19.1;19;18.9;19;19;1…
18.7;18;17.8;17.7;17.8;17.8;17.8;17.9;17.9;17.9;17.9;18;18.1;18;18.1;18.2;18.3;18;18.3;18.3;18.3;18.4;18.4;18.4;18.4;18.4;18.5;18.5;18.4;18.6;18.7;18.5;18.5;18.6;18.5;18.6;18.6;18.6;18.7;18.7;18.7;18.7;18.7;18.7;18.8;18.8;18.8;18.8;18.8;18.8;18.8;18.8;18.8;18.8;18.8;18.9;18.9;18.9;18.9;18.9;18.9;18.9;18.9;18.9;19;19;18.9;19;19;19;19;19;19;19.1;19;18.9;19.1;19.1;19;19;19;19;19;19;19.1;19;19;19;19.…
18.7;18.2;17.8;17.8;17.8;17.7;17.8;17.9;17.9;18;18;17.9;17.9;18;18.1;18.1;18.2;18.2;18.2;18.3;18.4;18.4;18.4;18.4;18.5;18.4;18.4;18.5;18.5;18.5;18.5;18.5;18.6;18.6;18.5;18.5;18.6;18.6;18.8;18.7;18.7;18.7;18.7;18.6;18.8;18.7;18.8;18.8;18.8;18.8;18.8;18.8;18.9;18.8;18.8;18.9;18.9;18.9;18.9;18.9;18.9;19;19;19;19;19;19;19;18.9;19;18.9;19;19;19;19;19;19;19.1;19.1;19.1;19.1;19;19;19;19;19;19.1;19;19.1;…
18.7;18.2;17.7;17.8;17.8;17.8;17.8;17.9;17.9;17.9;18;17.9;18;18;18.1;18;18.2;18.2;18.2;18.2;18.4;18.3;18.4;18.4;18.4;18.4;18.4;18.4;18.4;18.6;18.6;18.6;18.5;18.5;18.6;18.5;18.6;18.6;18.7;18.7;18.7;18.7;18.7;18.7;18.8;18.8;18.8;18.9;18.8;18.8;18.9;18.8;18.8;18.8;18.9;18.9;18.9;18.9;18.9;19;18.8;18.9;18.9;18.9;19;19;19;18.9;19;19;19;19;19;19;19;19;19;19.1;19.1;19.1;19;19.1;19.1;19;19;19;19.1;19;19.…
18.7;18.4;17.7;17.9;17.8;17.6;17.8;17.8;17.8;18;17.9;17.9;18;18.1;18.1;18.2;18.1;18.2;18.2;18.2;18.4;18.3;18.4;18.4;18.4;18.4;18.4;18.5;18.5;18.5;18.5;18.6;18.6;18.5;18.5;18.5;18.7;18.6;18.6;18.7;18.6;18.6;18.7;18.7;18.7;18.9;18.7;18.8;18.8;18.8;18.8;18.8;18.8;18.8;18.8;18.9;18.9;18.9;18.9;18.9;19.1;19;18.9;18.8;18.9;19;19;19;18.9;19;19;19;19;19;19;19;19.1;19.1;19.1;19;19.1;19.1;19;19;19;19;19;19…
18.7;18.5;17.8;17.8;17.8;17.9;17.9;17.8;17.9;17.9;17.9;17.8;18.1;18.1;18.1;18.1;18.2;18.2;18.2;18.2;18.3;18.3;18.4;18.3;18.4;18.4;18.4;18.4;18.5;18.5;18.6;18.6;18.5;18.5;18.5;18.6;18.6;18.6;18.6;18.6;18.6;18.6;18.6;18.7;18.8;18.9;18.7;18.9;18.8;18.9;18.8;18.9;18.8;18.9;18.8;18.9;18.9;18.9;18.9;18.9;18.9;18.9;18.9;18.9;18.9;18.9;19;19;19;19;19;19;18.9;19;19;19.1;19;19;19;19.1;19.1;19.1;19;19;18.9;…
19;18.3;17.8;17.8;17.9;17.8;17.9;17.9;17.8;18;18;18;18.1;18;18.1;18.1;18.1;18.2;18.3;18.2;18.3;18.3;18.3;18.4;18.4;18.4;18.5;18.5;18.5;18.6;18.6;18.6;18.5;18.5;18.5;18.6;18.6;18.6;18.6;18.6;18.6;18.6;18.8;18.8;18.7;18.7;18.7;18.8;18.9;18.8;18.9;19;18.8;18.9;18.8;18.9;18.9;18.9;18.9;18.9;18.8;18.9;18.9;18.9;18.9;19;18.9;19;18.9;19;18.9;19;19;19;19;19;19;19.1;19.1;19.1;19;19.1;19;19;19.1;19;19.1;19…
19;18.6;17.9;17.9;17.8;17.8;17.8;18;17.9;18;18;18.1;18;18.1;18.1;18;18.1;18.1;18.2;18.3;18.3;18.4;18.3;18.3;18.4;18.4;18.4;18.5;18.4;18.5;18.5;18.5;18.5;18.5;18.5;18.5;18.6;18.6;18.6;18.6;18.7;18.7;18.7;18.8;18.8;18.7;18.8;18.9;18.8;18.8;18.9;18.8;18.9;18.9;18.9;18.9;18.9;18.9;18.9;18.8;18.8;18.8;18.9;18.8;18.9;19;19;19;19;19;18.9;19;19.1;19;19;19;19;19;19.1;19.1;19;19.1;19;19;19;19;19.1;19.1;19.…
19.1;18.7;18;17.9;17.9;17.7;17.9;17.9;17.9;17.9;18;18.1;18;18;18;18.1;18.2;18.2;18.2;18.2;18.4;18.3;18.3;18.3;18.3;18.4;18.5;18.4;18.4;18.5;18.5;18.6;18.6;18.5;18.6;18.5;18.5;18.6;18.6;18.7;18.7;18.6;18.7;18.8;18.8;18.8;18.8;18.7;18.8;18.8;18.9;18.9;18.9;18.9;18.9;18.9;18.9;18.9;18.9;18.9;18.9;18.8;18.9;18.9;18.9;18.9;19;19;19;18.9;19;19;18.9;19;19.1;19;19.1;19.1;19;19.1;19.1;19;19.1;19;19;19;19.…
19.1;18.8;18;17.8;17.8;17.9;17.9;17.9;17.9;17.9;18;18;18.1;18.1;18;18.1;18.1;18.2;18.3;18.2;18.2;18.4;18.3;18.4;18.4;18.5;18.4;18.5;18.4;18.6;18.5;18.5;18.5;18.5;18.5;18.5;18.6;18.6;18.7;18.6;18.6;18.7;18.7;18.7;18.8;18.7;18.8;18.8;18.7;18.8;18.8;18.9;18.8;18.9;18.9;18.9;18.9;18.9;18.9;18.9;18.8;18.8;18.9;18.9;18.9;19;19;19;19;19;18.9;19;19;19;19;19;19;19;19;19.1;19;19;19.1;19.1;19;19.1;19;19.1;1…
19.1;18.8;17.8;17.9;17.8;17.8;17.9;18;18;18;18;18.1;18.1;18.1;18.1;18.1;18.2;18.2;18.3;18.2;18.4;18.3;18.3;18.3;18.3;18.4;18.3;18.4;18.5;18.5;18.5;18.5;18.6;18.6;18.6;18.5;18.5;18.6;18.6;18.6;18.6;18.7;18.7;18.7;18.7;18.7;18.8;18.8;18.8;18.8;18.8;18.9;18.8;18.9;18.9;18.9;18.9;18.8;18.9;18.8;18.9;18.9;18.9;18.9;18.9;19;19;19;19;19;19;19;19;19;19;19;19;19;19;19.1;19.1;19;19;19;19.1;19;19.1;19.1;19.…
19.1;18.9;18;17.8;17.9;17.8;17.8;17.8;17.9;17.9;18;17.9;17.9;18.1;18.1;18.1;18.2;18.2;18.3;18.2;18.3;18.4;18.3;18.4;18.3;18.5;18.4;18.4;18.5;18.5;18.5;18.5;18.5;18.5;18.5;18.6;18.6;18.6;18.5;18.7;18.7;18.7;18.8;18.7;18.7;18.8;18.8;18.8;18.8;18.8;18.8;18.8;18.8;18.9;18.8;18.8;18.9;18.9;18.9;18.9;18.9;18.8;18.9;18.9;18.9;18.9;18.9;19;19;19;19;19;19;19;19;19;19;19;19;19;19;19;19.1;19;19.1;19;19.1;19…
19.2;18.9;17.9;17.8;17.8;17.8;17.9;17.9;18;17.9;18;18;17.9;18.1;18.2;18.1;18.1;18.2;18.2;18.2;18.3;18.3;18.3;18.3;18.3;18.4;18.5;18.4;18.5;18.5;18.5;18.6;18.5;18.6;18.6;18.6;18.6;18.6;18.5;18.6;18.7;18.7;18.7;18.7;18.7;18.8;18.8;18.8;18.7;18.8;18.8;18.8;18.8;18.8;18.8;18.8;18.8;18.8;18.9;18.8;18.9;18.9;18.9;18.9;18.9;18.9;19;19;19;18.9;19;19;19;19;19;19;19;19;19;19;19;19.1;19;19;19.1;19;19.1;19.1…
19.2;18.9;18.3;17.9;17.7;17.8;17.9;17.9;17.9;18;18;17.9;18.1;18.1;18.3;18.1;18.2;18.2;18.2;18.3;18.2;18.3;18.3;18.3;18.3;18.4;18.4;18.4;18.5;18.5;18.5;18.6;18.6;18.5;18.5;18.5;18.6;18.6;18.7;18.7;18.7;18.7;18.7;18.6;18.8;18.7;18.8;18.8;18.8;18.8;18.8;18.8;18.8;18.8;18.8;18.7;18.8;18.9;18.9;18.8;18.9;18.8;18.9;18.9;18.9;18.9;18.9;18.9;18.9;18.9;19;18.9;19;19;19;19;19;19;19;19;19;19;19;19;19.1;19;1…
19.2;18.9;17.9;17.7;17.8;17.8;18;17.9;18;18;18;18;18;18.1;18.2;18.1;18.3;18.2;18.3;18.3;18.2;18.2;18.2;18.3;18.4;18.4;18.4;18.4;18.5;18.5;18.6;18.5;18.5;18.5;18.6;18.4;18.6;18.6;18.7;18.7;18.7;18.7;18.7;18.7;18.8;18.7;18.8;18.8;18.8;18.8;18.8;18.8;18.8;18.8;18.8;18.8;18.8;18.8;18.9;18.8;18.9;18.9;18.9;18.8;18.9;18.9;19;18.9;18.9;18.9;19;19;19;18.9;19;19.1;19;19;19;19;19;19;19;19;19;19;19;19;19.1;…
19.2;19;18;17.8;17.7;17.9;18;17.9;17.9;17.9;18;18;18;18.1;18.1;18.1;18.1;18.3;18.3;18.1;18.3;18.3;18.3;18.4;18.3;18.4;18.4;18.4;18.5;18.5;18.5;18.5;18.6;18.5;18.6;18.5;18.6;18.6;18.6;18.7;18.7;18.7;18.7;18.7;18.7;18.7;18.7;18.8;18.8;18.8;18.8;18.8;18.8;18.9;18.8;18.8;18.9;18.8;18.8;18.9;18.9;18.9;18.9;18.9;18.9;18.9;18.9;18.9;18.9;18.9;19;18.9;18.9;18.9;18.9;19;18.9;19;19;19;19;19;19;19;19;19;19;…
19.3;18.9;18.3;17.8;17.8;17.8;17.9;17.9;17.9;18;18;17.9;18.1;18.1;18.2;18;18.2;18.2;18.2;18.1;18.2;18.3;18.2;18.2;18.4;18.3;18.4;18.4;18.5;18.5;18.4;18.5;18.5;18.5;18.5;18.6;18.6;18.6;18.6;18.7;18.6;18.7;18.7;18.6;18.7;18.8;18.8;18.8;18.7;18.7;18.8;18.9;18.8;18.8;18.8;18.9;18.9;18.8;18.8;18.8;18.9;18.9;18.9;18.9;18.9;18.9;18.9;18.9;18.9;18.8;19;19;18.9;18.8;18.9;19;19;19;19;19.1;19;19;19;19;19;19…
19.3;19;18.5;17.9;17.8;17.8;17.9;18;17.9;17.9;18;17.9;18;18;18.1;18;18.1;18.1;18.3;18.2;18.3;18.2;18.4;18.4;18.3;18.3;18.5;18.5;18.5;18.4;18.5;18.5;18.5;18.5;18.6;18.5;18.5;18.6;18.6;18.7;18.6;18.9;18.7;18.6;18.8;18.8;18.8;18.7;18.7;18.7;18.9;18.8;18.9;18.9;18.8;18.9;18.9;18.8;18.8;18.9;18.8;18.9;18.9;18.9;18.8;18.9;18.9;18.8;18.9;18.9;19;18.9;19;18.9;18.9;19.2;18.8;18.9;19;19.1;19;19;19;19;19;19…
Time Played: 00:00:06
20.7;20.6;20.7;20.6;20.7;20.6;20.7;20.7;20.6;20.6;20.7;20.6;20.5;20.7;20.6;20.7;20.6;20.6;20.7;20.6;20.7;20.8;20.7;20.7;21;20.7;20.7;20.6;20.7;20.7;20.7;20.8;20.5;20.7;20.7;20.6;20.7;20.6;20.6;20.6;20.6;20.6;20.9;20.8;20.8;20.7;20.7;20.7;20.8;20.8;20.9;20.8;20.8;20.8;20.8;20.9;20.9;20.9;20.9;20.9;20.9;20.9;20.9;20.9;21;21;21;20.9;20.9;21;20.9;20.9;21;21;21;20.9;20.9;21;20.8;20.8;20.8;20.8;20.8;20…
20.8;20.5;20.6;20.5;20.6;20.5;20.6;20.6;20.6;20.6;20.6;20.5;20.5;20.5;20.6;20.5;20.6;20.6;20.6;20.5;20.8;20.6;20.7;20.6;20.6;20.7;20.7;20.8;20.6;20.6;20.8;20.7;20.6;20.6;20.6;20.6;20.7;20.4;20.5;20.5;20.6;20.5;20.6;20.6;20.7;20.6;20.6;20.7;20.7;20.8;20.8;20.8;20.8;20.7;20.8;20.8;20.9;20.9;20.8;20.9;20.9;20.9;20.9;20.9;20.9;20.9;21;20.9;21;21;20.9;21.1;21;20.9;21;21;20.9;20.9;20.9;20.9;20.8;20.8;2…
20.6;20.6;20.6;20.6;20.4;20.3;20.6;20.5;20.6;20.5;20.5;20.5;20.5;20.5;20.5;20.4;20.5;20.5;20.4;20.5;20.7;20.7;20.7;20.7;20.7;20.5;20.5;20.6;20.6;20.6;20.7;20.5;20.6;20.4;20.4;20.5;20.5;20.5;20.5;20.5;20.4;20.5;20.5;20.6;20.6;20.7;20.6;20.6;20.7;20.8;20.7;20.7;20.8;20.8;20.7;20.8;20.9;20.9;20.9;20.9;20.9;20.9;20.9;21;21;21;21;21;21;21;21.1;20.9;20.9;20.9;21;21;21;21;20.9;21;20.9;20.8;20.8;20.8;20.…
20.6;20.5;20.2;20.5;20.5;20.4;20.5;20.6;20.5;20.5;20.5;20.5;20.5;20.5;20.4;20.4;20.4;20.4;20.4;20.4;20.5;20.5;20.4;20.5;20.5;20.5;20.5;20.5;20.5;20.6;20.6;20.5;20.6;20.5;20.4;20.5;20.5;20.5;20.5;20.5;20.4;20.5;20.4;20.6;20.6;20.6;20.6;20.7;20.5;20.7;20.7;20.7;20.8;20.7;20.7;20.8;20.8;20.7;20.9;20.9;20.9;20.9;20.9;21;21;20.9;21;21;21;21;21;21;21;21;21;21.1;21;20.9;21;20.9;20.8;20.9;20.9;21;20.8;20…
20.3;20.3;20.3;20.4;20.3;20.5;20.5;20.4;20.2;20.4;20.4;20.4;20.3;20.4;20.4;20.3;20.4;20.3;20.5;20.4;20.4;20.4;20.4;20.4;20.4;20.5;20.5;20.5;20.5;20.3;20.4;20.4;20.4;20.4;20.5;20.5;20.5;20.5;20.5;20.4;20.4;20.4;20.4;20.4;20.3;20.5;20.6;20.6;20.6;20.6;20.6;20.6;20.7;20.7;20.7;20.7;20.7;20.9;20.8;20.9;20.9;20.9;20.9;21;21;21;21;21;21;21;21;21;21;21;21;21.1;21;21;21;20.9;20.9;20.9;20.9;20.9;20.9;20.8…
20.6;20.5;20.4;20.4;20.3;20.4;20.4;20.3;20.4;20.4;20.4;20.3;20.4;20.3;20.3;20.4;20.4;20.3;20.4;20.2;20.4;20.3;20.5;20.3;20.4;20.4;20.4;20.5;20.4;20.4;20.3;20.5;20.3;20.3;20.4;20.4;20.5;20.3;20.5;20.5;20.4;20.6;20.6;20.5;20.5;20.4;20.5;20.4;20.5;20.6;20.6;20.6;20.6;20.6;20.7;20.7;20.6;20.7;20.8;20.8;20.8;20.9;20.9;20.9;21.1;20.9;21;21;21;21.1;21;21.1;21.1;21.1;21.1;21;21;21.1;21;21;20.9;20.9;20.9;…
20.3;20.2;20.2;20.2;20.3;20.3;20.3;20.1;20.3;20.3;20.4;20.3;20.2;20.3;20.3;20.2;20.1;20.2;20.2;20.3;20.3;20.3;20.3;20.1;20.3;20.3;20.2;20.2;20.3;20.2;20.3;20.3;20.3;20.2;20.3;20.2;20.3;20.3;20.3;20.2;20.4;20.4;20.3;20.5;20.4;20.5;20.4;20.4;20.4;20.5;20.5;20.5;20.6;20.6;20.5;20.7;20.7;20.8;20.7;20.9;20.8;20.9;20.8;20.9;21;20.9;21;21;21.1;21;21;21.1;21.1;21.1;21.1;21;21;21;21;21;21;21;21;20.9;20.9;…
20.3;20.2;20.2;20.2;20.1;20.2;20.3;20.3;20.3;20.1;20.1;20.1;20.3;20.3;20.1;20.2;20.1;20.1;20.1;20.2;20.3;20.2;20.2;20.3;20.2;20.2;20;20.1;20.2;20.1;20.2;20.2;20.2;20.2;20.2;20.2;20.1;20.2;20.2;20.2;20.2;20.3;20.2;20.2;20.3;20.1;20.4;20.3;20.3;20.5;20.4;20.5;20.5;20.5;20.4;20.6;20.6;20.7;20.7;20.7;20.7;20.8;20.8;20.9;20.9;21;20.9;21;21;21;21.1;21;21.1;21.1;21.1;21.1;21.1;21.1;21.1;21;21.1;21;21;21…
20.1;20;20.2;20.3;20.2;20.2;20.1;20.1;20.2;20.2;20;20;20;20.2;20.1;19.9;20.1;20;20.1;20;20.1;20;20.1;20.1;20.1;20.2;20.1;20;20.4;20.1;20.1;20.2;20.1;20;20.1;20.1;20.1;20.1;20.1;20.2;20.1;20.3;20.2;20.1;20.1;20.1;20.1;20.2;20.2;20.1;20.4;20.2;20.5;20.4;20.4;20.5;20.5;20.5;20.6;20.6;20.7;20.6;20.8;20.7;20.8;20.8;20.8;20.8;21;20.9;21.1;21.1;21;21.1;21.1;21.1;21.1;21;21.1;21.1;21;21;21;21;20.9;20.9;2…
20.3;20.1;20.1;20.1;20.1;20.1;20.1;20.1;19.9;20.1;20;20.1;20;20;19.9;19.9;19.9;20;20;20.1;20;20.1;20.1;19.9;20;20.1;20;20.1;20.1;20;20;20.1;20.1;20.1;20.1;20;20.1;20;20;20.2;20.2;20.2;20.1;20.2;20.1;20.1;20.2;20.2;20.1;20.1;20.2;20.4;20.3;20.3;20.3;20.5;20.4;20.4;20.5;20.6;20.7;20.6;20.7;20.7;20.7;20.7;20.8;20.8;21;21;21;21.1;21.1;21;21.1;21.1;21;21;21;21.1;21.1;21;21;21;21;21;21;21;21;21;20.9;20…
20;20;20;19.9;20;20.1;20;19.9;19.9;19.9;20;20;19.9;20;19.9;19.9;19.9;19.8;19.9;20;19.9;19.9;20;19.9;19.9;19.9;19.9;20;20;20;20;20;20;20;20;20;20;20;19.9;20;20.2;20;20;20;20.1;20;20.1;20;20.1;20;20.2;20.1;20.1;20.2;20.3;20.3;20.3;20.3;20.5;20.5;20.5;20.6;20.7;20.6;20.7;20.6;20.7;20.8;21;20.9;20.9;21;21;21;21.1;21.1;21.1;21;21.1;21.1;21.1;21;21.1;21;21;21.1;21;21;20.9;20.9;20.9;20.9;20.9;20.8;20.9;…
20.1;19.9;19.9;19.9;19.9;19.9;19.9;19.9;19.9;19.8;19.9;19.9;19.8;19.9;19.9;19.8;19.9;19.8;19.9;19.8;19.8;19.9;19.9;19.9;19.9;19.9;19.8;20;20;20;20;20;19.9;19.9;19.9;19.9;19.9;19.9;20;19.9;19.9;20;19.9;19.9;19.9;19.7;19.9;19.9;20;20;20;20;20.2;20.1;20.2;20.3;20.4;20.4;20.5;20.4;20.3;20.5;20.5;20.5;20.7;20.7;20.7;20.8;20.7;20.8;20.9;20.9;20.9;21;21.1;21;21.1;21.1;21.1;21.1;21;21;21;21.1;21;21;21;21…
19.9;19.8;19.9;19.9;19.8;19.8;19.9;19.8;20;19.9;19.9;19.6;19.7;19.9;19.8;19.8;19.8;19.7;19.9;19.8;19.8;19.8;19.8;19.8;19.8;19.9;19.9;19.8;19.9;19.9;19.9;19.9;19.8;19.9;19.8;19.8;19.8;19.8;19.8;19.8;19.8;19.7;19.7;19.8;19.9;19.9;19.9;19.9;20;19.9;20;19.9;20;20;20;20.2;20;20.3;20.3;20.3;20.2;20.3;20.3;20.4;20.5;20.6;20.6;20.6;20.7;20.8;20.8;20.8;21;20.9;21;21;21;21.1;21.1;21.1;21.1;21.1;21;21;21;21…
19.9;19.9;19.8;19.7;19.7;19.7;19.7;19.8;19.8;19.7;19.7;19.7;19.7;19.8;19.7;19.7;19.9;19.7;19.6;19.6;19.8;19.6;19.8;19.7;19.8;19.7;19.8;19.8;20;19.9;19.8;19.8;19.6;19.8;19.6;19.6;19.8;19.8;19.7;19.8;19.8;19.9;19.7;19.7;19.6;19.6;19.6;19.6;19.9;19.7;19.8;19.7;19.7;19.8;19.9;20;20;20;20;20.2;20.1;20.2;20.4;20.2;20.3;20.5;20.5;20.6;20.7;20.6;20.7;20.8;20.7;20.7;21;21;21;20.9;21;21.1;21.1;21.1;21;21;2…
19.9;19.7;19.9;19.7;19.6;19.7;19.8;19.6;19.6;19.6;19.6;19.6;19.6;19.7;19.7;19.5;19.6;19.6;19.6;19.6;19.6;19.6;19.7;19.7;19.7;19.7;19.6;19.6;19.5;19.8;19.7;19.8;19.6;19.5;19.6;19.4;19.7;19.4;19.4;19.5;19.7;19.7;19.7;19.4;19.4;19.5;19.6;19.5;19.5;19.5;19.6;19.7;19.7;19.6;19.7;19.9;19.9;19.9;19.9;19.9;20;20.2;20.1;20.2;20.3;20.3;20.4;20.5;20.5;20.6;20.6;20.6;20.7;20.7;20.9;21;20.9;20.9;21;21.1;21;21…
19.9;19.7;19.7;19.7;19.7;19.4;19.4;19.6;19.4;19.7;19.6;19.4;19.6;19.6;19.6;19.5;19.5;19.6;19.5;19.5;19.5;19.6;19.5;19.5;19.6;19.4;19.6;19.5;19.6;19.6;19.5;19.7;19.5;19.5;19.5;19.4;19.4;19.4;19.4;19.2;19.3;19.3;19.4;19.2;19.2;19.4;19.3;19.4;19.4;19.4;19.5;19.5;19.6;19.6;19.4;19.6;19.6;19.8;19.9;19.9;19.9;19.9;19.9;20.2;20.2;20.2;20.1;20.4;20.4;20.6;20.6;20.6;20.6;20.7;20.6;20.9;20.9;20.9;21;20.9;2…
19.9;19.7;19.5;19.5;19.5;19.7;19.5;19.4;19.5;19.5;19.4;19.3;19.5;19.6;19.6;19.5;19.5;19.5;19.4;19.3;19.5;19.5;19.5;19.3;19.2;19.4;19.4;19.4;19.4;19.4;19.4;19.3;19.4;19.2;19.3;19.3;19.2;19.2;19.2;19.2;19.1;19.2;19.2;19.2;19.1;19;19.1;19.2;19.4;19.4;19.4;19.2;19.3;19.3;19.4;19.3;19.4;19.7;19.6;19.6;19.7;19.8;19.8;19.8;19.8;20;20.1;20.2;20.3;20.4;20.5;20.5;20.6;20.6;20.8;20.7;20.7;20.7;20.8;20.9;21;…
19.5;19.4;19.4;19.4;19.5;19.4;19.4;19.4;19.3;19.3;19.4;19.2;19.3;19.3;19.2;19.1;19.1;19.2;19.2;19;19.3;19.3;19.1;19.3;19.2;19.2;19.2;19.1;19.3;19.1;19.3;19.2;19.2;19;19;18.9;19;18.9;19;18.9;19.1;19;18.9;18.8;18.9;18.8;18.7;18.7;18.9;18.7;18.9;19;19.1;19.1;19.1;19.2;19.3;19.3;19.4;19.4;19.4;19.6;19.7;19.7;19.7;19.8;19.9;20.1;20.1;20.2;20.2;20.3;20.4;20.5;20.5;20.6;20.6;20.6;20.7;20.7;20.8;20.8;20.…
19.5;19.4;19.4;19.4;19.4;19.3;19.3;19.3;19.3;19.4;19.3;19.2;19.1;19.4;19.1;19.2;19.2;19;18.9;18.9;18.9;19;19;19;19.2;19.1;18.8;19.1;19.1;18.9;19.1;19;19;18.8;18.8;18.7;18.7;18.7;18.7;18.7;18.7;18.7;18.5;18.4;18.5;18.4;18.4;18.4;18.4;18.5;18.5;18.5;18.6;18.8;18.8;19;18.9;18.9;19.2;19.2;19.3;19.3;19.5;19.4;19.6;19.7;19.7;19.9;20;20.1;20.3;20.2;20.4;20.3;20.5;20.6;20.6;20.6;20.5;20.7;20.7;20.8;20.8;…
19.5;19.4;19.4;19.4;19.2;19.3;19.3;19.3;19;19.1;18.9;19.1;19.1;19;19;18.8;18.8;18.7;18.8;18.5;19;18.9;18.7;18.7;18.7;18.7;18.8;18.8;18.8;18.7;18.8;18.6;18.5;18.5;18.4;18.3;18.4;18.7;18.5;18.4;18.4;18.3;18.3;18.3;18.3;18.2;18.4;18.3;18.3;18.3;18.3;18.4;18.4;18.5;18.4;18.5;18.7;18.4;18.8;18.9;18.9;18.9;19.1;19.1;19.4;19.5;19.6;19.6;19.9;19.9;19.9;20.1;20.3;20.3;20.4;20.4;20.3;20.6;20.6;20.6;20.7;20…
19.5;19.4;19.2;19.4;19.1;19.2;19.1;19;18.9;19.1;19;19;19;18.9;18.8;18.5;18.4;18.4;18.4;18.4;18.4;18.6;18.3;18.3;18.4;18.4;18.3;18.3;18.4;18.4;18.6;18.4;18.3;18.4;18.2;18.4;18.4;18.4;18.3;18.4;18.4;18.3;18.4;18.4;18.4;18.4;18.3;18.4;18.4;18.4;18.4;18.4;18.4;18.3;18.3;18.3;18.4;18.3;18.5;18.5;18.6;18.6;18.8;18.8;19.1;19.2;19.5;19.5;19.8;19.7;19.8;20;20.1;19.9;20.2;20.3;20.2;20.4;20.4;20.5;20.6;20.5…
19.2;19.2;19;19.1;19.1;19.1;19;19;18.8;19;18.7;18.8;18.6;18.5;18.3;18.2;18.3;18.2;18.3;18.3;18.3;18.5;18.3;18.3;18.3;18.3;18.1;18.4;18.3;18.4;18.4;18.4;18.3;18.4;18.2;18.4;18.4;18.4;18.3;18.3;18.4;18.4;18.4;18.3;18.3;18.3;18.4;18.4;18.4;18.4;18.4;18.3;18.4;18.4;18.4;18.3;18.3;18.4;18.5;18.4;18.5;18.5;18.5;18.8;18.9;19;19.2;19.2;19.5;19.7;19.8;19.9;19.9;19.9;20.2;20.1;20.1;20.4;20.2;20.3;20.4;20.5…
19.5;19.2;19.1;18.9;18.8;19;18.7;18.8;18.6;18.6;18.6;18.3;18.4;18.3;18.2;18.2;18.3;18.3;18.3;18.2;18.3;18.3;18.3;18.3;18.3;18.1;18.4;18.4;18.4;18.4;18.3;18.3;18.4;18.3;18.3;18.4;18.3;18.3;18.4;18.4;18.3;18.4;18.3;18.4;18.4;18.3;18.3;18.4;18.4;18.5;18.4;18.4;18.4;18.5;18.3;18.5;18.4;18.3;18.5;18.4;18.3;18.4;18.5;18.5;18.7;18.8;18.9;19.2;19.3;19.3;19.6;19.7;19.7;19.8;19.9;19.9;19.9;20.2;20.3;20.1;2…
19.2;19;19;18.8;18.8;18.5;18.5;18.6;18.3;18.3;18.2;18.2;18.2;18.3;18.2;18.2;18.3;18.3;18.3;18.3;18.4;18.3;18.3;18.4;18.3;18.4;18.4;18.4;18.5;18.3;18.4;18.3;18.4;18.5;18.4;18.4;18.4;18.3;18.4;18.3;18.4;18.4;18.4;18.4;18.4;18.4;18.4;18.4;18.4;18.4;18.5;18.5;18.4;18.4;18.4;18.4;18.4;18.4;18.4;18.4;18.4;18.6;18.5;18.5;18.5;18.5;18.6;18.7;18.9;19.1;19.2;19.3;19.6;19.6;19.8;19.7;19.9;19.9;20;20.1;20.2;…
18.9;18.9;18.8;18.8;18.4;18.4;18.4;18.3;18.1;18.2;18.1;18.2;18.1;18.2;18.2;18.2;18.3;18.2;18.3;18.3;18.4;18.3;18.4;18.3;18.4;18.4;18.4;18.4;18.5;18.5;18.5;18.4;18.5;18.4;18.4;18.4;18.5;18.4;18.4;18.4;18.5;18.5;18.4;18.5;18.4;18.4;18.4;18.5;18.5;18.4;18.4;18.4;18.5;18.5;18.4;18.5;18.4;18.4;18.5;18.4;18.4;18.4;18.6;18.5;18.5;18.4;18.6;18.6;18.6;18.8;19;19.1;19.2;19.3;19.5;19.5;19.7;19.8;19.8;19.8;2…
19;18.8;18.6;18.4;18.1;18;18.3;18;18.1;18.2;18.2;18.1;18.2;18.2;18.2;18.3;18.3;18.3;18.4;18.4;18.4;18.3;18.4;18.4;18.4;18.4;18.4;18.4;18.4;18.3;18.5;18.5;18.4;18.6;18.5;18.5;18.4;18.4;18.5;18.5;18.4;18.5;18.4;18.5;18.5;18.4;18.4;18.5;18.5;18.5;18.5;18.5;18.5;18.5;18.4;18.4;18.4;18.5;18.4;18.5;18.4;18.4;18.5;18.5;18.5;18.5;18.5;18.5;18.5;18.7;18.7;18.7;18.8;19.1;19.2;19.4;19.4;19.4;19.6;19.8;19.8;…
18.9;18.8;18.6;18.3;18.1;18.1;18.1;18.1;18.1;18.1;18.2;18.1;18.1;18.2;18.2;18.2;18.3;18.4;18.3;18.3;18.5;18.4;18.4;18.4;18.5;18.4;18.5;18.5;18.5;18.5;18.5;18.5;18.5;18.5;18.5;18.5;18.5;18.5;18.5;18.5;18.5;18.5;18.5;18.5;18.5;18.4;18.4;18.5;18.6;18.4;18.5;18.5;18.5;18.5;18.5;18.5;18.5;18.5;18.5;18.5;18.4;18.4;18.5;18.5;18.5;18.5;18.5;18.5;18.5;18.6;18.7;18.7;18.7;18.8;18.9;18.9;19.1;19.3;19.4;19.6…
18.8;18.7;18.4;18.1;18;18;18.1;18.1;18.1;18.1;18.2;18.1;18.2;18.2;18.2;18.2;18.3;18.3;18.3;18.4;18.3;18.5;18.5;18.4;18.4;18.4;18.4;18.5;18.6;18.5;18.5;18.5;18.4;18.5;18.6;18.5;18.5;18.6;18.5;18.5;18.5;18.5;18.6;18.5;18.5;18.4;18.5;18.5;18.5;18.5;18.7;18.5;18.5;18.6;18.5;18.6;18.4;18.5;18.5;18.5;18.5;18.5;18.6;18.5;18.5;18.5;18.4;18.5;18.6;18.6;18.6;18.6;18.7;18.6;18.7;18.8;18.8;18.8;19.2;19.3;19.…
18.7;18.4;18.2;18.1;18.1;18;18;18.1;18.1;18.3;18.1;18.2;18.2;18.3;18.2;18.3;18.3;18.3;18.4;18.4;18.4;18.4;18.5;18.4;18.6;18.4;18.5;18.5;18.5;18.5;18.5;18.6;18.5;18.5;18.5;18.6;18.5;18.5;18.5;18.5;18.5;18.5;18.5;18.5;18.5;18.5;18.6;18.5;18.5;18.6;18.6;18.6;18.6;18.6;18.5;18.5;18.5;18.5;18.6;18.6;18.5;18.5;18.6;18.5;18.5;18.5;18.5;18.5;18.6;18.6;18.6;18.6;18.6;18.6;18.7;18.7;18.7;18.8;18.9;19.1;19.…
18.7;18.4;18.2;18.2;18;18.1;18.1;18.1;18.1;18.2;18.2;18.2;18.2;18.3;18.3;18.3;18.3;18.3;18.4;18.3;18.4;18.5;18.4;18.4;18.5;18.5;18.5;18.5;18.5;18.5;18.5;18.6;18.5;18.5;18.6;18.5;18.5;18.5;18.6;18.5;18.6;18.5;18.6;18.6;18.6;18.5;18.5;18.5;18.6;18.6;18.6;18.6;18.6;18.7;18.6;18.5;18.6;18.5;18.5;18.6;18.6;18.6;18.6;18.5;18.5;18.5;18.6;18.6;18.6;18.6;18.6;18.6;18.6;18.6;18.6;18.6;18.7;18.7;18.7;18.9;1…
18.7;18.4;18.1;18;18;18.2;18.2;18.1;18.1;18.1;18.2;18.2;18.2;18.2;18.3;18.3;18.3;18.3;18.5;18.4;18.4;18.4;18.4;18.4;18.5;18.5;18.5;18.6;18.5;18.6;18.6;18.7;18.5;18.6;18.6;18.6;18.6;18.6;18.6;18.6;18.6;18.6;18.5;18.5;18.5;18.5;18.6;18.6;18.6;18.6;18.6;18.6;18.6;18.7;18.5;18.5;18.6;18.5;18.6;18.6;18.6;18.6;18.6;18.6;18.6;18.6;18.5;18.6;18.6;18.6;18.7;18.6;18.6;18.5;18.6;18.6;18.6;18.7;18.6;18.7;18.…
18.8;18.3;18.2;18.1;18;18;18;18;18.1;18.1;18.1;18.1;18.2;18.3;18.2;18.3;18.3;18.3;18.3;18.3;18.4;18.5;18.4;18.5;18.6;18.5;18.5;18.7;18.6;18.6;18.7;18.6;18.6;18.7;18.7;18.7;18.6;18.6;18.6;18.6;18.6;18.7;18.6;18.6;18.6;18.6;18.6;18.6;18.6;18.6;18.6;18.6;18.6;18.7;18.5;18.7;18.6;18.6;18.6;18.5;18.6;18.6;18.6;18.7;18.6;18.6;18.6;18.6;18.7;18.6;18.6;18.6;18.6;18.6;18.6;18.6;18.6;18.6;18.6;18.6;18.8;18…
18.8;18.3;18.1;18;18.2;18.1;18;18.1;18.1;18.1;18.3;18.1;18.2;18.3;18.2;18.3;18.4;18.3;18.4;18.3;18.4;18.4;18.4;18.5;18.6;18.5;18.5;18.6;18.6;18.6;18.6;18.6;18.6;18.6;18.6;18.6;18.7;18.6;18.6;18.6;18.7;18.7;18.6;18.6;18.7;18.6;18.7;18.6;18.6;18.6;18.6;18.6;18.8;18.6;18.7;18.6;18.6;18.6;18.7;18.7;18.7;18.6;18.7;18.6;18.6;18.6;18.6;18.7;18.6;18.7;18.8;18.6;18.6;18.6;18.7;18.6;18.6;18.7;18.7;18.6;18.…
18.4;18.1;18;17.9;18;18;18.1;18.1;18.1;18.1;18.1;18.1;18.2;18.3;18.3;18.3;18.3;18.3;18.3;18.4;18.5;18.5;18.5;18.5;18.6;18.6;18.6;18.6;18.5;18.5;18.6;18.6;18.6;18.7;18.6;18.6;18.6;18.6;18.6;18.6;18.6;18.7;18.6;18.6;18.6;18.6;18.7;18.6;18.7;18.7;18.7;18.7;18.7;18.7;18.7;18.7;18.7;18.7;18.7;18.7;18.6;18.7;18.7;18.6;18.7;18.7;18.7;18.7;18.6;18.6;18.6;18.7;18.8;18.6;18.6;18.7;18.7;18.7;18.7;18.6;18.6;…
18.3;18.1;18;18;17.9;18;18.1;18;18.1;18.1;18.2;18.2;18.1;18.2;18.3;18.2;18.3;18.3;18.4;18.4;18.4;18.4;18.5;18.5;18.5;18.5;18.6;18.6;18.6;18.6;18.6;18.6;18.6;18.6;18.6;18.6;18.6;18.6;18.7;18.6;18.6;18.6;18.7;18.7;18.7;18.6;18.6;18.7;18.8;18.7;18.8;18.7;18.7;18.7;18.7;18.7;18.7;18.7;18.6;18.6;18.7;18.7;18.7;18.6;18.7;18.7;18.7;18.7;18.7;18.6;18.7;18.8;18.6;18.7;18.7;18.7;18.7;18.7;18.7;18.7;18.7;18…
18.3;18.1;17.9;18;18.1;18.1;18.1;18;18.2;18.1;18.2;18.2;18.3;18.2;18.3;18.3;18.3;18.3;18.3;18.4;18.4;18.5;18.5;18.5;18.6;18.6;18.6;18.6;18.6;18.6;18.6;18.6;18.6;18.6;18.6;18.6;18.7;18.7;18.6;18.6;18.7;18.7;18.7;18.7;18.7;18.6;18.7;18.6;18.7;18.7;18.8;18.7;18.7;18.7;18.7;18.7;18.7;18.7;18.7;18.7;18.7;18.7;18.7;18.7;18.7;18.7;18.7;18.6;18.6;18.7;18.6;18.6;18.6;18.7;18.7;18.7;18.7;18.7;18.7;18.6;18.…
18.4;18.1;18;17.9;18.1;18;18.1;18.1;18.2;18.2;18.2;18.2;18.2;18.2;18.2;18.3;18.3;18.3;18.4;18.4;18.5;18.5;18.5;18.5;18.6;18.6;18.6;18.6;18.6;18.7;18.7;18.7;18.6;18.7;18.6;18.6;18.6;18.6;18.7;18.7;18.7;18.8;18.8;18.7;18.6;18.7;18.7;18.7;18.7;18.7;18.7;18.7;18.7;18.7;18.7;18.7;18.7;18.7;18.7;18.7;18.6;18.7;18.7;18.7;18.7;18.7;18.7;18.7;18.7;18.7;18.7;18.7;18.8;18.7;18.7;18.7;18.7;18.7;18.7;18.7;18.…
18.3;18.1;18;17.9;18;18.1;18.1;18;18;18.2;18.2;18.2;18.2;18.2;18.3;18.3;18.3;18.3;18.3;18.4;18.5;18.5;18.5;18.5;18.6;18.6;18.6;18.6;18.7;18.7;18.7;18.8;18.6;18.6;18.6;18.6;18.6;18.6;18.7;18.8;18.7;18.7;18.7;18.7;18.7;18.7;18.7;18.8;18.7;18.7;18.7;18.8;18.7;18.7;18.8;18.7;18.8;18.7;18.7;18.7;18.7;18.7;18.7;18.7;18.7;18.8;18.7;18.8;18.7;18.7;18.7;18.7;18.8;18.7;18.8;18.8;18.7;18.7;18.7;18.7;18.7;18…
18.3;18;17.9;18;17.9;18.1;18;18;18.1;18.3;18.2;18.2;18.3;18.3;18.3;18.3;18.3;18.4;18.5;18.4;18.5;18.5;18.5;18.6;18.6;18.5;18.6;18.7;18.6;18.7;18.7;18.7;18.7;18.6;18.6;18.7;18.6;18.7;18.7;18.7;18.7;18.8;18.7;18.7;18.7;18.7;18.7;18.7;18.7;18.7;18.7;18.7;18.7;18.8;18.8;18.8;18.8;18.8;18.7;18.7;18.8;18.7;18.8;18.7;18.7;18.7;18.8;18.7;18.7;18.7;18.8;18.8;18.8;18.7;18.7;18.7;18.7;18.8;18.7;18.7;18.7;18…
18.3;18;18;18;18;18.1;18.1;18.1;18;18.2;18.1;18.2;18.3;18.3;18.3;18.4;18.3;18.3;18.4;18.5;18.4;18.5;18.5;18.5;18.5;18.6;18.5;18.6;18.6;18.6;18.6;18.7;18.6;18.7;18.7;18.7;18.6;18.6;18.7;18.7;18.7;18.8;18.7;18.7;18.7;18.7;18.7;18.7;18.8;18.7;18.8;18.7;18.7;18.8;18.7;18.8;18.7;18.7;18.7;18.7;18.7;18.8;18.8;18.8;18.8;18.7;18.8;18.6;18.7;18.7;18.7;18.7;18.7;18.7;18.7;18.7;18.7;18.7;18.7;18.7;18.7;18.7…
18.3;18.1;18;18.1;18.1;18;18;18.1;18;18.2;18.2;18.3;18.2;18.3;18.3;18.4;18.4;18.4;18.4;18.4;18.4;18.5;18.5;18.6;18.5;18.5;18.5;18.6;18.6;18.7;18.7;18.7;18.7;18.7;18.6;18.6;18.6;18.7;18.7;18.7;18.8;18.8;18.8;18.8;18.7;18.7;18.7;18.8;18.7;18.7;18.8;18.8;18.8;18.8;18.7;18.7;18.7;18.7;18.7;18.7;18.7;18.7;18.8;18.8;18.8;18.8;18.8;18.7;18.7;18.7;18.7;18.8;18.7;18.7;18.7;18.9;18.7;18.7;18.8;18.7;18.7;18…
18.3;18.1;18;18;18;18.1;18.1;18;18;18.1;18.1;18.2;18.2;18.2;18.3;18.3;18.3;18.4;18.4;18.4;18.5;18.5;18.5;18.5;18.5;18.5;18.6;18.7;18.6;18.6;18.7;18.7;18.7;18.6;18.7;18.7;18.7;18.7;18.7;18.7;18.7;18.8;18.8;18.7;18.7;18.7;18.7;18.7;18.8;18.8;18.8;18.8;18.8;18.8;18.7;18.7;18.8;18.8;18.8;18.7;18.7;18.8;18.8;18.8;18.8;18.8;18.8;18.7;18.7;18.8;18.8;18.8;18.7;18.8;18.7;18.7;18.7;18.8;18.8;18.7;18.7;18.7…
18.2;18.1;18;18;18.1;18.1;18.1;18.1;18.1;18.1;18.2;18.1;18.2;18.2;18.2;18.4;18.4;18.4;18.4;18.5;18.5;18.4;18.5;18.6;18.7;18.5;18.6;18.7;18.6;18.6;18.7;18.7;18.7;18.7;18.6;18.6;18.8;18.7;18.6;18.7;18.7;18.7;18.7;18.7;18.9;18.7;18.8;18.8;18.8;18.8;18.8;18.8;18.8;18.8;18.7;18.7;18.8;18.8;18.8;18.8;18.7;18.7;18.7;18.7;18.8;18.8;18.8;18.8;18.7;18.8;18.8;18.7;18.7;18.8;18.8;18.7;18.8;18.8;18.7;18.7;18.…
18.1;18;18;18;18;18;18.1;18.1;18.1;18.2;18.2;18.2;18.2;18.4;18.3;18.4;18.4;18.4;18.5;18.4;18.5;18.4;18.6;18.6;18.6;18.6;18.6;18.7;18.6;18.7;18.7;18.7;18.7;18.7;18.7;18.7;18.7;18.7;18.7;18.7;18.7;18.8;18.8;18.8;18.7;18.7;18.8;18.8;18.8;18.8;18.8;18.8;18.8;18.8;18.8;18.8;18.8;18.8;18.8;18.9;18.8;18.9;18.9;18.8;18.8;18.8;18.8;18.8;18.8;18.8;18.8;18.8;18.8;18.7;18.7;18.8;18.8;18.7;18.8;18.7;18.8;18.7…
18.1;18;18;18;18;18;18.1;18.1;18.1;18.2;18.2;18.2;18.2;18.3;18.3;18.4;18.4;18.3;18.4;18.4;18.5;18.4;18.6;18.6;18.8;18.7;18.7;18.6;18.6;18.7;18.7;18.7;18.7;18.7;18.7;18.8;18.7;18.7;18.7;18.7;18.8;18.7;18.8;18.7;18.8;18.7;18.8;18.8;18.7;18.8;18.7;18.7;18.8;18.8;18.8;18.8;18.7;18.8;18.8;18.8;18.7;18.7;18.8;18.7;18.8;18.8;18.8;18.8;18.8;18.8;18.8;18.7;18.8;18.8;18.8;18.8;18.7;18.7;18.8;18.7;18.7;18.7…
18.1;18;18;17.9;18;18.1;18.1;18;18.1;18.1;18.2;18.2;18.3;18.2;18.3;18.4;18.4;18.5;18.4;18.4;18.5;18.6;18.6;18.6;18.6;18.6;18.5;18.6;18.7;18.7;18.7;18.7;18.6;18.7;18.8;18.8;18.6;18.8;18.7;18.7;18.8;18.8;18.7;18.7;18.7;18.7;18.7;18.8;18.8;18.8;18.8;18.7;18.8;18.8;18.8;18.7;18.7;18.8;18.8;18.8;18.7;18.8;18.8;18.8;18.7;18.8;18.8;18.8;18.8;18.9;18.8;18.8;18.8;18.8;18.8;18.8;18.8;18.8;18.8;18.8;18.8;18…
18.1;18;18;17.9;18;18;18;18;18.1;18.1;18.2;18.2;18.3;18.3;18.3;18.3;18.4;18.4;18.4;18.5;18.5;18.5;18.5;18.5;18.6;18.6;18.5;18.7;18.7;18.7;18.7;18.7;18.6;18.8;18.7;18.6;18.7;18.7;18.7;18.7;18.7;18.7;18.7;18.7;18.7;18.8;18.7;18.8;18.7;18.8;18.8;18.8;18.8;18.8;18.8;18.8;18.7;18.7;18.8;18.8;18.7;18.8;18.8;18.8;18.8;18.8;18.8;18.8;18.9;18.8;18.8;18.8;18.8;18.8;18.8;18.8;18.8;18.8;18.8;18.8;18.8;18.8;1…
18;18;18;17.9;18;18;18;18;18;18.2;18.2;18.2;18.2;18.2;18.3;18.3;18.3;18.4;18.4;18.5;18.5;18.5;18.5;18.6;18.7;18.7;18.5;18.6;18.6;18.7;18.7;18.8;18.7;18.8;18.7;18.7;18.8;18.8;18.8;18.7;18.8;18.8;18.7;18.7;18.7;18.7;18.7;18.8;18.8;18.7;18.8;18.8;18.8;18.8;18.8;18.8;18.8;18.7;18.8;18.8;18.8;18.9;18.8;18.8;18.8;18.8;18.9;18.8;18.8;18.8;18.8;18.8;18.8;18.8;18.8;18.8;18.8;18.8;18.8;18.8;18.8;18.7;18.8;…
18;17.9;18;18;18;18;18.1;18.2;18.1;18.1;18.2;18.2;18.2;18.3;18.3;18.3;18.4;18.4;18.4;18.5;18.6;18.5;18.5;18.6;18.6;18.6;18.6;18.7;18.6;18.6;18.7;18.8;18.7;18.8;18.8;18.8;18.7;18.7;18.7;18.8;18.8;18.7;18.7;18.7;18.7;18.7;18.8;18.8;18.8;18.8;18.8;18.8;18.8;18.8;18.9;18.8;18.9;18.8;18.9;18.8;18.8;18.9;18.8;18.8;18.8;18.8;18.9;18.8;18.8;18.8;18.8;18.8;18.8;18.8;18.8;18.7;18.8;18.8;18.8;18.8;18.8;18.8…
18;18;18;18.1;18;18;18.1;18.1;18.2;18.2;18.2;18.1;18.3;18.3;18.3;18.3;18.4;18.4;18.5;18.4;18.5;18.5;18.6;18.6;18.7;18.5;18.6;18.7;18.7;18.7;18.8;18.8;18.8;18.8;18.8;18.6;18.7;18.7;18.8;18.7;18.8;18.8;18.7;18.7;18.7;18.7;18.8;18.8;18.8;18.8;18.8;18.9;18.8;18.8;18.9;18.9;18.8;18.9;18.8;18.8;18.8;18.9;18.8;18.8;18.8;18.8;18.9;18.8;18.9;18.8;18.8;18.9;18.8;18.8;18.8;18.8;18.8;18.8;18.8;18.8;18.8;18.8…
18.1;18;18;18;18;18;18;18.2;18.1;18.2;18.2;18.2;18.3;18.3;18.3;18.4;18.5;18.4;18.4;18.4;18.5;18.5;18.6;18.6;18.6;18.6;18.6;18.6;18.7;18.6;18.8;18.7;18.6;18.7;18.8;18.7;18.8;18.7;18.7;18.8;18.8;18.7;18.8;18.7;18.8;18.7;18.7;18.8;18.8;18.8;18.9;18.9;18.9;18.9;18.8;18.9;18.8;18.9;18.9;18.8;18.8;18.8;18.7;18.8;18.8;18.8;18.8;18.8;18.9;18.9;18.9;18.8;18.8;18.8;18.9;18.9;18.8;18.9;18.8;18.8;18.8;18.8;1…
18.1;18;18;18.1;18;18.1;18.1;18;18.1;18.1;18.1;18.2;18.2;18.3;18.3;18.4;18.4;18.4;18.4;18.4;18.5;18.5;18.6;18.6;18.7;18.7;18.7;18.7;18.7;18.7;18.7;18.7;18.7;18.7;18.8;18.7;18.7;18.7;18.7;18.7;18.8;18.8;18.7;18.8;18.8;18.7;18.7;18.8;18.8;18.8;18.8;18.9;18.8;18.9;18.9;18.9;18.9;18.8;18.8;18.8;18.8;18.9;18.8;18.9;18.9;18.8;18.8;18.8;18.8;18.8;18.8;18.8;18.8;18.8;18.9;18.9;18.8;18.8;18.8;18.8;18.8;18…
18.1;18;18;18.1;18;18.1;18.1;18.1;18.1;18.2;18.3;18.3;18.3;18.4;18.3;18.4;18.5;18.4;18.5;18.4;18.5;18.5;18.7;18.6;18.6;18.7;18.7;18.7;18.7;18.7;18.7;18.7;18.8;18.8;18.7;18.7;18.7;18.7;18.7;18.8;18.8;18.9;18.9;18.8;18.8;18.7;18.7;18.8;18.7;18.9;18.8;18.9;18.8;19.1;18.8;18.9;18.8;18.9;18.9;18.9;18.9;18.9;18.9;18.9;18.9;18.8;18.9;18.9;18.8;18.8;18.8;18.8;18.8;18.9;18.9;18.8;18.8;18.8;18.8;18.8;18.8;…
18.1;18;18;18;18.1;18.1;18.1;18.1;18.1;18.3;18.2;18.3;18.3;18.3;18.3;18.3;18.4;18.5;18.4;18.5;18.5;18.6;18.5;18.6;18.6;18.6;18.7;18.7;18.7;18.7;18.8;18.8;18.7;18.7;18.7;18.7;18.7;18.7;18.8;18.7;18.8;18.8;18.8;18.8;18.7;18.7;18.8;18.8;18.8;18.8;18.9;18.8;18.9;18.8;18.8;18.9;18.8;18.8;18.8;18.9;18.8;18.9;18.8;18.8;18.8;18.8;18.9;18.9;18.8;18.9;18.9;18.8;18.9;18.8;18.9;18.8;18.8;18.9;18.8;18.8;18.8;…
18;18;18;18;18.1;18.1;18.2;18.1;18.2;18.3;18.3;18.2;18.3;18.3;18.3;18.4;18.4;18.4;18.5;18.5;18.6;18.5;18.6;18.6;18.6;18.7;18.7;18.7;18.7;18.7;18.8;18.8;18.8;18.7;18.7;18.7;18.7;18.7;18.9;18.8;18.8;18.8;18.8;18.9;18.8;18.8;18.8;18.8;18.9;18.8;18.8;19;18.9;18.9;18.8;18.9;18.8;18.9;18.9;18.9;18.9;18.8;18.9;18.9;18.9;18.8;18.9;18.8;18.8;18.8;18.9;18.9;18.9;18.9;18.9;18.8;18.8;18.8;18.8;18.8;18.8;18.7…
18.1;18;18;18;18.1;18.1;18.1;18.2;18.2;18.3;18.2;18.3;18.4;18.4;18.4;18.4;18.4;18.4;18.5;18.5;18.5;18.5;18.6;18.6;18.7;18.6;18.7;18.7;18.7;18.7;18.8;18.8;18.8;18.7;18.7;18.8;18.7;18.8;18.8;18.8;18.8;18.8;18.8;18.8;18.9;18.8;18.8;18.8;18.8;18.9;18.9;18.9;18.9;18.9;18.8;18.9;18.9;18.9;18.9;18.9;18.9;18.9;18.9;18.9;18.9;18.9;18.9;18.9;18.9;18.9;18.9;18.8;18.9;18.9;18.9;18.9;18.9;18.9;18.8;18.8;18.8;…
18.1;18;18;18;18;18.1;18.1;18.1;18.1;18.2;18.3;18.3;18.3;18.3;18.3;18.4;18.4;18.5;18.5;18.5;18.6;18.5;18.6;18.6;18.6;18.7;18.7;18.7;18.7;18.7;18.7;18.7;18.7;18.7;18.7;18.7;18.7;18.7;18.8;18.7;18.7;18.8;18.8;18.8;18.8;18.8;18.8;18.9;18.9;18.8;18.8;18.9;18.9;18.9;18.9;18.8;18.8;18.9;18.9;18.9;18.9;18.9;18.9;18.9;18.9;18.9;18.9;18.8;18.9;18.9;18.9;18.8;18.9;18.9;18.9;18.9;18.8;18.9;18.9;18.8;18.9;18…
18.1;18;18;18.1;18.1;18.1;18;18.1;18.1;18.2;18.2;18.2;18.3;18.3;18.4;18.4;18.4;18.4;18.5;18.5;18.5;18.6;18.7;18.6;18.6;18.6;18.7;18.7;18.7;18.7;18.7;18.8;18.8;18.8;18.8;18.8;18.7;18.8;18.8;18.8;18.8;18.8;18.8;18.8;18.8;18.8;18.8;18.8;18.9;18.8;18.9;18.9;18.9;18.9;18.8;18.8;18.9;18.8;18.8;18.9;18.9;18.9;18.9;18.9;18.9;18.9;18.9;18.9;18.9;18.9;18.9;18.9;18.9;18.9;18.9;18.9;18.9;18.9;18.9;18.8;18.8;…
18.2;18;18;18;18.1;18;18.1;18.1;18.2;18.2;18.2;18.2;18.3;18.4;18.4;18.4;18.4;18.5;18.5;18.5;18.6;18.6;18.6;18.6;18.6;18.7;18.7;18.7;18.8;18.6;18.7;18.8;18.8;18.7;18.8;18.8;18.8;18.8;18.8;18.8;18.9;18.9;18.9;18.8;18.8;18.8;18.8;18.8;18.9;18.8;18.9;18.9;18.8;18.9;18.9;18.9;18.9;18.9;18.9;18.9;18.9;18.9;18.9;18.9;18.9;18.9;18.9;18.9;18.9;18.9;18.9;18.9;18.9;18.9;18.9;18.9;18.9;18.9;18.9;18.9;18.8;18…
18.2;18.1;18;18.1;18;18.1;18.1;18.1;18.1;18.2;18.2;18.2;18.3;18.4;18.4;18.4;18.4;18.5;18.5;18.5;18.6;18.6;18.6;18.6;18.6;18.7;18.7;18.7;18.8;18.7;18.7;18.8;18.8;18.8;18.7;18.7;18.7;18.8;18.8;18.8;18.8;18.8;18.8;18.9;18.8;18.8;18.8;18.8;18.8;18.8;18.9;18.8;18.9;18.9;18.9;18.9;18.9;18.9;18.9;18.9;18.9;18.9;18.9;18.9;18.9;18.9;18.9;18.9;18.9;18.9;18.9;18.9;18.9;18.9;18.9;19;18.9;18.9;18.9;18.9;18.9;…
18;18;18;18;18.1;18.2;18.1;18.1;18.2;18.2;18.2;18.2;18.3;18.4;18.3;18.4;18.4;18.5;18.5;18.5;18.6;18.6;18.6;18.6;18.7;18.8;18.7;18.7;18.7;18.7;18.7;18.8;18.8;18.8;18.7;18.8;18.8;18.8;18.8;18.8;18.9;18.9;18.8;18.8;18.8;18.8;18.9;18.8;18.9;18.8;18.9;18.8;18.9;18.9;18.9;18.9;18.9;18.9;18.9;18.9;18.8;18.9;18.9;19;18.9;18.9;18.9;18.9;18.9;18.9;18.9;18.9;18.9;18.9;18.9;19;18.9;18.9;18.9;18.9;18.9;18.8;1…
18.2;18;18.1;18;18.1;18.2;18.2;18.2;18.1;18.2;18.3;18.4;18.3;18.4;18.4;18.4;18.4;18.5;18.5;18.5;18.6;18.6;18.6;18.6;18.7;18.7;18.8;18.8;18.6;18.8;18.7;18.8;18.8;18.9;18.8;18.8;18.6;18.8;18.8;18.8;18.8;18.9;18.9;18.9;18.8;18.8;18.8;18.7;18.8;18.9;18.9;18.9;18.9;18.9;18.9;18.9;18.9;18.9;18.9;18.9;18.9;18.9;18.8;18.9;18.9;18.9;18.9;18.9;18.9;19;18.9;18.9;18.9;18.9;18.9;19;18.9;19;19;18.9;18.9;18.9;1…
18.2;18;18;18;18.1;18.1;18.1;18.2;18.1;18.2;18.2;18.3;18.3;18.4;18.4;18.4;18.5;18.5;18.5;18.5;18.5;18.5;18.7;18.7;18.6;18.7;18.6;18.7;18.7;18.7;18.7;18.8;18.8;18.8;18.8;18.8;18.8;18.8;18.8;18.8;18.8;18.8;18.9;18.9;18.8;18.8;18.8;18.9;18.8;18.9;18.9;19;18.9;18.9;18.8;18.9;18.9;18.9;18.9;18.9;18.8;19;18.9;18.9;19;18.9;18.9;18.9;18.9;18.9;18.9;18.9;18.9;18.9;18.9;19;18.9;18.9;18.9;18.9;18.9;18.9;18.…
18;18;18;18;18.1;18.2;18.1;18.1;18.2;18.2;18.2;18.3;18.3;18.4;18.4;18.4;18.4;18.5;18.5;18.5;18.5;18.6;18.5;18.6;18.7;18.7;18.7;18.7;18.6;18.8;18.8;18.8;18.8;18.8;18.8;18.8;18.8;18.9;18.9;18.8;18.9;18.9;18.8;18.9;18.9;18.9;18.8;18.9;18.9;18.9;18.9;18.9;19;19;18.9;18.9;19;18.9;18.9;18.9;18.9;18.9;18.9;18.9;18.9;18.9;18.9;18.9;18.9;18.9;19;18.9;18.9;18.9;19;18.9;19;19;19;19;19;18.9;19;19;18.9;18.9;1…
18.2;18.1;18;18.1;18;18.1;18.1;18.1;18.1;18.2;18.3;18.3;18.4;18.4;18.4;18.4;18.4;18.4;18.5;18.6;18.5;18.7;18.6;18.6;18.7;18.8;18.6;18.7;18.7;18.8;18.8;18.8;18.8;18.9;18.8;18.8;18.8;18.8;18.8;18.8;18.9;18.9;18.8;18.9;18.9;18.8;18.8;18.9;18.8;18.8;18.9;18.9;19;18.9;18.9;18.9;18.9;19;18.9;18.9;18.9;18.9;18.9;18.9;18.9;18.9;18.9;19;18.9;18.9;18.9;18.9;19;18.9;18.9;19;18.9;18.9;19;18.9;19;18.9;19;19;1…
18;18;18;18.1;18.1;18.1;18.1;18.1;18.2;18.2;18.2;18.3;18.4;18.4;18.4;18.4;18.4;18.4;18.5;18.5;18.6;18.5;18.5;18.7;18.7;18.6;18.6;18.6;18.7;18.8;18.8;18.8;18.8;18.8;18.8;18.8;18.7;18.8;18.8;18.8;18.9;18.9;18.9;18.9;19;18.8;18.8;18.9;18.9;18.9;18.9;18.9;18.9;18.9;18.9;18.9;18.9;18.9;18.9;18.9;18.9;18.9;18.9;18.9;18.9;18.9;18.9;18.9;18.9;18.9;18.9;19;19;19;19;19;18.9;19;19;18.9;19;19;18.9;18.9;18.9;…
18;18;18.1;18.1;18.1;18.1;18.1;18.1;18.2;18.2;18.2;18.2;18.4;18.4;18.4;18.4;18.4;18.5;18.5;18.5;18.6;18.6;18.6;18.7;18.7;18.8;18.7;18.7;18.8;18.8;18.8;18.8;18.8;18.8;18.8;18.8;18.8;18.8;18.8;18.9;18.9;18.9;18.9;18.9;18.9;18.9;18.9;18.9;18.9;19;19;18.9;18.9;18.9;19;18.9;18.9;19;18.9;18.9;18.9;19;18.9;18.9;18.9;18.9;18.9;18.9;18.9;18.9;18.9;18.9;18.9;19;19;18.9;19;19;19;19;18.9;18.9;19;18.9;18.9;18…
18.1;18.1;18.1;18.1;18.1;18.1;18.2;18.2;18.2;18.3;18.2;18.3;18.4;18.4;18.4;18.5;18.5;18.5;18.5;18.5;18.6;18.6;18.6;18.7;18.6;18.7;18.7;18.7;18.8;18.8;18.8;18.8;18.9;18.9;18.8;18.7;18.7;18.7;18.8;18.8;18.8;18.9;18.9;18.9;18.9;18.9;18.9;18.8;18.9;18.9;19;18.9;18.9;19;18.9;19;18.9;18.9;18.9;19;18.9;19;18.9;19;18.9;18.9;18.9;18.9;18.9;19;18.9;19.1;19;19;19;19;18.9;18.9;19;19;18.9;18.9;18.9;19;18.9;18…
18;18;18;17.9;18.1;18.2;18.2;18.1;18.3;18.2;18.2;18.2;18.4;18.5;18.3;18.4;18.5;18.5;18.5;18.5;18.7;18.7;18.6;18.6;18.7;18.6;18.8;18.8;18.7;18.8;18.8;18.8;18.8;18.9;19;18.8;18.7;18.8;18.8;18.9;18.9;18.9;18.9;18.9;18.9;18.9;18.9;18.9;18.9;18.9;18.9;19;18.9;18.9;18.9;19;19;18.9;18.9;18.9;18.9;19;19;19;18.9;18.9;19;18.9;19;18.9;19;19;19;19;19;19;19;19;19;19;19;18.9;18.9;19;18.9;18.9;18.9;18.9;18.9;18…
18.2;18.1;18;18.1;18.1;18.3;18.2;18.1;18.3;18.3;18.4;18.4;18.4;18.5;18.5;18.4;18.5;18.5;18.6;18.6;18.7;18.6;18.7;18.7;18.7;18.8;18.8;18.8;18.7;18.8;18.8;18.8;18.8;18.8;18.9;18.9;18.8;18.8;18.8;18.8;18.8;18.9;18.9;18.9;18.9;18.9;18.9;18.9;18.9;18.9;19;18.9;18.9;19;18.9;19;19;18.9;18.9;18.9;18.9;19;19;18.9;19;18.9;19;18.9;19;19;19;19;19;19;19;19;19;19;19;19;19;19;19;19;19;19;18.9;18.9;18.9;19;18.9;…
18.1;18.1;18.1;18.1;18.1;18.2;18.2;18.2;18.2;18.3;18.3;18.4;18.4;18.4;18.5;18.5;18.5;18.5;18.5;18.5;18.6;18.6;18.6;18.6;18.7;18.7;18.7;18.8;18.8;18.8;18.8;18.8;18.9;18.8;18.8;18.8;18.8;18.8;18.8;18.9;18.8;18.9;18.9;18.9;18.9;18.9;18.9;18.9;18.9;19;18.9;18.9;19;18.9;19;18.9;18.9;18.9;18.9;18.9;18.9;19;19;19;18.9;18.9;18.9;19;19;19;19;19;19;19;19;19;19;19;19;19;19;19;19;19;19;19;18.9;19;18.9;19;19;…
18.2;18.1;18;18.1;18.1;18.1;18.1;18.3;18.1;18.4;18.3;18.4;18.3;18.4;18.4;18.5;18.5;18.5;18.6;18.6;18.6;18.6;18.7;18.7;18.7;18.7;18.7;18.7;18.8;18.8;18.8;18.8;18.9;18.8;18.9;18.8;18.8;18.8;18.8;18.8;18.9;18.9;18.8;18.9;18.9;18.9;18.9;18.9;18.9;18.9;19;18.9;18.9;18.9;18.9;18.9;19;18.9;18.9;19;18.9;19;18.9;18.9;19;19;19;18.9;19;19;19;19;19;18.9;19.1;19;19;19;19;19;19;19;19;19;19;19;19;19;19;19;19;19…
18.2;18.1;18.1;18;18;18.1;18.2;18.3;18.3;18.3;18.4;18.4;18.4;18.4;18.4;18.5;18.5;18.5;18.6;18.6;18.6;18.6;18.6;18.7;18.7;18.7;18.7;18.8;18.7;18.8;18.8;18.8;18.9;18.9;18.9;18.9;18.8;18.8;18.8;18.8;18.9;18.8;18.9;18.9;18.9;18.8;18.9;18.9;18.8;18.9;18.9;18.9;18.9;18.9;18.9;19;19;19;18.9;19;18.9;18.8;18.9;18.9;19;19;19;19;19;19;19;19;19;19;19;19;19;19;18.9;19;19;19;19;19;19;19;19;19;19;19;19;19;19;19…
18.1;18;18.1;18.1;18.1;18.2;18.2;18.2;18.2;18.3;18.4;18.4;18.4;18.4;18.4;18.5;18.5;18.5;18.5;18.5;18.6;18.6;18.6;18.6;18.7;18.7;18.7;18.7;18.8;18.8;18.8;18.7;18.8;18.7;18.9;18.9;18.8;18.8;18.9;18.9;18.8;18.8;18.8;18.9;18.9;18.9;18.8;18.8;18.9;18.9;18.9;18.9;18.9;18.9;18.9;18.9;19;18.9;19;18.9;18.9;18.9;19;19;18.9;19;19;19;19;19;19;19;19;19;19;19;19;19;19;18.9;19;19;19;19;19;19;19;19;19;19;19;19;1…
18.1;18;18.1;18.1;18.1;18.2;18.2;18.2;18.3;18.4;18.4;18.4;18.4;18.5;18.4;18.4;18.5;18.5;18.5;18.6;18.6;18.7;18.6;18.7;18.8;18.7;18.7;18.7;18.8;18.7;18.8;18.9;18.9;18.9;18.9;18.8;18.8;18.8;18.8;18.8;18.9;18.8;18.8;18.8;18.9;18.9;18.9;18.8;18.9;18.9;18.8;18.9;18.9;18.9;18.9;18.9;18.9;18.9;19;19;18.9;18.9;18.9;18.9;19;19;19;19;19;19;18.9;19.1;19;19;19;19;19;19;19;19;19.1;18.9;19;19;19;19;19;19;19;19…
18;18.1;18.1;18.1;18.2;18.2;18.2;18.2;18.3;18.4;18.3;18.4;18.4;18.4;18.5;18.5;18.5;18.5;18.5;18.5;18.6;18.6;18.6;18.7;18.7;18.6;18.7;18.7;18.7;18.7;18.7;18.9;18.8;18.9;18.9;18.8;18.8;18.8;18.8;18.8;18.9;18.9;18.8;18.9;18.9;18.9;18.9;18.9;19;18.9;18.9;18.9;18.9;19;18.9;18.9;19;18.9;19;18.9;19;19;19;18.9;18.9;18.9;19.1;19;19;19;18.9;19;19;19;19;19;19;19;19;19;18.9;19;19;19.1;19.1;19;19;19;19;19;19;…
18;18.1;18.1;18;18.2;18.2;18.2;18.2;18.2;18.3;18.3;18.4;18.5;18.4;18.5;18.5;18.5;18.5;18.7;18.5;18.7;18.6;18.6;18.7;18.7;18.8;18.8;18.8;18.7;18.8;18.8;18.8;18.8;18.8;18.8;18.8;18.8;18.9;18.8;18.8;19;18.9;18.9;18.8;18.9;18.8;18.9;18.9;18.9;18.9;18.9;18.9;18.9;19;18.9;18.9;18.9;18.9;18.9;19;19;19;18.9;18.9;18.9;18.9;19;19;19;19;19;19.1;19;19;19;19;19;19;19;19;19;19;19;19;19;19;19;19;19.1;19.1;19.1;…
18.1;18;18;18.2;18.1;18.2;18.2;18.2;18.2;18.2;18.4;18.4;18.4;18.4;18.5;18.5;18.5;18.5;18.5;18.5;18.7;18.6;18.7;18.7;18.7;18.7;18.7;18.8;18.8;18.8;18.7;18.8;18.9;18.8;18.9;18.8;18.8;18.8;18.9;18.9;18.8;18.9;18.9;18.9;18.9;18.9;18.9;18.9;18.9;18.9;19;18.9;18.9;19;18.9;18.9;19;18.9;19;18.9;18.9;18.9;18.9;19;19;18.9;19;19;19;19;19;19;19;19;19;19.1;19;19;19;19;19;19;19.1;19;19;19.1;19;19;19.1;19.1;19.…
18.2;18;18;18;18.1;18.2;18.2;18.2;18.2;18.2;18.3;18.4;18.4;18.4;18.4;18.5;18.5;18.6;18.6;18.5;18.7;18.7;18.7;18.7;18.7;18.7;18.7;18.8;18.8;18.8;18.8;18.8;18.8;18.8;18.9;18.8;18.8;18.8;18.8;18.9;18.8;18.9;18.9;18.9;19;18.9;18.9;18.9;18.9;18.9;18.9;19;19;18.9;19;19;18.9;18.9;19;19;18.9;19;18.9;18.9;19;18.9;18.9;18.9;19;19;19;19;19;19;19.1;19;18.9;19.1;19.1;19;19;19;19.1;19;19;19;19.1;19;19.1;19.1;1…
18;18;18.1;18;18.1;18.2;18.3;18.2;18.2;18.3;18.3;18.4;18.4;18.5;18.5;18.5;18.5;18.5;18.6;18.5;18.6;18.7;18.7;18.7;18.7;18.7;18.7;18.8;18.8;18.8;18.8;18.8;18.8;18.8;18.8;18.8;18.9;18.8;18.9;18.8;18.9;18.9;18.9;18.8;18.9;18.9;18.9;18.9;18.9;18.9;18.9;18.9;18.9;19;18.9;18.9;18.9;18.9;18.9;19;19;18.9;18.9;19;19;19;18.9;19;18.9;19;19;19;19;19;19;19;19;19;19;19;19.1;19.1;19.1;19;19;19;19.1;19.1;19.1;19…
18;18;18;18;18.1;18.2;18.2;18.2;18.2;18.3;18.4;18.4;18.4;18.4;18.4;18.5;18.5;18.5;18.6;18.6;18.7;18.7;18.7;18.7;18.7;18.8;18.8;18.8;18.8;18.8;18.8;18.9;18.9;18.8;18.8;18.9;18.8;18.8;18.8;18.8;18.9;18.9;18.9;18.9;18.9;18.9;19;18.9;18.9;18.9;18.9;18.9;18.9;18.9;18.9;18.9;18.9;18.9;18.9;19;18.9;19;18.9;18.9;19;18.9;19;19;19;19;19;19;19;19;19;19.1;19.1;19;19;19;19.1;19;19;19.1;19.1;19;19;19;19.1;19.1…
17.9;18;18;18;18;18.2;18.2;18.2;18.3;18.3;18.4;18.4;18.3;18.5;18.5;18.5;18.5;18.5;18.6;18.5;18.6;18.7;18.7;18.7;18.7;18.8;18.8;18.8;18.8;18.8;18.8;18.8;18.8;18.8;18.8;18.8;18.8;18.8;18.9;18.9;18.9;18.9;18.9;19;18.9;19;18.9;18.9;18.9;18.9;18.9;18.9;18.9;18.9;18.9;18.9;18.9;18.9;18.9;18.9;19;19;19;19;19;18.9;19;19;19;19;19;19;19;19;19.1;19;19;19;19;19;19;19;19.1;19;19;19.1;19.1;19;19.1;19.1;19.1;19…
18.1;18;18;18;18.2;18.2;18.2;18.2;18.2;18.3;18.4;18.4;18.4;18.5;18.4;18.5;18.5;18.5;18.4;18.6;18.7;18.7;18.7;18.7;18.8;18.8;18.8;18.8;18.8;18.8;18.9;18.8;18.8;18.8;18.8;18.8;18.9;18.9;18.8;18.9;18.9;18.9;18.8;18.8;18.9;18.9;18.8;18.9;18.9;18.9;18.9;18.9;18.9;18.9;18.9;18.9;18.9;19;18.9;18.9;19;19;19;18.9;19;19;19;19;19;19;18.9;19;19;19;19;19.1;19;19;19;19;19;19;19;19.1;19.1;19.1;19;19;19.1;19.1;1…
18.1;18.1;18.1;18.1;18.2;18.2;18.2;18.2;18.3;18.5;18.4;18.4;18.5;18.4;18.4;18.5;18.5;18.5;18.5;18.6;18.7;18.7;18.7;18.8;18.7;18.8;18.8;18.8;18.8;18.8;18.8;18.8;18.9;18.9;18.9;18.8;18.8;18.8;19;18.9;18.8;18.8;18.9;18.8;18.9;18.9;18.9;18.9;19;18.9;18.9;18.9;19;19;19;18.9;18.9;19;18.9;18.9;18.9;19;18.9;19;19;19;19;19;19;19;19.1;19;19;19;19;19;19;19.1;19.1;19.1;19;19;19;19;19;19.1;19.1;19;19.1;19.1;1…
18.1;18.1;18.1;18.1;18.2;18.2;18.2;18.3;18.3;18.4;18.4;18.4;18.4;18.5;18.5;18.5;18.6;18.5;18.6;18.7;18.6;18.7;18.7;18.7;18.8;18.8;18.8;18.8;18.8;18.8;18.9;18.9;18.9;18.9;18.8;18.8;18.8;18.9;18.8;18.8;18.9;18.9;18.9;18.9;18.9;19;18.9;18.9;18.9;18.9;18.9;19;19;19;18.9;18.9;18.9;18.9;19;18.9;18.9;19;19;19;19;19;19;19;19;19;19;19;19;19;19;19;19;19.1;19;19;19;19;19;19.1;19.1;19.1;19;19.1;19;19.1;19.1;…
18.1;18;18.1;18;18.1;18.2;18.3;18.2;18.3;18.3;18.4;18.4;18.4;18.5;18.5;18.5;18.5;18.5;18.5;18.5;18.7;18.7;18.7;18.7;18.8;18.8;18.8;18.8;18.8;18.8;18.9;18.8;18.9;18.9;18.9;18.8;18.8;18.8;18.8;18.9;18.9;18.9;18.8;18.9;18.9;18.9;18.9;18.9;18.9;18.9;19;19;19;19;19;19;19;19;19;19;19;19;18.9;19;19;19;19;19;19;19;19;19;19;19.1;19.1;19;19;19;19;19;19;19.1;19;19;19.1;19;19.1;19.1;19.1;19.1;19.1;19.1;19.2;…
18.1;18.1;18.1;18.1;18.1;18.2;18.2;18.3;18.3;18.4;18.4;18.4;18.4;18.4;18.5;18.5;18.5;18.5;18.6;18.6;18.7;18.6;18.7;18.7;18.7;18.7;18.7;18.7;18.9;18.8;18.8;18.9;18.9;18.9;18.8;18.8;18.8;18.8;18.8;18.9;18.8;18.9;18.9;18.9;18.9;18.9;18.9;18.9;18.9;18.9;18.9;19;19;19;18.9;19;19;18.9;19;18.9;18.9;18.9;19;19;19;18.9;19;18.9;19;19;19;19;19;19;19;19;19;19;19;19;19.1;19;19;19;19;19;19.1;19.1;19.1;19.1;19.…
18.1;18;18.1;18.1;18;18.2;18.3;18.3;18.3;18.3;18.4;18.4;18.5;18.6;18.5;18.5;18.5;18.6;18.6;18.6;18.7;18.7;18.7;18.7;18.7;18.7;18.7;18.8;18.8;18.8;18.8;18.9;18.8;18.9;18.8;18.9;18.8;18.8;18.9;18.9;18.9;18.9;18.9;18.9;18.9;18.9;18.9;18.9;18.9;18.9;18.9;19;18.9;19;19;19;19;19;19.1;19;18.9;19;19;19;19;19;19;19;19;19;19;19;19;19;19;19;19;19;19;19;19.1;19;19.1;19.1;19;19;19.1;19;19.1;19.1;19.1;19.1;19.…
18.1;18.1;18.1;18.1;18.1;18.2;18.3;18.3;18.3;18.5;18.4;18.4;18.5;18.5;18.5;18.6;18.6;18.6;18.7;18.6;18.7;18.7;18.7;18.7;18.7;18.8;18.8;18.8;18.8;18.8;18.9;18.9;18.9;18.9;18.9;18.8;18.8;18.9;18.9;18.8;18.9;18.9;18.9;18.9;18.9;18.9;18.9;18.9;18.9;18.9;18.9;18.9;19;19;19;19;19;19;19;19;19;19;19;19;19;19;19;19;19;18.9;19;19;19.1;19;19;19.1;19;18.9;19;19;19.1;19;19;19.1;19;19.1;19;19.1;19.1;19.1;19.2;…
18.1;18;18.1;18.1;18.2;18.3;18.3;18.3;18.4;18.4;18.4;18.4;18.4;18.5;18.5;18.5;18.6;18.6;18.6;18.6;18.7;18.7;18.7;18.7;18.7;18.7;18.8;18.8;18.8;18.8;18.8;18.9;18.8;18.9;18.8;18.8;18.9;18.9;18.9;18.9;18.9;18.9;18.9;18.9;18.8;18.9;18.9;18.9;18.9;18.9;18.9;18.9;19;18.9;19;19;19;19;18.9;19;18.9;19;18.9;19;19;19;18.9;19;19;19;19.1;19;19;19.1;19;19;19;19;19;19;19.1;19.1;19;19;19.1;19.1;19.1;19.1;19.1;19…
18.1;18.1;18.1;18.1;18.2;18.2;18.2;18.4;18.3;18.4;18.4;18.5;18.5;18.5;18.5;18.6;18.6;18.6;18.6;18.7;18.7;18.7;18.7;18.7;18.7;18.8;18.7;18.8;18.8;18.8;18.9;18.8;18.9;18.9;18.9;18.9;18.9;18.9;18.9;18.9;18.9;18.9;18.9;19;18.9;18.9;19;18.9;18.9;18.9;19;18.9;18.9;19;19;19;19;19;19;19;19;19;19;19;19;19;19;19;19;19;19;19;19;19.1;19.1;19.1;19;19;19;19;19.1;19;19.1;19;19.1;19;19.1;19.1;19.1;19.1;19.2;19.2…
18;18;18.1;18.2;18.2;18.2;18.3;18.3;18.3;18.4;18.5;18.4;18.4;18.5;18.5;18.6;18.7;18.7;18.7;18.6;18.6;18.7;18.7;18.7;18.7;18.7;18.8;18.9;18.7;18.8;18.8;18.8;18.9;18.9;18.9;18.8;18.9;18.8;18.9;18.9;18.9;19;18.9;18.9;18.9;18.9;18.9;19;19;18.9;19;19;18.9;19;19;19;18.9;19;18.9;19;19;19;19;19;19;19;19;19;19;19.1;19;19;19.1;19;19;19;19;19;19;19;19;19;19;19;19;19;19.1;19.1;19.1;19;19.2;19.2;19.2;19.2;19.…
18.1;18.1;18.1;18.1;18.3;18.3;18.3;18.3;18.3;18.4;18.4;18.4;18.5;18.5;18.6;18.6;18.6;18.6;18.7;18.7;18.7;18.8;18.7;18.7;18.7;18.8;18.8;18.8;18.8;18.8;18.9;18.8;18.9;18.8;18.8;18.9;18.9;18.8;18.9;18.9;19;18.9;18.9;18.9;18.9;18.9;18.9;18.9;18.9;18.9;19;19;19;19;18.9;19;19;18.9;19;19;19;19;19;19;19;19.1;19;19;19;19;19;19;19;19;19;19;19.1;19.1;19.1;19;19.1;19;19.1;19;19.1;19;19.1;19.1;19.2;19.1;19.1;…
18.1;18.1;18.2;18.2;18.2;18.3;18.3;18.2;18.4;18.4;18.4;18.5;18.5;18.5;18.6;18.5;18.5;18.7;18.7;18.7;18.7;18.7;18.7;18.7;18.7;18.7;18.7;18.8;18.8;18.8;18.8;18.9;18.9;18.9;18.9;18.9;18.9;18.9;18.9;18.9;18.9;18.9;18.9;18.9;18.9;19;19;18.9;19;18.9;19;19;19;19;19;18.9;19;19;19;19;19;19;19;19;19;19;19;19;19;19;19;19;19;19.1;19;19;19;19;19;19;19;19;19;19;19;19;19;19.1;19.1;19.1;19.2;19.1;19.2;19.2;19.2;…
18.1;18.1;18.1;18.2;18.3;18.2;18.3;18.2;18.3;18.3;18.4;18.4;18.4;18.4;18.5;18.5;18.5;18.7;18.7;18.7;18.7;18.7;18.7;18.8;18.7;18.8;18.8;18.8;18.8;18.8;18.8;18.8;18.8;18.9;18.8;18.9;18.9;18.9;18.9;18.8;18.9;18.9;18.9;19;18.9;18.9;19;18.9;18.9;18.9;19;19;19;19;19;19;19;19.1;19;19;19;19;19;19;19;19;19;19;19;19;19;19.1;19;19;19.1;19;19;18.9;19;18.9;19;19;19;19;19;19.1;19;19;19.1;19.1;19.1;19.2;19.2;19…
18.1;18.1;18.1;18.2;18.3;18.3;18.3;18.2;18.3;18.4;18.4;18.4;18.4;18.5;18.5;18.5;18.7;18.7;18.6;18.7;18.7;18.7;18.7;18.7;18.7;18.8;18.7;18.8;18.8;18.8;18.8;18.8;18.8;18.8;18.9;18.8;18.8;18.9;18.9;18.9;18.9;18.9;18.9;18.9;18.9;18.9;18.9;18.9;19;18.9;18.9;19;19;19;19;19;19;19;19;19;19;19;19;19;18.9;18.9;19;19;19;19;19;18.9;19;19;19;19;19;19;19;18.9;19;19;19;19;18.9;19;19;19;19;19;19.1;19.1;19.1;19.2…
18.2;18.2;18.2;18.2;18.3;18.2;18.3;18.3;18.4;18.4;18.4;18.5;18.5;18.6;18.6;18.6;18.6;18.7;18.7;18.7;18.7;18.7;18.7;18.7;18.7;18.7;18.8;18.8;18.8;18.8;18.8;18.8;18.9;18.9;18.8;18.9;18.9;18.8;18.9;18.9;18.9;18.9;18.9;18.9;18.9;18.9;18.9;18.9;18.9;18.9;18.9;18.9;18.9;19;19;19;19;19;19;19;19;19;18.9;19;19;18.9;19;19;19;19;18.9;19;18.9;19;18.9;19;19;18.9;19;18.9;19;19;19;19.1;19;18.9;18.9;19;19;19;19;…
18.1;18.1;18.2;18.3;18.3;18.3;18.3;18.2;18.5;18.4;18.5;18.5;18.5;18.5;18.5;18.6;18.6;18.7;18.7;18.7;18.7;18.7;18.7;18.7;18.7;18.8;18.7;18.8;18.7;18.8;18.8;18.8;18.9;18.8;18.9;18.9;18.8;18.8;18.9;18.9;18.9;18.9;18.9;18.9;18.9;18.9;19;18.9;18.9;18.9;18.9;19;19;19;19;19;19;19;19;19;18.9;18.9;19;18.9;18.9;19;18.9;19;19;19;19;18.9;18.9;19;19;19;18.9;18.9;18.9;18.9;19;18.9;18.9;18.9;18.9;19;19;19;18.9;…
18.1;18.1;18.2;18;18.3;18.3;18.3;18.4;18.4;18.5;18.5;18.5;18.5;18.5;18.6;18.6;18.6;18.5;18.7;18.7;18.7;18.7;18.7;18.7;18.8;18.7;18.7;18.7;18.8;18.8;18.8;18.9;18.7;18.9;18.9;18.8;18.9;18.9;18.9;18.9;18.9;18.9;18.9;18.9;19;18.9;18.9;18.9;18.9;18.9;18.9;19;18.9;19;18.9;19;19;18.9;18.9;19;18.9;19;18.9;18.9;19;18.9;19;19;18.9;19;18.9;19;18.9;19;19;18.9;19;18.9;19;19;19;18.9;18.9;18.9;18.9;18.9;18.9;18…
18.3;18.1;18.2;18.3;18.3;18.3;18.4;18.4;18.5;18.5;18.4;18.5;18.6;18.5;18.6;18.6;18.6;18.6;18.6;18.7;18.7;18.8;18.7;18.8;18.7;18.8;18.8;18.8;18.8;18.8;18.8;18.8;18.9;18.9;18.9;18.9;18.9;18.9;18.9;18.9;18.9;18.9;18.9;18.8;18.9;18.9;18.9;18.9;18.9;18.9;18.9;19;18.9;19;19;19;18.9;18.9;18.9;18.9;18.9;18.9;19;18.9;19;18.9;18.9;19;19;18.9;19;19;18.9;18.9;18.9;18.9;19;18.9;19;18.9;18.9;18.9;18.9;18.9;18.…
18.1;18.2;18.3;18.2;18.4;18.3;18.3;18.4;18.5;18.5;18.5;18.5;18.7;18.6;18.5;18.5;18.6;18.6;18.7;18.7;18.8;18.8;18.7;18.7;18.8;18.7;18.8;18.8;18.8;18.8;18.9;18.8;18.8;18.9;18.9;18.8;18.9;18.9;18.9;18.9;18.9;18.9;18.9;18.9;18.9;18.9;18.9;18.9;18.9;18.9;18.9;18.9;19;19;19;19;19;19;18.9;19;19;19;19;19;19;19;19;19;18.9;18.9;18.9;18.9;18.9;18.9;18.9;18.9;19;18.9;18.9;18.9;18.9;18.9;18.9;18.9;18.9;18.9;1…
18.2;18.2;18.3;18.2;18.4;18.4;18.4;18.4;18.4;18.4;18.4;18.4;18.6;18.6;18.6;18.7;18.7;18.6;18.7;18.7;18.7;18.8;18.7;18.8;18.7;18.7;18.7;18.7;18.8;18.8;18.8;18.9;18.8;18.9;19;18.8;18.9;18.8;18.9;18.9;18.8;18.9;18.9;18.9;18.9;18.9;18.9;18.9;18.9;19;19;19;19;19;19;19;19;18.9;18.9;18.9;19;19;19;18.9;19;19;18.9;18.9;18.9;18.9;18.9;18.9;18.8;19;18.9;18.9;18.9;18.9;18.9;18.9;18.9;18.9;18.9;18.9;18.9;18.9…
18.3;18.3;18.2;18.2;18.3;18.4;18.4;18.4;18.5;18.4;18.7;18.5;18.7;18.6;18.7;18.7;18.6;18.7;18.7;18.8;18.8;18.8;18.7;18.8;18.7;18.8;18.8;18.8;18.8;18.8;18.8;18.9;18.9;18.9;18.8;18.8;18.9;18.8;18.8;18.8;18.9;18.9;18.9;19;19;18.9;18.9;18.9;18.9;18.9;19;18.9;19;19;19;19;19;18.9;19;19;18.9;18.9;19;18.9;18.9;18.9;18.9;19;18.9;18.9;18.9;19;19;18.9;19;18.9;18.8;18.9;18.8;18.9;18.9;18.9;18.9;18.9;18.8;18.9…
18.2;18.1;18.2;18.3;18.3;18.4;18.4;18.4;18.4;18.4;18.5;18.6;18.6;18.6;18.6;18.7;18.7;18.7;18.8;18.8;18.8;18.8;18.7;18.8;18.8;18.7;18.8;18.8;18.7;18.8;18.8;18.9;18.9;18.8;18.9;18.9;18.8;18.9;18.8;18.9;18.8;18.9;18.9;18.9;18.9;18.9;18.9;18.9;18.9;18.9;19;18.9;18.9;19;19;19;19;18.9;19;19;18.9;19;19;19;18.9;18.9;18.9;18.9;18.9;18.9;18.9;18.9;18.9;18.9;19;19;18.8;18.8;18.9;18.9;18.9;18.8;18.8;18.8;18.…
18.2;18.2;18.3;18.3;18.3;18.3;18.4;18.4;18.4;18.5;18.6;18.6;18.6;18.7;18.6;18.7;18.7;18.7;18.7;18.8;18.8;18.7;18.7;18.8;18.8;18.7;18.8;18.7;18.8;18.7;18.9;18.8;18.9;18.9;18.9;18.8;18.9;18.9;18.8;18.9;18.9;18.9;18.9;18.9;19;19;18.7;18.9;19;18.9;18.9;19.1;18.9;18.9;19;19;18.9;19;19;19;18.9;19;19;19;19;18.9;18.9;18.9;19;18.9;18.9;18.9;18.9;18.9;18.9;18.9;18.9;18.9;18.9;18.9;18.8;18.8;18.9;18.8;18.9;…
18.2;18.1;18.2;18.2;18.4;18.3;18.5;18.4;18.5;18.5;18.6;18.6;18.6;18.6;18.6;18.7;18.7;18.8;18.8;18.7;18.8;18.8;18.8;18.7;18.8;18.8;18.8;18.7;18.8;18.8;18.8;18.9;18.9;18.9;18.9;18.8;18.8;18.8;18.8;18.9;18.9;18.9;18.9;18.9;19;18.9;18.9;18.9;19;18.9;18.9;18.9;18.9;18.9;18.9;18.9;18.9;18.9;19;18.9;18.9;19;18.9;19;18.9;18.9;18.9;18.9;18.9;19;18.9;18.9;18.9;18.9;18.9;18.9;18.9;18.9;18.8;18.9;18.8;18.8;1…
18.2;18.2;18.2;18.3;18.2;18.3;18.4;18.4;18.4;18.6;18.6;18.6;18.6;18.6;18.7;18.7;18.7;18.7;18.8;18.7;18.9;18.8;18.7;18.7;18.8;18.8;18.8;18.8;18.8;18.8;18.8;18.8;18.9;18.9;18.8;18.8;18.8;18.8;18.9;18.8;18.9;18.9;18.9;18.9;18.9;18.9;18.9;18.9;19;19;18.9;19;18.9;18.9;18.9;18.9;19;18.9;19;19;18.9;18.9;18.9;19;19;18.9;18.9;18.9;19;18.9;18.9;18.9;18.9;18.9;18.9;18.8;18.8;18.8;18.8;18.8;18.8;18.9;18.8;18…
18.1;18.1;18.2;18.2;18.3;18.3;18.4;18.4;18.4;18.6;18.5;18.6;18.6;18.6;18.5;18.7;18.7;18.7;18.7;18.7;18.9;18.8;18.7;18.7;18.8;18.8;18.8;18.8;18.8;18.8;18.8;18.8;18.9;18.9;18.8;18.7;18.9;18.8;18.9;18.9;18.9;18.9;18.9;18.9;18.9;18.9;18.9;19;18.9;18.9;18.9;18.9;18.9;18.9;18.9;18.9;19;18.9;18.9;18.9;18.9;18.9;18.9;19;19;18.9;19;19;18.9;18.9;18.9;18.9;18.9;18.8;18.9;18.8;18.8;18.8;18.8;18.9;18.8;18.8;1…
18.3;18.2;18.2;18.3;18.3;18.4;18.4;18.4;18.4;18.5;18.5;18.6;18.6;18.6;18.7;18.7;18.7;18.6;18.7;18.7;18.8;18.8;18.8;18.8;18.8;18.8;18.8;18.9;18.8;18.8;18.9;18.8;18.8;18.9;18.9;18.9;18.8;18.8;18.8;18.9;18.8;18.9;18.9;18.9;18.9;18.9;18.9;18.8;18.9;18.9;19;18.9;18.9;19;18.9;18.9;18.9;18.9;19;18.9;18.9;18.9;18.9;19;18.9;19;19;18.9;19;18.9;18.9;18.8;18.9;18.8;18.8;18.8;18.8;18.9;18.8;18.8;18.8;18.8;18.…
18.3;18.2;18.2;18.2;18.3;18.2;18.4;18.4;18.5;18.4;18.5;18.6;18.6;18.6;18.6;18.7;18.6;18.7;18.6;18.8;18.8;18.8;18.8;18.8;18.8;18.8;18.8;18.8;18.8;18.8;18.8;18.8;18.8;18.9;18.8;18.8;18.8;18.8;18.8;18.9;18.8;18.9;18.9;18.9;18.9;18.9;18.9;18.9;18.9;18.9;18.9;18.9;19;18.9;18.9;18.9;18.9;18.9;18.9;19;18.9;19;18.9;18.9;19;19;18.9;18.9;18.9;19;18.9;18.9;18.8;18.8;18.9;18.9;18.8;18.8;18.8;18.8;18.9;18.7;1…
18.2;18.2;18.2;18.3;18.3;18.4;18.4;18.4;18.5;18.5;18.5;18.6;18.5;18.6;18.6;18.7;18.6;18.5;18.8;18.8;18.8;18.8;18.8;18.8;18.8;18.8;18.8;18.8;18.8;18.8;18.9;18.8;18.8;18.9;18.9;18.8;18.9;18.8;18.9;18.9;18.9;18.9;18.9;18.9;18.9;18.9;18.9;18.9;18.9;18.9;18.9;18.9;18.9;18.9;18.9;18.9;18.9;18.9;18.9;18.9;18.9;19;19;19;19;18.9;18.9;18.9;19;18.9;18.9;18.9;18.8;18.9;18.8;18.8;18.8;18.8;18.7;18.8;18.9;18.7…
18.3;18.2;18.3;18.4;18.4;18.4;18.5;18.4;18.5;18.5;18.6;18.5;18.5;18.5;18.7;18.6;18.6;18.7;18.7;18.8;18.7;18.8;18.7;18.8;18.8;18.8;18.8;18.8;18.8;18.9;18.9;18.9;18.9;18.9;18.8;18.8;18.9;18.8;18.9;18.9;18.9;18.9;18.9;18.9;18.9;18.9;18.9;18.9;19;18.9;18.9;18.9;18.9;18.9;18.9;18.9;18.9;18.9;19;19;18.9;18.9;19;19;18.9;18.9;18.9;18.9;18.9;18.9;18.9;18.8;18.9;18.8;18.9;18.8;18.8;18.8;18.8;18.8;18.7;18.8…
18.2;18.2;18.3;18.3;18.4;18.4;18.4;18.4;18.5;18.5;18.5;18.5;18.6;18.5;18.6;18.7;18.7;18.7;18.8;18.7;18.7;18.8;18.8;18.8;18.8;18.8;18.8;18.8;18.9;18.8;18.9;18.8;18.8;18.9;18.8;18.9;18.9;18.8;18.9;18.9;18.9;18.9;18.9;18.9;18.9;18.9;18.9;18.9;18.9;18.9;18.9;18.9;18.9;19;18.9;18.9;19;18.9;18.9;19;18.9;18.9;18.9;18.9;18.9;18.9;18.9;18.9;18.9;18.9;18.9;18.9;18.9;18.9;18.8;18.8;18.8;18.8;18.8;18.9;18.8;…
18.2;18.2;18.3;18.3;18.3;18.4;18.5;18.5;18.5;18.5;18.5;18.6;18.5;18.6;18.7;18.8;18.7;18.7;18.8;18.8;18.8;18.7;18.8;18.7;18.7;18.8;18.8;18.8;18.8;18.9;18.9;18.9;18.9;18.9;18.9;18.9;18.9;18.8;18.9;18.9;18.9;18.9;18.9;18.9;18.9;18.9;18.9;18.9;18.9;18.9;19;18.9;18.9;19;18.9;18.9;18.9;18.9;19;19;18.9;18.9;18.9;18.9;18.9;18.9;18.9;18.9;18.9;18.9;18.9;18.8;18.8;18.8;18.8;18.8;18.8;18.9;18.8;18.8;18.7;18…
18.2;18.3;18.3;18.4;18.4;18.5;18.5;18.5;18.6;18.6;18.6;18.6;18.6;18.6;18.6;18.8;18.7;18.6;18.7;18.8;18.8;18.8;18.8;18.8;18.8;18.8;18.8;18.8;18.8;18.8;18.8;18.9;18.9;18.9;18.9;18.8;18.9;18.9;18.9;18.9;18.9;18.9;18.9;18.9;18.9;18.9;18.9;18.9;18.9;18.9;18.9;18.9;18.9;19;18.9;19;18.9;18.9;18.9;18.9;18.9;18.9;18.9;18.9;18.9;18.9;18.9;18.9;18.8;18.9;18.9;18.7;18.8;18.8;18.8;18.8;18.8;18.8;18.7;18.7;18.…
18.2;18.2;18.3;18.4;18.5;18.4;18.5;18.5;18.6;18.6;18.6;18.6;18.8;18.6;18.6;18.7;18.7;18.7;18.7;18.7;18.8;18.7;18.8;18.7;18.8;18.8;18.8;18.9;18.8;18.8;18.9;18.8;18.9;18.9;18.9;18.9;18.9;18.8;18.9;18.9;18.8;18.8;18.8;18.9;18.9;18.9;18.9;18.9;18.9;18.9;18.9;19;19;18.9;18.9;18.9;18.9;18.9;18.9;18.9;18.9;18.9;18.9;18.9;18.8;18.9;18.8;18.8;18.9;18.9;18.9;18.8;18.8;18.8;18.8;18.8;18.7;18.8;18.7;18.7;18.…
18.2;18.3;18.3;18.4;18.5;18.5;18.5;18.5;18.5;18.6;18.6;18.6;18.7;18.7;18.6;18.7;18.7;18.7;18.6;18.7;18.8;18.8;18.8;18.8;18.7;18.8;18.8;18.8;18.9;18.9;18.9;18.9;18.9;18.9;18.9;18.8;18.9;18.8;18.9;18.9;18.9;18.8;18.9;18.9;18.9;18.9;18.9;18.9;18.9;18.9;18.9;19;18.9;19;18.9;18.9;18.9;18.9;18.9;18.9;18.9;18.9;18.8;18.9;18.8;18.8;18.8;18.8;18.8;18.9;18.8;18.9;18.8;18.9;18.9;18.8;18.8;18.7;18.7;18.7;18.…
18.3;18.3;18.3;18.3;18.5;18.5;18.5;18.5;18.6;18.6;18.7;18.6;18.7;18.7;18.6;18.6;18.7;18.7;18.8;18.7;18.8;18.8;18.8;18.8;18.8;18.9;18.9;18.9;18.9;18.9;18.8;18.9;18.9;18.9;18.9;18.8;18.8;18.8;18.8;18.8;18.8;18.9;18.8;18.9;18.9;18.9;18.9;18.9;18.9;18.9;18.9;19;18.9;19;18.9;18.9;19;18.9;18.9;18.9;18.9;18.9;18.9;18.9;18.8;18.8;18.8;18.8;18.8;18.8;18.9;18.8;18.9;18.8;18.8;18.7;18.7;18.8;18.7;18.7;18.7;…
18.2;18.2;18.3;18.4;18.4;18.5;18.5;18.5;18.5;18.6;18.7;18.7;18.6;18.7;18.7;18.7;18.6;18.7;18.7;18.8;18.8;18.8;18.9;18.8;18.9;18.9;18.8;18.8;18.8;18.9;18.9;18.9;18.9;18.9;18.9;18.8;18.8;18.8;18.9;18.8;18.8;18.8;18.8;18.9;18.9;18.9;18.9;18.9;18.9;19;18.9;19;19;19;18.9;19;18.9;18.9;18.9;18.9;18.9;18.9;18.9;18.9;18.9;18.8;18.9;18.8;18.9;18.8;18.9;18.9;18.9;18.8;18.8;18.8;18.7;18.7;18.7;18.7;18.7;18.7…
18.3;18.3;18.4;18.4;18.5;18.5;18.5;18.5;18.5;18.6;18.6;18.7;18.6;18.6;18.6;18.6;18.8;18.7;18.8;18.8;18.9;18.8;18.8;18.8;18.8;18.7;18.8;18.9;18.9;18.9;18.9;18.9;18.9;18.9;18.9;18.8;18.8;18.8;18.8;18.9;18.8;18.9;18.9;18.9;18.9;18.9;18.9;18.9;18.9;18.9;19;18.9;18.8;19;18.9;18.9;19;18.9;18.9;18.9;18.9;18.9;18.9;18.9;18.9;18.9;18.8;18.9;18.8;18.9;18.8;18.8;18.8;18.8;18.8;18.8;18.7;18.7;18.7;18.7;18.7;…
18.2;18.3;18.3;18.3;18.5;18.4;18.5;18.5;18.6;18.7;18.7;18.6;18.6;18.7;18.7;18.6;18.6;18.7;18.7;18.8;18.8;18.8;18.8;18.8;18.8;18.7;18.8;18.8;18.8;18.8;18.9;18.9;18.9;18.9;18.9;18.8;18.9;18.9;18.8;18.8;18.9;18.9;18.9;18.9;18.9;18.9;18.9;18.9;18.9;18.9;18.9;19;19;19;18.8;18.9;18.9;18.9;18.9;18.9;18.8;18.9;18.9;18.9;18.9;18.9;18.8;18.8;18.9;18.8;18.8;18.8;18.8;18.7;18.8;18.8;18.8;18.7;18.7;18.7;18.7;…
18.4;18.4;18.3;18.4;18.4;18.4;18.6;18.5;18.6;18.6;18.6;18.6;18.7;18.6;18.7;18.7;18.7;18.7;18.7;18.7;18.8;18.9;18.8;18.8;18.8;18.9;18.8;18.8;18.8;18.9;18.8;18.9;18.9;18.9;18.8;18.8;18.8;18.8;18.8;18.8;18.9;18.8;18.9;18.9;18.9;18.9;18.9;18.9;18.9;18.9;18.9;19;18.9;18.9;18.9;18.9;18.9;18.9;18.9;18.8;18.9;18.9;18.8;18.9;18.8;18.9;18.9;18.9;18.9;18.8;18.9;18.8;18.8;18.8;18.8;18.8;18.7;18.8;18.7;18.8;1…
18.4;18.3;18.4;18.4;18.4;18.5;18.6;18.6;18.6;18.7;18.6;18.7;18.7;18.7;18.7;18.7;18.7;18.7;18.7;18.8;18.8;18.8;18.8;18.8;18.8;18.8;18.8;18.8;18.8;18.8;18.8;18.9;18.9;18.9;18.9;18.8;18.8;18.8;18.8;18.8;18.8;18.8;18.9;18.9;18.9;18.9;18.9;18.9;18.9;19;18.9;19;18.8;18.9;18.9;18.8;18.9;18.9;18.9;18.9;18.8;18.9;18.8;18.8;18.8;18.8;18.9;18.8;18.8;18.9;18.8;18.8;18.8;18.8;18.8;18.8;18.8;18.8;18.7;18.7;18.…
18.3;18.3;18.4;18.4;18.4;18.5;18.5;18.6;18.6;18.7;18.7;18.6;18.7;18.7;18.6;18.6;18.7;18.7;18.7;18.7;18.8;18.8;18.9;18.8;18.8;18.8;18.8;18.8;18.8;18.8;18.8;18.8;18.8;18.9;18.9;18.9;18.9;18.8;18.8;18.8;18.8;18.9;18.8;19;18.9;18.9;18.9;18.9;18.9;18.9;18.9;19;19;18.9;18.8;18.8;18.9;18.9;18.9;18.9;18.9;18.9;18.9;18.8;18.8;18.8;18.9;18.9;18.9;18.8;18.8;18.9;18.8;18.8;18.7;18.8;18.8;18.8;18.7;18.7;18.7;…
18.2;18.3;18.4;18.3;18.4;18.5;18.4;18.5;18.5;18.6;18.6;18.6;18.6;18.7;18.6;18.7;18.6;18.7;18.8;18.7;18.8;18.8;18.8;18.7;18.7;18.8;18.8;18.8;18.8;18.7;18.8;18.9;18.9;18.9;18.9;18.7;18.8;18.8;18.8;18.8;18.8;18.8;18.9;18.7;18.9;18.9;18.9;19;18.9;18.9;18.9;18.9;18.9;18.9;18.9;18.9;18.9;18.9;18.9;18.9;18.9;18.9;18.8;18.9;18.9;18.8;18.9;18.8;18.9;18.8;18.8;18.6;18.8;18.8;18.8;18.8;18.8;18.8;18.7;18.8;1…
18.3;18.4;18.4;18.4;18.4;18.6;18.4;18.5;18.5;18.7;18.6;18.6;18.6;18.7;18.7;18.8;18.7;18.8;18.8;18.7;18.8;18.9;18.8;18.7;18.8;18.8;18.8;18.8;18.8;18.8;18.9;18.8;18.9;18.9;18.9;18.9;18.8;18.9;18.8;18.9;18.8;18.9;18.8;18.9;19;18.9;19;19;19;18.9;19;19;18.9;18.9;18.8;18.8;18.9;18.9;18.9;18.9;18.9;18.9;18.9;18.9;18.9;18.8;18.8;18.8;18.8;18.9;18.8;18.8;18.8;18.8;18.8;18.9;18.8;18.7;18.7;18.7;18.6;18.7;1…
18.4;18.4;18.4;18.4;18.4;18.4;18.4;18.5;18.5;18.6;18.6;18.6;18.6;18.7;18.6;18.7;18.7;18.7;18.8;18.6;18.8;18.8;18.7;18.7;18.8;18.9;18.8;18.9;18.8;18.9;18.9;18.9;18.9;18.8;18.9;18.8;18.9;18.8;18.9;18.8;18.8;18.9;18.9;18.9;18.9;18.9;18.9;18.9;19;19;18.9;18.9;18.9;18.9;18.9;18.9;18.9;18.9;18.9;18.9;18.9;18.9;18.8;18.9;18.8;18.9;18.8;18.9;18.8;18.8;18.8;18.8;18.8;18.8;18.8;18.8;18.7;18.7;18.7;18.7;18.…
18.4;18.3;18.3;18.3;18.3;18.4;18.5;18.6;18.5;18.5;18.5;18.6;18.7;18.6;18.7;18.7;18.7;18.8;18.7;18.6;18.7;18.7;18.8;18.8;18.8;18.8;18.8;18.8;18.8;18.8;18.9;18.8;18.8;18.8;18.9;18.9;18.8;18.9;18.9;18.8;18.9;18.8;18.9;18.9;18.9;18.9;18.9;18.9;18.9;19;18.9;19;18.8;18.9;18.9;18.8;18.9;18.8;18.9;18.9;18.9;18.8;18.9;18.9;18.8;18.8;18.8;18.8;18.8;18.9;18.8;18.8;18.8;18.8;18.8;18.8;18.8;18.7;18.7;18.7;18.…
18.4;18.4;18.4;18.4;18.5;18.5;18.5;18.5;18.5;18.6;18.6;18.6;18.6;18.6;18.6;18.6;18.7;18.7;18.7;18.6;18.7;18.8;18.8;18.8;18.8;18.7;18.8;18.8;18.8;18.8;18.9;18.9;18.8;18.9;18.9;18.9;18.9;18.8;18.8;18.8;18.9;18.9;18.9;19;18.9;18.9;18.9;18.9;18.9;18.9;18.9;18.9;18.9;18.8;18.8;18.9;18.8;18.9;18.9;18.9;18.8;18.8;18.8;18.8;18.8;18.8;18.7;18.8;18.9;18.8;18.8;18.8;18.8;18.8;18.7;18.7;18.8;18.7;18.7;18.7;1…
18.4;18.3;18.4;18.4;18.5;18.5;18.5;18.5;18.6;18.6;18.6;18.6;18.6;18.6;18.6;18.7;18.7;18.7;18.7;18.7;18.8;18.8;18.8;18.8;18.8;18.8;18.8;18.8;18.8;18.9;18.9;18.8;18.9;18.9;18.9;18.9;18.8;18.8;18.9;18.8;18.9;18.9;19;18.9;18.9;18.8;18.9;18.9;19;18.9;18.9;18.9;18.9;18.9;18.9;18.8;18.9;18.9;18.9;18.9;18.8;18.8;18.8;18.8;18.8;18.8;18.8;18.8;18.8;18.8;18.8;18.8;18.8;18.8;18.8;18.8;18.7;18.7;18.8;18.7;18.…
18.4;18.4;18.4;18.4;18.4;18.5;18.5;18.5;18.5;18.6;18.6;18.6;18.6;18.6;18.7;18.7;18.7;18.7;18.7;18.7;18.6;18.8;18.8;18.8;18.8;18.8;18.8;18.8;18.8;18.9;18.9;18.8;18.9;18.9;18.9;18.9;18.8;18.8;18.9;18.9;18.9;18.9;18.9;18.9;18.9;18.8;18.9;18.9;19;18.9;18.9;18.9;18.9;18.9;18.8;18.9;18.9;18.9;18.9;18.9;18.8;18.8;18.8;18.8;18.8;18.8;18.9;18.8;18.8;18.8;18.8;18.8;18.8;18.8;18.8;18.8;18.7;18.7;18.7;18.7;1…
18.3;18.3;18.3;18.4;18.5;18.5;18.5;18.5;18.5;18.5;18.6;18.5;18.6;18.6;18.7;18.7;18.7;18.7;18.7;18.7;18.8;18.8;18.8;18.8;18.8;18.8;18.8;18.9;18.9;18.7;18.9;18.9;18.9;18.9;18.9;18.9;18.8;18.9;18.9;18.8;18.9;18.9;18.9;18.8;18.8;18.8;18.8;18.9;18.9;18.9;18.9;18.9;18.9;18.9;18.8;18.8;18.8;18.9;18.9;18.8;18.8;18.9;18.8;18.8;18.8;18.8;18.9;18.8;18.8;18.8;18.8;18.8;18.8;18.8;18.8;18.8;18.7;18.7;18.7;18.7…
18.3;18.3;18.3;18.4;18.5;18.4;18.5;18.5;18.5;18.6;18.6;18.6;18.7;18.7;18.6;18.7;18.6;18.7;18.7;18.7;18.8;18.8;18.8;18.8;18.8;18.8;18.8;18.9;18.8;18.8;18.9;18.9;18.9;18.9;18.8;18.8;18.9;18.8;18.9;18.8;18.8;18.9;18.8;18.9;18.9;18.9;18.8;18.9;18.9;18.9;18.9;18.9;19;18.8;18.8;18.8;18.8;18.9;18.9;18.9;18.8;18.8;18.8;18.8;18.8;18.8;18.8;18.8;18.8;18.8;18.8;18.8;18.8;18.8;18.8;18.8;18.7;18.8;18.7;18.7;1…
18.4;18.3;18.3;18.4;18.6;18.5;18.5;18.5;18.6;18.5;18.6;18.7;18.7;18.7;18.6;18.7;18.7;18.7;18.7;18.7;18.8;18.8;18.8;18.8;18.8;18.8;18.8;18.8;18.8;18.8;18.8;18.8;18.9;18.9;18.8;18.8;18.9;18.8;18.8;18.8;18.9;18.9;18.9;18.9;19;18.9;18.9;18.9;18.8;18.9;18.9;18.9;18.9;18.9;19;18.8;18.8;18.8;18.8;18.9;18.8;18.8;18.8;18.8;18.8;18.8;18.8;18.8;18.8;18.8;18.8;18.8;18.8;18.8;18.8;18.8;18.8;18.7;18.7;18.7;18.…
18.2;18.4;18.4;18.3;18.5;18.6;18.5;18.5;18.5;18.6;18.6;18.6;18.6;18.6;18.7;18.6;18.6;18.6;18.7;18.8;18.8;18.7;18.8;18.7;18.8;18.8;18.8;18.9;18.8;18.8;18.8;18.8;18.9;18.9;18.9;18.8;18.9;18.8;18.8;18.9;18.8;18.9;18.9;18.9;18.9;18.8;18.9;18.8;18.9;18.9;18.9;18.9;18.9;18.9;18.9;18.9;18.8;18.8;18.8;18.8;18.8;18.8;18.8;18.8;18.8;18.8;18.8;18.8;18.8;18.8;18.8;18.8;18.8;18.8;18.8;18.8;18.7;18.8;18.7;18.7…
18.4;18.3;18.4;18.4;18.4;18.5;18.5;18.4;18.5;18.5;18.5;18.6;18.6;18.6;18.6;18.6;18.8;18.7;18.8;18.7;18.8;18.8;18.7;18.8;18.7;18.8;18.8;18.8;18.8;18.7;18.7;18.8;18.8;18.9;18.9;18.9;18.9;18.8;18.8;18.8;18.8;18.8;18.9;18.9;18.8;18.8;18.9;18.9;18.9;18.9;18.9;18.8;18.9;18.9;18.9;18.8;19;18.8;18.8;18.9;18.8;18.8;18.8;18.8;18.8;18.8;18.8;18.8;18.8;18.8;18.8;18.8;18.8;18.8;18.8;18.7;18.7;18.7;18.7;18.7;1…
18.4;18.4;18.4;18.4;18.5;18.4;18.4;18.4;18.7;18.6;18.6;18.5;18.6;18.8;18.6;18.6;18.7;18.7;18.8;18.7;18.7;18.8;18.8;18.8;18.7;18.8;18.8;18.8;18.8;18.8;18.8;18.8;18.8;18.9;18.9;18.8;18.8;18.9;18.9;18.8;18.9;18.8;18.9;18.8;18.8;18.8;18.8;18.9;18.8;18.9;18.9;18.9;18.9;18.9;18.9;18.9;18.8;18.7;18.8;18.8;18.8;18.8;18.8;18.8;18.8;18.8;18.8;18.8;18.8;18.8;18.8;18.8;18.8;18.7;18.8;18.8;18.7;18.7;18.7;18.7…
18.4;18.4;18.4;18.4;18.4;18.5;18.5;18.4;18.5;18.5;18.7;18.6;18.6;18.6;18.6;18.7;18.7;18.7;18.7;18.8;18.7;18.7;18.7;18.8;18.7;18.8;18.9;18.8;18.8;18.8;18.8;18.9;18.8;18.9;18.9;18.9;18.8;18.9;18.8;18.9;18.9;18.9;18.8;18.8;18.8;18.8;18.9;18.9;18.9;18.9;18.9;18.9;18.9;18.9;18.8;18.9;18.9;18.9;18.9;18.9;18.8;18.8;18.8;18.8;18.8;18.8;18.8;18.8;18.8;18.7;18.8;18.7;18.7;18.7;18.7;18.7;18.7;18.7;18.7;18.7…
18.3;18.3;18.4;18.4;18.4;18.4;18.4;18.5;18.5;18.6;18.5;18.8;18.6;18.6;18.5;18.7;18.7;18.7;18.7;18.8;18.7;18.8;18.8;18.8;18.7;18.8;18.8;18.8;18.8;18.8;18.8;18.8;18.8;18.8;18.9;18.8;18.9;18.8;18.9;18.9;18.8;18.8;18.9;18.8;18.8;18.9;18.8;18.9;18.9;18.9;18.9;18.9;18.8;18.9;18.9;18.8;18.8;18.8;18.8;18.8;18.8;18.8;18.8;18.8;18.9;18.8;18.8;18.8;18.8;18.8;18.8;18.7;18.7;18.8;18.8;18.7;18.7;18.7;18.7;18.7…
18.2;18.3;18.3;18.3;18.4;18.4;18.5;18.4;18.5;18.6;18.5;18.6;18.5;18.7;18.6;18.7;18.7;18.7;18.7;18.7;18.8;18.7;18.7;18.8;18.7;18.7;18.8;18.8;18.8;18.8;18.8;18.9;18.8;19;18.9;18.8;18.8;18.8;18.9;18.8;18.8;18.9;18.8;18.9;18.9;18.8;18.8;18.9;18.9;18.9;18.9;18.8;18.9;18.9;18.8;18.7;18.9;18.9;18.8;18.7;18.8;18.7;18.8;18.8;18.8;18.8;18.8;18.8;18.8;18.8;18.8;18.8;18.8;18.7;18.7;18.7;18.7;18.7;18.7;18.6;1…
18.2;18.3;18.3;18.3;18.4;18.4;18.4;18.4;18.4;18.4;18.5;18.5;18.6;18.7;18.5;18.6;18.6;18.7;18.7;18.5;18.7;18.7;18.7;18.7;18.7;18.8;18.7;18.7;18.8;18.8;18.8;18.8;18.8;18.8;18.8;18.8;18.8;18.8;18.9;18.8;18.8;18.9;18.8;18.8;18.8;18.8;18.8;18.8;18.8;18.8;18.9;18.9;18.9;18.8;18.8;18.8;18.8;18.8;18.8;18.7;18.8;18.8;18.8;18.7;18.8;18.8;18.8;18.8;18.8;18.8;18.8;18.7;18.8;18.7;18.7;18.7;18.7;18.7;18.7;18.7…
18.2;18.2;18.3;18.3;18.3;18.3;18.4;18.4;18.4;18.6;18.5;18.4;18.6;18.7;18.6;18.6;18.7;18.7;18.7;18.7;18.7;18.7;18.7;18.6;18.7;18.7;18.8;18.8;18.8;18.7;18.8;18.8;18.8;18.8;18.8;18.8;18.8;18.8;18.8;18.8;18.8;18.9;19;18.8;18.8;18.8;18.8;18.8;18.9;18.9;18.8;18.9;18.8;18.8;18.8;18.8;18.9;18.8;18.9;18.8;18.7;18.8;18.8;18.8;18.8;18.8;18.8;18.8;18.8;18.8;18.8;18.8;18.8;18.8;18.7;18.7;18.7;18.6;18.7;18.7;1…
18.2;18.2;18.3;18.4;18.3;18.3;18.4;18.4;18.5;18.5;18.5;18.5;18.6;18.6;18.7;18.6;18.6;18.7;18.7;18.7;18.7;18.7;18.7;18.7;18.7;18.8;18.8;18.9;18.8;18.8;18.8;18.8;18.8;18.8;18.9;18.8;18.8;18.8;18.8;18.8;18.8;18.8;18.8;18.8;18.9;18.8;18.8;18.8;18.8;18.9;18.9;18.9;18.8;18.9;18.8;18.8;18.9;18.8;18.8;18.7;18.7;18.8;18.9;18.8;18.8;18.8;18.8;18.8;18.8;18.8;18.8;18.8;18.7;18.8;18.7;18.8;18.7;18.7;18.7;18.6…
18.4;18.2;18.2;18.4;18.4;18.3;18.4;18.5;18.5;18.5;18.5;18.5;18.5;18.6;18.6;18.6;18.6;18.7;18.7;18.7;18.7;18.6;18.7;18.8;18.7;18.8;18.8;18.8;18.8;18.8;18.8;18.8;18.8;18.8;18.8;18.8;18.8;18.8;18.8;18.8;18.8;19;18.8;18.9;18.8;18.8;18.8;18.8;18.8;18.8;18.9;18.9;18.8;18.9;18.8;18.8;18.8;18.8;18.8;18.8;18.8;18.8;18.8;18.8;18.8;18.8;18.8;18.8;18.9;18.8;18.8;18.8;18.8;18.7;18.8;18.8;18.7;18.7;18.7;18.7;1…
18.2;18.2;18.3;18.3;18.4;18.4;18.4;18.5;18.5;18.4;18.5;18.5;18.6;18.6;18.6;18.6;18.6;18.6;18.8;18.6;18.7;18.7;18.7;18.7;18.7;18.8;18.8;18.8;18.8;18.8;18.8;18.8;18.8;18.8;18.8;18.8;18.8;18.8;18.8;18.8;18.8;18.8;18.8;18.8;18.8;18.8;18.9;18.8;18.9;18.9;18.9;18.9;18.8;18.8;18.8;18.8;18.8;18.8;18.8;18.8;18.8;18.8;18.9;18.8;18.8;18.8;18.8;18.8;18.8;18.9;18.8;18.8;18.8;18.7;18.8;18.7;18.7;18.7;18.6;18.6…
18.2;18.2;18.2;18.4;18.3;18.4;18.4;18.5;18.4;18.4;18.5;18.5;18.5;18.5;18.6;18.6;18.6;18.6;18.7;18.7;18.7;18.7;18.7;18.7;18.8;18.8;18.8;18.8;18.8;18.8;18.8;18.8;18.8;18.8;18.8;18.8;18.8;18.8;18.8;18.8;18.8;18.8;18.9;18.8;18.8;18.8;18.9;18.8;18.8;18.9;18.9;18.9;18.8;18.9;18.8;18.8;18.8;18.9;18.8;18.8;18.9;18.8;18.9;18.9;18.9;18.8;18.8;18.8;18.9;18.8;18.8;18.8;18.7;18.7;18.8;18.7;18.7;18.7;18.7;18.6…
18.2;18.2;18.3;18.3;18.2;18.3;18.3;18.5;18.4;18.4;18.5;18.5;18.5;18.6;18.6;18.6;18.6;18.6;18.6;18.7;18.7;18.7;18.7;18.8;18.7;18.8;18.8;18.8;18.8;18.8;18.8;18.8;18.7;18.8;18.7;18.8;18.7;18.8;18.8;18.8;18.8;18.8;18.8;18.8;18.9;18.8;18.9;18.8;18.8;18.9;18.8;18.8;18.8;18.8;18.8;18.8;18.8;18.8;18.8;18.8;18.8;18.8;18.9;18.8;18.8;18.8;18.8;18.8;18.8;18.9;18.8;18.8;18.8;18.8;18.7;18.7;18.6;18.6;18.7;18.6…
18.2;18.2;18.2;18.2;18.3;18.3;18.3;18.4;18.4;18.4;18.5;18.5;18.5;18.6;18.6;18.5;18.6;18.6;18.6;18.5;18.7;18.7;18.7;18.7;18.8;18.8;18.8;18.7;18.7;18.8;18.8;18.7;18.7;18.8;18.7;18.7;18.7;18.8;18.8;18.8;18.8;18.8;18.8;18.8;18.8;18.9;18.8;18.9;18.8;18.8;18.8;18.8;18.8;18.9;18.8;18.8;18.8;18.8;18.8;18.8;18.8;18.8;18.8;18.9;18.9;18.8;18.8;18.8;18.8;18.8;18.8;18.8;18.7;18.7;18.8;18.7;18.7;18.7;18.6;18.6…
18.2;18.2;18.2;18.2;18.2;18.3;18.3;18.5;18.5;18.5;18.5;18.5;18.5;18.6;18.6;18.6;18.6;18.6;18.6;18.6;18.7;18.7;18.7;18.8;18.7;18.7;18.8;18.7;18.7;18.8;18.7;18.7;18.8;18.8;18.8;18.8;18.7;18.7;18.8;18.8;18.8;18.8;18.8;18.8;18.8;18.8;18.8;18.8;18.8;18.8;18.8;18.8;18.8;18.8;18.8;18.8;18.8;18.8;18.8;18.8;18.8;18.8;18.8;18.7;18.8;18.8;18.8;18.8;18.8;18.8;18.8;18.8;18.8;18.8;18.7;18.8;18.7;18.7;18.6;18.6…
18.2;18.2;18.2;18.3;18.3;18.3;18.3;18.3;18.5;18.5;18.5;18.5;18.5;18.5;18.5;18.6;18.6;18.5;18.6;18.7;18.7;18.7;18.7;18.7;18.7;18.7;18.7;18.7;18.7;18.7;18.6;18.8;18.7;18.8;18.8;18.8;18.8;18.7;18.8;18.8;18.8;18.8;18.8;18.8;18.8;18.8;18.8;18.8;18.8;18.8;18.8;18.8;18.9;18.8;18.8;18.8;18.8;18.8;18.8;18.8;18.9;18.8;18.8;18.8;18.9;18.8;18.8;18.8;18.8;18.8;18.7;18.8;18.8;18.8;18.8;18.7;18.7;18.7;18.7;18.6…
18.2;18.2;18.2;18.3;18.4;18.2;18.4;18.5;18.5;18.5;18.4;18.5;18.5;18.5;18.5;18.6;18.6;18.6;18.5;18.6;18.7;18.7;18.7;18.7;18.7;18.7;18.7;18.7;18.6;18.7;18.7;18.8;18.7;18.8;18.8;18.8;18.8;18.7;18.8;18.7;18.8;18.8;18.8;18.8;18.8;18.8;18.8;18.8;18.8;18.8;18.9;18.9;18.9;18.8;18.8;18.9;18.8;18.9;18.8;18.8;18.7;18.8;18.7;18.8;18.8;18.7;18.8;18.8;18.8;18.7;18.7;18.8;18.8;18.8;18.7;18.8;18.7;18.7;18.7;18.6…
18.2;18.1;18.2;18.3;18.3;18.3;18.3;18.4;18.5;18.5;18.5;18.5;18.4;18.5;18.5;18.5;18.6;18.6;18.6;18.5;18.6;18.7;18.7;18.7;18.7;18.7;18.7;18.7;18.7;18.7;18.8;18.7;18.7;18.8;18.8;18.8;18.8;18.8;18.8;18.8;18.8;18.8;18.8;18.8;18.8;18.9;18.8;18.8;18.8;18.8;18.8;18.9;18.9;18.9;18.9;18.8;18.8;18.8;18.7;18.9;18.8;18.8;18.8;18.8;18.8;18.8;18.8;18.8;18.8;18.8;18.8;18.7;18.7;18.7;18.7;18.7;18.7;18.7;18.7;18.7…
18.1;18.1;18.2;18.2;18.3;18.3;18.3;18.2;18.5;18.4;18.5;18.5;18.5;18.5;18.5;18.5;18.5;18.6;18.6;18.7;18.7;18.7;18.7;18.7;18.7;18.7;18.7;18.7;18.8;18.7;18.8;18.7;18.8;18.7;18.7;18.7;18.8;18.7;18.8;18.8;18.8;18.8;18.8;18.8;18.8;18.8;18.8;18.8;18.7;18.8;18.8;18.8;18.8;18.9;18.8;18.8;18.8;18.7;18.7;18.8;18.8;18.7;18.8;18.8;18.8;18.8;18.8;18.7;18.8;18.8;18.7;18.7;18.7;18.7;18.7;18.7;18.7;18.7;18.7;18.7…
18.1;18.2;18.2;18.2;18.2;18.3;18.3;18.3;18.4;18.5;18.4;18.5;18.5;18.5;18.5;18.5;18.5;18.6;18.5;18.5;18.6;18.7;18.6;18.7;18.7;18.7;18.7;18.7;18.7;18.7;18.7;18.7;18.8;18.8;18.8;18.7;18.8;18.8;18.8;18.8;18.8;18.8;18.8;18.8;18.8;18.8;18.8;18.8;18.8;18.8;18.8;18.9;18.8;18.8;18.8;18.8;18.8;18.8;18.8;18.8;18.8;18.8;18.8;18.8;18.7;18.7;18.7;18.8;18.7;18.8;18.7;18.7;18.8;18.7;18.7;18.7;18.7;18.7;18.7;18.7…
18.1;18.2;18.2;18.2;18.3;18.2;18.3;18.3;18.3;18.4;18.5;18.5;18.4;18.5;18.6;18.5;18.5;18.5;18.6;18.6;18.6;18.7;18.7;18.6;18.7;18.7;18.8;18.7;18.7;18.7;18.8;18.7;18.8;18.8;18.8;18.8;18.8;18.8;18.8;18.8;18.8;18.7;18.8;18.8;18.8;18.8;18.8;18.8;18.8;18.8;18.8;18.8;18.8;18.9;18.8;18.9;18.8;18.9;18.9;18.9;18.8;18.7;18.8;18.9;18.8;18.8;18.7;18.8;18.8;18.8;18.8;18.7;18.7;18.7;18.7;18.7;18.7;18.7;18.7;18.7…
18.1;18.1;18.1;18.2;18.2;18.3;18.3;18.3;18.4;18.4;18.5;18.5;18.4;18.5;18.5;18.5;18.6;18.5;18.6;18.5;18.6;18.7;18.6;18.7;18.7;18.7;18.7;18.7;18.7;18.8;18.7;18.8;18.8;18.7;18.7;18.8;18.8;18.8;18.8;18.7;18.7;18.8;18.8;18.8;18.8;18.8;18.8;18.8;18.8;18.8;18.8;18.9;18.9;18.8;18.8;18.8;18.9;18.9;18.8;18.9;18.8;18.8;18.8;18.8;18.7;18.8;18.8;18.8;18.8;18.8;18.8;18.8;18.8;18.7;18.7;18.7;18.7;18.7;18.7;18.7…
18;18.2;18.1;18.1;18.2;18.3;18.3;18.3;18.3;18.4;18.4;18.4;18.5;18.4;18.5;18.5;18.5;18.5;18.6;18.6;18.7;18.6;18.6;18.7;18.6;18.6;18.7;18.7;18.7;18.8;18.7;18.7;18.7;18.7;18.8;18.8;18.7;18.8;18.8;18.7;18.7;18.7;18.7;18.8;18.8;18.8;18.8;18.8;18.8;18.8;18.8;18.9;18.8;18.9;18.8;18.8;18.9;18.8;18.7;18.8;18.8;18.8;18.8;18.8;18.8;18.8;18.8;18.8;18.8;18.8;18.8;18.8;18.7;18.7;18.7;18.7;18.7;18.7;18.7;18.7;1…
18.1;18.1;18.2;18.1;18.3;18.3;18.3;18.4;18.4;18.4;18.4;18.4;18.5;18.5;18.5;18.5;18.6;18.6;18.6;18.6;18.6;18.6;18.7;18.7;18.6;18.6;18.7;18.7;18.7;18.7;18.7;18.7;18.8;18.7;18.7;18.7;18.7;18.7;19;18.8;18.7;18.7;18.7;18.8;18.8;18.8;18.8;18.8;18.8;18.8;18.9;18.8;18.9;18.9;18.8;18.9;18.9;18.8;18.8;18.8;18.7;18.7;18.8;18.8;18.8;18.8;18.8;18.8;18.8;18.8;18.8;18.8;18.8;18.8;18.8;18.7;18.7;18.7;18.7;18.7;1…
18.2;18.2;18.2;18.1;18.3;18.2;18.3;18.3;18.2;18.4;18.4;18.4;18.4;18.5;18.5;18.5;18.5;18.5;18.5;18.6;18.6;18.6;18.6;18.6;18.7;18.6;18.7;18.7;18.7;18.7;18.7;18.7;18.8;18.7;18.7;18.7;18.8;18.8;18.8;18.7;18.8;18.8;18.7;18.7;18.8;18.8;18.8;18.8;18.8;18.9;18.8;18.9;18.9;18.9;18.8;18.9;18.8;18.9;18.9;18.8;18.8;18.8;18.8;18.8;18.7;18.8;18.8;18.8;18.8;18.8;18.8;18.7;18.8;18.8;18.8;18.7;18.7;18.7;18.7;18.7…
18.1;18.2;18.2;18.2;18.2;18.3;18.2;18.4;18.4;18.4;18.4;18.4;18.4;18.5;18.5;18.5;18.5;18.5;18.6;18.6;18.5;18.7;18.6;18.7;18.7;18.7;18.7;18.7;18.7;18.7;18.7;18.7;18.7;18.7;18.7;18.7;18.7;18.7;18.7;18.8;18.8;18.8;18.8;18.7;18.8;18.8;18.8;18.8;18.8;18.9;18.9;18.9;18.9;18.9;18.8;18.9;18.8;18.9;18.9;18.8;18.8;18.8;18.8;18.9;18.8;18.8;18.8;18.8;18.8;18.8;18.8;18.8;18.8;18.8;18.7;18.7;18.7;18.7;18.6;18.7…
18.2;18.1;18.1;18.2;18.2;18.3;18.3;18.4;18.4;18.4;18.4;18.4;18.5;18.5;18.5;18.5;18.5;18.5;18.6;18.6;18.6;18.6;18.6;18.7;18.6;18.7;18.7;18.7;18.7;18.7;18.7;18.7;18.8;18.7;18.7;18.8;18.8;18.7;18.8;18.8;18.8;18.8;18.8;18.8;18.8;18.8;18.8;18.9;18.9;18.9;18.9;18.9;18.9;18.9;18.9;18.9;18.9;18.8;18.8;18.8;18.8;18.9;18.8;18.9;18.8;18.8;18.8;18.8;18.8;18.8;18.8;18.7;18.8;18.8;18.7;18.8;18.7;18.7;18.6;18.7…
18.2;18.2;18.1;18.2;18.2;18.2;18.2;18.4;18.4;18.4;18.4;18.4;18.5;18.5;18.5;18.5;18.5;18.5;18.5;18.5;18.5;18.6;18.7;18.7;18.6;18.7;18.7;18.7;18.7;18.7;18.7;18.7;18.7;18.8;18.7;18.8;18.7;18.8;18.8;18.8;18.8;18.8;18.8;18.8;18.8;18.8;18.8;18.8;18.9;18.9;18.9;18.9;18.9;18.9;18.9;18.9;18.9;18.9;18.9;18.8;18.8;18.8;18.8;18.8;18.8;18.8;18.8;18.8;18.8;18.8;18.7;18.8;18.8;18.8;18.8;18.8;18.7;18.7;18.6;18.6…
18.2;18.2;18.2;18.1;18.1;18.2;18.3;18.3;18.4;18.4;18.4;18.4;18.4;18.5;18.5;18.5;18.5;18.5;18.5;18.5;18.6;18.6;18.6;18.7;18.7;18.7;18.7;18.7;18.7;18.7;18.7;18.8;18.7;18.7;18.7;18.7;18.8;18.7;18.8;18.8;18.8;18.8;18.8;18.8;18.8;18.8;18.9;18.9;18.9;18.9;18.9;18.9;18.9;18.8;18.9;18.9;18.9;18.8;18.8;18.9;18.9;18.9;18.8;18.9;18.8;18.8;18.8;18.8;18.8;18.8;18.7;18.8;18.8;18.8;18.8;18.8;18.8;18.8;18.6;18.7…
18.2;18.1;18.2;18.2;18.2;18.2;18.3;18.3;18.4;18.3;18.4;18.3;18.4;18.5;18.5;18.5;18.4;18.5;18.5;18.5;18.6;18.6;18.6;18.6;18.6;18.6;18.7;18.7;18.6;18.7;18.7;18.7;18.7;18.7;18.7;18.7;18.8;18.7;18.8;18.8;18.8;18.9;18.8;18.8;18.8;18.8;18.8;18.9;18.9;18.9;18.9;18.9;18.9;18.8;18.9;18.8;18.8;18.8;18.8;18.9;18.7;18.9;18.9;18.9;18.9;18.8;18.8;18.8;18.8;18.8;18.7;18.8;18.8;18.8;18.8;18.7;18.7;18.6;18.7;18.8…
18.2;18.2;18.2;18.2;18.3;18.2;18.3;18.3;18.4;18.4;18.4;18.4;18.4;18.5;18.5;18.4;18.5;18.5;18.6;18.6;18.6;18.6;18.7;18.6;18.6;18.6;18.7;18.7;18.7;18.7;18.7;18.7;18.7;18.7;18.7;18.8;18.8;18.8;18.8;18.9;18.8;18.9;18.8;18.8;18.8;18.8;18.8;18.9;18.9;18.9;18.9;18.9;18.9;18.9;18.8;18.9;18.9;18.8;18.8;18.9;18.9;18.9;18.9;18.8;18.8;18.9;18.8;18.9;18.8;18.8;18.8;18.8;18.8;18.8;18.8;18.8;18.6;18.6;18.8;18.7…
18.1;18.2;18.2;18.2;18.2;18.2;18.3;18.3;18.3;18.4;18.4;18.5;18.5;18.4;18.5;18.4;18.5;18.5;18.6;18.5;18.6;18.6;18.6;18.6;18.6;18.7;18.7;18.7;18.7;18.7;18.6;18.7;18.7;18.8;18.7;18.7;18.8;18.8;18.8;18.8;18.8;18.8;18.8;18.8;18.8;18.8;18.8;18.9;18.9;18.9;18.9;18.9;18.9;18.9;18.9;18.9;18.9;18.9;18.9;18.9;18.9;18.8;18.9;18.9;18.8;18.9;18.8;18.8;18.7;18.8;18.8;18.8;18.8;18.8;18.8;18.7;18.7;18.7;18.7;18.7…
18.2;18.1;18.2;18.1;18.3;18.3;18.3;18.3;18.3;18.3;18.4;18.4;18.4;18.4;18.5;18.5;18.5;18.5;18.5;18.6;18.6;18.6;18.7;18.6;18.6;18.6;18.7;18.6;18.7;18.7;18.7;18.7;18.8;18.7;18.7;18.7;18.8;18.8;18.8;18.8;18.8;18.9;18.9;18.8;18.9;18.9;18.8;18.9;18.8;18.9;18.9;18.9;18.9;18.9;18.9;18.9;18.8;18.9;18.9;18.8;18.9;18.9;18.8;18.9;18.9;18.8;18.8;18.9;18.8;18.8;18.8;18.8;18.8;18.8;18.8;18.7;18.7;18.7;18.7;18.7…
18.1;18.2;18.2;18.1;18.2;18.3;18.3;18.3;18.4;18.3;18.4;18.5;18.4;18.4;18.4;18.4;18.5;18.5;18.5;18.6;18.7;18.6;18.6;18.7;18.6;18.7;18.6;18.6;18.7;18.7;18.6;18.7;18.8;18.7;18.7;18.8;18.8;18.8;18.8;18.8;18.8;18.8;18.8;18.9;18.8;18.8;18.9;18.9;18.9;18.8;18.9;18.9;18.9;18.8;18.8;18.9;18.8;18.9;18.9;18.9;18.8;18.9;18.9;18.9;18.7;18.9;18.8;18.8;18.8;18.8;18.8;18.8;18.8;18.8;18.7;18.8;18.7;18.7;18.7;18.7…
18.2;18.2;18.2;18.3;18.2;18.2;18.3;18.4;18.4;18.5;18.5;18.4;18.4;18.5;18.5;18.5;18.5;18.5;18.5;18.5;18.6;18.6;18.6;18.6;18.6;18.6;18.6;18.6;18.6;18.7;18.6;18.8;18.7;18.8;18.8;18.8;18.8;18.8;18.8;18.8;18.8;18.8;18.8;18.8;18.8;18.9;18.8;18.9;18.8;19;18.9;18.9;18.9;18.9;18.9;19;18.9;18.9;18.9;18.8;18.9;18.9;18.9;18.9;18.9;18.8;18.9;18.8;18.8;18.8;18.8;18.8;18.8;18.8;18.7;18.7;18.7;18.7;18.7;18.8;18.…
18.1;18.2;18.1;18.3;18.2;18.2;18.3;18.3;18.3;18.4;18.4;18.2;18.4;18.5;18.5;18.5;18.5;18.5;18.5;18.5;18.6;18.6;18.6;18.6;18.6;18.6;18.6;18.6;18.6;18.7;18.7;18.8;18.7;18.7;18.7;18.8;18.8;18.8;18.8;18.8;18.9;19;18.8;18.9;18.8;18.9;18.9;18.9;18.8;18.8;18.8;18.8;18.9;18.9;18.8;18.9;18.9;18.9;18.9;18.9;18.9;18.9;18.9;18.9;18.8;18.9;18.8;18.8;18.8;18.8;18.8;18.8;18.8;18.7;18.7;18.7;18.7;18.8;18.8;18.7;1…
18.1;18.1;18.2;18.2;18.2;18.2;18.3;18.2;18.3;18.3;18.3;18.4;18.4;18.4;18.5;18.5;18.5;18.5;18.5;18.5;18.6;18.6;18.6;18.6;18.7;18.6;18.7;18.7;18.7;18.7;18.7;18.7;18.8;18.8;18.7;18.8;18.7;18.8;18.8;18.8;18.7;18.8;18.8;18.8;18.8;18.8;18.8;18.9;18.8;18.9;18.8;18.8;18.9;18.9;18.8;18.9;18.9;18.9;18.9;18.9;18.8;18.9;18.9;18.9;18.9;18.8;18.8;18.8;18.8;18.8;18.8;18.8;18.8;18.8;18.7;18.7;18.7;18.7;18.7;18.7…
18.1;18.2;18.1;18.2;18.2;18.2;18.2;18.3;18.3;18.4;18.4;18.4;18.4;18.5;18.4;18.5;18.5;18.5;18.5;18.5;18.5;18.6;18.6;18.6;18.6;18.6;18.7;18.6;18.7;18.7;18.6;18.8;18.7;18.7;18.7;18.8;18.7;18.7;18.7;18.8;18.8;18.9;18.9;18.8;18.8;18.8;18.8;18.8;18.8;18.8;18.9;18.8;18.9;18.8;18.9;18.9;18.9;18.9;18.9;18.9;18.9;18.8;18.9;18.8;18.9;18.8;18.8;18.8;18.8;18.8;18.8;18.8;18.8;18.8;18.7;18.7;18.7;18.7;18.7;18.7…
18.2;18.1;18.2;18.2;18.2;18.2;18.3;18.3;18.3;18.4;18.3;18.4;18.5;18.4;18.4;18.4;18.5;18.5;18.5;18.6;18.6;18.5;18.6;18.6;18.6;18.6;18.6;18.6;18.7;18.7;18.7;18.7;18.7;18.7;18.7;18.8;18.8;18.8;18.8;18.7;18.7;18.8;18.8;18.9;18.8;18.8;18.7;18.8;18.8;18.8;18.8;18.8;18.9;18.8;18.9;18.9;18.8;18.9;18.8;18.9;18.9;18.8;18.8;18.9;18.9;18.8;18.8;18.7;18.8;18.8;18.8;18.8;18.7;18.8;18.7;18.7;18.7;18.7;18.7;18.7…
18.1;18.1;18.2;18.2;18.3;18.2;18.3;18.3;18.3;18.3;18.3;18.2;18.5;18.4;18.4;18.4;18.4;18.6;18.5;18.5;18.5;18.5;18.6;18.5;18.6;18.6;18.6;18.7;18.6;18.6;18.7;18.7;18.7;18.7;18.7;18.7;18.8;18.7;18.9;18.8;18.8;18.8;18.8;18.8;18.7;18.7;18.7;18.8;18.8;18.8;18.8;18.9;18.8;18.9;18.9;18.9;18.9;18.9;18.8;18.9;18.8;18.8;18.9;18.9;18.8;18.8;18.8;18.8;18.8;18.8;18.8;18.8;18.8;18.8;18.7;18.7;18.7;18.7;18.7;18.7…
18.1;18.1;18.1;18.3;18.2;18.2;18.3;18.3;18.3;18.3;18.4;18.4;18.4;18.4;18.4;18.4;18.5;18.5;18.5;18.5;18.5;18.6;18.6;18.6;18.6;18.6;18.6;18.7;18.6;18.6;18.6;18.7;18.7;18.7;18.7;18.7;18.7;18.7;18.7;18.8;18.8;18.7;18.7;18.7;18.8;18.7;18.8;18.8;18.8;18.9;18.8;18.8;18.8;18.9;18.9;18.9;18.9;18.9;18.8;18.9;18.8;18.8;18.9;18.9;18.9;18.8;18.8;18.8;18.8;18.8;18.8;18.8;18.7;18.7;18.7;18.7;18.7;18.7;18.7;18.8…
18;18.1;18.1;18.1;18.2;18.2;18.2;18.3;18.2;18.3;18.3;18.4;18.4;18.5;18.5;18.5;18.5;18.5;18.5;18.5;18.5;18.7;18.6;18.6;18.5;18.6;18.6;18.6;18.7;18.6;18.7;18.6;18.7;18.7;18.7;18.7;18.7;18.8;18.7;18.8;18.8;18.8;18.8;18.8;18.8;18.7;18.7;18.8;18.8;18.8;18.7;18.8;18.8;18.8;18.8;18.9;18.9;18.9;18.8;18.9;18.8;18.8;18.9;18.9;18.9;18.8;18.8;18.8;18.8;18.7;18.8;18.8;18.7;18.7;18.7;18.7;18.7;18.7;18.7;18.7;1…
18.1;18;18.1;18.2;18.2;18.2;18.2;18.2;18.3;18.4;18.3;18.3;18.4;18.4;18.4;18.5;18.5;18.5;18.5;18.5;18.5;18.5;18.5;18.6;18.6;18.6;18.6;18.6;18.6;18.6;18.7;18.6;18.7;18.7;18.7;18.7;18.8;18.7;18.7;18.8;18.7;18.8;18.7;18.8;18.7;18.8;18.7;18.8;18.7;18.8;18.8;18.8;18.8;18.9;18.9;18.9;18.9;18.9;18.9;18.9;18.9;18.9;18.8;18.9;18.8;18.9;18.9;18.8;18.7;18.8;18.7;18.8;18.7;18.7;18.7;18.7;18.7;18.7;18.7;18.8;1…
18.1;18.1;18.1;18.1;18.1;18.2;18.3;18.2;18.3;18.3;18.3;18.4;18.4;18.4;18.4;18.4;18.4;18.5;18.5;18.5;18.5;18.6;18.6;18.6;18.5;18.6;18.6;18.6;18.6;18.6;18.7;18.7;18.7;18.6;18.7;18.7;18.7;18.7;18.7;18.7;18.7;18.8;18.7;18.7;18.8;18.7;18.7;18.7;18.8;18.8;18.8;18.8;18.8;18.9;18.8;18.8;18.8;18.9;18.8;18.9;18.9;18.8;18.9;18.9;18.9;18.9;18.8;18.8;18.8;18.7;18.8;18.7;18.7;18.7;18.7;18.7;18.7;18.8;18.7;18.7…
18.1;18.1;18.1;18.2;18.2;18.2;18.2;18.3;18.4;18.4;18.2;18.4;18.4;18.2;18.4;18.5;18.5;18.5;18.5;18.5;18.5;18.5;18.5;18.6;18.6;18.6;18.6;18.6;18.7;18.7;18.7;18.6;18.6;18.6;18.7;18.7;18.7;18.7;18.7;18.7;18.8;18.9;18.8;18.8;18.8;18.8;18.7;18.8;18.7;18.8;18.8;18.8;18.8;18.9;18.8;18.9;18.8;18.8;18.8;18.8;18.9;18.8;18.8;18.9;18.9;18.8;18.8;18.8;18.7;18.8;18.7;18.8;18.8;18.8;18.7;18.7;18.7;18.7;18.7;18.7…
18;18;18.1;18.1;18.1;18.2;18.2;18.2;18.2;18.4;18.4;18.3;18.4;18.4;18.4;18.4;18.4;18.5;18.4;18.4;18.5;18.5;18.5;18.5;18.5;18.6;18.6;18.6;18.7;18.6;18.7;18.7;18.7;18.6;18.6;18.6;18.7;18.7;18.7;18.7;18.7;18.8;18.7;18.8;18.8;18.7;18.8;18.8;18.7;18.8;18.7;18.8;18.8;18.8;18.8;18.8;18.8;18.9;18.8;18.9;18.8;18.9;18.8;18.9;18.8;18.8;18.8;18.7;18.8;18.7;18.7;18.8;18.8;18.8;18.8;18.7;18.7;18.7;18.7;18.7;18.…
17.9;17.9;18.1;18;18.1;18.2;18.3;18.2;18.4;18.4;18.4;18.4;18.4;18.4;18.6;18.4;18.4;18.4;18.4;18.4;18.5;18.6;18.6;18.6;18.5;18.6;18.6;18.7;18.8;18.7;18.7;18.7;18.7;18.7;18.7;18.7;18.7;18.7;18.7;18.7;18.7;18.7;18.8;18.8;18.8;18.8;18.8;18.8;18.8;18.8;18.8;18.8;18.8;18.8;18.8;18.8;18.8;18.9;18.8;18.9;18.8;18.8;18.9;18.9;18.9;18.8;18.7;18.8;18.7;18.7;18.8;18.8;18.8;18.8;18.8;18.8;18.7;18.7;18.7;18.7;1…
18.1;18;18;18.1;18.1;18.1;18.2;18.2;18.2;18.4;18.4;18.4;18.4;18.4;18.5;18.4;18.4;18.4;18.4;18.5;18.5;18.5;18.5;18.5;18.5;18.6;18.5;18.6;18.7;18.6;18.7;18.6;18.7;18.6;18.6;18.7;18.7;18.7;18.7;18.7;18.8;18.7;18.8;18.8;18.8;18.8;18.8;18.8;18.8;18.8;18.8;18.8;18.8;18.8;18.8;18.9;18.9;18.9;18.8;18.9;18.8;18.8;18.8;18.8;18.7;18.8;18.8;18.8;18.8;18.8;18.8;18.8;18.8;18.8;18.8;18.8;18.7;18.7;18.7;18.7;18.…
17.9;17.9;18;18.1;18.1;18.1;18.3;18.1;18.2;18.3;18.3;18.4;18.4;18.4;18.4;18.5;18.4;18.4;18.4;18.5;18.5;18.5;18.5;18.5;18.5;18.4;18.5;18.5;18.6;18.6;18.6;18.7;18.7;18.6;18.7;18.6;18.7;18.7;18.7;18.7;18.6;18.7;18.7;18.7;18.7;18.7;18.8;18.7;18.8;18.8;18.8;18.8;18.8;18.8;18.8;18.9;18.8;18.9;18.9;18.9;18.8;18.9;18.8;18.8;18.8;18.9;18.8;18.7;18.8;18.7;18.8;18.8;18.8;18.8;18.8;18.8;18.7;18.7;18.7;18.7;1…
18.1;18.1;18.1;18.2;18.1;18.1;18.2;18.2;18.2;18.3;18.4;18.4;18.4;18.4;18.5;18.4;18.4;18.4;18.4;18.5;18.5;18.5;18.5;18.5;18.5;18.5;18.5;18.5;18.5;18.6;18.6;18.6;18.6;18.7;18.6;18.6;18.7;18.7;18.7;18.7;18.6;18.8;18.7;18.7;18.8;18.8;18.8;18.8;18.8;18.8;18.8;18.8;18.8;18.8;18.9;18.8;18.8;18.9;18.9;18.8;18.9;18.8;18.9;18.9;18.8;18.9;18.8;18.8;18.8;18.7;18.8;18.8;18.8;18.8;18.9;18.7;18.7;18.7;18.7;18.7…
17.9;17.9;18;18.1;18.1;18.1;18.2;18.1;18.2;18.3;18.3;18.3;18.4;18.4;18.4;18.4;18.4;18.5;18.4;18.4;18.5;18.6;18.5;18.5;18.5;18.5;18.6;18.5;18.6;18.5;18.6;18.6;18.6;18.6;18.7;18.7;18.7;18.7;18.7;18.7;18.8;18.7;18.7;18.7;18.7;18.8;18.8;19;18.8;18.8;18.8;18.8;18.8;18.8;18.9;18.8;18.8;18.8;18.8;18.8;18.8;18.9;18.9;18.9;18.8;18.8;18.8;18.8;18.8;18.8;18.8;18.8;18.8;18.8;18.8;18.8;18.8;18.8;18.7;18.7;18.…
18;17.9;18;18.1;18.1;18.2;18.1;18.1;18.2;18.3;18.3;18.3;18.3;18.4;18.4;18.4;18.4;18.4;18.4;18.4;18.6;18.5;18.5;18.5;18.5;18.5;18.5;18.5;18.6;18.6;18.6;18.6;18.6;18.6;18.6;18.6;18.7;18.7;18.7;18.8;18.7;18.7;18.7;18.7;18.7;18.8;18.8;18.8;18.9;18.8;18.8;18.8;18.8;18.8;18.8;18.9;18.8;18.9;18.8;18.8;18.8;18.8;18.9;18.9;18.8;18.8;18.8;18.8;18.8;18.7;18.7;18.8;18.8;18.8;18.8;18.8;18.8;18.7;18.8;18.7;18.…
18;17.9;18;18.1;18.1;18.1;18.2;18.2;18.2;18.2;18.3;18.3;18.4;18.4;18.3;18.3;18.4;18.4;18.4;18.6;18.5;18.6;18.5;18.6;18.5;18.6;18.6;18.6;18.6;18.6;18.6;18.6;18.6;18.6;18.6;18.6;18.6;18.7;18.7;18.7;18.7;18.7;18.8;18.7;18.7;18.8;18.7;18.8;18.8;18.8;18.8;18.8;18.8;18.8;18.8;18.8;18.8;18.8;18.8;18.8;18.8;18.8;18.8;18.9;18.9;18.9;18.8;18.8;18.8;18.8;18.8;18.9;18.8;18.9;18.8;18.8;18.8;18.8;18.8;18.7;18.…
17.8;17.9;18;17.9;18;18.1;18.2;18;18.1;18.2;18.3;18.3;18.3;18.3;18.4;18.4;18.3;18.3;18.4;18.4;18.4;18.5;18.6;18.5;18.6;18.6;18.5;18.6;18.6;18.6;18.6;18.6;18.6;18.6;18.6;18.7;18.6;18.7;18.6;18.7;18.7;18.7;18.7;18.7;18.7;18.8;18.8;18.8;18.8;18.8;18.8;18.8;18.8;18.8;18.8;18.8;18.9;18.8;18.8;18.8;18.7;18.8;18.8;18.8;18.8;18.8;18.8;18.8;18.8;18.7;18.7;18.8;18.8;18.8;18.8;18.8;18.8;18.8;18.8;18.7;18.7;…
18;18;18;18;18;18.1;18.2;18.2;18.2;18.3;18.3;18.3;18.3;18.5;18.4;18.4;18.4;18.3;18.4;18.4;18.4;18.6;18.5;18.5;18.5;18.5;18.5;18.6;18.6;18.5;18.6;18.5;18.6;18.6;18.6;18.6;18.7;18.6;18.6;18.7;18.7;18.7;18.7;18.7;18.7;18.7;18.8;18.7;18.8;18.9;18.9;18.9;18.8;18.9;18.9;18.9;18.9;18.8;18.9;18.8;18.8;18.8;18.9;18.8;18.8;18.8;18.8;18.8;18.8;18.8;18.8;18.8;18.9;18.8;18.8;18.8;18.8;18.7;18.8;18.7;18.7;18.8…
17.9;18;18;18;18;18.2;18.2;18.2;18.2;18.3;18.2;18.3;18.5;18.4;18.4;18.3;18.4;18.4;18.4;18.4;18.5;18.5;18.6;18.5;18.7;18.6;18.5;18.6;18.6;18.6;18.6;18.6;18.6;18.6;18.7;18.6;18.7;18.6;18.7;18.7;18.6;18.7;18.7;18.7;18.8;18.8;18.7;18.8;18.8;18.8;18.9;18.8;18.9;18.8;18.9;18.9;18.7;18.8;18.8;18.8;18.9;18.8;18.8;18.8;18.8;18.8;18.8;18.8;18.8;18.9;18.8;18.8;18.9;18.8;18.8;18.8;18.7;18.8;18.8;18.8;18.7;18…
18;17.9;18;18;18;18;18.1;18.1;18.2;18.3;18.2;18.2;18.3;18.5;18.3;18.4;18.3;18.4;18.4;18.5;18.5;18.5;18.6;18.5;18.5;18.5;18.5;18.6;18.5;18.6;18.6;18.6;18.6;18.7;18.6;18.6;18.6;18.6;18.7;18.6;18.7;18.6;18.7;18.6;18.8;18.7;18.8;18.8;18.8;18.7;18.8;18.8;18.8;18.9;18.8;18.8;18.9;18.8;18.9;18.8;18.8;18.8;18.8;18.8;18.8;18.8;18.8;18.8;18.7;18.8;18.8;18.9;18.9;18.8;18.7;18.8;18.7;18.8;18.8;18.7;18.7;18.7…
18;18;18;18;18.1;18.1;18.2;18.1;18.1;18.2;18.3;18.3;18.3;18.3;18.5;18.4;18.4;18.5;18.5;18.5;18.5;18.5;18.5;18.6;18.5;18.5;18.6;18.6;18.6;18.6;18.6;18.5;18.6;18.6;18.7;18.7;18.6;18.7;18.7;18.7;18.7;18.7;18.6;18.7;18.7;18.7;18.7;18.8;18.8;18.8;18.8;18.8;18.8;18.8;18.8;18.9;18.9;18.8;18.8;18.8;18.8;18.8;18.8;18.8;18.8;18.8;18.8;18.8;18.8;18.8;18.8;18.8;18.8;18.9;18.8;18.8;18.8;18.8;18.8;18.8;18.7;18…
18;17.9;17.9;18.1;18.1;18;18.1;18.1;18.1;18.2;18.2;18.3;18.3;18.3;18.3;18.3;18.3;18.3;18.5;18.5;18.5;18.5;18.6;18.5;18.5;18.5;18.5;18.5;18.7;18.6;18.6;18.6;18.6;18.6;18.5;18.6;18.6;18.6;18.7;18.7;18.6;18.7;18.7;18.7;18.7;18.7;18.7;18.7;18.7;18.8;18.8;18.8;18.8;18.8;18.8;18.8;18.8;18.8;18.9;18.8;18.8;18.8;18.8;18.9;18.8;18.8;18.8;18.8;18.8;18.7;18.8;18.8;18.8;18.9;18.8;18.8;18.8;18.8;18.7;18.8;18.…
18;18;17.9;18;18;18.1;18.2;18.1;18.1;18.2;18.2;18.3;18.3;18.2;18.3;18.3;18.3;18.4;18.5;18.5;18.4;18.5;18.5;18.5;18.6;18.5;18.5;18.5;18.6;18.6;18.6;18.6;18.5;18.6;18.6;18.6;18.6;18.7;18.6;18.7;18.6;18.7;18.6;18.7;18.7;18.7;18.7;18.7;18.8;18.8;18.7;18.7;18.8;18.8;18.8;18.8;18.8;18.8;18.8;18.8;18.8;18.8;18.8;18.9;18.8;18.9;18.8;18.8;18.8;18.7;18.7;18.8;18.8;18.8;18.8;18.8;18.8;18.8;18.7;18.7;18.8;18…
18;18;18;17.9;18;18.1;18.2;18.2;18.1;18.2;18.3;18.3;18.3;18.3;18.3;18.3;18.3;18.4;18.3;18.4;18.4;18.4;18.5;18.4;18.5;18.5;18.5;18.6;18.6;18.6;18.6;18.6;18.6;18.6;18.5;18.6;18.7;18.7;18.7;18.7;18.7;18.7;18.6;18.7;18.7;18.7;18.7;18.7;18.8;18.8;18.8;18.8;18.8;18.8;18.8;18.8;18.9;18.8;18.9;18.8;18.8;18.8;18.8;18.9;18.8;18.9;18.9;18.8;18.8;18.8;18.8;18.9;18.8;18.8;18.8;18.8;18.8;18.8;18.7;18.7;18.8;18…
18;18;18;18;18.1;18.1;18.1;18.1;18.1;18.2;18.2;18.2;18.3;18.3;18.3;18.3;18.4;18.4;18.4;18.4;18.4;18.4;18.5;18.5;18.5;18.5;18.5;18.6;18.5;18.6;18.6;18.6;18.5;18.6;18.6;18.6;18.6;18.7;18.6;18.6;18.7;18.6;18.7;18.6;18.7;18.7;18.7;18.7;18.7;18.7;18.8;18.7;18.8;18.8;18.8;18.8;18.9;18.8;18.8;18.8;18.8;18.8;18.8;18.8;18.8;18.9;18.8;18.8;18.8;18.8;18.8;18.8;18.8;18.8;18.8;18.8;18.8;18.7;18.7;18.7;18.8;18…
18;17.9;18;18;18.1;18.1;18.1;18.1;18.2;18.2;18.2;18.2;18.3;18.3;18.3;18.3;18.4;18.4;18.5;18.4;18.4;18.5;18.4;18.5;18.5;18.5;18.5;18.5;18.6;18.6;18.6;18.6;18.5;18.6;18.6;18.6;18.7;18.7;18.6;18.7;18.7;18.7;18.7;18.7;18.7;18.7;18.7;18.7;18.7;18.8;18.8;18.7;18.8;18.8;18.8;18.8;18.8;18.9;18.8;18.8;18.8;18.8;18.9;18.8;18.9;18.8;18.8;18.8;18.8;18.8;18.8;18.8;18.8;18.8;18.8;18.8;18.8;18.7;18.8;18.9;18.8;…
18;18;17.9;18;18.1;18.1;18.2;18.1;18.2;18.2;18.2;18.2;18.3;18.3;18.3;18.4;18.3;18.4;18.4;18.4;18.5;18.5;18.5;18.6;18.5;18.5;18.5;18.6;18.6;18.6;18.6;18.6;18.6;18.7;18.6;18.6;18.7;18.7;18.7;18.7;18.7;18.6;18.7;18.7;18.7;18.7;18.8;18.7;18.8;18.8;18.8;18.8;18.8;18.8;18.9;18.8;18.8;18.8;18.8;18.9;18.8;18.9;18.9;18.8;18.8;18.8;18.8;18.8;18.8;18.8;18.9;18.8;18.8;18.8;18.8;18.9;18.8;18.8;18.8;18.8;18.8;…
17.9;18;18;17.9;17.9;18;18.1;18.1;18.2;18.2;18.3;18.3;18.2;18.2;18.3;18.4;18.4;18.4;18.4;18.4;18.4;18.4;18.4;18.5;18.5;18.4;18.5;18.5;18.5;18.5;18.6;18.6;18.5;18.6;18.5;18.7;18.6;18.6;18.7;18.7;18.7;18.7;18.7;18.7;18.7;18.7;18.7;18.8;18.7;18.8;18.8;18.8;18.8;18.8;18.9;18.9;18.9;18.8;18.8;18.9;18.8;18.9;18.9;18.9;18.9;18.9;18.8;18.8;18.8;18.8;18.9;18.8;18.8;18.8;18.8;18.8;18.8;18.7;18.8;18.8;18.7;…
18;18;18;18;17.9;18;18;18.1;18.1;18.2;18.2;18.2;18.4;18.3;18.3;18.3;18.4;18.4;18.4;18.5;18.4;18.4;18.5;18.5;18.5;18.5;18.5;18.5;18.5;18.6;18.5;18.6;18.6;18.6;18.5;18.5;18.6;18.7;18.7;18.6;18.7;18.7;18.7;18.7;18.7;18.7;18.8;18.8;18.8;18.8;18.8;18.8;18.8;18.8;18.8;18.8;18.8;18.8;18.8;18.9;18.9;18.8;18.9;18.9;18.8;18.8;18.8;18.9;18.9;18.8;18.8;18.8;18.8;18.8;18.8;18.8;18.7;18.8;18.8;18.8;18.7;18.7;1…
18;17.9;18;18;18;18;18.1;18;18.1;18.1;18.2;18.2;18.2;18.2;18.3;18.3;18.3;18.3;18.4;18.4;18.4;18.4;18.4;18.5;18.5;18.5;18.5;18.5;18.5;18.6;18.6;18.5;18.6;18.5;18.5;18.6;18.6;18.6;18.6;18.6;18.7;18.7;18.7;18.7;18.7;18.7;18.7;18.7;18.7;18.9;18.8;18.8;18.8;18.8;18.8;18.8;18.8;18.8;18.9;18.8;18.8;18.8;18.9;18.8;18.9;18.8;18.9;18.8;18.9;18.8;18.9;18.9;18.9;18.9;18.9;18.8;18.8;18.8;18.8;18.8;18.8;18.8;1…
17.9;17.9;17.9;17.9;17.9;18;18;18.1;18.1;18.2;18.3;18.2;18.3;18.2;18.3;18.4;18.3;18.4;18.4;18.4;18.3;18.5;18.5;18.4;18.5;18.5;18.4;18.5;18.5;18.6;18.5;18.6;18.6;18.6;18.6;18.6;18.6;18.6;18.7;18.6;18.7;18.7;18.7;18.8;18.7;18.8;18.7;18.7;18.7;18.8;18.8;18.9;18.8;18.8;18.9;18.8;18.9;18.8;18.8;18.8;18.8;18.8;18.9;18.8;18.8;18.9;18.9;18.9;18.9;18.9;18.8;18.9;18.8;18.8;18.9;18.9;18.9;18.8;18.8;18.8;18.…
17.9;17.8;17.9;18;17.9;18;18;18.2;18.2;18.2;18.2;18.2;18.2;18.3;18.3;18.3;18.3;18.4;18.5;18.4;18.4;18.5;18.5;18.5;18.5;18.4;18.5;18.5;18.4;18.5;18.5;18.6;18.6;18.6;18.6;18.6;18.6;18.6;18.6;18.7;18.7;18.6;18.7;18.7;18.7;18.7;18.7;18.7;18.7;18.8;18.8;18.8;18.8;18.8;18.8;18.8;18.8;18.8;18.8;18.8;18.7;18.8;18.8;18.8;18.9;18.9;18.9;18.9;18.9;18.8;18.8;18.9;18.9;18.9;18.9;18.9;18.8;18.8;18.9;18.8;18.8;…
18;17.8;17.9;17.9;18;18;18;18;18.2;18.2;18.2;18.2;18.3;18.3;18.3;18.4;18.4;18.4;18.3;18.4;18.4;18.4;18.5;18.5;18.5;18.5;18.5;18.5;18.6;18.5;18.5;18.5;18.5;18.5;18.6;18.6;18.6;18.6;18.7;18.7;18.6;18.6;18.6;18.7;18.7;18.8;18.7;18.7;18.8;18.8;18.8;18.8;18.8;18.8;18.8;18.8;18.8;18.8;18.8;18.8;18.8;18.8;18.8;18.8;18.9;18.8;19;18.9;18.9;18.9;18.8;18.9;18.9;18.9;18.9;18.8;18.8;18.8;18.9;18.9;18.8;18.8;1…
17.9;17.9;17.9;17.8;17.9;18;18;17.9;18.1;18.1;18.2;18.2;18.2;18.2;18.3;18.3;18.2;18.4;18.4;18.4;18.4;18.5;18.5;18.5;18.5;18.5;18.5;18.6;18.5;18.6;18.5;18.6;18.6;18.6;18.6;18.6;18.6;18.5;18.6;18.7;18.6;18.6;18.7;18.7;18.7;18.7;18.7;18.7;18.8;18.8;18.8;18.8;18.8;18.8;18.8;18.8;18.9;18.8;18.8;18.8;18.8;18.8;18.8;18.8;18.9;18.9;18.9;18.9;18.9;18.9;18.8;18.9;18.9;18.8;18.9;18.9;18.8;18.8;18.8;18.9;18.…
18;17.9;17.9;17.9;17.9;18;18;18;17.9;18.2;18;18;18.2;18.1;18.3;18.3;18.3;18.4;18.3;18.4;18.4;18.4;18.5;18.5;18.5;18.5;18.6;18.6;18.5;18.6;18.6;18.5;18.6;18.6;18.6;18.5;18.6;18.6;18.6;18.6;18.7;18.7;18.7;18.7;18.7;18.7;18.8;18.8;18.7;18.8;18.8;18.8;18.8;18.8;18.8;18.9;18.8;18.8;18.8;18.8;18.8;18.9;18.8;18.9;18.8;18.9;19;19;18.9;18.9;18.9;18.9;18.9;18.9;18.9;18.9;18.9;18.9;18.9;18.8;18.8;18.8;18.8;…
18;17.9;17.9;18;17.8;17.9;18;18;18;18.2;18.1;18.1;18.2;18.3;18.3;18.3;18.3;18.3;18.4;18.5;18.4;18.4;18.5;18.5;18.5;18.5;18.5;18.6;18.6;18.6;18.6;18.6;18.5;18.5;18.6;18.6;18.5;18.6;18.7;18.6;18.7;18.6;18.7;18.7;18.7;18.7;18.8;18.9;18.8;18.8;18.7;18.8;18.8;18.8;18.8;18.8;18.9;18.8;18.8;18.8;18.8;18.8;18.9;18.9;18.9;18.9;18.8;18.9;18.8;18.9;18.8;18.8;18.8;18.9;18.9;18.8;18.9;18.9;18.8;18.8;18.8;18.8…
18;17.9;17.9;18;17.9;17.9;18;18;18.1;18;18.1;18.2;18.1;18.2;18.2;18.3;18.3;18.3;18.4;18.4;18.4;18.4;18.5;18.5;18.4;18.5;18.5;18.5;18.6;18.6;18.6;18.6;18.6;18.6;18.6;18.6;18.6;18.6;18.7;18.6;18.6;18.7;18.7;18.7;18.7;18.7;18.7;18.8;18.7;18.8;18.8;18.8;18.8;18.8;18.8;18.8;18.9;18.8;18.9;18.8;18.8;18.8;18.9;18.9;18.9;18.9;18.9;18.9;18.9;18.8;18.9;18.8;18.8;18.8;18.9;18.9;18.9;18.9;18.9;18.8;18.8;18.8…
18;17.9;17.9;17.9;17.9;17.9;18;18;18;18.1;18;18.1;18.2;18.2;18.3;18.3;18.3;18.3;18.4;18.4;18.4;18.6;18.6;18.5;18.5;18.5;18.5;18.6;18.5;18.6;18.6;18.6;18.6;18.5;18.6;18.5;18.6;18.7;18.6;18.7;18.6;18.7;18.6;18.7;18.7;18.7;18.8;18.8;18.8;18.8;18.8;18.8;18.8;18.8;18.8;18.8;18.8;18.8;18.9;18.9;18.9;18.8;18.9;18.9;18.9;18.9;18.9;18.9;18.9;18.8;18.9;18.8;18.8;18.8;18.9;18.9;18.9;18.9;18.9;18.9;18.9;18.9…
18;17.9;17.8;17.9;17.9;17.9;18;18;18;18;18.2;18.2;18.2;18.2;18.2;18.3;18.3;18.3;18.2;18.4;18.4;18.4;18.6;18.5;18.4;18.4;18.5;18.5;18.6;18.6;18.7;18.7;18.7;18.6;18.5;18.6;18.6;18.6;18.6;18.6;18.8;18.6;18.6;18.7;18.7;18.7;18.7;18.8;18.8;18.8;18.8;18.8;18.8;18.8;18.8;18.8;18.9;18.8;18.9;18.8;18.8;18.8;18.8;18.8;18.9;18.9;18.9;18.9;18.9;18.9;18.9;18.9;18.9;18.9;18.9;18.9;18.9;18.8;18.9;18.9;18.8;18.8…
18;17.9;17.8;17.9;17.8;17.9;18;18;18.1;18.2;18.2;18.1;18.2;18.2;18.2;18.3;18.3;18.2;18.3;18.4;18.4;18.5;18.5;18.5;18.5;18.5;18.6;18.5;18.6;18.5;18.6;18.7;18.6;18.6;18.6;18.6;18.5;18.6;18.6;18.6;18.6;18.7;18.6;18.7;18.7;18.7;18.8;18.8;18.8;18.8;18.8;18.8;18.9;18.8;18.8;18.9;18.8;18.9;18.9;18.9;18.9;18.9;18.9;18.9;18.9;18.9;18.8;18.9;18.9;18.9;18.9;18.8;18.9;18.8;18.9;18.9;18.9;18.8;18.9;18.8;18.9;…
18;17.9;17.9;17.8;17.9;17.9;18;18;18;18;18.2;18.2;18.1;18.2;18.3;18.2;18.1;18.1;18.4;18.4;18.4;18.5;18.4;18.5;18.5;18.4;18.5;18.5;18.4;18.5;18.6;18.5;18.6;18.6;18.6;18.6;18.7;18.7;18.6;18.7;18.7;18.6;18.8;18.7;18.7;18.8;18.7;18.8;18.7;18.8;18.8;18.8;18.8;18.8;18.9;18.8;18.9;18.9;18.9;18.9;18.9;18.9;19;18.9;18.9;18.9;18.9;18.9;19;18.9;18.9;18.8;18.9;18.9;18.8;18.9;18.8;18.9;18.8;18.9;18.9;18.9;18.…
18.1;17.9;17.9;17.9;17.9;17.8;18;18;18.1;18;18.2;18.2;18.3;18.2;18.3;18.3;18.3;18.3;18.3;18.3;18.4;18.6;18.4;18.4;18.4;18.5;18.5;18.5;18.5;18.5;18.5;18.6;18.5;18.6;18.6;18.6;18.6;18.6;18.6;18.6;18.7;18.8;18.7;18.6;18.7;18.7;18.7;18.8;18.7;18.7;18.9;18.8;18.9;18.8;18.9;18.8;18.9;18.9;18.8;18.9;18.9;18.9;18.9;18.9;18.9;18.9;18.9;18.9;18.9;18.9;18.9;18.9;18.9;18.9;18.9;18.9;18.9;18.9;18.9;18.9;18.9;…
18.3;17.9;17.9;17.9;18;17.9;17.9;18;18;18.1;18.1;18.1;18.3;18.2;18.3;18.3;18.2;18.3;18.2;18.3;18.4;18.4;18.4;18.4;18.4;18.4;18.5;18.5;18.5;18.4;18.5;18.5;18.5;18.6;18.6;18.6;18.6;18.6;18.6;18.6;18.6;18.6;18.7;18.6;18.6;18.8;18.7;18.8;18.7;18.7;18.7;18.8;18.9;18.8;18.9;18.9;18.8;18.9;18.9;18.9;18.9;18.9;18.9;18.9;19;18.9;19;19;19;18.9;18.9;18.8;18.8;18.9;18.9;18.9;18.8;18.9;18.8;18.9;18.9;18.9;18.…
18.3;17.9;17.9;18;18;18;18;18;18.1;18.1;18;18.1;18.2;18.3;18.3;18.3;18.3;18.3;18.3;18.3;18.4;18.3;18.5;18.4;18.4;18.5;18.5;18.5;18.5;18.5;18.5;18.6;18.5;18.6;18.7;18.6;18.6;18.7;18.7;18.7;18.7;18.7;18.6;18.6;18.7;18.7;18.7;18.7;18.8;18.8;18.8;18.8;18.9;18.9;18.8;18.8;18.9;18.9;18.9;18.9;18.9;18.9;18.9;18.9;19;19;18.9;18.9;19;18.9;18.8;18.9;18.9;18.9;18.9;18.9;18.9;18.9;18.9;18.8;18.9;18.9;18.9;18…
18.3;18;17.9;17.8;17.9;17.9;17.9;18;18.1;18.1;18.1;18.2;18.3;18.2;18.2;18.2;18.3;18.3;18.3;18.3;18.4;18.5;18.4;18.4;18.5;18.5;18.5;18.5;18.5;18.5;18.5;18.5;18.5;18.6;18.7;18.6;18.6;18.6;18.6;18.7;18.7;18.6;18.7;18.7;18.7;18.7;18.8;18.7;18.8;18.8;18.8;18.7;18.9;18.8;18.9;18.8;18.9;18.8;18.9;18.9;18.9;18.9;18.9;18.9;18.9;18.9;18.9;18.9;19;19;18.8;18.9;18.8;18.9;18.9;18.9;18.9;18.9;19;18.9;18.9;18.9…
18.3;18;17.8;17.9;17.9;17.9;17.9;17.9;18.1;18.1;18.1;18.1;18.2;18.1;18.2;18.2;18.3;18.3;18.3;18.4;18.4;18.4;18.4;18.4;18.4;18.4;18.5;18.5;18.5;18.5;18.5;18.5;18.6;18.6;18.6;18.6;18.5;18.6;18.7;18.6;18.7;18.7;18.7;18.7;18.7;18.7;18.8;18.8;18.8;18.7;18.8;18.8;18.9;18.8;18.8;18.9;18.9;18.9;18.9;18.9;18.9;18.9;18.9;18.9;18.9;18.9;18.9;18.9;19;18.8;18.8;18.9;18.9;18.9;18.9;18.9;18.9;18.8;18.9;19;18.9;…
18.3;18.1;17.8;17.9;17.9;17.9;17.8;18;17.9;18.1;18.1;18.1;18.1;18.2;18.2;18.2;18.3;18.3;18.3;18.3;18.4;18.4;18.4;18.4;18.5;18.5;18.5;18.5;18.5;18.5;18.5;18.6;18.6;18.6;18.6;18.7;18.6;18.7;18.6;18.6;18.7;18.7;18.7;18.6;18.7;18.7;18.8;18.8;18.8;18.9;18.9;18.8;18.8;18.8;18.8;18.8;18.9;18.9;18.9;18.9;18.9;18.9;18.9;18.9;18.9;18.9;18.8;18.9;18.9;18.8;18.9;18.9;18.9;18.9;18.9;18.9;18.9;18.9;18.9;18.9;1…
18.6;17.8;17.9;17.9;17.8;17.9;17.9;17.9;18;18;18.1;18.1;18.1;18.1;18.2;18.3;18.2;18.3;18.4;18.4;18.4;18.4;18.3;18.4;18.5;18.4;18.5;18.4;18.5;18.5;18.6;18.6;18.6;18.6;18.6;18.6;18.6;18.6;18.7;18.6;18.7;18.7;18.7;18.6;18.7;18.8;18.7;18.8;18.9;18.8;18.8;18.7;18.8;18.8;18.8;18.8;18.8;18.9;18.9;18.9;18.8;18.9;18.9;18.9;18.9;18.9;18.9;18.9;18.8;18.9;18.9;18.9;18.9;18.9;18.9;19;18.9;18.9;18.9;18.9;18.9;…
18.6;18;17.9;17.8;17.9;17.9;17.9;17.9;18;18.1;18.1;18.1;18.1;18.1;18.3;18.2;18.4;18.3;18.3;18.4;18.4;18.5;18.3;18.4;18.4;18.4;18.5;18.5;18.6;18.5;18.5;18.6;18.6;18.6;18.6;18.6;18.6;18.7;18.6;18.6;18.6;18.7;18.7;18.6;18.7;18.6;18.9;18.8;18.8;18.8;18.8;18.7;18.8;18.8;18.8;18.9;18.8;18.8;18.9;18.9;18.9;18.8;18.9;18.9;18.9;18.9;18.9;18.9;18.9;18.9;18.9;18.9;18.9;18.9;18.9;18.9;18.9;18.9;19;18.9;19;18…
18.6;18.1;17.9;17.9;17.9;17.9;17.9;17.8;17.9;18;18.1;18.1;18.1;18.1;18.2;18.2;18.3;18.4;18.3;18.4;18.3;18.4;18.5;18.4;18.6;18.4;18.5;18.5;18.5;18.5;18.6;18.6;18.6;18.6;18.6;18.6;18.6;18.6;18.6;18.6;18.7;18.7;18.7;18.6;18.7;18.7;18.7;18.8;18.7;18.9;18.9;18.8;18.8;18.8;18.8;18.9;18.8;18.8;18.9;18.9;18.8;18.9;18.9;18.9;18.9;18.9;18.9;18.9;18.9;18.9;18.9;18.9;18.9;18.9;18.9;18.9;18.9;18.9;18.9;18.9;1…
18.9;18.1;17.9;17.8;17.9;17.9;17.9;18;18;18;18.1;18.1;18.3;18.2;18.3;18.4;18.3;18.4;18.3;18.4;18.3;18.5;18.6;18.4;18.5;18.4;18.4;18.5;18.5;18.6;18.6;18.6;18.6;18.6;18.6;18.6;18.6;18.6;18.6;18.6;18.7;18.6;18.7;18.7;18.7;18.7;18.7;18.8;18.8;18.9;18.8;18.8;18.8;18.8;18.8;18.8;18.8;18.8;18.9;18.9;18.9;18.9;18.9;18.8;18.9;18.9;18.9;18.8;18.9;18.9;18.9;18.9;18.9;18.9;19;18.9;18.9;18.9;18.9;18.9;18.9;18…
18.6;18.3;17.9;17.8;17.8;17.8;17.9;18;18;18.1;18.1;18.1;18.1;18.2;18.3;18.3;18.4;18.3;18.3;18.3;18.4;18.5;18.5;18.4;18.5;18.5;18.5;18.5;18.6;18.6;18.6;18.6;18.6;18.6;18.6;18.6;18.6;18.6;18.6;18.6;18.6;18.7;18.6;18.7;18.7;18.7;18.7;18.8;18.7;18.9;18.8;18.8;18.8;18.8;18.8;18.9;18.8;18.9;18.9;18.9;18.8;18.9;18.9;18.9;18.9;18.9;18.9;18.9;18.9;18.9;18.9;19;19;19;18.9;19;18.9;18.9;19;18.9;18.9;18.9;18.…
18.7;18;17.9;17.7;17.8;17.9;17.9;17.9;18;18.1;18.1;18.1;18.2;18.1;18.2;18.3;18.3;18.3;18.4;18.4;18.3;18.4;18.4;18.4;18.4;18.4;18.6;18.5;18.5;18.6;18.6;18.6;18.6;18.6;18.6;18.6;18.7;18.6;18.6;18.6;18.6;18.7;18.7;18.7;18.7;18.7;18.7;18.8;18.8;18.8;18.8;18.8;18.8;18.8;18.8;18.9;18.9;18.9;18.9;18.8;18.9;18.9;18.9;18.9;18.9;18.9;18.9;18.9;18.9;18.9;18.9;18.9;18.9;18.9;19;18.9;18.9;18.9;18.9;18.9;18.9;…
18.6;18.3;17.9;17.9;17.7;17.9;17.9;18;18;18;18.1;18.1;18.1;18.2;18.3;18.3;18.3;18.3;18.3;18.3;18.5;18.5;18.5;18.5;18.5;18.5;18.5;18.5;18.5;18.6;18.6;18.6;18.6;18.6;18.6;18.6;18.6;18.6;18.6;18.6;18.6;18.6;18.7;18.6;18.8;18.6;18.8;18.8;18.8;18.8;18.8;18.8;18.8;18.8;18.8;18.9;18.9;18.9;18.9;18.9;18.9;19;18.9;19;18.9;18.9;18.9;18.9;18.9;18.9;18.9;18.9;18.9;18.9;19;18.9;18.9;18.9;19;19;19;19;18.9;18.9…
18.6;18.3;17.9;17.9;17.8;18;17.9;17.9;18;18;18;18.1;18.1;18.2;18.3;18.2;18.4;18.4;18.3;18.4;18.5;18.4;18.5;18.5;18.5;18.5;18.5;18.5;18.5;18.6;18.6;18.6;18.6;18.6;18.6;18.6;18.6;18.6;18.7;18.6;18.7;18.7;18.6;18.6;18.7;18.7;18.8;18.8;18.8;18.7;18.8;18.8;18.8;18.9;18.8;18.9;18.9;18.9;18.9;18.9;18.8;18.9;18.9;18.9;18.9;18.9;18.9;18.9;18.9;18.9;19;18.9;19;18.9;18.9;18.9;19;19;19;19;19;19;19;19;18.9;19…
18.7;18.5;17.9;17.9;17.9;17.8;18;17.9;18;18;18;18;18.1;18.1;18.2;18.3;18.2;18.2;18.3;18.3;18.5;18.4;18.5;18.5;18.5;18.5;18.5;18.5;18.5;18.5;18.5;18.6;18.6;18.6;18.6;18.6;18.6;18.6;18.6;18.6;18.6;18.6;18.7;18.7;18.7;18.7;18.7;18.7;18.7;18.8;18.8;18.8;18.8;18.8;18.8;18.9;18.9;18.9;18.9;18.9;18.9;19;18.9;18.7;18.9;18.9;18.9;18.9;18.9;19;18.9;18.9;19;19;18.9;18.9;19;18.9;19;19;19;19;18.9;18.9;18.9;18…
18.8;18.5;17.9;17.9;17.9;17.9;17.9;17.9;18;18;18;18.1;18.2;18.2;18.3;18.3;18.5;18.3;18.3;18.3;18.4;18.4;18.5;18.5;18.6;18.4;18.4;18.5;18.6;18.6;18.6;18.6;18.6;18.5;18.6;18.6;18.6;18.7;18.6;18.6;18.6;18.6;18.6;18.6;18.7;18.7;18.8;18.8;18.8;18.9;18.6;18.8;18.8;18.9;18.9;18.9;18.8;18.9;18.9;18.9;19;18.9;19;19;19;18.9;18.9;19;18.9;19;18.9;19;18.9;19;19;19;19;19;19;19;19;19;19;19;18.9;18.9;18.9;19;18.…
18.9;18.5;17.9;17.9;17.9;17.9;17.9;17.9;18;18;18;18;18.2;18.2;18.3;18.3;18.2;18.3;18.3;18.2;18.2;18.4;18.5;18.4;18.4;18.5;18.6;18.5;18.6;18.6;18.6;18.6;18.6;18.5;18.5;18.6;18.6;18.6;18.6;18.6;18.6;18.6;18.7;18.7;18.7;18.7;18.7;18.7;18.9;18.7;18.9;18.8;18.9;18.8;18.8;18.8;18.8;18.9;18.9;18.9;18.9;18.9;19;19;18.9;19;18.9;19;18.9;18.9;18.9;19;18.9;19;18.9;18.9;19;19;19;19;19;19;19;18.9;18.9;18.9;19;…
19;18.6;17.9;17.9;17.9;17.9;17.9;17.9;18;18;18.1;18.1;18.2;18.3;18.2;18.3;18.2;18.2;18.2;18.3;18.3;18.5;18.4;18.4;18.5;18.4;18.5;18.5;18.5;18.5;18.5;18.5;18.6;18.5;18.6;18.6;18.6;18.6;18.6;18.6;18.7;18.7;18.6;18.7;18.7;18.7;18.7;18.8;18.8;18.8;18.8;18.8;18.9;18.8;18.8;18.9;18.8;18.9;18.8;18.9;18.8;18.9;18.9;18.9;18.9;18.9;19.1;18.9;19;19;18.9;19;19;19;19;19;19;19;19;19;19;19;19;19;18.9;18.9;19;18…
19;18.6;18;17.9;17.9;17.9;17.9;18;18;18;18.1;18.2;18.1;18.2;18.2;18.2;18.2;18.2;18.2;18.3;18.3;18.5;18.4;18.4;18.6;18.4;18.5;18.5;18.5;18.5;18.5;18.6;18.6;18.6;18.6;18.6;18.6;18.6;18.6;18.6;18.6;18.6;18.6;18.7;18.7;18.7;18.7;18.7;18.7;18.8;18.8;18.8;18.8;18.8;18.9;18.9;18.9;18.8;18.9;18.9;18.9;18.9;19;18.9;18.9;18.9;18.9;18.9;18.9;19;18.9;19;18.9;18.9;19;19;19;19;19;19;19;19;19;19;19;18.9;18.9;19…
19;18.7;18;17.9;17.8;17.9;17.9;18;18;18;18.1;18.1;18.2;18.2;18.1;18.1;18.2;18.2;18.3;18.3;18.4;18.6;18.5;18.4;18.5;18.5;18.5;18.5;18.5;18.6;18.5;18.5;18.5;18.6;18.6;18.6;18.6;18.6;18.6;18.6;18.6;18.6;18.7;18.6;18.7;18.7;18.8;18.8;18.7;18.8;18.7;18.8;18.8;18.9;18.8;18.9;18.9;18.9;18.8;18.9;18.9;18.9;18.9;18.8;18.9;18.9;19;18.9;19;19;18.9;18.9;19;19.1;19;19;19;19;19;19;19;19;18.9;19;19;19.1;19;18.9…
19.1;18.8;18;18;17.9;17.8;18;18;18;18;18.1;18;18.2;18.2;18.2;18.2;18.3;18.3;18.3;18.3;18.5;18.5;18.4;18.4;18.5;18.5;18.4;18.4;18.6;18.6;18.5;18.6;18.6;18.6;18.6;18.5;18.6;18.6;18.6;18.6;18.6;18.6;18.7;18.6;18.7;18.7;18.7;18.8;18.8;18.8;18.8;18.8;18.8;18.8;18.8;18.8;18.9;18.8;18.9;18.9;18.9;18.9;18.9;18.9;18.9;18.9;18.9;18.9;18.9;18.9;18.9;18.9;19;19;19;19;19;19;19;19;19;19;18.9;19;19.1;19;19.1;19…
19;18.8;18.2;17.9;18;18;17.9;17.9;18;18;18.1;18.1;18.2;18.2;18.3;18.2;18.3;18.4;18.4;18.5;18.3;18.5;18.4;18.5;18.4;18.5;18.6;18.5;18.5;18.6;18.5;18.5;18.5;18.6;18.7;18.6;18.6;18.6;18.6;18.6;18.6;18.7;18.7;18.6;18.7;18.7;18.8;18.7;18.8;18.8;18.8;18.8;18.8;18.8;18.8;18.9;18.9;18.9;18.9;18.9;18.9;18.9;18.9;18.8;18.9;18.9;18.9;19;18.9;18.9;19;19;19.1;19;19;19;19;19;19;19;19;19;19;19;19;19;19.1;19;19;…
19.2;18.7;18.1;18;17.9;17.9;17.9;18;18.1;18;18;18.1;18.2;18.2;18.4;18.2;18.3;18.4;18.4;18.4;18.3;18.5;18.5;18.5;18.6;18.4;18.5;18.4;18.5;18.5;18.5;18.6;18.6;18.6;18.6;18.6;18.6;18.6;18.6;18.6;18.6;18.6;18.6;18.6;18.6;18.6;18.7;18.7;18.7;18.8;18.9;18.8;18.9;18.9;18.8;18.8;18.8;18.8;18.8;18.9;18.9;18.9;18.9;18.9;18.9;18.9;18.9;18.9;18.9;18.9;19;18.9;19;19;19;19;18.9;19;19;18.9;19;19;19;19;19;19;19;…
19.2;18.9;18.4;18.1;17.8;17.9;17.9;18;18;18.1;18.1;18;18.3;18.2;18.4;18.3;18.4;18.3;18.5;18.4;18.3;18.3;18.5;18.4;18.5;18.5;18.5;18.4;18.6;18.5;18.6;18.6;18.6;18.6;18.6;18.6;18.6;18.6;18.6;18.7;18.7;18.6;18.7;18.6;18.7;18.6;18.8;18.7;18.8;18.8;18.8;18.8;18.8;18.8;18.8;18.8;18.9;18.9;18.9;18.9;18.9;18.9;18.9;18.9;19;18.9;18.9;19;19.1;19;18.9;18.9;19;19;18.9;19;19;18.9;18.9;19;19;19;19;19;19;19;19;…
19.2;19;18.1;17.8;17.8;17.8;18;18;18;18;18.1;18;18.3;18.3;18.3;18.2;18.3;18.3;18.4;18.3;18.3;18.4;18.5;18.3;18.5;18.4;18.5;18.5;18.5;18.6;18.5;18.5;18.6;18.5;18.6;18.6;18.6;18.6;18.7;18.7;18.7;18.6;18.6;18.6;18.8;18.7;18.7;18.7;18.8;18.8;18.8;18.8;18.9;18.8;18.8;18.9;18.9;18.9;18.9;18.8;19;19;18.9;18.8;18.9;18.9;19;19;18.9;18.9;18.9;18.9;19;19;18.9;19;18.9;19;19;19;19;19;19;19;19;19;19;19;19.1;19…
19.1;19;18.3;17.8;17.8;17.9;18;17.9;18;18;18.1;18;18.1;18.2;18.2;18.2;18.2;18.4;18.3;18.2;18.4;18.3;18.4;18.4;18.4;18.5;18.5;18.5;18.5;18.5;18.4;18.6;18.6;18.6;18.7;18.7;18.7;18.7;18.6;18.7;18.7;18.6;18.6;18.7;18.7;18.7;18.7;18.7;18.8;18.8;18.8;18.8;18.8;18.8;18.9;18.9;18.9;18.9;18.9;18.9;18.9;18.9;18.9;18.9;18.8;18.9;18.9;18.8;18.9;18.9;19;19;19;18.9;18.9;19;18.9;19;19;19;19;19;19.1;19;19;19;19;…
19.3;18.9;18.6;17.8;17.8;17.8;18;18;18;18;18.2;18.1;18.1;18.3;18.2;18.2;18.4;18.4;18.3;18.3;18.3;18.4;18.4;18.2;18.4;18.5;18.5;18.5;18.5;18.5;18.6;18.6;18.6;18.5;18.6;18.6;18.6;18.7;18.7;18.7;18.7;18.6;18.6;18.6;18.7;18.8;18.7;18.7;18.7;18.8;18.8;18.9;18.8;18.8;18.9;18.9;18.9;18.8;18.9;18.9;18.9;18.9;18.9;18.9;18.9;18.9;18.9;18.8;19;18.9;19;19;19;18.9;18.9;18.9;18.9;19;19;19;19;19;19;19;19;19;19;…
19.3;19.1;18.7;18;17.8;17.8;18;18;18;18;18.1;18;18.1;18.2;18.1;18.2;18.3;18.3;18.4;18.3;18.3;18.2;18.5;18.4;18.5;18.5;18.5;18.6;18.5;18.5;18.6;18.6;18.5;18.6;18.5;18.6;18.6;18.6;18.7;18.6;18.6;18.8;18.8;18.6;18.7;18.8;18.7;18.7;18.8;18.7;19;18.8;18.8;18.9;18.8;18.9;18.9;18.9;18.9;18.9;18.9;18.9;19;18.9;18.9;19;18.9;18.9;18.9;18.9;19;18.9;19;18.9;18.9;19.1;18.9;18.9;19;19;19;18.8;19;19.1;19;18.9;1…
Time Played: 00:00:08
20.6;20.5;20.6;20.6;20.6;20.6;20.6;20.6;20.7;20.7;20.6;20.7;20.7;20.7;20.6;20.6;20.6;20.6;20.6;20.7;20.7;20.7;20.7;20.7;20.7;20.9;20.7;20.6;20.6;20.7;20.7;20.7;20.6;20.7;20.7;20.6;20.7;20.6;20.6;20.6;20.5;20.7;20.6;20.6;20.6;20.6;20.7;20.7;20.7;20.8;20.8;20.8;20.8;20.8;20.8;20.8;20.8;20.8;20.9;20.9;20.8;20.9;20.9;20.9;20.9;20.9;21;21;21;21;20.9;20.9;20.9;20.9;20.9;20.9;20.9;20.9;20.9;20.9;20.7;20…
20.7;20.6;20.6;20.5;20.6;20.6;20.6;20.6;20.6;20.6;20.7;20.6;20.6;20.6;20.7;20.6;20.7;20.7;20.6;20.6;20.7;20.7;20.7;20.6;20.6;20.7;20.8;20.5;20.7;20.7;20.7;20.7;20.6;20.6;20.5;20.6;20.6;20.6;20.5;20.5;20.6;20.6;20.5;20.6;20.6;20.6;20.6;20.7;20.7;20.8;20.7;20.8;20.7;20.7;20.8;20.8;20.8;20.8;20.8;20.9;20.9;20.9;20.9;20.9;20.9;20.9;20.9;20.9;20.9;21;21;21;21;20.9;20.9;20.9;20.9;20.9;20.9;20.9;20.9;20…
20.8;20.5;20.5;20.5;20.5;20.5;20.5;20.5;20.5;20.6;20.5;20.4;20.4;20.4;20.5;20.6;20.6;20.5;20.6;20.5;20.6;20.6;20.4;20.6;20.6;20.6;20.6;20.6;20.5;20.6;20.7;20.6;20.7;20.6;20.5;20.6;20.6;20.5;20.5;20.5;20.5;20.6;20.5;20.6;20.6;20.6;20.6;20.7;20.7;20.7;20.7;20.7;20.7;20.7;20.7;20.8;20.8;20.7;20.9;20.9;20.9;20.9;20.9;20.9;20.9;20.9;21;21;21;21;21;21;20.9;20.8;20.9;21;20.9;21;20.8;20.9;20.9;20.8;20.8;…
20.5;20.5;20.5;20.5;20.5;20.5;20.4;20.5;20.6;20.6;20.6;20.4;20.5;20.6;20.5;20.5;20.5;20.4;20.4;20.5;20.6;20.5;20.4;20.5;20.5;20.5;20.6;20.5;20.6;20.6;20.6;20.4;20.5;20.5;20.5;20.5;20.5;20.5;20.5;20.5;20.5;20.5;20.4;20.6;20.5;20.6;20.6;20.6;20.6;20.7;20.7;20.7;20.6;20.7;20.8;20.7;20.7;20.8;20.8;20.8;20.9;20.9;20.9;20.9;20.9;21;21;20.9;21;20.9;21;20.9;21;21;21;21;20.9;20.9;21;21;20.9;20.9;20.9;20.9…
20.5;20.4;20.4;20.3;20.3;20.5;20.3;20.3;20.5;20.4;20.4;20.5;20.2;20.2;20.5;20.3;20.3;20.4;20.4;20.4;20.5;20.5;20.4;20.4;20.4;20.4;20.5;20.5;20.4;20.4;20.5;20.4;20.4;20.4;20.5;20.4;20.5;20.4;20.5;20.6;20.4;20.5;20.4;20.5;20.4;20.5;20.5;20.5;20.6;20.6;20.6;20.6;20.7;20.7;20.8;20.8;20.7;20.7;20.9;20.8;20.8;20.9;20.9;20.9;20.9;20.9;21;20.9;21;20.9;21;21;20.9;21;21;21;21;21;20.9;20.9;20.9;20.9;20.9;20…
20.5;20.4;20.4;20.4;20.3;20.4;20.4;20.3;20.4;20.4;20.3;20.3;20.3;20.4;20.2;20.3;20.3;20.4;20.4;20.3;20.5;20.3;20.3;20.3;20.3;20.4;20.4;20.5;20.4;20.5;20.3;20.3;20.4;20.4;20.4;20.4;20.4;20.4;20.5;20.5;20.5;20.4;20.5;20.5;20.4;20.5;20.5;20.5;20.5;20.6;20.6;20.6;20.6;20.7;20.6;20.6;20.6;20.7;20.7;20.7;20.8;20.9;20.9;20.9;21;21;21;20.9;20.9;21;20.9;21;21;21;21.1;21.1;21.1;21;20.9;21;20.9;20.8;20.8;20…
20.3;20.3;20.3;20.3;20.2;20.3;20.3;20.2;20.3;20.3;20.4;20.5;20.2;20.5;20.2;20.3;20.2;20.3;20.2;20.3;20.5;20.4;20.3;20.4;20.3;20.3;20.4;20.3;20.3;20.3;20.4;20.5;20.3;20.4;20.4;20.3;20.2;20.3;20.4;20.3;20.3;20.5;20.3;20.4;20.4;20.3;20.4;20.5;20.4;20.5;20.5;20.4;20.5;20.5;20.7;20.7;20.7;20.6;20.7;20.7;20.7;20.7;20.8;20.8;21;21;21;21;21;21;21;21;21.1;21;21.1;21.1;21;21;21;21;21;21;20.9;20.9;20.9;20.9…
20.3;20.2;20.2;20.2;20.1;20.2;20.1;20.2;20.1;20.1;20.1;20.2;20.2;20.2;20.2;20.2;20.2;20.2;20.2;20.2;20.4;20.2;20.1;20.3;20.2;20.3;20.2;20.2;20.1;20.3;20.2;20.3;20.3;20.2;20.3;20.1;20.2;20.2;20.2;20.3;20.2;20.3;20.2;20.2;20.3;20.2;20.5;20.3;20.3;20.5;20.5;20.4;20.4;20.4;20.4;20.6;20.6;20.7;20.7;20.6;20.6;20.7;20.8;20.8;20.9;20.9;20.8;20.9;21;21;21;20.9;21.2;21;21;21.1;21;21;21;20.9;21;21;20.9;20.9…
20.3;20.1;20.1;20.3;20.1;20.1;20.1;20.1;20.1;20.2;20.1;20;20.1;20.2;20;20;20;20;20.1;20.1;20.2;20.1;20.1;20.2;20.1;20.3;20.2;20;20.3;20.1;20.2;20.1;20.3;20.1;20;20.2;20.1;20.1;20.2;20.2;20.1;20.2;20.1;20.2;20.3;20.1;20.1;20.2;20.2;20.2;20.4;20.3;20.4;20.4;20.3;20.6;20.4;20.6;20.6;20.5;20.6;20.6;20.7;20.6;20.7;20.7;20.8;20.8;21;21;21;21;21;21;21;21.1;21.1;21;21;21;21;20.9;20.9;20.9;20.9;20.9;20.9;…
20.3;20.2;20.1;20.1;20.1;20.1;20;20;20;20.1;20;20;19.9;20;20;20;20;20.1;20.1;20;20.1;20.1;20;20.1;20.1;20.1;20.3;20.1;20;20.1;20;20.2;20.1;20.2;20.2;20.1;20.2;20;20.1;20.2;20.2;20.1;20.2;20.2;20.2;20.1;20.1;20.3;20.2;20.2;20.2;20.4;20.3;20.4;20.4;20.4;20.3;20.5;20.6;20.5;20.6;20.6;20.6;20.6;20.6;20.6;20.9;20.9;20.9;21;21;21.1;21;21;21.1;21.1;21.1;21.1;21;21;21;21;20.9;20.9;20.9;20.9;20.9;20.9;20.…
20.2;20.1;20.1;20;19.9;20.1;19.9;19.9;19.9;19.9;19.9;19.9;19.9;19.9;19.9;19.9;19.9;20;20.1;20;19.9;20;20;20;20.1;20;20.1;20.1;19.9;20;20.2;20;20.1;20;20.1;20.1;20.2;20;20;20;20.1;20;20.1;20;20.1;20;20.1;20.1;20.1;20.1;20.2;20.2;20.3;20.3;20.2;20.3;20.4;20.4;20.5;20.3;20.5;20.6;20.7;20.6;20.6;20.6;20.9;20.8;20.9;20.9;20.9;21;21;21;21;21;21;21;21;21;21.1;21;21;20.9;21;21;20.9;21.1;20.9;20.9;20.9;20…
20.1;19.9;19.9;19.8;20;20;19.9;19.8;19.9;19.9;19.8;19.8;20;20;19.8;19.8;19.8;19.9;19.8;20;19.8;19.9;20;20;19.9;19.9;20;20.1;19.9;20;20.1;19.9;19.9;19.9;20;20;20;20;20;19.9;20.1;20;20;20;19.9;19.9;19.9;20;19.9;20;20.2;20;20.2;20.1;20.2;20.2;20.2;20.2;20.4;20.4;20.4;20.5;20.5;20.5;20.6;20.6;20.6;20.7;20.7;20.8;20.9;20.9;20.9;21;21;21;21;21.1;21;21.1;21;21;21;21;21;20.9;21;21;21.1;20.9;21;20.9;20.9;…
20;19.9;20;19.8;19.9;19.9;19.9;19.8;19.8;19.9;19.7;19.7;19.8;19.9;19.8;19.8;19.8;19.8;20;19.9;19.7;20;19.9;19.8;19.8;20;20;19.8;20;20;20.1;20;19.8;19.9;19.9;19.9;19.9;20;19.7;19.9;19.8;19.9;19.8;19.8;19.9;20;20;19.9;19.9;20;20;20;19.9;20.1;20;20.1;20;20.2;20.2;20.1;20.3;20.4;20.4;20.4;20.5;20.6;20.7;20.4;20.7;20.7;20.8;20.8;20.9;20.9;21;20.9;21;21;21;21;21.1;21;20.9;21;21;21;21.1;21.1;21;21;20.9;…
20;19.9;19.8;19.7;19.8;19.8;19.7;19.7;19.8;19.7;19.6;19.7;19.7;19.7;19.7;19.7;19.8;19.8;19.9;19.7;19.7;19.8;19.7;19.8;19.8;19.7;20;19.9;20;19.9;19.9;19.9;19.8;20;19.8;19.9;19.8;19.9;19.7;19.9;19.9;19.8;19.8;19.8;19.9;19.7;19.8;19.9;19.8;19.9;19.9;19.8;19.7;19.9;19.9;20;20;20;20.2;20.2;20.2;20.2;20.2;20.2;20.3;20.3;20.7;20.5;20.6;20.6;20.7;20.8;20.8;20.9;21;21;20.9;20.9;20.9;21.1;21.1;21;21;20.9;2…
19.9;19.7;19.8;19.7;19.6;19.7;19.8;19.5;19.6;19.7;19.6;19.6;19.6;19.7;19.7;19.5;19.5;19.6;19.8;19.7;19.8;19.6;19.7;19.7;19.9;19.8;19.7;19.8;19.6;19.8;19.9;19.7;19.8;19.8;19.7;19.7;19.7;19.8;19.6;19.7;19.7;19.7;19.8;19.6;19.5;19.6;19.7;19.5;19.7;19.7;19.7;19.7;19.7;19.7;19.7;19.8;19.9;19.9;19.9;19.9;19.9;20;20.1;20.3;20.3;20.1;20.3;20.5;20.5;20.5;20.6;20.7;20.7;20.8;20.9;20.9;20.9;20.9;21;20.9;20.…
19.8;19.8;19.8;19.7;19.7;19.5;19.2;19.4;19.4;19.5;19.6;19.4;19.6;19.4;19.6;19.4;19.5;19.6;19.5;19.7;19.5;19.6;19.5;19.6;19.6;19.5;19.7;19.7;19.6;19.6;19.6;19.8;19.7;19.7;19.7;19.7;19.5;19.7;19.6;19.4;19.4;19.5;19.6;19.4;19.5;19.4;19.5;19.5;19.6;19.5;19.5;19.6;19.6;19.7;19.6;19.7;19.6;19.8;19.8;19.8;19.9;20;20;20;20.2;20.2;20.2;20.3;20.4;20.5;20.6;20.6;20.7;20.7;20.7;20.7;20.8;20.9;20.8;20.8;20.9;…
19.9;19.6;19.6;19.6;19.5;19.5;19.5;19.4;19.5;19.6;19.4;19.3;19.6;19.4;19.5;19.5;19.5;19.7;19.5;19.4;19.6;19.6;19.4;19.4;19.4;19.5;19.4;19.5;19.6;19.6;19.5;19.5;19.5;19.4;19.4;19.4;19.3;19.4;19.4;19.3;19.4;19.4;19.2;19.4;19.4;19;19.4;19.3;19.3;19.6;19.3;19.3;19.3;19.5;19.5;19.5;19.6;19.7;19.8;19.7;19.6;19.8;20;19.8;19.9;20.1;20.1;20.2;20.2;20.2;20.4;20.6;20.5;20.6;20.7;20.7;20.7;20.7;20.7;21;20.9;…
19.6;19.5;19.5;19.6;19.5;19.5;19.4;19.5;19.4;19.4;19.4;19.4;19.3;19.4;19.4;19.2;19.2;19.3;19.3;19.3;19.3;19.3;19.3;19.4;19.2;19.4;19.4;19.4;19.4;19.4;19.5;19.4;19.4;19.2;19.2;19.2;19.3;19;19.3;19.3;19;19;19;19;19;19;19;19;18.9;18.9;19.2;19.1;19.2;19.2;19.1;19.3;19.3;19.5;19.5;19.5;19.5;19.7;19.6;19.8;19.8;19.9;19.9;20;20.1;20.2;20.2;20.4;20.5;20.5;20.6;20.6;20.6;20.7;20.7;20.8;20.8;20.8;20.9;20.9…
19.7;19.5;19.5;19.4;19.4;19.5;19.3;19.3;19.4;19.3;19.2;19.2;19.2;19.3;19.1;19.3;19.2;19.2;19.2;19.1;19.1;19.2;19.1;19.2;19.2;19.3;19.2;19.2;19.1;19.2;19.1;19.1;19.1;19;19;19.1;18.9;18.9;18.9;19;19;18.7;18.6;18.6;18.6;18.6;18.6;18.6;18.6;18.7;18.7;18.8;18.6;19;19;19;19;19.1;19.2;19.2;19.4;19.5;19.5;19.4;19.7;19.6;19.8;19.9;19.9;20;20.3;20.2;20.3;20.4;20.5;20.5;20.5;20.6;20.5;20.7;20.7;20.7;20.8;20…
19.6;19.5;19.4;19.5;19.1;19.4;19.2;19.3;19.2;19.2;18.9;19.2;19.1;19.1;19;18.9;19;19;19.2;18.8;18.9;18.8;18.7;19;18.8;18.9;19.2;18.8;18.9;18.9;19.1;18.8;18.8;18.8;18.7;18.6;18.7;18.7;18.7;18.6;18.6;18.5;18.5;18.5;18.5;18.5;18.6;18.6;18.5;18.5;18.6;18.6;18.5;18.7;18.6;18.6;18.7;18.6;18.7;18.8;18.9;19.1;19.1;19.2;19.3;19.5;19.6;19.7;19.8;19.8;19.9;20.1;20.4;20.3;20.4;20.5;20.5;20.6;20.5;20.5;20.5;20…
19.6;19.4;19.4;19.2;19.1;19.1;19;19.1;18.9;19;18.9;19;19.1;19.1;18.8;18.6;18.6;18.5;18.6;18.6;18.4;18.6;18.5;18.5;18.5;18.5;18.7;18.7;18.7;18.6;18.6;18.6;18.6;18.6;18.6;18.6;18.6;18.6;18.5;18.6;18.6;18.6;18.5;18.6;18.5;18.5;18.6;18.6;18.6;18.6;18.5;18.6;18.5;18.6;18.5;18.5;18.5;18.6;18.5;18.6;18.6;18.8;18.7;18.9;19.1;19.2;19.6;19.6;19.8;19.7;19.8;20;20;20;20.1;20.2;20.2;20.5;20.4;20.5;20.6;20.5;2…
19.4;19.3;19.2;19.1;18.9;19;18.9;19;18.9;19;18.7;18.7;18.6;18.6;18.5;18.4;18.5;18.3;18.4;18.4;18.3;18.5;18.5;18.5;18.5;18.5;18.5;18.5;18.5;18.6;18.6;18.6;18.6;18.6;18.5;18.6;18.7;18.7;18.7;18.6;18.6;18.5;18.5;18.5;18.5;18.5;18.7;18.6;18.6;18.6;18.6;18.5;18.5;18.5;18.5;18.5;18.5;18.5;18.5;18.5;18.6;18.6;18.7;18.7;19;19.1;19.2;19.5;19.6;19.6;19.9;19.9;19.9;19.9;20.1;20.1;20.2;20.3;20.2;20.3;20.3;20…
19.5;19.2;19.1;19;18.8;19;18.7;18.8;18.7;18.7;18.4;18.4;18.3;18.3;18.2;18.2;18.3;18.2;18.3;18.3;18.4;18.4;18.4;18.5;18.4;18.4;18.5;18.6;18.6;18.5;18.6;18.6;18.6;18.6;18.5;18.6;18.5;18.6;18.6;18.5;18.5;18.6;18.4;18.6;18.6;18.5;18.5;18.6;18.6;18.7;18.5;18.6;18.6;18.6;18.5;18.6;18.5;18.4;18.6;18.5;18.5;18.5;18.6;18.6;18.7;18.9;18.9;19.2;19.2;19.4;19.5;19.6;19.8;19.8;19.9;20;19.9;20.1;20.2;20.2;20.3;…
19.4;19.2;19;18.9;18.7;18.8;18.5;18.6;18.3;18.6;18.1;18.3;18.3;18.3;18.2;18.2;18.3;18.3;18.3;18.5;18.3;18.4;18.5;18.5;18.5;18.4;18.5;18.7;18.6;18.6;18.6;18.6;18.6;18.6;18.6;18.5;18.6;18.6;18.5;18.6;18.6;18.6;18.6;18.6;18.6;18.6;18.6;18.7;18.5;18.6;18.6;18.7;18.6;18.6;18.6;18.5;18.6;18.5;18.5;18.5;18.5;18.6;18.6;18.6;18.6;18.6;18.6;18.9;19;19.2;19.2;19.5;19.6;19.7;19.8;19.8;19.8;20.1;19.9;20;20;20…
19.1;18.9;18.8;18.7;18.5;18.4;18.3;18.2;18.3;18.1;18.1;18.2;18.1;18.2;18.2;18.2;18.3;18.3;18.3;18.3;18.5;18.4;18.5;18.5;18.5;18.5;18.5;18.6;18.5;18.5;18.6;18.6;18.7;18.6;18.6;18.5;18.6;18.6;18.6;18.6;18.6;18.6;18.6;18.6;18.6;18.6;18.6;18.7;18.6;18.6;18.6;18.7;18.7;18.7;18.5;18.6;18.6;18.6;18.6;18.6;18.6;18.6;18.6;18.6;18.6;18.5;18.6;18.6;18.6;18.7;19;19.1;19.1;19.3;19.6;19.5;19.7;19.8;19.8;19.8;2…
19.2;18.9;18.8;18.4;18.1;18.1;18.1;18.1;18.1;18.1;18.1;18;18.1;18.2;18.2;18.3;18.2;18.3;18.4;18.4;18.4;18.4;18.5;18.4;18.5;18.5;18.5;18.5;18.6;18.6;18.6;18.6;18.7;18.7;18.6;18.7;18.6;18.6;18.6;18.7;18.7;18.6;18.6;18.6;18.7;18.6;18.7;18.6;18.7;18.7;18.7;18.7;18.6;18.7;18.6;18.6;18.6;18.5;18.7;18.6;18.7;18.5;18.6;18.6;18.6;18.6;18.6;18.6;18.6;18.6;18.6;18.6;18.8;19;19.1;19.3;19.3;19.4;19.6;19.8;19.…
18.8;18.8;18.5;18.2;18.1;18.1;18.1;18.1;18.1;18.1;18.1;18.1;18.1;18.2;18.2;18.2;18.3;18.2;18.3;18.4;18.4;18.5;18.5;18.5;18.5;18.5;18.5;18.6;18.5;18.6;18.6;18.6;18.6;18.6;18.6;18.6;18.6;18.6;18.7;18.7;18.7;18.6;18.6;18.6;18.7;18.6;18.7;18.7;18.6;18.7;18.7;18.8;18.6;18.7;18.6;18.6;18.6;18.6;18.6;18.6;18.6;18.6;18.6;18.6;18.6;18.6;18.6;18.6;18.6;18.6;18.6;18.6;18.6;18.7;18.9;19;19.1;19.3;19.3;19.6;1…
[truncated: 3,828 more rows]
