# Supplementary material for: Near-infrared manipulation of multiple neuronal populations via trichromatic upconversion
Source: Nat Commun. 2021 Sep 27;12:5662. doi: 10.1038/s41467-021-25993-7 (PMC8476604; doi:10.1038/s41467-021-25993-7)
Supplement: Supplementary file 7 — Source Data [file 41467_2021_25993_MOESM7_ESM.zip › Source Data/SI 30/20s-20hz.csv]

Time Played: 00:00:00
21.6;21.7;21.7;21.7;21.8;21.7;21.7;21.6;21.7;21.7;21.7;21.7;21.7;21.7;21.7;21.6;21.6;21.6;21.7;21.7;21.6;21.7;21.6;21.6;21.6;21.7;21.6;21.7;21.7;21.7;21.6;21.7;21.7;21.8;21.8;21.8;21.7;21.9;21.7;21.8;21.7;21.8;21.8;21.8;21.7;21.7;21.7;21.7;21.7;21.7;21.7;21.8;21.8;21.8;21.8;21.7;21.8;21.9;21.8;21.9;21.8;21.8;21.8;21.8;21.8;21.8;21.8;21.8;21.8;21.8;21.8;21.9;21.7;21.8;21.7;21.8;21.8;21.8;21.9;21.7…
21.5;21.7;21.7;21.5;21.6;21.7;21.6;21.7;21.6;21.6;21.7;21.6;21.7;21.7;21.6;21.7;21.7;21.6;21.7;21.6;21.6;21.7;21.6;21.7;21.6;21.6;21.7;21.9;21.7;21.7;21.6;21.8;21.8;21.7;21.7;21.7;21.7;21.7;21.7;21.8;21.8;21.7;21.7;21.7;21.7;21.7;21.7;21.8;21.8;21.7;21.8;21.7;21.8;21.8;21.8;21.8;21.8;21.8;21.8;21.7;21.8;21.8;21.8;21.8;21.8;21.8;21.8;21.8;21.8;21.8;21.8;21.8;21.8;21.7;21.7;21.9;21.8;21.9;21.8;21.7…
21.5;21.6;21.7;21.6;21.7;21.7;21.6;21.6;21.7;21.6;21.7;21.6;21.6;21.7;21.7;21.6;21.6;21.6;21.6;21.6;21.6;21.7;21.6;21.6;21.6;21.7;21.7;21.6;21.6;21.7;21.7;21.7;21.8;21.7;21.8;21.7;21.6;21.9;21.8;21.7;21.7;21.7;21.7;21.7;21.7;21.7;21.7;21.8;21.8;21.8;21.8;21.6;21.7;21.8;21.8;21.8;21.8;21.8;21.8;21.8;21.8;21.8;21.8;21.8;21.8;21.7;21.8;21.8;21.8;21.8;21.8;21.8;21.7;21.8;21.8;21.7;21.9;21.9;21.8;21.8…
21.5;21.6;21.7;21.7;21.6;21.5;21.6;21.6;21.5;21.6;21.5;21.6;21.6;21.6;21.6;21.6;21.6;21.6;21.6;21.6;21.6;21.6;21.6;21.6;21.6;21.7;21.6;21.7;21.7;21.7;21.7;21.6;21.8;21.6;21.7;21.7;21.6;21.7;21.7;21.7;21.6;21.7;21.7;21.7;21.7;21.7;21.7;21.7;21.8;21.7;21.8;21.8;21.8;21.8;21.8;21.7;21.8;21.8;21.8;21.8;21.8;21.8;21.7;21.8;21.8;21.8;21.8;21.8;21.8;21.8;21.9;21.9;21.8;21.7;21.8;21.9;21.8;21.9;21.8;21.7…
21.5;21.6;21.6;21.6;21.6;21.6;21.6;21.7;21.6;21.7;21.5;21.6;21.6;21.7;21.6;21.6;21.6;21.7;21.7;21.6;21.6;21.6;21.6;21.6;21.6;21.7;21.7;21.7;21.7;21.7;21.7;21.6;21.7;21.8;21.8;21.7;21.7;21.7;21.7;21.6;21.7;21.7;21.5;21.6;21.7;21.7;21.7;21.7;21.7;21.7;21.7;21.8;21.8;21.8;21.6;21.7;21.7;21.8;21.8;21.8;21.8;21.8;21.9;21.7;21.8;21.8;21.8;21.8;21.9;21.8;21.8;21.8;21.8;21.8;21.8;21.8;21.9;21.8;21.7;21.8…
21.3;21.6;21.7;21.6;21.6;21.6;21.6;21.6;21.6;21.6;21.6;21.5;21.6;21.7;21.6;21.5;21.6;21.6;21.5;21.6;21.6;21.5;21.6;21.7;21.7;21.6;21.5;21.6;21.6;21.6;21.6;21.6;21.7;21.6;21.6;21.6;21.6;21.7;21.6;21.7;21.6;21.7;21.6;21.6;21.6;21.6;21.7;21.7;21.9;21.7;21.8;21.6;21.8;21.8;21.7;21.7;21.8;21.8;21.8;21.9;21.7;21.8;21.8;21.8;21.8;21.8;21.8;21.7;21.8;21.8;21.9;21.9;21.9;21.8;21.9;21.9;21.8;21.9;21.8;21.8…
21.5;21.5;21.5;21.6;21.6;21.6;21.6;21.6;21.6;21.6;21.6;21.5;21.5;21.6;21.5;21.6;21.6;21.5;21.6;21.5;21.5;21.5;21.5;21.7;21.6;21.6;21.5;21.6;21.6;21.6;21.6;21.6;21.6;21.6;21.6;21.6;21.7;21.6;21.6;21.6;21.6;21.6;21.6;21.6;21.6;21.7;21.7;21.7;21.7;21.7;21.7;21.8;21.7;21.7;21.7;21.7;21.7;21.8;21.7;21.8;21.7;21.7;21.7;21.8;21.7;21.8;21.8;21.8;21.8;21.8;21.8;21.8;21.9;21.9;21.9;21.9;21.9;21.9;21.9;21.8…
21.4;21.5;21.5;21.6;21.6;21.6;21.6;21.5;21.6;21.6;21.5;21.6;21.6;21.6;21.6;21.5;21.5;21.6;21.5;21.4;21.5;21.7;21.5;21.6;21.6;21.5;21.6;21.6;21.6;21.6;21.6;21.6;21.6;21.6;21.6;21.5;21.6;21.6;21.6;21.6;21.6;21.6;21.6;21.6;21.6;21.6;21.6;21.7;21.7;21.7;21.7;21.7;21.7;21.7;21.8;21.7;21.7;21.7;21.7;21.7;21.7;21.7;21.7;21.8;21.8;21.8;21.8;21.8;21.8;21.8;21.9;21.9;21.9;21.8;21.9;21.9;21.9;21.9;21.9;21.8…
21.4;21.5;21.5;21.5;21.6;21.6;21.5;21.5;21.6;21.5;21.5;21.5;21.6;21.5;21.6;21.6;21.5;21.6;21.6;21.6;21.6;21.4;21.4;21.6;21.6;21.7;21.6;21.6;21.6;21.5;21.6;21.5;21.5;21.5;21.6;21.6;21.6;21.6;21.6;21.6;21.6;21.6;21.6;21.6;21.6;21.6;21.7;21.7;21.6;21.7;21.6;21.7;21.7;21.7;21.7;21.7;21.7;21.7;21.7;21.7;21.7;21.7;21.8;21.8;21.8;21.8;21.8;21.8;21.7;21.8;21.8;21.8;21.8;21.8;21.8;21.8;21.8;21.9;21.8;21.9…
21.4;21.5;21.5;21.5;21.6;21.6;21.5;21.5;21.5;21.5;21.5;21.5;21.5;21.5;21.6;21.5;21.5;21.5;21.5;21.6;21.5;21.7;21.6;21.6;21.6;21.6;21.6;21.6;21.6;21.5;21.6;21.5;21.5;21.5;21.6;21.6;21.7;21.6;21.6;21.6;21.6;21.6;21.6;21.6;21.7;21.6;21.7;21.6;21.6;21.6;21.7;21.8;21.7;21.7;21.7;21.8;21.7;21.7;21.7;21.8;21.8;21.8;21.7;21.8;21.7;21.7;21.7;21.7;21.7;21.7;21.8;21.8;21.8;21.8;21.8;21.8;21.9;21.9;21.8;21.9…
21.3;21.4;21.4;21.6;21.5;21.6;21.6;21.5;21.5;21.4;21.5;21.5;21.5;21.5;21.5;21.5;21.5;21.5;21.6;21.5;21.6;21.5;21.6;21.6;21.6;21.6;21.6;21.6;21.6;21.6;21.5;21.5;21.6;21.5;21.5;21.6;21.6;21.6;21.6;21.5;21.5;21.5;21.7;21.5;21.6;21.5;21.7;21.7;21.6;21.8;21.6;21.7;21.7;21.7;21.7;21.6;21.7;21.7;21.7;21.7;21.8;21.8;21.8;21.8;21.8;21.7;21.7;21.7;21.7;21.7;21.8;21.8;21.8;21.8;21.8;21.9;21.9;21.8;21.7;21.9…
21.4;21.5;21.6;21.5;21.5;21.5;21.5;21.5;21.5;21.5;21.5;21.5;21.5;21.5;21.4;21.5;21.6;21.6;21.6;21.6;21.5;21.5;21.6;21.6;21.6;21.6;21.6;21.6;21.6;21.6;21.6;21.6;21.6;21.5;21.6;21.6;21.6;21.6;21.6;21.6;21.6;21.6;21.7;21.6;21.6;21.7;21.7;21.6;21.6;21.7;21.6;21.6;21.7;21.6;21.7;21.7;21.7;21.7;21.6;21.6;21.7;21.7;21.7;21.7;21.7;21.7;21.7;21.6;21.7;21.7;21.8;21.8;21.8;21.8;21.8;21.8;21.9;21.8;21.8;21.9…
21.3;21.5;21.5;21.5;21.5;21.5;21.4;21.5;21.5;21.5;21.5;21.5;21.5;21.5;21.5;21.6;21.5;21.4;21.5;21.6;21.6;21.6;21.6;21.6;21.6;21.6;21.6;21.6;21.6;21.6;21.6;21.6;21.5;21.6;21.5;21.6;21.6;21.6;21.6;21.6;21.6;21.6;21.7;21.6;21.6;21.6;21.6;21.6;21.6;21.7;21.6;21.8;21.7;21.7;21.6;21.7;21.6;21.7;21.7;21.7;21.7;21.6;21.7;21.7;21.7;21.6;21.7;21.7;21.8;21.8;21.8;21.7;21.7;21.8;21.8;21.9;21.8;21.8;21.9;21.8…
21.3;21.5;21.5;21.5;21.5;21.4;21.4;21.5;21.5;21.5;21.5;21.6;21.5;21.6;21.4;21.6;21.6;21.5;21.5;21.6;21.5;21.6;21.6;21.6;21.5;21.6;21.6;21.5;21.5;21.5;21.6;21.5;21.5;21.6;21.6;21.6;21.7;21.6;21.6;21.6;21.5;21.6;21.5;21.5;21.6;21.5;21.6;21.6;21.6;21.6;21.7;21.7;21.6;21.7;21.6;21.6;21.6;21.7;21.6;21.6;21.7;21.6;21.7;21.7;21.7;21.7;21.7;21.7;21.7;21.9;21.7;21.8;21.7;21.7;21.8;21.8;21.7;21.8;21.8;21.7…
21.3;21.4;21.5;21.5;21.5;21.5;21.5;21.4;21.5;21.5;21.6;21.6;21.5;21.6;21.5;21.5;21.5;21.6;21.6;21.6;21.4;21.5;21.6;21.6;21.6;21.6;21.5;21.4;21.6;21.5;21.6;21.5;21.5;21.6;21.5;21.6;21.7;21.6;21.6;21.6;21.6;21.5;21.6;21.6;21.5;21.6;21.6;21.6;21.6;21.6;21.6;21.7;21.7;21.6;21.6;21.7;21.7;21.6;21.6;21.7;21.6;21.6;21.7;21.7;21.7;21.7;21.7;21.7;21.7;21.7;21.7;21.8;21.8;21.8;21.8;21.8;21.8;21.8;21.8;21.9…
21.5;21.5;21.5;21.5;21.5;21.4;21.5;21.4;21.4;21.5;21.5;21.5;21.4;21.5;21.5;21.5;21.5;21.5;21.5;21.5;21.6;21.5;21.6;21.6;21.5;21.5;21.6;21.5;21.6;21.5;21.5;21.6;21.6;21.6;21.6;21.6;21.6;21.6;21.6;21.6;21.6;21.5;21.5;21.5;21.5;21.5;21.5;21.5;21.6;21.8;21.6;21.7;21.7;21.7;21.6;21.6;21.6;21.6;21.6;21.7;21.6;21.6;21.7;21.7;21.6;21.7;21.7;21.7;21.7;21.7;21.8;21.7;21.7;21.8;21.7;21.8;21.7;21.8;21.8;21.8…
21.3;21.4;21.5;21.4;21.4;21.4;21.4;21.4;21.5;21.4;21.5;21.5;21.4;21.5;21.5;21.5;21.5;21.5;21.5;21.6;21.5;21.6;21.6;21.5;21.5;21.5;21.5;21.5;21.6;21.5;21.6;21.6;21.6;21.5;21.5;21.6;21.6;21.7;21.6;21.6;21.5;21.5;21.5;21.5;21.6;21.5;21.6;21.5;21.6;21.5;21.6;21.7;21.7;21.7;21.6;21.6;21.5;21.6;21.6;21.5;21.6;21.6;21.6;21.7;21.7;21.7;21.6;21.6;21.6;21.7;21.7;21.7;21.6;21.7;21.6;21.8;21.7;21.8;21.8;21.7…
21.3;21.4;21.5;21.5;21.4;21.4;21.4;21.5;21.3;21.4;21.4;21.5;21.4;21.4;21.5;21.6;21.5;21.6;21.4;21.5;21.4;21.5;21.5;21.5;21.4;21.5;21.5;21.5;21.5;21.5;21.6;21.5;21.5;21.3;21.6;21.6;21.6;21.6;21.6;21.5;21.5;21.5;21.4;21.5;21.4;21.5;21.5;21.5;21.5;21.6;21.5;21.6;21.6;21.6;21.5;21.5;21.5;21.6;21.6;21.6;21.6;21.6;21.6;21.6;21.7;21.6;21.7;21.6;21.6;21.6;21.7;21.8;21.6;21.7;21.7;21.7;21.7;21.7;21.8;21.8…
21.3;21.4;21.4;21.4;21.4;21.4;21.4;21.4;21.3;21.3;21.4;21.4;21.4;21.4;21.4;21.5;21.5;21.5;21.5;21.5;21.4;21.5;21.5;21.5;21.5;21.6;21.5;21.5;21.5;21.5;21.5;21.5;21.5;21.4;21.4;21.5;21.5;21.5;21.4;21.5;21.5;21.5;21.5;21.4;21.5;21.5;21.5;21.5;21.5;21.5;21.5;21.5;21.5;21.6;21.6;21.5;21.6;21.5;21.6;21.5;21.5;21.6;21.6;21.6;21.7;21.4;21.6;21.6;21.6;21.6;21.6;21.7;21.7;21.6;21.7;21.7;21.7;21.7;21.7;21.8…
21.3;21.4;21.4;21.4;21.5;21.4;21.4;21.3;21.3;21.4;21.5;21.4;21.4;21.4;21.4;21.5;21.5;21.4;21.4;21.5;21.4;21.5;21.4;21.5;21.5;21.4;21.5;21.5;21.5;21.5;21.6;21.4;21.4;21.4;21.5;21.5;21.6;21.4;21.5;21.5;21.5;21.4;21.5;21.5;21.5;21.5;21.5;21.5;21.5;21.5;21.5;21.5;21.5;21.5;21.5;21.5;21.5;21.5;21.5;21.5;21.6;21.5;21.5;21.5;21.6;21.6;21.6;21.6;21.6;21.6;21.6;21.7;21.7;21.7;21.6;21.6;21.7;21.8;21.8;21.7…
21.3;21.4;21.4;21.4;21.5;21.4;21.4;21.3;21.3;21.5;21.3;21.4;21.4;21.4;21.4;21.4;21.4;21.5;21.5;21.5;21.4;21.4;21.6;21.5;21.4;21.5;21.4;21.5;21.5;21.5;21.5;21.5;21.4;21.4;21.5;21.4;21.5;21.5;21.4;21.4;21.4;21.4;21.5;21.5;21.4;21.5;21.5;21.5;21.5;21.5;21.5;21.5;21.5;21.4;21.4;21.5;21.5;21.5;21.5;21.5;21.5;21.5;21.5;21.5;21.6;21.5;21.6;21.5;21.6;21.7;21.7;21.7;21.6;21.6;21.6;21.6;21.6;21.7;21.7;21.7…
21.3;21.4;21.4;21.4;21.4;21.4;21.4;21.4;21.4;21.4;21.4;21.3;21.4;21.4;21.4;21.4;21.4;21.3;21.4;21.4;21.3;21.4;21.4;21.5;21.5;21.4;21.5;21.4;21.5;21.5;21.5;21.4;21.4;21.4;21.4;21.5;21.4;21.5;21.5;21.5;21.5;21.5;21.4;21.4;21.5;21.5;21.5;21.5;21.5;21.5;21.5;21.5;21.5;21.5;21.5;21.5;21.5;21.5;21.4;21.5;21.5;21.6;21.5;21.5;21.5;21.6;21.6;21.5;21.6;21.7;21.6;21.6;21.6;21.6;21.6;21.7;21.7;21.7;21.6;21.7…
21.4;21.4;21.4;21.5;21.4;21.5;21.4;21.4;21.3;21.3;21.4;21.4;21.4;21.4;21.4;21.4;21.3;21.4;21.3;21.4;21.4;21.4;21.4;21.5;21.5;21.5;21.5;21.5;21.5;21.5;21.4;21.4;21.5;21.4;21.5;21.4;21.5;21.5;21.5;21.5;21.5;21.5;21.5;21.5;21.4;21.5;21.5;21.5;21.5;21.5;21.5;21.5;21.5;21.5;21.5;21.5;21.4;21.6;21.4;21.4;21.5;21.5;21.5;21.5;21.5;21.5;21.6;21.5;21.6;21.5;21.6;21.6;21.6;21.6;21.6;21.6;21.6;21.6;21.6;21.7…
21.4;21.4;21.3;21.4;21.3;21.4;21.3;21.3;21.3;21.2;21.3;21.4;21.3;21.4;21.4;21.4;21.4;21.4;21.4;21.4;21.4;21.3;21.4;21.5;21.4;21.4;21.4;21.5;21.5;21.5;21.4;21.5;21.4;21.4;21.5;21.4;21.5;21.5;21.5;21.4;21.5;21.5;21.5;21.5;21.5;21.5;21.5;21.5;21.5;21.6;21.5;21.5;21.5;21.5;21.5;21.5;21.5;21.6;21.6;21.5;21.5;21.5;21.5;21.5;21.5;21.5;21.6;21.5;21.5;21.5;21.5;21.6;21.5;21.5;21.5;21.7;21.7;21.6;21.6;21.7…
21.3;21.3;21.4;21.4;21.4;21.2;21.3;21.3;21.2;21.3;21.3;21.3;21.3;21.4;21.4;21.3;21.4;21.4;21.4;21.3;21.4;21.5;21.4;21.4;21.4;21.4;21.5;21.5;21.5;21.5;21.5;21.5;21.4;21.5;21.4;21.4;21.5;21.6;21.5;21.5;21.5;21.5;21.5;21.5;21.4;21.5;21.5;21.6;21.5;21.5;21.5;21.5;21.5;21.5;21.5;21.5;21.6;21.5;21.5;21.4;21.5;21.5;21.5;21.5;21.5;21.5;21.4;21.5;21.5;21.5;21.5;21.6;21.5;21.6;21.7;21.6;21.6;21.6;21.6;21.6…
21.2;21.3;21.2;21.3;21.4;21.3;21.3;21.2;21.3;21.3;21.3;21.4;21.2;21.3;21.4;21.3;21.4;21.3;21.4;21.4;21.3;21.4;21.4;21.5;21.5;21.4;21.5;21.3;21.5;21.5;21.4;21.5;21.4;21.5;21.4;21.6;21.6;21.6;21.6;21.5;21.5;21.5;21.5;21.5;21.5;21.5;21.5;21.5;21.5;21.6;21.6;21.6;21.5;21.5;21.5;21.5;21.5;21.5;21.4;21.5;21.5;21.5;21.5;21.5;21.5;21.5;21.5;21.5;21.5;21.5;21.5;21.5;21.5;21.5;21.6;21.6;21.6;21.6;21.6;21.6…
21.2;21.3;21.3;21.3;21.2;21.3;21.3;21.3;21.3;21.3;21.4;21.3;21.3;21.3;21.3;21.3;21.3;21.4;21.4;21.4;21.4;21.4;21.4;21.4;21.4;21.4;21.5;21.5;21.5;21.5;21.5;21.4;21.5;21.5;21.4;21.6;21.6;21.6;21.6;21.5;21.5;21.5;21.5;21.5;21.5;21.5;21.5;21.5;21.6;21.6;21.5;21.5;21.6;21.5;21.5;21.5;21.5;21.5;21.5;21.5;21.6;21.5;21.5;21.4;21.5;21.5;21.5;21.5;21.5;21.5;21.5;21.5;21.5;21.4;21.5;21.5;21.5;21.6;21.6;21.6…
21;21.3;21.2;21.3;21.4;21.3;21.2;21.3;21.2;21.3;21.3;21.4;21.3;21.3;21.3;21.3;21.4;21.4;21.4;21.4;21.4;21.4;21.5;21.5;21.5;21.5;21.5;21.5;21.5;21.3;21.5;21.5;21.4;21.5;21.6;21.5;21.5;21.5;21.6;21.5;21.5;21.5;21.5;21.5;21.5;21.5;21.5;21.5;21.6;21.5;21.6;21.6;21.5;21.5;21.6;21.5;21.6;21.6;21.6;21.5;21.5;21.5;21.5;21.5;21.5;21.5;21.5;21.4;21.5;21.5;21.5;21.5;21.4;21.4;21.5;21.4;21.5;21.5;21.6;21.5;2…
21.2;21.3;21.2;21.2;21.3;21.3;21.4;21.2;21.3;21.3;21.3;21.3;21.3;21.3;21.4;21.3;21.4;21.4;21.4;21.4;21.4;21.4;21.3;21.5;21.4;21.4;21.5;21.5;21.5;21.5;21.5;21.5;21.3;21.5;21.5;21.5;21.5;21.6;21.6;21.5;21.5;21.5;21.5;21.6;21.5;21.5;21.6;21.5;21.6;21.6;21.6;21.5;21.5;21.5;21.6;21.6;21.5;21.6;21.5;21.5;21.5;21.5;21.5;21.5;21.5;21.5;21.5;21.4;21.5;21.5;21.5;21.5;21.5;21.4;21.4;21.6;21.5;21.5;21.6;21.5…
21.3;21.3;21.3;21.3;21.2;21.2;21.2;21.3;21.3;21.3;21.3;21.3;21.3;21.3;21.2;21.3;21.3;21.4;21.4;21.4;21.4;21.4;21.5;21.3;21.4;21.5;21.5;21.5;21.6;21.5;21.5;21.5;21.5;21.6;21.6;21.5;21.6;21.5;21.6;21.6;21.5;21.6;21.6;21.6;21.5;21.5;21.5;21.5;21.5;21.6;21.6;21.6;21.5;21.6;21.6;21.6;21.6;21.5;21.5;21.6;21.6;21.5;21.6;21.6;21.5;21.4;21.5;21.4;21.5;21.6;21.5;21.5;21.4;21.5;21.4;21.6;21.5;21.6;21.5;21.5…
21.1;21.2;21.3;21.3;21.3;21.2;21.3;21.3;21.2;21.3;21.3;21.3;21.3;21.4;21.3;21.3;21.3;21.5;21.4;21.3;21.4;21.4;21.4;21.5;21.5;21.5;21.5;21.5;21.5;21.5;21.5;21.5;21.5;21.6;21.6;21.6;21.6;21.5;21.5;21.6;21.6;21.6;21.6;21.6;21.5;21.6;21.6;21.6;21.6;21.6;21.6;21.6;21.6;21.6;21.6;21.5;21.6;21.6;21.5;21.5;21.5;21.5;21.6;21.5;21.4;21.4;21.5;21.5;21.5;21.6;21.5;21.5;21.5;21.4;21.4;21.4;21.6;21.5;21.5;21.5…
21.1;21.2;21.3;21.3;21.3;21.3;21.2;21.3;21.3;21.3;21.3;21.3;21.3;21.4;21.4;21.4;21.4;21.4;21.4;21.4;21.4;21.4;21.5;21.5;21.4;21.5;21.5;21.5;21.5;21.5;21.6;21.5;21.6;21.6;21.6;21.6;21.5;21.6;21.6;21.6;21.6;21.6;21.6;21.6;21.6;21.6;21.6;21.6;21.6;21.6;21.6;21.6;21.6;21.6;21.6;21.5;21.6;21.6;21.6;21.5;21.6;21.5;21.5;21.5;21.5;21.5;21.5;21.5;21.5;21.5;21.5;21.5;21.4;21.4;21.5;21.4;21.4;21.5;21.5;21.5…
21.2;21.3;21.3;21.3;21.2;21.2;21.3;21.3;21.3;21.3;21.3;21.3;21.2;21.3;21.4;21.3;21.4;21.3;21.4;21.4;21.3;21.5;21.5;21.5;21.4;21.5;21.5;21.5;21.5;21.5;21.5;21.5;21.5;21.6;21.5;21.6;21.5;21.6;21.6;21.6;21.7;21.6;21.6;21.7;21.7;21.6;21.7;21.6;21.6;21.6;21.7;21.6;21.6;21.6;21.6;21.6;21.6;21.6;21.6;21.6;21.6;21.6;21.6;21.6;21.6;21.5;21.5;21.5;21.6;21.6;21.6;21.6;21.4;21.4;21.5;21.5;21.5;21.5;21.5;21.5…
21.2;21.3;21.3;21.2;21.2;21.3;21.3;21.3;21.3;21.3;21.3;21.4;21.3;21.4;21.4;21.4;21.4;21.4;21.4;21.5;21.4;21.5;21.5;21.4;21.5;21.5;21.5;21.5;21.5;21.5;21.6;21.5;21.5;21.5;21.6;21.6;21.6;21.6;21.6;21.7;21.7;21.6;21.7;21.6;21.6;21.6;21.6;21.6;21.6;21.6;21.6;21.7;21.7;21.6;21.6;21.6;21.6;21.6;21.6;21.5;21.6;21.6;21.6;21.6;21.6;21.6;21.5;21.5;21.6;21.6;21.6;21.6;21.6;21.5;21.6;21.5;21.5;21.5;21.5;21.5…
21.1;21.3;21.3;21.3;21.3;21.2;21.3;21.2;21.3;21.3;21.3;21.3;21.3;21.4;21.4;21.4;21.4;21.4;21.4;21.5;21.4;21.7;21.4;21.5;21.5;21.5;21.5;21.5;21.5;21.5;21.5;21.5;21.5;21.5;21.5;21.6;21.6;21.6;21.6;21.6;21.6;21.7;21.6;21.6;21.6;21.6;21.6;21.6;21.6;21.6;21.6;21.7;21.7;21.6;21.6;21.6;21.6;21.6;21.6;21.6;21.6;21.6;21.6;21.6;21.5;21.6;21.6;21.5;21.6;21.6;21.5;21.6;21.5;21.4;21.5;21.5;21.5;21.5;21.5;21.5…
21.1;21.3;21.3;21.3;21.3;21.3;21.2;21.3;21.3;21.3;21.4;21.3;21.3;21.4;21.4;21.4;21.4;21.4;21.4;21.5;21.4;21.4;21.4;21.5;21.4;21.5;21.5;21.5;21.5;21.5;21.5;21.5;21.5;21.5;21.6;21.5;21.5;21.6;21.7;21.7;21.6;21.7;21.5;21.7;21.6;21.6;21.6;21.6;21.6;21.6;21.6;21.7;21.7;21.6;21.7;21.6;21.6;21.6;21.7;21.6;21.6;21.6;21.6;21.6;21.6;21.6;21.6;21.6;21.6;21.5;21.6;21.6;21.6;21.5;21.5;21.6;21.5;21.5;21.5;21.5…
21.1;21.2;21.2;21.2;21.4;21.3;21.2;21.4;21.3;21.2;21.3;21.4;21.4;21.4;21.3;21.4;21.5;21.4;21.4;21.5;21.5;21.4;21.5;21.5;21.5;21.5;21.5;21.4;21.5;21.5;21.5;21.5;21.5;21.5;21.5;21.6;21.6;21.6;21.5;21.6;21.7;21.6;21.6;21.7;21.6;21.7;21.6;21.6;21.6;21.7;21.6;21.7;21.7;21.7;21.6;21.6;21.6;21.6;21.6;21.6;21.6;21.6;21.6;21.6;21.6;21.6;21.6;21.6;21.6;21.5;21.6;21.6;21.5;21.5;21.5;21.5;21.5;21.5;21.5;21.5…
21.1;21.2;21.2;21.3;21.2;21.3;21.2;21.4;21.4;21.4;21.3;21.4;21.3;21.4;21.4;21.3;21.4;21.4;21.5;21.5;21.5;21.5;21.5;21.4;21.4;21.5;21.5;21.5;21.5;21.5;21.5;21.5;21.6;21.5;21.5;21.6;21.6;21.6;21.6;21.6;21.6;21.6;21.6;21.6;21.6;21.6;21.6;21.6;21.7;21.6;21.7;21.7;21.6;21.7;21.6;21.7;21.6;21.6;21.6;21.6;21.6;21.6;21.6;21.6;21.6;21.5;21.6;21.6;21.6;21.6;21.6;21.6;21.5;21.5;21.5;21.6;21.5;21.5;21.5;21.5…
21.1;21.2;21.2;21.2;21.3;21.3;21.2;21.4;21.3;21.3;21.3;21.3;21.4;21.4;21.4;21.4;21.5;21.4;21.5;21.5;21.4;21.5;21.5;21.5;21.5;21.5;21.4;21.5;21.5;21.5;21.5;21.5;21.6;21.5;21.5;21.5;21.6;21.6;21.6;21.6;21.6;21.7;21.6;21.6;21.7;21.6;21.6;21.6;21.6;21.7;21.6;21.7;21.7;21.6;21.6;21.6;21.6;21.7;21.6;21.6;21.6;21.6;21.6;21.6;21.6;21.6;21.6;21.5;21.5;21.6;21.5;21.5;21.6;21.5;21.5;21.5;21.5;21.5;21.6;21.5…
21.1;21.2;21.3;21.2;21.2;21.3;21.2;21.3;21.3;21.3;21.3;21.4;21.4;21.4;21.5;21.4;21.5;21.4;21.5;21.5;21.5;21.4;21.5;21.4;21.4;21.5;21.5;21.5;21.5;21.5;21.5;21.5;21.5;21.5;21.6;21.5;21.7;21.6;21.6;21.6;21.6;21.6;21.6;21.7;21.6;21.6;21.6;21.6;21.6;21.6;21.7;21.7;21.7;21.7;21.7;21.6;21.7;21.6;21.6;21.6;21.7;21.6;21.6;21.6;21.6;21.6;21.6;21.5;21.6;21.6;21.5;21.5;21.5;21.6;21.6;21.5;21.5;21.5;21.5;21.5…
21.2;21.1;21.2;21.3;21.3;21.2;21.2;21.3;21.3;21.4;21.3;21.4;21.4;21.4;21.5;21.4;21.4;21.4;21.4;21.5;21.4;21.5;21.5;21.4;21.5;21.5;21.5;21.4;21.5;21.5;21.6;21.5;21.5;21.5;21.5;21.6;21.6;21.6;21.6;21.6;21.6;21.7;21.7;21.6;21.6;21.6;21.6;21.6;21.7;21.7;21.7;21.7;21.7;21.6;21.7;21.6;21.6;21.6;21.6;21.6;21.6;21.7;21.6;21.6;21.6;21.6;21.6;21.5;21.6;21.5;21.6;21.6;21.5;21.5;21.5;21.5;21.5;21.5;21.5;21.5…
21.1;21.3;21.2;21.3;21.3;21.3;21.3;21.2;21.3;21.2;21.2;21.4;21.3;21.4;21.4;21.4;21.4;21.4;21.4;21.5;21.5;21.4;21.4;21.4;21.4;21.6;21.4;21.5;21.6;21.5;21.5;21.5;21.5;21.5;21.6;21.6;21.6;21.6;21.6;21.7;21.6;21.6;21.6;21.6;21.6;21.6;21.6;21.6;21.7;21.7;21.6;21.7;21.6;21.7;21.7;21.6;21.6;21.6;21.6;21.6;21.6;21.6;21.6;21.6;21.6;21.6;21.6;21.5;21.6;21.6;21.5;21.6;21.6;21.5;21.6;21.5;21.5;21.5;21.5;21.5…
21.1;21.2;21.3;21.3;21.2;21.3;21.3;21.3;21.3;21.2;21.4;21.4;21.4;21.4;21.4;21.4;21.4;21.4;21.4;21.4;21.5;21.5;21.5;21.5;21.5;21.5;21.5;21.5;21.5;21.5;21.5;21.5;21.5;21.5;21.5;21.6;21.6;21.6;21.6;21.6;21.6;21.6;21.6;21.6;21.6;21.6;21.6;21.6;21.6;21.7;21.7;21.6;21.7;21.7;21.6;21.6;21.6;21.6;21.6;21.6;21.6;21.6;21.6;21.6;21.6;21.5;21.6;21.5;21.6;21.6;21.6;21.6;21.5;21.5;21.5;21.5;21.5;21.5;21.5;21.5…
21.1;21.1;21.1;21.3;21.3;21.3;21.3;21.3;21.2;21.3;21.3;21.4;21.3;21.4;21.4;21.4;21.4;21.4;21.4;21.5;21.5;21.5;21.5;21.5;21.5;21.5;21.5;21.5;21.6;21.5;21.5;21.6;21.5;21.5;21.6;21.6;21.6;21.6;21.6;21.6;21.7;21.6;21.6;21.6;21.6;21.7;21.6;21.6;21.7;21.6;21.7;21.7;21.7;21.6;21.7;21.6;21.6;21.6;21.6;21.6;21.6;21.6;21.6;21.7;21.6;21.6;21.6;21.6;21.6;21.6;21.6;21.7;21.7;21.5;21.5;21.6;21.5;21.5;21.6;21.6…
21.1;21.2;21.2;21.3;21.2;21.3;21.3;21.3;21.3;21.3;21.2;21.4;21.4;21.4;21.4;21.4;21.4;21.4;21.4;21.5;21.4;21.5;21.5;21.5;21.5;21.5;21.5;21.5;21.6;21.6;21.6;21.6;21.5;21.6;21.5;21.6;21.6;21.6;21.6;21.6;21.6;21.6;21.7;21.6;21.7;21.6;21.6;21.6;21.6;21.7;21.7;21.7;21.7;21.6;21.6;21.7;21.7;21.6;21.6;21.6;21.6;21.6;21.6;21.7;21.6;21.7;21.6;21.6;21.7;21.6;21.6;21.6;21.6;21.5;21.7;21.5;21.6;21.6;21.6;21.5…
21.1;21.2;21.3;21.4;21.3;21.3;21.3;21.3;21.4;21.4;21.3;21.4;21.4;21.4;21.4;21.4;21.4;21.4;21.4;21.5;21.4;21.5;21.5;21.5;21.5;21.5;21.5;21.5;21.5;21.6;21.5;21.5;21.6;21.6;21.6;21.6;21.6;21.6;21.6;21.6;21.7;21.7;21.6;21.6;21.7;21.6;21.6;21.6;21.6;21.7;21.6;21.6;21.7;21.6;21.6;21.6;21.6;21.6;21.7;21.6;21.7;21.6;21.6;21.6;21.6;21.6;21.7;21.6;21.6;21.6;21.6;21.6;21.6;21.6;21.6;21.6;21.5;21.6;21.6;21.6…
21.1;21.2;21.2;21.4;21.3;21.3;21.3;21.3;21.3;21.3;21.4;21.4;21.4;21.4;21.5;21.4;21.5;21.4;21.4;21.4;21.4;21.5;21.6;21.5;21.5;21.5;21.5;21.5;21.6;21.6;21.5;21.5;21.5;21.6;21.6;21.6;21.6;21.6;21.7;21.7;21.7;21.7;21.6;21.6;21.6;21.6;21.6;21.6;21.7;21.7;21.7;21.7;21.7;21.6;21.7;21.7;21.7;21.7;21.6;21.7;21.6;21.6;21.6;21.6;21.7;21.6;21.6;21.6;21.6;21.6;21.6;21.6;21.6;21.6;21.6;21.6;21.6;21.6;21.6;21.6…
21.1;21.3;21.3;21.2;21.3;21.3;21.3;21.3;21.4;21.3;21.4;21.5;21.4;21.4;21.4;21.4;21.4;21.4;21.4;21.5;21.4;21.5;21.5;21.5;21.5;21.5;21.5;21.5;21.6;21.5;21.5;21.6;21.5;21.5;21.6;21.6;21.7;21.6;21.6;21.6;21.6;21.7;21.6;21.6;21.7;21.6;21.6;21.6;21.6;21.7;21.6;21.7;21.7;21.7;21.7;21.6;21.6;21.7;21.7;21.6;21.7;21.6;21.6;21.6;21.6;21.6;21.6;21.6;21.6;21.6;21.7;21.6;21.6;21.7;21.6;21.6;21.6;21.6;21.6;21.6…
21.2;21.2;21.3;21.2;21.4;21.3;21.3;21.3;21.3;21.3;21.4;21.4;21.4;21.5;21.3;21.4;21.4;21.4;21.4;21.4;21.4;21.5;21.5;21.5;21.5;21.5;21.6;21.5;21.6;21.5;21.6;21.6;21.5;21.6;21.6;21.6;21.6;21.6;21.6;21.7;21.7;21.7;21.7;21.7;21.6;21.7;21.6;21.6;21.8;21.6;21.6;21.7;21.7;21.6;21.6;21.7;21.7;21.7;21.7;21.7;21.6;21.6;21.6;21.7;21.6;21.6;21.6;21.6;21.7;21.6;21.6;21.6;21.6;21.6;21.6;21.6;21.6;21.6;21.5;21.6…
21.2;21.2;21.3;21.3;21.3;21.3;21.3;21.3;21.3;21.3;21.4;21.4;21.3;21.5;21.4;21.4;21.4;21.4;21.5;21.5;21.5;21.5;21.5;21.5;21.5;21.6;21.5;21.6;21.5;21.6;21.5;21.5;21.5;21.5;21.6;21.6;21.6;21.6;21.7;21.7;21.7;21.7;21.7;21.6;21.6;21.7;21.6;21.7;21.7;21.7;21.7;21.7;21.7;21.6;21.7;21.7;21.7;21.6;21.7;21.7;21.7;21.7;21.7;21.7;21.7;21.6;21.6;21.6;21.6;21.6;21.6;21.6;21.7;21.6;21.6;21.6;21.6;21.6;21.5;21.5…
21.2;21.3;21.3;21.3;21.3;21.3;21.3;21.3;21.3;21.3;21.3;21.4;21.3;21.4;21.5;21.4;21.4;21.4;21.4;21.6;21.5;21.5;21.5;21.5;21.5;21.6;21.5;21.6;21.5;21.5;21.5;21.5;21.5;21.6;21.6;21.7;21.6;21.6;21.7;21.7;21.7;21.6;21.7;21.6;21.6;21.7;21.7;21.7;21.7;21.7;21.6;21.7;21.7;21.7;21.7;21.7;21.7;21.7;21.7;21.6;21.7;21.7;21.7;21.7;21.7;21.7;21.7;21.6;21.6;21.6;21.6;21.6;21.6;21.6;21.6;21.6;21.6;21.6;21.6;21.6…
21.2;21.2;21.3;21.3;21.3;21.3;21.3;21.3;21.4;21.3;21.4;21.4;21.4;21.4;21.3;21.4;21.4;21.5;21.5;21.5;21.5;21.5;21.5;21.5;21.6;21.6;21.5;21.5;21.6;21.6;21.5;21.5;21.6;21.6;21.6;21.6;21.7;21.6;21.7;21.6;21.7;21.7;21.7;21.6;21.7;21.7;21.7;21.6;21.6;21.7;21.7;21.7;21.7;21.7;21.7;21.6;21.7;21.7;21.7;21.7;21.7;21.7;21.7;21.7;21.7;21.7;21.7;21.7;21.6;21.7;21.6;21.6;21.6;21.7;21.7;21.6;21.6;21.6;21.6;21.5…
21.2;21.2;21.3;21.3;21.4;21.4;21.4;21.3;21.3;21.4;21.4;21.4;21.4;21.4;21.4;21.5;21.5;21.4;21.5;21.5;21.5;21.5;21.5;21.5;21.5;21.5;21.5;21.5;21.7;21.7;21.5;21.5;21.6;21.6;21.7;21.7;21.6;21.8;21.7;21.7;21.6;21.7;21.7;21.7;21.6;21.6;21.6;21.6;21.6;21.7;21.7;21.7;21.7;21.7;21.7;21.7;21.6;21.7;21.7;21.7;21.7;21.7;21.7;21.7;21.7;21.7;21.6;21.7;21.6;21.6;21.7;21.7;21.6;21.6;21.6;21.6;21.6;21.6;21.6;21.6…
21.1;21.2;21.3;21.3;21.3;21.3;21.2;21.3;21.2;21.3;21.3;21.5;21.4;21.4;21.4;21.4;21.5;21.5;21.5;21.5;21.4;21.5;21.5;21.5;21.5;21.6;21.5;21.5;21.6;21.6;21.6;21.6;21.6;21.6;21.6;21.6;21.6;21.7;21.8;21.6;21.6;21.6;21.7;21.7;21.7;21.6;21.7;21.7;21.7;21.7;21.7;21.7;21.7;21.7;21.7;21.7;21.7;21.7;21.7;21.7;21.7;21.6;21.7;21.7;21.7;21.7;21.7;21.6;21.7;21.6;21.6;21.6;21.6;21.5;21.6;21.6;21.6;21.6;21.6;21.6…
21.2;21.2;21.2;21.3;21.3;21.4;21.4;21.3;21.4;21.3;21.4;21.4;21.4;21.4;21.4;21.4;21.5;21.4;21.4;21.4;21.5;21.5;21.5;21.5;21.5;21.5;21.5;21.5;21.6;21.5;21.5;21.6;21.6;21.5;21.7;21.6;21.7;21.6;21.6;21.7;21.6;21.6;21.6;21.7;21.7;21.7;21.6;21.7;21.7;21.7;21.7;21.7;21.7;21.7;21.7;21.7;21.6;21.7;21.6;21.6;21.7;21.6;21.6;21.7;21.7;21.7;21.7;21.6;21.6;21.6;21.6;21.7;21.6;21.6;21.7;21.6;21.6;21.7;21.6;21.6…
21.1;21.3;21.3;21.3;21.3;21.4;21.4;21.2;21.4;21.4;21.4;21.4;21.4;21.4;21.4;21.5;21.5;21.4;21.5;21.5;21.5;21.5;21.5;21.5;21.5;21.6;21.6;21.6;21.6;21.6;21.6;21.6;21.6;21.6;21.6;21.6;21.6;21.7;21.7;21.7;21.7;21.7;21.6;21.6;21.7;21.6;21.7;21.6;21.6;21.7;21.7;21.8;21.7;21.8;21.7;21.6;21.7;21.8;21.7;21.7;21.7;21.6;21.7;21.7;21.7;21.7;21.7;21.6;21.6;21.6;21.6;21.6;21.7;21.6;21.6;21.6;21.6;21.6;21.6;21.5…
21.1;21.2;21.3;21.3;21.3;21.4;21.3;21.4;21.4;21.4;21.4;21.4;21.4;21.4;21.4;21.5;21.5;21.4;21.4;21.5;21.4;21.3;21.5;21.5;21.6;21.5;21.6;21.6;21.6;21.6;21.6;21.6;21.6;21.6;21.5;21.6;21.7;21.7;21.7;21.6;21.7;21.7;21.7;21.6;21.6;21.7;21.6;21.6;21.7;21.7;21.8;21.7;21.7;21.7;21.7;21.7;21.7;21.7;21.8;21.6;21.7;21.6;21.7;21.7;21.7;21.6;21.6;21.7;21.6;21.6;21.6;21.7;21.6;21.5;21.6;21.6;21.6;21.6;21.6;21.6…
21.2;21.3;21.4;21.2;21.3;21.3;21.3;21.3;21.4;21.3;21.4;21.4;21.4;21.4;21.4;21.5;21.5;21.5;21.4;21.5;21.5;21.4;21.5;21.5;21.5;21.5;21.5;21.5;21.6;21.5;21.6;21.6;21.6;21.6;21.6;21.7;21.6;21.7;21.7;21.7;21.7;21.6;21.6;21.6;21.7;21.7;21.7;21.7;21.7;21.7;21.7;21.7;21.7;21.6;21.7;21.7;21.7;21.7;21.6;21.7;21.7;21.6;21.6;21.7;21.6;21.6;21.7;21.6;21.7;21.7;21.6;21.6;21.7;21.6;21.7;21.6;21.7;21.6;21.6;21.6…
21.2;21.3;21.4;21.4;21.3;21.3;21.4;21.4;21.4;21.4;21.4;21.4;21.5;21.4;21.4;21.4;21.4;21.5;21.4;21.5;21.5;21.5;21.5;21.5;21.5;21.6;21.5;21.5;21.6;21.6;21.6;21.6;21.6;21.6;21.6;21.7;21.7;21.8;21.7;21.7;21.6;21.7;21.7;21.7;21.7;21.6;21.7;21.7;21.6;21.7;21.7;21.7;21.7;21.7;21.7;21.7;21.7;21.7;21.7;21.8;21.7;21.6;21.7;21.7;21.7;21.6;21.7;21.7;21.6;21.6;21.6;21.6;21.6;21.7;21.6;21.6;21.6;21.6;21.6;21.6…
21.3;21.3;21.4;21.3;21.3;21.4;21.4;21.4;21.4;21.4;21.4;21.5;21.4;21.4;21.6;21.4;21.5;21.5;21.4;21.5;21.5;21.5;21.5;21.5;21.5;21.5;21.6;21.6;21.5;21.6;21.6;21.6;21.6;21.6;21.6;21.7;21.7;21.7;21.7;21.6;21.7;21.7;21.7;21.7;21.7;21.7;21.7;21.7;21.7;21.7;21.7;21.7;21.7;21.7;21.7;21.7;21.7;21.7;21.7;21.7;21.7;21.7;21.7;21.7;21.6;21.7;21.7;21.7;21.7;21.7;21.6;21.6;21.7;21.6;21.7;21.6;21.6;21.6;21.6;21.6…
21.2;21.3;21.3;21.3;21.4;21.3;21.4;21.4;21.4;21.4;21.4;21.4;21.4;21.5;21.4;21.5;21.5;21.5;21.4;21.5;21.5;21.5;21.5;21.4;21.5;21.5;21.6;21.5;21.6;21.6;21.6;21.6;21.6;21.6;21.6;21.7;21.7;21.7;21.7;21.6;21.7;21.7;21.7;21.8;21.7;21.6;21.7;21.7;21.7;21.7;21.7;21.7;21.7;21.7;21.7;21.7;21.7;21.7;21.6;21.7;21.8;21.7;21.7;21.6;21.7;21.6;21.7;21.7;21.7;21.8;21.7;21.6;21.6;21.6;21.6;21.6;21.6;21.6;21.6;21.6…
21.2;21.3;21.3;21.3;21.3;21.4;21.4;21.4;21.5;21.4;21.3;21.4;21.4;21.4;21.4;21.4;21.6;21.5;21.5;21.5;21.5;21.5;21.5;21.5;21.5;21.5;21.5;21.6;21.6;21.6;21.6;21.6;21.6;21.6;21.6;21.6;21.7;21.7;21.7;21.7;21.7;21.7;21.7;21.6;21.7;21.6;21.7;21.7;21.7;21.7;21.7;21.6;21.7;21.7;21.8;21.8;21.7;21.7;21.8;21.7;21.7;21.7;21.7;21.7;21.7;21.7;21.7;21.7;21.7;21.7;21.6;21.6;21.6;21.6;21.7;21.6;21.7;21.6;21.6;21.7…
21.2;21.3;21.3;21.3;21.3;21.4;21.4;21.4;21.4;21.3;21.4;21.4;21.5;21.4;21.4;21.5;21.5;21.5;21.5;21.5;21.5;21.6;21.5;21.5;21.6;21.6;21.5;21.6;21.6;21.5;21.6;21.5;21.6;21.6;21.6;21.6;21.7;21.7;21.7;21.7;21.7;21.7;21.7;21.7;21.7;21.7;21.7;21.7;21.7;21.7;21.7;21.7;21.7;21.7;21.8;21.6;21.8;21.8;21.7;21.8;21.7;21.7;21.7;21.7;21.7;21.7;21.7;21.7;21.7;21.7;21.6;21.6;21.6;21.6;21.7;21.6;21.7;21.7;21.7;21.6…
21.2;21.3;21.3;21.2;21.3;21.4;21.4;21.4;21.3;21.4;21.4;21.4;21.4;21.5;21.4;21.5;21.5;21.4;21.5;21.5;21.5;21.5;21.6;21.5;21.5;21.6;21.6;21.6;21.7;21.6;21.6;21.6;21.6;21.7;21.5;21.7;21.6;21.7;21.7;21.7;21.7;21.7;21.8;21.7;21.8;21.8;21.7;21.7;21.7;21.7;21.7;21.8;21.8;21.7;21.7;21.7;21.7;21.8;21.6;21.8;21.7;21.6;21.7;21.7;21.7;21.7;21.7;21.7;21.7;21.7;21.6;21.6;21.6;21.6;21.6;21.7;21.6;21.6;21.6;21.6…
21.2;21.2;21.3;21.3;21.3;21.4;21.3;21.4;21.4;21.3;21.3;21.3;21.4;21.5;21.4;21.5;21.4;21.5;21.5;21.5;21.5;21.5;21.5;21.5;21.6;21.6;21.5;21.5;21.6;21.5;21.6;21.6;21.5;21.5;21.6;21.6;21.6;21.7;21.6;21.7;21.7;21.6;21.7;21.7;21.7;21.7;21.7;21.7;21.7;21.8;21.7;21.7;21.7;21.7;21.6;21.7;21.7;21.7;21.7;21.7;21.7;21.7;21.7;21.7;21.7;21.7;21.7;21.7;21.7;21.6;21.7;21.6;21.7;21.6;21.6;21.7;21.7;21.7;21.7;21.6…
21.2;21.3;21.2;21.3;21.3;21.3;21.4;21.3;21.4;21.4;21.4;21.4;21.4;21.5;21.4;21.4;21.5;21.4;21.5;21.5;21.5;21.6;21.6;21.5;21.5;21.6;21.5;21.5;21.6;21.5;21.5;21.5;21.6;21.6;21.6;21.7;21.7;21.7;21.7;21.7;21.7;21.8;21.7;21.7;21.7;21.7;21.7;21.7;21.7;21.7;21.7;21.7;21.7;21.7;21.7;21.7;21.9;21.7;21.7;21.7;21.6;21.7;21.7;21.7;21.7;21.7;21.7;21.7;21.7;21.6;21.6;21.6;21.6;21.6;21.6;21.7;21.7;21.7;21.6;21.6…
21.2;21.3;21.3;21.3;21.3;21.3;21.4;21.3;21.4;21.3;21.3;21.4;21.4;21.4;21.4;21.5;21.4;21.4;21.5;21.5;21.5;21.5;21.5;21.5;21.5;21.5;21.6;21.5;21.6;21.5;21.7;21.5;21.5;21.6;21.5;21.6;21.7;21.7;21.6;21.6;21.7;21.6;21.7;21.7;21.7;21.7;21.7;21.7;21.8;21.7;21.7;21.7;21.7;21.7;21.7;21.7;21.7;21.7;21.7;21.7;21.7;21.6;21.7;21.7;21.7;21.7;21.7;21.7;21.6;21.7;21.6;21.6;21.6;21.7;21.6;21.7;21.6;21.6;21.6;21.6…
21.2;21.2;21.3;21.3;21.3;21.3;21.3;21.3;21.4;21.2;21.4;21.3;21.4;21.4;21.4;21.5;21.5;21.5;21.5;21.5;21.5;21.5;21.5;21.5;21.5;21.5;21.5;21.6;21.6;21.6;21.6;21.6;21.6;21.6;21.6;21.7;21.7;21.6;21.7;21.6;21.6;21.7;21.7;21.7;21.7;21.7;21.7;21.7;21.8;21.7;21.7;21.7;21.7;21.7;21.7;21.8;21.8;21.8;21.7;21.7;21.7;21.6;21.7;21.7;21.7;21.7;21.7;21.7;21.6;21.7;21.7;21.7;21.6;21.6;21.7;21.6;21.6;21.6;21.6;21.6…
21.2;21.2;21.3;21.2;21.2;21.3;21.3;21.3;21.4;21.3;21.4;21.4;21.4;21.4;21.5;21.4;21.4;21.4;21.5;21.5;21.5;21.5;21.5;21.5;21.6;21.6;21.5;21.6;21.6;21.5;21.6;21.6;21.6;21.7;21.6;21.6;21.6;21.6;21.7;21.6;21.7;21.6;21.7;21.7;21.7;21.7;21.6;21.7;21.8;21.7;21.7;21.7;21.7;21.7;21.7;21.7;21.7;21.7;21.6;21.7;21.7;21.7;21.7;21.7;21.7;21.7;21.7;21.6;21.7;21.7;21.6;21.7;21.6;21.7;21.7;21.7;21.7;21.7;21.6;21.7…
21.2;21.2;21.3;21.3;21.3;21.3;21.3;21.3;21.4;21.4;21.4;21.4;21.3;21.4;21.5;21.4;21.5;21.5;21.5;21.5;21.5;21.6;21.5;21.6;21.5;21.5;21.5;21.5;21.6;21.5;21.6;21.6;21.6;21.6;21.6;21.6;21.6;21.7;21.7;21.7;21.7;21.7;21.6;21.6;21.7;21.6;21.7;21.7;21.7;21.7;21.7;21.6;21.7;21.7;21.7;21.7;21.7;21.8;21.7;21.7;21.7;21.7;21.7;21.7;21.7;21.7;21.6;21.7;21.6;21.7;21.6;21.7;21.7;21.6;21.7;21.7;21.7;21.6;21.6;21.6…
21.1;21.2;21.3;21.4;21.3;21.4;21.3;21.3;21.4;21.4;21.4;21.4;21.4;21.5;21.4;21.5;21.5;21.5;21.5;21.5;21.5;21.5;21.6;21.5;21.6;21.6;21.5;21.6;21.6;21.6;21.6;21.6;21.8;21.6;21.6;21.6;21.6;21.7;21.7;21.7;21.7;21.7;21.7;21.7;21.6;21.7;21.7;21.7;21.6;21.7;21.6;21.7;21.7;21.7;21.7;21.7;21.7;21.7;21.7;21.7;21.7;21.7;21.7;21.6;21.7;21.7;21.6;21.7;21.6;21.7;21.7;21.7;21.7;21.7;21.7;21.7;21.6;21.7;21.6;21.6…
21.2;21.3;21.2;21.3;21.2;21.4;21.3;21.3;21.4;21.3;21.4;21.4;21.5;21.5;21.5;21.5;21.5;21.5;21.5;21.5;21.5;21.6;21.5;21.6;21.5;21.6;21.6;21.6;21.6;21.6;21.6;21.6;21.6;21.6;21.6;21.6;21.8;21.7;21.7;21.7;21.7;21.7;21.7;21.7;21.7;21.7;21.6;21.7;21.7;21.7;21.7;21.7;21.7;21.7;21.7;21.7;21.7;21.7;21.7;21.7;21.7;21.7;21.7;21.7;21.7;21.7;21.7;21.7;21.7;21.7;21.7;21.7;21.7;21.7;21.7;21.7;21.7;21.6;21.6;21.7…
21.1;21.3;21.3;21.3;21.3;21.4;21.3;21.3;21.4;21.4;21.5;21.5;21.4;21.4;21.4;21.5;21.5;21.5;21.5;21.5;21.5;21.5;21.5;21.5;21.6;21.6;21.6;21.6;21.6;21.6;21.6;21.6;21.6;21.6;21.6;21.6;21.7;21.7;21.7;21.7;21.6;21.6;21.7;21.7;21.7;21.7;21.7;21.7;21.8;21.7;21.7;21.7;21.7;21.7;21.7;21.7;21.7;21.7;21.7;21.7;21.7;21.7;21.7;21.7;21.7;21.7;21.7;21.7;21.7;21.7;21.7;21.7;21.7;21.7;21.7;21.7;21.6;21.6;21.6;21.6…
21.1;21.3;21.4;21.3;21.3;21.4;21.4;21.3;21.4;21.5;21.5;21.5;21.4;21.5;21.5;21.5;21.5;21.5;21.5;21.5;21.5;21.6;21.6;21.6;21.6;21.6;21.6;21.6;21.6;21.6;21.6;21.6;21.6;21.6;21.6;21.7;21.6;21.7;21.7;21.7;21.7;21.7;21.7;21.7;21.7;21.7;21.7;21.7;21.7;21.7;21.7;21.7;21.7;21.8;21.7;21.7;21.7;21.7;21.7;21.7;21.7;21.6;21.7;21.7;21.7;21.7;21.7;21.7;21.7;21.7;21.7;21.7;21.7;21.7;21.7;21.7;21.6;21.6;21.7;21.6…
21.1;21.3;21.3;21.3;21.4;21.4;21.3;21.3;21.5;21.5;21.4;21.4;21.6;21.5;21.5;21.5;21.4;21.5;21.5;21.5;21.5;21.5;21.6;21.5;21.6;21.6;21.7;21.5;21.6;21.6;21.6;21.6;21.6;21.6;21.7;21.6;21.6;21.7;21.7;21.8;21.7;21.7;21.7;21.7;21.7;21.7;21.7;21.7;21.8;21.7;21.7;21.7;21.7;21.7;21.8;21.7;21.7;21.7;21.7;21.6;21.7;21.6;21.7;21.7;21.7;21.7;21.7;21.7;21.7;21.7;21.7;21.7;21.7;21.7;21.7;21.7;21.6;21.6;21.6;21.6…
21.1;21.3;21.3;21.4;21.3;21.4;21.4;21.4;21.3;21.3;21.4;21.4;21.5;21.5;21.5;21.5;21.5;21.5;21.5;21.5;21.5;21.6;21.5;21.6;21.6;21.5;21.6;21.6;21.6;21.6;21.7;21.7;21.6;21.6;21.6;21.7;21.7;21.7;21.7;21.7;21.8;21.7;21.7;21.7;21.7;21.7;21.7;21.7;21.7;21.7;21.7;21.7;21.7;21.7;21.7;21.7;21.7;21.9;21.7;21.7;21.7;21.7;21.7;21.7;21.7;21.7;21.7;21.7;21.7;21.7;21.7;21.7;21.7;21.7;21.6;21.7;21.7;21.7;21.7;21.7…
21.1;21.3;21.4;21.3;21.3;21.4;21.4;21.4;21.4;21.3;21.4;21.5;21.5;21.6;21.5;21.5;21.4;21.5;21.6;21.5;21.6;21.5;21.6;21.5;21.5;21.6;21.6;21.6;21.6;21.6;21.7;21.6;21.6;21.5;21.6;21.6;21.6;21.8;21.8;21.6;21.7;21.7;21.7;21.7;21.7;21.7;21.7;21.7;21.7;21.7;21.7;21.7;21.7;21.7;21.7;21.7;21.7;21.7;21.7;21.7;21.6;21.7;21.7;21.7;21.7;21.7;21.7;21.6;21.7;21.7;21.7;21.7;21.6;21.6;21.6;21.7;21.7;21.6;21.6;21.7…
21.2;21.3;21.3;21.3;21.4;21.4;21.4;21.3;21.4;21.4;21.4;21.4;21.5;21.4;21.4;21.6;21.5;21.6;21.6;21.5;21.5;21.6;21.6;21.5;21.5;21.5;21.5;21.6;21.6;21.6;21.6;21.6;21.6;21.6;21.7;21.6;21.7;21.7;21.8;21.8;21.7;21.7;21.7;21.8;21.7;21.7;21.7;21.7;21.7;21.7;21.7;21.7;21.8;21.7;21.7;21.7;21.7;21.7;21.7;21.7;21.7;21.6;21.7;21.7;21.7;21.7;21.8;21.7;21.7;21.7;21.7;21.7;21.7;21.7;21.7;21.7;21.7;21.7;21.7;21.7…
21.2;21.3;21.3;21.3;21.3;21.3;21.3;21.3;21.4;21.4;21.4;21.5;21.4;21.5;21.5;21.5;21.5;21.5;21.5;21.6;21.5;21.5;21.6;21.5;21.6;21.6;21.6;21.5;21.6;21.6;21.6;21.6;21.6;21.6;21.7;21.7;21.6;21.7;21.6;21.7;21.7;21.7;21.6;21.7;21.7;21.7;21.7;21.6;21.7;21.7;21.7;21.7;21.7;21.7;21.7;21.7;21.7;21.7;21.7;21.7;21.7;21.7;21.7;21.7;21.7;21.7;21.7;21.7;21.7;21.7;21.6;21.7;21.7;21.6;21.7;21.7;21.7;21.6;21.7;21.7…
21.2;21.2;21.3;21.3;21.3;21.3;21.4;21.4;21.3;21.4;21.4;21.5;21.5;21.4;21.6;21.5;21.4;21.5;21.6;21.6;21.6;21.5;21.6;21.5;21.6;21.6;21.6;21.6;21.6;21.6;21.6;21.6;21.6;21.6;21.6;21.6;21.7;21.7;21.7;21.7;21.7;21.7;21.7;21.8;21.7;21.8;21.7;21.7;21.7;21.7;21.7;21.7;21.7;21.7;21.7;21.7;21.7;21.8;21.7;21.7;21.7;21.6;21.7;21.7;21.7;21.7;21.7;21.6;21.7;21.7;21.7;21.7;21.7;21.7;21.7;21.7;21.7;21.7;21.6;21.7…
21.2;21.2;21.3;21.3;21.3;21.3;21.4;21.3;21.4;21.4;21.4;21.4;21.4;21.5;21.5;21.5;21.5;21.6;21.5;21.5;21.5;21.5;21.5;21.6;21.5;21.5;21.6;21.6;21.6;21.6;21.6;21.6;21.7;21.6;21.6;21.6;21.7;21.7;21.7;21.7;21.7;21.7;21.8;21.8;21.7;21.7;21.8;21.7;21.7;21.7;21.8;21.7;21.7;21.7;21.7;21.7;21.7;21.7;21.6;21.7;21.7;21.7;21.7;21.7;21.7;21.7;21.7;21.7;21.7;21.7;21.7;21.6;21.7;21.7;21.7;21.7;21.6;21.7;21.7;21.6…
21.2;21.3;21.3;21.3;21.4;21.4;21.4;21.4;21.3;21.5;21.5;21.5;21.5;21.5;21.5;21.5;21.5;21.5;21.5;21.6;21.6;21.6;21.6;21.6;21.6;21.6;21.6;21.6;21.6;21.6;21.6;21.5;21.6;21.6;21.7;21.6;21.6;21.8;21.7;21.6;21.7;21.7;21.7;21.7;21.8;21.7;21.7;21.7;21.7;21.7;21.7;21.7;21.7;21.7;21.7;21.7;21.8;21.7;21.7;21.6;21.7;21.7;21.7;21.7;21.7;21.7;21.8;21.7;21.7;21.6;21.7;21.6;21.7;21.7;21.7;21.7;21.7;21.7;21.6;21.7…
21.2;21.3;21.3;21.3;21.3;21.3;21.4;21.4;21.3;21.4;21.4;21.4;21.4;21.6;21.4;21.6;21.5;21.5;21.5;21.5;21.5;21.5;21.5;21.5;21.6;21.6;21.6;21.6;21.6;21.6;21.6;21.6;21.6;21.6;21.7;21.7;21.6;21.7;21.7;21.7;21.7;21.8;21.7;21.7;21.8;21.8;21.7;21.7;21.7;21.7;21.7;21.6;21.7;21.8;21.7;21.7;21.7;21.6;21.6;21.7;21.7;21.7;21.7;21.7;21.7;21.7;21.7;21.7;21.7;21.8;21.7;21.7;21.7;21.7;21.7;21.7;21.7;21.7;21.7;21.6…
21.2;21.3;21.3;21.4;21.4;21.3;21.4;21.4;21.4;21.4;21.4;21.4;21.5;21.4;21.4;21.5;21.6;21.5;21.5;21.5;21.5;21.5;21.6;21.6;21.6;21.6;21.6;21.6;21.6;21.6;21.6;21.6;21.7;21.6;21.7;21.7;21.7;21.7;21.7;21.7;21.7;21.7;21.7;21.7;21.8;21.7;21.7;21.7;21.7;21.7;21.7;21.7;21.6;21.7;21.7;21.7;21.7;21.7;21.7;21.7;21.7;21.7;21.7;21.7;21.7;21.7;21.8;21.7;21.7;21.7;21.7;21.7;21.6;21.7;21.7;21.7;21.7;21.7;21.6;21.6…
21.3;21.3;21.4;21.4;21.4;21.4;21.5;21.4;21.4;21.5;21.5;21.5;21.5;21.4;21.5;21.5;21.5;21.5;21.5;21.5;21.5;21.5;21.5;21.6;21.6;21.5;21.6;21.6;21.6;21.6;21.6;21.6;21.7;21.7;21.6;21.6;21.6;21.7;21.7;21.7;21.7;21.7;21.7;21.7;21.7;21.7;21.7;21.7;21.7;21.7;21.7;21.7;21.7;21.7;21.8;21.7;21.7;21.7;21.7;21.7;21.7;21.7;21.7;21.7;21.7;21.7;21.7;21.7;21.7;21.7;21.7;21.7;21.7;21.7;21.7;21.7;21.6;21.7;21.7;21.7…
21.2;21.3;21.4;21.4;21.4;21.4;21.4;21.4;21.5;21.5;21.5;21.5;21.5;21.5;21.5;21.5;21.5;21.5;21.5;21.5;21.5;21.5;21.5;21.6;21.6;21.6;21.6;21.6;21.6;21.6;21.6;21.6;21.7;21.6;21.6;21.7;21.7;21.7;21.7;21.7;21.7;21.9;21.6;21.8;21.7;21.8;21.8;21.7;21.7;21.7;21.7;21.7;21.7;21.7;21.8;21.7;21.7;21.7;21.7;21.7;21.7;21.7;21.7;21.7;21.7;21.7;21.8;21.8;21.8;21.8;21.7;21.7;21.7;21.8;21.6;21.6;21.7;21.7;21.7;21.7…
21.4;21.4;21.4;21.2;21.4;21.4;21.4;21.4;21.4;21.5;21.5;21.5;21.5;21.5;21.5;21.5;21.5;21.5;21.5;21.6;21.5;21.5;21.6;21.6;21.6;21.6;21.6;21.6;21.6;21.6;21.6;21.6;21.7;21.6;21.7;21.6;21.7;21.7;21.7;21.7;21.7;21.7;21.7;21.7;21.8;21.7;21.7;21.7;21.7;21.7;21.7;21.7;21.7;21.7;21.7;21.7;21.7;21.7;21.7;21.7;21.7;21.7;21.7;21.7;21.7;21.7;21.8;21.7;21.7;21.7;21.7;21.7;21.7;21.7;21.7;21.7;21.6;21.7;21.7;21.7…
21.1;21.3;21.3;21.3;21.4;21.4;21.4;21.3;21.3;21.4;21.4;21.5;21.4;21.5;21.5;21.5;21.5;21.5;21.5;21.5;21.5;21.5;21.5;21.6;21.6;21.5;21.6;21.6;21.6;21.6;21.6;21.6;21.6;21.7;21.6;21.6;21.7;21.7;21.7;21.8;21.7;21.7;21.7;21.7;21.8;21.7;21.7;21.7;21.7;21.7;21.8;21.7;21.7;21.7;21.7;21.7;21.7;21.7;21.7;21.7;21.7;21.7;21.7;21.7;21.7;21.8;21.7;21.7;21.7;21.7;21.7;21.7;21.7;21.7;21.7;21.7;21.6;21.7;21.7;21.7…
21.3;21.3;21.3;21.3;21.4;21.4;21.4;21.5;21.4;21.3;21.5;21.4;21.4;21.6;21.4;21.5;21.5;21.5;21.5;21.5;21.5;21.5;21.6;21.6;21.6;21.6;21.6;21.6;21.6;21.6;21.6;21.6;21.6;21.6;21.7;21.6;21.7;21.7;21.7;21.7;21.7;21.7;21.7;21.7;21.7;21.7;21.7;21.7;21.7;21.7;21.7;21.7;21.7;21.7;21.7;21.7;21.7;21.7;21.7;21.7;21.7;21.7;21.7;21.7;21.7;21.7;21.7;21.7;21.6;21.7;21.7;21.7;21.7;21.7;21.7;21.7;21.7;21.7;21.7;21.7…
21.1;21.3;21.3;21.3;21.4;21.3;21.4;21.4;21.4;21.4;21.5;21.4;21.5;21.6;21.6;21.5;21.5;21.5;21.5;21.5;21.6;21.6;21.6;21.6;21.6;21.6;21.6;21.6;21.6;21.6;21.7;21.6;21.6;21.6;21.6;21.7;21.7;21.7;21.7;21.7;21.7;21.7;21.7;21.7;21.7;21.7;21.8;21.7;21.7;21.8;21.7;21.7;21.7;21.7;21.7;21.7;21.7;21.8;21.7;21.8;21.7;21.7;21.7;21.7;21.8;21.7;21.7;21.7;21.6;21.9;21.7;21.7;21.7;21.7;21.7;21.7;21.7;21.7;21.7;21.7…
21.2;21.3;21.3;21.3;21.4;21.4;21.4;21.4;21.4;21.4;21.4;21.4;21.4;21.6;21.5;21.6;21.6;21.5;21.6;21.6;21.5;21.6;21.6;21.6;21.6;21.6;21.6;21.6;21.6;21.6;21.7;21.6;21.6;21.7;21.6;21.6;21.7;21.7;21.7;21.7;21.7;21.7;21.7;21.7;21.7;21.8;21.7;21.6;21.8;21.7;21.8;21.7;21.7;21.7;21.8;21.8;21.7;21.8;21.7;21.7;21.7;21.7;21.7;21.7;21.7;21.8;21.7;21.7;21.7;21.7;21.7;21.7;21.7;21.7;21.7;21.7;21.7;21.7;21.7;21.7…
21.2;21.3;21.3;21.4;21.4;21.4;21.4;21.4;21.4;21.4;21.4;21.5;21.4;21.5;21.5;21.5;21.6;21.5;21.5;21.5;21.5;21.6;21.6;21.6;21.6;21.6;21.7;21.6;21.6;21.6;21.6;21.6;21.6;21.7;21.6;21.7;21.7;21.7;21.7;21.8;21.7;21.7;21.7;21.7;21.7;21.7;21.7;21.7;21.7;21.7;21.7;21.7;21.7;21.8;21.7;21.7;21.7;21.7;21.8;21.7;21.7;21.7;21.7;21.7;21.7;21.7;21.7;21.6;21.7;21.7;21.7;21.9;21.7;21.7;21.7;21.7;21.7;21.7;21.7;21.7…
21.3;21.3;21.4;21.3;21.4;21.4;21.4;21.4;21.4;21.4;21.6;21.5;21.5;21.6;21.5;21.5;21.5;21.5;21.5;21.5;21.6;21.5;21.6;21.6;21.5;21.6;21.6;21.6;21.6;21.6;21.6;21.6;21.6;21.7;21.6;21.7;21.7;21.7;21.7;21.7;21.7;21.7;21.7;21.7;21.7;21.7;21.6;21.7;21.7;21.7;21.7;21.7;21.7;21.7;21.7;21.7;21.7;21.7;21.7;21.7;21.7;21.7;21.7;21.7;21.8;21.7;21.8;21.7;21.7;21.7;21.7;21.7;21.8;21.7;21.7;21.6;21.7;21.7;21.7;21.7…
21.3;21.3;21.4;21.4;21.4;21.4;21.4;21.4;21.4;21.4;21.4;21.5;21.4;21.5;21.5;21.5;21.5;21.5;21.5;21.6;21.6;21.6;21.6;21.5;21.6;21.6;21.6;21.6;21.6;21.6;21.6;21.6;21.7;21.6;21.7;21.7;21.7;21.7;21.7;21.7;21.7;21.7;21.7;21.7;21.7;21.7;21.7;21.7;21.7;21.8;21.7;21.7;21.7;21.7;21.7;21.7;21.8;21.7;21.8;21.7;21.7;21.7;21.8;21.7;21.7;21.7;21.6;21.7;21.8;21.7;21.7;21.7;21.7;21.7;21.7;21.7;21.7;21.7;21.7;21.7…
21.2;21.4;21.4;21.3;21.4;21.4;21.4;21.4;21.4;21.4;21.4;21.5;21.4;21.5;21.5;21.5;21.5;21.5;21.6;21.6;21.6;21.5;21.6;21.6;21.6;21.6;21.6;21.6;21.7;21.6;21.6;21.7;21.6;21.6;21.7;21.7;21.7;21.7;21.7;21.7;21.8;21.7;21.7;21.7;21.7;21.7;21.7;21.7;21.7;21.7;21.7;21.7;21.7;21.7;21.7;21.7;21.7;21.7;21.7;21.7;21.7;21.7;21.7;21.7;21.7;21.7;21.7;21.7;21.7;21.7;21.7;21.7;21.7;21.7;21.6;21.7;21.6;21.7;21.6;21.7…
21.4;21.3;21.4;21.4;21.3;21.4;21.4;21.4;21.5;21.4;21.4;21.5;21.6;21.6;21.6;21.5;21.6;21.5;21.5;21.5;21.5;21.6;21.6;21.6;21.6;21.6;21.6;21.6;21.6;21.6;21.7;21.6;21.6;21.6;21.7;21.7;21.7;21.7;21.7;21.7;21.7;21.7;21.7;21.7;21.7;21.7;21.7;21.7;21.8;21.7;21.7;21.7;21.7;21.7;21.8;21.8;21.7;21.7;21.7;21.7;21.7;21.7;21.7;21.7;21.7;21.7;21.7;21.7;21.7;21.8;21.7;21.7;21.7;21.7;21.6;21.6;21.6;21.7;21.7;21.7…
21.2;21.4;21.3;21.2;21.4;21.4;21.4;21.3;21.4;21.5;21.5;21.5;21.5;21.5;21.4;21.5;21.6;21.6;21.6;21.6;21.6;21.6;21.6;21.6;21.6;21.7;21.6;21.6;21.6;21.7;21.7;21.6;21.6;21.7;21.7;21.7;21.7;21.7;21.7;21.7;21.7;21.7;21.7;21.7;21.8;21.7;21.7;21.7;21.7;21.7;21.7;21.7;21.7;21.8;21.7;21.7;21.8;21.7;21.7;21.7;21.7;21.7;21.7;21.7;21.7;21.7;21.7;21.7;21.7;21.7;21.6;21.7;21.7;21.7;21.7;21.7;21.6;21.7;21.7;21.6…
21.2;21.3;21.4;21.3;21.3;21.4;21.5;21.5;21.4;21.3;21.5;21.5;21.6;21.5;21.5;21.5;21.6;21.5;21.6;21.5;21.6;21.6;21.6;21.6;21.6;21.6;21.6;21.6;21.6;21.7;21.7;21.7;21.7;21.6;21.7;21.7;21.7;21.7;21.7;21.8;21.7;21.8;21.8;21.7;21.9;21.8;21.8;21.7;21.7;21.7;21.7;21.8;21.8;21.8;21.8;21.8;21.8;21.7;21.7;21.7;21.8;21.7;21.7;21.7;21.7;21.7;21.8;21.7;21.7;21.7;21.7;21.7;21.7;21.7;21.7;21.7;21.7;21.7;21.7;21.7…
21.4;21.4;21.4;21.4;21.4;21.4;21.4;21.5;21.5;21.5;21.5;21.5;21.5;21.6;21.5;21.5;21.5;21.5;21.6;21.6;21.6;21.6;21.6;21.6;21.6;21.6;21.6;21.6;21.6;21.6;21.6;21.7;21.7;21.7;21.7;21.7;21.7;21.7;21.8;21.7;21.7;21.7;21.8;21.7;21.8;21.8;21.8;21.7;21.7;21.7;21.8;21.8;21.8;21.8;21.8;21.8;21.7;21.7;21.8;21.7;21.7;21.7;21.7;21.7;21.7;21.7;21.7;21.8;21.7;21.7;21.7;21.7;21.7;21.7;21.7;21.7;21.7;21.7;21.7;21.7…
21.3;21.3;21.4;21.4;21.5;21.4;21.5;21.4;21.4;21.5;21.4;21.6;21.5;21.5;21.5;21.5;21.5;21.5;21.6;21.5;21.6;21.6;21.6;21.6;21.6;21.6;21.6;21.6;21.6;21.6;21.6;21.6;21.7;21.6;21.6;21.7;21.7;21.7;21.7;21.7;21.8;21.8;21.8;21.7;21.7;21.7;21.7;21.7;21.7;21.7;21.7;21.7;21.7;21.7;21.8;21.8;21.7;21.8;21.7;21.7;21.7;21.7;21.6;21.7;21.7;21.7;21.7;21.7;21.6;21.7;21.7;21.7;21.7;21.7;21.7;21.7;21.6;21.7;21.7;21.7…
21.3;21.4;21.4;21.4;21.4;21.5;21.4;21.5;21.5;21.5;21.5;21.5;21.5;21.6;21.6;21.5;21.6;21.5;21.6;21.6;21.6;21.6;21.6;21.6;21.7;21.7;21.6;21.6;21.6;21.6;21.6;21.6;21.6;21.7;21.7;21.7;21.7;21.7;21.7;21.7;21.7;21.8;21.7;21.8;21.7;21.8;21.7;21.7;21.7;21.7;21.7;21.7;21.8;21.7;21.8;21.7;21.7;21.7;21.7;21.7;21.7;21.7;21.7;21.7;21.7;21.7;21.7;21.7;21.7;21.7;21.6;21.6;21.7;21.7;21.7;21.7;21.6;21.7;21.7;21.7…
21.4;21.4;21.4;21.3;21.5;21.4;21.5;21.5;21.5;21.4;21.5;21.5;21.5;21.6;21.6;21.5;21.6;21.6;21.6;21.6;21.6;21.6;21.6;21.6;21.6;21.6;21.6;21.6;21.7;21.6;21.6;21.7;21.7;21.7;21.7;21.7;21.7;21.7;21.6;21.7;21.7;21.7;21.7;21.7;21.7;21.7;21.7;21.7;21.8;21.7;21.7;21.7;21.7;21.8;21.7;21.7;21.7;21.8;21.7;21.8;21.8;21.7;21.7;21.7;21.7;21.7;21.7;21.7;21.7;21.7;21.7;21.7;21.7;21.7;21.7;21.7;21.6;21.7;21.7;21.7…
21.2;21.4;21.4;21.4;21.5;21.4;21.4;21.5;21.5;21.4;21.5;21.5;21.5;21.5;21.5;21.6;21.6;21.6;21.6;21.6;21.6;21.6;21.6;21.6;21.6;21.6;21.6;21.6;21.6;21.6;21.7;21.7;21.6;21.7;21.7;21.6;21.7;21.7;21.7;21.7;21.7;21.7;21.7;21.7;21.7;21.7;21.7;21.7;21.8;21.7;21.8;21.8;21.7;21.8;21.7;21.7;21.7;21.7;21.8;21.7;21.8;21.7;21.7;21.7;21.7;21.7;21.7;21.7;21.7;21.7;21.7;21.7;21.7;21.7;21.8;21.6;21.7;21.7;21.6;21.7…
21.2;21.4;21.4;21.4;21.4;21.5;21.4;21.5;21.5;21.5;21.5;21.5;21.5;21.5;21.5;21.5;21.6;21.6;21.6;21.6;21.6;21.7;21.6;21.6;21.6;21.6;21.6;21.6;21.7;21.7;21.7;21.7;21.7;21.7;21.6;21.7;21.7;21.7;21.6;21.6;21.7;21.7;21.7;21.7;21.7;21.7;21.7;21.7;21.7;21.7;21.7;21.7;21.7;21.8;21.7;21.7;21.8;21.7;21.7;21.7;21.8;21.8;21.8;21.7;21.7;21.8;21.7;21.7;21.7;21.8;21.8;21.7;21.7;21.7;21.7;21.7;21.7;21.7;21.7;21.7…
21.2;21.4;21.4;21.4;21.4;21.4;21.4;21.5;21.5;21.5;21.5;21.4;21.4;21.5;21.6;21.5;21.6;21.6;21.6;21.6;21.6;21.6;21.6;21.6;21.6;21.6;21.6;21.6;21.6;21.6;21.7;21.7;21.7;21.7;21.7;21.7;21.7;21.7;21.7;21.7;21.7;21.7;21.7;21.7;21.7;21.7;21.7;21.7;21.8;21.8;21.7;21.7;21.7;21.8;21.8;21.8;21.7;21.8;21.7;21.8;21.8;21.8;21.7;21.8;21.7;21.7;21.7;21.7;21.7;21.7;21.7;21.7;21.7;21.7;21.7;21.7;21.7;21.7;21.7;21.7…
21.2;21.3;21.4;21.4;21.5;21.4;21.4;21.4;21.5;21.5;21.5;21.5;21.6;21.5;21.6;21.6;21.6;21.6;21.6;21.6;21.6;21.6;21.6;21.6;21.6;21.6;21.6;21.6;21.6;21.6;21.7;21.7;21.7;21.7;21.7;21.6;21.6;21.7;21.7;21.7;21.8;21.7;21.7;21.7;21.7;21.8;21.7;21.7;21.7;21.7;21.7;21.8;21.7;21.7;21.7;21.7;21.7;21.7;21.7;21.7;21.7;21.8;21.8;21.7;21.8;21.7;21.7;21.7;21.7;21.7;21.7;21.7;21.7;21.7;21.7;21.7;21.6;21.7;21.7;21.7…
21.3;21.3;21.4;21.3;21.5;21.4;21.4;21.5;21.5;21.5;21.5;21.5;21.5;21.6;21.6;21.5;21.6;21.5;21.6;21.6;21.6;21.6;21.6;21.6;21.6;21.6;21.6;21.6;21.6;21.7;21.7;21.6;21.6;21.7;21.7;21.8;21.8;21.7;21.7;21.7;21.7;21.7;21.7;21.7;21.8;21.7;21.7;21.7;21.7;21.8;21.7;21.7;21.7;21.7;21.7;21.7;21.7;21.7;21.7;21.7;21.7;21.8;21.7;21.8;21.7;21.7;21.7;21.7;21.7;21.7;21.7;21.7;21.7;21.7;21.7;21.7;21.7;21.7;21.6;21.6…
21.2;21.4;21.4;21.4;21.4;21.5;21.4;21.5;21.5;21.5;21.5;21.5;21.5;21.5;21.6;21.6;21.4;21.6;21.6;21.6;21.6;21.6;21.6;21.6;21.6;21.6;21.6;21.6;21.6;21.7;21.6;21.6;21.6;21.6;21.7;21.7;21.7;21.7;21.7;21.7;21.7;21.7;21.7;21.7;21.7;21.7;21.7;21.7;21.7;21.7;21.7;21.7;21.7;21.8;21.7;21.8;21.6;21.7;21.7;21.7;21.8;21.7;21.8;21.7;21.7;21.7;21.7;21.7;21.7;21.7;21.7;21.7;21.7;21.7;21.7;21.6;21.7;21.7;21.7;21.6…
21.3;21.3;21.3;21.4;21.4;21.5;21.4;21.5;21.5;21.5;21.5;21.6;21.6;21.6;21.5;21.6;21.6;21.6;21.6;21.6;21.6;21.6;21.6;21.7;21.6;21.6;21.6;21.6;21.6;21.6;21.7;21.7;21.7;21.6;21.6;21.7;21.7;21.7;21.7;21.7;21.6;21.7;21.6;21.7;21.7;21.7;21.7;21.7;21.7;21.7;21.7;21.7;21.7;21.8;21.7;21.8;21.7;21.7;21.7;21.7;21.8;21.7;21.7;21.7;21.7;21.7;21.7;21.7;21.7;21.7;21.7;21.7;21.7;21.7;21.7;21.6;21.6;21.7;21.6;21.7…
21.4;21.4;21.4;21.4;21.5;21.4;21.5;21.5;21.5;21.5;21.5;21.5;21.5;21.7;21.5;21.6;21.6;21.6;21.6;21.6;21.6;21.6;21.6;21.6;21.7;21.6;21.6;21.6;21.7;21.6;21.6;21.6;21.6;21.6;21.6;21.7;21.7;21.7;21.7;21.7;21.7;21.7;21.7;21.8;21.7;21.7;21.7;21.7;21.7;21.8;21.7;21.7;21.7;21.7;21.7;21.7;21.7;21.7;21.8;21.7;21.7;21.7;21.7;21.7;21.7;21.7;21.7;21.7;21.7;21.7;21.7;21.7;21.7;21.7;21.7;21.7;21.6;21.7;21.6;21.6…
21.4;21.4;21.4;21.4;21.4;21.5;21.5;21.5;21.5;21.5;21.5;21.5;21.5;21.5;21.5;21.5;21.6;21.6;21.6;21.6;21.6;21.6;21.6;21.7;21.8;21.6;21.6;21.6;21.6;21.7;21.7;21.6;21.7;21.7;21.6;21.6;21.7;21.7;21.7;21.7;21.7;21.7;21.7;21.7;21.7;21.7;21.7;21.7;21.7;21.7;21.7;21.7;21.7;21.7;21.7;21.7;21.7;21.7;21.7;21.7;21.7;21.7;21.8;21.7;21.8;21.7;21.6;21.7;21.7;21.7;21.7;21.7;21.7;21.6;21.6;21.6;21.7;21.7;21.6;21.7…
21.3;21.4;21.4;21.4;21.4;21.5;21.5;21.5;21.5;21.5;21.5;21.5;21.4;21.5;21.5;21.5;21.6;21.6;21.6;21.6;21.6;21.6;21.6;21.6;21.6;21.7;21.7;21.6;21.7;21.6;21.7;21.5;21.6;21.6;21.6;21.7;21.7;21.7;21.7;21.7;21.7;21.6;21.8;21.7;21.6;21.7;21.7;21.7;21.8;21.7;21.7;21.8;21.7;21.7;21.7;21.7;21.7;21.7;21.7;21.7;21.7;21.7;21.7;21.7;21.8;21.7;21.7;21.7;21.7;21.7;21.7;21.7;21.7;21.7;21.7;21.7;21.6;21.6;21.6;21.7…
21.4;21.4;21.4;21.4;21.4;21.5;21.5;21.5;21.5;21.6;21.5;21.5;21.5;21.6;21.5;21.6;21.6;21.6;21.6;21.6;21.6;21.5;21.6;21.6;21.7;21.6;21.7;21.6;21.7;21.7;21.7;21.7;21.6;21.7;21.7;21.6;21.7;21.7;21.7;21.7;21.7;21.7;21.8;21.7;21.8;21.7;21.6;21.7;21.7;21.7;21.7;21.8;21.7;21.7;21.7;21.7;21.7;21.7;21.7;21.7;21.7;21.7;21.7;21.7;21.7;21.6;21.7;21.7;21.7;21.7;21.7;21.7;21.7;21.7;21.7;21.7;21.6;21.7;21.6;21.6…
21.2;21.4;21.4;21.4;21.5;21.5;21.5;21.5;21.5;21.5;21.5;21.5;21.6;21.6;21.6;21.6;21.5;21.6;21.6;21.6;21.5;21.6;21.6;21.6;21.6;21.6;21.7;21.7;21.6;21.6;21.7;21.7;21.7;21.5;21.6;21.7;21.7;21.7;21.7;21.7;21.7;21.8;21.7;21.7;21.7;21.7;21.7;21.7;21.7;21.7;21.7;21.8;21.7;21.7;21.7;21.7;21.7;21.7;21.7;21.7;21.7;21.7;21.7;21.7;21.8;21.7;21.7;21.6;21.7;21.7;21.7;21.7;21.7;21.7;21.7;21.6;21.6;21.6;21.6;21.6…
21.3;21.4;21.4;21.4;21.5;21.5;21.5;21.5;21.5;21.6;21.5;21.6;21.6;21.6;21.6;21.6;21.6;21.6;21.6;21.6;21.6;21.6;21.6;21.6;21.6;21.7;21.7;21.7;21.6;21.7;21.7;21.7;21.7;21.6;21.7;21.7;21.7;21.8;21.7;21.7;21.7;21.7;21.7;21.7;21.7;21.7;21.7;21.7;21.7;21.7;21.7;21.7;21.7;21.7;21.7;21.7;21.7;21.7;21.7;21.7;21.7;21.7;21.7;21.7;21.7;21.7;21.6;21.7;21.7;21.7;21.7;21.7;21.6;21.7;21.7;21.6;21.6;21.7;21.7;21.6…
21.3;21.3;21.4;21.4;21.5;21.4;21.5;21.5;21.5;21.5;21.6;21.5;21.5;21.6;21.5;21.5;21.5;21.6;21.6;21.6;21.6;21.6;21.7;21.6;21.6;21.7;21.7;21.7;21.7;21.6;21.6;21.7;21.6;21.7;21.7;21.7;21.7;21.7;21.7;21.7;21.7;21.7;21.8;21.7;21.7;21.7;21.8;21.7;21.7;21.7;21.7;21.7;21.7;21.7;21.7;21.7;21.7;21.7;21.7;21.7;21.7;21.7;21.7;21.7;21.7;21.7;21.6;21.7;21.7;21.7;21.7;21.7;21.7;21.7;21.7;21.6;21.6;21.6;21.5;21.6…
21.3;21.4;21.5;21.5;21.5;21.5;21.5;21.5;21.4;21.5;21.5;21.6;21.5;21.6;21.6;21.6;21.5;21.6;21.6;21.6;21.6;21.6;21.6;21.7;21.7;21.7;21.6;21.6;21.7;21.6;21.7;21.6;21.7;21.6;21.6;21.7;21.7;21.7;21.7;21.7;21.7;21.7;21.7;21.7;21.7;21.7;21.7;21.7;21.7;21.7;21.7;21.7;21.7;21.7;21.7;21.7;21.7;21.7;21.7;21.6;21.7;21.7;21.7;21.7;21.7;21.7;21.7;21.7;21.7;21.7;21.7;21.7;21.7;21.7;21.7;21.6;21.6;21.6;21.6;21.5…
21.4;21.4;21.4;21.5;21.5;21.5;21.5;21.5;21.5;21.5;21.5;21.5;21.5;21.6;21.6;21.5;21.6;21.5;21.6;21.6;21.6;21.6;21.6;21.6;21.6;21.7;21.7;21.6;21.7;21.7;21.6;21.7;21.6;21.6;21.7;21.7;21.7;21.7;21.7;21.7;21.7;21.7;21.7;21.7;21.7;21.6;21.7;21.6;21.7;21.7;21.7;21.7;21.7;21.7;21.7;21.7;21.7;21.7;21.7;21.7;21.7;21.6;21.7;21.7;21.7;21.7;21.7;21.7;21.7;21.7;21.7;21.7;21.7;21.7;21.7;21.7;21.6;21.6;21.6;21.6…
21.4;21.4;21.5;21.5;21.5;21.5;21.5;21.5;21.5;21.5;21.4;21.5;21.5;21.6;21.5;21.5;21.6;21.6;21.6;21.6;21.5;21.6;21.5;21.6;21.6;21.6;21.7;21.6;21.7;21.7;21.6;21.7;21.6;21.6;21.7;21.7;21.6;21.7;21.6;21.7;21.7;21.7;21.7;21.6;21.7;21.7;21.7;21.7;21.6;21.7;21.6;21.7;21.7;21.7;21.7;21.7;21.7;21.7;21.7;21.6;21.6;21.6;21.7;21.7;21.7;21.7;21.6;21.6;21.7;21.7;21.7;21.7;21.7;21.7;21.7;21.7;21.6;21.6;21.6;21.6…
21.4;21.5;21.5;21.5;21.5;21.5;21.5;21.5;21.5;21.5;21.5;21.5;21.5;21.6;21.5;21.6;21.6;21.6;21.6;21.5;21.6;21.6;21.6;21.6;21.6;21.6;21.7;21.7;21.7;21.7;21.7;21.6;21.6;21.6;21.7;21.7;21.7;21.7;21.7;21.8;21.7;21.7;21.7;21.7;21.7;21.7;21.6;21.7;21.7;21.7;21.6;21.7;21.6;21.7;21.7;21.7;21.7;21.7;21.7;21.7;21.6;21.6;21.7;21.7;21.7;21.7;21.7;21.7;21.6;21.7;21.7;21.6;21.6;21.8;21.6;21.6;21.6;21.6;21.6;21.6…
21.4;21.5;21.5;21.5;21.5;21.5;21.5;21.5;21.5;21.6;21.5;21.5;21.5;21.5;21.6;21.5;21.6;21.6;21.6;21.6;21.5;21.6;21.6;21.6;21.6;21.6;21.6;21.7;21.7;21.7;21.7;21.6;21.6;21.6;21.6;21.7;21.7;21.7;21.7;21.7;21.7;21.7;21.7;21.7;21.7;21.7;21.7;21.7;21.6;21.7;21.7;21.7;21.7;21.7;21.7;21.7;21.7;21.7;21.7;21.7;21.7;21.6;21.7;21.7;21.7;21.7;21.7;21.7;21.7;21.7;21.7;21.8;21.6;21.7;21.7;21.6;21.6;21.6;21.6;21.6…
21.4;21.5;21.5;21.5;21.5;21.5;21.6;21.5;21.5;21.6;21.5;21.6;21.5;21.6;21.6;21.6;21.6;21.6;21.6;21.6;21.6;21.7;21.6;21.6;21.6;21.6;21.7;21.6;21.7;21.7;21.7;21.6;21.7;21.6;21.7;21.7;21.7;21.7;21.7;21.7;21.7;21.7;21.7;21.7;21.7;21.7;21.7;21.7;21.8;21.7;21.7;21.8;21.7;21.7;21.7;21.7;21.7;21.7;21.7;21.7;21.7;21.7;21.6;21.7;21.7;21.7;21.7;21.7;21.7;21.7;21.7;21.7;21.7;21.7;21.7;21.7;21.6;21.7;21.6;21.6…
21.3;21.4;21.5;21.5;21.5;21.5;21.6;21.5;21.5;21.6;21.5;21.5;21.6;21.5;21.6;21.5;21.5;21.6;21.6;21.6;21.6;21.7;21.7;21.7;21.6;21.7;21.7;21.7;21.7;21.7;21.7;21.7;21.6;21.6;21.7;21.7;21.7;21.7;21.7;21.8;21.8;21.7;21.8;21.7;21.7;21.7;21.7;21.7;21.7;21.8;21.7;21.7;21.7;21.7;21.7;21.7;21.7;21.7;21.7;21.6;21.7;21.7;21.7;21.7;21.7;21.7;21.7;21.7;21.7;21.7;21.7;21.7;21.6;21.6;21.7;21.7;21.6;21.6;21.6;21.6…
21.4;21.4;21.5;21.5;21.6;21.5;21.5;21.5;21.5;21.6;21.6;21.5;21.6;21.7;21.6;21.6;21.6;21.6;21.6;21.6;21.6;21.6;21.6;21.6;21.7;21.7;21.6;21.6;21.7;21.6;21.7;21.6;21.7;21.6;21.7;21.7;21.7;21.7;21.7;21.7;21.7;21.7;21.8;21.7;21.7;21.7;21.7;21.7;21.7;21.8;21.7;21.7;21.7;21.7;21.7;21.7;21.7;21.7;21.7;21.7;21.7;21.7;21.7;21.7;21.7;21.7;21.7;21.7;21.7;21.7;21.7;21.7;21.7;21.7;21.7;21.7;21.6;21.6;21.6;21.7…
21.3;21.4;21.5;21.5;21.5;21.5;21.5;21.6;21.5;21.6;21.6;21.7;21.6;21.6;21.6;21.6;21.6;21.6;21.6;21.6;21.6;21.7;21.7;21.7;21.6;21.6;21.7;21.7;21.7;21.7;21.7;21.7;21.6;21.6;21.7;21.7;21.7;21.7;21.7;21.7;21.7;21.7;21.7;21.7;21.7;21.7;21.7;21.7;21.7;21.7;21.7;21.8;21.7;21.7;21.7;21.7;21.7;21.6;21.7;21.7;21.7;21.7;21.7;21.7;21.7;21.7;21.7;21.7;21.6;21.7;21.7;21.7;21.6;21.6;21.6;21.6;21.6;21.6;21.6;21.6…
21.4;21.4;21.5;21.4;21.5;21.5;21.5;21.6;21.6;21.6;21.5;21.5;21.6;21.6;21.6;21.6;21.5;21.6;21.6;21.6;21.6;21.6;21.6;21.6;21.6;21.7;21.7;21.6;21.7;21.7;21.7;21.6;21.7;21.6;21.7;21.7;21.7;21.7;21.7;21.7;21.7;21.7;21.7;21.7;21.7;21.7;21.6;21.6;21.7;21.7;21.7;21.7;21.7;21.7;21.7;21.6;21.6;21.7;21.7;21.7;21.7;21.7;21.7;21.7;21.7;21.7;21.7;21.6;21.7;21.7;21.7;21.7;21.6;21.7;21.6;21.6;21.6;21.8;21.6;21.6…
21.3;21.4;21.4;21.5;21.5;21.5;21.5;21.6;21.4;21.5;21.6;21.6;21.7;21.7;21.6;21.6;21.6;21.6;21.6;21.7;21.6;21.6;21.6;21.7;21.6;21.6;21.6;21.6;21.6;21.6;21.7;21.6;21.7;21.7;21.7;21.7;21.7;21.7;21.7;21.7;21.8;21.7;21.7;21.7;21.7;21.7;21.6;21.7;21.7;21.7;21.7;21.7;21.7;21.7;21.7;21.7;21.7;21.6;21.7;21.7;21.6;21.7;21.7;21.7;21.7;21.7;21.7;21.6;21.7;21.7;21.7;21.7;21.7;21.7;21.6;21.6;21.6;21.6;21.6;21.6…
21.3;21.4;21.4;21.5;21.5;21.5;21.5;21.5;21.5;21.5;21.6;21.6;21.5;21.6;21.6;21.6;21.5;21.6;21.7;21.6;21.6;21.6;21.6;21.6;21.6;21.6;21.6;21.7;21.7;21.6;21.7;21.7;21.7;21.7;21.7;21.7;21.7;21.7;21.7;21.7;21.7;21.7;21.7;21.7;21.7;21.7;21.6;21.7;21.7;21.7;21.7;21.7;21.7;21.7;21.7;21.7;21.7;21.7;21.6;21.6;21.6;21.6;21.7;21.7;21.6;21.7;21.7;21.7;21.7;21.7;21.7;21.7;21.7;21.6;21.6;21.6;21.6;21.6;21.6;21.6…
21.3;21.4;21.5;21.5;21.5;21.5;21.5;21.5;21.5;21.6;21.6;21.6;21.6;21.6;21.6;21.6;21.7;21.6;21.6;21.5;21.6;21.6;21.6;21.6;21.7;21.7;21.6;21.6;21.6;21.7;21.7;21.7;21.7;21.6;21.6;21.7;21.7;21.7;21.7;21.7;21.7;21.7;21.7;21.7;21.7;21.7;21.7;21.7;21.7;21.7;21.7;21.7;21.7;21.7;21.7;21.7;21.7;21.7;21.7;21.6;21.6;21.6;21.7;21.7;21.7;21.7;21.7;21.7;21.7;21.7;21.7;21.7;21.7;21.6;21.6;21.6;21.6;21.6;21.6;21.6…
21.4;21.5;21.4;21.5;21.5;21.5;21.4;21.5;21.5;21.6;21.5;21.6;21.6;21.6;21.6;21.5;21.6;21.6;21.6;21.6;21.6;21.6;21.7;21.7;21.6;21.6;21.6;21.6;21.8;21.7;21.6;21.6;21.6;21.6;21.7;21.6;21.7;21.6;21.7;21.7;21.6;21.7;21.7;21.7;21.7;21.7;21.6;21.7;21.7;21.7;21.7;21.8;21.7;21.7;21.7;21.7;21.7;21.7;21.7;21.7;21.7;21.7;21.7;21.6;21.7;21.6;21.7;21.7;21.7;21.7;21.7;21.7;21.6;21.6;21.6;21.6;21.6;21.6;21.6;21.6…
21.3;21.4;21.4;21.5;21.5;21.5;21.5;21.6;21.6;21.5;21.6;21.6;21.6;21.6;21.6;21.6;21.6;21.6;21.6;21.6;21.6;21.5;21.6;21.6;21.7;21.5;21.7;21.6;21.6;21.7;21.6;21.6;21.7;21.6;21.7;21.7;21.7;21.7;21.7;21.7;21.7;21.7;21.7;21.7;21.7;21.7;21.7;21.7;21.7;21.8;21.7;21.7;21.7;21.7;21.7;21.7;21.7;21.7;21.7;21.7;21.6;21.7;21.6;21.6;21.7;21.6;21.7;21.7;21.6;21.7;21.7;21.7;21.6;21.6;21.6;21.6;21.6;21.6;21.6;21.6…
21.3;21.4;21.4;21.5;21.5;21.5;21.5;21.6;21.6;21.6;21.5;21.6;21.6;21.6;21.6;21.6;21.6;21.6;21.6;21.6;21.6;21.7;21.6;21.6;21.6;21.6;21.7;21.6;21.6;21.6;21.7;21.7;21.6;21.6;21.7;21.7;21.7;21.7;21.8;21.7;21.7;21.7;21.7;21.7;21.7;21.7;21.7;21.7;21.7;21.7;21.7;21.7;21.7;21.7;21.7;21.7;21.7;21.7;21.7;21.6;21.7;21.6;21.7;21.7;21.7;21.7;21.7;21.7;21.6;21.7;21.7;21.7;21.6;21.6;21.6;21.6;21.7;21.6;21.6;21.6…
21.4;21.4;21.4;21.4;21.5;21.5;21.6;21.5;21.6;21.6;21.6;21.6;21.6;21.6;21.6;21.5;21.6;21.6;21.5;21.6;21.6;21.6;21.7;21.6;21.6;21.6;21.6;21.6;21.7;21.7;21.6;21.6;21.6;21.7;21.6;21.7;21.7;21.7;21.7;21.7;21.7;21.7;21.7;21.7;21.7;21.6;21.6;21.8;21.6;21.8;21.7;21.7;21.7;21.7;21.7;21.7;21.7;21.7;21.7;21.6;21.7;21.7;21.7;21.7;21.7;21.6;21.7;21.7;21.7;21.7;21.7;21.7;21.7;21.6;21.6;21.6;21.6;21.7;21.6;21.6…
21.4;21.4;21.4;21.4;21.4;21.5;21.5;21.5;21.5;21.6;21.6;21.6;21.6;21.6;21.6;21.6;21.6;21.6;21.6;21.6;21.6;21.6;21.6;21.6;21.6;21.7;21.7;21.7;21.7;21.6;21.7;21.6;21.7;21.7;21.7;21.7;21.7;21.7;21.7;21.7;21.8;21.7;21.8;21.7;21.6;21.6;21.7;21.7;21.7;21.7;21.6;21.7;21.7;21.7;21.7;21.7;21.7;21.6;21.8;21.7;21.7;21.7;21.6;21.7;21.7;21.7;21.7;21.6;21.7;21.7;21.7;21.7;21.7;21.6;21.6;21.6;21.6;21.6;21.6;21.6…
21.4;21.4;21.4;21.4;21.6;21.5;21.5;21.5;21.6;21.6;21.6;21.6;21.6;21.6;21.6;21.6;21.6;21.6;21.6;21.6;21.6;21.6;21.6;21.6;21.6;21.7;21.6;21.7;21.6;21.6;21.6;21.6;21.7;21.6;21.7;21.7;21.7;21.7;21.8;21.7;21.7;21.7;21.7;21.7;21.7;21.7;21.7;21.7;21.6;21.7;21.7;21.7;21.7;21.7;21.7;21.7;21.7;21.7;21.7;21.6;21.7;21.7;21.7;21.7;21.6;21.7;21.7;21.7;21.7;21.7;21.7;21.7;21.6;21.7;21.7;21.7;21.6;21.7;21.6;21.6…
21.4;21.4;21.5;21.5;21.6;21.5;21.5;21.6;21.6;21.6;21.6;21.5;21.6;21.6;21.5;21.6;21.6;21.6;21.6;21.5;21.8;21.4;21.6;21.6;21.6;21.6;21.6;21.6;21.7;21.7;21.6;21.6;21.7;21.6;21.7;21.6;21.7;21.7;21.7;21.6;21.7;21.7;21.7;21.7;21.7;21.6;21.7;21.7;21.7;21.6;21.6;21.7;21.7;21.7;21.7;21.7;21.7;21.7;21.7;21.7;21.7;21.7;21.7;21.7;21.7;21.7;21.7;21.7;21.7;21.7;21.7;21.7;21.7;21.7;21.6;21.6;21.6;21.7;21.6;21.6…
21.4;21.4;21.4;21.6;21.4;21.5;21.5;21.6;21.5;21.6;21.5;21.6;21.6;21.5;21.6;21.6;21.6;21.6;21.6;21.5;21.6;21.6;21.6;21.6;21.6;21.6;21.7;21.6;21.6;21.6;21.6;21.6;21.6;21.7;21.7;21.6;21.7;21.7;21.7;21.7;21.7;21.6;21.6;21.7;21.6;21.7;21.7;21.7;21.7;21.7;21.7;21.6;21.7;21.7;21.7;21.7;21.7;21.7;21.7;21.7;21.7;21.7;21.7;21.7;21.7;21.7;21.6;21.7;21.7;21.7;21.6;21.7;21.6;21.6;21.6;21.6;21.6;21.6;21.6;21.6…
21.4;21.4;21.5;21.5;21.6;21.6;21.5;21.5;21.6;21.5;21.5;21.7;21.6;21.7;21.6;21.6;21.5;21.5;21.6;21.6;21.5;21.6;21.6;21.7;21.6;21.6;21.7;21.6;21.6;21.6;21.6;21.6;21.6;21.6;21.6;21.6;21.6;21.7;21.7;21.7;21.7;21.7;21.7;21.7;21.6;21.6;21.7;21.7;21.7;21.7;21.7;21.7;21.7;21.6;21.7;21.7;21.7;21.7;21.7;21.6;21.6;21.7;21.7;21.7;21.7;21.7;21.7;21.7;21.7;21.7;21.7;21.6;21.6;21.7;21.6;21.6;21.6;21.6;21.6;21.6…
21.2;21.4;21.4;21.5;21.5;21.5;21.5;21.6;21.5;21.6;21.5;21.6;21.6;21.6;21.6;21.5;21.6;21.6;21.6;21.5;21.6;21.5;21.6;21.6;21.6;21.7;21.7;21.6;21.6;21.6;21.6;21.6;21.6;21.6;21.6;21.6;21.7;21.7;21.7;21.7;21.7;21.7;21.7;21.7;21.7;21.7;21.6;21.7;21.7;21.7;21.7;21.7;21.6;21.7;21.7;21.7;21.7;21.6;21.6;21.7;21.7;21.7;21.7;21.7;21.6;21.7;21.7;21.7;21.7;21.7;21.7;21.6;21.6;21.6;21.6;21.6;21.6;21.6;21.6;21.6…
21.2;21.5;21.5;21.5;21.5;21.6;21.5;21.6;21.5;21.5;21.5;21.6;21.6;21.6;21.6;21.6;21.5;21.6;21.6;21.6;21.6;21.6;21.6;21.6;21.7;21.7;21.6;21.6;21.7;21.7;21.6;21.6;21.6;21.7;21.6;21.7;21.7;21.7;21.7;21.7;21.7;21.6;21.7;21.7;21.6;21.8;21.7;21.7;21.6;21.7;21.7;21.7;21.7;21.7;21.8;21.8;21.7;21.7;21.6;21.6;21.7;21.7;21.7;21.7;21.7;21.7;21.7;21.6;21.7;21.7;21.7;21.6;21.6;21.6;21.6;21.6;21.6;21.6;21.6;21.6…
21.2;21.4;21.5;21.5;21.5;21.5;21.5;21.5;21.5;21.5;21.5;21.6;21.5;21.6;21.6;21.6;21.6;21.6;21.6;21.6;21.6;21.5;21.6;21.6;21.7;21.7;21.6;21.5;21.6;21.6;21.6;21.6;21.7;21.6;21.6;21.7;21.7;21.7;21.7;21.7;21.7;21.7;21.7;21.6;21.7;21.7;21.7;21.7;21.6;21.7;21.7;21.6;21.6;21.7;21.7;21.7;21.7;21.6;21.7;21.6;21.6;21.6;21.7;21.7;21.7;21.7;21.7;21.7;21.6;21.8;21.7;21.7;21.6;21.6;21.6;21.6;21.6;21.6;21.7;21.6…
21.3;21.5;21.5;21.4;21.5;21.5;21.5;21.6;21.5;21.5;21.5;21.6;21.6;21.6;21.6;21.6;21.6;21.6;21.6;21.6;21.6;21.6;21.5;21.6;21.5;21.6;21.6;21.6;21.6;21.4;21.7;21.7;21.6;21.7;21.6;21.6;21.6;21.7;21.6;21.7;21.6;21.7;21.7;21.7;21.7;21.7;21.6;21.7;21.7;21.7;21.7;21.7;21.7;21.7;21.7;21.7;21.7;21.7;21.6;21.6;21.7;21.6;21.6;21.6;21.7;21.7;21.7;21.7;21.7;21.7;21.7;21.7;21.6;21.6;21.6;21.6;21.6;21.6;21.6;21.6…
21.3;21.4;21.5;21.4;21.5;21.5;21.5;21.6;21.6;21.5;21.6;21.5;21.5;21.6;21.7;21.6;21.6;21.6;21.6;21.6;21.6;21.6;21.6;21.5;21.6;21.6;21.6;21.6;21.7;21.6;21.7;21.6;21.6;21.7;21.6;21.7;21.7;21.7;21.7;21.7;21.7;21.7;21.7;21.7;21.6;21.7;21.7;21.7;21.7;21.7;21.7;21.7;21.7;21.7;21.7;21.6;21.6;21.6;21.6;21.6;21.6;21.7;21.7;21.7;21.7;21.7;21.7;21.7;21.7;21.7;21.7;21.7;21.6;21.6;21.6;21.6;21.6;21.6;21.6;21.5…
21.3;21.4;21.5;21.5;21.5;21.4;21.5;21.5;21.5;21.5;21.5;21.5;21.5;21.5;21.6;21.5;21.5;21.6;21.6;21.6;21.6;21.7;21.6;21.6;21.6;21.6;21.7;21.6;21.6;21.6;21.6;21.7;21.6;21.7;21.7;21.6;21.7;21.7;21.7;21.7;21.7;21.7;21.6;21.7;21.7;21.7;21.7;21.7;21.7;21.6;21.7;21.7;21.7;21.7;21.7;21.7;21.6;21.6;21.6;21.7;21.6;21.7;21.6;21.6;21.7;21.7;21.7;21.7;21.6;21.7;21.6;21.7;21.7;21.6;21.6;21.6;21.6;21.7;21.6;21.6…
21.3;21.3;21.4;21.3;21.4;21.4;21.5;21.5;21.5;21.6;21.5;21.5;21.5;21.6;21.6;21.6;21.5;21.5;21.6;21.6;21.5;21.6;21.6;21.5;21.5;21.6;21.6;21.6;21.6;21.6;21.6;21.6;21.7;21.6;21.6;21.7;21.7;21.7;21.7;21.7;21.7;21.7;21.7;21.7;21.7;21.6;21.6;21.7;21.7;21.7;21.7;21.7;21.7;21.7;21.7;21.7;21.7;21.6;21.7;21.6;21.6;21.6;21.6;21.7;21.7;21.6;21.6;21.7;21.6;21.7;21.6;21.7;21.7;21.6;21.7;21.7;21.6;21.6;21.6;21.6…
21.3;21.4;21.5;21.5;21.5;21.4;21.4;21.5;21.6;21.6;21.5;21.5;21.5;21.5;21.6;21.5;21.5;21.5;21.5;21.5;21.6;21.6;21.6;21.6;21.6;21.6;21.6;21.6;21.6;21.6;21.6;21.6;21.7;21.7;21.6;21.6;21.7;21.7;21.6;21.7;21.6;21.7;21.6;21.6;21.6;21.6;21.6;21.6;21.7;21.7;21.7;21.7;21.7;21.7;21.7;21.6;21.7;21.7;21.7;21.6;21.6;21.6;21.6;21.6;21.6;21.6;21.7;21.7;21.6;21.7;21.7;21.7;21.7;21.7;21.6;21.7;21.6;21.7;21.7;21.6…
21.3;21.4;21.5;21.3;21.5;21.4;21.5;21.5;21.5;21.5;21.5;21.6;21.5;21.6;21.5;21.6;21.6;21.5;21.6;21.6;21.5;21.6;21.6;21.6;21.5;21.6;21.6;21.6;21.6;21.6;21.6;21.7;21.6;21.7;21.6;21.6;21.7;21.6;21.6;21.7;21.6;21.7;21.7;21.6;21.6;21.6;21.7;21.6;21.7;21.7;21.6;21.7;21.7;21.7;21.7;21.7;21.7;21.6;21.6;21.6;21.6;21.7;21.6;21.7;21.6;21.6;21.6;21.6;21.6;21.7;21.7;21.7;21.6;21.6;21.7;21.5;21.5;21.6;21.6;21.6…
21.4;21.4;21.4;21.4;21.4;21.5;21.4;21.4;21.5;21.6;21.4;21.5;21.5;21.5;21.6;21.5;21.5;21.5;21.6;21.5;21.6;21.6;21.6;21.6;21.6;21.6;21.6;21.6;21.6;21.6;21.6;21.6;21.6;21.6;21.6;21.6;21.7;21.7;21.7;21.7;21.7;21.6;21.6;21.6;21.6;21.6;21.6;21.7;21.7;21.7;21.7;21.7;21.6;21.7;21.6;21.7;21.6;21.7;21.6;21.7;21.7;21.6;21.7;21.7;21.7;21.6;21.6;21.6;21.6;21.7;21.7;21.7;21.7;21.6;21.6;21.7;21.6;21.6;21.6;21.7…
21.3;21.5;21.4;21.4;21.4;21.4;21.5;21.4;21.6;21.4;21.5;21.5;21.6;21.6;21.6;21.5;21.5;21.5;21.5;21.5;21.5;21.6;21.6;21.6;21.6;21.5;21.6;21.6;21.7;21.7;21.7;21.6;21.6;21.6;21.6;21.6;21.7;21.6;21.6;21.6;21.7;21.7;21.5;21.6;21.6;21.6;21.7;21.7;21.7;21.7;21.6;21.6;21.6;21.7;21.6;21.7;21.7;21.7;21.6;21.7;21.7;21.7;21.7;21.7;21.7;21.7;21.6;21.7;21.6;21.7;21.7;21.7;21.7;21.6;21.6;21.6;21.6;21.6;21.6;21.6…
21.2;21.4;21.4;21.5;21.4;21.4;21.5;21.5;21.5;21.5;21.5;21.5;21.5;21.6;21.5;21.5;21.5;21.5;21.5;21.5;21.6;21.6;21.5;21.6;21.6;21.6;21.7;21.6;21.6;21.7;21.6;21.6;21.6;21.6;21.6;21.7;21.6;21.6;21.6;21.6;21.6;21.7;21.7;21.6;21.6;21.6;21.7;21.6;21.7;21.7;21.7;21.7;21.7;21.6;21.7;21.6;21.7;21.6;21.6;21.6;21.7;21.7;21.7;21.7;21.7;21.7;21.6;21.7;21.6;21.7;21.7;21.7;21.7;21.6;21.6;21.6;21.6;21.6;21.6;21.6…
21.1;21.4;21.5;21.3;21.5;21.5;21.4;21.4;21.5;21.5;21.5;21.5;21.5;21.7;21.5;21.5;21.6;21.5;21.6;21.6;21.5;21.5;21.6;21.6;21.5;21.6;21.7;21.6;21.7;21.7;21.6;21.6;21.6;21.6;21.6;21.7;21.6;21.8;21.6;21.6;21.7;21.7;21.7;21.6;21.6;21.7;21.7;21.6;21.7;21.7;21.6;21.7;21.7;21.6;21.6;21.6;21.6;21.6;21.6;21.6;21.6;21.7;21.7;21.7;21.7;21.7;21.6;21.7;21.7;21.7;21.6;21.7;21.7;21.6;21.6;21.6;21.6;21.6;21.6;21.6…
21.3;21.4;21.4;21.5;21.4;21.5;21.4;21.4;21.4;21.5;21.5;21.5;21.6;21.6;21.6;21.5;21.5;21.6;21.5;21.5;21.6;21.6;21.5;21.6;21.6;21.6;21.6;21.6;21.6;21.7;21.7;21.7;21.6;21.6;21.6;21.6;21.6;21.8;21.7;21.7;21.7;21.6;21.6;21.6;21.7;21.7;21.6;21.6;21.6;21.7;21.7;21.7;21.7;21.6;21.6;21.6;21.6;21.6;21.6;21.7;21.7;21.6;21.7;21.7;21.7;21.6;21.6;21.7;21.6;21.7;21.7;21.6;21.7;21.6;21.6;21.6;21.6;21.6;21.6;21.6…
21.1;21.3;21.3;21.3;21.4;21.4;21.4;21.4;21.4;21.5;21.5;21.5;21.5;21.6;21.5;21.5;21.5;21.6;21.5;21.6;21.5;21.6;21.6;21.7;21.6;21.6;21.6;21.5;21.6;21.7;21.7;21.7;21.6;21.6;21.6;21.6;21.7;21.6;21.7;21.7;21.6;21.6;21.6;21.6;21.6;21.6;21.6;21.7;21.6;21.7;21.7;21.7;21.6;21.7;21.6;21.6;21.7;21.7;21.6;21.7;21.6;21.6;21.7;21.7;21.7;21.6;21.6;21.6;21.6;21.6;21.6;21.7;21.7;21.6;21.6;21.6;21.6;21.6;21.6;21.6…
21.3;21.3;21.4;21.4;21.4;21.4;21.4;21.4;21.4;21.5;21.5;21.5;21.5;21.5;21.6;21.5;21.5;21.5;21.6;21.5;21.6;21.5;21.6;21.6;21.6;21.6;21.6;21.6;21.6;21.6;21.6;21.6;21.6;21.7;21.6;21.6;21.7;21.7;21.7;21.7;21.6;21.6;21.7;21.6;21.6;21.6;21.6;21.5;21.7;21.6;21.6;21.7;21.7;21.7;21.7;21.6;21.6;21.6;21.6;21.6;21.6;21.6;21.7;21.7;21.7;21.6;21.6;21.6;21.6;21.7;21.7;21.7;21.7;21.7;21.6;21.6;21.6;21.6;21.6;21.6…
21.2;21.3;21.4;21.3;21.4;21.4;21.4;21.4;21.4;21.5;21.4;21.5;21.5;21.5;21.5;21.5;21.6;21.5;21.6;21.6;21.6;21.6;21.6;21.6;21.6;21.6;21.6;21.6;21.6;21.6;21.6;21.6;21.6;21.6;21.6;21.6;21.6;21.6;21.7;21.7;21.6;21.6;21.6;21.6;21.7;21.7;21.7;21.6;21.6;21.7;21.6;21.7;21.7;21.7;21.6;21.7;21.6;21.7;21.7;21.7;21.6;21.6;21.7;21.6;21.7;21.6;21.6;21.6;21.7;21.6;21.7;21.7;21.7;21.6;21.6;21.7;21.6;21.7;21.7;21.7…
21.3;21.3;21.3;21.4;21.4;21.4;21.3;21.5;21.4;21.4;21.4;21.4;21.4;21.5;21.5;21.5;21.5;21.5;21.5;21.5;21.5;21.6;21.5;21.6;21.6;21.6;21.6;21.6;21.6;21.6;21.6;21.6;21.6;21.6;21.6;21.7;21.6;21.6;21.8;21.7;21.6;21.7;21.6;21.7;21.7;21.7;21.7;21.7;21.6;21.6;21.7;21.7;21.7;21.7;21.6;21.6;21.7;21.7;21.7;21.7;21.7;21.6;21.6;21.6;21.6;21.6;21.6;21.6;21.6;21.6;21.7;21.7;21.7;21.7;21.6;21.7;21.7;21.6;21.7;21.7…
21.2;21.3;21.3;21.4;21.4;21.4;21.5;21.4;21.4;21.4;21.4;21.4;21.5;21.5;21.5;21.5;21.5;21.5;21.5;21.6;21.5;21.5;21.6;21.6;21.6;21.6;21.6;21.5;21.6;21.6;21.5;21.6;21.6;21.6;21.7;21.7;21.6;21.7;21.7;21.7;21.5;21.7;21.7;21.6;21.7;21.6;21.6;21.7;21.7;21.7;21.6;21.7;21.7;21.7;21.7;21.7;21.6;21.6;21.6;21.7;21.6;21.6;21.7;21.6;21.6;21.7;21.7;21.7;21.6;21.6;21.7;21.6;21.6;21.7;21.6;21.6;21.6;21.7;21.7;21.7…
21.1;21.3;21.3;21.4;21.3;21.4;21.5;21.4;21.4;21.4;21.4;21.4;21.5;21.5;21.5;21.5;21.4;21.5;21.5;21.5;21.5;21.6;21.5;21.5;21.6;21.6;21.6;21.6;21.6;21.6;21.6;21.6;21.7;21.6;21.6;21.6;21.6;21.6;21.6;21.6;21.6;21.7;21.6;21.6;21.7;21.7;21.7;21.7;21.7;21.7;21.6;21.7;21.7;21.7;21.8;21.6;21.7;21.7;21.6;21.7;21.7;21.6;21.6;21.6;21.6;21.7;21.7;21.7;21.7;21.6;21.6;21.7;21.6;21.6;21.6;21.6;21.6;21.6;21.7;21.7…
21.3;21.3;21.3;21.3;21.4;21.4;21.5;21.4;21.4;21.4;21.4;21.4;21.5;21.5;21.5;21.5;21.5;21.5;21.5;21.5;21.6;21.5;21.5;21.6;21.6;21.6;21.6;21.6;21.6;21.6;21.6;21.6;21.6;21.6;21.6;21.6;21.6;21.6;21.7;21.6;21.6;21.7;21.6;21.7;21.7;21.7;21.6;21.7;21.7;21.7;21.7;21.6;21.7;21.7;21.7;21.6;21.6;21.6;21.6;21.7;21.6;21.6;21.6;21.6;21.6;21.6;21.7;21.7;21.6;21.7;21.6;21.7;21.7;21.6;21.6;21.6;21.6;21.6;21.7;21.6…
21.1;21.3;21.3;21.3;21.4;21.3;21.3;21.4;21.4;21.4;21.4;21.4;21.5;21.6;21.5;21.5;21.5;21.5;21.5;21.5;21.5;21.5;21.6;21.6;21.6;21.6;21.6;21.6;21.6;21.6;21.6;21.6;21.6;21.7;21.6;21.6;21.6;21.7;21.7;21.6;21.6;21.6;21.6;21.7;21.6;21.6;21.7;21.7;21.7;21.7;21.6;21.6;21.6;21.6;21.7;21.7;21.6;21.6;21.7;21.6;21.6;21.6;21.6;21.6;21.6;21.7;21.6;21.7;21.7;21.7;21.7;21.6;21.6;21.6;21.6;21.6;21.6;21.6;21.6;21.7…
21.2;21.3;21.3;21.3;21.3;21.4;21.5;21.4;21.4;21.4;21.4;21.4;21.6;21.6;21.5;21.6;21.6;21.5;21.5;21.5;21.5;21.5;21.6;21.6;21.6;21.6;21.6;21.6;21.6;21.6;21.6;21.6;21.6;21.6;21.7;21.6;21.6;21.6;21.7;21.6;21.7;21.6;21.7;21.6;21.6;21.6;21.6;21.6;21.6;21.6;21.6;21.7;21.7;21.6;21.6;21.6;21.6;21.8;21.6;21.6;21.7;21.6;21.6;21.6;21.7;21.7;21.6;21.7;21.6;21.7;21.6;21.7;21.6;21.7;21.7;21.6;21.6;21.6;21.7;21.6…
21.3;21.3;21.3;21.4;21.3;21.3;21.3;21.4;21.3;21.5;21.4;21.5;21.5;21.5;21.4;21.5;21.5;21.5;21.5;21.6;21.5;21.5;21.5;21.6;21.5;21.5;21.6;21.6;21.6;21.6;21.6;21.6;21.6;21.6;21.6;21.6;21.7;21.6;21.7;21.6;21.6;21.7;21.6;21.7;21.6;21.6;21.6;21.6;21.6;21.6;21.6;21.7;21.7;21.7;21.6;21.6;21.6;21.7;21.7;21.6;21.6;21.6;21.7;21.7;21.7;21.7;21.6;21.7;21.6;21.7;21.7;21.7;21.6;21.6;21.6;21.7;21.6;21.6;21.6;21.6…
21.2;21.3;21.3;21.3;21.3;21.4;21.5;21.4;21.3;21.4;21.4;21.4;21.5;21.5;21.5;21.3;21.4;21.5;21.5;21.5;21.5;21.5;21.5;21.6;21.5;21.5;21.6;21.6;21.5;21.6;21.6;21.6;21.6;21.6;21.5;21.7;21.6;21.6;21.6;21.6;21.7;21.7;21.7;21.6;21.5;21.8;21.6;21.6;21.6;21.6;21.7;21.7;21.7;21.6;21.7;21.7;21.7;21.7;21.7;21.6;21.6;21.7;21.7;21.7;21.6;21.6;21.7;21.7;21.7;21.7;21.6;21.7;21.6;21.6;21.6;21.6;21.6;21.6;21.6;21.6…
21.1;21.2;21.2;21.3;21.4;21.3;21.4;21.6;21.4;21.3;21.3;21.4;21.5;21.4;21.5;21.4;21.4;21.4;21.5;21.5;21.5;21.6;21.5;21.5;21.5;21.6;21.5;21.6;21.6;21.6;21.6;21.6;21.6;21.6;21.6;21.7;21.7;21.6;21.6;21.6;21.6;21.6;21.6;21.6;21.7;21.6;21.6;21.6;21.6;21.6;21.6;21.7;21.7;21.7;21.7;21.7;21.7;21.6;21.7;21.7;21.7;21.7;21.6;21.6;21.7;21.7;21.7;21.6;21.6;21.6;21.7;21.6;21.6;21.6;21.6;21.6;21.6;21.6;21.6;21.6…
21.1;21.2;21.3;21.2;21.3;21.4;21.3;21.4;21.4;21.3;21.4;21.4;21.5;21.4;21.5;21.4;21.4;21.5;21.5;21.5;21.5;21.5;21.6;21.6;21.6;21.6;21.6;21.6;21.6;21.6;21.6;21.6;21.6;21.6;21.7;21.6;21.7;21.6;21.6;21.6;21.7;21.7;21.6;21.7;21.6;21.6;21.6;21.6;21.7;21.7;21.7;21.6;21.7;21.7;21.7;21.7;21.6;21.7;21.6;21.6;21.6;21.6;21.7;21.7;21.6;21.7;21.7;21.6;21.6;21.6;21.6;21.7;21.6;21.6;21.6;21.6;21.6;21.6;21.6;21.6…
21.2;21.2;21.3;21.3;21.3;21.4;21.4;21.4;21.4;21.5;21.5;21.5;21.5;21.5;21.4;21.5;21.5;21.5;21.5;21.5;21.6;21.5;21.5;21.6;21.5;21.6;21.6;21.6;21.6;21.6;21.7;21.7;21.6;21.6;21.6;21.6;21.6;21.7;21.7;21.6;21.6;21.7;21.6;21.6;21.6;21.6;21.6;21.8;21.8;21.7;21.6;21.7;21.7;21.7;21.7;21.7;21.7;21.6;21.7;21.6;21.6;21.7;21.7;21.7;21.7;21.7;21.7;21.7;21.7;21.7;21.6;21.7;21.6;21.6;21.6;21.6;21.6;21.6;21.6;21.6…
21.2;21.2;21.3;21.3;21.3;21.4;21.4;21.4;21.4;21.4;21.4;21.4;21.4;21.5;21.4;21.5;21.5;21.5;21.6;21.5;21.6;21.5;21.6;21.6;21.5;21.6;21.6;21.6;21.6;21.6;21.6;21.6;21.6;21.6;21.6;21.6;21.7;21.7;21.7;21.7;21.6;21.6;21.6;21.7;21.7;21.6;21.7;21.6;21.6;21.7;21.7;21.7;21.6;21.7;21.7;21.7;21.6;21.7;21.6;21.6;21.7;21.7;21.7;21.7;21.7;21.7;21.7;21.7;21.6;21.6;21.7;21.6;21.6;21.6;21.6;21.6;21.6;21.6;21.6;21.6…
21.2;21.2;21.3;21.2;21.4;21.5;21.3;21.4;21.4;21.4;21.4;21.4;21.4;21.5;21.4;21.4;21.5;21.6;21.5;21.6;21.5;21.5;21.6;21.5;21.6;21.5;21.6;21.5;21.6;21.7;21.6;21.6;21.6;21.6;21.6;21.6;21.6;21.6;21.7;21.7;21.6;21.6;21.6;21.6;21.6;21.7;21.7;21.7;21.7;21.6;21.6;21.7;21.7;21.7;21.6;21.6;21.6;21.7;21.6;21.6;21.7;21.6;21.6;21.7;21.7;21.7;21.7;21.6;21.6;21.6;21.6;21.7;21.7;21.6;21.6;21.6;21.6;21.6;21.6;21.7…
21.2;21.3;21.4;21.4;21.4;21.4;21.3;21.4;21.4;21.4;21.4;21.4;21.4;21.5;21.5;21.5;21.6;21.5;21.5;21.5;21.5;21.5;21.6;21.6;21.6;21.6;21.6;21.6;21.6;21.6;21.6;21.6;21.6;21.6;21.6;21.7;21.6;21.6;21.6;21.6;21.7;21.7;21.7;21.6;21.6;21.6;21.6;21.6;21.7;21.7;21.7;21.7;21.7;21.7;21.7;21.7;21.6;21.7;21.6;21.6;21.6;21.6;21.6;21.6;21.7;21.6;21.7;21.6;21.6;21.7;21.6;21.6;21.7;21.6;21.7;21.6;21.6;21.7;21.6;21.6…
21.2;21.3;21.3;21.4;21.4;21.4;21.4;21.4;21.4;21.4;21.5;21.4;21.5;21.5;21.5;21.6;21.5;21.5;21.5;21.5;21.5;21.5;21.6;21.6;21.5;21.5;21.6;21.5;21.6;21.6;21.6;21.6;21.6;21.6;21.6;21.6;21.6;21.6;21.7;21.7;21.7;21.7;21.7;21.7;21.7;21.6;21.6;21.8;21.7;21.6;21.7;21.7;21.7;21.7;21.7;21.6;21.7;21.6;21.6;21.7;21.7;21.6;21.6;21.7;21.6;21.6;21.6;21.6;21.7;21.6;21.6;21.6;21.6;21.6;21.7;21.6;21.7;21.7;21.6;21.7…
21.3;21.3;21.4;21.3;21.4;21.4;21.3;21.4;21.4;21.4;21.5;21.5;21.4;21.4;21.6;21.5;21.5;21.5;21.6;21.6;21.5;21.5;21.6;21.6;21.5;21.6;21.5;21.6;21.6;21.6;21.6;21.6;21.6;21.6;21.6;21.6;21.6;21.6;21.7;21.6;21.7;21.7;21.7;21.7;21.7;21.7;21.5;21.6;21.7;21.7;21.7;21.7;21.7;21.7;21.7;21.7;21.6;21.6;21.6;21.6;21.6;21.6;21.6;21.6;21.6;21.7;21.6;21.6;21.7;21.7;21.6;21.7;21.7;21.6;21.7;21.6;21.6;21.6;21.6;21.6…
21.2;21.3;21.4;21.4;21.4;21.4;21.4;21.4;21.4;21.5;21.4;21.4;21.5;21.5;21.5;21.6;21.5;21.5;21.6;21.6;21.6;21.5;21.5;21.6;21.6;21.6;21.6;21.6;21.7;21.6;21.6;21.6;21.6;21.6;21.6;21.7;21.6;21.6;21.6;21.6;21.6;21.7;21.7;21.7;21.7;21.6;21.7;21.6;21.7;21.7;21.6;21.8;21.7;21.7;21.7;21.7;21.6;21.6;21.7;21.6;21.6;21.6;21.6;21.6;21.6;21.6;21.6;21.6;21.7;21.7;21.7;21.7;21.7;21.6;21.6;21.6;21.6;21.6;21.6;21.7…
21.2;21.3;21.4;21.3;21.3;21.4;21.4;21.4;21.3;21.6;21.4;21.5;21.4;21.5;21.5;21.5;21.5;21.5;21.5;21.6;21.6;21.6;21.5;21.5;21.6;21.6;21.6;21.6;21.6;21.6;21.6;21.6;21.6;21.6;21.6;21.6;21.7;21.7;21.7;21.6;21.7;21.7;21.6;21.7;21.7;21.6;21.7;21.7;21.7;21.7;21.7;21.7;21.6;21.6;21.7;21.6;21.6;21.6;21.6;21.6;21.6;21.7;21.6;21.6;21.6;21.6;21.6;21.7;21.7;21.7;21.7;21.7;21.7;21.6;21.6;21.6;21.7;21.6;21.7;21.7…
21.3;21.3;21.3;21.3;21.4;21.4;21.3;21.4;21.3;21.4;21.6;21.4;21.5;21.5;21.5;21.5;21.5;21.5;21.4;21.6;21.6;21.5;21.5;21.6;21.5;21.6;21.5;21.6;21.6;21.6;21.6;21.6;21.6;21.6;21.6;21.7;21.6;21.6;21.6;21.7;21.7;21.7;21.7;21.7;21.6;21.7;21.6;21.7;21.7;21.7;21.7;21.7;21.6;21.6;21.6;21.6;21.6;21.6;21.6;21.7;21.7;21.7;21.6;21.6;21.6;21.6;21.6;21.6;21.7;21.7;21.7;21.7;21.6;21.6;21.6;21.6;21.6;21.6;21.7;21.7…
21.3;21.2;21.3;21.2;21.4;21.4;21.4;21.4;21.5;21.4;21.5;21.4;21.5;21.4;21.4;21.5;21.5;21.5;21.5;21.5;21.5;21.5;21.6;21.5;21.6;21.6;21.5;21.6;21.6;21.5;21.6;21.6;21.6;21.6;21.7;21.7;21.7;21.7;21.7;21.6;21.7;21.7;21.6;21.6;21.7;21.7;21.6;21.7;21.6;21.7;21.7;21.6;21.7;21.7;21.7;21.6;21.6;21.6;21.6;21.7;21.7;21.6;21.6;21.6;21.6;21.6;21.6;21.7;21.7;21.7;21.7;21.5;21.7;21.6;21.6;21.6;21.6;21.7;21.7;21.6…
21.1;21.4;21.4;21.3;21.4;21.4;21.3;21.3;21.4;21.5;21.5;21.4;21.4;21.5;21.5;21.5;21.5;21.5;21.5;21.5;21.5;21.5;21.5;21.5;21.5;21.5;21.6;21.6;21.5;21.5;21.6;21.6;21.6;21.6;21.7;21.6;21.6;21.7;21.7;21.6;21.7;21.7;21.6;21.7;21.6;21.7;21.6;21.6;21.6;21.7;21.7;21.7;21.7;21.6;21.6;21.6;21.6;21.6;21.6;21.6;21.8;21.6;21.6;21.6;21.6;21.7;21.7;21.6;21.6;21.6;21.7;21.7;21.6;21.6;21.6;21.5;21.6;21.5;21.7;21.7…
21.1;21.3;21.3;21.3;21.4;21.3;21.4;21.4;21.5;21.4;21.4;21.4;21.4;21.5;21.5;21.5;21.5;21.5;21.4;21.5;21.6;21.6;21.5;21.5;21.5;21.5;21.5;21.5;21.5;21.6;21.6;21.5;21.6;21.6;21.6;21.6;21.6;21.6;21.7;21.5;21.7;21.7;21.7;21.7;21.6;21.7;21.6;21.7;21.6;21.7;21.6;21.7;21.7;21.6;21.6;21.6;21.6;21.6;21.6;21.6;21.6;21.6;21.6;21.6;21.6;21.6;21.6;21.6;21.6;21.7;21.7;21.7;21.6;21.6;21.6;21.6;21.7;21.7;21.7;21.6…
21.1;21.2;21.3;21.4;21.3;21.4;21.4;21.5;21.4;21.4;21.4;21.4;21.5;21.5;21.5;21.5;21.5;21.5;21.5;21.5;21.5;21.5;21.5;21.5;21.4;21.5;21.5;21.5;21.5;21.5;21.5;21.5;21.6;21.5;21.6;21.6;21.6;21.6;21.6;21.6;21.7;21.7;21.6;21.6;21.7;21.6;21.7;21.6;21.6;21.7;21.6;21.6;21.6;21.6;21.6;21.7;21.6;21.6;21.6;21.5;21.5;21.6;21.6;21.6;21.6;21.6;21.6;21.7;21.7;21.6;21.6;21.7;21.6;21.6;21.6;21.6;21.6;21.7;21.7;21.7…
21.2;21.2;21.2;21.3;21.3;21.4;21.3;21.4;21.5;21.5;21.4;21.4;21.4;21.4;21.5;21.4;21.4;21.4;21.4;21.4;21.4;21.5;21.5;21.5;21.4;21.4;21.5;21.5;21.5;21.5;21.5;21.5;21.6;21.5;21.6;21.6;21.6;21.6;21.7;21.7;21.7;21.7;21.7;21.7;21.6;21.6;21.6;21.6;21.6;21.6;21.6;21.6;21.6;21.6;21.6;21.6;21.6;21.6;21.6;21.6;21.6;21.5;21.7;21.6;21.7;21.7;21.6;21.7;21.6;21.6;21.6;21.6;21.6;21.6;21.6;21.6;21.6;21.6;21.6;21.7…
21.2;21.3;21.3;21.3;21.3;21.4;21.4;21.4;21.5;21.5;21.4;21.4;21.4;21.4;21.4;21.4;21.5;21.4;21.5;21.4;21.5;21.4;21.5;21.5;21.4;21.5;21.5;21.5;21.5;21.5;21.5;21.5;21.5;21.5;21.6;21.6;21.6;21.6;21.7;21.6;21.6;21.7;21.7;21.6;21.7;21.6;21.6;21.6;21.6;21.6;21.6;21.6;21.6;21.7;21.7;21.6;21.6;21.7;21.6;21.7;21.7;21.6;21.6;21.6;21.6;21.6;21.6;21.7;21.6;21.6;21.6;21.7;21.6;21.6;21.6;21.6;21.6;21.6;21.7;21.7…
21.1;21.3;21.3;21.3;21.4;21.4;21.4;21.6;21.4;21.5;21.5;21.4;21.4;21.4;21.4;21.5;21.5;21.4;21.5;21.5;21.5;21.5;21.5;21.5;21.4;21.5;21.5;21.4;21.6;21.5;21.5;21.5;21.6;21.5;21.6;21.5;21.7;21.7;21.6;21.6;21.6;21.6;21.6;21.6;21.6;21.6;21.6;21.6;21.6;21.6;21.6;21.6;21.6;21.6;21.6;21.6;21.6;21.6;21.6;21.6;21.6;21.6;21.7;21.6;21.6;21.7;21.6;21.7;21.6;21.6;21.6;21.6;21.6;21.6;21.6;21.6;21.6;21.6;21.6;21.6…
21.1;21.3;21.3;21.2;21.3;21.3;21.3;21.4;21.3;21.4;21.4;21.4;21.4;21.4;21.5;21.4;21.4;21.4;21.5;21.5;21.5;21.5;21.5;21.5;21.5;21.5;21.5;21.5;21.5;21.5;21.5;21.6;21.5;21.6;21.6;21.6;21.6;21.6;21.6;21.6;21.6;21.6;21.6;21.6;21.7;21.6;21.6;21.7;21.6;21.6;21.7;21.6;21.6;21.6;21.7;21.6;21.7;21.6;21.6;21.6;21.7;21.6;21.6;21.6;21.6;21.7;21.6;21.7;21.6;21.6;21.6;21.6;21.6;21.6;21.6;21.6;21.6;21.6;21.6;21.6…
21.2;21.3;21.3;21.3;21.3;21.3;21.3;21.4;21.3;21.4;21.3;21.3;21.5;21.5;21.4;21.4;21.4;21.5;21.5;21.5;21.5;21.5;21.5;21.5;21.5;21.5;21.5;21.5;21.6;21.6;21.5;21.6;21.6;21.6;21.6;21.6;21.6;21.6;21.7;21.6;21.6;21.6;21.7;21.6;21.6;21.6;21.6;21.6;21.6;21.6;21.7;21.6;21.6;21.7;21.6;21.6;21.7;21.6;21.7;21.6;21.6;21.6;21.6;21.6;21.6;21.6;21.6;21.6;21.6;21.7;21.6;21.6;21.6;21.6;21.6;21.6;21.6;21.6;21.6;21.6…
21.2;21.3;21.3;21.2;21.3;21.3;21.4;21.3;21.2;21.4;21.4;21.4;21.5;21.5;21.5;21.6;21.6;21.4;21.5;21.5;21.4;21.5;21.4;21.5;21.5;21.5;21.5;21.5;21.6;21.6;21.6;21.6;21.6;21.6;21.6;21.6;21.6;21.6;21.6;21.6;21.6;21.6;21.6;21.6;21.6;21.6;21.6;21.6;21.6;21.7;21.6;21.6;21.7;21.7;21.7;21.6;21.6;21.7;21.7;21.6;21.7;21.6;21.6;21.6;21.6;21.7;21.6;21.6;21.7;21.6;21.7;21.6;21.6;21.6;21.6;21.6;21.6;21.6;21.6;21.6…
21.2;21.2;21.3;21.1;21.3;21.4;21.3;21.3;21.3;21.4;21.3;21.4;21.5;21.4;21.4;21.5;21.4;21.5;21.4;21.5;21.4;21.3;21.5;21.4;21.5;21.5;21.5;21.5;21.6;21.6;21.6;21.6;21.6;21.5;21.6;21.6;21.6;21.6;21.6;21.6;21.6;21.6;21.6;21.6;21.6;21.6;21.6;21.7;21.6;21.6;21.6;21.6;21.6;21.6;21.6;21.6;21.7;21.6;21.6;21.6;21.6;21.6;21.6;21.6;21.6;21.6;21.6;21.6;21.6;21.6;21.6;21.6;21.6;21.6;21.6;21.7;21.6;21.7;21.6;21.6…
21.2;21.3;21.3;21.3;21.3;21.3;21.4;21.3;21.4;21.4;21.4;21.4;21.4;21.4;21.4;21.4;21.5;21.4;21.4;21.5;21.5;21.4;21.5;21.5;21.5;21.5;21.6;21.6;21.6;21.6;21.6;21.6;21.6;21.6;21.6;21.6;21.6;21.6;21.6;21.6;21.6;21.7;21.6;21.6;21.6;21.6;21.7;21.7;21.6;21.7;21.6;21.6;21.6;21.7;21.6;21.6;21.7;21.7;21.7;21.6;21.6;21.6;21.6;21.6;21.6;21.6;21.6;21.6;21.6;21.6;21.7;21.6;21.6;21.6;21.6;21.6;21.6;21.7;21.6;21.6…
21;21.3;21.3;21.3;21.3;21.3;21.3;21.3;21.3;21.4;21.4;21.4;21.4;21.5;21.5;21.6;21.4;21.5;21.6;21.4;21.5;21.4;21.5;21.5;21.5;21.5;21.6;21.5;21.6;21.5;21.6;21.6;21.6;21.6;21.6;21.6;21.6;21.6;21.6;21.6;21.6;21.6;21.6;21.6;21.6;21.6;21.6;21.6;21.6;21.7;21.6;21.7;21.6;21.6;21.6;21.6;21.6;21.7;21.6;21.7;21.6;21.6;21.6;21.6;21.6;21.6;21.6;21.6;21.6;21.6;21.6;21.6;21.6;21.6;21.6;21.6;21.6;21.6;21.6;21.6;2…
21.1;21.3;21.3;21.3;21.3;21.3;21.2;21.3;21.3;21.4;21.4;21.4;21.4;21.6;21.6;21.4;21.4;21.4;21.5;21.5;21.5;21.4;21.4;21.4;21.5;21.5;21.5;21.5;21.5;21.6;21.6;21.6;21.6;21.5;21.6;21.6;21.6;21.6;21.6;21.6;21.6;21.6;21.6;21.6;21.6;21.6;21.6;21.6;21.7;21.6;21.7;21.7;21.6;21.7;21.7;21.6;21.6;21.6;21.6;21.6;21.6;21.6;21.6;21.6;21.6;21.6;21.6;21.6;21.6;21.6;21.6;21.6;21.6;21.7;21.6;21.6;21.6;21.6;21.6;21.6…
21.1;21.2;21.2;21.3;21.3;21.3;21.3;21.3;21.3;21.4;21.4;21.4;21.4;21.4;21.5;21.4;21.5;21.4;21.5;21.5;21.5;21.5;21.5;21.5;21.5;21.5;21.5;21.5;21.5;21.5;21.5;21.6;21.6;21.5;21.6;21.5;21.6;21.7;21.6;21.6;21.6;21.6;21.6;21.6;21.6;21.6;21.6;21.6;21.6;21.6;21.7;21.6;21.7;21.7;21.6;21.6;21.6;21.6;21.7;21.6;21.7;21.6;21.6;21.6;21.6;21.6;21.6;21.7;21.6;21.6;21.6;21.6;21.6;21.6;21.6;21.6;21.6;21.6;21.6;21.6…
21;21.3;21.3;21.3;21.2;21.3;21.3;21.3;21.3;21.4;21.4;21.4;21.4;21.5;21.4;21.5;21.5;21.5;21.5;21.4;21.5;21.5;21.5;21.5;21.5;21.6;21.5;21.5;21.5;21.5;21.5;21.5;21.4;21.5;21.5;21.5;21.6;21.6;21.6;21.6;21.7;21.6;21.6;21.6;21.6;21.6;21.7;21.7;21.6;21.6;21.7;21.6;21.6;21.7;21.6;21.6;21.6;21.7;21.6;21.7;21.6;21.6;21.6;21.6;21.6;21.6;21.6;21.6;21.6;21.6;21.6;21.6;21.6;21.6;21.6;21.6;21.6;21.6;21.6;21.6;2…
21.2;21.3;21.3;21.3;21.3;21.2;21.3;21.3;21.3;21.4;21.4;21.4;21.4;21.5;21.4;21.5;21.5;21.5;21.5;21.5;21.5;21.5;21.5;21.5;21.4;21.5;21.5;21.4;21.5;21.5;21.6;21.6;21.6;21.6;21.6;21.6;21.6;21.6;21.6;21.5;21.7;21.7;21.6;21.7;21.6;21.6;21.6;21.7;21.6;21.6;21.6;21.7;21.6;21.7;21.7;21.7;21.6;21.7;21.7;21.6;21.6;21.6;21.5;21.6;21.6;21.6;21.6;21.6;21.6;21.6;21.7;21.6;21.6;21.6;21.6;21.6;21.6;21.7;21.6;21.6…
21;21.3;21.3;21.3;21.3;21.3;21.3;21.3;21.4;21.4;21.4;21.4;21.4;21.5;21.4;21.5;21.5;21.5;21.4;21.5;21.5;21.5;21.5;21.4;21.5;21.5;21.5;21.5;21.5;21.5;21.5;21.5;21.6;21.6;21.5;21.5;21.5;21.6;21.6;21.6;21.6;21.6;21.6;21.6;21.7;21.6;21.6;21.6;21.6;21.7;21.6;21.7;21.6;21.6;21.6;21.6;21.6;21.6;21.7;21.6;21.7;21.6;21.6;21.7;21.6;21.6;21.6;21.6;21.6;21.7;21.7;21.6;21.6;21.6;21.6;21.6;21.6;21.6;21.6;21.6;2…
21;21.2;21.3;21.3;21.3;21.3;21.3;21.3;21.3;21.4;21.3;21.4;21.4;21.4;21.4;21.5;21.5;21.5;21.5;21.4;21.4;21.4;21.5;21.5;21.5;21.5;21.5;21.5;21.6;21.6;21.6;21.5;21.6;21.5;21.5;21.5;21.6;21.6;21.6;21.6;21.6;21.6;21.6;21.6;21.6;21.5;21.6;21.7;21.6;21.6;21.6;21.6;21.6;21.7;21.7;21.6;21.6;21.6;21.6;21.7;21.7;21.6;21.6;21.6;21.6;21.6;21.6;21.6;21.6;21.6;21.7;21.6;21.6;21.7;21.6;21.6;21.6;21.6;21.6;21.6;2…
21;21.2;21.3;21.3;21.3;21.3;21.4;21.4;21.4;21.4;21.4;21.3;21.4;21.4;21.4;21.4;21.4;21.4;21.4;21.4;21.5;21.5;21.4;21.5;21.5;21.5;21.5;21.5;21.6;21.6;21.6;21.6;21.5;21.6;21.6;21.5;21.6;21.6;21.6;21.6;21.6;21.6;21.6;21.6;21.7;21.6;21.6;21.5;21.6;21.6;21.7;21.6;21.7;21.7;21.7;21.6;21.6;21.6;21.7;21.6;21.7;21.6;21.7;21.6;21.6;21.6;21.6;21.6;21.7;21.6;21.7;21.6;21.6;21.7;21.6;21.6;21.6;21.6;21.7;21.6;2…
21;21.2;21.2;21.3;21.3;21.3;21.3;21.4;21.4;21.3;21.4;21.4;21.5;21.4;21.5;21.5;21.5;21.4;21.6;21.4;21.4;21.5;21.5;21.5;21.5;21.5;21.5;21.5;21.6;21.6;21.6;21.6;21.6;21.5;21.5;21.6;21.6;21.6;21.6;21.6;21.6;21.6;21.6;21.6;21.6;21.6;21.7;21.6;21.6;21.7;21.6;21.6;21.7;21.6;21.7;21.7;21.6;21.6;21.6;21.6;21.6;21.7;21.7;21.6;21.6;21.6;21.6;21.6;21.6;21.6;21.6;21.6;21.6;21.7;21.6;21.6;21.6;21.7;21.7;21.6;2…
21.2;21.2;21.2;21.3;21.3;21.3;21.3;21.3;21.4;21.4;21.4;21.4;21.4;21.5;21.4;21.5;21.5;21.3;21.5;21.4;21.4;21.4;21.5;21.6;21.5;21.5;21.5;21.5;21.5;21.5;21.5;21.6;21.5;21.6;21.6;21.6;21.6;21.6;21.6;21.7;21.6;21.6;21.6;21.7;21.6;21.5;21.6;21.6;21.6;21.7;21.7;21.6;21.7;21.7;21.7;21.6;21.6;21.7;21.6;21.6;21.7;21.6;21.7;21.7;21.6;21.6;21.6;21.6;21.7;21.6;21.6;21.6;21.6;21.6;21.7;21.6;21.6;21.6;21.6;21.6…
21.1;21.3;21.3;21.3;21.3;21.3;21.3;21.4;21.4;21.4;21.4;21.4;21.4;21.4;21.5;21.5;21.5;21.4;21.4;21.5;21.6;21.4;21.5;21.5;21.5;21.5;21.5;21.5;21.5;21.6;21.5;21.6;21.6;21.6;21.6;21.6;21.6;21.6;21.7;21.6;21.7;21.7;21.6;21.6;21.6;21.6;21.6;21.6;21.7;21.7;21.6;21.7;21.7;21.6;21.7;21.6;21.6;21.7;21.6;21.6;21.7;21.6;21.6;21.7;21.6;21.6;21.6;21.6;21.6;21.6;21.6;21.6;21.6;21.6;21.6;21.6;21.6;21.6;21.7;21.6…
21.1;21.2;21.3;21.2;21.3;21.3;21.3;21.3;21.4;21.4;21.4;21.4;21.4;21.5;21.4;21.5;21.5;21.4;21.4;21.4;21.4;21.4;21.5;21.4;21.5;21.5;21.5;21.5;21.5;21.5;21.6;21.6;21.6;21.6;21.6;21.6;21.6;21.6;21.7;21.6;21.7;21.7;21.6;21.6;21.7;21.6;21.6;21.6;21.6;21.7;21.6;21.6;21.7;21.6;21.6;21.6;21.6;21.7;21.7;21.6;21.6;21.6;21.6;21.7;21.6;21.6;21.6;21.6;21.6;21.6;21.6;21.6;21.6;21.7;21.6;21.7;21.6;21.6;21.6;21.6…
21.1;21.3;21.3;21.3;21.3;21.4;21.3;21.3;21.3;21.4;21.4;21.4;21.4;21.5;21.5;21.4;21.4;21.5;21.4;21.4;21.4;21.4;21.4;21.5;21.5;21.5;21.5;21.5;21.5;21.5;21.5;21.6;21.5;21.6;21.6;21.6;21.6;21.7;21.7;21.5;21.6;21.6;21.6;21.6;21.6;21.6;21.6;21.6;21.6;21.6;21.6;21.6;21.6;21.6;21.6;21.6;21.6;21.7;21.6;21.6;21.6;21.6;21.7;21.5;21.6;21.7;21.7;21.6;21.7;21.5;21.6;21.6;21.6;21.6;21.6;21.6;21.6;21.6;21.6;21.6…
21.1;21.2;21.2;21.3;21.2;21.3;21.2;21.3;21.4;21.3;21.3;21.4;21.4;21.5;21.4;21.5;21.4;21.4;21.4;21.4;21.4;21.4;21.4;21.5;21.5;21.5;21.5;21.5;21.5;21.5;21.5;21.6;21.6;21.6;21.6;21.6;21.6;21.6;21.7;21.6;21.6;21.6;21.6;21.7;21.6;21.6;21.6;21.6;21.6;21.6;21.6;21.7;21.7;21.6;21.6;21.6;21.6;21.6;21.6;21.6;21.6;21.6;21.6;21.7;21.6;21.6;21.6;21.6;21.6;21.6;21.7;21.7;21.6;21.6;21.6;21.6;21.6;21.6;21.6;21.6…
21.1;21.2;21.3;21.2;21.3;21.2;21.2;21.3;21.3;21.4;21.4;21.3;21.3;21.2;21.5;21.5;21.5;21.4;21.5;21.5;21.4;21.4;21.4;21.5;21.5;21.5;21.5;21.5;21.5;21.5;21.5;21.8;21.6;21.6;21.5;21.6;21.6;21.6;21.6;21.6;21.6;21.6;21.5;21.6;21.7;21.6;21.6;21.6;21.6;21.6;21.6;21.7;21.6;21.7;21.6;21.6;21.6;21.7;21.6;21.6;21.6;21.6;21.6;21.6;21.6;21.6;21.7;21.6;21.7;21.6;21.6;21.6;21.6;21.7;21.6;21.7;21.6;21.6;21.6;21.6…
21.1;21.3;21.3;21.3;21.3;21.2;21.3;21.3;21.3;21.4;21.4;21.3;21.3;21.5;21.4;21.5;21.5;21.5;21.5;21.5;21.5;21.3;21.4;21.4;21.5;21.4;21.5;21.5;21.5;21.6;21.6;21.5;21.6;21.6;21.5;21.5;21.6;21.6;21.6;21.6;21.6;21.6;21.6;21.6;21.7;21.6;21.6;21.6;21.6;21.7;21.6;21.7;21.6;21.7;21.6;21.6;21.6;21.6;21.6;21.6;21.6;21.7;21.6;21.6;21.6;21.6;21.6;21.6;21.7;21.6;21.6;21.6;21.6;21.6;21.6;21.6;21.6;21.6;21.6;21.6…
21.1;21.2;21.3;21.3;21.3;21.3;21.3;21.3;21.3;21.4;21.4;21.4;21.3;21.4;21.3;21.5;21.4;21.5;21.6;21.5;21.4;21.5;21.4;21.5;21.5;21.5;21.5;21.5;21.5;21.6;21.5;21.5;21.5;21.6;21.6;21.6;21.6;21.6;21.6;21.6;21.6;21.6;21.6;21.6;21.6;21.6;21.6;21.6;21.7;21.7;21.7;21.7;21.6;21.6;21.7;21.7;21.6;21.6;21.6;21.6;21.6;21.6;21.6;21.6;21.6;21.6;21.6;21.6;21.6;21.6;21.6;21.6;21.6;21.6;21.6;21.6;21.6;21.6;21.7;21.6…
21.1;21.2;21.2;21.3;21.3;21.2;21.3;21.3;21.4;21.4;21.3;21.4;21.4;21.4;21.4;21.4;21.5;21.5;21.4;21.4;21.4;21.5;21.5;21.5;21.5;21.5;21.5;21.5;21.6;21.5;21.6;21.6;21.6;21.6;21.6;21.5;21.6;21.6;21.7;21.6;21.6;21.6;21.6;21.6;21.6;21.6;21.6;21.6;21.6;21.7;21.7;21.6;21.7;21.6;21.7;21.6;21.6;21.6;21.6;21.6;21.6;21.7;21.6;21.6;21.6;21.6;21.7;21.7;21.6;21.6;21.6;21.6;21.6;21.6;21.6;21.6;21.6;21.6;21.7;21.7…
21.1;21.1;21.3;21.2;21.3;21.3;21.3;21.3;21.3;21.3;21.4;21.4;21.4;21.3;21.4;21.5;21.4;21.4;21.5;21.4;21.4;21.4;21.4;21.5;21.5;21.5;21.5;21.5;21.5;21.5;21.5;21.6;21.6;21.5;21.5;21.6;21.6;21.6;21.6;21.6;21.6;21.5;21.6;21.7;21.7;21.6;21.6;21.6;21.6;21.7;21.6;21.6;21.6;21.6;21.6;21.6;21.6;21.7;21.6;21.6;21.6;21.6;21.6;21.6;21.6;21.6;21.7;21.6;21.6;21.6;21.6;21.6;21.6;21.6;21.6;21.6;21.6;21.6;21.7;21.6…
21.1;21.1;21.2;21.3;21.3;21.3;21.3;21.3;21.3;21.4;21.3;21.4;21.3;21.4;21.4;21.5;21.5;21.5;21.5;21.5;21.5;21.4;21.4;21.5;21.4;21.6;21.6;21.6;21.5;21.6;21.5;21.6;21.6;21.6;21.5;21.5;21.6;21.6;21.7;21.6;21.6;21.6;21.6;21.6;21.6;21.6;21.6;21.6;21.6;21.6;21.6;21.6;21.7;21.7;21.7;21.6;21.7;21.7;21.7;21.6;21.6;21.6;21.6;21.6;21.7;21.6;21.6;21.6;21.6;21.6;21.6;21.6;21.6;21.6;21.6;21.7;21.7;21.6;21.6;21.6…
21.1;21.2;21.2;21.2;21.3;21.3;21.2;21.3;21.3;21.4;21.4;21.4;21.3;21.4;21.4;21.4;21.5;21.4;21.4;21.4;21.5;21.4;21.5;21.5;21.5;21.5;21.5;21.5;21.5;21.5;21.5;21.6;21.6;21.5;21.5;21.6;21.5;21.6;21.6;21.6;21.6;21.6;21.7;21.6;21.6;21.5;21.6;21.5;21.6;21.6;21.6;21.7;21.7;21.6;21.7;21.7;21.7;21.6;21.6;21.6;21.6;21.6;21.6;21.6;21.6;21.6;21.6;21.6;21.6;21.7;21.6;21.6;21.6;21.7;21.6;21.6;21.6;21.6;21.7;21.6…
21;21.2;21.2;21.2;21.3;21.2;21.2;21.3;21.4;21.3;21.4;21.4;21.3;21.3;21.4;21.4;21.4;21.4;21.5;21.5;21.5;21.4;21.4;21.4;21.4;21.4;21.5;21.4;21.5;21.5;21.6;21.6;21.5;21.6;21.6;21.6;21.6;21.6;21.6;21.6;21.7;21.6;21.6;21.7;21.6;21.6;21.6;21.6;21.6;21.6;21.6;21.6;21.7;21.7;21.8;21.6;21.7;21.6;21.6;21.6;21.6;21.6;21.6;21.6;21.6;21.6;21.6;21.5;21.6;21.6;21.6;21.7;21.6;21.6;21.6;21.6;21.6;21.6;21.7;21.7;2…
21;21.2;21.2;21.2;21.2;21.2;21.3;21.3;21.3;21.3;21.3;21.3;21.3;21.3;21.4;21.4;21.4;21.4;21.5;21.4;21.5;21.5;21.4;21.5;21.5;21.5;21.5;21.5;21.5;21.6;21.6;21.6;21.6;21.5;21.6;21.6;21.6;21.7;21.6;21.6;21.6;21.6;21.6;21.7;21.6;21.6;21.6;21.6;21.6;21.6;21.6;21.7;21.6;21.7;21.7;21.7;21.7;21.7;21.6;21.6;21.6;21.6;21.6;21.6;21.6;21.6;21.5;21.5;21.6;21.6;21.7;21.6;21.7;21.7;21.6;21.6;21.6;21.6;21.7;21.6;2…
21;21.1;21.2;21.2;21.3;21.2;21.2;21.2;21.3;21.3;21.4;21.3;21.3;21.4;21.4;21.5;21.4;21.3;21.5;21.5;21.5;21.5;21.5;21.5;21.5;21.5;21.6;21.6;21.5;21.6;21.6;21.6;21.5;21.6;21.5;21.7;21.6;21.6;21.7;21.6;21.7;21.6;21.7;21.6;21.7;21.6;21.6;21.6;21.6;21.7;21.6;21.6;21.6;21.6;21.7;21.6;21.8;21.6;21.6;21.6;21.6;21.6;21.6;21.6;21.6;21.6;21.6;21.6;21.7;21.6;21.7;21.7;21.6;21.6;21.6;21.6;21.6;21.6;21.6;21.6;2…
21;21.2;21.3;21.2;21.2;21;21.3;21.2;21.3;21.3;21.4;21.4;21.3;21.4;21.3;21.4;21.5;21.5;21.5;21.4;21.5;21.4;21.6;21.5;21.5;21.5;21.5;21.5;21.6;21.6;21.6;21.5;21.5;21.5;21.6;21.6;21.6;21.6;21.7;21.6;21.7;21.7;21.7;21.7;21.6;21.6;21.6;21.6;21.6;21.7;21.6;21.6;21.7;21.7;21.6;21.6;21.6;21.6;21.7;21.6;21.7;21.6;21.6;21.7;21.6;21.6;21.7;21.7;21.6;21.6;21.6;21.6;21.7;21.7;21.7;21.6;21.6;21.6;21.7;21.6;21.…
21.2;21.2;21.2;21.2;21.3;21.3;21.2;21.3;21.3;21.3;21.3;21.4;21.3;21.4;21.5;21.4;21.4;21.5;21.5;21.5;21.5;21.5;21.5;21.5;21.6;21.5;21.6;21.5;21.5;21.6;21.6;21.6;21.5;21.6;21.6;21.6;21.6;21.7;21.7;21.6;21.7;21.6;21.7;21.6;21.6;21.6;21.6;21.6;21.7;21.6;21.6;21.7;21.6;21.6;21.6;21.6;21.6;21.6;21.6;21.6;21.6;21.6;21.6;21.6;21.7;21.7;21.7;21.6;21.7;21.6;21.7;21.7;21.6;21.6;21.7;21.7;21.6;21.7;21.6;21.6…
21.1;21.1;21.2;21.3;21.3;21.2;21.2;21.3;21.3;21.4;21.4;21.4;21.4;21.5;21.3;21.5;21.4;21.5;21.5;21.5;21.5;21.5;21.5;21.5;21.5;21.5;21.5;21.5;21.5;21.5;21.5;21.5;21.5;21.5;21.5;21.6;21.7;21.7;21.7;21.6;21.7;21.7;21.7;21.7;21.6;21.6;21.5;21.6;21.6;21.7;21.6;21.6;21.7;21.7;21.7;21.7;21.6;21.6;21.6;21.6;21.6;21.6;21.7;21.7;21.7;21.6;21.6;21.7;21.7;21.6;21.6;21.7;21.6;21.7;21.6;21.7;21.7;21.6;21.7;21.6…
21;21.2;21.2;21.3;21.3;21.3;21.3;21.3;21.3;21.3;21.4;21.3;21.4;21.3;21.4;21.4;21.5;21.5;21.4;21.5;21.5;21.5;21.4;21.5;21.5;21.5;21.5;21.5;21.5;21.6;21.5;21.6;21.6;21.6;21.5;21.6;21.6;21.5;21.6;21.5;21.7;21.7;21.6;21.7;21.7;21.6;21.6;21.6;21.6;21.7;21.6;21.7;21.7;21.6;21.6;21.6;21.6;21.6;21.7;21.6;21.6;21.6;21.6;21.6;21.7;21.6;21.6;21.7;21.7;21.7;21.6;21.7;21.7;21.6;21.7;21.7;21.7;21.6;21.7;21.7;2…
21;21.2;21.3;21.3;21.3;21.2;21.3;21.2;21.3;21.4;21.4;21.4;21.4;21.4;21.4;21.4;21.4;21.5;21.5;21.5;21.5;21.5;21.4;21.5;21.5;21.5;21.5;21.5;21.5;21.5;21.5;21.6;21.5;21.6;21.5;21.7;21.5;21.6;21.7;21.6;21.6;21.6;21.6;21.7;21.6;21.6;21.6;21.5;21.7;21.7;21.7;21.6;21.7;21.7;21.7;21.6;21.7;21.6;21.6;21.6;21.6;21.6;21.6;21.6;21.6;21.6;21.6;21.5;21.7;21.7;21.6;21.7;21.6;21.6;21.6;21.7;21.7;21.7;21.7;21.7;2…
21;21.2;21.2;21.2;21.2;21.3;21.3;21.3;21.3;21.3;21.3;21.4;21.4;21.3;21.3;21.4;21.5;21.4;21.4;21.5;21.4;21.5;21.5;21.5;21.5;21.4;21.5;21.5;21.6;21.5;21.7;21.6;21.5;21.5;21.5;21.5;21.6;21.6;21.7;21.6;21.6;21.6;21.5;21.7;21.6;21.5;21.6;21.7;21.6;21.7;21.7;21.7;21.7;21.7;21.7;21.6;21.7;21.6;21.6;21.6;21.6;21.6;21.6;21.6;21.6;21.6;21.6;21.7;21.7;21.6;21.6;21.7;21.6;21.6;21.6;21.6;21.7;21.7;21.7;21.6;2…
21;21.2;21.2;21.2;21.3;21.3;21.3;21.3;21.3;21.3;21.4;21.4;21.3;21.4;21.4;21.4;21.4;21.4;21.4;21.4;21.5;21.5;21.5;21.4;21.5;21.5;21.5;21.5;21.5;21.5;21.5;21.5;21.6;21.5;21.5;21.7;21.5;21.5;21.6;21.6;21.6;21.6;21.3;21.6;21.7;21.6;21.7;21.7;21.6;21.6;21.7;21.6;21.6;21.6;21.7;21.6;21.7;21.7;21.6;21.6;21.6;21.6;21.6;21.6;21.6;21.6;21.6;21.6;21.6;21.6;21.6;21.6;21.6;21.6;21.6;21.6;21.7;21.7;21.7;21.6;2…
21.1;21.1;21.2;21.2;21.3;21.2;21.3;21.3;21.3;21.3;21.4;21.4;21.3;21.4;21.4;21.4;21.4;21.4;21.5;21.4;21.4;21.5;21.5;21.4;21.5;21.5;21.5;21.4;21.5;21.6;21.5;21.5;21.5;21.5;21.6;21.6;21.6;21.6;21.7;21.5;21.6;21.6;21.6;21.6;21.6;21.6;21.5;21.5;21.7;21.6;21.6;21.6;21.6;21.6;21.6;21.6;21.7;21.6;21.6;21.6;21.6;21.6;21.6;21.6;21.6;21.6;21.6;21.6;21.6;21.6;21.6;21.7;21.6;21.6;21.6;21.7;21.6;21.6;21.6;21.6…
21.1;21.2;21.2;21.2;21.2;21.3;21.3;21.3;21.3;21.3;21.4;21.4;21.4;21.4;21.4;21.4;21.4;21.5;21.3;21.4;21.4;21.5;21.4;21.4;21.5;21.6;21.5;21.5;21.6;21.5;21.6;21.5;21.5;21.5;21.5;21.6;21.6;21.6;21.5;21.5;21.6;21.6;21.6;21.6;21.7;21.5;21.5;21.6;21.6;21.6;21.6;21.6;21.6;21.7;21.6;21.6;21.6;21.6;21.6;21.6;21.6;21.6;21.6;21.6;21.6;21.6;21.6;21.5;21.6;21.6;21.6;21.6;21.6;21.6;21.7;21.6;21.6;21.6;21.6;21.6…
21.1;21.1;21.2;21.2;21.2;21.2;21.3;21.2;21.2;21.3;21.3;21.3;21.3;21.4;21.3;21.4;21.4;21.4;21.4;21.5;21.5;21.5;21.5;21.5;21.5;21.5;21.6;21.5;21.5;21.5;21.6;21.5;21.6;21.5;21.6;21.6;21.6;21.6;21.6;21.6;21.6;21.6;21.6;21.6;21.6;21.6;21.6;21.7;21.6;21.6;21.6;21.6;21.6;21.7;21.7;21.7;21.6;21.6;21.6;21.6;21.6;21.6;21.6;21.6;21.7;21.6;21.6;21.6;21.6;21.6;21.6;21.6;21.6;21.6;21.7;21.6;21.6;21.6;21.6;21.6…
21.1;21.2;21.2;21.2;21.2;21.2;21.2;21.2;21.3;21.3;21.2;21.3;21.3;21.3;21.3;21.4;21.4;21.4;21.5;21.5;21.5;21.4;21.5;21.5;21.5;21.4;21.5;21.5;21.5;21.6;21.5;21.6;21.5;21.5;21.5;21.6;21.6;21.5;21.6;21.6;21.6;21.6;21.6;21.6;21.6;21.5;21.6;21.6;21.6;21.6;21.7;21.6;21.6;21.6;21.7;21.7;21.6;21.6;21.6;21.6;21.6;21.6;21.6;21.6;21.7;21.6;21.6;21.5;21.6;21.6;21.6;21.6;21.6;21.6;21.6;21.6;21.6;21.7;21.6;21.6…
21.1;21.1;21.2;21.2;21.2;21.1;21.2;21.2;21.3;21.3;21.3;21.4;21.3;21.3;21.3;21.4;21.4;21.5;21.5;21.5;21.5;21.5;21.4;21.5;21.5;21.5;21.5;21.5;21.6;21.5;21.5;21.5;21.5;21.5;21.5;21.6;21.6;21.6;21.6;21.6;21.6;21.5;21.5;21.6;21.6;21.6;21.6;21.6;21.6;21.6;21.6;21.6;21.5;21.6;21.7;21.6;21.6;21.6;21.6;21.6;21.6;21.6;21.6;21.6;21.6;21.6;21.6;21.6;21.6;21.6;21.6;21.6;21.6;21.6;21.6;21.6;21.6;21.6;21.6;21.6…
21;21.2;21.2;21.1;21.1;21.3;21.2;21.3;21.2;21.3;21.3;21.3;21.3;21.4;21.4;21.4;21.4;21.4;21.4;21.5;21.5;21.5;21.5;21.5;21.5;21.5;21.5;21.5;21.5;21.6;21.6;21.5;21.6;21.5;21.5;21.5;21.6;21.6;21.6;21.6;21.6;21.5;21.6;21.6;21.6;21.6;21.6;21.6;21.6;21.6;21.6;21.7;21.6;21.7;21.7;21.7;21.7;21.6;21.6;21.6;21.6;21.6;21.6;21.6;21.6;21.6;21.6;21.6;21.6;21.6;21.6;21.6;21.6;21.5;21.6;21.6;21.6;21.7;21.7;21.6;2…
21;21.1;21.2;21.3;21.2;21.2;21.2;21.2;21.3;21.3;21.3;21.4;21.4;21.3;21.4;21.4;21.4;21.4;21.4;21.6;21.4;21.5;21.5;21.4;21.4;21.5;21.5;21.4;21.5;21.5;21.5;21.6;21.5;21.5;21.6;21.6;21.6;21.6;21.6;21.6;21.6;21.6;21.6;21.6;21.6;21.6;21.6;21.6;21.6;21.5;21.6;21.6;21.6;21.6;21.7;21.5;21.7;21.7;21.6;21.6;21.6;21.6;21.6;21.6;21.6;21.6;21.6;21.7;21.6;21.6;21.6;21.6;21.6;21.6;21.6;21.7;21.6;21.6;21.7;21.6;2…
21.1;21.2;21.3;21.2;21.2;21.3;21.2;21.2;21.3;21.3;21.4;21.4;21.4;21.4;21.4;21.4;21.5;21.4;21.5;21.5;21.4;21.4;21.5;21.4;21.5;21.5;21.5;21.5;21.5;21.5;21.5;21.5;21.5;21.6;21.5;21.5;21.6;21.6;21.6;21.5;21.6;21.6;21.6;21.6;21.6;21.6;21.6;21.6;21.6;21.6;21.6;21.7;21.6;21.6;21.6;21.6;21.7;21.7;21.6;21.7;21.6;21.6;21.6;21.6;21.6;21.6;21.6;21.6;21.6;21.6;21.7;21.6;21.6;21.6;21.6;21.6;21.6;21.6;21.6;21.6…
21;21.1;21.2;21.2;21.2;21.3;21.3;21.3;21.2;21.3;21.4;21.4;21.4;21.4;21.4;21.4;21.4;21.5;21.5;21.5;21.5;21.4;21.4;21.5;21.4;21.4;21.5;21.5;21.6;21.5;21.5;21.6;21.6;21.5;21.5;21.5;21.6;21.6;21.6;21.5;21.5;21.6;21.6;21.7;21.6;21.6;21.6;21.6;21.6;21.6;21.6;21.7;21.6;21.6;21.7;21.6;21.6;21.6;21.6;21.6;21.6;21.6;21.6;21.6;21.6;21.6;21.6;21.6;21.6;21.7;21.6;21.7;21.7;21.7;21.7;21.7;21.6;21.7;21.7;21.6;2…
21;21.1;21.2;21.3;21.2;21.2;21.2;21.3;21.4;21.3;21.4;21.4;21.4;21.4;21.4;21.4;21.5;21.4;21.4;21.4;21.5;21.5;21.5;21.5;21.5;21.5;21.5;21.5;21.5;21.5;21.6;21.6;21.6;21.6;21.5;21.6;21.5;21.5;21.6;21.6;21.6;21.5;21.6;21.6;21.6;21.6;21.6;21.6;21.6;21.6;21.7;21.6;21.6;21.6;21.6;21.6;21.7;21.6;21.6;21.6;21.6;21.6;21.7;21.6;21.6;21.7;21.6;21.6;21.6;21.7;21.7;21.7;21.7;21.7;21.7;21.7;21.6;21.7;21.7;21.7;2…
20.9;21.2;21.3;21.3;21.2;21.3;21.3;21.3;21.3;21.4;21.3;21.3;21.4;21.4;21.4;21.4;21.5;21.4;21.4;21.4;21.4;21.4;21.5;21.5;21.5;21.5;21.5;21.6;21.6;21.6;21.6;21.6;21.6;21.6;21.5;21.6;21.6;21.6;21.6;21.6;21.6;21.6;21.6;21.6;21.6;21.6;21.6;21.6;21.6;21.7;21.6;21.6;21.7;21.6;21.6;21.6;21.7;21.6;21.6;21.6;21.6;21.6;21.6;21.6;21.6;21.6;21.6;21.6;21.6;21.7;21.7;21.7;21.6;21.6;21.7;21.7;21.7;21.7;21.7;21.7…
20.9;21.2;21.2;21.2;21.3;21.3;21.2;21.2;21.2;21.3;21.4;21.4;21.3;21.4;21.4;21.4;21.4;21.4;21.4;21.4;21.4;21.5;21.4;21.4;21.6;21.4;21.5;21.5;21.5;21.6;21.6;21.5;21.6;21.5;21.6;21.5;21.5;21.6;21.6;21.5;21.6;21.6;21.6;21.6;21.6;21.5;21.5;21.6;21.6;21.7;21.6;21.7;21.7;21.6;21.6;21.6;21.6;21.7;21.7;21.6;21.6;21.6;21.6;21.6;21.6;21.6;21.6;21.6;21.6;21.7;21.6;21.7;21.7;21.6;21.6;21.7;21.7;21.7;21.7;21.7…
21.1;21.1;21.2;21.2;21.3;21.3;21.3;21.3;21.3;21.3;21.5;21.5;21.3;21.5;21.4;21.4;21.4;21.4;21.5;21.5;21.5;21.5;21.4;21.5;21.5;21.5;21.5;21.6;21.5;21.5;21.5;21.5;21.5;21.5;21.5;21.5;21.6;21.6;21.6;21.6;21.7;21.7;21.7;21.6;21.7;21.6;21.6;21.6;21.6;21.6;21.7;21.7;21.6;21.7;21.6;21.7;21.6;21.7;21.5;21.7;21.6;21.6;21.6;21.6;21.7;21.6;21.7;21.7;21.7;21.7;21.7;21.6;21.7;21.7;21.6;21.6;21.7;21.6;21.7;21.7…
21.1;21.2;21.2;21.2;21.2;21.2;21.2;21.2;21.3;21.4;21.3;21.3;21.3;21.4;21.4;21.4;21.4;21.4;21.6;21.5;21.5;21.5;21.5;21.5;21.5;21.5;21.5;21.5;21.5;21.5;21.5;21.6;21.5;21.6;21.5;21.6;21.6;21.6;21.6;21.6;21.7;21.6;21.7;21.6;21.6;21.6;21.6;21.6;21.6;21.7;21.6;21.7;21.7;21.7;21.6;21.7;21.6;21.7;21.6;21.7;21.7;21.6;21.7;21.6;21.6;21.7;21.7;21.7;21.6;21.7;21.7;21.7;21.7;21.6;21.7;21.6;21.7;21.7;21.6;21.7…
21.1;21.2;21.2;21.2;21.3;21.2;21.3;21.3;21.3;21.3;21.5;21.5;21.5;21.5;21.4;21.4;21.4;21.4;21.5;21.5;21.5;21.4;21.4;21.5;21.6;21.5;21.6;21.5;21.5;21.6;21.5;21.5;21.5;21.5;21.6;21.6;21.6;21.6;21.7;21.6;21.6;21.6;21.7;21.7;21.7;21.6;21.7;21.6;21.7;21.6;21.6;21.5;21.6;21.6;21.7;21.6;21.7;21.7;21.6;21.7;21.7;21.6;21.6;21.6;21.6;21.6;21.6;21.7;21.7;21.7;21.6;21.7;21.6;21.6;21.6;21.7;21.6;21.6;21.7;21.7…
21.2;21.2;21.2;21.2;21.2;21.3;21.2;21.3;21.3;21.4;21.3;21.4;21.5;21.4;21.4;21.4;21.6;21.4;21.4;21.4;21.6;21.4;21.4;21.5;21.5;21.5;21.5;21.5;21.5;21.5;21.5;21.5;21.6;21.6;21.5;21.6;21.5;21.6;21.7;21.6;21.6;21.6;21.7;21.6;21.6;21.7;21.6;21.7;21.6;21.6;21.6;21.6;21.6;21.6;21.7;21.7;21.7;21.6;21.7;21.7;21.7;21.6;21.6;21.6;21.7;21.6;21.6;21.7;21.7;21.5;21.7;21.7;21.7;21.6;21.6;21.6;21.6;21.7;21.7;21.7…
21.1;21.2;21.2;21.2;21.3;21.2;21.2;21.2;21.3;21.4;21.4;21.4;21.4;21.4;21.4;21.4;21.4;21.4;21.4;21.5;21.5;21.4;21.5;21.4;21.5;21.5;21.5;21.5;21.5;21.5;21.5;21.4;21.6;21.6;21.6;21.6;21.3;21.6;21.6;21.6;21.6;21.6;21.5;21.6;21.6;21.5;21.6;21.6;21.6;21.6;21.6;21.6;21.6;21.6;21.7;21.6;21.7;21.6;21.6;21.6;21.6;21.6;21.6;21.6;21.6;21.7;21.6;21.6;21.6;21.7;21.7;21.7;21.7;21.6;21.7;21.7;21.6;21.7;21.6;21.7…
21;21.2;21.2;21.2;21.2;21.2;21.2;21.2;21.2;21.3;21.3;21.4;21.4;21.4;21.4;21.5;21.4;21.4;21.4;21.4;21.4;21.4;21.4;21.5;21.4;21.5;21.6;21.5;21.6;21.5;21.5;21.6;21.5;21.6;21.6;21.5;21.6;21.6;21.6;21.6;21.6;21.6;21.5;21.6;21.6;21.6;21.6;21.6;21.6;21.6;21.6;21.6;21.6;21.7;21.6;21.7;21.6;21.6;21.7;21.6;21.6;21.6;21.6;21.6;21.7;21.6;21.7;21.6;21.6;21.7;21.7;21.7;21.6;21.6;21.6;21.6;21.7;21.7;21.7;21.7;2…
21.2;21.2;21.2;21.3;21.3;21.3;21.2;21.3;21.2;21.3;21.4;21.4;21.4;21.4;21.4;21.6;21.4;21.4;21.4;21.4;21.6;21.4;21.5;21.5;21.5;21.5;21.5;21.4;21.5;21.4;21.5;21.6;21.5;21.5;21.6;21.5;21.6;21.6;21.6;21.6;21.6;21.6;21.6;21.6;21.6;21.6;21.7;21.6;21.7;21.6;21.6;21.7;21.6;21.6;21.6;21.6;21.6;21.7;21.6;21.6;21.6;21.6;21.6;21.6;21.6;21.7;21.7;21.6;21.7;21.7;21.6;21.7;21.7;21.7;21.6;21.6;21.7;21.7;21.7;21.7…
21.1;21.2;21.2;21.3;21.3;21.3;21.2;21.2;21.3;21.3;21.4;21.4;21.4;21.4;21.4;21.5;21.4;21.4;21.5;21.5;21.5;21.4;21.5;21.4;21.5;21.5;21.5;21.5;21.5;21.5;21.5;21.5;21.6;21.6;21.6;21.6;21.6;21.6;21.6;21.6;21.6;21.7;21.6;21.6;21.7;21.6;21.6;21.6;21.6;21.6;21.7;21.7;21.6;21.6;21.6;21.6;21.7;21.8;21.6;21.7;21.6;21.7;21.6;21.6;21.7;21.6;21.6;21.7;21.7;21.6;21.6;21.7;21.7;21.7;21.6;21.7;21.7;21.7;21.7;21.7…
21.2;21.2;21.2;21.2;21.3;21.3;21.3;21.1;21.4;21.4;21.4;21.4;21.4;21.4;21.3;21.5;21.5;21.5;21.5;21.5;21.5;21.5;21.4;21.5;21.5;21.5;21.5;21.5;21.6;21.5;21.5;21.6;21.5;21.6;21.6;21.6;21.6;21.6;21.6;21.6;21.6;21.6;21.6;21.6;21.6;21.6;21.6;21.6;21.7;21.7;21.6;21.7;21.6;21.7;21.7;21.8;21.6;21.7;21.7;21.7;21.7;21.6;21.6;21.6;21.6;21.7;21.7;21.7;21.6;21.6;21.7;21.7;21.7;21.7;21.7;21.7;21.7;21.7;21.7;21.6…
21.2;21.2;21.3;21.2;21.3;21.3;21.3;21.3;21.3;21.4;21.4;21.4;21.4;21.4;21.5;21.5;21.4;21.5;21.5;21.6;21.5;21.4;21.5;21.5;21.5;21.5;21.8;21.5;21.5;21.5;21.6;21.6;21.5;21.7;21.5;21.6;21.6;21.6;21.6;21.6;21.6;21.6;21.5;21.7;21.7;21.6;21.6;21.6;21.7;21.7;21.7;21.7;21.7;21.6;21.7;21.6;21.6;21.6;21.8;21.7;21.6;21.6;21.6;21.6;21.7;21.6;21.7;21.6;21.6;21.7;21.6;21.7;21.6;21.6;21.7;21.7;21.7;21.7;21.7;21.7…
21.2;21.3;21.2;21.1;21.3;21.3;21.3;21.3;21.3;21.4;21.4;21.5;21.3;21.4;21.3;21.5;21.5;21.3;21.5;21.3;21.6;21.4;21.4;21.7;21.5;21.5;21.5;21.5;21.5;21.6;21.6;21.5;21.6;21.6;21.5;21.6;21.6;21.5;21.6;21.6;21.6;21.6;21.6;21.6;21.7;21.7;21.6;21.7;21.6;21.6;21.6;21.7;21.7;21.8;21.7;21.6;21.6;21.8;21.7;21.7;21.6;21.6;21.6;21.6;21.7;21.6;21.7;21.7;21.7;21.5;21.6;21.6;21.7;21.6;21.7;21.8;21.7;21.7;21.7;21.7…
Time Played: 00:00:02
21.7;21.7;21.7;21.8;21.9;21.8;21.8;21.8;21.8;21.8;21.8;21.7;21.7;21.7;21.7;21.9;21.8;21.7;21.7;21.8;21.7;21.8;21.7;21.7;21.8;21.7;21.7;21.7;21.8;21.8;21.7;21.8;21.7;21.8;21.7;21.8;21.8;21.9;21.8;21.9;21.8;21.8;21.8;21.9;21.8;21.8;21.8;21.9;21.8;21.9;21.8;21.8;21.8;21.9;21.8;21.9;21.9;21.9;21.9;21.9;21.9;21.9;21.9;21.9;21.9;21.9;22;21.9;22;21.9;21.9;21.9;21.9;21.9;21.9;21.9;21.9;21.9;21.9;21.8;21.…
21.7;21.7;21.8;21.8;21.7;21.8;21.7;21.8;21.7;21.8;21.7;21.7;21.8;21.8;21.8;21.8;21.8;21.8;21.7;21.6;21.8;21.8;21.7;21.8;21.8;21.7;21.8;21.9;21.8;21.7;21.6;21.8;21.8;21.8;21.7;21.9;21.7;21.7;21.8;21.8;21.8;21.8;21.8;21.8;21.8;21.8;21.8;21.7;21.8;21.7;21.9;21.9;21.9;21.9;21.9;21.9;21.9;21.9;21.9;21.9;22;21.9;21.9;21.9;22;21.9;21.8;21.9;21.9;22;21.9;21.9;21.9;21.9;21.9;21.9;21.9;21.9;21.9;21.8;21.8;…
21.7;21.7;21.7;21.7;21.8;21.9;21.8;21.8;21.8;21.8;21.8;21.7;21.7;21.7;21.7;21.8;21.7;21.7;21.7;21.6;21.8;21.8;21.7;21.7;21.7;21.7;21.8;21.7;21.7;21.8;21.7;21.6;21.8;21.7;21.8;21.9;21.7;21.9;21.7;21.7;21.8;21.7;21.8;21.8;21.8;21.8;21.8;21.9;21.8;21.9;21.9;21.8;21.9;21.9;21.9;21.9;21.8;21.9;21.9;22;21.9;21.9;21.9;21.8;22;21.9;21.9;22;21.9;21.9;21.9;21.9;21.9;21.9;21.9;21.8;21.9;21.9;21.8;21.8;21.8;…
21.7;21.7;21.8;21.7;21.8;21.8;21.7;21.7;21.7;21.7;21.7;21.7;21.7;21.7;21.8;21.8;21.8;21.8;21.7;21.7;21.8;21.7;21.7;21.7;21.8;21.8;21.7;21.8;21.8;21.7;21.7;21.7;21.8;21.8;21.7;21.7;21.8;21.8;21.7;21.8;21.8;21.7;21.8;21.7;21.8;21.8;21.8;21.8;21.8;21.9;21.9;21.8;21.8;21.9;21.9;21.8;21.8;21.9;21.9;21.8;21.9;21.9;21.9;22;21.9;21.9;21.9;21.9;21.9;21.9;22;21.9;21.9;21.9;21.9;21.9;21.9;21.9;21.9;21.8;22;…
21.6;21.7;21.6;21.7;21.8;21.8;21.7;21.8;21.7;21.8;21.7;21.7;21.7;21.8;21.7;21.7;21.7;21.8;21.7;21.7;21.7;21.7;21.7;21.7;21.7;21.7;21.8;21.8;21.7;21.8;21.7;21.6;21.7;21.7;21.7;21.7;21.7;21.7;21.7;21.8;21.8;21.7;21.7;21.7;21.7;21.9;21.7;21.8;21.8;21.8;21.8;21.8;21.9;21.8;21.7;21.8;21.8;21.9;21.9;22;21.9;21.9;21.9;21.8;21.9;21.9;21.9;21.8;21.9;21.9;21.9;21.9;21.9;21.9;21.9;21.9;21.9;21.9;21.9;21.8;2…
21.6;21.6;21.7;21.6;21.7;21.7;21.7;21.8;21.7;21.7;21.7;21.7;21.7;21.8;21.7;21.7;21.7;21.7;21.6;21.7;21.7;21.7;21.7;21.7;21.7;21.7;21.7;21.6;21.6;21.7;21.7;21.7;21.7;21.7;21.7;21.7;21.8;21.7;21.7;21.8;21.7;21.7;21.8;21.6;21.6;21.7;21.7;21.8;21.8;21.8;21.8;21.8;21.8;21.9;21.8;21.8;21.8;21.8;21.8;21.9;21.9;21.9;21.9;21.9;21.8;21.9;21.9;21.9;21.9;21.9;21.9;21.9;22;21.8;22;21.9;21.9;21.9;21.8;21.8;21.…
21.6;21.6;21.6;21.7;21.7;21.7;21.7;21.7;21.7;21.7;21.7;21.8;21.7;21.8;21.6;21.7;21.7;21.7;21.7;21.6;21.8;21.7;21.6;21.7;21.7;21.6;21.6;21.6;21.6;21.6;21.6;21.6;21.7;21.7;21.6;21.7;21.7;21.7;21.8;21.7;21.8;21.7;21.7;21.7;21.7;21.8;21.8;21.8;21.8;21.8;21.8;21.8;21.8;21.8;21.8;21.8;21.9;21.9;21.8;21.9;21.9;21.9;21.9;21.9;21.9;21.8;21.9;21.8;21.9;21.9;21.9;22;22;21.9;21.9;21.9;21.9;21.9;22.1;21.9;21.…
21.6;21.6;21.6;21.6;21.7;21.7;21.7;21.6;21.8;21.7;21.8;21.6;21.7;21.7;21.6;21.7;21.7;21.7;21.7;21.7;21.6;21.7;21.7;21.7;21.7;21.7;21.7;21.6;21.6;21.8;21.6;21.7;21.7;21.7;21.7;21.7;21.7;21.7;21.8;21.8;21.8;21.7;21.8;21.7;21.8;21.8;21.7;21.7;21.7;21.7;21.8;21.8;21.8;21.8;21.8;21.8;21.9;21.9;21.9;21.9;21.9;21.9;21.9;21.9;21.9;21.9;21.9;21.9;21.9;21.9;22;22;22;21.9;21.9;22;22;21.9;21.9;21.8;21.9;21.8…
21.5;21.7;21.6;21.6;21.6;21.7;21.6;21.6;21.7;21.7;21.8;21.7;21.7;21.6;21.6;21.7;21.7;21.7;21.7;21.7;21.7;21.6;21.6;21.7;21.7;21.7;21.7;21.6;21.7;21.6;21.6;21.7;21.7;21.7;21.7;21.6;21.7;21.6;21.7;21.7;21.7;21.7;21.7;21.7;21.7;21.7;21.8;21.8;21.7;21.8;21.7;21.7;21.8;21.8;21.8;21.8;21.8;21.8;21.8;21.9;21.9;21.8;21.9;21.9;21.9;21.9;21.9;21.9;21.9;21.9;21.9;21.9;21.9;21.9;21.9;21.9;21.9;21.9;21.9;22;2…
21.5;21.6;21.7;21.6;21.7;21.8;21.6;21.6;21.6;21.6;21.6;21.6;21.6;21.6;21.7;21.6;21.6;21.6;21.6;21.7;21.7;21.6;21.6;21.6;21.6;21.7;21.7;21.7;21.6;21.6;21.6;21.6;21.7;21.7;21.7;21.7;21.7;21.6;21.7;21.7;21.7;21.7;21.7;21.7;21.8;21.7;21.8;21.7;21.7;21.8;21.8;21.8;21.8;21.8;21.8;21.8;21.8;21.8;21.8;21.9;21.8;21.9;21.9;21.9;21.9;21.9;21.9;21.9;21.8;21.9;21.9;21.9;22;21.9;21.9;21.9;21.9;22;21.9;22;21.9;…
21.3;21.5;21.6;21.7;21.6;21.6;21.6;21.7;21.7;21.7;21.7;21.6;21.7;21.6;21.6;21.6;21.6;21.6;21.6;21.7;21.7;21.6;21.7;21.7;21.7;21.7;21.7;21.6;21.6;21.6;21.6;21.7;21.7;21.7;21.7;21.7;21.7;21.7;21.7;21.7;21.7;21.7;21.7;21.7;21.7;21.7;21.8;21.7;21.6;21.8;21.8;21.8;21.8;21.8;21.8;21.7;21.7;21.7;21.8;21.8;21.8;21.9;21.9;21.9;21.9;21.9;21.9;21.9;21.9;21.9;21.9;21.9;21.9;21.9;21.9;22;21.9;21.9;21.9;22;22;…
21.4;21.6;21.6;21.6;21.7;21.7;21.7;21.5;21.7;21.7;21.7;21.7;21.7;21.6;21.6;21.6;21.7;21.6;21.6;21.7;21.6;21.7;21.6;21.6;21.6;21.7;21.7;21.7;21.7;21.6;21.6;21.7;21.7;21.7;21.7;21.7;21.7;21.6;21.7;21.7;21.7;21.7;21.7;21.7;21.7;21.7;21.7;21.6;21.7;21.7;21.8;21.8;21.8;21.8;21.7;21.8;21.8;21.8;21.8;21.7;21.8;21.8;21.9;21.9;21.8;21.9;21.8;21.9;21.9;21.9;21.9;21.9;21.9;21.9;22;21.9;21.9;21.9;21.9;21.9;2…
21.3;21.6;21.5;21.6;21.6;21.6;21.6;21.6;21.7;21.6;21.6;21.6;21.6;21.6;21.6;21.6;21.6;21.6;21.6;21.6;21.7;21.6;21.7;21.7;21.7;21.7;21.7;21.6;21.6;21.7;21.7;21.7;21.7;21.7;21.6;21.7;21.7;21.7;21.7;21.7;21.7;21.7;21.7;21.7;21.7;21.7;21.7;21.6;21.8;21.8;21.8;21.8;21.8;21.8;21.7;21.8;21.7;21.8;21.8;21.8;21.8;21.9;21.9;21.9;21.9;21.8;21.8;21.9;21.9;21.9;21.9;21.9;21.9;21.9;21.9;21.9;21.9;21.9;21.9;21.9…
21.4;21.5;21.6;21.6;21.6;21.6;21.7;21.6;21.6;21.6;21.6;21.6;21.6;21.6;21.6;21.6;21.7;21.7;21.6;21.6;21.6;21.7;21.6;21.6;21.7;21.6;21.6;21.7;21.6;21.6;21.6;21.6;21.7;21.7;21.6;21.7;21.7;21.6;21.7;21.7;21.7;21.7;21.7;21.7;21.7;21.7;21.7;21.7;21.8;21.8;21.8;21.7;21.7;21.8;21.7;21.7;21.7;21.8;21.7;21.7;21.8;21.8;21.9;21.9;21.9;21.8;21.8;21.9;21.9;21.9;21.9;21.9;21.9;21.9;21.9;21.9;21.9;21.9;21.9;21.8…
21.5;21.5;21.5;21.6;21.6;21.5;21.6;21.5;21.6;21.6;21.6;21.6;21.6;21.7;21.6;21.6;21.7;21.6;21.6;21.8;21.6;21.6;21.7;21.7;21.7;21.6;21.7;21.6;21.7;21.7;21.6;21.6;21.7;21.7;21.6;21.7;21.7;21.7;21.7;21.7;21.6;21.7;21.7;21.6;21.7;21.7;21.7;21.7;21.7;21.8;21.7;21.8;21.7;21.7;21.6;21.7;21.7;21.7;21.7;21.8;21.8;21.8;21.8;21.8;21.9;21.9;21.9;21.8;21.9;21.8;21.8;21.9;21.9;21.9;21.9;21.9;21.9;22;22;21.9;21.…
21.5;21.5;21.6;21.6;21.6;21.6;21.6;21.5;21.6;21.6;21.6;21.6;21.6;21.6;21.6;21.5;21.7;21.6;21.6;21.6;21.6;21.6;21.6;21.7;21.7;21.6;21.7;21.5;21.7;21.6;21.7;21.7;21.7;21.6;21.6;21.7;21.7;21.6;21.7;21.6;21.6;21.6;21.6;21.7;21.6;21.7;21.7;21.6;21.7;21.9;21.7;21.8;21.8;21.7;21.8;21.7;21.7;21.7;21.6;21.7;21.7;21.8;21.8;21.8;21.9;21.8;21.8;21.9;21.9;21.9;21.9;21.8;21.8;21.9;21.8;21.9;21.9;22;21.9;21.8;2…
21.4;21.6;21.6;21.5;21.6;21.6;21.5;21.6;21.6;21.5;21.5;21.5;21.6;21.5;21.5;21.7;21.6;21.6;21.6;21.6;21.6;21.6;21.6;21.6;21.5;21.7;21.6;21.6;21.7;21.7;21.6;21.7;21.7;21.6;21.6;21.6;21.6;21.7;21.6;21.6;21.6;21.6;21.7;21.6;21.7;21.7;21.7;21.6;21.7;21.7;21.7;21.7;21.7;21.7;21.7;21.7;21.7;21.7;21.7;21.7;21.7;21.7;21.7;21.8;21.8;21.8;21.7;21.8;21.9;21.9;21.9;21.8;21.8;21.8;21.8;21.9;21.9;21.9;21.9;21.8…
21.4;21.6;21.6;21.6;21.6;21.6;21.5;21.6;21.5;21.6;21.6;21.6;21.7;21.6;21.6;21.7;21.6;21.6;21.5;21.6;21.6;21.6;21.6;21.6;21.6;21.6;21.6;21.6;21.6;21.6;21.7;21.6;21.6;21.6;21.7;21.7;21.6;21.7;21.6;21.6;21.6;21.6;21.7;21.6;21.6;21.7;21.6;21.6;21.6;21.7;21.7;21.7;21.7;21.6;21.7;21.7;21.7;21.7;21.7;21.7;21.7;21.7;21.7;21.8;21.8;21.7;21.9;21.7;21.8;21.8;21.8;21.8;21.8;21.8;21.9;21.9;21.9;21.8;21.8;21.9…
21.6;21.6;21.6;21.5;21.7;21.6;21.6;21.6;21.6;21.5;21.6;21.6;21.6;21.6;21.6;21.6;21.5;21.6;21.6;21.6;21.6;21.6;21.6;21.6;21.6;21.6;21.6;21.7;21.6;21.7;21.6;21.6;21.6;21.6;21.6;21.6;21.6;21.6;21.6;21.6;21.6;21.6;21.6;21.5;21.7;21.6;21.6;21.6;21.6;21.6;21.6;21.6;21.6;21.7;21.7;21.7;21.6;21.6;21.7;21.7;21.7;21.7;21.8;21.8;21.8;21.8;21.7;21.8;21.8;21.8;21.8;21.8;21.8;21.8;21.9;21.8;21.9;21.8;21.8;21.8…
21.4;21.5;21.6;21.5;21.6;21.6;21.6;21.5;21.6;21.5;21.6;21.5;21.5;21.5;21.4;21.5;21.6;21.7;21.5;21.7;21.6;21.6;21.6;21.6;21.6;21.7;21.6;21.6;21.6;21.6;21.6;21.6;21.6;21.6;21.6;21.7;21.6;21.6;21.6;21.6;21.6;21.5;21.6;21.6;21.6;21.6;21.6;21.6;21.6;21.6;21.6;21.6;21.7;21.6;21.7;21.6;21.7;21.6;21.7;21.7;21.7;21.7;21.7;21.7;21.7;21.7;21.8;21.8;21.8;21.8;21.8;21.8;21.8;21.7;21.8;21.8;21.9;21.8;21.8;21.9…
21.4;21.5;21.5;21.5;21.7;21.6;21.5;21.5;21.5;21.6;21.5;21.6;21.6;21.6;21.6;21.6;21.6;21.6;21.5;21.6;21.5;21.6;21.6;21.6;21.5;21.6;21.6;21.6;21.6;21.6;21.6;21.6;21.6;21.6;21.6;21.5;21.6;21.6;21.6;21.6;21.6;21.5;21.6;21.6;21.7;21.6;21.6;21.6;21.7;21.6;21.6;21.6;21.6;21.6;21.6;21.6;21.6;21.6;21.6;21.6;21.6;21.7;21.7;21.7;21.7;21.7;21.8;21.7;21.8;21.8;21.8;21.8;21.7;21.7;21.8;21.8;21.8;21.7;21.7;21.8…
21.5;21.5;21.5;21.5;21.5;21.5;21.5;21.4;21.5;21.6;21.5;21.5;21.5;21.6;21.5;21.6;21.6;21.6;21.5;21.6;21.4;21.6;21.5;21.6;21.5;21.6;21.6;21.6;21.6;21.6;21.6;21.6;21.6;21.6;21.6;21.6;21.5;21.6;21.6;21.5;21.5;21.6;21.5;21.6;21.6;21.6;21.6;21.6;21.6;21.6;21.6;21.6;21.6;21.6;21.6;21.6;21.6;21.6;21.5;21.6;21.6;21.7;21.7;21.7;21.7;21.7;21.8;21.7;21.7;21.8;21.7;21.7;21.8;21.8;21.8;21.8;21.9;21.8;21.7;21.8…
21.4;21.5;21.6;21.5;21.5;21.6;21.6;21.5;21.5;21.5;21.5;21.5;21.5;21.6;21.6;21.5;21.5;21.6;21.5;21.6;21.5;21.5;21.6;21.6;21.6;21.5;21.5;21.6;21.6;21.6;21.6;21.6;21.6;21.6;21.6;21.6;21.6;21.6;21.6;21.6;21.6;21.6;21.6;21.6;21.6;21.6;21.6;21.6;21.6;21.6;21.6;21.6;21.6;21.6;21.6;21.6;21.6;21.6;21.6;21.6;21.6;21.6;21.7;21.7;21.7;21.7;21.7;21.7;21.8;21.7;21.8;21.7;21.8;21.7;21.8;21.7;21.7;21.8;21.9;21.9…
21.5;21.5;21.5;21.5;21.5;21.6;21.5;21.5;21.4;21.4;21.5;21.5;21.4;21.5;21.5;21.5;21.5;21.5;21.6;21.6;21.5;21.5;21.5;21.6;21.6;21.5;21.5;21.5;21.6;21.6;21.5;21.6;21.6;21.5;21.5;21.6;21.6;21.6;21.5;21.4;21.6;21.6;21.6;21.6;21.6;21.6;21.6;21.6;21.6;21.6;21.6;21.6;21.6;21.6;21.6;21.6;21.6;21.6;21.6;21.6;21.6;21.6;21.6;21.7;21.6;21.7;21.7;21.7;21.7;21.6;21.6;21.7;21.8;21.7;21.7;21.8;21.8;21.8;21.8;21.7…
21.4;21.5;21.5;21.5;21.5;21.4;21.4;21.4;21.2;21.4;21.5;21.5;21.5;21.5;21.5;21.5;21.5;21.5;21.5;21.5;21.4;21.6;21.5;21.5;21.5;21.5;21.6;21.5;21.7;21.6;21.6;21.6;21.6;21.5;21.5;21.6;21.6;21.6;21.6;21.6;21.6;21.6;21.6;21.6;21.6;21.7;21.6;21.6;21.6;21.6;21.6;21.6;21.6;21.6;21.6;21.6;21.6;21.6;21.6;21.6;21.6;21.6;21.6;21.6;21.6;21.6;21.6;21.7;21.7;21.6;21.6;21.7;21.7;21.7;21.8;21.7;21.7;21.7;21.7;21.7…
21.4;21.4;21.4;21.5;21.5;21.4;21.5;21.4;21.4;21.4;21.5;21.5;21.5;21.4;21.5;21.5;21.5;21.5;21.5;21.5;21.3;21.6;21.6;21.6;21.5;21.5;21.6;21.6;21.6;21.5;21.5;21.6;21.6;21.5;21.6;21.6;21.6;21.7;21.6;21.6;21.7;21.6;21.6;21.6;21.7;21.7;21.6;21.6;21.6;21.6;21.6;21.6;21.7;21.6;21.6;21.6;21.6;21.6;21.6;21.6;21.6;21.6;21.6;21.6;21.6;21.6;21.7;21.6;21.6;21.6;21.7;21.7;21.6;21.7;21.7;21.6;21.7;21.7;21.7;21.7…
21.4;21.5;21.5;21.4;21.4;21.4;21.4;21.4;21.4;21.4;21.5;21.4;21.4;21.5;21.4;21.5;21.5;21.5;21.5;21.5;21.6;21.6;21.5;21.6;21.6;21.6;21.6;21.6;21.5;21.6;21.6;21.6;21.6;21.6;21.5;21.6;21.6;21.6;21.6;21.6;21.7;21.7;21.6;21.7;21.7;21.7;21.6;21.6;21.7;21.6;21.6;21.7;21.7;21.6;21.6;21.7;21.6;21.6;21.6;21.6;21.6;21.6;21.7;21.6;21.7;21.6;21.6;21.6;21.7;21.7;21.7;21.6;21.6;21.7;21.7;21.6;21.6;21.7;21.6;21.7…
21.2;21.4;21.4;21.4;21.5;21.4;21.4;21.5;21.4;21.5;21.4;21.6;21.5;21.4;21.5;21.6;21.6;21.6;21.6;21.6;21.6;21.6;21.6;21.6;21.6;21.6;21.6;21.6;21.6;21.5;21.6;21.6;21.5;21.6;21.6;21.6;21.6;21.6;21.7;21.6;21.6;21.6;21.6;21.6;21.6;21.7;21.6;21.6;21.6;21.7;21.7;21.8;21.6;21.7;21.8;21.6;21.6;21.6;21.7;21.6;21.7;21.6;21.6;21.7;21.6;21.6;21.7;21.6;21.7;21.6;21.7;21.6;21.6;21.6;21.6;21.6;21.6;21.6;21.6;21.6…
21.4;21.4;21.5;21.4;21.4;21.4;21.5;21.4;21.5;21.5;21.5;21.4;21.5;21.5;21.5;21.5;21.5;21.6;21.6;21.6;21.6;21.6;21.5;21.6;21.5;21.5;21.6;21.6;21.6;21.6;21.6;21.5;21.5;21.6;21.5;21.6;21.6;21.6;21.6;21.7;21.6;21.6;21.6;21.6;21.7;21.7;21.7;21.7;21.6;21.7;21.6;21.7;21.8;21.7;21.8;21.7;21.6;21.7;21.7;21.7;21.7;21.7;21.7;21.6;21.7;21.7;21.6;21.6;21.6;21.6;21.6;21.7;21.7;21.6;21.6;21.6;21.6;21.6;21.6;21.6…
21.4;21.4;21.4;21.4;21.4;21.4;21.4;21.5;21.5;21.5;21.5;21.5;21.6;21.6;21.5;21.5;21.6;21.5;21.6;21.6;21.6;21.5;21.5;21.5;21.5;21.6;21.6;21.6;21.6;21.6;21.6;21.6;21.6;21.6;21.7;21.6;21.7;21.7;21.6;21.7;21.7;21.7;21.7;21.6;21.6;21.7;21.7;21.6;21.7;21.7;21.7;21.7;21.7;21.7;21.6;21.7;21.6;21.6;21.7;21.7;21.7;21.5;21.7;21.7;21.6;21.6;21.7;21.6;21.6;21.6;21.6;21.6;21.6;21.6;21.6;21.6;21.7;21.6;21.6;21.6…
21.3;21.4;21.4;21.5;21.4;21.4;21.5;21.4;21.4;21.5;21.5;21.5;21.5;21.5;21.5;21.5;21.6;21.6;21.6;21.6;21.5;21.5;21.5;21.6;21.5;21.6;21.6;21.7;21.7;21.6;21.6;21.5;21.7;21.6;21.6;21.7;21.7;21.7;21.6;21.7;21.7;21.7;21.8;21.7;21.7;21.7;21.7;21.6;21.6;21.6;21.7;21.7;21.7;21.7;21.7;21.8;21.8;21.7;21.6;21.7;21.7;21.7;21.8;21.7;21.6;21.6;21.7;21.6;21.7;21.6;21.6;21.6;21.6;21.6;21.6;21.6;21.6;21.6;21.7;21.6…
21.2;21.3;21.4;21.4;21.5;21.4;21.4;21.5;21.4;21.5;21.5;21.6;21.5;21.6;21.6;21.6;21.6;21.6;21.6;21.6;21.5;21.5;21.5;21.5;21.5;21.5;21.7;21.6;21.7;21.6;21.6;21.5;21.6;21.6;21.7;21.7;21.7;21.7;21.7;21.7;21.7;21.6;21.7;21.7;21.7;21.7;21.7;21.7;21.7;21.7;21.7;21.7;21.7;21.7;21.8;21.7;21.7;21.6;21.7;21.7;21.7;21.7;21.7;21.7;21.7;21.7;21.7;21.6;21.7;21.6;21.6;21.6;21.5;21.6;21.6;21.6;21.6;21.6;21.6;21.6…
21.2;21.4;21.4;21.5;21.4;21.4;21.4;21.5;21.4;21.5;21.4;21.6;21.5;21.5;21.6;21.5;21.6;21.6;21.6;21.6;21.6;21.6;21.5;21.6;21.5;21.5;21.6;21.6;21.6;21.6;21.6;21.6;21.6;21.7;21.6;21.7;21.6;21.7;21.7;21.7;21.7;21.7;21.7;21.7;21.7;21.7;21.8;21.6;21.7;21.6;21.7;21.7;21.7;21.7;21.7;21.7;21.7;21.7;21.7;21.8;21.7;21.8;21.8;21.6;21.7;21.7;21.7;21.7;21.7;21.7;21.6;21.7;21.6;21.6;21.6;21.6;21.6;21.6;21.6;21.6…
21.4;21.5;21.4;21.5;21.4;21.3;21.5;21.5;21.5;21.5;21.4;21.4;21.6;21.5;21.5;21.6;21.5;21.6;21.6;21.6;21.5;21.6;21.6;21.5;21.6;21.6;21.6;21.6;21.6;21.6;21.6;21.6;21.6;21.7;21.6;21.7;21.7;21.7;21.7;21.7;21.9;21.7;21.8;21.7;21.7;21.7;21.7;21.7;21.8;21.7;21.8;21.8;21.8;21.8;21.7;21.7;21.7;21.7;21.6;21.7;21.7;21.7;21.7;21.7;21.7;21.7;21.7;21.6;21.7;21.7;21.6;21.7;21.7;21.6;21.7;21.6;21.6;21.6;21.6;21.6…
21.3;21.3;21.5;21.5;21.5;21.4;21.4;21.4;21.4;21.4;21.5;21.4;21.5;21.5;21.5;21.6;21.5;21.6;21.6;21.6;21.5;21.7;21.6;21.6;21.6;21.6;21.6;21.6;21.6;21.6;21.6;21.6;21.6;21.6;21.6;21.7;21.7;21.7;21.7;21.7;21.7;21.9;21.7;21.7;21.7;21.7;21.7;21.7;21.7;21.7;21.8;21.7;21.7;21.8;21.8;21.8;21.7;21.7;21.7;21.8;21.8;21.8;21.8;21.7;21.7;21.7;21.7;21.7;21.7;21.7;21.6;21.7;21.7;21.6;21.6;21.6;21.6;21.6;21.6;21.6…
21.2;21.4;21.5;21.4;21.4;21.5;21.4;21.5;21.4;21.4;21.6;21.4;21.5;21.5;21.5;21.6;21.5;21.6;21.6;21.6;21.5;21.5;21.6;21.5;21.6;21.6;21.6;21.6;21.6;21.6;21.6;21.6;21.7;21.6;21.7;21.6;21.6;21.7;21.7;21.7;21.7;21.8;21.7;21.8;21.7;21.7;21.8;21.7;21.7;21.7;21.7;21.8;21.8;21.6;21.7;21.7;21.7;21.7;21.7;21.7;21.8;21.8;21.8;21.7;21.8;21.7;21.7;21.7;21.8;21.7;21.7;21.6;21.7;21.6;21.7;21.7;21.6;21.6;21.6;21.6…
21.2;21.4;21.4;21.4;21.4;21.5;21.4;21.6;21.5;21.4;21.5;21.5;21.5;21.5;21.4;21.6;21.6;21.6;21.5;21.6;21.6;21.6;21.6;21.6;21.6;21.6;21.6;21.6;21.6;21.6;21.6;21.6;21.6;21.6;21.6;21.7;21.7;21.7;21.7;21.6;21.7;21.8;21.8;21.7;21.7;21.8;21.7;21.7;21.8;21.7;21.7;21.8;21.8;21.8;21.8;21.7;21.8;21.7;21.7;21.8;21.8;21.8;21.7;21.7;21.7;21.7;21.7;21.8;21.7;21.6;21.7;21.7;21.7;21.7;21.6;21.7;21.6;21.6;21.6;21.6…
21.2;21.3;21.4;21.4;21.4;21.4;21.3;21.5;21.5;21.5;21.5;21.5;21.5;21.5;21.5;21.5;21.5;21.5;21.5;21.6;21.6;21.5;21.5;21.6;21.6;21.7;21.6;21.6;21.6;21.6;21.6;21.6;21.7;21.6;21.6;21.7;21.7;21.7;21.7;21.6;21.7;21.6;21.7;21.7;21.6;21.7;21.7;21.7;21.7;21.7;21.7;21.8;21.7;21.7;21.7;21.8;21.7;21.7;21.8;21.8;21.7;21.7;21.7;21.7;21.7;21.7;21.7;21.7;21.7;21.7;21.7;21.7;21.7;21.6;21.6;21.7;21.6;21.7;21.6;21.6…
21.3;21.3;21.4;21.4;21.4;21.4;21.3;21.4;21.5;21.5;21.5;21.5;21.5;21.5;21.5;21.5;21.6;21.5;21.5;21.6;21.6;21.6;21.6;21.7;21.6;21.6;21.6;21.6;21.6;21.6;21.6;21.6;21.7;21.6;21.7;21.7;21.7;21.7;21.7;21.7;21.7;21.7;21.6;21.7;21.8;21.7;21.7;21.7;21.7;21.7;21.8;21.8;21.8;21.7;21.7;21.8;21.7;21.7;21.8;21.8;21.8;21.7;21.7;21.7;21.7;21.7;21.7;21.6;21.7;21.7;21.7;21.6;21.7;21.7;21.7;21.7;21.6;21.6;21.6;21.6…
21.2;21.3;21.4;21.4;21.4;21.5;21.4;21.4;21.5;21.5;21.5;21.3;21.5;21.5;21.6;21.5;21.6;21.5;21.6;21.5;21.6;21.5;21.6;21.6;21.5;21.6;21.6;21.6;21.5;21.6;21.6;21.6;21.6;21.6;21.7;21.7;21.7;21.7;21.7;21.7;21.7;21.7;21.6;21.8;21.7;21.7;21.8;21.7;21.7;21.7;21.7;21.8;21.8;21.7;21.7;21.7;21.7;21.7;21.7;21.7;21.8;21.7;21.7;21.7;21.7;21.7;21.7;21.6;21.7;21.7;21.6;21.7;21.7;21.7;21.7;21.6;21.6;21.6;21.6;21.6…
21.3;21.3;21.3;21.4;21.4;21.4;21.3;21.4;21.3;21.4;21.5;21.5;21.5;21.5;21.5;21.5;21.5;21.6;21.5;21.6;21.5;21.6;21.6;21.6;21.6;21.6;21.6;21.5;21.6;21.6;21.7;21.6;21.6;21.6;21.6;21.7;21.7;21.7;21.7;21.7;21.7;21.7;21.7;21.6;21.6;21.7;21.7;21.7;21.7;21.7;21.8;21.7;21.7;21.7;21.7;21.7;21.8;21.7;21.7;21.7;21.7;21.7;21.7;21.7;21.8;21.7;21.7;21.7;21.7;21.7;21.7;21.7;21.7;21.7;21.7;21.7;21.6;21.6;21.6;21.6…
21.2;21.4;21.4;21.4;21.4;21.4;21.4;21.4;21.4;21.4;21.4;21.5;21.5;21.5;21.5;21.5;21.5;21.6;21.5;21.6;21.6;21.5;21.6;21.6;21.6;21.6;21.6;21.6;21.6;21.6;21.6;21.6;21.6;21.6;21.7;21.7;21.7;21.7;21.7;21.7;21.7;21.7;21.7;21.7;21.7;21.7;21.7;21.7;21.7;21.7;21.7;21.7;21.7;21.7;21.7;21.7;21.7;21.8;21.7;21.7;21.6;21.7;21.7;21.7;21.8;21.7;21.7;21.7;21.7;21.7;21.7;21.7;21.7;21.7;21.7;21.6;21.6;21.6;21.6;21.6…
21.2;21.3;21.4;21.4;21.4;21.5;21.5;21.5;21.4;21.4;21.5;21.5;21.5;21.6;21.5;21.5;21.5;21.6;21.6;21.5;21.6;21.6;21.6;21.5;21.6;21.6;21.6;21.6;21.6;21.7;21.6;21.6;21.6;21.6;21.7;21.7;21.7;21.7;21.7;21.7;21.6;21.7;21.7;21.7;21.6;21.7;21.7;21.7;21.7;21.8;21.7;21.7;21.8;21.7;21.7;21.7;21.7;21.7;21.8;21.7;21.8;21.6;21.8;21.7;21.7;21.7;21.7;21.7;21.8;21.7;21.7;21.7;21.7;21.7;21.7;21.7;21.6;21.6;21.6;21.6…
21.2;21.3;21.3;21.4;21.4;21.4;21.4;21.5;21.4;21.4;21.5;21.5;21.5;21.5;21.5;21.5;21.5;21.6;21.6;21.6;21.6;21.6;21.6;21.6;21.6;21.6;21.6;21.6;21.6;21.6;21.6;21.6;21.6;21.7;21.7;21.7;21.6;21.7;21.7;21.6;21.7;21.7;21.7;21.7;21.7;21.7;21.7;21.7;21.8;21.7;21.8;21.8;21.7;21.7;21.8;21.7;21.7;21.7;21.7;21.8;21.7;21.8;21.8;21.8;21.8;21.7;21.8;21.7;21.8;21.7;21.7;21.7;21.9;21.7;21.7;21.7;21.6;21.7;21.6;21.6…
21.2;21.3;21.4;21.4;21.4;21.4;21.4;21.5;21.5;21.4;21.5;21.5;21.6;21.5;21.5;21.5;21.6;21.6;21.6;21.6;21.6;21.6;21.6;21.6;21.6;21.6;21.6;21.6;21.7;21.6;21.6;21.6;21.6;21.7;21.6;21.7;21.6;21.7;21.7;21.7;21.7;21.7;21.7;21.7;21.7;21.7;21.7;21.6;21.7;21.8;21.8;21.7;21.8;21.7;21.7;21.7;21.7;21.6;21.7;21.7;21.8;21.7;21.8;21.8;21.7;21.8;21.7;21.8;21.8;21.7;21.7;21.7;21.8;21.7;21.7;21.7;21.7;21.7;21.6;21.7…
21.2;21.3;21.4;21.4;21.4;21.5;21.5;21.3;21.5;21.5;21.4;21.5;21.5;21.5;21.6;21.5;21.6;21.6;21.5;21.6;21.6;21.6;21.6;21.6;21.5;21.6;21.6;21.6;21.7;21.6;21.6;21.6;21.7;21.7;21.8;21.7;21.6;21.7;21.8;21.7;21.7;21.8;21.7;21.7;21.7;21.7;21.7;21.7;21.7;21.7;21.7;21.8;21.7;21.8;21.7;21.7;21.7;21.7;21.7;21.7;21.7;21.8;21.7;21.8;21.7;21.7;21.7;21.8;21.8;21.7;21.7;21.7;21.7;21.7;21.7;21.8;21.7;21.7;21.6;21.7…
21.2;21.3;21.4;21.4;21.4;21.5;21.5;21.5;21.5;21.5;21.5;21.4;21.5;21.4;21.5;21.5;21.5;21.5;21.6;21.6;21.6;21.6;21.7;21.5;21.6;21.5;21.6;21.6;21.6;21.6;21.6;21.6;21.6;21.6;21.7;21.8;21.7;21.7;21.7;21.8;21.7;21.7;21.8;21.7;21.7;21.7;21.8;21.7;21.8;21.8;21.8;21.8;21.7;21.7;21.7;21.7;21.8;21.7;21.7;21.8;21.7;21.7;21.7;21.7;21.8;21.7;21.7;21.8;21.8;21.7;21.8;21.7;21.8;21.7;21.7;21.7;21.7;21.7;21.7;21.7…
21.2;21.4;21.4;21.5;21.5;21.4;21.4;21.5;21.5;21.5;21.5;21.6;21.5;21.5;21.5;21.6;21.5;21.6;21.5;21.7;21.6;21.6;21.6;21.6;21.6;21.6;21.7;21.6;21.6;21.6;21.6;21.6;21.7;21.7;21.6;21.7;21.8;21.7;21.7;21.7;21.8;21.7;21.8;21.8;21.7;21.7;21.7;21.7;21.8;21.8;21.8;21.8;21.8;21.7;21.7;21.7;21.7;21.7;21.7;21.7;21.7;21.7;21.8;21.7;21.7;21.7;21.8;21.7;21.8;21.7;21.8;21.7;21.7;21.7;21.7;21.7;21.7;21.7;21.7;21.7…
21.2;21.3;21.4;21.4;21.5;21.5;21.4;21.5;21.5;21.6;21.5;21.5;21.6;21.6;21.5;21.5;21.5;21.6;21.6;21.6;21.6;21.6;21.6;21.6;21.6;21.6;21.7;21.6;21.7;21.6;21.6;21.6;21.6;21.6;21.7;21.8;21.7;21.7;21.7;21.7;21.8;21.7;21.8;21.7;21.7;21.7;21.7;21.7;21.8;21.8;21.8;21.8;21.8;21.7;21.8;21.7;21.8;21.8;21.8;21.7;21.8;21.7;21.7;21.7;21.7;21.7;21.8;21.8;21.7;21.7;21.7;21.8;21.7;21.7;21.7;21.8;21.7;21.7;21.6;21.7…
21.3;21.3;21.4;21.4;21.4;21.4;21.4;21.4;21.6;21.5;21.6;21.5;21.5;21.6;21.6;21.6;21.6;21.6;21.6;21.6;21.6;21.6;21.6;21.6;21.6;21.7;21.6;21.6;21.6;21.7;21.6;21.7;21.7;21.6;21.7;21.7;21.7;21.6;21.7;21.7;21.8;21.7;21.8;21.8;21.7;21.8;21.8;21.8;21.8;21.7;21.8;21.8;21.8;21.8;21.8;21.7;21.8;21.8;21.8;21.8;21.8;21.8;21.8;21.8;21.8;21.7;21.7;21.8;21.7;21.7;21.7;21.8;21.8;21.8;21.7;21.7;21.7;21.7;21.7;21.6…
21.2;21.4;21.4;21.5;21.4;21.4;21.4;21.5;21.4;21.5;21.6;21.5;21.6;21.5;21.5;21.5;21.6;21.6;21.6;21.7;21.5;21.6;21.6;21.6;21.6;21.6;21.6;21.6;21.7;21.7;21.7;21.6;21.7;21.7;21.7;21.7;21.7;21.7;21.7;21.7;21.7;21.7;21.8;21.7;21.7;21.8;21.7;21.8;21.9;21.8;21.7;21.8;21.7;21.7;21.8;21.8;21.7;21.8;21.7;21.7;21.8;21.8;21.8;21.8;21.8;21.8;21.8;21.7;21.7;21.8;21.7;21.8;21.8;21.7;21.7;21.7;21.7;21.7;21.7;21.7…
21.2;21.4;21.4;21.5;21.4;21.4;21.4;21.5;21.5;21.5;21.5;21.6;21.5;21.5;21.6;21.6;21.5;21.6;21.6;21.7;21.7;21.6;21.6;21.6;21.6;21.6;21.7;21.6;21.7;21.7;21.7;21.7;21.7;21.6;21.7;21.7;21.7;21.7;21.8;21.7;21.8;21.8;21.8;21.7;21.8;21.8;21.8;21.8;21.8;21.8;21.8;21.8;21.7;21.7;21.8;21.7;21.8;21.8;21.8;21.8;21.8;21.8;21.8;21.8;21.8;21.8;21.8;21.8;21.7;21.8;21.7;21.7;21.8;21.8;21.8;21.7;21.8;21.8;21.7;21.7…
21.2;21.3;21.4;21.5;21.4;21.5;21.5;21.5;21.5;21.6;21.5;21.6;21.6;21.6;21.5;21.5;21.6;21.6;21.7;21.7;21.6;21.6;21.6;21.6;21.6;21.7;21.6;21.6;21.7;21.7;21.7;21.7;21.7;21.7;21.8;21.7;21.6;21.7;21.8;21.8;21.8;21.7;21.7;21.7;21.7;21.8;21.8;21.7;21.8;21.8;21.8;21.8;21.9;21.7;21.8;21.7;21.7;21.8;21.8;21.8;21.8;21.8;21.8;21.8;21.8;21.8;21.8;21.8;21.8;21.8;21.8;21.8;21.7;21.8;21.7;21.7;21.7;21.7;21.7;21.7…
21.2;21.4;21.5;21.4;21.4;21.5;21.4;21.4;21.4;21.5;21.5;21.6;21.5;21.5;21.6;21.5;21.5;21.6;21.6;21.6;21.6;21.6;21.6;21.7;21.6;21.6;21.6;21.7;21.7;21.7;21.7;21.6;21.7;21.7;21.7;21.7;21.7;21.8;21.8;21.7;21.7;21.8;21.8;21.7;21.7;21.8;21.8;21.8;21.8;21.7;21.8;21.7;21.8;21.8;21.8;21.8;21.8;21.8;21.8;21.8;21.8;21.8;21.8;21.8;21.8;21.8;21.8;21.8;21.8;21.7;21.7;21.7;21.7;21.6;21.7;21.7;21.7;21.7;21.7;21.7…
21.2;21.4;21.5;21.4;21.4;21.4;21.5;21.5;21.6;21.5;21.5;21.6;21.6;21.5;21.5;21.5;21.6;21.6;21.6;21.6;21.6;21.6;21.6;21.6;21.7;21.7;21.6;21.7;21.7;21.7;21.7;21.7;21.8;21.7;21.7;21.7;21.7;21.7;21.7;21.7;21.8;21.8;21.7;21.8;21.7;21.8;21.7;21.7;21.7;21.8;21.8;21.8;21.7;21.7;21.8;21.7;21.8;21.7;21.8;21.8;21.8;21.8;21.8;21.8;21.8;21.7;21.8;21.7;21.7;21.7;21.6;21.7;21.8;21.7;21.8;21.8;21.7;21.7;21.7;21.7…
21.3;21.4;21.4;21.4;21.4;21.5;21.5;21.4;21.5;21.6;21.6;21.5;21.6;21.6;21.6;21.6;21.6;21.6;21.5;21.6;21.6;21.7;21.7;21.7;21.6;21.6;21.7;21.8;21.7;21.7;21.6;21.7;21.8;21.7;21.7;21.7;21.7;21.7;21.7;21.8;21.8;21.8;21.8;21.8;21.8;21.8;21.8;21.7;21.8;21.8;21.7;21.8;21.7;21.8;21.8;21.7;21.7;21.8;21.8;21.8;21.8;21.8;21.8;21.8;21.8;21.7;21.7;21.7;21.8;21.8;21.7;21.8;21.8;21.7;21.7;21.7;21.7;21.7;21.7;21.7…
21.4;21.4;21.4;21.5;21.4;21.4;21.4;21.5;21.6;21.6;21.6;21.6;21.6;21.6;21.6;21.6;21.6;21.6;21.6;21.7;21.6;21.5;21.6;21.6;21.7;21.7;21.7;21.7;21.7;21.7;21.7;21.7;21.7;21.6;21.6;21.7;21.8;21.7;21.8;21.7;21.7;21.7;21.8;21.7;21.7;21.7;21.8;21.8;21.8;21.8;21.8;21.8;21.8;21.8;21.7;21.7;21.8;21.8;21.8;21.8;21.8;21.7;21.8;21.8;21.8;21.8;21.8;21.8;21.8;21.8;21.8;21.8;21.8;21.7;21.7;21.7;21.7;21.7;21.7;21.7…
21.4;21.4;21.4;21.4;21.5;21.4;21.4;21.6;21.6;21.6;21.6;21.6;21.6;21.6;21.6;21.6;21.6;21.7;21.5;21.6;21.6;21.6;21.6;21.6;21.6;21.6;21.7;21.7;21.7;21.6;21.7;21.6;21.7;21.7;21.7;21.7;21.7;21.7;21.7;21.8;21.8;21.8;21.8;21.8;21.8;21.8;21.8;21.8;21.8;21.7;21.8;21.7;21.7;21.7;21.7;21.8;21.8;21.8;21.8;21.8;21.8;21.8;21.8;21.7;21.8;21.7;21.8;21.8;21.8;21.9;21.7;21.8;21.8;21.7;21.7;21.7;21.7;21.7;21.7;21.7…
21.4;21.4;21.4;21.4;21.5;21.4;21.5;21.5;21.5;21.5;21.5;21.6;21.6;21.6;21.5;21.5;21.6;21.6;21.6;21.6;21.6;21.6;21.6;21.6;21.6;21.7;21.7;21.7;21.7;21.7;21.7;21.7;21.6;21.6;21.7;21.7;21.7;21.8;21.8;21.8;21.8;21.7;21.8;21.8;21.8;21.8;21.8;21.7;21.8;21.7;21.7;21.8;21.8;21.7;21.8;21.8;21.8;21.8;21.8;21.8;21.8;21.8;21.8;21.8;21.8;21.8;21.8;21.8;21.8;21.9;21.8;21.8;21.7;21.7;21.7;21.7;21.7;21.7;21.7;21.7…
21.4;21.5;21.4;21.4;21.5;21.5;21.5;21.5;21.5;21.6;21.6;21.6;21.6;21.6;21.6;21.6;21.7;21.7;21.6;21.6;21.6;21.6;21.6;21.6;21.7;21.7;21.7;21.7;21.7;21.7;21.6;21.7;21.7;21.7;21.7;21.7;21.7;21.7;21.7;21.7;21.8;21.8;21.7;21.8;21.8;21.8;21.8;21.8;21.7;21.8;21.8;21.8;21.7;21.8;21.8;21.8;21.8;21.8;21.8;21.8;21.8;21.8;21.8;21.7;21.8;21.9;21.8;21.8;21.8;21.8;21.8;21.8;21.8;21.7;21.7;21.7;21.7;21.7;21.7;21.7…
21.4;21.4;21.4;21.4;21.5;21.5;21.5;21.5;21.4;21.5;21.6;21.6;21.6;21.6;21.6;21.6;21.7;21.7;21.6;21.6;21.7;21.6;21.6;21.6;21.6;21.6;21.7;21.7;21.7;21.7;21.7;21.7;21.7;21.7;21.7;21.7;21.7;21.7;21.8;21.8;21.7;21.8;21.8;21.9;21.7;21.7;21.8;21.8;21.8;21.8;21.8;21.8;21.8;21.8;21.8;21.8;21.8;21.8;21.8;21.8;21.8;21.8;21.8;21.7;21.8;21.7;21.8;21.8;21.8;21.9;21.8;21.7;21.7;21.7;21.7;21.7;21.7;21.7;21.7;21.7…
21.4;21.4;21.4;21.4;21.4;21.4;21.4;21.5;21.5;21.5;21.6;21.6;21.6;21.6;21.5;21.6;21.6;21.7;21.6;21.7;21.6;21.6;21.6;21.6;21.6;21.6;21.7;21.7;21.7;21.7;21.7;21.7;21.7;21.7;21.7;21.7;21.8;21.7;21.8;21.8;21.8;21.8;21.7;21.8;21.7;21.8;21.8;21.8;21.8;21.8;21.7;21.8;21.8;21.8;21.9;21.8;21.8;21.8;21.8;21.8;21.8;21.8;21.8;21.8;21.8;21.9;21.8;21.8;21.8;21.9;21.8;21.8;21.8;21.7;21.7;21.7;21.7;21.7;21.8;21.7…
21.4;21.4;21.4;21.5;21.5;21.5;21.5;21.6;21.5;21.5;21.5;21.5;21.6;21.6;21.6;21.6;21.6;21.7;21.6;21.7;21.6;21.7;21.7;21.6;21.7;21.7;21.6;21.7;21.7;21.7;21.7;21.7;21.7;21.6;21.7;21.7;21.7;21.7;21.7;21.8;21.8;21.8;21.8;21.8;21.9;21.8;21.8;21.8;21.8;21.8;21.8;21.8;21.8;21.8;21.9;21.8;21.8;21.8;21.8;21.9;21.7;21.8;21.8;21.8;21.8;21.8;21.8;21.8;21.9;21.8;21.7;21.8;21.8;21.7;21.8;21.8;21.8;21.8;21.8;21.8…
21.4;21.4;21.4;21.4;21.5;21.5;21.5;21.5;21.5;21.5;21.5;21.6;21.6;21.6;21.5;21.6;21.7;21.6;21.6;21.6;21.6;21.7;21.8;21.6;21.6;21.7;21.7;21.7;21.8;21.7;21.7;21.7;21.7;21.7;21.7;21.8;21.7;21.7;21.7;21.7;21.7;21.8;21.8;21.8;21.8;21.8;21.8;21.8;21.8;21.8;21.8;21.8;21.9;21.8;21.8;21.8;21.8;21.8;21.8;21.8;21.8;21.8;21.8;21.8;21.8;21.8;21.8;21.8;21.9;21.8;21.7;21.8;21.8;21.8;21.7;21.8;21.8;21.8;21.7;21.7…
21.4;21.4;21.5;21.4;21.4;21.5;21.5;21.5;21.5;21.5;21.5;21.5;21.6;21.6;21.6;21.6;21.6;21.6;21.6;21.6;21.6;21.7;21.7;21.7;21.7;21.7;21.7;21.7;21.7;21.7;21.7;21.7;21.7;21.7;21.7;21.7;21.6;21.8;21.7;21.7;21.7;21.7;21.8;21.8;21.8;21.8;21.8;21.8;21.8;21.8;21.8;21.9;21.8;21.8;21.8;21.8;21.9;21.8;21.8;21.9;21.8;21.8;21.8;21.8;21.8;21.8;21.8;21.8;21.8;21.8;21.7;21.8;21.8;21.8;21.7;21.8;21.7;21.8;21.7;21.7…
21.4;21.4;21.4;21.5;21.5;21.4;21.5;21.5;21.5;21.5;21.6;21.6;21.6;21.6;21.5;21.6;21.5;21.6;21.6;21.6;21.6;21.7;21.7;21.7;21.7;21.7;21.6;21.7;21.7;21.7;21.6;21.7;21.7;21.7;21.7;21.7;21.7;21.7;21.7;21.7;21.7;21.7;21.8;21.8;21.8;21.8;21.8;21.8;21.8;21.8;21.8;21.8;21.8;21.8;21.8;21.8;21.9;21.8;21.8;21.8;21.8;21.8;21.8;21.8;21.8;21.8;21.8;21.8;21.8;21.8;21.8;21.7;21.7;21.8;21.8;21.7;21.8;21.7;21.7;21.7…
21.4;21.4;21.4;21.5;21.5;21.4;21.5;21.5;21.6;21.6;21.6;21.6;21.6;21.6;21.5;21.7;21.6;21.7;21.6;21.7;21.6;21.7;21.7;21.7;21.7;21.7;21.7;21.7;21.7;21.7;21.7;21.7;21.7;21.7;21.7;21.7;21.7;21.7;21.7;21.7;21.8;21.7;21.8;21.8;21.8;21.8;21.8;21.8;21.8;21.8;21.8;21.8;21.8;21.8;21.9;21.8;21.8;21.8;21.8;21.8;21.8;21.8;21.8;21.8;21.8;21.8;21.8;21.8;21.8;21.8;21.8;21.8;21.8;21.8;21.8;21.7;21.7;21.7;21.7;21.7…
21.4;21.4;21.5;21.4;21.4;21.5;21.5;21.5;21.5;21.5;21.6;21.5;21.6;21.5;21.5;21.6;21.6;21.6;21.6;21.6;21.6;21.7;21.7;21.7;21.7;21.7;21.7;21.7;21.7;21.7;21.7;21.7;21.7;21.7;21.7;21.9;21.7;21.7;21.7;21.7;21.7;21.7;21.8;21.7;21.8;21.8;21.8;21.8;21.8;21.8;21.8;21.8;21.8;21.8;21.8;21.8;21.9;21.8;21.8;21.8;21.8;21.7;21.8;21.8;21.8;21.8;21.7;21.8;21.8;21.8;21.8;21.8;21.8;21.8;21.8;21.8;21.7;21.7;21.8;21.8…
21.3;21.4;21.4;21.4;21.5;21.4;21.5;21.5;21.6;21.5;21.6;21.7;21.5;21.5;21.6;21.6;21.6;21.6;21.7;21.6;21.6;21.7;21.6;21.6;21.7;21.7;21.7;21.7;21.7;21.7;21.6;21.7;21.8;21.8;21.7;21.7;21.7;21.8;21.7;21.8;21.8;21.7;21.8;21.8;21.8;21.8;21.8;21.8;21.9;21.8;21.8;21.7;21.8;21.8;21.8;21.7;21.8;21.8;21.8;21.9;21.9;21.8;21.8;21.8;21.8;21.8;21.8;21.8;21.8;21.8;21.8;21.8;21.8;21.8;21.8;21.8;21.8;21.8;21.7;21.7…
21.3;21.4;21.4;21.5;21.5;21.5;21.5;21.5;21.5;21.4;21.6;21.6;21.6;21.6;21.6;21.6;21.6;21.6;21.7;21.7;21.6;21.7;21.6;21.6;21.7;21.7;21.7;21.7;21.7;21.7;21.7;21.7;21.8;21.7;21.7;21.7;21.7;21.8;21.8;21.7;21.7;21.8;21.8;21.8;21.8;21.8;21.8;21.8;21.8;21.7;21.8;21.8;21.8;21.8;21.8;21.8;21.8;21.8;21.8;21.9;21.8;21.8;21.8;21.8;21.8;21.8;21.8;21.8;21.8;21.8;21.8;21.8;21.8;21.8;21.8;21.8;21.8;21.8;21.7;21.7…
21.3;21.4;21.4;21.5;21.5;21.5;21.5;21.5;21.6;21.5;21.5;21.6;21.6;21.6;21.6;21.6;21.7;21.7;21.7;21.7;21.6;21.6;21.6;21.6;21.6;21.8;21.7;21.7;21.7;21.7;21.7;21.8;21.8;21.8;21.8;21.7;21.7;21.8;21.8;21.8;21.8;21.8;21.8;21.8;21.7;21.8;21.9;21.8;21.8;21.8;21.8;21.8;21.8;21.9;21.8;21.8;21.8;21.8;21.8;21.8;21.8;21.8;21.8;21.8;21.8;21.8;21.8;21.8;21.8;21.8;21.8;21.8;21.8;21.8;21.8;21.8;21.8;21.7;21.7;21.7…
21.3;21.4;21.4;21.5;21.5;21.4;21.4;21.4;21.6;21.4;21.6;21.5;21.6;21.6;21.6;21.6;21.7;21.7;21.7;21.7;21.6;21.6;21.7;21.6;21.6;21.7;21.7;21.7;21.7;21.7;21.7;21.8;21.8;21.8;21.7;21.8;21.8;21.8;21.7;21.8;21.8;21.8;21.8;21.8;21.8;21.9;21.8;21.8;21.8;21.8;21.8;21.8;21.8;21.8;21.8;21.8;21.8;21.8;21.8;21.8;21.8;21.8;21.8;21.9;21.8;21.8;21.8;21.8;21.8;21.8;21.8;21.8;21.8;21.8;21.8;21.8;21.8;21.7;21.7;21.8…
21.3;21.4;21.4;21.4;21.5;21.5;21.5;21.5;21.5;21.6;21.6;21.6;21.5;21.5;21.5;21.6;21.5;21.7;21.6;21.7;21.7;21.7;21.7;21.6;21.6;21.7;21.7;21.7;21.7;21.7;21.7;21.7;21.8;21.8;21.8;21.8;21.7;21.8;21.8;21.8;21.8;21.8;21.8;21.8;21.8;21.8;21.9;21.8;21.8;21.8;21.8;21.8;21.8;21.8;21.8;21.8;21.8;21.8;21.9;21.8;21.8;21.8;21.8;21.8;21.8;21.8;21.8;21.8;21.8;21.8;21.8;21.8;21.8;21.8;21.8;21.8;21.8;21.7;21.7;21.7…
21.3;21.4;21.5;21.4;21.5;21.6;21.6;21.5;21.5;21.6;21.6;21.5;21.6;21.7;21.6;21.6;21.6;21.6;21.6;21.7;21.7;21.7;21.6;21.6;21.7;21.7;21.6;21.7;21.7;21.8;21.7;21.8;21.8;21.8;21.8;21.8;21.7;21.8;21.8;21.8;21.8;21.8;21.8;21.8;21.8;21.8;21.8;21.8;21.8;21.8;21.8;21.8;21.8;21.8;21.8;21.8;21.8;21.8;21.8;21.9;21.8;21.8;21.8;21.8;21.8;21.8;21.8;21.8;21.7;21.8;21.8;21.8;21.8;21.8;21.8;21.8;21.8;21.7;21.8;21.8…
21.3;21.5;21.5;21.5;21.5;21.5;21.5;21.5;21.5;21.6;21.5;21.6;21.7;21.6;21.6;21.5;21.6;21.7;21.7;21.7;21.6;21.6;21.6;21.6;21.6;21.7;21.7;21.6;21.7;21.7;21.7;21.7;21.8;21.8;21.8;21.8;21.7;21.8;21.8;21.8;21.8;21.8;21.8;21.8;21.8;21.8;21.8;21.8;21.9;21.8;21.8;21.8;21.8;21.8;21.9;21.8;21.8;21.8;21.8;21.8;21.8;21.8;21.8;21.8;21.8;21.8;21.8;21.8;21.8;21.8;21.8;21.8;21.8;21.8;21.8;21.8;21.8;21.8;21.8;21.7…
21.4;21.4;21.5;21.5;21.5;21.6;21.6;21.5;21.6;21.5;21.5;21.5;21.6;21.6;21.6;21.7;21.7;21.7;21.7;21.7;21.7;21.7;21.7;21.7;21.7;21.7;21.7;21.7;21.7;21.7;21.8;21.8;21.8;21.9;21.7;21.8;21.8;21.8;21.8;21.8;21.8;21.8;21.8;21.9;21.8;21.8;21.9;21.8;21.8;21.8;21.8;21.8;21.8;21.8;21.8;21.8;21.8;21.8;21.9;21.9;21.8;21.8;21.8;21.8;21.8;21.8;21.9;21.8;21.8;21.8;21.8;21.8;21.8;21.8;21.8;21.8;21.7;21.8;21.8;21.8…
21.3;21.5;21.5;21.5;21.5;21.6;21.5;21.5;21.5;21.5;21.5;21.6;21.7;21.7;21.6;21.6;21.6;21.7;21.7;21.6;21.7;21.6;21.7;21.6;21.7;21.7;21.7;21.7;21.7;21.8;21.8;21.7;21.7;21.6;21.8;21.7;21.7;21.8;21.8;21.7;21.8;21.8;21.8;21.8;21.8;21.8;21.8;21.8;21.8;21.8;21.8;21.8;21.8;21.8;21.8;21.8;21.8;21.8;21.8;21.9;21.8;21.8;21.9;21.9;21.8;21.8;21.9;21.8;21.8;21.8;21.8;21.8;21.8;21.8;21.8;21.8;21.8;21.8;21.8;21.8…
21.4;21.4;21.5;21.5;21.6;21.5;21.5;21.5;21.5;21.5;21.6;21.5;21.7;21.6;21.6;21.7;21.6;21.7;21.7;21.7;21.6;21.7;21.7;21.7;21.6;21.7;21.7;21.7;21.7;21.7;21.7;21.8;21.8;21.7;21.8;21.8;21.8;21.8;21.8;21.8;21.8;21.8;21.9;21.8;21.9;21.8;21.8;21.8;21.8;21.8;21.8;21.9;21.9;21.8;21.8;21.8;21.8;21.8;21.8;21.8;21.8;21.8;21.8;21.8;21.9;21.9;21.9;21.8;21.8;21.8;21.8;21.8;21.8;21.8;21.8;21.8;21.8;21.8;21.8;21.7…
21.4;21.4;21.5;21.4;21.5;21.4;21.5;21.5;21.6;21.5;21.6;21.6;21.6;21.6;21.6;21.7;21.6;21.6;21.7;21.7;21.7;21.6;21.7;21.7;21.7;21.6;21.7;21.6;21.7;21.7;21.7;21.7;21.7;21.7;21.8;21.7;21.7;21.7;21.7;21.7;21.8;21.8;21.8;21.8;21.8;21.8;21.8;21.8;21.8;21.8;21.8;21.9;21.7;21.8;21.8;21.8;21.8;21.8;21.8;21.8;21.8;21.9;21.8;21.8;21.8;21.8;21.8;21.8;21.8;21.9;21.8;21.8;21.9;21.7;21.8;21.8;21.8;21.8;21.8;21.7…
21.4;21.4;21.5;21.5;21.5;21.5;21.5;21.5;21.6;21.5;21.6;21.6;21.6;21.6;21.6;21.6;21.6;21.6;21.7;21.7;21.7;21.7;21.7;21.6;21.7;21.7;21.8;21.7;21.7;21.8;21.7;21.7;21.7;21.8;21.7;21.8;21.8;21.8;21.8;21.8;21.8;21.8;21.8;21.9;21.8;21.9;21.8;21.8;21.8;21.8;21.8;21.7;21.7;21.8;21.8;21.8;21.8;21.9;21.8;21.8;21.8;21.8;21.8;21.8;21.8;21.8;21.8;21.8;21.8;21.8;21.8;21.9;21.9;21.8;21.8;21.8;21.8;21.8;21.8;21.7…
21.4;21.4;21.4;21.5;21.5;21.5;21.5;21.5;21.5;21.5;21.5;21.6;21.6;21.6;21.6;21.6;21.6;21.7;21.7;21.6;21.6;21.7;21.6;21.7;21.6;21.7;21.7;21.8;21.7;21.7;21.7;21.7;21.8;21.8;21.8;21.8;21.8;21.8;21.8;21.8;21.8;21.8;21.8;21.8;21.8;21.8;21.8;21.8;21.8;21.8;21.8;21.8;21.8;21.8;21.8;21.8;21.8;21.8;21.8;21.8;21.8;21.8;21.8;21.8;21.8;21.8;21.8;21.8;21.8;21.8;21.8;21.8;21.9;21.7;21.8;21.8;21.7;21.9;21.7;21.7…
21.4;21.5;21.4;21.5;21.5;21.5;21.5;21.5;21.5;21.6;21.6;21.6;21.6;21.6;21.6;21.6;21.6;21.6;21.6;21.7;21.7;21.7;21.7;21.7;21.7;21.7;21.7;21.7;21.7;21.7;21.7;21.7;21.8;21.7;21.8;21.8;21.7;21.8;21.8;21.7;21.8;21.8;21.8;21.8;21.8;21.8;21.8;21.8;21.8;21.8;21.8;21.8;21.8;21.9;21.8;21.8;21.8;21.8;21.8;21.8;21.9;21.8;21.8;21.7;21.8;21.8;21.8;21.8;21.8;21.8;21.9;21.8;21.9;21.8;21.8;21.7;21.8;21.7;21.8;21.8…
21.4;21.5;21.5;21.5;21.5;21.5;21.5;21.6;21.5;21.5;21.6;21.6;21.6;21.6;21.6;21.6;21.6;21.6;21.7;21.7;21.7;21.7;21.7;21.7;21.7;21.7;21.8;21.7;21.7;21.7;21.7;21.7;21.8;21.7;21.8;21.8;21.8;21.8;21.8;21.8;21.8;21.9;21.8;21.8;21.8;21.8;21.8;21.8;21.8;21.8;21.8;21.7;21.8;21.8;21.8;21.8;21.8;21.8;21.8;21.9;21.8;21.8;21.8;21.8;21.8;21.8;21.8;21.8;21.8;21.9;21.8;21.8;21.9;21.8;21.7;21.8;21.8;21.8;21.8;21.8…
21.3;21.5;21.4;21.5;21.5;21.5;21.5;21.5;21.6;21.6;21.6;21.6;21.6;21.6;21.6;21.6;21.7;21.6;21.6;21.7;21.6;21.6;21.7;21.7;21.6;21.8;21.7;21.7;21.7;21.6;21.7;21.8;21.8;21.8;21.8;21.8;21.8;21.8;21.8;21.9;21.8;21.8;21.8;21.8;21.8;21.8;21.8;21.8;21.8;21.8;21.9;21.9;21.8;21.8;21.8;21.8;21.9;21.8;21.9;21.9;21.9;21.8;21.8;21.8;21.8;21.8;21.9;21.8;21.9;21.9;21.8;21.8;21.8;21.8;21.8;21.8;21.8;21.7;21.8;21.7…
21.4;21.5;21.5;21.5;21.5;21.5;21.6;21.6;21.5;21.6;21.6;21.6;21.6;21.6;21.6;21.6;21.6;21.7;21.6;21.7;21.7;21.7;21.6;21.7;21.7;21.7;21.7;21.7;21.6;21.7;21.7;21.7;21.9;21.8;21.8;21.8;21.8;21.8;21.8;21.9;21.8;21.8;21.8;21.8;21.8;21.8;21.8;21.8;21.8;21.8;21.8;21.8;21.9;21.8;21.8;21.8;21.8;21.8;21.8;21.8;21.9;21.8;21.9;21.8;21.8;21.9;21.8;21.9;21.9;21.9;21.8;21.9;21.8;21.8;21.8;21.8;21.8;21.7;21.8;21.8…
21.3;21.4;21.5;21.5;21.5;21.5;21.6;21.6;21.6;21.6;21.6;21.6;21.6;21.6;21.6;21.6;21.6;21.7;21.7;21.7;21.6;21.6;21.7;21.7;21.7;21.7;21.8;21.7;21.7;21.7;21.7;21.8;21.8;21.7;21.7;21.8;21.8;21.8;21.8;21.7;21.8;21.9;21.8;21.8;21.8;21.8;21.8;21.8;21.8;21.8;21.8;21.8;21.8;21.8;21.9;21.8;21.8;21.8;21.8;21.8;21.9;21.8;21.8;21.9;21.8;21.9;21.9;21.9;21.8;21.9;21.8;21.8;21.8;21.8;21.8;21.8;21.8;21.8;21.8;21.8…
21.4;21.4;21.4;21.4;21.6;21.5;21.6;21.5;21.5;21.6;21.6;21.6;21.6;21.6;21.6;21.6;21.6;21.6;21.7;21.7;21.7;21.6;21.6;21.6;21.6;21.7;21.7;21.6;21.7;21.7;21.7;21.7;21.8;21.7;21.8;21.8;21.8;21.8;21.8;21.8;21.8;21.8;21.8;21.8;21.8;21.8;21.8;21.8;21.8;21.9;21.8;21.8;21.8;21.8;21.8;21.8;21.8;21.8;21.8;21.8;21.8;21.8;21.9;21.8;21.9;21.8;21.7;21.8;21.8;21.9;21.8;21.8;21.8;21.8;21.7;21.8;21.8;21.8;21.8;21.8…
21.4;21.4;21.4;21.5;21.5;21.5;21.6;21.5;21.5;21.5;21.6;21.6;21.6;21.6;21.6;21.6;21.6;21.6;21.6;21.6;21.6;21.6;21.6;21.7;21.6;21.7;21.7;21.7;21.7;21.7;21.7;21.6;21.7;21.8;21.8;21.7;21.8;21.8;21.8;21.8;21.8;21.8;21.7;21.8;21.8;21.8;21.8;21.8;21.8;21.8;21.9;21.9;21.8;21.8;21.8;21.8;21.8;21.8;21.8;21.8;21.8;21.9;21.8;21.9;21.8;21.9;21.8;21.8;21.9;21.8;21.8;21.8;21.8;21.8;21.8;21.7;21.8;21.8;21.8;21.8…
21.4;21.5;21.4;21.5;21.6;21.6;21.6;21.6;21.5;21.5;21.7;21.6;21.6;21.7;21.6;21.6;21.6;21.6;21.6;21.6;21.7;21.6;21.7;21.6;21.7;21.8;21.7;21.7;21.7;21.7;21.7;21.7;21.8;21.8;21.8;21.8;21.8;21.8;21.8;21.8;21.8;21.8;21.8;21.8;21.8;21.8;21.8;21.8;21.8;21.8;21.9;21.8;21.8;21.8;21.8;21.8;21.8;21.8;21.8;21.9;21.8;21.9;21.8;21.8;21.9;21.9;21.8;21.8;21.8;21.9;21.8;21.8;21.8;21.8;21.8;21.8;21.8;21.8;21.8;21.8…
21.4;21.5;21.5;21.5;21.6;21.5;21.6;21.5;21.5;21.6;21.6;21.6;21.6;21.7;21.7;21.7;21.6;21.6;21.6;21.6;21.7;21.6;21.7;21.7;21.7;21.8;21.7;21.8;21.7;21.8;21.8;21.7;21.7;21.7;21.8;21.8;21.8;21.7;21.8;21.7;21.8;21.8;21.8;21.8;21.8;21.8;21.9;21.8;21.8;21.8;21.8;21.8;21.8;21.8;21.8;21.8;21.8;21.8;21.9;21.9;21.9;21.9;21.9;21.8;21.9;21.8;21.8;21.8;21.8;21.9;21.8;21.8;21.8;21.8;21.8;21.8;21.7;21.8;21.8;21.8…
21.5;21.5;21.5;21.5;21.5;21.5;21.5;21.6;21.6;21.6;21.5;21.6;21.6;21.6;21.7;21.8;21.6;21.7;21.6;21.7;21.7;21.7;21.7;21.7;21.7;21.7;21.7;21.7;21.7;21.8;21.8;21.7;21.8;21.8;21.8;21.7;21.8;21.7;21.8;21.8;21.8;21.7;21.9;21.8;21.8;21.9;21.8;21.8;21.8;21.8;21.8;21.8;21.8;21.8;21.8;21.8;21.8;21.8;21.8;21.8;21.8;21.9;21.8;21.9;21.9;21.8;21.8;21.8;21.8;21.8;21.8;21.8;21.8;21.8;21.8;21.8;21.8;21.8;21.8;21.8…
21.4;21.5;21.5;21.5;21.5;21.5;21.6;21.6;21.6;21.6;21.5;21.7;21.7;21.6;21.6;21.6;21.6;21.6;21.6;21.7;21.7;21.7;21.7;21.7;21.7;21.7;21.7;21.8;21.7;21.7;21.7;21.7;21.7;21.7;21.7;21.8;21.7;21.8;21.9;21.8;21.8;21.9;21.8;21.8;21.8;21.8;21.8;21.8;21.8;21.8;21.8;21.7;21.8;21.8;21.8;21.8;21.8;21.8;21.8;21.8;21.8;21.8;21.9;21.9;21.9;21.8;21.8;21.8;21.9;21.8;21.8;21.9;21.9;21.8;21.8;21.8;21.8;21.7;21.8;21.8…
21.5;21.5;21.5;21.5;21.5;21.5;21.5;21.6;21.6;21.6;21.6;21.5;21.6;21.6;21.7;21.6;21.6;21.7;21.6;21.7;21.7;21.7;21.7;21.7;21.6;21.7;21.6;21.7;21.7;21.7;21.7;21.7;21.8;21.7;21.8;21.7;21.8;21.8;21.8;21.8;21.8;21.8;21.8;21.8;21.8;21.8;21.8;21.8;21.8;21.8;21.8;21.8;21.7;21.8;21.8;21.8;21.8;21.8;21.8;21.8;21.8;21.8;21.9;21.9;21.8;21.8;21.8;21.8;21.8;21.9;21.9;21.8;21.9;21.8;21.8;21.7;21.8;21.7;21.8;21.8…
21.4;21.5;21.5;21.5;21.5;21.5;21.6;21.5;21.6;21.6;21.6;21.6;21.6;21.6;21.7;21.6;21.6;21.6;21.6;21.7;21.7;21.7;21.7;21.7;21.7;21.7;21.7;21.7;21.7;21.7;21.7;21.8;21.8;21.7;21.7;21.8;21.8;21.7;21.8;21.8;21.8;21.8;21.8;21.8;21.8;21.8;21.8;21.8;21.8;21.8;21.8;21.8;21.7;21.8;21.8;21.8;21.8;21.8;21.8;21.8;21.8;21.8;21.9;21.8;21.9;21.8;21.8;21.8;21.9;21.8;21.8;21.8;21.8;21.8;21.8;21.8;21.7;21.7;21.8;21.8…
21.4;21.5;21.5;21.5;21.6;21.5;21.6;21.6;21.6;21.5;21.6;21.6;21.6;21.6;21.6;21.7;21.7;21.7;21.7;21.7;21.7;21.7;21.7;21.7;21.6;21.7;21.7;21.8;21.7;21.7;21.8;21.7;21.8;21.8;21.7;21.7;21.7;21.8;21.8;21.8;21.8;21.8;21.8;21.8;21.8;21.8;21.8;21.8;21.8;21.8;21.8;21.8;21.8;21.8;21.8;21.8;21.8;21.8;21.8;21.8;21.8;21.8;21.9;21.8;21.8;21.9;21.8;21.8;21.8;21.8;21.8;21.8;21.8;21.8;21.8;21.8;21.8;21.8;21.8;21.7…
21.5;21.5;21.5;21.5;21.5;21.6;21.5;21.6;21.6;21.6;21.6;21.6;21.7;21.6;21.7;21.7;21.7;21.7;21.7;21.7;21.7;21.7;21.7;21.7;21.7;21.7;21.7;21.8;21.7;21.7;21.8;21.8;21.8;21.8;21.8;21.8;21.8;21.7;21.8;21.8;21.8;21.8;21.8;21.8;21.8;21.8;21.8;21.8;21.8;21.8;21.8;21.8;21.8;21.8;21.8;21.9;21.8;21.8;21.8;21.8;21.8;21.9;21.9;21.8;21.8;21.8;21.8;21.8;21.9;21.9;21.8;21.8;21.8;21.8;21.8;21.8;21.8;21.8;21.8;21.8…
21.5;21.5;21.5;21.5;21.5;21.5;21.6;21.6;21.6;21.7;21.6;21.8;21.6;21.7;21.6;21.7;21.7;21.7;21.7;21.7;21.7;21.7;21.7;21.7;21.7;21.7;21.7;21.8;21.7;21.8;21.8;21.7;21.8;21.8;21.8;21.8;21.8;21.8;21.8;21.8;21.8;21.8;21.8;21.8;21.8;21.8;21.8;21.8;21.8;21.8;21.8;21.8;21.8;21.8;21.8;21.8;21.9;21.8;21.8;21.9;21.8;21.8;21.8;21.8;21.8;21.8;21.8;21.8;21.8;21.8;21.8;21.9;21.8;21.8;21.8;21.8;21.7;21.8;21.8;21.8…
21.3;21.5;21.5;21.5;21.6;21.5;21.6;21.6;21.6;21.6;21.6;21.6;21.7;21.6;21.6;21.7;21.7;21.6;21.7;21.7;21.7;21.7;21.8;21.7;21.7;21.7;21.8;21.8;21.7;21.8;21.8;21.7;21.9;21.7;21.7;21.8;21.8;21.8;21.8;21.8;21.8;21.8;21.8;21.8;21.8;21.8;21.8;21.8;21.8;21.8;21.8;21.8;21.8;21.8;21.8;21.8;21.9;21.8;21.8;21.8;21.8;21.8;21.8;21.8;21.8;21.8;21.8;21.8;21.8;21.8;21.8;21.9;21.8;21.8;21.8;21.8;21.8;21.8;21.8;21.8…
21.4;21.5;21.5;21.6;21.6;21.6;21.6;21.6;21.6;21.6;21.6;21.7;21.7;21.7;21.6;21.7;21.7;21.7;21.7;21.7;21.7;21.7;21.7;21.7;21.7;21.7;21.8;21.7;21.7;21.7;21.6;21.8;21.8;21.8;21.8;21.8;21.7;21.8;21.8;21.8;21.8;21.8;21.8;21.8;21.8;21.9;21.8;21.8;21.8;21.8;21.9;21.8;21.9;21.8;21.8;21.8;21.8;21.8;21.8;21.8;21.8;21.8;21.9;21.8;21.8;21.8;21.8;21.9;21.8;21.8;21.8;21.8;21.8;21.8;21.8;21.8;21.8;21.8;21.8;21.8…
21.4;21.5;21.6;21.6;21.6;21.5;21.6;21.6;21.6;21.6;21.6;21.7;21.6;21.7;21.6;21.6;21.7;21.7;21.7;21.6;21.7;21.7;21.7;21.7;21.7;21.7;21.7;21.7;21.7;21.8;21.7;21.7;21.8;21.7;21.7;21.8;21.8;21.7;21.8;21.8;21.8;21.9;21.8;21.8;21.8;21.9;21.8;21.7;21.8;21.8;21.8;21.8;21.8;21.8;21.8;21.8;21.8;21.8;21.8;21.8;21.9;21.8;21.8;21.8;21.8;21.8;21.8;21.8;21.8;21.8;21.8;21.8;21.8;21.8;21.8;21.8;21.8;21.8;21.8;21.8…
21.4;21.5;21.6;21.6;21.5;21.6;21.6;21.6;21.6;21.6;21.6;21.6;21.6;21.6;21.7;21.7;21.7;21.7;21.7;21.7;21.7;21.7;21.7;21.7;21.7;21.7;21.7;21.7;21.7;21.8;21.8;21.8;21.8;21.8;21.7;21.8;21.8;21.8;21.8;21.8;21.8;21.8;21.8;21.9;21.8;21.9;21.7;21.7;21.8;21.8;21.8;21.8;21.9;21.8;21.8;21.8;21.8;21.8;21.8;21.8;21.8;21.8;21.8;21.8;21.8;21.8;21.8;21.8;21.8;21.8;21.8;21.8;21.8;21.8;21.8;21.8;21.7;21.8;21.8;21.8…
21.5;21.5;21.6;21.5;21.5;21.5;21.6;21.6;21.6;21.6;21.6;21.7;21.6;21.7;21.6;21.7;21.7;21.7;21.7;21.7;21.7;21.7;21.7;21.7;21.7;21.7;21.7;21.7;21.7;21.7;21.7;21.7;21.7;21.8;21.8;21.7;21.8;21.8;21.7;21.8;21.8;21.8;21.8;21.8;21.9;21.8;21.8;21.8;21.8;21.8;21.8;21.8;21.8;21.8;21.8;21.8;21.8;21.8;21.8;21.8;21.9;21.8;21.8;21.8;21.8;21.8;21.8;21.8;21.8;21.8;21.8;21.8;21.8;21.8;21.8;21.8;21.7;21.8;21.8;21.8…
21.4;21.5;21.5;21.6;21.6;21.6;21.5;21.6;21.7;21.6;21.7;21.6;21.7;21.6;21.7;21.6;21.7;21.7;21.7;21.7;21.7;21.7;21.7;21.7;21.7;21.7;21.7;21.7;21.7;21.7;21.7;21.7;21.8;21.8;21.8;21.8;21.7;21.8;21.7;21.7;21.7;21.8;21.8;21.8;21.8;21.8;21.8;21.8;21.8;21.8;21.9;21.8;21.8;21.8;21.8;21.8;21.8;21.8;21.9;21.8;21.8;21.8;21.8;21.8;21.8;21.8;21.8;21.8;21.8;21.8;21.8;21.8;21.8;21.8;21.8;21.8;21.7;21.8;21.8;21.8…
21.4;21.6;21.6;21.5;21.5;21.6;21.6;21.5;21.7;21.7;21.7;21.6;21.7;21.6;21.7;21.7;21.7;21.7;21.7;21.7;21.7;21.7;21.7;21.8;21.8;21.7;21.7;21.7;21.7;21.8;21.7;21.8;21.8;21.8;21.8;21.8;21.7;21.8;21.7;21.8;21.7;21.7;21.8;21.8;21.7;21.8;21.8;21.8;21.8;21.7;21.8;21.8;21.8;21.8;21.8;21.8;21.8;21.8;21.8;21.8;21.8;21.8;21.8;21.8;21.9;21.8;21.7;21.8;21.8;21.8;21.8;21.8;21.8;21.8;21.8;21.8;21.8;21.8;21.8;21.8…
21.4;21.5;21.6;21.5;21.6;21.6;21.6;21.6;21.6;21.6;21.6;21.6;21.7;21.6;21.6;21.6;21.7;21.7;21.7;21.7;21.7;21.7;21.7;21.7;21.7;21.7;21.6;21.7;21.7;21.8;21.7;21.7;21.8;21.8;21.8;21.8;21.7;21.8;21.8;21.8;21.8;21.8;21.8;21.8;21.8;21.7;21.8;21.8;21.8;21.8;21.9;21.8;21.8;21.8;21.9;21.8;21.8;21.8;21.9;21.8;21.8;21.8;21.8;21.8;21.8;21.8;21.8;21.8;21.8;21.8;21.8;21.8;21.8;21.8;21.8;21.8;21.7;21.7;21.8;21.8…
21.3;21.5;21.5;21.6;21.6;21.5;21.6;21.6;21.6;21.6;21.7;21.6;21.7;21.7;21.7;21.8;21.8;21.7;21.7;21.7;21.7;21.6;21.6;21.7;21.7;21.7;21.6;21.7;21.6;21.7;21.7;21.8;21.7;21.7;21.7;21.7;21.7;21.8;21.8;21.8;21.8;21.8;21.7;21.8;21.8;21.8;21.8;21.8;21.8;21.8;21.8;21.9;21.9;21.8;21.8;21.8;21.8;21.8;21.8;21.8;21.8;21.9;21.8;21.8;21.7;21.9;21.8;21.9;21.8;21.8;21.8;21.8;21.8;21.8;21.8;21.8;21.7;21.8;21.8;21.8…
21.5;21.6;21.5;21.5;21.6;21.6;21.6;21.6;21.6;21.6;21.7;21.7;21.6;21.6;21.7;21.7;21.7;21.7;21.7;21.7;21.7;21.7;21.6;21.6;21.6;21.6;21.7;21.7;21.7;21.8;21.7;21.7;21.7;21.7;21.8;21.8;21.8;21.7;21.8;21.8;21.8;21.8;21.8;21.8;21.8;21.8;21.9;21.8;21.8;21.8;21.8;21.8;21.8;21.8;21.8;21.8;21.8;21.9;21.8;21.8;21.8;21.8;21.8;21.8;21.9;21.8;21.8;21.8;21.8;21.8;21.8;21.8;21.8;21.8;21.8;21.7;21.7;21.7;21.8;21.7…
21.5;21.6;21.5;21.6;21.6;21.6;21.5;21.6;21.6;21.6;21.6;21.6;21.6;21.6;21.7;21.7;21.6;21.7;21.7;21.7;21.7;21.7;21.8;21.7;21.7;21.7;21.8;21.7;21.7;21.8;21.7;21.8;21.7;21.7;21.7;21.7;21.7;21.8;21.8;21.8;21.8;21.8;21.8;21.8;21.8;21.8;21.8;21.7;21.8;21.7;21.8;21.8;21.8;21.8;21.8;21.8;21.8;21.8;21.8;21.8;21.9;21.8;21.8;21.9;21.8;21.9;21.9;21.8;21.9;21.8;21.8;21.8;21.8;21.8;21.8;21.7;21.8;21.9;21.8;21.8…
21.5;21.5;21.5;21.5;21.6;21.6;21.6;21.6;21.6;21.7;21.6;21.7;21.6;21.7;21.7;21.8;21.7;21.7;21.7;21.7;21.7;21.7;21.7;21.7;21.6;21.7;21.7;21.8;21.7;21.7;21.8;21.7;21.7;21.7;21.7;21.8;21.7;21.8;21.8;21.8;21.8;21.8;21.8;21.8;21.8;21.8;21.8;21.8;21.8;21.7;21.8;21.8;21.8;21.8;21.8;21.9;21.8;21.8;21.8;21.8;22;21.9;21.8;21.8;21.8;21.8;21.8;21.8;21.8;21.8;21.9;21.8;21.8;21.8;21.8;21.7;21.7;21.8;21.7;21.8;2…
21.5;21.5;21.5;21.6;21.6;21.6;21.6;21.6;21.6;21.6;21.6;21.6;21.7;21.7;21.6;21.8;21.8;21.7;21.8;21.7;21.7;21.6;21.7;21.6;21.7;21.7;21.7;21.7;21.8;21.7;21.8;21.7;21.7;21.7;21.7;21.7;21.7;21.7;21.8;21.8;21.8;21.8;21.8;21.8;21.8;21.8;21.8;21.8;21.8;21.9;21.8;21.8;21.8;21.8;21.8;21.8;21.8;21.8;21.8;21.8;21.8;21.9;21.9;21.8;21.9;21.8;21.8;21.8;21.8;21.8;21.8;21.8;21.8;21.8;21.8;21.8;21.7;21.7;21.8;21.8…
21.5;21.5;21.6;21.5;21.5;21.5;21.6;21.6;21.6;21.6;21.6;21.7;21.6;21.6;21.6;21.7;21.8;21.7;21.7;21.7;21.8;21.7;21.6;21.7;21.8;21.7;21.7;21.7;21.7;21.7;21.8;21.8;21.8;21.7;21.7;21.7;21.7;21.7;21.7;21.7;21.7;21.7;21.8;21.8;21.7;21.8;21.8;21.8;21.8;21.8;21.8;21.8;21.8;21.8;21.8;21.9;21.8;21.8;21.8;21.8;21.9;21.9;21.9;21.9;21.9;21.9;21.8;21.9;21.8;21.9;21.8;21.9;21.8;21.8;21.8;21.8;21.8;21.8;21.7;21.8…
21.5;21.5;21.6;21.5;21.5;21.5;21.6;21.6;21.6;21.6;21.6;21.6;21.6;21.7;21.7;21.8;21.7;21.7;21.7;21.7;21.7;21.7;21.7;21.7;21.7;21.7;21.7;21.8;21.7;21.7;21.8;21.7;21.7;21.7;21.8;21.8;21.7;21.8;21.7;21.8;21.8;21.7;21.7;21.7;21.7;21.7;21.7;21.8;21.8;21.8;21.8;21.8;21.8;21.8;21.8;21.8;21.8;21.8;21.8;21.8;21.9;21.8;21.9;21.8;21.9;21.9;21.8;21.8;21.8;21.8;21.8;21.8;21.8;21.8;21.8;21.8;21.7;21.7;21.7;21.8…
21.5;21.5;21.6;21.5;21.5;21.6;21.6;21.6;21.6;21.7;21.6;21.7;21.7;21.6;21.7;21.7;21.8;21.7;21.7;21.7;21.7;21.6;21.7;21.6;21.7;21.7;21.7;21.8;21.7;21.7;21.7;21.8;21.7;21.7;21.8;21.8;21.8;21.8;21.9;21.8;21.8;21.8;21.7;21.7;21.8;21.8;21.7;21.8;21.8;21.8;21.9;21.8;21.8;21.8;21.8;21.8;21.8;21.8;21.7;21.8;21.8;21.9;21.8;21.9;21.9;21.8;21.8;21.8;21.8;21.8;21.8;21.8;21.8;21.8;21.8;21.8;21.7;21.7;21.7;21.8…
21.4;21.5;21.5;21.5;21.5;21.5;21.6;21.6;21.6;21.6;21.6;21.6;21.7;21.8;21.7;21.8;21.7;21.7;21.6;21.7;21.7;21.7;21.7;21.7;21.7;21.7;21.7;21.7;21.7;21.8;21.8;21.8;21.8;21.7;21.8;21.8;21.7;21.7;21.8;21.8;21.9;21.8;21.7;21.7;21.8;21.7;21.8;21.8;21.8;21.8;21.8;21.9;21.9;21.8;21.8;21.8;21.8;21.7;21.8;21.8;21.8;21.8;21.9;21.7;21.9;21.8;21.8;21.7;21.8;21.8;21.8;21.8;21.8;21.8;21.8;21.8;21.7;21.7;21.8;21.8…
21.4;21.5;21.5;21.6;21.5;21.5;21.5;21.6;21.6;21.6;21.6;21.7;21.7;21.7;21.7;21.7;21.7;21.7;21.7;21.7;21.8;21.7;21.6;21.7;21.6;21.7;21.7;21.7;21.7;21.8;21.8;21.7;21.7;21.7;21.7;21.8;21.8;21.8;21.8;21.8;21.8;21.8;21.8;21.8;21.8;21.8;21.8;21.8;21.8;21.8;21.8;21.8;21.9;21.8;21.8;21.8;21.8;21.8;21.8;21.8;21.8;21.8;21.7;21.9;21.9;21.8;21.7;21.8;21.8;21.8;21.8;21.8;21.8;21.8;21.8;21.8;21.8;21.7;21.8;21.7…
21.4;21.5;21.5;21.5;21.5;21.6;21.6;21.6;21.6;21.6;21.6;21.6;21.6;21.7;21.7;21.7;21.7;21.7;21.7;21.7;21.6;21.6;21.8;21.6;21.7;21.7;21.7;21.7;21.7;21.8;21.7;21.8;21.8;21.8;21.8;21.8;21.8;21.7;21.8;21.8;21.8;21.8;21.8;21.8;21.8;21.8;21.8;21.8;21.8;21.8;21.8;21.8;21.8;21.8;21.8;21.8;21.8;21.8;21.8;21.8;21.8;21.8;21.8;21.8;21.8;21.8;21.7;21.8;21.8;21.8;21.8;21.8;21.8;21.8;21.8;21.8;21.8;21.7;21.7;21.8…
21.4;21.5;21.5;21.6;21.6;21.6;21.6;21.6;21.6;21.6;21.6;21.6;21.7;21.7;21.7;21.7;21.7;21.7;21.7;21.7;21.8;21.6;21.8;21.7;21.6;21.7;21.7;21.7;21.8;21.7;21.7;21.8;21.8;21.7;21.8;21.8;21.8;21.8;21.8;21.8;21.8;21.8;21.8;21.8;21.8;21.8;21.8;21.8;21.8;21.8;21.8;21.8;21.8;21.8;21.8;21.8;21.8;21.8;21.8;21.8;21.8;21.8;21.8;21.7;21.8;21.8;21.8;21.8;21.8;21.8;21.8;21.8;21.8;21.7;21.7;21.7;21.7;21.7;21.7;21.7…
21.5;21.5;21.5;21.6;21.6;21.6;21.6;21.6;21.7;21.6;21.6;21.6;21.7;21.7;21.7;21.7;21.7;21.7;21.7;21.7;21.7;21.7;21.6;21.7;21.6;21.7;21.8;21.7;21.7;21.7;21.6;21.8;21.7;21.8;21.7;21.8;21.7;21.8;21.8;21.8;21.8;21.8;21.8;21.8;21.7;21.8;21.8;21.8;21.8;21.8;21.8;21.8;21.8;21.8;21.8;21.8;21.8;21.8;21.8;21.8;21.8;21.8;21.8;21.9;21.9;21.8;21.8;21.8;21.8;21.8;21.8;21.8;21.8;21.8;21.8;21.8;21.7;21.7;21.7;21.7…
21.5;21.5;21.6;21.6;21.6;21.6;21.6;21.6;21.7;21.6;21.6;21.6;21.7;21.7;21.7;21.7;21.7;21.7;21.7;21.7;21.7;21.7;21.7;21.7;21.7;21.6;21.7;21.7;21.8;21.8;21.8;21.8;21.8;21.7;21.7;21.7;21.7;21.8;21.8;21.8;21.9;21.8;21.8;21.8;21.8;21.8;21.8;21.8;21.8;21.8;21.8;21.9;21.8;21.8;21.8;21.8;21.8;21.8;21.8;21.8;21.8;21.8;21.8;21.8;21.8;21.8;21.8;21.8;21.8;21.8;21.8;21.8;21.8;21.7;21.7;21.8;21.7;21.7;21.7;21.7…
21.5;21.6;21.6;21.6;21.6;21.6;21.6;21.6;21.6;21.7;21.6;21.6;21.7;21.7;21.6;21.7;21.7;21.7;21.7;21.7;21.7;21.7;21.8;21.8;21.7;21.7;21.8;21.7;21.8;21.8;21.8;21.8;21.8;21.8;21.7;21.8;21.7;21.7;21.8;21.9;21.8;21.8;21.8;21.7;21.8;21.8;21.8;21.8;21.8;21.8;21.8;21.8;21.9;21.8;21.8;21.8;21.8;21.8;21.8;21.8;21.8;21.8;21.8;21.9;21.8;21.8;21.8;21.8;21.8;21.8;21.8;21.8;21.7;21.8;21.8;21.8;21.7;21.7;21.7;21.7…
21.5;21.6;21.6;21.6;21.6;21.6;21.7;21.7;21.7;21.7;21.7;21.6;21.6;21.7;21.7;21.7;21.7;21.7;21.7;21.7;21.7;21.7;21.7;21.7;21.7;21.7;21.8;21.7;21.7;21.8;21.8;21.8;21.8;21.8;21.7;21.7;21.8;21.8;21.8;21.8;21.8;21.8;21.8;21.8;21.8;21.8;21.8;21.8;21.8;21.8;21.8;21.8;21.8;21.8;21.8;21.8;21.8;21.7;21.8;21.8;21.9;21.8;21.9;21.8;21.8;21.8;21.9;21.8;21.8;21.8;21.8;21.8;21.8;21.8;21.8;21.8;21.7;21.7;21.8;21.7…
21.5;21.5;21.6;21.7;21.6;21.6;21.6;21.6;21.6;21.7;21.6;21.7;21.7;21.7;21.7;21.7;21.7;21.7;21.7;21.7;21.8;21.7;21.7;21.7;21.7;21.7;21.8;21.7;21.8;21.8;21.8;21.8;21.8;21.7;21.8;21.8;21.7;21.8;21.8;21.8;21.8;21.8;21.8;21.8;21.8;21.8;21.8;21.8;21.8;21.8;21.8;21.9;21.9;21.8;21.8;21.8;21.8;21.7;21.9;21.8;21.9;21.8;21.8;21.9;21.9;21.8;21.8;21.8;21.8;21.8;21.8;21.8;21.8;21.8;21.8;21.8;21.8;21.7;21.7;21.7…
21.5;21.6;21.6;21.6;21.6;21.6;21.6;21.6;21.6;21.6;21.7;21.7;21.7;21.7;21.7;21.7;21.7;21.7;21.7;21.8;21.6;21.7;21.7;21.7;21.7;21.7;21.7;21.6;21.7;21.7;21.7;21.8;21.8;21.7;21.8;21.8;21.8;21.8;21.8;21.8;21.9;21.8;21.8;21.8;21.8;21.8;21.8;21.8;21.9;21.9;21.8;21.8;21.9;21.8;21.8;21.8;21.8;21.8;21.9;21.7;21.8;21.9;21.8;21.8;21.8;21.9;21.8;21.9;21.8;21.8;21.8;21.9;21.8;21.8;21.8;21.8;21.8;21.7;21.8;21.8…
21.6;21.6;21.6;21.7;21.6;21.6;21.6;21.6;21.6;21.7;21.7;21.6;21.7;21.7;21.7;21.7;21.8;21.7;21.7;21.7;21.7;21.7;21.7;21.6;21.7;21.7;21.7;21.7;21.8;21.7;21.7;21.8;21.8;21.7;21.7;21.7;21.8;21.7;21.8;21.8;21.8;21.9;21.8;21.8;21.8;21.8;21.8;21.9;21.8;21.9;21.8;21.8;21.8;21.8;21.8;21.7;21.8;21.8;21.9;21.8;21.9;21.8;21.8;21.9;21.9;21.9;21.9;21.7;21.8;21.8;21.8;21.8;21.8;21.8;21.8;21.8;21.8;21.8;21.7;21.8…
21.4;21.5;21.6;21.6;21.6;21.6;21.6;21.6;21.7;21.6;21.7;21.7;21.7;21.8;21.8;21.7;21.8;21.7;21.7;21.7;21.7;21.7;21.7;21.7;21.7;21.7;21.8;21.7;21.7;21.7;21.8;21.8;21.7;21.8;21.8;21.7;21.8;21.8;21.8;21.8;21.8;21.8;21.8;21.7;21.7;21.8;21.8;21.9;21.8;21.8;21.8;21.9;21.8;21.8;21.8;21.8;21.7;21.8;21.8;21.8;21.8;21.8;21.8;21.8;21.8;21.9;21.9;21.9;21.8;21.8;21.8;21.8;21.8;21.8;21.8;21.8;21.8;21.7;21.8;21.7…
21.5;21.5;21.6;21.6;21.6;21.6;21.5;21.6;21.7;21.7;21.6;21.6;21.7;21.6;21.7;21.8;21.7;21.7;21.7;21.7;21.7;21.6;21.7;21.7;21.7;21.7;21.7;21.7;21.7;21.7;21.8;21.8;21.8;21.7;21.7;21.7;21.8;21.7;21.8;21.8;21.8;21.8;21.8;21.8;21.8;21.8;21.8;21.7;21.8;21.8;21.8;21.8;21.8;21.8;21.8;21.7;21.7;21.8;21.8;21.8;21.8;21.8;21.8;21.8;21.8;21.9;21.8;21.7;21.8;21.7;21.8;21.8;21.8;21.8;21.8;21.8;21.8;21.8;21.7;21.7…
21.4;21.6;21.6;21.5;21.6;21.6;21.6;21.7;21.6;21.7;21.7;21.6;21.7;21.7;21.7;21.7;21.7;21.7;21.7;21.7;21.7;21.7;21.6;21.7;21.7;21.7;21.7;21.7;21.7;21.7;21.7;21.7;21.8;21.7;21.7;21.7;21.7;21.7;21.8;21.8;21.8;21.8;21.8;21.7;21.7;21.7;21.8;21.8;21.8;21.8;21.8;21.8;21.8;21.8;21.7;21.8;21.8;21.8;21.8;21.8;21.8;21.8;21.8;21.8;21.8;21.9;21.8;21.8;21.8;21.8;21.8;21.9;21.9;21.8;21.8;21.7;21.7;21.7;21.7;21.7…
21.5;21.6;21.6;21.7;21.6;21.6;21.6;21.6;21.6;21.6;21.6;21.6;21.7;21.6;21.7;21.7;21.7;21.7;21.7;21.7;21.7;21.7;21.7;21.7;21.7;21.7;21.7;21.8;21.7;21.7;21.8;21.7;21.7;21.7;21.7;21.8;21.8;21.7;21.8;21.8;21.8;21.8;21.8;21.7;21.8;21.8;21.8;21.7;21.8;21.8;21.8;21.8;21.8;21.8;21.9;21.8;21.8;21.8;21.8;21.8;21.8;21.8;21.8;21.8;21.8;21.8;21.9;21.9;21.9;21.7;21.9;21.9;21.9;21.8;21.8;21.7;21.7;21.7;21.7;21.7…
21.5;21.6;21.6;21.7;21.6;21.6;21.6;21.6;21.6;21.6;21.6;21.7;21.7;21.7;21.7;21.7;21.7;21.7;21.7;21.7;21.7;21.7;21.7;21.7;21.7;21.7;21.7;21.7;21.7;21.8;21.8;21.8;21.7;21.7;21.7;21.8;21.7;21.7;21.8;21.7;21.7;21.8;21.8;21.8;21.7;21.8;21.7;21.7;21.8;21.8;21.8;21.8;21.8;21.8;21.9;21.7;21.8;21.8;21.8;21.7;21.8;21.8;21.8;21.8;21.8;21.9;21.8;21.8;21.9;21.9;21.9;21.8;21.8;21.8;21.8;21.8;21.8;21.7;21.7;21.7…
21.6;21.7;21.5;21.6;21.6;21.6;21.6;21.6;21.6;21.7;21.7;21.7;21.7;21.7;21.6;21.7;21.7;21.7;21.7;21.7;21.7;21.7;21.7;21.7;21.7;21.7;21.7;21.7;21.7;21.7;21.7;21.7;21.7;21.7;21.7;21.7;21.7;21.7;21.7;21.7;21.7;21.8;21.7;21.7;21.7;21.8;21.8;21.8;21.8;21.8;21.8;21.8;21.8;21.8;21.8;21.7;21.8;21.8;21.8;21.8;21.8;21.8;21.8;21.8;21.8;21.8;21.8;21.8;21.9;21.9;21.9;21.9;21.8;21.6;21.8;21.7;21.7;21.7;21.7;21.7…
21.5;21.5;21.6;21.7;21.6;21.6;21.6;21.7;21.6;21.6;21.7;21.7;21.7;21.7;21.7;21.7;21.7;21.7;21.7;21.7;21.7;21.7;21.7;21.7;21.7;21.7;21.7;21.7;21.7;21.8;21.7;21.7;21.7;21.7;21.7;21.7;21.7;21.7;21.8;21.7;21.8;21.7;21.8;21.7;21.8;21.8;21.7;21.8;21.8;21.9;21.8;21.8;21.8;21.7;21.8;21.8;21.8;21.8;21.8;21.8;21.8;21.8;21.8;21.8;21.8;21.8;21.8;21.8;21.8;21.9;21.8;21.9;21.7;21.8;21.8;21.8;21.7;21.7;21.7;21.7…
21.4;21.6;21.6;21.6;21.6;21.7;21.6;21.7;21.8;21.7;21.7;21.7;21.7;21.7;21.7;21.7;21.6;21.7;21.7;21.7;21.7;21.8;21.7;21.7;21.7;21.7;21.7;21.7;21.7;21.7;21.7;21.7;21.7;21.7;21.7;21.7;21.7;21.8;21.8;21.8;21.8;21.8;21.8;21.8;21.7;21.8;21.7;21.8;21.8;21.8;21.8;21.8;21.8;21.8;21.8;21.8;21.8;21.8;21.8;21.8;21.8;21.8;21.8;21.8;21.9;21.8;21.8;21.8;21.8;21.8;21.8;21.8;21.9;21.8;21.8;21.7;21.7;21.7;21.7;21.7…
21.5;21.5;21.6;21.6;21.6;21.6;21.6;21.6;21.8;21.7;21.7;21.7;21.7;21.7;21.7;21.7;21.7;21.7;21.7;21.7;21.7;21.7;21.7;21.7;21.7;21.7;21.7;21.8;21.7;21.8;21.6;21.7;21.7;21.7;21.7;21.7;21.7;21.7;21.8;21.8;21.7;21.8;21.8;21.8;21.7;21.8;21.7;21.8;21.8;21.8;21.8;21.8;21.8;21.8;21.8;21.8;21.8;21.7;21.9;21.8;21.8;21.8;21.8;21.8;21.8;21.8;21.8;21.8;21.8;21.8;21.8;21.9;21.8;21.8;21.8;21.8;21.8;21.7;21.7;21.7…
21.5;21.6;21.6;21.6;21.5;21.6;21.6;21.6;21.6;21.7;21.8;21.8;21.6;21.7;21.7;21.7;21.7;21.7;21.7;21.8;21.7;21.7;21.7;21.7;21.7;21.7;21.7;21.8;21.7;21.7;21.7;21.7;21.7;21.7;21.7;21.7;21.8;21.8;21.8;21.8;21.8;21.8;21.8;21.8;21.7;21.7;21.8;21.8;21.8;21.7;21.7;21.8;21.8;21.8;21.8;21.8;21.8;21.8;21.8;21.8;21.8;21.8;21.7;21.8;21.8;21.8;21.8;21.8;21.8;21.9;21.9;21.8;21.8;21.8;21.8;21.8;21.7;21.7;21.7;21.8…
21.5;21.5;21.5;21.5;21.6;21.6;21.6;21.7;21.7;21.7;21.7;21.7;21.6;21.7;21.7;21.7;21.7;21.7;21.7;21.7;21.7;21.7;21.7;21.7;21.7;21.7;21.8;21.7;21.7;21.7;21.6;21.7;21.7;21.7;21.7;21.7;21.8;21.7;21.8;21.8;21.8;21.8;21.7;21.7;21.8;21.8;21.8;21.7;21.8;21.8;21.7;21.8;21.8;21.8;21.8;21.8;21.8;21.8;21.8;21.8;21.8;21.8;21.8;21.8;21.8;21.9;21.8;21.7;21.8;21.8;21.7;21.8;21.8;21.8;21.8;21.8;21.8;21.8;21.8;21.7…
21.5;21.5;21.6;21.6;21.6;21.6;21.6;21.6;21.7;21.7;21.7;21.7;21.8;21.6;21.7;21.7;21.7;21.6;21.7;21.7;21.9;21.7;21.7;21.7;21.7;21.7;21.7;21.7;21.7;21.7;21.7;21.7;21.7;21.8;21.7;21.7;21.7;21.7;21.7;21.7;21.7;21.8;21.8;21.8;21.8;21.7;21.8;21.8;21.8;21.8;21.8;21.8;21.8;21.8;21.7;21.8;21.8;21.8;21.8;21.8;21.8;21.7;21.8;21.8;21.8;21.8;21.8;21.8;21.8;21.8;21.8;21.8;21.8;21.8;21.8;21.7;21.8;21.7;21.8;21.7…
21.6;21.6;21.6;21.6;21.6;21.5;21.6;21.6;21.7;21.6;21.6;21.6;21.8;21.6;21.7;21.7;21.7;21.6;21.7;21.7;21.7;21.7;21.6;21.7;21.7;21.7;21.7;21.7;21.7;21.7;21.7;21.7;21.8;21.7;21.7;21.7;21.8;21.7;21.8;21.8;21.8;21.8;21.7;21.8;21.7;21.8;21.8;21.8;21.8;21.8;21.8;21.7;21.8;21.8;21.8;21.8;21.8;21.8;21.8;21.8;21.8;21.8;21.8;21.8;21.9;21.9;21.8;21.8;21.8;21.8;21.8;21.8;21.8;21.8;21.7;21.7;21.7;21.7;21.8;21.8…
21.4;21.5;21.6;21.6;21.7;21.6;21.6;21.6;21.7;21.8;21.6;21.7;21.8;21.7;21.7;21.8;21.7;21.7;21.7;21.7;21.7;21.7;21.7;21.7;21.7;21.7;21.7;21.7;21.7;21.7;21.7;21.8;21.7;21.7;21.7;21.8;21.7;21.6;21.8;21.8;21.8;21.7;21.7;21.8;21.7;21.7;21.8;21.8;21.8;21.7;21.8;21.8;21.8;21.8;21.8;21.8;21.8;21.8;21.8;21.7;21.7;21.8;21.8;21.8;21.8;21.9;21.8;21.8;21.8;21.8;21.8;21.8;21.8;21.8;21.7;21.7;21.7;21.7;21.7;21.7…
21.4;21.4;21.6;21.6;21.6;21.6;21.7;21.7;21.6;21.7;21.7;21.6;21.7;21.8;21.7;21.8;21.8;21.7;21.7;21.7;21.7;21.7;21.7;21.7;21.7;21.7;21.7;21.7;21.7;21.7;21.7;21.8;21.8;21.8;21.7;21.7;21.7;21.7;21.7;21.8;21.8;21.8;21.7;21.8;21.8;21.7;21.7;21.8;21.7;21.8;21.8;21.7;21.7;21.8;21.8;21.8;21.8;21.7;21.8;21.8;21.8;21.8;21.8;21.8;21.8;21.8;21.8;21.8;21.8;21.8;21.8;21.8;21.8;21.8;21.8;21.7;21.7;21.7;21.7;21.7…
21.4;21.6;21.6;21.6;21.6;21.7;21.6;21.7;21.6;21.7;21.6;21.6;21.7;21.8;21.8;21.7;21.7;21.6;21.6;21.7;21.7;21.7;21.6;21.7;21.7;21.7;21.7;21.7;21.7;21.8;21.7;21.7;21.8;21.7;21.7;21.8;21.7;21.7;21.7;21.7;21.8;21.7;21.7;21.7;21.8;21.8;21.7;21.8;21.7;21.8;21.8;21.8;21.8;21.8;21.8;21.8;21.7;21.7;21.8;21.7;21.8;21.8;21.8;21.8;21.8;21.8;21.7;21.7;21.8;21.8;21.8;21.8;21.8;21.8;21.8;21.7;21.7;21.7;21.7;21.7…
21.4;21.5;21.6;21.6;21.6;21.7;21.6;21.7;21.7;21.6;21.6;21.7;21.6;21.6;21.7;21.7;21.7;21.7;21.7;21.7;21.7;21.6;21.7;21.7;21.7;21.7;21.7;21.7;21.7;21.7;21.7;21.8;21.7;21.8;21.7;21.7;21.7;21.7;21.7;21.7;21.8;21.7;21.8;21.7;21.7;21.7;21.8;21.8;21.8;21.7;21.8;21.8;21.8;21.8;21.8;21.8;21.8;21.7;21.8;21.7;21.8;21.8;21.8;21.8;21.9;21.8;21.8;21.7;21.8;21.8;21.8;21.8;21.7;21.8;21.8;21.8;21.7;21.8;21.8;21.8…
21.6;21.6;21.6;21.6;21.6;21.6;21.6;21.7;21.7;21.6;21.6;21.7;21.6;21.7;21.6;21.7;21.7;21.7;21.6;21.7;21.7;21.7;21.6;21.7;21.7;21.7;21.7;21.7;21.7;21.7;21.7;21.7;21.7;21.7;21.7;21.7;21.7;21.7;21.7;21.8;21.8;21.8;21.7;21.8;21.7;21.8;21.8;21.8;21.8;21.8;21.8;21.8;21.8;21.8;21.8;21.8;21.8;21.8;21.7;21.8;21.8;21.8;21.8;21.8;21.8;21.8;21.8;21.8;21.8;21.8;21.8;21.8;21.8;21.7;21.7;21.8;21.8;21.8;21.7;21.7…
21.5;21.6;21.6;21.5;21.5;21.6;21.6;21.6;21.6;21.6;21.6;21.6;21.7;21.6;21.6;21.7;21.7;21.7;21.7;21.7;21.7;21.7;21.7;21.7;21.7;21.7;21.8;21.8;21.8;21.8;21.7;21.7;21.7;21.7;21.7;21.7;21.7;21.7;21.7;21.7;21.8;21.7;21.8;21.7;21.7;21.8;21.8;21.8;21.8;21.8;21.8;21.9;21.8;21.8;21.8;21.8;21.7;21.8;21.7;21.7;21.8;21.8;21.8;21.8;21.8;21.8;21.8;21.8;21.8;21.8;21.8;21.8;21.8;21.8;21.8;21.8;21.8;21.7;21.7;21.7…
21.3;21.5;21.5;21.6;21.6;21.6;21.6;21.6;21.6;21.6;21.6;21.5;21.6;21.6;21.7;21.7;21.7;21.7;21.7;21.7;21.7;21.8;21.7;21.7;21.7;21.7;21.8;21.8;21.6;21.7;21.7;21.7;21.7;21.8;21.7;21.7;21.7;21.7;21.8;21.7;21.8;21.8;21.8;21.8;21.8;21.8;21.8;21.8;21.8;21.8;21.8;21.8;21.8;21.8;21.8;21.7;21.7;21.7;21.8;21.8;21.8;21.8;21.8;21.8;21.8;21.8;21.8;21.8;21.8;21.8;21.8;21.8;21.8;21.8;21.8;21.8;21.7;21.8;21.7;21.6…
21.3;21.5;21.6;21.6;21.5;21.6;21.5;21.6;21.7;21.7;21.7;21.7;21.7;21.7;21.7;21.7;21.6;21.7;21.7;21.7;21.7;21.7;21.6;21.7;21.6;21.7;21.7;21.7;21.7;21.7;21.7;21.7;21.8;21.7;21.7;21.8;21.7;21.7;21.8;21.8;21.8;21.7;21.8;21.8;21.8;21.7;21.8;21.7;21.8;21.8;21.8;21.8;21.8;21.8;21.8;21.8;21.7;21.7;21.8;21.7;21.8;21.8;21.8;21.8;21.8;21.8;21.8;21.8;21.8;21.8;21.8;21.8;21.8;21.8;21.8;21.8;21.7;21.7;21.7;21.7…
21.3;21.5;21.5;21.6;21.6;21.5;21.6;21.5;21.6;21.5;21.5;21.7;21.6;21.6;21.7;21.7;21.6;21.7;21.6;21.7;21.7;21.7;21.7;21.7;21.7;21.7;21.6;21.7;21.7;21.7;21.7;21.7;21.7;21.7;21.7;21.7;21.7;21.7;21.7;21.8;21.7;21.7;21.9;21.8;21.7;21.7;21.7;21.7;21.8;21.8;21.8;21.8;21.8;21.8;21.7;21.7;21.8;21.7;21.8;21.7;21.8;21.8;21.8;21.8;21.8;21.8;21.8;21.8;21.7;21.8;21.9;21.8;21.8;21.8;21.8;21.7;21.7;21.7;21.7;21.7…
21.4;21.5;21.5;21.5;21.5;21.5;21.6;21.6;21.7;21.6;21.7;21.6;21.6;21.7;21.6;21.6;21.6;21.6;21.6;21.7;21.7;21.7;21.7;21.7;21.6;21.6;21.7;21.6;21.7;21.7;21.7;21.7;21.7;21.8;21.7;21.7;21.7;21.7;21.7;21.7;21.7;21.7;21.8;21.7;21.7;21.7;21.8;21.7;21.8;21.8;21.8;21.8;21.8;21.8;21.8;21.8;21.8;21.7;21.8;21.7;21.8;21.8;21.7;21.8;21.7;21.8;21.8;21.8;21.8;21.8;21.8;21.8;21.8;21.8;21.8;21.7;21.7;21.7;21.7;21.6…
21.4;21.5;21.5;21.5;21.5;21.5;21.5;21.5;21.5;21.6;21.5;21.7;21.6;21.7;21.6;21.7;21.6;21.7;21.7;21.7;21.7;21.7;21.7;21.7;21.7;21.7;21.7;21.7;21.7;21.7;21.7;21.6;21.7;21.7;21.7;21.7;21.7;21.7;21.7;21.7;21.8;21.7;21.7;21.7;21.7;21.7;21.8;21.8;21.8;21.8;21.8;21.8;21.8;21.7;21.8;21.7;21.7;21.8;21.8;21.8;21.8;21.7;21.8;21.8;21.8;21.8;21.8;21.8;21.8;21.8;21.8;21.9;21.8;21.8;21.7;21.8;21.7;21.7;21.7;21.7…
21.4;21.5;21.5;21.6;21.5;21.6;21.6;21.5;21.6;21.5;21.6;21.6;21.7;21.6;21.6;21.7;21.7;21.7;21.6;21.7;21.7;21.7;21.7;21.6;21.7;21.6;21.7;21.7;21.7;21.7;21.7;21.7;21.7;21.7;21.7;21.7;21.7;21.6;21.7;21.7;21.7;21.8;21.7;21.7;21.7;21.8;21.7;21.8;21.8;21.8;21.8;21.7;21.8;21.8;21.7;21.8;21.7;21.8;21.7;21.8;21.8;21.9;21.8;21.7;21.8;21.8;21.8;21.7;21.8;21.8;21.8;21.8;21.8;21.8;21.7;21.7;21.8;21.7;21.7;21.7…
21.4;21.5;21.5;21.5;21.5;21.5;21.5;21.6;21.6;21.6;21.6;21.6;21.6;21.6;21.6;21.7;21.6;21.6;21.6;21.6;21.6;21.7;21.6;21.6;21.7;21.7;21.8;21.7;21.7;21.7;21.7;21.8;21.7;21.8;21.7;21.7;21.7;21.6;21.7;21.8;21.7;21.7;21.8;21.7;21.7;21.8;21.8;21.7;21.8;21.8;21.8;21.8;21.8;21.7;21.8;21.8;21.8;21.7;21.7;21.8;21.8;21.8;21.8;21.8;21.8;21.8;21.8;21.8;21.8;21.8;21.8;21.8;21.8;21.8;21.8;21.8;21.8;21.8;21.7;21.8…
21.3;21.6;21.6;21.5;21.6;21.5;21.5;21.6;21.6;21.6;21.6;21.7;21.7;21.6;21.6;21.6;21.6;21.6;21.7;21.7;21.7;21.6;21.6;21.7;21.6;21.6;21.8;21.8;21.7;21.7;21.7;21.7;21.7;21.7;21.7;21.7;21.7;21.7;21.7;21.7;21.7;21.8;21.7;21.7;21.7;21.8;21.7;21.7;21.7;21.8;21.8;21.8;21.8;21.7;21.7;21.7;21.7;21.7;21.8;21.8;21.7;21.8;21.8;21.8;21.8;21.8;21.8;21.8;21.9;21.8;21.8;21.8;21.8;21.7;21.8;21.8;21.7;21.8;21.8;21.7…
21.3;21.5;21.5;21.5;21.5;21.5;21.5;21.6;21.5;21.5;21.6;21.6;21.6;21.6;21.6;21.6;21.6;21.6;21.6;21.7;21.7;21.8;21.4;21.6;21.8;21.7;21.7;21.7;21.6;21.7;21.7;21.7;21.7;21.7;21.7;21.7;21.7;21.7;21.7;21.7;21.7;21.7;21.8;21.7;21.8;21.8;21.7;21.7;21.7;21.8;21.8;21.8;21.8;21.8;21.7;21.7;21.7;21.7;21.7;21.8;21.8;21.8;21.8;21.7;21.8;21.8;21.8;21.8;21.8;21.8;21.8;21.7;21.8;21.8;21.8;21.8;21.8;21.8;21.8;21.7…
21.3;21.5;21.4;21.4;21.5;21.5;21.5;21.5;21.6;21.5;21.5;21.6;21.6;21.6;21.6;21.6;21.6;21.6;21.6;21.6;21.6;21.7;21.8;21.8;21.7;21.7;21.7;21.7;21.7;21.7;21.7;21.7;21.7;21.7;21.7;21.7;21.7;21.7;21.7;21.7;21.7;21.7;21.7;21.7;21.7;21.7;21.7;21.7;21.7;21.8;21.8;21.8;21.8;21.8;21.8;21.7;21.8;21.7;21.7;21.7;21.8;21.8;21.9;21.8;21.8;21.8;21.8;21.7;21.8;21.7;21.7;21.8;21.8;21.8;21.8;21.8;21.8;21.8;21.8;21.7…
21.4;21.4;21.5;21.5;21.4;21.6;21.5;21.6;21.6;21.5;21.6;21.6;21.6;21.6;21.6;21.7;21.6;21.6;21.6;21.6;21.7;21.6;21.6;21.7;21.7;21.7;21.7;21.7;21.7;21.7;21.6;21.7;21.7;21.7;21.8;21.7;21.8;21.7;21.8;21.7;21.7;21.7;21.7;21.7;21.8;21.7;21.7;21.7;21.8;21.7;21.8;21.7;21.8;21.8;21.8;21.7;21.7;21.7;21.8;21.7;21.7;21.8;21.8;21.7;21.8;21.8;21.7;21.8;21.8;21.8;21.8;21.8;21.8;21.8;21.8;21.8;21.7;21.7;21.8;21.8…
21.4;21.4;21.5;21.4;21.5;21.5;21.6;21.5;21.5;21.6;21.5;21.6;21.5;21.6;21.6;21.6;21.6;21.6;21.7;21.7;21.6;21.6;21.6;21.6;21.7;21.7;21.7;21.7;21.7;21.7;21.7;21.7;21.7;21.7;21.7;21.7;21.7;21.7;21.7;21.8;21.8;21.7;21.7;21.7;21.7;21.8;21.8;21.7;21.7;21.8;21.7;21.8;21.8;21.8;21.7;21.8;21.8;21.8;21.8;21.8;21.8;21.7;21.8;21.7;21.8;21.8;21.7;21.7;21.8;21.8;21.8;21.8;21.8;21.8;21.7;21.8;21.8;21.8;21.7;21.7…
21.2;21.5;21.4;21.6;21.5;21.5;21.5;21.5;21.5;21.5;21.5;21.5;21.6;21.6;21.6;21.6;21.6;21.7;21.6;21.7;21.6;21.6;21.6;21.7;21.6;21.6;21.7;21.7;21.7;21.6;21.7;21.7;21.7;21.7;21.7;21.7;21.7;21.7;21.8;21.8;21.8;21.8;21.7;21.7;21.7;21.7;21.8;21.7;21.7;21.8;21.8;21.8;21.8;21.8;21.7;21.7;21.8;21.8;21.8;21.7;21.7;21.7;21.8;21.7;21.7;21.8;21.8;21.8;21.8;21.7;21.8;21.8;21.8;21.8;21.8;21.8;21.8;21.7;21.8;21.7…
21.3;21.4;21.4;21.5;21.5;21.5;21.6;21.5;21.5;21.5;21.5;21.5;21.6;21.6;21.6;21.6;21.6;21.6;21.6;21.7;21.7;21.6;21.6;21.6;21.7;21.6;21.7;21.7;21.7;21.6;21.6;21.7;21.7;21.7;21.7;21.7;21.7;21.7;21.7;21.8;21.6;21.7;21.8;21.7;21.7;21.7;21.7;21.7;21.7;21.7;21.8;21.8;21.8;21.7;21.8;21.7;21.8;21.7;21.7;21.8;21.8;21.8;21.8;21.8;21.8;21.8;21.7;21.7;21.8;21.8;21.7;21.8;21.8;21.8;21.8;21.8;21.7;21.8;21.7;21.7…
21.3;21.4;21.5;21.5;21.4;21.5;21.6;21.5;21.5;21.5;21.5;21.5;21.6;21.6;21.6;21.6;21.6;21.7;21.6;21.7;21.7;21.7;21.6;21.5;21.6;21.6;21.7;21.7;21.7;21.7;21.6;21.7;21.7;21.7;21.7;21.7;21.7;21.7;21.7;21.7;21.7;21.8;21.7;21.7;21.8;21.7;21.7;21.7;21.8;21.8;21.8;21.8;21.8;21.7;21.8;21.7;21.7;21.7;21.8;21.7;21.8;21.8;21.7;21.8;21.8;21.8;21.7;21.7;21.8;21.7;21.7;21.8;21.8;21.8;21.8;21.7;21.8;21.8;21.8;21.8…
21.3;21.4;21.5;21.4;21.5;21.5;21.5;21.5;21.5;21.5;21.6;21.5;21.5;21.5;21.5;21.6;21.6;21.7;21.6;21.7;21.6;21.6;21.6;21.6;21.6;21.6;21.7;21.6;21.7;21.7;21.7;21.7;21.7;21.7;21.7;21.7;21.7;21.7;21.7;21.8;21.8;21.7;21.8;21.7;21.7;21.8;21.7;21.8;21.7;21.7;21.7;21.8;21.8;21.7;21.8;21.7;21.7;21.8;21.8;21.8;21.8;21.8;21.8;21.7;21.8;21.8;21.8;21.8;21.7;21.8;21.7;21.8;21.8;21.8;21.8;21.8;21.7;21.8;21.8;21.8…
21.3;21.4;21.5;21.5;21.5;21.5;21.5;21.5;21.5;21.5;21.6;21.5;21.6;21.6;21.5;21.7;21.6;21.6;21.6;21.7;21.6;21.7;21.6;21.6;21.6;21.6;21.7;21.6;21.7;21.7;21.7;21.6;21.7;21.7;21.7;21.7;21.7;21.7;21.7;21.7;21.7;21.7;21.8;21.8;21.7;21.7;21.7;21.7;21.8;21.8;21.7;21.8;21.7;21.8;21.7;21.7;21.8;21.8;21.8;21.8;21.7;21.7;21.8;21.7;21.7;21.8;21.8;21.8;21.8;21.8;21.8;21.8;21.7;21.7;21.8;21.7;21.8;21.8;21.7;21.7…
21.3;21.5;21.5;21.5;21.5;21.5;21.5;21.6;21.5;21.5;21.5;21.5;21.6;21.6;21.6;21.6;21.6;21.5;21.6;21.6;21.6;21.6;21.7;21.6;21.6;21.6;21.7;21.6;21.6;21.7;21.7;21.7;21.7;21.7;21.7;21.7;21.7;21.7;21.7;21.7;21.9;21.7;21.7;21.8;21.7;21.8;21.7;21.7;21.7;21.8;21.8;21.8;21.8;21.7;21.7;21.7;21.8;21.8;21.8;21.8;21.8;21.7;21.7;21.8;21.8;21.9;21.8;21.8;21.8;21.8;21.8;21.8;21.7;21.7;21.8;21.7;21.8;21.8;21.8;21.7…
21.3;21.5;21.4;21.4;21.4;21.4;21.5;21.4;21.4;21.5;21.6;21.5;21.5;21.5;21.6;21.6;21.5;21.7;21.6;21.6;21.7;21.6;21.6;21.6;21.6;21.6;21.7;21.6;21.7;21.7;21.7;21.7;21.7;21.7;21.7;21.7;21.7;21.6;21.7;21.7;21.7;21.8;21.7;21.8;21.7;21.7;21.7;21.8;21.7;21.8;21.8;21.8;21.8;21.8;21.7;21.8;21.8;21.7;21.8;21.8;21.8;21.8;21.8;21.8;21.8;21.8;21.8;21.8;21.8;21.8;21.8;21.8;21.7;21.7;21.8;21.7;21.8;21.8;21.8;21.8…
21.5;21.5;21.5;21.4;21.4;21.6;21.5;21.5;21.5;21.4;21.4;21.5;21.6;21.6;21.6;21.6;21.6;21.6;21.6;21.6;21.6;21.6;21.6;21.7;21.7;21.7;21.6;21.7;21.6;21.7;21.6;21.7;21.6;21.7;21.7;21.7;21.7;21.7;21.6;21.8;21.7;21.7;21.7;21.7;21.7;21.8;21.8;21.7;21.7;21.8;21.8;21.8;21.8;21.8;21.8;21.8;21.7;21.8;21.7;21.8;21.8;21.8;21.8;21.8;21.8;21.7;21.8;21.8;21.8;21.8;21.8;21.8;21.8;21.8;21.8;21.7;21.8;21.8;21.8;21.7…
21.3;21.4;21.5;21.5;21.4;21.4;21.4;21.6;21.4;21.5;21.5;21.5;21.6;21.6;21.6;21.6;21.6;21.6;21.7;21.6;21.6;21.7;21.7;21.7;21.6;21.6;21.7;21.7;21.6;21.7;21.7;21.7;21.7;21.7;21.7;21.7;21.7;21.7;21.7;21.7;21.8;21.7;21.7;21.7;21.8;21.7;21.7;21.7;21.8;21.8;21.7;21.7;21.8;21.7;21.8;21.8;21.8;21.7;21.8;21.8;21.8;21.9;21.8;21.8;21.8;21.8;21.8;21.8;21.8;21.8;21.8;21.8;21.8;21.8;21.7;21.8;21.8;21.8;21.7;21.8…
21.3;21.3;21.4;21.4;21.4;21.5;21.5;21.6;21.5;21.5;21.5;21.5;21.6;21.6;21.6;21.6;21.6;21.6;21.6;21.6;21.6;21.6;21.7;21.7;21.7;21.6;21.6;21.7;21.7;21.7;21.7;21.7;21.7;21.7;21.7;21.7;21.7;21.7;21.7;21.7;21.7;21.7;21.7;21.7;21.7;21.6;21.7;21.8;21.8;21.8;21.8;21.8;21.8;21.8;21.7;21.7;21.8;21.7;21.8;21.8;21.8;21.8;21.8;21.8;21.8;21.8;21.8;21.8;21.8;21.8;21.8;21.8;21.7;21.7;21.7;21.8;21.8;21.8;21.8;21.8…
21.3;21.4;21.5;21.4;21.5;21.5;21.5;21.5;21.5;21.5;21.6;21.7;21.6;21.6;21.6;21.6;21.6;21.6;21.6;21.6;21.6;21.6;21.6;21.6;21.6;21.6;21.7;21.6;21.7;21.7;21.6;21.8;21.7;21.6;21.6;21.7;21.7;21.7;21.7;21.7;21.7;21.8;21.7;21.7;21.8;21.8;21.7;21.8;21.8;21.7;21.8;21.8;21.8;21.7;21.7;21.7;21.7;21.7;21.8;21.8;21.8;21.8;21.8;21.8;21.8;21.8;21.8;21.8;21.8;21.8;21.7;21.7;21.8;21.7;21.7;21.8;21.8;21.8;21.7;21.8…
21.3;21.3;21.5;21.4;21.3;21.5;21.5;21.5;21.5;21.5;21.6;21.6;21.6;21.6;21.5;21.6;21.7;21.7;21.6;21.6;21.7;21.6;21.6;21.6;21.6;21.7;21.8;21.6;21.7;21.7;21.7;21.6;21.7;21.6;21.6;21.7;21.7;21.7;21.7;21.7;21.7;21.7;21.7;21.8;21.7;21.7;21.8;21.8;21.7;21.7;21.8;21.8;21.7;21.7;21.7;21.7;21.7;21.7;21.8;21.7;21.9;21.7;21.8;21.8;21.8;21.8;21.9;21.8;21.8;21.8;21.8;21.8;21.8;21.8;21.7;21.8;21.8;21.8;21.7;21.8…
21.4;21.5;21.5;21.3;21.6;21.5;21.3;21.5;21.5;21.6;21.5;21.5;21.5;21.5;21.6;21.6;21.6;21.7;21.7;21.7;21.6;21.7;21.6;21.7;21.6;21.6;21.7;21.7;21.7;21.7;21.7;21.7;21.7;21.7;21.7;21.7;21.7;21.7;21.7;21.7;21.7;21.7;21.7;21.7;21.7;21.8;21.8;21.7;21.7;21.7;21.7;21.7;21.7;21.7;21.7;21.7;21.8;21.7;21.8;21.7;21.8;21.8;21.8;21.7;21.8;21.8;21.7;21.8;21.8;21.8;21.8;21.8;21.8;21.7;21.8;21.8;21.8;21.8;21.8;21.8…
21.4;21.4;21.4;21.5;21.5;21.5;21.5;21.5;21.5;21.5;21.6;21.5;21.5;21.6;21.5;21.7;21.6;21.6;21.6;21.7;21.6;21.6;21.6;21.7;21.7;21.6;21.7;21.6;21.7;21.6;21.6;21.7;21.7;21.7;21.7;21.7;21.7;21.7;21.7;21.7;21.8;21.7;21.7;21.8;21.7;21.7;21.7;21.7;21.7;21.7;21.7;21.7;21.7;21.7;21.7;21.8;21.7;21.7;21.7;21.7;21.7;21.8;21.8;21.7;21.8;21.8;21.8;21.7;21.8;21.8;21.8;21.8;21.8;21.7;21.8;21.8;21.8;21.8;21.8;21.8…
21.2;21.5;21.5;21.5;21.5;21.5;21.5;21.5;21.5;21.5;21.6;21.5;21.6;21.5;21.6;21.7;21.6;21.7;21.6;21.6;21.6;21.7;21.7;21.7;21.6;21.6;21.6;21.6;21.7;21.7;21.6;21.7;21.7;21.7;21.7;21.7;21.7;21.7;21.7;21.8;21.7;21.7;21.7;21.8;21.7;21.7;21.7;21.8;21.7;21.7;21.8;21.8;21.8;21.7;21.8;21.7;21.8;21.7;21.7;21.8;21.8;21.8;21.7;21.8;21.8;21.8;21.8;21.7;21.8;21.8;21.8;21.8;21.8;21.8;21.8;21.8;21.8;21.8;21.8;21.8…
21.4;21.4;21.5;21.4;21.5;21.5;21.4;21.4;21.5;21.5;21.6;21.6;21.6;21.5;21.6;21.6;21.5;21.6;21.6;21.6;21.6;21.6;21.6;21.6;21.6;21.6;21.6;21.6;21.7;21.7;21.7;21.7;21.7;21.7;21.7;21.7;21.7;21.7;21.7;21.8;21.7;21.7;21.8;21.8;21.7;21.8;21.7;21.7;21.9;21.7;21.7;21.8;21.7;21.7;21.7;21.8;21.7;21.7;21.7;21.7;21.7;21.8;21.7;21.8;21.8;21.8;21.8;21.8;21.8;21.8;21.8;21.8;21.8;21.8;21.8;21.8;21.8;21.7;21.8;21.7…
21.4;21.4;21.5;21.5;21.5;21.4;21.4;21.5;21.5;21.5;21.5;21.5;21.6;21.6;21.6;21.7;21.6;21.5;21.7;21.6;21.6;21.6;21.6;21.6;21.6;21.6;21.7;21.6;21.7;21.7;21.7;21.7;21.7;21.7;21.7;21.7;21.7;21.7;21.7;21.7;21.8;21.8;21.7;21.8;21.8;21.7;21.7;21.7;21.7;21.7;21.7;21.9;21.7;21.7;21.7;21.7;21.7;21.7;21.8;21.7;21.7;21.7;21.8;21.8;21.8;21.8;21.8;21.7;21.8;21.8;21.8;21.8;21.8;21.8;21.8;21.7;21.8;21.7;21.7;21.8…
21.4;21.4;21.4;21.4;21.5;21.5;21.4;21.5;21.5;21.6;21.5;21.7;21.5;21.6;21.6;21.6;21.6;21.6;21.6;21.6;21.6;21.6;21.7;21.7;21.7;21.6;21.6;21.6;21.7;21.7;21.7;21.7;21.7;21.6;21.7;21.7;21.7;21.7;21.7;21.7;21.8;21.8;21.7;21.8;21.8;21.7;21.7;21.7;21.7;21.7;21.7;21.7;21.7;21.7;21.8;21.7;21.7;21.7;21.7;21.7;21.8;21.8;21.8;21.8;21.8;21.8;21.8;21.8;21.7;21.8;21.8;21.8;21.8;21.8;21.7;21.8;21.8;21.8;21.8;21.8…
21.4;21.4;21.5;21.4;21.4;21.5;21.3;21.5;21.5;21.5;21.6;21.6;21.6;21.6;21.6;21.6;21.6;21.6;21.6;21.6;21.6;21.6;21.6;21.6;21.6;21.6;21.6;21.7;21.6;21.7;21.6;21.7;21.7;21.7;21.6;21.7;21.7;21.7;21.7;21.7;21.7;21.8;21.8;21.7;21.7;21.8;21.7;21.7;21.8;21.8;21.7;21.7;21.8;21.8;21.7;21.7;21.8;21.8;21.7;21.8;21.8;21.9;21.8;21.8;21.8;21.8;21.8;21.7;21.8;21.8;21.8;21.9;21.8;21.8;21.8;21.7;21.7;21.8;21.8;21.8…
21.3;21.3;21.5;21.4;21.5;21.5;21.5;21.5;21.6;21.4;21.5;21.5;21.6;21.6;21.5;21.6;21.6;21.6;21.6;21.6;21.6;21.7;21.6;21.6;21.6;21.6;21.6;21.6;21.7;21.7;21.7;21.7;21.7;21.7;21.8;21.7;21.7;21.6;21.7;21.7;21.8;21.7;21.7;21.8;21.7;21.7;21.7;21.7;21.8;21.7;21.7;21.7;21.8;21.8;21.8;21.7;21.8;21.7;21.7;21.8;21.8;21.8;21.8;21.8;21.8;21.8;21.8;21.8;21.8;21.8;21.7;21.8;21.8;21.8;21.8;21.8;21.8;21.8;21.8;21.7…
21.3;21.4;21.4;21.4;21.5;21.5;21.5;21.5;21.4;21.6;21.5;21.5;21.6;21.6;21.6;21.6;21.5;21.6;21.6;21.6;21.6;21.6;21.6;21.6;21.6;21.6;21.6;21.6;21.6;21.6;21.6;21.7;21.6;21.7;21.7;21.6;21.6;21.7;21.7;21.7;21.8;21.7;21.7;21.8;21.7;21.8;21.7;21.7;21.7;21.7;21.8;21.8;21.8;21.7;21.8;21.7;21.7;21.8;21.7;21.8;21.8;21.8;21.8;21.8;21.8;21.8;21.9;21.7;21.7;21.8;21.8;21.8;21.8;21.7;21.8;21.8;21.8;21.7;21.9;21.8…
21.3;21.4;21.4;21.4;21.4;21.4;21.4;21.5;21.5;21.5;21.5;21.5;21.6;21.6;21.6;21.6;21.6;21.6;21.6;21.6;21.6;21.6;21.6;21.6;21.6;21.6;21.7;21.7;21.6;21.6;21.7;21.6;21.6;21.8;21.7;21.7;21.7;21.6;21.7;21.7;21.7;21.7;21.8;21.7;21.7;21.7;21.7;21.8;21.7;21.7;21.8;21.8;21.8;21.8;21.8;21.7;21.8;21.8;21.8;21.8;21.8;21.8;21.7;21.8;21.7;21.8;21.7;21.7;21.8;21.8;21.8;21.8;21.8;21.8;21.8;21.8;21.8;21.7;21.8;21.7…
21.3;21.4;21.5;21.4;21.4;21.5;21.5;21.5;21.5;21.5;21.5;21.5;21.6;21.5;21.5;21.6;21.6;21.6;21.6;21.6;21.6;21.6;21.6;21.6;21.5;21.6;21.7;21.6;21.6;21.6;21.6;21.6;21.6;21.6;21.7;21.7;21.6;21.7;21.7;21.7;21.7;21.7;21.7;21.7;21.7;21.7;21.7;21.7;21.7;21.7;21.7;21.8;21.8;21.8;21.8;21.8;21.7;21.7;21.7;21.8;21.8;21.8;21.8;21.8;21.7;21.8;21.8;21.8;21.8;21.8;21.7;21.8;21.7;21.8;21.8;21.8;21.8;21.7;21.8;21.8…
21.4;21.4;21.4;21.4;21.4;21.4;21.4;21.5;21.5;21.5;21.5;21.5;21.5;21.5;21.6;21.6;21.6;21.6;21.6;21.6;21.6;21.6;21.6;21.6;21.6;21.6;21.7;21.6;21.6;21.6;21.6;21.6;21.6;21.6;21.6;21.7;21.7;21.7;21.7;21.7;21.7;21.7;21.7;21.7;21.7;21.7;21.7;21.7;21.7;21.7;21.8;21.8;21.8;21.7;21.8;21.7;21.8;21.7;21.7;21.8;21.8;21.8;21.8;21.8;21.8;21.8;21.8;21.8;21.8;21.8;21.8;21.8;21.8;21.8;21.8;21.8;21.8;21.8;21.8;21.8…
21.3;21.4;21.4;21.4;21.5;21.5;21.4;21.5;21.5;21.5;21.5;21.5;21.5;21.5;21.6;21.6;21.6;21.5;21.6;21.6;21.6;21.5;21.5;21.6;21.5;21.6;21.7;21.5;21.6;21.6;21.6;21.7;21.6;21.6;21.7;21.6;21.7;21.7;21.7;21.7;21.7;21.7;21.7;21.7;21.7;21.7;21.7;21.7;21.7;21.7;21.8;21.8;21.8;21.8;21.8;21.7;21.8;21.8;21.8;21.8;21.8;21.8;21.8;21.8;21.8;21.8;21.8;21.8;21.8;21.8;21.8;21.8;21.8;21.8;21.8;21.8;21.8;21.8;21.8;21.8…
21.2;21.3;21.4;21.5;21.4;21.5;21.5;21.6;21.5;21.5;21.5;21.5;21.5;21.6;21.6;21.5;21.6;21.6;21.6;21.6;21.6;21.6;21.6;21.6;21.6;21.5;21.6;21.6;21.6;21.6;21.6;21.6;21.7;21.6;21.6;21.6;21.8;21.7;21.7;21.7;21.7;21.7;21.7;21.7;21.7;21.7;21.7;21.7;21.8;21.7;21.7;21.7;21.8;21.8;21.7;21.7;21.7;21.8;21.8;21.8;21.8;21.8;21.8;21.8;21.8;21.8;21.8;21.8;21.8;21.8;21.7;21.7;21.7;21.8;21.7;21.8;21.8;21.8;21.8;21.8…
21.2;21.4;21.4;21.3;21.4;21.4;21.4;21.4;21.5;21.4;21.4;21.5;21.5;21.6;21.6;21.6;21.5;21.6;21.6;21.5;21.6;21.6;21.6;21.6;21.6;21.6;21.5;21.6;21.7;21.6;21.6;21.6;21.6;21.6;21.7;21.7;21.7;21.7;21.7;21.7;21.7;21.7;21.7;21.7;21.7;21.7;21.7;21.7;21.7;21.7;21.8;21.8;21.8;21.8;21.7;21.7;21.7;21.8;21.7;21.8;21.8;21.7;21.7;21.7;21.9;21.8;21.7;21.8;21.7;21.8;21.8;21.8;21.8;21.8;21.8;21.8;21.8;21.7;21.8;21.7…
21.4;21.4;21.4;21.4;21.4;21.4;21.4;21.5;21.4;21.5;21.5;21.5;21.5;21.6;21.5;21.6;21.6;21.6;21.6;21.6;21.6;21.6;21.6;21.6;21.6;21.6;21.6;21.6;21.7;21.7;21.6;21.7;21.7;21.6;21.7;21.7;21.6;21.7;21.7;21.7;21.7;21.7;21.7;21.7;21.7;21.7;21.8;21.7;21.7;21.7;21.8;21.8;21.8;21.8;21.7;21.7;21.7;21.8;21.8;21.8;21.8;21.8;21.8;21.7;21.8;21.7;21.8;21.8;21.8;21.8;21.7;21.8;21.7;21.8;21.8;21.8;21.7;21.7;21.7;21.7…
21.3;21.3;21.4;21.4;21.4;21.4;21.4;21.4;21.4;21.5;21.5;21.5;21.6;21.6;21.6;21.7;21.6;21.5;21.6;21.6;21.5;21.5;21.5;21.6;21.6;21.6;21.6;21.6;21.6;21.7;21.7;21.7;21.8;21.6;21.6;21.7;21.7;21.7;21.7;21.8;21.7;21.7;21.7;21.7;21.7;21.7;21.7;21.7;21.7;21.7;21.8;21.7;21.8;21.8;21.7;21.7;21.7;21.7;21.8;21.8;21.8;21.8;21.7;21.9;21.8;21.8;21.8;21.7;21.8;21.8;21.9;21.8;21.8;21.8;21.8;21.7;21.8;21.8;21.7;21.8…
21.3;21.4;21.4;21.4;21.4;21.4;21.4;21.4;21.4;21.4;21.5;21.5;21.6;21.6;21.5;21.5;21.6;21.6;21.5;21.6;21.5;21.5;21.6;21.6;21.6;21.6;21.6;21.6;21.6;21.6;21.7;21.6;21.7;21.6;21.7;21.7;21.7;21.7;21.7;21.7;21.7;21.7;21.7;21.7;21.7;21.7;21.7;21.8;21.7;21.7;21.7;21.8;21.8;21.7;21.7;21.7;21.8;21.7;21.8;21.8;21.8;21.8;21.8;21.8;21.8;21.8;21.8;21.7;21.7;21.8;21.8;21.8;21.8;21.7;21.7;21.8;21.8;21.7;21.8;21.7…
21.3;21.4;21.4;21.3;21.4;21.3;21.4;21.4;21.5;21.4;21.5;21.5;21.5;21.5;21.6;21.6;21.6;21.6;21.5;21.6;21.6;21.6;21.6;21.6;21.6;21.6;21.6;21.6;21.7;21.6;21.7;21.7;21.8;21.7;21.8;21.7;21.7;21.6;21.7;21.7;21.7;21.7;21.7;21.7;21.7;21.7;21.7;21.8;21.7;21.7;21.7;21.7;21.8;21.8;21.7;21.7;21.8;21.7;21.8;21.7;21.8;21.8;21.8;21.7;21.8;21.8;21.8;21.8;21.7;21.8;21.9;21.7;21.8;21.8;21.7;21.7;21.7;21.8;21.7;21.7…
21.2;21.4;21.4;21.3;21.4;21.4;21.4;21.4;21.4;21.4;21.5;21.5;21.5;21.6;21.5;21.6;21.5;21.6;21.6;21.6;21.6;21.6;21.6;21.6;21.6;21.6;21.6;21.6;21.6;21.6;21.7;21.7;21.7;21.7;21.7;21.7;21.7;21.6;21.7;21.7;21.7;21.7;21.7;21.7;21.7;21.7;21.7;21.7;21.7;21.7;21.7;21.8;21.7;21.7;21.7;21.8;21.7;21.8;21.7;21.8;21.8;21.8;21.7;21.7;21.8;21.8;21.7;21.8;21.8;21.8;21.8;21.8;21.7;21.7;21.7;21.7;21.8;21.8;21.7;21.8…
21.3;21.4;21.4;21.4;21.4;21.4;21.4;21.4;21.5;21.5;21.6;21.5;21.5;21.6;21.6;21.6;21.6;21.5;21.6;21.6;21.6;21.6;21.6;21.6;21.6;21.6;21.6;21.6;21.5;21.7;21.7;21.6;21.7;21.7;21.7;21.7;21.7;21.6;21.7;21.7;21.7;21.6;21.7;21.7;21.7;21.8;21.7;21.7;21.7;21.7;21.8;21.8;21.8;21.7;21.7;21.7;21.7;21.7;21.7;21.7;21.8;21.7;21.7;21.8;21.8;21.8;21.8;21.7;21.7;21.7;21.8;21.8;21.8;21.8;21.8;21.7;21.7;21.7;21.7;21.8…
21.2;21.4;21.4;21.3;21.4;21.4;21.4;21.4;21.4;21.5;21.5;21.5;21.5;21.5;21.6;21.6;21.6;21.5;21.7;21.7;21.6;21.6;21.6;21.6;21.6;21.6;21.5;21.6;21.6;21.7;21.7;21.6;21.7;21.6;21.7;21.7;21.7;21.7;21.6;21.7;21.7;21.7;21.7;21.7;21.7;21.7;21.7;21.7;21.7;21.7;21.7;21.7;21.8;21.8;21.7;21.7;21.7;21.8;21.8;21.7;21.8;21.8;21.8;21.7;21.8;21.8;21.7;21.8;21.8;21.7;21.7;21.8;21.8;21.8;21.7;21.8;21.8;21.8;21.8;21.8…
21.2;21.2;21.4;21.3;21.4;21.4;21.4;21.4;21.5;21.4;21.5;21.5;21.5;21.6;21.5;21.6;21.6;21.6;21.6;21.6;21.6;21.6;21.6;21.6;21.6;21.6;21.6;21.7;21.6;21.6;21.7;21.6;21.7;21.6;21.7;21.7;21.7;21.6;21.6;21.6;21.7;21.7;21.7;21.7;21.7;21.7;21.8;21.7;21.7;21.7;21.8;21.8;21.7;21.8;21.7;21.7;21.6;21.8;21.7;21.7;21.8;21.8;21.8;21.8;21.8;21.7;21.8;21.7;21.8;21.6;21.8;21.7;21.8;21.8;21.7;21.7;21.8;21.8;21.7;21.8…
21.3;21.4;21.4;21.4;21.4;21.3;21.4;21.4;21.5;21.5;21.5;21.5;21.6;21.6;21.5;21.6;21.6;21.6;21.5;21.6;21.5;21.6;21.6;21.7;21.4;21.6;21.6;21.5;21.5;21.6;21.6;21.7;21.7;21.7;21.6;21.7;21.7;21.7;21.7;21.7;21.7;21.7;21.7;21.7;21.7;21.7;21.7;21.7;21.7;21.7;21.7;21.8;21.7;21.8;21.8;21.7;21.7;21.7;21.8;21.8;21.8;21.8;21.7;21.7;21.8;21.7;21.7;21.8;21.7;21.7;21.8;21.8;21.7;21.8;21.8;21.7;21.8;21.7;21.7;21.8…
21.2;21.4;21.4;21.4;21.3;21.4;21.4;21.5;21.4;21.5;21.5;21.5;21.7;21.6;21.6;21.6;21.6;21.6;21.6;21.5;21.6;21.6;21.7;21.6;21.6;21.6;21.7;21.6;21.6;21.6;21.6;21.6;21.6;21.7;21.6;21.7;21.7;21.7;21.7;21.6;21.7;21.7;21.7;21.7;21.7;21.8;21.7;21.7;21.7;21.8;21.7;21.7;21.8;21.7;21.7;21.7;21.7;21.8;21.7;21.7;21.8;21.8;21.8;21.8;21.8;21.8;21.7;21.7;21.8;21.8;21.8;21.8;21.8;21.8;21.7;21.7;21.8;21.7;21.8;21.8…
21.3;21.4;21.3;21.3;21.4;21.5;21.4;21.4;21.5;21.5;21.5;21.5;21.5;21.5;21.5;21.6;21.6;21.6;21.6;21.6;21.5;21.6;21.6;21.7;21.6;21.6;21.6;21.6;21.6;21.6;21.6;21.6;21.6;21.7;21.6;21.7;21.7;21.7;21.7;21.7;21.7;21.7;21.8;21.7;21.7;21.7;21.7;21.7;21.7;21.7;21.7;21.7;21.8;21.8;21.8;21.7;21.7;21.7;21.7;21.8;21.8;21.8;21.7;21.7;21.7;21.8;21.8;21.7;21.8;21.8;21.8;21.8;21.8;21.8;21.7;21.7;21.7;21.7;21.7;21.7…
21.2;21.3;21.4;21.4;21.4;21.4;21.4;21.5;21.4;21.5;21.5;21.6;21.6;21.5;21.6;21.6;21.6;21.6;21.5;21.5;21.6;21.6;21.6;21.6;21.7;21.6;21.6;21.6;21.6;21.6;21.6;21.6;21.6;21.7;21.7;21.6;21.7;21.7;21.7;21.7;21.7;21.8;21.7;21.7;21.8;21.7;21.6;21.7;21.8;21.7;21.8;21.8;21.8;21.7;21.7;21.7;21.7;21.7;21.7;21.7;21.8;21.8;21.8;21.7;21.8;21.8;21.8;21.7;21.8;21.7;21.8;21.8;21.8;21.7;21.7;21.7;21.7;21.8;21.8;21.8…
21.3;21.3;21.3;21.5;21.4;21.4;21.5;21.5;21.5;21.5;21.5;21.5;21.6;21.5;21.6;21.6;21.6;21.5;21.6;21.6;21.6;21.6;21.6;21.6;21.6;21.7;21.6;21.6;21.6;21.7;21.6;21.6;21.6;21.6;21.7;21.7;21.7;21.7;21.7;21.7;21.7;21.8;21.7;21.7;21.7;21.8;21.8;21.8;21.7;21.8;21.8;21.7;21.8;21.7;21.8;21.8;21.7;21.7;21.7;21.7;21.8;21.7;21.8;21.8;21.8;21.8;21.8;21.8;21.8;21.8;21.8;21.8;21.8;21.8;21.8;21.7;21.7;21.8;21.8;21.8…
21.3;21.4;21.3;21.4;21.4;21.5;21.4;21.4;21.5;21.5;21.5;21.5;21.6;21.6;21.5;21.6;21.5;21.5;21.6;21.6;21.6;21.6;21.6;21.6;21.6;21.6;21.7;21.6;21.6;21.6;21.6;21.6;21.6;21.6;21.7;21.6;21.7;21.7;21.7;21.7;21.7;21.7;21.6;21.9;21.6;21.8;21.8;21.8;21.8;21.8;21.8;21.8;21.8;21.8;21.7;21.8;21.7;21.8;21.7;21.7;21.8;21.8;21.8;21.8;21.8;21.8;21.8;21.8;21.8;21.8;21.8;21.8;21.7;21.8;21.8;21.7;21.7;21.8;21.7;21.8…
21.3;21.4;21.3;21.5;21.4;21.5;21.4;21.5;21.5;21.6;21.5;21.5;21.6;21.5;21.5;21.6;21.6;21.6;21.6;21.6;21.6;21.6;21.6;21.6;21.6;21.6;21.6;21.6;21.6;21.6;21.6;21.6;21.6;21.6;21.7;21.7;21.7;21.7;21.7;21.7;21.8;21.7;21.6;21.7;21.7;21.8;21.8;21.7;21.8;21.8;21.8;21.8;21.8;21.8;21.8;21.7;21.7;21.8;21.7;21.7;21.7;21.7;21.8;21.8;21.8;21.8;21.8;21.8;21.8;21.7;21.8;21.7;21.8;21.8;21.7;21.8;21.7;21.7;21.8;21.7…
21.2;21.3;21.4;21.4;21.5;21.5;21.5;21.5;21.5;21.4;21.5;21.5;21.5;21.5;21.6;21.6;21.6;21.6;21.6;21.5;21.6;21.6;21.6;21.5;21.6;21.6;21.6;21.6;21.6;21.6;21.6;21.6;21.8;21.7;21.7;21.6;21.7;21.7;21.7;21.6;21.7;21.7;21.7;21.7;21.8;21.7;21.8;21.7;21.7;21.8;21.8;21.8;21.8;21.7;21.7;21.7;21.7;21.8;21.8;21.7;21.7;21.8;21.7;21.8;21.8;21.8;21.8;21.8;21.8;21.8;21.7;21.8;21.8;21.9;21.8;21.8;21.7;21.7;21.7;21.7…
21.3;21.4;21.5;21.5;21.4;21.4;21.4;21.5;21.5;21.4;21.5;21.6;21.5;21.6;21.5;21.6;21.6;21.5;21.6;21.5;21.6;21.6;21.6;21.6;21.6;21.6;21.6;21.6;21.6;21.6;21.6;21.7;21.7;21.6;21.7;21.8;21.7;21.8;21.7;21.7;21.7;21.7;21.7;21.7;21.7;21.7;21.8;21.8;21.8;21.8;21.8;21.8;21.8;21.7;21.8;21.7;21.7;21.7;21.7;21.8;21.7;21.7;21.8;21.8;21.8;21.8;21.8;21.7;21.8;21.7;21.8;21.8;21.8;21.8;21.8;21.8;21.8;21.7;21.8;21.8…
21.3;21.3;21.3;21.5;21.3;21.4;21.4;21.5;21.4;21.5;21.5;21.5;21.5;21.5;21.5;21.5;21.6;21.5;21.6;21.6;21.5;21.6;21.6;21.6;21.6;21.6;21.6;21.6;21.6;21.6;21.6;21.7;21.6;21.7;21.7;21.8;21.7;21.7;21.7;21.7;21.7;21.7;21.7;21.7;21.7;21.7;21.7;21.7;21.7;21.8;21.7;21.7;21.8;21.8;21.8;21.8;21.8;21.7;21.8;21.7;21.8;21.8;21.8;21.8;21.8;21.8;21.7;21.7;21.7;21.8;21.8;21.8;21.8;21.8;21.7;21.8;21.7;21.7;21.8;21.7…
21.1;21.4;21.3;21.3;21.3;21.4;21.4;21.4;21.4;21.4;21.4;21.5;21.5;21.5;21.5;21.5;21.6;21.5;21.5;21.6;21.5;21.6;21.5;21.6;21.6;21.6;21.6;21.6;21.6;21.6;21.6;21.7;21.7;21.7;21.7;21.7;21.7;21.7;21.7;21.7;21.7;21.7;21.7;21.7;21.7;21.7;21.7;21.8;21.8;21.7;21.8;21.8;21.8;21.8;21.7;21.8;21.7;21.8;21.7;21.7;21.8;21.7;21.7;21.8;21.8;21.7;21.8;21.7;21.8;21.8;21.8;21.8;21.8;21.8;21.8;21.8;21.8;21.8;21.8;21.8…
21.1;21.4;21.3;21.4;21.4;21.3;21.4;21.4;21.4;21.6;21.5;21.5;21.5;21.5;21.5;21.6;21.6;21.5;21.5;21.6;21.5;21.5;21.5;21.6;21.6;21.5;21.6;21.6;21.6;21.6;21.7;21.6;21.7;21.7;21.7;21.6;21.7;21.7;21.7;21.7;21.7;21.7;21.7;21.7;21.7;21.7;21.7;21.7;21.7;21.8;21.7;21.7;21.7;21.7;21.7;21.7;21.8;21.7;21.7;21.8;21.7;21.8;21.8;21.8;21.8;21.8;21.8;21.8;21.9;21.8;21.8;21.8;21.7;21.8;21.8;21.8;21.8;21.7;21.8;21.8…
21.2;21.3;21.4;21.4;21.4;21.4;21.4;21.4;21.4;21.4;21.4;21.5;21.5;21.5;21.5;21.6;21.5;21.5;21.6;21.6;21.5;21.6;21.6;21.5;21.6;21.6;21.6;21.6;21.5;21.6;21.7;21.6;21.7;21.7;21.7;21.8;21.7;21.7;21.7;21.7;21.7;21.7;21.8;21.7;21.7;21.7;21.7;21.7;21.7;21.7;21.8;21.8;21.7;21.7;21.8;21.8;21.7;21.7;21.8;21.8;21.8;21.8;21.8;21.7;21.8;21.8;21.8;21.8;21.8;21.8;21.8;21.8;21.8;21.8;21.8;21.7;21.8;21.8;21.8;21.7…
21.3;21.4;21.4;21.4;21.4;21.4;21.4;21.4;21.4;21.5;21.4;21.6;21.5;21.6;21.6;21.6;21.6;21.5;21.5;21.5;21.6;21.6;21.6;21.6;21.5;21.6;21.6;21.6;21.7;21.6;21.7;21.6;21.7;21.7;21.7;21.7;21.6;21.7;21.8;21.7;21.8;21.7;21.7;21.8;21.7;21.7;21.7;21.7;21.7;21.8;21.8;21.7;21.8;21.7;21.8;21.7;21.8;21.8;21.8;21.8;21.8;21.8;21.8;21.8;21.8;21.8;21.8;21.8;21.7;21.8;21.8;21.7;21.8;21.8;21.8;21.8;21.8;21.7;21.7;21.8…
21.2;21.3;21.4;21.3;21.4;21.4;21.4;21.4;21.4;21.4;21.5;21.5;21.4;21.3;21.5;21.6;21.5;21.6;21.6;21.6;21.6;21.6;21.6;21.6;21.6;21.6;21.6;21.6;21.6;21.6;21.7;21.6;21.7;21.6;21.7;21.7;21.8;21.7;21.7;21.7;21.7;21.7;21.7;21.8;21.8;21.8;21.7;21.7;21.8;21.8;21.7;21.8;21.7;21.7;21.7;21.8;21.7;21.8;21.8;21.8;21.8;21.8;21.8;21.8;21.8;21.8;21.8;21.8;21.8;21.7;21.7;21.8;21.8;21.8;21.8;21.8;21.8;21.8;21.7;21.8…
21.2;21.2;21.4;21.3;21.4;21.4;21.4;21.4;21.4;21.5;21.4;21.5;21.5;21.6;21.5;21.6;21.6;21.6;21.6;21.6;21.6;21.5;21.6;21.6;21.6;21.6;21.7;21.6;21.7;21.6;21.7;21.7;21.7;21.7;21.7;21.6;21.7;21.7;21.7;21.7;21.7;21.7;21.7;21.7;21.7;21.7;21.7;21.8;21.8;21.8;21.7;21.7;21.8;21.7;21.8;21.7;21.8;21.8;21.8;21.7;21.8;21.8;21.8;21.7;21.8;21.8;21.8;21.7;21.8;21.8;21.7;21.8;21.8;21.8;21.8;21.8;21.8;21.8;21.7;21.7…
21.2;21.3;21.4;21.4;21.4;21.4;21.4;21.5;21.4;21.4;21.4;21.5;21.4;21.5;21.5;21.5;21.5;21.6;21.6;21.6;21.6;21.6;21.6;21.6;21.6;21.6;21.6;21.6;21.7;21.6;21.7;21.7;21.7;21.6;21.6;21.7;21.7;21.8;21.7;21.7;21.7;21.7;21.7;21.7;21.8;21.7;21.7;21.7;21.7;21.8;21.8;21.7;21.7;21.7;21.8;21.8;21.8;21.8;21.7;21.8;21.8;21.8;21.8;21.8;21.8;21.8;21.8;21.8;21.8;21.8;21.8;21.7;21.8;21.7;21.8;21.8;21.8;21.8;21.8;21.7…
21.3;21.4;21.3;21.4;21.4;21.3;21.4;21.4;21.5;21.4;21.6;21.4;21.5;21.5;21.4;21.6;21.6;21.5;21.6;21.6;21.6;21.6;21.6;21.6;21.6;21.6;21.6;21.6;21.7;21.6;21.6;21.7;21.7;21.8;21.8;21.7;21.7;21.7;21.7;21.7;21.8;21.7;21.7;21.8;21.7;21.8;21.7;21.7;21.7;21.7;21.8;21.7;21.8;21.7;21.8;21.8;21.8;21.8;21.8;21.8;21.7;21.8;21.8;21.8;21.9;21.8;21.8;21.8;21.8;21.8;21.8;21.8;21.8;21.7;21.8;21.7;21.8;21.8;21.8;21.8…
21.2;21.2;21.3;21.4;21.3;21.4;21.4;21.4;21.4;21.4;21.4;21.5;21.5;21.5;21.6;21.5;21.6;21.5;21.6;21.6;21.6;21.6;21.6;21.6;21.6;21.6;21.6;21.6;21.6;21.7;21.7;21.7;21.6;21.7;21.6;21.7;21.7;21.7;21.7;21.8;21.8;21.8;21.7;21.8;21.8;21.7;21.7;21.8;21.7;21.8;21.7;21.7;21.7;21.8;21.8;21.8;21.7;21.8;21.8;21.7;21.8;21.8;21.8;21.6;21.8;21.8;21.8;21.8;21.8;21.8;21.8;21.7;21.8;21.8;21.7;21.8;21.8;21.7;21.8;21.8…
21.1;21.3;21.3;21.3;21.4;21.4;21.3;21.4;21.4;21.4;21.5;21.4;21.5;21.5;21.5;21.6;21.6;21.5;21.6;21.5;21.6;21.7;21.6;21.7;21.6;21.6;21.6;21.6;21.6;21.7;21.7;21.7;21.7;21.6;21.7;21.7;21.7;21.7;21.7;21.8;21.8;21.8;21.8;21.7;21.7;21.7;21.7;21.7;21.6;21.8;21.8;21.7;21.8;21.7;21.8;21.8;21.8;21.8;21.8;21.7;21.8;21.8;21.8;21.8;21.9;21.8;21.9;21.8;21.8;21.8;21.8;21.8;21.8;21.7;21.8;21.7;21.7;21.8;21.7;21.7…
21.1;21.3;21.3;21.3;21.3;21.4;21.4;21.4;21.4;21.4;21.4;21.4;21.5;21.4;21.5;21.5;21.5;21.5;21.6;21.5;21.6;21.6;21.6;21.5;21.5;21.6;21.6;21.7;21.6;21.7;21.6;21.7;21.7;21.6;21.7;21.7;21.6;21.7;21.8;21.7;21.8;21.8;21.7;21.7;21.7;21.7;21.7;21.6;21.7;21.8;21.7;21.7;21.8;21.7;21.7;21.7;21.7;21.7;21.8;21.8;21.8;21.8;21.8;21.8;21.8;21.7;21.8;21.8;21.8;21.8;21.8;21.8;21.8;21.8;21.8;21.8;21.7;21.7;21.8;21.8…
21.2;21.3;21.3;21.3;21.4;21.4;21.4;21.4;21.4;21.4;21.4;21.5;21.5;21.5;21.5;21.5;21.5;21.5;21.5;21.6;21.6;21.6;21.5;21.6;21.7;21.6;21.6;21.6;21.6;21.6;21.7;21.7;21.6;21.7;21.6;21.7;21.7;21.7;21.7;21.8;21.7;21.7;21.7;21.7;21.7;21.7;21.7;21.8;21.6;21.8;21.7;21.8;21.7;21.7;21.7;21.8;21.7;21.7;21.7;21.8;21.8;21.8;21.8;21.8;21.8;21.8;21.8;21.8;21.8;21.8;21.8;21.8;21.8;21.8;21.8;21.8;21.7;21.8;21.7;21.7…
21.1;21.3;21.3;21.3;21.4;21.4;21.3;21.4;21.4;21.4;21.4;21.5;21.4;21.5;21.4;21.6;21.5;21.5;21.5;21.5;21.5;21.5;21.7;21.6;21.6;21.6;21.6;21.6;21.6;21.6;21.6;21.6;21.6;21.6;21.7;21.7;21.7;21.7;21.7;21.7;21.7;21.7;21.8;21.7;21.7;21.7;21.6;21.6;21.6;21.7;21.7;21.7;21.7;21.8;21.7;21.8;21.7;21.8;21.8;21.8;21.8;21.8;21.8;21.8;21.8;21.8;21.7;21.7;21.8;21.8;21.8;21.7;21.8;21.8;21.7;21.7;21.7;21.8;21.8;21.7…
21.2;21.3;21.3;21.4;21.4;21.4;21.4;21.4;21.4;21.4;21.5;21.4;21.5;21.4;21.6;21.5;21.7;21.6;21.5;21.5;21.6;21.6;21.6;21.6;21.6;21.6;21.6;21.6;21.6;21.7;21.7;21.6;21.6;21.7;21.7;21.7;21.7;21.7;21.7;21.7;21.7;21.7;21.8;21.7;21.8;21.7;21.8;21.7;21.7;21.9;21.7;21.8;21.7;21.7;21.7;21.7;21.7;21.8;21.8;21.7;21.8;21.8;21.8;21.8;21.8;21.8;21.8;21.8;21.8;21.8;21.8;21.8;21.8;21.8;21.8;21.8;21.8;21.7;21.8;21.7…
21.2;21.3;21.4;21.4;21.4;21.4;21.4;21.4;21.4;21.4;21.5;21.4;21.5;21.5;21.6;21.6;21.6;21.6;21.6;21.5;21.6;21.6;21.5;21.5;21.5;21.6;21.6;21.6;21.6;21.6;21.7;21.6;21.6;21.6;21.7;21.7;21.7;21.7;21.7;21.7;21.7;21.7;21.7;21.7;21.7;21.7;21.7;21.7;21.8;21.7;21.8;21.7;21.8;21.7;21.7;21.7;21.8;21.7;21.8;21.8;21.8;21.8;21.8;21.7;21.8;21.8;21.8;21.8;21.7;21.8;21.8;21.8;21.8;21.8;21.8;21.8;21.7;21.8;21.7;21.8…
21.1;21.3;21.3;21.4;21.4;21.4;21.4;21.4;21.4;21.4;21.5;21.5;21.5;21.5;21.4;21.6;21.6;21.5;21.6;21.6;21.6;21.6;21.6;21.6;21.6;21.6;21.6;21.6;21.6;21.6;21.7;21.6;21.7;21.7;21.7;21.6;21.7;21.7;21.7;21.7;21.7;21.7;21.7;21.7;21.7;21.7;21.6;21.7;21.6;21.8;21.8;21.7;21.8;21.7;21.8;21.7;21.8;21.7;21.7;21.7;21.8;21.8;21.7;21.8;21.8;21.7;21.8;21.8;21.8;21.8;21.9;21.8;21.8;21.8;21.7;21.7;21.8;21.8;21.8;21.8…
21.2;21.3;21.4;21.3;21.3;21.4;21.4;21.3;21.4;21.4;21.4;21.5;21.4;21.5;21.5;21.6;21.6;21.6;21.5;21.6;21.5;21.7;21.7;21.6;21.5;21.6;21.6;21.6;21.6;21.7;21.6;21.6;21.7;21.6;21.7;21.7;21.7;21.6;21.7;21.7;21.7;21.7;21.6;21.7;21.7;21.7;21.7;21.7;21.7;21.7;21.7;21.8;21.7;21.7;21.7;21.7;21.7;21.8;21.7;21.8;21.8;21.8;21.8;21.7;21.8;21.8;21.8;21.8;21.8;21.8;21.8;21.8;21.7;21.7;21.8;21.8;21.8;21.8;21.8;21.7…
21.3;21.3;21.3;21.3;21.3;21.4;21.4;21.4;21.4;21.4;21.5;21.5;21.5;21.4;21.5;21.6;21.6;21.5;21.6;21.5;21.6;21.6;21.6;21.5;21.6;21.6;21.7;21.3;21.6;21.6;21.6;21.7;21.7;21.6;21.7;21.7;21.6;21.7;21.7;21.6;21.7;21.6;21.7;21.7;21.7;21.7;21.7;21.7;21.8;21.7;21.8;21.7;21.7;21.7;21.7;21.7;21.7;21.7;21.7;21.8;21.7;21.8;21.7;21.8;21.8;21.7;21.8;21.8;21.8;21.8;21.8;21.8;21.7;21.8;21.8;21.8;21.8;21.7;21.7;21.7…
21.2;21.3;21.3;21.3;21.3;21.3;21.3;21.3;21.4;21.4;21.5;21.5;21.5;21.5;21.5;21.5;21.5;21.5;21.4;21.5;21.5;21.6;21.6;21.6;21.5;21.6;21.6;21.6;21.6;21.6;21.6;21.6;21.7;21.6;21.6;21.6;21.6;21.6;21.6;21.6;21.7;21.7;21.8;21.7;21.7;21.7;21.7;21.7;21.7;21.8;21.7;21.7;21.7;21.7;21.7;21.7;21.8;21.7;21.8;21.7;21.8;21.8;21.9;21.8;21.8;21.7;21.8;21.8;21.8;21.8;21.8;21.7;21.8;21.8;21.8;21.8;21.7;21.7;21.7;21.7…
21.2;21.3;21.3;21.3;21.3;21.3;21.3;21.3;21.3;21.4;21.4;21.5;21.5;21.5;21.5;21.5;21.5;21.5;21.6;21.6;21.6;21.6;21.6;21.6;21.6;21.6;21.7;21.7;21.6;21.6;21.6;21.6;21.7;21.7;21.7;21.7;21.7;21.6;21.7;21.7;21.7;21.7;21.6;21.7;21.7;21.7;21.7;21.7;21.7;21.7;21.7;21.7;21.7;21.7;21.8;21.8;21.7;21.8;21.8;21.8;21.8;21.8;21.7;21.7;21.8;21.8;21.8;21.8;21.8;21.8;21.8;21.8;21.8;21.8;21.8;21.8;21.8;21.7;21.7;21.7…
21.2;21.3;21.3;21.4;21.3;21.3;21.3;21.3;21.4;21.4;21.4;21.5;21.5;21.4;21.6;21.5;21.6;21.6;21.6;21.6;21.6;21.6;21.6;21.6;21.6;21.5;21.7;21.7;21.7;21.6;21.6;21.6;21.6;21.6;21.6;21.6;21.6;21.6;21.7;21.6;21.6;21.7;21.7;21.7;21.7;21.6;21.7;21.7;21.7;21.7;21.7;21.7;21.7;21.7;21.7;21.8;21.7;21.7;21.8;21.8;21.8;21.8;21.8;21.7;21.8;21.8;21.7;21.8;21.8;21.8;21.8;21.7;21.8;21.8;21.8;21.8;21.8;21.8;21.7;21.7…
21.2;21.3;21.3;21.3;21.3;21.3;21.3;21.4;21.4;21.4;21.4;21.5;21.6;21.4;21.4;21.5;21.6;21.6;21.6;21.6;21.6;21.6;21.6;21.6;21.6;21.7;21.6;21.5;21.6;21.6;21.6;21.6;21.6;21.6;21.6;21.7;21.6;21.6;21.7;21.7;21.7;21.6;21.7;21.6;21.7;21.7;21.6;21.7;21.7;21.7;21.7;21.7;21.7;21.8;21.8;21.8;21.7;21.8;21.8;21.8;21.8;21.8;21.7;21.7;21.8;21.8;21.8;21.8;21.7;21.8;21.7;21.7;21.8;21.7;21.8;21.8;21.8;21.8;21.7;21.7…
21.2;21.2;21.3;21.4;21.3;21.3;21.3;21.4;21.3;21.3;21.4;21.5;21.5;21.5;21.5;21.5;21.6;21.5;21.6;21.6;21.6;21.6;21.6;21.6;21.6;21.6;21.6;21.5;21.6;21.7;21.7;21.6;21.6;21.6;21.6;21.6;21.7;21.7;21.7;21.7;21.6;21.7;21.7;21.7;21.7;21.7;21.7;21.7;21.7;21.7;21.7;21.8;21.7;21.7;21.7;21.7;21.8;21.8;21.7;21.8;21.8;21.7;21.8;21.8;21.8;21.8;21.7;21.8;21.7;21.8;21.7;21.9;21.8;21.8;21.8;21.8;21.8;21.7;21.8;21.7…
21.2;21.2;21.3;21.4;21.4;21.4;21.4;21.4;21.4;21.4;21.5;21.5;21.5;21.5;21.5;21.6;21.5;21.5;21.6;21.6;21.6;21.6;21.6;21.5;21.5;21.6;21.5;21.5;21.5;21.6;21.6;21.6;21.5;21.6;21.7;21.7;21.7;21.7;21.7;21.6;21.7;21.7;21.7;21.7;21.6;21.7;21.7;21.7;21.7;21.7;21.7;21.7;21.7;21.7;21.7;21.8;21.7;21.7;21.8;21.7;21.7;21.7;21.8;21.8;21.8;21.7;21.8;21.8;21.7;21.8;21.8;21.8;21.8;21.8;21.8;21.8;21.8;21.8;21.7;21.7…
21.3;21.3;21.4;21.3;21.3;21.4;21.4;21.4;21.4;21.4;21.5;21.5;21.5;21.5;21.5;21.5;21.6;21.6;21.7;21.6;21.6;21.6;21.6;21.6;21.6;21.5;21.6;21.6;21.6;21.6;21.6;21.6;21.6;21.7;21.6;21.7;21.7;21.6;21.6;21.6;21.7;21.6;21.7;21.7;21.8;21.7;21.7;21.7;21.7;21.7;21.7;21.7;21.7;21.7;21.7;21.7;21.7;21.7;21.8;21.7;21.8;21.8;21.7;21.8;21.8;21.8;21.7;21.7;21.8;21.8;21.8;21.8;21.8;21.7;21.7;21.8;21.7;21.8;21.7;21.7…
21.2;21.3;21.3;21.3;21.4;21.4;21.4;21.4;21.5;21.4;21.5;21.5;21.5;21.5;21.5;21.6;21.6;21.6;21.6;21.5;21.5;21.6;21.6;21.6;21.6;21.5;21.6;21.6;21.6;21.5;21.5;21.6;21.6;21.6;21.6;21.6;21.6;21.6;21.7;21.6;21.6;21.6;21.6;21.8;21.7;21.6;21.6;21.7;21.7;21.7;21.7;21.7;21.7;21.7;21.8;21.7;21.7;21.7;21.7;21.7;21.7;21.8;21.8;21.8;21.8;21.7;21.7;21.7;21.8;21.8;21.7;21.7;21.8;21.8;21.8;21.8;21.7;21.7;21.7;21.7…
21.1;21.3;21.3;21.4;21.3;21.3;21.4;21.4;21.5;21.4;21.5;21.4;21.5;21.5;21.5;21.6;21.5;21.5;21.5;21.5;21.6;21.6;21.6;21.6;21.5;21.5;21.5;21.6;21.6;21.6;21.6;21.6;21.6;21.6;21.6;21.7;21.7;21.7;21.7;21.6;21.7;21.6;21.7;21.7;21.7;21.6;21.6;21.7;21.7;21.7;21.7;21.6;21.7;21.7;21.7;21.7;21.7;21.7;21.7;21.8;21.8;21.7;21.8;21.8;21.8;21.8;21.8;21.8;21.8;21.8;21.8;21.8;21.8;21.8;21.8;21.8;21.8;21.8;21.8;21.8…
21.2;21.3;21.3;21.3;21.4;21.4;21.4;21.4;21.3;21.5;21.4;21.5;21.5;21.5;21.5;21.5;21.6;21.5;21.6;21.6;21.6;21.5;21.6;21.6;21.7;21.6;21.6;21.6;21.6;21.6;21.6;21.6;21.7;21.7;21.7;21.7;21.7;21.7;21.7;21.6;21.6;21.7;21.7;21.7;21.6;21.6;21.6;21.6;21.7;21.7;21.7;21.7;21.7;21.7;21.7;21.7;21.8;21.7;21.7;21.7;21.7;21.8;21.7;21.7;21.8;21.7;21.8;21.8;21.8;21.8;21.8;21.8;21.8;21.8;21.8;21.8;21.8;21.7;21.7;21.7…
21.2;21.3;21.3;21.3;21.3;21.4;21.3;21.3;21.4;21.4;21.4;21.5;21.4;21.4;21.5;21.6;21.5;21.6;21.5;21.5;21.6;21.5;21.5;21.5;21.6;21.6;21.6;21.5;21.6;21.6;21.6;21.6;21.7;21.6;21.7;21.6;21.6;21.7;21.6;21.6;21.7;21.7;21.7;21.7;21.7;21.6;21.7;21.7;21.7;21.7;21.6;21.8;21.8;21.7;21.7;21.7;21.7;21.7;21.7;21.7;21.8;21.7;21.7;21.8;21.8;21.8;21.7;21.7;21.8;21.8;21.8;21.8;21.8;21.8;21.8;21.7;21.8;21.8;21.8;21.8…
21.3;21.3;21.3;21.3;21.4;21.4;21.4;21.4;21.4;21.4;21.6;21.4;21.5;21.4;21.5;21.5;21.6;21.5;21.5;21.5;21.6;21.6;21.5;21.6;21.6;21.5;21.6;21.6;21.6;21.6;21.6;21.6;21.6;21.6;21.7;21.6;21.7;21.6;21.6;21.7;21.7;21.7;21.7;21.6;21.7;21.7;21.7;21.7;21.7;21.6;21.7;21.7;21.7;21.7;21.7;21.7;21.8;21.7;21.7;21.8;21.7;21.7;21.7;21.7;21.8;21.8;21.8;21.8;21.8;21.8;21.8;21.8;21.8;21.8;21.8;21.8;21.8;21.8;21.8;21.7…
21.3;21.3;21.4;21.4;21.3;21.4;21.4;21.4;21.3;21.4;21.4;21.5;21.4;21.5;21.5;21.5;21.5;21.6;21.6;21.6;21.6;21.6;21.5;21.6;21.6;21.6;21.6;21.6;21.6;21.6;21.7;21.6;21.7;21.6;21.7;21.7;21.6;21.6;21.6;21.7;21.7;21.6;21.7;21.6;21.7;21.7;21.7;21.7;21.7;21.7;21.7;21.7;21.8;21.7;21.7;21.7;21.7;21.7;21.7;21.8;21.8;21.8;21.8;21.8;21.8;21.8;21.8;21.8;21.8;21.8;21.8;21.9;21.8;21.8;21.8;21.7;21.8;21.8;21.8;21.7…
21.3;21.3;21.3;21.4;21.4;21.3;21.3;21.4;21.4;21.3;21.5;21.5;21.5;21.6;21.6;21.6;21.5;21.5;21.6;21.5;21.6;21.6;21.5;21.5;21.6;21.5;21.5;21.6;21.6;21.6;21.6;21.6;21.6;21.6;21.6;21.7;21.6;21.6;21.7;21.7;21.6;21.6;21.7;21.7;21.8;21.7;21.7;21.7;21.7;21.7;21.7;21.7;21.7;21.7;21.7;21.7;21.7;21.7;21.7;21.7;21.7;21.8;21.8;21.7;21.8;21.7;21.7;21.8;21.8;21.8;21.8;21.8;21.7;21.8;21.8;21.8;21.7;21.8;21.8;21.8…
21.3;21.3;21.3;21.3;21.3;21.4;21.4;21.4;21.4;21.4;21.5;21.5;21.5;21.5;21.5;21.6;21.6;21.5;21.6;21.5;21.6;21.6;21.6;21.6;21.5;21.5;21.5;21.5;21.6;21.6;21.6;21.6;21.6;21.7;21.6;21.7;21.7;21.6;21.7;21.7;21.6;21.7;21.7;21.7;21.7;21.7;21.7;21.7;21.7;21.6;21.7;21.7;21.7;21.6;21.7;21.8;21.8;21.7;21.8;21.7;21.7;21.7;21.8;21.7;21.8;21.8;21.7;21.8;21.8;21.7;21.8;21.8;21.8;21.8;21.8;21.8;21.7;21.8;21.8;21.8…
21.2;21.3;21.3;21.3;21.3;21.3;21.4;21.4;21.4;21.4;21.5;21.5;21.5;21.5;21.5;21.6;21.5;21.5;21.6;21.6;21.6;21.6;21.6;21.6;21.6;21.5;21.6;21.5;21.6;21.5;21.6;21.5;21.7;21.7;21.7;21.6;21.6;21.7;21.7;21.7;21.7;21.7;21.7;21.6;21.7;21.7;21.7;21.7;21.7;21.7;21.7;21.7;21.7;21.7;21.8;21.7;21.7;21.7;21.7;21.7;21.7;21.7;21.8;21.8;21.8;21.7;21.7;21.7;21.8;21.8;21.8;21.8;21.8;21.8;21.9;21.7;21.7;21.8;21.7;21.7…
21.1;21.3;21.3;21.3;21.3;21.4;21.4;21.4;21.3;21.4;21.5;21.5;21.5;21.5;21.5;21.5;21.5;21.6;21.6;21.6;21.6;21.6;21.6;21.6;21.6;21.6;21.5;21.5;21.6;21.6;21.6;21.6;21.7;21.7;21.7;21.7;21.7;21.7;21.7;21.7;21.7;21.7;21.7;21.7;21.7;21.7;21.7;21.6;21.7;21.7;21.7;21.7;21.8;21.8;21.7;21.8;21.7;21.8;21.8;21.7;21.8;21.8;21.8;21.8;21.8;21.8;21.8;21.8;21.8;21.8;21.8;21.8;21.8;21.8;21.9;21.7;21.8;21.8;21.8;21.8…
21.3;21.3;21.3;21.3;21.4;21.3;21.4;21.3;21.4;21.4;21.5;21.5;21.5;21.4;21.5;21.7;21.6;21.6;21.6;21.6;21.7;21.6;21.6;21.7;21.6;21.6;21.5;21.5;21.6;21.5;21.6;21.7;21.7;21.7;21.7;21.7;21.7;21.7;21.7;21.7;21.7;21.7;21.7;21.7;21.7;21.7;21.7;21.7;21.7;21.7;21.7;21.8;21.8;21.7;21.7;21.7;21.7;21.7;21.8;21.8;21.7;21.8;21.7;21.8;21.8;21.8;21.8;21.7;21.7;21.8;21.8;21.8;21.8;21.8;21.8;21.8;21.7;21.8;21.8;21.7…
21.1;21.3;21.3;21.3;21.4;21.5;21.3;21.4;21.4;21.4;21.5;21.5;21.5;21.5;21.5;21.6;21.6;21.5;21.6;21.6;21.6;21.6;21.6;21.6;21.6;21.6;21.6;21.5;21.5;21.6;21.6;21.6;21.7;21.7;21.6;21.7;21.6;21.6;21.7;21.7;21.7;21.7;21.7;21.7;21.7;21.7;21.7;21.7;21.7;21.7;21.8;21.8;21.8;21.7;21.7;21.7;21.8;21.8;21.8;21.7;21.8;21.8;21.8;21.8;21.8;21.8;21.8;21.8;21.8;21.8;21.7;21.8;21.8;21.8;21.8;21.8;21.8;21.8;21.8;21.7…
21.3;21.3;21.3;21.4;21.3;21.5;21.5;21.3;21.5;21.5;21.5;21.4;21.5;21.4;21.5;21.5;21.7;21.6;21.6;21.6;21.6;21.6;21.5;21.6;21.6;21.6;21.6;21.6;21.6;21.6;21.6;21.7;21.6;21.7;21.7;21.6;21.6;21.6;21.7;21.6;21.7;21.7;21.7;21.7;21.7;21.7;21.7;21.7;21.7;21.7;21.7;21.7;21.7;21.7;21.7;21.8;21.8;21.7;21.8;21.7;21.8;21.7;21.8;21.8;21.7;21.8;21.8;21.7;21.8;21.7;21.8;21.8;21.8;21.9;21.8;21.8;21.8;21.7;21.8;21.7…
21.3;21.4;21.4;21.3;21.4;21.3;21.5;21.4;21.4;21.4;21.5;21.5;21.5;21.5;21.5;21.5;21.6;21.6;21.6;21.6;21.6;21.5;21.6;21.6;21.6;21.7;21.7;21.6;21.6;21.6;21.6;21.6;21.7;21.7;21.7;21.7;21.7;21.7;21.7;21.7;21.7;21.7;21.7;21.7;21.7;21.6;21.7;21.7;21.7;21.7;21.8;21.8;21.8;21.8;21.7;21.8;21.7;21.8;21.8;21.8;21.7;21.7;21.8;21.8;21.8;21.8;21.7;21.8;21.8;21.7;21.7;21.8;21.8;21.8;21.8;21.8;21.8;21.8;21.8;21.8…
21.3;21.4;21.3;21.3;21.4;21.5;21.4;21.5;21.5;21.4;21.4;21.5;21.4;21.5;21.5;21.7;21.5;21.5;21.5;21.6;21.7;21.6;21.6;21.7;21.6;21.6;21.6;21.6;21.6;21.6;21.7;21.5;21.7;21.7;21.6;21.7;21.8;21.5;21.7;21.7;21.7;21.7;21.7;21.7;21.8;21.7;21.7;21.7;21.7;21.7;21.7;21.6;21.8;21.8;21.6;21.8;21.6;21.8;21.8;21.7;21.7;21.8;21.7;21.8;21.9;21.7;21.8;21.8;21.8;21.7;21.8;21.7;21.9;21.8;21.8;21.8;21.8;21.8;21.7;21.8…
Time Played: 00:00:04
21.6;21.6;21.6;21.6;21.7;21.6;21.6;21.6;21.7;21.6;21.7;21.6;21.6;21.6;21.6;21.7;21.6;21.6;21.7;21.7;21.6;21.6;21.6;21.6;21.6;21.6;21.6;21.7;21.7;21.6;21.7;21.6;21.6;21.6;21.6;21.7;21.6;21.8;21.6;21.7;21.7;21.7;21.7;21.6;21.6;21.6;21.6;21.7;21.7;21.7;21.7;21.6;21.7;21.7;21.7;21.7;21.8;21.8;21.8;21.8;21.8;21.7;21.8;21.8;21.8;21.7;21.7;21.7;21.7;21.8;21.7;21.8;21.7;21.7;21.7;21.8;21.7;21.6;21.8;21.7…
21.6;21.6;21.7;21.6;21.5;21.7;21.5;21.7;21.6;21.6;21.6;21.6;21.6;21.6;21.6;21.7;21.6;21.6;21.5;21.6;21.5;21.6;21.7;21.7;21.6;21.6;21.6;22;21.6;21.7;21.6;21.6;21.7;21.6;21.6;21.7;21.6;21.6;21.6;21.6;21.7;21.6;21.7;21.6;21.6;21.6;21.6;21.7;21.7;21.6;21.7;21.6;21.6;21.7;21.7;21.8;21.8;21.8;21.8;21.8;21.8;21.8;21.8;21.7;21.7;21.8;21.7;21.7;21.8;21.8;21.8;21.7;21.7;21.7;21.7;21.9;21.7;21.7;21.7;21.7;2…
21.5;21.6;21.6;21.6;21.6;21.7;21.6;21.6;21.5;21.5;21.6;21.6;21.6;21.6;21.7;21.6;21.6;21.5;21.5;21.5;21.6;21.6;21.6;21.6;21.6;21.6;21.6;21.6;21.6;21.6;21.7;21.6;21.6;21.7;21.6;21.7;21.6;21.8;21.6;21.6;21.7;21.6;21.6;21.6;21.6;21.6;21.6;21.7;21.7;21.7;21.8;21.7;21.7;21.7;21.7;21.7;21.7;21.8;21.8;21.8;21.8;21.8;21.8;21.9;21.9;21.7;21.8;21.8;21.8;21.7;21.7;21.8;21.7;21.7;21.7;21.7;21.8;21.8;21.7;21.7…
21.5;21.5;21.5;21.6;21.5;21.6;21.5;21.6;21.5;21.5;21.5;21.6;21.6;21.6;21.6;21.6;21.6;21.6;21.6;21.5;21.6;21.5;21.6;21.6;21.7;21.6;21.6;21.7;21.5;21.6;21.6;21.6;21.6;21.5;21.6;21.7;21.6;21.6;21.6;21.6;21.6;21.6;21.6;21.6;21.6;21.6;21.6;21.7;21.7;21.7;21.7;21.7;21.6;21.7;21.7;21.7;21.8;21.8;21.8;21.7;21.7;21.8;21.8;21.9;21.9;21.7;21.7;21.7;21.7;21.8;21.8;21.7;21.7;21.7;21.7;21.7;21.8;21.8;21.8;21.6…
21.5;21.5;21.5;21.6;21.7;21.6;21.5;21.5;21.7;21.5;21.5;21.6;21.6;21.7;21.6;21.6;21.6;21.7;21.5;21.9;21.4;21.5;21.6;21.6;21.6;21.6;21.6;21.7;21.6;21.6;21.7;21.5;21.7;21.7;21.6;21.6;21.6;21.6;21.6;21.6;21.6;21.6;21.5;21.6;21.6;21.7;21.6;21.7;21.7;21.7;21.7;21.7;21.8;21.7;21.6;21.7;21.7;21.8;21.8;21.8;21.7;21.7;21.8;21.7;21.7;21.8;21.8;21.7;21.8;21.8;21.8;21.8;21.8;21.7;21.7;21.8;21.8;21.8;21.8;21.7…
21.4;21.5;21.6;21.6;21.5;21.6;21.5;21.5;21.5;21.5;21.6;21.6;21.6;21.7;21.5;21.5;21.5;21.5;21.5;21.6;21.6;21.5;21.6;21.6;21.5;21.6;21.6;21.6;21.5;21.6;21.7;21.6;21.6;21.6;21.6;21.6;21.6;21.6;21.6;21.6;21.6;21.5;21.5;21.6;21.6;21.6;21.6;21.6;21.7;21.7;21.7;21.6;21.6;21.7;21.6;21.7;21.7;21.7;21.7;21.8;21.8;21.8;21.7;21.8;21.8;21.7;21.7;21.7;21.7;21.8;21.8;21.8;21.8;21.8;21.8;21.8;21.8;21.8;21.8;21.7…
21.4;21.5;21.5;21.6;21.5;21.6;21.6;21.6;21.5;21.5;21.6;21.5;21.6;21.5;21.5;21.5;21.6;21.5;21.6;21.6;21.5;21.5;21.3;21.6;21.5;21.5;21.5;21.5;21.5;21.6;21.5;21.5;21.6;21.6;21.5;21.6;21.6;21.6;21.6;21.5;21.5;21.6;21.5;21.5;21.5;21.6;21.6;21.6;21.6;21.6;21.6;21.7;21.7;21.7;21.7;21.7;21.7;21.7;21.7;21.7;21.8;21.7;21.7;21.7;21.7;21.7;21.8;21.7;21.8;21.8;21.8;21.8;21.8;21.8;21.8;21.8;21.8;21.8;21.8;21.8…
21.4;21.5;21.6;21.6;21.6;21.7;21.5;21.5;21.6;21.5;21.6;21.5;21.7;21.6;21.6;21.5;21.5;21.4;21.6;21.6;21.4;21.5;21.5;21.6;21.5;21.5;21.7;21.5;21.4;21.6;21.6;21.6;21.6;21.6;21.5;21.6;21.6;21.6;21.5;21.5;21.6;21.5;21.5;21.5;21.4;21.7;21.6;21.6;21.6;21.6;21.6;21.6;21.6;21.7;21.7;21.7;21.8;21.7;21.7;21.7;21.8;21.7;21.7;21.8;21.7;21.8;21.7;21.7;21.8;21.8;21.8;21.8;21.8;21.8;21.8;21.8;21.9;21.9;21.9;21.8…
21.4;21.5;21.5;21.5;21.5;21.5;21.5;21.5;21.5;21.5;21.5;21.5;21.5;21.5;21.5;21.5;21.5;21.5;21.5;21.7;21.6;21.5;21.4;21.6;21.6;21.5;21.6;21.5;21.6;21.5;21.6;21.5;21.5;21.5;21.6;21.5;21.5;21.6;21.6;21.5;21.5;21.5;21.5;21.5;21.6;21.6;21.6;21.6;21.5;21.6;21.7;21.6;21.6;21.7;21.6;21.7;21.7;21.7;21.7;21.7;21.7;21.7;21.8;21.7;21.7;21.7;21.7;21.7;21.8;21.7;21.8;21.8;21.7;21.8;21.8;21.8;21.8;21.8;21.8;21.8…
21.4;21.5;21.5;21.5;21.5;21.5;21.5;21.6;21.4;21.5;21.4;21.5;21.4;21.5;21.5;21.4;21.4;21.5;21.5;21.6;21.5;21.5;21.6;21.5;21.5;21.6;21.6;21.6;21.4;21.5;21.5;21.5;21.6;21.5;21.5;21.6;21.6;21.6;21.5;21.5;21.5;21.6;21.5;21.5;21.6;21.5;21.6;21.5;21.6;21.7;21.7;21.6;21.6;21.6;21.7;21.7;21.7;21.7;21.7;21.7;21.7;21.8;21.7;21.7;21.7;21.7;21.7;21.7;21.7;21.8;21.8;21.7;21.8;21.9;21.9;21.8;21.8;21.8;21.8;21.8…
21.3;21.5;21.4;21.5;21.5;21.4;21.4;21.4;21.5;21.5;21.5;21.4;21.5;21.5;21.5;21.5;21.5;21.4;21.5;21.6;21.6;21.5;21.6;21.5;21.5;21.6;21.6;21.6;21.5;21.5;21.5;21.5;21.5;21.5;21.5;21.5;21.6;21.5;21.5;21.5;21.5;21.6;21.6;21.6;21.5;21.6;21.5;21.6;21.5;21.7;21.6;21.6;21.6;21.6;21.7;21.7;21.7;21.7;21.7;21.7;21.7;21.8;21.8;21.7;21.7;21.7;21.7;21.7;21.8;21.8;21.8;21.8;21.8;21.8;21.7;21.9;21.8;21.8;21.8;21.8…
21.3;21.4;21.4;21.4;21.4;21.5;21.4;21.4;21.5;21.5;21.5;21.4;21.5;21.5;21.4;21.5;21.6;21.5;21.5;21.5;21.5;21.5;21.5;21.5;21.5;21.5;21.7;21.5;21.6;21.5;21.5;21.5;21.5;21.6;21.6;21.6;21.5;21.5;21.5;21.6;21.6;21.6;21.5;21.5;21.6;21.6;21.6;21.6;21.6;21.6;21.6;21.6;21.7;21.6;21.6;21.7;21.7;21.6;21.7;21.6;21.6;21.7;21.7;21.6;21.7;21.7;21.7;21.7;21.7;21.7;21.8;21.7;21.8;21.8;21.8;21.8;21.9;21.8;21.8;21.8…
21.3;21.4;21.4;21.4;21.4;21.4;21.4;21.5;21.5;21.5;21.5;21.5;21.5;21.4;21.4;21.6;21.4;21.4;21.5;21.5;21.5;21.5;21.5;21.5;21.5;21.5;21.5;21.5;21.5;21.5;21.5;21.5;21.5;21.5;21.5;21.5;21.5;21.5;21.5;21.5;21.5;21.6;21.5;21.5;21.5;21.5;21.6;21.5;21.6;21.6;21.6;21.6;21.7;21.6;21.6;21.7;21.6;21.6;21.7;21.7;21.6;21.6;21.7;21.7;21.7;21.6;21.7;21.7;21.7;21.7;21.7;21.7;21.7;21.8;21.7;21.8;21.8;21.8;21.8;21.8…
21.3;21.3;21.4;21.4;21.4;21.4;21.4;21.4;21.4;21.4;21.5;21.4;21.5;21.5;21.4;21.4;21.4;21.4;21.5;21.4;21.4;21.5;21.5;21.6;21.5;21.5;21.5;21.5;21.5;21.5;21.5;21.3;21.4;21.6;21.5;21.5;21.5;21.5;21.5;21.5;21.5;21.5;21.5;21.5;21.5;21.5;21.5;21.6;21.6;21.6;21.6;21.6;21.6;21.6;21.7;21.6;21.6;21.7;21.6;21.6;21.6;21.6;21.7;21.7;21.6;21.6;21.7;21.7;21.7;21.8;21.7;21.7;21.7;21.8;21.7;21.7;21.8;21.8;21.8;21.7…
21.3;21.4;21.4;21.4;21.4;21.3;21.4;21.4;21.4;21.4;21.5;21.5;21.5;21.5;21.4;21.4;21.4;21.5;21.5;21.7;21.4;21.4;21.5;21.5;21.5;21.5;21.4;21.5;21.6;21.4;21.5;21.5;21.5;21.5;21.4;21.5;21.5;21.5;21.6;21.5;21.5;21.5;21.5;21.5;21.5;21.5;21.5;21.5;21.5;21.6;21.6;21.6;21.6;21.6;21.6;21.6;21.6;21.6;21.6;21.7;21.6;21.7;21.6;21.7;21.7;21.7;21.7;21.6;21.7;21.6;21.6;21.7;21.7;21.7;21.7;21.8;21.8;21.8;21.8;21.8…
21.3;21.4;21.3;21.4;21.4;21.3;21.4;21.4;21.4;21.4;21.4;21.4;21.4;21.5;21.4;21.4;21.4;21.4;21.4;21.5;21.5;21.5;21.5;21.5;21.4;21.5;21.5;21.5;21.6;21.5;21.5;21.5;21.5;21.5;21.5;21.4;21.5;21.5;21.5;21.6;21.6;21.5;21.4;21.4;21.5;21.5;21.5;21.5;21.6;21.7;21.6;21.6;21.6;21.5;21.6;21.5;21.5;21.6;21.6;21.6;21.6;21.6;21.8;21.7;21.6;21.6;21.7;21.6;21.7;21.7;21.7;21.6;21.7;21.7;21.7;21.7;21.7;21.9;21.8;21.7…
21.3;21.4;21.3;21.3;21.3;21.4;21.4;21.3;21.4;21.4;21.4;21.4;21.4;21.4;21.3;21.5;21.6;21.4;21.4;21.5;21.5;21.5;21.5;21.5;21.4;21.5;21.5;21.4;21.4;21.5;21.6;21.7;21.5;21.4;21.4;21.5;21.4;21.6;21.4;21.5;21.5;21.4;21.5;21.4;21.5;21.5;21.5;21.5;21.6;21.4;21.6;21.5;21.6;21.6;21.6;21.6;21.6;21.6;21.6;21.6;21.6;21.6;21.6;21.7;21.7;21.7;21.5;21.5;21.7;21.6;21.7;21.6;21.6;21.7;21.7;21.7;21.7;21.7;21.7;21.7…
21.3;21.4;21.3;21.4;21.4;21.4;21.3;21.4;21.4;21.4;21.4;21.4;21.4;21.4;21.4;21.4;21.4;21.4;21.3;21.5;21.5;21.3;21.5;21.4;21.4;21.5;21.4;21.5;21.5;21.4;21.5;21.5;21.5;21.4;21.5;21.5;21.5;21.6;21.4;21.5;21.5;21.4;21.5;21.4;21.4;21.5;21.5;21.5;21.4;21.4;21.6;21.5;21.6;21.6;21.5;21.6;21.5;21.6;21.6;21.6;21.5;21.5;21.6;21.6;21.6;21.7;21.6;21.5;21.7;21.6;21.6;21.7;21.6;21.7;21.6;21.7;21.7;21.7;21.7;21.7…
21.3;21.3;21.3;21.3;21.4;21.4;21.5;21.4;21.3;21.4;21.3;21.4;21.4;21.4;21.3;21.5;21.3;21.4;21.4;21.5;21.4;21.4;21.5;21.5;21.4;21.5;21.4;21.4;21.4;21.5;21.4;21.5;21.5;21.4;21.5;21.5;21.4;21.4;21.4;21.4;21.4;21.4;21.4;21.4;21.5;21.5;21.4;21.4;21.5;21.5;21.5;21.5;21.6;21.6;21.5;21.5;21.5;21.5;21.5;21.5;21.4;21.6;21.6;21.6;21.6;21.5;21.6;21.6;21.6;21.6;21.6;21.7;21.7;21.7;21.7;21.7;21.6;21.7;21.7;21.7…
21.4;21.3;21.3;21.3;21.4;21.4;21.4;21.4;21.3;21.4;21.4;21.4;21.3;21.3;21.3;21.3;21.4;21.5;21.4;21.4;21.4;21.4;21.4;21.4;21.5;21.4;21.4;21.4;21.4;21.4;21.4;21.5;21.4;21.4;21.4;21.4;21.4;21.4;21.4;21.4;21.4;21.4;21.4;21.4;21.5;21.5;21.5;21.5;21.5;21.5;21.5;21.4;21.5;21.4;21.5;21.5;21.5;21.5;21.6;21.5;21.5;21.5;21.5;21.5;21.6;21.6;21.5;21.6;21.6;21.6;21.6;21.6;21.7;21.7;21.6;21.7;21.7;21.7;21.7;21.7…
21.3;21.3;21.3;21.4;21.4;21.4;21.4;21.2;21.3;21.4;21.3;21.4;21.3;21.3;21.3;21.3;21.3;21.4;21.3;21.4;21.4;21.4;21.4;21.4;21.3;21.4;21.4;21.4;21.4;21.4;21.5;21.4;21.5;21.4;21.4;21.3;21.4;21.4;21.4;21.4;21.4;21.4;21.4;21.4;21.4;21.4;21.5;21.4;21.5;21.5;21.5;21.5;21.5;21.4;21.4;21.4;21.4;21.4;21.5;21.5;21.5;21.6;21.6;21.6;21.6;21.5;21.6;21.6;21.6;21.6;21.6;21.7;21.6;21.6;21.6;21.6;21.6;21.7;21.7;21.6…
21.3;21.4;21.4;21.3;21.3;21.3;21.2;21.2;21.4;21.4;21.4;21.4;21.3;21.3;21.3;21.3;21.3;21.3;21.3;21.4;21.3;21.3;21.3;21.4;21.3;21.4;21.4;21.4;21.4;21.4;21.4;21.4;21.4;21.4;21.4;21.4;21.4;21.4;21.4;21.4;21.4;21.4;21.4;21.4;21.4;21.5;21.4;21.5;21.4;21.4;21.5;21.4;21.4;21.4;21.4;21.5;21.5;21.4;21.4;21.5;21.5;21.5;21.5;21.5;21.6;21.6;21.6;21.5;21.6;21.6;21.6;21.6;21.6;21.7;21.6;21.6;21.7;21.7;21.6;21.7…
21.3;21.3;21.3;21.3;21.2;21.3;21.2;21.2;21.3;21.2;21.4;21.3;21.3;21.3;21.3;21.3;21.3;21.3;21.4;21.4;21.3;21.3;21.4;21.4;21.4;21.4;21.4;21.5;21.4;21.4;21.4;21.4;21.4;21.4;21.4;21.4;21.4;21.4;21.4;21.4;21.4;21.4;21.4;21.4;21.4;21.4;21.4;21.4;21.5;21.5;21.4;21.5;21.5;21.4;21.5;21.5;21.5;21.5;21.5;21.5;21.5;21.5;21.5;21.5;21.5;21.5;21.6;21.6;21.6;21.5;21.6;21.6;21.6;21.6;21.6;21.6;21.6;21.7;21.6;21.7…
21.3;21.4;21.3;21.3;21.3;21.2;21.2;21.3;21.3;21.2;21.3;21.3;21.2;21.3;21.2;21.3;21.3;21.3;21.4;21.4;21.3;21.3;21.3;21.4;21.3;21.3;21.3;21.4;21.4;21.4;21.4;21.4;21.4;21.4;21.4;21.4;21.4;21.5;21.4;21.4;21.4;21.4;21.4;21.4;21.5;21.4;21.5;21.5;21.4;21.5;21.5;21.5;21.5;21.5;21.5;21.5;21.5;21.5;21.5;21.5;21.5;21.4;21.5;21.5;21.5;21.5;21.6;21.5;21.5;21.5;21.5;21.6;21.6;21.5;21.6;21.6;21.6;21.7;21.7;21.6…
21.3;21.3;21.3;21.1;21.2;21.2;21.2;21.3;21.2;21.2;21.3;21.2;21.3;21.3;21.3;21.3;21.3;21.3;21.3;21.4;21.3;21.3;21.4;21.4;21.3;21.3;21.4;21.4;21.4;21.4;21.4;21.4;21.4;21.4;21.4;21.4;21.4;21.5;21.5;21.5;21.4;21.5;21.4;21.4;21.4;21.5;21.5;21.5;21.4;21.4;21.5;21.4;21.4;21.5;21.5;21.5;21.5;21.5;21.5;21.5;21.5;21.5;21.5;21.5;21.5;21.4;21.5;21.5;21.5;21.5;21.5;21.6;21.6;21.6;21.6;21.6;21.5;21.6;21.6;21.6…
21.3;21.3;21.2;21.2;21.2;21.1;21.2;21.2;21.2;21.2;21.2;21.3;21.3;21.2;21.3;21.2;21.3;21.3;21.3;21.4;21.1;21.2;21.4;21.3;21.4;21.3;21.4;21.4;21.4;21.4;21.4;21.4;21.4;21.4;21.4;21.5;21.5;21.5;21.5;21.4;21.5;21.4;21.4;21.4;21.5;21.5;21.5;21.5;21.4;21.5;21.5;21.5;21.5;21.5;21.5;21.5;21.5;21.5;21.5;21.5;21.5;21.5;21.6;21.5;21.4;21.5;21.5;21.5;21.5;21.5;21.5;21.5;21.5;21.6;21.6;21.5;21.6;21.5;21.6;21.6…
21;21.2;21.3;21.1;21.1;21.1;21.2;21.2;21.3;21.2;21.3;21.2;21.2;21.3;21.2;21.2;21.3;21.3;21.3;21.4;21.3;21.3;21.4;21.4;21.4;21.4;21.4;21.4;21.4;21.4;21.4;21.4;21.4;21.4;21.4;21.4;21.5;21.5;21.5;21.4;21.5;21.4;21.4;21.5;21.4;21.4;21.5;21.5;21.5;21.5;21.5;21.5;21.5;21.4;21.5;21.5;21.5;21.5;21.5;21.5;21.5;21.5;21.5;21.5;21.5;21.5;21.4;21.4;21.5;21.5;21.5;21.5;21.5;21.5;21.5;21.6;21.5;21.6;21.5;21.6;2…
21;21.2;21.2;21.1;21.1;21.1;21.1;21.3;21.2;21.2;21.1;21.3;21.2;21.2;21.3;21.3;21.3;21.3;21.3;21.4;21.4;21.4;21.4;21.4;21.4;21.4;21.4;21.4;21.4;21.4;21.4;21.4;21.4;21.4;21.4;21.4;21.5;21.5;21.5;21.4;21.4;21.4;21.5;21.5;21.5;21.5;21.5;21.5;21.5;21.5;21.5;21.5;21.5;21.6;21.6;21.6;21.5;21.5;21.5;21.5;21.5;21.5;21.5;21.5;21.5;21.5;21.5;21.4;21.5;21.5;21.5;21.5;21.5;21.5;21.6;21.5;21.5;21.5;21.5;21.5;2…
21.2;21.2;21.2;21.2;21.1;21.1;21.2;21.2;21.2;21.3;21.2;21.2;21.2;21.2;21.3;21.3;21.3;21.3;21.3;21.4;21.3;21.4;21.3;21.3;21.3;21.4;21.4;21.4;21.4;21.4;21.4;21.4;21.4;21.4;21.4;21.4;21.5;21.5;21.5;21.5;21.5;21.5;21.5;21.5;21.5;21.5;21.5;21.5;21.5;21.5;21.6;21.6;21.6;21.5;21.6;21.6;21.5;21.5;21.5;21.5;21.5;21.5;21.6;21.5;21.5;21.5;21.5;21.5;21.5;21.5;21.5;21.5;21.5;21.5;21.5;21.5;21.5;21.5;21.5;21.5…
21.1;21.2;21.2;21.2;21.2;21.2;21.1;21.2;21.3;21.3;21.3;21.2;21.3;21.3;21.2;21.2;21.3;21.3;21.3;21.4;21.4;21.3;21.3;21.3;21.3;21.4;21.5;21.5;21.4;21.4;21.4;21.5;21.5;21.5;21.6;21.6;21.5;21.6;21.5;21.5;21.5;21.5;21.5;21.5;21.5;21.5;21.6;21.4;21.5;21.6;21.6;21.5;21.6;21.6;21.5;21.6;21.6;21.5;21.5;21.5;21.6;21.5;21.5;21.5;21.5;21.5;21.5;21.5;21.5;21.5;21.4;21.4;21.4;21.5;21.6;21.6;21.5;21.6;21.5;21.5…
21.2;21.2;21.2;21.2;21.2;21.2;21.3;21.2;21.2;21.3;21.3;21.2;21.2;21.3;21.2;21.3;21.3;21.4;21.3;21.4;21.3;21.3;21.3;21.4;21.4;21.4;21.4;21.5;21.4;21.4;21.5;21.4;21.5;21.5;21.4;21.5;21.5;21.5;21.4;21.5;21.6;21.6;21.5;21.5;21.5;21.5;21.5;21.5;21.5;21.5;21.6;21.5;21.6;21.6;21.5;21.6;21.6;21.6;21.5;21.5;21.6;21.5;21.5;21.5;21.5;21.5;21.6;21.5;21.6;21.5;21.5;21.5;21.5;21.5;21.5;21.5;21.6;21.5;21.5;21.5…
20.9;21.2;21.2;21.2;21.2;21.2;21.1;21.2;21.2;21.3;21.3;21.3;21.3;21.3;21.3;21.2;21.4;21.3;21.3;21.4;21.4;21.3;21.4;21.3;21.4;21.4;21.5;21.5;21.4;21.4;21.5;21.4;21.5;21.4;21.5;21.5;21.5;21.6;21.6;21.5;21.5;21.5;21.5;21.5;21.5;21.5;21.5;21.5;21.6;21.5;21.6;21.6;21.6;21.6;21.6;21.5;21.6;21.5;21.6;21.5;21.5;21.6;21.6;21.5;21.5;21.5;21.5;21.5;21.6;21.5;21.5;21.5;21.5;21.5;21.4;21.6;21.5;21.5;21.5;21.5…
21.1;21.2;21.2;21.3;21.2;21.2;21.2;21.2;21.3;21.2;21.2;21.3;21.1;21.2;21.3;21.3;21.3;21.3;21.3;21.4;21.3;21.4;21.3;21.4;21.4;21.4;21.4;21.4;21.5;21.5;21.4;21.5;21.5;21.5;21.5;21.5;21.5;21.6;21.6;21.6;21.6;21.6;21.6;21.6;21.6;21.5;21.6;21.5;21.5;21.5;21.6;21.6;21.6;21.5;21.5;21.6;21.6;21.6;21.6;21.6;21.6;21.6;21.6;21.5;21.5;21.5;21.5;21.5;21.5;21.6;21.5;21.6;21.5;21.6;21.6;21.6;21.5;21.6;21.5;21.5…
21.1;21.2;21.2;21.2;21.2;21.2;21.2;21.2;21.3;21.3;21.2;21.2;21.3;21.3;21.3;21.3;21.3;21.4;21.3;21.4;21.3;21.3;21.4;21.4;21.4;21.4;21.4;21.4;21.5;21.4;21.6;21.4;21.5;21.5;21.5;21.5;21.6;21.5;21.6;21.6;21.6;21.6;21.6;21.6;21.6;21.6;21.6;21.6;21.6;21.5;21.6;21.6;21.6;21.6;21.6;21.5;21.6;21.6;21.6;21.5;21.5;21.6;21.6;21.5;21.6;21.5;21.5;21.6;21.6;21.5;21.5;21.6;21.6;21.5;21.6;21.5;21.5;21.6;21.5;21.5…
21.1;21.2;21.1;21.3;21.2;21.2;21.2;21.1;21.2;21.2;21.2;21.2;21.2;21.2;21.3;21.2;21.4;21.4;21.3;21.4;21.3;21.4;21.4;21.4;21.4;21.4;21.4;21.4;21.4;21.4;21.4;21.5;21.5;21.4;21.5;21.5;21.5;21.5;21.6;21.5;21.6;21.6;21.7;21.6;21.6;21.6;21.6;21.6;21.6;21.6;21.5;21.6;21.6;21.6;21.6;21.6;21.5;21.6;21.6;21.6;21.5;21.6;21.6;21.6;21.6;21.6;21.5;21.5;21.5;21.6;21.5;21.6;21.6;21.6;21.5;21.6;21.5;21.5;21.5;21.5…
21.1;21.2;21.2;21.2;21.2;21.3;21.2;21.2;21.2;21.2;21.3;21.2;21.3;21.3;21.3;21.3;21.3;21.4;21.3;21.4;21.3;21.3;21.4;21.4;21.5;21.4;21.4;21.4;21.4;21.4;21.4;21.4;21.5;21.4;21.5;21.5;21.5;21.5;21.6;21.6;21.5;21.6;21.5;21.6;21.6;21.5;21.6;21.6;21.6;21.6;21.5;21.6;21.6;21.6;21.5;21.6;21.6;21.6;21.6;21.6;21.6;21.6;21.6;21.6;21.6;21.5;21.5;21.6;21.6;21.5;21.5;21.6;21.5;21.5;21.6;21.5;21.5;21.5;21.5;21.5…
21.1;21.1;21.1;21.4;21.2;21.3;21.2;21.2;21.3;21.2;21.3;21.2;21.3;21.2;21.3;21.3;21.3;21.3;21.4;21.4;21.3;21.4;21.4;21.4;21.5;21.3;21.4;21.4;21.4;21.4;21.4;21.4;21.5;21.5;21.5;21.5;21.5;21.5;21.5;21.5;21.6;21.6;21.6;21.6;21.6;21.6;21.6;21.6;21.6;21.6;21.6;21.6;21.6;21.7;21.6;21.6;21.6;21.5;21.6;21.6;21.6;21.7;21.6;21.6;21.5;21.6;21.6;21.6;21.6;21.5;21.5;21.6;21.6;21.5;21.5;21.5;21.5;21.5;21.6;21.5…
21.1;21.1;21.1;21.2;21.1;21.1;21.2;21.2;21.2;21.3;21.2;21.2;21.3;21.4;21.2;21.3;21.3;21.3;21.4;21.4;21.4;21.3;21.3;21.3;21.3;21.4;21.5;21.4;21.4;21.4;21.5;21.4;21.5;21.5;21.5;21.5;21.5;21.5;21.5;21.5;21.5;21.5;21.6;21.5;21.5;21.5;21.6;21.6;21.6;21.7;21.6;21.6;21.6;21.6;21.5;21.6;21.6;21.6;21.6;21.6;21.6;21.6;21.6;21.6;21.6;21.6;21.6;21.6;21.6;21.5;21.5;21.6;21.6;21.5;21.5;21.5;21.5;21.5;21.5;21.5…
21.1;21.2;21.2;21.1;21.1;21.3;21.1;21.3;21.2;21.3;21.2;21.2;21.3;21.3;21.3;21.3;21.4;21.3;21.4;21.4;21.4;21.4;21.4;21.4;21.4;21.4;21.4;21.4;21.4;21.4;21.4;21.4;21.5;21.5;21.5;21.5;21.5;21.5;21.6;21.6;21.5;21.6;21.5;21.5;21.6;21.5;21.6;21.6;21.6;21.6;21.6;21.6;21.6;21.6;21.6;21.6;21.6;21.6;21.6;21.6;21.6;21.7;21.6;21.7;21.6;21.6;21.6;21.5;21.5;21.6;21.5;21.5;21.6;21.6;21.5;21.6;21.5;21.5;21.5;21.5…
21;21.2;21.1;21.1;21.2;21.2;21.2;21.2;21.2;21.2;21.2;21.3;21.3;21.3;21.4;21.4;21.4;21.4;21.4;21.4;21.4;21.4;21.5;21.4;21.4;21.4;21.4;21.4;21.4;21.5;21.4;21.4;21.5;21.5;21.6;21.6;21.5;21.5;21.5;21.6;21.6;21.5;21.6;21.6;21.5;21.6;21.5;21.5;21.6;21.6;21.7;21.6;21.7;21.6;21.6;21.6;21.6;21.6;21.6;21.6;21.7;21.6;21.6;21.6;21.6;21.6;21.6;21.5;21.6;21.7;21.6;21.6;21.6;21.6;21.6;21.5;21.5;21.5;21.5;21.5;2…
21.2;21.1;21.1;21.2;21.2;21.2;21.2;21.2;21.2;21.2;21.3;21.3;21.3;21.3;21.3;21.3;21.4;21.3;21.4;21.4;21.4;21.4;21.4;21.3;21.4;21.4;21.4;21.4;21.4;21.5;21.5;21.5;21.4;21.5;21.5;21.5;21.5;21.5;21.6;21.6;21.5;21.6;21.6;21.5;21.5;21.6;21.6;21.6;21.6;21.6;21.7;21.6;21.6;21.6;21.6;21.6;21.7;21.6;21.6;21.6;21.6;21.6;21.7;21.6;21.6;21.6;21.5;21.5;21.6;21.6;21.6;21.5;21.6;21.5;21.5;21.6;21.5;21.6;21.5;21.5…
21;21.2;21.2;21.1;21.2;21.2;21.1;21.2;21.3;21.2;21.2;21.3;21.4;21.3;21.3;21.3;21.3;21.4;21.4;21.4;21.5;21.2;21.4;21.4;21.3;21.4;21.4;21.4;21.5;21.5;21.4;21.4;21.4;21.4;21.5;21.6;21.5;21.6;21.6;21.6;21.5;21.6;21.6;21.5;21.5;21.5;21.6;21.5;21.6;21.6;21.6;21.6;21.6;21.6;21.6;21.6;21.6;21.6;21.7;21.6;21.6;21.6;21.6;21.6;21.6;21.6;21.6;21.6;21.6;21.6;21.5;21.6;21.6;21.6;21.6;21.6;21.5;21.6;21.5;21.5;2…
21;21.1;21.2;21.1;21.1;21.2;21.2;21.2;21.3;21.2;21.3;21.3;21.3;21.4;21.3;21.3;21.4;21.4;21.4;21.4;21.4;21.4;21.5;21.3;21.4;21.4;21.5;21.5;21.5;21.5;21.4;21.4;21.4;21.5;21.5;21.5;21.5;21.5;21.6;21.5;21.6;21.5;21.6;21.5;21.5;21.5;21.6;21.6;21.5;21.6;21.6;21.6;21.7;21.6;21.5;21.6;21.6;21.6;21.6;21.7;21.6;21.6;21.6;21.6;21.6;21.6;21.6;21.5;21.6;21.6;21.6;21.6;21.5;21.6;21.6;21.6;21.5;21.5;21.5;21.5;2…
21;21.1;21;21.1;21.2;21.2;21.2;21.2;21.2;21.2;21.3;21.3;21.3;21.3;21.3;21.3;21.3;21.4;21.4;21.4;21.4;21.4;21.4;21.4;21.3;21.4;21.3;21.5;21.5;21.5;21.5;21.4;21.5;21.5;21.6;21.5;21.5;21.6;21.6;21.6;21.6;21.6;21.5;21.6;21.6;21.5;21.5;21.6;21.6;21.6;21.6;21.7;21.6;21.6;21.6;21.6;21.7;21.6;21.6;21.7;21.6;21.6;21.6;21.7;21.6;21.6;21.6;21.5;21.7;21.5;21.6;21.5;21.6;21.5;21.6;21.6;21.6;21.6;21.5;21.5;21.…
21;21.1;21.1;21.2;21.1;21.2;21.2;21.2;21.3;21.2;21.2;21.3;21.4;21.3;21.3;21.4;21.4;21.4;21.4;21.5;21.3;21.4;21.4;21.4;21.4;21.4;21.5;21.5;21.5;21.5;21.5;21.5;21.5;21.5;21.5;21.5;21.5;21.5;21.5;21.5;21.6;21.6;21.6;21.6;21.6;21.5;21.6;21.3;21.6;21.6;21.6;21.6;21.6;21.6;21.6;21.6;21.7;21.6;21.6;21.6;21.6;21.6;21.7;21.6;21.6;21.6;21.6;21.6;21.5;21.6;21.5;21.6;21.7;21.6;21.6;21.6;21.7;21.6;21.6;21.5;2…
21;21.1;21.1;21.3;21.2;21.2;21.2;21.1;21.3;21.3;21.2;21.3;21.4;21.3;21.3;21.3;21.4;21.3;21.2;21.4;21.3;21.4;21.4;21.4;21.4;21.4;21.4;21.5;21.5;21.5;21.5;21.5;21.5;21.5;21.6;21.5;21.5;21.5;21.6;21.6;21.6;21.6;21.6;21.6;21.6;21.6;21.7;21.6;21.6;21.6;21.6;21.6;21.6;21.7;21.6;21.7;21.7;21.6;21.7;21.6;21.6;21.7;21.7;21.6;21.6;21.6;21.6;21.6;21.6;21.6;21.6;21.6;21.6;21.6;21.6;21.6;21.6;21.6;21.6;21.6;2…
21.1;21.1;21.2;21.2;21.2;21.3;21.3;21.2;21.3;21.2;21.3;21.3;21.2;21.3;21.4;21.3;21.4;21.3;21.3;21.3;21.4;21.3;21.5;21.3;21.4;21.4;21.4;21.5;21.5;21.5;21.5;21.5;21.5;21.5;21.5;21.6;21.5;21.5;21.6;21.6;21.6;21.6;21.5;21.5;21.6;21.6;21.6;21.6;21.6;21.6;21.6;21.7;21.6;21.6;21.6;21.6;21.6;21.7;21.6;21.7;21.6;21.6;21.6;21.6;21.6;21.6;21.6;21.6;21.6;21.6;21.6;21.6;21.6;21.6;21.6;21.6;21.6;21.6;21.5;21.5…
21.2;21.2;21.1;21.2;21.2;21.2;21.1;21.3;21.3;21.2;21.3;21.4;21.4;21.4;21.3;21.4;21.3;21.3;21.3;21.6;21.4;21.5;21.4;21.4;21.4;21.4;21.4;21.5;21.5;21.4;21.5;21.5;21.5;21.5;21.5;21.6;21.6;21.6;21.6;21.6;21.6;21.6;21.6;21.6;21.6;21.6;21.6;21.5;21.6;21.7;21.6;21.7;21.6;21.6;21.6;21.6;21.6;21.6;21.6;21.6;21.6;21.6;21.6;21.6;21.6;21.6;21.6;21.6;21.6;21.7;21.7;21.6;21.6;21.6;21.6;21.6;21.6;21.6;21.6;21.6…
21.1;21.1;21.2;21.2;21.2;21.2;21.2;21.3;21.3;21.3;21.2;21.3;21.4;21.5;21.3;21.3;21.3;21.4;21.3;21.4;21.3;21.4;21.4;21.4;21.5;21.4;21.4;21.5;21.5;21.5;21.5;21.5;21.5;21.5;21.6;21.6;21.6;21.5;21.6;21.6;21.6;21.6;21.6;21.6;21.5;21.5;21.5;21.6;21.7;21.6;21.6;21.7;21.6;21.6;21.6;21.6;21.6;21.7;21.7;21.6;21.6;21.7;21.6;21.6;21.6;21.6;21.6;21.6;21.7;21.6;21.5;21.6;21.6;21.6;21.6;21.6;21.6;21.6;21.6;21.6…
21.1;21.2;21.2;21.2;21.1;21.2;21.2;21.1;21.3;21.2;21.3;21.4;21.2;21.5;21.3;21.3;21.3;21.3;21.3;21.4;21.4;21.4;21.5;21.5;21.4;21.5;21.4;21.5;21.5;21.5;21.5;21.5;21.6;21.5;21.6;21.5;21.5;21.5;21.6;21.6;21.6;21.6;21.6;21.6;21.6;21.6;21.5;21.6;21.6;21.6;21.7;21.7;21.7;21.6;21.6;21.6;21.6;21.6;21.7;21.7;21.7;21.6;21.6;21.6;21.6;21.6;21.6;21.6;21.6;21.6;21.6;21.7;21.6;21.6;21.6;21.6;21.6;21.6;21.6;21.5…
21.1;21.2;21.2;21.2;21.2;21.1;21.1;21.2;21.2;21.2;21.3;21.3;21.4;21.2;21.3;21.3;21.3;21.4;21.3;21.4;21.4;21.5;21.4;21.4;21.4;21.5;21.5;21.5;21.5;21.5;21.5;21.4;21.5;21.5;21.6;21.6;21.5;21.6;21.6;21.6;21.6;21.6;21.6;21.6;21.5;21.6;21.6;21.6;21.6;21.6;21.6;21.6;21.6;21.6;21.6;21.6;21.6;21.7;21.6;21.6;21.6;21.6;21.7;21.7;21.6;21.6;21.6;21.6;21.6;21.6;21.6;21.6;21.6;21.6;21.6;21.6;21.6;21.6;21.6;21.6…
21.1;21.1;21.1;21.2;21.2;21.2;21.2;21.2;21.2;21.3;21.2;21.3;21.3;21.3;21.3;21.3;21.3;21.3;21.4;21.4;21.4;21.4;21.4;21.4;21.4;21.5;21.5;21.4;21.5;21.5;21.5;21.5;21.5;21.5;21.5;21.6;21.5;21.6;21.6;21.6;21.6;21.6;21.6;21.6;21.6;21.6;21.6;21.6;21.6;21.7;21.6;21.6;21.6;21.6;21.6;21.6;21.7;21.6;21.6;21.6;21.6;21.7;21.7;21.6;21.7;21.7;21.6;21.6;21.6;21.6;21.6;21.6;21.6;21.7;21.6;21.6;21.6;21.6;21.6;21.6…
21.1;21.2;21.2;21.2;21.2;21.2;21.2;21.2;21.2;21.3;21.4;21.3;21.3;21.3;21.3;21.3;21.3;21.3;21.3;21.5;21.4;21.4;21.4;21.4;21.4;21.4;21.4;21.4;21.5;21.5;21.5;21.5;21.5;21.5;21.5;21.6;21.5;21.5;21.6;21.7;21.5;21.5;21.6;21.6;21.5;21.5;21.6;21.6;21.6;21.6;21.6;21.6;21.6;21.6;21.6;21.6;21.6;21.6;21.6;21.6;21.6;21.7;21.7;21.6;21.7;21.6;21.6;21.6;21.6;21.6;21.6;21.5;21.7;21.7;21.5;21.6;21.6;21.6;21.6;21.6…
21.1;21.1;21.1;21.2;21.2;21.2;21.2;21.1;21.2;21.2;21.3;21.3;21.3;21.3;21.3;21.3;21.2;21.3;21.3;21.4;21.4;21.4;21.4;21.5;21.4;21.4;21.5;21.5;21.5;21.5;21.5;21.5;21.5;21.5;21.5;21.5;21.5;21.5;21.6;21.6;21.5;21.6;21.6;21.6;21.6;21.6;21.6;21.6;21.6;21.6;21.7;21.6;21.6;21.6;21.6;21.6;21.6;21.6;21.6;21.6;21.6;21.6;21.7;21.7;21.7;21.7;21.7;21.6;21.6;21.6;21.6;21.6;21.5;21.5;21.6;21.6;21.6;21.6;21.6;21.6…
21.1;21.2;21.1;21.1;21.2;21.2;21.2;21.2;21.2;21.2;21.3;21.3;21.3;21.3;21.3;21.2;21.3;21.3;21.3;21.4;21.4;21.4;21.4;21.4;21.4;21.4;21.4;21.3;21.5;21.5;21.5;21.5;21.5;21.5;21.5;21.5;21.5;21.5;21.5;21.5;21.6;21.6;21.5;21.6;21.6;21.6;21.6;21.6;21.5;21.6;21.6;21.6;21.6;21.6;21.6;21.6;21.6;21.6;21.6;21.6;21.6;21.7;21.7;21.7;21.7;21.6;21.6;21.6;21.6;21.6;21.6;21.6;21.7;21.5;21.6;21.6;21.6;21.6;21.6;21.5…
21.1;21.1;21.1;21.1;21.2;21.2;21.2;21.2;21.2;21.2;21.3;21.3;21.3;21.4;21.3;21.3;21.4;21.3;21.3;21.4;21.4;21.5;21.4;21.4;21.4;21.4;21.5;21.5;21.5;21.5;21.5;21.5;21.5;21.6;21.5;21.5;21.5;21.6;21.6;21.6;21.6;21.6;21.6;21.6;21.6;21.6;21.6;21.6;21.6;21.6;21.6;21.7;21.6;21.7;21.7;21.6;21.6;21.7;21.6;21.6;21.7;21.7;21.7;21.7;21.7;21.6;21.6;21.6;21.6;21.6;21.7;21.6;21.6;21.6;21.6;21.6;21.6;21.6;21.6;21.5…
21.1;21.2;21.2;21.2;21.1;21.2;21.1;21.1;21.2;21.2;21.3;21.3;21.3;21.4;21.3;21.4;21.4;21.3;21.3;21.4;21.4;21.3;21.4;21.4;21.5;21.5;21.5;21.5;21.5;21.5;21.6;21.6;21.5;21.5;21.5;21.6;21.5;21.6;21.6;21.6;21.5;21.6;21.6;21.6;21.6;21.6;21.6;21.6;21.6;21.7;21.7;21.6;21.7;21.7;21.6;21.7;21.6;21.7;21.6;21.7;21.7;21.7;21.6;21.7;21.7;21.6;21.6;21.6;21.6;21.6;21.6;21.6;21.6;21.6;21.6;21.6;21.6;21.6;21.6;21.6…
21.2;21.2;21.2;21.1;21.2;21.1;21.1;21.3;21.2;21.3;21.3;21.3;21.3;21.3;21.4;21.4;21.4;21.4;21.3;21.4;21.4;21.4;21.5;21.5;21.4;21.4;21.5;21.5;21.5;21.5;21.5;21.5;21.5;21.5;21.5;21.6;21.5;21.6;21.6;21.6;21.5;21.6;21.6;21.6;21.6;21.6;21.6;21.6;21.6;21.6;21.6;21.7;21.7;21.7;21.6;21.7;21.7;21.6;21.6;21.7;21.7;21.6;21.7;21.6;21.6;21.6;21.7;21.6;21.6;21.6;21.6;21.6;21.6;21.6;21.6;21.6;21.6;21.6;21.6;21.6…
21.2;21.2;21.2;21.2;21.1;21.2;21.2;21.3;21.2;21.3;21.3;21.3;21.3;21.3;21.3;21.3;21.5;21.4;21.4;21.4;21.4;21.5;21.5;21.5;21.4;21.5;21.4;21.5;21.5;21.5;21.5;21.5;21.5;21.5;21.5;21.5;21.6;21.6;21.6;21.6;21.6;21.5;21.6;21.6;21.6;21.6;21.6;21.6;21.6;21.7;21.7;21.7;21.7;21.7;21.7;21.8;21.6;21.7;21.7;21.7;21.7;21.7;21.7;21.7;21.6;21.6;21.6;21.6;21.6;21.7;21.7;21.7;21.6;21.6;21.6;21.7;21.6;21.6;21.6;21.6…
21.2;21.2;21.2;21.2;21.2;21.3;21.2;21.3;21.3;21.3;21.3;21.4;21.3;21.3;21.4;21.3;21.4;21.4;21.3;21.5;21.4;21.5;21.5;21.4;21.5;21.5;21.4;21.5;21.5;21.5;21.5;21.5;21.5;21.5;21.5;21.6;21.6;21.6;21.6;21.6;21.7;21.6;21.6;21.6;21.6;21.6;21.6;21.6;21.7;21.7;21.7;21.6;21.7;21.7;21.7;21.7;21.6;21.6;21.7;21.6;21.7;21.7;21.7;21.7;21.6;21.6;21.6;21.7;21.7;21.7;21.7;21.6;21.7;21.6;21.6;21.6;21.6;21.6;21.6;21.6…
21.1;21.3;21.2;21.2;21.2;21.2;21.2;21.3;21.3;21.3;21.3;21.3;21.4;21.4;21.4;21.4;21.4;21.4;21.3;21.4;21.4;21.5;21.4;21.5;21.5;21.4;21.5;21.5;21.5;21.5;21.5;21.5;21.5;21.6;21.6;21.5;21.6;21.6;21.6;21.6;21.6;21.6;21.6;21.6;21.6;21.6;21.6;21.7;21.6;21.6;21.6;21.6;21.6;21.7;21.7;21.7;21.6;21.7;21.7;21.7;21.7;21.7;21.7;21.6;21.7;21.6;21.6;21.6;21.7;21.7;21.7;21.7;21.6;21.6;21.6;21.6;21.6;21.6;21.6;21.6…
21.1;21.2;21.2;21.2;21.2;21.2;21.1;21.3;21.4;21.3;21.3;21.3;21.5;21.4;21.3;21.3;21.4;21.4;21.4;21.5;21.4;21.4;21.4;21.5;21.5;21.4;21.5;21.5;21.5;21.5;21.5;21.5;21.5;21.5;21.5;21.5;21.6;21.6;21.6;21.6;21.6;21.6;21.6;21.6;21.6;21.6;21.6;21.6;21.5;21.6;21.6;21.6;21.7;21.7;21.7;21.7;21.7;21.7;21.7;21.7;21.7;21.7;21.6;21.7;21.7;21.7;21.6;21.6;21.7;21.7;21.7;21.7;21.6;21.6;21.6;21.7;21.6;21.6;21.6;21.6…
21.1;21.2;21.2;21.2;21.1;21.2;21.2;21.3;21.3;21.2;21.3;21.3;21.4;21.3;21.3;21.3;21.3;21.5;21.4;21.4;21.4;21.5;21.4;21.4;21.5;21.5;21.5;21.5;21.5;21.5;21.5;21.5;21.5;21.5;21.5;21.6;21.5;21.5;21.6;21.6;21.6;21.6;21.7;21.6;21.7;21.6;21.6;21.7;21.6;21.6;21.6;21.7;21.7;21.6;21.7;21.7;21.7;21.6;21.7;21.7;21.7;21.7;21.7;21.6;21.6;21.6;21.6;21.7;21.7;21.7;21.7;21.7;21.7;21.6;21.6;21.6;21.6;21.7;21.6;21.6…
21;21.1;21.2;21.2;21.2;21.3;21.2;21.3;21.3;21.3;21.3;21.3;21.3;21.3;21.2;21.2;21.4;21.4;21.4;21.4;21.5;21.4;21.5;21.4;21.5;21.6;21.5;21.5;21.6;21.5;21.5;21.5;21.5;21.5;21.5;21.6;21.5;21.6;21.5;21.6;21.6;21.6;21.6;21.6;21.6;21.7;21.6;21.7;21.6;21.7;21.6;21.7;21.7;21.7;21.6;21.7;21.7;21.7;21.7;21.7;21.7;21.7;21.7;21.6;21.7;21.6;21.6;21.6;21.7;21.6;21.6;21.7;21.6;21.6;21.6;21.7;21.6;21.6;21.6;21.6;2…
21.1;21.2;21.2;21.2;21.2;21.3;21.2;21.3;21.2;21.3;21.3;21.3;21.4;21.3;21.4;21.4;21.3;21.4;21.4;21.5;21.4;21.4;21.4;21.5;21.5;21.5;21.5;21.5;21.5;21.5;21.7;21.5;21.5;21.5;21.5;21.5;21.4;21.5;21.5;21.6;21.6;21.6;21.6;21.6;21.6;21.6;21.7;21.6;21.7;21.7;21.7;21.7;21.7;21.7;21.6;21.7;21.7;21.7;21.7;21.7;21.7;21.6;21.6;21.7;21.6;21.6;21.6;21.6;21.7;21.7;21.6;21.7;21.6;21.6;21.6;21.7;21.6;21.6;21.6;21.6…
21.2;21.2;21.2;21.2;21.2;21.2;21.2;21.2;21.3;21.3;21.3;21.3;21.4;21.3;21.2;21.3;21.4;21.4;21.5;21.5;21.4;21.5;21.5;21.5;21.5;21.5;21.5;21.5;21.5;21.5;21.5;21.5;21.6;21.6;21.5;21.6;21.5;21.5;21.6;21.6;21.6;21.6;21.6;21.6;21.6;21.6;21.7;21.6;21.7;21.6;21.6;21.7;21.7;21.7;21.6;21.7;21.7;21.7;21.8;21.7;21.6;21.6;21.7;21.6;21.6;21.6;21.6;21.7;21.7;21.6;21.6;21.6;21.6;21.7;21.6;21.6;21.7;21.6;21.6;21.6…
21.1;21.2;21.2;21.1;21.2;21.2;21.2;21.2;21.3;21.2;21.3;21.3;21.3;21.4;21.4;21.4;21.3;21.4;21.4;21.4;21.5;21.5;21.5;21.4;21.5;21.5;21.5;21.5;21.5;21.5;21.5;21.5;21.5;21.5;21.5;21.5;21.5;21.5;21.6;21.6;21.6;21.6;21.7;21.6;21.7;21.6;21.6;21.6;21.6;21.7;21.6;21.6;21.7;21.7;21.7;21.7;21.7;21.7;21.6;21.7;21.6;21.6;21.6;21.6;21.7;21.6;21.6;21.6;21.6;21.7;21.6;21.7;21.6;21.7;21.6;21.7;21.6;21.6;21.6;21.6…
21.2;21.1;21.1;21.2;21.2;21.3;21.2;21.2;21.3;21.3;21.4;21.3;21.3;21.3;21.3;21.4;21.3;21.4;21.4;21.5;21.5;21.5;21.5;21.4;21.5;21.5;21.4;21.5;21.5;21.5;21.5;21.5;21.5;21.5;21.5;21.6;21.5;21.6;21.6;21.6;21.6;21.6;21.6;21.6;21.7;21.6;21.7;21.7;21.6;21.7;21.7;21.6;21.6;21.7;21.6;21.7;21.7;21.7;21.8;21.7;21.7;21.7;21.7;21.6;21.7;21.6;21.6;21.6;21.6;21.6;21.7;21.6;21.7;21.6;21.6;21.7;21.6;21.6;21.6;21.6…
21.1;21.2;21.2;21.1;21.1;21.2;21.2;21.2;21.3;21.2;21.3;21.6;21.3;21.3;21.4;21.3;21.4;21.3;21.4;21.5;21.4;21.4;21.5;21.5;21.5;21.5;21.5;21.6;21.5;21.5;21.5;21.5;21.6;21.6;21.6;21.6;21.5;21.6;21.6;21.6;21.6;21.6;21.6;21.6;21.6;21.6;21.6;21.6;21.6;21.6;21.6;21.6;21.6;21.7;21.6;21.7;21.7;21.7;21.7;21.7;21.7;21.7;21.6;21.6;21.6;21.7;21.6;21.6;21.6;21.6;21.6;21.7;21.7;21.6;21.7;21.7;21.6;21.6;21.6;21.6…
21.1;21.2;21.2;21.2;21.2;21.2;21.2;21.3;21.3;21.2;21.3;21.4;21.3;21.4;21.4;21.3;21.4;21.3;21.4;21.4;21.4;21.4;21.4;21.4;21.4;21.5;21.5;21.4;21.5;21.5;21.5;21.5;21.6;21.4;21.5;21.6;21.5;21.6;21.6;21.6;21.6;21.6;21.6;21.6;21.7;21.6;21.6;21.6;21.6;21.6;21.6;21.6;21.6;21.7;21.7;21.7;21.7;21.7;21.7;21.7;21.6;21.6;21.6;21.6;21.6;21.6;21.6;21.6;21.6;21.7;21.7;21.6;21.7;21.7;21.7;21.6;21.7;21.7;21.6;21.6…
21.2;21.2;21.2;21.3;21.2;21.2;21.2;21.2;21.3;21.3;21.3;21.4;21.3;21.4;21.4;21.3;21.4;21.4;21.4;21.4;21.4;21.4;21.4;21.4;21.5;21.5;21.4;21.5;21.5;21.5;21.5;21.6;21.6;21.6;21.6;21.5;21.6;21.6;21.6;21.6;21.6;21.6;21.7;21.6;21.5;21.6;21.6;21.7;21.6;21.6;21.6;21.7;21.7;21.7;21.6;21.7;21.7;21.6;21.7;21.7;21.6;21.7;21.7;21.7;21.6;21.6;21.6;21.6;21.6;21.6;21.7;21.7;21.7;21.7;21.6;21.7;21.6;21.7;21.6;21.6…
21.2;21.2;21.2;21.2;21.2;21.2;21.2;21.2;21.3;21.3;21.3;21.3;21.4;21.4;21.3;21.3;21.4;21.4;21.4;21.5;21.4;21.4;21.4;21.4;21.4;21.5;21.5;21.5;21.6;21.5;21.5;21.6;21.6;21.6;21.6;21.6;21.6;21.6;21.6;21.6;21.6;21.7;21.7;21.6;21.7;21.6;21.6;21.6;21.6;21.6;21.6;21.6;21.6;21.7;21.7;21.7;21.7;21.7;21.7;21.6;21.6;21.6;21.6;21.7;21.6;21.6;21.7;21.6;21.6;21.6;21.6;21.7;21.7;21.7;21.7;21.7;21.7;21.6;21.6;21.6…
21.1;21.2;21.2;21.2;21.3;21.4;21.2;21.3;21.3;21.3;21.3;21.3;21.3;21.4;21.3;21.3;21.4;21.4;21.3;21.4;21.4;21.5;21.5;21.4;21.4;21.5;21.5;21.6;21.5;21.5;21.6;21.5;21.6;21.6;21.6;21.6;21.6;21.6;21.6;21.6;21.6;21.6;21.6;21.6;21.7;21.7;21.6;21.7;21.6;21.6;21.6;21.7;21.7;21.7;21.7;21.7;21.7;21.7;21.7;21.6;21.6;21.7;21.7;21.6;21.7;21.7;21.7;21.6;21.7;21.7;21.7;21.7;21.7;21.7;21.7;21.7;21.6;21.7;21.6;21.6…
21.1;21.2;21.2;21.2;21.2;21.2;21.3;21.2;21.2;21.3;21.3;21.3;21.3;21.4;21.4;21.4;21.4;21.4;21.4;21.4;21.4;21.5;21.5;21.5;21.5;21.5;21.5;21.5;21.6;21.5;21.6;21.6;21.6;21.6;21.5;21.6;21.6;21.5;21.6;21.6;21.6;21.6;21.6;21.7;21.7;21.7;21.7;21.6;21.6;21.6;21.6;21.6;21.7;21.7;21.6;21.7;21.7;21.7;21.7;21.7;21.7;21.6;21.7;21.6;21.6;21.7;21.7;21.7;21.6;21.6;21.7;21.7;21.7;21.7;21.6;21.7;21.7;21.6;21.6;21.6…
21.2;21.3;21.3;21.3;21.1;21.3;21.2;21.3;21.2;21.3;21.3;21.4;21.4;21.4;21.4;21.4;21.4;21.4;21.4;21.5;21.4;21.5;21.5;21.4;21.4;21.5;21.5;21.5;21.6;21.6;21.6;21.6;21.6;21.6;21.6;21.6;21.5;21.6;21.6;21.6;21.6;21.6;21.6;21.6;21.6;21.7;21.6;21.6;21.7;21.6;21.7;21.6;21.6;21.7;21.7;21.7;21.7;21.7;21.7;21.6;21.6;21.7;21.7;21.7;21.6;21.7;21.7;21.7;21.7;21.6;21.7;21.7;21.6;21.7;21.7;21.6;21.7;21.7;21.6;21.6…
21.2;21.2;21.3;21.3;21.3;21.3;21.3;21.3;21.3;21.3;21.3;21.3;21.5;21.4;21.3;21.4;21.4;21.4;21.4;21.5;21.4;21.4;21.5;21.5;21.5;21.5;21.5;21.5;21.5;21.5;21.6;21.6;21.6;21.6;21.5;21.6;21.6;21.6;21.6;21.6;21.7;21.7;21.6;21.6;21.6;21.6;21.6;21.6;21.6;21.6;21.7;21.6;21.7;21.6;21.7;21.7;21.6;21.7;21.7;21.7;21.5;21.7;21.7;21.7;21.7;21.7;21.7;21.7;21.7;21.7;21.7;21.7;21.7;21.7;21.7;21.7;21.7;21.7;21.7;21.6…
21.1;21.3;21.3;21.2;21.2;21.3;21.3;21.2;21.3;21.3;21.3;21.3;21.4;21.5;21.5;21.4;21.4;21.4;21.4;21.4;21.4;21.4;21.5;21.4;21.5;21.5;21.5;21.5;21.6;21.6;21.6;21.5;21.6;21.5;21.6;21.5;21.5;21.6;21.6;21.6;21.6;21.6;21.6;21.6;21.6;21.6;21.6;21.6;21.6;21.6;21.6;21.6;21.8;21.7;21.6;21.7;21.7;21.7;21.7;21.7;21.6;21.7;21.7;21.7;21.7;21.7;21.7;21.7;21.7;21.7;21.7;21.6;21.7;21.7;21.7;21.7;21.7;21.7;21.6;21.7…
21.2;21.2;21.3;21.3;21.2;21.3;21.3;21.3;21.3;21.3;21.4;21.4;21.4;21.4;21.4;21.4;21.4;21.4;21.4;21.4;21.4;21.5;21.4;21.5;21.4;21.4;21.5;21.5;21.5;21.6;21.5;21.6;21.6;21.5;21.6;21.5;21.6;21.6;21.6;21.6;21.6;21.6;21.6;21.6;21.6;21.6;21.6;21.6;21.6;21.7;21.7;21.7;21.7;21.7;21.6;21.6;21.7;21.7;21.6;21.7;21.7;21.7;21.7;21.7;21.7;21.7;21.7;21.7;21.7;21.6;21.7;21.7;21.7;21.7;21.7;21.7;21.7;21.7;21.6;21.6…
21.2;21.2;21.2;21.2;21.2;21.2;21.3;21.2;21.3;21.3;21.3;21.3;21.4;21.4;21.4;21.4;21.4;21.5;21.4;21.4;21.4;21.4;21.5;21.5;21.4;21.5;21.5;21.5;21.5;21.5;21.6;21.5;21.6;21.5;21.6;21.5;21.6;21.6;21.6;21.6;21.6;21.6;21.6;21.7;21.6;21.6;21.6;21.6;21.6;21.6;21.6;21.7;21.7;21.7;21.7;21.7;21.6;21.7;21.7;21.7;21.7;21.7;21.7;21.7;21.7;21.7;21.7;21.7;21.6;21.7;21.7;21.7;21.7;21.7;21.7;21.7;21.7;21.6;21.7;21.6…
21.1;21.1;21.3;21.3;21.2;21.3;21.3;21.3;21.3;21.3;21.3;21.3;21.4;21.4;21.4;21.4;21.4;21.4;21.4;21.4;21.4;21.5;21.4;21.4;21.5;21.5;21.6;21.5;21.6;21.5;21.6;21.6;21.6;21.6;21.6;21.6;21.6;21.6;21.6;21.6;21.6;21.6;21.6;21.7;21.6;21.7;21.6;21.6;21.6;21.6;21.7;21.6;21.7;21.6;21.6;21.7;21.7;21.7;21.7;21.7;21.7;21.7;21.7;21.7;21.7;21.7;21.7;21.6;21.6;21.7;21.7;21.7;21.7;21.7;21.7;21.7;21.7;21.7;21.6;21.6…
21.1;21.1;21.2;21.3;21.2;21.2;21.3;21.3;21.3;21.3;21.3;21.3;21.4;21.4;21.4;21.4;21.4;21.5;21.4;21.4;21.4;21.4;21.4;21.5;21.5;21.5;21.5;21.6;21.5;21.6;21.5;21.5;21.6;21.5;21.5;21.6;21.6;21.6;21.6;21.6;21.6;21.6;21.6;21.6;21.6;21.6;21.6;21.6;21.6;21.6;21.7;21.7;21.7;21.7;21.7;21.7;21.7;21.7;21.6;21.7;21.7;21.7;21.7;21.7;21.7;21.7;21.7;21.7;21.6;21.7;21.7;21.7;21.7;21.7;21.7;21.7;21.4;21.7;21.6;21.6…
21.2;21.2;21.2;21.2;21.2;21.3;21.3;21.3;21.3;21.4;21.4;21.3;21.4;21.4;21.4;21.4;21.4;21.4;21.4;21.5;21.5;21.5;21.5;21.5;21.5;21.5;21.5;21.4;21.6;21.5;21.5;21.5;21.6;21.5;21.6;21.6;21.6;21.6;21.6;21.6;21.6;21.6;21.6;21.5;21.6;21.6;21.6;21.6;21.6;21.6;21.6;21.6;21.6;21.7;21.7;21.7;21.7;21.7;21.7;21.7;21.7;21.7;21.7;21.6;21.6;21.7;21.7;21.6;21.7;21.6;21.7;21.7;21.7;21.7;21.7;21.7;21.7;21.6;21.6;21.7…
21.1;21.2;21.2;21.2;21.2;21.3;21.2;21.3;21.2;21.3;21.3;21.4;21.4;21.4;21.4;21.4;21.4;21.4;21.4;21.4;21.5;21.4;21.5;21.4;21.5;21.4;21.5;21.5;21.5;21.6;21.5;21.5;21.5;21.6;21.6;21.6;21.6;21.6;21.6;21.6;21.6;21.7;21.6;21.6;21.6;21.6;21.6;21.6;21.6;21.7;21.7;21.6;21.7;21.7;21.7;21.6;21.7;21.7;21.7;21.7;21.7;21.7;21.7;21.7;21.7;21.7;21.7;21.7;21.6;21.7;21.7;21.7;21.7;21.7;21.7;21.7;21.7;21.6;21.6;21.6…
21.1;21.2;21.2;21.2;21.3;21.3;21.3;21.3;21.3;21.3;21.4;21.4;21.4;21.4;21.4;21.4;21.4;21.4;21.5;21.4;21.4;21.4;21.4;21.5;21.5;21.6;21.5;21.5;21.5;21.4;21.5;21.6;21.6;21.5;21.6;21.6;21.6;21.6;21.6;21.7;21.6;21.6;21.6;21.6;21.6;21.6;21.6;21.6;21.7;21.7;21.7;21.7;21.6;21.7;21.7;21.6;21.7;21.7;21.6;21.7;21.7;21.7;21.7;21.7;21.7;21.7;21.7;21.7;21.7;21.7;21.7;21.7;21.6;21.7;21.7;21.7;21.7;21.7;21.6;21.6…
21.1;21.2;21.2;21.3;21.3;21.3;21.3;21.3;21.2;21.3;21.4;21.4;21.3;21.4;21.4;21.4;21.4;21.4;21.4;21.4;21.4;21.4;21.4;21.5;21.5;21.4;21.5;21.5;21.5;21.6;21.5;21.5;21.6;21.5;21.6;21.6;21.6;21.6;21.6;21.6;21.6;21.6;21.6;21.6;21.6;21.6;21.6;21.7;21.6;21.6;21.7;21.7;21.6;21.7;21.7;21.6;21.7;21.7;21.7;21.7;21.7;21.7;21.7;21.6;21.6;21.7;21.7;21.7;21.7;21.7;21.6;21.7;21.6;21.7;21.6;21.7;21.6;21.7;21.7;21.7…
21.2;21.2;21.2;21.3;21.3;21.3;21.3;21.3;21.3;21.4;21.4;21.3;21.4;21.4;21.4;21.3;21.4;21.4;21.4;21.4;21.4;21.4;21.4;21.5;21.5;21.5;21.5;21.5;21.6;21.5;21.6;21.5;21.6;21.5;21.5;21.6;21.6;21.6;21.6;21.6;21.6;21.6;21.6;21.6;21.7;21.6;21.7;21.6;21.7;21.6;21.7;21.7;21.7;21.7;21.7;21.7;21.6;21.7;21.6;21.7;21.6;21.7;21.7;21.7;21.7;21.7;21.7;21.7;21.7;21.7;21.7;21.7;21.6;21.7;21.7;21.7;21.6;21.7;21.6;21.7…
21.2;21.2;21.2;21.2;21.2;21.3;21.3;21.3;21.3;21.3;21.4;21.4;21.4;21.4;21.4;21.4;21.4;21.4;21.4;21.5;21.5;21.5;21.5;21.5;21.4;21.5;21.6;21.5;21.5;21.5;21.5;21.6;21.6;21.5;21.6;21.6;21.6;21.6;21.6;21.6;21.6;21.6;21.6;21.6;21.6;21.6;21.7;21.7;21.7;21.6;21.7;21.6;21.7;21.7;21.6;21.7;21.7;21.7;21.7;21.7;21.7;21.7;21.7;21.7;21.7;21.7;21.7;21.7;21.7;21.7;21.6;21.7;21.6;21.7;21.6;21.6;21.6;21.6;21.6;21.7…
21.1;21.2;21.2;21.2;21.2;21.3;21.3;21.3;21.2;21.3;21.4;21.3;21.3;21.4;21.4;21.4;21.4;21.4;21.4;21.5;21.4;21.4;21.5;21.5;21.5;21.5;21.5;21.6;21.6;21.5;21.5;21.5;21.5;21.5;21.6;21.5;21.5;21.6;21.6;21.7;21.6;21.6;21.6;21.6;21.6;21.6;21.6;21.6;21.6;21.7;21.7;21.7;21.7;21.7;21.6;21.6;21.7;21.7;21.7;21.7;21.7;21.7;21.7;21.7;21.7;21.7;21.7;21.7;21.7;21.6;21.6;21.7;21.6;21.6;21.6;21.6;21.6;21.6;21.6;21.6…
21.2;21.2;21.2;21.2;21.3;21.3;21.3;21.3;21.3;21.3;21.5;21.4;21.4;21.5;21.4;21.4;21.3;21.4;21.4;21.4;21.4;21.4;21.4;21.5;21.5;21.5;21.5;21.5;21.6;21.5;21.5;21.5;21.5;21.6;21.6;21.6;21.6;21.6;21.6;21.6;21.6;21.7;21.6;21.6;21.6;21.6;21.6;21.7;21.6;21.7;21.7;21.6;21.7;21.6;21.6;21.7;21.6;21.7;21.7;21.7;21.7;21.7;21.7;21.7;21.7;21.7;21.7;21.7;21.6;21.7;21.7;21.6;21.6;21.7;21.7;21.6;21.6;21.7;21.6;21.6…
21.2;21.2;21.2;21.2;21.2;21.2;21.3;21.3;21.3;21.4;21.4;21.3;21.4;21.4;21.5;21.4;21.5;21.4;21.4;21.5;21.5;21.5;21.5;21.6;21.6;21.5;21.6;21.6;21.6;21.5;21.5;21.6;21.5;21.5;21.5;21.6;21.6;21.6;21.6;21.6;21.6;21.6;21.6;21.6;21.6;21.6;21.7;21.6;21.6;21.7;21.7;21.6;21.6;21.6;21.7;21.6;21.6;21.7;21.7;21.7;21.7;21.7;21.7;21.6;21.7;21.7;21.6;21.7;21.6;21.7;21.7;21.7;21.7;21.7;21.7;21.6;21.6;21.7;21.6;21.7…
21.2;21.2;21.2;21.2;21.2;21.2;21.3;21.3;21.3;21.3;21.3;21.3;21.3;21.4;21.4;21.5;21.5;21.4;21.5;21.4;21.4;21.5;21.4;21.5;21.5;21.5;21.6;21.5;21.5;21.5;21.5;21.5;21.5;21.6;21.5;21.6;21.6;21.6;21.6;21.6;21.6;21.6;21.6;21.6;21.7;21.7;21.6;21.5;21.7;21.7;21.6;21.6;21.7;21.7;21.6;21.7;21.6;21.7;21.7;21.7;21.7;21.7;21.6;21.7;21.7;21.7;21.7;21.7;21.6;21.7;21.7;21.6;21.7;21.7;21.7;21.7;21.6;21.6;21.7;21.6…
21.1;21.2;21.2;21.2;21.2;21.2;21.3;21.3;21.3;21.3;21.3;21.5;21.4;21.4;21.4;21.4;21.5;21.4;21.4;21.4;21.5;21.5;21.5;21.5;21.4;21.5;21.6;21.6;21.5;21.5;21.6;21.6;21.6;21.6;21.6;21.6;21.7;21.6;21.6;21.6;21.6;21.7;21.7;21.7;21.6;21.7;21.6;21.6;21.7;21.6;21.6;21.6;21.6;21.7;21.6;21.6;21.6;21.7;21.7;21.7;21.7;21.7;21.7;21.7;21.7;21.7;21.6;21.6;21.7;21.6;21.7;21.7;21.7;21.7;21.7;21.6;21.6;21.6;21.6;21.7…
21.3;21.3;21.2;21.2;21.2;21.2;21.2;21.3;21.3;21.3;21.5;21.3;21.4;21.4;21.4;21.4;21.4;21.4;21.4;21.4;21.5;21.5;21.5;21.5;21.5;21.5;21.5;21.5;21.5;21.5;21.5;21.5;21.5;21.5;21.5;21.6;21.6;21.6;21.6;21.7;21.6;21.6;21.7;21.6;21.6;21.6;21.6;21.7;21.7;21.6;21.6;21.6;21.6;21.6;21.7;21.6;21.6;21.7;21.7;21.7;21.7;21.7;21.7;21.7;21.7;21.7;21.7;21.6;21.7;21.7;21.6;21.6;21.7;21.7;21.7;21.6;21.6;21.6;21.6;21.7…
21.2;21.2;21.2;21.3;21.2;21.2;21.3;21.3;21.3;21.3;21.3;21.4;21.3;21.5;21.4;21.4;21.4;21.4;21.4;21.4;21.4;21.5;21.5;21.5;21.5;21.5;21.5;21.6;21.5;21.5;21.6;21.6;21.6;21.5;21.6;21.6;21.6;21.6;21.6;21.6;21.7;21.7;21.7;21.7;21.6;21.6;21.7;21.6;21.6;21.7;21.7;21.7;21.6;21.7;21.6;21.7;21.7;21.7;21.7;21.7;21.7;21.7;21.7;21.6;21.7;21.7;21.7;21.7;21.7;21.6;21.7;21.6;21.7;21.7;21.6;21.7;21.6;21.6;21.6;21.6…
21.3;21.3;21.2;21.2;21.3;21.3;21.3;21.3;21.3;21.3;21.3;21.4;21.4;21.4;21.4;21.5;21.5;21.4;21.5;21.5;21.5;21.4;21.5;21.5;21.5;21.5;21.5;21.5;21.5;21.5;21.6;21.5;21.6;21.6;21.6;21.6;21.6;21.7;21.6;21.6;21.6;21.6;21.6;21.6;21.6;21.6;21.6;21.7;21.7;21.7;21.7;21.7;21.6;21.6;21.6;21.7;21.7;21.7;21.7;21.7;21.7;21.7;21.7;21.7;21.7;21.7;21.7;21.6;21.7;21.6;21.6;21.6;21.7;21.7;21.7;21.7;21.7;21.7;21.7;21.6…
21.2;21.2;21.3;21.2;21.3;21.3;21.3;21.3;21.3;21.3;21.4;21.3;21.4;21.5;21.5;21.5;21.4;21.4;21.4;21.4;21.5;21.5;21.5;21.5;21.5;21.5;21.6;21.6;21.5;21.6;21.6;21.6;21.6;21.6;21.6;21.6;21.6;21.6;21.6;21.7;21.6;21.6;21.6;21.6;21.6;21.6;21.6;21.6;21.7;21.7;21.7;21.7;21.6;21.7;21.6;21.7;21.7;21.6;21.7;21.7;21.6;21.7;21.7;21.6;21.7;21.7;21.7;21.7;21.7;21.7;21.6;21.7;21.7;21.7;21.7;21.7;21.7;21.6;21.6;21.6…
21.2;21.2;21.2;21.2;21.3;21.3;21.3;21.3;21.3;21.4;21.4;21.4;21.4;21.4;21.4;21.4;21.5;21.4;21.4;21.5;21.5;21.5;21.4;21.5;21.5;21.5;21.6;21.6;21.6;21.6;21.7;21.6;21.6;21.6;21.6;21.6;21.6;21.6;21.6;21.6;21.6;21.6;21.7;21.6;21.7;21.6;21.6;21.6;21.6;21.6;21.7;21.6;21.6;21.7;21.7;21.7;21.7;21.7;21.7;21.6;21.7;21.7;21.7;21.7;21.7;21.7;21.7;21.7;21.7;21.7;21.6;21.7;21.7;21.6;21.7;21.7;21.6;21.6;21.7;21.6…
21.1;21.3;21.3;21.3;21.2;21.3;21.3;21.3;21.3;21.3;21.4;21.4;21.5;21.4;21.4;21.4;21.5;21.4;21.5;21.5;21.5;21.5;21.5;21.5;21.5;21.5;21.6;21.6;21.6;21.6;21.6;21.6;21.6;21.6;21.6;21.6;21.6;21.6;21.6;21.6;21.6;21.7;21.6;21.6;21.6;21.7;21.6;21.6;21.7;21.6;21.6;21.6;21.7;21.6;21.7;21.6;21.7;21.6;21.7;21.6;21.7;21.7;21.7;21.6;21.6;21.7;21.7;21.7;21.7;21.6;21.7;21.6;21.6;21.7;21.7;21.6;21.7;21.7;21.6;21.7…
21.2;21.3;21.2;21.4;21.3;21.3;21.3;21.3;21.3;21.4;21.3;21.5;21.4;21.5;21.4;21.5;21.4;21.4;21.5;21.5;21.5;21.5;21.5;21.5;21.5;21.5;21.6;21.5;21.6;21.5;21.5;21.6;21.6;21.6;21.6;21.6;21.6;21.6;21.6;21.6;21.6;21.6;21.6;21.6;21.6;21.6;21.6;21.6;21.6;21.6;21.7;21.6;21.7;21.7;21.7;21.7;21.7;21.6;21.6;21.6;21.6;21.6;21.7;21.6;21.7;21.7;21.7;21.7;21.7;21.7;21.7;21.6;21.6;21.7;21.7;21.7;21.6;21.7;21.6;21.7…
21.1;21.2;21.3;21.3;21.4;21.3;21.3;21.3;21.3;21.3;21.3;21.5;21.4;21.5;21.4;21.4;21.5;21.4;21.5;21.4;21.5;21.5;21.5;21.5;21.5;21.5;21.6;21.6;21.6;21.6;21.5;21.5;21.6;21.5;21.5;21.6;21.7;21.6;21.6;21.6;21.6;21.7;21.6;21.6;21.6;21.6;21.6;21.6;21.6;21.6;21.6;21.6;21.7;21.7;21.7;21.7;21.7;21.6;21.6;21.6;21.7;21.6;21.7;21.7;21.6;21.7;21.6;21.7;21.6;21.6;21.7;21.6;21.6;21.6;21.7;21.6;21.6;21.6;21.6;21.7…
21.1;21.2;21.3;21.3;21.3;21.3;21.3;21.4;21.4;21.3;21.5;21.4;21.4;21.4;21.4;21.4;21.4;21.5;21.5;21.6;21.5;21.5;21.5;21.5;21.6;21.5;21.6;21.6;21.6;21.6;21.6;21.5;21.5;21.6;21.6;21.6;21.6;21.6;21.6;21.6;21.6;21.6;21.6;21.6;21.6;21.8;21.6;21.7;21.6;21.7;21.7;21.6;21.7;21.6;21.7;21.7;21.7;21.7;21.6;21.6;21.8;21.6;21.6;21.7;21.7;21.7;21.7;21.6;21.6;21.7;21.6;21.6;21.6;21.7;21.7;21.6;21.6;21.7;21.7;21.6…
21.1;21.2;21.3;21.3;21.3;21.2;21.3;21.3;21.3;21.3;21.4;21.4;21.4;21.4;21.4;21.5;21.5;21.5;21.5;21.5;21.5;21.6;21.5;21.5;21.5;21.6;21.6;21.6;21.6;21.6;21.6;21.6;21.6;21.6;21.6;21.6;21.6;21.7;21.6;21.6;21.6;21.6;21.6;21.6;21.6;21.6;21.6;21.7;21.6;21.7;21.7;21.6;21.6;21.7;21.7;21.6;21.7;21.7;21.6;21.7;21.8;21.6;21.6;21.6;21.7;21.7;21.7;21.7;21.7;21.7;21.7;21.7;21.7;21.7;21.7;21.7;21.6;21.6;21.6;21.6…
21.2;21.2;21.2;21.3;21.3;21.3;21.3;21.4;21.4;21.3;21.4;21.4;21.4;21.4;21.4;21.4;21.4;21.5;21.5;21.5;21.5;21.5;21.5;21.5;21.6;21.5;21.6;21.6;21.5;21.6;21.6;21.6;21.6;21.6;21.6;21.6;21.6;21.6;21.6;21.6;21.6;21.6;21.6;21.6;21.6;21.6;21.6;21.6;21.6;21.7;21.7;21.6;21.7;21.7;21.7;21.6;21.6;21.6;21.8;21.6;21.7;21.7;21.6;21.6;21.7;21.7;21.7;21.6;21.6;21.7;21.7;21.6;21.7;21.7;21.7;21.6;21.6;21.6;21.6;21.6…
21.2;21.3;21.3;21.3;21.3;21.3;21.3;21.3;21.4;21.4;21.4;21.4;21.5;21.4;21.4;21.5;21.5;21.5;21.5;21.6;21.5;21.6;21.5;21.6;21.6;21.5;21.5;21.6;21.6;21.6;21.6;21.6;21.6;21.6;21.6;21.6;21.6;21.6;21.6;21.6;21.6;21.6;21.6;21.6;21.6;21.6;21.6;21.7;21.7;21.6;21.6;21.6;21.7;21.7;21.7;21.6;21.6;21.7;21.7;21.7;21.8;21.7;21.7;21.7;21.7;21.7;21.6;21.6;21.6;21.6;21.7;21.6;21.6;21.7;21.7;21.7;21.6;21.6;21.6;21.7…
21.2;21.3;21.2;21.2;21.3;21.2;21.4;21.4;21.4;21.4;21.4;21.3;21.3;21.4;21.4;21.4;21.5;21.5;21.5;21.5;21.6;21.6;21.5;21.5;21.5;21.4;21.5;21.5;21.5;21.5;21.6;21.6;21.6;21.6;21.6;21.6;21.6;21.6;21.7;21.6;21.5;21.7;21.6;21.6;21.6;21.6;21.6;21.6;21.7;21.7;21.7;21.6;21.7;21.7;21.7;21.6;21.6;21.6;21.7;21.6;21.7;21.7;21.6;21.7;21.6;21.7;21.6;21.7;21.6;21.6;21.7;21.6;21.7;21.6;21.6;21.7;21.6;21.6;21.7;21.6…
21.2;21.2;21.3;21.2;21.3;21.2;21.2;21.3;21.4;21.4;21.4;21.4;21.4;21.5;21.4;21.5;21.5;21.5;21.5;21.5;21.5;21.5;21.5;21.5;21.5;21.4;21.6;21.6;21.6;21.6;21.6;21.6;21.6;21.6;21.6;21.6;21.5;21.6;21.6;21.6;21.6;21.7;21.6;21.6;21.6;21.7;21.7;21.6;21.7;21.6;21.6;21.7;21.6;21.6;21.6;21.7;21.7;21.7;21.6;21.6;21.7;21.8;21.6;21.6;21.6;21.6;21.6;21.6;21.6;21.7;21.7;21.7;21.7;21.6;21.6;21.7;21.6;21.6;21.6;21.6…
21.2;21.2;21.2;21.3;21.3;21.3;21.3;21.4;21.4;21.4;21.4;21.4;21.3;21.5;21.5;21.4;21.4;21.4;21.5;21.5;21.5;21.5;21.5;21.5;21.5;21.5;21.5;21.5;21.5;21.6;21.6;21.5;21.6;21.6;21.6;21.6;21.6;21.6;21.6;21.6;21.6;21.6;21.6;21.5;21.6;21.6;21.7;21.6;21.6;21.7;21.7;21.6;21.6;21.7;21.6;21.7;21.6;21.7;21.6;21.6;21.7;21.7;21.7;21.7;21.7;21.6;21.6;21.6;21.6;21.6;21.7;21.7;21.6;21.6;21.6;21.6;21.6;21.6;21.6;21.6…
21.3;21.3;21.3;21.3;21.3;21.3;21.4;21.4;21.3;21.3;21.4;21.4;21.4;21.4;21.4;21.5;21.4;21.4;21.5;21.5;21.5;21.5;21.6;21.5;21.5;21.5;21.6;21.5;21.5;21.6;21.6;21.5;21.6;21.5;21.6;21.6;21.6;21.6;21.6;21.6;21.6;21.6;21.6;21.6;21.6;21.6;21.6;21.6;21.6;21.6;21.6;21.7;21.6;21.7;21.7;21.7;21.6;21.7;21.7;21.7;21.7;21.6;21.8;21.6;21.7;21.6;21.6;21.6;21.7;21.7;21.6;21.6;21.6;21.7;21.7;21.6;21.6;21.6;21.6;21.6…
21.2;21.3;21.3;21.2;21.3;21.3;21.3;21.4;21.4;21.4;21.4;21.4;21.5;21.5;21.5;21.5;21.5;21.5;21.5;21.5;21.6;21.5;21.5;21.5;21.5;21.5;21.5;21.5;21.5;21.6;21.6;21.6;21.6;21.6;21.5;21.6;21.6;21.6;21.6;21.6;21.6;21.6;21.5;21.6;21.6;21.6;21.6;21.6;21.6;21.6;21.6;21.7;21.7;21.7;21.6;21.7;21.6;21.6;21.7;21.6;21.7;21.6;21.6;21.6;21.6;21.6;21.6;21.6;21.6;21.7;21.7;21.6;21.7;21.7;21.7;21.6;21.6;21.6;21.6;21.6…
21.3;21.3;21.3;21.3;21.3;21.4;21.4;21.4;21.3;21.4;21.4;21.4;21.4;21.5;21.4;21.5;21.5;21.5;21.5;21.5;21.5;21.5;21.5;21.5;21.5;21.5;21.5;21.6;21.6;21.5;21.5;21.6;21.6;21.6;21.5;21.6;21.6;21.6;21.6;21.6;21.6;21.6;21.6;21.6;21.6;21.6;21.6;21.7;21.7;21.7;21.7;21.6;21.7;21.7;21.6;21.7;21.7;21.6;21.7;21.6;21.7;21.7;21.7;21.7;21.7;21.6;21.6;21.6;21.6;21.6;21.6;21.6;21.6;21.6;21.7;21.6;21.6;21.6;21.6;21.6…
21.3;21.3;21.3;21.3;21.3;21.3;21.4;21.4;21.4;21.4;21.4;21.5;21.5;21.4;21.4;21.5;21.5;21.5;21.5;21.5;21.5;21.5;21.5;21.5;21.6;21.5;21.6;21.5;21.6;21.5;21.6;21.6;21.6;21.6;21.5;21.6;21.6;21.6;21.6;21.6;21.6;21.6;21.6;21.5;21.5;21.6;21.6;21.6;21.6;21.7;21.7;21.6;21.6;21.7;21.6;21.7;21.6;21.7;21.7;21.6;21.7;21.7;21.7;21.7;21.7;21.7;21.6;21.6;21.6;21.6;21.6;21.6;21.7;21.6;21.6;21.7;21.6;21.7;21.6;21.6…
21.3;21.3;21.3;21.3;21.3;21.3;21.4;21.3;21.4;21.4;21.4;21.4;21.5;21.5;21.5;21.5;21.5;21.5;21.5;21.5;21.5;21.6;21.5;21.5;21.6;21.5;21.5;21.5;21.6;21.5;21.6;21.6;21.6;21.5;21.5;21.6;21.6;21.6;21.6;21.6;21.6;21.6;21.6;21.6;21.5;21.6;21.6;21.6;21.7;21.7;21.7;21.6;21.7;21.7;21.7;21.7;21.7;21.7;21.7;21.6;21.7;21.7;21.7;21.7;21.7;21.7;21.6;21.6;21.6;21.7;21.6;21.7;21.6;21.6;21.7;21.6;21.6;21.6;21.5;21.6…
21.2;21.3;21.3;21.3;21.3;21.4;21.4;21.4;21.4;21.5;21.4;21.4;21.4;21.5;21.5;21.5;21.5;21.5;21.5;21.5;21.5;21.4;21.5;21.5;21.5;21.5;21.6;21.6;21.5;21.6;21.6;21.6;21.5;21.6;21.6;21.6;21.6;21.6;21.6;21.6;21.6;21.6;21.7;21.6;21.6;21.6;21.6;21.6;21.6;21.7;21.7;21.7;21.6;21.7;21.7;21.6;21.7;21.7;21.6;21.7;21.7;21.7;21.7;21.7;21.7;21.7;21.6;21.6;21.6;21.6;21.6;21.6;21.6;21.6;21.6;21.6;21.6;21.6;21.6;21.6…
21.2;21.3;21.3;21.3;21.3;21.3;21.3;21.4;21.3;21.4;21.4;21.4;21.5;21.7;21.5;21.5;21.5;21.5;21.5;21.5;21.5;21.5;21.5;21.5;21.5;21.5;21.6;21.6;21.5;21.5;21.6;21.7;21.6;21.6;21.6;21.6;21.6;21.6;21.6;21.6;21.6;21.6;21.5;21.5;21.6;21.6;21.7;21.6;21.6;21.6;21.7;21.7;21.7;21.7;21.6;21.7;21.6;21.6;21.7;21.6;21.7;21.7;21.6;21.7;21.7;21.7;21.7;21.6;21.6;21.6;21.6;21.6;21.6;21.6;21.6;21.6;21.6;21.6;21.6;21.6…
21.2;21.3;21.3;21.3;21.3;21.3;21.4;21.4;21.4;21.4;21.4;21.5;21.5;21.5;21.5;21.5;21.5;21.5;21.4;21.5;21.5;21.5;21.5;21.5;21.5;21.6;21.5;21.6;21.6;21.6;21.6;21.6;21.6;21.6;21.6;21.6;21.6;21.6;21.6;21.6;21.6;21.6;21.6;21.6;21.6;21.6;21.6;21.6;21.6;21.6;21.7;21.7;21.7;21.7;21.6;21.6;21.7;21.7;21.7;21.7;21.7;21.7;21.6;21.7;21.7;21.6;21.6;21.6;21.6;21.6;21.6;21.6;21.6;21.7;21.6;21.7;21.6;21.6;21.6;21.6…
21.2;21.2;21.3;21.4;21.3;21.3;21.3;21.3;21.4;21.4;21.4;21.4;21.5;21.5;21.5;21.4;21.5;21.5;21.5;21.5;21.5;21.6;21.5;21.5;21.5;21.5;21.6;21.6;21.5;21.6;21.5;21.5;21.6;21.5;21.6;21.6;21.6;21.6;21.6;21.6;21.6;21.6;21.6;21.6;21.7;21.6;21.6;21.7;21.6;21.7;21.6;21.6;21.6;21.7;21.7;21.6;21.6;21.7;21.6;21.7;21.7;21.7;21.7;21.6;21.6;21.6;21.6;21.6;21.6;21.6;21.6;21.6;21.6;21.6;21.6;21.6;21.6;21.6;21.6;21.6…
21.3;21.2;21.3;21.3;21.3;21.3;21.3;21.3;21.4;21.4;21.4;21.4;21.5;21.5;21.5;21.5;21.4;21.4;21.4;21.5;21.5;21.5;21.5;21.5;21.5;21.5;21.6;21.6;21.6;21.6;21.6;21.6;21.6;21.6;21.6;21.6;21.6;21.6;21.6;21.6;21.6;21.6;21.6;21.6;21.6;21.6;21.6;21.6;21.7;21.6;21.7;21.6;21.6;21.6;21.6;21.7;21.6;21.6;21.7;21.7;21.6;21.6;21.6;21.7;21.6;21.7;21.6;21.6;21.7;21.6;21.6;21.6;21.6;21.6;21.6;21.5;21.6;21.6;21.6;21.6…
21.2;21.3;21.3;21.3;21.4;21.4;21.3;21.3;21.4;21.4;21.4;21.4;21.4;21.5;21.4;21.4;21.4;21.4;21.5;21.4;21.5;21.5;21.5;21.5;21.5;21.5;21.6;21.6;21.6;21.6;21.6;21.6;21.6;21.6;21.6;21.6;21.6;21.6;21.6;21.6;21.6;21.6;21.6;21.6;21.6;21.6;21.6;21.6;21.7;21.6;21.6;21.6;21.6;21.6;21.6;21.7;21.6;21.7;21.6;21.6;21.7;21.6;21.7;21.7;21.6;21.6;21.6;21.6;21.6;21.6;21.6;21.6;21.6;21.6;21.6;21.7;21.6;21.6;21.6;21.6…
21.2;21.2;21.3;21.3;21.3;21.3;21.3;21.4;21.5;21.4;21.4;21.4;21.4;21.5;21.5;21.5;21.4;21.5;21.5;21.4;21.5;21.5;21.5;21.5;21.6;21.5;21.6;21.6;21.6;21.5;21.6;21.6;21.6;21.6;21.6;21.6;21.5;21.5;21.5;21.6;21.6;21.6;21.6;21.6;21.6;21.6;21.6;21.6;21.6;21.6;21.6;21.6;21.6;21.6;21.6;21.6;21.6;21.6;21.6;21.6;21.6;21.6;21.6;21.7;21.6;21.6;21.6;21.6;21.6;21.6;21.6;21.6;21.6;21.5;21.6;21.6;21.6;21.6;21.6;21.6…
21.3;21.4;21.3;21.4;21.4;21.3;21.5;21.3;21.4;21.5;21.4;21.5;21.4;21.6;21.4;21.5;21.4;21.5;21.5;21.5;21.5;21.5;21.6;21.6;21.6;21.5;21.6;21.6;21.6;21.6;21.6;21.6;21.6;21.6;21.6;21.6;21.6;21.6;21.6;21.6;21.6;21.6;21.6;21.6;21.6;21.6;21.6;21.7;21.7;21.6;21.6;21.6;21.6;21.6;21.6;21.7;21.7;21.7;21.6;21.7;21.6;21.6;21.7;21.7;21.6;21.6;21.6;21.6;21.6;21.6;21.6;21.6;21.6;21.6;21.6;21.5;21.6;21.6;21.5;21.6…
21.2;21.2;21.3;21.4;21.3;21.4;21.4;21.4;21.4;21.4;21.4;21.4;21.4;21.5;21.5;21.5;21.5;21.5;21.4;21.5;21.5;21.5;21.5;21.6;21.5;21.5;21.5;21.6;21.5;21.6;21.6;21.6;21.6;21.6;21.5;21.6;21.6;21.6;21.6;21.6;21.6;21.6;21.6;21.6;21.6;21.6;21.6;21.6;21.6;21.6;21.6;21.6;21.6;21.6;21.6;21.6;21.7;21.6;21.6;21.7;21.7;21.6;21.7;21.6;21.6;21.6;21.6;21.7;21.6;21.6;21.6;21.7;21.6;21.6;21.6;21.5;21.6;21.5;21.6;21.6…
21.2;21.3;21.3;21.4;21.3;21.4;21.5;21.5;21.4;21.4;21.4;21.5;21.5;21.5;21.5;21.5;21.5;21.5;21.4;21.6;21.5;21.5;21.5;21.5;21.5;21.5;21.6;21.6;21.5;21.5;21.6;21.6;21.5;21.6;21.6;21.6;21.6;21.6;21.6;21.6;21.6;21.6;21.6;21.6;21.6;21.6;21.6;21.7;21.6;21.6;21.6;21.6;21.6;21.7;21.6;21.7;21.6;21.6;21.7;21.7;21.7;21.7;21.6;21.6;21.6;21.6;21.6;21.7;21.6;21.6;21.6;21.6;21.7;21.6;21.6;21.7;21.6;21.5;21.6;21.6…
21.2;21.3;21.4;21.4;21.3;21.3;21.4;21.4;21.4;21.4;21.4;21.5;21.5;21.4;21.5;21.5;21.5;21.5;21.5;21.6;21.4;21.5;21.5;21.5;21.5;21.5;21.5;21.5;21.6;21.6;21.5;21.5;21.6;21.5;21.6;21.6;21.6;21.6;21.6;21.6;21.6;21.6;21.6;21.6;21.6;21.6;21.6;21.6;21.6;21.7;21.6;21.6;21.7;21.7;21.6;21.7;21.7;21.7;21.6;21.6;21.6;21.6;21.7;21.6;21.6;21.7;21.6;21.7;21.6;21.6;21.6;21.7;21.6;21.6;21.6;21.6;21.6;21.6;21.6;21.6…
21.2;21.3;21.3;21.4;21.4;21.4;21.4;21.4;21.4;21.4;21.5;21.5;21.4;21.5;21.5;21.5;21.6;21.5;21.5;21.5;21.5;21.5;21.5;21.5;21.5;21.5;21.5;21.5;21.6;21.6;21.6;21.6;21.6;21.5;21.6;21.6;21.6;21.6;21.6;21.6;21.6;21.7;21.6;21.6;21.6;21.6;21.6;21.6;21.6;21.7;21.7;21.6;21.6;21.7;21.7;21.6;21.7;21.7;21.6;21.7;21.6;21.6;21.7;21.6;21.6;21.6;21.6;21.6;21.6;21.6;21.6;21.6;21.6;21.6;21.7;21.6;21.6;21.6;21.6;21.6…
21.2;21.3;21.3;21.4;21.3;21.3;21.4;21.4;21.4;21.5;21.4;21.5;21.5;21.5;21.5;21.5;21.6;21.5;21.5;21.4;21.5;21.5;21.5;21.5;21.5;21.5;21.6;21.6;21.6;21.6;21.6;21.6;21.5;21.6;21.6;21.6;21.6;21.6;21.6;21.6;21.6;21.6;21.6;21.5;21.6;21.6;21.6;21.7;21.6;21.7;21.6;21.7;21.6;21.7;21.6;21.6;21.7;21.6;21.6;21.6;21.6;21.6;21.6;21.6;21.6;21.6;21.6;21.6;21.6;21.6;21.7;21.6;21.6;21.6;21.7;21.6;21.6;21.6;21.6;21.6…
21.2;21.3;21.4;21.4;21.4;21.4;21.4;21.4;21.4;21.4;21.5;21.5;21.5;21.5;21.5;21.6;21.5;21.6;21.5;21.5;21.5;21.5;21.5;21.6;21.5;21.6;21.6;21.5;21.5;21.6;21.6;21.6;21.6;21.6;21.6;21.6;21.6;21.6;21.6;21.6;21.6;21.6;21.6;21.6;21.6;21.6;21.6;21.6;21.6;21.6;21.7;21.7;21.6;21.6;21.6;21.6;21.7;21.7;21.7;21.6;21.6;21.6;21.6;21.6;21.6;21.7;21.7;21.6;21.6;21.6;21.6;21.7;21.6;21.6;21.6;21.6;21.6;21.7;21.6;21.6…
21.2;21.3;21.4;21.3;21.3;21.3;21.4;21.3;21.4;21.4;21.5;21.5;21.5;21.6;21.5;21.5;21.5;21.5;21.5;21.6;21.5;21.5;21.5;21.6;21.5;21.5;21.6;21.5;21.5;21.6;21.6;21.6;21.6;21.6;21.6;21.6;21.6;21.6;21.6;21.6;21.6;21.6;21.6;21.6;21.6;21.6;21.6;21.6;21.6;21.6;21.6;21.6;21.7;21.6;21.6;21.6;21.6;21.6;21.6;21.6;21.6;21.6;21.6;21.6;21.6;21.7;21.6;21.6;21.7;21.6;21.6;21.7;21.6;21.6;21.6;21.6;21.6;21.6;21.6;21.5…
21.2;21.3;21.3;21.4;21.3;21.3;21.4;21.4;21.4;21.4;21.5;21.5;21.5;21.5;21.5;21.5;21.5;21.6;21.5;21.5;21.5;21.5;21.5;21.5;21.6;21.6;21.5;21.6;21.5;21.5;21.6;21.5;21.6;21.6;21.6;21.7;21.6;21.6;21.6;21.6;21.6;21.6;21.6;21.5;21.6;21.6;21.6;21.6;21.6;21.6;21.7;21.7;21.6;21.6;21.7;21.6;21.6;21.7;21.6;21.6;21.6;21.6;21.6;21.7;21.6;21.6;21.6;21.7;21.6;21.6;21.6;21.6;21.6;21.6;21.6;21.6;21.6;21.6;21.6;21.5…
21.2;21.3;21.4;21.4;21.4;21.3;21.4;21.4;21.4;21.4;21.4;21.4;21.4;21.4;21.5;21.5;21.5;21.5;21.5;21.5;21.6;21.5;21.5;21.6;21.5;21.5;21.5;21.5;21.5;21.6;21.6;21.5;21.6;21.6;21.6;21.6;21.6;21.6;21.6;21.6;21.6;21.6;21.6;21.6;21.6;21.6;21.6;21.6;21.6;21.7;21.7;21.7;21.7;21.6;21.7;21.7;21.7;21.6;21.7;21.6;21.6;21.6;21.6;21.6;21.6;21.6;21.6;21.6;21.6;21.6;21.6;21.6;21.6;21.6;21.6;21.6;21.6;21.6;21.6;21.6…
21.4;21.4;21.3;21.4;21.4;21.4;21.4;21.4;21.4;21.5;21.5;21.4;21.4;21.5;21.4;21.5;21.5;21.5;21.4;21.5;21.6;21.5;21.5;21.5;21.5;21.5;21.5;21.5;21.6;21.6;21.6;21.6;21.6;21.5;21.6;21.6;21.6;21.5;21.6;21.6;21.6;21.6;21.6;21.5;21.6;21.6;21.6;21.6;21.6;21.7;21.6;21.7;21.6;21.6;21.6;21.6;21.7;21.6;21.6;21.6;21.6;21.7;21.6;21.6;21.6;21.6;21.6;21.6;21.6;21.6;21.6;21.6;21.6;21.6;21.6;21.6;21.6;21.6;21.6;21.6…
21.2;21.3;21.3;21.4;21.4;21.4;21.4;21.4;21.4;21.4;21.4;21.5;21.5;21.4;21.4;21.5;21.5;21.4;21.5;21.5;21.5;21.5;21.5;21.5;21.6;21.5;21.5;21.5;21.5;21.6;21.6;21.6;21.6;21.5;21.6;21.5;21.5;21.5;21.6;21.6;21.6;21.6;21.6;21.6;21.6;21.6;21.6;21.6;21.6;21.7;21.6;21.6;21.6;21.6;21.6;21.7;21.6;21.7;21.6;21.6;21.6;21.6;21.7;21.6;21.6;21.6;21.6;21.6;21.6;21.6;21.6;21.6;21.6;21.6;21.6;21.6;21.6;21.6;21.6;21.6…
21.3;21.3;21.3;21.3;21.4;21.4;21.3;21.4;21.5;21.4;21.4;21.4;21.4;21.4;21.5;21.4;21.4;21.5;21.4;21.5;21.6;21.6;21.5;21.6;21.5;21.5;21.5;21.6;21.5;21.6;21.6;21.6;21.5;21.4;21.6;21.6;21.6;21.6;21.6;21.6;21.6;21.6;21.6;21.6;21.6;21.6;21.6;21.6;21.6;21.6;21.6;21.6;21.6;21.6;21.6;21.6;21.6;21.7;21.7;21.6;21.7;21.6;21.6;21.6;21.6;21.6;21.6;21.6;21.6;21.6;21.6;21.6;21.6;21.6;21.5;21.6;21.6;21.6;21.6;21.6…
21.3;21.3;21.3;21.3;21.4;21.4;21.4;21.4;21.4;21.4;21.4;21.5;21.4;21.5;21.5;21.5;21.5;21.5;21.5;21.5;21.5;21.6;21.5;21.5;21.5;21.5;21.6;21.6;21.6;21.6;21.5;21.5;21.6;21.5;21.6;21.6;21.6;21.6;21.6;21.6;21.6;21.6;21.6;21.6;21.6;21.6;21.6;21.6;21.6;21.7;21.6;21.6;21.6;21.6;21.6;21.6;21.6;21.6;21.6;21.6;21.7;21.6;21.6;21.6;21.6;21.6;21.6;21.6;21.6;21.6;21.6;21.6;21.6;21.6;21.6;21.6;21.6;21.6;21.6;21.6…
21.3;21.3;21.3;21.3;21.3;21.3;21.3;21.4;21.4;21.4;21.4;21.6;21.5;21.5;21.5;21.5;21.5;21.5;21.6;21.6;21.5;21.5;21.5;21.5;21.6;21.6;21.6;21.6;21.6;21.5;21.6;21.5;21.6;21.5;21.5;21.6;21.6;21.6;21.6;21.5;21.6;21.6;21.6;21.6;21.6;21.6;21.6;21.6;21.6;21.6;21.6;21.6;21.6;21.6;21.6;21.6;21.6;21.6;21.7;21.6;21.6;21.6;21.6;21.6;21.7;21.6;21.7;21.6;21.6;21.6;21.6;21.6;21.6;21.6;21.6;21.6;21.6;21.6;21.6;21.6…
21.3;21.3;21.4;21.3;21.4;21.4;21.4;21.4;21.4;21.4;21.4;21.5;21.4;21.5;21.5;21.5;21.5;21.6;21.5;21.5;21.5;21.5;21.6;21.5;21.6;21.6;21.6;21.6;21.5;21.5;21.6;21.6;21.6;21.6;21.6;21.6;21.6;21.5;21.6;21.6;21.6;21.6;21.6;21.6;21.6;21.6;21.6;21.6;21.6;21.6;21.6;21.6;21.6;21.6;21.6;21.6;21.6;21.6;21.6;21.6;21.6;21.7;21.6;21.6;21.6;21.6;21.6;21.6;21.6;21.6;21.6;21.6;21.6;21.6;21.6;21.6;21.6;21.6;21.6;21.6…
21.3;21.3;21.4;21.4;21.4;21.4;21.4;21.4;21.5;21.5;21.5;21.5;21.5;21.5;21.5;21.5;21.5;21.4;21.5;21.5;21.6;21.6;21.5;21.5;21.6;21.5;21.6;21.6;21.5;21.5;21.5;21.5;21.6;21.6;21.6;21.6;21.6;21.6;21.6;21.5;21.5;21.5;21.7;21.5;21.6;21.6;21.6;21.6;21.6;21.6;21.6;21.6;21.6;21.7;21.6;21.6;21.7;21.6;21.7;21.6;21.6;21.6;21.6;21.6;21.6;21.6;21.6;21.7;21.6;21.6;21.6;21.6;21.6;21.6;21.6;21.6;21.6;21.6;21.6;21.6…
21.4;21.3;21.4;21.4;21.3;21.4;21.4;21.4;21.5;21.4;21.4;21.5;21.5;21.4;21.5;21.4;21.5;21.5;21.4;21.5;21.5;21.5;21.5;21.6;21.5;21.5;21.6;21.6;21.6;21.5;21.6;21.5;21.6;21.6;21.5;21.5;21.6;21.5;21.6;21.6;21.6;21.5;21.6;21.6;21.5;21.6;21.6;21.6;21.6;21.6;21.6;21.6;21.6;21.6;21.6;21.6;21.7;21.7;21.6;21.6;21.6;21.6;21.6;21.6;21.6;21.7;21.6;21.6;21.6;21.6;21.6;21.6;21.6;21.6;21.6;21.6;21.6;21.6;21.6;21.6…
21.2;21.3;21.3;21.3;21.4;21.5;21.4;21.4;21.5;21.5;21.4;21.5;21.5;21.5;21.5;21.6;21.5;21.4;21.5;21.4;21.4;21.5;21.5;21.5;21.5;21.5;21.6;21.6;21.5;21.5;21.5;21.6;21.5;21.6;21.6;21.6;21.5;21.5;21.6;21.6;21.5;21.6;21.5;21.6;21.5;21.6;21.6;21.6;21.6;21.6;21.6;21.6;21.6;21.6;21.6;21.6;21.6;21.6;21.7;21.6;21.6;21.6;21.6;21.6;21.6;21.6;21.6;21.6;21.6;21.6;21.6;21.6;21.6;21.7;21.5;21.6;21.6;21.6;21.5;21.6…
21.2;21.3;21.3;21.3;21.4;21.5;21.4;21.5;21.5;21.5;21.5;21.5;21.5;21.5;21.6;21.5;21.5;21.5;21.5;21.5;21.5;21.5;21.5;21.5;21.6;21.6;21.6;21.6;21.6;21.6;21.6;21.6;21.6;21.6;21.6;21.6;21.6;21.6;21.6;21.6;21.6;21.6;21.6;21.5;21.6;21.6;21.6;21.6;21.6;21.6;21.6;21.6;21.6;21.6;21.5;21.6;21.6;21.6;21.6;21.6;21.6;21.6;21.6;21.6;21.6;21.6;21.6;21.6;21.6;21.6;21.6;21.5;21.6;21.6;21.6;21.6;21.6;21.6;21.6;21.6…
21.3;21.3;21.4;21.4;21.4;21.4;21.4;21.5;21.4;21.5;21.4;21.6;21.6;21.5;21.4;21.4;21.5;21.4;21.4;21.5;21.5;21.5;21.5;21.5;21.5;21.5;21.5;21.6;21.6;21.6;21.6;21.5;21.6;21.6;21.6;21.6;21.6;21.6;21.5;21.5;21.6;21.5;21.5;21.6;21.6;21.6;21.6;21.6;21.6;21.6;21.6;21.6;21.6;21.6;21.6;21.6;21.6;21.6;21.6;21.6;21.7;21.6;21.6;21.6;21.6;21.6;21.6;21.6;21.6;21.6;21.6;21.6;21.5;21.7;21.7;21.6;21.6;21.6;21.6;21.6…
21.2;21.3;21.4;21.4;21.4;21.4;21.4;21.5;21.4;21.4;21.4;21.4;21.4;21.5;21.4;21.5;21.5;21.5;21.5;21.5;21.5;21.5;21.5;21.5;21.5;21.5;21.5;21.6;21.5;21.6;21.5;21.6;21.6;21.5;21.6;21.6;21.6;21.6;21.6;21.6;21.6;21.6;21.5;21.6;21.6;21.6;21.6;21.6;21.6;21.6;21.6;21.6;21.6;21.6;21.6;21.6;21.6;21.6;21.6;21.6;21.6;21.6;21.6;21.6;21.6;21.6;21.6;21.5;21.6;21.6;21.6;21.7;21.5;21.6;21.6;21.6;21.5;21.6;21.6;21.6…
21.3;21.4;21.4;21.3;21.4;21.4;21.4;21.4;21.5;21.4;21.4;21.7;21.4;21.5;21.5;21.6;21.5;21.5;21.5;21.5;21.5;21.5;21.5;21.5;21.5;21.6;21.5;21.6;21.6;21.5;21.6;21.6;21.6;21.6;21.5;21.5;21.6;21.6;21.5;21.6;21.6;21.6;21.6;21.6;21.6;21.6;21.6;21.6;21.6;21.6;21.6;21.6;21.6;21.7;21.6;21.6;21.6;21.6;21.6;21.6;21.6;21.6;21.6;21.6;21.6;21.6;21.6;21.6;21.6;21.6;21.6;21.6;21.6;21.6;21.6;21.6;21.6;21.6;21.6;21.6…
21.3;21.3;21.3;21.3;21.3;21.4;21.4;21.4;21.5;21.4;21.5;21.4;21.4;21.4;21.5;21.5;21.5;21.5;21.5;21.5;21.5;21.6;21.6;21.5;21.5;21.5;21.5;21.6;21.6;21.6;21.6;21.6;21.6;21.6;21.5;21.6;21.5;21.6;21.6;21.6;21.6;21.6;21.6;21.6;21.6;21.6;21.7;21.6;21.6;21.6;21.6;21.6;21.6;21.7;21.6;21.6;21.6;21.6;21.6;21.6;21.6;21.7;21.6;21.7;21.6;21.6;21.6;21.7;21.6;21.6;21.6;21.6;21.6;21.6;21.6;21.6;21.6;21.6;21.6;21.6…
21.2;21.2;21.3;21.3;21.4;21.3;21.4;21.4;21.4;21.5;21.4;21.4;21.4;21.5;21.5;21.5;21.4;21.5;21.5;21.6;21.5;21.6;21.6;21.5;21.5;21.5;21.6;21.6;21.5;21.6;21.6;21.5;21.6;21.5;21.6;21.5;21.5;21.6;21.6;21.5;21.6;21.6;21.5;21.6;21.6;21.6;21.6;21.6;21.6;21.5;21.6;21.5;21.6;21.7;21.6;21.6;21.6;21.6;21.6;21.6;21.6;21.6;21.6;21.6;21.6;21.6;21.6;21.6;21.6;21.6;21.6;21.6;21.6;21.5;21.6;21.6;21.6;21.6;21.6;21.6…
21.1;21.2;21.3;21.3;21.3;21.3;21.3;21.4;21.4;21.4;21.4;21.4;21.4;21.5;21.5;21.5;21.5;21.5;21.5;21.5;21.5;21.5;21.5;21.5;21.5;21.5;21.5;21.5;21.5;21.5;21.6;21.6;21.6;21.5;21.6;21.6;21.6;21.6;21.6;21.6;21.6;21.6;21.6;21.6;21.6;21.6;21.6;21.6;21.5;21.6;21.6;21.6;21.6;21.6;21.6;21.6;21.6;21.6;21.6;21.6;21.6;21.7;21.6;21.6;21.6;21.6;21.6;21.6;21.6;21.6;21.6;21.5;21.6;21.6;21.6;21.6;21.6;21.6;21.6;21.6…
21.2;21.2;21.3;21.4;21.4;21.3;21.3;21.4;21.4;21.4;21.4;21.4;21.4;21.4;21.5;21.5;21.5;21.5;21.5;21.5;21.6;21.5;21.5;21.5;21.5;21.5;21.5;21.5;21.5;21.5;21.5;21.5;21.6;21.6;21.6;21.5;21.5;21.5;21.5;21.5;21.6;21.6;21.6;21.6;21.5;21.6;21.6;21.6;21.6;21.6;21.6;21.6;21.6;21.6;21.6;21.6;21.6;21.6;21.6;21.5;21.6;21.6;21.6;21.6;21.6;21.6;21.6;21.6;21.6;21.6;21.6;21.5;21.5;21.6;21.6;21.6;21.6;21.6;21.6;21.6…
21.2;21.2;21.3;21.3;21.3;21.3;21.3;21.4;21.4;21.4;21.4;21.4;21.4;21.5;21.4;21.5;21.5;21.5;21.5;21.5;21.5;21.5;21.5;21.5;21.5;21.5;21.5;21.5;21.5;21.6;21.5;21.5;21.5;21.6;21.5;21.5;21.5;21.5;21.5;21.5;21.5;21.5;21.6;21.6;21.5;21.6;21.6;21.6;21.6;21.6;21.6;21.6;21.6;21.6;21.6;21.6;21.6;21.6;21.6;21.6;21.6;21.6;21.6;21.6;21.6;21.6;21.6;21.6;21.6;21.6;21.6;21.6;21.5;21.6;21.7;21.6;21.6;21.6;21.6;21.5…
21.2;21.2;21.3;21.4;21.3;21.3;21.3;21.3;21.4;21.4;21.4;21.5;21.4;21.5;21.5;21.5;21.4;21.5;21.5;21.4;21.5;21.5;21.5;21.5;21.5;21.4;21.5;21.6;21.5;21.5;21.6;21.5;21.6;21.5;21.6;21.5;21.5;21.5;21.5;21.6;21.6;21.5;21.6;21.5;21.5;21.6;21.6;21.6;21.6;21.6;21.6;21.6;21.6;21.6;21.6;21.6;21.6;21.6;21.6;21.6;21.6;21.6;21.6;21.6;21.6;21.6;21.6;21.6;21.6;21.6;21.6;21.6;21.6;21.5;21.6;21.6;21.6;21.6;21.6;21.6…
21.2;21.3;21.3;21.4;21.3;21.3;21.3;21.3;21.5;21.3;21.3;21.5;21.5;21.4;21.5;21.6;21.5;21.5;21.5;21.4;21.5;21.5;21.5;21.5;21.5;21.5;21.5;21.6;21.6;21.6;21.6;21.5;21.6;21.5;21.6;21.5;21.5;21.5;21.6;21.6;21.6;21.6;21.6;21.6;21.6;21.6;21.6;21.6;21.6;21.6;21.6;21.6;21.6;21.6;21.6;21.6;21.6;21.6;21.6;21.6;21.6;21.6;21.6;21.6;21.6;21.6;21.6;21.6;21.6;21.6;21.6;21.6;21.6;21.5;21.6;21.6;21.6;21.6;21.6;21.5…
21.2;21.3;21.3;21.3;21.3;21.3;21.3;21.3;21.4;21.3;21.5;21.4;21.3;21.5;21.4;21.5;21.3;21.4;21.4;21.5;21.5;21.5;21.4;21.5;21.6;21.5;21.6;21.6;21.6;21.6;21.6;21.5;21.5;21.5;21.5;21.6;21.5;21.5;21.6;21.6;21.6;21.6;21.6;21.6;21.6;21.6;21.6;21.5;21.6;21.7;21.7;21.6;21.6;21.6;21.6;21.6;21.6;21.6;21.6;21.6;21.6;21.6;21.6;21.6;21.6;21.6;21.6;21.6;21.6;21.6;21.6;21.6;21.6;21.5;21.7;21.7;21.6;21.6;21.6;21.6…
21.2;21.3;21.3;21.3;21.3;21.3;21.3;21.3;21.4;21.4;21.4;21.4;21.4;21.5;21.4;21.4;21.4;21.4;21.5;21.5;21.5;21.5;21.5;21.5;21.5;21.5;21.6;21.6;21.5;21.5;21.5;21.6;21.5;21.6;21.5;21.6;21.6;21.6;21.6;21.6;21.5;21.6;21.6;21.6;21.5;21.5;21.6;21.6;21.6;21.6;21.5;21.6;21.7;21.5;21.5;21.6;21.6;21.6;21.6;21.6;21.6;21.7;21.6;21.6;21.6;21.6;21.6;21.6;21.6;21.6;21.6;21.6;21.6;21.5;21.6;21.6;21.6;21.6;21.6;21.5…
21.2;21.3;21.3;21.3;21.3;21.3;21.3;21.3;21.4;21.3;21.4;21.4;21.4;21.5;21.5;21.4;21.4;21.4;21.4;21.5;21.5;21.5;21.4;21.5;21.5;21.5;21.5;21.6;21.5;21.5;21.5;21.6;21.5;21.6;21.5;21.6;21.5;21.6;21.6;21.6;21.6;21.5;21.5;21.5;21.6;21.6;21.6;21.6;21.6;21.6;21.6;21.6;21.6;21.6;21.6;21.6;21.6;21.6;21.6;21.6;21.6;21.5;21.6;21.6;21.6;21.6;21.6;21.6;21.6;21.6;21.6;21.6;21.6;21.6;21.6;21.6;21.6;21.6;21.6;21.6…
21.2;21.2;21.3;21.3;21.3;21.3;21.2;21.3;21.3;21.3;21.3;21.4;21.4;21.4;21.4;21.4;21.4;21.4;21.5;21.5;21.5;21.5;21.5;21.6;21.5;21.5;21.5;21.5;21.5;21.5;21.6;21.5;21.5;21.6;21.6;21.6;21.6;21.5;21.6;21.6;21.5;21.5;21.5;21.6;21.6;21.5;21.6;21.6;21.5;21.6;21.6;21.6;21.6;21.6;21.6;21.6;21.6;21.6;21.6;21.6;21.6;21.6;21.7;21.6;21.7;21.6;21.6;21.6;21.6;21.5;21.6;21.6;21.6;21.6;21.6;21.6;21.6;21.6;21.6;21.5…
21.2;21.2;21.3;21.3;21.3;21.3;21.3;21.4;21.3;21.4;21.3;21.4;21.4;21.4;21.4;21.4;21.4;21.4;21.5;21.4;21.5;21.5;21.5;21.5;21.5;21.5;21.5;21.5;21.5;21.5;21.5;21.5;21.6;21.6;21.6;21.6;21.6;21.6;21.6;21.6;21.5;21.5;21.5;21.6;21.6;21.6;21.6;21.5;21.6;21.6;21.6;21.6;21.6;21.6;21.6;21.6;21.6;21.6;21.6;21.6;21.6;21.6;21.6;21.6;21.6;21.6;21.6;21.6;21.6;21.6;21.6;21.6;21.6;21.6;21.6;21.6;21.6;21.6;21.6;21.6…
21.1;21.2;21.2;21.2;21.2;21.3;21.3;21.3;21.3;21.4;21.3;21.4;21.4;21.4;21.4;21.4;21.4;21.4;21.4;21.4;21.4;21.5;21.6;21.5;21.5;21.4;21.5;21.5;21.5;21.5;21.5;21.5;21.6;21.6;21.6;21.5;21.5;21.6;21.5;21.6;21.5;21.5;21.5;21.6;21.6;21.6;21.6;21.6;21.6;21.6;21.6;21.6;21.6;21.6;21.6;21.6;21.6;21.6;21.6;21.7;21.6;21.6;21.6;21.6;21.6;21.6;21.6;21.6;21.6;21.6;21.6;21.6;21.6;21.6;21.6;21.6;21.6;21.6;21.6;21.5…
21.1;21.2;21.2;21.3;21.3;21.2;21.2;21.3;21.3;21.3;21.4;21.4;21.3;21.4;21.3;21.4;21.4;21.5;21.4;21.5;21.4;21.5;21.6;21.5;21.5;21.5;21.5;21.5;21.5;21.5;21.5;21.5;21.6;21.6;21.6;21.6;21.5;21.5;21.6;21.5;21.5;21.6;21.5;21.5;21.5;21.5;21.6;21.6;21.6;21.6;21.6;21.6;21.7;21.6;21.6;21.5;21.6;21.6;21.6;21.6;21.6;21.6;21.6;21.6;21.6;21.6;21.6;21.6;21.6;21.6;21.6;21.5;21.6;21.6;21.6;21.6;21.6;21.6;21.6;21.6…
21.1;21.2;21.2;21.2;21.2;21.2;21.2;21.3;21.4;21.3;21.3;21.4;21.4;21.4;21.4;21.4;21.5;21.4;21.4;21.5;21.4;21.5;21.5;21.4;21.5;21.5;21.5;21.5;21.5;21.5;21.5;21.5;21.5;21.6;21.6;21.5;21.6;21.6;21.6;21.6;21.4;21.6;21.6;21.5;21.5;21.5;21.6;21.6;21.5;21.6;21.6;21.6;21.6;21.6;21.6;21.6;21.6;21.6;21.6;21.6;21.6;21.6;21.6;21.6;21.6;21.6;21.6;21.6;21.6;21.6;21.6;21.5;21.6;21.6;21.6;21.6;21.6;21.6;21.6;21.6…
21.1;21.2;21.2;21.2;21.2;21.3;21.3;21.2;21.4;21.3;21.3;21.4;21.3;21.4;21.4;21.4;21.4;21.5;21.4;21.5;21.4;21.5;21.4;21.4;21.5;21.5;21.5;21.5;21.5;21.5;21.4;21.6;21.6;21.5;21.6;21.6;21.5;21.5;21.5;21.6;21.6;21.6;21.5;21.5;21.6;21.5;21.6;21.6;21.6;21.6;21.6;21.6;21.6;21.6;21.7;21.6;21.6;21.6;21.6;21.6;21.6;21.6;21.6;21.6;21.6;21.6;21.6;21.6;21.6;21.6;21.5;21.6;21.6;21.6;21.6;21.6;21.6;21.6;21.6;21.6…
21.1;21.1;21.2;21.2;21.3;21.3;21.3;21.3;21.4;21.3;21.4;21.3;21.4;21.4;21.4;21.4;21.4;21.5;21.4;21.5;21.5;21.5;21.5;21.5;21.5;21.5;21.5;21.5;21.6;21.6;21.5;21.6;21.6;21.5;21.5;21.5;21.5;21.5;21.5;21.5;21.6;21.6;21.5;21.5;21.6;21.6;21.5;21.5;21.5;21.6;21.6;21.6;21.6;21.6;21.6;21.6;21.6;21.6;21.6;21.6;21.6;21.6;21.6;21.6;21.6;21.6;21.6;21.6;21.6;21.6;21.7;21.6;21.6;21.6;21.6;21.6;21.6;21.6;21.7;21.6…
21.1;21.2;21.2;21.2;21.3;21.2;21.3;21.3;21.3;21.4;21.4;21.3;21.4;21.5;21.4;21.4;21.4;21.4;21.4;21.4;21.4;21.5;21.5;21.5;21.5;21.5;21.5;21.5;21.5;21.6;21.6;21.5;21.6;21.6;21.5;21.5;21.6;21.5;21.5;21.6;21.6;21.5;21.6;21.6;21.5;21.5;21.6;21.6;21.6;21.6;21.6;21.6;21.6;21.6;21.6;21.6;21.6;21.6;21.6;21.6;21.6;21.6;21.6;21.6;21.6;21.6;21.6;21.7;21.6;21.7;21.6;21.6;21.6;21.5;21.6;21.6;21.6;21.6;21.5;21.6…
21.2;21.2;21.2;21.2;21.2;21.3;21.3;21.3;21.3;21.3;21.3;21.3;21.4;21.3;21.3;21.4;21.4;21.4;21.4;21.4;21.5;21.5;21.5;21.5;21.5;21.5;21.5;21.5;21.5;21.5;21.5;21.6;21.5;21.5;21.5;21.6;21.6;21.5;21.5;21.5;21.6;21.6;21.6;21.6;21.5;21.6;21.5;21.5;21.6;21.6;21.6;21.6;21.6;21.6;21.6;21.6;21.6;21.7;21.6;21.6;21.6;21.6;21.6;21.6;21.6;21.7;21.7;21.6;21.6;21.6;21.6;21.6;21.5;21.5;21.6;21.6;21.6;21.7;21.7;21.5…
21.2;21.2;21.2;21.2;21.2;21.2;21.2;21.2;21.3;21.3;21.3;21.4;21.3;21.4;21.4;21.4;21.4;21.5;21.4;21.5;21.5;21.5;21.4;21.5;21.5;21.5;21.5;21.5;21.5;21.5;21.6;21.6;21.6;21.5;21.5;21.5;21.5;21.5;21.6;21.5;21.6;21.6;21.6;21.6;21.6;21.5;21.5;21.5;21.6;21.6;21.6;21.6;21.6;21.6;21.6;21.6;21.6;21.6;21.6;21.6;21.6;21.6;21.6;21.6;21.6;21.7;21.6;21.6;21.6;21.6;21.7;21.7;21.6;21.6;21.6;21.6;21.5;21.6;21.5;21.6…
21.2;21.2;21.2;21.2;21.2;21.2;21.2;21.2;21.2;21.3;21.3;21.3;21.4;21.4;21.4;21.3;21.4;21.4;21.5;21.5;21.4;21.5;21.5;21.6;21.5;21.5;21.4;21.5;21.5;21.6;21.5;21.6;21.5;21.5;21.5;21.5;21.6;21.6;21.5;21.6;21.6;21.5;21.6;21.5;21.5;21.7;21.6;21.6;21.6;21.6;21.6;21.6;21.6;21.6;21.6;21.6;21.6;21.7;21.6;21.6;21.6;21.6;21.6;21.6;21.6;21.6;21.7;21.7;21.6;21.6;21.6;21.6;21.6;21.6;21.6;21.6;21.6;21.5;21.6;21.6…
21.2;21.2;21.2;21.2;21.3;21.2;21.3;21.3;21.2;21.3;21.3;21.3;21.3;21.4;21.3;21.4;21.3;21.4;21.4;21.5;21.4;21.5;21.5;21.5;21.5;21.5;21.5;21.5;21.5;21.5;21.5;21.5;21.6;21.5;21.5;21.5;21.5;21.6;21.5;21.5;21.6;21.6;21.6;21.5;21.6;21.5;21.5;21.6;21.6;21.6;21.6;21.6;21.6;21.6;21.6;21.6;21.6;21.6;21.6;21.6;21.6;21.7;21.6;21.6;21.6;21.7;21.7;21.6;21.7;21.6;21.7;21.6;21.6;21.6;21.6;21.7;21.6;21.6;21.5;21.5…
21.1;21.1;21.2;21.2;21.2;21.3;21.2;21.3;21.3;21.2;21.3;21.4;21.4;21.4;21.4;21.4;21.4;21.4;21.4;21.5;21.5;21.5;21.5;21.5;21.6;21.5;21.5;21.6;21.6;21.6;21.6;21.6;21.6;21.5;21.6;21.5;21.5;21.6;21.5;21.6;21.5;21.6;21.6;21.6;21.6;21.5;21.6;21.6;21.6;21.6;21.7;21.6;21.6;21.6;21.6;21.6;21.6;21.6;21.6;21.6;21.6;21.6;21.6;21.7;21.7;21.7;21.6;21.6;21.7;21.6;21.6;21.6;21.6;21.6;21.6;21.7;21.7;21.6;21.6;21.6…
21.1;21.1;21.2;21.3;21.2;21.3;21.2;21.2;21.3;21.3;21.4;21.4;21.4;21.4;21.4;21.4;21.4;21.4;21.4;21.5;21.5;21.4;21.5;21.5;21.5;21.5;21.5;21.5;21.5;21.5;21.6;21.6;21.5;21.6;21.5;21.5;21.5;21.6;21.6;21.6;21.6;21.6;21.6;21.5;21.6;21.7;21.6;21.6;21.6;21.6;21.6;21.6;21.6;21.6;21.6;21.6;21.6;21.6;21.6;21.7;21.6;21.7;21.7;21.6;21.7;21.6;21.6;21.7;21.7;21.6;21.6;21.6;21.6;21.6;21.6;21.7;21.7;21.6;21.6;21.6…
21.2;21.1;21.2;21.2;21.3;21.3;21.3;21.3;21.3;21.3;21.4;21.4;21.4;21.5;21.4;21.6;21.4;21.4;21.5;21.5;21.5;21.5;21.5;21.5;21.5;21.5;21.5;21.5;21.5;21.5;21.6;21.5;21.6;21.5;21.5;21.6;21.6;21.6;21.6;21.6;21.6;21.6;21.6;21.6;21.6;21.6;21.6;21.6;21.6;21.6;21.6;21.6;21.6;21.6;21.6;21.7;21.6;21.6;21.6;21.6;21.6;21.6;21.6;21.6;21.7;21.6;21.7;21.6;21.6;21.6;21.7;21.6;21.6;21.6;21.6;21.7;21.7;21.6;21.6;21.6…
21.3;21.2;21.2;21.2;21.3;21.3;21.2;21.3;21.3;21.3;21.4;21.3;21.4;21.4;21.4;21.4;21.3;21.5;21.4;21.5;21.5;21.5;21.5;21.5;21.5;21.5;21.5;21.5;21.5;21.5;21.5;21.5;21.5;21.6;21.6;21.6;21.5;21.5;21.6;21.6;21.5;21.5;21.5;21.5;21.6;21.6;21.6;21.6;21.6;21.6;21.7;21.6;21.5;21.6;21.6;21.6;21.7;21.6;21.6;21.6;21.6;21.6;21.6;21.6;21.6;21.7;21.6;21.6;21.6;21.6;21.6;21.6;21.6;21.6;21.7;21.7;21.6;21.6;21.6;21.6…
21.1;21.3;21.2;21.3;21.3;21.3;21.3;21.3;21.3;21.3;21.3;21.4;21.4;21.4;21.3;21.4;21.4;21.4;21.4;21.5;21.5;21.5;21.5;21.5;21.5;21.5;21.5;21.5;21.5;21.5;21.5;21.6;21.6;21.5;21.5;21.6;21.6;21.6;21.5;21.5;21.6;21.6;21.5;21.6;21.5;21.5;21.6;21.6;21.6;21.6;21.7;21.7;21.6;21.6;21.6;21.6;21.6;21.7;21.6;21.6;21.6;21.6;21.6;21.6;21.6;21.7;21.7;21.6;21.7;21.7;21.6;21.6;21.7;21.7;21.7;21.7;21.6;21.6;21.6;21.6…
21.1;21.2;21.3;21.3;21.3;21.3;21.3;21.3;21.3;21.3;21.3;21.3;21.4;21.4;21.3;21.6;21.4;21.4;21.4;21.5;21.5;21.5;21.5;21.5;21.5;21.5;21.5;21.5;21.5;21.6;21.6;21.6;21.5;21.6;21.5;21.6;21.5;21.5;21.6;21.6;21.6;21.6;21.5;21.5;21.6;21.6;21.6;21.6;21.6;21.5;21.6;21.6;21.6;21.6;21.7;21.6;21.6;21.6;21.6;21.6;21.6;21.6;21.6;21.7;21.6;21.7;21.6;21.6;21.6;21.6;21.6;21.6;21.6;21.6;21.7;21.7;21.6;21.6;21.6;21.6…
21.3;21.3;21.3;21.3;21.3;21.3;21.2;21.2;21.2;21.3;21.4;21.4;21.4;21.3;21.4;21.5;21.4;21.5;21.4;21.5;21.5;21.5;21.5;21.5;21.5;21.5;21.5;21.5;21.6;21.4;21.5;21.5;21.5;21.5;21.5;21.5;21.5;21.6;21.6;21.6;21.6;21.6;21.6;21.6;21.6;21.6;21.6;21.5;21.6;21.6;21.6;21.7;21.6;21.6;21.6;21.7;21.6;21.6;21.6;21.6;21.6;21.6;21.6;21.6;21.6;21.7;21.6;21.6;21.6;21.7;21.6;21.7;21.6;21.6;21.7;21.7;21.7;21.6;21.6;21.6…
21.1;21.3;21.3;21.3;21.3;21.2;21.3;21.2;21.3;21.3;21.3;21.3;21.3;21.4;21.4;21.5;21.4;21.4;21.5;21.4;21.4;21.5;21.5;21.5;21.5;21.5;21.5;21.5;21.5;21.5;21.6;21.5;21.5;21.5;21.5;21.6;21.5;21.6;21.6;21.5;21.6;21.6;21.5;21.6;21.6;21.6;21.5;21.6;21.6;21.6;21.6;21.6;21.6;21.6;21.6;21.6;21.6;21.5;21.6;21.6;21.6;21.6;21.6;21.6;21.6;21.7;21.6;21.6;21.7;21.7;21.7;21.6;21.7;21.6;21.6;21.6;21.6;21.6;21.6;21.7…
21.2;21.2;21.3;21.3;21.3;21.2;21.2;21.2;21.2;21.3;21.3;21.4;21.3;21.4;21.4;21.4;21.4;21.4;21.4;21.5;21.5;21.5;21.5;21.5;21.6;21.5;21.5;21.5;21.4;21.6;21.5;21.5;21.5;21.5;21.5;21.5;21.6;21.6;21.6;21.6;21.6;21.6;21.5;21.6;21.6;21.6;21.6;21.5;21.6;21.6;21.6;21.6;21.6;21.6;21.6;21.6;21.6;21.6;21.6;21.5;21.5;21.6;21.6;21.6;21.6;21.6;21.7;21.6;21.6;21.7;21.6;21.6;21.6;21.6;21.6;21.6;21.7;21.6;21.6;21.6…
21.2;21.2;21.2;21.2;21.3;21.3;21.2;21.2;21.2;21.3;21.3;21.4;21.4;21.4;21.4;21.5;21.5;21.4;21.4;21.4;21.5;21.5;21.5;21.5;21.5;21.4;21.4;21.5;21.5;21.5;21.6;21.5;21.5;21.5;21.5;21.5;21.5;21.6;21.6;21.6;21.6;21.6;21.6;21.6;21.5;21.5;21.5;21.6;21.6;21.6;21.6;21.6;21.7;21.6;21.6;21.6;21.6;21.5;21.6;21.6;21.6;21.6;21.6;21.6;21.6;21.6;21.6;21.6;21.6;21.6;21.7;21.6;21.6;21.6;21.6;21.7;21.6;21.7;21.6;21.6…
21.2;21.2;21.3;21.3;21.2;21.3;21.2;21.2;21.4;21.3;21.3;21.3;21.3;21.4;21.3;21.4;21.4;21.4;21.4;21.4;21.5;21.4;21.5;21.5;21.5;21.5;21.5;21.5;21.5;21.5;21.6;21.5;21.6;21.5;21.5;21.5;21.6;21.6;21.5;21.6;21.6;21.6;21.5;21.5;21.6;21.6;21.5;21.5;21.6;21.6;21.6;21.5;21.6;21.6;21.6;21.6;21.6;21.6;21.5;21.6;21.6;21.6;21.6;21.6;21.6;21.6;21.6;21.6;21.6;21.6;21.6;21.6;21.6;21.6;21.6;21.6;21.6;21.6;21.6;21.6…
21.2;21.2;21.2;21.2;21.3;21.2;21.2;21.2;21.3;21.3;21.2;21.4;21.5;21.4;21.4;21.5;21.4;21.4;21.4;21.4;21.4;21.5;21.5;21.5;21.4;21.5;21.5;21.5;21.5;21.5;21.5;21.5;21.5;21.6;21.5;21.5;21.5;21.6;21.6;21.6;21.6;21.6;21.6;21.6;21.5;21.6;21.5;21.6;21.6;21.6;21.7;21.5;21.7;21.5;21.6;21.6;21.6;21.5;21.6;21.6;21.6;21.6;21.6;21.7;21.6;21.6;21.6;21.5;21.6;21.6;21.6;21.6;21.6;21.6;21.6;21.6;21.6;21.6;21.6;21.6…
21.2;21.2;21.2;21.2;21.2;21.2;21.2;21.3;21.3;21.3;21.3;21.3;21.3;21.5;21.4;21.4;21.4;21.4;21.4;21.4;21.6;21.5;21.5;21.4;21.4;21.5;21.5;21.5;21.5;21.5;21.5;21.5;21.5;21.5;21.5;21.6;21.6;21.5;21.6;21.5;21.6;21.6;21.6;21.5;21.5;21.6;21.6;21.6;21.5;21.6;21.6;21.6;21.6;21.6;21.6;21.5;21.6;21.6;21.6;21.6;21.6;21.6;21.6;21.6;21.6;21.6;21.6;21.6;21.6;21.6;21.7;21.6;21.6;21.6;21.6;21.6;21.7;21.6;21.6;21.6…
21.2;21.2;21.2;21.3;21.2;21.3;21.3;21.4;21.3;21.3;21.4;21.3;21.3;21.4;21.4;21.4;21.4;21.4;21.4;21.4;21.4;21.5;21.6;21.4;21.4;21.5;21.5;21.4;21.5;21.5;21.5;21.5;21.5;21.5;21.5;21.5;21.5;21.6;21.5;21.6;21.6;21.6;21.5;21.5;21.5;21.5;21.6;21.6;21.6;21.6;21.6;21.6;21.6;21.6;21.6;21.6;21.6;21.6;21.6;21.6;21.6;21.6;21.6;21.6;21.6;21.6;21.6;21.6;21.6;21.6;21.6;21.6;21.6;21.6;21.6;21.6;21.7;21.6;21.6;21.7…
21.2;21.2;21.2;21.2;21.3;21.3;21.2;21.2;21.3;21.3;21.3;21.3;21.4;21.4;21.4;21.4;21.4;21.4;21.4;21.4;21.4;21.4;21.4;21.4;21.4;21.4;21.5;21.5;21.5;21.4;21.5;21.5;21.5;21.4;21.5;21.5;21.5;21.6;21.6;21.6;21.6;21.6;21.6;21.5;21.5;21.5;21.6;21.6;21.6;21.5;21.6;21.6;21.6;21.6;21.6;21.5;21.6;21.6;21.5;21.6;21.6;21.5;21.6;21.6;21.6;21.6;21.6;21.6;21.6;21.6;21.6;21.6;21.6;21.6;21.6;21.6;21.6;21.6;21.6;21.6…
21.1;21.2;21.2;21.2;21.2;21.3;21.2;21.3;21.3;21.3;21.3;21.3;21.3;21.4;21.4;21.4;21.4;21.4;21.4;21.4;21.4;21.4;21.4;21.4;21.4;21.4;21.5;21.5;21.5;21.5;21.5;21.5;21.4;21.5;21.5;21.5;21.6;21.5;21.5;21.5;21.5;21.6;21.6;21.5;21.6;21.6;21.6;21.5;21.5;21.5;21.6;21.6;21.6;21.6;21.6;21.6;21.5;21.6;21.6;21.6;21.6;21.5;21.6;21.7;21.6;21.6;21.6;21.6;21.6;21.6;21.6;21.6;21.6;21.6;21.6;21.7;21.6;21.6;21.6;21.6…
21.1;21.2;21.2;21.2;21.2;21.3;21.3;21.4;21.3;21.3;21.3;21.3;21.4;21.4;21.4;21.4;21.4;21.4;21.4;21.4;21.4;21.4;21.4;21.5;21.4;21.4;21.5;21.5;21.5;21.5;21.5;21.5;21.5;21.5;21.5;21.4;21.6;21.6;21.5;21.6;21.5;21.6;21.6;21.6;21.6;21.5;21.6;21.5;21.6;21.6;21.6;21.6;21.6;21.6;21.6;21.6;21.6;21.6;21.6;21.6;21.6;21.6;21.6;21.5;21.6;21.6;21.6;21.6;21.6;21.6;21.6;21.5;21.6;21.6;21.6;21.6;21.6;21.7;21.6;21.6…
21.2;21.2;21.2;21.2;21.2;21.2;21.2;21.3;21.3;21.3;21.3;21.3;21.3;21.3;21.4;21.4;21.4;21.4;21.4;21.4;21.4;21.4;21.5;21.4;21.5;21.4;21.4;21.5;21.5;21.4;21.5;21.4;21.5;21.5;21.6;21.6;21.6;21.5;21.6;21.6;21.6;21.6;21.6;21.5;21.6;21.5;21.6;21.6;21.5;21.6;21.6;21.6;21.6;21.6;21.6;21.6;21.6;21.6;21.6;21.6;21.6;21.6;21.6;21.6;21.6;21.7;21.6;21.6;21.6;21.6;21.6;21.6;21.6;21.6;21.6;21.6;21.6;21.6;21.6;21.6…
21.2;21.2;21.2;21.2;21.2;21.2;21.3;21.3;21.3;21.2;21.3;21.3;21.4;21.4;21.3;21.4;21.4;21.4;21.4;21.4;21.4;21.4;21.5;21.5;21.5;21.4;21.4;21.4;21.5;21.5;21.6;21.5;21.5;21.5;21.7;21.5;21.5;21.5;21.6;21.6;21.5;21.6;21.6;21.5;21.6;21.5;21.6;21.6;21.5;21.5;21.6;21.6;21.6;21.5;21.6;21.6;21.6;21.6;21.6;21.6;21.6;21.6;21.6;21.6;21.6;21.6;21.6;21.6;21.6;21.6;21.5;21.6;21.5;21.6;21.6;21.6;21.6;21.6;21.6;21.5…
21.3;21.3;21.2;21.2;21.2;21.3;21.3;21.3;21.3;21.3;21.4;21.3;21.3;21.4;21.4;21.4;21.4;21.4;21.4;21.4;21.4;21.4;21.5;21.5;21.5;21.5;21.5;21.4;21.4;21.5;21.6;21.5;21.5;21.5;21.5;21.5;21.7;21.6;21.5;21.6;21.5;21.6;21.6;21.6;21.6;21.6;21.5;21.5;21.5;21.6;21.6;21.6;21.6;21.6;21.6;21.6;21.6;21.6;21.6;21.6;21.6;21.6;21.6;21.6;21.6;21.6;21.6;21.6;21.7;21.6;21.6;21.6;21.6;21.6;21.6;21.6;21.6;21.6;21.6;21.6…
21.3;21.2;21.2;21.3;21.2;21.3;21.3;21.3;21.3;21.3;21.3;21.3;21.4;21.3;21.4;21.3;21.4;21.4;21.4;21.4;21.4;21.4;21.6;21.4;21.4;21.5;21.5;21.5;21.5;21.4;21.5;21.5;21.5;21.5;21.6;21.6;21.6;21.5;21.5;21.6;21.5;21.6;21.6;21.5;21.6;21.6;21.6;21.6;21.6;21.6;21.6;21.6;21.6;21.6;21.6;21.6;21.6;21.6;21.6;21.7;21.6;21.6;21.6;21.6;21.6;21.6;21.6;21.6;21.6;21.6;21.6;21.6;21.6;21.6;21.6;21.6;21.6;21.6;21.6;21.6…
21.1;21.2;21.2;21.2;21.3;21.2;21.3;21.3;21.3;21.3;21.3;21.3;21.3;21.4;21.4;21.4;21.4;21.4;21.4;21.5;21.4;21.3;21.5;21.4;21.5;21.5;21.5;21.5;21.5;21.4;21.5;21.5;21.6;21.5;21.6;21.6;21.5;21.6;21.5;21.5;21.6;21.6;21.6;21.6;21.6;21.6;21.6;21.6;21.6;21.6;21.6;21.6;21.6;21.6;21.6;21.6;21.6;21.6;21.6;21.6;21.6;21.6;21.6;21.6;21.6;21.6;21.6;21.6;21.6;21.6;21.6;21.6;21.6;21.5;21.6;21.7;21.6;21.6;21.6;21.6…
21.1;21.2;21.3;21.3;21.3;21.3;21.3;21.3;21.3;21.3;21.3;21.3;21.3;21.4;21.4;21.4;21.4;21.4;21.4;21.5;21.5;21.4;21.5;21.5;21.5;21.5;21.5;21.5;21.5;21.5;21.5;21.5;21.5;21.5;21.6;21.5;21.5;21.4;21.6;21.6;21.4;21.6;21.5;21.6;21.5;21.5;21.6;21.6;21.6;21.6;21.6;21.6;21.6;21.6;21.6;21.6;21.5;21.6;21.6;21.6;21.6;21.6;21.6;21.6;21.6;21.6;21.6;21.6;21.6;21.6;21.6;21.6;21.6;21.6;21.6;21.6;21.6;21.7;21.6;21.6…
21.1;21.2;21.2;21.3;21.3;21.2;21.2;21.2;21.3;21.3;21.3;21.3;21.3;21.4;21.4;21.4;21.4;21.4;21.5;21.4;21.5;21.5;21.5;21.4;21.5;21.5;21.5;21.4;21.4;21.5;21.6;21.5;21.5;21.6;21.5;21.5;21.5;21.5;21.5;21.6;21.6;21.5;21.5;21.5;21.6;21.6;21.5;21.5;21.6;21.6;21.6;21.6;21.6;21.6;21.6;21.6;21.6;21.6;21.6;21.6;21.6;21.6;21.6;21.7;21.6;21.6;21.6;21.6;21.6;21.6;21.7;21.5;21.6;21.6;21.6;21.6;21.6;21.6;21.6;21.6…
21.1;21.2;21.2;21.2;21.3;21.3;21.2;21.2;21.2;21.3;21.3;21.3;21.3;21.3;21.4;21.4;21.4;21.4;21.4;21.5;21.5;21.5;21.4;21.5;21.5;21.5;21.4;21.5;21.5;21.5;21.5;21.5;21.5;21.4;21.5;21.5;21.6;21.6;21.4;21.5;21.6;21.5;21.6;21.5;21.5;21.6;21.6;21.6;21.5;21.6;21.7;21.6;21.6;21.6;21.6;21.6;21.6;21.6;21.6;21.6;21.6;21.6;21.6;21.6;21.6;21.6;21.6;21.6;21.6;21.6;21.6;21.6;21.6;21.6;21.6;21.6;21.6;21.6;21.7;21.6…
21.1;21.1;21.2;21.2;21.2;21.2;21.2;21.3;21.3;21.3;21.3;21.3;21.3;21.4;21.3;21.5;21.4;21.4;21.4;21.4;21.5;21.5;21.5;21.5;21.4;21.5;21.4;21.5;21.5;21.5;21.5;21.5;21.5;21.5;21.5;21.5;21.6;21.5;21.5;21.5;21.6;21.5;21.5;21.6;21.6;21.6;21.5;21.6;21.6;21.6;21.6;21.6;21.6;21.6;21.6;21.6;21.5;21.6;21.6;21.6;21.6;21.6;21.6;21.6;21.6;21.6;21.6;21.6;21.6;21.6;21.6;21.6;21.6;21.6;21.6;21.6;21.6;21.6;21.6;21.6…
21.1;21.2;21.2;21.2;21.2;21.2;21.2;21.3;21.2;21.3;21.3;21.3;21.4;21.4;21.4;21.4;21.4;21.4;21.4;21.4;21.4;21.5;21.5;21.5;21.4;21.4;21.5;21.4;21.5;21.5;21.5;21.5;21.5;21.5;21.5;21.5;21.5;21.5;21.5;21.5;21.5;21.6;21.5;21.6;21.6;21.5;21.6;21.6;21.6;21.6;21.6;21.6;21.6;21.6;21.6;21.6;21.6;21.7;21.6;21.6;21.6;21.6;21.6;21.6;21.6;21.6;21.6;21.6;21.6;21.5;21.6;21.5;21.6;21.6;21.6;21.6;21.6;21.6;21.6;21.7…
21.1;21.1;21.2;21.2;21.2;21.2;21.2;21.3;21.3;21.3;21.4;21.3;21.5;21.3;21.3;21.4;21.4;21.4;21.4;21.4;21.4;21.5;21.5;21.4;21.5;21.5;21.5;21.5;21.5;21.5;21.5;21.5;21.5;21.6;21.5;21.5;21.5;21.5;21.5;21.6;21.5;21.6;21.5;21.6;21.6;21.6;21.6;21.6;21.6;21.6;21.6;21.6;21.6;21.6;21.6;21.6;21.6;21.7;21.6;21.6;21.7;21.6;21.6;21.6;21.6;21.6;21.6;21.6;21.6;21.6;21.6;21.5;21.6;21.6;21.6;21.6;21.6;21.6;21.6;21.6…
21.1;21.2;21.2;21.2;21.3;21.3;21.2;21.2;21.3;21.3;21.3;21.3;21.3;21.4;21.4;21.6;21.4;21.5;21.4;21.4;21.4;21.4;21.4;21.5;21.5;21.5;21.5;21.5;21.5;21.5;21.5;21.5;21.6;21.5;21.5;21.5;21.5;21.6;21.6;21.6;21.6;21.5;21.6;21.6;21.5;21.6;21.6;21.6;21.6;21.6;21.5;21.6;21.6;21.6;21.6;21.6;21.6;21.6;21.7;21.7;21.6;21.6;21.6;21.6;21.6;21.6;21.7;21.6;21.6;21.6;21.6;21.6;21.6;21.6;21.6;21.7;21.6;21.6;21.6;21.6…
21.1;21.2;21.2;21.2;21.3;21.3;21.2;21.3;21.3;21.3;21.4;21.4;21.3;21.4;21.4;21.4;21.4;21.4;21.4;21.4;21.4;21.5;21.4;21.5;21.5;21.5;21.5;21.5;21.5;21.5;21.5;21.6;21.5;21.6;21.6;21.5;21.6;21.6;21.6;21.6;21.6;21.6;21.6;21.6;21.6;21.6;21.6;21.6;21.6;21.6;21.7;21.6;21.7;21.6;21.6;21.6;21.6;21.6;21.7;21.6;21.7;21.6;21.6;21.6;21.6;21.6;21.6;21.6;21.6;21.6;21.6;21.6;21.6;21.6;21.6;21.6;21.6;21.7;21.7;21.7…
21.2;21.2;21.2;21.3;21.3;21.2;21.3;21.3;21.3;21.3;21.3;21.3;21.4;21.4;21.4;21.4;21.4;21.4;21.5;21.4;21.4;21.5;21.5;21.5;21.5;21.5;21.5;21.5;21.5;21.5;21.6;21.5;21.5;21.5;21.6;21.6;21.6;21.6;21.6;21.6;21.6;21.6;21.6;21.6;21.6;21.6;21.6;21.6;21.6;21.7;21.6;21.6;21.6;21.6;21.6;21.6;21.6;21.6;21.6;21.6;21.6;21.7;21.7;21.7;21.6;21.6;21.6;21.6;21.7;21.7;21.6;21.6;21.6;21.6;21.7;21.6;21.6;21.7;21.6;21.6…
21.2;21.2;21.1;21.2;21.2;21.3;21.3;21.3;21.3;21.3;21.3;21.4;21.4;21.5;21.4;21.4;21.4;21.4;21.5;21.4;21.4;21.4;21.6;21.5;21.5;21.5;21.5;21.5;21.5;21.5;21.5;21.5;21.5;21.6;21.6;21.4;21.6;21.6;21.5;21.6;21.6;21.5;21.6;21.7;21.6;21.6;21.6;21.6;21.6;21.6;21.7;21.6;21.6;21.6;21.6;21.6;21.6;21.6;21.6;21.6;21.7;21.7;21.7;21.7;21.6;21.6;21.6;21.7;21.6;21.6;21.6;21.6;21.6;21.6;21.7;21.6;21.7;21.6;21.6;21.6…
21.1;21.2;21.2;21.3;21.2;21.3;21.2;21.3;21.3;21.3;21.4;21.4;21.4;21.3;21.3;21.5;21.3;21.4;21.4;21.4;21.5;21.5;21.5;21.5;21.5;21.5;21.5;21.5;21.5;21.6;21.5;21.5;21.6;21.6;21.6;21.6;21.6;21.6;21.6;21.6;21.6;21.6;21.5;21.6;21.5;21.5;21.7;21.6;21.7;21.6;21.6;21.6;21.6;21.6;21.6;21.6;21.6;21.6;21.6;21.6;21.7;21.6;21.6;21.7;21.6;21.6;21.6;21.6;21.7;21.7;21.6;21.6;21.6;21.6;21.7;21.7;21.6;21.6;21.7;21.6…
21.1;21.2;21.2;21.2;21.3;21.2;21.2;21.3;21.3;21.3;21.3;21.3;21.4;21.4;21.4;21.5;21.5;21.4;21.4;21.4;21.4;21.5;21.5;21.4;21.5;21.5;21.5;21.5;21.5;21.5;21.4;21.6;21.6;21.6;21.6;21.6;21.6;21.6;21.6;21.6;21.6;21.6;21.5;21.6;21.7;21.6;21.6;21.6;21.6;21.7;21.6;21.6;21.7;21.6;21.6;21.6;21.6;21.6;21.7;21.6;21.6;21.7;21.6;21.7;21.7;21.6;21.6;21.6;21.6;21.6;21.6;21.6;21.6;21.7;21.7;21.7;21.6;21.6;21.6;21.6…
21.2;21.2;21.2;21.2;21.2;21.2;21.2;21.3;21.3;21.3;21.3;21.3;21.3;21.4;21.4;21.4;21.4;21.4;21.4;21.4;21.5;21.5;21.4;21.5;21.5;21.5;21.5;21.5;21.5;21.5;21.5;21.6;21.6;21.6;21.5;21.6;21.6;21.6;21.6;21.6;21.6;21.6;21.6;21.6;21.6;21.6;21.6;21.6;21.6;21.7;21.6;21.6;21.6;21.6;21.6;21.6;21.6;21.6;21.7;21.6;21.7;21.6;21.6;21.7;21.7;21.7;21.7;21.6;21.7;21.6;21.6;21.6;21.6;21.6;21.7;21.6;21.6;21.6;21.6;21.6…
21.2;21.1;21.1;21.2;21.2;21.2;21.2;21.2;21.2;21.4;21.3;21.4;21.4;21.3;21.4;21.4;21.4;21.4;21.4;21.5;21.5;21.5;21.5;21.5;21.4;21.4;21.5;21.5;21.5;21.5;21.4;21.6;21.5;21.5;21.6;21.5;21.6;21.6;21.6;21.6;21.6;21.6;21.5;21.6;21.7;21.6;21.6;21.6;21.6;21.7;21.6;21.6;21.6;21.6;21.6;21.6;21.6;21.6;21.6;21.6;21.6;21.6;21.6;21.7;21.7;21.6;21.6;21.6;21.6;21.6;21.7;21.7;21.6;21.6;21.6;21.6;21.6;21.7;21.6;21.6…
21.2;21.2;21.2;21.2;21.1;21.1;21.2;21.3;21.2;21.2;21.3;21.3;21.3;21.4;21.3;21.4;21.4;21.4;21.4;21.4;21.4;21.5;21.5;21.4;21.4;21.4;21.5;21.5;21.4;21.5;21.5;21.6;21.5;21.5;21.5;21.5;21.6;21.6;21.5;21.6;21.5;21.6;21.6;21.5;21.6;21.5;21.6;21.6;21.6;21.6;21.6;21.7;21.6;21.6;21.6;21.7;21.6;21.6;21.6;21.6;21.6;21.6;21.6;21.6;21.6;21.6;21.6;21.6;21.7;21.7;21.7;21.6;21.6;21.6;21.6;21.6;21.7;21.6;21.6;21.7…
21.1;21.2;21.1;21.3;21.2;21.1;21.2;21.2;21.2;21.3;21.3;21.3;21.3;21.4;21.4;21.4;21.4;21.4;21.4;21.4;21.4;21.4;21.4;21.5;21.4;21.4;21.4;21.5;21.5;21.4;21.5;21.5;21.5;21.6;21.5;21.4;21.6;21.6;21.5;21.5;21.6;21.7;21.6;21.6;21.6;21.6;21.6;21.6;21.6;21.7;21.6;21.6;21.6;21.6;21.6;21.6;21.6;21.6;21.6;21.6;21.6;21.6;21.6;21.6;21.6;21.6;21.6;21.7;21.7;21.6;21.7;21.6;21.6;21.6;21.6;21.7;21.6;21.6;21.6;21.6…
21.1;21.1;21.2;21.2;21.2;21.2;21.1;21.2;21.2;21.2;21.3;21.3;21.4;21.4;21.3;21.4;21.3;21.4;21.4;21.4;21.4;21.4;21.5;21.4;21.4;21.4;21.4;21.4;21.4;21.5;21.5;21.5;21.5;21.6;21.5;21.5;21.5;21.6;21.5;21.6;21.6;21.6;21.6;21.6;21.6;21.6;21.6;21.6;21.6;21.6;21.6;21.6;21.6;21.6;21.6;21.6;21.6;21.6;21.6;21.6;21.6;21.6;21.6;21.6;21.7;21.6;21.6;21.6;21.6;21.5;21.7;21.6;21.7;21.6;21.6;21.6;21.6;21.6;21.6;21.6…
21.1;21.1;21.1;21.1;21.2;21.1;21.1;21.2;21.3;21.3;21.2;21.3;21.3;21.3;21.4;21.4;21.4;21.4;21.4;21.4;21.4;21.4;21.4;21.4;21.4;21.4;21.5;21.4;21.5;21.4;21.5;21.5;21.5;21.5;21.5;21.5;21.6;21.5;21.6;21.5;21.6;21.6;21.6;21.6;21.6;21.6;21.6;21.6;21.6;21.6;21.6;21.6;21.6;21.6;21.6;21.6;21.6;21.6;21.7;21.7;21.6;21.7;21.6;21.7;21.6;21.6;21.6;21.7;21.6;21.7;21.7;21.5;21.6;21.6;21.6;21.6;21.6;21.6;21.6;21.7…
21.1;21.1;21.1;21.2;21.1;21.1;21.2;21.2;21.3;21.2;21.3;21.3;21.3;21.3;21.4;21.4;21.3;21.4;21.4;21.4;21.4;21.4;21.4;21.4;21.4;21.4;21.4;21.5;21.4;21.4;21.5;21.5;21.5;21.4;21.5;21.5;21.5;21.5;21.5;21.6;21.5;21.6;21.6;21.6;21.6;21.6;21.6;21.6;21.6;21.6;21.6;21.6;21.6;21.6;21.5;21.6;21.6;21.6;21.6;21.7;21.6;21.6;21.6;21.6;21.7;21.6;21.7;21.7;21.6;21.6;21.6;21.6;21.6;21.6;21.6;21.6;21.6;21.6;21.6;21.6…
21.1;21.1;21.1;21.1;21.1;21.1;21.1;21.1;21.1;21.3;21.2;21.4;21.3;21.4;21.3;21.4;21.4;21.4;21.4;21.4;21.4;21.4;21.4;21.4;21.4;21.5;21.5;21.4;21.5;21.5;21.6;21.5;21.6;21.5;21.5;21.5;21.6;21.6;21.6;21.6;21.6;21.6;21.6;21.5;21.6;21.6;21.6;21.6;21.8;21.6;21.6;21.6;21.7;21.6;21.6;21.6;21.7;21.7;21.6;21.6;21.7;21.6;21.7;21.7;21.7;21.7;21.6;21.6;21.7;21.7;21.6;21.6;21.6;21.6;21.7;21.6;21.6;21.6;21.6;21.6…
21.1;21.1;21.1;21.1;21.3;21.1;21.1;21.2;21.2;21.3;21.2;21.3;21.4;21.3;21.4;21.4;21.4;21.4;21.4;21.4;21.5;21.4;21.6;21.5;21.5;21.5;21.5;21.5;21.5;21.5;21.5;21.6;21.5;21.4;21.6;21.5;21.5;21.6;21.6;21.6;21.6;21.5;21.6;21.6;21.6;21.5;21.6;21.5;21.6;21.6;21.6;21.6;21.6;21.6;21.6;21.7;21.6;21.6;21.6;21.6;21.7;21.7;21.6;21.7;21.7;21.6;21.7;21.6;21.6;21.7;21.6;21.6;21.6;21.7;21.6;21.7;21.6;21.6;21.6;21.6…
21.1;21.1;21.1;21.4;21.2;21.1;21.1;21.2;21.2;21.2;21.3;21.3;21.3;21.3;21.3;21.4;21.4;21.4;21.4;21.4;21.4;21.4;21.5;21.4;21.5;21.5;21.5;21.4;21.5;21.6;21.5;21.6;21.5;21.6;21.6;21.5;21.6;21.5;21.6;21.6;21.6;21.6;21.6;21.6;21.6;21.6;21.5;21.5;21.6;21.6;21.6;21.6;21.7;21.7;21.7;21.6;21.7;21.6;21.6;21.6;21.6;21.6;21.6;21.6;21.7;21.6;21.6;21.6;21.6;21.7;21.6;21.6;21.7;21.6;21.6;21.6;21.6;21.6;21.6;21.6…
21.1;21.1;21.1;21.1;21.2;21.3;21.1;21.2;21.3;21.3;21.3;21.3;21.3;21.3;21.3;21.4;21.4;21.4;21.4;21.4;21.4;21.5;21.5;21.5;21.5;21.5;21.5;21.5;21.5;21.5;21.5;21.5;21.5;21.5;21.5;21.5;21.5;21.6;21.6;21.6;21.6;21.6;21.6;21.6;21.6;21.5;21.5;21.6;21.6;21.6;21.6;21.6;21.6;21.7;21.7;21.6;21.7;21.6;21.6;21.6;21.7;21.6;21.7;21.6;21.7;21.7;21.6;21.6;21.6;21.6;21.6;21.6;21.6;21.7;21.6;21.6;21.6;21.6;21.6;21.6…
21.1;21.1;21.2;21.1;21.1;21.2;21.1;21.3;21.3;21.3;21.3;21.3;21.3;21.3;21.3;21.4;21.3;21.4;21.4;21.3;21.5;21.4;21.5;21.5;21.5;21.5;21.5;21.5;21.4;21.6;21.6;21.6;21.5;21.5;21.5;21.5;21.5;21.5;21.6;21.6;21.6;21.6;21.6;21.6;21.6;21.6;21.6;21.6;21.6;21.6;21.6;21.6;21.6;21.6;21.6;21.6;21.6;21.6;21.6;21.7;21.6;21.7;21.6;21.7;21.6;21.6;21.6;21.6;21.6;21.6;21.6;21.6;21.6;21.6;21.6;21.6;21.6;21.6;21.6;21.6…
21.1;21.1;21.2;21.1;21.1;21.2;21.2;21.2;21.2;21.3;21.3;21.2;21.3;21.3;21.3;21.3;21.3;21.4;21.4;21.4;21.4;21.4;21.5;21.5;21.5;21.5;21.5;21.5;21.5;21.5;21.4;21.6;21.5;21.5;21.5;21.5;21.5;21.5;21.6;21.6;21.6;21.6;21.6;21.6;21.6;21.6;21.6;21.6;21.6;21.6;21.6;21.6;21.7;21.6;21.6;21.6;21.6;21.6;21.6;21.6;21.7;21.6;21.7;21.7;21.6;21.6;21.6;21.7;21.6;21.6;21.6;21.6;21.6;21.6;21.6;21.7;21.7;21.7;21.6;21.7…
21.2;21.1;21.1;21.2;21.2;21.2;21.2;21.3;21.2;21.2;21.3;21.3;21.3;21.3;21.4;21.4;21.3;21.4;21.4;21.4;21.4;21.5;21.4;21.5;21.5;21.5;21.5;21.5;21.4;21.4;21.5;21.5;21.5;21.5;21.5;21.5;21.6;21.6;21.6;21.6;21.5;21.6;21.6;21.5;21.6;21.5;21.6;21.6;21.6;21.6;21.6;21.6;21.6;21.5;21.6;21.7;21.7;21.6;21.6;21.6;21.7;21.7;21.7;21.7;21.7;21.6;21.7;21.6;21.6;21.6;21.6;21.6;21.6;21.6;21.7;21.6;21.6;21.7;21.6;21.6…
21.1;21.2;21.2;21.1;21.2;21.2;21.2;21.3;21.3;21.3;21.3;21.3;21.2;21.4;21.3;21.4;21.3;21.4;21.4;21.4;21.4;21.4;21.5;21.5;21.5;21.5;21.4;21.5;21.4;21.4;21.5;21.4;21.5;21.5;21.5;21.5;21.5;21.5;21.5;21.6;21.6;21.6;21.6;21.6;21.6;21.6;21.5;21.6;21.6;21.6;21.6;21.6;21.6;21.6;21.6;21.6;21.6;21.6;21.6;21.6;21.7;21.6;21.7;21.7;21.7;21.7;21.6;21.6;21.6;21.6;21.6;21.6;21.6;21.6;21.7;21.7;21.7;21.6;21.7;21.6…
21.1;21.1;21.1;21.2;21.2;21.2;21.2;21.3;21.2;21.2;21.3;21.2;21.4;21.3;21.3;21.3;21.4;21.4;21.4;21.4;21.4;21.5;21.4;21.5;21.4;21.5;21.5;21.5;21.5;21.5;21.5;21.5;21.5;21.5;21.5;21.5;21.5;21.5;21.5;21.5;21.5;21.5;21.6;21.6;21.6;21.6;21.6;21.5;21.6;21.7;21.6;21.6;21.6;21.6;21.6;21.5;21.6;21.6;21.7;21.6;21.6;21.6;21.6;21.7;21.7;21.6;21.6;21.6;21.6;21.6;21.6;21.6;21.6;21.6;21.7;21.6;21.6;21.6;21.6;21.6…
21.1;21.1;21.2;21.2;21.2;21.2;21.2;21.3;21.3;21.3;21.3;21.2;21.4;21.3;21.3;21.3;21.4;21.4;21.4;21.4;21.5;21.4;21.4;21.5;21.4;21.5;21.5;21.5;21.5;21.4;21.4;21.5;21.5;21.5;21.5;21.5;21.5;21.5;21.5;21.6;21.6;21.5;21.5;21.6;21.5;21.5;21.6;21.5;21.6;21.6;21.7;21.6;21.6;21.6;21.7;21.6;21.6;21.6;21.6;21.6;21.6;21.7;21.7;21.6;21.7;21.6;21.6;21.6;21.6;21.6;21.6;21.6;21.6;21.7;21.6;21.6;21.7;21.7;21.6;21.7…
21;21.1;21.1;21.2;21.2;21.2;21.1;21.2;21.2;21.3;21.3;21.3;21.3;21.3;21.3;21.3;21.4;21.4;21.4;21.5;21.5;21.4;21.5;21.4;21.4;21.4;21.5;21.5;21.5;21.5;21.5;21.5;21.5;21.5;21.5;21.5;21.6;21.6;21.6;21.5;21.6;21.5;21.5;21.6;21.5;21.5;21.5;21.6;21.6;21.6;21.6;21.6;21.6;21.6;21.6;21.6;21.6;21.6;21.6;21.6;21.6;21.6;21.6;21.6;21.7;21.6;21.7;21.6;21.6;21.6;21.6;21.6;21.6;21.7;21.6;21.6;21.6;21.7;21.6;21.6;2…
21.1;21.1;21.1;21;21.2;21.2;21.2;21.2;21.2;21.2;21.3;21.3;21.3;21.3;21.3;21.4;21.4;21.4;21.4;21.4;21.4;21.5;21.5;21.4;21.4;21.5;21.5;21.5;21.5;21.5;21.5;21.4;21.5;21.5;21.6;21.6;21.5;21.5;21.5;21.5;21.5;21.6;21.5;21.6;21.6;21.6;21.6;21.5;21.5;21.6;21.7;21.6;21.6;21.6;21.6;21.6;21.6;21.6;21.6;21.6;21.6;21.7;21.6;21.6;21.7;21.6;21.6;21.6;21.7;21.6;21.6;21.6;21.6;21.6;21.6;21.6;21.6;21.7;21.6;21.7;2…
21.1;21.1;21.2;21.1;21.2;21.2;21.2;21.2;21.2;21.2;21.3;21.3;21.3;21.2;21.3;21.4;21.4;21.4;21.4;21.3;21.4;21.6;21.4;21.4;21.4;21.5;21.5;21.3;21.5;21.5;21.5;21.5;21.5;21.5;21.6;21.5;21.6;21.6;21.6;21.5;21.5;21.5;21.5;21.5;21.5;21.5;21.6;21.5;21.6;21.6;21.6;21.7;21.6;21.6;21.6;21.5;21.6;21.6;21.6;21.6;21.5;21.6;21.6;21.6;21.7;21.6;21.6;21.6;21.6;21.6;21.6;21.6;21.6;21.6;21.6;21.6;21.7;21.6;21.6;21.6…
21.1;21;21.1;21.2;21.1;21.1;21.3;21.2;21.2;21.3;21.3;21.3;21.3;21.3;21.4;21.3;21.4;21.4;21.2;21.4;21.4;21.5;21.5;21.5;21.4;21.5;21.5;21.5;21.5;21.5;21.5;21.5;21.5;21.5;21.4;21.5;21.5;21.5;21.5;21.5;21.5;21.5;21.6;21.6;21.6;21.5;21.6;21.5;21.6;21.6;21.7;21.6;21.6;21.6;21.5;21.6;21.6;21.6;21.6;21.7;21.6;21.6;21.6;21.5;21.6;21.6;21.6;21.6;21.6;21.6;21.6;21.6;21.7;21.6;21.6;21.6;21.6;21.6;21.6;21.6;2…
21;21;21;21.2;21.2;21;21.2;21.2;21.2;21.3;21.3;21.3;21.3;21.3;21.3;21.3;21.4;21.4;21.4;21.3;21.4;21.4;21.5;21.4;21.4;21.4;21.5;21.5;21.4;21.5;21.5;21.4;21.5;21.5;21.6;21.5;21.5;21.5;21.5;21.5;21.5;21.6;21.5;21.5;21.6;21.5;21.6;21.7;21.7;21.6;21.7;21.6;21.5;21.6;21.6;21.6;21.6;21.6;21.6;21.6;21.6;21.6;21.5;21.6;21.7;21.6;21.6;21.6;21.6;21.7;21.6;21.6;21.7;21.6;21.6;21.6;21.7;21.7;21.6;21.6;21.6;21…
21.1;21.1;21.1;21.2;21;21.1;21.1;21.2;21.2;21.3;21.3;21.3;21.3;21.3;21.4;21.3;21.4;21.4;21.3;21.4;21.4;21.5;21.5;21.5;21.4;21.4;21.5;21.5;21.5;21.5;21.5;21.4;21.5;21.5;21.5;21.5;21.5;21.4;21.5;21.5;21.5;21.6;21.6;21.6;21.5;21.4;21.6;21.7;21.6;21.6;21.7;21.6;21.6;21.6;21.6;21.6;21.6;21.6;21.6;21.7;21.6;21.5;21.6;21.6;21.6;21.6;21.6;21.5;21.7;21.6;21.6;21.6;21.7;21.6;21.6;21.6;21.6;21.6;21.6;21.6;2…
21;21.1;21.1;21.2;21.2;21;21.1;21.2;21.1;21.3;21.2;21.3;21.3;21.3;21.2;21.3;21.4;21.4;21.4;21.4;21.4;21.5;21.4;21.5;21.4;21.4;21.4;21.4;21.4;21.4;21.5;21.4;21.5;21.5;21.5;21.5;21.5;21.5;21.5;21.5;21.5;21.4;21.5;21.5;21.5;21.6;21.4;21.6;21.5;21.6;21.7;21.6;21.6;21.6;21.6;21.6;21.6;21.5;21.6;21.6;21.6;21.6;21.6;21.6;21.6;21.6;21.6;21.6;21.6;21.6;21.6;21.6;21.6;21.6;21.7;21.6;21.6;21.7;21.7;21.6;21.…
21.1;21.1;21.1;21.1;21.2;21.1;21.2;21.2;21.2;21.2;21.3;21.3;21.3;21.3;21.3;21.3;21.4;21.4;21.3;21.3;21.4;21.4;21.4;21.4;21.4;21.4;21.5;21.4;21.4;21.5;21.5;21.5;21.5;21.5;21.5;21.4;21.5;21.5;21.5;21.5;21.6;21.5;21.5;21.5;21.6;21.5;21.6;21.6;21.5;21.6;21.6;21.6;21.6;21.6;21.6;21.6;21.6;21.6;21.5;21.6;21.6;21.6;21.6;21.6;21.6;21.6;21.6;21.6;21.6;21.6;21.6;21.7;21.6;21.6;21.6;21.7;21.6;21.7;21.7;21.6…
21.1;21.1;21.1;21.2;21.1;21.1;21.1;21.1;21.2;21.3;21.3;21.4;21.3;21.3;21.3;21.4;21.3;21.3;21.3;21.3;21.3;21.4;21.4;21.4;21.3;21.4;21.4;21.5;21.4;21.4;21.4;21.5;21.4;21.5;21.5;21.5;21.5;21.5;21.5;21.5;21.5;21.6;21.6;21.5;21.6;21.5;21.6;21.6;21.5;21.6;21.6;21.6;21.6;21.6;21.6;21.6;21.6;21.6;21.6;21.6;21.6;21.6;21.6;21.6;21.6;21.6;21.6;21.6;21.6;21.6;21.6;21.7;21.6;21.6;21.7;21.7;21.6;21.7;21.7;21.6…
21.1;21.1;21.1;21.1;21.1;21.1;21.1;21.2;21.2;21.2;21.4;21.4;21.4;21.3;21.3;21.3;21.3;21.3;21.4;21.4;21.4;21.4;21.4;21.4;21.5;21.4;21.4;21.4;21.4;21.4;21.4;21.5;21.5;21.5;21.5;21.5;21.5;21.4;21.5;21.5;21.5;21.5;21.6;21.6;21.5;21.5;21.5;21.6;21.5;21.5;21.6;21.6;21.6;21.6;21.6;21.6;21.6;21.6;21.6;21.6;21.6;21.6;21.6;21.6;21.6;21.6;21.6;21.5;21.7;21.7;21.6;21.7;21.7;21.6;21.6;21.6;21.6;21.6;21.6;21.6…
21;21.1;21.1;21.1;21.1;21.2;21.3;21.2;21.3;21.2;21.4;21.3;21.3;21.3;21.3;21.3;21.3;21.4;21.4;21.3;21.4;21.4;21.5;21.5;21.4;21.5;21.5;21.5;21.5;21.5;21.5;21.5;21.5;21.5;21.5;21.5;21.5;21.5;21.5;21.5;21.5;21.5;21.5;21.5;21.5;21.5;21.5;21.6;21.6;21.6;21.8;21.5;21.6;21.6;21.6;21.6;21.6;21.6;21.6;21.6;21.6;21.6;21.6;21.6;21.6;21.6;21.6;21.6;21.6;21.6;21.6;21.7;21.7;21.6;21.7;21.6;21.6;21.7;21.6;21.6;2…
21;21.1;21.1;21.1;21.2;21.1;21.2;21.2;21.3;21.3;21.3;21.3;21.4;21.3;21.3;21.3;21.3;21.3;21.3;21.3;21.5;21.5;21.5;21.5;21.5;21.4;21.4;21.4;21.4;21.5;21.5;21.5;21.5;21.5;21.5;21.6;21.5;21.5;21.5;21.5;21.6;21.5;21.5;21.6;21.6;21.5;21.5;21.7;21.5;21.5;21.7;21.5;21.6;21.6;21.6;21.6;21.6;21.6;21.6;21.6;21.6;21.6;21.6;21.6;21.6;21.6;21.6;21.6;21.7;21.7;21.7;21.7;21.6;21.6;21.7;21.7;21.7;21.7;21.6;21.6;2…
21.1;21.1;21.1;21.2;21.2;21.2;21.2;21.2;21.2;21.3;21.3;21.2;21.3;21.3;21.3;21.3;21.5;21.3;21.3;21.4;21.4;21.5;21.5;21.5;21.5;21.5;21.4;21.5;21.6;21.5;21.5;21.5;21.5;21.6;21.5;21.6;21.5;21.5;21.6;21.5;21.6;21.5;21.6;21.5;21.5;21.5;21.5;21.6;21.6;21.6;21.5;21.6;21.6;21.6;21.6;21.6;21.6;21.6;21.6;21.7;21.6;21.6;21.6;21.6;21.6;21.6;21.7;21.6;21.6;21.7;21.7;21.6;21.6;21.6;21.6;21.6;21.6;21.7;21.6;21.6…
21.1;21.1;21.1;21.1;21.2;21.1;21.2;21.2;21.2;21.3;21.3;21.3;21.3;21.2;21.3;21.4;21.4;21.4;21.3;21.4;21.4;21.4;21.4;21.4;21.5;21.3;21.5;21.4;21.5;21.5;21.5;21.5;21.5;21.5;21.6;21.5;21.5;21.6;21.6;21.4;21.6;21.4;21.6;21.5;21.5;21.5;21.5;21.6;21.6;21.5;21.5;21.6;21.6;21.6;21.6;21.6;21.6;21.6;21.6;21.6;21.6;21.6;21.6;21.6;21.6;21.6;21.6;21.6;21.6;21.7;21.6;21.6;21.7;21.6;21.7;21.6;21.7;21.6;21.7;21.6…
21.2;21.1;21.2;21.2;21.2;21.3;21.3;21.2;21.2;21.3;21.3;21.3;21.3;21.3;21.3;21.4;21.3;21.3;21.3;21.4;21.4;21.4;21.4;21.5;21.4;21.4;21.5;21.4;21.4;21.3;21.4;21.4;21.5;21.5;21.6;21.5;21.6;21.6;21.5;21.5;21.6;21.5;21.5;21.5;21.6;21.5;21.6;21.5;21.4;21.6;21.6;21.6;21.6;21.6;21.6;21.6;21.6;21.6;21.5;21.7;21.5;21.6;21.6;21.6;21.6;21.6;21.6;21.6;21.6;21.7;21.7;21.6;21.6;21.7;21.6;21.7;21.7;21.7;21.7;21.6…
21.2;21.1;21.1;21.2;21.1;21.1;21.1;21.2;21.2;21.3;21.2;21.3;21.3;21.3;21.4;21.4;21.3;21.3;21.4;21.4;21.4;21.5;21.4;21.4;21.5;21.4;21.4;21.4;21.4;21.4;21.5;21.5;21.5;21.6;21.5;21.6;21.6;21.5;21.5;21.6;21.6;21.5;21.5;21.5;21.5;21.5;21.6;21.6;21.5;21.6;21.6;21.6;21.6;21.6;21.6;21.6;21.6;21.6;21.6;21.7;21.6;21.6;21.6;21.6;21.6;21.6;21.6;21.7;21.6;21.6;21.6;21.7;21.6;21.7;21.6;21.6;21.7;21.7;21.7;21.6…
21.1;21.2;21.1;21.1;21.1;21.1;21.1;21.2;21.3;21.2;21.3;21.3;21.4;21.4;21.4;21.3;21.3;21.3;21.4;21.3;21.4;21.4;21.4;21.4;21.5;21.4;21.4;21.4;21.4;21.5;21.4;21.4;21.5;21.5;21.5;21.5;21.5;21.5;21.6;21.5;21.5;21.6;21.5;21.6;21.6;21.5;21.6;21.5;21.6;21.7;21.6;21.6;21.6;21.6;21.6;21.6;21.6;21.6;21.6;21.6;21.6;21.6;21.6;21.5;21.7;21.5;21.5;21.7;21.7;21.7;21.7;21.6;21.6;21.6;21.7;21.7;21.6;21.6;21.7;21.7…
21.1;21.1;21.1;21.1;21.1;21.1;21.2;21.3;21.2;21.3;21.3;21.3;21.4;21.3;21.3;21.4;21.4;21.3;21.4;21.3;21.4;21.4;21.4;21.4;21.4;21.4;21.4;21.5;21.4;21.4;21.4;21.5;21.5;21.5;21.5;21.5;21.5;21.5;21.5;21.5;21.5;21.5;21.6;21.6;21.5;21.5;21.5;21.7;21.6;21.5;21.6;21.6;21.6;21.5;21.6;21.6;21.6;21.6;21.6;21.6;21.6;21.6;21.6;21.6;21.6;21.7;21.6;21.7;21.7;21.6;21.7;21.7;21.6;21.7;21.7;21.7;21.6;21.6;21.7;21.7…
21.1;21.1;21.1;21.3;21.1;21.1;21.2;21.3;21.3;21.3;21.3;21.3;21.4;21.3;21.3;21.4;21.3;21.3;21.3;21.4;21.4;21.4;21.4;21.4;21.4;21.4;21.4;21.4;21.4;21.5;21.5;21.4;21.5;21.5;21.6;21.5;21.4;21.5;21.5;21.6;21.5;21.5;21.5;21.5;21.6;21.5;21.6;21.5;21.5;21.6;21.6;21.6;21.6;21.6;21.6;21.6;21.6;21.6;21.6;21.6;21.6;21.5;21.6;21.6;21.5;21.6;21.6;21.6;21.6;21.6;21.6;21.7;21.7;21.6;21.7;21.7;21.6;21.7;21.6;21.6…
21.1;21.1;21.1;21.1;21.1;21.1;21.2;21.1;21.2;21.3;21.3;21.3;21.4;21.3;21.3;21.3;21.3;21.3;21.4;21.3;21.3;21.4;21.4;21.4;21.4;21.4;21.4;21.4;21.5;21.4;21.5;21.6;21.5;21.5;21.5;21.5;21.5;21.5;21.5;21.5;21.5;21.5;21.5;21.5;21.5;21.5;21.5;21.5;21.6;21.6;21.6;21.6;21.6;21.6;21.6;21.6;21.6;21.6;21.6;21.6;21.6;21.6;21.6;21.6;21.6;21.5;21.7;21.7;21.7;21.6;21.7;21.6;21.6;21.6;21.7;21.6;21.6;21.7;21.7;21.7…
21.1;21.1;21.2;21.2;21.2;21.2;21.1;21.3;21.2;21.3;21.3;21.3;21.3;21.3;21.3;21.3;21.4;21.3;21.4;21.4;21.4;21.4;21.4;21.4;21.5;21.4;21.5;21.4;21.4;21.5;21.5;21.5;21.5;21.5;21.5;21.5;21.5;21.5;21.6;21.5;21.5;21.5;21.6;21.5;21.5;21.5;21.6;21.6;21.6;21.6;21.6;21.6;21.6;21.6;21.6;21.6;21.6;21.6;21.6;21.7;21.6;21.6;21.6;21.6;21.6;21.6;21.7;21.6;21.6;21.6;21.6;21.7;21.7;21.6;21.6;21.6;21.7;21.7;21.7;21.6…
21;21.2;21.2;21;21.2;21.2;21.2;21.2;21.2;21.2;21.3;21.4;21.3;21.2;21.3;21.4;21.3;21.3;21.4;21.4;21.3;21.4;21.4;21.4;21.4;21.4;21.5;21.5;21.5;21.5;21.5;21.5;21.5;21.5;21.5;21.5;21.5;21.5;21.5;21.5;21.5;21.5;21.5;21.5;21.7;21.5;21.5;21.6;21.6;21.6;21.6;21.6;21.6;21.6;21.6;21.6;21.6;21.7;21.6;21.6;21.6;21.6;21.6;21.6;21.6;21.7;21.6;21.7;21.7;21.6;21.6;21.7;21.6;21.6;21.7;21.7;21.7;21.6;21.7;21.6;21.…
21.2;21.1;21.1;21.2;21.1;21.2;21.2;21.2;21.3;21.2;21.3;21.3;21.3;21.2;21.3;21.4;21.4;21.4;21.4;21.4;21.4;21.4;21.4;21.4;21.4;21.4;21.4;21.4;21.5;21.5;21.5;21.6;21.5;21.6;21.5;21.5;21.5;21.5;21.5;21.5;21.5;21.5;21.5;21.6;21.5;21.5;21.5;21.6;21.6;21.6;21.6;21.6;21.6;21.6;21.6;21.7;21.5;21.6;21.6;21.6;21.6;21.6;21.6;21.6;21.6;21.7;21.6;21.6;21.5;21.6;21.6;21.7;21.6;21.7;21.7;21.6;21.6;21.6;21.7;21.5…
21.2;21.2;21.2;21.2;21.2;21.2;21.2;21.2;21.2;21.3;21.3;21.2;21.4;21.2;21.3;21.3;21.2;21.4;21.4;21.4;21.4;21.4;21.4;21.4;21.4;21.5;21.4;21.5;21.5;21.5;21.5;21.5;21.5;21.6;21.5;21.5;21.6;21.5;21.5;21.5;21.5;21.5;21.6;21.5;21.6;21.5;21.6;21.6;21.6;21.6;21.6;21.6;21.6;21.6;21.6;21.6;21.6;21.6;21.6;21.7;21.6;21.6;21.6;21.6;21.6;21.6;21.7;21.6;21.6;21.6;21.6;21.6;21.6;21.7;21.6;21.7;21.7;21.6;21.7;21.6…
21.3;21.3;21.2;21.1;21.2;21.2;21.2;21.2;21.3;21.3;21.2;21.3;21.2;21.3;21.3;21.4;21.3;21.3;21.4;21.4;21.5;21.5;21.4;21.5;21.4;21.4;21.4;21.5;21.4;21.5;21.7;21.5;21.5;21.5;21.5;21.5;21.5;21.4;21.5;21.6;21.5;21.6;21.6;21.6;21.6;21.6;21.5;21.6;21.6;21.6;21.6;21.6;21.6;21.7;21.6;21.5;21.6;21.6;21.6;21.7;21.6;21.6;21.6;21.7;21.7;21.6;21.6;21.6;21.6;21.6;21.6;21.5;21.8;21.6;21.6;21.6;21.7;21.7;21.7;21.7…
Time Played: 00:00:06
21.6;21.6;21.6;21.6;21.6;21.7;21.6;21.7;21.6;21.7;21.6;21.6;21.6;21.6;21.7;21.7;21.6;21.6;21.7;21.6;21.5;21.7;21.6;21.6;21.7;21.7;21.6;21.6;21.7;21.6;21.7;21.7;21.6;21.7;21.6;21.7;21.7;21.7;21.7;21.7;21.7;21.7;21.7;21.7;21.7;21.6;21.6;21.7;21.7;21.7;21.6;21.6;21.7;21.7;21.7;21.7;21.7;21.8;21.8;21.8;21.8;21.8;21.9;21.8;21.8;21.8;21.8;21.8;21.8;21.8;21.8;21.8;21.9;21.7;21.7;21.7;21.8;21.8;21.8;21.6…
21.6;21.6;21.6;21.6;21.5;21.6;21.6;21.6;21.5;21.6;21.6;21.6;21.6;21.6;21.6;21.7;21.7;21.7;21.7;21.6;21.6;21.6;21.7;21.7;21.5;21.6;21.7;21.9;21.6;21.6;21.6;21.6;21.6;21.6;21.7;21.7;21.7;21.7;21.7;21.7;21.7;21.7;21.7;21.6;21.6;21.6;21.6;21.7;21.6;21.6;21.6;21.7;21.7;21.7;21.7;21.8;21.7;21.7;21.8;21.8;21.8;21.8;21.8;21.7;21.8;21.8;21.8;21.8;21.8;21.8;21.7;21.8;21.6;21.7;21.6;21.8;21.8;21.7;21.7;21.7…
21.6;21.6;21.6;21.6;21.6;21.7;21.6;21.6;21.6;21.6;21.6;21.6;21.5;21.7;21.6;21.6;21.6;21.5;21.6;21.3;21.6;21.6;21.6;21.6;21.5;21.6;21.6;21.6;21.6;21.6;21.7;21.5;21.6;21.6;21.6;21.7;21.6;21.8;21.4;21.6;21.7;21.6;21.7;21.7;21.7;21.6;21.6;21.7;21.6;21.7;21.6;21.6;21.7;21.7;21.7;21.7;21.8;21.7;21.7;21.8;21.8;21.8;21.8;21.8;21.8;21.8;21.8;21.8;21.8;21.7;21.7;21.8;21.7;21.6;21.7;21.8;21.8;21.7;21.7;21.7…
21.5;21.6;21.6;21.6;21.5;21.6;21.5;21.6;21.6;21.5;21.6;21.6;21.6;21.7;21.7;21.6;21.6;21.6;21.6;21.6;21.6;21.6;21.7;21.6;21.6;21.7;21.5;21.6;21.6;21.6;21.6;21.6;21.7;21.6;21.7;21.7;21.7;21.6;21.7;21.6;21.6;21.6;21.6;21.6;21.5;21.7;21.6;21.7;21.6;21.8;21.7;21.7;21.7;21.7;21.7;21.7;21.7;21.7;21.7;21.8;21.8;21.8;21.8;21.8;21.8;21.7;21.8;21.8;21.8;21.8;21.8;21.7;21.7;21.7;21.7;21.7;21.7;21.8;21.7;21.7…
21.4;21.5;21.6;21.5;21.6;21.6;21.5;21.6;21.6;21.6;21.6;21.5;21.6;21.7;21.6;21.6;21.5;21.6;21.5;21.5;21.6;21.6;21.6;21.6;21.6;21.6;21.7;21.7;21.6;21.6;21.7;21.6;21.7;21.7;21.6;21.7;21.7;21.7;21.5;21.6;21.6;21.6;21.5;21.6;21.6;21.7;21.6;21.7;21.6;21.6;21.7;21.7;21.7;21.6;21.7;21.7;21.7;21.8;21.8;21.8;21.8;21.8;21.8;21.8;21.8;21.8;21.9;21.8;21.8;21.7;21.8;21.7;21.7;21.8;21.7;21.6;21.8;21.8;21.7;21.7…
21.4;21.5;21.6;21.5;21.6;21.5;21.6;21.5;21.6;21.5;21.6;21.5;21.5;21.7;21.6;21.5;21.6;21.6;21.6;21.6;21.6;21.5;21.6;21.6;21.5;21.5;21.5;21.5;21.5;21.7;21.5;21.6;21.6;21.6;21.5;21.6;21.7;21.6;21.5;21.6;21.6;21.5;21.5;21.6;21.5;21.5;21.7;21.7;21.7;21.6;21.7;21.6;21.7;21.7;21.7;21.6;21.7;21.8;21.7;21.8;21.8;21.8;21.8;21.8;21.8;21.9;21.8;21.8;21.8;21.7;21.8;21.8;21.8;21.7;21.8;21.8;21.7;21.8;21.8;21.7…
21.5;21.5;21.5;21.6;21.5;21.5;21.5;21.5;21.5;21.6;21.5;21.5;21.4;21.6;21.6;21.5;21.6;21.5;21.6;21.6;21.6;21.6;21.5;21.5;21.5;21.5;21.4;21.4;21.5;21.5;21.5;21.5;21.5;21.6;21.2;21.6;21.6;21.6;21.6;21.5;21.5;21.5;21.6;21.6;21.5;21.7;21.6;21.7;21.6;21.6;21.6;21.6;21.6;21.6;21.7;21.7;21.7;21.8;21.7;21.7;21.7;21.7;21.7;21.8;21.8;21.8;21.8;21.7;21.8;21.7;21.7;21.8;21.8;21.8;21.8;21.7;21.7;21.7;21.7;21.8…
21.4;21.5;21.6;21.5;21.5;21.5;21.5;21.5;21.6;21.5;21.6;21.6;21.5;21.6;21.6;21.5;21.5;21.5;21.5;21.5;21.6;21.6;21.6;21.6;21.6;21.5;21.6;21.5;21.5;21.5;21.5;21.5;21.5;21.6;21.5;21.5;21.6;21.5;21.5;21.6;21.5;21.6;21.5;21.6;21.6;21.6;21.5;21.6;21.6;21.6;21.6;21.6;21.6;21.7;21.7;21.7;21.7;21.7;21.7;21.8;21.7;21.7;21.8;21.8;21.8;21.8;21.8;21.7;21.7;21.7;21.9;21.8;21.8;21.8;21.7;21.7;21.8;21.8;21.8;21.7…
21.3;21.5;21.4;21.4;21.5;21.5;21.5;21.6;21.5;21.4;21.5;21.4;21.6;21.6;21.5;21.5;21.5;21.5;21.5;21.6;21.5;21.6;21.5;21.6;21.5;21.6;21.5;21.5;21.5;21.5;21.5;21.5;21.5;21.5;21.5;21.5;21.6;21.5;21.6;21.6;21.5;21.5;21.6;21.6;21.6;21.6;21.6;21.6;21.6;21.6;21.6;21.6;21.5;21.7;21.6;21.6;21.6;21.7;21.7;21.7;21.7;21.7;21.7;21.8;21.7;21.8;21.7;21.8;21.8;21.7;21.7;21.7;21.7;21.8;21.7;21.7;21.7;21.7;21.7;21.7…
21.4;21.4;21.5;21.4;21.5;21.5;21.5;21.4;21.5;21.5;21.5;21.4;21.4;21.4;21.6;21.5;21.5;21.5;21.5;21.6;21.5;21.5;21.6;21.5;21.5;21.6;21.6;21.6;21.5;21.5;21.5;21.5;21.5;21.5;21.5;21.5;21.7;21.5;21.5;21.5;21.5;21.6;21.5;21.5;21.6;21.5;21.6;21.6;21.5;21.6;21.6;21.6;21.6;21.6;21.6;21.7;21.6;21.7;21.7;21.7;21.7;21.8;21.7;21.7;21.7;21.7;21.7;21.7;21.7;21.7;21.7;21.7;21.7;21.7;21.8;21.7;21.7;21.7;21.7;21.8…
21.3;21.4;21.5;21.5;21.4;21.5;21.5;21.4;21.5;21.5;21.5;21.4;21.4;21.6;21.4;21.5;21.5;21.4;21.5;21.5;21.6;21.5;21.5;21.5;21.5;21.5;21.5;21.4;21.5;21.5;21.5;21.4;21.6;21.5;21.4;21.5;21.6;21.5;21.5;21.5;21.5;21.5;21.5;21.5;21.5;21.6;21.6;21.6;21.5;21.6;21.5;21.7;21.6;21.6;21.7;21.6;21.7;21.6;21.6;21.6;21.7;21.7;21.7;21.7;21.8;21.7;21.7;21.7;21.7;21.7;21.8;21.7;21.7;21.7;21.7;21.8;21.7;21.7;21.7;21.8…
21.3;21.4;21.4;21.5;21.4;21.4;21.4;21.4;21.5;21.5;21.5;21.5;21.4;21.5;21.4;21.5;21.5;21.5;21.5;21.5;21.5;21.5;21.5;21.5;21.5;21.5;21.5;21.5;21.6;21.5;21.5;21.5;21.6;21.6;21.5;21.6;21.5;21.5;21.5;21.6;21.5;21.5;21.7;21.5;21.6;21.6;21.6;21.5;21.5;21.6;21.5;21.6;21.6;21.6;21.6;21.6;21.7;21.6;21.7;21.6;21.7;21.7;21.7;21.7;21.6;21.7;21.7;21.7;21.7;21.7;21.7;21.6;21.8;21.7;21.7;21.7;21.8;21.7;21.7;21.8…
21.4;21.4;21.4;21.5;21.4;21.4;21.4;21.4;21.5;21.5;21.4;21.4;21.4;21.4;21.4;21.5;21.5;21.4;21.4;21.4;21.5;21.5;21.5;21.5;21.5;21.5;21.5;21.4;21.5;21.6;21.6;21.5;21.5;21.5;21.6;21.5;21.6;21.5;21.5;21.5;21.5;21.5;21.6;21.5;21.5;21.5;21.5;21.5;21.5;21.5;21.6;21.6;21.6;21.6;21.6;21.7;21.6;21.7;21.8;21.7;21.7;21.6;21.7;21.7;21.7;21.6;21.6;21.7;21.7;21.7;21.7;21.7;21.7;21.8;21.7;21.7;21.7;21.7;21.7;21.7…
21.3;21.4;21.5;21.4;21.3;21.4;21.4;21.4;21.4;21.3;21.4;21.4;21.4;21.5;21.4;21.5;21.5;21.4;21.5;21.5;21.5;21.5;21.5;21.5;21.5;21.5;21.5;21.5;21.5;21.5;21.7;21.4;21.5;21.6;21.5;21.6;21.5;21.5;21.6;21.5;21.5;21.5;21.6;21.5;21.5;21.5;21.5;21.5;21.6;21.6;21.6;21.6;21.5;21.6;21.5;21.7;21.7;21.6;21.6;21.6;21.7;21.6;21.7;21.7;21.7;21.6;21.6;21.7;21.8;21.7;21.7;21.7;21.6;21.7;21.7;21.7;21.7;21.8;21.7;21.6…
21.4;21.4;21.3;21.4;21.4;21.4;21.4;21.4;21.4;21.5;21.4;21.5;21.4;21.5;21.4;21.4;21.5;21.4;21.5;21.5;21.4;21.5;21.5;21.5;21.5;21.5;21.5;21.4;21.6;21.5;21.7;21.5;21.5;21.5;21.4;21.5;21.6;21.6;21.6;21.5;21.5;21.5;21.5;21.5;21.5;21.5;21.5;21.5;21.5;21.5;21.5;21.6;21.6;21.5;21.5;21.6;21.6;21.6;21.6;21.6;21.7;21.7;21.7;21.7;21.6;21.6;21.7;21.7;21.7;21.6;21.6;21.6;21.8;21.7;21.7;21.8;21.7;21.7;21.7;21.7…
21.3;21.3;21.4;21.3;21.4;21.3;21.4;21.4;21.3;21.4;21.3;21.3;21.4;21.4;21.2;21.4;21.5;21.5;21.4;21.5;21.4;21.6;21.4;21.5;21.5;21.4;21.4;21.5;21.4;21.5;21.5;21.4;21.4;21.5;21.5;21.5;21.6;21.6;21.5;21.5;21.6;21.5;21.5;21.5;21.5;21.5;21.5;21.5;21.5;21.7;21.6;21.6;21.6;21.5;21.6;21.5;21.6;21.6;21.6;21.7;21.6;21.7;21.7;21.6;21.6;21.6;21.7;21.6;21.7;21.6;21.6;21.6;21.7;21.7;21.7;21.7;21.7;21.8;21.7;21.7…
21.3;21.3;21.4;21.2;21.3;21.3;21.4;21.4;21.5;21.3;21.4;21.3;21.4;21.4;21.4;21.5;21.5;21.5;21.4;21.5;21.5;21.5;21.4;21.5;21.4;21.4;21.4;21.4;21.4;21.5;21.5;21.5;21.5;21.5;21.4;21.5;21.6;21.6;21.4;21.6;21.5;21.5;21.5;21.5;21.5;21.5;21.5;21.5;21.5;21.4;21.6;21.6;21.6;21.6;21.6;21.6;21.6;21.6;21.6;21.6;21.6;21.6;21.6;21.6;21.6;21.6;21.6;21.6;21.6;21.6;21.6;21.7;21.6;21.7;21.6;21.7;21.6;21.6;21.7;21.6…
21.3;21.3;21.4;21.3;21.4;21.3;21.4;21.4;21.4;21.4;21.4;21.4;21.4;21.4;21.4;21.5;21.4;21.5;21.4;21.4;21.5;21.4;21.4;21.4;21.4;21.4;21.4;21.5;21.4;21.4;21.5;21.4;21.4;21.5;21.5;21.4;21.5;21.6;21.5;21.6;21.5;21.5;21.5;21.4;21.4;21.5;21.5;21.6;21.5;21.5;21.4;21.4;21.6;21.5;21.5;21.6;21.5;21.5;21.5;21.5;21.5;21.5;21.5;21.6;21.5;21.6;21.6;21.6;21.6;21.6;21.6;21.6;21.6;21.6;21.6;21.6;21.7;21.6;21.6;21.7…
21.3;21.3;21.3;21.3;21.3;21.4;21.3;21.3;21.4;21.3;21.3;21.3;21.4;21.3;21.3;21.4;21.4;21.5;21.4;21.5;21.4;21.4;21.4;21.5;21.4;21.4;21.4;21.4;21.4;21.4;21.4;21.4;21.5;21.4;21.4;21.4;21.4;21.4;21.4;21.4;21.4;21.5;21.4;21.3;21.4;21.4;21.4;21.4;21.4;21.4;21.5;21.4;21.4;21.5;21.5;21.4;21.5;21.5;21.5;21.5;21.5;21.5;21.6;21.6;21.6;21.6;21.6;21.6;21.6;21.6;21.6;21.6;21.6;21.6;21.6;21.6;21.6;21.6;21.6;21.7…
21.3;21.3;21.3;21.2;21.4;21.2;21.4;21.4;21.3;21.3;21.4;21.3;21.3;21.4;21.3;21.4;21.4;21.4;21.4;21.5;21.4;21.5;21.4;21.4;21.4;21.4;21.4;21.4;21.4;21.4;21.4;21.4;21.4;21.4;21.4;21.4;21.4;21.4;21.5;21.5;21.4;21.3;21.4;21.4;21.4;21.4;21.4;21.4;21.4;21.4;21.4;21.4;21.4;21.5;21.4;21.5;21.4;21.5;21.5;21.5;21.6;21.5;21.5;21.5;21.5;21.5;21.5;21.5;21.6;21.6;21.6;21.6;21.6;21.6;21.5;21.6;21.6;21.6;21.6;21.7…
21.3;21.4;21.4;21.3;21.4;21.3;21.4;21.3;21.3;21.3;21.3;21.3;21.4;21.4;21.3;21.4;21.3;21.4;21.4;21.4;21.3;21.4;21.4;21.4;21.3;21.4;21.4;21.4;21.4;21.3;21.5;21.3;21.4;21.4;21.4;21.3;21.4;21.4;21.4;21.4;21.4;21.3;21.4;21.4;21.5;21.4;21.4;21.4;21.4;21.4;21.4;21.4;21.4;21.4;21.4;21.4;21.5;21.5;21.5;21.5;21.5;21.5;21.5;21.5;21.5;21.5;21.6;21.5;21.6;21.6;21.6;21.6;21.6;21.5;21.6;21.6;21.6;21.6;21.6;21.6…
21.4;21.4;21.4;21.3;21.3;21.4;21.3;21.2;21.3;21.4;21.3;21.3;21.3;21.3;21.3;21.3;21.4;21.4;21.3;21.4;21.3;21.4;21.4;21.4;21.4;21.4;21.4;21.4;21.4;21.4;21.4;21.4;21.4;21.3;21.4;21.3;21.5;21.5;21.4;21.4;21.3;21.4;21.4;21.4;21.4;21.4;21.4;21.4;21.4;21.4;21.4;21.4;21.4;21.4;21.4;21.4;21.5;21.5;21.4;21.5;21.4;21.6;21.5;21.5;21.6;21.6;21.6;21.5;21.5;21.6;21.6;21.6;21.6;21.6;21.5;21.6;21.6;21.6;21.5;21.6…
21.3;21.4;21.3;21.3;21.3;21.4;21.3;21.3;21.3;21.3;21.3;21.2;21.3;21.3;21.4;21.4;21.3;21.3;21.3;21.3;21.3;21.4;21.3;21.3;21.3;21.3;21.4;21.4;21.4;21.4;21.4;21.3;21.3;21.4;21.3;21.3;21.4;21.4;21.4;21.4;21.4;21.4;21.4;21.4;21.4;21.4;21.4;21.4;21.4;21.4;21.4;21.5;21.5;21.4;21.5;21.4;21.5;21.4;21.4;21.4;21.5;21.5;21.5;21.5;21.5;21.5;21.5;21.5;21.6;21.5;21.6;21.5;21.6;21.5;21.5;21.6;21.6;21.6;21.6;21.6…
21.3;21.3;21.4;21.3;21.3;21.2;21.3;21.3;21.2;21.2;21.2;21.3;21.3;21.3;21.3;21.3;21.3;21.3;21.3;21.3;21.3;21.2;21.3;21.3;21.3;21.4;21.3;21.4;21.4;21.4;21.4;21.3;21.3;21.4;21.3;21.4;21.4;21.4;21.4;21.4;21.5;21.4;21.4;21.4;21.4;21.4;21.4;21.4;21.4;21.4;21.4;21.4;21.5;21.4;21.4;21.6;21.4;21.5;21.5;21.5;21.4;21.5;21.5;21.5;21.5;21.4;21.5;21.5;21.5;21.5;21.5;21.6;21.6;21.5;21.5;21.6;21.6;21.6;21.5;21.6…
21.3;21.3;21.3;21.2;21.2;21.1;21.2;21.2;21.2;21.2;21.2;21.2;21.2;21.2;21.3;21.3;21.3;21.4;21.3;21.3;21.3;21.3;21.3;21.3;21.3;21.4;21.4;21.4;21.4;21.4;21.4;21.4;21.3;21.4;21.3;21.4;21.4;21.4;21.4;21.4;21.4;21.4;21.4;21.4;21.2;21.4;21.4;21.4;21.4;21.4;21.4;21.5;21.4;21.4;21.5;21.5;21.5;21.4;21.4;21.4;21.4;21.5;21.5;21.4;21.5;21.4;21.4;21.4;21.5;21.5;21.5;21.5;21.6;21.6;21.5;21.5;21.5;21.5;21.5;21.5…
21.3;21.2;21.2;21.2;21.3;21.2;21.2;21.2;21.2;21.2;21.2;21.2;21.2;21.2;21.3;21.2;21.3;21.3;21.3;21.3;21.2;21.3;21.3;21.3;21.3;21.3;21.4;21.4;21.5;21.4;21.4;21.4;21.4;21.4;21.3;21.4;21.4;21.5;21.4;21.5;21.5;21.4;21.4;21.4;21.5;21.5;21.5;21.4;21.4;21.4;21.4;21.4;21.5;21.5;21.5;21.5;21.5;21.4;21.5;21.5;21.4;21.5;21.5;21.5;21.5;21.4;21.5;21.5;21.5;21.5;21.5;21.4;21.5;21.5;21.5;21.4;21.4;21.4;21.5;21.5…
21.1;21.3;21.3;21.2;21.2;21.2;21.2;21.2;21.2;21.2;21.2;21.2;21.2;21.2;21.2;21.3;21.3;21.3;21.3;21.3;21.4;21.3;21.3;21.3;21.4;21.3;21.4;21.3;21.3;21.4;21.5;21.5;21.4;21.5;21.4;21.4;21.5;21.5;21.4;21.4;21.4;21.4;21.5;21.4;21.4;21.4;21.4;21.4;21.4;21.5;21.4;21.5;21.5;21.4;21.5;21.5;21.5;21.5;21.4;21.5;21.5;21.4;21.4;21.4;21.6;21.4;21.4;21.5;21.5;21.4;21.5;21.5;21.4;21.4;21.5;21.4;21.4;21.5;21.4;21.5…
21.1;21.2;21.2;21.2;21.2;21.2;21.2;21.2;21.2;21.2;21.3;21.2;21.3;21.2;21.3;21.3;21.3;21.3;21.2;21.3;21.3;21.4;21.4;21.3;21.4;21.4;21.3;21.4;21.4;21.3;21.4;21.3;21.3;21.5;21.4;21.4;21.5;21.4;21.5;21.4;21.4;21.4;21.4;21.5;21.4;21.5;21.5;21.4;21.4;21.4;21.5;21.5;21.5;21.5;21.5;21.5;21.5;21.5;21.5;21.4;21.6;21.5;21.5;21.4;21.5;21.4;21.5;21.4;21.5;21.4;21.4;21.4;21.5;21.5;21.5;21.4;21.4;21.4;21.5;21.4…
21.2;21.2;21.2;21.1;21.2;21.2;21.2;21.2;21.3;21.3;21.2;21.2;21.2;21.2;21.3;21.3;21.3;21.3;21.3;21.3;21.3;21.4;21.2;21.4;21.2;21.3;21.3;21.4;21.3;21.4;21.4;21.4;21.3;21.5;21.4;21.4;21.5;21.5;21.4;21.4;21.4;21.5;21.4;21.5;21.5;21.5;21.5;21.5;21.5;21.5;21.4;21.5;21.5;21.5;21.5;21.5;21.5;21.5;21.5;21.5;21.6;21.5;21.5;21.5;21.5;21.5;21.5;21.4;21.5;21.5;21.3;21.4;21.4;21.4;21.5;21.4;21.4;21.4;21.5;21.5…
21.2;21.2;21.2;21.2;21.2;21.2;21.2;21.2;21.3;21.2;21.2;21.2;21.2;21.3;21.2;21.3;21.3;21.3;21.3;21.4;21.3;21.3;21.4;21.3;21.3;21.3;21.4;21.4;21.4;21.4;21.4;21.4;21.4;21.4;21.5;21.5;21.5;21.5;21.5;21.5;21.5;21.5;21.5;21.4;21.5;21.5;21.4;21.5;21.5;21.5;21.5;21.5;21.5;21.5;21.5;21.5;21.5;21.5;21.5;21.5;21.6;21.5;21.5;21.5;21.5;21.5;21.5;21.5;21.5;21.5;21.4;21.4;21.4;21.4;21.4;21.5;21.4;21.5;21.5;21.4…
21.2;21.2;21.2;21.2;21.2;21.2;21.2;21.2;21.2;21.2;21.2;21.2;21.2;21.3;21.3;21.2;21.3;21.4;21.3;21.3;21.3;21.3;21.3;21.3;21.4;21.5;21.4;21.5;21.4;21.4;21.4;21.4;21.4;21.4;21.4;21.4;21.5;21.5;21.4;21.5;21.5;21.5;21.5;21.5;21.5;21.5;21.5;21.5;21.5;21.5;21.5;21.5;21.5;21.5;21.6;21.6;21.5;21.6;21.5;21.5;21.6;21.6;21.5;21.5;21.5;21.5;21.6;21.5;21.5;21.5;21.4;21.4;21.4;21.4;21.4;21.3;21.5;21.4;21.4;21.4…
21;21.2;21.2;21.2;21.2;21.3;21.1;21.2;21.3;21.3;21.2;21.3;21.2;21.3;21.3;21.3;21.4;21.3;21.3;21.4;21.4;21.3;21.4;21.3;21.3;21.4;21.4;21.4;21.4;21.4;21.5;21.4;21.4;21.4;21.5;21.5;21.4;21.5;21.5;21.5;21.5;21.5;21.5;21.5;21.4;21.5;21.5;21.5;21.5;21.5;21.5;21.5;21.6;21.6;21.6;21.5;21.6;21.5;21.6;21.5;21.5;21.6;21.5;21.6;21.6;21.5;21.5;21.5;21.5;21.5;21.5;21.5;21.4;21.4;21.4;21.4;21.4;21.4;21.4;21.4;2…
21.1;21.2;21.2;21.2;21.2;21.2;21.3;21.2;21.2;21.2;21.3;21.2;21.2;21.3;21.2;21.3;21.3;21.3;21.4;21.3;21.3;21.3;21.4;21.3;21.4;21.3;21.3;21.4;21.4;21.4;21.4;21.4;21.4;21.5;21.4;21.5;21.5;21.5;21.5;21.5;21.5;21.5;21.5;21.5;21.5;21.5;21.6;21.4;21.5;21.5;21.5;21.5;21.6;21.5;21.5;21.6;21.5;21.6;21.6;21.6;21.5;21.5;21.6;21.5;21.6;21.6;21.5;21.5;21.5;21.5;21.5;21.5;21.4;21.5;21.4;21.4;21.4;21.4;21.4;21.4…
21.1;21.2;21.2;21.2;21.2;21.2;21.2;21.2;21.3;21.2;21.3;21.2;21.2;21.3;21.3;21.4;21.3;21.4;21.3;21.4;21.3;21.4;21.3;21.4;21.4;21.4;21.4;21.4;21.4;21.4;21.5;21.4;21.4;21.4;21.4;21.5;21.5;21.5;21.5;21.5;21.6;21.5;21.6;21.5;21.5;21.5;21.5;21.5;21.6;21.6;21.6;21.6;21.5;21.6;21.6;21.6;21.6;21.6;21.5;21.6;21.6;21.6;21.6;21.6;21.6;21.6;21.6;21.6;21.5;21.5;21.5;21.5;21.5;21.5;21.5;21.4;21.4;21.4;21.4;21.4…
21.1;21.2;21.2;21.3;21.2;21.2;21.2;21.2;21.3;21.2;21.2;21.2;21.2;21.2;21.2;21.3;21.3;21.4;21.3;21.4;21.3;21.5;21.5;21.4;21.4;21.4;21.4;21.4;21.3;21.4;21.4;21.4;21.4;21.4;21.4;21.5;21.5;21.5;21.5;21.5;21.5;21.5;21.5;21.6;21.5;21.5;21.5;21.6;21.6;21.6;21.6;21.6;21.6;21.5;21.6;21.6;21.6;21.6;21.6;21.6;21.6;21.6;21.6;21.6;21.6;21.6;21.6;21.5;21.5;21.5;21.3;21.6;21.5;21.5;21.4;21.4;21.4;21.4;21.4;21.4…
21.1;21.2;21.2;21.2;21.2;21.3;21.2;21.2;21.3;21.2;21.2;21.2;21.2;21.3;21.2;21.3;21.4;21.3;21.4;21.4;21.4;21.3;21.4;21.5;21.4;21.4;21.4;21.4;21.4;21.4;21.4;21.4;21.4;21.4;21.5;21.5;21.5;21.6;21.5;21.5;21.6;21.5;21.5;21.6;21.5;21.5;21.5;21.5;21.6;21.6;21.5;21.6;21.6;21.6;21.6;21.5;21.6;21.6;21.6;21.6;21.6;21.6;21.6;21.6;21.6;21.6;21.6;21.5;21.6;21.4;21.5;21.5;21.5;21.5;21.5;21.5;21.5;21.4;21.4;21.4…
21.1;21.2;21.2;21.2;21.2;21.2;21.2;21.3;21.2;21.1;21.3;21.2;21.3;21.3;21.2;21.3;21.3;21.3;21.4;21.5;21.4;21.4;21.4;21.4;21.4;21.3;21.3;21.3;21.4;21.4;21.4;21.4;21.4;21.4;21.4;21.4;21.6;21.5;21.5;21.5;21.5;21.6;21.6;21.6;21.5;21.6;21.5;21.5;21.6;21.6;21.6;21.6;21.6;21.6;21.6;21.6;21.6;21.6;21.6;21.6;21.6;21.6;21.6;21.6;21.6;21.6;21.6;21.6;21.5;21.5;21.4;21.5;21.6;21.5;21.5;21.4;21.5;21.4;21.5;21.4…
21.1;21.1;21.1;21.1;21.2;21.3;21.2;21.3;21.3;21.3;21.3;21.3;21.3;21.3;21.3;21.3;21.3;21.3;21.3;21.5;21.5;21.3;21.3;21.3;21.3;21.4;21.4;21.4;21.4;21.4;21.5;21.5;21.5;21.4;21.4;21.5;21.6;21.5;21.5;21.5;21.5;21.5;21.5;21.5;21.5;21.5;21.5;21.5;21.5;21.6;21.5;21.6;21.6;21.6;21.6;21.6;21.6;21.6;21.6;21.6;21.5;21.6;21.6;21.7;21.6;21.6;21.7;21.6;21.5;21.5;21.5;21.5;21.5;21.5;21.5;21.5;21.5;21.5;21.4;21.4…
21.1;21.1;21.2;21.1;21.2;21.2;21.1;21.3;21.3;21.2;21.3;21.2;21.3;21.3;21.3;21.3;21.3;21.3;21.3;21.5;21.4;21.4;21.3;21.4;21.3;21.4;21.4;21.4;21.4;21.3;21.4;21.4;21.5;21.4;21.4;21.5;21.5;21.6;21.5;21.5;21.5;21.5;21.5;21.6;21.6;21.5;21.5;21.5;21.5;21.6;21.6;21.6;21.6;21.6;21.6;21.6;21.6;21.6;21.6;21.6;21.6;21.6;21.6;21.6;21.6;21.6;21.6;21.5;21.5;21.5;21.5;21.5;21.5;21.5;21.5;21.5;21.5;21.5;21.5;21.4…
20.9;21.3;21.1;21.1;21.2;21.3;21.2;21.2;21.2;21.2;21.2;21.3;21.3;21.3;21.4;21.4;21.4;21.5;21.4;21.4;21.4;21.3;21.4;21.4;21.3;21.4;21.4;21.4;21.4;21.4;21.4;21.4;21.4;21.5;21.5;21.6;21.5;21.5;21.5;21.5;21.5;21.5;21.5;21.6;21.6;21.5;21.5;21.5;21.5;21.5;21.5;21.6;21.6;21.5;21.6;21.6;21.6;21.6;21.5;21.6;21.6;21.6;21.5;21.6;21.6;21.6;21.6;21.5;21.6;21.5;21.5;21.5;21.5;21.5;21.5;21.5;21.4;21.4;21.4;21.5…
21.3;21.1;21.1;21.2;21.2;21.2;21.2;21.2;21.2;21.2;21.3;21.2;21.2;21.3;21.4;21.4;21.4;21.3;21.3;21.5;21.3;21.4;21.5;21.3;21.3;21.4;21.4;21.4;21.4;21.5;21.5;21.5;21.4;21.5;21.5;21.5;21.5;21.5;21.5;21.5;21.5;21.5;21.5;21.5;21.5;21.6;21.5;21.5;21.5;21.5;21.6;21.5;21.6;21.5;21.6;21.6;21.7;21.6;21.6;21.6;21.6;21.6;21.6;21.6;21.6;21.5;21.6;21.6;21.5;21.5;21.5;21.5;21.5;21.5;21.5;21.5;21.5;21.5;21.5;21.5…
21;21.2;21.2;21.1;21.1;21.3;21.2;21.2;21.2;21.2;21.3;21.3;21.3;21.3;21.3;21.3;21.4;21.4;21.3;21.4;21.4;21.3;21.3;21.4;21.3;21.4;21.4;21.4;21.5;21.4;21.4;21.3;21.5;21.5;21.5;21.5;21.5;21.5;21.5;21.5;21.5;21.5;21.5;21.5;21.5;21.5;21.5;21.5;21.6;21.5;21.5;21.5;21.5;21.6;21.6;21.6;21.6;21.6;21.6;21.6;21.5;21.6;21.6;21.6;21.6;21.6;21.6;21.6;21.6;21.5;21.5;21.6;21.5;21.5;21.5;21.5;21.5;21.5;21.5;21.4;2…
21;21.1;21.2;21.2;21.1;21.2;21.2;21.2;21.3;21.2;21.3;21.2;21.2;21.3;21.3;21.3;21.4;21.4;21.4;21.3;21.3;21.3;21.4;21.4;21.4;21.4;21.4;21.4;21.4;21.4;21.4;21.4;21.5;21.5;21.5;21.5;21.5;21.5;21.5;21.5;21.5;21.5;21.5;21.6;21.6;21.6;21.5;21.6;21.5;21.6;21.6;21.5;21.6;21.6;21.6;21.6;21.6;21.5;21.6;21.6;21.6;21.6;21.6;21.6;21.6;21.6;21.6;21.5;21.6;21.5;21.6;21.5;21.6;21.6;21.5;21.5;21.5;21.5;21.4;21.5;2…
21;21.1;21.1;21.1;21.2;21.2;21.2;21.2;21.2;21.2;21.2;21.2;21.3;21.3;21.4;21.3;21.3;21.3;21.4;21.3;21.4;21.5;21.4;21.4;21.4;21.3;21.3;21.5;21.5;21.4;21.5;21.4;21.4;21.5;21.5;21.5;21.5;21.6;21.5;21.6;21.5;21.5;21.5;21.5;21.5;21.6;21.5;21.6;21.6;21.5;21.5;21.6;21.6;21.5;21.6;21.6;21.7;21.6;21.6;21.6;21.6;21.6;21.6;21.6;21.6;21.6;21.6;21.6;21.6;21.5;21.5;21.6;21.6;21.5;21.5;21.5;21.5;21.5;21.5;21.5;2…
21;21.2;21.2;21.1;21.1;21.2;21.2;21.3;21.3;21.2;21.3;21.3;21.3;21.3;21.3;21.3;21.3;21.3;21.4;21.4;21.3;21.3;21.4;21.4;21.4;21.4;21.4;21.4;21.4;21.4;21.4;21.4;21.5;21.5;21.5;21.5;21.4;21.5;21.6;21.5;21.5;21.5;21.5;21.5;21.5;21.5;21.6;21.5;21.5;21.6;21.6;21.5;21.6;21.6;21.5;21.6;21.6;21.6;21.7;21.6;21.6;21.6;21.6;21.6;21.6;21.6;21.6;21.6;21.6;21.6;21.5;21.5;21.7;21.6;21.6;21.6;21.5;21.6;21.5;21.5;2…
21;21.2;21.2;21.2;21.2;21.3;21.3;21.2;21.2;21.2;21.2;21.3;21.3;21.3;21.3;21.3;21.3;21.3;21.3;21.4;21.4;21.4;21.4;21.4;21.3;21.4;21.3;21.4;21.4;21.4;21.5;21.4;21.5;21.5;21.6;21.5;21.5;21.5;21.6;21.5;21.5;21.5;21.5;21.5;21.6;21.6;21.6;21.6;21.6;21.6;21.5;21.5;21.5;21.6;21.5;21.6;21.6;21.5;21.6;21.6;21.6;21.6;21.6;21.6;21.6;21.6;21.6;21.6;21.6;21.6;21.6;21.5;21.6;21.5;21.6;21.5;21.5;21.6;21.5;21.5;2…
21.1;21.2;21.2;21.2;21.1;21.3;21.3;21.2;21.3;21.2;21.3;21.2;21.2;21.3;21.3;21.3;21.4;21.3;21.4;21.3;21.3;21.4;21.4;21.4;21.3;21.4;21.4;21.4;21.4;21.4;21.4;21.4;21.4;21.5;21.5;21.5;21.5;21.5;21.6;21.6;21.5;21.5;21.5;21.5;21.5;21.6;21.5;21.6;21.6;21.6;21.6;21.6;21.6;21.6;21.6;21.6;21.6;21.6;21.7;21.7;21.6;21.6;21.6;21.6;21.6;21.6;21.6;21.6;21.6;21.5;21.5;21.6;21.5;21.6;21.6;21.6;21.6;21.6;21.5;21.5…
21;21.2;21.2;21.2;21.2;21.3;21.2;21.3;21.3;21.3;21.3;21.3;21.3;21.4;21.3;21.3;21.3;21.4;21.4;21.4;21.4;21.4;21.5;21.4;21.4;21.4;21.4;21.4;21.4;21.4;21.4;21.5;21.4;21.5;21.5;21.6;21.6;21.5;21.5;21.5;21.5;21.5;21.5;21.5;21.6;21.6;21.5;21.5;21.6;21.6;21.6;21.6;21.6;21.6;21.5;21.6;21.6;21.6;21.6;21.6;21.6;21.6;21.6;21.6;21.6;21.6;21.6;21.6;21.6;21.5;21.6;21.6;21.6;21.6;21.6;21.5;21.5;21.6;21.5;21.5;2…
21;21.1;21.1;21.1;21.3;21.3;21.2;21.2;21.3;21.3;21.3;21.3;21.3;21.4;21.3;21.3;21.4;21.4;21.4;21.4;21.3;21.4;21.5;21.4;21.3;21.4;21.4;21.4;21.5;21.4;21.4;21.4;21.5;21.5;21.5;21.5;21.5;21.5;21.5;21.5;21.5;21.6;21.5;21.5;21.5;21.6;21.6;21.5;21.7;21.6;21.5;21.6;21.5;21.5;21.5;21.6;21.6;21.6;21.6;21.6;21.6;21.6;21.6;21.6;21.6;21.6;21.6;21.6;21.6;21.6;21.6;21.6;21.6;21.5;21.5;21.6;21.6;21.5;21.5;21.6;2…
21.1;21.1;21.2;21.2;21.2;21.2;21.2;21.2;21.3;21.3;21.3;21.3;21.3;21.4;21.3;21.4;21.4;21.4;21.4;21.4;21.5;21.3;21.5;21.5;21.3;21.4;21.4;21.4;21.4;21.5;21.5;21.4;21.4;21.5;21.5;21.5;21.5;21.5;21.5;21.6;21.6;21.5;21.5;21.6;21.5;21.5;21.6;21.5;21.5;21.5;21.6;21.6;21.6;21.6;21.6;21.6;21.6;21.6;21.7;21.6;21.6;21.6;21.6;21.6;21.6;21.6;21.6;21.6;21.6;21.6;21.6;21.6;21.7;21.6;21.5;21.6;21.6;21.5;21.5;21.5…
21.1;21.2;21.2;21.3;21.2;21.2;21.2;21.2;21.2;21.3;21.3;21.2;21.3;21.3;21.4;21.3;21.4;21.3;21.4;21.4;21.3;21.4;21.3;21.4;21.4;21.4;21.4;21.5;21.5;21.5;21.5;21.4;21.5;21.5;21.5;21.5;21.5;21.5;21.6;21.5;21.5;21.5;21.5;21.6;21.5;21.5;21.5;21.5;21.5;21.5;21.5;21.6;21.6;21.6;21.6;21.7;21.6;21.6;21.6;21.6;21.6;21.6;21.7;21.7;21.7;21.6;21.7;21.6;21.6;21.6;21.6;21.6;21.6;21.6;21.5;21.6;21.6;21.5;21.5;21.5…
21.1;21.2;21.2;21;21.2;21.3;21.2;21.2;21.3;21.3;21.3;21.3;21.3;21.3;21.3;21.3;21.3;21.4;21.3;21.4;21.4;21.4;21.4;21.4;21.4;21.5;21.5;21.4;21.4;21.5;21.5;21.5;21.5;21.5;21.5;21.5;21.5;21.5;21.6;21.5;21.5;21.6;21.6;21.5;21.6;21.6;21.5;21.5;21.6;21.6;21.5;21.5;21.6;21.6;21.6;21.6;21.6;21.7;21.6;21.6;21.6;21.7;21.6;21.6;21.7;21.7;21.7;21.7;21.6;21.6;21.6;21.6;21.6;21.6;21.6;21.6;21.6;21.5;21.5;21.5;2…
21.2;21.2;21.2;21.2;21.3;21.3;21.2;21.3;21.3;21.3;21.3;21.3;21.3;21.3;21.2;21.4;21.4;21.3;21.4;21.4;21.4;21.4;21.4;21.4;21.4;21.4;21.4;21.4;21.5;21.5;21.5;21.5;21.6;21.5;21.5;21.5;21.5;21.5;21.5;21.6;21.6;21.5;21.6;21.5;21.6;21.6;21.6;21.5;21.6;21.6;21.6;21.6;21.6;21.6;21.6;21.6;21.6;21.6;21.7;21.6;21.7;21.6;21.6;21.6;21.6;21.7;21.7;21.6;21.6;21.6;21.6;21.6;21.5;21.6;21.6;21.6;21.6;21.6;21.5;21.6…
21;21.2;21.2;21.1;21.3;21.3;21.3;21.2;21.1;21.3;21.3;21.3;21.3;21.3;21.3;21.3;21.3;21.4;21.4;21.4;21.4;21.4;21.2;21.4;21.4;21.4;21.4;21.5;21.5;21.5;21.6;21.4;21.5;21.5;21.5;21.5;21.5;21.6;21.6;21.6;21.5;21.6;21.6;21.6;21.5;21.5;21.6;21.6;21.6;21.5;21.6;21.6;21.6;21.7;21.6;21.7;21.6;21.7;21.6;21.6;21.6;21.6;21.7;21.7;21.7;21.7;21.7;21.6;21.6;21.6;21.6;21.6;21.6;21.4;21.6;21.6;21.6;21.6;21.5;21.5;2…
21.1;21.2;21.2;21.2;21.2;21.2;21.3;21.3;21.3;21.2;21.3;21.3;21.3;21.3;21.3;21.2;21.4;21.3;21.3;21.4;21.4;21.4;21.4;21.4;21.4;21.5;21.4;21.4;21.5;21.4;21.4;21.5;21.6;21.5;21.5;21.5;21.5;21.5;21.5;21.6;21.5;21.6;21.5;21.6;21.5;21.6;21.5;21.6;21.6;21.5;21.6;21.6;21.7;21.6;21.7;21.7;21.7;21.6;21.6;21.7;21.6;21.6;21.7;21.6;21.7;21.6;21.6;21.6;21.6;21.6;21.6;21.6;21.6;21.6;21.6;21.6;21.6;21.5;21.6;21.5…
21.1;21.1;21.1;21.2;21.2;21.2;21.3;21.2;21.3;21.2;21.3;21.3;21.3;21.4;21.3;21.3;21.4;21.2;21.3;21.3;21.4;21.4;21.6;21.4;21.4;21.5;21.4;21.5;21.5;21.5;21.5;21.5;21.6;21.5;21.5;21.5;21.5;21.5;21.6;21.6;21.6;21.6;21.5;21.5;21.5;21.6;21.6;21.5;21.5;21.6;21.6;21.7;21.6;21.7;21.6;21.6;21.6;21.7;21.6;21.7;21.7;21.6;21.6;21.6;21.6;21.6;21.6;21.6;21.6;21.6;21.6;21.6;21.7;21.6;21.6;21.6;21.6;21.5;21.6;21.5…
21;21.2;21.1;21.2;21.2;21.2;21.2;21.1;21.3;21.3;21.3;21.3;21.3;21.4;21.4;21.4;21.3;21.3;21.4;21.4;21.3;21.3;21.4;21.4;21.4;21.4;21.4;21.4;21.5;21.4;21.5;21.6;21.5;21.5;21.5;21.5;21.5;21.5;21.5;21.5;21.6;21.6;21.5;21.5;21.5;21.5;21.6;21.5;21.6;21.6;21.6;21.6;21.7;21.6;21.7;21.6;21.6;21.6;21.7;21.7;21.7;21.6;21.6;21.7;21.7;21.6;21.6;21.6;21.6;21.6;21.6;21.6;21.6;21.5;21.5;21.6;21.6;21.6;21.5;21.5;2…
21.1;21.2;21.2;21.1;21.2;21.2;21.2;21.3;21.3;21.3;21.3;21.3;21.3;21.4;21.4;21.3;21.4;21.4;21.3;21.5;21.4;21.4;21.4;21.4;21.4;21.4;21.4;21.4;21.5;21.5;21.5;21.5;21.5;21.5;21.5;21.5;21.5;21.5;21.6;21.6;21.5;21.6;21.6;21.6;21.5;21.6;21.5;21.5;21.6;21.5;21.6;21.6;21.6;21.6;21.6;21.7;21.6;21.6;21.7;21.7;21.7;21.6;21.6;21.6;21.6;21.6;21.6;21.6;21.7;21.6;21.6;21.6;21.6;21.6;21.6;21.6;21.6;21.5;21.6;21.5…
21.1;21.1;21.2;21.2;21.2;21.2;21.2;21.3;21.2;21.3;21.3;21.3;21.3;21.4;21.2;21.4;21.4;21.3;21.3;21.4;21.5;21.4;21.4;21.4;21.4;21.5;21.4;21.4;21.5;21.5;21.5;21.5;21.6;21.5;21.5;21.5;21.6;21.6;21.6;21.6;21.6;21.6;21.6;21.6;21.5;21.5;21.5;21.5;21.6;21.6;21.6;21.6;21.6;21.6;21.7;21.7;21.6;21.6;21.7;21.7;21.7;21.6;21.6;21.7;21.6;21.6;21.7;21.7;21.6;21.6;21.7;21.6;21.6;21.6;21.6;21.6;21.5;21.5;21.6;21.5…
21.2;21.2;21.2;21.2;21.3;21.3;21.3;21.3;21.3;21.3;21.3;21.4;21.3;21.4;21.5;21.3;21.5;21.4;21.3;21.4;21.4;21.4;21.4;21.3;21.4;21.4;21.4;21.4;21.5;21.5;21.5;21.5;21.5;21.5;21.5;21.5;21.6;21.6;21.6;21.6;21.6;21.6;21.6;21.6;21.6;21.6;21.6;21.5;21.7;21.6;21.6;21.6;21.6;21.6;21.6;21.6;21.6;21.6;21.6;21.7;21.7;21.7;21.7;21.6;21.6;21.8;21.6;21.7;21.7;21.6;21.6;21.6;21.7;21.6;21.6;21.6;21.6;21.6;21.5;21.6…
21.2;21.2;21.2;21.2;21.2;21.2;21.2;21.2;21.2;21.3;21.2;21.3;21.3;21.4;21.4;21.4;21.4;21.4;21.4;21.4;21.4;21.4;21.4;21.4;21.5;21.4;21.5;21.4;21.5;21.5;21.5;21.5;21.5;21.5;21.5;21.5;21.6;21.6;21.6;21.6;21.6;21.5;21.6;21.6;21.6;21.6;21.6;21.6;21.6;21.6;21.6;21.5;21.6;21.6;21.6;21.6;21.6;21.6;21.7;21.7;21.7;21.7;21.7;21.6;21.6;21.6;21.6;21.7;21.6;21.7;21.6;21.6;21.7;21.6;21.6;21.6;21.6;21.6;21.6;21.5…
21.2;21.2;21.2;21.2;21.2;21.2;21.3;21.3;21.3;21.3;21.3;21.3;21.4;21.4;21.3;21.4;21.4;21.4;21.4;21.4;21.4;21.4;21.4;21.4;21.4;21.4;21.4;21.5;21.5;21.5;21.5;21.5;21.5;21.5;21.5;21.5;21.6;21.6;21.5;21.6;21.6;21.6;21.6;21.5;21.6;21.6;21.6;21.6;21.6;21.6;21.6;21.6;21.6;21.6;21.7;21.6;21.7;21.7;21.7;21.7;21.7;21.7;21.7;21.7;21.7;21.7;21.6;21.7;21.7;21.7;21.6;21.6;21.6;21.6;21.6;21.6;21.6;21.6;21.6;21.5…
21.2;21.2;21.2;21.2;21.2;21.3;21.3;21.3;21.2;21.2;21.3;21.2;21.3;21.4;21.4;21.5;21.4;21.4;21.4;21.4;21.4;21.5;21.4;21.5;21.5;21.5;21.4;21.5;21.5;21.5;21.5;21.5;21.5;21.5;21.5;21.6;21.5;21.6;21.6;21.6;21.7;21.6;21.6;21.6;21.6;21.6;21.6;21.6;21.6;21.6;21.6;21.6;21.6;21.6;21.6;21.6;21.7;21.7;21.6;21.7;21.7;21.7;21.7;21.6;21.7;21.6;21.6;21.6;21.7;21.6;21.6;21.6;21.7;21.6;21.6;21.7;21.6;21.7;21.5;21.6…
21.2;21.2;21.2;21.2;21.4;21.3;21.2;21.2;21.3;21.3;21.4;21.2;21.3;21.4;21.3;21.4;21.4;21.4;21.5;21.5;21.5;21.5;21.4;21.5;21.4;21.5;21.5;21.5;21.5;21.4;21.5;21.5;21.5;21.5;21.5;21.5;21.5;21.6;21.5;21.6;21.5;21.6;21.6;21.6;21.6;21.6;21.6;21.6;21.6;21.6;21.6;21.7;21.6;21.6;21.6;21.6;21.7;21.7;21.7;21.7;21.6;21.7;21.7;21.7;21.7;21.7;21.7;21.6;21.7;21.6;21.6;21.6;21.6;21.6;21.6;21.7;21.6;21.6;21.6;21.6…
21.1;21.1;21.2;21.2;21.2;21.2;21.2;21.3;21.3;21.3;21.2;21.2;21.3;21.3;21.4;21.4;21.3;21.4;21.4;21.5;21.5;21.4;21.4;21.4;21.5;21.4;21.4;21.5;21.4;21.5;21.5;21.5;21.5;21.5;21.5;21.5;21.5;21.5;21.5;21.6;21.5;21.6;21.6;21.6;21.6;21.6;21.7;21.6;21.6;21.6;21.6;21.6;21.6;21.6;21.7;21.6;21.7;21.6;21.6;21.7;21.7;21.7;21.6;21.7;21.6;21.7;21.7;21.6;21.7;21.6;21.7;21.7;21.6;21.6;21.6;21.6;21.6;21.6;21.5;21.6…
21.1;21.2;21.2;21.3;21.3;21.2;21.3;21.2;21.2;21.3;21.3;21.3;21.4;21.4;21.3;21.4;21.3;21.4;21.4;21.4;21.4;21.4;21.5;21.4;21.4;21.5;21.4;21.5;21.4;21.5;21.4;21.4;21.5;21.5;21.5;21.5;21.5;21.5;21.5;21.5;21.5;21.6;21.6;21.5;21.6;21.6;21.7;21.7;21.6;21.6;21.6;21.6;21.6;21.6;21.7;21.6;21.7;21.6;21.7;21.7;21.6;21.7;21.8;21.7;21.7;21.7;21.7;21.7;21.7;21.6;21.7;21.6;21.6;21.6;21.6;21.6;21.6;21.6;21.6;21.5…
21.1;21.3;21.2;21.2;21.3;21.2;21.2;21.2;21.3;21.3;21.3;21.3;21.3;21.3;21.3;21.4;21.3;21.4;21.4;21.5;21.5;21.5;21.5;21.5;21.4;21.4;21.5;21.4;21.5;21.4;21.5;21.5;21.5;21.5;21.5;21.5;21.5;21.5;21.5;21.5;21.6;21.5;21.6;21.6;21.5;21.6;21.6;21.6;21.6;21.6;21.6;21.6;21.6;21.6;21.7;21.7;21.7;21.6;21.6;21.6;21.6;21.6;21.7;21.6;21.7;21.6;21.6;21.6;21.7;21.7;21.7;21.7;21.6;21.6;21.6;21.6;21.6;21.6;21.6;21.6…
21.1;21.2;21.2;21.2;21.2;21.3;21.2;21.2;21.3;21.2;21.3;21.3;21.2;21.3;21.3;21.3;21.3;21.4;21.4;21.4;21.4;21.4;21.5;21.4;21.4;21.4;21.4;21.4;21.4;21.5;21.5;21.6;21.5;21.5;21.5;21.5;21.5;21.5;21.5;21.5;21.5;21.5;21.5;21.6;21.6;21.6;21.6;21.6;21.6;21.6;21.6;21.7;21.6;21.7;21.6;21.7;21.7;21.7;21.7;21.6;21.7;21.6;21.6;21.7;21.7;21.7;21.6;21.6;21.6;21.6;21.7;21.6;21.7;21.6;21.6;21.6;21.6;21.6;21.6;21.6…
21.1;21.2;21.2;21.2;21.2;21.2;21.2;21.3;21.2;21.2;21.3;21.4;21.3;21.4;21.4;21.4;21.4;21.4;21.4;21.4;21.5;21.4;21.5;21.5;21.4;21.4;21.5;21.4;21.5;21.4;21.5;21.6;21.6;21.6;21.5;21.6;21.5;21.5;21.6;21.6;21.6;21.6;21.6;21.5;21.6;21.6;21.6;21.6;21.6;21.6;21.6;21.6;21.6;21.6;21.6;21.6;21.7;21.7;21.6;21.7;21.7;21.7;21.7;21.7;21.7;21.7;21.7;21.6;21.7;21.6;21.7;21.6;21.7;21.6;21.6;21.7;21.6;21.6;21.5;21.6…
21.1;21.2;21.2;21.2;21.2;21.3;21.2;21.3;21.3;21.2;21.3;21.4;21.3;21.4;21.4;21.4;21.4;21.4;21.4;21.5;21.5;21.4;21.5;21.4;21.4;21.5;21.5;21.4;21.5;21.4;21.5;21.5;21.5;21.5;21.5;21.5;21.5;21.6;21.8;21.5;21.5;21.6;21.5;21.6;21.6;21.6;21.6;21.6;21.6;21.6;21.6;21.6;21.6;21.6;21.6;21.7;21.6;21.7;21.7;21.7;21.7;21.6;21.6;21.7;21.7;21.7;21.6;21.6;21.7;21.7;21.7;21.7;21.7;21.6;21.7;21.6;21.6;21.6;21.5;21.6…
21.1;21.2;21.2;21.2;21.2;21.2;21.2;21.2;21.3;21.2;21.3;21.3;21.3;21.4;21.3;21.4;21.4;21.4;21.4;21.4;21.4;21.4;21.3;21.4;21.4;21.5;21.5;21.4;21.5;21.5;21.5;21.5;21.5;21.5;21.5;21.5;21.5;21.5;21.6;21.6;21.5;21.6;21.6;21.6;21.5;21.6;21.5;21.6;21.6;21.6;21.6;21.6;21.6;21.7;21.7;21.7;21.6;21.6;21.6;21.7;21.6;21.7;21.7;21.7;21.7;21.6;21.6;21.6;21.6;21.6;21.7;21.7;21.7;21.6;21.6;21.6;21.6;21.5;21.6;21.5…
21.2;21.2;21.2;21.2;21.2;21.3;21.2;21.2;21.3;21.3;21.3;21.3;21.4;21.3;21.4;21.4;21.4;21.4;21.4;21.4;21.4;21.4;21.4;21.4;21.4;21.5;21.5;21.5;21.5;21.4;21.5;21.5;21.5;21.5;21.5;21.5;21.7;21.5;21.5;21.5;21.6;21.6;21.6;21.6;21.6;21.6;21.5;21.6;21.6;21.6;21.6;21.6;21.6;21.7;21.7;21.6;21.6;21.7;21.7;21.6;21.6;21.6;21.6;21.7;21.7;21.6;21.6;21.6;21.7;21.6;21.6;21.7;21.7;21.6;21.6;21.7;21.6;21.5;21.5;21.6…
21.1;21.2;21.2;21.2;21.2;21.3;21.2;21.3;21.3;21.3;21.3;21.3;21.4;21.3;21.3;21.4;21.3;21.4;21.4;21.4;21.4;21.4;21.5;21.4;21.3;21.5;21.4;21.4;21.5;21.5;21.5;21.5;21.5;21.5;21.5;21.5;21.5;21.5;21.6;21.5;21.6;21.5;21.6;21.6;21.5;21.5;21.6;21.6;21.6;21.6;21.6;21.6;21.6;21.6;21.7;21.7;21.6;21.6;21.7;21.6;21.6;21.7;21.6;21.6;21.7;21.7;21.6;21.6;21.6;21.7;21.7;21.6;21.7;21.6;21.6;21.6;21.6;21.6;21.5;21.6…
21;21.2;21.3;21.2;21.2;21.3;21.3;21.2;21.3;21.4;21.3;21.3;21.3;21.4;21.4;21.4;21.4;21.4;21.4;21.4;21.4;21.6;21.4;21.4;21.4;21.5;21.4;21.5;21.5;21.5;21.5;21.5;21.5;21.5;21.5;21.5;21.5;21.5;21.5;21.5;21.6;21.6;21.6;21.6;21.6;21.6;21.6;21.6;21.6;21.6;21.6;21.6;21.6;21.7;21.6;21.7;21.6;21.6;21.7;21.7;21.7;21.6;21.6;21.7;21.7;21.7;21.6;21.6;21.6;21.6;21.8;21.6;21.6;21.6;21.5;21.6;21.6;21.6;21.6;21.6;2…
21.1;21.2;21.2;21.2;21.3;21.3;21.3;21.3;21.3;21.4;21.3;21.3;21.4;21.4;21.4;21.4;21.4;21.4;21.4;21.4;21.4;21.4;21.4;21.4;21.4;21.4;21.5;21.4;21.5;21.5;21.5;21.5;21.5;21.6;21.5;21.5;21.5;21.5;21.7;21.6;21.6;21.6;21.5;21.5;21.6;21.6;21.6;21.7;21.6;21.5;21.6;21.6;21.6;21.6;21.7;21.7;21.6;21.6;21.6;21.6;21.6;21.7;21.6;21.7;21.6;21.6;21.6;21.7;21.6;21.6;21.6;21.6;21.6;21.6;21.6;21.6;21.6;21.6;21.6;21.6…
21;21.2;21.2;21.3;21.2;21.3;21.4;21.2;21.3;21.2;21.3;21.3;21.4;21.4;21.3;21.4;21.4;21.4;21.4;21.4;21.4;21.5;21.4;21.5;21.4;21.4;21.5;21.4;21.5;21.5;21.6;21.5;21.5;21.5;21.5;21.6;21.5;21.5;21.5;21.6;21.6;21.6;21.6;21.6;21.6;21.6;21.6;21.6;21.6;21.5;21.6;21.6;21.6;21.6;21.6;21.6;21.6;21.6;21.7;21.7;21.6;21.7;21.7;21.6;21.7;21.7;21.7;21.6;21.6;21.6;21.6;21.6;21.6;21.6;21.6;21.6;21.7;21.6;21.7;21.6;2…
21.1;21.2;21.3;21.2;21.2;21.3;21.2;21.2;21.3;21.3;21.3;21.3;21.3;21.4;21.3;21.3;21.4;21.4;21.5;21.4;21.4;21.4;21.4;21.4;21.4;21.5;21.4;21.4;21.5;21.5;21.5;21.5;21.5;21.4;21.5;21.5;21.5;21.6;21.6;21.6;21.6;21.6;21.6;21.6;21.6;21.6;21.6;21.6;21.6;21.6;21.6;21.6;21.7;21.6;21.7;21.7;21.7;21.6;21.6;21.7;21.6;21.7;21.7;21.7;21.7;21.7;21.7;21.6;21.6;21.6;21.6;21.6;21.6;21.6;21.7;21.6;21.7;21.6;21.6;21.6…
21.1;21.2;21.2;21.2;21.3;21.3;21.4;21.2;21.3;21.3;21.3;21.3;21.5;21.3;21.3;21.4;21.4;21.4;21.4;21.5;21.4;21.5;21.4;21.4;21.4;21.4;21.4;21.4;21.5;21.5;21.5;21.5;21.6;21.5;21.6;21.5;21.5;21.6;21.6;21.6;21.6;21.6;21.6;21.6;21.6;21.6;21.7;21.6;21.6;21.6;21.6;21.6;21.6;21.7;21.6;21.6;21.7;21.6;21.6;21.7;21.7;21.6;21.7;21.7;21.7;21.7;21.7;21.6;21.6;21.6;21.6;21.6;21.6;21.7;21.6;21.6;21.7;21.6;21.5;21.6…
21.2;21.2;21.2;21.1;21.2;21.2;21.3;21.2;21.3;21.2;21.3;21.3;21.3;21.3;21.3;21.4;21.4;21.5;21.4;21.4;21.4;21.4;21.4;21.4;21.4;21.4;21.5;21.4;21.5;21.5;21.5;21.5;21.5;21.5;21.5;21.5;21.6;21.5;21.6;21.5;21.6;21.5;21.6;21.6;21.6;21.6;21.6;21.6;21.6;21.6;21.6;21.6;21.6;21.7;21.6;21.6;21.6;21.6;21.7;21.7;21.7;21.7;21.7;21.7;21.7;21.7;21.7;21.6;21.6;21.6;21.6;21.6;21.7;21.6;21.7;21.6;21.6;21.6;21.6;21.6…
21.1;21.2;21.2;21.3;21.3;21.3;21.3;21.3;21.3;21.3;21.3;21.3;21.4;21.3;21.3;21.4;21.4;21.4;21.5;21.4;21.4;21.4;21.4;21.4;21.4;21.4;21.5;21.4;21.5;21.5;21.5;21.5;21.5;21.5;21.5;21.6;21.5;21.6;21.6;21.6;21.5;21.6;21.6;21.6;21.6;21.7;21.6;21.6;21.6;21.6;21.6;21.6;21.6;21.7;21.6;21.7;21.7;21.7;21.7;21.6;21.7;21.7;21.7;21.7;21.7;21.7;21.7;21.6;21.6;21.6;21.6;21.7;21.6;21.6;21.7;21.7;21.6;21.6;21.5;21.6…
21.2;21.2;21.2;21.2;21.2;21.3;21.3;21.3;21.3;21.2;21.3;21.3;21.3;21.3;21.2;21.4;21.4;21.4;21.4;21.4;21.4;21.4;21.4;21.5;21.5;21.4;21.4;21.4;21.4;21.6;21.5;21.5;21.5;21.5;21.5;21.6;21.6;21.6;21.6;21.6;21.5;21.6;21.6;21.6;21.6;21.7;21.7;21.6;21.6;21.6;21.6;21.6;21.6;21.6;21.7;21.7;21.7;21.7;21.6;21.7;21.7;21.7;21.7;21.7;21.7;21.6;21.7;21.6;21.6;21.6;21.6;21.6;21.7;21.7;21.6;21.7;21.6;21.6;21.6;21.6…
21.2;21.3;21.3;21.2;21.2;21.3;21.3;21.2;21.3;21.3;21.3;21.3;21.4;21.3;21.4;21.4;21.4;21.4;21.5;21.5;21.5;21.5;21.4;21.5;21.5;21.5;21.4;21.4;21.5;21.5;21.5;21.5;21.5;21.5;21.6;21.5;21.5;21.6;21.5;21.5;21.6;21.5;21.6;21.5;21.6;21.6;21.6;21.7;21.6;21.7;21.6;21.5;21.6;21.6;21.7;21.7;21.7;21.7;21.7;21.7;21.7;21.7;21.7;21.6;21.6;21.7;21.7;21.6;21.7;21.7;21.7;21.6;21.7;21.7;21.6;21.6;21.7;21.6;21.6;21.6…
21.2;21.3;21.2;21.2;21.3;21.3;21.2;21.3;21.3;21.3;21.3;21.3;21.3;21.4;21.4;21.4;21.5;21.4;21.4;21.5;21.5;21.5;21.5;21.5;21.5;21.4;21.5;21.5;21.5;21.5;21.5;21.6;21.5;21.5;21.6;21.6;21.5;21.6;21.5;21.6;21.5;21.6;21.5;21.6;21.6;21.6;21.6;21.6;21.6;21.6;21.6;21.6;21.6;21.6;21.7;21.7;21.7;21.7;21.7;21.7;21.7;21.7;21.6;21.6;21.7;21.6;21.7;21.6;21.6;21.7;21.7;21.7;21.7;21.7;21.6;21.6;21.6;21.6;21.6;21.6…
21.2;21.2;21.2;21.2;21.3;21.2;21.2;21.2;21.3;21.3;21.3;21.3;21.5;21.3;21.3;21.4;21.5;21.4;21.4;21.5;21.4;21.5;21.5;21.4;21.4;21.5;21.4;21.5;21.5;21.5;21.6;21.6;21.6;21.5;21.6;21.6;21.5;21.6;21.6;21.6;21.6;21.6;21.6;21.6;21.6;21.6;21.6;21.6;21.6;21.6;21.6;21.6;21.6;21.6;21.7;21.6;21.7;21.7;21.7;21.7;21.8;21.7;21.6;21.8;21.8;21.7;21.7;21.7;21.7;21.7;21.7;21.7;21.7;21.7;21.6;21.6;21.6;21.6;21.6;21.6…
21.2;21.3;21.3;21.3;21.3;21.3;21.3;21.2;21.3;21.3;21.3;21.3;21.3;21.3;21.4;21.4;21.4;21.4;21.4;21.4;21.5;21.5;21.4;21.5;21.5;21.4;21.5;21.5;21.5;21.5;21.5;21.5;21.6;21.6;21.5;21.5;21.5;21.5;21.7;21.6;21.6;21.5;21.6;21.6;21.6;21.6;21.6;21.6;21.6;21.6;21.5;21.6;21.6;21.6;21.7;21.6;21.7;21.7;21.7;21.7;21.7;21.7;21.8;21.7;21.6;21.7;21.7;21.7;21.7;21.7;21.7;21.7;21.7;21.6;21.6;21.6;21.6;21.6;21.6;21.7…
21.1;21.3;21.2;21.2;21.3;21.3;21.2;21.3;21.4;21.3;21.3;21.3;21.3;21.3;21.4;21.3;21.4;21.4;21.4;21.4;21.4;21.4;21.5;21.5;21.4;21.4;21.5;21.5;21.5;21.5;21.6;21.6;21.6;21.5;21.5;21.5;21.6;21.6;21.6;21.5;21.6;21.6;21.5;21.6;21.6;21.6;21.6;21.6;21.6;21.6;21.6;21.6;21.7;21.6;21.7;21.6;21.6;21.6;21.7;21.7;21.7;21.7;21.7;21.8;21.7;21.7;21.7;21.7;21.7;21.7;21.7;21.6;21.6;21.6;21.6;21.6;21.6;21.6;21.6;21.6…
21.2;21.2;21.2;21.1;21.2;21.2;21.3;21.2;21.3;21.3;21.4;21.3;21.3;21.4;21.4;21.4;21.4;21.4;21.4;21.4;21.4;21.4;21.5;21.5;21.4;21.5;21.5;21.4;21.5;21.6;21.6;21.6;21.6;21.5;21.6;21.6;21.6;21.6;21.6;21.6;21.6;21.6;21.6;21.6;21.6;21.6;21.6;21.6;21.6;21.6;21.6;21.6;21.6;21.6;21.6;21.6;21.6;21.7;21.7;21.7;21.7;21.7;21.7;21.8;21.7;21.7;21.7;21.6;21.7;21.7;21.7;21.6;21.6;21.6;21.6;21.6;21.6;21.6;21.6;21.6…
21.1;21.2;21.3;21.3;21.3;21.3;21.3;21.2;21.3;21.3;21.4;21.4;21.3;21.3;21.4;21.4;21.4;21.4;21.4;21.4;21.4;21.5;21.4;21.5;21.5;21.5;21.5;21.5;21.5;21.5;21.5;21.5;21.5;21.6;21.5;21.5;21.6;21.5;21.6;21.6;21.6;21.6;21.4;21.6;21.6;21.6;21.6;21.6;21.6;21.6;21.6;21.6;21.6;21.6;21.6;21.6;21.7;21.7;21.8;21.7;21.7;21.7;21.7;21.7;21.7;21.8;21.7;21.7;21.7;21.7;21.7;21.6;21.6;21.6;21.6;21.6;21.6;21.6;21.7;21.6…
21.2;21.2;21.2;21.2;21.3;21.3;21.3;21.3;21.3;21.3;21.4;21.3;21.3;21.4;21.4;21.4;21.4;21.4;21.4;21.4;21.4;21.5;21.4;21.4;21.5;21.6;21.4;21.5;21.5;21.5;21.5;21.5;21.6;21.5;21.5;21.6;21.6;21.5;21.5;21.6;21.6;21.6;21.6;21.6;21.6;21.6;21.6;21.6;21.6;21.6;21.6;21.6;21.6;21.6;21.6;21.6;21.6;21.6;21.6;21.7;21.7;21.7;21.7;21.7;21.7;21.7;21.7;21.7;21.5;21.7;21.6;21.7;21.7;21.7;21.6;21.6;21.6;21.6;21.6;21.6…
21.2;21.2;21.3;21.2;21.2;21.3;21.3;21.3;21.3;21.3;21.4;21.1;21.5;21.4;21.4;21.4;21.4;21.4;21.4;21.4;21.5;21.4;21.4;21.5;21.5;21.4;21.5;21.5;21.4;21.5;21.5;21.5;21.5;21.5;21.5;21.6;21.6;21.5;21.5;21.5;21.6;21.6;21.6;21.6;21.6;21.6;21.6;21.6;21.6;21.6;21.6;21.6;21.6;21.6;21.6;21.6;21.6;21.8;21.7;21.7;21.7;21.7;21.7;21.6;21.7;21.6;21.6;21.7;21.6;21.7;21.7;21.6;21.6;21.6;21.6;21.6;21.6;21.7;21.6;21.6…
21.2;21.2;21.2;21.2;21.3;21.3;21.3;21.3;21.4;21.3;21.2;21.3;21.3;21.3;21.4;21.5;21.4;21.4;21.5;21.4;21.4;21.5;21.5;21.5;21.5;21.4;21.5;21.4;21.5;21.5;21.6;21.4;21.5;21.5;21.5;21.6;21.6;21.6;21.6;21.6;21.6;21.6;21.6;21.6;21.6;21.6;21.6;21.5;21.6;21.6;21.6;21.6;21.6;21.6;21.6;21.6;21.7;21.7;21.7;21.7;21.7;21.7;21.6;21.7;21.7;21.7;21.7;21.7;21.7;21.7;21.6;21.6;21.7;21.6;21.7;21.6;21.6;21.6;21.6;21.6…
21.1;21.2;21.2;21.3;21.3;21.2;21.3;21.3;21.3;21.3;21.2;21.3;21.4;21.4;21.4;21.3;21.4;21.4;21.4;21.4;21.4;21.5;21.6;21.5;21.5;21.4;21.5;21.5;21.4;21.5;21.5;21.5;21.5;21.6;21.5;21.6;21.6;21.6;21.6;21.6;21.6;21.6;21.6;21.6;21.6;21.6;21.6;21.6;21.6;21.6;21.6;21.6;21.6;21.6;21.7;21.6;21.6;21.6;21.7;21.7;21.7;21.7;21.7;21.7;21.7;21.7;21.7;21.6;21.7;21.7;21.6;21.7;21.7;21.7;21.7;21.6;21.6;21.6;21.6;21.6…
21.2;21.2;21.2;21.2;21.3;21.3;21.3;21.3;21.3;21.3;21.4;21.2;21.4;21.3;21.5;21.4;21.4;21.4;21.4;21.4;21.5;21.4;21.4;21.5;21.4;21.5;21.4;21.5;21.5;21.5;21.5;21.5;21.5;21.5;21.5;21.6;21.6;21.6;21.6;21.6;21.6;21.6;21.6;21.6;21.6;21.6;21.6;21.6;21.6;21.6;21.6;21.6;21.6;21.6;21.6;21.7;21.7;21.6;21.7;21.7;21.7;21.7;21.6;21.7;21.7;21.7;21.7;21.6;21.6;21.7;21.6;21.7;21.7;21.7;21.6;21.6;21.6;21.6;21.6;21.6…
21.2;21.2;21.2;21.3;21.3;21.3;21.3;21.2;21.4;21.3;21.4;21.3;21.3;21.4;21.4;21.3;21.5;21.3;21.4;21.4;21.4;21.5;21.5;21.4;21.4;21.5;21.5;21.5;21.5;21.5;21.5;21.4;21.5;21.5;21.6;21.6;21.6;21.6;21.6;21.6;21.6;21.6;21.6;21.6;21.6;21.6;21.6;21.6;21.6;21.6;21.6;21.6;21.6;21.7;21.6;21.6;21.7;21.7;21.7;21.7;21.7;21.6;21.6;21.6;21.7;21.7;21.7;21.7;21.7;21.6;21.6;21.7;21.7;21.6;21.5;21.6;21.6;21.6;21.6;21.6…
21.2;21.2;21.2;21.2;21.3;21.3;21.3;21.3;21.3;21.4;21.3;21.3;21.4;21.4;21.4;21.5;21.4;21.5;21.5;21.4;21.4;21.4;21.6;21.4;21.4;21.5;21.5;21.5;21.4;21.5;21.5;21.5;21.5;21.5;21.5;21.6;21.6;21.6;21.6;21.6;21.6;21.6;21.6;21.6;21.6;21.6;21.6;21.6;21.6;21.6;21.7;21.6;21.6;21.6;21.6;21.6;21.7;21.7;21.7;21.7;21.6;21.7;21.7;21.7;21.7;21.7;21.7;21.6;21.7;21.7;21.7;21.6;21.6;21.6;21.5;21.6;21.6;21.6;21.6;21.6…
21.2;21.2;21.3;21.2;21.3;21.3;21.3;21.3;21.3;21.4;21.3;21.3;21.4;21.4;21.5;21.4;21.4;21.4;21.4;21.5;21.5;21.5;21.5;21.5;21.4;21.5;21.5;21.4;21.5;21.5;21.6;21.5;21.5;21.6;21.5;21.6;21.6;21.6;21.6;21.6;21.6;21.6;21.6;21.6;21.6;21.6;21.6;21.6;21.6;21.7;21.6;21.6;21.6;21.6;21.6;21.7;21.7;21.6;21.7;21.7;21.7;21.7;21.7;21.7;21.7;21.7;21.7;21.7;21.7;21.7;21.7;21.7;21.7;21.6;21.6;21.6;21.6;21.6;21.6;21.6…
21.2;21.3;21.2;21.3;21.3;21.3;21.3;21.3;21.3;21.4;21.4;21.4;21.4;21.4;21.4;21.4;21.5;21.4;21.4;21.6;21.4;21.5;21.4;21.5;21.4;21.5;21.5;21.4;21.5;21.6;21.6;21.5;21.6;21.6;21.6;21.6;21.6;21.6;21.6;21.6;21.6;21.6;21.6;21.7;21.6;21.6;21.6;21.6;21.6;21.6;21.7;21.6;21.7;21.7;21.7;21.7;21.7;21.7;21.6;21.7;21.7;21.7;21.7;21.7;21.7;21.7;21.7;21.7;21.7;21.7;21.6;21.6;21.6;21.6;21.6;21.6;21.6;21.6;21.6;21.6…
21;21.3;21.3;21.3;21.3;21.3;21.3;21.4;21.4;21.2;21.4;21.4;21.4;21.4;21.4;21.4;21.5;21.4;21.5;21.5;21.5;21.5;21.5;21.5;21.5;21.5;21.5;21.5;21.5;21.5;21.6;21.5;21.5;21.5;21.5;21.6;21.6;21.6;21.6;21.6;21.6;21.6;21.7;21.7;21.7;21.7;21.6;21.6;21.6;21.6;21.6;21.6;21.7;21.6;21.6;21.7;21.7;21.7;21.7;21.7;21.7;21.7;21.7;21.7;21.7;21.7;21.7;21.7;21.7;21.6;21.7;21.7;21.6;21.6;21.7;21.6;21.6;21.6;21.6;21.6;2…
21.3;21.3;21.3;21.3;21.3;21.3;21.3;21.4;21.2;21.3;21.4;21.4;21.4;21.4;21.4;21.5;21.4;21.5;21.4;21.5;21.5;21.5;21.4;21.5;21.5;21.5;21.5;21.4;21.4;21.5;21.5;21.5;21.6;21.5;21.5;21.6;21.6;21.6;21.7;21.6;21.6;21.6;21.7;21.7;21.7;21.7;21.7;21.6;21.6;21.6;21.7;21.6;21.7;21.7;21.7;21.7;21.7;21.6;21.7;21.7;21.7;21.7;21.7;21.7;21.7;21.7;21.7;21.7;21.7;21.7;21.7;21.6;21.6;21.6;21.6;21.6;21.6;21.6;21.6;21.6…
21.1;21.3;21.3;21.3;21.4;21.3;21.4;21.4;21.3;21.4;21.3;21.4;21.3;21.4;21.5;21.3;21.4;21.4;21.5;21.4;21.5;21.5;21.5;21.5;21.5;21.5;21.5;21.5;21.5;21.5;21.5;21.5;21.6;21.5;21.5;21.6;21.6;21.6;21.6;21.7;21.6;21.6;21.6;21.6;21.6;21.7;21.6;21.6;21.6;21.6;21.6;21.6;21.6;21.6;21.7;21.7;21.6;21.6;21.6;21.7;21.7;21.7;21.7;21.7;21.7;21.7;21.6;21.6;21.6;21.6;21.6;21.6;21.7;21.6;21.6;21.6;21.6;21.6;21.6;21.6…
21.2;21.3;21.3;21.3;21.3;21.4;21.3;21.4;21.4;21.4;21.4;21.4;21.4;21.4;21.4;21.5;21.4;21.5;21.5;21.5;21.5;21.5;21.5;21.5;21.5;21.5;21.5;21.5;21.5;21.6;21.5;21.5;21.5;21.6;21.5;21.6;21.6;21.6;21.5;21.6;21.6;21.7;21.7;21.6;21.7;21.7;21.5;21.6;21.6;21.6;21.6;21.6;21.6;21.6;21.6;21.6;21.6;21.6;21.6;21.6;21.7;21.7;21.7;21.7;21.7;21.6;21.7;21.6;21.6;21.6;21.6;21.7;21.6;21.6;21.6;21.6;21.6;21.6;21.6;21.6…
21.2;21.3;21.3;21.2;21.3;21.2;21.3;21.4;21.4;21.4;21.4;21.3;21.4;21.3;21.4;21.5;21.5;21.5;21.5;21.5;21.4;21.5;21.5;21.5;21.5;21.5;21.5;21.5;21.5;21.5;21.5;21.5;21.6;21.6;21.6;21.6;21.5;21.6;21.5;21.7;21.5;21.6;21.6;21.6;21.6;21.6;21.6;21.6;21.6;21.6;21.6;21.6;21.6;21.6;21.6;21.6;21.6;21.6;21.6;21.7;21.8;21.7;21.7;21.7;21.7;21.7;21.6;21.6;21.6;21.6;21.6;21.7;21.6;21.6;21.6;21.6;21.6;21.7;21.6;21.6…
21.1;21.2;21.3;21.3;21.3;21.3;21.3;21.3;21.4;21.3;21.4;21.4;21.5;21.3;21.4;21.4;21.4;21.5;21.5;21.5;21.5;21.5;21.5;21.5;21.5;21.5;21.5;21.5;21.5;21.5;21.5;21.5;21.6;21.6;21.6;21.6;21.6;21.6;21.6;21.6;21.5;21.6;21.6;21.6;21.6;21.6;21.6;21.6;21.6;21.6;21.6;21.6;21.6;21.6;21.6;21.6;21.6;21.6;21.8;21.7;21.7;21.7;21.7;21.7;21.7;21.7;21.6;21.6;21.6;21.6;21.6;21.6;21.6;21.6;21.6;21.6;21.6;21.6;21.6;21.6…
21.1;21.3;21.3;21.3;21.3;21.3;21.3;21.4;21.3;21.3;21.4;21.4;21.4;21.4;21.4;21.5;21.5;21.5;21.5;21.5;21.5;21.5;21.5;21.5;21.5;21.5;21.5;21.5;21.6;21.5;21.5;21.6;21.6;21.6;21.5;21.6;21.6;21.6;21.6;21.6;21.5;21.6;21.6;21.6;21.6;21.6;21.6;21.6;21.6;21.6;21.6;21.6;21.6;21.7;21.6;21.6;21.7;21.6;21.6;21.7;21.7;21.7;21.7;21.6;21.7;21.7;21.6;21.7;21.6;21.6;21.7;21.6;21.7;21.6;21.6;21.6;21.6;21.6;21.6;21.5…
21.1;21.3;21.3;21.3;21.3;21.3;21.3;21.4;21.4;21.4;21.4;21.4;21.4;21.4;21.4;21.4;21.4;21.5;21.4;21.4;21.5;21.5;21.4;21.5;21.5;21.5;21.5;21.5;21.5;21.5;21.5;21.5;21.6;21.5;21.5;21.6;21.6;21.6;21.7;21.6;21.6;21.7;21.6;21.6;21.6;21.5;21.6;21.6;21.6;21.7;21.6;21.6;21.7;21.6;21.7;21.7;21.6;21.7;21.7;21.7;21.7;21.6;21.6;21.7;21.7;21.7;21.6;21.6;21.6;21.7;21.7;21.6;21.6;21.6;21.6;21.6;21.5;21.6;21.6;21.6…
21.2;21.2;21.3;21.3;21.3;21.3;21.3;21.3;21.4;21.4;21.4;21.3;21.4;21.5;21.4;21.5;21.5;21.5;21.5;21.4;21.4;21.5;21.5;21.5;21.5;21.5;21.5;21.5;21.5;21.5;21.5;21.5;21.5;21.5;21.6;21.5;21.5;21.5;21.6;21.6;21.6;21.7;21.6;21.5;21.6;21.6;21.6;21.6;21.6;21.5;21.5;21.7;21.6;21.7;21.7;21.7;21.7;21.6;21.7;21.7;21.7;21.7;21.7;21.7;21.7;21.7;21.7;21.7;21.6;21.6;21.6;21.6;21.6;21.6;21.6;21.6;21.5;21.6;21.6;21.6…
21.2;21.2;21.2;21.2;21.3;21.3;21.3;21.3;21.4;21.4;21.4;21.4;21.4;21.4;21.5;21.5;21.5;21.5;21.5;21.5;21.5;21.5;21.5;21.5;21.5;21.5;21.5;21.4;21.5;21.5;21.5;21.5;21.5;21.5;21.5;21.6;21.6;21.6;21.6;21.7;21.5;21.6;21.5;21.6;21.6;21.6;21.7;21.6;21.6;21.6;21.6;21.6;21.6;21.7;21.6;21.6;21.7;21.7;21.6;21.7;21.7;21.7;21.7;21.7;21.7;21.7;21.6;21.6;21.6;21.6;21.7;21.6;21.6;21.6;21.6;21.6;21.6;21.6;21.6;21.5…
21.3;21.3;21.3;21.3;21.3;21.4;21.4;21.3;21.3;21.3;21.3;21.4;21.4;21.4;21.4;21.4;21.4;21.4;21.5;21.5;21.5;21.5;21.5;21.5;21.5;21.5;21.4;21.5;21.5;21.5;21.6;21.5;21.5;21.5;21.5;21.5;21.5;21.6;21.6;21.6;21.6;21.6;21.6;21.5;21.6;21.6;21.6;21.5;21.6;21.5;21.6;21.6;21.7;21.6;21.7;21.7;21.6;21.6;21.7;21.7;21.7;21.6;21.7;21.7;21.7;21.7;21.6;21.6;21.6;21.6;21.6;21.6;21.6;21.6;21.6;21.6;21.6;21.6;21.6;21.6…
21.2;21.2;21.2;21.3;21.3;21.4;21.3;21.4;21.3;21.4;21.3;21.4;21.4;21.5;21.4;21.5;21.5;21.4;21.5;21.4;21.5;21.5;21.4;21.5;21.4;21.5;21.5;21.5;21.5;21.6;21.5;21.6;21.6;21.5;21.5;21.6;21.6;21.6;21.6;21.7;21.6;21.6;21.5;21.6;21.6;21.6;21.6;21.6;21.6;21.5;21.6;21.6;21.6;21.7;21.7;21.6;21.6;21.6;21.6;21.7;21.7;21.7;21.6;21.7;21.7;21.6;21.7;21.6;21.6;21.7;21.6;21.6;21.6;21.6;21.6;21.6;21.5;21.6;21.5;21.6…
21.3;21.3;21.3;21.3;21.4;21.4;21.4;21.4;21.3;21.4;21.3;21.4;21.4;21.6;21.4;21.5;21.5;21.4;21.5;21.4;21.5;21.5;21.5;21.5;21.5;21.5;21.4;21.4;21.6;21.6;21.6;21.6;21.5;21.5;21.5;21.6;21.5;21.6;21.6;21.6;21.6;21.6;21.6;21.6;21.6;21.6;21.6;21.6;21.6;21.6;21.6;21.6;21.7;21.6;21.6;21.7;21.7;21.6;21.7;21.6;21.7;21.7;21.6;21.7;21.7;21.6;21.6;21.7;21.6;21.6;21.6;21.6;21.6;21.6;21.6;21.6;21.5;21.5;21.6;21.5…
21.2;21.3;21.3;21.3;21.3;21.3;21.4;21.4;21.3;21.4;21.4;21.4;21.4;21.4;21.4;21.4;21.5;21.4;21.5;21.4;21.5;21.5;21.5;21.5;21.5;21.5;21.4;21.5;21.5;21.4;21.5;21.5;21.5;21.6;21.5;21.6;21.6;21.6;21.6;21.6;21.6;21.6;21.6;21.6;21.6;21.6;21.6;21.6;21.6;21.6;21.6;21.6;21.6;21.7;21.6;21.7;21.6;21.7;21.7;21.6;21.7;21.7;21.7;21.6;21.7;21.7;21.6;21.6;21.6;21.7;21.6;21.6;21.7;21.6;21.6;21.6;21.6;21.6;21.5;21.6…
21.3;21.3;21.3;21.3;21.3;21.4;21.4;21.4;21.4;21.4;21.4;21.4;21.3;21.4;21.4;21.5;21.4;21.5;21.4;21.5;21.5;21.5;21.5;21.4;21.5;21.5;21.5;21.5;21.6;21.6;21.6;21.4;21.5;21.6;21.5;21.6;21.6;21.6;21.6;21.6;21.6;21.6;21.6;21.6;21.5;21.6;21.6;21.5;21.7;21.5;21.6;21.6;21.6;21.7;21.7;21.7;21.7;21.6;21.7;21.7;21.6;21.7;21.7;21.6;21.7;21.7;21.6;21.6;21.6;21.7;21.6;21.7;21.6;21.6;21.6;21.6;21.5;21.5;21.5;21.6…
21.2;21.3;21.3;21.3;21.3;21.4;21.4;21.4;21.4;21.4;21.4;21.5;21.4;21.5;21.4;21.5;21.5;21.4;21.5;21.5;21.5;21.4;21.5;21.5;21.5;21.5;21.5;21.5;21.5;21.5;21.5;21.5;21.4;21.5;21.6;21.5;21.6;21.6;21.6;21.6;21.6;21.6;21.6;21.6;21.6;21.7;21.5;21.6;21.6;21.6;21.6;21.7;21.6;21.7;21.7;21.6;21.6;21.6;21.7;21.7;21.6;21.6;21.6;21.7;21.6;21.6;21.7;21.6;21.7;21.6;21.6;21.7;21.6;21.6;21.6;21.6;21.6;21.6;21.5;21.6…
21.2;21.3;21.3;21.3;21.2;21.3;21.3;21.3;21.3;21.4;21.4;21.4;21.4;21.6;21.4;21.4;21.4;21.4;21.4;21.5;21.5;21.5;21.5;21.5;21.5;21.6;21.5;21.5;21.5;21.5;21.6;21.5;21.5;21.5;21.5;21.6;21.6;21.6;21.6;21.6;21.6;21.6;21.6;21.5;21.5;21.6;21.6;21.6;21.6;21.6;21.6;21.6;21.6;21.6;21.7;21.7;21.6;21.6;21.7;21.6;21.6;21.6;21.6;21.6;21.7;21.6;21.7;21.6;21.7;21.7;21.6;21.7;21.6;21.5;21.6;21.6;21.5;21.6;21.5;21.6…
21.2;21.2;21.2;21.2;21.3;21.3;21.4;21.4;21.4;21.4;21.4;21.4;21.4;21.4;21.5;21.5;21.4;21.4;21.4;21.4;21.5;21.5;21.5;21.4;21.5;21.5;21.4;21.6;21.5;21.5;21.5;21.6;21.5;21.5;21.6;21.6;21.6;21.6;21.6;21.6;21.6;21.6;21.5;21.6;21.6;21.6;21.6;21.6;21.6;21.6;21.6;21.6;21.7;21.7;21.7;21.6;21.7;21.6;21.6;21.6;21.6;21.7;21.7;21.7;21.7;21.6;21.6;21.7;21.6;21.6;21.6;21.6;21.6;21.6;21.6;21.6;21.6;21.6;21.6;21.5…
21.2;21.2;21.3;21.3;21.3;21.3;21.4;21.3;21.4;21.4;21.4;21.4;21.4;21.5;21.5;21.4;21.4;21.4;21.4;21.5;21.5;21.5;21.6;21.5;21.5;21.5;21.5;21.5;21.5;21.5;21.5;21.5;21.5;21.6;21.5;21.5;21.6;21.6;21.6;21.6;21.6;21.6;21.6;21.5;21.6;21.6;21.6;21.6;21.6;21.6;21.6;21.6;21.6;21.6;21.7;21.6;21.7;21.6;21.6;21.6;21.6;21.7;21.7;21.6;21.7;21.6;21.6;21.6;21.6;21.7;21.6;21.7;21.6;21.6;21.6;21.6;21.6;21.6;21.5;21.6…
21.1;21.2;21.2;21.3;21.3;21.4;21.3;21.3;21.3;21.4;21.4;21.4;21.4;21.4;21.5;21.4;21.4;21.4;21.5;21.5;21.5;21.5;21.6;21.5;21.5;21.5;21.5;21.5;21.6;21.5;21.6;21.6;21.5;21.5;21.5;21.5;21.6;21.6;21.6;21.6;21.6;21.6;21.6;21.6;21.6;21.6;21.6;21.6;21.6;21.6;21.6;21.6;21.6;21.6;21.6;21.7;21.6;21.6;21.6;21.6;21.7;21.6;21.6;21.6;21.6;21.7;21.6;21.6;21.6;21.6;21.6;21.6;21.7;21.6;21.6;21.6;21.6;21.6;21.5;21.5…
21.2;21.2;21.3;21.3;21.3;21.4;21.3;21.3;21.4;21.4;21.4;21.4;21.5;21.5;21.5;21.5;21.4;21.4;21.5;21.5;21.5;21.5;21.6;21.5;21.5;21.5;21.5;21.4;21.5;21.5;21.5;21.6;21.5;21.5;21.5;21.6;21.5;21.5;21.6;21.6;21.6;21.6;21.6;21.6;21.6;21.6;21.6;21.6;21.6;21.6;21.6;21.6;21.6;21.6;21.7;21.6;21.6;21.6;21.7;21.7;21.6;21.6;21.7;21.7;21.6;21.7;21.7;21.6;21.6;21.6;21.6;21.6;21.6;21.6;21.6;21.6;21.5;21.6;21.5;21.5…
21.2;21.3;21.3;21.3;21.4;21.3;21.3;21.3;21.4;21.4;21.3;21.4;21.4;21.4;21.5;21.4;21.4;21.5;21.5;21.4;21.5;21.5;21.5;21.5;21.5;21.5;21.5;21.5;21.5;21.5;21.6;21.5;21.5;21.6;21.5;21.6;21.5;21.6;21.5;21.6;21.7;21.6;21.6;21.6;21.6;21.6;21.6;21.6;21.6;21.6;21.6;21.6;21.6;21.6;21.6;21.6;21.6;21.6;21.6;21.7;21.6;21.7;21.6;21.7;21.6;21.6;21.6;21.6;21.6;21.6;21.6;21.6;21.7;21.6;21.6;21.5;21.6;21.6;21.5;21.5…
21.3;21.4;21.3;21.4;21.4;21.4;21.4;21.3;21.4;21.4;21.4;21.4;21.5;21.4;21.5;21.5;21.5;21.5;21.5;21.5;21.6;21.5;21.6;21.6;21.5;21.5;21.5;21.5;21.6;21.6;21.6;21.6;21.5;21.5;21.5;21.6;21.5;21.5;21.7;21.7;21.6;21.6;21.6;21.6;21.6;21.6;21.6;21.6;21.6;21.6;21.6;21.6;21.6;21.6;21.6;21.6;21.6;21.6;21.6;21.6;21.6;21.6;21.7;21.7;21.6;21.6;21.7;21.6;21.6;21.7;21.7;21.7;21.6;21.6;21.6;21.5;21.6;21.5;21.5;21.5…
21.2;21.3;21.3;21.4;21.3;21.4;21.4;21.4;21.4;21.4;21.3;21.4;21.4;21.4;21.5;21.5;21.5;21.5;21.5;21.5;21.5;21.5;21.5;21.5;21.5;21.5;21.4;21.5;21.6;21.5;21.5;21.5;21.5;21.5;21.5;21.5;21.6;21.5;21.6;21.7;21.6;21.6;21.6;21.6;21.6;21.6;21.6;21.6;21.6;21.6;21.6;21.6;21.6;21.6;21.6;21.6;21.6;21.6;21.6;21.6;21.7;21.6;21.6;21.7;21.7;21.6;21.6;21.7;21.7;21.7;21.7;21.7;21.7;21.6;21.7;21.6;21.5;21.5;21.5;21.5…
21.2;21.3;21.3;21.4;21.3;21.4;21.3;21.4;21.3;21.3;21.4;21.4;21.4;21.5;21.5;21.5;21.5;21.5;21.4;21.5;21.5;21.6;21.5;21.6;21.5;21.5;21.6;21.5;21.5;21.6;21.5;21.5;21.5;21.6;21.5;21.5;21.5;21.6;21.6;21.6;21.6;21.6;21.6;21.6;21.6;21.6;21.6;21.6;21.6;21.6;21.6;21.7;21.6;21.6;21.6;21.6;21.6;21.6;21.8;21.6;21.7;21.7;21.7;21.7;21.7;21.6;21.7;21.7;21.6;21.6;21.6;21.7;21.7;21.6;21.6;21.6;21.5;21.5;21.5;21.5…
21.2;21.3;21.4;21.3;21.3;21.4;21.4;21.4;21.4;21.4;21.4;21.4;21.5;21.4;21.5;21.5;21.4;21.5;21.5;21.5;21.4;21.5;21.6;21.5;21.5;21.5;21.5;21.5;21.5;21.5;21.5;21.6;21.5;21.6;21.5;21.5;21.5;21.6;21.6;21.6;21.6;21.6;21.6;21.6;21.6;21.6;21.6;21.6;21.6;21.6;21.6;21.6;21.6;21.6;21.6;21.7;21.6;21.6;21.6;21.6;21.6;21.7;21.7;21.7;21.7;21.7;21.7;21.7;21.7;21.7;21.7;21.7;21.6;21.6;21.6;21.6;21.6;21.6;21.6;21.6…
21.2;21.3;21.3;21.4;21.3;21.3;21.4;21.4;21.4;21.4;21.4;21.4;21.4;21.5;21.5;21.5;21.5;21.5;21.5;21.4;21.5;21.5;21.5;21.5;21.5;21.5;21.5;21.5;21.5;21.5;21.5;21.5;21.5;21.5;21.5;21.6;21.6;21.5;21.6;21.6;21.6;21.6;21.6;21.6;21.6;21.6;21.6;21.7;21.7;21.6;21.6;21.6;21.7;21.7;21.6;21.6;21.6;21.6;21.7;21.6;21.6;21.7;21.7;21.7;21.7;21.7;21.7;21.6;21.7;21.6;21.6;21.7;21.6;21.6;21.6;21.6;21.6;21.6;21.5;21.5…
21.3;21.3;21.3;21.4;21.4;21.3;21.4;21.4;21.4;21.4;21.4;21.4;21.5;21.5;21.5;21.5;21.5;21.5;21.5;21.3;21.5;21.5;21.5;21.5;21.5;21.5;21.5;21.5;21.6;21.5;21.6;21.5;21.5;21.6;21.5;21.6;21.6;21.6;21.6;21.6;21.6;21.6;21.6;21.6;21.6;21.6;21.6;21.7;21.7;21.6;21.6;21.6;21.6;21.6;21.6;21.6;21.6;21.6;21.7;21.6;21.7;21.6;21.6;21.7;21.6;21.7;21.7;21.7;21.6;21.6;21.6;21.6;21.6;21.6;21.6;21.6;21.6;21.6;21.6;21.5…
21.1;21.3;21.3;21.3;21.4;21.4;21.4;21.4;21.4;21.4;21.4;21.4;21.4;21.4;21.4;21.5;21.5;21.5;21.5;21.5;21.5;21.5;21.6;21.6;21.5;21.6;21.5;21.5;21.5;21.5;21.6;21.5;21.5;21.5;21.6;21.6;21.6;21.6;21.6;21.6;21.6;21.6;21.6;21.6;21.6;21.5;21.6;21.5;21.6;21.6;21.6;21.6;21.6;21.6;21.6;21.6;21.6;21.7;21.6;21.6;21.6;21.6;21.6;21.6;21.7;21.7;21.7;21.6;21.6;21.6;21.6;21.6;21.6;21.6;21.6;21.6;21.5;21.6;21.5;21.6…
21.1;21.3;21.4;21.3;21.4;21.4;21.4;21.4;21.4;21.4;21.4;21.4;21.4;21.5;21.5;21.4;21.5;21.4;21.5;21.5;21.5;21.5;21.5;21.5;21.5;21.5;21.5;21.5;21.5;21.5;21.5;21.5;21.5;21.5;21.5;21.5;21.6;21.6;21.6;21.6;21.6;21.6;21.6;21.6;21.6;21.5;21.6;21.7;21.6;21.6;21.6;21.6;21.6;21.6;21.6;21.6;21.6;21.6;21.6;21.7;21.6;21.6;21.6;21.6;21.6;21.7;21.7;21.6;21.6;21.6;21.6;21.6;21.7;21.6;21.6;21.5;21.5;21.5;21.5;21.5…
21.1;21.3;21.4;21.4;21.4;21.4;21.3;21.4;21.4;21.4;21.3;21.4;21.4;21.4;21.4;21.5;21.4;21.5;21.5;21.5;21.6;21.5;21.5;21.5;21.5;21.6;21.5;21.5;21.5;21.5;21.5;21.5;21.5;21.5;21.6;21.6;21.6;21.6;21.6;21.6;21.6;21.6;21.5;21.6;21.6;21.6;21.6;21.6;21.6;21.6;21.6;21.6;21.6;21.6;21.6;21.6;21.6;21.6;21.6;21.6;21.6;21.6;21.6;21.6;21.6;21.6;21.7;21.7;21.6;21.6;21.6;21.6;21.6;21.6;21.6;21.6;21.5;21.5;21.6;21.5…
21.2;21.3;21.3;21.4;21.4;21.3;21.4;21.4;21.4;21.4;21.4;21.4;21.4;21.4;21.4;21.4;21.5;21.5;21.5;21.5;21.5;21.5;21.5;21.6;21.5;21.5;21.5;21.5;21.5;21.5;21.6;21.5;21.5;21.5;21.5;21.6;21.6;21.6;21.6;21.6;21.5;21.6;21.6;21.6;21.6;21.6;21.6;21.6;21.6;21.6;21.6;21.6;21.6;21.6;21.6;21.6;21.6;21.6;21.7;21.6;21.7;21.7;21.6;21.6;21.6;21.6;21.6;21.6;21.7;21.7;21.7;21.6;21.6;21.6;21.6;21.6;21.6;21.5;21.5;21.5…
21.3;21.4;21.3;21.4;21.3;21.4;21.3;21.4;21.4;21.6;21.4;21.4;21.4;21.4;21.4;21.5;21.5;21.5;21.5;21.5;21.5;21.5;21.5;21.6;21.5;21.5;21.5;21.5;21.6;21.5;21.6;21.5;21.5;21.5;21.7;21.5;21.6;21.5;21.6;21.6;21.6;21.6;21.6;21.6;21.6;21.6;21.6;21.6;21.6;21.6;21.6;21.6;21.6;21.6;21.6;21.6;21.6;21.6;21.6;21.6;21.6;21.6;21.6;21.6;21.6;21.6;21.6;21.6;21.6;21.6;21.6;21.7;21.6;21.5;21.6;21.5;21.5;21.6;21.5;21.5…
21.2;21.4;21.4;21.4;21.4;21.4;21.4;21.4;21.4;21.4;21.4;21.4;21.4;21.5;21.4;21.4;21.5;21.5;21.5;21.5;21.5;21.5;21.5;21.5;21.5;21.5;21.5;21.5;21.6;21.6;21.5;21.5;21.6;21.5;21.6;21.6;21.6;21.5;21.6;21.6;21.6;21.6;21.5;21.6;21.6;21.5;21.6;21.5;21.6;21.6;21.6;21.6;21.6;21.6;21.6;21.6;21.6;21.6;21.7;21.6;21.6;21.6;21.6;21.6;21.6;21.6;21.6;21.6;21.6;21.6;21.6;21.6;21.6;21.6;21.6;21.5;21.6;21.5;21.5;21.5…
21.2;21.3;21.3;21.4;21.3;21.4;21.4;21.4;21.4;21.4;21.4;21.4;21.4;21.4;21.5;21.5;21.4;21.5;21.5;21.5;21.5;21.5;21.5;21.5;21.4;21.5;21.5;21.5;21.5;21.5;21.5;21.5;21.5;21.5;21.6;21.6;21.6;21.6;21.6;21.6;21.6;21.6;21.6;21.6;21.6;21.6;21.6;21.6;21.5;21.6;21.6;21.6;21.6;21.6;21.7;21.6;21.7;21.6;21.7;21.6;21.7;21.6;21.6;21.7;21.6;21.7;21.7;21.6;21.6;21.6;21.6;21.6;21.6;21.6;21.5;21.5;21.5;21.5;21.5;21.5…
21.2;21.3;21.3;21.3;21.4;21.5;21.4;21.4;21.4;21.4;21.4;21.4;21.4;21.4;21.5;21.4;21.5;21.5;21.5;21.5;21.5;21.5;21.5;21.5;21.5;21.5;21.4;21.5;21.5;21.6;21.4;21.5;21.6;21.6;21.6;21.6;21.6;21.6;21.6;21.6;21.6;21.6;21.6;21.6;21.6;21.6;21.6;21.6;21.6;21.6;21.6;21.6;21.6;21.6;21.6;21.6;21.6;21.6;21.6;21.6;21.7;21.7;21.6;21.6;21.7;21.6;21.7;21.6;21.6;21.6;21.6;21.6;21.6;21.6;21.5;21.6;21.6;21.6;21.5;21.5…
21.4;21.4;21.3;21.3;21.3;21.3;21.4;21.4;21.4;21.4;21.4;21.4;21.4;21.5;21.5;21.5;21.5;21.5;21.5;21.5;21.5;21.5;21.5;21.5;21.5;21.5;21.5;21.5;21.6;21.5;21.5;21.5;21.5;21.6;21.5;21.6;21.6;21.6;21.6;21.6;21.6;21.6;21.6;21.6;21.5;21.5;21.6;21.6;21.6;21.6;21.5;21.6;21.6;21.6;21.6;21.6;21.7;21.6;21.7;21.6;21.6;21.6;21.6;21.6;21.7;21.6;21.7;21.6;21.6;21.6;21.6;21.6;21.6;21.6;21.6;21.5;21.5;21.5;21.5;21.5…
21.2;21.3;21.3;21.3;21.4;21.3;21.4;21.4;21.4;21.4;21.4;21.4;21.4;21.4;21.5;21.4;21.5;21.5;21.4;21.5;21.5;21.5;21.5;21.5;21.5;21.6;21.5;21.5;21.5;21.5;21.5;21.5;21.6;21.5;21.6;21.5;21.6;21.6;21.6;21.6;21.5;21.6;21.6;21.6;21.6;21.6;21.5;21.5;21.6;21.6;21.6;21.6;21.6;21.6;21.6;21.7;21.7;21.6;21.7;21.6;21.6;21.7;21.6;21.6;21.6;21.7;21.6;21.6;21.7;21.6;21.6;21.6;21.6;21.6;21.6;21.6;21.6;21.5;21.5;21.5…
21.3;21.3;21.4;21.3;21.4;21.4;21.4;21.4;21.4;21.4;21.5;21.4;21.4;21.4;21.4;21.5;21.5;21.4;21.5;21.5;21.6;21.5;21.5;21.5;21.5;21.5;21.5;21.5;21.5;21.5;21.5;21.5;21.5;21.5;21.5;21.5;21.5;21.6;21.6;21.5;21.5;21.5;21.6;21.6;21.6;21.6;21.6;21.6;21.6;21.6;21.5;21.7;21.7;21.7;21.6;21.6;21.7;21.7;21.6;21.6;21.6;21.6;21.6;21.6;21.6;21.6;21.6;21.6;21.6;21.6;21.6;21.6;21.6;21.6;21.6;21.5;21.5;21.5;21.6;21.6…
21.3;21.3;21.3;21.4;21.3;21.4;21.3;21.3;21.4;21.4;21.4;21.4;21.5;21.4;21.4;21.5;21.4;21.5;21.5;21.5;21.5;21.5;21.5;21.5;21.5;21.5;21.5;21.5;21.5;21.5;21.5;21.5;21.5;21.5;21.5;21.6;21.5;21.5;21.6;21.6;21.6;21.6;21.5;21.6;21.6;21.6;21.6;21.6;21.6;21.6;21.6;21.6;21.6;21.6;21.6;21.7;21.7;21.6;21.6;21.6;21.6;21.6;21.6;21.6;21.6;21.8;21.6;21.6;21.6;21.6;21.6;21.6;21.6;21.6;21.5;21.5;21.5;21.5;21.5;21.6…
21.3;21.3;21.3;21.4;21.4;21.4;21.4;21.4;21.4;21.4;21.4;21.4;21.4;21.5;21.4;21.6;21.5;21.4;21.5;21.5;21.5;21.6;21.5;21.5;21.5;21.5;21.5;21.5;21.5;21.5;21.5;21.5;21.5;21.5;21.5;21.6;21.6;21.5;21.6;21.6;21.6;21.6;21.6;21.6;21.6;21.6;21.6;21.6;21.6;21.6;21.6;21.6;21.7;21.6;21.6;21.6;21.6;21.6;21.7;21.5;21.6;21.6;21.6;21.6;21.6;21.7;21.7;21.6;21.6;21.6;21.6;21.6;21.6;21.6;21.5;21.5;21.5;21.6;21.5;21.5…
21.3;21.3;21.3;21.4;21.4;21.4;21.4;21.4;21.5;21.4;21.4;21.4;21.5;21.5;21.5;21.5;21.5;21.5;21.4;21.4;21.4;21.5;21.5;21.5;21.5;21.5;21.5;21.5;21.5;21.5;21.5;21.5;21.5;21.5;21.5;21.6;21.6;21.5;21.5;21.6;21.6;21.6;21.6;21.6;21.6;21.6;21.6;21.6;21.6;21.6;21.6;21.6;21.5;21.6;21.6;21.6;21.6;21.6;21.6;21.6;21.6;21.6;21.6;21.6;21.6;21.6;21.6;21.6;21.5;21.6;21.6;21.6;21.6;21.6;21.6;21.5;21.5;21.5;21.6;21.6…
21.2;21.4;21.4;21.4;21.4;21.4;21.4;21.4;21.4;21.5;21.4;21.5;21.5;21.5;21.5;21.5;21.4;21.5;21.4;21.5;21.5;21.4;21.5;21.5;21.5;21.5;21.5;21.5;21.5;21.5;21.5;21.5;21.5;21.6;21.5;21.6;21.6;21.6;21.6;21.5;21.6;21.5;21.6;21.6;21.6;21.6;21.6;21.6;21.6;21.6;21.6;21.6;21.6;21.6;21.6;21.6;21.6;21.6;21.6;21.6;21.7;21.6;21.6;21.6;21.6;21.7;21.6;21.6;21.6;21.6;21.6;21.6;21.6;21.6;21.6;21.5;21.5;21.5;21.5;21.5…
21.1;21.3;21.4;21.4;21.4;21.4;21.4;21.4;21.4;21.4;21.4;21.5;21.5;21.5;21.4;21.5;21.5;21.5;21.5;21.5;21.5;21.4;21.5;21.4;21.5;21.5;21.5;21.4;21.5;21.5;21.5;21.5;21.5;21.6;21.5;21.5;21.5;21.6;21.6;21.6;21.6;21.6;21.6;21.6;21.5;21.6;21.6;21.6;21.6;21.6;21.6;21.6;21.6;21.6;21.6;21.6;21.6;21.6;21.6;21.6;21.6;21.6;21.6;21.7;21.7;21.7;21.6;21.5;21.6;21.6;21.6;21.6;21.6;21.6;21.5;21.6;21.5;21.6;21.6;21.5…
21.3;21.4;21.4;21.4;21.4;21.4;21.4;21.4;21.5;21.4;21.4;21.5;21.4;21.5;21.5;21.5;21.5;21.5;21.5;21.4;21.4;21.5;21.5;21.5;21.4;21.5;21.5;21.5;21.5;21.5;21.5;21.5;21.5;21.5;21.5;21.5;21.6;21.5;21.5;21.6;21.6;21.6;21.6;21.6;21.6;21.6;21.6;21.6;21.6;21.6;21.6;21.6;21.6;21.6;21.6;21.6;21.6;21.6;21.6;21.6;21.6;21.6;21.6;21.7;21.6;21.6;21.6;21.6;21.7;21.7;21.6;21.6;21.6;21.6;21.5;21.5;21.5;21.6;21.6;21.5…
21.1;21.3;21.4;21.4;21.4;21.4;21.5;21.4;21.5;21.3;21.4;21.4;21.5;21.5;21.5;21.5;21.5;21.4;21.5;21.4;21.4;21.5;21.5;21.5;21.5;21.5;21.5;21.5;21.5;21.5;21.5;21.5;21.4;21.5;21.5;21.6;21.5;21.5;21.5;21.6;21.6;21.6;21.5;21.6;21.6;21.6;21.6;21.6;21.6;21.6;21.6;21.6;21.6;21.6;21.6;21.6;21.6;21.6;21.6;21.6;21.6;21.6;21.7;21.7;21.7;21.6;21.6;21.6;21.7;21.6;21.6;21.6;21.6;21.6;21.5;21.5;21.5;21.6;21.5;21.5…
21.1;21.3;21.3;21.4;21.4;21.3;21.4;21.4;21.4;21.4;21.4;21.4;21.4;21.4;21.5;21.4;21.5;21.5;21.5;21.4;21.5;21.5;21.5;21.5;21.5;21.5;21.5;21.5;21.5;21.5;21.5;21.6;21.6;21.6;21.6;21.5;21.6;21.5;21.6;21.6;21.6;21.5;21.5;21.6;21.6;21.6;21.6;21.6;21.6;21.5;21.6;21.6;21.6;21.6;21.6;21.6;21.6;21.6;21.7;21.6;21.7;21.7;21.7;21.7;21.6;21.6;21.7;21.6;21.6;21.6;21.6;21.6;21.6;21.6;21.6;21.6;21.5;21.6;21.5;21.5…
21.1;21.1;21.3;21.3;21.3;21.4;21.3;21.4;21.4;21.4;21.4;21.4;21.4;21.5;21.5;21.5;21.4;21.5;21.5;21.4;21.5;21.5;21.4;21.4;21.5;21.5;21.5;21.5;21.5;21.5;21.5;21.5;21.6;21.6;21.5;21.6;21.5;21.6;21.6;21.5;21.6;21.5;21.6;21.6;21.6;21.6;21.5;21.5;21.6;21.6;21.6;21.6;21.6;21.6;21.6;21.6;21.6;21.5;21.6;21.6;21.6;21.7;21.7;21.7;21.7;21.6;21.6;21.6;21.6;21.6;21.6;21.6;21.6;21.6;21.6;21.6;21.5;21.5;21.5;21.5…
21.1;21.2;21.3;21.5;21.4;21.3;21.3;21.3;21.4;21.4;21.3;21.4;21.4;21.4;21.5;21.5;21.4;21.5;21.4;21.4;21.4;21.5;21.5;21.5;21.5;21.5;21.4;21.5;21.5;21.5;21.6;21.5;21.5;21.5;21.5;21.5;21.5;21.6;21.5;21.5;21.6;21.5;21.6;21.5;21.5;21.5;21.6;21.6;21.6;21.6;21.6;21.6;21.6;21.6;21.6;21.6;21.7;21.6;21.7;21.6;21.6;21.6;21.7;21.7;21.6;21.6;21.6;21.6;21.6;21.6;21.6;21.6;21.6;21.6;21.6;21.6;21.5;21.5;21.5;21.5…
21.1;21.2;21.3;21.2;21.2;21.3;21.4;21.4;21.4;21.4;21.4;21.4;21.4;21.4;21.5;21.5;21.4;21.4;21.4;21.5;21.5;21.4;21.5;21.4;21.4;21.5;21.5;21.4;21.5;21.5;21.5;21.5;21.5;21.5;21.5;21.5;21.5;21.5;21.5;21.5;21.5;21.5;21.6;21.6;21.5;21.6;21.6;21.6;21.6;21.6;21.6;21.6;21.6;21.6;21.6;21.6;21.6;21.6;21.6;21.6;21.6;21.7;21.6;21.7;21.6;21.6;21.6;21.6;21.6;21.6;21.6;21.6;21.6;21.6;21.6;21.5;21.4;21.5;21.5;21.5…
21.1;21.2;21.2;21.3;21.3;21.3;21.3;21.3;21.4;21.4;21.3;21.4;21.4;21.4;21.5;21.4;21.4;21.5;21.4;21.4;21.4;21.4;21.4;21.5;21.5;21.5;21.5;21.5;21.5;21.4;21.5;21.4;21.5;21.6;21.4;21.5;21.5;21.5;21.5;21.5;21.6;21.5;21.5;21.5;21.5;21.6;21.6;21.6;21.6;21.6;21.6;21.6;21.6;21.6;21.5;21.7;21.6;21.6;21.6;21.6;21.6;21.6;21.6;21.7;21.6;21.6;21.6;21.6;21.6;21.6;21.6;21.6;21.6;21.5;21.5;21.6;21.6;21.4;21.5;21.6…
21.3;21.3;21.3;21.3;21.2;21.3;21.3;21.3;21.4;21.3;21.4;21.4;21.4;21.4;21.5;21.5;21.5;21.5;21.4;21.4;21.5;21.4;21.4;21.5;21.5;21.4;21.5;21.5;21.5;21.4;21.5;21.5;21.5;21.5;21.5;21.5;21.5;21.5;21.5;21.5;21.5;21.6;21.5;21.5;21.5;21.6;21.6;21.6;21.6;21.5;21.6;21.6;21.6;21.6;21.5;21.6;21.6;21.6;21.6;21.7;21.6;21.7;21.6;21.7;21.6;21.6;21.6;21.6;21.6;21.6;21.6;21.6;21.6;21.5;21.6;21.6;21.5;21.5;21.5;21.5…
21.1;21.3;21.3;21.3;21.3;21.3;21.3;21.3;21.4;21.3;21.4;21.4;21.4;21.4;21.5;21.5;21.4;21.4;21.4;21.4;21.4;21.5;21.4;21.5;21.5;21.5;21.5;21.5;21.5;21.5;21.5;21.5;21.5;21.5;21.5;21.6;21.5;21.5;21.5;21.6;21.5;21.5;21.5;21.6;21.6;21.6;21.6;21.6;21.5;21.6;21.5;21.6;21.6;21.6;21.6;21.6;21.6;21.6;21.6;21.6;21.6;21.6;21.7;21.6;21.6;21.6;21.6;21.6;21.6;21.6;21.6;21.6;21.6;21.6;21.6;21.6;21.6;21.6;21.5;21.5…
21.1;21.2;21.3;21.3;21.3;21.3;21.3;21.3;21.4;21.4;21.4;21.5;21.4;21.5;21.4;21.4;21.4;21.3;21.4;21.4;21.4;21.4;21.5;21.5;21.5;21.5;21.5;21.5;21.5;21.4;21.4;21.4;21.5;21.5;21.5;21.5;21.6;21.5;21.6;21.5;21.5;21.5;21.5;21.6;21.5;21.5;21.5;21.5;21.6;21.6;21.5;21.5;21.6;21.6;21.6;21.6;21.5;21.5;21.6;21.6;21.6;21.6;21.6;21.6;21.6;21.6;21.6;21.6;21.6;21.6;21.6;21.6;21.6;21.5;21.6;21.6;21.5;21.5;21.6;21.5…
21.1;21.2;21.3;21.3;21.3;21.3;21.3;21.3;21.4;21.3;21.3;21.5;21.4;21.4;21.5;21.4;21.4;21.3;21.4;21.4;21.4;21.5;21.4;21.5;21.5;21.5;21.5;21.5;21.5;21.4;21.4;21.5;21.4;21.6;21.5;21.5;21.4;21.5;21.5;21.5;21.6;21.5;21.5;21.5;21.5;21.5;21.5;21.5;21.5;21.5;21.5;21.6;21.5;21.5;21.5;21.6;21.6;21.6;21.6;21.6;21.6;21.6;21.6;21.7;21.6;21.6;21.6;21.6;21.6;21.6;21.6;21.6;21.6;21.6;21.6;21.5;21.6;21.6;21.6;21.5…
21.1;21.2;21.2;21.3;21.3;21.3;21.3;21.3;21.3;21.3;21.3;21.4;21.3;21.4;21.3;21.3;21.4;21.4;21.4;21.4;21.4;21.5;21.5;21.5;21.5;21.4;21.5;21.4;21.5;21.5;21.5;21.4;21.5;21.5;21.5;21.5;21.5;21.5;21.5;21.5;21.5;21.5;21.5;21.5;21.5;21.5;21.5;21.5;21.5;21.6;21.6;21.6;21.6;21.6;21.5;21.6;21.6;21.6;21.6;21.6;21.6;21.6;21.6;21.6;21.6;21.6;21.6;21.6;21.6;21.6;21.6;21.6;21.6;21.6;21.6;21.6;21.6;21.6;21.6;21.4…
21.1;21.1;21.2;21.3;21.3;21.3;21.3;21.3;21.3;21.3;21.4;21.3;21.3;21.4;21.4;21.4;21.4;21.4;21.4;21.4;21.4;21.4;21.5;21.5;21.5;21.5;21.5;21.5;21.5;21.5;21.5;21.4;21.5;21.6;21.5;21.5;21.6;21.5;21.6;21.5;21.5;21.5;21.5;21.6;21.5;21.5;21.6;21.5;21.6;21.5;21.5;21.6;21.6;21.6;21.6;21.5;21.5;21.6;21.6;21.6;21.6;21.7;21.7;21.7;21.6;21.6;21.6;21.6;21.6;21.6;21.6;21.5;21.7;21.6;21.6;21.6;21.5;21.5;21.5;21.6…
21;21.1;21.2;21.2;21.2;21.3;21.3;21.3;21.3;21.3;21.3;21.3;21.3;21.4;21.4;21.3;21.4;21.4;21.4;21.4;21.4;21.4;21.4;21.5;21.5;21.4;21.5;21.5;21.5;21.5;21.5;21.5;21.5;21.5;21.5;21.5;21.5;21.5;21.5;21.5;21.5;21.5;21.5;21.6;21.5;21.6;21.5;21.6;21.6;21.5;21.5;21.6;21.6;21.6;21.5;21.6;21.6;21.6;21.6;21.7;21.6;21.6;21.7;21.6;21.6;21.6;21.6;21.6;21.6;21.6;21.6;21.6;21.6;21.6;21.6;21.6;21.6;21.5;21.5;21.5;2…
21;21.2;21.3;21.4;21.3;21.2;21.2;21.3;21.3;21.3;21.3;21.4;21.4;21.3;21.3;21.4;21.4;21.4;21.3;21.4;21.4;21.4;21.5;21.4;21.4;21.5;21.4;21.5;21.4;21.5;21.4;21.5;21.5;21.5;21.5;21.5;21.5;21.5;21.5;21.5;21.5;21.6;21.5;21.6;21.6;21.5;21.5;21.6;21.5;21.6;21.6;21.6;21.6;21.5;21.5;21.6;21.6;21.6;21.6;21.6;21.7;21.6;21.6;21.6;21.6;21.6;21.6;21.6;21.7;21.6;21.6;21.6;21.6;21.6;21.6;21.6;21.6;21.5;21.6;21.5;2…
21;21.2;21.2;21.2;21.3;21.2;21.3;21.3;21.3;21.2;21.3;21.3;21.3;21.3;21.3;21.4;21.4;21.3;21.4;21.4;21.4;21.4;21.4;21.4;21.5;21.5;21.4;21.4;21.5;21.5;21.4;21.5;21.4;21.5;21.5;21.5;21.5;21.5;21.5;21.5;21.4;21.5;21.6;21.4;21.5;21.5;21.5;21.5;21.5;21.5;21.5;21.6;21.5;21.5;21.6;21.6;21.6;21.6;21.6;21.6;21.7;21.6;21.6;21.6;21.6;21.7;21.6;21.6;21.6;21.6;21.6;21.6;21.6;21.5;21.5;21.5;21.5;21.6;21.5;21.5;2…
21.1;21.2;21.2;21.2;21.2;21.4;21.3;21.3;21.3;21.3;21.3;21.3;21.3;21.4;21.4;21.4;21.4;21.4;21.4;21.4;21.4;21.5;21.4;21.4;21.5;21.5;21.5;21.5;21.4;21.5;21.4;21.5;21.5;21.5;21.5;21.5;21.5;21.5;21.5;21.5;21.5;21.6;21.5;21.5;21.5;21.5;21.6;21.5;21.5;21.6;21.5;21.5;21.6;21.6;21.6;21.5;21.6;21.6;21.6;21.6;21.6;21.6;21.6;21.6;21.6;21.6;21.6;21.6;21.6;21.6;21.6;21.6;21.6;21.6;21.5;21.6;21.5;21.5;21.5;21.5…
21.2;21.2;21.2;21.2;21.3;21.3;21.3;21.3;21.3;21.3;21.3;21.3;21.4;21.3;21.3;21.4;21.4;21.4;21.4;21.4;21.4;21.5;21.4;21.5;21.4;21.5;21.4;21.4;21.5;21.5;21.5;21.4;21.5;21.5;21.5;21.5;21.5;21.5;21.5;21.5;21.5;21.6;21.5;21.6;21.6;21.5;21.5;21.5;21.5;21.5;21.5;21.5;21.6;21.6;21.7;21.5;21.6;21.6;21.6;21.6;21.6;21.6;21.6;21.6;21.6;21.6;21.6;21.6;21.6;21.6;21.6;21.6;21.6;21.6;21.6;21.5;21.5;21.6;21.6;21.5…
21.2;21.2;21.2;21.3;21.3;21.2;21.3;21.3;21.3;21.3;21.3;21.3;21.4;21.4;21.3;21.4;21.4;21.4;21.3;21.4;21.2;21.5;21.4;21.4;21.4;21.5;21.4;21.4;21.5;21.5;21.5;21.5;21.5;21.5;21.5;21.5;21.5;21.5;21.5;21.5;21.5;21.5;21.5;21.6;21.5;21.5;21.5;21.6;21.5;21.5;21.5;21.6;21.6;21.6;21.6;21.6;21.6;21.6;21.6;21.6;21.6;21.6;21.6;21.6;21.6;21.6;21.6;21.6;21.6;21.7;21.6;21.6;21.6;21.5;21.5;21.5;21.5;21.6;21.5;21.6…
21.2;21.2;21.2;21.2;21.2;21.3;21.3;21.3;21.3;21.3;21.3;21.3;21.4;21.3;21.4;21.4;21.3;21.4;21.4;21.4;21.5;21.4;21.5;21.5;21.4;21.5;21.5;21.5;21.5;21.5;21.5;21.5;21.5;21.5;21.5;21.5;21.5;21.5;21.5;21.5;21.6;21.5;21.5;21.6;21.5;21.5;21.6;21.5;21.6;21.5;21.5;21.6;21.6;21.6;21.5;21.6;21.6;21.6;21.6;21.6;21.6;21.6;21.6;21.6;21.7;21.6;21.6;21.6;21.6;21.6;21.6;21.6;21.6;21.6;21.6;21.6;21.6;21.6;21.6;21.5…
21.1;21.2;21.2;21.2;21.2;21.2;21.2;21.2;21.3;21.3;21.3;21.3;21.3;21.3;21.4;21.4;21.4;21.4;21.4;21.4;21.4;21.4;21.4;21.5;21.4;21.4;21.5;21.4;21.5;21.4;21.5;21.5;21.5;21.5;21.5;21.5;21.5;21.5;21.5;21.5;21.5;21.5;21.5;21.6;21.5;21.6;21.5;21.6;21.6;21.5;21.6;21.6;21.6;21.6;21.6;21.6;21.6;21.6;21.6;21.6;21.6;21.6;21.6;21.6;21.6;21.6;21.6;21.6;21.6;21.6;21.6;21.6;21.6;21.6;21.5;21.6;21.6;21.5;21.5;21.5…
21.2;21.2;21.2;21.2;21.2;21.2;21.3;21.2;21.3;21.2;21.3;21.2;21.4;21.4;21.4;21.3;21.4;21.4;21.4;21.4;21.4;21.4;21.4;21.5;21.4;21.5;21.4;21.4;21.4;21.5;21.5;21.5;21.5;21.5;21.5;21.5;21.5;21.5;21.5;21.5;21.5;21.5;21.5;21.5;21.5;21.6;21.6;21.5;21.5;21.5;21.6;21.6;21.7;21.6;21.6;21.6;21.6;21.6;21.6;21.6;21.6;21.7;21.6;21.6;21.6;21.6;21.6;21.6;21.6;21.6;21.6;21.6;21.6;21.6;21.6;21.6;21.6;21.6;21.6;21.6…
21;21.2;21.2;21.2;21.2;21.2;21.3;21.3;21.3;21.2;21.3;21.2;21.3;21.3;21.4;21.3;21.3;21.4;21.5;21.4;21.4;21.5;21.5;21.4;21.4;21.4;21.4;21.4;21.4;21.5;21.5;21.5;21.5;21.5;21.5;21.5;21.5;21.5;21.5;21.5;21.5;21.5;21.5;21.5;21.6;21.5;21.5;21.5;21.6;21.5;21.5;21.6;21.6;21.6;21.6;21.6;21.6;21.5;21.6;21.6;21.6;21.6;21.6;21.7;21.6;21.6;21.6;21.6;21.6;21.6;21.6;21.6;21.6;21.6;21.6;21.6;21.6;21.6;21.5;21.6;2…
21;21.2;21.2;21.2;21.2;21.2;21.2;21.3;21.3;21.2;21.3;21.3;21.4;21.4;21.3;21.4;21.4;21.4;21.4;21.4;21.4;21.4;21.5;21.5;21.5;21.5;21.4;21.5;21.5;21.5;21.5;21.5;21.4;21.5;21.5;21.5;21.5;21.5;21.5;21.5;21.5;21.5;21.5;21.5;21.5;21.6;21.5;21.6;21.5;21.6;21.7;21.5;21.6;21.6;21.6;21.6;21.6;21.6;21.6;21.6;21.6;21.6;21.6;21.7;21.6;21.6;21.6;21.6;21.6;21.6;21.6;21.7;21.6;21.6;21.6;21.6;21.6;21.5;21.6;21.6;2…
21.2;21.2;21.2;21.3;21.3;21.3;21.1;21.2;21.3;21.3;21.3;21.4;21.4;21.3;21.3;21.5;21.4;21.4;21.4;21.4;21.5;21.4;21.4;21.5;21.5;21.5;21.5;21.5;21.5;21.4;21.5;21.5;21.5;21.5;21.5;21.5;21.5;21.5;21.6;21.5;21.5;21.6;21.5;21.6;21.5;21.6;21.5;21.7;21.5;21.5;21.6;21.5;21.6;21.6;21.6;21.6;21.6;21.6;21.6;21.6;21.6;21.7;21.6;21.6;21.6;21.6;21.6;21.6;21.6;21.5;21.6;21.6;21.6;21.6;21.6;21.6;21.6;21.6;21.5;21.6…
21.2;21.2;21.2;21.2;21.2;21.3;21.3;21.2;21.3;21.3;21.3;21.3;21.3;21.4;21.3;21.4;21.4;21.4;21.4;21.4;21.5;21.4;21.5;21.5;21.5;21.5;21.6;21.5;21.5;21.5;21.5;21.5;21.5;21.5;21.5;21.5;21.6;21.5;21.5;21.6;21.5;21.5;21.5;21.6;21.5;21.5;21.5;21.6;21.5;21.5;21.5;21.6;21.6;21.6;21.6;21.6;21.6;21.6;21.6;21.6;21.6;21.6;21.6;21.6;21.6;21.6;21.6;21.6;21.5;21.5;21.6;21.6;21.6;21.6;21.6;21.6;21.6;21.6;21.6;21.6…
21.2;21.2;21.2;21.2;21.2;21.3;21.2;21.3;21.3;21.3;21.3;21.3;21.3;21.4;21.3;21.4;21.4;21.4;21.4;21.4;21.4;21.4;21.4;21.5;21.5;21.5;21.4;21.5;21.4;21.5;21.4;21.5;21.5;21.5;21.5;21.5;21.5;21.5;21.5;21.6;21.5;21.5;21.5;21.5;21.5;21.5;21.6;21.6;21.5;21.5;21.6;21.5;21.6;21.6;21.6;21.6;21.6;21.6;21.6;21.6;21.6;21.6;21.6;21.6;21.6;21.6;21.6;21.6;21.6;21.6;21.6;21.6;21.6;21.6;21.7;21.6;21.6;21.6;21.6;21.6…
21.2;21.2;21.2;21.3;21.2;21.3;21.2;21.3;21.3;21.3;21.3;21.4;21.4;21.3;21.4;21.4;21.4;21.4;21.4;21.4;21.4;21.4;21.4;21.5;21.5;21.4;21.4;21.4;21.5;21.5;21.4;21.5;21.5;21.5;21.5;21.5;21.5;21.5;21.5;21.5;21.5;21.6;21.5;21.5;21.5;21.5;21.5;21.5;21.5;21.5;21.6;21.6;21.6;21.6;21.6;21.6;21.6;21.6;21.6;21.6;21.6;21.6;21.6;21.6;21.7;21.6;21.7;21.6;21.6;21.6;21.6;21.6;21.7;21.6;21.6;21.6;21.5;21.6;21.5;21.6…
20.9;21.2;21.2;21.3;21.3;21.3;21.3;21.3;21.3;21.2;21.3;21.4;21.4;21.3;21.4;21.5;21.4;21.5;21.5;21.5;21.4;21.5;21.5;21.4;21.5;21.4;21.4;21.4;21.5;21.5;21.5;21.4;21.5;21.5;21.5;21.5;21.5;21.5;21.5;21.6;21.5;21.5;21.5;21.5;21.5;21.5;21.5;21.5;21.5;21.5;21.6;21.6;21.6;21.6;21.6;21.6;21.6;21.6;21.6;21.6;21.6;21.6;21.6;21.7;21.7;21.6;21.6;21.6;21.6;21.6;21.6;21.6;21.6;21.6;21.6;21.5;21.6;21.6;21.6;21.6…
21.2;21.3;21.2;21.2;21.2;21.3;21.3;21.2;21.3;21.3;21.4;21.3;21.4;21.3;21.4;21.3;21.3;21.5;21.4;21.4;21.4;21.5;21.5;21.5;21.4;21.4;21.4;21.4;21.5;21.4;21.5;21.5;21.5;21.5;21.5;21.5;21.5;21.5;21.5;21.5;21.5;21.5;21.5;21.5;21.5;21.5;21.5;21.5;21.5;21.6;21.6;21.6;21.6;21.6;21.5;21.6;21.6;21.6;21.6;21.6;21.6;21.6;21.6;21.6;21.6;21.7;21.6;21.6;21.6;21.6;21.6;21.7;21.6;21.6;21.6;21.6;21.6;21.5;21.6;21.5…
21;21.2;21.2;21.3;21.3;21.2;21.3;21.3;21.3;21.3;21.3;21.3;21.3;21.3;21.4;21.4;21.4;21.4;21.5;21.4;21.3;21.5;21.5;21.4;21.4;21.4;21.4;21.4;21.5;21.5;21.5;21.5;21.5;21.5;21.5;21.6;21.5;21.5;21.5;21.5;21.5;21.5;21.5;21.6;21.6;21.6;21.5;21.6;21.5;21.6;21.6;21.6;21.6;21.6;21.5;21.6;21.6;21.5;21.6;21.6;21.6;21.6;21.6;21.6;21.7;21.6;21.6;21.6;21.6;21.6;21.6;21.6;21.6;21.6;21.6;21.5;21.5;21.5;21.6;21.6;2…
21.1;21.2;21.2;21.2;21.3;21.3;21.3;21.3;21.3;21.3;21.3;21.3;21.3;21.3;21.3;21.4;21.3;21.5;21.4;21.4;21.5;21.5;21.5;21.4;21.5;21.4;21.4;21.4;21.5;21.5;21.4;21.4;21.5;21.5;21.5;21.5;21.5;21.6;21.5;21.5;21.5;21.6;21.5;21.5;21.5;21.5;21.5;21.5;21.5;21.5;21.5;21.5;21.6;21.6;21.6;21.6;21.5;21.6;21.6;21.6;21.6;21.6;21.6;21.6;21.6;21.6;21.6;21.6;21.6;21.6;21.6;21.6;21.5;21.6;21.5;21.5;21.6;21.5;21.6;21.6…
21.1;21.2;21.2;21.2;21.3;21.3;21.2;21.3;21.3;21.3;21.3;21.3;21.4;21.3;21.4;21.4;21.4;21.4;21.4;21.4;21.4;21.4;21.5;21.4;21.4;21.4;21.4;21.4;21.4;21.4;21.5;21.4;21.4;21.5;21.5;21.5;21.5;21.6;21.5;21.5;21.5;21.5;21.5;21.5;21.5;21.6;21.5;21.5;21.5;21.5;21.5;21.5;21.6;21.5;21.5;21.5;21.6;21.6;21.6;21.6;21.6;21.6;21.6;21.6;21.6;21.6;21.6;21.5;21.6;21.6;21.6;21.6;21.6;21.6;21.5;21.6;21.6;21.5;21.6;21.5…
21.1;21.1;21.2;21.2;21.2;21.3;21.2;21.3;21.3;21.2;21.3;21.3;21.3;21.4;21.3;21.3;21.4;21.4;21.3;21.4;21.4;21.4;21.5;21.5;21.4;21.4;21.4;21.4;21.4;21.4;21.4;21.5;21.5;21.5;21.5;21.5;21.5;21.5;21.5;21.5;21.5;21.5;21.5;21.5;21.5;21.5;21.4;21.5;21.5;21.5;21.6;21.5;21.6;21.6;21.6;21.5;21.6;21.5;21.6;21.6;21.6;21.6;21.6;21.6;21.6;21.6;21.6;21.6;21.6;21.6;21.6;21.6;21.6;21.5;21.6;21.6;21.5;21.5;21.6;21.5…
21.1;21.1;21.2;21.1;21.2;21.2;21.3;21.3;21.3;21.3;21.3;21.3;21.3;21.4;21.4;21.4;21.3;21.4;21.4;21.4;21.3;21.4;21.4;21.5;21.4;21.4;21.4;21.4;21.4;21.4;21.4;21.5;21.4;21.5;21.5;21.5;21.5;21.5;21.5;21.5;21.6;21.5;21.5;21.5;21.5;21.5;21.5;21.5;21.5;21.5;21.6;21.5;21.6;21.5;21.6;21.6;21.6;21.6;21.6;21.6;21.6;21.6;21.6;21.6;21.6;21.6;21.6;21.6;21.6;21.5;21.6;21.6;21.6;21.5;21.6;21.5;21.5;21.5;21.6;21.6…
21.1;21.1;21.2;21.2;21.2;21.2;21.2;21.3;21.3;21.3;21.3;21.3;21.3;21.4;21.3;21.3;21.3;21.4;21.3;21.3;21.4;21.4;21.5;21.4;21.4;21.4;21.4;21.4;21.4;21.4;21.4;21.4;21.4;21.5;21.5;21.5;21.5;21.5;21.5;21.5;21.5;21.5;21.5;21.5;21.5;21.5;21.5;21.5;21.5;21.5;21.5;21.5;21.6;21.6;21.6;21.5;21.6;21.5;21.6;21.6;21.6;21.6;21.6;21.6;21.6;21.6;21.6;21.6;21.6;21.6;21.6;21.7;21.5;21.6;21.5;21.5;21.6;21.5;21.6;21.6…
21;21.1;21.1;21.2;21.2;21.3;21.2;21.3;21.3;21.3;21.3;21.3;21.4;21.4;21.4;21.4;21.4;21.4;21.4;21.4;21.4;21.4;21.4;21.4;21.4;21.4;21.4;21.4;21.4;21.4;21.5;21.4;21.4;21.4;21.5;21.4;21.4;21.5;21.5;21.5;21.5;21.5;21.5;21.5;21.5;21.5;21.5;21.6;21.5;21.5;21.5;21.5;21.5;21.6;21.6;21.6;21.5;21.6;21.6;21.6;21.6;21.6;21.6;21.6;21.6;21.6;21.6;21.6;21.6;21.6;21.6;21.6;21.6;21.6;21.5;21.5;21.6;21.6;21.6;21.6;2…
21.1;21.1;21.1;21.2;21.2;21.3;21.2;21.2;21.3;21.3;21.2;21.3;21.4;21.3;21.4;21.3;21.3;21.4;21.4;21.4;21.4;21.4;21.4;21.4;21.4;21.4;21.4;21.4;21.4;21.4;21.4;21.4;21.4;21.4;21.5;21.5;21.4;21.5;21.5;21.5;21.5;21.5;21.5;21.5;21.5;21.5;21.5;21.6;21.6;21.4;21.5;21.5;21.5;21.5;21.5;21.6;21.6;21.5;21.6;21.6;21.6;21.5;21.6;21.6;21.7;21.6;21.6;21.6;21.6;21.6;21.6;21.6;21.6;21.5;21.6;21.6;21.6;21.6;21.6;21.6…
21.1;21.1;21.1;21.1;21.2;21.3;21.1;21.2;21.3;21.3;21.3;21.3;21.3;21.4;21.3;21.4;21.4;21.3;21.4;21.3;21.3;21.4;21.4;21.4;21.4;21.4;21.4;21.4;21.4;21.4;21.4;21.4;21.4;21.4;21.4;21.5;21.5;21.5;21.4;21.4;21.4;21.5;21.5;21.5;21.5;21.4;21.5;21.5;21.5;21.5;21.5;21.5;21.5;21.6;21.6;21.5;21.6;21.5;21.6;21.6;21.6;21.6;21.5;21.7;21.7;21.5;21.5;21.6;21.6;21.5;21.6;21.5;21.5;21.5;21.6;21.6;21.6;21.6;21.6;21.5…
21;21.2;21.1;21.2;21.2;21.2;21.2;21.3;21.2;21.3;21.3;21.2;21.3;21.3;21.4;21.4;21.4;21.3;21.4;21.4;21.4;21.4;21.4;21.4;21.4;21.4;21.4;21.4;21.4;21.4;21.4;21.4;21.4;21.4;21.4;21.4;21.5;21.5;21.5;21.4;21.5;21.5;21.5;21.5;21.5;21.4;21.5;21.5;21.6;21.6;21.5;21.6;21.6;21.6;21.6;21.5;21.6;21.5;21.5;21.6;21.6;21.6;21.7;21.5;21.6;21.7;21.6;21.6;21.6;21.6;21.6;21.5;21.5;21.5;21.5;21.5;21.6;21.5;21.5;21.5;2…
21.1;21.1;21.1;21.1;21.2;21.2;21.2;21.2;21.3;21.2;21.3;21.2;21.2;21.3;21.3;21.3;21.3;21.3;21.3;21.4;21.4;21.4;21.4;21.4;21.4;21.4;21.4;21.4;21.5;21.4;21.4;21.4;21.4;21.4;21.5;21.5;21.5;21.5;21.5;21.5;21.5;21.5;21.5;21.5;21.5;21.5;21.5;21.5;21.5;21.5;21.6;21.6;21.5;21.6;21.5;21.5;21.6;21.5;21.6;21.6;21.6;21.6;21.6;21.5;21.6;21.6;21.5;21.6;21.5;21.6;21.5;21.6;21.5;21.5;21.6;21.5;21.5;21.5;21.5;21.5…
21.1;21.1;21.1;21.2;21.2;21.2;21.2;21.2;21.2;21.3;21.2;21.2;21.3;21.5;21.3;21.3;21.3;21.3;21.4;21.3;21.3;21.3;21.4;21.4;21.4;21.4;21.4;21.4;21.5;21.4;21.4;21.5;21.4;21.4;21.5;21.4;21.4;21.5;21.5;21.5;21.4;21.5;21.5;21.5;21.5;21.4;21.6;21.5;21.5;21.4;21.6;21.5;21.5;21.5;21.5;21.5;21.6;21.5;21.6;21.6;21.6;21.6;21.6;21.6;21.6;21.5;21.6;21.6;21.6;21.6;21.5;21.6;21.6;21.6;21.6;21.5;21.5;21.6;21.5;21.5…
21.1;21.1;21.1;21.1;21.2;21.2;21.2;21.2;21.2;21.2;21.3;21.3;21.3;21.3;21.3;21.4;21.3;21.3;21.3;21.4;21.3;21.4;21.4;21.4;21.4;21.4;21.4;21.4;21.4;21.4;21.5;21.4;21.5;21.4;21.4;21.4;21.4;21.5;21.5;21.5;21.4;21.4;21.4;21.5;21.4;21.6;21.5;21.5;21.5;21.5;21.5;21.5;21.5;21.6;21.5;21.6;21.5;21.6;21.6;21.6;21.6;21.6;21.5;21.6;21.5;21.6;21.6;21.6;21.6;21.6;21.6;21.6;21.6;21.5;21.5;21.5;21.6;21.5;21.5;21.5…
21.1;21.1;21.2;21.2;21.1;21.3;21.2;21.2;21.3;21.2;21.2;21.3;21.5;21.3;21.3;21.3;21.3;21.4;21.3;21.4;21.4;21.4;21.4;21.4;21.4;21.4;21.4;21.4;21.4;21.4;21.4;21.3;21.4;21.4;21.4;21.5;21.5;21.5;21.5;21.5;21.4;21.5;21.5;21.5;21.5;21.5;21.5;21.5;21.5;21.5;21.5;21.5;21.6;21.5;21.6;21.6;21.6;21.6;21.6;21.6;21.6;21.6;21.6;21.6;21.6;21.6;21.6;21.6;21.6;21.6;21.6;21.6;21.6;21.5;21.6;21.6;21.6;21.5;21.6;21.5…
21.1;21.1;21.1;21.1;21.1;21.1;21.3;21.2;21.3;21.2;21.2;21.3;21.3;21.3;21.3;21.3;21.4;21.3;21.3;21.3;21.4;21.3;21.4;21.4;21.4;21.4;21.4;21.5;21.4;21.3;21.3;21.4;21.4;21.5;21.5;21.5;21.5;21.5;21.5;21.5;21.4;21.5;21.4;21.5;21.5;21.5;21.5;21.5;21.5;21.5;21.5;21.5;21.5;21.6;21.5;21.6;21.5;21.6;21.6;21.6;21.6;21.5;21.5;21.6;21.6;21.5;21.5;21.6;21.5;21.6;21.6;21.6;21.6;21.5;21.6;21.6;21.5;21.6;21.6;21.5…
21;21.1;21.2;21.1;21.2;21.2;21.3;21.2;21.2;21.2;21.2;21.2;21.3;21.3;21.3;21.4;21.4;21.4;21.3;21.4;21.4;21.4;21.4;21.4;21.4;21.4;21.5;21.4;21.5;21.3;21.4;21.3;21.2;21.4;21.4;21.5;21.4;21.4;21.5;21.5;21.5;21.5;21.5;21.5;21.5;21.5;21.5;21.5;21.5;21.6;21.5;21.5;21.6;21.6;21.6;21.5;21.5;21.6;21.6;21.6;21.6;21.6;21.6;21.6;21.6;21.5;21.6;21.6;21.6;21.6;21.6;21.6;21.6;21.5;21.6;21.6;21.6;21.6;21.6;21.5;2…
21;21.2;21.2;21.2;21.3;21.3;21.2;21.2;21.2;21.2;21.3;21.3;21.3;21.3;21.3;21.3;21.3;21.4;21.4;21.4;21.4;21.4;21.4;21.4;21.5;21.4;21.4;21.3;21.3;21.5;21.4;21.4;21.5;21.4;21.5;21.5;21.5;21.4;21.5;21.5;21.5;21.5;21.5;21.4;21.5;21.5;21.5;21.5;21.5;21.5;21.5;21.5;21.5;21.5;21.5;21.5;21.5;21.5;21.5;21.5;21.5;21.6;21.6;21.7;21.6;21.6;21.6;21.6;21.6;21.6;21.6;21.6;21.6;21.6;21.6;21.6;21.6;21.6;21.5;21.5;2…
20.9;21.1;21.1;21.1;21.2;21.3;21.2;21.1;21.2;21.2;21.2;21.2;21.2;21.3;21.4;21.3;21.4;21.3;21.3;21.4;21.4;21.4;21.4;21.4;21.4;21.3;21.3;21.3;21.5;21.5;21.5;21.5;21.4;21.4;21.5;21.4;21.4;21.5;21.4;21.4;21.5;21.5;21.5;21.5;21.4;21.5;21.5;21.5;21.5;21.5;21.5;21.5;21.6;21.5;21.5;21.5;21.5;21.5;21.6;21.5;21.6;21.6;21.6;21.6;21.6;21.5;21.5;21.6;21.6;21.6;21.6;21.6;21.6;21.5;21.6;21.5;21.5;21.5;21.6;21.5…
21;21.1;21.1;21.3;21.1;21.2;21.3;21.2;21.3;21.2;21.3;21.3;21.3;21.3;21.4;21.4;21.3;21.5;21.4;21.4;21.4;21.4;21.4;21.4;21.4;21.4;21.3;21.4;21.4;21.4;21.3;21.4;21.4;21.4;21.4;21.4;21.5;21.4;21.4;21.4;21.5;21.4;21.4;21.5;21.5;21.5;21.5;21.5;21.5;21.5;21.5;21.5;21.5;21.6;21.5;21.5;21.5;21.5;21.6;21.5;21.6;21.6;21.6;21.6;21.6;21.6;21.6;21.6;21.5;21.6;21.6;21.6;21.6;21.6;21.5;21.5;21.6;21.5;21.6;21.6;2…
21;21.1;21.1;21.2;21.2;21.2;21.2;21.2;21.3;21.2;21.2;21.3;21.4;21.3;21.3;21.3;21.4;21.4;21.4;21.3;21.4;21.4;21.4;21.4;21.3;21.4;21.4;21.3;21.4;21.5;21.4;21.5;21.5;21.4;21.4;21.4;21.5;21.5;21.4;21.4;21.5;21.5;21.5;21.5;21.5;21.5;21.5;21.5;21.5;21.5;21.6;21.5;21.5;21.5;21.6;21.6;21.5;21.5;21.6;21.7;21.5;21.6;21.6;21.6;21.6;21.6;21.6;21.6;21.6;21.6;21.6;21.6;21.6;21.6;21.6;21.5;21.6;21.5;21.6;21.6;2…
21;21.1;21.1;21.1;21.1;21.3;21.2;21.3;21.3;21.3;21.2;21.3;21.4;21.3;21.4;21.4;21.4;21.4;21.3;21.3;21.4;21.4;21.4;21.4;21.4;21.4;21.4;21.4;21.4;21.4;21.4;21.4;21.3;21.4;21.4;21.4;21.4;21.5;21.4;21.5;21.5;21.5;21.5;21.5;21.5;21.5;21.5;21.5;21.5;21.5;21.5;21.5;21.5;21.5;21.6;21.5;21.5;21.6;21.5;21.6;21.6;21.6;21.6;21.6;21.6;21.6;21.6;21.6;21.6;21.6;21.6;21.5;21.6;21.5;21.6;21.5;21.6;21.5;21.6;21.5;2…
21;21.1;21.1;21.1;21.2;21.2;21.3;21.3;21.2;21.3;21.3;21.3;21.3;21.3;21.3;21.4;21.3;21.4;21.3;21.4;21.4;21.4;21.4;21.4;21.4;21.4;21.4;21.4;21.4;21.5;21.4;21.3;21.4;21.5;21.5;21.4;21.5;21.5;21.5;21.5;21.4;21.5;21.5;21.5;21.5;21.5;21.5;21.5;21.5;21.5;21.5;21.5;21.5;21.6;21.6;21.6;21.6;21.6;21.6;21.6;21.6;21.6;21.6;21.6;21.6;21.6;21.6;21.6;21.6;21.6;21.6;21.6;21.5;21.5;21.6;21.6;21.6;21.5;21.6;21.6;2…
21;21.1;21.2;21.2;21.2;21.2;21.2;21.2;21.2;21.2;21.3;21.3;21.3;21.4;21.4;21.4;21.4;21.4;21.3;21.3;21.4;21.4;21.4;21.4;21.4;21.4;21.4;21.4;21.4;21.4;21.5;21.4;21.3;21.7;21.5;21.4;21.5;21.5;21.5;21.5;21.5;21.5;21.5;21.5;21.6;21.5;21.5;21.5;21.5;21.5;21.6;21.5;21.6;21.6;21.5;21.6;21.5;21.5;21.6;21.6;21.6;21.6;21.6;21.6;21.6;21.6;21.6;21.6;21.6;21.6;21.6;21.5;21.6;21.6;21.5;21.6;21.5;21.6;21.5;21.5;2…
21.1;21.1;21.1;21.2;21.2;21.2;21.2;21.3;21.3;21.3;21.3;21.4;21.4;21.3;21.3;21.4;21.4;21.3;21.4;21.3;21.4;21.4;21.4;21.4;21.4;21.4;21.4;21.4;21.4;21.4;21.5;21.5;21.4;21.4;21.5;21.5;21.5;21.5;21.4;21.4;21.5;21.5;21.5;21.5;21.5;21.5;21.6;21.5;21.5;21.6;21.5;21.5;21.5;21.5;21.6;21.6;21.5;21.5;21.6;21.6;21.6;21.6;21.6;21.6;21.5;21.6;21.6;21.6;21.6;21.6;21.6;21.6;21.6;21.6;21.6;21.5;21.5;21.5;21.5;21.5…
21;21.1;21.2;21.2;21.1;21.3;21.2;21.2;21.4;21.4;21.2;21.3;21.3;21.4;21.4;21.4;21.3;21.3;21.4;21.4;21.4;21.4;21.4;21.4;21.4;21.4;21.4;21.4;21.5;21.4;21.4;21.4;21.4;21.5;21.5;21.4;21.5;21.5;21.5;21.5;21.4;21.4;21.5;21.7;21.4;21.6;21.6;21.5;21.6;21.6;21.6;21.5;21.6;21.6;21.5;21.6;21.5;21.6;21.6;21.6;21.6;21.7;21.6;21.6;21.6;21.6;21.6;21.6;21.6;21.6;21.6;21.6;21.6;21.6;21.6;21.5;21.5;21.5;21.5;21.5;2…
21.1;21.2;21.2;21.3;21.2;21.3;21.2;21.3;21.3;21.4;21.4;21.3;21.4;21.2;21.4;21.3;21.3;21.3;21.3;21.3;21.4;21.4;21.4;21.4;21.4;21.4;21.4;21.4;21.4;21.4;21.4;21.4;21.4;21.5;21.5;21.5;21.5;21.5;21.4;21.6;21.6;21.5;21.4;21.5;21.4;21.5;21.5;21.5;21.6;21.5;21.5;21.6;21.6;21.6;21.6;21.5;21.5;21.6;21.6;21.6;21.6;21.6;21.6;21.6;21.6;21.6;21.6;21.6;21.6;21.6;21.6;21.6;21.6;21.6;21.6;21.6;21.5;21.5;21.5;21.5…
21;21.2;21.1;21.1;21.2;21.2;21.2;21.4;21.3;21.3;21.1;21.3;21.4;21.3;21.4;21.4;21.4;21.3;21.4;21.3;21.4;21.4;21.3;21.3;21.4;21.4;21.4;21.4;21.4;21.4;21.4;21.5;21.5;21.5;21.4;21.4;21.4;21.4;21.4;21.5;21.5;21.5;21.4;21.4;21.5;21.5;21.5;21.5;21.5;21.6;21.5;21.5;21.6;21.5;21.5;21.5;21.5;21.6;21.6;21.6;21.6;21.6;21.6;21.7;21.7;21.6;21.6;21.6;21.6;21.6;21.6;21.6;21.6;21.6;21.6;21.6;21.5;21.6;21.5;21.5;2…
21.1;21.2;21.2;21.2;21.2;21.2;21.2;21.3;21.3;21.3;21.4;21.4;21.3;21.4;21.3;21.3;21.3;21.3;21.3;21.3;21.4;21.4;21.3;21.3;21.4;21.4;21.4;21.4;21.4;21.4;21.4;21.5;21.4;21.5;21.4;21.5;21.5;21.6;21.4;21.5;21.5;21.5;21.4;21.4;21.5;21.5;21.5;21.6;21.6;21.6;21.6;21.6;21.6;21.6;21.6;21.6;21.5;21.6;21.6;21.5;21.7;21.6;21.6;21.6;21.6;21.7;21.7;21.6;21.7;21.6;21.6;21.6;21.6;21.6;21.6;21.6;21.6;21.5;21.5;21.5…
21.2;21.1;21.1;21.1;21.2;21.2;21.1;21.2;21.1;21.3;21.3;21.4;21.3;21.3;21.2;21.4;21.4;21.4;21.4;21.4;21.4;21.4;21.3;21.3;21.3;21.4;21.4;21.4;21.4;21.4;21.3;21.5;21.4;21.5;21.5;21.4;21.5;21.4;21.5;21.4;21.5;21.5;21.5;21.5;21.5;21.5;21.5;21.6;21.5;21.6;21.5;21.6;21.6;21.6;21.5;21.6;21.6;21.6;21.6;21.6;21.6;21.6;21.6;21.7;21.6;21.6;21.6;21.6;21.6;21.6;21.6;21.6;21.6;21.6;21.5;21.6;21.6;21.5;21.5;21.5…
21;21.1;21.2;21.1;21.1;21.1;21.2;21.2;21.2;21.2;21.2;21.2;21.2;21.3;21.4;21.4;21.4;21.4;21.3;21.4;21.3;21.4;21.4;21.3;21.3;21.4;21.4;21.4;21.4;21.4;21.5;21.5;21.5;21.5;21.4;21.5;21.5;21.5;21.4;21.5;21.5;21.4;21.5;21.5;21.5;21.5;21.6;21.5;21.5;21.6;21.6;21.6;21.5;21.6;21.5;21.6;21.6;21.6;21.5;21.6;21.6;21.6;21.6;21.6;21.6;21.6;21.6;21.6;21.6;21.6;21.6;21.5;21.5;21.6;21.5;21.6;21.6;21.5;21.5;21.5;2…
21;21.1;21.1;21.2;21.2;21.1;21.2;21.2;21.2;21.2;21.2;21.2;21.2;21.3;21.3;21.4;21.3;21.4;21.3;21.4;21.4;21.3;21.3;21.3;21.3;21.4;21.4;21.4;21.4;21.4;21.4;21.4;21.4;21.5;21.5;21.4;21.5;21.5;21.4;21.5;21.5;21.5;21.5;21.5;21.5;21.5;21.5;21.5;21.5;21.6;21.5;21.6;21.5;21.5;21.6;21.5;21.5;21.6;21.6;21.6;21.6;21.6;21.6;21.7;21.6;21.6;21.6;21.6;21.6;21.7;21.6;21.5;21.6;21.6;21.6;21.6;21.6;21.5;21.5;21.5;2…
21;21.1;21.1;21.1;21.2;21.1;21.1;21.2;21.2;21.2;21.2;21.3;21.3;21.2;21.2;21.4;21.3;21.3;21.3;21.4;21.3;21.4;21.3;21.3;21.3;21.4;21.3;21.4;21.4;21.4;21.4;21.4;21.4;21.5;21.5;21.5;21.5;21.5;21.5;21.5;21.5;21.5;21.5;21.5;21.5;21.5;21.5;21.5;21.5;21.5;21.5;21.5;21.5;21.5;21.6;21.5;21.6;21.6;21.6;21.6;21.5;21.6;21.6;21.6;21.6;21.6;21.6;21.6;21.6;21.6;21.5;21.5;21.6;21.5;21.6;21.5;21.6;21.5;21.6;21.5;2…
21;21.1;21.1;21.1;21.2;21.1;21.1;21.2;21.2;21.3;21.2;21.3;21.3;21.3;21.3;21.3;21.3;21.3;21.3;21.3;21.3;21.3;21.4;21.4;21.3;21.3;21.4;21.3;21.4;21.4;21.5;21.4;21.4;21.5;21.5;21.4;21.5;21.5;21.5;21.5;21.6;21.5;21.5;21.5;21.5;21.5;21.5;21.5;21.6;21.5;21.6;21.5;21.6;21.6;21.6;21.5;21.6;21.6;21.6;21.6;21.6;21.6;21.6;21.6;21.6;21.6;21.6;21.6;21.5;21.6;21.6;21.5;21.6;21.6;21.5;21.5;21.5;21.5;21.5;21.6;2…
20.9;21;21.2;21.1;21.1;21.1;21.2;21.2;21.2;21.2;21.2;21.2;21.2;21.3;21.3;21.3;21.3;21.3;21.4;21.4;21.4;21.4;21.4;21.4;21.4;21.4;21.2;21.4;21.4;21.4;21.5;21.5;21.4;21.4;21.5;21.4;21.5;21.4;21.5;21.5;21.5;21.5;21.5;21.5;21.5;21.5;21.6;21.5;21.5;21.6;21.6;21.6;21.5;21.5;21.5;21.6;21.6;21.6;21.6;21.6;21.6;21.6;21.5;21.6;21.6;21.7;21.6;21.6;21.6;21.6;21.5;21.6;21.6;21.6;21.6;21.6;21.6;21.6;21.6;21.6;2…
21;21;21.1;21.1;21.1;21.2;21.1;21.1;21.2;21.2;21.2;21.3;21.3;21.2;21.3;21.3;21.4;21.3;21.3;21.3;21.4;21.4;21.4;21.4;21.4;21.4;21.4;21.4;21.5;21.4;21.4;21.4;21.5;21.5;21.4;21.4;21.5;21.5;21.5;21.5;21.5;21.5;21.5;21.5;21.5;21.5;21.5;21.5;21.6;21.6;21.5;21.6;21.6;21.6;21.6;21.6;21.6;21.6;21.6;21.6;21.5;21.6;21.6;21.6;21.6;21.7;21.5;21.5;21.6;21.6;21.6;21.6;21.6;21.6;21.6;21.6;21.6;21.6;21.5;21.6;21.…
21;21.1;21.1;21.1;21.2;21.1;21.1;21.2;21.2;21.2;21.2;21.2;21.2;21.2;21.3;21.3;21.3;21.3;21.4;21.4;21.4;21.4;21.4;21.4;21.4;21.4;21.4;21.4;21.4;21.4;21.4;21.5;21.5;21.4;21.4;21.4;21.4;21.6;21.5;21.5;21.5;21.4;21.5;21.4;21.5;21.5;21.5;21.5;21.6;21.5;21.6;21.6;21.5;21.6;21.6;21.6;21.5;21.5;21.6;21.5;21.6;21.6;21.5;21.6;21.6;21.6;21.7;21.6;21.6;21.6;21.6;21.6;21.6;21.6;21.6;21.6;21.6;21.5;21.5;21.5;2…
21;21.1;21.1;21.1;21.2;21.1;21.1;21.1;21.2;21.2;21.3;21.2;21.3;21.2;21.2;21.4;21.3;21.3;21.4;21.4;21.4;21.4;21.4;21.3;21.4;21.4;21.4;21.3;21.4;21.5;21.4;21.4;21.4;21.7;21.5;21.5;21.6;21.5;21.5;21.5;21.5;21.5;21.5;21.5;21.5;21.5;21.5;21.5;21.4;21.5;21.5;21.6;21.6;21.6;21.6;21.6;21.6;21.6;21.5;21.6;21.6;21.6;21.6;21.6;21.7;21.7;21.6;21.5;21.6;21.6;21.6;21.6;21.6;21.6;21.6;21.6;21.6;21.6;21.6;21.6;2…
21;21;21;21.1;21.1;21.2;21.1;21.2;21.2;21.3;21.2;21.2;21.2;21.2;21.2;21.3;21.3;21.3;21.3;21.4;21.3;21.4;21.5;21.4;21.4;21.4;21.3;21.4;21.4;21.4;21.3;21.4;21.4;21.4;21.4;21.4;21.4;21.5;21.4;21.4;21.6;21.5;21.4;21.5;21.5;21.5;21.5;21.5;21.5;21.5;21.5;21.7;21.6;21.6;21.6;21.6;21.6;21.5;21.6;21.5;21.6;21.6;21.6;21.6;21.6;21.6;21.6;21.5;21.6;21.6;21.6;21.6;21.6;21.6;21.6;21.6;21.6;21.6;21.5;21.5;21.5;…
20.9;21.1;21.2;21.2;21.1;21.1;21.2;21.1;21.1;21.2;21.3;21.2;21.3;21.3;21.3;21.2;21.3;21.3;21.3;21.3;21.4;21.3;21.4;21.4;21.4;21.4;21.4;21.4;21.4;21.4;21.4;21.4;21.4;21.4;21.4;21.5;21.5;21.4;21.5;21.5;21.5;21.5;21.5;21.5;21.5;21.5;21.5;21.4;21.5;21.5;21.5;21.5;21.6;21.6;21.6;21.6;21.6;21.5;21.6;21.5;21.6;21.6;21.6;21.6;21.6;21.6;21.6;21.6;21.6;21.6;21.6;21.6;21.6;21.6;21.6;21.6;21.6;21.5;21.5;21.6…
20.9;21.1;21.2;21;21.1;21.2;21.1;21.1;21.1;21.3;21.3;21.2;21.2;21.2;21.3;21.3;21.3;21.2;21.3;21.3;21.4;21.4;21.4;21.4;21.4;21.4;21.4;21.4;21.4;21.4;21.3;21.4;21.4;21.4;21.4;21.4;21.4;21.4;21.5;21.4;21.5;21.5;21.5;21.5;21.5;21.5;21.5;21.5;21.5;21.5;21.5;21.6;21.5;21.6;21.6;21.6;21.5;21.6;21.6;21.6;21.6;21.7;21.6;21.6;21.6;21.6;21.6;21.6;21.6;21.6;21.6;21.6;21.6;21.6;21.5;21.6;21.6;21.5;21.5;21.6;2…
21.1;21.2;21.2;21.1;21.2;21.2;21.1;21.2;21.3;21.2;21.2;21.2;21.3;21.3;21.3;21.3;21.3;21.3;21.3;21.4;21.4;21.4;21.4;21.4;21.4;21.4;21.4;21.4;21.4;21.4;21.4;21.4;21.4;21.4;21.4;21.4;21.5;21.5;21.5;21.5;21.5;21.4;21.5;21.5;21.5;21.5;21.6;21.5;21.5;21.5;21.5;21.6;21.5;21.6;21.6;21.5;21.6;21.6;21.5;21.5;21.6;21.6;21.6;21.6;21.6;21.6;21.6;21.6;21.6;21.6;21.6;21.6;21.6;21.7;21.5;21.5;21.5;21.6;21.5;21.5…
21;21.1;21.2;21.1;21.1;21.2;21.1;21.2;21.3;21.2;21.3;21.2;21.2;21.3;21.2;21.3;21.3;21.3;21.4;21.4;21.4;21.3;21.4;21.4;21.4;21.4;21.4;21.4;21.4;21.4;21.3;21.4;21.4;21.4;21.4;21.4;21.5;21.5;21.4;21.4;21.6;21.6;21.6;21.6;21.5;21.5;21.4;21.5;21.5;21.5;21.6;21.5;21.6;21.6;21.5;21.6;21.6;21.6;21.6;21.6;21.6;21.6;21.7;21.7;21.6;21.6;21.6;21.6;21.6;21.6;21.6;21.6;21.6;21.6;21.6;21.6;21.6;21.6;21.6;21.6;2…
20.9;21.1;21.1;21.1;21.2;21.1;21.1;21.3;21.2;21.2;21.2;21.2;21.3;21.3;21.3;21.2;21.3;21.3;21.4;21.4;21.3;21.4;21.4;21.4;21.4;21.4;21.4;21.5;21.4;21.5;21.4;21.4;21.4;21.5;21.4;21.4;21.5;21.5;21.4;21.4;21.4;21.4;21.5;21.5;21.5;21.5;21.5;21.5;21.6;21.6;21.5;21.6;21.6;21.6;21.6;21.5;21.5;21.6;21.7;21.7;21.6;21.7;21.6;21.7;21.6;21.6;21.6;21.6;21.6;21.6;21.6;21.6;21.6;21.6;21.6;21.6;21.6;21.5;21.6;21.6…
20.9;21.1;21.1;21.1;21.2;21.1;21.2;21.2;21.2;21.2;21.3;21.2;21.2;21.2;21.3;21.3;21.3;21.3;21.4;21.4;21.4;21.4;21.4;21.4;21.4;21.4;21.4;21.4;21.4;21.4;21.4;21.4;21.4;21.5;21.5;21.5;21.5;21.5;21.5;21.5;21.5;21.5;21.5;21.5;21.5;21.5;21.5;21.5;21.6;21.6;21.5;21.6;21.6;21.5;21.5;21.5;21.6;21.5;21.6;21.6;21.6;21.7;21.6;21.6;21.6;21.6;21.6;21.6;21.6;21.6;21.6;21.6;21.6;21.6;21.6;21.6;21.6;21.6;21.6;21.6…
20.9;21.1;21.1;21.1;21.2;21.2;21.2;21.2;21.2;21.2;21.2;21.3;21.3;21.2;21.2;21.3;21.3;21.3;21.4;21.4;21.4;21.4;21.4;21.3;21.4;21.4;21.4;21.4;21.4;21.4;21.5;21.5;21.4;21.4;21.5;21.5;21.5;21.5;21.5;21.5;21.4;21.5;21.5;21.5;21.5;21.5;21.5;21.5;21.5;21.5;21.5;21.5;21.6;21.5;21.6;21.6;21.6;21.6;21.6;21.6;21.6;21.6;21.6;21.6;21.6;21.6;21.7;21.6;21.6;21.6;21.6;21.6;21.6;21.6;21.6;21.6;21.6;21.6;21.6;21.6…
21;21;21.1;21.1;21.1;21.2;21.3;21.2;21.2;21.2;21.3;21.3;21.3;21.2;21.1;21.3;21.3;21.3;21.3;21.4;21.4;21.5;21.5;21.3;21.4;21.4;21.4;21.4;21.4;21.5;21.4;21.4;21.4;21.5;21.5;21.5;21.4;21.4;21.4;21.4;21.5;21.5;21.4;21.5;21.5;21.5;21.5;21.5;21.5;21.6;21.5;21.5;21.5;21.5;21.5;21.6;21.6;21.6;21.6;21.6;21.6;21.6;21.6;21.6;21.6;21.6;21.6;21.6;21.6;21.6;21.6;21.6;21.6;21.6;21.6;21.6;21.6;21.6;21.6;21.6;21.…
21.1;21.1;21.1;21.1;21.2;21.2;21.2;21.2;21.2;21.2;21.2;21.3;21.2;21.3;21.3;21.3;21.3;21.3;21.3;21.3;21.4;21.5;21.4;21.3;21.4;21.4;21.4;21.4;21.4;21.4;21.4;21.4;21.5;21.5;21.5;21.5;21.5;21.6;21.5;21.4;21.4;21.5;21.5;21.5;21.4;21.5;21.5;21.5;21.5;21.5;21.6;21.5;21.5;21.5;21.5;21.6;21.6;21.5;21.5;21.6;21.6;21.6;21.6;21.6;21.6;21.6;21.6;21.7;21.7;21.6;21.6;21.6;21.5;21.6;21.6;21.6;21.6;21.6;21.5;21.6…
21.1;21.1;21.1;21.2;21.2;21.1;21.2;21.1;21.3;21.3;21.3;21.3;21.3;21.2;21.3;21.3;21.3;21.3;21.2;21.3;21.3;21.4;21.4;21.4;21.4;21.4;21.4;21.4;21.4;21.4;21.4;21.4;21.5;21.4;21.4;21.4;21.6;21.6;21.4;21.4;21.5;21.5;21.5;21.5;21.5;21.5;21.4;21.5;21.5;21.5;21.5;21.5;21.5;21.6;21.5;21.6;21.6;21.6;21.6;21.6;21.6;21.6;21.7;21.6;21.6;21.6;21.6;21.6;21.7;21.6;21.6;21.6;21.6;21.6;21.6;21.6;21.6;21.5;21.6;21.6…
21;21;21.1;21.1;21.2;21.1;21.2;21.2;21.2;21.3;21.3;21.2;21.3;21.3;21.3;21.3;21.3;21.3;21.3;21.3;21.3;21.4;21.4;21.3;21.4;21.3;21.4;21.4;21.4;21.4;21.4;21.4;21.5;21.5;21.4;21.4;21.6;21.5;21.4;21.4;21.4;21.5;21.5;21.4;21.5;21.5;21.5;21.5;21.5;21.5;21.6;21.6;21.5;21.6;21.6;21.6;21.6;21.6;21.5;21.6;21.6;21.7;21.6;21.6;21.6;21.6;21.6;21.6;21.6;21.6;21.6;21.6;21.6;21.6;21.6;21.6;21.5;21.6;21.6;21.6;21.…
20.9;21.1;21;21.2;21;21;21.1;21.2;21.2;21.1;21.2;21.2;21.3;21.2;21.3;21.2;21.4;21.4;21.3;21.4;21.4;21.4;21.4;21.3;21.4;21.3;21.4;21.4;21.6;21.4;21.4;21.4;21.4;21.4;21.4;21.4;21.5;21.5;21.4;21.4;21.4;21.5;21.4;21.5;21.5;21.5;21.5;21.5;21.4;21.5;21.5;21.5;21.5;21.6;21.5;21.6;21.6;21.6;21.6;21.6;21.5;21.6;21.7;21.6;21.6;21.6;21.6;21.6;21.6;21.6;21.6;21.6;21.6;21.6;21.6;21.6;21.6;21.6;21.6;21.5;21.6;…
20.9;21.1;21.1;21.2;21.2;21.1;21.1;21.1;21.1;21.2;21.2;21.2;21.3;21.2;21.2;21.3;21.3;21.4;21.4;21.4;21.4;21.4;21.3;21.4;21.3;21.4;21.3;21.4;21.4;21.4;21.5;21.4;21.4;21.4;21.4;21.4;21.4;21.5;21.4;21.6;21.4;21.4;21.4;21.5;21.5;21.5;21.5;21.6;21.5;21.5;21.6;21.5;21.5;21.6;21.6;21.6;21.6;21.5;21.6;21.6;21.6;21.6;21.6;21.6;21.6;21.6;21.6;21.6;21.6;21.6;21.5;21.5;21.6;21.6;21.6;21.6;21.6;21.6;21.6;21.6…
20.9;21.1;21.1;21.2;21.1;21.2;21.2;21.2;21.1;21.1;21.2;21.2;21.2;21.4;21.3;21.3;21.4;21.4;21.4;21.4;21.4;21.4;21.4;21.3;21.3;21.4;21.4;21.4;21.4;21.5;21.4;21.4;21.4;21.4;21.4;21.4;21.4;21.5;21.4;21.4;21.4;21.4;21.5;21.4;21.5;21.5;21.5;21.5;21.5;21.5;21.6;21.5;21.6;21.6;21.6;21.6;21.6;21.6;21.6;21.6;21.6;21.6;21.6;21.7;21.6;21.6;21.6;21.6;21.6;21.6;21.6;21.6;21.6;21.6;21.6;21.6;21.6;21.6;21.6;21.5…
20.9;21.1;21;21.2;21;21.2;21.1;21.1;21.2;21.2;21.3;21.2;21.3;21.3;21.3;21.3;21.3;21.3;21.4;21.4;21.4;21.4;21.3;21.3;21.3;21.4;21.4;21.4;21.4;21.4;21.4;21.4;21.4;21.6;21.4;21.4;21.4;21.5;21.5;21.4;21.4;21.4;21.4;21.5;21.5;21.5;21.5;21.5;21.5;21.5;21.5;21.5;21.6;21.6;21.5;21.6;21.5;21.5;21.6;21.6;21.5;21.6;21.6;21.7;21.6;21.6;21.6;21.6;21.6;21.6;21.6;21.6;21.6;21.5;21.6;21.6;21.6;21.6;21.5;21.5;21.…
20.9;21.1;21.1;21;21.1;21.2;21.2;21.2;21.2;21.2;21.2;21.2;21.2;21.2;21.3;21.3;21.3;21.3;21.4;21.4;21.4;21.3;21.4;21.4;21.4;21.4;21.4;21.4;21.4;21.4;21.4;21.4;21.4;21.4;21.4;21.4;21.5;21.4;21.4;21.4;21.5;21.4;21.5;21.5;21.5;21.5;21.5;21.5;21.5;21.5;21.5;21.6;21.6;21.6;21.5;21.6;21.6;21.6;21.6;21.7;21.6;21.6;21.6;21.6;21.6;21.6;21.6;21.5;21.6;21.6;21.6;21.6;21.6;21.6;21.6;21.6;21.5;21.6;21.6;21.5;2…
20.9;21.1;21.1;21.1;21.2;21.2;21.2;21.2;21.2;21.2;21.2;21.2;21.2;21.2;21.3;21.3;21.3;21.4;21.3;21.3;21.4;21.4;21.4;21.4;21.3;21.4;21.4;21.5;21.4;21.4;21.4;21.4;21.5;21.4;21.4;21.4;21.4;21.5;21.4;21.4;21.5;21.5;21.5;21.5;21.5;21.5;21.4;21.5;21.5;21.5;21.5;21.6;21.6;21.6;21.6;21.6;21.6;21.6;21.6;21.6;21.6;21.5;21.6;21.6;21.6;21.6;21.6;21.6;21.6;21.6;21.6;21.5;21.6;21.6;21.6;21.6;21.5;21.6;21.5;21.6…
21;21.1;21.1;21.1;21.1;21.2;21.1;21.2;21.2;21.2;21.3;21.3;21.3;21.3;21.3;21.3;21.3;21.3;21.4;21.4;21.4;21.4;21.4;21.4;21.4;21.3;21.2;21.4;21.4;21.4;21.4;21.4;21.4;21.4;21.4;21.5;21.5;21.4;21.4;21.4;21.5;21.5;21.4;21.5;21.5;21.5;21.5;21.7;21.6;21.5;21.6;21.5;21.6;21.5;21.5;21.7;21.6;21.6;21.5;21.6;21.6;21.5;21.6;21.6;21.6;21.6;21.5;21.6;21.6;21.6;21.6;21.6;21.6;21.5;21.6;21.6;21.6;21.6;21.6;21.6;2…
21;21.1;21.2;21.1;21.2;21.2;21.1;21.2;21.2;21.3;21.2;21.2;21.3;21.3;21.3;21.3;21.3;21.3;21.3;21.3;21.4;21.3;21.4;21.4;21.4;21.5;21.4;21.5;21.5;21.4;21.5;21.4;21.5;21.5;21.5;21.5;21.4;21.5;21.5;21.4;21.5;21.5;21.5;21.5;21.5;21.5;21.5;21.5;21.5;21.6;21.5;21.5;21.6;21.6;21.6;21.5;21.6;21.5;21.6;21.6;21.5;21.7;21.6;21.6;21.6;21.6;21.6;21.6;21.6;21.6;21.6;21.7;21.6;21.5;21.6;21.6;21.5;21.6;21.5;21.6;2…
21;21.1;21.2;21.2;21.1;21.2;21.1;21.1;21.2;21.2;21.2;21.3;21.3;21.2;21.3;21.3;21.3;21.4;21.3;21.3;21.3;21.4;21.3;21.4;21.5;21.3;21.4;21.4;21.4;21.4;21.4;21.5;21.5;21.4;21.5;21.4;21.4;21.5;21.4;21.4;21.5;21.5;21.5;21.5;21.4;21.5;21.5;21.7;21.5;21.5;21.5;21.6;21.6;21.6;21.5;21.6;21.5;21.6;21.6;21.6;21.6;21.6;21.6;21.6;21.6;21.6;21.6;21.6;21.6;21.6;21.6;21.6;21.7;21.5;21.6;21.6;21.6;21.5;21.6;21.6;2…
21;21.1;21.1;21.2;21.2;21.2;21.4;21.1;21.3;21.1;21.3;21.2;21.2;21.3;21.3;21.4;21.3;21.3;21.3;21.3;21.4;21.3;21.3;21.4;21.3;21.3;21.3;21.4;21.4;21.4;21.4;21.3;21.4;21.5;21.4;21.4;21.5;21.4;21.4;21.4;21.5;21.5;21.5;21.4;21.5;21.5;21.4;21.5;21.5;21.5;21.5;21.5;21.5;21.6;21.6;21.6;21.6;21.6;21.5;21.6;21.5;21.6;21.6;21.6;21.6;21.6;21.6;21.6;21.6;21.6;21.6;21.5;21.6;21.6;21.6;21.5;21.6;21.5;21.6;21.5;2…
21.1;21.1;21.2;21.2;21.1;21.1;21.3;21.2;21.2;21.3;21.2;21.3;21.2;21.3;21.3;21.3;21.4;21.3;21.3;21.4;21.3;21.4;21.3;21.4;21.5;21.3;21.3;21.4;21.4;21.4;21.5;21.5;21.4;21.5;21.4;21.5;21.4;21.4;21.4;21.5;21.5;21.5;21.4;21.4;21.4;21.5;21.5;21.5;21.5;21.5;21.5;21.6;21.5;21.6;21.5;21.7;21.5;21.6;21.6;21.6;21.6;21.6;21.6;21.6;21.6;21.6;21.6;21.6;21.6;21.6;21.6;21.6;21.6;21.6;21.6;21.6;21.6;21.6;21.6;21.5…
21.1;21.1;21.1;21.2;21.1;21.2;21.3;21.1;21.2;21.2;21.3;21.3;21.3;21.3;21.4;21.3;21.3;21.3;21.3;21.4;21.4;21.4;21.4;21.3;21.4;21.3;21.3;21.4;21.4;21.5;21.4;21.4;21.4;21.3;21.4;21.5;21.4;21.4;21.5;21.5;21.5;21.5;21.4;21.5;21.5;21.5;21.5;21.5;21.5;21.5;21.5;21.5;21.5;21.5;21.5;21.6;21.6;21.6;21.6;21.6;21.6;21.6;21.6;21.6;21.6;21.6;21.6;21.6;21.6;21.6;21.6;21.6;21.6;21.6;21.6;21.6;21.6;21.6;21.6;21.6…
21.1;21.1;21.1;21.1;21.1;21.2;21.2;21.3;21.3;21.3;21.2;21.3;21.2;21.2;21.2;21.3;21.4;21.3;21.3;21.3;21.4;21.3;21.4;21.4;21.4;21.3;21.4;21.4;21.3;21.4;21.4;21.4;21.4;21.4;21.4;21.5;21.4;21.5;21.5;21.5;21.4;21.5;21.5;21.5;21.4;21.5;21.5;21.5;21.5;21.4;21.5;21.5;21.5;21.5;21.6;21.6;21.6;21.6;21.5;21.6;21.6;21.5;21.6;21.6;21.6;21.6;21.6;21.6;21.6;21.5;21.6;21.6;21.5;21.6;21.6;21.6;21.5;21.6;21.5;21.6…
21.1;21.1;21.1;21.2;21.2;21.2;21.2;21.3;21.2;21.2;21.3;21.2;21.2;21.2;21.3;21.1;21.3;21.3;21.3;21.3;21.4;21.4;21.4;21.3;21.3;21.3;21.4;21.4;21.4;21.4;21.4;21.3;21.5;21.5;21.5;21.4;21.4;21.4;21.5;21.5;21.5;21.5;21.4;21.4;21.5;21.5;21.5;21.4;21.5;21.5;21.5;21.5;21.5;21.6;21.6;21.6;21.6;21.6;21.6;21.6;21.5;21.5;21.6;21.6;21.6;21.6;21.6;21.6;21.6;21.6;21.6;21.6;21.6;21.5;21.6;21.6;21.5;21.6;21.6;21.5…
21.1;21;21;21.1;21.1;21.1;21.2;21.2;21.2;21.2;21.2;21.2;21.2;21.3;21.2;21.2;21.3;21.3;21.3;21.3;21.3;21.3;21.4;21.4;21.3;21.4;21.4;21.4;21.4;21.4;21.4;21.5;21.4;21.5;21.5;21.3;21.5;21.5;21.5;21.4;21.5;21.5;21.4;21.4;21.4;21.5;21.5;21.4;21.5;21.5;21.5;21.5;21.5;21.6;21.6;21.6;21.5;21.5;21.6;21.6;21.6;21.6;21.6;21.6;21.6;21.6;21.6;21.5;21.6;21.6;21.6;21.6;21.5;21.6;21.6;21.6;21.6;21.6;21.6;21.5;21.…
21.1;21.1;21.1;21.1;21.2;21.2;21.1;21.3;21.2;21.2;21.2;21.2;21.2;21.3;21.2;21.3;21.4;21.3;21.4;21.3;21.4;21.4;21.3;21.5;21.4;21.4;21.4;21.4;21.4;21.3;21.4;21.4;21.4;21.4;21.5;21.4;21.5;21.5;21.4;21.4;21.5;21.4;21.6;21.5;21.5;21.5;21.5;21.5;21.5;21.5;21.5;21.5;21.5;21.5;21.6;21.5;21.5;21.6;21.6;21.6;21.6;21.6;21.6;21.6;21.6;21.6;21.6;21.6;21.6;21.6;21.6;21.6;21.6;21.6;21.5;21.6;21.6;21.6;21.6;21.5…
21;21.2;21.1;21.1;21.2;21.2;21.1;21.1;21.2;21.2;21.2;21.2;21.3;21.2;21.3;21.4;21.3;21.3;21.3;21.3;21.3;21.3;21.4;21.4;21.4;21.4;21.4;21.4;21.4;21.4;21.4;21.4;21.4;21.5;21.5;21.4;21.5;21.5;21.5;21.5;21.5;21.5;21.6;21.5;21.6;21.5;21.5;21.5;21.5;21.5;21.6;21.5;21.6;21.5;21.7;21.6;21.6;21.6;21.6;21.6;21.6;21.6;21.6;21.6;21.7;21.7;21.6;21.6;21.6;21.6;21.6;21.7;21.6;21.6;21.6;21.6;21.6;21.6;21.6;21.5;2…
21;21.1;21.1;21.2;21.1;21.2;21.1;21.1;21.3;21.3;21.3;21.2;21.2;21.2;21.2;21.3;21.3;21.3;21.4;21.4;21.4;21.4;21.4;21.4;21.4;21.4;21.4;21.4;21.4;21.4;21.4;21.5;21.4;21.5;21.5;21.5;21.4;21.5;21.5;21.5;21.5;21.4;21.5;21.5;21.6;21.6;21.5;21.5;21.6;21.6;21.5;21.5;21.5;21.5;21.6;21.7;21.6;21.6;21.6;21.6;21.5;21.6;21.6;21.6;21.6;21.6;21.6;21.6;21.5;21.6;21.6;21.6;21.6;21.6;21.6;21.5;21.6;21.6;21.6;21.6;2…
21.2;21.2;21.1;21.1;21.2;21.2;21.2;21.2;21.2;21.3;21.2;21.2;21.2;21.3;21.3;21.2;21.3;21.3;21.4;21.4;21.4;21.3;21.4;21.4;21.4;21.4;21.4;21.4;21.3;21.3;21.3;21.3;21.4;21.5;21.5;21.5;21.5;21.4;21.5;21.5;21.5;21.5;21.4;21.5;21.5;21.5;21.5;21.5;21.5;21.5;21.6;21.6;21.6;21.6;21.6;21.5;21.5;21.5;21.6;21.6;21.5;21.6;21.6;21.6;21.6;21.6;21.6;21.6;21.6;21.6;21.6;21.6;21.6;21.6;21.6;21.6;21.6;21.6;21.6;21.6…
21.2;21.2;21.1;21.1;21.1;21.3;21.1;21.3;21.2;21.2;21.2;21.3;21.2;21.3;21.3;21.3;21.2;21.3;21.3;21.3;21.6;21.4;21.3;21.4;21.3;21.4;21.4;21.4;21.4;21.4;21.6;21.5;21.4;21.5;21.4;21.5;21.5;21.5;21.4;21.5;21.5;21.5;21.5;21.5;21.6;21.6;21.5;21.5;21.5;21.5;21.5;21.6;21.6;21.7;21.6;21.6;21.5;21.6;21.5;21.7;21.5;21.5;21.6;21.6;21.6;21.6;21.6;21.6;21.6;21.6;21.6;21.5;21.7;21.5;21.6;21.7;21.6;21.6;21.6;21.6…
Time Played: 00:00:08
21.6;21.6;21.6;21.6;21.6;21.7;21.6;21.6;21.6;21.7;21.7;21.7;21.7;21.7;21.6;21.7;21.6;21.7;21.7;21.7;21.6;21.7;21.7;21.6;21.7;21.6;21.7;21.6;21.7;21.7;21.6;21.6;21.7;21.8;21.6;21.6;21.6;21.7;21.6;21.7;21.7;21.7;21.7;21.7;21.7;21.6;21.7;21.7;21.7;21.7;21.7;21.7;21.7;21.7;21.7;21.7;21.7;21.8;21.8;21.8;21.8;21.8;21.8;21.8;21.7;21.8;21.8;21.8;21.8;21.8;21.8;21.8;21.8;21.7;21.7;21.7;21.7;21.7;21.7;21.7…
21.6;21.6;21.6;21.6;21.5;21.6;21.6;21.7;21.6;21.6;21.5;21.6;21.7;21.6;21.6;21.8;21.6;21.7;21.7;21.7;21.6;21.7;21.7;21.7;21.6;21.6;21.6;21.8;21.7;21.6;21.5;21.7;21.8;21.8;21.6;21.7;21.7;21.6;21.7;21.7;21.7;21.6;21.7;21.6;21.7;21.7;21.6;21.7;21.7;21.6;21.7;21.7;21.7;21.7;21.7;21.7;21.7;21.8;21.8;21.8;21.8;21.8;21.8;21.8;21.8;21.8;21.8;21.8;21.7;21.8;21.7;21.8;21.7;21.7;21.7;21.7;21.7;21.7;21.6;21.7…
21.6;21.6;21.7;21.6;21.5;21.7;21.6;21.6;21.7;21.5;21.6;21.7;21.5;21.6;21.6;21.6;21.6;21.5;21.7;21.5;21.7;21.7;21.6;21.6;21.7;21.6;21.7;21.6;21.7;21.6;21.7;21.6;21.8;21.6;21.7;21.7;21.7;21.7;21.6;21.6;21.7;21.6;21.6;21.7;21.6;21.7;21.7;21.7;21.7;21.9;21.7;21.7;21.7;21.7;21.7;21.7;21.7;21.7;21.8;21.8;21.8;21.8;21.8;21.8;21.8;21.8;21.8;21.8;21.8;21.7;21.8;21.8;21.7;21.7;21.7;21.7;21.7;21.8;21.7;21.6…
21.7;21.7;21.6;21.5;21.5;21.5;21.5;21.5;21.6;21.5;21.5;21.6;21.6;21.5;21.6;21.6;21.6;21.7;21.6;21.7;21.7;21.7;21.6;21.6;21.6;21.6;21.6;21.6;21.7;21.6;21.6;21.6;21.6;21.6;21.6;21.6;21.7;21.7;21.7;21.7;21.6;21.6;21.6;21.6;21.6;21.7;21.6;21.7;21.7;21.8;21.8;21.8;21.6;21.7;21.7;21.7;21.7;21.8;21.7;21.7;21.8;21.8;21.7;21.7;21.8;21.8;21.8;21.8;21.7;21.8;21.8;21.8;21.8;21.7;21.7;21.7;21.7;21.7;21.7;21.7…
21.6;21.5;21.5;21.5;21.6;21.7;21.6;21.5;21.6;21.6;21.6;21.6;21.7;21.8;21.6;21.6;21.6;21.7;21.6;21.6;21.7;21.6;21.6;21.6;21.6;21.7;21.7;21.7;21.6;21.7;21.7;21.6;21.7;21.7;21.6;21.6;21.6;21.7;21.7;21.6;21.6;21.6;21.6;21.6;21.6;21.7;21.6;21.7;21.7;21.6;21.7;21.7;21.7;21.7;21.7;21.7;21.7;21.8;21.7;21.8;21.7;21.7;21.8;21.7;21.8;21.7;21.8;21.7;21.8;21.7;21.8;21.7;21.8;21.8;21.8;21.7;21.8;21.7;21.7;21.7…
21.6;21.6;21.6;21.5;21.5;21.5;21.6;21.4;21.5;21.5;21.6;21.6;21.6;21.7;21.6;21.6;21.6;21.6;21.6;21.5;21.7;21.6;21.6;21.6;21.6;21.7;21.6;21.6;21.6;21.6;21.6;21.6;21.6;21.6;21.6;21.6;21.6;21.6;21.6;21.6;21.6;21.5;21.6;21.6;21.6;21.6;21.7;21.7;21.8;21.7;21.8;21.7;21.7;21.8;21.7;21.7;21.7;21.7;21.7;21.7;21.7;21.7;21.7;21.8;21.8;21.7;21.8;21.7;21.7;21.7;21.8;21.8;21.9;21.7;21.8;21.8;21.7;21.8;21.7;21.7…
21.6;21.5;21.5;21.5;21.5;21.6;21.5;21.6;21.5;21.6;21.5;21.6;21.6;21.7;21.5;21.6;21.6;21.5;21.5;21.5;21.6;21.7;21.5;21.5;21.5;21.6;21.5;21.6;21.7;21.5;21.6;21.5;21.5;21.6;21.5;21.6;21.6;21.5;21.6;21.6;21.5;21.5;21.6;21.6;21.6;21.6;21.7;21.7;21.7;21.6;21.6;21.7;21.7;21.7;21.7;21.7;21.7;21.8;21.8;21.7;21.7;21.7;21.7;21.8;21.7;21.8;21.8;21.7;21.7;21.7;21.7;21.8;21.9;21.7;21.8;21.8;21.7;21.7;21.7;21.8…
21.5;21.6;21.5;21.5;21.5;21.6;21.5;21.5;21.6;21.5;21.6;21.6;21.7;21.6;21.6;21.6;21.6;21.6;21.6;21.6;21.6;21.6;21.6;21.6;21.6;21.6;21.6;21.5;21.5;21.6;21.6;21.5;21.6;21.6;21.6;21.5;21.5;21.6;21.6;21.5;21.6;21.5;21.6;21.6;21.6;21.6;21.6;21.7;21.6;21.6;21.6;21.6;21.6;21.7;21.8;21.7;21.7;21.7;21.7;21.7;21.8;21.8;21.8;21.8;21.7;21.8;21.8;21.7;21.8;21.7;21.9;21.8;21.9;21.8;21.8;21.7;21.8;21.7;21.8;21.8…
21.5;21.5;21.5;21.5;21.5;21.5;21.5;21.5;21.5;21.5;21.5;21.6;21.6;21.6;21.6;21.6;21.5;21.6;21.6;21.6;21.6;21.6;21.5;21.6;21.6;21.6;21.6;21.5;21.5;21.5;21.5;21.6;21.5;21.5;21.5;21.5;21.5;21.5;21.6;21.6;21.5;21.6;21.6;21.6;21.6;21.6;21.6;21.6;21.6;21.6;21.6;21.6;21.6;21.6;21.6;21.6;21.7;21.8;21.8;21.8;21.7;21.7;21.7;21.7;21.8;21.7;21.7;21.7;21.7;21.7;21.7;21.9;21.7;21.7;21.7;21.7;21.8;21.7;21.7;21.8…
21.5;21.5;21.5;21.5;21.5;21.5;21.5;21.5;21.5;21.5;21.5;21.5;21.5;21.5;21.6;21.5;21.5;21.5;21.5;21.6;21.6;21.5;21.5;21.6;21.5;21.5;21.6;21.6;21.5;21.5;21.5;21.5;21.5;21.5;21.6;21.5;21.6;21.5;21.6;21.5;21.5;21.6;21.6;21.6;21.6;21.6;21.6;21.6;21.6;21.6;21.6;21.6;21.7;21.6;21.6;21.7;21.7;21.7;21.7;21.8;21.7;21.7;21.7;21.8;21.7;21.7;21.8;21.7;21.7;21.7;21.8;21.7;21.7;21.8;21.8;21.7;21.8;21.8;21.8;21.8…
21.5;21.5;21.5;21.4;21.4;21.5;21.5;21.4;21.5;21.5;21.5;21.5;21.5;21.6;21.5;21.5;21.5;21.5;21.6;21.6;21.6;21.5;21.5;21.6;21.5;21.6;21.5;21.5;21.5;21.5;21.5;21.5;21.6;21.5;21.4;21.5;21.5;21.6;21.6;21.6;21.6;21.6;21.6;21.6;21.5;21.6;21.6;21.6;21.6;21.6;21.5;21.6;21.6;21.7;21.6;21.6;21.8;21.7;21.7;21.7;21.7;21.8;21.8;21.7;21.7;21.7;21.7;21.7;21.7;21.7;21.8;21.8;21.8;21.7;21.8;21.8;21.8;21.8;21.8;21.7…
21.4;21.5;21.5;21.4;21.4;21.4;21.5;21.5;21.5;21.5;21.5;21.4;21.5;21.6;21.5;21.5;21.6;21.6;21.5;21.5;21.5;21.5;21.5;21.6;21.6;21.6;21.6;21.6;21.5;21.5;21.5;21.6;21.6;21.5;21.5;21.6;21.6;21.5;21.6;21.6;21.6;21.6;21.6;21.6;21.6;21.6;21.6;21.6;21.6;21.5;21.5;21.6;21.6;21.6;21.6;21.7;21.6;21.7;21.7;21.6;21.7;21.7;21.7;21.7;21.7;21.7;21.7;21.7;21.7;21.7;21.7;21.7;21.8;21.8;21.8;21.8;21.8;21.7;21.8;21.8…
21.5;21.4;21.4;21.4;21.4;21.4;21.4;21.4;21.4;21.5;21.5;21.3;21.5;21.5;21.5;21.5;21.5;21.5;21.5;21.5;21.6;21.5;21.5;21.5;21.5;21.5;21.6;21.6;21.5;21.6;21.6;21.6;21.6;21.6;21.5;21.6;21.6;21.4;21.6;21.6;21.6;21.6;21.6;21.5;21.5;21.6;21.6;21.6;21.6;21.6;21.6;21.6;21.6;21.6;21.6;21.7;21.6;21.6;21.7;21.7;21.7;21.7;21.7;21.7;21.7;21.6;21.7;21.7;21.7;21.7;21.8;21.7;21.7;21.7;21.8;21.8;21.7;21.8;21.8;21.8…
21.4;21.4;21.4;21.4;21.3;21.4;21.4;21.4;21.5;21.4;21.5;21.4;21.5;21.5;21.5;21.5;21.5;21.5;21.5;21.5;21.5;21.6;21.5;21.6;21.5;21.5;21.5;21.5;21.5;21.6;21.5;21.5;21.6;21.6;21.5;21.6;21.6;21.5;21.7;21.6;21.5;21.5;21.5;21.4;21.5;21.6;21.6;21.6;21.6;21.6;21.7;21.6;21.6;21.6;21.6;21.6;21.6;21.6;21.6;21.6;21.6;21.6;21.7;21.7;21.7;21.6;21.7;21.6;21.7;21.7;21.7;21.7;21.7;21.7;21.7;21.7;21.6;21.7;21.7;21.6…
21.4;21.4;21.4;21.4;21.3;21.4;21.5;21.3;21.5;21.4;21.5;21.5;21.5;21.5;21.4;21.5;21.5;21.5;21.5;21.6;21.5;21.5;21.5;21.5;21.6;21.5;21.5;21.4;21.6;21.5;21.6;21.5;21.6;21.6;21.3;21.6;21.6;21.6;21.6;21.6;21.5;21.5;21.5;21.5;21.5;21.6;21.6;21.6;21.6;21.6;21.5;21.6;21.7;21.6;21.6;21.6;21.6;21.6;21.6;21.7;21.7;21.6;21.6;21.6;21.6;21.6;21.6;21.6;21.6;21.6;21.7;21.7;21.7;21.7;21.7;21.8;21.7;21.7;21.7;21.7…
21.4;21.4;21.4;21.4;21.4;21.4;21.4;21.3;21.4;21.5;21.5;21.4;21.5;21.5;21.5;21.4;21.5;21.5;21.5;21.6;21.5;21.5;21.5;21.5;21.4;21.4;21.4;21.5;21.5;21.5;21.5;21.5;21.6;21.3;21.5;21.6;21.6;21.5;21.5;21.5;21.5;21.5;21.5;21.5;21.5;21.5;21.6;21.5;21.6;21.7;21.5;21.6;21.6;21.6;21.6;21.6;21.5;21.6;21.5;21.6;21.6;21.6;21.7;21.6;21.6;21.6;21.6;21.6;21.6;21.7;21.6;21.6;21.7;21.7;21.7;21.7;21.7;21.8;21.7;21.7…
21.4;21.4;21.4;21.3;21.4;21.5;21.4;21.3;21.4;21.3;21.4;21.3;21.4;21.5;21.4;21.5;21.5;21.5;21.5;21.5;21.5;21.5;21.4;21.5;21.4;21.4;21.4;21.4;21.4;21.5;21.5;21.5;21.5;21.4;21.4;21.6;21.5;21.6;21.5;21.5;21.5;21.5;21.5;21.4;21.5;21.6;21.5;21.5;21.6;21.5;21.6;21.6;21.6;21.6;21.6;21.6;21.5;21.6;21.6;21.6;21.6;21.6;21.6;21.6;21.6;21.6;21.6;21.5;21.6;21.6;21.6;21.6;21.6;21.7;21.7;21.8;21.7;21.6;21.7;21.6…
21.4;21.4;21.4;21.4;21.4;21.4;21.4;21.4;21.4;21.4;21.5;21.5;21.5;21.5;21.5;21.5;21.5;21.5;21.4;21.5;21.5;21.5;21.5;21.4;21.4;21.5;21.4;21.5;21.4;21.5;21.5;21.5;21.5;21.5;21.6;21.5;21.6;21.5;21.5;21.5;21.5;21.5;21.5;21.4;21.5;21.5;21.5;21.5;21.5;21.5;21.5;21.6;21.6;21.5;21.5;21.6;21.5;21.5;21.5;21.6;21.5;21.6;21.6;21.6;21.6;21.6;21.6;21.5;21.6;21.6;21.7;21.7;21.6;21.6;21.6;21.6;21.7;21.6;21.6;21.7…
21.5;21.4;21.4;21.4;21.4;21.4;21.5;21.4;21.4;21.4;21.3;21.4;21.5;21.5;21.5;21.4;21.4;21.5;21.5;21.5;21.3;21.4;21.5;21.4;21.4;21.4;21.4;21.4;21.4;21.5;21.5;21.5;21.5;21.4;21.3;21.4;21.4;21.4;21.4;21.4;21.4;21.5;21.4;21.5;21.5;21.5;21.5;21.5;21.5;21.5;21.5;21.6;21.5;21.5;21.5;21.5;21.5;21.5;21.5;21.5;21.4;21.5;21.6;21.6;21.6;21.6;21.6;21.6;21.6;21.6;21.6;21.6;21.7;21.7;21.6;21.7;21.7;21.6;21.6;21.7…
21.4;21.4;21.4;21.4;21.4;21.3;21.4;21.4;21.3;21.4;21.5;21.3;21.4;21.5;21.3;21.4;21.5;21.5;21.4;21.5;21.4;21.4;21.4;21.4;21.4;21.4;21.4;21.5;21.4;21.4;21.4;21.4;21.5;21.4;21.4;21.5;21.5;21.3;21.4;21.4;21.4;21.4;21.4;21.4;21.5;21.5;21.5;21.5;21.4;21.5;21.5;21.4;21.5;21.5;21.5;21.5;21.5;21.5;21.5;21.5;21.5;21.5;21.5;21.5;21.5;21.5;21.6;21.6;21.6;21.5;21.6;21.7;21.7;21.6;21.5;21.6;21.6;21.6;21.6;21.6…
21.5;21.5;21.4;21.3;21.4;21.3;21.4;21.3;21.3;21.3;21.4;21.4;21.5;21.4;21.4;21.4;21.4;21.4;21.4;21.4;21.4;21.4;21.4;21.4;21.4;21.4;21.4;21.4;21.4;21.4;21.4;21.4;21.4;21.3;21.4;21.3;21.4;21.4;21.4;21.4;21.4;21.4;21.4;21.4;21.5;21.4;21.4;21.4;21.4;21.4;21.5;21.5;21.4;21.4;21.4;21.4;21.4;21.5;21.5;21.5;21.4;21.5;21.5;21.5;21.5;21.4;21.6;21.5;21.5;21.7;21.7;21.7;21.7;21.5;21.7;21.6;21.6;21.6;21.6;21.6…
21.5;21.5;21.4;21.4;21.3;21.3;21.3;21.2;21.3;21.3;21.5;21.3;21.4;21.4;21.4;21.4;21.4;21.3;21.4;21.4;21.4;21.4;21.4;21.4;21.4;21.4;21.4;21.4;21.4;21.4;21.5;21.4;21.6;21.4;21.4;21.4;21.4;21.4;21.4;21.4;21.4;21.4;21.4;21.4;21.5;21.5;21.4;21.5;21.4;21.4;21.4;21.4;21.4;21.4;21.4;21.4;21.5;21.5;21.4;21.5;21.5;21.5;21.5;21.5;21.5;21.5;21.5;21.5;21.6;21.6;21.6;21.7;21.6;21.6;21.6;21.6;21.7;21.6;21.6;21.6…
21.5;21.5;21.4;21.4;21.3;21.4;21.3;21.2;21.3;21.2;21.4;21.3;21.4;21.3;21.4;21.3;21.3;21.4;21.4;21.4;21.4;21.4;21.4;21.4;21.4;21.4;21.4;21.4;21.5;21.3;21.5;21.4;21.4;21.3;21.4;21.3;21.4;21.4;21.4;21.4;21.4;21.5;21.4;21.4;21.4;21.4;21.4;21.5;21.4;21.4;21.4;21.5;21.5;21.5;21.4;21.4;21.4;21.5;21.4;21.4;21.4;21.5;21.5;21.5;21.5;21.5;21.5;21.5;21.5;21.5;21.6;21.6;21.6;21.5;21.5;21.5;21.5;21.6;21.6;21.6…
21.4;21.4;21.3;21.4;21.3;21.3;21.2;21.2;21.4;21.2;21.4;21.3;21.3;21.3;21.3;21.3;21.4;21.4;21.4;21.4;21.4;21.3;21.4;21.4;21.4;21.4;21.3;21.4;21.4;21.4;21.3;21.3;21.4;21.4;21.3;21.4;21.4;21.4;21.5;21.4;21.4;21.4;21.4;21.4;21.5;21.4;21.5;21.5;21.4;21.5;21.5;21.5;21.5;21.4;21.4;21.5;21.4;21.5;21.5;21.5;21.5;21.5;21.4;21.5;21.5;21.5;21.5;21.4;21.5;21.4;21.5;21.6;21.6;21.5;21.6;21.6;21.5;21.5;21.5;21.5…
21.4;21.4;21.4;21.3;21.3;21.3;21.3;21.2;21.4;21.2;21.3;21.3;21.3;21.3;21.3;21.3;21.3;21.4;21.3;21.4;21.3;21.4;21.4;21.4;21.3;21.4;21.4;21.4;21.4;21.4;21.4;21.4;21.3;21.4;21.3;21.4;21.4;21.4;21.4;21.4;21.4;21.4;21.4;21.4;21.2;21.4;21.5;21.6;21.5;21.4;21.4;21.5;21.4;21.5;21.4;21.5;21.5;21.4;21.4;21.4;21.4;21.5;21.4;21.4;21.4;21.4;21.4;21.5;21.5;21.5;21.5;21.6;21.5;21.5;21.6;21.5;21.5;21.4;21.6;21.5…
21.3;21.3;21.2;21.3;21.3;21.3;21.3;21.2;21.2;21.2;21.3;21.3;21.3;21.3;21.3;21.3;21.4;21.4;21.4;21.4;21.3;21.4;21.4;21.3;21.4;21.2;21.5;21.4;21.4;21.4;21.3;21.3;21.4;21.4;21.4;21.5;21.4;21.4;21.4;21.4;21.5;21.5;21.4;21.5;21.5;21.5;21.5;21.5;21.4;21.5;21.5;21.5;21.5;21.5;21.4;21.4;21.4;21.4;21.4;21.5;21.5;21.5;21.5;21.5;21.4;21.4;21.5;21.5;21.4;21.5;21.5;21.5;21.5;21.4;21.5;21.5;21.4;21.5;21.5;21.5…
21.2;21.3;21.3;21.3;21.2;21.3;21.3;21.2;21.3;21.2;21.3;21.2;21.3;21.3;21.3;21.3;21.3;21.4;21.3;21.3;21.3;21.3;21.4;21.4;21.4;21.4;21.4;21.3;21.3;21.3;21.4;21.4;21.4;21.4;21.4;21.4;21.4;21.4;21.4;21.4;21.4;21.4;21.4;21.4;21.5;21.5;21.5;21.5;21.6;21.5;21.5;21.5;21.5;21.4;21.5;21.5;21.5;21.4;21.5;21.5;21.5;21.5;21.5;21.4;21.5;21.4;21.5;21.5;21.5;21.4;21.5;21.5;21.5;21.5;21.5;21.5;21.4;21.5;21.5;21.5…
[truncated: 3,828 more rows]
