# Supplementary material for: Near-infrared manipulation of multiple neuronal populations via trichromatic upconversion
Source: Nat Commun. 2021 Sep 27;12:5662. doi: 10.1038/s41467-021-25993-7 (PMC8476604; doi:10.1038/s41467-021-25993-7)
Supplement: Supplementary file 7 — Source Data [file 41467_2021_25993_MOESM7_ESM.zip › Source Data/SI 30/808980-5Hz.csv]

Time Played: 00:00:00
19.5;19.4;19.4;19.4;19.4;19.5;19.4;19.4;19.4;19.5;19.4;19.4;19.4;19.5;19.6;19.4;19.5;19.3;19.4;19.5;19.4;19.5;19.5;19.5;19.4;19.4;19.4;19.4;19.4;19.4;19.4;19.5;19.4;19.3;19.3;19.4;19.4;19.4;19.4;19.4;19.4;19.5;19.4;19.4;19.5;19.4;19.4;19.4;19.4;19.4;19.4;19.4;19.4;19.4;19.4;19.4;19.4;19.4;19.4;19.6;19.3;19.3;19.4;19.3;19.4;19.4;19.4;19.4;19.4;19.4;19.4;19.3;19.4;19.4;19.4;19.4;19.4;19.4;19.4;19.4…
19.4;19.4;19.4;19.4;19.4;19.5;19.4;19.5;19.4;19.5;19.4;19.4;19.5;19.4;19.5;19.5;19.3;19.4;19.4;19.5;19.4;19.5;19.5;19.4;19.4;19.4;19.4;19.2;19.3;19.4;19.4;19.4;19.4;19.5;19.3;19.4;19.5;19.4;19.3;19.4;19.4;19.4;19.4;19.4;19.5;19.4;19.4;19.4;19.4;19.4;19.4;19.4;19.3;19.5;19.4;19.4;19.4;19.3;19.3;19.3;19.4;19.3;19.3;19.3;19.4;19.3;19.4;19.4;19.3;19.4;19.3;19.4;19.3;19.3;19.4;19.4;19.4;19.4;19.4;19.4…
19.5;19.5;19.5;19.5;19.4;19.4;19.4;19.4;19.4;19.5;19.4;19.4;19.4;19.5;19.5;19.5;19.6;19.5;19.6;19.4;19.5;19.5;19.5;19.4;19.5;19.4;19.3;19.4;19.4;19.3;19.4;19.4;19.4;19.4;19.4;19.5;19.4;19.4;19.4;19.4;19.5;19.4;19.4;19.5;19.4;19.4;19.4;19.3;19.4;19.5;19.4;19.4;19.4;19.4;19.4;19.4;19.4;19.4;19.3;19.3;19.3;19.3;19.3;19.4;19.3;19.4;19.4;19.4;19.3;19.3;19.4;19.3;19.3;19.3;19.4;19.4;19.4;19.4;19.4;19.4…
19.5;19.5;19.5;19.5;19.5;19.5;19.4;19.4;19.5;19.5;19.4;19.4;19.4;19.4;19.4;19.5;19.4;19.4;19.4;19.4;19.5;19.7;19.4;19.4;19.3;19.3;19.4;19.4;19.4;19.4;19.5;19.4;19.4;19.4;19.5;19.5;19.4;19.3;19.4;19.4;19.4;19.4;19.4;19.4;19.4;19.4;19.2;19.4;19.4;19.5;19.4;19.4;19.4;19.4;19.3;19.3;19.3;19.4;19.3;19.4;19.4;19.3;19.3;19.3;19.3;19.3;19.4;19.4;19.3;19.4;19.3;19.3;19.3;19.3;19.4;19.4;19.4;19.4;19.4;19.4…
19.5;19.5;19.5;19.5;19.5;19.4;19.5;19.5;19.5;19.5;19.4;19.4;19.4;19.4;19.4;19.5;19.5;19.4;19.5;19.4;19.5;19.4;19.6;19.3;19.4;19.4;19.4;19.3;19.3;19.3;19.4;19.3;19.4;19.3;19.3;19.4;19.3;19.3;19.3;19.3;19.3;19.4;19.5;19.4;19.5;19.4;19.4;19.3;19.3;19.4;19.4;19.4;19.3;19.4;19.3;19.3;19.3;19.3;19.3;19.4;19.4;19.4;19.3;19.3;19.3;19.3;19.3;19.4;19.4;19.3;19.3;19.4;19.4;19.2;19.4;19.5;19.4;19.4;19.3;19.3…
19.5;19.5;19.5;19.5;19.4;19.4;19.4;19.5;19.4;19.4;19.5;19.4;19.5;19.5;19.5;19.4;19.4;19.3;19.4;19.4;19.4;19.5;19.4;19.4;19.5;19.3;19.4;19.5;19.4;19.4;19.6;19.4;19.4;19.4;19.4;19.4;19.4;19.3;19.3;19.4;19.4;19.4;19.4;19.3;19.4;19.4;19.4;19.4;19.2;19.4;19.4;19.4;19.3;19.4;19.4;19.5;19.3;19.3;19.4;19.4;19.3;19.3;19.3;19.3;19.4;19.3;19.4;19.4;19.4;19.3;19.4;19.4;19.3;19.2;19.4;19.4;19.4;19.4;19.3;19.3…
19.5;19.6;19.5;19.5;19.5;19.5;19.4;19.5;19.4;19.5;19.5;19.5;19.5;19.4;19.5;19.4;19.4;19.4;19.5;19.5;19.4;19.5;19.6;19.4;19.5;19.6;19.4;19.5;19.4;19.4;19.4;19.5;19.4;19.5;19.4;19.4;19.4;19.4;19.4;19.4;19.4;19.4;19.4;19.4;19.4;19.4;19.4;19.4;19.4;19.4;19.4;19.3;19.4;19.3;19.4;19.4;19.3;19.3;19.4;19.4;19.3;19.2;19.4;19.3;19.4;19.3;19.3;19.3;19.4;19.3;19.3;19.4;19.3;19.3;19.4;19.4;19.3;19.4;19.4;19.4…
19.6;19.5;19.6;19.5;19.5;19.5;19.5;19.6;19.5;19.5;19.4;19.5;19.4;19.5;19.5;19.4;19.6;19.5;19.6;19.4;19.5;19.5;19.6;19.5;19.5;19.4;19.4;19.4;19.4;19.5;19.5;19.6;19.4;19.4;19.4;19.4;19.4;19.4;19.4;19.4;19.3;19.4;19.4;19.4;19.4;19.4;19.4;19.4;19.4;19.4;19.4;19.4;19.4;19.4;19.4;19.3;19.2;19.4;19.2;19.4;19.3;19.3;19.2;19.3;19.4;19.3;19.3;19.4;19.3;19.4;19.4;19.4;19.3;19.3;19.3;19.4;19.3;19.4;19.4;19.4…
19.5;19.6;19.6;19.5;19.5;19.5;19.6;19.5;19.5;19.5;19.6;19.5;19.5;19.5;19.5;19.5;19.4;19.5;19.5;19.6;19.6;19.5;19.5;19.4;19.4;19.5;19.5;19.5;19.5;19.5;19.5;19.4;19.4;19.4;19.5;19.4;19.5;19.4;19.4;19.5;19.4;19.4;19.4;19.4;19.5;19.3;19.4;19.4;19.4;19.4;19.4;19.4;19.4;19.4;19.4;19.3;19.4;19.4;19.3;19.4;19.3;19.3;19.3;19.3;19.3;19.3;19.3;19.3;19.3;19.4;19.4;19.3;19.3;19.4;19.4;19.3;19.3;19.4;19.3;19.4…
19.6;19.6;19.5;19.6;19.5;19.5;19.5;19.6;19.5;19.6;19.5;19.5;19.5;19.5;19.5;19.5;19.6;19.4;19.5;19.6;19.6;19.5;19.5;19.5;19.5;19.4;19.4;19.5;19.5;19.5;19.4;19.5;19.4;19.5;19.5;19.4;19.4;19.4;19.4;19.5;19.4;19.4;19.5;19.4;19.4;19.4;19.4;19.4;19.4;19.4;19.3;19.4;19.3;19.3;19.4;19.4;19.4;19.4;19.1;19.3;19.3;19.4;19.2;19.2;19.3;19.3;19.3;19.3;19.3;19.4;19.4;19.4;19.4;19.3;19.4;19.3;19.4;19.3;19.3;19.3…
19.6;19.6;19.6;19.7;19.7;19.7;19.5;19.6;19.6;19.5;19.6;19.5;19.6;19.6;19.5;19.6;19.4;19.5;19.6;19.5;19.6;19.6;19.6;19.4;19.5;19.5;19.5;19.5;19.4;19.4;19.5;19.5;19.4;19.5;19.5;19.4;19.5;19.4;19.4;19.5;19.5;19.4;19.5;19.5;19.4;19.4;19.3;19.4;19.3;19.3;19.4;19.3;19.4;19.4;19.4;19.4;19.3;19.4;19.3;19.4;19.3;19.2;19.2;19.2;19.4;19.3;19.4;19.4;19.4;19.3;19.4;19.4;19.4;19.4;19.4;19.3;19.3;19.3;19.3;19.3…
19.6;19.7;19.7;19.7;19.6;19.7;19.5;19.6;19.4;19.6;19.4;19.6;19.5;19.6;19.6;19.6;19.6;19.5;19.6;19.6;19.5;19.6;19.4;19.5;19.5;19.5;19.5;19.5;19.5;19.6;19.5;19.5;19.5;19.5;19.4;19.4;19.5;19.4;19.5;19.4;19.5;19.5;19.5;19.4;19.4;19.4;19.3;19.4;19.4;19.4;19.3;19.4;19.4;19.4;19.4;19.4;19.4;19.4;19.3;19.3;19.3;19.4;19.2;19.2;19.3;19.3;19.3;19.4;19.4;19.4;19.3;19.3;19.3;19.3;19.3;19.4;19.3;19.3;19.3;19.3…
19.6;19.6;19.7;19.7;19.7;19.7;19.6;19.7;19.6;19.6;19.6;19.5;19.5;19.6;19.6;19.7;19.6;19.5;19.5;19.6;19.6;19.6;19.6;19.5;19.5;19.5;19.5;19.6;19.6;19.5;19.5;19.6;19.5;19.5;19.5;19.4;19.5;19.5;19.5;19.5;19.4;19.5;19.5;19.5;19.5;19.5;19.5;19.5;19.4;19.4;19.4;19.4;19.3;19.4;19.4;19.4;19.4;19.4;19.3;19.4;19.5;19.2;19.3;19.2;19.4;19.3;19.4;19.4;19.3;19.4;19.3;19.4;19.4;19.3;19.3;19.4;19.4;19.3;19.3;19.3…
19.7;19.6;19.6;19.7;19.6;19.7;19.6;19.7;19.6;19.7;19.6;19.7;19.5;19.5;19.7;19.7;19.6;19.5;19.5;19.5;19.5;19.5;19.7;19.6;19.5;19.5;19.5;19.5;19.5;19.5;19.5;19.7;19.4;19.5;19.5;19.5;19.4;19.5;19.5;19.5;19.5;19.5;19.5;19.5;19.4;19.4;19.4;19.4;19.4;19.4;19.4;19.3;19.4;19.4;19.4;19.3;19.4;19.4;19.3;19.3;19.3;19.3;19.3;19.2;19.3;19.4;19.4;19.4;19.4;19.3;19.3;19.4;19.3;19.3;19.3;19.3;19.3;19.3;19.3;19.3…
19.6;19.8;19.7;19.6;19.6;19.6;19.6;19.7;19.7;19.6;19.6;19.6;19.6;19.6;19.7;19.7;19.7;19.6;19.6;19.5;19.6;19.6;19.6;19.6;19.5;19.6;19.5;19.5;19.5;19.5;19.7;19.5;19.4;19.4;19.5;19.4;19.5;19.5;19.4;19.4;19.5;19.5;19.4;19.4;19.4;19.5;19.4;19.4;19.5;19.4;19.4;19.3;19.4;19.4;19.4;19.4;19.3;19.4;19.4;19.3;19.3;19.3;19.3;19.1;19.4;19.4;19.4;19.3;19.3;19.3;19.3;19.4;19.4;19.3;19.4;19.4;19.3;19.3;19.3;19.3…
19.6;19.7;19.7;19.7;19.6;19.7;19.7;19.6;19.6;19.7;19.7;19.6;19.6;19.6;19.6;19.7;19.7;19.6;19.7;19.5;19.6;19.5;19.6;19.6;19.6;19.5;19.5;19.6;19.5;19.4;19.6;19.5;19.5;19.5;19.5;19.4;19.5;19.4;19.5;19.5;19.5;19.4;19.5;19.5;19.5;19.4;19.4;19.5;19.4;19.4;19.3;19.4;19.4;19.4;19.5;19.3;19.3;19.4;19.4;19.3;19.4;19.4;19.3;19.3;19.3;19.3;19.3;19.2;19.4;19.3;19.3;19.3;19.4;19.3;19.4;19.4;19.3;19.3;19.3;19.3…
19.6;19.7;19.8;19.7;19.6;19.6;19.6;19.6;19.7;19.7;19.7;19.7;19.7;19.6;19.7;19.7;19.7;19.6;19.7;19.5;19.6;19.5;19.5;19.6;19.5;19.5;19.5;19.6;19.6;19.5;19.5;19.5;19.5;19.5;19.5;19.4;19.4;19.4;19.4;19.4;19.4;19.5;19.6;19.5;19.4;19.5;19.4;19.4;19.5;19.4;19.4;19.4;19.4;19.4;19.3;19.3;19.4;19.3;19.4;19.3;19.3;19.3;19.3;19.3;19.4;19.3;19.3;19.3;19.3;19.3;19.4;19.2;19.4;19.3;19.3;19.3;19.3;19.3;19.3;19.3…
19.8;19.7;19.8;19.7;19.7;19.7;19.5;19.7;19.7;19.7;19.7;19.7;19.6;19.7;19.7;19.6;19.7;19.6;19.7;19.6;19.6;19.6;19.5;19.5;19.5;19.6;19.5;19.6;19.6;19.5;19.7;19.6;19.5;19.5;19.4;19.5;19.4;19.5;19.4;19.4;19.5;19.5;19.5;19.5;19.5;19.6;19.4;19.4;19.4;19.4;19.4;19.4;19.4;19.4;19.4;19.4;19.4;19.5;19.4;19.4;19.4;19.3;19.2;19.3;19.3;19.3;19.3;19.3;19.4;19.3;19.3;19.2;19.3;19.4;19.3;19.4;19.3;19.3;19.4;19.3…
19.8;19.7;19.8;19.7;19.8;19.9;19.7;19.7;19.7;19.8;19.7;19.7;19.6;19.8;19.7;19.6;19.7;19.6;19.7;19.6;19.7;19.7;19.5;19.5;19.5;19.5;19.5;19.6;19.6;19.6;19.5;19.6;19.5;19.5;19.5;19.4;19.4;19.4;19.5;19.5;19.4;19.5;19.5;19.4;19.5;19.5;19.5;19.5;19.4;19.4;19.5;19.4;19.4;19.4;19.4;19.4;19.3;19.4;19.3;19.5;19.3;19.2;19.3;19.4;19.3;19.3;19.3;19.3;19.3;19.4;19.3;19.4;19.4;19.3;19.3;19.3;19.3;19.4;19.3;19.3…
19.8;19.8;19.8;19.7;19.7;19.9;19.8;19.8;19.7;19.7;19.8;19.7;19.7;19.7;19.7;19.8;19.7;19.6;19.7;19.6;19.6;19.7;19.7;19.6;19.5;19.6;19.6;19.5;19.6;19.6;19.6;19.6;19.5;19.5;19.5;19.5;19.5;19.5;19.4;19.4;19.5;19.5;19.5;19.5;19.5;19.6;19.5;19.4;19.4;19.4;19.4;19.4;19.4;19.4;19.4;19.4;19.4;19.4;19.4;19.3;19.3;19.3;19.3;19.3;19.3;19.4;19.4;19.4;19.4;19.4;19.4;19.4;19.4;19.4;19.4;19.3;19.3;19.3;19.4;19.3…
19.8;19.8;19.8;19.9;19.8;19.7;19.8;19.8;19.8;19.7;19.7;19.8;19.8;19.7;19.8;19.7;19.7;19.7;19.8;19.7;19.8;19.6;19.7;19.6;19.6;19.6;19.6;19.6;19.6;19.6;19.5;19.6;19.5;19.5;19.5;19.5;19.5;19.5;19.5;19.6;19.6;19.5;19.6;19.6;19.5;19.5;19.5;19.5;19.4;19.4;19.4;19.4;19.4;19.5;19.4;19.4;19.4;19.4;19.4;19.5;19.4;19.3;19.3;19.3;19.3;19.3;19.4;19.3;19.4;19.4;19.3;19.4;19.3;19.3;19.4;19.3;19.3;19.3;19.4;19.3…
19.9;19.9;19.9;19.8;19.8;19.9;19.9;19.8;19.8;19.8;19.8;19.8;19.8;19.7;19.8;19.8;19.8;19.8;19.7;19.7;19.7;19.7;19.7;19.6;19.7;19.6;19.7;19.7;19.5;19.6;19.5;19.7;19.6;19.6;19.4;19.5;19.5;19.4;19.5;19.5;19.6;19.5;19.5;19.5;19.5;19.5;19.5;19.5;19.5;19.5;19.4;19.4;19.4;19.4;19.4;19.4;19.4;19.5;19.4;19.4;19.4;19.3;19.4;19.3;19.3;19.4;19.4;19.4;19.4;19.4;19.4;19.4;19.4;19.4;19.4;19.3;19.3;19.4;19.3;19.3…
19.9;19.9;19.9;19.9;19.8;19.9;20;19.9;19.8;19.7;19.8;19.8;19.8;19.8;19.8;19.9;19.8;19.8;19.8;19.8;19.8;19.8;19.7;19.6;19.7;19.7;19.7;19.7;19.6;19.5;19.5;19.6;19.6;19.5;19.5;19.5;19.5;19.5;19.5;19.5;19.5;19.5;19.6;19.6;19.5;19.5;19.5;19.4;19.4;19.5;19.4;19.4;19.5;19.4;19.4;19.4;19.4;19.4;19.5;19.4;19.4;19.4;19.4;19.4;19.4;19.4;19.4;19.3;19.4;19.3;19.3;19.5;19.4;19.4;19.3;19.4;19.3;19.4;19.3;19.4;1…
19.9;19.9;19.8;19.9;19.8;19.9;19.9;19.8;19.9;19.7;19.8;19.8;19.8;19.8;19.8;19.8;19.8;19.8;19.8;19.8;19.9;19.8;19.7;19.7;19.7;19.7;19.7;19.7;19.7;19.7;19.7;19.6;19.5;19.6;19.6;19.5;19.6;19.6;19.6;19.6;19.6;19.6;19.6;19.6;19.5;19.5;19.5;19.5;19.5;19.5;19.5;19.5;19.4;19.4;19.4;19.5;19.4;19.4;19.5;19.4;19.4;19.4;19.4;19.4;19.4;19.4;19.4;19.5;19.4;19.5;19.5;19.4;19.4;19.4;19.3;19.4;19.4;19.4;19.3;19.4…
19.9;19.9;19.9;19.9;19.9;19.9;19.8;19.9;19.8;19.9;19.9;19.8;19.8;19.8;20;19.8;19.8;19.8;19.9;19.8;19.8;19.7;19.8;19.7;19.7;19.7;19.6;19.8;19.7;19.6;19.7;19.8;19.7;19.6;19.6;19.6;19.6;19.6;19.5;19.6;19.6;19.5;19.6;19.6;19.5;19.5;19.6;19.5;19.5;19.5;19.4;19.5;19.4;19.4;19.4;19.4;19.4;19.5;19.4;19.5;19.4;19.4;19.4;19.4;19.4;19.4;19.4;19.4;19.5;19.4;19.5;19.4;19.3;19.4;19.4;19.4;19.4;19.4;19.4;19.4;1…
19.8;19.9;19.8;19.8;19.9;19.9;19.8;19.8;19.8;19.9;19.8;19.9;19.8;19.9;19.8;19.8;19.8;19.9;19.9;19.9;19.8;19.8;19.9;19.8;19.7;19.7;19.7;19.8;19.7;19.7;19.7;19.7;19.7;19.8;19.6;19.6;19.6;19.5;19.7;19.5;19.6;19.6;19.6;19.6;19.5;19.6;19.5;19.5;19.5;19.5;19.5;19.4;19.4;19.4;19.4;19.4;19.4;19.4;19.4;19.4;19.5;19.4;19.4;19.4;19.5;19.4;19.4;19.4;19.4;19.4;19.4;19.4;19.5;19.5;19.4;19.4;19.4;19.4;19.4;19.4…
19.9;19.8;19.9;19.9;19.9;19.9;19.9;19.8;19.8;19.9;19.8;19.9;19.9;20;19.9;20;19.8;19.8;19.9;19.8;19.8;19.8;19.9;19.8;19.8;19.6;19.8;19.8;19.7;19.8;19.7;19.7;19.6;19.7;19.7;19.6;19.6;19.6;19.6;19.7;19.6;19.6;19.6;19.5;19.5;19.5;19.5;19.6;19.6;19.6;19.5;19.6;19.4;19.4;19.4;19.4;19.4;19.4;19.5;19.5;19.5;19.4;19.4;19.4;19.4;19.4;19.4;19.4;19.4;19.4;19.5;19.5;19.4;19.4;19.5;19.4;19.5;19.4;19.4;19.4;19.…
19.9;19.9;19.9;19.9;19.9;19.9;19.9;19.9;19.8;19.8;19.9;19.9;19.9;19.8;19.9;19.9;19.9;19.9;19.8;19.9;19.9;19.8;19.8;19.7;19.7;19.8;19.7;19.8;19.7;19.7;19.7;19.8;19.7;19.7;19.7;19.7;19.6;19.6;19.7;19.6;19.6;19.6;19.6;19.6;19.6;19.6;19.6;19.5;19.6;19.5;19.5;19.5;19.6;19.4;19.5;19.4;19.4;19.5;19.5;19.5;19.4;19.4;19.5;19.4;19.5;19.5;19.5;19.4;19.5;19.5;19.4;19.4;19.5;19.4;19.4;19.4;19.4;19.4;19.5;19.5…
19.8;19.9;20;19.9;20;19.9;19.9;19.9;19.9;19.8;19.9;20;19.9;19.9;19.9;19.9;19.9;19.9;19.9;19.9;19.9;19.9;19.7;19.8;19.7;19.9;19.8;19.8;19.7;19.8;19.7;19.7;19.7;19.8;19.7;19.7;19.7;19.6;19.6;19.7;19.7;19.6;19.6;19.6;19.5;19.6;19.6;19.6;19.6;19.6;19.5;19.4;19.6;19.4;19.4;19.4;19.5;19.5;19.5;19.5;19.4;19.5;19.5;19.4;19.4;19.4;19.4;19.5;19.4;19.4;19.5;19.4;19.5;19.5;19.5;19.6;19.5;19.5;19.5;19.4;19.4;…
20;20;20;20;19.9;19.9;19.9;20;19.9;20;19.9;19.9;19.9;19.9;19.9;19.9;19.9;20;19.9;20;19.9;20;19.8;19.8;19.8;19.8;19.8;19.8;19.8;19.8;19.8;19.8;19.8;19.8;19.8;19.7;19.8;19.7;19.7;19.7;19.7;19.7;19.7;19.6;19.6;19.6;19.6;19.6;19.6;19.6;19.6;19.6;19.5;19.6;19.6;19.6;19.5;19.5;19.5;19.6;19.4;19.4;19.5;19.4;19.5;19.5;19.4;19.5;19.6;19.4;19.5;19.5;19.5;19.4;19.5;19.5;19.5;19.5;19.5;19.5;19.5;19.6;19.5;19…
19.8;20;20;20.1;19.9;19.9;20;19.9;19.9;19.9;19.9;19.9;19.9;19.9;20;19.9;19.9;20;19.9;19.8;19.9;19.9;19.8;19.8;19.8;19.9;19.7;19.8;19.8;19.8;19.8;19.8;19.8;19.8;19.8;19.7;19.7;19.6;19.7;19.8;19.7;19.7;19.7;19.6;19.6;19.6;19.6;19.6;19.6;19.6;19.6;19.5;19.6;19.6;19.6;19.4;19.5;19.5;19.5;19.5;19.4;19.4;19.4;19.4;19.5;19.6;19.4;19.4;19.6;19.5;19.5;19.5;19.5;19.5;19.5;19.6;19.5;19.4;19.5;19.5;19.5;19.6…
20;20;20;20.1;20.1;19.9;20;20;20;20;19.9;20;19.9;20.1;20;20;19.9;19.9;20;19.9;20;19.9;19.9;19.9;19.9;19.9;19.8;19.9;19.8;19.9;19.9;19.8;19.7;19.8;19.8;19.8;19.7;19.7;19.7;19.7;19.7;19.7;19.7;19.7;19.6;19.6;19.6;19.6;19.6;19.7;19.6;19.6;19.6;19.6;19.6;19.5;19.5;19.6;19.6;19.4;19.5;19.5;19.5;19.4;19.5;19.6;19.5;19.4;19.6;19.6;19.6;19.5;19.6;19.6;19.6;19.5;19.5;19.6;19.5;19.6;19.7;19.7;19.7;19.6;19.…
20;20;20;19.9;19.9;19.9;19.9;19.9;19.9;20;19.9;20;19.9;20;20;19.9;20;20;19.9;19.9;19.9;19.9;19.9;19.8;19.8;19.9;19.8;19.8;19.9;19.9;19.8;19.9;19.8;19.8;19.8;19.7;19.8;19.7;19.7;19.8;19.8;19.8;19.7;19.7;19.7;19.7;19.7;19.6;19.6;19.6;19.7;19.7;19.6;19.6;19.6;19.6;19.5;19.6;19.6;19.5;19.5;19.5;19.5;19.5;19.5;19.6;19.6;19.6;19.7;19.7;19.6;19.6;19.6;19.6;19.7;19.5;19.5;19.6;19.6;19.6;19.7;19.8;19.8;19…
20;20;20;20;20;20;20;19.8;19.9;19.9;19.9;20;19.9;20;20;20;19.7;19.9;19.9;19.9;19.9;19.8;19.9;19.7;19.7;19.8;19.8;19.9;19.9;19.9;19.9;19.8;19.8;19.8;19.7;19.8;19.7;19.8;19.8;19.7;19.8;19.8;19.8;19.8;19.7;19.7;19.7;19.8;19.6;19.6;19.7;19.7;19.6;19.7;19.6;19.6;19.6;19.6;19.7;19.6;19.5;19.5;19.5;19.5;19.5;19.6;19.6;19.6;19.6;19.7;19.7;19.7;19.7;19.6;19.7;19.6;19.6;19.6;19.6;19.6;19.6;19.7;19.9;19.9;2…
20;20;20;20;19.9;20.1;20;20.1;20;19.9;20;20;19.9;19.9;20;20.1;20;20;19.9;19.9;20;19.9;19.9;19.8;19.8;19.8;19.9;20;19.8;19.8;19.9;19.9;19.8;19.8;19.8;19.8;19.7;19.8;19.8;19.8;19.9;19.9;19.8;19.7;19.8;19.7;19.6;19.7;19.7;19.8;19.7;19.7;19.6;19.6;19.7;19.6;19.6;19.6;19.6;19.7;19.5;19.6;19.6;19.5;19.7;19.6;19.6;19.7;19.7;19.7;19.7;19.7;19.7;19.7;19.7;19.7;19.7;19.7;19.8;19.7;19.9;20;19.9;20.1;20.1;20…
20.1;20;20;20;20.1;20.1;20;20;20;20;20;20;19.9;20;19.9;20;19.9;20;20;19.9;20;19.9;19.9;19.9;19.9;19.9;19.9;19.9;19.8;19.9;19.9;19.9;19.9;19.9;19.8;19.8;19.8;19.8;19.8;19.8;19.8;19.9;19.8;19.8;19.7;19.8;19.8;19.7;19.8;19.8;19.7;19.7;19.7;19.7;19.7;19.7;19.6;19.7;19.6;19.6;19.5;19.6;19.6;19.6;19.7;19.6;19.7;19.7;19.7;19.7;19.7;19.7;19.7;19.8;19.7;19.7;19.7;19.8;19.7;19.7;20;19.9;20;20.1;20.1;20;20.…
20;20.1;20.1;20.1;20;20.1;20;20;20;20;20;20.1;20;20.1;20;20;20;20;20;19.9;20;19.9;20;19.9;19.8;19.9;19.9;19.9;19.9;19.9;20;19.9;19.8;19.9;19.8;19.8;19.8;19.9;19.8;19.9;19.9;19.8;19.9;19.8;19.9;19.8;19.7;19.7;19.8;19.8;19.7;19.8;19.7;19.7;19.7;19.7;19.7;19.8;19.7;19.6;19.6;19.5;19.6;19.6;19.7;19.7;19.7;19.7;19.7;19.7;19.7;19.7;19.7;19.8;19.8;19.8;19.8;19.8;19.8;19.9;19.9;20;20.1;20.1;20.1;20.2;20.…
20;20.1;20.1;20;20;20;20.1;20.1;20;20;20;20;20;20;20;20;20;20;20.1;20.1;20;20;20;20;20;20;19.9;20;19.9;19.9;19.9;19.9;19.8;19.8;19.8;19.8;19.8;19.9;19.9;19.9;19.9;19.9;19.9;19.9;19.7;19.8;19.7;19.8;19.8;19.8;19.8;19.8;19.7;19.8;19.7;19.7;19.7;19.8;19.7;19.7;19.6;19.6;19.7;19.6;19.7;19.8;19.7;19.7;19.8;19.7;19.8;19.8;19.8;19.8;19.9;19.9;19.9;19.8;19.9;20;20;20;20.1;20.1;20.2;20.2;20.3;20.3;20.3;20…
20;20;20;20;20;20.1;20;20;20.1;20;20;20.1;20;20;20;20;20;20;20;19.9;20;20;20;20;20;20;20;19.9;19.9;19.9;19.9;19.9;20;19.8;19.8;19.8;19.9;19.9;19.9;19.9;19.9;19.9;19.9;19.9;19.9;19.8;19.8;19.8;19.8;19.8;19.8;19.7;19.8;19.8;19.7;19.8;19.7;19.8;19.8;19.8;19.6;19.7;19.7;19.7;19.6;19.8;19.7;19.7;19.8;19.8;19.8;19.8;19.8;19.8;19.9;19.9;19.9;19.8;20;20.1;20;20.1;20.2;20.1;20.2;20.1;20.3;20.4;20.4;20.6;2…
20.1;20.1;20.1;20.1;19.9;20.1;20.1;20.1;20;20.1;20.1;20;20;20.1;20.1;20;20;20;20;20.1;20.1;20;20;20;20;20;20;20;19.9;20;20;19.9;19.9;19.9;19.9;19.8;19.8;19.8;19.8;19.9;19.9;19.9;20;19.9;19.9;19.9;19.8;19.8;19.8;19.8;19.8;19.8;19.8;19.8;19.8;19.8;19.8;19.7;19.7;19.7;19.7;19.7;19.7;19.7;19.7;19.8;19.8;19.8;19.8;19.9;19.8;19.8;19.9;19.9;19.9;20;20;20;20.1;20.1;20.1;20.1;20.2;20.1;20.3;20.3;20.5;20.5…
20;20;20;20.1;20.1;20.1;20.1;20.1;20.1;20;20;20;20;20.1;20.1;20;20;20.1;20;20;20.1;20;20;19.9;20;20;20;20;19.9;20;20;20;19.9;19.9;19.9;19.8;19.8;19.9;19.8;19.9;19.9;19.9;19.9;19.9;19.9;19.8;19.8;19.8;19.8;19.8;19.9;19.9;19.8;19.8;19.8;19.8;19.8;19.7;19.7;19.7;19.7;19.6;19.7;19.7;19.7;19.8;19.8;19.8;19.8;19.8;19.8;19.9;19.8;20;19.9;19.9;20;20.1;20.1;20.1;20.1;20.1;20.3;20.3;20.4;20.5;20.5;20.5;20.…
20.1;20.2;20.1;20;20.1;20.1;20;20.1;20.1;20.1;20;20;20.1;20.1;20;20.1;20;20;20.1;20.1;20;20;20;20;20;19.9;19.9;20.1;19.9;20;20;20;20;20;19.9;19.9;19.9;19.9;19.9;20;19.9;19.9;19.9;19.9;19.9;19.9;19.9;19.9;19.8;19.9;19.9;19.8;19.8;19.8;19.8;19.8;19.8;19.8;19.7;19.8;19.7;19.7;19.7;19.7;19.8;19.8;19.8;19.8;19.8;19.9;19.8;19.8;20;19.9;20;20;20.1;20.1;20.1;20.1;20.3;20.4;20.3;20.4;20.5;20.6;20.6;20.6;2…
20.1;20.1;20.1;20.1;20.1;20.1;20.1;20.1;20;20;20.1;20;20;20;20;20.1;20;20;20;20;20;20.1;20;20;20;20;20;20;19.9;20;20;20;19.8;19.9;20;19.9;20;20;19.9;20;19.9;19.9;20;19.9;19.8;19.9;19.8;19.8;19.8;19.8;19.9;19.9;19.8;19.8;19.8;19.8;19.7;19.8;19.8;19.8;19.7;19.7;19.8;19.7;19.7;19.8;19.8;19.8;19.9;20;19.9;19.9;19.9;20;20;20.1;20.1;20.1;20.2;20.1;20.3;20.3;20.4;20.5;20.6;20.7;20.7;20.6;20.7;20.6;20.8;…
20.1;20.1;20.1;20.1;20.1;20.1;20.1;20.1;20;20.1;20.1;20;20;20;20;20.1;20;20;20;20;20;20;19.9;20;20;20;19.9;20;20;20;20;20;19.9;20;20.1;19.9;19.9;19.9;19.9;20;19.9;19.9;20;19.9;19.9;19.9;19.9;19.9;19.9;19.9;19.9;19.9;19.8;19.8;19.8;19.8;19.8;19.8;19.8;19.8;19.8;19.8;19.8;19.7;19.8;19.8;19.8;19.8;19.9;19.9;19.9;20;20;20.1;20.1;20.2;20.2;20.2;20.2;20.2;20.3;20.4;20.5;20.4;20.7;20.7;20.8;20.6;20.6;20…
20.1;20.1;20.1;20.1;20.1;20.1;20.1;20;20.1;20.1;20;20.1;20;20;20;20;20;20;20;20;20;20;20;20;20;20;20;19.9;20;20;20;20;20;20;20;19.9;19.9;19.9;19.9;19.9;19.9;20;20;20;20;19.9;19.9;19.8;19.8;19.9;19.9;19.9;19.8;19.8;19.8;19.8;19.8;19.8;19.8;19.8;19.8;19.8;19.7;19.8;19.9;19.9;19.8;19.9;20;20;19.9;20;20.1;20.1;20.2;20.2;20.2;20.3;20.2;20.3;20.4;20.4;20.6;20.6;20.6;20.7;20.7;20.7;20.7;20.8;20.7;20.8;2…
20.1;20.1;20.1;20.1;20.1;20.1;20.1;20.1;20;20;20;20;20;20;20;20.1;20.1;20;20.1;20.1;20;20;20;20;20;20;19.8;20;20;20;20;20;19.9;19.9;20;19.9;19.9;19.9;19.9;20;19.9;19.9;20;19.9;20;19.9;19.9;19.9;19.9;19.9;19.9;19.9;19.9;19.9;19.9;19.8;19.8;19.9;19.9;19.8;19.8;19.9;19.9;19.9;19.9;20;19.8;19.8;19.9;20;20;20;20.1;20.2;20.1;20.2;20.2;20.3;20.3;20.4;20.6;20.7;20.6;20.7;20.8;20.8;20.7;20.8;20.7;20.7;20.…
20.1;20.1;20.1;20;20;20.1;20.1;20.1;20.1;20.1;20.1;20.1;19.9;20.1;20.1;20;20;19.9;20;20;20.1;20.1;20;20;20.1;19.9;20;20;20;20;20;20;19.9;20.1;20.1;19.9;19.9;20;19.9;20;20;20;20;20;20;20;19.9;19.9;19.9;19.9;19.9;19.9;19.9;19.9;19.9;19.8;19.8;19.9;19.8;19.9;19.9;19.9;19.9;19.9;19.8;20;19.8;20;20;20.1;20;20.3;20.1;20.2;20.2;20.2;20.2;20.3;20.5;20.4;20.6;20.7;20.7;20.7;20.7;20.8;20.9;20.8;20.8;20.7;2…
20.2;20.1;20.1;20.1;20.1;20.1;20.1;20.1;20.1;20.1;20.1;20.1;20;20;20.1;20;20;20;20.1;20.2;20.1;20.1;20.1;20.1;20;20;20;20;20.1;20;20;20;19.9;20;20;20;20;20;20;20;19.9;20;20;20;20;20;19.9;20;19.9;19.9;19.9;19.9;19.9;19.9;19.9;19.9;19.8;19.9;19.9;19.9;19.9;19.9;19.9;19.9;19.9;20;20;19.9;20.1;20;20;20.1;20.2;20.2;20.3;20.2;20.3;20.4;20.4;20.5;20.7;20.8;20.7;20.8;20.8;20.8;20.8;20.8;20.8;20.8;20.8;20…
20.1;20.1;20.1;20.1;20;20.1;20.1;20;20.1;20.1;20;20;20;20.1;20.1;20.1;19.9;20;20.1;20.1;20.1;20;20.1;20;20;20;20;20;19.9;20;20;20;19.9;19.9;20;20;19.9;20;19.9;20;20;20;20;20;19.9;20.1;20;19.9;19.9;19.9;19.9;19.9;19.9;19.9;19.9;19.9;19.9;19.9;19.9;19.9;19.9;19.9;19.9;20;20;20;20;20;20;20.1;20.1;20.1;20.2;20.2;20.3;20.3;20.3;20.5;20.5;20.5;20.7;20.8;20.8;20.8;20.8;20.8;20.8;20.8;20.8;20.8;20.9;20.8…
20.2;20.1;20.1;20;20;20.1;20;20;20;20;20;20;19.8;20;20.1;20;20;20;20.1;20.1;20;20.1;20;20;20;20;20;20;20;19.9;20;20;19.9;19.9;20;20;20;20;19.9;20;20;20;20;20;20;20;20;19.9;19.9;20;19.9;19.9;19.9;19.9;19.8;19.9;19.9;19.9;19.9;19.9;19.9;19.9;20;19.9;20;20;20;20;20;20.2;20.2;20.2;20.2;20.3;20.3;20.3;20.3;20.4;20.5;20.5;20.7;20.8;20.8;20.8;20.7;20.8;20.8;20.8;20.7;20.8;20.8;20.8;20.8;20.8;21;20.9;21;…
20.1;20.1;20;20.1;20.1;20.1;20.1;20;20;20;20;20;20;20;20;20;20;20;20.1;20;20;19.9;20;20;20;20;20;20;20.1;20.1;20;19.9;20;20;20;19.9;19.9;20.1;19.9;20;19.9;20;20;20;20;19.9;19.9;19.9;19.9;20;19.9;19.9;19.9;19.9;19.9;19.9;19.9;19.9;19.9;19.9;20;19.9;19.9;19.9;20;20.1;20.1;20.1;20.3;20.1;20.1;20.2;20.3;20.3;20.4;20.4;20.4;20.6;20.7;20.7;20.8;20.8;20.8;20.8;20.8;20.7;20.8;20.7;20.7;20.8;20.8;20.8;20.…
20.2;20.1;20.1;20.1;20.1;20.1;20;20;20.1;20;20;20;20;20.1;20.1;20.1;20.1;20;20.1;20.1;20;20.1;20;20;20;20;20;20;20.1;19.9;20;20;19.8;19.9;20;19.9;19.9;20;20;20;19.9;19.9;20.1;20;20;19.9;19.9;20;19.9;19.9;20;20;19.8;19.9;20;19.9;20;19.9;20;20;20;20;20;20;20.1;20;20.1;20.1;20.3;20.3;20.3;20.3;20.3;20.4;20.4;20.5;20.5;20.6;20.7;20.7;20.8;20.8;20.8;20.7;20.8;20.8;20.9;20.7;20.7;20.7;20.8;20.9;20.8;20…
20.2;20.1;20.1;20;20.1;20;20.1;20;19.9;20;19.9;20;20;20.1;20.1;20;20;20;20;20;20;20;20;20;20;20.1;20;20;20;20;19.9;20;20;20;20;20;20;20.1;20;20;20;20;20.1;19.9;19.9;20;20;19.9;20;19.9;19.9;20;20;20;20;19.9;20;20;20;20;20;20;20;20;20.1;20.1;20.1;20.2;20.3;20.3;20.2;20.4;20.4;20.4;20.5;20.4;20.5;20.5;20.8;20.8;20.8;20.8;20.8;20.8;20.8;20.8;20.8;20.7;20.7;20.7;20.8;20.8;20.8;20.9;20.9;20.9;21;21;21;…
20.1;20.1;20.1;20.1;20.1;20.1;20.2;20;20;20;20;20;20;20;20.1;20;20;20;20;19.9;20;20;20;20.1;20;20;20.1;20;20.1;20;20;19.9;20.1;20;20;20.1;19.9;20;20;20;20.1;20;20.1;20.1;20;20;20;20;20;19.9;20.1;20;20;20;20;20;20;20;20;20;20;20.1;20.1;20.1;20.1;20.1;20.2;20.2;20.4;20.4;20.4;20.4;20.4;20.4;20.5;20.6;20.5;20.7;20.7;20.8;20.8;20.8;20.8;20.8;20.8;20.7;20.8;20.8;20.7;20.7;20.8;20.8;20.9;20.8;21;21;20.…
20;20.1;20.1;20.1;20.1;20.1;20.1;20.1;20;20.1;20;20.1;20;20;20;20;20;20;20;20;20;20.1;20.1;19.9;20;20;20.1;20;20;20;20;20;20;20;20;20;20;20.1;20;20.1;20;20;20.1;20;20;20;20;20;20;20;20.1;20.1;20;20;20;20;20;20.1;20;20.1;20.1;20.1;20.1;20.1;20.3;20.1;20.2;20.3;20.4;20.4;20.4;20.4;20.5;20.5;20.5;20.6;20.6;20.8;20.8;20.8;20.8;20.8;20.8;20.8;20.8;20.9;20.8;20.7;20.7;20.7;20.8;20.8;20.8;20.8;20.9;20.9…
20.2;20.1;20.1;20.1;20.1;20.1;20;20.1;20.1;20;20;20;20.1;20.1;20;20;20;20;20;20;20;20.1;20.1;19.9;19.9;20.1;20;20;20.1;20.1;20;20;20;20;20;20;20;20;20;20;20.1;20.1;20.1;20.1;20;20;20.1;20.1;20;20;20.1;20.1;20;20;20.1;20.1;20.1;20.1;20;20.1;20.1;20.1;20.1;20.1;20.2;20.4;20.4;20.4;20.4;20.4;20.5;20.5;20.5;20.5;20.5;20.7;20.7;20.7;20.8;20.8;20.8;20.8;20.9;20.9;20.8;20.8;20.8;20.7;20.7;20.8;20.8;20.8…
20.1;20.1;20.1;20.1;20.1;20.1;20;20;20.1;20.1;20;20.1;20.1;20;20;20;20;20;20;20;20;20;20;19.9;19.9;20;19.9;20;20.1;20;20;20;20;20;20;20;20;20.1;20.1;20.1;20.1;20.1;20.1;20;20;20;20;20.1;20.1;20;20.1;20.1;20.1;20.1;20.1;20.1;20.1;20.1;20.1;20.2;20.2;20.1;20.2;20.2;20.3;20.2;20.3;20.4;20.4;20.4;20.5;20.5;20.5;20.6;20.8;20.7;20.7;20.8;20.8;20.8;20.8;20.8;20.8;20.9;20.8;20.8;20.8;20.8;20.7;20.7;20.8;…
20.1;20.1;20.1;20;20;20.1;20.1;20;20;20;20;20;20;20;20;20;20;20;20;20;20;20;20.1;19.9;20.1;19.9;20;20;20;20;20;20;20;20;20;20;20;20;20;20.1;20.1;20.1;20;20.1;20.1;20;20;20;20.1;20.1;20.1;20.1;20.1;20.1;20.1;20.1;20.1;20.1;20.1;20.3;20.2;20.2;20.2;20.3;20.4;20.4;20.3;20.4;20.5;20.6;20.5;20.6;20.8;20.5;20.7;20.7;20.8;20.8;20.8;20.8;20.8;20.9;20.9;20.8;20.8;20.8;20.8;20.8;20.8;20.8;20.8;20.8;20.8;20…
20.1;20.1;20.1;20.1;20.1;20.1;20.1;20;20.1;20.1;20;20;20;20;20;20;20;20;20;20;20;20;20;20;20;20;20.1;20;20;20;20;20;20;20;20;20;19.9;20;20;20.1;20.1;20.1;20.1;20.1;20;20.1;20.1;20.1;20.1;20.1;20.2;20.1;20;20.1;20.1;20.2;20.1;20.1;20.2;20.2;20.3;20.2;20.3;20.3;20.3;20.4;20.4;20.4;20.5;20.6;20.7;20.8;20.8;20.8;20.8;20.7;20.7;20.7;20.8;20.8;20.8;20.8;20.8;20.8;20.9;20.9;20.8;20.8;20.7;20.8;20.8;20.8…
20.1;20.1;20.1;20.1;20;20;20.1;20;20;20;19.9;20;19.9;20;20;20;20.1;20;20;20;20;20;20.1;20;20.1;20;20;20.1;20;20.1;20;20;20;20;20;19.9;20;20;20;20;20;20.1;20.1;20.2;20.1;20.1;20;20.1;20.1;20.1;20.1;20.1;20.1;20.1;20.2;20.2;20.2;20.3;20.3;20.3;20.2;20.2;20.3;20.4;20.3;20.4;20.4;20.5;20.7;20.6;20.6;20.6;20.8;20.8;20.8;20.7;20.8;20.8;20.9;20.8;20.8;20.9;20.9;20.9;20.9;20.8;20.9;20.8;20.7;20.8;20.8;20…
20.1;20.1;20.1;20.1;20.1;20.1;20;19.9;20;20;20.1;20;20;20.1;20.1;20.1;20.1;20.1;20;20;20;20;20;20;20;20;20;20;20;20;20;20;20;20;20;20;19.9;20;20;20.1;20;20.1;20.1;20.1;20.1;20.1;20.1;20.1;20.1;20.1;20.2;20.1;20.2;20.1;20.2;20.2;20.1;20.2;20.3;20.4;20.3;20.3;20.4;20.4;20.5;20.5;20.4;20.6;20.6;20.7;20.6;20.7;20.8;20.7;20.8;20.7;20.7;20.8;20.7;20.9;20.9;20.9;20.8;20.9;20.9;20.9;20.9;20.8;20.8;20.8;2…
20.1;20.1;20.1;20.1;20.1;20.1;20.1;20;20;20;20.2;20;20.1;20.1;20;20;20.1;20;20;20;20;20;20;20;20;20;20;20;20;20;20;20;20;20;20;20;20;20;20.1;20;20.1;20.1;20.1;20.1;20.1;20.1;20;20.1;20.2;20.1;20.1;20.2;20.2;20.2;20.1;20.2;20.3;20.3;20.3;20.3;20.3;20.4;20.4;20.4;20.6;20.5;20.6;20.7;20.7;20.7;20.8;20.8;20.8;20.8;20.8;20.8;20.7;20.9;20.9;20.9;20.9;20.9;20.9;20.9;20.9;20.9;20.9;20.9;20.9;20.9;20.8;20…
20.1;20.1;20.1;20.1;20;20.1;20;20;20;20.1;20;20.1;20.1;20.1;20;20.1;20;20.1;20.1;20;20;20;20;20;20;20.1;20;20;20;20;20;20;20;20;20;20;20;20;19.9;20;20.1;20.1;20.1;20.1;20.1;20.1;20.1;20.2;20.1;20.2;20.2;20.1;20.1;20.2;20.3;20.3;20.3;20.4;20.3;20.3;20.4;20.4;20.5;20.5;20.6;20.6;20.6;20.7;20.7;20.8;20.8;20.8;20.8;20.8;20.8;20.8;20.9;20.8;20.9;20.9;20.9;20.9;21;21;21;20.9;20.9;20.9;20.9;20.9;20.9;20…
20.1;20.1;20.1;20.1;20.1;20;20.1;20;20;20.1;20.1;20.1;20.1;20.1;20.1;20;20;20.1;20.1;20;20;20;20;20;20;20;20;20;20;20;20;20;20;20;20;19.9;19.9;20;20;20.1;20.1;20.1;20.2;20.2;20.2;20.1;20.2;20.1;20.2;20.1;20.2;20.2;20.2;20.2;20.2;20.3;20.2;20.4;20.4;20.4;20.4;20.3;20.6;20.5;20.6;20.7;20.7;20.6;20.8;20.8;20.8;20.8;20.8;20.8;20.8;20.9;20.9;20.9;20.9;20.9;20.9;21.1;20.9;20.9;21;21;20.9;20.9;20.9;20.9…
20.1;20.1;20.1;20.1;20.1;20;20.1;20.1;20;20.1;20.1;20.1;20.1;20.1;20.1;20;20;20;20;20;20;20;20;20;20;20;20;20;20;20;20;20.1;20;20;20;19.9;20;20;20;20.1;20.1;20.2;20.2;20.1;20.1;20.3;20.2;20.1;20.2;20.1;20.2;20.2;20.2;20.2;20.2;20.3;20.3;20.4;20.5;20.6;20.5;20.4;20.6;20.6;20.6;20.7;20.7;20.8;20.8;20.9;20.9;20.8;20.9;20.9;20.9;20.8;20.9;21;21;20.9;21;21;21;20.9;21;20.9;20.9;20.9;20.9;20.9;20.9;20.9…
20.2;20.1;20;20.1;20.1;20.1;20.1;20;20.3;20.1;20.1;20.1;20.1;20.1;20.1;20.1;20;20;20;20;20;20;20;20;20;20;20;20;20;20;20;20;20;20;20;20;20;20;20;19.9;20.1;20.1;20.2;20.1;20.2;20.3;20.3;20.2;20.3;20.3;20.3;20.2;20.3;20.4;20.3;20.4;20.4;20.4;20.5;20.5;20.5;20.5;20.6;20.6;20.7;20.8;20.8;20.8;20.8;20.8;20.9;20.8;20.9;20.9;20.9;20.9;21;20.9;21;20.9;21;21.1;21;21;21;20.9;20.9;20.9;20.8;20.9;20.9;20.9;2…
20.1;20.1;20.1;20.1;20.1;20.1;20;20;20.2;20;20.1;20.1;20.1;20.1;20;20.1;20;20;20;20;20.1;20;20.1;20;20;20;20;20;20;20;20.1;20.1;20.1;19.9;20;20;20;20;19.9;20.1;20.1;20.2;20.2;20.2;20.2;20.3;20.2;20.3;20.2;20.3;20.3;20.3;20.3;20.3;20.4;20.4;20.4;20.4;20.5;20.5;20.6;20.6;20.6;20.7;20.7;20.8;20.9;20.9;20.9;20.9;21;20.9;21;21;21;20.9;20.9;21;21;21;21;21;20.9;20.9;21;20.9;20.9;20.9;20.8;20.7;20.7;20.9…
20.2;20.1;20.1;20.1;20.1;20.1;20;20;20;20.1;20.1;20;20.1;20.1;20.1;20;20.1;20;20;20.1;20;20.1;20.1;20.1;20;20;20;20.1;20;20;20.1;20;20.1;19.9;20.1;20;19.9;20;19.9;20.1;20.1;20.1;20.1;20.2;20.2;20.2;20.2;20.3;20.3;20.3;20.3;20.3;20.3;20.4;20.3;20.4;20.4;20.4;20.6;20.7;20.6;20.6;20.6;20.7;20.9;20.9;20.8;20.9;20.9;21;21;21;20.9;21.1;20.9;20.9;21;21;21;21;21;21;21;20.9;21;20.9;20.9;20.9;20.8;20.7;20.…
20.1;20.1;20.1;20.1;20.1;20.1;20.1;20;20.1;20.1;20.1;20.1;20;20.1;20.1;20;20;20;20;20;20.1;20.1;20.1;20;20.1;20;20;20;20.1;20;20.1;20.1;19.9;20.1;20;19.9;20;20;20;20;20.1;20.1;20.2;20.1;20.2;20.2;20.2;20.3;20.4;20.3;20.3;20.3;20.4;20.4;20.4;20.4;20.6;20.5;20.6;20.6;20.7;20.6;20.7;20.8;20.9;20.9;20.9;20.9;21;21;21;21.1;20.9;21;21;20.9;21;21;21;21;21;21;21;20.9;21;20.9;20.8;20.9;20.6;20.6;20.6;20.6…
20.2;20.1;20.1;20;20.1;20.1;20.1;20.1;20.1;20;20.1;20.1;20;20.1;20.1;20.1;20.1;20;20;20.1;20.1;20.1;20.1;20.1;20.1;20.1;20;20.1;20;20.1;20.1;20.1;20.1;20.1;20.1;19.9;20.1;20;20;20;20.1;20.1;20.1;20.2;20.2;20.2;20.2;20.3;20.3;20.2;20.4;20.4;20.4;20.4;20.5;20.4;20.5;20.5;20.7;20.7;20.7;20.7;20.8;20.8;20.9;21;21;21;21;21;21;21.1;21;21;21;20.9;21;21;21;21;21;21;21;21;20.9;20.8;20.7;20.8;20.9;20.7;20.…
20.1;20.1;20.1;20.1;20.1;20.1;20.1;20.1;20;20.1;20;20;20.1;20.1;20.1;20.1;20;20.1;20.1;20.1;20.1;20.1;20.1;20;20.1;20;20;20;20;20;20.1;20.1;20.1;20.1;20.1;20.1;20;20.1;20;20.1;20.1;20.1;20.1;20.3;20.2;20.2;20.3;20.3;20.4;20.4;20.4;20.4;20.4;20.4;20.4;20.5;20.5;20.5;20.6;20.8;20.7;20.8;20.8;20.9;20.8;21;21;21;21.1;21.1;21;21.1;21.1;21;21;21;21;21;21;21;21;21;21;21;21;20.8;20.7;20.6;20.6;20.6;20.5;…
20.1;20.1;20.1;20;20.1;20.1;20.1;20.1;20.1;20;20.1;20.1;20;20.1;20.1;20.1;20.1;20.1;20.1;20.1;20.1;20.1;20.1;20;20.1;20;20.1;20.1;20.1;20.1;20.1;20.1;20.1;20.1;20.1;20;20;20.1;20.1;20.1;20.1;20.2;20.2;20.2;20.2;20.2;20.3;20.4;20.4;20.4;20.4;20.4;20.4;20.4;20.4;20.5;20.5;20.7;20.7;20.8;20.8;20.9;20.8;20.9;21;21;21;21;21.2;21.2;21.2;21.2;21.2;21.1;21;20.9;21;21.1;21;21;21;21;21;21;20.9;20.9;20.8;20…
20.2;20.1;20.1;20.1;20.1;20.1;20.1;20.1;20;20;20.1;20.1;20.1;20.1;20.1;20.1;20.1;20.1;20.1;20.1;20.1;20.1;20.1;20.1;20.1;20.1;20;20.1;20.1;20.1;20.1;20.1;20.1;20.1;20.1;20.1;20.1;20.1;20.1;20.1;20.1;20.1;20.2;20.2;20.3;20.3;20.3;20.3;20.4;20.4;20.4;20.4;20.5;20.5;20.6;20.6;20.6;20.7;20.8;20.9;20.8;20.8;20.9;21;21.1;21;21;21.1;21.2;21.2;21.2;21.2;21.1;21.2;21.2;21;21;21;21;20.9;21;20.9;20.9;20.8;2…
20.1;20.1;20.1;20.1;20.1;20.1;20.1;20.1;20.1;20.1;20.1;20.1;20;20.1;20.1;20.1;20.1;20.1;20.1;20.1;20.1;20.1;20.1;20.1;20.1;20.1;20.1;20.1;20.1;20.1;20.1;20.1;20.1;20.1;20.1;20.1;20.1;20.1;20.1;20.1;20.2;20.2;20.2;20.3;20.2;20.3;20.3;20.4;20.4;20.4;20.4;20.4;20.5;20.4;20.5;20.6;20.6;20.9;20.8;20.9;20.9;21;20.9;21.1;21.1;21.2;21.1;21.1;21.2;21.1;21.2;21.2;21.2;21.2;21.1;21.1;21;20.9;20.9;20.9;21;20…
20;20.1;20.1;20.1;20.1;20.1;20.1;20;20;20.1;20.1;20.1;20.1;20.1;20.1;20.1;20.1;19.8;20.1;20.2;20.1;20.1;20.1;20.1;20.1;20.1;20.1;20.1;20.1;20.1;20.2;20.1;20.2;20.2;20.1;20.1;20.1;20.1;20.1;20.1;20.3;20.2;20.3;20.3;20.3;20.3;20.3;20.4;20.4;20.5;20.4;20.5;20.5;20.5;20.5;20.6;20.6;20.7;20.8;21;20.9;21;21;21;21.1;21.2;21.2;21.2;21.2;21.2;21.3;21.2;21.2;21.1;21.1;20.9;20.9;20.8;20.8;20.8;20.8;20.8;20.…
20.1;20.1;20.1;20.1;20.1;20.1;20.1;20.1;20;20.1;20.1;20.1;20.1;20.1;20.1;20.1;20.1;20.1;20.2;20.1;20.2;20.1;20.1;20.1;20.1;20.1;20.1;20.1;20.1;20.1;20.2;20.2;20.1;20.2;20.1;20.1;20.2;20.2;20.2;20.3;20.3;20.2;20.3;20.3;20.3;20.3;20.4;20.4;20.4;20.5;20.5;20.6;20.6;20.6;20.8;20.6;20.9;20.9;20.9;20.9;21;21;21;21.1;21.2;21.2;21.2;21.3;21.2;21.2;21.1;21.1;21.2;21.1;21.1;20.9;20.9;20.8;20.8;20.7;20.8;20…
20.1;20.1;20.1;20.1;20.1;20.1;20.1;20;20;20.1;20.1;20.1;20.1;20.1;20.1;20.1;20.1;20;20.1;20;20.2;20.1;20.1;20.1;20.1;20.1;20;20.1;20.1;20.2;20.2;20.1;20.1;20.2;20.2;20.2;20.2;20.3;20.1;20.2;20.3;20.2;20.3;20.3;20.4;20.3;20.4;20.4;20.4;20.5;20.5;20.5;20.7;20.7;20.7;20.7;20.9;20.7;20.9;21;21.1;21;21.1;21.1;21.2;21.2;21.2;21.2;21.2;21.2;21.3;21.2;21.1;21;21.1;21;20.9;20.8;20.7;20.7;20.7;20.5;20.6;20…
20.1;20.1;20.1;20.1;20.1;20.1;20.1;20.1;20.1;20.1;20.1;20.1;20.1;20.1;20.1;20.1;20.1;20;20.1;20.1;20.1;20.1;20.1;20.1;20.1;20.1;20.1;20.1;20.1;20.1;20.1;20.2;20.2;20.2;20.2;20.2;20.2;20.2;20.2;20.3;20.4;20.3;20.4;20.3;20.3;20.4;20.4;20.5;20.5;20.5;20.6;20.6;20.6;20.7;20.7;20.9;20.9;20.9;20.9;21.1;21;21;21.1;21.2;21.2;21.3;21.2;21.2;21.2;21.1;21.2;21.2;21.1;21;20.9;21;20.8;20.7;20.6;20.5;20.5;20.7…
20.2;20.1;20.1;20.1;20.1;20.1;20.1;20.1;20.1;20.2;20.1;20;20.1;20.1;20.1;20.3;20.1;20.1;20.1;20.1;20.1;20.1;20.1;20.1;20.1;20.1;20.1;20.1;20.1;20.1;20.2;20.2;20.2;20.1;20.3;20.2;20.2;20.3;20.2;20.2;20.3;20.3;20.3;20.3;20.4;20.3;20.4;20.5;20.5;20.5;20.5;20.6;20.7;20.7;20.8;20.9;20.9;21;21.1;21.1;21.1;21;21.1;21.1;21.2;21.2;21.2;21.2;21.3;21.1;21.1;21;21.1;21;20.9;20.8;20.8;20.7;20.7;20.7;20.5;20.6…
20.1;20.1;20.1;20.1;20.1;20.1;20.1;20.1;20.1;20.1;20.1;20.1;20;20;20.1;20.2;20.1;20.2;20.2;20.2;20.1;20.2;20.1;20.1;20.1;20;20.1;20;20.1;20.1;20.2;20.2;20.1;20.2;20.2;20.2;20.3;20.2;20.3;20.3;20.3;20.3;20.3;20.3;20.3;20.5;20.4;20.5;20.6;20.5;20.6;20.8;20.8;20.8;20.9;20.9;20.9;21.1;21.1;21.1;21.2;21.2;21.3;21.2;21.2;21.2;21.2;21.2;21.2;21.1;21;21;21;20.9;20.8;20.8;20.6;20.7;20.7;20.6;20.5;20.6;20.…
20.1;20.1;20.2;20.1;20.1;20.1;20.1;20.1;20.1;20.1;20;20.1;20;20;20.1;20.2;20.2;20.1;20.1;20.2;20.2;20.1;20.2;20.1;20.2;20.1;20;20.1;20.1;20.1;20.2;20.2;20.2;20.2;20.3;20.3;20.2;20.3;20.3;20.3;20.3;20.3;20.3;20.4;20.4;20.5;20.5;20.6;20.6;20.7;20.7;20.9;20.8;20.9;20.9;20.9;20.9;21;21.1;21.2;21.2;21.3;21.3;21.3;21.2;21.2;21.2;21.1;21.2;21;20.8;20.8;20.8;20.8;20.6;20.7;20.5;20.5;20.6;20.6;20.5;20.5;2…
20.1;20.1;20.2;20.2;20.1;20.1;20.2;20.1;20.1;20.1;20.1;20.1;20.1;20.2;20.2;20.2;20.1;20.2;20.1;20.2;20.2;20.1;20.1;20.1;20.2;20.1;20.2;20.2;20.1;20.1;20.2;20.2;20.2;20.2;20.2;20.2;20.3;20.3;20.3;20.4;20.3;20.3;20.5;20.4;20.4;20.5;20.5;20.6;20.6;20.7;20.8;20.8;20.8;20.9;20.9;21;21;21.1;21.3;21.3;21.3;21.4;21.2;21.3;21.2;21.2;21.1;21.1;21.1;21;20.8;20.8;20.8;20.8;20.6;20.5;20.5;20.5;20.5;20.6;20.5;…
20.1;20.2;20.2;20.1;20.1;20.1;20.2;20.1;20.1;20.1;20.1;20.1;20.1;20.1;20.1;20.2;20.1;20.1;20.2;20.2;20.2;20.1;20.2;20.3;20.1;20.2;20.1;20.2;20.2;20.2;20.2;20.2;20.2;20.3;20.3;20.2;20.3;20.3;20.3;20.4;20.4;20.3;20.5;20.4;20.4;20.5;20.5;20.6;20.6;20.6;20.7;20.8;20.8;21;20.9;21;21.1;21.1;21.1;21.4;21.2;21.4;21.4;21.3;21.2;21.2;21;21.1;21;20.9;20.8;20.7;20.6;20.6;20.6;20.5;20.5;20.5;20.6;20.6;20.5;20…
20.2;20.1;20.2;20.1;20.2;20.2;20.1;20.1;20.1;20.1;20.1;20.1;20.2;20.1;20.2;20.2;20.1;20.1;20.2;20.2;20.2;20.2;20.1;20.2;20.3;20.2;20.1;20.2;20.2;20.2;20.2;20.3;20.2;20.2;20.3;20.3;20.3;20.3;20.4;20.4;20.5;20.4;20.4;20.5;20.4;20.5;20.6;20.6;20.7;20.7;20.8;20.8;20.9;21;21;21;21.1;21.1;21.2;21.2;21.4;21.3;21.3;21.2;21.2;21.1;20.9;21;20.9;21;20.9;20.6;20.5;20.6;20.6;20.6;20.5;20.4;20.5;20.4;20.5;20.5…
20.1;20.1;20.2;20.2;20.1;20.2;20.1;20.1;20.1;20.1;20.1;20.1;20.2;20.2;20.2;20.2;20.2;20.1;20.2;20.2;20.2;20.1;20.1;20.1;20.3;20.2;20.2;20.2;20.3;20.2;20.3;20.2;20.2;20.2;20.3;20.3;20.4;20.3;20.3;20.4;20.4;20.5;20.5;20.6;20.6;20.6;20.6;20.6;20.7;20.8;20.9;20.8;21;21.1;21;21.1;21.1;21.1;21.3;21.3;21.2;21.3;21.2;21.1;21.2;20.9;20.7;20.8;20.7;20.6;20.7;20.5;20.5;20.5;20.5;20.5;20.5;20.5;20.6;20.6;20.…
20.1;20.1;20.1;20.2;20.1;20.1;20.1;20.1;20.1;20.1;20.1;20.1;20;20.1;20.1;20.2;20.2;20.2;20.2;20.2;20.2;20.2;20.2;20.1;20.3;20.2;20.3;20.3;20.3;20.3;20.3;20.2;20.3;20.3;20.3;20.3;20.3;20.3;20.4;20.5;20.5;20.5;20.6;20.6;20.6;20.7;20.6;20.7;20.7;20.8;20.8;20.9;21;21;21.1;21.2;21.2;21.2;21.3;21.3;21.2;21.1;21;20.8;20.8;20.7;20.5;20.5;20.7;20.6;20.6;20.6;20.5;20.5;20.4;20.5;20.5;20.5;20.5;20.6;20.6;20…
20.1;20.1;20.2;20.1;20.2;20.1;20.1;20.2;20.1;20.1;20.1;20.1;20.2;20.1;20.1;20.3;20.1;20.2;20.2;20.2;20.3;20.3;20.3;20.1;20.3;20.2;20.3;20.3;20.3;20.3;20.3;20.3;20.3;20.3;20.3;20.3;20.4;20.5;20.3;20.6;20.6;20.6;20.6;20.6;20.6;20.6;20.7;20.9;20.9;21;20.9;21;21;21.1;21.1;21.1;21.2;21.1;21.2;21.2;21.1;20.9;20.9;20.6;20.7;20.6;20.5;20.6;20.5;20.6;20.5;20.4;20.5;20.5;20.4;20.6;20.6;20.6;20.7;20.4;20.7;…
20.1;20.1;20.2;20.1;20.1;20.2;20.1;20.1;20.1;20.1;20.1;20.2;20.1;20.2;20.2;20.2;20.3;20.2;20.3;20.3;20.2;20.2;20.3;20.3;20.2;20.2;20.3;20.3;20.3;20.3;20.3;20.3;20.3;20.3;20.3;20.3;20.4;20.5;20.5;20.6;20.6;20.6;20.6;20.6;20.6;20.6;20.7;20.8;20.7;21;20.9;21;21.1;21.1;21.1;21.1;21.1;21.2;21.2;21.1;21;20.9;20.8;20.5;20.5;20.5;20.5;20.5;20.4;20.5;20.4;20.5;20.5;20.5;20.5;20.5;20.6;20.6;20.7;20.7;20.7;…
20.1;20.2;20.2;20.1;20.1;20.1;20.1;20.1;20.2;20.1;20.1;20.1;20.2;20.1;20.3;20.3;20.2;20.2;20.3;20.2;20.3;20.3;20.3;20.3;20.3;20.3;20.3;20.3;20.3;20.3;20.4;20.3;20.4;20.4;20.4;20.4;20.4;20.3;20.5;20.6;20.6;20.6;20.7;20.6;20.7;20.8;20.9;20.9;20.9;21;21;21.1;21.1;21.1;21.1;21.1;21.1;21;21;21;20.6;20.5;20.5;20.5;20.4;20.5;20.5;20.4;20.5;20.4;20.5;20.5;20.6;20.6;20.6;20.5;20.7;20.7;20.8;20.7;20.7;20.8…
20.1;20.1;20.2;20.2;20.1;20.1;20.1;20.1;20.1;20.1;20.1;20.1;20.1;20.2;20.1;20.2;20.1;20.2;20.2;20.2;20.3;20.2;20.3;20.2;20.3;20.4;20.3;20.4;20.3;20.3;20.5;20.4;20.4;20.4;20.4;20.4;20.4;20.5;20.4;20.6;20.6;20.6;20.7;20.8;20.8;20.8;20.8;20.9;21;21;21.1;21.1;21.1;21.1;21.1;21.1;21;20.9;20.9;20.6;20.3;20.5;20.4;20.4;20.5;20.5;20.4;20.6;20.5;20.6;20.6;20.5;20.6;20.6;20.6;20.6;20.6;20.7;20.8;20.7;20.7;…
20.1;20.1;20.1;20.1;20.1;20.1;20.1;20.1;20.1;20.1;20.1;20.1;20.1;20.1;20.2;20.3;20.2;20.2;20.2;20.3;20.3;20.3;20.3;20.3;20.3;20.3;20.3;20.4;20.3;20.4;20.5;20.4;20.4;20.4;20.5;20.4;20.4;20.4;20.5;20.6;20.6;20.7;20.8;20.8;20.8;20.8;20.9;21;21.1;21.1;21;21.1;21.1;21.1;21.1;21;21;20.6;20.5;20.4;20.3;20.3;20.3;20.5;20.3;20.4;20.5;20.5;20.6;20.6;20.6;20.7;20.7;20.7;20.7;20.8;20.8;20.9;20.9;20.9;20.9;20…
20.1;20.1;20.1;20.1;20.1;20.1;20.1;20.1;20.2;20.1;20.1;20.2;20.1;20.2;20.2;20.2;20.2;20.2;20.2;20.3;20.3;20.3;20.3;20.3;20.3;20.3;20.3;20.4;20.4;20.4;20.4;20.5;20.4;20.4;20.4;20.4;20.5;20.5;20.6;20.7;20.7;20.7;20.8;20.9;20.9;20.9;20.9;21.1;21.1;21.1;21.1;21.1;21.1;21.1;21.1;21;20.9;20.3;20.3;20.3;20.3;20.3;20.4;20.3;20.3;20.5;20.5;20.6;20.6;20.6;20.7;20.7;20.8;20.7;20.7;20.7;20.8;20.9;20.9;20.9;2…
20.1;20.1;20.1;20.2;20.1;20.1;20.1;20.1;20.1;20.1;20.1;20.1;20.1;20.1;20.2;20.2;20.2;20.2;20.2;20.2;20.3;20.3;20.3;20.3;20.2;20.4;20.4;20.4;20.4;20.4;20.5;20.5;20.4;20.5;20.6;20.5;20.5;20.6;20.6;20.7;20.7;20.8;20.7;20.8;20.8;20.9;20.9;21.1;21.1;21.2;21.2;21.1;21.1;21.1;21.1;20.8;20.6;20.5;20.3;20.3;20.3;20.3;20.4;20.4;20.4;20.5;20.5;20.5;20.6;20.7;20.7;20.7;20.8;20.8;20.7;20.8;20.8;20.9;20.9;20.9…
20.2;20.1;20.1;20.1;20.1;20.2;20.1;20.1;20.2;20.1;20.1;20.1;20.2;20.2;20.3;20.4;20.2;20.2;20.3;20.2;20.3;20.3;20.3;20.3;20.3;20.4;20.3;20.3;20.5;20.5;20.4;20.5;20.5;20.5;20.6;20.6;20.6;20.5;20.6;20.8;20.9;20.8;20.9;20.9;21;21;21.1;21.1;21.1;21.2;21.2;21.1;21.2;21.1;21;20.9;20.6;20.4;20.3;20.3;20.3;20.3;20.3;20.3;20.3;20.5;20.5;20.6;20.6;20.8;20.7;20.7;20.8;20.8;20.9;20.9;20.9;20.9;20.9;21.1;21.2;…
20.1;20.2;20.1;20.2;20.2;20.1;20.1;20.1;20.1;20.1;20.1;20.2;20.1;20.2;20.2;20.4;20.2;20.2;20.2;20.3;20.2;20.3;20.3;20.2;20.4;20.4;20.4;20.4;20.4;20.5;20.5;20.5;20.4;20.5;20.5;20.6;20.6;20.6;20.7;20.7;20.8;20.9;20.8;20.9;21.1;21;21.1;21.1;21.2;21.2;21.2;21.1;21.2;21.1;20.9;20.6;20.5;20.3;20.3;20.4;20.3;20.3;20.4;20.5;20.5;20.5;20.5;20.6;20.7;20.7;20.7;20.8;20.9;20.9;20.9;20.9;20.9;21;21;21;21.2;21…
20.1;20.1;20.2;20.1;20.1;20.2;20.1;20.1;20.1;20.1;20.1;20.1;20.1;20.1;20.2;20.3;20.2;20.3;20.2;20.3;20.2;20.3;20.3;20.3;20.2;20.4;20.4;20.4;20.6;20.5;20.4;20.6;20.6;20.6;20.6;20.6;20.6;20.7;20.8;20.8;20.8;20.9;20.9;21;21.1;21.1;21.1;21.3;21.1;21.2;21.2;21;21;21;20.8;20.6;20.4;20.3;20.3;20.3;20.4;20.4;20.4;20.6;20.6;20.7;20.6;20.6;20.8;20.9;20.9;20.9;20.9;20.9;20.9;20.9;21;21.2;21.1;21.1;21.2;21.2…
20.1;20.2;20.1;20.1;20.1;20.1;20.1;20.1;20.1;20;20.1;20.1;20.1;20.1;20.2;20.2;20.3;20.3;20.3;20.3;20.3;20.3;20.3;20.3;20.4;20.3;20.4;20.4;20.5;20.4;20.6;20.5;20.6;20.6;20.6;20.6;20.7;20.7;20.8;20.9;20.9;21;21;20.9;21.1;21.1;21.1;21.1;21.1;21.2;21.2;21.1;20.9;20.6;20.7;20.5;20.4;20.4;20.3;20.5;20.5;20.5;20.5;20.6;20.6;20.6;20.7;20.7;20.7;20.8;20.9;20.9;20.9;20.9;20.9;20.9;21;21;21.1;21.2;21.1;21.4…
20.1;20.1;20.1;20.1;20.1;20.1;20.1;20.1;20.1;20.2;20.1;20.2;20.2;20.2;20.2;20.2;20.2;20.2;20.2;20.2;20.3;20.3;20.3;20.4;20.4;20.3;20.4;20.4;20.5;20.5;20.6;20.5;20.6;20.7;20.6;20.6;20.6;20.8;20.8;20.9;21.1;21;21.1;21.1;21.2;21.1;21.1;21.1;21;21;21;21;20.9;20.5;20.5;20.4;20.4;20.4;20.5;20.4;20.4;20.5;20.6;20.6;20.6;20.8;20.7;20.7;20.9;20.9;20.9;20.9;21;20.9;21.1;21.1;21.1;21.1;21.2;21.2;21.2;21.3;2…
20.1;20.1;20.1;20.2;20.1;20.1;20.1;20.1;20.1;20.1;20.1;20.1;20.1;20.1;20.2;20.3;20.2;20.3;20.3;20.3;20.3;20.3;20.3;20.2;20.4;20.4;20.4;20.4;20.5;20.5;20.6;20.6;20.6;20.8;20.6;20.6;20.6;20.8;20.8;20.8;21;21;21.1;21.1;21.1;21.1;21.2;21.1;21;20.9;20.9;20.6;20.6;20.5;20.4;20.3;20.3;20.4;20.4;20.5;20.5;20.6;20.6;20.7;20.7;20.8;20.8;20.9;20.9;20.9;20.9;21;21.1;21;21.1;21.1;21.1;21.2;21.1;21.2;21.3;21.4…
20.1;20.1;20.1;20.1;20.1;20.2;20.1;20.1;20;20.2;20.1;20.1;20.2;20.2;20.2;20.3;20.2;20.2;20.3;20.3;20.3;20.3;20.4;20.3;20.4;20.4;20.3;20.4;20.4;20.5;20.6;20.6;20.6;20.7;20.6;20.6;20.8;20.9;21;20.8;20.9;21.1;21.1;21.1;21.2;21.2;21.2;21.1;21;20.9;20.6;20.4;20.4;20.4;20.3;20.4;20.4;20.4;20.4;20.5;20.6;20.5;20.7;20.6;20.7;20.9;20.9;20.9;21;21;21;21;21.1;21.1;21.1;21.1;21.1;21.1;21.2;21.3;21.3;21.4;21.…
20.1;20.1;20.1;20.1;20.1;20.1;20.1;20.2;20.2;20.1;20.1;19.9;20.1;20.2;20.2;20.3;20.2;20.3;20.2;20.3;20.3;20.3;20.3;20.4;20.4;20.3;20.4;20.5;20.4;20.5;20.6;20.5;20.6;20.7;20.6;20.8;20.8;20.9;20.9;20.9;21.1;20.9;21.1;21.1;21.1;21.1;21.1;21.1;21;20.8;20.5;20.4;20.3;20.3;20.4;20.4;20.4;20.4;20.5;20.5;20.6;20.7;20.6;20.7;20.7;20.9;20.9;21;21;21;21;21.1;21.2;21.1;21.2;21.2;21.1;21.2;21.3;21.3;21.3;21.3…
20.1;20.1;20.1;20.1;20.1;20.1;20;20.1;20.2;20.1;20.1;20.1;20.2;20.2;20.2;20.2;20.2;20.2;20.3;20.3;20.2;20.3;20.3;20.3;20.4;20.4;20.5;20.5;20.6;20.5;20.6;20.5;20.6;20.6;20.8;20.8;20.8;20.9;20.8;20.9;21;21.1;21.1;21.1;21.1;21.1;21.1;21.1;20.8;20.8;20.6;20.3;20.3;20.3;20.3;20.4;20.6;20.7;20.5;20.6;20.7;20.7;20.7;20.7;20.8;21;20.9;21.1;21.1;21;21;21.2;21.1;21.2;21.3;21.3;21.2;21.3;21.3;21.3;21.3;21.3…
20.1;20.1;20.1;20.1;20.1;20.1;20;20.1;20.1;20.1;20;20.2;20.2;20.2;20.3;20.2;20.2;20.2;20.3;20.3;20.3;20.3;20.3;20.4;20.4;20.4;20.4;20.4;20.5;20.5;20.6;20.6;20.6;20.7;20.8;20.9;20.8;20.9;21;21;21;21.2;21.1;21.1;21.1;21.1;21;20.9;20.8;20.6;20.5;20.4;20.3;20.3;20.4;20.4;20.4;20.5;20.6;20.7;20.7;20.7;20.7;20.8;20.9;21;21;21.1;21.1;21;21.2;21.1;21.3;21.2;21.3;21.2;21.2;21.3;21.3;21.3;21.3;21.3;21.3;21…
20.1;20.1;20.1;20.1;20.1;20.1;20.1;20.1;20.1;20.2;20.1;20.1;20.2;20.1;20.2;20.2;20.2;20.2;20.3;20.2;20.3;20.4;20.3;20.4;20.4;20.4;20.4;20.4;20.4;20.5;20.6;20.6;20.6;20.7;20.7;20.7;20.8;20.9;21;21;21.1;21;21.1;21.1;21.1;21;20.9;20.9;20.6;20.7;20.6;20.3;20.3;20.3;20.4;20.5;20.6;20.7;20.7;20.7;20.9;20.8;20.7;20.7;21;20.9;21;21.1;21.1;21.1;21.2;21.2;21.2;21.2;21.3;21.3;21.2;21.3;21.2;21.2;21.2;21.1;2…
20.1;20.1;20.1;20.1;20.1;20.1;20.1;20.2;20.1;20.1;20.1;20.1;20.1;20.1;20.2;20.2;20.2;20.2;20.2;20.3;20.2;20.4;20.3;20.4;20.4;20.5;20.4;20.4;20.5;20.6;20.6;20.6;20.7;20.7;20.7;20.7;20.9;20.8;21;21;21;21;21;21.1;21;21;20.9;20.8;20.8;20.7;20.4;20.4;20.3;20.5;20.5;20.6;20.7;20.7;20.7;20.9;20.9;20.9;20.9;20.9;21;21;21.1;21.2;21.2;21.2;21.2;21.3;21.2;21.3;21.3;21.3;21.2;21.3;21.3;21.2;21.2;21.1;21.3;21…
20;20.1;20.1;20.1;20.1;20.1;20.1;20.1;20.1;20.2;20.2;20.2;20.1;20.2;20.1;20.2;20.2;20.2;20.3;20.4;20.3;20.3;20.3;20.3;20.4;20.4;20.5;20.4;20.5;20.6;20.6;20.7;20.7;20.8;20.9;20.8;20.8;21;21;21;21;21;21;21;21;20.9;20.7;20.7;20.6;20.6;20.4;20.4;20.4;20.4;20.5;20.6;20.6;20.6;20.8;20.9;20.9;21.1;21;21;21;21.2;21;21.2;21.2;21.2;21.2;21.1;21.2;21.3;21.3;21.3;21.3;21.3;21.2;21.2;21.2;21.2;21.2;21.2;21.1;…
20.1;20.1;20.1;20.1;20.1;20.1;20.1;20.1;20.2;20.1;20.1;20.2;20.1;20.1;20.1;20.2;20.2;20.2;20.3;20.3;20.4;20.3;20.3;20.3;20.4;20.5;20.5;20.4;20.6;20.5;20.7;20.7;20.7;20.8;20.7;20.7;20.9;21;21;21.1;21;21;21;21;20.9;21;20.8;20.6;20.4;20.4;20.3;20.4;20.5;20.5;20.4;20.6;20.7;20.6;20.9;20.9;21;21;21.1;21;21.1;21.2;21.2;21.2;21.1;21.1;21.2;21.1;21.2;21.2;21.3;21.3;21.3;21.1;21.2;21.2;21;21.2;21.1;21.2;2…
20.2;20.1;20.1;20.1;20.1;20.1;20.1;20.1;20.1;20.1;20.1;20.2;20.2;20.2;20.2;20.3;20.2;20.1;20.2;20.2;20.3;20.4;20.4;20.5;20.4;20.4;20.6;20.5;20.6;20.6;20.7;20.7;20.8;20.8;20.9;20.8;20.9;21;20.9;21;21;21;21;20.9;20.8;20.8;20.7;20.7;20.5;20.4;20.3;20.3;20.4;20.4;20.5;20.7;20.7;20.6;20.8;20.9;21;21;21.2;21.2;21.2;21.3;21.2;21.1;21.1;21.1;21.1;21.1;21.2;21.1;21.3;21.3;21.1;21.1;21;21;21.2;21.2;21.2;21…
20.1;20.1;20.1;20.1;20.1;20.2;20.2;20.2;20.1;20.1;20.1;20.1;20.1;20.2;20.2;20.3;20.2;20.3;20.3;20.3;20.3;20.4;20.4;20.4;20.4;20.5;20.4;20.6;20.6;20.6;20.7;20.8;20.8;20.8;20.9;20.9;21;21;21;21;21;20.9;21;20.9;20.8;20.8;20.7;20.4;20.3;20.4;20.4;20.4;20.4;20.5;20.5;20.6;20.7;20.7;20.9;20.9;21;21;21.1;21.2;21.2;21.2;21.1;21.2;21.3;21.1;21.1;21.1;21;21;21.1;21.1;21;20.9;20.9;21;21.2;21.2;21.2;21.2;21.…
20.2;20.2;20.2;20.2;20.2;20.1;20.2;20.1;20.2;20.1;20.2;20.2;20.2;20.2;20.2;20.3;20.3;20.3;20.3;20.4;20.3;20.4;20.4;20.5;20.5;20.6;20.6;20.6;20.6;20.7;20.8;20.8;20.9;20.9;20.8;20.9;20.9;21.1;21;21;21;20.9;20.8;20.8;20.7;20.7;20.4;20.4;20.4;20.4;20.4;20.4;20.4;20.5;20.5;20.7;20.7;20.7;20.9;21;20.9;21.1;21.2;21.3;21.3;21.3;21.2;21.3;21.2;21.2;21.1;21.1;21;21.1;21.1;21.1;20.9;21;21;21;21.1;21.2;21.2;…
20.2;20.2;20.2;20.1;20.1;20.1;20.1;20.2;20.1;20.2;20.2;20.2;20.2;20.2;20.3;20.3;20.3;20.3;20.3;20.3;20.4;20.4;20.4;20.3;20.6;20.6;20.6;20.5;20.6;20.7;20.8;20.8;20.9;21;21;20.9;21;21.1;21.1;21;21;20.9;20.8;20.7;20.6;20.6;20.4;20.4;20.4;20.3;20.3;20.5;20.5;20.5;20.6;20.6;20.7;20.7;20.9;20.9;20.9;21;21.2;21.3;21.3;21.3;21.2;21.2;21.2;21.2;21.1;21.1;21.1;21;21;20.9;20.9;20.9;20.9;21;21.1;21.2;21.2;21…
20.2;20.2;20.2;20.1;20.2;20.2;20.2;20.2;20.2;20.2;20.2;20.2;20.2;20.3;20.3;20.3;20.3;20.3;20.4;20.4;20.5;20.5;20.5;20.5;20.6;20.6;20.6;20.6;20.8;20.8;20.9;20.9;20.9;21;21;21.1;21.1;21.1;21.1;21.2;20.9;20.9;20.8;20.8;20.6;20.6;20.3;20.4;20.3;20.4;20.4;20.3;20.4;20.6;20.6;20.7;20.7;20.8;21;20.9;20.9;21;21.2;21.2;21.2;21.5;21.3;21.2;21.2;21.1;21.2;21.1;21.1;21.1;21;20.9;20.9;20.9;20.9;20.9;21;21.2;2…
20.2;20.2;20.2;20.2;20.1;20.2;20.2;20.2;20.2;20.2;20.2;20.3;20.2;20.3;20.3;20.3;20.4;20.4;20.4;20.4;20.4;20.5;20.5;20.6;20.5;20.6;20.7;20.6;20.7;20.7;20.9;20.9;21;21;20.9;21;21.1;21.1;21.1;21.1;21.1;20.9;20.9;20.6;20.6;20.4;20.3;20.3;20.4;20.4;20.4;20.4;20.6;20.5;20.6;20.7;20.7;20.8;20.9;20.9;20.9;20.9;21.1;21.2;21.3;21.3;21.3;21.2;21.2;21.2;21.3;21.1;21.1;21.1;21.1;20.9;20.9;20.9;20.9;20.9;21;21…
20.2;20.2;20.2;20.2;20.2;20.2;20.1;20.2;20.2;20.3;20.3;20.2;20.3;20.3;20.2;20.4;20.4;20.4;20.4;20.5;20.5;20.5;20.5;20.6;20.6;20.6;20.6;20.7;20.8;20.8;20.9;20.9;21;21;21.1;21;21.1;21.1;21.1;21.2;21.1;21.1;20.9;20.9;20.6;20.3;20.3;20.3;20.3;20.4;20.4;20.3;20.5;20.5;20.7;20.7;20.7;21;20.9;20.9;21.2;21;21.1;21.2;21.1;21.3;21.2;21.2;21.3;21.2;21.2;21.2;21.2;21.1;21.1;20.9;21;20.9;20.9;21;21;21;21.1;21…
20.2;20.2;20.2;20.2;20.2;20.2;20.2;20.2;20.2;20.2;20.3;20.3;20.3;20.4;20.4;20.4;20.4;20.5;20.4;20.5;20.4;20.6;20.6;20.6;20.7;20.6;20.6;20.6;20.9;20.9;21;21;21;21;21;21.1;21;21.1;21.1;21.2;21.1;21.1;21.1;20.8;20.6;20.4;20.3;20.3;20.3;20.3;20.5;20.5;20.6;20.6;20.6;20.7;20.7;20.9;20.9;21;21.1;21.1;21.1;21.1;21.1;21.3;21.2;21.3;21.3;21.2;21.3;21.2;21.2;21.2;21.1;21;20.9;21;20.9;21;21;21;21.1;21;21.1;…
20.2;20.2;20.2;20.2;20.2;20.2;20.1;20.2;20.2;20.3;20.2;20.3;20.3;20.4;20.4;20.4;20.4;20.4;20.5;20.7;20.6;20.5;20.6;20.7;20.7;20.6;20.8;20.7;20.8;20.7;20.9;21;21;21;21;20.9;21.1;21;20.9;21.1;21.1;21;20.9;20.7;20.6;20.5;20.3;20.3;20.3;20.3;20.4;20.4;20.5;20.6;20.6;20.7;20.7;20.9;20.9;21.1;21.1;21.1;21.1;21.1;21.2;21.2;21.2;21.3;21.3;21.3;21.3;21.2;21.3;21.2;21.2;21;21;21.1;21;21;21;21;21;21.1;21;21…
20.2;20.2;20.2;20.2;20.2;20.2;20.2;20.2;20.3;20.2;20.2;20.3;20.2;20.4;20.4;20.4;20.4;20.5;20.5;20.5;20.5;20.6;20.6;20.6;20.7;20.7;20.8;20.9;20.8;21;21.1;21.1;21;21;21.1;21.1;21;21;20.8;20.7;20.7;20.8;20.8;20.6;20.3;20.2;20.3;20.3;20.3;20.2;20.3;20.5;20.5;20.6;20.6;20.7;20.8;20.7;20.9;21.2;21.1;21.1;21.1;21.1;21.1;21.1;21.2;21.2;21.2;21.3;21.3;21.2;21.3;21.2;21.2;21.1;21.1;21.1;21.1;21;21;21;21.1;…
20.2;20.2;20.2;20.2;20.2;20.2;20.2;20.2;20.3;20.2;20.3;20.3;20.4;20.4;20.4;20.4;20.5;20.5;20.5;20.5;20.5;20.6;20.6;20.6;20.7;20.8;20.8;20.8;21;20.9;21.1;21;21.1;21.1;21.1;21;21;21;21;20.7;20.7;20.7;20.4;20.2;20.2;20.1;20.1;20.1;20.2;20.2;20.3;20.4;20.5;20.4;20.6;20.6;20.7;20.7;20.8;21;21.1;21.1;21.1;21.1;21.1;20.9;21;21.2;21.2;21.3;21.3;21.3;21.2;21.2;21.2;21.2;21.2;21.2;21.2;21;21.1;21;21.1;21.1…
20.2;20.2;20.2;20.2;20.1;20.3;20.2;20.3;20.3;20.3;20.3;20.3;20.1;20.4;20.4;20.4;20.5;20.5;20.5;20.5;20.5;20.6;20.7;20.6;20.7;20.7;20.7;20.9;20.8;21;21;21;21.1;21.1;21.1;21.1;21;21;20.7;20.7;20.5;20.3;20.3;20;19.9;20;20.1;20;20.2;20.2;20.2;20.2;20.5;20.4;20.4;20.6;20.6;20.6;20.7;21;21;21;21;21;20.9;21;21;21.1;21.2;21.2;21.3;21.3;21.2;21.2;21.2;21.2;21.2;21.2;21.2;21.1;21.2;21.1;21.1;21.1;21.1;21;2…
20.2;20.2;20.2;20.3;20.2;20.1;20.2;20.2;20.3;20.3;20.3;20.3;20.3;20.4;20.4;20.4;20.3;20.4;20.5;20.5;20.5;20.7;20.6;20.6;20.6;20.7;20.8;20.8;20.9;21;21;21;21.1;21.1;21;21.1;21;21;20.8;20.7;20.5;20;20;19.9;19.9;20;20;20;20;20;20.1;20.3;20.4;20.4;20.3;20.6;20.6;20.6;20.6;20.7;20.8;21;21;20.7;20.7;20.9;20.8;21.1;21.2;21.2;21.2;21.2;21.2;21.2;21.2;21.2;21.3;21.2;21.2;21.2;21.2;21.1;21.1;21.1;21.2;21.1…
20;20.2;20.2;20.2;20.2;20.2;20.3;20.3;20.3;20.3;20.3;20.4;20.4;20.4;20.4;20.4;20.4;20.5;20.4;20.5;20.4;20.5;20.5;20.5;20.5;20.4;20.6;20.8;20.9;21;21;21.1;21;21.1;21;21;21;20.9;20.7;20.8;20.3;20;20;19.9;20;19.9;20;20;20;20.1;20;20.2;20.2;20.3;20.3;20.5;20.4;20.5;20.6;20.6;20.7;20.8;20.7;20.7;20.7;20.7;20.7;21;21.2;21.1;21.1;21.1;21.2;21.2;21.2;21.2;21.3;21.3;21.3;21.3;21.3;21.3;21.2;21.1;21.1;21.2…
20.1;20.2;20.3;20.2;20.3;20.3;20.3;20.3;20.2;20.3;20.4;20.4;20.3;20.5;20.4;20.5;20.5;20.5;20.5;20.5;20.4;20.4;20.3;20.2;20.2;20.2;20.5;20.7;20.8;21.1;21.2;21.1;21.1;21.1;21;21;20.9;20.8;20.7;20.7;20.4;20.1;20;19.9;19.9;20;20;20;20;20;20.1;20.2;20.2;20.3;20.2;20.4;20.5;20.4;20.5;20.7;20.7;20.7;20.7;20.7;20.6;20.7;20.7;20.8;20.9;20.9;21.2;21.2;21.2;21.3;21.3;21.3;21.3;21.3;21.3;21.4;21.3;21.3;21.3;…
20.2;20.2;20.2;20.3;20.3;20.3;20.3;20.3;20.3;20.4;20.4;20.3;20.4;20.4;20.5;20.6;20.5;20.5;20.5;20.5;20.4;20.2;20.1;19.7;19.5;19.3;19.8;20.4;20.7;20.9;21.2;21.2;21.1;21.3;21.2;21.1;20.9;20.8;20.5;20.4;20.1;19.9;20;20;20;20;19.9;20;20;20;20.3;20.1;20.3;20.3;20.2;20.4;20.4;20.5;20.5;20.5;20.6;20.6;20.6;20.5;20.5;20.6;20.7;20.8;20.9;20.9;21;21.2;21.2;21.2;21.4;21.3;21.4;21.4;21.3;21.4;21.3;21.4;21.3;…
20.2;20.2;20.2;20.2;20.2;20.3;20.3;20.3;20.4;20.4;20.4;20.4;20.4;20.5;20.5;20.6;20.6;20.5;20.5;20.3;20.2;20.1;19.9;19.5;19.1;18.9;19.2;19.8;20.4;20.8;21.1;21.2;21.2;21.2;21.2;21.1;21;20.9;20.4;20.4;20;20.1;20;20;20;20;20;20;20;20;20.1;20.1;20.3;20.3;20.2;20.3;20.5;20.4;20.5;20.5;20.6;20.6;20.5;20.5;20.6;20.6;20.7;20.8;20.8;20.9;21;21.1;21.2;21.1;21.3;21.3;21.3;21.4;21.3;21.4;21.4;21.4;21.4;21.3;2…
20.2;20.2;20.3;20.3;20.2;20.3;20.4;20.3;20.3;20.3;20.4;20.4;20.5;20.4;20.5;20.6;20.6;20.6;20.6;20.4;20.5;20.2;19.7;19.2;18.8;18.8;18.8;19.2;19.8;20.4;20.8;21;21.1;21.2;21;21.1;20.9;20.9;20.5;20.4;20;20;20;20;20;20;19.9;20;20;20.1;20.1;20.3;20.2;20.4;20.3;20.4;20.5;20.5;20.5;20.5;20.6;20.6;20.5;20.5;20.5;20.6;20.7;20.8;20.8;20.9;21;21;21.1;21.1;21.4;21.3;21.4;21.3;21.4;21.4;21.4;21.4;21.4;21.4;21.…
20.1;20.2;20.2;20.3;20.3;20.3;20.3;20.4;20.3;20.4;20.4;20.4;20.5;20.5;20.6;20.6;20.6;20.6;20.6;20.4;20.4;20.2;19.8;19.2;18.7;18.6;18.6;19;19.2;19.8;20.3;20.7;20.7;21;21;20.9;20.9;20.8;20.5;20.4;20.1;20;20;20;20;20;20;20;20;20.1;20.1;20.3;20.4;20.4;20.4;20.4;20.4;20.5;20.6;20.5;20.5;20.5;20.6;20.5;20.5;20.6;20.6;20.8;20.8;20.9;20.9;21;21;21.1;21.3;21.4;21.3;21.3;21.4;21.4;21.4;21.4;21.4;21.4;21.5;…
20.1;20.1;20.2;20.2;20.2;20.3;20.3;20.3;20.3;20.3;20.5;20.4;20.5;20.5;20.6;20.6;20.6;20.6;20.6;20.6;20.4;20.2;19.8;19.1;18.6;18.6;18.5;18.6;18.7;19.1;19.5;20.2;20.5;20.6;20.7;20.7;20.6;20.5;20.3;20.3;20.1;20;20;19.9;20;20;19.9;20;20;20.1;20;20.3;20.3;20.3;20.3;20.4;20.4;20.5;20.6;20.6;20.5;20.6;20.5;20.5;20.6;20.6;20.6;20.7;20.8;20.9;20.9;21.1;21;21.2;21.2;21.3;21.3;21.2;21.4;21.4;21.4;21.4;21.4;…
20.1;20.1;20.1;20.2;20.2;20.3;20.3;20.3;20.4;20.5;20.5;20.4;20.5;20.5;20.6;20.6;20.6;20.6;20.5;20.6;20.2;20.2;19.8;19.4;18.7;18.5;18.6;18.5;18.6;18.6;19;19.3;19.8;20.2;20.3;20.4;20.3;20.3;20.1;20.1;20;20;20;20;20;20;20;20;20;20.1;20.3;20.3;20.3;20.3;20.3;20.5;20.5;20.6;20.6;20.6;20.6;20.6;20.5;20.5;20.5;20.5;20.6;20.6;20.7;20.9;20.9;21;20.9;21.1;21.2;21.3;21.2;21.2;21.4;21.4;21.4;21.5;21.6;21.6;2…
20.1;20.1;20.1;20.2;20.3;20.3;20.3;20.3;20.3;20.4;20.5;20.5;20.5;20.6;20.6;20.6;20.7;20.7;20.7;20.7;20.4;20.3;19.8;19.4;18.7;18.5;18.6;18.5;18.5;18.5;18.5;18.9;19.2;19.8;20;20.3;20.1;20.1;20;20;20;19.9;19.9;20;20;19.9;20;20;20;20.1;20.2;20.3;20.3;20.5;20.4;20.5;20.6;20.6;20.6;20.6;20.6;20.5;20.5;20.6;20.5;20.6;20.6;20.6;20.7;20.9;20.9;20.9;21;21.1;21.1;21;21.2;21.1;21.2;21.4;21.4;21.5;21.6;21.5;2…
20;20.1;20;20.1;20.2;20.3;20.3;20.3;20.3;20.3;20.4;20.4;20.5;20.6;20.6;20.7;20.7;20.7;20.7;20.7;20.5;20.2;20.1;19.5;18.9;18.6;18.6;18.5;18.5;18.4;18.4;18.4;18.8;19.2;19.6;19.7;19.9;19.7;19.8;19.9;19.9;19.9;20;20;20;20;20;20.1;20.1;20.1;20.2;20.3;20.3;20.5;20.5;20.6;20.6;20.6;20.6;20.7;20.5;20.6;20.6;20.5;20.6;20.7;20.6;20.6;20.8;20.9;21;21;21;21;21.1;21;21.1;21.3;21.1;21.2;21.5;21.6;21.6;21.6;21.…
20;20;20.1;20.1;20.1;20.2;20.2;20.2;20.3;20.4;20.4;20.5;20.6;20.6;20.6;20.6;20.7;20.7;20.8;20.7;20.5;20.3;20.1;19.7;18.7;18.6;18.6;18.5;18.5;18.4;18.4;18.4;18.4;18.6;18.8;19.3;19.5;19.7;19.7;19.7;19.9;19.8;19.9;19.9;20;19.9;20;20.1;20.1;20.2;20.3;20.3;20.4;20.5;20.5;20.6;20.7;20.7;20.6;20.6;20.6;20.6;20.6;20.6;20.6;20.6;20.6;20.6;20.9;20.8;20.9;20.9;21;21;21;21.1;21.2;21.2;21.2;21.2;21.3;21.6;21.…
20;19.9;20;20.1;20.1;20.1;20.2;20.1;20.3;20.3;20.5;20.5;20.6;20.6;20.6;20.7;20.7;20.8;20.8;20.8;20.6;20.6;20.3;19.8;18.9;18.7;18.7;18.5;18.6;18.4;18.2;18.1;18.1;18.4;18.4;18.7;18.9;19.3;19.4;19.5;19.8;19.7;19.8;19.9;20;20;20;20;20.1;20.3;20.4;20.4;20.4;20.6;20.6;20.6;20.7;20.6;20.6;20.5;20.5;20.6;20.6;20.6;20.7;20.7;20.7;20.7;20.9;20.9;21;20.9;21;21;21;21;21.1;21.1;21.1;21.2;21.4;21.5;21.6;21.7;2…
19.8;20;20.1;20;20.2;20.1;20.2;20.2;20.2;20.4;20.3;20.5;20.5;20.6;20.6;20.7;20.8;20.7;20.8;20.7;20.5;20.5;20.1;19.9;19.1;18.8;18.7;18.5;18.5;18.3;18.2;18.1;17.9;17.9;18;18;18.4;18.8;19;19.4;19.6;19.7;19.8;19.8;19.8;20;20;20.2;20.3;20.4;20.4;20.5;20.6;20.5;20.7;20.7;20.7;20.6;20.6;20.5;20.6;20.6;20.6;20.6;20.7;20.7;20.7;20.8;21;21;21.1;21;21;21;21;21;21.1;21;21.1;21.3;21.4;21.5;21.6;21.6;21.6;21.6…
19.9;19.9;20;20.1;20.1;20.1;20.2;20.3;20.3;20.4;20.5;20.5;20.6;20.5;20.6;20.7;20.7;20.7;20.8;20.7;20.7;20.5;20.1;20;19.3;18.7;18.7;18.6;18.6;18.2;18.1;18.1;17.8;17.8;17.5;17.5;17.6;18.2;18.5;19;19.1;19.2;19.6;19.6;19.8;20;20;20.2;20.2;20.4;20.5;20.6;20.6;20.7;20.7;20.7;20.8;20.5;20.5;20.5;20.6;20.6;20.7;20.7;20.7;20.7;20.8;20.8;20.9;21;21;20.9;21;21;21.1;21;21.1;21.1;21.1;21.3;21.4;21.5;21.5;21.6…
20;19.9;20;20.1;20.1;20.2;20.1;20.3;20.3;20.2;20.4;20.6;20.5;20.5;20.7;20.6;20.8;20.7;20.8;20.8;20.8;20.8;20.4;20.1;19.4;18.9;18.7;18.7;18.4;18.2;18.1;17.9;17.9;17.8;17.5;17.1;16.9;17.1;17.6;18.5;18.7;19;19.1;19.2;19.6;20;20;20.2;20.2;20.2;20.4;20.5;20.7;20.8;20.8;20.7;20.8;20.6;20.5;20.5;20.6;20.5;20.7;20.7;20.7;20.8;20.7;20.8;21;21;21;21;21;21;21.1;21;21;21.1;21.1;21.3;21.5;21.5;21.5;21.6;21.6;…
19.9;19.9;20;20;19.9;20.1;20.2;20.3;20.3;20.4;20.5;20.5;20.5;20.6;20.7;20.8;20.7;20.8;20.9;20.9;20.8;20.7;20.4;20.1;19.8;18.9;18.8;18.7;18.5;18.1;18.1;17.9;17.8;17.7;17.3;16.9;16.7;16.4;16.3;16.8;17.6;18.1;18.4;18.6;19.2;19.6;19.9;20.2;20.2;20.5;20.6;20.7;20.7;20.7;20.8;20.7;20.7;20.6;20.5;20.5;20.5;20.7;20.7;20.7;20.7;20.7;21;21;21.1;21.1;21.1;21.1;21.1;21.1;21.1;21.1;21.1;21.1;21.2;21.3;21.4;21…
20;20;20;20.1;20.1;20.2;20.2;20.2;20.3;20.3;20.4;20.5;20.5;20.7;20.7;20.7;20.8;20.8;20.9;20.8;20.8;20.7;20.4;20.4;19.8;19.1;19;18.8;18.4;18.1;17.9;17.9;17.8;17.5;17.1;16.6;16.2;16;16;16.1;16.4;16.7;17.4;17.8;18.4;19.3;19.6;20.1;20.2;20.3;20.5;20.7;20.7;20.7;20.7;20.8;20.7;20.5;20.5;20.4;20.5;20.7;20.6;20.7;20.8;20.8;20.9;21;21.1;21.1;21.1;21.2;21.2;21.2;21.2;21.1;21.1;21.1;21.1;21.3;21.3;21.5;21.…
20;20;20;20.1;20.1;20.1;20.2;20.3;20.4;20.4;20.4;20.4;20.5;20.7;20.7;20.8;20.8;20.8;20.9;20.9;20.9;20.7;20.7;20.4;20;19.3;18.9;18.7;18.4;18.4;18.1;17.9;17.8;17.5;17.3;16.7;16.3;16;15.8;15.8;16.1;16;16.4;16.8;17.8;18.9;19.5;20;20.1;20.3;20.6;20.6;20.8;20.8;20.7;20.7;20.7;20.6;20.4;20.4;20.5;20.8;20.8;20.8;20.8;21;21.1;21;21.1;21.3;21.3;21.3;21.3;21.2;21.2;21.1;21.2;21.2;21.2;21.3;21.4;21.4;21.6;21…
20;20;20.1;20;20.1;20.1;20.2;20.3;20.4;20.3;20.4;20.4;20.6;20.5;20.7;20.8;20.7;20.8;20.8;20.8;20.8;20.7;20.5;20.2;20;19.4;19;18.8;18.5;18.1;18;17.8;17.5;17.4;17.1;16.8;16.4;16.1;15.8;15.8;15.8;15.8;16;16.4;17.2;18.4;19.2;19.7;19.9;20.3;20.6;20.6;20.7;20.7;20.7;20.7;20.7;20.5;20.5;20.4;20.4;20.6;20.7;20.7;20.8;20.9;21.1;21.1;21.1;21.2;21.2;21.3;21.3;21.3;21.2;21.2;21.2;21.2;21.2;21.2;21.3;21.4;21.…
20;20;20;20.1;20;20.2;20.1;20.3;20.4;20.4;20.5;20.5;20.6;20.5;20.7;20.9;20.8;20.8;20.8;20.9;20.8;20.8;20.7;20.4;20.1;19.8;19.2;18.9;18.5;18.1;17.9;17.8;17.6;17.4;17.1;16.8;16.4;16.1;15.8;15.8;15.8;15.9;16;16.1;16.8;17.7;18.8;19.6;19.8;20.3;20.5;20.6;20.6;20.7;20.6;20.7;20.5;20.5;20.5;20.5;20.5;20.7;20.7;20.8;20.8;21.1;21.1;21.2;21.4;21.3;21.5;21.3;21.5;21.3;21.2;21.2;21.2;21.2;21.2;21.2;21.3;21.4…
20;20;20;20.1;20.1;20.2;20.3;20.2;20.3;20.5;20.4;20.5;20.6;20.7;20.7;20.8;20.7;20.7;20.8;20.9;20.7;20.7;20.7;20.4;20.2;19.9;19.3;18.9;18.6;18.3;18;17.9;17.6;17.5;17.1;16.8;16.4;16.1;15.8;15.8;16;15.8;16;16;16.8;17.5;18.4;19.5;19.6;20.1;20.3;20.6;20.6;20.6;20.6;20.6;20.6;20.5;20.5;20.4;20.5;20.7;20.7;20.9;21;21.2;21.1;21.3;21.4;21.4;21.4;21.5;21.4;21.4;21.3;21.2;21.2;21.3;21.2;21.3;21.4;21.4;21.4;…
20;20;20;20.1;20.1;20.1;20.1;20.3;20.3;20.3;20.5;20.5;20.6;20.7;20.7;20.7;20.7;20.7;20.7;20.8;20.8;20.8;20.7;20.4;20.3;20;19.4;19.2;19;18.5;18.1;17.8;17.7;17.4;17.3;16.8;16.7;16.4;16;15.8;15.8;16;16;16.2;16.6;17.5;18.4;19.2;19.6;20;20.4;20.5;20.5;20.5;20.5;20.5;20.6;20.5;20.6;20.5;20.6;20.7;20.7;20.9;20.9;21.2;21.3;21.3;21.5;21.5;21.5;21.4;21.4;21.4;21.3;21.2;21.2;21.3;21.3;21.3;21.4;21.4;21.5;21…
20;20;20;20.1;20.1;20.1;20.2;20.3;20.3;20.3;20.4;20.5;20.5;20.7;20.7;20.7;20.7;20.7;20.7;20.7;20.7;20.7;20.6;20.3;20.1;20;19.7;19.3;19.1;18.8;18.2;17.8;17.7;17.4;17.3;16.9;16.7;16.4;16.1;15.9;15.9;15.9;16;16.2;16.6;17.3;18.4;19.2;19.7;20.2;20.2;20.5;20.5;20.5;20.6;20.6;20.6;20.6;20.6;20.5;20.7;20.7;21;21.1;21.1;21.3;21.3;21.5;21.4;21.5;21.5;21.4;21.4;21.4;21.3;21.3;21.3;21.3;21.4;21.3;21.4;21.4;2…
20;19.9;20;20.1;20.1;20.1;20.2;20.2;20.3;20.4;20.4;20.5;20.6;20.6;20.6;20.7;20.7;20.7;20.7;20.8;20.7;20.7;20.6;20.5;20.2;20.1;19.8;19.5;19.1;18.8;18.2;17.7;17.7;17.5;17.3;17.2;16.8;16.6;16.2;16.1;16;16;16;16.1;16.6;17.3;18.2;19;19.5;19.9;20.2;20.5;20.6;20.5;20.6;20.5;20.5;20.5;20.6;20.7;20.8;20.9;21;21.1;21.2;21.4;21.3;21.4;21.6;21.6;21.6;21.4;21.5;21.3;21.4;21.3;21.4;21.4;21.3;21.4;21.3;21.4;21.…
20;20;20;20;20.2;20.1;20.2;20.2;20.3;20.3;20.5;20.5;20.6;20.6;20.6;20.6;20.7;20.7;20.8;20.7;20.7;20.7;20.6;20.5;20.4;20.2;20;19.6;19.4;18.8;18.4;17.7;17.4;17.6;17.3;17.2;17.1;16.6;16.6;16.1;16.1;16;16.1;16.4;16.7;17.3;18.2;19.1;19.3;19.8;20.2;20.5;20.5;20.5;20.7;20.6;20.6;20.6;20.7;20.9;21.2;21.2;21.2;21.4;21.3;21.4;21.4;21.6;21.7;21.6;21.5;21.3;21.4;21.3;21.4;21.3;21.3;21.4;21.3;21.4;21.4;21.4;2…
20;20;20;20;20.1;20.3;20.2;20.3;20.3;20.3;20.4;20.6;20.5;20.6;20.6;20.6;20.7;20.7;20.7;20.7;20.7;20.7;20.7;20.5;20.5;20.2;20.1;19.6;19.5;19;18.3;17.7;17.6;17.6;17.3;17.3;17.3;17.1;16.6;16.3;16.3;16.2;16.4;16.4;16.8;17.6;18.3;19.1;19.5;19.8;20.1;20.3;20.5;20.5;20.6;20.7;20.7;20.7;20.8;21.1;21.2;21.2;21.3;21.4;21.5;21.5;21.7;21.7;21.9;21.8;21.6;21.5;21.4;21.4;21.3;21.3;21.3;21.3;21.3;21.4;21.4;21.3…
20.1;20;20;20.1;20.2;20.2;20.2;20.3;20.3;20.3;20.4;20.6;20.6;20.6;20.7;20.7;20.7;20.7;20.7;20.7;20.7;20.7;20.5;20.5;20.4;20.2;20.2;19.9;19.6;19.1;18.4;17.7;17.6;17.5;17.3;17.3;17.2;17.1;17;16.7;16.4;16.4;16.4;16.9;17.2;17.7;18.5;19.1;19.5;19.8;20;20.4;20.5;20.5;20.6;20.7;20.7;21.1;21.1;21.3;21.4;21.4;21.5;21.6;21.7;21.7;21.9;21.8;21.9;21.9;21.6;21.6;21.4;21.4;21.3;21.3;21.3;21.3;21.3;21.4;21.3;21…
20;20;20;20;20.1;20.2;20.2;20.3;20.2;20.3;20.4;20.5;20.6;20.7;20.6;20.6;20.7;20.7;20.8;20.7;20.7;20.5;20.5;20.5;20.3;20.3;20.2;19.9;19.7;19;18.4;17.6;17.3;17.3;17.4;17.3;17.3;17.5;17.2;17.3;16.9;16.8;16.8;16.9;17.3;18;18.6;19.1;19.5;19.7;19.9;20.5;20.4;20.6;20.6;20.7;21.1;21.1;21.4;21.6;21.6;21.7;21.8;21.8;21.9;21.9;21.9;22;22;21.9;21.6;21.6;21.5;21.4;21.3;21.3;21.3;21.3;21.5;21.4;21.4;21.3;21.4;…
20;20;20;20;20.1;20.2;20.2;20.3;20.3;20.3;20.4;20.5;20.5;20.5;20.6;20.7;20.7;20.7;20.7;20.7;20.6;20.6;20.6;20.5;20.4;20.2;20.2;20;19.8;19.2;18.4;17.5;17.1;17.1;17.3;17.3;17.4;17.5;17.2;17.4;17.4;17.4;17.3;17.3;17.7;18.3;18.7;19.1;19.5;19.7;19.9;20.2;20.4;20.5;20.6;20.8;21.1;21.2;21.5;21.9;21.9;22;22;22;22;21.9;22;22;22.1;22.1;21.6;21.5;21.5;21.4;21.3;21.2;21.2;21.2;21.3;21.3;21.2;21.3;21.2;21.4;2…
19.9;20;20;20;20.1;20.2;20.2;20.2;20.2;20.3;20.4;20.4;20.4;20.6;20.5;20.6;20.6;20.7;20.7;20.8;20.6;20.6;20.5;20.4;20.3;20.3;20.2;19.8;19.6;19.2;18.4;17.4;16.9;16.8;16.9;17;17.4;17.6;17.5;17.8;17.7;17.7;17.8;18;18.3;18.5;18.7;19.1;19.3;19.6;20;20.1;20.4;20.5;20.7;20.9;21.2;21.5;21.8;22;22.3;22.3;22.3;22.5;22.3;22.1;22.2;22.1;22.1;22;21.6;21.6;21.6;21.5;21.3;21.2;21.2;21.4;21.3;21.2;21.2;21.2;21.2;…
19.9;20;20;20;20.1;20.2;20.2;20.2;20.2;20.2;20.3;20.5;20.3;20.5;20.5;20.7;20.7;20.7;20.7;20.7;20.7;20.6;20.6;20.3;20.2;20.3;20.1;19.8;19.6;18.7;18.3;17.5;16.6;16.5;16.5;16.8;17.1;17.5;17.5;17.8;18;18;18.3;18.3;18.3;18.6;18.7;18.7;19.2;19.4;19.8;20;20.1;20.5;20.5;20.7;21.1;21.3;21.9;22.4;22.6;22.6;22.5;22.4;22.6;22.5;22.4;22.4;22.4;22.1;21.8;21.6;21.6;21.4;21.2;21.2;21.2;21.3;21.1;21.1;21.1;21.2;2…
19.9;20;20;20;20.1;20.2;20.2;20.2;20.3;20.4;20.4;20.5;20.6;20.5;20.6;20.7;20.7;20.7;20.7;20.6;20.6;20.7;20.6;20.5;20.3;20.3;20;19.6;19.4;18.8;18.1;17.5;16.9;16.4;16;16.5;17;17.5;17.8;17.9;18.1;18.2;18.2;18.4;18.4;18.5;18.6;18.4;18.7;19.3;19.6;20.1;20.2;20.4;20.7;21;21.2;21.5;22.1;22.6;22.6;22.6;22.6;22.6;22.6;22.5;22.5;22.4;22.4;22.1;21.8;21.6;21.5;21.3;21.2;21.2;21.1;21.1;21;21.1;21.1;21;21.2;21…
19.9;19.9;20;20.1;20.1;20.2;20.2;20.3;20.3;20.3;20.5;20.5;20.6;20.5;20.6;20.6;20.7;20.7;20.7;20.7;20.6;20.6;20.6;20.5;20.4;20.2;20;19.7;19.1;18.8;18.4;17.5;17.3;16.6;16.1;16.2;16.4;17.1;17.4;17.8;18.2;18.2;18.3;18.5;18.4;18.3;18.3;17.9;18.1;18.8;19.6;19.9;20.1;20.5;20.7;21;21.2;21.8;22.1;22.7;22.9;22.9;23;23;22.8;22.7;22.8;22.5;22.4;22;21.9;21.7;21.5;21.3;21.2;21.1;21.2;21;20.9;20.9;20.9;21;20.9;…
20;20;20;20;20.1;20.1;20.3;20.3;20.3;20.4;20.4;20.4;20.5;20.5;20.5;20.6;20.6;20.7;20.7;20.7;20.7;20.6;20.6;20.5;20.4;20.2;20.1;19.7;19.2;18.9;18.4;18.1;17.5;16.8;16.5;16.1;16.2;16.7;17.2;17.3;17.8;17.8;18.2;18.4;18.3;17.9;17.5;17.2;17.4;18.5;19.3;19.9;20.3;20.5;20.8;21.2;21.6;21.8;22.4;22.9;23;23.2;23.1;23.1;23;22.9;22.8;22.7;22.4;22.2;22;21.6;21.5;21.2;21.2;21.1;21.1;21;20.7;20.9;20.7;20.7;20.6;…
19.9;19.9;20;20;20.1;20.1;20.3;20.2;20.2;20.3;20.3;20.4;20.5;20.5;20.5;20.7;20.6;20.7;20.7;20.7;20.7;20.7;20.4;20.5;20.4;20.3;20.3;19.9;19.4;19;18.5;18.1;17.8;17.4;16.8;16.1;16;16.3;16.5;16.9;17.4;17.8;17.9;18.1;17.9;17.5;17.2;16.9;17;18.3;19.2;19.9;20.2;20.6;20.8;21.2;21.6;21.8;22.5;23;23.2;23.4;23.2;23.3;23.3;23.2;23;22.8;22.5;22.3;21.9;21.7;21.5;21.4;21.2;21.1;20.9;20.9;20.7;20.7;20.6;20.7;20.…
19.9;19.9;20;20.1;20.1;20.1;20.2;20.3;20.3;20.4;20.3;20.4;20.5;20.5;20.4;20.6;20.6;20.6;20.7;20.7;20.7;20.7;20.6;20.6;20.3;20.5;20.4;20.1;19.8;19.2;18.9;18.5;18.1;17.8;17.3;16.5;16.1;16.1;16.3;16.8;17.2;17.4;17.5;17.8;17.4;17;16.8;16.5;17;18;19.1;19.9;20.4;20.6;21;21.2;21.7;22.1;22.7;23.2;23.3;23.4;23.4;23.4;23.3;23.2;23.2;22.8;22.5;22.3;21.8;21.7;21.6;21.4;21.4;21.1;20.7;20.5;20.4;20.2;20.2;20.1…
19.8;20;20;20;20.1;20.1;20.1;20.2;20.3;20.3;20.3;20.4;20.4;20.5;20.5;20.6;20.4;20.6;20.6;20.7;20.6;20.6;20.6;20.6;20.5;20.4;20.4;20.1;20;19.6;19;19;18.6;18.1;17.8;17.1;16.4;16.1;16.3;16.5;16.7;16.9;17.2;17.2;17.1;16.6;16.5;16.5;16.9;17.8;19.1;20;20.5;20.8;21.1;21.6;22;22.3;23;23.2;23.3;23.4;23.3;23.4;23.4;23.3;23.1;22.8;22.6;22.3;22;21.7;21.5;21.4;21.3;20.8;20.6;20.4;20.2;20;19.8;19.9;19.9;20;20.…
19.9;19.9;20;20;20.1;20.1;20.1;20.2;20.2;20.3;20.3;20.4;20.4;20.5;20.6;20.6;20.6;20.6;20.7;20.7;20.6;20.7;20.7;20.6;20.4;20.4;20.4;20.2;19.9;19.7;19.5;19.2;18.7;18.5;18.1;17.4;16.8;16.2;16.1;16.2;16.5;16.6;16.7;16.8;16.8;16.5;16.2;16.5;16.8;17.6;19.1;20;20.6;20.8;21.1;21.7;22;22.4;22.7;23.3;23.4;23.3;23.3;23.3;23.4;23.4;23.2;22.8;22.5;22.3;21.9;21.8;21.7;21.4;21.1;20.7;20.3;20.1;20;19.6;19.4;19.3…
19.8;20;20;20;20.1;20.1;20.1;20.2;20.2;20.3;20.3;20.4;20.4;20.5;20.5;20.6;20.6;20.6;20.7;20.6;20.7;20.6;20.6;20.7;20.5;20.6;20.5;20.2;20.2;19.9;19.8;19.5;19;19;18.5;17.9;17.4;16.5;16.2;16.2;16.5;16.5;16.5;16.6;16.6;16.5;16.3;16.6;16.8;17.6;18.9;20;20.8;21.1;21.4;21.7;22.1;22.7;23;23.4;23.4;23.3;23.3;23.4;23.4;23.4;23.1;22.8;22.5;22.4;22.2;21.8;21.7;21.3;20.9;20.5;20.2;19.9;19.6;19.5;19;19.1;19;19…
19.7;19.9;19.9;19.9;20;20.1;20;20.1;20.3;20.3;20.3;20.4;20.4;20.5;20.5;20.6;20.6;20.7;20.6;20.7;20.7;20.7;20.7;20.6;20.6;20.6;20.5;20.4;20.3;19.9;19.9;19.7;19.4;19.2;19;18.2;17.7;17.1;16.4;16.4;16.6;16.4;16.5;16.5;16.6;16.6;16.5;16.7;16.8;17.6;18.6;20;20.9;21.2;21.5;21.8;22.3;22.6;23;23.3;23.3;23.3;23.4;23.4;23.4;23.3;23.1;22.7;22.7;22.5;22.2;22;21.7;20.9;20.8;20.5;20.1;19.8;19.5;19;18.7;18.4;18.…
19.7;19.8;19.9;19.9;20;20.1;20.1;20.1;20.2;20.3;20.3;20.4;20.3;20.5;20.6;20.5;20.6;20.6;20.7;20.7;20.7;20.7;20.6;20.7;20.5;20.5;20.6;20.5;20.4;20.1;19.9;19.8;19.6;19.4;19;18.7;18.1;17.4;16.6;16.4;16.6;16.6;16.5;16.6;16.6;16.7;16.7;16.8;17;17.6;18.6;20;20.9;21.6;21.6;21.9;22.4;22.6;23;23.3;23.3;23.3;23.3;23.4;23.4;23.3;23.2;23;22.7;22.6;22.3;21.8;21.5;20.9;20.6;20.2;19.9;19.5;19;18.8;18.3;18.3;18.…
19.8;19.7;19.9;19.7;20;20;20;20.1;20.2;20.4;20.3;20.4;20.3;20.5;20.6;20.6;20.5;20.7;20.6;20.7;20.7;20.7;20.6;20.6;20.7;20.7;20.5;20.5;20.5;20.3;20;20;19.8;19.7;19.4;19;18.5;17.9;16.7;16.4;16.7;16.8;16.8;16.9;16.8;16.9;16.9;17.1;17.2;17.7;18.7;19.8;21;21.7;21.8;22.1;22.4;22.6;23;23.3;23.2;23.3;23.2;23.4;23.4;23.2;23.2;22.9;22.7;22.5;22.4;21.7;21.1;20.9;20.6;20.1;19.6;19.5;19;18.6;18.2;18.3;18.5;19…
19.7;19.8;19.8;19.9;19.9;20;19.9;20.2;20.1;20.3;20.3;20.4;20.4;20.5;20.7;20.6;20.7;20.7;20.7;20.7;20.6;20.7;20.7;20.5;20.6;20.6;20.7;20.5;20.6;20.4;20.1;20.1;19.9;19.8;19.4;19;18.4;17.8;16.7;16.6;16.7;16.8;16.8;16.8;17;17.1;17.2;17.3;17.6;18;18.6;19.5;20.9;21.8;21.8;22.2;22.4;22.5;22.9;22.9;23.1;23.1;23.1;23.2;23.2;23.1;23;22.9;22.7;22.3;22.3;21.6;21.2;21.1;20.5;20.1;19.5;19.1;18.8;18.4;18.3;18.4…
19.7;19.8;19.8;19.8;20;20;20.1;20.2;20.3;20.3;20.3;20.3;20.4;20.5;20.5;20.6;20.7;20.7;20.7;20.7;20.7;20.8;20.7;20.6;20.6;20.6;20.7;20.6;20.5;20.4;20.5;20.1;20.1;20;19.4;19.1;18.4;17.9;16.9;16.7;16.8;16.8;16.8;16.7;17;17.4;17.5;17.7;18;18;18.6;19.5;20.7;21.8;22.1;22.2;22.3;22.5;22.6;22.9;22.9;23;23.1;23.2;23.2;23.1;23;22.8;22.8;22.5;22.1;21.6;21.4;21;20.5;19.9;19.5;19.1;18.7;18.7;18.7;19.1;19.6;20…
19.7;19.8;19.8;19.8;20;20.1;20;20;20.2;20.2;20.3;20.4;20.3;20.5;20.5;20.5;20.6;20.7;20.7;20.7;20.7;20.7;20.7;20.7;20.7;20.7;20.8;20.6;20.6;20.6;20.5;20.5;20.2;19.9;19.9;19.2;18.4;17.8;16.9;16.8;16.9;16.8;16.9;16.8;17.2;17.6;17.7;18.1;18.1;18.5;18.7;19.4;20.4;21.4;22.1;22.3;22.1;22.4;22.5;22.7;22.9;22.9;23;23.1;23;23;22.9;22.9;22.8;22.4;22.1;21.6;21.2;20.8;20.4;19.9;19.5;19.1;19;19;19.1;19.7;20;20…
19.6;19.8;19.8;19.8;19.8;20.1;20;20;20.1;20.3;20.3;20.3;20.3;20.4;20.6;20.5;20.5;20.6;20.7;20.7;20.8;20.7;20.7;20.7;20.7;20.6;20.8;20.6;20.7;20.6;20.6;20.5;20.5;20.2;19.9;19.2;18.4;17.5;16.9;17;17;16.9;16.8;16.8;17.2;17.7;17.9;18.1;18.5;18.7;19.1;19.4;20.2;21.1;21.8;21.9;22.1;21.9;22.4;22.6;22.6;22.6;22.9;22.9;22.9;22.9;22.9;22.8;22.6;22.4;22;22;21.4;20.8;20.4;20;19.6;19.6;19.3;19.6;19.8;20;20.2;…
19.7;19.8;19.8;19.8;19.9;20;20;20.1;20.1;20.2;20.2;20.3;20.2;20.4;20.4;20.6;20.7;20.7;20.7;20.8;20.8;20.7;20.7;20.7;20.8;20.7;20.8;20.8;20.8;20.6;20.6;20.6;20.5;20.3;19.9;19.2;18.2;17.1;16.8;16.9;17.3;17.1;16.9;17;17.2;17.8;18.3;18.5;18.8;18.9;19.2;19.4;20.1;20.8;21.3;21.6;21.6;21.8;22.1;22.4;22.4;22.6;22.8;22.8;22.8;22.9;22.9;22.7;22.5;22.2;22;21.7;21.4;21;20.6;20.3;20;19.8;19.9;20;20.2;20.3;20.…
19.7;19.7;19.8;19.8;19.8;20;19.9;19.9;20.1;20.1;20.1;20.2;20.2;20.3;20.5;20.7;20.6;20.6;20.7;20.7;20.7;20.7;20.7;20.7;20.7;20.7;20.9;20.7;20.8;20.7;20.6;20.6;20.5;20.3;19.8;19.3;18.2;16.9;16.5;16.7;17.3;17.2;17;17;17.3;17.8;18.3;18.7;19;19.1;19.4;19.7;20.2;20.5;20.9;21.3;21.4;21.7;22.2;22.3;22.4;22.4;22.6;22.7;22.7;22.7;22.7;22.4;22.4;22.1;21.9;21.7;21.4;21;20.6;20.5;20.3;20.1;20.2;20.3;20.6;20.6…
19.6;19.6;19.6;19.8;19.8;19.9;20.1;19.9;19.9;20.1;20.2;20.1;20.3;20.4;20.3;20.5;20.5;20.7;20.7;20.8;20.8;20.8;20.7;20.8;20.7;20.8;20.7;20.8;20.8;20.7;20.7;20.6;20.5;20.3;19.8;19;17.8;16.5;16.1;16.5;17.3;17.5;17.1;17;17.3;17.8;18.4;18.7;19.1;19.4;19.5;20.1;20.3;20.6;20.8;21.2;21.4;21.7;21.9;22;22.1;22.4;22.5;22.5;22.6;22.7;22.5;22.5;22.3;22;21.8;21.8;21.5;21.3;21;20.8;20.5;20.5;20.7;20.7;20.7;20.9…
19.5;19.7;19.7;19.8;19.7;19.8;19.8;19.8;20;20;20.1;20.3;20.1;20.3;20.4;20.6;20.6;20.4;20.7;20.8;20.9;20.9;20.8;20.8;20.8;20.8;20.7;20.8;20.8;20.8;20.7;20.7;20.6;20.3;19.8;19;17.7;16.1;15.4;16.2;17.3;17.7;17.3;17.3;17.4;17.8;18.4;19.1;19.1;19.6;20;20.2;20.3;20.8;20.8;21.1;21.2;21.5;21.8;22;21.9;22.1;22.1;22.3;22.4;22.4;22.5;22.3;22.1;21.9;21.9;21.7;21.5;21.3;21.2;21;21;21.1;20.9;21;20.9;20.9;21;21…
19.6;19.6;19.6;19.6;19.7;19.8;19.9;19.9;20;19.9;20;20.1;20.1;20.2;20.4;20.4;20.5;20.5;20.7;20.7;20.7;20.7;20.9;20.8;20.8;20.8;20.8;20.8;20.8;20.8;20.8;20.6;20.6;20.3;19.8;19;17.7;16.4;15.7;16.5;17.5;18.1;17.8;17.8;17.8;18.1;18.5;19.1;19.4;19.8;20.1;20.1;20.3;20.6;20.8;21.1;21.3;21.5;21.7;21.9;21.9;22;22;22;22.2;22.2;22.2;22.4;22.1;21.9;21.8;21.8;21.7;21.5;21.2;21.1;21.1;21.1;21.1;21;21;21;21.1;21…
19.4;19.6;19.6;19.6;19.5;19.8;19.8;19.9;19.9;19.9;19.9;20.1;20.2;20.3;20.3;20.5;20.5;20.4;20.5;20.6;20.8;20.8;20.7;20.9;20.8;20.8;20.8;20.8;20.8;20.8;20.7;20.6;20.5;20.4;19.8;19.5;18.4;17.2;16.5;17;17.7;18.2;18.5;18.6;18.4;18.4;18.7;19.2;19.5;19.8;20;20.2;20.6;20.8;20.9;21;21.2;21.2;21.6;21.8;21.8;21.8;22;22;22.1;22.1;22.3;22.1;22;21.9;21.8;21.8;21.6;21.5;21.3;21.1;21.2;21.3;21.1;21.1;21;21.1;21.…
19.5;19.5;19.5;19.5;19.6;19.7;19.8;19.8;20;20;20;20;20.3;20.2;20.4;20.3;20.5;20.5;20.6;20.7;20.6;20.7;20.9;20.8;20.9;20.9;20.9;21;20.9;20.8;20.8;20.7;20.5;20.4;19.9;19.6;19.1;18.4;17.7;17.7;18.2;18.5;18.8;18.8;18.7;18.7;19.1;19.5;19.5;20;20.1;20.4;20.7;20.9;20.9;20.9;21.2;21.3;21.4;21.6;21.7;21.8;22;22;22;22;22.1;22.1;22.1;21.9;21.9;21.8;21.7;21.4;21.5;21.4;21.3;21.3;21.2;21.2;21.3;21.2;21.3;21.2…
19.3;19.4;19.4;19.6;19.4;19.6;19.6;19.6;19.8;19.8;20.1;20.1;20.1;20.2;20.3;20.5;20.4;20.6;20.6;20.6;20.6;20.7;20.7;20.9;20.9;21;20.9;21;20.9;20.9;20.9;20.9;20.5;20.4;20.1;19.7;19.2;18.9;18.4;18.5;18.4;18.7;19.1;19;19.1;19.1;19.3;19.5;19.9;20.1;20.3;20.5;20.5;20.9;20.9;21;21.1;21.2;21.4;21.4;21.6;21.7;21.6;21.8;21.9;21.9;22;22;21.9;21.8;21.8;21.7;21.6;21.6;21.5;21.4;21.4;21.3;21.3;21.2;21.3;21.3;2…
19.1;19.3;19.3;19.3;19.5;19.5;19.6;19.6;19.8;19.7;20;20.1;20.1;20.2;20.1;20.3;20.4;20.4;20.6;20.7;20.7;20.7;20.9;20.9;20.9;20.9;20.9;21;20.9;21;20.9;20.9;20.6;20.6;20.2;19.8;19.7;19.2;18.9;18.8;18.9;18.9;19.2;19.1;19.4;19.4;19.5;19.6;19.9;20.3;20.3;20.4;20.6;20.8;20.9;20.9;20.9;21.2;21.4;21.4;21.4;21.4;21.6;21.6;21.6;22;22;22;21.9;21.9;21.7;21.6;21.6;21.4;21.5;21.4;21.4;21.4;21.3;21.4;21.3;21.3;2…
19;19.1;19.2;19.1;19.2;19.4;19.5;19.3;19.8;19.8;19.8;20;20;20;20.3;20.2;20.4;20.6;20.6;20.6;20.8;20.7;20.7;20.7;20.9;20.9;21;21;21.1;21;21.2;21;20.8;20.5;20.5;20.2;19.7;19.8;19.3;19.3;19.3;19.3;19.4;19.4;19.5;19.9;19.9;19.9;20.1;20.2;20.4;20.5;20.4;20.6;20.7;20.9;21.1;21.1;21.2;21.2;21.3;21.5;21.6;21.6;21.6;21.9;21.9;22;21.9;21.9;21.7;21.7;21.5;21.4;21.2;21.4;21.4;21.3;21.3;21.3;21.3;21.2;21.4;21…
18.7;18.8;18.7;18.9;19.2;19.2;19.3;19.5;19.6;19.7;19.8;19.9;20;20.1;20.1;20.1;20.3;20.4;20.6;20.6;20.6;20.8;20.7;20.8;20.7;20.8;21;21.1;21.1;21.1;21.3;21;21;20.9;20.6;20.4;20.2;20.1;19.8;19.8;19.8;19.8;19.9;19.9;19.9;20.1;20.2;20;20.1;20.3;20.4;20.4;20.5;20.6;20.9;20.8;20.8;20.9;21;21.2;21.2;21.5;21.6;21.6;21.6;21.6;21.9;21.8;21.9;21.9;21.7;21.5;21.4;21.1;21.1;21.3;21.3;21.3;21.3;21.4;21.2;21.3;2…
18.4;18.7;18.7;18.7;18.9;18.9;19.3;19.4;19.5;19.6;19.7;20;19.9;20.1;20.1;20.3;20.3;20.4;20.5;20.6;20.6;20.8;20.8;20.9;21;21;21.1;21.1;21.2;21.2;21.3;21.1;21;20.9;20.9;20.7;20.6;20.4;20.3;20.2;20.4;20.5;20.5;20.5;20.5;20.7;20.7;20.5;20.3;20.4;20.4;20.5;20.5;20.5;20.5;20.8;20.9;20.9;21.1;21.1;21.2;21.3;21.4;21.4;21.6;21.7;21.8;21.9;21.9;21.8;21.7;21.6;21.1;21;21;21;21.1;21.1;21.2;21.4;21.3;21.2;21.…
18.4;18.4;18.4;18.4;18.7;18.6;18.8;19;19.2;19.5;19.6;19.7;19.8;20;20;20.1;20.3;20.4;20.5;20.6;20.6;20.8;20.7;20.7;20.9;20.9;21.1;21.1;21.2;21.2;21.3;21.4;21.3;21.1;21.1;20.9;20.9;20.7;20.5;20.7;20.8;20.7;20.9;21;21.2;21;21.2;20.7;20.5;20.4;20.4;20.4;20.4;20.4;20.5;20.8;20.7;20.7;20.9;20.9;21;21.2;21.2;21.4;21.5;21.6;21.7;21.7;21.8;21.9;21.7;21.5;21.1;21;20.8;20.7;20.7;21;21.1;21.3;21.1;21.2;21.2;…
17.9;17.9;17.9;18;18;18.4;18.4;18.8;19;19.2;19.2;19.6;19.7;20;19.9;20.2;20.2;20.5;20.5;20.7;20.6;20.8;20.9;20.9;20.9;20.9;21;21.2;21.2;21.2;21.4;21.4;21.4;21.3;21.1;21;21.1;21.1;21;21.1;21.2;21.2;21.3;21.2;21.3;21.2;21.4;21.1;20.5;20.5;20.5;20.3;20.4;20.4;20.4;20.4;20.5;20.8;20.8;20.9;20.9;21;21.1;21.3;21.4;21.5;21.6;21.7;21.7;21.6;21.6;21.3;21;20.7;20.4;20.3;20.4;20.9;21.1;21.1;21.3;21.2;21.3;21…
17.4;17.7;17.6;17.6;17.6;18.1;18.1;18.5;18.8;18.8;19.2;19.5;19.6;19.8;19.9;20.2;20.3;20.3;20.6;20.7;20.6;20.8;20.8;20.8;20.9;21;21;21.1;21.2;21.3;21.4;21.6;21.5;21.4;21.4;21.2;21.2;21.1;21.2;21.3;21.4;21.5;21.6;21.5;21.5;21.4;21.4;21.4;20.8;20.5;20.3;20.3;20.3;20.3;20.4;20.4;20.5;20.6;20.6;20.7;20.6;20.9;21;21.2;21.2;21.4;21.4;21.5;21.6;21.5;21.3;21;20.9;20.5;20.3;20.3;20.4;20.9;21;21;21.1;21.3;2…
17.2;17.2;17.2;17.1;17;17.5;17.6;18.3;18.4;18.8;19;19.3;19.5;19.8;19.9;19.9;20.3;20.5;20.6;20.6;20.6;20.8;20.8;20.7;20.9;21;21.1;21.2;21.3;21.4;21.5;21.6;21.6;21.7;21.7;21.7;21.5;21.5;21.4;21.6;21.7;21.6;21.7;21.6;21.5;21.5;21.5;21.4;20.8;20.3;20.2;20.3;20.2;20.2;20.2;20.1;20.4;20.3;20.4;20.7;20.6;20.9;20.9;20.9;21.2;21.2;21.3;21.4;21.3;21.3;21.2;20.9;20.8;20.6;20.4;20.5;20.6;21;21.1;21.1;21.3;21…
16.7;16.6;16.4;16.3;16.5;17.1;17.5;17.8;18.3;18.7;19.1;19.1;19.5;19.8;19.8;20;20;20.3;20.4;20.5;20.5;20.6;20.8;20.8;20.9;21.1;21.2;21.3;21.4;21.4;21.5;21.7;21.7;22;21.8;21.7;21.7;21.7;21.7;21.7;21.7;21.7;21.7;21.7;21.6;21.7;21.5;21.3;20.8;20.3;20.2;20.1;20.2;20.1;20;20.2;20.2;20.3;20.4;20.4;20.4;20.6;20.7;20.9;20.9;21;21.4;21.4;21.3;21.2;21.2;21.1;20.9;20.6;20.6;20.6;20.7;21;21.1;21.3;21.4;21.5;2…
16.6;16.5;16.2;16.3;16.5;16.5;17;17.5;18.2;18.3;18.9;19;19.5;19.4;19.8;20;20.1;20.2;20.4;20.5;20.6;20.6;20.9;20.6;20.9;20.9;21.1;21.1;21.3;21.4;21.6;21.9;22;22;22;22.2;22.1;21.7;21.7;21.7;21.7;21.7;21.7;21.6;21.6;21.5;21.6;21.4;20.8;20.3;19.9;19.9;19.9;19.8;19.9;20;20;20.2;20.2;20.2;20.4;20.6;20.6;20.9;20.9;21.2;21.1;21.3;21.4;21.5;21.4;21.2;21.2;21.1;21.1;20.9;21;21.1;21.2;21.3;21.6;21.7;21.6;21…
16.5;16.4;16.1;16.1;16.3;16.4;16.8;17.5;17.9;18.3;18.7;19;19.2;19.6;19.8;19.8;20;20.2;20.4;20.5;20.5;20.5;20.9;20.7;21;20.9;21.1;21.2;21.3;21.3;21.6;21.8;22;22.1;22.3;22.5;22.4;22;21.7;21.7;21.7;21.7;21.7;21.6;21.5;21.6;21.4;21.3;20.6;20.1;19.9;19.8;19.8;19.7;19.8;19.8;19.9;20;20.1;20.2;20.3;20.4;20.6;20.7;20.7;21;21.2;21.2;21.5;21.4;21.4;21.4;21.3;21.2;21.1;21;21.2;21.2;21.2;21.5;21.5;21.6;21.7;…
16.3;16.3;16.3;16.2;16.2;16.4;16.9;17.4;17.9;18.2;18.6;19;19.4;19.4;19.7;19.8;20.1;20;20.3;20.5;20.6;20.7;20.8;20.8;20.9;21;21.1;21.2;21.3;21.4;21.6;21.8;22;22.4;22.5;22.6;22.4;21.8;21.7;21.7;21.7;21.8;21.7;21.6;21.5;21.6;21.6;21.2;20.4;20.1;19.5;19.6;19.5;19.6;19.6;19.6;19.8;19.7;20;20;20.1;20.3;20.5;20.6;20.7;21;21.1;21.4;21.5;21.5;21.6;21.5;21.6;21.4;21.3;21.3;21.2;21.2;21.3;21.6;21.6;21.6;21.…
16.5;16.5;16.4;16.4;16.5;16.7;16.8;17.2;17.9;18.2;18.4;19;19.3;19.4;19.6;19.8;19.9;20.1;20.5;20.5;20.6;20.7;20.9;20.8;20.8;21;21.3;21.1;21.3;21.4;21.7;21.9;22.2;22.4;22.6;22.7;22.6;22.3;21.9;21.9;21.7;21.8;21.7;21.7;21.7;21.6;21.6;21.1;20.4;19.7;19.5;19.4;19.3;19.5;19.5;19.6;19.6;19.7;20;19.9;20;20.3;20.5;20.6;20.7;21.1;21.1;21.5;21.6;21.7;21.8;21.9;21.8;21.6;21.5;21.4;21.3;21.4;21.4;21.6;21.6;21…
16.8;16.5;16.6;16.6;16.5;16.8;17.2;17.6;18;18.2;18.5;19;19.2;19.4;19.6;19.8;19.9;20;20.3;20.4;20.6;20.6;20.7;20.8;20.9;20.9;21;21.3;21.4;21.4;21.7;21.8;22;22.3;22.5;22.8;22.8;22.6;22;21.8;22;21.8;21.8;21.7;21.9;21.7;21.6;21.1;20.4;19.6;19.3;19.2;19.2;19.2;19.1;19.3;19.5;19.6;19.8;19.9;19.9;20.2;20.4;20.6;20.7;20.9;21.2;21.5;21.6;21.8;22;21.9;21.9;21.9;21.7;21.6;21.4;21.4;21.5;21.7;21.6;21.8;21.9;…
17;17.1;16.9;16.7;16.9;17.2;17.3;17.8;18.1;18.3;18.6;19;19.2;19.5;19.6;19.9;20;20.2;20.3;20.6;20.5;20.8;20.8;20.8;20.9;21;21.2;21.3;21.3;21.4;21.7;21.9;22.1;22.4;22.8;22.7;22.8;22.7;22.2;22.1;22.1;22;22;21.9;22;21.9;21.6;21;20.3;19.5;19.2;19.2;19.2;19.2;19.1;19.4;19.5;19.4;19.6;19.7;19.9;19.9;20.2;20.4;20.7;21;21.2;21.5;21.8;22.1;21.9;22;22.1;21.9;21.9;21.6;21.5;21.8;21.6;21.9;21.9;22.1;22.2;22.2…
17.3;17.3;17.2;17.2;17.3;17.3;17.7;17.7;18.3;18.4;18.8;19;19.3;19.4;19.8;20;20.1;20.2;20.4;20.5;20.5;20.6;20.8;20.9;20.9;21.1;21.2;21.2;21.3;21.4;21.6;21.9;22.1;22.6;22.8;23;22.8;22.8;22.3;22.3;22.2;22.1;22;21.9;21.9;21.9;21.6;21.1;20.1;19.2;19;19;19;19.1;19.1;19.2;19.3;19.4;19.4;19.7;19.7;19.8;20.2;20.3;20.6;20.8;21.2;21.5;21.9;22;22.1;22.1;22.2;22;21.9;21.8;21.8;21.9;21.9;21.9;21.9;22.2;22.1;22…
17.9;17.6;17.6;17.6;17.7;17.7;17.7;17.8;17.9;18.2;18.9;19.1;19.3;19.6;19.6;20;20.1;20.1;20.1;20.2;20.4;20.7;20.8;20.8;20.8;21.2;21.1;21.3;21.3;21.4;21.5;21.9;22.1;22.6;23.1;22.9;22.9;22.8;22.5;22.2;22.2;22.2;22.2;22.1;21.9;21.8;21.6;21;20;19.2;19;18.9;19.1;19;18.9;19.1;19.1;19.3;19.5;19.5;19.7;19.8;20;20.3;20.4;20.9;21.3;21.7;22;22.1;22.1;22.1;22.2;22.1;21.9;21.9;21.9;22.1;22.1;22.2;22.2;22.2;22.…
17.9;17.9;17.9;17.8;18;18;18;18.1;18.1;18.4;18.8;19.1;19.3;19.3;19.8;19.9;20.1;20.1;20.2;20.3;20.5;20.6;20.8;20.8;20.8;20.8;21.2;21.2;21.4;21.4;21.5;21.9;22;22.4;22.9;23;23;22.9;22.6;22.4;22.3;22.2;22.2;22;21.9;21.6;21.3;20.9;20;19.2;18.9;18.8;18.9;18.9;18.9;19;19.1;19.3;19.3;19.4;19.6;19.7;20.1;20.1;20.6;20.9;21.4;21.8;22;22.1;22.1;22.1;22.2;22.1;22.2;22;22;22.3;22.3;22.3;22.3;22.2;22.2;22.3;22.…
18.4;18.3;18.4;18.2;18.3;18.3;18.4;18.3;18.7;18.8;19;19.2;19.2;19.3;19.6;19.9;20;20.1;20.1;20.3;20.5;20.6;20.8;20.9;20.8;21.1;21.2;21.2;21.4;21.5;21.6;22;22.1;22.6;23;23.1;22.9;22.9;22.6;22.4;22.3;22.2;22.2;22;21.6;21.3;21;20.8;20;19.2;18.8;18.7;18.7;18.9;18.6;19;19;19.3;19.3;19.6;19.6;19.8;20;20.2;20.6;21.1;21.5;21.9;22;22.1;22.1;22.1;22.1;22.2;22.3;22.2;22.3;22.2;22.5;22.4;22.4;22.4;22.4;22.4;2…
18.5;18.5;18.5;18.5;18.7;18.5;18.5;18.6;18.7;18.9;19.1;19.2;19.3;19.2;19.2;19.6;20;20.1;20.3;20.3;20.5;20.6;20.8;20.9;20.8;21.1;21.1;21.2;21.5;21.5;21.6;21.9;22;22.6;22.9;23.1;23.2;23;22.5;22.3;22;22.1;21.9;21.5;21.3;21;20.8;20.5;19.8;19.2;18.8;18.7;18.7;18.6;18.8;18.9;18.9;19.2;19.3;19.4;19.5;19.6;20;20.2;20.6;21.1;21.6;21.9;21.9;22;22.1;22.1;22.3;22.3;22.2;22.2;22.3;22.5;22.5;22.6;22.6;22.6;22.…
18.9;18.9;18.8;18.8;18.8;18.8;18.8;18.8;18.8;19;19.1;19.2;19;19.2;19.2;18.9;19.6;20;20.2;20.3;20.4;20.6;20.8;20.9;20.9;21.1;21.1;21.2;21.2;21.3;21.8;21.8;22.3;22.6;22.7;23.2;23.2;23.1;22.9;22.6;21.9;21.6;21.5;21.4;21;20.9;20.5;20.5;20.1;19.2;18.8;18.7;18.6;18.6;18.6;18.8;19;19;19.3;19.3;19.3;19.8;19.8;20.2;20.6;21.2;21.7;22;22;21.9;22;22.1;22.2;22.3;22.3;22.3;22.5;22.8;22.8;22.9;22.9;22.7;22.7;22…
19.1;19.1;19;19;18.9;18.9;19;19;19;19;18.8;19;19.2;19.2;19.2;18.9;19.2;19.9;20.2;20.3;20.4;20.7;20.8;20.9;20.9;21.1;21.3;21.2;21.4;21.5;21.5;21.8;22;22.3;22.7;23;23.2;23.1;23;22.5;21.9;21.5;21.4;21.3;21;20.9;20.6;20.5;20.2;19.4;18.8;18.5;18.6;18.6;18.6;18.8;18.9;18.9;19.1;19.4;19.2;19.7;19.8;20.3;20.8;21.2;21.9;21.9;21.9;22.2;22.1;22.2;22.3;22.3;22.4;22.6;22.8;23;23;23.1;23;22.8;22.7;22.6;22.6;22…
19.1;19.1;19.1;19;19.1;19.1;19;19.1;19.2;19.2;19.2;19.3;19.4;19.5;19.6;19.7;19.9;20;20.1;20.2;20.5;20.6;20.9;20.8;20.9;21.1;21.1;21.2;21.5;21.5;21.8;21.8;21.9;22.3;22.5;22.8;23.2;23.1;23.1;22.6;22.1;21.4;21.3;21.1;21.1;21;20.6;20.5;20.2;19.5;18.8;18.6;18.6;18.6;18.7;18.7;18.8;19;19;19.3;19.4;19.6;19.9;20.4;21;21.6;21.9;22;21.9;22.2;22.1;22.3;22.3;22.6;22.7;22.8;23;23.2;23.3;23.1;23;22.9;22.9;22.7…
19.2;19.2;19.1;19.2;19.1;19.2;19.2;19.2;19.3;19.4;19.5;19.4;19.7;19.7;19.5;20;19.9;20.1;20.3;20.2;20.4;20.5;20.8;20.7;20.9;20.9;21.2;21.4;21.3;21.5;21.6;21.8;21.9;22.3;22.3;22.8;23;23.1;23;22.7;22.1;21.5;21.4;21.2;21;20.9;20.7;20.6;20.2;19.6;19;18.7;18.6;18.6;18.6;18.8;19;18.9;19.1;19.3;19.3;19.8;20.1;20.5;21;21.8;21.9;22.1;22.1;22.3;22.4;22.4;22.7;22.8;22.9;23.2;23.2;23.3;23.3;23;23;23;22.9;22.6…
19.4;19.4;19.4;19.4;19.3;19.2;19.3;19.4;19.4;19.4;19.6;19.5;19.7;19.9;20;20;20;20.1;20.2;20.4;20.4;20.4;20.4;20.7;20.8;20.9;21;21.3;21.3;21.5;21.5;21.8;21.8;22.2;22.4;22.6;22.9;23.1;23;22.7;22.2;21.7;21.4;21.2;21;21;20.8;20.7;20.3;19.8;19.1;18.6;18.6;18.7;18.8;18.7;18.8;18.9;19;19.3;19.4;19.8;20.3;20.8;21.3;21.9;22.2;22.4;22.4;22.4;22.5;22.6;22.8;23.1;23.1;23.2;23.2;23.3;23.2;23;23.1;23;22.8;22.7…
19.4;19.4;19.4;19.4;19.4;19.4;19.3;19.3;19.4;19.6;19.5;19.6;19.8;19.7;20;20.1;20.1;20.1;20.2;20.3;20.4;20.5;20.4;20.6;20.7;20.9;21.1;21.2;21.4;21.6;21.6;21.8;21.7;22;22.3;22.4;22.7;22.8;22.8;22.8;22.2;21.8;21.4;21.2;21.2;21;20.8;20.5;20.3;20.1;19.5;18.9;18.7;18.7;18.7;18.7;18.8;19;19.3;19.3;19.5;19.9;20.4;21;21.8;22;22.2;22.5;22.5;22.7;22.7;22.9;22.9;23;23;23.2;23.3;23.3;23.2;23.2;23;22.9;22.9;22…
19.4;19.4;19.4;19.5;19.4;19.3;19.5;19.4;19.5;19.7;19.6;19.7;19.7;19.9;19.9;20.1;20.1;20.3;20.3;20.3;20.3;20.5;20.6;20.5;20.7;20.7;20.9;21.3;21.3;21.4;21.6;21.8;21.8;21.9;22;22.3;22.5;22.6;22.8;22.6;22.1;21.9;21.6;21.4;21.3;21.1;21;20.8;20.4;20;19.5;19.1;18.7;18.7;18.7;18.7;19;19.1;19.2;19.5;19.8;20.1;20.7;21.3;21.9;21.9;22.4;22.4;22.7;22.9;23;23;23;23;23.2;23.2;23.3;23.2;23;22.9;23;22.9;22.7;22.7…
19.4;19.5;19.5;19.5;19.6;19.5;19.4;19.5;19.5;19.6;19.7;19.7;19.8;20;20;20.1;20;20.2;20.3;20.3;20.4;20.5;20.5;20.7;20.7;20.9;20.9;21.2;21.3;21.3;21.3;21.7;21.7;22;22;22.2;22.3;22.4;22.3;22.2;22.1;21.9;21.8;21.5;21.4;21.1;21.1;20.7;20.6;20.2;19.9;19.5;19.1;19.1;19;19;19.1;19.5;19.5;19.9;20;20.4;20.9;21.5;21.9;22.3;22.5;22.8;22.9;23;23;23;22.9;23.1;23.2;23.2;23.2;23.2;23.1;23;22.9;22.9;22.7;22.7;22.…
19.5;19.6;19.6;19.5;19.6;19.6;19.7;19.5;19.5;19.5;19.7;19.7;19.8;19.9;19.9;20;20;20;20.3;20.5;20.6;20.5;20.6;20.6;20.8;20.8;21;21.1;21;21.3;21.3;21.6;21.8;21.9;21.8;22.1;22.2;22.3;22.1;22;22;21.7;21.6;21.5;21.4;21.2;21;20.6;20.6;20.3;20;19.6;19.6;19.3;19.2;19.3;19.5;19.7;19.8;20.1;20.2;20.6;20.9;21.5;22;22.3;22.5;22.8;23;23.2;23.1;23;23;23.1;23.1;23.1;23.1;23.2;23.1;22.9;22.8;22.7;22.7;22.5;22.6;…
19.7;19.6;19.7;19.6;19.7;19.7;19.7;19.6;19.6;19.6;19.6;19.8;19.8;19.9;19.9;20.1;20;20;20.2;20.3;20.5;20.7;20.7;20.8;20.8;20.8;20.9;21.1;21;21.2;21;21.3;21.5;22;22;22;22;22;22;22;22;21.9;21.8;21.6;21.5;21.3;21;21;20.6;20.5;20.3;20.1;20;19.6;19.6;19.6;19.7;20;20.2;20.3;20.5;21;21.3;21.7;22;22.4;22.9;23;23.1;23.2;23.1;23.1;23.1;23.1;23.1;23.2;23.1;23;23.1;22.9;22.8;22.7;22.6;22.5;22.5;22.5;22.4;22.5…
19.6;19.7;19.8;19.7;19.7;19.8;19.6;19.7;19.6;19.6;19.7;19.7;19.9;19.9;20;19.9;20.1;20.1;20.5;20.2;20.5;20.6;20.7;20.8;20.8;20.9;21;21;21;21;21.1;21.2;21.3;21.8;21.8;22;22;22;22.1;22;22;21.9;21.9;21.6;21.5;21.6;21.1;21;20.8;20.7;20.7;20.3;20.3;20.2;20;20.1;20.2;20.4;20.7;20.8;20.8;21.3;21.5;21.9;22.2;22.5;22.7;23.2;23.2;23.2;23.2;23.2;23.2;23.1;23.2;23.2;23.1;23;22.9;22.9;22.7;22.7;22.6;22.5;22.5;…
19.7;19.7;19.7;19.7;19.7;19.7;19.7;19.7;19.7;19.8;19.8;19.8;19.8;19.9;19.9;20;20.1;20.2;20.3;20.4;20.4;20.5;20.6;20.6;20.8;20.9;20.9;21.1;21;21.1;21.2;21.1;21.3;21.4;21.6;21.9;21.9;21.9;22.1;22.1;22.1;21.9;22;21.7;21.6;21.6;21.3;21.3;21.2;20.8;20.8;20.7;20.7;20.5;20.5;20.5;20.5;20.8;20.9;21.1;21.2;21.5;21.7;22;22.4;22.4;23;23.2;23.2;23.3;23.2;23.2;23.2;23.1;23.2;23.1;23;23;22.9;22.8;22.8;22.6;22.…
19.7;19.7;19.8;19.8;19.7;19.8;19.8;19.8;19.8;19.7;19.7;19.9;19.9;19.9;19.9;20.1;20.2;20.2;20.1;20.3;20.3;20.5;20.6;20.6;20.6;20.8;21.1;21.1;21.2;21.2;21.4;21.3;21.3;21.4;21.3;21.7;21.8;22;22;22.1;22;22.1;22.1;21.8;21.8;21.7;21.6;21.4;21.3;21.3;20.9;20.9;20.7;20.8;20.8;20.8;21;20.9;21.2;21.2;21.5;21.8;21.9;22;22.3;22.6;23.1;23.2;23.2;23.2;23.2;23.2;23.1;23.1;23;23.1;22.9;22.7;22.7;22.7;22.7;22.6;2…
19.8;19.7;19.7;19.7;19.8;19.7;19.8;19.8;19.6;19.8;19.9;19.9;19.9;19.9;20;20.2;20.2;20.1;20.3;20.3;20.4;20.6;20.6;20.6;20.8;20.7;20.8;21;21.1;21.2;21.4;21.5;21.5;21.5;21.5;21.5;21.6;22;22.1;22.1;22.1;22;22.1;22;21.9;21.8;21.5;21.6;21.4;21.3;21.2;21.3;21.3;21.2;21.2;21.2;21.2;21.3;21.4;21.6;21.7;21.9;22.1;22.2;22.4;22.6;22.9;23.1;23.1;23.1;23.1;23.2;23.1;23;23;22.8;22.7;22.7;22.7;22.7;22.5;22.5;22.…
19.8;19.7;19.7;19.8;19.8;19.8;19.8;19.8;19.8;20;19.9;19.9;20.1;20;20.1;20.1;20.2;20.2;20.3;20.5;20.4;20.5;20.6;20.6;20.6;20.8;20.8;20.9;21.1;21.2;21.4;21.5;21.5;21.5;21.5;21.5;21.4;21.6;22;22.2;22.1;22.1;22.2;22;22;21.7;21.7;21.6;21.6;21.3;21.4;21.3;21.3;21.3;21.4;21.3;21.5;21.6;21.7;21.7;21.8;21.9;22.2;22.3;22.4;22.6;22.7;23;22.9;23.1;22.9;22.9;22.9;22.9;23;22.8;22.7;22.7;22.7;22.6;22.5;22.5;22.…
19.7;19.8;19.8;19.8;19.8;19.8;20;19.9;20.1;19.9;19.9;19.9;20.1;20.1;20.1;20.1;20.2;20.3;20.4;20.4;20.4;20.5;20.6;20.7;20.7;20.6;21;21;21.2;21.2;21.4;21.5;21.5;21.7;21.6;21.5;21.5;21.6;21.8;22.2;22.3;22;22.2;22.1;22;21.8;21.7;21.7;21.7;21.7;21.5;21.5;21.5;21.5;21.5;21.5;21.7;21.7;21.9;21.8;21.9;22.1;22.2;22.2;22.5;22.7;22.7;22.9;22.6;23;22.8;22.8;22.8;22.9;22.7;22.7;22.7;22.7;22.7;22.6;22.5;22.4;2…
19.7;19.7;19.8;19.9;19.9;19.8;19.8;19.9;19.9;19.9;20;20;19.9;20;20.1;20.1;20.3;20.2;20.3;20.4;20.4;20.5;20.6;20.7;20.6;20.9;21;21.1;21.1;21.3;21.4;21.4;21.4;21.4;21.5;21.5;21.5;21.4;21.7;21.9;22.3;22.4;22.3;22.2;22.1;22;21.8;21.8;21.8;21.8;21.7;21.7;21.8;21.5;21.5;21.5;21.7;22;21.9;22.1;22.2;22.1;22.3;22.3;22.4;22.5;22.6;22.7;22.7;22.7;22.8;22.7;22.9;22.7;22.7;22.7;22.6;22.6;22.5;22.5;22.5;22.4;2…
19.8;19.8;19.8;19.8;19.8;19.9;19.9;19.9;19.9;19.9;19.9;20;20;19.8;20.1;20.2;20.2;20.2;20.3;20.5;20.4;20.5;20.5;20.6;20.7;20.9;21;21.1;21.1;21.1;21.4;21.4;21.5;21.5;21.4;21.5;21.5;21.5;21.5;22.1;22.3;22.4;22.4;22.2;22.3;22.1;21.8;21.8;21.8;21.8;21.9;21.8;21.7;21.7;21.7;21.7;21.8;22;22;22.2;22.1;22.3;22.4;22.3;22.5;22.5;22.6;22.7;22.7;22.7;22.7;22.6;22.7;22.7;22.7;22.6;22.5;22.5;22.5;22.5;22.3;22.3…
19.7;19.8;19.8;19.8;19.8;19.9;19.9;19.9;19.9;19.9;20;20;19.9;19.9;20;20.1;20.1;20.2;20.3;20.3;20.4;20.5;20.6;20.6;20.6;20.7;20.8;21.1;21;21.1;21.2;21.4;21.4;21.5;21.4;21.4;21.5;21.5;21.9;22;22.4;22.4;22.4;22.3;22.2;22.1;22;21.8;21.9;21.8;21.9;21.8;21.9;21.7;21.8;21.8;22;21.9;22.2;22.3;22.3;22.3;22.4;22.4;22.5;22.6;22.6;22.6;22.7;22.7;22.7;22.7;22.7;22.7;22.7;22.5;22.5;22.3;22.4;22.3;22.5;22.3;22.…
19.7;19.8;19.9;19.8;19.9;19.8;19.9;19.9;19.9;19.9;19.9;20;20;20.1;20;20.2;20.2;20.3;20.3;20.4;20.5;20.5;20.5;20.6;20.6;20.7;20.8;21;21.1;21.1;21.2;21.2;21.4;21.5;21.6;21.6;21.6;21.6;21.9;22.2;22.3;22.4;22.6;22.4;22.4;22.3;22;21.9;21.9;21.9;21.9;21.9;21.9;21.8;21.7;21.9;21.9;22.1;22.2;22.2;22.2;22.4;22.4;22.5;22.4;22.5;22.6;22.7;22.7;22.7;22.7;22.7;22.7;22.7;22.5;22.4;22.4;22.4;22.4;22.3;22.2;22.2…
19.7;19.8;19.9;19.8;19.8;19.8;19.8;19.9;19.8;19.9;20;20;20.1;20.1;20.1;20.2;20.1;20.3;20.3;20.5;20.5;20.6;20.5;20.6;20.7;20.7;20.8;20.9;21.1;21;21.2;21.3;21.3;21.5;21.5;21.7;21.6;21.6;21.9;22;22.3;22.4;22.6;22.6;22.3;22.3;22.2;21.9;21.9;21.9;21.9;21.9;21.9;21.8;21.8;22;22.1;22.1;22.3;22.4;22.4;22.4;22.6;22.4;22.6;22.6;22.6;22.6;22.6;22.6;22.6;22.7;22.7;22.5;22.5;22.4;22.3;22.3;22.4;22.2;22.2;22.3…
19.8;19.9;19.9;19.9;19.8;20.2;19.8;19.8;19.9;19.9;20;20.1;20;20.1;20.1;20.2;20.3;20.3;20.5;20.5;20.6;20.5;20.7;20.8;20.8;20.8;20.8;21;21;21.1;21.2;21.2;21.2;21.4;21.5;21.5;21.7;21.8;22;22.2;22.4;22.5;22.8;22.7;22.3;22.4;22.3;22;21.9;21.9;21.9;21.9;21.9;21.9;22.1;22.2;22.2;22.3;22.4;22.5;22.5;22.5;22.5;22.6;22.6;22.6;22.6;22.6;22.6;22.6;22.6;22.6;22.6;22.5;22.5;22.4;22.4;22.2;22.3;22.2;22.1;22.1;2…
19.9;19.8;19.8;19.9;19.9;20;19.8;19.8;19.8;20;20.1;20;20.1;20.1;20.1;20.2;20.2;20.3;20.3;20.5;20.5;20.7;20.7;20.7;20.7;20.8;21.1;21.1;21.2;21.4;21.3;21.4;21.5;21.5;21.6;21.5;21.6;21.7;21.9;22.1;22.3;22.7;22.9;22.7;22.5;22.4;22.4;22.3;21.9;21.9;22;21.9;21.9;22.1;22.2;22.2;22.4;22.4;22.4;22.4;22.6;22.7;22.6;22.6;22.6;22.6;22.6;22.6;22.6;22.6;22.6;22.5;22.5;22.5;22.4;22.2;22.2;22.2;22.1;22.1;22.1;22…
19.8;19.9;19.9;19.9;19.8;19.9;19.9;19.8;20.1;19.9;20.1;20;19.9;20.1;20.1;20.2;20.2;20.4;20.3;20.4;20.5;20.7;20.7;20.6;20.8;20.8;21;21.1;21.1;21.3;21.2;21.5;21.5;21.6;21.6;21.7;21.6;21.7;21.9;21.9;22.1;22.4;22.7;22.7;22.6;22.5;22.2;22.2;21.9;22;22;22;22.1;22.1;22.3;22.2;22.4;22.4;22.4;22.7;22.6;22.7;22.6;22.7;22.7;22.6;22.6;22.6;22.6;22.6;22.6;22.6;22.5;22.5;22.5;22.4;22.3;22.2;22.3;22.2;22.2;22.1…
19.9;19.8;19.9;19.9;19.8;19.8;19.9;19.9;19.9;19.9;19.9;20;20.1;20.1;20.1;20.1;20.3;20.4;20.2;20.4;20.4;20.5;20.7;20.6;20.8;20.8;20.9;21;21.2;21.3;21.3;21.5;21.5;21.6;21.6;21.7;21.7;21.9;21.9;22;22.1;22.3;22.7;22.8;22.7;22.6;22.3;22.1;22;22;22.1;22.1;22.2;22.2;22.3;22.3;22.4;22.5;22.6;22.7;22.7;22.6;22.7;22.7;22.6;22.7;22.6;22.6;22.5;22.6;22.6;22.6;22.6;22.5;22.4;22.5;22.4;22.3;22.2;22.2;22.2;22.2…
19.9;19.9;19.8;19.9;19.8;19.8;19.9;19.8;19.9;19.9;20;20;20.1;20.1;20.1;20.1;20.3;20.1;20.3;20.4;20.4;20.6;20.6;20.5;20.7;20.8;20.8;21.1;21.2;21.3;21.4;21.6;21.5;21.8;21.6;21.8;21.8;21.9;21.9;22.1;22.1;22.3;22.7;22.8;22.6;22.5;22.3;22.2;22.1;22.2;22.1;22.1;22.2;22.2;22.3;22.4;22.5;22.6;22.6;22.8;22.6;22.5;22.7;22.7;22.7;22.7;22.6;22.6;22.5;22.6;22.5;22.5;22.6;22.5;22.4;22.4;22.3;22.1;22.2;22.1;22.…
19.8;19.8;19.8;19.8;19.8;19.8;19.8;19.8;19.8;19.9;19.9;20;20.1;19.9;20.1;20.2;20.1;20.3;20.3;20.4;20.4;20.4;20.5;20.6;20.7;20.7;21;20.8;21;21.2;21.2;21.4;21.5;21.5;21.7;21.8;21.8;21.8;21.9;22;22;22.3;22.7;22.7;22.6;22.6;22.5;22.3;22.1;22.2;22.1;22.2;22.2;22.2;22.3;22.5;22.6;22.7;22.8;22.8;22.8;22.8;22.7;22.7;22.7;22.6;22.4;22.5;22.4;22.4;22.5;22.5;22.5;22.3;22.2;22.1;22.1;22.1;22.1;22.1;22.1;22;2…
19.8;19.8;19.8;19.8;19.8;19.8;19.7;19.7;19.8;20;19.9;19.9;20.1;20;20.1;20.1;20.1;20.1;20.3;20.3;20.3;20.3;20.5;20.5;20.7;20.7;20.7;20.8;21;21.1;21.2;21.4;21.4;21.7;21.8;21.9;21.9;21.8;21.9;22.1;22.1;22.3;22.5;22.6;22.6;22.5;22.5;22.4;22.3;22.2;22.2;22.2;22.2;22.3;22.6;22.6;22.8;22.7;22.7;22.8;22.7;22.8;22.7;22.7;22.4;22.6;22.4;22.3;22.3;22.4;22.2;22.2;22.3;22.2;22.2;22.2;22.2;22.1;22;22.1;22;21.9…
19.7;19.7;19.7;19.8;19.7;19.8;19.8;19.7;19.8;19.9;19.9;20;19.9;20;20.1;20.1;20.1;20.1;20.1;20.3;20.2;20.3;20.4;20.4;20.5;20.6;20.7;20.8;21;21.1;21.3;21.5;21.5;21.6;21.9;21.9;21.9;22;22;22.1;22.3;22.2;22.6;22.5;22.6;22.6;22.5;22.4;22.4;22.4;22.2;22.2;22.3;22.6;22.5;22.7;22.6;22.8;22.7;22.6;22.6;22.6;22.6;22.5;22.5;22.4;22.3;22.3;22.3;22.4;22.2;22.5;22.3;22.3;22.3;22.2;22;22.1;22;22;21.9;22;22;21.9…
19.8;19.8;19.7;19.7;19.8;19.8;19.8;19.8;19.8;19.9;19.9;19.9;20;20;19.9;20.1;20.1;20.1;20.1;20.3;20.3;20.2;20.4;20.4;20.6;20.6;21;20.8;20.9;21.1;21.3;21.4;21.4;21.7;21.8;21.9;22;22.1;22.1;22.2;22.3;22.4;22.6;22.5;22.6;22.6;22.5;22.5;22.4;22.5;22.2;22.3;22.5;22.6;22.6;22.6;22.7;22.7;22.6;22.6;22.4;22.5;22.5;22.5;22.5;22.4;22.3;22.3;22.3;22.2;22.2;22.2;22.2;22.2;22.1;22;22.1;22;21.9;21.9;21.8;21.8;2…
19.8;19.7;19.8;19.7;19.8;19.8;19.8;19.8;19.8;19.8;19.9;19.8;19.9;20;20;20.2;20.1;20.1;20.1;20.1;20.3;20.4;20.4;20.5;20.5;20.7;20.6;20.8;21;21;21.2;21.4;21.4;21.6;21.8;21.8;22;22.2;22.1;22.3;22.3;22.4;22.4;22.5;22.5;22.4;22.5;22.4;22.2;22.6;22.4;22.4;22.5;22.5;22.6;22.7;22.6;22.5;22.7;22.5;22.4;22.4;22.5;22.3;22.3;22.3;22.2;22.1;22.2;22.2;22.2;22.2;22.1;22;22.1;22;21.9;22;21.9;21.9;21.8;21.9;21.9;…
19.8;19.7;19.8;19.8;19.7;19.9;19.7;19.8;19.9;19.9;19.9;19.9;20;19.9;19.9;20.1;20;20.2;20.1;20.1;20.2;20.3;20.4;20.4;20.5;20.7;20.6;20.7;20.9;20.9;21.2;21.3;21.4;21.6;21.7;21.8;21.9;22.2;22.3;22.3;22.4;22.3;22.4;22.4;22.4;22.4;22.3;22.3;22.3;22.2;22.3;22.4;22.4;22.6;22.6;22.6;22.6;22.6;22.5;22.4;22.4;22.4;22.4;22.3;22.2;22.3;22.1;22.2;22.2;22.1;22;22;22.1;22;22;22;21.8;21.8;21.8;21.8;21.7;21.7;21.…
19.8;19.7;19.8;19.8;19.8;19.8;19.8;19.8;19.8;20;19.9;20;20;20;19.9;20;20;20;20.1;20.1;20.1;20.2;20.3;20.4;20.3;20.4;20.5;20.9;20.9;21;21.1;21.1;21.3;21.6;21.6;21.7;21.9;21.9;22;22.2;22.3;22.4;22.4;22.3;22.3;22.3;22.3;22.3;22.3;22.3;22.3;22.4;22.4;22.6;22.5;22.5;22.6;22.5;22.4;22.3;22.3;22.3;22.3;22.3;22.2;22.3;22.3;22.2;22.2;22.2;22.2;22;22;22;21.9;22;21.9;21.8;21.8;21.7;21.6;21.6;21.7;21.6;21.5;…
19.8;19.8;19.8;19.8;19.8;19.8;19.8;19.7;19.8;19.9;19.9;19.9;19.9;20.1;20;20.1;19.9;20.1;20;20.1;20.3;20.2;20.3;20.3;20.3;20.4;20.5;20.5;20.9;21;21.2;21.2;21.3;21.4;21.6;21.7;21.9;22.1;22.3;22.4;22.3;22.3;22.3;22.3;22.4;22.2;22.3;22.3;22.3;22.3;22.3;22.3;22.4;22.4;22.6;22.6;22.5;22.5;22.5;22.5;22.5;22.4;22.3;22.3;22.2;22.3;22.3;22.2;22.2;22.2;22.2;22.1;22.1;21.9;21.9;21.9;21.8;21.8;21.8;21.8;21.8;…
19.8;19.8;19.8;19.8;19.8;19.8;19.8;19.7;19.9;19.8;19.8;19.9;19.8;19.9;20;20;20;20;20;20.1;20.2;20.1;20.3;20.1;20.3;20.3;20.5;20.5;20.8;20.9;21;21.2;21.1;21.3;21.5;21.6;21.8;22;22;22.3;22.3;22.4;22.4;22.3;22.2;22.2;22.1;22.2;22.2;22.3;22.2;22.2;22.4;22.4;22.5;22.6;22.5;22.5;22.5;22.5;22.5;22.4;22.4;22.3;22.2;22.3;22.3;22.3;22.3;22.2;22.1;22.1;21.9;21.9;21.8;21.9;21.7;21.8;21.8;21.7;21.6;21.6;21.5;…
19.8;19.8;19.8;19.8;19.8;19.8;19.8;19.7;19.8;19.8;19.8;19.8;19.8;20;20;20;20;20;20.1;20.1;20;20.1;20.1;20.1;20.2;20.2;20.4;20.4;20.5;20.7;21;21;21.3;21.3;21.6;21.6;21.9;21.9;22;22.3;22.3;22.3;22.4;22.2;22.2;22.1;22.1;22.1;22.1;22.1;22.2;22.2;22.3;22.4;22.5;22.5;22.5;22.5;22.5;22.5;22.4;22.4;22.3;22.4;22.2;22.2;22.1;22.2;22.2;22.1;22;22;21.9;21.9;21.9;21.8;21.7;21.8;21.8;21.6;21.5;21.5;21.5;21.5;2…
19.8;19.8;19.8;19.8;19.8;19.9;19.8;19.8;19.8;19.8;19.8;19.8;20;20;20;20;20;20;20.1;20.1;20;20.2;20.2;20.2;20.3;20.3;20.3;20.5;20.6;20.6;20.7;21;21;21.2;21.3;21.4;21.6;21.7;21.9;22.2;22.2;22.3;22.3;22.2;22.2;22;22.1;22.2;22.1;22.1;22.2;22.2;22.2;22.4;22.3;22.3;22.4;22.5;22.4;22.5;22.4;22.4;22.4;22.3;22.2;22.2;22.2;22.1;22.2;22.2;22;22.1;21.9;21.7;21.7;21.7;21.6;21.5;21.6;21.4;21.6;21.5;21.4;21.4;2…
19.8;19.8;19.8;19.8;19.7;19.8;19.8;19.8;19.9;19.9;19.8;19.7;19.9;19.9;20;20;20;20;20.1;20.1;20.1;20.1;20.2;20.1;20.2;20.2;20.4;20.4;20.5;20.5;20.8;20.9;20.9;21.1;21.3;21.3;21.4;21.7;21.8;21.9;22.2;22.2;22.3;22;22.1;22.1;22.1;22;22;22.1;22;22.2;22.2;22.4;22.3;22.3;22.4;22.5;22.3;22.4;22.4;22.3;22.3;22.3;22.1;22.2;22.1;22.1;22.2;22.1;22.1;21.9;21.7;21.7;21.7;21.6;21.6;21.6;21.6;21.4;21.4;21.4;21.4;…
19.8;19.9;19.8;19.9;19.8;19.9;19.8;19.8;19.9;19.9;19.9;19.8;19.9;20;20;19.9;19.9;20;20.1;20.1;20.1;20.1;20.1;20.3;20.1;20.1;20.2;20.4;20.3;20.6;20.6;20.8;20.8;20.9;21.2;21.2;21.4;21.5;21.7;21.9;22;22;22.2;22.1;22;21.9;21.8;22;22;22;22.1;22.1;22.2;22.2;22.3;22.4;22.3;22.4;22.3;22.4;22.3;22.2;22.2;22.2;22.2;22.1;22.1;21.9;22.1;21.9;21.9;21.8;21.9;21.6;21.6;21.6;21.5;21.5;21.6;21.4;21.3;21.4;21.4;21…
19.7;19.9;19.9;19.8;19.9;19.9;19.8;19.8;19.8;19.8;19.8;19.8;19.9;19.9;20;19.9;20;20;20.1;20.1;20.1;20.1;20.1;20.1;20.1;20.1;20.3;20.4;20.4;20.4;20.5;20.6;20.7;21;21;21;21.3;21.4;21.5;21.6;21.7;21.9;22;22;22;21.9;22;21.9;22;22.1;22.1;22.1;22.2;22.2;22.3;22.3;22.3;22.3;22.4;22.2;22.2;22.2;22.2;22.2;22.1;22;21.9;22;21.9;21.9;21.9;21.8;21.6;21.5;21.6;21.6;21.5;21.4;21.4;21.3;21.4;21.3;21.3;21.2;21.2;…
19.6;19.8;19.9;19.8;19.8;19.8;19.8;19.8;19.9;19.9;19.9;19.8;19.9;19.9;19.9;20;20;20;20.1;20;20;20.1;20.2;20.1;20.2;20.1;20.1;20.1;20.2;20.3;20.4;20.6;20.6;20.8;20.9;21.2;21.2;21.4;21.4;21.5;21.6;21.8;21.9;21.9;21.9;22;21.9;22;21.9;21.9;22;22.1;22.2;22.2;22.2;22.3;22.3;22.3;22.4;22.2;22.3;22;22.2;22.1;22;21.9;22;22;21.9;21.7;21.6;21.6;21.6;21.4;21.4;21.3;21.3;21.3;21.4;21.3;21.3;21.2;21.2;21.3;21.…
19.6;19.8;19.8;19.8;19.8;19.9;19.9;19.8;19.8;19.9;19.7;19.8;19.9;19.9;19.9;19.9;20;20;20.1;20.1;20.2;20.2;20.1;20.1;20.1;20.1;20.2;20.2;20.2;20.2;20.3;20.5;20.6;20.8;20.9;21.1;21.2;21.3;21.3;21.5;21.5;21.5;21.8;21.9;22;21.8;21.8;22;22;22;22;22;22.1;22.1;22.2;22.2;22.3;22.3;22.3;22.3;22.1;22;21.9;21.9;21.9;21.9;21.7;21.7;21.8;21.8;21.7;21.6;21.5;21.5;21.5;21.4;21.3;21.3;21.4;21.3;21.2;21.2;21.1;21…
19.8;19.8;19.8;19.8;19.9;19.8;19.8;19.8;19.8;19.9;19.9;19.8;19.9;19.9;19.9;20;20;20;20;20.1;20.1;20.2;20.2;20.1;20.1;20.1;20.1;20.1;20.2;20.2;20.3;20.4;20.4;20.7;20.8;20.8;20.9;20.9;21.3;21.3;21.4;21.6;21.7;21.7;21.8;21.8;22;21.9;22;21.9;22;22;22;22.1;22.2;22.2;22.3;22.2;22.2;22;22;21.9;21.9;21.9;21.9;21.7;21.7;21.7;21.7;21.6;21.5;21.5;21.3;21.5;21.4;21.3;21.3;21.2;21.3;21.3;21;21.1;20.9;20.9;21;…
19.9;19.9;19.8;19.7;19.8;19.8;19.8;19.8;19.8;19.9;19.9;19.8;19.9;19.9;20;20;20;20;20.1;20;20.1;20.3;20.2;20.2;20.1;20.1;20.1;20.2;20.1;20.2;20.4;20.4;20.5;20.7;20.5;20.8;20.8;21;21.1;21.2;21.5;21.4;21.5;21.6;21.7;21.5;21.9;21.8;21.9;21.9;22;22;22.1;22;21.9;22;22;21.9;22;22;22;21.7;21.6;21.7;21.7;21.8;21.6;21.7;21.6;21.6;21.5;21.4;21.3;21.2;21.3;21.2;21.1;21.1;21.1;21;21.1;21.1;21;20.9;20.9;20.8;2…
19.9;19.8;19.7;19.8;19.8;19.8;19.9;19.9;19.9;19.9;19.9;19.9;19.9;19.9;19.9;20;20;20;20.1;20.1;20;20.2;20.1;20.1;20.1;20.1;20.1;20.1;20.2;20.2;20.3;20.4;20.5;20.5;20.5;20.6;20.8;20.8;20.8;21;21.2;21.3;21.3;21.5;21.4;21.4;21.7;21.7;21.8;21.8;21.8;21.9;21.9;21.9;22;21.8;21.8;21.9;21.8;21.9;21.8;21.8;21.6;21.6;21.6;21.6;21.6;21.5;21.5;21.5;21.5;21.5;21.3;21.2;21.2;21.1;21.1;21.1;21.1;21.1;21;21;20.9;…
19.6;19.8;19.7;19.9;19.7;19.9;19.8;19.7;19.8;19.9;19.7;19.9;19.9;20;19.8;20;19.9;20;20.1;20.1;20.1;20.2;20.2;20.1;20.1;20.2;20.2;20.1;20.2;20.1;20.1;20.4;20.1;20.4;20.5;20.5;20.5;20.7;20.8;20.9;20.9;20.9;21.2;21.3;21.1;21.4;21.4;21.4;21.4;21.8;21.8;21.7;21.7;21.8;21.8;21.8;21.7;21.7;21.8;21.8;21.7;21.6;21.6;21.4;21.4;21.6;21.5;21.4;21.5;21.4;21.3;21.3;21.5;21.1;21.2;21.1;21.1;21.1;21.1;21.1;21;21…
Time Played: 00:00:05
19.5;19.5;19.5;19.5;19.5;19.5;19.4;19.6;19.6;19.6;19.5;19.5;19.5;19.6;19.6;19.6;19.6;19.4;19.6;19.6;19.5;19.5;19.6;19.6;19.5;19.5;19.6;19.6;19.6;19.6;19.6;19.6;19.4;19.5;19.4;19.4;19.5;19.6;19.6;19.6;19.5;19.6;19.6;19.6;19.6;19.6;19.6;19.7;19.7;19.5;19.5;19.6;19.5;19.6;19.5;19.5;19.6;19.5;19.7;19.7;19.4;19.5;19.6;19.5;19.5;19.6;19.5;19.6;19.5;19.6;19.6;19.6;19.5;19.6;19.6;19.6;19.5;19.5;19.5;19.5…
19.5;19.5;19.5;19.5;19.5;19.6;19.6;19.6;19.6;19.6;19.5;19.6;19.5;19.5;19.6;19.6;19.6;19.6;19.6;19.6;19.5;19.6;19.6;19.5;19.5;19.5;19.6;19.5;19.5;19.6;19.6;19.5;19.5;19.5;19.5;19.5;19.6;19.5;19.5;19.5;19.6;19.6;19.6;19.8;19.6;19.6;19.5;19.5;19.7;19.6;19.6;19.5;19.5;19.6;19.5;19.6;19.6;19.5;19.7;19.5;19.6;19.5;19.5;19.4;19.5;19.5;19.5;19.5;19.6;19.5;19.5;19.5;19.5;19.5;19.5;19.5;19.5;19.5;19.5;19.5…
19.7;19.7;19.6;19.6;19.6;19.6;19.5;19.6;19.6;19.5;19.6;19.6;19.5;19.6;19.6;19.6;19.6;19.6;19.6;19.6;19.6;19.5;19.6;19.5;19.6;19.5;19.6;19.6;19.5;19.6;19.6;19.6;19.5;19.5;19.5;19.5;19.5;19.5;19.5;19.5;19.6;19.6;19.6;19.6;19.6;19.6;19.6;19.5;19.7;19.6;19.5;19.5;19.6;19.6;19.5;19.5;19.6;19.5;19.5;19.5;19.5;19.5;19.4;19.5;19.5;19.5;19.6;19.5;19.5;19.4;19.5;19.4;19.5;19.5;19.5;19.5;19.5;19.5;19.5;19.5…
19.7;19.7;19.6;19.6;19.6;19.6;19.3;19.3;19.6;19.7;19.6;19.4;19.7;19.6;19.5;19.6;19.5;19.6;19.5;19.5;19.5;19.6;19.5;19.6;19.5;19.5;19.6;19.7;19.5;19.5;19.6;19.5;19.5;19.5;19.5;19.5;19.5;19.5;19.5;19.5;19.6;19.6;19.6;19.6;19.6;19.6;19.6;19.5;19.5;19.5;19.5;19.6;19.5;19.5;19.5;19.5;19.5;19.5;19.5;19.5;19.5;19.5;19.5;19.5;19.5;19.5;19.5;19.4;19.4;19.4;19.4;19.4;19.5;19.5;19.5;19.5;19.5;19.5;19.5;19.5…
19.7;19.7;19.7;19.6;19.5;19.6;19.6;19.5;19.8;19.5;19.5;19.6;19.5;19.6;19.6;19.6;19.6;19.5;19.6;19.6;19.5;19.6;19.5;19.5;19.6;19.6;19.6;19.6;19.6;19.5;19.7;19.5;19.5;19.5;19.5;19.5;19.5;19.5;19.5;19.5;19.5;19.6;19.6;19.6;19.6;19.5;19.5;19.5;19.5;19.6;19.6;19.5;19.6;19.5;19.5;19.5;19.5;19.5;19.5;19.5;19.5;19.5;19.5;19.5;19.5;19.5;19.5;19.5;19.5;19.4;19.4;19.5;19.5;19.5;19.5;19.5;19.5;19.5;19.6;19.5…
19.7;19.7;19.6;19.6;19.6;19.5;19.5;19.5;19.6;19.7;19.6;19.6;19.7;19.7;19.7;19.6;19.6;19.6;19.6;19.6;19.5;19.5;19.5;19.6;19.6;19.5;19.6;19.6;19.6;19.6;19.6;19.5;19.5;19.5;19.5;19.6;19.5;19.5;19.5;19.6;19.6;19.6;19.3;19.6;19.5;19.5;19.6;19.6;19.6;19.7;19.6;19.6;19.5;19.6;19.6;19.6;19.5;19.5;19.5;19.5;19.4;19.5;19.5;19.5;19.5;19.5;19.5;19.4;19.5;19.5;19.5;19.6;19.4;19.5;19.5;19.5;19.5;19.6;19.4;19.4…
19.6;19.7;19.7;19.6;19.6;19.7;19.7;19.7;19.7;19.7;19.7;19.7;19.7;19.6;19.7;19.5;19.6;19.5;19.6;19.6;19.5;19.5;19.6;19.6;19.6;19.6;19.7;19.6;19.6;19.6;19.6;19.6;19.5;19.7;19.5;19.6;19.5;19.5;19.6;19.6;19.6;19.6;19.5;19.6;19.6;19.6;19.5;19.6;19.6;19.7;19.6;19.7;19.6;19.6;19.6;19.6;19.5;19.5;19.5;19.5;19.5;19.4;19.6;19.4;19.6;19.5;19.5;19.5;19.5;19.4;19.5;19.5;19.5;19.5;19.6;19.6;19.5;19.5;19.5;19.4…
19.7;19.7;19.7;19.6;19.6;19.7;19.7;19.7;19.8;19.7;19.5;19.7;19.7;19.5;19.6;19.6;19.7;19.6;19.6;19.6;19.5;19.6;19.6;19.6;19.6;19.6;19.5;19.6;19.5;19.6;19.6;19.6;19.5;19.5;19.6;19.5;19.6;19.6;19.6;19.6;19.5;19.6;19.6;19.6;19.6;19.6;19.6;19.6;19.6;19.6;19.6;19.6;19.6;19.6;19.5;19.5;19.5;19.5;19.5;19.5;19.5;19.4;19.4;19.5;19.5;19.5;19.4;19.4;19.5;19.4;19.5;19.5;19.5;19.5;19.5;19.5;19.4;19.5;19.6;19.5…
19.7;19.7;19.6;19.6;19.8;19.8;19.7;19.7;19.7;19.7;19.5;19.7;19.7;19.7;19.6;19.7;19.7;19.7;19.6;19.7;19.7;19.6;19.5;19.6;19.5;19.6;19.6;19.7;19.6;19.6;19.5;19.6;19.6;19.5;19.6;19.6;19.6;19.6;19.6;19.6;19.5;19.7;19.7;19.5;19.6;19.6;19.6;19.6;19.5;19.6;19.6;19.6;19.6;19.5;19.5;19.5;19.5;19.5;19.5;19.6;19.5;19.5;19.5;19.6;19.5;19.5;19.5;19.4;19.5;19.6;19.5;19.5;19.6;19.6;19.6;19.5;19.3;19.7;19.4;19.5…
19.7;19.7;19.7;19.7;19.7;19.7;19.7;19.8;19.8;19.8;19.6;19.6;19.7;19.7;19.7;19.6;19.7;19.6;19.6;19.7;19.6;19.6;19.7;19.6;19.6;19.7;19.6;19.6;19.6;19.6;19.5;19.6;19.6;19.6;19.5;19.6;19.5;19.6;19.6;19.7;19.6;19.6;19.6;19.5;19.5;19.6;19.6;19.6;19.6;19.6;19.6;19.6;19.6;19.5;19.6;19.5;19.5;19.6;19.5;19.5;19.5;19.5;19.4;19.4;19.5;19.5;19.5;19.5;19.5;19.5;19.5;19.6;19.5;19.5;19.5;19.5;19.5;19.5;19.5;19.5…
19.8;19.7;19.7;19.7;19.8;19.8;19.7;19.8;19.8;19.7;19.7;19.7;19.7;19.6;19.6;19.7;19.6;19.6;19.6;19.7;19.6;19.6;19.6;19.6;19.7;19.7;19.7;19.6;19.5;19.5;19.6;19.7;19.5;19.6;19.5;19.6;19.6;19.6;19.6;19.6;19.6;19.6;19.7;19.7;19.6;19.6;19.6;19.5;19.6;19.6;19.6;19.6;19.6;19.6;19.5;19.5;19.5;19.5;19.5;19.5;19.5;19.5;19.4;19.5;19.6;19.5;19.6;19.5;19.5;19.4;19.6;19.6;19.5;19.6;19.5;19.4;19.5;19.5;19.4;19.5…
19.8;19.8;19.8;19.9;19.8;19.7;19.7;19.7;19.8;19.7;19.7;19.7;19.7;19.8;19.7;19.6;19.6;19.7;19.7;19.7;19.6;19.6;19.5;19.6;19.7;19.6;19.6;19.7;19.6;19.7;19.5;19.7;19.5;19.5;19.6;19.6;19.6;19.5;19.6;19.6;19.7;19.6;19.7;19.6;19.6;19.6;19.6;19.6;19.6;19.6;19.6;19.6;19.6;19.6;19.6;19.5;19.5;19.5;19.6;19.5;19.5;19.5;19.5;19.5;19.6;19.5;19.5;19.6;19.5;19.5;19.4;19.6;19.5;19.5;19.6;19.5;19.4;19.4;19.5;19.5…
19.8;19.8;19.8;19.7;19.8;19.7;19.7;19.8;19.7;19.8;19.8;19.7;19.7;19.8;19.7;19.8;19.7;19.7;19.7;19.7;19.7;19.7;19.7;19.7;19.7;19.7;19.7;19.7;19.6;19.7;19.7;19.6;19.6;19.7;19.5;19.6;19.5;19.5;19.6;19.7;19.6;19.6;19.7;19.6;19.7;19.6;19.6;19.7;19.6;19.6;19.6;19.6;19.6;19.6;19.6;19.6;19.6;19.5;19.6;19.6;19.5;19.5;19.5;19.5;19.6;19.5;19.6;19.5;19.6;19.6;19.5;19.6;19.6;19.6;19.5;19.5;19.5;19.5;19.5;19.5…
19.7;19.8;19.8;19.8;19.7;19.7;19.8;19.8;20;19.7;19.7;19.8;19.7;19.8;19.7;19.7;19.6;19.7;19.7;19.7;19.7;19.7;19.7;19.7;19.7;19.7;19.6;19.6;19.7;19.7;19.7;19.7;19.6;19.6;19.6;19.6;19.5;19.6;19.6;19.7;19.6;19.6;19.7;19.6;19.6;19.6;19.7;19.7;19.7;19.6;19.5;19.6;19.5;19.6;19.5;19.5;19.5;19.6;19.5;19.5;19.5;19.5;19.5;19.5;19.5;19.5;19.6;19.5;19.5;19.5;19.6;19.6;19.5;19.6;19.5;19.5;19.5;19.5;19.5;19.4;1…
19.8;19.8;19.8;19.8;19.7;19.7;19.7;19.8;19.9;19.8;19.7;19.9;19.8;19.8;19.8;19.8;19.8;19.7;19.7;19.7;19.7;19.7;19.7;19.7;19.7;19.7;19.6;19.7;19.7;19.7;19.7;19.6;19.6;19.6;19.6;19.4;19.6;19.6;19.5;19.5;19.6;19.7;19.6;19.6;19.6;19.6;19.6;19.7;19.7;19.7;19.5;19.5;19.5;19.5;19.6;19.6;19.5;19.5;19.5;19.5;19.5;19.5;19.5;19.4;19.6;19.6;19.7;19.6;19.5;19.5;19.4;19.6;19.6;19.5;19.5;19.5;19.5;19.5;19.4;19.5…
19.7;19.7;19.8;19.8;19.8;19.8;19.8;19.8;19.8;19.8;19.8;19.8;19.8;19.7;19.8;19.8;19.8;19.8;19.7;19.7;19.7;19.7;19.7;19.7;19.7;19.7;19.7;19.7;19.7;19.6;19.7;19.6;19.6;19.5;19.5;19.5;19.6;19.6;19.6;19.6;19.6;19.5;19.6;19.6;19.7;19.6;19.6;19.6;19.6;19.6;19.5;19.6;19.6;19.6;19.6;19.5;19.4;19.5;19.5;19.5;19.5;19.5;19.5;19.5;19.5;19.6;19.5;19.5;19.6;19.5;19.5;19.5;19.5;19.5;19.6;19.6;19.4;19.6;19.4;19.5…
19.9;19.8;19.8;19.8;19.8;19.8;19.9;20;19.8;19.9;19.9;19.9;19.8;19.8;19.8;19.8;19.8;19.8;19.7;19.7;19.7;19.7;19.7;19.7;19.7;19.7;19.5;19.7;19.7;19.6;19.7;19.6;19.6;19.7;19.5;19.5;19.6;19.6;19.6;19.6;19.6;19.6;19.6;19.6;19.6;19.6;19.6;19.6;19.6;19.6;19.6;19.6;19.6;19.6;19.6;19.5;19.5;19.6;19.6;19.5;19.5;19.5;19.5;19.5;19.6;19.6;19.5;19.4;19.6;19.4;19.6;19.5;19.5;19.5;19.5;19.5;19.5;19.5;19.5;19.5;1…
19.8;19.9;19.9;19.8;19.9;19.9;19.8;19.9;19.9;19.9;19.9;19.8;19.8;19.8;19.8;19.8;19.8;19.8;19.8;19.7;19.7;19.7;19.7;19.7;19.7;19.7;19.7;19.6;19.7;19.7;19.8;19.6;19.6;19.6;19.5;19.5;19.6;19.6;19.6;19.7;19.5;19.6;19.6;19.6;19.6;19.6;19.6;19.6;19.6;19.6;19.6;19.6;19.6;19.6;19.6;19.6;19.5;19.6;19.6;19.5;19.5;19.5;19.5;19.6;19.5;19.5;19.4;19.4;19.5;19.5;19.5;19.5;19.5;19.5;19.5;19.4;19.5;19.5;19.5;19.5…
19.9;19.9;19.9;19.9;19.9;19.9;19.8;19.9;19.9;19.9;19.9;19.9;19.9;19.9;19.8;19.8;19.7;19.8;19.8;19.8;19.7;19.7;19.7;19.7;19.7;19.7;19.6;19.7;19.7;19.7;19.7;19.7;19.7;19.6;19.5;19.5;19.6;19.6;19.6;19.7;19.6;19.6;19.6;19.6;19.6;19.6;19.6;19.6;19.6;19.6;19.6;19.6;19.6;19.6;19.5;19.7;19.5;19.6;19.6;19.6;19.5;19.5;19.6;19.6;19.5;19.5;19.7;19.5;19.4;19.6;19.5;19.5;19.5;19.5;19.5;19.4;19.5;19.5;19.4;19.5…
19.9;19.9;19.9;19.9;19.9;20;19.9;20;19.9;19.9;19.9;19.9;19.9;19.9;19.8;19.8;19.8;19.8;19.8;19.8;19.7;19.7;19.8;19.7;19.8;19.8;19.7;19.8;19.7;19.7;19.7;19.7;19.5;19.7;19.6;19.6;19.6;19.6;19.6;19.8;19.6;19.6;19.6;19.6;19.6;19.7;19.6;19.6;19.6;19.6;19.5;19.6;19.6;19.6;19.6;19.6;19.5;19.6;19.6;19.5;19.5;19.6;19.6;19.6;19.6;19.5;19.5;19.6;19.6;19.6;19.6;19.6;19.5;19.5;19.6;19.5;19.5;19.5;19.5;19.5;19.…
19.9;19.9;19.9;19.9;19.9;19.9;20;20;20;19.9;19.9;19.9;19.9;19.9;19.9;19.8;19.8;19.8;19.8;19.8;19.8;19.8;19.8;19.8;19.7;19.7;19.8;19.7;19.8;19.8;19.8;19.8;19.6;19.6;19.7;19.7;19.6;19.6;19.6;19.8;19.8;19.6;19.7;19.7;19.6;19.6;19.6;19.6;19.6;19.6;19.6;19.6;19.6;19.7;19.6;19.6;19.6;19.6;19.6;19.5;19.6;19.5;19.6;19.6;19.5;19.5;19.6;19.5;19.6;19.7;19.5;19.6;19.5;19.6;19.5;19.5;19.5;19.5;19.5;19.5;19.5;…
19.9;19.9;19.9;19.9;20;19.9;20;20;20.1;20;20;19.9;19.9;19.9;19.9;19.9;19.9;19.9;19.8;19.8;19.8;19.9;19.8;19.8;19.9;19.8;19.8;19.8;19.8;19.8;19.7;19.8;19.7;19.8;19.6;19.6;19.7;19.6;19.7;19.7;19.8;19.7;19.7;19.7;19.7;19.6;19.6;19.6;19.7;19.6;19.6;19.6;19.6;19.6;19.6;19.7;19.6;19.6;19.6;19.6;19.5;19.5;19.6;19.6;19.6;19.5;19.6;19.5;19.5;19.6;19.6;19.6;19.6;19.5;19.6;19.6;19.4;19.6;19.5;19.6;19.5;19.5…
20;20;19.9;20;19.9;20;19.9;20;20;20;19.9;20;19.9;19.9;19.9;19.9;19.8;19.9;19.9;19.9;19.9;20;19.8;19.8;19.8;19.8;19.8;19.8;19.8;19.7;19.7;19.7;19.6;19.7;19.6;19.7;19.7;19.6;19.6;19.7;19.7;19.6;19.7;19.7;19.7;19.7;19.7;19.5;19.6;19.7;19.6;19.6;19.6;19.7;19.6;19.6;19.5;19.6;19.6;19.5;19.6;19.6;19.6;19.6;19.6;19.6;19.5;19.6;19.6;19.6;19.6;19.6;19.5;19.6;19.5;19.5;19.5;19.6;19.5;19.6;19.5;19.6;19.5;19…
20;20;19.9;20;19.9;20;20;19.9;19.9;20;19.9;20;19.9;20;19.9;19.9;19.9;19.9;19.9;19.9;20;19.9;19.9;19.9;19.9;19.9;19.9;19.9;19.8;19.8;19.8;19.8;19.6;19.7;19.7;19.6;19.7;19.7;19.7;19.7;19.7;19.6;19.7;19.7;19.7;19.7;19.6;19.6;19.6;19.6;19.7;19.7;19.6;19.6;19.6;19.7;19.5;19.6;19.6;19.6;19.6;19.5;19.6;19.6;19.6;19.6;19.6;19.7;19.6;19.6;19.6;19.6;19.6;19.6;19.6;19.6;19.6;19.5;19.5;19.6;19.5;19.6;19.5;19…
20;20;20;20;19.9;20;20;20;20;20;20;19.9;20;20;20;20;20;19.9;19.9;19.9;19.8;19.9;19.9;19.9;19.9;19.9;19.9;19.8;19.8;19.8;19.8;19.8;19.8;19.7;19.7;19.8;19.8;19.7;19.7;19.7;19.7;19.6;19.7;19.8;19.7;19.7;19.7;19.6;19.7;19.7;19.6;19.6;19.6;19.7;19.6;19.6;19.5;19.6;19.7;19.6;19.6;19.6;19.6;19.6;19.6;19.5;19.7;19.5;19.6;19.6;19.7;19.6;19.6;19.7;19.6;19.6;19.6;19.6;19.6;19.6;19.5;19.7;19.5;19.6;19.6;19.6…
19.9;20.1;20;19.9;20;20;19.9;20.1;20;20;20.1;20;19.9;19.9;20;20;20;20;20;20;19.8;19.9;20;19.9;19.9;19.9;19.9;20;19.9;19.8;19.9;19.8;19.7;19.8;19.8;19.7;19.7;19.8;19.8;19.6;19.7;19.8;19.8;19.8;19.7;19.7;19.7;19.7;19.7;19.7;19.7;19.7;19.7;19.6;19.6;19.6;19.6;19.6;19.6;19.6;19.6;19.6;19.6;19.6;19.6;19.6;19.5;19.7;19.7;19.6;19.7;19.7;19.6;19.6;19.6;19.6;19.7;19.6;19.6;19.6;19.6;19.6;19.6;19.6;19.6;19…
20;20;20;20;20;20;20;20;20;20;19.9;20;20;20;19.9;20.1;19.9;19.9;20;20;20;20;19.9;19.9;19.9;19.9;19.8;19.9;20;19.9;19.9;19.8;19.8;19.8;19.8;19.8;19.8;19.8;19.8;19.7;19.7;19.8;19.8;19.6;19.7;19.7;19.7;19.7;19.7;19.7;19.7;19.7;19.7;19.7;19.6;19.6;19.6;19.6;19.6;19.6;19.6;19.6;19.6;19.6;19.6;19.6;19.5;19.6;19.6;19.6;19.6;19.7;19.6;19.6;19.6;19.6;19.6;19.6;19.6;19.6;19.6;19.6;19.6;19.6;19.7;19.7;19.7;…
20;20.1;20.1;20.1;20.1;20.1;20.1;20;20;20;20;20;20;20;20;20.1;20.1;19.9;19.8;20;20;19.9;19.9;19.8;19.9;20;19.9;20;19.9;19.9;19.9;20;19.9;19.9;19.9;19.7;19.8;19.7;19.8;19.8;19.7;19.7;19.6;19.7;19.7;19.7;19.7;19.7;19.7;19.8;19.7;19.7;19.8;19.7;19.7;19.6;19.6;19.6;19.6;19.6;19.6;19.6;19.6;19.6;19.7;19.6;19.7;19.5;19.6;19.7;19.5;19.6;19.7;19.7;19.6;19.7;19.6;19.6;19.6;19.7;19.6;19.6;19.6;19.7;19.8;19…
20.1;20;20.1;20.1;20.1;20;20;20;20.2;20;20;20.1;20;20;20;20;20;20;19.9;20.1;19.9;19.9;19.9;20;20;20;20;20;19.9;20;19.9;19.9;19.9;19.9;19.8;19.8;19.9;19.7;19.8;19.8;19.7;19.7;19.7;19.7;19.7;19.7;19.7;19.7;19.7;19.7;19.8;19.7;19.7;19.6;19.6;19.6;19.6;19.6;19.6;19.7;19.6;19.6;19.6;19.6;19.6;19.6;19.7;19.6;19.6;19.7;19.6;19.7;19.7;19.6;19.6;19.7;19.7;19.7;19.7;19.7;19.6;19.7;19.7;19.8;19.7;19.8;19.7;…
20.1;20.1;20.1;20.1;20;20;20;20.1;20.1;20.2;20;20;20;20;20;20;20;20;20.1;20.1;20;20.1;19.9;20;19.8;20;20;20;19.9;20;19.9;19.9;19.9;19.9;19.9;19.9;19.9;19.8;19.8;19.8;19.8;19.8;19.8;19.8;19.7;19.8;19.7;19.7;19.7;19.7;19.7;19.8;19.7;19.8;19.6;19.7;19.6;19.6;19.7;19.7;19.6;19.7;19.6;19.6;19.8;19.6;19.6;19.6;19.7;19.6;19.7;19.7;19.7;19.7;19.7;19.7;19.7;19.7;19.7;19.7;19.7;19.8;19.7;19.8;19.8;20;19.8;…
20.1;20.1;20.1;20.1;20.1;20;20.1;20;20;20.1;20.1;20;20;20.1;20.1;20;20;20.1;20.1;20.1;20.1;20;20;20;20;20;20;20;19.9;20;20.1;20;19.9;20;19.9;19.9;19.8;19.8;19.8;19.9;19.8;19.9;19.8;19.8;19.8;19.8;19.7;19.7;19.8;19.8;19.7;19.7;19.7;19.8;19.7;19.6;19.6;19.8;19.7;19.7;19.7;19.7;19.6;19.7;19.7;19.7;19.6;19.6;19.7;19.7;19.7;19.7;19.7;19.7;19.7;19.7;19.7;19.7;19.7;19.7;19.8;19.8;19.8;19.9;19.9;19.8;19.…
20.1;20.1;20.1;20.1;20.1;20;20;20;20.2;20.1;20.1;20.1;20.1;20.1;20.1;20.1;20;20.1;20.1;20.1;20.1;20;20;20;20;20;20;20.1;19.9;20;20.1;20;19.9;19.9;19.9;19.8;19.8;19.8;19.9;19.8;19.9;19.8;19.9;19.8;19.7;19.7;19.8;19.8;19.8;19.8;19.8;19.8;19.7;19.8;19.7;19.7;19.6;19.7;19.8;19.6;19.6;19.7;19.7;19.7;19.7;19.7;19.7;19.6;19.8;19.8;19.7;19.8;19.8;19.7;19.7;19.7;19.7;19.7;19.7;19.8;19.8;19.8;19.9;19.9;20.…
20.1;20.1;20.1;20;20.1;20;20.1;20.1;20.1;20.1;20.1;20.1;20.1;20.1;20.1;20.1;20;20.1;20.1;20.1;20.1;20;20;20;20;20;20;20.1;20;20.1;20;20.1;19.9;20;19.9;19.9;20;19.8;20;19.9;20;19.9;19.9;19.8;19.8;19.9;19.8;19.8;19.8;19.8;19.9;19.8;19.8;19.9;19.8;19.7;19.6;19.6;19.8;19.6;19.7;19.7;19.6;19.7;19.7;19.7;19.7;19.6;19.8;19.9;19.8;19.8;19.7;19.9;19.8;19.7;19.7;19.7;19.8;19.8;19.8;19.9;20;19.9;20.2;20.2;2…
20.1;20.1;20;20.1;20;20.2;20.1;20;20.1;20.1;20;20.1;20.1;20.1;20.1;20.1;20;20.1;20.1;20.1;20.1;20;20;20;20;20.1;19.9;20;20;20;20;20;19.9;19.9;19.9;19.9;19.8;20;19.8;19.8;20.1;19.9;19.9;19.9;19.9;19.8;19.9;19.8;19.8;19.8;19.8;19.8;19.8;19.7;19.7;19.8;19.6;19.7;19.8;19.8;19.6;19.7;19.6;19.7;19.6;19.8;19.8;19.8;19.8;19.9;19.8;19.8;19.8;19.8;19.8;19.8;19.8;19.8;19.8;19.8;19.8;20;20.1;20.1;20.1;20.1;2…
20.2;20.2;20.1;20.2;20;20.2;20.1;20.2;20.1;20.1;20.1;20.1;20.1;20.1;20.2;20.2;20.1;20.1;20.1;20;20;20.1;20.1;20;20;20;20.1;20.1;20.1;19.9;20.1;19.9;19.9;20;20;19.9;19.8;19.9;20;20;20.1;20;19.9;20;19.9;19.9;19.8;19.9;19.9;19.8;19.9;19.9;19.8;19.8;19.8;19.9;19.6;19.7;19.8;19.8;19.8;19.8;19.8;19.7;19.8;19.7;19.8;19.8;19.9;19.8;19.8;19.9;19.9;19.9;19.9;19.9;19.9;19.8;20;20;19.9;20.1;20.1;20.2;20.2;20…
20.2;20.2;20.2;20.2;20.1;20.1;20.1;20.2;20.1;20.1;20.1;20.1;20.1;20.1;20.1;20.1;20.1;20.1;20.1;20;20;20;20;20.1;20.1;20.1;20;20.1;19.9;20.1;20.1;20;20;20;19.9;19.9;20;20;20.1;20;20;20.1;19.9;19.9;19.9;20;19.9;19.9;19.8;20;19.9;19.9;19.9;19.9;19.8;19.9;19.8;19.8;19.8;19.8;19.8;19.8;19.8;19.7;19.8;19.8;19.8;19.8;19.8;19.9;19.8;19.9;19.8;19.9;19.9;19.9;20;19.9;19.8;20;20;20;20.3;20.2;20.3;20.2;20.3;…
20.2;20.2;20.2;20.1;20.1;20.1;20.1;20.1;20.1;20.1;20.2;20.1;20.1;20.1;20.1;20.1;20.1;20.1;20.2;20.1;20;20;20.1;20.1;20;20.1;20;20;20.1;20.1;20;20.1;20;20;19.9;19.9;20;20;20;20;20;20;20;20;20;20;20;20;20;19.9;19.9;19.9;19.9;19.8;19.9;19.9;19.9;19.9;19.9;19.8;19.8;19.8;19.8;19.8;19.9;19.8;19.8;19.8;19.9;19.8;19.9;19.9;19.9;19.9;20;20;20.1;19.9;20.1;20.1;20.1;20.3;20.3;20.3;20.4;20.3;20.4;20.3;20.4;…
20.2;20.2;20.2;20.1;20.1;20.1;20.1;20.2;20.1;20.1;20.1;20.2;20.2;20.2;20.2;20.2;20.1;20.1;20.1;20.1;20.1;20.1;20.1;20.1;20.1;20;20;20.1;20.1;20;20;20;20;20;20;19.9;20;20.1;20.1;20.1;20.1;20;20.1;20.1;20;20;20;20;20;20;20;19.9;19.9;20;19.9;19.9;19.8;19.9;19.8;19.9;19.8;19.9;19.8;19.8;19.8;19.9;19.8;19.8;19.9;19.9;20;20;19.9;20;20;20.1;20.1;20.1;20.1;20.1;20.1;20.3;20.3;20.3;20.4;20.4;20.5;20.4;20.…
20.2;20.2;20.1;20.2;20.2;20.1;20.1;20.2;20.1;20.2;20.2;20.2;20.2;20.2;20.1;20.1;20.1;20.1;20.1;20.1;20.1;20;20.1;20.1;20.1;20.1;20.1;20.1;20.1;20.1;20.1;20;20.1;19.9;20;20;20.1;20.1;20;20.1;20.1;20.1;20;20.2;20;20;20;20;20.1;20;20.1;19.9;20;19.9;20;19.9;19.9;20;19.9;20;19.9;19.9;19.9;19.9;19.9;19.9;19.8;19.9;20;19.9;20;20;20.1;20;20.1;20.1;20.1;20.1;20.2;20.2;20.2;20.3;20.3;20.5;20.3;20.4;20.4;20…
20.2;20.2;20.2;20.2;20.1;20.2;20.2;20.2;20.3;20.3;20.2;20.2;20.2;20.2;20.2;20.1;20.2;20.1;20.1;20.2;20.1;20.1;20.1;20.1;20.1;20.1;20.1;20.1;20.1;20.1;20.1;20.1;20.1;20.1;20;20.1;20;20;20;20;20.1;20.1;20.2;20.1;20.1;20.2;20.1;20.1;20;20;20.1;20;20;20;20;20;20;19.9;19.9;19.9;19.9;19.9;19.9;19.9;19.9;20;19.9;19.9;20;20;20;20.1;20.1;20.1;20.1;20.2;20.2;20.1;20.2;20.3;20.3;20.2;20.3;20.3;20.4;20.6;20.…
20.2;20.2;20.2;20.2;20.1;20.2;20.1;20.3;20.2;20.2;20.2;20.2;20.2;20.2;20.1;20.2;20.1;20.1;20.1;20.2;20.1;20.1;20.1;20.1;20.1;20.1;20.1;20.2;20.1;20.1;20.1;20.1;20;20;20;20;20.1;20.1;20.1;20.1;20.1;20.1;20.1;20.1;20;20.1;20.1;20;20.1;20.1;20;20.1;20;20;20;19.9;20;19.9;19.9;20;19.9;19.9;19.9;19.9;20;20;19.9;19.9;20.1;20;20.1;20.1;20;20.2;20.1;20.2;20.2;20.2;20.3;20.3;20.3;20.3;20.4;20.5;20.5;20.6;2…
20.2;20.2;20.2;20;20.2;20.3;20.1;20.2;20.3;20.3;20.2;20.3;20.2;20.2;20.2;20.3;20.1;20.1;20.3;20.1;20.2;20.1;20.1;20.1;20.1;20.1;20.1;20.2;20.1;20.1;20.1;20.1;20.1;20.1;20.1;20.1;20.1;20.1;20.1;20.1;20.1;20;20.2;20.1;20.1;20.1;20.1;20.1;20.1;20;20.1;20;20.1;20;20;20;20;20;20;20;19.9;19.9;19.9;19.9;20;20;20;19.9;20;20.1;20.1;20.2;20.2;20.1;20.2;20.1;20.3;20.3;20.3;20.3;20.4;20.4;20.4;20.6;20.6;20.6…
20.1;20.3;20.2;20.2;20.2;20.2;20.1;20.2;20.3;20.3;20.2;20.2;20.2;20.1;20.2;20.3;20.2;20.1;20.1;20.2;20.2;20.2;20.1;20.1;20.1;20.1;20.1;20.1;20.1;20.1;20.1;20.1;20.1;20.1;20.1;20;20.1;20.1;20;20.1;20.2;20.2;20.1;20;20.1;20.1;20.1;20;20;19.9;20.1;20;20.1;20.1;20;20;19.8;20;20;20;19.9;20;19.9;19.9;20;20.1;20.1;20.1;20;20.2;20.1;20.2;20;20.2;20.2;20.2;20.2;20.3;20.3;20.3;20.4;20.3;20.6;20.7;20.8;20.8…
20.2;20.2;20.2;20.3;20.2;20.2;20.1;20.3;20.3;20.2;20.3;20.2;20.2;20.2;20.1;20.2;20.2;20.1;20.1;20.2;20.1;20.1;20.1;20.1;20.1;20.1;20.1;20.1;20.1;20.1;20.1;20.1;20.1;20.1;20.1;20;20.1;20;20.1;20.1;20.1;20.1;20.1;20.1;20.1;20.1;20.1;20;20;20.1;20;20;20;20.1;20;20;19.9;20;20;20;20;20;19.9;20.1;20;20;20.1;20.1;20.2;20.1;20.1;20.2;20.2;20.3;20.3;20.4;20.3;20.4;20.3;20.6;20.5;20.4;20.7;20.6;20.9;20.8;2…
20.2;20.2;20.2;20.2;20.2;20.2;20.2;20.1;20.3;20.2;20.2;20.2;20.2;20.1;20.1;20.2;20.2;20.2;20;20.2;20.1;20.2;20.1;20.1;20.1;20.1;20.1;20.1;20.1;20.1;20.1;20.1;20.1;20.1;20.1;20;20.1;20.1;20.1;20.1;20.1;20.1;20.1;20.1;20.1;20.1;20.1;20.1;20.1;20.1;20.1;20;20;20;20;20;19.8;20;20;20;19.9;20.1;20;20;20.1;20.1;20.1;20.1;20.2;20.3;20.3;20.3;20.4;20.3;20.4;20.3;20.4;20.5;20.4;20.4;20.4;20.6;20.6;20.8;20.…
20.2;20.2;20.2;20.2;20.2;20.2;20.1;20.2;20.2;20.3;20.2;20.3;20.3;20.1;20.1;20.2;20.2;20.2;20.1;20.3;20.2;20.2;20.1;20.1;20.1;20.1;20.1;20.1;20.2;20.1;20.1;20.1;20.1;20;20.1;20.1;20.1;20.1;20.1;20.1;20.1;20.1;20.2;20.2;20;20.1;20.1;20.1;20;20.1;20;20.1;20.1;20.1;20.1;20;20;20.1;20;20;20;20.1;20.1;20.1;20.1;20.2;20.1;20.1;20.3;20.2;20.3;20.3;20.3;20.4;20.4;20.4;20.4;20.5;20.4;20.6;20.6;20.7;20.7;20…
20.2;20.2;20.3;20.2;20.2;20.3;20;20.3;20.3;20.3;20.3;20.3;20.1;20.3;20.1;20.1;20.1;20.1;20.1;20.2;20.2;20.2;20.1;20.1;20.2;20.1;20.2;20.1;20.1;20.2;20.2;20.1;20.1;20.1;20.1;20;20.1;20.1;20.1;20.1;20.1;20.1;20.2;20.2;20.1;20.1;20.1;20.1;20.1;20;20.2;20.1;20.1;20.1;20.1;20;20;20.1;20.1;20.1;20.1;20.1;20.1;20.1;20.1;20.2;20.1;20.2;20.3;20.3;20.2;20.3;20.4;20.5;20.5;20.5;20.5;20.5;20.5;20.6;20.6;20.7…
20.3;20.2;20.2;20.3;20.2;20.2;20.2;20.3;20.2;20.3;20.3;20.3;20.3;20.3;20.2;20.4;20.2;20.2;20.2;20.3;20.2;20.2;20.2;20.1;20.1;20.1;20.2;20.1;20.2;20.1;20.2;20.2;20;20.1;20.1;20;20.1;20.1;20.1;20.1;20.1;20.1;20.1;20.2;20.2;20.2;20.1;20.2;20.1;20.1;20.2;20.2;20.1;20.1;20;20.1;20.1;20.1;20.1;20.1;20;20.1;20.1;20.2;20.2;20.2;20.2;20.2;20.3;20.2;20.3;20.4;20.4;20.5;20.5;20.5;20.5;20.6;20.6;20.7;20.8;20…
20.3;20.3;20.3;20.2;20.2;20.2;20.2;20.2;20.3;20.3;20.2;20.3;20.3;20.2;20.3;20.3;20.2;20.2;20.2;20.2;20.2;20.2;20.1;20.1;20.1;20.2;20.1;20.1;20.1;20.1;20.1;20.1;20.1;20.1;20;20.1;20.1;20.2;20.1;20.2;20.1;20.2;20.2;20.2;20.1;20.2;20.2;20.1;20.1;20.1;20.4;20.1;20.1;20.1;20.1;20.1;20.1;20.1;20.1;20.1;20.1;20.1;20.1;20.2;20.3;20.3;20.3;20.3;20.3;20.2;20.3;20.3;20.4;20.4;20.5;20.5;20.7;20.8;20.5;20.7;2…
20.3;20.3;20.2;20.2;20.3;20.2;20.2;20.2;20.2;20.2;20.2;20.3;20.2;20.3;20.3;20.2;20.2;20.2;20.1;20.4;20.1;20.2;20.1;20.2;20.2;20.2;20.1;20.1;20.1;20.1;20.1;20.2;20;20.2;20.1;20.1;20.1;20.1;20.1;20.2;20.2;20.2;20.2;20.2;20.1;20.1;20.1;20.1;20.1;20.2;20.1;20.1;20.1;20.1;20.1;20.1;20.1;20.1;20.1;20.1;20.1;20.1;20.2;20.2;20.2;20.3;20.3;20.3;20.3;20.4;20.3;20.5;20.4;20.6;20.6;20.5;20.5;20.6;20.7;20.8;2…
20.3;20.3;20.2;20.3;20.2;20.2;20.2;20.2;20.2;20.2;20.2;20.2;20.2;20.2;20.3;20.2;20.2;20.1;20.1;20.2;20.1;20.1;20.1;20.1;20.2;20.1;20.1;20.1;20.2;20.1;20.1;20;20.1;20.2;20.2;20.1;20;20.1;20.1;20.2;20.1;20.1;20.1;20.2;20.2;20.1;20.2;20.1;20.1;20.1;20.1;20.1;20.1;20.1;20.1;20.1;20.1;20.1;20.2;20.1;20.1;20.2;20.2;20.2;20.3;20.3;20.3;20.3;20.4;20.4;20.4;20.4;20.5;20.5;20.5;20.8;20.6;20.8;20.8;20.9;20.…
20.3;20.2;20.2;20.2;20.2;20.2;20.1;20.3;20.2;20.2;20.2;20.2;20.1;20.3;20.3;20.2;20.2;20.1;20.2;20.3;20.1;20.2;20.1;20.1;20.1;20.2;20.2;20.2;20.2;20.1;20.1;20.1;20;20.1;20.1;20;20;20.1;20.1;20.1;20.1;20.1;20.1;20.2;20.1;20.1;20.1;20.1;20.1;20;20.1;20.1;20;20.1;20.1;20.2;20.2;20.1;20.2;20.2;20.2;20.2;20.2;20.3;20.4;20.3;20.4;20.3;20.5;20.5;20.5;20.5;20.6;20.6;20.7;20.7;20.8;20.7;20.8;20.9;20.9;20.8…
20.2;20.3;20.3;20.2;20.2;20.1;20.3;20.4;20.2;20.3;20.2;20.3;20.2;20.3;20.3;20.3;20.3;20.1;20.1;20.2;20.1;20.2;20.1;20.1;20.2;20.2;20.3;20.2;20.2;20.2;20;20.1;20;20.1;20;20.1;20.1;20.1;20.1;20.1;20.1;20.1;20.2;20.1;20.1;20.1;20.1;20.1;20.1;20.1;20.1;20.1;20.2;20.2;20.2;20.2;20.3;20.2;20.2;20.2;20.2;20.3;20.2;20.2;20.3;20.4;20.3;20.4;20.5;20.5;20.5;20.6;20.6;20.6;20.6;20.8;20.8;20.7;20.9;20.9;20.9;…
20.2;20.2;20.2;20.2;20.1;20.2;20.3;20.2;20.2;20.2;20.2;20.2;20.2;20.2;20.2;20.3;20.2;20.1;20.1;20.2;20.1;20.2;20.2;20.2;20.2;20.2;20.2;20.2;20.2;20.2;20.2;20.1;20.2;20.2;20.1;20.1;20.1;20.1;20.1;20.1;20.1;20.1;20.2;20.1;20.2;20.2;20.1;20.1;20.2;20.2;20.2;20.2;20.1;20.2;20.2;20.2;20.2;20.2;20.2;20.2;20.2;20.3;20.2;20.3;20.3;20.3;20.4;20.3;20.5;20.5;20.5;20.6;20.6;20.6;20.7;20.8;20.8;20.9;20.9;20.9…
20.2;20.2;20.3;20.3;20.2;20.2;20.2;20.2;20.4;20.2;20.2;20.3;20.3;20.2;20.2;20.2;20.2;20.2;20.2;20.2;20.1;20.2;20.2;20.1;20.2;20.2;20.2;20.2;20.2;20.2;20.2;20.1;20.1;20.1;20.1;20.1;20.1;20.1;20.1;20.1;20.2;20.1;20.1;20.2;20.1;20.2;20.1;20.2;20.2;20.2;20.2;20.2;20.2;20.2;20.2;20.2;20.2;20.3;20.2;20.2;20.2;20.3;20.3;20.4;20.5;20.4;20.3;20.5;20.6;20.6;20.6;20.7;20.7;20.7;20.8;20.8;20.7;20.9;20.9;20.9…
20.3;20.2;20.3;20.3;20.2;20.2;20.2;20.2;20.2;20.2;20.3;20.2;20.3;20.3;20.2;20.3;20.2;20.2;20.2;20.2;20.1;20.2;20.1;20.1;20.2;20.2;20.2;20.2;20.2;20.2;20.2;20.2;20.2;20.2;20.1;20.1;20.1;20.1;20.1;20.1;20.1;20.2;20.2;20.2;20.2;20.2;20.2;20.1;20.2;20.2;20.2;20.2;20.2;20.3;20.3;20.3;20.3;20.3;20.3;20.3;20.2;20.3;20.3;20.4;20.4;20.6;20.6;20.6;20.6;20.6;20.6;20.7;20.8;20.6;20.8;20.8;20.8;20.9;20.9;20.8…
20.2;20.3;20.2;20.3;20.3;20.2;20.2;20.2;20.2;20.2;20.2;20.3;20.3;20.3;20.1;20.2;20.3;20.2;20.2;20.3;20.1;20.2;20.2;20.1;20.2;20.2;20.2;20.2;20.2;20.1;20.2;20.2;20.2;20.1;20.1;20.2;20.2;20.1;20.2;20.2;20.2;20.2;20.2;20.1;20.2;20.1;20.2;20.2;20.2;20.2;20.2;20.2;20.2;20.3;20.2;20.3;20.4;20.3;20.4;20.4;20.4;20.3;20.3;20.4;20.6;20.5;20.4;20.6;20.6;20.7;20.6;20.7;20.8;20.8;20.9;20.8;20.8;20.9;20.9;20.9…
20.3;20.3;20.2;20.3;20.2;20.3;20.2;20.2;20.2;20.2;20.2;20.3;20.2;20.2;20.2;20.2;20.3;20.2;20.2;20.2;20.2;20.1;20.2;20.2;20.2;20.1;20.2;20.2;20.2;20.3;20.2;20.1;20.1;20.1;20.1;20.1;20.1;20.1;20.2;20.2;20.1;20.2;20.2;20.2;20.1;20.1;20.2;20.2;20.2;20.3;20.2;20.3;20.2;20.2;20.2;20.3;20.3;20.3;20.3;20.4;20.3;20.4;20.4;20.5;20.6;20.5;20.6;20.6;20.6;20.7;20.8;20.8;20.8;20.7;20.9;20.8;20.9;20.9;20.9;20.9…
20.3;20.3;20.3;20.3;20.2;20.3;20.2;20.2;20.3;20.2;20.2;20.3;20.3;20.2;20.2;20.3;20.3;20.2;20.2;20.2;20.2;20.2;20.2;20.2;20.2;20.2;20.2;20.2;20.2;20.1;20.2;20.2;20.1;20.1;20.1;20.1;20.1;20.2;20.1;20.2;20.1;20.2;20.2;20.2;20.2;20.2;20.2;20.2;20.3;20.2;20.3;20.3;20.2;20.3;20.3;20.3;20.3;20.3;20.4;20.4;20.5;20.5;20.5;20.5;20.5;20.6;20.7;20.6;20.8;20.8;20.8;20.9;20.9;20.9;20.9;20.8;20.9;20.9;20.9;20.9…
20.3;20.2;20.2;20.2;20.2;20.2;20.2;20.2;20.3;20.2;20.2;20.2;20.2;20.2;20.2;20.2;20.3;20.2;20.2;20.3;20.2;20.2;20.2;20.2;20.2;20.2;20.2;20.3;20.2;20.2;20.1;20.1;20.1;20.1;20.2;20.1;20.1;20.1;20.2;20.1;20.1;20.2;20.2;20.2;20.2;20.2;20.2;20.2;20.2;20.2;20.2;20.3;20.3;20.3;20.3;20.3;20.3;20.4;20.4;20.4;20.4;20.4;20.4;20.6;20.5;20.6;20.7;20.6;20.8;20.7;20.8;20.8;20.8;20.9;20.8;20.8;20.9;20.9;20.9;21;2…
20.2;20.2;20.3;20.3;20.3;20.2;20.2;20.3;20.3;20.2;20.2;20.2;20.2;20.3;20.3;20.3;20.3;20.3;20.3;20.2;20.2;20.2;20.2;20.2;20.2;20.2;20.2;20.2;20.2;20.3;20.2;20.2;20.1;20.1;20.1;20.1;20.1;20.1;20.1;20.1;20.1;20.2;20.1;20.3;20.3;20.2;20.1;20.3;20.2;20.2;20.3;20.3;20.3;20.3;20.3;20.3;20.4;20.4;20.4;20.5;20.5;20.5;20.5;20.6;20.6;20.6;20.6;20.6;20.7;20.8;20.8;20.9;20.9;20.8;20.9;20.8;20.9;20.9;20.9;21;2…
20.3;20.2;20.2;20.3;20.2;20.3;20.3;20.2;20.2;20.2;20.2;20.2;20.3;20.2;20.2;20.2;20.3;20.3;20.2;20.2;20.2;20.2;20.2;20.2;20.2;20.2;20.2;20.2;20.2;20.2;20.3;20.2;20.2;20.2;20.2;20.2;20.1;20.1;20.2;20.2;20.2;20.2;20.3;20.2;20.3;20.2;20.2;20.3;20.4;20.3;20.3;20.3;20.3;20.3;20.3;20.3;20.3;20.4;20.5;20.4;20.5;20.5;20.5;20.7;20.7;20.7;20.7;20.6;20.8;20.9;21;20.9;20.9;20.9;20.9;20.9;20.9;21;20.9;20.9;21;…
20.2;20.2;20.2;20.2;20.3;20.3;20.3;20.2;20.3;20.3;20.3;20.3;20.2;20.3;20.2;20.2;20.2;20.3;20.2;20.2;20.2;20.2;20.2;20.2;20.2;20.3;20.2;20.2;20.2;20.2;20.2;20.2;20.1;20.1;20;20.1;20.1;20.1;20.1;20.2;20.2;20.3;20.2;20.2;20.3;20.2;20.2;20.3;20.3;20.3;20.3;20.3;20.3;20.3;20.4;20.4;20.4;20.6;20.5;20.5;20.5;20.6;20.7;20.7;20.8;20.8;20.7;20.8;20.8;20.8;20.9;21;20.9;20.9;20.9;20.9;21;20.9;20.9;21;21;21;2…
20.2;20.3;20.2;20.3;20.3;20.2;20.2;20.3;20.4;20.3;20.3;20.3;20.3;20.2;20.1;20.3;20.2;20.3;20.2;20.3;20.2;20.2;20.1;20.2;20.2;20.2;20.2;20.2;20.2;20.2;20.2;20.2;20.2;20.2;20.1;20.1;20.2;20.1;20.1;20.3;20.3;20.2;20.4;20.3;20.2;20.3;20.3;20.3;20.4;20.4;20.3;20.3;20.4;20.3;20.4;20.4;20.4;20.5;20.5;20.5;20.5;20.6;20.7;20.7;20.8;20.7;20.8;20.8;20.8;20.9;20.9;20.9;20.9;20.9;20.9;21;20.9;21;21;20.9;21;21…
20.3;20.3;20.3;20.2;20.3;20.2;20.3;20.3;20.3;20.3;20.3;20.3;20.3;20.2;20.3;20.2;20.3;20.2;20.3;20.2;20.2;20.2;20.2;20.2;20.2;20.2;20.2;20.2;20.3;20.2;20.2;20.2;20.2;20.2;20.1;20.2;20.1;20.2;20.1;20.2;20.2;20.3;20.4;20.2;20.2;20.3;20.3;20.3;20.3;20.3;20.4;20.4;20.3;20.3;20.4;20.4;20.4;20.5;20.6;20.6;20.6;20.6;20.7;20.7;20.7;20.8;20.8;20.9;20.9;20.9;20.9;20.9;20.9;20.9;21;20.9;20.9;20.9;21;20.9;21;…
20.3;20.3;20.2;20.3;20.3;20.3;20.2;20.3;20.4;20.3;20.3;20.3;20.3;20.2;20.3;20.4;20.2;20.2;20.2;20.3;20.2;20.2;20.2;20.2;20.2;20.2;20.3;20.3;20.2;20.2;20.2;20.2;20.2;20.2;20.2;20.2;20.1;20.1;20.2;20.2;20.2;20.3;20.4;20.3;20.4;20.4;20.4;20.4;20.4;20.4;20.4;20.3;20.4;20.5;20.5;20.6;20.6;20.6;20.6;20.6;20.7;20.7;20.7;20.8;20.8;20.9;20.9;21;20.9;20.9;20.9;20.9;20.9;20.9;20.9;20.9;21;21;21;20.9;21;21.1…
20.3;20.3;20.3;20.2;20.2;20.3;20.2;20.2;20.3;20.3;20.3;20.4;20.3;20.2;20.3;20.3;20.2;20.2;20.3;20.2;20.2;20.3;20.2;20.3;20.2;20.2;20.2;20.3;20.2;20.3;20.3;20.2;20.2;20.1;20.2;20.2;20.2;20.2;20.2;20.3;20.3;20.2;20.4;20.2;20.3;20.4;20.4;20.3;20.4;20.4;20.4;20.4;20.5;20.5;20.4;20.5;20.5;20.5;20.7;20.7;20.8;20.9;20.7;20.8;20.8;20.9;21;21;21;20.9;21;21;21;21;20.9;20.9;20.9;20.9;20.9;21;21;21;21;20.9;2…
20.3;20.3;20.2;20.3;20.2;20.2;20.3;20.3;20.3;20.3;20.4;20.3;20.3;20.2;20.2;20.3;20.3;20.3;20.2;20.3;20.2;20.3;20.3;20.2;20.3;20.2;20.2;20.3;20.3;20.3;20.2;20.2;20.3;20.2;20.2;20.1;20.1;20.2;20.2;20.2;20.2;20.2;20.3;20.3;20.4;20.4;20.4;20.4;20.4;20.4;20.5;20.4;20.5;20.5;20.6;20.6;20.6;20.7;20.7;20.7;20.7;20.7;20.7;20.8;20.9;21;21;21;21;21;21;21;20.9;20.9;20.9;20.9;20.9;21;21;21;21;21;21;21;20.9;20…
20.3;20.3;20.3;20.3;20.2;20.2;20.3;20.2;20.2;20.3;20.3;20.4;20.2;20.3;20.3;20.2;20.2;20.2;20.2;20.2;20.3;20.2;20.2;20.3;20.2;20.3;20.2;20.3;20.3;20.2;20.4;20.3;20.2;20.2;20.2;20.2;20.2;20.2;20.2;20.2;20.2;20.2;20.4;20.3;20.4;20.3;20.3;20.3;20.5;20.4;20.5;20.4;20.5;20.5;20.6;20.6;20.6;20.7;20.8;20.8;20.8;20.8;20.8;20.9;20.8;20.9;21;20.9;21;21;20.9;21.1;20.8;20.9;20.9;20.9;21;21;21;21;21;21;21;20.8…
20.3;20.3;20.3;20.3;20.3;20.3;20.3;20.3;20.3;20.3;20.3;20.3;20.2;20.2;20.2;20.2;20.3;20.2;20.2;20.3;20.3;20.3;20.3;20.3;20.3;20.3;20.3;20.3;20.2;20.3;20.3;20.3;20.3;20.1;20.2;20.2;20.2;20.2;20.3;20.3;20.2;20.2;20.4;20.4;20.4;20.4;20.4;20.5;20.5;20.4;20.5;20.4;20.5;20.6;20.6;20.6;20.7;20.7;20.8;20.8;20.8;20.9;20.9;20.9;21;21.1;21;21;21;21;21;21;20.9;20.9;20.9;20.9;21;21;21;21;20.9;20.9;21;21;20.9;…
20.3;20.3;20.3;20.3;20.2;20.3;20.2;20.3;20.2;20.3;20.3;20.3;20.3;20.3;20.2;20.2;20.2;20.3;20.3;20.2;20.2;20.3;20.3;20.2;20.3;20.3;20.3;20.3;20.3;20.2;20.3;20.3;20.2;20.3;20.3;20.3;20.2;20.2;20.3;20.3;20.2;20.2;20.4;20.5;20.4;20.4;20.5;20.6;20.6;20.5;20.7;20.5;20.5;20.6;20.6;20.7;20.7;20.7;20.8;20.8;20.8;20.8;20.9;21;20.9;21;21;21;21;21;21;21;20.9;20.9;20.9;20.9;21;20.9;21;21;21;20.9;21;20.9;20.9;…
20.3;20.3;20.3;20.3;20.3;20.3;20.3;20.3;20.4;20.3;20.3;20.3;20.3;20.2;20.3;20.3;20.3;20.3;20.3;20.3;20.3;20.3;20.3;20.2;20.3;20.3;20.3;20.3;20.3;20.3;20.3;20.3;20.3;20.3;20.3;20.2;20.3;20.3;20.3;20.3;20.3;20.4;20.4;20.5;20.5;20.5;20.5;20.5;20.6;20.6;20.7;20.6;20.6;20.7;20.7;20.7;20.7;20.7;21;21;20.8;21.1;21;20.9;21;21;21;21;21.1;21.1;21.1;21.1;21.1;21;20.9;20.9;21;21;21;20.9;20.9;21;21;21;20.9;20…
20.3;20.3;20.4;20.3;20.3;20.3;20.3;20.3;20.3;20.3;20.3;20.3;20.3;20.3;20.3;20.2;20.2;20.3;20.3;20.3;20.3;20.3;20.3;20.3;20.3;20.3;20.2;20.3;20.3;20.3;20.3;20.3;20.3;20.3;20.3;20.2;20.3;20.3;20.2;20.3;20.4;20.4;20.4;20.4;20.5;20.5;20.4;20.5;20.6;20.6;20.6;20.6;20.7;20.7;20.7;20.7;20.8;20.8;20.9;21;20.9;21;21;21.1;21.1;21;21;21;21;21.1;21;21.2;21.1;21;21;21;20.9;21;21;21;20.9;20.8;20.9;20.9;20.9;21…
20.4;20.3;20.3;20.3;20.3;20.3;20.3;20.3;20.3;20.3;20.3;20.3;20.3;20.3;20.1;20.3;20.3;20.3;20.3;20.4;20.2;20.3;20.3;20.3;20.3;20.4;20.3;20.3;20.3;20.3;20.3;20.3;20.3;20.4;20.3;20.4;20.3;20.3;20.3;20.4;20.4;20.4;20.5;20.5;20.4;20.5;20.5;20.6;20.6;20.7;20.6;20.6;20.7;20.7;20.7;20.8;20.8;20.9;21.1;21;21;21.1;21.1;21.1;21.1;21.1;21.1;21;21;21;21.1;21.1;21.1;21.1;21;20.9;20.9;20.8;20.9;21;21;20.9;20.9;…
20.3;20.3;20.3;20.4;20.2;20.3;20.2;20.2;20.2;20.3;20.3;20.3;20.3;20.3;20.3;20.3;20.3;20.2;20.3;20.3;20.3;20.3;20.3;20.3;20.3;20.3;20.3;20.3;20.3;20.3;20.3;20.3;20.4;20.4;20.3;20.4;20.3;20.4;20.3;20.4;20.4;20.4;20.5;20.5;20.4;20.5;20.6;20.6;20.7;20.6;20.6;20.7;20.7;20.7;20.7;20.7;20.8;20.8;20.9;21;21;21;21.1;21.1;21.1;21.1;21.1;21.1;21.1;21.1;21.1;21.1;21;21;21;20.8;20.8;20.8;20.8;20.8;20.7;20.8;2…
20.3;20.3;20.3;20.3;20.3;20.3;20.3;20.3;20.2;20.3;20.3;20.3;20.3;20.3;20.3;20.3;20.3;20.3;20.3;20.3;20.4;20.3;20.4;20.4;20.3;20.3;20.2;20.3;20.3;20.4;20.4;20.4;20.3;20.4;20.4;20.3;20.4;20.3;20.4;20.5;20.4;20.5;20.4;20.6;20.5;20.5;20.6;20.6;20.6;20.8;20.8;20.8;20.8;20.8;20.9;20.8;20.9;20.9;21;21;21;21;21.1;21.1;21.1;21.1;21.1;21.1;21.1;21.1;21;21;21;21;21;20.8;20.8;20.8;20.8;20.7;20.7;20.8;20.8;20…
20.3;20.3;20.2;20.3;20.3;20.3;20.3;20.3;20.3;20.3;20.3;20.3;20.3;20.3;20.2;20.3;20.3;20.3;20.3;20.3;20.3;20.3;20.3;20.3;20.3;20.3;20.3;20.3;20.3;20.3;20.3;20.3;20.4;20.4;20.4;20.4;20.4;20.4;20.4;20.5;20.4;20.3;20.5;20.5;20.6;20.5;20.6;20.6;20.7;20.8;20.8;20.8;20.9;21;20.9;20.9;20.9;21;21.1;21.1;21.1;21;21.1;21;21.1;21.1;21.1;21.1;21;21;21;21.1;21;20.9;21;20.9;20.8;20.8;20.7;20.7;20.7;20.7;20.7;20…
20.3;20.3;20.3;20.3;20.2;20.3;20.2;20.2;20.3;20.3;20.3;20.3;20.3;20.3;20.3;20.3;20.3;20.3;20.3;20.3;20.4;20.3;20.3;20.3;20.4;20.3;20.3;20.3;20.3;20.3;20.4;20.4;20.4;20.4;20.4;20.4;20.4;20.4;20.5;20.5;20.6;20.5;20.6;20.5;20.6;20.6;20.6;20.7;20.7;20.8;20.8;20.8;20.8;21;21;20.9;21;21;21;21;21.1;21.1;21.1;21.1;21;21.1;21.1;21.1;21;21;21;21;21.1;20.9;20.9;20.9;20.8;20.8;20.5;20.7;20.5;20.7;20.7;20.7;2…
20.3;20.3;20.2;20.3;20.2;20.3;20.3;20.1;20.3;20.3;20.3;20.2;20.3;20.3;20.3;20.4;20.3;20.3;20.3;20.3;20.3;20.3;20.3;20.3;20.3;20.4;20.3;20.3;20.3;20.3;20.4;20.4;20.4;20.4;20.4;20.4;20.4;20.5;20.5;20.5;20.4;20.6;20.6;20.5;20.5;20.6;20.7;20.8;20.8;20.8;20.9;20.9;20.9;21;21.1;21;21;21.1;21;21.1;21;21.1;21;21;21;21;21.1;21;21.1;21;20.9;20.8;20.9;20.9;20.9;20.8;20.8;20.7;20.7;20.7;20.5;20.6;20.5;20.5;2…
20.3;20.3;20.2;20.3;20.3;20.2;20.2;20.3;20.3;20.3;20.3;20.3;20.3;20.3;20.3;20.3;20.3;20.3;20.3;20.3;20.3;20.3;20.3;20.4;20.3;20.3;20.3;20.4;20.3;20.4;20.5;20.4;20.4;20.4;20.4;20.5;20.5;20.4;20.5;20.5;20.5;20.4;20.5;20.5;20.5;20.6;20.7;20.7;20.9;20.8;20.9;21;21;21;21;21.1;21;21.1;21.1;21.1;21.2;21.1;21.1;21;21;21;20.9;21;21;20.9;20.8;20.9;20.8;20.8;20.8;20.8;20.8;20.7;20.7;20.6;20.6;20.6;20.4;20.4…
20.3;20.2;20.3;20.2;20.3;20.3;20.3;20.3;20.2;20.3;20.2;20.3;20.4;20.2;20.3;20.3;20.3;20.3;20.3;20.3;20.4;20.3;20.4;20.4;20.3;20.4;20.2;20.4;20.2;20.4;20.5;20.5;20.5;20.4;20.5;20.5;20.4;20.5;20.5;20.6;20.6;20.6;20.6;20.6;20.6;20.7;20.8;20.8;20.8;20.9;21;21;21;21.1;21;21.1;21.1;21.1;21.2;21.2;21.1;21.1;21;21.1;21;20.9;21;20.9;21;20.8;20.8;20.7;20.7;20.7;20.6;20.7;20.6;20.5;20.6;20.5;20.4;20.4;20.4;…
20.2;20.3;20.3;20.2;20.3;20.2;20.3;20.2;20.3;20.3;20.3;20.4;20.3;20.3;20.3;20.3;20.3;20.3;20.3;20.3;20.4;20.3;20.3;20.4;20.4;20.4;20.4;20.4;20.3;20.4;20.4;20.5;20.4;20.5;20.4;20.5;20.5;20.5;20.5;20.6;20.6;20.6;20.7;20.6;20.7;20.8;20.8;20.8;20.8;20.9;21;21;21.1;21.1;21.1;21.1;21.1;21.1;21.2;21.2;21.2;21.2;21.1;21.1;21;21;21;20.7;20.9;20.7;20.8;20.8;20.6;20.8;20.5;20.5;20.5;20.5;20.5;20.5;20.5;20.4…
20.3;20.3;20.3;20.2;20.2;20.3;20.3;20.3;20.3;20.2;20.3;20.3;20.3;20.3;20.3;20.3;20.3;20.3;20.3;20.3;20.4;20.4;20.3;20.4;20.4;20.4;20.4;20.4;20.4;20.5;20.4;20.5;20.5;20.5;20.5;20.5;20.5;20.5;20.6;20.6;20.6;20.5;20.6;20.7;20.7;20.7;20.8;20.9;20.9;20.9;21.1;21;21.1;21.1;21.1;21.1;21.1;21.2;21.1;21.2;21.2;21.2;21.1;21;21;20.9;20.9;20.9;20.8;20.7;20.7;20.6;20.6;20.5;20.5;20.5;20.4;20.5;20.5;20.5;20.4;…
20.2;20.2;20.3;20.3;20.3;20.3;20.2;20.2;20.2;20.4;20.2;20.3;20.3;20.3;20.2;20.3;20.2;20.3;20.3;20.3;20.3;20.3;20.3;20.4;20.4;20.4;20.2;20.3;20.4;20.5;20.4;20.5;20.5;20.5;20.5;20.5;20.5;20.6;20.6;20.6;20.6;20.7;20.6;20.7;20.7;20.8;20.9;20.9;21;21;21;21.1;21.1;21.1;21.1;21.1;21.1;21.1;21.2;21.2;21.2;21.2;21.1;20.9;20.9;20.8;20.9;20.8;20.8;20.8;20.6;20.6;20.4;20.5;20.5;20.5;20.5;20.4;20.5;20.4;20.5;…
20.2;20.3;20.3;20.3;20.3;20.2;20.2;20.2;20.2;20.3;20.2;20.3;20.3;20.3;20.2;20.2;20.2;20.3;20.3;20.3;20.3;20.3;20.3;20.3;20.4;20.4;20.4;20.4;20.4;20.4;20.4;20.4;20.4;20.4;20.5;20.4;20.5;20.5;20.5;20.6;20.7;20.7;20.7;20.7;20.8;20.8;20.9;20.9;20.9;21;21.1;21;21.1;21.1;21.1;21.1;21.1;21.1;21.1;21.1;21;21.1;20.9;20.9;20.8;20.7;20.6;20.6;20.6;20.5;20.5;20.5;20.4;20.4;20.3;20.5;20.4;20.4;20.4;20.5;20.5;…
20.2;20.2;20.3;20.2;20.2;20.2;20.2;20.2;20.2;20.2;20.3;20.3;20.3;20.2;20.2;20.2;20.2;20.2;20.3;20.2;20.3;20.3;20.3;20.3;20.4;20.4;20.4;20.4;20.5;20.4;20.4;20.3;20.4;20.4;20.5;20.4;20.5;20.5;20.7;20.7;20.7;20.7;20.7;20.7;20.8;20.9;20.9;20.9;21;21;21;21.1;21.1;21.1;21.1;21.1;21.1;21.1;21.1;21;21;21;20.7;20.6;20.6;20.5;20.3;20.4;20.5;20.4;20.4;20.4;20.3;20.3;20.3;20.3;20.4;20.4;20.4;20.5;20.5;20.5;2…
20.2;20.2;20.3;20.2;20.2;20.2;20.2;20.3;20.3;20.3;20.3;20.2;20.2;20.2;20.2;20.3;20.2;20.2;20.3;20.2;20.3;20.4;20.4;20.4;20.4;20.3;20.4;20.4;20.4;20.4;20.4;20.5;20.5;20.4;20.4;20.5;20.5;20.6;20.7;20.8;20.8;20.8;20.7;20.8;20.8;20.8;20.9;21;21;21.1;21.1;21.1;21.1;21.1;21.1;21.1;21.1;20.9;21.1;20.9;20.8;20.6;20.6;20.3;20.5;20.3;20.4;20.4;20.3;20.3;20.3;20.3;20.3;20.3;20.3;20.5;20.5;20.6;20.5;20.4;20.…
20.2;20.2;20.2;20.3;20.2;20.3;20.2;20.2;20.3;20.3;20.1;20.3;20.3;20.2;20.3;20.3;20.3;20.3;20.2;20.3;20.3;20.3;20.4;20.3;20.4;20.4;20.4;20.4;20.4;20.4;20.4;20.4;20.3;20.5;20.4;20.5;20.5;20.7;20.6;20.7;20.7;20.7;20.8;20.8;20.8;20.8;20.9;21;20.9;21.1;21.1;21.1;21.1;21.1;21.1;21.1;21.1;21;21.1;20.9;20.7;20.6;20.3;20.3;20.2;20.3;20.2;20.2;20.2;20.2;20.3;20.4;20.3;20.3;20.4;20.5;20.5;20.5;20.6;20.6;20.…
20.2;20.2;20.2;20.1;20.2;20.2;20.2;20.2;20.3;20.3;20.3;20.3;20.3;20.2;20.3;20.2;20.2;20.2;20.2;20.3;20.3;20.3;20.3;20.4;20.4;20.5;20.4;20.4;20.4;20.4;20.5;20.4;20.4;20.4;20.5;20.5;20.5;20.6;20.6;20.7;20.8;20.8;20.8;20.8;20.8;21;21;21;21;21;21.1;21.1;21.1;21;21;21;20.9;20.7;20.7;20.7;20.2;20.2;20.2;20.2;20.2;20.2;20.2;20.1;20.3;20.3;20.4;20.4;20.4;20.4;20.5;20.5;20.5;20.5;20.7;20.7;20.7;20.7;20.8;…
20.2;20.2;20.2;20.2;20.2;20.2;20.3;20.2;20.3;20.3;20.2;20.3;20.2;20.2;20.3;20.3;20.3;20.3;20.2;20.3;20.2;20.3;20.4;20.3;20.4;20.4;20.4;20.4;20.4;20.4;20.4;20.5;20.4;20.5;20.5;20.5;20.5;20.5;20.5;20.7;20.7;20.8;20.8;20.9;20.9;20.9;20.9;21;21;21;21.1;21.1;21.1;21.1;20.9;20.9;20.9;20.7;20.7;20.3;20.1;20.2;20.1;20.1;20.2;20.1;20.3;20.3;20.3;20.3;20.3;20.4;20.5;20.4;20.5;20.6;20.6;20.7;20.7;20.7;20.7;…
20.2;20.2;20.2;20.2;20.2;20.2;20.1;20.1;20.2;20.2;20.3;20.3;20.3;20.2;20.3;20.3;20.3;20.3;20.2;20.3;20.3;20.3;20.3;20.3;20.4;20.4;20.5;20.5;20.4;20.4;20.5;20.5;20.5;20.5;20.4;20.4;20.5;20.5;20.7;20.8;20.8;20.8;20.8;20.9;20.9;21;21.1;21.1;21.1;21.1;21.1;21.1;21.1;21.1;20.9;20.7;20.7;20.3;20.4;20.1;20;20.1;20;20.2;20.2;20.2;20.2;20.3;20.4;20.4;20.5;20.5;20.5;20.5;20.6;20.7;20.7;20.7;20.9;20.8;20.9;…
20.2;20.2;20.2;20.2;20.2;20.2;20.2;20.2;20.2;20.2;20.2;20.3;20.2;20.2;20.2;20.2;20.3;20.3;20.2;20.2;20.3;20.3;20.3;20.3;20.4;20.4;20.5;20.5;20.4;20.4;20.5;20.5;20.5;20.4;20.5;20.4;20.5;20.6;20.7;20.7;20.7;20.8;20.8;20.9;21;20.9;21;21.1;21.1;21.1;21.1;21.1;21.1;21.1;20.8;20.7;20.3;20.1;20;20;20;20.1;20.2;20.1;20.2;20.2;20.2;20.3;20.5;20.3;20.5;20.6;20.6;20.6;20.6;20.7;20.7;20.8;20.8;20.9;21;21;20.…
20.2;20.2;20.2;20.2;20.2;20.2;20.2;20.2;20.2;20.2;20.2;20.2;20.3;20.2;20.2;20.3;20.3;20.3;20.3;20.3;20.3;20.3;20.3;20.3;20.3;20.4;20.4;20.4;20.5;20.5;20.5;20.5;20.5;20.5;20.5;20.5;20.5;20.6;20.7;20.7;20.8;20.8;20.8;20.9;20.9;21;21.1;21;21;21.1;21.2;21;21.1;21;20.9;20.6;20.3;20.2;20;20;20;20.1;20;20.2;20.2;20.2;20.4;20.4;20.6;20.5;20.5;20.7;20.6;20.7;20.7;20.8;20.7;20.8;21;20.9;21;21.1;21.2;21.1;2…
20.2;20.2;20.2;20.2;20.2;20.3;20.1;20.2;20.2;20.2;20.2;20.2;20.3;20.2;20.3;20.3;20.3;20.4;20.4;20.3;20.3;20.3;20.3;20.4;20.4;20.4;20.5;20.4;20.5;20.5;20.5;20.5;20.5;20.4;20.5;20.4;20.5;20.6;20.7;20.8;20.9;20.8;20.9;20.9;21.1;21;21;21.1;21.2;21.1;21.2;21.1;21.1;20.9;20.9;20.6;20.2;20;19.9;20;20;20;20.1;20.2;20.2;20.4;20.3;20.4;20.6;20.7;20.6;20.7;20.7;20.7;20.8;20.8;20.9;20.8;20.9;21.1;21;21.1;21.…
20.1;20.2;20.2;20.2;20.2;20.2;20.2;20.1;20.1;20.2;20.2;20.2;20.2;20.2;20.3;20.3;20.3;20.3;20.3;20.3;20.3;20.3;20.3;20.3;20.4;20.4;20.4;20.3;20.4;20.5;20.5;20.5;20.5;20.5;20.4;20.3;20.5;20.5;20.6;20.7;20.8;20.8;20.8;20.9;21.1;21.1;21;21.1;21.2;21.1;21.1;20.8;21;20.9;20.7;20.5;20.2;19.9;20;20;20;20;20.3;20.3;20.4;20.4;20.4;20.4;20.5;20.6;20.6;20.7;20.8;20.8;20.8;20.8;20.9;20.9;21;21;21.1;21.2;21.2;…
20.1;20.1;20.2;20.2;20.1;20.3;20.2;20.1;20.2;20.2;20.2;20.2;20.3;20.2;20.3;20.3;20.3;20.3;20.3;20.3;20.3;20.2;20.3;20.4;20.4;20.4;20.4;20.4;20.5;20.5;20.5;20.5;20.6;20.6;20.4;20.6;20.5;20.6;20.8;20.7;20.8;20.9;20.9;21;21.1;21.1;21.1;21;21.2;21.2;21.1;20.8;20.8;20.8;20.4;20.3;20.1;19.9;20;19.9;20;20.2;20.3;20.5;20.4;20.5;20.5;20.5;20.6;20.7;20.6;20.8;20.8;20.8;20.9;21;21;21;21;21.1;21.2;21.1;21.3;…
20.1;20.2;20.1;20.1;20.2;20.2;20.2;20.1;20.1;20.2;20.1;20.2;20.2;20.1;20.2;20.3;20.3;20.3;20.3;20.3;20.3;20.2;20.3;20.3;20.3;20.4;20.4;20.4;20.4;20.4;20.5;20.4;20.5;20.6;20.5;20.6;20.6;20.7;20.7;20.8;20.8;20.9;21;21;21;21.1;21;20.9;21;21;21.1;20.9;20.7;20.3;20.3;20.2;20.1;19.9;19.9;20.2;20.3;20.4;20.3;20.4;20.5;20.6;20.6;20.6;20.6;20.7;20.7;20.8;20.8;20.9;20.9;20.9;20.9;21;21.1;21.2;21.2;21.3;21.…
20.1;20.2;20.2;20.1;20.2;20.2;20.1;20.2;20.2;20.2;20.1;20.2;20.3;20.2;20.2;20.3;20.3;20.3;20.3;20.3;20.3;20.3;20.3;20.3;20.4;20.4;20.4;20.4;20.4;20.5;20.5;20.5;20.5;20.6;20.5;20.6;20.6;20.6;20.8;20.8;20.9;20.9;21;21.1;21;21;21;20.9;20.8;20.8;20.8;20.7;20.5;20.2;20;20;20.1;20.2;20.2;20.2;20.3;20.3;20.4;20.5;20.5;20.8;20.7;20.7;20.7;20.7;20.8;20.8;20.9;20.9;21;21;21.1;21.1;21.2;21.2;21.1;21.4;21.4;…
20.1;20.1;20.1;20.1;20.2;20.1;20.2;20.2;20.2;20.2;20.2;20.2;20.2;20.2;20.2;20.3;20.2;20.3;20.3;20.3;20.3;20.3;20.3;20.3;20.4;20.4;20.4;20.4;20.4;20.5;20.6;20.6;20.6;20.6;20.5;20.6;20.6;20.7;20.8;20.9;20.9;21;21;21;21.1;21;21;20.9;20.8;20.6;20.5;20.4;20.3;20.1;20;20;20;20.2;20.2;20.3;20.2;20.4;20.6;20.6;20.6;20.8;20.8;20.8;20.8;20.9;20.9;21;21;21;21.1;21;21.1;21;21.2;21.2;21.3;21.4;21.5;21.4;21.5;…
20.1;20.1;20.2;20.2;20.2;20.2;20.2;20.2;20.2;20.2;20.2;20.2;20.2;20.3;20.2;20.3;20.3;20.3;20.2;20.3;20.3;20.3;20.3;20.3;20.3;20.4;20.4;20.4;20.5;20.5;20.5;20.5;20.5;20.6;20.6;20.6;20.7;20.8;20.7;20.7;21;21;21;21;21.1;21.1;21;20.9;20.8;20.5;20.4;20.1;20;20;20;20;20.1;20.2;20.2;20.4;20.4;20.5;20.6;20.6;20.6;20.7;20.9;20.9;20.9;20.9;20.9;21;21.1;21.2;21;21.1;21.2;21.2;21.2;21.2;21.3;21.3;21.4;21.4;2…
20.2;20.2;20.2;20.2;20.2;20.1;20.1;20.2;20.2;20.2;20.2;20.2;20.2;20.2;20.2;20.3;20.3;20.2;20.3;20.3;20.3;20.3;20.3;20.3;20.2;20.3;20.3;20.4;20.4;20.5;20.5;20.5;20.5;20.6;20.6;20.6;20.7;20.7;20.9;20.8;21;20.9;21;21.1;20.9;20.9;21;20.9;20.8;20.5;20.2;20;20;19.9;20.1;20.1;20.2;20.2;20.3;20.4;20.5;20.5;20.5;20.6;20.7;20.9;20.9;20.9;20.9;20.9;21;21.1;21.1;21.1;21.1;21.2;21.2;21.2;21.3;21.3;21.3;21.4;2…
20.1;20.1;20.1;20.2;20.2;20.2;20.1;20.1;20.1;20.2;20.2;20.2;20.2;20.2;20.2;20.2;20.2;20.2;20.2;20.3;20.3;20.3;20.2;20.2;20.3;20.3;20.4;20.5;20.6;20.5;20.5;20.6;20.5;20.6;20.7;20.8;20.8;20.7;20.8;20.9;20.9;21;21;21;21;20.9;20.9;20.7;20.5;20.4;20.3;20;20;20;20;20.2;20.4;20.5;20.4;20.4;20.6;20.5;20.6;20.6;20.9;20.8;20.9;21;20.9;20.9;21;21.1;21.1;21.1;21.2;21.2;21.1;21.3;21.3;21.3;21.3;21.2;21.3;21.4…
20.1;20.1;20.1;20.2;20.2;20;20.1;20.1;20.2;20.1;20.2;20.1;20.2;20.2;20.2;20.2;20.2;20.2;20.3;20.3;20.3;20.3;20.3;20.3;20.4;20.4;20.4;20.4;20.6;20.6;20.6;20.6;20.6;20.7;20.7;20.7;20.8;20.8;20.9;20.9;20.9;21;21;21.1;21;20.9;20.9;20.6;20.4;20.2;20;20;20;20;19.9;20.2;20.2;20.3;20.6;20.5;20.5;20.6;20.6;20.6;20.9;20.9;20.9;21;21;20.9;21;21.1;21.2;21.3;21.3;21.2;21.2;21.3;21.3;21.3;21.3;21.4;21.3;21.3;2…
20.1;20.1;20.1;20.2;20.2;20.2;20.1;20.1;20.1;20.2;20.1;20.2;20.2;20.2;20.2;20.2;20.2;20.2;20.2;20.3;20.2;20.3;20.3;20.4;20.4;20.4;20.4;20.4;20.5;20.5;20.6;20.6;20.6;20.6;20.6;20.7;20.7;20.8;20.9;20.9;21;21;21;20.9;20.9;20.9;20.7;20.6;20.3;20.2;20;20;20;19.9;20.1;20.2;20.3;20.4;20.6;20.7;20.8;20.6;20.6;20.6;20.9;20.8;20.9;21;21;21;21;21.1;21.2;21.3;21.4;21.3;21.3;21.2;21.3;21.2;21.2;21.2;21.3;21.3…
20.1;20.1;20.1;20.1;20.1;20.1;20.1;20.1;20.1;20.2;20.1;20.2;20.1;20.1;20.1;20.2;20.2;20.1;20.2;20.2;20.2;20.3;20.3;20.3;20.4;20.4;20.4;20.4;20.4;20.5;20.6;20.5;20.6;20.7;20.7;20.7;20.8;20.8;20.9;20.9;20.9;20.9;21;20.9;20.9;20.6;20.6;20.6;20.4;20.2;20;20;20;20.2;20.2;20.3;20.4;20.4;20.6;20.8;20.8;20.9;20.9;20.8;21;21;21.1;21.2;21.1;21.1;21;21.1;21.2;21.3;21.4;21.3;21.3;21.3;21.2;21.2;21.2;21.2;21.…
20.1;20.2;20.1;20.1;20;20.1;20.1;20.1;20.1;20.1;20.2;20.2;20.1;20.1;20.1;20.2;20.1;20.2;20.3;20.3;20.3;20.3;20.3;20.4;20.3;20.4;20.4;20.5;20.5;20.5;20.6;20.7;20.7;20.7;20.8;20.7;20.7;20.9;20.9;20.9;20.9;20.9;20.9;20.8;20.8;20.6;20.5;20.4;20.1;20.1;20;20;20;20.1;20.3;20.4;20.4;20.5;20.6;20.8;20.9;21;21;20.9;21;21.1;21.1;21.1;21.2;21.1;21;21.1;21.2;21.3;21.3;21.3;21.3;21.3;21.3;21.2;21.2;21.2;21.2;…
20.1;20.1;20.1;20.1;20.1;20.2;20.1;20.1;20.1;20.1;20.1;20.2;20.2;20.2;20.1;20.2;20.2;20.2;20.3;20.2;20.4;20.3;20.3;20.4;20.4;20.5;20.6;20.5;20.6;20.5;20.7;20.7;20.7;20.7;20.7;20.7;20.8;20.9;20.9;21;20.9;20.9;20.9;20.8;20.6;20.5;20.5;20.1;20;20;19.9;20;20.3;20.3;20.3;20.4;20.5;20.5;20.7;20.8;20.9;21;21;21;21.1;21.1;21.2;21.1;21.1;21.1;21;21;21;21.3;21.3;21.3;21.3;21.2;21.1;21.2;21.1;21.2;21.2;21.2…
20.1;20.1;20.1;20.1;20.1;20.1;20.1;20.1;20.1;20.1;20;20.2;20.2;20.1;20.1;20.3;20.2;20.1;20.2;20.2;20.3;20.3;20.4;20.4;20.4;20.4;20.5;20.5;20.6;20.6;20.7;20.8;20.7;20.8;20.8;20.8;20.8;20.8;20.8;20.8;20.9;20.9;20.7;20.6;20.5;20.4;20.3;20.1;20.2;19.9;19.9;20;20.2;20.3;20.4;20.4;20.4;20.6;20.6;20.7;20.9;21;21.1;21.2;21.1;21.2;21.2;21.1;21.1;21.1;21;21.1;21;21;21.3;21.3;21.2;21.2;21.1;21;21.1;21.2;21.…
20.1;20;20.1;20.1;20.1;20.1;20.1;20.1;20.1;20.1;20.1;20.1;20.1;20.2;20.2;20.2;20.2;20.2;20.2;20.3;20.2;20.4;20.4;20.4;20.4;20.5;20.5;20.6;20.6;20.6;20.6;20.7;20.7;20.8;20.8;20.8;20.9;20.8;20.8;20.9;20.8;20.8;20.8;20.5;20.3;20.2;20.3;20;20.1;20.1;20.1;20.1;20.3;20.4;20.4;20.4;20.5;20.6;20.8;20.8;20.9;21;21.1;21.2;21.3;21.2;21.1;21.2;21.1;21;21.1;21.1;21;21;21.1;21;21;21;20.9;20.9;21.1;21.2;21.2;21…
20.1;20;20.1;20.1;20.1;20.1;20.1;20.1;20.1;20.1;20.1;20.1;20.1;20.1;20.2;20.2;20.2;20.2;20.2;20.3;20.2;20.4;20.4;20.5;20.5;20.6;20.6;20.6;20.6;20.6;20.8;20.8;20.8;20.8;20.9;20.9;20.8;20.9;20.8;20.8;20.9;20.6;20.5;20.4;20.2;20.2;20.1;20;20.1;20;20.2;20.2;20.3;20.4;20.4;20.5;20.5;20.5;20.7;20.8;20.9;21;21;21.3;21.3;21.2;21.2;21.3;21.2;21.1;21;21;21;20.9;21;21;20.9;21;21;21.1;21.1;21.1;21.3;21.2;21.…
20.2;20.1;20.1;20.1;20.1;20;20;20.1;20.1;20.1;20.1;20.1;20.1;20.2;20.2;20.2;20.2;20.2;20.2;20.3;20.4;20.4;20.4;20.4;20.5;20.5;20.6;20.6;20.6;20.7;20.7;20.8;20.8;20.9;20.8;20.9;21;21;21;20.9;20.7;20.6;20.5;20.3;20.2;20.2;20;20;20.1;20.1;20.2;20.2;20.4;20.3;20.5;20.6;20.6;20.7;20.8;20.8;20.9;21;21;21.2;21.3;21.3;21.2;21.2;21.1;21.1;21.1;21.1;21.1;21;21;20.9;20.9;20.9;21;21;21.1;21.1;21.2;21.2;21.2;…
20.1;20.1;20.1;20.1;20.1;20.1;20.1;20.1;20.1;20.1;20.1;20.1;20.1;20.1;20.2;20.2;20.3;20.3;20.3;20.4;20.4;20.4;20.4;20.4;20.6;20.6;20.6;20.7;20.8;20.7;20.8;20.8;20.8;20.9;20.9;20.9;20.9;20.9;21;20.9;20.7;20.5;20.4;20.3;20.2;20;19.9;20.1;20.1;20.1;20.1;20.1;20.3;20.4;20.6;20.7;20.8;20.7;20.9;20.8;20.9;21;21.1;21.2;21.3;21.3;21.3;21.3;21.2;21.1;21.1;21.1;21.1;21;21;20.7;20.8;20.9;20.9;21;21;21.2;21.…
20;20.1;20.1;20.1;20.1;20.1;20.1;20.2;20.1;20.1;20.1;20.1;20.1;20.1;20.2;20.2;20.3;20.3;20.4;20.4;20.4;20.4;20.5;20.5;20.5;20.6;20.6;20.6;20.8;20.8;20.8;20.8;20.8;20.9;20.9;20.8;21;21;21.1;20.9;20.8;20.6;20.5;20.4;20.1;20;20;20;20.1;20.1;20.2;20.3;20.3;20.3;20.5;20.7;20.7;20.8;20.9;20.9;20.9;20.9;21.1;21.2;21.3;21.3;21.3;21.3;21.2;21.2;21.2;21.1;21.1;21.1;21;20.9;20.9;20.9;20.9;20.9;21.1;21.1;21.…
20.1;20.1;20.2;20.1;20.1;20.1;20.1;20.1;20.1;20.2;20.2;20.1;20.2;20.1;20.1;20.3;20.3;20.4;20.4;20.4;20.4;20.4;20.5;20.5;20.5;20.5;20.6;20.7;20.6;20.8;20.8;20.9;21;21;20.9;20.9;20.9;20.9;20.9;20.9;20.8;20.8;20.5;20.3;20.1;20;20;20;20;20.1;20.3;20.2;20.3;20.3;20.5;20.6;20.7;20.8;20.9;21;21.2;21;21.1;21.2;21.2;21.3;21.3;21.3;21.3;21.2;21.2;21.3;21.3;21;21;20.9;21;20.9;20.9;21;21;21.1;21.1;21.1;21.1;…
20.1;20.2;20.2;20.1;20.1;20.1;20.1;20.1;20.1;20.1;20.2;20.2;20.2;20.2;20.2;20.3;20.3;20.4;20.4;20.4;20.4;20.5;20.5;20.5;20.6;20.6;20.6;20.8;20.8;20.8;20.9;20.9;20.9;21;20.9;20.9;20.9;20.9;20.9;20.9;20.7;20.6;20.6;20.4;20.1;20;20;20;20.1;20.1;20.3;20.3;20.6;20.5;20.5;20.7;20.8;20.8;20.8;21;21.1;21.1;21.2;21.2;21.2;21.3;21.2;21.3;21.3;21.2;21.3;21.3;21.3;21.2;21.2;21;20.9;21;21;21;21.1;21.1;21.2;21…
20.1;20.1;20.1;20.1;20.1;20.2;20;20.2;20.1;20.3;20.2;20.2;20.3;20.3;20.1;20.3;20.3;20.3;20.4;20.5;20.4;20.4;20.5;20.5;20.6;20.5;20.6;20.8;20.8;20.6;20.9;20.9;21;20.9;20.8;20.9;21;20.9;20.8;20.6;20.7;20.6;20.5;20.3;20.1;20.1;20;20.1;20.1;20.2;20.2;20.3;20.4;20.4;20.5;20.7;20.7;20.8;20.9;21.1;21;21.2;21.1;21.2;21.2;21.3;21.2;21.3;21.4;21.3;21.1;21.3;21.3;21.2;21.3;21.1;21.1;21.1;21.1;21.1;21.1;21.1…
20.1;20.1;20.1;20;20.1;20.1;20.1;20.1;20.1;20.1;20.2;20.3;20.2;20.3;20.3;20.3;20.3;20.3;20.3;20.4;20.4;20.4;20.6;20.5;20.7;20.7;20.6;20.9;20.8;20.9;21;20.9;20.8;20.9;20.9;20.9;20.9;20.8;20.5;20.3;20.3;20.5;20.5;20.1;20;20;20.1;20.1;20.1;20.1;20.3;20.3;20.5;20.6;20.4;20.6;20.8;20.7;21.1;21.1;21.1;21.2;21.1;21.1;21.2;21.2;21.2;21.3;21.3;21.4;21.3;21.3;21.3;21.3;21.2;21.1;21.1;21.1;21.1;21.2;21.1;21…
20.1;20.1;20.1;20.2;20.2;20.1;20.1;20.1;20.2;20.2;20.2;20.3;20.3;20.3;20.2;20.3;20.3;20.3;20.4;20.4;20.4;20.5;20.5;20.5;20.7;20.6;20.7;20.8;20.9;20.8;20.9;21;21;21;20.9;20.9;20.9;20.6;20.6;20.3;20.3;20.3;20.1;19.9;19.9;20;20;20;20.1;20.1;20.1;20.3;20.5;20.4;20.6;20.6;20.8;20.8;20.8;21.1;21.1;21.1;21.1;21.1;21.1;21.1;21;21.3;21.3;21.3;21.3;21.4;21.4;21.3;21.3;21.1;21.2;21.2;21.1;21.2;21.1;21.1;21.…
20;20.1;20.1;20.1;20.1;20.1;20.1;20.1;20.1;20.1;20.2;20.2;20.1;20.2;20.1;20.3;20.3;20.4;20.4;20.3;20.3;20.4;20.5;20.5;20.5;20.8;20.6;20.8;20.8;20.8;20.9;21;21;21;20.9;20.9;20.9;20.8;20.4;20.4;20.1;20;20;19.9;19.8;19.9;20;19.9;20.1;20.1;20.3;20.1;20.4;20.4;20.4;20.6;20.7;20.7;20.8;21.1;21.1;21.1;21;21;21.1;21;21.1;21.2;21.2;21.3;21.2;21.4;21.3;21.4;21.3;21.2;21.3;21.3;21.2;21.2;21.2;21.1;21.1;21.2…
20;20.1;20.1;20.1;20.1;19.9;20.1;20.1;20.2;20.1;20.2;20.2;20.2;20.3;20.1;20.3;20.2;20.2;20.4;20.4;20.3;20.5;20.5;20.5;20.5;20.6;20.6;20.8;20.8;20.8;21;20.9;21;21;20.8;20.9;20.9;20.6;20.5;20.4;20.1;19.8;19.8;19.7;19.7;19.8;19.9;20;19.9;20.2;20.1;20.3;20.4;20.4;20.4;20.6;20.7;20.6;20.7;20.8;20.9;21;21.1;21;21;21;21;21.1;21.3;21.3;21.3;21.4;21.3;21.2;21.4;21.2;21.2;21.3;21.3;21.4;21.2;21.1;21.2;21.2…
19.9;20;20.1;20.1;20.1;20.1;20.1;20.1;20.2;20.2;20.2;20.3;20.3;20.2;20.1;20.2;20.3;20.4;20.3;20.4;20.4;20.4;20.5;20.4;20.5;20.5;20.5;20.8;20.8;20.8;21;21;20.9;21;20.9;20.7;20.6;20.5;20.5;20.3;20;19.8;19.8;19.7;19.8;19.8;19.8;19.9;20;20;20.2;20.3;20.2;20.3;20.3;20.4;20.6;20.6;20.6;20.7;20.8;20.9;20.9;20.9;20.7;20.9;20.8;21;21.2;21.2;21.3;21.3;21.3;21.4;21.3;21.3;21.3;21.4;21.4;21.4;21.3;21.3;21.3;…
20;20.1;20.1;20.2;20.1;20.1;20.1;20.2;20.2;20.2;20.2;20.3;20.2;20.3;20.2;20.4;20.4;20.3;20.3;20.3;20.3;20.2;20.2;19.9;20;20.2;20.4;20.6;20.9;21;21;21;21;21;20.8;20.7;20.6;20.5;20.5;20.1;20.1;19.8;19.7;19.8;19.8;19.8;19.9;19.9;20;20;20.1;20.2;20.3;20.3;20.3;20.4;20.5;20.5;20.5;20.6;20.6;20.9;20.8;20.8;20.6;20.8;21;21;21;21;21.2;21.3;21.3;21.3;21.4;21.4;21.4;21.4;21.4;21.4;21.4;21.4;21.3;21.4;21.2;…
20;20;20.1;20.1;20.1;20.1;20.2;20.2;20.2;20.2;20.3;20.3;20.3;20.3;20.2;20.4;20.4;20.4;20.4;20.3;20.1;20.1;19.8;19.5;19.4;19.3;19.8;20.3;20.6;21;21;21;21;21;20.9;20.8;20.6;20.3;20.1;20;19.8;19.7;19.8;19.8;19.8;19.9;19.8;19.9;20;19.9;20.1;20.2;20.2;20.3;20.3;20.4;20.4;20.6;20.6;20.6;20.6;20.6;20.6;20.6;20.6;20.6;20.7;20.8;20.9;21.1;21.1;21.3;21.3;21.3;21.5;21.3;21.5;21.5;21.4;21.5;21.5;21.4;21.4;21…
20;20.1;20.1;20.1;20.1;20.1;20.1;20.1;20.3;20.2;20.3;20.3;20.3;20.3;20.4;20.4;20.4;20.4;20.4;20.2;20.2;20.1;19.8;19.4;19;19;19.3;19.7;20.2;20.8;21;21;21;21;21;20.9;20.7;20.5;20.2;20;19.8;19.8;19.7;19.8;19.8;19.9;19.9;20;20;20.1;20.1;20.3;20.4;20.3;20.3;20.5;20.6;20.5;20.6;20.6;20.6;20.6;20.6;20.6;20.6;20.6;20.8;20.9;20.9;21.1;21.1;21.2;21.3;21.2;21.5;21.4;21.5;21.5;21.6;21.5;21.5;21.5;21.5;21.5;2…
20;20.1;20.1;20;20.1;20.2;20.2;20.1;20.3;20.3;20.1;20.3;20.4;20.5;20.4;20.4;20.4;20.5;20.4;20.4;20.2;20.1;19.8;19.2;18.7;18.8;18.8;19.3;19.7;20.3;20.6;20.9;20.8;20.9;20.7;20.7;20.7;20.5;20.3;20;19.8;19.8;19.8;19.8;19.8;19.9;19.9;19.9;19.9;20;20.2;20.3;20.3;20.4;20.4;20.3;20.5;20.6;20.5;20.6;20.6;20.6;20.6;20.6;20.7;20.6;20.7;20.8;20.9;20.9;21.1;21.2;21.2;21.2;21.5;21.5;21.5;21.5;21.6;21.5;21.5;21…
20;20.1;20.1;20.1;20.2;20.2;20.1;20.2;20.1;20.3;20.2;20.4;20.4;20.4;20.4;20.5;20.5;20.5;20.5;20.2;20.1;19.8;19.6;19.1;18.7;18.7;18.7;18.9;19.3;19.8;20.3;20.5;20.7;20.8;20.7;20.6;20.5;20.4;20.2;20;19.8;19.8;19.8;19.8;19.8;19.9;19.9;19.8;20;20.2;20.1;20.3;20.4;20.4;20.3;20.5;20.4;20.6;20.6;20.6;20.6;20.6;20.6;20.6;20.6;20.7;20.6;20.8;20.9;21;21.1;21.1;21.2;21.2;21.4;21.5;21.5;21.5;21.5;21.6;21.6;21…
20;20.1;20.1;20.3;20.2;20.1;20.2;20.1;20.2;20.3;20.4;20.4;20.4;20.4;20.5;20.6;20.5;20.5;20.5;20.5;20.2;20.1;19.7;19.1;18.7;18.6;18.5;18.7;18.7;19.2;19.5;20;20.4;20.4;20.4;20.4;20.4;20.2;20.1;19.9;19.9;19.8;19.9;19.8;20;19.8;19.9;20;20;20.2;20.3;20.3;20.3;20.4;20.4;20.5;20.6;20.6;20.6;20.7;20.6;20.7;20.7;20.6;20.7;20.7;20.7;20.8;20.9;21.1;21.1;21.2;21.1;21.4;21.3;21.4;21.4;21.5;21.5;21.5;21.5;21.7…
20;20;20;20;20.1;20.1;20.2;20.2;20.2;20.3;20.4;20.4;20.4;20.5;20.5;20.6;20.6;20.5;20.5;20.5;20.2;20.1;19.7;19.2;18.7;18.6;18.6;18.6;18.7;18.7;18.9;19.4;19.8;19.9;20.2;20.1;20.1;19.9;20;19.9;19.8;19.9;19.9;19.9;20;20;20;20;20.1;20.3;20.3;20.3;20.3;20.3;20.4;20.6;20.6;20.6;20.7;20.7;20.6;20.6;20.6;20.5;20.6;20.6;20.7;20.7;20.8;21;21;21.1;21.1;21.3;21.4;21.4;21.4;21.4;21.6;21.5;21.5;21.5;21.8;21.8;2…
20;20;20;20.2;20.1;20;20.2;20.2;20.2;20.2;20.4;20.4;20.4;20.4;20.4;20.5;20.5;20.6;20.5;20.6;20.2;20.1;19.9;19.3;18.7;18.6;18.7;18.6;18.7;18.6;18.6;18.9;19.2;19.6;19.8;20;20;19.8;19.8;19.8;19.8;19.8;19.9;20;20;20;20.1;20.1;20.1;20.2;20.3;20.3;20.5;20.6;20.5;20.6;20.7;20.8;20.7;20.7;20.6;20.6;20.6;20.7;20.5;20.7;20.7;20.6;20.9;21;20.9;21;21.2;21.3;21.2;21.2;21.4;21.4;21.4;21.5;21.5;21.7;21.8;21.7;2…
20;20.1;19.9;20;20.1;20;20.1;20.2;20.2;20.2;20.3;20.4;20.5;20.6;20.5;20.5;20.6;20.6;20.5;20.5;20.4;20.1;19.9;19.5;18.7;18.7;18.6;18.6;18.6;18.5;18.3;18.6;19;19.2;19.3;19.6;19.7;19.6;19.7;19.7;19.7;19.8;19.9;20;20;20;20.1;20.1;20.1;20.3;20.3;20.3;20.5;20.5;20.7;20.7;20.7;20.8;20.8;20.8;20.6;20.7;20.6;20.6;20.7;20.7;20.7;20.7;20.9;21;21.1;21.1;21.1;21.2;21.3;21.1;21.3;21.5;21.3;21.4;21.6;21.8;21.8;…
19.9;20;20;20;20;20;20;20.1;20.2;20.2;20.3;20.4;20.4;20.4;20.5;20.6;20.5;20.6;20.6;20.5;20.5;20.1;20;19.5;18.8;18.6;18.6;18.6;18.5;18.4;18.4;18.4;18.4;18.7;18.9;19.3;19.2;19.6;19.7;19.6;19.8;19.7;19.8;20;20;20.1;20.1;20.1;20.2;20.4;20.4;20.5;20.5;20.7;20.5;20.7;20.8;20.8;20.8;20.7;20.6;20.6;20.6;20.6;20.7;20.8;20.7;20.8;21;20.9;21.1;21;21.1;21.1;21.2;21.2;21.3;21.4;21.3;21.4;21.6;21.8;21.8;21.8;2…
19.9;19.9;19.9;19.9;20;20;20;20.2;20.2;20.2;20.3;20.4;20.3;20.5;20.4;20.5;20.6;20.7;20.6;20.5;20.5;20.3;20.2;19.6;18.9;18.9;18.6;18.6;18.5;18.3;18.3;18.2;18.2;18.4;18.5;18.8;18.9;19.2;19.5;19.6;19.7;19.7;20.1;20.1;20.2;20.1;20.2;20.2;20.3;20.4;20.5;20.5;20.6;20.6;20.8;20.8;20.9;20.8;20.7;20.7;20.6;20.6;20.7;20.7;20.8;20.8;20.8;20.8;21;21.1;21.2;21.2;21.2;21.2;21.2;21.2;21.3;21.3;21.3;21.3;21.5;21…
19.9;20;20;20;20.1;20;20;20;20.2;20.2;20.3;20.3;20.4;20.5;20.5;20.5;20.7;20.6;20.7;20.5;20.5;20.4;20;20;19.2;18.8;18.7;18.6;18.4;18.4;18.3;18.2;18;18;18;18.3;18.4;18.9;19.2;19.4;19.6;19.7;19.8;20;20;20.2;20.2;20.2;20.4;20.5;20.6;20.6;20.7;20.8;20.9;20.9;20.8;20.8;20.7;20.6;20.7;20.7;20.8;20.7;20.9;20.8;20.8;20.8;21.1;21.1;21.2;21.2;21.2;21.2;21.2;21.2;21.2;21.2;21.3;21.3;21.5;21.8;21.9;21.8;21.9;…
19.9;19.9;19.9;20;20;20;20;20.1;20.3;20.2;20.3;20.4;20.5;20.4;20.5;20.7;20.7;20.7;20.7;20.7;20.6;20.5;20.2;19.9;19.3;18.8;18.8;18.8;18.5;18.3;18.2;18.1;17.9;17.9;17.6;17.7;17.8;18.2;18.7;19.1;19.3;19.5;19.6;19.6;20.2;20.2;20.3;20.4;20.5;20.6;20.7;20.7;20.8;20.9;20.9;20.9;20.9;20.7;20.7;20.8;20.8;20.8;20.8;20.9;20.9;20.9;21;21;21.2;21.2;21.2;21.2;21.2;21.2;21.2;21.1;21.2;21.3;21.3;21.4;21.4;21.6;2…
19.8;19.9;19.9;19.9;20;20;20.1;20.2;20.2;20.1;20.2;20.5;20.5;20.4;20.5;20.6;20.7;20.6;20.6;20.6;20.7;20.5;20.4;19.9;19.3;18.9;18.9;18.7;18.5;18.2;18;18.1;17.9;17.9;17.2;17.1;16.9;17.2;17.8;18.5;18.7;19;19.2;19.2;19.8;20.1;20.2;20.3;20.4;20.6;20.6;20.7;20.9;21;20.9;20.9;20.9;20.8;20.7;20.7;20.7;20.8;20.9;20.9;21;21;21;21.1;21.2;21.2;21.1;21.3;21.2;21.2;21.2;21.2;21.2;21.3;21.3;21.5;21.6;21.7;21.7;…
19.8;19.9;20;20;20;20;20.2;20.2;20.3;20.2;20.4;20.5;20.4;20.6;20.6;20.6;20.6;20.7;20.8;20.8;20.7;20.6;20.5;20.2;19.7;18.9;18.9;18.8;18.5;18.2;18.1;17.8;17.9;17.7;17.4;17;16.6;16.4;16.5;17.1;17.7;18.1;18.5;18.8;19.4;19.8;20.2;20.4;20.4;20.7;20.7;20.8;20.8;20.9;20.9;21;20.9;20.8;20.8;20.7;20.9;20.8;21;20.9;21;21;21.3;21.3;21.4;21.4;21.3;21.2;21.3;21.3;21.3;21.3;21.2;21.3;21.5;21.5;21.5;21.6;21.6;21…
19.9;19.9;19.9;20;20;20;20.2;20.1;20.3;20.3;20.4;20.5;20.4;20.6;20.6;20.7;20.7;20.8;20.8;20.8;20.8;20.5;20.5;20.2;19.8;19.1;18.9;18.9;18.5;18.2;17.9;17.9;17.8;17.6;17.1;16.8;16.4;16.1;16;16.1;16.5;16.6;17.6;18;18.8;19.5;20.1;20.2;20.5;20.7;20.7;20.9;21;21;21;21;20.9;20.8;20.9;20.8;20.8;21;20.9;21;21.1;21.1;21.2;21.3;21.4;21.4;21.4;21.4;21.5;21.5;21.5;21.3;21.3;21.4;21.3;21.5;21.6;21.5;21.9;21.9;2…
19.8;20;20;20;20.1;20;20;20.1;20.4;20.3;20.2;20.4;20.4;20.6;20.6;20.7;20.7;20.8;20.7;20.8;20.8;20.5;20.5;20.3;19.9;19.2;19;18.8;18.5;18.3;18;17.9;17.8;17.5;17.2;16.9;16.4;15.9;15.9;15.9;16.1;16.1;16.5;16.9;18.1;19.1;19.8;20;20.3;20.6;20.9;20.9;21;20.9;20.9;21;20.9;20.8;20.8;20.7;20.8;21;21;21;21;21.4;21.4;21.3;21.4;21.6;21.5;21.6;21.6;21.5;21.4;21.3;21.4;21.5;21.5;21.5;21.5;21.7;21.7;21.7;21.7;21…
20;20;20;20;20;20.1;20.1;20.2;20.3;20.3;20.2;20.5;20.6;20.6;20.6;20.7;20.8;20.8;20.8;20.8;20.7;20.7;20.4;20.2;19.9;19.5;19;18.8;18.5;18.2;17.9;17.8;17.6;17.5;17;16.9;16.4;16.1;15.9;15.9;15.9;15.9;16.1;16.5;17.4;18.4;19.6;20;20.2;20.6;20.8;20.8;21;21;21;21;21;20.8;20.9;20.8;20.8;21.1;21.1;21.1;21.1;21.1;21.5;21.5;21.5;21.5;21.5;21.6;21.6;21.6;21.5;21.5;21.5;21.5;21.5;21.5;21.5;21.6;21.8;21.8;21.7;…
19.9;20;20;20;20.1;20.2;20.1;20.1;20.3;20.4;20.3;20.5;20.6;20.6;20.7;20.7;20.7;20.7;20.8;20.8;20.8;20.7;20.5;20.4;20.1;19.8;19;18.9;18.7;18.2;17.9;17.9;17.5;17.5;17.1;16.8;16.4;16;15.9;15.9;16;16;16;16.2;17;18;19.1;19.9;20.1;20.5;20.8;20.9;20.9;21;21;20.9;20.9;20.9;20.9;20.9;20.9;21.1;21;21.1;21.3;21.5;21.5;21.6;21.7;21.7;21.7;21.7;21.8;21.6;21.6;21.5;21.6;21.6;21.6;21.5;21.6;21.7;21.8;21.8;21.8;…
19.9;19.9;19.9;20.1;20;20.2;20.2;20.1;20.2;20.4;20.4;20.5;20.5;20.6;20.6;20.7;20.7;20.7;20.7;20.8;20.6;20.7;20.5;20.4;20.1;19.8;19;18.9;18.6;18.4;17.8;17.9;17.6;17.5;17;16.8;16.4;16.1;15.9;15.9;16;16;16.1;16.3;16.8;17.7;18.8;19.6;20;20.5;20.7;20.9;20.9;20.9;21;21;20.9;20.9;21;20.8;20.9;21.1;21.1;21.4;21.4;21.6;21.6;21.6;21.8;21.7;21.8;21.8;21.8;21.8;21.7;21.6;21.6;21.6;21.6;21.7;21.7;21.7;21.7;21…
19.9;20;20;20;20.1;20.1;20.1;20.1;20.4;20.3;20.5;20.6;20.6;20.6;20.6;20.6;20.6;20.7;20.7;20.7;20.7;20.6;20.6;20.3;20.3;19.8;19.5;19.1;18.9;18.5;18;17.8;17.7;17.4;17.3;16.8;16.7;16.4;16;15.9;16;16;16.1;16.2;16.7;17.7;18.7;19.5;20;20.5;20.8;20.9;20.8;20.9;20.9;21;21;20.9;21;21;21.1;21.1;21.1;21.4;21.5;21.6;21.8;21.7;21.9;21.9;21.9;22;21.8;21.8;21.8;21.6;21.7;21.7;21.7;21.7;21.7;21.7;21.8;21.8;21.8;…
19.9;19.9;19.9;20;20;20.1;20.1;20.3;20.3;20.4;20.4;20.5;20.6;20.6;20.6;20.7;20.7;20.7;20.7;20.7;20.7;20.7;20.5;20.2;20.1;19.8;19.5;19.4;19.1;18.8;18;17.8;17.7;17.5;17.3;17.1;16.7;16.4;16.1;16;16.1;16.2;16.2;16.4;16.8;17.4;18.7;19.5;20;20.5;20.7;20.8;21;21;21;21;21;21;21.1;21.1;21.4;21.2;21.5;21.7;21.6;21.8;21.8;22;22;22;22;21.9;21.8;21.9;21.8;21.8;21.8;21.8;21.8;21.7;21.7;21.7;21.8;21.8;21.8;21.8…
19.9;19.9;20;20.1;20;20.1;20.1;20.2;20.3;20.4;20.4;20.5;20.6;20.6;20.6;20.6;20.6;20.8;20.8;20.7;20.6;20.7;20.6;20.4;20.1;20;19.8;19.5;19.1;18.8;18.2;17.8;17.8;17.6;17.4;17.1;16.8;16.7;16.3;16.2;16.1;16.2;16.2;16.6;16.8;17.6;18.6;19.4;20;20.5;20.7;21;21.1;21.1;21.1;21.1;21.1;21.1;21.4;21.4;21.5;21.5;21.7;21.7;21.8;22;22;22;22.1;22;22;22;21.9;21.8;21.9;21.8;21.8;21.8;21.8;21.8;21.8;21.8;21.8;21.7;2…
19.8;19.9;19.9;20;20.1;20.2;20.1;20.3;20.3;20.3;20.6;20.5;20.6;20.6;20.6;20.6;20.6;20.7;20.8;20.8;20.6;20.6;20.6;20.6;20.3;20;19.9;19.6;19.4;18.9;18.2;17.8;17.5;17.5;17.4;17.3;17.1;16.7;16.6;16.3;16.2;16.2;16.2;16.5;16.9;17.7;18.8;19.4;20;20.5;20.7;20.9;21.1;21.1;21.3;21.4;21.4;21.4;21.4;21.6;21.7;21.8;21.9;22;22;22;22;22.2;22.2;22.3;22;21.9;22;21.9;22;21.9;21.9;21.8;21.8;21.9;21.8;21.9;21.8;21.7…
19.8;19.9;20;20;20.1;20.3;20.3;20.2;20.3;20.3;20.5;20.6;20.5;20.6;20.6;20.6;20.7;20.7;20.7;20.7;20.8;20.6;20.6;20.6;20.4;20.3;20;19.8;19.5;19;18.3;17.8;17.6;17.7;17.5;17.5;17.3;17;16.7;16.5;16.5;16.3;16.5;16.7;17.2;18;18.8;19.5;20.1;20.6;20.8;21;21.1;21.3;21.3;21.4;21.5;21.6;21.6;21.8;21.9;22.1;22.1;22.1;22.4;22.3;22.4;22.4;22.5;22.3;22.1;22.1;22;22;21.9;21.8;21.9;21.9;21.8;21.9;21.9;21.9;21.8;21…
19.8;19.9;19.9;20.1;20.1;20.1;20.3;20.3;20.3;20.4;20.4;20.5;20.5;20.6;20.7;20.7;20.7;20.7;20.7;20.7;20.6;20.5;20.4;20.4;20.3;20.3;20.1;19.9;19.6;19;18.3;17.8;17.6;17.5;17.5;17.5;17.3;17.2;17;17;16.6;16.7;16.6;17;17.5;18.1;19;19.6;20.1;20.5;20.9;21.2;21.3;21.5;21.4;21.7;21.6;21.7;22;22.1;22.1;22.1;22.5;22.5;22.5;22.6;22.5;22.5;22.6;22.5;22.2;22.1;22.3;22.3;22;21.9;21.9;21.9;21.9;21.9;21.9;21.9;21.…
19.8;19.8;19.9;20;20.1;20.1;20.1;20.3;20.3;20.4;20.5;20.5;20.6;20.7;20.6;20.6;20.7;20.7;20.6;20.7;20.5;20.5;20.4;20.3;20.3;20.4;20.1;20;19.5;19;18.3;17.7;17.3;17.4;17.5;17.5;17.5;17.6;17.5;17.3;17.1;17;17.1;17.4;17.8;18.6;19.3;19.7;20.3;20.7;20.9;21.3;21.5;21.6;21.6;21.8;22;22.1;22.5;22.5;22.5;22.5;22.7;22.5;22.8;22.7;22.6;22.7;22.7;22.6;22.3;22.3;22.1;22.2;21.9;21.9;21.9;21.9;21.9;21.8;21.8;21.8…
19.8;19.8;19.8;19.8;20.1;20.1;20.2;20.1;20.2;20.4;20.4;20.4;20.5;20.6;20.6;20.6;20.7;20.7;20.7;20.6;20.6;20.5;20.5;20.3;20.2;20.2;20.1;20;19.7;19.3;18.3;17.6;17.3;17.1;17.3;17.3;17.6;17.6;17.6;17.7;17.6;17.7;17.6;17.9;18.4;19;19.5;19.9;20.4;20.7;21;21.4;21.6;21.9;21.9;22;22.4;22.5;22.7;22.8;22.8;22.9;22.7;22.8;22.9;22.7;22.9;22.8;22.8;22.8;22.4;22.3;22.3;22.2;22.1;21.9;21.9;21.9;21.9;21.9;21.7;21…
19.8;19.8;19.8;19.9;20.1;20.1;20.1;20.1;20.1;20.4;20.4;20.4;20.5;20.6;20.6;20.6;20.6;20.7;20.7;20.7;20.5;20.5;20.4;20.3;20.3;20.2;20.1;19.9;19.7;19.2;18.2;17.5;17;16.9;16.9;17.3;17.6;17.6;17.8;18;18;18.1;18.4;18.5;18.7;19.4;19.6;19.9;20.4;20.8;21.4;21.6;21.9;22.1;22.4;22.5;22.6;22.8;23.1;23.2;23.2;23.3;23.3;23.2;23.2;22.9;23.1;22.9;22.9;22.8;22.5;22.4;22.4;22.3;22;21.9;21.8;22;21.9;21.8;21.8;21.7…
19.7;19.9;19.9;20;20.1;20.1;20;20.2;20.1;20.3;20.3;20.4;20.5;20.5;20.5;20.6;20.6;20.6;20.6;20.6;20.6;20.6;20.5;20.3;20.2;20.2;20.1;19.7;19.3;18.9;18.2;17.4;16.7;16.4;16.5;16.9;17.4;17.7;17.9;18.1;18.3;18.4;18.7;19;19.3;19.5;19.7;19.8;20.5;21;21.5;21.7;22.1;22.4;22.6;22.8;22.9;23.1;23.4;23.5;23.7;23.6;23.5;23.5;23.5;23.3;23.2;23.2;23.1;22.9;22.6;22.4;22.3;22.3;21.9;21.9;21.9;22;21.9;21.8;21.7;21.7…
19.7;19.9;19.9;20;20;20.2;20.2;20.2;20.2;20.3;20.5;20.4;20.5;20.5;20.6;20.6;20.6;20.7;20.6;20.6;20.6;20.6;20.5;20.4;20.3;20.1;19.9;19.7;19.3;18.9;18.3;17.7;16.8;16.3;16.1;16.5;17.2;17.5;18;18.2;18.5;18.7;18.8;19.2;19.5;19.5;19.8;19.5;20.1;21.3;21.6;22.2;22.4;22.7;23.1;23.4;23.4;23.5;23.7;24;23.8;23.6;23.6;23.6;23.5;23.5;23.4;23.3;23.3;22.9;22.8;22.5;22.4;22.2;22;21.9;22;21.9;21.8;21.7;21.7;21.7;2…
19.7;19.8;19.9;20;20.1;20.1;20.1;20.2;20.3;20.4;20.4;20.5;20.5;20.5;20.5;20.6;20.6;20.6;20.6;20.6;20.6;20.5;20.6;20.5;20.4;20.2;19.9;19.7;19.2;18.9;18.3;17.8;17.2;16.6;16.1;16.1;16.5;17.4;17.6;18.1;18.5;18.7;19.1;19.3;19.4;19.3;19.5;19.2;19.7;21;21.8;22.4;22.7;23.1;23.4;23.7;23.7;23.9;24.1;24.2;24.2;24.1;24;24;23.9;23.5;23.5;23.5;23.3;23;22.8;22.6;22.4;22.3;22.2;22;21.9;21.8;21.7;21.7;21.6;21.6;2…
19.9;19.9;19.9;19.9;20;20;20.2;20.2;20.2;20.3;20.5;20.5;20.5;20.5;20.5;20.6;20.6;20.6;20.6;20.6;20.6;20.5;20.4;20.4;20.4;20.3;20.1;19.7;19.4;19;18.4;18.1;17.7;17.1;16.5;16.1;16.2;16.9;17.4;17.6;18.3;18.5;18.8;19.3;19.2;18.8;18.8;18.5;19;20.7;21.8;22.7;23.1;23.4;23.7;24.1;24.3;24.2;24.5;24.4;24.2;24.2;24;24;24;23.8;23.7;23.5;23.4;23.1;23;22.6;22.4;22.2;22.2;22.1;21.9;21.8;21.4;21.7;21.4;21.3;21.3;…
19.7;19.9;19.9;19.9;20;20;20.1;20.2;20.1;20.2;20.2;20.5;20.5;20.5;20.4;20.5;20.6;20.7;20.7;20.6;20.6;20.5;20.4;20.4;20.3;20.4;20.3;20;19.4;19;18.6;18.2;18.1;17.6;16.8;16.1;16.2;16.4;16.9;17.3;17.9;18.2;18.5;18.9;18.8;18.4;18.3;18.1;18.7;20.6;21.9;22.8;23.4;24;24.1;24.4;24.6;24.6;24.6;24.5;24.5;24.4;24.2;24.2;24.2;24;23.9;23.8;23.4;23.3;23.1;22.8;22.5;22.5;22.2;22.1;21.9;21.6;21.5;21.3;21.2;21.3;2…
19.8;19.8;19.9;19.9;20;20;20.1;20.2;20.2;20.4;20.2;20.4;20.5;20.5;20.4;20.5;20.6;20.6;20.6;20.7;20.7;20.6;20.5;20.5;20.3;20.4;20.3;20.1;19.8;19.3;19;18.9;18.4;18;17.6;16.7;16.4;16.4;16.4;17.2;17.6;17.7;18;18.5;18.3;17.8;17.8;17.7;18.6;20.2;22;23.1;23.7;24.1;24.4;24.6;24.9;24.9;24.9;24.6;24.4;24.3;24.3;24.2;24.2;24;23.9;23.8;23.8;23.4;23;23;22.7;22.5;22.4;21.9;21.7;21.5;21.3;21.3;20.9;20.8;20.9;21…
19.7;19.8;19.8;19.8;20;19.9;19.9;20.1;20.2;20.2;20.3;20.5;20.4;20.5;20.5;20.6;20.5;20.7;20.6;20.7;20.5;20.6;20.5;20.6;20.5;20.5;20.6;20.2;20.1;19.7;19.1;19.1;19.1;18.5;18;17.3;16.6;16.3;16.4;16.7;17;17.2;17.7;17.9;17.7;17.4;17.4;17.4;18.4;20.1;22.1;23.3;24;24.5;24.9;25.1;25.4;25.1;25.2;24.8;24.3;24.3;24.2;24.2;24.2;24;24;23.9;23.8;23.4;23.1;23;22.8;22.5;22.4;21.8;21.6;21.3;21.1;21;20.5;20.5;20.6;…
19.8;19.8;19.8;19.8;19.9;19.9;19.9;20.2;20.1;20.2;20.3;20.4;20.3;20.5;20.6;20.6;20.6;20.5;20.6;20.6;20.6;20.6;20.6;20.5;20.5;20.6;20.5;20.5;20.1;19.8;19.6;19.5;19.2;19.1;18.5;18;17.1;16.4;16.4;16.4;16.8;17;17.2;17.6;17.5;17.2;17.1;17.4;18.3;19.8;22.1;23.5;24.3;24.7;25;25.3;25.5;25.4;25;24.8;24.5;24.3;24.3;24.2;24;24;24;23.9;23.9;23.5;23.1;23.1;22.9;22.5;22.3;21.7;21.4;21.1;20.9;20.5;20;20.1;19.9;…
19.7;19.8;19.9;19.9;19.9;19.9;19.9;20;19.9;20.2;20.3;20.4;20.3;20.5;20.6;20.6;20.5;20.6;20.7;20.6;20.6;20.7;20.7;20.6;20.7;20.6;20.6;20.4;20.2;20.1;20.1;19.7;19.5;19.4;18.9;18.4;17.7;16.8;16.4;16.4;16.5;16.9;17;17.1;17.1;17.1;17.1;17.6;18.1;19.8;21.7;23.3;24.5;24.8;25.2;25.5;25.5;25.4;25;24.5;24.4;24.2;24.2;24.1;24;24;24;23.9;23.9;23.7;23.3;23.3;22.9;22.4;22;21.6;21.1;20.9;20.5;20.1;19.7;19.6;19.…
19.7;19.8;19.9;19.9;19.9;19.9;19.9;19.9;20.2;20.2;20.2;20.4;20.4;20.4;20.6;20.6;20.6;20.6;20.5;20.7;20.6;20.7;20.6;20.6;20.7;20.7;20.6;20.6;20.4;20.2;20.1;20.1;19.8;19.7;19.4;18.9;18;17.2;16.4;16.5;16.8;16.8;16.9;17.1;17.1;17.2;17.4;17.5;18.3;19.6;21.3;23.3;24.5;25.1;25.1;25.5;25.5;25.2;24.8;24.6;24.3;24.2;24.2;24.1;24;23.9;23.9;23.8;23.8;23.8;23.5;23.3;23;22.4;22;21.6;21.1;20.5;20.3;19.8;19.3;18…
19.5;19.8;19.8;19.7;19.8;19.8;19.9;19.9;20.1;20.2;20.2;20.3;20.4;20.5;20.6;20.6;20.7;20.6;20.7;20.7;20.7;20.7;20.7;20.7;20.6;20.7;20.7;20.6;20.4;20.4;20.2;20.2;20.1;20.1;19.6;19.4;18.7;17.8;16.7;16.8;17;17.1;17;17.4;17.3;17.4;17.7;17.8;18.3;19.4;21.1;23.1;24.4;25.1;25.4;25.5;25.5;25.2;24.9;24.5;24.2;24.2;24;24.1;24;24;24;23.9;23.9;23.8;23.6;23.2;22.7;22.2;21.7;21.2;20.9;20.5;19.8;19.5;18.8;18.8;1…
19.7;19.7;19.8;19.6;19.9;19.8;19.9;20;20;20.2;20.1;20.3;20.4;20.4;20.5;20.6;20.6;20.6;20.7;20.7;20.7;20.7;20.7;20.6;20.7;20.7;20.7;20.7;20.6;20.4;20.3;20.4;20.1;20.2;20.1;19.6;19;18.1;16.8;16.8;17;17.2;17.5;17.5;17.5;17.7;17.7;18;18.4;19.2;20.8;22.6;24.1;25;25.1;25.1;25.1;25;24.8;24.5;24.1;24.1;24;24.1;24;23.9;23.9;23.8;23.7;23.8;23.4;23.2;22.7;22.3;21.7;21.2;20.6;20.2;19.7;19;18.7;18.8;19.1;19.7…
19.5;19.7;19.6;19.8;19.8;19.8;19.8;20;20;20;20.2;20.3;20.3;20.4;20.6;20.6;20.7;20.7;20.7;20.7;20.7;20.7;20.8;20.7;20.7;20.8;20.8;20.8;20.7;20.6;20.4;20.5;20.5;20.4;20.1;19.6;19;18.1;17.1;16.8;17.2;17.5;17.6;17.7;18;18;18;18.1;18.5;19.2;20.3;22;23.9;24.7;24.8;25;24.6;24.6;24.5;24.2;24.1;24;23.8;23.9;23.9;23.8;23.7;23.7;23.7;23.5;23.4;23.2;22.6;22.2;21.6;21;20.3;19.7;19.4;18.9;18.9;19;19.7;20.3;20.…
19.5;19.6;19.6;19.7;19.8;19.8;19.8;20;20;20;20.1;20.2;20.2;20.3;20.4;20.6;20.7;20.7;20.7;20.7;20.6;20.8;20.8;20.7;20.7;20.7;20.9;20.7;20.8;20.7;20.7;20.6;20.7;20.5;20.1;19.8;19;18.2;17.2;17.1;17.3;17.6;17.9;17.9;18.3;18.4;18.4;18.5;18.9;19.2;20.2;21.4;23.1;24;24.3;24.6;24.3;24.3;24.3;23.9;23.9;24;23.8;23.8;23.8;23.7;23.7;23.7;23.6;23.5;23.2;22.9;22.6;21.9;21.2;20.8;20.1;19.7;19.2;19.2;19.3;19.7;2…
19.4;19.6;19.7;19.7;19.8;19.8;19.7;19.8;19.9;20;20.1;20.2;20.2;20.3;20.4;20.5;20.7;20.8;20.7;20.7;20.8;20.7;20.8;20.8;20.9;20.8;20.9;20.9;20.9;20.9;20.7;20.8;20.8;20.7;20.4;19.9;19;18.4;17.4;17.4;17.6;17.9;18.1;18.4;18.6;18.7;18.8;18.8;19.1;19.5;19.8;20.8;22.2;23.2;23.7;23.9;23.7;23.9;23.9;23.9;23.8;23.8;23.8;23.8;23.8;23.7;23.8;23.7;23.6;23.3;23.2;22.7;22.2;21.8;21.1;20.5;20.1;19.7;19.5;19.6;19.…
19.4;19.6;19.6;19.8;19.6;19.8;19.8;19.8;19.9;20.1;20.1;20.2;20.1;20.4;20.4;20.4;20.5;20.7;20.6;20.8;20.8;20.7;20.7;20.7;20.9;20.9;20.9;21;21;21;20.8;20.9;20.8;20.9;20.7;19.9;19;18.1;17.4;17.6;18;18.3;18.2;18.3;18.6;18.9;19;19;19.2;19.6;19.8;20.4;21.4;22.5;23.1;23.2;23.2;23.2;23.6;23.6;23.5;23.5;23.7;23.7;23.7;23.5;23.7;23.6;23.5;23.2;23;22.7;22.1;21.5;21;20.5;20.1;20.1;19.9;20.2;20.6;20.9;20.9;21…
19.6;19.6;19.6;19.6;19.6;19.8;19.7;19.8;19.8;19.9;19.9;20.2;20.2;20.3;20.3;20.4;20.5;20.7;20.7;20.8;20.8;20.7;20.9;20.8;20.8;21;21;21.1;21.1;21;21.1;21.1;21;21;20.7;19.9;19;17.7;17.4;17.7;18.4;18.4;18.3;18.6;18.7;19.2;19.4;19.4;19.5;19.6;19.9;20.3;21;21.7;22.2;22.4;22.5;22.8;23.1;23.2;23.2;23.4;23.4;23.5;23.6;23.6;23.6;23.4;23.2;22.9;22.7;22.2;21.9;21.5;21;20.7;20.5;20.5;20.7;20.8;21.1;21.2;21.2;…
19.4;19.5;19.5;19.6;19.6;19.8;19.8;19.8;19.9;19.9;19.9;20;20;20.1;20.4;20.6;20.5;20.5;20.6;20.8;20.7;20.8;20.8;20.9;20.9;20.9;21;21.1;21.1;21.1;21.1;21.1;21.2;21.1;20.7;20.2;19.1;17.8;17.4;17.9;18.9;18.7;18.5;18.7;18.9;19.1;19.5;19.6;19.6;20;20;20.4;20.7;21.1;21.6;21.9;21.9;22.4;22.8;23.1;23.1;23.1;23.2;23.3;23.4;23.3;23.5;23.3;23.1;22.7;22.3;22.2;21.9;21.5;21;21;20.8;20.9;21.2;21.4;21.5;21.6;21.…
19.4;19.5;19.5;19.5;19.6;19.6;19.7;19.8;19.7;19.9;19.9;19.9;20.2;20.2;20.2;20.4;20.5;20.5;20.6;20.8;20.8;20.8;20.8;20.9;20.9;21;21;21.1;21.2;21.1;21.2;21.2;21.3;21.2;20.8;19.9;18.8;17.5;17.2;18;19.2;19.2;18.8;18.7;19;19.5;19.5;19.7;19.8;20;20.1;20.5;20.9;21;21.3;21.6;21.7;22;22.4;22.5;22.5;23;23;23;23.1;23.2;23.3;23.2;22.9;22.6;22.3;22.1;21.9;21.7;21.6;21.3;21.3;21.5;21.8;21.8;21.7;21.8;21.7;21.6…
19.4;19.5;19.5;19.5;19.5;19.6;19.6;19.6;19.8;19.8;19.8;20.2;19.9;20.1;20.3;20.4;20.5;20.5;20.5;20.7;20.8;20.9;20.9;20.9;20.9;21.1;21.1;21.1;21.2;21.3;21.3;21.3;21.3;21.4;20.8;20;18.8;17.5;16.9;18.1;19.3;19.7;19.1;19.1;19.1;19.1;19.7;19.9;20;20.1;20.4;20.6;20.9;21.1;21.1;21.5;21.6;21.9;22.2;22.3;22.5;22.5;22.5;23;22.9;22.9;23.2;22.9;22.8;22.3;22.3;22.1;21.9;21.8;21.7;21.6;21.7;22.1;21.9;22.2;22.1;…
19.4;19.4;19.4;19.5;19.6;19.7;19.7;19.7;19.8;19.9;19.9;19.9;20.1;20;20.1;20.3;20.4;20.5;20.7;20.7;20.7;20.9;20.9;20.9;21.1;21.1;21.1;21.3;21.2;21.3;21.3;21.3;21.5;21.5;21.2;20.6;19.4;18.2;17.7;18.6;19.8;20.5;20.1;19.7;19.5;19.5;19.6;19.9;20.1;20.2;20.5;20.6;20.7;21;21.1;21.5;21.6;21.8;21.9;22.1;22.1;22.1;22.4;22.5;22.7;22.7;22.9;22.9;22.7;22.4;22.3;22.1;22.1;22.1;21.9;21.9;22.1;22.5;22.4;22.2;22.…
19.2;19.4;19.5;19.4;19.3;19.5;19.7;19.7;19.8;19.6;19.8;19.9;20;20;20.1;20.3;20.4;20.4;20.7;20.7;20.8;20.8;20.9;21;21.1;21.1;21.2;21.2;21.2;21.2;21.3;21.5;21.7;21.8;21.5;21.4;20.6;19.4;18.9;19.5;20.6;21.1;20.6;20.6;20.1;19.7;19.8;20;20.1;20.3;20.5;20.5;20.8;21.1;21.1;21.3;21.5;21.4;21.7;22;22;22.1;22.2;22.3;22.4;22.5;22.7;22.7;22.6;22.4;22.3;22.3;22.2;22.1;22.1;22.1;22.5;22.7;22.6;22.4;22.4;22.3;2…
19.2;19.2;19.3;19.3;19.3;19.4;19.4;19.7;19.6;19.8;19.7;19.8;20;20.1;20;20.1;20.4;20.4;20.4;20.7;20.7;20.9;20.9;20.9;21.1;21.3;21.4;21.3;21.4;21.4;21.4;21.7;21.8;21.8;21.8;21.8;21.8;21.4;21.1;21.1;21.6;21.7;21.6;21.2;20.6;20;20.1;20.1;20.2;20.3;20.5;20.7;21;21;21;21.1;21.4;21.4;21.5;21.8;21.8;21.9;21.9;22.1;22.1;22.3;22.4;22.4;22.6;22.4;22.3;22.2;22.2;22.3;22.3;22.5;22.7;22.8;22.6;22.7;22.6;22.4;2…
19.2;19.2;19.2;19.4;19.3;19.3;19.3;19.5;19.5;19.6;19.8;19.9;20;20.1;20.1;20.2;20.4;20.5;20.5;20.7;20.8;20.7;20.8;21.1;21.1;21.4;21.4;21.5;21.4;21.6;21.6;21.8;21.8;21.9;21.9;22.1;22.3;22.5;22.5;22.7;22.8;22.6;22.3;21.7;21.2;20.5;20.2;20.2;20.4;20.5;20.8;20.8;20.8;21.1;21;21.2;21.3;21.4;21.4;21.6;21.7;21.8;21.8;22;22.1;22.4;22.3;22.4;22.4;22.3;22.3;22.3;22.3;22.3;22.5;22.7;22.9;22.9;22.9;22.8;22.6;…
19;19.2;19.2;19.2;19.2;19.4;19.4;19.5;19.6;19.6;19.6;19.9;19.9;20;20;20;20.4;20.4;20.6;20.7;20.6;20.8;21;21;21.1;21.3;21.4;21.4;21.4;21.7;21.7;21.7;21.8;22.1;22;22.4;22.8;23.1;23.4;23.5;23.6;23.3;22.8;22.2;21.7;21.1;20.6;20.4;20.5;20.7;20.7;20.6;20.8;21;21;21.1;21.2;21.2;21.4;21.4;21.4;21.7;21.7;21.8;22;22.1;22.3;22.4;22.4;22.4;22.4;22.3;22.3;22.3;22.6;22.8;22.9;22.9;22.8;22.8;22.8;22.6;22.4;22.3…
18.9;18.9;18.9;18.9;19.1;19.3;19.4;19.3;19.7;19.5;19.7;19.8;19.9;19.9;20;20.2;20.4;20.5;20.5;20.6;20.8;20.6;20.9;20.9;21.2;21.3;21.3;21.6;21.7;21.7;21.8;21.8;21.9;22.2;22.3;22.7;23.1;23.7;24;24.2;24.4;23.5;23.5;22.8;22;21.7;21.1;20.6;20.6;20.6;20.6;20.7;20.7;20.7;20.9;21;21.1;21.2;21.3;21.4;21.5;21.5;21.8;21.7;21.8;22.1;22.1;22.4;22.4;22.5;22.3;22.3;22.4;22.3;22.4;22.8;22.9;22.9;22.8;22.8;22.7;22…
18.5;18.9;18.8;18.7;19;19;19.1;19.4;19.4;19.5;19.7;19.7;19.9;19.9;19.9;20;20.3;20.4;20.4;20.7;20.6;20.7;20.9;21.1;20.9;21.2;21.4;21.6;21.7;21.9;21.9;21.8;22.1;22.1;22.4;22.7;23.4;24;24.5;24.9;25;24.8;24.2;23.5;22.8;22.6;21.7;21;20.6;20.6;20.6;20.6;20.6;20.7;20.8;20.9;20.9;21.1;21.1;21.3;21.3;21.6;21.7;21.7;21.8;21.8;22.1;22.3;22.5;22.5;22.5;22.3;22.2;22.2;22.3;22.7;22.8;22.8;22.8;22.8;22.5;22.5;2…
18.4;18.7;18.6;18.6;18.8;18.8;19.1;19;19.4;19.5;19.6;19.7;19.7;19.8;19.9;20;20;20.4;20.4;20.7;20.7;20.8;21;21.1;21.1;21.3;21.5;21.4;21.8;22;21.9;22;22.1;22.1;22.6;22.8;23.5;24.2;24.8;25.3;25.7;25.7;25;24.6;23.8;23.5;22.7;21.6;20.9;20.7;20.6;20.5;20.5;20.6;20.6;20.9;20.9;20.9;21.1;21.2;21.2;21.4;21.4;21.6;21.7;21.8;22.1;22.3;22.5;22.5;22.5;22.4;22.2;22;22.2;22.4;22.4;22.5;22.8;22.8;22.4;22.4;22.4;…
18.4;18.4;18.3;18.4;18.4;18.5;18.8;18.9;19.2;19.4;19.4;19.6;19.7;19.8;19.8;20;20.1;20.4;20.4;20.6;20.6;20.8;21;20.9;21.1;21.3;21.4;21.6;21.8;21.8;22;22.1;22.2;22.2;22.6;22.9;23.5;24.2;24.8;25.5;26.2;26.2;26.1;25.5;24.9;24.2;23.5;22.2;21.4;20.9;20.5;20.5;20.5;20.5;20.6;20.8;20.7;20.8;20.9;20.9;21.1;21.2;21.4;21.5;21.7;21.8;21.9;22.1;22.4;22.6;22.5;22.4;22.1;21.9;21.9;21.9;22.2;22.2;22.4;22.7;22.4;…
17.8;17.8;17.8;17.8;18.2;18.2;18.4;18.7;19;19.1;19;19.5;19.7;19.8;19.8;19.9;20;20.4;20.4;20.7;20.6;20.8;21.1;21;21.2;21.3;21.3;21.7;21.8;21.9;22.1;22.2;22.4;22.3;22.4;22.9;23.5;24.2;25.1;25.7;26.1;26.6;26.4;26;25.7;24.9;24.2;23;21.4;20.9;20.5;20.5;20.5;20.4;20.4;20.4;20.6;20.7;20.9;20.9;21;21.1;21.2;21.3;21.6;21.6;21.8;22;22.4;22.4;22.4;21.9;21.8;21.5;21.3;21.2;21.7;22.2;22.4;22.4;22.4;22.4;22.4;…
17.5;17.5;17.5;17.7;17.7;17.8;18.1;18.3;18.8;18.9;19;19.3;19.5;19.7;19.7;20;20.1;20.2;20.4;20.7;20.6;20.6;21;21;21.2;21.3;21.4;21.7;21.9;21.9;22.2;22.4;22.3;22.5;22.6;22.9;23.5;24.2;25.1;25.8;26.3;26.6;26.8;26.5;26.5;25.6;24.7;23.5;21.9;21;20.5;20.4;20.3;20.4;20.4;20.3;20.5;20.5;20.7;20.8;20.8;20.9;21.1;21.2;21.4;21.5;21.7;21.7;22.1;22.1;21.9;21.6;21.4;21.3;21.1;21.3;21.6;22.2;22.4;22.4;22.4;22.4…
17.3;17.1;17.3;17.1;17.1;17.4;17.6;18.2;18.4;18.6;19;19.3;19.4;19.6;19.8;19.8;20.1;20.3;20.5;20.4;20.7;20.6;20.9;21;21.2;21.4;21.5;21.8;21.9;22;22.2;22.4;22.4;22.6;22.6;23;23.6;24.4;25.1;26;26.6;26.9;27;26.8;26.5;25.8;25.2;23.8;22.2;20.9;20.4;20.3;20.3;20.2;20.3;20.4;20.3;20.4;20.5;20.7;20.7;20.9;20.9;21;21.3;21.4;21.5;21.7;21.8;21.8;21.7;21.5;21.4;21.3;21.1;21.5;21.9;22.3;22.5;22.4;22.5;22.5;22.…
16.9;16.7;16.6;16.6;16.6;17.1;17.5;17.9;18.2;18.5;18.9;19;19.4;19.6;19.6;19.8;19.9;20.2;20.4;20.4;20.6;20.6;21;21;21.1;21.3;21.6;21.8;21.9;22.1;22.2;22.4;22.4;22.6;22.7;22.9;23.6;24.5;25.2;26;26.5;26.7;27;27.3;26.9;26.3;25.4;23.8;22.1;20.8;20.2;20.2;20.1;20.1;20;20.2;20.2;20.2;20.4;20.5;20.5;20.7;20.9;21;21.1;21.2;21.5;21.5;21.8;21.6;21.7;21.5;21.5;21.4;21.4;21.7;22.1;22.3;22.3;22.5;22.6;22.5;22.…
16.7;16.6;16.3;16.2;16.6;16.6;17.1;17.6;18.1;18.3;18.9;19;19.5;19.3;19.6;19.8;20;20.1;20.4;20.4;20.5;20.7;20.9;20.9;21.1;21.1;21.5;21.6;21.9;22.1;22.3;22.5;22.6;22.6;23;23.2;23.5;24.3;25.3;26;26.6;26.8;26.9;27;26.9;26.5;25.6;23.8;22.1;20.7;20.1;20.1;19.9;19.9;19.9;20;20;20.1;20.3;20.4;20.5;20.6;20.7;20.9;21.1;21.2;21.4;21.5;21.8;21.8;21.9;21.7;21.8;21.7;22;22;22.1;22.3;22.5;22.5;22.6;22.6;22.6;22…
16.6;16.5;16.3;16.3;16.3;16.6;17;17.5;17.9;18.2;18.5;18.9;19.2;19.4;19.6;19.7;19.8;20.2;20.3;20.5;20.5;20.5;21;20.9;21.1;21.4;21.5;21.7;21.8;22;22.2;22.5;22.7;22.7;22.9;23.3;23.6;24.3;25;25.9;26.2;26.7;26.8;26.9;26.9;26.5;25.4;23.8;21.8;20.6;20;19.9;19.8;19.8;19.8;19.9;19.9;20;20.1;20.2;20.4;20.4;20.6;20.7;21;21;21.3;21.4;21.9;21.9;21.8;22;22;22.1;22.1;22.2;22.4;22.5;22.5;22.7;22.6;22.7;22.6;22.6…
16.5;16.5;16.5;16.2;16.4;16.5;17;17.5;17.8;18.2;18.5;18.9;19.2;19.3;19.5;19.7;19.7;20.1;20.2;20.5;20.6;20.8;20.8;21;21.1;21.3;21.4;21.7;21.8;22.2;22.5;22.5;22.6;22.8;23;23.4;23.6;24;24.9;25.6;26;26.4;26.7;26.9;26.8;26.3;25.3;23.4;21.5;20.4;19.7;19.7;19.5;19.6;19.6;19.5;19.8;19.9;20.1;20;20.2;20.4;20.6;20.7;20.8;21.1;21.3;21.7;21.9;22.1;22.2;22.4;22.4;22.4;22.6;22.6;22.6;22.5;22.6;22.6;22.6;22.6;2…
16.8;16.5;16.5;16.6;16.6;16.7;17;17.4;17.8;18.1;18.4;19;19.1;19.3;19.4;19.8;19.7;20.1;20.3;20.5;20.6;20.8;20.8;20.9;21.1;21.3;21.5;21.6;21.8;22.1;22.4;22.5;22.9;22.9;23.1;23.3;23.5;24;24.5;25.5;26;26.2;26.7;26.9;26.7;26;24.7;23;21.2;20;19.5;19.4;19.4;19.5;19.5;19.5;19.5;19.8;20;20;20.2;20.3;20.4;20.5;20.8;21.1;21.3;21.7;22.1;22.4;22.6;22.8;22.8;22.8;22.8;22.7;22.7;22.7;22.7;22.8;22.8;22.7;22.7;22…
17;16.8;16.7;16.8;16.8;17;17.3;17.6;18;18.2;18.6;18.9;19.2;19.3;19.5;19.7;19.8;19.9;20.3;20.4;20.7;20.8;20.8;20.9;21.1;21.4;21.4;21.7;21.9;22.1;22.4;22.5;22.7;23;23;23.4;23.6;23.8;24.2;25;25.8;26;26.4;26.6;26.4;25.6;24.7;22.7;20.9;19.9;19.5;19.4;19.4;19.2;19.2;19.3;19.5;19.5;19.6;19.9;19.9;20.1;20.2;20.6;20.8;21.1;21.5;21.7;22.1;22.6;22.9;23;23.2;23.2;23.2;23;22.8;22.8;22.7;22.8;22.6;22.8;22.7;22…
17.3;17.3;17;17.3;17;17.3;17.6;17.8;18.3;18.4;18.7;19;19.2;19.4;19.6;19.9;19.9;20;20.3;20.6;20.6;20.9;20.9;21;21;21.3;21.4;21.7;21.8;22.2;22.5;22.7;22.7;22.9;23.1;23.3;23.5;23.8;24.2;25;25.5;25.9;26.1;26.6;26.3;25.6;24.2;22.7;20.9;19.8;19.4;19.3;19.1;19;19.3;19.3;19.4;19.6;19.6;19.7;19.9;20.1;20.1;20.5;20.8;21.2;21.5;22;22.6;23;23.1;23.5;23.5;23.5;23.5;23.1;22.9;22.9;22.9;23;22.8;22.8;22.9;22.8;2…
17.5;17.5;17.3;17.5;17.4;17.5;17.7;17.9;18.3;18.5;18.7;18.9;19.2;19.4;19.7;19.8;19.9;20;20.2;20.4;20.5;20.6;20.9;21;21.1;21.4;21.5;21.7;21.8;22.1;22.2;22.7;22.7;22.9;23.2;23.3;23.5;23.7;24.2;24.5;25.3;25.7;26.1;26.2;26;25.5;24.2;22.5;20.8;19.5;19.1;19;19;19;19;19.1;19.2;19.4;19.5;19.7;19.8;19.9;20.1;20.4;20.8;21.1;21.6;22.1;22.8;23.1;23.5;23.7;23.7;23.7;23.6;23.1;23;23.1;22.8;22.9;22.8;22.9;22.8;…
18;17.9;17.8;17.8;17.9;17.8;17.9;18.1;18.1;18.4;18.9;19.1;19.4;19.4;19.5;19.8;20;20;20.2;20.4;20.5;20.6;20.9;21;21.2;21.4;21.5;21.7;21.8;22.2;22.4;22.8;22.9;23.2;23.4;23.4;23.5;23.5;23.8;24.3;25;25.4;25.8;26;25.9;25.3;24.2;22.5;20.8;19.5;19;19;19;18.9;18.9;19.1;19.2;19.2;19.5;19.6;19.8;20;20.1;20.4;20.8;21.4;21.9;22.5;23.1;23.4;23.7;23.9;23.9;23.8;23.6;23.3;23.3;23.3;23.1;23;23;22.8;22.8;22.8;22.…
18.2;18.2;18;18;17.9;17.9;18;18.2;18.1;18.6;18.9;19.1;19.4;19.3;19.6;19.7;20;20.1;20.3;20.4;20.5;20.6;20.9;20.9;21.1;21.4;21.6;21.6;21.9;22.1;22.4;22.8;22.9;23;23.3;23.5;23.6;23.5;23.8;24.3;24.7;25.3;25.6;25.8;26;25.5;24.4;22.8;20.9;19.5;19;18.9;18.9;19;18.8;18.9;19;19.2;19.4;19.7;19.7;19.8;20.1;20.4;20.8;21.4;21.9;22.9;23.2;23.6;23.7;23.9;23.9;23.9;23.7;23.3;23.2;23.2;23;23.1;22.9;23;22.8;22.9;2…
18.5;18.5;18.5;18.4;18.4;18.4;18.6;18.4;18.7;18.9;19.1;19.3;19.4;19.4;19.6;20;20;20;20.3;20.4;20.5;20.6;20.8;21.1;21.1;21.5;21.5;21.6;22;22.2;22.5;22.9;22.9;23.2;23.3;23.4;23.5;23.5;23.7;24.2;24.7;25;25.5;26;26;25.5;24.5;22.8;21;19.5;18.8;18.7;18.8;18.9;18.7;19;19;19.2;19.4;19.5;19.7;19.8;20.1;20.4;20.8;21.5;22.4;23.2;23.6;23.9;23.9;23.8;23.9;23.9;23.7;23.4;23.3;23.2;23.2;23.1;23.1;23;23;23;22.9;…
18.8;18.8;18.7;18.8;18.9;18.6;18.6;18.6;19;18.9;19.3;19.2;19.5;19.4;19.4;19.6;20;20.1;20.4;20.4;20.5;20.7;20.9;21;21.1;21.4;21.5;21.6;22;22.3;22.5;22.9;22.9;23.3;23.3;23.5;23.5;23.5;23.6;24;24.7;25.2;25.7;26.1;26.1;25.7;24.4;22.8;21;19.6;18.9;18.8;18.9;18.8;18.8;18.8;19.1;19.2;19.3;19.4;19.5;19.8;20;20.4;20.9;21.7;22.6;23.3;23.6;23.9;23.9;23.9;23.9;23.9;23.6;23.5;23.3;23.3;23.2;23.2;23.2;23.1;23;…
19.3;19;18.9;19;18.9;18.7;19.1;19;18.9;19.3;19.3;19.4;19.4;19.4;19.4;19.2;19.8;20;20.4;20.4;20.4;20.7;21;21;21.1;21.6;21.5;21.6;21.9;22.3;22.7;22.9;23.2;23.3;23.3;23.5;23.5;23.6;23.7;24.2;24.7;25.3;26.1;26.5;26.4;25.7;24.6;23.1;21.5;19.6;18.9;18.7;18.7;18.7;18.7;18.9;19;19.1;19.3;19.4;19.5;19.9;20.1;20.5;21.1;21.8;22.7;23.4;23.8;23.9;23.9;23.9;23.9;23.9;23.7;23.4;23.3;23.4;23.3;23.5;23.2;23.2;23.…
19.3;19.4;19.3;19.2;19.2;19.2;19.2;19.2;19.2;19.2;19;19.3;19.4;19.3;19.3;19;19.5;20.1;20.3;20.4;20.5;20.7;21;21;21.2;21.5;21.6;21.7;21.9;22.3;22.6;23;23.1;23.2;23.3;23.5;23.7;23.6;23.9;24.2;24.7;25.3;26;26.5;26.4;25.7;24.7;23.1;21.6;20;19;18.7;18.9;18.8;18.7;18.7;18.9;18.9;19.2;19.5;19.4;19.9;20.1;20.6;21.2;22;22.9;23.4;23.6;23.9;23.9;23.9;23.9;23.6;23.5;23.4;23.4;23.4;23.5;23.5;23.2;23.2;23.1;23…
19.5;19.4;19.3;19.4;19.4;19.3;19.3;19.4;19.4;19.3;19.4;19.5;19.6;19.6;19.6;19.8;20;20.1;20.4;20.4;20.5;20.6;20.9;21;21.2;21.5;21.5;21.7;22;22.4;22.7;23.1;23.2;23.3;23.3;23.5;23.6;23.6;23.9;23.9;24.5;25.1;26;26.4;26.4;25.7;24.8;23.4;21.9;20.2;19;18.7;18.7;18.7;18.7;18.7;18.8;19;19.2;19.3;19.6;19.9;20.2;20.9;21.6;22.3;22.9;23.3;23.5;23.6;23.7;23.8;23.6;23.4;23.5;23.4;23.5;23.6;23.6;23.5;23.3;23.3;2…
19.5;19.4;19.4;19.4;19.3;19.3;19.4;19.3;19.5;19.5;19.8;19.8;19.9;19.9;19.8;20.2;20.3;20.3;20.4;20.3;20.5;20.4;20.8;20.9;21.1;21.2;21.6;21.8;22;22.3;22.7;23;23.2;23.3;23.3;23.5;23.5;23.6;23.7;23.7;24.4;25.1;25.7;26;25.9;25.7;24.8;23.7;22.2;20.7;19.3;18.7;18.8;18.6;18.6;18.7;19;18.9;19.3;19.4;19.6;19.9;20.4;21;22;22.6;23;23.3;23.5;23.5;23.5;23.5;23.4;23.3;23.4;23.4;23.4;23.5;23.5;23.5;23.4;23.2;23.…
19.4;19.5;19.6;19.5;19.7;19.5;19.5;19.5;19.6;19.6;19.8;19.9;20;20;19.9;20.2;20.3;20.3;20.5;20.5;20.5;20.6;20.7;20.9;21;21.3;21.5;21.8;21.9;22.3;22.6;23;23.2;23.4;23.4;23.5;23.5;23.6;23.6;23.7;24.1;24.6;25.4;25.7;25.8;25.4;24.8;23.8;22.5;21;19.6;18.9;18.7;18.8;18.8;18.8;18.8;19;19;19.4;19.6;20.4;20.7;21.5;22.2;22.9;23;23.3;23.4;23.4;23.4;23.4;23.3;23.4;23.3;23.4;23.4;23.5;23.4;23.4;23.4;23.4;23.1;…
19.6;19.6;19.7;19.6;19.6;19.5;19.5;19.6;19.5;19.7;19.8;20;20.1;20;20.1;20.3;20.3;20.4;20.5;20.7;20.7;20.8;20.7;20.9;21;21.4;21.4;21.7;21.8;22.3;22.6;23;23.2;23.4;23.4;23.5;23.6;23.6;23.6;23.7;23.8;24.4;24.9;25.4;25.5;25.3;24.8;23.8;22.8;21.4;20.2;19.3;18.8;18.8;18.8;18.9;18.9;19;19.4;19.6;19.9;20.4;21.2;22;22.9;23.3;23.4;23.4;23.4;23.4;23.3;23.3;23.2;23.3;23.3;23.4;23.5;23.4;23.4;23.5;23.4;23.3;2…
19.7;19.7;19.7;19.8;19.8;19.5;19.8;19.8;19.7;19.8;19.9;20;19.9;20.1;20;20.3;20.3;20.4;20.6;20.6;20.7;20.8;20.9;20.9;21;21.4;21.4;21.8;21.8;22.2;22.6;23;23.2;23.5;23.4;23.5;23.5;23.5;23.6;23.6;23.7;24.1;24.6;25;25.1;25.3;24.8;24.2;23.1;21.9;20.5;19.7;19.1;18.9;19;19.1;19.2;19.2;19.5;19.9;20.4;20.9;21.7;22.5;23.4;23.5;23.5;23.4;23.3;23.2;23.3;23.3;23.3;23.3;23.4;23.3;23.4;23.4;23.4;23.4;23.3;23.2;2…
19.8;19.8;19.7;19.9;19.8;19.8;19.8;19.8;19.8;19.8;19.9;19.9;20;20.2;20.2;20.4;20.4;20.5;20.6;20.7;20.7;20.8;20.8;21;21;21.4;21.5;21.7;21.8;22;22.5;23.1;23.3;23.4;23.5;23.5;23.6;23.5;23.5;23.5;23.5;23.6;24.1;24.6;24.9;24.8;24.8;24.2;23.7;22.5;21.4;20.3;19.5;19.4;19.3;19.3;19.4;19.7;20;20.4;20.8;21.3;22.2;22.9;23.5;23.8;23.8;23.5;23.4;23.3;23.2;23.2;23.2;23.2;23.3;23.3;23.4;23.4;23.4;23.4;23.2;23.2…
19.9;19.9;19.8;19.9;19.9;19.7;19.9;19.8;19.9;19.8;19.9;20;20.2;20.1;20.2;20.2;20.4;20.4;20.7;20.8;20.8;20.8;20.9;21;21.1;21.4;21.4;21.7;21.8;22.1;22.3;22.7;23.2;23.6;23.4;23.5;23.5;23.5;23.4;23.4;23.4;23.6;23.7;24.3;24.5;24.7;24.6;24.5;23.8;23.1;21.9;21.1;20.4;20;19.8;20;20;20.4;20.6;21;21.4;22;22.7;23.6;23.9;23.9;23.7;23.4;23.3;23.3;23.2;23.2;23.2;23.3;23.3;23.3;23.3;23.4;23.4;23.3;23;23.1;23;22…
19.9;19.9;19.9;19.9;19.9;19.9;19.9;19.8;19.9;20;20;20.1;20;20.2;20.2;20.4;20.4;20.4;20.5;20.7;20.8;20.9;21.1;21.1;21.3;21.4;21.5;21.6;21.8;22.1;22.2;22.5;23;23.5;23.6;23.6;23.6;23.5;23.5;23.4;23.5;23.5;23.7;23.9;24.3;24.6;24.6;24.6;24.1;23.6;23;22.1;21.3;20.6;20.6;20.6;20.8;21;21.4;21.8;22.2;22.8;23.6;24;24.2;24.1;23.8;23.5;23.5;23.4;23.3;23.3;23.2;23.3;23.4;23.4;23.4;23.4;23.3;23.3;23.2;23;23;22…
19.9;19.9;20;19.9;20;19.9;19.8;19.9;19.8;19.8;20;20.1;20.1;20.2;20.3;20.2;20.4;20.5;20.7;20.7;20.9;20.9;20.9;21;21.3;21.4;21.5;21.7;21.8;22;22.2;22.4;22.7;23.4;23.4;23.6;23.6;23.6;23.5;23.4;23.4;23.4;23.6;23.8;23.9;24.3;24.3;24.4;24.3;24.1;23.6;23;22.4;21.6;21.5;21.5;21.6;22;22.6;22.7;23;23.6;24.1;24.4;24.4;24.2;23.8;23.6;23.6;23.4;23.4;23.3;23.4;23.3;23.4;23.4;23.3;23.4;23.3;23.2;23.1;23;23;22.8…
20;19.9;20;19.9;19.9;20;20;20;20.1;20;20.1;20.1;20.1;20.1;20.3;20.3;20.4;20.4;20.7;20.7;20.8;20.8;21;21;21.1;21.4;21.4;21.8;21.6;22;22.3;22.5;22.7;23;23.2;23.3;23.5;23.5;23.6;23.6;23.4;23.4;23.5;23.7;23.8;24.1;24.2;24.4;24.5;24.4;24.2;24;23.3;22.7;22.6;22.6;22.6;23;23.5;23.6;24;24.1;24.4;24.7;24.5;24.1;24;23.6;23.8;23.6;23.5;23.5;23.5;23.4;23.4;23.4;23.3;23.3;23.2;23.2;23;22.9;22.9;22.8;22.7;22.8…
20;20;20;20;19.9;20;20.1;20;20.1;20.1;20;20.2;20.1;20.3;20.3;20.3;20.4;20.6;20.6;20.7;20.7;21;21;21.1;21.1;21.4;21.4;21.7;21.8;22;22.3;22.4;22.5;22.9;22.9;23.3;23.3;23.6;23.6;23.6;23.5;23.4;23.5;23.6;23.8;24;24.2;24.3;24.4;24.7;24.6;24.4;24.1;23.9;23.8;23.6;23.8;23.8;24.3;24.2;24.5;24.5;24.7;24.7;24.6;24.4;24.1;23.8;23.8;23.8;23.8;23.8;23.5;23.4;23.4;23.3;23.3;23.2;23.1;23.1;23;22.9;22.8;22.8;22.…
20;20;20;20;20;20.1;20.1;20.2;20.1;20.1;20.2;20.2;20.3;20.3;20.3;20.5;20.4;20.6;20.7;20.8;20.8;20.9;20.9;21;21.1;21.2;21.3;21.6;21.7;21.9;22.1;22.5;22.7;22.9;23.2;23.3;23.2;23.6;23.7;23.5;23.5;23.5;23.5;23.6;23.7;23.9;24;24.3;24.6;24.6;24.9;25;25;24.5;24.5;24.5;24.5;24.5;24.6;24.8;24.9;24.7;24.8;24.6;24.7;24.4;24.4;24.1;24.1;23.9;23.8;23.7;23.7;23.5;23.4;23.3;23.2;23.2;23.1;23.1;22.9;22.9;22.8;22…
20;19.9;20;20.1;20.1;20.1;20.2;20.2;20.2;20.2;20.2;20.2;20.3;20.3;20.3;20.5;20.6;20.7;20.8;20.8;20.8;20.9;21.2;21.1;21.5;21.4;21.5;21.5;21.8;21.9;22.1;22.4;22.6;23;23;23.3;23.3;23.5;23.8;23.8;23.5;23.5;23.7;23.7;23.8;23.9;24.2;24.4;24.6;24.7;25.1;25.3;25.2;25.1;25;25;25;25;25;24.9;24.9;24.7;24.8;24.8;24.6;24.6;24.4;24.4;24.3;24.1;23.9;23.7;23.7;23.5;23.5;23.3;23.2;23.2;23;23;22.9;22.8;22.7;22.7;2…
19.9;20;20;20.1;20.1;20.1;20.2;20.2;20.3;20.2;20.2;20.2;20.3;20.3;20.3;20.4;20.5;20.5;20.8;20.7;20.8;21;21.1;21.2;21.4;21.4;21.5;21.7;21.8;21.9;22;22.5;22.6;23;23.2;23.3;23.3;23.6;23.8;23.9;23.9;23.7;23.7;23.8;23.9;23.9;24.2;24.4;24.7;24.9;25.1;25.3;25.5;25.4;25.3;25.3;25.1;25;25.1;24.9;24.9;24.8;24.7;24.6;24.6;24.5;24.4;24.4;24.1;24;23.8;23.6;23.5;23.4;23.3;23.2;23.2;23.2;22.9;23;22.9;22.9;22.7;…
19.9;20;20;20.1;20.1;20;20.1;20.2;20.3;20.2;20.3;20.2;20.3;20.3;20.3;20.4;20.6;20.6;20.7;20.8;21;20.9;21;21.2;21.4;21.5;21.6;21.6;21.7;22;22;22.2;22.5;23;23.2;23.5;23.5;23.4;23.8;23.8;24;24;23.7;23.8;24;24.2;24.3;24.6;24.7;24.9;25.1;25.2;25.5;25.4;25.4;25.3;25.3;25.3;25;25.2;24.9;24.6;24.7;24.6;24.5;24.4;24.3;24.3;24.1;23.9;23.7;23.5;23.5;23.3;23.2;23.2;23.1;23;22.9;22.9;22.9;22.7;22.7;22.7;22.6;…
19.9;20;20;20;20.1;20.1;20.1;20.3;20.2;20.2;20.2;20.3;20.2;20.3;20.3;20.4;20.5;20.6;20.7;20.8;20.7;20.9;21;21;21.4;21.4;21.6;21.6;21.8;21.8;22;22.3;22.6;22.6;23;23.6;23.7;23.6;23.6;24.1;24.1;24.1;24.1;23.9;24.1;24.2;24.4;24.7;24.8;24.9;25.1;25.2;25.4;25.4;25.2;25.4;25.2;25.2;25;24.9;24.8;24.6;24.6;24.5;24.4;24.4;24.3;24.1;24.1;23.7;23.6;23.3;23.3;23.2;23.1;23;23;22.9;22.9;22.9;22.6;22.6;22.7;22.5…
20;20;20.1;20.1;20.1;20.2;20.1;20.3;20.2;20.2;20.2;20.2;20.3;20.3;20.2;20.5;20.5;20.5;20.6;20.7;20.7;21;21;21;21.3;21.4;21.4;21.5;21.8;21.8;21.9;22.3;22.6;23;23.1;23.5;23.8;23.7;24.1;24.1;24.2;24.2;24.1;24.2;24.1;24.2;24.5;24.6;24.7;25;25.2;25.2;25.2;25.2;25.2;25.4;25.3;25;25;24.9;24.6;24.5;24.3;24.3;24.3;24.2;24.1;23.9;23.9;23.6;23.5;23.3;23.3;23.2;23.1;22.9;22.9;22.9;22.9;22.8;22.7;22.5;22.6;22…
19.9;20.1;20.1;20;20;20.1;20.1;20.1;20.2;20.1;20.2;20.2;20.3;20.3;20.4;20.4;20.5;20.6;20.8;20.8;20.8;20.8;21;21;21.1;21.4;21.3;21.5;21.6;21.8;22.1;22.5;22.7;23;23.4;23.8;24.1;24.2;24.3;24.3;24.2;24.2;24.2;24.4;24.3;24.3;24.5;24.6;24.8;25.1;25.1;25.1;25.2;25.2;25;25.2;25;25;25;24.6;24.4;24.3;24.1;24;24;23.9;23.9;23.8;23.8;23.6;23.3;23.2;23.2;23.2;22.9;22.9;22.9;22.8;22.8;22.7;22.5;22.6;22.6;22.5;2…
20;20;20.1;20.1;20.1;20;20.1;20.1;20.3;20.2;20.3;20.3;20.3;20.4;20.4;20.5;20.5;20.7;20.8;20.8;20.9;21;21.1;21;21.2;21.3;21.3;21.6;21.7;21.8;21.9;22.4;22.7;23;23.5;24.1;24.2;24.4;24.4;24.4;24.5;24.4;24.3;24.3;24.2;24.4;24.3;24.5;24.8;25;24.9;25;25;25.1;24.9;25;24.9;24.6;24.7;24.4;24.2;24.1;24.1;23.9;24;23.8;23.8;23.5;23.5;23.4;23.3;23.3;23.2;23.1;23;22.9;22.7;22.7;22.6;22.6;22.6;22.6;22.3;22.4;22.…
20.1;20.1;20.1;20.1;20.1;20.2;20.1;20.2;20.2;20.2;20.3;20.3;20.4;20.4;20.5;20.5;20.6;20.6;20.8;20.8;21;20.9;21.1;21;21.3;21.4;21.4;21.5;21.6;21.7;22;22.1;22.5;22.9;23.2;23.8;24.2;24.4;24.4;24.4;24.6;24.4;24.4;24.2;24.2;24.3;24.3;24.4;24.6;24.8;25;24.9;24.8;24.9;24.9;24.6;24.6;24.5;24.4;24.2;23.9;23.8;23.9;24;23.8;23.7;23.6;23.5;23.3;23.3;23.2;23.2;23.1;22.9;22.9;22.7;22.7;22.6;22.6;22.7;22.5;22.4…
20;20.1;20.1;20.1;20.1;20.1;20.2;20;20.2;20.3;20.3;20.3;20.4;20.4;20.4;20.5;20.5;20.6;20.8;20.9;20.9;20.9;21.1;21.1;21.1;21.3;21.4;21.6;21.6;22;22.1;22.4;22.7;23.1;23.5;23.8;24.2;24.5;24.5;24.4;24.7;24.7;24.3;24.3;24.3;24.3;24.4;24.5;24.5;24.5;24.8;24.7;24.6;24.7;24.7;24.4;24.5;24.3;24.1;24.1;23.9;24;23.9;23.7;23.8;23.8;23.4;23.5;23.4;23.3;23.3;23.1;23;23;22.8;22.7;22.7;22.6;22.5;22.5;22.4;22.4;2…
20;20.1;20.1;20.1;20.1;20.1;20.1;20.1;20.2;20.3;20.3;20.3;20.3;20.4;20.4;20.4;20.4;20.7;20.6;20.7;20.8;20.9;21.1;21;21.1;21.3;21.4;21.7;21.7;22;22;22.4;22.7;23.2;23.5;24.2;24.5;24.7;24.7;24.5;24.6;24.5;24.6;24.2;24.3;24.3;24.4;24.3;24.5;24.5;24.7;24.5;24.6;24.4;24.4;24.3;24.2;24.1;24.1;24;23.6;23.8;23.6;23.6;23.6;23.5;23.4;23.4;23.3;23.2;23.2;23;22.9;22.8;22.8;22.7;22.7;22.6;22.6;22.5;22.4;22.3;2…
20.1;20.1;20;20.2;20;20.1;20.2;20.2;20.2;20.3;20.3;20.4;20.4;20.5;20.4;20.5;20.5;20.7;20.7;20.8;20.8;20.9;21;21;21.1;21.3;21.5;21.6;21.7;22;22;22.3;22.6;23.1;23.5;24.1;24.4;24.7;24.7;24.7;25.1;24.9;24.7;24.3;24.2;24.2;24.3;24.4;24.4;24.5;24.5;24.4;24.4;24.3;24.3;24.3;24.1;24;23.9;23.8;23.7;23.6;23.4;23.6;23.5;23.5;23.4;23.3;23.2;23.1;23.2;23.1;23;22.9;22.8;22.7;22.7;22.6;22.5;22.5;22.5;22.4;22.4;…
20.1;20.1;20;20;20.1;20;20.1;20;20.1;20.2;20.3;20.3;20.4;20.5;20.3;20.4;20.5;20.5;20.7;20.7;20.8;21;21;21;21.1;21.3;21.4;21.6;21.6;21.9;22;22.3;22.5;23;23.3;23.8;24.2;24.6;24.7;24.8;25;24.9;24.5;24.2;24;24;24.1;24.3;24.4;24.4;24.2;24.2;24.3;24.2;24.1;24;24.1;23.7;23.5;23.7;23.5;23.4;23.4;23.5;23.5;23.4;23.3;23.3;23.1;23.1;23.1;23;22.9;22.9;22.7;22.6;22.5;22.5;22.4;22.6;22.4;22.4;22.3;22.2;22.3;22…
20;20;20;20;19.9;20;20;20;20.1;20.1;20.1;20.3;20.4;20.3;20.3;20.5;20.5;20.6;20.7;20.8;20.6;20.8;20.9;21;21.1;21.2;21.3;21.3;21.6;21.8;21.9;22;22.3;22.6;22.9;23.4;24;24.3;24.4;24.6;24.7;24.9;24.5;24.1;24;23.9;24;24.1;24.2;24.3;24.1;24.2;24.1;24.1;24.1;23.9;23.8;23.6;23.5;23.5;23.6;23.5;23.4;23.4;23.3;23.4;23.2;23.1;23.1;23;22.9;22.9;22.8;22.8;22.5;22.5;22.5;22.4;22.4;22.4;22.3;22.3;22.3;22.2;22.2;…
20;20;20;20;20.1;19.9;20;19.9;20;20.2;20.1;20.3;20.4;20.3;20.3;20.4;20.5;20.6;20.6;20.6;20.6;20.8;20.8;20.8;21;21.3;21.1;21.5;21.6;21.6;21.7;22;22.3;22.5;22.8;23.2;23.6;23.9;24.2;24.4;24.7;24.8;24.4;24;23.9;23.9;23.9;24;24.1;24.1;24;24;23.9;23.9;23.7;23.7;23.5;23.3;23.3;23.4;23.3;23.4;23.4;23.3;23.1;23.2;23;23;22.9;22.9;22.8;22.6;22.7;22.6;22.6;22.4;22.4;22.4;22.2;22.3;22.2;22.3;22.2;22.2;22.1;22…
19.9;20;20;20;20;20;19.9;20;20.1;20.2;20.2;20.3;20.3;20.3;20.4;20.4;20.4;20.4;20.6;20.6;20.6;20.6;20.8;20.8;20.9;21.1;21.2;21.5;21.6;21.8;21.8;22.1;22.2;22.5;22.7;23;23.3;23.9;23.9;24.1;24.2;24.2;24.3;23.7;23.9;23.7;23.8;23.8;23.9;23.9;23.9;23.9;23.9;23.8;23.6;23.5;23.4;23.4;23.3;23.3;23.3;23.2;23.3;23.2;23.3;23.1;23.1;23.1;23;23;22.7;22.9;22.7;22.5;22.6;22.4;22.4;22.3;22.1;22.3;22.2;22.1;22.3;22…
19.9;20;20;19.9;19.9;19.9;20;20.1;20.1;20.2;20.2;20.3;20.4;20.4;20.3;20.3;20.3;20.5;20.5;20.6;20.6;20.6;20.8;20.9;21.1;21.1;21.2;21.4;21.5;21.7;21.8;22;22.1;22.4;22.6;22.7;23.1;23.5;23.7;23.9;23.9;24;23.9;23.7;23.6;23.8;23.6;23.8;23.6;23.9;23.7;23.7;23.6;23.5;23.4;23.3;23.3;23.2;23.2;23.3;23.3;23.3;23.2;23.1;23.1;23.1;23.1;23;22.9;22.7;22.7;22.7;22.6;22.5;22.4;22.4;22.4;22.2;22.2;22.2;22.1;22.1;2…
19.9;20;20;19.9;20;20;20;20;20.2;20.1;20.2;20.2;20.3;20.3;20.3;20.4;20.4;20.4;20.6;20.5;20.6;20.8;20.8;20.8;20.9;21.1;21.1;21.3;21.4;21.5;21.7;21.8;22;22.3;22.5;22.5;23;23.1;23.2;23.5;23.6;23.6;23.6;23.6;23.5;23.5;23.6;23.6;23.5;23.6;23.7;23.7;23.7;23.4;23.4;23.2;23.2;23.2;23.2;23.2;23.1;23.1;23.1;23.1;23.1;23;22.8;22.8;22.7;22.7;22.6;22.5;22.6;22.5;22.3;22.4;22.3;22.3;22.1;22.1;22.1;22.1;22.1;21…
19.9;20;20;20;20;20;20;20.1;20.2;20.1;20.2;20.2;20.3;20.3;20.4;20.3;20.3;20.5;20.5;20.5;20.6;20.7;20.7;20.7;21;21.2;21.1;21.2;21.5;21.5;21.7;21.8;21.9;22.2;22.3;22.5;22.7;23;23.1;23.5;23.5;23.4;23.6;23.6;23.6;23.5;23.3;23.5;23.5;23.4;23.5;23.6;23.5;23.3;23.2;23.2;23.1;23.2;23.1;23.1;23.1;23.1;23.1;23;22.9;22.9;22.8;22.7;22.7;22.5;22.4;22.4;22.4;22.3;22.4;22.3;22.1;22.1;22.2;22.1;22;22;22;22;21.8;…
19.9;19.9;19.9;20.1;20;20;20.2;20;20;20.2;20.1;20.2;20.3;20.2;20.3;20.3;20.3;20.3;20.4;20.5;20.4;20.4;20.8;20.8;20.8;20.9;21.1;21.2;21.3;21.7;21.6;21.7;21.9;22.2;22.2;22.3;22.6;22.7;23.1;23.2;23.4;23.4;23.4;23.4;23.3;23.4;23.2;23.3;23.3;23.4;23.4;23.4;23.2;23.2;23.2;23.2;23.1;23.1;23.1;23;23;23;22.9;22.9;22.9;22.8;22.8;22.8;22.7;22.5;22.5;22.3;22.3;22.3;22.3;22.2;22.3;22.2;22.1;22.1;22;22;22;21.8…
20;20.1;20.1;20.1;20;20.1;20;19.9;20;20.1;20.1;20.1;20.2;20.2;20.3;20.3;20.2;20.3;20.5;20.4;20.5;20.4;20.6;20.7;20.7;20.8;20.9;21.1;21.3;21.4;21.5;21.7;21.8;21.9;22.2;22.2;22.4;22.6;22.8;23.1;23.2;23.2;23.2;23.1;23.3;23.2;23.3;23.3;23.3;23.1;23;23.1;23.4;23;23;23;23.1;23.1;23;23;23;22.9;22.9;22.9;22.8;22.8;22.7;22.7;22.5;22.5;22.4;22.4;22.4;22.3;22.3;22.2;22.2;22.1;22.1;22.1;22.1;21.9;21.9;21.7;2…
20;20.1;20.1;20.1;20;20;20.1;20;20;20;20.1;20.1;20.2;20.2;20.3;20.2;20.3;20.3;20.4;20.4;20.5;20.5;20.5;20.5;20.8;20.7;21.1;21.1;21.2;21.5;21.6;21.7;21.7;21.9;22;22.2;22.4;22.6;22.5;23.1;23;23.1;23.2;23.3;23.1;23.2;23.1;23.1;23.1;23;23.1;22.9;23.2;23;23;23;23;22.9;22.9;22.9;23;22.9;22.9;22.8;22.8;22.7;22.7;22.7;22.7;22.5;22.4;22.4;22.3;22.3;22.1;22.2;22;22.1;22.1;22;22;21.9;21.8;21.8;21.7;21.7;21.…
20.1;20.1;20.1;20;20.1;20;20;20;20.1;20;20.1;20.2;20.2;20.2;20.2;20.3;20.3;20.2;20.4;20.3;20.2;20.4;20.5;20.6;20.6;20.6;20.9;20.9;21;21.3;21.3;21.5;21.8;21.8;21.9;22;22.3;22.3;22.5;22.6;22.8;22.9;23;23;23;23;23;22.9;22.9;23;22.9;22.9;22.9;23;22.9;22.9;23;22.9;22.9;23;22.9;22.9;22.8;22.8;22.6;22.6;22.4;22.5;22.4;22.4;22.4;22.3;22.3;22.2;22.1;22.1;22;22.1;22;22;21.9;21.8;21.8;21.7;21.7;21.6;21.6;21…
20.1;20.1;20.1;20.1;20.1;20.1;20;20;20.1;20;20.1;20.2;20.2;20.2;20.2;20.3;20.3;20.4;20.3;20.4;20.3;20.5;20.6;20.6;20.9;20.7;20.7;21;21;21.3;21.1;21.4;21.6;21.7;21.8;21.9;22.1;22.2;22.4;22.6;22.7;22.9;23;23;23;22.9;22.7;22.9;22.8;22.7;22.9;22.9;22.9;22.9;22.9;22.8;22.9;22.9;22.9;22.9;22.9;22.9;22.9;22.7;22.6;22.6;22.6;22.3;22.5;22.4;22.4;22.4;22;22.1;22;22.1;22;21.9;21.9;21.8;21.9;21.7;21.6;21.7;2…
20;20;20;20;20;20.1;20;20;20;20.1;20.1;20.2;20.2;20.2;20.3;20.3;20.3;20.3;20.4;20.4;20.3;20.4;20.6;20.5;20.6;20.6;20.7;20.9;20.9;20.9;21.1;21.5;21.3;21.5;21.8;21.7;21.8;22.1;22.3;22.3;22.6;22.6;22.8;22.6;22.9;22.9;22.7;22.8;22.7;22.7;22.6;22.7;22.8;22.9;22.7;22.8;22.8;22.8;22.8;22.8;22.7;22.8;22.7;22.7;22.5;22.4;22.2;22.3;22.3;22.3;22.3;22;22;22;22.1;22;22;21.8;21.8;21.8;21.6;21.7;21.6;21.6;21.6;…
20;20;20;20.1;20.1;20.1;20.1;20;20.1;20.1;20.2;20.1;20.2;20.2;20.2;20.3;20.3;20.3;20.4;20.4;20.3;20.5;20.3;20.5;20.5;20.5;20.5;20.8;20.8;21.1;21;21.2;21.2;21.5;21.5;21.6;21.9;22;22.1;22.2;22.4;22.6;22.6;22.7;22.7;22.6;22.5;22.5;22.6;22.7;22.7;22.6;22.7;22.7;22.7;22.7;22.7;22.7;22.8;22.7;22.7;22.5;22.5;22.5;22.5;22.3;22.3;22.2;22.3;22.2;22.2;22.1;22.1;21.9;22;21.9;21.8;21.8;21.8;21.7;21.7;21.7;21.…
20;20;20;20;20.1;20.1;20;19.9;20.1;20.1;20;20.1;20.2;20.2;20.2;20.2;20.2;20.3;20.3;20.4;20.3;20.4;20.4;20.5;20.5;20.5;20.6;20.7;20.6;20.8;20.9;21.1;21.1;21.2;21.5;21.6;21.8;21.8;22;22.1;22.2;22.6;22.6;22.6;22.6;22.6;22.7;22.5;22.6;22.6;22.6;22.6;22.7;22.7;22.7;22.7;22.7;22.6;22.8;22.6;22.6;22.5;22.5;22.5;22.4;22.3;22.2;22.2;22.3;22.1;22.1;22;22;21.9;21.9;21.8;21.8;21.8;21.6;21.7;21.7;21.6;21.6;21…
19.9;20;20.1;20;20;20.1;20;20;20.1;20.2;20.1;20;20.2;20.2;20.1;20.1;20.2;20.3;20.3;20.3;20.3;20.4;20.4;20.4;20.4;20.4;20.5;20.5;20.7;20.7;20.7;21;21.1;21.3;21.4;21.6;21.6;21.8;21.8;22;22;22.2;22.2;22.4;22.5;22.5;22.4;22.5;22.5;22.5;22.5;22.5;22.7;22.7;22.6;22.7;22.7;22.7;22.7;22.6;22.6;22.4;22.4;22.1;22.3;22.2;22.2;22.1;22.1;22;22;21.9;21.8;21.9;21.9;21.6;21.7;21.8;21.6;21.7;21.7;21.6;21.4;21.5;2…
19.9;20;19.9;20.1;20;20;20;19.9;20.1;20.1;19.9;20.1;20;20.2;20;20.2;20.2;20.3;20.3;20.3;20.4;20.4;20.4;20.3;20.5;20.5;20.5;20.7;20.5;20.8;20.8;21;21.1;21.1;21.2;21.4;21.6;21.6;21.7;22;22.1;22.1;22.2;22.2;22.4;22.4;22.4;22.4;22.5;22.4;22.4;22.5;22.5;22.7;22.7;22.7;22.6;22.7;22.6;22.5;22.4;22.3;22.2;22.2;22.2;22.2;22.1;22;22.1;21.9;22;21.9;21.8;21.7;21.7;21.8;21.6;21.7;21.5;21.6;21.5;21.6;21.4;21.4…
19.9;20;19.9;20;20;20.1;20.1;20;20.1;20;20.1;20.1;20.1;20.1;20.1;20.2;20.2;20.2;20.3;20.3;20.3;20.3;20.4;20.4;20.4;20.6;20.5;20.4;20.5;20.6;20.7;20.7;20.8;21;21.1;21.2;21.4;21.4;21.6;21.7;21.8;21.9;22.1;22.1;22.2;22.2;22.2;22.4;22.3;22.2;22.4;22.4;22.5;22.5;22.7;22.6;22.5;22.5;22.5;22.3;22.3;22.2;22.1;22.1;22.1;22;22;21.9;21.9;21.8;21.8;21.7;21.7;21.8;21.7;21.6;21.6;21.5;21.4;21.4;21.4;21.4;21.3;…
19.9;19.9;20;19.9;20;20;20;20;20.1;20;20;20.1;20;20.1;20.2;20.2;20.2;20.2;20.4;20.3;20.3;20.4;20.4;20.4;20.4;20.5;20.5;20.5;20.6;20.7;20.7;20.7;20.8;20.9;20.9;21.1;21.3;21.3;21.4;21.5;21.8;21.8;21.8;21.9;21.9;21.9;22.2;22.1;22.2;22.4;22.4;22.3;22.5;22.5;22.5;22.5;22.5;22.3;22.4;22.2;22.1;22.1;21.9;22;22;22.1;22;21.8;21.8;21.7;21.8;21.7;21.6;21.6;21.7;21.5;21.4;21.4;21.4;21.4;21.4;21.4;21.2;21.3;2…
20;20;20;19.9;19.8;19.9;20.1;20;20.1;20.1;20.1;20.1;20.2;20.1;20.2;20.2;20.2;20.2;20.3;20.3;20.4;20.4;20.3;20.2;20.3;20.5;20.3;20.5;20.5;20.5;20.6;20.8;20.8;20.8;20.8;20.8;21.1;21.3;21.3;21.3;21.6;21.7;21.7;21.7;21.9;21.8;22;22.1;22;22.1;22.1;22.1;22.2;22.3;22.5;22.3;22.2;22.3;22.2;22.2;22.1;22;21.9;21.9;21.8;21.9;21.9;21.8;21.7;21.7;21.7;21.7;21.5;21.5;21.5;21.4;21.4;21.4;21.4;21.4;21.3;21.2;21.…
20;20;19.9;20.1;19.8;20;20;20;20.1;20.1;20;20.1;20.1;20.2;19.9;20.3;20.2;20.2;20.2;20.4;20.2;20.2;20.4;20.4;20.3;20.3;20.4;20.4;20.5;20.5;20.5;20.7;20.4;20.8;20.8;20.8;20.8;21;21.2;21.3;21.5;21.2;21.4;21.7;21.7;21.8;21.7;21.9;21.9;22.1;22.1;22.1;22.2;22.2;22.2;22.2;22;22.1;22.1;22;22;21.9;21.8;21.6;21.8;21.9;21.9;21.5;21.8;21.7;21.4;21.8;21.6;21.4;21.5;21.4;21.4;21.4;21.2;21.4;21.2;21.3;21.2;21.1…
Time Played: 00:00:10
19.5;19.5;19.4;19.5;19.4;19.5;19.3;19.5;19.5;19.5;19.4;19.5;19.5;19.5;19.5;19.5;19.5;19.4;19.6;19.6;19.4;19.5;19.5;19.5;19.5;19.5;19.5;19.5;19.5;19.5;19.5;19.5;19.4;19.4;19.5;19.4;19.4;19.5;19.4;19.5;19.5;19.5;19.5;19.5;19.5;19.5;19.5;19.5;19.6;19.5;19.5;19.5;19.5;19.5;19.5;19.5;19.5;19.5;19.6;19.5;19.4;19.4;19.4;19.4;19.4;19.4;19.4;19.5;19.4;19.4;19.5;19.5;19.4;19.5;19.5;19.5;19.4;19.4;19.5;19.5…
19.5;19.5;19.5;19.5;19.4;19.5;19.4;19.5;19.4;19.5;19.5;19.5;19.5;19.4;19.5;19.5;19.6;19.5;19.5;19.5;19.5;19.8;19.8;19.5;19.5;19.5;19.5;19.5;19.5;19.5;19.5;19.5;19.5;19.5;19.4;19.4;19.4;19.5;19.5;19.5;19.6;19.5;19.5;19.5;19.5;19.4;19.5;19.5;19.5;19.5;19.5;19.5;19.5;19.5;19.5;19.5;19.5;19.4;19.4;19.4;19.4;19.4;19.4;19.4;19.4;19.4;19.4;19.4;19.4;19.4;19.4;19.4;19.4;19.4;19.5;19.4;19.5;19.5;19.5;19.5…
19.5;19.5;19.5;19.5;19.4;19.5;19.5;19.5;19.4;19.5;19.4;19.5;19.4;19.5;19.6;19.6;19.5;19.5;19.6;19.5;19.5;19.5;19.5;19.5;19.6;19.5;19.5;19.5;19.4;19.3;19.5;19.5;19.4;19.4;19.5;19.5;19.4;19.4;19.4;19.4;19.5;19.5;19.5;19.5;19.5;19.5;19.4;19.5;19.5;19.5;19.5;19.5;19.5;19.5;19.5;19.5;19.4;19.5;19.4;19.4;19.4;19.4;19.4;19.4;19.4;19.4;19.4;19.4;19.4;19.4;19.5;19.4;19.4;19.4;19.4;19.4;19.5;19.4;19.5;19.5…
19.5;19.5;19.5;19.6;19.5;19.5;19.4;19.4;19.5;19.6;19.5;19.5;19.4;19.5;19.5;19.5;19.5;19.5;19.5;19.5;19.6;19.6;19.5;19.5;19.5;19.5;19.5;19.5;19.5;19.5;19.5;19.5;19.4;19.5;19.5;19.5;19.4;19.4;19.4;19.5;19.6;19.5;19.5;19.5;19.5;19.5;19.5;19.5;19.5;19.5;19.5;19.5;19.5;19.5;19.4;19.4;19.3;19.5;19.5;19.5;19.4;19.4;19.4;19.4;19.4;19.4;19.4;19.4;19.4;19.4;19.4;19.4;19.4;19.4;19.4;19.4;19.4;19.4;19.5;19.5…
19.6;19.5;19.6;19.5;19.4;19.5;19.5;19.5;19.5;19.5;19.5;19.6;19.5;19.6;19.5;19.5;19.7;19.5;19.5;19.5;19.5;19.5;19.6;19.5;19.4;19.6;19.5;19.5;19.4;19.4;19.5;19.4;19.4;19.4;19.4;19.5;19.4;19.4;19.4;19.4;19.5;19.5;19.5;19.5;19.5;19.5;19.5;19.5;19.5;19.5;19.5;19.5;19.5;19.5;19.5;19.4;19.5;19.4;19.4;19.4;19.4;19.4;19.4;19.4;19.4;19.4;19.4;19.4;19.4;19.4;19.4;19.4;19.4;19.4;19.4;19.4;19.5;19.4;19.5;19.4…
19.6;19.6;19.5;19.6;19.5;19.6;19.7;19.6;19.5;19.5;19.5;19.5;19.6;19.6;19.5;19.5;19.5;19.5;19.5;19.5;19.5;19.5;19.5;19.6;19.5;19.5;19.5;19.5;19.5;19.6;19.6;19.4;19.4;19.5;19.5;19.5;19.4;19.5;19.4;19.5;19.6;19.5;19.5;19.5;19.5;19.5;19.5;19.5;19.5;19.5;19.5;19.5;19.5;19.5;19.5;19.4;19.4;19.4;19.5;19.4;19.4;19.4;19.4;19.4;19.4;19.4;19.4;19.4;19.4;19.3;19.4;19.4;19.4;19.4;19.5;19.5;19.4;19.5;19.4;19.4…
19.6;19.6;19.6;19.6;19.6;19.5;19.6;19.6;19.5;19.6;19.5;19.6;19.6;19.5;19.6;19.4;19.5;19.4;19.6;19.6;19.5;19.5;19.6;19.6;19.5;19.6;19.6;19.5;19.6;19.4;19.4;19.5;19.5;19.5;19.5;19.5;19.5;19.5;19.5;19.6;19.5;19.5;19.5;19.5;19.5;19.5;19.6;19.5;19.5;19.5;19.5;19.6;19.5;19.5;19.5;19.5;19.4;19.4;19.5;19.4;19.3;19.3;19.5;19.3;19.5;19.4;19.3;19.4;19.4;19.3;19.5;19.5;19.5;19.4;19.5;19.5;19.5;19.5;19.4;19.5…
19.6;19.6;19.6;19.6;19.5;19.6;19.6;19.6;19.6;19.6;19.3;19.6;19.5;19.5;19.5;19.5;19.5;19.6;19.6;19.5;19.5;19.5;19.7;19.6;19.5;19.6;19.5;19.5;19.5;19.6;19.5;19.5;19.6;19.6;19.5;19.5;19.5;19.5;19.5;19.5;19.4;19.5;19.5;19.5;19.5;19.5;19.5;19.5;19.5;19.5;19.5;19.5;19.5;19.5;19.6;19.4;19.4;19.4;19.4;19.4;19.5;19.5;19.4;19.5;19.4;19.5;19.4;19.4;19.4;19.4;19.4;19.5;19.4;19.4;19.3;19.5;19.5;19.4;19.5;19.5…
19.6;19.6;19.6;19.6;19.6;19.7;19.5;19.6;19.6;19.6;19.5;19.6;19.5;19.5;19.5;19.5;19.5;19.6;19.6;19.5;19.5;19.5;19.5;19.7;19.6;19.6;19.5;19.6;19.5;19.6;19.4;19.5;19.5;19.5;19.5;19.5;19.5;19.5;19.5;19.6;19.5;19.5;19.5;19.5;19.5;19.5;19.5;19.4;19.5;19.5;19.5;19.6;19.6;19.5;19.5;19.4;19.4;19.4;19.4;19.5;19.4;19.4;19.5;19.5;19.4;19.4;19.4;19.4;19.4;19.5;19.4;19.4;19.4;19.5;19.5;19.4;19.5;19.5;19.4;19.5…
19.8;19.6;19.6;19.6;19.5;19.7;19.6;19.7;19.6;19.6;19.5;19.5;19.5;19.5;19.6;19.5;19.6;19.6;19.5;19.6;19.5;19.6;19.6;19.5;19.5;19.6;19.5;19.5;19.6;19.5;19.5;19.6;19.5;19.5;19.5;19.4;19.4;19.4;19.5;19.6;19.5;19.5;19.5;19.5;19.5;19.5;19.5;19.5;19.5;19.5;19.5;19.5;19.5;19.4;19.5;19.5;19.4;19.5;19.4;19.4;19.5;19.4;19.4;19.3;19.3;19.4;19.4;19.4;19.4;19.4;19.5;19.5;19.5;19.3;19.5;19.4;19.5;19.4;19.5;19.5…
19.8;19.7;19.7;19.7;19.7;19.7;19.6;19.5;19.6;19.6;19.6;19.6;19.5;19.7;19.5;19.6;19.6;19.6;19.6;19.6;19.5;19.5;19.7;19.6;19.6;19.6;19.6;19.6;19.5;19.5;19.5;19.6;19.5;19.4;19.5;19.4;19.5;19.4;19.5;19.6;19.6;19.5;19.5;19.5;19.5;19.5;19.5;19.5;19.5;19.5;19.5;19.5;19.5;19.5;19.5;19.5;19.4;19.4;19.4;19.4;19.5;19.4;19.4;19.4;19.4;19.4;19.5;19.5;19.5;19.4;19.5;19.5;19.4;19.4;19.5;19.4;19.4;19.4;19.4;19.4…
19.7;19.7;19.7;19.7;19.7;19.5;19.6;19.7;19.6;19.6;19.6;19.7;19.5;19.6;19.7;19.6;19.6;19.6;19.6;19.6;19.5;19.6;19.4;19.5;19.6;19.6;19.6;19.6;19.6;19.6;19.5;19.6;19.6;19.5;19.5;19.5;19.5;19.6;19.4;19.5;19.5;19.6;19.6;19.5;19.5;19.5;19.5;19.5;19.5;19.5;19.5;19.5;19.5;19.5;19.5;19.5;19.5;19.5;19.5;19.4;19.5;19.4;19.4;19.5;19.4;19.5;19.4;19.4;19.4;19.5;19.4;19.4;19.4;19.4;19.4;19.4;19.4;19.3;19.4;19.4…
19.8;19.7;19.7;19.6;19.6;19.6;19.6;19.6;19.7;19.6;19.6;19.6;19.6;19.6;19.6;19.7;19.6;19.6;19.6;19.6;19.6;19.6;19.6;19.6;19.6;19.6;19.6;19.6;19.6;19.6;19.6;19.5;19.6;19.6;19.5;19.4;19.4;19.4;19.4;19.6;19.5;19.6;19.6;19.5;19.6;19.6;19.5;19.6;19.5;19.5;19.5;19.5;19.5;19.5;19.5;19.5;19.5;19.4;19.5;19.4;19.4;19.4;19.4;19.4;19.4;19.4;19.5;19.4;19.4;19.4;19.4;19.5;19.4;19.4;19.5;19.4;19.4;19.4;19.4;19.4…
19.8;19.6;19.7;19.7;19.7;19.7;19.7;19.7;19.7;19.7;19.6;19.6;19.6;19.6;19.6;19.7;19.6;19.7;19.6;19.6;19.6;19.6;19.6;19.6;19.6;19.6;19.6;19.6;19.6;19.7;19.5;19.6;19.5;19.4;19.5;19.5;19.5;19.5;19.5;19.6;19.5;19.6;19.5;19.5;19.5;19.6;19.5;19.5;19.5;19.5;19.5;19.5;19.5;19.5;19.5;19.3;19.4;19.5;19.5;19.4;19.5;19.4;19.4;19.4;19.4;19.4;19.5;19.4;19.4;19.5;19.4;19.5;19.4;19.4;19.4;19.5;19.4;19.5;19.4;19.3…
19.8;19.7;19.7;19.7;19.7;19.7;19.7;19.7;19.8;19.6;19.6;19.7;19.7;19.7;19.6;19.7;19.7;19.6;19.6;19.6;19.6;19.6;19.6;19.6;19.6;19.6;19.6;19.6;19.6;19.6;19.6;19.5;19.5;19.5;19.5;19.4;19.6;19.5;19.4;19.5;19.5;19.5;19.5;19.5;19.6;19.5;19.5;19.5;19.6;19.6;19.5;19.4;19.5;19.5;19.5;19.5;19.4;19.5;19.4;19.4;19.4;19.4;19.4;19.3;19.5;19.5;19.5;19.5;19.4;19.4;19.4;19.4;19.5;19.4;19.6;19.5;19.4;19.4;19.3;19.5…
19.6;19.6;19.8;19.7;19.7;19.7;19.7;19.7;19.6;19.6;19.8;19.6;19.6;19.7;19.6;19.7;19.7;19.6;19.7;19.7;19.7;19.6;19.6;19.7;19.6;19.6;19.6;19.6;19.6;19.5;19.6;19.5;19.5;19.4;19.4;19.4;19.5;19.5;19.4;19.5;19.6;19.5;19.5;19.5;19.6;19.6;19.5;19.5;19.5;19.5;19.5;19.5;19.5;19.5;19.5;19.5;19.4;19.5;19.4;19.4;19.5;19.4;19.4;19.4;19.4;19.5;19.4;19.4;19.4;19.4;19.5;19.4;19.4;19.4;19.5;19.5;19.4;19.5;19.4;19.5…
19.7;19.7;19.7;19.7;19.7;19.7;19.8;19.8;19.7;19.8;19.8;19.8;19.7;19.7;19.7;19.7;19.7;19.7;19.7;19.6;19.7;19.7;19.7;19.7;19.6;19.6;19.6;19.6;19.6;19.4;19.6;19.5;19.5;19.5;19.5;19.5;19.5;19.5;19.5;19.5;19.5;19.5;19.5;19.5;19.6;19.5;19.5;19.5;19.5;19.5;19.5;19.5;19.5;19.5;19.5;19.5;19.4;19.5;19.6;19.4;19.5;19.4;19.4;19.4;19.5;19.5;19.5;19.4;19.5;19.4;19.5;19.4;19.4;19.5;19.4;19.5;19.4;19.5;19.4;19.4…
19.8;19.8;19.9;19.8;19.8;19.8;19.8;20;19.8;19.8;19.6;19.8;19.8;19.8;19.7;19.6;19.7;19.7;19.7;19.5;19.6;19.7;19.6;19.7;19.6;19.6;19.6;19.6;19.6;19.6;19.6;19.5;19.5;19.5;19.5;19.4;19.5;19.6;19.5;19.5;19.5;19.5;19.5;19.5;19.6;19.6;19.6;19.6;19.5;19.6;19.5;19.4;19.5;19.5;19.5;19.4;19.5;19.6;19.4;19.5;19.5;19.4;19.4;19.4;19.4;19.4;19.5;19.4;19.5;19.4;19.4;19.4;19.4;19.5;19.4;19.4;19.4;19.4;19.5;19.4;1…
19.8;19.8;19.9;19.8;19.8;19.9;19.8;19.8;19.8;19.8;19.7;19.8;19.7;19.8;19.7;19.7;19.7;19.7;19.7;19.7;19.7;19.7;19.6;19.7;19.6;19.6;19.6;19.6;19.6;19.6;19.5;19.6;19.5;19.6;19.5;19.4;19.5;19.5;19.5;19.6;19.5;19.6;19.5;19.5;19.6;19.6;19.5;19.5;19.5;19.5;19.6;19.6;19.6;19.5;19.5;19.6;19.4;19.5;19.5;19.6;19.5;19.4;19.4;19.5;19.4;19.5;19.5;19.5;19.5;19.5;19.5;19.4;19.5;19.5;19.5;19.5;19.4;19.4;19.4;19.5…
19.9;19.8;19.8;19.9;19.8;19.9;19.8;20;19.8;19.8;19.8;19.8;19.7;19.7;19.7;19.7;19.7;19.8;19.8;19.8;19.7;19.6;19.7;19.7;19.6;19.7;19.6;19.6;19.6;19.6;19.6;19.5;19.5;19.5;19.5;19.5;19.5;19.5;19.5;19.5;19.6;19.5;19.6;19.5;19.6;19.6;19.5;19.5;19.5;19.6;19.5;19.6;19.5;19.5;19.5;19.6;19.5;19.6;19.5;19.5;19.5;19.4;19.4;19.4;19.4;19.5;19.5;19.5;19.5;19.5;19.5;19.5;19.5;19.5;19.5;19.4;19.5;19.4;19.4;19.5;1…
19.8;19.8;19.9;19.9;19.5;19.9;19.9;20;19.8;19.8;19.8;19.8;19.8;19.8;19.7;19.8;19.8;19.8;19.8;19.7;19.8;19.7;19.7;19.7;19.7;19.7;19.7;19.7;19.6;19.7;19.5;19.7;19.6;19.5;19.5;19.5;19.5;19.5;19.5;19.6;19.6;19.5;19.6;19.7;19.5;19.6;19.5;19.5;19.5;19.5;19.5;19.5;19.5;19.6;19.6;19.5;19.5;19.5;19.5;19.5;19.6;19.4;19.5;19.4;19.4;19.4;19.5;19.4;19.5;19.5;19.4;19.5;19.5;19.4;19.5;19.4;19.5;19.4;19.5;19.5;1…
19.9;19.9;19.9;19.9;19.9;19.9;19.9;19.8;19.8;19.9;19.9;19.9;19.8;19.8;19.9;19.9;19.8;19.8;19.8;19.7;19.7;19.7;19.8;19.7;19.8;19.8;19.7;19.7;19.6;19.6;19.6;19.7;19.7;19.6;19.6;19.5;19.6;19.5;19.6;19.5;19.5;19.6;19.6;19.5;19.6;19.5;19.5;19.5;19.7;19.5;19.6;19.5;19.6;19.4;19.6;19.5;19.5;19.6;19.5;19.5;19.5;19.4;19.6;19.5;19.5;19.5;19.5;19.5;19.5;19.5;19.4;19.5;19.5;19.4;19.6;19.5;19.4;19.6;19.4;19.5…
20;19.9;19.9;19.9;19.8;19.9;19.9;19.9;19.9;19.8;19.8;19.8;19.9;19.8;19.8;19.8;19.8;19.8;19.8;19.8;19.8;19.8;19.7;19.7;19.7;19.8;19.7;19.7;19.7;19.6;19.6;19.6;19.6;19.5;19.6;19.6;19.6;19.5;19.5;19.6;19.6;19.5;19.5;19.5;19.5;19.5;19.5;19.5;19.5;19.6;19.5;19.6;19.6;19.5;19.5;19.5;19.5;19.5;19.5;19.5;19.5;19.5;19.5;19.5;19.5;19.5;19.5;19.5;19.5;19.5;19.5;19.5;19.5;19.4;19.4;19.4;19.4;19.6;19.4;19.5;1…
20.1;19.9;19.9;20;19.9;20;20;20;19.9;20;19.9;19.9;19.9;19.9;19.8;19.9;19.9;19.9;19.9;19.8;19.8;19.8;19.8;19.8;19.7;19.8;19.7;19.8;19.7;19.7;19.7;19.6;19.6;19.5;19.7;19.5;19.6;19.7;19.7;19.7;19.6;19.6;19.7;19.6;19.5;19.5;19.5;19.5;19.6;19.5;19.6;19.6;19.5;19.5;19.6;19.6;19.5;19.5;19.5;19.5;19.5;19.5;19.5;19.5;19.5;19.5;19.6;19.6;19.5;19.5;19.5;19.5;19.5;19.5;19.4;19.4;19.6;19.6;19.5;19.6;19.5;19.5…
20;20;19.9;19.9;19.9;20;20;19.9;19.9;20;19.9;19.9;19.9;19.9;19.9;19.8;19.8;19.9;19.9;19.9;19.8;19.8;19.8;19.8;19.7;19.8;19.8;19.8;19.8;19.7;19.7;19.7;19.7;19.6;19.7;19.7;19.7;19.6;19.7;19.7;19.7;19.5;19.7;19.6;19.5;19.6;19.5;19.5;19.6;19.6;19.5;19.5;19.5;19.6;19.6;19.5;19.5;19.5;19.5;19.5;19.6;19.5;19.5;19.5;19.5;19.5;19.5;19.5;19.5;19.5;19.5;19.5;19.5;19.5;19.5;19.5;19.5;19.5;19.5;19.5;19.6;19.5…
20;20.1;20;19.9;19.9;20;19.9;20;19.9;20;20;19.9;19.9;19.9;19.9;19.9;19.9;19.9;19.9;19.9;19.8;19.8;19.8;19.9;19.9;19.8;19.8;19.8;19.9;19.7;19.7;19.7;19.7;19.7;19.6;19.6;19.6;19.7;19.7;19.6;19.7;19.6;19.6;19.7;19.6;19.6;19.5;19.5;19.6;19.6;19.6;19.6;19.6;19.5;19.5;19.5;19.5;19.5;19.5;19.5;19.5;19.5;19.5;19.5;19.5;19.5;19.4;19.5;19.5;19.5;19.5;19.5;19.5;19.4;19.6;19.5;19.5;19.6;19.5;19.6;19.5;19.6;1…
20;19.9;20.1;20;20;20.1;20;19.9;19.9;20;19.9;20;19.9;20;19.9;19.9;19.9;19.9;19.8;19.9;20;19.8;19.9;19.9;19.8;19.7;19.8;19.9;19.8;19.8;19.8;19.8;19.7;19.6;19.7;19.7;19.7;19.7;19.7;19.7;19.7;19.6;19.6;19.6;19.5;19.6;19.6;19.6;19.6;19.6;19.6;19.6;19.6;19.6;19.6;19.5;19.5;19.5;19.6;19.5;19.5;19.5;19.5;19.5;19.5;19.6;19.5;19.5;19.5;19.5;19.5;19.5;19.5;19.5;19.5;19.5;19.6;19.6;19.6;19.5;19.5;19.6;19.6;…
20;20.1;20;20.1;20;20;20;20.1;20;19.9;20;20;20;19.9;20;19.9;20;19.9;20;19.9;19.8;19.8;19.8;19.8;19.8;19.8;19.8;19.8;19.7;19.7;19.7;19.8;19.8;19.7;19.7;19.7;19.7;19.7;19.7;19.6;19.6;19.6;19.6;19.6;19.6;19.6;19.7;19.6;19.7;19.7;19.7;19.6;19.7;19.6;19.6;19.5;19.5;19.5;19.5;19.5;19.6;19.5;19.5;19.5;19.5;19.5;19.6;19.5;19.6;19.5;19.5;19.6;19.6;19.6;19.5;19.6;19.6;19.5;19.6;19.6;19.6;19.6;19.5;19.6;19.…
20;20;20.1;20.1;20.2;20;20;20;20.1;19.9;20;20;20;19.9;19.9;19.9;20;19.9;19.9;20;19.9;19.9;19.8;19.9;20;19.8;19.9;19.9;19.7;19.8;19.8;19.8;19.8;19.8;19.7;19.8;19.7;19.7;19.7;19.7;19.6;19.6;19.6;19.6;19.6;19.6;19.6;19.7;19.7;19.6;19.6;19.6;19.7;19.5;19.6;19.5;19.5;19.5;19.5;19.5;19.6;19.5;19.5;19.5;19.5;19.5;19.6;19.5;19.5;19.5;19.5;19.5;19.6;19.5;19.6;19.6;19.6;19.6;19.6;19.6;19.6;19.6;19.6;19.7;1…
20.1;20.1;20.1;20.1;20.1;20;20.1;20.1;20;20.1;20;20;20;20;20;19.9;19.9;19.9;20;19.9;19.9;20;19.9;19.9;19.8;19.8;19.9;19.9;19.9;19.8;19.8;19.9;19.8;19.8;19.8;19.8;19.8;19.6;19.6;19.6;19.7;19.6;19.6;19.6;19.6;19.8;19.6;19.6;19.7;19.7;19.6;19.7;19.7;19.7;19.7;19.6;19.6;19.6;19.6;19.5;19.6;19.5;19.5;19.5;19.6;19.5;19.5;19.5;19.6;19.4;19.6;19.5;19.6;19.5;19.6;19.6;19.6;19.6;19.6;19.6;19.6;19.7;19.7;19…
20.1;20.1;20.1;20.1;20;20;20;20.1;20;20;20;20;20;20.1;20;20;20;20;20;20;20;20;20;19.9;19.9;19.9;19.9;19.9;19.9;19.9;19.8;19.8;19.8;19.9;19.8;19.8;19.7;19.7;19.8;19.8;19.7;19.7;19.8;19.7;19.8;19.7;19.7;19.7;19.7;19.7;19.7;19.7;19.7;19.7;19.7;19.5;19.6;19.6;19.6;19.6;19.5;19.5;19.5;19.6;19.5;19.6;19.5;19.5;19.6;19.5;19.7;19.6;19.6;19.6;19.5;19.6;19.6;19.6;19.7;19.6;19.6;19.7;19.7;19.8;19.7;19.8;19.…
20.1;20.1;20.1;20.1;20.1;20.1;20;20;20.1;20;20;20.1;20;20.1;20;20.1;20;20;20;20.1;20;20;19.9;20;20;19.9;20;20;19.7;19.9;19.9;19.9;19.8;19.8;19.8;19.7;19.8;19.7;19.8;19.8;19.8;19.7;19.7;19.7;19.8;19.7;19.7;19.7;19.7;19.7;19.7;19.7;19.7;19.7;19.7;19.6;19.6;19.7;19.6;19.6;19.6;19.6;19.6;19.5;19.5;19.7;19.7;19.5;19.7;19.7;19.7;19.7;19.6;19.7;19.6;19.6;19.6;19.7;19.8;19.7;19.8;19.8;19.8;19.9;19.9;19.8…
20.2;20.1;20.1;20.1;20.1;20.1;20.1;20.1;20.1;20.1;20.1;20.2;20;20.1;20;20;20;20;20.1;20;20;20;20;20;19.9;19.9;20;20;20;20;19.9;19.9;19.9;19.9;19.8;19.8;19.8;19.8;19.8;19.8;19.8;19.8;19.7;19.8;19.8;19.8;19.7;19.7;19.7;19.7;19.7;19.7;19.7;19.7;19.7;19.7;19.6;19.7;19.7;19.6;19.6;19.6;19.5;19.6;19.6;19.7;19.6;19.7;19.7;19.7;19.6;19.7;19.7;19.7;19.7;19.7;19.7;19.7;19.6;19.7;19.8;19.9;19.9;19.9;20.1;20…
20.2;20.1;20.1;20.1;20.1;20.1;20.1;20.1;20.1;20.1;20.1;20.1;20.1;20.1;20;20.1;20;20;20;20;20;19.9;20;19.9;20;20;19.8;19.9;19.9;20;19.9;19.9;19.9;19.9;19.8;19.8;19.8;19.9;19.8;19.8;19.9;19.9;19.9;19.8;19.8;19.7;19.8;19.8;19.8;19.7;19.8;19.8;19.7;19.8;19.8;19.7;19.6;19.7;19.7;19.7;19.6;19.6;19.6;19.6;19.6;19.7;19.7;19.7;19.7;19.7;19.7;19.8;19.8;19.7;19.7;19.7;19.7;19.7;19.7;19.9;19.8;19.9;20;20.1;2…
20.3;20;20.1;20.1;20.1;20.1;20.1;20.2;20.1;20.1;20.1;20.1;20;20.1;20;20.1;20.1;20.1;20;20.1;20;20;20;20;19.9;20;20;20;20;19.9;19.9;19.9;19.9;19.9;19.8;19.8;19.8;19.8;19.8;19.9;19.8;19.8;19.8;19.8;19.8;19.8;19.7;19.7;19.9;19.8;19.8;19.8;19.8;19.7;19.8;19.7;19.6;19.7;19.7;19.7;19.7;19.7;19.6;19.6;19.7;19.7;19.7;19.7;19.7;19.7;19.7;19.8;19.8;19.7;19.8;19.7;19.7;19.7;19.9;19.9;19.8;20;20;20.1;20.1;20…
20.2;20.1;20.1;20.2;20.2;20.1;20.2;20.1;20.1;20.1;20.2;20.1;20.1;20.1;20;20;20;20;20.1;20;20;20.1;20;20.1;20;20;20;20;20;20;19.9;19.9;19.9;19.9;19.9;19.8;19.9;19.8;19.8;19.9;19.8;19.9;19.8;19.9;19.8;19.9;19.8;19.8;19.8;19.8;19.8;19.8;19.8;19.8;19.8;19.8;19.7;19.8;19.7;19.7;19.6;19.6;19.7;19.6;19.7;19.8;19.7;19.7;19.7;19.7;19.8;19.7;19.8;19.9;19.8;19.8;19.8;19.9;19.9;19.9;19.9;20;20.2;20.2;20.2;20…
20.2;20.2;20.2;20.1;20.1;20.2;20.1;20.1;20.1;20.2;20.1;20.1;20.1;20.1;20;20;20.1;20.1;20.1;20;20;20;20;20;20;20.1;19.8;20;20;20;20;20.1;19.9;20;19.8;19.9;19.9;19.9;19.9;19.9;19.9;19.9;19.9;19.9;19.9;19.9;19.8;19.9;19.9;19.8;19.8;19.9;19.8;19.8;19.8;19.8;19.9;19.9;19.7;19.7;19.7;19.6;19.7;19.7;19.8;19.7;19.8;19.8;19.7;19.8;19.7;19.8;19.8;19.8;19.9;19.9;19.9;19.9;19.9;20;20;20.1;20.2;20.2;20.3;20.3…
20.1;20.1;20.2;20.1;20;20.1;20.1;20.2;20.1;20.1;20.1;20.2;20.1;20.2;20;20.1;20.1;20;20.1;20.1;20;20;20.1;20;20;20;20;20;20;20;20;19.9;19.9;19.9;19.9;19.9;19.9;19.9;19.9;20;19.9;20;20;19.9;19.9;19.9;19.9;19.9;19.9;19.9;19.8;19.8;19.8;19.9;19.9;19.8;19.8;19.8;19.7;19.7;19.7;19.7;19.7;19.7;19.7;19.7;19.8;19.8;19.8;19.8;19.8;19.9;19.8;19.8;19.9;19.9;20;20;20;20.1;20.1;20.1;20.3;20.3;20.4;20.3;20.3;20…
20.2;20.2;20.1;20.2;20.2;20.2;20.1;20.2;20.1;20.1;20.2;20.2;20.2;20.1;20.1;20.1;20.1;20;20.1;20;20.1;20;20.1;20.1;20.2;20.1;20.1;20;20;20;20;20;20;20;20;19.9;20;20;19.9;19.9;20;19.9;19.9;20;19.9;19.9;19.9;20;19.9;19.8;19.9;19.9;19.9;19.9;19.9;19.9;19.8;19.9;19.8;19.8;19.8;19.8;19.8;19.8;19.8;19.8;19.8;19.8;19.9;19.9;19.8;19.8;20.1;19.9;19.9;20;20;19.9;20.1;20.1;20.2;20.2;20.4;20.3;20.3;20.4;20.3;…
20.3;20.2;20.1;20.1;20.1;20.2;20.2;20.3;20.1;20.2;20.2;20.1;20.1;20.2;20.2;20.1;20.2;20.1;20.1;20.2;20;20;20.1;20;20.1;20.1;20.1;20.1;20;20.1;20;20;20;20;19.9;20;19.9;19.9;19.9;20;20;19.9;20;19.9;20;19.9;19.9;19.9;19.8;19.9;19.9;19.9;19.9;19.9;19.9;19.9;19.9;19.9;19.8;19.8;19.8;19.8;19.8;19.8;19.8;19.8;19.8;19.8;19.9;20;19.9;19.9;20;19.9;19.8;20.1;20.1;20;20.1;20.2;20.1;20.1;20.3;20.3;20.5;20.4;2…
20.1;20.1;20.1;20.1;20.1;20.2;20.2;20.2;20.2;20.2;20.2;20.1;20.1;20.2;20.1;20.1;20.1;20.1;20.1;20.1;20.1;20;20.2;20;20.1;20.1;20.1;20.1;20.1;20;20;20;20;20;20;20;20;20;20;20;20;20;20;19.9;20;20;19.9;19.9;20;19.9;19.9;19.9;19.8;19.9;19.8;19.9;19.9;19.8;19.8;19.8;19.8;19.8;19.8;19.8;19.8;19.8;19.8;19.8;19.9;19.8;20;20;20;20;20;20.1;20.1;20.1;20.2;20.3;20.2;20.2;20.3;20.3;20.5;20.5;20.5;20.6;20.7;20…
20.3;20.3;20.2;20.1;20.1;20.2;20.2;20.2;20.2;20.2;20.2;20.2;20.2;20.2;20.2;20.2;20.1;20.1;20.2;20.2;20.2;20;20.1;20.1;20.1;20.1;20.1;20.1;20.1;20;20;20;20.1;20;20;20;20;20;20;20;19.9;19.9;20;19.9;20;20;20;20;20;20;19.9;19.9;19.9;19.9;19.9;19.9;19.9;19.9;19.8;19.8;19.8;19.8;19.8;19.8;19.8;19.9;19.9;19.8;19.8;19.9;20;20;20.1;20;20.1;20.1;20.2;20.3;20.3;20.3;20.3;20.3;20.5;20.4;20.7;20.4;20.7;20.7;2…
20.2;20.2;20.2;20.2;20.3;20.3;20.2;20.2;20.2;20.2;20.2;20.2;20.2;20.2;20.2;20.2;20.2;20.2;20.2;20.2;20.1;20.1;20.2;20.2;20.1;20.1;20.1;20.1;20.2;20.1;19.9;20.1;20;20;20;19.9;20;20;20;20;20;20;20.1;20;19.9;20;19.9;19.9;19.9;19.9;19.9;19.9;19.9;19.9;19.9;19.9;19.8;19.9;19.9;19.8;19.8;19.8;19.8;19.8;19.8;20;19.9;20;20;20.1;20;20.1;20;20;20.1;20.1;20.2;20.2;20.3;20.3;20.4;20.3;20.7;20.6;20.7;20.7;20.…
20.2;20.2;20.2;20.2;20.2;20.2;20.2;20.3;20.2;20.2;20.2;20.2;20.2;20.2;20.1;20.1;20.1;20.1;20.1;20.2;20.1;20.2;20;20.2;20.1;20.1;20.1;20.1;20.1;20.2;20;20;20;20;20;20;20;20;20;20;20;20;19.9;20;20;19.9;20;19.9;20;20;19.9;19.9;19.9;19.9;19.9;19.9;19.9;20;19.9;19.9;19.9;19.9;19.9;19.9;19.9;19.9;20;20;20;20;20;20;20.1;20.2;20.2;20.2;20.3;20.3;20.3;20.4;20.4;20.3;20.6;20.6;20.7;20.7;20.8;20.7;20.8;20.8…
20.2;20.2;20.2;20.2;20.2;20.2;20.3;20.2;20.2;20.2;20.2;20.2;20.2;20.2;20.1;20.2;20.2;20.2;20.1;20.2;20.1;20.2;20.2;20.2;20.1;20.1;20.1;20.1;20;20.1;20;20;20.1;20;20;20;20;20;20;20.1;20.1;20.1;20;20;20;20;20;19.9;19.9;19.9;20;19.9;19.9;19.9;20;20;19.9;19.9;19.9;19.9;19.9;19.9;19.9;19.9;19.9;20;20;20;20;20.1;20.1;20.1;20.3;20.2;20.2;20.2;20.2;20.3;20.3;20.4;20.5;20.5;20.6;20.7;20.7;20.8;20.8;20.8;2…
20.2;20.2;20.2;20.2;20.3;20.3;20.2;20.2;20.2;20.2;20.2;20.2;20.1;20.1;20.1;20.2;20.2;20.1;20.2;20.2;20.2;20.2;20.2;20.1;20.1;20.1;20;20.2;20.1;20;20;20;20;20;20;20;20;20;20.1;20.1;20;20;20;20;20;20;19.9;19.9;19.9;20;19.9;20;19.9;20;20;20;20;20;19.9;19.9;19.9;19.9;20;20;20;20;20;20.1;20.1;20.1;20.1;20.1;20.2;20.2;20.2;20.2;20.4;20.3;20.4;20.5;20.5;20.6;20.8;20.8;20.8;20.8;20.8;20.8;20.8;20.7;20.8;…
20.2;20.2;20.3;20.3;20.2;20.3;20.2;20.3;20.2;20.2;20.2;20.2;20.1;20.2;20.2;20.1;20.1;20.1;20.2;20.1;20.2;20.2;20.2;20.2;20.2;20.1;20.1;20.1;20;20.1;20;20.1;20;20;20;20;20;20.1;20;20;20;20.1;20;20;20;20.1;20;20;19.9;20;20;20;20;20;19.9;20;19.9;20;19.9;19.9;20;20;20;20;20;20;20;20.1;20.1;20.1;20;20.2;20.2;20.3;20.3;20.3;20.4;20.4;20.4;20.6;20.8;20.8;20.8;20.8;20.7;20.8;20.8;20.8;20.8;20.8;20.9;20.8…
20.3;20.3;20.2;20.2;20.3;20.2;20.2;20.3;20.2;20.2;20.2;20.3;20.2;20.2;20.2;20.1;20.2;20.2;20.2;20.2;20.1;20.2;20.2;20.2;20.1;20.1;20.1;20.1;20;20.1;20;20.1;20;20.1;20;20;20;20;20.1;20;20;20;20;20;20;20;19.9;20;20;20;20.1;20.1;20;20;20;20;20;20;20;19.9;19.9;20;20;20;20;20;20.1;20.1;20.2;20;20.1;20.2;20.3;20.3;20.3;20.4;20.4;20.5;20.5;20.6;20.8;20.7;20.8;20.8;20.8;20.8;20.8;20.8;20.8;20.8;20.8;20.8…
20.2;20.3;20.2;20.2;20.2;20.1;20.2;20.2;20.2;20.2;20.2;20.2;20.3;20.2;20.2;20.2;20.2;20.2;20.2;20.2;20.2;20.2;20.2;20.1;20.1;20.1;20;20.1;20.1;20.1;20;20.1;20;20;20;20.1;20;20.1;20;20;20.1;20;20;20;20;20;20;19.9;20;20;20;20;19.9;20;20;20;19.9;20;20;20;20;19.9;20;20;20.2;20.1;20.1;20.1;20.1;20.1;20.1;20.2;20.4;20.4;20.3;20.4;20.5;20.6;20.6;20.7;20.7;20.7;20.8;20.8;20.8;20.8;20.8;20.8;20.8;20.8;20.…
20.3;20.2;20.3;20.2;20.2;20.2;20.2;20.2;20.2;20.2;20.2;20.3;20.1;20.2;20.1;20.2;20.2;20.2;20.2;20.2;20.1;20.1;20.1;20.2;20.2;20.1;20.1;20.1;20.1;20.1;20;20.1;20;20;20;20.1;20.1;20;20;20.1;20.1;20.2;20;20;20;20;19.9;19.9;20;20;20;20;19.9;20;20;20;19.9;20;19.9;20;20;20;20.2;20;20.1;20.1;20.1;20.1;20.1;20.2;20.1;20.2;20.4;20.4;20.4;20.4;20.5;20.6;20.6;20.7;20.8;20.9;20.8;20.8;20.9;20.8;20.8;20.8;20.…
20.2;20.2;20.2;20.2;20.1;20.2;20.2;20.2;20.2;20.2;20.2;20.1;20.1;20.1;20.2;20.2;20.1;20.1;20.2;20.3;20.1;20.1;20.1;20.1;20.2;20.1;20.2;20.2;20.2;20.1;20.1;20;20.1;20.1;20;20.1;20;20.1;20;20.1;20.1;20;20;20.1;20.1;20;20;19.9;20;20;20;20;20;20;20;20.1;19.9;19.9;20;20;20;19.9;20;20.1;20.1;20.1;20.1;20.2;20.2;20.1;20.2;20.2;20.5;20.4;20.4;20.6;20.5;20.6;20.7;20.8;20.8;20.9;20.9;20.8;20.9;20.8;20.8;20…
20.3;20.2;20.2;20.2;20.2;20.2;20.2;20.2;20.2;20.1;20.2;20.2;20.2;20.2;20.2;20.2;20.2;20.2;20.2;20.2;20.1;20.2;20.1;20.1;20.2;20.2;20.2;20.1;20.2;20;20.1;20.1;20;20.1;20.1;20;20.1;20.1;20.1;20;19.9;19.9;20.1;20.1;20;20;20;20;20;19.9;20;20;19.9;19.9;20;20;20;20;20;20.1;20;20.1;20.1;20;20.2;20.2;20.2;20.2;20.3;20.3;20.3;20.3;20.4;20.5;20.6;20.5;20.6;20.6;20.7;20.8;20.8;20.8;20.9;20.8;20.9;20.8;20.8;…
20.3;20.3;20.2;20.2;20.2;20.2;20.2;20.2;20.1;20.2;20.1;20.1;20.2;20.2;20.1;20.1;20.2;20.1;20.1;20.1;20.1;20.1;20.1;20.2;20.2;20.1;20.2;20.2;20.2;20.2;20;20.1;20;20.1;20.1;20;20;20.1;20;20.1;20.1;20;20.1;20.1;20;20;20;20;20;20;20;20;20;20;20.1;20;20;20.1;20.1;20;20.1;20;20.1;20.1;20.1;20.2;20.2;20.2;20.4;20.3;20.4;20.4;20.5;20.5;20.5;20.6;20.6;20.6;20.8;20.9;20.8;20.9;20.9;20.8;20.8;20.8;20.8;20.8…
20.2;20.2;20.2;20.2;20.2;20.2;20.2;20.1;20.2;20.2;20.2;20.2;20.1;20.1;20.2;20.1;20.1;20.1;20.1;20.1;20.1;20.2;20.2;20.2;20.2;20.2;20.2;20.2;20.2;20.2;20.2;20;20.1;20.1;20.1;20.1;20;20.1;20;20.1;20.1;20.1;20.1;20.1;20.1;20.1;19.9;20;20.1;20.1;20.1;20.1;20.1;20.1;20.1;20.1;20.1;20.1;20;20;20;20.1;20.1;20.1;20.1;20.2;20.2;20.2;20.4;20.4;20.4;20.5;20.6;20.6;20.6;20.7;20.6;20.8;20.8;20.8;20.9;20.9;20.…
20.2;20.2;20.3;20.3;20.1;20.2;20.2;20.2;20.2;20.2;20.2;20.2;20.2;20.1;20.1;20.1;20.1;20.1;20.2;20.1;20.1;20.1;20.2;20.1;20.1;20.1;20.2;20.2;20.1;20.2;20.1;20.1;20.1;20.1;20.1;20.1;20;20.1;20;20.1;20.1;20.1;20.1;20.1;20;20.1;20;20;20.1;20.1;20.1;20.1;20.1;20.1;20.1;20.1;20.1;20.1;20.1;20.1;20.1;20.1;20.2;20.1;20.3;20.1;20.2;20.3;20.3;20.4;20.4;20.5;20.6;20.6;20.7;20.7;20.6;20.9;20.8;20.9;20.9;20.9…
20.4;20.2;20.2;20.2;20.2;20.2;20.2;20.2;20.2;20.2;20.2;20.2;20.2;20.2;20.1;20.1;20.1;20.2;20.2;20.1;20.1;20.2;20.1;20.1;20.1;20.2;20.2;20.1;20.2;20.2;20.1;20.1;20.2;20.1;20.2;20.1;20.1;20.1;20.1;20.1;20.1;20.1;20.1;20.1;20.1;20.1;20.1;20;20.1;20.1;20.1;20.1;20.1;20.1;20.2;20.2;20.1;20.1;20.2;20.1;20;20.1;20.2;20.2;20.3;20.3;20.4;20.5;20.4;20.4;20.5;20.6;20.6;20.5;20.7;20.7;20.8;20.9;20.9;20.8;20.…
20.2;20.2;20.2;20.2;20.2;20.2;20.2;20.2;20.2;20.2;20.1;20.2;20.2;20.2;20.1;20.1;20.2;20.1;20.1;20.2;20.2;20.1;20.1;20.1;20.1;20.1;20.1;20.2;20.2;20.2;20.2;20.1;20.2;20.2;20.1;20.1;20.1;20.1;20.1;20.2;20.2;20.1;20.1;20.1;20.1;20.1;20.1;20.1;20.1;20.1;20.2;20.1;20.1;20.2;20.1;20.2;20.2;20.1;20.2;20.2;20.2;20.2;20.1;20.2;20.4;20.3;20.5;20.5;20.4;20.4;20.6;20.6;20.7;20.6;20.8;20.7;20.8;20.8;20.8;20.9…
20.1;20.3;20.2;20.2;20.2;20.2;20.2;20.2;20.1;20.2;20.1;20.1;20.2;20.1;20.1;20.1;20.2;20.2;20.2;20.2;20.2;20.1;20.2;20.1;20.2;20.1;20.1;20.1;20.2;20.2;20.1;20.1;20.1;20.1;20.1;20.1;20.1;20.1;20.1;20.2;20.1;20.1;20.1;20.2;20.1;20.1;20.1;20;20.1;20.2;20.1;20.2;20.1;20.1;20.2;20.2;20.1;20.2;20.2;20.3;20.1;20.2;20.2;20.3;20.5;20.5;20.5;20.4;20.5;20.6;20.6;20.7;20.7;20.7;20.8;20.8;20.8;21;20.8;20.9;20.…
20.2;20.2;20.2;20.2;20.2;20.2;20.2;20.1;20.3;20.2;20.2;20.2;20.2;20.1;20.1;20.2;20.1;20.1;20.2;20.1;20.1;20.2;20.1;20.3;20.1;20.2;20.2;20.1;20.1;20.2;20.2;20.2;20.1;20.1;20.1;20.1;20;20.2;20.1;20.1;20.1;20.1;20.1;20.2;20.2;20.2;20.1;20.1;20.2;20.2;20.2;20.1;20.2;20.2;20.2;20.2;20.2;20.2;20.2;20.2;20.2;20.2;20.4;20.3;20.3;20.4;20.5;20.5;20.6;20.6;20.6;20.7;20.8;20.8;20.8;20.8;20.8;20.9;20.9;21;21;…
20.3;20.2;20.2;20.2;20.1;20.2;20.2;20.2;20.2;20.1;20.2;20.1;20.1;20.1;20.2;20.2;20.2;20.2;20.1;20.2;20.1;20.1;20.3;20.2;20.3;20.1;20.2;20.1;20.2;20.2;20.1;20.1;20.1;20.1;20.2;20.1;20.1;20.1;20.2;20;20.1;20.2;20.1;20.2;20.1;20.2;20.2;20.2;20.2;20.2;20.2;20.2;20.2;20.2;20.2;20.3;20.2;20.3;20.2;20.3;20.3;20.2;20.3;20.4;20.4;20.5;20.5;20.5;20.6;20.6;20.7;20.7;20.8;20.8;20.8;20.8;20.9;21;21;21;21;21;2…
20.3;20.2;20.2;20.3;20.3;20.2;20.2;20.2;20.2;20.2;20.1;20.1;20.1;20.3;20.2;20.2;20.2;20.2;20.2;20.2;20.2;20.2;20.2;20.3;20.2;20.2;20.1;20.1;20.1;20.2;20.2;20.2;20.1;20.1;20.1;20.1;20.1;20.1;20.1;20.1;20.1;20.1;20.1;20.2;20.2;20.2;20.1;20.2;20.2;20.2;20.2;20.3;20.3;20.2;20.2;20.3;20.3;20.3;20.4;20.3;20.3;20.4;20.4;20.4;20.4;20.5;20.5;20.5;20.7;20.7;20.6;20.8;20.9;20.8;20.9;20.8;20.9;21;21;21;21;21…
20.2;20.2;20.3;20.2;20.2;20.2;20.2;20.2;20.2;20.2;20.1;20.3;20.3;20.2;20.1;20.2;20.2;20.2;20.2;20.2;20.1;20.1;20.1;20.1;20.2;20.1;20.1;20.1;20.1;20.1;20.2;20.1;20.1;20.1;20.2;20.2;20.1;20.1;20.1;20.1;20.1;20.2;20.3;20.2;20.2;20.2;20.1;20.2;20.2;20.2;20.2;20.3;20.3;20.3;20.3;20.3;20.3;20.2;20.3;20.3;20.4;20.3;20.4;20.4;20.5;20.6;20.5;20.5;20.7;20.7;20.9;20.8;20.9;20.8;21;20.9;21;21;21;21;21;21;21;…
20.3;20.2;20.2;20.2;20.2;20.2;20.2;20.2;20.2;20.3;20.1;20.3;20.1;20.2;20.1;20.2;20.2;20.1;20.2;20.2;20.2;20.1;20.2;20.1;20.1;20.1;20.1;20.1;20.1;20.1;20.2;20.2;20.2;20.1;20.1;20.1;20.1;20.1;20.1;20.1;20.2;20.2;20.1;20.1;20.2;20.2;20.1;20.2;20.2;20.3;20.3;20.3;20.3;20.3;20.3;20.4;20.4;20.5;20.4;20.4;20.4;20.5;20.5;20.5;20.7;20.7;20.7;20.7;20.7;20.8;20.9;21;20.8;20.9;21;20.9;21;21;21;21;21;21;21;21…
20.3;20.2;20.2;20.2;20.2;20.2;20.2;20.1;20.2;20.3;20.2;20.3;20.2;20.2;20.2;20.2;20.1;20.2;20.2;20.1;20.2;20.1;20;20.2;20.2;20.1;20.1;20.1;20.1;20.1;20.2;20.2;20.2;20.2;20;20.1;20.1;20.2;20.1;20.2;20.2;20.1;20.3;20.2;20.3;20.2;20.2;20.2;20.3;20.3;20.3;20.3;20.3;20.2;20.3;20.4;20.4;20.5;20.3;20.4;20.4;20.3;20.5;20.5;20.7;20.6;20.8;20.7;20.9;20.9;20.9;20.9;21;20.9;21;21;21;21;21;21;21;21;21;21;21;21…
20.2;20.2;20.2;20.2;20.3;20.1;20.2;20.2;20.2;20.2;20.1;20.3;20;20.1;20.2;20.1;20.1;20.1;20.1;20.1;20.1;20.2;20.1;20.1;20.1;20.1;20.2;20.1;20.2;20.2;20.1;20.2;20.1;20.2;20;20.1;20.1;20.2;20.1;20.2;20.2;20.3;20.2;20.2;20.2;20.3;20.3;20.2;20.3;20.3;20.3;20.3;20.3;20.3;20.2;20.4;20.5;20.4;20.4;20.4;20.5;20.5;20.6;20.7;20.6;20.7;20.8;20.9;20.8;20.9;21;21;21;20.9;21;20.9;21;21;21;20.9;21;21;21;21;21;21…
20.3;20.2;20.2;20.2;20.2;20.2;20.2;20.2;20.2;20.2;20.3;20.2;20.2;20.2;20.3;20.2;20.2;20.1;20.1;20.2;20.1;20.2;20.1;20.2;20.1;20.1;20.2;20.2;20.1;20.2;20.1;20.2;20.1;20.1;20.1;20.1;20.1;20.2;20.1;20.2;20.2;20.2;20.3;20.3;20.3;20.4;20.3;20.3;20.3;20.3;20.4;20.3;20.4;20.4;20.5;20.5;20.5;20.5;20.6;20.5;20.6;20.6;20.6;20.6;20.7;20.8;20.9;20.9;20.9;20.9;21;21;21;21;21;21;21;21;21;20.9;21;21;21;21;21;21…
20.3;20.2;20.2;20.2;20.2;20.2;20.2;20.1;20.3;20.2;20.2;20.2;20.2;20.2;20.2;20.1;20.2;20.1;20.2;20.1;20.1;20.2;20.2;20.2;20.1;20.2;20.2;20.2;20.1;20.2;20.2;20.2;20.1;20.1;20.1;20.2;20.1;20.1;20.2;20.3;20.2;20.2;20.3;20.3;20.3;20.3;20.3;20.3;20.3;20.4;20.4;20.4;20.5;20.5;20.5;20.5;20.6;20.5;20.6;20.6;20.6;20.7;20.7;20.8;20.7;20.9;20.9;20.9;21.1;21;21.1;21;21.1;21;21;21;21;21;21;21;21;21;21;21;21;20…
20.3;20.3;20.2;20.2;20.1;20.2;20.2;20.2;20.2;20.2;20.3;20.2;20.2;20.2;20.2;20.1;20.2;20.1;20.1;20.2;20.1;20.2;20.2;20.1;20.2;20.2;20.2;20.2;20.2;20.2;20.1;20.1;20.1;20.1;20.1;20.2;20.1;20.2;20.1;20.2;20.2;20.2;20.3;20.3;20.3;20.3;20.3;20.3;20.4;20.4;20.4;20.5;20.5;20.5;20.5;20.6;20.6;20.6;20.7;20.7;20.7;20.7;20.7;20.8;20.8;20.9;21;21;21;21;21.1;21.2;21;21;21;21;21;21;21;21;21;21;21;20.9;20.9;20.9…
20.2;20.3;20.2;20.2;20.2;20.1;20.2;20.2;20.2;20.2;20.2;20.2;20.1;20.2;20.2;20.1;20.1;20.1;20.1;20.1;20.2;20.2;20.1;20.2;20.2;20.2;20.1;20.1;20.2;20.1;20.1;20.3;20.1;20.1;20.1;20.1;20.1;20.1;20.2;20.2;20.2;20.2;20.3;20.3;20.3;20.3;20.3;20.4;20.5;20.4;20.5;20.5;20.5;20.6;20.6;20.6;20.6;20.7;20.7;20.8;20.8;20.7;20.8;20.9;20.8;21;21;21;21.1;21;21;21.1;20.9;21;21;21;21;21;21;21;21;21;21;20.9;20.9;20.9…
20.3;20.2;20.2;20.2;20.2;20.1;20.2;20.2;20.2;20.2;20.2;20.2;20.1;20.2;20.2;20.2;20.2;20.1;20.2;20.2;20.1;20.2;20.2;20.2;20.2;20.2;20.2;20.1;20.1;20.1;20.3;20.2;20.2;20.1;20.1;20.1;20.1;20.2;20.1;20.2;20.2;20.2;20.3;20.3;20.3;20.4;20.3;20.4;20.5;20.4;20.6;20.5;20.7;20.6;20.6;20.6;20.7;20.7;20.7;20.8;20.9;20.8;20.9;20.8;21;21;21.1;21.1;21.1;21.1;21;21.1;21.1;21;21;21;21;21;21;21;21;21;21;21;20.9;20…
20.2;20.2;20.2;20.2;20.2;20.2;20.2;20.2;20.1;20.2;20.1;20.2;20.2;20.1;20.2;20.2;20.2;20.2;20.2;20.2;20.2;20.2;20.2;20.2;20.1;20.2;20.1;20.1;20.2;20.1;20.1;20.2;20.2;20.2;20.2;20.1;20.1;20.1;20.2;20.2;20.2;20.2;20.3;20.3;20.4;20.3;20.5;20.5;20.5;20.5;20.6;20.5;20.5;20.5;20.6;20.7;20.8;20.7;20.7;20.9;20.8;20.9;20.9;21.1;21;21.1;21;21.1;21.2;21.1;21;21.1;21;21;21;20.9;21;20.9;21;21;20.9;20.9;21;20.9…
20.3;20.2;20.2;20.2;20.2;20.2;20.2;20.1;20.2;20.2;20.2;20.2;20.2;20.2;20.2;20.2;20.2;20.2;20.2;20.1;20.2;20.2;20.1;20.1;20.2;20.1;20.1;20.2;20.2;20.2;20.2;20.2;20.2;20.2;20.2;20.1;20.2;20.2;20.2;20.2;20.2;20.2;20.3;20.4;20.4;20.5;20.3;20.5;20.5;20.6;20.6;20.5;20.6;20.7;20.7;20.6;20.7;20.7;20.8;20.9;20.9;20.9;21;20.9;21;21.1;21.1;21.1;21.2;21.1;21.1;21.1;21.1;21.1;21;20.9;21;21;21;20.9;20.9;20.9;2…
20.3;20.2;20.2;20.1;20.2;20.2;20.2;20.2;20.2;20.2;20.2;20.2;20.2;20.2;20.2;20.1;20.2;20.1;20.2;20.2;20.1;20.2;20.2;20.1;20.3;20.2;20.2;20.2;20.2;20.2;20.2;20.2;20.2;20.2;20.2;20.2;20.2;20.2;20.2;20.3;20.3;20.3;20.4;20.4;20.4;20.5;20.4;20.3;20.5;20.6;20.6;20.6;20.6;20.7;20.7;20.7;20.7;20.9;20.9;20.9;20.9;21;21;21.1;21.1;21.1;21.1;21.1;21.2;21.1;21.2;21.2;21.1;21.1;21.1;21;21;21;21;20.9;20.9;20.8;2…
20.2;20.2;20.2;20.2;20.1;20.2;20.1;20.2;20.2;20.2;20.1;20.2;20.2;20.2;20.1;20.2;20.2;20.2;20.2;20.2;20.2;20.1;20.2;20.2;20.2;20.2;20.2;20.1;20.2;20.2;20.2;20.2;20.2;20.2;20.2;20.2;20.2;20.2;20.2;20.3;20.3;20.3;20.3;20.4;20.3;20.4;20.4;20.5;20.5;20.6;20.6;20.6;20.7;20.7;20.7;20.8;20.8;20.9;20.9;20.9;21;21;21.1;21.1;21.1;21.1;21.2;21.2;21.1;21.1;21.2;21.1;21.1;21.1;21;20.9;21;20.9;20.9;20.8;20.9;20…
20.2;20.2;20.2;20.2;20.1;20.1;20.1;20.1;20.1;20.2;20.2;20.2;20.2;20.2;20.2;20.2;20.1;20.1;20.2;20.2;20.2;20.1;20;20.2;20.3;20.2;20.2;20.2;20.2;20.2;20.2;20.2;20.2;20.3;20.2;20.2;20.1;20.3;20.2;20.4;20.4;20.2;20.4;20.4;20.4;20.4;20.5;20.5;20.6;20.6;20.5;20.6;20.7;20.7;20.8;20.9;20.9;20.9;20.9;21;21;21.1;21.1;21.1;21.1;21.2;21.2;21.2;21.2;21.1;21.1;21.1;21.1;21;21.1;20.8;20.8;20.8;20.7;20.8;20.8;20…
20.2;20.2;20.2;20.2;20.3;20.2;20.1;20.2;20.1;20.1;20.1;20.2;20.2;20.2;20.2;20.2;20.1;20.2;20.2;20.2;20.2;20.2;20.2;20.3;20.2;20.2;20.2;20.2;20.2;20.2;20.2;20.2;20.2;20.3;20.2;20.2;20.3;20.3;20.4;20.4;20.4;20.3;20.3;20.5;20.4;20.4;20.5;20.5;20.5;20.6;20.6;20.8;20.7;20.9;20.9;20.9;20.9;21;21;21;21.1;21.1;21.2;21.2;21.2;21.2;21.2;21.2;21.1;21;21;21.1;21.1;21;21;20.8;20.8;20.7;20.7;20.6;20.6;20.7;20.…
20.2;20.2;20.1;20.2;20.2;20.1;20.1;20.1;20.2;20.1;20.1;20.1;20.2;20.1;20.2;20.2;20.2;20.1;20.2;20.1;20.2;20.1;20.2;20.2;20.2;20.2;20.2;20.2;20.2;20.3;20.2;20.2;20.3;20.3;20.3;20.3;20.3;20.3;20.2;20.3;20.4;20.3;20.4;20.5;20.5;20.4;20.5;20.5;20.7;20.6;20.7;20.8;20.8;20.8;20.9;20.9;21;21;21;21.1;21.1;21.1;21.1;21.1;21.2;21.2;21.2;21.2;21.2;21;21.1;21.1;21;20.9;21;20.9;20.8;20.8;20.5;20.5;20.5;20.6;2…
20.2;20.2;20.1;20.2;20.1;20.2;20.2;20.2;20.2;20.1;20.1;20.1;20.1;20.1;20.1;20.1;20.1;20.2;20.2;20.2;20.2;20.2;20.2;20.2;20.3;20.3;20.2;20.2;20.2;20.2;20.2;20.2;20.3;20.2;20.3;20.3;20.3;20.3;20.4;20.4;20.4;20.4;20.5;20.5;20.4;20.6;20.5;20.5;20.5;20.7;20.8;20.8;20.9;20.8;20.9;20.9;21;21;21;21.1;21.1;21.1;21.2;21.1;21.1;21.2;21.2;21.2;21.1;21;21;21.1;20.9;20.9;20.8;20.8;20.8;20.7;20.5;20.5;20.5;20.5…
20.2;20.1;20.1;20.1;20.2;20.2;20.1;20.1;20.1;20.2;20.1;20.1;20.1;20.1;20.1;20.4;20.2;20.2;20.2;20.2;20.2;20.3;20.2;20.3;20.3;20.3;20.3;20.3;20.2;20.2;20.2;20.3;20.3;20.3;20.3;20.3;20.4;20.4;20.3;20.4;20.4;20.4;20.4;20.4;20.6;20.6;20.6;20.6;20.6;20.7;20.7;20.8;20.9;20.9;20.9;21;21.1;21.1;21.1;21.2;21.2;21.1;21.2;21.1;21.2;21.2;21.2;21.1;21.2;21.1;21;20.8;20.8;20.8;20.8;20.7;20.7;20.7;20.6;20.6;20.…
20.2;20.1;20.2;20.2;20.2;20.2;20.1;20.1;20.2;20.1;20.2;20.1;20.1;20.1;20.1;20.4;20.1;20.2;20.2;20.2;20.2;20.3;20.2;20.2;20.3;20.1;20.2;20.2;20.2;20.2;20.3;20.3;20.3;20.3;20.3;20.3;20.3;20.3;20.4;20.4;20.4;20.3;20.4;20.4;20.5;20.6;20.6;20.6;20.7;20.7;20.8;20.9;21;21.1;21.1;21.1;21;21.2;21.1;21.1;21.2;21.1;21.1;21.1;21.1;21;21;21;21;20.9;20.7;20.9;20.9;20.7;20.8;20.8;20.6;20.7;20.5;20.5;20.5;20.5;2…
20.2;20.1;20.2;20.2;20.2;20.2;20.1;20.2;20;20.2;20.1;20.1;20.1;20.1;20.1;20.2;20.2;20.2;20.2;20.2;20.2;20.3;20.3;20.3;20.2;20.3;20.2;20.2;20.2;20.2;20.3;20.3;20.3;20.3;20.3;20.3;20.4;20.4;20.3;20.4;20.4;20.5;20.4;20.5;20.5;20.6;20.6;20.6;20.7;20.9;20.9;20.9;20.9;21;21;21.1;21.1;21.1;21.1;21.2;21.2;21.2;21.2;21.1;21;21.1;21.1;21;21.1;20.9;20.7;20.7;20.7;20.6;20.5;20.6;20.5;20.5;20.5;20.5;20.4;20.4…
20.2;20.2;20.2;20.2;20.2;20.2;20.2;20.2;20.1;20.2;20.2;20.2;20.1;20.1;20.2;20.1;20.1;20.2;20.1;20.2;20.3;20.2;20.2;20.3;20.2;20.3;20.2;20.3;20.2;20.2;20.2;20.3;20.3;20.3;20.3;20.3;20.4;20.4;20.4;20.4;20.5;20.5;20.5;20.5;20.6;20.6;20.6;20.8;20.8;20.9;21;21;21;21.1;21.1;21.1;21.2;21.2;21.2;21.3;21.2;21.3;21.2;21.1;21.1;21;20.9;20.9;20.9;20.8;20.8;20.6;20.6;20.6;20.4;20.4;20.4;20.4;20.4;20.4;20.4;20…
20.2;20.2;20.2;20.2;20.1;20.1;20.1;20.2;20.2;20.1;20.1;20.1;20.1;20.2;20.2;20.2;20.2;20.1;20.2;20.2;20.2;20.3;20.2;20.2;20.2;20.3;20.2;20.2;20.2;20.4;20.3;20.3;20.3;20.3;20.3;20.3;20.3;20.4;20.4;20.4;20.4;20.4;20.5;20.6;20.5;20.6;20.7;20.8;20.8;20.8;21;21;21.1;21.1;21.1;21.1;21.1;21.2;21.1;21.3;21.2;21.3;21.1;21.1;21;20.9;20.9;20.9;20.8;20.8;20.6;20.5;20.5;20.5;20.5;20.4;20.4;20.4;20.4;20.5;20.4;…
20.2;20.1;20.2;20.1;20.1;20.2;20.1;20.2;20.1;20.1;20.1;20.1;20.1;20;20.1;20.2;20.1;20.2;20.1;20.2;20.2;20.2;20.1;20.3;20.3;20.3;20.3;20.2;20.4;20.4;20.2;20.3;20.3;20.3;20.3;20.3;20.3;20.4;20.5;20.5;20.6;20.5;20.5;20.6;20.6;20.7;20.7;20.8;20.8;20.9;20.9;21;21;21.1;21.1;21.1;21.2;21.2;21.2;21.2;21.2;21.2;21.1;21;20.9;20.9;20.8;20.8;20.8;20.7;20.7;20.5;20.4;20.5;20.3;20.4;20.5;20.4;20.4;20.4;20.4;20…
20.2;20.2;20.1;20.1;20.2;20.1;20.2;20.1;20.1;20.2;20.1;20.1;20.1;20.1;20.2;20.2;20.2;20.2;20.1;20.1;20.2;20.1;20.2;20.1;20.2;20.3;20.3;20.3;20.2;20.3;20.3;20.2;20.2;20.3;20.3;20.3;20.4;20.3;20.5;20.5;20.6;20.6;20.6;20.6;20.7;20.7;20.8;20.8;20.9;20.9;21;21;21;21.1;21.1;21.1;21.2;21.2;21.2;21.1;21.1;21.1;21;20.9;20.8;20.7;20.7;20.5;20.5;20.5;20.6;20.4;20.4;20.3;20.3;20.4;20.4;20.4;20.4;20.5;20.5;20…
20.2;20.2;20.1;20.1;20.2;20.1;20.2;20.2;20.1;20.1;20.1;20.1;20.1;20.2;20;20.2;20.2;20.1;20.2;20.1;20.1;20.2;20.2;20.2;20.2;20.3;20.3;20.3;20.3;20.3;20.3;20.2;20.3;20.3;20.3;20.3;20.4;20.4;20.5;20.5;20.6;20.6;20.6;20.6;20.6;20.8;20.7;20.8;20.9;21;21.1;21.1;21.1;21.1;21.1;21.1;21.1;21.2;21.1;21.1;21.3;21;20.8;20.7;20.7;20.7;20.4;20.4;20.5;20.5;20.3;20.4;20.3;20.4;20.4;20.4;20.5;20.4;20.4;20.5;20.5;…
20.2;20.2;20.2;20;20.2;20.2;20.2;20.1;20.1;20.1;20.1;20.1;20.1;20;20.2;20.1;20.2;20.1;20.1;20.2;20.3;20.3;20.2;20.3;20.2;20.2;20.3;20.3;20.3;20.3;20.2;20.3;20.4;20.3;20.3;20.4;20.3;20.4;20.5;20.6;20.6;20.6;20.6;20.6;20.7;20.8;20.7;20.9;20.9;21;20.9;21.1;21.1;21.1;21.1;21.2;21.1;21;21.1;21.1;20.9;20.7;20.7;20.4;20.6;20.4;20.4;20.3;20.4;20.3;20.4;20.3;20.4;20.4;20.4;20.4;20.5;20.6;20.5;20.4;20.6;20…
20.2;20.2;20.1;20.1;20.1;20.1;20.1;20.1;20.1;20.1;20;20.3;20.2;20.1;20.2;20.2;20.2;20.1;20.1;20.1;20.2;20.2;20.2;20.2;20.3;20.2;20.3;20.3;20.3;20.3;20.3;20.3;20.2;20.3;20.2;20.4;20.4;20.6;20.5;20.5;20.7;20.6;20.6;20.7;20.7;20.7;20.8;20.8;20.8;21.1;21;21;21.1;21.1;21.1;21.1;21.2;21.1;21;21;20.7;20.8;20.4;20.4;20.3;20.3;20.3;20.2;20.3;20.4;20.4;20.4;20.4;20.4;20.5;20.5;20.5;20.6;20.6;20.6;20.6;20.7…
20.1;20.1;20.1;20;20;20.1;20.2;20.1;20.1;20;20;20.1;20.2;20.1;20.1;20.2;20.2;20.1;20.1;20.2;20.2;20.2;20.1;20.3;20.3;20.3;20.3;20.3;20.3;20.3;20.3;20.3;20.3;20.3;20.3;20.3;20.4;20.4;20.6;20.6;20.6;20.6;20.7;20.7;20.7;20.9;20.8;20.9;20.9;21;21;21.1;21.1;21.1;21.1;21.1;21;20.9;20.9;20.8;20.5;20.5;20.4;20.3;20.3;20.3;20.3;20.2;20.3;20.4;20.4;20.4;20.5;20.4;20.5;20.5;20.5;20.7;20.7;20.7;20.7;20.8;20.…
20.1;20.1;20.1;20.1;20.1;20.1;20.1;20.1;20.2;20.1;20.1;20.1;20.1;20.2;20.1;20.2;20.1;20.1;20.2;20.1;20.1;20.2;20.2;20.1;20.3;20.3;20.3;20.3;20.3;20.3;20.3;20.3;20.3;20.3;20.5;20.5;20.3;20.4;20.5;20.5;20.6;20.6;20.6;20.8;20.8;20.8;20.9;20.9;21;21;21.1;21.1;21.1;21.1;21.1;21;20.9;20.8;20.8;20.4;20.3;20.3;20.3;20.3;20.3;20.3;20.3;20.4;20.4;20.3;20.4;20.4;20.5;20.5;20.5;20.5;20.6;20.7;20.7;20.7;20.7;…
20.1;20.1;20.1;20.1;20.1;20.1;20;20;20.1;20.1;20;20.1;20.1;20;20.1;20.2;20.2;20.1;20.1;20.2;20.1;20.2;20.1;20.2;20.2;20.3;20.3;20.3;20.3;20.3;20.5;20.3;20.3;20.3;20.3;20.3;20.4;20.4;20.5;20.5;20.6;20.6;20.7;20.8;20.8;20.8;20.9;20.9;21;21.1;21.1;21.1;21.1;21.1;21;20.8;20.9;20.5;20.4;20.2;20.2;20.1;20.1;20.3;20.2;20.2;20.3;20.4;20.4;20.4;20.4;20.5;20.5;20.6;20.5;20.7;20.7;20.7;21;20.9;20.9;20.9;21;…
20;20.1;20.1;20.1;20;20.1;20.1;20.1;20;20.1;20;20.1;20.1;20.1;20.1;20.1;20.1;20.1;20.1;20.1;20.2;20.2;20.1;20.2;20.2;20.2;20.3;20.3;20.3;20.3;20.3;20.3;20.3;20.3;20.3;20.3;20.4;20.5;20.5;20.6;20.5;20.7;20.7;20.8;20.8;20.9;20.9;21.1;21.1;21.1;21.1;21.1;21.1;21.1;20.9;20.9;20.6;20.3;20.2;20.2;20.1;20.1;20.2;20.1;20.2;20.3;20.3;20.3;20.5;20.4;20.5;20.6;20.7;20.6;20.7;20.7;20.8;20.8;20.9;21;21;21.1;2…
20.1;20.1;20;20.1;20.1;20.1;20.1;20;20;20.1;20;20.1;20.1;20.1;20.1;20.1;20.2;20.2;20.2;20.2;20.2;20.2;20.1;20.2;20.2;20.3;20.3;20.3;20.3;20.3;20.4;20.3;20.3;20.3;20.4;20.5;20.4;20.5;20.6;20.6;20.6;20.8;20.8;20.8;20.9;20.9;21;21.1;21;21.1;21.1;21.1;21.1;21.1;21;20.9;20.5;20.4;20.2;20.1;20;20.1;20.1;20.3;20.3;20.3;20.5;20.4;20.5;20.6;20.6;20.7;20.7;20.7;20.7;20.8;20.8;21;20.9;21;21;21;21.2;21;21.1;…
20.2;20.1;20.1;20.1;20;20.1;20.1;20;20.1;20;20;20;20.1;20;20.1;20.2;20.2;20.1;20.1;20.1;20.1;20.2;20.2;20.2;20.2;20.3;20.3;20.2;20.3;20.3;20.3;20.3;20.3;20.3;20.3;20.3;20.4;20.4;20.6;20.7;20.8;20.7;20.8;20.8;20.9;21;20.9;21.1;21.1;21.1;21.1;21.1;21;21;20.9;20.7;20.4;20.1;20;20.1;20.1;20.1;20.2;20.2;20.3;20.4;20.3;20.5;20.6;20.6;20.5;20.7;20.7;20.7;20.7;20.8;20.9;20.9;21;21.1;21;21.1;21.3;21.2;21.…
20.1;20.1;20.1;20.1;20.1;20;20;20;20;20.1;20;20;20.1;20;20.1;20.2;20.1;20.1;20.2;20.2;20.1;20.2;20.1;20.2;20.2;20.3;20.3;20.2;20.3;20.3;20.3;20.3;20.3;20.3;20.3;20.4;20.4;20.4;20.6;20.6;20.8;20.7;20.7;20.8;20.9;20.9;20.9;21;21.1;21.1;21.1;21;21;21;20.9;20.6;20.4;20;20.1;20.2;20.1;20.1;20.3;20.4;20.4;20.4;20.5;20.6;20.6;20.6;20.6;20.7;20.8;20.8;20.9;20.9;20.9;20.9;21;21;21.1;21.1;21.1;21.2;21.3;21…
20.1;20.1;20.1;20.1;20.1;20.1;20;20.1;20;20;20.1;20;20;20.1;20.1;20.1;20.2;20.2;20.1;20.2;20.1;20.1;20.1;20.2;20;20.3;20.3;20.2;20.3;20.3;20.3;20.3;20.4;20.4;20.3;20.4;20.4;20.5;20.6;20.6;20.7;20.7;20.9;20.8;21;21;21;21;21;21.1;21.1;21;20.9;20.9;20.6;20.4;20.1;20.1;20.2;20.2;20.1;20.2;20.3;20.5;20.4;20.6;20.6;20.6;20.7;20.7;20.6;20.8;20.8;20.9;20.9;20.9;20.9;21;21.1;21.1;21.2;21.1;21.2;21.3;21.3;…
20.1;20.1;20.1;20;20;20.1;20;20.1;20;20;20;20.1;20.1;20;20.1;20.1;20.2;20.1;20.1;20.1;20.1;20.2;20.1;20;20.2;20.3;20.2;20.3;20.3;20.3;20.3;20.3;20.4;20.4;20.3;20.5;20.4;20.5;20.6;20.6;20.8;20.9;20.8;20.9;21;21;20.9;21;21;21;21;21;20.9;20.5;20.4;20.3;20.3;20.1;20.1;20.2;20.2;20.4;20.4;20.4;20.5;20.6;20.7;20.6;20.7;20.7;20.7;20.8;20.8;20.9;20.9;20.9;20.9;21.1;21.2;21.2;21.2;21.2;21.4;21.3;21.3;21.5…
20;20.1;20.1;20;20.1;20;20.1;20.1;20;20.1;20;20.1;20.1;20;20.1;20.1;20.1;20.1;20.1;20.2;20.1;20.2;20.2;20.2;20.2;20.3;20.2;20.2;20.3;20.4;20.3;20.3;20.3;20.4;20.4;20.4;20.4;20.5;20.6;20.6;20.8;20.7;21;20.9;21;21;20.9;20.9;20.9;20.9;20.9;20.9;20.8;20.5;20.3;20.2;20.2;20.3;20.3;20.2;20.3;20.3;20.6;20.5;20.4;20.7;20.7;20.8;20.8;20.8;20.8;20.8;21;20.8;21.1;21.1;21;21.1;21.2;21.2;21.2;21.3;21.5;21.4;2…
20.1;20;20;20;20.1;20.1;20.1;20.1;20;20;20;20;20.1;20;20.1;20.1;20.1;20.1;20.1;20.2;20.2;20.2;20.2;20.2;20.2;20.2;20.2;20.3;20.3;20.4;20.3;20.4;20.4;20.5;20.4;20.5;20.5;20.4;20.6;20.7;20.7;20.9;20.9;20.9;21;21;21;21;20.9;20.8;20.7;20.6;20.6;20.3;20.2;20.2;20.2;20.3;20.4;20.4;20.4;20.5;20.7;20.7;20.7;20.8;20.8;20.8;20.9;20.9;20.9;21.1;21;20.8;21.1;21.1;21.2;21.1;21.2;21.2;21.3;21.3;21.5;21.5;21.5;…
20.1;20;20.1;20;20.1;20.1;20;20;20;20;20;20;20.1;20.1;20;20.1;20.1;20.1;20.1;20.1;20.2;20.2;20.2;20.2;20.2;20.3;20.2;20.3;20.3;20.3;20.3;20.3;20.4;20.4;20.4;20.5;20.5;20.6;20.6;20.6;20.7;20.8;20.8;20.9;21;21;21;20.9;20.9;20.6;20.5;20.5;20.2;20.2;20.2;20.2;20.3;20.3;20.4;20.5;20.5;20.4;20.6;20.6;20.6;20.7;20.9;20.9;20.9;20.9;20.8;21.1;21.1;21.1;21.1;21.1;21.2;21.2;21.2;21.3;21.2;21.4;21.5;21.5;21.…
20.2;20.1;20.1;20.1;20.1;20.1;20.1;20.1;20.1;20;20;20;20;20;20.1;20.1;20.1;20.1;20.1;20.2;20.1;20.1;20.1;20.2;20.2;20.2;20.2;20.2;20.3;20.4;20.4;20.3;20.4;20.4;20.5;20.5;20.5;20.6;20.7;20.7;20.8;20.7;20.9;20.9;20.9;20.9;20.9;20.9;20.8;20.6;20.4;20.2;20.2;20.2;20.3;20.2;20.3;20.4;20.4;20.4;20.5;20.5;20.5;20.7;20.7;20.8;20.9;20.9;20.9;20.9;21;21.1;21.2;21.1;21.1;21.2;21.2;21.2;21.2;21.3;21.3;21.3;2…
20.1;20.1;20.1;20.1;20.1;20.1;20;20;20.1;20;20.1;20;20.1;20.1;20.1;20.1;20.1;20.1;20.1;20.1;20.2;20.2;20;20.2;20.2;20.3;20.3;20.3;20.3;20.4;20.4;20.3;20.4;20.4;20.5;20.5;20.5;20.5;20.8;20.7;20.8;20.8;20.9;20.9;21;20.9;20.9;20.8;20.6;20.6;20.4;20.2;20.2;20.2;20.2;20.3;20.4;20.5;20.5;20.6;20.7;20.6;20.7;20.5;20.8;20.8;20.9;21.1;20.9;21;21;21.1;21.1;21.1;21.3;21.3;21.2;21.3;21.3;21.3;21.2;21.3;21.4;…
20.1;20;20;20.1;20.1;20;20;20.1;20;20;20;20;20.1;20;20.1;20.1;20.1;20.1;20.1;20.2;20.1;20.1;20.1;20.2;20.2;20.3;20.3;20.3;20.3;20.3;20.3;20.3;20.4;20.4;20.6;20.6;20.7;20.7;20.8;20.8;20.8;20.9;20.9;20.9;20.9;20.9;20.8;20.7;20.4;20.4;20.3;20.3;20.1;20.1;20.1;20.2;20.3;20.5;20.6;20.6;20.6;20.6;20.6;20.7;20.8;21;21;21.1;21.1;21;21.1;21.1;21.2;21.2;21.3;21.3;21.3;21.2;21.3;21.3;21.3;21.3;21.3;21.4;21.…
20;20;20;20;20.1;20.1;20.1;19.9;20;20.1;20;20.1;20.1;20.1;20.1;20.1;20.1;20.1;20.1;20.1;20.1;20.2;20.2;20.1;20.2;20.3;20.3;20.3;20.3;20.3;20.3;20.4;20.5;20.5;20.5;20.7;20.6;20.7;20.8;20.8;20.9;20.8;20.8;20.9;20.7;20.9;20.7;20.7;20.5;20.5;20.3;20.2;20.2;20.2;20.3;20.4;20.5;20.5;20.7;20.8;20.9;20.7;20.7;20.7;20.8;21;20.9;21;21.1;21.1;21.1;21.1;21.3;21.3;21.4;21.3;21.3;21.3;21.3;21.3;21.3;21.3;21.3;…
20;20;20.1;20;20;20;20;20;20;20;20;20;20;20;20.1;20.1;20.1;20.1;20;20.1;20;20.1;20.1;20.2;20.2;20.2;20.2;20.3;20.3;20.4;20.4;20.3;20.4;20.4;20.5;20.5;20.6;20.6;20.7;20.8;20.8;20.8;20.8;20.8;20.9;20.7;20.7;20.6;20.6;20.4;20.2;20.2;20.2;20.4;20.4;20.5;20.5;20.5;20.7;20.9;20.9;20.9;21;21;21;21;21.1;21.2;21.1;21.1;21.1;21.2;21.1;21.4;21.4;21.4;21.3;21.3;21.3;21.2;21.2;21.2;21.3;21.2;21.2;21.3;21.2;21…
20;20;20;20;20;20;19.9;20;20;20;20;20;19.9;20;20.1;20.1;20.1;20.1;20.1;20.1;20.1;20.1;20.2;20.2;20.2;20.2;20.3;20.2;20.2;20.3;20.4;20.4;20.4;20.5;20.6;20.6;20.7;20.8;20.7;20.8;20.8;20.8;20.8;20.8;20.8;20.7;20.5;20.5;20.3;20.3;20.3;20.3;20.2;20.3;20.4;20.6;20.5;20.6;20.6;20.9;20.9;21;21;21;21;21.2;21.1;21.2;21.2;21.2;21.1;21.1;21.3;21.2;21.3;21.3;21.5;21.3;21.2;21.3;21.2;21.2;21.2;21.2;21.2;21.2;2…
20;20;20;20;20;20.1;20;20;20;20;19.9;20.1;20;20;20;20.1;20.1;20.1;20.2;20.1;20.1;20.2;20.2;20.2;20.3;20.3;20.3;20.2;20.4;20.4;20.4;20.4;20.4;20.5;20.5;20.6;20.6;20.7;20.7;20.8;20.8;20.8;20.8;20.7;20.7;20.8;20.6;20.3;20.3;20.2;20.2;20.2;20.4;20.3;20.5;20.5;20.6;20.6;20.8;20.9;20.9;21;21.2;21.1;21.1;21.2;21.2;21.2;21.2;21.1;21.1;21.1;21.1;21.1;21.3;21.4;21.3;21.2;21.2;21.3;21.1;21.3;21.3;21.2;21.2;…
20;20;20;19.9;20;20.1;20;20;20;20;19.9;20;20;20;20;20;20.1;20.1;20.1;20.1;20.2;20.1;20.2;20.4;20.3;20.2;20.4;20.3;20.5;20.4;20.5;20.4;20.5;20.6;20.6;20.6;20.6;20.6;20.7;20.7;20.8;20.7;20.7;20.6;20.6;20.5;20.4;20.3;20.3;20.2;20.2;20.2;20.3;20.5;20.5;20.6;20.6;20.7;20.8;20.9;21;21;21.2;21.3;21.2;21.3;21.3;21.2;21.2;21.1;21.1;21.1;21.1;21.1;21.2;21.2;21.2;21.3;21.1;21.2;21.2;21.2;21.2;21.2;21.2;21.2…
20;19.9;20;20;20;20;20;20;19.9;19.9;19.9;19.9;20;20;20;20;20;20.1;20.1;20.2;20.1;20.2;20.2;20.4;20.3;20.3;20.3;20.5;20.5;20.5;20.5;20.6;20.5;20.6;20.7;20.6;20.7;20.6;20.7;20.7;20.7;20.6;20.8;20.6;20.5;20.4;20.3;20.2;20.2;20.2;20.3;20.3;20.4;20.5;20.6;20.6;20.7;20.6;20.8;20.9;20.9;21.1;21.2;21.3;21.3;21.3;21.3;21.2;21.2;21.1;21.1;21.1;21.1;21.1;21.1;21.1;21.2;21.1;21;21.1;21.1;21.2;21.2;21.2;21.2;…
20;20;20;20;19.9;20;20;20;20;20;19.9;20;19.9;20;20;20.1;20.1;20.1;20.2;20.2;20.2;20.3;20.3;20.4;20.4;20.4;20.4;20.5;20.4;20.5;20.5;20.5;20.6;20.7;20.7;20.6;20.7;20.8;20.8;20.6;20.8;20.6;20.6;20.5;20.3;20.3;20.2;20.2;20.3;20.2;20.3;20.3;20.3;20.4;20.6;20.7;20.7;20.7;20.8;21;21;21;21.2;21.3;21.3;21.3;21.3;21.3;21.3;21.2;21.2;21.1;21.1;21.1;21;21;21;21;21.1;21.1;21.1;21.2;21.3;21.2;21.3;21.3;21.3;21…
20;20;20;20;20;19.8;20;20;20;20;20;20;20;19.9;20.1;20.1;20.1;20.1;20.2;20.2;20.2;20.2;20.3;20.2;20.4;20.5;20.5;20.5;20.5;20.6;20.5;20.6;20.6;20.7;20.7;20.8;20.8;20.8;20.9;20.8;20.7;20.6;20.5;20.4;20.3;20.2;20.2;20.2;20.2;20.2;20.3;20.4;20.4;20.5;20.6;20.7;20.7;20.7;20.9;20.9;20.9;21;21.1;21.3;21.4;21.3;21.3;21.3;21.3;21.2;21.2;21.1;21.1;21;21;21;21;20.9;21;21.1;21;21.2;21.2;21.2;21.3;21.2;21.3;21…
20;20;20;20;20;19.9;20;20;20;20;20;20.1;20;20;20.1;20;20.2;20.2;20.2;20.3;20.3;20.2;20.3;20.4;20.5;20.4;20.5;20.5;20.6;20.6;20.6;20.7;20.7;20.8;20.7;20.8;20.8;20.9;20.9;20.8;20.6;20.6;20.5;20.4;20.4;20.2;20.1;20.2;20.2;20.3;20.2;20.3;20.5;20.6;20.5;20.8;20.8;20.8;21;21;20.9;21.1;21.2;21.2;21.3;21.4;21.4;21.3;21.3;21.2;21.2;21.1;21.2;21.1;21.1;20.9;21;21;21;21;21;21.2;21.2;21.2;21.3;21.3;21.3;21.4…
20;20;20;20;20;20;20;20;20;20;20;20.1;20;20;20.1;20.1;20.2;20.1;20.3;20.4;20.4;20.4;20.4;20.4;20.4;20.5;20.5;20.5;20.6;20.6;20.7;20.6;20.8;20.8;20.7;20.7;20.8;20.9;20.9;20.8;20.8;20.7;20.6;20.4;20.3;20.2;20.1;20.1;20.3;20.3;20.3;20.3;20.5;20.5;20.7;20.7;20.8;20.9;21;21;21.1;21.2;21.2;21.3;21.3;21.4;21.4;21.2;21.2;21.2;21.3;21.2;21.2;21.1;21;21;21;21;21;21;21.1;21.1;21.2;21.2;21.2;21.3;21.4;21.4;2…
20;20;20;20;20;20;20;20;20;20;20;20;20;20;20.1;20.3;20.2;20.2;20.3;20.3;20.3;20.3;20.3;20.4;20.5;20.5;20.5;20.6;20.6;20.7;20.6;20.7;20.8;20.8;20.8;20.8;20.8;20.9;20.9;20.9;20.8;20.7;20.5;20.5;20.2;20.1;20.1;20.1;20.1;20.2;20.3;20.3;20.4;20.4;20.6;20.7;20.8;21;21;21;21.2;21.1;21.2;21.3;21.1;21.4;21.5;21.3;21.6;21.2;21.2;21.2;21.4;21;21.2;21;21;21;21;21;21;21.1;21.2;21.2;21.2;21.2;21.3;21.3;21.4;21…
20;20;20;20;20;19.9;20;20.1;20;20;20;20.1;20.2;20.2;20.2;20.2;20.2;20.2;20.2;20.4;20.3;20.5;20.4;20.5;20.5;20.5;20.5;20.6;20.7;20.8;20.7;20.8;20.8;20.8;20.8;20.9;20.8;20.9;20.8;20.8;20.7;20.6;20.6;20.5;20.3;20.1;20.1;20.1;20.1;20.2;20.3;20.4;20.6;20.5;20.7;20.8;20.9;21;21;21.1;21.1;21.2;21.2;21.3;21.1;21.3;21.3;21.3;21.4;21.3;21.3;21.3;21.3;21.3;21.2;21.1;21.1;21;21;21;21;21.1;21.2;21.2;21.2;21.2…
20.1;20;20;20;20;20;20;20.1;20.1;20;20;20.1;20.1;20.2;20.1;20.2;20.2;20.2;20.3;20.4;20.4;20.3;20.4;20.5;20.5;20.5;20.6;20.6;20.6;20.6;20.8;20.8;20.8;20.8;20.8;20.8;20.8;20.8;20.8;20.8;20.7;20.6;20.5;20.4;20.2;20.1;20.1;20.1;20.2;20.2;20.4;20.4;20.7;20.6;20.7;20.8;20.8;20.9;21;21.1;21.1;21.2;21.2;21.3;21.2;21.4;21.3;21.4;21.4;21.4;21.3;21.3;21.3;21.2;21.3;21.1;21.1;21.2;21.1;21.2;21.1;21.2;21.2;21…
20.1;20;20;20;20;20;20;20;20.1;20.1;20;20.2;20.1;20.2;20.2;20.2;20.2;20.2;20.3;20.3;20.3;20.4;20.5;20.5;20.6;20.6;20.6;20.8;20.5;20.8;20.8;20.8;20.8;20.8;20.9;20.8;20.8;20.8;20.6;20.5;20.3;20.4;20.4;20.2;20.1;20.1;20.1;20.1;20.2;20.2;20.3;20.4;20.4;20.6;20.6;20.8;20.8;20.8;21.1;21.1;21.2;21.2;21.2;21.2;21.2;21.2;21.3;21.3;21.3;21.3;21.3;21.3;21.4;21.3;21.3;21.1;21.2;21.2;21.2;21.1;21.1;21.1;21.2;…
20;20;20.1;20;20;20;20;20.1;20;20.1;20.1;20.2;20.1;20.1;20.2;20.2;20.2;20.3;20.4;20.3;20.4;20.4;20.4;20.6;20.5;20.6;20.6;20.8;20.8;20.8;20.9;20.9;20.9;20.8;20.8;20.9;20.8;20.7;20.5;20.3;20.3;20.3;20;19.8;20;20;20;20;20.2;20.2;20.2;20.3;20.5;20.6;20.7;20.7;20.9;20.8;20.9;21.1;21.2;21.3;21.1;21.2;21.1;21.1;21.1;21.2;21.3;21.4;21.4;21.4;21.4;21.3;21.3;21.2;21.3;21.3;21.2;21.2;21.2;21.2;21.3;21.2;21.…
20;20;20;20;20;20;20;20.1;20.1;20.1;20.1;20;20;20.1;20.1;20.2;20.2;20.3;20.4;20.3;20.4;20.4;20.4;20.5;20.6;20.6;20.6;20.6;20.8;20.8;20.8;20.9;20.9;20.9;20.9;20.9;20.8;20.8;20.4;20.4;20.2;19.9;19.9;19.8;19.8;19.9;20.1;19.9;20;20.2;20.3;20.2;20.4;20.4;20.4;20.6;20.7;20.8;20.8;21.1;21.1;21.1;21.1;21.1;21.1;21.1;21.2;21.2;21.2;21.3;21.4;21.4;21.4;21.4;21.3;21.3;21.4;21.4;21.3;21.2;21.3;21.3;21.3;21.3…
20;20;20;20.1;20;19.9;20.1;20.1;20.1;20;20;20.2;20.1;20.2;20.1;20.2;20.2;20.2;20.4;20.4;20.3;20.4;20.4;20.5;20.6;20.6;20.7;20.7;20.7;20.8;20.9;20.8;21;20.9;20.9;20.9;20.8;20.6;20.4;20.4;20.1;19.9;19.8;19.8;19.8;19.9;19.9;19.9;19.9;20.2;20.2;20.3;20.4;20.5;20.5;20.6;20.7;20.7;20.7;20.8;21;21;21.2;20.9;20.9;21;21.1;21.2;21.3;21.3;21.3;21.4;21.4;21.3;21.4;21.3;21.4;21.4;21.4;21.5;21.3;21.2;21.3;21.3…
20;20;20.1;20.1;20.1;19.9;20.1;20.1;20;20.1;20.1;20.2;20.2;20.1;20.2;20.1;20.2;20.3;20.3;20.3;20.3;20.3;20.4;20.4;20.5;20.5;20.4;20.7;20.8;20.9;20.9;20.9;20.8;20.9;20.9;20.8;20.8;20.5;20.4;20.3;20.2;19.8;19.8;19.8;19.8;19.9;19.9;19.9;20;20.1;20.2;20.4;20.3;20.4;20.4;20.5;20.6;20.6;20.7;20.7;20.7;20.9;21;20.9;20.8;20.9;21;21.1;21.2;21.2;21.3;21.4;21.4;21.4;21.4;21.4;21.5;21.5;21.5;21.5;21.3;21.3;2…
19.9;20;20;20;20;20;20.1;20.1;20.1;20;20;20.4;20.2;20.1;20.3;20.3;20.3;20.2;20.3;20.2;20.2;20.2;20.1;20.1;20.2;20.1;20.4;20.4;20.8;20.9;20.9;21;21;21;20.8;20.8;20.5;20.4;20.4;20.1;19.9;19.8;19.8;19.8;19.8;19.9;19.9;19.9;19.9;20;20.2;20.2;20.3;20.4;20.3;20.4;20.6;20.6;20.6;20.7;20.8;20.8;20.8;20.8;20.8;20.9;20.9;21.1;21.1;21;21.3;21.4;21.4;21.4;21.5;21.5;21.5;21.5;21.5;21.5;21.4;21.4;21.4;21.4;21.…
20;20;20.1;20.1;20.1;20.1;20.1;20.1;20;20.1;20.1;20.2;20.3;20.2;20.2;20.3;20.3;20.3;20.3;20.3;20.2;20.2;20;19.7;19.6;19.4;19.7;20.1;20.5;20.8;21;20.9;21;21;20.9;20.8;20.6;20.4;20.1;20;19.8;19.8;19.8;19.8;19.9;19.9;19.9;19.9;19.9;20;20.3;20.3;20.2;20.5;20.3;20.5;20.5;20.6;20.6;20.6;20.8;20.8;20.8;20.7;20.7;20.7;20.8;20.9;21.1;21.1;21.2;21.3;21.4;21.3;21.5;21.5;21.6;21.6;21.5;21.6;21.6;21.5;21.5;21…
20.1;20;20.1;20.1;20;20.1;20.1;20;20.2;20.1;20.2;20.2;20.2;20.3;20.3;20.3;20.4;20.3;20.3;20.3;20.2;20;19.8;19.5;19.3;18.9;19.3;19.7;20.1;20.6;20.9;21;21;21.1;20.9;20.9;20.7;20.4;20.3;20.1;19.8;19.8;19.8;19.8;19.9;19.9;20;20;20;20.1;20.2;20.3;20.5;20.5;20.3;20.6;20.6;20.6;20.6;20.7;20.8;20.7;20.8;20.7;20.7;20.8;20.9;21;21;21;21.1;21.3;21.4;21.3;21.5;21.6;21.6;21.6;21.6;21.6;21.6;21.6;21.6;21.5;21.…
20;20;20.1;20;20.1;20.1;20.1;20.1;20.2;20.1;20.1;20.2;20.2;20.3;20.3;20.3;20.3;20.4;20.4;20.3;20.3;20.2;19.7;19.6;18.9;18.9;19;19.3;19.7;20.3;20.6;20.9;20.9;21;20.8;20.8;20.6;20.5;20.1;20.2;19.8;19.8;19.9;19.8;20;19.9;19.9;20;19.9;20.1;20.2;20.4;20.4;20.5;20.5;20.5;20.6;20.6;20.6;20.7;20.9;20.7;20.8;20.8;20.8;20.9;20.9;21;21;21.1;21.3;21.2;21.4;21.3;21.5;21.6;21.6;21.6;21.7;21.6;21.7;21.7;21.6;21…
20;20;20.1;20.1;20.1;20.1;20.1;20.1;20.1;20.2;20.2;20.2;20.3;20.3;20.3;20.3;20.4;20.3;20.4;20.3;20.1;20;19.7;19.2;18.8;18.8;18.8;18.9;19.4;19.7;20.3;20.5;20.6;20.8;20.6;20.6;20.4;20.5;20.3;20.1;19.9;19.8;19.9;19.8;19.9;20;19.9;19.9;20.1;20.1;20.2;20.4;20.5;20.5;20.5;20.6;20.6;20.7;20.8;20.7;20.6;20.8;20.7;20.8;20.8;20.9;20.9;21;21;21.1;21.1;21.2;21.3;21.3;21.5;21.6;21.6;21.6;21.6;21.7;21.7;21.6;2…
20.1;20.1;20.1;20.1;20.1;20.1;20.1;20.1;20.2;20.2;20.2;20.3;20.3;20.3;20.4;20.4;20.5;20.5;20.4;20.5;20.2;20;19.8;19.3;18.8;18.7;18.7;18.8;18.8;19.3;19.4;20.1;20.4;20.6;20.4;20.4;20.3;20.3;20.2;20;20;19.9;19.8;19.9;20.1;19.9;20;20.1;20.1;20.3;20.2;20.5;20.5;20.6;20.5;20.6;20.6;20.7;20.7;20.8;20.7;20.8;20.9;20.8;20.8;20.9;21;21;21;21.1;21.3;21.3;21.3;21.3;21.4;21.6;21.6;21.6;21.7;21.7;21.6;21.7;21.…
20;20;20.1;20.1;20.1;20.1;20.1;20.2;20.2;20.2;20.2;20.3;20.4;20.4;20.4;20.4;20.5;20.5;20.5;20.4;20.2;20.2;19.7;19.4;18.8;18.6;18.7;18.8;18.7;18.8;19;19.3;19.7;19.9;20.1;20.2;20;20;19.9;20;19.9;19.8;19.9;19.9;20;20.1;20.1;20.1;20.2;20.3;20.4;20.5;20.5;20.5;20.6;20.8;20.9;20.8;21;20.8;20.8;20.8;20.8;20.6;20.9;20.9;20.9;20.9;20.9;21.1;21.2;21.2;21.2;21.4;21.6;21.6;21.6;21.6;21.7;21.6;21.7;21.7;21.9;…
20.1;20.1;20.1;20.1;20.1;20.1;20.1;20.1;20.1;20.1;20.3;20.4;20.4;20.4;20.4;20.4;20.5;20.4;20.5;20.5;20.4;20.2;19.9;19.4;18.8;18.8;18.7;18.7;18.8;18.7;18.8;18.9;19.3;19.7;19.8;20.1;19.9;19.9;19.9;19.9;19.9;19.8;19.9;20.1;20.2;20.1;20.1;20.2;20.2;20.3;20.4;20.5;20.5;20.7;20.6;20.7;20.9;21;20.9;20.9;20.8;20.8;20.8;20.9;20.9;20.9;21;20.9;21;21.2;21.3;21.2;21.4;21.4;21.4;21.4;21.6;21.6;21.6;21.7;21.7;…
20;20.1;20.1;20;20.1;20.1;20.1;20.2;20.2;20.2;20.3;20.3;20.4;20.4;20.5;20.5;20.6;20.5;20.6;20.5;20.3;20.2;19.9;19.5;18.8;18.8;18.7;18.7;18.6;18.6;18.5;18.5;18.9;19.2;19.4;19.7;19.8;19.7;19.8;19.7;19.9;19.8;20;20.1;20.1;20.1;20.2;20.2;20.2;20.3;20.3;20.5;20.5;20.7;20.8;20.9;20.9;21;21;21;20.8;20.9;20.8;20.9;21;21;21;20.9;21.1;21.2;21.3;21.3;21.4;21.4;21.4;21.4;21.6;21.6;21.6;21.6;21.8;21.9;22;22;2…
20;20;20.1;20.1;20.1;20.1;20.1;20.1;20.2;20.2;20.3;20.3;20.4;20.4;20.5;20.5;20.5;20.5;20.5;20.5;20.4;20.2;19.9;19.7;18.9;18.7;18.7;18.7;18.6;18.6;18.2;18.5;18.5;18.6;18.9;19.3;19.3;19.7;19.7;19.7;19.9;19.9;20;20;20.1;20.2;20.2;20.2;20.4;20.4;20.5;20.5;20.8;20.9;20.8;20.9;21;21;21;20.9;20.9;21;21;20.9;21;21;21;21;21.2;21.2;21.3;21.3;21.4;21.4;21.4;21.5;21.6;21.6;21.6;21.7;21.8;21.9;22;21.9;22;22;2…
19.9;19.9;20;20.1;20.1;20.1;20;20.1;20.3;20.1;20.3;20.3;20.4;20.4;20.5;20.5;20.5;20.7;20.7;20.5;20.4;20.4;20.2;19.9;19;18.9;18.8;18.6;18.6;18.4;18.3;18.3;18.2;18.5;18.5;18.8;18.8;19.3;19.4;19.7;19.8;19.8;20;20.1;20.2;20.1;20.2;20.2;20.3;20.5;20.5;20.8;20.8;20.9;21;20.9;21;21;20.9;21;20.9;21;21;21.1;21.1;21.1;21.2;21.2;21.2;21.2;21.4;21.5;21.5;21.4;21.4;21.5;21.5;21.6;21.6;21.6;21.9;21.9;22;22.1;2…
20;20;20;20.1;20.1;20.1;20.1;20.1;20.1;20.2;20.3;20.4;20.4;20.5;20.5;20.6;20.6;20.6;20.8;20.6;20.4;20.4;20;19.9;19.3;18.9;18.8;18.7;18.6;18.5;18.3;18.1;18.1;18.2;18.1;18.3;18.4;18.8;19.1;19.6;19.7;19.7;19.9;20;20.1;20.2;20.2;20.4;20.5;20.5;20.6;20.9;20.9;21;21.1;21.1;21.1;21;21;20.9;20.9;21.1;21.1;21.1;21.1;21.2;21.2;21.2;21.3;21.4;21.5;21.5;21.5;21.5;21.5;21.5;21.6;21.6;21.6;21.6;21.9;22;22.2;22…
20;19.9;20.1;20.1;20.1;20.1;20.1;20.2;20.2;20.3;20.3;20.4;20.5;20.5;20.5;20.6;20.7;20.7;20.7;20.7;20.5;20.5;20.2;20;19.3;19;18.9;18.8;18.6;18.3;18.2;18.1;18;17.7;17.7;17.7;17.7;18.2;18.8;18.9;19.4;19.6;19.7;19.6;20.1;20.2;20.3;20.5;20.5;20.7;20.7;21;21;21.1;21.1;21.1;21.1;20.9;21;21;21;21.1;21.2;21.2;21.2;21.3;21.3;21.3;21.3;21.6;21.6;21.4;21.6;21.6;21.5;21.5;21.6;21.6;21.6;21.6;21.9;22;22;22.1;2…
19.9;20;20;20.1;20.1;20.1;20.1;20.3;20.2;20.2;20.3;20.4;20.5;20.4;20.5;20.6;20.7;20.6;20.7;20.7;20.7;20.7;20.5;20.1;19.7;18.9;18.9;18.9;18.6;18.4;18.2;18.1;18;17.7;17.6;17.3;17;17;17.7;18.4;18.8;19.1;19.4;19.5;19.8;20.1;20.2;20.4;20.5;20.5;20.8;20.9;21.1;21.2;21.2;21.3;21.2;21.1;21;21.1;21.1;21.1;21.2;21.2;21.3;21.4;21.3;21.4;21.6;21.6;21.5;21.6;21.6;21.6;21.6;21.6;21.6;21.6;21.6;21.8;21.9;22;22;…
19.9;20;20;20.1;20.1;20.2;20.2;20.2;20.2;20.3;20.3;20.5;20.5;20.5;20.6;20.6;20.5;20.7;20.8;20.8;20.8;20.6;20.5;20.3;19.8;19.2;18.9;18.9;18.5;18.4;18.1;18;18;17.7;17.3;17;16.6;16.4;16.4;16.9;17.7;18.3;18.4;18.7;19.4;19.9;20.3;20.4;20.5;20.8;20.9;21.1;21.2;21.2;21.3;21.3;21.2;21.2;21.1;21.1;21.1;21.3;21.3;21.3;21.4;21.4;21.6;21.6;21.6;21.7;21.6;21.6;21.8;21.6;21.7;21.6;21.6;21.7;21.8;21.8;22;22;22;…
19.9;20;20;20;20;20.1;20.3;20.2;20.3;20.4;20.3;20.4;20.5;20.6;20.5;20.6;20.7;20.8;20.9;20.8;20.7;20.5;20.5;20.3;19.9;19.2;19;19.1;18.7;18.4;18.1;18;17.8;17.6;17.3;16.8;16.4;16.2;16.2;16.1;16.5;16.9;17.5;18;18.7;19.5;20;20.3;20.5;20.9;20.9;21.1;21.2;21.2;21.3;21.4;21.3;21.1;21.1;21.2;21.2;21.4;21.3;21.4;21.4;21.6;21.7;21.7;21.9;21.7;21.9;21.9;21.9;21.9;21.9;21.7;21.6;21.8;21.8;21.9;21.9;21.9;22.2;…
19.9;20;20;20;20.1;20.1;20.2;20.2;20.4;20.4;20.3;20.5;20.5;20.6;20.7;20.7;20.7;20.8;20.8;20.8;20.8;20.7;20.5;20.5;20;19.4;19.1;18.9;18.5;18.5;18.1;18;18;17.7;17.3;16.8;16.2;16;16;15.9;16.1;16.2;16.4;17;17.9;19;19.8;20.1;20.5;20.7;20.9;21.2;21.3;21.3;21.3;21.3;21.3;21.3;21.2;21.1;21.2;21.5;21.5;21.5;21.6;21.7;21.8;21.7;21.8;22;22;22;22;21.9;21.9;21.8;21.9;21.9;21.9;22;22;22;22.1;22.1;22;22.1;22.2;…
20.1;20;20.1;20;20.1;20.1;20.2;20.2;20.3;20.3;20.3;20.5;20.6;20.6;20.6;20.7;20.7;20.7;20.8;20.8;20.8;20.6;20.6;20.4;20;19.6;19.2;19.1;18.7;18.4;18;17.9;17.7;17.5;17.2;16.9;16.4;16.2;15.9;15.8;15.8;15.9;16.2;16.4;17.4;18.5;19.5;20;20.3;20.9;20.9;21.3;21.3;21.4;21.4;21.3;21.3;21.3;21.3;21.2;21.3;21.5;21.5;21.6;21.6;21.8;22;21.9;22;21.9;22;22;22.2;22;22;22;22;21.9;21.9;21.9;22.1;22.1;22.2;22.1;22.1;…
20.1;20.1;20.1;20;20.1;20.3;20.2;20.2;20.4;20.4;20.3;20.4;20.7;20.7;20.7;20.7;20.8;20.7;20.8;20.8;20.8;20.8;20.7;20.5;20.1;19.8;19.2;19.1;18.7;18.4;18;18;17.7;17.6;17.2;16.9;16.3;16.3;15.9;15.8;16;15.9;16;16.2;16.9;18.1;19;20;20.3;20.8;20.9;21.3;21.3;21.4;21.4;21.3;21.4;21.4;21.3;21.3;21.4;21.5;21.5;21.7;21.8;22.1;22;22.1;22.1;22.1;22.2;22.2;22.2;22.2;22.1;22;22.2;22.1;22.1;22.1;22;22.1;22.2;22.1…
20.2;20;20;20.1;20.2;20.1;20.3;20.2;20.3;20.4;20.3;20.4;20.7;20.7;20.7;20.7;20.7;20.7;20.8;20.8;20.7;20.7;20.7;20.5;20.2;20;19.4;19;18.7;18.4;18;18;17.8;17.5;17;16.9;16.6;16.3;16;15.9;15.9;15.9;16;16.3;16.9;17.8;19;19.7;20.2;20.8;21;21.3;21.3;21.4;21.5;21.5;21.4;21.4;21.5;21.3;21.5;21.7;21.8;21.9;21.8;22.1;22.1;22.1;22.4;22.2;22.2;22.3;22.3;22.3;22.2;22.1;22.2;22.1;22;22.1;22.2;22.2;22.1;22.2;22.…
19.9;20.1;20.1;20.1;20.2;20.2;20.2;20.3;20.4;20.3;20.4;20.6;20.7;20.7;20.7;20.6;20.8;20.7;20.8;20.7;20.7;20.7;20.7;20.5;20.3;20;19.6;19.4;19;18.7;18.2;18;17.8;17.5;17.4;16.9;16.7;16.6;16.1;15.9;16.1;16;16.2;16.3;16.8;17.8;18.8;19.7;20.2;20.7;21.2;21.3;21.3;21.4;21.4;21.6;21.6;21.4;21.6;21.6;21.7;21.8;21.8;22.1;22.1;22.3;22.4;22.3;22.4;22.5;22.5;22.4;22.4;22.4;22.3;22.2;22.3;22.2;22.2;22.2;22.1;22…
19.9;19.9;20;20.1;20.1;20.2;20.3;20.3;20.3;20.4;20.4;20.5;20.6;20.7;20.7;20.7;20.8;20.7;20.8;20.7;20.7;20.7;20.4;20.3;20.1;19.9;19.7;19.4;19.1;18.9;18.2;17.8;17.8;17.7;17.4;17;16.8;16.5;16.3;16.1;16.1;16;16.1;16.3;16.9;17.6;18.7;19.7;20.3;20.7;21.1;21.5;21.5;21.5;21.7;21.6;21.7;21.7;21.6;21.7;22;21.9;22.2;22.3;22.4;22.4;22.4;22.6;22.5;22.5;22.5;22.4;22.5;22.5;22.4;22.3;22.3;22.4;22.2;22.2;22.3;22…
20.1;20;20;20.1;20.2;20.2;20.3;20.3;20.4;20.4;20.4;20.6;20.7;20.7;20.7;20.7;20.7;20.8;20.8;20.9;20.8;20.7;20.6;20.5;20.2;20;19.9;19.6;19.2;19;18.3;17.9;17.8;17.7;17.5;17.3;17;16.6;16.4;16.2;16.1;16.1;16.3;16.4;16.9;17.8;18.7;19.7;20.3;20.9;21.2;21.6;21.6;21.8;21.9;21.8;21.7;21.7;22;22.1;22.2;22.3;22.4;22.4;22.5;22.6;22.6;22.6;22.7;22.6;22.6;22.6;22.6;22.5;22.5;22.3;22.6;22.5;22.4;22.3;22.3;22.4;2…
19.9;20;20.1;20.1;20.3;20.2;20.2;20.3;20.4;20.4;20.5;20.5;20.7;20.7;20.7;20.7;20.7;20.7;20.9;20.8;20.7;20.7;20.6;20.5;20.2;20.2;20;19.8;19.5;19.1;18.3;17.8;17.7;17.7;17.5;17.4;17.1;16.9;16.8;16.4;16.3;16.1;16.3;16.7;17;17.8;18.9;19.8;20.3;20.9;21.3;21.6;21.7;21.9;22.1;22.1;22;22.1;22.1;22.3;22.6;22.5;22.6;22.7;22.6;22.7;22.8;22.8;22.9;22.9;22.7;22.6;22.6;22.5;22.6;22.5;22.5;22.5;22.5;22.5;22.4;22…
20;20;20;20.1;20.2;20.4;20.3;20.4;20.3;20.4;20.6;20.7;20.6;20.7;20.7;20.8;20.8;20.7;20.8;20.7;20.8;20.7;20.7;20.6;20.5;20.5;20.2;19.8;19.6;19.1;18.5;17.9;17.7;17.8;17.5;17.5;17.4;17.2;16.8;16.7;16.5;16.4;16.4;17;17.3;18.1;19.1;19.9;20.6;21.2;21.4;21.8;21.9;22.2;22.3;22.4;22.4;22.4;22.4;22.7;22.8;22.9;22.9;22.9;23.1;23;23.1;23;22.9;23;22.8;22.8;22.8;22.8;22.6;22.6;22.6;22.5;22.5;22.5;22.5;22.4;22.…
20;20;20;20;20.2;20.2;20.3;20.4;20.4;20.4;20.5;20.7;20.7;20.7;20.8;20.8;20.8;20.7;20.7;20.7;20.7;20.6;20.5;20.5;20.4;20.4;20.2;20;19.7;19.3;18.5;17.9;17.6;17.5;17.5;17.5;17.5;17.2;17.1;17.1;16.8;16.7;16.7;17.2;17.8;18.6;19.4;20.3;20.9;21.3;21.7;22;22.3;22.4;22.6;22.6;22.6;22.7;22.9;23;23.1;23.2;23.2;23.3;23.1;23.2;23.3;23.3;23.2;23.2;22.9;22.8;22.9;22.9;22.8;22.6;22.6;22.5;22.6;22.6;22.5;22.4;22.…
20;20;20.1;20.1;20.3;20.2;20.3;20.4;20.3;20.5;20.5;20.6;20.6;20.8;20.8;20.8;20.8;20.8;20.7;20.7;20.7;20.6;20.5;20.5;20.5;20.5;20.2;20;19.8;19.2;18.5;17.9;17.5;17.5;17.5;17.5;17.5;17.6;17.6;17.3;17.2;17.1;17.2;17.7;18.1;18.9;19.6;20.3;21;21.4;21.9;22.3;22.5;22.7;23;23;23;23.2;23.5;23.2;23.4;23.3;23.6;23.5;23.6;23.3;23.3;23.3;23.3;23.2;22.9;22.9;22.9;22.8;22.8;22.7;22.6;22.6;22.7;22.5;22.5;22.5;22.…
20.1;20.1;20;20;20.2;20.3;20.3;20.3;20.4;20.4;20.6;20.6;20.7;20.7;20.9;20.8;20.7;20.8;20.8;20.7;20.7;20.7;20.6;20.6;20.4;20.5;20.3;20;19.9;19.3;18.5;17.8;17.4;17.2;17.5;17.5;17.7;17.6;17.7;17.8;17.8;17.8;18;18.2;18.6;19.5;20;20.4;21.3;21.8;22.1;22.5;22.8;23;23.2;23.5;23.5;23.5;23.7;23.8;23.8;23.7;23.6;23.6;23.6;23.4;23.5;23.4;23.4;23.4;23.3;22.9;23.1;22.9;22.9;22.7;22.6;22.6;22.6;22.6;22.5;22.5;2…
20.1;20.1;20.1;20;20.3;20.3;20.3;20.3;20.4;20.5;20.6;20.5;20.7;20.7;20.7;20.7;20.7;20.8;20.8;20.8;20.7;20.7;20.6;20.6;20.4;20.4;20.2;20;19.7;19.3;18.5;17.7;17.1;17.1;17;17.4;17.7;17.9;18;18.1;18.3;18.4;18.6;18.9;19.5;20;20.4;20.7;21.4;21.9;22.6;22.8;23.2;23.4;23.8;23.8;23.8;24;24.1;24.1;24.1;23.9;24;23.8;23.8;23.6;23.8;23.6;23.6;23.4;23.3;23.2;23.2;23;22.8;22.7;22.7;22.8;22.7;22.6;22.5;22.5;22.4;…
20.1;20.1;20.1;20.1;20.2;20.2;20.3;20.3;20.4;20.5;20.4;20.6;20.5;20.7;20.7;20.8;20.8;20.8;20.8;20.8;20.9;20.7;20.7;20.6;20.4;20.6;20.2;19.9;19.6;19.1;18.5;17.7;17.1;16.6;16.7;17.1;17.4;17.9;18;18.3;18.6;18.6;19.1;19.5;19.8;20.4;20.7;20.7;21.5;22.1;22.8;23.1;23.4;23.9;24;24.2;24.3;24.3;24.4;24.5;24.5;24.3;24.2;24.1;24;24;23.8;23.8;23.8;23.7;23.4;23.3;23.2;23.1;22.8;22.8;22.8;22.7;22.7;22.5;22.5;22…
20;20.1;20.2;20.2;20.2;20.3;20.4;20.4;20.3;20.5;20.5;20.7;20.7;20.7;20.7;20.8;20.9;20.8;20.7;20.7;20.7;20.7;20.8;20.6;20.3;20.3;20.3;19.9;19.4;19.1;18.5;17.7;17.1;16.6;16.5;16.9;17.4;17.8;18.3;18.6;18.6;18.9;19.2;19.8;20.1;20.4;20.7;20.8;21.3;22.5;22.9;23.8;23.9;24.2;24.5;24.7;24.6;24.7;24.7;24.7;24.6;24.5;24.4;24.3;24.1;24.1;24;23.8;23.8;23.7;23.6;23.3;23.2;23.1;22.9;22.8;22.8;22.8;22.6;22.6;22.…
20;20;20;20.1;20.2;20.4;20.2;20.4;20.3;20.5;20.6;20.7;20.6;20.7;20.6;20.8;20.8;20.8;20.9;20.8;20.8;20.7;20.8;20.8;20.6;20.5;20.3;20;19.4;19;18.6;18.1;17.6;17.1;16.4;16.6;16.9;17.5;17.9;18.3;18.8;19.1;19.4;20;20.2;20.4;20.5;20.4;21;22.2;23.1;23.8;24.2;24.6;25;25.2;25.1;25.1;25;25;24.8;24.6;24.5;24.5;24.1;24.1;24.2;24;23.9;23.7;23.8;23.4;23.2;23.1;23.1;22.8;22.8;22.8;22.5;22.4;22.4;22.4;22.3;22.3;2…
20.1;20;20.1;20.2;20.2;20.2;20.3;20.4;20.4;20.6;20.5;20.5;20.6;20.7;20.7;20.7;20.8;20.8;20.9;20.8;20.9;20.8;20.7;20.7;20.7;20.5;20.5;19.9;19.6;19.2;18.7;18.4;18;17.5;17;16.6;16.8;17.4;17.7;18.1;18.8;18.8;19.4;20;20.1;20;20.1;20;20.4;22.1;23.3;24.2;24.7;25.1;25.3;25.5;25.6;25.5;25.3;25.1;24.8;24.7;24.5;24.4;24.4;24.3;24.3;24.1;24.1;23.9;23.8;23.4;23.2;23.2;23.1;23;22.9;22.8;22.4;22.5;22.1;22.2;22.…
19.9;20.1;20.1;20.2;20.2;20.2;20.3;20.4;20.4;20.4;20.5;20.6;20.7;20.7;20.7;20.7;20.7;20.9;20.9;20.9;20.9;20.9;20.8;20.8;20.7;20.6;20.5;20.2;19.9;19.4;19;18.6;18.3;18;17.3;16.7;16.7;17;17.3;17.7;18.5;18.8;19.2;19.8;20;19.8;19.6;19.6;20.2;22;23.3;24.2;24.8;25.5;25.5;25.9;25.9;25.8;25.6;25.3;25.1;24.8;24.6;24.6;24.6;24.4;24.3;24.2;24.1;24;23.9;23.6;23.5;23.3;23.1;23;22.9;22.7;22.4;22.3;21.9;22.1;22;…
20.1;20.1;20.1;20.1;20.2;20.2;20.4;20.4;20.4;20.5;20.5;20.5;20.6;20.7;20.7;20.7;20.8;20.8;20.8;20.9;20.9;20.9;20.8;20.9;20.7;20.8;20.7;20.5;20.1;19.6;19.3;19.2;18.8;18.4;18;17.3;16.8;16.9;17.2;17.6;18.1;18.5;18.9;19.4;19.4;19.4;19.4;19.5;20.2;21.9;23.4;24.7;25.1;25.6;25.9;26.1;26.1;25.9;25.7;25.3;25.1;24.8;24.6;24.7;24.5;24.5;24.4;24.2;24.3;24.1;24;23.8;23.7;23.4;23.3;22.9;22.6;22.4;22.2;21.9;21.…
20;20;20.1;20.1;20.2;20.3;20.3;20.3;20.4;20.4;20.5;20.5;20.7;20.7;20.7;20.7;20.8;20.8;20.9;20.9;20.8;20.9;20.8;20.9;20.7;20.8;20.9;20.6;20.2;19.9;19.5;19.5;19.2;19;18.4;17.9;17.2;16.9;17.2;17.4;17.7;18.2;18.5;18.9;19;19;19;19.4;20.2;21.7;23.5;24.8;25.5;26;26.2;26.5;26.6;26.1;25.8;25.3;25.1;24.8;24.6;24.6;24.6;24.4;24.4;24.3;24.3;24.1;24;23.8;23.6;23.4;23.2;22.8;22.6;22.3;21.9;21.8;21.3;21.3;21.3;…
20.2;20.1;20.1;20.1;20.1;20.2;20.2;20.4;20.4;20.4;20.5;20.6;20.5;20.8;20.8;20.7;20.8;20.8;20.9;20.9;20.9;20.9;21;21;20.8;20.9;21;20.7;20.4;20.2;19.9;19.9;19.5;19.4;19;18.4;17.7;17.2;17.1;17.3;17.6;17.9;18.2;18.5;18.9;18.9;19;19.3;20.1;21.5;23.5;24.9;25.6;26.1;26.3;26.6;26.5;26.1;25.7;25.4;25.1;24.7;24.7;24.6;24.6;24.4;24.4;24.4;24.4;24.1;24;23.9;23.7;23.4;23.1;22.6;22.5;22.2;21.6;21.4;20.9;20.9;2…
20;20.1;20.1;20.1;20.2;20.1;20.2;20.3;20.4;20.5;20.5;20.6;20.6;20.7;20.8;20.8;20.8;20.8;20.9;20.9;20.9;20.9;21;21.1;21;21.1;21;20.7;20.6;20.6;20.3;20.1;20;19.9;19.4;19;18.3;17.4;17.3;17.2;17.5;17.9;17.9;18.5;18.8;18.8;19;19.7;20.2;21.6;23.3;24.8;25.7;26.2;26.4;26.5;26.4;26.3;25.7;25.2;24.9;24.7;24.7;24.7;24.4;24.5;24.4;24.3;24.3;24.3;24.2;24.1;23.8;23.4;22.9;22.5;22.2;21.9;21.5;20.9;20.7;20.4;20.…
20;20.1;20.1;20;20.2;20.3;20.2;20.3;20.4;20.5;20.6;20.6;20.7;20.8;20.9;20.8;20.8;20.9;20.9;20.9;21;21.1;21.1;21.1;21.2;21.1;21;21;20.8;20.6;20.5;20.5;20.3;20.2;19.9;19.4;18.7;18;17.3;17.3;17.6;17.9;18.1;18.5;18.8;19;19.3;19.8;20.2;21.5;23;24.7;25.6;26.1;26.4;26.4;26.5;26;25.5;25.3;24.9;24.8;24.8;24.7;24.6;24.5;24.4;24.4;24.3;24.3;24.1;24;23.9;23.4;22.9;22.5;22.1;21.6;21.1;20.7;20.1;19.9;19.7;20.2…
20.1;20.1;20;20.1;20.2;20.2;20.2;20.3;20.3;20.4;20.3;20.6;20.7;20.8;20.8;20.8;20.9;20.9;20.9;20.9;21.1;21;21;21.1;21.1;21.1;21.1;21.1;20.8;20.7;20.6;20.6;20.6;20.5;20;19.8;19.2;18.4;17.5;17.5;17.8;17.9;18.2;18.8;18.9;19.5;19.6;20;20.6;21.4;22.6;24.5;25.5;26.1;26.2;26.2;26.3;25.9;25.5;25.1;24.9;24.7;24.7;24.6;24.5;24.5;24.5;24.4;24.4;24.3;24.3;23.9;23.7;23.2;22.9;22.4;21.9;21.4;20.7;20.4;19.7;19.6…
20.1;20;20.1;20.1;20.2;20.2;20.2;20.3;20.3;20.3;20.5;20.6;20.6;20.8;20.8;20.8;20.8;20.9;21;20.9;20.9;21.1;21;21;21.2;21.2;21.2;21.1;21.1;21.1;20.7;20.9;20.7;20.8;20.5;20.3;19.6;18.9;17.7;17.6;17.9;18.3;18.7;19;19.2;19.6;19.9;20.2;20.6;21.4;22.5;24;25.1;25.9;26.1;26.2;26;25.7;25.4;25.1;24.8;24.8;24.7;24.7;24.7;24.5;24.4;24.3;24.3;24.2;24.1;23.8;23.3;23.2;22.6;22.2;21.6;21.1;20.4;20;19.6;19.6;20;20…
20;20;20;20.1;20.1;20.2;20.2;20.2;20.3;20.3;20.6;20.6;20.7;20.8;20.8;20.8;20.9;20.9;20.9;21;21;21.1;21.1;21;21.2;21.2;21.4;21.2;21.2;21.2;20.9;21;21;20.9;20.5;20.3;19.7;19.1;18;17.8;18.2;18.6;18.8;19.2;19.6;20;20;20.3;20.8;21.4;22.2;23.5;24.7;25.6;25.7;25.7;25.6;25.4;25.1;24.9;24.7;24.9;24.6;24.7;24.5;24.4;24.4;24.3;24.3;24;24;23.7;23.5;23;22.4;21.7;21.3;20.6;20.1;19.7;19.6;19.9;20.4;21;21.2;21.6…
20;20.1;20.1;20.1;20.2;20.2;20.2;20.3;20.3;20.3;20.6;20.6;20.6;20.7;20.7;20.8;20.9;20.9;20.9;20.9;21.1;21.2;21.2;21.3;21.1;21.2;21.4;21.2;21.3;21.2;21.3;21.1;21.2;21.2;20.8;20.4;19.9;19.1;18;18;18.3;18.8;19.3;19.6;20;20.2;20.5;20.7;21.1;21.4;22.1;23;24.3;25.1;25.2;25.1;25;25;25;24.7;24.7;24.7;24.6;24.6;24.6;24.5;24.2;24.3;24.1;24.1;23.8;23.6;23.3;22.8;22.2;21.5;21;20.5;20.1;19.9;20.1;20.6;21;21.5…
19.9;20;20.1;20.2;20.2;20.3;20.2;20.2;20.3;20.5;20.4;20.5;20.7;20.7;20.7;20.8;20.9;21;21;21;21.1;21.2;21.2;21.3;21.4;21.4;21.5;21.6;21.6;21.4;21.3;21.4;21.4;21.4;21.1;20.6;19.8;19.2;18.3;18.3;18.8;19;19.7;20.1;20.5;20.8;20.8;21;21.2;21.6;21.8;22.5;23.5;24.3;24.5;24.6;24.6;24.7;24.7;24.7;24.6;24.7;24.6;24.6;24.4;24.5;24.4;24.2;24;23.8;23.7;23.2;22.8;22.5;22;21.3;20.9;20.5;20.3;20.5;20.7;21.3;21.5;…
19.8;20;20;20.1;20.2;20.3;20.2;20.2;20.3;20.5;20.4;20.6;20.5;20.7;20.8;20.8;20.8;21;21;21.1;21.2;21.1;21.2;21.2;21.4;21.5;21.7;21.7;21.7;21.6;21.5;21.6;21.7;21.5;21.4;20.9;19.9;19.2;18.4;18.5;19.2;19.6;20;20.4;20.7;21;21.1;21.2;21.5;21.6;21.8;22.4;23;23.6;24.1;24.2;24.2;24.1;24.4;24.6;24.6;24.4;24.4;24.4;24.4;24.4;24.3;24.2;24;23.8;23.6;23.2;22.7;22.3;21.7;21.3;20.9;20.9;20.7;21.2;21.4;21.7;21.8;…
20;20;20;20;20.2;20.2;20.2;20.4;20.3;20.3;20.6;20.6;20.6;20.6;20.7;20.8;20.9;21;21;21;21.1;21.1;21.2;21.4;21.6;21.6;21.7;21.7;21.8;21.6;21.7;21.8;21.8;21.7;21.4;20.9;19.9;18.8;18.4;18.8;19.8;19.9;20.3;20.6;20.9;21.1;21.5;21.6;21.6;21.7;21.8;22.2;22.6;23.1;23.5;23.6;23.6;23.7;24.1;24.1;24.1;24.3;24.3;24.3;24.3;24.4;24.2;24;23.8;23.5;23.2;22.9;22.7;22.2;21.8;21.4;21.3;21.2;21.5;21.7;21.8;22.1;22.1;…
20;20;19.9;20;20.2;20.1;20.2;20.2;20.3;20.3;20.4;20.5;20.5;20.8;20.8;20.9;20.9;20.9;21;21.2;21.1;21.2;21.2;21.2;21.6;21.7;21.8;21.8;21.8;21.6;21.8;21.9;22;21.9;21.4;21;20.1;18.8;18.7;19.2;20.2;20.4;20.6;20.9;21.4;21.5;21.6;21.9;21.8;21.9;21.8;22.3;22.4;22.6;22.9;23.1;23.1;23.4;23.8;23.9;23.9;24;23.9;24.2;24.1;24.2;24.2;24;23.7;23.5;23.1;22.9;22.6;22.3;21.7;21.7;21.5;21.7;22;22.2;22.3;22.4;22.4;22…
19.7;19.8;20;20;20.1;20.1;20.2;20.2;20.2;20.3;20.4;20.4;20.6;20.8;20.7;20.8;20.9;20.9;21;21.1;21.3;21.2;21.2;21.5;21.6;21.7;21.8;21.9;21.8;21.9;21.9;22.1;22.1;22;21.4;20.9;19.9;18.8;18.6;19.2;20.4;20.9;20.9;21.1;21.5;21.6;21.9;21.8;21.9;21.9;21.9;22.2;22.3;22.6;22.6;22.8;23;23.1;23.3;23.4;23.5;23.9;23.9;23.7;23.9;24;24;23.9;23.6;23.3;23.1;23;22.6;22.3;22.3;22;22.1;22.2;22.5;22.8;22.6;22.7;22.6;22…
19.8;19.9;20;20.1;20.1;20.1;20.1;20.2;20.2;20.3;20.4;20.6;20.5;20.5;20.7;20.8;20.8;20.8;21;21.2;21.2;21.4;21.4;21.4;21.4;21.8;21.8;21.9;21.9;21.8;21.8;22.1;22.1;22.1;21.9;21.2;20.1;19.1;18.6;19.6;20.9;21.6;21.3;21.5;21.6;21.6;21.9;22.1;21.9;22.1;22.1;22.2;22.1;22.5;22.5;22.6;22.7;22.8;23;23.1;23.3;23.3;23.4;23.6;23.7;23.7;23.9;23.7;23.5;23.1;23.1;23;22.8;22.6;22.5;22.5;22.7;22.9;22.8;23.2;22.9;22…
19.8;19.8;19.9;19.9;20;20.2;20.2;20.2;20.2;20.3;20.4;20.4;20.5;20.6;20.7;20.7;20.8;20.8;21.1;21.1;21.1;21.2;21.4;21.5;21.5;21.8;21.8;21.9;21.8;22;22;22.2;22.3;22.2;22;21.4;20.5;19.6;19.4;20.2;21.4;22.2;22;22;21.9;22;21.9;22;22;22.1;22.1;22.1;22.1;22.3;22.4;22.4;22.5;22.7;22.8;22.7;22.9;22.9;23.1;23.1;23.4;23.5;23.6;23.6;23.4;23.2;23;23;23;22.8;22.6;22.7;22.9;23.2;23.2;23.3;23;23.1;22.9;22.8;22.5;…
19.7;19.8;19.9;19.9;19.8;20.1;20.2;20.3;20.3;20.3;20.3;20.4;20.6;20.6;20.7;20.7;20.8;20.8;21;21;21.2;21.2;21.4;21.6;21.6;21.8;21.9;21.9;22.2;22.1;22.1;22.2;22.4;22.5;22.3;22.3;21.7;21;20.6;21.4;22.2;22.8;22.8;22.8;22.3;22.1;22.2;22.2;22.1;22;22.1;22.1;22.2;22.2;22.3;22.2;22.4;22.4;22.4;22.7;22.6;22.7;22.8;23;23.1;23.3;23.4;23.4;23.4;23.2;23.1;23.1;23;22.8;22.8;22.9;23.2;23.5;23.3;23.4;23.2;23.1;2…
19.7;19.8;19.8;19.7;19.9;20;20;20.1;20.2;20.3;20.3;20.3;20.5;20.6;20.6;20.7;20.8;20.9;21;21;21;21.2;21.5;21.5;21.9;22.1;22.2;22.2;22.2;22.1;22.2;22.3;22.4;22.5;22.4;22.7;22.8;22.8;22.7;22.8;23.4;23.4;23.4;23.2;22.8;22.3;22.2;22.2;22;22.1;22;22.1;22.1;22.1;22;22;22;22;22.2;22.3;22.3;22.5;22.6;22.7;22.8;23;23.3;23.2;23.4;23.2;23.2;23.1;23.1;22.9;23.2;23.2;23.5;23.6;23.5;23.6;23.4;23.3;23.2;22.9;22.…
19.7;19.7;19.7;19.7;19.8;19.9;19.9;19.9;20;20.3;20.3;20.6;20.5;20.7;20.6;20.8;20.8;21;21;21;21.1;21.2;21.3;21.6;21.8;22.1;22.4;22.3;22.3;22.2;22.3;22.4;22.6;22.6;22.7;23.1;23.2;23.7;23.7;24.2;24.1;24.2;24;23.4;23.3;22.8;22.2;22.1;22.2;22.1;22;22;21.8;21.9;22;21.9;21.9;22;21.9;21.9;22.1;22.3;22.3;22.5;22.7;22.7;23;23.2;23.2;23.1;23.1;23.2;23.2;23.1;23.2;23.5;23.8;23.7;23.7;23.6;23.5;23.4;23.1;23;2…
19.5;19.7;19.7;19.6;19.7;19.9;19.9;19.9;19.9;20;20.2;20.3;20.4;20.6;20.6;20.7;20.8;20.8;20.9;20.9;21;21.1;21.4;21.5;21.8;21.9;22.2;22.4;22.3;22.6;22.5;22.5;22.6;22.7;22.9;23.2;23.8;24.2;24.9;25.3;25.5;24.9;24.6;23.9;23.5;23.2;22.7;22.1;22.1;22;22.1;21.7;21.8;21.9;21.8;21.7;21.8;21.8;21.8;21.8;21.9;22;22.1;22.3;22.5;22.7;22.9;23.1;23.2;23.3;23.2;23.2;23.2;23.2;23.3;23.5;23.6;23.8;23.6;23.6;23.5;23…
19.3;19.5;19.5;19.5;19.6;19.8;19.7;19.9;20.1;20.1;20.3;20.3;20.4;20.5;20.5;20.7;20.9;21;20.8;20.9;21.1;21.1;21.4;21.4;21.8;21.8;22.2;22.4;22.7;22.7;22.6;22.7;22.6;22.9;23.2;23.7;24.2;24.9;25.6;26.1;26.2;25.8;25.2;24.6;23.9;23.6;22.9;22.2;22.2;22;21.8;21.7;21.7;21.6;21.5;21.5;21.6;21.7;21.4;21.5;21.8;21.8;22.1;22;22.3;22.7;22.9;23;23.3;23.2;23.2;23.2;23.1;23.1;23.1;23.5;23.6;23.6;23.6;23.6;23.5;23…
19.2;19.2;19.2;19.4;19.6;19.6;19.7;19.9;20;20.2;20.3;20.3;20.4;20.5;20.5;20.6;20.8;20.9;21;21.1;21.1;21.3;21.4;21.7;21.5;21.8;22.2;22.4;22.6;22.8;22.8;22.8;22.8;22.9;23.3;23.8;24.5;25.5;26.2;26.8;26.9;26.7;26.2;25.2;24.4;24.4;23.6;22.7;22.1;21.9;21.7;21.7;21.4;21.3;21.4;21.3;21.3;21.5;21.4;21.5;21.5;22;22;22;22.2;22.3;22.7;22.9;23.3;23.4;23.3;23;23.1;22.8;23;23.4;23.6;23.4;23.7;23.7;23.5;23.2;23.…
19;19;19;19.1;19.5;19.5;19.6;19.7;20;20.1;20.1;20.3;20.3;20.5;20.6;20.8;20.7;20.9;20.9;21.1;21.2;21.1;21.4;21.7;21.7;22;22.3;22.4;22.8;22.9;22.8;22.7;22.7;22.9;23.3;23.9;24.6;25.6;26.5;27.4;27.7;27.7;26.9;26.2;25.4;25.1;24.3;23.1;22.3;21.9;21.6;21.5;21.2;21.3;21.1;21.3;21.3;21.3;21.3;21.4;21.5;21.5;21.8;21.9;22.2;22.3;22.7;22.9;23.3;23.2;23.4;23.2;23;22.8;22.9;23.1;23.2;23.4;23.5;23.5;23.5;23.1;2…
18.7;18.7;19;19;19;19.1;19.3;19.6;19.6;20.1;20.1;20.3;20.4;20.5;20.6;20.6;20.8;20.9;21;21;21.1;21.3;21.4;21.4;21.6;21.8;22.2;22.5;22.7;22.8;22.9;23;23;23;23.3;23.9;24.7;25.6;26.6;27.4;28.2;28.2;28;27.1;26.5;25.8;25.1;23.9;22.7;21.9;21.4;21.3;21;20.9;21;21;21;21;21.2;21.2;21.4;21.5;21.6;21.8;22;22.3;22.6;22.7;23.2;23.4;23.5;23.2;22.9;22.8;22.7;22.7;22.9;23.1;23.3;23.5;23.1;23.2;23;23.1;23.1;23;23;…
18.5;18.4;18.5;18.5;18.7;18.9;19;19.3;19.6;19.7;19.8;20.1;20.3;20.3;20.4;20.6;20.7;20.8;20.8;21.1;21.1;21.2;21.4;21.4;21.7;21.9;22.2;22.6;22.9;22.9;23.1;23;23;23.1;23.2;23.7;24.6;25.6;26.4;27.5;28.1;28.5;28.3;27.7;27.4;26.8;25.8;24.4;22.8;21.8;21.4;21.2;20.9;20.9;20.8;20.7;20.7;21.1;21.1;21.2;21.3;21.2;21.5;21.6;21.9;22.2;22.3;22.7;23.1;23.2;23.2;22.9;22.7;22.3;22.3;22.1;22.3;22.9;23.1;23.1;23.2;…
18.1;18.2;18.1;18.2;18.4;18.6;18.8;19.2;19.3;19.6;19.7;20.1;20.1;20.3;20.4;20.8;20.8;20.8;20.9;21.1;21.3;21.3;21.4;21.4;21.8;21.9;22.2;22.6;22.9;23.1;23.1;23.1;23;23.1;23.2;23.7;24.5;25.4;26.6;27.3;28.1;28.6;28.6;28.3;28.2;27.5;26.4;24.7;23;21.8;21.1;20.9;20.8;20.7;20.7;20.7;20.7;20.7;20.8;20.9;20.9;21.2;21.4;21.5;21.8;22;22.3;22.5;22.9;23;22.8;22.7;22.4;22.3;22;22.1;22.3;23;23.1;23.1;23.1;23.1;2…
18;17.8;17.8;17.8;17.8;18.1;18.5;18.9;18.9;19.5;19.6;19.8;20.1;20.2;20.5;20.4;20.7;20.9;21;21;21.1;21.3;21.3;21.5;21.8;21.9;22.1;22.6;22.9;23;23.1;23.1;23.1;23.1;23.2;23.7;24.4;25.4;26.4;27.4;28.2;28.6;28.9;28.8;28.5;27.8;26.9;25.1;23.2;21.7;21;20.8;20.6;20.5;20.5;20.4;20.6;20.6;20.6;20.9;21;21.1;21.2;21.2;21.7;21.9;22.2;22.4;22.6;22.7;22.7;22.6;22.4;22.2;22.2;22.4;22.8;23.1;23.2;23.1;23.1;23.3;2…
17.5;17.5;17.4;17.3;17.5;17.8;18.3;18.5;18.9;19.4;19.6;19.7;20.1;20.3;20.4;20.5;20.7;20.8;20.9;21;21.2;21.2;21.4;21.5;21.8;21.9;22.2;22.6;22.9;23.1;23.2;23.2;23;23.2;23.2;23.5;24.3;25.3;26.3;27.1;27.8;28.5;28.9;29;28.8;28.5;27.2;25;23.2;21.5;20.9;20.6;20.4;20.4;20.4;20.3;20.4;20.5;20.6;20.7;20.7;20.8;21.1;21.2;21.3;21.7;22.1;22.2;22.6;22.6;22.6;22.5;22.4;22.4;22.3;22.4;22.8;23;23.2;23.1;23.2;23.2…
17.5;17.4;17.1;17.2;17.4;17.4;17.9;18.5;18.9;19;19.5;19.7;20.1;20.1;20.3;20.5;20.7;20.9;20.9;21.2;21.1;21.2;21.6;21.4;21.8;21.7;22.1;22.3;22.7;23.1;23.4;23.2;23.2;23.2;23.4;23.7;24.1;25.1;26.2;27.1;27.8;28.4;28.6;29;28.8;28.4;27.1;25.3;23.1;21.3;20.6;20.3;20.1;20.3;20.2;20.2;20.2;20.3;20.4;20.4;20.7;20.8;21;21.2;21.4;21.8;21.9;22.2;22.6;22.7;22.8;22.8;22.8;22.6;22.8;22.8;22.9;23;23.2;23.1;23.2;23…
17.4;17.3;17;17;17.3;17.3;17.8;18.3;18.5;19;19.3;19.7;19.9;20.2;20.4;20.5;20.6;20.8;21;21.1;21.1;21.2;21.5;21.5;21.7;21.8;22.3;22.4;22.7;23;23.1;23.3;23.3;23.3;23.3;23.6;24.1;24.8;25.8;26.7;27.6;28;28.4;28.8;28.8;28.4;26.9;24.9;22.8;21.2;20.4;20.1;20;20;20.1;19.9;20;20.1;20.2;20.2;20.5;20.7;20.8;21.1;21.2;21.6;21.8;22.1;22.7;22.7;22.8;23;22.8;22.9;22.9;23.1;23.2;23.2;23.2;23.2;23.2;23.2;23.2;23.1…
17.3;17.3;17.3;17;17.2;17.3;17.7;18.2;18.6;19;19.3;19.7;20;20.1;20.2;20.5;20.6;20.8;20.9;21.1;21.2;21.4;21.5;21.7;21.8;21.9;22;22.5;22.6;23;23.2;23.4;23.3;23.4;23.4;23.6;24;24.6;25.5;26.7;27.3;27.9;28.3;28.6;28.6;28.1;26.6;24.8;22.5;21.1;20.2;20.1;19.8;19.9;19.9;19.7;20;19.9;20.2;20.2;20.3;20.5;20.7;20.8;21.1;21.6;21.8;22.3;22.7;22.9;23.1;23.3;23.3;23.3;23.3;23.3;23.2;23.2;23.2;23.3;23.2;23.2;23.…
17.3;17.3;17.3;17.4;17.4;17.5;17.9;18.2;18.7;19;19.3;19.6;20;20.1;20.1;20.7;20.5;20.8;21;21.2;21.2;21.4;21.5;21.6;21.7;22.1;22.2;22.4;22.7;23.2;23.4;23.4;23.4;23.4;23.4;23.5;24;24.2;25.2;26.2;27;27.5;28.1;28.3;28.3;27.8;26.3;24.2;22.3;20.5;20.1;19.8;19.6;19.8;19.8;19.8;19.6;19.8;20.1;20.1;20.2;20.5;20.7;20.8;21.1;21.5;21.8;22.4;22.9;23.1;23.4;23.5;23.7;23.6;23.6;23.5;23.4;23.2;23.2;23.3;23.4;23.2…
17.8;17.4;17.4;17.4;17.6;17.9;18;18.6;18.7;19;19.3;19.7;19.8;20.1;20.3;20.5;20.8;20.8;21;21.2;21.4;21.4;21.5;21.5;21.8;22;22;22.6;22.7;23;23.4;23.3;23.3;23.3;23.3;23.6;23.8;24.1;24.8;25.7;26.7;27.3;28;28.3;28.1;27.3;25.9;24;21.9;20.5;19.9;19.6;19.5;19.5;19.5;19.5;19.5;19.6;19.8;20.1;20.2;20.2;20.6;20.8;21.1;21.5;22;22.3;23;23.4;23.7;23.7;24;23.8;23.9;23.9;23.5;23.4;23.4;23.4;23.2;23.3;23;23.1;23.…
17.9;17.8;17.7;17.8;17.8;18;18.2;18.7;18.9;19;19.3;19.6;19.8;20.2;20.4;20.7;20.8;20.8;21;21.3;21.3;21.6;21.6;21.6;21.8;21.8;22.1;22.5;22.7;23.1;23.4;23.4;23.3;23.3;23.4;23.5;23.7;24;24.5;25.5;26.6;27;27.5;27.8;27.9;27.1;25.6;23.8;21.8;20.5;19.7;19.6;19.4;19.5;19.5;19.5;19.5;19.7;19.7;19.9;20;20.2;20.5;20.7;21.1;21.6;22;22.6;23.2;23.8;23.8;24.2;24.3;24.1;24;23.9;23.6;23.5;23.4;23.4;23.3;23.3;23.2;…
18.2;18.2;18;18;18;18.3;18.5;18.6;19;19.1;19.6;19.6;19.9;20.2;20.5;20.5;20.8;20.8;20.9;21.3;21.3;21.3;21.5;21.8;21.8;22;22.4;22.4;22.7;23;23.3;23.4;23.3;23.4;23.4;23.5;23.7;24.1;24.4;25.2;26.2;26.8;27.3;27.7;27.7;26.8;25.5;23.7;21.8;20.2;19.7;19.5;19.2;19.2;19.2;19.4;19.5;19.5;19.6;19.9;20;20.1;20.5;20.7;21.1;21.4;22;22.8;23.5;23.8;24.2;24.5;24.4;24.3;24.2;23.9;23.7;23.6;23.4;23.4;23.3;23.3;23.2;…
18.6;18.4;18.3;18.3;18.3;18.5;18.3;18.7;18.6;19;19.6;19.9;20.1;20.3;20.4;20.6;20.7;20.8;20.8;21.2;21.3;21.5;21.5;21.7;21.8;22;22.2;22.3;22.6;23.2;23.5;23.7;23.4;23.6;23.6;23.6;23.7;23.8;24.1;24.9;25.8;26.4;27;27.2;27.4;26.8;25.6;23.7;21.8;20.2;19.5;19.3;19.4;19.2;19.2;19.2;19.4;19.5;19.6;19.5;19.9;19.9;20.2;20.6;21;21.5;22.4;23;23.7;24.2;24.4;24.5;24.5;24.4;24.1;23.9;23.8;23.8;23.5;23.5;23.4;23.3…
18.8;18.8;18.6;18.6;18.6;18.6;19;19;19;19.2;19.6;19.8;20.1;20;20.5;20.6;20.9;20.9;21.2;21.2;21.4;21.4;21.7;21.8;21.8;21.9;22.2;22.4;22.9;23;23.3;23.7;23.4;23.5;23.6;23.7;23.8;23.9;24.1;24.6;25.4;26.2;26.6;27.2;27.6;27.2;25.8;23.9;22;20.2;19.5;19.3;19.2;19.2;19.1;19.2;19.2;19.3;19.5;19.6;19.9;20.1;20.2;20.6;21.1;21.6;22.5;23.5;23.9;24.3;24.5;24.5;24.5;24.3;24.2;23.9;23.8;23.7;23.4;23.4;23.3;23.3;2…
19.1;19.1;19.1;19.1;19.1;19;19.2;19.2;19.5;19.7;19.8;20;20;20;20.2;20.6;20.8;20.9;20.9;21.2;21.2;21.5;21.7;21.9;21.8;22;22.2;22.4;22.9;23.3;23.5;23.7;23.6;23.6;23.6;23.6;23.6;23.7;23.9;24.5;25.4;25.9;26.8;27.2;27.6;27.3;26.1;24.4;22.2;20.3;19.3;19.1;19.1;19.1;19;19.2;19.2;19.4;19.6;19.7;19.8;19.9;20.2;20.6;21.1;21.8;22.8;23.5;24.2;24.5;24.5;24.5;24.5;24.3;24.1;23.8;23.7;23.5;23.6;23.3;23.4;23.2;2…
19.4;19.4;19.3;19.3;19.5;19.3;19.2;19.2;19.5;19.7;19.8;20;20.1;20.1;20.1;20.1;20.9;20.9;21.2;21.2;21.4;21.4;21.8;21.9;21.9;22.1;22.2;22.5;23;23.2;23.5;23.7;23.5;23.7;23.6;23.6;23.7;23.7;23.8;24.5;25.2;26.3;27;27.7;27.9;27.9;26.1;24.4;22.2;20.4;19.5;19.1;19.2;19;19.1;19.1;19.2;19.3;19.6;19.5;19.7;19.8;20.2;20.6;21.2;22.1;22.8;23.7;24.1;24.4;24.4;24.4;24.4;24.3;24;23.8;23.7;23.5;23.5;23.4;23.3;23.3…
19.7;19.7;19.5;19.3;19.4;19.6;19.6;19.7;19.7;19.8;19.8;20;20;20.1;20;19.8;20.3;20.9;21.2;21.2;21.3;21.6;21.8;21.9;21.9;22.2;22.4;22.6;22.8;23.3;23.7;23.9;23.9;23.8;23.6;23.8;23.7;23.8;24;24.5;25.4;26.5;27.7;28.4;28.4;27.9;26.4;24.8;22.8;20.5;19.5;19.1;19.1;19.1;19.1;19.1;19.1;19.3;19.4;19.6;19.7;20;20.2;20.6;21.4;22.3;23.2;24;24.1;24.4;24.5;24.4;24.3;24.2;23.9;23.7;23.7;23.5;23.5;23.5;23.3;23.3;2…
19.7;19.8;19.7;19.8;19.7;19.7;19.9;19.7;19.8;19.9;19.7;19.9;20.1;20.1;20;19.7;20;20.9;21.1;21.3;21.3;21.6;21.7;21.7;22;22.2;22.4;22.5;23;23.4;23.7;24;23.9;23.9;23.8;23.7;23.9;23.9;24.1;24.5;25.5;26.7;27.8;28.5;28.6;27.9;26.6;24.8;23.1;21;19.6;19.1;19.1;19;19.1;19.1;19.1;19.2;19.4;19.6;19.7;20;20.3;20.8;21.5;22.3;23.2;23.8;24.1;24.3;24.4;24.3;24.2;23.9;23.7;23.5;23.6;23.5;23.5;23.5;23.4;23.3;23.1;…
19.8;19.8;19.9;19.9;20;20;19.9;20;19.9;20.1;20.3;20.2;20.4;20.4;20.5;20.7;20.9;20.9;21.2;21.1;21.4;21.5;21.9;21.8;22.1;22.1;22.2;22.4;23;23.3;23.8;24.2;24.2;24.2;23.9;23.9;23.9;24;24.2;24.4;25.5;26.4;27.8;28.5;28.6;27.9;26.8;25.2;23.1;21.2;19.8;19.2;19.1;19.1;19.1;19;19.1;19.3;19.4;19.6;19.7;20.1;20.3;21.2;21.9;22.8;23.3;23.6;23.9;24.1;24.2;24.2;23.9;23.8;23.7;23.5;23.5;23.6;23.6;23.5;23.5;23.4;2…
20.1;20.1;19.9;19.9;19.8;20;20;20.1;20.2;20.3;20.5;20.5;20.7;20.7;20.7;20.9;20.9;21.1;21.2;21.2;21.4;21.3;21.7;21.6;22.1;22.1;22.3;22.5;23;23.3;23.8;24.1;24.2;24.2;24;24.1;23.9;24;24.1;24.4;25.2;26.5;27.6;28;28.2;28;26.7;25.5;23.6;21.7;20.2;19.4;19.1;19.1;19.1;19.2;19.3;19.3;19.4;19.5;19.8;20.3;20.7;21.4;22.3;23;23.4;23.6;23.9;23.9;23.9;23.7;23.7;23.5;23.5;23.6;23.6;23.6;23.6;23.5;23.5;23.4;23.3;…
20.1;20.1;20.1;20.1;20.2;20.1;20.1;20.2;20.2;20.3;20.5;20.7;20.7;21;21;21;21;21.2;21.2;21.4;21.4;21.3;21.5;21.9;22;22.2;22.3;22.5;22.9;23.3;23.8;24.3;24.4;24.4;24.4;24.3;24.2;24.2;24.2;24.3;25.1;26.1;27;27.7;27.9;27.6;26.9;25.7;24.2;22.4;20.5;19.7;19.3;19.3;19.3;19.3;19.3;19.5;19.3;19.7;20.1;20.7;21;21.9;22.7;23.5;23.3;23.6;23.7;23.7;23.7;23.7;23.5;23.5;23.5;23.5;23.5;23.6;23.5;23.5;23.4;23.3;23.…
20.1;20.2;20.1;20.1;20.3;20.3;20.2;20.3;20.2;20.5;20.5;20.7;20.7;20.9;21.1;21.1;21.1;21.2;21.3;21.3;21.3;21.7;21.7;21.7;21.9;22.1;22.2;22.6;22.8;23.3;23.8;24.2;24.4;24.5;24.4;24.3;24.3;24.3;24.1;24.4;24.8;25.9;26.7;27.3;27.8;27.5;26.9;25.8;24.4;22.8;21.3;20.1;19.6;19.5;19.3;19.5;19.4;19.6;19.7;20;20.4;20.7;21.5;22.3;23.3;23.7;23.8;23.7;23.7;23.7;23.5;23.5;23.4;23.4;23.3;23.5;23.5;23.5;23.5;23.5;2…
20.2;20.3;20.3;20.3;20.3;20.3;20.4;20.5;20.5;20.5;20.6;20.7;20.6;20.9;21;21.1;21.1;21.3;21.3;21.3;21.5;21.7;21.8;21.8;21.9;22.2;22.2;22.6;22.8;23.3;23.8;24.4;24.6;24.8;24.5;24.5;24.4;24.2;24.3;24.3;24.7;25.3;26.1;27;27.4;27.4;26.7;26;25;23.6;22;20.7;19.9;19.7;19.8;19.8;19.8;19.9;20;20.5;20.9;21.4;22.2;23.1;23.9;24;24;23.8;23.7;23.5;23.4;23.4;23.4;23.4;23.5;23.4;23.6;23.6;23.5;23.4;23.3;23.3;23.2;…
20.1;20.1;20.3;20.3;20.3;20.2;20.2;20.3;20.5;20.5;20.7;20.6;20.7;21;21;21.1;21.2;21.3;21.4;21.4;21.5;21.7;21.6;22;22;22.1;22.3;22.6;22.7;23;23.6;24.1;24.6;24.8;24.6;24.6;24.5;24.4;24.3;24.3;24.6;25.2;25.8;26.4;26.9;27.1;26.9;26.3;25.6;24.3;22.9;21.6;20.6;20.3;20.2;20.2;20.2;20.5;20.5;21.1;21.5;22;22.9;23.6;24.1;24.3;24;23.7;23.5;23.6;23.4;23.4;23.3;23.3;23.4;23.5;23.5;23.5;23.3;23.5;23.3;23.3;23.…
20.2;20.3;20.3;20.3;20.5;20.3;20.5;20.2;20.3;20.5;20.6;20.8;20.9;20.8;21;21;21.3;21.3;21.6;21.6;21.6;21.7;21.9;21.9;22.2;22.2;22.3;22.5;22.8;23.1;23.4;23.9;24.6;24.9;24.7;24.8;24.6;24.4;24.3;24.3;24.6;24.9;25.5;26.1;26.9;27.1;27;26.5;26;25.2;23.9;22.7;21.6;21.1;20.9;20.9;20.9;21.4;21.5;21.9;22.3;22.9;23.5;24.3;24.5;24.4;24.1;23.5;23.5;23.5;23.4;23.4;23.4;23.4;23.4;23.5;23.5;23.5;23.5;23.3;23.2;23…
20.3;20.3;20.4;20.4;20.5;20.6;20.5;20.5;20.3;20.6;20.7;20.7;20.8;20.9;21;21.3;21.3;21.3;21.4;21.6;21.7;22;22.1;22;22.2;22.3;22.3;22.7;22.7;23.1;23.3;23.7;24.1;24.8;24.8;24.9;24.6;24.5;24.4;24.4;24.6;24.9;25.3;25.8;26.4;26.8;26.9;26.9;26.5;25.9;25.1;23.9;22.9;22.1;21.9;21.9;21.9;22.1;22.4;22.7;23.1;23.8;24.5;24.8;24.9;24.6;24;23.7;23.5;23.6;23.5;23.5;23.4;23.5;23.5;23.6;23.5;23.4;23.3;23.4;23.3;23…
20.3;20.3;20.4;20.4;20.4;20.5;20.5;20.6;20.4;20.5;20.7;20.8;20.8;20.9;21;21.1;21.3;21.5;21.6;21.6;21.7;21.7;22;22.1;22.4;22.3;22.6;22.7;22.9;23;23.3;23.6;24.1;24.6;24.6;24.9;24.7;24.6;24.6;24.5;24.3;24.6;25.1;25.5;26.1;26.5;26.8;27;26.8;26.7;25.9;25;24.2;23.5;23;23;23.1;23.4;23.7;24;24.4;24.8;25.2;25.4;25.3;24.8;24.1;23.7;23.8;23.6;23.6;23.6;23.6;23.6;23.6;23.6;23.4;23.5;23.3;23.2;23.1;23.1;23.1;…
20.3;20.4;20.4;20.5;20.4;20.5;20.6;20.5;20.5;20.7;20.6;20.8;20.7;21;21;21;21.3;21.4;21.7;21.7;21.7;21.7;21.8;22.1;22.2;22.3;22.6;22.8;22.8;23.1;23.3;23.7;24.1;24.3;24.4;24.7;24.6;24.5;24.7;24.6;24.5;24.6;25;25.3;25.7;26.5;26.5;27;27.1;27.1;26.7;26.3;25.6;24.9;24.7;24.4;24.4;24.8;25;25.1;25.3;25.6;25.6;25.6;25.4;24.7;24.2;24;24;23.9;23.7;23.6;23.6;23.5;23.5;23.5;23.4;23.3;23.2;23.3;23.1;22.9;23;22…
20.4;20.4;20.4;20.5;20.4;20.6;20.6;20.7;20.8;20.7;20.8;20.8;20.9;21;21.1;21.1;21.4;21.5;21.5;21.7;21.7;21.8;22.1;22;22.2;22.2;22.5;22.8;23;23.2;23.3;23.6;23.7;24.3;24.3;24.5;24.6;24.7;24.7;24.7;24.5;24.6;25;25.3;25.7;26.1;26.5;27;27.2;27.4;27.2;27.1;26.3;26.3;25.9;25.9;26;25.9;26.1;26.1;26.2;26.1;25.9;25.7;25.4;24.9;24.3;24.1;24.1;24;23.8;23.8;23.6;23.6;23.5;23.4;23.4;23.4;23;23.3;23.1;23;22.9;22…
20.3;20.4;20.4;20.5;20.4;20.6;20.7;20.8;20.7;20.8;20.9;20.9;20.9;21.1;21.1;21.3;21.4;21.5;21.7;21.7;21.9;22.1;22.2;22.1;22.2;22.2;22.4;22.5;22.8;23.1;23.2;23.6;23.7;24.1;24.4;24.3;24.3;24.7;24.8;24.5;24.6;24.7;24.8;25.1;25.7;25.9;26.4;26.9;27.2;27.4;27.5;27.6;27.4;27.1;27.1;26.8;26.8;26.7;26.8;26.7;26.6;26.2;26;25.9;25.5;25.1;24.7;24.3;24.3;24.1;24;23.9;23.8;23.6;23.4;23.4;23.3;23.2;23.2;23.1;23;…
20.4;20.4;20.4;20.4;20.6;20.6;20.6;20.8;20.7;20.9;21;21;21.1;21;21.1;21.2;21.4;21.6;21.7;21.8;21.8;22;22.3;22.3;22.3;22.3;22.4;22.5;22.8;23;23.2;23.6;23.7;24.1;24.3;24.4;24.5;24.5;24.8;25;24.6;24.7;25;25.1;25.5;25.9;26.5;26.9;27.3;27.6;27.9;28.1;28;27.9;27.7;27.6;27.5;27.3;27.2;26.9;26.6;26.1;26.1;25.8;25.4;25.1;24.8;24.7;24.6;24.3;24.1;24;23.9;23.6;23.5;23.4;23.4;23.3;23;23;22.9;22.8;23;22.7;22.…
20.4;20.3;20.4;20.4;20.6;20.6;20.8;20.8;20.8;20.8;20.8;20.8;21;21;21;21.2;21.5;21.5;21.7;21.7;21.8;22.1;22.2;22.3;22.4;22.4;22.5;22.7;23;22.9;23.1;23.4;23.7;24.1;24.5;24.4;24.4;24.5;24.5;24.8;24.8;24.7;24.7;25.1;25.5;25.9;26.5;26.8;27.2;27.6;28.1;28.3;28.4;28.3;28;28;27.7;27.5;27.3;26.9;26.7;26.2;26;25.5;25.4;25.1;24.8;24.7;24.4;24.2;24.1;23.8;23.7;23.6;23.4;23.3;23.4;23.2;23;23;23;22.9;22.8;22.8…
20.3;20.4;20.5;20.6;20.6;20.6;20.7;20.8;20.8;20.8;20.9;20.8;21;21;21.2;21.2;21.4;21.7;21.7;21.8;21.8;21.9;22.2;22.4;22.5;22.6;22.8;22.7;22.9;23.1;23.2;23.4;23.4;24;24.4;24.5;24.5;24.3;24.7;24.9;24.9;25.1;24.9;25.1;25.5;26.1;26.4;26.8;27.3;27.6;28.1;28.2;28.4;28.4;28.3;28;27.8;27.8;27.3;27;26.6;26;25.9;25.5;25.4;25.1;24.8;24.8;24.5;24.3;23.9;23.7;23.8;23.5;23.4;23.3;23.2;23.1;22.9;23;22.9;22.8;22.…
20.4;20.4;20.5;20.5;20.5;20.7;20.7;20.7;20.8;20.8;20.7;21;20.9;21;21.1;21.2;21.4;21.4;21.7;21.8;21.8;21.9;22.1;22.3;22.4;22.6;22.7;22.7;22.9;23;23.3;23.4;23.6;23.8;24.2;24.5;24.7;24.7;24.7;25;25.1;25.1;25.2;25.2;25.5;26;26.4;26.8;27.2;27.5;27.8;28.2;28.3;28.3;28.2;28.1;27.8;27.5;27.2;26.8;26.3;25.9;25.7;25.3;25.1;24.9;24.7;24.5;24.4;24.1;23.7;23.5;23.7;23.4;23.3;23;23;23;23;22.8;22.8;22.8;22.7;22…
20.3;20.3;20.5;20.5;20.4;20.7;20.7;20.7;20.7;20.7;20.9;20.9;20.9;21;21.1;21.3;21.4;21.4;21.6;21.5;21.8;22;22;22.1;22.3;22.4;22.5;22.7;22.9;23;22.9;23.3;23.7;24;24.2;24.7;25;24.8;24.9;24.9;25.2;25.1;25.1;25.4;25.4;25.8;26.2;26.6;27;27.4;27.7;27.9;28.2;28.1;27.9;27.9;27.5;27.2;26.9;26.6;26;25.6;25.3;25;24.9;24.8;24.7;24.3;24.2;23.8;23.7;23.5;23.6;23.3;23.2;23.1;23;22.9;22.9;22.8;22.8;22.6;22.5;22.5…
20.3;20.4;20.5;20.4;20.4;20.5;20.6;20.6;20.6;20.7;20.6;20.9;21;20.9;21.1;21.2;21.4;21.6;21.6;21.6;21.7;21.9;22;22.2;22.2;22.4;22.4;22.4;22.7;23;23.2;23.4;24;24.1;24.5;25;25.2;25;25.1;25.1;24.9;24.9;25.1;25.4;25.5;25.8;26.1;26.6;27;27.3;27.6;27.6;27.6;27.7;27.4;27.4;27.1;26.9;26.6;26.1;25.7;25.3;24.9;24.8;24.6;24.3;24.3;24.1;24;23.7;23.6;23.4;23.4;23.2;23;23;22.9;22.8;22.7;22.7;22.6;22.5;22.5;22.5…
20.3;20.4;20.4;20.4;20.5;20.6;20.6;20.6;20.7;20.7;20.9;20.9;20.9;21.1;21;21.2;21.3;21.5;21.7;21.7;21.7;21.9;22.1;22.2;22.2;22.3;22.5;22.5;22.7;22.9;23;23.3;23.7;24.1;24.5;25;25.2;25.2;25.1;25.2;25.3;25.1;25.2;25.3;25.5;25.7;26;26.2;26.8;27.2;27.2;27.4;27.4;27.4;27.1;26.9;26.7;26.2;26.1;25.6;25.4;25.1;24.8;24.5;24.5;24.2;24.1;23.9;23.8;23.6;23.4;23.4;23.1;23.2;23;23;22.9;22.8;22.7;22.6;22.5;22.5;2…
20.4;20.4;20.5;20.5;20.5;20.8;20.6;20.6;20.7;20.8;20.8;21;21;21;21.3;21.2;21.3;21.4;21.7;21.7;21.8;21.9;22;22.1;22.2;22.4;22.5;22.5;22.8;22.9;23;23.3;23.6;24;24.3;24.9;25.2;25.2;25.2;25.2;25.2;25.2;25.2;25.1;25.1;25.6;25.7;26;26.4;26.6;26.9;27.1;26.9;26.8;26.8;26.5;26.2;25.8;25.7;25.3;24.9;24.6;24.5;24.4;24.1;24.1;23.9;23.7;23.7;23.6;23.4;23.2;23.1;23.1;23;22.9;22.9;22.6;22.6;22.6;22.6;22.3;22.3;…
20.4;20.4;20.4;20.5;20.5;20.7;20.6;20.6;20.6;20.8;20.8;20.9;20.9;21;21.1;21.2;21.3;21.4;21.6;21.7;21.7;21.9;22.1;22.1;22.2;22.4;22.5;22.5;22.6;22.9;23;23.3;23.9;24.1;24.5;24.9;25.2;25.4;25.1;25.2;25.4;25.3;25;25;25.1;25.4;25.6;25.9;26.1;26.2;26.6;26.6;26.5;26.4;26.1;25.9;25.8;25.5;25.1;24.9;24.6;24.6;24.4;24.2;24.1;23.8;23.7;23.7;23.6;23.4;23.3;23.1;23;23.1;22.8;22.7;22.7;22.6;22.6;22.5;22.5;22.4…
20.3;20.4;20.4;20.4;20.5;20.5;20.5;20.5;20.7;20.8;20.9;20.9;20.9;21;21.1;21.2;21.1;21.4;21.5;21.6;21.8;22;22.1;22;22.4;22.4;22.4;22.5;22.7;22.9;23;23.3;23.8;24.1;24.6;25.2;25.4;25.6;25.4;25.4;25.2;25.2;25.1;24.9;25;25.2;25.4;25.5;25.9;26.1;26.3;26.2;26.2;26;26;25.7;25.5;25.1;24.8;24.6;24.5;24.3;24.1;24;23.9;23.8;23.7;23.5;23.5;23.3;23.1;23.1;23.1;22.8;22.8;22.7;22.7;22.6;22.6;22.6;22.4;22.4;22.3;…
20.4;20.4;20.4;20.5;20.4;20.3;20.5;20.5;20.6;20.7;20.7;21;21;21;21.1;21.1;21.2;21.3;21.5;21.4;21.7;21.9;21.9;22.1;22.1;22.3;22.4;22.5;22.7;22.9;23;23.3;23.8;24.1;24.6;25;25.5;25.9;25.7;25.6;25.8;25.4;25.1;25;24.8;25;25.2;25.5;25.6;25.8;25.8;25.8;25.7;25.6;25.6;25.4;25;24.7;24.4;24.4;24.1;23.8;23.7;23.8;23.7;23.8;23.5;23.4;23.4;23.2;23.1;23.1;23;22.8;22.8;22.7;22.6;22.5;22.5;22.5;22.5;22.4;22.3;22…
20.4;20.4;20.3;20.5;20.4;20.4;20.5;20.5;20.5;20.6;20.8;20.7;20.9;20.9;21;21;21.2;21.2;21.5;21.5;21.7;21.7;21.8;22;22.1;22.3;22.3;22.6;22.6;22.8;23;23.3;23.4;23.8;24.1;24.9;25.2;25.4;25.6;25.9;25.8;25.4;25;24.6;24.6;24.8;24.9;25.2;25.5;25.5;25.4;25.3;25.3;25.3;25.2;25;24.7;24.5;24.1;24.1;24;23.7;23.6;23.7;23.7;23.4;23.5;23.3;23.4;23.1;23.1;22.9;22.9;22.7;22.8;22.6;22.5;22.4;22.4;22.5;22.4;22.4;22.…
20.3;20.3;20.2;20.4;20.3;20.5;20.4;20.5;20.5;20.6;20.6;20.7;20.9;20.9;20.9;21;21.1;21.3;21.4;21.4;21.5;21.8;21.8;22.1;22;22.1;22.5;22.3;22.5;22.7;22.8;22.9;23.2;23.4;23.8;24.4;25;25.3;25.5;25.6;25.6;25.5;25;24.6;24.4;24.6;24.8;24.9;24.9;25.2;25.1;25.3;25;25;24.7;24.5;24.3;24.2;24;23.9;23.9;23.7;23.6;23.6;23.5;23.5;23.3;23.3;23.2;23;22.8;22.8;22.7;22.7;22.6;22.5;22.4;22.4;22.4;22.4;22.4;22.2;22.2;…
20.3;20.3;20.4;20.3;20.3;20.5;20.4;20.3;20.5;20.7;20.7;20.7;20.8;20.9;20.9;21;21;21.2;21.4;21.5;21.3;21.7;21.8;21.9;22.1;22.2;22.1;22.4;22.5;22.7;22.7;23.1;23.1;23.3;23.7;24.1;24.4;24.9;25.2;25.3;25.4;25.3;25;24.6;24.3;24.3;24.5;24.7;24.8;24.8;24.8;24.8;24.7;24.6;24.5;24.3;24;23.8;23.7;23.7;23.5;23.6;23.6;23.5;23.3;23.4;23.2;23.1;23.1;23;22.7;22.7;22.7;22.6;22.6;22.4;22.5;22.4;22.3;22.4;22.2;22.1…
20.3;20.3;20.3;20.3;20.3;20.4;20.4;20.4;20.6;20.6;20.6;20.8;20.8;20.9;20.8;21.1;20.9;21.2;21.2;21.2;21.3;21.4;21.6;21.7;21.8;22;22.1;22.3;22.5;22.6;22.8;23.1;23.1;23.3;23.6;23.8;23.8;24.5;24.6;24.9;24.9;24.9;24.9;24.3;24.2;24.2;24.3;24.3;24.4;24.4;24.5;24.5;24.5;24.4;24;23.9;23.6;23.6;23.5;23.6;23.6;23.5;23.3;23.3;23.3;23.2;23;23;23;22.9;22.7;22.7;22.6;22.6;22.5;22.4;22.4;22.3;22.2;22.3;22.2;22.1…
20.2;20.3;20.3;20.3;20.2;20.3;20.3;20.3;20.4;20.6;20.7;20.6;20.8;20.7;20.8;20.9;20.9;21.1;21;21.3;21.3;21.4;21.5;21.6;22;22;22.2;22.3;22.4;22.5;22.6;22.8;23.1;23.1;23.4;23.5;23.7;24.1;24.5;24.5;24.5;24.5;24.5;24.1;24;24;24.1;24.3;24.1;24.4;24.2;24.2;24.1;24.1;23.8;23.6;23.5;23.6;23.3;23.6;23.4;23.3;23.2;23.2;23.2;23.1;23.1;23;23;22.7;22.7;22.6;22.5;22.3;22.4;22.3;22.4;22.2;22.1;22.2;22;22.1;22.1;…
20.3;20.3;20.3;20.3;20.3;20.5;20.4;20.5;20.5;20.5;20.5;20.5;20.7;20.9;20.9;20.9;20.9;21;21.1;21;21.2;21.5;21.5;21.6;21.9;22;22.1;22.2;22.3;22.3;22.6;22.7;22.8;23.1;23.1;23.2;23.6;23.9;23.8;24.2;24.2;24.2;24.1;24.1;24;24;24;24;24;24;24;24.1;24.1;23.8;23.6;23.4;23.5;23.4;23.4;23.4;23.3;23.2;23.3;23.1;23.1;23;22.9;22.8;22.7;22.6;22.5;22.5;22.3;22.3;22.3;22.2;22.2;22.1;22.1;22.1;22.1;22.1;22;21.9;21.…
20.2;20.3;20.3;20.3;20.3;20.3;20.3;20.4;20.5;20.5;20.5;20.5;20.6;20.7;20.9;20.9;20.7;21;21;21.1;21.2;21.3;21.4;21.6;21.7;21.9;21.9;22;22.3;22.4;22.3;22.6;22.8;22.9;22.9;23.1;23.1;23.5;23.7;24;23.9;23.9;24;23.8;23.9;23.9;23.7;23.9;23.7;23.7;23.7;23.8;23.7;23.7;23.5;23.5;23.3;23.3;23.3;23.3;23.3;23.2;23.2;22.9;23;23;22.9;22.7;22.7;22.5;22.5;22.4;22.3;22.3;22.3;22.2;22.2;22.1;22.1;22.1;21.9;21.9;22;…
20.2;20.3;20.3;20.3;20.3;20.3;20.3;20.3;20.4;20.5;20.5;20.5;20.7;20.6;20.8;20.9;20.6;21;21;21.1;21.1;21.1;21.5;21.5;21.5;21.6;21.8;21.9;22.2;22.2;22.3;22.4;22.5;22.8;22.8;22.9;23;23.4;23.4;23.7;23.8;23.8;23.8;23.6;23.7;23.6;23.6;23.6;23.7;23.7;23.6;23.6;23.6;23.4;23.4;23.3;23.2;23.3;23.2;23.3;23.1;22.9;22.9;22.9;22.9;22.9;22.7;22.6;22.6;22.4;22.5;22.3;22.3;22.2;22.1;22.1;22.1;22.1;22;21.9;21.8;21…
20.3;20.3;20.3;20.2;20.4;20.4;20.4;20.3;20.3;20.4;20.4;20.4;20.6;20.7;20.6;20.7;20.7;20.8;20.9;20.9;21.2;21.1;21.2;21.4;21.3;21.6;21.7;21.8;22;22.2;22.3;22.5;22.3;22.5;22.6;22.8;22.9;23;23.4;23.5;23.5;23.4;23.5;23.5;23.5;23.6;23.7;23.6;23.5;23.5;23.2;23.5;23.5;23.3;23.3;23.2;23.2;23.3;23.1;23.2;23.1;23;22.9;22.9;22.9;22.9;22.7;22.5;22.6;22.5;22.4;22.4;22.3;22.2;22.2;22.1;22;22.1;21.9;22;21.9;21.9…
20.4;20.3;20.2;20.3;20.3;20.3;20.3;20.3;20.3;20.4;20.4;20.4;20.5;20.6;20.6;20.6;20.7;20.7;20.9;21;21;21;21.2;21.1;21.3;21.3;21.7;21.7;21.9;22.2;22;22.2;22.3;22.4;22.5;22.5;22.8;22.9;23;23.3;23.3;23.4;23.4;23.5;23.4;23.5;23.4;23.4;23.2;23.5;23.2;23.1;23.2;23.1;23.1;23.2;23.2;23;22.9;23;23.1;22.9;22.9;22.9;22.7;22.8;22.8;22.6;22.5;22.5;22.5;22.3;22.2;22.3;22.1;22.1;22;22;21.9;21.9;21.8;21.8;21.8;21…
20.3;20.3;20.3;20.2;20.3;20.4;20.4;20.3;20.3;20.4;20.3;20.4;20.4;20.5;20.5;20.7;20.7;20.8;20.8;20.8;20.8;21;21;21;21.3;21.3;21.4;21.5;21.7;22;22;22;22.1;22.4;22.4;22.5;22.6;22.8;22.7;22.9;23;23.2;23.2;23.3;23.3;23.3;23.3;23.2;23.2;23.2;23.1;23.1;23.2;23.2;23.1;23.1;23;23;22.9;23;22.9;22.8;22.8;22.9;22.5;22.5;22.4;22.4;22.4;22.4;22.3;22.1;22.2;22.1;22.1;22;21.9;22;21.9;21.9;21.9;21.7;21.7;21.7;21.…
20.3;20.3;20.3;20.2;20.4;20.3;20.3;20.3;20.3;20.4;20.4;20.4;20.4;20.5;20.5;20.5;20.7;20.7;20.8;20.8;20.7;21;21;21;21.3;21.2;21.2;21.4;21.7;21.8;21.6;22;22;22.2;22.2;22.3;22.4;22.5;22.7;22.7;22.8;23;23.1;23.2;23.3;23.1;22.9;23.2;23.1;23;23;22.9;22.9;23.1;22.8;22.9;22.8;22.8;22.8;22.9;22.8;22.8;22.7;22.7;22.6;22.5;22.4;22.2;22.4;22.2;22.2;22.3;22;21.9;22;21.9;21.9;21.9;21.9;21.7;21.8;21.7;21.6;21.7…
20.3;20.2;20.2;20.3;20.2;20.4;20.3;20.4;20.3;20.4;20.5;20.4;20.5;20.5;20.5;20.6;20.7;20.7;20.8;20.8;20.7;20.8;21;20.9;21.2;21.1;21.3;21.4;21.4;21.5;21.7;22;21.9;22.1;22.3;22.1;22.2;22.4;22.4;22.5;22.7;22.7;22.9;23;22.9;23.1;23;22.9;22.9;22.8;22.9;22.9;22.8;23;22.8;22.8;22.8;22.8;22.7;22.7;22.8;22.7;22.7;22.5;22.4;22.3;22.3;22.3;22.4;22.2;22.3;22;21.9;21.9;21.9;21.9;21.8;21.8;21.9;21.8;21.6;21.6;2…
20.3;20.2;20.2;20.2;20.2;20.4;20.4;20.3;20.4;20.4;20.4;20.4;20.4;20.5;20.5;20.5;20.5;20.7;20.7;20.7;20.8;20.8;20.7;21;20.9;21;21.1;21.1;21.2;21.4;21.5;21.7;21.7;21.8;22.1;22.1;22.2;22.2;22.3;22.4;22.5;22.6;22.6;22.8;22.7;22.8;22.8;22.8;22.8;22.8;22.7;22.7;22.7;22.8;22.7;22.8;22.8;22.7;22.5;22.7;22.6;22.4;22.4;22.5;22.3;22.4;22.2;22.1;22.3;22.1;22.2;22;22;21.8;21.9;21.8;21.7;21.6;21.7;21.6;21.6;21…
20.3;20.2;20.2;20.2;20.3;20.4;20.3;20.2;20.3;20.3;20.4;20.4;20.5;20.5;20.5;20.5;20.5;20.6;20.7;20.7;20.7;20.8;20.8;20.8;20.9;20.9;21.1;21.2;21.3;21.3;21.4;21.7;21.7;21.7;21.8;21.9;22.1;22;22.2;22.2;22.3;22.5;22.5;22.5;22.6;22.6;22.8;22.7;22.6;22.8;22.8;22.7;22.7;22.8;22.6;22.8;22.6;22.5;22.6;22.5;22.5;22.4;22.4;22.4;22.3;22.3;22.2;22.1;22.1;22;22.1;21.9;22;21.7;21.8;21.8;21.7;21.7;21.5;21.6;21.5;…
20;20.2;20.2;20.2;20.3;20.3;20.3;20.2;20.2;20.3;20.3;20.4;20.4;20.4;20.4;20.4;20.5;20.4;20.6;20.7;20.6;20.7;20.8;20.7;20.8;20.9;20.9;20.9;21.1;21.1;21.1;21.5;21.5;21.5;21.7;21.8;21.8;21.8;21.9;22.1;22.1;22.1;22.2;22.4;22.5;22.5;22.4;22.6;22.5;22.6;22.5;22.4;22.6;22.7;22.5;22.5;22.4;22.5;22.5;22.4;22.4;22.3;22.3;22.1;22.1;22;22.1;22;21.9;21.8;21.8;21.8;21.7;21.7;21.7;21.6;21.6;21.7;21.5;21.6;21.5;…
20.2;20.2;20.1;20.2;20.2;20.3;20.2;20.2;20.2;20.3;20.2;20.3;20.3;20.4;20.3;20.5;20.5;20.6;20.7;20.7;20.7;20.7;20.7;20.7;20.8;20.8;21;20.9;21;21.1;21.1;21.5;21.4;21.5;21.6;21.7;21.8;21.8;21.8;22.1;22.1;22;22.2;22.2;22.4;22.3;22.1;22.6;22.6;22.5;22.4;22.4;22.3;22.3;22.5;22.4;22.4;22.4;22.4;22.3;22.4;22.3;22;22;22.1;22.1;21.9;21.9;22;21.9;21.9;21.8;21.8;21.7;21.6;21.6;21.6;21.6;21.5;21.5;21.3;21.3;2…
20.1;20.2;20.1;20.1;20.3;20.2;20.2;20.2;20.2;20.2;20.3;20.3;20.4;20.3;20.3;20.4;20.4;20.5;20.5;20.6;20.7;20.6;20.6;20.7;20.8;20.8;20.9;20.8;20.9;20.9;21;21.1;21.1;21.3;21.5;21.6;21.5;21.7;21.8;21.8;21.9;21.9;22;22;22.1;22.2;22.2;22.2;22.2;22.1;22.2;22.3;22.1;22.2;22.3;22.1;22.3;22.1;22.2;22.1;22.2;22;22;22;21.8;21.8;21.9;21.7;21.9;21.7;21.7;21.7;21.6;21.7;21.6;21.6;21.6;21.5;21.4;21.4;21.3;21.3;2…
20.2;20.1;20.1;20.1;20.2;20.3;20.2;20.2;20.2;20.2;20.3;20.3;20.3;20.3;20.4;20.4;20.4;20.5;20.6;20.6;20.5;20.6;20.7;20.6;20.7;20.7;20.9;20.9;20.9;21;21;21.1;21.1;21.2;21.3;21.4;21.5;21.5;21.7;21.7;21.9;21.9;21.9;21.8;22;21.9;22.1;22.1;22.1;22.2;22.1;22.1;22;21.9;21.9;21.9;22;22;22;22;22.1;21.9;21.8;21.9;21.8;21.9;21.8;21.7;21.7;21.7;21.7;21.7;21.5;21.4;21.6;21.5;21.4;21.4;21.4;21.3;21.2;21.4;21.1;…
20.1;20.1;20.1;20.1;20.1;20.2;20.2;20.2;20.2;20.2;20.3;20.3;20.3;20.3;20.4;20.4;20.4;20.5;20.6;20.5;20.5;20.6;20.6;20.6;20.6;20.7;20.7;20.7;20.8;20.8;20.9;21;21.1;21.1;21.1;21.2;21.3;21.4;21.4;21.5;21.7;21.8;21.7;21.8;21.8;21.7;21.8;22;22;22;21.8;21.8;21.8;22;21.9;21.8;21.8;22;21.9;22;21.9;21.8;21.8;21.7;21.7;21.8;21.7;21.7;21.7;21.6;21.6;21.6;21.5;21.4;21.4;21.4;21.3;21.3;21.3;21.3;21.2;21.1;21.…
20.1;20.1;20.1;20.2;20.1;20.2;20.2;20.3;20.2;20.3;20.2;20.3;20.3;20.6;20.3;20.4;20.3;20.4;20.6;20.6;20.5;20.6;20.8;20.7;20.5;20.6;20.8;20.7;20.8;20.8;20.8;20.9;20.9;21.1;21.2;21.1;21.1;21.3;21.2;21.5;21.5;21.4;21.7;21.7;21.8;21.7;21.7;21.8;21.8;21.9;21.9;21.8;21.9;21.9;21.9;21.9;21.6;21.8;21.6;21.9;21.9;21.7;21.7;21.7;21.6;21.8;21.7;21.5;21.7;21.6;21.3;21.6;21.6;21.4;21.3;21.3;21.4;21.3;21.3;21.3…
Time Played: 00:00:15
19.5;19.4;19.4;19.5;19.4;19.4;19.4;19.4;19.4;19.3;19.5;19.4;19.4;19.4;19.5;19.4;19.5;19.4;19.4;19.4;19.5;19.4;19.5;19.5;19.5;19.5;19.5;19.5;19.5;19.5;19.3;19.5;19.4;19.4;19.4;19.4;19.4;19.5;19.5;19.4;19.4;19.4;19.5;19.5;19.5;19.5;19.5;19.5;19.5;19.5;19.4;19.5;19.5;19.5;19.5;19.5;19.4;19.4;19.6;19.4;19.4;19.4;19.6;19.3;19.5;19.5;19.4;19.5;19.4;19.4;19.4;19.5;19.5;19.5;19.5;19.5;19.4;19.5;19.5;19.5…
19.6;19.5;19.4;19.4;19.4;19.4;19.5;19.5;19.4;19.5;19.4;19.5;19.5;19.6;19.5;19.5;19.4;19.5;19.4;19.5;19.5;19.5;19.5;19.5;19.5;19.5;19.5;19.5;19.5;19.5;19.5;19.4;19.5;19.5;19.5;19.4;19.5;19.5;19.5;19.5;19.5;19.5;19.4;19.5;19.4;19.5;19.5;19.4;19.5;19.5;19.5;19.5;19.4;19.5;19.5;19.5;19.4;19.4;19.4;19.4;19.5;19.4;19.5;19.4;19.5;19.4;19.4;19.4;19.5;19.4;19.5;19.5;19.4;19.4;19.5;19.5;19.5;19.5;19.5;19.5…
19.6;19.6;19.5;19.5;19.4;19.4;19.5;19.4;19.4;19.4;19.5;19.4;19.4;19.5;19.4;19.4;19.4;19.4;19.5;19.5;19.5;19.5;19.4;19.5;19.5;19.5;19.4;19.5;19.4;19.3;19.4;19.4;19.4;19.3;19.4;19.5;19.4;19.4;19.5;19.5;19.5;19.4;19.5;19.4;19.4;19.4;19.4;19.4;19.5;19.5;19.4;19.5;19.5;19.4;19.5;19.4;19.4;19.5;19.3;19.4;19.3;19.5;19.2;19.4;19.4;19.4;19.5;19.4;19.4;19.4;19.4;19.4;19.4;19.3;19.4;19.4;19.5;19.5;19.5;19.5…
19.6;19.5;19.5;19.5;19.5;19.5;19.4;19.5;19.4;19.5;19.7;19.4;19.5;19.4;19.4;19.4;19.4;19.4;19.4;19.5;19.5;19.4;19.5;19.5;19.5;19.5;19.5;19.5;19.6;19.4;19.5;19.4;19.5;19.4;19.5;19.4;19.5;19.5;19.4;19.5;19.5;19.5;19.5;19.4;19.5;19.4;19.5;19.5;19.5;19.5;19.5;19.5;19.5;19.5;19.5;19.3;19.4;19.4;19.4;19.4;19.5;19.4;19.4;19.4;19.4;19.4;19.4;19.4;19.4;19.5;19.4;19.5;19.5;19.4;19.5;19.4;19.4;19.5;19.5;19.5…
19.6;19.5;19.5;19.4;19.4;19.4;19.4;19.4;19.6;19.4;19.5;19.7;19.4;19.5;19.5;19.5;19.5;19.4;19.5;19.5;19.5;19.4;19.5;19.4;19.4;19.5;19.5;19.5;19.5;19.5;19.5;19.4;19.5;19.4;19.4;19.4;19.4;19.4;19.4;19.4;19.4;19.5;19.5;19.5;19.6;19.5;19.5;19.5;19.5;19.5;19.5;19.5;19.5;19.3;19.5;19.5;19.4;19.4;19.4;19.4;19.4;19.5;19.4;19.4;19.4;19.4;19.4;19.5;19.5;19.4;19.4;19.5;19.5;19.4;19.4;19.6;19.4;19.4;19.5;19.4…
19.7;19.6;19.5;19.5;19.5;19.4;19.5;19.5;19.5;19.5;19.5;19.6;19.6;19.7;19.6;19.6;19.4;19.5;19.5;19.5;19.5;19.4;19.5;19.5;19.5;19.4;19.4;19.5;19.5;19.6;19.5;19.4;19.4;19.4;19.4;19.4;19.4;19.4;19.4;19.4;19.6;19.5;19.5;19.5;19.5;19.5;19.5;19.6;19.5;19.6;19.5;19.5;19.5;19.5;19.5;19.5;19.4;19.5;19.5;19.4;19.4;19.5;19.4;19.4;19.4;19.4;19.4;19.4;19.5;19.5;19.5;19.5;19.4;19.4;19.5;19.5;19.4;19.5;19.5;19.5…
19.6;19.6;19.5;19.6;19.5;19.5;19.5;19.5;19.5;19.4;19.6;19.5;19.6;19.6;19.7;19.4;19.5;19.4;19.5;19.5;19.4;19.4;19.6;19.5;19.5;19.6;19.6;19.6;19.6;19.5;19.5;19.5;19.5;19.5;19.4;19.3;19.4;19.4;19.4;19.5;19.5;19.5;19.5;19.5;19.4;19.6;19.5;19.5;19.6;19.5;19.4;19.5;19.5;19.4;19.5;19.5;19.4;19.3;19.4;19.4;19.3;19.4;19.4;19.4;19.5;19.4;19.4;19.4;19.5;19.4;19.4;19.5;19.5;19.5;19.5;19.6;19.3;19.5;19.5;19.5…
19.7;19.6;19.6;19.5;19.4;19.6;19.6;19.6;19.5;19.5;19.5;19.6;19.5;19.5;19.5;19.5;19.6;19.6;19.5;19.5;19.5;19.5;19.5;19.6;19.5;19.5;19.5;19.5;19.5;19.5;19.5;19.6;19.5;19.5;19.5;19.4;19.4;19.3;19.5;19.4;19.5;19.5;19.6;19.5;19.5;19.4;19.5;19.5;19.5;19.5;19.5;19.5;19.5;19.4;19.5;19.5;19.4;19.4;19.3;19.4;19.4;19.5;19.4;19.4;19.5;19.4;19.4;19.4;19.4;19.5;19.5;19.5;19.5;19.5;19.4;19.5;19.5;19.6;19.6;19.5…
19.7;19.7;19.6;19.6;19.6;19.6;19.5;19.5;19.6;19.6;19.5;19.6;19.5;19.5;19.5;19.6;19.5;19.6;19.4;19.5;19.5;19.5;19.5;19.5;19.5;19.6;19.5;19.6;19.6;19.6;19.5;19.5;19.4;19.5;19.5;19.4;19.4;19.5;19.5;19.6;19.4;19.4;19.5;19.5;19.5;19.4;19.5;19.4;19.5;19.5;19.4;19.5;19.5;19.3;19.3;19.3;19.4;19.3;19.3;19.4;19.4;19.6;19.5;19.4;19.4;19.4;19.4;19.4;19.4;19.5;19.4;19.4;19.5;19.6;19.5;19.4;19.4;19.5;19.5;19.5…
19.7;19.7;19.6;19.6;19.6;19.7;19.6;19.6;19.6;19.6;19.6;19.5;19.6;19.5;19.6;19.5;19.5;19.5;19.5;19.6;19.6;19.5;19.6;19.5;19.5;19.5;19.5;19.6;19.5;19.5;19.4;19.6;19.6;19.5;19.5;19.4;19.5;19.4;19.5;19.5;19.5;19.5;19.5;19.5;19.5;19.5;19.5;19.5;19.5;19.5;19.5;19.5;19.5;19.4;19.5;19.4;19.4;19.4;19.4;19.4;19.4;19.6;19.4;19.4;19.5;19.4;19.4;19.4;19.4;19.5;19.5;19.5;19.5;19.5;19.5;19.5;19.4;19.5;19.5;19.5…
19.7;19.6;19.6;19.7;19.6;19.6;19.6;19.6;19.6;19.6;19.6;19.6;19.5;19.6;19.5;19.6;19.5;19.5;19.6;19.6;19.5;19.5;19.6;19.5;19.6;19.6;19.6;19.5;19.5;19.5;19.5;19.5;19.4;19.4;19.5;19.4;19.5;19.5;19.5;19.6;19.5;19.5;19.5;19.5;19.4;19.5;19.4;19.5;19.5;19.5;19.4;19.5;19.4;19.3;19.4;19.4;19.4;19.4;19.4;19.4;19.4;19.4;19.4;19.5;19.4;19.5;19.5;19.5;19.5;19.4;19.6;19.6;19.5;19.5;19.5;19.5;19.5;19.5;19.5;19.5…
19.7;19.7;19.7;19.6;19.6;19.6;19.6;19.6;19.6;19.6;19.6;19.6;19.7;19.6;19.7;19.5;19.5;19.5;19.6;19.6;19.5;19.5;19.5;19.5;19.5;19.5;19.6;19.6;19.6;19.5;19.5;19.6;19.5;19.5;19.4;19.4;19.5;19.4;19.4;19.5;19.6;19.5;19.5;19.5;19.5;19.5;19.5;19.6;19.5;19.5;19.5;19.5;19.5;19.5;19.5;19.4;19.4;19.4;19.5;19.4;19.4;19.5;19.4;19.4;19.5;19.4;19.5;19.5;19.5;19.6;19.4;19.4;19.4;19.5;19.5;19.5;19.4;19.4;19.5;19.5…
19.8;19.7;19.7;19.6;19.7;19.6;19.5;19.6;19.6;19.6;19.7;19.7;19.6;19.6;19.5;19.6;19.6;19.5;19.6;19.6;19.6;19.6;19.6;19.6;19.6;19.6;19.6;19.7;19.6;19.6;19.5;19.7;19.7;19.6;19.6;19.5;19.5;19.5;19.4;19.5;19.4;19.6;19.6;19.5;19.5;19.6;19.5;19.6;19.5;19.5;19.5;19.5;19.4;19.4;19.6;19.4;19.4;19.4;19.4;19.5;19.5;19.4;19.5;19.4;19.5;19.4;19.4;19.5;19.5;19.5;19.5;19.5;19.6;19.4;19.5;19.5;19.5;19.5;19.5;19.5…
19.7;19.7;19.7;19.7;19.7;19.6;19.6;19.7;19.6;19.6;19.7;19.6;19.6;19.5;19.5;19.6;19.5;19.6;19.6;19.6;19.5;19.6;19.6;19.5;19.7;19.7;19.6;19.6;19.6;19.7;19.6;19.7;19.7;19.5;19.5;19.5;19.5;19.5;19.6;19.5;19.5;19.5;19.6;19.5;19.5;19.6;19.6;19.5;19.5;19.5;19.5;19.5;19.5;19.5;19.5;19.4;19.4;19.5;19.4;19.4;19.5;19.5;19.5;19.4;19.4;19.5;19.5;19.5;19.5;19.5;19.5;19.6;19.5;19.5;19.5;19.5;19.3;19.4;19.5;19.4…
19.8;19.7;19.7;19.7;19.7;19.7;19.7;19.7;19.6;19.6;19.6;19.7;19.6;19.7;19.6;19.7;19.6;19.6;19.6;19.6;19.7;19.6;19.7;19.6;19.6;19.7;19.6;19.6;19.7;19.7;19.6;19.5;19.5;19.5;19.6;19.4;19.6;19.5;19.4;19.5;19.5;19.5;19.5;19.5;19.5;19.6;19.5;19.5;19.6;19.6;19.5;19.5;19.4;19.5;19.5;19.5;19.4;19.4;19.4;19.4;19.4;19.4;19.4;19.4;19.6;19.5;19.5;19.5;19.4;19.4;19.4;19.6;19.6;19.4;19.5;19.6;19.5;19.5;19.4;19.5…
19.7;19.6;19.7;19.7;19.7;19.7;19.7;19.7;19.7;19.7;19.7;19.6;19.6;19.6;19.7;19.7;19.6;19.7;19.6;19.6;19.6;19.6;19.7;19.6;19.7;19.6;19.6;19.6;19.7;19.6;19.6;19.6;19.6;19.5;19.5;19.4;19.5;19.6;19.5;19.6;19.6;19.5;19.6;19.5;19.6;19.5;19.4;19.5;19.5;19.4;19.5;19.5;19.5;19.5;19.5;19.5;19.4;19.4;19.5;19.3;19.5;19.4;19.4;19.4;19.5;19.5;19.5;19.4;19.5;19.5;19.4;19.4;19.5;19.5;19.5;19.6;19.4;19.5;19.5;19.5…
19.8;19.7;19.8;19.7;19.7;19.7;19.7;19.8;19.7;19.7;19.8;19.8;19.7;19.7;19.7;19.7;19.6;19.6;19.6;19.7;19.6;19.6;19.7;19.7;19.6;19.5;19.6;19.6;19.7;19.5;19.6;19.6;19.5;19.6;19.6;19.5;19.5;19.5;19.5;19.5;19.5;19.5;19.6;19.6;19.4;19.6;19.5;19.5;19.5;19.5;19.4;19.5;19.5;19.4;19.5;19.5;19.4;19.5;19.5;19.4;19.4;19.4;19.4;19.4;19.5;19.4;19.5;19.4;19.4;19.5;19.5;19.4;19.5;19.5;19.4;19.5;19.5;19.5;19.5;19.5…
19.8;19.9;19.9;19.7;19.7;19.7;19.7;19.8;19.7;19.7;19.7;19.7;19.7;19.8;19.7;19.7;19.7;19.7;19.7;19.6;19.6;19.6;19.6;19.7;19.6;19.7;19.6;19.7;19.7;19.6;19.7;19.6;19.6;19.6;19.5;19.5;19.5;19.5;19.5;19.6;19.5;19.5;19.5;19.6;19.6;19.6;19.5;19.6;19.5;19.5;19.5;19.5;19.5;19.4;19.5;19.5;19.4;19.5;19.5;19.4;19.5;19.4;19.4;19.4;19.4;19.4;19.5;19.5;19.4;19.5;19.4;19.4;19.4;19.5;19.5;19.6;19.4;19.5;19.5;19.5…
19.9;19.8;19.8;19.7;19.7;19.8;19.7;19.6;19.8;19.8;19.8;19.8;19.7;19.9;19.7;19.7;19.7;19.7;19.7;19.7;19.7;19.6;19.6;19.6;19.7;19.6;19.6;19.7;19.7;19.7;19.6;19.7;19.6;19.6;19.5;19.6;19.5;19.5;19.4;19.6;19.5;19.6;19.6;19.5;19.5;19.6;19.6;19.6;19.6;19.5;19.5;19.5;19.5;19.5;19.5;19.6;19.4;19.4;19.5;19.5;19.4;19.4;19.4;19.5;19.5;19.5;19.6;19.5;19.5;19.5;19.4;19.5;19.5;19.5;19.5;19.5;19.5;19.5;19.5;19.5…
19.9;19.8;19.7;19.8;19.8;19.8;19.8;19.8;19.8;19.7;19.8;19.8;19.8;19.8;19.8;19.7;19.7;19.9;19.7;19.7;19.7;19.7;19.7;19.7;19.7;19.7;19.6;19.7;19.6;19.7;19.7;19.6;19.6;19.7;19.5;19.6;19.6;19.5;19.5;19.6;19.6;19.6;19.5;19.5;19.5;19.7;19.5;19.5;19.5;19.5;19.5;19.5;19.5;19.4;19.5;19.6;19.5;19.5;19.4;19.4;19.4;19.4;19.5;19.5;19.5;19.5;19.5;19.6;19.5;19.5;19.5;19.6;19.3;19.5;19.5;19.5;19.5;19.5;19.5;19.4…
19.9;19.8;19.8;19.8;19.8;19.8;19.8;19.8;19.8;19.7;19.8;19.8;19.8;19.8;19.8;19.8;19.7;19.7;19.8;19.7;19.7;19.7;19.7;19.6;19.7;19.6;19.7;19.7;19.7;19.7;19.7;19.7;19.6;19.6;19.6;19.5;19.6;19.5;19.5;19.6;19.6;19.4;19.6;19.6;19.5;19.6;19.6;19.6;19.6;19.5;19.5;19.5;19.5;19.6;19.6;19.5;19.5;19.5;19.5;19.4;19.5;19.4;19.5;19.5;19.5;19.5;19.5;19.5;19.5;19.5;19.4;19.5;19.5;19.5;19.5;19.5;19.5;19.5;19.5;19.5…
19.9;19.9;19.8;19.9;19.8;19.9;19.9;19.8;19.8;19.8;19.8;19.8;19.8;19.8;19.8;19.9;19.7;19.9;19.8;19.7;19.8;19.8;19.8;19.8;19.8;19.8;19.7;19.7;19.7;19.8;19.7;19.7;19.6;19.7;19.6;19.6;19.7;19.6;19.6;19.6;19.6;19.6;19.6;19.6;19.6;19.6;19.5;19.6;19.6;19.6;19.5;19.5;19.5;19.5;19.5;19.6;19.5;19.6;19.5;19.5;19.5;19.3;19.5;19.5;19.6;19.5;19.5;19.5;19.5;19.5;19.5;19.5;19.6;19.5;19.5;19.5;19.5;19.5;19.5;19.5…
20;19.9;19.8;19.9;19.6;19.8;19.9;19.9;19.8;19.8;19.8;19.8;19.8;19.8;19.8;19.8;19.7;19.9;19.8;19.8;19.8;19.9;19.8;19.8;19.7;19.7;19.7;19.7;19.7;19.7;19.7;19.7;19.7;19.7;19.6;19.6;19.6;19.6;19.6;19.5;19.6;19.5;19.6;19.6;19.6;19.6;19.6;19.5;19.6;19.5;19.5;19.5;19.5;19.5;19.5;19.6;19.5;19.5;19.5;19.5;19.5;19.5;19.5;19.5;19.6;19.5;19.5;19.5;19.5;19.5;19.5;19.6;19.5;19.5;19.5;19.5;19.5;19.5;19.4;19.5;1…
20;20;19.9;19.9;19.8;19.9;19.9;19.9;19.9;19.9;19.8;19.8;19.8;19.8;19.8;19.8;19.8;19.7;19.9;19.7;19.9;19.8;19.9;19.8;19.8;19.8;19.7;19.8;19.8;19.7;19.7;19.6;19.7;19.6;19.6;19.6;19.6;19.7;19.6;19.6;19.6;19.6;19.6;19.6;19.5;19.6;19.6;19.6;19.6;19.5;19.5;19.6;19.5;19.5;19.5;19.5;19.5;19.5;19.5;19.5;19.5;19.5;19.5;19.5;19.5;19.6;19.6;19.6;19.5;19.5;19.5;19.5;19.6;19.5;19.5;19.5;19.5;19.5;19.5;19.6;19.…
20;19.9;20;19.9;19.9;19.9;19.9;19.9;19.9;19.9;19.9;19.8;19.8;19.9;19.8;19.8;19.8;19.8;19.9;19.8;19.9;19.8;19.9;19.8;19.8;19.8;19.9;19.9;19.9;19.8;19.8;19.8;19.7;19.6;19.7;19.8;19.8;19.7;19.6;19.8;19.7;19.6;19.6;19.6;19.6;19.6;19.6;19.6;19.6;19.6;19.5;19.6;19.5;19.5;19.6;19.6;19.5;19.5;19.5;19.5;19.5;19.5;19.5;19.6;19.5;19.6;19.6;19.5;19.5;19.6;19.6;19.5;19.5;19.5;19.6;19.5;19.6;19.5;19.6;19.5;19.…
20;20.1;20;19.9;19.9;19.9;19.9;19.9;19.9;19.9;19.9;19.9;19.9;19.8;19.9;19.9;19.9;19.9;19.9;19.9;19.9;19.9;19.8;19.9;19.8;19.8;19.8;19.9;19.8;19.8;19.8;19.7;19.7;19.6;19.7;19.7;19.6;19.7;19.7;19.7;19.6;19.6;19.7;19.7;19.6;19.6;19.6;19.6;19.5;19.6;19.4;19.5;19.5;19.6;19.6;19.5;19.5;19.4;19.4;19.5;19.5;19.5;19.5;19.5;19.6;19.5;19.4;19.6;19.6;19.5;19.5;19.6;19.6;19.5;19.5;19.5;19.6;19.6;19.6;19.6;19.…
20;20;20;19.9;20;19.9;19.9;19.8;19.8;19.9;19.9;19.9;20;20;19.9;19.9;19.9;19.8;19.9;19.9;20;19.8;20;19.8;20;19.8;19.9;19.9;19.8;19.9;19.8;19.8;19.7;19.7;19.7;19.7;19.7;19.7;19.7;19.7;19.7;19.8;19.7;19.6;19.5;19.6;19.5;19.6;19.6;19.6;19.6;19.7;19.6;19.6;19.6;19.6;19.4;19.5;19.6;19.4;19.5;19.5;19.5;19.5;19.5;19.5;19.5;19.5;19.6;19.6;19.5;19.6;19.6;19.6;19.6;19.5;19.6;19.6;19.6;19.6;19.6;19.6;19.6;19…
20;20;20;20;19.9;20;19.9;19.9;19.9;19.8;20;19.9;20;19.9;20;19.9;20;19.9;19.9;19.9;19.9;19.9;19.9;19.8;19.9;20;19.9;19.9;19.9;19.8;19.8;19.9;19.8;19.7;19.7;19.7;19.7;19.7;19.7;19.7;19.6;19.7;19.7;19.7;19.6;19.6;19.7;19.6;19.7;19.6;19.6;19.6;19.7;19.6;19.6;19.5;19.6;19.5;19.6;19.5;19.5;19.5;19.5;19.5;19.5;19.5;19.6;19.5;19.6;19.6;19.5;19.6;19.7;19.5;19.6;19.6;19.6;19.6;19.6;19.6;19.6;19.6;19.6;19.8…
20.2;20;20;20;20;19.9;19.9;19.9;19.9;19.9;19.9;20;19.9;20;20;19.9;19.9;19.9;19.9;19.9;19.9;19.9;19.8;20;20;20;19.9;19.9;19.9;19.9;19.8;19.9;19.8;20;19.6;19.7;19.8;19.6;19.7;19.7;19.7;19.7;19.6;19.7;19.7;19.7;19.6;19.7;19.6;19.7;19.6;19.7;19.7;19.6;19.5;19.6;19.6;19.5;19.5;19.5;19.5;19.5;19.5;19.5;19.5;19.5;19.6;19.6;19.6;19.6;19.6;19.7;19.6;19.6;19.6;19.6;19.6;19.7;19.6;19.6;19.6;19.6;19.6;19.9;1…
20;20.1;20.1;20.1;19.9;19.9;19.9;20;19.9;20;20;20;20;20;20;19.9;19.9;19.9;19.9;20;19.9;19.9;19.9;19.9;19.7;19.9;19.9;19.9;19.9;19.9;19.9;19.8;19.8;19.8;19.8;19.8;19.8;19.8;19.8;19.8;19.7;19.7;19.7;19.7;19.7;19.7;19.7;19.7;19.7;19.7;19.6;19.7;19.6;19.7;19.6;19.6;19.5;19.5;19.5;19.5;19.5;19.5;19.6;19.5;19.7;19.6;19.6;19.6;19.6;19.5;19.6;19.6;19.6;19.6;19.6;19.7;19.6;19.6;19.6;19.6;19.6;19.7;19.7;19…
20.1;20;20.1;20;20;19.9;20;19.9;20;20;19.9;19.9;20;20;20;20;20;20;20;20;20;20;20;19.9;20;20;19.9;20;19.9;20;20;19.9;19.8;20;19.8;19.8;19.8;19.7;19.7;19.8;19.8;19.7;19.8;19.7;19.8;19.7;19.6;19.7;19.7;19.7;19.7;19.7;19.7;19.7;19.7;19.5;19.6;19.6;19.6;19.6;19.6;19.6;19.5;19.6;19.6;19.7;19.6;19.5;19.7;19.6;19.7;19.7;19.6;19.6;19.6;19.7;19.6;19.6;19.6;19.6;19.7;19.7;19.9;19.9;19.8;19.9;19.9;20;19.9;20…
20.1;20.1;20.1;20.1;20.1;19.9;20;19.9;20.1;20;19.9;20.1;19.9;20;20;20;20;20;20;20;20;19.9;20;20;20;19.9;20;20.1;19.9;20;19.9;20;19.8;19.8;19.8;19.8;19.8;19.8;19.8;19.8;19.9;19.8;19.8;19.8;19.7;19.8;19.8;19.7;19.7;19.7;19.7;19.7;19.7;19.6;19.7;19.8;19.6;19.6;19.6;19.5;19.5;19.6;19.6;19.6;19.7;19.7;19.7;19.5;19.8;19.7;19.7;19.7;19.7;19.7;19.6;19.7;19.6;19.7;19.7;19.6;19.7;19.8;19.8;19.9;20.1;20.1;2…
20.1;20;20;20;20;20;20;19.9;20;20;20.1;20;20;20;20;20;20;20;20;20;20;20;20;20;20;20;19.9;20.1;20;20;20;20;19.9;19.9;19.8;19.8;19.8;19.8;19.8;19.9;19.9;19.9;19.8;19.8;19.8;19.8;19.8;19.7;19.7;19.7;19.7;19.8;19.7;19.7;19.8;19.7;19.6;19.7;19.7;19.6;19.6;19.6;19.6;19.7;19.7;19.7;19.7;19.7;19.7;19.7;19.7;19.7;19.6;19.7;19.7;19.6;19.6;19.7;19.7;19.8;19.7;19.9;19.9;20;20.1;20.1;20.1;20.1;20.1;20.1;20.1;…
20.3;20.1;20.1;20.1;20;19.9;20;20;20;20;20;20.1;19.9;20;20.1;20.1;19.8;20;20;20;20;19.9;20;20;20;20.1;20;20;19.9;20.1;20;20;19.9;19.9;19.9;19.8;19.7;19.8;19.8;19.8;19.9;19.9;19.9;19.8;19.8;19.8;19.9;19.8;19.9;19.8;19.8;19.8;19.8;19.7;19.8;19.7;19.6;19.7;19.7;19.7;19.6;19.6;19.6;19.6;19.7;19.7;19.7;19.7;19.7;19.8;19.7;19.7;19.7;19.6;19.7;19.7;19.7;19.7;19.8;19.8;19.8;19.9;20;20.1;20;20.2;20.1;20.1…
20.2;20;20.1;20.2;20.1;20.1;20.1;20.1;20.1;20.1;20.1;20;19.9;20;20.1;20;20;20;20;20.1;20.1;20.1;20.1;20;20;20;20.1;20;20.1;20.1;20;19.9;19.9;20;19.9;19.9;19.8;19.9;19.8;19.9;19.9;19.9;20;19.9;19.8;19.8;19.8;19.8;19.8;19.9;19.9;19.8;19.8;19.8;19.9;19.7;19.7;19.7;19.7;19.6;19.7;19.7;19.7;19.7;19.7;19.7;19.7;19.7;19.8;19.8;19.7;19.8;19.8;19.7;19.8;19.8;19.7;19.7;19.9;19.8;19.8;20;20.1;20.2;20.2;20.2…
20.2;20.1;20.1;20.1;20.1;20.1;20.1;20.1;20.1;20.1;20.1;20;20.1;20.1;20;20;20;20.1;20.1;20;20.1;20;20;20.1;20;20.1;20;20.1;20;20;20.1;20;20;19.9;20;19.8;19.8;19.8;19.8;19.9;19.8;19.9;19.9;19.9;19.8;20;19.8;19.9;19.8;19.9;19.8;19.8;19.8;19.8;19.7;19.8;19.7;19.7;19.7;19.7;19.7;19.7;19.7;19.7;19.8;19.8;19.8;19.7;19.8;19.8;19.7;19.8;19.7;19.8;19.8;19.8;19.8;19.9;19.9;19.9;19.9;19.9;20.2;20.2;20.2;20.2…
20.2;20.2;20.1;20.2;20.1;20.1;20;19.9;20.1;20.1;20.1;20.1;20.1;20.1;20.1;20.1;20;20.1;20.1;20.1;20;20;20.1;20.1;20;20.1;20;20.1;20.1;20.1;20.1;20;19.9;20;19.9;19.9;20;19.9;19.7;20;20.1;20;20;19.9;20;19.9;19.9;19.9;19.9;19.8;19.8;19.9;19.8;19.7;20;19.8;19.8;19.8;19.8;19.7;19.7;19.7;19.7;19.7;19.8;19.8;19.8;19.8;19.8;19.8;19.7;19.8;19.8;19.8;19.8;19.9;19.9;19.9;19.9;19.9;20;20.1;20.2;20.2;20.4;20.3…
20.2;20.1;20.1;20.1;20.1;20.1;20.1;20.1;20;20;20.1;20.1;20.1;20.2;20.1;20.1;20.1;20.1;20.1;20.2;20.1;20.1;20.1;20.1;20.1;20.1;20;20.1;20.1;20.1;20.1;20.1;20;20;20;19.9;19.9;20;19.9;20;19.9;19.9;20;20;19.9;20;19.9;19.9;19.9;19.9;19.9;19.9;19.8;19.9;19.9;19.9;19.8;19.8;19.7;19.8;19.8;19.8;19.8;19.7;19.8;19.8;19.8;19.8;19.8;19.8;19.8;19.9;19.8;19.8;20;20;20;20;20;20;20;20.1;20.3;20.2;20.3;20.3;20.4;…
20.2;20.2;20.1;20.2;20.1;20.1;20.1;20.1;20.1;20.1;20.1;20.1;20.1;20.1;20.1;20.1;20.1;20;20.1;20.1;20.1;20.1;20.1;20.1;20.1;20.1;20.1;20.1;20.1;20.1;20.1;20.1;20;19.9;20;20;20.1;20;20;20.1;20.1;19.9;19.9;20;20;20;20;19.9;19.9;19.9;19.9;19.9;19.9;19.9;19.9;19.9;19.8;20;19.8;19.8;19.7;19.8;19.8;19.8;19.8;19.9;19.8;19.9;19.9;19.9;19.8;19.9;20;19.9;20.1;20;20;20;20;20;20.1;20.2;20.3;20.3;20.3;20.3;20.…
20.3;20.2;20.1;20.1;20;20.1;20.2;20.1;20.1;20.2;20.1;20.1;20.1;20.1;20.1;20.1;20.1;20.1;20.1;20.1;20.2;20.1;20.2;20.1;20.1;20;20.2;20.2;20;20.1;20.1;20.1;20;20;20;20;19.9;19.9;19.9;19.9;20.1;20;20.1;20;20;20.1;19.9;20.1;19.9;20;20;19.9;19.9;20;19.9;19.9;19.8;19.8;19.8;19.8;19.9;19.9;19.9;19.7;19.8;19.9;19.8;19.8;19.9;19.9;19.9;19.9;20;19.9;20;20.1;20;20.1;20.1;20.2;20.1;20.1;20.3;20.3;20.4;20.6;2…
20.2;20.1;20.1;20.1;20.1;20.1;20.2;20.2;20.1;20.1;20.1;20.1;20.2;20.1;20.1;20.1;20.1;20.1;20.2;20.2;20.1;20.1;20.3;20;20.1;20;20.2;20.2;20.2;20.1;20.1;20.1;20.1;20;20;20.1;20.1;20;20;20;19.9;20;20.1;20;20;20;20;20;20;20;19.9;19.9;19.8;19.9;19.9;19.9;19.9;19.9;19.8;19.9;19.8;19.8;19.9;19.8;19.9;19.9;19.9;19.9;20;19.9;20;20;20;20;20;20.1;20.1;20.1;20.2;20.3;20.1;20.3;20.4;20.4;20.5;20.6;20.5;20.7;2…
20.3;20.3;20.2;20.1;20.1;20.1;20.2;20.1;20.1;20.2;20.1;20.2;20.1;20.1;20.1;20.1;20.1;20.1;20.1;20.1;20.2;20.1;20.1;20.1;20.1;20;20;20.2;20.2;20.2;20.1;20.2;20.1;20.1;20.1;20.1;20;19.9;20;20.1;20;20;20.1;20.1;20.1;20;20;20;20;20;19.9;19.9;20;20;19.9;19.9;19.8;20;19.8;19.8;19.9;19.8;19.9;19.9;19.9;20;19.9;19.9;19.9;20;19.9;20;20.1;20;20.2;20.1;20.1;20.1;20.2;20.1;20.3;20.3;20.4;20.5;20.8;20.7;20.7;…
20.3;20.2;20.2;20.2;20.2;20.1;20.2;20.2;20.1;20.2;20.1;20.1;20.1;20.1;20.1;20.1;20.1;20.1;20.1;20.1;20.2;20.2;20.1;20.2;20.1;20;20;20;20.1;20.2;20.1;20.1;20;20;20.1;20;20.1;20;20;20;20.1;20.1;20.1;20.1;20;20.1;20;20;19.8;19.9;19.9;19.9;19.9;20;19.9;19.9;19.8;19.9;19.9;19.8;19.8;19.9;19.9;19.9;19.9;20;20;20;20;20.1;20;20;20.1;20.1;20.2;20.1;20.2;20.2;20.1;20.3;20.3;20.4;20.6;20.5;20.9;20.8;20.9;20…
20.3;20.2;20.1;20.2;20.2;20.2;20.2;20.2;20.2;20.2;20.1;20.1;20.1;20.2;20.1;20.1;20.2;20.2;20.1;20.2;20.1;20.1;20.1;20.1;20.1;20.1;20;20.2;20.2;20.2;20.1;20.1;20.1;20.1;20.1;20.1;20;20;20.1;20.2;20.1;20.1;20;20;20;20;20;20;20;20;19.9;19.9;19.9;20;19.9;20;19.9;19.9;20;20;20;20;20;19.9;20;20;20;20.1;20.1;20;20;20.1;20.1;20.2;20.3;20.3;20.3;20.3;20.3;20.4;20.4;20.4;20.6;20.6;20.9;20.8;20.9;20.8;20.8;…
20.3;20.2;20.2;20.1;20.2;20.1;20.2;20.1;20.1;20.2;20.1;20.3;20.1;20.1;20.2;20.2;20.1;20.1;20.1;20.2;20.2;20.2;20.2;20.2;20.2;20.2;20.2;20.1;20.1;20.2;20.1;20.1;20.1;20.1;20.1;20.1;20;19.9;20.1;20.1;20.1;20.1;20.1;20.1;20.1;20.1;20;20;20;20.1;20;20;20;20;20;19.9;19.9;20;20;20;20;20;20;20;20.1;20.1;20.1;20.1;20.2;20.2;20.2;20.2;20.3;20.3;20.3;20.3;20.3;20.4;20.4;20.3;20.5;20.5;20.7;20.7;20.8;20.8;2…
20.4;20.3;20.2;20.2;20.2;20.2;20.1;20.1;20.1;20.1;20.3;20.1;20.1;20.1;20.1;20.2;20.2;20.1;20.2;20.2;20.1;20.2;20.2;20.1;20.2;20.1;20.1;20.2;20.2;20.1;20.2;20.1;20;20.1;20.2;20.1;20.1;20.1;20.1;20.1;20.1;20;20.1;20;20.1;20.1;20.1;20.1;20;20.1;20;20;20;20;20;20;20;20;20;20;20;20;20.1;20;20.1;20.1;20;20.1;20.1;20.1;20.2;20.1;20.3;20.3;20.2;20.3;20.3;20.3;20.4;20.5;20.5;20.7;20.8;20.9;20.9;20.9;20.9;…
20.3;20.3;20.2;20.2;20.1;20.2;20.2;20.1;20.2;20.2;20.2;20.2;20.1;20.2;20.3;20.1;20.1;20.1;20.2;20.2;20.2;20.2;20.2;20.2;20.2;20.1;20.2;20.2;20.2;20.2;20.2;20.2;20.1;20.2;20.1;20.1;20.1;20.1;20.1;20.1;20.1;20.1;20.1;20.1;20;20.1;20.1;20.1;20;20.1;20.1;20.1;20;20;20.1;20.1;20;20;20;20;20;20;20.1;20.1;20.1;20.1;20;20.2;20.2;20.2;20.2;20.3;20.3;20.3;20.3;20.3;20.4;20.4;20.5;20.6;20.8;20.8;20.8;20.9;2…
20.3;20.3;20.2;20.2;20.2;20.1;20.1;20.2;20.2;20.1;20.2;20.2;20.1;20.2;20.2;20.2;20.2;20.1;20.1;20.3;20.2;20.2;20.2;20.2;20.1;20.2;20.1;20.2;20.2;20.2;20.2;20.2;20;20.1;20.1;20;20.1;20.1;20.1;20.1;20.1;20.1;20.1;20.1;20.1;20.1;20;20.2;20;20;20.1;20.1;19.9;20.1;20.1;20;20;20;20;20;20;20.1;20.1;20.1;20.1;20.1;20.2;20.1;20.2;20.1;20.2;20.3;20.3;20.3;20.4;20.4;20.5;20.5;20.5;20.6;20.8;20.9;20.9;20.8;2…
20.3;20.3;20.2;20.2;20.2;20.1;20.2;20.1;20.2;20.1;20.2;20.2;20.2;20.2;20.2;20.2;20.1;20.2;20.1;20.2;20.2;20.2;20.2;20.1;20.1;20.1;20.1;20.1;20.2;20.2;20.1;20.1;20.1;20;20.1;20.1;20.1;20.1;20;20.1;20.1;20.1;20.1;20.1;20.1;20.1;20;20;20;20;20;20.1;20;20;20.1;20.1;20.1;20.1;20.1;20;20.1;20.1;20.1;20.1;20.2;20.2;20.2;20.3;20.3;20.2;20.3;20.3;20.3;20.3;20.3;20.5;20.5;20.5;20.6;20.7;20.8;20.7;20.9;20.8…
20.4;20.2;20.2;20.1;20.1;20.1;20.1;20.1;20.1;20.1;20.2;20.2;20.2;20.2;20.1;20.2;20.2;20.2;20.2;20.2;20.1;20.1;20.1;20.2;20.2;20.2;20.1;20.2;20.2;20.1;20.2;20.2;20.1;20;20.1;20.1;20.1;20.1;20.1;20.1;20.2;20.1;20.1;20.1;20.1;20.1;20;20;20;20.1;20.1;20.1;20.1;20.1;20.1;20;20;20;20.1;20;20.1;20.1;20.2;20.2;20.2;20.1;20.1;20.3;20.2;20.3;20.3;20.3;20.4;20.4;20.6;20.4;20.5;20.5;20.6;20.7;20.8;20.9;20.8;…
20.1;20.1;20.1;20.2;20.1;20.1;20.1;20.2;20.1;20.2;20.1;20.2;20.1;20.2;20.2;20.1;20.1;20.1;20.1;20.1;20.1;20.1;20.2;20;20.2;20.2;20.1;20.1;20.2;20.2;20.1;20;20.1;20;20.2;20.1;20.1;20.1;20.1;20.1;20.1;20.1;20.1;20.1;20.1;20;20;20;20.1;20.1;20.1;20.1;20;20.1;20.1;20.1;20;20;20.1;20.1;20.1;20.1;20.1;20.2;20.2;20.2;20.3;20.2;20.3;20.3;20.3;20.3;20.4;20.4;20.5;20.6;20.6;20.6;20.7;20.7;20.8;20.8;20.9;20…
20.2;20.1;20.1;20.2;20.1;20.1;20.1;20.1;20.2;20.1;20.2;20.1;20.1;20.2;20.2;20.2;20.2;20.1;20.1;20.2;20.1;20.2;20.2;20.1;20.2;20.1;20.2;20.2;20.2;20.1;20.2;20.2;20;20.1;20.2;20.1;20.1;20.1;20.1;20.1;20.1;20.1;20.2;20.1;20.1;20;20;20;20;20;20;20.1;20;20.1;20.1;20.1;20;20.1;20.1;20.1;20.1;20.1;20.2;20.2;20.3;20.2;20.3;20.2;20.4;20.3;20.3;20.6;20.4;20.5;20.7;20.7;20.6;20.7;20.7;20.8;20.8;20.8;20.9;20…
20.2;20.2;20.2;20.1;20.2;20.1;20.2;20.3;20.2;20.2;20.1;20.1;20.1;20.2;20.1;20.2;20.2;20.1;20.2;20.1;20.1;20.2;20.2;20.2;20.2;20.2;20.2;20.2;20.2;20.2;20.1;20.2;20.1;20.1;20.2;20.1;20.1;20.1;20.1;20.1;20.1;20.1;20.1;20.1;20.1;20.1;20.1;20.1;20.1;20;20.1;20.1;20.1;20.1;20.2;20.1;20;20.1;20.1;20.1;20.2;20.2;20.2;20.2;20.3;20.3;20.3;20.3;20.5;20.4;20.4;20.5;20.6;20.7;20.6;20.7;20.7;20.7;20.8;20.8;20.…
20.3;20.2;20.2;20.2;20.2;20.2;20.2;20.2;20.1;20.2;20.2;20.2;20.1;20.1;20.2;20.2;20.1;20.1;20.1;20.1;20.1;20.1;20.3;20.2;20.2;20.2;20.2;20.2;20.2;20.2;20.2;20;20.2;20.1;20.1;20.2;20;20.1;20.1;20.1;20.1;20.1;20.2;20.2;20.1;20.1;20.1;20.1;20.1;20.1;20.2;20.2;20.2;20.1;20.1;20.2;20.1;20.2;20.2;20.2;20.2;20.2;20.2;20.2;20.3;20.3;20.4;20.4;20.4;20.5;20.5;20.5;20.6;20.6;20.7;20.8;20.7;20.8;20.8;20.8;20.…
20.3;20.2;20.3;20.2;20.2;20.2;20.2;20.2;20.2;20.2;20.2;20.2;20.2;20.1;20.2;20.2;20.2;20.1;20.2;20.2;20.1;20.1;20.2;20.2;20.3;20.2;20.2;20.2;20.2;20.2;20.1;20.1;20.2;20.1;20.2;20.1;20.1;20.1;20.1;20.2;20.2;20.1;20.1;20.1;20.1;20.1;20;20.1;20.1;20.1;20.1;20.1;20.2;20.2;20.2;20.2;20.1;20.2;20.2;20.2;20.2;20.2;20.2;20.2;20.4;20.3;20.4;20.4;20.4;20.5;20.5;20.6;20.6;20.7;20.7;20.8;20.7;20.8;20.8;20.9;2…
20.4;20.2;20.2;20.2;20.2;20.2;20.1;20.2;20.2;20.2;20.2;20.2;20.2;20.2;20.1;20.1;20.2;20.1;20.2;20.2;20.1;20.2;20.2;20.2;20.2;20.3;20.2;20.1;20.2;20.2;20.2;20.2;20.2;20.2;20.1;20.2;20;20.1;20.1;20.1;20.1;20.2;20.1;20.2;20.1;20.1;20.1;20.1;20.1;20.1;20.2;20.2;20.2;20.2;20.2;20.2;20.2;20.2;20.2;20.2;20.2;20.3;20.4;20.3;20.4;20.4;20.5;20.4;20.5;20.4;20.5;20.6;20.6;20.6;20.8;20.8;20.8;20.8;20.8;20.8;2…
20.3;20.3;20.2;20.2;20.2;20.2;20.2;20.1;20.2;20.2;20.2;20.2;20.2;20.2;20.1;20.1;20.2;20.2;20.2;20.2;20.1;20.1;20.2;20.2;20.2;20.2;20.2;20.2;20.2;20.2;20.2;20.2;20.2;20.2;20.1;20.1;20.1;20.1;20.1;20.1;20.2;20.2;20.1;20.1;20.1;20.1;20.1;20.2;20.1;20.1;20.2;20.1;20.2;20.3;20.2;20.2;20.2;20.2;20.3;20.2;20.3;20.3;20.4;20.3;20.5;20.4;20.4;20.5;20.5;20.5;20.6;20.7;20.7;20.7;20.8;20.8;20.8;20.8;20.9;20.9…
20.3;20.3;20.2;20.2;20.2;20.2;20.2;20.2;20.2;20.2;20.2;20.2;20.2;20.2;20.2;20.2;20.2;20.2;20.2;20.2;20.2;20.2;20.2;20.2;20.2;20.2;20.2;20.2;20.2;20.2;20.2;20.1;20.1;20.1;20.1;20.1;20.1;20;20;20.3;20.1;20.2;20.1;20.2;20.2;20.1;20.1;20.1;20.1;20.2;20.2;20.3;20.1;20.3;20.2;20.3;20.2;20.2;20.3;20.4;20.3;20.3;20.5;20.5;20.5;20.4;20.5;20.5;20.6;20.6;20.7;20.7;20.7;20.8;20.8;20.8;20.9;21;20.9;20.9;21;21…
20.3;20.3;20.2;20.3;20.2;20.2;20.3;20.1;20.2;20.2;20.2;20.2;20.1;20.1;20.2;20.2;20.1;20.1;20.2;20.2;20.1;20.2;20.2;20.2;20.2;20.2;20.2;20.1;20.2;20.2;20.2;20.1;20.1;20.1;20.1;20.1;20.1;20.1;20.1;20.1;20.1;20.2;20.1;20.2;20.1;20.2;20.2;20.2;20.2;20.2;20.2;20.2;20.2;20.3;20.3;20.3;20.3;20.3;20.3;20.3;20.5;20.4;20.5;20.5;20.5;20.5;20.6;20.5;20.6;20.6;20.7;20.7;20.8;20.8;20.8;20.8;20.8;20.9;21;21;21;…
20.3;20.2;20.2;20.2;20.2;20.2;20.2;20.2;20.2;20.1;20.1;20.1;20.1;20.2;20.2;20.2;20.2;20.2;20.2;20.2;20.1;20.2;20.1;20.2;20.2;20.2;20.2;20.2;20.2;20.2;20.2;20.1;20.2;20.1;20.1;20.1;20.1;20.1;20.2;20.1;20.2;20.2;20.2;20.2;20;20.2;20.2;20.2;20.2;20.2;20.1;20.3;20.3;20.3;20.3;20.3;20.3;20.3;20.4;20.3;20.4;20.4;20.4;20.4;20.5;20.5;20.6;20.6;20.7;20.7;20.7;20.7;20.8;20.8;20.8;20.8;20.9;21;20.9;21;21;21…
20.3;20.2;20.2;20.2;20.2;20.2;20.2;20.2;20.2;20.2;20.2;20.1;20.1;20.2;20.2;20.2;20.2;20.2;20.1;20.2;20.2;20.1;20.1;20.2;20.2;20;20.1;20.2;20.2;20.2;20.2;20.2;20.1;20.1;20.1;20.1;20.1;20.1;20.1;20.2;20.2;20.2;20.2;20.2;20.2;20.2;20.2;20.2;20.2;20.2;20.3;20.3;20.3;20.3;20.3;20.3;20.3;20.3;20.4;20.4;20.4;20.5;20.5;20.5;20.6;20.6;20.6;20.6;20.7;20.7;20.7;20.8;20.9;20.7;20.9;20.9;20.8;21;21;21;21.1;21…
20.4;20.3;20.2;20.2;20.2;20.2;20.2;20.2;20.2;20.1;20.1;20.1;20.2;20.2;20.1;20.1;20.2;20.2;20.1;20.2;20.1;20.1;20.2;20.1;20.1;20.1;20.2;20.2;20.2;20.2;20.2;20.2;20.1;20.1;20.2;20.1;20.1;20.1;20.2;20.2;20.1;20.2;20.2;20.2;20.2;20.2;20.1;20.2;20.2;20.2;20.2;20.3;20.3;20.3;20.3;20.3;20.3;20.3;20.4;20.4;20.4;20.5;20.4;20.6;20.6;20.7;20.7;20.7;20.8;20.7;20.8;20.8;20.8;20.8;20.9;20.9;20.9;21;21;21;21.1;…
20.3;20.3;20.3;20.2;20.2;20.2;20.2;20.2;20.2;20.2;20.1;20.2;20.1;20.2;20.2;20.2;20.1;20.1;20.1;20.1;20.2;20.1;20.2;20.2;20.2;20.1;20.1;20.1;20.1;20.1;20.2;20.2;20.2;20.1;20.1;20.1;20.1;20.1;20.1;20.1;20.2;20.2;20.2;20.2;20.2;20.2;20.2;20.2;20.2;20.2;20.2;20.3;20.3;20.3;20.3;20.4;20.3;20.5;20.4;20.4;20.5;20.5;20.5;20.6;20.6;20.7;20.6;20.8;20.7;20.8;20.8;20.8;20.8;20.9;20.9;21;21;21;21;21.1;21.1;21…
20.3;20.2;20.2;20.3;20.2;20.2;20.2;20.1;20.2;20.3;20.2;20.1;20.2;20.2;20.4;20.1;20.1;20.2;20.2;20.1;20.2;20.2;20.1;20.2;20.1;20.2;20.1;20.2;20.1;20.2;20.2;20.2;20.1;20.2;20.1;20.1;20.1;20.1;20.2;20.2;20.2;20.2;20.3;20.2;20.2;20.2;20.2;20.2;20.2;20.2;20.2;20.3;20.3;20.3;20.3;20.4;20.3;20.5;20.5;20.4;20.5;20.6;20.6;20.6;20.7;20.7;20.8;20.7;20.9;20.9;20.9;20.9;20.9;20.9;20.9;21.1;20.9;21;21;21.1;21.…
20.4;20.3;20.3;20.3;20.2;20.2;20.2;20.2;20.1;20.2;20.2;20.2;20.1;20.1;20.2;20.2;20.1;20.1;20.2;20.1;20.2;20.2;20.2;20.2;20.2;20.2;20.2;20.2;20.2;20.2;20.2;20.2;20.1;20.2;20.1;20.1;20.1;20.2;20.2;20.2;20.2;20.3;20.3;20.2;20.3;20.2;20.3;20.2;20.3;20.3;20.3;20.3;20.3;20.3;20.3;20.5;20.4;20.4;20.5;20.5;20.6;20.6;20.6;20.6;20.6;20.9;20.7;20.9;20.8;20.9;20.9;20.9;20.9;20.9;21;21;21;21;21.1;21.1;21.1;21…
20.4;20.4;20.2;20.3;20.2;20.2;20.2;20.2;20.4;20.1;20.2;20.2;20.2;20.3;20.2;20.2;20.1;20.2;20.1;20.2;20.2;20.2;20.3;20.2;20.2;20.2;20.2;20.2;20.2;20.2;20.2;20.2;20.1;20.2;20.2;20.1;20.1;20.1;20.2;20.2;20.2;20.2;20.3;20.3;20.3;20.3;20.3;20.3;20.3;20.3;20.3;20.3;20.4;20.4;20.5;20.5;20.5;20.5;20.5;20.5;20.6;20.6;20.7;20.7;20.7;20.9;20.9;20.9;20.9;20.9;20.9;20.9;21;21;21;21.1;21;21.1;21.1;21.1;21.1;21…
20.4;20.3;20.3;20.2;20.2;20.2;20.1;20.2;20.5;20.2;20.2;20.2;20.2;20.3;20.3;20.2;20.1;20.2;20.2;20.2;20.2;20.2;20.2;20.3;20.2;20.2;20.2;20.2;20.2;20.2;20.1;20.2;20.2;20.2;20.2;20.2;20.2;20.1;20.2;20.2;20.3;20.2;20.3;20.3;20.3;20.3;20.3;20.3;20.3;20.4;20.3;20.4;20.5;20.4;20.5;20.6;20.5;20.6;20.6;20.6;20.7;20.7;20.7;20.8;20.8;20.8;20.9;20.9;20.9;20.9;21;20.9;21.1;21.1;21;21.1;21.1;21.1;21.1;21.1;21.…
20.4;20.4;20.3;20.2;20.2;20.2;20.2;20.1;20.2;20.2;20.2;20.2;20.2;20.2;20.2;20.2;20.2;20.1;20.2;20.2;20.2;20.3;20.3;20.2;20.2;20.2;20.2;20.2;20.3;20.2;20.2;20.2;20.2;20.1;20.2;20.1;20.1;20.1;20.1;20.2;20.2;20.2;20.3;20.3;20.4;20.3;20.4;20.3;20.3;20.3;20.4;20.4;20.4;20.5;20.5;20.6;20.6;20.6;20.6;20.7;20.7;20.7;20.8;20.9;20.9;20.9;20.9;20.9;21;21;21;21.1;21;21.1;21;21.1;21.1;21.1;21.1;21.1;21.1;21.1…
20.3;20.4;20.3;20.2;20.2;20.2;20.2;20;20.2;20.2;20.2;20.3;20.2;20.2;20.2;20.2;20.1;20.2;20.2;20.2;20.2;20.2;20.2;20.2;20.2;20.3;20.2;20.2;20.2;20.2;20.2;20.3;20.2;20.2;20.1;20.1;20.1;20.2;20.2;20.2;20.2;20.2;20.4;20.3;20.3;20.3;20.3;20.3;20.4;20.3;20.5;20.5;20.5;20.5;20.5;20.6;20.5;20.6;20.7;20.7;20.8;20.8;20.8;20.8;20.8;21;21;21;21;20.9;21;21.1;21;21.1;21.1;21.1;21.2;21.1;21.1;21.1;21.1;21.1;21.…
20.4;20.3;20.2;20.2;20.2;20.2;20.2;20.2;20.3;20.2;20.2;20.2;20.2;20.2;20.1;20.2;20.1;20.2;20.2;20.2;20.2;20.2;20.2;20.2;20.3;20.2;20.2;20.3;20.2;20.2;20.2;20.2;20.2;20.1;20.2;20.1;20.2;20.1;20.2;20.2;20.1;20.2;20.3;20.3;20.4;20.4;20.4;20.4;20.4;20.4;20.5;20.5;20.5;20.5;20.6;20.6;20.6;20.7;20.7;20.7;20.8;20.8;20.8;20.8;21;21;21;21;21;21;21;21.1;21.1;21.1;21.1;21.1;21.1;21.1;21.1;21.1;21.1;21.1;21.…
20.4;20.3;20.2;20.2;20.2;20.2;20.2;20.2;20.3;20.3;20.2;20.2;20.2;20.2;20.2;20.2;20.2;20.2;20.2;20.2;20.2;20.2;20.3;20.2;20.2;20.2;20.2;20.2;20.2;20.2;20.2;20.2;20.3;20.3;20.1;20.2;20.2;19.9;20.2;20.2;20.2;20.2;20.3;20.4;20.4;20.3;20.4;20.5;20.5;20.5;20.5;20.5;20.5;20.5;20.6;20.6;20.7;20.6;20.6;20.8;20.7;20.8;20.9;21;21;21;21;21;21.1;21;21.1;21.2;21.1;21.1;21;21.1;21.1;21.1;21.1;21.1;21.1;21.1;21.…
20.3;20.3;20.2;20.2;20.2;20.3;20.2;20.1;20.2;20.2;20.2;20.2;20.2;20.2;20.2;20.2;20.2;20.2;20.2;20.2;20.3;20.2;20.2;20.2;20.2;20.2;20.2;20.3;20.2;20.2;20.3;20.3;20.3;20.3;20.3;19.9;20.2;20.3;20.2;20.2;20.3;20.4;20.4;20.5;20.4;20.4;20.4;20.4;20.5;20.4;20.7;20.5;20.5;20.6;20.6;20.7;20.7;20.8;20.9;20.9;20.9;21;20.9;20.9;21;21.1;21;21;21.1;21.1;21.2;21.1;21.1;21.1;21.1;21.1;21;21.1;21.1;21.1;21.1;21.1…
20.3;20.2;20.2;20.2;20.2;20.2;20.3;20.2;20.2;20.2;20.2;20.2;20.2;20.2;20.2;20.2;20.1;20.2;20.2;20.2;20.2;20.2;20.2;20.2;20.3;20.2;20.2;20.2;20.3;20.2;20.3;20.4;20.3;20.3;20.3;20.2;20.2;20.3;20.2;20.4;20.3;20.3;20.4;20.4;20.5;20.5;20.5;20.5;20.5;20.5;20.5;20.5;20.6;20.7;20.8;20.8;20.8;20.9;20.9;20.9;20.8;21;21.1;21;21.1;21;21;21.1;21.1;21.2;21.1;21.2;21.1;21.1;21.1;21.1;21;21.1;21.1;21.1;21;21;21;…
20.2;20.2;20.3;20.3;20.2;20.1;20.2;20.2;20.1;20.2;20.2;20.2;20.2;20.2;20.2;20.2;20.2;20.1;20.2;20.2;20;20.2;20.3;20.3;20.3;20.2;20.2;20.2;20.3;20.3;20.3;20.3;20.3;20.2;20.3;20.3;20.3;20.2;20.2;20.4;20.4;20.4;20.5;20.5;20.4;20.5;20.5;20.5;20.5;20.6;20.6;20.8;20.7;20.6;20.8;20.8;20.8;20.9;20.9;20.9;20.9;21;21;21.1;21;21.1;21.1;21.1;21.2;21.1;21.2;21.2;21.2;21.2;21.1;21.1;21;21;21;21;21;21;21;20.9;2…
20.3;20.3;20.3;20.4;20.2;20.2;20.1;20.1;20.2;20.2;20.2;20.2;20.2;20.2;20.2;20.2;20.2;20.1;20.1;20.2;20.2;20.2;20.2;20.3;20.3;20.2;20.3;20.2;20.3;20.3;20.3;20.4;20.3;20.3;20.3;20.2;20.3;20.3;20.3;20.3;20.4;20.3;20.4;20.5;20.5;20.5;20.5;20.5;20.6;20.6;20.6;20.8;20.7;20.8;20.7;20.8;20.9;20.8;20.9;20.9;21;21;21.1;21;21.1;21.1;21.2;21.2;21.2;21.2;21.2;21.2;21.2;21.1;21.1;21.1;21;20.8;20.8;20.9;20.9;21…
20.4;20.2;20.2;20.3;20.2;20.2;20.1;20.2;20.2;20.2;20.2;20.2;20.2;20.2;20.2;20.2;20.1;20.2;20.2;20.2;20.3;20.3;20.2;20.3;20.3;20.3;20.2;20.2;20.3;20.4;20.3;20.4;20.3;20.4;20.3;20.3;20.4;20.3;20.4;20.4;20.4;20.4;20.4;20.5;20.5;20.6;20.5;20.6;20.5;20.7;20.7;20.8;20.8;20.8;20.9;20.8;21;20.9;20.9;21;21;21.1;21.1;21.2;21.2;21.2;21.2;21.2;21.2;21.2;21.1;21.2;21.2;21.1;21.1;21;21;20.8;20.9;20.8;20.8;20.8…
20.4;20.3;20.2;20.3;20.2;20.2;20.2;20.2;20.2;20.2;20.1;20.2;20.2;20.2;20.2;20.2;20.1;20.2;20.1;20.2;20.3;20.2;20.2;20.2;20.3;20.2;20.2;20.2;20.2;20.2;20.3;20.3;20.4;20.3;20.3;20.3;20.3;20.4;20.3;20.4;20.5;20.3;20.5;20.5;20.6;20.5;20.6;20.6;20.7;20.6;20.8;20.8;20.8;20.9;20.9;20.8;21;20.9;21;21;21.1;21;21.1;21.2;21.2;21.2;21.2;21.2;21.1;21.1;21.2;21.2;21.1;21.1;21;21;20.9;21;20.8;20.8;20.8;20.8;20.…
20.4;20.3;20.2;20.3;20.2;20.2;20.2;20.2;20.3;20.2;20.2;20.2;20.2;20.2;20.3;20.2;20.1;20.2;20.2;20.3;20.3;20.2;20.3;20.2;20.3;20.3;20.3;20.3;20.2;20.3;20.3;20.3;20.3;20.3;20.4;20.4;20.3;20.4;20.4;20.5;20.4;20.5;20.5;20.5;20.5;20.6;20.5;20.6;20.6;20.8;20.8;20.8;20.8;20.9;21;20.9;21;21;21;21;21.1;21.1;21.1;21.1;21.2;21.2;21.2;21.2;21.1;21.1;21.1;21.2;21.1;21.1;20.9;21;21;20.9;20.8;20.8;20.6;20.8;20.…
20.4;20.3;20.2;20.3;20.2;20.2;20.2;20.1;20.1;20.2;20.2;20.1;20.2;20.2;20.2;20.2;20.2;20.2;20.2;20.2;20.2;20.3;20.3;20.2;20.3;20.3;20.3;20.3;20.3;20.4;20.3;20.3;20.3;20.3;20.4;20.4;20.4;20.4;20.4;20.5;20.5;20.5;20.6;20.5;20.6;20.6;20.6;20.7;20.7;20.8;20.8;20.9;20.9;20.8;21;21;21.1;21.1;21.1;21.1;21.1;21.1;21.2;21.1;21.2;21.2;21.2;21.2;21.2;21.1;21;21;21;21;21;20.9;20.8;20.9;20.7;20.9;20.6;20.7;20.…
20.4;20.2;20.2;20.2;20.2;20.2;20.1;20.2;20.2;20.1;20.2;20.1;20.2;20.2;20.2;20.3;20.2;20.2;20.3;20.2;20.3;20.3;20.2;20.3;20.3;20.2;20.3;20.2;20.3;20.3;20.3;20.3;20.3;20.4;20.3;20.3;20.4;20.3;20.4;20.5;20.6;20.5;20.5;20.6;20.6;20.6;20.7;20.8;20.8;20.8;20.8;20.9;21.1;21.1;21;21;21;21.1;21;21.1;21.2;21.1;21.2;21.2;21.1;21.2;21.1;21.1;21.1;21.1;20.9;21;21;21;21;20.9;20.8;20.9;20.8;20.7;20.6;20.6;20.6;…
20.4;20.2;20.2;20.2;20.2;20.2;20.2;20.2;20.1;20.3;20.1;20.2;20.2;20.2;20.2;20.2;20.2;20.2;20.2;20.2;20.3;20.2;20.4;20.3;20.2;20.2;20.2;20.3;20.3;20.3;20.4;20.3;20.4;20.4;20.4;20.4;20.4;20.5;20.4;20.6;20.5;20.6;20.6;20.7;20.6;20.6;20.7;20.8;20.8;20.9;21;21.1;20.9;21;21;21.1;21.1;21.1;21.2;21.2;21.2;21.2;21.2;21.2;21.1;21.1;21.2;21.1;21.1;21;20.8;20.9;20.9;20.9;20.8;20.8;20.7;20.7;20.7;20.6;20.6;20…
20.3;20.3;20.2;20.2;20.2;20.2;20.5;20.2;20.2;20.1;20.1;20.2;20.2;20.2;20.3;20.2;20.1;20.2;20.2;20.2;20.4;20.2;20.3;20.3;20.3;20.3;20.3;20.3;20.3;20.4;20.3;20.4;20.4;20.4;20.4;20.4;20.5;20.4;20.5;20.6;20.6;20.5;20.6;20.6;20.7;20.7;20.8;20.7;20.8;20.9;21;21;21.1;20.9;21.1;21.1;21.2;21.1;21.2;21.2;21.2;21.2;21.2;21.2;21.1;21.1;21;21;21;20.9;20.9;20.9;20.8;21;20.7;20.6;20.6;20.6;20.6;20.6;20.6;20.6;2…
20.3;20.2;20.2;20.2;20.2;20.1;20.3;20.1;20.1;20.1;20.1;20.2;20.2;20.2;20.2;20.2;20.1;20.1;20.1;20.1;20.4;20.3;20.3;20.3;20.2;20.3;20.3;20.3;20.3;20.4;20.3;20.4;20.4;20.4;20.5;20.4;20.4;20.5;20.5;20.6;20.6;20.5;20.6;20.6;20.7;20.7;20.8;20.9;20.9;20.9;21.1;21.1;21.1;21.1;21.1;21.1;21.1;21.1;21.1;21.2;21.1;21.2;21.2;21.1;21.1;21.1;21;21;21;20.9;20.8;20.9;20.8;20.7;20.8;20.7;20.6;20.7;20.6;20.7;20.6;…
20.3;20.2;20.2;20.2;20.2;20.2;20.1;20.2;20.1;20.2;20.1;20.2;20.2;20.2;20.2;20.2;20.1;20.2;20.2;20.2;20.2;20.2;20.2;20.3;20.5;20.4;20.3;20.4;20.4;20.4;20.4;20.4;20.4;20.4;20.5;20.4;20.4;20.5;20.4;20.6;20.6;20.6;20.6;20.7;20.7;20.9;20.8;21;21;21;20.9;21.1;21.1;21.2;21.2;21.1;21.2;21.1;21.2;21.1;21.2;21.2;21.1;21.1;21;21.1;20.9;20.9;20.9;20.9;20.9;20.8;20.6;20.6;20.7;20.7;20.6;20.6;20.6;20.6;20.6;20…
20.4;20.2;20.2;20.3;20.2;20.2;20.2;20.1;20.1;20.2;20.1;20.2;20.1;20.2;20.2;20.1;20.1;20.1;20.2;20.1;20.2;20.2;20.2;20.2;20.3;20.2;20.4;20.4;20.4;20.4;20.4;20.4;20.3;20.4;20.4;20.4;20.5;20.4;20.4;20.6;20.6;20.7;20.7;20.7;20.8;20.8;20.9;20.9;20.9;21;21.1;21.1;21.1;21.1;21.2;21.2;21.2;21.2;21.2;21;21.1;21.2;21.1;21;21;20.9;20.9;20.7;20.6;20.7;20.7;20.6;20.6;20.6;20.6;20.6;20.6;20.6;20.6;20.6;20.6;20…
20.3;20.2;20.2;20.2;20.1;20.1;20.2;20.1;20.1;20.1;20.1;20.2;20.1;20.2;20.1;20.1;20.2;20.2;20.2;20.2;20.2;20.2;20.2;20.3;20.3;20.4;20.4;20.4;20.4;20.4;20.3;20.4;20.4;20.5;20.4;20.4;20.4;20.4;20.5;20.7;20.7;20.7;20.8;20.8;20.8;20.9;20.9;20.9;20.9;21;21.1;21.1;21.1;21.1;21.2;21.3;21.2;21.2;21.1;21;21.1;21.1;20.8;20.8;20.8;20.8;20.5;20.7;20.7;20.6;20.5;20.6;20.5;20.5;20.5;20.6;20.6;20.6;20.6;20.7;20.…
20.3;20.2;20.2;20.1;20.2;20.1;20.1;20.1;20.1;20.1;20.1;20.2;20.1;20.1;20.1;20.2;20.2;20.1;20.2;20.3;20.3;20.2;20.3;20.3;20.3;20.3;20.4;20.4;20.4;20.3;20.3;20.4;20.4;20.4;20.4;20.4;20.4;20.5;20.5;20.7;20.8;20.8;20.8;20.8;20.8;20.9;20.9;21;21;21.1;21.1;21.2;21.3;21.2;21.2;21.2;21.2;21.1;21.1;21;20.9;20.7;20.8;20.6;20.7;20.7;20.4;20.5;20.5;20.5;20.5;20.5;20.5;20.5;20.6;20.6;20.6;20.7;20.7;20.6;20.8;…
20.3;20.2;20.2;20.2;20.1;20.1;20.2;20.2;20.2;20.1;20.1;20.2;20.2;20.1;20.2;20.2;20.2;20.2;20.2;20.2;20.2;20.3;20.3;20.2;20.3;20.2;20.4;20.4;20.4;20.4;20.4;20.4;20.4;20.4;20.4;20.4;20.5;20.7;20.5;20.6;20.7;20.7;20.8;20.9;20.8;20.8;20.9;21;20.9;21.1;21.1;21.1;21.2;21.2;21.2;21.2;21.2;21.1;21.1;20.8;20.9;20.8;20.6;20.5;20.5;20.5;20.4;20.4;20.4;20.5;20.5;20.6;20.5;20.6;20.6;20.7;20.7;20.8;20.8;20.7;2…
20.3;20.2;20.1;20.1;20.1;20.2;20.2;20.1;20.2;20.1;20.1;20.2;20.2;20.1;20.2;20.2;20.2;20.3;20.2;20.3;20.3;20.2;20.2;20.4;20.2;20.4;20.4;20.4;20.4;20.4;20.4;20.3;20.4;20.4;20.4;20.5;20.4;20.5;20.6;20.6;20.7;20.8;20.8;20.8;20.8;21;21;21.1;21;21.1;21.1;21.2;21.3;21.2;21.2;21.1;21.1;21;20.9;20.8;20.7;20.5;20.5;20.5;20.4;20.4;20.4;20.4;20.5;20.4;20.6;20.6;20.6;20.6;20.6;20.7;20.7;20.9;20.8;20.9;20.9;20…
20.3;20.2;20.1;20.2;20.1;20.1;20.1;20.2;20.2;20.2;20.1;20.2;20.2;20.2;20.2;20.2;20.2;20.2;20.2;20.2;20.2;20.2;20.3;20.2;20.3;20.4;20.4;20.4;20.4;20.4;20.3;20.4;20.4;20.4;20.4;20.5;20.5;20.5;20.5;20.7;20.7;20.8;20.8;20.9;20.9;21;20.9;21.1;21;21.1;21.2;21.2;21.2;21.2;21.2;21.2;20.9;20.8;20.8;20.6;20.3;20.5;20.4;20.4;20.4;20.4;20.5;20.5;20.5;20.6;20.6;20.6;20.6;20.7;20.7;20.8;20.7;20.9;20.8;20.9;20.…
20.1;20.2;20.2;20.2;20;20.2;20.2;20.2;20.2;20.1;20.1;20.1;20.3;20.1;20.2;20.3;20.2;20.2;20.2;20.3;20.3;20.3;20.3;20.4;20.4;20.3;20.4;20.4;20.4;20.4;20.5;20.4;20.4;20.5;20.4;20.5;20.5;20.5;20.6;20.8;20.7;20.8;20.9;20.9;20.9;21;21.1;21;21.1;21.2;21.2;21.2;21.2;21.2;21.2;20.9;20.9;20.6;20.5;20.4;20.2;20.3;20.3;20.4;20.4;20.4;20.4;20.5;20.6;20.6;20.6;20.7;20.7;20.7;20.7;20.9;20.9;20.8;21;21;21;21;21.…
20.2;20.2;20.2;20.2;20.1;20.2;20.1;20.1;20.2;20.2;20.1;20.2;20;20.2;20.2;20.2;20.2;20.2;20.2;20.2;20.3;20.3;20.2;20.3;20.3;20.3;20.4;20.4;20.4;20.3;20.4;20.4;20.4;20.5;20.4;20.5;20.5;20.6;20.5;20.8;20.7;20.8;20.8;20.9;21;21;21;21.1;21.2;21.2;21.2;21.2;21.2;21.2;21;20.9;20.7;20.4;20.2;20.2;20.2;20.2;20.4;20.4;20.4;20.5;20.4;20.5;20.6;20.6;20.6;20.8;20.8;20.8;20.7;20.9;20.9;21;21;21.1;21.2;21.2;21.…
20.2;20.2;20.2;20.2;20.1;20.2;20.1;20.1;20.1;20.1;20.2;20.2;20.1;20.2;20.2;20.2;20.1;20.3;20.2;20.3;20.3;20.3;20.3;20.3;20.3;20.3;20.4;20.4;20.4;20.4;20.5;20.4;20.4;20.5;20.4;20.5;20.5;20.6;20.6;20.7;20.8;20.9;20.9;21;21;21;21.1;21.2;21.1;21.2;21.2;21.2;21.2;21.1;21.1;20.9;20.7;20.5;20.3;20.2;20.2;20.3;20.3;20.4;20.4;20.5;20.6;20.5;20.6;20.7;20.7;20.9;20.8;20.9;20.9;21;21;21.1;21.1;21.1;21;21.1;2…
20.3;20.2;20.2;20.2;20.1;20.2;20.1;20.1;20.2;20.1;20.1;20.1;20.2;20.1;20.2;20.2;20.2;20.2;20.3;20.2;20.2;20.3;20.3;20.4;20.4;20.4;20.4;20.4;20.5;20.6;20.4;20.5;20.4;20.4;20.4;20.4;20.6;20.5;20.6;20.8;20.9;20.9;20.9;21;21;21;21;21.2;21.1;21.2;21.2;21.2;21.1;21;21.1;20.7;20.5;20.3;20.2;20.2;20.2;20.2;20.2;20.4;20.5;20.5;20.5;20.6;20.6;20.8;20.8;20.8;20.9;20.9;20.9;21;21;21;21.1;21.2;21.2;21.2;21.4;…
20.2;20.2;20.2;20.1;20.2;20.1;20.1;20.1;20.1;20.2;20.1;20.1;20.1;20.1;20.2;20.2;20.2;20.2;20.2;20.3;20.2;20.2;20.3;20.3;20.3;20.4;20.4;20.4;20.5;20.4;20.4;20.5;20.4;20.4;20.4;20.5;20.5;20.5;20.7;20.7;20.8;20.8;20.9;21;21;21.1;21.1;21.2;21.2;21.2;21.2;21;21.1;21;21;20.6;20.5;20.2;20.2;20.3;20.3;20.3;20.4;20.5;20.6;20.5;20.6;20.6;20.8;20.8;20.8;20.9;20.9;20.9;21;21.1;21.1;21.1;21.1;21.1;21.2;21.4;2…
20.3;20.1;20.1;20.2;20.1;20.1;20.1;20.1;20.1;20.1;20.1;20.1;20.2;20.2;20.2;20.1;20.2;20.3;20.2;20.3;20.2;20.2;20.2;20.3;20.3;20.3;20.5;20.4;20.5;20.4;20.4;20.5;20.6;20.6;20.5;20.6;20.5;20.6;20.7;20.7;20.9;20.9;20.9;21;21.1;21.1;21.1;21.1;21.1;21.2;21.2;21.1;21;21;20.8;20.7;20.2;20.3;20.2;20.2;20.3;20.3;20.4;20.6;20.6;20.7;20.7;20.8;20.9;20.9;20.9;21;21;21.1;21.1;21.1;21.1;21.2;21.1;21.2;21.3;21.3…
20.3;20.3;20.1;20.2;20.1;20.1;20.1;20.1;20.1;20.1;20.1;20.1;20.1;20.1;20.1;20.1;20.2;20.2;20.1;20.3;20.2;20.2;20.3;20.3;20.3;20.4;20.4;20.4;20.5;20.5;20.5;20.4;20.5;20.6;20.4;20.6;20.6;20.6;20.8;20.8;20.9;21;20.9;20.9;21.1;21;21.1;21;21.1;21.2;21.2;21.1;20.9;20.6;20.6;20.4;20.4;20.3;20.2;20.4;20.4;20.5;20.6;20.6;20.6;20.9;20.8;20.8;20.8;20.9;20.9;21;20.9;21.1;21.1;21.1;21.1;21.2;21.3;21.4;21.4;21…
20.1;20.3;20.2;20.1;20.1;20.1;20;20.1;20.1;20.1;20.1;20.2;20.1;20.1;20.1;20.2;20.1;20.1;20.1;20.2;20.2;20.2;20.3;20.3;20.4;20.3;20.3;20.4;20.4;20.4;20.5;20.5;20.5;20.5;20.5;20.6;20.6;20.7;20.7;20.8;20.9;20.9;21;21.1;21.1;21;21;21;20.9;20.9;20.8;20.9;20.9;20.6;20.4;20.2;20.3;20.5;20.5;20.4;20.4;20.4;20.6;20.8;20.7;20.9;20.9;20.9;21;21;21;21.1;21;21.1;21.1;21.2;21.2;21.3;21.3;21.3;21.3;21.4;21.6;21…
20.2;20.1;20.1;20.1;20.1;20.1;20.2;20.1;20.1;20.1;20.1;20.1;20.2;20.1;20.2;20.1;20.1;20.1;20.2;20.2;20.2;20.3;20.2;20.2;20.3;20.3;20.3;20.4;20.4;20.5;20.4;20.5;20.5;20.6;20.5;20.6;20.6;20.7;20.7;20.8;20.9;20.9;20.9;21;21.1;21.1;21.1;21;20.9;20.7;20.7;20.7;20.6;20.4;20.3;20.3;20.2;20.4;20.4;20.4;20.5;20.5;20.8;20.9;20.9;21;20.9;20.9;21;21;21;21.1;21.2;21.1;21.2;21.2;21.3;21.3;21.3;21.3;21.4;21.5;2…
20.2;20.2;20.1;20.2;20.2;20.1;20.1;20.1;20.1;20.1;20.1;20.1;20.2;20.2;20.1;20.1;20.2;20.2;20.2;20.2;20.3;20.2;20.3;20.3;20.3;20.4;20.4;20.4;20.4;20.5;20.5;20.5;20.5;20.5;20.5;20.6;20.6;20.7;20.7;20.8;20.9;21;20.9;21;21.1;21.1;21.1;21.2;20.8;20.8;20.7;20.5;20.3;20.4;20.3;20.2;20.3;20.4;20.4;20.5;20.6;20.5;20.8;20.8;20.9;21;20.9;21;21;21;21;21.2;21.2;21.2;21.2;21.2;21.3;21.3;21.3;21.3;21.4;21.5;21.…
20.3;20.2;20.2;20.1;20.1;20.1;20.1;20.2;20.2;20.1;20.1;20.1;20.1;20.1;20.2;20.2;20.2;20.2;20.2;20.2;20.2;20.2;20.2;20.3;20.3;20.3;20.4;20.4;20.5;20.5;20.5;20.5;20.5;20.5;20.5;20.6;20.7;20.7;20.7;20.8;20.9;20.9;21;21;21;21.1;21;20.9;20.8;20.7;20.5;20.3;20.3;20.3;20.3;20.4;20.4;20.5;20.5;20.5;20.7;20.8;20.7;20.8;20.9;21.1;21;21.1;21.1;21;21.2;21.3;21.3;21.2;21.2;21.3;21.3;21.3;21.4;21.4;21.4;21.5;2…
20.2;20.2;20.1;20.1;20.1;20.1;20.1;20.1;20.1;20.1;20;20.1;20.1;20.2;20.2;20.1;20.2;20.2;20.2;20.2;20.2;20.2;20.2;20.3;20.3;20.3;20.4;20.4;20.5;20.5;20.5;20.5;20.5;20.5;20.5;20.7;20.6;20.7;20.8;20.8;20.8;20.9;21;21.1;21.1;21;21.1;20.9;20.7;20.8;20.5;20.3;20.3;20.3;20.2;20.4;20.5;20.5;20.7;20.6;20.8;20.7;20.8;20.9;21;21.1;21;21.2;21.1;21.2;21.2;21.3;21.2;21.3;21.4;21.4;21.3;21.4;21.3;21.5;21.4;21.4…
20.2;20.2;20.1;20.2;20.1;20.1;20.1;20.1;20.1;20;20.2;20.1;20.1;20.1;20.2;20.1;20.1;20.1;20.2;20.1;20.3;20.2;20.2;20.3;20.3;20.4;20.4;20.4;20.4;20.5;20.5;20.5;20.5;20.6;20.6;20.8;20.8;20.8;20.8;20.9;20.8;21;21;21;21;21;20.9;20.8;20.6;20.3;20.3;20.3;20.2;20.2;20.2;20.3;20.4;20.6;20.7;20.7;20.8;20.8;20.8;20.8;21;21;21.1;21.2;21.3;21.2;21.2;21.4;21.3;21.4;21.4;21.4;21.4;21.4;21.4;21.4;21.4;21.4;21.4;…
20.2;20.2;20.1;20.2;20.1;20.1;20.1;20.1;20.1;20.1;20;20.1;20.1;20.1;20.2;20.2;20.2;20.1;20.1;20.1;20.1;20.3;20.3;20.3;20.4;20.4;20.4;20.4;20.4;20.5;20.5;20.5;20.5;20.6;20.6;20.7;20.7;20.8;20.8;21;20.9;20.9;21;21;20.9;20.9;20.9;20.8;20.6;20.5;20.4;20.2;20.3;20.3;20.3;20.5;20.5;20.5;20.7;20.9;20.9;20.9;20.8;20.9;21;21;21.1;21.1;21.2;21.2;21.3;21.3;21.4;21.3;21.4;21.5;21.4;21.4;21.3;21.4;21.4;21.3;2…
20.2;20.2;20.2;20.1;20.1;20.1;20.1;20;20;20.1;20.1;20.1;20.1;20.1;20.1;20.2;20.2;20.1;20.1;20.2;20.1;20.3;20.3;20.3;20.3;20.4;20.4;20.4;20.4;20.5;20.5;20.5;20.5;20.6;20.7;20.8;20.8;20.8;20.8;20.8;20.9;20.9;21;20.9;20.9;20.9;20.8;20.8;20.7;20.5;20.3;20.3;20.3;20.4;20.5;20.5;20.6;20.6;20.7;20.9;20.9;21.1;21;21;21.2;21.1;21.2;21.3;21.2;21.3;21.3;21.3;21.4;21.5;21.5;21.5;21.4;21.4;21.4;21.4;21.4;21.3…
20.2;20.2;20.1;20.1;20.1;20.1;20.1;20.1;20.1;20.1;20.1;20.1;20.1;20.1;20.2;20.2;20.1;20.1;20.1;20.2;20.3;20.2;20.3;20.4;20.3;20.4;20.4;20.4;20.4;20.4;20.5;20.5;20.6;20.7;20.7;20.8;20.8;20.8;20.9;21;20.9;20.9;20.9;20.9;20.9;20.8;20.6;20.7;20.3;20.4;20.3;20.3;20.3;20.4;20.6;20.6;20.6;20.7;20.7;20.9;21;21.1;21.1;21.1;21.2;21.3;21.3;21.3;21.3;21.3;21.3;21.3;21.4;21.3;21.4;21.5;21.5;21.4;21.4;21.4;21.…
20.2;20.1;20.1;20.1;20.1;20.1;20.1;20.1;20.1;20.1;20;20.1;20.1;20.1;20.1;20.2;20.1;20.2;20.2;20.2;20.3;20.2;20.4;20.4;20.4;20.4;20.5;20.4;20.5;20.5;20.5;20.6;20.7;20.7;20.6;20.7;20.7;20.8;20.8;20.9;20.9;20.9;20.9;20.8;20.7;20.8;20.7;20.4;20.3;20.3;20.2;20.3;20.5;20.4;20.6;20.6;20.6;20.7;20.8;20.9;21.1;21.1;21.2;21.2;21.3;21.3;21.4;21.4;21.4;21.3;21.3;21.3;21.2;21.3;21.5;21.5;21.4;21.4;21.3;21.4;2…
20.1;20.1;20.1;20.1;20.2;20.1;20.1;20.1;20.1;20.1;20;20.2;20.1;20.1;20.2;20.2;20.2;20.2;20.2;20.2;20.4;20.3;20.4;20.4;20.4;20.4;20.5;20.5;20.5;20.4;20.6;20.7;20.7;20.7;20.9;20.7;20.8;20.8;20.8;20.8;20.9;20.9;20.9;20.7;20.6;20.7;20.6;20.4;20.5;20.3;20.2;20.3;20.4;20.5;20.6;20.7;20.6;20.8;20.8;21;21.1;21.1;21.3;21.4;21.2;21.4;21.4;21.3;21.4;21.3;21.3;21.3;21.3;21.2;21.4;21.4;21.4;21.4;21.2;21.2;21.…
20.2;20.1;20.1;20.1;20.1;20.1;20.1;20.1;20.1;20.1;20;20.1;20.2;20.2;20.2;20.2;20;20.2;20.2;20.3;20.3;20.4;20.4;20.4;20.4;20.4;20.5;20.6;20.6;20.6;20.6;20.7;20.7;20.7;20.8;20.8;20.8;20.8;20.8;20.9;20.9;20.8;20.9;20.7;20.7;20.7;20.6;20.3;20.3;20.3;20.3;20.4;20.5;20.6;20.6;20.7;20.8;20.7;21;20.9;21.1;21.2;21.3;21.4;21.5;21.4;21.3;21.4;21.4;21.3;21.3;21.3;21.2;21.2;21.3;21.3;21.3;21.2;21.2;21.1;21.3;…
20.1;20.1;20.1;20.1;20.1;20.1;20.1;20.1;20.1;20.1;20.1;20.1;20.1;20.1;20.2;20.2;20.2;20.3;20.2;20.2;20.3;20.4;20.4;20.5;20.5;20.5;20.5;20.6;20.6;20.6;20.8;20.8;20.8;20.9;20.8;20.9;20.8;20.9;20.9;20.8;20.9;20.7;20.7;20.5;20.6;20.4;20.4;20.4;20.4;20.3;20.3;20.4;20.5;20.5;20.7;20.7;20.7;20.7;20.9;21;21.1;21.2;21.3;21.4;21.4;21.5;21.5;21.4;21.4;21.3;21.3;21.3;21.2;21.3;21.2;21.3;21.2;21.3;21.2;21.2;2…
20.2;20.1;20.1;20.1;20.1;19.9;20.1;20.1;20.1;20.1;20.1;20.1;20.1;20.1;20.2;20.2;20.2;20.2;20.2;20.2;20.4;20.4;20.5;20.4;20.5;20.5;20.6;20.6;20.6;20.6;20.7;20.7;20.8;20.8;20.8;20.9;20.9;20.9;21;20.9;20.9;20.8;20.7;20.6;20.6;20.4;20.3;20.2;20.4;20.4;20.4;20.5;20.5;20.7;20.6;20.8;20.8;20.8;21.1;21;21.1;21.1;21.3;21.4;21.5;21.5;21.5;21.4;21.4;21.3;21.3;21.3;21.2;21.2;21.1;21.1;21.1;21.1;21.1;21.2;21.…
20.2;20.2;20.1;20;20;20;20.1;20.1;20.1;20.1;20.1;20.2;20.1;20.1;20.2;20.2;20.2;20.2;20.4;20.3;20.4;20.4;20.4;20.5;20.6;20.6;20.6;20.7;20.8;20.8;20.8;20.7;20.8;20.9;20.8;20.9;20.9;20.9;21;21;20.8;20.8;20.5;20.6;20.4;20.4;20.3;20.3;20.3;20.4;20.3;20.3;20.6;20.7;20.7;20.8;20.9;20.9;21.1;21.1;21.1;21.1;21.2;21.3;21.4;21.5;21.5;21.4;21.4;21.3;21.3;21.3;21.3;21.2;21.2;21.1;21.1;21.1;21.1;21.2;21.2;21.3…
20.1;20.2;20.1;20.1;20.1;20;20;20.1;20.1;20.1;20.1;20.2;20.1;20.2;20.2;20.2;20.2;20.3;20.4;20.4;20.4;20.5;20.5;20.5;20.5;20.7;20.7;20.6;20.7;20.8;20.8;20.8;20.8;20.8;20.9;20.9;20.9;21;21;20.9;20.9;20.9;20.7;20.5;20.4;20.3;20.3;20.2;20.4;20.4;20.5;20.5;20.6;20.7;20.8;20.8;20.9;20.9;20.9;21.1;21.2;21.2;21.3;21.3;21.4;21.5;21.5;21.4;21.4;21.4;21.4;21.3;21.2;21.2;21.2;21.1;21.1;21.1;21.1;21.1;21.2;21…
20.2;20.1;20.1;20.1;20.1;20;20.1;20.1;20.1;20.2;20.1;20.1;20.2;20.2;20.2;20.3;20.3;20.2;20.3;20.4;20.4;20.5;20.5;20.5;20.6;20.7;20.6;20.7;20.7;20.8;20.8;20.9;21;21;20.9;20.9;20.9;21;21;20.9;20.8;20.9;20.8;20.5;20.4;20.3;20.2;20.3;20.3;20.4;20.4;20.5;20.4;20.6;20.7;20.8;20.9;21.1;21;21;21.2;21.2;21.3;21.4;21.3;21.4;21.5;21.4;21.5;21.4;21.4;21.4;21.4;21.3;21.2;21.1;21.1;21.1;21.1;21.2;21.2;21.3;21.…
20.2;20.1;20.1;20.1;20.1;20.1;20.2;20.1;20;20.1;20.2;20.2;20.3;20.3;20.3;20.3;20.3;20.3;20.4;20.4;20.4;20.5;20.7;20.7;20.7;20.8;20.6;20.8;20.8;20.8;20.9;20.9;20.8;20.9;20.9;20.9;20.9;20.9;20.9;20.9;20.9;20.8;20.8;20.5;20.4;20.3;20.3;20.2;20.4;20.4;20.4;20.4;20.7;20.6;20.8;20.9;20.9;21;21;21.1;21.2;21.3;21.3;21.3;21.4;21.4;21.4;21.5;21.5;21.4;21.5;21.4;21.4;21.4;21.3;21.2;21.2;21.2;21.1;21.2;21.1;…
20.1;20.1;20.1;20.1;20.1;20.1;20.1;20.2;20.2;20.2;20.2;20.2;20.2;20.3;20.3;20.2;20.3;20.4;20.5;20.5;20.5;20.5;20.5;20.7;20.7;20.7;20.7;20.7;20.7;20.6;20.9;20.9;21;21;20.9;20.8;20.9;20.9;20.9;20.8;20.8;20.8;20.6;20.4;20.4;20.3;20.3;20.3;20.4;20.3;20.5;20.4;20.7;20.7;20.8;20.8;20.9;20.9;21.1;21.2;21.3;21.3;21.3;21.3;21.3;21.5;21.4;21.5;21.5;21.5;21.5;21.4;21.4;21.4;21.3;21.3;21.2;21.4;21.2;21.3;21.…
20.4;20.1;20.1;20;20.1;20;20.1;20;20.2;20.2;20.1;20.2;20.2;20.3;20.3;20.3;20.3;20.3;20.4;20.4;20.4;20.4;20.6;20.7;20.7;20.7;20.7;20.7;20.7;20.9;21;21;20.9;20.9;21;20.9;21;20.8;20.6;20.6;20.5;20.7;20.5;20.4;20.3;20.3;20.2;20.3;20.4;20.4;20.4;20.5;20.6;20.9;20.8;20.8;20.9;20.9;21.1;21.2;21.2;21.3;21.3;21.3;21.3;21.3;21.4;21.4;21.4;21.5;21.5;21.4;21.4;21.4;21.3;21.2;21.3;21.4;21.4;21.3;21.1;21.2;21.…
20.2;20.1;20.1;20.1;20.1;20;20.1;20.1;20.2;20;20.2;20.2;20.3;20.2;20.2;20.2;20.3;20.3;20.5;20.4;20.5;20.5;20.6;20.6;20.7;20.7;20.7;20.9;20.9;20.8;21;21;21;21;20.9;20.9;20.9;20.8;20.5;20.5;20.4;20.5;20.3;20.1;20.1;20.2;20.2;20.2;20.3;20.3;20.4;20.5;20.6;20.6;20.8;20.8;20.9;20.9;20.9;21.1;21.2;21.3;21.2;21.3;21.2;21.2;21.2;21.3;21.4;21.5;21.5;21.5;21.4;21.4;21.4;21.4;21.4;21.4;21.3;21.2;21.3;21.3;2…
20.1;20.1;20.1;20.1;20.1;20.1;20.1;20.1;20.2;20.2;20.2;20.2;20.2;20.2;20.2;20.3;20.3;20.4;20.5;20.4;20.5;20.4;20.5;20.5;20.6;20.7;20.6;20.8;20.7;20.9;20.9;21;21;21;21;21;21;20.9;20.7;20.5;20.3;20.3;20.3;20;20;20.1;20.1;20.2;20.2;20.3;20.5;20.4;20.6;20.6;20.6;20.8;20.8;20.9;20.9;21.1;21.3;21.3;21.3;21.3;21.1;21.3;21.2;21.3;21.4;21.4;21.5;21.4;21.4;21.5;21.4;21.4;21.4;21.5;21.5;21.4;21.3;21.3;21.4;…
20.1;20.1;20.1;20.2;20.1;20;20.1;20.1;20.1;20;20.2;20.3;20.2;20.3;20.2;20.2;20.2;20.2;20.4;20.3;20.4;20.5;20.5;20.5;20.6;20.6;20.8;20.8;20.7;20.8;21;21;21;21;20.9;20.9;20.9;20.9;20.6;20.6;20.3;20.1;20.1;19.9;20;20;20.1;20.2;20.2;20.3;20.3;20.5;20.5;20.6;20.6;20.8;20.8;20.8;20.9;20.9;21.1;21.2;21.3;21.2;21;21.1;21.3;21.3;21.4;21.4;21.4;21.5;21.4;21.4;21.4;21.4;21.5;21.5;21.4;21.5;21.5;21.4;21.3;21…
20;20.1;20.1;20;20.1;20.1;20.1;20.1;20.1;20.1;20.2;20.2;20.2;20.2;20.2;20.2;20.2;20.2;20.3;20.4;20.4;20.4;20.5;20.5;20.5;20.5;20.6;20.9;20.9;20.9;20.9;21;21;21;21;20.9;20.9;20.7;20.6;20.5;20.3;20.2;20;20;20;20;20.2;20.1;20.2;20.2;20.3;20.5;20.5;20.6;20.5;20.7;20.8;20.8;20.8;20.8;20.9;21.1;21;21;21;21.1;21;21.2;21.4;21.3;21.4;21.5;21.5;21.5;21.5;21.5;21.5;21.6;21.5;21.5;21.5;21.5;21.5;21.3;21.3;21…
20.1;20.1;20.1;20.1;20.1;20.1;20.1;20.1;20.1;20.1;20.2;20.2;20.2;20.3;20.3;20.3;20.4;20.3;20.2;20.3;20.2;20.2;20.2;20.1;20.2;20.2;20.5;20.6;20.6;21;21;21.1;21;21;21;20.8;20.8;20.7;20.5;20.4;20.1;20.1;20;20;20;20.1;20.1;20.2;20.2;20.2;20.5;20.4;20.4;20.6;20.5;20.7;20.7;20.7;20.8;20.8;20.9;21;20.9;20.9;20.9;21;21.2;21.2;21.3;21.2;21.4;21.4;21.4;21.5;21.5;21.6;21.6;21.6;21.5;21.6;21.5;21.5;21.5;21.5…
20.2;20.1;20.1;20.1;20.1;20.1;20.1;20.1;20.1;20.2;20.2;20.2;20.3;20.3;20.2;20.3;20.4;20.3;20.4;20.4;20.3;20.2;20.2;19.7;19.7;19.5;19.9;20.3;20.6;21;21.1;21;21;21.2;21;21;20.8;20.7;20.3;20.3;20.1;20.1;20.1;20.1;20.1;20.2;20.1;20.2;20.2;20.3;20.4;20.5;20.5;20.6;20.6;20.7;20.7;20.7;20.8;20.8;20.9;20.9;20.9;20.9;20.9;21;21;21.1;21.1;21.2;21.4;21.3;21.5;21.5;21.6;21.6;21.6;21.6;21.6;21.7;21.6;21.6;21.…
20.2;20.1;20.1;20.1;20.1;20.1;20.1;20.1;20.2;20.1;20.3;20.2;20.2;20.2;20.3;20.3;20.4;20.3;20.3;20.2;20.2;20;19.9;19.5;19.1;19;19.3;19.8;20.3;20.9;20.9;21.1;21.1;21.2;21;21;20.9;20.6;20.4;20.3;20.1;20.1;20.1;20.1;20.2;20.2;20.3;20.4;20.3;20.4;20.4;20.5;20.6;20.6;20.7;20.7;20.7;20.7;20.8;20.8;20.9;20.8;20.9;20.9;20.9;20.9;21;21.1;21.1;21.2;21.3;21.3;21.5;21.5;21.6;21.6;21.6;21.7;21.7;21.7;21.7;21.7…
20.1;20.1;20.1;20.1;20.1;20.1;20.1;20.1;20.2;20.1;20.2;20.2;20.4;20.4;20.3;20.3;20.4;20.4;20.4;20.3;20.3;20.2;19.9;19.4;18.9;18.8;18.9;19.5;19.7;20.3;20.8;21;21;21;21;20.9;20.7;20.7;20.3;20.3;20.1;20.1;20.1;20.1;20.2;20.2;20.2;20.2;20.2;20.3;20.4;20.7;20.5;20.7;20.7;20.7;20.7;20.7;20.8;20.8;20.9;20.8;20.9;20.9;20.9;21.1;21;21.1;21.1;21.1;21.3;21.4;21.5;21.5;21.7;21.6;21.6;21.7;21.8;21.7;21.7;21.7…
20.1;20.1;20.1;20.1;20.1;20.1;20.1;20.1;20.1;20.2;20.2;20.3;20.3;20.4;20.5;20.3;20.4;20.3;20.3;20.3;20.2;20;20;19.3;18.9;18.8;18.9;19;19.4;19.7;20.2;20.6;20.7;20.9;20.8;20.7;20.6;20.6;20.4;20.2;20.2;20.1;20.1;20.1;20.1;20.2;20.3;20.2;20.3;20.4;20.4;20.6;20.6;20.7;20.7;20.8;20.7;20.8;20.9;20.9;20.8;20.9;20.9;21;20.9;21;21;21.1;21.1;21.1;21.2;21.4;21.5;21.4;21.6;21.7;21.6;21.7;21.7;21.7;21.7;21.7;2…
20.1;20.1;20.1;20.1;20.1;20.1;20.1;20.2;20.2;20.2;20.3;20.3;20.4;20.4;20.4;20.4;20.5;20.5;20.4;20.4;20.1;20.1;20;19.4;18.8;18.8;18.8;18.8;18.9;19.3;19.6;20.1;20.4;20.6;20.6;20.5;20.5;20.4;20.3;20.1;20.2;20.1;20.1;20.1;20.2;20.2;20.2;20.3;20.3;20.4;20.5;20.6;20.7;20.7;20.7;20.8;20.8;20.8;20.9;20.9;20.9;21;21;21;21;21.1;21.1;21.1;21.1;21.3;21.3;21.4;21.3;21.5;21.6;21.6;21.7;21.7;21.8;21.7;21.7;21.8…
20.1;20.1;20.1;20.1;20.1;20.2;20.2;20.2;20.2;20.3;20.4;20.4;20.3;20.4;20.5;20.5;20.5;20.5;20.5;20.4;20.2;20.1;19.8;19.5;18.8;18.7;18.8;18.8;18.7;18.8;19.2;19.4;19.7;20.2;20.3;20.4;20.3;20.2;20.1;20.1;20;20.2;20.2;20.1;20.3;20.3;20.3;20.3;20.4;20.5;20.5;20.6;20.7;20.7;20.7;20.8;20.9;20.9;20.9;20.9;20.9;21;21;20.9;21;21;21;21.1;21.1;21.2;21.3;21.3;21.4;21.5;21.6;21.6;21.6;21.7;21.7;21.7;21.8;21.9;2…
20.1;20.1;20.1;20.2;20.2;20.1;20.2;20.2;20.2;20.2;20.4;20.4;20.3;20.4;20.5;20.4;20.4;20.5;20.6;20.6;20.3;20.2;20;19.4;18.9;18.8;18.8;18.8;18.8;18.7;18.8;18.9;19.3;19.8;19.9;20.2;20.1;20;19.9;20.1;20.1;20.1;20.1;20.2;20.3;20.3;20.3;20.3;20.3;20.5;20.6;20.6;20.7;20.8;20.7;20.9;21;21;20.9;21;20.9;21;21;21.1;21;21.1;21;21;21.2;21.2;21.3;21.3;21.4;21.5;21.5;21.5;21.7;21.6;21.6;21.7;21.8;21.9;21.9;22;2…
20.1;20.2;20.1;20.1;20.1;20.2;20.2;20.2;20.2;20.3;20.4;20.4;20.4;20.5;20.5;20.5;20.5;20.6;20.6;20.5;20.4;20.1;20.1;19.6;18.9;18.8;18.8;18.7;18.7;18.6;18.6;18.6;18.9;19.2;19.4;19.8;19.8;19.8;19.9;19.9;20;20.2;20.3;20.3;20.3;20.3;20.3;20.4;20.4;20.5;20.6;20.7;20.7;20.8;21;21;21;21.1;21;21;21;21.1;21;21;21.1;21.1;21.1;21.1;21.2;21.3;21.4;21.4;21.5;21.5;21.6;21.6;21.6;21.7;21.6;21.7;21.8;22;22;22.1;2…
20.1;20.1;20.1;20.1;20.2;20.1;20.2;20.2;20.2;20.3;20.3;20.3;20.4;20.4;20.5;20.5;20.5;20.6;20.6;20.5;20.4;20.1;20.1;19.7;18.9;18.9;18.8;18.8;18.7;18.6;18.5;18.6;18.6;18.9;18.9;19.4;19.4;19.8;19.8;19.9;20;20;20.1;20.2;20.3;20.3;20.3;20.4;20.5;20.6;20.7;20.7;20.7;20.9;20.9;21;21.1;21.1;21;21;21;21;21;21;21.1;21.1;21.1;21.1;21.3;21.2;21.3;21.4;21.4;21.5;21.5;21.6;21.6;21.6;21.6;21.7;21.9;21.9;22;22;2…
20.1;20.1;20.1;20;20.2;20.2;20.2;20.2;20.2;20.2;20.4;20.4;20.5;20.5;20.5;20.5;20.5;20.7;20.6;20.5;20.5;20.4;20.2;19.8;19.1;18.9;18.8;18.7;18.8;18.4;18.3;18.5;18.3;18.5;18.5;18.8;19.1;19.4;19.6;19.9;19.9;19.9;20.1;20.2;20.2;20.3;20.3;20.4;20.5;20.6;20.7;20.8;20.8;20.8;21.1;21.1;21.1;21;21;21;21;21.2;21.1;21.2;21.3;21.3;21.3;21.3;21.4;21.4;21.5;21.5;21.5;21.5;21.5;21.6;21.6;21.7;21.6;21.7;22;22;22;…
20;20.1;20.1;20.2;20.2;20.2;20.2;20.2;20.2;20.3;20.2;20.5;20.4;20.5;20.5;20.5;20.7;20.6;20.7;20.6;20.5;20.4;20.2;20;19.1;19;18.8;18.7;18.7;18.6;18.4;18.3;18.2;18.2;18.2;18.3;18.6;19;19.1;19.6;19.8;19.9;19.9;20.1;20.1;20.3;20.2;20.5;20.6;20.6;20.8;21;21;21;21.1;21.1;21.1;21.1;21;21;21;21.2;21.2;21.3;21.3;21.3;21.3;21.4;21.5;21.5;21.6;21.6;21.5;21.5;21.6;21.6;21.6;21.6;21.6;21.6;21.7;22.1;22.1;22;2…
20.1;20.1;20.1;20.2;20.2;20.3;20.2;20.2;20.4;20.3;20.3;20.4;20.4;20.5;20.5;20.5;20.7;20.6;20.7;20.6;20.5;20.4;20.3;20;19.5;18.9;18.9;18.8;18.6;18.4;18.3;18.3;18;18;17.7;17.7;17.7;18.2;18.6;19.1;19.4;19.6;19.7;19.8;20.1;20.3;20.3;20.5;20.6;20.8;20.9;21;21.1;21.1;21.1;21.2;21.2;21;21;21.1;21.2;21.2;21.3;21.3;21.3;21.4;21.5;21.4;21.5;21.5;21.6;21.5;21.6;21.5;21.6;21.6;21.6;21.6;21.6;21.8;21.7;22;22.…
20.1;20.1;20.1;20.2;20.2;20.2;20.2;20.3;20.3;20.2;20.4;20.4;20.5;20.4;20.6;20.7;20.7;20.6;20.6;20.7;20.6;20.6;20.4;20.2;19.5;19;18.9;18.9;18.8;18.5;18.3;18.2;18.1;18;17.6;17.3;17;17;17.7;18.4;18.9;19.1;19.3;19.4;19.8;20.1;20.2;20.5;20.5;20.8;20.9;20.9;21.1;21.3;21.3;21.2;21.3;21.1;21;21.1;21.2;21.2;21.3;21.4;21.5;21.5;21.4;21.5;21.7;21.6;21.6;21.8;21.7;21.6;21.6;21.7;21.6;21.6;21.7;21.8;22;22.1;2…
20.1;20.1;20.1;20.2;20.2;20.2;20.3;20.3;20.3;20.4;20.4;20.5;20.4;20.6;20.5;20.6;20.6;20.7;20.8;20.8;20.8;20.6;20.4;20.3;19.9;19.1;18.9;19;18.6;18.4;18.3;18.1;18;17.9;17.4;17;16.7;16.4;16.4;16.9;17.7;18.2;18.5;18.8;19.3;19.8;20.2;20.5;20.5;20.8;21;21.1;21.2;21.2;21.3;21.3;21.3;21.2;21.2;21.1;21.2;21.4;21.5;21.4;21.5;21.6;21.7;21.8;21.7;21.8;21.7;21.7;21.9;21.7;21.8;21.7;21.7;21.7;21.8;21.8;22;22;2…
20.1;20.2;20.1;20.2;20.2;20.2;20.3;20.2;20.4;20.5;20.3;20.5;20.6;20.7;20.6;20.7;20.7;20.8;20.8;20.8;20.8;20.6;20.4;20.4;19.9;19.3;19;18.9;18.7;18.5;18.1;18.1;17.9;17.8;17.2;16.9;16.4;16.1;16;16.1;16.2;16.7;17.5;17.8;18.6;19.5;20;20.3;20.5;20.8;20.9;21.1;21.2;21.2;21.3;21.3;21.3;21.2;21.2;21.1;21.2;21.6;21.5;21.4;21.5;21.7;21.7;21.7;21.8;21.8;21.8;21.9;21.9;21.9;21.8;21.7;21.7;21.8;21.8;21.9;21.9;…
20.1;20.2;20.1;20.2;20.2;20.1;20.3;20.3;20.4;20.4;20.4;20.5;20.5;20.6;20.6;20.7;20.7;20.7;20.8;20.8;20.8;20.6;20.6;20.4;20;19.5;19;18.9;18.7;18.6;18.2;18.1;18;17.8;17.4;16.9;16.4;16.1;15.8;15.9;16;16.1;16.4;16.8;17.9;18.8;19.8;20.2;20.4;20.6;21;21.2;21.3;21.3;21.3;21.4;21.3;21.3;21.2;21.2;21.3;21.6;21.6;21.6;21.7;21.8;21.9;21.9;21.8;22.1;22.1;22.1;22.1;22;22;21.7;21.8;21.9;21.9;22;21.9;22.1;22.1;…
20.3;20.2;20.2;20.2;20.2;20.2;20.3;20.3;20.4;20.4;20.5;20.6;20.5;20.6;20.6;20.8;20.8;20.8;20.8;20.8;20.7;20.7;20.6;20.4;20.1;19.6;19.2;19;18.8;18.5;18.1;18;17.8;17.7;17.2;17;16.4;16.1;15.8;15.9;15.9;15.9;16.1;16.7;17.3;18.4;19.5;20.1;20.3;20.7;21;21.2;21.2;21.4;21.4;21.5;21.4;21.3;21.3;21.3;21.4;21.6;21.6;21.7;21.7;21.9;22.2;22;22.1;22.1;22.1;22.1;22.2;22.2;22;22;22;21.9;22;22;22;22.2;22.2;22.2;2…
20.2;20.2;20.2;20.2;20.3;20.2;20.3;20.3;20.4;20.4;20.4;20.5;20.6;20.6;20.8;20.7;20.8;20.7;20.8;20.9;20.9;20.8;20.7;20.6;20.3;19.9;19.3;19.2;18.8;18.5;18.1;18;17.8;17.7;17.3;16.9;16.4;16.1;15.8;15.8;15.9;15.9;16.1;16.2;16.9;18;19;19.9;20.3;20.7;21;21.2;21.3;21.4;21.4;21.4;21.4;21.4;21.3;21.3;21.4;21.6;21.6;21.8;21.8;22.2;22.1;22.1;22.3;22.2;22.3;22.3;22.3;22.2;22.1;22.1;22.3;22;22;22;21.9;22.2;22.…
20.2;20.2;20.1;20.2;20.2;20.3;20.4;20.3;20.4;20.4;20.4;20.6;20.6;20.7;20.7;20.7;20.7;20.7;20.8;20.8;20.8;20.9;20.7;20.6;20.3;19.9;19.4;19.1;18.8;18.5;18.2;18.1;17.8;17.7;17.3;17;16.4;16.3;16;16;15.9;16;16.2;16.4;16.9;17.7;18.9;19.8;20.2;20.6;21;21.2;21.3;21.4;21.5;21.5;21.5;21.4;21.5;21.4;21.5;21.7;21.9;22;22;22.3;22.2;22.3;22.3;22.3;22.3;22.3;22.4;22.3;22.3;22.1;22.1;22.2;22.1;22.2;22.2;22.2;22.…
20.1;20.2;20.2;20.2;20.4;20.2;20.4;20.4;20.4;20.5;20.7;20.6;20.6;20.7;20.7;20.7;20.7;20.7;20.8;20.8;20.9;20.9;20.7;20.5;20.5;20;19.7;19.3;19.1;18.7;18.3;18;17.8;17.7;17.3;17;16.7;16.5;16.1;16;16;16.1;16.2;16.3;16.8;17.7;18.9;19.6;20.3;20.6;21.1;21.2;21.3;21.5;21.5;21.5;21.5;21.5;21.6;21.6;21.8;21.9;21.9;22;22.1;22.4;22.4;22.2;22.6;22.5;22.4;22.4;22.4;22.4;22.4;22.4;22.4;22.2;22.2;22.3;22.2;22.3;2…
20.1;20.1;20.2;20.2;20.3;20.2;20.3;20.4;20.4;20.4;20.5;20.6;20.6;20.7;20.6;20.7;20.8;20.8;20.8;20.8;20.8;20.8;20.6;20.5;20.2;20;19.8;19.6;19.4;19.1;18.2;17.9;17.9;17.8;17.4;17.2;16.7;16.6;16.2;16.1;16.1;16.1;16.1;16.4;16.8;17.7;18.7;19.8;20.3;20.8;21.1;21.5;21.5;21.6;21.6;21.5;21.5;21.6;21.8;21.8;21.9;22;22.3;22.3;22.3;22.4;22.5;22.6;22.5;22.7;22.4;22.4;22.4;22.6;22.4;22.4;22.3;22.3;22.4;22.3;22.…
20.2;20.1;20.1;20.3;20.3;20.2;20.4;20.3;20.4;20.4;20.6;20.6;20.6;20.6;20.6;20.7;20.8;20.8;20.8;20.8;20.8;20.8;20.7;20.6;20.3;20.2;19.9;19.6;19.4;19.1;18.5;18;17.8;17.8;17.6;17.3;17.2;16.8;16.4;16.2;16.1;16.2;16.3;16.5;16.9;17.7;18.7;19.7;20.3;20.8;21.1;21.6;21.7;21.7;21.8;21.9;21.8;21.9;22;22;22.2;22.4;22.4;22.5;22.5;22.7;22.7;22.6;22.7;22.7;22.7;22.6;22.6;22.5;22.6;22.5;22.5;22.5;22.3;22.3;22.3;…
20.1;20.1;20.2;20.2;20.3;20.3;20.4;20.4;20.5;20.4;20.6;20.5;20.6;20.6;20.8;20.7;20.7;20.7;20.8;20.8;20.8;20.7;20.7;20.6;20.3;20.2;20.2;19.9;19.6;19.1;18.5;18;17.7;17.7;17.6;17.4;17.3;16.9;16.6;16.5;16.3;16.3;16.3;16.7;17.1;17.9;18.8;19.9;20.4;20.9;21.4;21.6;21.7;22.1;22.2;22.2;22.1;22.1;22.1;22.4;22.6;22.7;22.7;22.8;22.8;22.8;22.8;22.8;22.9;22.9;22.7;22.6;22.7;22.6;22.6;22.6;22.5;22.4;22.5;22.5;2…
20.2;20.2;20.2;20.1;20.3;20.3;20.4;20.4;20.4;20.5;20.5;20.7;20.5;20.7;20.6;20.6;20.7;20.7;20.7;20.8;20.7;20.8;20.7;20.7;20.7;20.4;20.2;19.9;19.8;19.3;18.6;18;17.7;17.9;17.6;17.5;17.4;17.2;16.9;16.7;16.5;16.5;16.6;16.9;17.4;18.3;19.3;19.9;20.7;21.1;21.5;21.7;21.9;22.2;22.4;22.4;22.4;22.4;22.5;22.7;22.8;22.8;23;22.9;23.1;23.2;23;23.1;22.9;23;22.9;22.8;22.7;22.7;22.7;22.7;22.6;22.5;22.5;22.5;22.5;22…
20.3;20.2;20.2;20.2;20.3;20.1;20.3;20.3;20.3;20.5;20.5;20.6;20.6;20.7;20.7;20.7;20.8;20.7;20.7;20.7;20.7;20.7;20.7;20.6;20.6;20.4;20.3;20;19.9;19.3;18.7;18;17.8;17.7;17.6;17.6;17.5;17.3;17.1;17.1;16.7;16.8;16.8;17.3;17.9;18.5;19.4;20.3;20.9;21.4;21.6;22.1;22.3;22.5;22.6;22.7;22.6;22.9;22.8;23;23.1;23.1;23.1;23.2;23.1;23.2;23.2;23.2;23.1;23.2;23;22.9;23;22.9;22.7;22.7;22.7;22.6;22.6;22.6;22.5;22.4…
20.2;20.2;20.2;20.2;20.3;20.2;20.3;20.4;20.3;20.5;20.6;20.6;20.7;20.7;20.7;20.7;20.7;20.7;20.8;20.7;20.7;20.7;20.6;20.6;20.6;20.5;20.3;20.2;19.9;19.3;18.6;17.9;17.6;17.6;17.8;17.6;17.7;17.8;17.5;17.5;17.2;17.3;17.3;17.7;18.2;19.1;19.8;20.5;21.1;21.5;22;22.4;22.6;22.9;23;23;23.2;23.2;23.3;23.3;23.5;23.5;23.5;23.5;23.5;23.3;23.2;23.4;23.4;23.3;23.1;23;23;22.9;22.8;22.7;22.7;22.7;22.7;22.6;22.5;22.5…
20.2;20.2;20.2;20.1;20.3;20.3;20.4;20.3;20.3;20.5;20.5;20.6;20.6;20.8;20.7;20.7;20.7;20.7;20.8;20.8;20.7;20.7;20.7;20.6;20.5;20.4;20.4;20.3;19.9;19.4;18.7;17.9;17.5;17.5;17.6;17.7;17.9;17.9;17.9;18.1;17.9;18;18.1;18.2;18.9;19.6;20.4;20.7;21.4;22;22.1;22.7;22.7;23.1;23.3;23.4;23.5;23.5;23.7;23.9;23.7;23.7;23.7;23.7;23.6;23.5;23.5;23.5;23.6;23.5;23.3;23.1;23.1;23;22.9;22.7;22.7;22.7;22.7;22.7;22.5;…
20.2;20.2;20.1;20.2;20.2;20.3;20.3;20.3;20.3;20.5;20.5;20.5;20.6;20.7;20.6;20.7;20.7;20.7;20.8;20.8;20.8;20.8;20.7;20.6;20.6;20.4;20.4;20.2;19.9;19.3;18.7;17.9;17.1;17.1;17.1;17.5;17.9;18.1;18.2;18.3;18.4;18.6;18.9;19.1;19.7;20.2;20.5;21;21.6;22.2;22.7;23.1;23.4;23.5;23.9;24;24;24;24.1;24.2;24.2;24.2;24.1;24;23.8;23.7;23.8;23.7;23.5;23.4;23.3;23.3;23.1;23.1;22.9;22.8;22.8;22.9;22.7;22.6;22.6;22.5…
20.1;20.2;20.2;20.1;20.4;20.2;20.3;20.3;20.3;20.4;20.4;20.5;20.5;20.6;20.6;20.7;20.7;20.7;20.7;20.8;20.7;20.8;20.7;20.6;20.6;20.5;20.4;20.1;19.8;19.2;18.6;17.9;17.1;16.8;16.7;17.3;17.6;18;18.1;18.6;18.8;18.9;19.4;19.7;20;20.5;21;21;21.8;22.4;22.9;23.4;23.6;24;24.2;24.2;24.3;24.4;24.4;24.5;24.5;24.3;24.3;24.2;24.1;24.1;23.9;23.9;23.9;23.6;23.5;23.3;23.3;23.1;22.9;22.9;22.8;22.8;22.7;22.6;22.5;22.6…
20.2;20.2;20.2;20.2;20.2;20.2;20.3;20.3;20.3;20.5;20.5;20.6;20.5;20.6;20.6;20.7;20.8;20.8;20.7;20.8;20.7;20.8;20.8;20.8;20.5;20.5;20.4;20.2;19.8;19.4;18.7;18.2;17.1;16.8;16.6;17.1;17.5;17.9;18.5;18.7;19;19.3;19.5;20.1;20.5;20.6;21;21;21.6;22.7;23.2;23.9;24.2;24.4;24.6;24.9;24.9;24.9;24.8;24.8;24.6;24.6;24.5;24.4;24.3;24.3;24.1;23.8;23.9;23.8;23.6;23.5;23.4;23.1;23;22.9;22.9;22.8;22.6;22.6;22.6;22…
20.1;20.1;20.1;20.2;20.2;20.2;20.2;20.4;20.4;20.4;20.5;20.5;20.5;20.5;20.6;20.7;20.7;20.7;20.8;20.8;20.8;20.8;20.9;20.8;20.7;20.5;20.5;20;19.8;19.3;18.9;18.3;17.8;17.1;16.6;16.7;17;17.8;18.1;18.7;19.1;19.4;19.9;20.3;20.5;20.5;21;20.8;21.2;22.7;23.5;24.1;24.5;24.8;25.2;25.3;25.3;25.3;25;25.1;24.9;24.7;24.7;24.6;24.4;24.3;24.3;24.2;24.1;23.9;23.8;23.6;23.4;23.1;23.1;22.9;22.9;22.8;22.6;22.5;22.4;22…
20.1;20.2;20.2;20.1;20.2;20.2;20.4;20.3;20.4;20.5;20.4;20.5;20.5;20.6;20.6;20.6;20.8;20.8;20.8;20.8;20.8;20.8;20.8;20.9;20.8;20.7;20.6;20.3;20;19.6;19;18.7;18.3;17.6;17.1;16.7;16.8;17.4;18;18.5;19;19.3;19.9;20.4;20.5;20.3;20.5;20.4;20.8;22.7;23.8;24.5;25.1;25.3;25.7;26;26;25.9;25.5;25.4;25;25;24.7;24.7;24.5;24.5;24.4;24.3;24.2;24;23.9;23.5;23.4;23.3;23.3;23.2;23;22.8;22.5;22.7;22.4;22.2;22.1;22.3…
20.1;20.2;20.2;20.2;20.2;20.2;20.2;20.4;20.4;20.4;20.4;20.5;20.6;20.7;20.5;20.6;20.8;20.8;20.8;20.9;20.8;20.9;20.9;20.8;20.9;20.7;20.7;20.5;20;19.7;19.3;18.8;18.5;18.2;17.5;16.8;16.8;17.1;17.6;18.1;18.8;19.3;19.6;20.1;20.4;20.1;20.1;20.1;20.8;22.4;23.8;24.9;25.3;25.7;26;26.2;26.3;26;25.6;25.4;25.2;25;24.9;24.8;24.7;24.7;24.5;24.3;24.3;24.2;23.9;23.8;23.7;23.4;23.4;23.2;23;22.8;22.5;22.4;22.1;22.2…
20.2;20.1;20.1;20.2;20.3;20.2;20.3;20.4;20.3;20.4;20.5;20.4;20.5;20.7;20.5;20.6;20.7;20.7;20.8;20.8;20.9;20.9;20.9;21;20.8;20.9;20.8;20.8;20.4;19.8;19.6;19.4;19;18.7;18.1;17.5;17.2;17.3;17.5;18.1;18.5;18.9;19.4;19.9;20;20;20;20.1;20.8;22.4;24.1;25.2;25.9;26.1;26.5;26.5;26.6;26.3;25.9;25.5;25.3;25.1;25;24.9;24.8;24.7;24.6;24.3;24.4;24.3;24;23.9;23.7;23.7;23.5;23.1;22.8;22.5;22.3;22.2;21.9;21.8;21.…
20;20.1;20.2;20.1;20.2;20.3;20.2;20.2;20.5;20.4;20.4;20.5;20.5;20.5;20.6;20.6;20.6;20.7;20.7;20.8;20.9;20.9;20.9;20.9;20.9;20.9;20.9;20.8;20.7;20.2;19.8;19.9;19.5;19.2;18.7;18;17.5;17.1;17.5;17.8;18.2;18.7;19.2;19.6;19.7;19.7;19.8;20.1;20.9;22.4;24.1;25.4;26;26.5;26.8;26.8;26.9;26.7;26.2;25.7;25.3;25.1;24.9;24.9;24.7;24.7;24.7;24.7;24.4;24.3;24;24;23.9;23.6;23.4;23;22.7;22.4;22.2;21.8;21.5;21.5;2…
20.2;20.1;20.2;20.2;20.2;20.2;20.2;20.5;20.3;20.5;20.4;20.6;20.5;20.6;20.7;20.7;20.8;20.7;20.8;20.8;20.9;20.9;21.1;20.9;21;21;21;20.9;20.8;20.5;20.1;20.1;19.6;19.6;19.4;18.6;18;17.6;17.5;17.8;18.1;18.6;18.9;19.3;19.7;19.7;19.8;20.3;21;22.4;24.2;25.5;26.4;26.5;26.8;27.1;27.1;26.7;26;25.7;25.5;25.2;25.1;24.9;24.8;24.7;24.7;24.7;24.6;24.4;24.1;24;24;23.6;23.4;23;22.6;22.3;21.8;21.5;21.1;21.1;20.9;21…
20.2;20.2;20.2;20.2;20.3;20.1;20.2;20.3;20.2;20.4;20.5;20.5;20.5;20.6;20.6;20.7;20.7;20.7;20.8;20.8;20.9;20.9;21.1;21.2;21.1;21.1;21.1;20.9;20.9;20.7;20.5;20.4;20;20;19.6;19;18.6;17.9;17.7;17.8;18.1;18.6;18.8;19.2;19.6;19.7;20;20.4;21;22.3;24.1;25.9;26.5;26.8;27.1;27.3;27.1;26.8;26.1;25.7;25.3;25.1;25.1;25;24.8;24.8;24.8;24.6;24.6;24.6;24.3;24.2;24;23.6;23.1;22.8;22.4;22.1;21.6;21.1;20.9;20.4;20.…
20.2;20.3;20;20.1;20.2;20.3;20.3;20.3;20.4;20.5;20.6;20.6;20.5;20.6;20.7;20.7;20.7;20.7;20.8;20.8;20.9;21;21.2;21.1;21.2;21.2;21.2;21.1;21.1;20.8;20.6;20.6;20.5;20.5;20.2;19.6;19;18.6;17.8;17.9;18.4;18.6;19.1;19.4;19.8;20.1;20.4;20.8;21.5;22.5;23.6;25.5;26.5;27.2;27.3;27.4;27.2;26.8;26.1;25.8;25.5;25.3;25.3;25;24.8;24.9;24.8;24.7;24.6;24.6;24.5;24.3;24.1;23.6;23.1;22.8;22.3;21.7;21.5;20.9;20.2;19…
20.1;20.1;20.2;20.2;20.1;20.1;20.2;20.3;20.3;20.4;20.5;20.5;20.6;20.6;20.7;20.7;20.7;20.7;20.8;20.8;20.9;20.9;21.1;21.2;21.2;21.2;21.3;21.3;21.1;20.9;20.8;20.9;20.7;20.6;20.2;20.2;19.5;18.9;18.2;18.2;18.5;18.9;19.3;19.7;20;20.4;20.8;20.9;21.6;22.4;23.7;25.3;26.4;26.8;27.2;27.1;27;26.6;26.1;25.7;25.4;25.2;25.2;25.1;25;24.9;24.8;24.8;24.7;24.6;24.6;24.2;24;23.4;23.1;22.5;22.1;21.7;20.9;20.4;19.8;19…
20.2;20.1;20.1;20.1;20.1;20.2;20.3;20.3;20.4;20.6;20.4;20.6;20.5;20.5;20.6;20.7;20.6;20.8;20.9;21;21;21.1;21.2;21.1;21.2;21.3;21.3;21.4;21.3;21.2;21;20.9;20.9;20.9;20.7;20.4;19.8;19.2;18.4;18.4;18.7;19.3;19.8;20.5;20.5;20.8;21;21.4;21.6;22.4;23.5;25;26.1;26.8;26.9;27.1;26.8;26.6;26.2;25.7;25.4;25.4;25.2;25.2;25;25;25;24.8;24.7;24.7;24.5;24.2;23.7;23.4;23.1;22.5;21.7;21.3;20.8;20.1;19.8;19.8;20;20…
20;20;20;20.1;20.1;20.2;20.2;20.3;20.3;20.3;20.5;20.5;20.6;20.6;20.7;20.6;20.8;20.8;20.9;21.1;20.9;21.1;21.1;21.2;21.3;21.3;21.4;21.4;21.4;21.4;21.2;21.2;20.9;21.2;20.8;20.5;19.9;19.5;18.5;18.6;19;19.8;20.1;20.5;20.9;21.2;21.4;21.6;21.9;22.4;23.2;24.4;25.8;26.4;26.5;26.8;26.4;26.2;25.8;25.6;25.4;25.2;25.3;25.1;25;24.9;24.7;24.7;24.7;24.3;24.3;24.2;23.7;23.4;22.8;22.2;21.6;20.8;20.3;19.8;19.9;20;2…
20.1;20.1;20.1;20.1;20.2;20.3;20.3;20.3;20.3;20.4;20.5;20.6;20.5;20.6;20.7;20.8;20.7;20.8;20.9;20.9;21.1;21.2;21.3;21.2;21.3;21.3;21.5;21.5;21.5;21.4;21.4;21.2;21.3;21.3;20.8;20.8;20.3;19.6;18.7;18.7;19.3;20;20.6;21;21.3;21.6;21.6;22.1;22.3;22.7;23.3;24;25.3;25.8;26.1;26.2;25.9;25.9;25.7;25.5;25.4;25.4;25.4;25;25;25;24.8;24.7;24.6;24.5;24.3;24;23.7;23.1;22.5;22;21.2;20.7;20.2;20.2;20.3;20.7;21.2;…
20;20.1;20;20.1;20.2;20.2;20.1;20.3;20.2;20.3;20.4;20.5;20.5;20.5;20.7;20.7;20.8;20.9;20.9;20.9;21.1;21.1;21.2;21.3;21.5;21.5;21.7;21.8;21.6;21.6;21.5;21.4;21.4;21.4;21.3;20.8;20.3;19.6;18.9;19.1;19.7;20.1;20.9;21.2;21.8;22.1;22.2;22.3;22.4;22.8;22.9;23.5;24.4;25.3;25.3;25.6;25.5;25.6;25.7;25.4;25.3;25.4;25.1;25.1;25;25;24.8;24.8;24.6;24.3;23.9;23.7;23.3;22.8;22.1;21.6;21.1;20.7;20.6;20.8;20.8;21…
19.9;20;20;20.1;20;20.2;20.2;20.3;20.2;20.4;20.4;20.4;20.4;20.6;20.7;20.6;20.6;20.9;21;21;21.1;21.2;21.2;21.3;21.6;21.5;21.7;21.8;21.8;21.6;21.6;21.8;21.7;21.5;21.4;20.8;20.3;19.4;18.9;19.4;20;20.6;21.1;21.7;22;22.4;22.7;22.7;22.7;22.8;23;23.4;23.9;24.4;25;24.9;24.9;24.9;25.2;25.2;25.1;25.1;25;25;24.9;24.8;24.8;24.6;24.5;24.2;23.9;23.7;23.1;22.5;22;21.6;21.2;21.1;21;21.4;21.7;21.9;22.1;22.1;22;22…
20;20.1;20.1;20.1;20.1;20.2;20.2;20.3;20.2;20.4;20.4;20.5;20.5;20.6;20.6;20.7;20.7;20.8;21;21;21.1;21.2;21.4;21.4;21.6;21.7;21.8;21.8;21.8;21.8;21.9;21.8;21.9;21.8;21.7;21.2;20.3;19.2;18.9;19.7;20.7;21.1;21.4;21.9;22.2;22.7;23;22.9;22.9;23;23;23.2;23.5;23.9;24.3;24.3;24.3;24.3;24.6;24.8;24.7;24.9;24.9;24.9;24.8;24.9;24.8;24.6;24.2;23.9;23.7;23.4;23;22.5;22;21.9;21.6;21.5;21.7;21.9;22.2;22.3;22.5;…
20.1;20;20;20.1;20.2;20.1;20.2;20.1;20.3;20.3;20.3;20.3;20.4;20.5;20.7;20.7;20.7;20.8;20.8;21.1;21.1;21.2;21.3;21.5;21.6;21.7;21.8;22;21.9;21.8;21.9;22;22.1;22;21.7;21.3;20.5;19.2;19.1;19.7;21;21.2;21.7;22.1;22.5;22.8;23;23.1;23;23.1;23.1;23.4;23.4;23.5;23.8;23.9;23.7;23.9;24.3;24.5;24.4;24.5;24.6;24.6;24.5;24.8;24.5;24.5;24.2;23.8;23.4;23.3;23;22.5;22;22.1;22;22;22.5;22.6;22.6;22.7;22.7;22.6;22.…
20;20;20;20;20.1;20.1;20.2;20.3;20.2;20.4;20.4;20.4;20.5;20.6;20.6;20.7;20.7;20.8;20.8;21.1;21.2;21.2;21.2;21.5;21.6;21.7;21.9;22.1;22;22;22.1;22.1;22.2;22.1;21.8;21.2;20.6;19.3;19.1;19.9;21.2;21.9;21.8;22.1;22.7;23;23.2;23.2;23.1;23.2;23.2;23.2;23.3;23.4;23.4;23.5;23.6;23.6;23.9;24;24;24.3;24.3;24.4;24.4;24.5;24.5;24.5;24.1;23.6;23.4;23.3;22.9;22.8;22.5;22.4;22.4;22.6;22.9;23;23;23;22.9;22.8;22.…
19.9;20;20;20.1;20;20.1;20.1;20.2;20.2;20.3;20.4;20.5;20.3;20.6;20.7;20.6;20.8;20.8;20.8;21.1;21.2;21.3;21.4;21.5;21.6;21.8;21.8;22.1;22.1;22.2;22.1;22.2;22.2;22.3;22;21.3;20.5;19.4;19.1;20.1;21.5;22.5;22.1;22.5;22.7;22.8;23.2;23.2;23.2;23.2;23.1;23.2;23.1;23.3;23.3;23.3;23.4;23.5;23.5;23.7;23.7;23.7;23.7;24;24.1;24.2;24.3;24.1;24;23.5;23.4;23.3;23;22.8;22.8;22.7;22.9;23.3;23.4;23.5;23.4;23.1;23.…
19.9;19.9;20;20;20.1;20.2;20.1;20.1;20.3;20.3;20.4;20.4;20.5;20.5;20.6;20.7;20.7;20.8;21;21.1;21.1;21.3;21.3;21.4;21.6;21.8;22.1;22.2;22.1;22.2;22.2;22.4;22.4;22.6;22.4;21.8;21.2;20.3;19.9;20.9;22.2;23;23.1;23.2;23;23;23.2;23.1;23.2;23.2;23.2;23.1;23;23.1;23.1;23.1;23.2;23.2;23.4;23.4;23.3;23.5;23.7;23.6;23.7;24;24.1;24.2;24;23.6;23.4;23.4;23.3;23.2;23.1;23.1;23.3;23.6;23.7;23.7;23.4;23.4;23.3;23…
19.7;19.8;19.8;19.9;19.8;20;20.2;20.2;20.2;20.3;20.2;20.3;20.5;20.5;20.7;20.7;20.8;20.8;21;21.1;21.2;21.2;21.4;21.7;21.7;21.9;22;22.2;22.3;22.3;22.3;22.6;22.6;22.8;22.8;22.8;22.6;21.9;21.7;22.2;23.1;23.8;23.9;23.9;23.5;23.2;23.2;23.2;23.2;23.1;23;23;23;23.1;23;22.9;22.9;22.9;23.1;23.1;23.1;23.1;23.2;23.5;23.5;23.6;23.8;23.9;23.8;23.7;23.5;23.5;23.3;23.3;23.2;23.3;23.6;24;24;23.7;23.6;23.5;23.5;23…
19.8;19.7;19.7;19.8;20;20;19.8;20.1;20.2;20.3;20.2;20.2;20.4;20.6;20.6;20.6;20.8;20.8;20.9;21.2;21.1;21.3;21.6;21.5;21.8;22.2;22.2;22.5;22.4;22.4;22.5;22.7;22.7;22.9;23;23.4;23.7;23.9;24;24;24.3;24.4;24.8;24.3;24;23.5;23.2;23.2;23.1;23.1;23;23;23;22.9;22.8;22.7;22.7;22.6;22.7;22.8;22.7;22.9;23.1;23.1;23.1;23.5;23.6;23.7;23.8;23.6;23.6;23.6;23.4;23.4;23.4;23.6;24;24.2;24;24.1;23.8;23.6;23.5;23.3;2…
19.7;19.8;19.7;19.8;19.8;19.9;20;20;20.1;20.2;20.2;20.4;20.4;20.6;20.5;20.6;20.8;20.8;20.8;21.1;21.2;21.3;21.4;21.7;21.7;22.2;22.5;22.6;22.5;22.5;22.5;22.7;22.9;23.2;23.3;23.7;24.5;24.8;25.1;25.7;25.6;25.6;25.3;24.8;24.4;23.8;23.5;23.1;23.1;23.1;23;22.8;22.6;22.8;22.7;22.5;22.5;22.4;22.4;22.5;22.7;22.7;22.7;22.8;23;23.1;23.5;23.5;23.7;23.6;23.5;23.7;23.6;23.5;23.6;23.9;24.1;24.2;24;24;23.9;23.7;2…
19.6;19.7;19.7;19.7;19.7;19.9;19.9;20;20.1;20.2;20.3;20.3;20.3;20.4;20.4;20.5;20.6;20.8;20.9;21;21;21.4;21.6;21.7;21.8;22.1;22.3;22.5;22.5;22.6;22.7;22.7;22.8;23.2;23.5;23.9;24.9;25.3;25.9;26.7;26.8;26.5;26;25.2;24.8;24.4;23.5;23.2;22.9;22.9;22.8;22.5;22.5;22.5;22.3;22.2;22.1;22.1;22.2;22.2;22.3;22.4;22.5;22.6;22.8;23;23.2;23.5;23.7;23.7;23.6;23.6;23.6;23.6;23.9;24;24.1;24.2;24;24;24;23.7;23.6;23…
19.4;19.5;19.4;19.5;19.6;19.7;19.9;19.9;20.1;20.1;20.1;20.1;20.3;20.4;20.5;20.6;20.7;20.8;20.8;21.1;21.1;21.1;21.5;21.5;21.8;22.1;22.3;22.5;22.7;22.7;22.7;22.8;23;23.2;23.7;24.5;25.2;26.1;26.7;27.4;27.7;27.5;26.7;26;25.2;24.8;24.1;23.3;23;22.8;22.5;22.5;22.3;22.3;22.2;22.1;22.1;21.9;22;21.9;22.2;22.2;22.4;22.4;22.6;23;23.1;23.6;23.7;23.7;23.6;23.7;23.6;23.6;23.6;24;24.1;24;24;24;24;23.6;23.6;23.3…
19.2;19.2;19.2;19.4;19.6;19.6;19.7;19.7;20;20.1;20.2;20.1;20.4;20.4;20.5;20.4;20.7;20.8;20.8;21;21;21.1;21.5;21.5;21.7;22.1;22.3;22.7;22.7;22.9;22.8;22.9;23;23.2;23.7;24.3;25.3;26.4;27.3;28.2;28.5;28.2;27.6;26.9;25.8;25.6;24.6;23.7;23;22.7;22.5;22.2;22.1;21.9;21.9;21.8;21.7;21.8;21.6;21.8;21.9;22.3;22.3;22.4;22.5;22.7;23.1;23.2;23.7;23.8;23.8;23.6;23.6;23.4;23.6;23.9;24;23.9;24;24;23.9;23.6;23.5;…
19;19.1;19.1;19.2;19.4;19.4;19.6;19.8;19.9;20;20.1;20.2;20.3;20.3;20.6;20.6;20.6;20.7;20.7;21;21;21.1;21.5;21.6;22;22.1;22.4;22.7;22.9;22.9;22.8;22.9;23;23.3;23.7;24.5;25.3;26.5;27.6;28.6;29.2;29.4;28.5;27.8;27;26.6;25.5;24.3;23.1;22.6;22.2;22.1;21.9;21.8;21.6;21.7;21.5;21.6;21.7;21.9;21.8;21.9;22.2;22.2;22.5;22.7;22.9;23.3;23.7;23.8;24.1;23.8;23.4;23.3;23.6;23.7;23.7;23.7;23.9;24;23.7;23.5;23.6;…
18.9;18.9;18.9;19.1;19.2;19.1;19.4;19.6;19.6;20;20;20.1;20.2;20.3;20.4;20.5;20.7;20.7;20.9;21;21.1;21.3;21.4;21.5;21.7;22;22.3;22.7;22.9;22.9;23.1;23;23;23.3;23.8;24.5;25.4;26.3;27.6;28.9;29.7;29.7;29.7;29.2;28.2;27.7;26.6;25.1;23.5;22.6;22.1;21.9;21.7;21.4;21.5;21.5;21.4;21.4;21.4;21.4;21.7;21.8;22;22.2;22.3;22.7;22.9;23.2;23.7;24.1;24.1;23.8;23.6;23.3;23.3;23.2;23.3;23.5;23.6;23.9;23.6;23.6;23.…
18.6;18.4;18.4;18.7;18.9;18.8;19.1;19.2;19.4;19.7;19.8;20;20.1;20.3;20.4;20.5;20.6;20.7;20.7;21.1;21;21.2;21.4;21.5;21.7;22.1;22.2;22.7;23;22.9;23.2;23.2;23.1;23.3;23.7;24.4;25.4;26.5;27.6;28.8;29.7;30.3;30.1;29.6;29.3;28.5;27.3;25.8;23.6;22.5;21.9;21.7;21.5;21.4;21.2;21.1;21.1;21.2;21.3;21.4;21.4;21.4;21.8;22;22.2;22.4;22.8;23;23.6;23.7;23.7;23.5;23.2;22.9;22.7;22.5;22.9;23.5;23.6;23.6;23.6;23.5…
18.3;18.3;18.3;18.4;18.4;18.7;19;19.1;19.3;19.6;19.7;19.8;20.1;20.3;20.3;20.4;20.5;20.7;20.8;21.1;21;21.2;21.3;21.5;21.7;22.1;22.1;22.7;23;23.1;23.1;23.3;23.2;23.3;23.6;24.2;25.3;26.3;27.5;28.8;29.5;30.3;30.5;30;29.9;29.1;27.8;26.1;24;22.4;21.6;21.4;21.2;21.1;21;21;21;21;21.1;21.2;21.1;21.4;21.6;21.7;22.1;22.3;22.6;22.9;23.3;23.4;23.3;23.2;22.9;22.7;22.5;22.6;22.8;23.5;23.5;23.5;23.5;23.5;23.5;23…
18;18;18;17.9;18.1;18.3;18.5;19;19.1;19.4;19.7;19.8;20.1;20.2;20.3;20.5;20.6;20.8;20.9;20.9;21;21.2;21.4;21.4;21.8;22.1;22.2;22.7;23;23.1;23.3;23.3;23.3;23.4;23.7;24.4;25.4;26.3;27.5;28.8;29.7;30.2;30.5;30.5;30.2;29.8;28.5;26.4;24.1;22.4;21.4;21.3;21.1;20.8;20.8;20.9;21;20.9;20.8;21.1;21.2;21.4;21.4;21.7;21.9;22.2;22.4;22.9;23;23.2;23.2;23;22.9;22.7;22.7;22.8;23.2;23.5;23.5;23.5;23.5;23.5;23.6;23…
17.9;17.7;17.6;17.6;17.6;18.1;18.3;18.7;19;19.4;19.6;19.7;20;20.3;20.4;20.5;20.6;20.7;20.7;21;21.1;21.1;21.6;21.5;21.8;21.9;22.3;22.7;23.1;23.2;23.3;23.3;23.3;23.6;23.6;24;25;26.4;27.6;28.9;29.4;30.1;30.5;30.5;30.5;29.9;28.7;26.5;24.1;22.1;21.3;20.8;20.8;20.7;20.7;20.6;20.7;20.6;20.8;21;21;21.2;21.3;21.7;21.7;22.2;22.5;22.6;23;22.9;23.1;23;23;22.7;22.8;22.9;23.4;23.4;23.5;23.5;23.7;23.5;23.6;23.5…
17.7;17.6;17.4;17.6;17.6;17.6;18.2;18.5;18.9;19.1;19.5;19.7;19.9;20;20.3;20.4;20.6;20.5;21;21.1;21;21.1;21.4;21.4;21.8;21.8;22.1;22.4;22.9;23.2;23.5;23.5;23.4;23.5;23.7;24.1;24.9;26.2;27.6;28.8;29.4;30;30.3;30.6;30.4;30;28.8;26.6;23.9;21.9;20.8;20.7;20.4;20.5;20.4;20.5;20.5;20.5;20.6;20.6;20.8;21.1;21.1;21.5;21.6;22.1;22.2;22.6;23.1;23.1;23.2;23.2;23.3;23.2;23.3;23.2;23.4;23.5;23.6;23.5;23.6;23.7…
17.6;17.4;17.1;17.3;17.4;17.6;17.9;18.3;18.7;19;19.3;19.6;19.7;20.1;20.3;20.3;20.5;20.8;20.9;21;21.1;21.2;21.5;21.5;21.8;22;22.3;22.4;22.8;23.1;23.4;23.5;23.5;23.5;23.8;24.1;24.9;25.9;27.1;28.3;29.1;29.8;30.2;30.5;30.4;30.1;28.5;26.3;23.5;21.6;20.8;20.6;20.3;20.1;20.4;20.3;20.2;20.4;20.4;20.5;20.8;20.8;21.1;21.3;21.6;22.1;22.1;22.6;23.1;23.3;23.3;23.6;23.5;23.4;23.5;23.5;23.6;23.5;23.6;23.7;23.5;…
17.5;17.5;17.4;17.4;17.4;17.4;18;18.4;18.8;19;19.4;19.6;20;20;20.1;20.4;20.5;20.6;20.8;21;21;21.4;21.5;21.6;21.8;22.1;22.3;22.5;22.9;23.2;23.5;23.5;23.5;23.6;23.8;24;24.6;25.3;26.5;28.1;28.8;29.4;29.9;30.2;30.2;29.8;28.1;25.7;23.1;21.5;20.6;20.2;20.1;20.1;20.1;20.1;20.1;20.2;20.3;20.3;20.5;20.8;21;21.3;21.4;21.9;22.1;22.7;23.1;23.4;23.6;23.8;23.9;23.9;24;23.8;23.7;23.6;23.7;23.7;23.5;23.5;23.4;23…
17.5;17.4;17.4;17.5;17.6;17.6;17.9;18.3;18.6;19;19.3;19.6;19.8;20.1;20.2;20.4;20.5;20.8;20.9;21.1;21;21.4;21.5;21.6;21.8;22;22.3;22.5;22.8;23.2;23.6;23.5;23.5;23.7;23.8;24;24.5;25.1;26.2;27.3;28.1;28.9;29.6;29.8;29.6;29.3;27.6;25.3;22.7;21;20.2;20.1;19.9;19.9;19.9;19.9;19.9;20.1;20.3;20.3;20.5;20.7;20.8;21.1;21.3;21.8;22.2;22.7;23.3;23.8;24;24.1;24.2;24.2;24.1;24.1;23.9;23.8;23.8;23.7;23.7;23.6;2…
17.8;17.4;17.5;17.6;17.7;17.9;18.2;18.5;18.8;18.9;19.3;19.8;19.9;20.2;20.2;20.4;20.6;20.8;20.9;21;21.1;21.3;21.4;21.4;21.8;22;22.2;22.7;22.8;23.3;23.7;23.5;23.5;23.8;24;24;24.5;25.1;25.7;27.1;28;28.8;29.4;29.5;29.5;28.9;27.3;24.9;22.5;21;20.1;19.9;19.9;19.7;19.6;19.8;19.8;19.9;20;20.2;20.3;20.6;20.7;21.1;21.3;21.7;22.2;22.7;23.4;24;24.4;24.5;24.6;24.5;24.5;24.4;24.1;23.8;23.7;23.7;23.7;23.5;23.4;…
18.1;18;17.7;18;18;18.1;18.4;18.6;18.9;19;19.4;19.6;19.9;20.2;20.4;20.5;20.5;20.6;20.9;21.2;21.2;21.4;21.4;21.5;21.8;22;22.3;22.6;22.8;23.3;23.7;23.9;23.8;23.8;24;24;24.4;24.9;25.7;27;28;28.6;29;29.4;29.2;28.4;26.8;24.6;22.4;20.8;20.1;19.9;19.7;19.7;19.7;19.7;19.8;19.9;19.8;20.1;20.2;20.5;20.7;21.1;21.3;21.9;22.3;23;23.8;24.3;24.6;24.9;24.9;24.8;24.8;24.4;24.1;24.1;23.8;23.8;23.7;23.6;23.6;23.4;2…
18.1;18.1;18;18.1;18.2;18.2;18.5;18.6;18.9;19.1;19.5;19.7;19.9;20.1;20.4;20.4;20.5;20.6;21;21.2;21.1;21.2;21.5;21.8;21.9;22.1;22.3;22.7;23;23.3;23.7;23.8;23.7;23.9;23.9;24;24.3;24.8;25.4;26.6;27.5;28.3;28.7;28.9;29;28.1;26.7;24.6;22.1;20.6;19.8;19.7;19.5;19.6;19.6;19.6;19.6;19.7;19.7;20.1;20.2;20.3;20.6;20.8;21.4;21.8;22.4;23.2;24.1;24.4;24.9;25;25;24.9;24.7;24.5;24.3;23.9;23.8;23.8;23.6;23.6;23.…
18.6;18.4;18.3;18.4;18.4;18.6;18.6;18.7;18.6;18.9;19.6;19.8;20;20.1;20.2;20.5;20.5;20.6;20.9;21.1;21.2;21.5;21.6;21.6;21.8;22.1;22.3;22.7;22.7;23.4;23.6;24;23.8;23.9;24;24.1;24.4;24.6;25.4;26.3;27.2;27.9;28.3;28.5;29;28.2;26.7;24.7;22.5;20.4;19.8;19.6;19.5;19.4;19.4;19.4;19.6;19.6;19.6;19.8;20.1;20.3;20.6;20.9;21.3;21.9;22.7;23.5;24.2;24.7;25;25.1;25.1;25;24.8;24.4;24.2;24.1;23.9;23.8;23.7;23.5;2…
18.8;18.8;18.5;18.5;18.6;18.6;18.6;18.9;18.9;19.1;19.4;19.9;20;19.9;20.2;20.4;20.6;20.6;21;21.2;21.2;21.6;21.7;21.6;22;22.1;22.1;22.5;23;23.2;23.7;24;24;24;24;24;24.3;24.6;25;25.9;26.8;27.5;27.9;28.5;29;28.5;27;25;22.5;20.7;19.7;19.6;19.4;19.4;19.3;19.4;19.6;19.6;19.8;19.8;20.1;20.1;20.5;20.9;21.4;22.1;23;23.7;24.5;24.8;25.1;25;25.1;25;24.7;24.4;24.2;24.1;23.9;23.8;23.6;23.6;23.5;23.3;23.2;23.3;2…
19.1;19;19;19;19;18.9;19.2;18.9;19.4;19.5;19.7;19.9;20;20;20.1;20.5;20.6;20.8;21;21.2;21.1;21.5;21.6;21.8;22;22.1;22.3;22.6;23.2;23.5;23.9;24;24;24;24;24;24.2;24.3;24.7;25.7;26.7;27.2;27.8;28.4;28.9;28.6;27.4;25.3;22.9;20.7;19.6;19.4;19.3;19.4;19.3;19.3;19.5;19.5;19.6;19.8;20;20.1;20.5;20.9;21.4;22.3;23.2;24.2;24.8;25;25.1;25.1;25.1;24.9;24.7;24.3;24.1;23.8;23.9;23.7;23.6;23.5;23.4;23.3;23.4;23.2…
19.4;19.2;19.2;19.2;19.5;19.2;19.2;19.3;19.4;19.7;19.8;20;20.1;20.1;20;20.1;20.7;21;21.1;21.2;21.3;21.6;21.6;21.7;22;22.2;22.3;22.7;23.2;23.6;23.9;24.1;24;24;24.1;24.1;24.2;24.4;24.7;25.6;26.8;27.8;28.6;29.2;29.4;28.9;27.5;25.4;22.9;20.9;19.7;19.4;19.4;19.3;19.3;19.3;19.3;19.7;19.7;19.7;19.9;20;20.5;20.9;21.5;22.5;23.2;24.3;24.8;25.1;25.1;25;25;24.8;24.7;24.3;24.1;23.9;23.7;23.7;23.6;23.5;23.5;23…
19.8;19.4;19.4;19.4;19.4;19.3;19.6;19.5;19.5;19.8;19.8;20;20;20.1;20.1;19.8;20.2;20.8;21;21.1;21.2;21.4;21.7;21.7;21.9;22.1;22.5;22.7;23.1;23.5;24.2;24.3;24.3;24.3;24.1;24.1;24.2;24.4;24.7;25.9;26.9;28.2;29.1;29.8;29.8;29.1;27.5;25.6;23.5;21;19.8;19.5;19.3;19.3;19.3;19.3;19.4;19.4;19.7;19.7;19.9;20.2;20.5;21;21.7;22.7;23.7;24.5;24.8;25;25;25;24.9;24.7;24.5;24.1;23.9;23.7;23.7;23.7;23.5;23.5;23.5;…
19.9;19.8;19.7;19.7;19.7;19.7;19.7;19.7;19.8;19.9;19.7;19.8;20;20.1;20.1;19.9;20.1;20.7;21.1;21.3;21.3;21.6;21.6;21.7;21.9;22.1;22.6;22.8;23.1;23.5;24;24.4;24.2;24.3;24.2;24;24.2;24.3;24.7;25.6;26.8;28.2;29.2;29.8;29.8;29.1;27.9;25.8;23.8;21.6;20;19.4;19.4;19.3;19.3;19.3;19.3;19.3;19.6;19.9;19.9;20.2;20.6;21.2;22;22.7;23.7;24.2;24.6;24.9;24.8;25;24.6;24.5;24.3;24;23.9;23.8;23.7;23.7;23.5;23.5;23.…
19.9;19.9;19.8;19.8;19.7;19.8;19.9;19.7;19.9;20;20.1;20.1;20.3;20.3;20.6;20.6;20.9;21;21.1;21.2;21.3;21.5;21.8;21.7;21.9;22.1;22.3;22.6;23;23.5;24;24.4;24.4;24.5;24.3;24.2;24.3;24.3;24.7;25.2;26.7;27.8;29.2;29.8;29.8;29.3;27.9;26.2;24;22;20;19.6;19.5;19.3;19.5;19.3;19.4;19.7;19.7;19.7;20;20.3;20.7;21.6;22.3;23.2;23.7;24.1;24.3;24.5;24.7;24.6;24.4;24.1;24;24;23.9;23.8;23.7;23.6;23.4;23.6;23.5;23.4…
20;20;19.8;19.8;19.8;19.9;20;19.9;20.1;20;20.3;20.4;20.6;20.6;20.6;20.8;21;21.1;21.3;21.3;21.3;21.5;21.6;21.7;21.9;22;22.4;22.7;23.1;23.5;24;24.5;24.6;24.6;24.4;24.3;24.1;24.3;24.5;25.2;26.1;27.7;28.9;29.3;29.4;29.1;27.9;26.5;24.4;22.5;20.6;19.9;19.5;19.4;19.4;19.4;19.6;19.6;19.7;19.9;20.3;20.5;21.1;21.8;22.7;23.5;23.8;24;24.2;24.4;24.4;24.2;24;24;23.7;23.8;23.7;23.8;23.7;23.6;23.6;23.5;23.5;23.3…
20;20.1;20.1;20;20;19.9;20;20.1;20.1;20.2;20.4;20.6;20.6;20.7;20.9;21;21;21.2;21.2;21.5;21.5;21.6;21.7;21.9;22;22;22.2;22.9;23.1;23.5;24;24.5;24.6;24.7;24.6;24.5;24.5;24.4;24.5;24.9;25.8;27.1;28.4;29.1;29.3;28.9;28;26.8;25;23;21.1;20.2;19.9;19.6;19.7;19.6;19.7;19.7;19.7;20.2;20.4;21.1;21.5;22.3;23.1;23.8;24;24;24.1;24.2;24.1;24;23.7;23.7;23.7;23.7;23.7;23.7;23.6;23.6;23.5;23.5;23.5;23.3;23.2;23.2…
20.1;20.1;20;20.1;20.2;20;20.1;20.2;20.1;20.4;20.5;20.5;20.7;20.6;21;21;21;21.2;21.3;21.4;21.6;21.7;21.7;21.9;22;22.3;22.3;22.6;23;23.5;24;24.6;24.6;25;24.8;24.7;24.6;24.4;24.4;24.9;25.5;26.8;27.7;28.4;28.9;28.6;28.3;26.8;25.4;23.5;21.9;20.6;20;19.9;19.6;19.7;19.7;19.9;20;20.3;20.8;21.1;21.9;22.9;23.9;24.1;24.1;24;24;24;23.7;23.7;23.5;23.5;23.5;23.6;23.6;23.7;23.6;23.6;23.5;23.5;23.2;23.3;23.2;23…
20.2;20.2;20.2;20.2;20.2;20.1;20.3;20.3;20.2;20.5;20.6;20.6;20.8;21;20.8;21.1;21;21.1;21.4;21.5;21.6;22;22;22.1;22.3;22.3;22.4;22.7;23;23.5;23.9;24.6;24.9;25.2;24.9;24.6;24.7;24.6;24.6;24.8;25.3;26.2;27.1;27.9;28.4;28.4;27.9;27.4;26.1;24.4;22.7;21.2;20.3;20.2;20.1;20.1;20.3;20.3;20.3;20.8;21.1;21.9;22.8;23.7;24.3;24.4;24.4;24;23.9;23.8;23.6;23.7;23.6;23.5;23.5;23.5;23.6;23.5;23.5;23.5;23.5;23.4;2…
20.2;20.2;20.2;20.2;20.2;20.3;20.2;20.3;20.4;20.3;20.7;20.8;20.6;21.1;21;21.2;21.2;21.4;21.3;21.5;21.6;22;22;22.1;22.2;22.6;22.6;22.8;23;23.4;23.8;24.5;25;25.1;25.1;25.1;24.8;24.7;24.6;24.8;25.1;25.8;26.5;27.2;27.9;28;27.9;27.3;26.5;25.2;23.8;22.2;21.1;20.7;20.7;20.6;20.6;21;21;21.5;21.9;22.5;23.5;24.3;24.6;24.7;24.4;24;23.9;23.9;23.6;23.6;23.5;23.5;23.5;23.6;23.6;23.5;23.5;23.6;23.5;23.4;23.3;23…
20.2;20.3;20.2;20.3;20.3;20.3;20.3;20.2;20.3;20.4;20.4;20.7;20.9;20.9;21.1;20.9;21.3;21.3;21.4;21.7;21.9;22;22.1;22.1;22.4;22.5;22.7;23.1;23.1;23.3;23.8;24.4;24.9;25.2;25;25.1;25;24.7;24.7;24.7;25;25.5;26.2;26.9;27.6;28;28.1;27.8;27.1;26.1;24.7;23.4;22.3;21.6;21.5;21.5;21.5;21.8;21.9;22.4;22.8;23.4;24.1;25;25.1;24.9;24.4;23.9;23.8;23.7;23.6;23.6;23.5;23.5;23.5;23.5;23.6;23.5;23.6;23.5;23.4;23.4;2…
20.2;20.3;20.4;20.4;20.4;20.3;20.4;20.3;20.3;20.6;20.6;20.7;20.8;21;21.1;21.2;21.2;21.2;21.6;21.6;21.7;21.9;22.2;22.2;22.5;22.5;22.6;23;23.1;23.5;23.9;24.2;24.6;25.1;25.1;25.1;25;24.9;24.8;24.9;25;25.4;26;26.5;27;27.6;27.9;28;27.4;26.7;26.1;24.7;23.7;22.8;22.5;22.3;22.6;22.6;23;23.4;23.9;24.5;25.1;25.5;25.5;25.1;24.5;23.9;23.8;23.7;23.7;23.6;23.6;23.6;23.6;23.6;23.6;23.5;23.5;23.5;23.4;23.2;23.2;…
20.4;20.4;20.4;20.4;20.3;20.4;20.4;20.4;20.5;20.6;20.7;20.8;20.8;21.1;21.1;21.1;21.1;21.3;21.6;21.7;21.8;21.9;22;22.2;22.5;22.6;22.9;23.1;23.4;23.6;23.9;24.3;24.6;25;25.1;25.1;25.1;25;24.9;25;25;25.1;25.7;26.1;26.6;27.2;27.6;27.8;27.7;27.5;26.9;25.9;25.1;24.2;23.9;23.7;23.9;24.2;24.6;24.6;25;25.5;25.9;26.1;25.8;25.1;24.4;23.9;24.1;23.8;23.7;23.7;23.7;23.7;23.7;23.6;23.5;23.5;23.4;23.4;23.4;23.2;2…
20.4;20.4;20.4;20.5;20.4;20.4;20.5;20.5;20.5;20.7;20.7;20.8;20.8;21.1;21.1;21.2;21.4;21.4;21.6;21.8;21.9;21.9;22.2;22.3;22.3;22.5;22.7;23.1;23.2;23.6;23.9;24.2;24.7;25;25.1;25;25;25;25;25;25;25;25.5;25.9;26.3;26.9;27.1;27.7;27.9;27.9;27.6;27;26.4;25.8;25.3;25.2;25.2;25.4;25.8;25.8;26.1;26.2;26.3;26.3;25.8;25.1;24.5;24.1;24.1;24;23.9;23.8;23.8;23.7;23.7;23.6;23.5;23.5;23.4;23.3;23.4;23.2;23.2;23.1…
20.5;20.5;20.5;20.5;20.4;20.5;20.6;20.4;20.6;20.7;20.5;20.8;20.8;21.1;21.1;21.2;21.4;21.5;21.4;21.9;21.9;22.1;22.2;22.1;22.3;22.5;22.7;23;23.2;23.5;23.9;23.9;24.4;25;25;25.1;25.1;25.1;25;25.1;25;25;25.4;25.7;26;26.6;27.2;27.7;27.9;28.1;27.9;27.9;27.3;27;26.7;26.7;26.7;26.7;26.8;26.7;26.9;26.7;26.6;26.3;25.8;25.3;24.7;24.5;24.2;24.1;24.1;24;23.8;23.8;23.6;23.7;23.6;23.5;23.2;23.3;23.3;23.2;23;23;2…
20.5;20.4;20.5;20.5;20.4;20.5;20.7;20.6;20.6;20.7;20.7;20.9;20.9;21.1;21.1;21.2;21.3;21.5;21.6;21.9;22;22.2;22.2;22.3;22.3;22.5;22.7;23;23.2;23.4;23.7;23.9;24.2;24.6;25;25.2;25;25.2;25.1;25;24.9;25.2;25.2;25.4;26.1;26.6;26.9;27.4;27.8;28.1;28.4;28.6;28.4;27.9;27.7;27.6;27.6;27.4;27.5;27.3;27.1;26.8;26.6;26.3;25.9;25.4;24.9;24.6;24.5;24.3;24.1;24.1;23.9;23.8;23.6;23.6;23.5;23.5;23.4;23.3;23.2;23.2…
20.5;20.4;20.5;20.5;20.5;20.6;20.6;20.6;20.5;20.8;20.7;21;21.1;21.1;21.1;21.2;21.4;21.4;21.7;21.9;22;22.2;22.3;22.3;22.4;22.5;22.8;23.1;23.2;23.2;23.6;23.9;24.1;24.5;24.8;25;25.3;25.1;25.2;25.3;25.1;25;25.4;25.5;25.9;26.3;26.9;27.3;27.8;28.1;28.5;28.8;28.7;28.6;28.4;28.2;28.1;28;27.8;27.4;27.3;26.8;26.6;26.3;25.9;25.5;25.1;24.9;24.7;24.6;24.4;24.2;24.1;23.7;23.7;23.6;23.5;23.4;23.2;23.2;23.1;22.9…
20.4;20.4;20.5;20.5;20.5;20.6;20.7;20.7;20.6;20.7;20.7;20.7;21;21.1;21.2;21.2;21.4;21.5;21.6;21.6;21.9;22.2;22.4;22.6;22.7;22.7;22.8;23;23.3;23.5;23.6;23.9;24.2;24.6;24.8;25.1;25.1;25.3;25.4;25.4;25.2;25.2;25.2;25.5;25.9;26.4;26.9;27.2;27.8;28.3;28.7;28.8;29;28.8;28.6;28.6;28.5;28.1;27.9;27.5;27.2;26.7;26.4;26.1;25.8;25.4;25.1;25;24.8;24.6;24.4;24.1;23.9;23.7;23.6;23.5;23.6;23.3;23.2;23.2;23.1;23…
20.4;20.4;20.5;20.6;20.6;20.5;20.7;20.6;20.7;20.7;20.8;20.8;20.9;21;21.1;21.1;21.3;21.5;21.6;21.9;21.9;22.1;22.2;22.5;22.7;22.7;22.8;22.9;23.2;23.4;23.5;23.9;24;24.7;25;25.2;25.4;25.3;25.5;25.5;25.4;25.3;25.4;25.5;25.9;26.4;26.9;27.4;27.6;28.2;28.5;28.8;29;28.8;28.8;28.6;28.4;28.3;27.8;27.5;27;26.4;26.4;25.9;25.7;25.4;25.2;25.1;24.7;24.4;24.1;24.1;24;23.6;23.5;23.5;23.4;23.3;23.2;23;23.1;22.9;22.…
20.4;20.4;20.5;20.5;20.5;20.5;20.6;20.6;20.7;20.7;20.7;20.9;20.9;20.9;21.1;21.2;21.2;21.4;21.6;21.7;21.7;22;22.1;22.1;22.7;22.7;23.1;22.9;23.1;23.2;23.6;23.8;24;24.6;24.9;25.5;25.6;25.5;25.4;25.7;25.5;25.4;25.6;25.5;25.9;26.3;26.9;27.3;27.6;28.1;28.4;28.8;28.8;28.8;28.8;28.6;28.4;27.9;27.5;27.2;26.6;26.3;26.3;25.7;25.5;25.2;25.1;24.7;24.7;24.2;24.1;23.9;23.7;23.6;23.5;23.4;23.2;23.3;23.1;23;22.9;…
20.4;20.4;20.5;20.5;20.5;20.6;20.6;20.7;20.8;20.7;20.8;20.9;20.9;21;21.1;21.1;21.2;21.4;21.5;21.6;21.8;22.1;22.1;22.2;22.5;22.7;22.7;23;23.4;23.4;23.6;24;24.2;24.7;25.2;25.8;26;25.7;25.8;25.8;25.6;25.5;25.5;25.6;25.9;26.2;26.6;27.1;27.5;28;28.3;28.5;28.8;28.6;28.4;28.4;28.1;27.7;27.3;26.9;26.5;26.1;25.7;25.5;25.1;25.1;24.8;24.7;24.4;24.1;23.9;23.7;23.7;23.5;23.4;23.2;23.2;23;23;22.9;23;22.8;22.6;…
20.5;20.5;20.5;20.5;20.5;20.5;20.6;20.6;20.7;20.7;20.7;20.9;21;21.1;21.1;21.2;21.2;21.5;21.7;21.7;21.8;22;22.1;22.3;22.4;22.7;22.7;22.9;23.2;23.4;23.6;23.9;24.3;24.7;25.2;25.8;26.2;26.1;25.8;25.9;25.6;25.4;25.4;25.6;25.9;26.2;26.6;26.9;27.4;27.8;28.1;28.3;28.3;28.3;28.2;28;27.5;27.3;26.9;26.5;26.1;25.6;25.4;25.2;24.8;24.7;24.6;24.3;24.2;23.9;23.9;23.5;23.5;23.5;23.3;23.2;23.1;22.9;22.8;22.9;22.6;…
20.5;20.5;20.5;20.5;20.5;20.5;20.6;20.7;20.8;20.8;20.8;20.9;21;21.1;21.1;21.2;21.4;21.5;21.7;21.7;21.9;22.2;22.2;22.1;22.5;22.7;22.7;22.8;23.1;23.2;23.5;23.9;24.3;24.7;25.2;25.9;25.9;26;26;26.2;26;25.8;25.6;25.5;25.9;26;26.4;26.8;27.2;27.5;27.8;27.9;27.9;27.9;27.8;27.5;27.3;26.6;26.5;26.1;25.7;25.3;25.2;24.8;24.8;24.5;24.4;24.1;24;23.9;23.7;23.7;23.5;23.3;23.2;23.1;23;22.9;22.8;22.9;22.6;22.6;22.…
20.6;20.5;20.5;20.5;20.5;20.7;20.5;20.7;20.7;20.7;20.8;20.9;21;21;21.1;21.2;21.4;21.3;21.5;21.7;21.8;21.9;22.1;22.1;22.2;22.6;22.6;22.7;22.9;23.2;23.3;23.5;24;24.6;24.8;25.6;26;26;25.9;26;25.9;25.5;25.4;25.4;25.5;26;26;26.4;26.8;27.1;27.5;27.5;27.4;27.3;27.3;26.8;26.6;26.3;26;25.7;25.2;24.8;24.7;24.7;24.5;24.3;24.2;24;23.8;23.8;23.6;23.5;23.4;23.2;23.2;23;23;22.8;22.8;22.6;22.5;22.5;22.4;22.3;22.…
20.5;20.5;20.4;20.5;20.5;20.6;20.6;20.6;20.7;20.8;20.8;20.9;21;21.1;21.1;21.2;21.2;21.5;21.5;21.7;21.8;22.1;22.1;22.1;22.3;22.4;22.6;22.7;22.9;23.2;23.3;23.7;24.1;24.6;25.2;25.6;26.1;26;26;26;26;25.7;25.4;25.4;25.5;25.7;26;26.4;26.5;26.8;27.1;27.2;27;26.8;26.7;26.4;26.2;26;25.4;25.2;24.9;24.8;24.6;24.5;24.3;24.1;23.9;24;23.7;23.6;23.5;23.4;23.3;23;22.9;22.9;22.8;22.8;22.7;22.5;22.5;22.5;22.4;22.4…
20.5;20.5;20.5;20.5;20.5;20.6;20.6;20.6;20.6;20.8;20.8;20.9;21;20.9;21.1;21.2;21.2;21.5;21.5;21.8;21.8;22;22.1;22.1;22.3;22.4;22.6;22.6;22.8;23.1;23.3;23.6;23.9;24.4;25;25.9;26.2;26.4;26.2;26.1;26;25.8;25.6;25.3;25.2;25.6;25.7;26;26.3;26.7;26.7;26.7;26.7;26.4;26.2;26.1;25.9;25.5;25.1;25;24.8;24.5;24.3;24.2;24.2;24.1;24;23.7;23.6;23.6;23.4;23.4;23.1;23;23;23;22.9;22.7;22.6;22.6;22.5;22.4;22.5;22.4…
20.5;20.5;20.5;20.5;20.5;20.3;20.6;20.6;20.6;20.7;20.8;20.8;21;21;21.1;21;21.1;21.3;21.5;21.6;21.8;21.8;21.9;22;22.1;22.3;22.5;22.6;22.8;22.9;23;23.4;24;24.3;24.9;25.5;25.9;26.4;26.2;26.2;26.4;26.1;25.6;25.3;25;25.4;25.7;25.9;26.1;26.1;26.1;26.2;26.1;26;25.8;25.8;25.4;25;24.8;24.5;24.4;24.2;23.9;24;23.9;23.9;23.8;23.6;23.5;23.4;23.3;23.2;23.2;23;22.9;22.9;22.8;22.6;22.6;22.5;22.5;22.5;22.4;22.3;2…
20.5;20.5;20.4;20.5;20.5;20.4;20.5;20.5;20.6;20.7;20.8;20.8;20.9;21.1;21.1;21;21.1;21.3;21.3;21.5;21.8;21.8;21.9;21.8;22;22.1;22.3;22.5;22.7;22.9;23.1;23.3;23.5;24;24.5;25;25.5;25.9;26.2;26.3;26.4;26.1;25.6;25;25;25;25.3;25.8;26;26;26;26;25.7;25.7;25.5;25.3;25;24.8;24.4;24.4;24.3;24;23.8;23.8;23.9;23.7;23.7;23.6;23.4;23.3;23.2;23.1;23.1;22.9;22.8;22.7;22.6;22.5;22.5;22.5;22.5;22.4;22.4;22.3;22.4;…
20.4;20.4;20.3;20.4;20.4;20.5;20.4;20.5;20.6;20.6;20.7;20.8;20.9;20.9;21;21;21.1;21.3;21.2;21.6;21.6;21.7;21.8;21.9;22.1;22.3;22.4;22.4;22.7;22.7;22.9;23.2;23.4;23.7;23.9;24.6;25.2;25.6;25.9;26.1;26.3;25.8;25.4;24.9;24.7;25;25;25.3;25.5;25.5;25.6;25.6;25.3;25.3;25.1;24.8;24.8;24.5;24.3;24;24;24;23.8;23.9;23.7;23.7;23.5;23.5;23.3;23.3;23.1;23.1;22.8;22.8;22.6;22.7;22.5;22.4;22.4;22.4;22.4;22.3;22.…
20.4;20.3;20.4;20.4;20.4;20.4;20.3;20.3;20.4;20.7;20.7;20.9;20.8;20.8;20.9;20.9;21;21.1;21.3;21.3;21.3;21.6;21.7;21.8;21.9;22.1;22.1;22.4;22.6;22.7;22.8;22.9;23.2;23.5;23.8;24.2;24.9;25;25.5;25.5;25.8;25.8;25.5;24.9;24.5;24.7;24.7;25.1;25.2;25.1;25.1;25.2;25.1;25;24.7;24.5;24.2;23.9;23.9;23.9;23.8;23.8;23.7;23.8;23.5;23.6;23.4;23.4;23.2;23.3;23;22.8;22.8;22.6;22.6;22.4;22.5;22.4;22.3;22.4;22.2;22…
20.2;20.3;20.3;20.3;20.4;20.4;20.3;20.4;20.5;20.6;20.6;20.8;20.8;20.9;20.9;20.9;20.9;21;21.1;21.3;21.3;21.4;21.7;21.7;21.8;21.9;22.1;22.4;22.5;22.6;22.8;22.9;23;23.3;23.6;23.8;24.1;24.6;25;25;25.3;25.3;25.2;24.6;24.5;24.4;24.6;24.6;24.7;24.7;24.8;25;24.8;24.7;24.2;24.1;23.8;23.8;23.7;23.8;23.9;23.7;23.5;23.5;23.5;23.3;23.3;23.2;23.2;23.2;22.8;22.8;22.7;22.5;22.6;22.5;22.4;22.3;22.3;22.3;22.2;22.2…
20.3;20.3;20.3;20.3;20.3;20.3;20.4;20.4;20.4;20.5;20.7;20.7;20.8;20.8;20.9;20.9;20.9;21;21;21.3;21.4;21.4;21.5;21.7;21.8;21.9;22.2;22.3;22.4;22.6;22.6;22.9;22.9;23.2;23.2;23.4;23.8;24.2;24.5;24.7;24.8;24.7;24.8;24.5;24.3;24.4;24.4;24.5;24.5;24.7;24.5;24.5;24.6;24.2;24.1;23.7;23.8;23.8;23.6;23.8;23.6;23.7;23.5;23.5;23.5;23.3;23.3;23.2;23.2;23;22.8;22.8;22.5;22.5;22.5;22.5;22.5;22.3;22.2;22.3;22.2;…
20.3;20.3;20.3;20.3;20.3;20.3;20.4;20.4;20.5;20.5;20.6;20.5;20.5;20.8;20.8;20.9;20.9;21.1;21.1;21;21.3;21.5;21.5;21.6;21.7;21.9;22;22.1;22.4;22.4;22.6;22.5;22.8;22.9;23.1;23.2;23.5;24;24;24.2;24.2;24.4;24.5;24.4;24.3;24.1;24.3;24.4;24.3;24.3;24.4;24.4;24.3;24;23.8;23.7;23.7;23.6;23.6;23.6;23.6;23.5;23.5;23.4;23.3;23.2;23.1;23;22.9;22.8;22.8;22.5;22.5;22.5;22.4;22.4;22.4;22.2;22.2;22.2;22.3;22.2;2…
20.2;20.3;20.3;20.3;20.3;20.3;20.4;20.4;20.5;20.5;20.6;20.5;20.5;20.6;21;20.8;20.8;21.1;21;21.1;21.1;21.4;21.4;21.4;21.8;21.9;22;22.1;22.3;22.5;22.5;22.6;22.8;23;23;23;23.3;23.6;23.7;24.1;24.2;24.1;24.4;24.2;24.2;24.1;24.1;24;24.1;24;24;24.3;24;24;23.7;23.7;23.5;23.7;23.5;23.6;23.5;23.5;23.2;23.2;23.2;23.2;23;22.9;22.7;22.6;22.5;22.6;22.5;22.5;22.4;22.5;22.2;22.2;22.2;22.2;22.1;22.1;22.1;22;21.9;…
20.3;20.3;20.3;20.4;20.3;20.3;20.4;20.3;20.4;20.4;20.5;20.6;20.6;20.6;20.7;20.7;20.7;21;20.8;21;21;21.2;21.4;21.4;21.5;21.8;21.9;22.1;22.1;22.3;22.4;22.2;22.6;22.8;22.8;22.9;23.3;23.3;23.5;23.8;23.9;24;23.9;23.9;23.9;23.9;23.9;24;24.1;23.9;23.8;24;23.8;23.7;23.7;23.5;23.5;23.4;23.4;23.3;23.4;23.2;23.2;23.1;23.2;23.1;23;22.9;22.7;22.6;22.6;22.4;22.5;22.3;22.3;22.3;22.2;22.2;22.1;22.2;22;21.9;22;21…
20.5;20.4;20.4;20.3;20.3;20.4;20.3;20.3;20.2;20.5;20.4;20.5;20.6;20.7;20.7;20.7;20.5;20.7;20.9;21;21;21.1;21;21.3;21.3;21.6;21.7;22;22.1;22.2;22.4;22.4;22.5;22.7;22.7;22.9;23;23.1;23.4;23.6;23.7;23.6;23.7;23.7;23.9;23.9;24;24;23.9;23.6;23.6;23.6;23.8;23.5;23.4;23.4;23.5;23.4;23.3;23.2;23.2;23.1;23.1;23.2;23;23;22.9;22.8;22.7;22.6;22.5;22.5;22.4;22.3;22.3;22.3;22.2;22.2;22.1;22.2;22;21.9;21.9;21.8…
20.4;20.3;20.2;20.3;20.2;20.2;20.4;20.3;20.4;20.4;20.4;20.4;20.5;20.6;20.7;20.6;20.7;20.7;20.7;21;20.9;21;21.1;21;21.3;21.3;21.7;21.7;21.9;22.1;22.2;22.3;22.3;22.4;22.6;22.6;22.8;23;23;23.4;23.3;23.5;23.6;23.7;23.6;23.7;23.6;23.5;23.5;23.7;23.5;23.5;23.5;23.4;23.4;23.3;23.4;23.2;23.1;23.1;23.2;23.1;23;23.1;22.9;23;22.8;22.6;22.7;22.7;22.4;22.4;22.4;22.3;22.1;22.2;22.1;22.2;22;22;21.9;22;21.9;21.8…
20.4;20.4;20.2;20.3;20.3;20.2;20.3;20.3;20.4;20.4;20.4;20.4;20.6;20.6;20.6;20.6;20.7;20.7;20.9;20.8;20.8;21;21.1;21.1;21.2;21.2;21.6;21.7;21.7;21.8;22.1;22.1;22.3;22.3;22.4;22.6;22.6;22.9;22.9;23;23.2;23.3;23.5;23.3;23.4;23.4;23.4;23.4;23.5;23.5;23.3;23.4;23.3;23.2;23.4;23.2;23.2;23.2;23.1;23.1;23;23;22.8;22.9;22.7;22.7;22.5;22.6;22.5;22.4;22.4;22.3;22.3;22.2;22.2;22.3;22;22.1;21.9;21.9;21.9;21.9…
20.3;20.3;20.3;20.3;20.2;20.3;20.3;20.3;20.3;20.4;20.5;20.4;20.5;20.6;20.7;20.6;20.6;20.7;20.7;20.9;20.9;20.8;21.1;21;21.4;21.4;21.4;21.5;21.7;21.7;21.8;21.9;22.2;22.3;22.3;22.3;22.5;22.6;22.8;22.8;22.8;23.1;23.2;23.2;23.3;23.3;23.2;23.3;23.2;23.2;23.3;23.2;23.2;23.2;23.2;23;23;23;22.9;22.9;22.9;23;22.9;22.8;22.8;22.7;22.5;22.4;22.4;22.3;22.3;22.3;22.2;22.1;22.1;22;22.1;21.9;21.9;21.7;21.9;21.7;2…
20.3;20.2;20.2;20.2;20.2;20.3;20.3;20.3;20.3;20.4;20.4;20.4;20.5;20.5;20.6;20.6;20.6;20.6;20.7;20.8;20.7;20.8;21;21;21.1;21.2;21.2;21.4;21.5;21.6;21.8;21.9;21.9;22.2;22.3;22.3;22.3;22.4;22.6;22.6;22.7;22.9;23;23.1;22.9;23.3;23.2;23.1;23;23;23;23.1;23.1;23.2;23;22.9;22.9;22.9;22.8;22.7;22.8;22.8;22.8;22.7;22.5;22.4;22.3;22.4;22.4;22.4;22.3;22.2;22.1;22;22.1;22;22;21.9;21.9;21.8;21.8;21.7;21.7;21.7…
20.3;20.3;20.2;20.3;20.2;20.3;20.3;20.3;20.4;20.4;20.4;20.5;20.4;20.4;20.6;20.6;20.6;20.6;20.7;20.9;20.7;20.9;20.8;20.9;20.9;21;21.1;21.4;21.4;21.6;21.6;21.7;21.7;22;22;22.1;22.3;22.3;22.4;22.4;22.6;22.7;22.8;22.9;22.8;22.8;22.9;23;22.9;22.9;22.9;22.9;22.8;22.9;22.8;22.9;23;22.7;22.7;22.7;22.6;22.5;22.5;22.6;22.5;22.3;22.3;22.2;22.3;22.3;22.3;22.1;22.1;22.1;22;21.9;21.8;21.8;21.8;21.7;21.7;21.7;2…
20.2;20.2;20.2;20.2;20.3;20.3;20.2;20.3;20.3;20.4;20.3;20.4;20.5;20.5;20.6;20.6;20.4;20.6;20.7;20.7;20.8;20.8;20.8;20.8;20.9;21;21.1;21.2;21.4;21.4;21.5;21.6;21.8;21.8;21.8;21.9;22.1;22.1;22.1;22.3;22.2;22.5;22.6;22.6;22.7;22.6;22.9;22.8;22.8;22.9;22.7;22.9;22.8;22.8;22.8;22.7;22.7;22.7;22.7;22.4;22.6;22.5;22.6;22.5;22.4;22.3;22.3;22.2;22.2;22.1;22.2;22.1;22;21.9;21.9;22;21.8;21.8;21.7;21.7;21.7;…
20.1;20.2;20.2;20.3;20.3;20.3;20.3;20.3;20.4;20.3;20.3;20.3;20.3;20.5;20.3;20.4;20.7;20.6;20.7;20.8;20.7;20.8;20.7;20.8;21;20.9;20.8;20.9;21.3;21.2;21.4;21.5;21.6;21.6;21.8;21.9;21.9;22.1;22;22.1;22.1;22.1;22.2;22.4;22.5;22.5;22.4;22.6;22.5;22.5;22.6;22.7;22.6;22.7;22.6;22.5;22.6;22.5;22.4;22.4;22.5;22.5;22.4;22.2;22.3;22.1;22.2;22.1;22.1;22.2;22.1;22;21.9;21.9;21.9;21.8;21.8;21.7;21.7;21.7;21.7;…
20.2;20.2;20.1;20.2;20.1;20.2;20.3;20.3;20.3;20.4;20.3;20.3;20.3;20.4;20.4;20.3;20.6;20.6;20.6;20.7;20.7;20.7;20.8;20.7;20.7;20.9;21;21.1;21;21.1;21.2;21.3;21.5;21.6;21.5;21.8;21.9;21.9;21.9;22.1;22.1;22.1;22.2;22.3;22.3;22.4;22.4;22.5;22.3;22.4;22.4;22.5;22.4;22.4;22.4;22.4;22.4;22.4;22.3;22.5;22.4;22.3;22.3;22.3;22.2;22.1;22.2;22.1;22.1;22.1;21.9;22;21.8;21.8;21.7;21.8;21.7;21.7;21.7;21.7;21.4;…
20.2;20.2;20.2;20.3;20.3;20.2;20.3;20.2;20.3;20.3;20.4;20.3;20.3;20.3;20.4;20.4;20.5;20.5;20.6;20.7;20.7;20.7;20.8;20.7;20.8;20.8;20.9;20.8;21.1;21.1;21.2;21.2;21.3;21.4;21.5;21.6;21.8;21.8;21.9;21.9;21.9;22;22.2;22.1;22.1;22.3;22.2;22.3;22.3;22.1;22.3;22.5;22.2;22.1;22.5;22.2;22.4;22.4;22.4;22.3;22.4;22.3;22.1;22.2;22.1;22.1;21.9;22;21.9;21.8;21.9;21.8;21.9;21.8;21.9;21.7;21.7;21.7;21.5;21.7;21.…
20.1;20.1;20.1;20.1;20.2;20.1;20.2;20.1;20.3;20.1;20.3;20.2;20.3;20.3;20.5;20.4;20.4;20.5;20.7;20.6;20.5;20.7;20.8;20.8;20.7;20.6;20.8;20.9;20.9;21;21.1;21.1;21.2;21.3;21.2;21.4;21.5;21.7;21.8;21.8;21.8;21.9;22;22;21.9;22;22.1;22.1;22;22.1;22.1;22.1;22;22;22.1;22;22.2;22;22.1;22.1;22.2;22.1;22;22.1;22.1;22.1;21.9;21.9;21.9;21.8;21.8;21.8;21.8;21.6;21.6;21.7;21.6;21.6;21.6;21.4;21.4;21.4;21.4;21.3…
20.2;20.2;20.1;20.1;20.2;20.2;20.3;20.2;20.1;20.3;20.3;20.3;20.3;20.3;20.3;20.5;20.4;20.4;20.6;20.6;20.5;20.8;20.6;20.6;20.6;20.7;20.7;20.8;21;20.9;20.9;21.1;21.2;21.1;21.2;21.4;21.4;21.4;21.5;21.7;21.8;21.8;21.8;21.9;21.9;21.8;22.1;22.1;22.1;22;21.9;22;22;22;22.1;21.9;21.9;22;21.9;22;22.1;22.1;21.9;21.9;21.9;21.9;22;21.9;21.8;21.8;21.8;21.9;21.8;21.7;21.6;21.5;21.6;21.5;21.5;21.3;21.4;21.3;21.3;…
20.1;20.1;20;20.3;20.1;20.1;20.1;20.2;20.2;20.1;20.1;20.3;20.3;20.4;20.3;20.4;20.3;20.4;20.5;20.6;20.5;20.5;20.8;20.6;20.6;20.7;20.8;20.7;20.9;20.8;20.9;21;20.9;21.1;21.2;21.1;21.3;21.4;21.4;21.7;21.7;21.5;21.9;21.9;21.8;21.8;21.8;21.9;21.8;22;21.9;22;22;22;22.1;21.9;21.9;21.9;21.9;21.9;22.1;21.9;21.9;21.8;21.9;21.9;21.9;21.7;21.8;21.8;21.6;21.8;21.8;21.5;21.5;21.6;21.4;21.3;21.4;21.4;21.3;21.4;2…
Time Played: 00:00:20
19.4;19.2;19.2;19.2;19.2;19.2;19.2;19.2;19.3;19.3;19.3;19.3;19.2;19.2;19.3;19.3;19.3;19.2;19.3;19.2;19.4;19.2;19.2;19.3;19.3;19.3;19.3;19.4;19.4;19.3;19.3;19.3;19.3;19.3;19.2;19.2;19.1;19.3;19.3;19.3;19.3;19.4;19.3;19.3;19.3;19.3;19.3;19.3;19.3;19.3;19.3;19.3;19.4;19.4;19.4;19.3;19.4;19.3;19.4;19.3;19.3;19.3;19.4;19.3;19.3;19.4;19.3;19.4;19.3;19.3;19.4;19.3;19.3;19.4;19.4;19.3;19.3;19.3;19.3;19.4…
19.2;19.2;19.2;19.2;19.2;19.2;19.3;19.2;19.3;19.4;19.3;19.3;19.2;19.2;19.3;19.3;19.2;19.3;19.3;19.3;19.3;19.3;19.3;19.2;19.3;19.2;19.3;19.1;19.3;19.4;19.3;19.3;19.3;19.3;19.3;19.3;19.3;19.3;19.4;19.3;19.3;19.3;19.3;19.3;19.2;19.3;19.3;19.4;19.4;19.3;19.3;19.3;19.2;19.4;19.4;19.4;19.3;19.4;19.3;19.2;19.3;19.3;19.3;19.3;19.3;19.4;19.3;19.3;19.3;19.3;19.3;19.3;19.4;19.3;19.3;19.4;19.3;19.3;19.4;19.5…
19.3;19.3;19.3;19.2;19.3;19.2;19.2;19.3;19.2;19.2;19.4;19.4;19.2;19.3;19.3;19.3;19.4;19.2;19.4;19.3;19.3;19.2;19.2;19.2;19.6;19.2;19.3;19.3;19.3;19.2;19.3;19.3;19.3;19.3;19.2;19.3;19.3;19.3;19.2;19.3;19.3;19.3;19.4;19.4;19.3;19.3;19.4;19.3;19.3;19.3;19.3;19.4;19.4;19.3;19.4;19.4;19.3;19.3;19.3;19.3;19.3;19.3;19.3;19.3;19.3;19.3;19.3;19.3;19.3;19.3;19.3;19.3;19.3;19.3;19.3;19.3;19.4;19.4;19.4;19.4…
19.5;19.3;19.3;19.3;19.3;19.2;19.2;19.2;19.3;19.4;19.3;19.3;19.4;19.3;19.3;19.3;19.2;19.2;19.2;19.2;19.3;19.4;19.3;19.2;19.2;19.2;19.3;19.3;19.4;19.3;19.3;19.3;19.3;19.3;19.3;19.3;19.3;19.3;19.3;19.4;19.3;19.3;19.4;19.3;19.3;19.3;19.3;19.3;19.4;19.3;19.3;19.4;19.3;19.4;19.4;19.3;19.3;19.4;19.3;19.4;19.4;19.3;19.3;19.3;19.3;19.4;19.3;19.3;19.3;19.3;19.3;19.3;19.4;19.3;19.4;19.4;19.4;19.3;19.4;19.4…
19.4;19.3;19.2;19.3;19.2;19.2;19.3;19.3;19.4;19.4;19.3;19.4;19.2;19.5;19.3;19.3;19.4;19.2;19.3;19.2;19.3;19.3;19.2;19.2;19.4;19.3;19.3;19.3;19.3;19.3;19.3;19.2;19.2;19.3;19.2;19.3;19.3;19.3;19.3;19.3;19.2;19.3;19.3;19.3;19.4;19.3;19.4;19.2;19.3;19.3;19.3;19.3;19.3;19.3;19.4;19.3;19.3;19.3;19.4;19.3;19.3;19.3;19.2;19.3;19.3;19.2;19.3;19.3;19.2;19.3;19.2;19.3;19.3;19.3;19.4;19.4;19.3;19.3;19.4;19.4…
19.5;19.5;19.3;19.2;19.2;19.3;19.3;19.4;19.3;19.3;19.4;19.4;19.4;19.5;19.4;19.3;19.3;19.3;19.3;19.3;19.2;19.3;19.4;19.4;19.4;19.3;19.3;19.4;19.4;19.3;19.4;19.3;19.3;19.3;19.3;19.3;19.3;19.3;19.3;19.3;19.4;19.3;19.3;19.3;19.3;19.4;19.4;19.3;19.4;19.3;19.3;19.3;19.3;19.3;19.3;19.4;19.3;19.3;19.3;19.3;19.3;19.3;19.3;19.3;19.3;19.3;19.3;19.3;19.3;19.3;19.2;19.3;19.2;19.3;19.3;19.4;19.4;19.3;19.4;19.4…
19.6;19.5;19.3;19.4;19.4;19.4;19.3;19.3;19.3;19.4;19.4;19.4;19.4;19.4;19.4;19.3;19.3;19.3;19.3;19.3;19.3;19.3;19.4;19.3;19.4;19.4;19.4;19.4;19.4;19.4;19.3;19.3;19.3;19.5;19.3;19.3;19.2;19.3;19.3;19.4;19.4;19.3;19.4;19.3;19.3;19.4;19.4;19.3;19.3;19.2;19.3;19.4;19.3;19.4;19.4;19.3;19.3;19.3;19.3;19.3;19.2;19.3;19.3;19.3;19.3;19.2;19.2;19.3;19.3;19.3;19.2;19.3;19.3;19.3;19.3;19.4;19.3;19.4;19.4;19.4…
19.6;19.6;19.5;19.4;19.3;19.3;19.4;19.3;19.4;19.4;19.2;19.4;19.4;19.3;19.3;19.3;19.3;19.4;19.3;19.3;19.3;19.3;19.4;19.4;19.4;19.2;19.3;19.3;19.4;19.4;19.4;19.4;19.4;19.3;19.4;19.3;19.4;19.3;19.4;19.3;19.3;19.3;19.4;19.4;19.4;19.3;19.4;19.3;19.3;19.3;19.3;19.3;19.4;19.3;19.4;19.3;19.3;19.3;19.3;19.2;19.3;19.3;19.3;19.3;19.3;19.3;19.3;19.2;19.3;19.3;19.2;19.3;19.3;19.2;19.3;19.3;19.2;19.4;19.4;19.5…
19.6;19.5;19.4;19.5;19.3;19.4;19.4;19.3;19.4;19.4;19.4;19.4;19.3;19.4;19.4;19.4;19.4;19.4;19.2;19.2;19.4;19.3;19.3;19.3;19.3;19.3;19.4;19.4;19.4;19.4;19.3;19.3;19.3;19.3;19.3;19.4;19.3;19.3;19.3;19.3;19.2;19.3;19.3;19.3;19.4;19.3;19.3;19.2;19.3;19.3;19.3;19.4;19.4;19.3;19.4;19.3;19.4;19.3;19.3;19.4;19.3;19.3;19.3;19.3;19.3;19.3;19.3;19.3;19.2;19.2;19.2;19.3;19.3;19.4;19.3;19.4;19.3;19.4;19.3;19.4…
19.6;19.5;19.4;19.4;19.4;19.4;19.4;19.4;19.4;19.5;19.4;19.4;19.4;19.3;19.4;19.4;19.4;19.4;19.4;19.4;19.3;19.4;19.3;19.4;19.3;19.4;19.3;19.3;19.4;19.4;19.3;19.5;19.3;19.3;19.3;19.1;19.3;19.3;19.4;19.3;19.4;19.4;19.3;19.3;19.3;19.3;19.3;19.3;19.3;19.4;19.3;19.3;19.3;19.3;19.4;19.4;19.4;19.4;19.4;19.3;19.4;19.3;19.3;19.2;19.3;19.2;19.2;19.3;19.3;19.3;19.3;19.4;19.3;19.3;19.3;19.4;19.4;19.4;19.4;19.4…
19.6;19.5;19.5;19.5;19.5;19.4;19.4;19.4;19.5;19.4;19.3;19.3;19.4;19.4;19.4;19.4;19.4;19.4;19.4;19.4;19.3;19.3;19.4;19.3;19.4;19.4;19.5;19.4;19.4;19.3;19.4;19.3;19.3;19.4;19.4;19.3;19.4;19.4;19.3;19.4;19.4;19.4;19.4;19.3;19.4;19.4;19.4;19.3;19.3;19.3;19.3;19.3;19.3;19.4;19.4;19.3;19.3;19.4;19.4;19.3;19.3;19.3;19.3;19.3;19.3;19.3;19.3;19.3;19.3;19.2;19.3;19.3;19.3;19.3;19.3;19.4;19.3;19.3;19.4;19.4…
19.6;19.6;19.4;19.5;19.5;19.5;19.4;19.3;19.5;19.4;19.4;19.3;19.4;19.4;19.4;19.4;19.4;19.4;19.4;19.3;19.3;19.4;19.3;19.3;19.4;19.4;19.4;19.4;19.4;19.3;19.3;19.3;19.4;19.4;19.3;19.4;19.3;19.3;19.4;19.2;19.4;19.4;19.4;19.4;19.3;19.3;19.4;19.4;19.4;19.3;19.3;19.3;19.4;19.3;19.4;19.3;19.3;19.4;19.4;19.3;19.3;19.4;19.2;19.3;19.3;19.3;19.3;19.3;19.3;19.3;19.2;19.3;19.3;19.3;19.3;19.4;19.3;19.3;19.3;19.3…
19.7;19.5;19.5;19.5;19.5;19.5;19.5;19.5;19.5;19.5;19.4;19.4;19.4;19.4;19.4;19.4;19.4;19.4;19.3;19.4;19.3;19.3;19.4;19.3;19.4;19.5;19.5;19.4;19.4;19.3;19.4;19.4;19.5;19.5;19.4;19.4;19.2;19.3;19.3;19.3;19.3;19.4;19.4;19.4;19.4;19.3;19.4;19.4;19.3;19.2;19.3;19.3;19.3;19.4;19.4;19.4;19.3;19.3;19.4;19.4;19.3;19.2;19.3;19.2;19.3;19.3;19.3;19.3;19.3;19.3;19.3;19.4;19.3;19.3;19.3;19.3;19.3;19.4;19.3;19.5…
19.6;19.5;19.5;19.5;19.4;19.5;19.5;19.5;19.5;19.4;19.5;19.4;19.4;19.4;19.4;19.4;19.4;19.4;19.4;19.3;19.4;19.3;19.4;19.3;19.4;19.4;19.5;19.4;19.5;19.4;19.4;19.4;19.4;19.4;19.4;19.4;19.3;19.3;19.3;19.4;19.2;19.4;19.4;19.4;19.3;19.3;19.4;19.3;19.4;19.4;19.3;19.3;19.3;19.3;19.3;19.3;19.3;19.4;19.3;19.3;19.3;19.4;19.2;19.2;19.3;19.3;19.3;19.3;19.3;19.3;19.3;19.4;19.3;19.3;19.4;19.4;19.3;19.3;19.4;19.3…
19.7;19.6;19.5;19.5;19.4;19.4;19.5;19.5;19.5;19.4;19.5;19.4;19.6;19.4;19.4;19.4;19.4;19.4;19.5;19.4;19.4;19.4;19.5;19.4;19.4;19.5;19.4;19.5;19.5;19.4;19.4;19.3;19.3;19.3;19.4;19.4;19.3;19.3;19.3;19.2;19.3;19.4;19.3;19.3;19.4;19.3;19.4;19.4;19.4;19.4;19.3;19.3;19.3;19.4;19.5;19.4;19.3;19.4;19.4;19.2;19.3;19.3;19.3;19.3;19.4;19.3;19.3;19.3;19.3;19.3;19.3;19.3;19.4;19.3;19.3;19.4;19.4;19.3;19.3;19.4…
19.6;19.6;19.6;19.6;19.5;19.6;19.5;19.5;19.5;19.5;19.6;19.5;19.5;19.5;19.5;19.5;19.4;19.4;19.5;19.4;19.5;19.4;19.4;19.5;19.5;19.5;19.5;19.5;19.4;19.4;19.4;19.4;19.5;19.3;19.3;19.3;19.4;19.3;19.4;19.4;19.4;19.3;19.4;19.2;19.4;19.3;19.4;19.3;19.3;19.2;19.3;19.3;19.3;19.4;19.4;19.4;19.2;19.4;19.4;19.2;19.3;19.3;19.3;19.3;19.3;19.3;19.2;19.3;19.3;19.3;19.3;19.3;19.3;19.3;19.4;19.4;19.3;19.4;19.3;19.4…
19.7;19.6;19.6;19.5;19.5;19.5;19.6;19.7;19.6;19.7;19.6;19.6;19.6;19.5;19.6;19.5;19.5;19.4;19.5;19.4;19.4;19.4;19.5;19.5;19.5;19.5;19.4;19.4;19.5;19.3;19.5;19.4;19.3;19.4;19.3;19.3;19.3;19.3;19.4;19.4;19.3;19.4;19.4;19.3;19.4;19.3;19.5;19.3;19.3;19.3;19.3;19.3;19.3;19.4;19.5;19.2;19.3;19.4;19.4;19.4;19.3;19.4;19.3;19.4;19.4;19.4;19.2;19.2;19.3;19.3;19.3;19.3;19.3;19.4;19.4;19.4;19.3;19.3;19.4;19.4…
19.7;19.7;19.7;19.6;19.6;19.5;19.5;19.6;19.5;19.6;19.5;19.6;19.6;19.6;19.5;19.4;19.5;19.5;19.7;19.4;19.4;19.4;19.4;19.4;19.5;19.5;19.5;19.5;19.5;19.4;19.5;19.4;19.4;19.3;19.3;19.3;19.3;19.4;19.3;19.4;19.4;19.4;19.3;19.4;19.4;19.4;19.5;19.3;19.3;19.3;19.4;19.3;19.3;19.3;19.5;19.3;19.3;19.4;19.3;19.3;19.4;19.2;19.3;19.4;19.2;19.2;19.3;19.3;19.3;19.3;19.3;19.3;19.3;19.3;19.3;19.4;19.3;19.3;19.3;19.3…
19.8;19.7;19.6;19.6;19.6;19.6;19.6;19.5;19.7;19.6;19.6;19.6;19.5;19.6;19.5;19.5;19.5;19.4;19.5;19.5;19.5;19.5;19.4;19.4;19.5;19.5;19.4;19.5;19.5;19.5;19.4;19.5;19.4;19.4;19.3;19.3;19.3;19.3;19.3;19.4;19.4;19.4;19.4;19.4;19.5;19.3;19.4;19.3;19.4;19.3;19.3;19.4;19.4;19.3;19.4;19.4;19.3;19.4;19.4;19.4;19.3;19.2;19.3;19.4;19.3;19.3;19.4;19.3;19.2;19.3;19.3;19.3;19.5;19.4;19.3;19.3;19.3;19.3;19.2;19.4…
19.8;19.7;19.6;19.6;19.7;19.7;19.6;19.7;19.7;19.7;19.6;19.6;19.6;19.6;19.6;19.6;19.6;19.6;19.6;19.4;19.5;19.5;19.5;19.5;19.5;19.5;19.5;19.5;19.4;19.5;19.5;19.4;19.4;19.5;19.3;19.4;19.3;19.4;19.4;19.4;19.4;19.4;19.4;19.2;19.3;19.5;19.4;19.3;19.3;19.4;19.4;19.4;19.4;19.4;19.4;19.4;19.4;19.4;19.4;19.3;19.3;19.3;19.4;19.4;19.3;19.3;19.3;19.4;19.3;19.3;19.4;19.4;19.3;19.3;19.3;19.3;19.3;19.3;19.3;19.3…
19.9;19.6;19.6;19.7;19.6;19.5;19.6;19.7;19.6;19.6;19.7;19.6;19.6;19.6;19.6;19.6;19.5;19.4;19.6;19.5;19.7;19.5;19.5;19.5;19.5;19.5;19.5;19.5;19.5;19.5;19.5;19.5;19.5;19.4;19.4;19.4;19.4;19.4;19.4;19.4;19.4;19.3;19.4;19.3;19.3;19.4;19.5;19.5;19.4;19.4;19.4;19.3;19.4;19.4;19.4;19.3;19.4;19.4;19.4;19.3;19.4;19.3;19.3;19.3;19.3;19.3;19.4;19.2;19.3;19.4;19.3;19.3;19.2;19.4;19.3;19.3;19.3;19.3;19.3;19.4…
19.8;19.7;19.7;19.8;19.6;19.7;19.7;19.7;19.7;19.8;19.6;19.7;19.6;19.6;19.6;19.6;19.6;19.6;19.6;19.6;19.6;19.6;19.6;19.6;19.5;19.6;19.6;19.5;19.5;19.4;19.5;19.5;19.5;19.5;19.4;19.4;19.4;19.4;19.4;19.3;19.4;19.4;19.5;19.4;19.4;19.4;19.4;19.4;19.4;19.4;19.4;19.4;19.4;19.3;19.4;19.3;19.4;19.4;19.4;19.4;19.3;19.3;19.4;19.4;19.3;19.3;19.4;19.3;19.2;19.3;19.4;19.4;19.3;19.3;19.3;19.3;19.3;19.4;19.3;19.4…
19.9;19.7;19.7;19.7;19.6;19.7;19.7;19.7;19.7;19.8;19.7;19.6;19.6;19.6;19.7;19.7;19.6;19.6;19.6;19.6;19.6;19.6;19.6;19.6;19.6;19.6;19.6;19.5;19.5;19.5;19.5;19.5;19.5;19.5;19.5;19.5;19.4;19.2;19.4;19.4;19.4;19.4;19.5;19.4;19.4;19.4;19.5;19.2;19.4;19.4;19.4;19.4;19.4;19.4;19.4;19.4;19.4;19.4;19.4;19.4;19.4;19.3;19.3;19.4;19.3;19.4;19.3;19.3;19.3;19.3;19.2;19.5;19.3;19.3;19.4;19.3;19.3;19.4;19.3;19.4…
19.9;19.8;19.7;19.8;19.6;19.7;19.7;19.7;19.7;19.7;19.7;19.7;19.7;19.7;19.7;19.6;19.7;19.6;19.8;19.5;19.6;19.6;19.7;19.6;19.7;19.6;19.5;19.6;19.5;19.5;19.5;19.5;19.5;19.5;19.5;19.4;19.4;19.5;19.4;19.5;19.4;19.4;19.5;19.4;19.4;19.4;19.4;19.4;19.4;19.4;19.4;19.4;19.4;19.4;19.4;19.4;19.4;19.4;19.4;19.4;19.4;19.4;19.3;19.4;19.3;19.3;19.3;19.4;19.3;19.3;19.3;19.4;19.4;19.4;19.3;19.3;19.4;19.4;19.3;19.3…
20;19.8;19.7;19.8;19.8;19.7;19.7;19.8;19.8;19.8;19.7;19.7;19.7;19.7;19.8;19.6;19.7;19.7;19.9;19.6;19.7;19.6;19.7;19.7;19.6;19.6;19.6;19.7;19.6;19.5;19.7;19.5;19.5;19.6;19.5;19.6;19.6;19.5;19.5;19.5;19.4;19.4;19.5;19.4;19.4;19.5;19.5;19.3;19.4;19.4;19.4;19.4;19.4;19.4;19.4;19.4;19.4;19.4;19.4;19.4;19.4;19.4;19.4;19.3;19.4;19.4;19.4;19.4;19.3;19.4;19.3;19.4;19.3;19.4;19.4;19.3;19.4;19.4;19.4;19.4;1…
19.9;19.8;19.7;19.8;19.8;19.8;19.7;19.8;19.7;19.9;19.8;19.8;19.7;19.7;19.7;19.7;19.8;19.8;19.8;19.6;19.7;19.7;19.8;19.7;19.7;19.6;19.6;19.8;19.7;19.7;19.6;19.5;19.5;19.6;19.5;19.5;19.4;19.6;19.6;19.4;19.5;19.4;19.5;19.5;19.4;19.5;19.5;19.5;19.4;19.5;19.5;19.4;19.5;19.4;19.4;19.4;19.4;19.4;19.4;19.4;19.4;19.4;19.4;19.3;19.4;19.4;19.2;19.4;19.4;19.4;19.4;19.4;19.4;19.3;19.3;19.4;19.4;19.4;19.4;19.4…
19.9;19.8;19.8;19.8;19.8;19.8;19.8;19.7;19.8;19.8;19.7;19.9;19.8;19.8;19.8;19.9;19.7;19.7;19.8;19.7;19.8;19.8;19.8;19.8;19.7;19.7;19.7;19.7;19.7;19.7;19.7;19.7;19.6;19.5;19.6;19.5;19.6;19.5;19.6;19.6;19.5;19.6;19.5;19.5;19.4;19.5;19.4;19.4;19.4;19.5;19.4;19.5;19.4;19.4;19.4;19.4;19.4;19.4;19.5;19.4;19.4;19.3;19.4;19.4;19.2;19.4;19.2;19.4;19.4;19.4;19.3;19.4;19.4;19.4;19.4;19.4;19.4;19.4;19.4;19.5…
[truncated: 5,033 more rows]
