# Supplementary material for: Near-infrared manipulation of multiple neuronal populations via trichromatic upconversion
Source: Nat Commun. 2021 Sep 27;12:5662. doi: 10.1038/s41467-021-25993-7 (PMC8476604; doi:10.1038/s41467-021-25993-7)
Supplement: Supplementary file 7 — Source Data [file 41467_2021_25993_MOESM7_ESM.zip › Source Data/SI 31/1532/3_1.csv]

DateTime	xPosComp	yPosComp	xPos	yPos
44318.600802338	0	10096.567999999	-10078.3111111098	-10379.6740740744
44318.6008025231	0	10096.545999999	-10078.2666666653	-10378.8962962966
44318.6008026968	0	10096.501999999	-10078.2370370357	-10378.1481481484
44318.6008028819	0	10096.471999999	-10078.2296296283	-10377.5777777781
44318.6008030671	0	10096.464999999	-10078.2444444431	-10376.9481481484
44318.6008032407	0	10096.479999999	-10078.2592592579	-10376.3185185188
44318.6008034259	0	10096.494999999	-10078.3037037024	-10375.6814814818
44318.6008035995	0	10096.538999999	-10078.333333332	-10375.0296296299
44318.6008037847	0	10096.568999999	-10078.3999999987	-10374.4370370373
44318.6008039699	0	10096.635999999	-10078.4444444431	-10373.8592592596
44318.6008041435	0	10096.679999999	-10078.4592592579	-10373.3111111114
44318.6008043287	0	10096.694999999	-10078.4666666653	-10372.7925925929
44318.6008045023	0	10096.701999999	-10078.4740740727	-10372.4370370373
44318.6008046875	0	10096.708999999	-10078.4888888875	-10371.9259259262
44318.6008048727	0	10096.723999999	-10078.5259259246	-10371.5629629633
44318.6008050463	0	10096.760999999	-10078.533333332	-10371.2962962966
44318.6008052315	0	10096.767999999	-10078.5629629616	-10371.0518518521
44318.6008054051	0	10096.797999999	-10078.5925925912	-10370.8296296299
44318.6008055903	0	10096.827999999	-10078.5925925912	-10370.6814814818
44318.6008057755	0	10096.827999999	-10078.5629629616	-10370.5555555559
44318.6008059491	0	10096.797999999	-10078.5259259246	-10370.4962962966
44318.6008061343	0	10096.760999999	-10078.5407407394	-10370.4518518521
44318.6008063079	0	10096.775999999	-10078.5851851838	-10370.4370370373
44318.6008064931	0	10096.819999999	-10078.6148148135	-10370.4592592596
44318.6008066782	0	10096.849999999	-10078.6444444431	-10370.503703704
44318.6008068518	0	10096.879999999	-10078.6592592579	-10370.6000000003
44318.600807037	0	10096.894999999	-10078.6888888875	-10370.7703703707
44318.6008072222	0	10096.924999999	-10078.7925925912	-10370.9111111114
44318.6008073958	0	10097.028999999	-10078.9111111098	-10371.0962962966
44318.600807581	0	10097.147999999	-10078.9481481468	-10371.3185185188
44318.6008077546	0	10097.184999999	-10078.8962962949	-10371.6370370373
44318.6008079398	0	10097.132999999	-10078.7037037024	-10371.940740741
44318.6008081134	0	10096.939999999	-10078.4962962949	-10372.3555555559
44318.6008082986	0	10096.732999999	-10078.3925925912	-10372.7111111114
44318.6008084838	0	10096.628999999	-10078.4296296283	-10373.140740741
44318.6008086574	0	10096.665999999	-10078.4444444431	-10373.4370370373
44318.6008088426	0	10096.680999999	-10078.6148148135	-10373.866666667
44318.6008090278	0	10096.850999999	-10078.7777777764	-10374.266666667
44318.6008092014	0	10097.013999999	-10078.8074074061	-10374.6148148151
44318.6008093866	0	10097.043999999	-10078.8074074061	-10375.103703704
44318.6008095602	0	10097.043999999	-10078.8074074061	-10375.5111111114
44318.6008097454	0	10097.043999999	-10078.7925925912	-10376.0444444447
44318.600809919	0	10097.028999999	-10078.8740740727	-10376.4370370373
44318.6008101042	0	10097.109999999	-10078.8814814801	-10376.6000000003
44318.6008102778	0	10097.116999999	-10078.9629629616	-10377.0518518521
44318.600810463	0	10097.197999999	-10079.0296296283	-10377.5703703707
44318.6008106481	0	10097.264999999	-10079.0518518505	-10378.0444444447
44318.6008108218	0	10097.286999999	-10079.0518518505	-10378.6370370373
44318.6008110069	0	10097.286999999	-10079.0518518505	-10379.1555555558
44318.6008111921	0	10097.286999999	-10079.1185185172	-10379.666666667
44318.6008113657	0	10097.353999999	-10079.1851851838	-10380.2296296299
44318.6008115509	0	10097.420999999	-10079.2148148135	-10380.8888888892
44318.6008117245	0	10097.450999999	-10079.2444444431	-10381.4370370373
44318.6008119097	0	10097.480999999	-10079.2962962949	-10381.9333333336
44318.6008120949	0	10097.532999999	-10079.3185185172	-10382.4370370373
44318.6008122685	0	10097.554999999	-10079.3407407394	-10382.6592592596
44318.6008124537	0	10097.576999999	-10079.4074074061	-10382.9333333336
44318.6008126273	0	10097.643999999	-10079.5185185172	-10383.2518518521
44318.6008128125	0	10097.754999999	-10079.6296296283	-10383.6222222225
44318.6008129977	0	10097.865999999	-10079.6814814801	-10383.8074074077
44318.6008131713	0	10097.917999999	-10079.7925925912	-10384.0518518521
44318.6008133565	0	10098.028999999	-10079.8370370357	-10384.1703703707
44318.6008135301	0	10098.072999999	-10079.970370369	-10384.2592592596
44318.6008137153	0	10098.205999999	-10080.2444444431	-10384.3185185188
44318.6008138889	0	10098.479999999	-10080.4666666653	-10384.3185185188
44318.6008140741	0	10098.701999999	-10080.4888888875	-10384.3111111114
44318.6008142593	0	10098.723999999	-10080.4074074061	-10384.303703704
44318.6008144329	0	10098.642999999	-10080.2444444431	-10384.2814814818
44318.6008146181	0	10098.479999999	-10080.1629629616	-10384.2074074077
44318.6008148032	0	10098.398999999	-10080.1777777764	-10384.0888888892
44318.6008149769	0	10098.413999999	-10080.2518518505	-10383.8962962966
44318.600815162	0	10098.487999999	-10080.3629629616	-10383.7185185188
44318.6008153356	0	10098.598999999	-10080.5481481468	-10383.5629629633
44318.6008155208	0	10098.783999999	-10081.133333332	-10383.3777777781
44318.600815706	0	10099.368999999	-10081.8888888875	-10383.2518518521
44318.6008158796	0	10100.124999999	-10082.7037037023	-10383.2222222225
44318.6008160648	0	10100.939999999	-10082.9777777764	-10383.1777777781
44318.6008162384	0	10101.213999999	-10082.9481481468	-10383.1851851855
44318.6008164236	0	10101.183999999	-10082.7185185172	-10383.3555555558
44318.6008166088	0	10100.953999999	-10082.6740740727	-10383.5259259262
44318.6008167824	0	10100.909999999	-10082.7259259246	-10383.7333333336
44318.6008169676	0	10100.961999999	-10082.9629629616	-10383.9555555558
44318.6008171412	0	10101.198999999	-10083.0962962949	-10384.1111111114
44318.6008173264	0	10101.331999999	-10083.1999999986	-10384.340740741
44318.6008175116	0	10101.435999999	-10083.2074074061	-10384.666666667
44318.6008176852	0	10101.442999999	-10083.1925925912	-10384.9555555558
44318.6008178704	0	10101.427999999	-10083.170370369	-10385.4000000003
44318.600818044	0	10101.405999999	-10083.2814814801	-10385.740740741
44318.6008182292	0	10101.516999999	-10083.3555555542	-10386.103703704
44318.6008184144	0	10101.590999999	-10083.4592592579	-10386.5259259262
44318.600818588	0	10101.694999999	-10083.4222222209	-10387.0000000003
44318.6008187732	0	10101.657999999	-10083.4148148135	-10387.5703703707
44318.6008189468	0	10101.650999999	-10083.3777777764	-10388.0888888892
44318.6008191319	0	10101.613999999	-10083.3629629616	-10388.2222222225
44318.6008193056	0	10101.598999999	-10083.5185185172	-10388.6962962966
44318.6008194907	0	10101.754999999	-10083.5777777764	-10389.2370370373
44318.6008196759	0	10101.813999999	-10083.6518518505	-10389.7777777781
44318.6008198495	0	10101.887999999	-10083.6888888875	-10390.3259259262
44318.6008200347	0	10101.924999999	-10083.6962962949	-10390.8814814818
44318.6008202199	0	10101.931999999	-10083.6666666653	-10391.4148148151
44318.6008203935	0	10101.901999999	-10083.733333332	-10391.8962962966
44318.6008205787	0	10101.968999999	-10083.7629629616	-10392.3925925929
44318.6008207523	0	10101.998999999	-10083.7777777764	-10392.6000000003
44318.6008209375	0	10102.013999999	-10083.8074074061	-10393.0814814818
44318.6008211227	0	10102.043999999	-10083.8074074061	-10393.4074074077
44318.6008212963	0	10102.043999999	-10083.8074074061	-10393.9851851855
44318.6008214815	0	10102.043999999	-10083.8370370357	-10394.4888888892
44318.6008216551	0	10102.073999999	-10083.8370370357	-10394.9851851855
44318.6008218403	0	10102.073999999	-10083.9037037024	-10395.4074074077
44318.6008220139	0	10102.140999999	-10083.9481481468	-10395.866666667
44318.6008221991	0	10102.184999999	-10083.9777777764	-10396.3629629633
44318.6008223843	0	10102.214999999	-10084.0148148135	-10396.903703704
44318.6008225579	0	10102.251999999	-10084.0148148135	-10397.3851851855
44318.6008227431	0	10102.251999999	-10083.9925925912	-10397.8148148151
44318.6008229167	0	10102.229999999	-10084.0222222209	-10398.1703703707
44318.6008231019	0	10102.259999999	-10084.0888888875	-10398.5629629633
44318.600823287	0	10102.326999999	-10084.1407407394	-10398.9777777781
44318.6008234606	0	10102.378999999	-10084.1555555542	-10399.2888888892
44318.6008236458	0	10102.393999999	-10084.2148148135	-10399.6370370373
44318.6008238194	0	10102.452999999	-10084.2296296283	-10399.9851851855
44318.6008240046	0	10102.467999999	-10084.1555555542	-10400.2740740744
44318.6008241898	0	10102.393999999	-10084.133333332	-10400.6000000003
44318.6008243634	0	10102.371999999	-10084.1629629616	-10400.8370370373
44318.6008245486	0	10102.401999999	-10084.2296296283	-10401.0222222225
44318.6008247338	0	10102.468999999	-10084.2296296283	-10401.2962962966
44318.6008249074	0	10102.468999999	-10084.1925925912	-10401.466666667
44318.6008250926	0	10102.431999999	-10083.9629629616	-10401.6962962966
44318.6008252662	0	10102.201999999	-10083.4370370357	-10401.8888888892
44318.6008254514	0	10101.675999999	-10082.7777777764	-10401.9481481484
44318.6008256366	0	10101.016999999	-10081.9407407394	-10401.9185185188
44318.6008258102	0	10100.179999999	-10081.170370369	-10401.7185185188
44318.6008259954	0	10099.409999999	-10080.6370370357	-10401.466666667
44318.600826169	0	10098.876999999	-10080.3851851838	-10401.1333333336
44318.6008263542	0	10098.624999999	-10080.6296296283	-10400.7259259262
44318.6008265394	0	10098.868999999	-10081.0518518505	-10400.2296296299
44318.600826713	0	10099.290999999	-10081.4888888875	-10399.8222222225
44318.6008268981	0	10099.727999999	-10081.7407407394	-10399.3111111114
44318.6008270718	0	10099.979999999	-10081.7259259246	-10398.666666667
44318.6008272569	0	10099.964999999	-10081.4518518505	-10397.9259259262
44318.6008274306	0	10099.690999999	-10081.1777777764	-10397.0444444447
44318.6008276157	0	10099.416999999	-10081.1481481468	-10396.0518518521
44318.6008278009	0	10099.386999999	-10081.3259259246	-10394.7703703707
44318.6008279745	0	10099.564999999	-10081.4666666653	-10393.8962962966
44318.6008281597	0	10099.705999999	-10081.6296296283	-10392.6740740744
44318.6008283449	0	10099.868999999	-10081.6888888875	-10391.5111111114
44318.6008285185	0	10099.927999999	-10081.7185185172	-10390.7481481484
44318.6008287037	0	10099.957999999	-10081.7999999986	-10389.2740740744
44318.6008288773	0	10100.038999999	-10081.8666666653	-10388.1851851855
44318.6008290625	0	10100.105999999	-10081.9407407394	-10386.9185185188
44318.6008292477	0	10100.179999999	-10081.8962962949	-10385.3555555558
44318.6008294213	0	10100.135999999	-10081.8962962949	-10383.7925925929
44318.6008296065	0	10100.135999999	-10081.8148148135	-10382.5629629633
44318.6008297801	0	10100.054999999	-10081.7481481468	-10381.0222222225
44318.6008299653	0	10099.987999999	-10081.7629629616	-10380.1333333336
44318.6008301505	0	10100.002999999	-10081.8962962949	-10378.7703703707
44318.6008303241	0	10100.135999999	-10082.0074074061	-10377.2888888892
44318.6008305093	0	10100.246999999	-10082.1777777764	-10375.740740741
44318.6008306829	0	10100.416999999	-10082.370370369	-10374.703703704
44318.6008308681	0	10100.609999999	-10082.4592592579	-10373.5111111114
44318.6008310532	0	10100.698999999	-10082.4814814801	-10372.2888888892
44318.6008312269	0	10100.720999999	-10082.3851851838	-10371.103703704
44318.600831412	0	10100.624999999	-10082.2518518505	-10369.8074074077
44318.6008315856	0	10100.491999999	-10082.1925925912	-10368.4814814818
44318.6008317708	0	10100.432999999	-10082.1925925912	-10367.3481481484
44318.600831956	0	10100.432999999	-10082.3555555542	-10366.2962962966
44318.6008321296	0	10100.595999999	-10082.4592592579	-10365.2740740744
44318.6008323148	0	10100.699999999	-10082.5555555542	-10364.7259259262
44318.6008324884	0	10100.795999999	-10082.6074074061	-10363.7925925929
44318.6008326736	0	10100.847999999	-10082.5185185172	-10363.1925925929
44318.6008328588	0	10100.758999999	-10082.4888888875	-10362.4000000003
44318.6008330324	0	10100.728999999	-10082.5851851838	-10361.703703704
44318.6008332176	0	10100.824999999	-10082.7407407394	-10361.266666667
44318.6008333912	0	10100.980999999	-10083.0370370357	-10360.8962962966
44318.6008335764	0	10101.276999999	-10083.3111111098	-10360.7481481484
44318.6008337616	0	10101.550999999	-10083.6518518505	-10360.740740741
44318.6008339352	0	10101.891999999	-10083.8888888875	-10360.9481481484
44318.6008341204	0	10102.128999999	-10084.0592592579	-10361.2740740744
44318.600834294	0	10102.298999999	-10084.2222222209	-10361.6814814818
44318.6008344792	0	10102.461999999	-10084.4518518505	-10362.3185185188
44318.6008346644	0	10102.691999999	-10084.6444444431	-10362.9851851855
44318.600834838	0	10102.884999999	-10084.9111111098	-10363.5851851855
44318.6008350232	0	10103.151999999	-10085.2666666653	-10364.4888888892
44318.6008351968	0	10103.507999999	-10085.5259259246	-10365.4370370373
44318.6008353819	0	10103.766999999	-10085.8962962949	-10366.3555555559
44318.6008355671	0	10104.136999999	-10086.2444444431	-10367.1925925929
44318.6008357407	0	10104.484999999	-10086.6888888875	-10367.8962962966
44318.6008359259	0	10104.928999999	-10087.2222222209	-10368.740740741
44318.6008360995	0	10105.461999999	-10087.9111111098	-10369.6222222225
44318.6008362847	0	10106.150999999	-10088.6222222209	-10370.4962962966
44318.6008364699	0	10106.861999999	-10089.2518518505	-10371.303703704
44318.6008366435	0	10107.491999999	-10089.8074074061	-10372.066666667
44318.6008368287	0	10108.047999999	-10090.2444444431	-10372.866666667
44318.6008370023	0	10108.484999999	-10090.8148148135	-10374.0444444447
44318.6008371875	0	10109.054999999	-10091.3851851838	-10375.5259259262
44318.6008373727	0	10109.624999999	-10091.9925925912	-10376.5555555558
44318.6008375463	0	10110.231999999	-10092.3407407394	-10377.0814814818
44318.6008377315	0	10110.579999999	-10092.9999999986	-10377.7851851855
44318.6008379167	0	10111.238999999	-10093.933333332	-10379.3555555559
44318.6008380903	0	10112.171999999	-10094.6074074061	-10381.0592592596
44318.6008382755	0	10112.845999999	-10095.4740740727	-10383.0444444447
44318.6008384491	0	10113.712999999	-10096.2666666653	-10384.9703703707
44318.6008386343	0	10114.505999999	-10097.0814814801	-10387.1777777781
44318.6008388079	0	10115.320999999	-10097.9037037024	-10389.4888888892
44318.6008389931	0	10116.142999999	-10098.6148148135	-10391.5481481484
44318.6008391667	0	10116.853999999	-10099.6222222209	-10393.7185185188
44318.6008393519	0	10117.860999999	-10101.133333332	-10396.2296296299
44318.600839537	0	10119.371999999	-10102.8148148135	-10398.4740740744
44318.6008397106	0	10121.052999999	-10104.6518518505	-10401.0222222225
44318.6008398958	0	10122.889999999	-10106.2222222209	-10403.5111111114
44318.600840081	0	10124.459999999	-10107.0962962949	-10405.6000000003
44318.6008402546	0	10125.333999999	-10107.4888888875	-10407.3333333336
44318.6008404398	0	10125.726999999	-10107.8370370357	-10409.1777777781
44318.6008406134	0	10126.074999999	-10108.3999999986	-10411.2740740744
44318.6008407986	0	10126.637999999	-10108.9999999986	-10413.266666667
44318.6008409722	0	10127.237999999	-10109.9407407394	-10415.4296296299
44318.6008411574	0	10128.178999999	-10110.5111111098	-10416.8518518521
44318.6008413426	0	10128.748999999	-10111.1407407394	-10418.5777777781
44318.6008415162	0	10129.378999999	-10111.6518518505	-10420.6222222225
44318.6008417014	0	10129.889999999	-10112.2074074061	-10422.266666667
44318.6008418866	0	10130.445999999	-10112.8074074061	-10424.5777777781
44318.6008420602	0	10131.045999999	-10113.5185185172	-10426.8962962966
44318.6008422454	0	10131.756999999	-10114.5037037024	-10428.903703704
44318.600842419	0	10132.741999999	-10115.7407407394	-10430.9777777781
44318.6008426042	0	10133.978999999	-10117.0962962949	-10433.0148148151
44318.6008427894	0	10135.334999999	-10118.3555555542	-10435.4296296299
44318.600842963	0	10136.593999999	-10118.8148148135	-10437.0074074077
44318.6008431481	0	10137.052999999	-10119.2592592579	-10438.9111111114
44318.6008433218	0	10137.496999999	-10119.4148148135	-10441.3555555558
44318.6008435069	0	10137.652999999	-10119.133333332	-10443.5111111114
44318.6008436921	0	10137.371999999	-10119.0888888875	-10445.4518518521
44318.6008438657	0	10137.327999999	-10118.7407407394	-10448.2888888892
44318.6008440509	0	10136.979999999	-10118.3999999987	-10451.1259259262
44318.6008442245	0	10136.638999999	-10118.1481481468	-10454.0074074077
44318.6008444097	0	10136.386999999	-10117.9111111098	-10456.6370370373
44318.6008445949	0	10136.149999999	-10117.7481481468	-10459.4592592596
44318.6008447685	0	10135.986999999	-10117.4888888875	-10462.3111111114
44318.6008449537	0	10135.727999999	-10117.1481481468	-10465.2518518521
44318.6008451273	0	10135.386999999	-10116.6370370357	-10467.7777777781
44318.6008453125	0	10134.875999999	-10116.2888888875	-10470.0148148151
44318.6008454977	0	10134.527999999	-10115.933333332	-10472.0962962966
44318.6008456713	0	10134.171999999	-10115.6740740727	-10474.1333333336
44318.6008458565	0	10133.912999999	-10115.5925925912	-10475.5111111114
44318.6008460301	0	10133.831999999	-10115.4962962949	-10477.2962962966
44318.6008462153	0	10133.735999999	-10115.6222222209	-10478.4148148151
44318.6008463889	0	10133.861999999	-10115.8074074061	-10479.3111111114
44318.6008465741	0	10134.046999999	-10116.2814814801	-10480.1629629633
44318.6008467593	0	10134.520999999	-10116.6518518505	-10480.8148148151
44318.6008469329	0	10134.890999999	-10117.0296296283	-10481.2148148151
44318.6008471181	0	10135.268999999	-10117.1851851838	-10481.4740740744
44318.6008473032	0	10135.424999999	-10117.3851851838	-10481.5259259262
44318.6008474769	0	10135.624999999	-10117.933333332	-10481.5629629633
44318.600847662	0	10136.172999999	-10118.6444444431	-10481.4888888892
44318.6008478356	0	10136.883999999	-10119.3777777764	-10481.2740740744
44318.6008480208	0	10137.616999999	-10120.133333332	-10480.8592592596
44318.6008481944	0	10138.372999999	-10120.6074074061	-10480.3185185188
44318.6008483796	0	10138.846999999	-10120.6444444431	-10480.2444444447
44318.6008485648	0	10138.883999999	-10120.8962962949	-10479.5925925929
44318.6008487384	0	10139.135999999	-10121.2814814801	-10478.6518518521
44318.6008489236	0	10139.520999999	-10121.6592592579	-10477.7333333336
44318.6008490972	0	10139.898999999	-10122.0962962949	-10476.8296296299
44318.6008492824	0	10140.335999999	-10122.4962962949	-10476.2444444447
44318.6008494676	0	10140.735999999	-10123.0222222209	-10475.7925925929
44318.6008496412	0	10141.261999999	-10123.6740740727	-10475.266666667
44318.6008498264	0	10141.913999999	-10123.9555555542	-10475.0962962966
44318.6008500116	0	10142.194999999	-10124.3629629616	-10474.7703703707
44318.6008501852	0	10142.601999999	-10124.7259259246	-10474.5185185188
44318.6008503704	0	10142.964999999	-10124.9925925912	-10474.2962962966
44318.600850544	0	10143.231999999	-10125.0148148135	-10474.1851851855
44318.6008507292	0	10143.253999999	-10124.9259259246	-10474.1703703707
44318.6008509144	0	10143.164999999	-10124.9851851838	-10474.1925925929
44318.600851088	0	10143.223999999	-10125.0666666653	-10474.2000000003
44318.6008512732	0	10143.304999999	-10125.1111111098	-10474.140740741
44318.6008514583	0	10143.348999999	-10125.2222222209	-10473.8888888892
44318.6008516319	0	10143.459999999	-10125.3407407394	-10473.6962962966
44318.6008518171	0	10143.578999999	-10125.5259259246	-10473.4370370373
44318.6008519907	0	10143.763999999	-10125.5851851838	-10473.3111111114
44318.6008521759	0	10143.822999999	-10125.6148148135	-10473.140740741
44318.6008523495	0	10143.852999999	-10125.6518518505	-10472.940740741
44318.6008525347	0	10143.889999999	-10125.8222222209	-10472.7629629633
44318.6008527199	0	10144.059999999	-10126.1037037023	-10472.6222222225
44318.6008528935	0	10144.340999999	-10126.3185185172	-10472.6074074077
44318.6008530787	0	10144.555999999	-10126.4370370357	-10472.5629629633
44318.6008532523	0	10144.674999999	-10126.4370370357	-10472.5259259262
44318.6008534375	0	10144.674999999	-10126.4296296283	-10472.4444444447
44318.6008536111	0	10144.667999999	-10126.3999999986	-10472.3185185188
44318.6008537963	0	10144.637999999	-10126.3185185172	-10472.266666667
44318.6008539815	0	10144.556999999	-10126.2666666653	-10472.2814814818
44318.6008541551	0	10144.504999999	-10126.4296296283	-10472.2962962966
44318.6008543403	0	10144.667999999	-10126.6740740727	-10472.2592592596
44318.6008545139	0	10144.911999999	-10127.0814814801	-10472.4074074077
44318.6008546991	0	10145.318999999	-10127.5999999986	-10472.5333333336
44318.6008548843	0	10145.837999999	-10128.170370369	-10472.6592592596
44318.6008550579	0	10146.407999999	-10128.5259259246	-10472.7481481484
44318.6008552431	0	10146.763999999	-10128.733333332	-10472.7703703707
44318.6008554282	0	10146.970999999	-10128.8888888875	-10472.7777777781
44318.6008556019	0	10147.126999999	-10128.933333332	-10472.7851851855
44318.600855787	0	10147.170999999	-10128.9555555542	-10472.7851851855
44318.6008559606	0	10147.192999999	-10128.9111111098	-10472.7777777781
44318.6008561458	0	10147.148999999	-10128.8962962949	-10472.7629629633
44318.6008563194	0	10147.133999999	-10128.8888888875	-10472.7629629633
44318.6008565046	0	10147.126999999	-10128.8814814801	-10472.7629629633
44318.6008566898	0	10147.119999999	-10128.8814814801	-10472.7629629633
44318.6008568634	0	10147.119999999	-10128.8888888875	-10472.7629629633
44318.6008570486	0	10147.126999999	-10128.9037037023	-10472.7629629633
44318.6008572338	0	10147.141999999	-10128.9111111098	-10472.7629629633
44318.6008574074	0	10147.148999999	-10128.9111111098	-10472.7629629633
44318.6008575926	0	10147.148999999	-10128.9185185172	-10472.7629629633
44318.6008577662	0	10147.155999999	-10128.9111111098	-10472.7629629633
44318.6008579514	0	10147.148999999	-10128.933333332	-10472.7703703707
44318.600858125	0	10147.170999999	-10128.933333332	-10472.7703703707
44318.6008583102	0	10147.170999999	-10128.9481481468	-10472.7703703707
44318.6008584954	0	10147.185999999	-10128.9481481468	-10472.7703703707
44318.600858669	0	10147.185999999	-10128.9555555542	-10472.7703703707
44318.6008588542	0	10147.192999999	-10128.9629629616	-10472.7703703707
44318.6008590278	0	10147.199999999	-10128.9999999986	-10472.7703703707
44318.600859213	0	10147.236999999	-10129.007407406	-10472.7703703707
44318.6008593981	0	10147.243999999	-10129.0296296283	-10472.7703703707
44318.6008595718	0	10147.265999999	-10129.0518518505	-10472.7851851855
44318.6008597569	0	10147.287999999	-10129.0666666653	-10472.7851851855
44318.6008599306	0	10147.302999999	-10129.0814814801	-10472.7925925929
44318.6008601157	0	10147.317999999	-10129.0962962949	-10472.8000000003
44318.6008603009	0	10147.332999999	-10129.1111111098	-10472.8000000003
44318.6008604745	0	10147.347999999	-10129.1111111098	-10472.8000000003
44318.6008606597	0	10147.347999999	-10129.1111111098	-10472.8000000003
44318.6008608333	0	10147.347999999	-10129.1111111098	-10472.8000000003
44318.6008610185	0	10147.347999999	-10129.1185185172	-10472.8000000003
44318.6008612037	0	10147.354999999	-10129.1185185172	-10472.8000000003
44318.6008613773	0	10147.354999999	-10129.1259259246	-10472.8000000003
44318.6008615625	0	10147.361999999	-10129.133333332	-10472.8000000003
44318.6008617361	0	10147.368999999	-10129.1407407394	-10472.8000000003
44318.6008619213	0	10147.375999999	-10129.1407407394	-10472.8000000003
44318.6008621065	0	10147.375999999	-10129.1481481468	-10472.8000000003
44318.6008622801	0	10147.382999999	-10129.1481481468	-10472.8000000003
44318.6008624653	0	10147.382999999	-10129.1481481468	-10472.8000000003
44318.6008626389	0	10147.382999999	-10129.1481481468	-10472.8000000003
44318.6008628241	0	10147.382999999	-10129.1481481468	-10472.8000000003
44318.6008630093	0	10147.382999999	-10129.1481481468	-10472.8000000003
44318.6008631829	0	10147.382999999	-10129.1481481468	-10472.8000000003
44318.6008633681	0	10147.382999999	-10129.1481481468	-10472.8000000003
44318.6008635417	0	10147.382999999	-10129.1481481468	-10472.8000000003
44318.6008637269	0	10147.382999999	-10129.1481481468	-10472.7925925929
44318.600863912	0	10147.382999999	-10129.1555555542	-10472.7925925929
44318.6008640856	0	10147.389999999	-10129.1629629616	-10472.7925925929
44318.6008642708	0	10147.396999999	-10129.1629629616	-10472.7925925929
44318.600864456	0	10147.396999999	-10129.170370369	-10472.7925925929
44318.6008646296	0	10147.403999999	-10129.1777777764	-10472.7925925929
44318.6008648148	0	10147.410999999	-10129.1999999986	-10472.7925925929
44318.6008649884	0	10147.432999999	-10129.2148148135	-10472.7851851855
44318.6008651736	0	10147.447999999	-10129.2370370357	-10472.7703703707
44318.6008653588	0	10147.469999999	-10129.2370370357	-10472.7555555559
44318.6008655324	0	10147.469999999	-10129.2296296283	-10472.7555555559
44318.6008657176	0	10147.462999999	-10129.1481481468	-10472.8074074077
44318.6008658912	0	10147.381999999	-10129.0888888875	-10472.8888888892
44318.6008660764	0	10147.322999999	-10129.0444444431	-10472.9111111114
44318.6008662616	0	10147.278999999	-10128.9481481468	-10473.066666667
44318.6008664352	0	10147.182999999	-10128.8518518505	-10473.2370370373
44318.6008666204	0	10147.086999999	-10128.7851851838	-10473.3777777781
44318.600866794	0	10147.019999999	-10128.570370369	-10473.540740741
44318.6008669792	0	10146.804999999	-10128.2740740727	-10473.6888888892
44318.6008671644	0	10146.508999999	-10128.0814814801	-10473.7703703707
44318.600867338	0	10146.315999999	-10128.0666666653	-10473.7703703707
44318.6008675232	0	10146.300999999	-10128.0888888875	-10473.7925925929
44318.6008676968	0	10146.322999999	-10128.1111111097	-10473.8074074077
44318.6008678819	0	10146.344999999	-10128.1185185172	-10473.8074074077
44318.6008680556	0	10146.351999999	-10128.133333332	-10473.8074074077
44318.6008682407	0	10146.366999999	-10128.1407407394	-10473.8074074077
44318.6008684259	0	10146.373999999	-10128.1481481468	-10473.8074074077
44318.6008685995	0	10146.380999999	-10128.1851851838	-10473.8222222225
44318.6008687847	0	10146.417999999	-10128.1925925912	-10473.8222222225
44318.6008689699	0	10146.424999999	-10128.2222222209	-10473.8222222225
44318.6008691435	0	10146.454999999	-10128.2444444431	-10473.8222222225
44318.6008693287	0	10146.476999999	-10128.2814814801	-10473.8222222225
44318.6008695023	0	10146.513999999	-10128.2962962949	-10473.8222222225
44318.6008696875	0	10146.528999999	-10128.3185185172	-10473.8296296299
44318.6008698727	0	10146.550999999	-10128.3407407394	-10473.8296296299
44318.6008700463	0	10146.572999999	-10128.3481481468	-10473.8296296299
44318.6008702315	0	10146.579999999	-10128.3777777764	-10473.8296296299
44318.6008704051	0	10146.609999999	-10128.407407406	-10473.8296296299
44318.6008705903	0	10146.639999999	-10128.4222222209	-10473.8370370373
44318.6008707639	0	10146.654999999	-10128.4444444431	-10473.8370370373
44318.6008709491	0	10146.676999999	-10128.4518518505	-10473.8370370373
44318.6008711343	0	10146.683999999	-10128.4518518505	-10473.8370370373
44318.6008713079	0	10146.683999999	-10128.4518518505	-10473.8370370373
44318.6008714931	0	10146.683999999	-10128.4518518505	-10473.8370370373
44318.6008716782	0	10146.683999999	-10128.4592592579	-10473.8370370373
44318.6008718519	0	10146.690999999	-10128.4666666653	-10473.8370370373
44318.600872037	0	10146.690999999	-10128.4666666653	-10473.8370370373
44318.6008722106	0	10146.697999999	-10128.4814814801	-10473.8370370373
44318.6008723958	0	10146.697999999	-10128.4814814801	-10473.8370370373
44318.600872581	0	10146.712999999	-10128.5407407394	-10473.8444444447
44318.6008727546	0	10146.712999999	-10128.6222222209	-10473.8518518521
44318.6008729398	0	10146.853999999	-10128.6148148134	-10473.8518518521
44318.6008731134	0	10146.846999999	-10128.607407406	-10473.8444444447
44318.6008732986	0	10146.839999999	-10128.5851851838	-10473.8444444447
44318.6008734838	0	10146.817999999	-10128.5851851838	-10473.8370370373
44318.6008736574	0	10146.817999999	-10128.5851851838	-10473.8370370373
44318.6008738426	0	10146.817999999	-10128.5851851838	-10473.8370370373
44318.6008740162	0	10146.817999999	-10128.5851851838	-10473.8370370373
44318.6008742014	0	10146.817999999	-10128.5851851838	-10473.8370370373
44318.600874375	0	10146.817999999	-10128.5851851838	-10473.8370370373
44318.6008745602	0	10146.817999999	-10128.5851851838	-10473.8370370373
44318.6008747454	0	10146.817999999	-10128.5851851838	-10473.8370370373
44318.600874919	0	10146.817999999	-10128.5851851838	-10473.8370370373
44318.6008751042	0	10146.817999999	-10128.5925925912	-10473.8370370373
44318.6008752778	0	10146.824999999	-10128.5999999986	-10473.8370370373
44318.600875463	0	10146.831999999	-10128.607407406	-10473.8370370373
44318.6008756481	0	10146.838999999	-10128.607407406	-10473.8370370373
44318.6008758218	0	10146.838999999	-10128.607407406	-10473.8370370373
44318.6008760069	0	10146.838999999	-10128.607407406	-10473.8370370373
44318.6008761921	0	10146.838999999	-10128.607407406	-10473.8370370373
44318.6008763657	0	10146.838999999	-10128.6148148134	-10473.8370370373
44318.6008765509	0	10146.845999999	-10128.6222222209	-10473.8370370373
44318.6008767245	0	10146.852999999	-10128.6296296283	-10473.8370370373
44318.6008769097	0	10146.859999999	-10128.6370370357	-10473.8370370373
44318.6008770833	0	10146.866999999	-10128.6444444431	-10473.8370370373
44318.6008772685	0	10146.873999999	-10128.6444444431	-10473.8370370373
44318.6008774537	0	10146.873999999	-10128.6518518505	-10473.8370370373
44318.6008776273	0	10146.880999999	-10128.6518518505	-10473.8296296299
44318.6008778125	0	10146.880999999	-10128.6592592579	-10473.8296296299
44318.6008779977	0	10146.887999999	-10128.6962962949	-10473.8296296299
44318.6008781713	0	10146.924999999	-10128.7185185171	-10473.8296296299
44318.6008783565	0	10146.946999999	-10128.7259259246	-10473.8296296299
44318.6008785301	0	10146.953999999	-10128.7259259246	-10473.8296296299
44318.6008787153	0	10146.953999999	-10128.7259259246	-10473.8296296299
44318.6008788889	0	10146.953999999	-10128.7259259246	-10473.8296296299
44318.6008790741	0	10146.953999999	-10128.7259259246	-10473.8296296299
44318.6008792593	0	10146.953999999	-10128.7259259246	-10473.8296296299
44318.6008794329	0	10146.953999999	-10128.7259259246	-10473.8296296299
44318.6008796181	0	10146.953999999	-10128.7259259246	-10473.8296296299
44318.6008797917	0	10146.953999999	-10128.7259259246	-10473.8296296299
44318.6008799769	0	10146.953999999	-10128.733333332	-10473.8296296299
44318.600880162	0	10146.960999999	-10128.733333332	-10473.8296296299
44318.6008803356	0	10146.960999999	-10128.733333332	-10473.8296296299
44318.6008805208	0	10146.960999999	-10128.733333332	-10473.8296296299
44318.600880706	0	10146.960999999	-10128.733333332	-10473.8296296299
44318.6008808796	0	10146.960999999	-10128.733333332	-10473.8296296299
44318.6008810648	0	10146.960999999	-10128.733333332	-10473.8296296299
44318.6008812384	0	10146.960999999	-10128.733333332	-10473.8296296299
44318.6008814236	0	10146.960999999	-10128.733333332	-10473.8296296299
44318.6008815972	0	10146.960999999	-10128.733333332	-10473.8296296299
44318.6008817824	0	10146.960999999	-10128.733333332	-10473.8296296299
44318.6008819676	0	10146.960999999	-10128.733333332	-10473.8296296299
44318.6008821412	0	10146.960999999	-10128.733333332	-10473.8296296299
44318.6008823264	0	10146.960999999	-10128.7407407394	-10473.8296296299
44318.6008825116	0	10146.967999999	-10128.7481481468	-10473.8296296299
44318.6008826852	0	10146.974999999	-10128.7555555542	-10473.8296296299
44318.6008828704	0	10146.981999999	-10128.7629629616	-10473.8296296299
44318.600883044	0	10146.988999999	-10128.7777777764	-10473.8296296299
44318.6008832292	0	10147.003999999	-10128.7851851838	-10473.8296296299
44318.6008834028	0	10147.010999999	-10128.7851851838	-10473.8296296299
44318.600883588	0	10147.010999999	-10128.807407406	-10473.8296296299
44318.6008837732	0	10147.032999999	-10128.8222222208	-10473.8296296299
44318.6008839468	0	10147.047999999	-10128.8222222208	-10473.8296296299
44318.6008841319	0	10147.047999999	-10128.8222222208	-10473.8296296299
44318.6008843171	0	10147.047999999	-10128.8222222208	-10473.8296296299
44318.6008844907	0	10147.047999999	-10128.8222222208	-10473.8296296299
44318.6008846759	0	10147.047999999	-10128.8222222208	-10473.8296296299
44318.6008848495	0	10147.047999999	-10128.8222222208	-10473.8296296299
44318.6008850347	0	10147.047999999	-10128.8222222208	-10473.8222222225
44318.6008852083	0	10147.047999999	-10128.8296296283	-10473.8222222225
44318.6008853935	0	10147.054999999	-10128.8370370357	-10473.8222222225
44318.6008855787	0	10147.061999999	-10128.8814814801	-10473.8222222225
44318.6008857523	0	10147.105999999	-10128.9037037023	-10473.8222222225
44318.6008859375	0	10147.127999999	-10128.9111111097	-10473.8148148151
44318.6008861227	0	10147.134999999	-10128.9111111097	-10473.8148148151
44318.6008862963	0	10147.134999999	-10128.9111111097	-10473.8148148151
44318.6008864815	0	10147.134999999	-10128.9111111097	-10473.8148148151
44318.6008866551	0	10147.134999999	-10128.9111111097	-10473.8148148151
44318.6008868403	0	10147.134999999	-10128.9185185171	-10473.8148148151
44318.6008870255	0	10147.141999999	-10128.9259259246	-10473.8148148151
44318.6008871991	0	10147.148999999	-10128.933333332	-10473.8148148151
44318.6008873843	0	10147.155999999	-10128.9555555542	-10473.8148148151
44318.6008875579	0	10147.177999999	-10128.9555555542	-10473.8148148151
44318.6008877431	0	10147.177999999	-10128.9555555542	-10473.8148148151
44318.6008879167	0	10147.177999999	-10128.9481481468	-10473.8074074077
44318.6008881019	0	10147.170999999	-10128.9481481468	-10473.8000000003
44318.600888287	0	10147.170999999	-10128.9481481468	-10473.8000000003
44318.6008884606	0	10147.170999999	-10128.9481481468	-10473.8000000003
44318.6008886458	0	10147.170999999	-10128.9481481468	-10473.8000000003
44318.600888831	0	10147.170999999	-10128.9481481468	-10473.8000000003
44318.6008890046	0	10147.170999999	-10128.9481481468	-10473.8000000003
44318.6008891898	0	10147.170999999	-10128.9481481468	-10473.8000000003
44318.6008893634	0	10147.170999999	-10128.9481481468	-10473.8000000003
44318.6008895486	0	10147.170999999	-10128.9481481468	-10473.8000000003
44318.6008897222	0	10147.170999999	-10128.9481481468	-10473.8000000003
44318.6008899074	0	10147.170999999	-10128.9481481468	-10473.8000000003
44318.6008900926	0	10147.170999999	-10128.9481481468	-10473.8000000003
44318.6008902662	0	10147.170999999	-10128.9481481468	-10473.8000000003
44318.6008904514	0	10147.170999999	-10128.9481481468	-10473.8000000003
44318.600890625	0	10147.170999999	-10128.9555555542	-10473.8000000003
44318.6008908102	0	10147.177999999	-10128.9629629616	-10473.8000000003
44318.6008909954	0	10147.184999999	-10128.9851851838	-10473.7925925929
44318.600891169	0	10147.206999999	-10129.0370370357	-10473.7851851855
44318.6008913542	0	10147.258999999	-10129.0740740727	-10473.7703703707
44318.6008915278	0	10147.295999999	-10129.0740740727	-10473.7703703707
44318.600891713	0	10147.295999999	-10129.0740740727	-10473.7703703707
44318.6008918981	0	10147.295999999	-10129.0740740727	-10473.7703703707
44318.6008920718	0	10147.295999999	-10129.0740740727	-10473.7703703707
44318.6008922569	0	10147.295999999	-10129.0740740727	-10473.7703703707
44318.6008924306	0	10147.295999999	-10129.0740740727	-10473.7703703707
44318.6008926157	0	10147.295999999	-10129.0740740727	-10473.7703703707
44318.6008928009	0	10147.295999999	-10129.0740740727	-10473.7703703707
44318.6008929745	0	10147.295999999	-10129.0814814801	-10473.7703703707
44318.6008931597	0	10147.302999999	-10129.0888888875	-10473.7703703707
44318.6008933333	0	10147.309999999	-10129.1037037023	-10473.7703703707
44318.6008935185	0	10147.324999999	-10129.1037037023	-10473.7703703707
44318.6008937037	0	10147.324999999	-10129.1037037023	-10473.7703703707
44318.6008938773	0	10147.324999999	-10129.1037037023	-10473.7703703707
44318.6008940625	0	10147.324999999	-10129.1111111097	-10473.7703703707
44318.6008942361	0	10147.331999999	-10129.1185185171	-10473.7703703707
44318.6008944213	0	10147.338999999	-10129.1259259245	-10473.7703703707
44318.6008946065	0	10147.345999999	-10129.133333332	-10473.7629629633
44318.6008947801	0	10147.352999999	-10129.1481481468	-10473.7555555558
44318.6008949653	0	10147.367999999	-10129.1481481468	-10473.7555555558
44318.6008951389	0	10147.367999999	-10129.1481481468	-10473.7481481484
44318.6008953241	0	10147.367999999	-10129.1481481468	-10473.7481481484
44318.6008955093	0	10147.367999999	-10129.1481481468	-10473.7481481484
44318.6008956829	0	10147.367999999	-10129.1481481468	-10473.7481481484
44318.6008958681	0	10147.367999999	-10129.1555555542	-10473.7481481484
44318.6008960417	0	10147.374999999	-10129.1555555542	-10473.740740741
44318.6008962269	0	10147.374999999	-10129.1629629616	-10473.740740741
44318.600896412	0	10147.381999999	-10129.1629629616	-10473.7333333336
44318.6008965856	0	10147.381999999	-10129.1629629616	-10473.7333333336
44318.6008967708	0	10147.381999999	-10129.170370369	-10473.7333333336
44318.6008969444	0	10147.388999999	-10129.1777777764	-10473.7333333336
44318.6008971296	0	10147.395999999	-10129.1851851838	-10473.7333333336
44318.6008973148	0	10147.402999999	-10129.1851851838	-10473.7111111114
44318.6008974884	0	10147.402999999	-10129.2592592579	-10473.7185185188
44318.6008976736	0	10147.476999999	-10129.3037037023	-10473.740740741
44318.6008978472	0	10147.520999999	-10129.3481481468	-10473.7555555558
44318.6008980324	0	10147.564999999	-10129.3555555542	-10473.7555555558
44318.6008982176	0	10147.571999999	-10129.3481481468	-10473.7555555558
44318.6008983912	0	10147.564999999	-10129.3481481468	-10473.7481481484
44318.6008985764	0	10147.564999999	-10129.370370369	-10473.7555555558
44318.60089875	0	10147.586999999	-10129.4222222208	-10473.7629629633
44318.6008989352	0	10147.638999999	-10129.4444444431	-10473.7629629633
44318.6008991204	0	10147.660999999	-10129.4888888875	-10473.7629629633
44318.600899294	0	10147.704999999	-10129.5037037023	-10473.7629629633
44318.6008994792	0	10147.719999999	-10129.5259259245	-10473.7777777781
44318.6008996528	0	10147.741999999	-10129.5407407394	-10473.7777777781
44318.600899838	0	10147.756999999	-10129.5777777764	-10473.7777777781
44318.6009000232	0	10147.793999999	-10129.6222222208	-10473.7851851855
44318.6009001968	0	10147.837999999	-10129.6814814801	-10473.8000000003
44318.6009003819	0	10147.896999999	-10129.7037037023	-10473.8074074077
44318.6009005671	0	10147.918999999	-10129.7111111097	-10473.8074074077
44318.6009007407	0	10147.925999999	-10129.7111111097	-10473.8074074077
44318.6009009259	0	10147.925999999	-10129.7111111097	-10473.8074074077
44318.6009010995	0	10147.925999999	-10129.7185185171	-10473.8074074077
44318.6009012847	0	10147.932999999	-10129.7333333319	-10473.8074074077
44318.6009014583	0	10147.947999999	-10129.7555555542	-10473.8074074077
44318.6009016435	0	10147.969999999	-10129.7777777764	-10473.8148148151
44318.6009018287	0	10147.991999999	-10129.7851851838	-10473.8148148151
44318.6009020023	0	10147.998999999	-10129.7999999986	-10473.8148148151
44318.6009021875	0	10148.013999999	-10129.8148148134	-10473.8148148151
44318.6009023727	0	10148.028999999	-10129.9111111097	-10473.8222222225
44318.6009025463	0	10148.124999999	-10130.0296296282	-10473.8444444447
44318.6009027315	0	10148.243999999	-10130.170370369	-10473.8592592596
44318.6009029051	0	10148.384999999	-10130.2444444431	-10473.8888888892
44318.6009030903	0	10148.458999999	-10130.2592592579	-10473.8888888892
44318.6009032755	0	10148.473999999	-10130.2444444431	-10473.8888888892
44318.6009034491	0	10148.458999999	-10130.2370370357	-10473.8888888892
44318.6009036343	0	10148.451999999	-10130.2444444431	-10473.8888888892
44318.6009038079	0	10148.458999999	-10130.2888888875	-10473.8888888892
44318.6009039931	0	10148.502999999	-10130.370370369	-10473.903703704
44318.6009041782	0	10148.583999999	-10130.4518518505	-10473.9259259262
44318.6009043519	0	10148.664999999	-10130.5037037023	-10473.9333333336
44318.600904537	0	10148.716999999	-10130.570370369	-10473.9481481484
44318.6009047106	0	10148.783999999	-10130.7037037023	-10473.9629629633
44318.6009048958	0	10148.916999999	-10130.9185185171	-10474.0222222225
44318.600905081	0	10149.131999999	-10130.9999999986	-10474.0148148151
44318.6009052546	0	10149.212999999	-10130.9777777764	-10474.0074074077
44318.6009054398	0	10149.190999999	-10130.9629629616	-10473.9925925929
44318.6009056134	0	10149.175999999	-10130.9851851838	-10473.9925925929
44318.6009057986	0	10149.197999999	-10131.0518518505	-10474.0000000003
44318.6009059722	0	10149.264999999	-10131.2148148134	-10474.0074074077
44318.6009061574	0	10149.427999999	-10131.407407406	-10474.0222222225
44318.6009063426	0	10149.620999999	-10131.5481481468	-10474.0592592595
44318.6009065162	0	10149.761999999	-10131.5629629616	-10474.0592592595
44318.6009067014	0	10149.776999999	-10131.5481481468	-10474.0592592595
44318.600906875	0	10149.761999999	-10131.5259259245	-10474.0518518521
44318.6009070602	0	10149.739999999	-10131.533333332	-10474.0518518521
44318.6009072454	0	10149.746999999	-10131.570370369	-10474.0592592595
44318.600907419	0	10149.783999999	-10131.6740740727	-10474.066666667
44318.6009076042	0	10149.887999999	-10131.7777777764	-10474.0888888892
44318.6009077778	0	10149.991999999	-10131.8370370357	-10474.0888888892
44318.600907963	0	10150.050999999	-10131.8518518505	-10474.0962962966
44318.6009081481	0	10150.065999999	-10131.8518518505	-10474.0888888892
44318.6009083218	0	10150.065999999	-10131.8592592579	-10474.0888888892
44318.6009085069	0	10150.072999999	-10131.8592592579	-10474.0814814818
44318.6009086806	0	10150.072999999	-10131.8296296282	-10474.0814814818
44318.6009088657	0	10150.042999999	-10131.733333332	-10474.0888888892
44318.6009090509	0	10149.946999999	-10131.5629629616	-10474.0740740744
44318.6009092245	0	10149.776999999	-10131.4814814801	-10474.0370370373
44318.6009094097	0	10149.695999999	-10131.6296296282	-10474.0444444447
44318.6009095833	0	10149.843999999	-10131.9407407394	-10474.0444444447
44318.6009097685	0	10150.154999999	-10132.1259259245	-10474.0370370373
44318.6009099537	0	10150.339999999	-10132.3407407394	-10474.0518518521
44318.6009101273	0	10150.554999999	-10132.5629629616	-10474.066666667
44318.6009103125	0	10150.776999999	-10132.7851851838	-10474.1111111114
44318.6009104861	0	10150.998999999	-10132.8296296282	-10474.1185185188
44318.6009106713	0	10151.042999999	-10132.8296296282	-10474.1185185188
44318.6009108565	0	10151.042999999	-10132.8296296282	-10474.103703704
44318.6009110301	0	10151.042999999	-10132.8666666653	-10474.0888888892
44318.6009112153	0	10151.079999999	-10132.933333332	-10474.0814814818
44318.6009113889	0	10151.146999999	-10132.9555555542	-10474.0814814818
44318.6009115741	0	10151.168999999	-10132.9629629616	-10474.0740740744
44318.6009117593	0	10151.175999999	-10132.8592592579	-10474.0592592595
44318.6009119329	0	10151.071999999	-10132.5407407394	-10474.0444444447
44318.6009121181	0	10150.752999999	-10131.9333333319	-10473.940740741
44318.6009122917	0	10150.145999999	-10131.1629629616	-10473.6888888892
44318.6009124769	0	10149.375999999	-10130.6814814801	-10473.4444444447
44318.600912662	0	10148.894999999	-10130.5333333319	-10473.1777777781
44318.6009128356	0	10148.746999999	-10130.6148148134	-10472.9481481484
44318.6009130208	0	10148.827999999	-10130.807407406	-10472.6444444447
44318.6009131944	0	10149.020999999	-10130.933333332	-10472.340740741
44318.6009133796	0	10149.146999999	-10130.9555555542	-10472.0814814818
44318.6009135648	0	10149.168999999	-10130.9925925912	-10471.8592592595
44318.6009137384	0	10149.205999999	-10131.1629629616	-10471.7111111114
44318.6009139236	0	10149.375999999	-10131.4666666653	-10471.5703703707
44318.6009140972	0	10149.679999999	-10131.7185185171	-10471.4296296299
44318.6009142824	0	10149.931999999	-10131.8962962949	-10471.2888888892
44318.6009144676	0	10150.109999999	-10132.0370370357	-10471.1777777781
44318.6009146412	0	10150.250999999	-10132.1407407394	-10471.0962962966
44318.6009148264	0	10150.354999999	-10132.1777777764	-10471.0518518521
44318.600915	0	10150.391999999	-10132.1629629616	-10471.0962962966
44318.6009151852	0	10150.376999999	-10132.1925925912	-10471.0962962966
44318.6009153704	0	10150.406999999	-10132.2296296282	-10471.0370370373
44318.600915544	0	10150.443999999	-10132.2296296282	-10470.9925925929
44318.6009157292	0	10150.443999999	-10132.2444444431	-10470.9629629633
44318.6009159028	0	10150.458999999	-10132.2222222208	-10470.940740741
44318.600916088	0	10150.436999999	-10132.1851851838	-10470.9259259262
44318.6009162732	0	10150.399999999	-10132.1037037023	-10470.9185185188
44318.6009164468	0	10150.318999999	-10132.0592592579	-10470.9555555558
44318.6009166319	0	10150.274999999	-10132.0962962949	-10471.0370370373
44318.6009168171	0	10150.311999999	-10132.170370369	-10471.0592592596
44318.6009169907	0	10150.385999999	-10132.2148148134	-10471.066666667
44318.6009171759	0	10150.429999999	-10132.2222222208	-10471.066666667
44318.6009173495	0	10150.436999999	-10132.2222222208	-10471.0370370373
44318.6009175347	0	10150.436999999	-10132.170370369	-10470.9851851855
44318.6009177083	0	10150.384999999	-10132.1481481468	-10470.9333333336
44318.6009178935	0	10150.362999999	-10132.1999999986	-10470.8444444447
44318.6009180787	0	10150.414999999	-10132.3037037023	-10470.7629629633
44318.6009182523	0	10150.518999999	-10132.3185185171	-10470.7259259262
44318.6009184375	0	10150.533999999	-10132.3185185171	-10470.6814814818
44318.6009186111	0	10150.533999999	-10132.3185185171	-10470.6148148151
44318.6009187963	0	10150.533999999	-10132.2962962949	-10470.5851851855
44318.6009189815	0	10150.511999999	-10132.2888888875	-10470.5555555558
44318.6009191551	0	10150.504999999	-10132.2888888875	-10470.5481481484
44318.6009193403	0	10150.504999999	-10132.2814814801	-10470.5629629633
44318.6009195139	0	10150.497999999	-10132.2962962949	-10470.5925925929
44318.6009196991	0	10150.512999999	-10132.2666666653	-10470.6592592596
44318.6009198843	0	10150.482999999	-10132.2370370357	-10470.703703704
44318.6009200579	0	10150.452999999	-10132.2148148134	-10470.740740741
44318.6009202431	0	10150.430999999	-10132.1999999986	-10470.7703703707
44318.6009204167	0	10150.415999999	-10132.2148148134	-10470.8000000003
44318.6009206019	0	10150.430999999	-10132.2370370357	-10470.8000000003
44318.600920787	0	10150.452999999	-10132.2814814801	-10470.7925925929
44318.6009209606	0	10150.496999999	-10132.3037037023	-10470.7703703707
44318.6009211458	0	10150.518999999	-10132.3037037023	-10470.7481481484
44318.6009213194	0	10150.518999999	-10132.2888888875	-10470.7111111114
44318.6009215046	0	10150.503999999	-10132.2592592579	-10470.6444444447
44318.6009216898	0	10150.473999999	-10132.2592592579	-10470.5629629633
44318.6009218634	0	10150.473999999	-10132.2814814801	-10470.4888888892
44318.6009220486	0	10150.495999999	-10132.2888888875	-10470.3777777781
44318.6009222222	0	10150.502999999	-10132.2148148134	-10470.2962962966
44318.6009224074	0	10150.428999999	-10132.0666666653	-10470.2074074077
44318.6009225926	0	10150.280999999	-10131.9111111097	-10470.1555555558
44318.6009227662	0	10150.124999999	-10131.7185185171	-10470.140740741
44318.6009229514	0	10149.931999999	-10131.6518518505	-10470.0962962966
44318.600923125	0	10149.864999999	-10131.4888888875	-10470.140740741
44318.6009233102	0	10149.701999999	-10131.3555555542	-10470.0888888892
44318.6009234954	0	10149.568999999	-10131.0814814801	-10470.0740740744
44318.600923669	0	10149.294999999	-10130.970370369	-10470.0740740744
44318.6009238542	0	10149.183999999	-10130.9259259245	-10470.0740740744
44318.6009240278	0	10149.139999999	-10130.8444444431	-10470.0740740744
44318.600924213	0	10149.058999999	-10130.7777777764	-10470.0444444447
44318.6009243981	0	10148.991999999	-10130.6888888875	-10469.9259259262
44318.6009245718	0	10148.902999999	-10130.5925925912	-10469.7111111114
44318.6009247569	0	10148.806999999	-10130.607407406	-10469.4296296299
44318.6009249306	0	10148.821999999	-10130.7629629616	-10469.1111111114
44318.6009251157	0	10148.977999999	-10131.0740740727	-10468.7777777781
44318.6009253009	0	10149.288999999	-10131.5851851838	-10468.2962962966
44318.6009254745	0	10149.799999999	-10131.9333333319	-10468.0148148151
44318.6009256597	0	10150.147999999	-10132.1481481468	-10467.7777777781
44318.6009258333	0	10150.362999999	-10132.2518518505	-10467.703703704
44318.6009260185	0	10150.466999999	-10132.3851851838	-10467.5777777781
44318.6009262037	0	10150.599999999	-10132.3851851838	-10467.5481481484
44318.6009263773	0	10150.599999999	-10132.4296296282	-10467.4740740744
44318.6009265625	0	10150.643999999	-10132.5629629616	-10467.3259259262
44318.6009267361	0	10150.776999999	-10132.7925925912	-10467.1111111114
44318.6009269213	0	10151.006999999	-10133.1259259245	-10466.8888888892
44318.6009271065	0	10151.339999999	-10133.5111111097	-10466.6148148151
44318.6009272801	0	10151.724999999	-10133.8148148134	-10466.3925925929
44318.6009274653	0	10152.028999999	-10134.0962962949	-10466.1777777781
44318.6009276389	0	10152.309999999	-10134.2888888875	-10465.9703703707
44318.6009278241	0	10152.502999999	-10134.407407406	-10465.8370370373
44318.6009280093	0	10152.621999999	-10134.4814814801	-10465.740740741
44318.6009281829	0	10152.695999999	-10134.6222222208	-10465.5629629633
44318.6009283681	0	10152.836999999	-10134.7259259245	-10465.4222222225
44318.6009285417	0	10152.940999999	-10135.1629629616	-10464.8814814818
44318.6009287269	0	10153.377999999	-10135.3111111097	-10464.540740741
44318.600928912	0	10153.525999999	-10135.2888888875	-10464.1259259262
44318.6009290856	0	10153.503999999	-10135.3111111097	-10463.5259259262
44318.6009292708	0	10153.525999999	-10135.5111111097	-10462.666666667
44318.6009294444	0	10153.725999999	-10135.7259259245	-10461.5851851855
44318.6009296296	0	10153.940999999	-10135.7037037023	-10461.1555555558
44318.6009298148	0	10153.918999999	-10135.7407407394	-10460.2518518521
44318.6009299884	0	10153.955999999	-10135.7481481468	-10458.9629629633
44318.6009301736	0	10153.962999999	-10135.7037037023	-10457.4814814818
44318.6009303472	0	10153.918999999	-10135.6592592579	-10456.6222222225
44318.6009305324	0	10153.874999999	-10135.5037037023	-10455.8814814818
44318.6009307176	0	10153.718999999	-10135.3851851838	-10454.8888888892
44318.6009308912	0	10153.599999999	-10135.3851851838	-10454.0814814818
44318.6009310764	0	10153.599999999	-10135.3111111097	-10452.7555555558
44318.6009312616	0	10153.525999999	-10135.2296296282	-10451.503703704
44318.6009314352	0	10153.444999999	-10135.0814814801	-10450.3777777781
44318.6009316204	0	10153.296999999	-10134.807407406	-10448.9629629633
44318.600931794	0	10153.022999999	-10134.6370370356	-10447.9777777781
44318.6009319792	0	10152.852999999	-10134.4740740727	-10446.2296296299
44318.6009321528	0	10152.689999999	-10134.4222222208	-10444.4000000003
44318.600932338	0	10152.637999999	-10134.5629629616	-10442.5259259262
44318.6009325232	0	10152.778999999	-10134.6148148134	-10441.0296296299
44318.6009326968	0	10152.830999999	-10134.8888888875	-10439.4074074077
44318.6009328819	0	10153.104999999	-10134.9481481468	-10437.8444444447
44318.6009330556	0	10153.163999999	-10134.8666666653	-10436.1629629633
44318.6009332407	0	10153.082999999	-10134.7185185171	-10434.4518518521
44318.6009334259	0	10152.934999999	-10134.6888888875	-10432.8740740744
44318.6009335995	0	10152.904999999	-10134.570370369	-10431.4962962966
44318.6009337847	0	10152.785999999	-10134.4814814801	-10430.4740740744
44318.6009339583	0	10152.696999999	-10133.9333333319	-10429.4444444447
44318.6009341435	0	10152.148999999	-10133.2962962949	-10428.8148148151
44318.6009343287	0	10151.511999999	-10132.3851851838	-10428.2740740744
44318.6009345023	0	10150.600999999	-10131.5555555542	-10428.1111111114
44318.6009346875	0	10149.770999999	-10130.7999999986	-10427.8962962966
44318.6009348611	0	10149.014999999	-10129.770370369	-10428.066666667
44318.6009350463	0	10147.984999999	-10128.8222222208	-10428.1111111114
44318.6009352315	0	10147.036999999	-10128.0222222208	-10428.2592592595
44318.6009354051	0	10146.236999999	-10127.6148148134	-10428.3703703707
44318.6009355903	0	10145.829999999	-10127.5111111097	-10428.4222222225
44318.6009357639	0	10145.725999999	-10127.4148148134	-10428.4222222225
44318.6009359491	0	10145.629999999	-10127.1407407394	-10428.4592592595
44318.6009361343	0	10145.355999999	-10126.8148148134	-10428.5333333336
44318.6009363079	0	10145.029999999	-10126.8444444431	-10428.4296296299
44318.6009364931	0	10145.059999999	-10126.8444444431	-10428.6074074077
44318.6009366667	0	10145.059999999	-10126.9407407394	-10428.8000000003
44318.6009368519	0	10145.155999999	-10126.970370369	-10428.8592592595
44318.600937037	0	10145.185999999	-10127.3777777764	-10429.1185185188
44318.6009372106	0	10145.592999999	-10127.7111111097	-10429.266666667
44318.6009373958	0	10145.925999999	-10127.9555555542	-10429.4444444447
44318.6009375694	0	10146.169999999	-10128.007407406	-10429.466666667
44318.6009377546	0	10146.221999999	-10128.0370370356	-10429.7111111114
44318.6009379398	0	10146.251999999	-10128.0666666653	-10430.2000000003
44318.6009381134	0	10146.281999999	-10128.2222222208	-10430.4370370373
44318.6009382986	0	10146.437999999	-10128.3555555542	-10430.540740741
44318.6009384722	0	10146.570999999	-10128.5185185171	-10430.740740741
44318.6009386574	0	10146.733999999	-10128.807407406	-10431.0444444447
44318.6009388426	0	10147.022999999	-10128.9407407393	-10431.5333333336
44318.6009390162	0	10147.155999999	-10128.9407407393	-10432.1111111114
44318.6009392014	0	10147.155999999	-10128.9481481468	-10432.5333333336
44318.6009393866	0	10147.162999999	-10129.0148148134	-10433.2148148151
44318.6009395602	0	10147.229999999	-10129.0518518505	-10433.940740741
44318.6009397454	0	10147.266999999	-10129.0592592579	-10434.5629629632
44318.600939919	0	10147.273999999	-10129.0962962949	-10435.4370370373
44318.6009401042	0	10147.310999999	-10129.0962962949	-10436.4962962966
44318.6009402778	0	10147.310999999	-10129.170370369	-10437.8148148151
44318.600940463	0	10147.384999999	-10129.1185185171	-10439.2296296299
44318.6009406481	0	10147.332999999	-10128.9185185171	-10441.3629629632
44318.6009408218	0	10147.132999999	-10128.6962962949	-10443.2074074077
44318.6009410069	0	10146.910999999	-10128.5333333319	-10445.1777777781
44318.6009411806	0	10146.747999999	-10128.5259259245	-10447.8962962966
44318.6009413657	0	10146.740999999	-10128.9259259245	-10449.7925925929
44318.6009415509	0	10147.140999999	-10129.7851851838	-10451.9851851855
44318.6009417245	0	10147.999999999	-10130.807407406	-10454.0000000003
44318.6009419097	0	10149.021999999	-10131.5037037023	-10455.666666667
44318.6009420949	0	10149.717999999	-10132.3407407393	-10457.3777777781
44318.6009422685	0	10150.554999999	-10132.607407406	-10459.1703703707
44318.6009424537	0	10150.821999999	-10132.7111111097	-10460.4518518521
44318.6009426273	0	10150.925999999	-10132.8444444431	-10461.5333333336
44318.6009428125	0	10151.058999999	-10132.8740740727	-10464.4148148151
44318.6009429977	0	10151.088999999	-10132.9629629616	-10466.8518518521
44318.6009431713	0	10151.177999999	-10133.0444444431	-10468.0370370373
44318.6009433565	0	10151.258999999	-10133.370370369	-10470.7333333336
44318.6009435301	0	10151.584999999	-10133.7481481468	-10472.6888888892
44318.6009437153	0	10151.962999999	-10134.5925925912	-10474.9259259262
44318.6009439005	0	10152.806999999	-10135.1333333319	-10477.1111111114
44318.6009440741	0	10153.347999999	-10135.5925925912	-10479.1185185188
44318.6009442593	0	10153.806999999	-10135.9777777764	-10482.140740741
44318.6009444329	0	10154.191999999	-10136.2666666653	-10484.8518518521
44318.6009446181	0	10154.480999999	-10136.2666666653	-10487.2814814818
44318.6009448032	0	10154.480999999	-10136.407407406	-10489.8962962966
44318.6009449769	0	10154.621999999	-10136.370370369	-10492.6148148151
44318.600945162	0	10154.584999999	-10136.570370369	-10494.4592592595
44318.6009453356	0	10154.784999999	-10136.9777777764	-10496.9851851855
44318.6009455208	0	10155.191999999	-10137.2444444431	-10499.8814814818
44318.600945706	0	10155.458999999	-10137.6740740727	-10502.7851851855
44318.6009458796	0	10155.888999999	-10137.8666666653	-10504.6518518521
44318.6009460648	0	10156.081999999	-10138.0888888875	-10507.5703703707
44318.6009462384	0	10156.303999999	-10138.370370369	-10509.8444444447
44318.6009464236	0	10156.584999999	-10138.5481481468	-10512.4222222225
44318.6009466088	0	10156.762999999	-10138.5851851838	-10514.9111111114
44318.6009467824	0	10156.799999999	-10138.8370370356	-10517.7851851855
44318.6009469676	0	10157.051999999	-10138.9629629616	-10520.4962962966
44318.6009471412	0	10157.177999999	-10139.0444444431	-10522.5185185188
44318.6009473264	0	10157.258999999	-10139.2296296282	-10525.8148148151
44318.6009475	0	10157.443999999	-10139.3925925912	-10528.1481481484
44318.6009476852	0	10157.606999999	-10139.4296296282	-10529.6296296299
44318.6009478704	0	10157.643999999	-10139.4444444431	-10532.0444444447
44318.600948044	0	10157.658999999	-10139.6444444431	-10535.0592592595
44318.6009482292	0	10157.858999999	-10139.8444444431	-10537.8518518521
44318.6009484144	0	10158.058999999	-10140.0222222208	-10540.3333333336
44318.600948588	0	10158.236999999	-10140.1999999986	-10542.8370370373
44318.6009487732	0	10158.414999999	-10140.2666666653	-10544.8888888892
44318.6009489468	0	10158.481999999	-10140.3037037023	-10546.6592592595
44318.6009491319	0	10158.518999999	-10140.4592592579	-10547.9555555558
44318.6009493056	0	10158.674999999	-10140.5999999986	-10549.0296296299
44318.6009494907	0	10158.815999999	-10140.7185185171	-10550.6074074077
44318.6009496759	0	10158.934999999	-10140.8962962949	-10552.0962962966
44318.6009498495	0	10159.112999999	-10141.1111111097	-10553.5777777781
44318.6009500347	0	10159.327999999	-10141.3777777764	-10554.9333333336
44318.6009502083	0	10159.594999999	-10141.5259259245	-10556.1259259262
44318.6009503935	0	10159.742999999	-10141.6222222208	-10556.9851851855
44318.6009505787	0	10159.838999999	-10141.6518518505	-10558.0518518521
44318.6009507523	0	10159.868999999	-10141.7111111097	-10559.0074074077
44318.6009509375	0	10159.927999999	-10141.7185185171	-10559.7703703707
44318.6009511111	0	10159.934999999	-10141.7629629616	-10560.3703703707
44318.6009512963	0	10159.978999999	-10141.7111111097	-10560.666666667
44318.6009514815	0	10159.926999999	-10141.6888888875	-10560.8000000003
44318.6009516551	0	10159.904999999	-10141.5555555542	-10560.7333333336
44318.6009518403	0	10159.771999999	-10141.3333333319	-10560.5185185188
44318.6009520139	0	10159.549999999	-10141.3407407393	-10560.340740741
44318.6009521991	0	10159.556999999	-10141.4888888875	-10560.1111111114
44318.6009523843	0	10159.704999999	-10141.7333333319	-10559.7851851855
44318.6009525579	0	10159.948999999	-10141.9111111097	-10559.5851851855
44318.6009527431	0	10160.126999999	-10142.0296296282	-10559.3703703707
44318.6009529167	0	10160.245999999	-10142.1185185171	-10559.1259259262
44318.6009531019	0	10160.334999999	-10142.1555555542	-10558.8592592595
44318.600953287	0	10160.371999999	-10142.1777777764	-10558.4814814818
44318.6009534606	0	10160.393999999	-10142.1999999986	-10558.2370370373
44318.6009536458	0	10160.415999999	-10142.2222222208	-10557.8518518521
44318.6009538194	0	10160.437999999	-10142.1777777764	-10557.5111111114
44318.6009540046	0	10160.393999999	-10142.0888888875	-10557.1703703707
44318.6009541898	0	10160.304999999	-10142.0518518505	-10556.7111111114
44318.6009543634	0	10160.267999999	-10142.0518518505	-10556.2444444447
44318.6009545486	0	10160.267999999	-10142.0888888875	-10555.740740741
44318.6009547222	0	10160.304999999	-10142.1555555542	-10555.3111111114
44318.6009549074	0	10160.371999999	-10142.2222222208	-10554.8370370373
44318.6009550926	0	10160.438999999	-10142.2592592579	-10554.2962962966
44318.6009552662	0	10160.475999999	-10142.2666666653	-10553.7703703707
44318.6009554514	0	10160.482999999	-10142.3111111097	-10553.1259259262
44318.600955625	0	10160.526999999	-10142.3481481468	-10552.540740741
44318.6009558102	0	10160.563999999	-10142.3555555542	-10552.1111111114
44318.6009559954	0	10160.570999999	-10142.2814814801	-10551.6000000003
44318.600956169	0	10160.496999999	-10142.2222222208	-10551.1111111114
44318.6009563542	0	10160.437999999	-10142.2296296282	-10550.8074074077
44318.6009565278	0	10160.444999999	-10142.207407406	-10550.2148148151
44318.600956713	0	10160.422999999	-10142.207407406	-10549.6296296299
44318.6009568981	0	10160.422999999	-10142.2518518505	-10549.2814814818
44318.6009570718	0	10160.466999999	-10142.2592592579	-10548.7259259262
44318.6009572569	0	10160.473999999	-10142.2666666653	-10548.140740741
44318.6009574306	0	10160.480999999	-10142.2814814801	-10547.7925925929
44318.6009576157	0	10160.495999999	-10142.2962962949	-10547.140740741
44318.6009578009	0	10160.510999999	-10142.2962962949	-10546.4888888892
44318.6009579745	0	10160.510999999	-10142.3185185171	-10545.8370370373
44318.6009581597	0	10160.532999999	-10142.3185185171	-10545.1851851855
44318.6009583333	0	10160.532999999	-10142.3259259245	-10544.5259259262
44318.6009585185	0	10160.539999999	-10142.3407407393	-10543.8814814818
44318.6009587037	0	10160.554999999	-10142.3481481467	-10543.0592592595
44318.6009588773	0	10160.561999999	-10142.3407407393	-10542.4370370373
44318.6009590625	0	10160.554999999	-10142.4148148134	-10541.6148148151
44318.6009592361	0	10160.628999999	-10142.5999999986	-10540.7851851855
44318.6009594213	0	10160.813999999	-10142.6592592579	-10539.8740740744
44318.6009596065	0	10160.872999999	-10142.6592592579	-10538.9555555558
44318.6009597801	0	10160.872999999	-10142.6222222208	-10538.2962962966
44318.6009599653	0	10160.835999999	-10142.444444443	-10537.4666666669
44318.6009601389	0	10160.657999999	-10142.1777777764	-10536.6888888892
44318.6009603241	0	10160.390999999	-10142.0962962949	-10535.9777777781
44318.6009605093	0	10160.309999999	-10142.1259259245	-10535.0222222225
44318.6009606829	0	10160.339999999	-10142.2296296282	-10534.303703704
44318.6009608681	0	10160.443999999	-10142.3407407393	-10533.5111111114
44318.6009610532	0	10160.554999999	-10142.6222222208	-10532.740740741
44318.6009612269	0	10160.835999999	-10142.7629629616	-10531.6888888892
44318.600961412	0	10160.976999999	-10142.7999999986	-10530.9111111114
44318.6009615856	0	10161.013999999	-10142.6962962949	-10530.3185185188
44318.6009617708	0	10160.909999999	-10142.6814814801	-10529.1851851855
44318.6009619444	0	10160.894999999	-10142.7555555542	-10527.9777777781
44318.6009621296	0	10160.968999999	-10142.8518518505	-10526.7777777781
44318.6009623148	0	10161.064999999	-10142.8296296282	-10525.5333333336
44318.6009624884	0	10161.042999999	-10142.7555555542	-10524.6000000003
44318.6009626736	0	10160.968999999	-10142.6370370356	-10523.340740741
44318.6009628472	0	10160.849999999	-10142.6370370356	-10522.0444444447
44318.6009630324	0	10160.849999999	-10142.5999999986	-10520.8518518521
44318.6009632176	0	10160.812999999	-10142.6740740727	-10519.5777777781
44318.6009633912	0	10160.886999999	-10142.7111111097	-10518.2222222225
44318.6009635764	0	10160.923999999	-10142.7111111097	-10517.0592592595
44318.60096375	0	10160.923999999	-10142.644444443	-10515.8370370373
44318.6009639352	0	10160.856999999	-10142.644444443	-10514.3777777781
44318.6009641204	0	10160.856999999	-10142.5851851838	-10513.5259259262
44318.600964294	0	10160.797999999	-10142.4740740727	-10512.8740740744
44318.6009644792	0	10160.686999999	-10142.3481481467	-10511.2518518521
44318.6009646528	0	10160.560999999	-10142.1777777764	-10509.8148148151
44318.600964838	0	10160.390999999	-10142.2888888875	-10508.5555555558
44318.6009650232	0	10160.501999999	-10142.3037037023	-10507.2000000003
44318.6009651968	0	10160.516999999	-10142.3111111097	-10505.5851851855
44318.6009653819	0	10160.523999999	-10142.3037037023	-10503.8814814818
44318.6009655556	0	10160.516999999	-10142.1629629616	-10502.2370370373
44318.6009657407	0	10160.375999999	-10142.0962962949	-10500.6814814818
44318.6009659259	0	10160.308999999	-10142.0370370356	-10499.0666666669
44318.6009660995	0	10160.249999999	-10142.0518518505	-10497.5185185188
44318.6009662847	0	10160.264999999	-10142.0666666653	-10496.1703703707
44318.6009664583	0	10160.279999999	-10141.9481481468	-10494.5851851855
44318.6009666435	0	10160.160999999	-10141.807407406	-10493.1703703707
44318.6009668287	0	10160.019999999	-10141.8148148134	-10492.7555555558
44318.6009670023	0	10160.026999999	-10141.8296296282	-10491.4518518521
44318.6009671875	0	10160.041999999	-10141.7555555542	-10490.1555555558
44318.6009673727	0	10159.967999999	-10141.5259259245	-10488.5703703707
44318.6009675463	0	10159.737999999	-10141.4222222208	-10487.2740740744
44318.6009677315	0	10159.633999999	-10141.3037037023	-10486.2074074077
44318.6009679051	0	10159.514999999	-10141.2814814801	-10485.0518518521
44318.6009680903	0	10159.492999999	-10141.207407406	-10483.4814814818
44318.6009682755	0	10159.418999999	-10141.1111111097	-10481.8814814818
44318.6009684491	0	10159.322999999	-10141.1111111097	-10480.4000000003
44318.6009686343	0	10159.322999999	-10141.2370370356	-10479.1185185188
44318.6009688079	0	10159.448999999	-10141.3851851838	-10477.6666666669
44318.6009689931	0	10159.596999999	-10141.5481481467	-10476.3185185188
44318.6009691667	0	10159.759999999	-10141.7185185171	-10474.8222222225
44318.6009693519	0	10159.929999999	-10141.8222222208	-10473.5703703707
44318.600969537	0	10160.033999999	-10141.7333333319	-10472.1925925929
44318.6009697106	0	10159.944999999	-10141.7407407393	-10471.2222222225
44318.6009698958	0	10159.951999999	-10141.607407406	-10470.0740740744
44318.6009700694	0	10159.818999999	-10141.4888888875	-10469.0000000003
44318.6009702546	0	10159.699999999	-10141.4814814801	-10467.903703704
44318.6009704398	0	10159.692999999	-10141.5407407393	-10466.740740741
44318.6009706134	0	10159.751999999	-10141.5777777764	-10465.8074074077
44318.6009707986	0	10159.788999999	-10141.5999999986	-10464.9629629632
44318.6009709722	0	10159.810999999	-10141.5851851838	-10464.0740740744
44318.6009711574	0	10159.795999999	-10141.4962962949	-10463.503703704
44318.6009713426	0	10159.706999999	-10141.5481481467	-10462.7555555558
44318.6009715162	0	10159.758999999	-10141.5333333319	-10462.103703704
44318.6009717014	0	10159.743999999	-10141.5185185171	-10461.5111111114
44318.600971875	0	10159.728999999	-10141.5185185171	-10461.0222222225
44318.6009720602	0	10159.728999999	-10141.6222222208	-10460.6148148151
44318.6009722454	0	10159.832999999	-10141.6518518504	-10460.2296296299
44318.600972419	0	10159.862999999	-10141.6666666653	-10459.9333333336
44318.6009726042	0	10159.877999999	-10141.6814814801	-10459.7925925929
44318.6009727778	0	10159.892999999	-10141.6814814801	-10459.6518518521
44318.600972963	0	10159.892999999	-10141.6666666653	-10459.6000000003
44318.6009731481	0	10159.877999999	-10141.6666666653	-10459.6074074077
44318.6009733218	0	10159.877999999	-10141.6814814801	-10459.6518518521
44318.6009735069	0	10159.892999999	-10141.7111111097	-10459.7259259262
44318.6009736806	0	10159.922999999	-10141.7555555541	-10459.8296296299
44318.6009738657	0	10159.966999999	-10141.7851851838	-10459.940740741
44318.6009740509	0	10159.996999999	-10141.7999999986	-10460.0740740744
44318.6009742245	0	10160.011999999	-10141.8222222208	-10460.1925925929
44318.6009744097	0	10160.033999999	-10141.8740740727	-10460.303703704
44318.6009745949	0	10160.085999999	-10141.9481481467	-10460.4444444447
44318.6009747685	0	10160.159999999	-10142.0222222208	-10460.6148148151
44318.6009749537	0	10160.233999999	-10142.007407406	-10460.8296296299
44318.6009751273	0	10160.218999999	-10141.9629629616	-10461.0296296299
44318.6009753125	0	10160.174999999	-10141.9629629616	-10461.140740741
44318.6009754977	0	10160.174999999	-10141.9999999986	-10461.2000000003
44318.6009756713	0	10160.211999999	-10142.0296296282	-10461.4000000003
44318.6009758565	0	10160.241999999	-10142.0888888875	-10461.5703703707
44318.6009760301	0	10160.300999999	-10142.1481481467	-10461.8074074077
44318.6009762153	0	10160.359999999	-10142.1481481467	-10462.066666667
44318.6009763889	0	10160.359999999	-10142.1481481467	-10462.3629629632
44318.6009765741	0	10160.359999999	-10142.1555555541	-10462.6444444447
44318.6009767477	0	10160.366999999	-10142.2296296282	-10462.7703703707
44318.6009769329	0	10160.440999999	-10142.2296296282	-10462.9851851855
44318.6009771181	0	10160.440999999	-10142.2518518504	-10463.266666667
44318.6009772917	0	10160.462999999	-10142.244444443	-10463.5629629632
44318.6009774769	0	10160.455999999	-10142.2592592579	-10463.8814814818
44318.600977662	0	10160.470999999	-10142.2740740727	-10464.1703703707
44318.6009778356	0	10160.485999999	-10142.3037037023	-10464.503703704
44318.6009780208	0	10160.515999999	-10142.3333333319	-10464.6666666669
44318.6009781944	0	10160.545999999	-10142.3407407393	-10464.7333333336
44318.6009783796	0	10160.552999999	-10142.3777777764	-10465.0888888892
44318.6009785648	0	10160.589999999	-10142.3851851838	-10465.4444444447
44318.6009787384	0	10160.596999999	-10142.3777777764	-10465.8518518521
44318.6009789236	0	10160.589999999	-10142.3629629616	-10466.0888888892
44318.6009790972	0	10160.574999999	-10142.3777777764	-10466.4370370373
44318.6009792824	0	10160.589999999	-10142.370370369	-10466.7629629632
44318.6009794676	0	10160.582999999	-10142.407407406	-10467.2074074077
44318.6009796412	0	10160.619999999	-10142.4222222208	-10467.503703704
44318.6009798264	0	10160.634999999	-10142.4518518504	-10467.9111111114
44318.60098	0	10160.664999999	-10142.5185185171	-10468.3259259262
44318.6009801852	0	10160.731999999	-10142.607407406	-10468.7629629632
44318.6009803704	0	10160.820999999	-10142.6740740727	-10469.2592592595
44318.600980544	0	10160.887999999	-10142.6962962949	-10469.7481481484
44318.6009807292	0	10160.909999999	-10142.6222222208	-10470.2370370373
44318.6009809144	0	10160.835999999	-10142.5555555541	-10470.7111111114
44318.600981088	0	10160.768999999	-10142.4814814801	-10471.2296296299
44318.6009812732	0	10160.694999999	-10142.4888888875	-10471.7777777781
44318.6009814468	0	10160.701999999	-10142.4666666653	-10472.1925925929
44318.6009816319	0	10160.679999999	-10141.7259259245	-10472.7851851855
44318.6009818056	0	10159.938999999	-10140.4518518504	-10473.2814814818
44318.6009819907	0	10158.664999999	-10139.4370370356	-10473.5629629632
44318.6009821759	0	10157.649999999	-10137.9555555541	-10474.0222222225
44318.6009823495	0	10156.168999999	-10136.7999999986	-10474.3925925929
44318.6009825347	0	10155.012999999	-10134.8518518504	-10474.6222222225
44318.6009827199	0	10153.064999999	-10132.9629629616	-10475.2370370373
44318.6009828935	0	10151.175999999	-10131.4518518504	-10475.703703704
44318.6009830787	0	10149.664999999	-10130.1111111097	-10476.4296296299
44318.6009832523	0	10148.323999999	-10129.5185185171	-10476.9703703707
44318.6009834375	0	10147.730999999	-10129.0962962949	-10477.866666667
44318.6009836227	0	10147.308999999	-10129.207407406	-10478.6000000003
44318.6009837963	0	10147.419999999	-10129.770370369	-10479.0888888892
44318.6009839815	0	10147.982999999	-10130.5629629616	-10479.3777777781
44318.6009841551	0	10148.775999999	-10131.0222222208	-10479.6000000003
44318.6009843403	0	10149.234999999	-10131.4814814801	-10479.6592592595
44318.6009845139	0	10149.693999999	-10132.3037037023	-10480.0592592595
44318.6009846991	0	10150.515999999	-10133.007407406	-10480.5925925929
44318.6009848843	0	10151.219999999	-10133.3481481467	-10480.9555555558
44318.6009850579	0	10151.560999999	-10133.6370370356	-10481.4148148151
44318.6009852431	0	10151.849999999	-10133.7777777764	-10482.303703704
44318.6009854167	0	10151.990999999	-10133.607407406	-10483.5703703707
44318.6009856019	0	10151.820999999	-10133.407407406	-10484.1555555558
44318.600985787	0	10151.620999999	-10132.970370369	-10485.0370370373
44318.6009859606	0	10151.183999999	-10132.644444443	-10485.7925925929
44318.6009861458	0	10150.857999999	-10132.3185185171	-10486.8592592595
44318.6009863194	0	10150.531999999	-10131.7925925912	-10488.3703703707
44318.6009865046	0	10150.005999999	-10131.5111111097	-10489.6296296299
44318.6009866898	0	10149.724999999	-10131.2370370356	-10491.3925925929
44318.6009868634	0	10149.450999999	-10131.1037037023	-10493.0666666669
44318.6009870486	0	10149.317999999	-10131.1259259245	-10494.2222222225
44318.6009872338	0	10149.339999999	-10131.3333333319	-10495.6888888892
44318.6009874074	0	10149.546999999	-10131.6962962949	-10497.2518518521
44318.6009875926	0	10149.909999999	-10132.2518518504	-10498.7111111114
44318.6009877662	0	10150.465999999	-10132.8222222208	-10499.7629629632
44318.6009879514	0	10151.035999999	-10133.6222222208	-10501.303703704
44318.600988125	0	10151.835999999	-10134.3777777764	-10502.8888888892
44318.6009883102	0	10152.591999999	-10134.9629629616	-10504.4296296299
44318.6009884954	0	10153.176999999	-10135.407407406	-10505.8370370373
44318.600988669	0	10153.620999999	-10135.570370369	-10507.5111111114
44318.6009888542	0	10153.783999999	-10135.5037037023	-10508.8222222225
44318.6009890278	0	10153.716999999	-10135.6148148134	-10510.340740741
44318.600989213	0	10153.827999999	-10135.6592592579	-10511.8962962966
44318.6009893981	0	10153.871999999	-10135.7777777764	-10513.5555555558
44318.6009895718	0	10153.990999999	-10135.9407407393	-10515.0888888892
44318.6009897569	0	10154.153999999	-10136.244444443	-10516.8518518521
44318.6009899306	0	10154.457999999	-10136.5333333319	-10518.2962962966
44318.6009901157	0	10154.746999999	-10136.7111111097	-10519.6666666669
44318.6009903009	0	10154.746999999	-10136.7111111097	-10519.6666666669
44318.6009904745	0	10154.924999999	-10136.8888888875	-10521.0814814818
44318.6009906597	0	10154.924999999	-10136.8888888875	-10521.0814814818
44318.6009908333	0	10155.102999999	-10137.244444443	-10524.2666666669
44318.6009910185	0	10155.102999999	-10137.244444443	-10527.2888888892
44318.6009912037	0	10155.458999999	-10137.244444443	-10528.8296296299
44318.6009913773	0	10155.458999999	-10137.2592592578	-10530.4444444447
44318.6009915625	0	10155.473999999	-10137.3333333319	-10532.0888888892
44318.6009917477	0	10155.547999999	-10137.2888888875	-10533.4148148151
44318.6009919213	0	10155.503999999	-10137.3333333319	-10534.740740741
44318.6009921065	0	10155.547999999	-10137.444444443	-10536.1259259262
44318.6009922917	0	10155.658999999	-10137.5629629616	-10537.5925925929
44318.6009924653	0	10155.777999999	-10137.6592592578	-10538.8740740744
44318.6009926505	0	10155.873999999	-10137.7259259245	-10540.0962962966
44318.6009928241	0	10155.940999999	-10137.8814814801	-10541.2074074077
44318.6009930093	0	10156.096999999	-10137.9925925912	-10542.2148148151
44318.6009931829	0	10156.207999999	-10138.0740740727	-10542.9925925929
44318.6009933681	0	10156.288999999	-10138.1999999986	-10543.8592592595
44318.6009935417	0	10156.414999999	-10138.3037037023	-10544.6888888892
44318.6009937384	0	10156.518999999	-10138.3851851838	-10545.4370370373
44318.600993912	0	10156.599999999	-10138.4518518504	-10546.0666666669
44318.6009940856	0	10156.666999999	-10138.5185185171	-10546.5851851855
44318.6009942708	0	10156.733999999	-10138.5333333319	-10546.7851851855
44318.6009944444	0	10156.748999999	-10138.5851851838	-10547.0370370373
44318.6009946296	0	10156.800999999	-10138.5555555541	-10547.0370370373
44318.6009948032	0	10156.770999999	-10138.5851851838	-10547.0740740744
44318.6009949884	0	10156.800999999	-10138.5851851838	-10547.0592592595
44318.6009951736	0	10156.800999999	-10138.5851851838	-10547.0518518521
44318.6009953472	0	10156.800999999	-10138.5777777764	-10547.0296296299
44318.6009955324	0	10156.793999999	-10138.5925925912	-10547.0222222225
44318.600995706	0	10156.808999999	-10138.607407406	-10547.0296296299
44318.6009958912	0	10156.823999999	-10138.5999999986	-10547.0074074077
44318.6009960764	0	10156.816999999	-10138.5851851838	-10547.0074074077
44318.60099625	0	10156.801999999	-10138.5851851838	-10547.0000000003
44318.6009964352	0	10156.801999999	-10138.5925925912	-10547.0000000003
44318.6009966204	0	10156.808999999	-10138.5999999986	-10547.0000000003
44318.600996794	0	10156.815999999	-10138.5999999986	-10547.0000000003
44318.6009969792	0	10156.815999999	-10138.5999999986	-10547.0000000003
44318.6009971528	0	10156.815999999	-10138.5999999986	-10547.0000000003
44318.600997338	0	10156.815999999	-10138.5999999986	-10547.0000000003
44318.6009975232	0	10156.815999999	-10138.607407406	-10547.0000000003
44318.6009976968	0	10156.822999999	-10138.6148148134	-10547.0000000003
44318.6009978819	0	10156.829999999	-10138.6222222208	-10547.0000000003
44318.6009980556	0	10156.836999999	-10138.6222222208	-10547.0000000003
44318.6009982407	0	10156.836999999	-10138.6296296282	-10547.0000000003
44318.6009984259	0	10156.843999999	-10138.6370370356	-10547.0000000003
44318.6009985995	0	10156.850999999	-10138.644444443	-10547.0000000003
44318.6009987847	0	10156.857999999	-10138.6592592579	-10546.9925925929
44318.6009989583	0	10156.872999999	-10138.6962962949	-10546.9925925929
44318.6009991435	0	10156.909999999	-10138.7481481467	-10547.0074074077
44318.6009993287	0	10156.961999999	-10138.8148148134	-10547.0074074077
44318.6009995023	0	10157.028999999	-10138.844444443	-10547.0074074077
44318.6009996875	0	10157.058999999	-10138.8666666653	-10547.0222222225
44318.6009998611	0	10157.080999999	-10138.8666666653	-10547.0222222225
44318.6010000463	0	10157.080999999	-10138.8592592578	-10547.0148148151
44318.6010002315	0	10157.073999999	-10138.8592592578	-10547.0148148151
44318.6010004051	0	10157.073999999	-10138.8592592578	-10547.0074074077
44318.6010005903	0	10157.073999999	-10138.8740740727	-10547.0148148151
44318.6010007639	0	10157.088999999	-10138.8740740727	-10547.0148148151
44318.6010009491	0	10157.088999999	-10138.8740740727	-10547.0444444447
44318.6010011343	0	10157.088999999	-10138.8740740727	-10547.0444444447
44318.6010013079	0	10157.088999999	-10138.8740740727	-10547.0444444447
44318.6010014931	0	10157.088999999	-10138.8814814801	-10547.0444444447
44318.6010016667	0	10157.095999999	-10138.8888888875	-10547.0444444447
44318.6010018519	0	10157.102999999	-10138.8888888875	-10547.0444444447
44318.601002037	0	10157.102999999	-10138.8888888875	-10547.0444444447
44318.6010022106	0	10157.102999999	-10138.8888888875	-10547.0444444447
44318.6010023958	0	10157.102999999	-10138.8888888875	-10547.0444444447
44318.6010025694	0	10157.102999999	-10138.8888888875	-10547.0444444447
44318.6010027546	0	10157.102999999	-10138.8962962949	-10547.0444444447
44318.6010029398	0	10157.109999999	-10138.9037037023	-10547.0444444447
44318.6010031134	0	10157.116999999	-10138.9333333319	-10547.0444444447
44318.6010032986	0	10157.146999999	-10138.9555555541	-10547.0370370373
44318.6010034722	0	10157.168999999	-10138.9555555541	-10547.0370370373
44318.6010036574	0	10157.168999999	-10138.9555555541	-10547.0370370373
44318.6010038426	0	10157.168999999	-10138.9555555541	-10547.0296296299
44318.6010040162	0	10157.168999999	-10138.9555555541	-10547.0296296299
44318.6010042014	0	10157.168999999	-10138.9555555541	-10547.0296296299
44318.601004375	0	10157.168999999	-10138.9555555541	-10547.0296296299
44318.6010045602	0	10157.168999999	-10138.9555555541	-10547.0296296299
44318.6010047454	0	10157.168999999	-10138.9555555541	-10547.0296296299
44318.601004919	0	10157.168999999	-10138.9629629616	-10547.0296296299
44318.6010051042	0	10157.175999999	-10138.970370369	-10547.0296296299
44318.6010052778	0	10157.182999999	-10138.9777777764	-10547.0296296299
44318.601005463	0	10157.189999999	-10138.9777777764	-10547.0296296299
44318.6010056481	0	10157.189999999	-10139.0222222208	-10547.0148148151
44318.6010058218	0	10157.233999999	-10139.0296296282	-10547.0074074077
44318.6010060069	0	10157.240999999	-10139.0222222208	-10547.0074074077
44318.6010061806	0	10157.233999999	-10139.0222222208	-10547.0074074077
44318.6010063657	0	10157.233999999	-10139.0222222208	-10547.0000000003
44318.6010065509	0	10157.233999999	-10139.0370370356	-10547.0000000003
44318.6010067245	0	10157.248999999	-10139.044444443	-10547.0000000003
44318.6010069097	0	10157.255999999	-10139.0518518504	-10547.0000000003
44318.6010070833	0	10157.262999999	-10139.0518518504	-10546.9925925929
44318.6010072685	0	10157.262999999	-10139.0518518504	-10546.9925925929
44318.6010074537	0	10157.262999999	-10139.0518518504	-10546.9925925929
44318.6010076273	0	10157.262999999	-10139.0518518504	-10546.9925925929
44318.6010078125	0	10157.262999999	-10139.0518518504	-10546.9925925929
44318.6010079861	0	10157.262999999	-10139.0518518504	-10546.9925925929
44318.6010081713	0	10157.262999999	-10139.0518518504	-10546.9925925929
44318.6010083565	0	10157.262999999	-10139.0518518504	-10546.9925925929
44318.6010085301	0	10157.262999999	-10139.0518518504	-10546.9925925929
44318.6010087153	0	10157.262999999	-10139.0518518504	-10546.9851851855
44318.6010088889	0	10157.262999999	-10139.0592592578	-10546.9851851855
44318.6010090741	0	10157.269999999	-10139.0666666653	-10546.9777777781
44318.6010092593	0	10157.276999999	-10139.0814814801	-10546.9703703707
44318.6010094329	0	10157.291999999	-10139.0888888875	-10546.9703703707
44318.6010096181	0	10157.298999999	-10139.0962962949	-10546.9703703707
44318.6010097917	0	10157.305999999	-10139.1037037023	-10546.9703703707
44318.6010099769	0	10157.312999999	-10139.1407407393	-10546.9629629632
44318.601010162	0	10157.349999999	-10139.1851851838	-10546.9481481484
44318.6010103356	0	10157.393999999	-10139.207407406	-10546.940740741
44318.6010105208	0	10157.415999999	-10139.2296296282	-10546.903703704
44318.6010106944	0	10157.437999999	-10139.2296296282	-10546.903703704
44318.6010108796	0	10157.437999999	-10139.2222222208	-10546.903703704
44318.6010110648	0	10157.430999999	-10139.2222222208	-10546.8962962966
44318.6010112384	0	10157.430999999	-10139.2296296282	-10546.8962962966
44318.6010114236	0	10157.437999999	-10139.2370370356	-10546.8962962966
44318.6010115972	0	10157.444999999	-10139.244444443	-10546.8962962966
44318.6010117824	0	10157.451999999	-10139.2814814801	-10546.903703704
44318.6010119676	0	10157.488999999	-10139.3037037023	-10546.903703704
44318.6010121412	0	10157.510999999	-10139.3555555541	-10546.8962962966
44318.6010123264	0	10157.562999999	-10139.4296296282	-10546.8888888892
44318.6010125	0	10157.636999999	-10139.4518518504	-10546.8888888892
44318.6010126852	0	10157.658999999	-10139.4518518504	-10546.8888888892
44318.6010128704	0	10157.658999999	-10139.4518518504	-10546.8888888892
44318.601013044	0	10157.658999999	-10139.4592592578	-10546.8888888892
44318.6010132292	0	10157.665999999	-10139.4740740727	-10546.8888888892
44318.6010134028	0	10157.680999999	-10139.5333333319	-10546.9111111114
44318.601013588	0	10157.739999999	-10139.5851851838	-10546.9333333336
44318.6010137732	0	10157.791999999	-10139.6148148134	-10546.9555555558
44318.6010139468	0	10157.821999999	-10139.6370370356	-10546.9629629632
44318.6010141319	0	10157.843999999	-10139.6370370356	-10546.9629629632
44318.6010143056	0	10157.843999999	-10139.644444443	-10546.9629629632
44318.6010144907	0	10157.850999999	-10139.6592592578	-10546.9629629632
44318.6010146759	0	10157.865999999	-10139.6592592578	-10546.9629629632
44318.6010148495	0	10157.865999999	-10139.6962962949	-10546.9629629632
44318.6010150347	0	10157.902999999	-10139.7999999986	-10547.0000000003
44318.6010152083	0	10158.006999999	-10139.9259259245	-10547.0148148151
44318.6010153935	0	10158.132999999	-10140.0222222208	-10547.0370370373
44318.6010155787	0	10158.228999999	-10140.0592592578	-10547.0740740744
44318.6010157523	0	10158.265999999	-10140.044444443	-10547.0740740744
44318.6010159375	0	10158.250999999	-10140.044444443	-10547.0740740744
44318.6010161111	0	10158.250999999	-10140.0296296282	-10547.0666666669
44318.6010162963	0	10158.235999999	-10140.0370370356	-10547.0666666669
44318.6010164815	0	10158.242999999	-10140.0740740727	-10547.0666666669
44318.6010166551	0	10158.279999999	-10140.0962962949	-10547.0666666669
44318.6010168403	0	10158.301999999	-10140.1407407393	-10547.0740740744
44318.6010170139	0	10158.345999999	-10140.207407406	-10547.1111111114
44318.6010171991	0	10158.412999999	-10140.2518518504	-10547.1703703706
44318.6010173843	0	10158.456999999	-10140.2518518504	-10547.1555555558
44318.6010175579	0	10158.456999999	-10140.4148148134	-10547.2148148151
44318.6010177431	0	10158.619999999	-10140.6888888875	-10547.2370370373
44318.6010179167	0	10158.893999999	-10141.1407407393	-10547.3851851855
44318.6010181019	0	10159.345999999	-10141.4222222208	-10547.5629629632
44318.6010182755	0	10159.626999999	-10141.644444443	-10547.6666666669
44318.6010184606	0	10159.848999999	-10141.7407407393	-10547.7703703706
44318.6010186458	0	10159.944999999	-10141.7481481467	-10547.7777777781
44318.6010188194	0	10159.951999999	-10141.6962962949	-10547.7555555558
44318.6010190046	0	10159.899999999	-10141.6370370356	-10547.7111111114
44318.6010191898	0	10159.840999999	-10141.644444443	-10547.703703704
44318.6010193634	0	10159.847999999	-10141.7481481467	-10547.7111111114
44318.6010195486	0	10159.951999999	-10141.8592592578	-10547.7111111114
44318.6010197222	0	10160.062999999	-10141.9481481467	-10547.7111111114
44318.6010199074	0	10160.151999999	-10142.0666666652	-10547.7111111114
44318.6010200926	0	10160.270999999	-10142.1333333319	-10547.7111111114
44318.6010202662	0	10160.337999999	-10142.1333333319	-10547.7111111114
44318.6010204514	0	10160.337999999	-10142.1111111097	-10547.7111111114
44318.6010206366	0	10160.315999999	-10142.0740740727	-10547.7111111114
44318.6010208102	0	10160.278999999	-10142.0888888875	-10547.7111111114
44318.6010209954	0	10160.293999999	-10142.1999999986	-10547.703703704
44318.601021169	0	10160.404999999	-10142.2962962949	-10547.703703704
44318.6010213542	0	10160.500999999	-10142.4222222208	-10547.703703704
44318.6010215278	0	10160.626999999	-10142.4740740727	-10547.703703704
44318.601021713	0	10160.678999999	-10142.4740740727	-10547.703703704
44318.6010218981	0	10160.678999999	-10142.3925925912	-10547.6888888892
44318.6010220718	0	10160.597999999	-10142.3333333319	-10547.703703704
44318.6010222569	0	10160.538999999	-10142.3111111097	-10547.7333333336
44318.6010224306	0	10160.516999999	-10142.3555555541	-10547.7259259262
44318.6010226157	0	10160.560999999	-10142.4222222208	-10547.7111111114
44318.6010228009	0	10160.627999999	-10142.5851851838	-10547.7185185188
44318.6010229745	0	10160.790999999	-10142.570370369	-10547.7925925929
44318.6010231597	0	10160.775999999	-10142.570370369	-10547.8148148151
44318.6010233333	0	10160.775999999	-10142.5333333319	-10547.8148148151
44318.6010235185	0	10160.738999999	-10142.5185185171	-10547.8000000003
44318.6010237037	0	10160.723999999	-10142.570370369	-10547.7925925929
44318.6010238773	0	10160.775999999	-10142.6592592578	-10547.8148148151
44318.6010240625	0	10160.864999999	-10142.7777777764	-10547.8222222225
44318.6010242361	0	10160.983999999	-10142.807407406	-10547.8444444447
44318.6010244213	0	10161.013999999	-10142.770370369	-10547.8518518521
44318.6010246065	0	10160.976999999	-10142.7037037023	-10547.8518518521
44318.6010247801	0	10160.909999999	-10142.6370370356	-10547.8370370373
44318.6010249653	0	10160.842999999	-10142.6370370356	-10547.8296296299
44318.6010251389	0	10160.842999999	-10142.644444443	-10547.8296296299
44318.6010253241	0	10160.849999999	-10142.6518518504	-10547.8296296299
44318.6010254977	0	10160.856999999	-10142.6666666652	-10547.8296296299
44318.6010256829	0	10160.871999999	-10142.6740740727	-10547.8296296299
44318.6010258681	0	10160.878999999	-10142.6740740727	-10547.8296296299
44318.6010260417	0	10160.878999999	-10142.6740740727	-10547.8296296299
44318.6010262269	0	10160.878999999	-10142.6740740727	-10547.8296296299
44318.601026412	0	10160.878999999	-10142.6740740727	-10547.8296296299
44318.6010265856	0	10160.878999999	-10142.6814814801	-10547.8296296299
44318.6010267708	0	10160.885999999	-10142.6888888875	-10547.8296296299
44318.6010269444	0	10160.892999999	-10142.6962962949	-10547.8296296299
44318.6010271296	0	10160.899999999	-10142.7037037023	-10547.8296296299
44318.6010273032	0	10160.906999999	-10142.7185185171	-10547.8296296299
44318.6010274884	0	10160.921999999	-10142.7481481467	-10547.8296296299
44318.6010276736	0	10160.951999999	-10142.7481481467	-10547.8296296299
44318.6010278472	0	10160.951999999	-10142.7481481467	-10547.8296296299
44318.6010280324	0	10160.951999999	-10142.7333333319	-10547.8296296299
44318.6010282176	0	10160.936999999	-10142.7333333319	-10547.8296296299
44318.6010283912	0	10160.936999999	-10142.7407407393	-10547.8296296299
44318.6010285764	0	10160.943999999	-10142.770370369	-10547.8296296299
44318.60102875	0	10160.973999999	-10142.7851851838	-10547.8296296299
44318.6010289352	0	10160.988999999	-10142.7851851838	-10547.8222222225
44318.6010291204	0	10160.988999999	-10142.7925925912	-10547.8222222225
44318.601029294	0	10160.995999999	-10142.807407406	-10547.8222222225
44318.6010294792	0	10161.010999999	-10142.844444443	-10547.8222222225
44318.6010296528	0	10161.047999999	-10142.8962962949	-10547.8222222225
44318.601029838	0	10161.099999999	-10142.9333333319	-10547.8222222225
44318.6010300232	0	10161.136999999	-10142.9333333319	-10547.8222222225
44318.6010301968	0	10161.136999999	-10142.9259259245	-10547.8222222225
44318.6010303819	0	10161.129999999	-10142.9259259245	-10547.8148148151
44318.6010305556	0	10161.129999999	-10142.9259259245	-10547.8148148151
44318.6010307407	0	10161.129999999	-10142.9481481467	-10547.8148148151
44318.6010309259	0	10161.151999999	-10142.9481481467	-10547.8148148151
44318.6010310995	0	10161.151999999	-10142.9481481467	-10547.8148148151
44318.6010312847	0	10161.151999999	-10142.9481481467	-10547.8148148151
44318.6010314583	0	10161.151999999	-10142.9481481467	-10547.8148148151
44318.6010316435	0	10161.151999999	-10142.9481481467	-10547.8148148151
44318.6010318287	0	10161.151999999	-10142.9481481467	-10547.8148148151
44318.6010320023	0	10161.151999999	-10142.9481481467	-10547.8148148151
44318.6010321875	0	10161.151999999	-10142.9481481467	-10547.8148148151
44318.6010323611	0	10161.151999999	-10142.9481481467	-10547.8148148151
44318.6010325463	0	10161.151999999	-10142.9555555541	-10547.8148148151
44318.6010327199	0	10161.158999999	-10142.9629629615	-10547.8148148151
44318.6010329051	0	10161.165999999	-10142.9703703689	-10547.8148148151
44318.6010330903	0	10161.172999999	-10143.0148148134	-10547.8148148151
44318.6010332639	0	10161.216999999	-10143.0296296282	-10547.8222222225
44318.6010334491	0	10161.231999999	-10143.0222222208	-10547.8148148151
44318.6010336343	0	10161.224999999	-10142.9925925912	-10547.8148148151
44318.6010338079	0	10161.194999999	-10142.9777777764	-10547.8074074077
44318.6010339931	0	10161.179999999	-10142.9777777764	-10547.8000000003
44318.6010341667	0	10161.179999999	-10142.9481481467	-10547.7185185188
44318.6010343519	0	10161.149999999	-10142.9777777764	-10547.7185185188
44318.601034537	0	10161.179999999	-10142.9999999986	-10547.7185185188
44318.6010347106	0	10161.201999999	-10142.9999999986	-10547.7185185188
44318.6010348958	0	10161.201999999	-10143.007407406	-10547.7185185188
44318.601035081	0	10161.208999999	-10143.0222222208	-10547.7185185188
44318.6010352546	0	10161.223999999	-10143.0592592578	-10547.7185185188
44318.6010354398	0	10161.260999999	-10143.0740740727	-10547.7185185188
44318.6010356134	0	10161.275999999	-10143.0962962949	-10547.7185185188
44318.6010357986	0	10161.297999999	-10143.1185185171	-10547.7111111114
44318.6010359722	0	10161.319999999	-10143.1111111097	-10547.7111111114
44318.6010361574	0	10161.312999999	-10143.0962962949	-10547.703703704
44318.6010363426	0	10161.297999999	-10143.0740740727	-10547.703703704
44318.6010365162	0	10161.275999999	-10143.0666666652	-10547.703703704
44318.6010367014	0	10161.268999999	-10143.0666666652	-10547.703703704
44318.601036875	0	10161.268999999	-10143.1037037023	-10547.703703704
44318.6010370602	0	10161.305999999	-10143.1037037023	-10547.703703704
44318.6010372454	0	10161.305999999	-10143.1037037023	-10547.703703704
44318.601037419	0	10161.305999999	-10143.1037037023	-10547.703703704
44318.6010376042	0	10161.305999999	-10143.1037037023	-10547.703703704
44318.6010377778	0	10161.305999999	-10143.1111111097	-10547.703703704
44318.601037963	0	10161.312999999	-10143.1185185171	-10547.703703704
44318.6010381366	0	10161.319999999	-10143.1703703689	-10547.6962962966
44318.6010383218	0	10161.371999999	-10143.2518518504	-10547.6962962966
44318.6010385069	0	10161.452999999	-10143.3185185171	-10547.6814814818
44318.6010386806	0	10161.519999999	-10143.3259259245	-10547.6740740744
44318.6010388657	0	10161.526999999	-10143.2962962949	-10547.6592592595
44318.6010390393	0	10161.496999999	-10143.207407406	-10547.6518518521
44318.6010392245	0	10161.407999999	-10143.1185185171	-10547.6370370373
44318.6010394097	0	10161.318999999	-10143.0740740727	-10547.6074074077
44318.6010395833	0	10161.274999999	-10143.0296296282	-10547.5703703706
44318.6010397685	0	10161.230999999	-10142.9703703689	-10547.4888888892
44318.6010399421	0	10161.171999999	-10142.8666666652	-10547.3851851855
44318.6010401273	0	10161.067999999	-10142.7777777764	-10547.3111111114
44318.6010403125	0	10160.978999999	-10142.7333333319	-10547.2592592595
44318.6010404861	0	10160.934999999	-10142.6592592578	-10547.2518518521
44318.6010406713	0	10160.860999999	-10142.644444443	-10547.2370370373
44318.6010408449	0	10160.845999999	-10142.6518518504	-10547.2296296299
44318.6010410301	0	10160.852999999	-10142.6814814801	-10547.2296296299
44318.6010412153	0	10160.882999999	-10142.7703703689	-10547.2370370373
44318.6010413889	0	10160.971999999	-10142.8962962949	-10547.2888888892
44318.6010415741	0	10161.097999999	-10142.9481481467	-10547.2888888892
44318.6010417593	0	10161.149999999	-10143.0296296282	-10547.2962962966
44318.6010419329	0	10161.230999999	-10143.0222222208	-10547.340740741
44318.6010421181	0	10161.223999999	-10143.0148148134	-10547.3703703706
44318.6010422917	0	10161.216999999	-10143.007407406	-10547.3703703706
44318.6010424769	0	10161.209999999	-10142.9999999986	-10547.3703703706
44318.601042662	0	10161.202999999	-10143.0148148134	-10547.3703703706
44318.6010428356	0	10161.217999999	-10143.0740740727	-10547.3777777781
44318.6010430208	0	10161.276999999	-10143.0814814801	-10547.3777777781
44318.6010431944	0	10161.283999999	-10143.0962962949	-10547.3851851855
44318.6010433796	0	10161.298999999	-10143.0962962949	-10547.3851851855
44318.6010435532	0	10161.298999999	-10143.0962962949	-10547.3851851855
44318.6010437384	0	10161.298999999	-10143.1037037023	-10547.3851851855
44318.6010439236	0	10161.305999999	-10143.1111111097	-10547.3851851855
44318.6010440972	0	10161.312999999	-10143.1185185171	-10547.3851851855
44318.6010442824	0	10161.319999999	-10143.1259259245	-10547.3777777781
44318.6010444676	0	10161.326999999	-10143.1333333319	-10547.3777777781
44318.6010446412	0	10161.333999999	-10143.1407407393	-10547.3777777781
44318.6010448264	0	10161.340999999	-10143.1481481467	-10547.3777777781
44318.601045	0	10161.347999999	-10143.1555555541	-10547.3777777781
44318.6010451852	0	10161.354999999	-10143.1629629615	-10547.3777777781
44318.6010453588	0	10161.361999999	-10143.1629629615	-10547.3777777781
44318.601045544	0	10161.361999999	-10143.1703703689	-10547.3777777781
44318.6010457292	0	10161.368999999	-10143.1703703689	-10547.3777777781
44318.6010459028	0	10161.368999999	-10143.1777777764	-10547.3777777781
44318.601046088	0	10161.375999999	-10143.1851851838	-10547.3703703706
44318.6010462616	0	10161.382999999	-10143.207407406	-10547.3629629632
44318.6010464468	0	10161.404999999	-10143.2148148134	-10547.3629629632
44318.6010466319	0	10161.411999999	-10143.2370370356	-10547.3629629632
44318.6010468056	0	10161.433999999	-10143.2592592578	-10547.3555555558
44318.6010469907	0	10161.455999999	-10143.2740740726	-10547.340740741
44318.6010471759	0	10161.470999999	-10143.2888888875	-10547.3259259262
44318.6010473495	0	10161.485999999	-10143.3037037023	-10547.3111111114
44318.6010475347	0	10161.500999999	-10143.3037037023	-10547.3111111114
44318.6010477083	0	10161.500999999	-10143.3037037023	-10547.3111111114
44318.6010478935	0	10161.500999999	-10143.3037037023	-10547.3111111114
44318.6010480671	0	10161.500999999	-10143.3037037023	-10547.3111111114
44318.6010482523	0	10161.500999999	-10143.3037037023	-10547.3111111114
44318.6010484375	0	10161.500999999	-10143.3037037023	-10547.3111111114
44318.6010486111	0	10161.500999999	-10143.3111111097	-10547.3111111114
44318.6010487963	0	10161.507999999	-10143.3185185171	-10547.3111111114
44318.6010489815	0	10161.5149999989	-10143.3185185171	-10547.3111111114
44318.6010491551	0	10161.5149999989	-10143.3259259245	-10547.3111111114
44318.6010493403	0	10161.5219999989	-10143.3259259245	-10547.3111111114
44318.6010495139	0	10161.5219999989	-10143.3333333319	-10547.3111111114
44318.6010496991	0	10161.5289999989	-10143.3407407393	-10547.303703704
44318.6010498843	0	10161.5359999989	-10143.3407407393	-10547.303703704
44318.6010500579	0	10161.5359999989	-10143.3407407393	-10547.303703704
44318.6010502431	0	10161.5359999989	-10143.3481481467	-10547.2962962966
44318.6010504167	0	10161.5429999989	-10143.3555555541	-10547.2888888892
44318.6010506019	0	10161.5499999989	-10143.3703703689	-10547.2888888892
44318.601050787	0	10161.5649999989	-10143.3851851838	-10547.2814814818
44318.6010509606	0	10161.5799999989	-10143.3925925912	-10547.2814814818
44318.6010511458	0	10161.5869999989	-10143.407407406	-10547.2740740744
44318.6010513194	0	10161.6019999989	-10143.407407406	-10547.2666666669
44318.6010515046	0	10161.6019999989	-10143.407407406	-10547.2666666669
44318.6010516782	0	10161.6019999989	-10143.3925925912	-10547.2666666669
44318.6010518634	0	10161.5869999989	-10143.3037037023	-10547.2666666669
44318.6010520486	0	10161.4979999989	-10143.0148148134	-10547.1555555558
44318.6010522222	0	10161.2089999989	-10142.4370370356	-10546.9851851855
44318.6010524074	0	10160.6309999989	-10142.044444443	-10546.8518518521
44318.601052581	0	10160.2379999989	-10141.844444443	-10546.7851851855
44318.6010527662	0	10160.0379999989	-10141.444444443	-10546.4296296299
44318.6010529514	0	10159.6379999989	-10141.407407406	-10546.1333333336
44318.601053125	0	10159.6009999989	-10141.5999999986	-10545.8962962966
44318.6010533102	0	10159.7939999989	-10141.6740740726	-10545.7481481484
44318.6010534954	0	10159.8679999989	-10141.6962962949	-10545.4666666669
44318.601053669	0	10159.8899999989	-10141.7111111097	-10545.2000000003
44318.6010538542	0	10159.9049999989	-10141.7851851838	-10544.8962962966
44318.6010540278	0	10159.9789999989	-10142.1333333319	-10544.3629629632
44318.601054213	0	10160.3269999989	-10142.6592592578	-10543.7555555558
44318.6010543866	0	10160.8529999989	-10143.1777777764	-10543.1555555558
44318.6010545718	0	10161.3719999989	-10143.644444443	-10542.7333333336
44318.6010547569	0	10161.8389999989	-10144.0666666652	-10542.2074074077
44318.6010549306	0	10162.2609999989	-10144.2962962949	-10541.8074074077
44318.6010551157	0	10162.4909999989	-10144.5259259245	-10541.2888888892
44318.6010552893	0	10162.7209999989	-10144.807407406	-10540.503703704
44318.6010554745	0	10163.0019999989	-10145.007407406	-10539.6074074077
44318.6010556597	0	10163.2019999989	-10145.0740740726	-10538.7703703707
44318.6010558333	0	10163.2689999989	-10145.0888888875	-10537.8444444447
44318.6010560185	0	10163.2839999989	-10145.0518518504	-10537.0148148151
44318.6010562037	0	10163.2469999989	-10145.0518518504	-10536.0888888892
44318.6010563773	0	10163.2469999989	-10145.0518518504	-10534.9777777781
44318.6010565625	0	10163.2469999989	-10144.9259259245	-10534.1185185188
44318.6010567361	0	10163.1209999989	-10144.7333333319	-10533.4296296299
44318.6010569213	0	10162.9279999989	-10144.207407406	-10532.4148148151
44318.6010570949	0	10162.4019999989	-10143.7037037023	-10531.4000000003
44318.6010572801	0	10161.8979999989	-10143.6148148134	-10530.5481481484
44318.6010574653	0	10161.8089999989	-10143.6518518504	-10529.6074074077
44318.6010576389	0	10161.8459999989	-10143.9185185171	-10528.2592592595
44318.6010578241	0	10162.1129999989	-10144.1777777764	-10526.9703703707
44318.6010580093	0	10162.3719999989	-10144.444444443	-10525.9629629632
44318.6010581829	0	10162.6389999989	-10144.6888888875	-10524.8518518521
44318.6010583681	0	10162.8829999989	-10144.6888888875	-10524.1111111114
44318.6010585417	0	10162.8829999989	-10144.7037037023	-10522.8370370373
44318.6010587269	0	10162.8979999989	-10144.7407407393	-10521.7185185188
44318.601058912	0	10162.9349999989	-10144.7111111097	-10520.540740741
44318.6010590856	0	10162.9049999989	-10144.7037037023	-10519.5925925929
44318.6010592708	0	10162.8979999989	-10144.844444443	-10518.6888888892
44318.6010594444	0	10163.0389999989	-10144.9555555541	-10517.6074074077
44318.6010596296	0	10163.1499999989	-10144.9259259245	-10516.9333333336
44318.6010598032	0	10163.1199999989	-10144.9259259245	-10516.4888888892
44318.6010599884	0	10163.1199999989	-10145.0888888875	-10515.303703704
44318.6010601736	0	10163.2829999989	-10145.0814814801	-10514.3481481484
44318.6010603472	0	10163.2759999989	-10145.0592592578	-10513.4666666669
44318.6010605324	0	10163.2539999989	-10145.0222222208	-10512.5629629632
44318.6010607176	0	10163.2169999989	-10145.0592592578	-10511.6074074077
44318.6010608912	0	10163.2539999989	-10145.1037037023	-10510.6814814818
44318.6010610764	0	10163.2979999989	-10145.244444443	-10509.903703704
44318.60106125	0	10163.4389999989	-10145.3777777763	-10509.3259259262
44318.6010614352	0	10163.5719999989	-10145.5111111097	-10508.7629629632
44318.6010616204	0	10163.7049999989	-10145.5777777764	-10508.2592592595
44318.601061794	0	10163.7719999989	-10145.5777777764	-10507.6296296299
44318.6010619792	0	10163.7719999989	-10145.4962962949	-10507.0962962966
44318.6010621528	0	10163.6909999989	-10145.3555555541	-10506.6074074077
44318.601062338	0	10163.5499999989	-10145.3925925912	-10506.4666666669
44318.6010625232	0	10163.5869999989	-10145.3259259245	-10506.1111111114
44318.6010626968	0	10163.5199999989	-10145.3259259245	-10505.6888888892
44318.6010628819	0	10163.5199999989	-10145.3925925912	-10505.3555555558
44318.6010630556	0	10163.5869999989	-10145.4592592578	-10504.9925925929
44318.6010632407	0	10163.6539999989	-10145.5259259245	-10504.7111111114
44318.6010634259	0	10163.7209999989	-10145.5555555541	-10504.4444444447
44318.6010635995	0	10163.7509999989	-10145.5999999986	-10504.2666666669
44318.6010637847	0	10163.7949999989	-10145.5925925912	-10504.1111111114
44318.6010639583	0	10163.7879999989	-10145.6222222208	-10503.8888888892
44318.6010641435	0	10163.8179999989	-10145.6222222208	-10503.7111111114
44318.6010643287	0	10163.8179999989	-10145.6666666652	-10503.6518518521
44318.6010645023	0	10163.8619999989	-10145.6518518504	-10503.6074074077
44318.6010646875	0	10163.8469999989	-10145.6296296282	-10503.5703703707
44318.6010648611	0	10163.8249999989	-10145.6222222208	-10503.5629629632
44318.6010650463	0	10163.8179999989	-10145.6370370356	-10503.5777777781
44318.6010652315	0	10163.8329999989	-10145.6814814801	-10503.6222222225
44318.6010654051	0	10163.8769999989	-10145.7111111097	-10503.6518518521
44318.6010655903	0	10163.9069999989	-10145.7407407393	-10503.6814814818
44318.6010657639	0	10163.9369999989	-10145.7851851838	-10503.7185185188
44318.6010659491	0	10163.9809999989	-10145.8296296282	-10503.7703703707
44318.6010661343	0	10164.0249999989	-10145.88148148	-10503.8000000003
44318.6010663079	0	10164.0769999989	-10145.9111111097	-10503.8000000003
44318.6010664931	0	10164.1069999989	-10145.9481481467	-10503.8370370373
44318.6010666667	0	10164.1439999989	-10145.9555555541	-10503.9111111114
44318.6010668519	0	10164.1509999989	-10145.8962962949	-10503.9555555558
44318.6010670255	0	10164.0919999989	-10145.7999999986	-10504.0148148151
44318.6010672106	0	10163.9959999989	-10145.7259259245	-10504.0888888892
44318.6010673958	0	10163.9219999989	-10145.6666666652	-10504.1259259262
44318.6010675694	0	10163.8629999989	-10145.6592592578	-10504.1703703706
44318.6010677546	0	10163.8559999989	-10145.68148148	-10504.2148148151
44318.6010679282	0	10163.8779999989	-10145.6962962949	-10504.2518518521
44318.6010681134	0	10163.8929999989	-10145.6962962949	-10504.303703704
44318.6010682986	0	10163.8929999989	-10145.6962962949	-10504.3111111114
44318.6010684722	0	10163.8929999989	-10145.6888888875	-10504.3259259262
44318.6010686574	0	10163.8859999989	-10145.7703703689	-10504.2592592595
44318.6010688426	0	10163.9669999989	-10145.7703703689	-10504.2592592595
44318.6010690162	0	10163.9669999989	-10145.7777777763	-10504.2592592595
44318.6010692014	0	10163.9739999989	-10145.7777777763	-10504.2518518521
44318.601069375	0	10163.9739999989	-10145.7851851838	-10504.2444444447
44318.6010695602	0	10163.9809999989	-10145.7925925912	-10504.2444444447
44318.6010697454	0	10163.9879999989	-10145.7999999986	-10504.2444444447
44318.601069919	0	10163.9949999989	-10145.807407406	-10504.2444444447
44318.6010701042	0	10164.0019999989	-10145.8222222208	-10504.2444444447
44318.6010702778	0	10164.0169999989	-10145.8370370356	-10504.2444444447
44318.601070463	0	10164.0319999989	-10145.8740740726	-10504.2444444447
44318.6010706481	0	10164.0689999989	-10145.8888888875	-10504.2444444447
44318.6010708218	0	10164.0839999989	-10145.9333333319	-10504.2444444447
44318.6010710069	0	10164.1279999989	-10145.9407407393	-10504.2444444447
44318.6010711806	0	10164.1349999989	-10145.9407407393	-10504.2518518521
44318.6010713657	0	10164.1349999989	-10145.9481481467	-10504.2518518521
44318.6010715509	0	10164.1419999989	-10145.9851851838	-10504.1703703706
44318.6010717245	0	10164.1789999989	-10145.9851851838	-10504.1703703706
44318.6010719097	0	10164.1789999989	-10145.9851851838	-10504.1629629632
44318.6010720833	0	10164.1789999989	-10145.9925925912	-10504.1629629632
44318.6010722685	0	10164.1859999989	-10145.9999999986	-10504.1629629632
44318.6010724421	0	10164.1929999989	-10146.0148148134	-10504.1629629632
44318.6010726273	0	10164.2079999989	-10146.0148148134	-10504.1629629632
44318.6010728125	0	10164.2079999989	-10146.0148148134	-10504.1629629632
44318.6010729861	0	10164.2079999989	-10146.0222222208	-10504.1629629632
44318.6010731713	0	10164.2149999989	-10146.0222222208	-10504.1629629632
44318.6010733565	0	10164.2149999989	-10146.0296296282	-10504.1629629632
44318.6010735301	0	10164.2219999989	-10146.0296296282	-10504.1629629632
44318.6010737153	0	10164.2219999989	-10146.0296296282	-10504.1629629632
44318.6010738889	0	10164.2219999989	-10146.0296296282	-10504.1629629632
44318.6010740741	0	10164.2219999989	-10146.0296296282	-10504.1629629632
44318.6010742593	0	10164.2219999989	-10146.0296296282	-10504.1629629632
44318.6010744329	0	10164.2219999989	-10146.007407406	-10504.1555555558
44318.6010746181	0	10164.1999999989	-10146.0222222208	-10504.1555555558
44318.6010747917	0	10164.2149999989	-10146.0296296282	-10504.1555555558
44318.6010749769	0	10164.2219999989	-10146.0370370356	-10504.1555555558
44318.601075162	0	10164.2289999989	-10146.0370370356	-10504.1555555558
44318.6010753356	0	10164.2289999989	-10146.0370370356	-10504.1555555558
44318.6010755208	0	10164.2289999989	-10146.0518518504	-10504.1555555558
44318.6010756944	0	10164.2439999989	-10146.0666666652	-10504.1555555558
44318.6010758796	0	10164.2589999989	-10146.1407407393	-10504.140740741
44318.6010760648	0	10164.3329999989	-10146.0888888875	-10504.2000000003
44318.6010762384	0	10164.2809999989	-10146.0962962949	-10504.1777777781
44318.6010764236	0	10164.2879999989	-10146.1629629615	-10504.1555555558
44318.6010765972	0	10164.3549999989	-10146.1407407393	-10504.1481481484
44318.6010767824	0	10164.3329999989	-10146.0740740726	-10504.1259259262
44318.601076956	0	10164.2659999989	-10146.044444443	-10504.1185185188
44318.6010771412	0	10164.2359999989	-10146.0370370356	-10504.1185185188
44318.6010773264	0	10164.2289999989	-10146.044444443	-10504.1259259262
44318.6010775	0	10164.2359999989	-10146.1333333319	-10504.1259259262
44318.6010776852	0	10164.3249999989	-10146.3185185171	-10504.1111111114
44318.6010778704	0	10164.5099999989	-10146.4296296282	-10504.0518518521
44318.601078044	0	10164.6209999989	-10146.4296296282	-10503.9777777781
44318.6010782292	0	10164.6209999989	-10146.3407407393	-10503.8296296299
44318.6010784028	0	10164.5319999989	-10146.2592592578	-10503.5629629632
44318.601078588	0	10164.4509999989	-10146.2592592578	-10503.1111111114
44318.6010787616	0	10164.4509999989	-10146.4370370356	-10502.6888888892
44318.6010789468	0	10164.6289999989	-10146.8148148134	-10502.2000000003
44318.6010791319	0	10165.0069999989	-10147.2592592578	-10501.7777777781
44318.6010793056	0	10165.4509999989	-10147.6296296282	-10501.3703703706
44318.6010794907	0	10165.8209999989	-10147.7333333319	-10501.0740740744
44318.6010796759	0	10165.9249999989	-10147.8222222208	-10500.5111111114
44318.6010798495	0	10166.0139999989	-10148.0370370356	-10499.8296296299
44318.6010800347	0	10166.2289999989	-10148.444444443	-10499.1185185188
44318.6010802083	0	10166.6359999989	-10149.0518518504	-10498.3629629632
44318.6010803935	0	10167.2429999989	-10149.5333333319	-10497.5185185188
44318.6010805787	0	10167.7239999989	-10150.1925925912	-10496.7185185188
44318.6010807523	0	10168.3829999989	-10150.6296296282	-10496.1703703706
44318.6010809375	0	10168.8199999989	-10151.1407407393	-10495.5333333336
44318.6010811111	0	10169.3309999989	-10152.1333333319	-10494.3703703707
44318.6010812963	0	10170.3239999989	-10152.8148148134	-10493.6592592595
44318.6010814815	0	10171.0049999989	-10153.88148148	-10492.3185185188
44318.6010816551	0	10172.0719999989	-10154.7999999986	-10491.0814814818
44318.6010818403	0	10172.9909999989	-10155.5703703689	-10489.8888888892
44318.6010820139	0	10173.7609999989	-10156.28148148	-10488.2814814818
44318.6010821991	0	10174.4719999989	-10156.7925925912	-10486.7925925929
44318.6010823843	0	10174.9829999989	-10157.1777777763	-10485.3555555558
44318.6010825579	0	10175.3679999989	-10157.3481481467	-10483.6740740744
44318.6010827431	0	10175.5379999989	-10157.3481481467	-10481.8888888892
44318.6010829167	0	10175.5379999989	-10157.1925925912	-10479.8592592595
44318.6010831019	0	10175.3819999989	-10157.1925925912	-10477.6074074077
44318.6010832755	0	10175.3819999989	-10157.2370370356	-10475.2592592595
44318.6010834607	0	10175.4259999989	-10157.28148148	-10473.7777777781
44318.6010836458	0	10175.4699999989	-10157.4518518504	-10471.903703704
44318.6010838194	0	10175.6399999989	-10157.5185185171	-10469.2296296299
44318.6010840046	0	10175.7069999989	-10157.5703703689	-10466.7481481484
44318.6010841782	0	10175.7589999989	-10157.5703703689	-10465.0296296299
44318.6010843634	0	10175.7589999989	-10157.6518518504	-10463.4518518521
44318.6010845486	0	10175.8399999989	-10157.6518518504	-10461.2888888892
44318.6010847222	0	10175.8399999989	-10157.7703703689	-10459.2000000003
44318.6010849074	0	10175.9589999989	-10157.807407406	-10457.4888888892
44318.6010850926	0	10175.9959999989	-10157.9037037023	-10455.2296296299
44318.6010852662	0	10176.0919999989	-10157.9185185171	-10452.9333333336
44318.6010854514	0	10176.1069999989	-10157.9111111097	-10450.9481481484
44318.601085625	0	10176.0999999989	-10157.9037037023	-10449.0962962966
44318.6010858102	0	10176.0929999989	-10157.6740740726	-10446.8296296299
44318.6010859838	0	10175.8629999989	-10157.5999999986	-10445.0888888892
44318.601086169	0	10175.7889999989	-10157.7185185171	-10443.4962962966
44318.6010863542	0	10175.9079999989	-10157.607407406	-10440.1629629632
44318.6010865278	0	10175.7969999989	-10157.5333333319	-10436.3777777781
44318.601086713	0	10175.7229999989	-10157.3555555541	-10432.8592592595
44318.6010868866	0	10175.5449999989	-10157.2518518504	-10430.6370370373
44318.6010870718	0	10175.4409999989	-10157.1999999986	-10428.2666666669
44318.6010872569	0	10175.3889999989	-10157.0370370356	-10426.3777777781
44318.6010874306	0	10175.2259999989	-10156.9333333319	-10423.940740741
44318.6010876157	0	10175.1219999989	-10156.3555555541	-10421.2222222225
44318.6010877894	0	10174.5439999989	-10155.9333333319	-10418.4444444447
44318.6010879745	0	10174.1219999989	-10155.4296296282	-10415.4148148151
44318.6010881597	0	10173.6179999989	-10155.3333333319	-10412.3629629632
44318.6010883449	0	10173.5219999989	-10154.9925925912	-10409.4740740744
44318.6010885185	0	10173.1809999989	-10154.5925925912	-10406.9111111114
44318.6010886921	0	10172.7809999989	-10153.8888888874	-10404.4592592595
44318.6010888773	0	10172.0769999989	-10153.3185185171	-10402.6518518521
44318.6010890625	0	10171.5069999989	-10152.9037037023	-10400.6444444447
44318.6010892361	0	10171.0919999989	-10153.1555555541	-10398.9703703707
44318.6010894213	0	10171.3439999989	-10153.6592592578	-10397.9333333336
44318.6010896065	0	10171.8479999989	-10154.1037037023	-10397.0888888892
44318.6010897801	0	10172.2919999989	-10154.4296296282	-10396.7111111114
44318.6010899653	0	10172.6179999989	-10154.7333333319	-10396.5629629632
44318.6010901389	0	10172.9219999989	-10154.8888888874	-10396.5629629632
44318.6010903241	0	10173.0779999989	-10154.9925925912	-10396.8740740744
44318.6010905093	0	10173.1819999989	-10154.9851851837	-10397.2962962966
44318.6010906829	0	10173.1749999989	-10155.0888888875	-10397.9777777781
44318.6010908681	0	10173.2789999989	-10155.2222222208	-10398.8222222225
44318.6010910417	0	10173.4119999989	-10155.407407406	-10399.8370370373
44318.6010912269	0	10173.5969999989	-10155.5185185171	-10400.8518518521
44318.6010914005	0	10173.7079999989	-10155.6592592578	-10402.4444444447
44318.6010915856	0	10173.8489999989	-10155.6888888874	-10404.0370370373
44318.6010917708	0	10173.8789999989	-10155.6296296282	-10405.5259259262
44318.6010919444	0	10173.8199999989	-10155.6296296282	-10407.4814814818
44318.6010921296	0	10173.8199999989	-10155.7259259245	-10409.3925925929
44318.6010923032	0	10173.9159999989	-10155.7851851837	-10411.503703704
44318.6010924884	0	10173.9749999989	-10156.0518518504	-10413.6666666669
44318.6010926736	0	10174.2419999989	-10156.4370370356	-10415.8740740744
44318.6010928472	0	10174.6269999989	-10156.8296296282	-10417.9703703707
44318.6010930324	0	10175.0199999989	-10157.0296296282	-10420.0740740744
44318.601093206	0	10175.2199999989	-10157.3259259245	-10422.2740740744
44318.6010933912	0	10175.5159999989	-10157.4740740726	-10424.0740740744
44318.6010935764	0	10175.6639999989	-10157.8592592578	-10426.3629629632
44318.60109375	0	10176.0489999989	-10158.2518518504	-10428.6222222225
44318.6010939352	0	10176.4419999989	-10158.7999999986	-10430.8222222225
44318.6010941088	0	10176.9899999989	-10159.3111111097	-10432.9777777781
44318.601094294	0	10177.5009999989	-10159.4666666652	-10434.1185185188
44318.6010944792	0	10177.6569999989	-10159.5481481467	-10436.740740741
44318.6010946528	0	10177.7379999989	-10159.4148148134	-10440.0962962966
44318.601094838	0	10177.6049999989	-10159.244444443	-10442.4222222225
44318.6010950232	0	10177.4349999989	-10159.007407406	-10445.0148148151
44318.6010951968	0	10177.1979999989	-10158.9555555541	-10447.6296296299
44318.6010953819	0	10177.1459999989	-10158.807407406	-10450.7555555558
44318.6010955556	0	10176.9979999989	-10158.88148148	-10453.0518518521
44318.6010957407	0	10177.0719999989	-10158.9111111097	-10455.0666666669
44318.6010959144	0	10177.1019999989	-10158.8296296282	-10457.4518518521
44318.6010960995	0	10177.0209999989	-10158.7037037023	-10459.6814814818
44318.6010962847	0	10176.8949999989	-10158.644444443	-10462.903703704
44318.6010964583	0	10176.8359999989	-10158.7037037023	-10465.4592592595
44318.6010966435	0	10176.8949999989	-10159.2592592578	-10468.8518518521
44318.6010968171	0	10177.4509999989	-10160.4222222208	-10472.1925925929
44318.6010970023	0	10178.6139999989	-10162.244444443	-10475.8814814818
44318.6010971875	0	10180.4359999989	-10164.1629629615	-10478.9851851855
44318.6010973611	0	10182.3549999989	-10166.407407406	-10482.2000000003
44318.6010975463	0	10184.5989999989	-10167.844444443	-10483.903703704
44318.6010977315	0	10186.0359999989	-10169.0666666652	-10484.8518518521
44318.6010979051	0	10187.2579999989	-10169.807407406	-10485.6074074077
44318.6010980903	0	10187.9989999989	-10170.7111111097	-10486.2518518521
44318.6010982639	0	10188.9029999989	-10171.1777777763	-10486.6666666669
44318.6010984491	0	10189.3699999989	-10172.1259259245	-10487.1185185188
44318.6010986343	0	10190.3179999989	-10173.5259259245	-10487.9851851855
44318.6010988079	0	10191.7179999989	-10174.28148148	-10488.503703704
44318.6010989931	0	10192.4739999989	-10175.5777777763	-10489.1703703707
44318.6010991667	0	10193.7699999989	-10176.8962962949	-10489.6962962966
44318.6010993519	0	10195.0889999989	-10177.8370370356	-10490.1111111114
44318.601099537	0	10196.0299999989	-10178.1037037023	-10490.3333333336
44318.6010997107	0	10196.2969999989	-10178.6666666652	-10490.703703704
44318.6010998958	0	10196.8599999989	-10178.844444443	-10490.7555555558
44318.6011000694	0	10197.0379999989	-10179.3259259245	-10490.8666666669
44318.6011002546	0	10197.5189999989	-10180.5333333319	-10491.0296296299
44318.6011004398	0	10198.7259999989	-10181.5925925912	-10491.2074074077
44318.6011006134	0	10199.7849999989	-10182.8888888874	-10491.3629629632
44318.6011007986	0	10201.0809999989	-10183.9851851837	-10491.5185185188
44318.6011009722	0	10202.1769999989	-10184.9555555541	-10491.6370370373
44318.6011011574	0	10203.1469999989	-10185.7111111097	-10491.6962962966
44318.6011013426	0	10203.9029999989	-10186.3333333319	-10491.7333333336
44318.6011015162	0	10204.5249999989	-10187.0962962949	-10491.8888888892
44318.6011017014	0	10205.2879999989	-10187.5703703689	-10492.0592592595
44318.6011018866	0	10205.7619999989	-10188.1481481467	-10492.2666666669
44318.6011020602	0	10206.3399999989	-10188.7555555541	-10492.4888888892
44318.6011022454	0	10206.9469999989	-10189.444444443	-10492.7259259262
44318.601102419	0	10207.6359999989	-10189.807407406	-10492.8740740744
44318.6011026042	0	10207.9989999989	-10190.0370370356	-10492.9555555558
44318.6011027778	0	10208.2289999989	-10190.1037037023	-10492.9777777781
44318.601102963	0	10208.2959999989	-10190.1407407393	-10492.9851851855
44318.6011031481	0	10208.3329999989	-10190.1259259245	-10492.9703703706
44318.6011033218	0	10208.3179999989	-10190.1629629615	-10492.9333333336
44318.6011035069	0	10208.3549999989	-10190.2666666652	-10492.940740741
44318.6011036806	0	10208.4589999989	-10190.3999999986	-10493.0370370373
44318.6011038657	0	10208.5919999989	-10190.5851851837	-10493.1111111114
44318.6011040394	0	10208.7769999989	-10190.7407407393	-10493.1777777781
44318.6011042245	0	10208.9329999989	-10190.7999999986	-10493.2222222225
44318.6011044097	0	10208.9919999989	-10190.7999999986	-10493.2222222225
44318.6011045833	0	10208.9919999989	-10190.7851851837	-10493.2148148151
44318.6011047685	0	10208.9769999989	-10190.7851851837	-10493.2148148151
44318.6011049421	0	10208.9769999989	-10190.7925925912	-10493.2148148151
44318.6011051273	0	10208.9839999989	-10190.8222222208	-10493.2148148151
44318.6011053125	0	10209.0139999989	-10190.8518518504	-10493.2148148151
44318.6011054861	0	10209.0439999989	-10190.8518518504	-10493.2148148151
44318.6011056713	0	10209.0439999989	-10190.8962962949	-10493.2148148151
44318.6011058449	0	10209.0879999989	-10190.9333333319	-10493.2222222225
44318.6011060301	0	10209.1249999989	-10190.9777777763	-10493.2222222225
44318.6011062153	0	10209.1689999989	-10191.0296296282	-10493.2370370373
44318.6011063889	0	10209.2209999989	-10191.1333333319	-10493.2444444447
44318.6011065741	0	10209.3249999989	-10191.2222222208	-10493.2888888892
44318.6011067477	0	10209.4139999989	-10191.3555555541	-10493.3185185188
44318.6011069329	0	10209.5469999989	-10191.444444443	-10493.3555555558
44318.6011071181	0	10209.6359999989	-10191.444444443	-10493.3555555558
44318.6011072917	0	10209.6359999989	-10191.4296296282	-10493.3481481484
44318.6011074769	0	10209.6209999989	-10191.4296296282	-10493.340740741
44318.601107662	0	10209.6209999989	-10191.444444443	-10493.340740741
44318.6011078356	0	10209.6359999989	-10191.4592592578	-10493.340740741
44318.6011080208	0	10209.6509999989	-10191.48148148	-10493.340740741
44318.6011081944	0	10209.6729999989	-10191.4888888874	-10493.340740741
44318.6011083796	0	10209.6799999989	-10191.4962962949	-10493.340740741
44318.6011085648	0	10209.6799999989	-10191.4962962949	-10493.340740741
44318.6011087384	0	10209.6799999989	-10191.5037037023	-10493.340740741
44318.6011089236	0	10209.6869999989	-10191.5037037023	-10493.340740741
44318.6011090972	0	10209.6939999989	-10191.4740740726	-10493.3629629632
44318.6011092824	0	10209.6939999989	-10190.8148148134	-10493.2962962966
44318.601109456	0	10209.0049999989	-10190.3407407393	-10493.1481481484
44318.6011096412	0	10208.5309999989	-10190.1629629615	-10493.0518518521
44318.6011098264	0	10208.3529999989	-10190.1481481467	-10493.0000000003
44318.60111	0	10208.3379999989	-10190.3185185171	-10493.0000000003
44318.6011101852	0	10208.5079999989	-10190.444444443	-10493.0222222225
44318.6011103588	0	10208.6339999989	-10190.444444443	-10493.0222222225
44318.601110544	0	10208.6339999989	-10190.3777777763	-10493.0148148151
44318.6011107292	0	10208.5669999989	-10190.3481481467	-10493.0074074077
44318.6011109028	0	10208.5369999989	-10190.407407406	-10493.0074074077
44318.601111088	0	10208.5959999989	-10190.607407406	-10493.0074074077
44318.6011112616	0	10208.7959999989	-10190.8296296282	-10492.9703703706
44318.6011114468	0	10209.0179999989	-10191.08148148	-10492.940740741
44318.6011116319	0	10209.2699999989	-10191.2740740726	-10492.9111111114
44318.6011118056	0	10209.4629999989	-10191.4370370356	-10492.7333333336
44318.6011119907	0	10209.6259999989	-10191.6592592578	-10492.4370370373
44318.6011121644	0	10209.8479999989	-10192.007407406	-10492.1111111114
44318.6011123495	0	10210.1959999989	-10192.5555555541	-10491.5703703707
44318.6011125347	0	10210.7439999989	-10192.9925925912	-10491.0222222225
44318.6011127083	0	10211.1809999989	-10193.3185185171	-10490.503703704
44318.6011128935	0	10211.5069999989	-10193.8592592578	-10489.6000000003
44318.6011130787	0	10212.0479999989	-10194.4370370356	-10488.6000000003
44318.6011132523	0	10212.6259999989	-10194.8888888874	-10487.4814814818
44318.6011134375	0	10213.0779999989	-10195.607407406	-10486.0000000003
44318.6011136111	0	10213.7969999989	-10196.4296296282	-10484.6148148151
44318.6011137963	0	10214.6189999989	-10197.4592592578	-10482.8000000003
44318.6011139699	0	10215.6489999989	-10197.9481481467	-10481.703703704
44318.6011141551	0	10216.1379999989	-10198.5037037023	-10479.8814814818
44318.6011143403	0	10216.6939999989	-10198.807407406	-10478.9925925929
44318.6011145139	0	10216.9979999989	-10199.3851851837	-10477.6518518521
44318.6011146991	0	10217.5759999989	-10200.1555555541	-10476.0074074077
44318.6011148843	0	10218.3459999989	-10200.68148148	-10474.3333333336
44318.6011150579	0	10218.8719999989	-10200.9555555541	-10473.1185185188
44318.6011152431	0	10219.1459999989	-10201.2592592578	-10472.0074074077
44318.6011154167	0	10219.4499999989	-10201.7333333319	-10470.7259259262
44318.6011156019	0	10219.9239999989	-10202.5111111097	-10468.8000000003
44318.601115787	0	10220.7019999989	-10203.1703703689	-10466.9185185188
44318.6011159607	0	10221.3609999989	-10204.2592592578	-10464.5111111114
44318.6011161458	0	10222.4499999989	-10205.2296296282	-10462.5185185188
44318.6011163194	0	10223.4199999989	-10206.0222222208	-10460.6888888892
44318.6011165046	0	10224.2129999989	-10206.7629629615	-10458.2444444447
44318.6011166898	0	10224.9539999989	-10207.2888888874	-10455.9185185188
44318.6011168634	0	10225.4799999989	-10208.0666666652	-10453.540740741
44318.6011170486	0	10226.2579999989	-10208.8666666652	-10451.6148148151
44318.6011172222	0	10227.0579999989	-10210.2222222208	-10448.6814814818
44318.6011174074	0	10228.4139999989	-10210.7185185171	-10447.7629629632
44318.601117581	0	10228.9099999989	-10211.2666666652	-10446.6814814818
44318.6011177662	0	10229.4579999989	-10212.0296296282	-10444.7259259262
44318.6011179514	0	10230.2209999989	-10212.207407406	-10443.8814814818
44318.601118125	0	10230.3989999989	-10212.5481481467	-10442.5481481484
44318.6011183102	0	10230.7399999989	-10212.7777777763	-10441.4148148151
44318.6011184954	0	10230.9699999989	-10213.2592592578	-10440.0296296299
44318.601118669	0	10231.4509999989	-10213.7555555541	-10438.8444444447
44318.6011188542	0	10231.9469999989	-10214.9259259245	-10437.3629629632
44318.6011190278	0	10233.1169999989	-10216.28148148	-10435.9259259262
44318.601119213	0	10234.4729999989	-10217.88148148	-10434.5259259262
44318.6011193981	0	10236.0729999989	-10219.1259259245	-10433.6148148151
44318.6011195718	0	10237.3169999989	-10220.7037037023	-10432.6074074077
44318.6011197569	0	10238.8949999989	-10221.9703703689	-10432.0592592595
44318.6011199306	0	10240.1619999989	-10223.1629629615	-10431.6444444447
44318.6011201157	0	10241.3549999989	-10224.5259259245	-10431.1333333336
44318.6011203009	0	10242.7179999989	-10225.28148148	-10430.7851851855
44318.6011204745	0	10243.4739999989	-10225.9925925912	-10430.6148148151
44318.6011206597	0	10244.1849999989	-10226.5777777763	-10430.5185185188
44318.6011208333	0	10244.7699999989	-10226.7037037023	-10430.5185185188
44318.6011210185	0	10244.8959999989	-10226.5777777763	-10430.7555555558
44318.6011212037	0	10244.7699999989	-10226.4666666652	-10430.8518518521
44318.6011213773	0	10244.6589999989	-10226.444444443	-10430.9481481484
44318.6011215625	0	10244.6369999989	-10226.5777777763	-10431.4814814818
44318.6011217361	0	10244.7699999989	-10227.2222222208	-10432.140740741
44318.6011219213	0	10245.4139999989	-10227.644444443	-10432.6222222225
44318.6011221065	0	10245.8359999989	-10228.2740740726	-10433.0814814818
44318.6011222801	0	10246.4659999989	-10228.6370370356	-10433.4296296299
44318.6011224653	0	10246.8289999989	-10229.5407407393	-10434.4000000003
44318.6011226389	0	10247.7329999989	-10230.2222222208	-10435.4888888892
44318.6011228241	0	10248.4139999989	-10230.8592592578	-10436.9555555558
44318.6011229977	0	10249.0509999989	-10230.9259259245	-10438.2000000003
44318.6011231829	0	10249.1179999989	-10230.7851851837	-10439.4370370373
44318.6011233681	0	10248.9769999989	-10230.3555555541	-10440.4370370373
44318.6011235417	0	10248.5469999989	-10230.0148148134	-10441.266666667
44318.6011237269	0	10248.2059999989	-10229.5037037023	-10442.1481481484
44318.601123912	0	10247.6949999989	-10228.6592592578	-10443.8888888892
44318.6011240856	0	10246.8509999989	-10228.244444443	-10444.6592592595
44318.6011242708	0	10246.4359999989	-10227.5555555541	-10445.8518518521
44318.6011244444	0	10245.7469999989	-10227.1333333319	-10446.6000000003
44318.6011246296	0	10245.3249999989	-10226.5333333319	-10448.1925925929
44318.6011248148	0	10244.7249999989	-10226.5999999986	-10448.5259259262
44318.6011249884	0	10244.7919999989	-10226.8296296282	-10449.6518518521
44318.6011251736	0	10245.0219999989	-10227.244444443	-10450.4370370373
44318.6011253472	0	10245.4369999989	-10228.207407406	-10451.1777777781
44318.6011255324	0	10246.3999999989	-10229.2888888874	-10451.6814814818
44318.6011257176	0	10247.4809999989	-10230.9851851837	-10452.303703704
44318.6011258912	0	10249.1769999989	-10232.5111111097	-10452.5555555558
44318.6011260764	0	10250.7029999989	-10233.9703703689	-10452.9111111114
44318.60112625	0	10252.1619999989	-10235.3481481467	-10453.0592592595
44318.6011264352	0	10253.5399999989	-10236.8148148134	-10453.1555555558
44318.6011266088	0	10255.0069999989	-10238.3999999986	-10453.2222222225
44318.601126794	0	10256.5919999989	-10239.4370370356	-10453.0148148151
44318.6011269792	0	10257.6289999989	-10240.4370370356	-10452.5851851855
44318.6011271528	0	10258.6289999989	-10241.1703703689	-10452.1481481484
44318.601127338	0	10259.3619999989	-10241.4666666652	-10451.8222222225
44318.6011275116	0	10259.6579999989	-10241.9481481467	-10451.303703704
44318.6011276968	0	10260.1389999989	-10242.9333333319	-10450.4074074077
44318.6011278819	0	10261.1239999989	-10243.7703703689	-10449.6592592595
44318.6011280556	0	10261.9609999989	-10244.644444443	-10448.9185185188
44318.6011282407	0	10262.8349999989	-10245.1333333319	-10448.4370370373
44318.6011284259	0	10263.3239999989	-10245.807407406	-10447.4222222225
44318.6011285995	0	10263.9979999989	-10246.3259259245	-10446.6592592595
44318.6011287847	0	10264.5169999989	-10246.9703703689	-10445.666666667
44318.6011289583	0	10265.1609999989	-10247.5407407393	-10444.6222222225
44318.6011291435	0	10265.7309999989	-10248.4148148134	-10443.0074074077
44318.6011293287	0	10266.6049999989	-10249.0222222208	-10441.9629629633
44318.6011295023	0	10267.2119999989	-10249.8888888874	-10440.6444444447
44318.6011296875	0	10268.0789999989	-10250.8592592578	-10439.3851851855
44318.6011298611	0	10269.0489999989	-10251.6518518504	-10438.2518518521
44318.6011300463	0	10269.8419999989	-10252.3555555541	-10437.1259259262
44318.6011302315	0	10270.5459999989	-10253.044444443	-10435.5851851855
44318.6011304051	0	10271.2349999989	-10253.444444443	-10434.5703703707
44318.6011305903	0	10271.6349999989	-10254.08148148	-10433.4222222225
44318.6011307639	0	10272.2719999989	-10255.1481481467	-10431.3777777781
44318.6011309491	0	10273.3389999989	-10256.1037037023	-10429.4518518521
44318.6011311343	0	10274.2949999989	-10256.9703703689	-10427.0148148151
44318.6011313079	0	10275.1619999989	-10257.68148148	-10424.8962962966
44318.6011314931	0	10275.8729999989	-10258.0222222208	-10423.303703704
44318.6011316667	0	10276.2139999989	-10258.28148148	-10421.4740740744
44318.6011318519	0	10276.4729999989	-10258.3999999986	-10420.3925925929
44318.6011320255	0	10276.5919999989	-10258.68148148	-10418.1925925929
44318.6011322107	0	10276.8729999989	-10259.0518518504	-10415.5259259262
44318.6011323958	0	10277.2429999989	-10259.4666666652	-10413.2740740744
44318.6011325694	0	10277.6579999989	-10259.6370370356	-10411.6444444447
44318.6011327546	0	10277.8279999989	-10259.9481481467	-10409.8740740744
44318.6011329398	0	10278.1389999989	-10260.0370370356	-10407.9185185188
44318.6011331134	0	10278.2279999989	-10260.5481481467	-10405.5481481484
44318.6011332986	0	10278.7389999989	-10260.6592592578	-10402.7185185188
44318.6011334722	0	10278.8499999989	-10260.7111111097	-10400.8740740744
44318.6011336574	0	10278.9019999989	-10260.5111111097	-10399.2148148151
44318.601133831	0	10278.7019999989	-10260.3185185171	-10397.4740740744
44318.6011340162	0	10278.5089999989	-10260.1259259245	-10394.8814814818
44318.6011342014	0	10278.3159999989	-10259.8740740726	-10392.9703703707
44318.601134375	0	10278.0639999989	-10259.7185185171	-10391.0962962966
44318.6011345602	0	10277.9079999989	-10258.9851851837	-10389.2740740744
44318.6011347454	0	10277.1749999989	-10258.3185185171	-10388.0444444447
44318.601134919	0	10276.5079999989	-10257.4518518504	-10387.3703703707
44318.6011351042	0	10275.6409999989	-10257.08148148	-10386.9555555558
44318.6011352778	0	10275.2709999989	-10256.08148148	-10386.3481481484
44318.601135463	0	10274.2709999989	-10255.0296296282	-10385.9703703707
44318.6011356481	0	10273.2189999989	-10254.4666666652	-10385.8592592596
44318.6011358218	0	10272.6559999989	-10253.3851851837	-10385.7333333336
44318.6011360069	0	10271.5749999989	-10253.1037037023	-10385.6518518521
44318.6011361806	0	10271.2939999989	-10253.0296296282	-10385.740740741
44318.6011363657	0	10271.2199999989	-10252.9333333319	-10386.0444444447
44318.6011365394	0	10271.1239999989	-10252.9481481467	-10386.5481481484
44318.6011367245	0	10271.1389999989	-10252.9407407393	-10387.340740741
44318.6011369097	0	10271.1319999989	-10252.9481481467	-10388.2074074077
44318.6011370833	0	10271.1389999989	-10252.8222222208	-10389.3925925929
44318.6011372685	0	10271.0129999989	-10252.7777777763	-10390.6962962966
44318.6011374421	0	10270.9689999989	-10252.6962962949	-10392.1703703707
44318.6011376273	0	10270.8879999989	-10252.5777777763	-10393.903703704
44318.6011378125	0	10270.7689999989	-10252.3555555541	-10395.8222222225
44318.6011379861	0	10270.5469999989	-10252.2370370356	-10397.3777777781
44318.6011381713	0	10270.4279999989	-10251.8888888874	-10399.4444444447
44318.6011383449	0	10270.0799999989	-10251.6888888874	-10402.2222222225
44318.6011385301	0	10269.8799999989	-10251.4962962949	-10404.7777777781
44318.6011387153	0	10269.6869999989	-10251.4518518504	-10407.303703704
44318.6011388889	0	10269.6429999989	-10251.444444443	-10409.940740741
44318.6011390741	0	10269.6359999989	-10251.7481481467	-10412.7481481484
44318.6011392593	0	10269.9399999989	-10251.8296296282	-10415.8518518521
44318.6011394329	0	10270.0209999989	-10251.8296296282	-10418.8814814818
44318.6011396181	0	10270.0209999989	-10251.7037037023	-10420.666666667
44318.6011397917	0	10269.8949999989	-10251.6962962949	-10423.866666667
44318.6011399769	0	10269.8879999989	-10251.6888888874	-10426.5185185188
44318.601140162	0	10269.8809999989	-10251.807407406	-10429.2962962966
44318.6011403356	0	10269.9999999989	-10251.8222222208	-10432.8518518521
44318.6011405208	0	10270.0149999989	-10251.6518518504	-10436.8518518521
44318.6011406944	0	10269.8449999989	-10251.3407407393	-10440.2148148151
44318.6011408796	0	10269.5339999989	-10251.1851851837	-10443.4740740744
44318.6011410648	0	10269.3779999989	-10251.1777777763	-10446.4814814818
44318.6011412384	0	10269.3709999989	-10251.0518518504	-10449.8444444447
44318.6011414236	0	10269.2449999989	-10251.1185185171	-10451.9555555558
44318.6011415972	0	10269.3119999989	-10251.3259259245	-10455.9481481484
44318.6011417824	0	10269.5189999989	-10251.1259259245	-10459.9777777781
44318.6011419676	0	10269.3189999989	-10251.3407407393	-10464.8518518521
44318.6011421412	0	10269.5339999989	-10251.4222222208	-10469.4222222225
44318.6011423264	0	10269.6149999989	-10251.407407406	-10474.303703704
44318.6011425	0	10269.5999999989	-10251.48148148	-10478.8518518521
44318.6011426852	0	10269.6739999989	-10251.7407407393	-10483.8592592595
44318.6011428704	0	10269.9329999989	-10252.1407407393	-10488.5777777781
44318.601143044	0	10270.3329999989	-10252.6222222208	-10493.5185185188
44318.6011432292	0	10270.8139999989	-10252.6222222208	-10497.4370370373
44318.6011434028	0	10270.8139999989	-10252.7333333319	-10500.6518518521
44318.601143588	0	10270.9249999989	-10252.9999999986	-10503.3259259262
44318.6011437732	0	10271.1919999989	-10253.2148148134	-10509.3259259262
44318.6011439468	0	10271.4069999989	-10253.1259259245	-10514.6888888892
44318.6011441319	0	10271.3179999989	-10253.044444443	-10518.2444444447
44318.6011443056	0	10271.2369999989	-10253.044444443	-10523.4814814818
44318.6011444907	0	10271.2369999989	-10252.9703703689	-10527.6222222225
44318.6011446644	0	10271.1629999989	-10253.407407406	-10532.1333333336
44318.6011448495	0	10271.5999999989	-10254.3629629615	-10537.4444444447
44318.6011450347	0	10272.5559999989	-10255.807407406	-10542.340740741
44318.6011452199	0	10273.9999999989	-10257.4592592578	-10546.7925925929
44318.6011453935	0	10275.6519999989	-10258.7111111097	-10549.7629629632
44318.6011455787	0	10276.9039999989	-10259.7407407393	-10552.8000000003
44318.6011457523	0	10277.9339999989	-10260.244444443	-10555.0148148151
44318.6011459375	0	10278.4379999989	-10260.7407407393	-10557.4074074077
44318.6011461111	0	10278.9339999989	-10261.7333333319	-10560.5777777781
44318.6011462963	0	10279.9269999989	-10263.207407406	-10563.8370370373
44318.6011464815	0	10281.4009999989	-10264.8740740726	-10566.6074074077
44318.6011466551	0	10283.0679999989	-10266.7555555541	-10568.6962962966
44318.6011468403	0	10284.9489999989	-10268.807407406	-10570.4000000003
44318.6011470139	0	10287.0009999989	-10270.8962962949	-10571.6592592595
44318.6011471991	0	10289.0899999989	-10272.5481481467	-10572.4296296299
44318.6011473843	0	10290.7419999989	-10274.0740740726	-10572.8592592595
44318.6011475579	0	10292.2679999989	-10275.5555555541	-10573.1259259262
44318.6011477431	0	10293.7489999989	-10277.1333333319	-10573.4222222225
44318.6011479167	0	10295.3269999989	-10278.4740740726	-10573.5111111114
44318.6011481019	0	10296.6679999989	-10279.3037037023	-10573.5555555558
44318.601148287	0	10297.4979999989	-10280.4518518504	-10573.6888888892
44318.6011484607	0	10298.6459999989	-10281.7555555541	-10573.7851851855
44318.6011486458	0	10299.9499999989	-10283.28148148	-10573.903703704
44318.6011488194	0	10301.4759999989	-10285.044444443	-10573.9481481484
44318.6011490046	0	10303.2389999989	-10286.8222222208	-10573.8444444447
44318.6011491782	0	10305.0169999989	-10288.5407407393	-10573.7555555558
44318.6011493634	0	10306.7359999989	-10289.9925925912	-10573.7185185188
44318.6011495486	0	10308.1879999989	-10291.2148148134	-10573.6296296299
44318.6011497222	0	10309.4099999989	-10292.0296296282	-10573.6296296299
44318.6011499074	0	10310.2249999989	-10292.5777777763	-10573.6444444447
44318.601150081	0	10310.7729999989	-10292.8222222208	-10573.6370370373
44318.6011502662	0	10311.0169999989	-10292.9259259245	-10573.703703704
44318.6011504514	0	10311.1209999989	-10292.88148148	-10573.8074074077
44318.601150625	0	10311.0769999989	-10292.8666666652	-10573.8888888892
44318.6011508102	0	10311.0619999989	-10292.7703703689	-10573.9703703707
44318.6011509838	0	10310.9659999989	-10292.6740740726	-10574.0518518521
44318.601151169	0	10310.8699999989	-10292.6592592578	-10574.1703703707
44318.6011513542	0	10310.8549999989	-10292.7481481467	-10574.2296296299
44318.6011515278	0	10310.9439999989	-10292.7703703689	-10574.2592592595
44318.601151713	0	10310.9659999989	-10292.7703703689	-10574.2888888892
44318.6011518866	0	10310.9659999989	-10292.8592592578	-10574.3629629632
44318.6011520718	0	10311.0549999989	-10293.0148148134	-10574.4592592595
44318.6011522569	0	10311.2109999989	-10293.2592592578	-10574.6370370373
44318.6011524306	0	10311.4549999989	-10293.5111111097	-10574.8444444447
44318.6011526157	0	10311.7069999989	-10293.844444443	-10575.0666666669
44318.6011527894	0	10312.0399999989	-10294.1111111097	-10575.2592592595
44318.6011529745	0	10312.3069999989	-10294.444444443	-10575.3555555558
44318.6011531597	0	10312.6399999989	-10294.6888888875	-10575.3481481484
44318.6011533333	0	10312.8839999989	-10294.8888888875	-10575.3333333336
44318.6011535185	0	10313.0839999989	-10295.1185185171	-10575.3555555558
44318.6011536921	0	10313.3139999989	-10295.2222222208	-10575.3925925929
44318.6011538773	0	10313.4179999989	-10295.2222222208	-10575.3925925929
44318.6011540625	0	10313.4179999989	-10295.2222222208	-10575.3777777781
44318.6011542361	0	10313.4179999989	-10295.2222222208	-10575.3703703707
44318.6011544213	0	10313.4179999989	-10295.2370370356	-10575.3703703707
44318.6011545949	0	10313.4329999989	-10295.2740740726	-10575.3481481484
44318.6011547801	0	10313.4699999989	-10295.3185185171	-10575.3555555558
44318.6011549653	0	10313.5139999989	-10295.3259259245	-10575.3555555558
44318.6011551389	0	10313.5209999989	-10295.3777777763	-10575.3481481484
44318.6011553241	0	10313.5729999989	-10295.3703703689	-10575.340740741
44318.6011554977	0	10313.5659999989	-10295.1851851837	-10575.340740741
44318.6011556829	0	10313.3809999989	-10294.8740740726	-10575.4074074077
44318.6011558681	0	10313.0699999989	-10294.7185185171	-10575.4370370373
44318.6011560417	0	10312.9139999989	-10294.7185185171	-10575.4444444447
44318.6011562269	0	10312.9139999989	-10294.8666666652	-10575.5259259262
44318.6011564005	0	10313.0619999989	-10295.1703703689	-10575.6592592595
44318.6011565856	0	10313.3659999989	-10295.5851851837	-10575.7481481484
44318.6011567708	0	10313.7809999989	-10296.1925925912	-10575.9555555558
44318.6011569444	0	10314.3879999989	-10296.8592592578	-10576.1111111114
44318.6011571296	0	10315.0549999989	-10297.3777777763	-10576.1333333336
44318.6011573032	0	10315.5739999989	-10297.8740740726	-10576.2370370373
44318.6011574884	0	10316.0699999989	-10298.1925925912	-10576.5259259262
44318.6011576736	0	10316.3889999989	-10298.4148148134	-10577.0592592595
44318.6011578472	0	10316.6109999989	-10298.5703703689	-10577.5851851855
44318.6011580324	0	10316.7669999989	-10298.7111111097	-10578.2148148151
44318.601158206	0	10316.9079999989	-10298.7703703689	-10578.9777777781
44318.6011583912	0	10316.9669999989	-10299.044444443	-10579.5555555558
44318.6011585764	0	10317.2409999989	-10299.3703703689	-10580.1851851855
44318.60115875	0	10317.5669999989	-10299.6370370356	-10580.8962962966
44318.6011589352	0	10317.8339999989	-10299.8740740726	-10581.5259259262
44318.6011591204	0	10318.0709999989	-10300.5037037023	-10582.4222222225
44318.6011594792	0	10319.1229999989	-10301.3777777763	-10583.6740740744
44318.6011596528	0	10319.5749999989	-10301.4370370356	-10584.2222222225
44318.601159838	0	10319.6339999989	-10301.3851851837	-10584.9111111114
44318.6011600232	0	10319.5819999989	-10301.3629629615	-10585.5703703707
44318.6011601968	0	10319.5599999989	-10301.3259259245	-10586.0000000003
44318.6011603819	0	10319.5229999989	-10301.3259259245	-10586.1777777781
44318.6011605556	0	10319.5229999989	-10301.3259259245	-10586.2148148151
44318.6011607407	0	10319.5229999989	-10301.3037037023	-10586.1703703707
44318.6011609144	0	10319.5009999989	-10301.2740740726	-10586.1333333336
44318.6011610995	0	10319.4709999989	-10301.2666666652	-10586.1333333336
44318.6011612847	0	10319.4639999989	-10301.2592592578	-10586.1333333336
44318.6011614583	0	10319.4569999989	-10301.28148148	-10586.1851851855
44318.6011616435	0	10319.4789999989	-10301.2962962949	-10586.2296296299
44318.6011618171	0	10319.4939999989	-10301.3259259245	-10586.2814814818
44318.6011620023	0	10319.5239999989	-10301.3407407393	-10586.2814814818
44318.6011621875	0	10319.5389999989	-10301.3481481467	-10586.2666666669
44318.6011623611	0	10319.5459999989	-10301.3555555541	-10586.2666666669
44318.6011625463	0	10319.5529999989	-10301.3629629615	-10586.2666666669
44318.6011627199	0	10319.5599999989	-10301.3703703689	-10586.2666666669
44318.6011629051	0	10319.5669999989	-10301.3851851837	-10586.2666666669
44318.6011630903	0	10319.5819999989	-10301.3925925912	-10586.2666666669
44318.6011632639	0	10319.5889999989	-10301.407407406	-10586.2666666669
[truncated: 5,692 more rows]
