# Supplementary material for: Near-infrared manipulation of multiple neuronal populations via trichromatic upconversion
Source: Nat Commun. 2021 Sep 27;12:5662. doi: 10.1038/s41467-021-25993-7 (PMC8476604; doi:10.1038/s41467-021-25993-7)
Supplement: Supplementary file 7 — Source Data [file 41467_2021_25993_MOESM7_ESM.zip › Source Data/SI 31/1532/3_1532_1.csv]

DateTime	xPosComp	yPosComp	xPos	yPos
44318.606577963	0	549.191999999999	-549.296296296296	-644.503703703703
44318.6065781366	0	549.302999999999	-549.325925925926	-644.259259259259
44318.6065783218	0	549.332999999999	-549.244444444445	-643.992592592592
44318.6065784954	0	549.251999999999	-549.170370370371	-643.777777777777
44318.6065786806	0	549.177999999999	-549.148148148148	-643.503703703703
44318.6065788657	0	549.155999999999	-549.155555555556	-643.251851851851
44318.6065790394	0	549.162999999999	-549.148148148148	-643.096296296296
44318.6065792245	0	549.155999999999	-549.148148148148	-642.859259259259
44318.6065794097	0	549.155999999999	-549.118518518519	-642.681481481481
44318.6065795833	0	549.125999999999	-549.125925925926	-642.451851851851
44318.6065797685	0	549.132999999999	-549.125925925926	-642.311111111111
44318.6065799421	0	549.132999999999	-549.155555555556	-642.162962962963
44318.6065801273	0	549.162999999999	-549.155555555556	-642
44318.6065803009	0	549.162999999999	-549.170370370371	-641.97037037037
44318.6065804861	0	549.177999999999	-549.140740740741	-641.851851851851
44318.6065806713	0	549.147999999999	-549.148148148148	-641.725925925925
44318.6065808449	0	549.154999999999	-549.259259259259	-641.503703703703
44318.6065810301	0	549.265999999999	-549.370370370371	-641.333333333333
44318.6065812153	0	549.376999999999	-549.422222222222	-641.244444444444
44318.6065813889	0	549.428999999999	-549.422222222222	-641.192592592592
44318.6065815741	0	549.428999999999	-549.422222222222	-641.125925925925
44318.6065817477	0	549.428999999999	-549.348148148148	-640.992592592592
44318.6065819329	0	549.354999999999	-549.348148148148	-640.94074074074
44318.6065821181	0	549.354999999999	-549.414814814815	-640.822222222222
44318.6065822917	0	549.421999999999	-549.437037037037	-640.755555555555
44318.6065824769	0	549.443999999999	-549.355555555556	-640.755555555555
44318.6065826505	0	549.362999999999	-549.340740740741	-640.688888888888
44318.6065828357	0	549.347999999999	-549.340740740741	-640.629629629629
44318.6065830093	0	549.347999999999	-549.362962962963	-640.607407407407
44318.6065831944	0	549.369999999999	-549.362962962963	-640.562962962962
44318.6065833796	0	549.369999999999	-549.362962962963	-640.54074074074
44318.6065835532	0	549.369999999999	-549.355555555556	-640.525925925925
44318.6065837384	0	549.362999999999	-549.370370370371	-640.518518518518
44318.606583912	0	549.377999999999	-549.377777777778	-640.525925925925
44318.6065840972	0	549.384999999999	-549.392592592593	-640.518518518518
44318.6065842824	0	549.399999999999	-549.407407407408	-640.51111111111
44318.606584456	0	549.414999999999	-549.407407407408	-640.51111111111
44318.6065846412	0	549.414999999999	-549.407407407408	-640.51111111111
44318.6065848264	0	549.414999999999	-549.392592592593	-640.525925925925
44318.606585	0	549.399999999999	-549.385185185186	-640.525925925925
44318.6065851852	0	549.392999999999	-549.385185185186	-640.51111111111
44318.6065853588	0	549.392999999999	-549.392592592593	-640.503703703703
44318.606585544	0	549.399999999999	-549.392592592593	-640.503703703703
44318.6065857292	0	549.399999999999	-549.392592592593	-640.496296296296
44318.6065859028	0	549.399999999999	-549.407407407408	-640.518518518518
44318.606586088	0	549.414999999999	-549.437037037038	-640.525925925925
44318.6065862616	0	549.444999999999	-549.451851851852	-640.525925925925
44318.6065864468	0	549.459999999999	-549.451851851852	-640.525925925925
44318.6065866204	0	549.459999999999	-549.444444444445	-640.525925925925
44318.6065868056	0	549.452999999999	-549.437037037038	-640.525925925925
44318.6065869907	0	549.445999999999	-549.437037037038	-640.525925925925
44318.6065871644	0	549.445999999999	-549.444444444445	-640.518518518518
44318.6065873495	0	549.452999999999	-549.45925925926	-640.51111111111
44318.6065875232	0	549.467999999999	-549.466666666667	-640.51111111111
44318.6065877083	0	549.474999999999	-549.466666666667	-640.503703703703
44318.6065878935	0	549.474999999999	-549.466666666667	-640.503703703703
44318.6065880671	0	549.474999999999	-549.466666666667	-640.503703703703
44318.6065882523	0	549.474999999999	-549.451851851852	-640.503703703703
44318.6065884259	0	549.459999999999	-549.451851851852	-640.466666666666
44318.6065886111	0	549.459999999999	-549.451851851852	-640.466666666666
44318.6065887963	0	549.459999999999	-549.466666666667	-640.459259259258
44318.6065889699	0	549.474999999999	-549.511111111112	-640.459259259258
44318.6065891551	0	549.518999999999	-549.644444444445	-640.437037037036
44318.6065893287	0	549.651999999999	-549.703703703704	-640.414814814814
44318.6065895139	0	549.710999999999	-549.733333333334	-640.414814814814
44318.6065896991	0	549.740999999999	-549.688888888889	-640.385185185184
44318.6065898727	0	549.696999999999	-549.607407407408	-640.377777777777
44318.6065900579	0	549.615999999999	-549.533333333334	-640.377777777777
44318.6065902431	0	549.541999999999	-549.555555555556	-640.414814814814
44318.6065904167	0	549.563999999999	-549.600000000001	-640.392592592592
44318.6065906018	0	549.607999999999	-549.651851851853	-640.355555555555
44318.606590787	0	549.659999999999	-549.68888888889	-640.333333333332
44318.6065909606	0	549.696999999999	-549.696296296297	-640.318518518518
44318.6065911343	0	549.703999999999	-549.696296296297	-640.303703703703
44318.6065913194	0	549.703999999999	-549.681481481482	-640.288888888888
44318.6065915046	0	549.688999999999	-549.68888888889	-640.274074074073
44318.6065916782	0	549.695999999999	-549.770370370371	-640.251851851851
44318.6065918634	0	549.776999999999	-549.940740740741	-640.14074074074
44318.6065920486	0	549.946999999999	-550.096296296297	-640.029629629629
44318.6065922222	0	550.102999999999	-550.200000000001	-639.903703703703
44318.6065924074	0	550.206999999999	-550.170370370371	-639.792592592592
44318.6065925926	0	550.176999999999	-550.044444444445	-639.71111111111
44318.6065927662	0	550.050999999999	-549.948148148149	-639.651851851851
44318.6065929514	0	549.954999999999	-549.88888888889	-639.577777777777
44318.606593125	0	549.895999999999	-549.88888888889	-639.533333333333
44318.6065933102	0	549.895999999999	-549.88888888889	-639.503703703703
44318.6065934838	0	549.895999999999	-549.851851851853	-639.451851851851
44318.606593669	0	549.858999999999	-549.807407407408	-639.414814814814
44318.6065938426	0	549.814999999999	-549.770370370371	-639.399999999999
44318.6065940278	0	549.777999999999	-549.696296296297	-639.348148148147
44318.606594213	0	549.703999999999	-549.570370370371	-639.266666666666
44318.6065943866	0	549.577999999999	-549.451851851853	-639.251851851851
44318.6065945718	0	549.458999999999	-549.200000000001	-639.170370370369
44318.6065947454	0	549.206999999999	-549.044444444445	-639.133333333332
44318.6065949306	0	549.050999999999	-548.925925925927	-639.088888888888
44318.6065951157	0	548.931999999999	-548.807407407408	-639.022222222221
44318.6065952894	0	548.812999999999	-548.614814814816	-638.918518518518
44318.6065954745	0	548.619999999999	-548.392592592593	-638.814814814814
44318.6065956481	0	548.397999999999	-548.08888888889	-638.755555555555
44318.6065958333	0	548.093999999999	-547.637037037038	-638.718518518518
44318.6065960185	0	547.641999999999	-547.466666666667	-638.659259259258
44318.6065961921	0	547.471999999999	-547.451851851853	-638.659259259258
44318.6065963773	0	547.456999999999	-547.637037037038	-638.466666666666
44318.6065965509	0	547.641999999999	-548.185185185186	-638.34074074074
44318.6065967361	0	548.189999999999	-548.792592592593	-638.170370370369
44318.6065969213	0	548.796999999999	-549.177777777778	-638.066666666666
44318.6065970949	0	549.181999999999	-550.014814814816	-637.696296296295
44318.6065972801	0	550.018999999999	-550.622222222223	-637.370370370369
44318.6065974653	0	550.625999999999	-550.65925925926	-637.296296296295
44318.6065976389	0	550.662999999999	-550.918518518519	-637.029629629629
44318.6065978241	0	550.921999999999	-551.266666666667	-636.585185185184
44318.6065979977	0	551.269999999999	-551.481481481482	-636.177777777777
44318.6065981829	0	551.484999999999	-551.474074074075	-636.133333333332
44318.6065983565	0	551.477999999999	-551.503703703704	-635.614814814814
44318.6065985417	0	551.507999999999	-551.414814814816	-635.177777777777
44318.6065987269	0	551.418999999999	-551.28888888889	-634.525925925925
44318.6065989005	0	551.292999999999	-551.214814814816	-634.051851851851
44318.6065990857	0	551.218999999999	-551.096296296297	-633.274074074073
44318.6065992593	0	551.099999999999	-551.08888888889	-633.022222222221
44318.6065994444	0	551.092999999999	-551.074074074075	-632.377777777777
44318.6065996296	0	551.077999999999	-551.25925925926	-631.222222222221
44318.6065998032	0	551.262999999999	-551.333333333334	-629.88148148148
44318.6065999884	0	551.336999999999	-551.370370370371	-628.318518518518
44318.606600162	0	551.373999999999	-551.533333333334	-626.703703703703
44318.6066003472	0	551.536999999999	-552.066666666668	-625.288888888888
44318.6066005324	0	552.069999999999	-552.711111111112	-624.259259259258
44318.606600706	0	552.713999999999	-553.362962962964	-623.444444444443
44318.6066008912	0	553.365999999999	-554.844444444445	-621.970370370369
44318.6066010648	0	554.846999999999	-555.82962962963	-620.992592592592
44318.60660125	0	555.831999999999	-556.600000000001	-619.518518518517
44318.6066014352	0	556.601999999999	-557.044444444445	-617.577777777777
44318.6066016088	0	557.045999999999	-557.22962962963	-615.674074074073
44318.606601794	0	557.230999999999	-557.614814814816	-613.696296296295
44318.6066019792	0	557.615999999999	-558.318518518519	-612.259259259258
44318.6066021528	0	558.319999999999	-558.948148148149	-611.414814814814
44318.606602338	0	558.949999999999	-561.051851851853	-609.133333333332
44318.6066025116	0	561.053999999999	-562.933333333334	-607.148148148147
44318.6066026968	0	562.934999999999	-564.703703703705	-605.051851851851
44318.6066028819	0	564.704999999999	-565.696296296297	-603.799999999999
44318.6066030556	0	565.697999999999	-566.118518518519	-603.066666666666
44318.6066032407	0	566.119999999999	-566.85925925926	-601.696296296295
44318.6066034144	0	566.860999999999	-567.400000000001	-600.133333333332
44318.6066035995	0	567.401999999999	-567.896296296297	-598.703703703703
44318.6066037847	0	567.897999999999	-568.207407407408	-596.792592592592
44318.6066039699	0	568.208999999999	-568.162962962964	-595.229629629629
44318.6066041435	0	568.164999999999	-567.651851851853	-593.822222222221
44318.6066043171	0	567.653999999999	-567.111111111112	-592.599999999999
44318.6066045023	0	567.112999999999	-567.007407407408	-591.77037037037
44318.6066046759	0	567.008999999999	-566.955555555557	-590.725925925925
44318.6066048611	0	566.956999999999	-567.244444444445	-589.414814814814
44318.6066050463	0	567.245999999999	-567.325925925927	-588.762962962962
44318.6066052199	0	567.326999999999	-567.725925925927	-587.207407407407
44318.6066054051	0	567.726999999999	-568.029629629631	-586.429629629629
44318.6066055787	0	568.030999999999	-568.725925925927	-585.555555555555
44318.6066057639	0	568.726999999999	-569.207407407408	-584.933333333332
44318.6066059491	0	569.207999999999	-569.851851851853	-584.118518518518
44318.6066061227	0	569.851999999999	-570.385185185186	-583.348148148147
44318.6066063079	0	570.384999999999	-571.066666666668	-582.177777777777
44318.6066064931	0	571.065999999999	-571.311111111112	-581.333333333332
44318.6066066667	0	571.309999999999	-571.68888888889	-580.029629629629
44318.6066068518	0	571.687999999999	-571.911111111112	-579.28148148148
44318.6066070255	0	571.909999999999	-571.962962962964	-578.303703703703
44318.6066072106	0	571.961999999999	-571.68888888889	-577.555555555555
44318.6066073958	0	571.687999999999	-571.355555555556	-577.259259259258
44318.6066075694	0	571.354999999999	-570.600000000001	-576.94074074074
44318.6066077546	0	570.598999999999	-570.200000000001	-576.688888888888
44318.6066079282	0	570.199	-569.170370370371	-576.48148148148
44318.6066081134	0	569.169	-568.481481481482	-576.318518518517
44318.6066082986	0	568.48	-567.325925925927	-576.303703703703
44318.6066084722	0	567.324	-565.437037037038	-576.348148148147
44318.6066086574	0	565.435	-563.948148148149	-576.414814814814
44318.606608831	0	563.946	-562.733333333334	-576.770370370369
44318.6066090162	0	562.731	-561.466666666667	-577.214814814814
44318.6066092014	0	561.463999999999	-560.666666666667	-577.585185185184
44318.606609375	0	560.664	-560.266666666667	-577.888888888888
44318.6066095602	0	560.264	-559.614814814816	-578.777777777777
44318.6066097338	0	559.612	-559.044444444445	-579.666666666666
44318.606609919	0	559.041999999999	-558.511111111112	-580.844444444444
44318.6066101042	0	558.508999999999	-558.037037037038	-581.903703703703
44318.6066102778	0	558.034999999999	-557.400000000001	-583.170370370369
44318.606610463	0	557.397999999999	-557.22962962963	-584.414814814814
44318.6066106481	0	557.228	-557.377777777779	-585.703703703703
44318.6066108218	0	557.376	-557.444444444445	-587.096296296295
44318.6066110069	0	557.443	-557.548148148149	-588.259259259258
44318.6066111806	0	557.547	-557.807407407408	-590.214814814814
44318.6066113657	0	557.806	-558.05925925926	-591.896296296295
44318.6066115394	0	558.058	-558.014814814816	-593.348148148147
44318.6066117245	0	558.014	-558.133333333334	-595.592592592592
44318.6066119097	0	558.133	-558.207407407408	-598.103703703703
44318.6066120833	0	558.207	-558.237037037038	-600.162962962962
44318.6066122685	0	558.237	-558.22962962963	-602.488888888888
44318.6066124421	0	558.23	-558.474074074075	-605.399999999999
44318.6066126273	0	558.474	-558.725925925927	-607.096296296295
44318.6066128125	0	558.726	-559.074074074075	-609.422222222221
44318.6066129861	0	559.074	-559.851851851853	-612.429629629629
44318.6066131713	0	559.852	-560.311111111112	-614.496296296295
44318.6066133449	0	560.310999999999	-560.88888888889	-616.348148148147
44318.6066135301	0	560.888999999999	-561.703703703704	-619.051851851851
44318.6066137037	0	561.704	-561.940740740741	-620.637037037036
44318.6066138889	0	561.940999999999	-561.903703703704	-622.614814814814
44318.6066140741	0	561.903999999999	-561.881481481482	-623.496296296295
44318.6066142477	0	561.881999999999	-561.807407407408	-624.051851851851
44318.6066144329	0	561.807999999999	-561.42962962963	-626.97037037037
44318.6066146065	0	561.429999999999	-561.311111111112	-630.488888888888
44318.6066147917	0	561.310999999999	-561.733333333334	-634.681481481481
44318.6066149769	0	561.732999999999	-562.392592592593	-638.481481481481
44318.6066151505	0	562.391999999999	-562.903703703704	-642.074074074073
44318.6066153357	0	562.902999999999	-563.074074074075	-644.088888888888
44318.6066155093	0	563.072999999999	-563.481481481482	-646.081481481481
44318.6066156944	0	563.479999999999	-563.82962962963	-648.229629629629
44318.6066158796	0	563.827999999999	-564.125925925927	-649.91111111111
44318.6066160532	0	564.123999999999	-564.266666666667	-652.503703703703
44318.6066162384	0	564.264999999999	-564.25925925926	-655.866666666666
44318.606616412	0	564.257999999999	-564.348148148149	-658.496296296295
44318.6066165972	0	564.346999999999	-564.348148148149	-660.896296296295
44318.6066167824	0	564.346999999999	-564.214814814815	-662.859259259258
44318.606616956	0	564.213999999999	-564.133333333334	-665.488888888888
44318.6066171412	0	564.132999999999	-564.348148148149	-668.666666666666
44318.6066173264	0	564.347999999999	-564.348148148149	-672.118518518518
44318.6066175	0	564.347999999999	-564.503703703704	-675.985185185184
44318.6066176852	0	564.503999999999	-564.881481481482	-680.029629629629
44318.6066178588	0	564.881999999999	-565.118518518519	-682.703703703703
44318.606618044	0	565.118999999999	-565.525925925926	-685.525925925925
44318.6066182292	0	565.525999999999	-565.814814814815	-688.999999999999
44318.6066184028	0	565.814999999999	-566.05925925926	-691.585185185184
44318.606618588	0	566.058999999999	-566.244444444445	-693.762962962962
44318.6066187616	0	566.243999999999	-566.65925925926	-695.799999999999
44318.6066189468	0	566.658999999999	-567.333333333334	-698.318518518518
44318.6066191319	0	567.332999999999	-567.785185185186	-699.355555555555
44318.6066193056	0	567.784999999999	-568.585185185186	-701.348148148147
44318.6066194907	0	568.584999999999	-569.866666666667	-703.748148148147
44318.6066196644	0	569.865999999999	-570.933333333334	-705.696296296295
44318.6066198495	0	570.932999999999	-572.081481481482	-707.629629629629
44318.6066200232	0	572.080999999999	-572.762962962963	-708.918518518518
44318.6066202083	0	572.761999999999	-573.748148148149	-710.807407407407
44318.6066203935	0	573.746999999999	-575.007407407408	-713.066666666666
44318.6066205671	0	575.005999999999	-576.051851851852	-714.533333333333
44318.6066207523	0	576.049999999999	-577.02962962963	-716.155555555555
44318.6066209259	0	577.027999999999	-577.688888888889	-717.999999999999
44318.6066211111	0	577.686999999999	-578.274074074075	-720.081481481481
44318.6066212963	0	578.271999999999	-578.42962962963	-722.266666666666
44318.6066214699	0	578.427999999999	-578.577777777778	-723.422222222221
44318.6066216551	0	578.575999999999	-578.874074074075	-724.422222222221
44318.6066218403	0	578.871999999999	-579.918518518519	-727.066666666666
44318.6066220139	0	579.915999999999	-581.103703703704	-729.955555555555
44318.6066221991	0	581.100999999999	-582.192592592593	-732.34074074074
44318.6066223727	0	582.189999999999	-583.518518518519	-734.155555555555
44318.6066225579	0	583.515999999999	-584.762962962963	-735.748148148147
44318.6066227431	0	584.759999999999	-586.074074074075	-737.785185185184
44318.6066229167	0	586.070999999999	-586.437037037038	-738.407407407407
44318.6066231018	0	586.433999999999	-587.022222222223	-739.888888888888
44318.6066232755	0	587.018999999999	-588.014814814815	-742.14074074074
44318.6066234606	0	588.011999999999	-588.666666666667	-744.422222222221
44318.6066236458	0	588.664	-588.866666666667	-746.14074074074
44318.6066238194	0	588.864	-588.807407407408	-747.296296296296
44318.6066240046	0	588.805	-588.62962962963	-748.399999999999
44318.6066241782	0	588.627	-588.392592592593	-750.237037037036
44318.6066243634	0	588.39	-588.525925925926	-752.429629629629
44318.6066245486	0	588.523	-588.822222222223	-753.622222222221
44318.6066247222	0	588.819	-589.748148148149	-756.466666666666
44318.6066249074	0	589.745	-590.792592592593	-759.34074074074
44318.606625081	0	590.789	-591.955555555556	-762.548148148147
44318.6066252662	0	591.952	-593.525925925926	-766.296296296296
44318.6066254514	0	593.522	-594.466666666667	-768.881481481481
44318.606625625	0	594.463	-594.918518518519	-770.762962962962
44318.6066258102	0	594.915	-595.02962962963	-772.54074074074
44318.6066259838	0	595.026	-595.02962962963	-775.303703703703
44318.606626169	0	595.026	-595.074074074075	-777.022222222222
44318.6066263426	0	595.07	-595.377777777778	-780.859259259259
44318.6066265278	0	595.374	-595.762962962963	-785.199999999999
44318.606626713	0	595.759	-595.962962962964	-787.718518518518
44318.6066268866	0	595.959	-595.985185185186	-791.244444444444
44318.6066270718	0	595.981	-596.533333333334	-794.525925925925
44318.6066272454	0	596.529	-596.881481481482	-796.977777777777
44318.6066274306	0	596.877	-597.303703703704	-801.185185185185
44318.6066276157	0	597.299	-597.600000000001	-804.111111111111
44318.6066277894	0	597.595	-597.918518518519	-806.051851851851
44318.6066279745	0	597.914	-598.414814814815	-808.34074074074
44318.6066281597	0	598.41	-599.000000000001	-811.392592592592
44318.6066283333	0	598.995	-599.733333333334	-814.903703703703
44318.6066285185	0	599.728	-600.400000000001	-817.94074074074
44318.6066286921	0	600.395	-600.607407407408	-819.244444444444
44318.6066288773	0	600.602	-600.807407407408	-820.977777777777
44318.6066290509	0	600.802	-601.296296296297	-824.592592592592
44318.6066292361	0	601.291	-602.05925925926	-827.333333333333
44318.6066294213	0	602.054	-602.770370370371	-829.192592592592
44318.6066295949	0	602.765	-603.814814814816	-832.051851851851
44318.6066297801	0	603.809	-604.007407407408	-833.311111111111
44318.6066299537	0	604.002	-604.125925925927	-835.059259259259
44318.6066301389	0	604.121	-604.155555555556	-836.703703703703
44318.6066303241	0	604.151	-603.977777777779	-837.837037037037
44318.6066304977	0	603.973	-604.022222222223	-839.059259259259
44318.6066306829	0	604.017	-604.377777777779	-841.044444444444
44318.6066308565	0	604.373	-604.503703703705	-843.222222222222
44318.6066310417	0	604.499	-604.622222222223	-844.585185185185
44318.6066312269	0	604.618	-605.007407407408	-847.955555555555
44318.6066314005	0	605.003	-605.829629629631	-851.614814814814
44318.6066315857	0	605.825	-606.711111111112	-855.888888888888
44318.6066317708	0	606.706	-607.607407407408	-860.088888888888
44318.6066319444	0	607.602	-608.422222222223	-863.251851851851
44318.6066321296	0	608.417	-608.88888888889	-865.91111111111
44318.6066323032	0	608.884	-609.570370370371	-868.066666666666
44318.6066324884	0	609.565	-609.911111111112	-870.814814814814
44318.606632662	0	609.906	-610.362962962964	-873.037037037036
44318.6066328472	0	610.358	-611.007407407408	-874.792592592592
44318.6066330324	0	611.002	-611.711111111112	-878.177777777777
44318.606633206	0	611.706	-612.140740740742	-880.185185185185
44318.6066333912	0	612.136	-612.429629629631	-882.481481481481
44318.6066335648	0	612.425	-612.585185185186	-883.385185185185
44318.60663375	0	612.581	-612.88888888889	-884.74074074074
44318.6066339352	0	612.885	-613.311111111112	-886.14074074074
44318.6066341088	0	613.307	-614.229629629631	-889.348148148148
44318.606634294	0	614.226	-614.903703703705	-891.288888888888
44318.6066344676	0	614.9	-615.511111111112	-893.725925925925
44318.6066346528	0	615.507	-616.68888888889	-897.385185185185
44318.606634838	0	616.685	-616.962962962964	-898.399999999999
44318.6066350116	0	616.959	-617.296296296297	-899.77037037037
44318.6066351968	0	617.292	-617.45925925926	-901.281481481481
44318.6066353704	0	617.455	-617.696296296297	-903.259259259259
44318.6066355556	0	617.692	-617.762962962964	-904.792592592592
44318.6066357407	0	617.759	-618.614814814816	-909.444444444444
44318.6066359144	0	618.611	-618.88888888889	-911.222222222221
44318.6066360995	0	618.885	-619.325925925927	-913.325925925925
44318.6066362847	0	619.322	-620.385185185186	-916.288888888888
44318.6066364583	0	620.381	-622.05925925926	-920.733333333333
44318.6066366435	0	622.055	-623.31851851852	-923.829629629629
44318.6066368171	0	623.314	-624.429629629631	-926.659259259258
44318.6066370023	0	624.425	-625.940740740742	-929.837037037036
44318.6066371759	0	625.936	-626.325925925927	-930.548148148147
44318.6066373611	0	626.321	-626.45925925926	-931.488888888888
44318.6066375463	0	626.454	-627.05925925926	-933.37037037037
44318.6066377199	0	627.054	-627.829629629631	-935.481481481481
44318.6066379051	0	627.824	-629.466666666668	-939.422222222221
44318.6066380787	0	629.461	-630.28888888889	-942.333333333332
44318.6066382639	0	630.283	-630.71851851852	-944.318518518518
44318.6066384491	0	630.713	-631.400000000001	-946.407407407406
44318.6066386227	0	631.394	-631.748148148149	-948.392592592592
44318.6066388079	0	631.742	-632.125925925927	-950.244444444444
44318.6066389931	0	632.12	-632.370370370371	-952.088888888888
44318.6066391667	0	632.364	-632.548148148149	-953.703703703703
44318.6066393518	0	632.542	-632.614814814816	-955.103703703703
44318.6066395255	0	632.609	-632.555555555557	-956.022222222221
44318.6066397106	0	632.55	-632.385185185186	-957.629629629629
44318.6066398958	0	632.38	-632.170370370371	-959.022222222221
44318.6066400694	0	632.165	-632.096296296297	-960.896296296295
44318.6066402546	0	632.091	-631.851851851853	-963.437037037036
44318.6066404282	0	631.847	-631.896296296297	-968.429629629629
44318.6066406134	0	631.891	-632.666666666668	-972.962962962962
44318.606640787	0	632.661	-634.229629629631	-977.74074074074
44318.6066409722	0	634.224	-636.081481481483	-981.933333333332
44318.6066411574	0	636.076	-638.333333333335	-986.044444444444
44318.606641331	0	638.328	-640.155555555557	-988.918518518518
44318.6066415162	0	640.15	-642.422222222223	-992.11111111111
44318.6066416898	0	642.417	-645.074074074075	-995.266666666666
44318.606641875	0	645.069	-647.644444444446	-998.237037037036
44318.6066420602	0	647.639	-649.525925925927	-1000.19259259259
44318.6066422338	0	649.52	-652.629629629631	-1003.01481481481
44318.606642419	0	652.624	-655.71851851852	-1005.94074074074
44318.6066425926	0	655.713	-658.007407407408	-1007.94814814815
44318.6066427778	0	658.002	-659.674074074075	-1009.26666666667
44318.606642963	0	659.669	-660.244444444445	-1009.78518518518
44318.6066431366	0	660.239	-660.548148148149	-1009.97037037037
44318.6066433218	0	660.543	-661.014814814816	-1010.77037037037
44318.6066435069	0	661.01	-661.874074074075	-1011.99259259259
44318.6066436806	0	661.869	-662.703703703705	-1012.95555555555
44318.6066438657	0	662.699	-663.222222222223	-1014.07407407407
44318.6066440394	0	663.218	-664.022222222223	-1015.45185185185
44318.6066442245	0	664.018	-664.400000000001	-1016.45185185185
44318.6066443981	0	664.396	-664.681481481482	-1017.61481481481
44318.6066445833	0	664.677	-664.903703703705	-1019.62222222222
44318.6066447685	0	664.899	-664.948148148149	-1021.17037037037
44318.6066449421	0	664.943	-664.911111111112	-1022.54814814815
44318.6066451273	0	664.906	-664.777777777779	-1025.05185185185
44318.6066453009	0	664.773	-664.866666666667	-1026.77777777778
44318.6066454861	0	664.862	-664.65925925926	-1028.96296296296
44318.6066456713	0	664.655	-664.851851851853	-1031.97037037037
44318.6066458449	0	664.848	-665.340740740742	-1035.07407407407
44318.6066460301	0	665.337	-665.651851851853	-1037.2962962963
44318.6066462037	0	665.648	-666.251851851853	-1040.25185185185
44318.6066463889	0	666.248	-666.711111111112	-1043.46666666667
44318.6066465741	0	666.707	-667.103703703705	-1046.51851851852
44318.6066467477	0	667.1	-667.340740740742	-1049.54814814815
44318.6066469329	0	667.337	-667.303703703705	-1051.22222222222
44318.6066471065	0	667.3	-667.081481481482	-1053.83703703704
44318.6066472917	0	667.078	-667.000000000001	-1056.02222222222
44318.6066474769	0	666.997	-667.170370370371	-1059.80740740741
44318.6066476505	0	667.167	-667.170370370371	-1061.6962962963
44318.6066478357	0	667.167	-667.48888888889	-1065.15555555555
44318.6066480093	0	667.486	-667.637037037038	-1067.02962962963
44318.6066481944	0	667.634	-667.874074074075	-1069.68148148148
44318.6066483796	0	667.871	-668.762962962964	-1073.83703703704
44318.6066485532	0	668.76	-669.985185185186	-1078.40740740741
44318.6066487384	0	669.982	-670.674074074075	-1081.59259259259
44318.606648912	0	670.671	-670.540740740742	-1083.75555555555
44318.6066490972	0	670.538	-670.62962962963	-1085.60740740741
44318.6066492824	0	670.627	-670.614814814816	-1087.86666666667
44318.606649456	0	670.612	-670.948148148149	-1090.06666666667
44318.6066496412	0	670.945	-671.518518518519	-1093.12592592593
44318.6066498264	0	671.515	-672.111111111112	-1096.2
44318.60665	0	672.108	-672.62962962963	-1100.0962962963
44318.6066501852	0	672.627	-672.933333333334	-1103.05185185185
44318.6066503588	0	672.931	-673.103703703705	-1106.68148148148
44318.606650544	0	673.101	-673.429629629631	-1108.0962962963
44318.6066507292	0	673.427	-673.592592592594	-1108.88888888889
44318.6066509028	0	673.59	-673.792592592594	-1110.40740740741
44318.606651088	0	673.79	-674.081481481482	-1112.82962962963
44318.6066512616	0	674.079	-674.451851851853	-1115.52592592593
44318.6066514468	0	674.449	-674.548148148149	-1116.59259259259
44318.6066516319	0	674.545	-675.118518518519	-1119.3037037037
44318.6066518056	0	675.115	-675.600000000001	-1120.38518518518
44318.6066519907	0	675.596	-676.681481481482	-1124.74074074074
44318.6066521644	0	676.677	-677.118518518519	-1126.96296296296
44318.6066523495	0	677.114	-677.866666666668	-1129.86666666667
44318.6066525232	0	677.862	-678.570370370371	-1132.38518518518
44318.6066527083	0	678.566	-678.696296296297	-1133.67407407407
44318.6066528935	0	678.692	-678.696296296297	-1136.3037037037
44318.6066530671	0	678.692	-678.851851851853	-1137.52592592592
44318.6066532523	0	678.848	-679.007407407408	-1138.91111111111
44318.6066534375	0	679.004	-679.385185185186	-1141.32592592593
44318.6066536111	0	679.382	-680.607407407408	-1145.31851851852
44318.6066537963	0	680.604	-682.303703703705	-1149.82222222222
44318.6066539699	0	682.3	-683.274074074075	-1151.82962962963
44318.6066541551	0	683.27	-684.25925925926	-1154.08888888889
44318.6066543403	0	684.255	-684.518518518519	-1155.28148148148
44318.6066545139	0	684.514	-685.185185185186	-1157.14814814815
44318.6066546991	0	685.181	-686.392592592593	-1159.65185185185
44318.6066548727	0	686.388	-687.674074074075	-1162.41481481481
44318.6066550579	0	687.669	-689.451851851853	-1165.66666666667
44318.6066552315	0	689.447	-691.118518518519	-1168.58518518518
44318.6066554167	0	691.114	-692.88888888889	-1171.25925925926
44318.6066556018	0	692.884	-695.392592592593	-1174.28148148148
44318.6066557755	0	695.388	-696.651851851853	-1176.35555555555
44318.6066559606	0	696.647	-697.051851851853	-1177.32592592592
44318.6066561343	0	697.047	-697.992592592593	-1178.76296296296
44318.6066563194	0	697.988	-698.755555555556	-1180.07407407407
44318.6066565046	0	698.751	-699.051851851853	-1180.82222222222
44318.6066566782	0	699.047	-699.525925925927	-1181.98518518518
44318.6066568634	0	699.521	-700.451851851853	-1183.88148148148
44318.606657037	0	700.447	-700.881481481482	-1185.1037037037
44318.6066572222	0	700.877	-701.081481481482	-1186.03703703704
44318.6066574074	0	701.077	-701.622222222223	-1188.14814814815
44318.606657581	0	701.618	-702.162962962964	-1191.53333333333
44318.6066577662	0	702.159	-702.82962962963	-1194.4962962963
44318.6066579398	0	702.826	-703.266666666667	-1196.85925925926
44318.606658125	0	703.263	-703.651851851853	-1199.41481481481
44318.6066583102	0	703.648	-704.200000000001	-1202.5037037037
44318.6066584838	0	704.196	-704.555555555556	-1204.85925925926
44318.606658669	0	704.552	-705.266666666667	-1207.14814814815
44318.6066588542	0	705.263	-705.503703703704	-1209.71111111111
44318.6066590278	0	705.5	-705.866666666667	-1211.55555555555
44318.606659213	0	705.863	-706.318518518519	-1214.22222222222
44318.6066593866	0	706.315	-706.644444444445	-1216.03703703704
44318.6066595718	0	706.641	-707.340740740741	-1219.00740740741
44318.6066597454	0	707.337	-707.955555555556	-1221.91111111111
44318.6066599306	0	707.952	-707.903703703704	-1224.02222222222
44318.6066601157	0	707.9	-707.770370370371	-1227.28888888889
44318.6066602894	0	707.767	-707.592592592593	-1228.84444444444
44318.6066604745	0	707.589	-707.274074074075	-1231.94074074074
44318.6066606597	0	707.27	-706.985185185186	-1234.32592592593
44318.6066608333	0	706.981	-706.777777777778	-1236.84444444444
44318.6066610185	0	706.774	-706.792592592593	-1238.97037037037
44318.6066611921	0	706.789	-706.496296296297	-1243.88148148148
44318.6066613773	0	706.493	-706.155555555556	-1247.65925925926
44318.6066615625	0	706.152	-706.051851851852	-1252.11851851852
44318.6066617361	0	706.048	-706.103703703704	-1255.94814814815
44318.6066619213	0	706.1	-706.800000000001	-1259.94074074074
44318.6066620949	0	706.796	-708.02962962963	-1264.57777777778
44318.6066622801	0	708.026	-708.85925925926	-1267.05185185185
44318.6066624653	0	708.856	-710.748148148149	-1270.80740740741
44318.6066626389	0	710.745	-713.437037037038	-1275.51111111111
44318.6066628241	0	713.434	-715.400000000001	-1278.71111111111
44318.6066629977	0	715.397	-717.007407407408	-1281.55555555555
44318.6066631829	0	717.004	-718.607407407408	-1284.41481481481
44318.6066633681	0	718.604	-718.896296296297	-1286.25925925926
44318.6066635417	0	718.893	-718.896296296297	-1288.20740740741
44318.6066637269	0	718.893	-718.570370370371	-1290.05925925926
44318.6066639005	0	718.567	-718.200000000001	-1291.97037037037
44318.6066640857	0	718.197	-717.585185185186	-1293.8962962963
44318.6066642593	0	717.582	-716.65925925926	-1296.51111111111
44318.6066644444	0	716.656	-716.45925925926	-1297.68148148148
44318.6066646296	0	716.656	-716.45925925926	-1297.68148148148
44318.6066648032	0	716.456	-716.437037037038	-1298.52592592592
44318.6066649884	0	716.456	-716.437037037038	-1298.52592592592
44318.606665162	0	716.434	-716.437037037038	-1298.52592592592
44318.6066653472	0	716.434	-717.711111111112	-1302.25185185185
44318.6066655324	0	717.708	-721.066666666667	-1304.37037037037
44318.606665706	0	721.064	-723.051851851852	-1304.75555555555
44318.6066658912	0	723.049	-725.466666666667	-1304.99259259259
44318.6066660648	0	725.464	-727.407407407408	-1305.03703703704
44318.60666625	0	727.405	-729.074074074074	-1304.85185185185
44318.6066664352	0	729.072	-730.703703703704	-1304.9037037037
44318.6066666088	0	730.702	-732.022222222223	-1304.92592592592
44318.606666794	0	732.021	-732.940740740741	-1304.94814814815
44318.6066669676	0	732.94	-734.444444444445	-1304.9037037037
44318.6066671528	0	734.444	-736.548148148149	-1304.9037037037
44318.606667338	0	736.548	-738.133333333334	-1304.97037037037
44318.6066675116	0	738.133	-739.444444444445	-1304.96296296296
44318.6066676968	0	739.444	-740.503703703704	-1304.91111111111
44318.6066678704	0	740.503	-740.874074074075	-1304.72592592592
44318.6066680556	0	740.873	-741.577777777778	-1304.67407407407
44318.6066682407	0	741.577	-742.170370370371	-1304.6962962963
44318.6066684144	0	742.17	-742.488888888889	-1304.71851851852
44318.6066685995	0	742.489	-742.681481481482	-1304.83703703704
44318.6066687732	0	742.682	-742.896296296297	-1305.03703703704
44318.6066689583	0	742.897	-743.333333333334	-1305.14814814815
44318.6066691435	0	743.334	-743.674074074075	-1305.36296296296
44318.6066693171	0	743.675	-743.911111111112	-1305.62962962963
44318.6066695023	0	743.912	-743.911111111112	-1305.99259259259
44318.6066696759	0	743.912	-743.837037037038	-1306.43703703704
44318.6066698611	0	743.838	-743.85925925926	-1306.87407407407
44318.6066700463	0	743.86	-743.807407407408	-1307.42222222222
44318.6066702199	0	743.808	-743.281481481482	-1308.09629629629
44318.6066704051	0	743.282	-742.807407407408	-1308.45185185185
44318.6066705787	0	742.808	-741.837037037038	-1309.11851851852
44318.6066707639	0	741.838	-741.044444444445	-1309.74074074074
44318.6066709491	0	741.045	-740.362962962964	-1310.4
44318.6066711227	0	740.364	-739.940740740741	-1310.74074074074
44318.6066713079	0	739.942	-739.066666666667	-1311.58518518518
44318.6066714931	0	739.068	-738.681481481482	-1311.97037037037
44318.6066716667	0	738.683	-738.08888888889	-1312.33333333333
44318.6066718518	0	738.09	-737.533333333334	-1312.83703703704
44318.6066720255	0	737.534	-737.007407407408	-1313.48888888889
44318.6066722106	0	737.008	-736.614814814816	-1314.06666666667
44318.6066723843	0	736.615	-736.214814814816	-1314.60740740741
44318.6066725694	0	736.215	-735.651851851853	-1314.99259259259
44318.6066727546	0	735.652	-734.933333333334	-1316.05925925926
44318.6066729282	0	734.933	-734.400000000001	-1316.74074074074
44318.6066731134	0	734.4	-733.822222222223	-1317.40740740741
44318.606673287	0	733.822	-733.311111111112	-1318.4
44318.6066734722	0	733.311	-732.911111111112	-1319.78518518518
44318.6066736574	0	732.911	-732.570370370371	-1321.97037037037
44318.6066738426	0	732.57	-732.65925925926	-1324.31851851852
44318.6066740162	0	732.659	-732.777777777779	-1326.6
44318.6066741898	0	732.778	-732.911111111112	-1329.27407407407
44318.606674375	0	732.911	-733.177777777778	-1331.96296296296
44318.6066745602	0	733.178	-733.466666666667	-1334.54814814815
44318.6066747338	0	733.467	-733.474074074075	-1337.26666666667
44318.606674919	0	733.474	-733.200000000001	-1339.68888888889
44318.6066750926	0	733.2	-732.911111111112	-1342.77777777778
44318.6066752778	0	732.911	-732.837037037038	-1344.8962962963
44318.606675463	0	732.837	-733.000000000001	-1347.98518518518
44318.6066756366	0	733	-733.281481481482	-1350.83703703704
44318.6066758218	0	733.281	-733.651851851853	-1355.14814814815
44318.6066760069	0	733.651	-733.985185185186	-1358.18518518518
44318.6066761806	0	733.984	-734.251851851853	-1361.13333333333
44318.6066763657	0	734.251	-734.370370370371	-1363.20740740741
44318.6066765394	0	734.37	-734.681481481482	-1366.3037037037
44318.6066767245	0	734.681	-734.88888888889	-1368.0962962963
44318.6066768981	0	734.888	-734.970370370371	-1369.14814814815
44318.6066770833	0	734.969	-735.037037037038	-1373.17037037037
44318.6066772685	0	735.036	-735.014814814816	-1376.22962962963
44318.6066774421	0	735.014	-735.148148148149	-1379.2
44318.6066776273	0	735.147	-735.511111111112	-1381.64444444444
44318.6066778009	0	735.51	-735.992592592593	-1385.05185185185
44318.6066779861	0	735.991	-736.355555555556	-1386.84444444444
44318.6066781597	0	736.354	-737.511111111112	-1390.62962962963
44318.6066783449	0	737.51	-739.081481481482	-1394.47407407407
44318.6066785301	0	739.08	-740.08888888889	-1396.91851851852
44318.6066787153	0	740.087	-741.385185185186	-1399.8962962963
44318.6066788889	0	741.383	-742.940740740741	-1403.33333333333
44318.6066790741	0	742.939	-743.48888888889	-1404.57037037037
44318.6066792477	0	743.487	-744.02962962963	-1407.3037037037
44318.6066794329	0	744.028	-744.200000000001	-1409.71111111111
44318.6066796065	0	744.198	-744.200000000001	-1411.32592592593
44318.6066797917	0	744.198	-744.414814814815	-1414.05925925926
44318.6066799769	0	744.413	-744.577777777778	-1417.20740740741
44318.6066801505	0	744.576	-744.777777777779	-1419.31111111111
44318.6066803357	0	744.776	-745.674074074075	-1422.04444444444
44318.6066805093	0	745.672	-746.800000000001	-1425.0962962963
44318.6066806944	0	746.798	-748.074074074075	-1428.7037037037
44318.6066808796	0	748.072	-749.266666666667	-1431.35555555555
44318.6066810532	0	749.265	-750.303703703705	-1434.1037037037
44318.6066812384	0	750.302	-751.207407407408	-1436.05185185185
44318.606681412	0	751.206	-751.829629629631	-1437.72592592593
44318.6066815972	0	751.828	-751.948148148149	-1438.05925925926
44318.6066817824	0	751.947	-751.955555555556	-1438.43703703704
44318.606681956	0	751.954	-751.970370370371	-1440.22222222222
44318.6066821412	0	751.969	-752.192592592593	-1442.65185185185
44318.6066823148	0	752.191	-752.525925925927	-1444.20740740741
44318.6066825	0	752.524	-752.807407407408	-1445.55555555555
44318.6066826736	0	752.805	-753.48888888889	-1447.96296296296
44318.6066828704	0	753.486	-754.200000000001	-1449.92592592592
44318.606683044	0	754.197	-754.674074074075	-1451.93333333333
44318.6066832176	0	754.671	-754.755555555556	-1453.66666666667
44318.6066834028	0	754.752	-754.837037037038	-1454.64444444444
44318.606683588	0	754.833	-754.555555555556	-1456.95555555555
44318.6066837616	0	754.552	-754.444444444445	-1459.2
44318.6066839468	0	754.441	-754.451851851853	-1462.71851851852
44318.6066841204	0	754.448	-754.562962962964	-1465.39259259259
44318.6066843056	0	754.559	-754.533333333334	-1468.17037037037
44318.6066844907	0	754.529	-754.844444444445	-1470.74814814815
44318.6066846644	0	754.84	-754.985185185186	-1472.87407407407
44318.6066848495	0	754.981	-754.918518518519	-1473.51111111111
44318.6066850232	0	754.914	-754.740740740741	-1475.7037037037
44318.6066852083	0	754.736	-754.548148148149	-1477.11851851852
44318.6066853819	0	754.543	-754.296296296297	-1477.88888888889
44318.6066855671	0	754.291	-754.118518518519	-1478.7037037037
44318.6066857523	0	754.113	-753.518518518519	-1480.14074074074
44318.6066859259	0	753.513	-752.82962962963	-1481.9037037037
44318.6066861111	0	752.824	-752.192592592593	-1483.88888888889
44318.6066862963	0	752.187	-751.785185185186	-1485.60740740741
44318.6066864699	0	751.78	-751.496296296297	-1487.42962962963
44318.6066866551	0	751.491	-751.503703703704	-1489.33333333333
44318.6066868287	0	751.498	-751.525925925927	-1491.14074074074
44318.6066870139	0	751.52	-751.733333333334	-1494
44318.6066871991	0	751.727	-751.955555555556	-1498.08888888889
44318.6066873727	0	751.949	-752.133333333334	-1500.33333333333
44318.6066875579	0	752.127	-752.103703703704	-1503.88148148148
44318.6066877315	0	752.097	-752.237037037038	-1507.20740740741
44318.6066879167	0	752.23	-752.555555555556	-1510.22962962963
44318.6066881018	0	752.549	-752.600000000001	-1512.51111111111
44318.6066882755	0	752.593	-752.570370370371	-1514.43703703704
44318.6066884606	0	752.563	-752.555555555556	-1517.86666666667
44318.6066886343	0	752.548	-752.555555555556	-1520.51111111111
44318.6066888194	0	752.548	-752.725925925927	-1523.16296296296
44318.6066890046	0	752.718	-753.407407407408	-1526.62962962963
44318.6066891782	0	753.399	-753.703703703704	-1528.76296296296
44318.6066893634	0	753.695	-754.45925925926	-1532.28888888889
44318.6066895486	0	754.451	-755.637037037038	-1536.64444444444
44318.6066897222	0	755.629	-756.903703703704	-1540.33333333333
44318.6066899074	0	756.896	-758.525925925927	-1544.77037037037
44318.606690081	0	758.518	-760.281481481482	-1548.5037037037
44318.6066902662	0	760.274	-761.585185185186	-1550.99259259259
44318.6066904398	0	761.578	-762.933333333334	-1553.59259259259
44318.606690625	0	762.926	-763.577777777779	-1554.82962962963
44318.6066908102	0	763.57	-764.311111111112	-1556.39259259259
44318.6066909838	0	764.303	-764.82962962963	-1557.76296296296
44318.606691169	0	764.822	-764.896296296297	-1559.06666666667
44318.6066913542	0	764.889	-765.222222222223	-1560.79259259259
44318.6066915278	0	765.215	-765.651851851853	-1562.56296296296
44318.606691713	0	765.645	-766.600000000001	-1565.0962962963
44318.6066918866	0	766.593	-767.874074074075	-1567.14074074074
44318.6066920718	0	767.867	-769.000000000001	-1568.80740740741
44318.6066922569	0	768.993	-770.955555555556	-1571.41481481481
44318.6066924306	0	770.949	-772.82962962963	-1573.74814814815
44318.6066926157	0	772.823	-774.392592592593	-1575.67407407407
44318.6066927894	0	774.386	-775.422222222223	-1577.33333333333
44318.6066929745	0	775.416	-776.45925925926	-1579.08148148148
44318.6066931481	0	776.453	-776.696296296297	-1579.87407407407
44318.6066933333	0	776.69	-777.85925925926	-1581.27407407407
44318.6066935185	0	777.853	-778.451851851853	-1582.26666666667
44318.6066936921	0	778.446	-779.200000000001	-1583.85185185185
44318.6066938773	0	779.194	-779.822222222223	-1585.0962962963
44318.6066940509	0	779.816	-780.62962962963	-1586.34814814815
44318.6066942361	0	780.623	-781.45925925926	-1587.4962962963
44318.6066944213	0	781.453	-782.325925925927	-1588.94074074074
44318.6066945949	0	782.32	-783.103703703705	-1590.17037037037
44318.6066947801	0	783.098	-783.637037037038	-1591.63703703704
44318.6066949537	0	783.631	-784.096296296297	-1592.96296296296
44318.6066951389	0	784.09	-784.88888888889	-1595.58518518518
44318.6066953241	0	784.883	-786.214814814816	-1598.28888888889
44318.6066954977	0	786.209	-787.622222222223	-1601.05925925926
44318.6066956829	0	787.616	-788.451851851853	-1602.08148148148
44318.6066958565	0	788.446	-790.325925925927	-1604.60740740741
44318.6066960417	0	790.32	-792.82962962963	-1607.73333333333
44318.6066962269	0	792.824	-794.770370370371	-1610.24444444444
44318.6066964005	0	794.765	-796.600000000001	-1612.87407407407
44318.6066965857	0	796.595	-797.570370370371	-1614.62962962963
44318.6066967593	0	797.565	-797.85925925926	-1615.1037037037
44318.6066969444	0	797.854	-798.407407407408	-1616.25925925926
44318.6066971296	0	798.402	-799.192592592593	-1617.86666666667
44318.6066973032	0	799.187	-799.992592592593	-1619.1037037037
44318.6066974884	0	799.987	-801.45925925926	-1621.81481481481
44318.606697662	0	801.454	-801.822222222223	-1622.63703703704
44318.6066978472	0	801.817	-803.044444444445	-1624.8962962963
44318.6066980324	0	803.039	-803.851851851852	-1626.28888888889
44318.606698206	0	803.846	-804.585185185186	-1628
44318.6066983912	0	804.579	-805.155555555556	-1629.73333333333
44318.6066985648	0	805.149	-805.748148148149	-1631.45185185185
44318.60669875	0	805.742	-805.866666666667	-1632.4
44318.6066989352	0	805.861	-806.977777777778	-1635.20740740741
44318.6066991088	0	806.972	-808.007407407408	-1637.83703703704
44318.606699294	0	808.002	-810.051851851852	-1641.57777777778
44318.6066994792	0	810.046	-811.792592592593	-1645.05925925926
44318.6066996528	0	811.787	-813.162962962964	-1648.20740740741
44318.606699838	0	813.157	-813.955555555556	-1650.25185185185
44318.6067000116	0	813.95	-814.925925925926	-1652
44318.6067001968	0	814.92	-816.222222222223	-1655.08148148148
44318.6067003704	0	816.216	-816.888888888889	-1657.14074074074
44318.6067005556	0	816.883	-817.62962962963	-1659.34814814815
44318.6067007407	0	817.624	-818.066666666667	-1661.28148148148
44318.6067009144	0	818.061	-818.674074074075	-1663.27407407407
44318.6067010995	0	818.668	-819.066666666667	-1664.91111111111
44318.6067012732	0	819.061	-819.207407407408	-1665.35555555555
44318.6067014583	0	819.202	-819.770370370371	-1667.24444444444
44318.6067016435	0	819.765	-820.007407407408	-1668.25925925926
44318.6067018171	0	820.002	-820.192592592593	-1670.03703703704
44318.6067020023	0	820.187	-820.518518518519	-1671.97777777778
44318.6067021759	0	820.513	-820.82962962963	-1674.62962962963
44318.6067023611	0	820.824	-821.400000000001	-1677.88888888889
44318.6067025347	0	821.394	-821.85925925926	-1680.87407407407
44318.6067027199	0	821.853	-822.133333333334	-1681.79259259259
44318.6067029051	0	822.127	-823.585185185186	-1686.08148148148
44318.6067030787	0	823.579	-824.866666666667	-1689.33333333333
44318.6067032639	0	824.86	-826.407407407408	-1693.39259259259
44318.6067034491	0	826.401	-827.207407407408	-1695.51851851852
44318.6067036227	0	827.201	-827.681481481482	-1697.14074074074
44318.6067038079	0	827.675	-828.118518518519	-1699.48148148148
44318.6067039815	0	828.112	-828.688888888889	-1701.62962962963
44318.6067041667	0	828.682	-829.200000000001	-1703.31111111111
44318.6067043403	0	829.193	-829.622222222223	-1705.05925925926
44318.6067045255	0	829.615	-829.711111111112	-1706.02222222222
44318.6067047106	0	829.704	-830.214814814815	-1707.93333333333
44318.6067048843	0	830.208	-831.185185185186	-1710.68888888889
44318.6067050694	0	831.178	-832.65925925926	-1713.92592592593
44318.6067052546	0	832.652000000001	-835.133333333334	-1718.45185185185
44318.6067054282	0	835.126000000001	-837.177777777778	-1722.1037037037
44318.6067056134	0	837.170000000001	-838.555555555556	-1724.99259259259
44318.606705787	0	838.548000000001	-839.65925925926	-1727.85185185185
44318.6067059722	0	839.652000000001	-840.340740740741	-1730.14814814815
44318.6067061574	0	840.333000000001	-840.518518518519	-1732.86666666667
44318.606706331	0	840.511000000001	-840.688888888889	-1735.76296296296
44318.6067065162	0	840.681000000001	-841.125925925926	-1738.37037037037
44318.6067066898	0	841.118000000001	-841.644444444445	-1740.95555555556
44318.606706875	0	841.637000000001	-842.955555555556	-1745.17777777778
44318.6067070602	0	842.948000000001	-843.874074074075	-1748.82222222222
44318.6067072338	0	843.867000000001	-844.733333333334	-1752.06666666667
44318.606707419	0	844.726000000001	-845.525925925926	-1755.04444444444
44318.6067075926	0	845.519000000001	-847.214814814815	-1759.08148148148
44318.6067077778	0	847.208000000001	-849.503703703704	-1762.91111111111
44318.6067079514	0	849.497000000001	-852.088888888889	-1766.17037037037
44318.6067081366	0	852.082000000001	-855.185185185186	-1769.35555555556
44318.6067083218	0	855.178000000001	-858.066666666667	-1771.80740740741
44318.6067084954	0	858.059000000001	-860.977777777778	-1774.07407407407
44318.6067086806	0	860.970000000001	-863.555555555556	-1775.91851851852
44318.6067088657	0	863.548000000001	-863.918518518519	-1776.02222222222
44318.6067090394	0	863.911000000001	-864.540740740741	-1776.31111111111
44318.6067092245	0	864.533000000001	-865.103703703704	-1776.83703703704
44318.6067093981	0	865.096000000001	-866.288888888889	-1778.17777777778
44318.6067095833	0	866.281000000001	-866.888888888889	-1779.19259259259
44318.6067097569	0	866.881000000001	-867.518518518519	-1780.14074074074
44318.6067099421	0	867.511000000001	-868.348148148149	-1780.88888888889
44318.6067101273	0	868.341000000001	-869.614814814815	-1781.64444444444
44318.6067103009	0	869.608000000001	-872.088888888889	-1782.71851851852
44318.6067104861	0	872.082000000001	-873.65925925926	-1783.2
44318.6067106713	0	873.652000000001	-876.481481481482	-1783.7037037037
44318.6067108449	0	876.474000000001	-878.540740740741	-1783.91111111111
44318.6067110301	0	878.533000000001	-881.496296296297	-1784.03703703704
44318.6067112153	0	881.489000000001	-885.281481481482	-1784.1037037037
44318.6067113889	0	885.274000000001	-889.140740740741	-1784.1037037037
44318.6067115741	0	889.133000000001	-893.237037037038	-1783.84444444444
44318.6067117477	0	893.229000000001	-897.222222222223	-1783.75555555556
44318.6067119329	0	897.214000000001	-899.666666666667	-1783.62962962963
44318.6067121065	0	899.658000000001	-901.844444444445	-1783.59259259259
44318.6067122917	0	901.836000000001	-902.911111111112	-1783.5037037037
44318.6067124769	0	902.903000000001	-903.948148148149	-1783.39259259259
44318.6067126505	0	903.940000000001	-905.051851851852	-1783.1037037037
44318.6067128357	0	905.044000000001	-906.325925925927	-1782.5037037037
44318.6067130093	0	906.318000000001	-907.711111111112	-1782.1037037037
44318.6067131944	0	907.703000000001	-909.674074074075	-1781.52592592593
44318.6067133796	0	909.666000000001	-911.903703703704	-1780.79259259259
44318.6067135532	0	911.896000000001	-913.962962962964	-1780.27407407407
44318.6067137384	0	913.955000000001	-916.666666666667	-1779.54814814815
44318.606713912	0	916.659000000001	-919.422222222223	-1778.85185185185
44318.6067140972	0	919.415000000001	-923.585185185186	-1777.95555555556
44318.6067142824	0	923.578000000001	-927.570370370371	-1777.08888888889
44318.606714456	0	927.563000000001	-930.096296296297	-1776.40740740741
44318.6067146412	0	930.089000000001	-932.244444444445	-1775.91851851852
44318.6067148148	0	932.237000000001	-934.274074074075	-1775.26666666667
44318.606715	0	934.267000000001	-935.585185185186	-1774.86666666667
44318.6067151736	0	935.578000000001	-936.792592592593	-1774.37037037037
44318.6067153588	0	936.785000000001	-938.08888888889	-1773.9037037037
44318.606715544	0	938.081000000001	-939.096296296297	-1773.24444444444
44318.6067157176	0	939.088000000001	-939.177777777778	-1773.02222222222
44318.6067159028	0	939.169000000001	-939.266666666667	-1772.46666666667
44318.6067160764	0	939.258000000001	-938.933333333334	-1772.27407407407
44318.6067162616	0	938.925000000001	-938.62962962963	-1772.20740740741
44318.6067164468	0	938.621000000001	-938.274074074075	-1772.08888888889
44318.6067166204	0	938.265000000001	-938.140740740741	-1772.11851851852
44318.6067168056	0	938.132000000001	-937.511111111112	-1772.36296296296
44318.6067169792	0	937.502000000001	-936.103703703704	-1772.8962962963
44318.6067171644	0	936.095000000001	-935.014814814815	-1773.61481481481
44318.6067173495	0	935.006000000001	-933.807407407408	-1774.31851851852
44318.6067175232	0	933.799000000001	-932.992592592593	-1774.95555555556
44318.6067177083	0	932.984000000001	-932.42962962963	-1775.4962962963
44318.6067178819	0	932.421000000001	-931.755555555556	-1776.34074074074
44318.6067180671	0	931.747000000001	-931.192592592593	-1777.05185185185
44318.6067182523	0	931.184000000001	-930.488888888889	-1778.63703703704
44318.6067184259	0	930.480000000001	-929.474074074075	-1780.48888888889
44318.6067186111	0	929.465000000001	-928.525925925926	-1782.24444444444
44318.6067187847	0	928.517000000001	-927.651851851852	-1784.28148148148
44318.6067189699	0	927.643000000001	-926.940740740741	-1786.05185185185
44318.6067191551	0	926.932000000001	-926.177777777778	-1787.92592592593
44318.6067193287	0	926.169000000001	-925.45925925926	-1790.21481481481
44318.6067195139	0	925.450000000001	-924.903703703704	-1791.82962962963
44318.6067196875	0	924.894000000001	-924.466666666667	-1793.3037037037
44318.6067198727	0	924.457000000001	-924.177777777778	-1794.96296296296
44318.6067200579	0	924.168000000001	-923.955555555556	-1797.53333333333
44318.6067202315	0	923.946000000001	-923.911111111112	-1800.26666666667
44318.6067204167	0	923.902000000001	-924.02962962963	-1802.25185185185
44318.6067206018	0	924.021000000001	-924.170370370371	-1804.2
44318.6067207755	0	924.162000000001	-924.333333333334	-1806.62962962963
44318.6067209606	0	924.325000000001	-924.237037037038	-1808.84444444444
44318.6067211343	0	924.229000000001	-924.214814814815	-1812.14074074074
44318.6067213194	0	924.207000000001	-924.274074074075	-1813.74074074074
44318.6067215046	0	924.266000000001	-924.207407407408	-1817.17037037037
44318.6067216782	0	924.199000000001	-924.274074074075	-1819.85925925926
44318.6067218634	0	924.266000000001	-924.422222222223	-1823.56296296296
44318.606722037	0	924.414000000001	-924.451851851852	-1826.78518518518
44318.6067222222	0	924.444000000001	-924.474074074075	-1829.36296296296
44318.6067223958	0	924.466000000001	-924.407407407408	-1832.34074074074
44318.606722581	0	924.399000000001	-924.496296296297	-1834.88888888889
44318.6067227662	0	924.488000000001	-924.644444444445	-1836.97777777778
44318.6067229398	0	924.636000000001	-924.777777777778	-1838.71851851852
44318.606723125	0	924.769000000001	-925.133333333334	-1842.45185185185
44318.6067232986	0	925.125000000001	-925.496296296297	-1845.85185185185
44318.6067234838	0	925.488000000001	-925.733333333334	-1847.33333333333
44318.606723669	0	925.725000000001	-925.955555555556	-1850.27407407407
44318.6067238426	0	925.947000000001	-926.392592592593	-1853.88148148148
44318.6067240278	0	926.384000000001	-926.970370370371	-1857.04444444444
44318.606724213	0	926.962000000001	-927.274074074075	-1859.68148148148
44318.6067243866	0	927.266000000001	-927.592592592593	-1862.08148148148
44318.6067245718	0	927.585000000001	-928.074074074075	-1865.32592592593
44318.6067247454	0	928.066000000001	-928.348148148149	-1866.57777777778
44318.6067249306	0	928.340000000001	-929.081481481482	-1869.0962962963
44318.6067251157	0	929.073000000001	-930.785185185186	-1874.19259259259
44318.6067252894	0	930.777000000001	-931.733333333334	-1877.78518518518
44318.6067254745	0	931.725	-933.392592592593	-1883
44318.6067256481	0	933.384	-935.155555555556	-1888.28888888889
44318.6067258333	0	935.147000000001	-936.074074074075	-1892.2962962963
44318.6067260185	0	936.066	-936.614814814815	-1894.53333333333
44318.6067261921	0	936.607000000001	-937.014814814815	-1897.35555555555
44318.6067263773	0	937.007000000001	-937.311111111112	-1899.59259259259
44318.6067265509	0	937.303000000001	-937.562962962963	-1901.38518518518
44318.6067267361	0	937.555000000001	-937.696296296297	-1903.43703703704
44318.6067269213	0	937.688000000001	-937.696296296297	-1906.41481481481
44318.6067270949	0	937.688000000001	-937.85925925926	-1908.11111111111
44318.6067272801	0	937.851000000001	-938.496296296297	-1911.57777777778
44318.6067274537	0	938.488000000001	-939.703703703704	-1915.94074074074
44318.6067276389	0	939.695000000001	-941.762962962964	-1921.28148148148
44318.6067278241	0	941.754	-943.562962962964	-1925.15555555556
44318.6067279977	0	943.554	-945.711111111112	-1929.14814814815
44318.6067281829	0	945.702	-947.496296296297	-1932.00740740741
44318.6067283565	0	947.487	-948.837037037038	-1934.03703703704
44318.6067285417	0	948.828	-949.911111111112	-1935.4
44318.6067287153	0	949.902	-951.392592592593	-1937.08148148148
44318.6067289005	0	951.383	-953.333333333334	-1938.97777777778
44318.6067290857	0	953.324	-953.333333333334	-1938.97777777778
44318.6067292593	0	953.324	-953.377777777778	-1939.02222222222
44318.6067294444	0	953.368	-953.474074074075	-1939.12592592593
44318.6067296181	0	953.464	-954.511111111112	-1940.28148148148
44318.6067298032	0	954.501	-958.000000000001	-1944.40740740741
44318.6067299884	0	957.99	-960.592592592593	-1947.85185185185
44318.606730162	0	960.583	-961.777777777779	-1949.47407407407
44318.6067303472	0	961.768	-962.792592592593	-1950.81481481481
44318.6067305324	0	962.783	-963.88888888889	-1952.02962962963
44318.606730706	0	963.879	-965.081481481482	-1953.76296296296
44318.6067308912	0	965.072	-965.622222222223	-1954.98518518518
44318.6067310648	0	965.613	-966.400000000001	-1956.8
44318.60673125	0	966.391	-967.296296296297	-1958.63703703704
44318.6067314352	0	967.287	-968.007407407408	-1960.26666666667
44318.6067316088	0	967.998	-968.622222222223	-1962.11851851852
44318.606731794	0	968.613	-969.081481481482	-1963.77777777778
44318.6067319676	0	969.072	-969.222222222223	-1965.00740740741
44318.6067321528	0	969.213	-969.400000000001	-1965.91111111111
44318.6067323264	0	969.391	-969.533333333334	-1967.82962962963
44318.6067325116	0	969.524	-970.125925925927	-1969.31851851852
44318.6067326968	0	970.117	-971.340740740742	-1972.4
44318.6067328704	0	971.332	-972.370370370371	-1974.47407407407
44318.6067330556	0	972.362	-973.103703703705	-1976.7037037037
44318.6067332292	0	973.095	-973.377777777779	-1978.17777777778
44318.6067334144	0	973.369	-973.65925925926	-1980.1037037037
44318.6067335995	0	973.65	-973.703703703705	-1981.54814814815
44318.6067337732	0	973.694	-973.88888888889	-1983.33333333333
44318.6067339583	0	973.879	-974.25925925926	-1985.34814814815
44318.6067341435	0	974.249	-975.281481481482	-1987.57037037037
44318.6067343171	0	975.271	-976.592592592594	-1989.42962962963
44318.6067345023	0	976.582	-978.577777777779	-1991.93333333333
44318.6067346759	0	978.567	-980.822222222223	-1994.42222222222
44318.6067348611	0	980.811	-982.385185185186	-1996
44318.6067350347	0	982.374	-984.992592592594	-1998.83703703704
44318.6067352199	0	984.981	-986.844444444445	-2000.84444444444
44318.6067354051	0	986.833	-989.444444444445	-2003.35555555556
44318.6067355787	0	989.433	-992.466666666668	-2005.88888888889
44318.6067357639	0	992.455	-995.311111111112	-2007.85925925926
44318.6067359375	0	995.299	-997.540740740742	-2009.28888888889
44318.6067361227	0	997.529	-1001.4962962963	-2011.45185185185
44318.6067363079	0	1001.485	-1004.95555555556	-2013.11851851852
44318.6067364815	0	1004.944	-1009.66666666667	-2015.31111111111
44318.6067366667	0	1009.655	-1013.94074074074	-2016.88888888889
44318.6067368403	0	1013.929	-1018.23703703704	-2018.67407407407
44318.6067370255	0	1018.225	-1020.88148148148	-2019.97777777778
44318.6067372106	0	1020.869	-1021.73333333333	-2020.38518518518
44318.6067373843	0	1021.721	-1022.63703703704	-2021
44318.6067375694	0	1022.625	-1023.28888888889	-2021.31111111111
44318.6067377431	0	1023.277	-1023.9037037037	-2021.68148148148
44318.6067379282	0	1023.892	-1024.59259259259	-2022.51851851852
44318.6067381134	0	1024.581	-1025.57777777778	-2023.7037037037
44318.606738287	0	1025.566	-1026.61481481482	-2025.24444444444
44318.6067384722	0	1026.603	-1027.46666666667	-2026.54814814815
44318.6067386458	0	1027.455	-1028.03703703704	-2027.57777777778
44318.606738831	0	1028.025	-1028.44444444445	-2028.74814814815
44318.6067390162	0	1028.432	-1028.62222222222	-2029.32592592593
44318.6067392014	0	1028.61	-1028.51851851852	-2031.65925925926
44318.606739375	0	1028.506	-1028.39259259259	-2033.04444444444
44318.6067395486	0	1028.38	-1028.0962962963	-2033.9037037037
44318.6067397338	0	1028.084	-1027.93333333333	-2034.91851851852
44318.606739919	0	1027.921	-1028.34814814815	-2037.41481481481
44318.6067400926	0	1028.336	-1029.14074074074	-2039.8962962963
44318.6067402778	0	1029.129	-1030.31851851852	-2042.64444444444
44318.6067404514	0	1030.307	-1031.44444444445	-2045.08148148148
44318.6067406366	0	1031.433	-1032.31111111111	-2046.65925925926
44318.6067408218	0	1032.3	-1033.16296296296	-2048.77037037037
44318.6067409954	0	1033.152	-1033.84444444445	-2050.14814814815
44318.6067411806	0	1033.833	-1034.28888888889	-2051.85185185185
44318.6067413542	0	1034.277	-1034.85925925926	-2053.56296296296
44318.6067415394	0	1034.847	-1035.04444444445	-2055.81481481481
44318.6067417245	0	1035.032	-1035.27407407408	-2058.11111111111
44318.6067418981	0	1035.262	-1035.45185185185	-2060.14814814815
44318.6067420833	0	1035.44	-1035.80740740741	-2063.75555555556
44318.6067422685	0	1035.796	-1035.88888888889	-2067.92592592593
44318.6067424421	0	1035.877	-1035.76296296296	-2070.18518518518
44318.6067426273	0	1035.751	-1035.73333333333	-2073.51851851852
44318.6067428009	0	1035.721	-1035.56296296296	-2077.03703703704
44318.6067429861	0	1035.551	-1035.24444444445	-2080.95555555555
44318.6067431597	0	1035.232	-1035.1037037037	-2082.8962962963
44318.6067433449	0	1035.091	-1034.77777777778	-2086.35555555555
44318.6067435301	0	1034.765	-1034.80740740741	-2088.74074074074
44318.6067437037	0	1034.795	-1034.82962962963	-2092.28888888889
44318.6067438889	0	1034.817	-1034.87407407408	-2096.00740740741
44318.6067440625	0	1034.861	-1035.15555555556	-2099.27407407407
44318.6067442477	0	1035.142	-1035.45185185185	-2102.58518518518
44318.6067444329	0	1035.438	-1036.03703703704	-2106.2962962963
44318.6067446065	0	1036.023	-1036.42962962963	-2109.17777777778
44318.6067447917	0	1036.416	-1036.8	-2111.6
44318.6067449769	0	1036.786	-1037.31851851852	-2113.92592592593
44318.6067451505	0	1037.305	-1038.20740740741	-2117.27407407407
44318.6067453356	0	1038.194	-1039.2962962963	-2121.08148148148
44318.6067455093	0	1039.283	-1040.51851851852	-2125.0962962963
44318.6067456944	0	1040.505	-1042.14814814815	-2129.06666666667
44318.6067458796	0	1042.135	-1043.33333333333	-2131.54074074074
44318.6067460532	0	1043.32	-1044.85925925926	-2134.31111111111
44318.6067462384	0	1044.846	-1047.40740740741	-2138.44444444444
44318.606746412	0	1047.394	-1049.28888888889	-2141.9037037037
44318.6067465972	0	1049.275	-1051.44444444445	-2146.24444444444
44318.6067467708	0	1051.431	-1052.76296296296	-2150.54814814815
44318.606746956	0	1052.75	-1053.07407407408	-2153.19259259259
44318.6067471412	0	1053.061	-1052.93333333333	-2155.2962962963
44318.6067473148	0	1052.92	-1052.74814814815	-2156.65185185185
44318.6067475	0	1052.735	-1052.67407407407	-2159.71851851852
44318.6067476852	0	1052.661	-1052.60740740741	-2162.68888888889
44318.6067478588	0	1052.594	-1052.91111111111	-2165.23703703704
44318.606748044	0	1052.898	-1053.7037037037	-2169.68148148148
44318.6067482176	0	1053.691	-1055.34074074074	-2174.37037037037
44318.6067484028	0	1055.328	-1057.31111111111	-2178.88888888889
44318.606748588	0	1057.298	-1059.23703703704	-2183.59259259259
44318.6067487616	0	1059.224	-1060.8	-2187.97777777778
44318.6067489468	0	1060.787	-1062.22962962963	-2191.17037037037
44318.6067491204	0	1062.217	-1062.63703703704	-2192.34074074074
44318.6067493056	0	1062.624	-1063.71111111111	-2195.45185185185
44318.6067494792	0	1063.698	-1064.83703703704	-2199.19259259259
44318.6067496644	0	1064.824	-1065.01481481482	-2200.96296296296
44318.6067498495	0	1065.002	-1064.91111111111	-2203.37777777778
44318.6067500232	0	1064.898	-1064.77777777778	-2205.38518518519
44318.6067502083	0	1064.765	-1064.65925925926	-2207.77777777778
44318.6067503819	0	1064.646	-1064.6	-2208.73333333333
44318.6067505671	0	1064.587	-1064.28888888889	-2211.13333333333
44318.6067507523	0	1064.276	-1064.14814814815	-2212.45925925926
44318.6067509259	0	1064.135	-1063.81481481482	-2214.18518518519
44318.6067511111	0	1063.802	-1063.46666666667	-2215.54074074074
44318.6067512847	0	1063.454	-1062.95555555556	-2218.16296296296
44318.6067514699	0	1062.943	-1062.63703703704	-2220.53333333333
44318.6067516551	0	1062.624	-1062.34814814815	-2222.85185185185
44318.6067518287	0	1062.335	-1062.13333333333	-2225.79259259259
44318.6067520139	0	1062.12	-1062.20740740741	-2228.11111111111
44318.6067521991	0	1062.194	-1062.91111111111	-2229.67407407407
44318.6067523727	0	1062.898	-1063.83703703704	-2230.92592592593
44318.6067525579	0	1063.824	-1064.8962962963	-2231.94074074074
44318.6067527315	0	1064.883	-1065.23703703704	-2232.31851851852
44318.6067529167	0	1065.224	-1065.6	-2232.94814814815
44318.6067531018	0	1065.587	-1065.66666666667	-2233.02962962963
44318.6067532755	0	1065.654	-1065.66666666667	-2232.96296296296
44318.6067534606	0	1065.654	-1066	-2232.74814814815
44318.6067536458	0	1065.987	-1066.81481481482	-2232.3037037037
44318.6067538194	0	1066.802	-1067.91851851852	-2231.83703703704
44318.6067539931	0	1067.906	-1069.78518518519	-2231
44318.6067541782	0	1069.773	-1071.86666666667	-2230.02962962963
44318.6067543634	0	1071.854	-1074.12592592593	-2229.12592592593
44318.606754537	0	1074.113	-1076.66666666667	-2227.88148148148
44318.6067547222	0	1076.654	-1079.26666666667	-2226.77037037037
44318.6067548958	0	1079.254	-1081.67407407407	-2225.71851851852
44318.606755081	0	1081.661	-1084.26666666667	-2224.61481481481
44318.6067552662	0	1084.254	-1086	-2223.73333333333
44318.6067554398	0	1085.987	-1088.18518518519	-2222.4
44318.606755625	0	1088.172	-1090.48148148148	-2220.72592592592
44318.6067557986	0	1090.468	-1091.6962962963	-2219.66666666667
44318.6067559838	0	1091.683	-1092.3037037037	-2219.06666666667
44318.606756169	0	1092.29	-1092.76296296296	-2217.87407407407
44318.6067563426	0	1092.749	-1093.39259259259	-2215.43703703704
44318.6067565278	0	1093.379	-1093.46666666667	-2212.97777777778
44318.606756713	0	1093.453	-1093.42962962963	-2210.22222222222
44318.6067568866	0	1093.416	-1093.74814814815	-2207.53333333333
44318.6067570718	0	1093.735	-1094.34814814815	-2204.68888888889
44318.6067572454	0	1094.335	-1094.85185185185	-2202.25185185185
44318.6067574306	0	1094.839	-1095.91851851852	-2199.53333333333
44318.6067576042	0	1095.906	-1097.63703703704	-2196.97037037037
44318.6067577894	0	1097.625	-1099.97037037037	-2194.48888888889
44318.6067579745	0	1099.958	-1103.11851851852	-2191.45925925926
44318.6067581481	0	1103.106	-1106.28888888889	-2188.64444444444
44318.6067583333	0	1106.276	-1108.48148148148	-2186.66666666667
44318.6067585069	0	1108.469	-1110.58518518519	-2184.85185185185
44318.6067586921	0	1110.573	-1112.76296296296	-2182.67407407407
44318.6067588773	0	1112.751	-1114.46666666667	-2180.77777777778
44318.6067590509	0	1114.455	-1115.07407407407	-2179.94814814815
44318.6067592361	0	1115.062	-1115.61481481481	-2178.4962962963
44318.6067594213	0	1115.603	-1116.48888888889	-2176.11851851852
44318.6067595949	0	1116.477	-1117.12592592593	-2174.48148148148
44318.6067597801	0	1117.114	-1118.18518518519	-2171.58518518518
44318.6067599537	0	1118.173	-1119.31111111111	-2168.88148148148
44318.6067601389	0	1119.299	-1119.93333333333	-2167.23703703704
44318.6067603125	0	1119.921	-1121.22222222222	-2165.25925925926
44318.6067604977	0	1121.21	-1122.4962962963	-2163.68148148148
44318.6067606829	0	1122.484	-1124.91111111111	-2160.94074074074
44318.6067608565	0	1124.899	-1126.42962962963	-2158.98518518518
44318.6067610417	0	1126.418	-1127.6962962963	-2157.42962962963
44318.6067612153	0	1127.685	-1128.37777777778	-2156.6962962963
44318.6067614005	0	1128.366	-1128.92592592593	-2155.88888888889
44318.6067615856	0	1128.914	-1130.56296296296	-2153.86666666667
44318.6067617593	0	1130.551	-1131.01481481482	-2153.17037037037
44318.6067619444	0	1131.003	-1131.52592592593	-2152.19259259259
44318.6067621181	0	1131.514	-1132.15555555556	-2151.06666666667
44318.6067623032	0	1132.144	-1133.1037037037	-2148.67407407407
44318.6067624884	0	1133.092	-1133.7037037037	-2146.98518518518
44318.606762662	0	1133.692	-1134.14074074074	-2145.17777777778
44318.6067628472	0	1134.129	-1134.48888888889	-2143.45925925926
44318.6067630324	0	1134.477	-1134.57777777778	-2141.91851851852
44318.606763206	0	1134.566	-1134.73333333333	-2140.34074074074
44318.6067633912	0	1134.722	-1135.12592592593	-2139.15555555555
44318.6067635764	0	1135.115	-1135.8962962963	-2136.66666666667
44318.60676375	0	1135.885	-1136.4	-2134.94074074074
44318.6067639352	0	1136.389	-1137.28888888889	-2132.3037037037
44318.6067641088	0	1137.278	-1138.03703703704	-2130.2
44318.606764294	0	1138.026	-1138.51111111111	-2127.63703703704
44318.6067644676	0	1138.5	-1139.02222222222	-2124.76296296296
44318.6067646528	0	1139.011	-1139.2962962963	-2122.0962962963
44318.606764838	0	1139.285	-1139.47407407407	-2120.36296296296
44318.6067650116	0	1139.463	-1140.03703703704	-2117.42222222222
44318.6067651968	0	1140.026	-1140.74074074074	-2114.65185185185
44318.6067653704	0	1140.73	-1142	-2111.19259259259
44318.6067655556	0	1141.989	-1143.22222222222	-2108.65925925926
44318.6067657292	0	1143.211	-1144.78518518519	-2105.93333333333
44318.6067659144	0	1144.774	-1145.74074074074	-2103.53333333333
44318.6067660995	0	1145.73	-1146.14074074074	-2101.87407407407
44318.6067662732	0	1146.13	-1146.19259259259	-2100.45925925926
44318.6067664583	0	1146.182	-1145.88888888889	-2098.94074074074
44318.6067666319	0	1145.878	-1145.14814814815	-2097.85185185185
44318.6067668171	0	1145.137	-1144.02222222222	-2096.93333333333
44318.6067670023	0	1144.011	-1142.80740740741	-2096.18518518518
44318.6067671759	0	1142.796	-1142.04444444444	-2095.65185185185
44318.6067673611	0	1142.033	-1141.96296296296	-2095.47407407407
44318.6067675463	0	1141.952	-1142.04444444444	-2095.42222222222
44318.6067677199	0	1142.033	-1143.03703703704	-2095.1037037037
44318.6067679051	0	1143.026	-1144.25925925926	-2094.91111111111
44318.6067680787	0	1144.248	-1145.40740740741	-2094.94814814815
44318.6067682639	0	1145.396	-1146.40740740741	-2095.17037037037
44318.6067684491	0	1146.396	-1146.8962962963	-2095.68148148148
44318.6067686227	0	1146.885	-1146.97777777778	-2096.54074074074
44318.6067688079	0	1146.966	-1147	-2097.05925925926
44318.6067689815	0	1146.988	-1147.04444444444	-2098.37777777778
44318.6067691667	0	1147.032	-1147.17777777778	-2099.82222222222
44318.6067693518	0	1147.165	-1147.19259259259	-2101.27407407407
44318.6067695255	0	1147.18	-1147.37777777778	-2102.46666666667
44318.6067697106	0	1147.365	-1147.6	-2103.61481481481
44318.6067698843	0	1147.587	-1148.35555555556	-2105.54814814815
44318.6067700694	0	1148.343	-1149.11111111111	-2107.38518518518
44318.6067702431	0	1149.099	-1150.1037037037	-2109.93333333333
44318.6067704282	0	1150.092	-1150.59259259259	-2111.35555555555
44318.6067706134	0	1150.581	-1150.76296296296	-2113.71851851852
44318.606770787	0	1150.751	-1150.85925925926	-2115.32592592593
44318.6067709722	0	1150.847	-1151.2	-2118.2962962963
44318.6067711574	0	1151.188	-1151.48888888889	-2121.83703703704
44318.606771331	0	1151.477	-1151.85925925926	-2125.13333333333
44318.6067715162	0	1151.847	-1152.15555555556	-2127.83703703704
44318.6067716898	0	1152.143	-1152.45925925926	-2130.11851851852
44318.606771875	0	1152.447	-1153.31851851852	-2133.6
44318.6067720602	0	1153.306	-1154.37777777778	-2136.88888888889
44318.6067722338	0	1154.365	-1155.35555555556	-2139.68148148148
44318.606772419	0	1155.343	-1155.7037037037	-2142.87407407407
44318.6067725926	0	1155.691	-1155.82962962963	-2144.25185185185
44318.6067727778	0	1155.817	-1156	-2145.58518518518
44318.6067729514	0	1155.987	-1156.44444444444	-2147.88148148148
44318.6067731366	0	1156.431	-1156.67407407407	-2150.43703703704
44318.6067733218	0	1156.661	-1156.83703703704	-2152
44318.6067734954	0	1156.824	-1157.02222222222	-2156.96296296296
44318.6067736806	0	1157.009	-1157.15555555556	-2161.32592592592
44318.6067738657	0	1157.142	-1157.4	-2164.6
44318.6067740393	0	1157.386	-1157.66666666667	-2168.42962962963
44318.6067742245	0	1157.653	-1158.13333333333	-2171.94074074074
44318.6067743981	0	1158.12	-1158.8	-2174.68148148148
44318.6067745833	0	1158.787	-1159.6	-2177.57777777778
44318.6067747685	0	1159.587	-1159.72592592593	-2178.11111111111
44318.6067749421	0	1159.713	-1161.73333333333	-2181.97777777778
44318.6067751273	0	1161.72	-1164.02222222222	-2186.02962962963
44318.6067753009	0	1164.009	-1165.6962962963	-2188.52592592593
44318.6067754861	0	1165.683	-1168.18518518519	-2191.95555555556
44318.6067756597	0	1168.172	-1169.53333333333	-2193.57037037037
44318.6067758449	0	1169.52	-1170.2962962963	-2194.96296296296
44318.6067760301	0	1170.283	-1171.25925925926	-2196.25925925926
44318.6067762037	0	1171.246	-1172.97037037037	-2198.84444444444
44318.6067763889	0	1172.957	-1173.76296296296	-2200.02222222222
44318.6067765741	0	1173.75	-1175.14074074074	-2202.45185185185
44318.6067767477	0	1175.128	-1175.72592592593	-2203.02222222222
44318.6067769329	0	1175.713	-1176.31111111111	-2203.84444444444
44318.6067771065	0	1176.298	-1176.57777777778	-2204.5037037037
44318.6067772917	0	1176.565	-1176.92592592593	-2204.88888888889
44318.6067774769	0	1176.913	-1177.22962962963	-2205.28888888889
44318.6067776505	0	1177.217	-1177.85185185185	-2206.04444444444
44318.6067778356	0	1177.839	-1178.81481481481	-2206.79259259259
44318.6067780093	0	1178.802	-1180.3037037037	-2207.92592592593
44318.6067781944	0	1180.291	-1182.44444444444	-2209.28888888889
44318.6067783681	0	1182.432	-1183.51111111111	-2210.19259259259
44318.6067785648	0	1183.499	-1183.82962962963	-2210.51111111111
44318.6067787384	0	1183.818	-1184.17777777778	-2211.51111111111
44318.606778912	0	1184.166	-1184.14814814815	-2212.88888888889
44318.6067790972	0	1184.136	-1183.51111111111	-2214.33333333333
44318.6067792708	0	1183.499	-1183.08148148148	-2214.65185185185
44318.606779456	0	1183.069	-1182.71851851852	-2215.15555555556
44318.6067796412	0	1182.706	-1182.25185185185	-2215.47407407407
44318.6067798148	0	1182.239	-1182.01481481481	-2215.66666666667
44318.60678	0	1182.002	-1181.2962962963	-2216.25925925926
44318.6067801852	0	1181.283	-1180.62222222222	-2216.7037037037
44318.6067803588	0	1180.609	-1180.15555555556	-2216.88888888889
44318.606780544	0	1180.142	-1180.02222222222	-2216.94814814815
44318.6067807176	0	1180.009	-1180.03703703704	-2216.87407407407
44318.6067809028	0	1180.024	-1180.0962962963	-2216.77777777778
44318.6067810764	0	1180.083	-1180.21481481481	-2216.38518518518
44318.6067812616	0	1180.202	-1180.22222222222	-2215.91851851852
44318.6067814468	0	1180.209	-1180.37037037037	-2215.44444444444
44318.6067816204	0	1180.357	-1180.82222222222	-2214.51851851852
44318.6067818056	0	1180.809	-1181.37037037037	-2213.48888888889
44318.6067819907	0	1181.357	-1181.51851851852	-2212.97777777778
44318.6067821644	0	1181.505	-1181.64444444444	-2212.53333333333
44318.6067823495	0	1181.631	-1181.76296296296	-2211.53333333333
44318.6067825232	0	1181.75	-1181.96296296296	-2210.28148148148
44318.6067827083	0	1181.95	-1181.98518518518	-2208.91111111111
44318.6067828935	0	1181.95	-1181.98518518518	-2208.91111111111
44318.6067830671	0	1181.95	-1182.33333333333	-2207.33333333333
44318.6067832523	0	1181.972	-1182.33333333333	-2207.33333333333
44318.6067834259	0	1182.32	-1182.71111111111	-2203.91851851852
44318.6067836111	0	1182.698	-1182.71111111111	-2200.71851851852
44318.6067837963	0	1182.698	-1182.48888888889	-2199.15555555556
44318.6067839699	0	1182.476	-1182.45925925926	-2198.37037037037
44318.6067841551	0	1182.446	-1182.62962962963	-2196.98518518519
44318.6067843287	0	1182.616	-1182.96296296296	-2195.45185185185
44318.6067845139	0	1182.949	-1183.27407407407	-2193.92592592593
44318.6067846875	0	1183.26	-1183.55555555555	-2193.01481481482
44318.6067848727	0	1183.541	-1184.17037037037	-2191.88888888889
44318.6067850579	0	1184.156	-1185.04444444444	-2190.92592592593
44318.6067852315	0	1185.03	-1185.87407407407	-2190.14074074074
44318.6067854167	0	1185.86	-1186.59259259259	-2189.28148148148
44318.6067855903	0	1186.579	-1187.02962962963	-2188.18518518519
44318.6067857755	0	1187.016	-1187.07407407407	-2187.47407407407
44318.6067859606	0	1187.06	-1187.13333333333	-2186.74814814815
44318.6067861343	0	1187.119	-1187.4	-2186.2
44318.6067863194	0	1187.386	-1187.66666666667	-2185.79259259259
44318.6067865046	0	1187.653	-1187.68148148148	-2185.33333333333
44318.6067866782	0	1187.668	-1187.40740740741	-2185.24444444444
44318.6067868634	0	1187.394	-1187.38518518518	-2185.25185185185
44318.606787037	0	1187.372	-1187.39259259259	-2185.25185185185
44318.6067872222	0	1187.379	-1187.4	-2185.25185185185
44318.6067873958	0	1187.386	-1187.4	-2185.24444444444
44318.606787581	0	1187.386	-1187.39259259259	-2185.24444444444
44318.6067877662	0	1187.379	-1187.4	-2185.24444444444
44318.6067879398	0	1187.386	-1187.4	-2185.23703703704
44318.606788125	0	1187.386	-1187.4	-2185.23703703704
44318.6067882986	0	1187.386	-1187.42962962963	-2185.20740740741
44318.6067884838	0	1187.416	-1187.45185185185	-2185.18518518519
44318.606788669	0	1187.438	-1187.46666666667	-2185.18518518519
44318.6067888426	0	1187.453	-1187.46666666667	-2185.19259259259
44318.6067890278	0	1187.453	-1187.46666666667	-2185.19259259259
44318.606789213	0	1187.453	-1187.45925925926	-2185.19259259259
44318.6067893866	0	1187.446	-1187.45925925926	-2185.19259259259
44318.6067895718	0	1187.446	-1187.45925925926	-2185.19259259259
44318.6067897454	0	1187.446	-1187.45925925926	-2185.18518518519
44318.6067899306	0	1187.446	-1187.45925925926	-2185.17777777778
44318.6067901157	0	1187.446	-1187.45925925926	-2185.17777777778
44318.6067902893	0	1187.446	-1187.44444444444	-2185.18518518519
44318.6067904745	0	1187.431	-1187.42962962963	-2185.2
44318.6067906481	0	1187.416	-1187.43703703704	-2185.22222222222
44318.6067908333	0	1187.423	-1187.43703703704	-2185.22222222222
44318.6067910069	0	1187.423	-1187.43703703704	-2185.22222222222
44318.6067911921	0	1187.423	-1187.43703703704	-2185.22222222222
44318.6067913773	0	1187.423	-1187.43703703704	-2185.22222222222
44318.6067915509	0	1187.423	-1187.43703703704	-2185.22222222222
44318.6067917361	0	1187.423	-1187.43703703704	-2185.22222222222
44318.6067919097	0	1187.423	-1187.43703703704	-2185.22222222222
44318.6067920949	0	1187.423	-1187.43703703704	-2185.22222222222
44318.6067922801	0	1187.423	-1187.43703703704	-2185.22222222222
44318.6067924537	0	1187.423	-1187.43703703704	-2185.22222222222
44318.6067926389	0	1187.423	-1187.43703703704	-2185.22222222222
44318.6067928125	0	1187.423	-1187.43703703704	-2185.22222222222
44318.6067929977	0	1187.423	-1187.43703703704	-2185.22222222222
44318.6067931829	0	1187.423	-1187.43703703704	-2185.22222222222
44318.6067933565	0	1187.423	-1187.43703703704	-2185.22222222222
44318.6067935417	0	1187.423	-1187.43703703704	-2185.22222222222
44318.6067937153	0	1187.423	-1187.43703703704	-2185.22222222222
44318.6067939005	0	1187.423	-1187.43703703704	-2185.22222222222
44318.6067940856	0	1187.423	-1187.43703703704	-2185.22222222222
44318.6067942593	0	1187.423	-1187.43703703704	-2185.22222222222
44318.6067944444	0	1187.423	-1187.43703703704	-2185.22222222222
44318.6067946181	0	1187.423	-1187.43703703704	-2185.22222222222
44318.6067948032	0	1187.423	-1187.43703703704	-2185.22222222222
44318.6067949884	0	1187.423	-1187.43703703704	-2185.22222222222
44318.606795162	0	1187.423	-1187.43703703704	-2185.22222222222
44318.6067953472	0	1187.423	-1187.43703703704	-2185.22222222222
44318.6067955208	0	1187.423	-1187.43703703704	-2185.22222222222
44318.606795706	0	1187.423	-1187.43703703704	-2185.22222222222
44318.6067958912	0	1187.423	-1187.43703703704	-2185.22222222222
44318.6067960648	0	1187.423	-1187.43703703704	-2185.22222222222
44318.60679625	0	1187.423	-1187.43703703704	-2185.22222222222
44318.6067964236	0	1187.423	-1187.43703703704	-2185.22222222222
44318.6067966088	0	1187.423	-1187.43703703704	-2185.22222222222
44318.606796794	0	1187.423	-1187.43703703704	-2185.22222222222
44318.6067969676	0	1187.423	-1187.43703703704	-2185.22222222222
44318.6067971528	0	1187.423	-1187.43703703704	-2185.22222222222
44318.606797338	0	1187.423	-1187.43703703704	-2185.22222222222
44318.6067975116	0	1187.423	-1187.43703703704	-2185.22222222222
44318.6067976968	0	1187.423	-1187.43703703704	-2185.22222222222
44318.6067978704	0	1187.423	-1187.43703703704	-2185.22222222222
44318.6067980556	0	1187.423	-1187.43703703704	-2185.22222222222
44318.6067982407	0	1187.423	-1187.43703703704	-2185.22222222222
44318.6067984144	0	1187.423	-1187.43703703704	-2185.22222222222
44318.6067985995	0	1187.423	-1187.43703703704	-2185.22222222222
44318.6067987732	0	1187.423	-1187.43703703704	-2185.22222222222
44318.6067989583	0	1187.423	-1187.43703703704	-2185.22222222222
44318.6067991319	0	1187.423	-1187.43703703704	-2185.22222222222
44318.6067993171	0	1187.423	-1187.43703703704	-2185.22222222222
44318.6067995023	0	1187.423	-1187.43703703704	-2185.22222222222
44318.6067996759	0	1187.423	-1187.43703703704	-2185.22222222222
44318.6067998611	0	1187.423	-1187.43703703704	-2185.22222222222
44318.6068000347	0	1187.423	-1187.43703703704	-2185.22222222222
44318.6068002199	0	1187.423	-1187.43703703704	-2185.22222222222
44318.6068004051	0	1187.423	-1187.43703703704	-2185.22222222222
44318.6068005787	0	1187.423	-1187.43703703704	-2185.22222222222
44318.6068007639	0	1187.423	-1187.43703703704	-2185.22222222222
44318.6068009491	0	1187.423	-1187.43703703704	-2185.22222222222
44318.6068011227	0	1187.423	-1187.43703703704	-2185.22222222222
44318.6068013079	0	1187.423	-1187.43703703704	-2185.22222222222
44318.6068014815	0	1187.423	-1187.43703703704	-2185.22222222222
44318.6068016667	0	1187.423	-1187.43703703704	-2185.22222222222
44318.6068018518	0	1187.423	-1187.43703703704	-2185.22222222222
44318.6068020255	0	1187.423	-1187.43703703704	-2185.22222222222
44318.6068022106	0	1187.423	-1187.43703703704	-2185.22222222222
44318.6068023843	0	1187.423	-1187.43703703704	-2185.22222222222
44318.6068025694	0	1187.423	-1187.43703703704	-2185.22222222222
44318.6068027431	0	1187.423	-1187.43703703704	-2185.22222222222
44318.6068029282	0	1187.423	-1187.43703703704	-2185.22222222222
44318.6068031134	0	1187.423	-1187.43703703704	-2185.22222222222
44318.606803287	0	1187.423	-1187.43703703704	-2185.22222222222
44318.6068034722	0	1187.423	-1187.43703703704	-2185.22222222222
44318.6068036458	0	1187.423	-1187.43703703704	-2185.22222222222
44318.606803831	0	1187.423	-1187.43703703704	-2185.22222222222
44318.6068040162	0	1187.423	-1187.43703703704	-2185.22222222222
44318.6068041898	0	1187.423	-1187.43703703704	-2185.22222222222
44318.606804375	0	1187.423	-1187.43703703704	-2185.22222222222
44318.6068045486	0	1187.423	-1187.43703703704	-2185.22222222222
44318.6068047338	0	1187.423	-1187.43703703704	-2185.22222222222
44318.606804919	0	1187.423	-1187.43703703704	-2185.22222222222
44318.6068050926	0	1187.423	-1187.43703703704	-2185.22222222222
44318.6068052778	0	1187.423	-1187.43703703704	-2185.22222222222
44318.6068054514	0	1187.423	-1187.43703703704	-2185.22222222222
44318.6068056366	0	1187.423	-1187.43703703704	-2185.22222222222
44318.6068058218	0	1187.423	-1187.43703703704	-2185.22222222222
44318.6068059954	0	1187.423	-1187.43703703704	-2185.22222222222
44318.6068061806	0	1187.423	-1187.43703703704	-2185.22222222222
44318.6068063542	0	1187.423	-1187.43703703704	-2185.22222222222
44318.6068065393	0	1187.423	-1187.43703703704	-2185.22222222222
44318.6068067245	0	1187.423	-1187.43703703704	-2185.22222222222
44318.6068068981	0	1187.423	-1187.43703703704	-2185.22222222222
44318.6068070833	0	1187.423	-1187.43703703704	-2185.22222222222
44318.6068072685	0	1187.423	-1187.43703703704	-2185.22222222222
44318.6068074421	0	1187.423	-1187.43703703704	-2185.22222222222
44318.6068076273	0	1187.423	-1187.43703703704	-2185.22222222222
44318.6068078009	0	1187.423	-1187.43703703704	-2185.22222222222
44318.6068079861	0	1187.423	-1187.43703703704	-2185.22222222222
44318.6068081597	0	1187.423	-1187.43703703704	-2185.22222222222
44318.6068083449	0	1187.423	-1187.43703703704	-2185.22222222222
44318.6068085301	0	1187.423	-1187.43703703704	-2185.22222222222
44318.6068087037	0	1187.423	-1187.43703703704	-2185.22222222222
44318.6068088889	0	1187.423	-1187.43703703704	-2185.22222222222
44318.6068090625	0	1187.423	-1187.43703703704	-2185.22222222222
44318.6068092477	0	1187.423	-1187.43703703704	-2185.22222222222
44318.6068094329	0	1187.423	-1187.43703703704	-2185.22222222222
44318.6068096065	0	1187.423	-1187.43703703704	-2185.22222222222
44318.6068097917	0	1187.423	-1187.43703703704	-2185.22222222222
44318.6068099653	0	1187.423	-1187.43703703704	-2185.22222222222
44318.6068101505	0	1187.423	-1187.43703703704	-2185.22222222222
44318.6068103356	0	1187.423	-1187.43703703704	-2185.22222222222
44318.6068105093	0	1187.423	-1187.43703703704	-2185.22222222222
44318.6068106944	0	1187.423	-1187.43703703704	-2185.22222222222
44318.6068108681	0	1187.423	-1187.43703703704	-2185.22222222222
44318.6068110532	0	1187.423	-1187.43703703704	-2185.22222222222
44318.6068112384	0	1187.423	-1187.43703703704	-2185.22222222222
44318.606811412	0	1187.423	-1187.43703703704	-2185.22222222222
44318.6068115972	0	1187.423	-1187.43703703704	-2185.22222222222
44318.6068117708	0	1187.423	-1187.43703703704	-2185.22222222222
44318.606811956	0	1187.423	-1187.44444444444	-2185.22222222222
44318.6068121412	0	1187.43	-1187.44444444444	-2185.21481481481
44318.6068123148	0	1187.43	-1187.44444444444	-2185.21481481481
44318.6068125	0	1187.43	-1187.44444444444	-2185.21481481481
44318.6068126736	0	1187.43	-1187.44444444444	-2185.21481481481
44318.6068128588	0	1187.43	-1187.48888888889	-2185.16296296296
44318.606813044	0	1187.474	-1187.44444444444	-2185.01481481481
44318.6068132176	0	1187.43	-1187.42962962963	-2184.94074074074
44318.6068134028	0	1187.415	-1187.42962962963	-2184.93333333333
44318.6068135764	0	1187.415	-1187.42962962963	-2184.92592592593
44318.6068137616	0	1187.415	-1187.40740740741	-2184.81481481481
44318.6068139468	0	1187.393	-1187.38518518518	-2184.71851851852
44318.6068141204	0	1187.371	-1187.33333333333	-2184.62962962963
44318.6068143056	0	1187.319	-1187.28888888889	-2184.51111111111
44318.6068144792	0	1187.275	-1187.27407407407	-2184.51111111111
44318.6068146644	0	1187.26	-1187.27407407407	-2184.51111111111
44318.6068148495	0	1187.26	-1187.27407407407	-2184.51111111111
44318.6068150232	0	1187.26	-1187.27407407407	-2184.5037037037
44318.6068152083	0	1187.26	-1187.11851851852	-2184.32592592593
44318.6068153819	0	1187.104	-1187.11851851852	-2184.21481481481
44318.6068155671	0	1187.104	-1187.08148148148	-2183.83703703704
44318.6068157523	0	1187.067	-1186.95555555555	-2183.42222222222
44318.6068159259	0	1186.941	-1186.83703703704	-2183.02962962963
44318.6068161111	0	1186.822	-1186.87407407407	-2182.82962962963
44318.6068162847	0	1186.859	-1186.65185185185	-2182.22222222222
44318.6068164699	0	1186.637	-1186.27407407407	-2181.7037037037
44318.6068166551	0	1186.259	-1186.1037037037	-2181.36296296296
44318.6068168287	0	1186.089	-1185.96296296296	-2181.13333333333
44318.6068170139	0	1185.948	-1185.54814814815	-2180.65925925926
44318.6068171875	0	1185.533	-1185.24444444444	-2180.31851851852
44318.6068173727	0	1185.229	-1184.59259259259	-2179.22962962963
44318.6068175579	0	1184.577	-1184.34814814815	-2178.62962962963
44318.6068177315	0	1184.333	-1183.97037037037	-2177.14074074074
44318.6068179167	0	1183.955	-1183.6962962963	-2175.65185185185
44318.6068180903	0	1183.681	-1183.57037037037	-2174.08888888889
44318.6068182755	0	1183.555	-1183.64444444444	-2172.17777777778
44318.6068184606	0	1183.629	-1183.62962962963	-2170.11851851852
44318.6068186343	0	1183.614	-1183.64444444444	-2167.43703703704
44318.6068188194	0	1183.629	-1183.47407407407	-2165.20740740741
44318.6068190046	0	1183.459	-1183.54074074074	-2162.65185185185
44318.6068191782	0	1183.526	-1183.80740740741	-2160.14814814815
44318.6068193634	0	1183.793	-1184.0962962963	-2157.61481481481
44318.606819537	0	1184.082	-1184.81481481481	-2155.18518518518
44318.6068197222	0	1184.801	-1185.99259259259	-2152.14074074074
44318.6068198958	0	1185.979	-1187.77777777778	-2148.68888888889
44318.606820081	0	1187.764	-1189	-2146.18518518519
44318.6068202662	0	1188.986	-1190.73333333333	-2142.43703703704
44318.6068204398	0	1190.719	-1191.66666666667	-2139.52592592593
44318.606820625	0	1191.652	-1192.2	-2136.42222222222
44318.6068208102	0	1192.185	-1192.41481481481	-2133.19259259259
44318.6068209838	0	1192.4	-1192.48148148148	-2130.11851851852
44318.606821169	0	1192.467	-1192.55555555555	-2127.37777777778
44318.6068213426	0	1192.541	-1192.65925925926	-2124.40740740741
44318.6068215278	0	1192.645	-1192.56296296296	-2122.03703703704
44318.606821713	0	1192.549	-1192.82222222222	-2119.77037037037
44318.6068218866	0	1192.808	-1193.32592592592	-2116.92592592593
44318.6068220718	0	1193.312	-1194.27407407407	-2114.25925925926
44318.6068222454	0	1194.26	-1195.58518518518	-2112.02222222222
44318.6068224306	0	1195.571	-1197.3037037037	-2109.51111111111
44318.6068226042	0	1197.29	-1199.92592592592	-2106.74074074074
44318.6068227893	0	1199.912	-1202.52592592592	-2104.08888888889
44318.6068229745	0	1202.512	-1204.93333333333	-2102.08888888889
44318.6068231481	0	1204.919	-1207.77037037037	-2099.67407407407
44318.6068233333	0	1207.756	-1208.94814814815	-2098.6962962963
44318.6068235185	0	1208.934	-1209.55555555555	-2098.17777777778
44318.6068236921	0	1209.541	-1211.11111111111	-2096.46666666667
44318.6068238773	0	1211.097	-1211.88888888889	-2094.94814814815
44318.6068240509	0	1211.875	-1212.46666666667	-2092.59259259259
44318.6068242361	0	1212.453	-1212.65185185185	-2090.67407407407
44318.6068244097	0	1212.638	-1212.92592592593	-2088.25925925926
44318.6068245949	0	1212.912	-1213.21481481481	-2085.59259259259
44318.6068247801	0	1213.201	-1213.76296296296	-2083.02962962963
44318.6068249537	0	1213.749	-1214.62222222222	-2080.11111111111
44318.6068251389	0	1214.608	-1216.13333333333	-2077.43703703704
44318.6068253125	0	1216.119	-1217.94074074074	-2075.42222222222
44318.6068254977	0	1217.926	-1220.48888888889	-2073.48888888889
44318.6068256829	0	1220.474	-1224.12592592593	-2070.97777777778
44318.6068258565	0	1224.111	-1227.55555555555	-2068.80740740741
44318.6068260417	0	1227.541	-1229.2962962963	-2067.68888888889
44318.6068262153	0	1229.282	-1230.42962962963	-2066.88148148148
44318.6068264005	0	1230.415	-1232.28148148148	-2065.35555555556
44318.6068265856	0	1232.267	-1233.63703703704	-2064.00740740741
44318.6068267593	0	1233.623	-1234.01481481481	-2063.42962962963
44318.6068269444	0	1234.001	-1234.37037037037	-2062.44444444445
44318.6068271296	0	1234.357	-1234.58518518518	-2061.03703703704
44318.6068273032	0	1234.572	-1234.40740740741	-2059.8962962963
44318.6068274884	0	1234.394	-1234.6962962963	-2058.31851851852
44318.606827662	0	1234.683	-1235.57037037037	-2055.92592592593
44318.6068278472	0	1235.557	-1236.57777777778	-2053.98518518519
44318.6068280324	0	1236.564	-1237.51851851852	-2052.51111111111
44318.606828206	0	1237.505	-1238.47407407407	-2051.26666666667
44318.6068283912	0	1238.461	-1240.22222222222	-2049.32592592593
44318.6068285648	0	1240.209	-1242.05925925926	-2047.48148148148
44318.60682875	0	1242.046	-1244.0962962963	-2045.28888888889
44318.6068289352	0	1244.083	-1245.65185185185	-2043.20740740741
44318.6068291088	0	1245.639	-1246.78518518518	-2041.72592592593
44318.606829294	0	1246.772	-1247.67407407407	-2040.18518518519
44318.6068294676	0	1247.661	-1248.53333333333	-2038.57037037037
44318.6068296528	0	1248.52	-1250.00740740741	-2035.77037037037
44318.606829838	0	1249.994	-1251.08888888889	-2033.06666666667
44318.6068300116	0	1251.075	-1251.85925925926	-2030.52592592593
44318.6068301968	0	1251.845	-1252.19259259259	-2027.8
44318.6068303704	0	1252.178	-1252.21481481481	-2025.85185185185
44318.6068305556	0	1252.2	-1252.35555555555	-2024.75555555556
44318.6068307407	0	1252.341	-1252.76296296296	-2022.68888888889
44318.6068309144	0	1252.748	-1253.36296296296	-2020.48888888889
44318.6068310995	0	1253.348	-1253.79259259259	-2019
44318.6068312732	0	1253.778	-1254.57777777778	-2016.65185185185
44318.6068314583	0	1254.563	-1255.58518518518	-2014.46666666667
44318.6068316319	0	1255.57	-1256.74814814815	-2012.67407407407
44318.6068318171	0	1256.733	-1257.48888888889	-2011.12592592593
44318.6068320023	0	1257.474	-1258.07407407407	-2009.11111111111
44318.6068321759	0	1258.059	-1258.89629629629	-2006.56296296296
44318.6068323611	0	1258.881	-1259.88888888889	-2003.65925925926
44318.6068325347	0	1259.874	-1260.83703703704	-2000.65185185185
44318.6068327199	0	1260.822	-1262.21481481481	-1997.64444444445
44318.6068329051	0	1262.2	-1264.11111111111	-1993.84444444445
44318.6068330787	0	1264.096	-1265.81481481481	-1990.71851851852
44318.6068332639	0	1265.8	-1266.76296296296	-1989.02222222222
44318.6068334491	0	1266.748	-1268.88888888889	-1986.02222222222
44318.6068336227	0	1268.874	-1269.85925925926	-1983.77037037037
44318.6068338079	0	1269.844	-1271.59259259259	-1980.71111111111
44318.6068339815	0	1271.577	-1273.02222222222	-1977.77037037037
44318.6068341667	0	1273.007	-1273.77777777778	-1975.41481481482
44318.6068343403	0	1273.763	-1274.1037037037	-1972.77777777778
44318.6068345255	0	1274.089	-1274.35555555555	-1970.92592592593
44318.6068347106	0	1274.341	-1274.68148148148	-1969.03703703704
44318.6068348843	0	1274.667	-1275.12592592592	-1967.61481481482
44318.6068350694	0	1275.111	-1275.48888888889	-1965.65925925926
44318.6068352546	0	1275.474	-1275.73333333333	-1964.48888888889
44318.6068354282	0	1275.718	-1275.8	-1963.04444444445
44318.6068356134	0	1275.785	-1275.82222222222	-1960.37037037037
44318.6068357986	0	1275.807	-1275.7037037037	-1957.14074074074
44318.6068359722	0	1275.688	-1275.62222222222	-1954.31851851852
44318.6068361574	0	1275.607	-1275.8	-1950.19259259259
44318.606836331	0	1275.785	-1275.68888888889	-1947.91111111111
44318.6068365162	0	1275.674	-1275.91851851852	-1944.51111111111
44318.6068366898	0	1275.904	-1276.08888888889	-1943.01481481482
44318.606836875	0	1276.074	-1276.24444444444	-1940.34814814815
44318.6068370602	0	1276.23	-1276.59259259259	-1937.96296296296
44318.6068372338	0	1276.578	-1276.85185185185	-1934.35555555556
44318.606837419	0	1276.837	-1276.74814814815	-1930.71851851852
44318.6068375926	0	1276.733	-1276.92592592592	-1927.40740740741
44318.6068377778	0	1276.911	-1276.85185185185	-1924.37777777778
44318.606837963	0	1276.837	-1277.07407407407	-1921.36296296296
44318.6068381366	0	1277.059	-1277.57777777778	-1917.57777777778
44318.6068383218	0	1277.563	-1277.88888888889	-1914.16296296296
44318.6068384954	0	1277.874	-1278.07407407407	-1908.83703703704
44318.6068386806	0	1278.059	-1278.62962962963	-1902.82222222222
44318.6068388657	0	1278.615	-1279.09629629629	-1897.04444444444
44318.6068390393	0	1279.082	-1279.28148148148	-1893.91111111111
44318.6068392245	0	1279.267	-1279.3037037037	-1890.2
44318.6068393981	0	1279.289	-1279.47407407407	-1884.86666666667
44318.6068395833	0	1279.459	-1279.31111111111	-1878.48148148148
44318.6068397685	0	1279.296	-1278.89629629629	-1872.58518518519
44318.6068399421	0	1278.881	-1278.63703703704	-1868.03703703704
44318.6068401273	0	1278.622	-1278.45185185185	-1865.66666666667
44318.6068403009	0	1278.437	-1278.45185185185	-1865.61481481481
44318.6068404861	0	1278.437	-1278.26666666666	-1862.20740740741
44318.6068406597	0	1278.252	-1277.93333333333	-1857.20740740741
44318.6068408449	0	1277.919	-1277.48888888889	-1851.77037037037
44318.6068410301	0	1277.475	-1277.22222222222	-1846.12592592593
44318.6068412037	0	1277.208	-1277.00740740741	-1840.88888888889
44318.6068413889	0	1276.993	-1277	-1834.86666666667
44318.6068415625	0	1276.986	-1277.11851851852	-1830.17037037037
44318.6068417477	0	1277.105	-1277.25925925926	-1825.08888888889
44318.6068419329	0	1277.246	-1277.43703703704	-1819.66666666667
44318.6068421065	0	1277.424	-1277.58518518518	-1814.94074074074
44318.6068422917	0	1277.572	-1277.81481481481	-1809.73333333333
44318.6068424769	0	1277.802	-1278.02222222222	-1804.45185185185
44318.6068426505	0	1278.009	-1278.09629629629	-1800.32592592593
44318.6068428356	0	1278.083	-1278.12592592592	-1796.53333333333
44318.6068430093	0	1278.113	-1278.12592592592	-1794.32592592593
44318.6068431944	0	1278.113	-1278.22962962963	-1790.68148148148
44318.6068433681	0	1278.217	-1278.25925925926	-1787.02962962963
44318.6068435532	0	1278.247	-1278.20740740741	-1785
44318.6068437384	0	1278.195	-1278.13333333333	-1783.03703703704
44318.606843912	0	1278.121	-1278.02222222222	-1781.19259259259
44318.6068440972	0	1278.01	-1277.94814814815	-1779.41481481482
44318.6068442708	0	1277.936	-1278.07407407407	-1778.48148148148
44318.606844456	0	1278.062	-1278.57037037037	-1777.28148148148
44318.6068446412	0	1278.558	-1279.71851851852	-1775.73333333333
44318.6068448148	0	1279.706	-1280.69629629629	-1774.77777777778
44318.606845	0	1280.684	-1282.60740740741	-1773.4
44318.6068451852	0	1282.595	-1284.78518518518	-1772.04444444444
44318.6068453588	0	1284.773	-1287.31851851852	-1770.88148148148
44318.606845544	0	1287.306	-1290.05925925926	-1769.84444444444
44318.6068457176	0	1290.047	-1292.82222222222	-1768.77037037037
44318.6068459028	0	1292.81	-1296.08148148148	-1767.74074074074
44318.6068460764	0	1296.069	-1298.6	-1767.28888888889
44318.6068462616	0	1298.588	-1300.57777777778	-1767.02962962963
44318.6068464468	0	1300.566	-1303.94814814815	-1766.6
44318.6068466204	0	1303.936	-1307.07407407407	-1765.96296296296
44318.6068468056	0	1307.062	-1310.56296296296	-1765.6962962963
44318.6068469792	0	1310.551	-1314.63703703704	-1765.3037037037
44318.6068471644	0	1314.625	-1316.66666666666	-1765.01481481482
44318.6068473495	0	1316.655	-1317.51111111111	-1764.85185185185
44318.6068475232	0	1317.499	-1318.72592592592	-1764.83703703704
44318.6068477083	0	1318.714	-1320.02222222222	-1764.65925925926
44318.6068478935	0	1320.01	-1321.16296296296	-1764.67407407407
44318.6068480671	0	1321.151	-1322.4	-1764.71111111111
44318.6068482523	0	1322.388	-1324.31851851852	-1764.71111111111
44318.6068484259	0	1324.307	-1326.38518518518	-1764.66666666667
44318.6068486111	0	1326.374	-1329.05185185185	-1764.66666666667
44318.6068487963	0	1329.041	-1330.78518518518	-1764.77777777778
44318.6068489699	0	1330.774	-1332.03703703704	-1764.95555555556
44318.6068491551	0	1332.026	-1332.91111111111	-1765.16296296296
44318.6068493287	0	1332.9	-1333.02222222222	-1765.16296296296
44318.6068495139	0	1333.011	-1332.77037037037	-1765.1037037037
44318.6068496875	0	1332.759	-1332.47407407407	-1764.99259259259
44318.6068498727	0	1332.463	-1332.1037037037	-1764.78518518519
44318.6068500579	0	1332.093	-1331.73333333333	-1764.45925925926
44318.6068502315	0	1331.723	-1331.47407407407	-1763.98518518519
44318.6068504167	0	1331.464	-1331.20740740741	-1763.43703703704
44318.6068506018	0	1331.197	-1330.92592592592	-1762.91111111111
44318.6068507755	0	1330.916	-1330.59259259259	-1762.23703703704
44318.6068509606	0	1330.583	-1330.39259259259	-1761.34074074074
44318.6068511343	0	1330.383	-1330.34074074074	-1760.57037037037
44318.6068513194	0	1330.331	-1330.28888888889	-1759.92592592593
44318.6068514931	0	1330.279	-1330.32592592592	-1759.14074074074
44318.6068516782	0	1330.316	-1330.34814814815	-1758.19259259259
44318.6068518634	0	1330.338	-1330.22222222222	-1757.48888888889
44318.606852037	0	1330.212	-1330.34814814815	-1756.31851851852
44318.6068522222	0	1330.338	-1330.49629629629	-1754.97777777778
44318.6068524074	0	1330.486	-1330.68888888889	-1753.64444444445
44318.606852581	0	1330.679	-1330.91851851852	-1752.36296296296
44318.6068527662	0	1330.909	-1331.22962962963	-1751.14074074074
44318.6068529398	0	1331.22	-1331.4	-1750.68148148148
44318.606853125	0	1331.39	-1331.99259259259	-1749.67407407407
44318.6068533102	0	1331.983	-1333.06666666666	-1748.03703703704
44318.6068534838	0	1333.057	-1333.66666666666	-1747.0962962963
44318.606853669	0	1333.657	-1334.72592592592	-1745.2
44318.6068538426	0	1334.716	-1335.65925925926	-1743.33333333333
44318.6068540278	0	1335.649	-1336.25185185185	-1741.91111111111
44318.606854213	0	1336.242	-1337.37777777778	-1740.11111111111
44318.6068543866	0	1337.368	-1338.28148148148	-1738.97037037037
44318.6068545718	0	1338.272	-1339.69629629629	-1737.21481481482
44318.6068547454	0	1339.687	-1340.99259259259	-1735.17777777778
44318.6068549306	0	1340.983	-1342.01481481481	-1733.32592592593
44318.6068551042	0	1342.005	-1342.71111111111	-1731.91111111111
44318.6068552893	0	1342.701	-1343.18518518518	-1730.91851851852
44318.6068554745	0	1343.175	-1343.75555555555	-1729.22962962963
44318.6068556597	0	1343.745	-1344.54074074074	-1727.16296296296
44318.6068558333	0	1344.53	-1345.4	-1725.14074074074
44318.6068560069	0	1345.389	-1345.65185185185	-1723.83703703704
44318.6068561921	0	1345.641	-1345.94814814815	-1721.79259259259
44318.6068563773	0	1345.937	-1345.94074074074	-1719.60740740741
44318.6068565509	0	1345.93	-1345.83703703704	-1718.15555555556
44318.6068567361	0	1345.826	-1345.73333333333	-1716.51851851852
44318.6068569097	0	1345.722	-1346.03703703704	-1714.33333333333
44318.6068570949	0	1346.026	-1346.45925925926	-1712.48888888889
44318.6068572801	0	1346.448	-1346.51111111111	-1711.27407407408
44318.6068574537	0	1346.5	-1346.84444444444	-1709.11851851852
44318.6068576389	0	1346.833	-1347.02222222222	-1706.62222222222
44318.6068578241	0	1347.011	-1347.14074074074	-1705.52592592593
44318.6068579977	0	1347.13	-1347.20740740741	-1703.23703703704
44318.6068581829	0	1347.197	-1347.29629629629	-1700.58518518519
44318.6068583565	0	1347.286	-1346.85925925926	-1698.11851851852
44318.6068585417	0	1346.849	-1346.68148148148	-1695.57037037037
44318.6068587153	0	1346.671	-1346.45925925926	-1692.53333333333
44318.6068589005	0	1346.449	-1346.29629629629	-1689.68888888889
44318.6068590856	0	1346.286	-1346.22222222222	-1685.68888888889
44318.6068592593	0	1346.212	-1346.25925925926	-1681.6962962963
44318.6068594444	0	1346.249	-1346.14074074074	-1678.31851851852
44318.6068596296	0	1346.13	-1346.04444444444	-1675.68888888889
44318.6068598032	0	1346.034	-1345.79259259259	-1672.25185185185
44318.6068599884	0	1345.782	-1345.65185185185	-1669.12592592593
44318.606860162	0	1345.641	-1345.57037037037	-1665.77037037037
44318.6068603472	0	1345.56	-1345.48888888889	-1661.95555555556
44318.6068605324	0	1345.479	-1345.60740740741	-1657.51851851852
44318.606860706	0	1345.598	-1345.78518518518	-1653.87407407408
44318.6068608912	0	1345.776	-1346.00740740741	-1649.87407407408
44318.6068610648	0	1345.998	-1346.02962962963	-1646.02962962963
44318.60686125	0	1346.02	-1345.8	-1642.24444444445
44318.6068614352	0	1345.79	-1345.73333333333	-1638.68888888889
44318.6068616088	0	1345.723	-1345.52592592592	-1636.12592592593
44318.606861794	0	1345.516	-1345.42962962963	-1633.94814814815
44318.6068619676	0	1345.42	-1345.27407407407	-1630.53333333333
44318.6068621528	0	1345.264	-1345.22222222222	-1627.63703703704
44318.6068623264	0	1345.212	-1345.20740740741	-1623.85925925926
44318.6068625116	0	1345.197	-1345.11851851852	-1620.65185185185
44318.6068626968	0	1345.108	-1344.99259259259	-1617.97777777778
44318.6068628704	0	1344.982	-1344.66666666666	-1615.03703703704
44318.6068630556	0	1344.656	-1344.42222222222	-1612.75555555556
44318.6068632407	0	1344.412	-1344.22222222222	-1611.06666666667
44318.6068634144	0	1344.212	-1344.12592592592	-1609.63703703704
44318.6068635995	0	1344.116	-1344.05925925926	-1607.71851851852
44318.6068637732	0	1344.049	-1344.25185185185	-1605.48888888889
44318.6068639583	0	1344.242	-1344.8	-1603.48888888889
44318.6068641319	0	1344.79	-1345.61481481481	-1601.4962962963
44318.6068643171	0	1345.605	-1346.25185185185	-1599.56296296296
44318.6068645023	0	1346.242	-1347.19259259259	-1597.57777777778
44318.6068646759	0	1347.183	-1347.80740740741	-1596.05185185185
44318.6068648611	0	1347.798	-1347.86666666666	-1595.51851851852
44318.6068650347	0	1347.857	-1347.68888888889	-1595.04444444445
44318.6068652199	0	1347.679	-1347.51111111111	-1594.96296296296
44318.6068654051	0	1347.501	-1347.43703703704	-1594.98518518519
44318.6068655787	0	1347.427	-1347.49629629629	-1595.06666666667
44318.6068657639	0	1347.486	-1347.59259259259	-1595.21481481482
44318.6068659375	0	1347.582	-1347.68888888889	-1595.42962962963
44318.6068661227	0	1347.678	-1347.77037037037	-1595.62222222222
44318.6068663079	0	1347.759	-1347.81481481481	-1596.04444444445
44318.6068664815	0	1347.803	-1347.7037037037	-1596.82222222222
44318.6068666667	0	1347.692	-1347.45185185185	-1597.65185185185
44318.6068668403	0	1347.44	-1347.1037037037	-1598.17777777778
44318.6068670255	0	1347.092	-1346.91111111111	-1598.5037037037
44318.6068672106	0	1346.899	-1346.29629629629	-1599.48148148148
44318.6068673843	0	1346.284	-1345.86666666666	-1600.46666666667
44318.6068675694	0	1345.854	-1345.21481481481	-1601.93333333333
44318.6068677431	0	1345.202	-1344.59259259259	-1603.47407407408
44318.6068679282	0	1344.58	-1344.01481481481	-1605.12592592593
44318.6068681134	0	1344.002	-1343.82962962963	-1606.42962962963
44318.606868287	0	1343.817	-1343.83703703704	-1607.37777777778
44318.6068684722	0	1343.824	-1343.8	-1609.44444444445
44318.6068686458	0	1343.787	-1343.87407407407	-1611.26666666667
44318.606868831	0	1343.861	-1343.94814814815	-1613.72592592593
44318.6068690162	0	1343.935	-1343.94814814815	-1616.2962962963
44318.6068691898	0	1343.935	-1343.81481481481	-1618.06666666667
44318.606869375	0	1343.802	-1343.42222222222	-1620.95555555556
44318.6068695486	0	1343.409	-1343.20740740741	-1623.57037037037
44318.6068697338	0	1343.194	-1343.28148148148	-1625.88888888889
44318.606869919	0	1343.268	-1343.15555555555	-1627.88148148148
44318.6068700926	0	1343.142	-1343	-1629.82962962963
44318.6068702778	0	1342.986	-1342.68148148148	-1632.77777777778
44318.606870463	0	1342.667	-1342.39259259259	-1634.36296296296
44318.6068706366	0	1342.378	-1342.24444444444	-1636.98518518519
44318.6068708218	0	1342.23	-1341.9037037037	-1640.60740740741
44318.6068709954	0	1341.889	-1341.81481481481	-1644.21481481482
44318.6068711806	0	1341.8	-1342	-1647.11111111111
44318.6068713657	0	1341.985	-1342.23703703704	-1650.97777777778
44318.6068715393	0	1342.222	-1342.28888888889	-1653.85925925926
44318.6068717245	0	1342.274	-1342.41481481481	-1657.02962962963
44318.6068718981	0	1342.4	-1342.60740740741	-1660.11851851852
44318.6068720833	0	1342.593	-1342.74074074074	-1663.82222222222
44318.6068722569	0	1342.726	-1342.71111111111	-1667.63703703704
44318.6068724421	0	1342.696	-1343.00740740741	-1670.91111111111
44318.6068726273	0	1342.992	-1343.45185185185	-1674.44444444445
44318.6068728009	0	1343.436	-1344.13333333333	-1677.22222222222
44318.6068729861	0	1344.117	-1344.89629629629	-1680.72592592593
44318.6068731597	0	1344.88	-1345.51851851852	-1684.18518518519
44318.6068733449	0	1345.502	-1346.18518518518	-1687.74074074074
44318.6068735301	0	1346.169	-1346.62222222222	-1690.16296296296
44318.6068737037	0	1346.606	-1346.79259259259	-1691.02222222222
44318.6068738889	0	1346.776	-1346.94814814815	-1694.43703703704
44318.6068740741	0	1346.932	-1347.08888888889	-1697.42962962963
44318.6068742477	0	1347.073	-1347.31111111111	-1700.11851851852
44318.6068744329	0	1347.295	-1347.49629629629	-1702.93333333333
44318.6068746065	0	1347.48	-1347.54814814815	-1705.84444444445
44318.6068747917	0	1347.532	-1347.52592592592	-1707.71851851852
44318.6068749653	0	1347.51	-1347.58518518518	-1710.22222222222
44318.6068751505	0	1347.569	-1347.7037037037	-1711.51851851852
44318.6068753356	0	1347.688	-1348.28148148148	-1714.90370370371
44318.6068755093	0	1348.266	-1349.08148148148	-1717.07407407408
44318.6068756944	0	1349.066	-1349.65925925926	-1719.48148148148
44318.6068758681	0	1349.644	-1350.25185185185	-1722.12592592593
44318.6068760532	0	1350.237	-1350.9037037037	-1724.44444444445
44318.6068762384	0	1350.889	-1351.54074074074	-1728.31111111111
44318.606876412	0	1351.526	-1351.60740740741	-1730.51851851852
44318.6068765972	0	1351.593	-1351.7037037037	-1731.73333333333
44318.6068767824	0	1351.689	-1351.7037037037	-1734.58518518519
44318.606876956	0	1351.689	-1351.67407407407	-1736.71851851852
44318.6068773148	0	1351.578	-1351.74074074074	-1742.93333333333
44318.6068775	0	1351.726	-1352.17037037037	-1747.02962962963
44318.6068776852	0	1352.156	-1352.80740740741	-1749.10370370371
44318.6068778588	0	1352.793	-1353.62222222222	-1751.17037037037
44318.606878044	0	1353.608	-1355.2	-1753.98518518519
44318.6068782176	0	1355.186	-1357.03703703704	-1756.58518518519
44318.6068784028	0	1357.023	-1358.89629629629	-1758.94814814815
44318.6068785764	0	1358.882	-1360.72592592592	-1760.87407407408
44318.6068787616	0	1360.712	-1361.62962962963	-1761.79259259259
44318.6068789468	0	1361.616	-1363.02962962963	-1762.85185185185
44318.6068791204	0	1363.016	-1363.49629629629	-1763.22962962963
44318.6068793056	0	1363.483	-1364.61481481481	-1764.4
44318.6068794792	0	1364.602	-1365.61481481481	-1765.28148148148
44318.6068796644	0	1365.602	-1366.07407407407	-1765.83703703704
44318.6068798495	0	1366.061	-1366.94814814815	-1766.74814814815
44318.6068800232	0	1366.935	-1368.22962962963	-1768.22962962963
44318.6068802083	0	1368.216	-1369.55555555555	-1769.58518518519
44318.6068803819	0	1369.542	-1371.17037037037	-1770.79259259259
44318.6068805671	0	1371.157	-1373.47407407407	-1772.08148148148
44318.6068807407	0	1373.461	-1376.2	-1773.44444444445
44318.6068809259	0	1376.187	-1379.1037037037	-1774.9037037037
44318.6068811111	0	1379.091	-1380.40740740741	-1775.80740740741
44318.6068812847	0	1380.395	-1381.7037037037	-1777.4962962963
44318.6068814699	0	1381.691	-1382.77037037037	-1781.43703703704
44318.6068816551	0	1382.543	-1382.77037037037	-1781.43703703704
44318.6068818287	0	1382.758	-1382.74814814815	-1782.43703703704
44318.6068820139	0	1382.736	-1382.36296296296	-1783.57777777778
44318.6068821875	0	1382.351	-1381.48888888889	-1784.86666666667
44318.6068823727	0	1381.477	-1381.13333333333	-1785.3037037037
44318.6068825579	0	1381.121	-1380.59259259259	-1786.07407407407
44318.6068827315	0	1380.58	-1380.08148148148	-1787.01481481482
44318.6068829167	0	1380.069	-1379.64444444444	-1788.28148148148
44318.6068830903	0	1379.632	-1379.75555555555	-1789.22222222222
44318.6068832755	0	1379.743	-1380.13333333333	-1789.97777777778
44318.6068834491	0	1380.121	-1380.56296296296	-1790.85925925926
44318.6068836343	0	1380.551	-1380.78518518518	-1791.39259259259
44318.6068838194	0	1380.773	-1381.34814814815	-1791.84444444444
44318.6068839931	0	1381.336	-1382.22962962963	-1792.22222222222
44318.6068841782	0	1382.217	-1383.32592592592	-1792.65185185185
44318.6068843634	0	1383.313	-1384.79259259259	-1793.28148148148
44318.606884537	0	1384.78	-1386.29629629629	-1794.0962962963
44318.6068847222	0	1386.284	-1387.77777777778	-1794.93333333333
44318.6068849074	0	1387.765	-1388.99259259259	-1795.8
44318.606885081	0	1388.98	-1389.65185185185	-1796.38518518519
44318.6068852662	0	1389.639	-1390.36296296296	-1797.24444444444
44318.6068854398	0	1390.35	-1390.95555555555	-1798.20740740741
44318.606885625	0	1390.943	-1391.36296296296	-1799.37037037037
44318.6068857986	0	1391.35	-1391.77777777778	-1800.41481481481
44318.6068859838	0	1391.765	-1392.39259259259	-1802.12592592593
44318.606886169	0	1392.38	-1393.15555555555	-1803.85925925926
44318.6068863426	0	1393.143	-1393.60740740741	-1805.71851851852
44318.6068865278	0	1393.595	-1393.72592592592	-1807.52592592593
44318.6068867014	0	1393.714	-1393.63703703704	-1810.02222222222
44318.6068868866	0	1393.625	-1393.48148148148	-1811.96296296296
44318.6068870718	0	1393.469	-1393.48148148148	-1814.31851851852
44318.6068872454	0	1393.469	-1393.74814814815	-1816.88888888889
44318.6068874306	0	1393.736	-1394.27407407407	-1819.48148148148
44318.6068876157	0	1394.262	-1395.08888888889	-1822.28888888889
44318.6068877893	0	1395.077	-1395.88888888889	-1825.08148148148
44318.6068879745	0	1395.877	-1396.54074074074	-1828.22962962963
44318.6068881481	0	1396.529	-1397.69629629629	-1831.53333333333
44318.6068883333	0	1397.685	-1399.12592592592	-1835.14074074074
44318.6068885185	0	1399.115	-1400.60740740741	-1838.91851851852
44318.6068886921	0	1400.596	-1401.45185185185	-1842.19259259259
44318.6068888773	0	1401.44	-1402.22962962963	-1845.46666666667
44318.6068890509	0	1402.218	-1403.22222222222	-1848.97037037037
44318.6068892361	0	1403.211	-1404.43703703704	-1852.46666666667
44318.6068894097	0	1404.426	-1405.66666666667	-1855.71111111111
44318.6068895949	0	1405.656	-1406.71111111111	-1859.4
44318.6068897801	0	1406.7	-1407.22962962963	-1862.58518518519
44318.6068899537	0	1407.219	-1407.45185185185	-1865.5037037037
44318.6068901389	0	1407.441	-1407.94814814815	-1869.74074074074
44318.6068903125	0	1407.937	-1408.45925925926	-1873.65925925926
44318.6068904977	0	1408.448	-1409.4	-1877.85925925926
44318.6068906829	0	1409.389	-1410.25925925926	-1881.76296296296
44318.6068908565	0	1410.248	-1410.98518518518	-1884.97777777778
44318.6068910417	0	1410.974	-1411.87407407407	-1888.45925925926
44318.6068912269	0	1411.863	-1412.62222222222	-1891.74074074074
44318.6068914005	0	1412.611	-1413.14074074074	-1894.95555555556
44318.6068915856	0	1413.13	-1414.08888888889	-1898.80740740741
44318.6068917593	0	1414.078	-1414.64444444444	-1901.88148148148
44318.6068919444	0	1414.634	-1415.08888888889	-1905.93333333333
44318.6068921181	0	1415.078	-1415.65925925926	-1908.26666666667
44318.6068923032	0	1415.648	-1416.74074074074	-1911.1037037037
44318.6068924884	0	1416.729	-1417.34074074074	-1913.31111111111
44318.606892662	0	1417.329	-1418.07407407407	-1915.47407407408
44318.6068928472	0	1418.062	-1418.69629629629	-1917.1037037037
44318.6068930208	0	1418.684	-1419.49629629629	-1919.37777777778
44318.606893206	0	1419.484	-1420.5037037037	-1922.0962962963
44318.6068933912	0	1420.491	-1421.76296296296	-1924.83703703704
44318.6068935648	0	1421.75	-1422.20740740741	-1925.98518518519
44318.60689375	0	1422.194	-1422.49629629629	-1926.85185185185
44318.6068939236	0	1422.483	-1423.14814814815	-1929.13333333333
44318.6068941088	0	1423.135	-1423.57037037037	-1930.11111111111
44318.606894294	0	1423.557	-1424.07407407407	-1932.42962962963
44318.6068944676	0	1424.061	-1424.47407407407	-1934.52592592593
44318.6068946528	0	1424.461	-1424.94814814815	-1937.6962962963
44318.6068948264	0	1424.935	-1425.45925925926	-1940.0962962963
44318.6068950116	0	1425.446	-1426.06666666667	-1943.17777777778
44318.6068951968	0	1426.053	-1426.26666666667	-1945.05925925926
44318.6068953704	0	1426.253	-1426.34814814815	-1946.82222222222
44318.6068955556	0	1426.334	-1426.27407407407	-1949.33333333333
44318.6068957292	0	1426.26	-1426.3037037037	-1952.51111111111
44318.6068959144	0	1426.29	-1426.37037037037	-1956.5037037037
44318.6068960995	0	1426.357	-1426.95555555555	-1959.68888888889
44318.6068962732	0	1426.942	-1427.29629629629	-1961.82962962963
44318.6068964583	0	1427.283	-1427.46666666666	-1962.94074074074
44318.6068966319	0	1427.453	-1428.01481481481	-1966.14074074074
44318.6068968171	0	1428.001	-1428.68888888889	-1968.42222222222
44318.6068970023	0	1428.675	-1430.11111111111	-1971.6962962963
44318.6068971759	0	1430.097	-1431.88148148148	-1974.42962962963
44318.6068973611	0	1431.867	-1433.88148148148	-1976.99259259259
44318.6068975463	0	1433.867	-1436.66666666666	-1979.83703703704
44318.6068977199	0	1436.652	-1438.53333333333	-1981.72592592593
44318.6068979051	0	1438.519	-1440.75555555555	-1983.87407407408
44318.6068980787	0	1440.741	-1442.04444444444	-1985.42962962963
44318.6068982639	0	1442.03	-1443.48148148148	-1987.22222222222
44318.6068984491	0	1443.467	-1444.34814814815	-1988.03703703704
44318.6068986227	0	1444.334	-1445.17777777778	-1989.9037037037
44318.6068987963	0	1445.164	-1445.6074074074	-1990.9037037037
44318.6068989815	0	1445.594	-1445.94814814815	-1991.99259259259
44318.6068991667	0	1445.935	-1446.71851851852	-1993.80740740741
44318.6068993403	0	1446.705	-1447.05925925926	-1995.22962962963
44318.6068995255	0	1447.046	-1447.51851851852	-1997.54814814815
44318.6068997106	0	1447.505	-1447.71111111111	-1999.52592592593
44318.6068998843	0	1447.698	-1447.81481481481	-2001.74074074074
44318.6069000694	0	1447.802	-1448.03703703703	-2003.28148148148
44318.6069002546	0	1448.024	-1448.33333333333	-2004.6962962963
44318.6069004282	0	1448.32	-1448.82222222222	-2006.00740740741
44318.6069006134	0	1448.809	-1449.3037037037	-2007.11111111111
44318.606900787	0	1449.29	-1450.12592592592	-2009.36296296296
44318.6069009722	0	1450.112	-1451.02222222222	-2011.53333333333
44318.6069011458	0	1450.112	-1451.02222222222	-2011.53333333333
44318.606901331	0	1451.008	-1452.11851851852	-2013.44444444445
44318.6069015162	0	1451.008	-1452.11851851852	-2013.44444444445
44318.6069016898	0	1452.104	-1453.96296296296	-2016.01481481482
44318.606901875	0	1453.948	-1455.91851851852	-2019.25185185185
44318.6069020486	0	1455.904	-1457.37777777778	-2021.62962962963
44318.6069022338	0	1457.363	-1458.77777777778	-2024.03703703704
44318.606902419	0	1458.763	-1459.63703703703	-2025.8
44318.6069025926	0	1459.622	-1460.31851851852	-2027.67407407408
44318.6069027778	0	1460.303	-1460.81481481481	-2029.19259259259
44318.6069029514	0	1460.799	-1460.88888888889	-2030.66666666667
44318.6069031366	0	1460.873	-1461.06666666666	-2033.32592592593
44318.6069033102	0	1461.051	-1461.15555555555	-2036.06666666667
44318.6069034954	0	1461.14	-1461.32592592592	-2039.11111111111
44318.6069036806	0	1461.31	-1461.34074074074	-2041.52592592593
44318.6069038542	0	1461.325	-1461.31851851852	-2044.44444444445
44318.6069040393	0	1461.303	-1461.43703703703	-2047.22962962963
44318.6069042245	0	1461.422	-1461.52592592592	-2048.72592592593
44318.6069043981	0	1461.511	-1461.56296296296	-2051.45185185185
44318.6069045833	0	1461.548	-1461.56296296296	-2054.07407407408
44318.6069047569	0	1461.548	-1461.72592592592	-2055.65185185185
44318.6069049421	0	1461.711	-1462.12592592592	-2058.1037037037
44318.6069051157	0	1462.111	-1462.22222222222	-2061.25185185185
44318.6069053009	0	1462.207	-1462.43703703703	-2063.02222222222
44318.6069054861	0	1462.422	-1462.63703703703	-2066.31851851852
44318.6069056597	0	1462.622	-1462.74074074074	-2069.68888888889
44318.6069058449	0	1462.726	-1462.84444444444	-2073.14814814815
44318.6069060301	0	1462.83	-1462.60740740741	-2077.4
44318.6069062037	0	1462.593	-1462.54814814815	-2079.47407407407
44318.6069063889	0	1462.534	-1462.56296296296	-2082.96296296296
44318.6069065625	0	1462.549	-1462.97777777778	-2086.48888888889
44318.6069067477	0	1462.964	-1463.12592592592	-2088.95555555556
44318.6069069329	0	1463.112	-1463.37777777778	-2091.21481481482
44318.6069071065	0	1463.364	-1464.16296296296	-2094.07407407407
44318.6069072917	0	1464.149	-1465.14074074074	-2098.11111111111
44318.6069074653	0	1465.127	-1466.27407407407	-2102.03703703704
44318.6069076505	0	1466.26	-1467.00740740741	-2103.92592592593
44318.6069078356	0	1466.993	-1468.3037037037	-2107.54814814815
44318.6069080093	0	1468.289	-1469.32592592592	-2109.8
44318.6069081944	0	1469.311	-1469.93333333333	-2111.71111111111
44318.6069083681	0	1469.918	-1470.13333333333	-2112.54814814815
44318.6069085532	0	1470.118	-1470.56296296296	-2113.82962962963
44318.6069087269	0	1470.548	-1470.66666666666	-2116.24444444445
44318.606908912	0	1470.652	-1470.81481481481	-2117.97037037037
44318.6069090972	0	1470.8	-1471.08148148148	-2119.73333333333
44318.6069092708	0	1471.067	-1471.05925925926	-2121.93333333333
44318.606909456	0	1471.045	-1470.89629629629	-2124.65185185185
44318.6069096296	0	1470.882	-1470.96296296296	-2125.91111111111
44318.6069098148	0	1470.949	-1470.91851851852	-2127.05925925926
44318.60691	0	1470.905	-1471.22222222222	-2128.55555555556
44318.6069101736	0	1471.209	-1471.42962962963	-2129.65925925926
44318.6069103588	0	1471.416	-1471.8	-2130.45925925926
44318.606910544	0	1471.786	-1472.17777777778	-2132.8
44318.6069107176	0	1472.164	-1472.42222222222	-2134.4
44318.6069109028	0	1472.408	-1473.09629629629	-2137.91111111111
44318.6069110764	0	1473.082	-1473.56296296296	-2140.17037037037
44318.6069112616	0	1473.549	-1473.72592592592	-2141.41481481481
44318.6069114468	0	1473.712	-1474.28888888889	-2145.6
44318.6069116204	0	1474.275	-1474.74074074074	-2148.64444444444
44318.6069118056	0	1474.727	-1474.94814814815	-2151.33333333333
44318.6069119907	0	1474.934	-1475.27407407407	-2154.06666666667
44318.6069121644	0	1475.26	-1475.43703703703	-2155.96296296296
44318.6069123495	0	1475.423	-1475.41481481481	-2158.11851851852
44318.6069125232	0	1475.401	-1475.24444444444	-2161.22222222222
44318.6069127083	0	1475.231	-1475.22962962963	-2164.39259259259
44318.6069128819	0	1475.216	-1475.05925925926	-2166.92592592593
44318.6069130671	0	1475.046	-1475.08148148148	-2168.47407407407
44318.6069132523	0	1475.068	-1475.28148148148	-2170.45925925926
44318.6069134259	0	1475.268	-1475.49629629629	-2172.38518518519
44318.6069136111	0	1475.483	-1476.17037037037	-2174.71111111111
44318.6069137847	0	1476.157	-1477.13333333333	-2176.79259259259
44318.6069139699	0	1477.12	-1478.88148148148	-2179.02222222222
44318.6069141551	0	1478.868	-1480.86666666666	-2180.74814814815
44318.6069143287	0	1480.853	-1483.88888888889	-2182.96296296296
44318.6069145139	0	1483.875	-1486.65185185185	-2184.82962962963
44318.6069146875	0	1486.638	-1488.97037037037	-2186.06666666667
44318.6069148727	0	1488.957	-1490.91851851852	-2187.23703703704
44318.6069150463	0	1490.905	-1492.57037037037	-2187.84444444444
44318.6069152315	0	1492.557	-1493.45925925926	-2188.38518518518
44318.6069154167	0	1493.446	-1494.24444444444	-2189.17037037037
44318.6069155903	0	1494.231	-1494.92592592592	-2189.87407407407
44318.6069157755	0	1494.912	-1495.31851851852	-2190.63703703704
44318.6069159491	0	1495.305	-1495.94814814815	-2191.48888888889
44318.6069161343	0	1495.935	-1496.43703703703	-2192.08148148148
44318.6069163194	0	1496.424	-1496.72592592592	-2192.41481481481
44318.6069164931	0	1496.713	-1497.26666666666	-2193.07407407407
44318.6069166782	0	1497.254	-1497.61481481481	-2193.38518518518
44318.6069168634	0	1497.602	-1498.17777777778	-2194.28888888889
44318.606917037	0	1498.165	-1498.57037037037	-2195.08148148148
44318.6069172222	0	1498.558	-1498.86666666666	-2195.82962962963
44318.6069173958	0	1498.854	-1498.96296296296	-2196.86666666667
44318.606917581	0	1498.95	-1498.85185185185	-2197.8962962963
44318.6069177662	0	1498.839	-1498.79259259259	-2199.25925925926
44318.6069179398	0	1498.78	-1498.75555555555	-2199.8962962963
44318.606918125	0	1498.743	-1498.55555555555	-2201.02222222222
44318.6069182986	0	1498.543	-1498.34814814815	-2202.15555555555
44318.6069184838	0	1498.336	-1498.27407407407	-2202.92592592593
44318.6069186574	0	1498.262	-1498.15555555555	-2204.6
44318.6069188426	0	1498.143	-1498.01481481481	-2205.97777777778
44318.6069190278	0	1498.002	-1497.71851851852	-2207.41481481481
44318.6069192014	0	1497.706	-1497.3037037037	-2208.61481481481
44318.6069193866	0	1497.291	-1496.85185185185	-2209.71851851852
44318.6069195602	0	1496.839	-1496.65925925926	-2210.71851851852
44318.6069197454	0	1496.646	-1496.61481481481	-2212.23703703704
44318.6069199306	0	1496.602	-1496.65185185185	-2213.57777777778
44318.6069201042	0	1496.639	-1496.62962962963	-2214.65185185185
44318.6069202893	0	1496.617	-1496.83703703703	-2215.72592592592
44318.606920463	0	1496.824	-1497.27407407407	-2216.77037037037
44318.6069206481	0	1497.261	-1497.62222222222	-2217.39259259259
44318.6069208333	0	1497.609	-1498.02962962963	-2218.19259259259
44318.6069210069	0	1498.016	-1498.18518518518	-2218.38518518518
44318.6069211921	0	1498.172	-1498.62222222222	-2218.94074074074
44318.6069213773	0	1498.609	-1498.8074074074	-2219.2962962963
44318.6069215509	0	1498.794	-1498.94814814815	-2219.54814814815
44318.6069217361	0	1498.935	-1499.02222222222	-2219.76296296296
44318.6069219097	0	1499.009	-1499.06666666666	-2219.91851851852
44318.6069220949	0	1499.053	-1499.11851851852	-2220.02222222222
44318.6069222685	0	1499.105	-1499.14814814815	-2220.08888888889
44318.6069224537	0	1499.135	-1499.14814814815	-2220.09629629629
44318.6069226389	0	1499.135	-1499.14814814815	-2220.08888888889
44318.6069228125	0	1499.135	-1499.06666666666	-2220.14814814815
44318.6069229977	0	1499.054	-1499.04444444444	-2220.11111111111
44318.6069231713	0	1499.032	-1499.05185185185	-2220.11111111111
44318.6069233565	0	1499.039	-1499.03703703703	-2220.1037037037
44318.6069235417	0	1499.024	-1499.03703703703	-2220.08148148148
44318.6069237153	0	1499.024	-1499.05925925926	-2220.05185185185
44318.6069239005	0	1499.046	-1499.11111111111	-2220.05185185185
44318.6069240856	0	1499.098	-1499.15555555555	-2220.13333333333
44318.6069242593	0	1499.142	-1499.14074074074	-2220.14814814815
44318.6069244444	0	1499.127	-1499.02962962963	-2220.14814814815
44318.6069246181	0	1499.016	-1498.95555555555	-2220.12592592592
44318.6069248032	0	1498.942	-1498.94814814815	-2220.11851851852
44318.6069249884	0	1498.935	-1498.94814814815	-2220.11851851852
44318.606925162	0	1498.935	-1498.94814814815	-2220.11851851852
44318.6069253472	0	1498.935	-1498.92592592592	-2220.11851851852
44318.6069255208	0	1498.913	-1498.92592592592	-2220.12592592592
44318.606925706	0	1498.913	-1498.92592592592	-2220.11851851852
44318.6069258912	0	1498.913	-1498.93333333333	-2220.11851851852
44318.6069260648	0	1498.92	-1498.96296296296	-2220.17777777778
44318.60692625	0	1498.95	-1499.11851851852	-2220.17037037037
44318.6069264236	0	1499.106	-1499.56296296296	-2220.16296296296
44318.6069266088	0	1499.55	-1500.25185185185	-2220.12592592593
44318.606926794	0	1500.239	-1501.08148148148	-2220.07407407407
44318.6069269676	0	1501.069	-1501.57777777778	-2220
44318.6069271528	0	1501.565	-1502.43703703703	-2219.96296296296
44318.6069273264	0	1502.424	-1503.63703703703	-2219.87407407407
44318.6069275116	0	1503.624	-1505.66666666666	-2219.77777777778
44318.6069276968	0	1505.654	-1508.14074074074	-2219.61481481481
44318.6069278704	0	1508.128	-1511.27407407407	-2219.28148148148
44318.6069280556	0	1511.261	-1514.54814814815	-2218.6962962963
44318.6069282292	0	1514.535	-1517.75555555555	-2217.97037037037
44318.6069284144	0	1517.742	-1520.83703703703	-2217.19259259259
44318.6069285995	0	1520.823	-1523.81481481481	-2216.28888888889
44318.6069287732	0	1523.801	-1526.37037037037	-2215.31851851852
44318.6069289583	0	1526.357	-1528.62222222222	-2214.47407407407
44318.6069291319	0	1528.609	-1529.93333333333	-2213.74074074074
44318.6069293171	0	1529.92	-1530.22222222222	-2213.37777777778
44318.6069295023	0	1530.209	-1530.32592592592	-2212.5037037037
44318.6069296759	0	1530.313	-1530.35555555555	-2211.77037037037
44318.6069298611	0	1530.343	-1530.6	-2210.85925925926
44318.6069300347	0	1530.587	-1531.40740740741	-2209.71111111111
44318.6069302199	0	1531.394	-1532.35555555555	-2208.83703703704
44318.6069304051	0	1532.342	-1534.40740740741	-2207.57777777778
44318.6069305787	0	1534.394	-1536.11851851852	-2206.58518518518
44318.6069307639	0	1536.105	-1538.21481481481	-2205.41481481481
44318.6069309375	0	1538.201	-1540.01481481481	-2204.60740740741
44318.6069311227	0	1540.001	-1540.98518518518	-2204
44318.6069313079	0	1540.971	-1542.03703703703	-2203.33333333333
44318.6069314815	0	1542.023	-1542.61481481481	-2202.87407407407
44318.6069316667	0	1542.601	-1542.97037037037	-2202.26666666667
44318.6069318403	0	1542.957	-1543.61481481481	-2200.88888888889
44318.6069320255	0	1543.601	-1544.04444444444	-2199.51111111111
44318.6069322106	0	1544.031	-1544.8	-2197.91851851852
44318.6069323843	0	1544.787	-1545.28888888889	-2196.74814814815
44318.6069325694	0	1545.276	-1546.3037037037	-2194.72592592593
44318.6069327431	0	1546.291	-1546.94074074074	-2193.62962962963
44318.6069329282	0	1546.928	-1547.92592592592	-2191.68148148148
44318.6069331134	0	1547.913	-1548.54814814815	-2189.8962962963
44318.606933287	0	1548.535	-1548.75555555555	-2188.74074074074
44318.6069334722	0	1548.742	-1549.02222222222	-2186.63703703704
44318.6069336458	0	1549.009	-1549.02962962963	-2184.3037037037
44318.606933831	0	1549.016	-1548.88148148148	-2182.20740740741
44318.6069340162	0	1548.868	-1548.64444444444	-2179.97777777778
44318.6069341898	0	1548.631	-1548.4	-2177.85925925926
44318.606934375	0	1548.387	-1548.0074074074	-2175.96296296296
44318.6069345486	0	1547.994	-1547.68148148148	-2174.42962962963
44318.6069347338	0	1547.668	-1547.02962962963	-2172.76296296296
44318.606934919	0	1547.016	-1546.18518518518	-2170.35555555556
44318.6069350926	0	1546.172	-1545.68148148148	-2168.21481481481
44318.6069352778	0	1545.668	-1545.29629629629	-2166
44318.6069354514	0	1545.283	-1545.08888888889	-2163.58518518519
44318.6069356366	0	1545.076	-1545.01481481481	-2161.37037037037
44318.6069358218	0	1545.002	-1545.02222222222	-2159.05185185185
44318.6069359954	0	1545.009	-1544.98518518518	-2157.42222222222
44318.6069361806	0	1544.972	-1545.15555555555	-2155.52592592593
44318.6069363542	0	1545.142	-1545.27407407407	-2153.37037037037
44318.6069365393	0	1545.261	-1545.26666666666	-2152.17037037037
44318.6069367245	0	1545.254	-1545.22962962963	-2149.82962962963
44318.6069368981	0	1545.217	-1545.23703703703	-2147.33333333333
44318.6069370833	0	1545.224	-1545.13333333333	-2144.83703703704
44318.6069372569	0	1545.12	-1545.08888888889	-2142.39259259259
44318.6069374421	0	1545.076	-1544.98518518518	-2140.05925925926
44318.6069376273	0	1544.972	-1544.91851851852	-2138.25185185185
44318.6069378009	0	1544.905	-1544.82222222222	-2136.12592592593
44318.6069379861	0	1544.809	-1544.57777777778	-2133.92592592593
44318.6069381597	0	1544.565	-1544.45925925926	-2132.17777777778
44318.6069383449	0	1544.446	-1544.37037037037	-2130.06666666667
44318.6069385185	0	1544.357	-1544.2	-2128.01481481481
44318.6069387037	0	1544.187	-1544.08148148148	-2126.42962962963
44318.6069388889	0	1544.068	-1543.61481481481	-2124.84444444444
[truncated: 5,723 more rows]
