# Supplementary material for: Near-infrared manipulation of multiple neuronal populations via trichromatic upconversion
Source: Nat Commun. 2021 Sep 27;12:5662. doi: 10.1038/s41467-021-25993-7 (PMC8476604; doi:10.1038/s41467-021-25993-7)
Supplement: Supplementary file 7 — Source Data [file 41467_2021_25993_MOESM7_ESM.zip › Source Data/SI 31/1532/3_1532_2.csv]

DateTime	xPosComp	yPosComp	xPos	yPos
44331.5222060995	0	95.036	-95.888888888889	-211.525925925926
44331.5222062153	0	95.895	-96.6444444444445	-211.466666666667
44331.522206331	0	95.895	-97.8074074074075	-211.355555555556
44331.5222064468	0	97.814	-99.288888888889	-211.259259259259
44331.5222065625	0	97.814	-101.022222222222	-211.22962962963
44331.5222066782	0	101.029	-103.118518518519	-211.066666666667
44331.522206794	0	101.029	-105.518518518519	-210.940740740741
44331.5222069097	0	105.525	-108.096296296296	-210.740740740741
44331.5222070255	0	105.525	-110.8	-210.592592592593
44331.5222071412	0	110.806	-113.407407407408	-210.503703703704
44331.5222072569	0	110.806	-116.022222222222	-210.459259259259
44331.5222073727	0	116.028	-118.659259259259	-210.562962962963
44331.5222074884	0	116.028	-121.103703703704	-210.659259259259
44331.5222076042	0	121.109	-123.362962962963	-210.837037037037
44331.5222077199	0	121.109	-125.466666666667	-211.051851851852
44331.5222078356	0	125.472	-127.266666666667	-211.288888888889
44331.5222079514	0	125.472	-128.725925925926	-211.392592592593
44331.5222080671	0	128.731	-130.259259259259	-211.637037037037
44331.5222081829	0	128.731	-131.688888888889	-212.148148148148
44331.5222082986	0	131.694	-132.77037037037	-212.703703703704
44331.5222084144	0	131.694	-133.607407407408	-213.237037037037
44331.5222085301	0	133.613	-134.281481481482	-213.814814814815
44331.5222086458	0	133.613	-134.755555555556	-214.340740740741
44331.5222087616	0	134.761	-135.244444444445	-214.940740740741
44331.5222088773	0	134.761	-135.696296296296	-215.562962962963
44331.5222089931	0	135.702	-136.281481481482	-216.17037037037
44331.5222091088	0	135.702	-137.133333333333	-216.844444444444
44331.5222092245	0	137.139	-138.125925925926	-217.651851851852
44331.5222093403	0	137.139	-138.933333333333	-218.311111111111
44331.522209456	0	138.939	-139.881481481482	-219.133333333333
44331.5222095718	0	138.939	-140.962962962963	-220.037037037037
44331.5222096875	0	140.969	-142.044444444445	-221.125925925926
44331.5222098148	0	140.969	-142.933333333333	-222.185185185185
44331.522209919	0	142.939	-143.666666666667	-223.355555555556
44331.5222100347	0	142.939	-144.296296296296	-224.533333333333
44331.5222101505	0	144.302	-144.681481481482	-225.8
44331.5222102662	0	144.302	-144.8	-227.444444444444
44331.5222103819	0	144.806	-144.740740740741	-229.125925925926
44331.5222104977	0	144.806	-144.348148148148	-230.911111111111
44331.5222106134	0	144.354	-143.592592592593	-232.814814814815
44331.5222107292	0	144.354	-142.6	-234.785185185185
44331.5222108449	0	142.606	-141.548148148148	-236.807407407407
44331.5222109606	0	142.606	-140.42962962963	-238.933333333333
44331.5222110764	0	140.436	-139.414814814815	-241.2
44331.5222111921	0	140.436	-138.711111111111	-243.562962962963
44331.5222113079	0	138.717	-138.155555555556	-246.2
44331.5222114236	0	138.717	-137.918518518519	-248.911111111111
44331.5222115394	0	137.924	-137.844444444445	-251.659259259259
44331.5222116551	0	137.924	-137.896296296296	-254.525925925926
44331.5222117708	0	137.902	-138.02962962963	-257.444444444444
44331.5222118866	0	137.902	-138.4	-260.111111111111
44331.5222120023	0	138.406	-138.792592592593	-263.074074074074
44331.5222121181	0	138.406	-139	-265.703703703704
44331.5222122338	0	139.006	-139.496296296296	-268.985185185185
44331.5222123495	0	139.006	-140.037037037037	-272.607407407407
44331.5222124653	0	140.043	-140.674074074074	-276.503703703704
44331.522212581	0	140.043	-141.207407407407	-280.496296296296
44331.5222126968	0	141.213	-141.577777777778	-284.562962962963
44331.5222128125	0	141.213	-141.785185185185	-288.837037037037
44331.5222129282	0	141.791	-141.785185185185	-293.192592592593
44331.522213044	0	141.791	-141.696296296296	-297.622222222222
44331.5222131597	0	141.702	-141.6	-302.051851851852
44331.5222132755	0	141.702	-141.518518518519	-306.496296296296
44331.5222133912	0	141.524	-141.511111111111	-311.222222222222
44331.5222135069	0	141.524	-141.511111111111	-315.933333333333
44331.5222136227	0	141.517	-141.496296296296	-320.896296296296
44331.5222137384	0	141.517	-141.407407407407	-325.6
44331.5222138542	0	141.413	-141.525925925926	-330.681481481482
44331.5222139699	0	141.413	-141.733333333333	-335.807407407407
44331.5222140856	0	141.739	-142.155555555556	-340.97037037037
44331.5222142014	0	141.739	-142.451851851852	-345.940740740741
44331.5222143171	0	142.458	-143.155555555556	-351.348148148148
44331.5222144329	0	142.458	-143.42962962963	-356.940740740741
44331.5222145486	0	143.436	-143.807407407407	-362.622222222222
44331.5222146644	0	143.436	-144.392592592593	-368.311111111111
44331.5222147801	0	144.399	-144.837037037037	-373.940740740741
44331.5222148958	0	144.399	-145.288888888889	-379.533333333333
44331.5222150116	0	145.295	-145.644444444444	-385.614814814815
44331.5222151273	0	145.295	-145.807407407407	-391.711111111111
44331.5222152431	0	145.814	-146.096296296296	-397.481481481481
44331.5222153588	0	145.814	-146.362962962963	-403.4
44331.5222154745	0	146.37	-146.562962962963	-409.340740740741
44331.5222155903	0	146.37	-147.02962962963	-415.303703703704
44331.522215706	0	147.037	-147.340740740741	-421.340740740741
44331.5222158218	0	147.037	-147.762962962963	-427.333333333333
44331.5222159375	0	147.77	-148.074074074074	-433.22962962963
44331.5222160532	0	147.77	-148.303703703704	-439.111111111111
44331.522216169	0	148.311	-148.459259259259	-445.022222222222
44331.5222162847	0	148.311	-148.607407407407	-450.925925925926
44331.5222164005	0	148.615	-148.837037037037	-456.718518518518
44331.5222165162	0	148.615	-149.192592592593	-462.496296296296
44331.5222166319	0	149.2	-149.762962962963	-468.251851851852
44331.5222167477	0	149.2	-150.42962962963	-474.059259259259
44331.5222168634	0	150.437	-151.251851851852	-479.57037037037
44331.5222169792	0	150.437	-152.4	-485.214814814815
44331.5222170949	0	152.407	-153.162962962963	-490.748148148148
44331.5222172107	0	152.407	-153.585185185185	-496.022222222222
44331.5222173264	0	153.592	-153.755555555556	-501.755555555556
44331.5222174421	0	153.592	-153.985185185185	-507.503703703704
44331.5222175579	0	153.992	-154.2	-512.814814814815
44331.5222176736	0	153.992	-154.414814814815	-518.074074074074
44331.5222177894	0	154.422	-154.703703703704	-522.896296296296
44331.5222179051	0	154.422	-154.97037037037	-527.481481481481
44331.5222180208	0	154.978	-155.844444444445	-531.703703703704
44331.5222181366	0	154.978	-157.177777777778	-536.044444444444
44331.5222182523	0	157.185	-158.896296296296	-540.02962962963
44331.5222183681	0	157.185	-160.874074074074	-543.844444444444
44331.5222184838	0	160.881	-162.985185185185	-547.392592592592
44331.5222185995	0	160.881	-165.437037037037	-550.688888888889
44331.5222187153	0	165.444	-167.837037037037	-553.511111111111
44331.522218831	0	165.444	-170.162962962963	-555.962962962963
44331.5222189468	0	170.17	-172.733333333333	-558.244444444444
44331.5222190625	0	170.17	-175.592592592593	-560.481481481481
44331.5222191782	0	175.6	-178.592592592593	-562.77037037037
44331.522219294	0	175.6	-181.859259259259	-565
44331.5222194097	0	181.867	-185.333333333333	-567.362962962963
44331.5222195255	0	181.867	-188.770370370371	-569.503703703703
44331.5222196412	0	188.778	-192.540740740741	-571.725925925926
44331.5222197569	0	188.778	-195.807407407408	-573.659259259259
44331.5222198727	0	195.815	-199.651851851852	-575.829629629629
44331.5222199884	0	195.815	-203.466666666667	-577.955555555555
44331.5222201042	0	203.474	-207.059259259259	-580.037037037037
44331.5222202199	0	203.474	-210.133333333333	-582.022222222222
44331.5222203356	0	210.141	-212.718518518519	-583.888888888888
44331.5222204514	0	210.141	-214.911111111111	-585.696296296296
44331.5222205671	0	214.919	-216.525925925926	-587.155555555555
44331.5222206829	0	214.919	-217.555555555556	-588.4
44331.5222207986	0	217.563	-218.237037037037	-589.429629629629
44331.5222209144	0	217.563	-218.940740740741	-590.37037037037
44331.5222210301	0	218.948	-219.844444444445	-591.185185185185
44331.5222211458	0	218.948	-221.066666666667	-591.888888888888
44331.5222212616	0	221.074	-222.540740740741	-592.444444444444
44331.5222213773	0	221.074	-224.237037037037	-593.044444444444
44331.5222214931	0	224.244	-226.088888888889	-593.555555555555
44331.5222216088	0	224.244	-228.140740740741	-593.896296296296
44331.5222217245	0	228.148	-230.659259259259	-594.333333333333
44331.5222218403	0	228.148	-233.133333333333	-594.622222222222
44331.522221956	0	233.141	-235.562962962963	-594.948148148148
44331.5222220718	0	233.141	-238.414814814815	-595.207407407407
44331.5222221875	0	238.422	-241.311111111111	-595.459259259259
44331.5222223032	0	238.422	-244.274074074074	-595.592592592592
44331.522222419	0	244.281	-247.140740740741	-595.703703703703
44331.5222225347	0	244.281	-249.933333333333	-595.896296296296
44331.5222226505	0	249.94	-252.562962962963	-596.044444444444
44331.5222227662	0	249.94	-254.881481481482	-596.229629629629
44331.5222228819	0	254.888	-256.955555555556	-596.54074074074
44331.5222229977	0	254.888	-258.933333333333	-596.822222222222
44331.5222231134	0	258.94	-260.725925925926	-597.266666666666
44331.5222232292	0	258.94	-262.303703703704	-597.733333333333
44331.5222233449	0	262.31	-263.533333333333	-598.2
44331.5222234606	0	262.31	-264.362962962963	-598.644444444444
44331.5222235764	0	264.369	-264.792592592593	-599
44331.5222236921	0	264.369	-264.955555555556	-599.318518518518
44331.5222238079	0	264.962	-265.125925925926	-599.6
44331.5222239236	0	264.962	-265.451851851852	-599.918518518518
44331.5222240393	0	265.458	-266.014814814815	-600.259259259259
44331.5222241551	0	265.458	-266.659259259259	-600.637037037037
44331.5222242708	0	266.665	-267.377777777778	-601.051851851852
44331.5222243866	0	266.665	-268.037037037037	-601.414814814814
44331.5222245023	0	268.043	-268.674074074074	-601.762962962963
44331.5222246181	0	268.043	-269.459259259259	-602.214814814815
44331.5222247338	0	269.465	-270.488888888889	-602.733333333333
44331.5222248495	0	269.465	-271.681481481482	-603.362962962963
44331.5222249653	0	271.687	-272.696296296296	-604
44331.522225081	0	271.687	-273.755555555556	-604.740740740741
44331.5222251968	0	273.761	-274.785185185185	-605.57037037037
44331.5222253125	0	273.761	-275.718518518519	-606.362962962963
44331.5222254282	0	275.724	-276.674074074074	-607.259259259259
44331.522225544	0	275.724	-277.674074074074	-608.155555555555
44331.5222256597	0	277.68	-278.770370370371	-609.133333333333
44331.5222257755	0	277.68	-280.103703703704	-610.274074074074
44331.5222258912	0	280.11	-281.414814814815	-611.481481481481
44331.5222260069	0	280.11	-282.740740740741	-612.688888888889
44331.5222261227	0	282.747	-284.177777777778	-613.837037037037
44331.5222262384	0	282.747	-285.903703703704	-615.140740740741
44331.5222263542	0	285.91	-287.866666666667	-616.6
44331.5222264699	0	285.91	-289.881481481482	-618.02962962963
44331.5222265857	0	289.888	-291.718518518519	-619.488888888889
44331.5222267014	0	289.888	-293.681481481482	-621.007407407407
44331.5222268171	0	293.688	-295.207407407408	-622.414814814815
44331.5222269329	0	293.688	-296.140740740741	-623.748148148148
44331.5222270486	0	296.147	-296.362962962963	-624.955555555556
44331.5222271644	0	296.147	-296.266666666667	-626.222222222222
44331.5222272801	0	296.273	-296.074074074074	-627.488888888889
44331.5222273958	0	296.273	-295.925925925926	-628.62962962963
44331.5222275116	0	295.932	-295.837037037037	-630.059259259259
44331.5222276273	0	295.932	-295.837037037037	-631.555555555556
44331.5222277431	0	295.843	-295.8	-633.118518518519
44331.5222278588	0	295.843	-295.814814814815	-634.822222222222
44331.5222279745	0	295.821	-296.022222222223	-636.614814814815
44331.5222280903	0	295.821	-296.4	-638.466666666667
44331.522228206	0	296.406	-296.681481481482	-640.214814814815
44331.5222283333	0	296.406	-296.888888888889	-642.148148148148
44331.5222284375	0	296.895	-297.214814814815	-644.118518518518
44331.5222285532	0	296.895	-297.614814814815	-646.059259259259
44331.522228669	0	297.621	-298.007407407408	-648.192592592592
44331.5222287847	0	297.621	-298.348148148148	-650.266666666666
44331.5222289005	0	298.354	-298.955555555556	-652.659259259259
44331.5222290162	0	298.354	-299.666666666667	-654.911111111111
44331.5222291319	0	299.673	-300.370370370371	-657.088888888889
44331.5222292477	0	299.673	-301.251851851852	-659.57037037037
44331.5222293634	0	301.258	-302.192592592593	-662.125925925926
44331.5222294792	0	301.258	-303.133333333334	-664.792592592592
44331.5222295949	0	303.139	-303.918518518519	-667.518518518518
44331.5222297106	0	303.139	-304.496296296297	-670.288888888889
44331.5222298264	0	304.502	-304.814814814815	-673.148148148148
44331.5222299421	0	304.502	-304.918518518519	-675.977777777778
44331.5222300579	0	304.924	-304.925925925926	-678.8
44331.5222301736	0	304.924	-304.977777777778	-681.592592592592
44331.5222302894	0	304.983	-304.962962962963	-684.422222222222
44331.5222304051	0	304.983	-304.992592592593	-687.385185185185
44331.5222305208	0	304.998	-305.02962962963	-690.177777777777
44331.5222306366	0	304.998	-305.125925925926	-693.081481481481
44331.5222307523	0	305.131	-305.192592592593	-696.051851851851
44331.5222308681	0	305.131	-305.185185185186	-699.022222222222
44331.5222309838	0	305.19	-305.244444444445	-702.177777777777
44331.5222310995	0	305.19	-305.2	-705.385185185185
44331.5222312153	0	305.205	-305.222222222223	-708.474074074074
44331.522231331	0	305.205	-305.318518518519	-711.54074074074
44331.5222314468	0	305.324	-305.45925925926	-714.651851851851
44331.5222315625	0	305.324	-305.962962962963	-717.651851851851
44331.5222316782	0	305.968	-306.888888888889	-720.429629629629
44331.522231794	0	305.968	-308.207407407408	-723.133333333333
44331.5222319097	0	308.212	-309.355555555556	-724.881481481481
44331.5222320255	0	308.212	-310.755555555556	-726.703703703703
44331.5222321412	0	310.76	-312.903703703704	-729.044444444444
44331.5222322569	0	310.76	-315.392592592593	-731.303703703703
44331.5222323727	0	315.397	-318.222222222223	-733.8
44331.5222324884	0	315.397	-321.25925925926	-736.244444444444
44331.5222326042	0	321.264	-324.125925925926	-738.57037037037
44331.5222327199	0	321.264	-326.637037037037	-740.740740740741
44331.5222328356	0	326.642	-329.051851851852	-742.948148148148
44331.5222329514	0	326.642	-331.044444444445	-745.074074074074
44331.5222330671	0	331.049	-332.674074074074	-747.222222222222
44331.5222331829	0	331.049	-333.992592592593	-749.377777777778
44331.5222332986	0	333.997	-335.007407407408	-751.481481481481
44331.5222334144	0	333.997	-335.792592592593	-753.503703703704
44331.5222335301	0	335.797	-336.385185185186	-755.496296296296
44331.5222336458	0	335.797	-336.703703703704	-757.451851851852
44331.5222337616	0	336.708	-337.02962962963	-759.437037037037
44331.5222338773	0	336.708	-337.481481481482	-761.311111111111
44331.5222339931	0	337.486	-338.437037037037	-763.214814814815
44331.5222341088	0	337.486	-339.688888888889	-764.955555555555
44331.5222342245	0	339.693	-341.207407407408	-766.6
44331.5222343403	0	339.693	-342.911111111112	-767.985185185185
44331.522234456	0	339.693	-342.911111111112	-767.985185185185
44331.5222345718	0	342.915	-344.874074074074	-769.377777777778
44331.5222346875	0	342.915	-349.851851851852	-771.888888888889
44331.5222348032	0	349.856	-352.674074074074	-772.762962962963
44331.522234919	0	349.856	-356	-773.659259259259
44331.5222350347	0	356.004	-359.955555555556	-774.807407407407
44331.5222351505	0	356.004	-363.940740740741	-775.74074074074
44331.5222352662	0	363.945	-367.903703703704	-776.54074074074
44331.5222353819	0	363.945	-372.185185185186	-777.496296296296
44331.5222354977	0	372.189	-376.940740740741	-778.133333333333
44331.5222356134	0	372.189	-381.496296296297	-778.837037037037
44331.5222357292	0	381.5	-385.748148148148	-779.54074074074
44331.5222358449	0	381.5	-389.777777777778	-780.355555555555
44331.5222359606	0	389.781	-393.6	-781.044444444444
44331.5222360764	0	389.781	-396.488888888889	-781.362962962963
44331.5222361921	0	396.492	-398.540740740741	-781.607407407407
44331.5222363079	0	396.492	-400.014814814815	-781.859259259259
44331.5222364236	0	400.018	-401.081481481482	-781.948148148148
44331.5222365393	0	400.018	-402.133333333334	-781.992592592592
44331.5222366551	0	402.137	-403.496296296297	-781.955555555555
44331.5222367708	0	402.137	-405.192592592593	-781.829629629629
44331.5222368866	0	405.196	-407.355555555556	-781.696296296296
44331.5222370023	0	405.196	-409.985185185185	-781.659259259259
44331.5222371181	0	409.989	-413.007407407408	-781.637037037037
44331.5222372338	0	409.989	-416.422222222223	-781.562962962963
44331.5222373495	0	416.426	-420.303703703704	-781.525925925925
44331.5222374653	0	416.426	-424.377777777778	-781.414814814814
44331.522237581	0	424.382	-428.111111111111	-781.34074074074
44331.5222376968	0	424.382	-431.822222222223	-781.2
44331.5222378125	0	431.826	-436.422222222223	-780.992592592592
44331.5222379282	0	431.826	-441.037037037037	-780.829629629629
44331.522238044	0	441.041	-445.414814814815	-780.607407407407
44331.5222381597	0	441.041	-449.303703703704	-780.437037037037
44331.5222382755	0	449.308	-452.451851851852	-780.222222222222
44331.5222383912	0	449.308	-455.05925925926	-779.955555555555
44331.5222385069	0	455.064	-457.148148148149	-779.696296296296
44331.5222386227	0	455.064	-458.933333333334	-779.525925925926
44331.5222387384	0	458.938	-460.237037037037	-779.318518518518
44331.5222388542	0	458.938	-461.2	-779.274074074074
44331.5222389699	0	461.205	-462.125925925926	-779.162962962963
44331.5222390857	0	461.205	-463.140740740741	-779.037037037037
44331.5222392014	0	463.146	-464.162962962963	-778.896296296296
44331.5222393171	0	463.146	-465.251851851852	-778.696296296296
44331.5222394329	0	465.257	-466.044444444445	-778.488888888888
44331.5222395486	0	465.257	-466.851851851852	-778.34074074074
44331.5222396644	0	466.857	-467.585185185186	-778.296296296296
44331.5222397801	0	466.857	-468.325925925926	-778.318518518518
44331.5222398958	0	468.331	-469.014814814815	-778.392592592592
44331.5222400116	0	468.331	-469.533333333334	-778.607407407407
44331.5222401273	0	469.538	-470.05925925926	-778.925925925925
44331.5222402431	0	469.538	-470.577777777778	-779.266666666666
44331.5222403588	0	470.582	-471.140740740741	-779.777777777777
44331.5222404745	0	470.582	-471.681481481482	-780.288888888888
44331.5222405903	0	471.686	-472.192592592593	-780.837037037036
44331.522240706	0	471.686	-472.481481481482	-781.274074074073
44331.5222408218	0	472.486	-472.748148148149	-781.71111111111
44331.5222409375	0	472.486	-473.222222222223	-782.31111111111
44331.5222410532	0	473.227	-473.807407407408	-782.992592592592
44331.522241169	0	473.227	-474.62962962963	-783.777777777777
44331.5222412847	0	474.634	-475.45925925926	-784.666666666666
44331.5222414005	0	474.634	-476.244444444445	-785.637037037036
44331.5222415162	0	476.249	-477.014814814815	-786.74074074074
44331.5222416319	0	476.249	-477.703703703704	-787.962962962962
44331.5222417477	0	477.708	-478.170370370371	-789.355555555555
44331.5222418634	0	477.708	-478.318518518519	-790.651851851851
44331.5222419792	0	478.323	-478.377777777778	-792.118518518518
44331.5222420949	0	478.323	-478.414814814815	-793.688888888888
44331.5222422106	0	478.419	-478.318518518519	-795.451851851851
44331.5222423264	0	478.419	-478.177777777778	-797.333333333333
44331.5222424421	0	478.182	-477.874074074074	-799.266666666666
44331.5222425579	0	478.182	-477.466666666667	-801.17037037037
44331.5222426852	0	477.471	-477.081481481482	-803.096296296296
44331.5222427894	0	477.471	-476.851851851852	-805.274074074074
44331.5222429051	0	476.856	-476.651851851852	-807.785185185185
44331.5222430208	0	476.856	-476.644444444445	-809.903703703703
44331.5222431366	0	476.649	-476.696296296297	-812.422222222222
44331.5222432523	0	476.649	-476.962962962963	-814.91111111111
44331.5222433681	0	476.968	-477.148148148148	-817.57037037037
44331.5222434838	0	476.968	-477.333333333334	-820.296296296296
44331.5222435995	0	477.338	-477.555555555556	-822.999999999999
44331.5222437153	0	477.338	-477.807407407408	-825.592592592592
44331.522243831	0	477.812	-478.014814814815	-828.429629629629
44331.5222439468	0	477.812	-478.296296296297	-831.399999999999
44331.5222440625	0	478.301	-478.62962962963	-834.622222222221
44331.5222441782	0	478.301	-478.777777777778	-838.074074074073
44331.522244294	0	478.782	-478.896296296297	-841.733333333333
44331.5222444097	0	478.782	-478.911111111111	-845.437037037036
44331.5222445255	0	478.915	-478.911111111111	-849.34074074074
44331.5222446412	0	478.915	-478.903703703704	-853.296296296296
44331.5222447569	0	478.908	-478.888888888889	-857.399999999999
44331.5222448727	0	478.908	-478.940740740741	-861.474074074073
44331.5222449884	0	478.945	-479.140740740741	-865.651851851851
44331.5222451042	0	478.945	-479.296296296296	-869.866666666666
44331.5222452199	0	479.301	-479.496296296296	-874.377777777777
44331.5222453356	0	479.301	-479.548148148148	-879.088888888888
44331.5222454514	0	479.553	-479.518518518519	-883.777777777777
44331.5222455671	0	479.553	-479.237037037037	-888.466666666666
44331.5222456829	0	479.242	-478.837037037037	-893.125925925925
44331.5222457986	0	479.242	-478.681481481482	-897.888888888888
44331.5222459144	0	478.686	-478.474074074074	-902.866666666666
44331.5222460301	0	478.686	-478.42962962963	-907.985185185184
44331.5222461458	0	478.434	-478.474074074074	-913.259259259258
44331.5222462616	0	478.434	-478.674074074074	-918.718518518518
44331.5222463773	0	478.678	-478.992592592593	-923.874074074073
44331.5222464931	0	478.678	-479.348148148148	-929.51111111111
44331.5222466088	0	479.352	-479.755555555556	-934.918518518518
44331.5222467245	0	479.352	-480.207407407408	-940.192592592592
44331.5222468403	0	480.211	-480.674074074074	-945.681481481481
44331.522246956	0	480.211	-481.103703703704	-951.059259259258
44331.5222470718	0	481.107	-481.311111111111	-956.548148148147
44331.5222471875	0	481.107	-481.592592592593	-961.962962962962
44331.5222473032	0	481.596	-481.896296296296	-967.014814814814
44331.522247419	0	481.596	-482.044444444445	-971.925925925925
44331.5222475347	0	482.048	-482.533333333333	-976.948148148147
44331.5222476505	0	482.048	-483.266666666667	-981.488888888888
44331.5222477662	0	483.27	-484.325925925926	-986.222222222221
44331.5222478819	0	483.27	-485.622222222222	-990.985185185184
44331.5222479977	0	485.626	-486.8	-995.133333333333
44331.5222481134	0	485.626	-488.318518518519	-999.792592592592
44331.5222482292	0	488.322	-489.748148148148	-1004.24444444444
44331.5222483449	0	488.322	-491.385185185185	-1009.11111111111
44331.5222484606	0	491.389	-492.851851851852	-1013.5037037037
44331.5222485764	0	491.389	-494.785185185185	-1017.97037037037
44331.5222486921	0	494.789	-496.785185185185	-1022.31111111111
44331.5222488079	0	494.789	-498.837037037037	-1026.86666666667
44331.5222489236	0	498.841	-500.8	-1031.26666666667
44331.5222490394	0	498.841	-502.859259259259	-1035.61481481481
44331.5222491551	0	502.863	-504.896296296296	-1039.82222222222
44331.5222492708	0	502.863	-506.770370370371	-1043.71111111111
44331.5222493866	0	506.774	-508.533333333333	-1047.72592592593
44331.5222495023	0	506.774	-510.140740740741	-1051.71851851852
44331.5222496181	0	510.144	-511.703703703704	-1055.79259259259
44331.5222497338	0	510.144	-513.474074074074	-1059.79259259259
44331.5222498495	0	513.477	-515.392592592593	-1063.73333333333
44331.5222499653	0	513.477	-517.718518518519	-1067.6962962963
44331.522250081	0	517.721	-520.066666666667	-1071.36296296296
44331.5222501968	0	517.721	-522.718518518519	-1074.68888888889
44331.5222503125	0	522.721	-525.288888888889	-1077.77037037037
44331.5222504282	0	522.721	-528.207407407408	-1080.94814814815
44331.522250544	0	528.21	-531.2	-1083.88888888889
44331.5222506597	0	528.21	-534.192592592593	-1086.55555555556
44331.5222507755	0	534.195	-537.377777777778	-1089.17777777778
44331.5222508912	0	534.195	-540.577777777778	-1091.68148148148
44331.5222510069	0	540.58	-544.074074074074	-1094.32592592593
44331.5222511227	0	540.58	-547.25925925926	-1096.54814814815
44331.5222512384	0	547.261	-550.725925925926	-1098.73333333333
44331.5222513542	0	547.261	-554.562962962963	-1101.08148148148
44331.5222514699	0	554.565	-558.251851851852	-1103.28888888889
44331.5222515857	0	554.565	-561.911111111112	-1105.45925925926
44331.5222517014	0	561.913	-565.362962962963	-1107.65185185185
44331.5222518171	0	561.913	-568.355555555556	-1109.82962962963
44331.5222519329	0	568.357	-571.022222222223	-1111.88888888889
44331.5222520486	0	568.357	-573.222222222223	-1113.6962962963
44331.5222521644	0	573.224	-575.125925925926	-1115.34814814815
44331.5222522801	0	573.224	-576.851851851852	-1116.88888888889
44331.5222523958	0	576.854	-578.525925925926	-1118.38518518518
44331.5222525116	0	576.854	-580.274074074075	-1119.76296296296
44331.5222526273	0	580.276	-582.066666666667	-1120.97777777778
44331.5222527431	0	580.276	-583.985185185186	-1122.17037037037
44331.5222528588	0	583.987	-585.85925925926	-1123.22222222222
44331.5222529745	0	583.987	-587.733333333334	-1124.3037037037
44331.5222530903	0	587.735	-589.762962962963	-1125.4
44331.522253206	0	587.735	-591.822222222223	-1126.48148148148
44331.5222533218	0	591.824	-593.814814814815	-1127.59259259259
44331.5222534375	0	591.824	-595.733333333334	-1128.65185185185
44331.5222535532	0	595.735	-597.444444444445	-1129.68888888889
44331.522253669	0	595.735	-598.733333333334	-1130.57777777778
44331.5222537847	0	598.735	-599.696296296297	-1131.34814814815
44331.5222539005	0	598.735	-600.711111111112	-1132.16296296296
44331.5222540162	0	600.713	-601.888888888889	-1133.0962962963
44331.5222541319	0	600.713	-603.237037037038	-1133.93333333333
44331.5222542477	0	603.239	-604.755555555556	-1134.85185185185
44331.5222543634	0	603.239	-606.266666666667	-1135.94074074074
44331.5222544907	0	606.269	-607.651851851852	-1136.98518518518
44331.5222555208	0	608.143	-607.25925925926	-1148.11111111111
44331.5222556366	0	607.262	-607.155555555556	-1149.4962962963
44331.5222557523	0	607.262	-607.162962962964	-1150.92592592593
44331.5222558681	0	607.166	-607.185185185186	-1152.5037037037
44331.5222559838	0	607.166	-607.251851851853	-1154.22222222222
44331.5222560995	0	607.255	-607.637037037038	-1155.95555555556
44331.5222562153	0	607.255	-608.08888888889	-1157.83703703704
44331.522256331	0	608.092	-608.651851851853	-1159.81481481481
44331.5222564468	0	608.092	-609.274074074075	-1161.85185185185
44331.5222565625	0	609.277	-609.896296296297	-1164.03703703704
44331.5222566782	0	609.277	-610.400000000001	-1166.63703703704
44331.522256794	0	610.403	-610.614814814816	-1169.31111111111
44331.5222569097	0	610.403	-610.711111111112	-1172.04444444444
44331.5222570255	0	610.714	-610.740740740741	-1174.88888888889
44331.5222571412	0	610.714	-610.666666666667	-1177.84444444444
44331.5222572569	0	610.67	-610.674074074075	-1180.85925925926
44331.5222573727	0	610.67	-610.666666666667	-1184.06666666667
44331.5222574884	0	610.67	-610.637037037038	-1187.46666666667
44331.5222576042	0	610.64	-610.614814814816	-1191.14074074074
44331.5222577315	0	610.64	-610.340740740741	-1195.07407407407
44331.5222578356	0	610.344	-609.874074074075	-1199.01481481481
44331.5222579514	0	610.344	-609.400000000001	-1203.05925925926
44331.5222580671	0	609.403	-609.148148148149	-1207.12592592593
44331.5222581829	0	609.403	-609.044444444445	-1211.28148148148
44331.5222582986	0	609.047	-609.02962962963	-1215.7037037037
44331.5222584143	0	609.047	-609.140740740741	-1220.12592592593
44331.5222585301	0	609.143	-609.303703703704	-1224.41481481481
44331.5222586458	0	609.143	-609.45925925926	-1228.68888888889
44331.5222587616	0	609.462	-609.503703703704	-1233.25185185185
44331.5222588773	0	609.462	-609.577777777778	-1238.18518518518
44331.5222589931	0	609.581	-609.555555555556	-1243.24444444444
44331.5222591088	0	609.581	-609.622222222223	-1248.25925925926
44331.5222592245	0	609.625	-609.748148148149	-1253.13333333333
44331.5222593403	0	609.625	-609.881481481482	-1257.87407407407
44331.522259456	0	609.884	-610.222222222223	-1263.2
44331.5222595718	0	609.884	-610.585185185186	-1268.52592592593
44331.5222596875	0	610.588	-611.096296296297	-1273.8
44331.5222598032	0	610.588	-611.518518518519	-1278.77037037037
44331.522259919	0	611.521	-611.777777777778	-1283.72592592593
44331.5222600347	0	611.521	-612.48888888889	-1288.71851851852
44331.5222601505	0	612.491	-612.955555555556	-1294.51111111111
44331.5222602662	0	612.491	-613.303703703704	-1299.94814814815
44331.5222603819	0	613.306	-613.962962962964	-1305.2962962963
44331.5222604977	0	613.306	-614.748148148149	-1310.13333333333
44331.5222606134	0	614.75	-615.748148148149	-1315.2
44331.5222607292	0	614.75	-616.844444444445	-1319.91851851852
44331.5222608449	0	616.846	-618.170370370371	-1325.13333333333
44331.5222609607	0	616.846	-619.637037037038	-1330.37777777778
44331.5222610764	0	619.639	-621.000000000001	-1335.64444444444
44331.5222611921	0	619.639	-622.637037037038	-1341.15555555556
44331.5222613079	0	622.639	-624.207407407408	-1346.33333333333
44331.5222614236	0	622.639	-625.600000000001	-1351.63703703704
44331.5222615394	0	625.602	-626.651851851853	-1357.05185185185
44331.5222616551	0	625.602	-627.133333333334	-1362.37777777778
44331.5222617708	0	627.135	-627.503703703704	-1367.88888888889
44331.5222618866	0	627.135	-627.800000000001	-1372.37777777778
44331.5222620023	0	627.802	-627.903703703704	-1376.79259259259
44331.5222621181	0	627.802	-627.933333333334	-1381.23703703704
44331.5222622338	0	627.935	-627.985185185186	-1385.67407407407
44331.5222623495	0	627.935	-628.148148148149	-1390.14814814815
44331.5222624653	0	628.15	-628.385185185186	-1394.53333333333
44331.522262581	0	628.15	-628.762962962964	-1398.71111111111
44331.5222626968	0	628.765	-629.562962962964	-1402.76296296296
44331.5222628125	0	628.765	-630.481481481482	-1406.54814814815
44331.5222629282	0	630.484	-631.644444444445	-1410.27407407407
44331.522263044	0	630.484	-632.962962962964	-1414.21481481481
44331.5222631597	0	632.965	-634.511111111112	-1418.24444444444
44331.5222632755	0	632.965	-636.362962962964	-1422.4
44331.5222633912	0	636.365	-638.266666666667	-1426.4
44331.5222635185	0	636.365	-640.281481481482	-1430.34074074074
44331.5222636227	0	640.284	-642.311111111112	-1434.25925925926
44331.5222637384	0	640.284	-644.518518518519	-1438.13333333333
44331.5222638542	0	644.521	-646.88888888889	-1441.71851851852
44331.5222639699	0	644.521	-649.518518518519	-1445.22962962963
44331.5222640856	0	649.521	-652.666666666668	-1448.77777777778
44331.5222642014	0	649.521	-656.000000000001	-1452.17777777778
44331.5222643171	0	656.002	-659.562962962964	-1455.5037037037
44331.5222644329	0	656.002	-663.333333333334	-1458.87407407407
44331.5222645486	0	663.335	-666.607407407408	-1461.64444444444
44331.5222646644	0	663.335	-670.340740740742	-1464.67407407407
44331.5222647801	0	670.342	-674.251851851853	-1467.8
44331.5222648958	0	670.342	-678.08888888889	-1471.05185185185
44331.5222650116	0	678.09	-681.585185185186	-1474.20740740741
44331.5222651273	0	678.09	-684.577777777779	-1477.02222222222
44331.5222652431	0	684.579	-687.296296296297	-1479.85925925926
44331.5222653588	0	684.579	-689.977777777779	-1482.73333333333
44331.5222654745	0	689.979	-692.444444444445	-1485.5037037037
44331.5222655903	0	689.979	-694.740740740742	-1488.1037037037
44331.522265706	0	694.742	-696.940740740742	-1490.42222222222
44331.5222658218	0	694.742	-699.414814814816	-1492.76296296296
44331.5222659375	0	699.416	-702.103703703705	-1495.15555555556
44331.5222660532	0	699.416	-705.007407407409	-1497.33333333333
44331.522266169	0	705.009	-708.185185185186	-1499.53333333333
44331.5222662847	0	705.009	-711.348148148149	-1501.56296296296
44331.5222664005	0	711.35	-714.829629629631	-1503.57777777778
44331.5222665162	0	711.35	-718.762962962964	-1505.86666666667
44331.5222666319	0	718.765	-722.65925925926	-1507.94074074074
44331.5222667477	0	718.765	-726.748148148149	-1509.87407407407
44331.5222668634	0	726.75	-730.829629629631	-1511.58518518518
44331.5222669792	0	726.75	-734.992592592594	-1513.27407407407
44331.5222670949	0	734.994	-739.629629629631	-1514.85925925926
44331.5222672222	0	734.994	-743.822222222223	-1515.95555555556
44331.5222673264	0	743.824	-747.829629629631	-1517.17037037037
44331.5222674421	0	743.824	-751.955555555557	-1518.64444444444
44331.5222675579	0	751.957	-755.940740740742	-1520.23703703704
44331.5222676736	0	751.957	-759.511111111112	-1521.91111111111
44331.5222677894	0	759.513	-762.125925925927	-1523.17777777778
44331.5222679051	0	759.513	-764.266666666668	-1524.36296296296
44331.5222680208	0	764.269	-765.703703703705	-1525.38518518518
44331.5222681366	0	764.269	-766.874074074075	-1526.38518518518
44331.5222682523	0	766.876	-767.71851851852	-1527.0962962963
44331.5222683681	0	766.876	-768.570370370372	-1527.96296296296
44331.5222684838	0	768.572	-769.007407407409	-1528.45925925926
44331.5222685995	0	768.572	-769.31851851852	-1528.87407407407
44331.5222687153	0	769.32	-769.792592592594	-1529.53333333333
44331.522268831	0	769.32	-770.251851851853	-1530.34074074074
44331.5222689468	0	770.253	-770.68888888889	-1531.14814814815
44331.5222690625	0	770.253	-771.096296296298	-1531.87407407407
44331.5222691782	0	771.097	-771.429629629631	-1532.62962962963
44331.522269294	0	771.097	-771.74814814815	-1533.36296296296
44331.5222694097	0	771.749	-772.133333333335	-1534.03703703704
44331.5222695255	0	771.749	-772.622222222224	-1534.91851851852
44331.5222696412	0	772.623	-773.192592592594	-1535.75555555556
44331.5222697569	0	772.623	-773.71851851852	-1536.52592592593
44331.5222698727	0	773.719	-774.133333333335	-1537.28888888889
44331.5222699884	0	773.719	-774.674074074075	-1538.23703703704
44331.5222701042	0	774.675	-775.022222222224	-1539.19259259259
44331.5222702199	0	774.675	-775.162962962964	-1540.34074074074
44331.5222703356	0	775.164	-775.08888888889	-1541.56296296296
44331.5222704514	0	775.164	-774.733333333335	-1542.62962962963
44331.5222705671	0	774.734	-774.14814814815	-1543.54814814815
44331.5222706829	0	774.734	-773.48888888889	-1544.34814814815
44331.5222707986	0	773.49	-772.844444444446	-1545.11851851852
44331.5222709143	0	773.49	-772.370370370372	-1545.87407407407
44331.5222710301	0	772.371	-772.08888888889	-1546.74814814815
44331.5222711458	0	772.371	-771.844444444446	-1547.77037037037
44331.5222712616	0	771.845	-771.800000000001	-1548.86666666667
44331.5222713773	0	771.845	-771.674074074076	-1550.15555555555
44331.5222714931	0	771.675	-771.577777777779	-1551.47407407407
44331.5222716088	0	771.675	-771.444444444446	-1552.86666666667
44331.5222717245	0	771.445	-771.185185185187	-1554.28888888889
44331.5222718518	0	771.445	-770.955555555557	-1555.54074074074
44331.522271956	0	770.956	-770.725925925928	-1556.91111111111
44331.5222720718	0	770.956	-770.392592592594	-1558.43703703704
44331.5222721875	0	770.393	-769.970370370372	-1560
44331.5222723032	0	770.393	-769.740740740742	-1561.57777777778
44331.522272419	0	769.741	-769.592592592594	-1563.04444444444
44331.5222725347	0	769.741	-769.481481481483	-1564.77037037037
44331.5222726505	0	769.482	-769.422222222224	-1566.48148148148
44331.5222727662	0	769.482	-769.325925925928	-1568.31111111111
44331.5222728819	0	769.326	-769.207407407409	-1570.11851851852
44331.5222729977	0	769.326	-769.222222222224	-1572
44331.5222731134	0	769.222	-769.244444444446	-1573.88148148148
44331.5222732292	0	769.222	-769.288888888891	-1575.85925925926
44331.5222733449	0	769.289	-769.333333333335	-1577.76296296296
44331.5222734607	0	769.289	-769.459259259261	-1579.79259259259
44331.5222735764	0	769.459	-769.585185185187	-1581.82962962963
44331.5222736921	0	769.459	-769.785185185187	-1584.01481481481
44331.5222738079	0	769.785	-770.066666666668	-1586.25925925926
44331.5222739236	0	769.785	-770.525925925928	-1588.54074074074
44331.5222740394	0	770.526	-770.985185185187	-1590.61481481481
44331.5222741551	0	770.526	-771.629629629631	-1592.97777777778
44331.5222742708	0	771.63	-772.34814814815	-1595.54074074074
44331.5222743866	0	771.63	-773.133333333335	-1598.03703703704
44331.5222745023	0	773.134	-773.785185185187	-1600.62222222222
44331.5222746181	0	773.134	-774.37777777778	-1603.18518518518
44331.5222747338	0	774.378	-774.955555555557	-1605.79259259259
44331.5222748495	0	774.378	-775.600000000002	-1608.4962962963
44331.5222749653	0	775.6	-776.303703703705	-1611.17037037037
44331.522275081	0	775.6	-777.362962962965	-1613.82222222222
44331.5222751968	0	777.363	-778.429629629631	-1616.31851851852
44331.5222753125	0	777.363	-779.555555555557	-1618.85925925926
44331.5222754282	0	779.556	-780.725925925928	-1621.47407407407
44331.522275544	0	779.556	-781.688888888891	-1623.96296296296
44331.5222756597	0	781.689	-782.51851851852	-1626.45185185185
44331.5222757755	0	781.689	-783.192592592594	-1628.85925925926
44331.5222758912	0	783.193	-783.866666666668	-1631.0962962963
44331.5222760069	0	783.193	-784.770370370372	-1633.34074074074
44331.5222761227	0	784.771	-785.800000000002	-1635.67407407407
44331.5222762384	0	784.771	-786.992592592594	-1638.00740740741
44331.5222763542	0	786.993	-788.081481481483	-1640.18518518518
44331.5222764699	0	786.993	-789.266666666668	-1642.44444444444
44331.5222765856	0	789.267	-790.466666666669	-1644.67407407407
44331.5222767014	0	789.267	-791.666666666669	-1646.92592592592
44331.5222768171	0	791.667	-792.622222222224	-1648.99259259259
44331.5222769329	0	791.667	-793.355555555557	-1650.92592592592
44331.5222770486	0	793.356	-793.866666666668	-1652.67407407407
44331.5222771644	0	793.356	-794.37777777778	-1654.25185185185
44331.5222772801	0	794.378	-795.059259259261	-1655.6962962963
44331.5222773958	0	794.378	-795.925925925928	-1657.17037037037
44331.5222775116	0	795.926	-797.037037037039	-1658.6
44331.5222776273	0	795.926	-798.34814814815	-1659.76296296296
44331.5222777431	0	798.348	-799.837037037039	-1660.88888888889
44331.5222778588	0	798.348	-801.570370370372	-1661.96296296296
44331.5222779745	0	801.57	-803.681481481483	-1663.00740740741
44331.5222780903	0	801.57	-805.933333333335	-1663.82222222222
44331.522278206	0	805.933	-808.525925925928	-1664.69629629629
44331.5222783218	0	805.933	-811.111111111113	-1665.54074074074
44331.5222784375	0	811.111	-813.688888888891	-1666.25185185185
44331.5222785532	0	811.111	-816.481481481483	-1666.82962962963
44331.522278669	0	816.481	-819.251851851854	-1667.29629629629
44331.5222787847	0	816.481	-822.140740740743	-1667.68888888889
44331.5222789005	0	822.14	-825.259259259261	-1668.03703703704
44331.5222790162	0	822.14	-828.34814814815	-1668.34074074074
44331.5222791319	0	828.347	-831.503703703705	-1668.51851851852
44331.5222792477	0	828.347	-834.762962962965	-1668.68888888889
44331.5222793634	0	834.762	-837.570370370372	-1668.98518518518
44331.5222794792	0	834.762	-840.088888888891	-1669.1037037037
44331.5222795949	0	840.088	-842.081481481483	-1669.19259259259
44331.5222797106	0	840.088	-843.629629629631	-1669.27407407407
44331.5222798264	0	843.629	-844.703703703705	-1669.27407407407
44331.5222799421	0	843.629	-845.259259259261	-1669.19259259259
44331.5222800579	0	845.259	-845.629629629631	-1668.96296296296
44331.5222801736	0	845.259	-846.014814814816	-1668.63703703704
44331.5222802894	0	846.015	-846.496296296298	-1668.17777777778
44331.5222804051	0	846.015	-847.081481481483	-1667.65185185185
44331.5222805208	0	847.082	-847.940740740742	-1666.94074074074
44331.5222806366	0	847.082	-849.037037037039	-1666.18518518518
44331.5222807523	0	849.038	-850.466666666668	-1665.45185185185
44331.5222808681	0	849.038	-852.459259259261	-1664.49629629629
44331.5222809838	0	852.46	-855.007407407409	-1663.39259259259
44331.5222810995	0	852.46	-857.866666666668	-1662.3037037037
44331.5222812153	0	857.867	-861.31851851852	-1661.02962962963
44331.522281331	0	857.867	-865.022222222224	-1659.67407407407
44331.5222814468	0	865.023	-868.955555555557	-1658.42962962963
44331.5222815625	0	865.023	-873.177777777779	-1657.01481481481
44331.5222816782	0	873.179	-877.214814814816	-1655.62222222222
44331.522281794	0	873.179	-880.977777777779	-1654.27407407407
44331.5222819097	0	880.979	-884.407407407409	-1652.89629629629
44331.5222820255	0	880.979	-886.940740740742	-1651.42962962963
44331.5222821412	0	886.942	-888.577777777779	-1649.89629629629
44331.5222822569	0	886.942	-889.71851851852	-1648.26666666666
44331.5222823727	0	889.72	-890.385185185187	-1646.58518518518
44331.5222824884	0	889.72	-890.622222222224	-1644.77037037037
44331.5222826042	0	890.624	-890.911111111113	-1642.88888888889
44331.5222827199	0	890.624	-891.377777777779	-1640.94074074074
44331.5222828356	0	891.38	-892.059259259261	-1638.97777777778
44331.5222829514	0	891.38	-892.903703703705	-1637.02962962963
44331.5222830671	0	892.906	-893.881481481483	-1635.01481481481
44331.5222831829	0	892.906	-894.866666666668	-1633.06666666666
44331.5222832986	0	894.869	-895.911111111113	-1630.94814814815
44331.5222834144	0	894.869	-896.992592592594	-1629.04444444444
44331.5222835301	0	896.995	-898.14814814815	-1627.08888888889
44331.5222836458	0	896.995	-899.34814814815	-1625.18518518518
44331.5222837616	0	899.351	-900.703703703705	-1623.23703703703
44331.5222838773	0	899.351	-902.177777777779	-1621.25925925926
44331.5222839931	0	902.181	-903.733333333335	-1619.42962962963
44331.5222841088	0	902.181	-905.407407407409	-1617.58518518518
44331.5222842245	0	905.411	-907.214814814816	-1615.74814814815
44331.5222843403	0	905.411	-909.103703703705	-1613.84444444444
44331.522284456	0	909.107	-910.985185185187	-1611.88148148148
44331.5222845718	0	909.107	-912.785185185187	-1609.99259259259
44331.5222846875	0	912.788	-914.370370370372	-1608.14074074074
44331.5222848032	0	912.788	-915.866666666668	-1606.14814814815
44331.522284919	0	915.869	-917.059259259261	-1604.28148148148
44331.5222850347	0	915.869	-917.874074074076	-1602.4
44331.5222851505	0	917.876	-918.244444444446	-1600.74074074074
44331.5222852662	0	917.876	-918.400000000001	-1599.49629629629
44331.5222853819	0	918.402	-918.474074074075	-1598.03703703703
44331.5222854977	0	918.402	-918.681481481483	-1596.52592592592
44331.5222856134	0	918.683	-919.051851851853	-1595.05185185185
44331.5222857292	0	918.683	-919.525925925927	-1593.31111111111
44331.5222858449	0	919.527	-919.925925925927	-1591.67407407407
44331.5222859607	0	919.527	-920.429629629631	-1589.88148148148
44331.5222860764	0	920.431	-920.844444444446	-1587.97777777778
44331.5222861921	0	920.431	-921.237037037038	-1586.11111111111
44331.5222863079	0	921.238	-921.540740740742	-1584.31111111111
44331.5222864236	0	921.238	-921.844444444446	-1582.41481481481
44331.5222865394	0	921.845	-922.037037037038	-1580.40740740741
44331.5222866551	0	921.845	-922.14814814815	-1578.41481481481
44331.5222867708	0	922.149	-922.281481481483	-1576.42222222222
44331.5222868982	0	922.149	-922.333333333335	-1574.27407407407
44331.5222870023	0	922.334	-922.377777777779	-1572.01481481481
44331.5222871181	0	922.334	-922.540740740742	-1569.84444444444
44331.5222872338	0	922.541	-922.874074074076	-1567.6074074074
44331.5222873495	0	922.541	-923.377777777779	-1565.18518518518
44331.5222874653	0	923.378	-924.125925925927	-1562.52592592592
44331.522287581	0	923.378	-924.933333333335	-1559.97777777778
44331.5222876968	0	924.934	-925.911111111113	-1557.45925925926
44331.5222878125	0	924.934	-927.000000000001	-1554.88148148148
44331.5222879282	0	927.001	-928.570370370372	-1552.19259259259
44331.522288044	0	927.001	-930.170370370372	-1549.32592592592
44331.5222881597	0	930.171	-931.829629629631	-1546.34074074074
44331.5222882755	0	930.171	-933.51851851852	-1543.21481481481
44331.5222883912	0	933.519	-935.303703703705	-1540.07407407407
44331.5222885069	0	933.519	-937.14814814815	-1536.69629629629
44331.5222886227	0	937.149	-938.800000000001	-1533.21481481481
44331.5222887384	0	937.149	-939.881481481483	-1530.22222222222
44331.5222888542	0	939.882	-940.459259259261	-1527.11111111111
44331.5222889699	0	939.882	-940.681481481483	-1524.02962962963
44331.5222890856	0	940.682	-940.585185185186	-1521.14074074074
44331.5222892014	0	940.682	-940.222222222224	-1518.27407407407
44331.5222893171	0	940.223	-939.933333333335	-1515.64444444444
44331.5222894329	0	940.223	-939.837037037038	-1512.71851851852
44331.5222895486	0	939.838	-939.903703703705	-1509.95555555555
44331.5222896644	0	939.838	-940.185185185187	-1507.01481481481
44331.5222897801	0	940.186	-940.577777777779	-1504.1037037037
44331.5222898958	0	940.186	-941.059259259261	-1500.94814814815
44331.5222900116	0	941.06	-941.577777777779	-1497.88148148148
44331.5222901273	0	941.06	-942.177777777779	-1494.8
44331.5222902431	0	942.179	-942.666666666668	-1491.78518518518
44331.5222903588	0	942.179	-943.229629629631	-1488.6
44331.5222904745	0	943.231	-943.622222222224	-1485.54814814815
44331.5222905903	0	943.231	-943.614814814816	-1482.42222222222
44331.522290706	0	943.616	-943.496296296298	-1479.16296296296
44331.5222908218	0	943.616	-943.496296296298	-1476.14074074074
44331.5222909375	0	943.497	-943.207407407409	-1473.02962962963
44331.5222910532	0	943.497	-942.911111111113	-1470.24444444444
44331.522291169	0	942.912	-942.533333333335	-1467.09629629629
44331.5222912847	0	942.912	-942.037037037038	-1463.87407407407
44331.5222914005	0	942.038	-941.71851851852	-1460.84444444444
44331.5222915162	0	942.038	-941.503703703705	-1457.60740740741
44331.5222916319	0	941.505	-941.562962962964	-1454.31111111111
44331.5222917477	0	941.505	-941.585185185187	-1450.82962962963
44331.5222918634	0	941.586	-941.577777777779	-1447.34074074074
44331.5222919792	0	941.586	-941.600000000002	-1443.79259259259
44331.5222920949	0	941.601	-941.651851851853	-1440.21481481481
44331.5222922106	0	941.601	-941.762962962964	-1436.73333333333
44331.5222923264	0	941.764	-941.71851851852	-1433.17777777778
44331.5222924421	0	941.764	-941.74814814815	-1429.65925925926
44331.5222925579	0	941.749	-941.925925925927	-1426.55555555555
44331.5222926736	0	941.749	-941.933333333335	-1422.83703703704
44331.5222927893	0	941.934	-941.933333333335	-1419.02962962963
44331.5222929051	0	941.934	-941.94814814815	-1415.34814814815
44331.5222930208	0	941.949	-941.807407407409	-1411.69629629629
44331.5222931366	0	941.949	-941.666666666668	-1408.06666666666
44331.5222932523	0	941.668	-941.48888888889	-1404.34814814815
44331.5222933681	0	941.668	-941.355555555557	-1400.66666666666
44331.5222934838	0	941.357	-941.325925925927	-1397.11111111111
44331.5222935995	0	941.357	-941.325925925927	-1393.61481481481
44331.5222937153	0	941.327	-941.414814814816	-1390.06666666666
44331.522293831	0	941.327	-941.444444444446	-1386.45185185185
44331.5222939468	0	941.446	-941.481481481483	-1382.83703703704
44331.5222940625	0	941.446	-941.481481481483	-1379.42962962963
44331.5222941782	0	941.483	-941.48888888889	-1376.15555555555
44331.522294294	0	941.483	-941.525925925927	-1372.89629629629
44331.5222944097	0	941.527	-941.570370370372	-1369.78518518518
44331.5222945255	0	941.527	-941.711111111113	-1366.82962962963
44331.5222946412	0	941.712	-941.770370370372	-1363.74814814815
44331.5222947569	0	941.712	-941.903703703705	-1360.74074074074
44331.5222948727	0	941.905	-941.940740740742	-1357.82222222222
44331.5222949884	0	941.905	-941.940740740742	-1354.88888888889
44331.5222951042	0	941.942	-941.822222222224	-1352.13333333333
44331.5222952199	0	941.942	-941.459259259261	-1349.48148148148
44331.5222953357	0	941.461	-940.940740740743	-1347.28888888889
44331.5222954514	0	941.461	-940.392592592594	-1345.57037037037
44331.5222955671	0	940.394	-939.740740740743	-1344.28888888889
44331.5222956829	0	940.394	-939.059259259261	-1342.99259259259
44331.5222957986	0	939.061	-938.296296296298	-1341.81481481481
44331.5222959144	0	939.061	-937.251851851854	-1340.56296296296
44331.5222960301	0	937.254	-936.14814814815	-1339.44444444444
44331.5222961458	0	937.254	-935.081481481483	-1338.48148148148
44331.5222962616	0	935.084	-934.051851851854	-1337.46666666666
44331.5222963773	0	935.084	-933.303703703705	-1336.61481481481
44331.5222964931	0	933.306	-932.740740740742	-1335.83703703703
44331.5222966088	0	933.306	-932.274074074076	-1335.19259259259
44331.5222967245	0	932.276	-931.792592592594	-1334.68888888889
44331.5222968403	0	932.276	-931.281481481483	-1334.33333333333
44331.522296956	0	931.283	-930.829629629631	-1334.11111111111
44331.5222970718	0	931.283	-930.51851851852	-1334.03703703703
44331.5222971875	0	930.52	-930.259259259261	-1334.01481481481
44331.5222973032	0	930.52	-930.051851851853	-1334.03703703703
44331.522297419	0	930.053	-929.911111111113	-1334.15555555555
44331.5222975347	0	930.053	-929.851851851853	-1334.31111111111
44331.5222976505	0	929.853	-929.874074074076	-1334.51851851852
44331.5222977662	0	929.853	-930.037037037039	-1334.79259259259
44331.5222978819	0	930.038	-930.274074074076	-1335.15555555555
44331.5222979977	0	930.038	-930.600000000002	-1335.55555555555
44331.5222981134	0	930.601	-931.088888888891	-1336.06666666666
44331.5222982292	0	930.601	-931.711111111113	-1336.64444444444
44331.5222983449	0	931.712	-932.429629629631	-1337.25185185185
44331.5222984722	0	931.712	-933.311111111113	-1337.93333333333
44331.5222985764	0	933.312	-933.992592592594	-1338.55555555555
44331.5222986921	0	933.312	-934.874074074076	-1339.49629629629
44331.5222988079	0	934.875	-935.644444444446	-1340.26666666666
44331.5222989236	0	934.875	-936.644444444446	-1341.34814814815
44331.5222990394	0	936.645	-937.585185185187	-1342.5037037037
44331.5222991551	0	936.645	-938.466666666668	-1343.77777777778
44331.5222992708	0	938.467	-939.14814814815	-1345.03703703704
44331.5222993866	0	938.467	-939.77777777778	-1346.28888888889
44331.5222995023	0	939.778	-940.303703703705	-1347.41481481481
44331.5222996181	0	939.778	-940.792592592594	-1348.82222222222
44331.5222997338	0	940.793	-941.11851851852	-1350.15555555555
44331.5222998495	0	940.793	-941.496296296298	-1351.77777777778
44331.5222999653	0	941.497	-942.022222222224	-1353.51851851852
44331.522300081	0	941.497	-942.570370370372	-1355.3037037037
44331.5223001968	0	942.571	-943.044444444446	-1356.95555555555
44331.5223003125	0	942.571	-943.422222222224	-1358.62222222222
44331.5223004282	0	943.423	-943.940740740742	-1360.61481481481
44331.522300544	0	943.423	-944.651851851854	-1362.74074074074
44331.5223006597	0	944.653	-945.488888888891	-1365.06666666667
44331.522300787	0	944.653	-946.362962962965	-1367.37037037037
44331.5223008912	0	946.364	-947.333333333335	-1369.66666666666
44331.5223010069	0	946.364	-948.592592592594	-1372.23703703704
44331.5223011227	0	948.594	-949.94814814815	-1374.78518518518
44331.5223012384	0	948.594	-951.288888888891	-1377.07407407407
44331.5223013542	0	951.29	-953.029629629631	-1379.26666666666
44331.5223014699	0	951.29	-955.081481481483	-1381.47407407407
44331.5223015856	0	955.083	-957.081481481483	-1383.73333333333
44331.5223017014	0	955.083	-958.600000000002	-1385.56296296296
44331.5223018171	0	958.602	-960.103703703705	-1387.75555555555
44331.5223019329	0	958.602	-961.362962962965	-1389.71851851852
44331.5223020486	0	961.365	-962.296296296298	-1391.92592592592
44331.5223021644	0	961.365	-962.851851851853	-1394.09629629629
44331.5223022801	0	962.854	-963.103703703705	-1396.32592592592
44331.5223023958	0	962.854	-963.259259259261	-1398.7037037037
44331.5223025116	0	963.261	-963.355555555557	-1401.19259259259
44331.5223026273	0	963.261	-963.511111111113	-1403.85185185185
44331.5223027431	0	963.513	-963.622222222224	-1406.55555555555
44331.5223028588	0	963.513	-963.666666666668	-1409.36296296296
44331.5223029745	0	963.669	-963.711111111113	-1412.29629629629
44331.5223030903	0	963.669	-963.681481481483	-1415.11111111111
44331.522303206	0	963.684	-963.422222222224	-1417.91851851852
44331.5223033218	0	963.684	-963.185185185187	-1420.74074074074
44331.5223034375	0	963.188	-962.814814814816	-1423.61481481481
44331.5223035532	0	963.188	-962.54814814815	-1426.57037037037
44331.522303669	0	962.551	-962.407407407409	-1429.47407407407
44331.5223037847	0	962.551	-962.303703703705	-1432.45925925926
44331.5223039005	0	962.307	-962.385185185187	-1435.36296296296
44331.5223040162	0	962.307	-962.459259259261	-1438.62222222222
44331.5223041319	0	962.463	-962.355555555557	-1442.00740740741
44331.5223042477	0	962.463	-962.066666666668	-1445.65925925926
44331.5223043634	0	962.07	-961.511111111113	-1449.25185185185
44331.5223044792	0	962.07	-960.785185185187	-1452.82962962963
44331.5223045949	0	960.789	-960.111111111113	-1456.51111111111
44331.5223047106	0	960.789	-959.340740740742	-1459.88148148148
44331.5223048264	0	959.345	-958.829629629631	-1462.71111111111
44331.5223049421	0	959.345	-958.133333333335	-1465.71851851852
44331.5223050579	0	958.138	-957.577777777779	-1469.06666666667
44331.5223051736	0	958.138	-957.31851851852	-1472.52592592592
44331.5223052893	0	957.323	-957.133333333335	-1476.17777777778
44331.5223054051	0	957.323	-957.037037037039	-1479.91111111111
44331.5223055208	0	957.042	-957.207407407409	-1483.66666666667
44331.5223056366	0	957.042	-957.674074074076	-1487.17777777778
44331.5223057523	0	957.679	-958.414814814817	-1490.58518518518
44331.5223058681	0	957.679	-959.385185185187	-1493.78518518518
44331.5223059838	0	959.39	-960.192592592594	-1496.94814814815
44331.5223060995	0	959.39	-960.940740740743	-1500.44444444444
44331.5223062153	0	960.946	-961.688888888891	-1504.28148148148
44331.522306331	0	960.946	-962.385185185187	-1508.18518518518
44331.5223064468	0	962.39	-962.874074074076	-1512.02962962963
44331.5223065625	0	962.39	-963.370370370372	-1515.97037037037
44331.5223066782	0	963.375	-963.814814814817	-1519.92592592592
44331.522306794	0	963.375	-964.259259259261	-1524.06666666667
44331.5223069097	0	964.264	-964.881481481483	-1528.12592592592
44331.5223070255	0	964.264	-965.466666666669	-1532.33333333333
44331.5223071412	0	965.471	-966.044444444446	-1536.60740740741
44331.5223072569	0	965.471	-966.600000000002	-1540.91111111111
44331.5223073727	0	966.604	-967.125925925928	-1545.08148148148
44331.5223074884	0	966.604	-967.77777777778	-1549.40740740741
44331.5223076042	0	967.782	-968.259259259261	-1552.07407407407
44331.5223077199	0	967.782	-968.54814814815	-1553.82962962963
44331.5223078357	0	968.552	-969.170370370372	-1557.84444444444
44331.5223079514	0	968.552	-969.570370370372	-1562
44331.5223080671	0	969.574	-969.888888888891	-1566.11111111111
44331.5223081829	0	969.574	-970.207407407409	-1570.41481481481
44331.5223082986	0	970.211	-970.407407407409	-1574.81481481481
44331.5223084144	0	970.211	-970.481481481483	-1579.13333333333
44331.5223085301	0	970.485	-970.622222222224	-1583.54074074074
44331.5223086458	0	970.485	-970.725925925928	-1588.05185185185
44331.5223087616	0	970.729	-970.800000000002	-1592.59259259259
44331.5223088773	0	970.729	-970.933333333335	-1596.95555555555
44331.5223089931	0	970.936	-971.044444444446	-1601.37777777778
44331.5223091088	0	970.936	-971.103703703706	-1605.77037037037
44331.5223092245	0	971.106	-971.14814814815	-1610.08148148148
44331.5223093403	0	971.106	-971.125925925928	-1614.38518518518
44331.522309456	0	971.128	-971.029629629632	-1618.62962962963
44331.5223095718	0	971.128	-970.866666666669	-1622.82222222222
44331.5223096875	0	970.869	-970.525925925928	-1626.91851851852
44331.5223098032	0	970.869	-970.066666666669	-1630.93333333333
44331.522309919	0	970.069	-969.340740740743	-1634.72592592592
44331.5223100347	0	970.069	-968.54814814815	-1638.53333333333
44331.5223101505	0	968.55	-967.822222222224	-1642.22222222222
44331.5223102662	0	968.55	-967.222222222224	-1645.77037037037
44331.5223103819	0	967.224	-966.792592592594	-1649.28148148148
44331.5223104977	0	967.224	-966.437037037039	-1652.63703703704
44331.5223106134	0	966.439	-966.125925925928	-1655.75555555555
44331.5223107292	0	966.439	-966.000000000002	-1659.0962962963
44331.5223108449	0	966.002	-965.888888888891	-1662.20740740741
44331.5223109606	0	966.002	-965.755555555557	-1665.21481481481
44331.5223110764	0	965.758	-965.533333333335	-1668.07407407407
44331.5223111921	0	965.758	-965.222222222224	-1670.85185185185
44331.5223113079	0	965.225	-964.962962962965	-1673.67407407407
44331.5223114236	0	965.225	-964.755555555557	-1676.31851851852
44331.5223115394	0	964.758	-964.562962962965	-1678.9037037037
44331.5223116551	0	964.758	-964.407407407409	-1681.21481481481
44331.5223117708	0	964.41	-964.155555555557	-1683.27407407407
44331.5223118866	0	964.41	-963.970370370372	-1685.28888888889
44331.5223120023	0	963.973	-963.859259259261	-1687.02222222222
44331.5223121181	0	963.973	-963.896296296298	-1688.56296296296
44331.5223122338	0	963.899	-963.955555555557	-1689.88888888889
44331.5223123495	0	963.899	-964.207407407409	-1691.07407407407
44331.5223124653	0	964.21	-964.607407407409	-1691.97037037037
44331.522312581	0	964.21	-965.303703703706	-1693.02962962963
44331.5223126968	0	965.306	-966.051851851854	-1693.87407407407
44331.5223128125	0	965.306	-966.925925925928	-1694.68888888889
44331.5223129282	0	966.928	-967.822222222224	-1695.37777777778
44331.522313044	0	966.928	-968.74814814815	-1695.98518518518
44331.5223131597	0	968.75	-969.614814814817	-1696.46666666667
44331.5223132755	0	968.75	-970.414814814817	-1696.82962962963
44331.5223133912	0	970.417	-971.059259259261	-1697.00740740741
44331.5223135069	0	970.417	-971.659259259261	-1697.06666666667
44331.5223136227	0	971.661	-971.97777777778	-1697.06666666667
44331.5223137384	0	971.661	-972.229629629632	-1696.97777777778
44331.5223138542	0	972.231	-972.54814814815	-1696.80740740741
44331.5223139699	0	972.231	-972.97777777778	-1696.5037037037
44331.5223140856	0	972.979	-973.444444444446	-1696.17777777778
44331.5223142014	0	972.979	-973.94814814815	-1695.74074074074
44331.5223143171	0	973.949	-974.496296296298	-1695.25185185185
44331.5223144329	0	973.949	-975.029629629631	-1694.74074074074
44331.5223145486	0	975.03	-975.711111111113	-1694.06666666667
44331.5223146644	0	975.03	-976.51851851852	-1693.2962962963
44331.5223147801	0	976.519	-977.400000000002	-1692.47407407407
44331.5223148958	0	976.519	-978.31851851852	-1691.64444444444
44331.5223150116	0	978.319	-979.237037037039	-1690.62222222222
44331.5223151273	0	978.319	-980.133333333335	-1689.60740740741
44331.5223152431	0	980.134	-980.918518518521	-1688.52592592592
44331.5223153588	0	980.134	-981.607407407409	-1687.32592592592
44331.5223154745	0	981.608	-981.918518518521	-1686.22222222222
44331.5223155903	0	981.608	-982.022222222224	-1685.26666666667
44331.522315706	0	982.023	-982.081481481483	-1684.21481481481
44331.5223158218	0	982.023	-982.081481481483	-1683.19259259259
44331.5223159375	0	982.082	-982.125925925928	-1682.07407407407
44331.5223160532	0	982.082	-982.251851851854	-1680.91851851852
44331.522316169	0	982.252	-982.437037037039	-1679.65925925926
44331.5223162847	0	982.252	-982.570370370372	-1678.25925925926
44331.5223164005	0	982.571	-982.696296296298	-1676.82222222222
44331.5223165162	0	982.571	-982.888888888891	-1675.21481481481
44331.5223166319	0	982.89	-982.97777777778	-1673.53333333333
44331.5223167477	0	982.89	-982.985185185187	-1671.96296296296
44331.5223168634	0	982.986	-982.97777777778	-1670.52592592592
44331.5223169792	0	982.986	-982.888888888891	-1669.06666666667
44331.5223170949	0	982.89	-982.80740740741	-1667.64444444444
44331.5223172106	0	982.89	-982.711111111113	-1666.29629629629
44331.5223173264	0	982.712	-982.703703703706	-1664.94814814815
44331.5223174421	0	982.712	-982.718518518521	-1663.61481481481
44331.5223175579	0	982.719	-982.703703703706	-1662.21481481481
44331.5223176736	0	982.719	-982.703703703706	-1660.96296296296
44331.5223177893	0	982.704	-982.703703703706	-1659.91111111111
44331.5223179051	0	982.704	-982.703703703706	-1658.85185185185
44331.5223180208	0	982.704	-982.696296296298	-1657.76296296296
44331.5223181366	0	982.697	-982.659259259261	-1656.60740740741
44331.5223182523	0	982.697	-982.540740740743	-1655.34074074074
44331.5223183681	0	982.541	-982.54814814815	-1654.02962962963
44331.5223184838	0	982.541	-982.474074074076	-1652.68888888889
44331.5223185995	0	982.474	-982.481481481484	-1651.34814814815
44331.5223187153	0	982.474	-982.54814814815	-1650.02962962963
44331.522318831	0	982.548	-982.918518518521	-1648.84444444444
44331.5223189468	0	982.548	-983.385185185187	-1647.71851851852
44331.5223190625	0	983.385	-984.014814814817	-1646.45925925926
44331.5223191782	0	983.385	-984.637037037039	-1645.36296296296
44331.522319294	0	984.637	-985.422222222225	-1644.27407407407
44331.5223194097	0	984.637	-986.540740740743	-1643.07407407407
44331.5223195255	0	986.541	-988.066666666669	-1641.87407407407
44331.5223196412	0	986.541	-989.888888888891	-1640.66666666667
44331.5223197569	0	989.889	-992.014814814817	-1639.48888888889
44331.5223198727	0	989.889	-994.355555555558	-1638.28888888889
44331.5223199884	0	994.356	-996.770370370373	-1637.02222222222
44331.5223201042	0	994.356	-999.200000000002	-1635.76296296296
44331.5223202199	0	999.2	-1001.64444444445	-1634.35555555555
44331.5223203357	0	999.2	-1004.17777777778	-1632.97777777778
44331.5223204514	0	1004.178	-1006.61481481482	-1631.5037037037
44331.5223205671	0	1004.178	-1009.14814814815	-1630.17777777778
44331.5223206829	0	1009.148	-1011.32592592593	-1628.82222222222
44331.5223207986	0	1009.148	-1013.19259259259	-1627.48888888889
44331.5223209144	0	1013.192	-1014.66666666667	-1626.20740740741
44331.5223210301	0	1013.192	-1015.81481481482	-1625.06666666667
44331.5223211458	0	1015.814	-1016.64444444445	-1623.87407407407
44331.5223212616	0	1015.814	-1017.25185185185	-1622.77777777778
44331.5223213773	0	1017.251	-1017.82962962963	-1621.62222222222
44331.5223214931	0	1017.251	-1018.56296296297	-1620.45925925926
44331.5223216088	0	1018.562	-1019.53333333334	-1619.22222222222
44331.5223217245	0	1018.562	-1020.94074074074	-1617.92592592592
44331.5223218403	0	1020.94	-1022.86666666667	-1616.60740740741
44331.522321956	0	1020.94	-1024.66666666667	-1615.41481481481
44331.5223220718	0	1024.666	-1026.54814814815	-1614.17037037037
44331.5223221875	0	1024.666	-1028.34814814815	-1612.97777777778
44331.5223223032	0	1028.347	-1030.00740740741	-1611.77777777778
44331.522322419	0	1028.347	-1031.59259259259	-1610.47407407407
44331.5223225347	0	1031.591	-1033.15555555556	-1609.19259259259
44331.5223226505	0	1031.591	-1034.75555555556	-1607.85925925926
44331.5223227662	0	1034.754	-1036.53333333334	-1606.52592592593
44331.5223228819	0	1034.754	-1038.42962962963	-1605.07407407407
44331.5223229977	0	1038.428	-1040.40740740741	-1603.62222222222
44331.5223231134	0	1038.428	-1042.32592592593	-1602.25185185185
44331.5223232292	0	1042.324	-1044.58518518519	-1600.74074074074
44331.5223233449	0	1042.324	-1046.82222222222	-1599.24444444444
44331.5223234606	0	1046.82	-1049	-1597.83703703704
44331.5223235764	0	1046.82	-1051.05925925926	-1596.44444444444
44331.5223236921	0	1051.057	-1053.18518518519	-1595.02222222222
44331.5223238079	0	1051.057	-1054.94814814815	-1593.60740740741
44331.5223239236	0	1054.946	-1056.42222222222	-1592.22962962963
44331.5223240394	0	1054.946	-1057.65185185185	-1590.92592592592
44331.5223241551	0	1057.65	-1058.71851851852	-1589.67407407407
44331.5223242708	0	1057.65	-1059.6	-1588.38518518518
44331.5223243866	0	1059.598	-1060.39259259259	-1586.96296296296
44331.5223245023	0	1059.598	-1060.88148148148	-1585.73333333333
44331.5223246181	0	1060.879	-1061.11851851852	-1584.2962962963
44331.5223247338	0	1060.879	-1061.17777777778	-1582.85925925926
44331.5223248495	0	1061.175	-1061.13333333334	-1581.34814814815
44331.5223249653	0	1061.175	-1060.98518518519	-1579.82962962963
44331.522325081	0	1060.982	-1060.81481481482	-1578.37037037037
44331.5223251968	0	1060.982	-1060.70370370371	-1576.94074074074
44331.5223253125	0	1060.701	-1060.65925925926	-1575.54074074074
44331.5223254282	0	1060.701	-1060.66666666667	-1574.14814814815
44331.522325544	0	1060.664	-1060.66666666667	-1572.87407407407
44331.5223256597	0	1060.664	-1061	-1571.6
44331.5223257755	0	1060.997	-1061.6	-1570.2962962963
44331.5223258912	0	1060.997	-1062.45925925926	-1568.99259259259
44331.5223260069	0	1062.456	-1063.55555555556	-1567.63703703704
44331.5223261227	0	1062.456	-1064.98518518519	-1566.2962962963
44331.5223262384	0	1064.982	-1066.67407407408	-1565.02962962963
44331.5223263542	0	1064.982	-1068.51111111111	-1563.80740740741
44331.5223264699	0	1068.508	-1070.74814814815	-1562.42962962963
44331.5223265856	0	1068.508	-1073.30370370371	-1561.01481481481
44331.5223267014	0	1073.301	-1075.96296296296	-1559.57777777778
44331.5223268171	0	1073.301	-1078.68888888889	-1558.14814814815
44331.5223269329	0	1078.686	-1081.16296296296	-1556.67407407407
44331.5223270486	0	1078.686	-1083.4962962963	-1555.21481481481
44331.5223271644	0	1083.493	-1085.52592592593	-1553.76296296296
44331.5223272801	0	1083.493	-1087.06666666667	-1552.32592592593
44331.5223273958	0	1087.063	-1088.14074074074	-1551.02962962963
44331.5223275116	0	1087.063	-1088.74814814815	-1550.01481481481
44331.5223276273	0	1088.744	-1089.0962962963	-1549.18518518518
44331.5223277431	0	1088.744	-1089.36296296296	-1548.65925925926
44331.5223278588	0	1089.359	-1089.58518518519	-1548.1037037037
44331.5223279745	0	1089.359	-1089.74074074074	-1547.61481481481
44331.5223280903	0	1089.737	-1089.82222222222	-1547.25925925926
44331.522328206	0	1089.737	-1089.96296296296	-1546.91851851852
44331.5223283218	0	1089.959	-1090.14814814815	-1546.74814814815
44331.5223284375	0	1089.959	-1090.31111111111	-1546.58518518518
44331.5223285532	0	1090.307	-1090.51111111111	-1546.4962962963
44331.522328669	0	1090.307	-1090.82962962963	-1546.48888888889
44331.5223287847	0	1090.826	-1091.17777777778	-1546.48888888889
44331.5223289005	0	1090.826	-1091.53333333333	-1546.54074074074
44331.5223290162	0	1091.53	-1091.91111111111	-1546.60740740741
44331.5223291319	0	1091.53	-1092.34814814815	-1546.71851851852
44331.5223292477	0	1092.345	-1092.62962962963	-1546.84444444444
44331.5223293634	0	1092.345	-1092.97037037037	-1547.07407407407
44331.5223294792	0	1092.967	-1093.18518518519	-1547.36296296296
44331.5223295949	0	1092.967	-1093.27407407408	-1547.64444444444
44331.5223297107	0	1093.271	-1093.28888888889	-1548.12592592593
44331.5223298264	0	1093.271	-1093.32592592593	-1548.74814814815
44331.5223299421	0	1093.323	-1093.4	-1549.31111111111
44331.5223300579	0	1093.323	-1093.74074074074	-1550.17037037037
44331.5223301736	0	1093.738	-1094.13333333333	-1551.13333333333
44331.5223302894	0	1093.738	-1094.74814814815	-1552.18518518518
44331.5223304051	0	1094.745	-1095.28148148148	-1553.18518518518
44331.5223305208	0	1094.745	-1095.64444444445	-1554.21481481481
44331.5223306366	0	1095.641	-1095.97037037037	-1555.44444444444
44331.5223307523	0	1095.641	-1096.28888888889	-1556.94814814815
44331.5223308681	0	1096.285	-1096.48888888889	-1558.53333333333
44331.5223309838	0	1096.285	-1096.81481481482	-1560.25185185185
44331.5223310995	0	1096.811	-1097.0962962963	-1562.11851851852
44331.5223312153	0	1096.811	-1097.55555555556	-1563.82222222222
44331.522331331	0	1097.552	-1098.08888888889	-1565.81481481481
44331.5223314468	0	1097.552	-1098.6	-1567.74074074074
44331.5223315625	0	1098.596	-1099.13333333333	-1569.51111111111
44331.5223316782	0	1098.596	-1099.62962962963	-1571.44444444444
44331.522331794	0	1099.626	-1100.51851851852	-1573.45185185185
44331.5223319097	0	1099.626	-1101.54814814815	-1575.60740740741
44331.5223320255	0	1101.545	-1102.74814814815	-1577.80740740741
44331.5223321412	0	1101.545	-1104.21481481482	-1580.07407407407
44331.5223322569	0	1104.212	-1105.85925925926	-1582.24444444444
44331.5223323727	0	1104.212	-1107.46666666667	-1584.20740740741
44331.5223324884	0	1107.464	-1109.22962962963	-1586.3037037037
44331.5223326042	0	1107.464	-1111.04444444445	-1588.77777777778
44331.5223327199	0	1111.042	-1112.6962962963	-1591.20740740741
44331.5223328357	0	1111.042	-1113.85925925926	-1593.19259259259
44331.5223329514	0	1113.857	-1114.17037037037	-1594.08888888889
44331.5223330671	0	1113.857	-1114.35555555556	-1594.5037037037
44331.5223331829	0	1114.353	-1114.37037037037	-1594.53333333333
44331.5223332986	0	1114.353	-1114.91851851852	-1595.43703703704
44331.5223334144	0	1114.916	-1116.18518518519	-1597.77777777778
44331.5223335301	0	1114.916	-1117.8	-1600.6962962963
44331.5223336458	0	1117.797	-1119.47407407408	-1603.62222222222
44331.5223337616	0	1117.797	-1121.22222222222	-1606.77777777778
44331.5223338773	0	1121.219	-1122.77037037037	-1609.65185185185
44331.5223339931	0	1121.219	-1124.25925925926	-1612.6962962963
44331.5223341088	0	1124.256	-1125.79259259259	-1615.94074074074
44331.5223342245	0	1124.256	-1127.32592592593	-1619.14814814815
44331.5223343403	0	1127.323	-1128.52592592593	-1621.6962962963
44331.522334456	0	1127.323	-1129.21481481482	-1623.16296296296
44331.5223345718	0	1129.212	-1131.13333333333	-1626.54814814815
44331.5223346875	0	1129.212	-1133.03703703704	-1629.6
44331.5223348032	0	1133.034	-1135.08888888889	-1632.82962962963
44331.522334919	0	1133.034	-1137.19259259259	-1635.84444444444
44331.5223350347	0	1137.19	-1139.53333333333	-1638.67407407407
44331.5223351505	0	1137.19	-1142.21481481482	-1641.67407407407
44331.5223352662	0	1142.212	-1144.45925925926	-1644.27407407407
44331.5223353819	0	1142.212	-1146.79259259259	-1647.2
44331.5223354977	0	1146.79	-1149.04444444445	-1650.45185185185
44331.5223356134	0	1146.79	-1151.17777777778	-1653.57037037037
44331.5223357292	0	1151.175	-1153.42222222222	-1656.96296296296
44331.5223358449	0	1151.175	-1155.71111111111	-1660.21481481481
44331.5223359606	0	1155.708	-1158.13333333333	-1663.54814814815
44331.5223360764	0	1155.708	-1160.66666666667	-1666.9037037037
44331.5223361921	0	1160.664	-1163.25925925926	-1670.13333333333
44331.5223363079	0	1160.664	-1166.08148148148	-1673.42222222222
44331.5223364236	0	1166.079	-1168.93333333333	-1676.48888888889
44331.5223365394	0	1166.079	-1172.01481481482	-1679.7037037037
44331.5223366551	0	1172.012	-1175.15555555556	-1682.88148148148
44331.5223367708	0	1172.012	-1178.27407407408	-1686.00740740741
44331.5223368866	0	1178.271	-1181.72592592593	-1689.28148148148
44331.5223370023	0	1178.271	-1185.08148148148	-1692.34814814815
44331.5223371181	0	1185.078	-1188.44444444445	-1695.37777777778
44331.5223372338	0	1185.078	-1191.90370370371	-1698.31111111111
44331.5223373495	0	1191.9	-1194.97777777778	-1701.08148148148
44331.5223374653	0	1191.9	-1197.81481481482	-1703.75555555555
44331.522337581	0	1197.811	-1200.81481481482	-1706.62222222222
44331.5223376968	0	1197.811	-1203.46666666667	-1709.4
44331.5223378125	0	1203.463	-1205.90370370371	-1712.16296296296
44331.5223379282	0	1203.463	-1208.12592592593	-1714.91111111111
44331.522338044	0	1208.122	-1210.05925925926	-1717.39259259259
44331.5223381597	0	1208.122	-1211.92592592593	-1720.1037037037
44331.5223382755	0	1211.922	-1213.6	-1722.68888888889
44331.5223383912	0	1211.922	-1215.00740740741	-1725.21481481481
44331.5223385069	0	1215.003	-1216.37777777778	-1727.8962962963
44331.5223386227	0	1215.003	-1217.77037037037	-1730.62962962963
44331.5223387384	0	1217.766	-1219.14074074074	-1733.39259259259
44331.5223388542	0	1217.766	-1220.50370370371	-1736.05185185185
44331.5223389699	0	1220.499	-1222.12592592593	-1738.88888888889
44331.5223390856	0	1220.499	-1223.86666666667	-1741.68148148148
44331.5223392014	0	1223.862	-1225.73333333333	-1744.43703703704
44331.5223393171	0	1223.862	-1227.51111111111	-1746.91851851852
44331.5223394329	0	1227.506	-1229.56296296296	-1749.76296296296
44331.5223395486	0	1227.506	-1231.45925925926	-1752.5037037037
44331.5223396643	0	1231.454	-1233.16296296296	-1754.95555555555
44331.5223397801	0	1231.454	-1234.79259259259	-1757.47407407407
44331.5223398958	0	1234.787	-1236.52592592593	-1760.32592592593
44331.5223400116	0	1234.787	-1237.97777777778	-1762.87407407407
44331.5223401273	0	1237.972	-1239.4962962963	-1765.85185185185
44331.5223402431	0	1237.972	-1241.00740740741	-1768.95555555555
44331.5223403588	0	1241.002	-1242.13333333333	-1771.88888888889
44331.5223404745	0	1241.002	-1243.08148148148	-1774.5037037037
44331.5223405903	0	1243.076	-1243.96296296296	-1776.93333333333
44331.522340706	0	1243.076	-1245.15555555556	-1779.48148148148
44331.5223408218	0	1245.15	-1246.31851851852	-1782.17777777778
44331.5223409375	0	1245.15	-1247.73333333333	-1785.03703703704
44331.5223410532	0	1247.728	-1249.27407407408	-1787.8962962963
44331.522341169	0	1247.728	-1250.43703703704	-1790.44444444444
44331.5223412847	0	1250.432	-1251.51851851852	-1793.46666666667
44331.5223414005	0	1250.432	-1252.37037037037	-1796.51851851852
44331.5223415162	0	1252.365	-1252.99259259259	-1799.6962962963
44331.5223416319	0	1252.365	-1253.57037037037	-1802.9037037037
44331.5223417477	0	1253.565	-1253.95555555556	-1805.8
44331.5223418634	0	1253.565	-1254.27407407408	-1808.87407407407
44331.5223419792	0	1254.269	-1254.42222222222	-1811.78518518518
44331.5223420949	0	1254.269	-1254.66666666667	-1815.07407407407
44331.5223422107	0	1254.662	-1255	-1818.6
44331.5223423264	0	1254.662	-1255.27407407408	-1822.2
44331.5223424421	0	1255.269	-1255.52592592593	-1826
44331.5223425579	0	1255.269	-1255.75555555556	-1829.68148148148
44331.5223426736	0	1255.75	-1256.10370370371	-1833.54814814815
44331.5223427894	0	1255.75	-1256.58518518519	-1837.26666666667
44331.5223429051	0	1256.58	-1257.18518518519	-1841.02962962963
44331.5223430208	0	1256.58	-1258.01481481482	-1844.75555555555
44331.5223431366	0	1258.01	-1258.94814814815	-1848.5037037037
44331.5223432523	0	1258.01	-1259.91851851852	-1852.41481481481
44331.5223433681	0	1259.914	-1261.04444444445	-1856.43703703704
44331.5223434838	0	1259.914	-1262.52592592593	-1860.49629629629
44331.5223435995	0	1262.521	-1264.24444444445	-1864.54074074074
44331.5223437153	0	1262.521	-1265.85925925926	-1868.28888888889
44331.522343831	0	1265.854	-1267.50370370371	-1872.16296296296
44331.5223439468	0	1265.854	-1268.74074074074	-1875.73333333333
44331.5223440625	0	1268.735	-1269.74814814815	-1879.45185185185
44331.5223441782	0	1268.735	-1270.22962962963	-1883
44331.522344294	0	1270.224	-1270.66666666667	-1886.88148148148
44331.5223444097	0	1270.224	-1270.71111111111	-1890.72592592592
44331.5223445255	0	1270.705	-1270.83703703704	-1894.46666666667
44331.5223446412	0	1270.705	-1271.04444444445	-1898.47407407407
44331.5223447569	0	1271.038	-1271.17777777778	-1902.22962962963
44331.5223448727	0	1271.038	-1271.37777777778	-1906.08888888889
44331.5223449884	0	1271.371	-1271.60740740741	-1909.80740740741
44331.5223451042	0	1271.371	-1271.83703703704	-1913.47407407407
44331.5223452199	0	1271.83	-1272.17777777778	-1917.25925925926
44331.5223453356	0	1271.83	-1272.62222222222	-1921.13333333333
44331.5223454514	0	1272.615	-1273.02222222222	-1925.09629629629
44331.5223455671	0	1272.615	-1273.33333333333	-1928.74814814815
44331.5223456829	0	1273.326	-1273.8	-1932.65925925926
44331.5223457986	0	1273.326	-1274.51111111111	-1936.54074074074
44331.5223459144	0	1274.504	-1275.58518518519	-1940.35555555555
44331.5223460301	0	1274.504	-1276.71111111111	-1944.22222222222
44331.5223461458	0	1276.704	-1278.13333333334	-1948.25925925926
44331.5223462616	0	1276.704	-1279.85925925926	-1952.4
44331.5223463773	0	1279.852	-1281.86666666667	-1956.46666666666
44331.5223464931	0	1279.852	-1284.02962962963	-1960.28888888889
44331.5223466088	0	1284.022	-1286.17777777778	-1964.07407407407
44331.5223467245	0	1284.022	-1288.31851851852	-1968.04444444444
44331.5223468403	0	1288.311	-1290.40740740741	-1972.04444444444
44331.522346956	0	1288.311	-1292.37777777778	-1976.21481481481
44331.5223470718	0	1292.37	-1294.23703703704	-1980.22962962963
44331.5223471875	0	1292.37	-1296.0962962963	-1984.38518518518
44331.5223473032	0	1296.089	-1297.95555555556	-1988.45925925926
44331.522347419	0	1296.089	-1299.76296296296	-1992.4
44331.5223475347	0	1299.756	-1301.76296296296	-1996.37777777778
44331.5223476505	0	1299.756	-1303.82222222222	-2000.17777777778
44331.5223477662	0	1303.815	-1305.8	-2003.60740740741
44331.5223478819	0	1303.815	-1308.00740740741	-2006.91851851852
44331.5223479977	0	1308	-1310.51111111111	-2009.86666666666
44331.5223481134	0	1308	-1313.14814814815	-2012.53333333333
44331.5223482292	0	1313.141	-1315.57037037037	-2014.85185185185
44331.5223483449	0	1313.141	-1318.39259259259	-2017.44444444444
44331.5223484606	0	1318.385	-1321.48148148148	-2019.97037037037
44331.5223485764	0	1318.385	-1324.86666666667	-2022.41481481481
44331.5223486921	0	1324.859	-1328.54074074074	-2025
44331.5223488079	0	1324.859	-1332.35555555556	-2027.28148148148
44331.5223489236	0	1332.348	-1336.11851851852	-2029.34814814815
44331.5223490394	0	1332.348	-1339.66666666667	-2031.07407407407
44331.5223491551	0	1339.659	-1343.83703703704	-2033.18518518518
44331.5223492708	0	1339.659	-1347.74814814815	-2035.31851851852
44331.5223493866	0	1347.74	-1351.50370370371	-2037.45925925926
44331.5223495023	0	1347.74	-1355.05925925926	-2039.72592592592
44331.5223496181	0	1355.051	-1358.45185185185	-2041.87407407407
44331.5223497338	0	1355.051	-1361.45925925926	-2043.99259259259
44331.5223498495	0	1361.451	-1363.82222222222	-2045.71111111111
44331.5223499653	0	1361.451	-1365.99259259259	-2047.43703703703
44331.522350081	0	1365.984	-1367.92592592593	-2049.13333333333
44331.5223501968	0	1365.984	-1369.81481481482	-2050.77037037037
44331.5223503125	0	1369.806	-1371.62962962963	-2052.31851851852
44331.5223504282	0	1369.806	-1373.36296296296	-2053.81481481481
44331.522350544	0	1373.354	-1375	-2055.17037037037
44331.5223506597	0	1373.354	-1376.28888888889	-2056.31111111111
44331.5223507755	0	1376.28	-1377.55555555556	-2057.54814814815
44331.5223508912	0	1376.28	-1378.61481481482	-2058.75555555555
44331.5223510069	0	1378.606	-1379.37777777778	-2059.89629629629
44331.5223511227	0	1378.606	-1379.77777777778	-2060.96296296296
44331.5223512384	0	1379.769	-1379.85185185185	-2061.96296296296
44331.5223513542	0	1379.769	-1379.72592592593	-2062.89629629629
44331.5223514699	0	1379.717	-1379.28148148148	-2063.77777777778
44331.5223515856	0	1379.717	-1378.65925925926	-2064.6
44331.5223517014	0	1378.65	-1378.15555555556	-2065.25185185185
44331.5223518171	0	1378.65	-1377.6	-2065.9037037037
44331.5223519329	0	1377.591	-1377.0962962963	-2066.54814814815
44331.5223520486	0	1377.591	-1376.58518518519	-2067.22962962963
44331.5223521643	0	1376.576	-1376.01481481482	-2067.92592592592
44331.5223522801	0	1376.576	-1375.51851851852	-2068.51851851852
44331.5223523958	0	1375.509	-1375.08148148148	-2069.09629629629
44331.5223525116	0	1375.509	-1374.71111111111	-2069.64444444444
44331.5223526273	0	1374.702	-1374.36296296296	-2070.18518518518
44331.5223527431	0	1374.702	-1373.96296296296	-2070.78518518518
44331.5223528588	0	1373.954	-1373.63703703704	-2071.33333333333
44331.5223529745	0	1373.954	-1373.43703703704	-2071.82222222222
44331.5223530903	0	1373.428	-1373.34074074074	-2072.33333333333
44331.522353206	0	1373.428	-1373.32592592593	-2072.79259259259
44331.5223533218	0	1373.317	-1373.37037037037	-2073.14074074074
44331.5223534375	0	1373.317	-1373.48148148148	-2073.48148148148
44331.5223535532	0	1373.473	-1373.64444444445	-2073.73333333333
44331.522353669	0	1373.473	-1373.84444444445	-2073.98518518518
44331.5223537847	0	1373.836	-1374.15555555556	-2074.3037037037
44331.5223539005	0	1373.836	-1374.4962962963	-2074.59259259259
44331.5223540162	0	1374.488	-1374.88888888889	-2074.92592592592
44331.5223541319	0	1374.488	-1375.2	-2075.16296296296
44331.5223542477	0	1375.192	-1375.54814814815	-2075.41481481481
44331.5223543634	0	1375.192	-1375.85185185185	-2075.62962962963
44331.5223544792	0	1375.844	-1376.13333333333	-2075.82962962963
44331.5223545949	0	1375.844	-1376.33333333333	-2075.97037037037
44331.5223547107	0	1376.325	-1376.43703703704	-2076.08888888889
44331.5223548264	0	1376.325	-1376.47407407408	-2076.16296296296
44331.5223549421	0	1376.466	-1376.48148148148	-2076.21481481481
44331.5223550579	0	1376.466	-1376.45925925926	-2076.28888888889
44331.5223551736	0	1376.451	-1376.42962962963	-2076.34074074074
44331.5223552894	0	1376.451	-1376.4	-2076.38518518518
44331.5223554051	0	1376.392	-1376.4	-2076.40740740741
44331.5223555208	0	1376.392	-1376.42962962963	-2076.42962962963
44331.5223556366	0	1376.422	-1376.48888888889	-2076.45185185185
44331.5223557523	0	1376.422	-1376.56296296296	-2076.45185185185
44331.5223558681	0	1376.555	-1376.65185185185	-2076.45185185185
44331.5223559838	0	1376.555	-1376.73333333333	-2076.44444444444
44331.5223560995	0	1376.725	-1376.78518518519	-2076.42222222222
44331.5223562153	0	1376.725	-1376.82962962963	-2076.38518518518
44331.522356331	0	1376.821	-1376.85925925926	-2076.34814814815
44331.5223564468	0	1376.821	-1376.86666666667	-2076.2962962963
44331.5223565625	0	1376.858	-1376.86666666667	-2076.23703703704
44331.5223566782	0	1376.858	-1376.87407407408	-2076.16296296296
44331.522356794	0	1376.865	-1376.87407407408	-2076.06666666667
44331.5223569097	0	1376.865	-1376.88888888889	-2076
44331.5223570255	0	1376.88	-1376.9037037037	-2075.92592592593
44331.5223571412	0	1376.88	-1376.94074074074	-2075.82222222222
44331.5223572569	0	1376.932	-1377.00740740741	-2075.7037037037
44331.5223573727	0	1376.932	-1377.05925925926	-2075.60740740741
44331.5223574884	0	1377.051	-1377.13333333333	-2075.4962962963
44331.5223576042	0	1377.051	-1377.18518518519	-2075.4
44331.5223577199	0	1377.177	-1377.22222222222	-2075.25925925926
44331.5223578356	0	1377.177	-1377.22962962963	-2075.07407407407
44331.5223579514	0	1377.221	-1377.22962962963	-2074.92592592592
44331.5223580671	0	1377.221	-1377.21481481482	-2074.74074074074
44331.5223581829	0	1377.206	-1377.22222222222	-2074.59259259259
44331.5223582986	0	1377.206	-1377.20740740741	-2074.39259259259
44331.5223584144	0	1377.199	-1377.2	-2074.20740740741
44331.5223585301	0	1377.199	-1377.20740740741	-2074.07407407407
44331.5223586458	0	1377.199	-1377.22962962963	-2073.84444444444
44331.5223587616	0	1377.221	-1377.25185185185	-2073.65925925926
44331.5223588773	0	1377.221	-1377.28148148148	-2073.48888888889
44331.5223589931	0	1377.273	-1377.32592592593	-2073.28888888889
44331.5223591088	0	1377.273	-1377.34814814815	-2073.06666666667
44331.5223592245	0	1377.34	-1377.27407407407	-2072.82222222222
44331.5223593403	0	1377.34	-1376.93333333333	-2072.54074074074
44331.522359456	0	1376.925	-1376.39259259259	-2072.23703703704
44331.5223595718	0	1376.925	-1375.75555555556	-2071.91111111111
44331.5223596875	0	1375.747	-1375.0962962963	-2071.56296296296
44331.5223598032	0	1375.747	-1374.48148148148	-2071.20740740741
44331.522359919	0	1374.473	-1373.95555555556	-2070.83703703704
44331.5223600347	0	1374.473	-1373.63703703704	-2070.41481481481
44331.5223601505	0	1373.629	-1373.51111111111	-2070.00740740741
44331.5223602662	0	1373.629	-1373.51851851852	-2069.66666666667
44331.5223603819	0	1373.51	-1373.47407407407	-2069.11851851852
44331.5223604977	0	1373.51	-1373.46666666667	-2068.4962962963
44331.5223606134	0	1373.458	-1373.4962962963	-2067.94074074074
44331.5223607292	0	1373.458	-1373.65185185185	-2067.32592592592
44331.5223608449	0	1373.643	-1373.87407407407	-2066.77037037037
44331.5223609606	0	1373.643	-1374.17037037037	-2066.2
44331.5223610764	0	1374.162	-1374.51851851852	-2065.68148148148
44331.5223611921	0	1374.162	-1374.85925925926	-2065.09629629629
44331.5223613079	0	1374.851	-1375.25185185185	-2064.57777777778
44331.5223614236	0	1374.851	-1375.59259259259	-2064.1037037037
44331.5223615394	0	1375.584	-1375.87407407407	-2063.62222222222
44331.5223616551	0	1375.584	-1376.11851851852	-2063.24444444444
44331.5223617708	0	1376.11	-1376.31851851852	-2062.84444444444
44331.5223618866	0	1376.11	-1376.45185185185	-2062.3037037037
44331.5223620023	0	1376.443	-1376.53333333333	-2061.77037037037
44331.5223621296	0	1376.443	-1376.56296296296	-2061.19259259259
44331.5223622454	0	1376.554	-1376.6	-2060.6
44331.5223623495	0	1376.554	-1376.62222222222	-2060.03703703704
44331.5223624653	0	1376.613	-1376.65925925926	-2059.52592592593
44331.522362581	0	1376.613	-1376.7037037037	-2058.99259259259
44331.5223626968	0	1376.694	-1376.71851851852	-2058.45925925926
44331.5223628125	0	1376.694	-1376.73333333333	-2057.8962962963
44331.5223629282	0	1376.724	-1376.74074074074	-2057.35555555555
44331.5223630787	0	1376.776	-1376.79259259259	-2056.32592592593
44331.5223631597	0	1376.776	-1376.79259259259	-2056.32592592593
44331.5223632755	0	1376.776	-1376.85185185185	-2055.81481481481
44331.5223633912	0	1376.843	-1376.88888888889	-2055.2962962963
44331.5223635069	0	1376.843	-1376.80740740741	-2054.8
44331.5223636227	0	1376.799	-1376.54814814815	-2054.44444444444
44331.5223637384	0	1376.799	-1375.9037037037	-2054.08148148148
44331.5223638542	0	1375.895	-1375.13333333333	-2053.8
44331.5223639699	0	1375.895	-1374.3037037037	-2053.53333333333
44331.5223640856	0	1374.295	-1373.73333333333	-2053.25185185185
44331.5223642014	0	1374.295	-1373.24444444444	-2053.13333333333
44331.5223643171	0	1373.236	-1372.76296296296	-2053.0962962963
44331.5223644329	0	1373.236	-1372.51111111111	-2053.06666666667
44331.5223645486	0	1372.503	-1372.33333333333	-2053.18518518518
44331.5223646644	0	1372.503	-1372.32592592593	-2053.32592592593
44331.5223647801	0	1372.318	-1372.32592592593	-2053.60740740741
44331.5223649074	0	1372.318	-1372.42962962963	-2053.85925925926
44331.5223650116	0	1372.422	-1372.6962962963	-2054.18518518518
44331.5223651273	0	1372.422	-1373.07407407407	-2054.53333333333
44331.5223652431	0	1373.066	-1373.59259259259	-2054.98518518518
44331.5223653588	0	1373.066	-1374.16296296296	-2055.48148148148
44331.5223654745	0	1374.155	-1374.78518518519	-2056.13333333333
44331.5223655903	0	1374.155	-1375.40740740741	-2056.92592592592
44331.522365706	0	1375.399	-1375.86666666667	-2057.6
44331.5223658218	0	1375.399	-1376.40740740741	-2058.48148148148
44331.5223659375	0	1376.399	-1376.97037037037	-2059.43703703704
44331.5223660532	0	1376.399	-1377.59259259259	-2060.42222222222
44331.522366169	0	1377.584	-1378.23703703704	-2061.51111111111
44331.5223662847	0	1377.584	-1378.88148148148	-2062.5037037037
44331.5223664005	0	1378.873	-1379.74074074074	-2063.77777777778
44331.5223665278	0	1378.873	-1380.56296296296	-2065.08148148148
44331.5223666319	0	1380.554	-1381.52592592593	-2066.62222222222
44331.5223667477	0	1380.554	-1382.42962962963	-2068.11851851852
44331.5223668634	0	1382.421	-1383.42222222222	-2069.59259259259
44331.5223669792	0	1382.421	-1384.31111111111	-2071.47407407407
44331.5223670949	0	1384.302	-1385.11851851852	-2073.22962962963
44331.5223672107	0	1384.302	-1385.88148148148	-2075.15555555556
44331.5223673264	0	1385.872	-1386.63703703704	-2077.34814814815
44331.5223674421	0	1385.872	-1387.38518518519	-2079.58518518518
44331.5223675579	0	1387.376	-1388.13333333333	-2082.0962962963
44331.5223676736	0	1387.376	-1388.63703703704	-2084.68148148148
44331.5223677894	0	1388.628	-1388.84444444445	-2087.31851851852
44331.5223679051	0	1388.628	-1388.82962962963	-2090.07407407407
44331.5223680208	0	1388.821	-1388.54814814815	-2092.8
44331.5223681366	0	1388.821	-1388.04444444445	-2095.61481481481
44331.5223682523	0	1388.036	-1387.45185185185	-2098.17777777778
44331.5223683681	0	1388.036	-1387.07407407407	-2100.66666666667
44331.5223684838	0	1387.066	-1386.8962962963	-2102.88888888889
44331.5223685995	0	1387.066	-1386.84444444445	-2103.33333333333
44331.5223687153	0	1386.836	-1386.86666666667	-2105.68888888889
44331.522368831	0	1386.836	-1386.82962962963	-2109.2
44331.5223689468	0	1386.821	-1386.86666666667	-2112.43703703704
44331.5223690625	0	1386.821	-1387.17777777778	-2115.81481481481
44331.5223691782	0	1387.169	-1387.53333333333	-2119.06666666667
44331.522369294	0	1387.169	-1388.2	-2122.47407407407
44331.5223694097	0	1388.191	-1389.02222222222	-2125.9037037037
44331.5223695255	0	1388.191	-1390.22222222222	-2129.85925925926
44331.5223696412	0	1390.213	-1391.38518518519	-2133.63703703704
44331.5223697569	0	1390.213	-1392.60740740741	-2137.47407407407
44331.5223698727	0	1392.598	-1393.85185185185	-2141.4
44331.5223699884	0	1392.598	-1394.77037037037	-2145.36296296296
44331.5223701042	0	1394.761	-1395.60740740741	-2149.58518518518
44331.5223702315	0	1394.761	-1396.14814814815	-2153.71851851852
44331.5223703356	0	1396.139	-1396.68148148148	-2157.7037037037
44331.5223704514	0	1396.139	-1397.45925925926	-2161.91111111111
44331.5223705671	0	1397.45	-1398.26666666667	-2166.05925925926
44331.5223706829	0	1397.45	-1399.02962962963	-2170.13333333333
44331.5223707986	0	1399.02	-1399.92592592593	-2174.27407407407
44331.5223709144	0	1399.02	-1400.91111111111	-2178.65185185185
44331.5223710301	0	1400.901	-1401.73333333333	-2183.03703703704
44331.5223711458	0	1400.901	-1402.6962962963	-2187.57777777778
44331.5223712616	0	1402.686	-1403.54814814815	-2192.25185185185
44331.5223713773	0	1402.686	-1404.06666666667	-2195.97037037037
44331.5223714931	0	1404.056	-1404.87407407408	-2200.23703703704
44331.5223716088	0	1404.056	-1405.6962962963	-2204.12592592593
44331.5223717245	0	1405.686	-1406.81481481482	-2208.62962962963
44331.5223718403	0	1405.686	-1408.28148148148	-2213.00740740741
44331.522371956	0	1408.271	-1409.78518518519	-2217.47407407407
44331.5223720718	0	1408.271	-1411.39259259259	-2222.12592592593
44331.5223721875	0	1411.382	-1412.99259259259	-2226.77037037037
44331.5223723032	0	1411.382	-1414.60740740741	-2231.63703703704
44331.522372419	0	1414.597	-1416.00740740741	-2236.16296296296
44331.5223725347	0	1414.597	-1417.31111111111	-2240.74814814815
44331.5223726505	0	1417.301	-1418.54814814815	-2244.99259259259
44331.5223727662	0	1417.301	-1419.77037037037	-2249.35555555556
44331.5223728819	0	1419.76	-1420.70370370371	-2253.78518518519
44331.5223729977	0	1419.76	-1421.55555555556	-2258.35555555556
44331.5223731134	0	1421.545	-1422.10370370371	-2263.3037037037
44331.5223732292	0	1421.545	-1422.25185185185	-2268.15555555556
44331.5223733449	0	1422.241	-1422.41481481482	-2273.19259259259
44331.5223734606	0	1422.241	-1422.48888888889	-2278.17777777778
44331.5223735764	0	1422.478	-1422.57777777778	-2283.00740740741
44331.5223736921	0	1422.478	-1422.6	-2287.60740740741
44331.5223738079	0	1422.589	-1422.74074074074	-2291.58518518519
44331.5223739236	0	1422.589	-1422.96296296296	-2295.35555555556
44331.5223740393	0	1422.952	-1423.22222222222	-2299.07407407407
44331.5223741551	0	1422.952	-1423.8962962963	-2302.57037037037
44331.5223742708	0	1423.885	-1424.68148148148	-2306.18518518519
44331.5223743866	0	1423.885	-1425.62962962963	-2309.57037037037
44331.5223745023	0	1425.618	-1426.75555555556	-2313.05925925926
44331.5223746181	0	1425.618	-1428.2	-2317.04444444445
44331.5223747338	0	1428.188	-1429.85185185185	-2321.20740740741
44331.5223748495	0	1428.188	-1431.37037037037	-2325.25185185185
44331.5223749653	0	1431.358	-1432.90370370371	-2329.16296296296
44331.522375081	0	1431.358	-1434.40740740741	-2332.82222222222
44331.5223751968	0	1434.395	-1435.86666666667	-2336.5037037037
44331.5223753125	0	1434.395	-1437.28148148148	-2340.26666666667
44331.5223754282	0	1437.269	-1438.4962962963	-2343.68148148148
44331.522375544	0	1437.269	-1440.03703703704	-2347.37037037037
44331.5223756597	0	1440.025	-1441.70370370371	-2351.32592592593
44331.5223757755	0	1440.025	-1443.34074074074	-2355.28888888889
44331.5223758912	0	1443.329	-1445.14814814815	-2359.21481481482
44331.5223760069	0	1443.329	-1447.05185185185	-2363.2
44331.5223761227	0	1447.04	-1448.92592592593	-2367.11111111111
44331.5223762384	0	1447.04	-1450.93333333333	-2371.00740740741
44331.5223763542	0	1450.921	-1452.81481481482	-2374.75555555556
44331.5223764699	0	1450.921	-1454.74814814815	-2378.6
44331.5223765857	0	1454.736	-1456.67407407408	-2382.48888888889
44331.5223767014	0	1454.736	-1458.84444444445	-2386.32592592593
44331.5223768171	0	1458.832	-1460.88148148148	-2390.22222222222
44331.5223769329	0	1458.832	-1462.79259259259	-2393.96296296296
44331.5223770486	0	1462.78	-1464.71851851852	-2397.73333333333
44331.5223771644	0	1462.78	-1466.53333333333	-2401.75555555556
44331.5223772801	0	1466.521	-1467.85185185185	-2405.45925925926
44331.5223773958	0	1466.521	-1468.74814814815	-2409.26666666667
44331.5223775116	0	1468.736	-1469.28888888889	-2413.18518518519
44331.5223776273	0	1468.736	-1469.65925925926	-2417.12592592593
44331.5223777431	0	1469.647	-1469.85925925926	-2421.07407407408
44331.5223778588	0	1469.647	-1470.10370370371	-2424.94074074074
44331.5223779745	0	1470.091	-1470.4	-2428.75555555556
44331.5223780903	0	1470.091	-1470.77777777778	-2432.4
44331.522378206	0	1470.765	-1471.20740740741	-2436.10370370371
44331.5223783218	0	1470.765	-1471.45185185185	-2439.79259259259
44331.5223784375	0	1471.439	-1471.42222222222	-2443.37777777778
44331.5223785532	0	1471.439	-1471.48148148148	-2447.16296296297
44331.522378669	0	1471.469	-1471.52592592593	-2450.75555555556
44331.5223787847	0	1471.469	-1471.51111111111	-2454.38518518519
44331.5223789005	0	1471.499	-1471.51111111111	-2457.91111111111
44331.5223790162	0	1471.499	-1471.58518518519	-2461.50370370371
44331.5223791319	0	1471.573	-1471.6	-2464.84444444445
44331.5223792477	0	1471.573	-1471.68888888889	-2468.02222222222
44331.5223793634	0	1471.677	-1471.85925925926	-2471.14074074074
44331.5223794792	0	1471.677	-1471.98518518519	-2474.24444444445
44331.5223795949	0	1471.973	-1472.02962962963	-2477.4962962963
44331.5223797106	0	1471.973	-1472.05925925926	-2480.56296296297
44331.5223798264	0	1472.047	-1472.08148148148	-2483.54074074074
44331.5223799421	0	1472.047	-1472.08888888889	-2486.48888888889
44331.5223800579	0	1472.077	-1472.08888888889	-2489.40740740741
44331.5223801736	0	1472.077	-1472.13333333333	-2492.31851851852
44331.5223802894	0	1472.121	-1472.11851851852	-2495.21481481482
44331.5223804051	0	1472.121	-1472.10370370371	-2497.91851851852
44331.5223805208	0	1472.091	-1472.12592592593	-2500.74074074074
44331.5223806366	0	1472.091	-1472.2	-2503.4962962963
44331.5223807523	0	1472.187	-1472.27407407408	-2506.2
44331.5223808681	0	1472.187	-1472.28148148148	-2508.62222222222
44331.5223809838	0	1472.268	-1472.38518518519	-2511.05925925926
44331.5223810995	0	1472.268	-1472.54074074074	-2513.38518518519
44331.5223812153	0	1472.527	-1472.83703703704	-2515.55555555556
44331.522381331	0	1472.527	-1473.20740740741	-2517.77037037037
44331.5223814468	0	1473.194	-1473.58518518519	-2519.75555555556
44331.5223815625	0	1473.194	-1474.02962962963	-2521.4
44331.5223816782	0	1474.016	-1474.57037037037	-2523.07407407408
44331.522381794	0	1474.016	-1475.17037037037	-2524.62222222223
44331.5223819097	0	1475.157	-1475.88148148148	-2525.94814814815
44331.5223820255	0	1475.157	-1476.62222222222	-2527.05185185185
44331.5223821412	0	1476.609	-1477.64444444445	-2528.16296296297
44331.5223822569	0	1476.609	-1478.72592592593	-2529.04444444445
44331.5223823727	0	1478.713	-1479.9037037037	-2529.93333333334
44331.5223824884	0	1478.713	-1481.08888888889	-2530.66666666667
44331.5223826042	0	1481.076	-1482.42962962963	-2531.43703703704
44331.5223827199	0	1481.076	-1483.62962962963	-2532.0962962963
44331.5223828356	0	1483.617	-1484.73333333333	-2532.68888888889
44331.5223829514	0	1483.617	-1485.64444444445	-2533.2
44331.5223830671	0	1485.632	-1486.33333333333	-2533.57777777778
44331.5223831829	0	1485.632	-1486.8	-2533.88148148148
44331.5223832986	0	1486.788	-1487.14814814815	-2534.04444444445
44331.5223834144	0	1486.788	-1487.58518518519	-2534.07407407408
44331.5223835301	0	1487.573	-1488.06666666667	-2534.02962962963
44331.5223836458	0	1487.573	-1488.52592592593	-2533.9925925926
44331.5223837616	0	1488.514	-1489.02962962963	-2533.95555555556
44331.5223838773	0	1488.514	-1489.40740740741	-2533.87407407408
44331.5223839931	0	1489.395	-1489.7037037037	-2533.82962962963
44331.5223841088	0	1489.395	-1490.02222222222	-2533.82962962963
44331.5223842245	0	1490.01	-1490.28888888889	-2533.78518518519
44331.5223843403	0	1490.01	-1490.54074074074	-2533.73333333334
44331.522384456	0	1490.529	-1490.82222222222	-2533.65925925926
44331.5223845718	0	1490.529	-1491.04444444445	-2533.55555555556
44331.5223846875	0	1491.033	-1491.34074074074	-2533.45925925926
44331.5223848032	0	1491.033	-1491.62962962963	-2533.34814814815
44331.522384919	0	1491.618	-1491.88888888889	-2533.25925925926
44331.5223850347	0	1491.618	-1492.15555555556	-2533.11111111111
44331.5223851505	0	1492.144	-1492.42962962963	-2532.90370370371
44331.5223852662	0	1492.144	-1492.72592592593	-2532.70370370371
44331.5223853819	0	1492.714	-1493.07407407408	-2532.51111111111
44331.5223854977	0	1492.714	-1493.45925925926	-2532.34074074074
44331.5223856134	0	1493.447	-1493.72592592593	-2532.2
44331.5223857292	0	1493.447	-1493.97777777778	-2532.05185185185
44331.5223858449	0	1493.966	-1494.27407407408	-2531.8962962963
44331.5223859606	0	1493.966	-1494.57777777778	-2531.70370370371
44331.5223860764	0	1494.566	-1494.91111111111	-2531.4962962963
44331.5223861921	0	1494.566	-1495.17777777778	-2531.31111111111
44331.5223863079	0	1495.166	-1495.48148148148	-2531.11851851852
44331.5223864236	0	1495.166	-1495.71111111111	-2530.97777777778
44331.5223865393	0	1495.699	-1495.95555555556	-2530.81481481482
44331.5223866551	0	1495.699	-1496.13333333333	-2530.63703703704
44331.5223867708	0	1496.121	-1496.25925925926	-2530.46666666667
44331.5223868866	0	1496.121	-1496.37777777778	-2530.28148148148
44331.5223870023	0	1496.365	-1496.47407407407	-2530.11851851852
44331.5223871181	0	1496.365	-1496.57777777778	-2529.94074074074
44331.5223872338	0	1496.565	-1496.65925925926	-2529.80740740741
44331.5223873495	0	1496.565	-1496.7037037037	-2529.67407407408
44331.5223874653	0	1496.691	-1496.72592592593	-2529.54814814815
44331.522387581	0	1496.691	-1496.74814814815	-2529.42962962963
44331.5223876968	0	1496.735	-1496.77037037037	-2529.37037037037
44331.5223878125	0	1496.735	-1496.78518518519	-2529.33333333334
44331.5223879282	0	1496.772	-1496.82222222222	-2529.30370370371
44331.522388044	0	1496.772	-1496.84444444444	-2529.28148148148
44331.5223881597	0	1496.831	-1496.85925925926	-2529.28148148148
44331.5223882755	0	1496.831	-1496.87407407407	-2529.31111111111
44331.5223883912	0	1496.861	-1496.88888888889	-2529.32592592593
44331.5223885069	0	1496.861	-1496.91111111111	-2529.34074074074
44331.5223886227	0	1496.898	-1496.94814814815	-2529.36296296297
44331.5223887384	0	1496.898	-1496.97037037037	-2529.37037037037
44331.5223888542	0	1496.957	-1496.97777777778	-2529.37037037037
44331.5223889699	0	1496.957	-1496.97777777778	-2529.37037037037
44331.5223890857	0	1496.964	-1496.98518518519	-2529.37037037037
44331.5223892014	0	1496.964	-1497.00740740741	-2529.39259259259
44331.5223893171	0	1496.994	-1497.00740740741	-2529.39259259259
44331.5223894329	0	1496.994	-1497.00740740741	-2529.4
44331.5223895486	0	1496.994	-1497.00740740741	-2529.4
44331.5223896644	0	1496.994	-1497.00740740741	-2529.4
44331.5223897801	0	1496.994	-1497.00740740741	-2529.4
44331.5223898958	0	1496.994	-1497.01481481481	-2529.4
44331.5223900116	0	1497.001	-1497.01481481481	-2529.4
44331.5223901273	0	1497.001	-1497.01481481481	-2529.39259259259
44331.5223902431	0	1497.001	-1497.02222222222	-2529.39259259259
44331.5223903588	0	1497.008	-1497.02962962963	-2529.39259259259
44331.5223904745	0	1497.008	-1497.05185185185	-2529.39259259259
44331.5223905903	0	1497.038	-1497.07407407407	-2529.38518518519
44331.522390706	0	1497.038	-1497.0962962963	-2529.37777777778
44331.5223908218	0	1497.082	-1497.1037037037	-2529.37777777778
44331.5223909375	0	1497.082	-1497.12592592593	-2529.37777777778
44331.5223910532	0	1497.112	-1497.26666666667	-2529.37777777778
44331.522391169	0	1497.112	-1497.71111111111	-2529.41481481482
44331.5223912847	0	1497.697	-1498.11111111111	-2529.41481481482
44331.5223914005	0	1497.697	-1498.24444444444	-2529.40740740741
44331.5223915162	0	1498.23	-1498.24444444444	-2529.4
44331.5223916319	0	1498.23	-1498.23703703704	-2529.3925925926
44331.5223917477	0	1498.223	-1498.17777777778	-2529.33333333334
44331.5223918634	0	1498.223	-1498.11851851852	-2529.28148148148
44331.5223919792	0	1498.104	-1498.05185185185	-2529.24444444445
44331.5223920949	0	1498.104	-1498.00740740741	-2529.22962962963
44331.5223922106	0	1497.993	-1498	-2529.21481481482
44331.5223923264	0	1497.993	-1498.02962962963	-2529.2
44331.5223924421	0	1498.015	-1498.14814814815	-2529.18518518519
44331.5223925579	0	1498.015	-1498.26666666667	-2529.18518518519
44331.5223926736	0	1498.252	-1498.34814814815	-2529.17777777778
44331.5223927894	0	1498.252	-1498.41481481481	-2529.16296296297
44331.5223929051	0	1498.4	-1498.43703703704	-2529.16296296297
44331.5223930208	0	1498.4	-1498.45185185185	-2529.17037037037
44331.5223931366	0	1498.437	-1498.46666666667	-2529.18518518519
44331.5223932523	0	1498.437	-1498.51111111111	-2529.22962962963
44331.5223933681	0	1498.496	-1498.53333333333	-2529.25185185186
44331.5223934838	0	1498.496	-1498.55555555555	-2529.2962962963
44331.5223935995	0	1498.54	-1498.57037037037	-2529.30370370371
44331.5223937153	0	1498.54	-1498.6	-2529.34074074074
44331.522393831	0	1498.584	-1498.61481481481	-2529.35555555556
44331.5223939468	0	1498.584	-1498.62962962963	-2529.35555555556
44331.5223940625	0	1498.614	-1498.63703703704	-2529.35555555556
44331.5223941782	0	1498.614	-1498.65185185185	-2529.34074074074
44331.522394294	0	1498.636	-1498.66666666667	-2529.33333333334
44331.5223944097	0	1498.636	-1498.68888888889	-2529.33333333334
44331.5223945255	0	1498.673	-1498.6962962963	-2529.33333333334
44331.5223946412	0	1498.673	-1498.7037037037	-2529.33333333334
44331.5223947569	0	1498.688	-1498.7037037037	-2529.32592592593
44331.5223948727	0	1498.688	-1498.7037037037	-2529.32592592593
44331.5223949884	0	1498.688	-1498.7037037037	-2529.31851851852
44331.5223951042	0	1498.688	-1498.7037037037	-2529.31111111111
44331.5223952199	0	1498.688	-1498.71111111111	-2529.31111111111
44331.5223953356	0	1498.695	-1498.72592592592	-2529.2962962963
44331.5223954514	0	1498.695	-1498.74814814815	-2529.28888888889
44331.5223955671	0	1498.732	-1498.76296296296	-2529.28888888889
44331.5223956829	0	1498.732	-1498.78518518518	-2529.28888888889
44331.5223957986	0	1498.769	-1498.80740740741	-2529.28888888889
44331.5223959144	0	1498.769	-1498.82222222222	-2529.28888888889
44331.5223960301	0	1498.806	-1498.84444444444	-2529.28888888889
44331.5223961458	0	1498.806	-1498.88888888889	-2529.28888888889
44331.5223962616	0	1498.873	-1499.06666666667	-2529.28888888889
44331.5223963773	0	1498.873	-1499.27407407407	-2529.31111111111
44331.5223964931	0	1499.258	-1499.42962962963	-2529.31111111111
44331.5223966088	0	1499.258	-1499.51851851852	-2529.32592592593
44331.5223967245	0	1499.502	-1499.56296296296	-2529.34814814815
44331.5223968403	0	1499.502	-1499.67407407407	-2529.37037037037
44331.522396956	0	1499.658	-1499.88888888889	-2529.37777777778
44331.5223970718	0	1499.658	-1500.25185185185	-2529.37777777778
44331.5223971875	0	1500.236	-1500.72592592592	-2529.37777777778
44331.5223973032	0	1500.236	-1501.36296296296	-2529.37777777778
44331.522397419	0	1501.347	-1502.16296296296	-2529.38518518519
44331.5223975347	0	1501.347	-1502.96296296296	-2529.42962962963
44331.5223976505	0	1502.947	-1503.76296296296	-2529.43703703704
44331.5223977662	0	1502.947	-1504.71851851852	-2529.45185185185
44331.5223978819	0	1504.703	-1505.91111111111	-2529.45185185185
44331.5223979977	0	1504.703	-1507.24444444444	-2529.45185185185
44331.5223981134	0	1507.229	-1508.65185185185	-2529.48148148148
44331.5223982292	0	1507.229	-1510.13333333333	-2529.55555555556
44331.5223983449	0	1510.118	-1511.45185185185	-2529.55555555556
44331.5223984606	0	1510.118	-1512.72592592592	-2529.57777777778
44331.5223985764	0	1512.711	-1513.72592592592	-2529.57777777778
44331.5223986921	0	1512.711	-1514.5037037037	-2529.68888888889
44331.5223988079	0	1514.489	-1514.85925925926	-2529.74814814815
44331.5223989236	0	1514.489	-1515.17037037037	-2529.88888888889
44331.5223990394	0	1515.156	-1515.40740740741	-2529.94074074074
44331.5223991551	0	1515.156	-1515.52592592592	-2529.96296296297
44331.5223992708	0	1515.512	-1515.55555555555	-2530.04444444445
44331.5223993866	0	1515.512	-1515.56296296296	-2530.0962962963
44331.5223995023	0	1515.549	-1515.52592592592	-2530.1925925926
44331.5223996181	0	1515.549	-1515.37777777778	-2530.28888888889
44331.5223997338	0	1515.364	-1515.11111111111	-2530.37777777778
44331.5223998495	0	1515.364	-1514.61481481481	-2530.44444444445
44331.5223999653	0	1514.601	-1513.95555555555	-2530.54814814815
44331.522400081	0	1514.601	-1513.14074074074	-2530.62222222223
44331.5224001968	0	1513.127	-1512.2	-2530.82962962963
44331.5224003125	0	1513.127	-1511.31111111111	-2531.05925925926
44331.5224004282	0	1511.297	-1510.52592592592	-2531.34814814815
44331.522400544	0	1511.297	-1509.82962962963	-2531.67407407408
44331.5224006597	0	1509.816	-1509.09629629629	-2532.11111111111
44331.5224007755	0	1509.816	-1508.47407407407	-2532.58518518519
44331.5224008912	0	1508.46	-1508.01481481481	-2533.08148148148
44331.5224010069	0	1508.46	-1507.79259259259	-2533.60740740741
44331.5224011227	0	1507.779	-1507.80740740741	-2534.23703703704
44331.5224012384	0	1507.779	-1508.08888888889	-2534.91111111111
44331.5224013542	0	1508.075	-1508.54814814815	-2535.57777777778
44331.5224014699	0	1508.075	-1509.15555555555	-2536.25925925926
44331.5224015857	0	1509.142	-1509.92592592592	-2536.9925925926
44331.5224017014	0	1509.142	-1510.51851851852	-2537.65185185186
44331.5224018171	0	1510.505	-1511.14814814815	-2538.44444444445
44331.5224019329	0	1510.505	-1511.72592592592	-2539.22962962963
44331.5224020486	0	1511.712	-1512.16296296296	-2539.94814814815
44331.5224021644	0	1511.712	-1512.67407407407	-2540.74814814815
44331.5224022801	0	1512.66	-1513.29629629629	-2541.68888888889
44331.5224023958	0	1512.66	-1513.82222222222	-2542.67407407408
44331.5224025116	0	1513.808	-1514.29629629629	-2543.62962962963
44331.5224026273	0	1513.808	-1514.61481481481	-2544.55555555556
44331.5224027431	0	1514.601	-1514.86666666666	-2545.58518518519
44331.5224028588	0	1514.601	-1515.14814814815	-2546.62962962963
44331.5224029745	0	1515.134	-1515.44444444444	-2547.65925925926
44331.5224030903	0	1515.134	-1515.68148148148	-2548.78518518519
44331.522403206	0	1515.667	-1515.77777777778	-2549.91851851852
44331.5224033218	0	1515.667	-1515.80740740741	-2551.07407407408
44331.5224034375	0	1515.793	-1515.79259259259	-2552.22962962963
44331.5224035532	0	1515.793	-1515.62962962963	-2553.22962962963
44331.522403669	0	1515.615	-1515.48888888889	-2554.24444444445
44331.5224037847	0	1515.615	-1515.33333333333	-2555.34074074074
44331.5224039005	0	1515.319	-1515.26666666667	-2556.47407407408
44331.5224040162	0	1515.319	-1515.25185185185	-2557.62962962963
44331.5224041319	0	1515.238	-1515.2	-2558.82962962963
44331.5224042477	0	1515.238	-1515.18518518518	-2560.01481481482
44331.5224043634	0	1515.171	-1515.25925925926	-2561.0962962963
44331.5224044792	0	1515.171	-1515.51111111111	-2562.08148148148
44331.5224045949	0	1515.497	-1515.8	-2563.10370370371
44331.5224047106	0	1515.497	-1516.15555555555	-2564.21481481482
44331.5224048264	0	1516.141	-1516.43703703704	-2565.22222222223
44331.5224049421	0	1516.141	-1516.69629629629	-2566.20740740741
44331.5224050579	0	1516.682	-1516.88888888889	-2567.22962962963
44331.5224051736	0	1516.682	-1516.99259259259	-2568.25185185186
44331.5224052894	0	1516.978	-1517.05925925926	-2569.25925925926
44331.5224054051	0	1516.978	-1517.19259259259	-2570.2962962963
44331.5224055208	0	1517.178	-1517.29629629629	-2571.38518518519
44331.5224056366	0	1517.178	-1517.39259259259	-2572.44444444445
44331.5224057523	0	1517.378	-1517.45185185185	-2573.44444444445
44331.5224058681	0	1517.378	-1517.45925925926	-2574.45185185186
44331.5224059838	0	1517.445	-1517.5037037037	-2575.48888888889
44331.5224060995	0	1517.445	-1517.45185185185	-2576.4962962963
44331.5224062153	0	1517.438	-1517.4	-2577.47407407408
44331.522406331	0	1517.438	-1517.34074074074	-2578.46666666667
44331.5224064468	0	1517.327	-1517.25185185185	-2579.3925925926
44331.5224065625	0	1517.327	-1517.21481481481	-2580.34814814815
44331.5224066782	0	1517.201	-1517.20740740741	-2581.31111111112
44331.522406794	0	1517.201	-1517.17777777778	-2582.23703703704
44331.5224069097	0	1517.164	-1517.18518518518	-2583.15555555556
44331.5224070255	0	1517.164	-1517.20740740741	-2583.97037037037
44331.5224071412	0	1517.194	-1517.22962962963	-2584.82222222223
44331.5224072569	0	1517.194	-1517.21481481481	-2585.6962962963
44331.5224073727	0	1517.201	-1517.27407407407	-2586.56296296297
44331.5224074884	0	1517.201	-1517.22222222222	-2587.34814814815
44331.5224076042	0	1517.208	-1517.22222222222	-2588.13333333334
44331.5224077199	0	1517.208	-1517.22222222222	-2588.96296296297
44331.5224078356	0	1517.208	-1517.25185185185	-2589.74074074075
44331.5224079514	0	1517.238	-1517.26666666667	-2590.54814814815
44331.5224080671	0	1517.238	-1517.27407407407	-2591.28148148149
44331.5224081829	0	1517.26	-1517.31111111111	-2592.01481481482
44331.5224082986	0	1517.26	-1517.42222222222	-2592.74074074074
44331.5224084143	0	1517.408	-1517.48148148148	-2593.48148148149
44331.5224085301	0	1517.408	-1517.42962962963	-2594.22222222223
44331.5224086458	0	1517.415	-1517.20740740741	-2594.62962962963
44331.5224087616	0	1517.415	-1516.89629629629	-2595.16296296297
44331.5224088773	0	1516.882	-1516.42962962963	-2595.65185185186
44331.5224089931	0	1516.882	-1515.77777777778	-2596.12592592593
44331.5224091088	0	1515.763	-1515.02962962963	-2596.54074074074
44331.5224092245	0	1515.763	-1514.28148148148	-2596.91851851852
44331.5224093403	0	1514.267	-1513.6	-2597.28888888889
44331.522409456	0	1514.267	-1512.97037037037	-2597.5925925926
44331.5224095718	0	1512.956	-1512.51111111111	-2597.76296296297
44331.5224096875	0	1512.956	-1512.08888888889	-2597.90370370371
44331.5224098032	0	1512.075	-1511.81481481481	-2597.94814814815
44331.522409919	0	1512.075	-1511.68888888889	-2597.91851851852
44331.5224100347	0	1511.675	-1511.68148148148	-2597.76296296297
44331.5224101505	0	1511.675	-1511.7037037037	-2597.54074074074
44331.5224102662	0	1511.69	-1511.71851851852	-2597.28148148149
44331.5224103819	0	1511.69	-1511.64444444444	-2596.97777777778
44331.5224104977	0	1511.631	-1511.51111111111	-2596.6
44331.5224106134	0	1511.631	-1511.39259259259	-2596.22962962963
44331.5224107292	0	1511.379	-1511.28888888889	-2595.80740740741
44331.5224108449	0	1511.379	-1511.22962962963	-2595.35555555556
44331.5224109607	0	1511.216	-1511.21481481481	-2594.81481481482
44331.5224110764	0	1511.216	-1511.21481481481	-2594.22222222223
44331.5224111921	0	1511.201	-1511.3037037037	-2593.5925925926
44331.5224113079	0	1511.201	-1511.47407407407	-2592.85185185186
44331.5224114236	0	1511.46	-1511.68148148148	-2592.16296296297
44331.5224115394	0	1511.46	-1512.00740740741	-2591.42962962963
44331.5224116551	0	1511.993	-1512.41481481481	-2590.54814814815
44331.5224117708	0	1511.993	-1512.80740740741	-2589.52592592593
44331.5224118866	0	1512.793	-1513.17037037037	-2588.42222222223
44331.5224120023	0	1512.793	-1513.49629629629	-2587.35555555556
44331.5224121181	0	1513.482	-1513.77777777778	-2586.27407407408
44331.5224122338	0	1513.482	-1514.13333333333	-2585.00740740741
44331.5224123495	0	1514.119	-1514.44444444444	-2583.82222222223
44331.5224124653	0	1514.119	-1514.88148148148	-2582.51851851852
44331.522412581	0	1514.867	-1515.31851851852	-2581.24444444445
44331.5224126968	0	1514.867	-1515.61481481481	-2580.05185185186
44331.5224128125	0	1515.6	-1515.83703703704	-2578.68888888889
44331.5224129282	0	1515.6	-1515.96296296296	-2577.24444444445
44331.522413044	0	1515.948	-1516.02962962963	-2575.74814814815
44331.5224131597	0	1515.948	-1516.05925925926	-2574.16296296297
44331.5224132755	0	1516.044	-1516.02222222222	-2572.64444444445
44331.5224133912	0	1516.044	-1516.02222222222	-2571.07407407408
44331.5224135069	0	1516.007	-1516.04444444444	-2569.44444444445
44331.5224136227	0	1516.007	-1516.05185185185	-2567.72592592593
44331.5224137384	0	1516.037	-1516.14074074074	-2565.95555555556
44331.5224138542	0	1516.037	-1516.14074074074	-2564.07407407408
44331.5224139699	0	1516.126	-1516.11111111111	-2562.18518518519
44331.5224140857	0	1516.126	-1515.93333333333	-2560.3925925926
44331.5224142014	0	1515.919	-1515.81481481481	-2558.5925925926
44331.5224143171	0	1515.919	-1515.71111111111	-2556.96296296297
44331.5224144329	0	1515.697	-1515.7037037037	-2555.31111111111
44331.5224145486	0	1515.697	-1515.61481481481	-2553.52592592593
44331.5224146644	0	1515.601	-1515.68148148148	-2551.7925925926
44331.5224147801	0	1515.601	-1515.75555555555	-2550.05925925926
44331.5224148958	0	1515.742	-1515.88148148148	-2548.35555555556
44331.5224150116	0	1515.742	-1516.05925925926	-2546.65925925926
44331.5224151273	0	1516.046	-1516.25185185185	-2545.06666666667
44331.5224152431	0	1516.046	-1516.35555555555	-2543.40740740741
44331.5224153588	0	1516.342	-1516.39259259259	-2541.8
44331.5224154745	0	1516.342	-1516.5037037037	-2540.12592592593
44331.5224155903	0	1516.49	-1516.59259259259	-2538.45185185186
44331.522415706	0	1516.49	-1516.62962962963	-2536.8
44331.5224158218	0	1516.616	-1516.58518518518	-2535.20740740741
44331.5224159375	0	1516.616	-1516.63703703703	-2533.65185185186
44331.5224160532	0	1516.623	-1516.66666666666	-2532.13333333334
44331.522416169	0	1516.623	-1516.7037037037	-2530.56296296297
44331.5224162847	0	1516.69	-1516.83703703703	-2528.9925925926
44331.5224164005	0	1516.69	-1516.89629629629	-2527.50370370371
44331.5224165162	0	1516.883	-1516.89629629629	-2526.05185185186
44331.5224166319	0	1516.883	-1516.93333333333	-2524.51851851852
44331.5224167477	0	1516.92	-1516.93333333333	-2522.91851851852
44331.5224168634	0	1516.92	-1516.91111111111	-2521.35555555556
44331.5224169792	0	1516.898	-1516.94814814815	-2519.85185185186
44331.5224170949	0	1516.898	-1516.94814814815	-2518.28888888889
44331.5224172106	0	1516.935	-1516.96296296296	-2516.77777777778
44331.5224173264	0	1516.935	-1516.97037037037	-2515.25185185186
44331.5224174421	0	1516.957	-1517.04444444444	-2513.74074074075
44331.5224175579	0	1516.957	-1517.12592592592	-2512.31111111112
44331.5224176736	0	1517.113	-1517.2074074074	-2510.82962962963
44331.5224177894	0	1517.113	-1517.22222222222	-2509.38518518519
44331.5224179051	0	1517.209	-1517.23703703703	-2508.02222222223
44331.5224180208	0	1517.209	-1517.26666666666	-2506.6
44331.5224181366	0	1517.253	-1517.29629629629	-2505.28148148149
44331.5224182523	0	1517.253	-1517.32592592592	-2504
44331.5224183681	0	1517.312	-1517.34814814815	-2502.72592592593
44331.5224184838	0	1517.312	-1517.34074074074	-2501.52592592593
44331.5224185995	0	1517.327	-1517.36296296296	-2500.31851851852
44331.5224187153	0	1517.327	-1517.37037037037	-2499.0962962963
44331.522418831	0	1517.357	-1517.37777777778	-2497.98518518519
44331.5224189468	0	1517.357	-1517.29629629629	-2496.93333333334
44331.5224190625	0	1517.283	-1517.11111111111	-2496.0962962963
44331.5224191782	0	1517.283	-1516.57037037037	-2495.31851851852
44331.522419294	0	1516.557	-1515.8074074074	-2494.53333333334
44331.5224194097	0	1516.557	-1514.99259259259	-2493.92592592593
44331.5224195255	0	1514.979	-1513.96296296296	-2493.23703703704
44331.5224196412	0	1514.979	-1512.91111111111	-2492.50370370371
44331.5224197569	0	1512.898	-1511.79259259259	-2491.68888888889
44331.5224198727	0	1512.898	-1510.71851851852	-2490.81481481482
44331.5224199884	0	1510.705	-1509.67407407407	-2490.08888888889
44331.5224201042	0	1510.705	-1508.68888888889	-2489.48888888889
44331.5224202199	0	1508.675	-1507.78518518518	-2488.93333333334
44331.5224203356	0	1508.675	-1506.92592592592	-2488.47407407408
44331.5224204514	0	1506.912	-1506.05925925926	-2488.06666666667
44331.5224205671	0	1506.912	-1505.15555555555	-2487.8
44331.5224206829	0	1505.142	-1504.17777777777	-2487.71851851852
44331.5224207986	0	1505.142	-1502.99259259259	-2487.68888888889
44331.5224209143	0	1502.979	-1501.71111111111	-2487.74814814815
44331.5224210301	0	1502.979	-1500.54814814815	-2487.81481481482
44331.5224211574	0	1500.535	-1499.42222222222	-2487.88148148149
44331.5224212616	0	1500.535	-1498.48148148148	-2488.03703703704
44331.5224213773	0	1498.468	-1497.52592592592	-2488.34074074074
44331.5224214931	0	1498.468	-1496.8074074074	-2488.73333333334
44331.5224216088	0	1496.794	-1496.25925925926	-2489.17777777778
44331.5224217245	0	1496.794	-1495.94074074074	-2489.66666666667
44331.5224218403	0	1495.927	-1495.74074074074	-2490.17777777778
44331.522421956	0	1495.927	-1495.76296296296	-2490.71851851852
44331.5224220718	0	1495.749	-1495.85925925926	-2491.2
44331.5224221875	0	1495.749	-1495.89629629629	-2491.97037037037
44331.5224223032	0	1495.882	-1495.88888888889	-2492.76296296297
44331.522422419	0	1495.882	-1495.85925925926	-2493.71851851852
44331.5224225347	0	1495.845	-1495.81481481481	-2494.70370370371
44331.5224226505	0	1495.845	-1495.7037037037	-2495.83703703704
44331.5224227662	0	1495.689	-1495.68888888889	-2496.94814814815
44331.5224228819	0	1495.689	-1495.6	-2498.45185185186
44331.5224229977	0	1495.585	-1495.48888888889	-2500.2
44331.5224231134	0	1495.585	-1495.48148148148	-2502.12592592593
44331.5224232292	0	1495.466	-1495.54814814815	-2504.10370370371
44331.5224233449	0	1495.466	-1495.72592592592	-2506.18518518519
44331.5224234607	0	1495.71	-1495.88148148148	-2508.22222222223
44331.5224235764	0	1495.71	-1495.88888888889	-2510.2962962963
44331.5224236921	0	1495.873	-1495.87407407407	-2512.52592592593
44331.5224238079	0	1495.873	-1495.65925925926	-2514.85925925926
44331.5224239236	0	1495.643	-1495.34074074074	-2517.30370370371
44331.5224240394	0	1495.643	-1494.82962962963	-2519.9925925926
44331.5224241551	0	1494.813	-1494.12592592592	-2522.68148148149
44331.5224242708	0	1494.813	-1493.46666666666	-2525.10370370371
44331.5224243866	0	1493.45	-1492.88888888889	-2526.82222222223
44331.5224245023	0	1493.45	-1492.48888888889	-2529.11851851852
44331.5224246181	0	1492.472	-1492.17777777777	-2531.75555555556
44331.5224247338	0	1492.472	-1492.12592592592	-2534.08888888889
44331.5224248495	0	1492.109	-1492.31851851852	-2536.71851851852
44331.5224249653	0	1492.109	-1492.62222222222	-2539.28148148149
44331.522425081	0	1492.605	-1493.02222222222	-2541.95555555556
44331.5224251968	0	1492.605	-1493.43703703703	-2544.34074074074
44331.5224253125	0	1493.42	-1493.91851851852	-2547.06666666667
44331.5224254282	0	1493.42	-1494.43703703703	-2549.97037037037
44331.522425544	0	1494.42	-1494.8	-2553.07407407408
44331.5224256597	0	1494.42	-1495.27407407407	-2556.28888888889
44331.5224257755	0	1495.257	-1495.7037037037	-2559.68888888889
44331.5224258912	0	1495.257	-1496.27407407407	-2563.44444444445
44331.5224260069	0	1496.257	-1496.9037037037	-2567.15555555556
44331.5224261227	0	1496.257	-1497.46666666666	-2571.05185185186
44331.5224262384	0	1497.45	-1497.99259259259	-2575.05185185186
44331.5224263542	0	1497.45	-1498.31111111111	-2579.02962962963
44331.5224264699	0	1498.294	-1498.52592592592	-2583.02222222223
44331.5224265856	0	1498.294	-1498.63703703703	-2587.06666666667
44331.5224267014	0	1498.62	-1498.7037037037	-2591.05185185186
44331.5224268171	0	1498.62	-1498.85185185185	-2595.08148148149
44331.5224269329	0	1498.835	-1498.92592592592	-2599.16296296297
44331.5224270486	0	1498.835	-1499.07407407407	-2603.37037037037
44331.5224271644	0	1499.057	-1499.24444444444	-2607.65185185186
44331.5224272801	0	1499.057	-1499.25925925926	-2611.75555555556
44331.5224273958	0	1499.242	-1499.36296296296	-2616.03703703704
44331.5224275116	0	1499.242	-1499.39259259259	-2620.33333333334
44331.5224276273	0	1499.375	-1499.45925925926	-2624.8
44331.5224277431	0	1499.375	-1499.42222222222	-2629.14814814815
44331.5224278588	0	1499.405	-1499.39259259259	-2633.48148148149
44331.5224279745	0	1499.405	-1499.41481481481	-2637.85185185186
44331.5224280903	0	1499.398	-1499.41481481481	-2642.21481481482
44331.522428206	0	1499.398	-1499.46666666666	-2646.70370370371
44331.5224283218	0	1499.45	-1499.57777777777	-2650.46666666667
44331.5224284375	0	1499.45	-1499.68148148148	-2654.58518518519
44331.5224285532	0	1499.665	-1499.74814814814	-2658.85925925926
44331.522428669	0	1499.665	-1499.76296296296	-2663.24444444445
44331.5224287847	0	1499.746	-1499.72592592592	-2667.58518518519
44331.5224289005	0	1499.746	-1499.77037037037	-2672.08148148149
44331.5224290162	0	1499.753	-1499.81481481481	-2676.54074074075
44331.5224291319	0	1499.753	-1499.9037037037	-2680.76296296297
44331.5224292477	0	1499.886	-1499.91111111111	-2685.13333333334
44331.5224293634	0	1499.886	-1499.85185185185	-2689.31851851852
44331.5224294792	0	1499.834	-1499.65925925926	-2693.67407407408
44331.5224295949	0	1499.834	-1499.37777777777	-2697.86666666667
44331.5224297106	0	1499.36	-1499.06666666666	-2701.94814814815
44331.5224298264	0	1499.36	-1498.82222222222	-2706.08148148149
44331.5224299421	0	1498.804	-1498.67407407407	-2710.1925925926
44331.5224300579	0	1498.804	-1498.55555555555	-2714.42962962963
44331.5224301736	0	1498.537	-1498.53333333333	-2718.62222222223
44331.5224302894	0	1498.537	-1498.66666666666	-2722.58518518519
44331.5224304051	0	1498.648	-1498.91851851852	-2726.36296296297
44331.5224305208	0	1498.648	-1499.54814814814	-2730.10370370371
44331.5224306366	0	1499.529	-1500.27407407407	-2733.2
44331.5224307523	0	1499.529	-1501.22222222222	-2736.54074074075
44331.5224308681	0	1501.203	-1502.33333333333	-2740.01481481482
44331.5224309838	0	1501.203	-1503.46666666666	-2743.34814814815
44331.5224310995	0	1503.447	-1504.37037037037	-2746.45925925926
44331.5224312153	0	1503.447	-1505.0074074074	-2749.28888888889
44331.522431331	0	1504.988	-1505.44444444444	-2751.92592592593
44331.5224314468	0	1504.988	-1505.93333333333	-2754.57777777778
44331.5224315625	0	1505.914	-1506.34074074074	-2757.14074074075
44331.5224316782	0	1505.914	-1506.69629629629	-2759.15555555556
44331.522431794	0	1506.677	-1506.94074074074	-2761.00740740741
44331.5224319097	0	1506.677	-1507.14814814814	-2762.21481481482
44331.5224320255	0	1507.129	-1507.68148148148	-2763.48148148149
44331.5224321412	0	1507.129	-1508.34074074074	-2764.68148148149
44331.5224322569	0	1508.322	-1509.09629629629	-2765.74814814815
44331.5224323727	0	1508.322	-1509.91851851852	-2766.71111111112
44331.5224324884	0	1509.9	-1510.85925925926	-2767.54814814815
44331.5224326042	0	1509.9	-1511.91851851852	-2768.23703703704
44331.5224327199	0	1511.9	-1512.65185185185	-2768.62962962964
44331.5224328356	0	1511.9	-1513.58518518518	-2769.08888888889
44331.5224329514	0	1513.567	-1514.47407407407	-2769.45925925926
44331.5224330671	0	1513.567	-1515.18518518518	-2769.73333333334
44331.5224331829	0	1515.167	-1515.8074074074	-2770.00000000001
44331.5224332986	0	1515.167	-1516.33333333333	-2770.20740740741
44331.5224334144	0	1516.315	-1516.77037037037	-2770.44444444445
44331.5224335301	0	1516.315	-1517.05925925926	-2770.65185185186
44331.5224336458	0	1517.041	-1517.31111111111	-2770.82222222223
44331.5224337616	0	1517.041	-1517.54074074074	-2771.00740740741
44331.5224338773	0	1517.522	-1517.68888888889	-2771.12592592593
44331.5224339931	0	1517.522	-1517.77777777777	-2771.17037037038
44331.5224341088	0	1517.759	-1517.79259259259	-2771.17777777778
44331.5224342245	0	1517.759	-1517.79259259259	-2771.15555555556
44331.5224343403	0	1517.774	-1517.72592592592	-2771.14814814815
44331.522434456	0	1517.774	-1517.49629629629	-2771.17037037038
44331.5224345718	0	1517.478	-1517.19259259259	-2771.1925925926
44331.5224346875	0	1517.478	-1516.91111111111	-2771.24444444445
44331.5224348032	0	1516.893	-1516.57777777777	-2771.31851851852
44331.522434919	0	1516.893	-1516.32592592592	-2771.34074074075
44331.5224350347	0	1516.308	-1516.2	-2771.34814814815
44331.5224351505	0	1516.308	-1516.19259259259	-2771.34814814815
44331.5224352662	0	1516.175	-1516.2	-2771.31851851852
44331.5224353819	0	1516.175	-1516.19259259259	-2771.22222222223
44331.5224354977	0	1516.175	-1516.11111111111	-2771.03703703704
44331.5224356134	0	1516.094	-1516.06666666666	-2770.84444444445
44331.5224357292	0	1516.094	-1516.01481481481	-2770.52592592593
44331.5224358449	0	1515.998	-1516.01481481481	-2770.22962962964
44331.5224359607	0	1515.998	-1515.97777777778	-2770.05925925927
44331.5224360764	0	1515.961	-1516.11111111111	-2769.81481481482
44331.5224361921	0	1515.961	-1516.28888888889	-2769.60740740741
44331.5224363079	0	1516.272	-1516.5037037037	-2769.41481481482
44331.5224364236	0	1516.272	-1516.7037037037	-2769.28148148149
44331.5224365394	0	1516.687	-1516.92592592592	-2769.15555555556
44331.5224366551	0	1516.687	-1517.12592592592	-2769.07407407408
44331.5224367708	0	1517.109	-1517.31851851852	-2768.9925925926
44331.5224368866	0	1517.109	-1517.44444444444	-2768.97037037038
44331.5224370023	0	1517.428	-1517.57037037037	-2768.91851851852
44331.5224371181	0	1517.428	-1517.64444444444	-2768.94814814815
44331.5224372338	0	1517.628	-1517.77037037037	-2768.88148148149
44331.5224373495	0	1517.628	-1517.9037037037	-2768.7925925926
44331.5224374653	0	1517.887	-1518.05185185185	-2768.6888888889
44331.522437581	0	1517.887	-1518.22222222222	-2768.60000000001
44331.5224376968	0	1518.206	-1518.43703703703	-2768.50370370371
44331.5224378125	0	1518.206	-1518.7037037037	-2768.41481481482
44331.5224379282	0	1518.687	-1518.97037037037	-2768.31111111112
44331.522438044	0	1518.687	-1519.24444444444	-2768.20740740741
44331.5224381597	0	1519.228	-1519.46666666666	-2768.10370370371
44331.5224382755	0	1519.228	-1519.71111111111	-2767.9925925926
[truncated: 9,993 more rows]
