# Supplementary material for: Near-infrared manipulation of multiple neuronal populations via trichromatic upconversion
Source: Nat Commun. 2021 Sep 27;12:5662. doi: 10.1038/s41467-021-25993-7 (PMC8476604; doi:10.1038/s41467-021-25993-7)
Supplement: Supplementary file 7 — Source Data [file 41467_2021_25993_MOESM7_ESM.zip › Source Data/SI 31/1532/3_1532_3.csv]

DateTime	xPosComp	yPosComp	xPos	yPos
44329.6039491667	0	627.163	-628.748148148146	1419.27407407407
44329.6039492824	0	627.163	-630.407407407405	1416.83703703704
44329.6039493982	0	630.4	-632.19259259259	1414.54814814815
44329.6039495139	0	630.4	-634.162962962961	1412.38518518518
44329.6039496296	0	634.156	-636.42222222222	1410.2962962963
44329.6039497454	0	634.156	-638.696296296294	1408.27407407407
44329.6039498611	0	638.689	-641.133333333331	1406.52592592593
44329.6039499769	0	638.689	-642.607407407405	1405.57037037037
44329.6039500926	0	642.6	-645.266666666664	1403.94074074074
44329.6039502083	0	642.6	-648.007407407405	1402.25925925926
44329.6039503241	0	648	-650.925925925924	1400.5037037037
44329.6039504398	0	648	-653.755555555553	1398.94074074074
44329.6039505556	0	653.748	-656.65185185185	1397.32592592593
44329.6039506713	0	653.748	-659.318518518516	1395.92592592593
44329.603950787	0	659.311	-661.674074074072	1394.68148148148
44329.6039509028	0	659.311	-663.903703703702	1393.54814814815
44329.6039510185	0	663.896	-665.85185185185	1392.51851851852
44329.6039511343	0	663.896	-667.370370370368	1391.65925925926
44329.60395125	0	667.363	-668.577777777776	1390.84444444444
44329.6039513657	0	667.363	-669.237037037035	1390.2962962963
44329.6039514815	0	669.23	-669.637037037035	1389.86666666667
44329.6039515972	0	669.23	-669.888888888887	1389.54074074074
44329.603951713	0	669.882	-670.059259259257	1389.4
44329.6039518287	0	669.882	-670.385185185183	1389.4
44329.6039519444	0	670.378	-671.014814814813	1389.5037037037
44329.6039520602	0	670.378	-671.911111111109	1389.68888888889
44329.6039521759	0	671.904	-673.259259259257	1389.88888888889
44329.6039522917	0	671.904	-674.829629629628	1390.15555555556
44329.6039524074	0	674.823	-676.65185185185	1390.39259259259
44329.6039525231	0	674.823	-678.666666666665	1390.67407407407
44329.6039526389	0	678.66	-680.85185185185	1391.02962962963
44329.6039527546	0	678.66	-682.933333333331	1391.54814814815
44329.6039528704	0	682.927	-685.177777777776	1392.05185185185
44329.6039529861	0	682.927	-687.474074074072	1392.62962962963
44329.6039531019	0	687.468	-689.79259259259	1393.34074074074
44329.6039532176	0	687.468	-692.170370370368	1394.14074074074
44329.6039533333	0	692.164	-694.540740740739	1394.93333333333
44329.6039534491	0	692.164	-697.059259259257	1395.82962962963
44329.6039535648	0	697.053	-699.659259259257	1396.85185185185
44329.6039536806	0	697.053	-702.185185185183	1397.88148148148
44329.6039537963	0	702.179	-704.629629629627	1398.88148148148
44329.603953912	0	702.179	-707.348148148146	1399.93333333333
44329.6039540278	0	707.342	-710.333333333331	1401.08148148148
44329.6039541435	0	707.342	-713.399999999998	1402.08148148148
44329.6039542593	0	713.394	-716.133333333331	1403.08148148148
44329.603954375	0	713.394	-718.555555555553	1404.11851851852
44329.6039544907	0	718.55	-720.940740740739	1405.19259259259
44329.6039546065	0	718.55	-722.977777777776	1406.40740740741
44329.6039547222	0	722.972	-724.607407407405	1407.54074074074
44329.603954838	0	722.972	-725.85185185185	1408.54074074074
44329.6039549537	0	725.846	-726.799999999998	1409.57037037037
44329.6039550694	0	725.846	-727.614814814813	1410.62962962963
44329.6039551852	0	727.609	-728.244444444442	1411.57777777778
44329.6039553009	0	727.609	-728.748148148146	1412.39259259259
44329.6039554167	0	728.742	-729.148148148146	1413.15555555556
44329.6039555324	0	728.742	-729.59259259259	1413.92592592593
44329.6039556481	0	729.586	-730.111111111109	1414.62962962963
44329.6039557639	0	729.586	-730.62222222222	1415.21481481481
44329.6039558796	0	730.616	-731.162962962961	1415.72592592593
44329.6039559954	0	730.616	-731.940740740738	1416.22962962963
44329.6039561111	0	731.935	-732.918518518516	1416.6962962963
44329.6039562268	0	731.935	-733.82222222222	1416.97777777778
44329.6039563426	0	733.816	-734.911111111109	1417.20740740741
44329.6039564583	0	733.816	-736.199999999998	1417.40740740741
44329.6039565741	0	736.194	-737.377777777775	1417.57777777778
44329.6039566898	0	736.194	-738.488888888887	1417.77777777778
44329.6039568056	0	738.483	-739.785185185183	1417.86666666667
44329.6039569213	0	738.483	-741.237037037035	1417.94074074074
44329.603957037	0	741.231	-742.79259259259	1418
44329.6039571528	0	741.231	-744.42222222222	1417.92592592593
44329.6039572685	0	744.416	-746.029629629627	1417.73333333333
44329.6039573843	0	744.416	-747.488888888887	1417.5037037037
44329.6039575	0	747.483	-748.503703703701	1417.20740740741
44329.6039576157	0	747.483	-749.42222222222	1416.66666666667
44329.6039577315	0	749.416	-750.096296296294	1416.00740740741
44329.6039578472	0	749.416	-750.437037037035	1415.17777777778
44329.603957963	0	750.431	-750.488888888887	1414.28888888889
44329.6039580787	0	750.431	-750.355555555553	1413.21481481481
44329.6039581944	0	750.35	-750.103703703702	1412.02962962963
44329.6039583102	0	750.35	-749.666666666665	1410.52592592593
44329.6039584259	0	749.661	-749.340740740739	1409.08148148148
44329.6039585417	0	749.661	-748.903703703702	1407.37037037037
44329.6039586574	0	748.898	-748.570370370368	1405.58518518518
44329.6039587732	0	748.898	-748.377777777776	1403.62962962963
44329.6039588889	0	748.372	-748.340740740739	1401.63703703704
44329.6039590046	0	748.372	-748.362962962961	1399.65185185185
44329.6039591204	0	748.357	-748.355555555553	1397.33333333333
44329.6039592361	0	748.357	-748.39259259259	1394.75555555556
44329.6039593519	0	748.387	-748.39259259259	1392.07407407407
44329.6039594676	0	748.387	-748.39259259259	1389.32592592593
44329.6039595833	0	748.387	-748.362962962961	1386.57037037037
44329.6039596991	0	748.357	-748.362962962961	1383.6962962963
44329.6039598148	0	748.357	-748.481481481479	1380.68888888889
44329.6039599306	0	748.476	-748.637037037035	1377.74074074074
44329.6039600463	0	748.476	-748.85185185185	1374.61481481481
44329.603960162	0	748.846	-749.214814814812	1371.35555555556
44329.6039602778	0	748.846	-749.65185185185	1368.02962962963
44329.6039603935	0	749.646	-749.962962962961	1364.38518518518
44329.6039605093	0	749.646	-750.318518518516	1361.6
44329.603960625	0	750.313	-750.733333333331	1358.58518518518
44329.6039607407	0	750.313	-751.148148148146	1355.36296296296
44329.6039608565	0	751.143	-751.511111111109	1352.07407407407
44329.6039609722	0	751.143	-751.85185185185	1348.85185185185
44329.603961088	0	751.847	-752.140740740738	1345.38518518519
44329.6039612037	0	751.847	-752.45185185185	1342.11851851852
44329.6039613194	0	752.447	-752.85185185185	1338.64444444444
44329.6039614352	0	752.447	-753.214814814812	1335
44329.6039615509	0	753.21	-753.488888888887	1331.36296296296
44329.6039616667	0	753.21	-753.733333333331	1327.62962962963
44329.6039617824	0	753.729000000001	-753.814814814812	1323.93333333333
44329.6039618981	0	753.729000000001	-753.933333333331	1320.22222222222
44329.6039620139	0	753.929000000001	-754.118518518516	1316.54074074074
44329.6039621296	0	753.929000000001	-754.385185185183	1312.72592592593
44329.6039622454	0	754.381000000001	-754.570370370368	1309.05185185185
44329.6039623611	0	754.381000000001	-754.970370370368	1305.34814814815
44329.6039624769	0	754.966000000001	-755.399999999998	1301.83703703704
44329.6039625926	0	754.966000000001	-756.111111111109	1298.37037037037
44329.6039627083	0	756.107000000001	-757.133333333331	1295.17037037037
44329.6039628241	0	756.107000000001	-758.555555555553	1291.6962962963
44329.6039629398	0	758.551000000001	-760.19259259259	1288.26666666667
44329.6039630556	0	758.551000000001	-762.037037037035	1284.82222222222
44329.6039631713	0	762.032	-763.925925925924	1281.65925925926
44329.603963287	0	762.032	-765.85185185185	1278.65185185185
44329.6039634028	0	765.847000000001	-768.155555555553	1275.42962962963
44329.6039635185	0	765.847000000001	-770.399999999998	1272.52592592593
44329.6039636343	0	770.395000000001	-772.896296296294	1269.81481481481
44329.60396375	0	770.395000000001	-775.814814814813	1267.08148148148
44329.6039638657	0	775.810000000001	-778.548148148146	1264.6962962963
44329.6039639815	0	775.810000000001	-781.496296296294	1262.43703703704
44329.6039640972	0	781.491000000001	-784.740740740738	1259.98518518518
44329.603964213	0	781.491000000001	-787.755555555553	1257.77037037037
44329.6039643287	0	787.750000000001	-791.088888888887	1255.51111111111
44329.6039644444	0	787.750000000001	-794.681481481479	1253.18518518518
44329.6039645602	0	794.676000000001	-798.170370370368	1250.84444444444
44329.6039646759	0	794.676000000001	-801.785185185183	1248.39259259259
44329.6039647917	0	801.780000000001	-804.703703703702	1246.20740740741
44329.6039649074	0	801.780000000001	-807.303703703702	1244.01481481481
44329.6039650231	0	807.299000000001	-809.392592592591	1241.97037037037
44329.6039651389	0	807.299000000001	-811.029629629628	1240.06666666667
44329.6039652546	0	811.025000000001	-812.362962962961	1238.24444444444
44329.6039653704	0	811.025000000001	-813.533333333331	1236.4962962963
44329.6039654861	0	813.529000000001	-814.592592592591	1234.96296296296
44329.6039656019	0	813.529000000001	-815.696296296294	1233.55555555555
44329.6039657176	0	815.692000000001	-817.096296296294	1232.06666666667
44329.6039658333	0	815.692000000001	-818.718518518517	1230.61481481481
44329.6039659491	0	818.714000000001	-820.45185185185	1229.17037037037
44329.6039660648	0	818.714000000001	-822.407407407405	1227.71851851852
44329.6039661806	0	822.403000000001	-824.599999999998	1226.18518518518
44329.6039662963	0	822.403000000001	-826.918518518517	1224.56296296296
44329.603966412	0	826.914000000001	-829.42222222222	1222.94074074074
44329.6039665278	0	826.914000000001	-831.918518518517	1221.31111111111
44329.6039666435	0	831.914000000001	-834.25185185185	1219.65185185185
44329.6039667593	0	831.914000000001	-836.444444444443	1217.86666666667
44329.603966875	0	836.440000000001	-838.385185185183	1216.01481481481
44329.6039669907	0	836.440000000001	-840.192592592591	1214.21481481481
44329.6039671065	0	840.188000000001	-841.837037037035	1212.31851851852
44329.6039672222	0	840.188000000001	-843.162962962961	1210.53333333333
44329.603967338	0	843.158000000001	-844.340740740739	1208.76296296296
44329.6039674537	0	843.158000000001	-845.274074074072	1207.13333333333
44329.6039675694	0	845.269000000001	-846.199999999998	1205.59259259259
44329.6039676852	0	845.269000000001	-847.059259259257	1204.05925925926
44329.6039678009	0	847.054000000001	-847.970370370369	1202.76296296296
44329.6039679167	0	847.054000000001	-849.088888888887	1201.16296296296
44329.6039680324	0	849.084000000001	-850.311111111109	1199.52592592593
44329.6039681481	0	849.084000000001	-851.392592592591	1197.78518518519
44329.6039682639	0	851.388000000001	-852.437037037035	1195.86666666667
44329.6039683796	0	851.388000000001	-853.659259259257	1194.01481481481
44329.6039684954	0	853.655000000001	-854.748148148146	1192.03703703704
44329.6039686111	0	853.655000000001	-855.85185185185	1189.86666666667
44329.6039687268	0	855.848000000001	-856.62222222222	1187.82962962963
44329.6039688426	0	855.848000000001	-857.088888888887	1185.6
44329.6039689583	0	857.085000000001	-857.28148148148	1183.07407407407
44329.6039690741	0	857.085000000001	-857.259259259257	1180.54074074074
44329.6039691898	0	857.255000000001	-856.977777777776	1177.98518518518
44329.6039693056	0	857.255000000001	-856.637037037035	1175.4
44329.6039694213	0	856.633000000001	-856.42222222222	1172.65925925926
44329.603969537	0	856.633000000001	-856.311111111109	1169.84444444444
44329.6039696528	0	856.307000000001	-856.311111111109	1166.97037037037
44329.6039697685	0	856.307000000001	-856.392592592591	1164.11851851852
44329.6039698843	0	856.388000000001	-856.548148148146	1161.31111111111
44329.60397	0	856.388000000001	-856.65185185185	1158.42222222222
44329.6039701157	0	856.647000000001	-857.029629629628	1155.40740740741
44329.6039702315	0	856.647000000001	-857.488888888887	1152.08888888889
44329.6039703472	0	857.484000000001	-858.162962962961	1148.94074074074
44329.603970463	0	857.484000000001	-858.85185185185	1145.41481481481
44329.6039705787	0	858.847000000001	-859.770370370368	1141.63703703704
44329.6039706944	0	858.847000000001	-860.933333333331	1137.74074074074
44329.6039708102	0	860.928000000001	-862.392592592591	1133.86666666667
44329.6039709259	0	860.928000000001	-863.696296296294	1129.95555555556
44329.6039710417	0	863.691000000001	-865.059259259257	1125.8962962963
44329.6039711574	0	863.691000000001	-866.162962962961	1122.02222222222
44329.6039712732	0	866.158000000001	-867.148148148146	1118.08888888889
44329.6039713889	0	866.158000000001	-868.148148148146	1113.82222222222
44329.6039715046	0	868.143000000001	-869.081481481479	1109.62962962963
44329.6039716204	0	868.143000000001	-870.148148148146	1105.51111111111
44329.6039717361	0	870.143000000001	-871.059259259257	1101.68888888889
44329.6039718519	0	870.143000000001	-872.170370370368	1097.20740740741
44329.6039719676	0	872.165000000001	-872.999999999998	1092.71111111111
44329.6039720833	0	872.165000000001	-873.918518518517	1088.3037037037
44329.6039721991	0	873.913000000001	-874.644444444442	1083.44444444444
44329.6039723148	0	873.913000000001	-875.481481481479	1078.82962962963
44329.6039724306	0	875.476000000001	-876.08148148148	1074.46666666667
44329.6039725463	0	875.476000000001	-876.562962962961	1069.99259259259
44329.603972662	0	876.557000000001	-877.037037037035	1065.16296296296
44329.6039727778	0	876.557000000001	-877.555555555554	1060.14814814815
44329.6039728935	0	877.550000000001	-878.037037037035	1055.65185185185
44329.6039730093	0	877.550000000001	-878.570370370368	1051.21481481481
44329.603973125	0	878.565000000001	-879.407407407405	1046.76296296296
44329.6039732407	0	878.565000000001	-880.414814814813	1042.26666666667
44329.6039733565	0	880.409000000001	-881.585185185183	1037.68148148148
44329.6039734722	0	880.409000000001	-883.074074074072	1033.07407407407
44329.603973588	0	883.068000000001	-884.711111111109	1028.6
44329.6039737037	0	883.068000000001	-886.377777777776	1024.17037037037
44329.6039738194	0	886.372000000001	-888.244444444443	1019.85185185185
44329.6039739352	0	886.372000000001	-890.392592592591	1015.62222222222
44329.6039740509	0	890.387000000001	-892.311111111109	1011.74814814815
44329.6039741667	0	890.387000000001	-894.325925925924	1007.77037037037
44329.6039742824	0	894.320000000001	-896.08148148148	1003.71111111111
44329.6039743981	0	894.320000000001	-897.999999999998	999.103703703703
44329.6039745139	0	897.994000000001	-899.703703703702	994.177777777777
44329.6039746296	0	897.994000000001	-901.348148148146	989.533333333333
44329.6039747454	0	901.342000000001	-902.674074074072	985.118518518518
44329.6039748611	0	901.342000000001	-904.214814814813	980.311111111111
44329.6039749769	0	904.209000000001	-905.688888888887	975.903703703704
44329.6039750926	0	904.209000000001	-907.229629629628	971.503703703704
44329.6039752083	0	907.224000000001	-908.874074074072	967.437037037037
44329.6039753241	0	907.224000000001	-910.177777777776	964.059259259259
44329.6039754398	0	910.172000000001	-912.05185185185	959.985185185185
44329.6039755556	0	910.172000000001	-914.103703703702	956
44329.6039756713	0	914.098000000001	-916.185185185183	952.259259259259
44329.603975787	0	914.098000000001	-917.525925925924	949.977777777778
44329.6039759028	0	917.520000000001	-917.548148148146	949.948148148148
44329.6039760185	0	917.520000000001	-918.45185185185	948.792592592592
44329.6039761343	0	918.446000000001	-920.637037037035	945.97037037037
44329.60397625	0	918.446000000001	-923.162962962961	942.874074074074
44329.6039763657	0	923.157000000001	-925.622222222221	939.97037037037
44329.6039764815	0	923.157000000001	-928.044444444443	936.985185185185
44329.6039765972	0	928.038000000001	-930.503703703702	934.237037037037
44329.603976713	0	928.038000000001	-932.866666666665	931.629629629629
44329.6039768287	0	932.860000000001	-935.214814814813	929.103703703704
44329.6039769444	0	932.860000000001	-937.525925925924	926.674074074074
44329.6039770602	0	937.519000000001	-939.874074074073	924.222222222222
44329.6039771759	0	937.519000000001	-941.948148148147	921.822222222222
44329.6039772917	0	941.941000000001	-943.844444444443	919.259259259259
44329.6039774074	0	941.941000000001	-945.348148148146	916.607407407407
44329.6039775231	0	945.341000000001	-946.592592592591	914.096296296296
44329.6039776389	0	945.341000000001	-947.65185185185	911.681481481481
44329.6039777546	0	947.645000000001	-948.459259259258	909.444444444444
44329.6039778704	0	947.645000000001	-949.111111111109	907.348148148148
44329.6039779861	0	949.104000000001	-949.725925925924	905.533333333333
44329.6039781019	0	949.104000000001	-950.140740740739	903.97037037037
44329.6039782176	0	950.134000000001	-950.237037037035	902.577777777778
44329.6039783333	0	950.134000000001	-950.155555555554	901.444444444445
44329.6039784491	0	950.149000000001	-949.85185185185	900.42962962963
44329.6039785648	0	950.149000000001	-949.474074074072	899.548148148148
44329.6039786806	0	949.468000000001	-949.207407407406	898.762962962963
44329.6039787963	0	949.468000000001	-949.074074074072	898.007407407407
44329.603978912	0	949.068000000001	-948.992592592591	897.333333333333
44329.6039790278	0	949.068000000001	-948.962962962961	896.82962962963
44329.6039791435	0	948.957000000001	-948.977777777776	896.333333333333
44329.6039792593	0	948.957000000001	-949.118518518517	895.918518518519
44329.603979375	0	949.113000000001	-949.429629629628	895.518518518519
44329.6039794907	0	949.113000000001	-949.933333333332	895.140740740741
44329.6039796065	0	949.928000000001	-950.555555555554	894.866666666667
44329.6039797222	0	949.928000000001	-951.111111111109	894.785185185185
44329.603979838	0	951.106000000001	-952.48148148148	894.733333333333
44329.6039799537	0	951.106000000001	-954.162962962961	894.666666666667
44329.6039800694	0	954.158000000001	-956.014814814813	894.748148148148
44329.6039801852	0	954.158000000001	-957.748148148146	894.874074074074
44329.6039803009	0	957.743000000001	-959.592592592591	895.066666666667
44329.6039804167	0	957.743000000001	-961.177777777776	895.488888888889
44329.6039805324	0	961.173000000001	-962.592592592591	896.096296296296
44329.6039806481	0	961.173000000001	-963.748148148146	896.814814814815
44329.6039807639	0	963.743000000001	-964.548148148146	897.57037037037
44329.6039808796	0	963.743000000001	-964.792592592591	898.362962962963
44329.6039809954	0	964.787000000001	-964.511111111109	899.214814814815
44329.6039811111	0	964.787000000001	-963.903703703702	900.155555555556
44329.6039812269	0	963.898000000001	-963.207407407406	901.177777777778
44329.6039813426	0	963.898000000001	-962.540740740739	902.296296296296
44329.6039814583	0	962.535000000001	-962.207407407406	903.407407407407
44329.6039815741	0	962.535000000001	-962.088888888887	904.77037037037
44329.6039816898	0	962.083000000001	-962.088888888887	906.474074074074
44329.6039818056	0	962.083000000001	-962.148148148146	908.385185185185
44329.6039819213	0	962.142000000001	-962.214814814813	910.274074074074
44329.603982037	0	962.142000000001	-962.399999999998	912.22962962963
44329.6039821528	0	962.394000000001	-962.525925925924	914.214814814815
44329.6039822685	0	962.394000000001	-962.755555555554	916.148148148148
44329.6039823843	0	962.750000000001	-962.918518518517	918.244444444444
44329.6039825	0	962.750000000001	-963.096296296295	920.481481481481
44329.6039826157	0	963.091000000001	-963.274074074072	922.503703703704
44329.6039827315	0	963.091000000001	-963.45185185185	924.837037037037
44329.6039828472	0	963.447000000001	-963.629629629628	927.37037037037
44329.603982963	0	963.447000000001	-963.71111111111	930
44329.6039830787	0	963.706000000001	-963.65185185185	932.829629629629
44329.6039831944	0	963.706000000001	-963.340740740739	935.748148148148
44329.6039833102	0	963.336000000001	-962.911111111109	938.711111111111
44329.6039834259	0	963.336000000001	-962.444444444443	941.725925925926
44329.6039835417	0	962.440000000001	-962.229629629628	944.844444444444
44329.6039836574	0	962.440000000001	-962.074074074072	947.992592592592
44329.6039837732	0	962.070000000001	-962.066666666665	951.340740740741
44329.6039838889	0	962.070000000001	-962.170370370369	954.874074074074
44329.6039840046	0	962.166000000001	-962.207407407406	958.533333333333
44329.6039841204	0	962.166000000001	-962.340740740739	962.155555555555
44329.6039842361	0	962.336000000001	-962.474074074072	965.859259259259
44329.6039843519	0	962.336000000001	-962.718518518517	969.688888888889
44329.6039844676	0	962.714000000001	-962.918518518517	973.607407407407
44329.6039845833	0	962.714000000001	-963.214814814813	977.666666666667
44329.6039846991	0	963.210000000001	-963.540740740739	981.777777777778
44329.6039848148	0	963.210000000001	-963.785185185184	986
44329.6039849306	0	963.780000000001	-964.044444444443	990.414814814815
44329.6039850463	0	963.780000000001	-964.133333333332	994.777777777778
44329.603985162	0	964.128000000001	-964.207407407406	999.2
44329.6039852778	0	964.128000000001	-964.311111111109	1003.54074074074
44329.6039853935	0	964.306000000001	-964.511111111109	1008.01481481481
44329.6039855093	0	964.306000000001	-964.762962962961	1012.34814814815
44329.603985625	0	964.758000000001	-965.074074074072	1016.74814814815
44329.6039857407	0	964.758000000001	-965.614814814813	1021.48148148148
44329.6039858565	0	965.610000000001	-966.044444444443	1025.97777777778
44329.6039859722	0	965.610000000001	-966.429629629628	1030.99259259259
44329.603986088	0	966.425000000001	-966.748148148146	1036.42222222222
44329.6039862037	0	966.425000000001	-966.948148148146	1041.65925925926
44329.6039863194	0	966.944000000001	-966.933333333332	1046.61481481481
44329.6039864352	0	966.944000000001	-966.555555555554	1051.07407407407
44329.6039865509	0	966.551000000001	-965.792592592591	1055.57777777778
44329.6039866667	0	966.551000000001	-965.096296296295	1059.86666666667
44329.6039867824	0	965.092000000001	-964.496296296295	1064.26666666667
44329.6039868981	0	965.092000000001	-964.303703703702	1068.61481481481
44329.6039870139	0	964.299000000001	-964.140740740739	1073.08888888889
44329.6039871296	0	964.299000000001	-964.103703703702	1077.77037037037
44329.6039872454	0	964.099000000001	-964.014814814813	1082.77037037037
44329.6039873611	0	964.099000000001	-964.192592592591	1087.93333333333
44329.6039874769	0	964.188000000001	-964.325925925924	1093.32592592593
44329.6039875926	0	964.188000000001	-964.459259259257	1098.47407407407
44329.6039877083	0	964.455000000001	-964.837037037035	1103.65925925926
44329.6039878241	0	964.455000000001	-964.962962962961	1108.87407407407
44329.6039879398	0	964.959000000001	-965.170370370369	1114.06666666667
44329.6039880556	0	964.959000000001	-965.437037037035	1119.28888888889
44329.6039881713	0	965.433000000001	-965.814814814813	1124.81481481481
44329.603988287	0	965.433000000001	-966.133333333332	1130.40740740741
44329.6039884028	0	966.129000000001	-966.311111111109	1135.8962962963
44329.6039885185	0	966.129000000001	-966.511111111109	1142.32592592593
44329.6039886343	0	966.507000000001	-966.637037037035	1147.4962962963
44329.60398875	0	966.507000000001	-966.725925925924	1153.4
44329.6039888657	0	966.722000000001	-966.762962962961	1159.25185185185
44329.6039889815	0	966.722000000001	-966.777777777776	1165.06666666667
44329.6039890972	0	966.774000000001	-966.88148148148	1170.88148148148
44329.603989213	0	966.774000000001	-966.874074074072	1176.84444444444
44329.6039893287	0	966.870000000001	-966.785185185183	1182.75555555555
44329.6039894444	0	966.870000000001	-966.740740740739	1188.59259259259
44329.6039895602	0	966.737000000001	-966.740740740739	1194.18518518518
44329.6039896759	0	966.737000000001	-966.703703703702	1199.71111111111
44329.6039897917	0	966.700000000001	-966.837037037035	1205.7037037037
44329.6039899074	0	966.700000000001	-966.844444444443	1211.51111111111
44329.6039900231	0	966.841000000001	-967.037037037035	1217.20740740741
44329.6039901389	0	966.841000000001	-967.096296296295	1222.78518518518
44329.6039902546	0	967.093000000001	-967.214814814813	1228.33333333333
44329.6039903704	0	967.093000000001	-967.237037037035	1233.88888888889
44329.6039904861	0	967.234000000001	-967.162962962961	1239.6
44329.6039906018	0	967.234000000001	-967.059259259258	1245.53333333333
44329.6039907176	0	967.056000000001	-967.088888888887	1251.26666666667
44329.6039908333	0	967.056000000001	-967.111111111109	1256.83703703704
44329.6039909491	0	967.108000000001	-967.259259259258	1262.65185185185
44329.6039910648	0	967.108000000001	-967.259259259258	1268.6962962963
44329.6039911806	0	967.256000000001	-967.318518518517	1274.4
44329.6039912963	0	967.256000000001	-967.362962962961	1280.16296296296
44329.603991412	0	967.360000000001	-967.533333333332	1285.9037037037
44329.6039915278	0	967.360000000001	-967.607407407406	1291.45925925926
44329.6039916435	0	967.604000000001	-967.629629629628	1297.04444444444
44329.6039917593	0	967.604000000001	-967.644444444443	1302.59259259259
44329.603991875	0	967.641000000001	-967.748148148147	1307.68148148148
44329.6039919907	0	967.641000000001	-968.088888888887	1312.57777777778
44329.6039921065	0	968.085000000001	-968.466666666665	1316.23703703704
44329.6039922222	0	968.085000000001	-969.429629629628	1320.71111111111
44329.603992338	0	969.426000000001	-970.429629629628	1324.81481481481
44329.6039924537	0	969.426000000001	-971.829629629628	1328.81481481481
44329.6039925694	0	971.826000000001	-973.533333333332	1333.08148148148
44329.6039926852	0	971.826000000001	-975.496296296295	1337.22962962963
44329.6039928009	0	975.493000000001	-977.688888888887	1341.21481481481
44329.6039929167	0	975.493000000001	-980.014814814813	1345.26666666667
44329.6039930324	0	980.012000000001	-982.437037037035	1348.88888888889
44329.6039931482	0	980.012000000001	-985.222222222221	1352.85925925926
44329.6039932639	0	985.219000000001	-988.229629629628	1356.91111111111
44329.6039933796	0	985.219000000001	-991.429629629628	1360.96296296296
44329.6039934954	0	991.426000000001	-994.777777777776	1365.05925925926
44329.6039936111	0	991.426000000001	-998.022222222221	1369.23703703704
44329.6039937269	0	998.019000000001	-1001.34074074074	1373.17777777778
44329.6039938426	0	998.019000000001	-1004.67407407407	1377.13333333333
44329.6039939583	0	1004.671	-1007.74814814815	1380.8962962963
44329.6039940741	0	1004.671	-1010.97777777778	1384.68888888889
44329.6039941898	0	1010.975	-1014.17777777778	1388.47407407407
44329.6039943056	0	1010.975	-1017.20740740741	1392.15555555556
44329.6039944213	0	1017.205	-1020.15555555555	1395.88148148148
44329.603994537	0	1017.205	-1023.02962962963	1399.64444444444
44329.6039946528	0	1023.027	-1025.77777777778	1403.40740740741
44329.6039947685	0	1023.027	-1028.13333333333	1407.17037037037
44329.6039948843	0	1028.131	-1030.3037037037	1411.08148148148
44329.603995	0	1028.131	-1032.13333333333	1415.08148148148
44329.6039951157	0	1032.131	-1033.47407407407	1418.92592592593
44329.6039952315	0	1032.131	-1034.49629629629	1422.71111111111
44329.6039953472	0	1034.494	-1035.22962962963	1426.34814814815
44329.603995463	0	1034.494	-1035.83703703704	1430.0962962963
44329.6039955787	0	1035.835	-1036.34814814815	1433.57037037037
44329.6039956944	0	1035.835	-1037.18518518518	1437.0962962963
44329.6039958102	0	1037.183	-1038.54074074074	1440.82962962963
44329.6039959259	0	1037.183	-1039.91111111111	1444.32592592593
44329.6039960417	0	1039.909	-1041.54814814815	1447.73333333333
44329.6039961574	0	1039.909	-1043.12592592592	1450.94074074074
44329.6039962731	0	1043.124	-1044.7037037037	1453.87407407407
44329.6039963889	0	1043.124	-1046.41481481481	1456.79259259259
44329.6039965046	0	1046.413	-1048.21481481481	1459.56296296296
44329.6039966204	0	1046.413	-1050.2	1462.22962962963
44329.6039967361	0	1050.198	-1052.23703703704	1464.97037037037
44329.6039968519	0	1050.198	-1054.3037037037	1467.72592592593
44329.6039969676	0	1054.302	-1056.41481481481	1470.62222222222
44329.6039970833	0	1054.302	-1058.31111111111	1473.44444444444
44329.6039971991	0	1058.309	-1060.05185185185	1476.28888888889
44329.6039973148	0	1058.309	-1061.74074074074	1479.21481481481
44329.6039974306	0	1061.739	-1063.54074074074	1482.17037037037
44329.6039975463	0	1061.739	-1065.46666666667	1485.02222222222
44329.603997662	0	1065.465	-1067.48148148148	1487.94814814815
44329.6039977778	0	1065.465	-1069.45925925926	1490.85185185185
44329.6039978935	0	1069.458	-1071.41481481481	1493.64444444444
44329.6039980093	0	1069.458	-1073.34074074074	1496.52592592593
44329.603998125	0	1073.339	-1074.94074074074	1499.22222222222
44329.6039982407	0	1073.339	-1076.77037037037	1502.2
44329.6039983565	0	1076.769	-1078.49629629629	1504.97777777778
44329.6039984722	0	1076.769	-1080.28148148148	1507.94814814815
44329.603998588	0	1080.28	-1081.91111111111	1510.81481481481
44329.6039987037	0	1080.28	-1083.72592592592	1513.88148148148
44329.6039988194	0	1083.724	-1085.78518518518	1516.86666666667
44329.6039989352	0	1083.724	-1087.83703703704	1520.02962962963
44329.6039990509	0	1087.835	-1089.91111111111	1523.15555555555
44329.6039991667	0	1087.835	-1091.93333333333	1526.44444444444
44329.6039992824	0	1091.931	-1093.77037037037	1529.79259259259
44329.6039993981	0	1091.931	-1095.59259259259	1533.32592592593
44329.6039995139	0	1095.59	-1097.32592592592	1536.9037037037
44329.6039996296	0	1095.59	-1098.98518518518	1540.38518518518
44329.6039997454	0	1098.983	-1100.61481481481	1543.95555555555
44329.6039998611	0	1098.983	-1102.15555555555	1547.62222222222
44329.6039999769	0	1102.153	-1103.78518518518	1551.39259259259
44329.6040000926	0	1102.153	-1105.49629629629	1555.54074074074
44329.6040002083	0	1105.494	-1106.91111111111	1558.99259259259
44329.6040003241	0	1105.494	-1108.35555555555	1562.91111111111
44329.6040004398	0	1108.353	-1109.54814814815	1566.87407407407
44329.6040005556	0	1108.353	-1110.35555555555	1570.88888888889
44329.6040006713	0	1110.353	-1110.77777777778	1574.76296296296
44329.604000787	0	1110.353	-1110.95555555555	1578.46666666667
44329.6040009028	0	1110.953	-1111.05185185185	1582.07407407407
44329.6040010185	0	1110.953	-1111.25185185185	1585.62222222222
44329.6040011343	0	1111.249	-1111.57777777778	1589.25185185185
44329.60400125	0	1111.249	-1111.94074074074	1593.00740740741
44329.6040013657	0	1111.938	-1112.41481481481	1596.93333333333
44329.6040014815	0	1111.938	-1112.77037037037	1600.80740740741
44329.6040015972	0	1112.768	-1113.1037037037	1604.77777777778
44329.604001713	0	1112.768	-1113.44444444444	1608.65925925926
44329.6040018287	0	1113.442	-1113.71111111111	1612.52592592592
44329.6040019444	0	1113.442	-1114.02962962963	1616.27407407407
44329.6040020602	0	1114.027	-1114.41481481481	1620.26666666667
44329.6040021759	0	1114.027	-1114.82962962963	1624.20740740741
44329.6040022917	0	1114.827	-1115.26666666666	1628.0962962963
44329.6040024074	0	1114.827	-1115.72592592592	1632.14814814815
44329.6040025231	0	1115.723	-1116.08148148148	1636.19259259259
44329.6040026389	0	1115.723	-1116.4	1640.2962962963
44329.6040027546	0	1116.397	-1116.56296296296	1644.42962962963
44329.6040028704	0	1116.397	-1116.79259259259	1648.57777777778
44329.6040029861	0	1116.79	-1117.04444444444	1652.81481481481
44329.6040031018	0	1116.79	-1117.17777777778	1656.96296296296
44329.6040032176	0	1117.175	-1117.41481481481	1661.12592592592
44329.6040033333	0	1117.175	-1117.68888888889	1665.44444444444
44329.6040034491	0	1117.686	-1117.85925925926	1669.85925925926
44329.6040035648	0	1117.686	-1117.96296296296	1674.28148148148
44329.6040036806	0	1117.96	-1118.1037037037	1678.6962962963
44329.6040037963	0	1117.96	-1118.36296296296	1683.17777777778
44329.604003912	0	1118.36	-1118.48888888889	1687.75555555555
44329.6040040278	0	1118.36	-1118.65925925926	1692.34814814815
44329.6040041435	0	1118.656	-1118.80740740741	1697.04444444444
44329.6040042593	0	1118.656	-1118.85925925926	1701.67407407407
44329.604004375	0	1118.856	-1118.88888888889	1706.46666666667
44329.6040044907	0	1118.856	-1119.05185185185	1711.25185185185
44329.6040046065	0	1119.049	-1119.14814814815	1716.14074074074
44329.6040047222	0	1119.049	-1119.25185185185	1720.82962962963
44329.604004838	0	1119.249	-1119.32592592592	1725.54814814815
44329.6040049537	0	1119.249	-1119.65185185185	1730.22962962963
44329.6040050694	0	1119.649	-1119.91111111111	1734.57037037037
44329.6040051852	0	1119.649	-1120.2	1739.21481481481
44329.6040053009	0	1120.197	-1120.48888888889	1743.97777777778
44329.6040054167	0	1120.197	-1120.51851851852	1748.62962962963
44329.6040055324	0	1120.516	-1120.48888888889	1753.48148148148
44329.6040056482	0	1120.516	-1120.45925925926	1758.36296296296
44329.6040057639	0	1120.457	-1120.35555555555	1763.01481481481
44329.6040058796	0	1120.457	-1120.27407407407	1767.63703703704
44329.6040059954	0	1120.272	-1120.16296296296	1772.13333333333
44329.6040061111	0	1120.272	-1119.91851851852	1776.73333333333
44329.6040062269	0	1119.916	-1119.65185185185	1781.14074074074
44329.6040063426	0	1119.916	-1119.24444444444	1785.32592592593
44329.6040064583	0	1119.242	-1118.76296296296	1789.54074074074
44329.6040065741	0	1119.242	-1118.19259259259	1793.80740740741
44329.6040066898	0	1118.19	-1117.54814814815	1797.98518518518
44329.6040068056	0	1118.19	-1116.65185185185	1802.12592592593
44329.6040069213	0	1116.649	-1115.65185185185	1806.1037037037
44329.604007037	0	1116.649	-1114.66666666666	1810.04444444444
44329.6040071528	0	1114.664	-1113.59259259259	1814.11111111111
44329.6040072685	0	1114.664	-1112.58518518518	1818.15555555555
44329.6040073843	0	1112.583	-1111.62222222222	1821.94074074074
44329.6040075	0	1112.583	-1110.72592592592	1825.52592592593
44329.6040076157	0	1110.724	-1110.00740740741	1828.75555555555
44329.6040077315	0	1110.724	-1109.65185185185	1831.71851851852
44329.6040078472	0	1109.65	-1109.42962962963	1834.51851851852
44329.604007963	0	1109.65	-1109.40740740741	1837.37777777778
44329.6040080787	0	1109.406	-1109.40740740741	1840.14814814815
44329.6040081944	0	1109.406	-1109.46666666666	1842.88148148148
44329.6040083102	0	1109.465	-1109.68888888889	1845.56296296296
44329.6040084259	0	1109.465	-1110.02222222222	1848.08148148148
44329.6040085417	0	1110.021	-1110.59259259259	1850.4962962963
44329.6040086574	0	1110.021	-1111.37037037037	1852.6962962963
44329.6040087731	0	1111.369	-1112.37037037037	1854.91111111111
44329.6040088889	0	1111.369	-1113.40740740741	1856.98518518518
44329.6040090046	0	1113.406	-1114.39259259259	1858.91111111111
44329.6040091204	0	1113.406	-1115.53333333333	1860.75555555556
44329.6040092361	0	1115.532	-1116.71111111111	1862.4962962963
44329.6040093519	0	1115.532	-1117.94074074074	1864.23703703704
44329.6040094676	0	1117.939	-1119.37777777778	1865.75555555555
44329.6040095833	0	1117.939	-1120.86666666666	1867.31111111111
44329.6040096991	0	1120.865	-1122.5037037037	1868.97037037037
44329.6040098148	0	1120.865	-1124.29629629629	1870.51851851852
44329.6040099306	0	1124.295	-1126.28888888889	1872.04444444444
44329.6040100463	0	1124.295	-1128.44444444444	1873.58518518518
44329.604010162	0	1128.443	-1130.46666666666	1874.92592592593
44329.6040102778	0	1128.443	-1132.34074074074	1876.11111111111
44329.6040103935	0	1132.339	-1134.21481481481	1877.2
44329.6040105093	0	1132.339	-1135.99259259259	1878.15555555556
44329.604010625	0	1135.991	-1137.65925925926	1878.79259259259
44329.6040107407	0	1135.991	-1139.19259259259	1879.25925925926
44329.6040108565	0	1139.191	-1140.83703703704	1879.63703703704
44329.6040109722	0	1139.191	-1142.26666666666	1879.91111111111
44329.604011088	0	1142.265	-1143.31111111111	1880.04444444444
44329.6040112037	0	1142.265	-1143.96296296296	1880.07407407407
44329.6040113194	0	1143.961	-1144.22222222222	1880
44329.6040114352	0	1143.961	-1144.1037037037	1879.6962962963
44329.6040115509	0	1144.102	-1143.8	1879.31851851852
44329.6040116667	0	1144.102	-1143.25185185185	1878.7037037037
44329.6040117824	0	1143.25	-1142.6	1877.86666666667
44329.6040118981	0	1143.25	-1142.08148148148	1876.72592592593
44329.6040120139	0	1142.08	-1141.83703703704	1875.43703703704
44329.6040121296	0	1142.08	-1141.77037037037	1873.97037037037
44329.6040122454	0	1141.769	-1141.77777777778	1872.51111111111
44329.6040123611	0	1141.769	-1142.03703703704	1871.27407407407
44329.6040124769	0	1142.036	-1142.42222222222	1869.8962962963
44329.6040125926	0	1142.036	-1142.77777777778	1868.6
44329.6040127083	0	1142.777	-1143.31111111111	1867.25185185185
44329.6040128241	0	1142.777	-1143.97037037037	1865.85185185185
44329.6040129398	0	1143.97	-1144.58518518518	1864.37777777778
44329.6040130556	0	1143.97	-1145.05925925926	1862.76296296296
44329.6040131713	0	1145.059	-1145.28888888889	1860.86666666667
44329.604013287	0	1145.059	-1145.31111111111	1858.81481481482
44329.6040134028	0	1145.311	-1145.25185185185	1856.6962962963
44329.6040135185	0	1145.311	-1145.19259259259	1854.37037037037
44329.6040136343	0	1145.192	-1145.04444444444	1851.97777777778
44329.60401375	0	1145.192	-1144.88148148148	1849.35555555556
44329.6040138657	0	1144.881	-1144.77037037037	1846.72592592593
44329.6040139815	0	1144.881	-1144.58518518518	1843.91851851852
44329.6040140972	0	1144.585	-1144.3037037037	1841.04444444444
44329.604014213	0	1144.585	-1143.99259259259	1838.14074074074
44329.6040143287	0	1143.992	-1143.54074074074	1835.38518518519
44329.6040144444	0	1143.992	-1143.1037037037	1832.54814814815
44329.6040145602	0	1143.103	-1142.65185185185	1829.55555555556
44329.6040146759	0	1143.103	-1142.23703703704	1826.14074074074
44329.6040147917	0	1142.236	-1141.98518518518	1822.66666666667
44329.6040149074	0	1142.236	-1141.87407407407	1819.05925925926
44329.6040150231	0	1141.873	-1141.77777777778	1815.45925925926
44329.6040151389	0	1141.873	-1141.74814814815	1811.87407407407
44329.6040152546	0	1141.747	-1141.77777777778	1808.25185185185
44329.6040153704	0	1141.747	-1141.77037037037	1804.62222222222
44329.6040154861	0	1141.769	-1141.72592592592	1800.77037037037
44329.6040156019	0	1141.769	-1141.67407407407	1796.71851851852
44329.6040157176	0	1141.673	-1141.58518518518	1792.71111111111
44329.6040158333	0	1141.673	-1141.55555555555	1788.62222222222
44329.6040159491	0	1141.554	-1141.5037037037	1784.37777777778
44329.6040160648	0	1141.554	-1141.56296296296	1779.94814814815
44329.6040161806	0	1141.561	-1141.68888888889	1775.5037037037
44329.6040162963	0	1141.561	-1141.79259259259	1771.02962962963
44329.604016412	0	1141.791	-1141.95555555555	1766.37037037037
44329.6040165278	0	1141.791	-1141.80740740741	1761.68888888889
44329.6040166435	0	1141.806	-1141.74074074074	1756.80740740741
44329.6040167593	0	1141.806	-1141.63703703704	1752.22962962963
44329.604016875	0	1141.636	-1141.71111111111	1747.31111111111
44329.6040169907	0	1141.636	-1141.91111111111	1742.34814814815
44329.6040171065	0	1141.91	-1142.13333333333	1737.68148148148
44329.6040172222	0	1141.91	-1142.75555555555	1732.98518518519
44329.604017338	0	1142.754	-1143.60740740741	1728.3037037037
44329.6040174537	0	1142.754	-1144.3037037037	1723.94814814815
44329.6040175694	0	1144.302	-1144.85925925926	1719.39259259259
44329.6040176852	0	1144.302	-1145.72592592592	1714.40740740741
44329.6040178009	0	1145.724	-1146.47407407407	1709.40740740741
44329.6040179167	0	1145.724	-1147.16296296296	1704.21481481481
44329.6040180324	0	1147.161	-1147.80740740741	1698.95555555556
44329.6040181482	0	1147.161	-1148.31851851852	1693.6962962963
44329.6040182639	0	1148.317	-1148.66666666667	1688.94074074074
44329.6040183796	0	1148.317	-1148.98518518518	1683.37037037037
44329.6040184954	0	1148.984	-1149.15555555555	1677.91851851852
44329.6040186111	0	1148.984	-1149.26666666667	1672.34814814815
44329.6040187269	0	1149.265	-1149.25185185185	1666.91111111111
44329.6040188426	0	1149.265	-1149.48148148148	1661.27407407407
44329.6040189583	0	1149.48	-1149.68148148148	1656.13333333333
44329.6040190741	0	1149.48	-1149.84444444444	1650.83703703704
44329.6040191898	0	1149.843	-1150.19259259259	1645.84444444444
44329.6040193056	0	1149.843	-1150.39259259259	1641.14814814815
44329.6040194213	0	1150.391	-1150.77037037037	1635.99259259259
44329.604019537	0	1150.391	-1151.3037037037	1631.01481481481
44329.6040196528	0	1151.302	-1151.87407407407	1625.83703703704
44329.6040197685	0	1151.302	-1152.45925925926	1620.65185185185
44329.6040198843	0	1152.458	-1152.88888888889	1615.67407407407
44329.60402	0	1152.458	-1153.04444444444	1610.77777777778
44329.6040201157	0	1153.043	-1153.08888888889	1605.82222222222
44329.6040202315	0	1153.043	-1153.31851851852	1601
44329.6040203472	0	1153.317	-1153.53333333333	1596.11111111111
44329.604020463	0	1153.317	-1153.82222222222	1591.56296296296
44329.6040205787	0	1153.821	-1154.28888888889	1587.22962962963
44329.6040206944	0	1153.821	-1154.8	1583.08148148148
44329.6040208102	0	1154.799	-1155.57777777778	1579.41481481481
44329.6040209259	0	1154.799	-1156.7037037037	1576.75555555556
44329.6040210417	0	1156.703	-1158.09629629629	1574.2962962963
44329.6040211574	0	1156.703	-1159.63703703704	1571.82962962963
44329.6040212731	0	1159.636	-1161.25925925926	1569.28148148148
44329.6040213889	0	1159.636	-1162.85185185185	1567.00740740741
44329.6040215046	0	1162.851	-1164.5037037037	1564.93333333333
44329.6040216204	0	1162.851	-1166.11851851852	1562.96296296296
44329.6040217361	0	1166.118	-1167.68148148148	1561.23703703704
44329.6040218519	0	1166.118	-1169.22962962963	1559.63703703704
44329.6040219676	0	1169.229	-1170.88148148148	1557.92592592593
44329.6040220833	0	1169.229	-1172.37777777778	1556.22962962963
44329.6040221991	0	1172.377	-1173.73333333333	1554.61481481481
44329.6040223148	0	1172.377	-1175.15555555555	1552.80740740741
44329.6040224306	0	1175.155	-1176.7037037037	1551.04444444444
44329.6040225463	0	1175.155	-1178.23703703704	1549.2962962963
44329.604022662	0	1178.236	-1179.62222222222	1547.51851851852
44329.6040227778	0	1178.236	-1180.78518518518	1545.85185185185
44329.6040228935	0	1180.784	-1181.85185185185	1544.08888888889
44329.6040230093	0	1180.784	-1182.94074074074	1542.15555555555
44329.604023125	0	1182.94	-1183.68888888889	1540.51111111111
44329.6040232407	0	1182.94	-1184.48148148148	1538.64444444444
44329.6040233565	0	1184.481	-1185.27407407407	1536.9037037037
44329.6040234722	0	1184.481	-1186.05925925926	1535.19259259259
44329.604023588	0	1186.059	-1187.05185185185	1533.37777777778
44329.6040237037	0	1186.059	-1188.28148148148	1531.55555555555
44329.6040238194	0	1188.281	-1189.57777777778	1529.88148148148
44329.6040239352	0	1188.281	-1191.11851851852	1528.14814814815
44329.6040240509	0	1191.118	-1192.91111111111	1526.37777777778
44329.6040241667	0	1191.118	-1194.78518518518	1524.51111111111
44329.6040242824	0	1194.785	-1196.92592592593	1522.63703703704
44329.6040243981	0	1194.785	-1198.9037037037	1520.86666666667
44329.6040245139	0	1198.904	-1200.82222222222	1518.98518518518
44329.6040246296	0	1198.904	-1202.60740740741	1517.07407407407
44329.6040247454	0	1202.608	-1204.13333333333	1515.11111111111
44329.6040248611	0	1202.608	-1205.62962962963	1513.02222222222
44329.6040249768	0	1205.63	-1206.98518518518	1510.97777777778
44329.6040250926	0	1205.63	-1208.25185185185	1508.96296296296
44329.6040252083	0	1208.252	-1209.37037037037	1506.97037037037
44329.6040253241	0	1208.252	-1210.39259259259	1505.14074074074
44329.6040254398	0	1210.393	-1211.28888888889	1503.36296296296
44329.6040255556	0	1210.393	-1212.05185185185	1501.71111111111
44329.6040256713	0	1212.052	-1212.85185185185	1499.80740740741
44329.604025787	0	1212.052	-1213.68148148148	1497.94074074074
44329.6040259028	0	1213.682	-1214.57777777778	1496.15555555555
44329.6040260185	0	1213.682	-1215.48148148148	1494.39259259259
44329.6040261343	0	1215.482	-1216.32592592593	1492.73333333333
44329.60402625	0	1215.482	-1217.14074074074	1490.99259259259
44329.6040263657	0	1217.141	-1217.94074074074	1489.05925925926
44329.6040264815	0	1217.141	-1218.67407407407	1486.94074074074
44329.6040265972	0	1218.674	-1219.34814814815	1484.98518518518
44329.604026713	0	1218.674	-1219.88888888889	1482.77037037037
44329.6040268287	0	1219.889	-1220.54814814815	1480.51851851852
44329.6040269444	0	1219.889	-1221.32592592593	1478.51111111111
44329.6040270602	0	1221.326	-1222.13333333333	1476.17037037037
44329.6040271759	0	1221.326	-1223.11111111111	1473.79259259259
44329.6040272917	0	1223.111	-1224.21481481481	1471.34814814815
44329.6040274074	0	1223.111	-1225.32592592593	1468.91851851852
44329.6040275232	0	1225.326	-1226.48888888889	1466.52592592593
44329.6040276389	0	1225.326	-1227.7037037037	1464.01481481481
44329.6040277546	0	1227.704	-1228.61481481481	1461.71111111111
44329.6040278704	0	1227.704	-1229.66666666667	1458.97037037037
44329.6040279861	0	1229.667	-1230.64444444444	1456.4962962963
44329.6040281019	0	1229.667	-1231.72592592593	1453.99259259259
44329.6040282176	0	1231.726	-1233.12592592593	1451.07407407407
44329.6040283333	0	1231.726	-1234.40740740741	1448.37037037037
44329.6040284491	0	1234.407	-1236.20740740741	1444.97777777778
44329.6040285648	0	1234.407	-1237.7037037037	1442.05185185185
44329.6040286806	0	1237.703	-1239.48888888889	1438.56296296296
44329.6040287963	0	1237.703	-1241.19259259259	1434.97037037037
44329.604028912	0	1241.192	-1242.94814814815	1431.28888888889
44329.6040290278	0	1241.192	-1244.58518518518	1427.64444444444
44329.6040291435	0	1244.585	-1246.28888888889	1423.6962962963
44329.6040292593	0	1244.585	-1247.91851851852	1419.82222222222
44329.604029375	0	1247.918	-1249.26666666667	1415.85185185185
44329.6040294907	0	1247.918	-1250.24444444444	1411.77037037037
44329.6040296065	0	1250.244	-1250.94074074074	1407.55555555556
44329.6040297222	0	1250.244	-1251.34814814815	1403.25925925926
44329.604029838	0	1251.348	-1251.5037037037	1399.05925925926
44329.6040299537	0	1251.348	-1251.62222222222	1394.75555555556
44329.6040300694	0	1251.622	-1251.62962962963	1390.54814814815
44329.6040301852	0	1251.622	-1251.67407407407	1386.34814814815
44329.6040303009	0	1251.674	-1251.8	1382.21481481481
44329.6040304167	0	1251.674	-1252.17777777778	1377.97037037037
44329.6040305324	0	1252.178	-1252.74074074074	1373.85925925926
44329.6040306481	0	1252.178	-1253.53333333333	1369.84444444444
44329.6040307639	0	1253.534	-1254.5037037037	1365.72592592593
44329.6040308796	0	1253.534	-1255.68148148148	1361.51851851852
44329.6040309954	0	1255.682	-1256.85185185185	1357.48148148148
44329.6040311111	0	1255.682	-1258.33333333333	1353.28888888889
44329.6040312269	0	1258.334	-1259.85185185185	1349.3037037037
44329.6040313426	0	1258.334	-1261.54814814815	1345.18518518518
44329.6040314583	0	1261.549	-1263.3037037037	1341.0962962963
44329.6040315741	0	1261.549	-1265.05925925926	1337.1037037037
44329.6040316898	0	1265.06	-1266.79259259259	1333
44329.6040318056	0	1265.06	-1268.59259259259	1328.91111111111
44329.6040319213	0	1268.593	-1270.64444444444	1324.73333333333
44329.604032037	0	1268.593	-1272.68148148148	1320.62222222222
44329.6040321528	0	1272.682	-1274.86666666667	1316.75555555556
44329.6040322685	0	1272.682	-1277.22962962963	1313.05925925926
44329.6040323843	0	1277.23	-1278.53333333333	1311.07407407407
44329.6040325	0	1277.23	-1280.34074074074	1308.6962962963
44329.6040326157	0	1280.341	-1283.3037037037	1304.92592592593
44329.6040327315	0	1280.341	-1285.83703703704	1301.63703703704
44329.6040328472	0	1285.837	-1288.72592592593	1297.88148148148
44329.604032963	0	1285.837	-1291.82962962963	1293.92592592593
44329.6040330787	0	1291.83	-1295.05925925926	1289.87407407407
44329.6040331944	0	1291.83	-1298.14074074074	1285.93333333333
44329.6040333102	0	1298.141	-1301.26666666667	1281.82962962963
44329.6040334259	0	1298.141	-1304.15555555555	1277.67407407407
44329.6040335417	0	1304.156	-1306.98518518518	1273.45925925926
44329.6040336574	0	1304.156	-1309.51111111111	1269.28888888889
44329.6040337731	0	1309.512	-1311.59259259259	1264.88888888889
44329.6040338889	0	1309.512	-1313.21481481481	1260.31111111111
44329.6040340046	0	1313.216	-1314.40740740741	1255.77777777778
44329.6040341204	0	1313.216	-1315.03703703704	1251.64444444444
44329.6040342361	0	1315.038	-1315.5037037037	1247.25185185185
44329.6040343519	0	1315.038	-1315.8	1242.97777777778
44329.6040344676	0	1315.801	-1316.00740740741	1238.71111111111
44329.6040345833	0	1315.801	-1316.34814814815	1234.56296296296
44329.6040346991	0	1316.349	-1316.68888888889	1230.43703703704
44329.6040348148	0	1316.349	-1317.14814814815	1226.02222222222
44329.6040349306	0	1317.149	-1317.57037037037	1222.47407407407
44329.6040350463	0	1317.149	-1318.41481481481	1218.34074074074
44329.604035162	0	1318.416	-1319.2962962963	1214.4962962963
44329.6040352778	0	1318.416	-1320.0962962963	1210.59259259259
44329.6040353935	0	1320.097	-1321.00740740741	1206.55555555556
44329.6040355093	0	1320.097	-1321.88888888889	1202.44444444444
44329.604035625	0	1321.89	-1322.54814814815	1198.4
44329.6040357407	0	1321.89	-1323.37777777778	1194.16296296296
44329.6040358565	0	1323.379	-1324.19259259259	1189.99259259259
44329.6040359722	0	1323.379	-1324.96296296296	1185.85185185185
44329.604036088	0	1324.964	-1325.62222222222	1181.9037037037
44329.6040362037	0	1324.964	-1326.28888888889	1177.77777777778
44329.6040363194	0	1326.29	-1327.25925925926	1173.63703703704
44329.6040364352	0	1326.29	-1328.01481481481	1169.5037037037
44329.6040365509	0	1328.016	-1328.8	1165.2
44329.6040366667	0	1328.016	-1329.60740740741	1160.97777777778
44329.6040367824	0	1329.609	-1330.53333333333	1156.67407407407
44329.6040368981	0	1329.609	-1331.31111111111	1152.36296296296
44329.6040370139	0	1331.313	-1331.98518518518	1148.14814814815
44329.6040371296	0	1331.313	-1332.8	1143.93333333333
44329.6040372454	0	1332.802	-1333.81481481481	1139.68148148148
44329.6040373611	0	1332.802	-1334.88888888889	1135.60740740741
44329.6040374768	0	1334.891	-1336.12592592592	1131.5037037037
44329.6040375926	0	1334.891	-1337.48148148148	1127.35555555556
44329.6040377083	0	1337.484	-1338.74814814815	1123.21481481481
44329.6040378241	0	1337.484	-1340.12592592592	1119.05925925926
44329.6040379398	0	1340.128	-1341.51851851852	1115.17777777778
44329.6040380556	0	1340.128	-1343.09629629629	1111.03703703704
44329.6040381713	0	1343.098	-1344.71851851852	1106.98518518518
44329.604038287	0	1343.098	-1346.68888888889	1102.8
44329.6040384028	0	1346.691	-1348.7037037037	1098.65185185185
44329.6040385185	0	1346.691	-1350.64444444444	1094.54814814815
44329.6040386343	0	1350.647	-1352.65185185185	1090.46666666667
44329.60403875	0	1350.647	-1354.41481481481	1086.41481481481
44329.6040388657	0	1354.417	-1355.85185185185	1082.28148148148
44329.6040389815	0	1354.417	-1356.82222222222	1078.2962962963
44329.6040390972	0	1356.824	-1357.4	1074.3037037037
44329.604039213	0	1356.824	-1357.75555555555	1070.31851851852
44329.6040393287	0	1357.757	-1357.85925925926	1066.57037037037
44329.6040394444	0	1357.757	-1358.06666666667	1062.96296296296
44329.6040395602	0	1358.068	-1358.42222222222	1059.65925925926
44329.6040396759	0	1358.068	-1359.05185185185	1056.64444444444
44329.6040397917	0	1359.053	-1360.14814814815	1053.98518518518
44329.6040399074	0	1359.053	-1361.32592592592	1051.6
44329.6040400232	0	1361.327	-1362.88148148148	1049.32592592593
44329.6040401389	0	1361.327	-1364.57777777778	1047.32592592593
44329.6040402546	0	1364.579	-1366.47407407407	1045.44444444444
44329.6040403704	0	1364.579	-1368.58518518518	1043.53333333333
44329.6040404861	0	1368.586	-1370.68148148148	1041.82962962963
44329.6040406019	0	1368.586	-1372.91851851852	1040.14074074074
44329.6040407176	0	1372.919	-1375.15555555555	1038.48888888889
44329.6040408333	0	1372.919	-1377.80740740741	1036.85185185185
44329.6040409491	0	1377.808	-1380.87407407407	1035.05925925926
44329.6040410648	0	1377.808	-1384.02222222222	1033.43703703704
44329.6040411806	0	1384.023	-1387.48888888889	1031.9037037037
44329.6040412963	0	1384.023	-1391.24444444444	1030.42962962963
44329.604041412	0	1391.245	-1395.15555555555	1028.97037037037
44329.6040415278	0	1391.245	-1399.05925925926	1027.54814814815
44329.6040416435	0	1399.06	-1403.11111111111	1026.23703703704
44329.6040417593	0	1399.06	-1407.03703703704	1025.06666666667
44329.604041875	0	1407.038	-1410.94814814815	1023.9037037037
44329.6040419907	0	1407.038	-1414.33333333333	1022.78518518518
44329.6040421065	0	1414.334	-1417.46666666666	1021.55555555556
44329.6040422222	0	1414.334	-1419.8	1020.63703703704
44329.604042338	0	1419.801	-1422.00740740741	1019.6
44329.6040424537	0	1419.801	-1424.20740740741	1018.51111111111
44329.6040425694	0	1424.208	-1425.98518518518	1017.59259259259
44329.6040426852	0	1424.208	-1427.77777777778	1016.61481481481
44329.6040428009	0	1427.778	-1429.5037037037	1015.74814814815
44329.6040429167	0	1427.778	-1431.07407407407	1014.86666666667
44329.6040430324	0	1431.074	-1432.53333333333	1014.06666666667
44329.6040431481	0	1431.074	-1433.91851851852	1013.23703703704
44329.6040432639	0	1433.918	-1435.34074074074	1012.36296296296
44329.6040433796	0	1433.918	-1436.73333333333	1011.48148148148
44329.6040434954	0	1436.733	-1438.12592592592	1010.58518518518
44329.6040436111	0	1436.733	-1439.5037037037	1009.68148148148
44329.6040437269	0	1439.503	-1440.85925925926	1008.80740740741
44329.6040438426	0	1439.503	-1442.05185185185	1007.88888888889
44329.6040439583	0	1442.051	-1443.11111111111	1007.03703703704
44329.6040440741	0	1442.051	-1444.05925925926	1006.17777777778
44329.6040441898	0	1444.058	-1444.81481481481	1005.31851851852
44329.6040443056	0	1444.058	-1445.61481481481	1004.31111111111
44329.6040444213	0	1445.614	-1446.31111111111	1003.18518518518
44329.604044537	0	1445.614	-1447.11851851852	1001.94074074074
44329.6040446528	0	1447.118	-1447.75555555555	1000.73333333333
44329.6040447685	0	1447.118	-1448.37037037037	999.34074074074
44329.6040448843	0	1448.37	-1448.65925925926	998.103703703703
44329.604045	0	1448.37	-1448.73333333333	996.733333333333
44329.6040451157	0	1448.733	-1448.74814814815	995.103703703703
44329.6040452315	0	1448.733	-1448.74814814815	993.214814814814
44329.6040453472	0	1448.748	-1448.71111111111	991.407407407407
44329.604045463	0	1448.748	-1448.71851851852	989.422222222222
44329.6040455787	0	1448.718	-1448.77777777778	987.614814814815
44329.6040456944	0	1448.718	-1448.88148148148	985.555555555555
44329.6040458102	0	1448.881	-1449.05925925926	983.34074074074
44329.6040459259	0	1448.881	-1449.21481481481	980.896296296296
44329.6040460417	0	1449.214	-1449.31111111111	978.444444444444
44329.6040461574	0	1449.214	-1449.51111111111	976.022222222222
44329.6040462731	0	1449.51	-1449.65185185185	973.303703703703
44329.6040463889	0	1449.51	-1449.68148148148	970.437037037037
44329.6040465046	0	1449.68	-1449.69629629629	967.333333333333
44329.6040466204	0	1449.68	-1449.65185185185	964.34074074074
44329.6040467361	0	1449.65	-1449.69629629629	961.629629629629
44329.6040468519	0	1449.65	-1449.65185185185	960.222222222222
44329.6040469676	0	1449.65	-1449.52592592592	956.881481481481
44329.6040470833	0	1449.524	-1449.52592592592	953.2
44329.6040471991	0	1449.524	-1449.45925925926	949.466666666666
44329.6040473148	0	1449.457	-1449.51851851852	945.614814814815
44329.6040474306	0	1449.457	-1449.61481481481	941.785185185185
44329.6040475463	0	1449.613	-1449.74074074074	937.837037037037
44329.604047662	0	1449.613	-1450.06666666667	933.8
44329.6040477778	0	1450.065	-1450.37777777778	929.977777777778
44329.6040478935	0	1450.065	-1450.78518518518	926.007407407407
44329.6040480093	0	1450.784	-1451.28888888889	922.177777777778
44329.604048125	0	1450.784	-1451.87407407407	918.17037037037
44329.6040482407	0	1451.873	-1452.55555555555	914.222222222222
44329.6040483565	0	1451.873	-1452.89629629629	912.207407407407
44329.6040484722	0	1452.895	-1452.89629629629	912.148148148148
44329.604048588	0	1452.895	-1452.98518518518	910.592592592592
44329.6040487037	0	1452.984	-1453.28148148148	907.377777777778
44329.6040488194	0	1452.984	-1453.77777777778	903.681481481481
44329.6040489352	0	1453.777	-1454.31851851852	899.57037037037
44329.6040490509	0	1453.777	-1454.74814814815	895.525925925926
44329.6040491667	0	1454.747	-1455.00740740741	891.577777777778
44329.6040492824	0	1454.747	-1455.02222222222	887.325925925926
44329.6040493981	0	1455.021	-1454.95555555555	883.177777777778
44329.6040495139	0	1455.021	-1454.58518518518	878.888888888889
44329.6040496296	0	1454.584	-1454.02222222222	874.703703703704
44329.6040497454	0	1454.584	-1453.23703703704	870.681481481481
44329.6040498611	0	1453.236	-1452.62962962963	866.644444444444
44329.6040499769	0	1453.236	-1452.28148148148	862.777777777778
44329.6040500926	0	1452.28	-1452.16296296296	859.007407407407
44329.6040502083	0	1452.28	-1452.3037037037	855.377777777778
44329.6040503241	0	1452.302	-1452.54814814815	852.111111111111
44329.6040504398	0	1452.302	-1453.26666666667	848.518518518518
44329.6040505556	0	1453.265	-1454.31111111111	845.251851851852
44329.6040506713	0	1453.265	-1455.73333333333	842.111111111111
44329.604050787	0	1455.732	-1457.49629629629	838.57037037037
44329.6040509028	0	1455.732	-1459.49629629629	835.118518518518
44329.6040510185	0	1459.495	-1461.55555555555	831.844444444444
44329.6040511343	0	1459.495	-1463.65185185185	828.503703703703
44329.60405125	0	1463.651	-1465.79259259259	825.259259259259
44329.6040513657	0	1463.651	-1467.85185185185	822.348148148148
44329.6040514815	0	1467.851	-1470.01481481481	819.481481481481
44329.6040515972	0	1467.851	-1472.51111111111	816.451851851852
44329.604051713	0	1472.51	-1475.02222222222	813.444444444444
44329.6040518287	0	1472.51	-1477.34074074074	810.748148148148
44329.6040519444	0	1477.34	-1480.05925925926	807.903703703703
44329.6040520602	0	1477.34	-1482.83703703704	805.162962962963
44329.6040521759	0	1482.836	-1485.43703703704	802.777777777777
44329.6040522917	0	1482.836	-1487.97037037037	800.422222222222
44329.6040524074	0	1487.969	-1490.34814814815	798.185185185185
44329.6040525232	0	1487.969	-1492.96296296296	795.814814814815
44329.6040526389	0	1492.962	-1495.62962962963	793.348148148148
44329.6040527546	0	1492.962	-1498.02962962963	791.207407407407
44329.6040528704	0	1498.029	-1500.62962962963	788.896296296296
44329.6040529861	0	1498.029	-1502.98518518518	786.562962962963
44329.6040531019	0	1502.985	-1505.01481481481	784.333333333333
44329.6040532176	0	1502.985	-1506.82962962963	781.94074074074
44329.6040533333	0	1506.829	-1508.48148148148	779.525925925926
44329.6040534491	0	1506.829	-1509.6	777.481481481481
44329.6040535648	0	1509.599	-1510.45185185185	775.696296296296
44329.6040536806	0	1509.599	-1511.02222222222	774.125925925926
44329.6040537963	0	1511.021	-1511.43703703704	772.688888888889
44329.604053912	0	1511.021	-1511.71851851852	771.422222222222
44329.6040540278	0	1511.717	-1511.92592592592	770.17037037037
44329.6040541435	0	1511.717	-1512.24444444444	769.051851851852
44329.6040542593	0	1512.243	-1512.64444444444	768.051851851852
44329.604054375	0	1512.243	-1513.31111111111	766.755555555555
44329.6040544907	0	1513.31	-1514.13333333333	765.444444444444
44329.6040546065	0	1513.31	-1515.20740740741	764.125925925926
44329.6040547222	0	1515.206	-1516.42962962963	762.829629629629
44329.604054838	0	1515.206	-1517.65185185185	761.607407407407
44329.6040549537	0	1517.65	-1519.02962962963	760.37037037037
44329.6040550694	0	1517.65	-1520.66666666667	759.014814814814
44329.6040551852	0	1520.665	-1522.11851851852	757.762962962963
44329.6040553009	0	1520.665	-1523.95555555555	756.296296296296
44329.6040554167	0	1523.954	-1525.87407407407	754.881481481481
44329.6040555324	0	1523.954	-1528.3037037037	753.385185185185
44329.6040556481	0	1528.302	-1530.91851851852	751.807407407407
44329.6040557639	0	1528.302	-1533.88148148148	750.229629629629
44329.6040558796	0	1533.88	-1536.96296296296	748.733333333333
44329.6040559954	0	1533.88	-1540.13333333333	747.17037037037
44329.6040561111	0	1540.132	-1543.26666666667	745.644444444444
44329.6040562269	0	1540.132	-1546.2	744.103703703703
44329.6040563426	0	1546.199	-1548.36296296296	742.674074074074
44329.6040564583	0	1546.199	-1550.46666666667	741.17037037037
44329.6040565741	0	1550.466	-1552.27407407407	739.688888888889
44329.6040566898	0	1550.466	-1553.78518518518	738.081481481481
44329.6040568056	0	1553.785	-1554.97777777778	736.444444444444
44329.6040569213	0	1553.785	-1555.84444444444	734.918518518518
44329.604057037	0	1555.844	-1556.59259259259	733.274074074074
44329.6040571528	0	1555.844	-1557.06666666667	731.459259259259
44329.6040572685	0	1557.066	-1557.25185185185	729.407407407407
44329.6040573843	0	1557.066	-1557.2962962963	727.325925925926
44329.6040575	0	1557.296	-1557.38518518518	725.274074074074
44329.6040576157	0	1557.296	-1557.51111111111	723.192592592592
44329.6040577315	0	1557.511	-1557.71111111111	721.014814814814
44329.6040578472	0	1557.511	-1558	718.666666666666
44329.604057963	0	1558	-1558.56296296296	716.14074074074
44329.6040580787	0	1558	-1559.14814814815	713.511111111111
44329.6040581944	0	1559.148	-1559.87407407407	710.807407407407
44329.6040583102	0	1559.148	-1560.38518518518	708.148148148148
44329.6040584259	0	1560.385	-1560.71851851852	705.281481481481
44329.6040585417	0	1560.385	-1560.8962962963	702.318518518518
44329.6040586574	0	1560.896	-1561.0962962963	699.37037037037
44329.6040587731	0	1560.896	-1561.25925925926	696.251851851852
44329.6040588889	0	1561.259	-1561.46666666667	692.977777777778
44329.6040590046	0	1561.259	-1561.85185185185	689.118518518518
44329.6040591204	0	1561.852	-1562.19259259259	685.77037037037
44329.6040592361	0	1561.852	-1562.63703703704	682.014814814814
44329.6040593518	0	1562.637	-1563.04444444444	678.155555555555
44329.6040594676	0	1562.637	-1563.44444444444	674.177777777777
44329.6040595833	0	1563.444	-1563.85925925926	670.459259259259
44329.6040596991	0	1563.444	-1564.25925925926	666.451851851852
44329.6040598148	0	1564.259	-1564.81481481481	662.296296296296
44329.6040599306	0	1564.259	-1565.37777777778	658.451851851852
44329.6040600463	0	1565.378	-1566.2962962963	654.214814814815
44329.604060162	0	1565.378	-1567.42962962963	650.029629629629
44329.6040602778	0	1567.43	-1568.64444444444	645.592592592592
44329.6040603935	0	1567.43	-1569.80740740741	641.177777777777
44329.6040605093	0	1569.808	-1570.98518518518	636.896296296296
44329.604060625	0	1569.808	-1572.22962962963	632.644444444444
44329.6040607407	0	1572.23	-1573.74814814815	627.674074074074
44329.6040608565	0	1572.23	-1575.2	622.703703703703
44329.6040609722	0	1575.2	-1576.32592592593	617.785185185185
44329.604061088	0	1575.2	-1577.55555555555	612.733333333333
44329.6040612037	0	1577.556	-1578.65185185185	608.007407407407
44329.6040613194	0	1577.556	-1579.42962962963	602.888888888889
44329.6040614352	0	1579.43	-1580.08148148148	597.548148148148
44329.6040615509	0	1579.43	-1580.93333333333	592.244444444444
44329.6040616667	0	1580.934	-1581.95555555556	586.881481481481
44329.6040617824	0	1580.934	-1582.97777777778	581.659259259259
44329.6040618982	0	1582.978	-1584.27407407407	576.362962962963
44329.6040620139	0	1582.978	-1585.94814814815	570.97037037037
44329.6040621296	0	1585.948	-1587.71851851852	565.792592592592
44329.6040622454	0	1585.948	-1589.37037037037	561.014814814814
44329.6040623611	0	1589.37	-1591.04444444444	556.059259259259
44329.6040624769	0	1589.37	-1592.68148148148	550.962962962963
44329.6040625926	0	1592.681	-1594.13333333333	545.637037037037
44329.6040627083	0	1592.681	-1595.34074074074	539.985185185185
44329.6040628241	0	1595.34	-1596.16296296296	534.674074074074
44329.6040629398	0	1595.34	-1596.82222222222	529.229629629629
44329.6040630556	0	1596.821	-1597.31851851852	523.837037037037
44329.6040631713	0	1596.821	-1597.81481481481	518.718518518518
44329.604063287	0	1597.814	-1598.11851851852	513.437037037037
44329.6040634028	0	1597.814	-1598.56296296296	507.977777777778
44329.6040635185	0	1598.562	-1599.51851851852	502.755555555555
44329.6040636343	0	1598.562	-1600.7037037037	497.548148148148
44329.60406375	0	1600.703	-1602.03703703704	492.822222222222
44329.6040638657	0	1600.703	-1603.45185185185	488.222222222222
44329.6040639815	0	1603.451	-1605.36296296296	483.34074074074
44329.6040640972	0	1603.451	-1607.23703703704	478.844444444444
44329.604064213	0	1607.236	-1609.11111111111	474.777777777777
44329.6040643287	0	1607.236	-1611.13333333333	470.651851851852
44329.6040644444	0	1611.132	-1613.42222222222	466.674074074074
44329.6040645602	0	1611.132	-1615.8	462.903703703703
44329.6040646759	0	1615.799	-1618.42222222222	459.014814814815
44329.6040647917	0	1615.799	-1621.58518518518	454.792592592592
44329.6040649074	0	1621.584	-1624.97777777778	450.74074074074
44329.6040650232	0	1621.584	-1628.31851851852	446.666666666666
44329.6040651389	0	1628.317	-1631.95555555555	442.585185185185
44329.6040652546	0	1628.317	-1635.62962962963	438.97037037037
44329.6040653704	0	1635.628	-1639.40740740741	435.414814814815
44329.6040654861	0	1635.628	-1641.9037037037	432.837037037037
44329.6040656019	0	1641.902	-1645.25185185185	429.266666666666
44329.6040657176	0	1641.902	-1648.75555555555	425.362962962963
44329.6040658333	0	1648.754	-1652.45925925926	421.037037037037
44329.6040659491	0	1648.754	-1656.08148148148	416.503703703703
44329.6040660648	0	1656.08	-1659.84444444444	411.748148148148
44329.6040661806	0	1656.08	-1663.36296296296	407.088888888889
44329.6040662963	0	1663.361	-1666.51111111111	402.688888888889
44329.604066412	0	1663.361	-1669.51111111111	398.429629629629
44329.6040665278	0	1669.509	-1672.3037037037	394.325925925926
44329.6040666435	0	1669.509	-1675.13333333333	390.355555555555
44329.6040667593	0	1675.131	-1677.94814814815	386.496296296296
44329.604066875	0	1675.131	-1680.71111111111	382.859259259259
44329.6040669907	0	1680.709	-1683.35555555555	379.325925925926
44329.6040671065	0	1680.709	-1686.06666666667	375.666666666666
44329.6040672222	0	1686.065	-1688.7037037037	372.133333333333
44329.604067338	0	1686.065	-1691.14814814815	368.807407407407
44329.6040674537	0	1691.146	-1693.86666666667	365.451851851852
44329.6040675694	0	1691.146	-1696.45925925926	362.140740740741
44329.6040676852	0	1696.457	-1699.05185185185	358.792592592592
44329.6040678009	0	1696.457	-1701.31111111111	355.629629629629
44329.6040679167	0	1701.309	-1703.74074074074	352.155555555555
44329.6040680324	0	1701.309	-1706.07407407407	348.637037037037
44329.6040681481	0	1706.072	-1708.34814814815	344.933333333333
44329.6040682639	0	1706.072	-1710.40740740741	341.251851851852
44329.6040683796	0	1710.405	-1712.41481481481	337.392592592592
44329.6040684954	0	1710.405	-1714.26666666667	333.385185185185
44329.6040686111	0	1714.264	-1715.88148148148	329.518518518518
44329.6040687269	0	1714.264	-1717.25185185185	325.481481481481
44329.6040688426	0	1717.249	-1718.20740740741	321.57037037037
44329.6040689583	0	1717.249	-1718.99259259259	317.785185185185
44329.6040690741	0	1718.99	-1719.71851851852	314.177777777778
44329.6040691898	0	1718.99	-1720.55555555555	310.807407407407
44329.6040693056	0	1720.553	-1721.5037037037	307.533333333333
44329.6040694213	0	1720.553	-1722.38518518518	304.481481481481
44329.604069537	0	1722.383	-1723.2	301.496296296296
44329.6040696528	0	1722.383	-1723.96296296296	298.429629629629
44329.6040697685	0	1723.961	-1724.4	295.748148148148
44329.6040698843	0	1723.961	-1724.77777777778	292.829629629629
44329.60407	0	1724.776	-1725.25925925926	289.97037037037
44329.6040701157	0	1724.776	-1725.74814814815	287.074074074074
44329.6040702315	0	1725.746	-1726.02222222222	284.177777777778
44329.6040703472	0	1725.746	-1726.24444444444	281.325925925926
44329.604070463	0	1726.242	-1726.33333333333	278.488888888889
44329.6040705787	0	1726.242	-1726.73333333333	275.303703703704
44329.6040706944	0	1726.731	-1727.21481481481	271.814814814815
44329.6040708102	0	1726.731	-1727.82222222222	267.948148148148
44329.6040709259	0	1727.82	-1728.41481481481	264.703703703704
44329.6040710417	0	1727.82	-1729.22222222222	261
44329.6040711574	0	1729.22	-1730.11851851852	257.555555555555
44329.6040712731	0	1729.22	-1731.28148148148	253.814814814815
44329.6040713889	0	1731.279	-1732.33333333333	250.185185185185
44329.6040715046	0	1731.279	-1733.65925925926	246.288888888889
44329.6040716204	0	1733.657	-1735.17037037037	242.237037037037
44329.6040717361	0	1733.657	-1736.64444444444	238.42962962963
44329.6040718518	0	1736.642	-1738.39259259259	234.325925925926
44329.6040719676	0	1736.642	-1740.22962962963	230.155555555556
44329.6040720833	0	1740.227	-1741.87407407407	225.933333333333
44329.6040721991	0	1740.227	-1743.45185185185	221.837037037037
44329.6040723148	0	1743.449	-1745.16296296296	217.614814814815
44329.6040724306	0	1743.449	-1746.79259259259	213.266666666667
44329.6040725463	0	1746.79	-1747.82962962963	209.459259259259
44329.604072662	0	1746.79	-1749.06666666667	205.311111111111
44329.6040727778	0	1749.064	-1750.06666666667	200.881481481481
44329.6040728935	0	1749.064	-1751.13333333333	196.777777777778
44329.6040730093	0	1751.131	-1752.15555555555	191.948148148148
44329.604073125	0	1751.131	-1753.0962962963	187.740740740741
44329.6040732407	0	1753.094	-1753.4962962963	184.140740740741
44329.6040733565	0	1753.094	-1754.54074074074	179.103703703704
44329.6040734722	0	1754.538	-1755.58518518518	174.948148148148
44329.604073588	0	1754.538	-1756.65925925926	169.911111111111
44329.6040737037	0	1756.657	-1757.73333333333	164.896296296296
44329.6040738194	0	1756.657	-1758.77777777778	159.859259259259
44329.6040739352	0	1758.776	-1760.17777777778	154.718518518518
44329.6040740509	0	1758.776	-1761.22222222222	149.82962962963
44329.6040741667	0	1761.22	-1762.24444444444	144.733333333333
44329.6040742824	0	1761.22	-1763.18518518518	139.392592592593
44329.6040743982	0	1763.183	-1763.6	133.866666666667
44329.6040745139	0	1763.183	-1763.83703703704	128.088888888889
44329.6040746296	0	1763.835	-1764	122.37037037037
44329.6040747454	0	1763.835	-1764.0962962963	116.948148148148
44329.6040748611	0	1764.094	-1764.40740740741	111.6
44329.6040749769	0	1764.094	-1764.71851851852	106.459259259259
44329.6040750926	0	1764.716	-1765.31111111111	101.762962962963
44329.6040752083	0	1764.716	-1766.28888888889	97.2518518518519
44329.6040753241	0	1766.286	-1767.68148148148	93.1259259259259
44329.6040754398	0	1766.286	-1769.42222222222	88.8074074074074
44329.6040755556	0	1769.419	-1771.26666666667	84.5925925925926
44329.6040756713	0	1769.419	-1773.13333333333	80.6296296296296
44329.604075787	0	1773.13	-1775.19259259259	76.6444444444444
44329.6040759028	0	1773.13	-1777.25925925926	72.5407407407407
44329.6040760185	0	1777.256	-1779.32592592592	68.5481481481482
44329.6040761343	0	1777.256	-1781.61481481481	64.637037037037
44329.60407625	0	1781.612	-1784.17037037037	60.562962962963
44329.6040763657	0	1781.612	-1786.6	56.6962962962963
44329.6040764815	0	1786.597	-1789.08148148148	52.9555555555556
44329.6040765972	0	1786.597	-1791.81481481481	49.2888888888889
44329.604076713	0	1791.812	-1794.32592592592	45.4074074074074
44329.6040768287	0	1791.812	-1796.83703703704	41.6888888888889
44329.6040769444	0	1796.834	-1799.14074074074	37.8222222222222
44329.6040770602	0	1796.834	-1801.42222222222	33.7333333333333
44329.6040771759	0	1801.419	-1803.91851851852	29.8592592592593
44329.6040772917	0	1801.419	-1806.37777777778	25.8888888888889
44329.6040774074	0	1806.375	-1808.62962962963	22.1037037037037
44329.6040775231	0	1806.375	-1810.84444444444	18.3703703703704
44329.6040776389	0	1810.842	-1812.95555555555	14.5333333333333
44329.6040777546	0	1810.842	-1814.85925925926	10.6
44329.6040778704	0	1814.857	-1816.86666666667	6.35555555555556
44329.6040779861	0	1814.857	-1818.5037037037	2.14814814814816
44329.6040781019	0	1818.501	-1820.26666666667	-2.21481481481481
44329.6040782176	0	1818.501	-1822	-6.72592592592592
44329.6040783333	0	1821.997	-1823.76296296296	-11.2148148148148
44329.6040784491	0	1821.997	-1825.25185185185	-15.5555555555556
44329.6040785648	0	1825.249	-1826.74074074074	-19.8962962962963
44329.6040786806	0	1825.249	-1828.28888888889	-23.7851851851852
44329.6040787963	0	1828.286	-1829.82222222222	-27.9481481481481
44329.604078912	0	1828.286	-1831.45925925926	-32.0444444444444
44329.6040790278	0	1831.456	-1833.14814814815	-36.1333333333333
44329.6040791435	0	1831.456	-1834.65925925926	-40.3037037037037
44329.6040792593	0	1834.656	-1836.03703703704	-44.4888888888889
44329.604079375	0	1834.656	-1837.31851851852	-48.7481481481481
44329.6040794907	0	1837.315	-1838.26666666667	-53.1925925925926
44329.6040796065	0	1837.315	-1839.13333333333	-57.8814814814815
44329.6040797222	0	1839.13	-1839.68148148148	-61.7037037037037
44329.604079838	0	1839.13	-1840.19259259259	-65.8888888888889
44329.6040799537	0	1840.189	-1840.82962962963	-70.1037037037037
44329.6040800694	0	1840.189	-1841.45185185185	-74.1259259259259
44329.6040801852	0	1841.448	-1842.20740740741	-78.1925925925926
44329.6040803009	0	1841.448	-1842.97777777778	-82.2962962962963
44329.6040804167	0	1842.974	-1843.56296296296	-86.237037037037
44329.6040805324	0	1842.974	-1844.14074074074	-90.1259259259259
44329.6040806481	0	1844.137	-1845.05185185185	-94.2444444444444
44329.6040807639	0	1844.137	-1846.25925925926	-98.1925925925926
44329.6040808796	0	1846.256	-1847.57777777778	-102.17037037037
44329.6040809954	0	1846.256	-1849.42962962963	-106.614814814815
44329.6040811111	0	1849.426	-1851.26666666667	-110.859259259259
44329.6040812269	0	1849.426	-1853.13333333333	-115.118518518518
44329.6040813426	0	1853.13	-1855.11111111111	-119.340740740741
44329.6040814583	0	1853.13	-1857.15555555555	-123.57037037037
44329.6040815741	0	1857.152	-1859.28148148148	-127.696296296296
44329.6040816898	0	1857.152	-1861.3037037037	-131.525925925926
44329.6040818056	0	1861.3	-1863.29629629629	-135.444444444444
44329.6040819213	0	1861.3	-1865.37777777778	-139.777777777778
44329.604082037	0	1865.374	-1867.22222222222	-143.918518518519
44329.6040821528	0	1865.374	-1869.11851851852	-148.422222222222
44329.6040822685	0	1869.115	-1870.8	-152.925925925926
44329.6040823843	0	1869.115	-1872.11851851852	-157.2
44329.6040825	0	1872.115	-1873.7037037037	-161.607407407407
44329.6040826157	0	1872.115	-1875.01481481481	-166.177777777778
44329.6040827315	0	1875.011	-1876.25185185185	-170.748148148148
44329.6040828472	0	1875.011	-1877.17037037037	-175.318518518519
44329.604082963	0	1877.167	-1878.02222222222	-179.903703703704
44329.6040830787	0	1877.167	-1878.91111111111	-184.725925925926
44329.6040831944	0	1878.908	-1879.57037037037	-189.162962962963
44329.6040833102	0	1878.908	-1880.74814814815	-193.896296296296
44329.6040834259	0	1880.745	-1881.93333333333	-198
44329.6040835417	0	1880.745	-1883.40740740741	-202.585185185185
44329.6040836574	0	1883.404	-1884.85185185185	-206.874074074074
44329.6040837731	0	1883.404	-1886.53333333333	-211.162962962963
44329.6040838889	0	1886.53	-1888.14814814815	-215.725925925926
44329.6040840046	0	1886.53	-1889.62222222222	-219.785185185185
44329.6040841204	0	1889.619	-1891.37037037037	-224.325925925926
44329.6040842361	0	1889.619	-1893.21481481481	-228.955555555556
44329.6040843518	0	1893.212	-1895.08148148148	-233.614814814815
44329.6040844676	0	1893.212	-1896.74814814815	-238.037037037037
44329.6040845833	0	1896.745	-1898.47407407407	-242.807407407407
44329.6040846991	0	1896.745	-1900.37037037037	-247.785185185185
44329.6040848148	0	1900.367	-1902.21481481481	-252.740740740741
44329.6040849306	0	1900.367	-1904.12592592592	-257.703703703704
44329.6040850463	0	1904.123	-1905.78518518518	-262.2
44329.604085162	0	1904.123	-1907.65925925926	-266.666666666667
44329.6040852778	0	1907.656	-1909.37777777778	-271.4
44329.6040853935	0	1907.656	-1911.28148148148	-275.903703703704
44329.6040855093	0	1911.278	-1913.11851851852	-280.540740740741
44329.604085625	0	1911.278	-1914.69629629629	-284.962962962963
44329.6040857407	0	1914.693	-1916.35555555555	-289.525925925926
44329.6040858565	0	1914.693	-1918.25925925926	-294.525925925926
44329.6040859722	0	1918.256	-1919.85185185185	-298.777777777778
44329.604086088	0	1918.256	-1921.69629629629	-303.792592592593
44329.6040862037	0	1921.693	-1923.6	-308.881481481481
44329.6040863194	0	1921.693	-1925.56296296296	-314.17037037037
44329.6040864352	0	1925.56	-1927.34814814815	-319.103703703704
44329.6040865509	0	1925.56	-1929.34074074074	-323.948148148148
44329.6040866667	0	1929.338	-1931.35555555555	-328.911111111111
44329.6040867824	0	1929.338	-1933.39259259259	-334.022222222222
44329.6040868982	0	1933.39	-1935.52592592592	-339.207407407407
44329.6040870139	0	1933.39	-1937.59259259259	-344.548148148148
44329.6040871296	0	1937.59	-1939.31851851852	-349.82962962963
44329.6040872454	0	1937.59	-1940.72592592592	-354.933333333333
44329.6040873611	0	1940.723	-1941.81481481481	-360.222222222222
44329.6040874769	0	1940.723	-1942.88888888889	-365.651851851852
44329.6040875926	0	1942.886	-1944.02962962963	-370.977777777778
44329.6040877083	0	1942.886	-1944.66666666666	-376.444444444444
44329.6040878241	0	1944.664	-1945.20740740741	-381.874074074074
44329.6040879398	0	1944.664	-1945.91111111111	-387.333333333333
44329.6040880556	0	1945.908	-1946.45185185185	-392.096296296296
44329.6040881713	0	1945.908	-1947.16296296296	-397.348148148148
44329.604088287	0	1947.16	-1947.89629629629	-402.414814814815
44329.6040884028	0	1947.16	-1949.12592592592	-407.97037037037
44329.6040885185	0	1949.123	-1950.08148148148	-413.333333333333
44329.6040886343	0	1949.123	-1951.40740740741	-418.822222222222
44329.60408875	0	1951.404	-1952.60740740741	-424.185185185185
44329.6040888657	0	1951.404	-1953.97777777778	-429.888888888889
44329.6040889815	0	1953.974	-1955.22222222222	-435.392592592592
44329.6040890972	0	1953.974	-1956.47407407407	-440.725925925926
44329.604089213	0	1956.47	-1957.76296296296	-446.088888888889
44329.6040893287	0	1956.47	-1959.24444444444	-451.488888888889
44329.6040894444	0	1959.24	-1960.58518518518	-456.896296296296
44329.6040895602	0	1959.24	-1961.99259259259	-462.555555555555
44329.6040896759	0	1961.988	-1963.4	-468.229629629629
44329.6040897917	0	1961.988	-1964.88148148148	-473.874074074074
44329.6040899074	0	1964.877	-1965.97777777778	-479.029629629629
44329.6040900231	0	1964.877	-1967.17777777778	-484.377777777778
44329.6040901389	0	1967.173	-1968.62222222222	-489.859259259259
44329.6040902546	0	1967.173	-1969.99259259259	-494.903703703704
44329.6040903704	0	1969.988	-1971.62962962963	-500.037037037037
44329.6040904861	0	1969.988	-1971.72592592592	-504.385185185185
44329.6040906019	0	1971.721	-1973.42962962963	-509.644444444444
44329.6040907176	0	1971.721	-1975.25185185185	-515.029629629629
44329.6040908333	0	1975.247	-1976.63703703704	-519.562962962963
44329.6040909491	0	1975.247	-1978.03703703704	-524.681481481481
44329.6040910648	0	1978.032	-1979.39259259259	-530.014814814815
44329.6040911806	0	1978.032	-1980.7037037037	-535.414814814815
44329.6040912963	0	1980.699	-1981.87407407407	-540.925925925926
44329.604091412	0	1980.699	-1982.94814814815	-545.451851851852
44329.6040915278	0	1982.943	-1983.74814814815	-549.74074074074
44329.6040916435	0	1982.943	-1984.19259259259	-554.429629629629
44329.6040917593	0	1984.187	-1984.77037037037	-559.955555555555
44329.604091875	0	1984.187	-1985.04444444444	-565.562962962963
44329.6040919907	0	1985.039	-1985.2	-571.362962962963
44329.6040921065	0	1985.039	-1985.25185185185	-577.037037037037
44329.6040922222	0	1985.246	-1985.24444444444	-582.792592592592
44329.604092338	0	1985.246	-1985.14074074074	-588.851851851852
44329.6040924537	0	1985.135	-1985.14814814815	-593.829629629629
44329.6040925694	0	1985.135	-1985.14814814815	-598
44329.6040926852	0	1985.142	-1985.1037037037	-603.466666666666
44329.6040928009	0	1985.142	-1984.93333333333	-608.511111111111
44329.6040929167	0	1984.927	-1984.91111111111	-613.37037037037
44329.6040930324	0	1984.927	-1985.11111111111	-618.059259259259
44329.6040931481	0	1985.105	-1985.42962962963	-622.451851851852
44329.6040932639	0	1985.105	-1985.97777777778	-626.696296296296
44329.6040933796	0	1985.972	-1986.85925925926	-630.696296296296
44329.6040934954	0	1985.972	-1988.37777777778	-634.733333333333
44329.6040936111	0	1985.972	-1990.22222222222	-638.503703703703
44329.6040937269	0	1988.372	-1992.42222222222	-642.414814814815
44329.6040938426	0	1988.372	-1994.91111111111	-646.103703703703
44329.6040939583	0	1994.905	-1997.53333333333	-649.637037037037
44329.6040940741	0	1994.905	-2000.35555555555	-653.155555555555
44329.6040941898	0	2000.349	-2002.94074074074	-656.296296296296
44329.6040943056	0	2000.349	-2005.85185185185	-659.681481481481
44329.6040944213	0	2005.845	-2008.88148148148	-662.948148148148
44329.604094537	0	2005.845	-2011.98518518518	-666.118518518518
44329.6040946528	0	2011.978	-2014.12592592592	-668.133333333333
44329.6040947685	0	2011.978	-2017.65185185185	-671.385185185185
44329.6040948843	0	2017.645	-2021.17777777778	-674.488888888888
44329.604095	0	2017.645	-2024.54814814815	-677.2
44329.6040951157	0	2024.541	-2027.79259259259	-679.859259259259
44329.6040952315	0	2024.541	-2030.88888888889	-682.429629629629
44329.6040953472	0	2030.882	-2033.72592592593	-684.696296296296
44329.604095463	0	2030.882	-2036.34814814815	-686.874074074074
44329.6040955787	0	2036.341	-2038.75555555555	-689.044444444444
44329.6040956944	0	2036.341	-2040.86666666667	-691.274074074074
44329.6040958102	0	2040.86	-2042.9037037037	-693.725925925925
44329.6040959259	0	2040.86	-2044.61481481481	-695.992592592592
44329.6040960417	0	2044.608	-2046.07407407407	-698.118518518518
44329.6040961574	0	2044.608	-2047.38518518518	-700.007407407407
44329.6040962731	0	2047.378	-2048.68888888889	-701.718518518518
44329.6040963889	0	2047.378	-2050	-703.207407407407
44329.6040965046	0	2049.993	-2051.13333333333	-704.333333333333
44329.6040966204	0	2049.993	-2052.4	-705.355555555555
44329.6040967361	0	2052.393	-2053.97037037037	-706.451851851851
44329.6040968519	0	2052.393	-2055.63703703704	-707.414814814814
44329.6040969676	0	2055.63	-2057.53333333333	-708.377777777777
44329.6040970833	0	2055.63	-2059.6	-709.392592592592
44329.6040971991	0	2059.593	-2061.63703703704	-710.414814814814
44329.6040973148	0	2059.593	-2063.46666666667	-711.214814814814
44329.6040974306	0	2063.46	-2065.5037037037	-712.207407407407
44329.6040975463	0	2063.46	-2067.44444444444	-713.133333333333
44329.604097662	0	2067.438	-2069.3037037037	-713.962962962962
44329.6040977778	0	2067.438	-2071.37777777778	-714.792592592592
44329.6040978935	0	2071.371	-2073.22962962963	-715.592592592592
44329.6040980093	0	2071.371	-2074.94074074074	-716.481481481481
44329.604098125	0	2074.934	-2076.31851851852	-717.414814814814
44329.6040982407	0	2074.934	-2077.31851851852	-718.37037037037
44329.6040983565	0	2077.312	-2077.87407407407	-719.155555555555
44329.6040984722	0	2077.312	-2078.21481481481	-719.792592592592
44329.604098588	0	2078.208	-2078.44444444444	-720.518518518518
44329.6040987037	0	2078.208	-2078.61481481481	-721.437037037037
44329.6040988194	0	2078.608	-2078.77777777778	-722.37037037037
44329.6040989352	0	2078.608	-2078.98518518518	-723.177777777777
44329.6040990509	0	2078.978	-2079.37777777778	-724.044444444444
44329.6040991667	0	2078.978	-2079.74074074074	-725.007407407407
44329.6040992824	0	2079.734	-2080.11111111111	-725.881481481481
44329.6040993982	0	2079.734	-2080.45185185185	-726.903703703703
44329.6040995139	0	2080.445	-2080.85185185185	-728.111111111111
44329.6040996296	0	2080.445	-2081.26666666667	-729.377777777777
44329.6040997454	0	2081.26	-2081.74074074074	-730.666666666666
44329.6040998611	0	2081.26	-2082.17037037037	-732.259259259259
44329.6040999769	0	2082.164	-2082.65185185185	-733.807407407407
44329.6041000926	0	2082.164	-2083.27407407407	-735.407407407407
44329.6041002083	0	2083.268	-2083.93333333333	-737.244444444444
44329.6041003241	0	2083.268	-2084.52592592592	-739.251851851851
44329.6041004398	0	2084.52	-2084.8962962963	-741.474074074074
44329.6041005556	0	2084.52	-2085.17037037037	-743.748148148148
44329.6041006713	0	2085.164	-2085.47407407407	-746.244444444444
44329.604100787	0	2085.164	-2085.88888888889	-748.918518518518
44329.6041009028	0	2085.883	-2086.39259259259	-751.607407407407
44329.6041010185	0	2085.883	-2086.81481481481	-754.296296296296
44329.6041011343	0	2086.809	-2087.17037037037	-756.925925925925
44329.60410125	0	2086.809	-2087.46666666667	-759.918518518518
44329.6041013657	0	2087.461	-2087.66666666667	-763.088888888888
44329.6041014815	0	2087.461	-2087.71851851852	-766.466666666666
44329.6041015972	0	2087.713	-2087.65925925926	-769.948148148148
44329.604101713	0	2087.713	-2087.57777777778	-773.674074074074
44329.6041018287	0	2087.572	-2087.48888888889	-777.511111111111
44329.6041019444	0	2087.572	-2087.4	-781.474074074074
44329.6041020602	0	2087.394	-2087.42222222222	-785.599999999999
44329.6041021759	0	2087.394	-2087.63703703704	-789.748148148148
44329.6041022917	0	2087.631	-2087.89629629629	-793.992592592592
44329.6041024074	0	2087.631	-2088.18518518518	-798.177777777777
44329.6041025231	0	2088.179	-2088.32592592592	-802.488888888888
44329.6041026389	0	2088.179	-2088.54814814815	-806.674074074074
44329.6041027546	0	2088.542	-2088.63703703704	-810.911111111111
44329.6041028704	0	2088.542	-2088.64444444444	-815.237037037037
44329.6041029861	0	2088.638	-2088.62962962963	-819.54074074074
44329.6041031019	0	2088.638	-2088.62962962963	-823.748148148148
44329.6041032176	0	2088.623	-2088.63703703704	-828.074074074074
44329.6041033333	0	2088.623	-2088.63703703704	-832.274074074074
44329.6041034491	0	2088.63	-2088.74074074074	-836.54074074074
44329.6041035648	0	2088.63	-2088.99259259259	-840.837037037037
44329.6041036806	0	2088.986	-2089.42962962963	-845.081481481481
44329.6041037963	0	2088.986	-2090.13333333333	-849.133333333333
44329.604103912	0	2090.127	-2091.47407407407	-853.414814814814
44329.6041040278	0	2090.127	-2093.21481481481	-857.637037037037
44329.6041041435	0	2093.208	-2095.28148148148	-861.755555555555
44329.6041042593	0	2093.208	-2097.71111111111	-865.881481481481
44329.604104375	0	2097.704	-2099.6962962963	-868.866666666666
44329.6041044907	0	2097.704	-2102.02222222222	-872.407407407407
44329.6041046065	0	2102.015	-2104.59259259259	-876.081481481481
44329.6041047222	0	2102.015	-2106.96296296296	-879.666666666666
44329.604104838	0	2106.956	-2109.02962962963	-883.385185185185
44329.6041049537	0	2106.956	-2110.91111111111	-887.348148148148
44329.6041050694	0	2110.904	-2112.60740740741	-891.325925925925
44329.6041051852	0	2110.904	-2113.99259259259	-895.096296296296
44329.6041053009	0	2113.985	-2115.23703703704	-898.851851851851
44329.6041054167	0	2113.985	-2116.39259259259	-902.437037037037
44329.6041055324	0	2116.385	-2117.83703703704	-906.207407407407
44329.6041056481	0	2116.385	-2119.3037037037	-909.829629629629
44329.6041057639	0	2119.296	-2120.79259259259	-913.34074074074
44329.6041058796	0	2119.296	-2122.31851851852	-916.733333333333
44329.6041059954	0	2122.311	-2124.1037037037	-920.266666666666
44329.6041061111	0	2122.311	-2125.93333333333	-923.637037037037
44329.6041062268	0	2125.926	-2127.79259259259	-926.985185185185
44329.6041063426	0	2125.926	-2129.71851851852	-930.281481481481
44329.6041064583	0	2129.711	-2131.69629629629	-933.437037037037
44329.6041065741	0	2129.711	-2133.62962962963	-936.696296296296
44329.6041066898	0	2133.622	-2135.61481481481	-940.111111111111
44329.6041068056	0	2133.622	-2137.57037037037	-943.614814814814
44329.6041069213	0	2137.563	-2139.48888888889	-947.17037037037
44329.604107037	0	2137.563	-2141.45925925926	-950.896296296296
44329.6041071528	0	2141.452	-2143.3037037037	-954.718518518518
44329.6041072685	0	2141.452	-2145.1037037037	-958.637037037037
44329.6041073843	0	2145.096	-2146.76296296296	-962.54074074074
44329.6041075	0	2145.096	-2148.23703703704	-966.488888888888
44329.6041076157	0	2148.229	-2149.39259259259	-970.466666666666
44329.6041077315	0	2148.229	-2150.2	-974.562962962962
44329.6041078472	0	2150.192	-2150.73333333333	-978.799999999999
44329.604107963	0	2150.192	-2151.18518518518	-983.125925925925
44329.6041080787	0	2151.177	-2151.52592592592	-987.399999999999
44329.6041081944	0	2151.177	-2151.97037037037	-991.599999999999
44329.6041083102	0	2151.962	-2152.39259259259	-995.8
44329.6041084259	0	2151.962	-2152.88148148148	-1000.11111111111
44329.6041085417	0	2152.873	-2153.55555555555	-1004.4
44329.6041086574	0	2152.873	-2154.42962962963	-1008.65185185185
44329.6041087732	0	2154.421	-2155.54814814815	-1012.7037037037
44329.6041088889	0	2154.421	-2156.76296296296	-1016.57037037037
44329.6041090046	0	2156.754	-2158.2962962963	-1020.58518518518
44329.6041091204	0	2156.754	-2159.94074074074	-1024.68888888889
44329.6041092361	0	2159.932	-2161.67407407407	-1028.9037037037
44329.6041093519	0	2159.932	-2163.46666666667	-1033.20740740741
44329.6041094676	0	2163.458	-2165.07407407407	-1037.37777777778
44329.6041095833	0	2163.458	-2166.57777777778	-1041.47407407407
44329.6041096991	0	2166.569	-2168.02962962963	-1045.77037037037
44329.6041098148	0	2166.569	-2168.94074074074	-1049.85925925926
44329.6041099306	0	2168.932	-2169.94074074074	-1054.28888888889
44329.6041100463	0	2168.932	-2170.68148148148	-1058.63703703704
44329.604110162	0	2170.673	-2171.46666666667	-1063.11851851852
44329.6041102778	0	2170.673	-2172.25925925926	-1067.45925925926
44329.6041103935	0	2172.251	-2173.36296296296	-1071.56296296296
44329.6041105093	0	2172.251	-2174.80740740741	-1075.68888888889
44329.604110625	0	2174.799	-2176.3037037037	-1079.6
44329.6041107407	0	2174.799	-2178.04444444444	-1083.62222222222
44329.6041108565	0	2178.036	-2179.89629629629	-1087.5037037037
44329.6041109722	0	2178.036	-2181.85185185185	-1091.31851851852
44329.604111088	0	2181.843	-2183.82962962963	-1095.13333333333
44329.6041112037	0	2181.843	-2185.91111111111	-1098.97777777778
44329.6041113194	0	2185.902	-2187.97777777778	-1102.7037037037
44329.6041114352	0	2185.902	-2190.11111111111	-1106.45925925926
44329.6041115509	0	2190.102	-2192.19259259259	-1110
44329.6041116667	0	2190.102	-2194.28148148148	-1113.43703703704
44329.6041117824	0	2194.272	-2196.42222222222	-1116.98518518518
44329.6041118981	0	2194.272	-2198.6	-1120.72592592592
44329.6041120139	0	2198.591	-2200.65925925926	-1124.66666666667
44329.6041121296	0	2198.591	-2202.65185185185	-1128.54814814815
44329.6041122454	0	2202.643	-2204.54814814815	-1132.59259259259
44329.6041123611	0	2202.643	-2206.34074074074	-1136.55555555555
44329.6041124769	0	2206.332	-2208.13333333333	-1140.65925925926
44329.6041125926	0	2206.332	-2209.79259259259	-1144.64444444444
44329.6041127083	0	2209.784	-2211.56296296296	-1148.8
44329.6041128241	0	2209.784	-2213.45925925926	-1153.0962962963
44329.6041129398	0	2213.451	-2215.48148148148	-1157.17037037037
44329.6041130556	0	2213.451	-2217.37037037037	-1161.2
44329.6041131713	0	2217.362	-2219.37037037037	-1165.31851851852
44329.604113287	0	2217.362	-2221.33333333333	-1169.34814814815
44329.6041134028	0	2221.325	-2223.51111111111	-1173.48888888889
44329.6041135185	0	2221.325	-2225.72592592593	-1177.62962962963
44329.6041136343	0	2225.718	-2227.85925925926	-1181.68888888889
44329.60411375	0	2225.718	-2229.83703703704	-1185.75555555555
44329.6041138657	0	2229.829	-2231.82222222222	-1190.20740740741
44329.6041139815	0	2229.829	-2233.56296296296	-1194.63703703704
44329.6041140972	0	2233.555	-2235.08148148148	-1199.40740740741
44329.604114213	0	2233.555	-2236.38518518519	-1204.31851851852
44329.6041143287	0	2236.377	-2237.47407407407	-1208.88888888889
44329.6041144444	0	2236.377	-2238.23703703704	-1213.85925925926
44329.6041145602	0	2238.229	-2238.76296296296	-1218.68148148148
44329.6041146759	0	2238.229	-2239.08888888889	-1223.54074074074
44329.6041147917	0	2239.081	-2239.37037037037	-1228.37037037037
44329.6041149074	0	2239.081	-2239.73333333333	-1233.00740740741
44329.6041150231	0	2239.725	-2240.15555555556	-1237.54814814815
44329.6041151389	0	2239.725	-2240.52592592593	-1241.94814814815
44329.6041152546	0	2240.518	-2240.81481481481	-1246.0962962963
44329.6041153704	0	2240.518	-2241.00740740741	-1250.4962962963
44329.6041154861	0	2240.999	-2241.20740740741	-1254.83703703704
44329.6041156019	0	2240.999	-2241.66666666667	-1259.03703703704
44329.6041157176	0	2241.658	-2242.16296296296	-1263.51851851852
44329.6041158333	0	2241.658	-2242.92592592593	-1268.42962962963
44329.6041159491	0	2242.917	-2243.62222222222	-1272.54074074074
44329.6041160648	0	2242.917	-2244.57777777778	-1277.02962962963
44329.6041161806	0	2244.569	-2245.68888888889	-1282.03703703704
44329.6041162963	0	2244.569	-2246.68888888889	-1286.92592592593
44329.604116412	0	2246.68	-2247.60740740741	-1291.91851851852
44329.6041165278	0	2246.68	-2248.31851851852	-1297.02222222222
44329.6041166435	0	2248.31	-2249.05185185185	-1302.22962962963
44329.6041167593	0	2248.31	-2249.82962962963	-1307.23703703704
44329.604116875	0	2249.821	-2250.56296296296	-1312.14814814815
44329.6041169907	0	2249.821	-2251.28148148148	-1317.08888888889
44329.6041171065	0	2251.273	-2252.28148148148	-1321.79259259259
44329.6041172222	0	2251.273	-2253.8	-1327.07407407407
44329.604117338	0	2253.792	-2255.02962962963	-1331.48888888889
44329.6041174537	0	2253.792	-2256.44444444444	-1335.9037037037
44329.6041175694	0	2256.436	-2258.08888888889	-1340.65925925926
44329.6041176852	0	2256.436	-2259.79259259259	-1345.28888888889
44329.6041178009	0	2259.784	-2261.2962962963	-1349.34074074074
44329.6041179167	0	2259.784	-2262.94074074074	-1353.11851851852
44329.6041180324	0	2262.932	-2264.81481481481	-1357.25925925926
44329.6041181481	0	2262.932	-2267.21481481481	-1362.13333333333
44329.6041182639	0	2267.206	-2269.45185185185	-1366.73333333333
44329.6041183796	0	2267.206	-2271.33333333333	-1371.13333333333
44329.6041184954	0	2271.325	-2273.05925925926	-1375.58518518518
44329.6041186111	0	2271.325	-2274.75555555556	-1380.02222222222
44329.6041187268	0	2274.747	-2276.54074074074	-1384.51851851852
44329.6041188426	0	2274.747	-2278.33333333333	-1388.88148148148
44329.6041189583	0	2278.325	-2280.07407407407	-1393.51111111111
44329.6041190741	0	2278.325	-2281.82222222222	-1398.6
44329.6041191898	0	2281.814	-2283	-1402.51111111111
44329.6041193056	0	2281.814	-2284.17037037037	-1406.82962962963
44329.6041194213	0	2284.162	-2284.92592592593	-1411.38518518518
44329.604119537	0	2284.162	-2285.34074074074	-1416.17037037037
44329.6041196528	0	2285.332	-2285.54074074074	-1420.83703703704
44329.6041197685	0	2285.332	-2285.54074074074	-1425.56296296296
44329.6041198843	0	2285.532	-2285.5037037037	-1430.27407407407
44329.60412	0	2285.532	-2285.35555555555	-1435.03703703704
44329.6041201157	0	2285.347	-2285.0962962963	-1439.61481481481
44329.6041202315	0	2285.347	-2284.79259259259	-1443.97777777778
44329.6041203472	0	2284.784	-2284.26666666667	-1448.34074074074
44329.604120463	0	2284.784	-2283.61481481481	-1452.65925925926
44329.6041205787	0	2283.606	-2282.63703703704	-1456.85925925926
44329.6041206944	0	2283.606	-2281.57777777778	-1460.85185185185
44329.6041208102	0	2281.569	-2280.61481481481	-1464.71851851852
44329.6041209259	0	2281.569	-2280.2	-1468.53333333333
44329.6041210417	0	2280.191	-2280.11111111111	-1472.25925925926
44329.6041211574	0	2280.191	-2280.13333333333	-1475.74074074074
44329.6041212732	0	2280.124	-2280.42962962963	-1478.91111111111
44329.6041213889	0	2280.124	-2280.87407407407	-1482.14074074074
44329.6041215046	0	2280.865	-2281.52592592593	-1485.24444444444
44329.6041216204	0	2280.865	-2282.5037037037	-1487.93333333333
44329.6041217361	0	2282.495	-2283.82222222222	-1490.75555555555
44329.6041218519	0	2282.495	-2285.28148148148	-1493.62962962963
44329.6041219676	0	2285.273	-2286.96296296296	-1496.57037037037
44329.6041220833	0	2285.273	-2288.65185185185	-1499.19259259259
44329.6041221991	0	2288.643	-2290.73333333333	-1501.83703703704
44329.6041223148	0	2288.643	-2293.08148148148	-1504.46666666667
44329.6041224306	0	2293.073	-2295.61481481481	-1507.19259259259
44329.6041225463	0	2293.073	-2298.15555555555	-1509.54074074074
44329.604122662	0	2298.147	-2300.77777777778	-1511.67407407407
44329.6041227778	0	2298.147	-2303.73333333333	-1513.8
44329.6041228935	0	2303.725	-2306.7037037037	-1515.76296296296
44329.6041230093	0	2303.725	-2309.67407407407	-1517.66666666667
44329.604123125	0	2309.666	-2312.4962962963	-1519.48888888889
44329.6041232407	0	2309.666	-2314.86666666667	-1520.94074074074
44329.6041233565	0	2314.859	-2317.31851851852	-1522.64444444444
44329.6041234722	0	2314.859	-2319.71111111111	-1524.3037037037
44329.604123588	0	2319.703	-2322.17037037037	-1525.88148148148
44329.6041237037	0	2319.703	-2324.4	-1527.32592592593
44329.6041238194	0	2324.392	-2326.47407407407	-1528.78518518518
44329.6041239352	0	2324.392	-2328.05925925926	-1530.03703703704
44329.6041240509	0	2328.051	-2329.71851851852	-1531.42962962963
44329.6041241667	0	2328.051	-2331.15555555555	-1532.65925925926
44329.6041242824	0	2331.147	-2332.48148148148	-1533.75555555555
44329.6041243981	0	2331.147	-2333.6962962963	-1534.67407407407
44329.6041245139	0	2333.688	-2334.83703703704	-1535.48888888889
44329.6041246296	0	2333.688	-2335.82222222222	-1536.31851851852
44329.6041247454	0	2335.814	-2336.77037037037	-1537.03703703704
44329.6041248611	0	2335.814	-2337.66666666667	-1537.60740740741
44329.6041249769	0	2337.658	-2338.7037037037	-1538.04444444444
44329.6041250926	0	2337.658	-2339.74074074074	-1538.3037037037
44329.6041252083	0	2339.732	-2340.82962962963	-1538.54814814815
44329.6041253241	0	2339.732	-2341.77777777778	-1538.67407407407
44329.6041254398	0	2341.769	-2342.57037037037	-1538.77037037037
44329.6041255556	0	2341.769	-2343.2	-1538.8
44329.6041256713	0	2343.191	-2343.41481481481	-1538.86666666667
44329.604125787	0	2343.191	-2343.56296296296	-1538.8962962963
44329.6041259028	0	2343.554	-2343.55555555555	-1538.8962962963
44329.6041260185	0	2343.554	-2343.38518518518	-1538.87407407407
44329.6041261343	0	2343.376	-2343.14814814815	-1538.87407407407
44329.60412625	0	2343.376	-2342.85185185185	-1538.84444444444
44329.6041263657	0	2342.843	-2342.55555555556	-1538.86666666667
44329.6041264815	0	2342.843	-2342.2962962963	-1538.8962962963
44329.6041265972	0	2342.287	-2342.11851851852	-1538.95555555555
44329.604126713	0	2342.287	-2341.99259259259	-1539.05185185185
44329.6041268287	0	2341.983	-2341.97037037037	-1539.12592592593
44329.6041269444	0	2341.983	-2342.07407407407	-1539.25185185185
44329.6041270602	0	2342.064	-2342.21481481481	-1539.39259259259
44329.6041271759	0	2342.064	-2342.39259259259	-1539.54814814815
44329.6041272917	0	2342.383	-2342.65185185185	-1539.73333333333
44329.6041274074	0	2342.383	-2343.02222222222	-1539.96296296296
44329.6041275231	0	2343.013	-2343.62962962963	-1540.28148148148
44329.6041276389	0	2343.013	-2344.41481481481	-1540.6
44329.6041277546	0	2344.406	-2345.43703703704	-1541.02962962963
44329.6041278704	0	2344.406	-2346.65185185185	-1541.46666666667
44329.6041279861	0	2346.643	-2347.85185185185	-1541.9037037037
44329.6041281019	0	2346.643	-2348.86666666667	-1542.42962962963
44329.6041282176	0	2348.858	-2349.71851851852	-1542.98518518518
44329.6041283333	0	2348.858	-2350.41481481481	-1543.6
44329.6041284491	0	2350.406	-2350.91851851852	-1544.23703703704
44329.6041285648	0	2350.406	-2351.21481481481	-1544.93333333333
44329.6041286806	0	2351.206	-2351.42222222222	-1545.76296296296
44329.6041287963	0	2351.206	-2351.42222222222	-1546.7037037037
44329.604128912	0	2351.413	-2351.34074074074	-1547.68888888889
44329.6041290278	0	2351.413	-2351.17037037037	-1548.73333333333
44329.6041291435	0	2351.161	-2350.87407407407	-1549.77777777778
44329.6041292593	0	2351.161	-2350.47407407407	-1550.8962962963
44329.604129375	0	2350.465	-2350.19259259259	-1551.99259259259
44329.6041294907	0	2350.465	-2350	-1553.03703703704
44329.6041296065	0	2349.991	-2349.65185185185	-1554.31851851852
44329.6041297222	0	2349.991	-2349.32592592593	-1555.55555555555
44329.604129838	0	2349.317	-2349.17037037037	-1556.88888888889
44329.6041299537	0	2349.317	-2349.0962962963	-1558.40740740741
44329.6041300694	0	2349.087	-2349.20740740741	-1560.00740740741
44329.6041301852	0	2349.087	-2349.40740740741	-1561.51851851852
44329.6041303009	0	2349.398	-2349.60740740741	-1563.11111111111
44329.6041304167	0	2349.398	-2349.76296296296	-1564.73333333333
44329.6041305324	0	2349.754	-2349.98518518518	-1566.68888888889
44329.6041306481	0	2349.754	-2350.11111111111	-1568.66666666667
44329.6041307639	0	2350.102	-2350.26666666667	-1570.71851851852
44329.6041308796	0	2350.102	-2350.46666666667	-1572.44444444444
44329.6041309954	0	2350.458	-2350.77777777778	-1574.46666666667
44329.6041311111	0	2350.458	-2351.55555555555	-1576.81481481481
44329.6041312269	0	2351.547	-2352.32592592593	-1579.0962962963
44329.6041313426	0	2351.547	-2353.0962962963	-1581.34074074074
44329.6041314583	0	2353.088	-2353.86666666667	-1583.82962962963
44329.6041315741	0	2353.088	-2354.51851851852	-1586.39259259259
44329.6041316898	0	2354.51	-2355.07407407407	-1589.08888888889
44329.6041318056	0	2354.51	-2355.4962962963	-1591.87407407407
44329.6041319213	0	2355.488	-2355.8	-1594.79259259259
44329.604132037	0	2355.488	-2356.05185185185	-1597.77037037037
44329.6041321528	0	2356.044	-2356.2962962963	-1600.77777777778
44329.6041322685	0	2356.044	-2356.72592592593	-1603.88148148148
44329.6041323843	0	2356.718	-2357.26666666667	-1606.86666666667
44329.6041325	0	2356.718	-2357.80740740741	-1609.88148148148
44329.6041326157	0	2357.799	-2358.6962962963	-1613.15555555555
44329.6041327315	0	2357.799	-2359.78518518519	-1616.40740740741
44329.6041328472	0	2359.777	-2360.9037037037	-1619.59259259259
44329.604132963	0	2359.777	-2361.97037037037	-1622.8
44329.6041330787	0	2361.962	-2362.97777777778	-1625.9037037037
44329.6041331944	0	2361.962	-2364.21481481481	-1629.37037037037
44329.6041333102	0	2364.206	-2365.71111111111	-1632.85925925926
44329.6041334259	0	2364.206	-2367.48148148148	-1636.51111111111
44329.6041335417	0	2367.473	-2369.21481481481	-1640.02962962963
44329.6041336574	0	2367.473	-2371.07407407407	-1643.65925925926
44329.6041337732	0	2371.066	-2372.98518518518	-1647.25925925926
44329.6041338889	0	2371.066	-2375.03703703704	-1650.94814814815
44329.6041340046	0	2375.029	-2377.06666666667	-1654.53333333333
44329.6041341204	0	2375.029	-2378.8962962963	-1658.17037037037
44329.6041342361	0	2378.888	-2380.43703703704	-1661.84444444444
44329.6041343519	0	2378.888	-2381.62222222222	-1665.55555555555
44329.6041344676	0	2381.614	-2382.27407407407	-1669.03703703704
44329.6041345833	0	2381.614	-2382.62222222222	-1672.0962962963
44329.6041346991	0	2382.614	-2382.87407407407	-1675.33333333333
44329.6041348148	0	2382.614	-2383.13333333333	-1678.33333333333
44329.6041349306	0	2383.125	-2383.44444444444	-1681.17777777778
44329.6041350463	0	2383.125	-2383.6962962963	-1683.75555555555
44329.604135162	0	2383.688	-2384.13333333333	-1686.14814814815
44329.6041352778	0	2383.688	-2384.78518518519	-1688.63703703704
44329.6041353935	0	2384.777	-2385.6962962963	-1691.1037037037
44329.6041355093	0	2384.777	-2387.02222222222	-1693.55555555555
44329.604135625	0	2387.014	-2388.51111111111	-1695.85185185185
44329.6041357407	0	2387.014	-2390.23703703704	-1698.11851851852
44329.6041358565	0	2390.229	-2392.28888888889	-1700.40740740741
44329.6041359722	0	2390.229	-2394.37777777778	-1702.62962962963
44329.604136088	0	2394.37	-2396.62962962963	-1704.82222222222
44329.6041362037	0	2394.37	-2399.33333333333	-1707.22962962963
44329.6041363194	0	2399.326	-2402.2	-1709.71111111111
44329.6041364352	0	2399.326	-2405.04444444444	-1712.08148148148
44329.6041365509	0	2405.037	-2408.07407407407	-1714.37037037037
44329.6041366667	0	2405.037	-2411.28148148148	-1716.75555555555
44329.6041367824	0	2411.274	-2414.44444444444	-1718.81481481481
44329.6041368981	0	2411.274	-2418.05925925926	-1721.05185185185
44329.6041370139	0	2418.052	-2421.83703703704	-1723.37037037037
44329.6041371296	0	2418.052	-2425.38518518519	-1725.44444444444
44329.6041372454	0	2425.378	-2429.05185185185	-1727.61481481481
44329.6041373611	0	2425.378	-2432.45185185185	-1729.73333333333
44329.6041374769	0	2432.445	-2435.36296296296	-1731.81481481481
44329.6041375926	0	2432.445	-2437.72592592593	-1733.88148148148
44329.6041377083	0	2437.719	-2439.62962962963	-1735.8
44329.6041378241	0	2437.719	-2441.23703703704	-1737.62962962963
44329.6041379398	0	2441.23	-2442.46666666667	-1739.55555555555
44329.6041380556	0	2441.23	-2443.41481481482	-1741.39259259259
44329.6041381713	0	2443.408	-2444.13333333333	-1743.18518518518
44329.604138287	0	2443.408	-2444.59259259259	-1744.72592592593
44329.6041384028	0	2444.586	-2445.04444444444	-1746.14814814815
44329.6041385185	0	2444.586	-2445.52592592593	-1747.33333333333
44329.6041386343	0	2445.519	-2446.21481481481	-1748.56296296296
44329.60413875	0	2445.519	-2446.8	-1749.88148148148
44329.6041388657	0	2446.793	-2447.52592592593	-1751.19259259259
44329.6041389815	0	2446.793	-2448.26666666667	-1752.51851851852
44329.6041390972	0	2448.26	-2448.93333333333	-1753.93333333333
44329.604139213	0	2448.26	-2449.7037037037	-1755.53333333333
44329.6041393287	0	2449.697	-2450.42962962963	-1757.14814814815
44329.6041394444	0	2449.697	-2451.17777777778	-1758.79259259259
44329.6041395602	0	2451.171	-2451.88148148148	-1760.48148148148
44329.6041396759	0	2451.171	-2452.44444444444	-1762.14814814815
44329.6041397917	0	2452.438	-2452.93333333333	-1763.99259259259
44329.6041399074	0	2452.438	-2453.16296296296	-1765.91851851852
44329.6041400231	0	2453.157	-2453.28148148148	-1767.72592592593
44329.6041401389	0	2453.157	-2453.36296296296	-1769.42222222222
44329.6041402546	0	2453.357	-2453.40740740741	-1771.14814814815
44329.6041403704	0	2453.357	-2453.39259259259	-1772.96296296296
44329.6041404861	0	2453.387	-2453.44444444445	-1774.85925925926
44329.6041406018	0	2453.387	-2453.4	-1776.75555555555
44329.6041407176	0	2453.394	-2453.26666666667	-1778.68888888889
44329.6041408333	0	2453.394	-2453.14074074074	-1780.4962962963
44329.6041409491	0	2453.135	-2453.05925925926	-1782.28888888889
44329.6041410648	0	2453.135	-2452.99259259259	-1784.2
44329.6041411806	0	2452.987	-2453.12592592593	-1786.07407407407
44329.6041412963	0	2452.987	-2453.44444444445	-1787.78518518518
44329.604141412	0	2453.439	-2454.27407407408	-1789.68888888889
44329.6041415278	0	2453.439	-2455.48148148148	-1791.72592592593
44329.6041416435	0	2455.476	-2456.85925925926	-1793.76296296296
44329.6041417593	0	2455.476	-2458.18518518519	-1795.73333333333
44329.604141875	0	2458.18	-2459.54074074074	-1797.82962962963
44329.6041419907	0	2458.18	-2460.92592592593	-1800.02962962963
44329.6041421065	0	2460.921	-2462.01481481482	-1802.20740740741
44329.6041422222	0	2460.921	-2462.79259259259	-1804.17777777778
44329.604142338	0	2462.788	-2463.2962962963	-1806.18518518518
44329.6041424537	0	2462.788	-2463.47407407407	-1808.3037037037
44329.6041425694	0	2463.469	-2463.5037037037	-1810.51851851852
44329.6041426852	0	2463.469	-2463.57777777778	-1812.88148148148
44329.6041428009	0	2463.573	-2463.77037037037	-1815.2962962963
44329.6041429167	0	2463.573	-2464.17777777778	-1817.74814814815
44329.6041430324	0	2464.173	-2464.8	-1820.25185185185
44329.6041431482	0	2464.173	-2465.61481481482	-1822.74074074074
44329.6041432639	0	2465.61	-2466.74074074074	-1825.20740740741
44329.6041433796	0	2465.61	-2468.07407407407	-1827.61481481481
44329.6041434954	0	2468.069	-2469.59259259259	-1830.08148148148
44329.6041436111	0	2468.069	-2471.14814814815	-1832.71111111111
44329.6041437269	0	2471.143	-2472.52592592593	-1835.17777777778
44329.6041438426	0	2471.143	-2473.74074074074	-1837.72592592592
44329.6041439583	0	2473.736	-2474.79259259259	-1840.17037037037
44329.6041440741	0	2473.736	-2475.62962962963	-1842.8
44329.6041441898	0	2475.625	-2476.2	-1845.20740740741
44329.6041443056	0	2475.625	-2476.71111111111	-1847.77777777778
44329.6041444213	0	2476.706	-2477.24444444445	-1850.60740740741
44329.604144537	0	2476.706	-2477.57037037037	-1853.23703703704
44329.6041446528	0	2477.565	-2477.91111111111	-1855.78518518518
44329.6041447685	0	2477.565	-2478.37777777778	-1858.64444444444
44329.6041448843	0	2478.372	-2479.00740740741	-1861.7037037037
44329.604145	0	2478.372	-2479.57037037037	-1864.94814814815
44329.6041451157	0	2479.565	-2480.16296296296	-1868.17037037037
44329.6041452315	0	2479.565	-2480.76296296296	-1871.68148148148
44329.6041453472	0	2480.758	-2481.31111111111	-1875.14074074074
44329.604145463	0	2480.758	-2482.07407407407	-1878.85185185185
44329.6041455787	0	2482.069	-2482.80740740741	-1882.6
44329.6041456944	0	2482.069	-2483.56296296296	-1886.46666666667
44329.6041458102	0	2483.558	-2484.35555555556	-1890.38518518518
44329.6041459259	0	2483.558	-2485.02962962963	-1894.25925925926
44329.6041460417	0	2485.025	-2485.60740740741	-1898.12592592592
44329.6041461574	0	2485.025	-2486.14074074074	-1901.96296296296
44329.6041462731	0	2486.136	-2486.51111111111	-1906.07407407407
44329.6041463889	0	2486.136	-2486.86666666667	-1909.52592592592
44329.6041465046	0	2486.862	-2487.22222222222	-1913.4
44329.6041466204	0	2486.862	-2487.63703703704	-1917.16296296296
44329.6041467361	0	2487.632	-2488	-1920.84444444444
44329.6041468519	0	2487.632	-2488.31111111111	-1924.58518518518
44329.6041469676	0	2488.306	-2488.54814814815	-1928.2
44329.6041470833	0	2488.306	-2488.61481481482	-1932.00740740741
44329.6041471991	0	2488.61	-2488.48148148148	-1935.77037037037
44329.6041473148	0	2488.61	-2488.13333333333	-1939.47407407407
44329.6041474306	0	2488.129	-2487.44444444444	-1943.17777777778
44329.6041475463	0	2488.129	-2486.52592592593	-1946.63703703704
44329.604147662	0	2486.522	-2485.12592592593	-1949.98518518518
44329.6041477778	0	2486.522	-2483.53333333333	-1952.97777777778
44329.6041478935	0	2483.529	-2481.84444444444	-1955.73333333333
44329.6041480093	0	2483.529	-2480.08148148148	-1958.2962962963
44329.604148125	0	2480.077	-2478.37037037037	-1960.66666666667
44329.6041482407	0	2480.077	-2476.97037037037	-1962.85925925926
44329.6041483565	0	2476.966	-2475.97037037037	-1964.88888888889
44329.6041484722	0	2476.966	-2475.4962962963	-1966.55555555555
44329.604148588	0	2475.492	-2475.42962962963	-1968.12592592593
44329.6041487037	0	2475.492	-2475.54814814815	-1969.47407407407
44329.6041488194	0	2475.544	-2475.99259259259	-1970.51111111111
44329.6041489352	0	2475.544	-2476.73333333333	-1971.60740740741
44329.6041490509	0	2476.729	-2477.7037037037	-1972.65185185185
44329.6041491667	0	2476.729	-2478.76296296296	-1973.61481481481
44329.6041492824	0	2478.759	-2480.00740740741	-1974.46666666667
44329.6041493981	0	2478.759	-2481.42962962963	-1975.3037037037
44329.6041495139	0	2481.426	-2482.88888888889	-1976.07407407407
44329.6041496296	0	2481.426	-2484.52592592593	-1976.68148148148
44329.6041497454	0	2484.522	-2486.18518518519	-1977.21481481481
44329.6041498611	0	2484.522	-2487.83703703704	-1977.56296296296
44329.6041499769	0	2487.833	-2489.77037037037	-1977.85925925926
44329.6041500926	0	2487.833	-2491.65925925926	-1978.05925925926
44329.6041502083	0	2491.655	-2493.73333333333	-1978.14814814815
44329.6041503241	0	2491.655	-2496.08888888889	-1978.14074074074
44329.6041504398	0	2496.085	-2498.6	-1978.07407407407
44329.6041505556	0	2496.085	-2501.0962962963	-1977.83703703704
44329.6041506713	0	2501.092	-2503.51111111111	-1977.54814814815
44329.604150787	0	2501.092	-2505.63703703704	-1977.04444444444
44329.6041509028	0	2505.633	-2507.78518518519	-1976.34814814815
44329.6041510185	0	2505.633	-2509.67407407407	-1975.53333333333
44329.6041511343	0	2509.67	-2511.57037037037	-1974.64444444444
44329.60415125	0	2509.67	-2513.20740740741	-1973.66666666667
44329.6041513657	0	2513.203	-2514.40740740741	-1972.77037037037
44329.6041514815	0	2513.203	-2515.08888888889	-1971.82962962963
44329.6041515972	0	2515.084	-2515.23703703704	-1970.97777777778
44329.604151713	0	2515.084	-2515.1037037037	-1970.11111111111
44329.6041518287	0	2515.099	-2514.52592592593	-1968.97037037037
44329.6041519444	0	2515.099	-2513.84444444444	-1967.74074074074
44329.6041520602	0	2513.84	-2513.28148148148	-1966.37037037037
44329.6041521759	0	2513.84	-2512.95555555556	-1964.74074074074
44329.6041522917	0	2512.951	-2512.62222222222	-1962.74814814815
44329.6041524074	0	2512.951	-2512.40740740741	-1960.74074074074
44329.6041525231	0	2512.403	-2512.24444444445	-1958.6
44329.6041526389	0	2512.403	-2512.08148148148	-1956.35555555555
44329.6041527546	0	2512.077	-2511.91851851852	-1954.08148148148
44329.6041528704	0	2512.077	-2511.82222222222	-1951.79259259259
44329.6041529861	0	2511.818	-2511.65925925926	-1949.37037037037
44329.6041531018	0	2511.818	-2511.54074074074	-1946.94074074074
44329.6041532176	0	2511.537	-2511.18518518519	-1944.32592592593
44329.6041533333	0	2511.537	-2510.7037037037	-1941.68148148148
44329.6041534491	0	2510.7	-2509.95555555556	-1939.00740740741
44329.6041535648	0	2510.7	-2509.11111111111	-1936.33333333333
44329.6041536806	0	2509.107	-2508.21481481482	-1933.52592592593
44329.6041537963	0	2509.107	-2507.2962962963	-1930.79259259259
44329.604153912	0	2507.292	-2506.48888888889	-1927.96296296296
44329.6041540278	0	2507.292	-2505.87407407408	-1924.94074074074
44329.6041541435	0	2505.87	-2505.53333333333	-1921.86666666667
44329.6041542593	0	2505.87	-2505.37777777778	-1918.6
44329.604154375	0	2505.374	-2505.21481481482	-1915.05925925926
44329.6041544907	0	2505.374	-2504.94814814815	-1911.43703703704
44329.6041546065	0	2504.944	-2504.51851851852	-1907.65925925926
44329.6041547222	0	2504.944	-2503.94074074074	-1904.02222222222
44329.604154838	0	2503.937	-2503.17777777778	-1900.40740740741
44329.6041549537	0	2503.937	-2502.31111111111	-1896.7037037037
44329.6041550694	0	2502.307	-2501.28148148148	-1893.01481481481
44329.6041551852	0	2502.307	-2500.05925925926	-1889.27407407407
44329.6041553009	0	2500.055	-2498.82222222222	-1885.4962962963
44329.6041554167	0	2500.055	-2497.6	-1881.35555555556
44329.6041555324	0	2497.596	-2496.4	-1877.22962962963
44329.6041556482	0	2497.596	-2495.36296296296	-1873.01481481481
44329.6041557639	0	2495.359	-2494.55555555556	-1868.91111111111
44329.6041558796	0	2495.359	-2493.91111111111	-1864.7037037037
44329.6041559954	0	2493.907	-2493.37777777778	-1860.46666666667
44329.6041561111	0	2493.907	-2492.92592592593	-1856.19259259259
44329.6041562269	0	2492.922	-2492.43703703704	-1851.76296296296
44329.6041563426	0	2492.922	-2491.85925925926	-1847.28148148148
44329.6041564583	0	2491.855	-2491.14074074074	-1842.74814814815
44329.6041565741	0	2491.855	-2490.37777777778	-1838.31111111111
44329.6041566898	0	2490.374	-2489.4962962963	-1833.93333333333
44329.6041568056	0	2490.374	-2488.72592592593	-1829.31851851852
44329.6041569213	0	2488.722	-2488.11111111111	-1824.66666666667
44329.604157037	0	2488.722	-2487.55555555556	-1820.00740740741
44329.6041571528	0	2487.552	-2487.13333333333	-1815.20740740741
44329.6041572685	0	2487.552	-2486.73333333333	-1810.2
44329.6041573843	0	2486.73	-2486.53333333333	-1805.2962962963
44329.6041575	0	2486.73	-2486.38518518519	-1800.46666666667
44329.6041576157	0	2486.382	-2486.27407407407	-1795.74814814815
44329.6041577315	0	2486.382	-2486.56296296296	-1791.02222222222
44329.6041578472	0	2486.56	-2486.92592592593	-1786.08888888889
44329.604157963	0	2486.56	-2487.31111111111	-1781.34814814815
44329.6041580787	0	2487.308	-2487.59259259259	-1776.23703703704
44329.6041581944	0	2487.308	-2487.82222222222	-1771.58518518519
44329.6041583102	0	2487.819	-2487.94814814815	-1766.45185185185
44329.6041584259	0	2487.819	-2488.00740740741	-1761.37037037037
44329.6041585417	0	2488.004	-2487.88888888889	-1756.16296296296
44329.6041586574	0	2488.004	-2487.59259259259	-1751.1037037037
44329.6041587731	0	2487.589	-2487.34074074074	-1746.27407407407
44329.6041588889	0	2487.589	-2487.25925925926	-1741.65185185185
44329.6041590046	0	2487.256	-2487.18518518519	-1736.98518518518
44329.6041591204	0	2487.256	-2487.18518518519	-1732.28888888889
44329.6041592361	0	2487.182	-2487.24444444445	-1727.71111111111
44329.6041593519	0	2487.182	-2487.38518518519	-1722.97037037037
44329.6041594676	0	2487.382	-2487.68888888889	-1718.34074074074
44329.6041595833	0	2487.382	-2488.12592592593	-1713.63703703704
44329.6041596991	0	2488.123	-2488.77777777778	-1709.18518518518
44329.6041598148	0	2488.123	-2489.75555555556	-1704.28888888889
44329.6041599306	0	2489.753	-2490.74814814815	-1700.37777777778
44329.6041600463	0	2489.753	-2491.88148148148	-1696.08148148148
44329.604160162	0	2491.879	-2493.15555555556	-1691.81481481481
44329.6041602778	0	2491.879	-2494.57777777778	-1687.56296296296
44329.6041603935	0	2494.575	-2495.95555555556	-1683.2962962963
44329.6041605093	0	2494.575	-2496.95555555556	-1679.67407407407
44329.604160625	0	2496.953	-2498.27407407408	-1675.52592592593
44329.6041607407	0	2496.953	-2499.54814814815	-1671.39259259259
44329.6041608565	0	2499.546	-2500.78518518519	-1667.14074074074
44329.6041609722	0	2499.546	-2501.88888888889	-1663.02962962963
44329.604161088	0	2501.887	-2502.94814814815	-1659.08888888889
44329.6041612037	0	2501.887	-2503.81481481482	-1654.9037037037
44329.6041613194	0	2503.813	-2504.56296296296	-1650.94074074074
44329.6041614352	0	2503.813	-2505.2	-1647.05185185185
44329.6041615509	0	2505.198	-2505.72592592593	-1643.08888888889
44329.6041616667	0	2505.198	-2506.18518518519	-1639.26666666667
44329.6041617824	0	2506.183	-2506.57777777778	-1635.54074074074
44329.6041618981	0	2506.183	-2506.72592592593	-1631.84444444444
44329.6041620139	0	2506.724	-2506.71111111111	-1628.12592592593
44329.6041621296	0	2506.724	-2506.65925925926	-1624.63703703704
44329.6041622454	0	2506.657	-2506.59259259259	-1621.25925925926
44329.6041623611	0	2506.657	-2506.57037037037	-1618.07407407407
44329.6041624769	0	2506.568	-2506.47407407408	-1615.05925925926
44329.6041625926	0	2506.568	-2506.34074074074	-1612.12592592593
44329.6041627083	0	2506.338	-2506.19259259259	-1609.3037037037
44329.6041628241	0	2506.338	-2506.05185185185	-1606.48888888889
44329.6041629398	0	2506.049	-2505.95555555556	-1603.67407407407
44329.6041630556	0	2506.049	-2505.85925925926	-1600.86666666667
44329.6041631713	0	2505.856	-2505.82222222222	-1598.1037037037
44329.604163287	0	2505.856	-2505.74814814815	-1595.45185185185
44329.6041634028	0	2505.745	-2505.75555555556	-1592.85185185185
44329.6041635185	0	2505.745	-2505.61481481482	-1590.31851851852
44329.6041636343	0	2505.612	-2505.6	-1588.08148148148
44329.60416375	0	2505.612	-2505.45185185185	-1586.00740740741
44329.6041638657	0	2505.449	-2505.24444444445	-1584.02962962963
44329.6041639815	0	2505.449	-2504.94814814815	-1582.04444444444
44329.6041640972	0	2504.945	-2504.6	-1580.06666666667
44329.604164213	0	2504.945	-2504.17777777778	-1578.14814814815
44329.6041643287	0	2504.175	-2503.79259259259	-1576.57037037037
44329.6041644444	0	2504.175	-2503.17777777778	-1574.98518518518
44329.6041645602	0	2503.175	-2502.60740740741	-1573.68888888889
44329.6041646759	0	2503.175	-2502.06666666667	-1572.60740740741
44329.6041647917	0	2502.064	-2501.59259259259	-1571.68148148148
44329.6041649074	0	2502.064	-2501.22962962963	-1570.94074074074
44329.6041650231	0	2501.227	-2501.17037037037	-1570.37037037037
44329.6041651389	0	2501.227	-2501.4	-1569.8962962963
44329.6041652546	0	2501.397	-2502.04444444445	-1569.48888888889
44329.6041653704	0	2501.397	-2502.91111111111	-1569.24444444444
44329.6041654861	0	2502.908	-2504.08888888889	-1568.99259259259
44329.6041656019	0	2502.908	-2505.60740740741	-1568.71111111111
44329.6041657176	0	2505.604	-2507.50370370371	-1568.46666666667
44329.6041658333	0	2505.604	-2509.57777777778	-1568.27407407407
44329.6041659491	0	2509.574	-2511.72592592593	-1568.02962962963
44329.6041660648	0	2509.574	-2514.06666666667	-1567.71851851852
44329.6041661806	0	2514.063	-2516.60740740741	-1567.54074074074
44329.6041662963	0	2514.063	-2519.24444444445	-1567.36296296296
44329.604166412	0	2519.241	-2522.01481481482	-1567.20740740741
44329.6041665278	0	2519.241	-2524.81481481482	-1567.16296296296
44329.6041666435	0	2524.811	-2527.68888888889	-1567.14074074074
44329.6041667593	0	2524.811	-2530.59259259259	-1567.12592592593
44329.604166875	0	2530.589	-2533.55555555556	-1567.23703703704
44329.6041669907	0	2530.589	-2536.57777777778	-1567.3037037037
44329.6041671065	0	2536.574	-2539.51111111111	-1567.32592592593
44329.6041672222	0	2536.574	-2542.14814814815	-1567.43703703704
44329.604167338	0	2542.144	-2544.92592592593	-1567.51851851852
44329.6041674537	0	2542.144	-2547.77777777778	-1567.88148148148
44329.6041675694	0	2547.774	-2550.45925925926	-1568.27407407407
44329.6041676852	0	2547.774	-2552.77777777778	-1568.57037037037
44329.6041678009	0	2552.774	-2554.64444444445	-1568.82962962963
44329.6041679167	0	2552.774	-2556.40740740741	-1569.26666666667
44329.6041680324	0	2556.404	-2557.92592592593	-1569.62222222222
44329.6041681482	0	2556.404	-2559.17037037037	-1569.8962962963
44329.6041682639	0	2559.167	-2560.61481481482	-1570.25185185185
44329.6041683796	0	2559.167	-2562.06666666667	-1570.53333333333
44329.6041684954	0	2562.063	-2563.90370370371	-1570.8962962963
44329.6041686111	0	2562.063	-2565.85925925926	-1571.27407407407
44329.6041687269	0	2565.856	-2567.95555555556	-1571.52592592593
44329.6041688426	0	2565.856	-2570.51851851852	-1571.77777777778
44329.6041689583	0	2570.515	-2573.11851851852	-1571.93333333333
44329.6041690741	0	2570.515	-2575.63703703704	-1572.14074074074
44329.6041691898	0	2575.634	-2577.90370370371	-1572.20740740741
44329.6041693056	0	2575.634	-2579.80740740741	-1572.43703703704
44329.6041694213	0	2579.804	-2581.8	-1572.57777777778
44329.604169537	0	2579.804	-2583.2	-1572.82962962963
44329.6041696528	0	2583.197	-2584.51111111111	-1573.04444444444
44329.6041697685	0	2583.197	-2585.40740740741	-1573.20740740741
44329.6041698843	0	2585.404	-2586.76296296297	-1573.4
44329.60417	0	2585.404	-2588.30370370371	-1573.52592592593
44329.6041701157	0	2588.3	-2589.75555555556	-1573.6
44329.6041702315	0	2588.3	-2591.17777777778	-1573.60740740741
44329.6041703472	0	2591.174	-2592.6	-1573.54814814815
44329.604170463	0	2591.174	-2593.92592592593	-1573.45925925926
44329.6041705787	0	2593.922	-2595.32592592593	-1573.36296296296
44329.6041706944	0	2593.922	-2596.45925925926	-1573.23703703704
44329.6041708102	0	2596.455	-2597.31111111111	-1573.02222222222
44329.6041709259	0	2596.455	-2598.15555555556	-1572.66666666667
44329.6041710417	0	2598.151	-2598.81481481482	-1572.17037037037
44329.6041711574	0	2598.151	-2599.42962962963	-1571.60740740741
44329.6041712731	0	2599.425	-2599.94814814815	-1570.94814814815
44329.6041713889	0	2599.425	-2600.4962962963	-1570.11851851852
44329.6041715046	0	2600.492	-2601	-1569.27407407407
44329.6041716204	0	2600.492	-2601.62222222223	-1568.28888888889
44329.6041717361	0	2601.618	-2602.24444444445	-1567.36296296296
44329.6041718519	0	2601.618	-2602.97037037037	-1566.25925925926
44329.6041719676	0	2602.966	-2603.65185185186	-1565.08148148148
44329.6041720833	0	2602.966	-2604.22222222223	-1563.99259259259
44329.6041721991	0	2604.218	-2604.71851851852	-1562.6962962963
44329.6041723148	0	2604.218	-2605.17777777778	-1561.26666666667
44329.6041724306	0	2605.174	-2605.52592592593	-1559.71111111111
44329.6041725463	0	2605.174	-2605.8	-1558.14814814815
44329.604172662	0	2605.796	-2605.88888888889	-1556.42962962963
44329.6041727778	0	2605.796	-2605.88888888889	-1554.79259259259
44329.6041728935	0	2605.885	-2605.92592592593	-1553.05925925926
44329.6041730093	0	2605.885	-2606.01481481482	-1551.25925925926
44329.604173125	0	2606.011	-2606.07407407408	-1549.32592592593
44329.6041732407	0	2606.011	-2606.08888888889	-1547.48888888889
44329.6041733565	0	2606.085	-2606.14074074074	-1545.33333333333
44329.6041734722	0	2606.085	-2606.23703703704	-1543.05185185185
44329.604173588	0	2606.233	-2606.22222222223	-1540.56296296296
44329.6041737037	0	2606.233	-2606.15555555556	-1538.01481481481
44329.6041738194	0	2606.152	-2606.14074074074	-1535.32592592593
44329.6041739352	0	2606.152	-2606.14814814815	-1532.57777777778
44329.6041740509	0	2606.145	-2606.01481481482	-1529.79259259259
44329.6041741667	0	2606.145	-2605.8	-1526.92592592593
44329.6041742824	0	2605.797	-2605.50370370371	-1523.99259259259
44329.6041743981	0	2605.797	-2605.17777777778	-1520.9037037037
44329.6041745139	0	2605.175	-2604.94814814815	-1517.82962962963
44329.6041746296	0	2605.175	-2604.78518518519	-1514.7037037037
44329.6041747454	0	2604.782	-2604.67407407408	-1511.4962962963
44329.6041748611	0	2604.782	-2604.67407407408	-1508.12592592593
44329.6041749768	0	2604.671	-2604.74074074075	-1504.77777777778
44329.6041750926	0	2604.671	-2604.8	-1501.31851851852
44329.6041752083	0	2604.797	-2605.00740740741	-1497.74814814815
44329.6041753241	0	2604.797	-2605.28888888889	-1494.0962962963
44329.6041754398	0	2605.286	-2605.44444444445	-1490.21481481481
44329.6041755556	0	2605.286	-2605.54074074075	-1486.21481481481
44329.6041756713	0	2605.538	-2605.56296296297	-1482.2962962963
44329.604175787	0	2605.538	-2605.57777777778	-1478.22222222222
44329.6041759028	0	2605.575	-2605.73333333334	-1474.14814814815
44329.6041760185	0	2605.575	-2605.8	-1470.11111111111
44329.6041761343	0	2605.797	-2605.97777777778	-1465.97777777778
44329.60417625	0	2605.797	-2606.10370370371	-1461.72592592592
44329.6041763657	0	2606.101	-2606.34814814815	-1457.48148148148
44329.6041764815	0	2606.101	-2606.48148148149	-1453.19259259259
44329.6041765972	0	2606.479	-2606.62962962963	-1448.9037037037
44329.604176713	0	2606.479	-2606.57037037037	-1444.46666666667
44329.6041768287	0	2606.568	-2606.48888888889	-1439.97777777778
44329.6041769444	0	2606.568	-2606.43703703704	-1435.56296296296
44329.6041770602	0	2606.435	-2606.4	-1431.20740740741
44329.6041771759	0	2606.435	-2606.34814814815	-1426.71851851852
44329.6041772917	0	2606.346	-2606.38518518519	-1422.18518518518
44329.6041774074	0	2606.346	-2606.45925925926	-1417.75555555555
44329.6041775232	0	2606.457	-2606.54814814815	-1413.04444444444
44329.6041776389	0	2606.457	-2606.67407407408	-1408.26666666667
44329.6041777546	0	2606.672	-2606.70370370371	-1403.55555555555
44329.6041778704	0	2606.672	-2606.65185185186	-1399.01481481481
44329.6041779861	0	2606.65	-2606.65185185186	-1394.32592592592
44329.6041781019	0	2606.65	-2606.56296296297	-1389.4962962963
44329.6041782176	0	2606.561	-2606.51851851852	-1384.92592592592
44329.6041783333	0	2606.561	-2606.32592592593	-1380.33333333333
44329.6041784491	0	2606.324	-2606.16296296297	-1375.82962962963
44329.6041785648	0	2606.324	-2606.08888888889	-1371.37037037037
44329.6041786806	0	2606.087	-2605.87407407408	-1366.97037037037
44329.6041787963	0	2606.087	-2605.50370370371	-1362.62222222222
44329.604178912	0	2605.502	-2605.20740740741	-1358.4
44329.6041790278	0	2605.502	-2604.97777777778	-1354.02962962963
44329.6041791435	0	2604.976	-2604.88148148149	-1349.64444444444
44329.6041792593	0	2604.976	-2604.80740740741	-1345.11851851852
44329.604179375	0	2604.806	-2604.74814814815	-1340.73333333333
44329.6041794907	0	2604.806	-2604.71111111112	-1336.3037037037
44329.6041796065	0	2604.71	-2604.71111111112	-1331.8962962963
44329.6041797222	0	2604.71	-2604.65185185186	-1327.40740740741
44329.604179838	0	2604.651	-2604.61481481482	-1323.02962962963
44329.6041799537	0	2604.651	-2604.57777777778	-1318.77777777778
44329.6041800694	0	2604.577	-2604.54074074075	-1314.77777777778
44329.6041801852	0	2604.577	-2604.3925925926	-1311.06666666667
44329.6041803009	0	2604.392	-2604.3925925926	-1307.62962962963
44329.6041804167	0	2604.392	-2604.54814814815	-1304.38518518518
[truncated: 10,002 more rows]
