# Supplementary material for: Near-infrared manipulation of multiple neuronal populations via trichromatic upconversion
Source: Nat Commun. 2021 Sep 27;12:5662. doi: 10.1038/s41467-021-25993-7 (PMC8476604; doi:10.1038/s41467-021-25993-7)
Supplement: Supplementary file 7 — Source Data [file 41467_2021_25993_MOESM7_ESM.zip › Source Data/SI 31/1532/3_2.csv]

DateTime	xPosComp	yPosComp	xPos	yPos
44331.5195656366	0	144.875	-145.65925925926	40.4074074074074
44331.5195657523	0	145.653	-146.614814814816	39.9481481481481
44331.5195658681	0	146.801	-147.577777777778	39.4666666666666
44331.5195659838	0	147.742	-148.481481481482	38.874074074074
44331.5195660995	0	148.853	-149.325925925927	38.3185185185185
44331.5195662153	0	149.601	-149.940740740741	37.7333333333333
44331.519566331	0	150.275	-150.503703703704	37.037037037037
44331.5195664468	0	150.801	-150.977777777779	36.4888888888889
44331.5195665625	0	151.334	-151.414814814816	35.8296296296296
44331.519566794	0	151.749	-151.822222222223	35.1407407407407
44331.5195668981	0	151.749	-152.377777777779	33.8962962962963
44331.5195670255	0	152.371	-152.437037037038	33.7481481481481
44331.5195671412	0	152.371	-152.48888888889	33.6
44331.5195672569	0	152.482	-152.666666666667	32.7481481481481
44331.5195673727	0	152.482	-152.740740740742	31.7703703703703
44331.5195674884	0	152.734	-152.666666666667	30.8888888888889
44331.5195676042	0	152.734	-152.548148148149	29.8962962962963
44331.5195677199	0	152.541	-152.42962962963	28.6296296296296
44331.5195678356	0	152.541	-152.355555555556	27.5333333333333
44331.5195679514	0	152.348	-152.355555555556	26.2
44331.5195680671	0	152.348	-152.355555555556	24.9777777777778
44331.5195681829	0	152.348	-152.392592592593	23.4666666666666
44331.5195682986	0	152.385	-152.42962962963	22.0074074074074
44331.5195684144	0	152.385	-152.511111111112	20.6148148148148
44331.5195685301	0	152.504	-152.585185185186	19.1333333333333
44331.5195686458	0	152.504	-152.614814814816	17.7407407407407
44331.5195687616	0	152.608	-152.85925925926	16.3407407407407
44331.5195688773	0	152.608	-153.466666666667	14.7777777777778
44331.5195689931	0	153.46	-154.022222222223	13.5333333333333
44331.5195691088	0	153.46	-154.600000000001	12.0074074074074
44331.5195692245	0	154.593	-154.955555555556	10.4962962962963
44331.5195693403	0	154.593	-155.333333333334	8.65925925925924
44331.519569456	0	155.326	-155.666666666667	6.82222222222221
44331.5195695718	0	155.326	-155.792592592593	4.92592592592591
44331.5195696875	0	155.785	-155.762962962964	3.17777777777776
44331.5195698032	0	155.785	-155.674074074075	1.0148148148148
44331.519569919	0	155.666	-155.503703703704	-0.822222222222238
44331.5195700347	0	155.666	-155.303703703704	-3.07407407407409
44331.5195701505	0	155.296	-155.177777777779	-4.93333333333335
44331.5195702662	0	155.296	-154.992592592593	-7.16296296296298
44331.5195703819	0	154.985	-154.785185185186	-9.61481481481483
44331.5195704977	0	154.985	-154.518518518519	-11.9037037037037
44331.5195706134	0	154.511	-154.385185185186	-14.0740740740741
44331.5195707292	0	154.511	-154.325925925927	-16.7111111111111
44331.5195708449	0	154.318	-154.28888888889	-19.2296296296296
44331.5195709606	0	154.318	-154.296296296297	-21.6962962962963
44331.5195710764	0	154.288	-154.296296296297	-24.1481481481482
44331.5195711921	0	154.288	-154.318518518519	-26.4148148148148
44331.5195713079	0	154.31	-154.303703703704	-29.1925925925926
44331.5195714236	0	154.31	-154.318518518519	-31.362962962963
44331.5195715393	0	154.31	-154.377777777779	-34.2740740740741
44331.5195716551	0	154.369	-154.42962962963	-37.0222222222222
44331.5195717708	0	154.369	-154.496296296297	-39.4962962962963
44331.5195718866	0	154.488	-154.503703703704	-42.4962962962963
44331.5195720023	0	154.488	-154.503703703704	-44.9259259259259
44331.5195721181	0	154.495	-154.45925925926	-47.6
44331.5195722338	0	154.495	-154.481481481482	-50.5777777777778
44331.5195723495	0	154.473	-154.592592592593	-52.9925925925926
44331.5195724653	0	154.473	-154.770370370371	-56.037037037037
44331.519572581	0	154.762	-154.844444444445	-58.6296296296296
44331.5195726968	0	154.762	-154.822222222223	-60.9407407407408
44331.5195728125	0	154.814	-154.837037037038	-63.9555555555556
44331.5195729282	0	154.814	-154.837037037038	-66.7185185185185
44331.519573044	0	154.829	-154.792592592593	-69.1333333333333
44331.5195731597	0	154.829	-154.718518518519	-72
44331.5195732755	0	154.71	-154.718518518519	-74.6222222222222
44331.5195733912	0	154.71	-154.681481481482	-77.1851851851852
44331.5195735069	0	154.673	-154.651851851853	-79.637037037037
44331.5195736227	0	154.673	-154.651851851853	-82.0296296296296
44331.5195737384	0	154.643	-154.718518518519	-84.637037037037
44331.5195738542	0	154.643	-154.822222222223	-87.0148148148148
44331.5195739699	0	154.813	-154.866666666667	-89.3777777777778
44331.5195740857	0	154.813	-154.918518518519	-91.6518518518519
44331.5195742014	0	154.909	-154.940740740741	-93.837037037037
44331.5195743171	0	154.909	-154.911111111112	-95.7851851851852
44331.5195744329	0	154.902	-154.874074074075	-97.8814814814815
44331.5195745486	0	154.902	-154.814814814816	-100.051851851852
44331.5195746644	0	154.806	-154.800000000001	-102.007407407407
44331.5195747801	0	154.806	-154.814814814816	-104.014814814815
44331.5195748958	0	154.806	-154.881481481482	-105.881481481481
44331.5195750116	0	154.873	-154.911111111112	-107.696296296296
44331.5195751273	0	154.873	-155.014814814816	-109.392592592593
44331.5195752431	0	155.006	-155.096296296297	-110.948148148148
44331.5195753588	0	155.006	-155.118518518519	-112.488888888889
44331.5195754745	0	155.11	-155.125925925927	-113.977777777778
44331.5195755903	0	155.11	-155.177777777779	-115.362962962963
44331.519575706	0	155.169	-155.222222222223	-116.696296296296
44331.5195758218	0	155.169	-155.274074074075	-118.037037037037
44331.5195759375	0	155.265	-155.333333333334	-119.155555555556
44331.5195760532	0	155.265	-155.392592592593	-120.392592592593
44331.519576169	0	155.384	-155.407407407408	-121.525925925926
44331.5195762847	0	155.384	-155.414814814816	-122.437037037037
44331.5195764005	0	155.406	-155.414814814816	-123.318518518519
44331.5195765162	0	155.406	-155.414814814816	-124.192592592593
44331.5195766319	0	155.406	-155.45925925926	-125
44331.5195767477	0	155.45	-155.511111111112	-125.748148148148
44331.5195768634	0	155.45	-155.562962962964	-126.496296296296
44331.5195769792	0	155.554	-155.607407407408	-127.140740740741
44331.5195770949	0	155.554	-155.62962962963	-127.688888888889
44331.5195772106	0	155.621	-155.644444444445	-128.148148148148
44331.5195773264	0	155.621	-155.674074074075	-128.577777777778
44331.5195774421	0	155.665	-155.718518518519	-128.911111111111
44331.5195775579	0	155.665	-155.755555555556	-129.155555555556
44331.5195776736	0	155.746	-155.770370370371	-129.325925925926
44331.5195777894	0	155.746	-155.770370370371	-129.437037037037
44331.5195779051	0	155.761	-155.770370370371	-129.474074074074
44331.5195780208	0	155.761	-155.770370370371	-129.466666666667
44331.5195781366	0	155.761	-155.770370370371	-129.451851851852
44331.5195782523	0	155.761	-155.770370370371	-129.392592592593
44331.5195783681	0	155.761	-155.762962962964	-129.288888888889
44331.5195784838	0	155.754	-155.762962962964	-129.125925925926
44331.5195785995	0	155.754	-155.762962962964	-128.918518518519
44331.5195787153	0	155.754	-155.770370370371	-128.622222222222
44331.519578831	0	155.761	-155.785185185186	-128.244444444444
44331.5195789468	0	155.761	-155.837037037038	-127.896296296296
44331.5195790625	0	155.828	-155.970370370371	-127.540740740741
44331.5195791782	0	155.828	-156.214814814816	-127.051851851852
44331.519579294	0	156.206	-156.533333333334	-126.533333333333
44331.5195794097	0	156.206	-156.955555555556	-125.955555555556
44331.5195795255	0	156.947	-157.496296296297	-125.348148148148
44331.5195796412	0	156.947	-158.274074074075	-124.651851851852
44331.5195797569	0	158.266	-159.251851851853	-123.859259259259
44331.5195798727	0	158.266	-160.474074074075	-123.022222222222
44331.5195799884	0	160.466	-161.881481481482	-122.125925925926
44331.5195801042	0	160.466	-163.333333333334	-121.162962962963
44331.5195802199	0	163.325	-164.962962962964	-120.192592592593
44331.5195803356	0	163.325	-166.525925925927	-119.118518518519
44331.5195804514	0	166.518	-168.125925925927	-117.933333333333
44331.5195805671	0	166.518	-169.614814814816	-116.659259259259
44331.5195806829	0	169.607	-170.992592592593	-115.4
44331.5195807986	0	169.607	-172.333333333334	-114.044444444444
44331.5195809144	0	172.326	-173.511111111112	-112.651851851852
44331.5195810301	0	172.326	-174.42962962963	-111.207407407407
44331.5195811458	0	174.422	-174.970370370371	-109.8
44331.5195812616	0	174.422	-175.074074074075	-108.6
44331.5195813773	0	175.066	-175.051851851853	-107.274074074074
44331.5195814931	0	175.066	-174.88888888889	-105.866666666667
44331.5195816088	0	174.881	-174.792592592593	-104.503703703704
44331.5195817245	0	174.881	-174.970370370371	-103.111111111111
44331.5195818403	0	174.962	-175.525925925927	-101.62962962963
44331.519581956	0	174.962	-176.333333333334	-100.155555555556
44331.5195820718	0	176.325	-177.274074074075	-98.7481481481481
44331.5195821875	0	176.325	-178.370370370371	-97.3555555555556
44331.5195823032	0	178.362	-179.525925925927	-95.9925925925926
44331.519582419	0	178.362	-180.666666666667	-94.6814814814815
44331.5195825347	0	180.658	-181.881481481482	-93.3333333333333
44331.5195826505	0	180.658	-183.162962962964	-91.837037037037
44331.5195827662	0	183.154	-184.481481481482	-90.4148148148148
44331.5195828819	0	183.154	-185.785185185186	-88.9777777777778
44331.5195829977	0	185.776	-187.155555555556	-87.4518518518518
44331.5195831134	0	185.776	-188.48888888889	-85.9925925925926
44331.5195832292	0	188.48	-189.748148148149	-84.5555555555555
44331.5195833449	0	188.48	-190.807407407408	-83.0148148148148
44331.5195834606	0	190.799	-191.68888888889	-81.437037037037
44331.5195835764	0	190.799	-192.355555555556	-79.9037037037037
44331.5195836921	0	192.347	-192.918518518519	-78.4666666666666
44331.5195838079	0	192.347	-193.377777777779	-77.0518518518518
44331.5195839236	0	193.369	-193.681481481482	-75.7111111111111
44331.5195840394	0	193.369	-193.851851851853	-74.237037037037
44331.5195841551	0	193.843	-193.925925925927	-72.6814814814814
44331.5195842708	0	193.843	-193.962962962964	-71.1703703703703
44331.5195843866	0	193.954	-193.874074074075	-69.7481481481481
44331.5195845023	0	193.954	-193.644444444445	-68.3555555555555
44331.5195846181	0	193.635	-193.437037037038	-67.074074074074
44331.5195847338	0	193.635	-193.118518518519	-65.7555555555555
44331.5195848495	0	193.109	-192.866666666667	-64.6740740740741
44331.5195849653	0	193.109	-192.562962962964	-63.4592592592592
44331.519585081	0	192.553	-192.274074074075	-62.4148148148148
44331.5195851968	0	192.553	-191.962962962964	-61.4740740740741
44331.5195853125	0	191.953	-191.42962962963	-60.4888888888889
44331.5195854282	0	191.953	-190.837037037038	-59.5777777777778
44331.519585544	0	190.827	-190.08888888889	-58.6074074074074
44331.5195856597	0	190.827	-189.422222222223	-57.8296296296296
44331.5195857755	0	189.412	-188.777777777779	-57.1925925925926
44331.5195858912	0	189.412	-188.318518518519	-56.7703703703703
44331.5195860069	0	188.308	-187.85925925926	-56.3481481481481
44331.5195861227	0	188.308	-187.503703703705	-55.9555555555555
44331.5195862384	0	187.493	-187.333333333334	-55.674074074074
44331.5195863542	0	187.493	-187.207407407408	-55.474074074074
44331.5195864699	0	187.197	-187.148148148149	-55.3703703703703
44331.5195865857	0	187.197	-187.140740740742	-55.3407407407407
44331.5195867014	0	187.13	-187.118518518519	-55.3851851851852
44331.5195868171	0	187.13	-187.066666666667	-55.6518518518518
44331.5195869329	0	187.056	-186.940740740742	-56.0666666666666
44331.5195870486	0	187.056	-186.800000000001	-56.4962962962963
44331.5195871644	0	186.789	-186.703703703705	-57.2666666666666
44331.5195872801	0	186.789	-186.718518518519	-57.7851851851852
44331.5195873958	0	186.708	-187.118518518519	-58.7111111111111
44331.5195875116	0	186.708	-187.592592592593	-59.5259259259259
44331.5195876273	0	187.582	-188.192592592593	-60.5259259259259
44331.5195877431	0	187.582	-188.711111111112	-61.5629629629629
44331.5195878588	0	188.701	-188.977777777779	-62.4814814814815
44331.5195879745	0	188.701	-189.148148148149	-63.674074074074
44331.5195880903	0	189.138	-189.162962962964	-64.8148148148148
44331.519588206	0	189.138	-189.200000000001	-65.9925925925926
44331.5195883218	0	189.19	-189.385185185186	-67.5481481481481
44331.5195884375	0	189.19	-189.481481481482	-68.9037037037037
44331.5195885532	0	189.471	-189.533333333334	-70.6962962962963
44331.519588669	0	189.471	-189.533333333334	-72.2814814814815
44331.5195887847	0	189.523	-189.533333333334	-74.0296296296296
44331.5195889005	0	189.523	-189.511111111112	-76.0296296296296
44331.5195890162	0	189.501	-189.585185185186	-77.7629629629629
44331.5195891319	0	189.501	-189.748148148149	-79.7555555555555
44331.5195892477	0	189.738	-189.918518518519	-81.437037037037
44331.5195893634	0	189.738	-190.348148148149	-83.3333333333333
44331.5195894792	0	190.338	-190.933333333334	-85.2888888888889
44331.5195895949	0	190.338	-191.614814814816	-87.4666666666666
44331.5195897106	0	191.605	-192.311111111112	-89.6148148148148
44331.5195898264	0	191.605	-192.970370370371	-91.8666666666666
44331.5195899421	0	192.961	-193.496296296297	-94.2518518518518
44331.5195900579	0	192.961	-193.851851851853	-96.3111111111111
44331.5195901736	0	193.842	-194.05925925926	-98.837037037037
44331.5195902894	0	193.842	-194.170370370371	-101.037037037037
44331.5195904051	0	194.161	-194.237037037038	-103.348148148148
44331.5195905208	0	194.161	-194.392592592594	-106.251851851852
44331.5195906366	0	194.383	-194.48888888889	-108.844444444444
44331.5195907523	0	194.383	-194.562962962964	-111.644444444444
44331.5195908681	0	194.553	-194.466666666668	-114.540740740741
44331.5195909838	0	194.553	-194.392592592594	-117.118518518519
44331.5195910995	0	194.383	-194.311111111112	-120.318518518519
44331.5195912153	0	194.383	-194.229629629631	-122.896296296296
44331.519591331	0	194.22	-194.066666666668	-125.792592592593
44331.5195914468	0	194.22	-194.081481481482	-128.962962962963
44331.5195915625	0	194.072	-194.08888888889	-132.488888888889
44331.5195916782	0	194.072	-194.148148148149	-136.111111111111
44331.519591794	0	194.139	-194.214814814816	-139.488888888889
44331.5195919097	0	194.139	-194.200000000001	-143.148148148148
44331.5195920255	0	194.191	-194.170370370371	-146.859259259259
44331.5195921412	0	194.191	-194.014814814816	-150.474074074074
44331.5195922569	0	194.006	-193.992592592593	-154.607407407407
44331.5195923727	0	194.006	-194.096296296297	-158.133333333333
44331.5195924884	0	194.087	-194.222222222223	-162.222222222222
44331.5195926042	0	194.087	-194.355555555556	-166.303703703704
44331.5195927199	0	194.346	-194.518518518519	-170.407407407407
44331.5195928356	0	194.346	-194.629629629631	-174.496296296296
44331.5195929514	0	194.62	-194.718518518519	-178.740740740741
44331.5195930671	0	194.62	-194.800000000001	-183.044444444444
44331.5195931829	0	194.79	-194.851851851853	-187.392592592593
44331.5195932986	0	194.79	-194.851851851853	-191.540740740741
44331.5195934143	0	194.842	-194.814814814816	-195.540740740741
44331.5195935301	0	194.842	-194.733333333334	-199.607407407407
44331.5195936458	0	194.723	-194.666666666668	-203.881481481481
44331.5195937616	0	194.723	-194.651851851853	-208.474074074074
44331.5195938773	0	194.642	-194.651851851853	-212.562962962963
44331.5195939931	0	194.642	-194.622222222223	-216.614814814815
44331.5195941088	0	194.612	-194.607407407408	-220.703703703704
44331.5195942245	0	194.612	-194.696296296297	-224.62962962963
44331.5195943403	0	194.686	-195.044444444445	-228.488888888889
44331.519594456	0	194.686	-195.651851851853	-232.377777777778
44331.5195945718	0	195.642	-196.637037037038	-236.266666666667
44331.5195946875	0	195.642	-198.162962962964	-240.17037037037
44331.5195948032	0	198.153	-200.014814814816	-244.125925925926
44331.519594919	0	198.153	-202.103703703705	-247.925925925926
44331.5195950347	0	202.094	-204.28888888889	-251.451851851852
44331.5195951505	0	202.094	-206.555555555556	-254.703703703704
44331.5195952662	0	206.546	-209.029629629631	-257.681481481481
44331.5195953819	0	206.546	-211.651851851853	-260.614814814815
44331.5195954977	0	211.642	-214.25925925926	-263.688888888889
44331.5195956134	0	211.642	-216.711111111112	-266.918518518518
44331.5195957292	0	216.701	-218.88888888889	-269.911111111111
44331.5195958449	0	216.701	-220.562962962964	-272.437037037037
44331.5195959607	0	220.553	-222.370370370371	-275.088888888889
44331.5195960764	0	220.553	-223.837037037038	-277.540740740741
44331.5195961921	0	223.827	-224.985185185186	-279.62962962963
44331.5195963079	0	223.827	-226.28888888889	-281.962962962963
44331.5195964236	0	226.279	-227.333333333334	-283.762962962963
44331.5195965394	0	226.279	-228.562962962964	-285.6
44331.5195966551	0	228.553	-229.748148148149	-286.82962962963
44331.5195967708	0	228.553	-231.533333333334	-288.503703703704
44331.5195968866	0	231.523	-233.414814814816	-290.014814814815
44331.5195970023	0	231.523	-235.437037037038	-291.622222222222
44331.5195971181	0	235.427	-237.348148148149	-293.014814814815
44331.5195972338	0	235.427	-239.25925925926	-294.481481481481
44331.5195973495	0	239.249	-240.903703703705	-295.911111111111
44331.5195974653	0	239.249	-242.08888888889	-297.348148148148
44331.519597581	0	242.079	-242.777777777779	-298.755555555556
44331.5195976968	0	242.079	-242.911111111112	-299.933333333333
44331.5195978125	0	242.901	-242.725925925927	-300.807407407407
44331.5195979282	0	242.901	-242.533333333334	-301.37037037037
44331.519598044	0	242.523	-242.244444444445	-301.992592592593
44331.5195981597	0	242.523	-241.948148148149	-302.592592592593
44331.5195982755	0	241.938	-241.570370370371	-303.222222222222
44331.5195983912	0	241.938	-241.096296296297	-303.866666666667
44331.5195985069	0	241.086	-240.607407407408	-304.385185185185
44331.5195986227	0	241.086	-240.037037037038	-305.022222222222
44331.5195987384	0	240.027	-239.651851851853	-305.511111111111
44331.5195988542	0	240.027	-239.348148148149	-305.896296296296
44331.5195989699	0	239.338	-239.140740740742	-306.22962962963
44331.5195990856	0	239.338	-239.000000000001	-306.525925925926
44331.5195992014	0	238.99	-238.933333333334	-306.777777777778
44331.5195993171	0	238.99	-238.970370370371	-307.014814814815
44331.5195994329	0	238.96	-239.118518518519	-307.251851851852
44331.5195995486	0	238.96	-239.429629629631	-307.533333333333
44331.5195996644	0	239.419	-239.762962962964	-307.807407407407
44331.5195997801	0	239.419	-240.125925925927	-308.044444444444
44331.5195998958	0	240.115	-240.437037037038	-308.266666666667
44331.5196000116	0	240.115	-240.718518518519	-308.481481481482
44331.5196001273	0	240.708	-240.977777777779	-308.688888888889
44331.5196002431	0	240.708	-241.125925925927	-308.837037037037
44331.5196003588	0	241.115	-241.237037037038	-308.992592592593
44331.5196004745	0	241.115	-241.362962962964	-309.148148148148
44331.5196005903	0	241.352	-241.577777777779	-309.325925925926
44331.519600706	0	241.352	-241.881481481482	-309.488888888889
44331.5196008218	0	241.871	-242.296296296297	-309.688888888889
44331.5196009375	0	241.871	-242.629629629631	-309.888888888889
44331.5196010532	0	242.619	-242.881481481482	-310.096296296296
44331.519601169	0	242.619	-243.05925925926	-310.318518518519
44331.5196012847	0	243.049	-243.333333333334	-310.562962962963
44331.5196014005	0	243.049	-243.829629629631	-310.859259259259
44331.5196015162	0	243.819	-244.422222222223	-311.207407407408
44331.5196016319	0	243.819	-245.177777777779	-311.592592592593
44331.5196017477	0	245.167	-246.133333333334	-312.037037037037
44331.5196018634	0	245.167	-247.125925925927	-312.614814814815
44331.5196019792	0	247.115	-248.318518518519	-313.214814814815
44331.5196020949	0	247.115	-249.451851851853	-313.762962962963
44331.5196022106	0	249.441	-250.555555555556	-314.296296296296
44331.5196023264	0	249.441	-251.570370370371	-314.911111111111
44331.5196024421	0	251.56	-252.607407407408	-315.548148148148
44331.5196025579	0	251.56	-253.740740740742	-316.251851851852
44331.5196026736	0	253.73	-254.755555555556	-316.925925925926
44331.5196027894	0	253.73	-255.800000000001	-317.666666666667
44331.5196029051	0	255.789	-256.866666666668	-318.414814814815
44331.5196030208	0	255.789	-257.814814814816	-319.162962962963
44331.5196031366	0	257.804	-258.800000000001	-320.111111111111
44331.5196032523	0	257.804	-259.607407407408	-321.111111111111
44331.5196033681	0	259.597	-260.362962962964	-322.22962962963
44331.5196034838	0	259.597	-261.037037037038	-323.377777777778
44331.5196035995	0	261.027	-261.696296296297	-324.570370370371
44331.5196037153	0	261.027	-262.274074074075	-325.733333333334
44331.519603831	0	262.264	-262.866666666668	-326.933333333334
44331.5196039468	0	262.264	-263.414814814816	-328.2
44331.5196040625	0	263.405	-264.081481481482	-329.592592592593
44331.5196041782	0	263.405	-264.800000000001	-331.155555555556
44331.519604294	0	264.79	-265.303703703705	-332.488888888889
44331.5196044097	0	264.79	-265.696296296297	-334.103703703704
44331.5196045255	0	265.686	-266.111111111112	-335.755555555556
44331.5196046412	0	265.686	-266.429629629631	-337.370370370371
44331.5196047569	0	266.419	-266.785185185186	-339.170370370371
44331.5196048727	0	266.419	-267.296296296297	-340.977777777778
44331.5196049884	0	267.286	-267.829629629631	-342.837037037037
44331.5196051042	0	267.286	-268.45925925926	-344.844444444445
44331.5196052199	0	268.449	-269.000000000001	-346.911111111111
44331.5196053356	0	268.449	-269.362962962964	-348.962962962963
44331.5196054514	0	269.353	-269.540740740742	-351.103703703704
44331.5196055671	0	269.353	-269.592592592594	-353.274074074074
44331.5196056829	0	269.583	-269.614814814816	-355.377777777778
44331.5196057986	0	269.583	-269.65925925926	-357.437037037037
44331.5196059143	0	269.65	-269.740740740742	-359.540740740741
44331.5196060301	0	269.65	-269.800000000001	-361.6
44331.5196061458	0	269.791	-269.807407407408	-363.65925925926
44331.5196062616	0	269.791	-269.785185185186	-365.696296296297
44331.5196063773	0	269.776	-269.666666666668	-367.496296296297
44331.5196064931	0	269.776	-269.429629629631	-369.666666666667
44331.5196066088	0	269.42	-269.022222222223	-371.548148148148
44331.5196067245	0	269.42	-268.511111111112	-373.266666666667
44331.5196068403	0	268.501	-267.970370370371	-375.214814814815
44331.519606956	0	268.501	-267.644444444446	-377.288888888889
44331.5196070718	0	267.634	-267.540740740742	-379.148148148148
44331.5196071875	0	267.634	-267.570370370371	-380.933333333334
44331.5196073032	0	267.56	-267.755555555557	-382.325925925926
44331.519607419	0	267.56	-268.044444444446	-383.570370370371
44331.5196075347	0	268.034	-268.414814814816	-384.82962962963
44331.5196076505	0	268.034	-268.814814814816	-386.088888888889
44331.5196077662	0	268.804	-269.28888888889	-387.303703703704
44331.5196078819	0	268.804	-269.807407407408	-388.451851851852
44331.5196079977	0	269.797	-270.45925925926	-389.592592592593
44331.5196081134	0	269.797	-271.237037037038	-390.481481481482
44331.5196082292	0	271.227	-272.051851851853	-391.207407407408
44331.5196083449	0	271.227	-273.037037037038	-391.911111111111
44331.5196084607	0	273.027	-274.074074074075	-392.62962962963
44331.5196085764	0	273.027	-275.111111111112	-393.266666666667
44331.5196086921	0	275.101	-276.303703703705	-393.888888888889
44331.5196088079	0	275.101	-277.244444444445	-394.340740740741
44331.5196089236	0	277.234	-278.31851851852	-394.762962962963
44331.5196090394	0	277.234	-279.511111111112	-395.014814814815
44331.5196091551	0	279.501	-280.800000000001	-395.214814814815
44331.5196092708	0	279.501	-282.022222222223	-395.274074074074
44331.5196093866	0	282.012	-283.177777777779	-395.311111111111
44331.5196095023	0	282.012	-284.755555555557	-395.333333333334
44331.5196096181	0	284.745	-286.25925925926	-395.288888888889
44331.5196097338	0	284.745	-287.866666666668	-395.244444444445
44331.5196098495	0	287.856	-289.31851851852	-395.088888888889
44331.5196099653	0	287.856	-290.681481481482	-394.925925925926
44331.519610081	0	290.671	-292.429629629631	-394.703703703704
44331.5196101968	0	290.671	-294.014814814816	-394.437037037037
44331.5196103125	0	294.004	-295.614814814816	-394.081481481482
44331.5196104282	0	294.004	-297.037037037038	-393.718518518519
44331.519610544	0	297.026	-298.274074074075	-393.251851851852
44331.5196106597	0	297.026	-299.607407407408	-392.748148148148
44331.5196107755	0	299.596	-301.303703703705	-391.925925925926
44331.5196108912	0	299.596	-302.703703703705	-391.155555555556
44331.5196110069	0	302.692	-304.066666666668	-390.311111111111
44331.5196111227	0	302.692	-305.370370370371	-389.422222222223
44331.5196112384	0	305.359	-306.681481481483	-388.481481481482
44331.5196113542	0	305.359	-307.785185185186	-387.518518518519
44331.5196114699	0	307.774	-308.68888888889	-386.518518518519
44331.5196115856	0	307.774	-309.296296296297	-385.577777777778
44331.5196117014	0	309.285	-309.548148148149	-384.777777777778
44331.5196118171	0	309.285	-309.511111111112	-384.044444444445
44331.5196119329	0	309.5	-309.392592592594	-383.481481481482
44331.5196120486	0	309.5	-309.281481481483	-382.696296296297
44331.5196121644	0	309.27	-309.274074074075	-381.807407407408
44331.5196122801	0	309.27	-309.281481481483	-380.770370370371
44331.5196123958	0	309.27	-309.281481481483	-379.777777777778
44331.5196125116	0	309.27	-309.05925925926	-378.733333333334
44331.5196126273	0	309.048	-308.65925925926	-377.970370370371
44331.5196127431	0	309.048	-308.185185185186	-377.222222222223
44331.5196128588	0	308.174	-307.577777777779	-376.244444444445
44331.5196129745	0	308.174	-307.007407407409	-375.355555555556
44331.5196130903	0	306.996	-306.481481481483	-374.503703703704
44331.519613206	0	306.996	-306.081481481483	-373.696296296297
44331.5196133218	0	306.07	-305.777777777779	-372.918518518519
44331.5196134375	0	306.07	-305.733333333334	-372.22962962963
44331.5196135532	0	305.722	-305.881481481483	-371.481481481482
44331.519613669	0	305.722	-306.385185185186	-370.755555555556
44331.5196137847	0	306.374	-307.125925925927	-370
44331.5196139005	0	306.374	-308.133333333335	-369.155555555556
44331.5196140162	0	308.122	-309.185185185186	-368.274074074074
44331.5196141319	0	308.122	-310.044444444446	-367.525925925926
44331.5196142477	0	310.033	-311.007407407409	-366.733333333334
44331.5196143634	0	310.033	-311.770370370372	-366.155555555556
44331.5196144792	0	311.759	-312.970370370372	-365.318518518519
44331.5196145949	0	311.759	-314.051851851853	-364.555555555556
44331.5196147106	0	314.04	-315.229629629631	-363.837037037037
44331.5196148264	0	314.04	-316.51851851852	-363.125925925926
44331.5196149421	0	316.507	-318.311111111112	-362.333333333334
44331.5196150579	0	316.507	-320.200000000001	-361.577777777778
44331.5196151736	0	320.188	-321.992592592594	-360.948148148148
44331.5196152894	0	320.188	-324.274074074075	-360.303703703704
44331.5196154051	0	324.262	-326.496296296298	-359.688888888889
44331.5196155208	0	324.262	-329.200000000001	-359.05925925926
44331.5196156366	0	329.188	-331.740740740742	-358.451851851852
44331.5196157523	0	329.188	-334.222222222223	-358
44331.5196158681	0	334.21	-336.762962962964	-357.540740740741
44331.5196159838	0	334.21	-339.185185185186	-357.170370370371
44331.5196160995	0	339.173	-340.970370370372	-357
44331.5196162153	0	339.173	-343.007407407409	-356.837037037037
44331.519616331	0	342.995	-344.444444444446	-356.82962962963
44331.5196164468	0	342.995	-345.311111111112	-356.822222222222
44331.5196165625	0	345.299	-345.940740740742	-356.881481481482
44331.5196166782	0	345.299	-346.244444444446	-357.05925925926
44331.519616794	0	346.232	-346.429629629631	-357.348148148148
44331.5196169097	0	346.232	-346.525925925927	-357.614814814815
44331.5196170255	0	346.513	-346.570370370372	-357.755555555556
44331.5196171412	0	346.513	-346.637037037038	-357.837037037037
44331.5196172569	0	346.624	-346.740740740742	-357.948148148148
44331.5196173727	0	346.624	-346.985185185186	-358.096296296297
44331.5196174884	0	346.972	-347.385185185186	-358.266666666667
44331.5196176042	0	346.972	-347.792592592594	-358.385185185185
44331.5196177199	0	347.779	-348.155555555557	-358.562962962963
44331.5196178356	0	347.779	-348.607407407409	-358.762962962963
44331.5196179514	0	348.594	-349.000000000001	-358.903703703704
44331.5196180671	0	348.594	-349.437037037038	-359.103703703704
44331.5196181829	0	349.424	-350.000000000001	-359.42962962963
44331.5196182986	0	349.424	-350.414814814816	-359.888888888889
44331.5196184144	0	350.402	-351.066666666668	-360.444444444445
44331.5196185301	0	350.402	-351.533333333335	-360.874074074074
44331.5196186458	0	351.521	-352.125925925927	-361.481481481482
44331.5196187616	0	351.521	-352.851851851853	-362.259259259259
44331.5196188773	0	352.84	-353.629629629631	-363.125925925926
44331.5196189931	0	352.84	-354.333333333335	-364.088888888889
44331.5196191088	0	354.321	-354.851851851853	-365.051851851852
44331.5196192245	0	354.321	-355.414814814816	-366.266666666667
44331.5196193403	0	355.402	-355.585185185186	-367.785185185185
44331.519619456	0	355.402	-355.555555555557	-369.585185185185
44331.5196195718	0	355.543	-355.362962962964	-371.407407407408
44331.5196196875	0	355.543	-355.140740740742	-373.340740740741
44331.5196198032	0	355.128	-355.007407407409	-375.407407407408
44331.519619919	0	355.128	-354.874074074075	-377.192592592593
44331.5196200347	0	354.861	-354.755555555557	-379.525925925926
44331.5196201505	0	354.861	-354.71851851852	-381.762962962963
44331.5196202662	0	354.705	-354.800000000001	-384.096296296297
44331.5196203819	0	354.705	-355.051851851853	-386.466666666667
44331.5196204977	0	355.038	-355.651851851853	-389.348148148148
44331.5196206134	0	355.038	-356.222222222223	-392.007407407408
44331.5196207292	0	356.208	-356.725925925927	-394.777777777778
44331.5196208449	0	356.208	-357.200000000001	-397.481481481482
44331.5196209607	0	357.186	-357.540740740742	-400.422222222223
44331.5196210764	0	357.186	-357.711111111112	-403.185185185185
44331.5196211921	0	357.697	-357.881481481483	-406.074074074074
44331.5196213079	0	357.697	-358.170370370372	-408.881481481482
44331.5196214236	0	358.156	-358.414814814816	-411.85925925926
44331.5196215394	0	358.156	-358.474074074075	-414.792592592593
44331.5196216551	0	358.46	-358.562962962964	-418.222222222223
44331.5196217708	0	358.46	-358.733333333335	-421.822222222223
44331.5196218866	0	358.719	-358.748148148149	-425.481481481482
44331.5196220023	0	358.719	-358.592592592594	-429.311111111111
44331.5196221181	0	358.578	-358.481481481483	-433.222222222223
44331.5196222338	0	358.578	-358.259259259261	-436.940740740741
44331.5196223495	0	358.245	-358.103703703705	-440.703703703704
44331.5196224653	0	358.245	-357.992592592594	-444.577777777778
44331.519622581	0	357.978	-357.800000000001	-448.748148148148
44331.5196226968	0	357.978	-357.68888888889	-452.555555555556
44331.5196228125	0	357.674	-357.644444444446	-457.177777777778
44331.5196229282	0	357.674	-357.562962962964	-461.096296296297
44331.519623044	0	357.548	-357.444444444446	-466.222222222223
44331.5196231597	0	357.548	-357.437037037038	-470.940740740741
44331.5196232755	0	357.422	-357.600000000001	-475.762962962963
44331.5196233912	0	357.422	-357.866666666668	-480.674074074074
44331.5196235069	0	357.852	-358.133333333335	-485.8
44331.5196236227	0	357.852	-358.31851851852	-491.222222222222
44331.5196237384	0	358.304	-358.496296296298	-496.007407407408
44331.5196238542	0	358.304	-358.562962962964	-500.103703703704
44331.5196239699	0	358.548	-358.725925925927	-504.985185185185
44331.5196240856	0	358.548	-358.903703703705	-509.207407407408
44331.5196242014	0	358.889	-359.103703703705	-513.511111111111
44331.5196243171	0	358.889	-359.251851851853	-517.822222222223
44331.5196244329	0	359.237	-359.437037037038	-521.311111111111
44331.5196245486	0	359.237	-359.674074074076	-526.407407407408
44331.5196246644	0	359.659	-359.866666666668	-530.681481481482
44331.5196247801	0	359.659	-360.229629629631	-535.8
44331.5196248958	0	360.215	-360.437037037038	-540.22962962963
44331.5196250116	0	360.215	-360.674074074076	-544.614814814815
44331.5196251273	0	360.659	-360.866666666668	-548.562962962963
44331.5196252431	0	360.659	-361.244444444446	-553.303703703704
44331.5196253588	0	361.229	-361.659259259261	-557.725925925926
44331.5196254745	0	361.229	-361.88888888889	-562.037037037037
44331.5196255903	0	361.873	-362.037037037038	-566.355555555556
44331.519625706	0	361.873	-362.28888888889	-570.407407407408
44331.5196258218	0	362.273	-362.570370370372	-575.414814814815
44331.5196259375	0	362.273	-362.940740740742	-579.844444444445
44331.5196260532	0	362.925	-363.51851851852	-584.066666666667
44331.519626169	0	362.925	-364.14814814815	-588.281481481482
44331.5196262847	0	364.132	-364.651851851853	-592.251851851852
44331.5196264005	0	364.132	-365.251851851853	-596.740740740741
44331.5196265162	0	365.236	-365.800000000001	-601.074074074074
44331.5196266319	0	365.236	-366.162962962964	-605.392592592593
44331.5196267477	0	366.147	-366.629629629631	-609.733333333334
44331.5196268634	0	366.147	-367.066666666668	-613.940740740741
44331.5196269792	0	367.051	-367.503703703705	-618.281481481482
44331.5196270949	0	367.051	-368.259259259261	-622.548148148149
44331.5196272106	0	368.244	-369.029629629631	-626.466666666667
44331.5196273264	0	368.244	-369.911111111113	-630.407407407408
44331.5196274421	0	369.896	-370.807407407409	-634.45925925926
44331.5196275579	0	369.896	-371.814814814816	-638.503703703704
44331.5196276736	0	371.8	-372.592592592594	-642.037037037038
44331.5196277893	0	371.8	-373.266666666668	-645.614814814815
44331.5196279051	0	373.252	-373.829629629631	-649.133333333334
44331.5196280208	0	373.252	-374.422222222224	-652.6
44331.5196281366	0	374.408	-375.066666666668	-656.014814814815
44331.5196282523	0	374.408	-375.637037037038	-659.6
44331.5196283681	0	375.623	-376.192592592594	-663.185185185186
44331.5196284838	0	375.623	-376.859259259261	-666.851851851852
44331.5196285995	0	376.845	-377.28888888889	-670.348148148149
44331.5196287153	0	376.845	-377.555555555557	-673.725925925926
44331.519628831	0	377.541	-377.68888888889	-676.925925925926
44331.5196289468	0	377.541	-377.68888888889	-679.703703703704
44331.5196290625	0	377.674	-377.725925925927	-682.65925925926
44331.5196291782	0	377.674	-377.725925925927	-685.444444444445
44331.519629294	0	377.711	-377.474074074075	-688.214814814815
44331.5196294097	0	377.711	-377.125925925927	-690.866666666667
44331.5196295255	0	377.111	-376.785185185187	-693.237037037038
44331.5196296412	0	377.111	-376.103703703705	-695.45925925926
44331.5196297569	0	376.089	-375.451851851853	-697.577777777778
44331.5196298727	0	376.089	-374.851851851853	-699.540740740741
44331.5196299884	0	374.837	-374.407407407409	-701.474074074074
44331.5196301042	0	374.837	-374.222222222224	-702.940740740741
44331.5196302199	0	374.207	-374.281481481483	-704.362962962963
44331.5196303357	0	374.207	-374.525925925927	-705.503703703704
44331.5196304514	0	374.511	-375.185185185187	-706.688888888889
44331.5196305671	0	374.511	-376.192592592594	-707.8
44331.5196306829	0	376.178	-377.296296296298	-708.807407407408
44331.5196307986	0	376.178	-378.392592592594	-709.637037037037
44331.5196309144	0	378.378	-379.703703703705	-710.325925925926
44331.5196310301	0	378.378	-380.91851851852	-710.918518518519
44331.5196311458	0	380.904	-382.800000000002	-711.466666666667
44331.5196312616	0	380.904	-384.807407407409	-712.014814814815
44331.5196313773	0	384.793	-386.881481481483	-712.42962962963
44331.5196314931	0	384.793	-389.259259259261	-712.866666666667
44331.5196316088	0	389.245	-391.800000000002	-713.185185185186
44331.5196317245	0	389.245	-394.637037037039	-713.518518518519
44331.5196318403	0	394.623	-397.496296296298	-713.807407407408
44331.519631956	0	394.623	-400.125925925927	-714.037037037037
44331.5196320718	0	400.112	-402.385185185187	-714.2
44331.5196321875	0	400.112	-405.222222222224	-714.555555555556
44331.5196323032	0	405.208	-407.874074074076	-714.777777777778
44331.519632419	0	405.208	-410.466666666668	-714.837037037037
44331.5196325347	0	410.452	-412.851851851853	-714.933333333334
44331.5196326505	0	410.452	-415.51851851852	-714.962962962963
44331.5196327662	0	415.504	-418.274074074076	-714.881481481482
44331.5196328819	0	415.504	-421.051851851853	-714.688888888889
44331.5196329977	0	421.037	-423.851851851853	-714.511111111112
44331.5196331134	0	421.037	-426.392592592594	-714.281481481482
44331.5196332292	0	426.378	-428.592592592594	-714.244444444445
44331.5196333449	0	426.378	-431.333333333335	-714.044444444445
44331.5196334607	0	431.319	-433.629629629631	-713.896296296297
44331.5196335764	0	431.319	-435.68888888889	-713.696296296297
44331.5196336921	0	435.675	-437.325925925927	-713.511111111111
44331.5196338079	0	435.675	-438.533333333335	-713.355555555556
44331.5196339236	0	438.519	-439.68888888889	-713.140740740741
44331.5196340394	0	438.519	-440.592592592594	-712.992592592593
44331.5196341551	0	440.578	-441.333333333335	-712.8
44331.5196342708	0	440.578	-441.933333333335	-712.703703703704
44331.5196343866	0	441.919	-442.51851851852	-712.622222222223
44331.5196345023	0	441.919	-443.044444444446	-712.533333333334
44331.5196346181	0	443.03	-443.496296296298	-712.540740740741
44331.5196347338	0	443.03	-443.770370370372	-712.540740740741
44331.5196348495	0	443.756	-444.007407407409	-712.696296296297
44331.5196349653	0	443.756	-444.244444444446	-713.02962962963
44331.519635081	0	444.23	-444.451851851853	-713.377777777778
44331.5196351968	0	444.23	-444.659259259261	-713.837037037038
44331.5196353125	0	444.645	-444.955555555557	-714.370370370371
44331.5196354282	0	444.645	-445.34814814815	-714.896296296297
44331.519635544	0	445.334	-446.029629629631	-715.540740740741
44331.5196356597	0	445.334	-446.874074074076	-716.207407407408
44331.5196357755	0	446.86	-447.888888888891	-717.022222222223
44331.5196358912	0	446.86	-449.066666666668	-717.814814814815
44331.5196360069	0	449.053	-450.637037037039	-718.785185185185
44331.5196361227	0	449.053	-452.170370370372	-719.748148148148
44331.5196362384	0	452.157	-453.777777777779	-720.807407407408
44331.5196363542	0	452.157	-455.222222222224	-721.82962962963
44331.5196364699	0	455.209	-456.607407407409	-722.911111111111
44331.5196365856	0	455.209	-457.844444444446	-724.185185185185
44331.5196367014	0	457.831	-458.74814814815	-725.251851851852
44331.5196368171	0	457.831	-459.281481481483	-726.214814814815
44331.5196369329	0	459.268	-459.555555555557	-727.42962962963
44331.5196370486	0	459.268	-459.466666666668	-728.562962962963
44331.5196371644	0	459.453	-459.125925925928	-729.414814814815
44331.5196372801	0	459.453	-458.422222222224	-730.577777777778
44331.5196373958	0	458.409	-457.896296296298	-731.518518518519
44331.5196375116	0	458.409	-457.422222222224	-732.666666666667
44331.5196376273	0	457.409	-457.177777777779	-733.718518518519
44331.5196377431	0	457.409	-457.000000000002	-735.185185185185
44331.5196378588	0	456.987	-456.940740740742	-736.755555555556
44331.5196379745	0	456.987	-456.792592592594	-738.392592592593
44331.5196380903	0	456.78	-456.540740740742	-739.874074074074
44331.519638206	0	456.78	-456.037037037039	-741.607407407408
44331.5196383218	0	456.024	-455.681481481483	-743.518518518519
44331.5196384375	0	456.024	-455.340740740742	-745.355555555556
44331.5196385532	0	455.328	-455.11851851852	-747.207407407408
44331.519638669	0	455.328	-454.970370370372	-748.970370370371
44331.5196387847	0	454.958	-454.940740740742	-750.82962962963
44331.5196389005	0	454.958	-455.088888888891	-752.822222222223
44331.5196390162	0	455.077	-455.333333333335	-754.718518518519
44331.5196391319	0	455.077	-455.71851851852	-756.562962962963
44331.5196392477	0	455.707	-456.362962962965	-758.355555555556
44331.5196393634	0	455.707	-457.325925925928	-760.311111111111
44331.5196394792	0	457.314	-458.585185185187	-762.133333333334
44331.5196395949	0	457.314	-460.31851851852	-764.022222222223
44331.5196397106	0	460.307	-461.985185185187	-765.637037037037
44331.5196398264	0	460.307	-464.200000000002	-767.548148148149
44331.5196399421	0	464.188	-466.555555555557	-769.303703703704
44331.5196400579	0	464.188	-468.985185185187	-770.925925925926
44331.5196401736	0	468.973	-470.533333333335	-771.82962962963
44331.5196402893	0	468.973	-471.222222222224	-772.007407407408
44331.5196404051	0	471.21	-474.51851851852	-773.762962962964
44331.5196405208	0	471.21	-478.029629629631	-775.755555555556
44331.5196406366	0	478.017	-481.659259259261	-777.733333333334
44331.5196407523	0	478.017	-485.288888888891	-779.888888888889
44331.5196408681	0	485.276	-488.970370370372	-781.977777777778
44331.5196409838	0	485.276	-492.222222222224	-783.874074074075
44331.5196410995	0	492.209	-496.007407407409	-786.05925925926
44331.5196412153	0	492.209	-499.71851851852	-788.074074074075
44331.519641331	0	499.705	-502.962962962965	-789.903703703704
44331.5196414468	0	499.705	-506.125925925928	-791.85925925926
44331.5196415625	0	506.112	-508.244444444446	-793.407407407408
44331.5196416782	0	506.112	-509.992592592594	-794.948148148149
44331.519641794	0	509.979	-511.237037037039	-796.318518518519
44331.5196419097	0	509.979	-512.192592592594	-797.718518518519
44331.5196420255	0	512.179	-512.955555555557	-798.925925925926
44331.5196421412	0	512.179	-513.755555555557	-800.155555555556
44331.5196422569	0	513.742	-514.622222222224	-801.296296296297
44331.5196423727	0	513.742	-515.666666666668	-802.422222222223
44331.5196424884	0	515.653	-517.096296296298	-803.481481481482
44331.5196426042	0	515.653	-518.881481481483	-804.503703703704
44331.5196427199	0	518.868	-520.555555555557	-805.400000000001
44331.5196428357	0	518.868	-523.022222222224	-806.518518518519
44331.5196429514	0	523.009	-525.31851851852	-807.400000000001
44331.5196430671	0	523.009	-527.503703703706	-808.237037037038
44331.5196431829	0	527.49	-530.488888888891	-809.051851851852
44331.5196432986	0	527.49	-533.74814814815	-809.777777777778
44331.5196434144	0	533.734	-537.459259259261	-810.451851851852
44331.5196435301	0	533.734	-541.340740740743	-811.133333333334
44331.5196436458	0	541.327	-544.792592592594	-811.681481481482
44331.5196437616	0	541.327	-549.311111111113	-812.570370370371
44331.5196438773	0	549.297	-552.970370370372	-813.42962962963
44331.5196439931	0	549.297	-556.214814814817	-814.207407407408
44331.5196441088	0	556.201	-558.607407407409	-815
44331.5196442245	0	556.201	-560.34814814815	-815.696296296297
44331.5196443403	0	560.334	-561.600000000002	-816.266666666667
44331.519644456	0	560.334	-562.622222222224	-816.622222222223
44331.5196445718	0	562.608	-563.762962962965	-816.955555555556
44331.5196446875	0	562.608	-564.992592592594	-817.155555555556
44331.5196448032	0	564.978	-566.740740740742	-817.333333333334
44331.519644919	0	564.978	-568.629629629631	-817.474074074075
44331.5196450347	0	568.615	-570.607407407409	-817.496296296297
44331.5196451505	0	568.615	-572.844444444446	-817.540740740741
44331.5196452662	0	572.83	-575.355555555557	-817.555555555556
44331.5196453819	0	572.83	-578.044444444446	-817.562962962964
44331.5196454977	0	578.03	-580.770370370372	-817.68888888889
44331.5196456134	0	578.03	-583.800000000002	-817.814814814815
44331.5196457292	0	583.786	-587.022222222224	-817.807407407408
44331.5196458449	0	583.786	-590.251851851853	-817.911111111112
44331.5196459606	0	590.238	-593.570370370372	-817.918518518519
44331.5196460764	0	590.238	-596.259259259261	-817.918518518519
44331.5196461921	0	596.245	-599.614814814816	-818.05925925926
44331.5196463079	0	596.245	-602.214814814816	-818.274074074075
44331.5196464236	0	602.201	-604.844444444446	-818.577777777778
44331.5196465394	0	602.201	-607.11851851852	-818.822222222223
44331.5196466551	0	607.105	-609.11851851852	-819.244444444445
44331.5196467708	0	607.105	-610.696296296298	-819.725925925927
44331.5196468866	0	610.683	-611.785185185187	-820.214814814815
44331.5196470023	0	610.683	-612.888888888891	-820.918518518519
44331.5196471181	0	612.876	-613.733333333335	-821.577777777778
44331.5196472338	0	612.876	-614.629629629631	-822.318518518519
44331.5196473495	0	614.617	-615.54814814815	-823.155555555556
44331.5196474653	0	614.617	-616.585185185187	-824.22962962963
44331.519647581	0	616.573	-617.51851851852	-825.303703703704
44331.5196476968	0	616.573	-618.296296296298	-826.511111111112
44331.5196478125	0	618.284	-618.903703703705	-827.748148148149
44331.5196479282	0	618.284	-619.11851851852	-828.948148148149
44331.519648044	0	619.106	-619.162962962965	-830.155555555556
44331.5196481597	0	619.106	-619.170370370372	-831.318518518519
44331.5196482755	0	619.158	-619.385185185187	-832.437037037038
44331.5196483912	0	619.158	-619.666666666668	-833.481481481482
44331.5196485069	0	619.654	-620.274074074076	-834.748148148149
44331.5196486227	0	619.654	-621.051851851854	-836.125925925926
44331.5196487384	0	621.039	-621.770370370372	-837.562962962964
44331.5196488542	0	621.039	-622.407407407409	-839.185185185186
44331.5196489699	0	622.395	-623.074074074076	-840.903703703704
44331.5196490856	0	622.395	-623.666666666668	-842.740740740741
44331.5196492014	0	623.654	-624.125925925928	-844.688888888889
44331.5196493171	0	623.654	-624.288888888891	-846.555555555556
44331.5196494329	0	624.276	-624.362962962965	-848.718518518519
44331.5196495486	0	624.276	-624.251851851854	-850.933333333334
44331.5196496644	0	624.239	-624.14814814815	-853.074074074075
44331.5196497801	0	624.239	-624.140740740743	-855.992592592593
44331.5196498958	0	624.128	-624.11851851852	-858.785185185186
44331.5196500116	0	624.128	-623.955555555557	-861.577777777778
44331.5196501273	0	623.943	-623.940740740743	-864.414814814815
44331.5196502431	0	623.943	-623.992592592594	-867.251851851852
44331.5196503588	0	623.98	-624.170370370372	-870.133333333334
44331.5196504745	0	623.98	-624.614814814817	-873.044444444445
44331.5196505903	0	624.602	-625.029629629631	-876.222222222223
44331.519650706	0	624.602	-625.370370370372	-879.022222222223
44331.5196508218	0	625.358	-625.992592592595	-882.266666666667
44331.5196509375	0	625.358	-626.651851851854	-885.962962962963
44331.5196510532	0	626.639	-627.622222222224	-889.562962962963
44331.519651169	0	626.639	-628.429629629631	-892.977777777778
44331.5196512847	0	628.417	-629.370370370372	-896.385185185186
44331.5196514005	0	628.417	-630.466666666668	-900.311111111112
44331.5196515162	0	630.454	-631.792592592594	-904.155555555556
44331.5196516319	0	630.454	-633.11851851852	-908.214814814815
44331.5196517477	0	633.106	-634.125925925928	-911.748148148149
44331.5196518634	0	633.106	-635.162962962965	-916.22962962963
44331.5196519792	0	635.15	-635.629629629631	-920.362962962963
44331.5196520949	0	635.15	-635.829629629632	-924.681481481482
44331.5196522106	0	635.817	-635.74814814815	-929.044444444445
44331.5196523264	0	635.817	-635.518518518521	-933.207407407408
44331.5196524421	0	635.506	-635.214814814817	-937.237037037038
44331.5196525579	0	635.506	-635.014814814817	-941.340740740741
44331.5196526736	0	635.002	-634.962962962965	-945.414814814815
44331.5196527893	0	635.002	-635.066666666669	-949.585185185186
44331.5196529051	0	635.054	-635.355555555557	-953.718518518519
44331.5196530208	0	635.054	-635.807407407409	-957.407407407408
44331.5196531366	0	635.795	-636.681481481483	-961.770370370371
44331.5196532523	0	635.795	-637.592592592595	-965.874074074074
44331.5196533681	0	637.58	-638.607407407409	-969.755555555556
44331.5196534838	0	637.58	-639.859259259261	-973.607407407408
44331.5196535995	0	639.847	-641.288888888891	-977.525925925926
44331.5196537153	0	639.847	-642.985185185187	-981.851851851852
44331.519653831	0	642.973	-644.607407407409	-985.940740740741
44331.5196539468	0	642.973	-646.214814814817	-990.222222222223
44331.5196540625	0	646.203	-647.829629629632	-994.266666666667
44331.5196541782	0	646.203	-649.170370370372	-997.770370370371
44331.519654294	0	649.159	-650.896296296298	-1002.05185185185
44331.5196544097	0	649.159	-652.525925925928	-1006.57037037037
44331.5196545255	0	652.515	-653.888888888891	-1010.68888888889
44331.5196546412	0	652.515	-655.325925925928	-1015.58518518519
44331.5196547569	0	655.315	-656.422222222224	-1020.11851851852
44331.5196548727	0	655.315	-657.533333333335	-1024.80740740741
44331.5196549884	0	657.522	-658.296296296298	-1028.95555555556
44331.5196551042	0	657.522	-658.896296296298	-1033.94814814815
44331.5196552199	0	658.885	-659.192592592595	-1038.61481481482
44331.5196553357	0	658.885	-659.540740740743	-1043.36296296296
44331.5196554514	0	659.529	-659.822222222224	-1047.85925925926
44331.5196555671	0	659.529	-660.20740740741	-1052.14074074074
44331.5196556829	0	660.196	-660.496296296298	-1056.43703703704
44331.5196557986	0	660.196	-661.000000000002	-1060.87407407407
44331.5196559144	0	660.989	-661.214814814817	-1064.62222222222
44331.5196560301	0	660.989	-661.859259259261	-1069.45925925926
44331.5196561458	0	661.848	-662.400000000002	-1073.8
44331.5196562616	0	661.848	-662.829629629632	-1078.11851851852
44331.5196563773	0	662.818	-663.170370370372	-1082.56296296296
44331.5196564931	0	662.818	-663.555555555557	-1086.84444444444
44331.5196566088	0	663.544	-664.000000000002	-1091.17777777778
44331.5196567245	0	663.544	-664.481481481483	-1095.46666666667
44331.5196568403	0	664.47	-664.866666666669	-1099.8
44331.519656956	0	664.47	-665.266666666669	-1104.18518518519
44331.5196570718	0	665.255	-665.600000000002	-1108.58518518519
44331.5196571875	0	665.255	-665.903703703706	-1112.94814814815
44331.5196573032	0	665.892	-666.007407407409	-1117.37037037037
44331.519657419	0	665.892	-666.11851851852	-1121.59259259259
44331.5196575347	0	666.107	-666.288888888891	-1125.81481481482
44331.5196576505	0	666.107	-666.370370370372	-1130.1037037037
44331.5196577662	0	666.359	-666.496296296298	-1134.28888888889
44331.5196578819	0	666.359	-666.637037037039	-1138.51111111111
44331.5196579977	0	666.626	-666.785185185187	-1142.57777777778
44331.5196581134	0	666.626	-667.059259259261	-1146.79259259259
44331.5196582292	0	667.048	-667.422222222224	-1150.91851851852
44331.5196583449	0	667.048	-667.888888888891	-1154.97037037037
44331.5196584606	0	667.878	-668.185185185187	-1159.05925925926
44331.5196585764	0	667.878	-668.592592592594	-1163.26666666667
44331.5196586921	0	668.582	-669.037037037039	-1167.45185185185
44331.5196588079	0	668.582	-669.325925925928	-1171.54074074074
44331.5196589236	0	669.315	-669.311111111113	-1175.59259259259
44331.5196590394	0	669.315	-669.059259259261	-1179.53333333333
44331.5196591551	0	669.048	-668.688888888891	-1182.99259259259
44331.5196592708	0	669.048	-668.34814814815	-1185.97777777778
44331.5196593866	0	668.337	-667.874074074076	-1188.68888888889
44331.5196595023	0	668.337	-667.555555555557	-1191.48148148148
44331.5196596181	0	667.544	-667.481481481483	-1194.25185185185
44331.5196597338	0	667.544	-667.637037037039	-1197.08888888889
44331.5196598495	0	667.625	-668.059259259261	-1199.62222222222
44331.5196599653	0	667.625	-668.985185185187	-1202.14074074074
44331.519660081	0	668.973	-670.133333333335	-1204.62222222222
44331.5196601968	0	668.973	-671.511111111113	-1207.05185185185
44331.5196603125	0	671.499	-673.074074074076	-1209.16296296296
44331.5196604282	0	671.499	-674.666666666669	-1210.77037037037
44331.519660544	0	674.655	-676.303703703706	-1212.06666666667
44331.5196606597	0	674.655	-678.503703703706	-1213.54074074074
44331.5196607755	0	678.492	-681.162962962965	-1215.04444444444
44331.5196608912	0	678.492	-683.607407407409	-1216.25185185185
44331.5196610069	0	683.596	-686.451851851854	-1217.81481481481
44331.5196611227	0	683.596	-689.11851851852	-1219.12592592593
44331.5196612384	0	689.107	-692.125925925928	-1220.46666666667
44331.5196613542	0	689.107	-694.688888888891	-1221.62222222222
44331.5196614699	0	694.677	-697.422222222224	-1222.88888888889
44331.5196615856	0	694.677	-699.955555555557	-1224.11851851852
44331.5196617014	0	699.944	-702.422222222224	-1225.39259259259
44331.5196618171	0	699.944	-704.703703703706	-1226.71851851852
44331.5196619329	0	704.692	-706.659259259261	-1228
44331.5196620486	0	704.692	-708.237037037039	-1229.12592592593
44331.5196621644	0	708.225	-709.607407407409	-1230.07407407407
44331.5196622801	0	708.225	-710.622222222224	-1230.83703703704
44331.5196623958	0	710.61	-711.696296296298	-1231.87407407407
44331.5196625116	0	710.61	-712.57777777778	-1232.86666666667
44331.5196626273	0	712.566	-713.237037037039	-1233.72592592593
44331.5196627431	0	712.566	-714.007407407409	-1234.82962962963
44331.5196628588	0	713.996	-714.681481481483	-1235.91851851852
44331.5196629745	0	713.996	-715.111111111113	-1236.9037037037
44331.5196630903	0	715.1	-715.222222222224	-1238.02222222222
44331.519663206	0	715.1	-715.103703703705	-1239.35555555556
44331.5196633218	0	715.093	-714.829629629631	-1240.5037037037
44331.5196634375	0	715.093	-714.444444444446	-1241.51111111111
44331.5196635532	0	714.434	-713.97777777778	-1242.57777777778
44331.519663669	0	714.434	-713.503703703705	-1243.55555555556
44331.5196637847	0	713.493	-712.955555555557	-1244.58518518519
44331.5196639005	0	713.493	-712.496296296298	-1245.65925925926
44331.5196640162	0	712.486	-712.333333333335	-1246.6962962963
44331.5196641319	0	712.486	-712.274074074076	-1247.97777777778
44331.5196642477	0	712.264	-712.200000000002	-1249.48148148148
44331.5196643634	0	712.264	-712.200000000002	-1251.02962962963
44331.5196644792	0	712.19	-712.274074074076	-1252.63703703704
44331.5196645949	0	712.19	-712.555555555557	-1254.13333333333
44331.5196647107	0	712.546	-713.125925925928	-1255.7037037037
44331.5196648264	0	712.546	-713.985185185187	-1257.48888888889
44331.5196649421	0	713.976	-714.94814814815	-1259.48148148148
44331.5196650579	0	713.976	-715.762962962965	-1261.22222222222
44331.5196651736	0	715.754	-716.777777777779	-1263.48888888889
44331.5196652894	0	715.754	-717.651851851854	-1265.91111111111
44331.5196654051	0	717.643	-718.503703703705	-1268.33333333333
44331.5196655208	0	717.643	-719.333333333335	-1271.03703703704
44331.5196656366	0	719.324	-720.222222222224	-1273.42962962963
44331.5196657523	0	719.324	-720.896296296298	-1275.51111111111
44331.5196658681	0	720.887	-721.911111111113	-1278.34074074074
44331.5196659838	0	720.887	-722.51851851852	-1281.06666666667
44331.5196660995	0	722.509	-722.851851851854	-1284.04444444444
44331.5196662153	0	722.509	-722.896296296298	-1287.68148148148
44331.519666331	0	722.887	-722.755555555557	-1290.86666666667
44331.5196664468	0	722.887	-722.392592592594	-1293.88888888889
44331.5196665625	0	722.383	-721.888888888891	-1296.88888888889
44331.5196666782	0	722.383	-721.340740740743	-1299.78518518519
44331.519666794	0	721.331	-721.059259259261	-1302.25185185185
44331.5196669097	0	721.331	-720.822222222224	-1305.57037037037
44331.5196670255	0	720.812	-721.029629629632	-1308.87407407407
44331.5196671412	0	720.812	-721.481481481483	-1312.15555555556
44331.5196672569	0	721.471	-722.066666666669	-1315.4962962963
44331.5196673727	0	721.471	-722.740740740743	-1318.75555555556
44331.5196674884	0	722.73	-723.822222222224	-1322.33333333333
44331.5196676042	0	722.73	-725.133333333335	-1326.11111111111
44331.5196677199	0	725.123	-726.733333333335	-1329.83703703704
44331.5196678357	0	725.123	-728.281481481483	-1333.38518518519
44331.5196679514	0	728.271	-729.94814814815	-1337.74074074074
44331.5196680671	0	728.271	-731.296296296298	-1341.64444444444
44331.5196681829	0	731.286	-732.533333333335	-1345.54814814815
44331.5196682986	0	731.286	-733.540740740743	-1349.44444444444
44331.5196684144	0	733.53	-734.355555555557	-1352.97777777778
44331.5196685301	0	733.53	-734.866666666668	-1356.67407407407
44331.5196686458	0	734.856	-735.037037037039	-1360.42962962963
44331.5196687616	0	734.856	-735.044444444446	-1364.11111111111
44331.5196688773	0	735.034	-734.94814814815	-1367.79259259259
44331.5196689931	0	735.034	-734.71851851852	-1370.97777777778
44331.5196691088	0	734.708	-734.31851851852	-1375.07407407407
44331.5196692245	0	734.708	-733.940740740743	-1378.92592592593
44331.5196693403	0	733.93	-733.57777777778	-1382.28148148148
44331.519669456	0	733.93	-733.496296296298	-1386.4962962963
44331.5196695718	0	733.486	-733.622222222224	-1390.40740740741
44331.5196696875	0	733.486	-733.718518518521	-1394.24444444444
44331.5196698032	0	733.708	-733.888888888891	-1398.2
44331.519669919	0	733.708	-734.244444444447	-1402.05185185185
44331.5196700347	0	734.234	-734.740740740743	-1405.91111111111
44331.5196701505	0	734.234	-735.385185185187	-1409.77777777778
44331.5196702662	0	735.375	-736.200000000002	-1413.65185185185
44331.5196703819	0	735.375	-737.096296296298	-1417.54814814815
44331.5196704977	0	737.086	-738.059259259261	-1421.27407407407
44331.5196706134	0	737.086	-739.081481481484	-1424.62962962963
44331.5196707292	0	739.071	-739.955555555558	-1427.73333333333
44331.5196708449	0	739.071	-740.896296296298	-1430.93333333333
44331.5196709606	0	740.886	-742.066666666669	-1434.68148148148
44331.5196710764	0	740.886	-743.385185185187	-1438.41481481482
44331.5196711921	0	743.375	-744.637037037039	-1441.97777777778
44331.5196713079	0	743.375	-746.125925925928	-1446.44444444444
44331.5196714236	0	746.116	-747.162962962965	-1450.20740740741
44331.5196715394	0	746.116	-748.037037037039	-1454.08888888889
44331.5196716551	0	748.027	-748.696296296298	-1457.79259259259
44331.5196717708	0	748.027	-749.325925925928	-1462.28888888889
44331.5196718866	0	749.316	-749.814814814817	-1466.5037037037
44331.5196720023	0	749.316	-750.118518518521	-1470.57037037037
44331.5196721181	0	750.109	-750.296296296299	-1474.77037037037
44331.5196722338	0	750.109	-750.400000000002	-1479.02962962963
44331.5196723495	0	750.39	-750.474074074076	-1483.3037037037
44331.5196724653	0	750.39	-750.614814814817	-1487.52592592593
44331.519672581	0	750.605	-750.844444444447	-1491.74074074074
44331.5196726968	0	750.605	-751.237037037039	-1495.98518518519
44331.5196728125	0	751.227	-751.674074074076	-1499.56296296296
44331.5196729282	0	751.227	-752.600000000002	-1504.31851851852
44331.519673044	0	752.59	-753.422222222224	-1508.28888888889
44331.5196731597	0	752.59	-754.666666666669	-1512.37777777778
44331.5196732755	0	754.657	-755.829629629632	-1516.43703703704
44331.5196733912	0	754.657	-756.851851851854	-1520.14074074074
44331.5196735069	0	756.842	-758.118518518521	-1524.57037037037
44331.5196736227	0	756.842	-759.355555555558	-1528.68888888889
44331.5196737384	0	759.346	-760.414814814817	-1532.55555555556
44331.5196738542	0	759.346	-761.481481481484	-1536.48148148148
44331.5196739699	0	761.472	-762.903703703706	-1540.53333333333
44331.5196740856	0	761.472	-764.37777777778	-1544.62962962963
44331.5196742014	0	764.368	-765.785185185187	-1548.82962962963
44331.5196743171	0	764.368	-767.00740740741	-1553.01481481482
44331.5196744329	0	766.998	-767.881481481484	-1557.13333333333
44331.5196745486	0	766.998	-768.518518518521	-1561.46666666667
44331.5196746643	0	768.509	-768.866666666669	-1565.88888888889
44331.5196747801	0	768.509	-769.088888888891	-1570.08888888889
44331.5196748958	0	769.079	-769.17777777778	-1574.13333333333
44331.5196750116	0	769.079	-769.111111111113	-1578.11851851852
44331.5196751273	0	769.101	-769.022222222224	-1581.81481481482
44331.5196752431	0	769.101	-768.933333333336	-1585.31851851852
44331.5196753588	0	768.923	-768.933333333336	-1588.44444444445
44331.5196754745	0	768.923	-769.037037037039	-1591.22962962963
44331.5196755903	0	769.027	-769.229629629632	-1593.88148148148
44331.519675706	0	769.027	-769.333333333336	-1596.40740740741
44331.5196758218	0	769.323	-769.659259259261	-1598.84444444445
44331.5196759375	0	769.323	-770.296296296299	-1600.82222222222
44331.5196760532	0	770.286	-771.311111111113	-1602.6
44331.519676169	0	770.286	-772.318518518521	-1604.14814814815
44331.5196762847	0	772.308	-773.755555555558	-1605.92592592593
44331.5196764005	0	772.308	-774.985185185187	-1607.17777777778
44331.5196765162	0	774.975	-775.955555555558	-1608.22222222222
44331.5196766319	0	774.975	-777.044444444447	-1609.21481481482
44331.5196767477	0	777.034	-778.281481481484	-1610.33333333333
44331.5196768634	0	777.034	-779.651851851854	-1611.48888888889
44331.5196769792	0	779.641	-781.081481481484	-1612.6
44331.5196770949	0	779.641	-782.488888888891	-1613.85185185185
44331.5196772107	0	782.478	-783.644444444447	-1615
44331.5196773264	0	782.478	-784.711111111113	-1616.31851851852
44331.5196774421	0	784.7	-785.540740740743	-1617.41481481482
44331.5196775579	0	784.7	-786.466666666669	-1618.54074074074
44331.5196776736	0	786.456	-787.481481481484	-1619.76296296296
44331.5196777894	0	786.456	-788.555555555558	-1621.02962962963
44331.5196779051	0	788.545	-789.659259259261	-1622.2
44331.5196780208	0	788.545	-791.111111111113	-1623.6962962963
44331.5196781366	0	791.101	-792.733333333336	-1625.31111111111
44331.5196782523	0	791.101	-794.40740740741	-1626.91851851852
44331.5196783681	0	794.397	-796.029629629632	-1628.64444444445
44331.5196784838	0	794.397	-797.511111111113	-1630.47407407407
44331.5196785995	0	797.501	-798.762962962965	-1632.32592592593
44331.5196787153	0	797.501	-800.066666666669	-1634.34074074074
44331.519678831	0	800.057	-801.088888888891	-1635.99259259259
44331.5196789468	0	800.057	-802.340740740743	-1637.91851851852
44331.5196790625	0	802.331	-803.496296296299	-1639.59259259259
44331.5196791782	0	802.331	-804.718518518521	-1641.39259259259
44331.519679294	0	804.709000000001	-805.822222222224	-1643.17037037037
44331.5196794097	0	804.709000000001	-806.874074074076	-1645
44331.5196795255	0	806.865	-807.696296296298	-1647.02962962963
44331.5196796412	0	806.865	-808.044444444447	-1649
44331.5196797569	0	808.035	-808.200000000002	-1651.33333333333
44331.5196798727	0	808.035	-808.318518518521	-1653.59259259259
44331.5196799884	0	808.309	-808.325925925928	-1655.88148148148
44331.5196801042	0	808.309	-808.266666666669	-1658.48148148148
44331.5196802199	0	808.257	-808.251851851854	-1660.68148148148
44331.5196803356	0	808.257	-808.14814814815	-1663.14814814815
44331.5196804514	0	808.138	-807.985185185187	-1665.60740740741
44331.5196805671	0	808.138	-807.800000000002	-1668.1037037037
44331.5196806829	0	807.79	-807.762962962965	-1670.64444444445
44331.5196807986	0	807.79	-807.725925925928	-1673.2
44331.5196809144	0	807.716	-807.637037037039	-1675.74074074074
44331.5196810301	0	807.716	-807.614814814817	-1678.27407407407
44331.5196811458	0	807.605	-807.629629629632	-1681.17037037037
44331.5196812616	0	807.605	-807.644444444447	-1683.91851851852
44331.5196813773	0	807.635	-807.711111111113	-1686.71111111111
44331.5196814931	0	807.635	-807.770370370373	-1689.45925925926
44331.5196816088	0	807.761	-807.792592592595	-1692.24444444445
44331.5196817245	0	807.761	-807.918518518521	-1695.02962962963
44331.5196818403	0	807.909	-808.074074074076	-1697.94074074074
44331.519681956	0	807.909	-808.281481481484	-1700.81481481482
44331.5196820718	0	808.272000000001	-808.54814814815	-1703.60740740741
44331.5196821875	0	808.272000000001	-808.718518518521	-1706.45185185185
44331.5196823032	0	808.709000000001	-809.014814814817	-1709.28148148148
44331.519682419	0	808.709000000001	-809.385185185187	-1712.19259259259
44331.5196825347	0	809.376000000001	-810.000000000002	-1715.06666666667
44331.5196826505	0	809.376000000001	-810.511111111113	-1717.47407407407
44331.5196827662	0	810.502000000001	-811.192592592595	-1720.61481481482
44331.5196828819	0	810.502000000001	-811.911111111113	-1723.4962962963
44331.5196829977	0	811.902000000001	-812.525925925928	-1726.25185185185
44331.5196831134	0	811.902000000001	-813.185185185187	-1729.17777777778
44331.5196832292	0	813.176000000001	-813.725925925928	-1732.15555555556
44331.5196833449	0	813.176000000001	-813.940740740743	-1734.87407407407
44331.5196834606	0	813.932	-814.103703703706	-1737.86666666667
44331.5196835764	0	813.932	-814.133333333335	-1740.44444444445
44331.5196836921	0	814.125	-814.214814814817	-1743.68888888889
44331.5196838079	0	814.125	-814.296296296298	-1746.4
44331.5196839236	0	814.288	-814.355555555558	-1749.13333333333
44331.5196840394	0	814.288	-814.385185185187	-1751.82962962963
44331.5196841551	0	814.377000000001	-814.37777777778	-1754.54814814815
44331.5196842708	0	814.377000000001	-814.370370370372	-1757.19259259259
44331.5196843866	0	814.362000000001	-814.400000000002	-1759.94074074074
44331.5196845023	0	814.362000000001	-814.474074074076	-1762.62962962963
44331.5196846181	0	814.466000000001	-814.659259259261	-1765.3037037037
44331.5196847338	0	814.466000000001	-814.77777777778	-1767.94814814815
44331.5196848495	0	814.770000000001	-814.97777777778	-1770.62962962963
44331.5196849653	0	814.770000000001	-815.14814814815	-1773.16296296296
44331.519685081	0	815.140000000001	-815.385185185187	-1775.71851851852
44331.5196851968	0	815.140000000001	-815.600000000002	-1778.34814814815
44331.5196853125	0	815.592000000001	-815.814814814817	-1780.87407407408
44331.5196854282	0	815.592000000001	-815.985185185187	-1783.25925925926
44331.519685544	0	815.977000000001	-816.155555555558	-1785.66666666667
44331.5196856597	0	815.977000000001	-816.259259259261	-1788.1037037037
44331.5196857755	0	816.251000000001	-816.288888888891	-1790.54074074074
44331.5196858912	0	816.251000000001	-816.333333333335	-1792.83703703704
44331.5196860069	0	816.325000000001	-816.34814814815	-1794.94074074074
44331.5196861227	0	816.325000000001	-816.340740740743	-1797.05925925926
44331.5196862384	0	816.332	-816.333333333335	-1799.11851851852
44331.5196863542	0	816.332	-816.296296296298	-1801.11851851852
44331.5196864699	0	816.288	-816.318518518521	-1802.98518518519
44331.5196865856	0	816.288	-816.511111111113	-1804.67407407408
44331.5196867014	0	816.503000000001	-816.800000000002	-1806.16296296296
44331.5196868171	0	816.503000000001	-817.237037037039	-1807.5037037037
44331.5196869329	0	817.229000000001	-817.955555555558	-1808.87407407408
44331.5196870486	0	817.229000000001	-818.622222222224	-1809.97777777778
44331.5196871643	0	818.614	-819.244444444447	-1810.86666666667
44331.5196872801	0	818.614	-820.125925925928	-1811.88888888889
44331.5196873958	0	820.118000000001	-821.118518518521	-1812.91851851852
44331.5196875116	0	820.118000000001	-822.237037037039	-1813.9037037037
44331.5196876273	0	822.229000000001	-823.355555555558	-1814.84444444445
44331.5196877431	0	822.229000000001	-824.503703703706	-1815.74074074074
44331.5196878588	0	824.496000000001	-825.80740740741	-1816.62962962963
44331.5196879745	0	824.496000000001	-827.155555555558	-1817.47407407408
44331.5196880903	0	827.148000000001	-828.533333333335	-1818.42962962963
44331.519688206	0	827.148000000001	-829.903703703706	-1819.5037037037
44331.5196883218	0	829.896000000001	-831.222222222224	-1820.6
44331.5196884375	0	829.896000000001	-832.562962962965	-1821.75555555556
44331.5196885532	0	832.555000000001	-833.785185185187	-1822.8962962963
44331.519688669	0	832.555000000001	-835.214814814817	-1824.14814814815
44331.5196887847	0	835.207000000001	-836.444444444447	-1825.32592592593
44331.5196889005	0	835.207000000001	-837.414814814817	-1826.45185185185
44331.5196890162	0	837.407000000001	-838.37777777778	-1827.85925925926
44331.5196891319	0	837.407000000001	-839.081481481483	-1829.24444444445
44331.5196892477	0	839.074000000001	-839.488888888891	-1830.52592592593
44331.5196893634	0	839.074000000001	-839.725925925928	-1831.98518518519
44331.5196894792	0	839.718000000001	-840.000000000002	-1833.51851851852
44331.5196895949	0	839.718000000001	-840.088888888891	-1835.08888888889
44331.5196897107	0	840.081000000001	-840.125925925928	-1836.62962962963
44331.5196898264	0	840.081000000001	-840.251851851854	-1838.06666666667
44331.5196899421	0	840.244000000001	-840.511111111113	-1839.62962962963
44331.5196900579	0	840.244000000001	-840.844444444446	-1840.99259259259
44331.5196901736	0	840.837000000001	-841.659259259261	-1842.67407407408
44331.5196902894	0	840.837000000001	-842.651851851854	-1844.36296296296
44331.5196904051	0	842.644000000001	-843.859259259261	-1846.23703703704
44331.5196905208	0	842.644000000001	-845.088888888891	-1848.11111111111
44331.5196906366	0	845.081000000001	-846.325925925928	-1849.81481481482
44331.5196907523	0	845.081000000001	-847.970370370372	-1851.88888888889
44331.5196908681	0	847.962000000001	-849.54814814815	-1853.91851851852
44331.5196909838	0	847.962000000001	-851.103703703705	-1855.99259259259
44331.5196910995	0	851.095000000001	-852.703703703706	-1858.23703703704
44331.5196912153	0	851.095000000001	-854.274074074076	-1860.70370370371
44331.519691331	0	854.265000000001	-855.666666666668	-1863.22222222222
44331.5196914468	0	854.265000000001	-856.674074074076	-1865.65185185185
44331.5196915625	0	856.665000000001	-857.444444444446	-1868.05925925926
44331.5196916782	0	856.665000000001	-857.955555555557	-1870.57037037037
44331.519691794	0	857.946000000001	-858.200000000002	-1872.87407407408
44331.5196919097	0	857.946000000001	-858.355555555557	-1875.78518518519
44331.5196920255	0	858.346000000001	-858.414814814817	-1878.46666666667
44331.5196921412	0	858.346000000001	-858.414814814817	-1881.12592592593
44331.5196922569	0	858.405000000001	-858.362962962965	-1883.78518518519
44331.5196923727	0	858.405000000001	-858.125925925928	-1886.44444444445
44331.5196924884	0	858.116000000001	-857.91851851852	-1889.22222222222
44331.5196926042	0	858.116000000001	-857.792592592594	-1891.99259259259
44331.5196927199	0	857.783000000001	-857.733333333335	-1894.74814814815
44331.5196928356	0	857.783000000001	-857.792592592594	-1897.55555555556
44331.5196929514	0	857.783000000001	-857.881481481483	-1900.35555555556
44331.5196930671	0	857.872000000001	-858.096296296298	-1903.20740740741
44331.5196931829	0	857.872000000001	-858.481481481483	-1906.07407407408
44331.5196932986	0	858.472000000001	-859.037037037039	-1908.96296296296
44331.5196934144	0	858.472000000001	-859.725925925928	-1911.92592592593
44331.5196935301	0	859.716000000001	-860.244444444446	-1914.36296296296
44331.5196936458	0	859.716000000001	-860.807407407409	-1917.28148148148
44331.5196937616	0	860.797000000001	-861.266666666668	-1919.86666666667
44331.5196938773	0	860.797000000001	-861.651851851853	-1922.94074074074
44331.5196939931	0	861.641000000001	-862.259259259261	-1925.82962962963
44331.5196941088	0	861.641000000001	-862.933333333335	-1928.77037037037
44331.5196942245	0	862.922000000001	-863.659259259261	-1931.67407407408
44331.5196943403	0	862.922000000001	-864.28888888889	-1934.40740740741
44331.519694456	0	864.278000000001	-864.859259259261	-1937.28888888889
44331.5196945718	0	864.278000000001	-865.451851851853	-1940.0962962963
44331.5196946875	0	865.441000000001	-865.903703703705	-1942.85185185185
44331.5196948032	0	865.441000000001	-866.54814814815	-1945.85925925926
44331.519694919	0	866.537000000001	-867.28888888889	-1948.48148148148
44331.5196950347	0	866.537000000001	-868.081481481483	-1951.24444444445
44331.5196951505	0	868.070000000001	-868.896296296298	-1953.58518518519
44331.5196952662	0	868.070000000001	-870.355555555557	-1956.98518518519
44331.5196953819	0	870.344000000001	-871.555555555557	-1959.9037037037
44331.5196954977	0	870.344000000001	-872.822222222224	-1962.92592592593
44331.5196956134	0	872.811000000001	-873.74814814815	-1965.77037037037
44331.5196957292	0	872.811000000001	-874.311111111113	-1968.46666666667
44331.5196958449	0	874.300000000001	-874.807407407409	-1971.2
44331.5196959606	0	874.300000000001	-875.170370370372	-1974.26666666667
44331.5196960764	0	875.159000000001	-875.525925925928	-1977.4
44331.5196961921	0	875.159000000001	-875.637037037039	-1980.2
44331.5196963079	0	875.544000000001	-875.555555555557	-1982.64444444445
44331.5196964236	0	875.544000000001	-875.777777777779	-1985.6
44331.5196965394	0	875.766000000001	-876.066666666668	-1989.12592592593
44331.5196966551	0	875.766000000001	-876.466666666668	-1992.4
44331.5196967708	0	876.455000000001	-877.059259259261	-1995.7037037037
44331.5196968866	0	876.455000000001	-877.888888888891	-1998.83703703704
44331.5196970023	0	877.877000000001	-878.800000000002	-2002.07407407408
44331.5196971181	0	877.877000000001	-879.696296296298	-2005.15555555556
44331.5196972338	0	879.684000000001	-880.807407407409	-2008.68888888889
44331.5196973495	0	879.684000000001	-881.762962962965	-2011.85925925926
44331.5196974653	0	881.751000000001	-882.540740740742	-2015.1037037037
44331.519697581	0	881.751000000001	-883.422222222224	-2018.53333333333
44331.5196976968	0	883.410000000001	-884.325925925928	-2021.94074074074
44331.5196978125	0	883.410000000001	-885.288888888891	-2025.33333333333
44331.5196979282	0	885.277000000001	-886.407407407409	-2028.73333333333
44331.519698044	0	885.277000000001	-887.437037037039	-2032.13333333333
44331.5196981597	0	887.425000000001	-888.407407407409	-2035.64444444445
44331.5196982755	0	887.425000000001	-889.466666666668	-2039.25925925926
44331.5196983912	0	889.455000000001	-890.600000000002	-2042.92592592593
44331.5196985069	0	889.455000000001	-891.77777777778	-2046.57777777778
44331.5196986227	0	891.766000000001	-893.014814814817	-2050.44444444445
44331.5196987384	0	891.766000000001	-894.125925925928	-2054.4
44331.5196988542	0	894.114000000001	-895.622222222224	-2058.34814814815
44331.5196989699	0	894.114000000001	-897.17777777778	-2062.17037037037
44331.5196990856	0	897.166000000001	-899.059259259261	-2065.85925925926
44331.5196992014	0	897.166000000001	-901.059259259261	-2069.62962962963
44331.5196993171	0	901.047000000001	-903.140740740742	-2073.61481481482
44331.5196994329	0	901.047000000001	-905.14814814815	-2077.58518518519
44331.5196995486	0	905.136000000001	-907.044444444446	-2081.56296296296
44331.5196996644	0	905.136000000001	-908.859259259261	-2085.59259259259
44331.5196997801	0	908.847000000001	-910.659259259261	-2089.76296296296
44331.5196998958	0	908.847000000001	-912.362962962965	-2093.79259259259
44331.5197000116	0	912.351000000001	-914.029629629631	-2097.93333333333
44331.5197001273	0	912.351000000001	-915.303703703705	-2101.48148148148
44331.5197002431	0	915.292000000001	-916.488888888891	-2105.04444444445
44331.5197003588	0	915.292000000001	-917.659259259261	-2109.11111111111
44331.5197004745	0	917.648000000001	-918.814814814816	-2113.03703703704
44331.5197005903	0	917.648000000001	-919.962962962965	-2116.78518518519
44331.519700706	0	919.952000000001	-921.022222222224	-2120.50370370371
44331.5197008218	0	919.952000000001	-921.992592592594	-2123.97037037037
44331.5197009375	0	921.982000000001	-923.000000000002	-2127.6962962963
44331.5197010532	0	921.982000000001	-923.844444444446	-2131.33333333333
44331.519701169	0	923.834000000001	-924.940740740742	-2135.05925925926
44331.5197012847	0	923.834000000001	-926.185185185187	-2138.76296296296
44331.5197014005	0	926.175000000001	-927.54814814815	-2142.17777777778
44331.5197015162	0	926.175000000001	-929.014814814816	-2145.23703703704
44331.5197016319	0	929.005000000001	-930.488888888891	-2148.22222222222
44331.5197017477	0	929.005000000001	-931.985185185187	-2151.14074074074
44331.5197018634	0	931.975000000001	-933.555555555557	-2154.08888888889
44331.5197019792	0	931.975000000001	-935.244444444446	-2156.76296296296
44331.5197020949	0	935.234000000001	-937.044444444446	-2159.20740740741
44331.5197022107	0	935.234000000001	-938.822222222224	-2161.37777777778
44331.5197023264	0	938.812000000001	-941.192592592594	-2163.85185185185
44331.5197024421	0	938.812000000001	-943.481481481483	-2166.08148148148
44331.5197025579	0	943.471000000001	-945.851851851853	-2168.32592592593
44331.5197026736	0	943.471000000001	-948.222222222224	-2170.67407407408
44331.5197027894	0	948.212000000001	-950.659259259261	-2173
44331.5197029051	0	948.212000000001	-952.851851851853	-2175.2
44331.5197030208	0	952.842000000001	-954.762962962965	-2177.12592592593
44331.5197031366	0	952.842000000001	-957.007407407409	-2179.41481481482
44331.5197032523	0	956.998000000001	-958.955555555557	-2181.5037037037
44331.5197033681	0	956.998000000001	-961.051851851853	-2183.53333333333
44331.5197034838	0	961.042000000001	-963.200000000002	-2185.52592592593
44331.5197035995	0	961.042000000001	-965.474074074076	-2187.68148148148
44331.5197037153	0	965.464000000001	-967.651851851853	-2189.88888888889
44331.519703831	0	965.464000000001	-969.533333333335	-2192.05925925926
44331.5197039468	0	969.523000000001	-971.34814814815	-2194.33333333333
44331.5197040625	0	969.523000000001	-973.000000000001	-2196.74074074074
44331.5197041782	0	972.990000000001	-974.607407407409	-2199.06666666667
44331.519704294	0	972.990000000001	-976.096296296298	-2201.42962962963
44331.5197044097	0	976.086000000001	-977.48888888889	-2203.71111111111
44331.5197045255	0	976.086000000001	-978.807407407409	-2206.00740740741
44331.5197046412	0	978.797000000001	-979.792592592594	-2208.00740740741
44331.5197047569	0	978.797000000001	-980.977777777779	-2210.23703703704
44331.5197048727	0	980.967000000001	-981.933333333335	-2212.25185185185
44331.5197049884	0	980.967000000001	-982.644444444446	-2213.98518518519
44331.5197051042	0	982.634000000001	-983.296296296298	-2216.1037037037
44331.5197052199	0	982.634000000001	-983.696296296298	-2218.34074074074
44331.5197053356	0	983.686000000001	-984.096296296298	-2220.64444444445
44331.5197054514	0	983.686000000001	-984.429629629631	-2223.05185185185
44331.5197055671	0	984.419000000001	-984.711111111113	-2225.59259259259
44331.5197056829	0	984.419000000001	-985.029629629631	-2228.14814814815
44331.5197057986	0	985.019000000001	-985.31851851852	-2230.76296296296
44331.5197059144	0	985.019000000001	-985.614814814816	-2233.46666666667
44331.5197060301	0	985.604000000001	-986.11851851852	-2236.25185185185
44331.5197061458	0	985.604000000001	-986.651851851853	-2238.8
44331.5197062616	0	986.641000000001	-987.385185185187	-2241.4
44331.5197063773	0	986.641000000001	-988.14814814815	-2244
44331.5197064931	0	988.137000000001	-988.874074074076	-2246.72592592593
44331.5197066088	0	988.137000000001	-989.48888888889	-2249.39259259259
44331.5197067245	0	989.478000000001	-989.992592592594	-2252.22222222222
44331.5197068403	0	989.478000000001	-990.414814814816	-2254.74814814815
44331.519706956	0	990.404000000001	-990.896296296298	-2257.77777777778
44331.5197070718	0	990.404000000001	-991.207407407409	-2260.41481481482
44331.5197071875	0	991.197000000001	-991.355555555557	-2263.2962962963
44331.5197073032	0	991.197000000001	-991.377777777779	-2266.22962962963
44331.519707419	0	991.367000000001	-991.311111111113	-2269.22222222222
44331.5197075347	0	991.367000000001	-991.140740740742	-2272.21481481482
44331.5197076505	0	991.130000000001	-990.925925925927	-2275
44331.5197077662	0	991.130000000001	-990.474074074076	-2277.96296296296
44331.5197078819	0	990.463000000001	-990.037037037039	-2280.8962962963
44331.5197079977	0	990.463000000001	-989.659259259261	-2283.45185185185
44331.5197081134	0	989.648000000001	-989.474074074076	-2286.20740740741
44331.5197082292	0	989.648000000001	-989.474074074076	-2289.28148148148
44331.5197083449	0	989.463000000001	-989.459259259261	-2292.47407407407
44331.5197084606	0	989.463000000001	-989.511111111113	-2295.55555555556
44331.5197085764	0	989.500000000001	-989.585185185187	-2298.60740740741
44331.5197086921	0	989.500000000001	-989.666666666668	-2301.95555555556
44331.5197088079	0	989.656000000001	-989.755555555557	-2305.52592592593
44331.5197089236	0	989.656000000001	-989.844444444446	-2308.76296296296
44331.5197090393	0	989.834000000001	-990.14814814815	-2311.96296296296
44331.5197091551	0	989.834000000001	-990.34814814815	-2315.05185185185
44331.5197092708	0	990.338000000001	-990.592592592594	-2317.88888888889
44331.5197093866	0	990.338000000001	-990.881481481483	-2320.80740740741
44331.5197095023	0	990.871000000001	-991.125925925927	-2323.57777777778
44331.5197096181	0	990.871000000001	-991.414814814816	-2326
44331.5197097338	0	991.404000000001	-991.933333333335	-2329.37777777778
44331.5197098495	0	991.404000000001	-992.28888888889	-2332.28888888889
44331.5197099653	0	992.278000000001	-992.785185185187	-2335.50370370371
44331.519710081	0	992.278000000001	-993.311111111113	-2338.6
44331.5197101968	0	993.300000000001	-994.014814814816	-2341.73333333333
44331.5197103125	0	993.300000000001	-994.955555555557	-2344.94074074074
44331.5197104282	0	994.944000000001	-995.992592592594	-2347.95555555556
44331.519710544	0	994.944000000001	-997.133333333335	-2351.20740740741
44331.5197106597	0	997.122000000001	-998.311111111113	-2354.79259259259
44331.5197107755	0	997.122000000001	-999.533333333335	-2358.44444444445
44331.5197108912	0	999.522000000001	-1000.75555555556	-2362.25925925926
44331.5197110069	0	999.522000000001	-1002.00740740741	-2366.11851851852
44331.5197111227	0	1001.996	-1003.21481481482	-2370
44331.5197112384	0	1001.996	-1004.10370370371	-2373.58518518519
44331.5197113542	0	1004.092	-1004.95555555556	-2377.17777777778
44331.5197114699	0	1004.092	-1005.83703703704	-2380.99259259259
44331.5197115857	0	1005.825	-1006.4	-2384.78518518519
44331.5197117014	0	1005.825	-1006.8	-2388.67407407407
44331.5197118171	0	1006.788	-1006.96296296296	-2392.15555555556
44331.5197119329	0	1006.788	-1007.06666666667	-2396.45925925926
44331.5197120486	0	1007.055	-1007.0962962963	-2400.25925925926
44331.5197121644	0	1007.055	-1007.11851851852	-2403.66666666667
44331.5197122801	0	1007.107	-1007.22222222222	-2407.83703703704
44331.5197123958	0	1007.107	-1007.25925925926	-2411.62962962963
44331.5197125116	0	1007.248	-1007.2962962963	-2415.20740740741
44331.5197126273	0	1007.248	-1007.28148148148	-2418.31111111111
44331.5197127431	0	1007.27	-1007.32592592593	-2421.25925925926
44331.5197128588	0	1007.27	-1007.38518518519	-2424.13333333333
44331.5197129745	0	1007.374	-1007.40740740741	-2426.92592592593
44331.5197130903	0	1007.374	-1007.45925925926	-2429.4
44331.519713206	0	1007.448	-1007.60740740741	-2432.43703703704
44331.5197133218	0	1007.448	-1008.06666666667	-2435.25185185185
44331.5197134375	0	1008.055	-1008.57037037037	-2437.74074074074
44331.5197135532	0	1008.055	-1009.0962962963	-2439.9037037037
44331.519713669	0	1009.085	-1010.0962962963	-2442.68148148148
44331.5197137847	0	1009.085	-1011.2962962963	-2445.2
44331.5197139005	0	1011.285	-1012.6	-2447.77037037037
44331.5197140162	0	1011.285	-1014.02222222222	-2450.31111111111
44331.5197141319	0	1014.011	-1015.30370370371	-2452.81481481481
44331.5197142477	0	1014.011	-1016.40740740741	-2455.11111111111
44331.5197143634	0	1016.396	-1017.37777777778	-2457.42222222222
44331.5197144792	0	1016.396	-1018.46666666667	-2459.7037037037
44331.5197145949	0	1018.455	-1019.53333333333	-2461.7037037037
44331.5197147106	0	1018.455	-1020.77037037037	-2463.97777777778
44331.5197148264	0	1020.759	-1022.05185185185	-2466.18518518518
44331.5197149421	0	1020.759	-1023.4	-2468.36296296296
44331.5197150579	0	1023.389	-1024.66666666667	-2470.48888888889
44331.5197151736	0	1023.389	-1026.02222222222	-2472.52592592593
44331.5197152894	0	1026.011	-1027.43703703704	-2474.44444444444
44331.5197154051	0	1026.011	-1028.57037037037	-2476.2962962963
44331.5197155208	0	1028.559	-1029.71111111111	-2478.2962962963
44331.5197156366	0	1028.559	-1030.8	-2480.22222222222
44331.5197157523	0	1030.789	-1031.73333333334	-2482
44331.5197158681	0	1030.789	-1032.66666666667	-2483.83703703704
44331.5197159838	0	1032.656	-1033.6	-2485.71111111111
44331.5197160995	0	1032.656	-1034.65925925926	-2487.86666666667
44331.5197162153	0	1034.649	-1035.54074074074	-2489.6
44331.519716331	0	1034.649	-1036.58518518519	-2491.62222222222
44331.5197164468	0	1036.575	-1037.81481481482	-2493.71111111111
44331.5197165625	0	1036.575	-1039.08148148148	-2495.47407407407
44331.5197166782	0	1039.071	-1040.66666666667	-2497.48888888889
44331.519716794	0	1039.071	-1042.25925925926	-2499.42222222222
44331.5197169097	0	1042.249	-1043.91851851852	-2501.39259259259
44331.5197170255	0	1042.249	-1045.43703703704	-2503.22222222222
44331.5197171412	0	1045.427	-1046.85925925926	-2505.02222222222
44331.5197172569	0	1045.427	-1048.03703703704	-2506.86666666667
44331.5197173727	0	1048.027	-1049.17037037037	-2508.77037037037
44331.5197174884	0	1048.027	-1049.97037037037	-2510.57777777778
44331.5197176042	0	1049.96	-1050.63703703704	-2512.55555555556
44331.5197177199	0	1049.96	-1050.80740740741	-2513.84444444444
44331.5197178356	0	1050.797	-1050.83703703704	-2515.46666666667
44331.5197179514	0	1050.797	-1050.67407407408	-2516.54074074074
44331.5197180671	0	1050.664	-1050.45185185185	-2517.37777777778
44331.5197181829	0	1050.664	-1050.06666666667	-2518.2
44331.5197182986	0	1050.057	-1049.80740740741	-2518.9037037037
44331.5197184144	0	1050.057	-1049.77777777778	-2519.62222222222
44331.5197185301	0	1049.768	-1050.11111111111	-2520.17037037037
44331.5197186458	0	1049.768	-1050.73333333334	-2520.60740740741
44331.5197187616	0	1050.724	-1051.48148148148	-2520.93333333333
44331.5197188773	0	1050.724	-1052.31851851852	-2521.19259259259
44331.5197189931	0	1052.309	-1053.05925925926	-2521.46666666667
44331.5197191088	0	1052.309	-1053.68148148148	-2521.8
44331.5197192245	0	1053.672	-1054.73333333334	-2522.17777777778
44331.5197193403	0	1053.672	-1055.72592592593	-2522.46666666667
44331.519719456	0	1055.716	-1057.16296296296	-2522.96296296296
44331.5197195718	0	1055.716	-1058.22222222222	-2523.25925925926
44331.5197196875	0	1058.212	-1059.60740740741	-2523.48888888889
44331.5197198032	0	1058.212	-1060.76296296297	-2523.63703703704
44331.519719919	0	1060.753	-1062.06666666667	-2523.73333333333
44331.5197200347	0	1060.753	-1063.39259259259	-2523.78518518518
44331.5197201505	0	1063.383	-1064.74814814815	-2523.78518518518
44331.5197202662	0	1063.383	-1066.48888888889	-2523.78518518518
44331.5197203819	0	1066.479	-1068.08888888889	-2523.78518518518
44331.5197204977	0	1066.479	-1069.94814814815	-2523.73333333333
44331.5197206134	0	1069.938	-1071.77777777778	-2523.56296296296
44331.5197207292	0	1069.938	-1073.65925925926	-2523.42962962963
44331.5197208449	0	1073.649	-1075.63703703704	-2523.27407407407
44331.5197209606	0	1073.649	-1077.45185185185	-2523.01481481481
44331.5197210764	0	1077.442	-1079.42222222222	-2522.75555555556
44331.5197211921	0	1077.442	-1081.28888888889	-2522.57037037037
44331.5197213079	0	1081.279	-1083.47407407408	-2522.36296296296
44331.5197214236	0	1081.279	-1085.51851851852	-2522.0962962963
44331.5197215393	0	1085.509	-1087.87407407408	-2521.6962962963
44331.5197216551	0	1085.509	-1090.16296296296	-2521.31851851852
44331.5197217708	0	1090.153	-1092.45925925926	-2520.97037037037
44331.5197218866	0	1090.153	-1094.41481481482	-2520.62222222222
44331.5197220023	0	1094.405	-1096.54074074074	-2520.11851851852
44331.5197221181	0	1094.405	-1098.54814814815	-2519.62222222222
44331.5197222338	0	1098.538	-1100.48148148148	-2519.01481481481
44331.5197223495	0	1098.538	-1101.87407407408	-2518.51851851852
44331.5197224653	0	1101.864	-1103.14074074074	-2518.02962962963
44331.519722581	0	1101.864	-1104.6	-2517.45925925926
44331.5197226968	0	1104.59	-1105.95555555556	-2516.91851851852
44331.5197228125	0	1104.59	-1106.96296296296	-2516.4962962963
44331.5197229282	0	1106.953	-1107.74814814815	-2516.11111111111
44331.519723044	0	1106.953	-1108.13333333333	-2515.8962962963
44331.5197231597	0	1108.123	-1108.23703703704	-2515.81481481481
44331.5197232755	0	1108.123	-1108.22962962963	-2515.77777777778
44331.5197233912	0	1108.219	-1108.22962962963	-2515.71851851852
44331.5197235069	0	1108.219	-1108.36296296296	-2515.62962962963
44331.5197236227	0	1108.352	-1108.64444444445	-2515.52592592593
44331.5197237384	0	1108.352	-1109.16296296296	-2515.42962962963
44331.5197238542	0	1109.152	-1109.91851851852	-2515.3037037037
44331.5197239699	0	1109.152	-1110.94814814815	-2515.25185185185
44331.5197240857	0	1110.937	-1112.12592592593	-2515.24444444444
44331.5197242014	0	1110.937	-1113.4	-2515.22222222222
44331.5197243171	0	1113.389	-1114.56296296296	-2515.2
44331.5197244329	0	1113.389	-1115.51111111111	-2515.16296296296
44331.5197245486	0	1115.5	-1116.24444444445	-2515.13333333333
44331.5197246644	0	1115.5	-1116.74074074074	-2515.08148148148
44331.5197247801	0	1116.73	-1117.05925925926	-2515.06666666667
44331.5197248958	0	1116.73	-1117.21481481482	-2515.06666666667
44331.5197250116	0	1117.204	-1117.28888888889	-2515.08888888889
44331.5197251273	0	1117.204	-1117.31851851852	-2515.11851851852
44331.5197252431	0	1117.308	-1117.28148148148	-2515.19259259259
44331.5197253588	0	1117.308	-1117.11111111111	-2515.3037037037
44331.5197254745	0	1117.101	-1116.74074074074	-2515.45925925926
44331.5197255903	0	1117.101	-1116.30370370371	-2515.58518518518
44331.519725706	0	1116.294	-1115.84444444445	-2515.68148148148
44331.5197258218	0	1116.294	-1115.51851851852	-2515.77037037037
44331.5197259375	0	1115.509	-1115.36296296296	-2515.78518518518
44331.5197260532	0	1115.509	-1115.19259259259	-2515.78518518518
44331.519726169	0	1115.183	-1114.8962962963	-2515.6962962963
44331.5197262847	0	1115.183	-1114.51851851852	-2515.60740740741
44331.5197264005	0	1114.509	-1114.01481481482	-2515.52592592593
44331.5197265162	0	1114.509	-1113.41481481482	-2515.37777777778
44331.5197266319	0	1113.405	-1112.85925925926	-2515.19259259259
44331.5197267477	0	1113.405	-1112.28148148148	-2514.88888888889
44331.5197268634	0	1112.272	-1111.88148148148	-2514.61481481481
44331.5197269792	0	1112.272	-1111.55555555556	-2514.28888888889
44331.5197270949	0	1111.546	-1111.27407407408	-2513.82962962963
44331.5197272106	0	1111.546	-1111.00740740741	-2513.36296296296
44331.5197273264	0	1110.998	-1110.64444444445	-2512.80740740741
44331.5197274421	0	1110.998	-1110.32592592593	-2512.32592592592
44331.5197275579	0	1110.317	-1109.95555555556	-2511.65185185185
44331.5197276736	0	1110.317	-1109.71111111111	-2511.06666666667
44331.5197277894	0	1109.702	-1109.57037037037	-2510.38518518518
44331.5197279051	0	1109.702	-1109.51851851852	-2509.48148148148
44331.5197280208	0	1109.509	-1109.52592592593	-2508.64444444444
44331.5197281366	0	1109.509	-1109.54074074074	-2507.71851851852
44331.5197282523	0	1109.531	-1109.51851851852	-2506.8
44331.5197283681	0	1109.531	-1109.34814814815	-2505.76296296296
44331.5197284838	0	1109.338	-1109.11111111111	-2504.65925925926
44331.5197285995	0	1109.338	-1108.97037037037	-2503.62222222222
44331.5197287153	0	1108.96	-1108.76296296296	-2502.5037037037
44331.519728831	0	1108.96	-1108.65925925926	-2501.22962962963
44331.5197289468	0	1108.649	-1108.59259259259	-2499.84444444444
44331.5197290625	0	1108.649	-1108.51111111111	-2498.32592592592
44331.5197291782	0	1108.501	-1108.50370370371	-2496.94074074074
44331.519729294	0	1108.501	-1108.47407407408	-2495.36296296296
44331.5197294097	0	1108.464	-1108.39259259259	-2493.80740740741
44331.5197295255	0	1108.464	-1108.25185185185	-2492.06666666667
44331.5197296412	0	1108.242	-1108.01481481482	-2490.33333333333
44331.5197297569	0	1108.242	-1107.78518518519	-2488.77777777778
44331.5197298727	0	1107.775	-1107.68148148148	-2487.08148148148
44331.5197299884	0	1107.775	-1107.68148148148	-2485.5037037037
44331.5197301042	0	1107.671	-1107.68888888889	-2483.85925925926
44331.5197302199	0	1107.671	-1107.77037037037	-2482.22222222222
44331.5197303356	0	1107.76	-1107.91111111111	-2480.57777777778
44331.5197304514	0	1107.76	-1108.00740740741	-2479.05925925926
44331.5197305671	0	1107.997	-1108.13333333334	-2477.2962962963
44331.5197306829	0	1107.997	-1108.16296296296	-2475.57777777778
44331.5197307986	0	1108.153	-1108.12592592593	-2473.80740740741
44331.5197309144	0	1108.153	-1108.07407407408	-2472.14074074074
44331.5197310301	0	1108.064	-1108.01481481482	-2470.43703703704
44331.5197311458	0	1108.064	-1107.82962962963	-2468.84444444444
44331.5197312616	0	1107.82	-1107.57037037037	-2467.37777777778
44331.5197313773	0	1107.82	-1107.19259259259	-2466.05925925926
44331.5197314931	0	1107.183	-1106.81481481482	-2464.73333333333
44331.5197316088	0	1107.183	-1106.37037037037	-2463.27407407407
44331.5197317245	0	1106.361	-1106.17777777778	-2462.16296296296
44331.5197318403	0	1106.361	-1106.02222222222	-2460.91851851852
44331.519731956	0	1106.013	-1105.8962962963	-2459.49629629629
44331.5197320718	0	1106.013	-1105.82222222222	-2458.09629629629
44331.5197321875	0	1105.813	-1105.64444444445	-2456.63703703704
44331.5197323032	0	1105.813	-1105.25925925926	-2455.22222222222
44331.519732419	0	1105.25	-1104.71851851852	-2453.97037037037
44331.5197325347	0	1105.25	-1104.2962962963	-2452.99259259259
44331.5197326505	0	1104.287	-1103.76296296296	-2451.78518518518
44331.5197327662	0	1104.287	-1103.25185185185	-2450.51851851852
44331.5197328819	0	1103.243	-1102.82222222222	-2449.35555555555
44331.5197329977	0	1103.243	-1102.59259259259	-2448.00740740741
44331.5197331134	0	1102.584	-1102.48888888889	-2446.66666666666
44331.5197332292	0	1102.584	-1102.52592592593	-2445.25185185185
44331.5197333449	0	1102.517	-1102.77037037037	-2443.9037037037
44331.5197334606	0	1102.517	-1103.37777777778	-2442.34074074074
44331.5197335764	0	1103.369	-1104.15555555556	-2440.82222222222
44331.5197336921	0	1103.369	-1105.01481481482	-2439.31851851852
44331.5197338079	0	1105.006	-1105.80740740741	-2437.78518518518
44331.5197339236	0	1105.006	-1106.54074074074	-2436.39259259259
44331.5197340394	0	1106.532	-1107.19259259259	-2434.88148148148
44331.5197341551	0	1106.532	-1107.74814814815	-2433.56296296296
44331.5197342708	0	1107.739	-1108.08888888889	-2432.09629629629
44331.5197343866	0	1107.739	-1108.37037037037	-2430.6
44331.5197345023	0	1108.361	-1108.54814814815	-2429.05925925926
44331.5197346181	0	1108.361	-1108.55555555556	-2427.54074074074
44331.5197347338	0	1108.546	-1108.55555555556	-2426.04444444444
44331.5197348495	0	1108.546	-1108.53333333334	-2424.7037037037
44331.5197349653	0	1108.524	-1108.41481481482	-2423.09629629629
44331.519735081	0	1108.524	-1108.41481481482	-2421.71111111111
44331.5197351968	0	1108.405	-1108.2962962963	-2420.33333333333
44331.5197353125	0	1108.405	-1108.24444444445	-2418.97777777778
44331.5197354282	0	1108.235	-1108.22962962963	-2417.77037037037
44331.519735544	0	1108.235	-1108.25925925926	-2416.28148148148
44331.5197356597	0	1108.25	-1108.28148148148	-2414.98518518518
44331.5197357755	0	1108.25	-1108.34074074074	-2413.63703703704
44331.5197358912	0	1108.331	-1108.34074074074	-2412.29629629629
44331.5197360069	0	1108.331	-1108.38518518519	-2411.02962962963
44331.5197361227	0	1108.375	-1108.48888888889	-2410.00740740741
44331.5197362384	0	1108.375	-1108.51851851852	-2408.62962962963
44331.5197363657	0	1108.508	-1108.51851851852	-2407.4
44331.5197364699	0	1108.508	-1108.57037037037	-2406.27407407407
44331.5197365857	0	1108.56	-1108.61481481482	-2405.06666666666
44331.5197367014	0	1108.56	-1108.71851851852	-2404.08888888889
44331.5197368171	0	1108.708	-1108.83703703704	-2402.99259259259
44331.5197369329	0	1108.708	-1108.94814814815	-2401.94074074074
44331.5197370486	0	1108.938	-1109.11111111111	-2401.08148148148
44331.5197371644	0	1108.938	-1109.27407407408	-2400.16296296296
44331.5197372801	0	1109.264	-1109.39259259259	-2399.27407407407
44331.5197373958	0	1109.264	-1109.50370370371	-2398.3037037037
44331.5197375116	0	1109.494	-1109.55555555556	-2397.4
44331.5197376273	0	1109.494	-1109.58518518519	-2396.51111111111
44331.5197377431	0	1109.575	-1109.62222222222	-2395.65925925926
44331.5197378588	0	1109.575	-1109.63703703704	-2394.85925925926
44331.5197379745	0	1109.627	-1109.62962962963	-2394
44331.5197380903	0	1109.627	-1109.65185185185	-2393.20740740741
44331.519738206	0	1109.642	-1109.70370370371	-2392.48148148148
44331.5197383218	0	1109.642	-1109.74074074074	-2391.74814814815
44331.5197384375	0	1109.731	-1109.8	-2391.08888888889
44331.5197385532	0	1109.731	-1109.84444444445	-2390.34074074074
44331.519738669	0	1109.835	-1109.86666666667	-2389.7037037037
44331.5197387847	0	1109.835	-1109.85925925926	-2389.14074074074
44331.5197389005	0	1109.85	-1109.83703703704	-2388.61481481481
44331.5197390162	0	1109.85	-1109.77777777778	-2388.08888888889
44331.5197391319	0	1109.769	-1109.76296296296	-2387.62962962963
44331.5197392477	0	1109.769	-1109.76296296296	-2387.17037037037
44331.5197393634	0	1109.754	-1109.77037037037	-2386.76296296296
44331.5197394792	0	1109.754	-1109.79259259259	-2386.41481481481
44331.5197395949	0	1109.784	-1109.82962962963	-2386.05185185185
44331.5197397106	0	1109.784	-1109.83703703704	-2385.74074074074
44331.5197398264	0	1109.828	-1109.91111111111	-2385.45925925926
44331.5197399421	0	1109.828	-1109.98518518519	-2385.25925925926
44331.5197400579	0	1109.976	-1110.05925925926	-2385.02962962963
44331.5197401736	0	1109.976	-1110.08148148148	-2384.82962962963
44331.5197402894	0	1110.072	-1110.08148148148	-2384.66666666667
44331.5197404051	0	1110.072	-1110.02222222222	-2384.59259259259
44331.5197405208	0	1110.013	-1109.80740740741	-2384.56296296296
44331.5197406366	0	1110.013	-1109.23703703704	-2384.61481481482
44331.5197407523	0	1109.228	-1108.46666666667	-2384.83703703704
44331.5197408681	0	1109.228	-1107.62962962963	-2385.17777777778
44331.5197409838	0	1107.621	-1106.44444444445	-2385.65925925926
44331.5197410995	0	1107.621	-1105.25925925926	-2386.14074074074
44331.5197412153	0	1105.251	-1103.91851851852	-2386.74074074074
44331.519741331	0	1105.251	-1102.66666666667	-2387.45925925926
44331.5197414468	0	1102.658	-1101.56296296296	-2388.08148148148
44331.5197415625	0	1102.658	-1100.60740740741	-2388.80740740741
44331.5197416782	0	1100.599	-1099.92592592593	-2389.51111111111
44331.519741794	0	1100.599	-1099.31851851852	-2390.33333333333
44331.5197419097	0	1099.31	-1098.73333333333	-2391.14814814815
44331.5197420255	0	1099.31	-1098.2	-2392.14074074074
44331.5197421412	0	1098.191	-1097.6962962963	-2393.20740740741
44331.5197422569	0	1098.191	-1097.23703703704	-2394.26666666667
44331.5197423727	0	1097.228	-1096.88148148148	-2395.44444444444
44331.5197424884	0	1097.228	-1096.60740740741	-2396.85925925926
44331.5197426042	0	1096.598	-1096.4	-2398.39259259259
44331.5197427199	0	1096.598	-1096.25185185185	-2399.98518518518
44331.5197428356	0	1096.242	-1096.17037037037	-2401.71111111111
44331.5197429514	0	1096.242	-1096.14074074074	-2403.42962962963
44331.5197430671	0	1096.131	-1096.15555555556	-2405.22962962963
44331.5197431829	0	1096.131	-1096.24444444445	-2406.92592592593
44331.5197432986	0	1096.235	-1096.36296296296	-2408.78518518518
44331.5197434143	0	1096.235	-1096.54814814815	-2410.73333333333
44331.5197435301	0	1096.539	-1096.52592592593	-2412.61481481481
44331.5197436458	0	1096.539	-1096.38518518519	-2414.57037037037
44331.5197437616	0	1096.376	-1096.04444444445	-2416.94814814815
44331.5197438773	0	1096.376	-1095.47407407408	-2419.6
44331.5197439931	0	1095.465	-1094.65185185185	-2422.2962962963
44331.5197441088	0	1095.465	-1093.8	-2424.82222222222
44331.5197442245	0	1093.791	-1092.91111111111	-2427.41481481481
44331.5197443403	0	1093.791	-1092.08148148148	-2429.8962962963
44331.519744456	0	1092.072	-1091.2962962963	-2432.78518518518
44331.5197445718	0	1092.072	-1090.78518518519	-2435.9037037037
44331.5197446875	0	1090.776	-1090.26666666667	-2439.20740740741
44331.5197448032	0	1090.776	-1089.91111111111	-2442.48888888889
44331.519744919	0	1089.902	-1089.6962962963	-2445.53333333333
44331.5197450347	0	1089.902	-1089.51111111111	-2449.32592592592
44331.5197451505	0	1089.502	-1089.27407407408	-2452.99259259259
44331.5197452662	0	1089.502	-1089.12592592593	-2456.79259259259
44331.5197453819	0	1089.117	-1088.90370370371	-2460.72592592592
44331.5197454977	0	1089.117	-1088.63703703704	-2464.68148148148
44331.5197456134	0	1088.628	-1088.25185185185	-2468.8
44331.5197457292	0	1088.628	-1087.82962962963	-2472.97777777778
44331.5197458449	0	1087.821	-1087.54074074074	-2477.08148148148
44331.5197459607	0	1087.821	-1087.2962962963	-2481.26666666667
44331.5197460764	0	1087.288	-1087.06666666667	-2485.22222222222
44331.5197461921	0	1087.288	-1086.74074074074	-2490.36296296296
44331.5197463079	0	1086.732	-1086.57037037037	-2495.08148148148
44331.5197464236	0	1086.732	-1086.57037037037	-2499.88148148148
44331.5197465394	0	1086.562	-1086.51851851852	-2504.86666666667
44331.5197466551	0	1086.562	-1086.60740740741	-2510.03703703704
44331.5197467708	0	1086.599	-1086.54814814815	-2515.12592592593
44331.5197468866	0	1086.599	-1086.54074074074	-2520.87407407407
44331.5197470023	0	1086.532	-1086.76296296296	-2527.1037037037
44331.5197471181	0	1086.532	-1086.99259259259	-2532.4
44331.5197472338	0	1086.984	-1087.11851851852	-2538.54814814815
44331.5197473495	0	1086.984	-1087.34074074074	-2544.18518518518
44331.5197474653	0	1087.332	-1087.52592592593	-2550.05925925926
44331.519747581	0	1087.332	-1087.76296296296	-2555.66666666667
44331.5197476968	0	1087.754	-1087.92592592593	-2561.6
44331.5197478125	0	1087.754	-1088.14074074074	-2567.61481481481
44331.5197479282	0	1088.132	-1088.41481481482	-2573.66666666667
44331.519748044	0	1088.132	-1088.76296296296	-2579.60740740741
44331.5197481597	0	1088.754	-1089.07407407408	-2585.79259259259
44331.5197482755	0	1088.754	-1089.42222222222	-2591.92592592593
44331.5197483912	0	1089.413	-1089.88888888889	-2598.11851851852
44331.5197485069	0	1089.413	-1090.41481481482	-2604.51111111111
44331.5197486227	0	1090.406	-1091.05185185185	-2611
44331.5197487384	0	1090.406	-1091.47407407408	-2617.42222222222
44331.5197488542	0	1091.465	-1092.02962962963	-2623.42962962963
44331.5197489699	0	1091.465	-1092.45925925926	-2629.04444444444
44331.5197490857	0	1092.45	-1093.04444444445	-2635.67407407407
44331.5197492014	0	1092.45	-1093.67407407408	-2642.54074074074
44331.5197493171	0	1093.665	-1094.17037037037	-2648.74074074074
44331.5197494329	0	1093.665	-1094.72592592593	-2656.42962962963
44331.5197495486	0	1094.717	-1095.14814814815	-2663.37037037037
44331.5197496644	0	1094.717	-1095.41481481482	-2669.6
44331.5197497801	0	1095.406	-1095.77037037037	-2677.26666666667
44331.5197498958	0	1095.406	-1096.04444444445	-2683.79259259259
44331.5197500116	0	1096.036	-1096.21481481482	-2690.08148148148
44331.5197501273	0	1096.036	-1096.26666666667	-2696.34814814815
44331.5197502431	0	1096.258	-1096.41481481482	-2702.68148148148
44331.5197503588	0	1096.258	-1096.2962962963	-2709
44331.5197504745	0	1096.288	-1096.0962962963	-2715.14814814815
44331.5197505903	0	1096.288	-1095.78518518519	-2720.28148148148
44331.519750706	0	1095.777	-1095.04444444445	-2726.85185185185
44331.5197508218	0	1095.777	-1094.23703703704	-2732.68888888889
44331.5197509375	0	1094.229	-1093.4	-2738.21481481481
44331.5197510532	0	1094.229	-1092.51851851852	-2743.6
44331.519751169	0	1092.51	-1091.90370370371	-2748.85925925926
44331.5197512847	0	1092.51	-1091.05925925926	-2753.5037037037
44331.5197514005	0	1091.051	-1090.34814814815	-2758.77037037037
44331.5197515162	0	1091.051	-1089.57777777778	-2763.6962962963
44331.5197516319	0	1089.57	-1088.99259259259	-2768.00740740741
44331.5197517477	0	1089.57	-1088.64444444445	-2771.9037037037
44331.5197518634	0	1088.637	-1088.53333333333	-2775.60740740741
44331.5197519792	0	1088.637	-1088.48148148148	-2778.97037037037
44331.5197520949	0	1088.474	-1088.57037037037	-2782.07407407407
44331.5197522106	0	1088.474	-1088.91851851852	-2784.88888888889
44331.5197523264	0	1088.911	-1089.4962962963	-2787.42222222222
44331.5197524421	0	1088.911	-1090.44444444445	-2789.87407407407
44331.5197525579	0	1090.437	-1091.4	-2791.95555555556
44331.5197526736	0	1090.437	-1092.48888888889	-2793.83703703704
44331.5197527894	0	1092.481	-1093.45925925926	-2795.36296296296
44331.5197529051	0	1092.481	-1094.47407407408	-2796.73333333333
44331.5197530208	0	1094.466	-1095.6962962963	-2798.08888888889
44331.5197531366	0	1094.466	-1096.81481481482	-2799.08888888889
44331.5197532523	0	1096.807	-1098.02222222222	-2799.88148148148
44331.5197533681	0	1096.807	-1099.27407407408	-2800.6
44331.5197534838	0	1099.266	-1100.33333333334	-2801.14814814815
44331.5197535995	0	1099.266	-1101.42962962963	-2801.74074074074
44331.5197537153	0	1101.422	-1102.31111111111	-2802.21481481481
44331.519753831	0	1101.422	-1103.17777777778	-2802.64444444444
44331.5197539468	0	1103.17	-1104.02222222222	-2803.0962962963
44331.5197540625	0	1103.17	-1104.74814814815	-2803.5037037037
44331.5197541782	0	1104.74	-1105.31851851852	-2803.85925925926
44331.519754294	0	1104.74	-1105.94074074074	-2804.34074074074
44331.5197544097	0	1105.933	-1106.43703703704	-2804.74074074074
44331.5197545255	0	1105.933	-1106.82962962963	-2805.07407407407
44331.5197546412	0	1106.822	-1107.11851851852	-2805.2962962963
44331.5197547569	0	1106.822	-1107.45925925926	-2805.51111111111
44331.5197548727	0	1107.452	-1107.74074074074	-2805.6962962963
44331.5197549884	0	1107.452	-1107.87407407408	-2805.77037037037
44331.5197551042	0	1107.867	-1107.97037037037	-2805.80740740741
44331.5197552199	0	1107.867	-1108.02962962963	-2805.80740740741
44331.5197553356	0	1108.023	-1108.03703703704	-2805.75555555556
44331.5197554514	0	1108.023	-1108.03703703704	-2805.71851851852
44331.5197555671	0	1108.03	-1108.02962962963	-2805.65925925926
44331.5197556829	0	1108.03	-1108.00740740741	-2805.6
44331.5197557986	0	1108	-1107.95555555556	-2805.51851851852
44331.5197559143	0	1108	-1107.85925925926	-2805.44444444444
44331.5197560301	0	1107.852	-1107.72592592593	-2805.4
44331.5197561458	0	1107.852	-1107.57777777778	-2805.34074074074
44331.5197562616	0	1107.571	-1107.45185185185	-2805.2
44331.5197563773	0	1107.571	-1107.47407407408	-2805
44331.5197564931	0	1107.467	-1107.66666666667	-2804.67407407407
44331.5197566088	0	1107.467	-1107.82222222222	-2804.3037037037
44331.5197567245	0	1107.815	-1107.97777777778	-2803.91851851852
44331.5197568403	0	1107.815	-1108.23703703704	-2803.43703703704
44331.519756956	0	1108.23	-1108.59259259259	-2802.80740740741
44331.5197570718	0	1108.23	-1108.99259259259	-2802.14074074074
44331.5197571875	0	1108.986	-1109.42962962963	-2801.32592592593
44331.5197573032	0	1108.986	-1109.80740740741	-2800.58518518519
44331.519757419	0	1109.801	-1110.19259259259	-2799.64444444444
44331.5197575347	0	1109.801	-1110.59259259259	-2798.62222222222
44331.5197576505	0	1110.586	-1110.86666666667	-2797.5037037037
44331.5197577662	0	1110.586	-1111.30370370371	-2796.16296296296
44331.5197578819	0	1111.297	-1111.71111111111	-2794.86666666667
44331.5197579977	0	1111.297	-1112.05185185185	-2793.42222222222
44331.5197581134	0	1112.045	-1112.35555555556	-2791.71851851852
44331.5197582292	0	1112.045	-1112.63703703704	-2789.8
44331.5197583449	0	1112.63	-1112.8962962963	-2787.80740740741
44331.5197584607	0	1112.63	-1113.27407407408	-2785.65185185185
44331.5197585764	0	1113.267	-1113.68888888889	-2783.26666666667
44331.5197586921	0	1113.267	-1114.15555555556	-2780.88148148148
44331.5197588079	0	1114.148	-1114.60740740741	-2778.14074074074
44331.5197589236	0	1114.148	-1115.01481481482	-2775.34814814815
44331.5197590394	0	1115.007	-1115.25185185185	-2772.68888888889
44331.5197591551	0	1115.007	-1115.47407407408	-2769.95555555556
44331.5197592708	0	1115.466	-1115.81481481482	-2766.9037037037
44331.5197593866	0	1115.466	-1116.37777777778	-2763.68888888889
44331.5197595023	0	1116.37	-1117	-2760.58518518519
44331.5197596181	0	1116.37	-1117.55555555556	-2757.37037037037
44331.5197597338	0	1117.548	-1118.3925925926	-2753.99259259259
44331.5197598495	0	1117.548	-1119.26666666667	-2750.41481481482
44331.5197599653	0	1119.259	-1119.93333333334	-2746.59259259259
44331.519760081	0	1119.259	-1120.48148148148	-2742.65925925926
44331.5197601968	0	1120.474	-1121.02222222222	-2738.62962962963
44331.5197603125	0	1120.474	-1121.50370370371	-2734.65185185185
44331.5197604282	0	1121.496	-1122.11851851852	-2730.52592592593
44331.519760544	0	1121.496	-1122.7925925926	-2726.36296296296
44331.5197606597	0	1122.785	-1123.38518518519	-2722.12592592593
44331.5197607755	0	1122.785	-1123.7925925926	-2717.82962962963
44331.5197608912	0	1123.785	-1123.97777777778	-2713.28888888889
44331.5197610069	0	1123.785	-1124.05925925926	-2708.6
44331.5197611227	0	1124.052	-1124.02962962963	-2704.05185185185
44331.5197612384	0	1124.052	-1123.8962962963	-2699.94814814815
44331.5197613542	0	1123.889	-1123.73333333334	-2694.82222222222
44331.5197614699	0	1123.889	-1123.51851851852	-2690.39259259259
44331.5197615856	0	1123.511	-1123.21481481482	-2685.60740740741
44331.5197617014	0	1123.511	-1122.87407407408	-2681.02222222222
44331.5197618171	0	1122.867	-1122.65925925926	-2676.48888888889
44331.5197619329	0	1122.867	-1122.3925925926	-2671.54074074074
44331.5197620486	0	1122.386	-1122.2	-2666.96296296296
44331.5197621644	0	1122.386	-1122.07407407408	-2661.92592592593
44331.5197622801	0	1122.067	-1121.94814814815	-2657.16296296296
44331.5197623958	0	1122.067	-1121.40740740741	-2651.23703703704
44331.5197625116	0	1121.4	-1121.20740740741	-2645.91111111111
44331.5197626273	0	1121.4	-1121.00740740741	-2640.75555555556
44331.5197627431	0	1121	-1120.81481481482	-2635.59259259259
44331.5197628588	0	1121	-1120.68888888889	-2630.57037037037
44331.5197629745	0	1120.681	-1120.65185185185	-2626.40740740741
44331.5197630903	0	1120.681	-1120.65185185185	-2622.38518518519
44331.519763206	0	1120.644	-1120.54074074074	-2618.07407407408
44331.5197633218	0	1120.644	-1120.50370370371	-2612.22222222222
44331.5197634375	0	1120.496	-1120.62962962963	-2606.82222222222
44331.5197635532	0	1120.496	-1120.77777777778	-2601.52592592593
44331.519763669	0	1120.77	-1120.88148148148	-2595.87407407408
44331.5197637847	0	1120.77	-1121	-2590.88888888889
44331.5197639005	0	1120.992	-1121.21481481482	-2584.65925925926
44331.5197640162	0	1120.992	-1121.31111111111	-2578.73333333333
44331.5197641319	0	1121.303	-1121.57037037037	-2573.03703703704
44331.5197642477	0	1121.303	-1121.75555555556	-2567.28148148148
44331.5197643634	0	1121.747	-1121.88148148148	-2561.86666666667
44331.5197644792	0	1121.747	-1121.88888888889	-2556.14074074074
44331.5197645949	0	1121.88	-1121.93333333334	-2550.41481481482
44331.5197647106	0	1121.88	-1121.74814814815	-2544.87407407408
44331.5197648264	0	1121.739	-1121.54814814815	-2539.51111111111
44331.5197649421	0	1121.739	-1121.37037037037	-2534.31851851852
44331.5197650579	0	1121.361	-1121.0962962963	-2529.71111111111
44331.5197651736	0	1121.361	-1120.88888888889	-2524.23703703704
44331.5197652894	0	1120.88	-1120.6	-2519.88148148148
44331.5197654051	0	1120.88	-1120.22222222223	-2515.77037037037
44331.5197655208	0	1120.213	-1120.14814814815	-2513.88148148148
44331.5197656366	0	1120.213	-1119.71111111111	-2510.82222222222
44331.5197657523	0	1119.702	-1119.02962962963	-2507.12592592593
44331.5197658681	0	1119.702	-1118.30370370371	-2503.27407407408
44331.5197659838	0	1118.295	-1117.42962962963	-2499.54074074074
44331.5197660995	0	1118.295	-1116.23703703704	-2495.48148148148
44331.5197662153	0	1116.228	-1114.9925925926	-2491.36296296297
44331.519766331	0	1116.228	-1114.06666666667	-2487.48888888889
44331.5197664468	0	1114.058	-1113.42962962963	-2484.2
44331.5197665625	0	1114.058	-1113.11851851852	-2481.23703703704
44331.5197666782	0	1113.11	-1112.97777777778	-2478.51851851852
44331.519766794	0	1113.11	-1112.96296296297	-2475.88888888889
44331.5197669097	0	1112.954	-1113.00740740741	-2473.3925925926
44331.5197670255	0	1112.954	-1113.26666666667	-2471.0962962963
44331.5197671412	0	1113.258	-1113.50370370371	-2469.05925925926
44331.5197672569	0	1113.258	-1113.92592592593	-2467.15555555556
44331.5197673727	0	1113.917	-1114.4	-2465.31111111111
44331.5197674884	0	1113.917	-1114.9925925926	-2463.91851851852
44331.5197676042	0	1114.984	-1115.75555555556	-2462.25185185186
44331.5197677199	0	1114.984	-1116.54074074074	-2460.77777777778
44331.5197678356	0	1116.532	-1117.35555555556	-2459.35555555556
44331.5197679514	0	1116.532	-1118.12592592593	-2458.15555555556
44331.5197680671	0	1118.117	-1118.90370370371	-2457.21481481482
44331.5197681829	0	1118.117	-1119.60740740741	-2456.52592592593
44331.5197682986	0	1119.598	-1120.10370370371	-2456.08148148148
44331.5197684144	0	1119.598	-1120.35555555556	-2455.85925925926
44331.5197685301	0	1120.346	-1120.42222222222	-2455.80740740741
44331.5197686458	0	1120.346	-1120.34074074074	-2455.91111111111
44331.5197687616	0	1120.331	-1120.23703703704	-2456.10370370371
44331.5197688773	0	1120.331	-1120.1925925926	-2456.33333333334
44331.5197689931	0	1120.183	-1120.14814814815	-2456.76296296297
44331.5197691088	0	1120.183	-1120.14074074074	-2457.26666666667
44331.5197692245	0	1120.131	-1120.22222222222	-2457.74074074074
44331.5197693403	0	1120.131	-1120.35555555556	-2458.15555555556
44331.519769456	0	1120.346	-1120.62962962963	-2458.6
44331.5197695718	0	1120.346	-1120.92592592593	-2458.94074074074
44331.5197696875	0	1120.916	-1121.3925925926	-2459.27407407408
44331.5197698032	0	1120.916	-1121.85925925926	-2459.51851851852
44331.519769919	0	1121.849	-1122.31851851852	-2459.65185185185
44331.5197700347	0	1121.849	-1123.07407407408	-2459.91851851852
44331.5197701505	0	1123.064	-1124.0962962963	-2460.31851851852
44331.5197702662	0	1123.064	-1124.98518518519	-2460.64444444445
44331.5197703819	0	1124.975	-1125.84444444445	-2461.06666666667
44331.5197704977	0	1124.975	-1127.07407407408	-2461.73333333334
44331.5197706134	0	1127.064	-1128.15555555556	-2462.3925925926
44331.5197707292	0	1127.064	-1129.24444444445	-2463.08888888889
44331.5197708449	0	1129.234	-1130.40740740741	-2463.76296296297
44331.5197709607	0	1129.234	-1131.74074074074	-2464.48888888889
44331.5197710764	0	1131.73	-1133.3925925926	-2465.52592592593
44331.5197711921	0	1131.73	-1134.88148148148	-2466.43703703704
44331.5197713079	0	1134.871	-1136.23703703704	-2467.28888888889
44331.5197714236	0	1134.871	-1137.54814814815	-2468.13333333334
44331.5197715394	0	1137.538	-1138.8962962963	-2469.14814814815
44331.5197716551	0	1137.538	-1140.22222222222	-2470.14074074074
44331.5197717708	0	1140.212	-1141.6	-2471.11111111111
44331.5197718866	0	1140.212	-1142.94074074074	-2472.16296296297
44331.5197720023	0	1142.931	-1144.0962962963	-2473.32592592593
44331.5197721181	0	1142.931	-1145.07407407408	-2474.48148148148
44331.5197722338	0	1145.064	-1145.54814814815	-2475.77037037037
44331.5197723495	0	1145.064	-1145.62222222222	-2477.22222222222
44331.5197724653	0	1145.612	-1145.30370370371	-2478.51111111111
44331.519772581	0	1145.612	-1144.51851851852	-2480.18518518519
44331.5197726968	0	1144.508	-1143.56296296297	-2481.88148148148
44331.5197728125	0	1144.508	-1142.51851851852	-2483.60740740741
44331.5197729282	0	1142.508	-1141.4962962963	-2485.43703703704
44331.519773044	0	1142.508	-1140.93333333334	-2487.24444444445
44331.5197731597	0	1140.923	-1140.55555555556	-2488.91111111111
44331.5197732755	0	1140.923	-1140.28148148148	-2491.04444444445
44331.5197733912	0	1140.271	-1140.2962962963	-2493.19259259259
44331.5197735069	0	1140.271	-1140.31111111111	-2495.54814814815
44331.5197736227	0	1140.301	-1140.3925925926	-2497.62222222222
44331.5197737384	0	1140.301	-1140.54814814815	-2500.17037037037
44331.5197738542	0	1140.538	-1140.85185185185	-2502.57777777778
44331.5197739699	0	1140.538	-1141.25925925926	-2504.94814814815
44331.5197740856	0	1141.249	-1141.95555555556	-2507.47407407408
44331.5197742014	0	1141.249	-1142.65925925926	-2509.92592592593
44331.5197743171	0	1142.649	-1143.48148148148	-2512.51111111111
44331.5197744329	0	1142.649	-1143.97777777778	-2515.08148148148
44331.5197745486	0	1143.968	-1144.22222222223	-2517.90370370371
44331.5197746644	0	1143.968	-1144.25185185186	-2520.85925925926
44331.5197747801	0	1144.242	-1144.11111111111	-2523.82222222222
44331.5197748958	0	1144.242	-1143.95555555556	-2526.96296296297
44331.5197750116	0	1143.946	-1143.87407407408	-2530.08888888889
44331.5197751273	0	1143.946	-1143.76296296297	-2533.32592592593
44331.5197752431	0	1143.753	-1143.76296296297	-2536.62962962963
44331.5197753588	0	1143.753	-1143.68148148148	-2540.05185185185
44331.5197754745	0	1143.672	-1143.68148148148	-2543.44444444445
44331.5197755903	0	1143.672	-1143.61481481482	-2547
44331.519775706	0	1143.605	-1143.55555555556	-2550.57037037037
44331.5197758218	0	1143.605	-1143.45925925926	-2554.31851851852
44331.5197759375	0	1143.449	-1143.27407407408	-2558.16296296297
44331.5197760532	0	1143.449	-1143.02222222223	-2561.86666666667
44331.519776169	0	1143.012	-1142.72592592593	-2565.75555555556
44331.5197762847	0	1143.012	-1142.31111111111	-2569.67407407408
44331.5197764005	0	1142.301	-1141.85185185186	-2573.62962962963
44331.5197765162	0	1142.301	-1141.42222222223	-2577.65925925926
44331.5197766319	0	1141.412	-1141.07407407408	-2581.71111111111
44331.5197767477	0	1141.412	-1140.83703703704	-2585.88148148148
44331.5197768634	0	1140.827	-1140.5925925926	-2590.05925925926
44331.5197769792	0	1140.827	-1140.43703703704	-2594.34074074074
44331.5197770949	0	1140.427	-1140.37777777778	-2598.83703703704
44331.5197772106	0	1140.427	-1140.24444444445	-2603.24444444445
44331.5197773264	0	1140.234	-1140.03703703704	-2607.68148148148
44331.5197774421	0	1140.234	-1139.87407407408	-2612.30370370371
44331.5197775579	0	1139.864	-1139.65925925926	-2616.91111111111
44331.5197776736	0	1139.864	-1139.65925925926	-2621.82962962963
44331.5197777894	0	1139.649	-1139.6	-2626.44444444445
44331.5197779051	0	1139.649	-1139.57037037037	-2630.95555555556
44331.5197780208	0	1139.56	-1139.61481481482	-2635.60740740741
44331.5197781366	0	1139.56	-1139.77777777778	-2640.2
44331.5197782523	0	1139.767	-1139.86666666667	-2644.85925925926
44331.5197783681	0	1139.767	-1139.91111111111	-2649.31851851852
44331.5197784838	0	1139.9	-1140.14814814815	-2653.87407407408
44331.5197785995	0	1139.9	-1140.47407407408	-2658.45925925926
44331.5197787153	0	1140.463	-1140.67407407408	-2662.71111111111
44331.519778831	0	1140.463	-1140.88888888889	-2667.83703703704
44331.5197789468	0	1140.878	-1140.90370370371	-2672.45185185186
44331.5197790625	0	1140.878	-1140.90370370371	-2676.93333333334
44331.5197791782	0	1140.893	-1140.80740740741	-2681.32592592593
44331.519779294	0	1140.893	-1140.66666666667	-2685.77037037037
44331.5197794097	0	1140.656	-1140.42962962963	-2690.14814814815
44331.5197795255	0	1140.656	-1140.04444444445	-2694.38518518519
44331.5197796412	0	1140.034	-1139.77777777778	-2698.48888888889
44331.5197797569	0	1140.034	-1139.62222222223	-2702.65925925926
44331.5197798727	0	1139.612	-1139.48888888889	-2706.73333333334
44331.5197799884	0	1139.612	-1139.44444444445	-2710.78518518519
44331.5197801042	0	1139.434	-1139.5925925926	-2714.82962962963
44331.5197802199	0	1139.434	-1139.8	-2718.6962962963
44331.5197803357	0	1139.79	-1140.05925925926	-2722.31851851852
44331.5197804514	0	1139.79	-1140.55555555556	-2725.8
44331.5197805671	0	1140.546	-1141.18518518519	-2728.85925925926
44331.5197806829	0	1140.546	-1142.11111111111	-2731.52592592593
44331.5197807986	0	1142.102	-1143.28148148148	-2734.15555555556
44331.5197809144	0	1142.102	-1144.77777777778	-2737.16296296297
44331.5197810301	0	1144.769	-1146.26666666667	-2739.63703703704
44331.5197811458	0	1144.769	-1147.90370370371	-2742.14074074074
44331.5197812616	0	1147.895	-1149.71111111111	-2744.45925925926
44331.5197813773	0	1147.895	-1151.65925925926	-2746.68888888889
44331.5197814931	0	1151.651	-1153.42962962963	-2748.91111111111
44331.5197816088	0	1151.651	-1155.08148148148	-2751.0962962963
44331.5197817245	0	1155.073	-1156.2962962963	-2753
44331.5197818403	0	1155.073	-1157.32592592593	-2755.08148148148
44331.519781956	0	1157.317	-1157.6962962963	-2756.62222222222
44331.5197820718	0	1157.317	-1157.82962962963	-2758.05925925926
44331.5197821875	0	1157.821	-1157.86666666667	-2759.37037037037
44331.5197823032	0	1157.821	-1157.86666666667	-2760.40740740741
44331.519782419	0	1157.858	-1157.93333333334	-2761.24444444445
44331.5197825347	0	1157.858	-1157.98518518519	-2761.77777777778
44331.5197826505	0	1157.977	-1158.05185185186	-2762.20740740741
44331.5197827662	0	1157.977	-1158.15555555556	-2762.46666666667
44331.5197828819	0	1158.147	-1158.34814814815	-2762.63703703704
44331.5197829977	0	1158.147	-1158.73333333334	-2762.66666666667
44331.5197831134	0	1158.725	-1159.32592592593	-2762.62962962963
44331.5197832292	0	1158.725	-1160.26666666667	-2762.52592592593
44331.5197833449	0	1160.258	-1161.45925925926	-2762.38518518519
44331.5197834607	0	1160.258	-1162.87407407408	-2762.14814814815
44331.5197835764	0	1162.865	-1164.35555555556	-2761.86666666667
44331.5197836921	0	1162.865	-1166.03703703704	-2761.62222222222
44331.5197838079	0	1166.028	-1168.02962962963	-2761.22222222222
44331.5197839236	0	1166.028	-1170	-2760.88888888889
44331.5197840394	0	1169.991	-1172.31851851852	-2760.42222222222
44331.5197841551	0	1169.991	-1175.03703703704	-2759.66666666667
44331.5197842708	0	1175.028	-1177.52592592593	-2758.97037037037
44331.5197843866	0	1175.028	-1180.11851851852	-2758.0962962963
44331.5197845023	0	1180.109	-1183.02222222223	-2757.22222222222
44331.5197846181	0	1180.109	-1186.0962962963	-2756.08148148148
44331.5197847338	0	1186.087	-1189.08148148149	-2754.74074074074
44331.5197848495	0	1186.087	-1191.52592592593	-2753.63703703704
44331.5197849653	0	1191.517	-1194.47407407408	-2752.14814814815
44331.519785081	0	1191.517	-1196.54074074074	-2750.8
44331.5197851968	0	1196.532	-1197.82222222223	-2749.51111111111
44331.5197853125	0	1196.532	-1198.33333333334	-2748.48148148148
44331.5197854282	0	1198.325	-1198.40740740741	-2747.28148148148
44331.519785544	0	1198.325	-1198.11851851852	-2746.2
44331.5197856597	0	1198.11	-1197.8	-2745.21481481482
44331.5197857755	0	1198.11	-1197.48148148149	-2744.05185185185
44331.5197858912	0	1197.473	-1197.30370370371	-2742.8962962963
44331.5197860069	0	1197.473	-1197.30370370371	-2741.62962962963
44331.5197861227	0	1197.295	-1197.51851851852	-2740.56296296296
44331.5197862384	0	1197.295	-1197.94814814815	-2739.61481481482
44331.5197863542	0	1197.939	-1198.78518518519	-2738.28888888889
44331.5197864699	0	1197.939	-1199.54074074074	-2737.21481481482
44331.5197865856	0	1199.532	-1200.48148148149	-2736.11111111111
44331.5197867014	0	1199.532	-1201.54814814815	-2734.99259259259
44331.5197868171	0	1201.539	-1202.61481481482	-2733.82962962963
44331.5197869329	0	1201.539	-1203.62962962963	-2732.74814814815
44331.5197870486	0	1203.62	-1204.58518518519	-2731.55555555556
44331.5197871644	0	1203.62	-1205.66666666667	-2730.2962962963
44331.5197872801	0	1205.657	-1206.92592592593	-2728.97777777778
44331.5197873958	0	1205.657	-1208.03703703704	-2727.76296296297
44331.5197875116	0	1208.027	-1209.30370370371	-2726.42962962963
44331.5197876273	0	1208.027	-1210.6	-2725.05185185185
44331.5197877431	0	1210.59	-1211.90370370371	-2723.77777777778
44331.5197878588	0	1210.59	-1213.10370370371	-2722.48888888889
44331.5197879745	0	1213.094	-1214.32592592593	-2721.17037037037
44331.5197880903	0	1213.094	-1215.46666666667	-2719.98518518519
44331.519788206	0	1215.457	-1216.73333333334	-2718.65925925926
44331.5197883218	0	1215.457	-1218.06666666667	-2717.4962962963
44331.5197884375	0	1218.057	-1220.11851851852	-2715.91851851852
44331.5197885532	0	1218.057	-1222.20740740741	-2714.4962962963
44331.519788669	0	1222.198	-1224.48148148149	-2713.07407407408
44331.5197887847	0	1222.198	-1226.84444444445	-2711.68888888889
44331.5197889005	0	1226.835	-1228.74814814815	-2710.55555555556
44331.5197890162	0	1226.835	-1230.92592592593	-2709.28888888889
44331.5197891319	0	1230.916	-1232.48888888889	-2708.33333333334
44331.5197892477	0	1230.916	-1233.3925925926	-2707.65925925926
44331.5197893634	0	1233.383	-1233.8	-2707.11111111111
44331.5197894792	0	1233.383	-1233.71851851852	-2706.82962962963
44331.5197895949	0	1233.709	-1233.42962962963	-2706.81481481482
44331.5197897106	0	1233.709	-1233.04444444445	-2706.83703703704
44331.5197898264	0	1233.035	-1232.72592592593	-2706.94814814815
44331.5197899421	0	1233.035	-1232.43703703704	-2707.13333333334
44331.5197900579	0	1232.428	-1232.08888888889	-2707.37777777778
44331.5197901736	0	1232.428	-1231.56296296297	-2707.82222222222
44331.5197902893	0	1231.554	-1231.14074074074	-2708.17037037037
44331.5197904051	0	1231.554	-1230.70370370371	-2708.71851851852
44331.5197905208	0	1230.695	-1230.37037037037	-2709.2962962963
44331.5197906366	0	1230.695	-1230.08148148149	-2709.82222222222
44331.5197907523	0	1230.073	-1229.90370370371	-2710.56296296297
44331.5197908681	0	1230.073	-1229.84444444445	-2711.37777777778
44331.5197909838	0	1229.836	-1229.84444444445	-2712.17037037037
44331.5197910995	0	1229.836	-1229.85925925926	-2713.05925925926
44331.5197912153	0	1229.851	-1229.83703703704	-2714.06666666667
44331.519791331	0	1229.851	-1229.74814814815	-2715.20740740741
44331.5197914468	0	1229.74	-1229.65185185186	-2716.45925925926
44331.5197915625	0	1229.74	-1229.51111111112	-2717.68148148148
44331.5197916782	0	1229.503	-1229.41481481482	-2718.97037037037
44331.519791794	0	1229.503	-1229.32592592593	-2720.34814814815
44331.5197919097	0	1229.318	-1229.27407407408	-2722.11851851852
44331.5197920255	0	1229.318	-1229.27407407408	-2724
44331.5197921412	0	1229.266	-1229.27407407408	-2725.95555555556
44331.5197922569	0	1229.266	-1229.34814814815	-2727.84444444445
44331.5197923727	0	1229.34	-1229.50370370371	-2729.82962962963
44331.5197924884	0	1229.34	-1229.78518518519	-2731.78518518519
44331.5197926042	0	1229.777	-1230.4	-2733.82962962963
44331.5197927199	0	1229.777	-1231.15555555556	-2735.82962962963
44331.5197928357	0	1231.147	-1232.15555555556	-2738.31111111111
44331.5197929514	0	1231.147	-1233.18518518519	-2740.8962962963
44331.5197930671	0	1233.177	-1234.22222222223	-2743.55555555556
44331.5197931829	0	1233.177	-1235.14074074074	-2746.07407407408
44331.5197932986	0	1235.133	-1235.82222222223	-2748.76296296297
44331.5197934144	0	1235.133	-1236.05925925926	-2751.65925925926
44331.5197935301	0	1236.052	-1236.06666666667	-2754.58518518519
44331.5197936458	0	1236.052	-1235.94814814815	-2757.45185185185
44331.5197937616	0	1235.941	-1235.76296296297	-2760.42222222222
44331.5197938773	0	1235.941	-1235.57777777778	-2763.12592592593
44331.5197939931	0	1235.571	-1235.41481481482	-2766.5925925926
44331.5197941088	0	1235.571	-1235.17777777778	-2769.92592592593
44331.5197942245	0	1235.171	-1234.8962962963	-2773.2962962963
44331.5197943403	0	1235.171	-1234.55555555556	-2776.71851851852
44331.519794456	0	1234.549	-1234.26666666667	-2780.14814814815
44331.5197945718	0	1234.549	-1234.01481481482	-2783.58518518519
44331.5197946875	0	1234.008	-1233.83703703704	-2786.91111111111
44331.5197948032	0	1234.008	-1233.57777777778	-2791.22222222223
44331.519794919	0	1233.571	-1233.25185185186	-2795.08888888889
44331.5197950347	0	1233.571	-1233.02222222223	-2799.02962962963
44331.5197951505	0	1233.015	-1232.91851851852	-2802.96296296297
44331.5197952662	0	1233.015	-1232.97037037037	-2807.03703703704
44331.5197953819	0	1232.963	-1233.01481481482	-2811.17037037037
44331.5197954977	0	1232.963	-1232.90370370371	-2815.31111111111
44331.5197956134	0	1232.896	-1232.71851851852	-2819.40740740741
44331.5197957292	0	1232.896	-1232.45185185186	-2823.51851851852
44331.5197958449	0	1232.444	-1232.22962962963	-2827.31851851852
44331.5197959606	0	1232.444	-1231.91851851852	-2831.75555555556
44331.5197960764	0	1231.911	-1231.77777777778	-2835.88888888889
44331.5197961921	0	1231.911	-1231.58518518519	-2840.01481481482
44331.5197963079	0	1231.578	-1231.54074074074	-2843.16296296297
44331.5197964236	0	1231.578	-1231.47407407408	-2846.58518518519
44331.5197965394	0	1231.467	-1231.54814814815	-2850.85925925926
44331.5197966551	0	1231.467	-1231.80740740741	-2855.02962962963
44331.5197967708	0	1231.8	-1232.02222222223	-2859.17037037037
44331.5197968866	0	1231.8	-1232.16296296297	-2863.43703703704
44331.5197970023	0	1232.156	-1232.40740740741	-2867.77037037037
[truncated: 10,001 more rows]
