# Supplementary material for: Near-infrared manipulation of multiple neuronal populations via trichromatic upconversion
Source: Nat Commun. 2021 Sep 27;12:5662. doi: 10.1038/s41467-021-25993-7 (PMC8476604; doi:10.1038/s41467-021-25993-7)
Supplement: Supplementary file 7 — Source Data [file 41467_2021_25993_MOESM7_ESM.zip › Source Data/SI 31/1532/3_3.csv]

DateTime	xPosComp	yPosComp	xPos	yPos
44329.599621331	0	4127.94000000001	-4128.41481481481	-4272.03703703704
44329.5996214468	0	4128.41400000001	-4128.75555555555	-4274.46666666667
44329.5996215625	0	4128.41400000001	-4129.03703703704	-4277.01481481481
44329.5996216782	0	4129.03600000001	-4129.34814814815	-4279.54814814815
44329.599621794	0	4129.03600000001	-4129.65925925926	-4282.02222222222
44329.5996219097	0	4129.65800000001	-4130.01481481481	-4284.54814814815
44329.5996220255	0	4129.65800000001	-4130.27407407407	-4286.91851851852
44329.5996221412	0	4130.27300000001	-4130.58518518518	-4289.41481481482
44329.5996222569	0	4130.27300000001	-4130.97037037037	-4292.04444444444
44329.5996223727	0	4130.96900000001	-4131.18518518518	-4294.46666666667
44329.5996224884	0	4130.96900000001	-4131.56296296296	-4296.91851851852
44329.5996226042	0	4131.56200000001	-4131.85925925926	-4299.64444444445
44329.5996227199	0	4131.56200000001	-4132.17777777778	-4302.37777777778
44329.5996228356	0	4132.17700000001	-4132.48148148148	-4304.94074074074
44329.5996229514	0	4132.17700000001	-4132.85925925926	-4307.65925925926
44329.5996230671	0	4132.85800000001	-4133.31851851852	-4310.44444444445
44329.5996231829	0	4132.85800000001	-4133.75555555555	-4313.2
44329.5996232986	0	4133.75400000001	-4134.22222222222	-4315.6962962963
44329.5996234144	0	4133.75400000001	-4134.59259259259	-4318.11111111111
44329.5996235301	0	4134.59100000001	-4135.21481481481	-4320.67407407408
44329.5996236458	0	4134.59100000001	-4135.93333333333	-4323.34074074074
44329.5996237616	0	4135.93200000001	-4136.73333333333	-4326.11851851852
44329.5996238773	0	4135.93200000001	-4137.46666666666	-4328.6962962963
44329.5996239931	0	4137.46500000001	-4138.13333333333	-4331.5037037037
44329.5996241088	0	4137.46500000001	-4138.77037037037	-4333.94074074074
44329.5996242245	0	4138.76900000001	-4139.6074074074	-4336.63703703704
44329.5996243403	0	4138.76900000001	-4140.53333333333	-4339.37037037037
44329.599624456	0	4140.53200000001	-4141.33333333333	-4341.98518518519
44329.5996245718	0	4140.53200000001	-4142.36296296296	-4344.68148148148
44329.5996246875	0	4142.36200000001	-4143.46666666666	-4347.39259259259
44329.5996248032	0	4142.36200000001	-4144.43703703704	-4349.94074074074
44329.599624919	0	4144.43600000001	-4145.34074074074	-4352.6962962963
44329.5996250347	0	4144.43600000001	-4146.01481481481	-4355.41481481482
44329.5996251505	0	4146.01400000001	-4146.48148148148	-4358.05925925926
44329.5996252662	0	4146.01400000001	-4146.82222222222	-4360.4962962963
44329.5996253819	0	4146.82100000001	-4147.1037037037	-4363.14074074074
44329.5996254977	0	4146.82100000001	-4147.34814814815	-4365.68888888889
44329.5996256134	0	4147.34700000001	-4147.48148148148	-4368.26666666667
44329.5996257292	0	4147.34700000001	-4147.86666666666	-4370.86666666667
44329.5996258449	0	4147.86600000001	-4148.54074074074	-4373.38518518519
44329.5996259606	0	4147.86600000001	-4149.56296296296	-4375.7037037037
44329.5996260764	0	4149.56200000001	-4150.74074074074	-4377.91111111111
44329.5996261921	0	4149.56200000001	-4152.02222222222	-4380.01481481481
44329.5996263079	0	4152.02100000001	-4153.5037037037	-4382.03703703704
44329.5996264236	0	4152.02100000001	-4155.11111111111	-4383.88148148148
44329.5996265394	0	4155.11000000001	-4156.88148148148	-4385.8
44329.5996266551	0	4155.11000000001	-4158.59259259259	-4387.55555555556
44329.5996267708	0	4158.59100000001	-4160.42962962963	-4389.39259259259
44329.5996268866	0	4158.59100000001	-4162.55555555555	-4391.47407407407
44329.5996270023	0	4162.55400000001	-4164.74074074074	-4393.79259259259
44329.5996271181	0	4162.55400000001	-4166.76296296296	-4395.85925925926
44329.5996272338	0	4166.76100000001	-4168.58518518518	-4398.03703703704
44329.5996273495	0	4166.76100000001	-4170.33333333333	-4400.25925925926
44329.5996274653	0	4170.33100000001	-4172.05185185185	-4402.58518518518
44329.599627581	0	4170.33100000001	-4173.56296296296	-4405.04444444444
44329.5996276968	0	4173.56100000001	-4174.85925925926	-4407.41481481481
44329.5996278125	0	4173.56100000001	-4176.0074074074	-4409.88148148148
44329.5996279282	0	4176.00500000001	-4177.06666666666	-4412.37777777778
44329.599628044	0	4176.00500000001	-4178.13333333333	-4414.94074074074
44329.5996281597	0	4178.13100000001	-4179	-4417.4962962963
44329.5996282755	0	4178.13100000001	-4179.88148148148	-4420.21481481481
44329.5996283912	0	4179.87900000001	-4180.66666666666	-4422.97777777778
44329.5996285069	0	4179.87900000001	-4181.15555555555	-4425.62222222222
44329.5996286227	0	4181.15300000001	-4181.42962962963	-4428.2
44329.5996287384	0	4181.15300000001	-4181.67407407407	-4431.14074074074
44329.5996288542	0	4181.67200000001	-4181.88148148148	-4434.11851851852
44329.5996289699	0	4181.67200000001	-4181.88888888889	-4437.06666666666
44329.5996290856	0	4181.88700000001	-4182	-4440.18518518518
44329.5996292014	0	4181.88700000001	-4182.29629629629	-4443.41481481481
44329.5996293171	0	4182.29400000001	-4182.96296296296	-4446.78518518518
44329.5996294329	0	4182.29400000001	-4183.83703703703	-4450.08148148148
44329.5996295486	0	4183.83500000001	-4185.17777777777	-4453.47407407407
44329.5996296644	0	4183.83500000001	-4186.8	-4456.82962962963
44329.5996297801	0	4186.79800000001	-4188.62222222222	-4460.25925925926
44329.5996298958	0	4186.79800000001	-4190.4074074074	-4463.58518518518
44329.5996300116	0	4190.40500000001	-4192.39259259259	-4467.03703703704
44329.5996301273	0	4190.40500000001	-4193.98518518518	-4470.29629629629
44329.5996302431	0	4193.98300000001	-4195.24444444444	-4473.5037037037
44329.5996303588	0	4193.98300000001	-4196.31851851851	-4476.61481481481
44329.5996304745	0	4196.31600000001	-4197.04444444444	-4479.74814814815
44329.5996305903	0	4196.31600000001	-4197.53333333333	-4482.88148148148
44329.599630706	0	4197.53100000001	-4197.99259259259	-4486.17037037037
44329.5996308218	0	4197.53100000001	-4198.25925925926	-4489.4
44329.5996309375	0	4198.25700000001	-4198.45925925926	-4492.36296296296
44329.5996310532	0	4198.25700000001	-4198.74074074074	-4495.01481481481
44329.599631169	0	4198.73800000001	-4198.95555555555	-4497.59259259259
44329.5996312847	0	4198.73800000001	-4199.4074074074	-4500.24444444444
44329.5996314005	0	4199.40500000001	-4200.22962962963	-4502.84444444444
44329.5996315162	0	4199.40500000001	-4201.4074074074	-4505.47407407407
44329.5996316319	0	4201.40500000001	-4202.88888888889	-4508.05925925926
44329.5996317477	0	4201.40500000001	-4204.74814814814	-4510.8074074074
44329.5996318634	0	4204.74600000001	-4206.7037037037	-4513.58518518518
44329.5996319792	0	4204.74600000001	-4208.42962962963	-4515.92592592592
44329.5996320949	0	4208.42700000001	-4210.42962962963	-4518.43703703703
44329.5996322107	0	4208.42700000001	-4212.62962962963	-4520.92592592592
44329.5996323264	0	4212.62700000001	-4214.9037037037	-4523.39259259259
44329.5996324421	0	4212.62700000001	-4217.57037037037	-4526.14074074074
44329.5996325579	0	4217.56800000001	-4220.11111111111	-4528.5037037037
44329.5996326736	0	4217.56800000001	-4222.69629629629	-4530.87407407407
44329.5996327894	0	4222.69400000001	-4225.46666666666	-4533.2074074074
44329.5996329051	0	4222.69400000001	-4228.04444444444	-4535.24444444444
44329.5996330208	0	4228.04200000001	-4231.23703703703	-4537.68888888889
44329.5996331366	0	4228.04200000001	-4234.64444444444	-4540.14074074074
44329.5996332523	0	4234.64200000001	-4238	-4542.4
44329.5996333681	0	4234.64200000001	-4241.45185185185	-4544.89629629629
44329.5996334838	0	4241.44900000001	-4245	-4547.19259259259
44329.5996335995	0	4241.44900000001	-4248.49629629629	-4549.57037037037
44329.5996337153	0	4248.49300000001	-4252	-4551.94814814814
44329.599633831	0	4248.49300000001	-4255.14814814814	-4554.22222222222
44329.5996339468	0	4255.14500000001	-4257.99259259259	-4556.63703703703
44329.5996340625	0	4255.14500000001	-4260.4074074074	-4559.11111111111
44329.5996341782	0	4260.40400000001	-4262.55555555555	-4561.51111111111
44329.599634294	0	4260.40400000001	-4264.51851851851	-4563.82222222222
44329.5996344097	0	4264.51500000001	-4266.31111111111	-4566.2074074074
44329.5996345255	0	4264.51500000001	-4268.03703703703	-4568.7037037037
44329.5996346412	0	4268.03400000001	-4269.63703703703	-4571.08148148148
44329.5996347569	0	4268.03400000001	-4271.13333333333	-4573.49629629629
44329.5996348727	0	4271.13000000001	-4272.51851851852	-4575.85925925926
44329.5996349884	0	4271.13000000001	-4273.77777777777	-4578.25925925926
44329.5996351042	0	4273.77400000001	-4275.01481481481	-4580.82222222222
44329.5996352199	0	4273.77400000001	-4276.15555555555	-4583.4
44329.5996353356	0	4276.15200000001	-4277.28148148148	-4586.12592592592
44329.5996354514	0	4276.15200000001	-4278.41481481481	-4588.69629629629
44329.5996355671	0	4278.41100000001	-4279.35555555555	-4591.24444444444
44329.5996356829	0	4278.41100000001	-4280.43703703703	-4593.94074074074
44329.5996357986	0	4280.43300000001	-4281.5037037037	-4596.48148148148
44329.5996359144	0	4280.43300000001	-4282.69629629629	-4599.14814814815
44329.5996360301	0	4282.69200000001	-4283.91111111111	-4601.95555555555
44329.5996361458	0	4282.69200000001	-4285.1037037037	-4604.52592592592
44329.5996362616	0	4285.09900000001	-4286.28148148148	-4607.27407407407
44329.5996363773	0	4285.09900000001	-4287.17037037037	-4609.74814814815
44329.5996364931	0	4287.16600000001	-4288.07407407407	-4612.43703703703
44329.5996366088	0	4287.16600000001	-4288.79259259259	-4615.42222222222
44329.5996367245	0	4288.78800000001	-4289.38518518518	-4618.83703703703
44329.5996368403	0	4288.78800000001	-4289.9037037037	-4622.34814814815
44329.599636956	0	4289.89900000001	-4290.26666666666	-4625.69629629629
44329.5996370718	0	4289.89900000001	-4290.51851851851	-4629.27407407407
44329.5996371875	0	4290.51400000001	-4290.79999999999	-4632.93333333333
44329.5996373032	0	4290.51400000001	-4291.16296296296	-4636.60740740741
44329.599637419	0	4291.15800000001	-4291.43703703703	-4640.28148148148
44329.5996375347	0	4291.15800000001	-4291.83703703703	-4644.08148148148
44329.5996376505	0	4291.83200000001	-4292.27407407407	-4647.94814814815
44329.5996377662	0	4291.83200000001	-4292.77037037036	-4651.73333333333
44329.5996378819	0	4292.76500000001	-4293.35555555555	-4655.31851851852
44329.5996379977	0	4292.76500000001	-4294.15555555555	-4659.22962962963
44329.5996381134	0	4294.15000000001	-4295.0074074074	-4663.03703703704
44329.5996382292	0	4294.15000000001	-4295.83703703703	-4667
44329.5996383449	0	4295.83100000001	-4296.85185185185	-4670.82962962963
44329.5996384606	0	4295.83100000001	-4297.97037037036	-4674.44444444444
44329.5996385764	0	4297.96400000001	-4299.28888888888	-4678.31111111111
44329.5996386921	0	4297.96400000001	-4300.58518518518	-4681.92592592593
44329.5996388079	0	4300.57900000001	-4302.08888888888	-4685.68888888889
44329.5996389236	0	4300.57900000001	-4303.7037037037	-4689.59259259259
44329.5996390393	0	4303.69800000001	-4305.41481481481	-4693.22962962963
44329.5996391551	0	4303.69800000001	-4307.32592592592	-4696.94074074074
44329.5996392708	0	4307.32000000001	-4309.11851851851	-4700.8
44329.5996393866	0	4307.32000000001	-4310.52592592592	-4704.74074074074
44329.5996395023	0	4310.52000000001	-4311.64444444444	-4708.54814814815
44329.5996396181	0	4310.52000000001	-4312.51111111111	-4712.43703703704
44329.5996397338	0	4312.50500000001	-4313.08148148148	-4716.34814814815
44329.5996398495	0	4312.50500000001	-4313.53333333333	-4720.14814814815
44329.5996399653	0	4313.52700000001	-4313.85185185185	-4723.94074074074
44329.599640081	0	4313.52700000001	-4314.17037037037	-4727.62222222222
44329.5996401968	0	4314.16400000001	-4314.43703703703	-4731.21481481481
44329.5996403125	0	4314.16400000001	-4314.62222222222	-4734.66666666667
44329.5996404282	0	4314.61600000001	-4315.02962962962	-4737.91111111111
44329.599640544	0	4314.61600000001	-4315.76296296296	-4740.85925925926
44329.5996406597	0	4315.75700000001	-4316.74074074074	-4743.78518518518
44329.5996407755	0	4315.75700000001	-4318.02962962963	-4746.55555555555
44329.5996408912	0	4318.02400000001	-4319.41481481481	-4749.25925925926
44329.5996410069	0	4318.02400000001	-4321.02962962963	-4751.85185185185
44329.5996411227	0	4321.02400000001	-4322.69629629629	-4754.48888888889
44329.5996412384	0	4321.02400000001	-4324.37777777777	-4757.01481481481
44329.5996413542	0	4324.37200000001	-4326.05185185185	-4759.64444444444
44329.5996414699	0	4324.37200000001	-4327.63703703703	-4762
44329.5996415857	0	4327.63100000001	-4329.29629629629	-4764.33333333333
44329.5996417014	0	4327.63100000001	-4331.09629629629	-4766.4074074074
44329.5996418171	0	4331.09000000001	-4333.03703703703	-4768.48148148148
44329.5996419329	0	4331.09000000001	-4335.03703703703	-4770.42222222222
44329.5996420486	0	4335.03100000001	-4337.01481481481	-4772.28888888889
44329.5996421644	0	4335.03100000001	-4339.22222222222	-4774.11111111111
44329.5996422801	0	4339.21600000001	-4341.65185185185	-4776.01481481481
44329.5996423958	0	4339.21600000001	-4344.08148148148	-4777.82222222222
44329.5996425116	0	4344.07500000001	-4346.57037037037	-4779.55555555555
44329.5996426273	0	4344.07500000001	-4348.95555555555	-4781.2074074074
44329.5996427431	0	4348.94900000001	-4351.16296296296	-4782.83703703703
44329.5996428588	0	4348.94900000001	-4353.34074074074	-4784.35555555555
44329.5996429745	0	4353.33400000001	-4355.27407407407	-4785.73333333333
44329.5996430903	0	4353.33400000001	-4357.12592592592	-4787.07407407407
44329.599643206	0	4357.11900000001	-4358.98518518518	-4788.34074074074
44329.5996433218	0	4357.11900000001	-4360.98518518518	-4789.62222222222
44329.5996434375	0	4360.97800000001	-4362.94074074074	-4790.81481481481
44329.5996435532	0	4360.97800000001	-4364.65185185185	-4791.75555555555
44329.599643669	0	4364.64500000001	-4365.6	-4792.28888888888
44329.5996437847	0	4364.64500000001	-4366.97037037037	-4793.13333333333
44329.5996439005	0	4366.96400000001	-4367.91851851852	-4794.1037037037
44329.5996440162	0	4366.96400000001	-4368.5037037037	-4794.94074074074
44329.5996441319	0	4368.49700000001	-4368.63703703703	-4795.61481481481
44329.5996442477	0	4368.49700000001	-4368.55555555555	-4796.22962962963
44329.5996443634	0	4368.54900000001	-4368.47407407407	-4796.58518518518
44329.5996444792	0	4368.54900000001	-4368.55555555555	-4796.91111111111
44329.5996445949	0	4368.54900000001	-4368.85185185185	-4797.16296296296
44329.5996447107	0	4368.84500000001	-4369.29629629629	-4797.31111111111
44329.5996448264	0	4368.84500000001	-4369.94814814814	-4797.37777777777
44329.5996449421	0	4369.94100000001	-4370.74074074074	-4797.4074074074
44329.5996450579	0	4369.94100000001	-4371.45925925926	-4797.41481481481
44329.5996451736	0	4371.45200000001	-4372.21481481481	-4797.34074074074
44329.5996452894	0	4371.45200000001	-4372.89629629629	-4797.21481481481
44329.5996454051	0	4372.88900000001	-4373.64444444444	-4796.99259259259
44329.5996455208	0	4372.88900000001	-4374.3037037037	-4796.68888888888
44329.5996456366	0	4374.29600000001	-4374.93333333333	-4796.26666666666
44329.5996457523	0	4374.29600000001	-4375.53333333333	-4795.74074074074
44329.5996458681	0	4375.52600000001	-4376.03703703703	-4795.15555555555
44329.5996459838	0	4375.52600000001	-4376.48148148148	-4794.46666666666
44329.5996460995	0	4376.47400000001	-4376.88148148148	-4793.69629629629
44329.5996462153	0	4376.47400000001	-4377.09629629629	-4792.97037037037
44329.599646331	0	4377.08900000001	-4377.2074074074	-4791.96296296296
44329.5996464468	0	4377.08900000001	-4377.28148148148	-4790.76296296296
44329.5996465625	0	4377.27400000001	-4377.34074074074	-4789.56296296296
44329.5996466782	0	4377.27400000001	-4377.43703703703	-4788.2
44329.599646794	0	4377.43000000001	-4377.43703703703	-4786.74814814814
44329.5996469097	0	4377.43000000001	-4377.42962962963	-4785.16296296296
44329.5996470255	0	4377.42300000001	-4377.46666666666	-4783.33333333333
44329.5996471412	0	4377.42300000001	-4377.51111111111	-4781.34074074074
44329.5996472569	0	4377.50400000001	-4377.54814814815	-4779.35555555555
44329.5996473727	0	4377.50400000001	-4377.64444444444	-4777.31851851851
44329.5996474884	0	4377.63700000001	-4377.68888888889	-4775.12592592592
44329.5996476042	0	4377.63700000001	-4377.74074074074	-4772.86666666666
44329.5996477199	0	4377.73300000001	-4377.77037037037	-4770.47407407407
44329.5996478356	0	4377.73300000001	-4377.80740740741	-4767.9037037037
44329.5996479514	0	4377.80000000001	-4377.84444444444	-4765.27407407407
44329.5996480671	0	4377.80000000001	-4377.8962962963	-4762.54074074074
44329.5996481829	0	4377.88900000001	-4377.97777777778	-4759.76296296296
44329.5996482986	0	4377.88900000001	-4378.02222222222	-4756.98518518518
44329.5996484144	0	4378.01500000001	-4378.11851851852	-4754.2
44329.5996485301	0	4378.01500000001	-4378.17037037037	-4751.29629629629
44329.5996486458	0	4378.16300000001	-4378.08888888889	-4748.53333333333
44329.5996487616	0	4378.16300000001	-4377.94074074074	-4745.67407407407
44329.5996488773	0	4377.93300000001	-4377.65185185185	-4742.81481481481
44329.5996489931	0	4377.93300000001	-4377.24444444444	-4740
44329.5996491088	0	4377.23700000001	-4376.8962962963	-4737.11111111111
44329.5996492245	0	4377.23700000001	-4376.5037037037	-4734.08888888889
44329.5996493403	0	4376.49600000001	-4376.3037037037	-4731.17777777778
44329.599649456	0	4376.49600000001	-4376.22222222222	-4728.2
44329.5996495718	0	4376.21500000001	-4376.03703703704	-4725.02962962963
44329.5996496875	0	4376.21500000001	-4375.94814814815	-4721.75555555555
44329.5996498032	0	4375.94100000001	-4375.66666666667	-4718.43703703703
44329.599649919	0	4375.94100000001	-4375.47407407407	-4715.27407407407
44329.5996500347	0	4375.46700000001	-4375.4	-4711.88148148148
44329.5996501505	0	4375.46700000001	-4375.36296296296	-4708.54814814815
44329.5996502662	0	4375.35600000001	-4375.4	-4705.27407407407
44329.5996503819	0	4375.35600000001	-4375.46666666667	-4701.83703703703
44329.5996504977	0	4375.46000000001	-4375.54074074074	-4698.59259259259
44329.5996506134	0	4375.46000000001	-4375.61481481481	-4695.29629629629
44329.5996507292	0	4375.60800000001	-4375.64444444444	-4692.22222222222
44329.5996508449	0	4375.60800000001	-4375.76296296296	-4689.23703703703
44329.5996509606	0	4375.75600000001	-4375.8	-4686.09629629629
44329.5996510764	0	4375.75600000001	-4375.6962962963	-4682.61481481481
44329.5996511921	0	4375.68900000001	-4375.55555555555	-4679.95555555555
44329.5996513079	0	4375.68900000001	-4375.06666666667	-4676.94074074074
44329.5996514236	0	4375.05900000001	-4374.44444444444	-4674.35555555555
44329.5996515393	0	4375.05900000001	-4373.54074074074	-4671.82222222222
44329.5996516551	0	4373.53300000001	-4372.42222222222	-4669.2074074074
44329.5996517708	0	4373.53300000001	-4371.17037037037	-4666.6
44329.5996518866	0	4371.16300000001	-4369.83703703704	-4664.16296296296
44329.5996520023	0	4371.16300000001	-4368.42222222222	-4661.71111111111
44329.5996521181	0	4368.41500000001	-4367	-4659.45185185185
44329.5996522338	0	4368.41500000001	-4365.54074074074	-4657.28148148148
44329.5996523495	0	4365.53400000001	-4364.05185185185	-4655.22962962963
44329.5996524653	0	4365.53400000001	-4362.85185185185	-4653.45925925926
44329.599652581	0	4362.84500000001	-4361.74814814815	-4651.82222222222
44329.5996526968	0	4362.84500000001	-4360.76296296296	-4650.36296296296
44329.5996528125	0	4360.75600000001	-4359.91111111111	-4649.12592592592
44329.5996529282	0	4360.75600000001	-4359.15555555555	-4648.02962962963
44329.599653044	0	4359.14900000001	-4358.61481481481	-4647.17037037037
44329.5996531597	0	4359.14900000001	-4358.26666666666	-4646.54814814814
44329.5996532755	0	4358.26000000001	-4358.08148148148	-4646.03703703703
44329.5996533912	0	4358.26000000001	-4358.05185185185	-4645.72592592592
44329.5996535069	0	4358.04500000001	-4358.11111111111	-4645.6
44329.5996536227	0	4358.04500000001	-4358.20740740741	-4645.62962962963
44329.5996537384	0	4358.20100000001	-4358.26666666667	-4645.87407407407
44329.5996538542	0	4358.20100000001	-4358.31111111111	-4646.4074074074
44329.5996539699	0	4358.30500000001	-4358.31851851852	-4647.14074074074
44329.5996540857	0	4358.30500000001	-4358.34074074074	-4648.11111111111
44329.5996542014	0	4358.33500000001	-4358.37777777778	-4649.33333333333
44329.5996543171	0	4358.33500000001	-4358.45925925926	-4650.80740740741
44329.5996544329	0	4358.45400000001	-4358.46666666667	-4652.47407407407
44329.5996545486	0	4358.45400000001	-4358.45185185185	-4654.41481481481
44329.5996546644	0	4358.44700000001	-4358.38518518518	-4656.5037037037
44329.5996547801	0	4358.44700000001	-4358.28888888889	-4658.85925925926
44329.5996548958	0	4358.28400000001	-4358.08148148148	-4661.54814814815
44329.5996550116	0	4358.28400000001	-4357.85185185185	-4664.25185185185
44329.5996551273	0	4357.84700000001	-4357.68148148148	-4666.94074074074
44329.5996552431	0	4357.84700000001	-4357.54814814815	-4669.84444444444
44329.5996553588	0	4357.54300000001	-4357.46666666667	-4672.98518518518
44329.5996554745	0	4357.54300000001	-4357.57777777778	-4676.27407407407
44329.5996555903	0	4357.57300000001	-4357.72592592592	-4679.84444444444
44329.599655706	0	4357.57300000001	-4357.94074074074	-4683.59259259259
44329.5996558218	0	4357.93600000001	-4358.13333333333	-4687.42962962963
44329.5996559375	0	4357.93600000001	-4358.19259259259	-4691.42222222222
44329.5996560532	0	4358.18800000001	-4358.34814814815	-4695.44444444444
44329.599656169	0	4358.18800000001	-4358.31851851852	-4699.58518518518
44329.5996562847	0	4358.31400000001	-4358.25925925926	-4703.8074074074
44329.5996564005	0	4358.31400000001	-4358.24444444444	-4708
44329.5996565162	0	4358.24000000001	-4358.35555555555	-4712.24444444444
44329.5996566319	0	4358.24000000001	-4358.65925925926	-4716.53333333333
44329.5996567477	0	4358.65500000001	-4359.18518518518	-4720.88888888889
44329.5996568634	0	4358.65500000001	-4359.77037037037	-4725.25925925926
44329.5996569792	0	4359.76600000001	-4360.17037037037	-4729.38518518518
44329.5996570949	0	4359.76600000001	-4360.62222222222	-4733.74074074074
44329.5996572106	0	4360.61800000001	-4360.91851851852	-4738.28888888889
44329.5996573264	0	4360.61800000001	-4361.3037037037	-4743.14074074074
44329.5996574421	0	4361.29900000001	-4361.51851851852	-4747.73333333333
44329.5996575579	0	4361.29900000001	-4361.88888888889	-4752.61481481481
44329.5996576736	0	4361.88400000001	-4362.17037037037	-4757.58518518518
44329.5996577894	0	4361.88400000001	-4362.55555555555	-4762.60740740741
44329.5996579051	0	4362.55100000001	-4362.73333333333	-4767.60740740741
44329.5996580208	0	4362.55100000001	-4362.6	-4772.74814814815
44329.5996581366	0	4362.59500000001	-4362.47407407407	-4776.57037037037
44329.5996582523	0	4362.59500000001	-4362.43703703703	-4776.99259259259
44329.5996583681	0	4362.43200000001	-4362.16296296296	-4779.4
44329.5996584838	0	4362.43200000001	-4362.22222222222	-4780.42962962963
44329.5996585995	0	4362.21700000001	-4362.13333333333	-4781.77777777778
44329.5996587153	0	4362.21700000001	-4362.09629629629	-4786.5037037037
44329.599658831	0	4362.09100000001	-4361.9037037037	-4791.53333333333
44329.5996589468	0	4362.09100000001	-4361.62962962963	-4796.22962962963
44329.5996590625	0	4361.62400000001	-4361.48148148148	-4800.94814814815
44329.5996591782	0	4361.62400000001	-4361.29629629629	-4805.57037037037
44329.599659294	0	4361.29100000001	-4361.21481481481	-4810.03703703703
44329.5996594097	0	4361.29100000001	-4361.1037037037	-4814.46666666666
44329.5996595255	0	4361.09800000001	-4361.08148148148	-4818.83703703703
44329.5996596412	0	4361.09800000001	-4361.16296296296	-4822.92592592592
44329.5996597569	0	4361.15700000001	-4361.37777777778	-4827.20740740741
44329.5996598727	0	4361.15700000001	-4361.97037037037	-4831.32592592592
44329.5996599884	0	4361.96400000001	-4362.68888888889	-4835.4
44329.5996601042	0	4361.96400000001	-4363.8	-4839.42222222222
44329.5996602199	0	4363.79400000001	-4365.29629629629	-4843.45925925926
44329.5996603356	0	4363.79400000001	-4367.11111111111	-4847.58518518518
44329.5996604514	0	4367.10500000001	-4368.96296296296	-4851.6
44329.5996605671	0	4367.10500000001	-4370.87407407407	-4855.4
44329.5996606829	0	4370.86800000001	-4372.89629629629	-4859.16296296296
44329.5996607986	0	4370.86800000001	-4374.9037037037	-4862.84444444444
44329.5996609144	0	4374.89800000001	-4377.06666666666	-4866.62962962963
44329.5996610301	0	4374.89800000001	-4379.18518518518	-4870.25925925926
44329.5996611458	0	4379.17900000001	-4381.06666666666	-4873.88148148148
44329.5996612616	0	4379.17900000001	-4382.94814814815	-4877.54814814815
44329.5996613773	0	4382.94200000001	-4384.47407407407	-4881.00740740741
44329.5996614931	0	4382.94200000001	-4385.51111111111	-4884.18518518518
44329.5996616088	0	4385.50500000001	-4386.54814814815	-4887.42962962963
44329.5996617245	0	4385.50500000001	-4387.19259259259	-4890.53333333333
44329.5996618403	0	4387.18600000001	-4387.8	-4893.49629629629
44329.599661956	0	4387.18600000001	-4388.37037037037	-4897.03703703704
44329.5996620718	0	4388.36400000001	-4388.77777777778	-4900.55555555555
44329.5996621875	0	4388.36400000001	-4389.19259259259	-4904.14814814815
44329.5996623032	0	4389.18600000001	-4389.66666666667	-4907.81481481481
44329.599662419	0	4389.18600000001	-4390.2962962963	-4911.58518518518
44329.5996625347	0	4390.29000000001	-4390.94814814815	-4915.31111111111
44329.5996626505	0	4390.29000000001	-4391.77777777778	-4919.11851851852
44329.5996627662	0	4391.77100000001	-4392.65185185185	-4922.92592592592
44329.5996628819	0	4391.77100000001	-4393.3037037037	-4926.68148148148
44329.5996629977	0	4393.29700000001	-4393.87407407407	-4930.36296296296
44329.5996631134	0	4393.29700000001	-4394.22222222222	-4933.97777777778
44329.5996632292	0	4394.21600000001	-4394.53333333333	-4937.37037037037
44329.5996633449	0	4394.21600000001	-4394.74814814815	-4940.74074074074
44329.5996634606	0	4394.74200000001	-4394.86666666667	-4943.95555555555
44329.5996635764	0	4394.74200000001	-4395.05185185185	-4947.3037037037
44329.5996636921	0	4395.04600000001	-4395.14074074074	-4950.60740740741
44329.5996638079	0	4395.04600000001	-4395.04444444444	-4953.88148148148
44329.5996639236	0	4395.03900000001	-4394.85185185185	-4957.00740740741
44329.5996640394	0	4395.03900000001	-4394.68148148148	-4959.96296296296
44329.5996641551	0	4394.67600000001	-4394.54074074074	-4962.80740740741
44329.5996642708	0	4394.67600000001	-4394.51851851852	-4965.57037037037
44329.5996643866	0	4394.51300000001	-4394.64444444444	-4968.37037037037
44329.5996645023	0	4394.51300000001	-4394.97037037037	-4971.06666666666
44329.5996646181	0	4394.96500000001	-4395.47407407407	-4973.71111111111
44329.5996647338	0	4394.96500000001	-4395.81481481481	-4976.25185185185
44329.5996648495	0	4395.80900000001	-4396.15555555555	-4978.45925925926
44329.5996649653	0	4395.80900000001	-4396.8074074074	-4981.11851851852
44329.599665081	0	4396.80200000001	-4397.54074074074	-4983.61481481481
44329.5996651968	0	4396.80200000001	-4398.29629629629	-4986.00740740741
44329.5996653125	0	4398.29100000001	-4399.05185185185	-4988.54814814815
44329.5996654282	0	4398.29100000001	-4400.02222222222	-4991.28888888889
44329.599665544	0	4400.01700000001	-4400.93333333333	-4993.73333333333
44329.5996656597	0	4400.01700000001	-4402	-4996.36296296296
44329.5996657755	0	4401.99500000001	-4402.97037037037	-4998.82962962963
44329.5996658912	0	4401.99500000001	-4404.02222222222	-5001.45185185185
44329.5996660069	0	4404.01700000001	-4405.18518518518	-5004.25185185185
44329.5996661227	0	4404.01700000001	-4406.28148148148	-5006.88148148148
44329.5996662384	0	4406.27600000001	-4407.43703703704	-5009.54814814815
44329.5996663542	0	4406.27600000001	-4408.53333333333	-5012.34814814815
44329.5996664699	0	4408.52800000001	-4409.42222222222	-5015
44329.5996665857	0	4408.52800000001	-4410.43703703704	-5017.68888888889
44329.5996667014	0	4410.43200000001	-4411.28888888889	-5020.28888888889
44329.5996668171	0	4410.43200000001	-4412.14074074074	-5022.76296296296
44329.5996669329	0	4412.13600000001	-4412.72592592592	-5025.42962962963
44329.5996670486	0	4412.13600000001	-4413.2	-5028.26666666667
44329.5996671644	0	4413.19500000001	-4413.57777777778	-5031.12592592593
44329.5996672801	0	4413.19500000001	-4413.95555555555	-5034.05925925926
44329.5996673958	0	4413.95100000001	-4414.14074074074	-5036.73333333333
44329.5996675116	0	4413.95100000001	-4414.51851851852	-5039.57037037037
44329.5996676273	0	4414.51400000001	-4414.97777777778	-5042.28888888889
44329.5996677431	0	4414.51400000001	-4415.55555555555	-5045.06666666666
44329.5996678588	0	4415.55100000001	-4416.22222222222	-5047.77037037037
44329.5996679745	0	4415.55100000001	-4417.16296296296	-5050.95555555555
44329.5996680903	0	4417.15800000001	-4418.19259259259	-5053.9037037037
44329.599668206	0	4417.15800000001	-4419.25925925926	-5056.78518518518
44329.5996683218	0	4419.25400000001	-4420.48888888889	-5059.89629629629
44329.5996684375	0	4419.25400000001	-4421.34074074074	-5062.74074074074
44329.5996685532	0	4421.33500000001	-4421.94074074074	-5065.71851851852
44329.599668669	0	4421.33500000001	-4422.54814814815	-5068.85185185185
44329.5996687847	0	4422.54200000001	-4423.01481481481	-5071.98518518518
44329.5996689005	0	4422.54200000001	-4423.12592592593	-5075.28888888889
44329.5996690162	0	4423.12000000002	-4423.2	-5078.5037037037
44329.5996691319	0	4423.12000000002	-4423.1037037037	-5081.52592592592
44329.5996692477	0	4423.09800000002	-4422.77037037037	-5084.32592592592
44329.5996693634	0	4423.09800000002	-4422.19259259259	-5087.08888888889
44329.5996694792	0	4422.18700000002	-4421.54814814815	-5089.72592592592
44329.5996695949	0	4422.18700000002	-4420.78518518518	-5092.19259259259
44329.5996697106	0	4420.78000000002	-4419.80740740741	-5094.98518518518
44329.5996698264	0	4420.78000000002	-4418.86666666667	-5097.74814814815
44329.5996699421	0	4418.86100000002	-4417.97777777778	-5100.28888888889
44329.5996700579	0	4418.86100000002	-4417.31851851852	-5102.57037037037
44329.5996701736	0	4417.31300000002	-4416.88148148148	-5104.79259259259
44329.5996702894	0	4417.31300000002	-4416.65185185185	-5106.82962962963
44329.5996704051	0	4416.64600000002	-4416.54814814815	-5108.77037037037
44329.5996705208	0	4416.64600000002	-4416.54814814815	-5110.75555555555
44329.5996706366	0	4416.54200000001	-4416.54814814815	-5112.72592592593
44329.5996707523	0	4416.54200000001	-4416.54814814815	-5114.67407407407
44329.5996708681	0	4416.54200000001	-4416.48148148148	-5116.54814814815
44329.5996709838	0	4416.47500000001	-4416.35555555555	-5118.45185185185
44329.5996710995	0	4416.47500000001	-4416.21481481481	-5120.1037037037
44329.5996712153	0	4416.20800000002	-4415.99259259259	-5121.68888888889
44329.599671331	0	4416.20800000002	-4415.91111111111	-5122.92592592592
44329.5996714468	0	4415.90400000002	-4415.68888888889	-5124.27407407407
44329.5996715625	0	4415.90400000002	-4415.48888888889	-5125.68888888889
44329.5996716782	0	4415.48200000002	-4415.31851851852	-5127.11851851852
44329.599671794	0	4415.48200000002	-4415.25925925926	-5128.48148148148
44329.5996719097	0	4415.25200000002	-4415.21481481481	-5129.74814814815
44329.5996720255	0	4415.25200000002	-4415.12592592592	-5131.00740740741
44329.5996721412	0	4415.11900000002	-4414.94814814815	-5132.22962962963
44329.5996722569	0	4415.11900000002	-4414.68888888889	-5133.43703703704
44329.5996723727	0	4414.68200000002	-4414.39259259259	-5134.62962962963
44329.5996724884	0	4414.68200000002	-4413.97777777778	-5135.87407407407
44329.5996726042	0	4413.97100000002	-4413.72592592592	-5136.80740740741
44329.5996727199	0	4413.97100000002	-4413.64444444444	-5137.66666666667
44329.5996728356	0	4413.63800000002	-4413.59259259259	-5138.27407407407
44329.5996729514	0	4413.63800000002	-4413.45925925926	-5138.53333333333
44329.5996730671	0	4413.45300000002	-4413.28888888889	-5138.65185185185
44329.5996731829	0	4413.45300000002	-4413.22962962963	-5138.6962962963
44329.5996732986	0	4413.22300000002	-4413.25925925926	-5138.6962962963
44329.5996734143	0	4413.22300000002	-4413.45925925926	-5138.65925925926
44329.5996735301	0	4413.45300000002	-4413.74814814815	-5138.58518518518
44329.5996736458	0	4413.45300000002	-4414.12592592592	-5138.37777777778
44329.5996737616	0	4414.12000000002	-4414.68888888889	-5138.0962962963
44329.5996738773	0	4414.12000000002	-4415.28148148148	-5137.74074074074
44329.5996739931	0	4415.27600000002	-4415.83703703703	-5137.39259259259
44329.5996741088	0	4415.27600000002	-4416.41481481481	-5136.91111111111
44329.5996742245	0	4416.40900000002	-4417.07407407407	-5136.31851851852
44329.5996743403	0	4416.40900000002	-4417.8	-5135.67407407407
44329.599674456	0	4417.79400000002	-4418.51111111111	-5134.93333333333
44329.5996745718	0	4417.79400000002	-4419.25925925926	-5134.16296296296
44329.5996746875	0	4419.25300000002	-4419.87407407407	-5133.34074074074
44329.5996748032	0	4419.25300000002	-4420.27407407407	-5132.52592592593
44329.599674919	0	4420.26800000002	-4420.4	-5131.65925925926
44329.5996750347	0	4420.26800000002	-4420.37037037037	-5130.74074074074
44329.5996751505	0	4420.36400000002	-4420.09629629629	-5129.85925925926
44329.5996752662	0	4420.36400000002	-4419.6	-5129.05185185185
44329.5996753819	0	4419.59400000002	-4418.99259259259	-5128.21481481481
44329.5996754977	0	4419.59400000002	-4418.26666666666	-5127.41481481481
44329.5996756134	0	4418.26100000002	-4417.5037037037	-5126.68888888889
44329.5996757292	0	4418.26100000002	-4416.83703703703	-5126.04444444444
44329.5996758449	0	4416.83100000002	-4416.26666666666	-5125.37777777778
44329.5996759607	0	4416.83100000002	-4415.78518518518	-5124.7037037037
44329.5996760764	0	4415.77900000002	-4415.43703703703	-5124.11851851852
44329.5996761921	0	4415.77900000002	-4415.17777777777	-5123.62222222222
44329.5996763079	0	4415.17200000002	-4415.05185185185	-5123.08148148148
44329.5996764236	0	4415.17200000002	-4415.05185185185	-5122.57037037037
44329.5996765394	0	4415.04600000002	-4415.05185185185	-5122.17777777778
44329.5996766551	0	4415.04600000002	-4415.17777777777	-5121.88888888889
44329.5996767708	0	4415.17200000002	-4415.4074074074	-5121.65925925926
44329.5996768866	0	4415.17200000002	-4415.79259259259	-5121.46666666667
44329.5996770023	0	4415.78700000002	-4416.22962962963	-5121.31851851852
44329.5996771181	0	4415.78700000002	-4416.7037037037	-5121.26666666667
44329.5996772338	0	4416.69800000002	-4417.3037037037	-5121.25925925926
44329.5996773495	0	4416.69800000002	-4417.92592592592	-5121.34814814815
44329.5996774653	0	4417.92000000002	-4418.48888888889	-5121.54074074074
44329.599677581	0	4417.92000000002	-4418.98518518518	-5121.77037037037
44329.5996776968	0	4418.97900000002	-4419.53333333333	-5122.16296296296
44329.5996778125	0	4418.97900000002	-4419.94074074074	-5122.60740740741
44329.5996779282	0	4419.93500000002	-4420.20740740741	-5123.12592592592
44329.599678044	0	4419.93500000002	-4420.46666666666	-5123.78518518518
44329.5996781597	0	4420.46100000002	-4420.69629629629	-5124.37037037037
44329.5996782755	0	4420.46100000002	-4421.09629629629	-5125.17777777778
44329.5996783912	0	4421.09100000002	-4421.5037037037	-5126.06666666666
44329.5996785069	0	4421.09100000002	-4422.07407407407	-5127.01481481481
44329.5996786227	0	4422.06900000002	-4422.74814814815	-5128.17037037037
44329.5996787384	0	4422.06900000002	-4423.32592592592	-5129.37037037037
44329.5996788542	0	4423.32100000002	-4423.72592592592	-5130.43703703703
44329.5996789699	0	4423.32100000002	-4423.91111111111	-5131.84444444444
44329.5996790857	0	4423.90600000002	-4424.04444444444	-5133.36296296296
44329.5996792014	0	4423.90600000002	-4424.1037037037	-5135.14814814815
44329.5996793171	0	4424.09900000002	-4424.16296296296	-5136.6074074074
44329.5996794329	0	4424.09900000002	-4424.17037037037	-5138.31111111111
44329.5996795486	0	4424.16600000002	-4424.21481481481	-5140.08148148148
44329.5996796644	0	4424.16600000002	-4424.28148148148	-5141.97037037037
44329.5996797801	0	4424.27700000002	-4424.36296296296	-5143.88888888889
44329.5996798958	0	4424.27700000002	-4424.39259259259	-5145.8
44329.5996800116	0	4424.38800000002	-4424.4074074074	-5147.71851851852
44329.5996801273	0	4424.38800000002	-4424.41481481481	-5149.88888888889
44329.5996802431	0	4424.41000000002	-4424.45185185185	-5151.61481481481
44329.5996803588	0	4424.41000000002	-4424.45925925926	-5153.60740740741
44329.5996804745	0	4424.45400000002	-4424.48888888889	-5155.56296296296
44329.5996805903	0	4424.45400000002	-4424.54074074074	-5157.68888888889
44329.599680706	0	4424.53500000002	-4424.64444444444	-5159.48148148148
44329.5996808218	0	4424.53500000002	-4424.68888888889	-5161.43703703704
44329.5996809375	0	4424.68300000002	-4424.8	-5163.39259259259
44329.5996810532	0	4424.68300000002	-4424.85185185185	-5165.32592592592
44329.599681169	0	4424.84600000002	-4424.86666666666	-5167.18518518518
44329.5996812847	0	4424.84600000002	-4424.83703703703	-5169.00740740741
44329.5996814005	0	4424.83100000002	-4424.72592592592	-5170.81481481481
44329.5996815162	0	4424.83100000002	-4424.31111111111	-5172.5037037037
44329.5996816319	0	4424.30500000002	-4423.6074074074	-5174.11111111111
44329.5996817477	0	4424.30500000002	-4422.68888888889	-5175.54074074074
44329.5996818634	0	4422.68300000002	-4421.62222222222	-5176.87407407407
44329.5996819792	0	4422.68300000002	-4420.62962962963	-5177.99259259259
44329.5996820949	0	4420.62400000002	-4419.83703703703	-5178.97037037037
44329.5996822106	0	4420.62400000002	-4419.2074074074	-5179.87407407407
44329.5996823264	0	4419.20200000002	-4418.91851851852	-5180.47407407407
44329.5996824421	0	4419.20200000002	-4418.72592592592	-5180.97037037037
44329.5996825579	0	4418.72100000002	-4418.65185185185	-5181.21481481481
44329.5996826736	0	4418.72100000002	-4418.62962962963	-5181.33333333333
44329.5996827894	0	4418.62500000002	-4418.61481481481	-5181.29629629629
44329.5996829051	0	4418.62500000002	-4418.61481481481	-5180.99259259259
44329.5996830208	0	4418.61000000002	-4418.58518518518	-5180.57037037037
44329.5996831366	0	4418.61000000002	-4418.52592592592	-5179.98518518518
44329.5996832523	0	4418.52100000002	-4418.25185185185	-5179.11851851852
44329.5996833681	0	4418.52100000002	-4417.97037037037	-5178.16296296296
44329.5996834838	0	4417.96500000002	-4417.65185185185	-5177.03703703704
44329.5996835995	0	4417.96500000002	-4417.4	-5175.79259259259
44329.5996837153	0	4417.39500000002	-4417.12592592592	-5174.29629629629
44329.599683831	0	4417.39500000002	-4416.84444444444	-5172.85185185185
44329.5996839468	0	4416.83900000002	-4416.68148148148	-5170.97037037037
44329.5996840625	0	4416.83900000002	-4416.57777777777	-5168.87407407407
44329.5996841782	0	4416.57200000002	-4416.41481481481	-5166.71851851852
44329.599684294	0	4416.57200000002	-4416.27407407407	-5164.28888888889
44329.5996844097	0	4416.26800000002	-4416.04444444444	-5161.58518518518
44329.5996845255	0	4416.26800000002	-4415.82222222222	-5158.85185185185
44329.5996846412	0	4415.81600000002	-4415.66666666666	-5156.14074074074
44329.5996847569	0	4415.81600000002	-4415.6	-5153.17777777778
44329.5996848727	0	4415.59400000002	-4415.54814814814	-5150.11851851852
44329.5996849884	0	4415.59400000002	-4415.46666666666	-5146.97037037037
44329.5996851042	0	4415.46100000002	-4415.51111111111	-5143.72592592593
44329.5996852199	0	4415.46100000002	-4415.51111111111	-5140.4
44329.5996853356	0	4415.50500000002	-4415.51851851852	-5136.86666666667
44329.5996854514	0	4415.50500000002	-4415.62222222222	-5133.31111111111
44329.5996855671	0	4415.61600000002	-4415.59259259259	-5129.55555555555
44329.5996856829	0	4415.61600000002	-4415.54814814815	-5125.28888888889
44329.5996857986	0	4415.54200000002	-4415.46666666666	-5121.68148148148
44329.5996859143	0	4415.54200000002	-4415.39259259259	-5117.41481481481
44329.5996860301	0	4415.38600000002	-4415.25925925926	-5113.21481481481
44329.5996861458	0	4415.38600000002	-4415.14814814815	-5108.55555555555
44329.5996862616	0	4415.14200000002	-4415.06666666666	-5104.74074074074
44329.5996863773	0	4415.14200000002	-4415.05925925926	-5099.88888888889
44329.5996864931	0	4415.05300000002	-4415.05925925926	-5095.77037037037
44329.5996866088	0	4415.05300000002	-4415.17037037037	-5090.82962962963
44329.5996867245	0	4415.16400000002	-4415.17037037037	-5086.54814814815
44329.5996868403	0	4415.16400000002	-4415.14814814815	-5081.23703703704
44329.599686956	0	4415.14200000002	-4415.1037037037	-5076.52592592592
44329.5996870718	0	4415.14200000002	-4415.14074074074	-5070.80740740741
44329.5996871875	0	4415.13500000002	-4415.19259259259	-5066.37037037037
44329.5996873032	0	4415.13500000002	-4415.25185185185	-5060.63703703704
44329.599687419	0	4415.24600000002	-4415.22222222222	-5055.71111111111
44329.5996875347	0	4415.24600000002	-4415.20740740741	-5050.53333333333
44329.5996876505	0	4415.20200000002	-4415.25925925926	-5045.2
44329.5996877662	0	4415.20200000002	-4415.35555555556	-5039.65185185185
44329.5996878819	0	4415.35000000002	-4415.22962962963	-5033.91851851852
44329.5996879977	0	4415.35000000002	-4415.11111111111	-5028.5037037037
44329.5996881134	0	4415.10600000002	-4415.15555555556	-5023.24444444444
44329.5996882292	0	4415.10600000002	-4415.01481481482	-5017.74074074074
44329.5996883449	0	4415.01000000002	-4414.8	-5012.15555555555
44329.5996884607	0	4415.01000000002	-4414.75555555556	-5005.96296296296
44329.5996885764	0	4414.75100000002	-4414.74814814815	-5000.83703703704
44329.5996886921	0	4414.75100000002	-4414.96296296296	-4995.53333333333
44329.5996888079	0	4414.95800000002	-4415.20740740741	-4990.15555555555
44329.5996889236	0	4414.95800000002	-4415.48148148148	-4984.82962962963
44329.5996890394	0	4415.47700000002	-4415.48148148148	-4979.38518518518
44329.5996891551	0	4415.47700000002	-4415.59259259259	-4973.8962962963
44329.5996892708	0	4415.58800000002	-4415.85925925926	-4968.11851851852
44329.5996893866	0	4415.58800000002	-4415.8	-4962.08148148148
44329.5996895023	0	4415.79500000002	-4415.74074074074	-4956.8962962963
44329.5996896181	0	4415.79500000002	-4415.62222222222	-4951.24444444444
44329.5996897338	0	4415.61700000002	-4415.53333333333	-4946.01481481481
44329.5996898495	0	4415.61700000002	-4415.42962962963	-4940.6962962963
44329.5996899653	0	4415.42400000002	-4415.37037037037	-4935.34814814815
44329.599690081	0	4415.42400000002	-4415.21481481482	-4930.28888888889
44329.5996901968	0	4415.20900000002	-4415.03703703704	-4925.12592592592
44329.5996903125	0	4415.20900000002	-4414.96296296296	-4920.08148148148
44329.5996904282	0	4414.95700000002	-4414.87407407408	-4915.25185185185
44329.599690544	0	4414.95700000002	-4414.7037037037	-4910.31851851852
44329.5996906597	0	4414.69800000002	-4414.51111111111	-4905.62962962963
44329.5996907755	0	4414.69800000002	-4414.39259259259	-4901.05925925926
44329.5996908912	0	4414.38700000002	-4414.06666666667	-4896.60740740741
44329.5996910069	0	4414.38700000002	-4413.51111111111	-4891.75555555555
44329.5996911227	0	4413.50600000002	-4413.11111111111	-4888
44329.5996912384	0	4413.50600000002	-4412.71111111111	-4883.96296296296
44329.5996913542	0	4412.70600000002	-4412.26666666667	-4879.97777777778
44329.5996914699	0	4412.70600000002	-4411.88888888889	-4876.1037037037
44329.5996915856	0	4411.88400000002	-4411.66666666667	-4872.33333333333
44329.5996917014	0	4411.88400000002	-4411.43703703704	-4868.3037037037
44329.5996918171	0	4411.43200000002	-4411.37777777778	-4865.33333333333
44329.5996919329	0	4411.43200000002	-4411.45185185185	-4862.25185185185
44329.5996920486	0	4411.44700000002	-4411.42222222222	-4859.40740740741
44329.5996921644	0	4411.44700000002	-4411.42222222222	-4856.34814814815
44329.5996922801	0	4411.41700000002	-4411.5037037037	-4854.01481481481
44329.5996923958	0	4411.41700000002	-4411.60740740741	-4851.63703703704
44329.5996925116	0	4411.60200000002	-4411.74074074074	-4849.54074074074
44329.5996926273	0	4411.60200000002	-4411.83703703704	-4847.74814814815
44329.5996927431	0	4411.83200000002	-4411.92592592593	-4846.22962962963
44329.5996928588	0	4411.83200000002	-4411.85925925926	-4844.77037037037
44329.5996929745	0	4411.85400000002	-4411.57037037037	-4843.85185185185
44329.5996930903	0	4411.85400000002	-4411.11111111111	-4843.14814814815
44329.599693206	0	4411.10600000002	-4410.78518518519	-4842.82222222222
44329.5996933218	0	4411.10600000002	-4410.36296296296	-4842.67407407407
44329.5996934375	0	4410.35800000002	-4410.01481481482	-4842.74814814815
44329.5996935532	0	4410.35800000002	-4409.6	-4843.05925925926
44329.599693669	0	4409.59500000002	-4409.19259259259	-4843.5037037037
44329.5996937847	0	4409.59500000002	-4408.94814814815	-4844.06666666666
44329.5996939005	0	4408.94300000002	-4408.94814814815	-4844.79259259259
44329.5996940162	0	4408.94300000002	-4409.12592592593	-4845.49629629629
44329.5996941319	0	4409.12100000002	-4409.53333333333	-4846.21481481481
44329.5996942477	0	4409.12100000002	-4410.11111111111	-4847.01481481481
44329.5996943634	0	4410.10600000002	-4410.81481481481	-4847.87407407407
44329.5996944792	0	4410.10600000002	-4411.57777777778	-4848.74814814815
44329.5996945949	0	4411.57300000002	-4412.37777777778	-4849.60740740741
44329.5996947106	0	4411.57300000002	-4413.17037037037	-4850.59259259259
44329.5996948264	0	4413.16600000002	-4413.91111111111	-4851.68888888889
44329.5996949421	0	4413.16600000002	-4414.51851851852	-4852.84444444444
44329.5996950579	0	4414.51400000002	-4415.02962962963	-4854.17037037037
44329.5996951736	0	4414.51400000002	-4415.41481481482	-4855.35555555555
44329.5996952894	0	4415.41000000002	-4415.63703703704	-4856.91851851852
44329.5996954051	0	4415.41000000002	-4415.76296296296	-4858.69629629629
44329.5996955208	0	4415.75800000002	-4415.85185185185	-4860.65185185185
44329.5996956366	0	4415.75800000002	-4415.92592592593	-4862.63703703704
44329.5996957523	0	4415.92100000002	-4415.98518518519	-4864.6
44329.5996958681	0	4415.92100000002	-4416.0962962963	-4866.57777777778
44329.5996959838	0	4416.09100000002	-4416.41481481482	-4868.37037037037
44329.5996960995	0	4416.09100000002	-4416.97777777778	-4870.16296296296
44329.5996962153	0	4416.97200000002	-4417.58518518519	-4872.08888888889
44329.599696331	0	4416.97200000002	-4418.22222222222	-4874
44329.5996964468	0	4418.21600000002	-4418.97777777778	-4875.91111111111
44329.5996965625	0	4418.21600000002	-4419.56296296296	-4877.98518518518
44329.5996966782	0	4419.55700000002	-4420.25925925926	-4880.1037037037
44329.599696794	0	4419.55700000002	-4420.77777777778	-4882.58518518518
44329.5996969097	0	4420.77200000002	-4421.28888888889	-4885
44329.5996970255	0	4420.77200000002	-4421.93333333333	-4887.6
44329.5996971412	0	4421.92800000002	-4422.45185185185	-4890.17037037037
44329.5996972569	0	4421.92800000002	-4422.97037037037	-4892.82222222222
44329.5996973727	0	4422.96500000002	-4423.51111111111	-4895.56296296296
44329.5996974884	0	4422.96500000002	-4423.96296296296	-4898.32592592593
44329.5996976042	0	4423.95800000002	-4424.5037037037	-4901.14074074074
44329.5996977199	0	4423.95800000002	-4424.80740740741	-4903.84444444444
44329.5996978356	0	4424.80200000002	-4425.19259259259	-4906.58518518518
44329.5996979514	0	4424.80200000002	-4425.62962962963	-4909.63703703704
44329.5996980671	0	4425.62400000002	-4425.93333333333	-4912.31111111111
44329.5996981829	0	4425.62400000002	-4426.2	-4915.34814814815
44329.5996982986	0	4426.19400000002	-4426.34814814815	-4918.48888888889
44329.5996984143	0	4426.19400000002	-4426.5037037037	-4921.85185185185
44329.5996985301	0	4426.49800000002	-4426.74814814815	-4925.2962962963
44329.5996986458	0	4426.49800000002	-4427.22962962963	-4928.78518518519
44329.5996987616	0	4427.22400000002	-4427.97037037037	-4932.44444444445
44329.5996988773	0	4427.22400000002	-4428.78518518518	-4936
44329.5996989931	0	4428.78000000002	-4429.82222222222	-4939.54074074074
44329.5996991088	0	4428.78000000002	-4430.82962962963	-4942.58518518519
44329.5996992245	0	4430.82400000002	-4432.37777777778	-4946.25925925926
44329.5996993403	0	4430.82400000002	-4434.02962962963	-4949.83703703704
44329.599699456	0	4434.02400000002	-4436.02222222222	-4953.68888888889
44329.5996995718	0	4434.02400000002	-4437.98518518518	-4957.31111111111
44329.5996996875	0	4437.98000000002	-4440.00740740741	-4960.8962962963
44329.5996998032	0	4437.98000000002	-4442.21481481481	-4964.59259259259
44329.599699919	0	4442.21000000002	-4444.29629629629	-4968.33333333333
44329.5997000347	0	4442.21000000002	-4446.22962962963	-4972.2
44329.5997001505	0	4446.22500000002	-4448.17037037037	-4976.25925925926
44329.5997002662	0	4446.22500000002	-4449.89629629629	-4980.81481481482
44329.5997003819	0	4449.89200000002	-4450.95555555555	-4984.48148148148
44329.5997004977	0	4449.89200000002	-4451.67407407407	-4988.51111111111
44329.5997006134	0	4451.67000000002	-4452.09629629629	-4992.55555555556
44329.5997007292	0	4451.67000000002	-4452.38518518518	-4996.66666666667
44329.5997008449	0	4452.38100000002	-4452.57777777778	-5000.72592592593
44329.5997009607	0	4452.38100000002	-4452.69629629629	-5004.70370370371
44329.5997010764	0	4452.69200000002	-4452.77037037037	-5008.59259259259
44329.5997011921	0	4452.69200000002	-4452.94074074074	-5012.94814814815
44329.5997013079	0	4452.93600000002	-4453.07407407407	-5016.4962962963
44329.5997014236	0	4452.93600000002	-4453.51851851852	-5020.36296296297
44329.5997015394	0	4453.51400000002	-4454.21481481481	-5024.17777777778
44329.5997016551	0	4453.51400000002	-4454.86666666666	-5027.67407407408
44329.5997017708	0	4454.86200000002	-4455.62962962963	-5031.37037037037
44329.5997018866	0	4454.86200000002	-4456.42222222222	-5034.95555555556
44329.5997020023	0	4456.41800000002	-4457.21481481481	-5038.67407407408
44329.5997021181	0	4456.41800000002	-4457.94814814815	-5042.42222222222
44329.5997022338	0	4457.94400000002	-4458.91111111111	-5046.02222222222
44329.5997023495	0	4457.94400000002	-4459.8	-5049.58518518519
44329.5997024653	0	4459.79600000002	-4460.75555555555	-5053.02222222222
44329.599702581	0	4459.79600000002	-4461.82222222222	-5056.96296296297
44329.5997026968	0	4461.81800000002	-4462.56296296296	-5060.08888888889
44329.5997028125	0	4461.81800000002	-4463.46666666666	-5063.3925925926
44329.5997029282	0	4463.46200000002	-4464.46666666666	-5066.51111111111
44329.599703044	0	4463.46200000002	-4465.37037037037	-5069.41481481482
44329.5997031597	0	4465.36600000002	-4466.18518518518	-5072.16296296297
44329.5997032755	0	4465.36600000002	-4466.99259259259	-5075.14814814815
44329.5997033912	0	4466.98800000002	-4467.71111111111	-5078
44329.5997035069	0	4466.98800000002	-4468.36296296296	-5080.8962962963
44329.5997036227	0	4468.35800000002	-4468.57777777777	-5083.37777777778
44329.5997037384	0	4468.35800000002	-4468.73333333333	-5086.07407407408
44329.5997038542	0	4468.72800000002	-4469.03703703703	-5089.08148148148
44329.5997039699	0	4468.72800000002	-4469.27407407407	-5091.94074074074
44329.5997040856	0	4469.26900000002	-4469.48888888888	-5094.77037037037
44329.5997042014	0	4469.26900000002	-4469.63703703703	-5097.54074074074
44329.5997043171	0	4469.63200000002	-4469.84444444444	-5100.42222222222
44329.5997044329	0	4469.63200000002	-4469.95555555555	-5103.24444444445
44329.5997045486	0	4469.95100000002	-4470.1111111111	-5105.91111111111
44329.5997046644	0	4469.95100000002	-4470.23703703703	-5108.62962962963
44329.5997047801	0	4470.23200000002	-4470.37037037036	-5111.22962962963
44329.5997048958	0	4470.23200000002	-4470.57777777777	-5114.11111111111
44329.5997050116	0	4470.57300000002	-4470.74814814814	-5116.44444444445
44329.5997051273	0	4470.57300000002	-4470.88148148148	-5119.31851851852
44329.5997052431	0	4470.87700000002	-4471.05925925925	-5121.55555555556
44329.5997053588	0	4470.87700000002	-4471.21481481481	-5123.97037037037
44329.5997054745	0	4471.21000000002	-4471.31851851851	-5126.25925925926
44329.5997055903	0	4471.21000000002	-4471.53333333333	-5128.73333333334
44329.599705706	0	4471.52900000002	-4471.7111111111	-5130.57037037037
44329.5997058218	0	4471.52900000002	-4472.04444444444	-5132.68888888889
44329.5997059375	0	4472.04000000002	-4472.39999999999	-5134.25185185185
44329.5997060532	0	4472.04000000002	-4472.81481481481	-5135.84444444445
44329.599706169	0	4472.81000000002	-4473.29629629629	-5137.31851851852
44329.5997062847	0	4472.81000000002	-4473.73333333333	-5138.87407407408
44329.5997064005	0	4473.72900000002	-4474.1111111111	-5140.28148148148
44329.5997065162	0	4473.72900000002	-4474.5037037037	-5141.57777777778
44329.5997066319	0	4474.49900000002	-4474.83703703703	-5142.63703703704
44329.5997067477	0	4474.49900000002	-4475.3111111111	-5143.45185185186
44329.5997068634	0	4475.30600000002	-4475.76296296296	-5144.22962962963
44329.5997069792	0	4475.30600000002	-4476.27407407407	-5144.94074074074
44329.5997070949	0	4476.26900000002	-4476.77777777777	-5145.55555555556
44329.5997072106	0	4476.26900000002	-4477.3037037037	-5146.05185185185
44329.5997073264	0	4477.29900000002	-4477.84444444444	-5146.40740740741
44329.5997074421	0	4477.29900000002	-4478.33333333333	-5146.65185185186
44329.5997075579	0	4478.32900000002	-4478.83703703703	-5146.81481481482
44329.5997076736	0	4478.32900000002	-4479.31851851851	-5146.88888888889
44329.5997077894	0	4479.31400000002	-4479.65185185185	-5146.88148148149
44329.5997079051	0	4479.31400000002	-4479.83703703703	-5146.74814814815
44329.5997080208	0	4479.83300000002	-4479.85185185184	-5146.51111111111
44329.5997081366	0	4479.83300000002	-4479.65925925925	-5146.15555555556
44329.5997082523	0	4479.65500000002	-4479.31851851851	-5145.62222222223
44329.5997083681	0	4479.65500000002	-4478.85925925925	-5144.86666666667
44329.5997084838	0	4478.85500000002	-4478.44444444444	-5144.14074074074
44329.5997085995	0	4478.85500000002	-4477.87407407407	-5143.21481481482
44329.5997087153	0	4477.87000000002	-4477.3111111111	-5142.12592592593
44329.599708831	0	4477.87000000002	-4476.91851851851	-5141.12592592593
44329.5997089468	0	4476.91400000002	-4476.57037037036	-5139.84444444445
44329.5997090625	0	4476.91400000002	-4476.31851851851	-5138.34074074074
44329.5997091782	0	4476.31400000002	-4476.19999999999	-5136.6962962963
44329.599709294	0	4476.31400000002	-4476.19999999999	-5134.93333333334
44329.5997094097	0	4476.19500000002	-4476.22222222222	-5133.11111111111
44329.5997095255	0	4476.19500000002	-4476.37037037036	-5131.25925925926
44329.5997096412	0	4476.36500000002	-4476.61481481481	-5129.26666666667
44329.5997097569	0	4476.36500000002	-4477.05185185184	-5127.31851851852
44329.5997098727	0	4477.04600000002	-4477.44444444444	-5125.45185185185
44329.5997099884	0	4477.04600000002	-4478.1111111111	-5123.22962962963
44329.5997101042	0	4478.10500000002	-4478.77037037036	-5120.77777777778
44329.5997102199	0	4478.10500000002	-4479.4074074074	-5118.20740740741
44329.5997103356	0	4479.40100000002	-4479.81481481481	-5115.62962962963
44329.5997104514	0	4479.40100000002	-4480.04444444444	-5112.63703703704
44329.5997105671	0	4480.03800000002	-4480.15555555555	-5110.18518518519
44329.5997106829	0	4480.03800000002	-4480.19999999999	-5107.40740740741
44329.5997107986	0	4480.19400000002	-4480.16296296296	-5104.54814814815
44329.5997109144	0	4480.19400000002	-4480.01481481481	-5101.6962962963
44329.5997110301	0	4480.00900000002	-4479.86666666666	-5098.77037037037
44329.5997111458	0	4480.00900000002	-4479.66666666666	-5095.88148148148
44329.5997112616	0	4479.66100000002	-4479.42962962962	-5092.87407407408
44329.5997113773	0	4479.66100000002	-4479.22222222222	-5089.85185185185
44329.5997114931	0	4479.21700000002	-4479.13333333333	-5086.70370370371
44329.5997116088	0	4479.21700000002	-4479	-5083.58518518519
44329.5997117245	0	4478.99500000002	-4478.88888888888	-5080.40740740741
44329.5997118403	0	4478.99500000002	-4478.61481481481	-5077.13333333334
44329.599711956	0	4478.61000000002	-4478.54814814814	-5073.75555555556
44329.5997120718	0	4478.61000000002	-4478.28888888888	-5070.4
44329.5997121875	0	4478.28400000002	-4477.96296296296	-5066.80740740741
44329.5997123032	0	4478.28400000002	-4477.62222222222	-5062.94814814815
44329.599712419	0	4477.61700000002	-4477.21481481481	-5059.65185185186
44329.5997125347	0	4477.61700000002	-4476.81481481481	-5055.92592592593
44329.5997126505	0	4476.81000000002	-4476.41481481481	-5052.30370370371
44329.5997127662	0	4476.81000000002	-4476.01481481481	-5048.4
44329.5997128819	0	4476.01000000002	-4475.57777777777	-5044.57777777778
44329.5997129977	0	4476.01000000002	-4475.16296296296	-5040.65925925926
44329.5997131134	0	4475.15800000002	-4474.86666666666	-5036.88888888889
44329.5997132292	0	4475.15800000002	-4474.46666666666	-5032.77037037037
44329.5997133449	0	4474.46200000002	-4474.22222222222	-5029.31851851852
44329.5997134607	0	4474.46200000002	-4474.02222222222	-5025.31851851852
44329.5997135764	0	4474.01800000002	-4473.85925925926	-5021.9925925926
44329.5997136921	0	4474.01800000002	-4473.65185185185	-5017.92592592593
44329.5997138079	0	4473.64800000002	-4473.48148148148	-5014.68148148149
44329.5997139236	0	4473.64800000002	-4473.14814814815	-5010.7925925926
44329.5997140394	0	4473.14400000002	-4472.91851851852	-5007.68148148149
44329.5997141551	0	4473.14400000002	-4472.69629629629	-5004.57777777778
44329.5997142708	0	4472.69200000002	-4472.34814814814	-5001.3925925926
44329.5997143866	0	4472.69200000002	-4472.05185185185	-4998.34814814815
44329.5997145023	0	4472.04800000002	-4471.74814814814	-4995.14074074074
44329.5997146181	0	4472.04800000002	-4471.51111111111	-4992.02962962963
44329.5997147338	0	4471.50700000002	-4471.31851851851	-4989.42222222223
44329.5997148495	0	4471.50700000002	-4471.09629629629	-4986.22222222223
44329.5997149653	0	4471.09200000002	-4470.67407407407	-4983.68148148148
44329.599715081	0	4471.09200000002	-4470.05185185185	-4981.01481481482
44329.5997151968	0	4470.04800000002	-4469.22222222222	-4978.37037037037
44329.5997153125	0	4470.04800000002	-4468.23703703703	-4975.80740740741
44329.5997154282	0	4468.23300000002	-4467.13333333333	-4973.63703703704
44329.599715544	0	4468.23300000002	-4465.91851851851	-4971.57037037037
44329.5997156597	0	4465.91400000002	-4464.6074074074	-4969.65925925926
44329.5997157755	0	4465.91400000002	-4463.44444444444	-4967.94814814815
44329.5997158912	0	4463.44000000002	-4462.31851851851	-4966.42962962963
44329.5997160069	0	4463.44000000002	-4461.4074074074	-4965.13333333334
44329.5997161227	0	4461.40300000002	-4460.7037037037	-4963.9925925926
44329.5997162384	0	4461.40300000002	-4460.11851851851	-4963.10370370371
44329.5997163542	0	4460.11400000002	-4459.63703703703	-4962.38518518519
44329.5997164699	0	4460.11400000002	-4459.29629629629	-4961.8
44329.5997165856	0	4459.29200000002	-4459.26666666666	-4961.45185185186
44329.5997167014	0	4459.29200000002	-4459.31851851851	-4961.0962962963
44329.5997168171	0	4459.31400000002	-4459.47407407407	-4960.86666666667
44329.5997169329	0	4459.31400000002	-4459.61481481481	-4960.77037037037
44329.5997170486	0	4459.61000000002	-4459.8074074074	-4960.82962962963
44329.5997171644	0	4459.61000000002	-4460.08888888888	-4961.0962962963
44329.5997172801	0	4460.08400000002	-4460.36296296296	-4961.46666666667
44329.5997173958	0	4460.08400000002	-4460.72592592592	-4962.06666666667
44329.5997175116	0	4460.72100000002	-4461.0074074074	-4962.80740740741
44329.5997176273	0	4460.72100000002	-4461.06666666666	-4963.47407407408
44329.5997177431	0	4461.06200000002	-4461.06666666666	-4964.45925925926
44329.5997178588	0	4461.06200000002	-4461.08888888888	-4965.76296296297
44329.5997179745	0	4461.08400000002	-4461.09629629629	-4966.8962962963
44329.5997180903	0	4461.08400000002	-4460.96296296296	-4968.30370370371
44329.599718206	0	4460.95800000002	-4460.92592592592	-4969.75555555556
44329.5997183218	0	4460.95800000002	-4460.8074074074	-4971.63703703704
44329.5997184375	0	4460.80200000002	-4460.65925925925	-4973.34074074074
44329.5997185532	0	4460.80200000002	-4460.52592592592	-4975.37037037037
44329.599718669	0	4460.52100000002	-4460.4074074074	-4977.61481481482
44329.5997187847	0	4460.52100000002	-4460.35555555555	-4979.97777777778
44329.5997189005	0	4460.35100000002	-4460.35555555555	-4982.40740740741
44329.5997190162	0	4460.35100000002	-4460.36296296296	-4985.03703703704
44329.5997191319	0	4460.35800000002	-4460.33333333333	-4987.76296296297
44329.5997192477	0	4460.35800000002	-4460.31111111111	-4990.4962962963
44329.5997193634	0	4460.30600000002	-4460.25185185185	-4993.31111111111
44329.5997194792	0	4460.30600000002	-4460.3037037037	-4996.54814814815
44329.5997195949	0	4460.29900000002	-4460.3037037037	-4999.38518518519
44329.5997197106	0	4460.29900000002	-4460.28148148148	-5002.58518518519
44329.5997198264	0	4460.27700000002	-4460.28148148148	-5006.00740740741
44329.5997199421	0	4460.27700000002	-4460.39259259259	-5009.56296296297
44329.5997200579	0	4460.38800000002	-4460.65185185185	-5013.25925925926
44329.5997201736	0	4460.38800000002	-4461.0074074074	-5017.05185185186
44329.5997202893	0	4461.00300000002	-4461.28148148148	-5020.95555555556
44329.5997204051	0	4461.00300000002	-4461.62222222222	-5025.25925925926
44329.5997205208	0	4461.61800000002	-4461.9037037037	-5028.80740740741
44329.5997206366	0	4461.61800000002	-4462.13333333333	-5032.91851851852
44329.5997207523	0	4462.12900000002	-4462.31111111111	-5037.13333333334
44329.5997208681	0	4462.12900000002	-4462.38518518518	-5041.40740740741
44329.5997209838	0	4462.38100000002	-4462.31111111111	-5045.7925925926
44329.5997210995	0	4462.38100000002	-4462.22962962963	-5050.2962962963
44329.5997212153	0	4462.22500000002	-4462.2074074074	-5054.81481481482
44329.599721331	0	4462.22500000002	-4462.17037037037	-5059.44444444445
44329.5997214468	0	4462.16600000002	-4462.22222222222	-5064.17777777778
44329.5997215625	0	4462.16600000002	-4462.26666666666	-5069
44329.5997216782	0	4462.26200000002	-4462.45185185185	-5073.93333333334
44329.599721794	0	4462.26200000002	-4462.71111111111	-5078.28148148148
44329.5997219097	0	4462.70600000002	-4462.9037037037	-5083
44329.5997220255	0	4462.70600000002	-4463.5037037037	-5087.96296296297
44329.5997221412	0	4463.49900000002	-4464.03703703703	-5092.67407407408
44329.5997222569	0	4463.49900000002	-4464.56296296296	-5097.65185185185
44329.5997223727	0	4464.55800000002	-4465.17037037037	-5102.79259259259
44329.5997224884	0	4464.55800000002	-4465.6074074074	-5108.21481481482
44329.5997226042	0	4465.60200000002	-4465.98518518518	-5113.77777777778
44329.5997227199	0	4465.60200000002	-4466.31851851852	-5119.4962962963
44329.5997228357	0	4466.31300000002	-4466.51111111111	-5125.2
44329.5997229514	0	4466.31300000002	-4466.71851851852	-5130.8962962963
44329.5997230671	0	4466.71300000002	-4466.84444444444	-5136.6
44329.5997231829	0	4466.71300000002	-4466.88148148148	-5142.35555555556
44329.5997232986	0	4466.87600000002	-4466.84444444444	-5147.96296296296
44329.5997234144	0	4466.87600000002	-4466.96296296296	-5153.70370370371
44329.5997235301	0	4466.95700000002	-4467.06666666666	-5159.4962962963
44329.5997236458	0	4466.95700000002	-4467.18518518518	-5165.25185185185
44329.5997237616	0	4467.17900000002	-4467.17037037037	-5170.91851851852
44329.5997238773	0	4467.17900000002	-4467.17037037037	-5176.59259259259
44329.5997239931	0	4467.16400000002	-4467.22962962963	-5182.30370370371
44329.5997241088	0	4467.16400000002	-4467.25925925926	-5188.08148148148
44329.5997242245	0	4467.25300000002	-4467.32592592592	-5193.40740740741
44329.5997243403	0	4467.25300000002	-4467.42222222222	-5198.57037037037
44329.599724456	0	4467.41600000002	-4467.62222222222	-5204.12592592593
44329.5997245718	0	4467.41600000002	-4467.74074074074	-5209.2962962963
44329.5997246875	0	4467.73500000002	-4467.86666666666	-5214.66666666667
44329.5997248032	0	4467.73500000002	-4467.89629629629	-5219.26666666667
44329.599724919	0	4467.89100000002	-4467.85185185185	-5223.72592592593
44329.5997250347	0	4467.89100000002	-4468.02222222222	-5228.17777777778
44329.5997251505	0	4468.01700000002	-4468.02222222222	-5232.61481481482
44329.5997252662	0	4468.01700000002	-4468.11111111111	-5236.83703703704
44329.5997253819	0	4468.10600000002	-4468.18518518518	-5241.18518518519
44329.5997254977	0	4468.10600000002	-4468.4074074074	-5245.27407407408
44329.5997256134	0	4468.40200000002	-4468.76296296296	-5249.02222222222
44329.5997257292	0	4468.40200000002	-4469.07407407407	-5252.45185185185
44329.5997258449	0	4469.06900000002	-4469.53333333333	-5255.63703703704
44329.5997259606	0	4469.06900000002	-4469.8	-5258.54814814815
44329.5997260764	0	4469.79500000002	-4470.13333333333	-5261.36296296297
44329.5997261921	0	4469.79500000002	-4470.34814814814	-5264.37777777778
44329.5997263079	0	4470.34300000002	-4470.45925925926	-5266.82222222222
44329.5997264236	0	4470.34300000002	-4470.45925925926	-5269.47407407408
44329.5997265394	0	4470.45400000002	-4470.38518518518	-5271.87407407408
44329.5997266551	0	4470.45400000002	-4470.28148148148	-5274.17037037037
44329.5997267708	0	4470.27600000002	-4470.02962962963	-5276.34074074074
44329.5997268866	0	4470.27600000002	-4469.66666666666	-5278.25185185185
44329.5997270023	0	4469.66100000002	-4469.31851851851	-5280.00740740741
44329.5997271181	0	4469.66100000002	-4469.01481481481	-5281.48148148148
44329.5997272338	0	4469.00900000002	-4468.71111111111	-5282.85185185185
44329.5997273495	0	4469.00900000002	-4468.35555555555	-5284.03703703704
44329.5997274653	0	4468.35000000002	-4468.04444444444	-5285.02962962963
44329.599727581	0	4468.35000000002	-4467.79259259259	-5285.82962962963
44329.5997276968	0	4467.78700000002	-4467.72592592592	-5286.68148148149
44329.5997278125	0	4467.78700000002	-4467.86666666666	-5287.31111111111
44329.5997279282	0	4467.86100000002	-4468.39259259259	-5287.9925925926
44329.599728044	0	4467.86100000002	-4469.1111111111	-5288.65925925926
44329.5997281597	0	4469.10500000002	-4469.97777777777	-5289.26666666667
44329.5997282755	0	4469.10500000002	-4471.01481481481	-5289.87407407408
44329.5997283912	0	4471.00900000002	-4472.22222222222	-5290.4
44329.5997285069	0	4471.00900000002	-4473.49629629629	-5290.76296296297
44329.5997286227	0	4473.49000000002	-4474.46666666666	-5291.02222222223
44329.5997287384	0	4473.49000000002	-4475.68888888888	-5291.27407407408
44329.5997288542	0	4475.68300000002	-4476.89629629629	-5291.45925925926
44329.5997289699	0	4475.68300000002	-4478.06666666666	-5291.4962962963
44329.5997290856	0	4478.06100000002	-4479.28888888888	-5291.42962962963
44329.5997292014	0	4478.06100000002	-4480.42962962962	-5291.25185185186
44329.5997293171	0	4480.42400000002	-4481.38518518518	-5291.01481481482
44329.5997294329	0	4480.42400000002	-4482.25185185185	-5290.57037037037
44329.5997295486	0	4482.24600000002	-4482.89629629629	-5290.14074074075
44329.5997296644	0	4482.24600000002	-4483.57777777777	-5289.61481481482
44329.5997297801	0	4483.57200000002	-4484.13333333333	-5289.08148148149
44329.5997298958	0	4483.57200000002	-4484.59999999999	-5288.4962962963
44329.5997300116	0	4484.59400000002	-4485.04444444444	-5287.85185185186
44329.5997301273	0	4484.59400000002	-4485.43703703703	-5287.22962962963
44329.5997302431	0	4485.43100000002	-4485.74814814814	-5286.53333333334
44329.5997303588	0	4485.43100000002	-4485.93333333333	-5285.75555555556
44329.5997304745	0	4485.92700000002	-4486.05185185185	-5284.96296296297
44329.5997305903	0	4485.92700000002	-4486.07407407407	-5284.07407407408
44329.599730706	0	4486.06800000002	-4486.08888888888	-5283.14814814815
44329.5997308218	0	4486.06800000002	-4485.99999999999	-5282.20000000001
44329.5997309375	0	4485.99400000002	-4485.88888888888	-5281.22962962963
44329.5997310532	0	4485.99400000002	-4485.75555555555	-5280.22962962963
44329.599731169	0	4485.75000000002	-4485.48148148148	-5279.25185185186
44329.5997312847	0	4485.75000000002	-4485.36296296296	-5278.36296296297
44329.5997314005	0	4485.35700000002	-4485.25925925925	-5277.34074074075
44329.5997315162	0	4485.35700000002	-4485.17777777777	-5276.23703703704
44329.5997316319	0	4485.17200000002	-4485.11851851851	-5275.16296296297
44329.5997317477	0	4485.17200000002	-4485.02962962962	-5274
44329.5997318634	0	4485.02400000002	-4485.03703703703	-5272.83703703704
44329.5997319792	0	4485.02400000002	-4485.06666666666	-5271.61481481482
44329.5997320949	0	4485.06100000002	-4485.02962962962	-5270.33333333334
44329.5997322106	0	4485.06100000002	-4485.02222222222	-5269.05185185185
44329.5997323264	0	4485.01700000002	-4485.02222222222	-5267.77037037037
44329.5997324421	0	4485.01700000002	-4485.05925925925	-5266.45185185185
44329.5997325579	0	4485.05400000002	-4485.08148148147	-5265.0962962963
44329.5997326736	0	4485.05400000002	-4485.17037037036	-5263.74814814815
44329.5997327893	0	4485.16500000002	-4485.21481481481	-5262.38518518519
44329.5997329051	0	4485.16500000002	-4485.26666666666	-5260.97037037037
44329.5997330208	0	4485.26100000002	-4485.31851851851	-5259.6
44329.5997331366	0	4485.26100000002	-4485.3111111111	-5258.12592592593
44329.5997332523	0	4485.30500000002	-4485.33333333333	-5256.71111111111
44329.5997333681	0	4485.30500000002	-4485.34074074073	-5255.24444444445
44329.5997334838	0	4485.33500000002	-4485.37777777777	-5253.85925925926
44329.5997335995	0	4485.33500000002	-4485.39259259259	-5252.34074074074
44329.5997337153	0	4485.38700000002	-4485.38518518518	-5250.86666666667
44329.599733831	0	4485.38700000002	-4485.35555555555	-5249.37037037037
44329.5997339468	0	4485.35000000002	-4485.35555555555	-5247.8962962963
44329.5997340625	0	4485.35000000002	-4485.34074074073	-5246.37777777778
44329.5997341782	0	4485.33500000002	-4485.34074074073	-5244.87407407408
44329.599734294	0	4485.33500000002	-4485.29629629629	-5243.32592592593
44329.5997344097	0	4485.29100000002	-4485.3111111111	-5241.74814814815
44329.5997345255	0	4485.29100000002	-4485.3111111111	-5240.2
44329.5997346412	0	4485.30600000002	-4485.29629629629	-5238.6
44329.5997347569	0	4485.30600000002	-4485.32592592592	-5237.0962962963
44329.5997348727	0	4485.32100000002	-4485.33333333333	-5235.6
44329.5997349884	0	4485.32100000002	-4485.23703703703	-5234.12592592593
44329.5997351042	0	4485.23200000002	-4484.94814814814	-5232.54074074074
44329.5997352199	0	4485.23200000002	-4484.24444444444	-5230.96296296296
44329.5997353357	0	4484.23900000002	-4483.12592592592	-5229.34814814815
44329.5997354514	0	4484.23900000002	-4481.81481481481	-5227.77037037037
44329.5997355671	0	4481.80900000002	-4480.39999999999	-5226.34074074074
44329.5997356829	0	4481.80900000002	-4479.09629629629	-5225.08148148148
44329.5997357986	0	4479.09000000002	-4477.84444444444	-5223.75555555556
44329.5997359144	0	4479.09000000002	-4476.87407407407	-5222.46666666667
44329.5997360301	0	4476.86800000002	-4475.94074074073	-5221.02962962963
44329.5997361458	0	4476.86800000002	-4475.3037037037	-5219.65925925926
44329.5997362616	0	4475.29800000002	-4474.85185185184	-5218.2962962963
44329.5997363773	0	4475.29800000002	-4474.45185185184	-5216.74074074074
44329.5997364931	0	4474.44600000002	-4474.22962962962	-5215.17777777778
44329.5997366088	0	4474.44600000002	-4474.08148148147	-5213.31851851852
44329.5997367245	0	4474.07600000002	-4473.92592592592	-5211.37777777778
44329.5997368403	0	4474.07600000002	-4473.82962962962	-5209.37777777778
44329.599736956	0	4473.82400000002	-4473.7111111111	-5207.33333333333
44329.5997370718	0	4473.82400000002	-4473.72592592592	-5205.42222222222
44329.5997371875	0	4473.72000000002	-4473.84444444444	-5203.44444444444
44329.5997373032	0	4473.72000000002	-4473.95555555555	-5201.42222222222
44329.599737419	0	4473.95000000002	-4474.17037037036	-5199.47407407407
44329.5997375347	0	4473.95000000002	-4474.37037037036	-5197.46666666667
44329.5997376505	0	4474.36500000002	-4474.5111111111	-5195.5037037037
44329.5997377662	0	4474.36500000002	-4474.63703703703	-5193.61481481482
44329.5997378819	0	4474.63200000002	-4474.68148148147	-5191.42962962963
44329.5997379977	0	4474.63200000002	-4474.67407407407	-5189.25925925926
44329.5997381134	0	4474.66900000002	-4474.67407407407	-5187.06666666667
44329.5997382292	0	4474.66900000002	-4474.7037037037	-5184.84444444444
44329.5997383449	0	4474.69900000002	-4474.7111111111	-5182.61481481481
44329.5997384606	0	4474.69900000002	-4474.74074074073	-5180.37777777778
44329.5997385764	0	4474.73600000002	-4474.7111111111	-5178.33333333333
44329.5997386921	0	4474.73600000002	-4474.7111111111	-5176.20740740741
44329.5997388079	0	4474.70600000002	-4474.74814814814	-5173.98518518518
44329.5997389236	0	4474.70600000002	-4474.97037037036	-5171.80740740741
44329.5997390394	0	4474.96500000002	-4475.19999999999	-5169.58518518518
44329.5997391551	0	4474.96500000002	-4475.53333333333	-5167.3037037037
44329.5997392708	0	4475.52800000002	-4475.88888888888	-5164.83703703703
44329.5997393866	0	4475.52800000002	-4476.14814814814	-5162.34074074074
44329.5997395023	0	4476.14300000002	-4476.43703703703	-5159.8
44329.5997396181	0	4476.14300000002	-4476.55555555555	-5157.33333333333
44329.5997397338	0	4476.55000000002	-4476.64444444444	-5154.82962962963
44329.5997398495	0	4476.55000000002	-4476.71851851851	-5152.44444444444
44329.5997399653	0	4476.71300000002	-4476.77777777777	-5150.02222222222
44329.599740081	0	4476.71300000002	-4476.83703703703	-5147.58518518518
44329.5997401968	0	4476.83200000002	-4476.88888888888	-5145.12592592592
44329.5997403125	0	4476.83200000002	-4476.85925925925	-5142.67407407407
44329.5997404282	0	4476.85400000002	-4476.85925925925	-5140.26666666666
44329.599740544	0	4476.85400000002	-4476.82962962962	-5137.83703703703
44329.5997406597	0	4476.82400000002	-4476.83703703703	-5135.45185185185
44329.5997407755	0	4476.82400000002	-4476.86666666666	-5133.09629629629
44329.5997408912	0	4476.86100000002	-4476.92592592592	-5130.72592592592
44329.5997410069	0	4476.86100000002	-4476.94814814814	-5128.34074074074
44329.5997411227	0	4476.94200000002	-4477.04444444444	-5126.01481481481
44329.5997412384	0	4476.94200000002	-4477.1111111111	-5123.74814814815
44329.5997413542	0	4477.10500000002	-4477.19999999999	-5121.44444444444
44329.5997414699	0	4477.10500000002	-4477.32592592592	-5119.19259259259
44329.5997415856	0	4477.32000000002	-4477.36296296296	-5116.99259259259
44329.5997417014	0	4477.32000000002	-4477.46666666666	-5114.80740740741
44329.5997418171	0	4477.46100000002	-4477.55555555555	-5112.62962962963
44329.5997419329	0	4477.46100000002	-4477.55555555555	-5110.53333333333
44329.5997420486	0	4477.55000000002	-4477.54814814814	-5108.46666666666
44329.5997421644	0	4477.55000000002	-4477.51851851851	-5106.45925925926
44329.5997422801	0	4477.51300000002	-4477.47407407407	-5104.51111111111
44329.5997423958	0	4477.51300000002	-4477.33333333333	-5102.53333333333
44329.5997425116	0	4477.32800000002	-4477.25925925925	-5100.54814814815
44329.5997426273	0	4477.32800000002	-4477.18518518518	-5098.69629629629
44329.5997427431	0	4477.18000000002	-4477.18518518518	-5096.86666666666
44329.5997428588	0	4477.18000000002	-4477.22222222222	-5095.1037037037
44329.5997429745	0	4477.21700000002	-4477.3111111111	-5093.42962962963
44329.5997430903	0	4477.21700000002	-4477.42222222222	-5091.78518518518
44329.599743206	0	4477.41700000002	-4477.48148148148	-5090.20740740741
44329.5997433218	0	4477.41700000002	-4477.49629629629	-5088.66666666666
44329.5997434375	0	4477.49100000002	-4477.53333333333	-5087.17037037037
44329.5997435532	0	4477.49100000002	-4477.57777777777	-5085.71851851852
44329.599743669	0	4477.57200000002	-4477.52592592592	-5084.32592592592
44329.5997437847	0	4477.57200000002	-4477.43703703703	-5083.06666666666
44329.5997439005	0	4477.43100000002	-4477.28888888888	-5081.91851851852
44329.5997440162	0	4477.43100000002	-4477.08148148148	-5080.93333333333
44329.5997441319	0	4477.07500000002	-4476.93333333333	-5080.02962962963
44329.5997442477	0	4477.07500000002	-4476.65925925926	-5079.21481481481
44329.5997443634	0	4476.65300000002	-4476.46666666666	-5078.45185185185
44329.5997444792	0	4476.65300000002	-4476.29629629629	-5077.88148148148
44329.5997445949	0	4476.29000000002	-4476.03703703703	-5077.40740740741
44329.5997447106	0	4476.29000000002	-4475.68148148148	-5077.01481481481
44329.5997448264	0	4475.67500000002	-4475.24444444444	-5076.74074074074
44329.5997449421	0	4475.67500000002	-4474.85925925925	-5076.64444444444
44329.5997450579	0	4474.85300000002	-4474.32592592592	-5076.64444444444
44329.5997451736	0	4474.85300000002	-4473.85185185185	-5076.76296296296
44329.5997452894	0	4473.84600000002	-4473.4	-5077.02962962963
44329.5997454051	0	4473.84600000002	-4472.94814814814	-5077.41481481481
44329.5997455208	0	4472.94200000002	-4472.57777777777	-5077.91851851852
44329.5997456366	0	4472.94200000002	-4472.26666666666	-5078.5037037037
44329.5997457523	0	4472.26100000002	-4472.07407407407	-5079.20740740741
44329.5997458681	0	4472.26100000002	-4471.91851851851	-5079.99259259259
44329.5997459838	0	4471.91300000002	-4471.85185185185	-5080.77037037037
44329.5997460995	0	4471.91300000002	-4471.6074074074	-5081.89629629629
44329.5997462153	0	4471.60200000002	-4471.37777777777	-5083.25925925926
44329.599746331	0	4471.60200000002	-4471.23703703703	-5084.80740740741
44329.5997464468	0	4471.23200000002	-4471.15555555555	-5086.6
44329.5997465625	0	4471.23200000002	-4471.08148148148	-5088.59259259259
44329.5997466782	0	4471.07600000002	-4471.05925925926	-5090.68888888889
44329.599746794	0	4471.07600000002	-4471.04444444444	-5093.02962962963
44329.5997469097	0	4471.03900000002	-4470.92592592592	-5095.58518518518
44329.5997470255	0	4471.03900000002	-4470.68888888889	-5098.25925925926
44329.5997471412	0	4470.68300000002	-4470.4	-5101.03703703704
44329.5997472569	0	4470.68300000002	-4470.15555555555	-5104.02962962963
44329.5997473727	0	4470.15000000002	-4470	-5107.25185185185
44329.5997474884	0	4470.15000000002	-4469.97777777777	-5110.71851851852
44329.5997476042	0	4469.97200000002	-4470.05925925926	-5114.35555555555
44329.5997477199	0	4469.97200000002	-4470.23703703703	-5118.18518518518
44329.5997478357	0	4470.23100000002	-4470.48888888889	-5122.15555555555
44329.5997479514	0	4470.23100000002	-4470.64444444444	-5126.17037037037
44329.5997480671	0	4470.63800000002	-4470.82962962963	-5130.21481481481
44329.5997481829	0	4470.63800000002	-4470.88148148148	-5134.37037037037
44329.5997482986	0	4470.87500000002	-4470.9037037037	-5138.76296296296
44329.5997484144	0	4470.87500000002	-4470.91111111111	-5143.20740740741
44329.5997485301	0	4470.90500000002	-4471	-5147.74074074074
44329.5997486458	0	4470.90500000002	-4471.18518518518	-5152.33333333333
44329.5997487616	0	4471.17900000002	-4471.47407407407	-5157.07407407407
44329.5997488773	0	4471.17900000002	-4471.71851851851	-5161.97037037037
44329.5997489931	0	4471.71200000002	-4472.05185185185	-5167.11111111111
44329.5997491088	0	4471.71200000002	-4472.17777777777	-5172.48148148148
44329.5997492245	0	4472.17100000002	-4472.23703703703	-5178.02222222222
44329.5997493403	0	4472.17100000002	-4472.3037037037	-5183.67407407407
44329.599749456	0	4472.29700000002	-4472.48148148148	-5189.3037037037
44329.5997495718	0	4472.29700000002	-4472.56296296296	-5195.1037037037
44329.5997496875	0	4472.55600000002	-4472.79259259259	-5200.89629629629
44329.5997498032	0	4472.55600000002	-4472.82962962963	-5206.61481481481
44329.599749919	0	4472.82300000002	-4472.94074074074	-5212.44444444444
44329.5997500347	0	4472.82300000002	-4473.07407407407	-5218.28148148148
44329.5997501505	0	4473.06700000002	-4473.48888888889	-5224.08888888889
44329.5997502662	0	4473.06700000002	-4473.7037037037	-5229.57777777777
44329.5997503819	0	4473.69700000002	-4474.05925925926	-5235.25925925926
44329.5997504977	0	4473.69700000002	-4474.05925925926	-5240.82222222222
44329.5997506134	0	4474.05300000002	-4474.21481481481	-5246.9037037037
44329.5997507292	0	4474.05300000002	-4474.32592592592	-5253.05925925926
44329.5997508449	0	4474.32000000002	-4474.57037037037	-5258.98518518518
44329.5997509606	0	4474.32000000002	-4474.77777777777	-5265.05925925926
44329.5997510764	0	4474.77200000002	-4475.22222222222	-5271.28888888889
44329.5997511921	0	4474.77200000002	-4475.61481481481	-5277.48888888889
44329.5997513079	0	4475.60900000002	-4475.73333333333	-5283.55555555555
44329.5997514236	0	4475.60900000002	-4475.89629629629	-5289.55555555555
44329.5997515394	0	4475.89000000002	-4476.17777777777	-5295.59259259259
44329.5997516551	0	4475.89000000002	-4476.49629629629	-5301.85185185185
44329.5997517708	0	4476.49000000002	-4476.74814814814	-5308.1037037037
44329.5997518866	0	4476.49000000002	-4476.74814814814	-5314.22962962963
44329.5997520023	0	4476.74200000002	-4476.74814814814	-5320.4
44329.5997521181	0	4476.74200000002	-4476.84444444444	-5326.41481481481
44329.5997522338	0	4476.83800000002	-4476.88888888889	-5332.37777777777
44329.5997523495	0	4476.83800000002	-4476.74074074074	-5338.18518518518
44329.5997524653	0	4476.73400000002	-4476.62962962963	-5343.83703703703
44329.599752581	0	4476.73400000002	-4476.59259259259	-5349.61481481481
44329.5997526968	0	4476.58600000002	-4476.55555555555	-5355.72592592592
44329.5997528125	0	4476.58600000002	-4476.53333333333	-5361.51851851851
44329.5997529282	0	4476.52700000002	-4476.54814814814	-5367.28148148148
44329.599753044	0	4476.52700000002	-4476.42962962963	-5372.51111111111
44329.5997531597	0	4476.42300000002	-4476.63703703703	-5377.79259259259
44329.5997532755	0	4476.42300000002	-4476.76296296296	-5382.7037037037
44329.5997533912	0	4476.75600000002	-4476.92592592592	-5387.34074074074
44329.5997535069	0	4476.75600000002	-4477.11851851852	-5391.74074074074
44329.5997536227	0	4477.11200000002	-4477.28888888889	-5396.02222222222
44329.5997537384	0	4477.11200000002	-4477.51111111111	-5400.12592592592
44329.5997538542	0	4477.50500000002	-4477.65185185185	-5404.12592592592
44329.5997539699	0	4477.50500000002	-4477.74074074074	-5408.01481481481
44329.5997540856	0	4477.73500000002	-4477.59259259259	-5411.72592592592
44329.5997542014	0	4477.73500000002	-4477.34814814814	-5415.14074074074
44329.5997543171	0	4477.34200000002	-4477.11851851852	-5418.31111111111
44329.5997544329	0	4477.34200000002	-4476.95555555555	-5421.33333333333
44329.5997545486	0	4476.94900000002	-4476.86666666666	-5424.2
44329.5997546643	0	4476.94900000002	-4476.8	-5427.0074074074
44329.5997547801	0	4476.79300000002	-4476.77037037037	-5429.62962962963
44329.5997548958	0	4476.79300000002	-4476.85925925926	-5432.17777777778
44329.5997550116	0	4476.85200000002	-4477.05185185185	-5434.46666666666
44329.5997551273	0	4476.85200000002	-4477.15555555555	-5435.79259259259
44329.5997552431	0	4477.14800000002	-4477.64444444444	-5437.88148148148
44329.5997553588	0	4477.14800000002	-4478.37777777778	-5439.68888888889
44329.5997554745	0	4478.37000000002	-4479.1037037037	-5441.42962962963
44329.5997555903	0	4478.37000000002	-4480.05925925926	-5443.36296296296
44329.599755706	0	4480.05100000002	-4481.17037037037	-5445.16296296296
44329.5997558218	0	4480.05100000002	-4482.28148148148	-5446.88148148148
44329.5997559375	0	4482.27300000002	-4483.57037037037	-5448.51851851852
44329.5997560532	0	4482.27300000002	-4485.01481481481	-5450.15555555555
44329.599756169	0	4485.00600000002	-4486.31851851852	-5451.4074074074
44329.5997562847	0	4485.00600000002	-4487.74074074074	-5452.65925925926
44329.5997564005	0	4487.73200000002	-4489.29629629629	-5453.82962962963
44329.5997565162	0	4487.73200000002	-4490.94074074074	-5454.91851851852
44329.5997566319	0	4490.93200000002	-4492.72592592592	-5455.98518518518
44329.5997567477	0	4490.93200000002	-4494.51111111111	-5456.9037037037
44329.5997568634	0	4494.50200000002	-4496.22222222222	-5457.69629629629
44329.5997569792	0	4494.50200000002	-4498.14814814815	-5458.54814814815
44329.5997570949	0	4498.13900000001	-4499.99259259259	-5459.28148148148
44329.5997572107	0	4498.13900000001	-4501.79259259259	-5459.82222222222
44329.5997573264	0	4501.78300000001	-4503.42962962963	-5460.14814814815
44329.5997574421	0	4501.78300000001	-4505.11851851852	-5460.47407407407
44329.5997575579	0	4505.10900000001	-4506.73333333333	-5460.6074074074
44329.5997576736	0	4505.10900000001	-4508.18518518518	-5460.68148148148
44329.5997577894	0	4508.17600000001	-4509.52592592592	-5460.68148148148
44329.5997579051	0	4508.17600000001	-4510.71851851852	-5460.63703703703
44329.5997580208	0	4510.70900000002	-4511.77037037037	-5460.53333333333
44329.5997581366	0	4510.70900000002	-4512.62222222222	-5460.42222222222
44329.5997582523	0	4512.61300000002	-4513.24444444444	-5460.32592592592
44329.5997583681	0	4512.61300000002	-4513.64444444444	-5460.25185185185
44329.5997584838	0	4513.63500000002	-4513.93333333333	-5460.11851851852
44329.5997585995	0	4513.63500000002	-4514.2	-5459.9037037037
44329.5997587153	0	4514.19100000002	-4514.42962962963	-5459.63703703703
44329.599758831	0	4514.19100000002	-4514.55555555555	-5459.27407407407
44329.5997589468	0	4514.54700000002	-4514.67407407407	-5458.82962962963
44329.5997590625	0	4514.54700000002	-4514.80740740741	-5458.31111111111
44329.5997591782	0	4514.79900000002	-4514.94074074074	-5457.85185185185
44329.599759294	0	4514.79900000002	-4515.18518518518	-5457.32592592592
44329.5997594097	0	4515.17700000002	-4515.59259259259	-5456.57777777778
44329.5997595255	0	4515.17700000002	-4516.05925925926	-5455.86666666667
44329.5997596412	0	4516.05100000001	-4516.57037037037	-5455.13333333333
44329.5997597569	0	4516.05100000001	-4517.09629629629	-5454.40740740741
44329.5997598727	0	4517.08800000002	-4517.63703703704	-5453.6
44329.5997599884	0	4517.08800000002	-4518.22222222222	-5452.74074074074
44329.5997601042	0	4518.21400000002	-4518.82222222222	-5451.94814814815
44329.5997602199	0	4518.21400000002	-4519.45925925926	-5451.17037037037
44329.5997603356	0	4519.45100000002	-4520.12592592593	-5450.39259259259
44329.5997604514	0	4519.45100000002	-4520.85925925926	-5449.62962962963
44329.5997605671	0	4520.85100000002	-4521.77777777778	-5448.82962962963
44329.5997606829	0	4520.85100000002	-4522.72592592593	-5448.08148148148
44329.5997607986	0	4522.71800000002	-4523.62222222222	-5447.35555555555
44329.5997609144	0	4522.71800000002	-4524.4962962963	-5446.54074074074
44329.5997610301	0	4524.48800000002	-4525.33333333333	-5445.68888888889
44329.5997611458	0	4524.48800000002	-4525.97777777778	-5444.85925925926
44329.5997612616	0	4525.96900000002	-4526.42222222222	-5444.0074074074
44329.5997613773	0	4525.96900000002	-4526.62222222222	-5443.09629629629
44329.5997614931	0	4526.61300000002	-4526.60740740741	-5442.23703703703
44329.5997616088	0	4526.61300000002	-4526.36296296296	-5441.53333333333
44329.5997617245	0	4526.35400000002	-4526.00740740741	-5440.97777777777
44329.5997618403	0	4526.35400000002	-4525.51851851852	-5440.31111111111
44329.599761956	0	4525.51000000002	-4525.04444444444	-5439.6
44329.5997620718	0	4525.51000000002	-4524.67407407407	-5438.94074074074
44329.5997621875	0	4524.66600000002	-4524.32592592592	-5438.3037037037
44329.5997623032	0	4524.66600000002	-4524	-5437.68148148148
44329.599762419	0	4523.99200000002	-4523.7037037037	-5437.08888888889
44329.5997625347	0	4523.99200000002	-4523.41481481481	-5436.48148148148
44329.5997626505	0	4523.40700000002	-4523.19259259259	-5435.9037037037
44329.5997627662	0	4523.40700000002	-4523.09629629629	-5435.22222222222
44329.5997628819	0	4523.08800000002	-4523.11111111111	-5434.55555555555
44329.5997629977	0	4523.08800000002	-4523.17777777777	-5433.84444444444
44329.5997631134	0	4523.16900000002	-4523.28148148148	-5433.18518518518
44329.5997632292	0	4523.16900000002	-4523.39259259259	-5432.54074074074
44329.5997633449	0	4523.38400000002	-4523.48888888889	-5431.88888888889
44329.5997634606	0	4523.38400000002	-4523.57777777777	-5431.24444444444
44329.5997635764	0	4523.56900000002	-4523.68888888889	-5430.58518518518
44329.5997636921	0	4523.56900000002	-4523.8074074074	-5429.97037037037
44329.5997638079	0	4523.79900000002	-4524	-5429.35555555555
44329.5997639236	0	4523.79900000002	-4524.23703703703	-5428.62962962963
44329.5997640394	0	4524.22900000002	-4524.37037037037	-5427.94814814814
44329.5997641551	0	4524.22900000002	-4524.52592592592	-5427.24444444444
44329.5997642708	0	4524.51800000002	-4524.57777777777	-5426.6
44329.5997643866	0	4524.51800000002	-4524.58518518518	-5425.96296296296
44329.5997645023	0	4524.57700000002	-4524.53333333333	-5425.33333333333
44329.5997646181	0	4524.57700000002	-4524.44444444444	-5424.55555555555
44329.5997647338	0	4524.43600000002	-4524.32592592592	-5423.77777777778
44329.5997648495	0	4524.43600000002	-4524.25925925926	-5423.14074074074
44329.5997649653	0	4524.25100000002	-4524.24444444444	-5422.46666666666
44329.599765081	0	4524.25100000002	-4524.22962962963	-5421.77037037037
44329.5997651968	0	4524.22100000002	-4524.25185185185	-5421.11111111111
44329.5997653125	0	4524.22100000002	-4524.35555555555	-5420.4
44329.5997654282	0	4524.34700000002	-4524.42222222222	-5419.78518518518
44329.599765544	0	4524.34700000002	-4524.47407407407	-5419.11111111111
44329.5997656597	0	4524.46600000002	-4524.6	-5418.47407407407
44329.5997657755	0	4524.46600000002	-4524.72592592592	-5417.78518518518
44329.5997658912	0	4524.71800000002	-4524.85925925926	-5416.99259259259
44329.5997660069	0	4524.71800000002	-4524.95555555555	-5416.14074074074
44329.5997661227	0	4524.94800000002	-4525.05185185185	-5415.4
44329.5997662384	0	4524.94800000002	-4525.14814814815	-5414.56296296296
44329.5997663542	0	4525.14100000002	-4525.15555555555	-5413.82962962963
44329.5997664699	0	4525.14100000002	-4525.17037037037	-5413.01481481481
44329.5997665856	0	4525.16300000002	-4525.17777777778	-5412.22222222222
44329.5997667014	0	4525.16300000002	-4525.15555555555	-5411.42222222222
44329.5997668171	0	4525.14800000002	-4525.14814814815	-5410.77777777777
44329.5997669329	0	4525.14800000002	-4525.14814814815	-5409.97777777777
44329.5997670486	0	4525.14100000002	-4525.16296296296	-5409.17037037037
44329.5997671643	0	4525.14100000002	-4525.16296296296	-5408.37037037037
44329.5997672801	0	4525.15600000002	-4525.19259259259	-5407.57037037037
44329.5997673958	0	4525.15600000002	-4525.27407407407	-5406.74074074074
44329.5997675116	0	4525.26700000002	-4525.34814814814	-5405.85925925926
44329.5997676273	0	4525.26700000002	-4525.55555555555	-5405
44329.5997677431	0	4525.54800000002	-4525.77777777777	-5404.02222222222
44329.5997678588	0	4525.54800000002	-4525.96296296296	-5402.87407407407
44329.5997679745	0	4525.95500000002	-4526.22962962963	-5401.85185185185
44329.5997680903	0	4525.95500000002	-4526.67407407407	-5400.62962962963
44329.599768206	0	4526.66600000002	-4527.22962962963	-5399.47407407407
44329.5997683218	0	4526.66600000002	-4527.97037037037	-5398.11851851852
44329.5997684375	0	4527.96200000002	-4528.6074074074	-5396.86666666666
44329.5997685532	0	4527.96200000002	-4529.32592592592	-5395.26666666666
44329.599768669	0	4529.31800000002	-4529.79259259259	-5394.02222222222
44329.5997687847	0	4529.31800000002	-4530.39259259259	-5392.31851851851
44329.5997689005	0	4530.38500000002	-4530.8	-5390.91111111111
44329.5997690162	0	4530.38500000002	-4531.12592592592	-5389.45185185185
44329.5997691319	0	4531.11800000002	-4531.41481481481	-5388.04444444444
44329.5997692477	0	4531.11800000002	-4531.65925925926	-5386.54074074074
44329.5997693634	0	4531.65100000002	-4531.97777777777	-5385.23703703703
44329.5997694792	0	4531.65100000002	-4532.4	-5383.94074074074
44329.5997695949	0	4532.39200000002	-4532.81481481481	-5382.18518518518
44329.5997697107	0	4532.39200000002	-4533.22962962963	-5381.01481481481
44329.5997698264	0	4533.22200000002	-4533.74074074074	-5379.25925925925
44329.5997699421	0	4533.22200000002	-4534.09629629629	-5377.28148148148
44329.5997700579	0	4534.08900000002	-4534.31111111111	-5375.17037037037
44329.5997701736	0	4534.08900000002	-4534.47407407407	-5373.06666666666
44329.5997702894	0	4534.46700000002	-4534.62222222222	-5370.85925925925
44329.5997704051	0	4534.46700000002	-4534.77037037037	-5368.52592592592
44329.5997705208	0	4534.76300000002	-4534.89629629629	-5366.09629629629
44329.5997706366	0	4534.76300000002	-4534.97037037037	-5363.46666666666
44329.5997707523	0	4534.96300000002	-4535.1037037037	-5360.8074074074
44329.5997708681	0	4534.96300000002	-4535.3037037037	-5357.77777777777
44329.5997709838	0	4535.29600000002	-4535.39259259259	-5355.15555555555
44329.5997710995	0	4535.29600000002	-4535.51111111111	-5351.94074074074
44329.5997712153	0	4535.50300000002	-4535.51851851851	-5349.39259259259
44329.599771331	0	4535.50300000002	-4535.54074074074	-5346.45185185185
44329.5997714468	0	4535.53300000002	-4535.51111111111	-5343.5037037037
44329.5997715625	0	4535.53300000002	-4535.68888888889	-5340.02962962962
44329.5997716782	0	4535.68100000002	-4535.9037037037	-5337.23703703703
44329.599771794	0	4535.68100000002	-4536.17777777777	-5334.02222222222
44329.5997719097	0	4536.17000000002	-4536.45185185185	-5330.65185185185
44329.5997720255	0	4536.17000000002	-4536.63703703703	-5326.93333333333
44329.5997721412	0	4536.62900000002	-4536.71851851851	-5323.9037037037
44329.5997722569	0	4536.62900000002	-4536.72592592592	-5320.54814814814
44329.5997723727	0	4536.71800000002	-4536.68888888888	-5317.11851851851
44329.5997724884	0	4536.71800000002	-4536.59999999999	-5313.28888888888
44329.5997726042	0	4536.59200000002	-4536.45925925925	-5310.18518518518
44329.5997727199	0	4536.59200000002	-4536.4	-5306.68148148148
44329.5997728356	0	4536.39200000002	-4536.2074074074	-5303.31851851851
44329.5997729514	0	4536.39200000002	-4536.22222222222	-5300
44329.5997730671	0	4536.21400000002	-4536.17037037037	-5296.62222222222
44329.5997731829	0	4536.21400000002	-4536.09629629629	-5293.13333333333
44329.5997732986	0	4536.08800000002	-4536.02962962962	-5289.8
44329.5997734144	0	4536.08800000002	-4536.02962962962	-5286.45185185185
44329.5997735301	0	4536.02100000002	-4535.94814814814	-5283
44329.5997736458	0	4536.02100000002	-4536.05925925925	-5279.45925925925
44329.5997737616	0	4536.05100000002	-4536.09629629629	-5276.48148148148
44329.5997738773	0	4536.05100000002	-4536.19259259259	-5272.86666666666
44329.5997739931	0	4536.18400000002	-4536.17777777777	-5270.11851851851
44329.5997741088	0	4536.18400000002	-4536.25185185185	-5266.99999999999
44329.5997742245	0	4536.24300000002	-4536.32592592592	-5264.33333333333
44329.5997743403	0	4536.24300000002	-4536.41481481481	-5261.16296296296
44329.599774456	0	4536.40600000002	-4536.4074074074	-5258.68148148148
44329.5997745718	0	4536.40600000002	-4536.15555555555	-5255.95555555555
44329.5997746875	0	4536.14700000002	-4535.71851851851	-5253.43703703703
44329.5997748032	0	4536.14700000002	-4535.06666666666	-5251.17777777777
44329.599774919	0	4535.05800000002	-4534.23703703703	-5248.97037037036
44329.5997750347	0	4535.05800000002	-4533.37777777777	-5246.77037037036
44329.5997751505	0	4533.36900000002	-4532.85185185185	-5245.37777777777
44329.5997752662	0	4533.36900000002	-4532.21481481481	-5244.04444444444
44329.5997753819	0	4532.20600000002	-4531.73333333333	-5243.18518518518
44329.5997754977	0	4532.20600000002	-4530.65185185185	-5241.19259259259
44329.5997756134	0	4530.64300000002	-4529.78518518518	-5239.69629629629
44329.5997757292	0	4530.64300000002	-4528.89629629629	-5238.14074074074
44329.5997758449	0	4528.88700000002	-4528.02222222222	-5236.74074074074
44329.5997759606	0	4528.88700000002	-4527.25925925926	-5235.45925925925
44329.5997760764	0	4527.25000000002	-4526.58518518518	-5234.34074074073
44329.5997761921	0	4527.25000000002	-4526.07407407407	-5233.49629629629
44329.5997763079	0	4526.06500000002	-4525.67407407407	-5232.7111111111
44329.5997764236	0	4526.06500000002	-4525.4	-5232.05185185184
44329.5997765394	0	4525.39100000002	-4525.36296296296	-5231.59999999999
44329.5997766551	0	4525.39100000002	-4525.37777777778	-5231.29629629629
44329.5997767708	0	4525.36900000002	-4525.58518518518	-5231.1111111111
44329.5997768866	0	4525.36900000002	-4525.91111111111	-5231.08148148147
44329.5997770023	0	4525.90200000002	-4526.25185185185	-5231.19999999999
44329.5997771181	0	4525.90200000002	-4526.57777777777	-5231.47407407407
44329.5997772338	0	4526.56900000002	-4526.96296296296	-5231.97777777777
44329.5997773495	0	4526.56900000002	-4527.25925925926	-5232.62222222222
44329.5997774653	0	4527.25000000002	-4527.31111111111	-5233.48148148147
44329.599777581	0	4527.25000000002	-4527.28888888889	-5234.66666666666
44329.5997776968	0	4527.28000000002	-4527.25185185185	-5235.92592592592
44329.5997778125	0	4527.28000000002	-4527.17777777777	-5237.57037037036
44329.5997779282	0	4527.16900000002	-4527.1037037037	-5239.08888888888
44329.599778044	0	4527.16900000002	-4526.97777777777	-5240.84444444444
44329.5997781597	0	4526.96900000002	-4526.79259259259	-5242.78518518518
44329.5997782755	0	4526.96900000002	-4526.61481481481	-5245.05185185184
44329.5997783912	0	4526.60600000002	-4526.47407407407	-5247.2074074074
44329.5997785069	0	4526.60600000002	-4526.2074074074	-5250.05185185184
44329.5997786227	0	4526.19900000002	-4525.94814814815	-5252.36296296296
44329.5997787384	0	4526.19900000002	-4525.43703703703	-5255.02962962962
44329.5997788542	0	4525.42900000001	-4524.61481481481	-5257.77777777777
44329.5997789699	0	4525.42900000001	-4523.76296296296	-5260.41481481481
44329.5997790856	0	4523.75500000001	-4522.96296296296	-5263.46666666666
44329.5997792014	0	4523.75500000001	-4522.55555555555	-5266.82222222221
44329.5997793171	0	4522.54800000001	-4522.47407407407	-5270.39999999999
44329.5997794329	0	4522.54800000001	-4522.45925925926	-5274.22962962962
44329.5997795486	0	4522.45200000001	-4522.48888888889	-5278.17777777777
44329.5997796644	0	4522.45200000001	-4522.5037037037	-5282.33333333332
44329.5997797801	0	4522.49600000001	-4522.51851851851	-5286.49629629629
44329.5997798958	0	4522.49600000001	-4522.56296296296	-5290.73333333333
44329.5997800116	0	4522.55500000001	-4522.6	-5295.0074074074
44329.5997801273	0	4522.55500000001	-4522.76296296296	-5299.93333333333
44329.5997802431	0	4522.75500000001	-4522.76296296296	-5304.17037037036
44329.5997803588	0	4522.75500000001	-4522.68148148148	-5309.61481481481
44329.5997804745	0	4522.67400000001	-4522.67407407407	-5314.29629629629
44329.5997805903	0	4522.67400000001	-4522.7037037037	-5318.71851851851
44329.599780706	0	4522.69600000001	-4522.81481481481	-5322.81481481481
44329.5997808218	0	4522.69600000001	-4523.22222222222	-5328.62962962962
44329.5997809375	0	4523.21500000001	-4523.51851851852	-5333.65925925925
44329.5997810532	0	4523.21500000001	-4523.79259259259	-5339.23703703703
44329.599781169	0	4523.78500000001	-4524.13333333333	-5345.02962962962
44329.5997812847	0	4523.78500000001	-4524.52592592592	-5350.9037037037
44329.5997814005	0	4524.51800000001	-4524.75555555555	-5356.57777777777
44329.5997815162	0	4524.51800000001	-4524.82962962963	-5362.25185185184
44329.5997816319	0	4524.82200000001	-4525.09629629629	-5367.96296296296
44329.5997817477	0	4524.82200000001	-4525.24444444444	-5374.02962962962
44329.5997818634	0	4525.23700000001	-4525.48148148148	-5380.08888888888
44329.5997819792	0	4525.23700000001	-4525.9037037037	-5386.25925925925
44329.5997820949	0	4525.89600000001	-4526.36296296296	-5392.39259259259
44329.5997822107	0	4525.89600000001	-4526.64444444444	-5398.53333333333
44329.5997823264	0	4526.63700000001	-4526.9037037037	-5404.7111111111
44329.5997824421	0	4526.63700000001	-4527.03703703703	-5410.27407407407
44329.5997825579	0	4527.03000000001	-4527.15555555555	-5416.44444444444
44329.5997826736	0	4527.03000000001	-4527.33333333333	-5422.19259259259
44329.5997827894	0	4527.32600000001	-4527.45925925926	-5428.3111111111
44329.5997829051	0	4527.32600000001	-4527.63703703703	-5434.4074074074
44329.5997830208	0	4527.63000000001	-4527.8074074074	-5440.3111111111
44329.5997831366	0	4527.63000000001	-4528.01481481481	-5446.13333333333
44329.5997832523	0	4528.00800000001	-4528.19259259259	-5452.01481481481
44329.5997833681	0	4528.00800000001	-4528.4	-5458.05925925925
44329.5997834838	0	4528.39300000001	-4528.5037037037	-5464.11851851851
44329.5997835995	0	4528.39300000001	-4528.72592592592	-5470.27407407407
44329.5997837153	0	4528.71900000001	-4528.77037037037	-5476.24444444444
44329.599783831	0	4528.71900000001	-4528.77037037037	-5482.15555555555
44329.5997839468	0	4528.76300000001	-4528.91111111111	-5487.92592592592
44329.5997840625	0	4528.76300000001	-4528.91111111111	-5493.74814814814
44329.5997841782	0	4528.90400000001	-4528.96296296296	-5499.62222222222
44329.599784294	0	4528.90400000001	-4529.08148148148	-5505.53333333333
44329.5997844097	0	4529.07400000001	-4529.25185185185	-5511.38518518518
44329.5997845255	0	4529.07400000001	-4529.25925925926	-5517.13333333333
44329.5997846412	0	4529.25200000001	-4529.25925925926	-5522.83703703703
44329.5997847569	0	4529.25200000001	-4529.1037037037	-5528.1111111111
44329.5997848727	0	4529.09600000001	-4528.82962962963	-5532.84444444444
44329.5997849884	0	4529.09600000001	-4528.81481481481	-5537.37037037036
44329.5997851042	0	4528.80700000001	-4528.85185185185	-5541.64444444444
44329.5997852199	0	4528.80700000001	-4528.99259259259	-5545.85925925925
44329.5997853356	0	4528.98500000001	-4529.43703703704	-5549.73333333333
44329.5997854514	0	4528.98500000001	-4530.06666666667	-5553.37037037036
44329.5997855671	0	4530.05900000001	-4530.91111111111	-5556.51851851851
44329.5997856829	0	4530.05900000001	-4532.2962962963	-5560.12592592592
44329.5997857986	0	4532.28900000001	-4533.94814814815	-5563.8074074074
44329.5997859144	0	4532.28900000001	-4535.45185185185	-5567.42962962962
44329.5997860301	0	4535.44500000001	-4536.85925925926	-5570.77037037036
44329.5997861458	0	4535.44500000001	-4538.45185185185	-5573.99999999999
44329.5997862616	0	4538.44500000001	-4540.11851851852	-5577.15555555555
44329.5997863773	0	4538.44500000001	-4541.74074074074	-5580.08888888888
44329.5997864931	0	4541.73400000001	-4543.33333333333	-5582.74074074073
44329.5997866088	0	4541.73400000001	-4544.82222222222	-5585.28888888888
44329.5997867245	0	4544.81500000001	-4546.38518518518	-5587.85185185184
44329.5997868403	0	4544.81500000001	-4547.98518518518	-5590.39259259258
44329.599786956	0	4547.97800000001	-4549.37777777778	-5592.49629629629
44329.5997870718	0	4547.97800000001	-4551.00740740741	-5594.63703703703
44329.5997871875	0	4551.00000000001	-4552.51851851852	-5596.71851851851
44329.5997873032	0	4551.00000000001	-4554.05185185185	-5598.77777777777
44329.599787419	0	4554.04400000001	-4555.54814814815	-5600.72592592592
44329.5997875347	0	4554.04400000001	-4557.1037037037	-5602.57037037036
44329.5997876505	0	4557.09600000001	-4558.66666666667	-5604.32592592592
44329.5997877662	0	4557.09600000001	-4560.17037037037	-5605.94814814814
44329.5997878819	0	4560.16300000001	-4561.72592592593	-5607.56296296295
44329.5997879977	0	4560.16300000001	-4563.32592592593	-5609.12592592592
44329.5997881134	0	4563.31900000001	-4564.86666666667	-5610.57037037036
44329.5997882292	0	4563.31900000001	-4566.42962962963	-5611.94074074073
44329.5997883449	0	4566.42300000001	-4568.02222222222	-5613.28148148147
44329.5997884606	0	4566.42300000001	-4569.68888888889	-5614.62962962962
44329.5997885764	0	4569.68200000001	-4571.14814814815	-5615.97037037036
44329.5997886921	0	4569.68200000001	-4572.3037037037	-5617.34074074073
44329.5997888079	0	4572.29700000001	-4573.08148148148	-5618.65185185184
44329.5997889236	0	4572.29700000001	-4573.94814814815	-5619.97037037036
44329.5997890393	0	4573.94100000001	-4574.68888888889	-5621.24444444444
44329.5997891551	0	4573.94100000001	-4575.14814814815	-5622.25925925925
44329.5997892708	0	4575.14100000001	-4575.51111111111	-5623.28148148147
44329.5997893866	0	4575.14100000001	-4575.88888888889	-5624.28148148147
44329.5997895023	0	4575.88200000001	-4576.19259259259	-5624.98518518518
44329.5997896181	0	4575.88200000001	-4576.61481481481	-5625.82222222221
44329.5997897338	0	4576.60800000001	-4577.04444444444	-5626.55555555555
44329.5997898495	0	4576.60800000001	-4577.48888888889	-5627.36296296295
44329.5997899653	0	4577.48200000001	-4578.02222222222	-5628.15555555555
44329.599790081	0	4577.48200000001	-4578.52592592593	-5628.83703703703
44329.5997901968	0	4578.51900000001	-4579.02222222222	-5629.51851851851
44329.5997903125	0	4578.51900000001	-4579.62222222222	-5630.19259259258
44329.5997904282	0	4579.61500000001	-4580.17037037037	-5630.90370370369
44329.599790544	0	4579.61500000001	-4580.9037037037	-5631.75555555555
44329.5997906597	0	4580.89600000001	-4581.68148148148	-5632.45185185184
44329.5997907755	0	4580.89600000001	-4582.28148148148	-5633.18518518518
44329.5997908912	0	4582.27400000001	-4582.83703703704	-5634.01481481481
44329.5997910069	0	4582.27400000001	-4583.24444444445	-5634.77777777777
44329.5997911227	0	4583.23700000001	-4583.48148148148	-5635.56296296295
44329.5997912384	0	4583.23700000001	-4583.51851851852	-5636.39999999999
44329.5997913542	0	4583.51100000001	-4583.57037037037	-5637.24444444444
44329.5997914699	0	4583.51100000001	-4583.59259259259	-5638.14814814814
44329.5997915857	0	4583.58500000001	-4583.65925925926	-5639.06666666666
44329.5997917014	0	4583.58500000001	-4583.71851851852	-5639.95555555555
44329.5997918171	0	4583.71100000001	-4583.74074074074	-5640.55555555555
44329.5997919329	0	4583.71100000001	-4583.99259259259	-5641.26666666666
44329.5997920486	0	4583.98500000001	-4584.25925925926	-5641.98518518518
44329.5997921644	0	4583.98500000001	-4584.57037037037	-5642.69629629629
44329.5997922801	0	4584.56300000001	-4584.93333333333	-5643.50370370369
44329.5997923958	0	4584.56300000001	-4585.19259259259	-5644.28148148147
44329.5997925116	0	4585.18500000001	-4585.45185185185	-5645.14814814814
44329.5997926273	0	4585.18500000001	-4585.57777777778	-5646.04444444443
44329.5997927431	0	4585.57000000001	-4585.66666666667	-5647.1111111111
44329.5997928588	0	4585.57000000001	-4585.73333333333	-5647.97037037036
44329.5997929745	0	4585.72600000001	-4585.72592592593	-5648.89629629629
44329.5997930903	0	4585.72600000001	-4585.76296296296	-5649.83703703703
44329.599793206	0	4585.75600000001	-4585.77037037037	-5650.79259259258
44329.5997933218	0	4585.75600000001	-4585.77037037037	-5651.70370370369
44329.5997934375	0	4585.76300000001	-4585.78518518519	-5652.62962962962
44329.5997935532	0	4585.76300000001	-4585.8	-5653.54074074073
44329.599793669	0	4585.79300000001	-4585.83703703704	-5654.46666666666
44329.5997937847	0	4585.79300000001	-4585.83703703704	-5655.32592592592
44329.5997939005	0	4585.83000000001	-4585.83703703704	-5656.04444444443
44329.5997940162	0	4585.83000000001	-4585.97037037037	-5656.74074074073
44329.5997941319	0	4585.96300000001	-4586.11851851852	-5657.5111111111
44329.5997942477	0	4585.96300000001	-4586.16296296296	-5658.17037037036
44329.5997943634	0	4586.15600000001	-4586.34074074074	-5658.82222222221
44329.5997944792	0	4586.15600000001	-4586.47407407407	-5659.56296296295
44329.5997945949	0	4586.46700000001	-4586.60740740741	-5660.26666666666
44329.5997947107	0	4586.46700000001	-4586.57777777778	-5660.94074074073
44329.5997948264	0	4586.57100000001	-4586.59259259259	-5661.68888888888
44329.5997949421	0	4586.57100000001	-4586.62222222222	-5662.39259259258
44329.5997950579	0	4586.61500000001	-4586.63703703704	-5663.1111111111
44329.5997951736	0	4586.61500000001	-4586.6	-5663.77037037036
44329.5997952894	0	4586.59300000001	-4586.58518518518	-5664.3111111111
44329.5997954051	0	4586.59300000001	-4586.60740740741	-5664.79259259258
44329.5997955208	0	4586.60000000001	-4586.64444444444	-5665.28888888888
44329.5997956366	0	4586.60000000001	-4586.78518518518	-5665.8148148148
44329.5997957523	0	4586.77800000001	-4586.97777777778	-5666.34814814814
44329.5997958681	0	4586.77800000001	-4587.16296296296	-5666.82962962962
44329.5997959838	0	4587.15600000001	-4587.32592592593	-5667.28148148147
44329.5997960995	0	4587.15600000001	-4587.43703703704	-5667.76296296295
44329.5997962153	0	4587.43000000001	-4587.53333333333	-5668.21481481481
44329.599796331	0	4587.43000000001	-4587.53333333333	-5668.74074074073
44329.5997964468	0	4587.52600000001	-4587.52592592593	-5669.21481481481
44329.5997965625	0	4587.52600000001	-4587.52592592593	-5669.62962962962
44329.5997966782	0	4587.51900000001	-4587.45925925926	-5670.0074074074
44329.599796794	0	4587.51900000001	-4587.45925925926	-5670.28888888888
44329.5997969097	0	4587.45200000001	-4587.42962962963	-5670.65925925925
44329.5997970255	0	4587.45200000001	-4587.40740740741	-5671.02222222221
44329.5997971412	0	4587.40000000001	-4587.40740740741	-5671.35555555555
44329.5997972569	0	4587.40000000001	-4587.41481481482	-5671.67407407407
44329.5997973727	0	4587.40700000001	-4587.42222222222	-5671.99259259258
44329.5997974884	0	4587.40700000001	-4587.42222222222	-5672.27407407407
44329.5997976042	0	4587.41400000001	-4587.39259259259	-5672.46666666666
44329.5997977199	0	4587.41400000001	-4587.39259259259	-5672.68148148147
44329.5997978356	0	4587.38400000001	-4587.4	-5672.89629629629
44329.5997979514	0	4587.38400000001	-4587.42962962963	-5673.05925925925
44329.5997980671	0	4587.42100000001	-4587.44444444445	-5673.22222222221
44329.5997981829	0	4587.42100000001	-4587.46666666667	-5673.36296296295
44329.5997982986	0	4587.45800000001	-4587.48888888889	-5673.48148148147
44329.5997984144	0	4587.45800000001	-4587.5037037037	-5673.54814814814
44329.5997985301	0	4587.49500000001	-4587.51851851852	-5673.62222222221
44329.5997986458	0	4587.49500000001	-4587.51851851852	-5673.65185185184
44329.5997987616	0	4587.51000000001	-4587.51851851852	-5673.70370370369
44329.5997988773	0	4587.51000000001	-4587.52592592593	-5673.73333333332
44329.5997989931	0	4587.51700000001	-4587.53333333333	-5673.73333333332
44329.5997991088	0	4587.51700000001	-4587.54074074074	-5673.72592592592
44329.5997992245	0	4587.53200000001	-4587.54074074074	-5673.71851851851
44329.5997993403	0	4587.53200000001	-4587.54074074074	-5673.67407407406
44329.599799456	0	4587.53200000001	-4587.54074074074	-5673.63703703703
44329.5997995718	0	4587.53200000001	-4587.52592592593	-5673.54814814814
44329.5997996875	0	4587.51700000001	-4587.51111111111	-5673.47407407406
44329.5997998032	0	4587.51700000001	-4587.51111111111	-5673.35555555555
44329.599799919	0	4587.50200000001	-4587.51111111111	-5673.2074074074
44329.5998000347	0	4587.50200000001	-4587.51111111111	-5673.05925925925
44329.5998001505	0	4587.50200000001	-4587.51111111111	-5672.93333333332
44329.5998002662	0	4587.50200000001	-4587.51111111111	-5672.74814814814
44329.5998003819	0	4587.50200000001	-4587.52592592593	-5672.53333333332
44329.5998004977	0	4587.51700000001	-4587.54814814815	-5672.30370370369
44329.5998006134	0	4587.51700000001	-4587.58518518518	-5672.08888888888
44329.5998007292	0	4587.57600000001	-4587.6	-5671.81481481481
44329.5998008449	0	4587.57600000001	-4587.62222222222	-5671.52592592592
44329.5998009606	0	4587.61300000001	-4587.62222222222	-5671.23703703703
44329.5998010764	0	4587.61300000001	-4587.62962962963	-5670.91851851851
44329.5998011921	0	4587.62000000001	-4587.60740740741	-5670.58518518518
44329.5998013079	0	4587.62000000001	-4587.60740740741	-5670.23703703703
44329.5998014236	0	4587.59800000001	-4587.58518518518	-5669.89629629629
44329.5998015393	0	4587.59800000001	-4587.58518518518	-5669.61481481481
44329.5998016551	0	4587.57600000001	-4587.53333333333	-5669.21481481481
44329.5998017708	0	4587.57600000001	-4587.52592592593	-5668.8074074074
44329.5998018866	0	4587.51700000001	-4587.51851851852	-5668.37777777777
44329.5998020023	0	4587.51700000001	-4587.53333333333	-5667.97777777777
44329.5998021181	0	4587.52400000001	-4587.52592592593	-5667.62222222221
44329.5998022338	0	4587.52400000001	-4587.52592592593	-5667.15555555555
44329.5998023495	0	4587.51700000001	-4587.54074074074	-5666.68148148147
44329.5998024653	0	4587.51700000001	-4587.52592592593	-5666.17777777777
44329.599802581	0	4587.51700000001	-4587.52592592593	-5665.69629629629
44329.5998026968	0	4587.51700000001	-4587.52592592593	-5665.18518518518
44329.5998028125	0	4587.51700000001	-4587.53333333333	-5664.67407407407
44329.5998029282	0	4587.52400000001	-4587.53333333333	-5664.17777777777
44329.599803044	0	4587.52400000001	-4587.5037037037	-5663.65925925925
44329.5998031597	0	4587.49400000001	-4587.45925925926	-5663.17777777777
44329.5998032755	0	4587.49400000001	-4587.41481481481	-5662.64444444444
44329.5998033912	0	4587.40500000001	-4587.41481481481	-5662.10370370369
44329.5998035069	0	4587.40500000001	-4587.41481481481	-5661.52592592592
44329.5998036227	0	4587.40500000001	-4587.38518518519	-5660.92592592592
44329.5998037384	0	4587.37500000001	-4587.38518518519	-5660.37037037036
44329.5998038542	0	4587.37500000001	-4587.40740740741	-5659.8148148148
44329.5998039699	0	4587.39700000001	-4587.48888888889	-5659.25185185184
44329.5998040857	0	4587.39700000001	-4587.56296296296	-5658.8148148148
44329.5998042014	0	4587.55300000001	-4587.61481481481	-5658.28888888888
44329.5998043171	0	4587.55300000001	-4587.65185185185	-5657.71851851851
44329.5998044329	0	4587.64200000001	-4587.66666666667	-5657.19259259258
44329.5998045486	0	4587.64200000001	-4587.66666666667	-5656.53333333332
44329.5998046644	0	4587.65700000001	-4587.65925925926	-5655.88888888888
44329.5998047801	0	4587.65700000001	-4587.64444444444	-5655.30370370369
44329.5998048958	0	4587.63500000001	-4587.57777777778	-5654.78518518518
44329.5998050116	0	4587.63500000001	-4587.46666666667	-5654.14814814814
44329.5998051273	0	4587.45700000001	-4587.36296296296	-5653.54814814814
44329.5998052431	0	4587.45700000001	-4587.26666666667	-5652.9037037037
44329.5998053588	0	4587.25700000001	-4587.25185185185	-5652.22962962962
44329.5998054745	0	4587.25700000001	-4587.22962962963	-5651.57777777777
44329.5998055903	0	4587.22000000001	-4587.20740740741	-5650.93333333333
44329.599805706	0	4587.22000000001	-4587.20740740741	-5650.25925925925
44329.5998058218	0	4587.19800000001	-4587.20740740741	-5649.59259259258
44329.5998059375	0	4587.19800000001	-4587.20740740741	-5648.93333333332
44329.5998060532	0	4587.19800000001	-4587.22222222222	-5648.32592592592
44329.599806169	0	4587.21300000001	-4587.22222222222	-5647.68148148147
44329.5998062847	0	4587.21300000001	-4587.22962962963	-5647.02222222221
44329.5998064005	0	4587.22000000001	-4587.22962962963	-5646.34814814814
44329.5998065162	0	4587.22000000001	-4587.22962962963	-5645.73333333332
44329.5998066319	0	4587.22000000001	-4587.23703703704	-5645.04444444443
44329.5998067477	0	4587.22700000001	-4587.23703703704	-5644.45185185184
44329.5998068634	0	4587.22700000001	-4587.25185185185	-5643.83703703703
44329.5998069792	0	4587.24200000001	-4587.40740740741	-5643.23703703703
44329.5998070949	0	4587.24200000001	-4587.60740740741	-5642.57037037036
44329.5998072106	0	4587.59800000001	-4587.83703703704	-5641.97037037036
44329.5998073264	0	4587.59800000001	-4588.01481481481	-5641.4074074074
44329.5998074421	0	4588.00500000001	-4588.11851851852	-5640.75555555555
44329.5998075579	0	4588.00500000001	-4588.11851851852	-5640.05925925925
44329.5998076736	0	4588.10900000001	-4588.08888888889	-5639.39999999999
44329.5998077894	0	4588.10900000001	-4587.94074074074	-5638.70370370369
44329.5998079051	0	4587.93100000001	-4587.81481481481	-5638.0148148148
44329.5998080208	0	4587.93100000001	-4587.81481481481	-5637.26666666666
44329.5998081366	0	4587.80500000001	-4587.84444444444	-5636.56296296295
44329.5998082523	0	4587.80500000001	-4587.97037037037	-5635.91851851851
44329.5998083681	0	4587.96100000001	-4588.31111111111	-5635.14814814814
44329.5998084838	0	4587.96100000001	-4588.66666666667	-5634.46666666666
44329.5998085995	0	4588.65700000001	-4589.11851851852	-5633.66666666666
44329.5998087153	0	4588.65700000001	-4589.53333333333	-5632.9111111111
44329.599808831	0	4589.52400000001	-4589.91111111111	-5632.16296296295
44329.5998089468	0	4589.52400000001	-4590.3037037037	-5631.49629629629
44329.5998090625	0	4590.29400000001	-4590.63703703704	-5630.84444444443
44329.5998091782	0	4590.29400000001	-4590.95555555555	-5630.12592592592
44329.599809294	0	4590.94600000001	-4591.16296296296	-5629.37037037036
44329.5998094097	0	4590.94600000001	-4591.19259259259	-5628.58518518518
44329.5998095255	0	4591.18300000001	-4591.14074074074	-5627.82962962962
44329.5998096412	0	4591.18300000001	-4591.02222222222	-5627.24444444444
44329.5998097569	0	4591.01300000001	-4590.73333333333	-5626.62222222221
44329.5998098727	0	4591.01300000001	-4590.37777777778	-5625.96296296295
44329.5998099884	0	4590.36900000001	-4590.05925925926	-5625.34074074073
44329.5998101042	0	4590.36900000001	-4589.83703703703	-5624.66666666666
44329.5998102199	0	4589.82800000001	-4589.62222222222	-5623.9111111111
44329.5998103356	0	4589.82800000001	-4589.45185185185	-5623.30370370369
44329.5998104514	0	4589.44300000001	-4589.32592592592	-5622.57777777777
44329.5998105671	0	4589.44300000001	-4589.28888888889	-5621.82962962962
44329.5998106829	0	4589.28000000001	-4589.28148148148	-5621.09629629629
44329.5998107986	0	4589.28000000001	-4589.37037037037	-5620.3111111111
44329.5998109144	0	4589.36100000001	-4589.48888888889	-5619.58518518517
44329.5998110301	0	4589.36100000001	-4589.62222222222	-5618.92592592591
44329.5998111458	0	4589.61300000001	-4589.74814814814	-5618.26666666665
44329.5998112616	0	4589.61300000001	-4589.74814814814	-5617.65185185184
44329.5998113773	0	4589.73900000001	-4589.75555555555	-5616.94814814814
44329.5998114931	0	4589.73900000001	-4589.86666666666	-5616.22222222221
44329.5998116088	0	4589.85800000001	-4589.88888888889	-5615.45185185184
44329.5998117245	0	4589.85800000001	-4589.92592592592	-5614.68148148147
44329.5998118403	0	4589.91700000001	-4589.94814814814	-5613.9111111111
44329.599811956	0	4589.91700000001	-4590.06666666666	-5613.1111111111
44329.5998120718	0	4590.05800000001	-4590.14074074074	-5612.25185185184
44329.5998121875	0	4590.05800000001	-4590.16296296296	-5611.37037037036
44329.5998123032	0	4590.15400000001	-4590.14074074074	-5610.46666666666
44329.599812419	0	4590.15400000001	-4590.08148148148	-5609.58518518517
44329.5998125347	0	4590.07300000001	-4589.98518518518	-5608.71851851851
44329.5998126505	0	4590.07300000001	-4589.91111111111	-5607.8148148148
44329.5998127662	0	4589.90300000001	-4589.85185185185	-5606.98518518517
44329.5998128819	0	4589.90300000001	-4589.85925925925	-5606.14814814814
44329.5998129977	0	4589.85100000001	-4589.9037037037	-5605.34074074073
44329.5998131134	0	4589.85100000001	-4589.97037037037	-5604.52592592592
44329.5998132292	0	4589.96200000001	-4590.11111111111	-5603.8074074074
44329.5998133449	0	4589.96200000001	-4590.23703703703	-5603.08148148147
44329.5998134606	0	4590.22900000001	-4590.23703703703	-5602.44444444443
44329.5998135764	0	4590.22900000001	-4590.33333333333	-5601.65185185184
44329.5998136921	0	4590.32500000001	-4590.37777777777	-5600.94814814814
44329.5998138079	0	4590.32500000001	-4590.39259259259	-5600.19259259258
44329.5998139236	0	4590.38400000001	-4590.34074074074	-5599.42222222221
44329.5998140393	0	4590.38400000001	-4590.19259259259	-5598.68888888888
44329.5998141551	0	4590.18400000001	-4589.91851851852	-5598.05185185184
44329.5998142708	0	4590.18400000001	-4589.57037037037	-5597.54074074073
44329.5998143866	0	4589.56200000001	-4589.17777777777	-5597.08148148147
44329.5998145023	0	4589.56200000001	-4588.69629629629	-5596.61481481481
44329.5998146181	0	4588.68800000001	-4588.14074074074	-5596.16296296295
44329.5998147338	0	4588.68800000001	-4587.74814814814	-5595.78518518518
44329.5998148495	0	4587.74000000001	-4587.48888888889	-5595.42962962962
44329.5998149653	0	4587.74000000001	-4587.51851851851	-5595.17777777777
44329.599815081	0	4587.51000000001	-4587.67407407407	-5594.88888888888
44329.5998151968	0	4587.51000000001	-4587.97777777777	-5594.54074074073
44329.5998153125	0	4587.96900000001	-4588.45925925926	-5594.22222222221
44329.5998154282	0	4587.96900000001	-4589.04444444444	-5593.88148148147
44329.599815544	0	4589.03600000001	-4589.62222222222	-5593.57037037036
44329.5998156597	0	4589.03600000001	-4590.21481481481	-5593.29629629629
44329.5998157755	0	4590.20600000001	-4590.55555555555	-5593.05185185184
44329.5998158912	0	4590.20600000001	-4590.74074074074	-5592.86666666666
44329.5998160069	0	4590.73200000001	-4590.78518518518	-5592.72592592592
44329.5998161227	0	4590.73200000001	-4590.75555555555	-5592.64444444444
44329.5998162384	0	4590.74700000001	-4590.64444444444	-5592.59259259258
44329.5998163542	0	4590.74700000001	-4590.47407407407	-5592.57777777777
44329.5998164699	0	4590.46600000001	-4590.28148148148	-5592.57037037036
44329.5998165857	0	4590.46600000001	-4590.07407407407	-5592.57037037036
44329.5998167014	0	4590.06600000001	-4589.95555555555	-5592.57037037036
44329.5998168171	0	4590.06600000001	-4589.93333333333	-5592.57037037036
44329.5998169329	0	4589.92500000001	-4589.95555555555	-5592.57777777777
44329.5998170486	0	4589.92500000001	-4590.02962962962	-5592.59259259258
44329.5998171644	0	4590.02100000001	-4590.11111111111	-5592.61481481481
44329.5998172801	0	4590.02100000001	-4590.19999999999	-5592.66666666666
44329.5998173958	0	4590.19100000001	-4590.29629629629	-5592.74074074073
44329.5998175116	0	4590.19100000001	-4590.31851851851	-5592.82962962962
44329.5998176273	0	4590.31000000001	-4590.3037037037	-5592.92592592592
44329.5998177431	0	4590.31000000001	-4590.23703703703	-5593.08148148147
44329.5998178588	0	4590.22900000001	-4590.06666666666	-5593.26666666666
44329.5998179745	0	4590.22900000001	-4589.62222222222	-5593.49629629629
44329.5998180903	0	4589.61400000001	-4589.02962962962	-5593.7111111111
44329.599818206	0	4589.61400000001	-4588.05925925925	-5594.01481481481
44329.5998183218	0	4588.05100000001	-4586.94814814814	-5594.29629629629
44329.5998184375	0	4588.05100000001	-4585.67407407407	-5594.63703703703
44329.5998185532	0	4585.66600000001	-4584.59259259259	-5594.99259259258
44329.599818669	0	4585.66600000001	-4583.21481481481	-5595.41481481481
44329.5998187847	0	4583.20700000001	-4582.42962962962	-5595.81481481481
44329.5998189005	0	4583.20700000001	-4581.91851851851	-5596.17777777777
44329.5998190162	0	4581.91100000001	-4581.71111111111	-5596.47407407407
44329.5998191319	0	4581.91100000001	-4581.59259259259	-5596.82222222221
44329.5998192477	0	4581.58500000001	-4581.47407407407	-5597.11851851851
44329.5998193634	0	4581.58500000001	-4581.21481481481	-5597.56296296295
44329.5998194792	0	4581.20700000001	-4580.82962962962	-5597.82962962962
44329.5998195949	0	4581.20700000001	-4580.08888888888	-5598.2074074074
44329.5998197106	0	4580.08100000001	-4579.31851851851	-5598.57777777777
44329.5998198264	0	4580.08100000001	-4578.4074074074	-5599.04444444444
44329.5998199421	0	4578.40000000001	-4577.43703703703	-5599.57037037036
44329.5998200579	0	4578.40000000001	-4576.63703703703	-5600.13333333332
44329.5998201736	0	4576.63000000001	-4576.07407407407	-5600.69629629629
44329.5998202894	0	4576.63000000001	-4575.79999999999	-5601.26666666666
44329.5998204051	0	4575.79300000001	-4575.68148148148	-5601.94814814814
44329.5998205208	0	4575.79300000001	-4575.67407407407	-5602.58518518518
44329.5998206366	0	4575.66700000001	-4575.7037037037	-5603.35555555555
44329.5998207523	0	4575.66700000001	-4575.72592592592	-5604.14074074073
44329.5998208681	0	4575.71900000001	-4575.74814814814	-5604.93333333332
44329.5998209838	0	4575.71900000001	-4575.67407407407	-5605.67407407407
44329.5998210995	0	4575.66700000001	-4575.28148148148	-5606.53333333332
44329.5998212153	0	4575.66700000001	-4574.68148148148	-5607.47407407407
44329.599821331	0	4574.67400000001	-4574.05185185185	-5608.45185185184
44329.5998214468	0	4574.67400000001	-4573.38518518518	-5609.6074074074
44329.5998215625	0	4573.37800000001	-4572.96296296296	-5610.55555555555
44329.5998216782	0	4573.37800000001	-4572.68888888888	-5611.85925925925
44329.599821794	0	4572.68200000001	-4572.58518518518	-5612.94074074073
44329.5998219097	0	4572.68200000001	-4572.61481481481	-5614.28148148147
44329.5998220255	0	4572.60800000001	-4572.82962962962	-5615.39999999999
44329.5998221412	0	4572.60800000001	-4573.28888888888	-5616.50370370369
44329.5998222569	0	4573.28200000001	-4573.94814814814	-5617.63703703703
44329.5998223727	0	4573.28200000001	-4574.67407407407	-5618.90370370369
44329.5998224884	0	4574.66700000001	-4575.39999999999	-5620.06666666666
44329.5998226042	0	4574.66700000001	-4576.09629629629	-5621.25185185184
44329.5998227199	0	4576.08900000001	-4576.82962962962	-5622.53333333332
44329.5998228356	0	4576.08900000001	-4577.45925925925	-5623.98518518518
44329.5998229514	0	4577.45200000001	-4577.92592592592	-5625.2074074074
44329.5998230671	0	4577.45200000001	-4578.22222222222	-5626.59259259258
44329.5998231829	0	4578.21500000001	-4578.49629629629	-5628.08148148147
44329.5998232986	0	4578.21500000001	-4578.62222222222	-5629.54074074073
44329.5998234144	0	4578.61500000001	-4578.82962962962	-5631.06666666666
44329.5998235301	0	4578.61500000001	-4578.95555555555	-5632.57777777777
44329.5998236458	0	4578.94800000001	-4579.04444444444	-5634.15555555555
44329.5998237616	0	4578.94800000001	-4579.12592592592	-5635.61481481481
44329.5998238773	0	4579.11800000001	-4579.23703703703	-5637.2074074074
44329.5998239931	0	4579.11800000001	-4579.25925925925	-5638.79259259258
44329.5998241088	0	4579.25100000001	-4579.25185185184	-5640.37037037036
44329.5998242245	0	4579.25100000001	-4579.24444444444	-5641.99259259258
44329.5998243403	0	4579.23600000001	-4579.18518518518	-5643.63703703703
44329.599824456	0	4579.23600000001	-4579.17037037036	-5645.22222222221
44329.5998245718	0	4579.16200000001	-4579.14074074073	-5646.76296296295
44329.5998246875	0	4579.16200000001	-4579.16296296296	-5648.22222222221
44329.5998248032	0	4579.15500000001	-4579.16296296296	-5649.72592592591
44329.599824919	0	4579.15500000001	-4579.23703703703	-5651.27407407406
44329.5998250347	0	4579.22900000001	-4579.39259259258	-5652.89629629629
44329.5998251505	0	4579.22900000001	-4579.62222222221	-5654.48888888888
44329.5998252662	0	4579.61400000001	-4579.83703703703	-5655.99259259258
44329.5998253819	0	4579.61400000001	-4580.05925925925	-5657.45925925925
44329.5998254977	0	4580.05100000001	-4580.31851851851	-5659.02222222221
44329.5998256134	0	4580.05100000001	-4580.49629629629	-5660.55555555554
44329.5998257292	0	4580.48800000001	-4580.63703703703	-5662.12592592591
44329.5998258449	0	4580.48800000001	-4580.72592592592	-5663.65925925925
44329.5998259606	0	4580.71800000001	-4580.81481481481	-5665.24444444443
44329.5998260764	0	4580.71800000001	-4580.82962962962	-5666.79259259258
44329.5998261921	0	4580.82200000001	-4580.89629629629	-5668.28888888888
44329.5998263079	0	4580.82200000001	-4580.92592592592	-5669.75555555554
44329.5998264236	0	4580.91800000001	-4580.92592592592	-5671.19259259258
44329.5998265394	0	4580.91800000001	-4581.0148148148	-5672.66666666666
44329.5998266551	0	4581.00700000001	-4581.14814814814	-5673.99999999999
44329.5998267708	0	4581.00700000001	-4581.24444444443	-5675.50370370369
44329.5998268866	0	4581.23700000001	-4581.24444444443	-5676.88888888888
44329.5998270023	0	4581.23700000001	-4581.25185185184	-5678.24444444443
44329.5998271181	0	4581.24400000001	-4581.33333333332	-5679.5111111111
44329.5998272338	0	4581.24400000001	-4581.4148148148	-5680.85185185184
44329.5998273495	0	4581.40700000001	-4581.4148148148	-5682.05185185184
44329.5998274653	0	4581.40700000001	-4581.49629629629	-5683.29629629628
44329.599827581	0	4581.48800000001	-4581.50370370369	-5684.48888888888
44329.5998276968	0	4581.48800000001	-4581.54074074073	-5685.69629629628
44329.5998278125	0	4581.53200000001	-4581.72592592592	-5686.93333333332
44329.5998279282	0	4581.53200000001	-4581.85185185184	-5688.04444444443
44329.599828044	0	4581.84300000001	-4581.98518518517	-5689.17037037036
44329.5998281597	0	4581.84300000001	-4582.11851851851	-5690.26666666665
44329.5998282755	0	4582.11000000001	-4582.19999999999	-5691.34814814814
44329.5998283912	0	4582.11000000001	-4582.27407407406	-5692.45925925925
44329.5998285069	0	4582.26600000001	-4582.34074074073	-5693.54814814814
44329.5998286227	0	4582.26600000001	-4582.37777777777	-5694.6148148148
44329.5998287384	0	4582.37000000001	-4582.39999999999	-5695.63703703702
44329.5998288542	0	4582.37000000001	-4582.4148148148	-5696.65185185184
44329.5998289699	0	4582.40700000001	-4582.4148148148	-5697.65925925925
44329.5998290857	0	4582.40700000001	-4582.39259259258	-5698.5111111111
44329.5998292014	0	4582.38500000001	-4582.37037037036	-5699.38518518517
44329.5998293171	0	4582.38500000001	-4582.42962962962	-5700.22962962962
44329.5998294329	0	4582.42200000001	-4582.42962962962	-5701.03703703702
44329.5998295486	0	4582.42200000001	-4582.48148148147	-5701.87407407406
44329.5998296644	0	4582.47400000001	-4582.47407407406	-5702.64444444443
44329.5998297801	0	4582.47400000001	-4582.49629629629	-5703.33333333332
44329.5998298958	0	4582.48900000001	-4582.53333333332	-5704.08148148147
44329.5998300116	0	4582.48900000001	-4582.54814814814	-5704.67407407406
44329.5998301273	0	4582.54100000001	-4582.59999999999	-5705.34074074073
44329.5998302431	0	4582.54100000001	-4582.65925925925	-5705.98518518517
44329.5998303588	0	4582.65200000001	-4582.74074074073	-5706.56296296295
44329.5998304745	0	4582.65200000001	-4582.79259259258	-5707.14074074073
44329.5998305903	0	4582.78500000001	-4582.79259259258	-5707.65185185184
44329.599830706	0	4582.78500000001	-4582.76296296295	-5708.14074074073
44329.5998308218	0	4582.75500000001	-4582.54074074073	-5708.52592592591
44329.5998309375	0	4582.75500000001	-4582.08148148147	-5708.88148148147
44329.5998310532	0	4582.07400000001	-4581.45925925925	-5709.2148148148
44329.599831169	0	4582.07400000001	-4580.65185185184	-5709.44444444443
44329.5998312847	0	4580.64400000001	-4579.82222222221	-5709.55555555554
44329.5998314005	0	4580.64400000001	-4579.10370370369	-5709.56296296295
44329.5998315162	0	4579.09600000001	-4578.61481481481	-5709.53333333332
44329.5998316319	0	4579.09600000001	-4578.3111111111	-5709.36296296295
44329.5998317477	0	4578.30300000001	-4578.09629629629	-5709.11851851851
44329.5998318634	0	4578.30300000001	-4577.97037037036	-5708.82222222221
44329.5998319792	0	4577.96200000001	-4577.96296296295	-5708.4148148148
44329.5998320949	0	4577.96200000001	-4577.97037037036	-5707.94074074073
44329.5998322106	0	4577.96200000001	-4577.99259259258	-5707.5185185185
44329.5998323264	0	4577.98400000001	-4578.09629629629	-5707.02222222221
44329.5998324421	0	4577.98400000001	-4578.18518518518	-5706.5185185185
44329.5998325579	0	4578.17700000001	-4578.22962962962	-5706.05925925924
44329.5998326736	0	4578.17700000001	-4578.14814814814	-5705.65185185184
44329.5998327894	0	4578.14000000001	-4577.9111111111	-5705.28148148147
44329.5998329051	0	4578.14000000001	-4577.73333333332	-5704.87407407406
44329.5998330208	0	4577.72500000001	-4577.69629629629	-5704.40740740739
44329.5998331366	0	4577.72500000001	-4577.72592592592	-5703.84444444443
44329.5998332523	0	4577.71800000001	-4577.78518518517	-5703.28148148147
44329.5998333681	0	4577.71800000001	-4578.04444444443	-5702.47407407406
44329.5998334838	0	4578.03700000001	-4578.4148148148	-5701.68148148147
44329.5998335995	0	4578.03700000001	-4578.82222222221	-5700.82222222221
44329.5998337153	0	4578.81500000001	-4579.3111111111	-5699.96296296295
44329.5998338426	0	4578.81500000001	-4579.8074074074	-5698.97777777776
44329.5998339468	0	4579.80000000001	-4580.08888888888	-5698.28888888887
44329.5998340625	0	4579.80000000001	-4580.28148148147	-5697.17777777776
44329.5998341782	0	4580.27400000001	-4580.29629629629	-5696.26666666665
44329.599834294	0	4580.27400000001	-4580.25925925925	-5695.34814814813
44329.5998344097	0	4580.25200000001	-4579.97037037036	-5694.4148148148
44329.5998345255	0	4580.25200000001	-4579.56296296295	-5693.4148148148
44329.5998346412	0	4579.55600000001	-4579.28148148147	-5692.6148148148
44329.5998347569	0	4579.55600000001	-4579.05185185184	-5691.77777777776
44329.5998348727	0	4579.04500000001	-4578.82962962962	-5690.91111111109
44329.5998349884	0	4579.04500000001	-4578.5111111111	-5690.0148148148
44329.5998351042	0	4578.50400000001	-4578.30370370369	-5689.39259259258
44329.5998352199	0	4578.50400000001	-4578.30370370369	-5688.72592592591
44329.5998353356	0	4578.29700000001	-4578.37037037036	-5688.03703703702
44329.5998354514	0	4578.29700000001	-4578.49629629628	-5687.39999999998
44329.5998355671	0	4578.49000000001	-4578.67407407406	-5686.82222222221
44329.5998356829	0	4578.49000000001	-4578.88888888888	-5686.17777777776
44329.5998357986	0	4578.88300000001	-4579.02962962962	-5685.7111111111
44329.5998359143	0	4578.88300000001	-4579.1111111111	-5685.17037037035
44329.5998360301	0	4579.10500000001	-4579.02222222221	-5684.78518518517
44329.5998361458	0	4579.10500000001	-4578.68148148147	-5684.38518518517
44329.5998362616	0	4578.67500000001	-4578.08888888888	-5684.02962962961
44329.5998363773	0	4578.67500000001	-4577.17037037036	-5683.82962962961
44329.5998364931	0	4577.16400000001	-4576.3111111111	-5683.72592592591
44329.5998366088	0	4577.16400000001	-4575.12592592591	-5683.65185185184
44329.5998367245	0	4575.12000000001	-4574.17777777777	-5683.62222222221
44329.5998368403	0	4575.12000000001	-4573.28148148147	-5683.68888888887
44329.599836956	0	4573.27600000001	-4572.57037037036	-5683.72592592591
44329.5998370718	0	4573.27600000001	-4572.04444444443	-5683.8148148148
44329.5998371875	0	4572.03900000001	-4571.7111111111	-5683.97037037035
44329.5998373032	0	4572.03900000001	-4571.44444444443	-5684.22962962961
44329.599837419	0	4571.43900000001	-4571.3111111111	-5684.53333333332
44329.5998375347	0	4571.43900000001	-4571.26666666666	-5684.9111111111
44329.5998376505	0	4571.26100000001	-4571.37777777777	-5685.28148148147
44329.5998377662	0	4571.26100000001	-4571.67407407406	-5685.7185185185
44329.5998378819	0	4571.66800000001	-4572.04444444443	-5686.19999999998
44329.5998379977	0	4571.66800000001	-4572.4074074074	-5686.74074074073
44329.5998381134	0	4572.40100000001	-4572.72592592592	-5687.33333333332
44329.5998382292	0	4572.40100000001	-4572.79999999999	-5688.12592592591
44329.5998383449	0	4572.79400000001	-4572.78518518518	-5689.03703703702
44329.5998384607	0	4572.79400000001	-4572.46666666666	-5690.19259259258
44329.5998385764	0	4572.46100000001	-4571.87407407407	-5691.44444444443
44329.5998386921	0	4572.46100000001	-4571.02962962962	-5692.79259259258
44329.5998388079	0	4571.02400000001	-4570.17037037036	-5694.25925925924
44329.5998389236	0	4571.02400000001	-4569.41481481481	-5695.75555555554
44329.5998390394	0	4569.40900000001	-4568.59999999999	-5697.29629629628
44329.5998391551	0	4569.40900000001	-4567.68888888888	-5698.99259259258
44329.5998392708	0	4567.68300000001	-4567.05925925925	-5700.3185185185
44329.5998393866	0	4567.68300000001	-4566.59999999999	-5701.64444444443
44329.5998395023	0	4566.59400000001	-4566.14814814814	-5703.07407407406
44329.5998396181	0	4566.59400000001	-4565.8074074074	-5704.86666666665
44329.5998397338	0	4565.80100000001	-4565.72592592592	-5706.46666666665
44329.5998398495	0	4565.80100000001	-4565.69629629629	-5708.29629629628
44329.5998399653	0	4565.69000000001	-4565.66666666666	-5710.16296296295
44329.599840081	0	4565.69000000001	-4565.7111111111	-5712.07407407406
44329.5998401968	0	4565.70500000001	-4565.76296296296	-5714.14074074073
44329.5998403125	0	4565.70500000001	-4565.81481481481	-5716.44444444443
44329.5998404282	0	4565.80900000001	-4565.82222222221	-5718.94074074073
44329.599840544	0	4565.80900000001	-4565.92592592592	-5721.82962962961
44329.5998406597	0	4565.92000000001	-4566.06666666666	-5724.22222222221
44329.5998407755	0	4565.92000000001	-4566.1111111111	-5727.16296296295
44329.5998408912	0	4566.10500000001	-4566.12592592592	-5729.68888888887
44329.5998410069	0	4566.10500000001	-4566.12592592592	-5732.42222222221
44329.5998411227	0	4566.12000000001	-4566.13333333333	-5735.08148148147
44329.5998412384	0	4566.12000000001	-4566.14074074073	-5737.77777777776
44329.5998413542	0	4566.13500000001	-4566.25185185184	-5740.36296296295
44329.5998414699	0	4566.13500000001	-4566.45185185184	-5743.48148148147
44329.5998415856	0	4566.44600000001	-4566.69629629629	-5746.05185185184
44329.5998417014	0	4566.44600000001	-4567.01481481481	-5748.9111111111
44329.5998418171	0	4567.00900000001	-4567.19999999999	-5751.1111111111
44329.5998419329	0	4567.00900000001	-4567.55555555555	-5753.76296296295
44329.5998420486	0	4567.55000000001	-4568.07407407407	-5756.57037037035
44329.5998421644	0	4567.55000000001	-4568.51851851851	-5759.89629629628
44329.5998422801	0	4568.51300000001	-4568.93333333333	-5763.06666666665
44329.5998423958	0	4568.51300000001	-4569.23703703703	-5766.36296296295
44329.5998425116	0	4569.23200000001	-4569.82222222221	-5769.78518518517
44329.5998426273	0	4569.23200000001	-4570.54074074073	-5773.74814814813
44329.5998427431	0	4570.53600000001	-4571.07407407407	-5777.1111111111
44329.5998428588	0	4570.53600000001	-4571.8074074074	-5780.85185185184
44329.5998429745	0	4571.80300000001	-4572.68888888888	-5784.82222222221
44329.5998430903	0	4571.80300000001	-4573.36296296296	-5788.67407407406
44329.599843206	0	4573.35900000001	-4574.02962962962	-5792.63703703702
44329.5998433218	0	4573.35900000001	-4574.66666666666	-5797.05185185184
44329.5998434375	0	4574.66300000001	-4575.06666666666	-5800.74814814813
44329.5998435532	0	4574.66300000001	-4575.57777777777	-5804.9111111111
44329.599843669	0	4575.57400000001	-4575.99999999999	-5809.00740740739
44329.5998437847	0	4575.57400000001	-4576.33333333333	-5813.10370370369
44329.5998439005	0	4576.33000000001	-4576.58518518518	-5817.18518518517
44329.5998440162	0	4576.33000000001	-4576.86666666666	-5821.5111111111
44329.5998441319	0	4576.86300000001	-4577.14074074073	-5825.77777777776
44329.5998442477	0	4576.86300000001	-4577.41481481481	-5830.59259259258
44329.5998443634	0	4577.41100000001	-4577.62962962962	-5834.39259259258
44329.5998444792	0	4577.41100000001	-4577.91851851851	-5838.76296296295
44329.5998445949	0	4577.91500000001	-4578.28888888888	-5842.97037037036
44329.5998447106	0	4577.91500000001	-4578.37777777777	-5845.05925925924
44329.5998448264	0	4578.37400000001	-4578.58518518518	-5846.64444444443
44329.5998449421	0	4578.37400000001	-4578.5037037037	-5849.85185185184
44329.5998450579	0	4578.50000000001	-4578.85185185184	-5853.82222222221
44329.5998451736	0	4578.50000000001	-4579.23703703703	-5857.9185185185
44329.5998452894	0	4579.23300000001	-4579.7037037037	-5862.39259259258
44329.5998454051	0	4579.23300000001	-4580.19999999999	-5866.34074074073
44329.5998455208	0	4580.19600000001	-4580.42962962962	-5870.53333333332
44329.5998456366	0	4580.19600000001	-4580.88888888888	-5874.85925925924
44329.5998457523	0	4580.88500000001	-4581.23703703703	-5878.45185185184
44329.5998458681	0	4580.88500000001	-4581.85185185184	-5882.79999999999
44329.5998459838	0	4581.84800000001	-4582.61481481481	-5887.10370370369
44329.5998460995	0	4581.84800000001	-4583.42222222221	-5891.48148148147
44329.5998462153	0	4583.41800000001	-4584.02222222221	-5894.99259259258
44329.599846331	0	4583.41800000001	-4584.68888888888	-5898.68888888887
44329.5998464468	0	4584.68500000001	-4584.71851851851	-5898.88148148147
44329.5998465625	0	4584.68500000001	-4584.73333333333	-5898.93333333332
44329.5998466782	0	4584.72900000001	-4584.95555555555	-5900.14074074073
44329.599846794	0	4584.72900000001	-4585.37037037036	-5903.09629629628
44329.5998469097	0	4585.36600000001	-4585.7037037037	-5906.9185185185
44329.5998470255	0	4585.36600000001	-4586.19259259259	-5911.06666666665
44329.5998471412	0	4586.18800000001	-4586.45185185184	-5914.97777777776
44329.5998472569	0	4586.18800000001	-4586.78518518518	-5919.05185185184
44329.5998473727	0	4586.78100000001	-4587.1111111111	-5923.1111111111
44329.5998474884	0	4586.78100000001	-4587.29629629629	-5926.99259259258
44329.5998476042	0	4587.29200000001	-4587.62222222221	-5930.82962962961
44329.5998477199	0	4587.29200000001	-4587.85185185184	-5934.5185185185
44329.5998478356	0	4587.84800000001	-4588.14814814814	-5938.24444444443
44329.5998479514	0	4587.84800000001	-4588.57037037036	-5941.88888888887
44329.5998480671	0	4588.56700000001	-4589.03703703703	-5945.28148148147
44329.5998481829	0	4588.56700000001	-4589.32592592592	-5948.46666666665
44329.5998482986	0	4589.32300000001	-4589.72592592592	-5951.84444444443
44329.5998484143	0	4589.32300000001	-4590.08888888888	-5954.88148148147
44329.5998485301	0	4590.08600000001	-4590.28148148147	-5958.02222222221
44329.5998486458	0	4590.08600000001	-4590.39999999999	-5961.10370370369
44329.5998487616	0	4590.39700000001	-4590.41481481481	-5964.08888888887
44329.5998488773	0	4590.39700000001	-4590.32592592592	-5967.3111111111
44329.5998489931	0	4590.32300000001	-4590.22222222221	-5969.82962962961
44329.5998491088	0	4590.32300000001	-4590.11851851851	-5972.59999999998
44329.5998492245	0	4590.11600000001	-4590.19259259258	-5975.25925925924
44329.5998493403	0	4590.11600000001	-4590.43703703703	-5977.77777777776
44329.599849456	0	4590.43500000001	-4590.97777777777	-5979.72592592591
44329.5998495718	0	4590.43500000001	-4591.71851851851	-5981.43703703702
44329.5998496875	0	4591.71600000001	-4592.61481481481	-5983.42962962961
44329.5998498032	0	4591.71600000001	-4593.68148148147	-5985.3185185185
44329.599849919	0	4593.67900000001	-4594.7037037037	-5987.0148148148
44329.5998500347	0	4593.67900000001	-4595.77037037036	-5988.65925925924
44329.5998501505	0	4595.76800000001	-4596.73333333332	-5990.14814814813
44329.5998502662	0	4595.76800000001	-4597.74074074073	-5991.8148148148
44329.5998503819	0	4597.73800000001	-4598.68888888888	-5993.24444444443
44329.5998504977	0	4597.73800000001	-4599.69629629629	-5994.97777777776
44329.5998506134	0	4599.69400000001	-4600.62962962962	-5996.65185185184
44329.5998507292	0	4599.69400000001	-4601.44444444444	-5998.06666666665
44329.5998508449	0	4601.44200000001	-4602.25185185184	-5999.59259259258
44329.5998509607	0	4601.44200000001	-4603.02962962962	-6000.97777777776
44329.5998510764	0	4603.02700000001	-4603.76296296295	-6002.23703703702
44329.5998511921	0	4603.02700000001	-4604.55555555555	-6003.43703703702
44329.5998513079	0	4604.55300000001	-4605.34814814814	-6004.57037037035
44329.5998514236	0	4604.55300000001	-4606.34814814814	-6005.86666666665
44329.5998515394	0	4606.34600000001	-4607.05185185184	-6006.94814814813
44329.5998516551	0	4606.34600000001	-4607.88888888888	-6008.17037037035
44329.5998517708	0	4607.88700000001	-4608.48148148147	-6009.22962962961
44329.5998518866	0	4607.88700000001	-4609.03703703703	-6010.25185185184
44329.5998520023	0	4609.03500000001	-4609.4074074074	-6011.45185185184
44329.5998521181	0	4609.03500000001	-4609.52592592592	-6012.68888888887
44329.5998522338	0	4609.52400000001	-4609.49629629629	-6013.99259259258
44329.5998523495	0	4609.52400000001	-4609.22962962962	-6015.31111111109
44329.5998524653	0	4609.22800000001	-4608.82962962962	-6016.59999999998
44329.599852581	0	4609.22800000001	-4608.48888888888	-6017.82222222221
[truncated: 10,002 more rows]
