# Supplementary material for: Near-infrared manipulation of multiple neuronal populations via trichromatic upconversion
Source: Nat Commun. 2021 Sep 27;12:5662. doi: 10.1038/s41467-021-25993-7 (PMC8476604; doi:10.1038/s41467-021-25993-7)
Supplement: Supplementary file 7 — Source Data [file 41467_2021_25993_MOESM7_ESM.zip › Source Data/SI 31/1532/5_1.csv]

DateTime	xPosComp	yPosComp	xPos	yPos
44331.5291522801	0	39.628	85.4444444444443	-123.059259259259
44331.5291523958	0	40.495	84.6148148148147	-126.918518518519
44331.5291525116	0	41.614	83.5925925925925	-130.8
44331.5291526273	0	43.036	82.3259259259258	-134.755555555556
44331.5291527431	0	43.036	80.7703703703703	-138.718518518519
44331.5291528588	0	44.866	79.074074074074	-142.740740740741
44331.5291529745	0	46.903	77.4370370370369	-146.474074074074
44331.5291530903	0	48.947	75.5555555555555	-150.6
44331.529153206	0	51.103	73.7851851851851	-154.748148148148
44331.5291533218	0	53.31	71.9555555555554	-158.837037037037
44331.5291534375	0	53.31	70.3851851851851	-162.711111111111
44331.5291535532	0	55.251	68.6222222222221	-166.592592592593
44331.529153669	0	57.377	66.6888888888888	-170.459259259259
44331.5291537847	0	59.777	64.711111111111	-174.259259259259
44331.5291539005	0	62.325	62.6592592592591	-178.125925925926
44331.5291540162	0	64.54	60.6296296296295	-181.962962962963
44331.5291541319	0	64.54	58.5777777777777	-185.903703703704
44331.5291542477	0	67.059	56.6518518518517	-189.977777777778
44331.5291543634	0	69.348	54.9259259259258	-194.074074074074
44331.5291544792	0	71.311	53.548148148148	-198.162962962963
44331.5291545949	0	72.77	52.5629629629628	-202.259259259259
44331.5291547106	0	73.711	51.8074074074073	-206.296296296296
44331.5291548264	0	73.711	51.148148148148	-210.333333333333
44331.5291549421	0	74.489	50.6074074074073	-214.488888888889
44331.5291550579	0	75.133	50.1259259259258	-218.533333333333
44331.5291551736	0	75.659	49.674074074074	-222.42962962963
44331.5291552894	0	76.348	49.0074074074073	-226.555555555556
44331.5291554051	0	77.326	48.1777777777777	-230.533333333334
44331.5291555208	0	77.326	47.4296296296295	-234.614814814815
44331.5291556366	0	78.207	46.4888888888888	-238.688888888889
44331.5291557523	0	79.363	45.4370370370369	-242.688888888889
44331.5291558681	0	80.652	44.1851851851851	-246.644444444445
44331.5291559838	0	82.082	43.1037037037036	-250.125925925926
44331.5291560995	0	83.586	41.7629629629628	-254.125925925926
44331.5291562153	0	83.586	40.4370370370369	-258.125925925926
44331.529156331	0	85.201	38.9259259259258	-262.251851851852
44331.5291564468	0	86.986	37.5407407407406	-266.333333333334
44331.5291565625	0	88.675	36.0148148148147	-270.437037037037
44331.5291566782	0	90.564	34.3703703703702	-274.614814814815
44331.529156794	0	92.542	32.7555555555554	-278.755555555556
44331.5291569097	0	92.542	31.0074074074073	-283.044444444445
44331.5291570255	0	94.631	29.1999999999999	-287.340740740741
44331.5291571412	0	96.794	27.4074074074073	-291.533333333334
44331.5291572569	0	99.016	25.3925925925925	-295.733333333333
44331.5291573727	0	101.453	23.4740740740739	-299.822222222222
44331.5291574884	0	103.727	21.4962962962962	-303.881481481482
44331.5291576042	0	103.727	19.3777777777777	-307.933333333333
44331.5291577199	0	106.26	17.274074074074	-311.844444444444
44331.5291578356	0	108.764	15.2296296296295	-315.844444444444
44331.5291579514	0	111.231	13.1407407407406	-319.925925925926
44331.5291580671	0	113.705	11.1259259259258	-324.059259259259
44331.5291581829	0	116.061	9.20740740740729	-328.251851851852
44331.5291582986	0	116.061	7.26666666666655	-332.414814814815
44331.5291584143	0	118.372	5.43703703703692	-336.466666666667
44331.5291585648	0	118.372	4.69629629629618	-338.096296296296
44331.52915875	0	120.565	1.311111111111	-345.622222222222
44331.5291588657	0	124.328	0.948148148148034	-346.4
44331.5291589815	0	124.328	-0.348148148148262	-349.503703703704
44331.5291590972	0	125.987	-1.83703703703715	-353.533333333333
44331.5291592245	0	125.987	-3.31851851851863	-357.651851851852
44331.5291593287	0	128.957	-4.57037037037048	-361.896296296296
44331.5291594444	0	128.957	-5.45185185185197	-366.007407407407
44331.5291595718	0	131.09	-6.04444444444456	-369.896296296296
44331.5291596875	0	131.09	-6.37777777777789	-373.82962962963
44331.5291597917	0	132.016	-6.52592592592604	-377.385185185185
44331.529159919	0	132.016	-6.73333333333345	-380.8
44331.5291600347	0	132.372	-6.77037037037048	-383.992592592592
44331.5291601389	0	132.372	-6.888888888889	-387.459259259259
44331.5291602662	0	132.528	-7.25185185185197	-390.977777777778
44331.5291603819	0	132.528	-7.62222222222234	-394.392592592592
44331.5291604977	0	133.261	-8.19259259259271	-397.888888888889
44331.5291606134	0	133.261	-8.94814814814826	-401.8
44331.5291607176	0	134.587	-9.73333333333345	-405.037037037037
44331.5291608449	0	134.587	-10.5111111111112	-408.548148148148
44331.5291609607	0	136.15	-11.5925925925927	-412.192592592592
44331.5291610648	0	136.15	-12.8666666666668	-415.8
44331.5291611806	0	138.506	-14.3851851851853	-419.681481481481
44331.5291612963	0	138.506	-15.8370370370372	-422.962962962963
44331.529161412	0	141.476	-17.4962962962964	-426.637037037037
44331.5291615394	0	141.476	-19.288888888889	-430.340740740741
44331.5291616435	0	144.928	-21.051851851852	-434.155555555555
44331.5291617708	0	144.928	-22.7851851851853	-437.925925925926
44331.5291618866	0	148.424	-24.4666666666668	-441.792592592592
44331.5291619907	0	148.424	-26.0222222222223	-445.681481481481
44331.5291621181	0	151.661	-27.488888888889	-449.592592592593
44331.5291622222	0	151.661	-28.7777777777779	-453.540740740741
44331.529162338	0	154.417	-29.9037037037038	-457.385185185185
44331.5291624537	0	154.417	-30.7703703703705	-461.392592592593
44331.529162581	0	156.41	-31.5481481481483	-464.688888888889
44331.5291626968	0	156.41	-32.2740740740742	-468.562962962963
44331.5291628125	0	157.914	-32.8814814814816	-472.577777777778
44331.5291629282	0	157.914	-33.488888888889	-476.4
44331.5291630324	0	159.129	-33.8222222222223	-479.444444444444
44331.5291631481	0	159.129	-34.7629629629631	-483.2
44331.5291632755	0	160.403	-35.6666666666668	-487.066666666667
44331.5291633796	0	160.403	-36.8444444444446	-491.088888888889
44331.5291634954	0	162.484	-37.9555555555557	-495.177777777778
44331.5291636111	0	162.484	-39.1407407407409	-499.62962962963
44331.5291637269	0	164.78	-39.7629629629631	-503.577777777778
44331.5291638426	0	164.78	-40.2740740740742	-507.207407407407
44331.5291639583	0	165.913	-41.1777777777779	-511.474074074074
44331.5291640741	0	165.913	-42.2000000000001	-515.37037037037
44331.5291642014	0	167.839	-43.3629629629631	-518.881481481481
44331.5291643056	0	167.839	-44.888888888889	-522.948148148148
44331.5291644329	0	170.528	-46.888888888889	-527.451851851852
44331.529164537	0	170.528	-48.6074074074075	-531.4
44331.5291646528	0	174.247	-50.5111111111112	-535.555555555555
44331.5291647685	0	174.247	-52.7629629629631	-540.125925925926
44331.5291648958	0	178.403	-54.5259259259261	-543.792592592592
44331.5291650116	0	178.403	-56.5481481481483	-548.014814814815
44331.5291651157	0	182.188	-58.414814814815	-551.911111111111
44331.5291652315	0	182.188	-60.6370370370372	-556.444444444444
44331.5291653472	0	186.277	-62.5407407407409	-560.185185185185
44331.529165463	0	186.277	-64.9851851851853	-564.792592592592
44331.5291655903	0	190.625	-66.8222222222224	-568.274074074074
44331.5291656944	0	190.625	-69.0444444444446	-572.340740740741
44331.5291658218	0	194.684	-71.4296296296298	-576.325925925926
44331.5291659375	0	194.684	-73.651851851852	-579.718518518518
44331.5291660532	0	199.291	-76.1111111111113	-583.155555555555
44331.529166169	0	199.291	-78.8740740740742	-586.711111111111
44331.5291662731	0	204.513	-81.814814814815	-590.637037037037
44331.5291663889	0	204.513	-84.9925925925927	-594.911111111111
44331.5291665046	0	210.632	-87.8222222222224	-598.82962962963
44331.5291666204	0	210.632	-90.5259259259261	-602.622222222222
44331.5291667477	0	216.165	-93.1037037037039	-606.274074074074
44331.5291668519	0	216.165	-95.8000000000002	-610.140740740741
44331.5291669792	0	221.439	-98.6814814814816	-614
44331.5291670949	0	221.439	-101.592592592593	-617.651851851852
44331.5291671991	0	227.232	-104.370370370371	-621.177777777778
44331.5291673264	0	227.232	-107.125925925926	-624.896296296296
44331.5291674421	0	232.765	-109.933333333333	-628.644444444444
44331.5291675463	0	232.765	-113.355555555556	-633.118518518518
44331.5291676736	0	238.995	-116.340740740741	-637.02962962963
44331.5291677778	0	238.995	-119.281481481482	-641.022222222222
44331.5291679051	0	244.921	-122.703703703704	-645.6
44331.5291680093	0	244.921	-125.748148148148	-649.592592592593
44331.529168125	0	251.388	-129.251851851852	-654.051851851852
44331.5291682407	0	251.388	-132.562962962963	-658.185185185185
44331.5291683681	0	258.203	-135.948148148148	-662.385185185185
44331.5291684722	0	258.203	-139.451851851852	-666.681481481481
44331.5291685995	0	265.092	-142.540740740741	-670.214814814815
44331.5291687153	0	265.092	-145.888888888889	-674.074074074074
44331.529168831	0	271.529	-148.837037037037	-677.807407407407
44331.5291689468	0	271.529	-151.762962962963	-681.518518518518
44331.5291690625	0	277.403	-154.192592592593	-684.962962962963
44331.5291691782	0	277.403	-156.711111111111	-688.518518518518
44331.529169294	0	282.351	-159.244444444445	-692.074074074074
44331.5291694097	0	282.351	-161.62962962963	-695.651851851852
44331.5291695255	0	287.27	-164.022222222222	-699.259259259259
44331.5291696296	0	287.27	-166.325925925926	-702.718518518519
44331.5291697454	0	291.966	-168.62962962963	-706.325925925926
44331.5291698611	0	291.966	-171.207407407408	-710.451851851852
44331.5291699884	0	296.847	-173.111111111111	-713.844444444444
44331.5291701042	0	296.847	-175.162962962963	-717.785185185185
44331.5291702199	0	300.803	-177.311111111111	-721.955555555556
44331.5291703356	0	300.803	-179.496296296296	-726.014814814815
44331.5291704514	0	305.136	-181.681481481482	-729.948148148148
44331.5291705556	0	305.136	-183.962962962963	-733.696296296296
44331.5291706713	0	309.603	-186.296296296296	-737.296296296296
44331.529170787	0	309.603	-189.155555555556	-741.348148148148
44331.5291709028	0	314.796	-191.622222222222	-744.696296296296
44331.5291710185	0	314.796	-194.644444444445	-748.748148148148
44331.5291711458	0	320.285	-197.059259259259	-751.837037037037
44331.5291712616	0	320.285	-199.962962962963	-755.2
44331.5291713773	0	325.604	-203.059259259259	-758.637037037037
44331.5291714931	0	325.604	-206.325925925926	-762.2
44331.5291716088	0	331.967	-209.807407407408	-765.77037037037
44331.5291717245	0	331.967	-213.437037037037	-769.362962962963
44331.5291718518	0	339.078	-216.888888888889	-772.903703703704
44331.5291719444	0	339.078	-220.288888888889	-776.42962962963
44331.5291720718	0	345.93	-224.22962962963	-780.674074074074
44331.5291721875	0	345.93	-226.940740740741	-783.651851851852
44331.5291723032	0	352.582	-230.170370370371	-787.303703703704
44331.529172419	0	352.582	-233.281481481482	-790.785185185185
44331.5291725347	0	358.923	-236.044444444445	-794.051851851852
44331.5291726389	0	358.923	-238.4	-797.274074074074
44331.5291727662	0	364.042	-240.659259259259	-800.496296296296
44331.5291728704	0	364.042	-242.777777777778	-803.622222222222
44331.5291729861	0	368.42	-244.62962962963	-806.703703703703
44331.5291731134	0	368.42	-246.148148148148	-809.651851851852
44331.5291732176	0	371.79	-247.748148148148	-812.548148148148
44331.5291733333	0	371.79	-249.622222222222	-815.666666666666
44331.5291734607	0	375.264	-251.548148148148	-818.874074074074
44331.5291735764	0	375.264	-253.859259259259	-822.437037037037
44331.5291736921	0	379.501	-255.777777777778	-825.637037037037
44331.5291737963	0	379.501	-257.281481481482	-827.955555555555
44331.529173912	0	382.923	-258.933333333334	-830.533333333333
44331.5291740394	0	382.923	-260.548148148148	-833.096296296296
44331.5291741435	0	386.19	-262.022222222222	-835.511111111111
44331.5291742593	0	386.19	-263.592592592593	-837.962962962963
44331.5291743866	0	389.234	-264.785185185185	-839.666666666667
44331.5291744907	0	389.234	-265.8	-841.42962962963
44331.5291746065	0	391.441	-266.481481481482	-843.140740740741
44331.5291747338	0	391.441	-266.681481481482	-844.681481481481
44331.5291748495	0	392.322	-266.57037037037	-846.474074074074
44331.5291749653	0	392.322	-266.288888888889	-848.162962962963
44331.529175081	0	391.929	-266.02962962963	-849.555555555555
44331.5291751968	0	391.929	-265.785185185185	-850.837037037037
44331.5291753125	0	391.425	-265.622222222222	-852.229629629629
44331.5291754282	0	391.425	-265.37037037037	-853.888888888889
44331.5291755324	0	391.01	-265.162962962963	-855.525925925926
44331.5291756597	0	391.01	-265.02962962963	-857.155555555555
44331.5291757755	0	390.669	-264.851851851852	-858.822222222222
44331.5291758796	0	390.669	-264.607407407407	-860.503703703703
44331.5291760069	0	390.247	-264.207407407408	-862.222222222222
44331.5291761111	0	390.247	-263.733333333333	-863.688888888889
44331.5291762269	0	389.373	-263.081481481482	-865.251851851852
44331.5291763542	0	389.373	-262.340740740741	-866.977777777778
44331.5291764699	0	387.98	-261.97037037037	-868.051851851852
44331.5291765741	0	387.98	-261.607407407407	-869.362962962963
44331.5291767014	0	387.247	-261.237037037037	-870.733333333333
44331.5291768171	0	387.247	-260.977777777778	-872.325925925926
44331.5291769329	0	386.617	-260.851851851852	-873.933333333333
44331.5291770486	0	386.617	-260.82962962963	-875.592592592592
44331.5291771528	0	386.469	-260.837037037037	-877.2
44331.5291772685	0	386.469	-260.933333333333	-878.807407407407
44331.5291773958	0	386.573	-261.355555555556	-880.77037037037
44331.5291775	0	386.573	-261.881481481482	-882.244444444444
44331.5291776157	0	387.521	-262.614814814815	-883.933333333333
44331.5291777315	0	387.521	-263.533333333333	-885.703703703703
44331.5291778472	0	389.173	-264.651851851852	-887.651851851852
44331.529177963	0	389.173	-265.881481481482	-889.525925925926
44331.5291780787	0	391.521	-267.185185185185	-891.288888888889
44331.5291781944	0	391.521	-268.874074074074	-893.296296296296
44331.5291783218	0	394.514	-270.807407407408	-895.229629629629
44331.5291784259	0	394.514	-272.740740740741	-897.051851851852
44331.5291785417	0	398.381	-274.888888888889	-898.94074074074
44331.529178669	0	398.381	-277.162962962963	-900.651851851852
44331.5291787731	0	402.803	-279.844444444445	-902.681481481481
44331.5291788889	0	402.803	-282.725925925926	-904.777777777777
44331.5291790046	0	408.366	-285.288888888889	-906.562962962963
44331.5291791204	0	408.366	-287.718518518519	-908.340740740741
44331.5291792361	0	413.359	-289.962962962963	-910.081481481481
44331.5291793519	0	413.359	-292.214814814815	-911.992592592592
44331.5291794792	0	417.855	-294.162962962963	-913.814814814815
44331.5291795833	0	417.855	-295.681481481482	-915.355555555555
44331.5291796991	0	421.322	-297.281481481482	-917.162962962963
44331.5291798148	0	421.322	-298.414814814815	-918.837037037037
44331.5291799306	0	424.055	-299.214814814815	-920.244444444444
44331.5291800463	0	424.055	-299.622222222222	-921.525925925926
44331.529180162	0	425.262	-299.62962962963	-922.481481481481
44331.5291802894	0	425.262	-299.385185185185	-923.148148148148
44331.5291803935	0	425.025	-299.014814814815	-923.762962962963
44331.5291805093	0	425.025	-298.674074074074	-924.2
44331.5291806366	0	424.314	-298.385185185185	-924.614814814815
44331.5291807407	0	424.314	-298.162962962963	-925.029629629629
44331.5291808681	0	423.803	-298.118518518519	-925.407407407407
44331.5291809722	0	423.803	-298.222222222222	-925.814814814814
44331.529181088	0	423.862	-298.459259259259	-926.222222222222
44331.5291812037	0	423.862	-298.792592592593	-926.674074074074
44331.5291813194	0	424.432	-299.118518518519	-927.103703703703
44331.5291814468	0	424.432	-299.207407407408	-927.414814814814
44331.5291815625	0	424.847	-299.148148148148	-927.881481481481
44331.5291816667	0	424.847	-299.044444444445	-928.37037037037
44331.5291817824	0	424.684	-298.925925925926	-928.925925925926
44331.5291818982	0	424.684	-298.859259259259	-929.555555555555
44331.5291820139	0	424.499	-298.8	-930.325925925926
44331.5291821412	0	424.499	-298.837037037037	-931.118518518518
44331.5291822454	0	424.477	-298.918518518519	-931.888888888889
44331.5291823727	0	424.477	-298.918518518519	-932.748148148148
44331.5291824769	0	424.558	-298.837037037037	-933.622222222222
44331.5291826042	0	424.558	-298.762962962963	-934.444444444444
44331.5291827199	0	424.402	-298.688888888889	-935.177777777778
44331.5291828241	0	424.402	-298.614814814815	-936.17037037037
44331.5291829514	0	424.254	-298.592592592593	-937.081481481481
44331.5291830556	0	424.254	-298.474074074074	-938.103703703704
44331.5291831829	0	424.113	-298.274074074074	-939.251851851852
44331.529183287	0	424.113	-298.081481481482	-940.474074074074
44331.5291834028	0	423.72	-298.044444444445	-941.525925925926
44331.5291835185	0	423.72	-297.925925925926	-942.733333333333
44331.5291836343	0	423.564	-297.666666666667	-944.155555555555
44331.5291837616	0	423.564	-297.503703703704	-945.733333333333
44331.5291838657	0	423.142	-297.311111111111	-947.214814814815
44331.5291839815	0	423.142	-297.155555555556	-948.8
44331.5291840972	0	422.794	-296.955555555556	-950.451851851852
44331.529184213	0	422.794	-296.725925925926	-952.237037037037
44331.5291843287	0	422.364	-296.481481481482	-954.155555555556
44331.529184456	0	422.364	-296.318518518519	-956.103703703704
44331.5291845602	0	421.957	-296.074074074074	-958.014814814815
44331.5291846759	0	421.957	-295.925925925926	-959.977777777778
44331.5291847917	0	421.564	-295.859259259259	-962.088888888889
44331.5291849074	0	421.564	-295.837037037037	-964.266666666667
44331.5291850347	0	421.475	-295.866666666667	-966.637037037037
44331.5291851389	0	421.475	-296.014814814815	-969.22962962963
44331.5291852546	0	421.653	-296.259259259259	-971.807407407407
44331.5291853704	0	421.653	-296.488888888889	-974.4
44331.5291854861	0	422.127	-296.822222222222	-977.059259259259
44331.5291856019	0	422.127	-297.281481481482	-979.718518518518
44331.5291857176	0	422.92	-297.681481481482	-982.548148148148
44331.5291858333	0	422.92	-298	-985.688888888889
44331.5291859491	0	423.639	-298.074074074074	-988.125925925926
44331.5291860648	0	423.639	-298.281481481482	-991.185185185185
44331.5291861806	0	423.92	-298.451851851852	-994.118518518518
44331.5291862963	0	423.92	-298.6	-997.37037037037
44331.529186412	0	424.239	-298.851851851852	-999.948148148148
44331.5291865278	0	424.239	-299.303703703704	-1002.87407407407
44331.5291866435	0	424.943	-300.022222222222	-1006.35555555556
44331.5291867593	0	424.943	-300.903703703704	-1009.28888888889
44331.529186875	0	426.543	-301.933333333334	-1012.34814814815
44331.5291869907	0	426.543	-303.4	-1015.57777777778
44331.5291871065	0	429.039	-305.05925925926	-1018.91111111111
44331.5291872222	0	429.039	-306.918518518519	-1022.35555555556
44331.5291873495	0	432.558	-308.703703703704	-1025.75555555556
44331.5291874537	0	432.558	-310.65925925926	-1029.36296296296
44331.5291875694	0	436.299	-312.62962962963	-1033.04444444444
44331.5291876968	0	436.299	-314.355555555556	-1036.72592592593
44331.5291878009	0	439.995	-316.111111111111	-1040.56296296296
44331.5291879167	0	439.995	-317.555555555556	-1044.25925925926
44331.529188044	0	443.195	-318.740740740741	-1047.63703703704
44331.5291881481	0	443.195	-319.896296296297	-1051.11111111111
44331.5291882639	0	445.536	-320.925925925926	-1054.62222222222
44331.5291883796	0	445.536	-322.362962962963	-1058.22962962963
44331.5291884954	0	448.003	-324.051851851852	-1061.68888888889
44331.5291886111	0	448.003	-325.970370370371	-1065.36296296296
44331.5291887269	0	451.61	-327.807407407408	-1068.48888888889
44331.5291888426	0	451.61	-329.918518518519	-1071.81481481482
44331.5291889699	0	455.558	-332	-1075.2
44331.5291890741	0	455.558	-333.903703703704	-1078.31851851852
44331.5291891898	0	459.543	-336.170370370371	-1081.97777777778
44331.5291893056	0	459.543	-338.022222222222	-1084.91851851852
44331.5291894213	0	463.662	-340.007407407408	-1088.28888888889
44331.529189537	0	463.662	-341.925925925926	-1091.6
44331.5291896644	0	467.566	-344.014814814815	-1094.9037037037
44331.5291897685	0	467.566	-346.355555555556	-1098.44444444444
44331.5291898843	0	471.996	-348.148148148148	-1100.91111111111
44331.5291900116	0	471.996	-349.674074074074	-1102.77777777778
44331.5291901157	0	475.315	-352.170370370371	-1105.74074074074
44331.5291902315	0	475.315	-354.725925925926	-1108.63703703704
44331.5291903588	0	480.367	-357.066666666667	-1111.4
44331.529190463	0	480.367	-359.288888888889	-1114
44331.5291905787	0	484.93	-361.451851851852	-1116.54814814815
44331.5291906944	0	484.93	-363.755555555556	-1119.13333333333
44331.5291908102	0	489.397	-366.074074074074	-1121.7037037037
44331.5291909259	0	489.397	-368.096296296297	-1124.08148148148
44331.5291910532	0	493.738	-370.355555555556	-1126.74074074074
44331.5291911574	0	493.738	-372.518518518519	-1129.68888888889
44331.5291912847	0	498.16	-374.2	-1132.1037037037
44331.5291913889	0	498.16	-376	-1134.85185185185
44331.5291915046	0	501.641	-377.666666666667	-1137.5037037037
44331.5291916204	0	501.641	-379.088888888889	-1139.88148148148
44331.5291917361	0	504.73	-380.481481481482	-1142.27407407407
44331.5291918518	0	504.73	-381.8	-1144.7037037037
44331.5291919676	0	507.441	-383.02962962963	-1147.13333333333
44331.5291920833	0	507.441	-384.296296296297	-1149.4
44331.5291921991	0	509.937	-385.674074074074	-1151.33333333333
44331.5291923148	0	509.937	-387.348148148148	-1153.3037037037
44331.5291924306	0	512.989	-388.874074074074	-1154.99259259259
44331.5291925463	0	512.989	-390.614814814815	-1156.77037037037
44331.529192662	0	516.256	-392.422222222223	-1158.56296296296
44331.5291927778	0	516.256	-394.177777777778	-1160.18518518519
44331.5291928935	0	519.819	-395.948148148149	-1161.88888888889
44331.5291930208	0	519.819	-397.814814814815	-1163.6962962963
44331.529193125	0	523.456	-399.644444444445	-1165.45185185185
44331.5291932407	0	523.456	-401.688888888889	-1167.36296296296
44331.5291933565	0	527.33	-403.355555555556	-1168.97777777778
44331.5291934722	0	527.33	-405.185185185186	-1170.77777777778
44331.529193588	0	530.826	-406.911111111111	-1172.39259259259
44331.5291937037	0	530.826	-408.548148148148	-1173.94814814815
44331.5291938194	0	534.189	-410.177777777778	-1175.47407407407
44331.5291939352	0	534.189	-411.6	-1176.92592592593
44331.5291940509	0	537.241	-412.933333333334	-1178.2
44331.5291941667	0	537.241	-414.362962962963	-1179.55555555556
44331.5291942824	0	540.004	-415.637037037037	-1180.83703703704
44331.5291943982	0	540.004	-416.770370370371	-1182.05925925926
44331.5291945139	0	542.411	-417.718518518519	-1183.33333333333
44331.5291946296	0	542.411	-418.577777777778	-1184.66666666667
44331.5291947454	0	544.218	-419.385185185185	-1186.03703703704
44331.5291948611	0	544.218	-420.111111111111	-1187.27407407407
44331.5291949769	0	545.751	-420.570370370371	-1188.42222222222
44331.5291950926	0	545.751	-420.807407407408	-1189.42222222222
44331.5291952083	0	546.447	-420.985185185186	-1190.3037037037
44331.5291953241	0	546.447	-421.237037037037	-1191.13333333333
44331.5291954398	0	546.877	-421.414814814815	-1191.72592592593
44331.5291955556	0	546.877	-421.740740740741	-1192.43703703704
44331.5291956713	0	547.381	-422.207407407408	-1193.13333333333
44331.529195787	0	547.381	-422.82962962963	-1193.88148148148
44331.5291959028	0	548.47	-423.570370370371	-1194.71851851852
44331.5291960185	0	548.47	-424.407407407408	-1195.54074074074
44331.5291961343	0	550.048	-425.125925925926	-1196.28888888889
44331.52919625	0	550.048	-425.748148148148	-1197.05185185185
44331.5291963657	0	551.389	-426.244444444445	-1197.84444444445
44331.5291964815	0	551.389	-426.562962962963	-1198.62962962963
44331.5291965972	0	552.204	-426.622222222223	-1199.46666666667
44331.529196713	0	552.204	-426.533333333334	-1199.91851851852
44331.5291968287	0	552.174	-426.340740740741	-1200.4962962963
44331.5291969444	0	552.174	-426.251851851852	-1200.91851851852
44331.5291970602	0	551.893	-426.214814814815	-1201.56296296296
44331.5291971759	0	551.893	-426.177777777778	-1202.22222222222
44331.5291972917	0	551.819	-426.244444444445	-1202.78518518519
44331.5291974074	0	551.819	-426.385185185186	-1203.31851851852
44331.5291975231	0	552.026	-426.585185185186	-1204.08148148148
44331.5291976389	0	552.026	-426.740740740741	-1204.97777777778
44331.5291977546	0	552.382	-426.911111111112	-1205.85185185185
44331.5291978704	0	552.382	-427.155555555556	-1206.66666666667
44331.5291979861	0	552.797	-427.503703703704	-1207.62222222222
44331.5291981019	0	552.797	-427.970370370371	-1208.82962962963
44331.5291982176	0	553.612	-428.362962962963	-1209.80740740741
44331.5291983333	0	553.612	-428.711111111112	-1211.05925925926
44331.5291984491	0	554.353	-428.866666666667	-1212.32592592593
44331.5291985648	0	554.353	-428.962962962963	-1213.77777777778
44331.5291986806	0	554.605	-429.05925925926	-1215.38518518519
44331.5291987963	0	554.605	-429.05925925926	-1215.38518518519
44331.5291989236	0	554.701	-429.111111111112	-1217.21481481482
44331.5291990278	0	554.701	-429.014814814815	-1220.61481481482
44331.5291991435	0	554.657	-428.777777777778	-1222.28148148148
44331.5291992593	0	554.657	-428.474074074074	-1224.04444444445
44331.529199375	0	554.116	-428.274074074074	-1225.91111111111
44331.5291994907	0	554.116	-428.148148148149	-1227.85925925926
44331.5291996065	0	553.79	-428.103703703704	-1229.88888888889
44331.5291997222	0	553.79	-428.066666666667	-1231.9037037037
44331.5291998495	0	553.709	-428.177777777778	-1233.8962962963
44331.5291999537	0	553.709	-428.318518518519	-1235.87407407408
44331.5292000694	0	553.961	-428.370370370371	-1238
44331.5292001852	0	553.961	-428.644444444445	-1240.52592592593
44331.5292003009	0	554.287	-429.02962962963	-1242.75555555556
44331.5292004167	0	554.287	-429.644444444445	-1245.2962962963
44331.5292005324	0	555.287	-430.274074074074	-1247.6
44331.5292006481	0	555.287	-431.237037037037	-1250.26666666667
44331.5292007639	0	556.88	-432.281481481482	-1252.79259259259
44331.5292008796	0	556.88	-433.348148148149	-1255.37777777778
44331.5292009954	0	558.991	-434.362962962963	-1258.02962962963
44331.5292011111	0	558.991	-435.192592592593	-1260.42962962963
44331.5292012269	0	560.835	-436.170370370371	-1262.85925925926
44331.5292013426	0	560.835	-437.244444444445	-1265.35555555556
44331.5292014583	0	562.887	-438.577777777778	-1267.95555555556
44331.5292015741	0	562.887	-440.125925925926	-1270.64444444445
44331.5292016898	0	565.768	-441.844444444445	-1273.34814814815
44331.5292018056	0	565.768	-443.822222222223	-1276.14074074074
44331.5292019213	0	569.464	-445.940740740741	-1279.11111111111
44331.529202037	0	569.464	-448.496296296297	-1282.35555555556
44331.5292021528	0	574.138	-450.562962962963	-1285.01481481482
44331.5292022685	0	574.138	-452.837037037037	-1287.88888888889
44331.5292023843	0	578.479	-455.007407407408	-1291.00740740741
44331.5292025	0	578.479	-456.911111111111	-1294.24444444445
44331.5292026157	0	582.553	-458.577777777778	-1297.51111111111
44331.5292027315	0	582.553	-459.525925925926	-1300.4
44331.5292028472	0	585.168	-459.755555555556	-1303.12592592593
44331.529202963	0	585.168	-459.622222222223	-1306.05925925926
44331.5292030787	0	585.264	-459.148148148148	-1308.34814814815
44331.5292031944	0	585.264	-458.570370370371	-1310.7037037037
44331.5292033102	0	584.212	-457.925925925926	-1313.1037037037
44331.5292034259	0	584.212	-457.4	-1315.76296296296
44331.5292035417	0	583.042	-456.948148148148	-1318.12592592593
44331.5292036574	0	583.042	-456.570370370371	-1320.74074074074
44331.5292037731	0	582.212	-456.318518518519	-1323.37777777778
44331.5292038889	0	582.212	-456.2	-1326.02222222222
44331.5292040046	0	581.842	-456.081481481482	-1328.5037037037
44331.5292041319	0	581.842	-456.022222222223	-1330.94814814815
44331.5292042361	0	581.664	-456.022222222223	-1333.44444444445
44331.5292043518	0	581.664	-456.148148148148	-1335.87407407408
44331.5292044676	0	581.79	-456.444444444445	-1338.42962962963
44331.5292045833	0	581.79	-457	-1340.96296296296
44331.5292046991	0	582.642	-457.703703703704	-1343.3037037037
44331.5292048148	0	582.642	-458.703703703704	-1345.7037037037
44331.5292049306	0	584.346	-459.792592592593	-1348.06666666667
44331.5292050463	0	584.346	-460.874074074074	-1350.25925925926
44331.529205162	0	586.516	-461.918518518519	-1352.48888888889
44331.5292052778	0	586.516	-463.207407407408	-1354.86666666667
44331.5292053935	0	588.849	-464.177777777778	-1356.65925925926
44331.5292055093	0	588.849	-465.22962962963	-1358.65185185185
44331.529205625	0	590.871	-466.274074074074	-1360.59259259259
44331.5292057407	0	590.871	-467.377777777778	-1362.51851851852
44331.5292058565	0	593.019	-468.696296296297	-1364.67407407408
44331.5292059722	0	593.019	-469.837037037037	-1366.55555555556
44331.529206088	0	595.478	-471.02962962963	-1368.34074074074
44331.5292062037	0	595.478	-472.496296296297	-1370.32592592593
44331.5292063194	0	598.137	-474.051851851852	-1372.20740740741
44331.5292064352	0	598.137	-476.02962962963	-1374.2
44331.5292065509	0	601.67	-477.696296296297	-1375.71111111111
44331.5292066667	0	601.67	-479.622222222222	-1377.34814814815
44331.5292067824	0	605.263	-481.585185185185	-1378.95555555556
44331.5292068982	0	605.263	-483.62962962963	-1380.57777777778
44331.5292070139	0	609.27	-485.696296296297	-1382.11111111111
44331.5292071296	0	609.27	-487.85925925926	-1383.72592592593
44331.5292072454	0	613.5	-489.385185185185	-1384.9037037037
44331.5292073611	0	613.5	-490.918518518519	-1386.18518518519
44331.5292074769	0	616.559	-492.207407407408	-1387.5037037037
44331.5292075926	0	616.559	-493.037037037037	-1388.56296296296
44331.5292077083	0	618.678	-493.614814814815	-1389.42962962963
44331.5292078241	0	618.678	-494.014814814815	-1390.17037037037
44331.5292079398	0	619.656	-494.311111111111	-1390.6962962963
44331.5292080556	0	619.656	-494.525925925926	-1391.02222222222
44331.5292081713	0	620.167	-494.777777777778	-1391.33333333333
44331.529208287	0	620.167	-494.985185185185	-1391.51851851852
44331.5292084028	0	620.626	-495.288888888889	-1391.67407407407
44331.5292085185	0	620.626	-495.651851851852	-1391.72592592593
44331.5292086343	0	621.293	-496.05925925926	-1391.72592592593
44331.52920875	0	621.293	-496.451851851852	-1391.66666666667
44331.5292088657	0	622.093	-496.82962962963	-1391.55555555556
44331.5292089815	0	622.093	-497.325925925926	-1391.28888888889
44331.5292090972	0	622.967	-497.933333333334	-1390.95555555556
44331.529209213	0	622.967	-498.42962962963	-1390.62962962963
44331.5292093287	0	624.071	-498.622222222222	-1390.38518518519
44331.5292094444	0	624.071	-498.644444444445	-1390.21481481482
44331.5292095602	0	624.286	-498.592592592593	-1390.02222222222
44331.5292096759	0	624.286	-498.4	-1389.75555555556
44331.5292097917	0	624.042	-498.333333333334	-1389.45185185185
44331.5292099074	0	624.042	-498.503703703704	-1388.97037037037
44331.5292100231	0	624.146	-498.918518518519	-1388.52592592593
44331.5292101389	0	624.146	-499.674074074074	-1387.95555555556
44331.5292102546	0	625.316	-500.607407407408	-1387.35555555556
44331.5292103704	0	625.316	-501.770370370371	-1386.62222222222
44331.5292104861	0	627.412	-503.081481481482	-1385.8
44331.5292106019	0	627.412	-504.414814814815	-1384.94074074074
44331.5292107176	0	630.056	-505.688888888889	-1383.99259259259
44331.5292108333	0	630.056	-506.933333333334	-1383.00740740741
44331.5292109491	0	632.575	-508.251851851852	-1382.05185185185
44331.5292110648	0	632.575	-509.777777777778	-1380.95555555556
44331.5292111806	0	635.419	-511.22962962963	-1380.03703703704
44331.5292112963	0	635.419	-512.911111111112	-1379.03703703704
44331.529211412	0	638.552	-514.651851851852	-1378.00740740741
44331.5292115278	0	638.552	-516.244444444445	-1377.07407407407
44331.5292116435	0	641.885	-517.992592592593	-1376.05925925926
44331.5292117593	0	641.885	-519.866666666667	-1375.01481481482
44331.529211875	0	645.507	-521.874074074075	-1374.01481481482
44331.5292119907	0	645.507	-523.933333333334	-1372.97777777778
44331.5292121065	0	649.574	-526.081481481482	-1371.91111111111
44331.5292122222	0	649.574	-528.688888888889	-1370.67407407407
44331.529212338	0	654.33	-530.733333333334	-1369.65925925926
44331.5292124537	0	654.33	-532.888888888889	-1368.54814814815
44331.5292125694	0	658.53	-534.800000000001	-1367.48888888889
44331.5292126852	0	658.53	-536.614814814815	-1366.54814814815
44331.5292128009	0	662.256	-538.170370370371	-1365.67407407407
44331.5292129167	0	662.256	-539.503703703704	-1364.92592592593
44331.5292130324	0	665.145	-540.777777777778	-1364.20740740741
44331.5292131481	0	665.145	-541.68888888889	-1363.47407407407
44331.5292132639	0	667.33	-542.385185185186	-1362.68888888889
44331.5292133796	0	667.33	-542.888888888889	-1361.96296296296
44331.5292134954	0	668.53	-543.318518518519	-1361.28148148148
44331.5292136111	0	668.53	-543.762962962964	-1360.77777777778
44331.5292137269	0	669.404	-544.118518518519	-1360.51111111111
44331.5292138426	0	669.404	-544.414814814815	-1360.34814814815
44331.5292139583	0	670.056	-544.62962962963	-1360.3037037037
44331.5292140741	0	670.056	-544.814814814815	-1360.37037037037
44331.5292141898	0	670.456	-544.955555555556	-1360.47407407408
44331.5292143056	0	670.456	-545.133333333334	-1360.6962962963
44331.5292144213	0	670.775	-545.362962962964	-1361.05925925926
44331.529214537	0	670.775	-545.62962962963	-1361.51111111111
44331.5292146528	0	671.271	-545.792592592593	-1361.91111111111
44331.5292147685	0	671.271	-546.037037037038	-1362.31111111111
44331.5292148843	0	671.678	-546.451851851852	-1362.84444444445
44331.529215	0	671.678	-546.918518518519	-1363.42222222222
44331.5292151157	0	672.559	-547.577777777778	-1364.14814814815
44331.5292152315	0	672.559	-548.222222222223	-1364.82222222222
44331.5292153472	0	673.863	-549.081481481482	-1365.77777777778
44331.529215463	0	673.863	-549.792592592593	-1366.5037037037
44331.5292155787	0	675.433	-550.800000000001	-1367.56296296296
44331.5292156944	0	675.433	-551.518518518519	-1368.59259259259
44331.5292158102	0	677.159	-552.266666666667	-1369.75555555556
44331.5292159259	0	677.159	-552.918518518519	-1370.96296296296
44331.5292160417	0	678.559	-553.62962962963	-1372.20740740741
44331.5292161574	0	678.559	-554.362962962963	-1373.46666666667
44331.5292162731	0	680.003	-555.585185185186	-1374.94814814815
44331.5292163889	0	680.003	-556.703703703704	-1376.12592592593
44331.5292165046	0	682.344	-558.081481481482	-1377.32592592593
44331.5292166204	0	682.344	-559.740740740741	-1378.58518518519
44331.5292167361	0	685.381	-561.45925925926	-1379.91851851852
44331.5292168519	0	685.381	-563.355555555556	-1381.31111111111
44331.5292169676	0	688.996	-565.125925925926	-1382.62962962963
44331.5292170833	0	688.996	-567.222222222223	-1384.16296296296
44331.5292171991	0	692.863	-569	-1385.52592592593
44331.5292173148	0	692.863	-570.792592592593	-1386.83703703704
44331.5292174306	0	696.433	-572.622222222223	-1388.25185185185
44331.5292175463	0	696.433	-574.370370370371	-1389.6
44331.529217662	0	700.011	-575.962962962963	-1390.84444444445
44331.5292177778	0	700.011	-577.814814814815	-1392.2962962963
44331.5292178935	0	703.455	-579.274074074075	-1393.46666666667
44331.5292180093	0	703.455	-581.014814814815	-1394.91111111111
44331.529218125	0	706.655	-582.525925925926	-1396.16296296296
44331.5292182407	0	706.655	-584.2	-1397.60740740741
44331.5292183565	0	709.84	-586.044444444445	-1399.11851851852
44331.5292184722	0	709.84	-587.748148148149	-1400.57777777778
44331.529218588	0	713.388	-589.511111111112	-1402.13333333333
44331.5292187037	0	713.388	-591.081481481482	-1403.57037037037
44331.5292188194	0	716.721	-592.577777777778	-1404.9037037037
44331.5292189352	0	716.721	-593.785185185186	-1406.2
44331.5292190509	0	719.425	-594.792592592593	-1407.5037037037
44331.5292191667	0	719.425	-595.644444444445	-1408.81481481482
44331.5292192824	0	721.284	-596.325925925926	-1410.01481481482
44331.5292193982	0	721.284	-596.955555555556	-1411.17777777778
44331.5292195139	0	722.595	-597.696296296297	-1412.28888888889
44331.5292196296	0	722.595	-598.614814814815	-1413.37037037037
44331.5292197454	0	724.254	-599.725925925927	-1414.54814814815
44331.5292198611	0	724.254	-601.051851851852	-1415.67407407407
44331.5292199769	0	726.691	-602.592592592593	-1416.71111111111
44331.5292200926	0	726.691	-604.674074074075	-1417.91111111111
44331.5292202083	0	730.313	-606.718518518519	-1418.94814814815
44331.5292203241	0	730.313	-609.155555555556	-1420.25925925926
44331.5292204398	0	734.794	-611.511111111112	-1421.52592592593
44331.5292205556	0	734.794	-614.096296296297	-1422.88888888889
44331.5292206713	0	739.735	-616.755555555556	-1424.35555555556
44331.529220787	0	739.735	-619.437037037038	-1425.67407407407
44331.5292209028	0	745.076	-622.303703703704	-1426.99259259259
44331.5292210185	0	745.076	-624.896296296297	-1428.15555555556
44331.5292211343	0	750.535	-627.540740740741	-1429.45185185185
44331.52922125	0	750.535	-630.362962962963	-1430.88148148148
44331.5292213657	0	756.002	-632.6	-1432.04444444444
44331.5292214815	0	756.002	-635.451851851852	-1433.45925925926
44331.5292215972	0	761.091	-637.533333333334	-1434.46666666667
44331.529221713	0	761.091	-640.037037037037	-1435.68148148148
44331.5292218287	0	765.676	-642.711111111111	-1437.08148148148
44331.529221956	0	765.676	-644.511111111111	-1438.17777777778
44331.5292220602	0	770.15	-646.392592592593	-1439.35555555556
44331.5292221759	0	770.15	-647.866666666667	-1440.45925925926
44331.5292222917	0	773.506	-648.82962962963	-1441.4
44331.5292224074	0	773.506	-649.325925925926	-1442.45925925926
44331.5292225231	0	774.965	-649.377777777778	-1443.34814814815
44331.5292226389	0	774.965	-649.318518518519	-1444.34074074074
44331.5292227546	0	774.958	-649.214814814815	-1445.26666666667
44331.5292228704	0	774.958	-649.22962962963	-1446.22962962963
44331.5292229861	0	774.869	-649.674074074075	-1447.14814814815
44331.5292231019	0	774.869	-650.311111111112	-1448
44331.5292232176	0	775.95	-651.25925925926	-1448.96296296296
44331.5292233333	0	775.95	-652.296296296297	-1449.93333333333
44331.5292234491	0	777.935	-653.4	-1450.97037037037
44331.5292235648	0	777.935	-654.362962962963	-1451.91851851852
44331.5292236806	0	780.002	-655.266666666667	-1452.96296296296
44331.5292237963	0	780.002	-656.170370370371	-1454.11111111111
44331.529223912	0	781.809	-657.044444444445	-1455.37037037037
44331.5292240278	0	781.809	-657.866666666667	-1456.5037037037
44331.5292241435	0	783.505	-658.674074074075	-1457.6
44331.5292242593	0	783.505	-659.718518518519	-1458.93333333333
44331.529224375	0	785.357	-660.644444444445	-1460.21481481482
44331.5292244907	0	785.357	-661.540740740741	-1461.54074074074
44331.5292246065	0	787.179	-662.311111111112	-1462.87407407407
44331.5292247222	0	787.179	-662.911111111112	-1464.20740740741
44331.529224838	0	788.549	-663.274074074075	-1465.62222222222
44331.5292249537	0	788.549	-663.496296296297	-1466.98518518519
44331.5292250694	0	789.134	-663.488888888889	-1468.53333333333
44331.5292251852	0	789.134	-663.444444444445	-1470.01481481482
44331.5292253009	0	789.082	-663.355555555556	-1471.42222222222
44331.5292254167	0	789.082	-663.207407407408	-1472.7037037037
44331.5292255324	0	788.845	-662.933333333334	-1474.66666666667
44331.5292256481	0	788.845	-662.644444444445	-1476.59259259259
44331.5292257639	0	788.282	-662.42962962963	-1478.64444444444
44331.5292258796	0	788.282	-662.296296296297	-1480.95555555556
44331.5292259954	0	787.934	-662.274074074075	-1482.98518518519
44331.5292261111	0	787.934	-662.325925925927	-1485.3037037037
44331.5292262268	0	787.964	-662.540740740741	-1487.6962962963
44331.5292263426	0	787.964	-663.037037037038	-1490
44331.5292264583	0	788.675	-663.503703703704	-1492.0962962963
44331.5292265741	0	788.675	-664.200000000001	-1494.36296296296
44331.5292266898	0	789.838	-665.02962962963	-1496.73333333333
44331.5292268056	0	789.838	-666.051851851852	-1498.82962962963
44331.5292269213	0	791.69	-667.585185185186	-1501.4962962963
44331.529227037	0	791.69	-669.02962962963	-1503.81481481481
44331.5292271528	0	794.668	-670.600000000001	-1505.94074074074
44331.5292272685	0	794.668	-672.518518518519	-1508.25925925926
44331.5292273843	0	798.157	-674.748148148149	-1510.71111111111
44331.5292275	0	798.157	-676.985185185186	-1513.14814814815
44331.5292276157	0	802.624	-679.496296296297	-1515.94814814815
44331.5292277315	0	802.624	-681.807407407408	-1518.48888888889
44331.5292278472	0	807.446	-684.148148148149	-1521.36296296296
44331.529227963	0	807.446	-685.970370370371	-1524.11851851852
44331.5292280787	0	811.609	-687.733333333334	-1527.31111111111
44331.5292281944	0	811.609	-689.066666666667	-1530.20740740741
44331.5292283102	0	814.705	-690.044444444445	-1533.19259259259
44331.5292284259	0	814.705	-690.644444444445	-1536.08148148148
44331.5292285417	0	816.283	-691.214814814815	-1539.05925925926
44331.5292286574	0	816.283	-691.977777777778	-1542.17037037037
44331.5292287732	0	817.616	-692.822222222223	-1545.24444444444
44331.5292288889	0	817.616	-693.807407407408	-1548.25925925926
44331.5292290046	0	819.446	-694.555555555556	-1551.18518518518
44331.5292291204	0	819.446	-695.074074074075	-1554.35555555556
44331.5292292361	0	820.713	-695.451851851852	-1557.34814814815
44331.5292293519	0	820.713	-695.666666666667	-1560.64444444444
44331.5292294676	0	821.306	-695.681481481482	-1563.22222222222
44331.5292295833	0	821.306	-695.681481481482	-1566.41481481481
44331.5292296991	0	821.321	-695.703703703704	-1568.97037037037
44331.5292298148	0	821.321	-695.844444444445	-1572.11111111111
44331.5292299306	0	821.484	-696.192592592593	-1574.66666666667
44331.5292300463	0	821.484	-697.155555555556	-1577.61481481481
44331.529230162	0	822.795	-698.244444444445	-1580.08148148148
44331.5292302778	0	822.795	-699.851851851852	-1582.95555555556
44331.5292303935	0	825.491	-701.896296296297	-1585.9037037037
44331.5292305093	0	825.491	-704.207407407408	-1588.97777777778
44331.529230625	0	829.847	-706.222222222223	-1591.47407407407
44331.5292307407	0	829.847	-708.696296296297	-1594.12592592593
44331.5292308565	0	834.336	-711.592592592593	-1597
44331.5292309722	0	834.336	-714.82962962963	-1599.91111111111
44331.529231088	0	840.469	-717.392592592593	-1602.17037037037
44331.5292312037	0	840.469	-720.244444444445	-1604.66666666667
44331.5292313194	0	845.884	-723.82962962963	-1607.60740740741
44331.5292314352	0	845.884	-727.444444444445	-1610.66666666667
44331.5292315509	0	853.084	-730.762962962964	-1613.47407407407
44331.5292316667	0	853.084	-733.985185185186	-1616.41481481482
44331.5292317824	0	859.625	-736.525925925927	-1618.74814814815
44331.5292318981	0	859.625	-739.311111111112	-1621.44444444445
44331.5292320139	0	864.951	-742.044444444445	-1624.2
44331.5292321296	0	864.951	-744.540740740742	-1626.71851851852
44331.5292322454	0	870.181	-747.000000000001	-1629.22962962963
44331.5292323611	0	870.181	-749.303703703705	-1631.77777777778
44331.5292324769	0	874.944	-751.65925925926	-1634.2962962963
44331.5292325926	0	874.944	-753.807407407408	-1636.52592592593
44331.5292327083	0	879.448	-756.022222222223	-1638.78518518519
44331.5292328241	0	879.448	-758.311111111112	-1641.02962962963
44331.5292329398	0	883.952	-760.666666666668	-1643.32592592593
44331.5292330556	0	883.952	-763.281481481482	-1646.01481481482
44331.5292331713	0	888.922	-765.222222222223	-1648.02222222222
44331.529233287	0	888.922	-767.600000000001	-1650.2962962963
44331.5292334028	0	893.241	-770.170370370371	-1652.42222222222
44331.5292335185	0	893.241	-773.281481481482	-1654.82222222222
44331.5292336343	0	898.922	-775.703703703704	-1656.74814814815
44331.52923375	0	898.922	-778.333333333334	-1658.99259259259
44331.5292338657	0	903.974	-780.970370370371	-1661.39259259259
44331.5292339815	0	903.974	-783.281481481482	-1663.74074074074
44331.5292340972	0	908.922	-785.037037037038	-1665.71851851852
44331.529234213	0	908.922	-786.755555555557	-1668.05185185185
44331.5292343287	0	912.396	-787.903703703705	-1670.15555555556
44331.5292344444	0	912.396	-788.525925925927	-1672.14814814815
44331.5292345602	0	914.166	-788.644444444445	-1674.02222222222
44331.5292346759	0	914.166	-788.414814814816	-1675.65185185185
44331.5292347917	0	914.055	-787.896296296297	-1676.94074074074
44331.5292349074	0	914.055	-787.362962962964	-1678.02222222222
44331.5292350231	0	913.003	-786.903703703705	-1678.88148148148
44331.5292351389	0	913.003	-786.444444444445	-1679.80740740741
44331.5292352546	0	912.084	-786.222222222223	-1680.45185185185
44331.5292353704	0	912.084	-786.014814814816	-1681.02222222222
44331.5292354861	0	911.654	-785.829629629631	-1681.51111111111
44331.5292356019	0	911.654	-785.622222222223	-1681.88888888889
44331.5292357176	0	911.261	-785.540740740742	-1682.06666666667
44331.5292358333	0	911.261	-785.511111111112	-1682.11851851852
44331.5292359491	0	911.15	-785.511111111112	-1682.1037037037
44331.5292360648	0	911.15	-785.511111111112	-1682.05925925926
44331.5292361806	0	911.15	-785.533333333334	-1681.97777777778
44331.5292362963	0	911.172	-785.577777777779	-1681.88148148148
44331.529236412	0	911.172	-785.622222222223	-1681.77037037037
44331.5292365278	0	911.261	-785.65925925926	-1681.56296296296
44331.5292366435	0	911.261	-785.703703703705	-1681.31851851852
44331.5292367593	0	911.342	-785.71851851852	-1681.01481481482
44331.529236875	0	911.342	-785.740740740742	-1680.65925925926
44331.5292369907	0	911.379	-785.777777777779	-1680.27407407407
44331.5292371065	0	911.379	-785.829629629631	-1679.87407407407
44331.5292372222	0	911.468	-785.859259259261	-1679.47407407407
44331.529237338	0	911.468	-785.859259259261	-1679.14814814815
44331.5292374537	0	911.498	-785.829629629631	-1678.92592592593
44331.5292375694	0	911.498	-785.807407407409	-1678.65185185185
44331.5292376852	0	911.446	-785.762962962964	-1678.37037037037
44331.5292378009	0	911.446	-785.711111111112	-1678.12592592593
44331.5292379167	0	911.35	-785.629629629631	-1677.92592592593
44331.5292380324	0	911.35	-785.570370370372	-1677.72592592593
44331.5292381481	0	911.209	-785.481481481483	-1677.53333333333
44331.5292382639	0	911.209	-785.355555555557	-1677.3037037037
44331.5292383796	0	910.994	-785.200000000001	-1677.0962962963
44331.5292384954	0	910.994	-785.111111111112	-1676.97777777778
44331.5292386111	0	910.75	-785.007407407409	-1676.82962962963
44331.5292387268	0	910.75	-784.948148148149	-1676.7037037037
44331.5292388426	0	910.587	-784.881481481483	-1676.59259259259
44331.5292389583	0	910.587	-784.814814814816	-1676.47407407407
44331.5292390741	0	910.454	-784.770370370371	-1676.39259259259
44331.5292391898	0	910.454	-784.770370370371	-1676.34074074074
44331.5292393056	0	910.41	-784.770370370371	-1676.3037037037
44331.5292394213	0	910.41	-784.755555555557	-1676.2962962963
44331.529239537	0	910.395	-784.68888888889	-1676.31851851852
44331.5292396528	0	910.395	-784.51851851852	-1676.4
44331.5292397685	0	910.158	-784.296296296297	-1676.4962962963
44331.5292398843	0	910.158	-784.029629629631	-1676.62222222222
44331.52924	0	909.669	-783.696296296297	-1676.78518518519
44331.5292401157	0	909.669	-783.422222222223	-1676.97777777778
44331.5292402315	0	909.062	-783.266666666668	-1677.2
44331.5292403472	0	909.062	-783.177777777779	-1677.44444444444
44331.529240463	0	908.818	-783.200000000001	-1677.73333333333
44331.5292405787	0	908.818	-783.355555555557	-1678.02962962963
44331.5292406944	0	908.996	-783.548148148149	-1678.33333333333
44331.5292408102	0	908.996	-783.762962962964	-1678.72592592593
44331.5292409259	0	909.403	-783.91851851852	-1679.05185185185
44331.5292410417	0	909.403	-783.992592592594	-1679.41481481481
44331.5292411574	0	909.633	-784.074074074075	-1679.77037037037
44331.5292412732	0	909.633	-784.111111111112	-1680.2962962963
44331.5292413889	0	909.752	-784.111111111112	-1680.78518518519
44331.5292415046	0	909.752	-784.111111111112	-1681.3037037037
44331.5292416204	0	909.752	-784.125925925927	-1681.8
44331.5292417361	0	909.767	-784.222222222223	-1682.28148148148
44331.5292418519	0	909.767	-784.437037037038	-1682.79259259259
44331.5292419676	0	910.078	-784.792592592594	-1683.34814814815
44331.5292420833	0	910.078	-785.296296296297	-1683.85185185185
44331.5292421991	0	910.937	-786.007407407408	-1684.37037037037
44331.5292423148	0	910.937	-786.777777777779	-1684.81481481481
44331.5292424306	0	912.418	-787.474074074075	-1685.2
44331.5292425463	0	912.418	-788.185185185186	-1685.58518518519
44331.529242662	0	913.825000000001	-789.214814814816	-1686.05185185185
44331.5292427778	0	913.825000000001	-790.251851851853	-1686.54074074074
44331.5292428935	0	915.892000000001	-791.525925925927	-1687.15555555556
44331.5292430093	0	915.892000000001	-792.829629629631	-1687.71111111111
44331.529243125	0	918.47	-794.311111111112	-1688.39259259259
44331.5292432407	0	918.47	-795.681481481482	-1689.02222222222
44331.5292433565	0	921.322	-797.11851851852	-1689.7037037037
44331.5292434722	0	921.322	-798.296296296297	-1690.34814814815
44331.529243588	0	923.937	-799.51851851852	-1690.93333333333
44331.5292437037	0	923.937	-800.874074074075	-1691.5037037037
44331.5292438194	0	926.515	-802.400000000001	-1692.20740740741
44331.5292439352	0	926.515	-803.874074074075	-1693.02222222222
44331.5292440509	0	929.515	-805.385185185186	-1693.88148148148
44331.5292441667	0	929.515	-806.585185185186	-1694.59259259259
44331.5292442824	0	932.226	-808.081481481483	-1695.44444444444
44331.5292443981	0	932.226	-809.644444444446	-1696.3037037037
44331.5292445139	0	935.285	-811.029629629631	-1697.12592592593
44331.5292446296	0	935.285	-812.585185185186	-1698.08148148148
44331.5292447454	0	938.226	-814.229629629631	-1698.96296296296
44331.5292448611	0	938.226	-815.844444444445	-1699.80740740741
44331.5292449769	0	941.485	-817.666666666668	-1700.78518518519
44331.5292450926	0	941.485	-819.325925925927	-1701.72592592593
44331.5292452083	0	944.966	-821.162962962964	-1702.67407407407
44331.5292453241	0	944.966	-823.266666666668	-1703.51111111111
44331.5292454398	0	948.907	-825.08888888889	-1704.18518518519
44331.5292455556	0	948.907	-827.177777777779	-1704.77777777778
44331.5292456713	0	952.818	-829.140740740742	-1705.4
44331.529245787	0	952.818	-830.718518518519	-1705.91851851852
44331.5292459028	0	956.359	-832.703703703704	-1706.77037037037
44331.5292460185	0	956.359	-834.903703703705	-1707.62222222222
44331.5292461343	0	960.544	-836.896296296297	-1708.58518518519
44331.52924625	0	960.544	-839.170370370371	-1709.68148148148
44331.5292463657	0	964.811	-841.466666666667	-1710.85185185185
44331.5292464815	0	964.811	-843.696296296297	-1712.01481481482
44331.5292465972	0	969.337	-846.000000000001	-1713.27407407407
44331.529246713	0	969.337	-848.340740740742	-1714.48148148148
44331.5292468287	0	973.981	-850.681481481482	-1715.61481481482
44331.5292469444	0	973.981	-853.111111111112	-1716.68888888889
44331.5292470602	0	978.751	-855.48888888889	-1717.8962962963
44331.5292471759	0	978.751	-857.925925925927	-1719.02222222222
44331.5292472917	0	983.566	-860.48888888889	-1720.21481481482
44331.5292474074	0	983.566	-862.562962962964	-1721.18518518519
44331.5292475231	0	988.203	-864.592592592593	-1722.17037037037
44331.5292476389	0	988.203	-867.051851851853	-1723.34814814815
44331.5292477546	0	992.692	-869.570370370371	-1724.58518518519
44331.5292478704	0	992.692	-871.85925925926	-1725.71111111111
44331.5292479861	0	997.499	-873.896296296297	-1726.65185185185
44331.5292481019	0	997.499	-876.162962962964	-1727.74814814815
44331.5292482176	0	1001.803	-878.266666666667	-1728.94074074074
44331.5292483333	0	1001.803	-880.392592592593	-1730.05925925926
44331.5292484491	0	1006.033	-882.622222222223	-1731.25925925926
44331.5292485648	0	1006.033	-885.214814814816	-1732.55555555556
44331.5292486806	0	1010.855	-887.170370370371	-1733.5037037037
44331.5292487963	0	1010.855	-889.303703703704	-1734.51851851852
44331.529248912	0	1014.944	-891.281481481482	-1735.40740740741
44331.5292490278	0	1014.944	-893.407407407408	-1736.46666666667
44331.5292491435	0	1019.048	-895.933333333334	-1737.67407407407
44331.5292492593	0	1019.048	-897.948148148149	-1738.57777777778
44331.529249375	0	1023.589	-900.140740740741	-1739.55555555556
44331.5292494907	0	1023.589	-902.177777777778	-1740.54074074074
44331.5292496065	0	1027.819	-904.155555555556	-1741.45185185185
44331.5292497222	0	1027.819	-906.303703703704	-1742.51851851852
44331.529249838	0	1031.945	-908.162962962964	-1743.32592592593
44331.5292499537	0	1031.945	-910.074074074075	-1744.17777777778
44331.5292500694	0	1035.715	-911.948148148149	-1745.17037037037
44331.5292501852	0	1035.715	-913.837037037038	-1746.02222222222
44331.5292503009	0	1039.478	-915.925925925927	-1747.08888888889
44331.5292504167	0	1039.478	-917.992592592593	-1748.11851851852
44331.5292505324	0	1043.634	-919.837037037038	-1749.03703703704
44331.5292506481	0	1043.634	-921.851851851853	-1750.08148148148
44331.5292507639	0	1047.493	-924.044444444445	-1751.2
44331.5292508796	0	1047.493	-926.237037037038	-1752.26666666667
44331.5292509954	0	1051.878	-928.08888888889	-1753.22962962963
44331.5292511111	0	1051.878	-930.266666666668	-1754.46666666667
44331.5292512269	0	1055.908	-931.992592592594	-1755.36296296296
44331.5292513426	0	1055.908	-932.977777777779	-1755.91111111111
44331.5292514583	0	1058.619	-934.822222222223	-1756.84444444445
44331.5292515741	0	1058.619	-936.785185185186	-1757.81481481482
44331.5292516898	0	1062.426	-938.785185185186	-1758.87407407408
44331.5292518056	0	1062.426	-941.000000000001	-1760.02962962963
44331.5292519213	0	1066.641	-943.066666666668	-1761.11111111111
44331.529252037	0	1066.641	-945.370370370371	-1762.32592592593
44331.5292521528	0	1071.011	-947.266666666668	-1763.34814814815
44331.5292522685	0	1071.011	-949.103703703705	-1764.24444444445
44331.5292523843	0	1074.744	-950.666666666668	-1764.97777777778
44331.5292525	0	1074.744	-952.614814814816	-1765.96296296296
44331.5292526157	0	1078.255	-954.637037037038	-1767.00740740741
44331.5292527315	0	1078.255	-956.570370370371	-1767.96296296296
44331.5292528472	0	1082.211	-958.696296296297	-1769.02962962963
44331.529252963	0	1082.211	-960.451851851853	-1769.9037037037
44331.5292530787	0	1086.092	-962.340740740742	-1771
44331.5292531944	0	1086.092	-964.348148148149	-1772.0962962963
44331.5292533102	0	1089.988	-966.237037037038	-1773.08888888889
44331.5292534259	0	1089.988	-968.340740740742	-1774.22222222222
44331.5292535417	0	1093.981	-970.266666666668	-1775.18518518519
44331.5292536574	0	1093.981	-972.25925925926	-1776.17037037037
44331.5292537732	0	1097.9	-974.185185185186	-1777.2
44331.5292538889	0	1097.9	-976.274074074075	-1778.21481481482
44331.5292540046	0	1101.915	-978.014814814816	-1779.22222222222
44331.5292541204	0	1101.915	-979.844444444445	-1780.2
44331.5292542361	0	1105.485	-981.903703703705	-1781.26666666667
44331.5292543519	0	1105.485	-984.007407407408	-1782.4
44331.5292544676	0	1109.648	-986.051851851853	-1783.48148148148
44331.5292545833	0	1109.648	-988.214814814816	-1784.6962962963
44331.5292546991	0	1113.855	-990.044444444445	-1785.65185185185
44331.5292548148	0	1113.855	-992.000000000001	-1786.65925925926
44331.5292549306	0	1117.64	-993.918518518519	-1787.72592592593
44331.5292550463	0	1117.64	-995.770370370371	-1788.77037037037
44331.529255162	0	1121.41	-997.511111111112	-1789.68888888889
44331.5292552778	0	1121.41	-999.340740740742	-1790.68148148148
44331.5292553935	0	1124.98	-1001.21481481482	-1791.74074074074
44331.5292555093	0	1124.98	-1003.2962962963	-1792.82962962963
44331.529255625	0	1128.936	-1005.17777777778	-1793.94814814815
44331.5292557407	0	1128.936	-1006.91851851852	-1794.92592592593
44331.5292558565	0	1132.558	-1008.59259259259	-1795.95555555556
44331.5292559722	0	1132.558	-1010.40740740741	-1797.04444444445
44331.529256088	0	1136.047	-1012.36296296296	-1798.15555555556
44331.5292562037	0	1136.047	-1013.96296296296	-1799.30370370371
44331.5292563194	0	1139.603	-1015.68148148148	-1800.28148148148
44331.5292564352	0	1139.603	-1017.37037037037	-1801.27407407408
44331.5292565509	0	1143.01	-1019.07407407407	-1802.30370370371
44331.5292566667	0	1143.01	-1020.81481481482	-1803.28148148148
44331.5292567824	0	1146.454	-1022.46666666667	-1804.26666666667
44331.5292568981	0	1146.454	-1024	-1805.17777777778
44331.5292570139	0	1149.639	-1025.8962962963	-1806.43703703704
44331.5292571296	0	1149.639	-1027.37037037037	-1807.42962962963
44331.5292572454	0	1153.009	-1029.13333333333	-1808.51851851852
44331.5292573843	0	1153.009	-1030.97777777778	-1809.65185185185
44331.5292574769	0	1156.616	-1032.19259259259	-1810.40740740741
44331.5292575926	0	1156.616	-1034.07407407407	-1811.62222222222
44331.5292577083	0	1159.712	-1035.37037037037	-1812.42962962963
44331.5292578241	0	1159.712	-1036.92592592593	-1813.40740740741
44331.5292579398	0	1162.564	-1038.46666666667	-1814.39259259259
44331.5292580556	0	1162.564	-1040.2	-1815.47407407408
44331.5292581713	0	1165.838	-1041.82962962963	-1816.34074074074
44331.529258287	0	1165.838	-1042.52592592593	-1816.77037037037
44331.5292584028	0	1168.164	-1043.84444444445	-1817.62222222222
44331.5292585185	0	1168.164	-1045.34814814815	-1818.65925925926
44331.5292586343	0	1170.986	-1046.96296296296	-1819.71851851852
44331.52925875	0	1170.986	-1048.37037037037	-1820.71851851852
44331.5292588657	0	1174.008	-1049.65925925926	-1821.6962962963
44331.5292589815	0	1174.008	-1051.0962962963	-1822.58518518519
44331.5292590972	0	1176.734	-1052.67407407407	-1823.67407407408
44331.529259213	0	1176.734	-1054.24444444445	-1824.72592592593
44331.5292593287	0	1179.882	-1055.72592592593	-1825.74074074074
44331.5292594444	0	1179.882	-1057.28148148148	-1826.74074074074
44331.5292595602	0	1182.919	-1058.71111111111	-1827.73333333334
44331.5292596759	0	1182.919	-1059.88888888889	-1828.50370370371
44331.5292597917	0	1185.526	-1061.35555555556	-1829.45185185185
44331.5292599074	0	1185.526	-1062.77037037037	-1830.4
44331.5292600231	0	1188.407	-1064.32592592593	-1831.41481481482
44331.5292601389	0	1188.407	-1065.7037037037	-1832.42962962963
44331.5292602546	0	1191.34	-1067.17037037037	-1833.3925925926
44331.5292603704	0	1191.34	-1068.51111111111	-1834.36296296297
44331.5292604861	0	1194.147	-1069.94814814815	-1835.33333333334
44331.5292606018	0	1194.147	-1071.21481481482	-1836.28148148148
44331.5292607176	0	1196.851	-1072.76296296296	-1837.36296296297
44331.5292608333	0	1196.851	-1074.34074074074	-1838.40740740741
44331.5292609491	0	1199.977	-1075.52592592593	-1839.17777777778
44331.5292610648	0	1199.977	-1076.78518518519	-1840.11111111111
44331.5292611806	0	1202.421	-1078.04444444445	-1841.07407407408
44331.5292612963	0	1202.421	-1079.39259259259	-1841.9925925926
44331.529261412	0	1205.028	-1080.96296296296	-1843.17037037037
44331.5292615278	0	1205.028	-1082.16296296296	-1844.02962962963
44331.5292616435	0	1207.798	-1083.56296296296	-1844.97777777778
44331.5292617593	0	1207.798	-1084.84444444445	-1845.83703703704
44331.529261875	0	1210.479	-1086.22962962963	-1846.88148148148
44331.5292619907	0	1210.479	-1087.64444444445	-1847.93333333334
44331.5292621065	0	1213.279	-1088.75555555556	-1848.77037037037
44331.5292622222	0	1213.279	-1090.0962962963	-1849.68888888889
44331.529262338	0	1215.731	-1091.38518518519	-1850.66666666667
44331.5292624537	0	1215.731	-1092.6962962963	-1851.57777777778
44331.5292625694	0	1218.331	-1093.99259259259	-1852.55555555556
44331.5292626852	0	1218.331	-1095.04444444445	-1853.42222222222
44331.5292628009	0	1220.679	-1096.33333333333	-1854.42962962963
44331.5292629167	0	1220.679	-1097.62222222222	-1855.40740740741
44331.5292630324	0	1223.257	-1098.81481481482	-1856.34074074074
44331.5292631482	0	1223.257	-1100.08888888889	-1857.31851851852
44331.5292632639	0	1225.724	-1101.17037037037	-1858.17037037037
44331.5292633796	0	1225.724	-1102.22962962963	-1858.93333333334
44331.5292634954	0	1227.865	-1103.37777777778	-1859.81481481482
44331.5292636111	0	1227.865	-1104.67407407408	-1860.90370370371
44331.5292637269	0	1230.309	-1105.95555555556	-1862.01481481482
44331.5292638426	0	1230.309	-1106.91111111111	-1862.87407407408
44331.5292639583	0	1232.546	-1108.21481481482	-1863.97037037037
44331.5292640741	0	1232.546	-1109.38518518519	-1865.01481481482
44331.5292641898	0	1235.02	-1110.54814814815	-1866.08148148148
44331.5292643056	0	1235.02	-1111.76296296296	-1867.17037037037
44331.5292644213	0	1237.398	-1113.04444444445	-1868.34074074074
44331.529264537	0	1237.398	-1114.0962962963	-1869.22962962963
44331.5292646528	0	1239.731	-1115.37777777778	-1870.34074074074
44331.5292647685	0	1239.731	-1116.42962962963	-1871.31851851852
44331.5292648843	0	1242.064	-1117.58518518519	-1872.33333333334
44331.529265	0	1242.064	-1118.61481481482	-1873.28888888889
44331.5292651157	0	1244.249	-1119.84444444445	-1874.37777777778
44331.5292652315	0	1244.249	-1120.97777777778	-1875.34814814815
44331.5292653472	0	1246.612	-1122.0962962963	-1876.35555555556
44331.529265463	0	1246.612	-1123.44444444445	-1877.51111111111
44331.5292655787	0	1249.079	-1124.57777777778	-1878.47407407408
44331.5292656944	0	1249.079	-1125.81481481482	-1879.5925925926
44331.5292658102	0	1251.449	-1126.96296296296	-1880.64444444445
44331.5292659259	0	1251.449	-1128.05925925926	-1881.65925925926
44331.5292660417	0	1253.693	-1128.82962962963	-1882.33333333334
44331.5292661574	0	1253.693	-1129.63703703704	-1883.03703703704
44331.5292662732	0	1255.271	-1130.94074074074	-1884.16296296297
44331.5292663889	0	1255.271	-1131.95555555556	-1885.15555555556
44331.5292665046	0	1257.59	-1132.93333333333	-1886.10370370371
44331.5292666204	0	1257.59	-1134.01481481482	-1887
44331.5292667361	0	1259.649	-1135.12592592593	-1888.03703703704
44331.5292668519	0	1259.649	-1136.16296296296	-1889.03703703704
44331.5292669676	0	1261.797	-1137.4	-1890.10370370371
44331.5292670833	0	1261.797	-1138.55555555556	-1891.1925925926
44331.5292671991	0	1264.19	-1139.58518518519	-1892.17777777778
44331.5292673148	0	1264.19	-1140.67407407407	-1893.21481481482
44331.5292674306	0	1266.309	-1141.91111111111	-1894.27407407408
44331.5292675463	0	1266.309	-1142.82962962963	-1895.23703703704
44331.529267662	0	1268.465	-1143.8	-1896.17037037037
44331.5292677778	0	1268.465	-1144.78518518519	-1897.11851851852
44331.5292678935	0	1270.421	-1145.58518518519	-1897.90370370371
44331.5292680093	0	1270.421	-1146.43703703704	-1898.74074074074
44331.529268125	0	1272.073	-1147.43703703704	-1899.72592592593
44331.5292682407	0	1272.073	-1148.48148148148	-1900.6962962963
44331.5292683565	0	1274.117	-1149.37777777778	-1901.55555555556
44331.5292684722	0	1274.117	-1150.36296296296	-1902.51111111111
44331.529268588	0	1275.998	-1151.37777777778	-1903.37037037037
44331.5292687037	0	1275.998	-1152.34074074074	-1904.30370370371
44331.5292688194	0	1277.976	-1153.4	-1905.34814814815
44331.5292689352	0	1277.976	-1154.35555555556	-1906.23703703704
44331.5292690509	0	1279.991	-1155.31111111111	-1907.18518518519
44331.5292691667	0	1279.991	-1156.3037037037	-1908.08148148148
44331.5292692824	0	1281.939	-1157.11851851852	-1908.81481481482
44331.5292693981	0	1281.939	-1158.22222222222	-1909.75555555556
44331.5292695139	0	1283.858	-1159.22962962963	-1910.62962962963
44331.5292696296	0	1283.858	-1160.16296296296	-1911.48148148148
44331.5292697454	0	1285.799	-1161.22962962963	-1912.45185185186
44331.5292698611	0	1285.799	-1162.26666666667	-1913.37037037037
44331.5292699769	0	1287.903	-1163.26666666667	-1914.32592592593
44331.5292700926	0	1287.903	-1164.48148148148	-1915.37777777778
44331.5292702083	0	1290.118	-1165.28148148148	-1916.0962962963
44331.5292703241	0	1290.118	-1166.25185185185	-1916.96296296297
44331.5292704398	0	1291.888	-1166.82962962963	-1917.6
44331.5292705556	0	1291.888	-1167.18518518519	-1917.85185185186
44331.5292706713	0	1292.821	-1168.05185185185	-1918.68888888889
44331.529270787	0	1292.821	-1168.9037037037	-1919.50370370371
44331.5292709028	0	1294.54	-1170.03703703704	-1920.45185185186
44331.5292710185	0	1294.54	-1170.94814814815	-1921.2962962963
44331.5292711343	0	1296.584	-1172.03703703704	-1922.32592592593
44331.52927125	0	1296.584	-1173.14074074074	-1923.3925925926
44331.5292713657	0	1298.777	-1174.06666666667	-1924.30370370371
44331.5292714815	0	1298.777	-1175.03703703704	-1925.1925925926
44331.5292715972	0	1300.673	-1176.05185185185	-1926.12592592593
44331.529271713	0	1300.673	-1177.18518518519	-1927.25185185186
44331.5292718287	0	1302.821	-1178.14074074074	-1928.20740740741
44331.5292719444	0	1302.821	-1179.11851851852	-1929.31851851852
44331.5292720602	0	1304.754	-1180.15555555556	-1930.44444444445
44331.5292721759	0	1304.754	-1181.3037037037	-1931.60740740741
44331.5292722917	0	1306.939	-1182.25185185185	-1932.57777777778
44331.5292724074	0	1306.939	-1183.39259259259	-1933.72592592593
44331.5292725231	0	1309.028	-1184.28888888889	-1934.57777777778
44331.5292726389	0	1309.028	-1185.24444444445	-1935.5925925926
44331.5292727546	0	1310.88	-1186.18518518519	-1936.70370370371
44331.5292728704	0	1310.88	-1187.19259259259	-1937.78518518519
44331.5292729861	0	1312.828	-1188.08148148148	-1938.68888888889
44331.5292731018	0	1312.828	-1189.00740740741	-1939.62962962963
44331.5292732176	0	1314.643	-1189.9037037037	-1940.57037037037
44331.5292733333	0	1314.643	-1190.80740740741	-1941.61481481482
44331.5292734491	0	1316.443	-1191.6962962963	-1942.6
44331.5292735648	0	1316.443	-1192.48888888889	-1943.52592592593
44331.5292736806	0	1318.124	-1193.37777777778	-1944.51111111111
44331.5292737963	0	1318.124	-1194.35555555556	-1945.53333333334
44331.529273912	0	1319.991	-1195.26666666667	-1946.64444444445
44331.5292740278	0	1319.991	-1196.20740740741	-1947.71851851852
44331.5292741435	0	1321.843	-1197.07407407407	-1948.71851851852
44331.5292742593	0	1321.843	-1198.02962962963	-1949.68148148148
44331.529274375	0	1323.665	-1198.81481481482	-1950.65185185185
44331.5292744907	0	1323.665	-1199.73333333333	-1951.62962962963
44331.5292746065	0	1325.369	-1200.48888888889	-1952.48148148148
44331.5292747222	0	1325.369	-1201.26666666667	-1953.34814814815
44331.529274838	0	1326.902	-1202.14814814815	-1954.2962962963
44331.5292749537	0	1326.902	-1202.97037037037	-1955.25185185186
44331.5292750694	0	1328.606	-1203.78518518519	-1956.17037037037
44331.5292751852	0	1328.606	-1204.54074074074	-1957.07407407408
44331.5292753009	0	1330.176	-1205.25185185185	-1957.97777777778
44331.5292754167	0	1330.176	-1205.97037037037	-1958.91111111111
44331.5292755324	0	1331.606	-1206.74814814815	-1959.88148148148
44331.5292756482	0	1331.606	-1207.37777777778	-1960.65925925926
44331.5292757639	0	1333.013	-1208.14814814815	-1961.65185185186
44331.5292758796	0	1333.013	-1208.8962962963	-1962.61481481482
44331.5292759954	0	1334.532	-1209.61481481482	-1963.56296296297
44331.5292761111	0	1334.532	-1210.51111111111	-1964.6962962963
44331.5292762269	0	1336.147	-1211.26666666667	-1965.74814814815
44331.5292763426	0	1336.147	-1211.92592592593	-1966.70370370371
44331.5292764583	0	1337.562	-1212.64444444444	-1967.71111111111
44331.5292765741	0	1337.562	-1213.46666666667	-1968.77777777778
44331.5292766898	0	1339.103	-1214.24444444444	-1969.8
44331.5292768056	0	1339.103	-1215.00740740741	-1970.82962962963
44331.5292769213	0	1340.644	-1215.77777777778	-1971.83703703704
44331.529277037	0	1340.644	-1216.6	-1972.88888888889
44331.5292771528	0	1342.237	-1217.40740740741	-1973.92592592593
44331.5292772685	0	1342.237	-1218.17777777778	-1974.7925925926
44331.5292773843	0	1343.815	-1218.86666666667	-1975.66666666667
44331.5292775	0	1343.815	-1219.54074074074	-1976.57037037037
44331.5292776157	0	1345.178	-1220.17777777778	-1977.51851851852
44331.5292777315	0	1345.178	-1220.88148148148	-1978.50370370371
44331.5292778472	0	1346.519	-1221.60740740741	-1979.42222222223
44331.5292779745	0	1346.519	-1222.31111111111	-1980.32592592593
44331.5292780787	0	1347.949	-1222.68148148148	-1980.85925925926
44331.5292781944	0	1347.949	-1223.35555555556	-1981.74814814815
44331.5292783102	0	1348.993	-1223.9037037037	-1982.4962962963
44331.5292784259	0	1348.993	-1224.61481481482	-1983.45185185186
44331.5292785417	0	1350.252	-1225.34074074074	-1984.37037037037
44331.5292786574	0	1350.252	-1225.85185185185	-1985.17777777778
44331.5292787731	0	1351.489	-1226.47407407407	-1985.97777777778
44331.5292788889	0	1351.489	-1227.22222222222	-1986.83703703704
44331.5292790046	0	1352.859	-1227.76296296296	-1987.52592592593
44331.5292791204	0	1352.859	-1228.51111111111	-1988.44444444445
44331.5292792361	0	1354.148	-1229.27407407407	-1989.4
44331.5292793519	0	1354.148	-1229.99259259259	-1990.32592592593
44331.5292794676	0	1355.629	-1230.65185185185	-1991.22962962963
44331.5292795833	0	1355.629	-1231.2962962963	-1992.10370370371
44331.5292796991	0	1356.933	-1231.92592592593	-1992.98518518519
44331.5292798148	0	1356.933	-1232.62222222222	-1993.93333333334
44331.5292799306	0	1358.259	-1233.25925925926	-1994.75555555556
44331.5292800463	0	1358.259	-1233.99259259259	-1995.66666666667
44331.529280162	0	1359.629	-1234.6962962963	-1996.57777777778
44331.5292802778	0	1359.629	-1235.46666666667	-1997.56296296297
44331.5292803935	0	1361.103	-1236.08888888889	-1998.27407407408
44331.5292805093	0	1361.103	-1236.72592592593	-1999.12592592593
44331.529280625	0	1362.362	-1237.48148148148	-2000.10370370371
44331.5292807407	0	1362.362	-1238.14814814815	-2001.11851851852
44331.5292808565	0	1363.784	-1238.8	-2002.03703703704
44331.5292809722	0	1363.784	-1239.54814814815	-2002.98518518519
44331.529281088	0	1365.184	-1240.33333333333	-2004.02222222223
44331.5292812037	0	1365.184	-1240.97037037037	-2004.85925925926
44331.5292813194	0	1366.606	-1241.64444444445	-2005.73333333334
44331.5292814352	0	1366.606	-1242.23703703704	-2006.54814814815
44331.5292815509	0	1367.873	-1242.86666666667	-2007.40740740741
44331.5292816667	0	1367.873	-1243.61481481482	-2008.3925925926
44331.5292817824	0	1369.251	-1244.21481481482	-2009.21481481482
44331.5292818981	0	1369.251	-1244.80740740741	-2010.00740740741
44331.5292820139	0	1370.444	-1245.4	-2010.93333333334
44331.5292821296	0	1370.444	-1246.07407407407	-2011.88148148149
44331.5292822454	0	1371.711	-1246.68148148148	-2012.71111111111
44331.5292823611	0	1371.711	-1247.26666666667	-2013.62222222223
44331.5292824769	0	1372.904	-1247.98518518519	-2014.64444444445
44331.5292825926	0	1372.904	-1248.58518518519	-2015.47407407408
44331.5292827083	0	1374.223	-1249.02962962963	-2016.18518518519
44331.5292828241	0	1374.223	-1249.77777777778	-2017.15555555556
44331.5292829398	0	1375.416	-1250.34074074074	-2017.94814814815
44331.5292830556	0	1375.416	-1250.92592592593	-2018.77777777778
44331.5292831713	0	1376.564	-1251.54814814815	-2019.63703703704
44331.529283287	0	1376.564	-1252.26666666667	-2020.61481481482
44331.5292834028	0	1377.905	-1252.91851851852	-2021.46666666667
44331.5292835185	0	1377.905	-1253.6	-2022.31111111112
44331.5292836343	0	1379.238	-1254.28148148148	-2023.12592592593
44331.52928375	0	1379.238	-1255.06666666667	-2024.13333333334
44331.5292838657	0	1380.705	-1255.68148148148	-2024.92592592593
44331.5292839815	0	1380.705	-1256.33333333333	-2025.77777777778
44331.5292840972	0	1381.972	-1257.01481481482	-2026.62962962963
44331.529284213	0	1381.972	-1257.73333333333	-2027.57777777778
44331.5292843287	0	1383.372	-1258.45185185185	-2028.44444444445
44331.5292844444	0	1383.372	-1259.21481481482	-2029.40740740741
44331.5292845602	0	1384.853	-1259.91851851852	-2030.31851851852
44331.5292846759	0	1384.853	-1260.57037037037	-2031.11111111112
44331.5292847917	0	1386.209	-1261.28148148148	-2032.03703703704
44331.5292849074	0	1386.209	-1261.93333333333	-2032.87407407408
44331.5292850231	0	1387.572	-1262.64444444445	-2033.77037037037
44331.5292851389	0	1387.572	-1263.45185185185	-2034.7925925926
44331.5292852546	0	1389.091	-1264.08888888889	-2035.68148148149
44331.5292853704	0	1389.091	-1264.73333333333	-2036.44444444445
44331.5292854861	0	1390.372	-1265.46666666667	-2037.50370370371
44331.5292856019	0	1390.372	-1266.16296296296	-2038.42962962963
44331.5292857176	0	1391.802	-1266.96296296296	-2039.35555555556
44331.5292858333	0	1391.802	-1267.64444444445	-2040.26666666667
44331.5292859491	0	1393.283	-1268.37037037037	-2041.18518518519
44331.5292860648	0	1393.283	-1269.02222222222	-2042
44331.5292861806	0	1394.661	-1269.68888888889	-2042.87407407408
44331.5292862963	0	1394.661	-1270.35555555556	-2043.73333333334
44331.529286412	0	1395.994	-1271.02962962963	-2044.66666666667
44331.5292865278	0	1395.994	-1271.76296296296	-2045.62222222223
44331.5292866435	0	1397.401	-1272.48148148148	-2046.4
44331.5292867593	0	1397.401	-1273.25925925926	-2047.34074074074
44331.529286875	0	1398.897	-1273.97777777778	-2048.2962962963
44331.5292869907	0	1398.897	-1274.70370370371	-2049.2
44331.5292871065	0	1400.341	-1275.4	-2050.11851851852
44331.5292872222	0	1400.341	-1276.04444444445	-2051.04444444445
44331.529287338	0	1401.682	-1276.71111111111	-2051.93333333334
44331.5292874537	0	1401.682	-1277.4	-2052.85185185186
44331.5292875694	0	1403.038	-1278.0962962963	-2053.72592592593
44331.5292876852	0	1403.038	-1278.68888888889	-2054.48148148148
44331.5292878009	0	1404.327	-1279.34074074074	-2055.42962962963
44331.5292879167	0	1404.327	-1279.97037037037	-2056.30370370371
44331.5292880324	0	1405.608	-1280.55555555556	-2057.08888888889
44331.5292881482	0	1405.608	-1281.22222222222	-2057.92592592593
44331.5292882639	0	1406.86	-1281.88148148148	-2058.76296296297
44331.5292883796	0	1406.86	-1282.61481481482	-2059.72592592593
44331.5292884954	0	1408.253	-1283.2	-2060.56296296297
44331.5292886111	0	1408.253	-1283.84444444445	-2061.32592592593
44331.5292887269	0	1409.483	-1284.40740740741	-2062.00740740741
44331.5292888426	0	1409.483	-1285.0962962963	-2062.87407407408
44331.5292889583	0	1410.735	-1285.6962962963	-2063.61481481482
44331.5292890741	0	1410.735	-1286.31111111111	-2064.37777777778
44331.5292891898	0	1411.95	-1287.07407407408	-2065.1925925926
44331.5292893056	0	1411.95	-1287.7037037037	-2066
44331.5292894213	0	1413.343	-1288.32592592593	-2066.85185185186
44331.529289537	0	1413.343	-1289.0962962963	-2067.6962962963
44331.5292896528	0	1414.736	-1289.73333333333	-2068.51111111111
44331.5292897685	0	1414.736	-1290.39259259259	-2069.38518518519
44331.5292898843	0	1416.032	-1290.99259259259	-2070.17037037037
44331.52929	0	1416.032	-1291.60740740741	-2070.96296296297
44331.5292901157	0	1417.247	-1292.26666666667	-2071.77777777778
44331.5292902315	0	1417.247	-1292.83703703704	-2072.60740740741
44331.5292903472	0	1418.477	-1293.44444444445	-2073.31111111111
44331.529290463	0	1418.477	-1293.99259259259	-2074.05185185186
44331.5292905787	0	1419.633	-1294.68148148148	-2074.97037037037
44331.5292906944	0	1419.633	-1295.2	-2075.68888888889
44331.5292908102	0	1420.84	-1295.87407407408	-2076.50370370371
44331.5292909259	0	1420.84	-1296.53333333333	-2077.38518518519
44331.5292910417	0	1422.173	-1297.16296296296	-2078.18518518519
44331.5292911574	0	1422.173	-1297.84444444445	-2079.05925925926
44331.5292912731	0	1423.484	-1298.45185185185	-2079.86666666667
44331.5292914005	0	1423.484	-1298.94074074074	-2080.55555555556
44331.5292915046	0	1424.58	-1299.53333333333	-2081.30370370371
44331.5292916204	0	1424.58	-1300.22222222222	-2082.12592592593
44331.5292917361	0	1425.861	-1301	-2083.18518518519
44331.5292918519	0	1425.861	-1301.62222222222	-2083.97777777778
44331.5292919676	0	1427.261	-1302.28888888889	-2084.73333333334
44331.5292920833	0	1427.261	-1302.93333333333	-2085.58518518519
44331.5292921991	0	1428.572	-1303.23703703704	-2085.97777777778
44331.5292923148	0	1428.572	-1303.39259259259	-2086.27407407408
44331.5292924306	0	1429.031	-1303.91851851852	-2087.02222222223
44331.5292925463	0	1429.031	-1304.44444444445	-2087.7925925926
44331.529292662	0	1430.083	-1305.02222222222	-2088.50370370371
44331.5292927778	0	1430.083	-1305.73333333333	-2089.37037037037
44331.5292928935	0	1431.372	-1306.36296296296	-2090.2
44331.5292930093	0	1431.372	-1307.11111111111	-2091.13333333334
44331.529293125	0	1432.75	-1307.77037037037	-2091.95555555556
44331.5292932407	0	1432.75	-1308.51111111111	-2092.80740740741
44331.5292933565	0	1434.15	-1309.17777777778	-2093.66666666667
44331.5292934722	0	1434.15	-1309.79259259259	-2094.42962962963
44331.529293588	0	1435.431	-1310.3037037037	-2095.0962962963
44331.5292937037	0	1435.431	-1310.94074074074	-2095.93333333334
44331.5292938194	0	1436.579	-1311.51851851852	-2096.67407407408
44331.5292939352	0	1436.579	-1312.14074074074	-2097.45925925926
44331.5292940509	0	1437.779	-1312.7037037037	-2098.20740740741
44331.5292941667	0	1437.779	-1313.3037037037	-2098.97777777778
44331.5292942824	0	1438.942	-1313.86666666667	-2099.74814814815
44331.5292943981	0	1438.942	-1314.43703703704	-2100.58518518519
44331.5292945139	0	1440.075	-1314.91111111111	-2101.28148148149
44331.5292946296	0	1440.075	-1315.54814814815	-2102.12592592593
44331.5292947454	0	1441.186	-1316.20740740741	-2102.97777777778
44331.5292948611	0	1441.186	-1316.94814814815	-2103.8962962963
44331.5292949769	0	1442.586	-1317.46666666667	-2104.64444444445
44331.5292950926	0	1442.586	-1318.2	-2105.47407407408
44331.5292952083	0	1443.838	-1318.9037037037	-2106.4
44331.5292953241	0	1443.838	-1319.52592592593	-2107.21481481482
44331.5292954398	0	1445.164	-1320.16296296296	-2108.01481481482
44331.5292955556	0	1445.164	-1320.94074074074	-2108.9925925926
44331.5292956713	0	1446.579	-1321.6962962963	-2109.93333333334
44331.529295787	0	1446.579	-1322.21481481482	-2110.72592592593
44331.5292959028	0	1447.853	-1322.67407407407	-2111.2962962963
44331.5292960185	0	1447.853	-1323.26666666667	-2112.08148148148
44331.5292961343	0	1448.905	-1323.91111111111	-2112.97777777778
44331.52929625	0	1448.905	-1324.61481481482	-2113.81481481482
44331.5292963657	0	1450.253	-1325.08148148148	-2114.55555555556
44331.5292964815	0	1450.253	-1325.7037037037	-2115.35555555556
44331.5292965972	0	1451.342	-1326.41481481482	-2116.17777777778
44331.529296713	0	1451.342	-1327.05925925926	-2116.98518518519
44331.5292968287	0	1452.698	-1327.72592592593	-2117.7925925926
44331.5292969444	0	1452.698	-1328.44444444445	-2118.6962962963
44331.5292970602	0	1454.083	-1329.08148148148	-2119.48148148149
44331.5292971759	0	1454.083	-1329.68148148148	-2120.31111111112
44331.5292972917	0	1455.32	-1330.28888888889	-2121.17777777778
44331.5292974074	0	1455.32	-1330.94074074074	-2122.05925925926
44331.5292975232	0	1456.579	-1331.71851851852	-2122.97037037037
44331.5292976389	0	1456.579	-1332.37037037037	-2123.80740740741
44331.5292977546	0	1458.009	-1333.06666666667	-2124.66666666667
44331.5292978704	0	1458.009	-1333.71111111111	-2125.44444444445
44331.5292979861	0	1459.35	-1334.18518518519	-2126.0962962963
44331.5292981019	0	1459.35	-1334.7037037037	-2126.80740740741
44331.5292982176	0	1460.343	-1335.34814814815	-2127.67407407408
44331.5292983333	0	1460.343	-1336.02962962963	-2128.54074074075
44331.5292984491	0	1461.669	-1336.72592592593	-2129.42962962963
44331.5292985648	0	1461.669	-1337.15555555556	-2130.0962962963
44331.5292986806	0	1462.795	-1337.77037037037	-2130.85925925926
44331.5292987963	0	1462.795	-1338.37037037037	-2131.68148148149
44331.529298912	0	1464.01	-1338.95555555556	-2132.38518518519
44331.5292990394	0	1464.01	-1339.40740740741	-2133.00740740741
44331.5292991435	0	1465.047	-1340.02962962963	-2133.84444444445
44331.5292992593	0	1465.047	-1340.66666666667	-2134.76296296297
44331.529299375	0	1466.306	-1341.14814814815	-2135.40740740741
44331.5292994907	0	1466.306	-1341.60740740741	-2136.14074074074
44331.5292996065	0	1467.247	-1342.14814814815	-2136.91111111112
44331.5292997222	0	1467.247	-1342.73333333333	-2137.70370370371
44331.529299838	0	1468.373	-1343.27407407408	-2138.42962962963
44331.5292999537	0	1468.373	-1343.80740740741	-2139.11111111112
44331.5293000694	0	1469.447	-1344.52592592593	-2140.05185185186
44331.5293001852	0	1469.447	-1345.24444444445	-2140.94814814815
44331.5293003009	0	1470.884	-1345.87407407408	-2141.70370370371
44331.5293004167	0	1470.884	-1346.6	-2142.62222222223
44331.5293005324	0	1472.24	-1347.25925925926	-2143.52592592593
44331.5293006482	0	1472.24	-1347.88888888889	-2144.36296296297
44331.5293007639	0	1473.529	-1348.5037037037	-2145.1925925926
44331.5293008796	0	1473.529	-1349.17037037037	-2145.98518518519
44331.5293009954	0	1474.81	-1349.85185185185	-2146.77777777778
44331.5293011111	0	1474.81	-1350.53333333333	-2147.68148148149
44331.5293012269	0	1476.173	-1351.1037037037	-2148.40740740741
44331.5293013426	0	1476.173	-1351.85925925926	-2149.26666666667
44331.5293014583	0	1477.499	-1352.54074074074	-2150.16296296297
44331.5293015741	0	1477.499	-1353.21481481482	-2150.9925925926
44331.5293016898	0	1478.855	-1353.8962962963	-2151.81481481482
44331.5293018056	0	1478.855	-1354.48888888889	-2152.58518518519
44331.5293019213	0	1480.129	-1355.14814814815	-2153.3925925926
44331.529302037	0	1480.129	-1355.68888888889	-2154.10370370371
44331.5293021528	0	1481.329	-1355.94814814815	-2154.42222222223
44331.5293022685	0	1481.329	-1356.26666666667	-2154.85925925926
44331.5293023843	0	1481.907	-1356.8962962963	-2155.58518518519
44331.5293025	0	1481.907	-1357.52592592593	-2156.40740740741
44331.5293026157	0	1483.166	-1358.00740740741	-2157.08888888889
44331.5293027315	0	1483.166	-1358.37037037037	-2157.57037037037
44331.5293028472	0	1484.01	-1358.8962962963	-2158.22222222223
44331.529302963	0	1484.01	-1359.46666666667	-2158.98518518519
44331.5293030787	0	1485.106	-1360.07407407408	-2159.75555555556
44331.5293031944	0	1485.106	-1360.66666666667	-2160.43703703704
44331.5293033102	0	1486.306	-1361.37777777778	-2161.2962962963
44331.5293034259	0	1486.306	-1361.97777777778	-2162.02222222223
44331.5293035417	0	1487.617	-1362.63703703704	-2162.85185185186
44331.5293036574	0	1487.617	-1363.3037037037	-2163.65925925926
44331.5293037731	0	1488.943	-1363.8962962963	-2164.4
44331.5293038889	0	1488.943	-1364.6	-2165.25185185186
44331.5293040046	0	1490.239	-1365.05185185185	-2165.82962962963
44331.5293041204	0	1490.239	-1365.65925925926	-2166.60740740741
44331.5293042361	0	1491.298	-1366.34814814815	-2167.47407407408
44331.5293043519	0	1491.298	-1367.01481481482	-2168.32592592593
44331.5293044676	0	1492.654	-1367.57037037037	-2169.05925925926
44331.5293045833	0	1492.654	-1368.25185185185	-2169.92592592593
44331.5293046991	0	1493.891	-1368.8962962963	-2170.81481481482
44331.5293048148	0	1493.891	-1369.38518518519	-2171.52592592593
44331.5293049306	0	1495.024	-1370.05185185185	-2172.37777777778
44331.5293050463	0	1495.024	-1370.68148148148	-2173.07407407408
44331.529305162	0	1496.32	-1371.18518518519	-2173.76296296297
44331.5293052778	0	1496.32	-1371.67407407408	-2174.47407407408
44331.5293053935	0	1497.313	-1372.22962962963	-2175.22222222223
44331.5293055093	0	1497.313	-1372.63703703704	-2175.91111111111
44331.529305625	0	1498.276	-1373.24444444445	-2176.77037037037
44331.5293057407	0	1498.276	-1373.8962962963	-2177.61481481482
44331.5293058565	0	1499.535	-1374.42962962963	-2178.42962962963
44331.5293059722	0	1499.535	-1375.01481481482	-2179.25925925926
44331.529306088	0	1500.654	-1375.46666666667	-2179.92592592593
44331.5293062037	0	1500.654	-1376.14814814815	-2180.87407407408
44331.5293063194	0	1501.787	-1376.71111111111	-2181.65925925926
44331.5293064352	0	1501.787	-1377.30370370371	-2182.45185185185
44331.5293065509	0	1502.943	-1377.85185185185	-2183.22222222222
44331.5293066667	0	1502.943	-1378.40740740741	-2183.94074074074
44331.5293067824	0	1504.047	-1378.91851851852	-2184.65185185185
44331.5293068981	0	1504.047	-1379.48888888889	-2185.42222222223
44331.5293070139	0	1505.128	-1380.06666666667	-2186.02222222223
44331.5293071296	0	1505.128	-1380.62222222222	-2186.81481481482
44331.5293072454	0	1506.261	-1381.21481481482	-2187.60740740741
44331.5293073611	0	1506.261	-1381.88148148148	-2188.43703703704
44331.5293074768	0	1507.52	-1382.33333333334	-2188.97777777778
44331.5293075926	0	1507.52	-1383.05925925926	-2189.83703703704
44331.5293077083	0	1508.698	-1383.72592592593	-2190.62222222222
44331.5293078241	0	1508.698	-1384.31111111111	-2191.32592592593
44331.5293079398	0	1509.95	-1384.84444444445	-2191.98518518519
44331.5293080556	0	1509.95	-1385.43703703704	-2192.68148148148
44331.5293081713	0	1511.076	-1386.03703703704	-2193.40740740741
44331.529308287	0	1511.076	-1386.63703703704	-2194.17037037037
44331.5293084028	0	1512.276	-1387.21481481482	-2194.90370370371
44331.5293085185	0	1512.276	-1387.8962962963	-2195.64444444445
44331.5293086343	0	1513.535	-1388.56296296296	-2196.48888888889
44331.52930875	0	1513.535	-1389.17777777778	-2197.28888888889
44331.5293088657	0	1514.816	-1389.78518518519	-2198.19259259259
44331.5293089815	0	1514.816	-1390.34814814815	-2198.92592592593
44331.5293090972	0	1515.986	-1391.10370370371	-2199.90370370371
44331.529309213	0	1515.986	-1391.75555555556	-2200.72592592593
44331.5293093287	0	1517.393	-1392.2962962963	-2201.43703703704
44331.5293094444	0	1517.393	-1392.96296296296	-2202.34074074074
44331.5293095602	0	1518.6	-1393.6	-2203.22222222222
44331.5293096759	0	1518.6	-1394.2962962963	-2204.03703703704
44331.5293097917	0	1519.933	-1394.96296296297	-2204.88148148148
44331.5293099074	0	1519.933	-1395.57037037037	-2205.70370370371
44331.5293100232	0	1521.207	-1396.10370370371	-2206.42222222222
44331.5293101389	0	1521.207	-1396.74814814815	-2207.2962962963
44331.5293102546	0	1522.385	-1397.38518518519	-2208.12592592593
44331.5293103704	0	1522.385	-1397.94074074074	-2208.85185185185
44331.5293104861	0	1523.578	-1398.48148148148	-2209.53333333334
44331.5293106019	0	1523.578	-1399.0962962963	-2210.35555555556
44331.5293107176	0	1524.734	-1399.6962962963	-2211.07407407408
44331.5293108333	0	1524.734	-1400.4	-2212
44331.5293109491	0	1526.038	-1401.05185185185	-2212.90370370371
44331.5293110648	0	1526.038	-1401.60740740741	-2213.65925925926
44331.5293111806	0	1527.245	-1401.98518518519	-2214.2
44331.5293112963	0	1527.245	-1402.53333333334	-2214.97777777778
44331.529311412	0	1528.171	-1403.14814814815	-2215.81481481482
44331.5293115278	0	1528.171	-1403.63703703704	-2216.57037037037
44331.5293116435	0	1529.275	-1404.12592592593	-2217.31111111111
44331.5293117593	0	1529.275	-1404.62222222222	-2218
44331.529311875	0	1530.26	-1405.04444444445	-2218.66666666667
44331.5293119907	0	1530.26	-1405.48148148148	-2219.36296296296
44331.5293121065	0	1531.119	-1406	-2220.13333333334
44331.5293122222	0	1531.119	-1406.36296296296	-2220.82962962963
44331.529312338	0	1532	-1406.85185185185	-2221.54814814815
44331.5293124537	0	1532	-1407.39259259259	-2222.30370370371
44331.5293125694	0	1533.03	-1407.92592592593	-2223.05925925926
44331.5293126968	0	1533.03	-1408.4962962963	-2223.85925925926
44331.5293128009	0	1534.134	-1409.05925925926	-2224.6962962963
44331.5293129167	0	1534.134	-1409.58518518519	-2225.51851851852
44331.5293130324	0	1535.223	-1410.11851851852	-2226.34814814815
44331.5293131481	0	1535.223	-1410.62962962963	-2227.20740740741
44331.5293132639	0	1536.267	-1411.17777777778	-2228.00740740741
44331.5293133796	0	1536.267	-1411.60740740741	-2228.63703703704
44331.5293134954	0	1537.245	-1412.02222222222	-2229.34814814815
44331.5293136227	0	1537.245	-1412.46666666667	-2230
44331.5293137269	0	1538.104	-1413.01481481482	-2230.71851851852
44331.5293138426	0	1538.104	-1413.48148148148	-2231.45185185185
44331.5293139583	0	1539.119	-1413.86666666667	-2232.14074074074
44331.5293140741	0	1539.119	-1414.35555555556	-2232.85925925926
44331.5293141898	0	1539.993	-1414.78518518519	-2233.53333333334
44331.5293143056	0	1539.993	-1415.18518518519	-2234.16296296296
44331.5293144213	0	1540.823	-1415.72592592593	-2234.96296296296
44331.529314537	0	1540.823	-1416.13333333334	-2235.58518518519
44331.5293146644	0	1540.823	-1416.45185185185	-2236.08888888889
44331.5293151157	0	1543.09	-1418.45185185185	-2239.10370370371
44331.5293152315	0	1544.09	-1418.85185185185	-2239.76296296297
44331.5293153472	0	1544.09	-1419.35555555556	-2240.51111111111
44331.529315463	0	1544.994	-1419.70370370371	-2241.11111111111
44331.5293155787	0	1544.994	-1420.20740740741	-2241.92592592593
44331.5293156944	0	1545.846	-1420.45185185185	-2242.45185185185
44331.5293158102	0	1545.846	-1420.8	-2243.00740740741
44331.5293159259	0	1546.439	-1421.25185185185	-2243.58518518519
44331.5293160417	0	1546.439	-1421.63703703704	-2244.18518518519
44331.5293161574	0	1547.276	-1421.97037037037	-2244.76296296296
44331.5293162731	0	1547.276	-1422.45185185185	-2245.48148148148
44331.5293163889	0	1548.091	-1422.8	-2246.00740740741
44331.5293165046	0	1548.091	-1423.2	-2246.63703703704
44331.5293166204	0	1548.839	-1423.67407407408	-2247.41481481482
44331.5293167361	0	1548.839	-1423.94814814815	-2247.82962962963
44331.5293168519	0	1549.587	-1424.34074074074	-2248.4
44331.5293169676	0	1549.587	-1424.77777777778	-2249.13333333333
44331.5293170833	0	1550.417	-1425.25925925926	-2249.8
44331.5293171991	0	1550.417	-1425.77037037037	-2250.52592592593
44331.5293173148	0	1551.41	-1426.17037037037	-2251.14814814815
44331.5293174306	0	1551.41	-1426.57777777778	-2251.81481481482
44331.5293175463	0	1552.217	-1427.02222222222	-2252.6
44331.529317662	0	1552.217	-1427.54074074074	-2253.38518518519
44331.5293177778	0	1553.18	-1427.97037037037	-2254.08148148148
44331.5293178935	0	1553.18	-1428.47407407408	-2254.88148148148
44331.5293180093	0	1554.113	-1429.02222222222	-2255.65185185185
44331.529318125	0	1554.113	-1429.55555555556	-2256.45185185185
44331.5293182407	0	1555.194	-1429.95555555556	-2257.03703703704
44331.5293183565	0	1555.194	-1429.97777777778	-2257.06666666667
44331.5293184722	0	1555.616	-1430.11111111111	-2257.37777777778
44331.529318588	0	1555.616	-1430.51851851852	-2258.08148148148
44331.5293187037	0	1556.157	-1430.93333333334	-2258.8
44331.5293188194	0	1556.157	-1431.25185185185	-2259.34814814815
44331.5293189352	0	1556.89	-1431.57777777778	-2259.97037037037
44331.5293190509	0	1556.89	-1431.8962962963	-2260.57777777778
44331.5293191667	0	1557.534	-1432.2962962963	-2261.4
44331.5293192824	0	1557.534	-1432.6962962963	-2262.24444444445
44331.5293193981	0	1558.334	-1432.99259259259	-2262.8962962963
44331.5293195139	0	1558.334	-1433.35555555556	-2263.57037037037
44331.5293196296	0	1558.993	-1433.60740740741	-2264.20740740741
44331.5293197454	0	1558.993	-1433.83703703704	-2264.8
44331.5293198611	0	1559.474	-1434	-2265.4
44331.5293199768	0	1559.474	-1434.31111111111	-2266.13333333333
44331.5293200926	0	1559.948	-1434.55555555556	-2266.80740740741
44331.5293202083	0	1559.948	-1434.84444444445	-2267.53333333333
44331.5293203241	0	1560.481	-1435.07407407408	-2268.2
44331.5293204398	0	1560.481	-1435.21481481482	-2268.87407407408
44331.5293205671	0	1560.851	-1435.56296296297	-2269.62222222222
44331.5293206713	0	1560.851	-1435.8962962963	-2270.40740740741
44331.529320787	0	1561.532	-1436.14814814815	-2271.22962962963
44331.5293209028	0	1561.532	-1436.34074074074	-2271.75555555556
44331.5293210185	0	1561.976	-1436.53333333334	-2272.42222222222
44331.5293211343	0	1561.976	-1436.78518518519	-2273.02222222222
44331.52932125	0	1562.42	-1437.02962962963	-2273.59259259259
44331.5293213657	0	1562.42	-1437.2962962963	-2274.37777777778
44331.5293214815	0	1562.931	-1437.57777777778	-2275.14814814815
44331.5293215972	0	1562.931	-1437.84444444445	-2275.92592592593
44331.529321713	0	1563.479	-1438.10370370371	-2276.61481481482
44331.5293218287	0	1563.479	-1438.17037037037	-2277.28148148148
44331.5293219444	0	1563.805	-1438.46666666667	-2277.95555555556
44331.5293220602	0	1563.805	-1438.6962962963	-2278.68888888889
44331.5293221759	0	1564.331	-1438.88148148148	-2279.34074074074
44331.5293222917	0	1564.331	-1439.10370370371	-2280.1037037037
44331.5293224074	0	1564.738	-1439.31111111111	-2280.71111111111
44331.5293225232	0	1564.738	-1439.47407407408	-2281.33333333333
44331.5293226389	0	1565.108	-1439.67407407408	-2281.93333333333
44331.5293227546	0	1565.108	-1439.97777777778	-2282.54814814815
44331.5293228704	0	1565.612	-1440.20740740741	-2283.11111111111
44331.5293229861	0	1565.612	-1440.45185185185	-2283.65185185185
44331.5293231019	0	1566.086	-1440.6	-2284.25925925926
44331.5293232176	0	1566.086	-1440.86666666667	-2284.8962962963
44331.5293233333	0	1566.501	-1441.15555555556	-2285.74814814815
44331.5293234491	0	1566.501	-1441.35555555556	-2286.40740740741
44331.5293235648	0	1566.99	-1441.58518518519	-2287
44331.5293236806	0	1566.99	-1441.91851851852	-2287.76296296296
44331.5293237963	0	1567.553	-1442.26666666667	-2288.48888888889
44331.529323912	0	1567.553	-1442.44444444445	-2288.80740740741
44331.5293240278	0	1568.079	-1442.65925925926	-2289.53333333333
44331.5293241435	0	1568.079	-1442.88148148148	-2290.24444444444
44331.5293242593	0	1568.516	-1443.07407407408	-2290.82222222222
44331.529324375	0	1568.516	-1443.22222222222	-2291.37777777778
44331.5293244907	0	1568.857	-1443.45185185185	-2292.02222222222
44331.5293246065	0	1568.857	-1443.61481481482	-2292.43703703704
44331.5293247222	0	1569.25	-1443.80740740741	-2293.0962962963
44331.529324838	0	1569.25	-1443.98518518519	-2293.67407407407
44331.5293249537	0	1569.62	-1444.21481481482	-2294.28888888889
44331.5293250694	0	1569.62	-1444.53333333333	-2295.00740740741
44331.5293251852	0	1570.168	-1444.76296296296	-2295.66666666667
44331.5293253009	0	1570.168	-1445.07407407408	-2296.48148148148
44331.5293254167	0	1570.709	-1445.34814814815	-2297.18518518518
44331.5293255324	0	1570.709	-1445.58518518519	-2297.77037037037
44331.5293256481	0	1571.22	-1445.72592592593	-2298.28888888889
44331.5293257639	0	1571.22	-1445.8962962963	-2298.9037037037
44331.5293258796	0	1571.531	-1446.13333333333	-2299.62222222222
44331.5293259954	0	1571.531	-1446.35555555556	-2300.3037037037
44331.5293261111	0	1571.99	-1446.7037037037	-2300.95555555556
44331.5293262269	0	1571.99	-1446.93333333333	-2301.56296296296
44331.5293263426	0	1572.568	-1447.22222222222	-2302.26666666667
44331.5293264583	0	1572.568	-1447.52592592593	-2303.04444444444
44331.5293265741	0	1573.161	-1447.74814814815	-2303.80740740741
44331.5293266898	0	1573.161	-1447.8962962963	-2304.36296296296
44331.5293268056	0	1573.531	-1448.02962962963	-2304.84444444444
44331.5293269213	0	1573.531	-1448.20740740741	-2305.31111111111
44331.529327037	0	1573.842	-1448.3037037037	-2305.92592592593
44331.5293271528	0	1573.842	-1448.46666666667	-2306.45185185185
44331.5293272685	0	1574.101	-1448.54814814815	-2306.80740740741
44331.5293273843	0	1574.101	-1448.78518518519	-2307.37037037037
44331.5293275	0	1574.42	-1449.04444444445	-2308.16296296296
44331.5293276157	0	1574.42	-1449.27407407407	-2308.71111111111
44331.5293277315	0	1574.909	-1449.54074074074	-2309.5037037037
44331.5293278472	0	1574.909	-1449.81481481482	-2310.17037037037
44331.529327963	0	1575.45	-1450.00740740741	-2310.83703703704
44331.5293280787	0	1575.45	-1450.2962962963	-2311.60740740741
44331.5293281944	0	1575.931	-1450.54814814815	-2312.28888888889
44331.5293283102	0	1575.931	-1450.74814814815	-2312.95555555556
44331.5293284259	0	1576.383	-1450.94814814815	-2313.57777777778
44331.5293285417	0	1576.383	-1451.20740740741	-2314.35555555556
44331.5293286574	0	1576.842	-1451.42222222222	-2314.96296296296
44331.5293287731	0	1576.842	-1451.62222222222	-2315.60740740741
44331.5293288889	0	1577.257	-1451.77037037037	-2316.15555555556
44331.5293290046	0	1577.257	-1451.99259259259	-2316.87407407407
44331.5293291204	0	1577.627	-1452.25925925926	-2317.4962962963
44331.5293292361	0	1577.627	-1452.4962962963	-2318.13333333333
44331.5293293519	0	1578.131	-1452.8	-2318.91111111111
44331.5293294676	0	1578.131	-1453.01481481482	-2319.59259259259
44331.5293295833	0	1578.65	-1453.27407407407	-2320.22222222222
44331.5293296991	0	1578.65	-1453.45185185185	-2321
44331.5293298148	0	1579.087	-1453.66666666667	-2321.46666666667
44331.5293299306	0	1579.087	-1453.88888888889	-2322.07407407407
44331.5293300463	0	1579.524	-1454.17037037037	-2322.80740740741
44331.529330162	0	1579.524	-1454.45185185185	-2323.5037037037
44331.5293302778	0	1580.087	-1454.66666666667	-2324.11111111111
44331.5293303935	0	1580.087	-1454.87407407407	-2324.71851851852
44331.5293305093	0	1580.509	-1455.1037037037	-2325.39259259259
44331.529330625	0	1580.509	-1455.33333333333	-2326.01481481481
44331.5293307407	0	1580.968	-1455.57777777778	-2326.67407407407
44331.5293308565	0	1580.968	-1455.83703703704	-2327.31111111111
44331.5293309722	0	1581.472	-1456.0962962963	-2327.95555555555
44331.529331088	0	1581.472	-1456.34074074074	-2328.6
44331.5293312037	0	1581.976	-1456.57777777778	-2329.06666666667
44331.5293313194	0	1581.976	-1456.79259259259	-2329.66666666667
44331.5293314352	0	1582.428	-1457.11851851852	-2330.17037037037
44331.5293315509	0	1582.428	-1457.32592592593	-2330.77037037037
44331.5293316667	0	1582.961	-1457.57777777778	-2331.33333333333
44331.5293317824	0	1582.961	-1457.8	-2331.95555555555
44331.5293318981	0	1583.435	-1458.07407407408	-2332.63703703704
44331.5293320139	0	1583.435	-1458.38518518519	-2333.2
44331.5293321296	0	1584.02	-1458.62962962963	-2333.88888888889
44331.5293322454	0	1584.02	-1458.85925925926	-2334.63703703704
44331.5293323611	0	1584.494	-1459.04444444445	-2335.22222222222
44331.5293324769	0	1584.494	-1459.22962962963	-2335.82222222222
44331.5293325926	0	1584.864	-1459.41481481482	-2336.37777777778
44331.5293327083	0	1584.864	-1459.61481481482	-2337.02962962963
44331.5293328241	0	1585.249	-1459.74074074074	-2337.46666666667
44331.5293329398	0	1585.249	-1459.91851851852	-2338.13333333333
44331.5293330556	0	1585.553	-1460.15555555556	-2338.79259259259
44331.5293331713	0	1585.553	-1460.31851851852	-2339.41481481481
44331.529333287	0	1585.953	-1460.48888888889	-2340.01481481481
44331.5293334028	0	1585.953	-1460.58518518519	-2340.54814814815
44331.5293335185	0	1586.22	-1460.75555555556	-2341.19259259259
44331.5293336343	0	1586.22	-1460.98518518519	-2341.87407407407
44331.52933375	0	1586.62	-1461.06666666667	-2342.41481481481
44331.5293338657	0	1586.62	-1461.18518518519	-2342.96296296296
44331.5293339815	0	1586.82	-1461.45185185185	-2343.74814814815
44331.5293340972	0	1586.82	-1461.63703703704	-2344.33333333333
44331.529334213	0	1587.272	-1461.71111111111	-2344.93333333333
44331.5293343287	0	1587.272	-1461.77037037037	-2345.31111111111
44331.5293344444	0	1587.405	-1461.88148148148	-2345.88148148148
44331.5293345602	0	1587.405	-1461.87407407408	-2346.16296296296
44331.5293346759	0	1587.509	-1462.03703703704	-2346.78518518518
44331.5293347917	0	1587.509	-1462.14074074074	-2347.31851851852
44331.5293349074	0	1587.776	-1462.25925925926	-2347.88888888889
44331.5293350232	0	1587.776	-1462.37777777778	-2348.45925925926
44331.5293351389	0	1588.013	-1462.44444444445	-2348.97037037037
44331.5293352546	0	1588.013	-1462.58518518519	-2349.41481481481
44331.5293353704	0	1588.22	-1462.6962962963	-2349.94074074074
44331.5293354861	0	1588.22	-1462.8	-2350.48888888889
44331.5293356019	0	1588.435	-1462.99259259259	-2351.14814814815
44331.5293357176	0	1588.435	-1463.08888888889	-2351.79259259259
44331.5293358333	0	1588.724	-1463.2	-2352.44444444444
44331.5293359491	0	1588.724	-1463.34074074074	-2353.22222222222
44331.5293360648	0	1588.976	-1463.42962962963	-2353.72592592593
44331.5293361806	0	1588.976	-1463.48148148148	-2354.37777777778
44331.5293362963	0	1589.117	-1463.51851851852	-2354.98518518518
44331.529336412	0	1589.117	-1463.66666666667	-2355.72592592593
44331.5293365278	0	1589.302	-1463.82962962963	-2356.45925925926
44331.5293366435	0	1589.302	-1463.91111111111	-2357.12592592593
44331.5293367593	0	1589.546	-1463.97777777778	-2357.81481481481
44331.529336875	0	1589.546	-1464.02222222222	-2358.4962962963
44331.5293369907	0	1589.657	-1464.17777777778	-2359.11851851852
44331.5293371065	0	1589.657	-1464.28148148148	-2359.77037037037
44331.5293372222	0	1589.916	-1464.38518518519	-2360.44444444444
44331.529337338	0	1589.916	-1464.45925925926	-2361.05925925926
44331.5293374537	0	1590.094	-1464.57777777778	-2361.76296296296
44331.5293375694	0	1590.094	-1464.63703703704	-2362.36296296296
44331.5293376852	0	1590.272	-1464.71851851852	-2362.93333333333
44331.5293378009	0	1590.272	-1464.85185185185	-2363.59259259259
44331.5293379167	0	1590.487	-1464.94074074074	-2364.18518518518
44331.5293380324	0	1590.487	-1465.04444444445	-2364.91111111111
44331.5293381481	0	1590.68	-1465.08148148148	-2365.43703703704
44331.5293382639	0	1590.68	-1465.12592592593	-2366.05925925926
44331.5293383796	0	1590.761	-1465.25925925926	-2366.65185185185
44331.5293384954	0	1590.761	-1465.39259259259	-2367.34074074074
44331.5293386111	0	1591.028	-1465.45925925926	-2367.94814814815
44331.5293387269	0	1591.028	-1465.50370370371	-2368.51851851852
44331.5293388426	0	1591.139	-1465.64444444445	-2369.16296296296
44331.5293389583	0	1591.139	-1465.71851851852	-2369.64444444444
44331.5293390741	0	1591.354	-1465.88888888889	-2370.24444444444
44331.5293391898	0	1591.354	-1465.99259259259	-2370.88148148148
44331.5293393056	0	1591.628	-1466.05925925926	-2371.57037037037
44331.5293394213	0	1591.628	-1466.08888888889	-2372.23703703704
44331.529339537	0	1591.724	-1466.2	-2372.83703703704
44331.5293396528	0	1591.724	-1466.28148148148	-2373.59259259259
44331.5293397685	0	1591.917	-1466.2962962963	-2374.19259259259
44331.5293398843	0	1591.917	-1466.42222222222	-2374.85185185185
44331.52934	0	1592.058	-1466.54074074074	-2375.42962962963
44331.5293401157	0	1592.058	-1466.57777777778	-2376
44331.5293402315	0	1592.214	-1466.67407407408	-2376.63703703704
44331.5293403472	0	1592.214	-1466.74074074074	-2377.28888888889
44331.529340463	0	1592.377	-1466.85185185185	-2377.93333333333
44331.5293405787	0	1592.377	-1466.86666666667	-2378.44444444444
44331.5293406944	0	1592.503	-1466.94814814815	-2379.04444444444
44331.5293408102	0	1592.503	-1467	-2379.67407407407
44331.5293409259	0	1592.636	-1467.07407407408	-2380.26666666666
44331.5293410417	0	1592.636	-1467.22222222222	-2380.89629629629
44331.5293411574	0	1592.858	-1467.34814814815	-2381.51851851852
44331.5293412731	0	1592.858	-1467.36296296296	-2382.25925925926
44331.5293413889	0	1592.999	-1467.40740740741	-2382.80740740741
44331.5293415046	0	1592.999	-1467.44444444445	-2383.4
44331.5293416204	0	1593.08	-1467.50370370371	-2383.97777777778
44331.5293417361	0	1593.08	-1467.54814814815	-2384.69629629629
44331.5293418518	0	1593.184	-1467.50370370371	-2385.26666666666
44331.5293419676	0	1593.184	-1467.51851851852	-2385.69629629629
44331.5293420833	0	1593.154	-1467.54074074074	-2386.14814814815
44331.5293421991	0	1593.154	-1467.62962962963	-2386.65925925926
44331.5293423148	0	1593.265	-1467.72592592593	-2387.14074074074
44331.5293424306	0	1593.265	-1467.83703703704	-2387.79259259259
44331.5293425463	0	1593.472	-1467.8962962963	-2388.44444444444
44331.529342662	0	1593.472	-1468	-2389.14074074074
44331.5293427778	0	1593.635	-1468.14074074074	-2389.7037037037
44331.5293428935	0	1593.635	-1468.17037037037	-2390.17037037037
44331.5293430093	0	1593.805	-1468.22222222222	-2390.63703703703
44331.529343125	0	1593.805	-1468.40740740741	-2391.29629629629
44331.5293432407	0	1594.042	-1468.47407407408	-2391.91851851852
44331.5293433565	0	1594.042	-1468.59259259259	-2392.46666666666
44331.5293434722	0	1594.227	-1468.65925925926	-2392.97777777778
44331.529343588	0	1594.227	-1468.74074074074	-2393.59259259259
44331.5293437037	0	1594.375	-1468.8962962963	-2394.37777777778
44331.5293438194	0	1594.375	-1469.08148148148	-2394.99259259259
44331.5293439352	0	1594.716	-1469.19259259259	-2395.61481481481
44331.5293440509	0	1594.716	-1469.38518518519	-2396.37777777778
44331.5293441667	0	1595.02	-1469.48148148148	-2396.82962962963
44331.5293442824	0	1595.02	-1469.62222222222	-2397.32592592592
44331.5293443982	0	1595.257	-1469.81481481482	-2397.95555555555
44331.5293445139	0	1595.257	-1469.91851851852	-2398.48888888889
44331.5293446296	0	1595.553	-1469.99259259259	-2399.01481481481
44331.5293447454	0	1595.553	-1470.10370370371	-2399.41481481481
44331.5293448611	0	1595.553	-1470.28888888889	-2400.02222222222
44331.5293449769	0	1595.738	-1470.37777777778	-2400.57777777778
44331.5293450926	0	1595.738	-1470.51111111111	-2401.08888888889
44331.5293452083	0	1596.145	-1470.65185185185	-2401.58518518518
44331.5293453241	0	1596.145	-1470.6962962963	-2401.94074074074
44331.5293454398	0	1596.33	-1470.82962962963	-2402.52592592592
44331.5293455556	0	1596.33	-1470.96296296297	-2403.12592592592
44331.5293456713	0	1596.597	-1471.11111111111	-2403.66666666666
44331.529345787	0	1596.597	-1471.21481481482	-2404.03703703703
44331.5293459028	0	1596.849	-1471.28148148148	-2404.45925925926
44331.5293460185	0	1596.849	-1471.41481481482	-2405.05925925926
44331.5293461343	0	1597.049	-1471.55555555556	-2405.68148148148
44331.52934625	0	1597.049	-1471.54814814815	-2405.99259259259
44331.5293463657	0	1597.182	-1471.56296296297	-2406.37777777778
44331.5293464815	0	1597.182	-1471.6962962963	-2406.74814814815
44331.5293465972	0	1597.33	-1471.80740740741	-2407.33333333333
44331.529346713	0	1597.33	-1471.88888888889	-2407.87407407407
44331.5293468287	0	1597.523	-1472.00740740741	-2408.4
44331.5293469444	0	1597.523	-1472.20740740741	-2408.86666666666
44331.5293470602	0	1597.842	-1472.31111111111	-2409.37037037037
44331.5293471759	0	1597.842	-1472.42222222222	-2409.83703703703
44331.5293472917	0	1598.057	-1472.6	-2410.37037037037
44331.5293474074	0	1598.057	-1472.65185185185	-2410.82962962963
44331.5293475231	0	1598.287	-1472.74814814815	-2411.36296296296
44331.5293476389	0	1598.287	-1472.8	-2411.78518518518
44331.5293477546	0	1598.435	-1472.95555555556	-2412.15555555555
44331.5293478704	0	1598.435	-1473.15555555556	-2412.68148148148
44331.5293479861	0	1598.791	-1473.26666666667	-2413.15555555555
44331.5293481019	0	1598.791	-1473.42962962963	-2413.61481481481
44331.5293482176	0	1599.065	-1473.55555555556	-2414.03703703704
44331.5293483333	0	1599.065	-1473.6962962963	-2414.52592592592
44331.5293484491	0	1599.332	-1473.6962962963	-2414.53333333333
44331.5293485648	0	1599.332	-1473.70370370371	-2414.53333333333
44331.5293486806	0	1599.339	-1473.85925925926	-2414.88888888889
44331.5293487963	0	1599.339	-1474.02962962963	-2415.32592592592
44331.529348912	0	1599.665	-1474.25185185185	-2415.91111111111
44331.5293490278	0	1599.665	-1474.42222222222	-2416.33333333333
44331.5293491435	0	1600.058	-1474.60740740741	-2416.80740740741
44331.5293492593	0	1600.058	-1474.90370370371	-2417.39259259259
44331.529349375	0	1600.539	-1475.02962962963	-2417.95555555555
44331.5293494907	0	1600.539	-1475.35555555556	-2418.53333333333
44331.5293496065	0	1600.991	-1475.57037037037	-2419.00740740741
44331.5293497222	0	1600.991	-1475.82962962963	-2419.7037037037
44331.529349838	0	1601.465	-1476.05185185185	-2420.20740740741
44331.5293499537	0	1601.465	-1476.22962962963	-2420.69629629629
44331.5293500694	0	1601.865	-1476.43703703704	-2421.24444444444
44331.5293501852	0	1601.865	-1476.60740740741	-2421.81481481481
44331.5293503009	0	1602.243	-1476.82962962963	-2422.39259259259
44331.5293504167	0	1602.243	-1477.05925925926	-2422.98518518518
44331.5293505324	0	1602.695	-1477.31851851852	-2423.49629629629
44331.5293506481	0	1602.695	-1477.51851851852	-2423.98518518518
44331.5293507639	0	1603.154	-1477.65925925926	-2424.46666666666
44331.5293508796	0	1603.154	-1477.94074074074	-2425.13333333333
44331.5293509954	0	1603.576	-1478.0962962963	-2425.53333333333
44331.5293511111	0	1603.576	-1478.33333333334	-2425.97777777778
44331.5293512269	0	1603.969	-1478.57777777778	-2426.44444444444
44331.5293513426	0	1603.969	-1478.90370370371	-2427
44331.5293514583	0	1604.539	-1479.07407407408	-2427.35555555555
44331.5293515741	0	1604.539	-1479.25925925926	-2427.79259259259
44331.5293516898	0	1604.895	-1479.57777777778	-2428.22222222222
44331.5293518056	0	1604.895	-1479.81481481482	-2428.66666666666
44331.5293519213	0	1605.451	-1480.0962962963	-2429.14074074074
44331.529352037	0	1605.451	-1480.38518518519	-2429.74814814815
44331.5293521528	0	1606.021	-1480.63703703704	-2430.28148148148
44331.5293522685	0	1606.021	-1480.83703703704	-2430.71851851852
44331.5293523843	0	1606.473	-1481.03703703704	-2431.23703703703
44331.5293525	0	1606.473	-1481.31851851852	-2431.79259259259
44331.5293526157	0	1606.954	-1481.56296296297	-2432.41481481481
44331.5293527315	0	1606.954	-1481.74074074074	-2432.88888888889
44331.5293528472	0	1607.376	-1481.95555555556	-2433.36296296296
44331.529352963	0	1607.376	-1482.21481481482	-2433.88148148148
44331.5293530787	0	1607.85	-1482.46666666667	-2434.38518518518
44331.5293531944	0	1607.85	-1482.74074074074	-2434.91111111111
44331.5293533102	0	1608.376	-1482.97777777778	-2435.44444444444
44331.5293534259	0	1608.376	-1483.15555555556	-2435.88148148148
44331.5293535417	0	1608.791	-1483.35555555556	-2436.31851851852
44331.5293536574	0	1608.791	-1483.55555555556	-2436.80740740741
44331.5293537731	0	1609.191	-1483.77777777778	-2437.28888888889
44331.5293538889	0	1609.191	-1484.05925925926	-2437.89629629629
44331.5293540046	0	1609.695	-1484.34074074074	-2438.47407407407
44331.5293541204	0	1609.695	-1484.59259259259	-2439.1037037037
44331.5293542361	0	1610.228	-1484.86666666667	-2439.68148148148
44331.5293543518	0	1610.228	-1485.08148148148	-2440.17037037037
44331.5293544676	0	1610.717	-1485.26666666667	-2440.48148148148
44331.5293545833	0	1610.717	-1485.46666666667	-2440.9037037037
44331.5293546991	0	1611.102	-1485.73333333334	-2441.45185185185
44331.5293548148	0	1611.102	-1486	-2442.00740740741
44331.5293549306	0	1611.635	-1486.22222222222	-2442.48148148148
44331.5293550463	0	1611.635	-1486.45185185185	-2442.97037037037
44331.529355162	0	1612.087	-1486.67407407408	-2443.48888888889
44331.5293552778	0	1612.087	-1486.85185185185	-2443.95555555555
44331.5293553935	0	1612.487	-1487.06666666667	-2444.44444444444
44331.5293555093	0	1612.487	-1487.31851851852	-2444.94074074074
44331.529355625	0	1612.954	-1487.55555555556	-2445.47407407407
44331.5293557407	0	1612.954	-1487.82962962963	-2445.95555555555
44331.5293558565	0	1613.465	-1488.0962962963	-2446.40740740741
44331.5293559722	0	1613.465	-1488.36296296297	-2446.88888888889
44331.529356088	0	1613.998	-1488.60740740741	-2447.4
44331.5293562037	0	1613.998	-1488.91111111111	-2447.94814814815
44331.5293563194	0	1614.546	-1489.18518518519	-2448.49629629629
44331.5293564352	0	1614.546	-1489.34814814815	-2449.08888888889
44331.5293565509	0	1614.983	-1489.6	-2449.6
44331.5293566667	0	1614.983	-1489.82962962963	-2450.08888888889
44331.5293567824	0	1615.464	-1490.0962962963	-2450.57777777778
44331.5293568982	0	1615.464	-1490.36296296297	-2451.18518518518
44331.5293570139	0	1615.997	-1490.56296296297	-2451.62962962963
44331.5293571296	0	1615.997	-1490.77037037037	-2452.06666666666
44331.5293572454	0	1616.404	-1491	-2452.48888888889
44331.5293573611	0	1616.404	-1491.21481481482	-2452.96296296296
44331.5293574769	0	1616.848	-1491.48148148148	-2453.49629629629
44331.5293575926	0	1616.848	-1491.74074074074	-2454.09629629629
44331.5293577083	0	1617.374	-1491.97037037037	-2454.59259259259
44331.5293578241	0	1617.374	-1492.2	-2455.16296296296
44331.5293579398	0	1617.833	-1492.4	-2455.57777777778
44331.5293580556	0	1617.833	-1492.58518518519	-2456
44331.5293581713	0	1618.218	-1492.82222222223	-2456.58518518518
44331.529358287	0	1618.218	-1492.97777777778	-2457.15555555555
44331.5293584028	0	1618.611	-1493.13333333334	-2457.62962962963
44331.5293585185	0	1618.611	-1493.35555555556	-2458.24444444444
44331.5293586343	0	1618.989	-1493.4962962963	-2458.85925925926
44331.52935875	0	1618.989	-1493.68888888889	-2459.41481481481
44331.5293588657	0	1619.322	-1493.80740740741	-2459.89629629629
44331.5293589815	0	1619.322	-1494.05925925926	-2460.57037037037
44331.5293590972	0	1619.692	-1494.26666666667	-2461.14074074074
44331.529359213	0	1619.692	-1494.48888888889	-2461.76296296296
44331.5293593287	0	1620.122	-1494.65925925926	-2462.25925925926
44331.5293594444	0	1620.122	-1494.88148148148	-2462.7037037037
44331.5293595602	0	1620.515	-1495.0962962963	-2463.28148148148
44331.5293596759	0	1620.515	-1495.30370370371	-2463.80740740741
44331.5293597917	0	1620.937	-1495.51851851852	-2464.40740740741
44331.5293599074	0	1620.937	-1495.67407407408	-2464.93333333333
44331.5293600231	0	1621.307	-1495.86666666667	-2465.57037037037
44331.5293601389	0	1621.307	-1496.0962962963	-2466.16296296296
44331.5293602546	0	1621.729	-1496.31851851852	-2466.74814814815
44331.5293603704	0	1621.729	-1496.48888888889	-2467.32592592592
44331.5293604861	0	1622.122	-1496.71111111111	-2467.97777777778
44331.5293606019	0	1622.122	-1496.87407407408	-2468.52592592592
44331.5293607176	0	1622.507	-1497.01481481482	-2469.04444444444
44331.5293608333	0	1622.507	-1497.14814814815	-2469.59259259259
44331.5293609491	0	1622.781	-1497.34074074074	-2470.15555555555
44331.5293610648	0	1622.781	-1497.54074074074	-2470.71111111111
44331.5293611806	0	1623.174	-1497.8	-2471.32592592592
44331.5293612963	0	1623.174	-1497.9925925926	-2471.82222222222
44331.529361412	0	1623.626	-1498.16296296297	-2472.29629629629
44331.5293615278	0	1623.626	-1498.33333333334	-2472.75555555555
44331.5293616435	0	1623.967	-1498.41481481482	-2473.17777777778
44331.5293617593	0	1623.967	-1498.53333333334	-2473.61481481481
44331.529361875	0	1624.167	-1498.67407407408	-2474.04444444444
44331.5293619907	0	1624.167	-1498.85925925926	-2474.31851851852
44331.5293621065	0	1624.493	-1498.96296296297	-2474.71851851852
44331.5293622222	0	1624.493	-1499.05185185185	-2475.2
44331.529362338	0	1624.686	-1499.22222222223	-2475.74814814815
44331.5293624537	0	1624.686	-1499.41481481482	-2476.13333333333
44331.5293625694	0	1625.049	-1499.62222222222	-2476.71851851852
44331.5293626852	0	1625.049	-1499.84444444445	-2477.40740740741
44331.5293628009	0	1625.479	-1500.05185185185	-2477.98518518518
44331.5293629167	0	1625.479	-1500.22222222222	-2478.48888888889
44331.5293630324	0	1625.857	-1500.37037037037	-2478.97037037037
44331.5293631481	0	1625.857	-1500.50370370371	-2479.40740740741
44331.5293632639	0	1626.138	-1500.68888888889	-2479.92592592592
44331.5293633796	0	1626.138	-1500.8962962963	-2480.43703703704
44331.5293634954	0	1626.531	-1501.11111111111	-2480.97037037037
44331.5293636111	0	1626.531	-1501.30370370371	-2481.57777777778
44331.5293637269	0	1626.938	-1501.50370370371	-2482.03703703704
44331.5293638426	0	1626.938	-1501.6962962963	-2482.52592592592
44331.5293639583	0	1627.331	-1501.92592592593	-2483.11851851852
44331.5293640741	0	1627.331	-1502.11851851852	-2483.61481481481
44331.5293641898	0	1627.753	-1502.34814814815	-2484.21481481481
44331.5293643056	0	1627.753	-1502.55555555556	-2484.77037037037
44331.5293644213	0	1628.19	-1502.70370370371	-2485.22222222222
44331.529364537	0	1628.19	-1502.84444444445	-2485.73333333333
44331.5293646528	0	1628.479	-1503.05185185185	-2486.12592592592
44331.5293647685	0	1628.479	-1503.22222222222	-2486.59259259259
44331.5293648843	0	1628.857	-1503.43703703704	-2487.13333333333
44331.529365	0	1628.857	-1503.5925925926	-2487.55555555555
44331.5293651157	0	1629.227	-1503.77777777778	-2488.08148148148
44331.5293652315	0	1629.227	-1503.91851851852	-2488.52592592592
44331.5293653472	0	1629.553	-1504.10370370371	-2488.93333333333
44331.529365463	0	1629.553	-1504.30370370371	-2489.4
44331.5293655787	0	1629.938	-1504.45925925926	-2489.85925925926
44331.5293656944	0	1629.938	-1504.56296296297	-2490.34814814815
44331.5293658102	0	1630.197	-1504.75555555556	-2490.83703703704
44331.5293659259	0	1630.197	-1504.85925925926	-2491.34074074074
44331.5293660417	0	1630.493	-1505.02962962963	-2491.86666666667
44331.5293661574	0	1630.493	-1505.1925925926	-2492.28148148148
44331.5293662731	0	1630.826	-1505.38518518519	-2492.72592592592
44331.5293663889	0	1630.826	-1505.53333333334	-2493.2
44331.5293665046	0	1631.167	-1505.61481481482	-2493.52592592592
44331.5293666204	0	1631.167	-1505.79259259259	-2494.11111111111
44331.5293667361	0	1631.426	-1506.02222222222	-2494.47407407407
44331.5293668519	0	1631.426	-1506.2	-2495.06666666667
44331.5293669676	0	1631.833	-1506.31851851852	-2495.54814814815
44331.5293670833	0	1631.833	-1506.45185185185	-2496.07407407407
44331.5293671991	0	1632.085	-1506.51851851852	-2496.48888888889
44331.5293673148	0	1632.085	-1506.67407407408	-2497.04444444444
44331.5293674306	0	1632.307	-1506.81481481482	-2497.5037037037
44331.5293675463	0	1632.307	-1506.92592592593	-2498.02962962963
44331.529367662	0	1632.559	-1507.02222222222	-2498.48148148148
44331.5293677778	0	1632.559	-1507.11851851852	-2498.97037037037
44331.5293678935	0	1632.752	-1507.23703703704	-2499.53333333333
44331.5293680093	0	1632.752	-1507.32592592593	-2500.06666666667
44331.529368125	0	1632.959	-1507.42962962963	-2500.57037037037
44331.5293682407	0	1632.959	-1507.52592592593	-2501.11111111111
44331.5293683565	0	1633.159	-1507.56296296297	-2501.60740740741
44331.5293684722	0	1633.159	-1507.63703703704	-2502.14814814815
44331.529368588	0	1633.27	-1507.6962962963	-2502.72592592592
44331.5293687037	0	1633.27	-1507.78518518519	-2503.21481481481
44331.5293688194	0	1633.418	-1507.92592592593	-2503.77777777778
44331.5293689352	0	1633.418	-1508.02222222222	-2504.21481481481
44331.5293690509	0	1633.655	-1508.13333333334	-2504.7037037037
44331.5293691667	0	1633.655	-1508.16296296297	-2505.12592592593
44331.5293692824	0	1633.796	-1508.27407407408	-2505.60740740741
44331.5293693982	0	1633.796	-1508.37777777778	-2506.08148148148
44331.5293695139	0	1634.011	-1508.4	-2506.47407407407
44331.5293696412	0	1634.011	-1508.43703703704	-2506.97777777778
44331.5293697454	0	1634.07	-1508.41481481482	-2507.39259259259
44331.5293698611	0	1634.07	-1508.51851851852	-2508.14074074074
44331.5293699769	0	1634.151	-1508.55555555556	-2508.58518518518
44331.5293700926	0	1634.151	-1508.58518518519	-2509.13333333333
44331.5293702083	0	1634.218	-1508.63703703704	-2509.68888888889
44331.5293703241	0	1634.218	-1508.67407407408	-2510.16296296296
44331.5293704398	0	1634.307	-1508.63703703704	-2510.55555555555
44331.5293705556	0	1634.307	-1508.65185185185	-2510.91851851852
44331.5293706713	0	1634.285	-1508.71851851852	-2511.28148148148
44331.529370787	0	1634.285	-1508.74074074074	-2511.81481481481
44331.5293709028	0	1634.374	-1508.77037037037	-2512.37037037037
44331.5293710185	0	1634.374	-1508.83703703704	-2512.97037037037
44331.5293711343	0	1634.47	-1508.97037037037	-2513.37777777778
44331.52937125	0	1634.47	-1508.98518518519	-2513.92592592593
44331.5293713657	0	1634.618	-1509.03703703704	-2514.4962962963
44331.5293714815	0	1634.618	-1509.08888888889	-2515.02222222222
44331.5293715972	0	1634.722	-1509.11851851852	-2515.62962962963
44331.529371713	0	1634.722	-1509.15555555556	-2516.24444444444
44331.5293718287	0	1634.789	-1509.18518518519	-2516.76296296296
44331.5293719444	0	1634.789	-1509.18518518519	-2517.34074074074
44331.5293720602	0	1634.819	-1509.24444444445	-2517.80740740741
44331.5293721759	0	1634.819	-1509.27407407408	-2518.41481481481
44331.5293722917	0	1634.908	-1509.31851851852	-2518.9037037037
44331.5293724074	0	1634.908	-1509.35555555556	-2519.4
44331.5293725231	0	1634.989	-1509.37037037037	-2519.99259259259
44331.5293726389	0	1634.989	-1509.41481481482	-2520.57037037037
44331.5293727546	0	1635.048	-1509.45925925926	-2521.08888888889
44331.5293728704	0	1635.048	-1509.45925925926	-2521.61481481481
44331.5293729861	0	1635.092	-1509.47407407408	-2522.21481481481
44331.5293731019	0	1635.092	-1509.51111111111	-2522.74814814815
44331.5293732176	0	1635.144	-1509.51111111111	-2523.14814814815
44331.5293733333	0	1635.144	-1509.57037037037	-2523.72592592593
44331.5293734491	0	1635.203	-1509.57777777778	-2524.26666666667
44331.5293735648	0	1635.203	-1509.6	-2524.85185185185
44331.5293736806	0	1635.233	-1509.65185185185	-2525.41481481481
44331.5293737963	0	1635.233	-1509.74074074074	-2525.84444444444
44331.529373912	0	1635.374	-1509.74814814815	-2526.34074074074
44331.5293740278	0	1635.374	-1509.77037037037	-2526.86666666667
44331.5293741435	0	1635.404	-1509.81481481482	-2527.45925925926
44331.5293742593	0	1635.404	-1509.84444444445	-2528.01481481481
44331.529374375	0	1635.478	-1509.79259259259	-2528.46666666667
44331.5293744907	0	1635.478	-1509.82222222222	-2528.97777777778
44331.5293746065	0	1635.456	-1509.88888888889	-2529.40740740741
44331.5293747222	0	1635.456	-1510	-2529.88888888889
44331.529374838	0	1635.634	-1510.14814814815	-2530.34074074074
44331.5293749537	0	1635.634	-1510.30370370371	-2530.82222222222
44331.5293750694	0	1635.938	-1510.42222222222	-2531.2
44331.5293751852	0	1635.938	-1510.54814814815	-2531.57037037037
44331.5293753009	0	1636.182	-1510.74074074074	-2532.06666666667
44331.5293754167	0	1636.182	-1510.86666666667	-2532.52592592593
44331.5293755324	0	1636.501	-1511.04444444445	-2532.97037037037
44331.5293756481	0	1636.501	-1511.21481481482	-2533.34814814815
44331.5293757639	0	1636.849	-1511.31851851852	-2533.91851851852
44331.5293758796	0	1636.849	-1511.45185185185	-2534.35555555555
44331.5293759954	0	1637.086	-1511.6	-2534.79259259259
44331.5293761111	0	1637.086	-1511.72592592593	-2535.11851851852
44331.5293762268	0	1637.36	-1511.82222222222	-2535.51111111111
44331.5293763426	0	1637.36	-1511.95555555556	-2535.91111111111
44331.5293764583	0	1637.59	-1512.19259259259	-2536.42222222222
44331.5293765741	0	1637.59	-1512.37037037037	-2536.88148148148
44331.5293766898	0	1638.005	-1512.57037037037	-2537.40740740741
44331.5293768056	0	1638.005	-1512.77037037037	-2537.8962962963
44331.5293769213	0	1638.405	-1512.88148148148	-2538.44444444444
44331.529377037	0	1638.405	-1512.95555555556	-2538.77037037037
44331.5293771528	0	1638.59	-1513.11111111111	-2539.14814814815
44331.5293772685	0	1638.59	-1513.27407407408	-2539.62222222222
44331.5293773843	0	1638.909	-1513.35555555556	-2539.97777777778
44331.5293775	0	1638.909	-1513.43703703704	-2540.21481481481
44331.5293776157	0	1639.072	-1513.62222222222	-2540.66666666667
44331.5293777315	0	1639.072	-1513.84444444445	-2541.14074074074
44331.5293778472	0	1639.479	-1514.02222222222	-2541.59259259259
44331.529377963	0	1639.479	-1514.17777777778	-2542.02962962963
44331.5293780787	0	1639.812	-1514.27407407408	-2542.44444444444
44331.5293781944	0	1639.812	-1514.45925925926	-2542.92592592592
44331.5293783102	0	1640.093	-1514.59259259259	-2543.28888888889
44331.5293784259	0	1640.093	-1514.6962962963	-2543.74074074074
44331.5293785417	0	1640.33	-1514.71851851852	-2544.03703703704
44331.5293786574	0	1640.33	-1514.88888888889	-2544.48888888889
44331.5293787732	0	1640.523	-1515.08888888889	-2544.98518518518
44331.5293788889	0	1640.523	-1515.18518518519	-2545.36296296296
44331.5293790046	0	1640.819	-1515.20740740741	-2545.75555555555
44331.5293791204	0	1640.819	-1515.37037037037	-2546.18518518518
44331.5293792361	0	1641.004	-1515.59259259259	-2546.71111111111
44331.5293793519	0	1641.004	-1515.85925925926	-2547.25925925926
44331.5293794676	0	1641.493	-1515.97777777778	-2547.61481481481
44331.5293795833	0	1641.493	-1516.17037037037	-2548.05185185185
44331.5293796991	0	1641.804	-1516.33333333333	-2548.44444444444
44331.5293798148	0	1641.804	-1516.35555555556	-2548.71111111111
44331.5293799306	0	1641.989	-1516.46666666667	-2549.03703703704
44331.5293800463	0	1641.989	-1516.6	-2549.37777777778
44331.529380162	0	1642.233	-1516.74074074074	-2549.8
44331.5293802778	0	1642.233	-1516.93333333333	-2550.3037037037
44331.5293803935	0	1642.566	-1517.10370370371	-2550.75555555555
44331.5293805093	0	1642.566	-1517.27407407408	-2551.2
44331.529380625	0	1642.907	-1517.45925925926	-2551.68148148148
44331.5293807407	0	1642.907	-1517.60740740741	-2552.2
44331.5293808565	0	1643.24	-1517.71851851852	-2552.65185185185
44331.5293809722	0	1643.24	-1517.87407407408	-2553.11111111111
44331.529381088	0	1643.507	-1518.02962962963	-2553.53333333333
44331.5293812037	0	1643.507	-1518.23703703704	-2554.1037037037
44331.5293813194	0	1643.87	-1518.41481481482	-2554.58518518518
44331.5293814352	0	1643.87	-1518.61481481482	-2555.1037037037
44331.5293815509	0	1644.248	-1518.81481481482	-2555.4962962963
44331.5293816667	0	1644.248	-1519.02222222222	-2556.03703703704
44331.5293817824	0	1644.655	-1519.13333333333	-2556.38518518518
44331.5293818982	0	1644.655	-1519.31111111111	-2556.83703703704
44331.5293820139	0	1644.944	-1519.34074074074	-2557.22222222222
44331.5293821296	0	1644.944	-1519.5037037037	-2557.67407407407
44331.5293822454	0	1645.137	-1519.65185185185	-2558.07407407407
44331.5293823611	0	1645.137	-1519.82222222222	-2558.44444444444
44331.5293824769	0	1645.456	-1520.02222222222	-2558.9037037037
44331.5293825926	0	1645.456	-1520.25185185185	-2559.36296296296
44331.5293827083	0	1645.886	-1520.47407407408	-2559.80740740741
44331.5293828241	0	1645.886	-1520.63703703704	-2560.28148148148
44331.5293829398	0	1646.271	-1520.82222222222	-2560.7037037037
44331.5293830556	0	1646.271	-1520.98518518519	-2561.12592592592
44331.5293831713	0	1646.619	-1521.17777777778	-2561.51111111111
44331.529383287	0	1646.619	-1521.38518518519	-2562
44331.5293834028	0	1647.019	-1521.51851851852	-2562.32592592592
44331.5293835185	0	1647.019	-1521.62962962963	-2562.62222222222
44331.5293836343	0	1647.263	-1521.87407407408	-2563.05185185185
44331.52938375	0	1647.263	-1522.04444444445	-2563.45925925926
44331.5293838657	0	1647.678	-1522.34074074074	-2563.98518518518
44331.5293839815	0	1647.678	-1522.59259259259	-2564.51111111111
[truncated: 9,363 more rows]
