# Supplementary material for: Near-infrared manipulation of multiple neuronal populations via trichromatic upconversion
Source: Nat Commun. 2021 Sep 27;12:5662. doi: 10.1038/s41467-021-25993-7 (PMC8476604; doi:10.1038/s41467-021-25993-7)
Supplement: Supplementary file 7 — Source Data [file 41467_2021_25993_MOESM7_ESM.zip › Source Data/SI 31/1532/5_1532_1.csv]

DateTime	xPosComp	yPosComp	xPos	yPos
44331.5327818981	0	2502.417	-2504.76296296297	-944.229629629629
44331.5327820139	0	2502.417	-2507.21481481482	-945.74074074074
44331.5327821296	0	2507.217	-2510.13333333334	-947.459259259258
44331.5327822454	0	2507.217	-2513.31851851853	-949.318518518518
44331.5327823611	0	2513.321	-2517.01481481482	-951.237037037036
44331.5327824769	0	2513.321	-2520.74074074075	-953.096296296295
44331.5327825926	0	2520.743	-2524.53333333334	-954.933333333332
44331.5327827083	0	2520.743	-2528.53333333334	-956.837037037036
44331.5327828241	0	2528.536	-2532.57037037038	-958.814814814814
44331.5327829398	0	2528.536	-2536.62222222223	-960.77037037037
44331.5327830556	0	2536.625	-2540.56296296297	-962.688888888888
44331.5327831713	0	2536.625	-2544.30370370371	-964.755555555555
44331.532783287	0	2544.306	-2547.54814814815	-966.674074074073
44331.5327834144	0	2544.306	-2550.36296296297	-968.74074074074
44331.5327835185	0	2550.365	-2552.15555555556	-970.318518518518
44331.5327836343	0	2550.365	-2553.66666666667	-971.999999999999
44331.53278375	0	2553.669	-2554.82222222223	-973.696296296296
44331.5327838657	0	2553.669	-2555.82962962964	-975.54074074074
44331.5327839815	0	2555.832	-2556.65185185186	-977.029629629629
44331.5327840972	0	2555.832	-2557.65185185186	-978.866666666666
44331.532784213	0	2557.654	-2558.5925925926	-980.399999999999
44331.5327843287	0	2557.654	-2559.62222222223	-981.888888888888
44331.5327844444	0	2559.624	-2560.82962962964	-983.407407407407
44331.5327845602	0	2559.624	-2562.35555555556	-984.874074074073
44331.5327846759	0	2562.357	-2563.98518518519	-986.274074074073
44331.5327847917	0	2562.357	-2565.74074074075	-987.74074074074
44331.5327849074	0	2565.742	-2567.74814814815	-989.303703703703
44331.5327850231	0	2565.742	-2569.64444444445	-990.807407407407
44331.5327851389	0	2569.646	-2571.62222222223	-992.503703703703
44331.5327852546	0	2569.646	-2573.57037037038	-994.318518518518
44331.5327853704	0	2573.572	-2575.60000000001	-996.259259259258
44331.5327854861	0	2573.572	-2577.67407407408	-998.237037037036
44331.5327856018	0	2577.676	-2579.68888888889	-1000.18518518518
44331.5327857176	0	2577.676	-2581.82962962964	-1002.06666666667
44331.5327858333	0	2581.832	-2583.86666666667	-1003.83703703704
44331.5327859491	0	2581.832	-2586.41481481482	-1006.06666666667
44331.5327860648	0	2586.417	-2587.97037037038	-1007.4962962963
44331.5327861806	0	2586.417	-2590.05925925927	-1009.62222222222
44331.5327862963	0	2590.061	-2591.74074074075	-1011.51851851852
44331.532786412	0	2590.061	-2593.54074074075	-1013.54814814815
44331.5327865278	0	2593.542	-2595.25185185186	-1015.68148148148
44331.5327866435	0	2593.542	-2596.80740740741	-1017.65925925926
44331.5327867593	0	2596.809	-2598.42222222223	-1019.61481481481
44331.532786875	0	2596.809	-2599.94074074075	-1021.52592592593
44331.5327869907	0	2599.942	-2601.37777777778	-1023.45185185185
44331.5327871065	0	2599.942	-2602.80740740741	-1025.40740740741
44331.5327872222	0	2602.809	-2604.11851851853	-1027.11851851852
44331.532787338	0	2602.809	-2605.18518518519	-1028.68148148148
44331.5327874537	0	2605.187	-2606.11111111112	-1030.17037037037
44331.5327875694	0	2605.187	-2606.85185185186	-1031.57777777778
44331.5327876852	0	2606.854	-2607.46666666667	-1032.99259259259
44331.5327878009	0	2606.854	-2607.76296296297	-1034.08148148148
44331.5327879167	0	2607.765	-2607.90370370371	-1035.0962962963
44331.5327880324	0	2607.765	-2608.00000000001	-1035.97037037037
44331.5327881482	0	2608.002	-2608.0962962963	-1036.8
44331.5327882639	0	2608.002	-2608.12592592593	-1037.51111111111
44331.5327883796	0	2608.128	-2608.10370370371	-1037.97037037037
44331.5327884954	0	2608.128	-2608.02962962964	-1038.34074074074
44331.5327886111	0	2608.032	-2608.00740740741	-1038.51111111111
44331.5327887269	0	2608.032	-2608.00740740741	-1038.60740740741
44331.5327888426	0	2608.01	-2608.11111111112	-1038.67407407407
44331.5327889583	0	2608.01	-2608.33333333334	-1038.71111111111
44331.5327890741	0	2608.336	-2608.63703703704	-1038.74074074074
44331.5327891898	0	2608.336	-2609.13333333334	-1038.79259259259
44331.5327893056	0	2609.136	-2609.8888888889	-1038.85185185185
44331.5327894213	0	2609.136	-2610.80740740741	-1038.85185185185
44331.532789537	0	2610.81	-2611.98518518519	-1038.85185185185
44331.5327896528	0	2610.81	-2613.57777777778	-1038.81481481481
44331.5327897685	0	2613.58	-2615.41481481482	-1038.72592592593
44331.5327898843	0	2613.58	-2617.57777777778	-1038.62222222222
44331.53279	0	2617.58	-2620.0888888889	-1038.42962962963
44331.5327901157	0	2617.58	-2622.83703703704	-1038.20740740741
44331.5327902315	0	2622.839	-2625.8888888889	-1037.96296296296
44331.5327903472	0	2622.839	-2629.40740740741	-1037.81481481481
44331.532790463	0	2629.409	-2633.0962962963	-1037.57777777778
44331.5327905787	0	2629.409	-2637.06666666667	-1037.3037037037
44331.5327906944	0	2637.068	-2640.86666666667	-1036.86666666667
44331.5327908102	0	2637.068	-2644.34814814816	-1036.54814814815
44331.5327909259	0	2644.349	-2647.2962962963	-1036.32592592593
44331.5327910417	0	2644.349	-2649.33333333334	-1036.14814814815
44331.5327911574	0	2649.334	-2650.2962962963	-1035.91851851852
44331.5327912731	0	2649.334	-2650.43703703704	-1035.77037037037
44331.5327913889	0	2650.438	-2650.37777777779	-1035.71111111111
44331.5327915046	0	2650.438	-2650.34074074075	-1035.62222222222
44331.5327916204	0	2650.342	-2650.33333333334	-1035.57037037037
44331.5327917361	0	2650.342	-2650.45185185186	-1035.4962962963
44331.5327918519	0	2650.453	-2650.75555555556	-1035.41481481481
44331.5327919676	0	2650.453	-2651.30370370371	-1035.31851851852
44331.5327920833	0	2651.305	-2652.34814814816	-1035.19259259259
44331.5327921991	0	2651.305	-2653.76296296297	-1035.0962962963
44331.5327923148	0	2653.764	-2655.43703703704	-1035.03703703704
44331.5327924306	0	2653.764	-2657.74814814816	-1034.88888888889
44331.5327925463	0	2657.749	-2660.21481481482	-1034.84444444444
44331.532792662	0	2657.749	-2662.72592592593	-1034.75555555556
44331.5327927778	0	2662.727	-2665.31851851853	-1034.7037037037
44331.5327928935	0	2662.727	-2667.80000000001	-1034.62962962963
44331.5327930093	0	2667.801	-2670.31851851853	-1034.47407407407
44331.532793125	0	2667.801	-2672.81481481482	-1034.26666666667
44331.5327932407	0	2672.816	-2675.45925925927	-1034.07407407407
44331.5327933565	0	2672.816	-2678.15555555556	-1033.87407407407
44331.5327934722	0	2678.157	-2680.6962962963	-1033.77037037037
44331.532793588	0	2678.157	-2683.3925925926	-1033.4962962963
44331.5327937037	0	2683.394	-2686.20000000001	-1033.04444444444
44331.5327938194	0	2683.394	-2688.85925925927	-1032.62962962963
44331.5327939352	0	2688.861	-2689.74814814816	-1032.45925925926
44331.5327940509	0	2688.861	-2689.76296296297	-1032.45925925926
44331.5327941667	0	2689.765	-2690.17037037038	-1032.44444444444
44331.5327942824	0	2689.765	-2691.74814814816	-1032.4
44331.5327943981	0	2691.75	-2693.03703703704	-1032.37777777778
44331.5327945139	0	2691.75	-2694.0888888889	-1032.35555555556
44331.5327946296	0	2694.091	-2695.21481481482	-1032.31851851852
44331.5327947454	0	2694.091	-2696.36296296297	-1032.35555555556
44331.5327948611	0	2696.365	-2697.67407407408	-1032.44444444444
44331.5327949769	0	2696.365	-2699.04444444445	-1032.51851851852
44331.5327950926	0	2699.046	-2700.58518518519	-1032.58518518518
44331.5327952083	0	2699.046	-2702.52592592593	-1032.7037037037
44331.5327953241	0	2702.527	-2704.58518518519	-1032.86666666667
44331.5327954398	0	2702.527	-2706.83703703704	-1033.07407407407
44331.5327955556	0	2706.838	-2709.25185185186	-1033.32592592593
44331.5327956713	0	2706.838	-2711.98518518519	-1033.64444444444
44331.532795787	0	2711.986	-2714.91851851853	-1033.86666666667
44331.5327959028	0	2711.986	-2718.24444444445	-1034.17777777778
44331.5327960185	0	2718.245	-2721.78518518519	-1034.5037037037
44331.5327961343	0	2718.245	-2725.36296296297	-1034.82962962963
44331.53279625	0	2725.364	-2728.76296296297	-1035.20740740741
44331.5327963657	0	2725.364	-2731.88148148149	-1035.62222222222
44331.5327964815	0	2731.883	-2734.57037037038	-1036.06666666667
44331.5327965972	0	2731.883	-2736.75555555556	-1036.62222222222
44331.532796713	0	2736.757	-2738.44444444445	-1037.16296296296
44331.5327968287	0	2736.757	-2739.77777777778	-1037.72592592593
44331.5327969444	0	2739.779	-2740.97777777778	-1038.37037037037
44331.5327970602	0	2739.779	-2741.9925925926	-1038.97037037037
44331.5327971759	0	2741.994	-2742.98518518519	-1039.59259259259
44331.5327972917	0	2741.994	-2743.98518518519	-1040.23703703704
44331.5327974074	0	2743.987	-2745.14814814815	-1040.84444444444
44331.5327975231	0	2743.987	-2746.33333333334	-1041.43703703704
44331.5327976389	0	2746.335	-2747.31111111112	-1041.98518518518
44331.5327977546	0	2746.335	-2748.40000000001	-1042.74074074074
44331.5327978704	0	2748.402	-2749.42962962964	-1043.64444444444
44331.5327979861	0	2748.402	-2750.42962962964	-1044.63703703704
44331.5327981018	0	2750.432	-2751.44444444445	-1045.80740740741
44331.5327982176	0	2750.432	-2752.52592592593	-1046.98518518518
44331.5327983333	0	2752.528	-2753.74814814815	-1048.24444444444
44331.5327984491	0	2752.528	-2754.91851851852	-1049.45185185185
44331.5327985648	0	2754.921	-2756.14074074075	-1050.67407407407
44331.5327986806	0	2754.921	-2757.3925925926	-1051.98518518518
44331.5327987963	0	2757.395	-2758.63703703704	-1053.38518518518
44331.532798912	0	2757.395	-2760.02222222223	-1054.65185185185
44331.5327990278	0	2760.025	-2761.6962962963	-1056.01481481481
44331.5327991435	0	2760.025	-2763.7925925926	-1057.44444444444
44331.5327992593	0	2763.795	-2766.20740740741	-1058.92592592593
44331.532799375	0	2763.795	-2768.55555555556	-1060.2962962963
44331.5327994907	0	2768.558	-2771.03703703704	-1061.55555555556
44331.5327996065	0	2768.558	-2773.93333333334	-1062.92592592593
44331.5327997222	0	2773.936	-2777.20740740741	-1064.51111111111
44331.532799838	0	2773.936	-2780.94814814815	-1066.19259259259
44331.5327999537	0	2780.951	-2784.7925925926	-1068.13333333333
44331.5328000694	0	2780.951	-2788.65185185186	-1070.05925925926
44331.5328001852	0	2788.655	-2792.65925925926	-1072.01481481481
44331.5328003009	0	2788.655	-2796.67407407408	-1073.88148148148
44331.5328004167	0	2796.677	-2800.54814814815	-1075.57037037037
44331.5328005324	0	2796.677	-2803.85925925926	-1077.18518518518
44331.5328006482	0	2803.862	-2806.4962962963	-1078.81481481481
44331.5328007639	0	2803.862	-2808.31851851852	-1080.2
44331.5328008796	0	2808.321	-2809.57037037038	-1081.55555555555
44331.5328009954	0	2808.321	-2810.44444444445	-1082.87407407407
44331.5328011111	0	2810.447	-2811.17777777778	-1084.14814814815
44331.5328012269	0	2810.447	-2812.14814814815	-1085.53333333333
44331.5328013426	0	2812.151	-2813.25925925926	-1086.88148148148
44331.5328014583	0	2812.151	-2814.6	-1088.31851851852
44331.5328015741	0	2814.60300000001	-2816.17777777778	-1089.76296296296
44331.5328016898	0	2814.60300000001	-2818.02222222223	-1091.28888888889
44331.5328018056	0	2818.02500000001	-2820.22222222223	-1092.94074074074
44331.5328019213	0	2818.02500000001	-2822.65185185186	-1094.56296296296
44331.532802037	0	2822.65500000001	-2825.2	-1096.22962962963
44331.5328021528	0	2822.65500000001	-2827.90370370371	-1097.94074074074
44331.5328022685	0	2827.90700000001	-2830.57037037038	-1099.57037037037
44331.5328023843	0	2827.90700000001	-2833.40740740741	-1101.11851851852
44331.5328025	0	2833.41100000001	-2836.42222222223	-1102.76296296296
44331.5328026157	0	2833.41100000001	-2839.61481481482	-1104.59259259259
44331.5328027315	0	2839.618	-2843.17777777778	-1106.42962962963
44331.5328028472	0	2839.618	-2846.67407407408	-1108.14814814815
44331.532802963	0	2846.67700000001	-2850.0962962963	-1109.82962962963
44331.5328030787	0	2846.67700000001	-2853.40740740741	-1111.48148148148
44331.5328031944	0	2853.41000000001	-2856.6	-1113.14814814815
44331.5328033102	0	2853.41000000001	-2859.72592592593	-1114.82962962963
44331.5328034259	0	2859.72900000001	-2862.72592592593	-1116.48148148148
44331.5328035417	0	2859.72900000001	-2865.4962962963	-1117.98518518519
44331.5328036574	0	2865.49900000001	-2868.34074074075	-1119.54074074074
44331.5328037731	0	2865.49900000001	-2871.13333333334	-1120.91851851852
44331.5328038889	0	2871.13600000001	-2873.7925925926	-1122.16296296296
44331.5328040046	0	2871.13600000001	-2875.43703703704	-1122.9037037037
44331.5328041204	0	2875.44000000001	-2878.0962962963	-1124.19259259259
44331.5328042361	0	2875.44000000001	-2880.34814814815	-1125.4
44331.5328043519	0	2880.35100000001	-2882.56296296297	-1126.94814814815
44331.5328044676	0	2880.35100000001	-2884.65925925926	-1128.64444444444
44331.5328045833	0	2884.66200000001	-2886.6	-1130.3037037037
44331.5328046991	0	2884.66200000001	-2888.42222222223	-1131.88148148148
44331.5328048148	0	2888.42500000001	-2890.4	-1133.59259259259
44331.5328049306	0	2888.42500000001	-2892.44444444445	-1135.2962962963
44331.5328050463	0	2892.44700000001	-2894.64444444445	-1137.08148148148
44331.532805162	0	2892.44700000001	-2896.70370370371	-1138.61481481481
44331.5328052778	0	2896.70600000001	-2899.02222222223	-1140.37777777778
44331.5328053935	0	2896.70600000001	-2901.27407407408	-1141.94074074074
44331.5328055093	0	2901.27600000001	-2903.56296296297	-1143.48148148148
44331.532805625	0	2901.27600000001	-2905.97777777778	-1145.08148148148
44331.5328057407	0	2905.98000000001	-2908.57037037037	-1146.72592592593
44331.5328058565	0	2905.98000000001	-2911.54814814815	-1148.56296296296
44331.5328059722	0	2911.55000000001	-2914.71851851852	-1150.45925925926
44331.532806088	0	2911.55000000001	-2917.98518518519	-1152.22222222222
44331.5328062037	0	2917.98700000001	-2921.31111111111	-1154.06666666667
44331.5328063194	0	2917.98700000001	-2924.71851851852	-1156.02962962963
44331.5328064352	0	2924.72000000001	-2927.88148148149	-1157.9037037037
44331.5328065509	0	2924.72000000001	-2930.33333333334	-1159.7037037037
44331.5328066667	0	2930.33500000001	-2932.28888888889	-1161.38518518519
44331.5328067824	0	2930.33500000001	-2933.74814814815	-1163.01481481481
44331.5328068981	0	2933.75000000001	-2935.00740740741	-1164.87407407407
44331.5328070139	0	2933.75000000001	-2935.85185185186	-1166.55555555556
44331.5328071296	0	2935.85400000001	-2936.71851851852	-1168.5037037037
44331.5328072454	0	2935.85400000001	-2937.51851851852	-1170.18518518519
44331.5328073611	0	2937.52100000001	-2938.42962962963	-1172.1037037037
44331.5328074769	0	2937.52100000001	-2939.22222222223	-1174.12592592593
44331.5328075926	0	2939.22500000001	-2939.94814814815	-1176.25925925926
44331.5328077083	0	2939.22500000001	-2940.54074074074	-1178.22962962963
44331.5328078241	0	2940.54400000001	-2940.96296296297	-1180.3037037037
44331.5328079398	0	2940.54400000001	-2941.11851851852	-1182.21481481482
44331.5328080556	0	2941.12200000001	-2941.37777777778	-1184.17037037037
44331.5328081713	0	2941.12200000001	-2941.63703703704	-1186.45925925926
44331.532808287	0	2941.64100000001	-2941.90370370371	-1188.58518518519
44331.5328084028	0	2941.64100000001	-2942.51111111111	-1190.82222222222
44331.5328085185	0	2942.51500000001	-2943.4	-1193.03703703704
44331.5328086343	0	2942.51500000001	-2944.54814814815	-1195.45925925926
44331.53280875	0	2944.55200000001	-2945.85925925926	-1197.82222222222
44331.5328088657	0	2944.55200000001	-2947.17777777778	-1200.02962962963
44331.5328089815	0	2947.18200000001	-2948.5925925926	-1202.12592592593
44331.5328090972	0	2947.18200000001	-2949.86666666667	-1204.11111111111
44331.532809213	0	2949.87100000001	-2951.17037037037	-1206.05185185185
44331.5328093287	0	2949.87100000001	-2952.33333333334	-1207.80740740741
44331.5328094444	0	2952.33800000001	-2953.62962962963	-1209.72592592593
44331.5328095602	0	2952.33800000001	-2954.66666666667	-1211.58518518519
44331.5328096759	0	2954.67100000001	-2955.5925925926	-1213.57037037037
44331.5328097917	0	2954.67100000001	-2956.4	-1215.57777777778
44331.5328099074	0	2956.40400000001	-2956.95555555556	-1217.48888888889
44331.5328100231	0	2956.40400000001	-2957.22222222223	-1219.56296296296
44331.5328101389	0	2957.22600000001	-2957.2962962963	-1221.4962962963
44331.5328102546	0	2957.22600000001	-2957.2	-1223.12592592593
44331.5328103704	0	2957.20400000001	-2956.95555555556	-1224.64444444444
44331.5328104861	0	2957.20400000001	-2956.44444444445	-1226.14074074074
44331.5328106019	0	2956.44800000001	-2955.84444444445	-1227.34814814815
44331.5328107176	0	2956.44800000001	-2955.25925925926	-1228.74814814815
44331.5328108333	0	2955.26300000001	-2954.71851851852	-1230
44331.5328109491	0	2955.26300000001	-2954.25925925926	-1231.48148148148
44331.5328110648	0	2954.26300000001	-2954.11851851852	-1232.91851851852
44331.5328111806	0	2954.26300000001	-2954.14074074074	-1234.32592592593
44331.5328112963	0	2954.14400000001	-2954.37777777778	-1235.7037037037
44331.532811412	0	2954.14400000001	-2954.80740740741	-1237.02222222222
44331.5328115278	0	2954.81100000001	-2955.34074074074	-1238.34814814815
44331.5328116435	0	2954.81100000001	-2955.77777777778	-1239.37777777778
44331.5328117593	0	2955.78100000001	-2956.34814814815	-1240.4962962963
44331.532811875	0	2955.78100000001	-2956.90370370371	-1241.72592592593
44331.5328119907	0	2956.90700000001	-2957.42962962963	-1242.85925925926
44331.5328121065	0	2956.90700000001	-2958	-1244.07407407407
44331.5328122222	0	2958.00300000001	-2958.3925925926	-1245.18518518519
44331.532812338	0	2958.00300000001	-2958.67407407408	-1246.21481481481
44331.5328124537	0	2958.67700000001	-2958.90370370371	-1247.17037037037
44331.5328125694	0	2958.67700000001	-2959.16296296297	-1248.04444444444
44331.5328126852	0	2959.16600000001	-2959.44444444445	-1248.93333333333
44331.5328128009	0	2959.16600000001	-2959.8	-1249.63703703704
44331.5328129167	0	2959.80300000001	-2960.28888888889	-1250.4
44331.5328130324	0	2959.80300000001	-2960.82222222223	-1251.12592592593
44331.5328131482	0	2960.82500000001	-2961.71111111111	-1251.80740740741
44331.5328132639	0	2960.82500000001	-2962.96296296297	-1252.46666666667
44331.5328133796	0	2962.96600000001	-2964.51111111111	-1253.05185185185
44331.5328134954	0	2962.96600000001	-2966.61481481482	-1253.76296296296
44331.5328136111	0	2966.61800000001	-2969.14814814815	-1254.34074074074
44331.5328137269	0	2966.61800000001	-2971.82222222223	-1254.82962962963
44331.5328138426	0	2971.82500000001	-2974.85925925926	-1255.25925925926
44331.5328139583	0	2971.82500000001	-2977.77037037037	-1255.64444444444
44331.5328140741	0	2977.77300000001	-2980.52592592593	-1256.15555555556
44331.5328141898	0	2977.77300000001	-2983.06666666667	-1256.77037037037
44331.5328143056	0	2983.06900000001	-2985.30370370371	-1257.55555555556
44331.5328144213	0	2983.06900000001	-2987.06666666667	-1258.39259259259
44331.532814537	0	2987.06900000001	-2988.74814814815	-1259.31111111111
44331.5328146528	0	2987.06900000001	-2990.42962962963	-1260.2
44331.5328147685	0	2990.43200000001	-2992.07407407408	-1261.16296296296
44331.5328148843	0	2990.43200000001	-2993.42222222223	-1261.99259259259
44331.532815	0	2993.42500000001	-2994.70370370371	-1262.65925925926
44331.5328151157	0	2993.42500000001	-2995.60740740741	-1263.08148148148
44331.5328152315	0	2995.61000000001	-2996.60740740741	-1263.63703703704
44331.5328153472	0	2995.61000000001	-2997.62962962963	-1264.21481481482
44331.532815463	0	2997.63200000001	-2998.68888888889	-1264.8
44331.5328155787	0	2997.63200000001	-2999.88148148149	-1265.45925925926
44331.5328156944	0	2999.88400000001	-3001.2	-1266.2962962963
44331.5328158102	0	2999.88400000001	-3002.24444444445	-1266.93333333333
44331.5328159259	0	3002.247	-3003.41481481482	-1267.63703703704
44331.5328160417	0	3002.247	-3004.71851851852	-1268.42962962963
44331.5328161574	0	3004.72100000001	-3006.02962962963	-1269.3037037037
44331.5328162731	0	3004.72100000001	-3007.50370370371	-1270.22222222222
44331.5328163889	0	3007.506	-3009.22222222223	-1271.2
44331.5328165046	0	3007.506	-3010.93333333334	-1272.21481481482
44331.5328166204	0	3010.936	-3012.75555555556	-1273.24444444444
44331.5328167361	0	3010.936	-3014.90370370371	-1274.38518518519
44331.5328168519	0	3014.906	-3017.22962962963	-1275.45185185185
44331.5328169676	0	3014.906	-3019.80740740741	-1276.71111111111
44331.5328170833	0	3019.81	-3022.38518518519	-1277.88148148148
44331.5328171991	0	3019.81	-3025.12592592593	-1279.14814814815
44331.5328173148	0	3025.129	-3028.02222222223	-1280.34814814815
44331.5328174306	0	3025.129	-3031.15555555556	-1281.88148148148
44331.5328175463	0	3031.159	-3034.42222222223	-1283.46666666667
44331.532817662	0	3031.159	-3037.85185185185	-1285.22962962963
44331.5328177778	0	3037.855	-3041.28888888889	-1286.97777777778
44331.5328178935	0	3037.855	-3044.7925925926	-1288.8962962963
44331.5328180093	0	3044.796	-3048.45925925926	-1290.87407407407
44331.532818125	0	3044.796	-3051.8962962963	-1292.78518518519
44331.5328182407	0	3051.9	-3055.08148148148	-1294.64444444445
44331.5328183565	0	3051.9	-3057.76296296297	-1296.34074074074
44331.5328184722	0	3057.767	-3059.82962962963	-1297.85925925926
44331.532818588	0	3057.767	-3061.4	-1299.15555555556
44331.5328187037	0	3061.404	-3062.35555555556	-1300.2962962963
44331.5328188194	0	3061.404	-3062.86666666667	-1301.38518518519
44331.5328189352	0	3062.871	-3062.85925925926	-1302.31111111111
44331.5328190509	0	3062.871	-3062.88888888889	-1303.40740740741
44331.5328191667	0	3062.893	-3063.02962962963	-1304.65185185185
44331.5328192824	0	3062.893	-3063.0962962963	-1305.71111111111
44331.5328193981	0	3063.1	-3063.45185185185	-1306.93333333333
44331.5328195139	0	3063.1	-3063.92592592593	-1308.48888888889
44331.5328196296	0	3063.93	-3064.46666666667	-1309.54814814815
44331.5328197454	0	3063.93	-3065.28888888889	-1310.97037037037
44331.5328198611	0	3065.293	-3066.4962962963	-1312.56296296296
44331.5328199768	0	3065.293	-3068.0962962963	-1314.28148148148
44331.5328200926	0	3068.1	-3070.17777777778	-1316.02222222222
44331.5328202083	0	3068.1	-3072.67407407408	-1317.84444444445
44331.5328203241	0	3072.678	-3075.77037037037	-1319.59259259259
44331.5328204398	0	3072.678	-3079.43703703704	-1321.37777777778
44331.5328205556	0	3079.441	-3083.50370370371	-1323.38518518519
44331.5328206713	0	3079.441	-3087.52592592593	-1325.3037037037
44331.532820787	0	3087.53	-3091.61481481482	-1327.33333333333
44331.5328209028	0	3087.53	-3095.51851851852	-1329.4
44331.5328210185	0	3095.523	-3099.25925925926	-1331.4962962963
44331.5328211343	0	3095.523	-3102.8962962963	-1333.65185185185
44331.53282125	0	3102.901	-3106.21481481482	-1335.81481481482
44331.5328213657	0	3102.901	-3109.21481481482	-1337.6962962963
44331.5328214815	0	3109.22	-3112.08148148148	-1339.57777777778
44331.5328215972	0	3109.22	-3114.67407407408	-1341.53333333333
44331.532821713	0	3114.679	-3116.81481481482	-1343.44444444444
44331.5328218287	0	3114.679	-3118.45925925926	-1345.01481481482
44331.5328219444	0	3118.464	-3119.64444444445	-1346.17037037037
44331.5328220602	0	3118.464	-3120.6	-1347.31851851852
44331.5328221759	0	3120.605	-3121.55555555556	-1348.53333333333
44331.5328222917	0	3120.605	-3122.28148148149	-1349.58518518519
44331.5328224074	0	3122.286	-3122.88148148149	-1350.56296296296
44331.5328225232	0	3122.286	-3123.40740740741	-1351.66666666667
44331.5328226389	0	3123.412	-3123.71111111111	-1352.62962962963
44331.5328227546	0	3123.412	-3123.88148148149	-1353.74074074074
44331.5328228704	0	3123.886	-3124.02962962963	-1354.6
44331.5328229861	0	3123.886	-3124.13333333334	-1355.57777777778
44331.5328231019	0	3124.138	-3124.21481481482	-1356.45185185185
44331.5328232176	0	3124.138	-3124.33333333334	-1357.45185185185
44331.5328233333	0	3124.338	-3124.51111111112	-1358.33333333333
44331.5328234491	0	3124.338	-3124.81481481482	-1359.08888888889
44331.5328235648	0	3124.819	-3125.34814814815	-1359.95555555556
44331.5328236806	0	3124.819	-3126.16296296297	-1360.68148148148
44331.5328237963	0	3126.167	-3127.48148148149	-1361.51111111111
44331.532823912	0	3126.167	-3129.32592592593	-1362.53333333333
44331.5328240278	0	3129.33	-3131.38518518519	-1363.58518518519
44331.5328241435	0	3129.33	-3133.68148148149	-1364.63703703704
44331.5328242593	0	3133.686	-3135.94074074074	-1365.68148148148
44331.532824375	0	3133.686	-3138.30370370371	-1366.79259259259
44331.5328244907	0	3138.308	-3140.54074074074	-1367.95555555556
44331.5328246065	0	3138.308	-3142.65185185186	-1368.99259259259
44331.5328247222	0	3142.656	-3144.80740740741	-1370.12592592593
44331.532824838	0	3142.656	-3146.65185185186	-1371.12592592593
44331.5328249537	0	3146.656	-3148.58518518519	-1372.24444444444
44331.5328250694	0	3146.656	-3150.85925925926	-1373.34074074074
44331.5328251852	0	3150.863	-3153.2962962963	-1374.38518518519
44331.5328253009	0	3150.863	-3155.95555555556	-1375.37777777778
44331.5328254167	0	3155.959	-3158.50370370371	-1376.24444444444
44331.5328255324	0	3155.959	-3161.16296296297	-1377.32592592593
44331.5328256482	0	3161.166	-3163.86666666667	-1378.5037037037
44331.5328257639	0	3161.166	-3166.74814814815	-1379.85925925926
44331.5328258796	0	3166.751	-3169.17037037038	-1381.05925925926
44331.5328259954	0	3166.751	-3171.07407407408	-1382.03703703704
44331.5328261111	0	3171.077	-3173.22962962963	-1383.18518518519
44331.5328262269	0	3171.077	-3175.52592592593	-1384.68888888889
44331.5328263426	0	3175.529	-3177.57777777778	-1386.28148148148
44331.5328264583	0	3175.529	-3179.2962962963	-1387.64444444444
44331.5328265741	0	3179.299	-3180.47407407408	-1388.60740740741
44331.5328266898	0	3179.299	-3181.48888888889	-1389.33333333333
44331.5328268056	0	3181.492	-3182.22222222223	-1389.93333333333
44331.5328269213	0	3181.492	-3182.71111111112	-1390.47407407407
44331.532827037	0	3182.714	-3183.25925925926	-1391.22222222222
44331.5328271528	0	3182.714	-3183.97777777778	-1391.93333333333
44331.5328272685	0	3183.981	-3184.74814814815	-1392.66666666667
44331.5328273843	0	3183.981	-3185.4962962963	-1393.34074074074
44331.5328275	0	3185.5	-3186.20740740741	-1394.06666666667
44331.5328276157	0	3185.5	-3187.06666666667	-1394.92592592593
44331.5328277315	0	3187.07	-3188.00000000001	-1395.75555555556
44331.5328278472	0	3187.07	-3189.2	-1396.74814814815
44331.532827963	0	3189.203	-3190.67407407408	-1397.85185185185
44331.5328280787	0	3189.203	-3192.4	-1398.96296296296
44331.5328281944	0	3192.403	-3194.51851851852	-1400.15555555556
44331.5328283102	0	3192.403	-3196.86666666667	-1401.41481481481
44331.5328284259	0	3196.87	-3199.38518518519	-1402.73333333333
44331.5328285417	0	3196.87	-3201.97037037038	-1404.16296296296
44331.5328286574	0	3201.974	-3204.47407407408	-1405.68148148148
44331.5328287731	0	3201.974	-3206.93333333334	-1407.15555555556
44331.5328288889	0	3206.937	-3209.16296296297	-1408.65185185185
44331.5328290046	0	3206.937	-3211.48888888889	-1410.25925925926
44331.5328291204	0	3211.493	-3213.88148148149	-1411.91111111111
44331.5328292361	0	3211.493	-3216.37037037038	-1413.64444444444
44331.5328293519	0	3216.374	-3218.97777777778	-1415.43703703704
44331.5328294676	0	3216.374	-3221.65185185186	-1417.23703703704
44331.5328295833	0	3221.655	-3224.63703703704	-1419.01481481481
44331.5328296991	0	3221.655	-3227.75555555556	-1420.76296296296
44331.5328298148	0	3227.759	-3230.96296296297	-1422.62962962963
44331.5328299306	0	3227.759	-3234.34814814815	-1424.64444444444
44331.5328300463	0	3234.352	-3237.84444444445	-1426.73333333333
44331.532830162	0	3234.352	-3241.15555555556	-1428.82962962963
44331.5328302778	0	3241.159	-3243.80000000001	-1430.73333333333
44331.5328303935	0	3241.159	-3246.05925925926	-1432.62962962963
44331.5328305093	0	3246.063	-3247.73333333334	-1434.28148148148
44331.532830625	0	3246.063	-3248.98518518519	-1435.97777777778
44331.5328307407	0	3248.989	-3250.1925925926	-1437.78518518519
44331.5328308565	0	3248.989	-3251.1925925926	-1439.54814814815
44331.5328309722	0	3251.196	-3252.16296296297	-1441.31851851852
44331.532831088	0	3251.196	-3253.16296296297	-1443.13333333333
44331.5328312037	0	3253.166	-3254.11851851852	-1444.7037037037
44331.5328313194	0	3253.166	-3255.3925925926	-1446.5037037037
44331.5328314352	0	3255.396	-3256.92592592593	-1448.28888888889
44331.5328315509	0	3255.396	-3258.57777777778	-1450.11851851852
44331.5328316667	0	3258.581	-3260.3925925926	-1452.14814814815
44331.5328317824	0	3258.581	-3262.17777777778	-1454.18518518519
44331.5328318981	0	3262.181	-3264.08148148149	-1456.34814814815
44331.5328320139	0	3262.181	-3265.8888888889	-1458.31851851852
44331.5328321296	0	3265.892	-3267.93333333334	-1460.42962962963
44331.5328322454	0	3265.892	-3269.8962962963	-1462.35555555556
44331.5328323611	0	3269.899	-3271.85185185186	-1464.35555555556
44331.5328324768	0	3269.899	-3273.88148148149	-1466.44444444444
44331.5328325926	0	3273.884	-3275.91111111112	-1468.6
44331.5328327083	0	3273.884	-3277.80740740741	-1470.61481481481
44331.5328328241	0	3277.81	-3279.68148148149	-1472.66666666667
44331.5328329398	0	3277.81	-3281.74814814815	-1474.82962962963
44331.5328330556	0	3281.751	-3283.92592592593	-1477.16296296296
44331.5328331713	0	3281.751	-3286.14814814815	-1479.42962962963
44331.532833287	0	3286.151	-3288.45185185186	-1481.83703703704
44331.5328334028	0	3286.151	-3290.7925925926	-1484.22962962963
44331.5328335185	0	3290.795	-3293.04444444445	-1486.4
44331.5328336343	0	3290.795	-3295.37777777778	-1488.76296296296
44331.53283375	0	3295.38	-3297.53333333334	-1490.88148148148
44331.5328338657	0	3295.38	-3299.57777777778	-1492.82222222222
44331.5328339815	0	3299.58	-3301.3925925926	-1494.68888888889
44331.5328340972	0	3299.58	-3302.98518518519	-1496.65925925926
44331.532834213	0	3302.987	-3304.36296296297	-1498.45925925926
44331.5328343287	0	3302.987	-3305.71111111112	-1500.22222222222
44331.5328344444	0	3305.713	-3307.0888888889	-1501.82962962963
44331.5328345602	0	3305.713	-3308.75555555556	-1503.47407407407
44331.5328346759	0	3308.757	-3310.6962962963	-1505.08888888889
44331.5328347917	0	3308.757	-3312.6888888889	-1506.60740740741
44331.5328349074	0	3312.69	-3315.00000000001	-1508.1037037037
44331.5328350232	0	3312.69	-3317.61481481482	-1509.62962962963
44331.5328351389	0	3317.616	-3320.28148148149	-1511.14814814815
44331.5328352546	0	3317.616	-3323.05185185186	-1512.48888888889
44331.5328353704	0	3323.053	-3325.82222222223	-1514.02962962963
44331.5328354861	0	3323.053	-3328.33333333334	-1515.71111111111
44331.5328356019	0	3328.334	-3330.4888888889	-1517.42222222222
44331.5328357176	0	3328.334	-3332.16296296297	-1518.94814814815
44331.5328358333	0	3332.164	-3333.62962962964	-1520.42962962963
44331.5328359491	0	3332.164	-3334.93333333334	-1521.80740740741
44331.5328360648	0	3334.934	-3336.14814814816	-1523.15555555556
44331.5328361806	0	3334.934	-3337.31111111112	-1524.42962962963
44331.5328362963	0	3337.312	-3338.38518518519	-1525.7037037037
44331.532836412	0	3337.312	-3339.35555555556	-1526.94814814815
44331.5328365278	0	3339.356	-3340.2888888889	-1528.0962962963
44331.5328366435	0	3339.356	-3341.05925925927	-1529.18518518519
44331.5328367593	0	3341.06	-3341.63703703704	-1530.17777777778
44331.532836875	0	3341.06	-3341.94814814815	-1530.91851851852
44331.5328369907	0	3341.949	-3342.31111111112	-1531.66666666667
44331.5328371065	0	3341.949	-3342.85925925927	-1532.33333333333
44331.5328372222	0	3342.86	-3343.70370370371	-1532.97777777778
44331.532837338	0	3342.86	-3344.83703703704	-1533.51851851852
44331.5328374537	0	3344.838	-3346.41481481482	-1533.93333333333
44331.5328375694	0	3344.838	-3348.37777777778	-1534.22222222222
44331.5328376852	0	3348.379	-3350.4962962963	-1534.36296296296
44331.5328378009	0	3348.379	-3352.72592592593	-1534.45925925926
44331.5328379167	0	3352.727	-3355.0888888889	-1534.45925925926
44331.5328380324	0	3352.727	-3357.47407407408	-1534.44444444444
44331.5328381481	0	3357.475	-3359.82962962964	-1534.45185185185
44331.5328382639	0	3357.475	-3362.25185185186	-1534.5037037037
44331.5328383796	0	3362.253	-3364.54814814815	-1534.4962962963
44331.5328384954	0	3362.253	-3366.96296296297	-1534.4962962963
44331.5328386111	0	3366.964	-3369.53333333334	-1534.37037037037
44331.5328387269	0	3366.964	-3372.23703703704	-1534.14814814815
44331.5328388426	0	3372.238	-3374.98518518519	-1533.8962962963
44331.5328389583	0	3372.238	-3377.33333333334	-1533.65925925926
44331.5328390741	0	3377.334	-3380.22222222223	-1533.32592592593
44331.5328391898	0	3377.334	-3383.51851851852	-1532.91851851852
44331.5328393056	0	3383.519	-3386.53333333334	-1532.45925925926
44331.5328394213	0	3383.519	-3389.4962962963	-1531.97777777778
44331.532839537	0	3389.497	-3392.13333333334	-1531.54814814815
44331.5328396528	0	3389.497	-3394.48148148149	-1531.08148148148
44331.5328397685	0	3394.482	-3396.37777777778	-1530.72592592593
44331.5328398843	0	3394.482	-3397.84444444445	-1530.34074074074
44331.53284	0	3397.845	-3399.16296296297	-1529.82222222222
44331.5328401157	0	3397.845	-3400.11851851852	-1529.27407407407
44331.5328402315	0	3400.119	-3400.94814814815	-1528.71111111111
44331.5328403472	0	3400.119	-3401.71851851852	-1528.12592592593
44331.532840463	0	3401.719	-3402.45925925927	-1527.61481481482
44331.5328405787	0	3401.719	-3403.12592592593	-1527.1037037037
44331.5328406944	0	3403.126	-3403.88148148149	-1526.54074074074
44331.5328408102	0	3403.126	-3404.71851851852	-1525.97037037037
44331.5328409259	0	3404.719	-3405.83703703704	-1525.25925925926
44331.5328410417	0	3404.719	-3407.32592592593	-1524.39259259259
44331.5328411574	0	3407.326	-3409.00000000001	-1523.4
44331.5328412731	0	3407.326	-3410.90370370371	-1522.4
44331.5328413889	0	3410.904	-3412.86666666667	-1521.3037037037
44331.5328415046	0	3410.904	-3415.24444444445	-1520.16296296296
44331.5328416204	0	3415.245	-3417.58518518519	-1519.08148148148
44331.5328417361	0	3415.245	-3419.66666666667	-1518.01481481482
44331.5328418519	0	3419.667	-3421.34074074075	-1517.33333333333
44331.5328419676	0	3419.667	-3423.21481481482	-1516.62962962963
44331.5328420833	0	3423.215	-3424.90370370371	-1515.91111111111
44331.5328421991	0	3423.215	-3426.62222222223	-1515.43703703704
44331.5328423148	0	3426.622	-3428.43703703704	-1515.02222222222
44331.5328424306	0	3426.622	-3430.6888888889	-1514.75555555556
44331.5328425463	0	3430.689	-3433.31851851853	-1514.37037037037
44331.532842662	0	3430.689	-3436.07407407408	-1514.03703703704
44331.5328427778	0	3436.074	-3439.00000000001	-1513.71851851852
44331.5328428935	0	3436.074	-3442.02222222223	-1513.48148148148
44331.5328430093	0	3442.022	-3445.12592592593	-1513.28888888889
44331.532843125	0	3442.022	-3448.22962962964	-1513.07407407407
44331.5328432407	0	3448.229	-3451.33333333334	-1512.93333333333
44331.5328433565	0	3448.229	-3454.30370370371	-1512.73333333333
44331.5328434722	0	3454.303	-3457.43703703704	-1512.59259259259
44331.532843588	0	3454.303	-3460.83703703704	-1512.4962962963
44331.5328437037	0	3460.836	-3464.41481481482	-1512.46666666667
44331.5328438194	0	3460.836	-3468.14814814815	-1512.54814814815
44331.5328439352	0	3468.147	-3472.00000000001	-1512.61481481481
44331.5328440509	0	3468.147	-3476.14074074075	-1512.59259259259
44331.5328441667	0	3476.14	-3479.54074074075	-1512.55555555556
44331.5328442824	0	3476.14	-3483.27407407408	-1512.62962962963
44331.5328443981	0	3483.273	-3486.61481481482	-1512.74074074074
44331.5328445139	0	3483.273	-3489.48148148149	-1512.92592592593
44331.5328446296	0	3489.48	-3491.51111111112	-1513.04444444444
44331.5328447454	0	3489.48	-3492.67407407408	-1513.28888888889
44331.5328448611	0	3492.673	-3493.31111111112	-1513.57037037037
44331.5328449768	0	3492.673	-3493.65925925927	-1513.92592592593
44331.5328450926	0	3493.658	-3493.72592592593	-1514.33333333333
44331.5328452083	0	3493.658	-3493.70370370371	-1514.8
44331.5328453241	0	3493.702	-3493.78518518519	-1515.23703703704
44331.5328454398	0	3493.702	-3494.13333333334	-1515.62962962963
44331.5328455556	0	3494.132	-3494.66666666667	-1515.99259259259
44331.5328456713	0	3494.132	-3495.56296296297	-1516.39259259259
44331.532845787	0	3495.562	-3496.85185185186	-1516.9037037037
44331.5328459028	0	3495.562	-3498.6888888889	-1517.46666666667
44331.5328460185	0	3498.688	-3500.78518518519	-1517.84444444445
44331.5328461343	0	3498.688	-3503.50370370371	-1518.28888888889
44331.53284625	0	3503.503	-3506.77777777778	-1518.67407407407
44331.5328463657	0	3503.503	-3510.63703703704	-1519.01481481482
44331.5328464815	0	3510.636	-3514.91851851852	-1519.41481481482
44331.5328465972	0	3510.636	-3519.43703703704	-1519.8962962963
44331.532846713	0	3519.436	-3523.38518518519	-1520.38518518519
44331.5328468287	0	3519.436	-3527.62222222223	-1521.14814814815
44331.5328469444	0	3527.621	-3531.51111111112	-1521.85185185185
44331.5328470602	0	3527.621	-3535.08148148149	-1522.48888888889
44331.5328471759	0	3535.08	-3537.47407407408	-1523.04444444445
44331.5328472917	0	3535.08	-3539.30370370371	-1523.57777777778
44331.5328474074	0	3539.302	-3540.57777777778	-1524.05925925926
44331.5328475232	0	3539.302	-3541.37777777778	-1524.40740740741
44331.5328476389	0	3541.376	-3541.82962962964	-1524.6
44331.5328477546	0	3541.376	-3542.13333333334	-1524.65925925926
44331.5328478704	0	3542.132	-3542.53333333334	-1524.75555555556
44331.5328479861	0	3542.132	-3543.05185185186	-1524.85185185185
44331.5328481019	0	3543.051	-3543.57777777778	-1525.00740740741
44331.5328482176	0	3543.051	-3544.08148148149	-1525.23703703704
44331.5328483333	0	3544.081	-3544.54814814816	-1525.53333333333
44331.5328484491	0	3544.081	-3545.05185185186	-1525.97777777778
44331.5328485648	0	3545.051	-3545.58518518519	-1526.51111111111
44331.5328486806	0	3545.051	-3546.23703703704	-1527.04444444445
44331.5328487963	0	3546.236	-3547.11851851853	-1527.73333333333
44331.532848912	0	3546.236	-3548.17777777778	-1528.51111111111
44331.5328490278	0	3548.177	-3549.54074074075	-1529.31111111111
44331.5328491435	0	3548.177	-3551.38518518519	-1530.14074074074
44331.5328492593	0	3551.384	-3553.75555555556	-1531
44331.532849375	0	3551.384	-3556.51111111112	-1531.77037037037
44331.5328494907	0	3556.51	-3559.60740740741	-1532.42222222222
44331.5328496065	0	3556.51	-3563.00740740741	-1532.98518518519
44331.5328497222	0	3563.006	-3566.6888888889	-1533.51111111111
44331.532849838	0	3563.006	-3571.00740740741	-1534.02962962963
44331.5328499537	0	3571.006	-3574.94074074075	-1534.45185185185
44331.5328500694	0	3571.006	-3579.46666666667	-1534.99259259259
44331.5328501852	0	3579.465	-3583.77037037038	-1535.8962962963
44331.5328503009	0	3579.465	-3588.60000000001	-1537.22962962963
44331.5328504167	0	3588.598	-3593.17037037038	-1538.48888888889
44331.5328505324	0	3588.598	-3597.2888888889	-1539.86666666667
44331.5328506481	0	3597.287	-3600.6962962963	-1541.08888888889
44331.5328507639	0	3597.287	-3603.65185185186	-1542.31851851852
44331.5328508796	0	3603.65	-3605.85925925927	-1543.47407407407
44331.5328509954	0	3603.65	-3607.25925925927	-1544.46666666667
44331.5328511111	0	3607.257	-3608.00000000001	-1545.27407407408
44331.5328512269	0	3607.257	-3608.2888888889	-1545.86666666667
44331.5328513426	0	3608.287	-3608.37777777779	-1546.37037037037
44331.5328514583	0	3608.287	-3608.4962962963	-1547.06666666667
44331.5328515741	0	3608.494	-3608.63703703705	-1547.62222222222
44331.5328516898	0	3608.494	-3609.04444444445	-1548.22962962963
44331.5328518056	0	3609.042	-3609.71851851853	-1548.82222222222
44331.5328519213	0	3609.042	-3610.65925925927	-1549.44444444445
44331.532852037	0	3610.657	-3611.7925925926	-1550.1037037037
44331.5328521528	0	3610.657	-3613.34074074075	-1550.85185185185
44331.5328522685	0	3613.338	-3615.12592592593	-1551.60740740741
44331.5328523843	0	3613.338	-3617.20740740742	-1552.33333333333
44331.5328525	0	3617.205	-3619.44444444445	-1553.06666666667
44331.5328526157	0	3617.205	-3622.04444444445	-1553.71851851852
44331.5328527315	0	3622.042	-3624.91851851853	-1554.59259259259
44331.5328528472	0	3622.042	-3628.14074074075	-1555.31111111111
44331.532852963	0	3628.138	-3631.45925925927	-1556.16296296296
44331.5328530787	0	3628.138	-3635.07407407408	-1557.23703703704
44331.5328531944	0	3635.071	-3638.82222222223	-1558.45925925926
44331.5328533102	0	3635.071	-3642.78518518519	-1559.96296296296
44331.5328534259	0	3642.782	-3646.67407407408	-1561.4
44331.5328535417	0	3642.782	-3650.32592592593	-1562.82222222222
44331.5328536574	0	3650.323	-3653.71111111112	-1564.37037037037
44331.5328537731	0	3650.323	-3656.85925925927	-1565.9037037037
44331.5328538889	0	3656.856	-3659.52592592593	-1567.4
44331.5328540046	0	3656.856	-3661.54074074075	-1568.68148148148
44331.5328541204	0	3661.537	-3662.7925925926	-1569.7037037037
44331.5328542361	0	3661.537	-3663.47407407408	-1570.57037037037
44331.5328543519	0	3663.47	-3663.85185185186	-1571.24444444445
44331.5328544676	0	3663.47	-3664.10370370371	-1571.77777777778
44331.5328545833	0	3664.1	-3664.38518518519	-1572.38518518519
44331.5328546991	0	3664.1	-3664.68148148149	-1573.05925925926
44331.5328548148	0	3664.678	-3665.01481481482	-1573.68888888889
44331.5328549306	0	3664.678	-3665.40000000001	-1574.23703703704
44331.5328550463	0	3665.397	-3665.84444444445	-1574.85185185185
44331.532855162	0	3665.397	-3666.40740740742	-1575.52592592593
44331.5328552778	0	3666.404	-3667.12592592593	-1576.22962962963
44331.5328553935	0	3666.404	-3667.94074074075	-1576.98518518519
44331.5328555093	0	3667.937	-3668.97037037038	-1577.81481481482
44331.532855625	0	3667.937	-3670.07407407408	-1578.68888888889
44331.5328557407	0	3670.07	-3671.35555555556	-1579.65185185185
44331.5328558565	0	3670.07	-3672.17777777779	-1580.34814814815
44331.5328559722	0	3672.174	-3672.71851851853	-1581.07407407407
44331.532856088	0	3672.174	-3672.92592592593	-1581.68888888889
44331.5328562037	0	3672.922	-3672.77777777779	-1582.11851851852
44331.5328563194	0	3672.922	-3672.54814814816	-1582.44444444445
44331.5328564352	0	3672.544	-3672.35555555556	-1582.7037037037
44331.5328565509	0	3672.544	-3672.20740740742	-1582.85925925926
44331.5328566667	0	3672.203	-3672.14814814816	-1582.97777777778
44331.5328567824	0	3672.203	-3672.12592592593	-1583.03703703704
44331.5328568981	0	3672.122	-3672.11851851853	-1583.05185185185
44331.5328570139	0	3672.122	-3672.11851851853	-1583.04444444445
44331.5328571296	0	3672.115	-3672.15555555556	-1583.00740740741
44331.5328572454	0	3672.115	-3672.25925925927	-1582.91851851852
44331.5328573611	0	3672.256	-3672.37777777779	-1582.77037037037
44331.5328574769	0	3672.256	-3672.4962962963	-1582.6
44331.5328575926	0	3672.493	-3672.58518518519	-1582.43703703704
44331.5328577083	0	3672.493	-3672.67407407408	-1582.28888888889
44331.5328578241	0	3672.671	-3672.75555555556	-1582.06666666667
44331.5328579398	0	3672.671	-3672.88148148149	-1581.85925925926
44331.5328580556	0	3672.878	-3673.03703703705	-1581.62222222222
44331.5328581713	0	3672.878	-3673.23703703705	-1581.42222222222
44331.532858287	0	3673.234	-3673.45185185186	-1581.17037037037
44331.5328584028	0	3673.234	-3673.68148148149	-1580.88888888889
44331.5328585185	0	3673.678	-3673.90370370371	-1580.60740740741
44331.5328586343	0	3673.678	-3674.37777777779	-1580.27407407408
44331.53285875	0	3674.374	-3675.06666666667	-1579.97777777778
44331.5328588657	0	3674.374	-3675.95555555556	-1579.77037037037
44331.5328589815	0	3675.952	-3677.22962962964	-1579.42962962963
44331.5328590972	0	3675.952	-3678.71851851853	-1579.14814814815
44331.532859213	0	3678.715	-3680.62962962964	-1578.62222222222
44331.5328593287	0	3678.715	-3682.7925925926	-1578.21481481482
44331.5328594444	0	3682.789	-3685.3925925926	-1577.73333333333
44331.5328595602	0	3682.789	-3688.35555555556	-1577.19259259259
44331.5328596759	0	3688.352	-3691.80000000001	-1576.71851851852
44331.5328597917	0	3688.352	-3695.52592592593	-1576.34074074074
44331.5328599074	0	3695.522	-3699.57777777779	-1575.95555555556
44331.5328600232	0	3695.522	-3703.8888888889	-1575.70370370371
44331.5328601389	0	3703.885	-3708.03703703704	-1575.53333333333
44331.5328602546	0	3703.885	-3712.47407407408	-1575.3037037037
44331.5328603704	0	3712.47	-3716.62222222223	-1575.23703703704
44331.5328604861	0	3712.47	-3720.26666666667	-1575.14814814815
44331.5328606019	0	3720.263	-3722.98518518519	-1575.00740740741
44331.5328607176	0	3720.263	-3724.91851851853	-1574.79259259259
44331.5328608333	0	3724.915	-3726.11111111112	-1574.60740740741
44331.5328609491	0	3724.915	-3726.91851851853	-1574.48888888889
44331.5328610648	0	3726.915	-3727.42962962964	-1574.37037037037
44331.5328611806	0	3726.915	-3727.7925925926	-1574.2
44331.5328612963	0	3727.789	-3728.0888888889	-1574.05925925926
44331.532861412	0	3727.789	-3728.32592592593	-1574.08148148148
44331.5328615278	0	3728.322	-3728.77777777779	-1574.11851851852
44331.5328616435	0	3728.322	-3729.4888888889	-1574.15555555556
44331.5328617593	0	3729.485	-3730.35555555556	-1574.15555555556
44331.532861875	0	3729.485	-3731.47407407408	-1574.15555555556
44331.5328619907	0	3731.47	-3732.91111111112	-1574.15555555556
44331.5328621065	0	3731.47	-3734.92592592593	-1574.15555555556
44331.5328622222	0	3734.922	-3737.36296296297	-1574.19259259259
44331.532862338	0	3734.922	-3740.11851851853	-1574.22222222222
44331.5328624537	0	3740.115	-3743.35555555556	-1574.31111111111
44331.5328625694	0	3740.115	-3746.85925925927	-1574.35555555556
44331.5328626852	0	3746.856	-3750.75555555556	-1574.48148148148
44331.5328628009	0	3746.856	-3755.04444444445	-1574.71111111111
44331.5328629167	0	3755.041	-3759.6888888889	-1574.86666666667
44331.5328630324	0	3755.041	-3764.9925925926	-1575.07407407407
44331.5328631481	0	3764.989	-3770.01481481482	-1575.24444444445
44331.5328632639	0	3764.989	-3774.80740740742	-1575.52592592593
44331.5328633796	0	3774.804	-3779.34814814816	-1575.98518518519
44331.5328634954	0	3774.804	-3783.24444444445	-1576.44444444445
44331.5328636111	0	3783.241	-3786.31111111112	-1576.94074074074
44331.5328637269	0	3783.241	-3788.68148148149	-1577.32592592593
44331.5328638426	0	3788.678	-3790.35555555556	-1577.67407407407
44331.5328639583	0	3788.678	-3791.47407407408	-1577.92592592593
44331.5328640741	0	3791.471	-3792.16296296297	-1578.11111111111
44331.5328641898	0	3791.471	-3792.6888888889	-1578.3037037037
44331.5328643056	0	3792.686	-3793.13333333334	-1578.62222222222
44331.5328644213	0	3792.686	-3793.47407407408	-1579.03703703704
44331.532864537	0	3793.471	-3793.8888888889	-1579.51851851852
44331.5328646528	0	3793.471	-3794.42962962964	-1580.05185185185
44331.5328647685	0	3794.427	-3795.14074074075	-1580.63703703704
44331.5328648843	0	3794.427	-3796.12592592593	-1581.3037037037
44331.532865	0	3796.123	-3797.43703703705	-1582.1037037037
44331.5328651157	0	3796.123	-3799.03703703705	-1582.93333333333
44331.5328652315	0	3799.034	-3800.88148148149	-1583.97777777778
44331.5328653472	0	3799.034	-3802.77777777779	-1585.08888888889
44331.532865463	0	3802.775	-3804.8888888889	-1586.27407407407
44331.5328655787	0	3802.775	-3806.93333333334	-1587.33333333333
44331.5328656944	0	3806.931	-3809.18518518519	-1588.43703703704
44331.5328658102	0	3806.931	-3811.38518518519	-1589.45185185185
44331.5328659259	0	3811.383	-3813.42222222223	-1590.31851851852
44331.5328660417	0	3811.383	-3815.42962962964	-1591.18518518519
44331.5328661574	0	3815.427	-3817.57777777779	-1592.24444444444
44331.5328662731	0	3815.427	-3819.74074074075	-1593.27407407407
44331.5328663889	0	3819.738	-3821.85185185186	-1594.42962962963
44331.5328665046	0	3819.738	-3824.08148148149	-1595.83703703704
44331.5328666204	0	3824.079	-3826.18518518519	-1597.34814814815
44331.5328667361	0	3824.079	-3828.24444444445	-1598.86666666667
44331.5328668518	0	3828.242	-3830.32592592593	-1600.38518518519
44331.5328669676	0	3828.242	-3832.60000000001	-1601.93333333333
44331.5328670833	0	3832.598	-3834.86666666668	-1603.54074074074
44331.5328671991	0	3832.598	-3837.10370370371	-1605.20740740741
44331.5328673148	0	3837.102	-3839.42222222223	-1606.8
44331.5328674306	0	3837.102	-3842.06666666668	-1608.56296296296
44331.5328675463	0	3842.065	-3844.85925925927	-1610.07407407407
44331.532867662	0	3842.065	-3848.16296296297	-1611.9037037037
44331.5328677778	0	3848.161	-3851.91111111112	-1613.91851851852
44331.5328678935	0	3848.161	-3855.87407407408	-1616
44331.5328680093	0	3855.872	-3859.76296296297	-1618.02222222222
44331.532868125	0	3855.872	-3863.65185185186	-1620.15555555556
44331.5328682407	0	3863.65	-3867.3925925926	-1622.26666666667
44331.5328683565	0	3863.65	-3871.02222222223	-1624.18518518519
44331.5328684722	0	3871.02	-3874.44444444445	-1625.9037037037
44331.532868588	0	3871.02	-3877.65925925927	-1627.61481481482
44331.5328687037	0	3877.657	-3880.40000000001	-1629.24444444445
44331.5328688194	0	3877.657	-3883.03703703705	-1630.92592592593
44331.5328689352	0	3883.035	-3885.60000000001	-1632.51111111111
44331.5328690509	0	3883.035	-3887.94814814816	-1634.08888888889
44331.5328691667	0	3887.946	-3890.00000000001	-1635.68888888889
44331.5328692824	0	3887.946	-3891.71111111112	-1637.25925925926
44331.5328693982	0	3891.709	-3893.17037037038	-1638.9037037037
44331.5328695139	0	3891.709	-3894.53333333334	-1640.54814814815
44331.5328696296	0	3894.531	-3895.8888888889	-1642.25185185185
44331.5328697454	0	3894.531	-3897.25185185186	-1643.99259259259
44331.5328698611	0	3897.25	-3898.64444444445	-1645.74814814815
44331.5328699769	0	3897.25	-3900.14074074075	-1647.51851851852
44331.5328700926	0	3900.139	-3901.80000000001	-1649.42962962963
44331.5328702083	0	3900.139	-3903.58518518519	-1651.28148148148
44331.5328703241	0	3903.583	-3905.52592592594	-1653.05925925926
44331.5328704398	0	3903.583	-3907.57777777779	-1654.79259259259
44331.5328705556	0	3907.576	-3909.85185185186	-1656.48148148148
44331.5328706713	0	3907.576	-3912.67407407408	-1658.27407407407
44331.532870787	0	3912.672	-3916.03703703705	-1660.25925925926
44331.5328709028	0	3912.672	-3919.87407407408	-1662.34814814815
44331.5328710185	0	3919.872	-3923.83703703705	-1664.35555555556
44331.5328711343	0	3919.872	-3928.15555555557	-1666.39259259259
44331.53287125	0	3928.153	-3932.47407407408	-1668.25925925926
44331.5328713657	0	3928.153	-3936.96296296297	-1670.05925925926
44331.5328714815	0	3936.96	-3941.32592592594	-1671.6
44331.5328715972	0	3936.96	-3945.71111111112	-1673.12592592593
44331.532871713	0	3945.708	-3949.95555555557	-1674.74814814815
44331.5328718287	0	3945.708	-3953.97777777779	-1676.43703703704
44331.5328719444	0	3953.975	-3957.15555555557	-1677.91111111111
44331.5328720602	0	3953.975	-3959.62222222223	-1679.45185185185
44331.5328721759	0	3959.619	-3961.53333333334	-1680.94814814815
44331.5328722917	0	3959.619	-3963.07407407408	-1682.48888888889
44331.5328724074	0	3963.071	-3964.1851851852	-1684.03703703704
44331.5328725231	0	3963.071	-3964.9925925926	-1685.48148148148
44331.5328726389	0	3964.99	-3965.34814814816	-1686.98518518519
44331.5328727546	0	3964.99	-3965.31111111112	-1688.48148148148
44331.5328728704	0	3965.309	-3965.01481481483	-1689.71851851852
44331.5328729861	0	3965.309	-3964.5925925926	-1690.75555555556
44331.5328731019	0	3964.59	-3964.11111111112	-1691.71851851852
44331.5328732176	0	3964.59	-3963.6888888889	-1692.66666666667
44331.5328733333	0	3963.686	-3963.37777777779	-1693.54074074074
44331.5328734491	0	3963.686	-3963.17777777779	-1694.5037037037
44331.5328735648	0	3963.175	-3963.13333333334	-1695.52592592593
44331.5328736806	0	3963.175	-3963.14814814816	-1696.51851851852
44331.5328737963	0	3963.145	-3963.1925925926	-1697.52592592593
44331.532873912	0	3963.145	-3963.28148148149	-1698.56296296296
44331.5328740278	0	3963.278	-3963.3851851852	-1699.51111111111
44331.5328741435	0	3963.278	-3963.53333333334	-1700.40740740741
44331.5328742593	0	3963.53	-3963.73333333334	-1701.20740740741
44331.532874375	0	3963.53	-3964.15555555557	-1702.02222222222
44331.5328744907	0	3964.152	-3964.65185185186	-1702.85925925926
44331.5328746065	0	3964.152	-3965.23703703705	-1703.74814814815
44331.5328747222	0	3965.233	-3965.7851851852	-1704.71111111111
44331.532874838	0	3965.233	-3966.30370370371	-1705.8
44331.5328749537	0	3966.3	-3966.63703703705	-1706.92592592593
44331.5328750694	0	3966.3	-3966.81481481483	-1708.15555555556
44331.5328751852	0	3966.811	-3966.86666666668	-1709.25185185185
44331.5328753009	0	3966.811	-3966.88148148149	-1710.44444444445
44331.5328754167	0	3966.878	-3966.9851851852	-1711.5037037037
44331.5328755324	0	3966.878	-3967.10370370371	-1712.71111111111
44331.5328756481	0	3967.1	-3967.22962962964	-1714.00740740741
44331.5328757639	0	3967.1	-3967.40000000001	-1715.20740740741
44331.5328758796	0	3967.396	-3967.60740740742	-1716.55555555556
44331.5328759954	0	3967.396	-3967.75555555557	-1717.82962962963
44331.5328761111	0	3967.752	-3967.85925925927	-1719.1037037037
44331.5328762269	0	3967.752	-3967.9851851852	-1720.53333333333
44331.5328763426	0	3967.982	-3968.05925925927	-1721.97037037037
44331.5328764583	0	3967.982	-3968.12592592594	-1723.34814814815
44331.5328765741	0	3968.123	-3968.20000000001	-1724.74074074074
44331.5328766898	0	3968.123	-3968.27407407408	-1726.18518518519
44331.5328768056	0	3968.271	-3968.29629629631	-1727.65185185185
44331.5328769213	0	3968.271	-3968.3925925926	-1729.11111111111
44331.532877037	0	3968.39	-3968.42962962964	-1730.53333333333
44331.5328771528	0	3968.39	-3968.51111111112	-1731.94814814815
44331.5328772685	0	3968.509	-3968.61481481483	-1733.37777777778
44331.5328773843	0	3968.509	-3968.60740740742	-1735
44331.5328775	0	3968.605	-3968.5925925926	-1736.56296296296
44331.5328776157	0	3968.605	-3968.54814814816	-1738.17037037037
44331.5328777315	0	3968.546	-3968.47407407409	-1739.6962962963
44331.5328778472	0	3968.546	-3968.33333333334	-1741.19259259259
44331.532877963	0	3968.331	-3968.20740740742	-1742.7037037037
44331.5328780787	0	3968.331	-3968.10370370371	-1744.21481481482
44331.5328781944	0	3968.101	-3968.14074074075	-1745.80740740741
44331.5328783102	0	3968.101	-3968.31111111112	-1747.37037037037
44331.5328784259	0	3968.308	-3968.46666666668	-1748.82222222222
44331.5328785417	0	3968.308	-3968.84444444446	-1750.37777777778
44331.5328786574	0	3968.841	-3969.23703703705	-1751.88888888889
44331.5328787731	0	3968.841	-3969.69629629631	-1753.45925925926
44331.5328788889	0	3969.693	-3970.12592592594	-1754.94814814815
44331.5328790046	0	3969.693	-3970.44444444446	-1756.4
44331.5328791204	0	3970.441	-3970.65185185186	-1757.80740740741
44331.5328792361	0	3970.441	-3970.77777777779	-1759.08148148148
44331.5328793518	0	3970.774	-3970.81481481483	-1760.2962962963
44331.5328794676	0	3970.774	-3970.83703703705	-1761.4
44331.5328795833	0	3970.833	-3970.80000000001	-1762.4
44331.5328796991	0	3970.833	-3970.71851851853	-1763.32592592593
44331.5328798148	0	3970.714	-3970.62962962964	-1764.14074074074
44331.5328799306	0	3970.714	-3970.57037037038	-1764.8962962963
44331.5328800463	0	3970.566	-3970.56296296297	-1765.65185185185
44331.532880162	0	3970.566	-3970.5925925926	-1766.40740740741
44331.5328802778	0	3970.588	-3970.64444444446	-1767.11111111111
44331.5328803935	0	3970.588	-3970.66666666668	-1767.77037037037
44331.5328805093	0	3970.662	-3970.71851851853	-1768.38518518519
44331.532880625	0	3970.662	-3970.7925925926	-1768.97777777778
44331.5328807407	0	3970.788	-3970.80740740742	-1769.51111111111
44331.5328808565	0	3970.788	-3970.83703703705	-1769.98518518519
44331.5328809722	0	3970.832	-3970.87407407409	-1770.41481481482
44331.532881088	0	3970.832	-3970.88148148149	-1770.8
44331.5328812037	0	3970.876	-3970.88148148149	-1771.12592592593
44331.5328813194	0	3970.876	-3970.85185185186	-1771.38518518519
44331.5328814352	0	3970.846	-3970.80740740742	-1771.56296296296
44331.5328815509	0	3970.846	-3970.77777777779	-1771.67407407407
44331.5328816667	0	3970.772	-3970.73333333334	-1771.77037037037
44331.5328817824	0	3970.772	-3970.71111111112	-1771.82962962963
44331.5328818982	0	3970.705	-3970.71851851853	-1771.85925925926
44331.5328820139	0	3970.705	-3970.73333333334	-1771.85925925926
44331.5328821296	0	3970.727	-3970.77037037038	-1771.85925925926
44331.5328822454	0	3970.727	-3970.80000000001	-1771.83703703704
44331.5328823611	0	3970.794	-3970.81481481483	-1771.8
44331.5328824769	0	3970.794	-3970.81481481483	-1771.78518518519
44331.5328825926	0	3970.809	-3970.77777777779	-1771.78518518519
44331.5328827083	0	3970.809	-3970.76296296297	-1771.81481481482
44331.5328828241	0	3970.757	-3970.76296296297	-1771.87407407408
44331.5328829398	0	3970.757	-3970.80000000001	-1771.95555555556
44331.5328830556	0	3970.794	-3970.88148148149	-1772.04444444445
44331.5328831713	0	3970.794	-3970.97037037038	-1772.13333333333
44331.532883287	0	3970.964	-3971.13333333334	-1772.23703703704
44331.5328834028	0	3970.964	-3971.31851851853	-1772.37777777778
44331.5328835185	0	3971.312	-3971.49629629631	-1772.51851851852
44331.5328836343	0	3971.312	-3971.72592592594	-1772.6962962963
44331.53288375	0	3971.719	-3971.90370370372	-1772.88888888889
44331.5328838657	0	3971.719	-3972.04444444446	-1773.03703703704
44331.5328839815	0	3972.038	-3972.0888888889	-1773.17777777778
44331.5328840972	0	3972.038	-3972.11111111112	-1773.3037037037
44331.532884213	0	3972.105	-3972.10370370372	-1773.43703703704
44331.5328843287	0	3972.105	-3972.12592592594	-1773.59259259259
44331.5328844444	0	3972.12	-3972.17037037038	-1773.75555555556
44331.5328845602	0	3972.12	-3972.22962962964	-1773.9037037037
44331.5328846759	0	3972.224	-3972.30370370372	-1774.01481481482
44331.5328847917	0	3972.224	-3972.37777777779	-1774.13333333333
44331.5328849074	0	3972.372	-3972.42222222223	-1774.25185185185
44331.5328850231	0	3972.372	-3972.44444444446	-1774.36296296296
44331.5328851389	0	3972.439	-3972.45185185186	-1774.4962962963
44331.5328852546	0	3972.439	-3972.44444444446	-1774.61481481482
44331.5328853704	0	3972.439	-3972.40740740742	-1774.68888888889
44331.5328854861	0	3972.402	-3972.40000000001	-1774.73333333333
44331.5328856019	0	3972.402	-3972.3925925926	-1774.78518518519
44331.5328857176	0	3972.387	-3972.41481481483	-1774.85185185185
44331.5328858333	0	3972.387	-3972.45185185186	-1774.97777777778
44331.5328859491	0	3972.446	-3972.52592592594	-1775.13333333333
44331.5328860648	0	3972.446	-3972.61481481483	-1775.31111111111
44331.5328861806	0	3972.609	-3972.75555555557	-1775.51851851852
44331.5328862963	0	3972.609	-3972.90370370372	-1775.75555555556
44331.532886412	0	3972.898	-3973.05185185186	-1776.01481481482
44331.5328865278	0	3972.898	-3973.24444444446	-1776.27407407408
44331.5328866435	0	3973.239	-3973.3925925926	-1776.54074074074
44331.5328867593	0	3973.239	-3973.45925925927	-1776.76296296296
44331.532886875	0	3973.454	-3973.50370370372	-1777.02222222222
44331.5328869907	0	3973.454	-3973.50370370372	-1777.28148148148
44331.5328871065	0	3973.498	-3973.51111111112	-1777.53333333333
44331.5328872222	0	3973.498	-3973.57777777779	-1777.77037037037
44331.532887338	0	3973.572	-3973.71111111112	-1778.05185185185
44331.5328874537	0	3973.572	-3973.93333333334	-1778.32592592593
44331.5328875694	0	3973.928	-3974.20740740742	-1778.65185185185
44331.5328876852	0	3973.928	-3974.49629629631	-1778.93333333333
44331.5328878009	0	3974.491	-3974.82962962964	-1779.27407407408
44331.5328879167	0	3974.491	-3975.06666666668	-1779.56296296296
44331.5328880324	0	3975.061	-3975.22222222223	-1779.78518518519
44331.5328881481	0	3975.061	-3975.33333333335	-1779.97037037037
44331.5328882639	0	3975.328	-3975.40000000001	-1780.07407407408
44331.5328883796	0	3975.328	-3975.40000000001	-1780.13333333333
44331.5328884954	0	3975.395	-3975.36296296298	-1780.15555555556
44331.5328886111	0	3975.395	-3975.33333333335	-1780.15555555556
44331.5328887269	0	3975.328	-3975.34814814816	-1780.12592592593
44331.5328888426	0	3975.328	-3975.40000000001	-1780.05185185185
44331.5328889583	0	3975.395	-3975.49629629631	-1779.95555555556
44331.5328890856	0	3975.395	-3975.56296296297	-1779.85925925926
44331.5328891898	0	3975.558	-3975.57777777779	-1779.72592592593
44331.5328893056	0	3975.558	-3975.57777777779	-1779.52592592593
44331.5328894213	0	3975.573	-3975.60740740742	-1779.34814814815
44331.532889537	0	3975.573	-3975.75555555557	-1779.0962962963
44331.5328896528	0	3975.751	-3975.91111111112	-1778.81481481482
44331.5328897685	0	3975.751	-3975.90370370372	-1778.47407407408
44331.5328898843	0	3975.899	-3975.60740740742	-1778.1037037037
44331.53289	0	3975.899	-3975.32592592594	-1777.82962962963
44331.5328901157	0	3975.321	-3975.10370370372	-1777.58518518519
44331.5328902315	0	3975.321	-3974.89629629631	-1777.34074074074
44331.5328903472	0	3974.891	-3974.71111111112	-1777.1037037037
44331.532890463	0	3974.891	-3974.49629629631	-1776.83703703704
44331.5328905787	0	3974.491	-3974.25925925927	-1776.54814814815
44331.5328906944	0	3974.491	-3974.02962962964	-1776.19259259259
44331.5328908102	0	3974.024	-3973.82222222223	-1775.8962962963
44331.5328909259	0	3974.024	-3973.5851851852	-1775.51111111111
44331.5328910417	0	3973.58	-3973.37777777779	-1775.08148148148
44331.5328911574	0	3973.58	-3973.15555555557	-1774.6
44331.5328912731	0	3973.15	-3973.04444444446	-1774.16296296296
44331.5328913889	0	3973.15	-3972.91111111112	-1773.51851851852
44331.5328915046	0	3972.906	-3972.77777777779	-1772.80740740741
44331.5328916204	0	3972.906	-3972.71851851853	-1772.00740740741
44331.5328917361	0	3972.713	-3972.76296296297	-1771.0962962963
44331.5328918519	0	3972.713	-3972.91111111112	-1770.31111111111
44331.5328919676	0	3972.906	-3973.54074074075	-1769.25185185185
44331.5328920833	0	3972.906	-3974.36296296297	-1768.08148148148
44331.5328921991	0	3974.358	-3975.36296296297	-1766.83703703704
44331.5328923148	0	3974.358	-3976.62962962964	-1765.48148148148
44331.5328924306	0	3976.625	-3978.09629629631	-1764.05185185185
44331.5328925463	0	3976.625	-3979.82962962964	-1762.4962962963
44331.532892662	0	3979.825	-3981.71111111112	-1760.86666666667
44331.5328927778	0	3979.825	-3983.51111111112	-1759.4
44331.5328928935	0	3983.506	-3985.31851851853	-1757.92592592593
44331.5328930093	0	3983.506	-3987.46666666668	-1756.0962962963
44331.532893125	0	3987.462	-3989.71851851853	-1754.25925925926
44331.5328932407	0	3987.462	-3991.91851851853	-1752.40740740741
44331.5328933565	0	3991.914	-3994.03703703705	-1750.34074074074
44331.5328934722	0	3991.914	-3995.7925925926	-1748.21481481482
44331.532893588	0	3995.788	-3996.77037037038	-1746.11851851852
44331.5328937037	0	3995.788	-3997.04444444446	-1744.02962962963
44331.5328938194	0	3997.04	-3996.91111111112	-1741.98518518519
44331.5328939352	0	3997.04	-3996.43703703705	-1740.22222222222
44331.5328940509	0	3996.433	-3995.72592592594	-1738.31111111111
44331.5328941667	0	3996.433	-3995.23703703705	-1736.32592592593
44331.5328942824	0	3995.233	-3995.04444444446	-1734.28888888889
44331.5328943982	0	3995.233	-3995.11111111112	-1732.22222222222
44331.5328945139	0	3995.107	-3995.77777777779	-1729.93333333333
44331.5328946296	0	3995.107	-3996.70370370371	-1727.31851851852
44331.5328947454	0	3996.7	-3997.6888888889	-1724.98518518519
44331.5328948611	0	3996.7	-3998.83703703705	-1722.40740740741
44331.5328949769	0	3998.833	-3999.91851851853	-1720.03703703704
44331.5328950926	0	3998.833	-4000.96296296297	-1717.42962962963
44331.5328952083	0	4000.959	-4001.67407407409	-1714.91851851852
44331.5328953241	0	4000.959	-4002.31111111112	-1712.54074074074
44331.5328954398	0	4002.307	-4002.83703703705	-1710.07407407408
44331.5328955556	0	4002.307	-4003.57777777779	-1707.42222222222
44331.5328956713	0	4003.574	-4004.37037037038	-1705.02222222222
44331.532895787	0	4003.574	-4005.37037037038	-1702.48148148148
44331.5328959028	0	4005.367	-4006.51851851853	-1699.81481481482
44331.5328960185	0	4005.367	-4007.86666666668	-1697.24444444444
44331.5328961343	0	4007.863	-4009.47407407409	-1694.65925925926
44331.53289625	0	4007.863	-4011.28148148149	-1691.95555555556
44331.5328963657	0	4011.278	-4013.14814814816	-1689.34814814815
44331.5328964815	0	4011.278	-4015.20000000001	-1686.64444444445
44331.5328965972	0	4015.197	-4017.26666666668	-1683.8962962963
44331.532896713	0	4015.197	-4019.11851851853	-1681.3037037037
44331.5328968287	0	4019.116	-4020.8888888889	-1678.86666666667
44331.5328969444	0	4019.116	-4022.51851851853	-1676.34814814815
44331.5328970602	0	4022.516	-4023.75555555557	-1673.88148148148
44331.5328971759	0	4022.516	-4024.15555555557	-1671.34814814815
44331.5328972917	0	4024.153	-4024.17777777779	-1668.68148148148
44331.5328974074	0	4024.153	-4024.04444444446	-1666.23703703704
44331.5328975231	0	4024.042	-4023.77777777779	-1664.35555555556
44331.5328976389	0	4024.042	-4023.36296296298	-1662.20740740741
44331.5328977546	0	4023.361	-4023.02222222223	-1660.14074074074
44331.5328978704	0	4023.361	-4022.86666666668	-1657.7037037037
44331.5328979861	0	4022.865	-4022.82222222223	-1655.11111111111
44331.5328981019	0	4022.865	-4022.72592592594	-1652.48148148148
44331.5328982176	0	4022.724	-4022.73333333335	-1649.6962962963
44331.5328983333	0	4022.724	-4022.72592592594	-1646.94074074074
44331.5328984491	0	4022.724	-4022.91111111112	-1644.17777777778
44331.5328985648	0	4022.909	-4023.14074074075	-1641.47407407408
44331.5328986806	0	4022.909	-4023.36296296298	-1638.97777777778
44331.5328987963	0	4023.361	-4023.7851851852	-1636.33333333333
44331.532898912	0	4023.361	-4024.25925925927	-1633.68888888889
44331.5328990278	0	4024.257	-4024.82962962964	-1631.01481481482
44331.5328991435	0	4024.257	-4025.46666666668	-1628.37037037037
44331.5328992593	0	4025.464	-4026.48148148149	-1625.81481481482
44331.532899375	0	4025.464	-4027.84444444446	-1623.14814814815
44331.5328994907	0	4027.842	-4029.62222222223	-1620.28148148148
44331.5328996065	0	4027.842	-4031.92592592594	-1617.34074074074
44331.5328997222	0	4031.923	-4034.56296296297	-1614.5037037037
44331.532899838	0	4031.923	-4037.82222222223	-1611.55555555556
44331.5328999537	0	4037.819	-4041.35555555557	-1608.77777777778
44331.5329000694	0	4037.819	-4045.02222222223	-1606.03703703704
44331.5329001852	0	4045.019	-4048.65925925927	-1603.26666666667
44331.5329003009	0	4045.019	-4052.36296296297	-1600.53333333333
44331.5329004167	0	4052.36	-4056.00740740742	-1597.60740740741
44331.5329005324	0	4052.36	-4059.45185185186	-1594.58518518519
44331.5329006481	0	4059.449	-4062.1925925926	-1591.81481481482
44331.5329007639	0	4059.449	-4064.56296296297	-1589
44331.5329008796	0	4064.56	-4066.45185185186	-1586.17777777778
44331.5329009954	0	4064.56	-4067.97037037038	-1583.45925925926
44331.5329011111	0	4067.967	-4069.01481481483	-1580.81481481482
44331.5329012268	0	4067.967	-4069.77777777779	-1577.94814814815
44331.5329013426	0	4069.774	-4070.31111111112	-1575.25925925926
44331.5329014583	0	4069.774	-4070.73333333334	-1572.90370370371
44331.5329015741	0	4070.73	-4071.31111111112	-1570.55555555556
44331.5329016898	0	4070.73	-4072.09629629631	-1568.00740740741
44331.5329018056	0	4072.093	-4072.91111111112	-1565.4962962963
44331.5329019213	0	4072.093	-4073.69629629631	-1562.98518518519
44331.532902037	0	4073.693	-4074.37037037038	-1560.74074074074
44331.5329021528	0	4073.693	-4075.1925925926	-1558.42222222222
44331.5329022685	0	4075.189	-4075.94074074075	-1556.25925925926
44331.5329023843	0	4075.189	-4076.57037037038	-1554.32592592593
44331.5329025	0	4076.567	-4077.47407407409	-1552.14814814815
44331.5329026157	0	4076.567	-4078.56296296297	-1549.86666666667
44331.5329027315	0	4078.56	-4079.82962962964	-1547.88148148148
44331.5329028472	0	4078.56	-4081.51111111112	-1545.77777777778
44331.532902963	0	4081.508	-4083.6888888889	-1543.57037037037
44331.5329030787	0	4081.508	-4086.40740740742	-1541.35555555556
44331.5329031944	0	4086.404	-4089.5851851852	-1539.02962962963
44331.5329033102	0	4086.404	-4093.00740740742	-1536.65185185185
44331.5329034259	0	4093.004	-4096.53333333335	-1534.40740740741
44331.5329035417	0	4093.004	-4100.1851851852	-1532.05185185185
44331.5329036574	0	4100.182	-4103.95555555557	-1529.68148148148
44331.5329037732	0	4100.182	-4107.57777777779	-1527.21481481482
44331.5329038889	0	4107.575	-4111.08148148149	-1524.82962962963
44331.5329040046	0	4107.575	-4114.48148148149	-1522.48148148148
44331.5329041204	0	4114.479	-4117.83703703705	-1520.16296296296
44331.5329042361	0	4114.479	-4120.92592592594	-1517.94814814815
44331.5329043519	0	4120.923	-4123.90370370372	-1515.77037037037
44331.5329044676	0	4120.923	-4127.00740740742	-1513.54074074074
44331.5329045833	0	4127.004	-4130.14074074075	-1511.22962962963
44331.5329046991	0	4127.004	-4133.29629629631	-1508.82222222222
44331.5329048148	0	4133.293	-4136.13333333334	-1506.56296296296
44331.5329049306	0	4133.293	-4138.57777777779	-1504.36296296296
44331.5329050463	0	4138.574	-4140.57037037038	-1502.28148148148
44331.532905162	0	4138.574	-4142.36296296297	-1500.28148148148
44331.5329052778	0	4142.359	-4143.80740740742	-1498.41481481482
44331.5329053935	0	4142.359	-4145.22962962964	-1496.48888888889
44331.5329055093	0	4145.226	-4146.65925925927	-1494.65185185185
44331.532905625	0	4145.226	-4148.02962962964	-1492.77777777778
44331.5329057407	0	4148.026	-4149.31111111112	-1491.05925925926
44331.5329058565	0	4148.026	-4150.56296296297	-1489.12592592593
44331.5329059722	0	4150.559	-4151.67407407409	-1487.42962962963
44331.532906088	0	4150.559	-4152.87407407409	-1485.62962962963
44331.5329062037	0	4152.87	-4154.31851851853	-1483.87407407408
44331.5329063194	0	4152.87	-4156.00000000001	-1482.13333333333
44331.5329064352	0	4155.996	-4157.88148148149	-1480.39259259259
44331.5329065509	0	4155.996	-4159.87407407409	-1478.48148148148
44331.5329066667	0	4159.87	-4161.77037037038	-1476.56296296296
44331.5329067824	0	4159.87	-4163.49629629631	-1474.62962962963
44331.5329068981	0	4163.492	-4165.01481481483	-1472.6
44331.5329070139	0	4163.492	-4166.13333333335	-1470.73333333333
44331.5329071296	0	4166.129	-4167.00000000001	-1468.82222222222
44331.5329072454	0	4166.129	-4167.5851851852	-1466.91111111111
44331.5329073611	0	4167.581	-4167.82962962964	-1465.14814814815
44331.5329074769	0	4167.581	-4168.02962962964	-1463.53333333333
44331.5329075926	0	4168.025	-4168.3925925926	-1461.98518518519
44331.5329077083	0	4168.025	-4168.94074074075	-1460.44444444445
44331.5329078241	0	4168.936	-4169.77037037038	-1458.8962962963
44331.5329079398	0	4168.936	-4170.7851851852	-1457.25185185185
44331.5329080556	0	4170.78	-4171.94074074075	-1455.6
44331.5329081713	0	4170.78	-4173.43703703705	-1453.86666666667
44331.532908287	0	4173.432	-4175.12592592594	-1452.11111111111
44331.5329084028	0	4173.432	-4176.97777777779	-1450.21481481482
44331.5329085185	0	4176.973	-4178.90370370372	-1448.32592592593
44331.5329086343	0	4176.973	-4180.96296296297	-1446.36296296296
44331.53290875	0	4180.958	-4182.93333333335	-1444.31111111111
44331.5329088657	0	4180.958	-4184.80740740742	-1442.28148148148
44331.5329089815	0	4184.802	-4186.37777777779	-1440.18518518519
44331.5329090972	0	4184.802	-4187.52592592594	-1438.06666666667
44331.532909213	0	4187.521	-4188.00740740742	-1436.14074074074
44331.5329093287	0	4187.521	-4188.02962962964	-1434.02962962963
44331.5329094444	0	4188.025	-4187.82222222223	-1432.06666666667
44331.5329095602	0	4188.025	-4187.40740740742	-1430.51851851852
44331.5329096759	0	4187.403	-4187.00000000001	-1428.92592592593
44331.5329097917	0	4187.403	-4186.69629629631	-1427.52592592593
44331.5329099074	0	4186.692	-4186.30370370371	-1426.13333333333
44331.5329100231	0	4186.692	-4186.17037037038	-1424.81481481482
44331.5329101389	0	4186.166	-4186.0888888889	-1423.17777777778
44331.5329102546	0	4186.166	-4186.02962962964	-1421.38518518519
44331.5329103704	0	4186.025	-4185.97777777779	-1419.60740740741
44331.5329104861	0	4186.025	-4185.85925925927	-1417.87407407408
44331.5329106019	0	4185.855	-4185.60740740742	-1416.01481481482
44331.5329107176	0	4185.855	-4185.28148148149	-1414.25925925926
44331.5329108333	0	4185.277	-4184.92592592594	-1412.6962962963
44331.5329109491	0	4185.277	-4184.47407407409	-1411.10370370371
44331.5329110648	0	4184.47	-4184.02222222223	-1409.6
44331.5329111806	0	4184.47	-4183.50370370372	-1408.05185185185
44331.5329112963	0	4183.5	-4183.16296296298	-1406.53333333333
44331.532911412	0	4183.5	-4183.10370370372	-1405.0962962963
44331.5329115278	0	4183.1	-4183.10370370372	-1403.47407407408
44331.5329116435	0	4183.1	-4183.28148148149	-1401.86666666667
44331.5329117593	0	4183.278	-4183.64444444446	-1400.32592592593
44331.532911875	0	4183.278	-4183.94814814816	-1398.82222222222
44331.5329119907	0	4183.945	-4184.12592592594	-1397.42222222222
44331.5329121065	0	4183.945	-4184.26666666668	-1396.01481481482
44331.5329122222	0	4184.264	-4184.20740740742	-1395.25185185185
44331.532912338	0	4184.264	-4183.99259259261	-1394.88888888889
44331.5329124537	0	4183.99	-4183.84444444446	-1394.77777777778
44331.5329125694	0	4183.99	-4183.79259259261	-1394.76296296296
44331.5329126852	0	4183.79	-4183.79259259261	-1394.76296296296
44331.5329128009	0	4183.79	-4183.85185185186	-1394.79259259259
44331.5329129167	0	4183.849	-4184.02962962964	-1394.88888888889
44331.5329130324	0	4183.849	-4184.31851851853	-1395.06666666667
44331.5329131481	0	4183.849	-4184.67407407409	-1395.31111111111
44331.5329132639	0	4184.316	-4185.20000000001	-1395.62962962963
44331.5329133796	0	4185.197	-4185.82962962964	-1395.97777777778
44331.5329134954	0	4185.197	-4186.52592592594	-1396.42222222222
44331.5329136111	0	4186.523	-4187.37037037038	-1396.88888888889
44331.5329137268	0	4186.523	-4188.4814814815	-1397.5037037037
44331.5329138426	0	4188.479	-4189.76296296298	-1398.20740740741
44331.5329139583	0	4188.479	-4191.07407407409	-1398.97037037037
44331.5329140741	0	4191.072	-4192.65185185187	-1399.91111111111
44331.5329141898	0	4191.072	-4194.14814814816	-1400.88888888889
44331.5329143056	0	4194.146	-4195.2888888889	-1401.88148148148
44331.5329144213	0	4194.146	-4196.00000000001	-1402.92592592593
44331.532914537	0	4195.998	-4196.34074074075	-1404.17037037037
44331.5329146528	0	4195.998	-4196.32592592594	-1405.61481481482
44331.5329147685	0	4196.324	-4196.30370370372	-1407.08888888889
44331.5329148843	0	4196.324	-4196.1851851852	-1408.59259259259
44331.532915	0	4196.183	-4196.07407407409	-1410.05925925926
44331.5329151157	0	4196.183	-4196.09629629631	-1411.54814814815
44331.5329152315	0	4196.094	-4196.32592592594	-1413.1037037037
44331.5329153472	0	4196.094	-4196.87407407409	-1414.33333333333
44331.532915463	0	4196.872	-4197.85185185187	-1415.83703703704
44331.5329155787	0	4196.872	-4199.37777777779	-1417.46666666667
44331.5329156944	0	4199.376	-4201.20740740742	-1419.01481481482
44331.5329158102	0	4199.376	-4203.3851851852	-1420.52592592593
44331.5329159259	0	4203.383	-4205.76296296298	-1422.02962962963
44331.5329160417	0	4203.383	-4208.29629629631	-1423.73333333333
44331.5329161574	0	4208.294	-4210.69629629631	-1425.4
44331.5329162732	0	4208.294	-4213.19259259261	-1427.26666666667
44331.5329163889	0	4213.19	-4215.4888888889	-1428.98518518519
44331.5329165046	0	4213.19	-4217.22962962964	-1430.42222222222
44331.5329166204	0	4217.227	-4218.83703703705	-1431.76296296296
44331.5329167361	0	4217.227	-4220.81481481483	-1433.48888888889
44331.5329168519	0	4220.812	-4222.73333333335	-1435.28888888889
44331.5329169676	0	4220.812	-4224.74814814816	-1437.17037037037
44331.5329170833	0	4224.745	-4226.59259259261	-1438.77777777778
44331.5329171991	0	4224.745	-4228.70370370372	-1440.66666666667
44331.5329173148	0	4228.701	-4230.81481481483	-1442.71111111111
44331.5329174306	0	4228.701	-4232.84444444446	-1444.54074074074
44331.5329175463	0	4232.842	-4234.91111111113	-1446.68148148148
44331.532917662	0	4232.842	-4236.74814814816	-1448.92592592593
44331.5329177778	0	4236.746	-4238.12592592594	-1451.05925925926
44331.5329178935	0	4236.746	-4239.00740740742	-1453.01481481482
44331.5329180093	0	4239.005	-4239.34814814816	-1454.86666666667
44331.532918125	0	4239.005	-4239.39259259261	-1456.62222222222
44331.5329182407	0	4239.39	-4239.25185185187	-1458.45185185185
44331.5329183565	0	4239.39	-4239.02222222224	-1460.18518518519
44331.5329184722	0	4239.02	-4238.79259259261	-1461.9037037037
44331.532918588	0	4239.02	-4238.75555555557	-1463.59259259259
44331.5329187037	0	4238.753	-4238.8888888889	-1465.31111111111
44331.5329188194	0	4238.753	-4239.34074074075	-1466.85185185185
44331.5329189352	0	4239.338	-4240.19259259261	-1468.55555555556
44331.5329190509	0	4239.338	-4241.31851851853	-1470.17777777778
44331.5329191667	0	4241.316	-4242.93333333335	-1472.02962962963
44331.5329192824	0	4241.316	-4244.8888888889	-1473.99259259259
44331.5329193981	0	4244.886	-4246.91851851853	-1475.93333333333
44331.5329195139	0	4244.886	-4249.14814814816	-1477.88888888889
44331.5329196296	0	4249.145	-4251.5851851852	-1480.05925925926
44331.5329197454	0	4249.145	-4254.21481481483	-1482.21481481482
44331.5329198611	0	4254.212	-4256.93333333335	-1484.39259259259
44331.5329199769	0	4254.212	-4259.77777777779	-1486.84444444445
44331.5329200926	0	4259.775	-4262.67407407409	-1489.2962962963
44331.5329202083	0	4259.775	-4265.64444444446	-1491.83703703704
44331.5329203241	0	4265.642	-4268.7851851852	-1494.53333333333
44331.5329204398	0	4265.642	-4271.94074074075	-1497.2
44331.5329205556	0	4271.938	-4275.04444444446	-1499.78518518519
44331.5329206713	0	4271.938	-4278.08148148149	-1502.39259259259
44331.532920787	0	4278.079	-4280.91851851853	-1505.11851851852
44331.5329209028	0	4278.079	-4284.01481481483	-1508.11111111111
44331.5329210185	0	4284.012	-4286.80740740742	-1510.81481481482
44331.5329211343	0	4284.012	-4289.57777777779	-1513.71851851852
44331.53292125	0	4289.575	-4292.21481481483	-1516.85925925926
44331.5329213657	0	4289.575	-4294.15555555557	-1519.67407407408
44331.5329214815	0	4294.153	-4295.65925925927	-1522.34074074074
44331.5329215972	0	4294.153	-4296.71111111112	-1525.13333333334
44331.532921713	0	4296.709	-4297.11851851853	-1527.81481481482
44331.5329218287	0	4296.709	-4297.14814814816	-1530.52592592593
44331.5329219444	0	4297.146	-4297.00740740742	-1533.21481481482
44331.5329220602	0	4297.146	-4296.95555555557	-1535.91111111111
44331.5329221759	0	4296.953	-4296.9851851852	-1538.60740740741
44331.5329222917	0	4296.953	-4297.25185185186	-1541.23703703704
44331.5329224074	0	4297.249	-4297.93333333335	-1543.83703703704
44331.5329225231	0	4297.249	-4298.87407407409	-1546.32592592593
44331.5329226389	0	4298.871	-4299.94074074075	-1548.76296296296
44331.5329227546	0	4298.871	-4301.39259259261	-1551.45925925926
44331.5329228704	0	4301.39	-4303.06666666668	-1554.2
44331.5329229861	0	4301.39	-4305.10370370372	-1556.97037037037
44331.5329231019	0	4305.101	-4307.20740740742	-1559.47407407408
44331.5329232176	0	4305.101	-4309.48148148149	-1562.00740740741
44331.5329233333	0	4309.479	-4311.97037037038	-1564.68888888889
44331.5329234491	0	4309.479	-4314.52592592594	-1567.45925925926
44331.5329235648	0	4314.523	-4317.14074074075	-1570.37037037037
44331.5329236806	0	4314.523	-4319.80740740742	-1573.26666666667
44331.5329237963	0	4319.804	-4322.61481481483	-1576.42962962963
44331.532923912	0	4319.804	-4325.43703703705	-1579.56296296296
44331.5329240278	0	4325.434	-4328.51851851853	-1582.79259259259
44331.5329241435	0	4325.434	-4331.62962962964	-1585.96296296296
44331.5329242593	0	4331.627	-4333.69629629631	-1588.01481481482
44331.532924375	0	4331.627	-4336.82962962964	-1591.0962962963
44331.5329244907	0	4336.827	-4340.1851851852	-1594.07407407408
44331.5329246065	0	4336.827	-4343.62222222224	-1597.33333333334
44331.5329247222	0	4343.62	-4347.11111111113	-1600.68148148148
44331.532924838	0	4343.62	-4350.34814814816	-1604.00740740741
44331.5329249537	0	4350.346	-4353.36296296298	-1607.35555555556
44331.5329250694	0	4350.346	-4355.92592592594	-1610.36296296296
44331.5329251852	0	4355.924	-4358.04444444446	-1612.83703703704
44331.5329253009	0	4355.924	-4360.66666666668	-1615.44444444445
44331.5329254167	0	4360.665	-4363.67407407409	-1618.27407407408
44331.5329255324	0	4360.665	-4366.51851851853	-1621.12592592593
44331.5329256481	0	4366.517	-4368.97037037038	-1623.78518518519
44331.5329257639	0	4366.517	-4371.47407407409	-1626.74814814815
44331.5329258796	0	4371.473	-4373.84444444446	-1630.03703703704
44331.5329259954	0	4371.473	-4376.14074074076	-1633.34814814815
44331.5329261111	0	4376.14	-4378.56296296298	-1636.64444444445
44331.5329262269	0	4376.14	-4380.83703703705	-1639.80740740741
44331.5329263426	0	4380.836	-4383.00740740742	-1642.91851851852
44331.5329264583	0	4380.836	-4385.35555555557	-1645.90370370371
44331.5329265741	0	4385.355	-4387.65925925927	-1648.68888888889
44331.5329266898	0	4385.355	-4390.16296296298	-1651.32592592593
44331.5329268056	0	4390.162	-4392.77777777779	-1653.88148148148
44331.5329269213	0	4390.162	-4396.12592592594	-1656.79259259259
44331.532927037	0	4396.125	-4399.45185185187	-1659.59259259259
44331.5329271528	0	4396.125	-4403.36296296298	-1662.6962962963
44331.5329272685	0	4403.362	-4406.95555555557	-1665.42962962963
44331.5329273843	0	4403.362	-4410.94814814816	-1668.34074074074
44331.5329275	0	4410.947	-4414.86666666668	-1670.98518518519
44331.5329276157	0	4410.947	-4418.83703703705	-1673.57777777778
44331.5329277315	0	4418.836	-4422.34074074076	-1675.94074074074
44331.5329278472	0	4418.836	-4425.56296296298	-1678.24444444445
44331.532927963	0	4425.562	-4428.96296296298	-1680.83703703704
44331.5329280787	0	4425.562	-4432.16296296298	-1683.44444444445
44331.5329281944	0	4432.162	-4435.0888888889	-1685.96296296296
44331.5329283102	0	4432.162	-4437.53333333335	-1688.20740740741
44331.5329284259	0	4437.532	-4439.91111111113	-1690.73333333333
44331.5329285417	0	4437.532	-4442.05185185187	-1693.27407407408
44331.5329286574	0	4442.051	-4444.27407407409	-1695.94074074074
44331.5329287732	0	4442.051	-4446.50370370372	-1698.57037037037
44331.5329288889	0	4446.503	-4448.52592592594	-1700.94814814815
44331.5329290046	0	4446.503	-4450.93333333335	-1703.48888888889
44331.5329291204	0	4450.933	-4453.39259259261	-1705.96296296296
44331.5329292361	0	4450.933	-4455.92592592594	-1708.42222222222
44331.5329293519	0	4455.926	-4458.69629629631	-1710.93333333333
44331.5329294676	0	4455.926	-4461.90370370372	-1713.57777777778
44331.5329295833	0	4461.904	-4465.2814814815	-1716.2
44331.5329296991	0	4461.904	-4468.80740740742	-1718.8
44331.5329298148	0	4468.808	-4472.16296296298	-1721.08888888889
44331.5329299306	0	4468.808	-4475.83703703705	-1723.47407407408
44331.5329300463	0	4475.838	-4479.5851851852	-1725.94814814815
44331.532930162	0	4475.838	-4483.34814814816	-1728.28888888889
44331.5329302778	0	4483.349	-4487.12592592594	-1730.47407407408
44331.5329303935	0	4483.349	-4490.96296296298	-1732.68888888889
44331.5329305093	0	4490.964	-4494.66666666668	-1734.81481481482
44331.532930625	0	4490.964	-4497.99259259261	-1736.77037037037
44331.5329307407	0	4497.994	-4501.06666666668	-1738.83703703704
44331.5329308565	0	4497.994	-4503.82222222224	-1740.9037037037
44331.5329309722	0	4503.824	-4506.31111111113	-1742.94814814815
44331.532931088	0	4503.824	-4508.54074074076	-1744.97037037037
44331.5329312037	0	4508.543	-4510.43703703705	-1746.9037037037
44331.5329313194	0	4508.543	-4512.11111111113	-1748.94814814815
44331.5329314352	0	4512.113	-4513.32592592594	-1750.98518518519
44331.5329315509	0	4512.113	-4514.2888888889	-1753.33333333333
44331.5329316667	0	4514.291	-4514.92592592594	-1755.60740740741
44331.5329317824	0	4514.291	-4515.45185185187	-1757.94814814815
44331.5329318981	0	4515.454	-4515.89629629631	-1760.22962962963
44331.5329320139	0	4515.454	-4516.27407407409	-1762.44444444445
44331.5329321296	0	4516.276	-4516.7851851852	-1764.92592592593
44331.5329322454	0	4516.276	-4517.22222222224	-1766.97777777778
44331.5329323611	0	4517.224	-4517.65185185187	-1768.88148148148
44331.5329324769	0	4517.224	-4518.2888888889	-1770.85925925926
44331.5329325926	0	4518.291	-4519.15555555557	-1772.97777777778
44331.5329327083	0	4518.291	-4520.17037037038	-1775.22222222222
44331.5329328241	0	4520.172	-4521.2888888889	-1777.75555555556
44331.5329329398	0	4520.172	-4522.32592592594	-1780.16296296296
44331.5329330556	0	4522.328	-4523.21481481483	-1782.71111111111
44331.5329331713	0	4522.328	-4523.85185185186	-1785.00740740741
44331.532933287	0	4523.854	-4524.46666666668	-1787.34814814815
44331.5329334028	0	4523.854	-4525.32592592594	-1790.05925925926
44331.5329335185	0	4525.328	-4526.19259259261	-1792.59259259259
44331.5329336343	0	4525.328	-4527.2888888889	-1795.17777777778
44331.53293375	0	4527.291	-4528.47407407409	-1797.79259259259
44331.5329338657	0	4527.291	-4529.70370370372	-1800.42222222222
44331.5329339815	0	4529.706	-4530.94074074076	-1802.97037037037
44331.5329340972	0	4529.706	-4532.14074074076	-1805.6
44331.532934213	0	4532.143	-4533.25925925927	-1808.18518518519
44331.5329343287	0	4532.143	-4534.59259259261	-1810.63703703704
44331.5329344444	0	4534.595	-4535.99259259261	-1813.04444444445
44331.5329345602	0	4534.595	-4537.74074074075	-1815.72592592593
44331.5329346759	0	4537.743	-4539.59259259261	-1818.50370370371
44331.5329347917	0	4537.743	-4541.37037037038	-1821.2
44331.5329349074	0	4541.373	-4543.12592592594	-1824.05185185185
44331.5329350231	0	4541.373	-4544.72592592594	-1827.01481481482
44331.5329351389	0	4544.729	-4546.13333333335	-1830.14074074074
44331.5329352546	0	4544.729	-4547.14074074076	-1833.02222222222
44331.5329353704	0	4547.144	-4547.82222222224	-1835.72592592593
44331.5329354861	0	4547.144	-4548.22962962964	-1838.68888888889
44331.5329356018	0	4548.233	-4548.5851851852	-1841.48148148148
44331.5329357176	0	4548.233	-4549.11851851853	-1844.26666666667
44331.5329358333	0	4549.122	-4549.94814814816	-1846.8
44331.5329359491	0	4549.122	-4551.11851851853	-1849.19259259259
44331.5329360648	0	4551.122	-4552.57037037039	-1851.24444444445
44331.5329361806	0	4551.122	-4554.23703703705	-1853.25185185185
44331.5329362963	0	4554.241	-4556.00000000002	-1855.11851851852
44331.532936412	0	4554.241	-4557.71851851853	-1856.85185185185
44331.5329365278	0	4557.722	-4559.5851851852	-1858.66666666667
44331.5329366435	0	4557.722	-4561.39259259261	-1860.43703703704
44331.5329367593	0	4561.396	-4563.22962962964	-1862.08148148148
44331.532936875	0	4561.396	-4565.07407407409	-1863.72592592593
44331.5329369907	0	4565.077	-4566.94814814816	-1865.37777777778
44331.5329371065	0	4565.077	-4568.97037037039	-1867.12592592593
44331.5329372222	0	4568.973	-4570.90370370372	-1868.79259259259
44331.532937338	0	4568.973	-4573.17037037039	-1870.37777777778
44331.5329374537	0	4573.173	-4575.55555555557	-1871.85925925926
44331.5329375694	0	4573.173	-4578.04444444446	-1873.35555555556
44331.5329376852	0	4578.047	-4580.54814814816	-1874.81481481482
44331.5329378009	0	4578.047	-4582.91851851853	-1876.08888888889
44331.5329379167	0	4582.921	-4585.05925925927	-1877.25925925926
44331.5329380324	0	4582.921	-4587.22962962964	-1878.41481481482
44331.5329381482	0	4587.232	-4589.41481481483	-1879.47407407408
44331.5329382639	0	4587.232	-4591.69629629631	-1880.45185185185
44331.5329383796	0	4591.699	-4593.91851851853	-1881.32592592593
44331.5329384954	0	4591.699	-4595.79259259261	-1882.02962962963
44331.5329386111	0	4595.795	-4597.19259259261	-1882.61481481482
44331.5329387269	0	4595.795	-4598.19259259261	-1883.12592592593
44331.5329388426	0	4598.195	-4598.61481481483	-1883.37777777778
44331.5329389583	0	4598.195	-4598.65185185187	-1883.26666666667
44331.5329390741	0	4598.654	-4598.62962962965	-1883.03703703704
44331.5329391898	0	4598.654	-4598.54074074076	-1882.82962962963
44331.5329393056	0	4598.543	-4598.46666666668	-1882.6
44331.5329394213	0	4598.543	-4598.39259259261	-1882.42222222222
44331.532939537	0	4598.395	-4598.35555555557	-1882.18518518519
44331.5329396528	0	4598.395	-4598.29629629631	-1881.90370370371
44331.5329397685	0	4598.299	-4598.19259259261	-1881.62222222222
44331.5329398843	0	4598.299	-4598.05185185187	-1881.34074074074
44331.53294	0	4598.055	-4597.85185185187	-1880.91111111111
44331.5329401157	0	4598.055	-4597.68888888891	-1880.54814814815
44331.5329402315	0	4597.692	-4597.4814814815	-1880.11851851852
44331.5329403472	0	4597.692	-4597.24444444446	-1879.51851851852
44331.532940463	0	4597.248	-4597.11111111113	-1878.88148148148
44331.5329405787	0	4597.248	-4597.09629629631	-1878.17037037037
44331.5329406944	0	4597.1	-4597.15555555557	-1877.45925925926
44331.5329408102	0	4597.1	-4597.34074074076	-1876.65925925926
44331.5329409259	0	4597.344	-4597.62222222224	-1875.8962962963
44331.5329410417	0	4597.344	-4597.89629629631	-1875.18518518519
44331.5329411574	0	4597.9	-4598.27407407409	-1874.4962962963
44331.5329412732	0	4597.9	-4598.49629629631	-1874.05925925926
44331.5329413889	0	4598.5	-4598.69629629631	-1873.74814814815
44331.5329415046	0	4598.5	-4598.90370370372	-1873.61481481482
44331.5329416204	0	4598.907	-4599.26666666668	-1873.54814814815
44331.5329417361	0	4598.907	-4599.85925925928	-1873.52592592593
44331.5329418519	0	4599.863	-4600.52592592594	-1873.45925925926
44331.5329419676	0	4599.863	-4601.37037037039	-1873.57777777778
44331.5329420833	0	4601.374	-4602.04444444446	-1873.82962962963
44331.5329421991	0	4601.374	-4603.00740740742	-1874.17037037037
44331.5329423148	0	4603.011	-4604.20000000002	-1874.52592592593
44331.5329424306	0	4603.011	-4605.62222222224	-1874.82962962963
44331.5329425463	0	4605.626	-4607.13333333335	-1875.14074074074
44331.532942662	0	4605.626	-4609.06666666668	-1875.52592592593
44331.5329427778	0	4609.07	-4611.07407407409	-1875.90370370371
44331.5329428935	0	4609.07	-4613.22962962965	-1876.4
44331.5329430093	0	4613.233	-4615.59259259261	-1877.0962962963
44331.532943125	0	4613.233	-4617.94074074076	-1877.65925925926
44331.5329432407	0	4617.944	-4619.74814814817	-1878.22222222222
44331.5329433565	0	4617.944	-4621.35555555557	-1878.65185185185
44331.5329434722	0	4621.359	-4622.65185185187	-1879.24444444445
44331.532943588	0	4621.359	-4623.95555555557	-1879.99259259259
44331.5329437037	0	4623.959	-4625.36296296298	-1880.68888888889
44331.5329438194	0	4623.959	-4626.71851851854	-1881.51851851852
44331.5329439352	0	4626.722	-4628.11111111113	-1882.21481481482
44331.5329440509	0	4626.722	-4629.82962962965	-1883.23703703704
44331.5329441667	0	4629.833	-4631.44444444446	-1884.37777777778
44331.5329442824	0	4629.833	-4632.86666666669	-1885.43703703704
44331.5329443981	0	4632.87	-4634.53333333335	-1886.66666666667
44331.5329445139	0	4632.87	-4636.44444444446	-1887.92592592593
44331.5329446296	0	4636.448	-4638.3777777778	-1889.0962962963
44331.5329447454	0	4636.448	-4640.79259259261	-1890.45185185185
44331.5329448611	0	4640.796	-4643.46666666669	-1891.95555555556
44331.5329449769	0	4640.796	-4646.23703703706	-1893.48888888889
44331.5329450926	0	4646.24	-4649.39259259261	-1895.22222222222
44331.5329452083	0	4646.24	-4652.93333333335	-1897.08888888889
44331.5329453241	0	4652.936	-4656.59259259261	-1899
44331.5329454398	0	4652.936	-4660.45925925928	-1900.8962962963
44331.5329455556	0	4660.462	-4664.36296296298	-1902.81481481482
44331.5329456713	0	4660.462	-4668.22222222224	-1904.58518518519
44331.532945787	0	4668.225	-4672.02962962965	-1906.31111111111
44331.5329459028	0	4668.225	-4675.80740740743	-1908.2
44331.5329460185	0	4675.81	-4678.91111111113	-1909.91111111111
44331.5329461343	0	4675.81	-4681.40000000002	-1911.48888888889
44331.53294625	0	4681.403	-4683.45185185187	-1913.00740740741
44331.5329463657	0	4681.403	-4685.21481481483	-1914.50370370371
44331.5329464815	0	4685.218	-4686.75555555558	-1915.88888888889
44331.5329465972	0	4685.218	-4688.37037037039	-1917.27407407408
44331.532946713	0	4688.374	-4690.18518518521	-1918.66666666667
44331.5329468287	0	4688.374	-4692.00000000002	-1919.88888888889
44331.5329469444	0	4692.004	-4694.07407407409	-1921.23703703704
44331.5329470602	0	4692.004	-4696.51111111113	-1922.74814814815
44331.5329471759	0	4696.515	-4699.14074074076	-1924.26666666667
44331.5329472917	0	4696.515	-4702.24444444446	-1925.86666666667
44331.5329474074	0	4702.248	-4706.05925925928	-1927.77777777778
44331.5329475231	0	4702.248	-4710.05925925928	-1929.74074074074
44331.5329476389	0	4710.063	-4714.48888888891	-1931.79259259259
44331.5329477546	0	4710.063	-4719.16296296298	-1933.78518518519
44331.5329478704	0	4719.167	-4723.86666666669	-1935.74074074074
44331.5329479861	0	4719.167	-4728.94814814817	-1937.94074074074
44331.5329481018	0	4728.952	-4733.60740740743	-1939.88888888889
44331.5329482176	0	4728.952	-4737.40740740743	-1941.68888888889
44331.5329483333	0	4737.411	-4741.28888888891	-1943.65925925926
44331.5329484491	0	4737.411	-4745.17037037039	-1945.72592592593
44331.5329485648	0	4745.174	-4748.48888888891	-1947.6962962963
44331.5329486806	0	4745.174	-4750.84444444446	-1949.34814814815
44331.5329487963	0	4750.848	-4752.84444444446	-1951.17037037037
44331.532948912	0	4750.848	-4754.47407407409	-1953.04444444445
44331.5329490278	0	4754.478	-4756.08888888891	-1954.85185185185
44331.5329491435	0	4754.478	-4757.69629629632	-1956.54074074074
44331.5329492593	0	4757.7	-4759.58518518521	-1958.2962962963
44331.532949375	0	4757.7	-4761.74814814817	-1960.04444444445
44331.5329494907	0	4761.752	-4764.1777777778	-1961.87407407408
44331.5329496065	0	4761.752	-4767.08888888891	-1963.84444444445
44331.5329497222	0	4767.093	-4770.21481481484	-1965.70370370371
44331.532949838	0	4767.093	-4774.04444444447	-1968.02222222222
44331.5329499537	0	4774.049	-4777.89629629632	-1970.32592592593
44331.5329500694	0	4774.049	-4781.72592592595	-1972.4
44331.5329501852	0	4781.73	-4785.94814814817	-1974.67407407408
44331.5329503009	0	4781.73	-4790.13333333336	-1977
44331.5329504167	0	4790.137	-4794.1777777778	-1979.19259259259
44331.5329505324	0	4790.137	-4798.38518518521	-1981.48888888889
44331.5329506482	0	4798.389	-4802.54814814817	-1983.98518518519
44331.5329507639	0	4798.389	-4806.58518518521	-1986.44444444445
44331.5329508796	0	4806.589	-4810.29629629632	-1988.74074074074
44331.5329509954	0	4806.589	-4813.85925925928	-1990.82962962963
44331.5329511111	0	4813.863	-4817.0740740741	-1992.83703703704
44331.5329512269	0	4813.863	-4819.88888888891	-1994.77037037037
44331.5329513426	0	4819.893	-4822.45925925928	-1996.81481481482
44331.5329514583	0	4819.893	-4824.58518518521	-1998.74074074074
44331.5329515741	0	4824.589	-4826.43703703706	-2000.53333333334
44331.5329516898	0	4824.589	-4828.42222222224	-2002.34814814815
44331.5329518056	0	4828.426	-4830.59259259261	-2004.15555555556
44331.5329519213	0	4828.426	-4832.95555555558	-2005.85185185185
44331.532952037	0	4832.959	-4835.73333333336	-2007.73333333334
44331.5329521528	0	4832.959	-4838.6740740741	-2009.65925925926
44331.5329522685	0	4838.678	-4841.56296296298	-2011.58518518519
44331.5329523843	0	4838.678	-4844.86666666669	-2013.71851851852
44331.5329525	0	4844.871	-4848.24444444447	-2015.88148148148
44331.5329526157	0	4844.871	-4851.88888888891	-2018.27407407408
44331.5329527315	0	4851.893	-4855.51111111113	-2020.60740740741
44331.5329528472	0	4851.893	-4859.19259259261	-2022.8962962963
44331.532952963	0	4859.197	-4862.65185185187	-2025.11851851852
44331.5329530787	0	4859.197	-4865.91111111113	-2027.24444444445
44331.5329531944	0	4865.916	-4869.20740740743	-2029.46666666667
44331.5329533102	0	4865.916	-4872.09629629632	-2031.40740740741
44331.5329534259	0	4872.101	-4875.15555555558	-2033.63703703704
44331.5329535417	0	4872.101	-4877.91111111113	-2035.88148148148
44331.5329536574	0	4877.916	-4879.95555555558	-2037.77777777778
44331.5329537731	0	4877.916	-4881.8740740741	-2039.63703703704
44331.5329538889	0	4881.879	-4883.51851851854	-2041.35555555556
44331.5329540046	0	4881.879	-4884.98518518521	-2043.06666666667
44331.5329541204	0	4884.99	-4886.57037037039	-2044.79259259259
44331.5329542361	0	4884.99	-4888.14814814817	-2046.48148148148
44331.5329543519	0	4888.153	-4889.84444444446	-2048.21481481482
44331.5329544676	0	4888.153	-4891.75555555558	-2049.87407407408
44331.5329545833	0	4891.76	-4893.82222222224	-2051.50370370371
44331.5329546991	0	4891.76	-4896.04444444447	-2053.18518518519
44331.5329548148	0	4896.049	-4898.62222222224	-2055.11851851852
44331.5329549306	0	4896.049	-4901.28888888891	-2056.91851851852
44331.5329550463	0	4901.293	-4903.89629629632	-2058.65185185185
44331.532955162	0	4901.293	-4906.61481481484	-2060.48148148148
44331.5329552778	0	4906.619	-4910.02222222224	-2062.79259259259
44331.5329553935	0	4906.619	-4913.0814814815	-2064.65925925926
44331.5329555093	0	4913.086	-4916.71851851854	-2066.97777777778
44331.532955625	0	4913.086	-4920.60000000002	-2069.31111111111
44331.5329557407	0	4920.605	-4924.73333333335	-2071.71851851852
44331.5329558565	0	4920.605	-4928.79259259261	-2074.19259259259
44331.5329559722	0	4928.798	-4932.88888888891	-2076.81481481482
44331.532956088	0	4928.798	-4936.78518518521	-2079.31111111111
44331.5329562037	0	4936.791	-4940.59259259261	-2082.12592592593
44331.5329563194	0	4936.791	-4943.82222222224	-2084.65185185185
44331.5329564352	0	4943.828	-4946.5777777778	-2087.0962962963
44331.5329565509	0	4943.828	-4948.40000000002	-2089.14814814815
44331.5329566667	0	4948.406	-4949.60740740743	-2091.17777777778
44331.5329567824	0	4948.406	-4950.00000000002	-2093.05925925926
44331.5329568981	0	4950.006	-4949.91851851854	-2094.86666666667
44331.5329570139	0	4950.006	-4949.57037037039	-2096.51111111111
44331.5329571296	0	4949.576	-4949.08888888891	-2097.97037037037
44331.5329572454	0	4949.576	-4948.85925925928	-2099.25925925926
44331.5329573611	0	4948.865	-4948.71111111113	-2100.65925925926
44331.5329574769	0	4948.865	-4948.70370370372	-2102.14074074074
44331.5329575926	0	4948.709	-4949.11851851854	-2103.82222222222
44331.5329577083	0	4948.709	-4949.9777777778	-2105.6
44331.5329578241	0	4949.983	-4951.32592592595	-2107.43703703704
44331.5329579398	0	4949.983	-4952.98518518521	-2109.19259259259
44331.5329580556	0	4952.99	-4955.06666666669	-2111.08888888889
44331.5329581713	0	4952.99	-4957.20740740743	-2112.83703703704
44331.532958287	0	4957.212	-4959.5777777778	-2114.62222222222
44331.5329584028	0	4957.212	-4961.80740740743	-2116.25925925926
44331.5329585185	0	4961.812	-4964.12592592595	-2118.05925925926
44331.5329586343	0	4961.812	-4966.44444444447	-2119.84444444445
44331.53295875	0	4966.449	-4968.86666666669	-2121.63703703704
44331.5329588657	0	4966.449	-4971.49629629632	-2123.34074074074
44331.5329589815	0	4971.501	-4974.20740740743	-2125
44331.5329590972	0	4971.501	-4977.26666666669	-2126.8
44331.532959213	0	4977.271	-4980.16296296298	-2128.32592592593
44331.5329593287	0	4977.271	-4983.57037037039	-2130.25925925926
44331.5329594444	0	4983.575	-4987.10370370373	-2132.36296296297
44331.5329595602	0	4983.575	-4990.31111111113	-2134.57037037037
44331.5329596759	0	4990.316	-4993.23703703706	-2136.30370370371
44331.5329597917	0	4990.316	-4995.9777777778	-2138.15555555556
44331.5329599074	0	4995.983	-4998.39259259262	-2139.95555555556
44331.5329600231	0	4995.983	-5000.35555555558	-2141.65925925926
44331.5329601389	0	5000.361	-5002.15555555558	-2143.3925925926
44331.5329602546	0	5000.361	-5003.51111111113	-2144.97777777778
44331.5329603704	0	5003.517	-5004.43703703706	-2146.4962962963
44331.5329604861	0	5003.517	-5005.14814814817	-2148
44331.5329606018	0	5005.154	-5005.7777777778	-2149.36296296297
44331.5329607176	0	5005.154	-5006.39259259262	-2150.67407407408
44331.5329608333	0	5006.398	-5007.11851851854	-2152.02962962963
44331.5329609491	0	5006.398	-5008.04444444447	-2153.65925925926
44331.5329610648	0	5008.05	-5008.9777777778	-2155.08148148148
44331.5329611806	0	5008.05	-5010.09629629632	-2156.55555555556
44331.5329612963	0	5010.102	-5011.31111111113	-2157.98518518519
44331.532961412	0	5010.102	-5012.74074074076	-2159.46666666667
44331.5329615278	0	5012.746	-5014.68888888891	-2161.0962962963
44331.5329616435	0	5012.746	-5016.9777777778	-2162.74814814815
44331.5329617593	0	5016.983	-5019.38518518521	-2164.24444444445
44331.532961875	0	5016.983	-5021.95555555558	-2165.7925925926
44331.5329619907	0	5021.961	-5024.58518518521	-2167.52592592593
44331.5329621065	0	5021.961	-5027.01481481484	-2169.26666666667
44331.5329622222	0	5027.02	-5029.0814814815	-2171.00740740741
44331.532962338	0	5027.02	-5030.64444444447	-2172.62962962963
44331.5329624537	0	5030.65	-5031.68888888891	-2174.14074074074
44331.5329625694	0	5030.65	-5032.26666666669	-2175.36296296297
44331.5329626852	0	5032.272	-5032.2814814815	-2176.40740740741
44331.5329628009	0	5032.272	-5031.88148148151	-2177.23703703704
44331.5329629167	0	5031.887	-5031.35555555558	-2177.82222222223
44331.5329630324	0	5031.887	-5030.68888888891	-2178.32592592593
44331.5329631482	0	5030.694	-5030.02222222225	-2178.75555555556
44331.5329632639	0	5030.694	-5029.41481481484	-2179.10370370371
44331.5329633796	0	5029.42	-5029.01481481484	-2179.34814814815
44331.5329634954	0	5029.42	-5028.80740740743	-2179.54814814815
44331.5329636111	0	5028.813	-5028.88888888891	-2179.65925925926
44331.5329637269	0	5028.813	-5029.23703703706	-2179.72592592593
44331.5329638426	0	5029.243	-5029.82222222225	-2179.72592592593
44331.5329639583	0	5029.243	-5030.68888888891	-2179.73333333334
44331.5329640741	0	5030.695	-5031.94814814817	-2179.71851851852
44331.5329641898	0	5030.695	-5033.55555555558	-2179.63703703704
44331.5329643056	0	5033.562	-5035.35555555558	-2179.56296296297
44331.5329644213	0	5033.562	-5037.66666666669	-2179.45185185185
44331.532964537	0	5037.673	-5040.13333333336	-2179.2962962963
44331.5329646528	0	5037.673	-5042.89629629632	-2179.21481481482
44331.5329647685	0	5042.903	-5045.74074074076	-2178.97037037037
44331.5329648843	0	5042.903	-5048.77037037039	-2178.60740740741
44331.532965	0	5048.777	-5051.62222222225	-2178.2
44331.5329651157	0	5048.777	-5054.41481481484	-2177.8
44331.5329652315	0	5054.421	-5057.09629629632	-2177.25185185185
44331.5329653472	0	5054.421	-5059.60000000002	-2176.77777777778
44331.532965463	0	5059.606	-5062.05925925928	-2176.13333333334
44331.5329655787	0	5059.606	-5064.51111111113	-2175.42222222222
44331.5329656944	0	5064.517	-5066.71851851854	-2174.59259259259
44331.5329658102	0	5064.517	-5068.90370370373	-2173.80740740741
44331.5329659259	0	5068.91	-5071.06666666669	-2173.00740740741
44331.5329660417	0	5068.91	-5072.90370370373	-2172.08888888889
44331.5329661574	0	5072.91	-5074.74074074076	-2171.25925925926
44331.5329662731	0	5072.91	-5076.43703703706	-2170.36296296296
44331.5329663889	0	5076.443	-5077.69629629632	-2169.47407407408
44331.5329665046	0	5076.443	-5078.6814814815	-2168.55555555556
44331.5329666204	0	5078.687	-5079.41481481484	-2167.4962962963
44331.5329667361	0	5078.687	-5079.82962962965	-2166.45925925926
44331.5329668519	0	5079.835	-5079.97037037039	-2165.37037037037
44331.5329669676	0	5079.835	-5079.9777777778	-2164.23703703704
44331.5329670833	0	5079.983	-5079.85185185187	-2163.16296296297
44331.5329671991	0	5079.983	-5079.59259259262	-2162.06666666667
44331.5329673148	0	5079.598	-5079.46666666669	-2161
44331.5329674306	0	5079.598	-5079.46666666669	-2160.01481481482
44331.5329675463	0	5079.472	-5079.85925925928	-2158.91851851852
44331.532967662	0	5079.472	-5080.62962962965	-2157.83703703704
44331.5329677778	0	5080.635	-5081.6740740741	-2156.74074074074
44331.5329678935	0	5080.635	-5082.94814814817	-2155.66666666667
44331.5329680093	0	5082.954	-5084.40000000002	-2154.68148148148
44331.532968125	0	5082.954	-5085.80000000002	-2153.91111111111
44331.5329682407	0	5085.806	-5087.48888888891	-2153.08148148148
44331.5329683565	0	5085.806	-5088.98518518521	-2152.22222222222
44331.5329684722	0	5088.991	-5090.41481481484	-2151.42222222222
44331.532968588	0	5088.991	-5091.35555555558	-2150.80740740741
44331.5329687037	0	5091.361	-5092.15555555558	-2150.31851851852
44331.5329688194	0	5091.361	-5092.82222222224	-2150.01481481482
44331.5329689352	0	5092.828	-5093.61481481484	-2149.77777777778
44331.5329690509	0	5092.828	-5094.4814814815	-2149.57777777778
44331.5329691667	0	5094.487	-5095.50370370373	-2149.48888888889
44331.5329692824	0	5094.487	-5096.81481481484	-2149.45185185185
44331.5329693981	0	5096.82	-5098.22222222225	-2149.60740740741
44331.5329695139	0	5096.82	-5100.23703703706	-2149.65925925926
44331.5329696296	0	5100.242	-5102.56296296299	-2149.65925925926
44331.5329697454	0	5100.242	-5105.20740740743	-2149.6962962963
44331.5329698611	0	5105.212	-5108.1777777778	-2149.77037037037
44331.5329699769	0	5105.212	-5111.4740740741	-2149.88148148148
44331.5329700926	0	5111.479	-5115.02222222225	-2150.07407407408
44331.5329702083	0	5111.479	-5118.59259259262	-2150.15555555556
44331.5329703241	0	5118.598	-5122.22222222225	-2150.26666666667
44331.5329704398	0	5118.598	-5125.70370370373	-2150.43703703704
44331.5329705556	0	5125.709	-5128.89629629632	-2150.58518518519
44331.5329706713	0	5125.709	-5131.53333333336	-2150.8
44331.532970787	0	5131.539	-5134.2814814815	-2151.05925925926
44331.5329709028	0	5131.539	-5136.89629629632	-2151.34814814815
44331.5329710185	0	5136.902	-5139.21481481484	-2151.47407407408
44331.5329711343	0	5136.902	-5141.85925925928	-2151.82222222222
44331.53297125	0	5141.865	-5144.34074074076	-2152.16296296296
44331.5329713657	0	5141.865	-5146.54814814817	-2152.42222222222
44331.5329714815	0	5146.554	-5148.31851851854	-2152.65185185185
44331.5329715972	0	5146.554	-5150.00000000002	-2153.07407407408
44331.532971713	0	5150.006	-5151.45925925928	-2153.24444444445
44331.5329718287	0	5150.006	-5152.82962962965	-2153.32592592593
44331.5329719444	0	5152.836	-5154.22962962965	-2153.4
44331.5329720602	0	5152.836	-5155.37037037039	-2153.54074074074
44331.5329721759	0	5155.377	-5156.54814814817	-2153.7037037037
44331.5329722917	0	5155.377	-5157.62962962965	-2154.02962962963
44331.5329724074	0	5157.636	-5158.7777777778	-2154.37037037037
44331.5329725232	0	5157.636	-5159.78518518521	-2154.84444444445
44331.5329726389	0	5159.792	-5160.65925925928	-2155.4
44331.5329727546	0	5159.792	-5161.66666666669	-2156.08148148148
44331.5329728704	0	5161.673	-5162.8740740741	-2156.68888888889
44331.5329729861	0	5161.673	-5164.75555555558	-2157.51851851852
44331.5329731019	0	5164.762	-5166.85925925928	-2158.14814814815
44331.5329732176	0	5164.762	-5169.16296296298	-2158.78518518519
44331.5329733333	0	5169.169	-5172.14074074076	-2159.45925925926
44331.5329734491	0	5169.169	-5176.16296296298	-2160.28148148148
44331.5329735648	0	5176.169	-5179.62222222224	-2160.95555555556
44331.5329736806	0	5176.169	-5184.05925925928	-2161.94074074074
44331.5329737963	0	5184.065	-5187.72592592595	-2162.78518518519
44331.532973912	0	5184.065	-5191.69629629632	-2163.76296296296
44331.5329740278	0	5191.702	-5195.75555555558	-2164.76296296296
44331.5329741435	0	5191.702	-5199.80740740743	-2166.04444444445
44331.5329742593	0	5199.813	-5203.58518518521	-2167.28888888889
44331.532974375	0	5199.813	-5206.42222222224	-2168.6
44331.5329744907	0	5206.428	-5208.59259259261	-2169.81481481482
44331.5329746065	0	5206.428	-5210.14074074076	-2170.88148148148
44331.5329747222	0	5210.147	-5211.05925925928	-2171.71851851852
44331.532974838	0	5210.147	-5211.60740740743	-2172.44444444445
44331.5329749537	0	5211.614	-5211.85185185187	-2172.97037037037
44331.5329750694	0	5211.614	-5211.89629629632	-2173.46666666667
44331.5329751852	0	5211.903	-5211.89629629632	-2173.91111111111
44331.5329753009	0	5211.903	-5211.83703703706	-2174.27407407408
44331.5329754167	0	5211.844	-5211.78518518521	-2174.52592592593
44331.5329755324	0	5211.844	-5211.72592592595	-2174.75555555556
44331.5329756482	0	5211.733	-5211.72592592595	-2175.01481481482
44331.5329757639	0	5211.733	-5211.80000000002	-2175.2962962963
44331.5329758796	0	5211.807	-5212.00000000002	-2175.64444444445
44331.5329759954	0	5211.807	-5212.21481481484	-2175.96296296296
44331.5329761111	0	5212.222	-5212.45925925928	-2176.26666666667
44331.5329762269	0	5212.222	-5212.80000000002	-2176.59259259259
44331.5329763426	0	5212.807	-5213.16296296298	-2176.85185185185
44331.5329764583	0	5212.807	-5213.49629629632	-2177.04444444445
44331.5329765741	0	5213.503	-5213.68888888891	-2177.1037037037
44331.5329766898	0	5213.503	-5214.03703703706	-2177.2
44331.5329768056	0	5214.044	-5214.38518518521	-2177.2962962963
44331.5329769213	0	5214.044	-5214.72592592595	-2177.4
44331.532977037	0	5214.733	-5215.0740740741	-2177.46666666667
44331.5329771528	0	5214.733	-5215.54074074076	-2177.5037037037
44331.5329772685	0	5215.548	-5216.15555555558	-2177.56296296296
44331.5329773843	0	5215.548	-5216.9777777778	-2177.61481481482
44331.5329775	0	5216.985	-5218.02962962965	-2177.58518518519
44331.5329776157	0	5216.985	-5219.10370370372	-2177.4962962963
44331.5329777315	0	5219.111	-5220.2814814815	-2177.40740740741
44331.5329778472	0	5219.111	-5221.62962962965	-2177.28148148148
44331.532977963	0	5221.637	-5223.11111111113	-2177.14074074074
44331.5329780787	0	5221.637	-5224.94074074076	-2176.88148148148
44331.5329781944	0	5224.948	-5227.1777777778	-2176.54814814815
44331.5329783102	0	5224.948	-5229.71851851854	-2176.19259259259
44331.5329784259	0	5229.726	-5232.61481481484	-2175.74074074074
44331.5329785417	0	5229.726	-5235.80740740743	-2175.17777777778
44331.5329786574	0	5235.815	-5239.38518518521	-2174.60740740741
44331.5329787731	0	5235.815	-5243.36296296299	-2173.9037037037
44331.5329788889	0	5243.371	-5247.53333333336	-2173.25925925926
44331.5329790046	0	5243.371	-5251.23703703706	-2172.58518518519
44331.5329791204	0	5251.245	-5253.77037037039	-2172.1037037037
44331.5329792361	0	5251.245	-5256.05185185187	-2171.74814814815
44331.5329793519	0	5256.06	-5257.79259259262	-2171.37037037037
44331.5329794676	0	5256.06	-5258.38518518521	-2171.16296296296
44331.5329795833	0	5258.393	-5258.40000000002	-2171.17037037037
44331.5329796991	0	5258.393	-5258.39259259262	-2171.17037037037
44331.5329798148	0	5258.4	-5258.31851851854	-2171.11111111111
44331.5329799306	0	5258.4	-5258.22222222224	-2171.05185185185
44331.5329800463	0	5258.23	-5258.00000000002	-2170.86666666667
44331.532980162	0	5258.23	-5257.72592592595	-2170.67407407407
44331.5329802778	0	5257.734	-5257.44444444447	-2170.42222222222
44331.5329803935	0	5257.734	-5257.13333333336	-2170.08888888889
44331.5329805093	0	5257.141	-5256.92592592595	-2169.73333333333
44331.532980625	0	5257.141	-5256.78518518521	-2169.3037037037
44331.5329807407	0	5256.793	-5256.7777777778	-2168.79259259259
44331.5329808565	0	5256.793	-5256.98518518521	-2168.22222222222
44331.5329809722	0	5256.993	-5257.34814814817	-2167.56296296296
44331.532981088	0	5256.993	-5257.79259259261	-2166.75555555556
44331.5329812037	0	5257.8	-5258.26666666669	-2165.93333333333
44331.5329813194	0	5257.8	-5258.60000000002	-2165.19259259259
44331.5329814352	0	5258.607	-5258.8814814815	-2164.5037037037
44331.5329815509	0	5258.607	-5259.19259259262	-2163.91851851852
44331.5329816667	0	5259.2	-5259.54074074076	-2163.43703703704
44331.5329817824	0	5259.2	-5260.19259259262	-2162.68888888889
44331.5329818981	0	5260.2	-5261.01481481484	-2161.87407407407
44331.5329820139	0	5260.2	-5262.08888888891	-2161
44331.5329821296	0	5262.096	-5263.64444444447	-2160.03703703704
44331.5329822454	0	5262.096	-5265.52592592595	-2159.11851851852
44331.5329823611	0	5265.533	-5268.04444444447	-2158
44331.5329824768	0	5265.533	-5270.93333333336	-2156.83703703704
44331.5329825926	0	5270.94	-5274.24444444447	-2155.67407407407
44331.5329827083	0	5270.94	-5277.86666666669	-2154.61481481482
44331.5329828241	0	5277.873	-5282.16296296299	-2153.47407407407
44331.5329829398	0	5277.873	-5286.90370370373	-2152.14814814815
44331.5329830556	0	5286.91	-5291.59259259261	-2150.83703703704
44331.5329831713	0	5286.91	-5295.66666666669	-2149.45925925926
44331.532983287	0	5295.673	-5298.96296296299	-2148.22962962963
44331.5329834028	0	5295.673	-5301.1777777778	-2147.26666666667
44331.5329835185	0	5301.184	-5302.20740740743	-2146.53333333333
44331.5329836343	0	5301.184	-5302.23703703706	-2146.27407407408
44331.53298375	0	5302.243	-5301.9777777778	-2146.14814814815
44331.5329838657	0	5302.243	-5301.60740740743	-2145.94074074074
44331.5329839815	0	5301.613	-5301.25185185187	-2145.67407407407
44331.5329840972	0	5301.613	-5300.85185185187	-2145.42222222222
44331.532984213	0	5300.857	-5300.49629629632	-2145.22222222222
44331.5329843287	0	5300.857	-5300.20000000002	-2145.05185185185
44331.5329844444	0	5300.205	-5299.94814814817	-2144.87407407408
44331.5329845602	0	5300.205	-5299.8740740741	-2144.78518518519
44331.5329846759	0	5299.879	-5299.94074074076	-2144.74074074074
44331.5329847917	0	5299.879	-5300.12592592595	-2144.7037037037
44331.5329849074	0	5300.131	-5300.45185185187	-2144.67407407408
44331.5329850232	0	5300.131	-5300.90370370372	-2144.63703703704
44331.5329851389	0	5300.909	-5301.34814814817	-2144.59259259259
44331.5329852546	0	5300.909	-5301.79259259261	-2144.6
44331.5329853704	0	5301.798	-5302.32592592595	-2144.71111111111
44331.5329854861	0	5301.798	-5303.05185185187	-2144.75555555556
44331.5329856019	0	5303.057	-5304.12592592595	-2144.82962962963
44331.5329857176	0	5303.057	-5305.58518518521	-2144.96296296296
44331.5329858333	0	5305.59	-5307.37037037039	-2145.11851851852
44331.5329859491	0	5305.59	-5309.59259259261	-2145.19259259259
44331.5329860648	0	5309.597	-5312.11851851854	-2145.22962962963
44331.5329861806	0	5309.597	-5314.82962962965	-2145.17777777778
44331.5329862963	0	5314.834	-5317.65925925928	-2145.17037037037
44331.532986412	0	5314.834	-5320.7777777778	-2145.32592592593
44331.5329865278	0	5320.782	-5323.76296296298	-2145.20740740741
44331.5329866435	0	5320.782	-5326.85925925928	-2145.08148148148
44331.5329867593	0	5326.863	-5330.15555555558	-2145.05185185185
44331.532986875	0	5326.863	-5333.59259259261	-2145.02222222222
44331.5329869792	0	5333.596	-5336.86666666669	-2145.00740740741
44331.5329871065	0	5333.596	-5339.69629629632	-2144.99259259259
44331.5329872106	0	5339.7	-5342.09629629632	-2145.02222222222
44331.532987338	0	5339.7	-5343.89629629632	-2145.08148148148
44331.5329874537	0	5343.9	-5345.07407407409	-2145.21481481482
44331.5329875694	0	5343.9	-5345.45925925928	-2145.37777777778
44331.5329876852	0	5345.463	-5345.51851851854	-2145.41481481482
44331.5329878009	0	5345.463	-5345.71851851854	-2145.54814814815
44331.5329879167	0	5345.722	-5346.07407407409	-2145.75555555556
44331.5329880324	0	5345.722	-5346.49629629632	-2146.03703703704
44331.5329881481	0	5346.5	-5346.84444444447	-2146.2962962963
44331.5329882639	0	5346.5	-5347.12592592595	-2146.60740740741
44331.5329883796	0	5347.13	-5347.41481481484	-2146.93333333333
44331.5329884954	0	5347.13	-5347.6814814815	-2147.19259259259
44331.5329886111	0	5347.686	-5347.97037037039	-2147.40740740741
44331.5329887269	0	5347.686	-5348.33333333336	-2147.65185185185
44331.5329888426	0	5348.338	-5348.79259259261	-2147.85185185185
44331.5329889583	0	5348.338	-5349.33333333336	-2148.02962962963
44331.5329890741	0	5349.338	-5350.06666666669	-2148.15555555556
44331.5329891898	0	5349.338	-5351.10370370373	-2148.18518518519
44331.5329893056	0	5351.108	-5352.42222222225	-2148.18518518519
44331.5329894213	0	5351.108	-5353.84444444447	-2148.17777777778
44331.532989537	0	5353.849	-5355.37037037039	-2148.20740740741
44331.5329896528	0	5353.849	-5356.85185185187	-2148.32592592593
44331.5329897685	0	5356.856	-5358.61481481484	-2148.37037037037
44331.5329898843	0	5356.856	-5360.65925925928	-2148.44444444444
44331.53299	0	5360.663	-5362.74074074076	-2148.45925925926
44331.5329901157	0	5360.663	-5364.83703703706	-2148.51851851852
44331.5329902315	0	5364.841	-5367.2740740741	-2148.6
44331.5329903472	0	5364.841	-5369.83703703706	-2148.76296296296
44331.532990463	0	5369.841	-5372.5777777778	-2148.81481481482
44331.5329905787	0	5369.841	-5375.43703703706	-2148.83703703704
44331.5329906944	0	5375.441	-5378.31851851854	-2148.83703703704
44331.5329908102	0	5375.441	-5381.33333333336	-2148.86666666667
44331.5329909144	0	5381.337	-5384.10370370373	-2148.85925925926
44331.5329910301	0	5381.337	-5386.48888888891	-2148.68888888889
44331.5329911458	0	5386.493	-5388.36296296299	-2148.62962962963
44331.5329912731	0	5386.493	-5389.7777777778	-2148.47407407407
44331.5329913889	0	5389.782	-5390.74814814817	-2148.35555555556
44331.5329915046	0	5389.782	-5391.26666666669	-2148.28148148148
44331.5329916204	0	5391.271	-5391.53333333336	-2148.22222222222
44331.5329917361	0	5391.271	-5391.70370370373	-2148.14814814815
44331.5329918519	0	5391.708	-5391.80740740743	-2148.1037037037
44331.5329919676	0	5391.708	-5391.99259259262	-2147.98518518519
44331.5329920833	0	5391.997	-5392.31851851854	-2147.84444444445
44331.5329921991	0	5391.997	-5392.71851851854	-2147.67407407408
44331.5329923148	0	5392.723	-5393.18518518521	-2147.4962962963
44331.532992419	0	5392.723	-5393.85185185187	-2147.28888888889
44331.5329925463	0	5393.856	-5394.65925925928	-2146.97777777778
44331.532992662	0	5393.856	-5395.70370370373	-2146.51111111111
44331.5329927778	0	5395.708	-5397.02222222225	-2145.91851851852
44331.5329928935	0	5395.708	-5398.51851851854	-2145.17777777778
44331.5329930093	0	5398.523	-5400.24444444447	-2144.31111111111
44331.5329931134	0	5398.523	-5402.18518518521	-2143.33333333333
44331.5329932407	0	5402.19	-5403.80000000002	-2142.37777777778
44331.5329933565	0	5402.19	-5405.25185185188	-2141.4962962963
44331.5329934722	0	5405.257	-5406.44444444447	-2140.74074074074
44331.532993588	0	5405.257	-5407.51851851854	-2139.97777777778
44331.5329937037	0	5407.524	-5408.31851851854	-2139.33333333333
44331.5329938194	0	5407.524	-5409.02962962965	-2138.6962962963
44331.5329939352	0	5409.035	-5409.68888888891	-2138.06666666667
44331.5329940509	0	5409.035	-5410.53333333336	-2137.46666666667
44331.5329941667	0	5410.539	-5411.59259259262	-2136.87407407408
44331.5329942824	0	5410.539	-5413.08148148151	-2136.1037037037
44331.5329943981	0	5413.087	-5414.80000000002	-2135.21481481482
44331.5329945139	0	5413.087	-5416.80740740743	-2134.19259259259
44331.5329946181	0	5416.813	-5418.94074074076	-2133.08148148148
44331.5329947454	0	5416.813	-5421.36296296299	-2131.75555555556
44331.5329948495	0	5421.369	-5423.64444444447	-2130.5037037037
44331.5329949768	0	5421.369	-5425.83703703706	-2129.20740740741
44331.5329950926	0	5425.843	-5428.18518518521	-2127.93333333333
44331.5329952083	0	5425.843	-5430.58518518521	-2126.6
44331.5329953241	0	5430.59099999999	-5433.12592592595	-2125.2962962963
44331.5329954398	0	5430.59099999999	-5435.61481481484	-2123.92592592593
44331.532995544	0	5435.62099999999	-5438.25925925928	-2122.5037037037
44331.5329956597	0	5435.62099999999	-5441.23703703706	-2120.94814814815
44331.5329957755	0	5441.24299999999	-5444.59259259262	-2119.34074074074
44331.5329959028	0	5441.24299999999	-5447.95555555558	-2117.71851851852
44331.5329960185	0	5447.962	-5451.50370370373	-2115.96296296296
44331.5329961343	0	5447.962	-5454.78518518521	-2114.41481481482
44331.53299625	0	5454.79199999999	-5457.60000000003	-2113.02962962963
44331.5329963542	0	5454.79199999999	-5459.9777777778	-2111.6962962963
44331.5329964815	0	5459.985	-5462.26666666669	-2110.47407407407
44331.5329965857	0	5459.985	-5464.08148148151	-2109.27407407407
44331.532996713	0	5464.089	-5465.43703703706	-2108.18518518519
44331.5329968287	0	5464.089	-5466.38518518521	-2107.27407407407
44331.5329969444	0	5466.393	-5467.05925925929	-2106.4
44331.5329970602	0	5466.393	-5467.52592592595	-2105.64444444445
44331.5329971759	0	5467.534	-5467.84444444447	-2105.11111111111
44331.5329972917	0	5467.534	-5468.08148148151	-2104.54814814815
44331.5329974074	0	5468.08999999999	-5468.40000000003	-2104.02222222222
44331.5329975116	0	5468.08999999999	-5468.83703703706	-2103.54814814815
44331.5329976273	0	5468.846	-5469.54814814817	-2103.14074074074
44331.5329977546	0	5468.846	-5470.62222222225	-2102.67407407407
44331.5329978704	0	5470.63099999999	-5471.90370370373	-2102.31851851852
44331.5329979861	0	5470.63099999999	-5473.65185185188	-2101.91851851852
44331.5329980903	0	5473.66099999999	-5475.71851851854	-2101.62962962963
44331.532998206	0	5473.66099999999	-5478.30370370373	-2101.33333333333
44331.5329983333	0	5478.31299999999	-5480.93333333336	-2101.16296296296
44331.5329984491	0	5478.31299999999	-5483.80740740743	-2100.91851851852
44331.5329985648	0	5483.81699999999	-5486.5777777778	-2100.65185185185
44331.5329986806	0	5483.81699999999	-5489.31851851854	-2100.41481481482
44331.5329987963	0	5489.328	-5491.60000000003	-2100.27407407407
44331.532998912	0	5489.328	-5493.5703703704	-2100.16296296296
44331.5329990278	0	5493.58	-5495.00000000003	-2100.17037037037
44331.5329991435	0	5493.58	-5496.15555555558	-2100.28148148148
44331.5329992477	0	5496.165	-5496.94814814817	-2100.42962962963
44331.532999375	0	5496.165	-5497.3777777778	-2100.71111111111
44331.5329994907	0	5497.387	-5497.45185185188	-2101.02222222222
44331.5329996065	0	5497.387	-5497.33333333336	-2101.4962962963
44331.5329997222	0	5497.343	-5497.00000000003	-2102.02962962963
44331.532999838	0	5497.343	-5496.64444444447	-2102.5037037037
44331.5329999421	0	5496.654	-5496.31851851854	-2102.91851851852
44331.5330000694	0	5496.654	-5496.16296296299	-2103.35555555556
44331.5330001852	0	5496.173	-5496.20000000003	-2103.76296296296
44331.5330003009	0	5496.173	-5496.53333333336	-2104.14074074074
44331.5330004051	0	5496.543	-5497.23703703706	-2104.51851851852
44331.5330005324	0	5496.543	-5498.1777777778	-2104.88888888889
44331.5330006366	0	5498.187	-5499.21481481484	-2105.27407407407
44331.5330007639	0	5498.187	-5500.41481481484	-2105.61481481482
44331.5330008796	0	5500.424	-5501.92592592595	-2105.92592592593
44331.5330009954	0	5500.424	-5503.54074074077	-2106.24444444444
44331.5330011111	0	5503.55	-5505.51851851855	-2106.5037037037
44331.5330012269	0	5503.55	-5507.79259259262	-2106.8
44331.5330013426	0	5507.802	-5509.91851851855	-2107.0962962963
44331.5330014583	0	5507.802	-5511.92592592595	-2107.37777777778
44331.5330015741	0	5511.935	-5513.84444444447	-2107.71111111111
44331.5330016898	0	5511.935	-5515.60000000003	-2108.28148148148
44331.5330018056	0	5515.609	-5517.16296296299	-2108.82222222222
44331.5330019213	0	5515.609	-5518.51851851855	-2109.17037037037
44331.5330020255	0	5518.528	-5519.70370370373	-2109.51851851852
44331.5330021528	0	5518.528	-5520.88148148151	-2110.02222222222
44331.5330022569	0	5520.891	-5521.94074074077	-2110.5037037037
44331.5330023727	0	5520.891	-5523.03703703706	-2111.05925925926
44331.5330025	0	5523.047	-5523.75555555558	-2111.42962962963
44331.5330026157	0	5523.047	-5524.74814814818	-2111.94074074074
44331.5330027199	0	5524.758	-5525.90370370373	-2112.51851851852
44331.5330028472	0	5524.758	-5527.21481481484	-2113.15555555555
44331.533002963	0	5527.225	-5528.64444444447	-2113.68148148148
44331.5330030787	0	5527.225	-5530.1703703704	-2114.15555555555
44331.5330031944	0	5530.181	-5532.00000000003	-2114.73333333333
44331.5330033102	0	5530.181	-5533.60740740743	-2115.15555555555
44331.5330034259	0	5533.618	-5534.73333333336	-2115.39259259259
44331.5330035301	0	5533.618	-5535.51111111114	-2115.6962962963
44331.5330036574	0	5535.522	-5536.1777777778	-2116.07407407407
44331.5330037731	0	5535.522	-5536.96296296299	-2116.54814814815
44331.5330038889	0	5536.974	-5537.62962962966	-2116.95555555555
44331.5330039931	0	5536.974	-5538.45925925929	-2117.47407407407
44331.5330041204	0	5538.47	-5539.28148148151	-2117.94074074074
44331.5330042245	0	5538.47	-5540.16296296299	-2118.42962962963
44331.5330043403	0	5540.174	-5541.12592592595	-2118.99259259259
44331.5330044676	0	5540.174	-5542.22222222225	-2119.65185185185
44331.5330045833	0	5542.233	-5543.45185185188	-2120.39259259259
44331.5330046875	0	5542.233	-5544.89629629632	-2121.28888888889
44331.5330048032	0	5544.907	-5546.25925925929	-2122.07407407407
44331.5330049306	0	5544.907	-5547.89629629632	-2122.98518518518
44331.5330050463	0	5547.907	-5549.76296296299	-2123.94074074074
44331.533005162	0	5547.907	-5551.88888888892	-2124.93333333333
44331.5330052778	0	5551.9	-5554.22222222225	-2125.99259259259
44331.5330053935	0	5551.9	-5556.48888888892	-2126.97037037037
44331.5330055093	0	5556.5	-5558.91851851855	-2127.93333333333
44331.533005625	0	5556.5	-5561.16296296299	-2129.01481481481
44331.5330057407	0	5561.174	-5563.08148148151	-2130.08148148148
44331.5330058449	0	5561.174	-5564.69629629632	-2131.17777777778
44331.5330059606	0	5564.707	-5565.80740740743	-2132.19259259259
44331.533006088	0	5564.707	-5566.65185185188	-2133.17777777778
44331.5330061921	0	5566.663	-5567.18518518521	-2134.02222222222
44331.5330063079	0	5566.663	-5567.50370370373	-2134.68888888889
44331.5330064236	0	5567.515	-5567.65925925929	-2135.23703703704
44331.5330065509	0	5567.515	-5567.81481481484	-2135.68148148148
44331.5330066667	0	5567.826	-5568.03703703706	-2136.07407407407
44331.5330067824	0	5567.826	-5568.36296296299	-2136.43703703704
44331.5330068981	0	5568.374	-5568.82222222225	-2136.80740740741
44331.5330070023	0	5568.374	-5569.49629629632	-2137.23703703704
44331.5330071181	0	5569.507	-5570.36296296299	-2137.74074074074
44331.5330072338	0	5569.507	-5571.36296296299	-2138.24444444444
44331.5330073495	0	5571.374	-5572.42962962966	-2138.77777777778
44331.5330074653	0	5571.374	-5573.66666666669	-2139.32592592593
44331.5330075926	0	5573.678	-5574.93333333336	-2139.75555555556
44331.5330076968	0	5573.678	-5576.68148148151	-2140.37777777778
44331.5330078125	0	5576.693	-5578.63703703706	-2141.11851851852
44331.5330079282	0	5576.693	-5580.76296296299	-2141.85185185185
44331.5330080556	0	5580.774	-5582.85925925929	-2142.68888888889
44331.5330081713	0	5580.774	-5585.13333333336	-2143.45925925926
44331.5330082755	0	5585.144	-5587.25185185188	-2144.31851851852
44331.5330083912	0	5585.144	-5589.10370370373	-2145.03703703704
44331.5330085069	0	5589.114	-5590.63703703707	-2145.72592592593
44331.5330086227	0	5589.114	-5591.80740740744	-2146.34074074074
44331.5330087384	0	5591.818	-5592.6666666667	-2146.98518518519
44331.5330088542	0	5591.818	-5593.20740740744	-2147.47407407407
44331.5330089815	0	5593.218	-5593.70370370373	-2148.05925925926
44331.5330090857	0	5593.218	-5594.19259259262	-2148.6
44331.5330092014	0	5594.203	-5594.72592592596	-2149.18518518519
44331.5330093171	0	5594.203	-5595.22962962966	-2149.72592592593
44331.5330094329	0	5595.24	-5595.79259259262	-2150.28888888889
44331.5330095486	0	5595.24	-5596.52592592596	-2150.99259259259
44331.5330096644	0	5596.536	-5597.40000000003	-2151.71851851852
44331.5330097801	0	5596.536	-5598.36296296299	-2152.59259259259
44331.5330098958	0	5598.373	-5599.30370370373	-2153.51111111111
44331.5330100116	0	5598.373	-5600.2666666667	-2154.44444444445
44331.5330101389	0	5600.277	-5601.1703703704	-2155.41481481482
44331.5330102546	0	5600.277	-5602.15555555558	-2156.42222222222
44331.5330103704	0	5602.166	-5603.0666666667	-2157.26666666667
44331.5330104861	0	5602.166	-5604.05925925929	-2158.2962962963
44331.5330106019	0	5604.07	-5605.13333333336	-2159.33333333333
44331.5330107176	0	5604.07	-5606.12592592596	-2160.4
44331.5330108218	0	5606.137	-5607.04444444447	-2161.41481481482
44331.5330109375	0	5606.137	-5607.84444444447	-2162.45185185185
44331.5330110648	0	5607.856	-5608.49629629633	-2163.45925925926
44331.5330111806	0	5607.856	-5608.94814814818	-2164.17777777778
44331.5330112963	0	5608.96	-5609.35555555558	-2165.01481481482
44331.533011412	0	5608.96	-5609.65185185188	-2165.65925925926
44331.5330115278	0	5609.664	-5609.89629629633	-2166.19259259259
44331.5330116435	0	5609.664	-5610.01481481484	-2166.58518518519
44331.5330117593	0	5610.027	-5610.05925925929	-2166.9037037037
44331.533011875	0	5610.027	-5610.09629629633	-2167.22962962963
44331.5330119907	0	5610.108	-5610.10370370373	-2167.53333333333
44331.5330121065	0	5610.108	-5610.18518518522	-2167.80740740741
44331.5330122106	0	5610.197	-5610.3703703704	-2168.00740740741
44331.5330123264	0	5610.197	-5610.80000000003	-2168.21481481482
44331.5330124421	0	5610.812	-5611.28888888892	-2168.38518518519
44331.5330125579	0	5610.812	-5611.90370370373	-2168.53333333333
44331.5330126736	0	5611.916	-5612.68148148151	-2168.68888888889
44331.5330127894	0	5611.916	-5613.51851851855	-2168.77037037037
44331.5330129167	0	5613.531	-5614.24444444447	-2168.88888888889
44331.5330130324	0	5613.531	-5614.89629629633	-2168.93333333333
44331.5330131366	0	5614.909	-5615.42962962966	-2168.93333333333
[truncated: 9,999 more rows]
