# Supplementary material for: Near-infrared manipulation of multiple neuronal populations via trichromatic upconversion
Source: Nat Commun. 2021 Sep 27;12:5662. doi: 10.1038/s41467-021-25993-7 (PMC8476604; doi:10.1038/s41467-021-25993-7)
Supplement: Supplementary file 7 — Source Data [file 41467_2021_25993_MOESM7_ESM.zip › Source Data/SI 31/1532/5_1532_2.csv]

DateTime	xPosComp	yPosComp	xPos	yPos
44329.5966801157	0	2409.907	-2313.54074074074	-569.22962962963
44329.5966802315	0	2410.07	-2313.61481481481	-567.851851851852
44329.5966803472	0	2410.07	-2313.57037037037	-566.555555555556
44329.596680463	0	2410.1	-2313.43703703704	-565.266666666667
44329.5966805787	0	2410.1	-2313.33333333333	-564.022222222222
44329.5966806944	0	2409.863	-2313.27407407407	-562.874074074074
44329.5966808102	0	2409.863	-2313.19259259259	-561.711111111111
44329.5966809259	0	2409.722	-2312.97037037037	-560.651851851852
44329.5966810417	0	2409.722	-2312.51851851852	-559.6
44329.5966811574	0	2409.048	-2311.85925925926	-558.57037037037
44329.5966812731	0	2409.048	-2311.0962962963	-557.496296296296
44329.5966813889	0	2407.626	-2310.32592592592	-556.459259259259
44329.5966815046	0	2407.626	-2309.64444444444	-555.496296296296
44329.5966816204	0	2406.174	-2308.91851851852	-554.548148148148
44329.5966817361	0	2406.174	-2308.26666666667	-553.607407407408
44329.5966818519	0	2404.796	-2307.57777777778	-552.622222222222
44329.5966819676	0	2404.796	-2306.96296296296	-551.725925925926
44329.5966820833	0	2403.492	-2306.36296296296	-550.822222222222
44329.5966821991	0	2403.492	-2305.80740740741	-549.933333333334
44329.5966823148	0	2402.336	-2305.39259259259	-549.222222222222
44329.5966824306	0	2402.336	-2305.02222222222	-548.570370370371
44329.5966825579	0	2401.551	-2304.81481481481	-548.103703703704
44329.5966826736	0	2401.551	-2304.61481481481	-547.518518518519
44329.5966827894	0	2401.144	-2304.56296296296	-547.044444444445
44329.5966828935	0	2401.144	-2304.66666666667	-546.533333333334
44329.5966830093	0	2401.196	-2304.86666666667	-546.074074074074
44329.5966831366	0	2401.196	-2305.07407407407	-545.622222222222
44329.5966832523	0	2401.603	-2305.27407407407	-545.259259259259
44329.5966833681	0	2401.603	-2305.43703703704	-544.874074074074
44329.5966834838	0	2401.966	-2305.68148148148	-544.577777777778
44329.596683588	0	2401.966	-2305.95555555555	-544.385185185185
44329.5966837037	0	2402.485	-2306.16296296296	-544.274074074074
44329.5966838194	0	2402.485	-2306.37777777778	-544.214814814815
44329.5966839352	0	2402.907	-2306.59259259259	-544.207407407408
44329.5966840509	0	2402.907	-2306.78518518518	-544.274074074074
44329.5966841667	0	2403.314	-2306.98518518518	-544.474074074074
44329.5966842824	0	2403.314	-2307.13333333333	-544.651851851852
44329.5966843982	0	2403.662	-2307.22222222222	-544.807407407408
44329.5966845139	0	2403.662	-2307.36296296296	-545.133333333334
44329.5966846296	0	2403.892	-2307.55555555555	-545.65925925926
44329.5966847454	0	2403.892	-2307.83703703704	-546.288888888889
44329.5966848727	0	2404.366	-2308.28148148148	-547.081481481482
44329.5966849884	0	2404.366	-2308.74814814815	-547.918518518519
44329.5966851042	0	2405.277	-2309.43703703704	-548.940740740741
44329.5966852199	0	2405.277	-2310.22222222222	-550.096296296297
44329.5966853241	0	2406.751	-2311.13333333333	-551.266666666667
44329.5966854398	0	2406.751	-2312.08888888889	-552.503703703704
44329.5966855556	0	2408.618	-2313.03703703704	-553.65925925926
44329.5966856713	0	2408.618	-2313.98518518518	-555.111111111111
44329.5966857986	0	2410.514	-2314.85925925926	-556.607407407408
44329.5966859144	0	2410.514	-2315.63703703704	-558.303703703704
44329.5966860301	0	2412.166	-2316.43703703704	-559.970370370371
44329.5966861458	0	2412.166	-2317.14074074074	-561.814814814815
44329.5966862616	0	2413.67	-2317.87407407407	-563.703703703704
44329.5966863773	0	2413.67	-2318.80740740741	-565.711111111111
44329.5966864931	0	2415.337	-2319.85185185185	-567.844444444445
44329.5966866088	0	2415.337	-2321.02962962963	-570.037037037037
44329.5966867245	0	2417.559	-2322.11111111111	-572.325925925926
44329.5966868403	0	2417.559	-2323.11851851852	-574.644444444445
44329.596686956	0	2419.648	-2324.00740740741	-577.266666666667
44329.5966870718	0	2419.648	-2324.45925925926	-579.785185185186
44329.5966871875	0	2420.989	-2324.68888888889	-582.474074074074
44329.5966873032	0	2420.989	-2324.88888888889	-585.288888888889
44329.596687419	0	2421.419	-2325.02962962963	-588.125925925926
44329.5966875347	0	2421.419	-2325.15555555555	-591.007407407408
44329.5966876505	0	2421.686	-2325.48888888889	-593.785185185186
44329.5966877662	0	2421.686	-2325.87407407407	-596.466666666667
44329.5966878819	0	2422.405	-2326.48148148148	-599.177777777778
44329.5966879977	0	2422.405	-2327.3037037037	-601.837037037037
44329.5966881134	0	2423.835	-2328.37037037037	-604.637037037037
44329.5966882292	0	2423.835	-2329.29629629629	-607.05925925926
44329.5966883449	0	2425.828	-2330.66666666666	-609.814814814815
44329.5966884606	0	2425.828	-2332.14074074074	-612.62962962963
44329.5966885648	0	2428.672	-2333.62222222222	-615.244444444445
44329.5966886806	0	2428.672	-2334.88888888889	-617.762962962963
44329.5966887963	0	2431.42	-2336.74814814815	-620.607407407408
44329.596688912	0	2431.42	-2338.9037037037	-623.414814814815
44329.5966890278	0	2435.435	-2341.13333333333	-626.037037037037
44329.5966891435	0	2435.435	-2343.7037037037	-628.651851851852
44329.5966892593	0	2440.235	-2346.58518518518	-631.288888888889
44329.596689375	0	2440.235	-2349.74814814815	-634.118518518519
44329.5966894907	0	2446.279	-2353.22222222222	-637
44329.5966896065	0	2446.279	-2356.87407407407	-639.881481481482
44329.5966897222	0	2453.405	-2360.51111111111	-642.6
44329.596689838	0	2453.405	-2364.12592592592	-645.251851851852
44329.5966899537	0	2460.657	-2368.02962962963	-648.407407407408
44329.5966900694	0	2460.657	-2371.66666666666	-651.651851851852
44329.5966901852	0	2468.198	-2374.42222222222	-654.614814814815
44329.5966903125	0	2468.198	-2376.28148148148	-657.377777777778
44329.5966904282	0	2472.813	-2377.48888888889	-659.948148148148
44329.596690544	0	2472.813	-2378.07407407407	-662.437037037037
44329.5966906597	0	2474.606	-2378.26666666666	-664.785185185186
44329.5966907755	0	2474.606	-2378.52592592592	-667.214814814815
44329.5966908912	0	2475.058	-2378.85925925926	-669.577777777778
44329.5966910069	0	2475.058	-2379.6	-671.992592592593
44329.5966911227	0	2476.132	-2380.78518518518	-674.444444444445
44329.5966912384	0	2476.132	-2382.07407407407	-676.681481481482
44329.5966913542	0	2478.606	-2383.41481481481	-678.518518518519
44329.5966914699	0	2478.606	-2385.23703703703	-680.674074074074
44329.5966915856	0	2481.769	-2387.35555555555	-682.755555555556
44329.5966917014	0	2481.769	-2389.68888888889	-684.933333333334
44329.5966918171	0	2486.221	-2391.94074074074	-686.985185185186
44329.5966919329	0	2486.221	-2394.36296296296	-689.237037037037
44329.5966920486	0	2490.895	-2397.01481481481	-691.318518518519
44329.5966921643	0	2490.895	-2399.89629629629	-693.303703703704
44329.5966922801	0	2496.428	-2403.24444444444	-695.392592592593
44329.5966923958	0	2496.428	-2406.81481481481	-697.6
44329.5966925116	0	2503.347	-2410.72592592592	-699.881481481482
44329.5966926273	0	2503.347	-2414.41481481481	-702.081481481482
44329.5966927431	0	2510.947	-2418.07407407407	-704.355555555556
44329.5966928472	0	2510.947	-2421.7037037037	-706.688888888889
44329.596692963	0	2518.236	-2425.26666666666	-709.222222222223
44329.5966930787	0	2518.236	-2428.82962962963	-711.881481481482
44329.5966931944	0	2525.362	-2432.2	-714.614814814815
44329.5966933102	0	2525.362	-2435.21481481481	-717.05925925926
44329.5966934259	0	2531.747	-2438.02962962963	-719.444444444445
44329.5966935417	0	2531.747	-2440.48888888889	-721.837037037037
44329.5966936574	0	2537.021	-2443.11111111111	-724.259259259259
44329.5966937732	0	2537.021	-2445.71851851852	-726.688888888889
44329.5966938889	0	2542.251	-2448.54814814815	-729.103703703704
44329.5966940046	0	2542.251	-2450.01481481481	-730.288888888889
44329.5966941319	0	2546.547	-2452.4	-732.42962962963
44329.5966942477	0	2546.547	-2454.55555555555	-734.518518518519
44329.5966943634	0	2551.088	-2456.76296296296	-736.859259259259
44329.5966944792	0	2551.088	-2458.69629629629	-739.096296296296
44329.5966945949	0	2555.229	-2460.79259259259	-741.407407407408
44329.5966947107	0	2555.229	-2462.83703703703	-743.637037037037
44329.5966948264	0	2559.37	-2464.94814814815	-745.814814814815
44329.5966949421	0	2559.37	-2467.3037037037	-748.044444444445
44329.5966950579	0	2563.837	-2469.82962962963	-750.074074074074
44329.5966951736	0	2563.837	-2472.59259259259	-752.177777777778
44329.5966952894	0	2569.126	-2475.58518518518	-754.407407407408
44329.5966954051	0	2569.126	-2478.68148148148	-756.674074074074
44329.5966955208	0	2575.215	-2481.66666666666	-758.837037037037
44329.5966956366	0	2575.215	-2484.46666666666	-760.837037037037
44329.5966957523	0	2581	-2487.24444444444	-762.992592592593
44329.5966958681	0	2581	-2490.08888888889	-765.222222222222
44329.5966959838	0	2586.622	-2492.9037037037	-767.577777777778
44329.5966960995	0	2586.622	-2495.04444444444	-769.540740740741
44329.5966962153	0	2591.578	-2497.32592592592	-771.940740740741
44329.596696331	0	2591.578	-2499.26666666666	-774.222222222222
44329.5966964352	0	2595.8	-2501.14814814815	-776.82962962963
44329.5966965625	0	2595.8	-2502.92592592592	-779.42962962963
44329.5966966667	0	2599.459	-2504.75555555555	-782.051851851852
44329.5966967824	0	2599.459	-2506.42222222222	-784.688888888889
44329.5966969097	0	2602.955	-2508.35555555555	-787.340740740741
44329.5966970255	0	2602.955	-2510.27407407407	-789.888888888889
44329.5966971412	0	2606.807	-2512.52592592592	-792.740740740741
44329.5966972454	0	2606.807	-2514.55555555555	-795.444444444445
44329.5966973611	0	2611.088	-2516.83703703703	-798.303703703704
44329.5966974769	0	2611.088	-2519.18518518518	-801.170370370371
44329.5966975926	0	2615.718	-2521.46666666666	-804
44329.5966977199	0	2615.718	-2523.66666666666	-806.837037037037
44329.5966978356	0	2620.199	-2525.87407407407	-809.785185185185
44329.5966979514	0	2620.199	-2528.16296296296	-812.577777777778
44329.5966980671	0	2624.695	-2530.5037037037	-815.377777777778
44329.5966981829	0	2624.695	-2533.12592592592	-818.155555555556
44329.5966982986	0	2629.658	-2535.66666666666	-820.711111111111
44329.5966984144	0	2629.658	-2538.2074074074	-823.007407407407
44329.5966985301	0	2634.73900000001	-2541.03703703703	-825.614814814815
44329.5966986343	0	2634.73900000001	-2543.77037037037	-828.377777777778
44329.59669875	0	2640.30200000001	-2546.2	-831.133333333333
44329.5966988657	0	2640.30200000001	-2548.36296296296	-834.059259259259
44329.5966989815	0	2644.89500000001	-2550.08888888889	-836.962962962963
44329.5966990972	0	2644.89500000001	-2551.35555555555	-839.844444444445
44329.596699213	0	2647.888	-2551.97037037037	-842.592592592593
44329.5966993287	0	2647.888	-2552.03703703703	-845.325925925926
44329.5966994444	0	2648.56900000001	-2551.91851851852	-848.014814814815
44329.5966995602	0	2648.56900000001	-2551.7037037037	-850.6
44329.5966996759	0	2648.236	-2551.45185185185	-853.222222222223
44329.5966997917	0	2648.236	-2551.16296296296	-855.822222222223
44329.5966999074	0	2647.695	-2550.91111111111	-858.503703703704
44329.5967000231	0	2647.695	-2550.77777777778	-861.088888888889
44329.5967001389	0	2647.31	-2550.7037037037	-863.792592592593
44329.5967002546	0	2647.31	-2550.62962962963	-866.511111111111
44329.5967003704	0	2647.162	-2550.65185185185	-869.207407407408
44329.5967004861	0	2647.162	-2550.65185185185	-871.881481481482
44329.5967006019	0	2647.184	-2550.63703703704	-874.614814814815
44329.5967007176	0	2647.184	-2550.72592592592	-877.348148148148
44329.5967008333	0	2647.258	-2550.97777777778	-880.014814814815
44329.5967009491	0	2647.258	-2551.52592592592	-882.622222222222
44329.5967010648	0	2648.058	-2552.34814814815	-885.162962962963
44329.5967011806	0	2648.058	-2553.41481481481	-887.725925925926
44329.5967012963	0	2649.947	-2554.73333333333	-890.244444444445
44329.596701412	0	2649.947	-2556.15555555555	-892.6
44329.5967015278	0	2652.688	-2557.71851851852	-895.044444444445
44329.5967016435	0	2652.688	-2559.34814814815	-897.496296296297
44329.5967017593	0	2655.881	-2560.82222222222	-899.762962962963
44329.5967018866	0	2655.881	-2562.51851851852	-902.25925925926
44329.5967020023	0	2659.051	-2563.92592592592	-904.481481481482
44329.5967021181	0	2659.051	-2565.52592592592	-906.8
44329.5967022338	0	2662.05800000001	-2567.05185185185	-908.985185185186
44329.5967023495	0	2662.05800000001	-2568.48888888889	-911.02962962963
44329.5967024537	0	2665.02100000001	-2570.01481481481	-912.985185185186
44329.5967025694	0	2665.02100000001	-2571.45185185185	-914.888888888889
44329.5967026852	0	2667.98400000001	-2572.83703703703	-916.770370370371
44329.5967028009	0	2667.98400000001	-2574.58518518518	-918.651851851852
44329.5967029167	0	2671.11700000001	-2576.68148148148	-920.474074074074
44329.5967030324	0	2671.11700000001	-2579.03703703703	-922.25925925926
44329.5967031481	0	2675.56900000001	-2581.58518518518	-923.962962962963
44329.5967032639	0	2675.56900000001	-2584.21481481481	-925.711111111112
44329.5967033796	0	2680.74700000001	-2586.66666666666	-927.466666666667
44329.5967035069	0	2680.74700000001	-2588.82962962963	-929.244444444445
44329.5967036227	0	2685.36200000001	-2590.71111111111	-930.940740740741
44329.5967037384	0	2685.36200000001	-2592.09629629629	-932.533333333334
44329.5967038542	0	2688.629	-2593.12592592592	-934.02962962963
44329.5967039699	0	2688.629	-2593.86666666666	-935.451851851852
44329.5967040856	0	2690.399	-2594.43703703703	-936.807407407408
44329.5967042014	0	2690.399	-2595.08148148148	-938.074074074075
44329.5967043171	0	2691.61400000001	-2595.92592592592	-939.281481481482
44329.5967044329	0	2691.61400000001	-2596.96296296296	-940.370370370371
44329.5967045486	0	2693.495	-2598.11851851852	-941.22962962963
44329.5967046643	0	2693.495	-2599.26666666666	-941.940740740741
44329.5967047801	0	2695.79900000001	-2600.44444444444	-942.585185185186
44329.5967048958	0	2695.79900000001	-2601.62222222222	-943.22962962963
44329.5967050116	0	2698.15500000001	-2602.78518518518	-943.977777777778
44329.5967051273	0	2698.15500000001	-2604.00740740741	-944.711111111112
44329.5967052431	0	2700.54000000001	-2605.31111111111	-945.466666666667
44329.5967053588	0	2700.54000000001	-2606.52592592592	-946.177777777778
44329.5967054745	0	2703.05900000001	-2607.57037037037	-946.866666666667
44329.5967055787	0	2703.05900000001	-2608.72592592592	-947.651851851852
44329.5967056944	0	2705.25900000001	-2609.61481481481	-948.281481481482
44329.5967058102	0	2705.25900000001	-2610.68888888889	-948.955555555556
44329.5967059375	0	2707.22200000001	-2612.01481481481	-949.748148148149
44329.5967060532	0	2707.22200000001	-2613.45185185185	-950.637037037038
44329.596706169	0	2709.98500000001	-2615.1037037037	-951.577777777778
44329.5967062847	0	2709.98500000001	-2616.91111111111	-952.548148148149
44329.5967064005	0	2713.44400000001	-2618.62222222222	-953.474074074075
44329.5967065162	0	2713.44400000001	-2620.31851851852	-954.474074074075
44329.5967066319	0	2716.85100000001	-2622.11111111111	-955.518518518519
44329.5967067477	0	2716.85100000001	-2624.04444444444	-956.65925925926
44329.5967068519	0	2720.57700000001	-2625.99259259259	-957.851851851853
44329.5967069792	0	2720.57700000001	-2628.34814814814	-959.051851851853
44329.5967070833	0	2724.88100000001	-2631.05925925926	-960.355555555556
44329.5967071991	0	2724.88100000001	-2634.02222222222	-961.696296296297
44329.5967073148	0	2730.55500000001	-2637.22222222222	-963.000000000001
44329.5967074306	0	2730.55500000001	-2640.14814814815	-964.185185185186
44329.5967075463	0	2736.68100000001	-2643.25185185185	-965.637037037038
44329.596707662	0	2736.68100000001	-2645.82962962963	-967.096296296297
44329.5967077778	0	2742.36200000001	-2647.92592592592	-968.518518518519
44329.5967079051	0	2742.36200000001	-2649.66666666666	-970.111111111112
44329.5967080208	0	2746.19900000001	-2651.33333333333	-971.807407407408
44329.5967081366	0	2746.19900000001	-2652.78518518518	-973.274074074075
44329.5967082523	0	2749.31800000001	-2654.45185185185	-974.800000000001
44329.5967083565	0	2749.31800000001	-2656.22222222222	-976.318518518519
44329.5967084722	0	2752.75500000001	-2657.88888888889	-977.570370370371
44329.596708588	0	2752.75500000001	-2659.77777777777	-978.948148148149
44329.5967087037	0	2756.31100000001	-2661.48148148148	-980.281481481482
44329.5967088194	0	2756.31100000001	-2663.25185185185	-981.607407407408
44329.5967089352	0	2759.78500000001	-2665.05925925926	-982.866666666667
44329.5967090509	0	2759.78500000001	-2666.86666666666	-984.140740740742
44329.5967091667	0	2763.40000000001	-2668.51111111111	-985.25925925926
44329.5967092824	0	2763.40000000001	-2670.39259259259	-986.666666666667
44329.5967093981	0	2766.92600000001	-2672.16296296296	-987.940740740741
44329.5967095139	0	2766.92600000001	-2673.85925925926	-989.162962962964
44329.5967096296	0	2770.39300000001	-2675.35555555555	-990.333333333334
44329.5967097454	0	2770.39300000001	-2676.79259259259	-991.496296296297
44329.5967098611	0	2773.32600000001	-2678.08888888889	-992.600000000001
44329.5967099769	0	2773.32600000001	-2679.47407407407	-993.933333333334
44329.5967100926	0	2776.00700000001	-2680.87407407407	-995.348148148149
44329.5967102083	0	2776.00700000001	-2682.02962962963	-996.570370370371
44329.5967103241	0	2778.56300000001	-2683.5037037037	-997.985185185186
44329.5967104398	0	2778.56300000001	-2685.18518518518	-999.666666666667
44329.5967105556	0	2781.71900000001	-2686.91111111111	-1001.45185185185
44329.5967106713	0	2781.71900000001	-2688.51851851851	-1003.16296296296
44329.596710787	0	2785.05200000001	-2690.12592592592	-1005.11111111111
44329.5967109028	0	2785.05200000001	-2691.58518518518	-1007.00740740741
44329.5967110185	0	2788.11900000001	-2693.1037037037	-1009.01481481482
44329.5967111343	0	2788.11900000001	-2694.58518518518	-1011.08148148148
44329.59671125	0	2791.11900000001	-2695.95555555555	-1013.21481481482
44329.5967113657	0	2791.11900000001	-2697.34074074074	-1015.44444444445
44329.5967114815	0	2793.87500000001	-2698.82222222222	-1017.6962962963
44329.5967115972	0	2793.87500000001	-2700.46666666666	-1020.03703703704
44329.596711713	0	2797.00100000001	-2702.2074074074	-1022.41481481482
44329.5967118403	0	2797.00100000001	-2703.89629629629	-1024.5037037037
44329.596711956	0	2800.43100000001	-2705.65185185185	-1026.77777777778
44329.5967120718	0	2800.43100000001	-2707.6074074074	-1029.17037037037
44329.5967121875	0	2804.14200000001	-2709.6074074074	-1031.2
44329.5967123032	0	2804.14200000001	-2711.85185185185	-1033.42222222222
44329.596712419	0	2808.38600000001	-2714.22962962963	-1035.59259259259
44329.5967125347	0	2808.38600000001	-2716.74074074074	-1037.77037037037
44329.5967126389	0	2813.27500000001	-2719.27407407407	-1040.05925925926
44329.5967127662	0	2813.27500000001	-2721.85925925926	-1042.27407407407
44329.5967128819	0	2818.39400000001	-2724.42222222222	-1044.65925925926
44329.5967129977	0	2818.39400000001	-2726.99259259259	-1047.05185185185
44329.5967131134	0	2823.52700000001	-2729.43703703703	-1049.41481481482
44329.5967132292	0	2823.52700000001	-2731.68888888888	-1051.76296296296
44329.5967133449	0	2828.22300000001	-2734.03703703703	-1054.03703703704
44329.5967134606	0	2828.22300000001	-2736.24444444444	-1056.31111111111
44329.5967135764	0	2832.77900000001	-2738.4	-1058.44444444445
44329.5967136921	0	2832.77900000001	-2740.47407407407	-1060.60740740741
44329.5967138079	0	2837.00900000001	-2742.46666666666	-1062.8962962963
44329.5967139236	0	2837.00900000001	-2744.54074074074	-1065.1037037037
44329.5967140394	0	2841.07600000001	-2746.67407407407	-1067.13333333333
44329.5967141551	0	2841.07600000001	-2748.99259259259	-1069.17777777778
44329.5967142708	0	2845.52800000001	-2751.47407407407	-1071.34074074074
44329.5967143866	0	2845.52800000001	-2753.87407407407	-1073.60740740741
44329.5967144907	0	2850.40900000001	-2756.11111111111	-1075.99259259259
44329.5967146065	0	2850.40900000001	-2758.05185185185	-1078.44444444445
44329.5967147222	0	2854.58700000001	-2759.8074074074	-1080.88888888889
44329.596714838	0	2854.58700000001	-2761.57777777777	-1083.32592592593
44329.5967149537	0	2858.11300000001	-2763.07407407407	-1085.74074074074
44329.5967150694	0	2858.11300000001	-2764.35555555555	-1087.82222222222
44329.5967151852	0	2860.89100000001	-2765.35555555555	-1089.63703703704
44329.5967153009	0	2860.89100000001	-2766.71111111111	-1092.17777777778
44329.5967154167	0	2863.24700000001	-2768.02222222222	-1094.63703703704
44329.5967155324	0	2863.24700000001	-2769.55555555555	-1097.25925925926
44329.5967156481	0	2866.09100000001	-2771.22222222222	-1099.86666666667
44329.5967157639	0	2866.09100000001	-2773.01481481481	-1102.20740740741
44329.5967158796	0	2869.55000000001	-2775.21481481481	-1104.65925925926
44329.5967159954	0	2869.55000000001	-2777.99259259259	-1107.2962962963
44329.5967161111	0	2874.52800000001	-2781.18518518518	-1109.97777777778
44329.5967162269	0	2874.52800000001	-2784.35555555555	-1112.52592592593
44329.5967163426	0	2880.89100000001	-2787.72592592592	-1115.06666666667
44329.5967164583	0	2880.89100000001	-2791.31111111111	-1117.82222222222
44329.5967165856	0	2887.84700000001	-2795.09629629629	-1120.57037037037
44329.5967167014	0	2887.84700000001	-2799.03703703703	-1123.35555555556
44329.5967168171	0	2895.57300000001	-2802.95555555555	-1126.02962962963
44329.5967169329	0	2895.57300000001	-2806.91111111111	-1128.62222222222
44329.5967170486	0	2903.44700000001	-2810.96296296296	-1131.41481481482
44329.5967171644	0	2903.44700000001	-2814.84444444444	-1134.25925925926
44329.5967172801	0	2911.38000000001	-2818.42962962962	-1137.02962962963
44329.5967173958	0	2911.38000000001	-2821.34074074074	-1139.40740740741
44329.5967175116	0	2917.87600000001	-2823.9037037037	-1141.8
44329.5967176273	0	2917.87600000001	-2826.14074074074	-1144.16296296296
44329.5967177431	0	2922.67600000001	-2828.14814814814	-1146.34074074074
44329.5967178588	0	2922.67600000001	-2830.05185185185	-1148.46666666667
44329.5967179745	0	2926.58700000001	-2831.94074074074	-1150.58518518519
44329.5967180903	0	2926.58700000001	-2833.95555555555	-1152.6962962963
44329.596718206	0	2930.49100000001	-2836.1037037037	-1154.82222222222
44329.5967183218	0	2930.49100000001	-2838.48888888888	-1156.98518518519
44329.5967184375	0	2935.02400000001	-2841.01481481481	-1159.19259259259
44329.5967185532	0	2935.02400000001	-2843.82962962962	-1161.6
44329.596718669	0	2940.36500000001	-2846.64444444444	-1163.8962962963
44329.5967187847	0	2940.36500000001	-2849.53333333333	-1166.26666666667
44329.5967189005	0	2946.06900000001	-2852.37037037037	-1168.51111111111
44329.5967190162	0	2946.06900000001	-2855.28888888888	-1170.78518518519
44329.5967191319	0	2951.82500000001	-2858.44444444444	-1173.27407407407
44329.5967192477	0	2951.82500000001	-2861.51851851851	-1175.55555555556
44329.5967193634	0	2958.05500000001	-2864.3037037037	-1177.74074074074
44329.5967194792	0	2958.05500000001	-2866.79999999999	-1179.84444444445
44329.5967195949	0	2963.33600000001	-2868.94074074074	-1181.78518518519
44329.5967197107	0	2963.33600000001	-2870.85925925925	-1183.67407407407
44329.5967198264	0	2967.39500000001	-2872.52592592592	-1185.42222222222
44329.5967199421	0	2967.39500000001	-2873.85185185185	-1186.92592592593
44329.5967200579	0	2970.38800000001	-2875.12592592592	-1188.51851851852
44329.5967201736	0	2970.38800000001	-2876.36296296296	-1189.95555555556
44329.5967202894	0	2972.89900000001	-2877.68888888888	-1191.25925925926
44329.5967204051	0	2972.89900000001	-2879.38518518518	-1192.54814814815
44329.5967205208	0	2975.92100000001	-2881.41481481481	-1193.74074074074
44329.5967206366	0	2975.92100000001	-2883.84444444444	-1194.91111111111
44329.5967207523	0	2980.38000000001	-2886.36296296296	-1196.02962962963
44329.5967208681	0	2980.38000000001	-2888.82222222222	-1197.1037037037
44329.5967209838	0	2985.35800000001	-2890.79259259259	-1198.05925925926
44329.5967210995	0	2985.35800000001	-2892.22222222222	-1198.88148148148
44329.5967212153	0	2988.75800000001	-2893.19999999999	-1199.59259259259
44329.596721331	0	2988.75800000001	-2893.73333333333	-1200.14074074074
44329.5967214352	0	2990.26900000001	-2893.85185185185	-1200.48148148148
44329.5967215509	0	2990.26900000001	-2893.74074074074	-1200.60740740741
44329.5967216667	0	2990.27600000001	-2893.57777777777	-1200.57777777778
44329.5967217824	0	2990.27600000001	-2893.58518518518	-1200.45185185185
44329.5967218981	0	2990.12000000001	-2893.88888888888	-1200.23703703704
44329.5967220139	0	2990.12000000001	-2894.54074074074	-1199.93333333333
44329.5967221296	0	2991.07600000001	-2895.7037037037	-1199.57777777778
44329.5967222454	0	2991.07600000001	-2897.24444444444	-1199.25185185185
44329.5967223611	0	2993.78000000001	-2899.15555555555	-1198.88148148148
44329.5967224769	0	2993.78000000001	-2901.4074074074	-1198.5037037037
44329.5967225926	0	2997.94300000001	-2903.9037037037	-1198.04444444445
44329.5967227083	0	2997.94300000001	-2906.53333333333	-1197.61481481482
44329.5967228241	0	3003.06900000001	-2909.63703703703	-1197.15555555556
44329.5967229514	0	3003.06900000001	-2913.1111111111	-1196.64444444445
44329.5967230671	0	3009.64700000001	-2916.36296296296	-1196.24444444445
44329.5967231829	0	3009.64700000001	-2920.3111111111	-1195.54814814815
44329.5967232986	0	3016.84700000001	-2924.37037037036	-1194.81481481482
44329.5967234144	0	3016.84700000001	-2928.28888888888	-1194.20740740741
44329.5967235301	0	3024.82500000001	-2932.25925925925	-1193.39259259259
44329.5967236458	0	3024.82500000001	-2936.1037037037	-1192.65185185185
44329.5967237616	0	3032.64000000001	-2940.02962962962	-1191.65925925926
44329.5967238773	0	3032.64000000001	-2943.61481481481	-1190.6
44329.5967239931	0	3040.15100000001	-2946.6074074074	-1189.74814814815
44329.5967241088	0	3040.15100000001	-2949.15555555555	-1188.87407407407
44329.5967242245	0	3045.69200000001	-2951.14074074074	-1188.11111111111
44329.5967243403	0	3045.69200000001	-2952.53333333333	-1187.34074074074
44329.596724456	0	3049.07000000001	-2953.39999999999	-1186.62962962963
44329.5967245718	0	3049.07000000001	-2953.78518518518	-1186.01481481482
44329.5967246875	0	3050.32200000001	-2953.84444444444	-1185.41481481482
44329.5967248032	0	3050.32200000001	-2953.73333333333	-1184.85185185185
44329.596724919	0	3050.27000000001	-2953.54074074074	-1184.31851851852
44329.5967250347	0	3050.27000000001	-2953.49629629629	-1183.76296296296
44329.5967251505	0	3050.03300000001	-2953.76296296296	-1183.23703703704
44329.5967252662	0	3050.03300000001	-2954.41481481481	-1182.74074074074
44329.5967253819	0	3050.95200000001	-2955.35555555555	-1182.25185185185
44329.5967254977	0	3050.95200000001	-2956.9037037037	-1181.66666666667
44329.5967256134	0	3053.44100000001	-2958.91111111111	-1181.12592592593
44329.5967257292	0	3053.44100000001	-2961.56296296296	-1180.62222222222
44329.5967258449	0	3058.10000000001	-2964.31111111111	-1180.11111111111
44329.5967259606	0	3058.10000000001	-2967.57777777777	-1179.51111111111
44329.5967260764	0	3064.11500000001	-2971.2	-1179.08888888889
44329.5967261921	0	3064.11500000001	-2974.79259259259	-1178.63703703704
44329.5967263079	0	3071.33000000001	-2978.21481481481	-1178.1037037037
44329.596726412	0	3071.33000000001	-2981.65925925925	-1177.62962962963
44329.5967265278	0	3078.19700000001	-2984.81481481481	-1177.17037037037
44329.5967266435	0	3078.19700000001	-2987.6	-1176.77037037037
44329.5967267593	0	3084.13800000001	-2990.25185185185	-1176.25185185185
44329.596726875	0	3084.13800000001	-2992.7037037037	-1175.79259259259
44329.5967269907	0	3089.24200000001	-2994.8	-1175.41481481482
44329.5967271065	0	3089.24200000001	-2996.61481481481	-1174.98518518519
44329.5967272222	0	3093.15300000001	-2997.97777777777	-1174.61481481482
44329.596727338	0	3093.15300000001	-2999.21481481481	-1174.24444444445
44329.5967274537	0	3095.75300000001	-3000.47407407407	-1173.84444444445
44329.5967275694	0	3095.75300000001	-3001.68888888888	-1173.43703703704
44329.5967276852	0	3098.22700000001	-3002.79259259259	-1173.13333333333
44329.5967278009	0	3098.22700000001	-3003.77777777777	-1172.9037037037
44329.5967279167	0	3100.31600000001	-3004.68148148148	-1172.75555555556
44329.5967280324	0	3100.31600000001	-3005.48888888888	-1172.68888888889
44329.5967281482	0	3102.02700000001	-3006.06666666666	-1172.68888888889
44329.5967282639	0	3102.02700000001	-3006.57777777777	-1172.65185185185
44329.5967283912	0	3103.11600000001	-3007.1037037037	-1172.62222222222
44329.5967285069	0	3103.11600000001	-3007.62222222222	-1172.62222222222
44329.5967286111	0	3104.16000000001	-3008.25185185185	-1172.63703703704
44329.5967287269	0	3104.16000000001	-3008.91851851851	-1172.67407407407
44329.5967288426	0	3105.45600000001	-3009.65925925925	-1172.66666666667
44329.5967289583	0	3105.45600000001	-3010.42222222222	-1172.68888888889
44329.5967290741	0	3106.96000000001	-3011.04444444444	-1172.73333333333
44329.5967291898	0	3106.96000000001	-3011.45925925925	-1172.74074074074
44329.5967293056	0	3107.997	-3011.97037037037	-1172.65925925926
44329.5967294329	0	3107.997	-3012.71111111111	-1172.55555555556
44329.5967295486	0	3109.249	-3013.63703703703	-1172.39259259259
44329.5967296644	0	3109.249	-3014.71851851851	-1172.22222222222
44329.5967297801	0	3111.256	-3015.91111111111	-1171.99259259259
44329.5967298843	0	3111.256	-3017.22962962962	-1171.77777777778
44329.59673	0	3113.767	-3018.77777777777	-1171.52592592593
44329.5967301157	0	3113.767	-3020.42962962963	-1171.32592592593
44329.5967302315	0	3116.967	-3022.21481481481	-1171.0962962963
44329.5967303472	0	3116.967	-3024.23703703703	-1170.85925925926
44329.596730463	0	3120.774	-3026.25185185185	-1170.7037037037
44329.5967305787	0	3120.774	-3028.4	-1170.51111111111
44329.5967306944	0	3124.937	-3030.64444444444	-1170.31111111111
44329.5967308102	0	3124.937	-3032.77777777777	-1170.07407407407
44329.5967309259	0	3129.315	-3034.85925925925	-1169.80740740741
44329.5967310417	0	3129.315	-3036.84444444444	-1169.52592592593
44329.5967311574	0	3133.382	-3038.7037037037	-1168.8962962963
44329.5967312731	0	3133.382	-3040.4074074074	-1168.31851851852
44329.5967313889	0	3136.945	-3042.02962962963	-1167.62962962963
44329.5967315046	0	3136.945	-3043.59259259259	-1166.85925925926
44329.5967316204	0	3140.13	-3045.01481481481	-1166.05185185185
44329.5967317361	0	3140.13	-3046.37037037037	-1165.28148148148
44329.5967318519	0	3142.908	-3047.76296296296	-1164.44444444445
44329.5967319676	0	3142.908	-3049.24444444444	-1163.57037037037
44329.5967320833	0	3145.782	-3050.53333333333	-1162.63703703704
44329.5967321991	0	3145.782	-3051.62962962963	-1161.7037037037
44329.5967323148	0	3148.167	-3052.45185185185	-1160.72592592593
44329.5967324306	0	3148.167	-3052.94814814814	-1159.85925925926
44329.5967325463	0	3149.486	-3053.11111111111	-1158.95555555556
44329.596732662	0	3149.486	-3053.14074074074	-1158.04444444445
44329.5967327778	0	3149.679	-3053.16296296296	-1157.1037037037
44329.5967328935	0	3149.679	-3053.2	-1156.13333333333
44329.5967330093	0	3149.738	-3053.31111111111	-1155.15555555556
44329.596733125	0	3149.738	-3053.5037037037	-1154.12592592593
44329.5967332407	0	3150.042	-3053.77037037037	-1153.04444444445
44329.5967333565	0	3150.042	-3054.24444444444	-1151.9037037037
44329.5967334722	0	3150.783	-3054.97777777777	-1150.64444444445
44329.596733588	0	3150.783	-3056.02962962963	-1149.44444444445
44329.5967337037	0	3152.568	-3057.51111111111	-1148.16296296296
44329.5967338194	0	3152.568	-3059.24444444444	-1146.80740740741
44329.5967339352	0	3155.783	-3061.29629629629	-1145.3037037037
44329.5967340509	0	3155.783	-3063.67407407407	-1143.73333333333
44329.5967341782	0	3160.213	-3066.2074074074	-1142.14074074074
44329.596734294	0	3160.213	-3068.82222222222	-1140.56296296296
44329.5967344097	0	3165.361	-3071.97037037037	-1138.74074074074
44329.5967345255	0	3165.361	-3075.51851851851	-1136.88888888889
44329.5967346412	0	3172.057	-3079.16296296296	-1135.02222222222
44329.5967347569	0	3172.057	-3082.74814814814	-1133.20740740741
44329.5967348727	0	3179.287	-3086.16296296296	-1131.34814814815
44329.5967349884	0	3179.287	-3089.32592592592	-1129.52592592593
44329.5967351042	0	3185.865	-3092.09629629629	-1127.81481481482
44329.5967352199	0	3185.865	-3094.62222222222	-1126.1037037037
44329.5967353356	0	3191.161	-3096.85185185185	-1124.4
44329.5967354514	0	3191.161	-3098.72592592592	-1122.75555555556
44329.5967355671	0	3195.265	-3100.04444444444	-1121.34074074074
44329.5967356829	0	3195.265	-3101.3037037037	-1119.83703703704
44329.5967357986	0	3197.843	-3102.44444444444	-1118.51111111111
44329.5967359028	0	3197.843	-3103.71111111111	-1117.34814814815
44329.5967360185	0	3200.25	-3105.1037037037	-1116.24444444444
44329.5967361343	0	3200.25	-3106.78518518518	-1115.08148148148
44329.59673625	0	3203.324	-3108.69629629629	-1113.94074074074
44329.5967363657	0	3203.324	-3110.88148148148	-1112.71111111111
44329.5967364815	0	3207.42	-3113.22222222222	-1111.44444444444
44329.5967365972	0	3207.42	-3115.63703703703	-1110.1037037037
44329.596736713	0	3212.176	-3117.99259259259	-1108.86666666667
44329.5967368287	0	3212.176	-3120.33333333333	-1107.57777777778
44329.5967369444	0	3216.872	-3122.55555555555	-1106.39259259259
44329.5967370602	0	3216.872	-3124.83703703703	-1105.23703703704
44329.5967371759	0	3221.376	-3127.06666666666	-1104.19259259259
44329.5967372917	0	3221.376	-3129.22962962963	-1103.28888888889
44329.5967374074	0	3225.769	-3131.37777777777	-1102.55555555556
44329.5967375231	0	3225.769	-3133.86666666666	-1101.57037037037
44329.5967376389	0	3230.406	-3136.42962962963	-1100.63703703704
44329.5967377546	0	3230.406	-3138.83703703703	-1099.57777777778
44329.5967378704	0	3235.376	-3140.87407407407	-1098.58518518519
44329.5967379977	0	3235.376	-3142.43703703703	-1097.62962962963
44329.5967381134	0	3238.976	-3143.65185185185	-1096.82222222222
44329.5967382292	0	3238.976	-3144.51851851852	-1096.2
44329.5967383449	0	3241.057	-3145.22962962963	-1095.68888888889
44329.5967384606	0	3241.057	-3145.86666666666	-1095.24444444444
44329.5967385648	0	3242.405	-3146.43703703703	-1094.85185185185
44329.5967386921	0	3242.405	-3147.07407407407	-1094.51851851852
44329.5967388079	0	3243.612	-3147.69629629629	-1094.17037037037
44329.5967389236	0	3243.612	-3148.54814814814	-1093.86666666667
44329.5967390393	0	3245.086	-3149.57777777777	-1093.61481481481
44329.5967391551	0	3245.086	-3151.05185185185	-1093.35555555556
44329.5967392708	0	3247.59	-3152.94814814814	-1093.12592592593
44329.5967393866	0	3247.59	-3155.32592592592	-1092.94814814815
44329.5967395023	0	3251.864	-3158.06666666666	-1092.93333333333
44329.5967396065	0	3251.864	-3161.08148148148	-1092.9037037037
44329.5967397222	0	3257.62	-3164.42962962963	-1092.85925925926
44329.596739838	0	3257.62	-3168.05925925926	-1092.78518518519
44329.5967399537	0	3264.598	-3171.8074074074	-1092.55555555556
44329.5967400694	0	3264.598	-3175.79259259259	-1092.34074074074
44329.5967401852	0	3272.331	-3179.77777777777	-1092.23703703704
44329.5967403009	0	3272.331	-3183.76296296296	-1092.20740740741
44329.5967404167	0	3280.301	-3186.63703703703	-1092.13333333333
44329.5967405324	0	3280.301	-3190.48148148148	-1092.08888888889
44329.5967406482	0	3287.02	-3194.05185185185	-1092.16296296296
44329.5967407639	0	3287.02	-3197.42962962963	-1092.25185185185
44329.5967408796	0	3293.968	-3200.34814814814	-1092.34074074074
44329.5967409954	0	3293.968	-3203.15555555555	-1092.45185185185
44329.5967411111	0	3299.694	-3205.63703703703	-1092.54074074074
44329.5967412269	0	3299.694	-3207.82962962963	-1092.67407407407
44329.5967413426	0	3304.368	-3209.79259259259	-1092.74814814815
44329.5967414583	0	3304.368	-3211.8	-1092.87407407407
44329.5967415741	0	3308.338	-3213.86666666666	-1092.97037037037
44329.5967416898	0	3308.338	-3215.99259259259	-1093.1037037037
44329.5967418056	0	3312.531	-3218.11111111111	-1093.22222222222
44329.5967419213	0	3312.531	-3220.35555555555	-1093.42222222222
44329.596742037	0	3316.894	-3222.88148148148	-1093.65925925926
44329.5967421644	0	3316.894	-3225.41481481481	-1093.85185185185
44329.5967422801	0	3321.953	-3228.34814814814	-1094.00740740741
44329.5967423958	0	3321.953	-3231.51111111111	-1094.16296296296
44329.5967425116	0	3328.049	-3234.9037037037	-1094.21481481481
44329.5967426273	0	3328.049	-3238.35555555555	-1094.27407407407
44329.5967427431	0	3334.893	-3240.94814814814	-1094.31111111111
44329.5967428588	0	3334.893	-3244.53333333333	-1094.4
44329.5967429745	0	3341.071	-3248.48148148148	-1094.51851851852
44329.5967430903	0	3341.071	-3252.45185185185	-1094.64444444444
44329.596743206	0	3348.99	-3256.43703703703	-1094.85925925926
44329.5967433102	0	3348.99	-3260.5037037037	-1095.05925925926
44329.5967434375	0	3357.042	-3264.59259259259	-1095.41481481482
44329.5967435532	0	3357.042	-3268.61481481481	-1095.87407407407
44329.596743669	0	3365.153	-3272.34814814814	-1096.35555555556
44329.5967437847	0	3365.153	-3275.57037037037	-1096.79259259259
44329.5967439005	0	3372.109	-3278.68148148148	-1097.17777777778
44329.5967440162	0	3372.109	-3281.58518518518	-1097.68888888889
44329.5967441319	0	3378.124	-3284.02222222222	-1098.25185185185
44329.5967442477	0	3378.124	-3286.35555555555	-1098.80740740741
44329.5967443634	0	3382.894	-3288.23703703703	-1099.28148148148
44329.5967444792	0	3382.894	-3289.71851851851	-1099.72592592593
44329.5967445949	0	3386.257	-3291.03703703703	-1100.14814814815
44329.5967447106	0	3386.257	-3292.19259259259	-1100.62962962963
44329.5967448264	0	3388.731	-3293.29629629629	-1101.22962962963
44329.5967449421	0	3388.731	-3294.32592592592	-1101.84444444444
44329.5967450463	0	3390.864	-3295.31111111111	-1102.44444444444
44329.5967451736	0	3390.864	-3296.51111111111	-1103.13333333333
44329.5967452894	0	3393.049	-3298.11111111111	-1103.97037037037
44329.5967454051	0	3393.049	-3299.96296296296	-1104.66666666667
44329.5967455208	0	3396.501	-3302.02962962963	-1105.40740740741
44329.596745625	0	3396.501	-3304.31111111111	-1106.02222222222
44329.5967457407	0	3400.849	-3307.39259259259	-1106.68148148148
44329.5967458565	0	3400.849	-3310.99259259259	-1107.52592592593
44329.5967459722	0	3407.53	-3314.78518518518	-1108.2
44329.5967460995	0	3407.53	-3319.04444444444	-1108.74814814815
44329.5967462153	0	3415.582	-3323.68148148148	-1109.42962962963
44329.596746331	0	3415.582	-3328.27407407407	-1110.05185185185
44329.5967464468	0	3424.812	-3333.01481481481	-1110.95555555556
44329.5967465625	0	3424.812	-3337.72592592592	-1111.73333333333
44329.5967466782	0	3434.264	-3342.48888888888	-1113.00740740741
44329.596746794	0	3434.264	-3346.94074074074	-1114.37777777778
44329.5967469097	0	3443.479	-3350.66666666666	-1115.59259259259
44329.5967470255	0	3443.479	-3353.88888888888	-1116.86666666667
44329.5967471412	0	3450.427	-3356.54814814814	-1118.0962962963
44329.5967472569	0	3450.427	-3358.97037037037	-1119.4
44329.5967473727	0	3455.508	-3361.02222222222	-1120.51111111111
44329.5967474884	0	3455.508	-3362.91851851851	-1121.58518518519
44329.5967476042	0	3459.456	-3364.68148148148	-1122.59259259259
44329.5967477199	0	3459.456	-3366.17777777777	-1123.59259259259
44329.5967478241	0	3462.715	-3367.5037037037	-1124.54814814815
44329.5967479398	0	3462.715	-3368.65925925925	-1125.54814814815
44329.5967480556	0	3465.196	-3369.74814814814	-1126.64444444444
44329.5967481713	0	3465.196	-3370.91111111111	-1127.85925925926
44329.5967482986	0	3467.448	-3372.18518518518	-1129.06666666667
44329.5967484028	0	3467.448	-3373.85185185185	-1130.28888888889
44329.5967485301	0	3470.389	-3375.97777777777	-1131.64444444444
44329.5967486458	0	3470.389	-3378.52592592592	-1133.02962962963
44329.5967487616	0	3475.063	-3381.3037037037	-1134.32592592593
44329.5967488773	0	3475.063	-3384.71851851851	-1135.80740740741
44329.5967489931	0	3481.256	-3388.71851851851	-1137.37037037037
44329.5967491088	0	3481.256	-3392.81481481481	-1138.91851851852
44329.596749213	0	3489.352	-3396.78518518518	-1140.43703703704
44329.5967493287	0	3489.352	-3400.72592592592	-1142.02962962963
44329.5967494444	0	3497.263	-3404.6	-1143.65185185185
44329.5967495602	0	3497.263	-3408.02222222222	-1145.08148148148
44329.5967496759	0	3504.559	-3411.07407407407	-1146.48148148148
44329.5967497917	0	3504.559	-3413.66666666666	-1147.77777777778
44329.5967499074	0	3510.203	-3416.02222222222	-1149.08888888889
44329.5967500231	0	3510.203	-3418.08148148148	-1150.31851851852
44329.5967501389	0	3514.618	-3419.88888888888	-1151.4962962963
44329.5967502546	0	3514.618	-3421.34074074074	-1152.63703703704
44329.5967503704	0	3517.877	-3422.57037037037	-1153.67407407407
44329.5967504861	0	3517.877	-3423.91851851851	-1154.76296296296
44329.5967506019	0	3520.455	-3425.16296296296	-1155.67407407407
44329.5967507292	0	3520.455	-3426.34074074074	-1156.42222222222
44329.5967508449	0	3522.877	-3427.55555555555	-1157.14074074074
44329.5967509606	0	3522.877	-3429.02962962963	-1157.85185185185
44329.5967510764	0	3525.566	-3430.42962962963	-1158.51851851852
44329.5967511806	0	3525.566	-3431.95555555555	-1159.19259259259
44329.5967512963	0	3528.492	-3433.48148148148	-1159.98518518519
44329.5967514236	0	3528.492	-3435.06666666666	-1160.85925925926
44329.5967515393	0	3531.603	-3436.28148148148	-1161.56296296296
44329.5967516551	0	3531.603	-3437.4	-1162.45185185185
44329.5967517708	0	3533.936	-3438.37037037037	-1163.2962962963
44329.5967518866	0	3533.936	-3439.2	-1164.12592592593
44329.5967520023	0	3535.736	-3440.49629629629	-1165.32592592593
44329.5967521181	0	3535.736	-3441.71111111111	-1166.4962962963
44329.5967522338	0	3538.247	-3442.8074074074	-1167.84444444445
44329.5967523495	0	3538.247	-3443.54814814814	-1169.14814814815
44329.5967524653	0	3540.084	-3443.88148148148	-1170.36296296296
44329.596752581	0	3540.084	-3443.86666666666	-1171.47407407407
44329.5967526968	0	3540.403	-3443.78518518518	-1172.4
44329.5967528009	0	3540.403	-3443.65925925926	-1173.17777777778
44329.5967529167	0	3540.196	-3443.47407407407	-1174
44329.5967530324	0	3540.196	-3443.34814814814	-1174.73333333333
44329.5967531482	0	3539.885	-3443.17777777777	-1175.5037037037
44329.5967532639	0	3539.885	-3443.04444444444	-1176.20740740741
44329.5967533796	0	3539.581	-3442.94814814814	-1176.93333333333
44329.5967535069	0	3539.581	-3442.91111111111	-1177.59259259259
44329.5967536227	0	3539.448	-3442.87407407407	-1178.24444444444
44329.5967537384	0	3539.448	-3442.77037037037	-1178.87407407407
44329.5967538542	0	3539.307	-3442.65185185185	-1179.43703703704
44329.5967539699	0	3539.307	-3442.45185185185	-1179.92592592593
44329.5967540857	0	3538.988	-3442.19259259259	-1180.2962962963
44329.5967542014	0	3538.988	-3441.91851851852	-1180.46666666667
44329.5967543171	0	3538.455	-3441.62962962963	-1180.51111111111
44329.5967544329	0	3538.455	-3441.37777777778	-1180.51111111111
44329.5967545486	0	3537.914	-3441.25185185185	-1180.47407407407
44329.5967546644	0	3537.914	-3441.21481481481	-1180.42962962963
44329.5967547801	0	3537.751	-3441.25185185185	-1180.36296296296
44329.5967548958	0	3537.751	-3441.48148148148	-1180.17037037037
44329.5967550116	0	3538.018	-3441.88148148148	-1179.9037037037
44329.5967551273	0	3538.018	-3442.41481481481	-1179.55555555556
44329.5967552431	0	3538.951	-3442.99259259259	-1179.23703703704
44329.5967553588	0	3538.951	-3443.7037037037	-1178.88148148148
44329.5967554745	0	3540.24	-3444.31111111111	-1178.56296296296
44329.5967555903	0	3540.24	-3444.99259259259	-1178.2962962963
44329.596755706	0	3541.529	-3445.85185185185	-1178.03703703704
44329.5967558218	0	3541.529	-3447.11851851852	-1177.68888888889
44329.5967559375	0	3543.655	-3448.5037037037	-1177.37777777778
44329.5967560417	0	3543.655	-3450.23703703703	-1177.01481481482
44329.5967561574	0	3546.774	-3452.21481481481	-1176.65925925926
44329.5967562731	0	3546.774	-3454.17037037037	-1176.24444444445
44329.5967563889	0	3550.707	-3456.4074074074	-1175.48888888889
44329.5967565046	0	3550.707	-3458.66666666666	-1174.55555555556
44329.5967566204	0	3555.203	-3460.51851851852	-1173.62222222222
44329.5967567361	0	3555.203	-3461.9037037037	-1172.77037037037
44329.5967568519	0	3558.44	-3462.81481481481	-1172.05925925926
44329.5967569676	0	3558.44	-3463.26666666666	-1171.42962962963
44329.5967570833	0	3559.803	-3463.4074074074	-1170.8962962963
44329.5967571991	0	3559.803	-3463.32592592592	-1170.4
44329.5967573148	0	3559.862	-3463.06666666666	-1169.97037037037
44329.5967574306	0	3559.862	-3462.71111111111	-1169.57777777778
44329.5967575463	0	3559.247	-3462.19259259259	-1169.19259259259
44329.596757662	0	3559.247	-3461.74074074074	-1168.8
44329.5967577778	0	3558.27700000001	-3461.3037037037	-1168.32592592593
44329.5967578935	0	3558.27700000001	-3461.01481481481	-1167.82222222222
44329.5967580093	0	3557.551	-3460.94814814814	-1167.17037037037
44329.596758125	0	3557.551	-3461.08888888889	-1166.46666666667
44329.5967582407	0	3557.62500000001	-3461.55555555555	-1165.64444444445
44329.5967583565	0	3557.62500000001	-3462.26666666666	-1164.64444444445
44329.5967584722	0	3558.803	-3463.11111111111	-1163.63703703704
44329.596758588	0	3558.803	-3464.14814814815	-1162.58518518519
44329.5967587037	0	3560.684	-3465.33333333333	-1161.39259259259
44329.5967588194	0	3560.684	-3466.63703703703	-1160.23703703704
44329.5967589352	0	3563.173	-3468.01481481481	-1159.07407407408
44329.5967590509	0	3563.173	-3469.39259259259	-1157.8962962963
44329.5967591667	0	3565.929	-3470.74814814815	-1156.65925925926
44329.5967592824	0	3565.929	-3472.15555555555	-1155.37777777778
44329.5967593981	0	3568.692	-3473.47407407407	-1153.99259259259
44329.5967595255	0	3568.692	-3474.65925925926	-1152.54814814815
44329.5967596412	0	3571.196	-3475.71851851852	-1151.03703703704
44329.5967597569	0	3571.196	-3476.71851851852	-1149.42962962963
44329.5967598611	0	3573.255	-3477.48148148148	-1147.6962962963
44329.5967599768	0	3573.255	-3477.81481481481	-1146.15555555556
44329.5967600926	0	3574.351	-3477.79259259259	-1144.62222222222
44329.5967602083	0	3574.351	-3477.45925925926	-1143.2962962963
44329.5967603356	0	3573.995	-3477.01481481481	-1141.88148148148
44329.5967604514	0	3573.995	-3476.45925925926	-1140.51111111111
44329.5967605671	0	3572.995	-3475.93333333333	-1139.05185185185
44329.5967606829	0	3572.995	-3475.54074074074	-1137.60740740741
44329.5967607986	0	3572.076	-3475.27407407407	-1136.05185185185
44329.5967609144	0	3572.076	-3475.18518518518	-1134.37037037037
44329.5967610301	0	3571.72	-3475.08888888888	-1132.62222222222
44329.5967611458	0	3571.72	-3475.04444444444	-1130.91111111111
44329.59676125	0	3571.579	-3474.91851851851	-1129.20740740741
44329.5967613773	0	3571.579	-3474.75555555555	-1127.5037037037
44329.5967614931	0	3571.29	-3474.63703703703	-1125.76296296296
44329.5967616088	0	3571.29	-3474.59259259259	-1124.04444444445
44329.5967617245	0	3571.127	-3474.57037037037	-1122.4
44329.5967618403	0	3571.127	-3474.68148148148	-1120.56296296296
44329.596761956	0	3571.216	-3474.77777777777	-1118.72592592593
44329.5967620718	0	3571.216	-3475.0074074074	-1116.79259259259
44329.5967621875	0	3571.542	-3475.37037037037	-1114.85925925926
44329.5967623032	0	3571.542	-3475.65185185185	-1112.8962962963
44329.596762419	0	3572.186	-3475.9037037037	-1110.87407407407
44329.5967625347	0	3572.186	-3475.95555555555	-1108.85925925926
44329.5967626505	0	3572.49	-3475.93333333333	-1106.82222222222
44329.5967627662	0	3572.49	-3475.91851851852	-1104.81481481482
44329.5967628704	0	3572.453	-3475.91851851852	-1102.75555555556
44329.5967629977	0	3572.453	-3475.91851851852	-1100.68888888889
44329.5967631134	0	3572.453	-3475.9037037037	-1098.6
44329.5967632292	0	3572.438	-3475.85925925926	-1096.5037037037
44329.5967633449	0	3572.438	-3475.8074074074	-1094.45185185185
44329.5967634607	0	3572.342	-3475.64444444444	-1092.31111111111
44329.5967635764	0	3572.342	-3475.5037037037	-1090.31851851852
44329.5967636921	0	3572.038	-3475.26666666666	-1088.34074074074
44329.5967638079	0	3572.038	-3475	-1086.45185185185
44329.5967639236	0	3571.534	-3474.8074074074	-1084.52592592593
44329.5967640278	0	3571.534	-3474.68888888889	-1082.68148148148
44329.5967641435	0	3571.223	-3474.75555555555	-1080.83703703704
44329.5967642593	0	3571.223	-3474.79259259259	-1079.1037037037
44329.596764375	0	3571.327	-3474.82962962963	-1077.44444444445
44329.5967644907	0	3571.327	-3474.82962962963	-1075.80740740741
44329.5967646065	0	3571.364	-3474.74814814814	-1074.21481481482
44329.5967647222	0	3571.364	-3474.54074074074	-1072.59259259259
44329.596764838	0	3571.075	-3474.28148148148	-1071.05185185185
44329.5967649537	0	3571.075	-3474.06666666666	-1069.48888888889
44329.5967650694	0	3570.601	-3474.0074074074	-1067.94074074074
44329.5967651968	0	3570.601	-3474.12592592592	-1066.45925925926
44329.5967653125	0	3570.66	-3474.44444444444	-1065.08888888889
44329.5967654282	0	3570.66	-3474.69629629629	-1063.82962962963
44329.596765544	0	3571.23	-3474.88888888888	-1062.57777777778
44329.5967656597	0	3571.23	-3474.93333333333	-1061.35555555556
44329.5967657755	0	3571.467	-3474.91111111111	-1060.28148148148
44329.5967658912	0	3571.467	-3474.83703703703	-1059.41481481482
44329.5967660069	0	3571.371	-3474.8	-1058.60740740741
44329.5967661227	0	3571.371	-3474.91851851851	-1057.91111111111
44329.5967662384	0	3571.452	-3475.4	-1057.24444444444
44329.5967663542	0	3571.452	-3476.34074074074	-1056.65925925926
44329.5967664699	0	3572.874	-3477.61481481481	-1056.20740740741
44329.5967665857	0	3572.874	-3479.34074074074	-1055.77037037037
44329.5967666898	0	3575.874	-3481.41481481481	-1055.40740740741
44329.5967668056	0	3575.874	-3483.88148148148	-1055.04444444444
44329.5967669213	0	3580.415	-3486.64444444444	-1054.77777777778
44329.596767037	0	3580.415	-3489.98518518518	-1054.43703703704
44329.5967671528	0	3586.519	-3493.56296296296	-1054.18518518519
44329.5967672685	0	3586.519	-3496.38518518518	-1054.02222222222
44329.5967673843	0	3592.919	-3500.01481481481	-1053.86666666667
44329.5967675	0	3592.919	-3503.37037037037	-1053.77037037037
44329.5967676157	0	3599.904	-3506.26666666666	-1053.68148148148
44329.5967677315	0	3599.904	-3508.59999999999	-1053.72592592593
44329.5967678588	0	3605.134	-3510.14814814814	-1054.11111111111
44329.5967679745	0	3605.134	-3510.93333333333	-1054.61481481482
44329.5967680903	0	3607.467	-3511.07407407407	-1055.06666666667
44329.596768206	0	3607.467	-3510.8	-1055.4962962963
44329.5967683218	0	3607.334	-3510.27407407407	-1055.96296296296
44329.5967684375	0	3607.334	-3509.64444444444	-1056.4962962963
44329.5967685532	0	3606.178	-3509.0074074074	-1057.05925925926
44329.596768669	0	3606.178	-3508.51851851851	-1057.65185185185
44329.5967687847	0	3605.052	-3508.25185185185	-1058.39259259259
44329.5967689005	0	3605.052	-3508.28888888888	-1059.2
44329.5967690162	0	3604.822	-3508.64444444444	-1059.94814814815
44329.5967691319	0	3604.822	-3509.4074074074	-1060.8
44329.5967692477	0	3605.941	-3510.43703703703	-1061.71111111111
44329.5967693634	0	3605.941	-3511.62962962962	-1062.5037037037
44329.5967694792	0	3608.163	-3513.39999999999	-1063.54814814815
44329.5967695949	0	3608.163	-3515.63703703703	-1064.58518518519
44329.5967697106	0	3612.17	-3518.3037037037	-1065.54814814815
44329.5967698264	0	3612.17	-3521.06666666666	-1066.34074074074
44329.5967699421	0	3617.6	-3523.92592592592	-1067.19259259259
44329.5967700579	0	3617.6	-3527.24444444444	-1068.11851851852
44329.5967701736	0	3623.778	-3530.71111111111	-1068.85925925926
44329.5967702894	0	3623.778	-3533.98518518518	-1069.62962962963
44329.5967703935	0	3630.519	-3536.81481481481	-1070.48148148148
44329.5967705093	0	3630.519	-3539.5037037037	-1071.39259259259
44329.596770625	0	3636.038	-3542.08148148148	-1072.34814814815
44329.5967707407	0	3636.038	-3544.52592592592	-1073.51111111111
44329.5967708565	0	3641.06	-3546.64444444444	-1074.7037037037
44329.5967709722	0	3641.06	-3548.09629629629	-1075.67407407407
44329.596771088	0	3644.63	-3549.25925925925	-1076.68148148148
44329.5967712037	0	3644.63	-3549.87407407407	-1077.65925925926
44329.5967713194	0	3646.408	-3550.2074074074	-1078.68148148148
44329.5967714468	0	3646.408	-3550.28148148148	-1079.62962962963
44329.5967715625	0	3646.815	-3550.3037037037	-1080.45925925926
44329.5967716782	0	3646.815	-3550.39999999999	-1081.20740740741
44329.596771794	0	3646.934	-3550.65185185185	-1081.77037037037
44329.5967719097	0	3646.934	-3550.99999999999	-1082.33333333333
44329.5967720255	0	3647.534	-3551.42962962962	-1082.83703703704
44329.5967721412	0	3647.534	-3551.91111111111	-1083.3037037037
44329.5967722569	0	3648.445	-3552.39259259259	-1083.65185185185
44329.5967723727	0	3648.445	-3552.88148148148	-1083.97777777778
44329.5967724884	0	3649.415	-3553.31851851851	-1084.25925925926
44329.5967726042	0	3649.415	-3553.72592592592	-1084.48148148148
44329.5967727199	0	3650.259	-3554.08888888888	-1084.62962962963
44329.5967728356	0	3650.259	-3554.76296296296	-1084.73333333333
44329.5967729514	0	3651.296	-3555.67407407407	-1084.6962962963
44329.5967730671	0	3651.296	-3556.85925925925	-1084.65185185185
44329.5967731713	0	3653.392	-3558.44444444444	-1084.61481481481
44329.596773287	0	3653.392	-3560.45925925925	-1084.45925925926
44329.5967734028	0	3656.992	-3562.92592592592	-1084.3037037037
44329.5967735185	0	3656.992	-3565.54074074074	-1084.2
44329.5967736343	0	3662.073	-3568.47407407407	-1084.05925925926
44329.5967737616	0	3662.073	-3571.98518518518	-1083.84444444444
44329.5967738773	0	3668.517	-3575.54074074074	-1083.60740740741
44329.5967739931	0	3668.517	-3579.47407407407	-1083.2
44329.5967741088	0	3676.006	-3583.4074074074	-1082.54814814815
44329.5967742245	0	3676.006	-3587.21481481481	-1081.74814814815
44329.5967743403	0	3683.747	-3590.4074074074	-1081.05925925926
44329.596774456	0	3683.747	-3593.21481481481	-1080.40740740741
44329.5967745718	0	3689.747	-3595.57777777777	-1079.88888888889
44329.5967746875	0	3689.747	-3597.77777777777	-1079.45925925926
44329.5967747917	0	3694.31	-3599.62222222222	-1079.06666666667
44329.596774919	0	3694.31	-3601.17037037037	-1078.71111111111
44329.5967750347	0	3697.703	-3602.34074074074	-1078.40740740741
44329.5967751389	0	3697.703	-3602.99999999999	-1078.12592592593
44329.5967752662	0	3699.533	-3603.48148148148	-1077.82962962963
44329.5967753819	0	3699.533	-3603.95555555555	-1077.4962962963
44329.5967754977	0	3700.489	-3604.72592592592	-1077.05925925926
44329.5967756134	0	3700.489	-3605.81481481481	-1076.47407407407
44329.5967757292	0	3702.348	-3607.47407407407	-1075.75555555556
44329.5967758449	0	3702.348	-3609.34814814814	-1075.14814814815
44329.5967759491	0	3705.881	-3611.42962962962	-1074.44444444444
44329.5967760648	0	3705.881	-3613.98518518518	-1073.61481481482
44329.5967761806	0	3710.518	-3616.63703703703	-1072.88888888889
44329.5967763079	0	3710.518	-3619.29629629629	-1072.31851851852
44329.5967764236	0	3715.829	-3622.22222222222	-1071.8
44329.5967765278	0	3715.829	-3625.74814814814	-1071.07407407407
44329.5967766435	0	3722.281	-3629.56296296296	-1070.41481481482
44329.5967767593	0	3722.281	-3633.63703703703	-1069.62962962963
44329.596776875	0	3730.17	-3637.91111111111	-1068.76296296296
44329.5967770023	0	3730.17	-3642.28148148148	-1068.0962962963
44329.5967771181	0	3738.814	-3646.54074074074	-1067.51851851852
44329.5967772338	0	3738.814	-3651.44444444444	-1066.78518518519
44329.5967773495	0	3747.977	-3656.2074074074	-1066.01481481482
44329.5967774653	0	3747.977	-3660.82222222222	-1065.3037037037
44329.5967775694	0	3757.355	-3665.17037037037	-1064.65925925926
44329.5967776852	0	3757.355	-3669.35555555555	-1064.1037037037
44329.5967778009	0	3765.888	-3673.27407407407	-1063.65925925926
44329.5967779167	0	3765.888	-3676.65185185185	-1063.37037037037
44329.5967780324	0	3773.184	-3679.62222222222	-1063.05925925926
44329.5967781481	0	3773.184	-3682.29629629629	-1062.68888888889
44329.5967782639	0	3778.828	-3684.61481481481	-1062.27407407407
44329.5967783796	0	3778.828	-3686.56296296296	-1061.95555555556
44329.5967784954	0	3783.095	-3688.28888888888	-1061.62962962963
44329.5967786111	0	3783.095	-3689.91851851851	-1061.19259259259
44329.5967787269	0	3786.451	-3691.11851851851	-1060.91851851852
44329.5967788426	0	3786.451	-3692.19259259259	-1060.75555555556
44329.5967789583	0	3788.725	-3693.17037037036	-1060.74074074074
44329.5967790741	0	3788.725	-3694.05185185185	-1060.93333333333
44329.5967791898	0	3790.584	-3694.75555555555	-1061.2
44329.5967793056	0	3790.584	-3695.58518518518	-1061.41481481482
44329.5967794213	0	3792.117	-3696.68888888888	-1061.66666666667
44329.596779537	0	3792.117	-3698.06666666666	-1061.86666666667
44329.5967796528	0	3794.598	-3699.88888888888	-1062.04444444444
44329.5967797685	0	3794.598	-3702.14814814814	-1062.33333333333
44329.5967798843	0	3798.679	-3704.74074074073	-1062.5037037037
44329.59678	0	3798.679	-3707.5037037037	-1062.54074074074
44329.5967801157	0	3804.035	-3710.64444444444	-1062.65185185185
44329.5967802431	0	3804.035	-3713.81481481481	-1062.81481481482
44329.5967803588	0	3810.346	-3716.85925925925	-1063.02962962963
44329.5967804745	0	3810.346	-3719.81481481481	-1063.11851851852
44329.5967805903	0	3816.346	-3722.64444444444	-1063.21481481482
44329.5967806944	0	3816.346	-3725.08148148148	-1063.34074074074
44329.5967808218	0	3821.613	-3726.97037037036	-1063.54814814815
44329.5967809375	0	3821.613	-3728.16296296296	-1063.73333333333
44329.5967810532	0	3824.694	-3728.68888888888	-1063.94814814815
44329.596781169	0	3824.694	-3728.65925925925	-1063.97777777778
44329.5967812847	0	3825.19	-3728.34814814814	-1063.82962962963
44329.5967814005	0	3825.19	-3728.03703703703	-1063.56296296296
44329.5967815162	0	3824.568	-3727.81481481481	-1063.28148148148
44329.5967816204	0	3824.568	-3727.56296296296	-1062.92592592593
44329.5967817361	0	3824.094	-3727.28148148148	-1062.52592592593
44329.5967818519	0	3824.094	-3726.95555555555	-1062.03703703704
44329.5967819676	0	3823.487	-3726.68148148148	-1061.56296296296
44329.5967820833	0	3823.487	-3726.43703703703	-1061.03703703704
44329.5967821991	0	3822.968	-3726.21481481481	-1060.48148148148
44329.5967823148	0	3822.968	-3726.14814814814	-1059.96296296296
44329.5967824306	0	3822.679	-3726.07407407407	-1059.28888888889
44329.5967825463	0	3822.679	-3726.04444444444	-1058.55555555556
44329.596782662	0	3822.575	-3726.02222222222	-1057.91851851852
44329.5967827778	0	3822.575	-3726.03703703703	-1057.14074074074
44329.5967828935	0	3822.568	-3726.1037037037	-1056.26666666667
44329.5967830093	0	3822.568	-3726.27407407407	-1055.37037037037
44329.596783125	0	3822.805	-3726.54074074073	-1054.5037037037
44329.5967832407	0	3822.805	-3726.95555555555	-1053.34814814815
44329.5967833565	0	3823.486	-3727.36296296296	-1052.23703703704
44329.5967834722	0	3823.486	-3727.59259259259	-1051.12592592593
44329.596783588	0	3824.12300000001	-3727.7111111111	-1049.93333333333
44329.5967837037	0	3824.12300000001	-3727.64444444444	-1048.81481481482
44329.5967838194	0	3824.17500000001	-3727.4074074074	-1047.71851851852
44329.5967839352	0	3824.17500000001	-3727.05185185185	-1046.76296296296
44329.5967840509	0	3823.58200000001	-3726.59259259259	-1045.84444444444
44329.5967841667	0	3823.58200000001	-3726.14074074073	-1044.8962962963
44329.5967842824	0	3822.67100000001	-3725.66666666666	-1044.00740740741
44329.5967843981	0	3822.67100000001	-3725.25925925925	-1043.08888888889
44329.5967845139	0	3821.79000000001	-3725.06666666666	-1042.23703703704
44329.5967846296	0	3821.79000000001	-3724.93333333333	-1041.18518518519
44329.5967847454	0	3821.46400000001	-3724.88148148148	-1040.04444444444
44329.5967848611	0	3821.46400000001	-3724.88888888888	-1038.76296296296
44329.5967849768	0	3821.42000000001	-3724.88888888888	-1037.38518518519
44329.5967850926	0	3821.42000000001	-3724.91851851851	-1036
44329.5967852083	0	3821.45000000001	-3724.99999999999	-1034.55555555556
44329.5967853241	0	3821.45000000001	-3725.02222222222	-1033.01481481482
44329.5967854398	0	3821.55400000001	-3725.02222222222	-1031.48148148148
44329.5967855556	0	3821.55400000001	-3724.98518518518	-1029.97037037037
44329.5967856713	0	3821.51700000001	-3724.95555555555	-1028.37777777778
44329.596785787	0	3821.51700000001	-3725.02222222222	-1026.66666666667
44329.5967859028	0	3821.55400000001	-3725.14074074073	-1025.00740740741
44329.5967860185	0	3821.55400000001	-3725.35555555555	-1023.39259259259
44329.5967861458	0	3821.88700000001	-3725.62222222222	-1021.8
44329.5967862616	0	3821.88700000001	-3725.85925925925	-1020.00740740741
44329.5967863773	0	3822.39100000001	-3725.91111111111	-1018.3037037037
44329.5967864931	0	3822.39100000001	-3725.91111111111	-1016.8
44329.5967866088	0	3822.44300000001	-3725.77037037036	-1015.66666666667
44329.5967867245	0	3822.44300000001	-3725.32592592592	-1014.6962962963
44329.5967868403	0	3821.85800000001	-3724.79999999999	-1013.88888888889
44329.5967869444	0	3821.85800000001	-3724.43703703703	-1013.28148148148
44329.5967870602	0	3820.96900000001	-3724.11111111111	-1012.8
44329.5967871759	0	3820.96900000001	-3723.85185185185	-1012.41481481482
44329.5967872917	0	3820.38400000001	-3723.65925925925	-1012.18518518519
44329.5967874074	0	3820.38400000001	-3723.5037037037	-1012.07407407407
44329.5967875232	0	3820.03600000001	-3723.4074074074	-1012.08148148148
44329.5967876389	0	3820.03600000001	-3723.28148148148	-1012.2
44329.5967877546	0	3819.81400000001	-3723.15555555555	-1012.47407407407
44329.5967878704	0	3819.81400000001	-3723.18518518518	-1012.88148148148
44329.5967879861	0	3819.71800000001	-3723.36296296296	-1013.37777777778
44329.5967881134	0	3819.71800000001	-3723.53333333333	-1013.88888888889
44329.5967882176	0	3820.06600000001	-3723.76296296296	-1014.48888888889
44329.5967883333	0	3820.06600000001	-3723.97037037036	-1015.26666666667
44329.5967884491	0	3820.50300000001	-3724.09629629629	-1016.05185185185
44329.5967885648	0	3820.50300000001	-3724.14814814814	-1016.9037037037
44329.5967886806	0	3820.68100000001	-3724.19999999999	-1017.79259259259
44329.5967887963	0	3820.68100000001	-3724.42222222222	-1018.68888888889
44329.596788912	0	3820.955	-3724.85185185185	-1019.79259259259
44329.5967890278	0	3820.955	-3725.41481481481	-1020.87407407407
44329.5967891551	0	3821.948	-3725.97777777777	-1021.94074074074
44329.5967892593	0	3821.948	-3726.68148148148	-1023.24444444444
44329.596789375	0	3823.215	-3727.46666666666	-1024.62962962963
44329.5967894907	0	3823.215	-3728.26666666666	-1026.18518518519
44329.5967896065	0	3824.8	-3729.14074074074	-1027.86666666667
44329.5967897222	0	3824.8	-3730.08148148148	-1029.56296296296
44329.5967898495	0	3826.615	-3731.21481481481	-1031.47407407407
44329.5967899537	0	3826.615	-3732.57777777777	-1033.42962962963
44329.5967900694	0	3829.111	-3734.09629629629	-1035.34074074074
44329.5967901852	0	3829.111	-3735.9037037037	-1037.41481481482
44329.5967903125	0	3832.437	-3737.85185185185	-1039.33333333333
44329.5967904282	0	3832.437	-3739.95555555555	-1041.34814814815
44329.5967905324	0	3836.48900000001	-3742.47407407407	-1043.61481481482
44329.5967906481	0	3836.48900000001	-3744.86666666666	-1045.61481481482
44329.5967907639	0	3841.40000000001	-3747.62222222222	-1047.60740740741
44329.5967908796	0	3841.40000000001	-3750.88148148148	-1049.94074074074
44329.5967909954	0	3847.41500000001	-3753.91111111111	-1052.12592592593
44329.5967911111	0	3847.41500000001	-3757.16296296296	-1054.59259259259
44329.5967912269	0	3853.696	-3760.13333333333	-1057.15555555556
44329.5967913426	0	3853.696	-3762.77777777777	-1059.83703703704
44329.5967914583	0	3859.311	-3764.73333333333	-1062.40740740741
44329.5967915741	0	3859.311	-3766.26666666666	-1065.01481481482
44329.5967916898	0	3862.8	-3767.26666666666	-1067.7037037037
44329.5967918056	0	3862.8	-3767.91111111111	-1070.32592592593
44329.5967919213	0	3864.444	-3768.25925925926	-1073.02962962963
44329.596792037	0	3864.444	-3768.65185185185	-1075.7037037037
44329.5967921528	0	3865.185	-3769.04444444444	-1078.40740740741
44329.5967922685	0	3865.185	-3769.37777777777	-1080.97777777778
44329.5967923843	0	3865.911	-3769.64444444444	-1083.55555555556
44329.5967925	0	3865.911	-3769.8	-1086.16296296296
44329.5967926273	0	3866.333	-3769.94814814814	-1088.75555555556
44329.5967927315	0	3866.333	-3770.21481481481	-1091.23703703704
44329.5967928588	0	3866.748	-3770.71111111111	-1093.56296296296
44329.5967929745	0	3866.748	-3771.54074074074	-1095.61481481482
44329.5967930903	0	3868.074	-3772.8	-1097.79259259259
44329.596793206	0	3868.074	-3774.14074074074	-1099.7037037037
44329.5967933102	0	3870.674	-3775.94074074074	-1101.68148148148
44329.5967934259	0	3870.674	-3777.98518518518	-1103.65925925926
44329.5967935417	0	3874.518	-3780.43703703703	-1105.62222222222
44329.5967936574	0	3874.518	-3782.96296296296	-1107.51851851852
44329.5967937731	0	3879.496	-3785.63703703703	-1109.31111111111
44329.5967938889	0	3879.496	-3788.7037037037	-1111.45925925926
44329.5967940046	0	3885.237	-3791.93333333333	-1113.6962962963
44329.5967941204	0	3885.237	-3795.09629629629	-1116.02222222222
44329.5967942361	0	3891.63	-3797.82222222222	-1118.18518518519
44329.5967943519	0	3891.63	-3800.54814814814	-1120.35555555556
44329.5967944676	0	3897.082	-3803.28888888889	-1122.45925925926
44329.5967945833	0	3897.082	-3806.14074074074	-1124.45925925926
44329.5967946991	0	3902.675	-3808.75555555555	-1126.44444444445
44329.5967948148	0	3902.675	-3810.96296296296	-1128.34074074074
44329.5967949306	0	3907.497	-3813.18518518518	-1130.56296296296
44329.5967950463	0	3907.497	-3815.2	-1132.82222222222
44329.596795162	0	3911.734	-3817.05925925926	-1135.02222222222
44329.5967952778	0	3911.734	-3818.83703703703	-1137.52592592593
44329.5967953935	0	3915.37100000001	-3820.47407407407	-1139.95555555556
44329.5967955093	0	3915.37100000001	-3821.94074074074	-1142.24444444445
44329.596795625	0	3918.475	-3823.6074074074	-1144.73333333333
44329.5967957523	0	3918.475	-3825.19259259259	-1147.07407407407
44329.5967958565	0	3921.727	-3827.06666666666	-1149.53333333333
44329.5967959722	0	3921.727	-3829.2074074074	-1151.8962962963
44329.5967960995	0	3925.742	-3831.57777777777	-1153.97037037037
44329.5967962153	0	3925.742	-3834.51111111111	-1156.2
44329.596796331	0	3931.046	-3837.64444444444	-1158.45185185185
44329.5967964468	0	3931.046	-3841.14814814814	-1160.82222222222
44329.5967965625	0	3937.68300000001	-3844.69629629629	-1163.25925925926
44329.5967966667	0	3937.68300000001	-3848.31111111111	-1165.68148148148
44329.596796794	0	3944.84600000001	-3851.78518518518	-1167.97037037037
44329.5967968981	0	3944.84600000001	-3855.68888888889	-1170.5037037037
44329.5967970139	0	3952.22400000001	-3859.66666666666	-1173.06666666667
44329.5967971296	0	3952.22400000001	-3863.52592592592	-1175.42962962963
44329.5967972454	0	3960.06100000001	-3867.37037037037	-1177.78518518519
44329.5967973611	0	3960.06100000001	-3871.11851851852	-1180.13333333333
44329.5967974769	0	3967.65400000001	-3874.85185185185	-1182.48148148148
44329.5967975926	0	3967.65400000001	-3878.65185185185	-1184.88888888889
44329.5967977199	0	3975.187	-3882.22222222222	-1187.43703703704
44329.5967978356	0	3975.187	-3885.6	-1190.00740740741
44329.5967979514	0	3982.135	-3888.84444444444	-1192.58518518519
44329.5967980671	0	3982.135	-3892.17777777777	-1195.24444444444
44329.5967981829	0	3988.713	-3895.85185185185	-1198.14814814815
44329.596798287	0	3988.713	-3899.53333333333	-1200.91111111111
44329.5967984028	0	3996.06900000001	-3903.33333333333	-1203.80740740741
44329.5967985185	0	3996.06900000001	-3906.92592592592	-1206.57777777778
44329.5967986343	0	4003.46200000001	-3910.68148148148	-1209.37037037037
44329.5967987616	0	4003.46200000001	-3914.43703703703	-1212.21481481482
44329.5967988773	0	4010.97300000001	-3918.28888888889	-1215.17037037037
44329.5967989931	0	4010.97300000001	-3922.08148148148	-1218.08148148148
44329.5967991088	0	4018.617	-3925.84444444444	-1220.99259259259
44329.5967992245	0	4018.617	-3929.56296296296	-1223.82222222222
44329.5967993403	0	4026.09800000001	-3933.21481481481	-1226.62962962963
44329.596799456	0	4026.09800000001	-3936.86666666666	-1229.44444444444
44329.5967995718	0	4033.40200000001	-3940.38518518518	-1232.2
44329.5967996875	0	4033.40200000001	-3943.8074074074	-1234.74074074074
44329.5967997917	0	4040.343	-3947.26666666666	-1237.28888888889
44329.5967999074	0	4040.343	-3950.8074074074	-1239.78518518519
44329.5968000232	0	4047.343	-3954.22222222222	-1242.18518518519
44329.5968001389	0	4047.343	-3957.4074074074	-1244.6962962963
44329.5968002546	0	4053.943	-3960.48148148148	-1247.22222222222
44329.5968003704	0	4053.943	-3963.7037037037	-1249.8
44329.5968004861	0	4060.239	-3966.94074074074	-1252.25925925926
44329.5968006019	0	4060.239	-3970.24444444444	-1254.79259259259
44329.5968007176	0	4066.78	-3973.87407407407	-1257.6
44329.5968008333	0	4066.78	-3977.54814814815	-1260.46666666667
44329.5968009607	0	4074.084	-3981.24444444444	-1263.3037037037
44329.5968010764	0	4074.084	-3984.92592592592	-1266.14814814815
44329.5968011921	0	4081.46200000001	-3988.88888888889	-1269.18518518519
44329.5968012963	0	4081.46200000001	-3992.71111111111	-1272.14074074074
44329.596801412	0	4089.247	-3996.47407407407	-1275.22962962963
44329.5968015278	0	4089.247	-4000.02962962963	-1278.02962962963
44329.5968016435	0	4096.56600000001	-4003.45925925926	-1280.68148148148
44329.5968017593	0	4096.56600000001	-4006.7037037037	-1283.05925925926
44329.596801875	0	4103.24000000001	-4009.93333333333	-1285.51851851852
44329.5968019907	0	4103.24000000001	-4013	-1287.8962962963
44329.5968021065	0	4109.53600000001	-4016.28888888889	-1290.45185185185
44329.5968022222	0	4109.53600000001	-4019.57777777777	-1292.74814814815
44329.5968023495	0	4116.11400000001	-4022.98518518518	-1295.2
44329.5968024653	0	4116.11400000001	-4026.54814814814	-1297.68148148148
44329.596802581	0	4123.08400000001	-4030.14814814814	-1299.93333333333
44329.5968026968	0	4123.08400000001	-4032.83703703703	-1301.6962962963
44329.5968028125	0	4129.37300000001	-4036.34074074074	-1304.19259259259
44329.5968029282	0	4129.37300000001	-4039.9037037037	-1306.67407407407
44329.596803044	0	4136.44000000001	-4043.42962962963	-1309.34074074074
44329.5968031597	0	4136.44000000001	-4046.81481481481	-1312.03703703704
44329.5968032639	0	4143.35100000001	-4049.85925925926	-1314.57777777778
44329.5968033796	0	4143.35100000001	-4052.78518518518	-1316.97037037037
44329.5968035069	0	4149.32100000001	-4056	-1319.63703703704
44329.5968036227	0	4149.32100000001	-4059.29629629629	-1322.44444444445
44329.5968037384	0	4155.83200000001	-4062.54814814814	-1325.2962962963
44329.5968038426	0	4155.83200000001	-4065.55555555555	-1328.05185185185
44329.5968039699	0	4162.09100000001	-4068.57777777777	-1331
44329.5968040741	0	4162.09100000001	-4071.56296296296	-1334.03703703704
44329.5968042014	0	4168.09800000001	-4074.36296296296	-1337
44329.5968043056	0	4168.09800000001	-4076.85925925926	-1339.84444444445
44329.5968044329	0	4173.39400000001	-4079.17777777777	-1342.71851851852
44329.596804537	0	4173.39400000001	-4081.43703703703	-1345.36296296296
44329.5968046644	0	4177.97200000001	-4083.61481481481	-1347.61481481482
44329.5968047801	0	4177.97200000001	-4085.62222222222	-1349.71851851852
44329.5968048958	0	4182.15700000001	-4087.57777777777	-1351.67407407408
44329.5968050116	0	4182.15700000001	-4089.56296296296	-1353.6962962963
44329.5968051157	0	4186.09800000001	-4091.57777777777	-1355.67407407408
44329.5968052431	0	4186.09800000001	-4093.5037037037	-1357.65925925926
44329.5968053588	0	4190.03900000001	-4095.46666666666	-1359.63703703704
44329.5968054745	0	4190.03900000001	-4097.51111111111	-1361.5037037037
44329.5968055903	0	4194.04600000001	-4099.78518518518	-1363.36296296296
44329.596805706	0	4194.04600000001	-4102.31111111111	-1365.22962962963
44329.5968058218	0	4198.84600000001	-4105.42962962963	-1367.22222222222
44329.5968059259	0	4198.84600000001	-4109.12592592592	-1369.24444444445
44329.5968060417	0	4205.66100000001	-4112.89629629629	-1371.23703703704
44329.5968061574	0	4205.66100000001	-4116.81481481481	-1373.34074074074
44329.5968062731	0	4213.35000000001	-4120.74074074074	-1375.42222222222
44329.5968063889	0	4213.35000000001	-4124.57777777777	-1377.56296296296
44329.5968065046	0	4221.11300000001	-4128.28148148148	-1379.81481481482
44329.5968066204	0	4221.11300000001	-4131.59259259259	-1381.9037037037
44329.5968067361	0	4228.12800000001	-4134.66666666666	-1383.94814814815
44329.5968068518	0	4228.12800000001	-4137.29629629629	-1385.86666666667
44329.5968069676	0	4233.83200000001	-4139.63703703703	-1387.79259259259
44329.5968070833	0	4233.83200000001	-4141.51111111111	-1389.67407407408
44329.5968071991	0	4238.04700000001	-4143	-1391.46666666667
44329.5968073148	0	4238.04700000001	-4143.94074074074	-1393.17037037037
44329.5968074306	0	4240.47700000001	-4144.58518518518	-1394.81481481482
44329.5968075463	0	4240.47700000001	-4145.09629629629	-1396.26666666667
44329.596807662	0	4241.63300000001	-4145.62962962963	-1397.71111111111
44329.5968077778	0	4241.63300000001	-4146.22962962963	-1399.00740740741
44329.5968079051	0	4242.76600000001	-4146.9037037037	-1400.20740740741
44329.5968080093	0	4242.76600000001	-4147.67407407407	-1401.37037037037
44329.596808125	0	4244.21000000001	-4148.42222222222	-1402.43703703704
44329.5968082407	0	4244.21000000001	-4149.04444444444	-1403.35555555556
44329.5968083565	0	4245.58000000001	-4149.62962962963	-1404.21481481482
44329.5968084722	0	4245.58000000001	-4150.03703703703	-1404.9037037037
44329.596808588	0	4246.57300000001	-4150.31851851851	-1405.42962962963
44329.5968087037	0	4246.57300000001	-4150.5037037037	-1405.77037037037
44329.5968088194	0	4247.04000000001	-4150.72592592592	-1406.06666666667
44329.5968089352	0	4247.04000000001	-4150.95555555555	-1406.32592592593
44329.5968090509	0	4247.49200000001	-4151.22962962963	-1406.4962962963
44329.5968091667	0	4247.49200000001	-4151.57777777777	-1406.61481481482
44329.5968092824	0	4248.11400000001	-4152.05185185185	-1406.65925925926
44329.5968093982	0	4248.11400000001	-4152.73333333333	-1406.68888888889
44329.5968095139	0	4249.27000000001	-4153.6	-1406.68888888889
44329.5968096296	0	4249.27000000001	-4154.61481481481	-1406.64444444445
44329.5968097454	0	4251.15100000001	-4155.94074074074	-1406.62222222222
44329.5968098611	0	4251.15100000001	-4157.28888888889	-1406.54814814815
44329.5968099769	0	4253.82500000001	-4158.68148148148	-1406.45185185185
44329.5968100926	0	4253.82500000001	-4160.11111111111	-1406.23703703704
44329.5968102083	0	4256.64700000001	-4161.57037037037	-1405.91111111111
44329.5968103241	0	4256.64700000001	-4163.11851851852	-1405.50370370371
44329.5968104398	0	4259.65400000001	-4164.85185185185	-1405.00740740741
44329.5968105556	0	4259.65400000001	-4166.8074074074	-1404.45925925926
44329.5968106713	0	4263.34300000001	-4168.82222222222	-1403.83703703704
44329.596810787	0	4263.34300000001	-4170.82222222222	-1403.14074074074
44329.5968109144	0	4267.35800000001	-4172.55555555555	-1402.43703703704
44329.5968110185	0	4267.35800000001	-4173.63703703703	-1401.68888888889
44329.5968111458	0	4270.17300000001	-4173.89629629629	-1401.19259259259
44329.59681125	0	4270.17300000001	-4173.73333333333	-1400.88148148148
44329.5968113773	0	4270.26900000001	-4173.38518518518	-1400.60740740741
44329.5968114931	0	4270.26900000001	-4173.02222222222	-1400.37777777778
44329.5968116088	0	4269.55800000001	-4172.61481481481	-1400.13333333333
44329.5968117245	0	4269.55800000001	-4172.26666666666	-1399.91111111111
44329.5968118287	0	4268.80200000001	-4171.97777777777	-1399.72592592593
44329.5968119444	0	4268.80200000001	-4171.71111111111	-1399.54814814815
44329.5968120602	0	4268.24600000001	-4171.45925925925	-1399.4
44329.5968121759	0	4268.24600000001	-4171.23703703703	-1399.27407407408
44329.5968122917	0	4267.77200000001	-4171.05185185185	-1399.19259259259
44329.5968124074	0	4267.77200000001	-4170.88888888888	-1399.0962962963
44329.5968125231	0	4267.42400000001	-4170.79999999999	-1399.03703703704
44329.5968126389	0	4267.42400000001	-4170.79259259259	-1399.01481481482
44329.5968127546	0	4267.32800000001	-4170.79259259259	-1399.01481481482
44329.5968128704	0	4267.32800000001	-4170.79259259259	-1399.01481481482
44329.5968129861	0	4267.32800000001	-4170.79259259259	-1399.01481481482
44329.5968131019	0	4267.32800000001	-4170.79259259259	-1399.01481481482
44329.5968132176	0	4267.32800000001	-4170.79259259259	-1399.01481481482
44329.5968133333	0	4267.32800000001	-4170.79259259259	-1399.01481481482
44329.5968134491	0	4267.32800000001	-4170.79259259259	-1399.01481481482
44329.5968135648	0	4267.32800000001	-4170.79259259259	-1399.01481481482
44329.5968136806	0	4267.32800000001	-4170.79259259259	-1399.01481481482
44329.5968137963	0	4267.32800000001	-4170.79259259259	-1399.01481481482
44329.596813912	0	4267.32800000001	-4170.79999999999	-1399.01481481482
44329.5968140278	0	4267.33500000001	-4170.79999999999	-1399.01481481482
44329.5968141435	0	4267.33500000001	-4170.79999999999	-1399.01481481482
44329.5968142593	0	4267.33500000001	-4170.79999999999	-1399.01481481482
44329.596814375	0	4267.33500000001	-4170.79999999999	-1399.01481481482
44329.5968144907	0	4267.33500000001	-4170.79999999999	-1399.01481481482
44329.5968146065	0	4267.33500000001	-4170.79999999999	-1399.01481481482
44329.5968147338	0	4267.33500000001	-4170.79999999999	-1399.01481481482
44329.596814838	0	4267.33500000001	-4170.79999999999	-1399.01481481482
44329.5968149653	0	4267.33500000001	-4170.8074074074	-1399.01481481482
44329.5968150694	0	4267.34200000001	-4170.8074074074	-1399.01481481482
44329.5968151852	0	4267.34200000001	-4170.8074074074	-1399.01481481482
44329.5968153009	0	4267.34200000001	-4170.8074074074	-1399.01481481482
44329.5968154167	0	4267.34200000001	-4170.8074074074	-1399.01481481482
44329.5968155324	0	4267.34200000001	-4170.8074074074	-1399.01481481482
44329.5968156481	0	4267.34200000001	-4170.8074074074	-1399.01481481482
44329.5968157639	0	4267.34200000001	-4170.8074074074	-1399.01481481482
44329.5968158796	0	4267.34200000001	-4170.8074074074	-1399.01481481482
44329.5968159954	0	4267.34200000001	-4170.8074074074	-1399.01481481482
44329.5968161111	0	4267.34200000001	-4170.8074074074	-1399.01481481482
44329.5968162269	0	4267.34200000001	-4170.8074074074	-1399.01481481482
44329.5968163426	0	4267.34200000001	-4170.8074074074	-1399.01481481482
44329.5968164583	0	4267.34200000001	-4170.8074074074	-1399.00740740741
44329.5968165741	0	4267.34200000001	-4170.8074074074	-1399.00740740741
44329.5968166898	0	4267.34200000001	-4170.8074074074	-1399
44329.5968168056	0	4267.34200000001	-4170.79999999999	-1398.99259259259
44329.5968169213	0	4267.33500000001	-4170.74074074074	-1398.96296296296
44329.596817037	0	4267.33500000001	-4170.71111111111	-1398.93333333333
44329.5968171528	0	4267.24600000001	-4170.7037037037	-1398.93333333333
44329.5968172801	0	4267.24600000001	-4170.71851851851	-1398.95555555556
44329.5968173843	0	4267.25300000001	-4170.73333333333	-1398.97037037037
44329.5968175	0	4267.25300000001	-4170.73333333333	-1398.97037037037
44329.5968176157	0	4267.26800000001	-4170.73333333333	-1398.96296296296
44329.5968177315	0	4267.26800000001	-4170.73333333333	-1398.95555555556
44329.5968178472	0	4267.26800000001	-4170.73333333333	-1398.94814814815
44329.596817963	0	4267.26800000001	-4170.73333333333	-1398.94074074074
44329.5968180787	0	4267.26800000001	-4170.71851851851	-1398.90370370371
44329.5968181944	0	4267.25300000001	-4170.62962962963	-1398.80740740741
44329.5968183102	0	4267.25300000001	-4170.51111111111	-1398.67407407408
44329.5968184259	0	4267.04600000001	-4170.39259259259	-1398.47407407408
44329.5968185417	0	4267.04600000001	-4170.22962962962	-1398.21481481482
44329.5968186574	0	4266.76500000001	-4169.97037037037	-1397.82962962963
44329.5968187731	0	4266.76500000001	-4169.74074074074	-1397.41481481482
44329.5968188889	0	4266.27600000001	-4169.59999999999	-1396.97777777778
44329.5968190046	0	4266.27600000001	-4169.58518518518	-1396.40740740741
44329.5968191204	0	4266.12000000001	-4169.59259259259	-1395.73333333333
44329.5968192361	0	4266.12000000001	-4169.68148148148	-1395.01481481482
44329.5968193518	0	4266.21600000001	-4169.85925925925	-1394.22962962963
44329.5968194676	0	4266.21600000001	-4170.07407407407	-1393.37037037037
44329.5968195833	0	4266.60900000001	-4170.19999999999	-1392.51851851852
44329.5968196991	0	4266.60900000001	-4170.22222222222	-1391.56296296296
44329.5968198148	0	4266.75700000001	-4170.2074074074	-1390.62222222222
44329.5968199306	0	4266.75700000001	-4170.21481481481	-1389.64444444445
44329.5968200463	0	4266.75000000001	-4170.28148148148	-1388.62222222222
44329.596820162	0	4266.75000000001	-4170.44444444444	-1387.60740740741
44329.5968202778	0	4266.98000000001	-4170.68888888888	-1386.67407407408
44329.5968203935	0	4266.98000000001	-4171.02222222222	-1385.54074074074
44329.5968205093	0	4267.55800000001	-4171.47407407407	-1384.2962962963
44329.596820625	0	4267.55800000001	-4171.97037037036	-1382.75555555556
44329.5968207407	0	4268.50600000001	-4172.56296296296	-1381.39259259259
44329.5968208565	0	4268.50600000001	-4173.29629629629	-1380.05185185185
44329.5968209722	0	4269.83200000001	-4174.13333333333	-1378.58518518519
44329.596821088	0	4269.83200000001	-4174.99999999999	-1377.14814814815
44329.5968212037	0	4271.53600000001	-4175.85925925925	-1375.77777777778
44329.5968213194	0	4271.53600000001	-4176.68148148148	-1374.37037037037
44329.5968214352	0	4273.21700000001	-4177.33333333333	-1373.24444444445
44329.5968215509	0	4273.21700000001	-4177.76296296296	-1372.14074074074
44329.5968216667	0	4274.29800000001	-4177.96296296296	-1371.25925925926
44329.5968217824	0	4274.29800000001	-4178.03703703703	-1370.57777777778
44329.5968218982	0	4274.57200000001	-4178.06666666666	-1370.14074074074
44329.5968220139	0	4274.57200000001	-4178.1111111111	-1369.92592592593
44329.5968221296	0	4274.64600000001	-4178.25185185184	-1369.82222222222
44329.5968222454	0	4274.64600000001	-4178.59259259258	-1369.77777777778
44329.5968223611	0	4275.12700000001	-4179.37037037036	-1369.75555555556
44329.5968224769	0	4275.12700000001	-4180.57777777777	-1369.68888888889
44329.5968225926	0	4277.11200000001	-4182.25185185184	-1369.63703703704
44329.5968227083	0	4277.11200000001	-4184.37777777777	-1369.58518518519
44329.5968228241	0	4280.91200000001	-4186.9037037037	-1369.57777777778
44329.5968229398	0	4280.91200000001	-4189.79999999999	-1369.42962962963
44329.5968230556	0	4286.33400000001	-4193.12592592592	-1369.31111111111
44329.5968231713	0	4286.33400000001	-4196.89629629629	-1369.13333333333
44329.596823287	0	4293.43000000001	-4200.65925925925	-1369.05185185185
44329.5968234028	0	4293.43000000001	-4204.45925925925	-1368.97777777778
44329.5968235185	0	4300.99300000001	-4208.18518518518	-1369.00740740741
44329.5968236343	0	4300.99300000001	-4211.39999999999	-1369.14074074074
44329.59682375	0	4307.93400000001	-4214.21481481481	-1369.54814814815
44329.5968238773	0	4307.93400000001	-4216.37777777777	-1369.88888888889
44329.5968239815	0	4312.91200000001	-4218.0074074074	-1370.22962962963
44329.5968240972	0	4312.91200000001	-4218.97777777777	-1370.6
44329.596824213	0	4315.51200000001	-4219.25925925925	-1370.79259259259
44329.5968243287	0	4315.51200000001	-4219.34814814814	-1370.91851851852
44329.5968244444	0	4315.88200000001	-4219.37777777777	-1371.08888888889
44329.5968245602	0	4315.88200000001	-4219.39999999999	-1371.37777777778
44329.5968246759	0	4315.93400000001	-4219.44444444444	-1371.65925925926
44329.5968247917	0	4315.93400000001	-4219.49629629629	-1371.97777777778
44329.5968249074	0	4316.03000000001	-4219.7111111111	-1372.41481481482
44329.5968250347	0	4316.03000000001	-4220.09629629629	-1372.88148148148
44329.5968251389	0	4316.63000000001	-4220.49629629629	-1373.32592592593
44329.5968252546	0	4316.63000000001	-4221.1111111111	-1373.94074074074
44329.5968253819	0	4317.64500000001	-4221.99259259258	-1374.62222222222
44329.5968254861	0	4317.64500000001	-4223.07407407406	-1375.37777777778
44329.5968256019	0	4319.60800000001	-4224.37777777777	-1376.14814814815
44329.5968257176	0	4319.60800000001	-4225.86666666666	-1376.96296296296
44329.5968258333	0	4322.40100000001	-4227.73333333332	-1377.8962962963
44329.5968259491	0	4322.40100000001	-4229.91851851851	-1378.85185185185
44329.5968260648	0	4326.45300000001	-4232.14074074073	-1379.74814814815
44329.5968261921	0	4326.45300000001	-4234.56296296295	-1380.74074074074
44329.5968263079	0	4331.09700000001	-4237.22222222221	-1381.62962962963
44329.596826412	0	4331.09700000001	-4239.99259259258	-1382.64444444445
44329.5968265394	0	4336.52700000001	-4243.10370370369	-1383.76296296296
44329.5968266551	0	4336.52700000001	-4246.28888888888	-1385.02222222222
44329.5968267593	0	4342.82300000001	-4249.55555555555	-1386.25925925926
44329.596826875	0	4342.82300000001	-4252.59999999999	-1387.55555555556
44329.5968269907	0	4349.13400000001	-4255.39999999999	-1388.8962962963
44329.5968271065	0	4349.13400000001	-4258.04444444444	-1390.31111111111
44329.5968272222	0	4354.57800000001	-4260.8074074074	-1391.91851851852
44329.596827338	0	4354.57800000001	-4263.46666666666	-1393.48888888889
44329.5968274537	0	4360.00000000001	-4266.41481481481	-1395.11851851852
44329.5968275694	0	4360.00000000001	-4269.42962962962	-1396.84444444445
44329.5968276852	0	4365.96300000001	-4272.37037037036	-1398.62962962963
44329.5968278009	0	4365.96300000001	-4274.73333333332	-1400.28888888889
44329.5968279167	0	4371.26700000001	-4276.92592592592	-1401.77037037037
44329.5968280324	0	4371.26700000001	-4278.62962962962	-1403.22962962963
44329.5968281481	0	4375.16300000001	-4279.9111111111	-1404.54814814815
44329.5968282639	0	4375.16300000001	-4280.89629629629	-1405.85185185185
44329.5968283796	0	4377.43	-4281.67407407407	-1407.08888888889
44329.5968284954	0	4377.43	-4282.24444444444	-1408.22962962963
44329.5968286227	0	4378.778	-4282.52592592592	-1409.31111111111
44329.5968287269	0	4378.778	-4282.53333333332	-1410.43703703704
44329.5968288542	0	4379.067	-4282.52592592592	-1411.58518518519
44329.5968289583	0	4379.067	-4282.54074074073	-1412.96296296296
44329.5968290741	0	4379.074	-4282.32592592592	-1414.33333333333
44329.5968291898	0	4379.074	-4281.65925925925	-1415.77777777778
44329.5968293056	0	4378.193	-4280.74814814814	-1417.23703703704
44329.5968294213	0	4378.193	-4279.87407407407	-1418.56296296296
44329.596829537	0	4376.408	-4279.0074074074	-1420.00740740741
44329.5968296528	0	4376.408	-4278.33333333332	-1421.5037037037
44329.5968297685	0	4374.867	-4277.92592592592	-1422.88888888889
44329.5968298843	0	4374.867	-4277.82222222221	-1424.28888888889
44329.59683	0	4374.356	-4277.93333333332	-1425.51111111111
44329.5968301157	0	4374.356	-4278.45925925925	-1426.72592592593
44329.5968302315	0	4374.993	-4279.3111111111	-1428.05185185185
44329.5968303472	0	4374.993	-4280.34814814814	-1429.19259259259
44329.596830463	0	4376.882	-4281.62962962962	-1430.43703703704
44329.5968305787	0	4376.882	-4283.17037037036	-1431.72592592593
44329.5968306944	0	4379.704	-4284.92592592592	-1433.08888888889
44329.5968308102	0	4379.704	-4286.77037037036	-1434.51111111111
44329.5968309259	0	4383.304	-4288.79259259258	-1435.86666666667
44329.5968310417	0	4383.304	-4291.08888888888	-1437.2962962963
44329.5968311574	0	4387.623	-4293.78518518518	-1438.85925925926
44329.5968312731	0	4387.623	-4296.58518518518	-1440.2962962963
44329.5968314005	0	4393.119	-4300.01481481481	-1441.92592592593
44329.5968315162	0	4393.119	-4303.75555555555	-1443.54814814815
44329.5968316204	0	4400.289	-4307.57777777777	-1445.17037037037
44329.5968317361	0	4400.289	-4311.57777777777	-1446.91111111111
44329.5968318519	0	4408.111	-4315.39999999999	-1448.65925925926
44329.5968319676	0	4408.111	-4319.01481481481	-1450.4962962963
44329.5968320949	0	4415.548	-4322.57777777777	-1452.38518518519
44329.5968321991	0	4415.548	-4325.94814814814	-1454.3037037037
44329.5968323264	0	4422.481	-4329.12592592592	-1456.24444444445
44329.5968324306	0	4422.481	-4332.17777777777	-1458.16296296296
44329.5968325463	0	4428.711	-4334.9111111111	-1459.92592592593
44329.596832662	0	4428.711	-4337.49629629629	-1461.68888888889
44329.5968327778	0	4434.03	-4339.99999999999	-1463.24444444445
44329.5968328935	0	4434.03	-4342.33333333332	-1464.62222222222
44329.5968330208	0	4438.867	-4344.6074074074	-1465.99259259259
44329.596833125	0	4438.867	-4346.79259259258	-1467.42962962963
44329.5968332523	0	4443.326	-4348.83703703703	-1468.96296296296
44329.5968333565	0	4443.326	-4350.6074074074	-1470.38518518519
44329.5968334722	0	4447.141	-4352.44444444444	-1471.8962962963
44329.596833588	0	4447.141	-4354.27407407406	-1473.42962962963
44329.5968337153	0	4450.808	-4356.10370370369	-1474.72592592593
44329.5968338194	0	4450.808	-4358.26666666666	-1476.13333333333
44329.5968339352	0	4454.801	-4360.94074074073	-1477.53333333333
44329.5968340509	0	4454.801	-4364.09629629629	-1479
44329.5968341667	0	4460.631	-4368.0074074074	-1480.78518518519
44329.596834294	0	4460.631	-4371.86666666666	-1482.25925925926
44329.5968344097	0	4468.40100000001	-4375.57777777777	-1483.47407407408
44329.5968345139	0	4468.40100000001	-4379.92592592592	-1485.03703703704
44329.5968346412	0	4476.46000000001	-4384.26666666666	-1486.62222222222
44329.5968347454	0	4476.46000000001	-4388.62962962962	-1488.35555555556
44329.5968348727	0	4485.16400000001	-4393.10370370369	-1489.97037037037
44329.5968349884	0	4485.16400000001	-4397.57037037036	-1491.63703703704
44329.5968351042	0	4494.10500000001	-4402.1111111111	-1493.45925925926
44329.5968352199	0	4494.10500000001	-4406.17037037036	-1495.33333333333
44329.5968353357	0	4502.70500000001	-4410.05185185184	-1497.39259259259
44329.5968354514	0	4502.70500000001	-4413.71851851851	-1499.36296296296
44329.5968355671	0	4510.25300000001	-4416.92592592592	-1501.17777777778
44329.5968356713	0	4510.25300000001	-4419.97037037036	-1503.02962962963
44329.5968357986	0	4516.50500000001	-4422.65185185184	-1504.67407407408
44329.5968359028	0	4516.50500000001	-4425.29629629629	-1506.36296296296
44329.5968360301	0	4521.83100000001	-4427.88148148147	-1507.86666666667
44329.5968361343	0	4521.83100000001	-4430.55555555555	-1509.41481481482
44329.5968362616	0	4527.09000000001	-4433.42222222221	-1510.92592592593
44329.5968363773	0	4527.09000000001	-4436.53333333332	-1512.51111111111
44329.5968364815	0	4533.06800000001	-4440.09629629629	-1514.19259259259
44329.5968365972	0	4533.06800000001	-4443.9111111111	-1515.91111111111
44329.5968367245	0	4540.44600000001	-4447.85925925925	-1517.47407407408
44329.5968368287	0	4540.44600000001	-4451.75555555555	-1519.00740740741
44329.596836956	0	4548.29000000001	-4456.02962962962	-1520.55555555556
44329.5968370602	0	4548.29000000001	-4460.34814814814	-1522.18518518519
44329.5968371759	0	4556.88300000001	-4464.62222222221	-1523.83703703704
44329.5968373032	0	4556.88300000001	-4469.18518518518	-1525.68888888889
44329.5968374074	0	4565.72000000001	-4473.58518518517	-1527.62962962963
44329.5968375231	0	4565.72000000001	-4477.77777777777	-1529.55555555556
44329.5968376389	0	4574.31300000001	-4481.84444444443	-1531.48148148148
44329.5968377546	0	4574.31300000001	-4485.4148148148	-1533.24444444445
44329.5968378704	0	4581.95000000001	-4488.30370370369	-1534.79259259259
44329.5968379861	0	4581.95000000001	-4490.90370370369	-1536.27407407408
44329.5968381019	0	4587.439	-4493.26666666666	-1537.71111111111
44329.5968382176	0	4587.439	-4495.4074074074	-1539.0962962963
44329.5968383333	0	4591.943	-4497.46666666666	-1540.34814814815
44329.5968384606	0	4591.943	-4499.25185185184	-1541.34814814815
44329.5968385648	0	4595.787	-4500.78518518518	-1542.18518518519
44329.5968386806	0	4595.787	-4502.24444444443	-1542.84444444445
44329.5968387963	0	4598.78000000001	-4503.61481481481	-1543.4
44329.5968389236	0	4598.78000000001	-4505.05925925925	-1543.99259259259
44329.5968390278	0	4601.595	-4506.84444444443	-1544.57777777778
44329.5968391435	0	4601.595	-4508.9111111111	-1545.11111111111
44329.5968392708	0	4605.447	-4511.61481481481	-1545.65185185185
44329.5968393866	0	4605.447	-4514.68888888888	-1546.0962962963
44329.5968395023	0	4611.225	-4518.25925925925	-1546.51851851852
44329.5968396065	0	4611.225	-4522.19999999999	-1547.08148148148
44329.5968397338	0	4618.73600000001	-4526.48888888888	-1547.53333333333
44329.596839838	0	4618.73600000001	-4531.15555555555	-1547.97777777778
44329.5968399537	0	4627.69200000001	-4535.69629629629	-1548.40740740741
44329.596840081	0	4627.69200000001	-4540.31851851851	-1548.82222222222
44329.5968401968	0	4636.85500000001	-4545.12592592592	-1549.13333333333
44329.5968403009	0	4636.85500000001	-4550.33333333332	-1549.65925925926
44329.5968404282	0	4646.87000000001	-4555.16296296295	-1550.22222222222
44329.5968405324	0	4646.87000000001	-4559.83703703703	-1550.88148148148
44329.5968406481	0	4656.37400000001	-4564.0074074074	-1551.67407407408
44329.5968407755	0	4656.37400000001	-4567.69629629629	-1552.23703703704
44329.5968408796	0	4664.23300000001	-4570.77037037036	-1552.79259259259
44329.5968409954	0	4664.23300000001	-4573.62222222221	-1553.45185185185
44329.5968411111	0	4670.15900000001	-4576.38518518518	-1554.01481481482
44329.5968412384	0	4670.15900000001	-4579.11851851851	-1554.37037037037
44329.5968413542	0	4675.65500000001	-4582.08888888888	-1554.57037037037
44329.5968414583	0	4675.65500000001	-4585.37777777777	-1554.64444444445
44329.5968415741	0	4681.91400000001	-4588.7037037037	-1554.62962962963
44329.5968416898	0	4681.91400000001	-4592.42222222221	-1554.71851851852
44329.5968418056	0	4688.95800000001	-4596.57037037036	-1554.92592592593
44329.5968419213	0	4688.95800000001	-4601.03703703703	-1555.02222222222
44329.596842037	0	4697.57300000001	-4605.79259259258	-1555.06666666667
44329.5968421528	0	4697.57300000001	-4611.34074074073	-1555.25185185185
44329.5968422685	0	4707.87700000001	-4616.85925925925	-1555.37777777778
44329.5968423843	0	4707.87700000001	-4621.14074074073	-1555.77037037037
44329.5968425	0	4717.67700000001	-4626.38518518518	-1555.83703703704
44329.5968426273	0	4717.67700000001	-4631.36296296295	-1556.18518518519
44329.5968427315	0	4727.89900000001	-4636.36296296295	-1556.74814814815
44329.5968428472	0	4727.89900000001	-4640.77037037036	-1557.42962962963
44329.596842963	0	4737.30600000001	-4644.9037037037	-1558.01481481482
44329.5968430787	0	4737.30600000001	-4648.25925925925	-1558.2962962963
44329.5968431944	0	4744.79500000001	-4651.14814814814	-1558.6962962963
44329.5968433102	0	4744.79500000001	-4653.82962962962	-1559.0962962963
44329.5968434259	0	4750.36500000001	-4656.37777777777	-1559.4
44329.5968435417	0	4750.36500000001	-4658.74814814814	-1559.66666666667
44329.5968436574	0	4755.28400000001	-4661.22962962962	-1559.85925925926
44329.5968437732	0	4755.28400000001	-4663.82962962962	-1559.85925925926
44329.5968438889	0	4760.36500000001	-4666.53333333333	-1559.80740740741
44329.5968440046	0	4760.36500000001	-4669.4074074074	-1559.84444444445
44329.5968441204	0	4765.94300000001	-4672.46666666666	-1559.84444444445
44329.5968442361	0	4765.94300000001	-4676.02962962962	-1559.77037037037
44329.5968443519	0	4772.56500000001	-4679.77777777777	-1559.66666666667
44329.5968444676	0	4772.56500000001	-4683.82962962962	-1559.66666666667
44329.5968445833	0	4780.36500000001	-4688.3111111111	-1559.63703703704
44329.5968446991	0	4780.36500000001	-4693.45925925925	-1559.65925925926
44329.5968448148	0	4789.99500000001	-4698.74814814814	-1559.68888888889
44329.5968449306	0	4789.99500000001	-4704.08148148147	-1559.84444444445
44329.5968450463	0	4800.61700000001	-4709.35555555555	-1560.04444444445
44329.596845162	0	4800.61700000001	-4714.34074074073	-1560.22962962963
44329.5968452894	0	4810.87600000001	-4719.62962962962	-1560.54814814815
44329.5968453935	0	4810.87600000001	-4724.71851851851	-1560.96296296296
44329.5968455093	0	4821.25400000001	-4728.88888888888	-1561.28888888889
44329.596845625	0	4821.25400000001	-4732.4074074074	-1561.57777777778
44329.5968457523	0	4828.94300000001	-4735.44444444444	-1561.82222222222
44329.5968458565	0	4828.94300000001	-4738.13333333333	-1562.02962962963
44329.5968459722	0	4834.66900000001	-4740.74814814814	-1562.25185185185
44329.596846088	0	4834.66900000001	-4743.26666666666	-1562.36296296296
44329.5968462153	0	4839.80200000001	-4745.68888888888	-1562.2962962963
44329.5968463194	0	4839.80200000001	-4747.87407407407	-1562.26666666667
44329.5968464352	0	4844.40900000001	-4749.75555555555	-1562.25185185185
44329.5968465509	0	4844.40900000001	-4751.42222222222	-1562.25185185185
44329.5968466667	0	4847.95700000001	-4752.84444444444	-1562.34074074074
44329.5968467824	0	4847.95700000001	-4753.94814814814	-1562.43703703704
44329.5968469097	0	4850.48300000001	-4755.23703703703	-1562.61481481482
44329.5968470139	0	4850.48300000001	-4756.71111111111	-1562.72592592593
44329.5968471412	0	4853.24600000001	-4758.43703703703	-1562.85185185185
44329.5968472454	0	4853.24600000001	-4760.6074074074	-1562.95555555556
44329.5968473611	0	4857.14200000001	-4763.19999999999	-1563.02222222222
44329.5968474769	0	4857.14200000001	-4766.13333333333	-1563.11851851852
44329.5968476042	0	4862.66800000001	-4769.39999999999	-1563.17037037037
44329.5968477083	0	4862.66800000001	-4772.94074074074	-1563.17037037037
44329.5968478357	0	4869.475	-4776.51111111111	-1563.17777777778
44329.5968479398	0	4869.475	-4780.28888888888	-1563.22222222222
44329.5968480556	0	4876.823	-4784.15555555555	-1563.27407407407
44329.5968481713	0	4876.823	-4787.91851851851	-1563.40740740741
44329.5968482986	0	4884.45300000001	-4791.59259259259	-1563.57777777778
44329.5968484028	0	4884.45300000001	-4794.75555555555	-1563.78518518519
44329.5968485301	0	4891.29000000001	-4797.37777777777	-1563.91111111111
44329.5968486343	0	4891.29000000001	-4799.47407407407	-1564.14074074074
44329.59684875	0	4896.00900000001	-4800.83703703703	-1564.21481481482
44329.5968488773	0	4896.00900000001	-4801.78518518518	-1564.25925925926
44329.5968489815	0	4898.32000000001	-4802.45925925925	-1564.28148148148
44329.5968490972	0	4898.32000000001	-4802.99259259259	-1564.26666666667
44329.596849213	0	4899.52700000001	-4803.66666666666	-1564.23703703704
44329.5968493403	0	4899.52700000001	-4804.57037037037	-1564.14814814815
44329.596849456	0	4901.10500000001	-4805.73333333333	-1563.98518518519
44329.5968495602	0	4901.10500000001	-4807.16296296296	-1563.58518518519
44329.5968496759	0	4903.69800000001	-4808.73333333333	-1563.16296296296
44329.5968497917	0	4903.69800000001	-4810.43703703703	-1562.67407407407
44329.5968499074	0	4906.97200000001	-4812.37777777777	-1562.17037037037
44329.5968500231	0	4906.97200000001	-4814.65925925926	-1561.66666666667
44329.5968501389	0	4911.19400000001	-4817.15555555555	-1561.2
44329.5968502546	0	4911.19400000001	-4819.68148148148	-1560.87407407407
44329.5968503819	0	4916.21600000001	-4822.42222222222	-1560.62962962963
44329.5968504861	0	4916.21600000001	-4825.54814814814	-1560.36296296296
44329.5968506019	0	4922.08300000001	-4829.07407407407	-1560.01481481482
44329.5968507176	0	4922.08300000001	-4832.82962962962	-1559.58518518519
44329.5968508333	0	4929.36400000001	-4836.78518518518	-1559.34814814815
44329.5968509491	0	4929.36400000001	-4840.85185185185	-1559.14814814815
44329.5968510648	0	4937.38600000001	-4844.71851851851	-1558.94074074074
44329.5968511806	0	4937.38600000001	-4847.59999999999	-1558.74814814815
44329.5968512963	0	4944.13400000001	-4849.44444444444	-1558.65185185185
44329.596851412	0	4944.13400000001	-4850.07407407407	-1558.60740740741
44329.5968515278	0	4946.60800000001	-4849.98518518518	-1558.60740740741
44329.5968516551	0	4946.60800000001	-4849.82222222222	-1558.60740740741
44329.5968517593	0	4946.35600000001	-4849.72592592592	-1558.62222222222
44329.596851875	0	4946.35600000001	-4849.71111111111	-1558.62222222222
44329.5968519907	0	4946.24500000001	-4849.69629629629	-1558.63703703704
44329.5968521065	0	4946.24500000001	-4849.65925925925	-1558.68148148148
44329.5968522222	0	4946.19300000001	-4849.62962962963	-1558.7037037037
44329.596852338	0	4946.19300000001	-4849.62962962963	-1558.7037037037
44329.5968524537	0	4946.16300000001	-4849.62962962963	-1558.7037037037
44329.5968525694	0	4946.16300000001	-4849.62962962963	-1558.7037037037
44329.5968526852	0	4946.16300000001	-4849.62962962963	-1558.7037037037
44329.5968528009	0	4946.16300000001	-4849.62962962963	-1558.71111111111
44329.5968529167	0	4946.16300000001	-4849.6074074074	-1558.75555555556
44329.5968530324	0	4946.14100000001	-4849.58518518518	-1558.78518518519
44329.5968531481	0	4946.14100000001	-4849.56296296296	-1558.80740740741
44329.5968532639	0	4946.09700000001	-4849.54814814814	-1558.83703703704
44329.5968533796	0	4946.09700000001	-4849.51851851852	-1558.85925925926
44329.5968534954	0	4946.05300000001	-4849.49629629629	-1558.88148148148
44329.5968536111	0	4946.05300000001	-4849.45185185185	-1558.9037037037
44329.5968537268	0	4945.98600000001	-4849.43703703703	-1558.91851851852
44329.5968538426	0	4945.98600000001	-4849.40740740741	-1558.94074074074
44329.5968539699	0	4945.94200000001	-4849.34074074074	-1558.97777777778
44329.5968540856	0	4945.94200000001	-4849.25185185185	-1559.03703703704
44329.5968541898	0	4945.78600000001	-4849.2	-1559.0962962963
44329.5968543056	0	4945.78600000001	-4849.14814814815	-1559.17037037037
44329.5968544213	0	4945.68200000001	-4849.07407407407	-1559.26666666667
44329.596854537	0	4945.68200000001	-4848.97777777778	-1559.39259259259
44329.5968546643	0	4945.51200000001	-4848.8074074074	-1559.56296296296
44329.5968547685	0	4945.51200000001	-4848.61481481481	-1559.77037037037
44329.5968548843	0	4945.14900000001	-4848.38518518518	-1560.02222222222
44329.596855	0	4945.14900000001	-4848.14074074074	-1560.31111111111
44329.5968551157	0	4944.67500000001	-4847.88888888889	-1560.62222222222
44329.5968552431	0	4944.67500000001	-4847.65185185185	-1560.98518518519
44329.5968553472	0	4944.18600000001	-4847.43703703703	-1561.37037037037
44329.596855463	0	4944.18600000001	-4847.26666666666	-1561.7037037037
44329.5968555787	0	4943.80100000001	-4847.11111111111	-1562
44329.5968556944	0	4943.80100000001	-4846.87407407407	-1562.39259259259
44329.5968558102	0	4943.40800000001	-4846.61481481481	-1562.86666666667
44329.5968559259	0	4943.40800000001	-4846.48888888889	-1563.25185185185
44329.5968560417	0	4943.02300000001	-4846.42962962963	-1563.67407407407
44329.5968561574	0	4943.02300000001	-4846.47407407407	-1564.22962962963
44329.5968562732	0	4943.00800000001	-4846.57777777778	-1564.60740740741
44329.5968563889	0	4943.00800000001	-4846.91851851852	-1565.17037037037
44329.5968565046	0	4943.45200000001	-4847.38518518518	-1565.83703703704
44329.5968566204	0	4943.45200000001	-4848.01481481481	-1566.54074074074
44329.5968567361	0	4944.54800000001	-4848.92592592592	-1567.33333333333
44329.5968568519	0	4944.54800000001	-4850.13333333333	-1568.21481481482
44329.5968569676	0	4946.667	-4851.54814814815	-1569.14074074074
44329.5968570833	0	4946.667	-4853.19259259259	-1570.04444444444
44329.5968571991	0	4949.72600000001	-4854.95555555555	-1571.02222222222
44329.5968573148	0	4949.72600000001	-4856.78518518518	-1572.0962962963
44329.5968574306	0	4953.31900000001	-4858.48148148148	-1573.1037037037
44329.5968575463	0	4953.31900000001	-4860.01481481481	-1574.14074074074
44329.596857662	0	4956.549	-4861.26666666666	-1575.11111111111
44329.5968577894	0	4956.549	-4861.97037037037	-1576.00740740741
44329.5968578935	0	4958.505	-4862.07407407407	-1576.7037037037
44329.5968580208	0	4958.505	-4861.91851851852	-1577.24444444444
44329.596858125	0	4958.45300000001	-4861.54814814815	-1577.67407407407
44329.5968582407	0	4958.45300000001	-4861.1037037037	-1578.06666666667
44329.5968583565	0	4957.63800000001	-4860.63703703704	-1578.45185185185
44329.5968584722	0	4957.63800000001	-4860.20740740741	-1578.80740740741
44329.596858588	0	4956.74200000001	-4859.83703703703	-1579.17777777778
44329.5968587037	0	4956.74200000001	-4859.57037037037	-1579.53333333333
44329.5968588194	0	4956.10500000001	-4859.40740740741	-1579.91111111111
44329.5968589352	0	4956.10500000001	-4859.34814814815	-1580.3037037037
44329.5968590509	0	4955.88300000001	-4859.36296296296	-1580.63703703704
44329.5968591667	0	4955.88300000001	-4859.40740740741	-1581.00740740741
44329.5968592824	0	4955.94200000001	-4859.48148148148	-1581.35555555556
44329.5968593981	0	4955.94200000001	-4859.6	-1581.64444444444
44329.5968595255	0	4956.13500000001	-4859.88148148148	-1581.92592592593
44329.5968596296	0	4956.13500000001	-4860.43703703704	-1582.24444444444
44329.5968597454	0	4956.97200000001	-4861.05185185185	-1582.48888888889
44329.5968598611	0	4956.97200000001	-4861.97777777778	-1582.76296296296
44329.5968599769	0	4958.51300000001	-4863.06666666666	-1583.08888888889
44329.5968600926	0	4958.51300000001	-4864.11111111111	-1583.36296296296
44329.5968602083	0	4960.64600000001	-4865.28888888889	-1583.57037037037
44329.5968603241	0	4960.64600000001	-4866.42222222222	-1583.68888888889
44329.5968604398	0	4962.95700000001	-4867.49629629629	-1583.68888888889
44329.5968605556	0	4962.95700000001	-4868.41481481481	-1583.68148148148
44329.5968606713	0	4964.95000000001	-4869.15555555555	-1583.68888888889
44329.596860787	0	4964.95000000001	-4869.65185185185	-1583.65925925926
44329.5968609028	0	4966.18700000001	-4869.98518518518	-1583.63703703704
44329.5968610185	0	4966.18700000001	-4870.17777777778	-1583.66666666667
44329.5968611343	0	4966.71300000001	-4870.34814814815	-1583.73333333333
44329.59686125	0	4966.71300000001	-4870.39259259259	-1583.77037037037
44329.5968613657	0	4966.92800000001	-4870.34814814815	-1583.8
44329.5968614815	0	4966.92800000001	-4870.25925925926	-1583.74814814815
44329.5968615972	0	4966.79500000001	-4870.25925925926	-1583.57037037037
44329.596861713	0	4966.79500000001	-4870.45185185185	-1583.22222222222
44329.5968618287	0	4966.98800000001	-4870.79259259259	-1582.85185185185
44329.5968619444	0	4966.98800000001	-4871.37037037037	-1582.36296296296
44329.5968620602	0	4967.90700000001	-4872.15555555555	-1581.88888888889
44329.5968621759	0	4967.90700000001	-4873.08148148148	-1581.37037037037
44329.5968622917	0	4969.61800000001	-4874.03703703704	-1580.9037037037
44329.5968624074	0	4969.61800000001	-4875.02222222222	-1580.34814814815
44329.5968625231	0	4971.55900000001	-4875.91111111111	-1579.74074074074
44329.5968626389	0	4971.55900000001	-4876.65925925926	-1579.0962962963
44329.5968627546	0	4973.19600000001	-4877.22962962963	-1578.45185185185
44329.5968628704	0	4973.19600000001	-4877.75555555555	-1577.63703703704
44329.5968629861	0	4974.29200000001	-4878.11851851852	-1576.85185185185
44329.5968631019	0	4974.29200000001	-4878.31851851852	-1576.06666666667
44329.5968632176	0	4974.85500000001	-4878.42962962963	-1575.22962962963
44329.5968633333	0	4974.85500000001	-4878.61481481481	-1574.31851851852
44329.5968634491	0	4975.15100000001	-4878.95555555555	-1573.38518518519
44329.5968635648	0	4975.15100000001	-4879.37777777778	-1572.39259259259
44329.5968636806	0	4975.91400000001	-4879.79259259259	-1571.34814814815
44329.5968637963	0	4975.91400000001	-4880.17037037037	-1570.32592592593
44329.596863912	0	4976.70700000001	-4880.33333333333	-1569.32592592593
44329.5968640278	0	4976.70700000001	-4880.42222222222	-1568.03703703704
44329.5968641435	0	4976.95900000001	-4880.44444444444	-1566.71851851852
44329.5968642593	0	4976.95900000001	-4880.45925925926	-1565.31851851852
44329.596864375	0	4976.99600000001	-4880.45925925926	-1563.87407407408
44329.5968644907	0	4976.99600000001	-4880.43703703704	-1562.31111111111
44329.5968646065	0	4976.97400000001	-4880.40740740741	-1560.73333333333
44329.5968647222	0	4976.97400000001	-4880.42962962963	-1559.14814814815
44329.596864838	0	4976.96700000001	-4880.45925925926	-1557.40740740741
44329.5968649537	0	4976.96700000001	-4880.5037037037	-1555.55555555556
44329.5968650694	0	4977.04100000001	-4880.58518518518	-1553.64444444445
44329.5968651852	0	4977.04100000001	-4880.64444444444	-1551.67407407408
44329.5968653009	0	4977.18200000001	-4880.71111111111	-1549.7037037037
44329.5968654167	0	4977.18200000001	-4880.74074074074	-1547.68888888889
44329.5968655324	0	4977.27800000001	-4880.77037037037	-1545.68888888889
44329.5968656481	0	4977.27800000001	-4880.8074074074	-1543.66666666667
44329.5968657639	0	4977.34500000001	-4880.78518518518	-1541.64444444445
44329.5968658796	0	4977.34500000001	-4880.64444444444	-1539.70370370371
44329.5968659954	0	4977.18200000001	-4880.61481481481	-1537.71111111111
44329.5968661111	0	4977.18200000001	-4880.66666666667	-1535.66666666667
44329.5968662269	0	4977.20400000001	-4880.74074074074	-1533.64444444445
44329.5968663426	0	4977.20400000001	-4880.85925925926	-1531.60740740741
44329.5968664583	0	4977.39700000001	-4880.91851851852	-1529.62222222222
44329.5968665741	0	4977.39700000001	-4880.91111111111	-1527.57037037037
44329.5968666898	0	4977.44900000001	-4880.8	-1525.55555555556
44329.5968668056	0	4977.44900000001	-4880.6	-1523.63703703704
44329.5968669213	0	4977.13800000001	-4880.25925925926	-1521.90370370371
44329.596867037	0	4977.13800000001	-4879.80740740741	-1520.28888888889
44329.5968671528	0	4976.34500000001	-4879.2962962963	-1518.85185185185
44329.5968672685	0	4976.34500000001	-4878.82962962963	-1517.52592592593
44329.5968673843	0	4975.36700000001	-4878.36296296296	-1516.16296296296
44329.5968675	0	4975.36700000001	-4878.03703703704	-1514.88888888889
44329.5968676157	0	4974.57400000001	-4877.88148148148	-1513.66666666667
44329.5968677315	0	4974.57400000001	-4877.88888888889	-1512.44444444445
44329.5968678588	0	4974.42600000001	-4878.06666666667	-1511.27407407408
44329.596867963	0	4974.42600000001	-4878.47407407408	-1510.17037037037
44329.5968680787	0	4975.01100000001	-4879.16296296296	-1509.05925925926
44329.5968681944	0	4975.01100000001	-4880.17777777778	-1507.91851851852
44329.5968683102	0	4976.71500000001	-4881.51111111111	-1506.82222222222
44329.5968684259	0	4976.71500000001	-4883.0962962963	-1505.74074074074
44329.5968685417	0	4979.63400000001	-4884.85925925926	-1504.62962962963
44329.5968686574	0	4979.63400000001	-4886.77777777778	-1503.57777777778
44329.5968687732	0	4983.31500000001	-4889.16296296296	-1502.42962962963
44329.5968688889	0	4983.31500000001	-4891.68888888889	-1501.20740740741
44329.5968690046	0	4988.22600000001	-4894.05185185185	-1500.15555555556
44329.5968691319	0	4988.22600000001	-4896.66666666667	-1499.15555555556
44329.5968692361	0	4993.20400000001	-4899.23703703704	-1498.35555555556
44329.5968693519	0	4993.20400000001	-4901.46666666667	-1497.75555555556
44329.5968694676	0	4998.00400000001	-4903.64444444445	-1497.21481481482
44329.5968695833	0	4998.00400000001	-4905.61481481482	-1496.83703703704
44329.5968696991	0	5002.15200000001	-4907.68148148148	-1496.54814814815
44329.5968698148	0	5002.15200000001	-4909.85925925926	-1496.23703703704
44329.5968699306	0	5006.39600000001	-4912.12592592593	-1496.03703703704
44329.5968700463	0	5006.39600000001	-4914.43703703704	-1495.82962962963
44329.5968701736	0	5010.97400000001	-4916.62222222222	-1495.67407407408
44329.5968702778	0	5010.97400000001	-4918.59259259259	-1495.53333333334
44329.5968703935	0	5015.13000000001	-4920.16296296296	-1495.46666666667
44329.5968705208	0	5015.13000000001	-4921.33333333333	-1495.45185185185
44329.596870625	0	5017.87100000001	-4921.94814814815	-1495.56296296297
44329.5968707407	0	5017.87100000001	-4922.06666666667	-1495.84444444445
44329.5968708565	0	5018.60400000001	-4921.82222222222	-1496.24444444445
44329.5968709722	0	5018.60400000001	-4921.36296296297	-1496.62962962963
44329.596871088	0	5017.90000000001	-4920.80740740741	-1497.08888888889
44329.5968712037	0	5017.90000000001	-4920.2	-1497.65925925926
44329.5968713194	0	5016.73700000001	-4919.62222222222	-1498.26666666667
44329.5968714352	0	5016.73700000001	-4919.07407407408	-1499
44329.5968715509	0	5015.61100000001	-4918.54074074074	-1499.72592592593
44329.5968716782	0	5015.61100000001	-4917.94074074074	-1500.51851851852
44329.5968717824	0	5014.47800000001	-4917.16296296296	-1501.39259259259
44329.5968718981	0	5014.47800000001	-4916.17037037037	-1502.31851851852
44329.5968720139	0	5012.70800000001	-4915	-1503.23703703704
44329.5968721296	0	5012.70800000001	-4913.81481481482	-1504.19259259259
44329.5968722454	0	5010.35200000001	-4912.6962962963	-1505.14814814815
44329.5968723611	0	5010.35200000001	-4911.74814814815	-1506.13333333334
44329.5968724884	0	5008.28500000001	-4911.08148148148	-1507.11851851852
44329.5968725926	0	5008.28500000001	-4910.77037037037	-1508.0962962963
44329.5968727083	0	5007.30700000001	-4910.80740740741	-1509.05185185185
44329.5968728241	0	5007.30700000001	-4911.2	-1509.99259259259
44329.5968729398	0	5007.73700000001	-4911.79259259259	-1510.99259259259
44329.5968730556	0	5007.73700000001	-4912.45185185185	-1512.00740740741
44329.5968731713	0	5008.98900000001	-4913.24444444445	-1513.02222222222
44329.596873287	0	5008.98900000001	-4914.22222222222	-1514.05925925926
44329.5968734028	0	5010.75900000001	-4915.39259259259	-1515.08888888889
44329.5968735185	0	5010.75900000001	-4916.79259259259	-1516.14814814815
44329.5968736343	0	5013.32900000001	-4918.58518518519	-1517.33333333334
44329.59687375	0	5013.32900000001	-4920.70370370371	-1518.54814814815
44329.5968738657	0	5017.24000000001	-4923.12592592593	-1519.65925925926
44329.5968739815	0	5017.24000000001	-4925.80740740741	-1520.70370370371
44329.5968740972	0	5022.34400000001	-4929.04444444445	-1521.83703703704
44329.596874213	0	5022.34400000001	-4932.67407407408	-1522.95555555556
44329.5968743403	0	5029.21100000001	-4936.30370370371	-1523.85185185185
44329.5968744444	0	5029.21100000001	-4940.31851851852	-1524.82222222222
44329.5968745602	0	5036.85500000001	-4943.61481481482	-1525.46666666667
44329.5968746759	0	5036.85500000001	-4947.71851851852	-1526.16296296297
44329.5968747917	0	5044.25500000001	-4952.36296296297	-1527.04444444445
44329.5968749074	0	5044.25500000001	-4957.01481481482	-1528.33333333334
44329.5968750231	0	5053.55100000001	-4961.4	-1529.74814814815
44329.5968751389	0	5053.55100000001	-4965.2	-1531.31851851852
44329.5968752546	0	5061.73600000001	-4968.14814814815	-1532.75555555556
44329.5968753704	0	5061.73600000001	-4970.48148148148	-1534.12592592593
44329.5968754861	0	5067.01700000001	-4972.03703703704	-1535.42222222222
44329.5968756018	0	5067.01700000001	-4973.07407407408	-1536.63703703704
44329.5968757176	0	5069.61000000001	-4973.71851851852	-1537.82962962963
44329.5968758333	0	5069.61000000001	-4974.34814814815	-1538.85925925926
44329.5968759491	0	5070.88400000001	-4975.06666666667	-1539.8962962963
44329.5968760648	0	5070.88400000001	-4975.91851851852	-1541
44329.5968761806	0	5072.45400000001	-4976.94814814815	-1542.01481481482
44329.5968762963	0	5072.45400000001	-4978.2962962963	-1543.11111111111
44329.596876412	0	5074.83200000001	-4979.8962962963	-1544.22222222222
44329.5968765278	0	5074.83200000001	-4981.71111111111	-1545.35555555556
44329.5968766551	0	5078.24700000001	-4983.82222222222	-1546.51111111111
44329.5968767593	0	5078.24700000001	-4986.06666666667	-1547.76296296297
44329.596876875	0	5082.60300000001	-4988.41481481482	-1549
44329.5968769907	0	5082.60300000001	-4990.70370370371	-1550.08148148148
44329.5968771065	0	5087.24000000001	-4993.1925925926	-1551.20740740741
44329.5968772222	0	5087.24000000001	-4995.7925925926	-1552.36296296297
44329.596877338	0	5092.32900000001	-4998.57777777778	-1553.4962962963
44329.5968774537	0	5092.32900000001	-5001.71851851852	-1554.58518518519
44329.5968775694	0	5098.25500000001	-5005.43703703704	-1555.81481481482
44329.5968776852	0	5098.25500000001	-5009.13333333334	-1556.96296296297
44329.5968778009	0	5105.67000000001	-5013.02962962963	-1558.11111111111
44329.5968779167	0	5105.67000000001	-5017.21481481482	-1559.58518518519
44329.5968780324	0	5113.75100000001	-5021.34074074074	-1561.07407407408
44329.5968781482	0	5113.75100000001	-5025.22962962963	-1562.48148148148
44329.5968782639	0	5121.76600000001	-5029.22962962963	-1563.90370370371
44329.5968783796	0	5121.76600000001	-5033.08888888889	-1565.56296296297
44329.5968784954	0	5129.62500000001	-5036.64444444445	-1567.15555555556
44329.5968786111	0	5129.62500000001	-5039.60740740741	-1568.64444444445
44329.5968787269	0	5136.14400000001	-5042.53333333334	-1570.24444444445
44329.5968788426	0	5136.14400000001	-5045.34814814815	-1571.8
44329.5968789583	0	5141.88500000001	-5048.1925925926	-1573.26666666667
44329.5968790741	0	5141.88500000001	-5050.94074074074	-1574.88148148148
44329.5968791898	0	5147.47800000001	-5053.48148148148	-1576.34074074074
44329.5968793056	0	5147.47800000001	-5056.00740740741	-1577.79259259259
44329.5968794213	0	5152.54500000001	-5058.40740740741	-1579.16296296297
44329.596879537	0	5152.54500000001	-5060.77037037037	-1580.55555555556
44329.5968796528	0	5157.30800000001	-5063.17037037037	-1581.91851851852
44329.5968797685	0	5157.30800000001	-5065.4962962963	-1583.30370370371
44329.5968798843	0	5162.03400000001	-5068.04444444445	-1584.64444444445
44329.59688	0	5162.03400000001	-5070.87407407408	-1585.88888888889
44329.5968801157	0	5167.41200000001	-5074.0962962963	-1587.26666666667
44329.5968802315	0	5167.41200000001	-5077.94074074074	-1588.93333333334
44329.5968803472	0	5174.47900000001	-5081.97037037037	-1590.58518518519
44329.596880463	0	5174.47900000001	-5086.18518518519	-1592.12592592593
44329.5968805787	0	5182.72300000001	-5090.28148148148	-1593.48888888889
44329.5968806944	0	5182.72300000001	-5094.75555555556	-1595.03703703704
44329.5968808102	0	5191.29300000001	-5099.04444444445	-1596.85185185185
44329.5968809259	0	5191.29300000001	-5103.05185185185	-1598.68148148148
44329.5968810417	0	5199.58900000001	-5107.08888888889	-1600.47407407408
44329.5968811574	0	5199.58900000001	-5110.90370370371	-1602.20740740741
44329.5968812732	0	5207.44100000001	-5114.25925925926	-1603.8
44329.5968813889	0	5207.44100000001	-5117.18518518519	-1605.22222222222
44329.5968815046	0	5213.72200000001	-5119.51851851852	-1606.42222222222
44329.5968816204	0	5213.72200000001	-5121.30370370371	-1607.4
44329.5968817477	0	5217.84100000001	-5122.76296296297	-1608.38518518519
44329.5968818519	0	5217.84100000001	-5124.03703703704	-1609.20740740741
44329.5968819676	0	5220.57400000001	-5125.27407407408	-1609.94814814815
44329.5968820833	0	5220.57400000001	-5126.71851851852	-1610.65185185185
44329.5968821991	0	5223.25500000001	-5128.32592592593	-1611.2962962963
44329.5968823264	0	5223.25500000001	-5130.08148148148	-1611.84444444445
44329.5968824306	0	5226.61800000001	-5131.90370370371	-1612.33333333334
44329.5968825463	0	5226.61800000001	-5133.68888888889	-1612.6
44329.596882662	0	5230.22500000001	-5135.64444444445	-1612.93333333334
44329.5968827778	0	5230.22500000001	-5137.52592592593	-1613.28888888889
44329.5968828935	0	5234.06200000001	-5139.20740740741	-1613.85925925926
44329.5968830208	0	5234.06200000001	-5141.00740740741	-1614.44444444445
44329.596883125	0	5237.54300000001	-5142.97037037037	-1615
44329.5968832407	0	5237.54300000001	-5144.97037037037	-1615.46666666667
44329.5968833565	0	5241.50600000001	-5147.20740740741	-1615.88148148148
44329.5968834722	0	5241.50600000001	-5149.60740740741	-1616.25925925926
44329.5968835995	0	5246.14300000001	-5152.11111111111	-1616.60740740741
44329.5968837037	0	5246.14300000001	-5154.75555555556	-1616.98518518519
44329.5968838194	0	5251.29100000001	-5157.34074074074	-1617.31111111111
44329.5968839352	0	5251.29100000001	-5159.77037037037	-1617.57777777778
44329.5968840509	0	5256.30600000001	-5162.38518518519	-1618.08148148148
44329.5968841667	0	5256.30600000001	-5164.64444444445	-1618.55555555556
44329.5968842824	0	5261.18000000001	-5166.46666666667	-1619.06666666667
44329.5968843981	0	5261.18000000001	-5168.2	-1619.56296296297
44329.5968845139	0	5264.73600000001	-5169.57777777778	-1620.0962962963
44329.5968846296	0	5264.73600000001	-5170.63703703704	-1620.60740740741
44329.5968847454	0	5267.17300000001	-5171.51851851852	-1621.06666666667
44329.5968848611	0	5267.17300000001	-5172.18518518519	-1621.54814814815
44329.5968849769	0	5268.72100000001	-5172.48888888889	-1621.91851851852
44329.5968850926	0	5268.72100000001	-5172.6	-1622.28888888889
44329.5968852083	0	5269.13600000001	-5172.6	-1622.72592592593
44329.5968853241	0	5269.13600000001	-5172.61481481482	-1623.11111111111
44329.5968854398	0	5269.15100000001	-5172.82222222222	-1623.52592592593
44329.5968855556	0	5269.15100000001	-5173.28888888889	-1624
44329.5968856713	0	5269.82500000001	-5173.95555555556	-1624.54074074074
44329.596885787	0	5269.82500000001	-5174.95555555556	-1625.12592592593
44329.5968859028	0	5271.49200000001	-5176.30370370371	-1625.8
44329.5968860185	0	5271.49200000001	-5177.91851851852	-1626.47407407408
44329.5968861343	0	5274.45500000001	-5179.7925925926	-1627.11851851852
44329.59688625	0	5274.45500000001	-5181.64444444445	-1627.60740740741
44329.5968863657	0	5278.18100000001	-5184.00740740741	-1628.34814814815
44329.5968864815	0	5278.18100000001	-5186.54074074074	-1629.15555555556
44329.5968865972	0	5283.07700000001	-5189.2	-1630.17037037037
44329.596886713	0	5283.07700000001	-5191.75555555556	-1631.13333333334
44329.5968868287	0	5288.29200000001	-5194.30370370371	-1632.16296296297
44329.5968869444	0	5288.29200000001	-5196.85185185186	-1633.24444444445
44329.5968870602	0	5293.38800000001	-5199.33333333334	-1634.37037037037
44329.5968871759	0	5293.38800000001	-5201.68888888889	-1635.4
44329.5968872917	0	5298.22500000001	-5203.75555555556	-1636.36296296297
44329.5968874074	0	5298.22500000001	-5205.6962962963	-1637.24444444445
44329.5968875231	0	5302.23200000001	-5207.73333333334	-1638.24444444445
44329.5968876389	0	5302.23200000001	-5209.87407407408	-1639.28888888889
44329.5968877546	0	5306.41000000001	-5212.16296296297	-1640.3925925926
44329.5968878704	0	5306.41000000001	-5214.46666666667	-1641.51851851852
44329.5968879861	0	5311.00300000001	-5216.8888888889	-1642.71111111111
44329.5968881018	0	5311.00300000001	-5219.41481481482	-1644.05925925926
44329.5968882176	0	5315.95100000001	-5221.82962962964	-1645.44444444445
44329.5968883333	0	5315.95100000001	-5224.0962962963	-1646.95555555556
44329.5968884491	0	5320.63200000001	-5226.14074074075	-1648.27407407408
44329.5968885648	0	5320.63200000001	-5228.00000000001	-1649.52592592593
44329.5968886806	0	5324.53600000001	-5229.52592592593	-1650.70370370371
44329.5968887963	0	5324.53600000001	-5230.71111111112	-1651.87407407408
44329.596888912	0	5327.24700000001	-5231.3925925926	-1652.84444444445
44329.5968890278	0	5327.24700000001	-5231.76296296297	-1653.6962962963
44329.5968891435	0	5328.29900000001	-5232.04444444445	-1654.62962962963
44329.5968892593	0	5328.29900000001	-5232.31851851852	-1655.4962962963
44329.5968893866	0	5328.85500000001	-5232.65185185186	-1656.20740740741
44329.5968894907	0	5328.85500000001	-5233.12592592593	-1656.95555555556
44329.5968896065	0	5329.66200000001	-5233.78518518519	-1657.6962962963
44329.5968897222	0	5329.66200000001	-5234.6888888889	-1658.45925925926
44329.596889838	0	5331.22500000001	-5235.86666666667	-1659.2
44329.5968899537	0	5331.22500000001	-5237.05185185186	-1659.85185185185
44329.5968900694	0	5333.58800000001	-5238.25185185186	-1660.55555555556
44329.5968901852	0	5333.58800000001	-5239.52592592593	-1661.22222222222
44329.5968903009	0	5336.06200000001	-5240.84444444445	-1661.88148148148
44329.5968904282	0	5336.06200000001	-5241.98518518519	-1662.45185185185
44329.5968905324	0	5338.52100000001	-5242.77037037038	-1662.91111111111
44329.5968906482	0	5338.52100000001	-5243.54074074075	-1663.40740740741
44329.5968907639	0	5340.07700000001	-5243.94074074075	-1663.67407407408
44329.5968908796	0	5340.07700000001	-5244.10370370371	-1663.77777777778
44329.5968909954	0	5340.64000000001	-5244.12592592593	-1663.82222222223
44329.5968911111	0	5340.64000000001	-5244.04444444445	-1663.82222222223
44329.5968912269	0	5340.58100000001	-5243.82222222223	-1663.8
44329.5968913426	0	5340.58100000001	-5243.63703703704	-1663.71111111111
44329.5968914583	0	5340.17400000001	-5243.47407407408	-1663.56296296297
44329.5968915741	0	5340.17400000001	-5243.23703703704	-1663.36296296297
44329.5968916898	0	5339.77400000001	-5243.11111111112	-1663.14814814815
44329.5968918056	0	5339.77400000001	-5243.11111111112	-1662.8962962963
44329.5968919213	0	5339.64800000001	-5243.2962962963	-1662.51851851852
44329.596892037	0	5339.64800000001	-5243.57777777778	-1662.17037037037
44329.5968921528	0	5340.11500000001	-5244.02222222223	-1661.70370370371
44329.5968922685	0	5340.11500000001	-5244.58518518519	-1661.08888888889
44329.5968923843	0	5341.12200000001	-5245.1925925926	-1660.50370370371
44329.5968925	0	5341.12200000001	-5245.90370370371	-1659.85925925926
44329.5968926157	0	5342.44100000001	-5246.6	-1659.22962962963
44329.5968927315	0	5342.44100000001	-5247.07407407408	-1658.55555555556
44329.5968928472	0	5343.61100000001	-5247.15555555556	-1658.06666666667
44329.596892963	0	5343.61100000001	-5247.00000000001	-1657.7925925926
44329.5968930787	0	5343.53700000001	-5246.70370370371	-1657.65185185186
44329.5968931944	0	5343.53700000001	-5246.53333333334	-1657.6
44329.5968933102	0	5343.07000000001	-5246.48888888889	-1657.55555555556
44329.5968934259	0	5343.07000000001	-5246.53333333334	-1657.60740740741
44329.5968935417	0	5343.07000000001	-5246.94074074075	-1657.53333333334
44329.5968936574	0	5343.47700000001	-5247.65185185186	-1657.41481481482
44329.5968937731	0	5343.47700000001	-5248.66666666667	-1657.31111111111
44329.5968938889	0	5345.20300000001	-5249.91851851852	-1657.11111111111
44329.5968940046	0	5345.20300000001	-5251.25925925926	-1656.80740740741
44329.5968941204	0	5347.79600000001	-5252.64444444445	-1656.45185185185
44329.5968942361	0	5347.79600000001	-5253.92592592593	-1656.06666666667
44329.5968943519	0	5350.46300000001	-5255.37777777778	-1655.6962962963
44329.5968944676	0	5350.46300000001	-5257.06666666667	-1655.25185185185
44329.5968945833	0	5353.60400000001	-5258.74814814815	-1654.97777777778
44329.5968946991	0	5353.60400000001	-5260.35555555556	-1654.76296296297
44329.5968948148	0	5356.89300000001	-5261.81481481482	-1654.66666666667
44329.5968949306	0	5356.89300000001	-5263.20740740741	-1654.62962962963
44329.5968950463	0	5359.74500000001	-5264.54074074074	-1654.62222222223
44329.596895162	0	5359.74500000001	-5265.94074074074	-1654.62222222223
44329.5968952778	0	5362.47800000001	-5267.71851851852	-1654.62222222223
44329.5968953935	0	5362.47800000001	-5269.9925925926	-1654.6962962963
44329.5968955093	0	5366.53000000001	-5272.63703703704	-1654.65925925926
44329.596895625	0	5366.53000000001	-5275.57777777778	-1654.62962962963
44329.5968957407	0	5372.11500000001	-5278.90370370371	-1654.58518518519
44329.5968958565	0	5372.11500000001	-5282.45925925926	-1654.52592592593
44329.5968959722	0	5378.99600000001	-5285.80740740741	-1654.3925925926
44329.596896088	0	5378.99600000001	-5288.25185185185	-1654.34814814815
44329.5968962037	0	5384.78900000001	-5290.74074074074	-1654.28888888889
44329.5968963194	0	5384.78900000001	-5292.80740740741	-1654.3925925926
44329.5968964352	0	5389.34500000001	-5293.91111111111	-1654.6
44329.5968965509	0	5389.34500000001	-5294.23703703704	-1654.77777777778
44329.5968966667	0	5390.77500000001	-5294.14074074074	-1654.81481481482
44329.5968967824	0	5390.77500000001	-5294.01481481482	-1654.72592592593
44329.5968968981	0	5390.55300000001	-5294.0962962963	-1654.67407407408
44329.5968970139	0	5390.55300000001	-5294.40740740741	-1654.64444444445
44329.5968971296	0	5390.94600000001	-5294.93333333334	-1654.62962962963
44329.5968972454	0	5390.94600000001	-5295.8	-1654.62962962963
44329.5968973611	0	5390.94600000001	-5296.74814814815	-1654.61481481482
44329.5968974769	0	5392.33900000001	-5298.02962962963	-1654.71111111111
44329.5968975926	0	5392.33900000001	-5299.11111111111	-1654.92592592593
44329.5968977083	0	5395.65000000001	-5300.31111111111	-1655.27407407408
44329.5968978241	0	5395.65000000001	-5301.6962962963	-1655.88148148148
44329.5968979398	0	5398.23500000001	-5302.90370370371	-1656.51111111111
44329.5968980556	0	5398.23500000001	-5304.4962962963	-1657.51111111111
44329.5968981713	0	5401.03500000001	-5305.98518518519	-1658.37777777778
44329.596898287	0	5401.03500000001	-5307.45185185185	-1659.31111111111
44329.5968984028	0	5403.99100000001	-5308.97777777778	-1660.2962962963
44329.5968985185	0	5403.99100000001	-5310.65925925926	-1661.41481481482
44329.5968986343	0	5407.19800000001	-5312.59259259259	-1662.56296296297
44329.59689875	0	5407.19800000001	-5314.81481481482	-1663.77777777778
44329.5968988657	0	5411.35400000001	-5317.13333333333	-1664.95555555556
44329.5968989815	0	5411.35400000001	-5319.62222222222	-1665.99259259259
44329.5968990972	0	5416.16100000001	-5322.26666666667	-1667.11111111111
44329.596899213	0	5416.16100000001	-5324.91851851852	-1668.25925925926
44329.5968993287	0	5421.45700000001	-5327.65925925926	-1669.46666666667
44329.5968994444	0	5421.45700000001	-5330.45925925926	-1670.82962962963
44329.5968995602	0	5426.99800000001	-5333.52592592593	-1672.32592592593
44329.5968996759	0	5426.99800000001	-5336.75555555556	-1673.86666666667
44329.5968997917	0	5433.29400000001	-5340.14074074074	-1675.50370370371
44329.5968999074	0	5433.29400000001	-5343.51851851852	-1677.20740740741
44329.5969000231	0	5440.05700000001	-5346.85925925926	-1678.82222222222
44329.5969001389	0	5440.05700000001	-5350.05185185185	-1680.48888888889
44329.5969002546	0	5446.59000000001	-5353.14814814815	-1682.17037037037
44329.5969003704	0	5446.59000000001	-5355.80740740741	-1683.7925925926
44329.5969004861	0	5452.34600000001	-5358.4962962963	-1685.44444444445
44329.5969006018	0	5452.34600000001	-5361.06666666667	-1687.17037037037
44329.5969007176	0	5457.60500000001	-5363.37777777778	-1688.86666666667
44329.5969008333	0	5457.60500000001	-5365.36296296296	-1690.47407407408
44329.5969009491	0	5461.90100000001	-5367.14814814815	-1692.06666666667
44329.5969010648	0	5461.90100000001	-5368.6962962963	-1693.6962962963
44329.5969011806	0	5465.23400000001	-5369.90370370371	-1695.22962962963
44329.5969012963	0	5465.23400000001	-5370.62962962963	-1696.5925925926
44329.596901412	0	5467.16700000001	-5371.05925925926	-1698.00740740741
44329.5969015278	0	5467.16700000001	-5371.16296296297	-1699.23703703704
44329.5969016435	0	5467.70000000001	-5371.16296296297	-1700.4
44329.5969017593	0	5467.70000000001	-5370.96296296297	-1701.48148148148
44329.596901875	0	5467.50000000001	-5370.68148148148	-1702.46666666667
44329.5969019907	0	5467.50000000001	-5370.47407407408	-1703.42222222222
44329.5969021065	0	5467.01100000001	-5370.45925925926	-1704.31851851852
44329.5969022222	0	5467.01100000001	-5370.70370370371	-1705.2
44329.596902338	0	5467.24100000001	-5371.25185185185	-1706.06666666667
44329.5969024537	0	5467.24100000001	-5372.03703703704	-1706.88888888889
44329.5969025694	0	5468.57400000001	-5372.96296296297	-1707.88888888889
44329.5969026852	0	5468.57400000001	-5373.81481481482	-1709.01481481482
44329.5969028009	0	5470.35200000001	-5374.38518518519	-1710.10370370371
44329.5969029167	0	5470.35200000001	-5374.74074074074	-1711.28888888889
44329.5969030324	0	5471.27800000001	-5374.78518518519	-1712.55555555556
44329.5969031482	0	5471.27800000001	-5374.65185185186	-1713.68148148148
44329.5969032639	0	5471.18900000001	-5374.25925925926	-1714.6962962963
44329.5969033796	0	5471.18900000001	-5373.71111111112	-1715.65185185185
44329.5969034954	0	5470.24800000001	-5373.11851851852	-1716.48888888889
44329.5969036111	0	5470.24800000001	-5372.58518518519	-1717.26666666667
44329.5969037269	0	5469.12200000001	-5372.11111111112	-1718.23703703704
44329.5969038426	0	5469.12200000001	-5371.88148148149	-1719.14074074074
44329.5969039583	0	5468.41800000001	-5371.82222222223	-1720.03703703704
44329.5969040741	0	5468.41800000001	-5371.97777777778	-1720.87407407408
44329.5969041898	0	5468.51400000001	-5372.15555555556	-1721.65185185185
44329.5969043056	0	5468.51400000001	-5372.6962962963	-1722.60740740741
44329.5969044213	0	5469.23300000001	-5373.2962962963	-1723.53333333334
44329.596904537	0	5469.23300000001	-5374.06666666667	-1724.51851851852
44329.5969046528	0	5470.60300000001	-5375.0962962963	-1725.4962962963
44329.5969047685	0	5470.60300000001	-5376.21481481482	-1726.37777777778
44329.5969048843	0	5472.75100000001	-5377.52592592593	-1727.22222222222
44329.596905	0	5472.75100000001	-5379.2	-1728.25185185185
44329.5969051157	0	5475.73600000001	-5381.03703703704	-1729.20740740741
44329.5969052315	0	5475.73600000001	-5383.08148148148	-1730.18518518519
44329.5969053472	0	5479.61700000001	-5385.56296296297	-1731.17777777778
44329.596905463	0	5479.61700000001	-5387.93333333334	-1731.95555555556
44329.5969055787	0	5484.46900000001	-5390.6962962963	-1732.82222222222
44329.5969056944	0	5484.46900000001	-5393.8962962963	-1733.86666666667
44329.5969058102	0	5490.43200000001	-5397.28888888889	-1734.93333333334
44329.5969059259	0	5490.43200000001	-5400.75555555556	-1736.01481481482
44329.5969060417	0	5497.29100000001	-5404.57037037037	-1737.17037037037
44329.5969061574	0	5497.29100000001	-5408.22222222222	-1738.32592592593
44329.5969062731	0	5504.75800000001	-5411.40740740741	-1739.48148148148
44329.5969063889	0	5504.75800000001	-5413.92592592593	-1740.65185185185
44329.5969065046	0	5510.46200000001	-5415.87407407408	-1741.77777777778
44329.5969066204	0	5510.46200000001	-5417.26666666667	-1742.82222222222
44329.5969067361	0	5513.80300000001	-5418.31111111111	-1743.74074074074
44329.5969068519	0	5513.80300000001	-5419.14074074074	-1744.68148148148
44329.5969069676	0	5515.67700000001	-5419.87407407408	-1745.68888888889
44329.5969070833	0	5515.67700000001	-5420.51851851852	-1746.61481481482
44329.5969071991	0	5517.05500000001	-5421.14074074074	-1747.42222222222
44329.5969073148	0	5517.05500000001	-5421.80740740741	-1748.14814814815
44329.5969074306	0	5518.34400000001	-5422.43703703704	-1748.68888888889
44329.5969075463	0	5518.34400000001	-5423.17037037037	-1749.21481481482
44329.596907662	0	5519.70700000001	-5424.05925925926	-1749.73333333334
44329.5969077778	0	5519.70700000001	-5424.87407407408	-1750.13333333334
44329.5969078935	0	5521.41100000001	-5425.83703703704	-1750.55555555556
44329.5969080093	0	5521.41100000001	-5426.70370370371	-1750.88888888889
44329.596908125	0	5523.24100000001	-5427.57037037037	-1751.34074074074
44329.5969082407	0	5523.24100000001	-5428.30370370371	-1751.84444444445
44329.5969083565	0	5524.84100000001	-5428.76296296296	-1752.22222222222
44329.5969084722	0	5524.84100000001	-5428.97777777778	-1752.48888888889
44329.596908588	0	5525.51500000001	-5428.98518518519	-1752.57777777778
44329.5969087037	0	5525.51500000001	-5428.97777777778	-1752.57037037037
44329.5969088194	0	5525.51500000001	-5429.05185185185	-1752.48888888889
44329.5969089352	0	5525.58900000001	-5429.24444444445	-1752.38518518519
44329.5969090509	0	5525.58900000001	-5429.65925925926	-1752.2962962963
44329.5969091667	0	5526.19600000001	-5430.37777777778	-1752.27407407408
44329.5969092824	0	5526.19600000001	-5431.31851851852	-1752.27407407408
44329.5969093981	0	5527.85500000001	-5432.45925925926	-1752.27407407408
44329.5969095139	0	5527.85500000001	-5433.64444444445	-1752.27407407408
44329.5969096296	0	5530.18100000001	-5435.12592592593	-1752.25185185185
44329.5969097454	0	5530.18100000001	-5436.77777777778	-1752.22222222222
44329.5969098611	0	5533.31400000001	-5438.65925925926	-1752.22962962963
44329.5969099769	0	5533.31400000001	-5440.61481481482	-1752.26666666667
44329.5969100926	0	5537.15100000001	-5442.88888888889	-1752.17777777778
44329.5969102083	0	5537.15100000001	-5445.67407407407	-1752.02222222222
44329.5969103241	0	5542.21000000001	-5448.82962962963	-1751.94814814815
44329.5969104398	0	5542.21000000001	-5452.0962962963	-1751.85925925926
44329.5969105556	0	5548.63200000001	-5455.63703703704	-1751.62222222222
44329.5969106713	0	5548.63200000001	-5459.06666666667	-1751.42222222222
44329.596910787	0	5555.60200000001	-5462.19259259259	-1751.25925925926
44329.5969109028	0	5555.60200000001	-5465.35555555556	-1751.11111111111
44329.5969110185	0	5561.89100000001	-5468.22222222222	-1751.04444444445
44329.5969111343	0	5561.89100000001	-5470.93333333333	-1751.11851851852
44329.59691125	0	5567.46900000001	-5473.25925925926	-1751.33333333334
44329.5969113657	0	5567.46900000001	-5475.43703703704	-1751.37037037037
[truncated: 10,002 more rows]
