# Supplementary material for: Near-infrared manipulation of multiple neuronal populations via trichromatic upconversion
Source: Nat Commun. 2021 Sep 27;12:5662. doi: 10.1038/s41467-021-25993-7 (PMC8476604; doi:10.1038/s41467-021-25993-7)
Supplement: Supplementary file 7 — Source Data [file 41467_2021_25993_MOESM7_ESM.zip › Source Data/SI 31/1532/5_2.csv]

DateTime	xPosComp	yPosComp	xPos	yPos
44329.5942121065	0	205.816	-197.007407407407	2420.4
44329.5942122222	0	205.816	-197.881481481481	2420.42962962963
44329.594212338	0	207.386	-198.911111111111	2420.44444444444
44329.5942124537	0	207.386	-199.77037037037	2420.51111111111
44329.5942125694	0	209.275	-200.755555555555	2420.59259259259
44329.5942126852	0	209.275	-201.837037037037	2420.69629629629
44329.5942128009	0	211.342	-202.733333333333	2420.79259259259
44329.5942129167	0	211.342	-203.792592592592	2420.83703703703
44329.5942130324	0	213.298	-204.555555555555	2420.89629629629
44329.5942131482	0	213.298	-205.377777777778	2420.93333333333
44329.5942132639	0	214.883	-206.059259259259	2420.93333333333
44329.5942133796	0	214.883	-206.881481481481	2420.88148148148
44329.5942134954	0	216.387	-207.207407407407	2420.85925925925
44329.5942136111	0	216.387	-207.451851851852	2420.85925925925
44329.5942137269	0	216.957	-207.725925925926	2420.82222222222
44329.5942138426	0	216.957	-208.044444444444	2420.74074074074
44329.5942139583	0	217.55	-208.333333333333	2420.68888888888
44329.5942140741	0	217.55	-208.54074074074	2420.56296296296
44329.5942142014	0	218.046	-208.592592592592	2420.45185185185
44329.5942143056	0	218.046	-208.614814814815	2420.33333333333
44329.5942144213	0	218.12	-208.614814814815	2420.27407407407
44329.594214537	0	218.12	-208.614814814815	2420.27407407407
44329.5942146528	0	218.12	-208.562962962963	2420.26666666666
44329.5942147685	0	218.068	-208.548148148148	2420.27407407407
44329.5942148843	0	218.068	-208.511111111111	2420.28888888888
44329.594215	0	218.016	-208.488888888889	2420.28888888888
44329.5942151157	0	218.016	-208.444444444444	2420.26666666666
44329.5942152315	0	217.949	-208.348148148148	2420.25185185185
44329.5942153472	0	217.949	-208.288888888889	2420.24444444444
44329.594215463	0	217.793	-208.296296296296	2420.26666666666
44329.5942155787	0	217.793	-208.37037037037	2420.34814814814
44329.5942156944	0	217.874	-208.607407407407	2420.34814814814
44329.5942158218	0	217.874	-209.059259259259	2420.23703703703
44329.5942159375	0	218.563	-209.666666666666	2420.03703703703
44329.5942160532	0	218.563	-210.481481481481	2419.77777777777
44329.594216169	0	219.985	-211.274074074074	2419.44444444444
44329.5942162847	0	219.985	-212.229629629629	2418.97037037037
44329.5942163889	0	221.733	-213.214814814815	2418.55555555555
44329.5942165046	0	221.733	-214.125925925926	2418.07407407407
44329.5942166204	0	223.629	-215.103703703703	2417.55555555555
44329.5942167361	0	223.629	-216.074074074074	2417.05185185185
44329.5942168519	0	225.577	-216.977777777777	2416.54074074074
44329.5942169676	0	225.577	-217.785185185185	2416.07407407407
44329.5942170833	0	227.288	-218.577777777777	2415.55555555555
44329.5942171991	0	227.288	-219.333333333333	2414.98518518518
44329.5942173148	0	228.836	-219.881481481481	2414.44444444444
44329.5942174306	0	228.836	-220.355555555555	2413.87407407407
44329.5942175463	0	229.858	-220.696296296296	2413.34074074074
44329.5942176736	0	229.858	-220.985185185185	2412.86666666666
44329.5942177778	0	230.488	-221.177777777777	2412.51111111111
44329.5942178935	0	230.488	-221.259259259259	2412.31851851851
44329.5942180093	0	230.762	-221.281481481481	2412.25925925926
44329.594218125	0	230.762	-221.288888888889	2412.25925925926
44329.5942182407	0	230.792	-221.311111111111	2412.25185185185
44329.5942183565	0	230.792	-221.311111111111	2412.25185185185
44329.5942184722	0	230.814	-221.303703703703	2412.25925925926
44329.594218588	0	230.814	-221.288888888889	2412.28148148148
44329.5942187037	0	230.792	-221.274074074074	2412.31111111111
44329.594218831	0	230.792	-221.237037037037	2412.35555555555
44329.5942189352	0	230.74	-221.2	2412.39259259259
44329.5942190625	0	230.74	-221.14074074074	2412.42962962963
44329.5942191782	0	230.644	-221.096296296296	2412.46666666666
44329.5942192824	0	230.644	-221.081481481481	2412.47407407407
44329.5942193981	0	230.585	-221.081481481481	2412.48148148148
44329.5942195139	0	230.585	-221.081481481481	2412.48888888888
44329.5942196296	0	230.585	-221.096296296296	2412.49629629629
44329.5942197454	0	230.6	-221.096296296296	2412.5037037037
44329.5942198611	0	230.6	-221.103703703703	2412.51111111111
44329.5942199769	0	230.607	-221.096296296296	2412.51111111111
44329.5942200926	0	230.607	-221.044444444444	2412.5037037037
44329.5942202083	0	230.548	-220.962962962963	2412.48148148148
44329.5942203241	0	230.548	-220.955555555555	2412.48148148148
44329.5942204398	0	230.459	-220.948148148148	2412.5037037037
44329.5942205556	0	230.459	-220.933333333333	2412.51851851851
44329.5942206713	0	230.437	-220.94074074074	2412.51851851851
44329.594220787	0	230.437	-220.948148148148	2412.51111111111
44329.5942209028	0	230.452	-220.948148148148	2412.51111111111
44329.5942210185	0	230.452	-220.948148148148	2412.51851851851
44329.5942211343	0	230.452	-220.925925925926	2412.54074074074
44329.59422125	0	230.43	-220.918518518518	2412.57037037037
44329.5942213657	0	230.43	-220.903703703703	2412.59259259259
44329.5942214931	0	230.408	-220.888888888889	2412.62962962963
44329.5942216088	0	230.408	-220.874074074074	2412.64444444444
44329.5942217245	0	230.378	-220.829629629629	2412.68148148148
44329.5942218287	0	230.378	-220.777777777777	2412.71111111111
44329.5942219444	0	230.282	-220.733333333333	2412.72592592592
44329.5942220602	0	230.282	-220.725925925926	2412.63703703703
44329.5942221759	0	230.23	-220.592592592592	2412.65925925925
44329.5942222917	0	230.23	-220.362962962963	2412.75555555555
44329.5942224074	0	229.867	-220.133333333333	2412.88888888888
44329.5942225231	0	229.867	-219.814814814814	2413.1037037037
44329.5942226389	0	229.319	-219.525925925925	2413.37037037037
44329.5942227546	0	229.319	-219.222222222222	2413.65925925925
44329.5942228704	0	228.726	-218.837037037037	2414.03703703703
44329.5942229861	0	228.726	-218.548148148148	2414.4
44329.5942231018	0	228.052	-218.355555555555	2414.75555555555
44329.5942232176	0	228.052	-218.274074074074	2415.07407407407
44329.5942233333	0	227.778	-218.251851851851	2415.34074074074
44329.5942234491	0	227.778	-218.251851851851	2415.52592592592
44329.5942235648	0	227.756	-218.251851851851	2415.65925925925
44329.5942236806	0	227.756	-218.081481481481	2415.85925925925
44329.5942237963	0	227.586	-217.829629629629	2416.13333333333
44329.594223912	0	227.586	-217.548148148148	2416.4
44329.5942240278	0	227.053	-217.311111111111	2416.64444444444
44329.5942241435	0	227.053	-216.992592592592	2416.94814814814
44329.5942242593	0	226.497	-216.666666666666	2417.19259259259
44329.594224375	0	226.497	-216.311111111111	2417.49629629629
44329.5942245023	0	225.816	-215.948148148148	2417.75555555555
44329.5942246181	0	225.816	-215.503703703703	2418.01481481481
44329.5942247222	0	225.009	-215.133333333333	2418.2074074074
44329.594224838	0	225.009	-214.8	2418.46666666666
44329.5942249537	0	224.305	-214.422222222222	2418.7037037037
44329.5942250694	0	224.305	-214.133333333333	2418.9037037037
44329.5942251852	0	223.638	-213.844444444444	2419.12592592592
44329.5942253009	0	223.638	-213.585185185185	2419.39259259259
44329.5942254167	0	223.09	-213.429629629629	2419.61481481481
44329.5942255324	0	223.09	-213.34074074074	2419.8
44329.5942256482	0	222.846	-213.303703703703	2419.9037037037
44329.5942257755	0	222.846	-213.281481481481	2420.01481481481
44329.5942258912	0	222.787	-213.251851851851	2420.08148148148
44329.5942260069	0	222.787	-213.162962962962	2420.19259259259
44329.5942261111	0	222.668	-213.066666666666	2420.31111111111
44329.5942262269	0	222.668	-213.029629629629	2420.44444444444
44329.5942263426	0	222.535	-212.992592592592	2420.57777777777
44329.5942264583	0	222.535	-212.903703703703	2420.71851851851
44329.5942265741	0	222.409	-212.829629629629	2420.85925925925
44329.5942266898	0	222.409	-212.748148148148	2420.97037037037
44329.5942268056	0	222.253	-212.711111111111	2421.0074074074
44329.5942269213	0	222.253	-212.688888888888	2421.0074074074
44329.594227037	0	222.194	-212.666666666666	2421.0074074074
44329.5942271528	0	222.194	-212.666666666666	2421.0074074074
44329.5942272685	0	222.172	-212.666666666666	2421.0074074074
44329.5942273843	0	222.172	-212.607407407407	2421.0074074074
44329.5942275	0	222.113	-212.518518518518	2421.02962962963
44329.5942276157	0	222.113	-212.325925925925	2421.08888888888
44329.5942277315	0	221.832	-212.014814814814	2421.14814814814
44329.5942278472	0	221.832	-211.407407407407	2421.31111111111
44329.5942279745	0	220.913	-210.755555555555	2421.51851851851
44329.5942280903	0	220.913	-209.637037037037	2421.94814814814
44329.594228206	0	219.143	-208.585185185185	2422.4074074074
44329.5942283102	0	219.143	-207.385185185185	2423.06666666666
44329.5942284259	0	216.891	-206.118518518518	2423.78518518518
44329.5942285417	0	216.891	-204.711111111111	2424.76296296296
44329.5942286574	0	214.217	-203.244444444444	2425.86666666666
44329.5942287731	0	214.217	-202.022222222222	2426.89629629629
44329.5942288889	0	211.528	-200.859259259259	2428.08888888888
44329.5942290046	0	211.528	-199.755555555555	2429.31111111111
44329.5942291204	0	209.261	-198.725925925925	2430.57777777777
44329.5942292477	0	209.261	-197.637037037037	2431.88888888889
44329.5942293519	0	207.142	-196.481481481481	2433.26666666666
44329.5942294676	0	207.142	-194.962962962962	2434.94814814814
44329.5942295833	0	204.468	-193.318518518518	2436.63703703703
44329.5942297106	0	204.468	-191.666666666666	2438.51851851851
44329.5942298264	0	201.172	-189.822222222222	2440.68148148148
44329.5942299421	0	201.172	-188.074074074074	2443.08888888888
44329.5942300579	0	197.579	-186.607407407407	2445.55555555555
44329.5942301736	0	197.579	-185.503703703703	2447.97777777777
44329.5942302894	0	195.009	-184.585185185185	2450.37777777777
44329.5942304051	0	195.009	-184.088888888888	2452.51111111111
44329.5942305208	0	193.594	-183.829629629629	2454.46666666666
44329.5942306366	0	193.594	-183.622222222222	2456.34814814814
44329.5942307523	0	193.127	-183.555555555555	2458.21481481481
44329.5942308681	0	193.127	-183.466666666666	2459.86666666666
44329.5942309838	0	192.971	-183.407407407407	2461.42962962963
44329.5942310995	0	192.971	-183.362962962962	2462.93333333333
44329.5942312153	0	192.867	-183.422222222222	2464.3037037037
44329.594231331	0	192.867	-183.577777777777	2465.55555555555
44329.5942314468	0	193.082	-183.844444444444	2466.57777777777
44329.5942315625	0	193.082	-184.214814814814	2467.51111111111
44329.5942316782	0	193.719	-184.6	2468.2074074074
44329.594231794	0	193.719	-184.962962962962	2468.78518518518
44329.5942319097	0	194.467	-185.266666666666	2469.27407407407
44329.5942320255	0	194.467	-185.555555555555	2469.63703703703
44329.5942321412	0	195.06	-185.866666666666	2469.96296296296
44329.5942322569	0	195.06	-186.155555555555	2470.21481481481
44329.5942323611	0	195.66	-186.496296296296	2470.44444444444
44329.5942324769	0	195.66	-186.844444444444	2470.65925925926
44329.5942325926	0	196.349	-187.229629629629	2470.9037037037
44329.5942327199	0	196.349	-187.681481481481	2471.14814814814
44329.5942328356	0	197.186	-188.111111111111	2471.37037037037
44329.5942329514	0	197.186	-188.599999999999	2471.62962962963
44329.5942330671	0	198.105	-189.199999999999	2471.91111111111
44329.5942331829	0	198.105	-189.659259259259	2472.08148148148
44329.5942332986	0	199.164	-190.207407407407	2472.3037037037
44329.5942334144	0	199.164	-190.859259259259	2472.58518518518
44329.5942335301	0	200.364	-191.599999999999	2472.93333333333
44329.5942336458	0	200.364	-192.407407407407	2473.34814814814
44329.5942337616	0	201.912	-193.296296296296	2473.77777777777
44329.5942338773	0	201.912	-194.311111111111	2474.24444444444
44329.5942339931	0	203.816	-195.325925925925	2474.69629629629
44329.5942341088	0	203.816	-196.525925925925	2475.23703703703
44329.5942342245	0	206.031	-197.718518518518	2475.87407407407
44329.5942343403	0	206.031	-198.755555555555	2476.51851851851
44329.594234456	0	208.261	-199.74074074074	2477.07407407407
44329.5942345718	0	208.261	-200.829629629629	2477.74074074074
44329.5942346875	0	210.335	-202.096296296296	2478.48888888888
44329.5942348032	0	210.335	-203.362962962962	2479.2
44329.594234919	0	212.868	-204.614814814814	2479.84444444444
44329.5942350347	0	212.868	-205.933333333333	2480.49629629629
44329.5942351505	0	215.438	-207.029629629629	2481.12592592592
44329.5942352662	0	215.438	-208.111111111111	2481.68148148148
44329.5942353819	0	217.616	-209.17037037037	2482.31851851851
44329.5942354977	0	217.616	-210.133333333333	2482.97037037037
44329.5942356134	0	219.638	-210.962962962962	2483.68148148148
44329.5942357292	0	219.638	-211.777777777777	2484.49629629629
44329.5942358449	0	221.282	-212.548148148148	2485.46666666666
44329.5942359606	0	221.282	-213.229629629629	2486.56296296296
44329.5942360764	0	222.734	-213.629629629629	2487.69629629629
44329.5942361921	0	222.734	-213.674074074074	2489
44329.5942363079	0	223.178	-213.459259259259	2490.1037037037
44329.5942364236	0	223.178	-212.822222222222	2491.16296296296
44329.5942365393	0	222.326	-212.125925925925	2492.2
44329.5942366551	0	222.326	-211.348148148148	2493.26666666666
44329.5942367708	0	220.852	-210.599999999999	2494.38518518518
44329.5942368866	0	220.852	-209.881481481481	2495.55555555555
44329.5942370023	0	219.385	-209.422222222222	2496.68148148148
44329.5942371181	0	219.385	-209.251851851851	2497.82222222222
44329.5942372222	0	218.755	-209.348148148148	2498.81481481481
44329.594237338	0	218.755	-209.807407407407	2499.64444444444
44329.5942374537	0	219.311	-210.274074074074	2500.2
44329.5942375694	0	219.311	-210.799999999999	2500.63703703703
44329.5942376852	0	220.304	-211.259259259259	2500.95555555555
44329.5942378009	0	220.304	-211.637037037036	2501.22962962963
44329.5942379167	0	221.141	-212.066666666666	2501.53333333333
44329.5942380324	0	221.141	-212.496296296296	2501.94814814814
44329.5942381482	0	222	-212.933333333333	2502.34074074074
44329.5942382639	0	222	-213.481481481481	2502.7037037037
44329.5942383796	0	222.985	-214.133333333333	2503.05925925926
44329.5942385069	0	222.985	-214.874074074074	2503.37777777777
44329.5942386227	0	224.378	-215.851851851851	2503.77037037037
44329.5942387384	0	224.378	-216.903703703703	2504.11851851852
44329.5942388542	0	226.408	-218.2	2504.46666666666
44329.5942389699	0	226.408	-219.703703703703	2504.83703703703
44329.5942390741	0	229.208	-221.488888888888	2505.2
44329.5942391898	0	229.208	-223.34074074074	2505.43703703703
44329.5942393056	0	232.845	-225.281481481481	2505.75555555555
44329.5942394213	0	232.845	-227.592592592592	2506.08888888889
44329.594239537	0	237.097	-229.451851851851	2506.22962962963
44329.5942396528	0	237.097	-231.992592592592	2506.45185185185
44329.5942397685	0	241.497	-234.259259259259	2506.69629629629
44329.5942398843	0	241.497	-236.733333333333	2507.02222222222
44329.59424	0	246.238	-239.266666666666	2507.28888888889
44329.5942401157	0	246.238	-242.014814814814	2507.51111111111
44329.5942402315	0	251.519	-244.37037037037	2507.68148148148
44329.5942403588	0	251.519	-247.096296296296	2507.76296296296
44329.5942404745	0	256.6	-249.081481481481	2507.74814814815
44329.5942405787	0	256.6	-250.992592592592	2507.73333333333
44329.5942406944	0	260.496	-252.518518518518	2507.65925925926
44329.5942408102	0	260.496	-253.607407407407	2507.63703703703
44329.5942409259	0	263.111	-254.237037037037	2507.65185185185
44329.5942410417	0	263.111	-254.888888888888	2507.67407407407
44329.5942411574	0	264.392	-255.451851851851	2507.7037037037
44329.5942412731	0	264.392	-256.14074074074	2507.69629629629
44329.5942413889	0	265.644	-256.911111111111	2507.67407407407
44329.5942415046	0	265.644	-257.777777777777	2507.62962962963
44329.5942416204	0	267.281	-258.511111111111	2507.51851851852
44329.5942417361	0	267.281	-259.422222222222	2507.32592592592
44329.5942418519	0	268.925	-260.422222222222	2507.1037037037
44329.5942419676	0	268.925	-261.266666666666	2506.82962962963
44329.5942420833	0	270.769	-262.207407407407	2506.45925925926
44329.5942421991	0	270.769	-263.629629629629	2505.92592592592
44329.5942423148	0	273.132	-265.044444444444	2505.45925925926
44329.5942424306	0	273.132	-266.57037037037	2505.02222222222
44329.5942425463	0	276.073	-268.488888888888	2504.48888888889
44329.594242662	0	276.073	-270.585185185185	2503.69629629629
44329.5942427778	0	280.088	-272.237037037037	2503.02962962963
44329.5942428935	0	280.088	-274.051851851851	2502.22962962963
44329.5942430093	0	283.555	-275.881481481481	2501.24444444444
44329.594243125	0	283.555	-277.651851851851	2500.05185185185
44329.5942432407	0	287.155	-279.007407407407	2498.94074074074
44329.5942433565	0	287.155	-280.296296296296	2497.56296296296
44329.5942434722	0	289.799	-281.281481481481	2496.23703703703
44329.594243588	0	289.799	-282.259259259259	2494.73333333333
44329.5942437037	0	291.762	-283.14074074074	2493.25185185185
44329.5942438194	0	291.762	-284.207407407407	2491.55555555555
44329.5942439352	0	293.71	-285.059259259259	2490.15555555555
44329.5942440509	0	293.71	-286.044444444444	2488.62222222222
44329.5942441782	0	295.547	-287.222222222222	2487.06666666666
44329.594244294	0	295.547	-288.651851851851	2485.42962962963
44329.5942444097	0	298.154	-290.437037037037	2483.72592592592
44329.5942445139	0	298.154	-292.288888888888	2482.06666666666
44329.5942446296	0	301.791	-294.444444444444	2480.37777777778
44329.5942447454	0	301.791	-296.866666666666	2478.5037037037
44329.5942448611	0	306.369	-298.881481481481	2476.85185185185
44329.5942449769	0	306.369	-301.496296296296	2474.88888888889
44329.5942450926	0	310.999	-303.785185185185	2473.26666666666
44329.5942452083	0	310.999	-307.118518518518	2471.13333333333
44329.5942453241	0	316.621	-310.096296296296	2469.27407407407
44329.5942454398	0	316.621	-314.207407407407	2466.80740740741
44329.5942455556	0	323.71	-317.659259259259	2464.77777777778
44329.5942456713	0	323.71	-321.592592592592	2462.55555555555
44329.594245787	0	331.095	-326.022222222222	2460.13333333333
44329.5942459028	0	331.095	-329.822222222222	2457.92592592592
44329.5942460185	0	339.325	-333.266666666666	2455.87407407407
44329.5942461343	0	339.325	-335.629629629629	2453.97037037037
44329.59424625	0	345.132	-336.888888888888	2452.27407407407
44329.5942463657	0	345.132	-337.466666666666	2450.54074074074
44329.5942464815	0	346.969	-337.481481481481	2449.02222222222
44329.5942465972	0	346.969	-337.251851851851	2447.54074074074
44329.594246713	0	346.754	-337.014814814814	2446.34814814815
44329.5942468287	0	346.754	-336.903703703703	2445.11851851852
44329.5942469444	0	346.406	-336.874074074074	2443.74074074074
44329.5942470602	0	346.406	-336.977777777777	2442.43703703703
44329.5942471759	0	346.48	-337.451851851851	2441.16296296296
44329.5942472917	0	346.48	-338.74074074074	2439.25925925926
44329.5942474074	0	348.243	-339.703703703703	2438.17777777778
44329.5942475232	0	348.243	-341.503703703703	2436.48148148148
44329.5942476389	0	351.006	-343.259259259259	2434.94074074074
44329.5942477546	0	351.006	-345.614814814814	2433.22222222222
44329.5942478819	0	355.117	-347.703703703703	2431.79259259259
44329.5942479977	0	355.117	-350.214814814814	2430.3037037037
44329.5942481019	0	359.717	-353.237037037037	2428.75555555555
44329.5942482176	0	359.717	-356.451851851851	2427.16296296296
44329.5942483333	0	365.954	-360.162962962962	2425.4
44329.5942484491	0	365.954	-364.051851851851	2423.62962962963
44329.5942485764	0	373.554	-368.022222222222	2421.95555555555
44329.5942486806	0	373.554	-372.111111111111	2420.3037037037
44329.5942488079	0	381.613	-376.385185185185	2418.63703703703
44329.594248912	0	381.613	-380.577777777777	2416.96296296296
44329.5942490278	0	390.08	-384.548148148148	2415.18518518518
44329.5942491435	0	390.08	-387.614814814814	2413.61481481481
44329.5942492593	0	397.117	-389.822222222222	2412.12592592592
44329.594249375	0	397.117	-391.185185185185	2410.94074074074
44329.5942494907	0	400.687	-391.696296296296	2410.05925925926
44329.5942496181	0	400.687	-391.903703703703	2409.23703703703
44329.5942497338	0	401.406	-391.911111111111	2408.36296296296
44329.5942498495	0	401.406	-392.059259259259	2407.36296296296
44329.5942499653	0	401.562	-392.444444444444	2406.4
44329.594250081	0	401.562	-393.066666666666	2405.41481481481
44329.5942501968	0	402.569	-393.888888888888	2404.54814814814
44329.5942503125	0	402.569	-394.822222222222	2403.84444444444
44329.5942504282	0	404.325	-395.814814814814	2403.25185185185
44329.594250544	0	404.325	-396.837037037037	2402.75555555555
44329.5942506482	0	406.34	-397.992592592592	2402.31111111111
44329.5942507639	0	406.34	-399.422222222222	2401.84444444444
44329.5942508796	0	408.925	-400.555555555555	2401.47407407407
44329.5942509954	0	408.925	-401.94074074074	2401.06666666666
44329.5942511111	0	411.444	-403.237037037037	2400.73333333333
44329.5942512269	0	411.444	-404.688888888888	2400.34814814814
44329.5942513426	0	414.192	-406.022222222222	2400.18518518518
44329.5942514583	0	414.192	-407.674074074074	2400.0074074074
44329.5942515741	0	417.177	-409.629629629629	2399.75555555555
44329.5942516898	0	417.177	-411.614814814814	2399.57777777777
44329.5942518056	0	421.118	-413.822222222222	2399.31851851851
44329.5942519329	0	421.118	-416.503703703703	2399.17037037037
44329.5942520486	0	426.007	-418.777777777777	2399.03703703703
44329.5942521644	0	426.007	-421.57037037037	2398.92592592592
44329.5942522685	0	431.074	-424.607407407407	2398.89629629629
44329.5942523843	0	431.074	-427.755555555555	2398.86666666666
44329.5942525	0	437.259	-430.94074074074	2398.83703703703
44329.5942526157	0	437.259	-433.792592592592	2398.67407407407
44329.5942527315	0	443.296	-436.311111111111	2398.43703703703
44329.5942528472	0	443.296	-438.251851851851	2398.12592592592
44329.594252963	0	447.755	-440.237037037036	2397.87407407407
44329.5942530787	0	447.755	-442.118518518518	2397.57777777777
44329.5942531944	0	451.622	-443.859259259259	2397.22222222222
44329.5942533102	0	451.622	-445.74074074074	2396.9037037037
44329.5942534259	0	455.244	-447.237037037037	2396.64444444444
44329.5942535417	0	455.244	-448.918518518518	2396.42222222222
44329.5942536574	0	458.422	-450.637037037037	2396.09629629629
44329.5942537731	0	458.422	-452.214814814814	2395.79259259259
44329.5942538889	0	461.718	-453.688888888888	2395.38518518518
44329.5942540046	0	461.718	-455.288888888888	2394.89629629629
44329.5942541204	0	464.792	-456.688888888888	2394.48148148148
44329.5942542477	0	464.792	-458.496296296296	2393.79259259259
44329.5942543634	0	467.999	-460.148148148148	2393.4
44329.5942544792	0	467.999	-462.414814814814	2392.85185185185
44329.5942545949	0	471.918	-464.985185185185	2392.26666666666
44329.5942547106	0	471.918	-467.8	2391.71111111111
44329.5942548264	0	477.303	-470.548148148148	2391.28148148148
44329.5942549421	0	477.303	-473.851851851851	2390.73333333333
44329.5942550463	0	483.355	-477.711111111111	2390.02222222222
44329.5942551736	0	483.355	-481.911111111111	2389.48148148148
44329.5942552894	0	491.414	-486.155555555555	2388.67407407407
44329.5942553935	0	491.414	-490.874074074074	2387.68148148148
44329.5942555093	0	500.377	-494.77037037037	2386.88888888888
44329.594255625	0	500.377	-498.777777777777	2385.89629629629
44329.5942557523	0	508.281	-503.037037037037	2384.71851851851
44329.5942558681	0	508.281	-507.185185185185	2383.6074074074
44329.5942559838	0	516.688	-511.214814814814	2382.49629629629
44329.5942560995	0	516.688	-514.77037037037	2381.38518518518
44329.5942562153	0	524.273	-518.518518518518	2380.12592592592
44329.594256331	0	524.273	-522.051851851851	2378.93333333333
44329.5942564352	0	531.554	-525.162962962963	2377.81481481481
44329.5942565509	0	531.554	-528.17037037037	2376.59259259259
44329.5942566667	0	537.673	-531.007407407407	2375.44444444444
44329.5942567824	0	537.673	-533.585185185185	2374.32592592592
44329.5942568981	0	543.088	-536.103703703703	2373.07407407407
44329.5942570139	0	543.088	-538.77037037037	2371.69629629629
44329.5942571412	0	548.273	-540.681481481481	2370.68148148148
44329.5942572569	0	548.273	-543.118518518518	2369.2
44329.5942573727	0	552.621	-545.059259259259	2368.01481481481
44329.5942574884	0	552.621	-547.496296296296	2366.71111111111
44329.5942575926	0	556.999	-550.074074074074	2365.39259259259
44329.5942577083	0	556.999	-552.881481481481	2364.12592592592
44329.5942578241	0	562.384	-555.592592592592	2363.11851851851
44329.5942579398	0	562.384	-559.044444444444	2362.09629629629
44329.5942580556	0	568.547	-562.281481481481	2361.21481481481
44329.5942581713	0	568.547	-566.437037037036	2360.12592592592
44329.594258287	0	575.94	-570.074074074074	2359.18518518518
44329.5942584028	0	575.94	-574.437037037036	2357.92592592592
44329.5942585185	0	583.94	-578.148148148148	2356.79259259259
44329.5942586343	0	583.94	-582.103703703703	2355.57037037037
44329.59425875	0	591.607	-586.274074074074	2354.15555555555
44329.5942588657	0	591.607	-590.866666666666	2352.54814814814
44329.5942589815	0	600.37	-594.57037037037	2351.16296296296
44329.5942590972	0	600.37	-599.148148148148	2349.35555555555
44329.594259213	0	608.651	-602.703703703703	2347.77777777777
44329.5942593287	0	608.651	-606.474074074074	2346.02962962963
44329.5942594444	0	615.977	-609.807407407407	2344.34814814814
44329.5942595602	0	615.977	-612.592592592592	2342.86666666666
44329.5942596759	0	622.096	-615.081481481481	2341.49629629629
44329.5942597917	0	622.096	-617.125925925926	2340.19259259259
44329.5942599074	0	626.629	-618.703703703703	2339.0074074074
44329.5942600232	0	626.629	-620.162962962963	2337.59259259259
44329.5942601389	0	629.666	-621.259259259259	2336.27407407407
44329.5942602546	0	629.666	-622.2	2335.08888888888
44329.5942603704	0	631.703	-623.318518518518	2333.63703703703
44329.5942604861	0	631.703	-624.644444444444	2332.07407407407
44329.5942606019	0	634.147	-625.962962962963	2330.86666666666
44329.5942607176	0	634.147	-627.711111111111	2329.38518518518
44329.5942608333	0	637.214	-630	2327.78518518518
44329.5942609607	0	637.214	-632.133333333333	2326.39259259259
44329.5942610764	0	641.636	-634.977777777777	2324.73333333333
44329.5942611806	0	641.636	-638.103703703703	2323.23703703703
44329.5942612963	0	647.606	-641.837037037037	2321.56296296296
44329.594261412	0	647.606	-646.022222222222	2319.78518518518
44329.5942615278	0	655.525	-649.214814814815	2318.28888888888
44329.5942616435	0	655.525	-652.962962962963	2316.48148148148
44329.5942617593	0	662.466	-656.718518518518	2314.65925925926
44329.594261875	0	662.466	-660.481481481481	2312.74814814814
44329.5942620023	0	669.985	-664.229629629629	2310.76296296296
44329.5942621181	0	669.985	-667.681481481481	2308.82962962963
44329.5942622338	0	677.185	-670.614814814815	2307.14074074074
44329.5942623495	0	677.185	-673.385185185185	2305.32592592592
44329.5942624653	0	682.889	-675.955555555555	2303.54814814814
44329.5942625694	0	682.889	-678.348148148148	2301.71851851851
44329.5942626852	0	687.852	-680.533333333333	2300.06666666666
44329.5942628009	0	687.852	-682.814814814815	2298.33333333333
44329.5942629167	0	692.319	-684.674074074074	2296.84444444444
44329.5942630324	0	692.319	-686.733333333333	2295.04444444444
44329.5942631481	0	696.238	-688.637037037037	2293.28888888888
44329.5942632639	0	696.238	-690.8	2291.34814814814
44329.5942633796	0	700.305	-692.681481481481	2289.7037037037
44329.5942634954	0	700.305	-694.792592592593	2287.9037037037
44329.5942636111	0	704.298	-697.022222222222	2286.22962962962
44329.5942637269	0	704.298	-699.622222222222	2284.43703703703
44329.5942638426	0	709.128	-702.496296296296	2282.48148148148
44329.5942639583	0	709.128	-704.851851851852	2280.99259259259
44329.5942640741	0	714.358	-708.362962962963	2279.01481481481
44329.5942642014	0	714.358	-711.637037037037	2277.07407407407
44329.5942643171	0	721.143	-714.903703703704	2275.05185185185
44329.5942644329	0	721.143	-717.918518518518	2272.86666666666
44329.594264537	0	727.424	-720.533333333333	2270.53333333333
44329.5942646528	0	727.424	-722.762962962963	2268.22222222222
44329.5942647685	0	732.268	-724.711111111111	2265.88888888888
44329.5942648843	0	732.268	-726.437037037037	2263.6074074074
44329.594265	0	735.942	-727.881481481481	2261.37777777777
44329.5942651157	0	735.942	-729.2	2259.07407407407
44329.5942652315	0	738.705	-730.325925925926	2256.67407407407
44329.5942653472	0	738.705	-731.42962962963	2254.38518518518
44329.594265463	0	740.935	-732.888888888889	2252.0074074074
44329.5942655787	0	740.935	-734.614814814815	2249.81481481481
44329.5942656944	0	744.12	-736.488888888889	2247.77037037037
44329.5942658102	0	744.12	-738.614814814815	2245.84444444444
44329.5942659259	0	748.12	-740.666666666667	2244.1037037037
44329.5942660417	0	748.12	-743.385185185185	2242.14814814814
44329.5942662847	0	748.12	-746.42962962963	2240.15555555555
44329.5942663889	0	752.89	-746.42962962963	2240.15555555555
44329.5942665162	0	752.89	-749.459259259259	2238.22962962962
44329.5942666319	0	758.964	-759.540740740741	2231.88148148148
44329.5942667477	0	758.964	-762.962962962963	2229.74814814814
44329.5942668634	0	772.468	-766.42962962963	2227.65925925925
44329.5942669792	0	772.468	-769.874074074074	2225.52592592592
44329.5942670833	0	779.379	-773.311111111111	2223.42962962962
44329.5942671991	0	779.379	-776.755555555556	2221.39259259259
44329.5942673148	0	786.26	-779.888888888889	2219.37777777777
44329.5942674306	0	786.26	-782.674074074074	2217.36296296296
44329.5942675463	0	792.179	-784.940740740741	2215.39999999999
44329.594267662	0	792.179	-786.807407407407	2213.4074074074
44329.5942677778	0	796.312	-788.42962962963	2211.31111111111
44329.5942678935	0	796.312	-789.762962962963	2209.23703703703
44329.5942680093	0	799.268	-790.807407407408	2207.17037037037
44329.594268125	0	799.268	-791.548148148148	2205.13333333333
44329.5942682407	0	801.053	-792.02962962963	2203.19999999999
44329.5942683565	0	801.053	-792.414814814815	2201.25185185185
44329.5942684722	0	801.92	-792.755555555556	2199.29629629629
44329.594268588	0	801.92	-793.170370370371	2197.31111111111
44329.5942687037	0	802.676	-793.570370370371	2195.31111111111
44329.5942688194	0	802.676	-793.985185185185	2193.36296296296
44329.5942689352	0	803.491	-794.385185185185	2191.34074074074
44329.5942690625	0	803.491	-794.748148148148	2189.15555555555
44329.5942691782	0	804.254	-795.244444444445	2187.26666666666
44329.594269294	0	804.254	-796.007407407408	2185.39259259259
44329.5942694097	0	805.513	-796.807407407408	2183.52592592592
44329.5942695255	0	805.513	-797.6	2181.48148148148
44329.5942696296	0	807.106	-798.42962962963	2179.28148148148
44329.5942697454	0	807.106	-799.185185185185	2176.93333333333
44329.5942698611	0	808.691	-799.859259259259	2174.32592592592
44329.5942699768	0	808.691	-800.481481481482	2171.9037037037
44329.5942700926	0	809.987	-800.903703703704	2169.3037037037
44329.5942702083	0	809.987	-801.222222222222	2166.61481481481
44329.5942703241	0	810.728	-801.459259259259	2163.98518518518
44329.5942704398	0	810.728	-801.666666666667	2161.29629629629
44329.5942705556	0	811.172	-801.866666666667	2158.57037037037
44329.5942706713	0	811.172	-802.155555555556	2155.8
44329.5942707986	0	811.661	-802.385185185185	2153.08148148148
44329.5942709143	0	811.661	-802.644444444445	2150.34074074074
44329.5942710301	0	812.15	-802.911111111111	2147.61481481481
44329.5942711458	0	812.15	-803.22962962963	2144.71851851851
44329.5942712616	0	812.735	-803.548148148148	2141.91111111111
44329.5942713773	0	812.735	-803.851851851852	2139.08148148148
44329.5942714931	0	813.357	-804.362962962963	2136.16296296296
44329.5942716088	0	813.357	-804.881481481482	2133.3037037037
44329.5942717245	0	814.387	-805.318518518519	2130.79259259259
44329.5942718403	0	814.387	-805.62962962963	2128.4
44329.594271956	0	815.135	-805.955555555556	2125.71111111111
44329.5942720718	0	815.135	-806.185185185185	2122.83703703703
44329.5942721875	0	815.691	-806.222222222222	2120.05185185185
44329.5942723032	0	815.691	-806.222222222222	2117.36296296296
44329.594272419	0	815.728	-806.081481481482	2114.65185185185
44329.5942725232	0	815.728	-806.007407407408	2113.01481481481
44329.5942726389	0	815.513	-805.755555555556	2110.34814814814
44329.5942727546	0	815.513	-805.525925925926	2107.83703703703
44329.5942728704	0	815.032	-805.2	2105.24444444444
44329.5942729861	0	815.032	-805.044444444445	2102.69629629629
44329.5942731019	0	814.551	-804.955555555556	2100.18518518518
44329.5942732176	0	814.551	-804.962962962963	2097.78518518518
44329.5942733333	0	814.47	-805.125925925926	2095.61481481481
44329.5942734491	0	814.47	-805.637037037037	2093.76296296296
44329.5942735648	0	815.144	-806.481481481482	2091.89629629629
44329.5942736806	0	815.144	-807.540740740741	2090.03703703703
44329.5942737963	0	817.048	-808.962962962963	2088.23703703703
44329.594273912	0	817.048	-810.488888888889	2086.54074074074
44329.5942740278	0	819.996	-812.044444444445	2085.06666666666
44329.5942741551	0	819.996	-813.792592592593	2083.58518518518
44329.5942742708	0	823.3	-815.392592592593	2082.23703703703
44329.5942743866	0	823.3	-816.888888888889	2080.85925925926
44329.5942745023	0	826.396	-818.140740740741	2079.52592592592
44329.5942746181	0	826.396	-819.051851851852	2078.2074074074
44329.5942747222	0	828.559	-819.62962962963	2077.06666666666
44329.5942748495	0	828.559	-819.903703703704	2076.14814814814
44329.5942749653	0	829.411	-819.955555555556	2075.32592592592
44329.594275081	0	829.411	-819.851851851852	2074.62962962963
44329.5942751968	0	829.359	-819.770370370371	2074.05925925926
44329.5942753125	0	829.359	-819.837037037038	2073.6074074074
44329.5942754282	0	829.344	-820.200000000001	2073.24444444444
44329.594275544	0	829.344	-820.955555555556	2072.96296296296
44329.5942756597	0	830.463	-822.081481481482	2072.8
44329.5942757639	0	830.463	-823.651851851852	2072.57037037037
44329.5942758796	0	833.159	-825.562962962964	2072.43703703703
44329.5942759954	0	833.159	-826.348148148149	2072.34074074074
44329.5942761111	0	835.855	-827.896296296297	2072.26666666666
44329.5942762269	0	835.855	-830.392592592593	2072.21481481481
44329.5942763426	0	839.899	-832.881481481482	2072.11111111111
44329.5942764583	0	839.899	-836.096296296297	2072.11111111111
44329.5942765741	0	845.603	-838.85925925926	2072.2
44329.5942766898	0	845.603	-842.133333333334	2072.38518518518
44329.5942768056	0	851.64	-844.792592592593	2072.64444444444
44329.5942769213	0	851.64	-847.925925925927	2073.02962962963
44329.594277037	0	857.433	-850.451851851852	2073.4
44329.5942771528	0	857.433	-853.207407407408	2073.89629629629
44329.5942772685	0	862.714	-855.762962962964	2074.28148148148
44329.5942773843	0	862.714	-858.162962962964	2074.77777777777
44329.5942775116	0	867.67	-860.207407407408	2075.35555555555
44329.5942776273	0	867.67	-861.814814814815	2075.86666666666
44329.5942777315	0	871.322	-863.155555555556	2076.41481481481
44329.5942778472	0	871.322	-864.444444444445	2077.13333333333
44329.594277963	0	873.952	-865.325925925927	2077.67407407407
44329.5942780787	0	873.952	-866.281481481482	2078.33333333333
44329.5942781944	0	875.789	-867.051851851853	2078.91851851852
44329.5942783102	0	875.789	-868.014814814816	2079.65185185185
44329.5942784259	0	877.522	-868.851851851853	2080.22222222222
44329.5942785417	0	877.522	-869.88888888889	2080.97777777777
44329.594278669	0	879.396	-870.711111111112	2081.55555555555
44329.5942787847	0	879.396	-871.607407407408	2082.18518518518
44329.5942789005	0	881.115	-872.392592592593	2082.77777777777
44329.5942790162	0	881.115	-873.207407407408	2083.45925925926
44329.5942791319	0	882.715	-874.081481481482	2084.12592592592
44329.5942792361	0	882.715	-875.074074074075	2084.85925925925
44329.5942793519	0	884.582	-876.192592592593	2085.64444444444
44329.5942794676	0	884.582	-877.503703703704	2086.44444444444
44329.5942795833	0	887.012	-878.985185185186	2087.14074074074
44329.5942797106	0	887.012	-880.555555555556	2087.75555555555
44329.5942798264	0	890.064	-882.348148148149	2088.27407407407
44329.5942799421	0	890.064	-884.037037037038	2088.72592592592
44329.5942800579	0	893.545	-885.777777777779	2089.1037037037
44329.5942801736	0	893.545	-887.740740740741	2089.51111111111
44329.5942802778	0	897.249	-889.385185185186	2089.96296296296
44329.5942803935	0	897.249	-890.792592592593	2090.36296296296
44329.5942805093	0	900.301	-891.903703703704	2090.74074074074
44329.594280625	0	900.301	-892.725925925927	2090.93333333333
44329.5942807407	0	902.234	-893.407407407408	2091.05925925925
44329.5942808565	0	902.234	-894.037037037038	2091.19259259259
44329.5942809838	0	903.545	-894.755555555556	2091.3037037037
44329.5942810995	0	903.545	-895.644444444445	2091.48148148148
44329.5942812153	0	905.152	-896.481481481482	2091.6
44329.5942813194	0	905.152	-897.777777777778	2091.71851851851
44329.5942814352	0	907.285	-899.192592592593	2091.88888888888
44329.5942815509	0	907.285	-901.155555555556	2092.02962962963
44329.5942816667	0	910.663	-903.125925925926	2092.09629629629
44329.5942817824	0	910.663	-905.25925925926	2092.12592592592
44329.5942819097	0	914.767	-907.303703703704	2092.21481481481
44329.5942820255	0	914.767	-909.762962962964	2092.34814814814
44329.5942821296	0	919.271	-912.303703703704	2092.46666666666
44329.5942822454	0	919.271	-915.051851851852	2092.61481481481
44329.5942823611	0	924.56	-917.814814814815	2092.81481481481
44329.5942824769	0	924.56	-920.45925925926	2092.99259259259
44329.5942825926	0	929.967	-922.992592592593	2093.12592592592
44329.5942827083	0	929.967	-925.392592592593	2093.26666666666
44329.5942828241	0	934.9	-927.133333333334	2093.36296296296
44329.5942829398	0	934.9	-928.800000000001	2093.43703703703
44329.5942830556	0	938.307	-930.266666666667	2093.45925925926
44329.5942831713	0	938.307	-931.488888888889	2093.53333333333
44329.594283287	0	940.996	-932.674074074075	2093.52592592592
44329.5942834028	0	940.996	-933.866666666667	2093.45925925926
44329.5942835185	0	943.374	-934.740740740741	2093.34074074074
44329.5942836343	0	943.374	-935.600000000001	2093.21481481481
44329.59428375	0	945.107	-936.437037037038	2092.98518518518
44329.5942838657	0	945.107	-937.051851851852	2092.68888888889
44329.5942839815	0	946.559	-937.651851851852	2092.36296296296
44329.5942840972	0	946.559	-938.318518518519	2091.91851851852
44329.594284213	0	947.826	-939.022222222223	2091.43703703703
44329.5942843287	0	947.826	-939.82962962963	2090.77777777777
44329.5942844444	0	949.337	-940.62962962963	2090.17037037037
44329.5942845602	0	949.337	-941.674074074075	2089.36296296296
44329.5942846759	0	951.181	-942.533333333334	2088.71111111111
44329.5942847917	0	951.181	-943.348148148149	2087.96296296296
44329.5942849074	0	952.855	-944.140740740741	2086.85185185185
44329.5942850232	0	952.855	-944.62962962963	2085.89629629629
44329.5942851389	0	954.136	-944.948148148149	2084.73333333333
44329.5942852546	0	954.136	-945.014814814815	2083.57037037037
44329.5942853704	0	954.521	-945.014814814815	2082.42962962963
44329.5942854861	0	954.521	-945.037037037038	2081.23703703703
44329.5942856019	0	954.543	-945.037037037038	2079.92592592592
44329.5942857176	0	954.543	-945.051851851852	2078.41481481481
44329.5942858333	0	954.558	-945.133333333334	2077.12592592592
44329.5942859491	0	954.558	-945.288888888889	2075.51111111111
44329.5942860648	0	954.795	-945.525925925926	2074.19259259259
44329.5942861806	0	954.795	-946.051851851852	2072.51851851852
44329.5942862963	0	955.558	-946.62962962963	2070.95555555555
44329.594286412	0	955.558	-947.325925925926	2069.16296296296
44329.5942865278	0	956.832	-948.05925925926	2067.12592592592
44329.5942866435	0	956.832	-948.6	2065.39259259259
44329.5942867593	0	958.106	-949.148148148149	2063.42962962963
44329.594286875	0	958.106	-949.740740740741	2061.2074074074
44329.5942869907	0	959.247	-950.333333333334	2059.06666666666
44329.5942871181	0	959.247	-951.007407407408	2056.64444444444
44329.5942872338	0	960.514	-951.807407407408	2053.8
44329.5942873495	0	960.514	-952.474074074074	2051.49629629629
44329.5942874653	0	961.981	-953.392592592593	2048.78518518518
44329.5942875694	0	961.981	-954.466666666667	2046.21481481481
44329.5942876852	0	963.974	-955.770370370371	2043.77037037037
44329.5942878009	0	963.974	-957.266666666667	2041.17037037037
44329.5942879167	0	966.774	-958.785185185186	2038.55555555555
44329.5942880324	0	966.774	-960.466666666667	2035.69629629629
44329.5942881481	0	969.974	-962.148148148148	2033.28888888889
44329.5942882639	0	969.974	-963.955555555556	2030.82222222222
44329.5942883796	0	973.463	-965.925925925926	2028.14814814814
44329.5942884954	0	973.463	-968.22962962963	2025.07407407407
44329.5942886111	0	977.737	-970.185185185185	2022.54074074074
44329.5942887269	0	977.737	-972.037037037037	2019.92592592592
44329.5942888426	0	981.544	-974.162962962963	2017.1037037037
44329.5942889583	0	981.544	-976.503703703704	2013.91111111111
44329.5942890741	0	986.011	-978.562962962963	2011.34074074074
44329.5942891898	0	986.011	-981.45925925926	2008.28888888889
44329.5942893056	0	990.967	-983.65925925926	2005.91111111111
44329.5942894213	0	990.967	-986.614814814815	2002.75555555555
44329.594289537	0	996.123	-989.148148148148	1999.85185185185
44329.5942896528	0	996.123	-992.25925925926	1996.14814814814
44329.5942897685	0	1001.767	-995.155555555556	1992.74074074074
44329.5942898843	0	1001.767	-997.607407407408	1989.63703703703
44329.59429	0	1007.115	-1000.34074074074	1986.16296296296
44329.5942901157	0	1007.115	-1002.88888888889	1982.63703703703
44329.5942902315	0	1012.396	-1005.23703703704	1979.09629629629
44329.5942903472	0	1012.396	-1007.73333333333	1975.29629629629
44329.594290463	0	1017.24	-1009.67407407407	1972.19259259259
44329.5942905787	0	1017.24	-1011.86666666667	1968.55555555555
44329.5942906944	0	1021.373	-1014.02962962963	1964.9037037037
44329.5942908102	0	1021.373	-1016.42222222222	1960.97777777777
44329.5942909259	0	1025.929	-1018.32592592593	1957.83703703703
44329.5942910417	0	1025.929	-1020.57777777778	1954.44444444444
44329.5942911574	0	1030.085	-1022.8962962963	1951.2
44329.5942912847	0	1030.085	-1025.1037037037	1948.21481481481
44329.5942914005	0	1034.611	-1027.41481481482	1945.17037037037
44329.5942915162	0	1034.611	-1030.08888888889	1942.0074074074
44329.5942916204	0	1039.596	-1032.91111111111	1939.02222222222
44329.5942917477	0	1039.596	-1035.99259259259	1936.01481481481
44329.5942918634	0	1045.5	-1039.42222222222	1932.82962962963
44329.5942919792	0	1045.5	-1042.8962962963	1929.65925925926
44329.5942920949	0	1052.404	-1046.5037037037	1926.6
44329.5942921991	0	1052.404	-1049.97777777778	1923.38518518518
44329.5942923148	0	1059.485	-1053.21481481482	1920.04444444444
44329.5942924306	0	1059.485	-1056.32592592593	1916.3037037037
44329.5942925463	0	1065.833	-1058.45185185185	1913.33333333333
44329.594292662	0	1065.833	-1060.59259259259	1909.89629629629
44329.5942927778	0	1070.1	-1062.48888888889	1906.56296296296
44329.5942928935	0	1070.1	-1064.11111111111	1903.38518518518
44329.5942930093	0	1073.619	-1065.48148148148	1900.48888888889
44329.594293125	0	1073.619	-1067.02962962963	1897.44444444444
44329.5942932407	0	1076.538	-1068.44444444444	1894.82222222222
44329.5942933565	0	1076.538	-1070.43703703704	1891.51851851852
44329.5942934722	0	1079.945	-1071.93333333333	1889.23703703703
44329.594293588	0	1079.945	-1074.03703703704	1886.4
44329.5942937153	0	1083.545	-1076.1037037037	1883.88148148148
44329.594293831	0	1083.545	-1079.23703703704	1880.58518518518
44329.5942939468	0	1088.745	-1081.97777777778	1877.94814814814
44329.5942940625	0	1088.745	-1085.51111111111	1874.74074074074
44329.5942941782	0	1095.019	-1089.22222222222	1871.42962962963
44329.594294294	0	1095.019	-1093.08888888889	1868.29629629629
44329.5942943982	0	1102.597	-1096.96296296296	1865.26666666666
44329.5942945139	0	1102.597	-1101.34074074074	1862.2074074074
44329.5942946296	0	1110.849	-1105.62962962963	1859.23703703703
44329.5942947454	0	1110.849	-1110.51111111111	1855.7037037037
44329.5942948611	0	1120.019	-1114.20740740741	1852.73333333333
44329.5942949769	0	1120.019	-1118.0962962963	1849.17037037037
44329.5942950926	0	1127.604	-1120.75555555556	1846.42962962963
44329.5942952083	0	1127.604	-1123.45925925926	1843.02962962963
44329.5942953241	0	1132.967	-1125.08148148148	1840.34814814814
44329.5942954398	0	1132.967	-1126.57777777778	1837.35555555555
44329.5942955556	0	1136.086	-1127.74814814815	1835.02962962963
44329.5942956713	0	1136.086	-1129.14814814815	1832.37037037037
44329.594295787	0	1138.656	-1130.73333333333	1829.82962962963
44329.5942959028	0	1138.656	-1132.67407407407	1827.09629629629
44329.5942960185	0	1142.182	-1134.77777777778	1824.41481481481
44329.5942961343	0	1142.182	-1136.97777777778	1821.95555555555
44329.59429625	0	1146.486	-1139.15555555556	1819.6074074074
44329.5942963657	0	1146.486	-1141.60740740741	1817.15555555555
44329.5942964815	0	1151.116	-1143.88888888889	1814.96296296296
44329.5942965972	0	1151.116	-1146.66666666667	1812.43703703703
44329.5942967245	0	1156.175	-1148.76296296296	1810.71851851851
44329.5942968403	0	1156.175	-1150.38518518519	1809.46666666666
44329.5942969444	0	1159.894	-1153.1037037037	1807.59259259259
44329.5942970718	0	1159.894	-1156.40740740741	1805.57777777777
44329.5942971875	0	1165.916	-1159.67407407407	1803.8074074074
44329.5942972917	0	1165.916	-1163.02222222222	1801.97037037037
44329.5942974074	0	1172.531	-1165.95555555556	1800.23703703703
44329.5942975231	0	1172.531	-1169.13333333333	1798.12592592592
44329.5942976389	0	1178.642	-1171.68888888889	1796.34814814814
44329.5942977546	0	1178.642	-1174.34814814815	1794.55555555555
44329.5942978704	0	1183.857	-1177.28888888889	1792.65925925926
44329.5942979861	0	1183.857	-1180.76296296296	1790.48148148148
44329.5942981019	0	1190.272	-1183.60740740741	1788.72592592592
44329.5942982176	0	1190.272	-1187.38518518519	1786.48888888889
44329.5942983333	0	1196.894	-1190.64444444444	1784.51111111111
44329.5942984491	0	1196.894	-1194.31111111111	1782.15555555555
44329.5942985648	0	1203.82	-1197.45925925926	1780.1037037037
44329.5942986806	0	1203.82	-1200.94074074074	1777.8074074074
44329.5942987963	0	1210.45	-1204.5037037037	1775.44444444444
44329.594298912	0	1210.45	-1207.94074074074	1773.2074074074
44329.5942990278	0	1217.45	-1211.15555555556	1771.04444444444
44329.5942991435	0	1217.45	-1214.08148148148	1769.02222222222
44329.5942992593	0	1223.591	-1216.68888888889	1766.94814814814
44329.594299375	0	1223.591	-1219.17777777778	1764.79259259259
44329.5942994907	0	1228.687	-1221.03703703704	1763.04444444444
44329.5942996065	0	1228.687	-1223.19259259259	1761.0074074074
44329.5942997222	0	1232.702	-1225	1759.37037037037
44329.594299838	0	1232.702	-1227.46666666667	1757.22222222222
44329.5942999537	0	1236.976	-1229.60740740741	1755.64444444444
44329.5943000694	0	1236.976	-1232.38518518519	1753.82962962963
44329.5943001968	0	1241.895	-1235.67407407407	1751.88888888889
44329.5943003009	0	1241.895	-1239.43703703704	1749.74814814814
44329.5943004167	0	1248.947	-1243	1747.77037037037
44329.5943005324	0	1248.947	-1246.87407407407	1745.52592592592
44329.5943006481	0	1256.384	-1249.87407407407	1743.62962962963
44329.5943007639	0	1256.384	-1253.36296296296	1741.25185185185
44329.5943008796	0	1262.873	-1256.88148148148	1738.93333333333
44329.5943009954	0	1262.873	-1260.71851851852	1736.41481481481
44329.5943011111	0	1270.229	-1263.78518518519	1734.32592592592
44329.5943012269	0	1270.229	-1267.65185185185	1731.69629629629
44329.5943013426	0	1277.162	-1270.33333333333	1729.87407407407
44329.5943014583	0	1277.162	-1273.58518518519	1727.62962962963
44329.5943015741	0	1283.095	-1277	1725.11111111111
44329.5943016898	0	1283.095	-1280.19259259259	1722.67407407407
44329.5943018056	0	1289.702	-1283.34074074074	1720.17777777777
44329.5943019213	0	1289.702	-1286.36296296296	1717.77777777777
44329.594302037	0	1295.872	-1289.11111111111	1715.42222222222
44329.5943021528	0	1295.872	-1291.75555555556	1713.05185185185
44329.5943022685	0	1301.265	-1293.77037037037	1710.99259259259
44329.5943023843	0	1301.265	-1295.92592592593	1708.28148148148
44329.5943025116	0	1305.435	-1297.37037037037	1706.08888888889
44329.5943026273	0	1305.435	-1298.60740740741	1703.56296296296
44329.5943027431	0	1308.116	-1299.48888888889	1701.32592592592
44329.5943028588	0	1308.116	-1300.13333333333	1699.38518518518
44329.5943029745	0	1309.642	-1301.02962962963	1697.08148148148
44329.5943030903	0	1309.642	-1302.17037037037	1694.69629629629
44329.594303206	0	1311.679	-1303.42222222222	1692.34814814814
44329.5943033218	0	1311.679	-1304.9037037037	1690.09629629629
44329.5943034375	0	1314.412	-1306.56296296296	1687.85185185185
44329.5943035532	0	1314.412	-1308.47407407407	1685.43703703703
44329.594303669	0	1317.982	-1310.41481481481	1683.18518518518
44329.5943037731	0	1317.982	-1312.60740740741	1680.74074074074
44329.5943038889	0	1322.115	-1314.48888888889	1678.45185185185
44329.5943040046	0	1322.115	-1316.52592592593	1676.13333333333
44329.5943041204	0	1326.034	-1318.87407407407	1673.48888888889
44329.5943042361	0	1326.034	-1320.88888888889	1671.11851851851
44329.5943043518	0	1330.397	-1323.05925925926	1668.45185185185
44329.5943044676	0	1330.397	-1325.31851851852	1665.57777777777
44329.5943045833	0	1334.827	-1327.74074074074	1662.56296296296
44329.5943046991	0	1334.827	-1330.2962962963	1659.42222222222
44329.5943048264	0	1339.805	-1332.44444444444	1656.73333333333
44329.5943049421	0	1339.805	-1334.9037037037	1653.44444444444
44329.5943050579	0	1344.412	-1337.33333333333	1650.03703703703
44329.594305162	0	1344.412	-1339.57777777778	1646.64444444444
44329.5943052778	0	1349.086	-1341.77037037037	1643.25925925926
44329.5943053935	0	1349.086	-1344.17037037037	1639.43703703703
44329.5943055093	0	1353.679	-1346.08888888889	1636.24444444444
44329.594305625	0	1353.679	-1348.61481481481	1632.4
44329.5943057523	0	1358.123	-1350.77777777778	1629.3037037037
44329.5943058681	0	1358.123	-1353.18518518518	1626.11851851851
44329.5943059838	0	1362.693	-1355.53333333333	1622.87407407407
44329.5943060995	0	1362.693	-1358.06666666667	1619.39259259259
44329.5943062153	0	1367.574	-1360.40740740741	1615.8074074074
44329.594306331	0	1367.574	-1362.48148148148	1612.03703703703
44329.5943064352	0	1371.989	-1364.22222222222	1608.29629629629
44329.5943065625	0	1371.989	-1365.15555555555	1604.94814814814
44329.5943066667	0	1374.663	-1365.53333333333	1601.77777777777
44329.5943067824	0	1374.663	-1365.54814814815	1598.53333333333
44329.5943068982	0	1375.056	-1365.43703703704	1595.99259259259
44329.5943070139	0	1375.056	-1364.95555555555	1592.91851851851
44329.5943071296	0	1374.463	-1364.39259259259	1590.34074074074
44329.5943072454	0	1374.463	-1363.73333333333	1588.02962962963
44329.5943073611	0	1373.241	-1363.02222222222	1585.01481481481
44329.5943074769	0	1373.241	-1362.53333333333	1582.66666666666
44329.5943076042	0	1372.041	-1362.13333333333	1580.17037037037
44329.5943077199	0	1372.041	-1361.87407407407	1577.67407407407
44329.5943078357	0	1371.382	-1361.77037037037	1575.2074074074
44329.5943079514	0	1371.382	-1361.77037037037	1572.61481481481
44329.5943080671	0	1371.278	-1361.82962962963	1570.51851851851
44329.5943081829	0	1371.278	-1361.8962962963	1568.38518518518
44329.5943082986	0	1371.404	-1362.01481481481	1566.54074074074
44329.5943084144	0	1371.404	-1362.26666666667	1564.45185185185
44329.5943085301	0	1371.774	-1362.66666666667	1562.43703703703
44329.5943086458	0	1371.774	-1363.37037037037	1560.42222222222
44329.5943087616	0	1372.878	-1364.07407407407	1558.64444444444
44329.5943088773	0	1372.878	-1364.8962962963	1556.74814814814
44329.5943089931	0	1374.404	-1365.86666666667	1554.97777777777
44329.5943091088	0	1374.404	-1366.91851851852	1553.25185185185
44329.594309213	0	1376.426	-1367.99259259259	1551.79259259259
44329.5943093287	0	1376.426	-1369.25925925926	1550.26666666666
44329.5943094444	0	1378.767	-1370.2962962963	1548.91851851851
44329.5943095602	0	1378.767	-1371.35555555555	1547.53333333333
44329.5943096759	0	1380.863	-1372.22222222222	1546.61481481481
44329.5943097917	0	1380.863	-1373.58518518518	1545.39259259259
44329.5943099074	0	1383.093	-1374.67407407407	1544.42962962963
44329.5943100231	0	1383.093	-1376.2	1543.43703703703
44329.5943101389	0	1385.708	-1377.82962962963	1542.63703703703
44329.5943102546	0	1385.708	-1379.91111111111	1541.82222222222
44329.5943103704	0	1389.419	-1381.41481481481	1541.31111111111
44329.5943104861	0	1389.419	-1383.14814814815	1540.64444444444
44329.5943106019	0	1392.656	-1384.32592592592	1540.04444444444
44329.5943107176	0	1392.656	-1385.25185185185	1539.48148148148
44329.5943108333	0	1394.76	-1385.6962962963	1539.15555555555
44329.5943109491	0	1394.76	-1385.72592592592	1538.99259259259
44329.5943110648	0	1395.234	-1385.46666666667	1539.02962962963
44329.5943111806	0	1395.234	-1385.21481481481	1539.2074074074
44329.5943112963	0	1394.723	-1385.11111111111	1539.4
44329.594311412	0	1394.723	-1385.28148148148	1539.71851851851
44329.5943115278	0	1394.79	-1385.66666666667	1540.02962962963
44329.5943116435	0	1394.79	-1386.37037037037	1540.44444444444
44329.5943117593	0	1395.879	-1387.04444444444	1540.69629629629
44329.594311875	0	1395.879	-1387.93333333333	1540.87407407407
44329.5943119907	0	1397.442	-1389.41481481481	1541.05185185185
44329.5943121065	0	1397.442	-1391.05185185185	1541.2074074074
44329.5943122222	0	1400.561	-1392.58518518518	1541.37037037037
44329.594312338	0	1400.561	-1395.03703703704	1541.51851851851
44329.5943124537	0	1404.546	-1397.2962962963	1541.6
44329.5943125694	0	1404.546	-1400.14074074074	1541.61481481481
44329.5943126852	0	1409.65	-1402.48888888889	1541.54814814814
44329.5943128009	0	1409.65	-1405.22222222222	1541.56296296296
44329.5943129282	0	1414.731	-1408.00740740741	1541.77037037037
44329.594313044	0	1414.731	-1410.99259259259	1541.96296296296
44329.5943131597	0	1420.501	-1414.17037037037	1542.08888888888
44329.5943132639	0	1420.501	-1417.45925925926	1542.17777777777
44329.5943133912	0	1426.968	-1420.88888888889	1542.4
44329.5943135069	0	1426.968	-1424.31111111111	1542.65925925925
44329.5943136227	0	1433.82	-1427.69629629629	1542.89629629629
44329.5943137384	0	1433.82	-1431.31851851852	1543.26666666666
44329.5943138542	0	1440.827	-1433.85185185185	1543.58518518518
44329.5943139699	0	1440.827	-1436.23703703704	1543.86666666666
44329.5943140856	0	1445.746	-1438.11111111111	1544.18518518518
44329.5943142014	0	1445.746	-1439.42962962963	1544.4074074074
44329.5943143171	0	1448.939	-1440.09629629629	1544.6
44329.5943144213	0	1448.939	-1440.61481481481	1544.68888888888
44329.5943145486	0	1450.124	-1440.97777777778	1544.68888888888
44329.5943146644	0	1450.124	-1441.19259259259	1544.63703703703
44329.5943147801	0	1450.702	-1441.42962962963	1544.48148148148
44329.5943148843	0	1450.702	-1441.71851851852	1544.25925925925
44329.5943150116	0	1451.228	-1442.02962962963	1544.02962962963
44329.5943151157	0	1451.228	-1442.51111111111	1543.74074074074
44329.5943152431	0	1452.021	-1443.27407407407	1543.39259259259
44329.5943153472	0	1452.021	-1444.25185185185	1542.99259259259
44329.594315463	0	1453.762	-1445.40740740741	1542.54074074074
44329.5943155787	0	1453.762	-1446.97037037037	1542.09629629629
44329.5943156944	0	1456.481	-1448.49629629629	1541.65925925925
44329.5943158102	0	1456.481	-1450.38518518518	1541.16296296296
44329.5943159259	0	1459.896	-1452.31111111111	1540.6
44329.5943160417	0	1459.896	-1454.87407407407	1539.7037037037
44329.5943161574	0	1464.385	-1457.01481481481	1538.99259259259
44329.5943162731	0	1464.385	-1459.92592592592	1537.94074074074
44329.5943163889	0	1469.437	-1462.37037037037	1537.02962962963
44329.5943165046	0	1469.437	-1465.38518518518	1535.95555555555
44329.5943166204	0	1474.896	-1467.75555555555	1535.13333333333
44329.5943167361	0	1474.896	-1470.65185185185	1534.01481481481
44329.5943168519	0	1480.163	-1472.77037037037	1533.12592592592
44329.5943169676	0	1480.163	-1475.25185185185	1531.83703703703
44329.5943170833	0	1484.763	-1476.9037037037	1530.77037037037
44329.5943171991	0	1484.763	-1478.42222222222	1529.49629629629
44329.5943173148	0	1487.933	-1479.43703703704	1528.29629629629
44329.5943174306	0	1487.933	-1480.18518518518	1526.91111111111
44329.5943175463	0	1489.696	-1480.54814814815	1525.49629629629
44329.594317662	0	1489.696	-1480.61481481481	1523.93333333333
44329.5943177778	0	1490.126	-1480.61481481481	1522.67407407407
44329.5943178935	0	1490.126	-1480.55555555555	1521.2
44329.5943180208	0	1490.067	-1480.55555555555	1519.62962962962
44329.5943181366	0	1490.067	-1480.65925925926	1517.98518518518
44329.5943182523	0	1490.171	-1480.98518518518	1516.4074074074
44329.5943183681	0	1490.171	-1481.55555555555	1514.68148148148
44329.5943184722	0	1491.067	-1482.21481481481	1512.87407407407
44329.5943185995	0	1491.067	-1482.9037037037	1511.02962962962
44329.5943187037	0	1492.415	-1483.61481481481	1509.06666666666
44329.5943188194	0	1492.415	-1484.24444444444	1507.05925925925
44329.5943189352	0	1493.756	-1484.80740740741	1505.0074074074
44329.5943190509	0	1493.756	-1485.37777777778	1502.82222222222
44329.5943191667	0	1494.889	-1486.06666666667	1500.5037037037
44329.5943192824	0	1494.889	-1486.88888888889	1497.99259259259
44329.5943193982	0	1496.4	-1487.8	1495.28888888888
44329.5943195139	0	1496.4	-1488.76296296296	1492.61481481481
44329.5943196296	0	1498.274	-1489.85185185185	1490.04444444444
44329.5943197454	0	1498.274	-1491.02962962963	1487.56296296296
44329.5943198611	0	1500.541	-1492.48888888889	1484.94814814814
44329.5943199769	0	1500.541	-1494.05925925926	1482.39259259259
44329.5943200926	0	1503.571	-1495.8	1479.93333333333
44329.5943202083	0	1503.571	-1498.12592592592	1477.01481481481
44329.5943203241	0	1507.638	-1500.17037037037	1474.71851851851
44329.5943204398	0	1507.638	-1502.5037037037	1471.94074074074
44329.5943205556	0	1512.016	-1504.60740740741	1469.28148148148
44329.5943206713	0	1512.016	-1506.31851851852	1466.62962962962
44329.594320787	0	1515.831	-1508.17777777778	1463.65925925925
44329.5943209028	0	1515.831	-1510.14074074074	1460.41481481481
44329.5943210185	0	1519.653	-1511.83703703704	1457.22962962962
44329.5943211343	0	1519.653	-1513.46666666667	1454.05925925925
44329.59432125	0	1522.979	-1515.16296296296	1450.82962962962
44329.5943213657	0	1522.979	-1516.86666666667	1447.79259259259
44329.5943214815	0	1526.379	-1518.66666666667	1444.71111111111
44329.5943215972	0	1526.379	-1520.54074074074	1441.95555555555
44329.594321713	0	1530.053	-1522.55555555555	1439.21481481481
44329.5943218287	0	1530.053	-1524.85185185185	1436.31851851851
44329.5943219444	0	1534.364	-1527.43703703704	1433.11851851851
44329.5943220602	0	1534.364	-1529.6962962963	1430.42222222222
44329.5943221759	0	1539.208	-1531.77037037037	1427.64444444444
44329.5943222917	0	1539.208	-1534.01481481481	1424.71111111111
44329.5943224074	0	1543.527	-1536.34074074074	1421.65925925925
44329.5943225231	0	1543.527	-1538.6	1418.69629629629
44329.594322662	0	1548.112	-1540.66666666667	1415.88148148148
44329.5943227662	0	1548.112	-1542.82962962963	1413.15555555555
44329.5943228819	0	1552.342	-1545.71851851852	1410.08888888888
44329.5943229977	0	1552.342	-1547.85185185185	1408.11851851851
44329.5943231019	0	1557.364	-1550.76296296296	1405.67407407407
44329.5943232176	0	1557.364	-1553.77777777778	1403.35555555555
44329.5943233333	0	1563.29	-1557.05185185185	1400.97037037037
44329.5943234491	0	1563.29	-1560.37037037037	1398.56296296296
44329.5943235648	0	1569.883	-1563.21481481481	1396.2074074074
44329.5943236806	0	1569.883	-1565.40740740741	1394.1037037037
44329.5943237963	0	1574.92	-1567.91851851852	1391.64444444444
44329.594323912	0	1574.92	-1570.4	1389.21481481481
44329.5943240278	0	1579.913	-1572.91111111111	1386.9037037037
44329.5943241435	0	1579.913	-1575.60740740741	1384.43703703703
44329.5943242593	0	1585.12	-1577.93333333333	1382.37777777777
44329.594324375	0	1585.12	-1580.64444444444	1379.64444444444
44329.5943244907	0	1590.157	-1582.81481481481	1377.42222222222
44329.5943246065	0	1590.157	-1585.42962962963	1374.7037037037
44329.5943247222	0	1594.942	-1587.53333333333	1372.33333333333
44329.594324838	0	1594.942	-1589.83703703704	1369.85185185185
44329.5943249537	0	1599.349	-1592.25925925926	1367.31851851851
44329.5943250694	0	1599.349	-1594.97037037037	1364.56296296296
44329.5943251852	0	1604.482	-1597.11111111111	1362.34074074074
44329.5943253009	0	1604.482	-1599.65185185185	1359.94074074074
44329.5943254167	0	1609.163	-1602.23703703704	1357.61481481481
44329.5943255324	0	1609.163	-1604.82962962963	1355.28888888888
44329.5943256481	0	1614.341	-1607.6	1352.94814814814
44329.5943257639	0	1614.341	-1610.13333333333	1350.85185185185
44329.5943258796	0	1619.645	-1612.96296296296	1348.54814814814
44329.5943259954	0	1619.645	-1615.98518518518	1346.14814814814
44329.5943261111	0	1625.497	-1619.02222222222	1343.8
44329.5943262268	0	1625.497	-1622.17037037037	1341.46666666666
44329.5943263426	0	1631.682	-1625.33333333333	1339.11111111111
44329.5943264583	0	1631.682	-1628.87407407407	1336.49629629629
44329.5943265856	0	1638.386	-1631.74074074074	1334.39259259259
44329.5943266898	0	1638.386	-1634.53333333333	1332.04444444444
44329.5943268056	0	1644.045	-1637.01481481481	1329.67407407407
44329.5943269329	0	1644.045	-1639.11851851852	1327.28148148148
44329.594327037	0	1648.63	-1640.96296296296	1324.97037037037
44329.5943271528	0	1648.63	-1642.82222222222	1322.52592592592
44329.5943272801	0	1652.334	-1644.82222222222	1320.02962962963
44329.5943273958	0	1652.334	-1646.81481481481	1317.61481481481
44329.5943275	0	1656.327	-1648.83703703704	1315.21481481481
44329.5943276273	0	1656.327	-1650.94814814815	1312.8
44329.5943277431	0	1660.46	-1653.05925925926	1310.39259259259
44329.5943278588	0	1660.46	-1655.2	1307.96296296296
44329.594327963	0	1664.712	-1657.36296296296	1305.37037037037
44329.5943280787	0	1664.712	-1659.68148148148	1302.74814814814
44329.5943281944	0	1669.193	-1662.11111111111	1300.13333333333
44329.5943283102	0	1669.193	-1664.83703703704	1297.42222222222
44329.5943284259	0	1674.349	-1667.28148148148	1295.13333333333
44329.5943285417	0	1674.349	-1670.14074074074	1292.57777777777
44329.594328669	0	1679.653	-1673.15555555555	1289.98518518518
44329.5943287847	0	1679.653	-1676.27407407407	1287.48148148148
44329.5943288889	0	1685.786	-1679.34814814815	1285.12592592592
44329.5943290046	0	1685.786	-1682.42962962963	1282.51851851851
44329.5943291204	0	1691.942	-1685.48888888889	1279.88148148148
44329.5943292477	0	1691.942	-1688.45185185185	1277.24444444444
44329.5943293634	0	1697.964	-1690.60740740741	1275.11111111111
44329.5943294676	0	1697.964	-1692.79259259259	1272.65925925925
44329.5943295949	0	1702.305	-1694.61481481481	1270.31851851851
44329.5943296991	0	1702.305	-1696.32592592593	1267.91111111111
44329.5943298264	0	1705.838	-1697.88148148148	1265.52592592592
44329.5943299421	0	1705.838	-1699.26666666667	1263.03703703703
44329.5943300463	0	1708.779	-1700.55555555555	1260.46666666666
44329.5943301736	0	1708.779	-1701.61481481481	1257.85185185185
44329.5943302894	0	1711.127	-1702.59259259259	1255.19999999999
44329.5943303935	0	1711.127	-1703.42222222222	1252.53333333333
44329.5943305208	0	1712.934	-1703.92592592593	1249.86666666666
44329.594330625	0	1712.934	-1704.1037037037	1247.27407407407
44329.5943307407	0	1713.615	-1704.1037037037	1244.68888888888
44329.5943308565	0	1713.615	-1703.93333333333	1242.11851851851
44329.5943309838	0	1713.445	-1703.71851851852	1239.73333333333
44329.594331088	0	1713.445	-1703.48148148148	1237.45185185185
44329.5943312153	0	1712.993	-1703.34814814815	1235.14074074074
44329.5943313194	0	1712.993	-1703.22962962963	1232.87407407407
44329.5943314468	0	1712.741	-1703.14814814815	1230.58518518518
44329.5943315509	0	1712.741	-1703.07407407407	1228.34814814814
44329.5943316667	0	1712.585	-1703.05185185185	1226.15555555555
44329.5943317824	0	1712.585	-1703.14074074074	1223.9037037037
44329.5943319097	0	1712.652	-1703.36296296296	1221.73333333333
44329.5943320139	0	1712.652	-1703.74074074074	1219.54074074074
44329.5943321296	0	1713.252	-1704.31111111111	1217.3037037037
44329.5943322454	0	1713.252	-1705.17037037037	1215.05925925925
44329.5943323611	0	1714.682	-1706.17037037037	1212.71851851851
44329.5943324769	0	1714.682	-1707.37037037037	1210.33333333333
44329.5943325926	0	1716.882	-1708.59259259259	1207.94814814814
44329.5943327083	0	1716.882	-1710	1205.22962962962
44329.5943328241	0	1719.512	-1711.2	1202.89629629629
44329.5943329398	0	1719.512	-1712.40740740741	1200.36296296296
44329.5943330556	0	1721.919	-1713.63703703704	1197.77037037037
44329.5943331713	0	1721.919	-1714.98518518518	1195.25185185185
44329.5943332986	0	1724.497	-1716.28888888889	1192.84444444444
44329.5943334028	0	1724.497	-1717.58518518518	1190.59259259259
44329.5943335185	0	1727.097	-1719.08888888889	1188.04444444444
44329.5943336343	0	1727.097	-1720.57777777778	1185.53333333333
44329.5943337616	0	1730.09	-1722.07407407407	1182.97777777777
44329.5943338773	0	1730.09	-1723.59259259259	1180.46666666666
44329.5943339931	0	1733.105	-1725.03703703704	1177.86666666666
44329.5943340972	0	1733.105	-1726.34814814815	1175.28148148148
44329.594334213	0	1735.861	-1727.40740740741	1172.76296296296
44329.5943343287	0	1735.861	-1728.31851851852	1170.18518518518
44329.594334456	0	1737.831	-1729.15555555555	1167.51111111111
44329.5943345718	0	1737.831	-1730.04444444444	1164.91111111111
44329.5943346875	0	1739.557	-1731.15555555555	1162.2074074074
44329.5943347917	0	1739.557	-1732.26666666667	1159.62222222222
44329.5943349074	0	1741.779	-1733.57037037037	1157.04444444444
44329.5943350347	0	1741.779	-1734.88148148148	1154.47407407407
44329.5943351505	0	1744.394	-1736.2	1151.82222222222
44329.5943352546	0	1744.394	-1737.79259259259	1149.2074074074
44329.5943353819	0	1747.305	-1739.58518518518	1146.57037037037
44329.5943354977	0	1747.305	-1741.37037037037	1143.85185185185
44329.5943356134	0	1750.883	-1743.08888888889	1141.1037037037
44329.5943357292	0	1750.883	-1744.74814814815	1138.34074074074
44329.5943358449	0	1754.261	-1746.2	1135.65925925925
44329.5943359606	0	1754.261	-1747.46666666667	1132.89629629629
44329.5943360648	0	1756.98	-1748.32592592592	1130.57777777777
44329.5943361806	0	1756.98	-1748.8962962963	1128.54074074074
44329.5943362963	0	1758.41	-1749.33333333333	1126.88888888888
44329.594336412	0	1758.41	-1749.77777777778	1124.47407407407
44329.5943365278	0	1759.291	-1749.9037037037	1122.48888888888
44329.5943366435	0	1759.291	-1749.97037037037	1120.39999999999
44329.5943367593	0	1759.484	-1749.86666666667	1118.44444444444
44329.594336875	0	1759.484	-1749.74074074074	1116.35555555555
44329.5943369907	0	1759.254	-1749.68148148148	1114.76296296296
44329.5943371065	0	1759.254	-1749.67407407407	1112.93333333333
44329.5943372222	0	1759.187	-1749.80740740741	1111.59999999999
44329.594337338	0	1759.187	-1750.08148148148	1110.37037037036
44329.5943374537	0	1759.594	-1750.54074074074	1108.95555555555
44329.5943375694	0	1759.594	-1751.05925925926	1107.54074074074
44329.5943376852	0	1760.572	-1751.37777777778	1106.11851851851
44329.5943378009	0	1760.572	-1751.5037037037	1104.65925925925
44329.5943379167	0	1761.016	-1751.37777777778	1103.68888888888
44329.5943380324	0	1761.016	-1750.94814814815	1103.22222222222
44329.5943381481	0	1760.46	-1750.54074074074	1103.12592592592
44329.5943382639	0	1760.46	-1749.97777777778	1103.15555555555
44329.5943383796	0	1759.49	-1749.52592592592	1103.19999999999
44329.5943384954	0	1759.49	-1749.16296296296	1103.28888888888
44329.5943386227	0	1758.675	-1749.00740740741	1103.45925925925
44329.5943387268	0	1758.675	-1749.18518518518	1103.65185185185
44329.5943388426	0	1758.697	-1749.59259259259	1103.8074074074
44329.5943389583	0	1758.697	-1750.17777777778	1103.9037037037
44329.5943390741	0	1759.69	-1750.93333333333	1103.94814814814
44329.5943392014	0	1759.69	-1751.78518518518	1103.99999999999
44329.5943393056	0	1761.297	-1752.74814814815	1104.05185185185
44329.5943394329	0	1761.297	-1754.05185185185	1104.19999999999
44329.594339537	0	1763.564	-1755.17777777778	1104.27407407407
44329.5943396643	0	1763.564	-1756.57037037037	1104.42962962962
44329.5943397801	0	1766.083	-1757.8962962963	1104.78518518518
44329.5943398843	0	1766.083	-1758.95555555555	1105.19999999999
44329.5943400116	0	1768.468	-1759.74814814815	1105.68888888888
44329.5943401157	0	1768.468	-1760.11851851852	1106.13333333333
44329.5943402315	0	1769.631	-1760.0962962963	1106.48888888888
44329.5943403588	0	1769.631	-1759.66666666667	1106.81481481481
44329.594340463	0	1769.179	-1759.14074074074	1107.14074074074
44329.5943405787	0	1769.179	-1758.52592592593	1107.45925925925
44329.594340706	0	1768.038	-1757.84444444444	1107.76296296296
44329.5943408218	0	1768.038	-1757.25185185185	1108.13333333333
44329.5943409375	0	1766.764	-1756.77037037037	1108.46666666666
44329.5943410417	0	1766.764	-1756.41481481481	1108.85185185185
44329.5943411574	0	1765.927	-1756.19259259259	1109.18518518518
44329.5943412847	0	1765.927	-1756.19259259259	1109.45185185185
44329.5943413889	0	1765.705	-1756.26666666667	1109.68148148148
44329.5943415162	0	1765.705	-1756.40740740741	1110.0074074074
44329.5943416204	0	1765.92	-1756.68148148148	1110.36296296296
44329.5943417361	0	1765.92	-1756.97777777778	1110.71851851851
44329.5943418634	0	1766.49	-1757.17037037037	1110.88148148148
44329.5943419676	0	1766.49	-1757.43703703704	1110.99259259259
44329.5943420833	0	1766.949	-1757.71851851852	1111.05185185185
44329.5943421991	0	1766.949	-1758.3037037037	1111.05185185185
44329.5943423148	0	1767.816	-1758.85925925926	1111.05185185185
44329.5943424306	0	1767.816	-1759.86666666667	1111.01481481481
44329.5943425463	0	1769.379	-1760.92592592592	1110.97037037036
44329.594342662	0	1769.379	-1762.27407407407	1110.9037037037
44329.5943427778	0	1771.786	-1763.57777777778	1110.74814814814
44329.5943428935	0	1771.786	-1765.28888888889	1110.48888888888
44329.5943430093	0	1774.801	-1766.62222222222	1110.26666666666
44329.594343125	0	1774.801	-1768.00740740741	1109.97777777777
44329.5943432407	0	1777.52	-1769.62962962963	1109.54074074074
44329.5943433565	0	1777.52	-1771.6	1108.84444444444
44329.5943434838	0	1781.113	-1773.11111111111	1108.28148148148
44329.594343588	0	1781.113	-1775.27407407407	1107.43703703703
44329.5943437153	0	1784.787	-1777.14074074074	1106.74074074074
44329.5943438194	0	1784.787	-1779.03703703704	1105.8074074074
44329.5943439352	0	1788.55	-1781.3037037037	1104.85185185185
44329.5943440625	0	1788.55	-1783.6962962963	1103.82222222222
44329.5943441667	0	1793.209	-1786.31111111111	1102.91111111111
44329.5943442824	0	1793.209	-1789.02222222222	1102.14814814814
44329.5943444097	0	1798.535	-1792.23703703704	1101.17037037036
44329.5943445255	0	1798.535	-1795.58518518518	1100.1037037037
44329.5943446412	0	1798.535	-1798.96296296296	1098.88888888888
44329.5943447454	0	1805.098	-1801.91111111111	1097.65185185185
44329.5943448611	0	1805.098	-1804.55555555555	1096.29629629629
44329.5943449884	0	1814.068	-1806.83703703704	1094.91851851851
44329.5943451042	0	1814.068	-1808.78518518518	1093.51851851851
44329.5943452083	0	1818.298	-1810.4962962963	1092.11851851851
44329.5943453356	0	1818.298	-1812.22222222222	1090.68888888888
44329.5943454398	0	1821.735	-1813.77037037037	1089.23703703703
44329.5943455556	0	1821.735	-1815.28148148148	1087.71111111111
44329.5943456713	0	1824.794	-1816.4	1086.55555555555
44329.594345787	0	1824.794	-1817.63703703704	1085.12592592592
44329.5943459028	0	1827.15	-1818.55555555555	1083.97037037036
44329.5943460301	0	1827.15	-1819.68888888889	1082.54814814814
44329.5943461458	0	1829.202	-1820.59259259259	1081.38518518518
44329.59434625	0	1829.202	-1821.52592592593	1080.1037037037
44329.5943463773	0	1831.039	-1822.38518518518	1078.86666666666
44329.5943464815	0	1831.039	-1823.41481481481	1077.62222222222
44329.5943465972	0	1832.928	-1824.66666666667	1076.23703703703
44329.594346713	0	1832.928	-1826.34074074074	1074.71851851851
44329.5943468287	0	1835.854	-1828.11111111111	1073.35555555555
44329.5943469444	0	1835.854	-1830.40740740741	1071.74074074074
44329.5943470602	0	1839.921	-1832.45185185185	1070.34814814814
44329.5943471759	0	1839.921	-1835.21481481481	1068.42962962962
44329.5943473032	0	1844.728	-1837.83703703704	1066.74074074074
44329.594347419	0	1844.728	-1839.9037037037	1065.5037037037
44329.5943475231	0	1849.417	-1842.57037037037	1063.69629629629
44329.5943476389	0	1849.417	-1845.14074074074	1061.78518518518
44329.5943477546	0	1854.654	-1847.47407407407	1059.78518518518
44329.5943478704	0	1854.654	-1849.57037037037	1057.84444444444
44329.5943479861	0	1859.084	-1851.4962962963	1055.75555555555
44329.5943481019	0	1859.084	-1853.33333333333	1053.46666666666
44329.5943482292	0	1862.847	-1854.64444444444	1051.6074074074
44329.5943483333	0	1862.847	-1855.99259259259	1049.65925925925
44329.5943484606	0	1865.506	-1857.44444444444	1047.34074074074
44329.5943485764	0	1865.506	-1858.42222222222	1045.69629629629
44329.5943486806	0	1867.936	-1859.94814814815	1043.54814814814
44329.5943487963	0	1867.936	-1861.24444444444	1041.77037037037
44329.5943489236	0	1870.758	-1862.75555555556	1039.7037037037
44329.5943490278	0	1870.758	-1864.43703703704	1037.64444444444
44329.5943491435	0	1873.951	-1866.45925925926	1035.58518518518
44329.5943492708	0	1873.951	-1868.71111111111	1033.46666666666
44329.5943493866	0	1878.225	-1871.22222222222	1031.29629629629
44329.5943495023	0	1878.225	-1873.9037037037	1029.26666666666
44329.5943496065	0	1883.418	-1876.74074074074	1027.12592592592
44329.5943497222	0	1883.418	-1879.77037037037	1025.02962962962
44329.5943498495	0	1889.285	-1882.97777777778	1022.79999999999
44329.5943499537	0	1889.285	-1886	1020.61481481481
44329.594350081	0	1895.515	-1888.94074074074	1018.61481481481
44329.5943501852	0	1895.515	-1892.1037037037	1016.5037037037
44329.5943503009	0	1901.619	-1895.3037037037	1014.44444444444
44329.5943504167	0	1901.619	-1898.60740740741	1012.31111111111
44329.5943505324	0	1908.123	-1901.54074074074	1010.28148148148
44329.5943506481	0	1908.123	-1904.48888888889	1007.91851851851
44329.5943507639	0	1914.004	-1906.64444444444	1005.97777777777
44329.5943508796	0	1914.004	-1909.37777777778	1003.38518518518
44329.5943509954	0	1918.893	-1911.83703703704	1000.84444444444
44329.5943511111	0	1918.893	-1914.0962962963	998.488888888883
44329.5943512269	0	1923.612	-1915.9037037037	996.35555555555
44329.5943513426	0	1923.612	-1917.79259259259	993.777777777772
44329.5943514583	0	1927.308	-1919.22222222222	991.548148148143
44329.5943515741	0	1927.308	-1920.72592592593	988.777777777772
44329.5943516898	0	1930.241	-1921.94814814815	986.414814814809
44329.5943518056	0	1930.241	-1923.26666666667	983.822222222217
44329.5943519213	0	1932.782	-1924.73333333333	981.214814814809
44329.594352037	0	1932.782	-1926.42222222222	978.518518518513
44329.5943521643	0	1935.938	-1928.25185185185	975.822222222217
44329.5943522685	0	1935.938	-1930.05925925926	973.429629629624
44329.5943523843	0	1939.575	-1932.2962962963	970.725925925921
44329.5943525	0	1939.575	-1934.71111111111	967.98518518518
44329.5943526157	0	1944.227	-1937.02222222222	965.451851851847
44329.5943527315	0	1944.227	-1939.53333333333	962.688888888884
44329.5943528472	0	1949.049	-1941.80740740741	960.207407407402
44329.594352963	0	1949.049	-1944.47407407407	956.999999999995
44329.5943530787	0	1953.99	-1946.44444444444	954.407407407402
44329.5943531944	0	1953.99	-1948.75555555556	951.266666666661
44329.5943533102	0	1958.271	-1950.42962962963	948.72592592592
44329.5943534259	0	1958.271	-1952.41481481481	945.874074074069
44329.5943535417	0	1961.93	-1954.22222222222	943.52592592592
44329.594353669	0	1961.93	-1956.65185185185	940.718518518513
44329.5943537732	0	1966.167	-1958.76296296296	938.35555555555
44329.5943539005	0	1966.167	-1961.31111111111	935.78518518518
44329.5943540046	0	1970.826	-1964.07407407407	933.259259259254
44329.5943541204	0	1970.826	-1966.94074074074	930.548148148143
44329.5943542361	0	1976.456	-1969.62962962963	927.881481481476
44329.5943543519	0	1976.456	-1972.1037037037	925.162962962958
44329.5943544676	0	1981.619	-1974.34814814815	922.281481481476
44329.5943545833	0	1981.619	-1976.34074074074	919.422222222217
44329.5943546991	0	1985.856	-1978.25185185185	916.637037037032
44329.5943548148	0	1985.856	-1979.98518518518	914.037037037032
44329.5943549306	0	1989.5	-1981.87407407407	911.318518518513
44329.5943550463	0	1989.5	-1983.97037037037	908.414814814809
44329.594355162	0	1993.485	-1985.67407407407	906.096296296291
44329.5943552894	0	1993.485	-1987.5037037037	903.52592592592
44329.5943554051	0	1997.018	-1989.11851851852	901.18518518518
44329.5943555093	0	1997.018	-1990.72592592593	898.962962962957
44329.5943556366	0	2000.24	-1992.43703703704	896.474074074069
44329.5943557407	0	2000.24	-1994.16296296296	893.98518518518
44329.5943558565	0	2003.677	-1996.03703703704	891.622222222217
44329.5943559722	0	2003.677	-1997.79259259259	889.52592592592
44329.594356088	0	2007.307	-1999.99259259259	887.348148148143
44329.5943562037	0	2007.307	-2002.22222222222	885.214814814809
44329.594356331	0	2011.737	-2004.63703703704	883.044444444439
44329.5943564352	0	2011.737	-2007.01481481481	880.814814814809
44329.5943565509	0	2016.53	-2009.05925925926	878.933333333328
44329.5943566667	0	2016.53	-2011.38518518518	876.874074074069
44329.5943567824	0	2020.9	-2013.63703703704	874.814814814809
44329.5943569097	0	2020.9	-2015.79259259259	872.799999999994
44329.5943570139	0	2025.307	-2018	870.822222222217
44329.5943571296	0	2025.307	-2020.02222222222	868.95555555555
44329.5943572454	0	2029.537	-2022.03703703704	866.874074074069
44329.5943573727	0	2029.537	-2024.02962962963	864.866666666661
44329.5943574769	0	2033.544	-2025.86666666667	862.903703703698
44329.5943575926	0	2033.544	-2027.41481481481	861.014814814809
44329.5943577083	0	2036.929	-2028.75555555556	859.044444444439
44329.5943578241	0	2036.929	-2030.03703703704	856.874074074069
44329.5943579398	0	2039.551	-2031.00740740741	854.866666666661
44329.5943580556	0	2039.551	-2031.95555555556	852.066666666661
44329.5943581713	0	2041.47	-2032.52592592593	849.962962962957
44329.594358287	0	2041.47	-2032.97777777778	847.237037037032
44329.5943584028	0	2042.492	-2033.24444444444	844.651851851846
44329.5943585185	0	2042.492	-2033.28888888889	842.362962962957
44329.5943586458	0	2042.803	-2033.28888888889	839.748148148143
44329.59435875	0	2042.803	-2033.24444444444	836.75555555555
44329.5943588657	0	2042.759	-2033.19259259259	834.111111111106
44329.5943589815	0	2042.759	-2033.05185185185	831.570370370365
44329.5943590972	0	2042.566	-2032.86666666667	829.362962962957
44329.594359213	0	2042.566	-2032.77037037037	826.911111111106
44329.5943593403	0	2042.285	-2032.71111111111	824.459259259254
44329.5943594444	0	2042.285	-2032.63703703704	822.096296296291
44329.5943595602	0	2042.152	-2032.61481481481	819.829629629624
44329.5943596759	0	2042.152	-2032.57037037037	817.637037037032
44329.5943597917	0	2042.085	-2032.57777777778	815.399999999995
44329.5943599074	0	2042.085	-2032.73333333333	813.348148148143
44329.5943600231	0	2042.248	-2032.9037037037	811.422222222217
44329.5943601389	0	2042.248	-2033.15555555556	809.459259259254
44329.5943602546	0	2042.67	-2033.21481481481	807.533333333328
44329.5943603704	0	2042.67	-2033.1037037037	805.481481481476
44329.5943604861	0	2042.618	-2032.97037037037	803.777777777772
44329.5943606134	0	2042.618	-2032.83703703704	802.081481481476
44329.5943607176	0	2042.351	-2032.82222222222	800.703703703698
44329.5943608333	0	2042.351	-2032.97037037037	799.177777777772
44329.5943609491	0	2042.484	-2033.18518518518	797.970370370365
44329.5943610764	0	2042.484	-2033.62962962963	796.859259259254
44329.5943611806	0	2043.143	-2034.31851851852	795.733333333328
44329.5943612963	0	2043.143	-2035.20740740741	794.881481481476
44329.594361412	0	2044.721	-2036	794.348148148143
44329.5943615278	0	2044.721	-2037.25925925926	793.666666666661
44329.5943616435	0	2046.773	-2038.60740740741	792.977777777772
44329.5943617593	0	2046.773	-2039.96296296296	792.459259259254
44329.594361875	0	2049.477	-2040.85925925926	792.118518518513
44329.5943619907	0	2049.477	-2041.66666666667	791.740740740735
44329.5943621065	0	2051.181	-2042.00740740741	791.511111111106
44329.5943622222	0	2051.181	-2042.06666666667	791.38518518518
44329.594362338	0	2051.581	-2041.91851851852	791.370370370365
44329.5943624537	0	2051.581	-2041.65185185185	791.481481481476
44329.5943625694	0	2051.166	-2041.38518518519	791.666666666661
44329.5943626852	0	2051.166	-2041.16296296296	791.98518518518
44329.5943628125	0	2050.677	-2041.03703703704	792.311111111106
44329.5943629167	0	2050.677	-2041.00740740741	792.577777777772
44329.5943630324	0	2050.521	-2040.95555555556	792.970370370365
44329.5943631482	0	2050.521	-2040.88888888889	793.303703703698
44329.5943632639	0	2050.402	-2040.91851851852	793.637037037032
44329.5943633796	0	2050.402	-2041.14814814815	793.918518518513
44329.5943634954	0	2050.661	-2041.53333333333	794.251851851847
44329.5943636111	0	2050.661	-2042.02962962963	794.466666666661
44329.5943637269	0	2051.542	-2042.65925925926	794.696296296291
44329.5943638426	0	2051.542	-2043.84444444444	794.918518518513
44329.5943639583	0	2053.357	-2045.2962962963	795.088888888884
44329.5943640741	0	2053.357	-2047.15555555556	795.237037037032
44329.5943641898	0	2056.668	-2048.95555555556	795.325925925921
44329.5943643056	0	2056.668	-2051.54814814815	795.525925925921
44329.5943644213	0	2061.061	-2053.85925925926	795.674074074069
44329.594364537	0	2061.061	-2056.60740740741	796.014814814809
44329.5943646528	0	2066.12	-2058.64444444444	796.207407407402
44329.5943647685	0	2066.12	-2060.8962962963	796.496296296291
44329.5943648843	0	2070.409	-2062.14814814815	796.644444444439
44329.594365	0	2070.409	-2062.76296296296	796.651851851847
44329.5943651157	0	2072.276	-2062.73333333333	796.61481481481
44329.5943652315	0	2072.276	-2062.46666666667	796.58518518518
44329.5943653472	0	2071.98	-2062.17777777778	796.577777777772
44329.594365463	0	2071.98	-2061.94074074074	796.599999999995
44329.5943655787	0	2071.454	-2061.83703703704	796.607407407402
44329.5943656944	0	2071.454	-2061.77037037037	796.599999999995
44329.5943658102	0	2071.284	-2061.74074074074	796.55555555555
44329.5943659259	0	2071.284	-2061.73333333333	796.474074074069
44329.5943660532	0	2071.247	-2061.80740740741	796.35555555555
44329.5943661574	0	2071.247	-2061.96296296296	796.177777777772
44329.5943662732	0	2071.477	-2062.19259259259	795.992592592587
44329.5943663889	0	2071.477	-2062.46666666667	795.740740740735
44329.5943665046	0	2071.981	-2062.8962962963	795.399999999995
44329.5943666319	0	2071.981	-2063.39259259259	794.962962962958
44329.5943667477	0	2072.907	-2063.97037037037	794.429629629624
44329.5943668519	0	2072.907	-2064.71111111111	793.792592592587
44329.5943669676	0	2074.226	-2065.43703703704	793.140740740735
44329.5943670949	0	2074.226	-2066.37777777778	792.392592592587
44329.5943671991	0	2075.893	-2067.5037037037	791.466666666661
44329.5943673148	0	2075.893	-2068.74074074074	790.511111111106
44329.5943674306	0	2078.256	-2069.8962962963	789.540740740735
44329.5943675463	0	2078.256	-2071.27407407407	788.340740740735
44329.594367662	0	2080.789	-2072.52592592593	787.029629629624
44329.5943677778	0	2080.789	-2073.77037037037	785.562962962958
44329.5943679051	0	2083.285	-2074.8	784.214814814809
44329.5943680093	0	2083.285	-2075.85925925926	782.718518518513
44329.594368125	0	2085.374	-2076.68888888889	781.288888888883
44329.5943682407	0	2085.374	-2077.48888888889	779.629629629624
44329.5943683565	0	2087.004	-2078.27407407407	777.822222222217
44329.5943684722	0	2087.004	-2079.11851851852	775.970370370365
44329.594368588	0	2088.634	-2079.92592592593	774.148148148143
44329.5943687037	0	2088.634	-2080.75555555556	772.281481481476
44329.5943688194	0	2090.271	-2081.65925925926	770.229629629624
44329.5943689352	0	2090.271	-2082.63703703704	768.037037037032
44329.5943690509	0	2092.152	-2083.63703703704	765.859259259254
44329.5943691667	0	2092.152	-2084.75555555556	763.503703703698
44329.5943692824	0	2094.271	-2085.7037037037	761.422222222217
44329.5943693981	0	2094.271	-2086.85185185185	758.733333333328
44329.5943695139	0	2096.367	-2087.82962962963	756.52592592592
44329.5943696296	0	2096.367	-2088.95555555556	754.044444444439
44329.5943697454	0	2098.471	-2090.0962962963	751.192592592587
44329.5943698611	0	2098.471	-2090.88888888889	748.992592592587
44329.5943699769	0	2100.404	-2091.8	746.385185185179
44329.5943700926	0	2100.404	-2092.62222222222	743.733333333328
44329.5943702083	0	2102.137	-2093.28888888889	741.237037037031
44329.5943703241	0	2102.137	-2093.98518518519	738.481481481476
44329.5943704398	0	2103.5	-2094.63703703704	735.777777777772
44329.5943705556	0	2103.5	-2095.1037037037	733.103703703698
44329.5943706713	0	2104.619	-2095.54074074074	730.437037037031
44329.594370787	0	2104.619	-2095.88888888889	727.911111111105
44329.5943709028	0	2105.404	-2096.14074074074	725.548148148143
44329.5943710185	0	2105.404	-2096.46666666667	722.859259259254
44329.5943711343	0	2105.982	-2096.8962962963	720.237037037031
44329.5943712616	0	2105.982	-2097.34074074074	717.666666666661
44329.5943713657	0	2106.856	-2097.86666666667	715.170370370365
44329.5943714815	0	2106.856	-2098.57777777778	712.55555555555
44329.5943715972	0	2108.093	-2099.18518518519	710.140740740735
44329.594371713	0	2108.093	-2099.96296296296	707.570370370365
44329.5943718287	0	2109.478	-2100.65925925926	705.096296296291
44329.594371956	0	2109.478	-2101.12592592593	702.644444444439
44329.5943720602	0	2110.641	-2101.45185185185	700.051851851846
44329.5943721759	0	2110.641	-2101.62962962963	697.481481481476
44329.5943722917	0	2111.145	-2101.73333333333	694.940740740735
44329.5943724074	0	2111.145	-2101.9037037037	692.444444444439
44329.5943725347	0	2111.419	-2102.00740740741	689.992592592587
44329.5943726389	0	2111.419	-2102.06666666667	687.644444444439
44329.5943727546	0	2111.582	-2102.05185185185	685.362962962957
44329.5943728704	0	2111.582	-2101.8962962963	683.32592592592
44329.5943729861	0	2111.412	-2101.55555555556	681.399999999994
44329.5943731018	0	2111.412	-2101.12592592593	679.72592592592
44329.5943732176	0	2110.642	-2100.42222222222	678.044444444439
44329.5943733333	0	2110.642	-2099.78518518518	676.629629629624
44329.5943734491	0	2109.301	-2099.20740740741	675.340740740735
44329.5943735648	0	2109.301	-2098.79259259259	674.177777777772
44329.5943736806	0	2108.308	-2098.60740740741	673.029629629624
44329.5943737963	0	2108.308	-2098.55555555556	671.92592592592
44329.594373912	0	2108.071	-2098.61481481481	671.170370370364
44329.5943740278	0	2108.071	-2098.82962962963	670.599999999994
44329.5943741435	0	2108.345	-2099.17037037037	670.014814814809
44329.5943742593	0	2108.345	-2099.60740740741	669.52592592592
44329.594374375	0	2109.123	-2099.91851851852	669.244444444439
44329.5943744907	0	2109.123	-2100.14814814815	669.111111111105
44329.5943746065	0	2109.664	-2100.23703703704	669.111111111105
44329.5943747222	0	2109.664	-2100.13333333333	669.199999999994
44329.594374838	0	2109.649	-2099.85925925926	669.348148148142
44329.5943749537	0	2109.649	-2099.41481481481	669.577777777772
44329.5943750694	0	2108.93	-2098.80740740741	669.866666666661
44329.5943751852	0	2108.93	-2097.8962962963	670.244444444438
44329.5943753009	0	2107.411	-2097.01481481482	670.733333333327
44329.5943754167	0	2107.411	-2096.13333333333	671.362962962957
44329.5943755324	0	2105.648	-2095.54074074074	672.022222222216
44329.5943756482	0	2105.648	-2095.12592592593	672.785185185179
44329.5943757639	0	2104.641	-2094.94814814815	673.674074074068
44329.5943758796	0	2104.641	-2095.04444444444	674.674074074068
44329.5943759954	0	2104.56	-2095.28148148148	675.511111111105
44329.5943761111	0	2104.56	-2095.57777777778	676.29629629629
44329.5943762269	0	2105.093	-2095.8	677.09629629629
44329.5943763426	0	2105.093	-2095.91111111111	678.066666666661
44329.5943764583	0	2105.426	-2095.91111111111	679.133333333327
44329.5943765741	0	2105.426	-2095.91851851852	679.999999999994
44329.5943766898	0	2105.433	-2095.93333333333	680.829629629624
44329.5943768056	0	2105.433	-2095.97037037037	681.607407407402
44329.5943769213	0	2105.485	-2096.12592592593	682.311111111105
44329.594377037	0	2105.485	-2096.4	682.948148148142
44329.5943771528	0	2105.915	-2096.80740740741	683.577777777772
44329.5943772685	0	2105.915	-2097.36296296296	684.251851851846
44329.5943773843	0	2106.878	-2097.92592592593	684.703703703698
44329.5943775	0	2106.878	-2098.88148148148	685.311111111105
44329.5943776157	0	2108.397	-2099.76296296296	685.807407407402
44329.5943777315	0	2108.397	-2101.02962962963	686.348148148142
44329.5943778472	0	2110.545	-2102.22962962963	686.799999999994
44329.594377963	0	2110.545	-2103.74814814815	687.281481481476
44329.5943780787	0	2113.264	-2105.14814814815	687.637037037031
44329.5943781944	0	2113.264	-2106.67407407407	688.014814814809
44329.5943783102	0	2116.19	-2108.40740740741	688.399999999994
44329.5943784259	0	2116.19	-2109.56296296296	688.562962962957
44329.5943785417	0	2119.079	-2111.04444444444	688.748148148142
44329.5943786574	0	2119.079	-2112.39259259259	688.78518518518
44329.5943787731	0	2121.909	-2113.91851851852	688.999999999994
44329.5943788889	0	2121.909	-2115.31851851852	689.133333333328
44329.5943790046	0	2124.835	-2116.76296296296	689.229629629624
44329.5943791204	0	2124.835	-2118.35555555556	689.274074074068
44329.5943792361	0	2127.872	-2120.14814814815	689.303703703698
44329.5943793519	0	2127.872	-2122.05185185185	689.281481481476
44329.5943794676	0	2131.568	-2124.04444444444	689.214814814809
44329.5943795833	0	2131.568	-2125.96296296296	689.096296296291
44329.5943796991	0	2135.479	-2127.88148148148	689.007407407402
44329.5943798148	0	2135.479	-2129.92592592593	688.911111111105
44329.5943799306	0	2139.442	-2131.92592592593	688.711111111105
44329.5943800463	0	2139.442	-2133.64444444444	688.459259259254
44329.594380162	0	2143.161	-2135.03703703704	688.059259259254
44329.5943802778	0	2143.161	-2136.01481481481	687.622222222217
44329.5943803935	0	2145.531	-2136.57037037037	687.18518518518
44329.5943805208	0	2145.531	-2136.94814814815	686.733333333328
44329.594380625	0	2146.464	-2137.24444444444	686.222222222217
44329.5943807407	0	2146.464	-2137.55555555556	685.651851851846
44329.5943808681	0	2147.071	-2137.86666666667	685.037037037031
44329.5943809722	0	2147.071	-2138.45925925926	684.222222222217
44329.594381088	0	2147.975	-2139.48148148148	683.318518518513
44329.5943812037	0	2147.975	-2140.6962962963	682.548148148142
44329.5943813194	0	2150.212	-2142.47407407407	681.607407407402
44329.5943814468	0	2150.212	-2144.74074074074	680.540740740735
44329.5943815509	0	2154.256	-2147.40740740741	679.444444444439
44329.5943816667	0	2154.256	-2149.88888888889	678.599999999994
44329.594381794	0	2159.404	-2152.5037037037	677.666666666661
44329.5943818981	0	2159.404	-2155.07407407407	676.466666666661
44329.5943820139	0	2164.589	-2157.80740740741	675.170370370365
44329.5943821296	0	2164.589	-2159.74074074074	674.044444444439
44329.5943822454	0	2169.256	-2161.46666666667	672.940740740735
44329.5943823611	0	2169.256	-2163.12592592593	671.607407407402
44329.5943824769	0	2172.641	-2164.51851851852	670.540740740735
44329.5943825926	0	2172.641	-2165.8962962963	669.414814814809
44329.5943827083	0	2175.411	-2167.1037037037	668.199999999994
44329.5943828241	0	2175.411	-2168.07407407407	667.059259259254
44329.5943829398	0	2177.589	-2168.94074074074	665.837037037031
44329.5943830671	0	2177.589	-2169.6962962963	664.592592592587
44329.5943831713	0	2179.211	-2170.31851851852	663.32592592592
44329.594383287	0	2179.211	-2170.86666666667	662.177777777772
44329.5943834144	0	2180.381	-2171.54814814815	660.962962962957
44329.5943835185	0	2180.381	-2172.33333333333	659.733333333328
44329.5943836343	0	2181.848	-2173.26666666667	658.437037037032
44329.59438375	0	2181.848	-2174.31851851852	657.081481481476
44329.5943838657	0	2183.833	-2175.52592592593	655.78518518518
44329.5943839931	0	2183.833	-2176.94814814815	654.459259259254
44329.5943840972	0	2186.463	-2178.52592592593	653.088888888883
44329.594384213	0	2186.463	-2180.41481481482	651.503703703698
44329.5943843287	0	2189.93	-2181.99259259259	650.170370370365
44329.5943844444	0	2189.93	-2183.74074074074	648.740740740735
44329.5943845718	0	2193.256	-2185.74814814815	647.192592592587
44329.5943846875	0	2193.256	-2188.01481481482	645.548148148143
44329.5943847917	0	2197.53	-2190.2962962963	643.844444444439
44329.5943849074	0	2197.53	-2192.74814814815	642.274074074069
44329.5943850231	0	2202.263	-2195.04444444444	640.78518518518
44329.5943851389	0	2202.263	-2197.4962962963	639.318518518513
44329.5943852546	0	2207.011	-2200.11111111111	637.72592592592
44329.5943853704	0	2207.011	-2202.54074074074	636.140740740735
44329.5943854861	0	2212.055	-2204.80740740741	634.58518518518
44329.5943856134	0	2212.055	-2206.4962962963	633.133333333328
44329.5943857176	0	2216.011	-2207.54814814815	631.718518518513
44329.5943858333	0	2216.011	-2208.08888888889	630.518518518513
44329.5943859491	0	2217.604	-2208.14074074074	629.333333333328
44329.5943860648	0	2217.604	-2207.8	628.32592592592
44329.5943861806	0	2217.315	-2207.34814814815	627.540740740735
44329.5943862963	0	2217.315	-2206.96296296296	626.92592592592
44329.594386412	0	2216.478	-2206.6	626.385185185179
44329.5943865278	0	2216.478	-2206.22962962963	625.896296296291
44329.5943866435	0	2215.745	-2205.87407407407	625.459259259253
44329.5943867593	0	2215.745	-2205.6	625.029629629624
44329.594386875	0	2215.115	-2205.48888888889	624.69629629629
44329.5943869907	0	2215.115	-2205.47407407407	624.340740740735
44329.5943871065	0	2214.989	-2205.47407407407	623.992592592587
44329.5943872222	0	2214.989	-2205.51111111111	623.703703703698
44329.594387338	0	2215.026	-2205.68148148148	623.370370370364
44329.5943874537	0	2215.026	-2205.94074074074	623.029629629624
44329.5943875694	0	2215.456	-2206.37777777778	622.659259259253
44329.5943876852	0	2215.456	-2207.02222222222	622.29629629629
44329.5943878009	0	2216.537	-2207.9037037037	621.888888888883
44329.5943879167	0	2216.537	-2208.92592592593	621.540740740735
44329.5943880324	0	2218.441	-2210.21481481481	621.081481481476
44329.5943881482	0	2218.441	-2211.37037037037	620.55555555555
44329.5943882639	0	2220.885	-2212.54074074074	620.074074074068
44329.5943883796	0	2220.885	-2213.79259259259	619.52592592592
44329.5943884954	0	2223.307	-2215.08888888889	619.051851851846
44329.5943886227	0	2223.307	-2216.65925925926	618.370370370364
44329.5943887269	0	2226.174	-2218.19259259259	617.629629629624
44329.5943888426	0	2226.174	-2219.55555555556	616.807407407401
44329.5943889699	0	2229.07	-2220.84444444444	615.92592592592
44329.5943890741	0	2229.07	-2221.77777777778	614.962962962957
44329.5943891898	0	2231.292	-2222.28888888889	614.118518518513
44329.5943893056	0	2231.292	-2222.67407407407	613.251851851846
44329.5943894213	0	2232.188	-2222.80740740741	612.377777777772
44329.594389537	0	2232.188	-2222.91851851852	611.199999999994
44329.5943896528	0	2232.432	-2223.05185185185	610.340740740735
44329.5943897685	0	2232.432	-2223.17037037037	609.140740740735
44329.5943898843	0	2232.684	-2223.26666666667	607.933333333327
44329.59439	0	2232.684	-2223.37037037037	606.740740740735
44329.5943901157	0	2232.884	-2223.47407407407	605.392592592586
44329.5943902315	0	2232.884	-2223.62222222222	603.918518518512
44329.5943903472	0	2233.136	-2223.84444444444	602.518518518512
44329.594390463	0	2233.136	-2224.26666666667	600.89629629629
44329.5943905787	0	2233.78	-2224.7037037037	599.562962962957
44329.5943906944	0	2233.78	-2225.17037037037	597.86666666666
44329.5943908102	0	2234.684	-2225.74814814815	596.037037037031
44329.5943909259	0	2234.684	-2226.42222222222	593.940740740735
44329.5943910417	0	2235.936	-2227.11111111111	592.222222222216
44329.5943911574	0	2235.936	-2227.94814814815	590.266666666661
44329.5943912731	0	2237.462	-2228.94074074074	588.355555555549
44329.5943913889	0	2237.462	-2230.14814814815	586.022222222216
44329.5943915046	0	2239.662	-2231.18518518518	584.06666666666
44329.5943916204	0	2239.662	-2232.59259259259	581.748148148142
44329.5943917361	0	2242.106	-2233.91851851852	579.903703703697
44329.5943918519	0	2242.106	-2235.48888888889	577.829629629623
44329.5943919676	0	2245.002	-2237.00740740741	575.814814814809
44329.5943920833	0	2245.002	-2238.56296296296	573.711111111105
44329.5943921991	0	2248.076	-2240.25185185185	571.644444444438
44329.5943923148	0	2248.076	-2241.82222222222	569.72592592592
44329.5943924306	0	2251.335	-2243.3037037037	567.792592592586
44329.5943925463	0	2251.335	-2244.64444444444	565.814814814809
44329.594392662	0	2254.157	-2245.62962962963	563.777777777772
44329.5943927778	0	2254.157	-2246.28888888889	561.851851851846
44329.5943928935	0	2255.801	-2246.51111111111	560.059259259253
44329.5943930093	0	2255.801	-2246.58518518518	558.237037037031
44329.594393125	0	2256.097	-2246.53333333333	556.444444444438
44329.5943932407	0	2256.097	-2246.23703703704	554.851851851846
44329.5943933565	0	2255.749	-2245.8	553.459259259253
44329.5943934722	0	2255.749	-2245.62222222222	551.985185185179
44329.594393588	0	2255.134	-2245.6	550.281481481475
44329.5943937037	0	2255.134	-2245.6962962963	548.999999999994
44329.5943938194	0	2255.208	-2245.98518518518	547.674074074068
44329.5943939352	0	2255.208	-2246.31851851852	546.385185185179
44329.5943940509	0	2255.83	-2246.63703703704	544.985185185179
44329.5943941667	0	2255.83	-2247.16296296296	543.629629629623
44329.5943942824	0	2256.674	-2247.77037037037	542.407407407401
44329.5943944097	0	2256.674	-2248.42222222222	541.214814814809
44329.5943945139	0	2257.933	-2249.28888888889	539.881481481475
44329.5943946296	0	2257.933	-2250.20740740741	538.792592592586
44329.5943947454	0	2259.718	-2251.27407407407	537.622222222216
44329.5943948611	0	2259.718	-2252.52592592592	536.414814814809
44329.5943949769	0	2262.037	-2253.81481481481	535.133333333327
44329.5943950926	0	2262.037	-2255.18518518518	533.814814814809
44329.5943952083	0	2264.696	-2256.57037037037	532.46666666666
44329.5943953241	0	2264.696	-2258.05925925926	531.140740740734
44329.5943954398	0	2267.57	-2259.45925925926	530.007407407401
44329.5943955556	0	2267.57	-2261.00740740741	528.740740740734
44329.5943956829	0	2270.518	-2262.7037037037	527.26666666666
44329.594395787	0	2270.518	-2264.35555555555	525.814814814808
44329.5943959028	0	2273.866	-2265.98518518518	524.333333333327
44329.5943960301	0	2273.866	-2267.62962962963	522.844444444438
44329.5943961343	0	2277.14	-2269.02962962963	521.503703703697
44329.59439625	0	2277.14	-2270.5037037037	520.162962962956
44329.5943963657	0	2280.014	-2271.8962962963	518.851851851845
44329.5943964815	0	2280.014	-2273.36296296296	517.49629629629
44329.5943965972	0	2282.873	-2274.57037037037	516.274074074067
44329.594396713	0	2282.873	-2275.9037037037	514.733333333327
44329.5943968287	0	2285.414	-2277.11851851852	513.23703703703
44329.594396956	0	2285.414	-2278.22962962963	511.925925925919
44329.5943970602	0	2287.74	-2279.42962962963	510.474074074067
44329.5943971759	0	2287.74	-2280.7037037037	509.044444444438
44329.5943972917	0	2290.214	-2281.91851851852	507.629629629623
44329.5943974074	0	2290.214	-2283.3037037037	506.044444444438
44329.5943975231	0	2292.814	-2284.68888888889	504.399999999993
44329.5943976389	0	2292.814	-2286.27407407407	502.829629629623
44329.5943977546	0	2295.784	-2288.05925925926	501.207407407401
44329.5943978704	0	2295.784	-2289.82222222222	499.540740740734
44329.5943979861	0	2299.332	-2291.54074074074	497.83703703703
44329.5943981019	0	2299.332	-2292.9037037037	496.155555555549
44329.5943982176	0	2302.413	-2293.9037037037	494.444444444438
44329.5943983333	0	2302.413	-2294.20740740741	492.740740740734
44329.5943984491	0	2303.717	-2294.14074074074	491.192592592586
44329.5943985648	0	2303.717	-2293.65185185185	489.985185185179
44329.5943986806	0	2303.161	-2292.85185185185	488.822222222216
44329.5943987963	0	2303.161	-2291.94074074074	487.851851851845
44329.594398912	0	2301.45	-2291.11851851852	487.022222222216
44329.5943990278	0	2301.45	-2290.48148148148	486.274074074067
44329.5943991435	0	2299.991	-2290.11851851852	485.555555555549
44329.5943992593	0	2299.991	-2290.11111111111	484.874074074067
44329.594399375	0	2299.621	-2290.62222222222	484.148148148142
44329.5943994907	0	2299.621	-2291.42962962963	483.43703703703
44329.5943996065	0	2300.94	-2292.45925925926	482.66666666666
44329.5943997222	0	2300.94	-2293.66666666667	481.999999999993
44329.594399838	0	2303.177	-2294.80740740741	481.362962962956
44329.5943999537	0	2303.177	-2295.86666666667	480.83703703703
44329.594400081	0	2305.377	-2297.08888888889	480.355555555549
44329.5944001852	0	2305.377	-2298.47407407407	479.925925925919
44329.5944003009	0	2307.984	-2300.2	479.570370370364
44329.5944004167	0	2307.984	-2301.78518518519	479.325925925919
44329.5944005324	0	2311.295	-2303.88148148148	479.03703703703
44329.5944006482	0	2311.295	-2306.31851851852	478.881481481475
44329.5944007639	0	2315.828	-2309.04444444444	478.585185185179
44329.5944008796	0	2315.828	-2311.6962962963	478.429629629623
44329.5944009954	0	2321.206	-2314.8	478.251851851845
44329.5944011111	0	2321.206	-2317.26666666667	478.074074074067
44329.5944012269	0	2326.776	-2319.83703703704	477.962962962956
44329.5944013426	0	2326.776	-2322.25185185185	477.881481481475
44329.5944014583	0	2331.761	-2324.28148148148	477.851851851845
44329.5944015741	0	2331.761	-2326.07407407407	477.799999999993
44329.5944016898	0	2335.583	-2327.25185185185	477.799999999993
44329.5944018056	0	2335.583	-2328.15555555556	477.799999999993
44329.5944019213	0	2337.664	-2328.65925925926	477.799999999993
44329.594402037	0	2337.664	-2328.67407407407	477.799999999993
44329.5944021528	0	2338.183	-2328.54074074074	477.844444444438
44329.5944022685	0	2338.183	-2328.35555555555	477.992592592586
44329.5944023843	0	2337.864	-2328.2962962963	478.162962962956
44329.5944025	0	2337.864	-2328.27407407407	478.370370370364
44329.5944026157	0	2337.783	-2328.42962962963	478.614814814808
44329.5944027315	0	2337.783	-2328.93333333333	478.970370370364
44329.5944028472	0	2338.442	-2329.58518518518	479.311111111104
44329.594402963	0	2338.442	-2330.3037037037	479.607407407401
44329.5944030787	0	2339.812	-2331.0962962963	479.925925925919
44329.5944031944	0	2339.812	-2332.05185185185	480.244444444438
44329.5944033102	0	2341.56	-2332.72592592593	480.533333333327
44329.5944034259	0	2341.56	-2333.80740740741	480.859259259253
44329.5944035417	0	2343.316	-2334.65185185185	481.133333333327
44329.5944036574	0	2343.316	-2335.37777777778	481.429629629623
44329.5944037731	0	2344.886	-2335.74814814815	481.629629629623
44329.5944038889	0	2344.886	-2335.95555555556	481.755555555549
44329.5944040046	0	2345.464	-2336.00740740741	481.785185185179
44329.5944041204	0	2345.464	-2336.00740740741	481.725925925919
44329.5944042477	0	2345.516	-2335.88148148148	481.577777777771
44329.5944043519	0	2345.516	-2335.7037037037	481.355555555549
44329.5944044676	0	2345.212	-2335.52592592593	481.125925925919
44329.5944045833	0	2345.212	-2335.48888888889	480.955555555549
44329.5944046991	0	2344.997	-2335.48888888889	480.814814814808
44329.5944048148	0	2344.997	-2335.40740740741	480.629629629623
44329.5944049306	0	2344.916	-2335.28148148148	480.422222222216
44329.5944050463	0	2344.916	-2335.16296296296	480.148148148142
44329.594405162	0	2344.672	-2335.11111111111	479.874074074067
44329.5944052894	0	2344.672	-2335.11851851852	479.570370370364
44329.5944053935	0	2344.628	-2335.15555555555	479.274074074067
44329.5944055093	0	2344.628	-2335.3037037037	478.992592592586
44329.594405625	0	2344.813	-2335.57037037037	478.659259259253
44329.5944057407	0	2344.813	-2335.80740740741	478.325925925919
44329.5944058565	0	2345.317	-2336.07407407407	477.999999999993
44329.5944059722	0	2345.317	-2336.36296296296	477.659259259253
44329.594406088	0	2345.873	-2336.63703703704	477.333333333327
44329.5944062037	0	2345.873	-2336.95555555556	476.89629629629
44329.5944063194	0	2346.466	-2337.0962962963	476.562962962956
44329.5944064352	0	2346.466	-2337.14074074074	476.09629629629
44329.5944065509	0	2346.651	-2337.14074074074	475.785185185179
44329.5944066667	0	2346.651	-2337.14074074074	475.437037037031
44329.5944067824	0	2346.651	-2337.03703703704	475.118518518512
44329.5944068981	0	2346.547	-2336.83703703704	474.829629629623
44329.5944070139	0	2346.547	-2336.46666666667	474.562962962956
44329.5944071296	0	2345.977	-2336.1037037037	474.481481481475
44329.5944072454	0	2345.977	-2335.31111111111	474.355555555549
44329.5944073611	0	2344.821	-2334.55555555556	474.318518518512
44329.5944074768	0	2344.821	-2333.52592592593	474.333333333327
44329.5944075926	0	2343.036	-2332.40740740741	474.422222222216
44329.5944077083	0	2343.036	-2331.17037037037	474.503703703697
44329.5944078241	0	2340.68	-2329.65185185185	474.740740740734
44329.5944079398	0	2340.68	-2327.95555555556	475.103703703697
44329.5944080556	0	2337.465	-2326.05185185185	475.511111111105
44329.5944081713	0	2337.465	-2323.74074074074	476.09629629629
44329.594408287	0	2333.25	-2321.62222222222	476.659259259253
44329.5944084028	0	2333.25	-2319.05185185185	477.281481481475
44329.5944085185	0	2328.561	-2316.54814814815	477.933333333327
44329.5944086343	0	2328.561	-2313.57777777778	478.785185185179
44329.59440875	0	2323.087	-2311.3037037037	479.570370370364
44329.5944088657	0	2323.087	-2308.71111111111	480.533333333327
44329.5944089815	0	2318.22	-2306.27407407407	481.481481481475
44329.5944090972	0	2318.22	-2303.72592592593	482.659259259253
44329.594409213	0	2313.235	-2302.06666666667	483.637037037031
44329.5944093287	0	2313.235	-2300.3037037037	484.792592592586
44329.5944094444	0	2309.813	-2299.14814814815	485.762962962957
44329.5944095602	0	2309.813	-2298.19259259259	486.837037037031
44329.5944096759	0	2307.702	-2297.24444444444	488.044444444438
44329.5944097917	0	2307.702	-2296.36296296296	489.46666666666
44329.5944099074	0	2305.872	-2295.88888888889	490.614814814808
44329.5944100232	0	2305.872	-2295.52592592593	491.903703703697
44329.5944101389	0	2305.035	-2295.42962962963	493.26666666666
44329.5944102546	0	2305.035	-2295.38518518519	494.881481481475
44329.5944103704	0	2304.894	-2295.44444444444	496.170370370364
44329.5944104861	0	2304.894	-2295.57777777778	497.570370370364
44329.5944106019	0	2305.087	-2295.73333333333	499.022222222216
44329.5944107176	0	2305.087	-2296.03703703704	500.503703703697
44329.5944108333	0	2305.546	-2296.48148148148	501.755555555549
44329.5944109491	0	2305.546	-2297.12592592593	503.29629629629
44329.5944110648	0	2306.635	-2297.68148148148	504.555555555549
44329.5944111806	0	2306.635	-2298.22962962963	505.881481481475
44329.5944112963	0	2307.739	-2298.82222222222	507.207407407401
44329.594411412	0	2307.739	-2299.45925925926	508.585185185179
44329.5944115278	0	2308.969	-2300.21481481481	509.948148148142
44329.5944116435	0	2308.969	-2301.20740740741	511.525925925919
44329.5944117593	0	2310.717	-2302.19259259259	513.09629629629
44329.594411875	0	2310.717	-2303.2	514.548148148142
44329.5944119907	0	2312.71	-2304.28148148148	516.192592592586
44329.5944121181	0	2312.71	-2305.45925925926	517.933333333327
44329.5944122222	0	2314.969	-2306.63703703704	519.66666666666
44329.594412338	0	2314.969	-2308.12592592593	521.474074074068
44329.5944124537	0	2317.636	-2309.37777777778	523.081481481475
44329.5944125694	0	2317.636	-2311.06666666667	525.09629629629
44329.5944126852	0	2320.577	-2312.42222222222	526.703703703697
44329.5944128009	0	2320.577	-2313.99259259259	528.725925925919
44329.5944129167	0	2323.503	-2315.28888888889	530.237037037031
44329.5944130324	0	2323.503	-2316.94074074074	532.133333333327
44329.5944131481	0	2326.451	-2318.4	533.688888888882
44329.5944132639	0	2326.451	-2320.2	535.585185185179
44329.5944133796	0	2329.71	-2321.62222222222	537.111111111105
44329.5944134954	0	2329.71	-2323.37037037037	538.903703703697
44329.5944136111	0	2332.88	-2325.15555555556	540.651851851845
44329.5944137269	0	2332.88	-2327.34814814815	542.585185185179
44329.5944138426	0	2336.858	-2329.20740740741	544.09629629629
44329.5944139583	0	2336.858	-2331.65925925926	546.074074074067
44329.5944140741	0	2341.169	-2333.65185185185	547.703703703697
44329.5944141898	0	2341.169	-2336.02222222222	549.488888888882
44329.5944143056	0	2345.532	-2338.3037037037	551.162962962956
44329.5944144213	0	2345.532	-2340.39259259259	552.762962962956
44329.594414537	0	2349.902	-2341.98518518519	554.318518518512
44329.5944146528	0	2349.902	-2343.08148148148	555.83703703703
44329.5944147685	0	2352.591	-2343.13333333333	556.659259259253
44329.5944148843	0	2352.591	-2343.05185185185	557.799999999993
44329.594415	0	2352.561	-2342.74814814815	558.555555555549
44329.5944151157	0	2352.561	-2342.39259259259	559.377777777771
44329.5944152315	0	2351.902	-2342.3037037037	559.89629629629
44329.5944153472	0	2351.902	-2342.19259259259	560.674074074067
44329.594415463	0	2351.702	-2342.2	561.399999999993
44329.5944155787	0	2351.702	-2342.3037037037	561.985185185179
44329.5944156944	0	2351.813	-2342.57037037037	562.548148148142
44329.5944158102	0	2351.813	-2342.92592592593	563.022222222216
44329.5944159259	0	2352.435	-2343.37037037037	563.340740740734
44329.5944160532	0	2352.435	-2344.04444444444	563.525925925919
44329.5944161574	0	2353.554	-2344.8	563.66666666666
44329.5944162731	0	2353.554	-2345.71111111111	563.785185185179
44329.5944163889	0	2355.221	-2346.75555555556	563.829629629623
44329.5944165046	0	2355.221	-2348.1037037037	563.903703703697
44329.5944166204	0	2357.614	-2349.33333333333	563.903703703697
44329.5944167477	0	2357.614	-2351	563.903703703697
44329.5944168519	0	2360.51	-2352.44444444444	563.940740740734
44329.5944169676	0	2360.51	-2354.28148148148	564.007407407401
44329.5944170833	0	2363.791	-2356.23703703704	564.074074074068
44329.5944171991	0	2363.791	-2358.3037037037	564.214814814808
44329.5944173148	0	2367.813	-2360.59259259259	564.303703703697
44329.5944174306	0	2367.813	-2363.33333333333	564.318518518512
44329.5944175463	0	2372.843	-2365.92592592593	564.385185185179
44329.594417662	0	2372.843	-2368.28888888889	564.333333333327
44329.5944177778	0	2377.799	-2370.91111111111	564.207407407401
44329.5944178935	0	2377.799	-2373.57037037037	564.06666666666
44329.5944180093	0	2383.08	-2375.42962962963	563.977777777771
44329.594418125	0	2383.08	-2377.3037037037	563.718518518512
44329.5944182407	0	2386.813	-2378.48148148148	563.518518518512
44329.5944183565	0	2386.813	-2379.52592592593	563.237037037031
44329.5944184722	0	2389.035	-2379.97777777778	563.022222222216
44329.594418588	0	2389.035	-2380.45925925926	562.703703703697
44329.5944187037	0	2389.968	-2380.81481481481	562.451851851846
44329.5944188194	0	2389.968	-2381.26666666667	562.103703703697
44329.5944189352	0	2390.775	-2381.85185185185	561.822222222216
44329.5944190509	0	2390.775	-2382.77777777778	561.533333333327
44329.5944191667	0	2392.286	-2383.76296296296	561.288888888883
44329.5944192824	0	2392.286	-2385.31851851852	560.977777777771
44329.5944193981	0	2394.827	-2386.97777777778	560.66666666666
44329.5944195139	0	2394.827	-2388.75555555556	560.451851851846
44329.5944196296	0	2398.264	-2390.71111111111	560.12592592592
44329.5944197454	0	2398.264	-2392.67407407407	559.681481481475
44329.5944198611	0	2402.183	-2394.96296296296	559.088888888882
44329.5944199768	0	2402.183	-2397.78518518518	558.251851851845
44329.5944200926	0	2407.294	-2400.22962962963	557.637037037031
44329.5944202083	0	2407.294	-2403.22962962963	556.911111111105
44329.5944203356	0	2412.738	-2406.60740740741	556.074074074068
44329.5944204398	0	2412.738	-2410.32592592593	555.118518518512
44329.5944205556	0	2419.834	-2414.00740740741	554.022222222216
44329.5944206713	0	2419.834	-2417.75555555556	552.911111111105
44329.594420787	0	2427.264	-2421.42962962963	551.72592592592
44329.5944209028	0	2427.264	-2424.96296296296	550.562962962957
44329.5944210185	0	2434.471	-2427.84444444444	549.333333333327
44329.5944211343	0	2434.471	-2430.22962962963	548.074074074068
44329.59442125	0	2439.738	-2431.66666666667	547.088888888883
44329.5944213657	0	2439.738	-2432.84444444444	545.918518518512
44329.5944214815	0	2442.353	-2433.41481481481	545.029629629623
44329.5944215972	0	2442.353	-2433.71851851852	544.103703703697
44329.594421713	0	2443.227	-2433.91111111111	543.192592592586
44329.5944218287	0	2443.227	-2434.02962962963	542.318518518512
44329.5944219444	0	2443.538	-2434.15555555556	541.548148148142
44329.5944220602	0	2443.538	-2434.41481481481	540.777777777771
44329.5944221759	0	2443.923	-2435	539.86666666666
44329.5944222917	0	2443.923	-2435.82962962963	538.977777777771
44329.5944224074	0	2445.338	-2436.94814814815	538.03703703703
44329.5944225232	0	2445.338	-2438.48888888889	536.881481481475
44329.5944226389	0	2447.997	-2440.47407407407	535.525925925919
44329.5944227546	0	2447.997	-2442.28148148148	534.325925925919
44329.5944228704	0	2451.79	-2444.41481481481	532.977777777771
44329.5944229861	0	2451.79	-2446.97777777778	531.43703703703
44329.5944231019	0	2456.486	-2449.22962962963	530.288888888882
44329.5944232176	0	2456.486	-2450.79259259259	529.49629629629
44329.5944233333	0	2460.301	-2452.8962962963	528.577777777771
44329.5944234491	0	2460.301	-2456.14814814815	526.962962962956
44329.5944235648	0	2465.657	-2459.64444444444	525.348148148141
44329.5944236806	0	2465.657	-2463.01481481481	523.592592592586
44329.5944237963	0	2472.524	-2466.44444444444	521.859259259252
44329.594423912	0	2472.524	-2469.77037037037	520.059259259252
44329.5944240278	0	2479.28	-2472.88148148148	518.303703703697
44329.5944241435	0	2479.28	-2475.71111111111	516.385185185178
44329.5944242593	0	2485.221	-2478.37777777778	514.496296296289
44329.594424375	0	2485.221	-2480.72592592593	512.807407407401
44329.5944244907	0	2490.236	-2482.91111111111	511.103703703697
44329.5944246065	0	2490.236	-2484.86666666667	509.414814814808
44329.5944247222	0	2494.377	-2486.67407407407	507.777777777771
44329.594424838	0	2494.377	-2488.03703703704	506.377777777771
44329.5944249537	0	2497.547	-2489.2962962963	504.718518518512
44329.5944250694	0	2497.547	-2490.25925925926	502.940740740734
44329.5944251852	0	2499.769	-2490.94814814815	501.23703703703
44329.5944253009	0	2499.769	-2491.4962962963	499.459259259252
44329.5944254167	0	2501.006	-2492.02222222222	497.599999999993
44329.5944255324	0	2501.006	-2492.58518518519	495.829629629623
44329.5944256481	0	2502.095	-2493.25925925926	493.911111111104
44329.5944257639	0	2502.095	-2493.98518518519	491.985185185178
44329.5944258796	0	2503.495	-2494.73333333333	489.985185185178
44329.5944259954	0	2503.495	-2495.76296296296	488.014814814808
44329.5944261111	0	2505.273	-2497.03703703704	485.851851851845
44329.5944262269	0	2505.273	-2498.35555555556	483.86666666666
44329.5944263426	0	2507.866	-2499.94074074074	481.681481481475
44329.5944264583	0	2507.866	-2501.61481481482	479.725925925919
44329.5944265741	0	2511.125	-2503.6	477.725925925919
44329.5944266898	0	2511.125	-2505.75555555556	475.674074074067
44329.5944268056	0	2515.266	-2508.14814814815	473.599999999993
44329.5944269213	0	2515.266	-2510.90370370371	471.222222222215
44329.594427037	0	2520.414	-2513.02962962963	469.340740740734
44329.5944271528	0	2520.414	-2515.57037037037	467.03703703703
44329.5944272685	0	2525.081	-2517.80740740741	464.911111111104
44329.5944273843	0	2525.081	-2519.71851851852	462.859259259253
44329.5944275	0	2529.229	-2521.48148148148	460.674074074067
44329.5944276157	0	2529.229	-2523.11111111111	458.43703703703
44329.5944277315	0	2532.622	-2524.48888888889	456.23703703703
44329.5944278472	0	2532.622	-2525.66666666667	453.985185185178
44329.594427963	0	2535.178	-2526.88148148148	451.777777777771
44329.5944280787	0	2535.178	-2528.27407407408	449.659259259253
44329.5944281944	0	2537.785	-2529.65925925926	447.69629629629
44329.5944283102	0	2537.785	-2531.34074074074	445.585185185178
44329.5944284259	0	2540.852	-2532.97777777778	443.911111111104
44329.5944285417	0	2540.852	-2535.08148148148	442.014814814808
44329.5944286574	0	2544.593	-2536.86666666667	440.43703703703
44329.5944287731	0	2544.593	-2538.95555555556	438.488888888882
44329.5944288889	0	2548.467	-2540.68148148148	436.851851851845
44329.5944290046	0	2548.467	-2542.65925925926	434.859259259253
44329.5944291204	0	2552.171	-2544.07407407407	433.26666666666
44329.5944292361	0	2552.171	-2545.45925925926	431.548148148141
44329.5944293519	0	2554.971	-2546.88888888889	429.66666666666
44329.5944294792	0	2554.971	-2548.22222222222	427.688888888882
44329.5944295833	0	2557.734	-2549.54814814815	425.681481481475
44329.5944296991	0	2557.734	-2551.00740740741	423.414814814808
44329.5944298148	0	2560.519	-2552.17037037037	421.585185185178
44329.5944299306	0	2560.519	-2553.47407407407	419.340740740734
44329.5944300463	0	2562.986	-2554.77037037037	416.970370370364
44329.594430162	0	2562.986	-2556.21481481482	414.274074074067
44329.5944302778	0	2565.727	-2557.44444444444	412.222222222216
44329.5944303935	0	2565.727	-2559.02962962963	409.733333333327
44329.5944305093	0	2568.542	-2560.59259259259	407.63703703703
44329.594430625	0	2568.542	-2562.43703703704	405.377777777771
44329.5944307407	0	2571.949	-2564.42222222222	403.103703703697
44329.5944308565	0	2571.949	-2566.54814814815	400.807407407401
44329.5944309722	0	2576.06	-2568.85185185185	398.414814814808
44329.594431088	0	2576.06	-2571.2	396.133333333327
44329.5944312037	0	2580.712	-2573.59259259259	393.681481481475
44329.5944313194	0	2580.712	-2575.85185185185	391.222222222215
44329.5944314352	0	2585.364	-2578.08888888889	388.748148148141
44329.5944315509	0	2585.364	-2580.43703703704	385.977777777771
44329.5944316667	0	2589.949	-2582.31111111111	383.659259259253
44329.5944317824	0	2589.949	-2584.57037037037	380.83703703703
44329.5944318981	0	2594.082	-2586.31111111111	378.49629629629
44329.5944320139	0	2594.082	-2588.25925925926	375.651851851845
44329.5944321296	0	2597.771	-2589.7037037037	373.325925925919
44329.5944322454	0	2597.771	-2591.45925925926	370.570370370364
44329.5944323611	0	2600.971	-2592.82962962963	368.525925925919
44329.5944324769	0	2600.971	-2594.71111111111	365.955555555549
44329.5944325926	0	2604.223	-2596.85925925926	363.23703703703
44329.5944327083	0	2604.223	-2598.66666666667	360.999999999993
44329.5944328241	0	2608.179	-2600.65925925926	358.533333333327
44329.5944329398	0	2608.179	-2602.43703703704	356.288888888882
44329.5944330556	0	2611.949	-2604.26666666667	353.955555555549
44329.5944331713	0	2611.949	-2606.01481481482	351.555555555549
44329.594433287	0	2615.527	-2607.73333333333	349.348148148142
44329.5944334028	0	2615.527	-2609.71111111111	346.918518518512
44329.5944335185	0	2619.223	-2611.37037037037	344.888888888882
44329.5944336343	0	2619.223	-2613.44444444445	342.459259259253
44329.59443375	0	2622.956	-2615.3037037037	340.177777777771
44329.5944338657	0	2622.956	-2616.82222222222	338.26666666666
44329.5944339815	0	2626.334	-2618.27407407407	336.385185185179
44329.5944340972	0	2626.334	-2619.98518518519	334.399999999993
44329.594434213	0	2629.497	-2621.77037037037	332.29629629629
44329.5944343287	0	2629.497	-2623.61481481482	330.43703703703
44329.5944344444	0	2633.127	-2625.68148148148	328.725925925919
44329.5944345602	0	2633.127	-2628	327.06666666666
44329.5944346759	0	2637.512	-2630.39259259259	325.481481481475
44329.5944347917	0	2637.512	-2632.99259259259	323.770370370364
44329.5944349074	0	2642.505	-2635.9037037037	321.948148148142
44329.5944350232	0	2642.505	-2638.68148148148	320.214814814808
44329.5944351389	0	2648.194	-2640.88148148148	318.748148148142
44329.5944352546	0	2648.194	-2643.25925925926	317.044444444438
44329.5944353704	0	2652.772	-2645.0962962963	315.599999999993
44329.5944354861	0	2652.772	-2646.4962962963	314.081481481475
44329.5944356019	0	2656.009	-2647.45925925926	312.599999999993
44329.5944357176	0	2656.009	-2647.99259259259	311.133333333327
44329.5944358333	0	2657.505	-2648.13333333333	309.829629629623
44329.5944359491	0	2657.505	-2648.12592592593	308.688888888882
44329.5944360648	0	2657.638	-2648.02222222222	307.599999999993
44329.5944361806	0	2657.638	-2647.85185185185	306.392592592586
44329.5944362963	0	2657.364	-2647.73333333333	305.49629629629
44329.594436412	0	2657.364	-2647.66666666667	304.474074074067
44329.5944365278	0	2657.179	-2647.62962962963	303.577777777771
44329.5944366435	0	2657.179	-2647.57037037037	302.770370370364
44329.5944367593	0	2657.083	-2647.56296296296	302.044444444438
44329.594436875	0	2657.083	-2647.66666666667	301.355555555549
44329.5944369907	0	2657.179	-2647.91851851852	300.674074074068
44329.5944371065	0	2657.179	-2648.31111111111	299.933333333327
44329.5944372222	0	2657.823	-2648.68888888889	299.185185185179
44329.594437338	0	2657.823	-2649.1037037037	298.43703703703
44329.5944374537	0	2658.616	-2649.48148148148	297.725925925919
44329.5944375694	0	2658.616	-2649.93333333333	297.014814814808
44329.5944376852	0	2659.446	-2650.48148148148	296.259259259253
44329.5944378009	0	2659.446	-2651.11851851852	295.392592592586
44329.5944379167	0	2660.631	-2651.74074074074	294.607407407401
44329.5944380324	0	2660.631	-2652.48148148148	293.622222222216
44329.5944381481	0	2661.994	-2653.27407407408	292.674074074067
44329.5944382639	0	2661.994	-2654.05185185185	291.718518518512
44329.5944383796	0	2663.564	-2654.97777777778	290.770370370364
44329.5944384954	0	2663.564	-2656.02962962963	289.69629629629
44329.5944386111	0	2665.542	-2657.14074074074	288.570370370364
44329.5944387269	0	2665.542	-2658.17777777778	287.451851851845
44329.5944388426	0	2667.69	-2659.20740740741	286.340740740734
44329.5944389583	0	2667.69	-2660.22962962963	285.059259259253
44329.5944390741	0	2669.742	-2661.22962962963	283.755555555549
44329.5944391898	0	2669.742	-2662.13333333334	282.49629629629
44329.5944393056	0	2671.646	-2663.14074074074	281.148148148142
44329.5944394213	0	2671.646	-2664.25185185185	279.762962962956
44329.594439537	0	2673.765	-2665.17037037037	278.46666666666
44329.5944396528	0	2673.765	-2666.40740740741	276.859259259253
44329.5944397685	0	2675.921	-2667.46666666667	275.540740740734
44329.5944398843	0	2675.921	-2668.8962962963	273.903703703697
44329.59444	0	2678.41	-2670.02222222222	272.577777777771
44329.5944401157	0	2678.41	-2671.56296296296	270.785185185179
44329.5944402315	0	2681.077	-2672.86666666667	269.46666666666
44329.5944403472	0	2681.077	-2674.56296296296	267.814814814808
44329.594440463	0	2684.077	-2676.37037037037	266.251851851845
44329.5944405787	0	2684.077	-2678.55555555556	264.585185185179
44329.5944406944	0	2688.07	-2680.42962962963	263.125925925919
44329.5944408102	0	2688.07	-2682.24444444445	261.46666666666
44329.5944409259	0	2691.759	-2683.97037037037	259.888888888882
44329.5944410417	0	2691.759	-2685.80740740741	257.925925925919
44329.5944411574	0	2695.322	-2687.16296296296	256.340740740734
44329.5944412731	0	2695.322	-2688.6	254.414814814808
44329.5944413889	0	2698.115	-2689.65185185185	252.86666666666
44329.5944415046	0	2698.115	-2690.76296296297	251.177777777771
44329.5944416204	0	2700.278	-2691.86666666667	249.570370370364
44329.5944417361	0	2700.278	-2693.18518518519	247.859259259253
44329.5944418518	0	2702.7	-2694.37037037037	246.548148148141
44329.5944419676	0	2702.7	-2696.05185185185	245.229629629623
44329.5944420833	0	2705.567	-2697.61481481482	244.311111111104
44329.5944421991	0	2705.567	-2699.51851851852	243.303703703697
44329.5944423148	0	2709.034	-2701.17777777778	242.451851851845
44329.5944424306	0	2709.034	-2703.51851851852	241.274074074067
44329.5944425463	0	2713.034	-2705.50370370371	240.325925925919
44329.594442662	0	2713.034	-2708.00740740741	239.214814814808
44329.5944427778	0	2717.523	-2710.48148148148	238.088888888882
44329.5944428935	0	2717.523	-2713.00740740741	236.940740740734
44329.5944430093	0	2722.523	-2715.21481481482	235.940740740734
44329.594443125	0	2722.523	-2717.76296296297	235.088888888882
44329.5944432407	0	2727.279	-2720.25185185185	234.29629629629
44329.5944433565	0	2727.279	-2723.94074074074	233.170370370364
44329.5944434722	0	2733.457	-2727.12592592593	232.348148148141
[truncated: 10,001 more rows]
