# Supplementary material for: Near-infrared manipulation of multiple neuronal populations via trichromatic upconversion
Source: Nat Commun. 2021 Sep 27;12:5662. doi: 10.1038/s41467-021-25993-7 (PMC8476604; doi:10.1038/s41467-021-25993-7)
Supplement: Supplementary file 7 — Source Data [file 41467_2021_25993_MOESM7_ESM.zip › Source Data/SI 31/1532/7_1.csv]

DateTime	xPosComp	yPosComp	xPos	yPos
44331.5251268866	0	2887.86299999999	-2697.42222222222	-2547.23703703705
44331.5251270023	0	2887.86299999999	-2698.48888888889	-2548.85925925927
44331.5251271181	0	2889.989	-2699.62222222222	-2550.45185185186
44331.5251272338	0	2889.989	-2701	-2552.00000000001
44331.5251273495	0	2892.5	-2702.57777777778	-2553.74074074075
44331.5251274653	0	2892.5	-2704.4	-2555.37777777779
44331.525127581	0	2895.9	-2706.43703703704	-2557.06666666668
44331.5251276968	0	2895.9	-2708.4	-2558.6888888889
44331.5251278125	0	2899.9	-2710.65925925926	-2560.3925925926
44331.5251279282	0	2899.9	-2712.97777777778	-2562.08148148149
44331.525128044	0	2904.478	-2715.20740740741	-2563.8888888889
44331.5251281597	0	2904.478	-2717.16296296296	-2565.63703703705
44331.5251282755	0	2908.663	-2719.06666666667	-2567.3851851852
44331.5251283912	0	2908.663	-2720.86666666667	-2569.13333333334
44331.5251285069	0	2912.367	-2722.54814814815	-2570.8888888889
44331.5251286227	0	2912.367	-2724.11851851852	-2572.49629629631
44331.5251287384	0	2915.619	-2725.77037037037	-2574.15555555557
44331.5251288542	0	2915.619	-2727.33333333333	-2575.73333333334
44331.5251289699	0	2918.834	-2728.9037037037	-2577.20000000001
44331.5251290856	0	2918.834	-2730.45925925926	-2578.57777777779
44331.5251292014	0	2921.96	-2731.91851851852	-2579.98518518519
44331.5251293171	0	2921.96	-2733.11111111111	-2581.45925925927
44331.5251294329	0	2924.612	-2734.03703703704	-2582.89629629631
44331.5251295486	0	2924.612	-2734.74074074074	-2584.26666666668
44331.5251296644	0	2926.242	-2735.12592592593	-2585.35555555556
44331.5251297801	0	2926.242	-2735.45925925926	-2586.47407407408
44331.5251298958	0	2926.961	-2735.90370370371	-2587.4888888889
44331.5251300116	0	2926.961	-2736.45925925926	-2588.56296296297
44331.5251301273	0	2927.961	-2737.25185185185	-2589.68148148149
44331.5251302431	0	2927.961	-2738.21481481482	-2590.74814814816
44331.5251303588	0	2929.717	-2739.62222222222	-2591.89629629631
44331.5251304745	0	2929.717	-2741.2962962963	-2592.94814814816
44331.5251305903	0	2932.798	-2743.22222222222	-2594.17037037038
44331.525130706	0	2932.798	-2745.28148148148	-2595.31851851853
44331.5251308218	0	2936.783	-2747.63703703704	-2596.56296296297
44331.5251309375	0	2936.783	-2749.68148148148	-2597.74074074075
44331.5251310532	0	2941.183	-2752.2	-2599.03703703705
44331.525131169	0	2941.183	-2754.6962962963	-2600.16296296297
44331.5251312847	0	2946.198	-2757.22222222222	-2601.40740740742
44331.5251314005	0	2946.198	-2759.79259259259	-2602.80000000001
44331.5251315162	0	2951.294	-2762.4	-2604.1925925926
44331.5251316319	0	2951.294	-2765.02962962963	-2605.52592592594
44331.5251317477	0	2956.531	-2767.45185185185	-2606.77777777779
44331.5251318634	0	2956.531	-2769.82962962963	-2608.14074074075
44331.5251319792	0	2961.331	-2772.25185185185	-2609.60740740742
44331.5251320949	0	2961.331	-2774.64444444445	-2611.03703703705
44331.5251322106	0	2966.146	-2776.8	-2612.36296296297
44331.5251323264	0	2966.146	-2778.71111111111	-2613.50370370371
44331.5251324421	0	2970.213	-2780.45925925926	-2614.54814814816
44331.5251325579	0	2970.213	-2782.20740740741	-2615.45185185186
44331.5251326736	0	2973.709	-2783.74814814815	-2616.37037037038
44331.5251327893	0	2973.709	-2785.08148148148	-2617.1851851852
44331.5251329051	0	2976.583	-2786.26666666667	-2617.89629629631
44331.5251330208	0	2976.583	-2787.47407407408	-2618.70370370371
44331.5251331366	0	2978.976	-2788.54074074074	-2619.44444444445
44331.5251332523	0	2978.976	-2789.59259259259	-2620.1851851852
44331.5251333681	0	2981.095	-2790.82962962963	-2620.91851851853
44331.5251334838	0	2981.095	-2792.02222222222	-2621.62962962964
44331.5251335995	0	2983.525	-2793.23703703704	-2622.31111111112
44331.5251337153	0	2983.525	-2794.64444444445	-2623.06666666668
44331.525133831	0	2986.147	-2796.28148148148	-2623.85925925927
44331.5251339468	0	2986.147	-2798.06666666667	-2624.65925925927
44331.5251340625	0	2989.569	-2800.10370370371	-2625.54074074075
44331.5251341782	0	2989.569	-2802.33333333334	-2626.47407407408
44331.525134294	0	2993.836	-2804.63703703704	-2627.25925925927
44331.5251344097	0	2993.836	-2806.97037037037	-2628.07407407408
44331.5251345255	0	2998.473	-2809.45185185185	-2628.93333333334
44331.5251346412	0	2998.473	-2811.88148148148	-2629.84444444445
44331.5251347569	0	3003.384	-2814.2	-2630.61481481483
44331.5251348727	0	3003.384	-2816.82222222222	-2631.64444444445
44331.5251349884	0	3008.325	-2819.31111111111	-2632.72592592594
44331.5251351042	0	3008.325	-2821.96296296297	-2633.89629629631
44331.5251352199	0	3013.466	-2824.46666666667	-2635.11111111112
44331.5251353357	0	3013.466	-2826.95555555556	-2636.51111111112
44331.5251354514	0	3018.459	-2829.42222222222	-2637.88148148149
44331.5251355671	0	3018.459	-2831.52592592593	-2639.22222222223
44331.5251356829	0	3023.029	-2833.53333333334	-2640.62222222223
44331.5251357986	0	3023.029	-2835.00740740741	-2641.88148148149
44331.5251359144	0	3026.51	-2836.15555555556	-2643.11851851853
44331.5251360301	0	3026.51	-2837.05185185185	-2644.53333333334
44331.5251361458	0	3028.554	-2837.76296296297	-2646.00000000001
44331.5251362616	0	3028.554	-2838.42222222222	-2647.41481481483
44331.5251363773	0	3029.924	-2838.88888888889	-2648.62222222223
44331.5251364931	0	3029.924	-2839.13333333334	-2649.71111111112
44331.5251366088	0	3030.635	-2839.34814814815	-2650.96296296297
44331.5251367245	0	3030.635	-2839.66666666667	-2652.22222222223
44331.5251368403	0	3031.168	-2840.07407407408	-2653.37037037038
44331.525136956	0	3031.168	-2840.70370370371	-2654.74074074075
44331.5251370718	0	3032.205	-2841.53333333334	-2656.17777777779
44331.5251371875	0	3032.205	-2842.40740740741	-2657.61481481483
44331.5251373032	0	3033.909	-2843.4962962963	-2659.14814814816
44331.525137419	0	3033.909	-2844.7925925926	-2660.69629629631
44331.5251375347	0	3036.294	-2846.24444444445	-2662.24444444446
44331.5251376505	0	3036.294	-2847.64444444445	-2663.6888888889
44331.5251377662	0	3039.146	-2849.4	-2665.31111111112
44331.5251378819	0	3039.146	-2851.48888888889	-2666.91851851853
44331.5251379977	0	3042.99	-2853.66666666667	-2668.34814814816
44331.5251381134	0	3042.99	-2856.04444444445	-2669.94814814816
44331.5251382292	0	3047.546	-2858.60740740741	-2671.74074074075
44331.5251383449	0	3047.546	-2861.28888888889	-2673.70370370371
44331.5251384606	0	3052.79	-2863.88148148148	-2675.66666666668
44331.5251385764	0	3052.79	-2866.34814814815	-2677.65185185186
44331.5251386921	0	3057.849	-2868.70370370371	-2679.68148148149
44331.5251388079	0	3057.849	-2870.88148148148	-2681.55555555557
44331.5251389236	0	3062.382	-2872.94814814815	-2683.45925925927
44331.5251390394	0	3062.382	-2874.58518518519	-2685.17777777779
44331.5251391551	0	3066.086	-2876.52592592593	-2687.13333333334
44331.5251392708	0	3066.086	-2878.35555555556	-2689.20000000001
44331.5251393866	0	3069.856	-2879.94074074074	-2691.2888888889
44331.5251395023	0	3069.856	-2881.3925925926	-2693.54074074075
44331.5251396181	0	3072.893	-2882.61481481482	-2695.68148148149
44331.5251397338	0	3072.893	-2883.65185185185	-2697.7851851852
44331.5251398495	0	3075.152	-2884.57777777778	-2699.73333333334
44331.5251399653	0	3075.152	-2885.31851851852	-2701.45185185186
44331.525140081	0	3076.819	-2885.94814814815	-2703.00000000001
44331.5251401968	0	3076.819	-2886.68148148148	-2704.47407407409
44331.5251403125	0	3078.182	-2887.68148148148	-2706.05925925927
44331.5251404282	0	3078.182	-2888.93333333334	-2707.5851851852
44331.525140544	0	3080.434	-2890.52592592593	-2709.24444444446
44331.5251406597	0	3080.434	-2892.19259259259	-2710.7925925926
44331.5251407755	0	3083.693	-2894.10370370371	-2712.31851851853
44331.5251408912	0	3083.693	-2896.08888888889	-2713.54814814816
44331.5251410069	0	3087.589	-2898.67407407408	-2715.27407407409
44331.5251411227	0	3087.589	-2901.4962962963	-2716.86666666668
44331.5251412384	0	3092.996	-2904.42962962963	-2718.51851851853
44331.5251413542	0	3092.996	-2907.70370370371	-2720.30370370372
44331.5251414699	0	3099.203	-2911	-2722.14814814816
44331.5251415856	0	3099.203	-2914.48888888889	-2724.0888888889
44331.5251417014	0	3105.988	-2918.20740740741	-2726.17037037038
44331.5251418171	0	3105.988	-2921.6962962963	-2728.08148148149
44331.5251419329	0	3113.195	-2924.94814814815	-2729.96296296297
44331.5251420486	0	3113.195	-2927.90370370371	-2731.85925925927
44331.5251421644	0	3119.402	-2930.48888888889	-2733.55555555557
44331.5251422801	0	3119.402	-2933.10370370371	-2735.31851851853
44331.5251423958	0	3124.602	-2935.36296296297	-2736.82962962964
44331.5251425116	0	3124.602	-2937.23703703704	-2738.16296296297
44331.5251426273	0	3128.735	-2938.85925925926	-2739.3925925926
44331.5251427431	0	3128.735	-2940.48888888889	-2740.5851851852
44331.5251428588	0	3131.987	-2942.08148148148	-2741.65185185186
44331.5251429745	0	3131.987	-2943.70370370371	-2742.63703703705
44331.5251430903	0	3135.202	-2945.27407407408	-2743.73333333334
44331.525143206	0	3135.202	-2946.5925925926	-2744.64444444446
44331.5251433218	0	3138.091	-2948.1925925926	-2745.5851851852
44331.5251434375	0	3138.091	-2949.95555555556	-2746.45925925927
44331.5251435532	0	3141.454	-2951.82222222222	-2747.42222222223
44331.525143669	0	3141.454	-2954.10370370371	-2748.56296296297
44331.5251437847	0	3145.602	-2956.56296296297	-2749.5851851852
44331.5251439005	0	3145.602	-2958.97037037037	-2750.55555555557
44331.5251440162	0	3150.469	-2961.3925925926	-2751.48148148149
44331.5251441319	0	3150.469	-2963.8962962963	-2752.48148148149
44331.5251442477	0	3155.395	-2966.26666666667	-2753.54074074075
44331.5251443634	0	3155.395	-2968.86666666667	-2754.74814814816
44331.5251444792	0	3160.365	-2971.67407407408	-2756.0888888889
44331.5251445949	0	3160.365	-2974.28148148148	-2757.32592592594
44331.5251447106	0	3165.78	-2977.2	-2758.66666666668
44331.5251448264	0	3165.78	-2980.17037037037	-2759.94814814816
44331.5251449421	0	3171.669	-2983.10370370371	-2761.26666666668
44331.5251450579	0	3171.669	-2986.02962962963	-2762.65925925927
44331.5251451736	0	3177.528	-2989.04444444445	-2764.12592592594
44331.5251452894	0	3177.528	-2991.74814814815	-2765.51111111112
44331.5251454051	0	3183.247	-2994.11851851852	-2766.82222222223
44331.5251455208	0	3183.247	-2996.02222222223	-2767.90370370372
44331.5251456366	0	3187.521	-2997.6962962963	-2768.95555555557
44331.5251457523	0	3187.521	-2999.10370370371	-2769.93333333335
44331.5251458681	0	3190.602	-3000.28148148148	-2770.82962962964
44331.5251459838	0	3190.602	-3001.21481481482	-2771.74814814816
44331.5251460995	0	3192.713	-3001.85925925926	-2772.56296296298
44331.5251462153	0	3192.713	-3002.36296296297	-2773.28148148149
44331.525146331	0	3193.861	-3002.8962962963	-2773.8888888889
44331.5251464468	0	3193.861	-3003.65185185186	-2774.69629629631
44331.5251465625	0	3195.15	-3004.37037037037	-2775.3851851852
44331.5251466782	0	3195.15	-3005.30370370371	-2776.0888888889
44331.525146794	0	3196.802	-3006.4	-2776.82222222223
44331.5251469097	0	3196.802	-3007.45925925926	-2777.65925925927
44331.5251470255	0	3198.958	-3008.60740740741	-2778.3925925926
44331.5251471412	0	3198.958	-3010.03703703704	-2779.30370370372
44331.5251472569	0	3201.536	-3011.57037037037	-2780.22222222223
44331.5251473727	0	3201.536	-3013.14814814815	-2781.07407407409
44331.5251474884	0	3204.647	-3014.8962962963	-2782.0888888889
44331.5251476042	0	3204.647	-3016.73333333334	-2783.14074074075
44331.5251477199	0	3208.232	-3018.68888888889	-2784.33333333334
44331.5251478357	0	3208.232	-3020.96296296297	-2785.5851851852
44331.5251479514	0	3212.462	-3023.43703703704	-2786.94074074075
44331.5251480671	0	3212.462	-3025.94814814815	-2788.3851851852
44331.5251481829	0	3217.447	-3028.68888888889	-2789.84444444446
44331.5251482986	0	3217.447	-3031.30370370371	-2791.48148148149
44331.5251484144	0	3222.803	-3033.95555555556	-2793.05925925927
44331.5251485301	0	3222.803	-3036.58518518519	-2794.75555555557
44331.5251486458	0	3228.084	-3038.98518518519	-2796.36296296297
44331.5251487616	0	3228.084	-3040.7925925926	-2797.92592592594
44331.5251488773	0	3232.291	-3042.2	-2799.41481481483
44331.5251489931	0	3232.291	-3043.04444444445	-2800.73333333334
44331.5251491088	0	3234.543	-3043.38518518519	-2801.93333333334
44331.5251492245	0	3234.543	-3043.53333333334	-2803.1925925926
44331.5251493403	0	3235.032	-3043.60740740741	-2804.24444444446
44331.525149456	0	3235.032	-3043.70370370371	-2805.4888888889
44331.5251495718	0	3235.202	-3043.80740740741	-2806.57037037038
44331.5251496875	0	3235.202	-3043.80740740741	-2807.71851851853
44331.5251498032	0	3235.306	-3043.80740740741	-2808.81481481483
44331.525149919	0	3235.306	-3043.85185185186	-2810.04444444446
44331.5251500347	0	3235.35	-3043.92592592593	-2811.23703703705
44331.5251501505	0	3235.35	-3044.27407407408	-2812.36296296297
44331.5251502662	0	3235.772	-3044.75555555556	-2813.32592592594
44331.5251503819	0	3235.772	-3045.45185185185	-2814.48148148149
44331.5251504977	0	3236.95	-3046.34814814815	-2815.74074074075
44331.5251506134	0	3236.95	-3047.21481481482	-2816.94814814816
44331.5251507292	0	3238.713	-3048.14074074074	-2818.20740740742
44331.5251508449	0	3238.713	-3049.28148148149	-2819.60740740742
44331.5251509606	0	3240.78	-3050.51111111111	-2820.86666666668
44331.5251510764	0	3240.78	-3052	-2822.1925925926
44331.5251511921	0	3243.499	-3053.8	-2823.69629629631
44331.5251513079	0	3243.499	-3055.84444444445	-2825.1851851852
44331.5251514236	0	3247.343	-3057.98518518519	-2826.68148148149
44331.5251515394	0	3247.343	-3060.26666666667	-2828.11111111112
44331.5251516551	0	3251.765	-3062.34814814815	-2829.41481481483
44331.5251517708	0	3251.765	-3064.62222222223	-2830.9925925926
44331.5251518866	0	3256.121	-3065.8962962963	-2831.92592592594
44331.5251520023	0	3256.121	-3067.68148148149	-2833.44444444446
44331.5251521181	0	3259.18	-3069.38518518519	-2835.06666666668
44331.5251522338	0	3259.18	-3071.11111111112	-2836.7851851852
44331.5251523495	0	3262.61	-3072.84444444445	-2838.54814814816
44331.5251524653	0	3262.61	-3074.34074074074	-2840.14074074075
44331.525152581	0	3265.84	-3075.85185185186	-2841.73333333334
44331.5251526968	0	3265.84	-3076.88148148149	-2842.85925925927
44331.5251528125	0	3268.381	-3077.75555555556	-2843.9925925926
44331.5251529282	0	3268.381	-3078.50370370371	-2845.29629629631
44331.525153044	0	3270.003	-3079.10370370371	-2846.48148148149
44331.5251531597	0	3270.003	-3079.62222222223	-2847.51851851853
44331.5251532755	0	3271.122	-3080.13333333334	-2848.49629629631
44331.5251533912	0	3271.122	-3080.75555555556	-2849.53333333334
44331.5251535069	0	3272.255	-3081.56296296297	-2850.63703703705
44331.5251536227	0	3272.255	-3082.37037037037	-2851.66666666668
44331.5251537384	0	3273.87	-3083.44444444445	-2852.8888888889
44331.5251538542	0	3273.87	-3084.63703703704	-2853.94074074075
44331.5251539699	0	3276.137	-3086.07407407408	-2855.13333333334
44331.5251540856	0	3276.137	-3087.40740740741	-2856.10370370371
44331.5251542014	0	3278.907	-3088.87407407408	-2857.08148148149
44331.5251543171	0	3278.907	-3090.3925925926	-2857.93333333334
44331.5251544329	0	3281.892	-3092.65185185186	-2859.00740740742
44331.5251545486	0	3281.892	-3095.01481481482	-2860.26666666668
44331.5251546643	0	3286.514	-3097.52592592593	-2861.34814814816
44331.5251547801	0	3286.514	-3099.77777777778	-2862.05925925927
44331.5251548958	0	3291.277	-3102.37777777778	-2863.27407407408
44331.5251550116	0	3291.277	-3105.12592592593	-2864.65185185186
44331.5251551273	0	3296.625	-3107.8	-2865.97037037038
44331.5251552431	0	3296.625	-3110.43703703704	-2867.2888888889
44331.5251553588	0	3301.936	-3112.97037037037	-2868.57037037038
44331.5251554745	0	3301.936	-3115.38518518519	-2869.94814814816
44331.5251555903	0	3306.884	-3117.7925925926	-2871.3851851852
44331.525155706	0	3306.884	-3119.95555555556	-2872.84444444445
44331.5251558218	0	3311.454	-3121.88148148149	-2874.26666666668
44331.5251559375	0	3311.454	-3123.65185185186	-2875.66666666668
44331.5251560532	0	3315.15	-3125.03703703704	-2876.83703703705
44331.525156169	0	3315.15	-3126.18518518519	-2877.80000000001
44331.5251562847	0	3317.683	-3127.37037037037	-2878.85925925927
44331.5251564005	0	3317.683	-3128.20740740741	-2879.82222222223
44331.5251565162	0	3319.70499999999	-3128.74074074075	-2880.80740740742
44331.5251566319	0	3319.70499999999	-3129.17777777778	-2881.86666666668
44331.5251567477	0	3320.67499999999	-3129.27407407408	-2882.86666666668
44331.5251568634	0	3320.67499999999	-3129.38518518519	-2884.05185185186
44331.5251569792	0	3320.88199999999	-3129.70370370371	-2884.94814814816
44331.5251570949	0	3320.88199999999	-3130.33333333334	-2885.91111111112
44331.5251572107	0	3321.82999999999	-3131.37037037037	-2886.94814814816
44331.5251573264	0	3321.82999999999	-3132.70370370371	-2887.9925925926
44331.5251574421	0	3324.19999999999	-3134.41481481482	-2889.14814814816
44331.5251575579	0	3324.19999999999	-3136.73333333334	-2890.53333333334
44331.5251576736	0	3328.22999999999	-3139.11851851852	-2891.90370370371
44331.5251577894	0	3328.22999999999	-3141.72592592593	-2893.27407407408
44331.5251579051	0	3333.22299999999	-3144.38518518519	-2894.60000000001
44331.5251580208	0	3333.22299999999	-3147.15555555556	-2895.90370370371
44331.5251581366	0	3338.65299999999	-3150.02962962963	-2897.25925925927
44331.5251582523	0	3338.65299999999	-3153.05185185186	-2898.61481481483
44331.5251583681	0	3344.54899999999	-3156.07407407408	-2900.13333333334
44331.5251584838	0	3344.54899999999	-3159.1925925926	-2901.62962962964
44331.5251585995	0	3350.68999999999	-3162.10370370371	-2903.00740740742
44331.5251587153	0	3350.68999999999	-3164.78518518519	-2904.30370370371
44331.525158831	0	3356.28299999999	-3167.25185185186	-2905.77037037038
44331.5251589468	0	3356.28299999999	-3169.62222222223	-2907.21481481482
44331.5251590625	0	3361.11999999999	-3171.81481481482	-2908.49629629631
44331.5251591782	0	3361.11999999999	-3174.02962962963	-2909.80740740742
44331.525159294	0	3365.52699999999	-3176.25185185186	-2911.11851851853
44331.5251594097	0	3365.52699999999	-3178.41481481482	-2912.31851851853
44331.5251595255	0	3369.91199999999	-3180.54074074075	-2913.54814814816
44331.5251596412	0	3369.91199999999	-3182.4962962963	-2914.6888888889
44331.5251597569	0	3373.99299999999	-3184.37777777778	-2915.82222222223
44331.5251598727	0	3373.99299999999	-3186.16296296297	-2916.95555555557
44331.5251599884	0	3377.65999999999	-3187.98518518519	-2918.02962962964
44331.5251601042	0	3377.65999999999	-3189.68148148149	-2919.1925925926
44331.5251602199	0	3381.17899999999	-3191.2	-2920.34814814816
44331.5251603356	0	3381.17899999999	-3192.74814814815	-2921.49629629631
44331.5251604514	0	3384.24599999999	-3194.52592592593	-2922.68148148149
44331.5251605671	0	3384.24599999999	-3196.50370370371	-2923.85925925927
44331.5251606829	0	3388.00199999999	-3198.74074074075	-2925.08148148149
44331.5251607986	0	3388.00199999999	-3201.14814814815	-2926.33333333334
44331.5251609144	0	3392.64599999999	-3203.70370370371	-2927.51851851853
44331.5251610301	0	3392.64599999999	-3206.08148148149	-2928.57777777779
44331.5251611458	0	3397.57899999999	-3208.65185185186	-2929.7925925926
44331.5251612616	0	3397.57899999999	-3211.20740740741	-2931.02222222223
44331.5251613773	0	3402.70499999999	-3213.57777777778	-2932.16296296297
44331.5251614931	0	3402.70499999999	-3215.91111111112	-2933.2888888889
44331.5251616088	0	3407.40899999999	-3218.16296296297	-2934.45185185186
44331.5251617245	0	3407.40899999999	-3219.90370370371	-2935.52592592594
44331.5251618403	0	3411.40199999999	-3221.22962962963	-2936.33333333334
44331.525161956	0	3411.40199999999	-3221.85185185186	-2936.9925925926
44331.5251620718	0	3413.34999999999	-3222.08888888889	-2937.53333333334
44331.5251621875	0	3413.34999999999	-3222.01481481482	-2937.83703703705
44331.5251623032	0	3413.51299999999	-3221.78518518519	-2937.96296296297
44331.525162419	0	3413.51299999999	-3221.5925925926	-2937.97037037038
44331.5251625347	0	3413.09099999999	-3221.51111111112	-2937.94074074075
44331.5251626505	0	3413.09099999999	-3221.48888888889	-2937.90370370371
44331.5251627662	0	3412.98699999999	-3221.48888888889	-2937.82962962964
44331.5251628819	0	3412.98699999999	-3221.51111111112	-2937.74074074075
44331.5251629977	0	3413.00899999999	-3221.4962962963	-2937.62222222223
44331.5251631134	0	3413.00899999999	-3221.44444444445	-2937.55555555557
44331.5251632292	0	3412.94199999999	-3221.41481481482	-2937.45925925927
44331.5251633449	0	3412.94199999999	-3221.45925925926	-2937.28148148149
44331.5251634606	0	3412.95699999999	-3221.62222222223	-2937.07407407408
44331.5251635764	0	3412.95699999999	-3221.85925925926	-2936.77777777779
44331.5251636921	0	3413.35699999999	-3222.22222222223	-2936.41481481482
44331.5251638079	0	3413.35699999999	-3222.77037037038	-2935.97777777779
44331.5251639236	0	3414.26799999999	-3223.51111111112	-2935.41481481482
44331.5251640394	0	3414.26799999999	-3224.41481481482	-2934.78518518519
44331.5251641551	0	3415.91199999999	-3225.40740740741	-2934.02962962964
44331.5251642708	0	3415.91199999999	-3226.40740740741	-2933.23703703705
44331.5251643866	0	3417.90499999999	-3227.37777777778	-2932.35555555557
44331.5251645023	0	3417.90499999999	-3228.20740740741	-2931.46666666668
44331.5251646181	0	3419.70499999999	-3228.8888888889	-2930.62962962964
44331.5251647338	0	3419.70499999999	-3229.45925925927	-2929.72592592594
44331.5251648495	0	3420.95699999999	-3229.91111111112	-2928.95555555557
44331.5251649653	0	3420.95699999999	-3230.32592592593	-2928.18518518519
44331.525165081	0	3421.82399999999	-3230.84444444445	-2927.34074074075
44331.5251651968	0	3421.82399999999	-3231.48148148149	-2926.2888888889
44331.5251653125	0	3422.97999999999	-3232.1925925926	-2925.21481481482
44331.5251654282	0	3422.97999999999	-3232.98518518519	-2924.23703703705
44331.525165544	0	3424.48399999999	-3233.84444444445	-2923.21481481482
44331.5251656597	0	3424.48399999999	-3234.86666666667	-2922.14074074075
44331.5251657755	0	3426.36499999999	-3235.93333333334	-2921.00740740742
44331.5251658912	0	3426.36499999999	-3237.06666666667	-2919.80740740742
44331.5251660069	0	3428.56499999999	-3238.11851851852	-2918.62962962964
44331.5251661227	0	3428.56499999999	-3239.11111111112	-2917.42222222223
44331.5251662384	0	3430.60899999999	-3240.11111111112	-2916.16296296297
44331.5251663542	0	3430.60899999999	-3241.02962962964	-2914.8888888889
44331.5251664699	0	3432.52799999999	-3241.77777777778	-2913.54074074075
44331.5251665856	0	3432.52799999999	-3242.30370370371	-2912.3851851852
44331.5251667014	0	3433.80199999999	-3242.56296296297	-2911.40740740742
44331.5251668171	0	3433.80199999999	-3242.6962962963	-2910.47407407408
44331.5251669329	0	3434.19499999999	-3242.77037037038	-2909.67407407408
44331.5251670486	0	3434.19499999999	-3242.77037037038	-2908.94074074075
44331.5251671643	0	3434.26899999999	-3242.71111111112	-2908.32592592594
44331.5251672801	0	3434.26899999999	-3242.70370370371	-2907.86666666668
44331.5251673958	0	3434.20199999999	-3242.80740740741	-2907.37037037038
44331.5251675116	0	3434.20199999999	-3243.04444444445	-2906.80000000001
44331.5251676273	0	3434.54299999999	-3243.27407407408	-2906.24444444445
44331.5251677431	0	3434.54299999999	-3243.35555555556	-2905.72592592594
44331.5251678588	0	3434.85399999999	-3243.37037037038	-2905.20000000001
44331.5251679745	0	3434.85399999999	-3243.26666666667	-2904.85185185186
44331.5251680903	0	3434.76499999999	-3243.03703703704	-2904.58518518519
44331.525168206	0	3434.76499999999	-3242.73333333334	-2904.40740740742
44331.5251683218	0	3434.23199999999	-3242.32592592593	-2904.30370370371
44331.5251684375	0	3434.23199999999	-3241.92592592593	-2904.2888888889
44331.5251685532	0	3433.42499999999	-3241.51851851852	-2904.27407407408
44331.525168669	0	3433.42499999999	-3241.22222222223	-2904.2888888889
44331.5251687847	0	3432.72099999999	-3240.88888888889	-2904.31111111112
44331.5251689005	0	3432.72099999999	-3240.57777777778	-2904.31111111112
44331.5251690162	0	3432.07699999999	-3240.28148148149	-2904.32592592594
44331.5251691319	0	3432.07699999999	-3240.08888888889	-2904.38518518519
44331.5251692477	0	3431.58799999999	-3239.85185185186	-2904.51851851853
44331.5251693634	0	3431.58799999999	-3239.56296296297	-2904.72592592594
44331.5251694792	0	3431.06199999999	-3239.18518518519	-2905.00740740742
44331.5251695949	0	3431.06199999999	-3238.7925925926	-2905.35555555556
44331.5251697107	0	3430.29199999999	-3238.46666666667	-2905.5925925926
44331.5251698264	0	3430.29199999999	-3238.04444444445	-2905.9925925926
44331.5251699421	0	3429.54399999999	-3237.70370370371	-2906.45925925927
44331.5251700579	0	3429.54399999999	-3237.36296296297	-2906.96296296297
44331.5251701736	0	3428.86299999999	-3237.11851851852	-2907.50370370371
44331.5251702894	0	3428.86299999999	-3236.97037037038	-2908.12592592594
44331.5251704051	0	3428.46999999999	-3236.97777777778	-2908.60000000001
44331.5251705208	0	3428.46999999999	-3237.02962962963	-2909.23703703705
44331.5251706366	0	3428.52899999999	-3237.20740740741	-2909.95555555556
44331.5251707523	0	3428.52899999999	-3237.3925925926	-2910.66666666668
44331.5251708681	0	3428.89199999999	-3237.51851851852	-2911.60740740742
44331.5251709838	0	3428.89199999999	-3237.51851851852	-2912.84444444445
44331.5251710995	0	3429.01799999999	-3237.42962962963	-2914.20740740742
44331.5251712153	0	3429.01799999999	-3237.34814814815	-2915.43703703705
44331.525171331	0	3428.84799999999	-3237.10370370371	-2916.97777777779
44331.5251714468	0	3428.84799999999	-3236.97777777778	-2918.45925925927
44331.5251715625	0	3428.47799999999	-3236.77777777778	-2919.9925925926
44331.5251716782	0	3428.47799999999	-3236.5925925926	-2921.72592592593
44331.525171794	0	3428.09299999999	-3236.34074074075	-2923.36296296297
44331.5251719097	0	3428.09299999999	-3236.20740740741	-2925.10370370371
44331.5251720255	0	3427.70799999999	-3236.14074074075	-2926.90370370371
44331.5251721412	0	3427.70799999999	-3236.12592592593	-2928.93333333334
44331.5251722569	0	3427.62699999999	-3236.27407407408	-2930.97037037038
44331.5251723727	0	3427.62699999999	-3236.4962962963	-2933.13333333334
44331.5251724884	0	3427.99699999999	-3236.75555555556	-2935.31851851853
44331.5251726042	0	3427.99699999999	-3236.9925925926	-2937.22962962964
44331.5251727199	0	3428.49299999999	-3237.25925925927	-2939.43703703705
44331.5251728356	0	3428.49299999999	-3237.91851851852	-2941.84444444445
44331.5251729514	0	3429.41899999999	-3238.90370370371	-2944.31851851853
44331.5251730671	0	3429.41899999999	-3240.25925925927	-2946.78518518519
44331.5251731829	0	3431.75999999999	-3241.71851851852	-2948.9925925926
44331.5251732986	0	3431.75999999999	-3243.40000000001	-2951.18518518519
44331.5251734144	0	3434.90099999999	-3245.17037037038	-2953.43703703705
44331.5251735301	0	3434.90099999999	-3246.98518518519	-2955.8888888889
44331.5251736458	0	3438.48599999999	-3248.61481481482	-2958.17777777779
44331.5251737616	0	3438.48599999999	-3250.20000000001	-2960.52592592593
44331.5251738773	0	3441.70099999999	-3251.92592592593	-2963.11111111112
44331.5251739931	0	3441.70099999999	-3253.62222222223	-2965.70370370371
44331.5251741088	0	3445.12299999999	-3255.34074074075	-2968.36296296297
44331.5251742245	0	3445.12299999999	-3257.07407407408	-2971.07407407408
44331.5251743403	0	3448.57499999999	-3258.66666666667	-2973.74814814816
44331.525174456	0	3448.57499999999	-3260.35555555556	-2976.55555555556
44331.5251745718	0	3451.85599999999	-3261.93333333334	-2979.32592592594
44331.5251746875	0	3451.85599999999	-3263.43703703704	-2981.9925925926
44331.5251748032	0	3454.93699999999	-3265.04444444445	-2984.77037037038
44331.525174919	0	3454.93699999999	-3266.80740740741	-2987.5925925926
44331.5251750347	0	3458.30699999999	-3268.2962962963	-2990.44444444445
44331.5251751505	0	3458.30699999999	-3269.84444444445	-2993.21481481482
44331.5251752662	0	3461.34399999999	-3271.05925925926	-2995.91851851853
44331.5251753819	0	3461.34399999999	-3272.05185185186	-2998.57037037038
44331.5251754977	0	3463.55099999999	-3272.77777777778	-3001.30370370371
44331.5251756134	0	3463.55099999999	-3273.17037037038	-3003.95555555556
44331.5251757292	0	3464.66999999999	-3273.48148148149	-3006.66666666668
44331.5251758449	0	3464.66999999999	-3273.74814814815	-3009.25185185186
44331.5251759606	0	3465.24799999999	-3274.00740740741	-3011.86666666668
44331.5251760764	0	3465.24799999999	-3274.28148148149	-3014.22222222223
44331.5251761921	0	3465.78099999999	-3274.88148148149	-3016.49629629631
44331.5251763079	0	3465.78099999999	-3275.48888888889	-3018.80740740742
44331.5251764236	0	3466.98799999999	-3276.40000000001	-3021.25185185186
44331.5251765394	0	3466.98799999999	-3277.65925925926	-3023.80740740742
44331.5251766551	0	3469.15799999999	-3279.05925925926	-3026.25185185186
44331.5251767708	0	3469.15799999999	-3280.65925925926	-3028.74074074075
44331.5251768866	0	3472.15799999999	-3282.37037037038	-3031.26666666668
44331.5251770023	0	3472.15799999999	-3284.24444444445	-3033.82222222223
44331.5251771181	0	3475.74299999999	-3285.98518518519	-3036.14074074075
44331.5251772338	0	3475.74299999999	-3287.93333333334	-3038.48148148149
44331.5251773495	0	3479.43199999999	-3289.97037037038	-3040.7851851852
44331.5251774653	0	3479.43199999999	-3292.23703703704	-3043.10370370371
44331.525177581	0	3483.73599999999	-3294.80740740741	-3045.66666666668
44331.5251776968	0	3483.73599999999	-3297.37777777778	-3048.12592592594
44331.5251778125	0	3488.87699999999	-3299.98518518519	-3050.5925925926
44331.5251779282	0	3488.87699999999	-3302.75555555556	-3053.25185185186
44331.525178044	0	3494.25499999999	-3305.4962962963	-3055.84444444445
44331.5251781597	0	3494.25499999999	-3308.42962962964	-3058.60740740742
44331.5251782755	0	3499.92899999999	-3311.14814814815	-3061.24444444445
44331.5251783912	0	3499.92899999999	-3313.80740740741	-3063.69629629631
44331.5251785069	0	3505.30699999999	-3316.48888888889	-3066.37037037038
44331.5251786227	0	3505.30699999999	-3319.05185185186	-3069.14074074075
44331.5251787384	0	3510.55099999999	-3321.44444444445	-3071.8888888889
44331.5251788542	0	3510.55099999999	-3323.74074074075	-3074.54074074075
44331.5251789699	0	3515.23999999999	-3326.00000000001	-3077.08148148149
44331.5251790856	0	3515.23999999999	-3328.45185185186	-3079.77777777779
44331.5251792014	0	3519.95099999999	-3330.90370370371	-3082.51851851853
44331.5251793171	0	3519.95099999999	-3333.15555555556	-3085.0888888889
44331.5251794329	0	3524.65499999999	-3335.16296296297	-3087.37037037038
44331.5251795486	0	3524.65499999999	-3336.71111111112	-3089.38518518519
44331.5251796644	0	3528.21099999999	-3338.07407407408	-3091.32592592594
44331.5251797801	0	3528.21099999999	-3339.42222222223	-3093.2888888889
44331.5251798958	0	3530.92199999999	-3340.62222222223	-3094.8888888889
44331.5251800116	0	3530.92199999999	-3342.02962962963	-3096.37777777779
44331.5251801273	0	3533.52899999999	-3343.46666666667	-3097.81481481482
44331.5251802431	0	3533.52899999999	-3345.16296296297	-3099.24444444445
44331.5251803588	0	3536.66199999999	-3347.06666666667	-3100.82962962964
44331.5251804745	0	3536.66199999999	-3349.11111111112	-3102.42222222223
44331.5251805903	0	3540.60999999999	-3351.4	-3104.17777777779
44331.525180706	0	3540.60999999999	-3353.67407407408	-3105.75555555557
44331.5251808218	0	3545.17299999999	-3356.08148148149	-3107.43703703705
44331.5251809375	0	3545.17299999999	-3358.38518518519	-3108.9851851852
44331.5251810532	0	3549.88399999999	-3360.71851851852	-3110.60000000001
44331.525181169	0	3549.88399999999	-3362.72592592593	-3112.05185185186
44331.5251812847	0	3554.22499999999	-3364.88888888889	-3113.94074074075
44331.5251814005	0	3554.22499999999	-3367.14074074075	-3115.85185185186
44331.5251815162	0	3558.63999999999	-3369.34814814815	-3117.68148148149
44331.5251816319	0	3558.63999999999	-3371.2962962963	-3119.48148148149
44331.5251817477	0	3562.79599999999	-3373.21481481482	-3121.33333333334
44331.5251818634	0	3562.79599999999	-3374.91111111112	-3123.07407407408
44331.5251819792	0	3566.41099999999	-3376.54814814815	-3124.84444444445
44331.5251820949	0	3566.41099999999	-3378.20740740741	-3126.76296296297
44331.5251822107	0	3569.70699999999	-3379.94074074074	-3128.51111111112
44331.5251823264	0	3569.70699999999	-3381.85925925926	-3130.32592592594
44331.5251824421	0	3573.35899999999	-3383.82962962963	-3132.09629629631
44331.5251825579	0	3573.35899999999	-3385.71111111111	-3133.69629629631
44331.5251826736	0	3577.21099999999	-3387.65185185186	-3135.51851851853
44331.5251827894	0	3577.21099999999	-3389.50370370371	-3137.29629629631
44331.5251829051	0	3581.00399999999	-3391.02962962963	-3139.00000000001
44331.5251830208	0	3581.00399999999	-3392.36296296297	-3140.87407407408
44331.5251831366	0	3583.86299999999	-3393.37777777778	-3142.80740740742
44331.5251832523	0	3583.86299999999	-3394.08148148149	-3144.45925925927
44331.5251833681	0	3585.58199999999	-3394.74814814815	-3146.04444444445
44331.5251834838	0	3585.58199999999	-3395.37777777778	-3147.7851851852
44331.5251835995	0	3586.87799999999	-3396.0962962963	-3149.42222222223
44331.5251837153	0	3586.87799999999	-3396.93333333334	-3151.23703703705
44331.525183831	0	3588.43399999999	-3397.88888888889	-3153.1925925926
44331.5251839468	0	3588.43399999999	-3398.86666666667	-3155.13333333334
44331.5251840625	0	3590.36699999999	-3399.94814814815	-3157.25185185186
44331.5251841782	0	3590.36699999999	-3401.05925925926	-3159.4888888889
44331.525184294	0	3592.55999999999	-3402.26666666667	-3161.84444444445
44331.5251844097	0	3592.55999999999	-3403.63703703704	-3163.94814814816
44331.5251845255	0	3595.13799999999	-3404.82962962963	-3166.04444444445
44331.5251846412	0	3595.13799999999	-3406.1925925926	-3168.22222222223
44331.5251847569	0	3597.69399999999	-3407.66666666667	-3170.41481481483
44331.5251848727	0	3597.69399999999	-3409.37777777778	-3172.74074074075
44331.5251849884	0	3600.87899999999	-3411.04444444445	-3174.76296296297
44331.5251851042	0	3600.87899999999	-3412.85925925926	-3176.95555555557
44331.5251852199	0	3604.35999999999	-3414.82962962963	-3179.31851851853
44331.5251853356	0	3604.35999999999	-3416.68888888889	-3181.51851851853
44331.5251854514	0	3608.18999999999	-3418.42222222223	-3183.57037037038
44331.5251855671	0	3608.18999999999	-3420.12592592593	-3185.70370370371
44331.5251856829	0	3611.62699999999	-3421.88148148149	-3187.7925925926
44331.5251857986	0	3611.62699999999	-3423.54814814815	-3189.97777777779
44331.5251859144	0	3615.04899999999	-3424.9925925926	-3192.20740740742
44331.5251860301	0	3615.04899999999	-3426.22222222223	-3194.36296296297
44331.5251861458	0	3617.72299999999	-3427.50370370371	-3196.49629629631
44331.5251862616	0	3617.72299999999	-3428.94074074074	-3198.63703703705
44331.5251863773	0	3620.44199999999	-3430.34074074074	-3200.71851851853
44331.5251864931	0	3620.44199999999	-3431.77037037037	-3202.86666666668
44331.5251866088	0	3623.27199999999	-3433.22222222223	-3205.00740740742
44331.5251867245	0	3623.27199999999	-3434.56296296297	-3207.04444444446
44331.5251868403	0	3626.06499999999	-3435.98518518519	-3209.1851851852
44331.525186956	0	3626.06499999999	-3437.75555555556	-3211.27407407409
44331.5251870718	0	3629.25799999999	-3439.74814814815	-3213.53333333334
44331.5251871875	0	3629.25799999999	-3441.63703703704	-3215.64444444446
44331.5251873032	0	3633.13899999999	-3443.37777777778	-3217.74074074075
44331.525187419	0	3633.13899999999	-3444.82962962963	-3219.61481481483
44331.5251875347	0	3636.33199999999	-3445.93333333334	-3221.37037037038
44331.5251876505	0	3636.33199999999	-3446.80740740741	-3222.9851851852
44331.5251877662	0	3638.30999999999	-3447.37777777778	-3224.2888888889
44331.5251878819	0	3638.30999999999	-3447.88148148149	-3225.40740740742
44331.5251879977	0	3639.38399999999	-3448.61481481482	-3226.60740740742
44331.5251881134	0	3639.38399999999	-3449.48888888889	-3227.82222222223
44331.5251882292	0	3640.99099999999	-3450.55555555556	-3229.05925925927
44331.5251883449	0	3640.99099999999	-3451.74074074074	-3230.21481481483
44331.5251884606	0	3643.24299999999	-3453.2962962963	-3231.45185185186
44331.5251885764	0	3643.24299999999	-3454.43703703704	-3232.33333333334
44331.5251886921	0	3645.93899999999	-3455.53333333334	-3233.0888888889
44331.5251888079	0	3645.93899999999	-3458.1925925926	-3234.54074074075
44331.5251889236	0	3649.69499999999	-3460.93333333334	-3236.11851851853
44331.5251890393	0	3649.69499999999	-3463.85185185186	-3237.75555555557
44331.5251891551	0	3655.35399999999	-3466.51851851852	-3239.22962962964
44331.5251892708	0	3655.35399999999	-3469.34074074074	-3240.82222222223
44331.5251893866	0	3660.84299999999	-3472.08888888889	-3242.3851851852
44331.5251895023	0	3660.84299999999	-3474.38518518519	-3243.72592592594
44331.5251896181	0	3665.88699999999	-3476.55555555556	-3245.13333333334
44331.5251897338	0	3665.88699999999	-3478.37777777778	-3246.48148148149
44331.5251898495	0	3669.87999999999	-3480.08888888889	-3247.72592592594
44331.5251899653	0	3669.87999999999	-3481.75555555556	-3248.85925925927
44331.525190081	0	3673.25799999999	-3483.46666666667	-3249.92592592594
44331.5251901968	0	3673.25799999999	-3485.25925925926	-3250.94814814816
44331.5251903125	0	3676.76199999999	-3487.05925925926	-3251.82962962964
44331.5251904282	0	3676.76199999999	-3488.88888888889	-3252.6888888889
44331.525190544	0	3680.39199999999	-3490.8962962963	-3253.54814814816
44331.5251906597	0	3680.39199999999	-3492.74814814815	-3254.2888888889
44331.5251907755	0	3684.25099999999	-3494.56296296297	-3254.92592592594
44331.5251908912	0	3684.25099999999	-3496.35555555556	-3255.51851851853
44331.5251910069	0	3687.85799999999	-3498.18518518519	-3256.05185185186
44331.5251911227	0	3687.85799999999	-3499.97037037037	-3256.50370370371
44331.5251912384	0	3691.47299999999	-3501.94814814815	-3256.74814814816
44331.5251913542	0	3691.47299999999	-3504.00740740741	-3257.00740740742
44331.5251914699	0	3695.50999999999	-3506.02222222222	-3257.09629629631
44331.5251915857	0	3695.50999999999	-3508.08148148148	-3257.24444444445
44331.5251917014	0	3699.58399999999	-3510.25185185185	-3257.3851851852
44331.5251918171	0	3699.58399999999	-3512.43703703704	-3257.50370370371
44331.5251919329	0	3703.93999999999	-3514.86666666667	-3257.5851851852
44331.5251920486	0	3703.93999999999	-3517.26666666667	-3257.57037037038
44331.5251921644	0	3708.76999999999	-3519.47407407408	-3257.57037037038
44331.5251922801	0	3708.76999999999	-3521.43703703704	-3257.56296296297
44331.5251923958	0	3712.93999999999	-3522.98518518519	-3257.56296296297
44331.5251925116	0	3712.93999999999	-3524.17037037037	-3257.60000000001
44331.5251926273	0	3715.67299999999	-3525.05925925926	-3257.64444444446
44331.5251927431	0	3715.67299999999	-3525.73333333334	-3257.69629629631
44331.5251928588	0	3717.23599999999	-3526.22222222223	-3257.82222222223
44331.5251929745	0	3717.23599999999	-3526.51851851852	-3257.97037037038
44331.5251930903	0	3718.02099999999	-3526.68888888889	-3258.05925925927
44331.525193206	0	3718.02099999999	-3526.71851851852	-3258.05925925927
44331.5251933218	0	3718.22099999999	-3526.77777777778	-3258.00000000001
44331.5251934375	0	3718.22099999999	-3526.92592592593	-3257.8888888889
44331.5251935532	0	3718.42799999999	-3527.17037037037	-3257.70370370371
44331.525193669	0	3718.42799999999	-3527.61481481482	-3257.41481481483
44331.5251937847	0	3719.11699999999	-3528.27407407408	-3257.0888888889
44331.5251939005	0	3719.11699999999	-3529.17037037037	-3256.65925925927
44331.5251940162	0	3720.67299999999	-3530.05925925926	-3256.21481481483
44331.5251941319	0	3720.67299999999	-3531.00740740741	-3255.66666666668
44331.5251942477	0	3722.50999999999	-3532.25185185185	-3254.9851851852
44331.5251943634	0	3722.50999999999	-3533.45925925926	-3254.30370370371
44331.5251944792	0	3724.96199999999	-3534.60740740741	-3253.62962962964
44331.5251945949	0	3724.96199999999	-3535.63703703704	-3252.9851851852
44331.5251947107	0	3727.13999999999	-3536.53333333334	-3252.34074074075
44331.5251948264	0	3727.13999999999	-3537.50370370371	-3251.67407407408
44331.5251949421	0	3729.00699999999	-3538.60740740741	-3250.97777777779
44331.5251950579	0	3729.00699999999	-3539.94074074074	-3250.17777777779
44331.5251951736	0	3731.44399999999	-3541.44444444445	-3249.34814814816
44331.5251952894	0	3731.44399999999	-3543.02962962963	-3248.41481481482
44331.5251954051	0	3734.53299999999	-3544.8962962963	-3247.47407407408
44331.5251955208	0	3734.53299999999	-3546.63703703704	-3246.50370370371
44331.5251956366	0	3738.13999999999	-3548.22962962963	-3245.66666666668
44331.5251957523	0	3738.13999999999	-3549.60740740741	-3244.86666666668
44331.5251958681	0	3741.10999999999	-3550.58518518519	-3244.11851851853
44331.5251959838	0	3741.10999999999	-3551.08148148148	-3243.43703703705
44331.5251960995	0	3742.58399999999	-3551.13333333334	-3243.02222222223
44331.5251962153	0	3742.58399999999	-3550.97037037037	-3242.82222222223
44331.525196331	0	3742.47299999999	-3550.83703703704	-3242.77037037038
44331.5251964468	0	3742.47299999999	-3550.71111111111	-3242.74074074075
44331.5251965625	0	3742.21399999999	-3550.71111111111	-3242.74814814816
44331.5251966782	0	3742.21399999999	-3550.7925925926	-3242.74814814816
44331.525196794	0	3742.29499999999	-3550.77037037037	-3242.69629629631
44331.5251969097	0	3742.29499999999	-3550.85925925926	-3242.71111111112
44331.5251970255	0	3742.36199999999	-3550.94074074074	-3242.73333333334
44331.5251971412	0	3742.36199999999	-3551.08888888889	-3242.82222222223
44331.5251972569	0	3742.59199999999	-3551.23703703704	-3242.97777777779
44331.5251973727	0	3742.59199999999	-3551.28148148149	-3243.12592592594
44331.5251974884	0	3742.78499999999	-3551.28888888889	-3243.34814814816
44331.5251976042	0	3742.78499999999	-3551.2962962963	-3243.65925925927
44331.5251977199	0	3742.79999999999	-3551.22222222223	-3243.92592592594
44331.5251978356	0	3742.79999999999	-3550.96296296297	-3244.31851851853
44331.5251979514	0	3742.46699999999	-3550.57777777778	-3244.84444444445
44331.5251980671	0	3742.46699999999	-3550.28148148149	-3245.31111111112
44331.5251981829	0	3741.78599999999	-3550.05185185186	-3245.70370370371
44331.5251982986	0	3741.78599999999	-3549.80740740741	-3246.06666666668
44331.5251984144	0	3741.31199999999	-3549.44444444445	-3246.42222222223
44331.5251985301	0	3741.31199999999	-3549.15555555556	-3246.74814814816
44331.5251986458	0	3740.65999999999	-3548.94814814815	-3247.02222222223
44331.5251987616	0	3740.65999999999	-3548.91851851852	-3247.17777777779
44331.5251988773	0	3740.42299999999	-3548.87407407408	-3247.33333333334
44331.5251989931	0	3740.42299999999	-3548.87407407408	-3247.45185185186
44331.5251991088	0	3740.37899999999	-3548.9925925926	-3247.62222222223
44331.5251992245	0	3740.37899999999	-3549.24444444445	-3247.83703703705
44331.5251993403	0	3740.74899999999	-3549.64444444445	-3248.13333333334
44331.525199456	0	3740.74899999999	-3550.0962962963	-3248.45925925927
44331.5251995718	0	3741.60099999999	-3550.48888888889	-3248.76296296297
44331.5251996875	0	3741.60099999999	-3550.9925925926	-3249.08148148149
44331.5251998032	0	3742.49699999999	-3551.48888888889	-3249.3925925926
44331.525199919	0	3742.49699999999	-3551.96296296297	-3249.72592592594
44331.5252000347	0	3743.46699999999	-3552.17037037038	-3249.9925925926
44331.5252001505	0	3743.46699999999	-3552.01481481482	-3250.22962962964
44331.5252002662	0	3743.51899999999	-3551.71851851852	-3250.5851851852
44331.5252003819	0	3743.51899999999	-3551.42962962963	-3250.94814814816
44331.5252004977	0	3742.93399999999	-3551.17037037038	-3251.43703703705
44331.5252006134	0	3742.93399999999	-3550.94814814815	-3251.91851851853
44331.5252007292	0	3742.45299999999	-3550.72592592593	-3252.48148148149
44331.5252008449	0	3742.45299999999	-3550.54074074075	-3253.05925925927
44331.5252009606	0	3742.04599999999	-3550.51851851852	-3253.4888888889
44331.5252010764	0	3742.04599999999	-3550.50370370371	-3254.17777777779
44331.5252011921	0	3742.00899999999	-3550.56296296297	-3254.86666666668
44331.5252013079	0	3742.00899999999	-3550.77037037038	-3255.56296296297
44331.5252014236	0	3742.27599999999	-3551.13333333334	-3256.36296296297
44331.5252015393	0	3742.27599999999	-3551.51851851852	-3257.0888888889
44331.5252016551	0	3743.02399999999	-3552.07407407408	-3257.84444444445
44331.5252017708	0	3743.02399999999	-3552.68148148149	-3258.66666666668
44331.5252018866	0	3744.18699999999	-3553.22222222223	-3259.43703703705
44331.5252020023	0	3744.18699999999	-3553.80740740741	-3260.28148148149
44331.5252021181	0	3745.31299999999	-3554.4962962963	-3261.11111111112
44331.5252022338	0	3745.31299999999	-3555.62962962964	-3262.07407407408
44331.5252023495	0	3747.13499999999	-3556.95555555556	-3263.05925925927
44331.5252024653	0	3747.13499999999	-3558.61481481482	-3264.14074074075
44331.525202581	0	3750.11999999999	-3560.40740740741	-3265.28148148149
44331.5252026968	0	3750.11999999999	-3562.22962962963	-3266.37777777779
44331.5252028125	0	3753.73499999999	-3563.96296296297	-3267.49629629631
44331.5252029282	0	3753.73499999999	-3565.8	-3268.76296296297
44331.525203044	0	3757.30499999999	-3567.6	-3270.00740740742
44331.5252031597	0	3757.30499999999	-3569.28148148149	-3271.12592592594
44331.5252032755	0	3760.78599999999	-3571.08148148149	-3272.47407407409
44331.5252033912	0	3760.78599999999	-3572.77037037038	-3273.75555555557
44331.5252035069	0	3764.27499999999	-3574.40000000001	-3275.04444444446
44331.5252036227	0	3764.27499999999	-3576.0962962963	-3276.3851851852
44331.5252037384	0	3767.60099999999	-3577.91111111112	-3277.75555555557
44331.5252038542	0	3767.60099999999	-3579.77777777778	-3279.26666666668
44331.5252039699	0	3771.28199999999	-3581.33333333334	-3280.77777777779
44331.5252040857	0	3771.28199999999	-3582.98518518519	-3282.41481481483
44331.5252042014	0	3774.48899999999	-3584.45185185186	-3284.13333333334
44331.5252043171	0	3774.48899999999	-3585.64444444445	-3285.91111111112
44331.5252044329	0	3777.14799999999	-3586.34074074075	-3287.49629629631
44331.5252045486	0	3777.14799999999	-3586.53333333334	-3289.2888888889
44331.5252046644	0	3778.03699999999	-3586.40740740741	-3290.7925925926
44331.5252047801	0	3778.03699999999	-3586.02222222223	-3292.08148148149
44331.5252048958	0	3777.52599999999	-3585.47407407408	-3293.42222222223
44331.5252050116	0	3777.52599999999	-3584.98518518519	-3294.72592592594
44331.5252051273	0	3776.48899999999	-3584.71851851852	-3296.2888888889
44331.5252052431	0	3776.48899999999	-3584.65185185186	-3297.92592592594
44331.5252053588	0	3776.15599999999	-3584.65925925926	-3299.62222222223
44331.5252054745	0	3776.15599999999	-3584.86666666667	-3301.31111111112
44331.5252055903	0	3776.37099999999	-3585.1925925926	-3303.12592592594
44331.525205706	0	3776.37099999999	-3585.75555555556	-3305.02962962964
44331.5252058218	0	3777.25999999999	-3586.47407407408	-3306.91851851853
44331.5252059375	0	3777.25999999999	-3587.31851851852	-3308.71851851853
44331.5252060532	0	3778.82299999999	-3588.47407407408	-3310.60740740742
44331.525206169	0	3778.82299999999	-3589.75555555556	-3312.57037037038
44331.5252062847	0	3781.25999999999	-3591.37777777778	-3314.57777777779
44331.5252064005	0	3781.25999999999	-3593.26666666667	-3316.51111111112
44331.5252065162	0	3784.77099999999	-3595.37777777778	-3318.42222222223
44331.5252066319	0	3784.77099999999	-3597.87407407408	-3320.47407407408
44331.5252067477	0	3789.37799999999	-3600.72592592593	-3322.75555555557
44331.5252068634	0	3789.37799999999	-3603.82962962963	-3325.09629629631
44331.5252069792	0	3795.33399999999	-3606.92592592593	-3327.37037037038
44331.5252070949	0	3795.33399999999	-3610.12592592593	-3329.85185185186
44331.5252072106	0	3801.62999999999	-3613.04444444445	-3332.17777777779
44331.5252073264	0	3801.62999999999	-3614.83703703704	-3333.65925925927
44331.5252074421	0	3806.34099999999	-3617.27407407408	-3336.10370370371
44331.5252075579	0	3806.34099999999	-3619.8	-3338.71851851853
44331.5252076736	0	3811.30399999999	-3622.16296296297	-3341.65185185186
44331.5252077894	0	3811.30399999999	-3624.20740740741	-3344.3851851852
44331.5252079051	0	3815.71099999999	-3625.63703703704	-3346.84444444445
44331.5252080208	0	3815.71099999999	-3626.47407407408	-3349.48148148149
44331.5252081366	0	3817.97799999999	-3626.70370370371	-3352.1851851852
44331.5252082523	0	3817.97799999999	-3626.65925925926	-3354.94814814816
44331.5252083681	0	3818.16299999999	-3626.44444444445	-3357.76296296297
44331.5252084838	0	3818.16299999999	-3626.41481481482	-3360.49629629631
44331.5252085995	0	3817.91899999999	-3626.55555555556	-3363.18518518519
44331.5252087153	0	3817.91899999999	-3627.00740740741	-3365.77777777779
44331.525208831	0	3818.51199999999	-3627.71851851852	-3368.34814814816
44331.5252089468	0	3818.51199999999	-3628.72592592593	-3370.9925925926
44331.5252090625	0	3820.23099999999	-3629.85925925926	-3373.48148148149
44331.5252091782	0	3820.23099999999	-3631.2	-3376.12592592594
44331.525209294	0	3822.70499999999	-3632.37777777778	-3378.51851851853
44331.5252094097	0	3822.70499999999	-3633.75555555556	-3381.1851851852
44331.5252095255	0	3825.26099999999	-3635.31111111112	-3384.14074074075
44331.5252096412	0	3825.26099999999	-3637.13333333334	-3387.21481481482
44331.5252097569	0	3828.63899999999	-3639	-3390.09629629631
44331.5252098727	0	3828.63899999999	-3640.94814814815	-3392.9851851852
44331.5252099884	0	3832.45399999999	-3642.88888888889	-3395.74074074075
44331.5252101042	0	3832.45399999999	-3644.95555555556	-3398.3851851852
44331.5252102199	0	3836.46099999999	-3647.48148148149	-3401.3851851852
44331.5252103356	0	3836.46099999999	-3650.02962962963	-3404.03703703705
44331.5252104514	0	3841.53499999999	-3652.82962962963	-3406.80740740742
44331.5252105671	0	3841.53499999999	-3655.31111111112	-3409.25185185186
44331.5252106829	0	3846.81599999999	-3658.14074074075	-3412.04444444445
44331.5252107986	0	3846.81599999999	-3660.85925925926	-3414.64444444445
44331.5252109144	0	3852.36399999999	-3663.46666666667	-3417.25925925927
44331.5252110301	0	3852.36399999999	-3666.07407407408	-3420.09629629631
44331.5252111458	0	3857.57899999999	-3668.51851851852	-3422.69629629631
44331.5252112616	0	3857.57899999999	-3671.05925925926	-3425.46666666668
44331.5252113773	0	3862.56399999999	-3673.81481481482	-3428.42222222223
44331.5252114931	0	3862.56399999999	-3676.43703703704	-3431.31851851853
44331.5252116088	0	3867.94199999999	-3678.65185185186	-3434.20740740742
44331.5252117245	0	3867.94199999999	-3680.5925925926	-3437.09629629631
44331.5252118403	0	3872.09799999999	-3682.28148148149	-3439.82962962964
44331.525211956	0	3872.09799999999	-3683.71851851852	-3442.29629629631
44331.5252120718	0	3875.22399999999	-3684.95555555556	-3444.62962962964
44331.5252121875	0	3875.22399999999	-3686.37037037037	-3447.06666666668
44331.5252123032	0	3877.87599999999	-3687.97037037037	-3449.3925925926
44331.525212419	0	3877.87599999999	-3689.9925925926	-3451.8888888889
44331.5252125347	0	3881.49799999999	-3691.9925925926	-3454.10370370371
44331.5252126505	0	3881.49799999999	-3694.42962962963	-3456.36296296297
44331.5252127662	0	3885.93499999999	-3697	-3458.76296296297
44331.5252128819	0	3885.93499999999	-3699.38518518519	-3460.77037037038
44331.5252129977	0	3890.89099999999	-3702.08888888889	-3463.22222222223
44331.5252131134	0	3890.89099999999	-3704.53333333334	-3465.68148148149
44331.5252132292	0	3896.03899999999	-3706.85185185186	-3468.15555555557
44331.5252133449	0	3896.03899999999	-3709.2962962963	-3470.82962962964
44331.5252134606	0	3900.80199999999	-3711.77037037037	-3473.55555555557
44331.5252135764	0	3900.80199999999	-3713.90370370371	-3475.92592592594
44331.5252136921	0	3905.40899999999	-3715.83703703704	-3478.06666666668
44331.5252138079	0	3905.40899999999	-3717.65185185186	-3480.31851851853
44331.5252139236	0	3909.15699999999	-3719.45185185186	-3482.72592592594
44331.5252140394	0	3909.15699999999	-3720.93333333334	-3485.12592592594
44331.5252141551	0	3912.43799999999	-3722.41481481482	-3487.30370370371
44331.5252142708	0	3912.43799999999	-3723.93333333334	-3489.30370370371
44331.5252143866	0	3915.43799999999	-3725.65185185186	-3491.31851851853
44331.5252145023	0	3915.43799999999	-3727.57037037037	-3493.22222222223
44331.5252146181	0	3919.07499999999	-3729.48148148148	-3494.92592592594
44331.5252147338	0	3919.07499999999	-3731.62962962963	-3496.6888888889
44331.5252148495	0	3923.13399999999	-3733.90370370371	-3498.45925925927
44331.5252149653	0	3923.13399999999	-3736.13333333334	-3500.13333333334
44331.525215081	0	3927.63799999999	-3738.28148148148	-3501.8888888889
44331.5252151968	0	3927.63799999999	-3740.32592592593	-3503.45185185186
44331.5252153125	0	3931.83099999999	-3742.37037037037	-3505.00740740742
44331.5252154282	0	3931.83099999999	-3744.31111111111	-3506.4888888889
44331.525215544	0	3935.81599999999	-3746.34814814815	-3507.97777777779
44331.5252156597	0	3935.81599999999	-3748.36296296297	-3509.51851851853
44331.5252157755	0	3939.86799999999	-3750.41481481482	-3511.00000000001
44331.5252158912	0	3939.86799999999	-3752.65185185185	-3512.37037037038
44331.5252160069	0	3944.157	-3755.04444444445	-3513.76296296297
44331.5252161227	0	3944.157	-3757.58518518519	-3515.03703703705
44331.5252162384	0	3949.09	-3759.96296296297	-3516.22222222223
44331.5252163542	0	3949.09	-3762.67407407408	-3517.32592592594
44331.5252164699	0	3954.179	-3765.28148148148	-3518.3925925926
44331.5252165857	0	3954.179	-3767.46666666667	-3519.3851851852
44331.5252167014	0	3958.972	-3769.26666666667	-3520.44444444445
44331.5252168171	0	3958.972	-3770.62222222223	-3521.42222222223
44331.5252169329	0	3962.128	-3771.7925925926	-3522.49629629631
44331.5252170486	0	3962.128	-3772.7925925926	-3523.5851851852
44331.5252171644	0	3964.298	-3773.6	-3524.62222222223
44331.5252172801	0	3964.298	-3774.28148148148	-3525.66666666668
44331.5252173958	0	3965.787	-3774.6962962963	-3526.57777777779
44331.5252175116	0	3965.787	-3774.8962962963	-3527.40000000001
44331.5252176273	0	3966.402	-3775.11851851852	-3528.22962962964
44331.5252177431	0	3966.402	-3775.27407407408	-3528.82962962964
44331.5252178588	0	3966.78	-3775.43703703704	-3529.48148148149
44331.5252179745	0	3966.78	-3775.62962962963	-3530.05925925927
44331.5252180903	0	3967.136	-3775.85185185185	-3530.60000000001
44331.525218206	0	3967.136	-3776.12592592593	-3531.17037037038
44331.5252183218	0	3967.632	-3776.46666666667	-3531.72592592594
44331.5252184375	0	3967.632	-3776.81481481482	-3532.30370370371
44331.5252185532	0	3968.321	-3777.14074074074	-3532.97777777779
44331.525218669	0	3968.321	-3777.45185185185	-3533.68148148149
44331.5252187847	0	3968.958	-3777.92592592593	-3534.3851851852
44331.5252189005	0	3968.958	-3778.43703703704	-3535.17777777779
44331.5252190162	0	3969.943	-3778.95555555556	-3535.9851851852
44331.5252191319	0	3969.943	-3779.42962962963	-3536.67407407408
44331.5252192477	0	3970.936	-3779.95555555556	-3537.47407407408
44331.5252193634	0	3970.936	-3780.42222222222	-3538.34074074075
44331.5252194792	0	3971.929	-3780.80740740741	-3539.28148148149
44331.5252195949	0	3971.929	-3781.03703703704	-3540.08148148149
44331.5252197106	0	3972.544	-3781.24444444445	-3541.00000000001
44331.5252198264	0	3972.544	-3781.56296296296	-3541.97777777779
44331.5252199421	0	3973.07	-3781.84444444445	-3542.94074074075
44331.5252200579	0	3973.07	-3782.14074074074	-3544.08148148149
44331.5252201736	0	3973.648	-3782.52592592593	-3545.29629629631
44331.5252202894	0	3973.648	-3782.97037037037	-3546.40740740742
44331.5252204051	0	3974.478	-3783.45925925926	-3547.76296296297
44331.5252205208	0	3974.478	-3783.94814814815	-3549.08148148149
44331.5252206366	0	3975.456	-3784.41481481482	-3550.40740740742
44331.5252207523	0	3975.456	-3784.91851851852	-3551.84444444445
44331.5252208681	0	3976.42599999999	-3785.4	-3553.24444444445
44331.5252209838	0	3976.42599999999	-3785.77777777778	-3554.36296296297
44331.5252210995	0	3977.28499999999	-3786.0962962963	-3555.66666666668
44331.5252212153	0	3977.28499999999	-3786.45925925926	-3556.93333333334
44331.525221331	0	3977.96599999999	-3786.82222222222	-3558.15555555557
44331.5252214468	0	3977.96599999999	-3787.15555555556	-3559.37037037038
44331.5252215625	0	3978.66199999999	-3787.53333333334	-3560.48148148149
44331.5252216782	0	3978.66199999999	-3788.08148148148	-3561.62962962964
44331.525221794	0	3979.58799999999	-3788.57777777778	-3562.8888888889
44331.5252219097	0	3979.58799999999	-3788.82222222222	-3564.13333333334
44331.5252220255	0	3980.32899999999	-3788.91111111111	-3565.40740740742
44331.5252221412	0	3980.32899999999	-3789	-3566.74074074075
44331.5252222569	0	3980.50699999999	-3789.10370370371	-3568.00000000001
44331.5252223727	0	3980.50699999999	-3789.28148148148	-3569.17037037038
44331.5252224884	0	3980.78799999999	-3789.37777777778	-3570.0888888889
44331.5252226042	0	3980.78799999999	-3789.65925925926	-3570.86666666668
44331.5252227199	0	3981.16599999999	-3790.04444444445	-3571.7851851852
44331.5252228356	0	3981.16599999999	-3790.63703703704	-3572.80740740742
44331.5252229514	0	3982.14399999999	-3791.51111111111	-3573.77777777779
44331.5252230671	0	3982.14399999999	-3792.82962962963	-3574.70370370371
44331.5252231829	0	3984.337	-3794.42222222222	-3575.57037037038
44331.5252232986	0	3984.337	-3796.15555555556	-3576.51111111112
44331.5252234144	0	3987.663	-3797.98518518519	-3577.37037037038
44331.5252235301	0	3987.663	-3800.12592592593	-3578.27407407408
44331.5252236458	0	3991.63299999999	-3802.36296296297	-3579.06666666668
44331.5252237616	0	3991.63299999999	-3804.82222222222	-3579.90370370371
44331.5252238773	0	3996.32899999999	-3807.18518518519	-3580.6888888889
44331.5252239931	0	3996.32899999999	-3809.32592592593	-3581.46666666668
44331.5252241088	0	4000.83299999999	-3811.05925925926	-3582.22222222223
44331.5252242245	0	4000.83299999999	-3812.60740740741	-3582.95555555557
44331.5252243403	0	4004.11399999999	-3813.76296296297	-3583.51111111112
44331.525224456	0	4004.11399999999	-3814.62962962963	-3583.9851851852
44331.5252245718	0	4006.13599999999	-3815.37777777778	-3584.34814814816
44331.5252246875	0	4006.13599999999	-3815.98518518519	-3584.65185185186
44331.5252248032	0	4007.49199999999	-3816.6	-3584.91851851853
44331.525224919	0	4007.49199999999	-3817.45185185185	-3585.05185185186
44331.5252250347	0	4008.95899999999	-3818.61481481482	-3585.11851851853
44331.5252251505	0	4008.95899999999	-3820.1925925926	-3585.10370370371
44331.5252252662	0	4011.69999999999	-3822.11111111111	-3585.06666666668
44331.5252253819	0	4011.69999999999	-3824.28148148148	-3584.97777777779
44331.5252254977	0	4015.78899999999	-3826.74074074074	-3584.83703703705
44331.5252256134	0	4015.78899999999	-3829.21481481482	-3584.5925925926
44331.5252257292	0	4020.72199999999	-3831.40740740741	-3584.34074074075
44331.5252258449	0	4020.72199999999	-3833.34074074074	-3584.10370370371
44331.5252259607	0	4024.848	-3835.04444444445	-3583.94074074075
44331.5252260764	0	4024.848	-3836.51111111111	-3583.7851851852
44331.5252261921	0	4028.018	-3837.73333333334	-3583.64444444445
44331.5252263079	0	4028.018	-3838.97037037037	-3583.4888888889
44331.5252264236	0	4030.47699999999	-3840.31111111111	-3583.34074074075
44331.5252265394	0	4030.47699999999	-3841.72592592593	-3583.25185185186
44331.5252266551	0	4033.23299999999	-3843.35555555556	-3583.20740740742
44331.5252267708	0	4033.23299999999	-3845.25925925926	-3583.07407407408
44331.5252268866	0	4036.76599999999	-3847.37037037037	-3582.90370370371
44331.5252270023	0	4036.76599999999	-3849.62222222223	-3582.71111111112
44331.5252271181	0	4041.12899999999	-3852.11851851852	-3582.57777777779
44331.5252272338	0	4041.12899999999	-3854.61481481482	-3582.40740740742
44331.5252273495	0	4046.12199999999	-3857.21481481482	-3582.21481481483
44331.5252274653	0	4046.12199999999	-3859.83703703704	-3582.02222222223
44331.525227581	0	4051.34399999999	-3862.45925925926	-3581.90370370371
44331.5252276968	0	4051.34399999999	-3865.20740740741	-3581.74814814816
44331.5252278125	0	4056.71399999999	-3867.83703703704	-3581.67407407409
44331.5252279282	0	4056.71399999999	-3870.31111111111	-3581.62222222223
44331.525228044	0	4061.81799999999	-3872.54814814815	-3581.52592592594
44331.5252281597	0	4061.81799999999	-3874.58518518519	-3581.42962962964
44331.5252282755	0	4066.09199999999	-3876.48888888889	-3581.32592592594
44331.5252283912	0	4066.09199999999	-3878.50370370371	-3581.31851851853
44331.5252285069	0	4070.01099999999	-3880.4962962963	-3581.28148148149
44331.5252286227	0	4070.01099999999	-3882.54074074074	-3581.20740740742
44331.5252287384	0	4074.04799999999	-3884.37777777778	-3581.08148148149
44331.5252288542	0	4074.04799999999	-3885.96296296297	-3580.91111111112
44331.5252289699	0	4077.46999999999	-3887.24444444445	-3580.85925925927
44331.5252290857	0	4077.46999999999	-3888.10370370371	-3580.84444444446
44331.5252292014	0	4079.61099999999	-3888.58518518519	-3580.91851851853
44331.5252293171	0	4079.61099999999	-3888.68888888889	-3581.09629629631
44331.5252294329	0	4080.19599999999	-3888.53333333334	-3581.34074074075
44331.5252295486	0	4080.19599999999	-3888.31111111111	-3581.65925925927
44331.5252296644	0	4079.81799999999	-3888.08888888889	-3582.04444444446
44331.5252297801	0	4079.81799999999	-3888.00740740741	-3582.37037037038
44331.5252298958	0	4079.51399999999	-3887.97037037037	-3582.73333333334
44331.5252300116	0	4079.51399999999	-3888	-3583.05925925927
44331.5252301389	0	4079.50699999999	-3888.23703703704	-3583.48148148149
44331.5252302431	0	4079.50699999999	-3888.61481481482	-3584.15555555557
44331.5252303588	0	4080.12199999999	-3889.15555555556	-3584.91851851853
44331.5252304745	0	4080.12199999999	-3889.6	-3585.57037037038
44331.5252305903	0	4081.10699999999	-3890.22962962963	-3586.46666666668
44331.525230706	0	4081.10699999999	-3891.04444444445	-3587.49629629631
44331.5252308218	0	4082.55099999999	-3891.8962962963	-3588.62962962964
44331.5252309375	0	4082.55099999999	-3892.85185185185	-3589.88148148149
44331.5252310532	0	4084.35799999999	-3893.76296296297	-3590.89629629631
44331.525231169	0	4084.35799999999	-3894.71111111111	-3592.02222222223
44331.5252312847	0	4086.21699999999	-3895.68888888889	-3593.13333333335
44331.5252314005	0	4086.21699999999	-3896.66666666667	-3594.60000000001
44331.5252315162	0	4088.17299999999	-3897.4962962963	-3596.06666666668
44331.5252316319	0	4088.17299999999	-3898.08148148148	-3597.54814814816
44331.5252317477	0	4089.58799999999	-3898.36296296297	-3598.96296296297
44331.5252318634	0	4089.58799999999	-3898.58518518519	-3600.65925925927
44331.5252319792	0	4090.09199999999	-3898.62222222222	-3602.27407407409
44331.5252320949	0	4090.09199999999	-3898.66666666667	-3604.21481481483
44331.5252322106	0	4090.17299999999	-3898.79259259259	-3606.20740740742
44331.5252323264	0	4090.17299999999	-3898.82222222222	-3608.31851851853
44331.5252324421	0	4090.32899999999	-3898.95555555556	-3610.43703703705
44331.5252325579	0	4090.32899999999	-3899.11851851852	-3612.61481481483
44331.5252326736	0	4090.62499999999	-3899.34074074074	-3614.6888888889
44331.5252327894	0	4090.62499999999	-3899.70370370371	-3616.71111111112
44331.5252329051	0	4091.20999999999	-3900.25185185185	-3618.82222222223
44331.5252330208	0	4091.20999999999	-3901.00740740741	-3621.07407407409
44331.5252331366	0	4092.51399999999	-3901.83703703704	-3623.40740740742
44331.5252332523	0	4092.51399999999	-3902.91851851852	-3625.91851851853
44331.5252333681	0	4094.42499999999	-3904.2	-3628.40740740742
44331.5252334838	0	4094.42499999999	-3905.77777777778	-3630.97037037038
44331.5252335995	0	4097.28399999999	-3907.06666666667	-3633.06666666668
44331.5252337153	0	4097.28399999999	-3908.82222222222	-3635.54074074075
44331.525233831	0	4100.32799999999	-3910.68888888889	-3637.74814814816
44331.5252339468	0	4100.32799999999	-3912.82962962963	-3640.25185185186
44331.5252340625	0	4104.33499999999	-3915.20740740741	-3642.84444444446
44331.5252341782	0	4104.33499999999	-3917.68148148148	-3645.31111111112
44331.525234294	0	4109.18699999999	-3920.17037037037	-3647.73333333335
44331.5252344097	0	4109.18699999999	-3922.77037037037	-3650.34074074075
44331.5252345255	0	4114.27599999999	-3925.02962962963	-3652.69629629631
44331.5252346412	0	4114.27599999999	-3927.20740740741	-3655.54814814816
44331.5252347569	0	4118.71299999999	-3929.00740740741	-3658.55555555557
44331.5252348727	0	4118.71299999999	-3930.05185185185	-3661.21481481483
44331.5252349884	0	4121.55699999999	-3930.23703703704	-3663.85925925927
44331.5252351042	0	4121.55699999999	-3929.8962962963	-3666.40740740742
44331.5252352199	0	4121.40099999999	-3929.05925925926	-3668.60000000001
44331.5252353356	0	4121.40099999999	-3928.2	-3670.65185185186
44331.5252354514	0	4119.70499999999	-3927.8	-3672.4888888889
44331.5252355671	0	4119.70499999999	-3927.62962962963	-3674.6888888889
44331.5252356829	0	4119.13499999999	-3927.48148148148	-3676.99259259261
44331.5252357986	0	4119.13499999999	-3927.62962962963	-3679.31851851853
44331.5252359143	0	4119.13499999999	-3927.9925925926	-3681.51851851853
44331.5252360301	0	4119.49799999999	-3928.43703703704	-3683.85185185186
44331.5252361458	0	4119.49799999999	-3928.90370370371	-3686.02962962964
44331.5252362616	0	4120.40899999999	-3929.48148148148	-3688.02962962964
44331.5252363773	0	4120.40899999999	-3930.36296296297	-3690.3851851852
44331.5252364931	0	4121.86799999999	-3931.21481481482	-3692.48148148149
44331.5252366088	0	4121.86799999999	-3932.22222222222	-3694.9925925926
44331.5252367245	0	4123.72699999999	-3933.20740740741	-3697.60740740742
44331.5252368403	0	4123.72699999999	-3934.20740740741	-3700.17037037038
44331.525236956	0	4125.71199999999	-3935.20740740741	-3702.7925925926
44331.5252370718	0	4125.71199999999	-3936.31111111111	-3705.34814814816
44331.5252371875	0	4127.81599999999	-3937.54074074074	-3707.80000000001
44331.5252373032	0	4127.81599999999	-3938.84444444445	-3710.24444444446
44331.525237419	0	4130.34899999999	-3940.41481481482	-3712.80000000001
44331.5252375347	0	4130.34899999999	-3942.19259259259	-3715.25925925927
44331.5252376505	0	4133.69699999999	-3944.13333333334	-3717.66666666668
44331.5252377662	0	4133.69699999999	-3946.08888888889	-3720.14814814816
44331.5252378819	0	4137.59299999999	-3948.02222222222	-3722.49629629631
44331.5252379977	0	4137.59299999999	-3950.17037037037	-3724.93333333335
44331.5252381134	0	4141.67399999999	-3952.19259259259	-3727.2888888889
44331.5252382292	0	4141.67399999999	-3954.37037037037	-3729.71111111112
44331.5252383449	0	4145.87399999999	-3956.45925925926	-3732.0888888889
44331.5252384607	0	4145.87399999999	-3958.4	-3734.52592592594
44331.5252385764	0	4149.90399999999	-3959.9925925926	-3736.96296296297
44331.5252386921	0	4149.90399999999	-3961.08888888889	-3739.54814814816
44331.5252388079	0	4152.59299999999	-3961.76296296297	-3742.14814814816
44331.5252389236	0	4152.59299999999	-3961.92592592593	-3744.6888888889
44331.5252390394	0	4153.42999999999	-3961.85925925926	-3747.09629629631
44331.5252391551	0	4153.42999999999	-3961.78518518519	-3749.33333333335
44331.5252392708	0	4153.28899999999	-3961.77777777778	-3751.42962962964
44331.5252393866	0	4153.28899999999	-3961.92592592593	-3752.9851851852
44331.5252395023	0	4153.42999999999	-3962.45185185185	-3753.92592592594
44331.5252396181	0	4153.42999999999	-3963.12592592593	-3754.76296296298
44331.5252397338	0	4154.62999999999	-3963.68148148148	-3755.55555555557
44331.5252398495	0	4154.62999999999	-3964.45185185186	-3756.32592592594
44331.5252399653	0	4155.95599999999	-3965.54074074074	-3757.1851851852
44331.525240081	0	4155.95599999999	-3966.81481481482	-3758.06666666668
44331.5252401968	0	4158.31899999999	-3968.24444444445	-3758.90370370372
44331.5252403125	0	4158.31899999999	-3969.86666666667	-3759.7851851852
44331.5252404282	0	4161.37099999999	-3971.57037037037	-3760.57037037038
44331.525240544	0	4161.37099999999	-3973.60740740741	-3761.44444444446
44331.5252406597	0	4165.11199999999	-3975.84444444445	-3762.20000000001
44331.5252407755	0	4165.11199999999	-3978.2	-3762.8888888889
44331.5252408912	0	4169.70499999999	-3980.82962962963	-3763.57037037038
44331.5252410069	0	4169.70499999999	-3983.54814814815	-3764.11111111112
44331.5252411227	0	4175.05299999999	-3986.0962962963	-3764.44444444446
44331.5252412384	0	4175.05299999999	-3988.63703703704	-3764.62962962964
44331.5252413542	0	4180.14199999999	-3991.85185185186	-3765.04444444446
44331.5252414699	0	4180.14199999999	-3995.0962962963	-3765.46666666668
44331.5252415856	0	4186.60099999999	-3998.05185185186	-3765.92592592594
44331.5252417014	0	4186.60099999999	-4000.64444444445	-3766.42962962964
44331.5252418171	0	4192.14899999999	-4002.70370370371	-3766.9851851852
44331.5252419329	0	4192.14899999999	-4004.37037037037	-3767.48148148149
44331.5252420486	0	4195.87499999999	-4005.25925925926	-3767.86666666668
44331.5252421644	0	4195.87499999999	-4005.57037037037	-3768.01481481483
44331.5252422801	0	4197.07499999999	-4005.62962962963	-3767.97037037038
44331.5252423958	0	4197.07499999999	-4005.68888888889	-3767.89629629631
44331.5252425116	0	4197.19399999999	-4005.78518518519	-3767.84444444446
44331.5252426273	0	4197.19399999999	-4005.94814814815	-3767.81481481483
44331.5252427431	0	4197.45299999999	-4006.17037037037	-3767.80740740742
44331.5252428588	0	4197.45299999999	-4006.3925925926	-3767.84444444446
44331.5252429745	0	4197.89699999999	-4006.6962962963	-3767.99259259261
44331.5252430903	0	4197.89699999999	-4007.04444444445	-3768.14814814816
44331.525243206	0	4198.54899999999	-4007.45185185186	-3768.2888888889
44331.5252433218	0	4198.54899999999	-4007.97037037037	-3768.45925925927
44331.5252434375	0	4199.47499999999	-4008.54074074074	-3768.70370370372
44331.5252435532	0	4199.47499999999	-4009.13333333334	-3768.97777777779
44331.525243669	0	4200.63799999999	-4009.78518518519	-3769.3851851852
44331.5252437847	0	4200.63799999999	-4010.43703703704	-3769.96296296298
44331.5252439005	0	4201.94199999999	-4011.05185185186	-3770.55555555557
44331.5252440162	0	4201.94199999999	-4011.70370370371	-3771.1851851852
44331.5252441319	0	4203.20899999999	-4012.55555555556	-3772.10370370372
44331.5252442477	0	4203.20899999999	-4013.26666666667	-3772.89629629631
44331.5252443634	0	4204.77199999999	-4013.87407407408	-3773.56296296297
44331.5252444792	0	4204.77199999999	-4014.58518518519	-3774.43703703705
44331.5252445949	0	4206.09099999999	-4015.26666666667	-3775.40740740742
44331.5252447106	0	4206.09099999999	-4015.92592592593	-3776.48148148149
44331.5252448264	0	4207.43199999999	-4016.57037037037	-3777.5851851852
44331.5252449421	0	4207.43199999999	-4017.11851851852	-3778.68148148149
44331.5252450579	0	4208.62499999999	-4017.63703703704	-3779.91111111112
44331.5252451736	0	4208.62499999999	-4018.17777777778	-3781.06666666668
44331.5252452894	0	4209.68399999999	-4018.84444444445	-3782.36296296297
44331.5252454051	0	4209.68399999999	-4019.51111111112	-3783.45185185186
44331.5252455208	0	4211.01699999999	-4020.54814814815	-3784.66666666668
44331.5252456366	0	4211.01699999999	-4021.96296296297	-3785.9851851852
44331.5252457523	0	4213.46899999999	-4023.64444444445	-3787.21481481483
44331.5252458681	0	4213.46899999999	-4025.46666666667	-3788.53333333334
44331.5252459838	0	4216.97299999999	-4027.31111111112	-3789.85925925927
44331.5252460995	0	4216.97299999999	-4029.48148148149	-3791.49629629631
44331.5252462153	0	4220.98799999999	-4031.6	-3793.04444444446
44331.525246331	0	4220.98799999999	-4033.77777777778	-3794.42962962964
44331.5252464468	0	4225.28399999999	-4036.06666666667	-3795.9851851852
44331.5252465625	0	4225.28399999999	-4038.4962962963	-3797.6888888889
44331.5252466782	0	4230.00299999999	-4040.82222222223	-3799.3851851852
44331.525246794	0	4230.00299999999	-4043.14814814815	-3801.02962962964
44331.5252469097	0	4234.65499999999	-4045.80740740741	-3802.81481481483
44331.5252470255	0	4234.65499999999	-4048.51851851852	-3804.56296296297
44331.5252471412	0	4240.02499999999	-4051.16296296297	-3806.17037037038
44331.5252472569	0	4240.02499999999	-4053.82962962963	-3807.85925925927
44331.5252473727	0	4245.33599999999	-4056.45925925926	-3809.60000000001
44331.5252474884	0	4245.33599999999	-4058.87407407408	-3811.1925925926
44331.5252476042	0	4250.37999999999	-4060.84444444445	-3812.70370370371
44331.5252477199	0	4250.37999999999	-4062.06666666667	-3813.9925925926
44331.5252478356	0	4253.57299999999	-4063.06666666667	-3815.51851851853
44331.5252479514	0	4253.57299999999	-4063.73333333334	-3816.88148148149
44331.5252480671	0	4255.23999999999	-4064.31111111111	-3818.24444444446
44331.5252481829	0	4255.23999999999	-4064.7925925926	-3819.40000000001
44331.5252482986	0	4256.29899999999	-4065.51111111111	-3820.75555555557
44331.5252484143	0	4256.29899999999	-4066.60740740741	-3822.05185185186
44331.5252485301	0	4258.11399999999	-4068.02222222223	-3823.55555555557
44331.5252486458	0	4258.11399999999	-4069.50370370371	-3824.91851851853
44331.5252487616	0	4261.00999999999	-4071.2962962963	-3826.36296296297
44331.5252488773	0	4261.00999999999	-4073.42222222222	-3827.94074074075
44331.5252489931	0	4264.92899999999	-4075.88888888889	-3829.6888888889
44331.5252491088	0	4264.92899999999	-4078.64444444445	-3831.48148148149
44331.5252492245	0	4270.15099999999	-4081.48148148148	-3833.40000000001
44331.5252493403	0	4270.15099999999	-4084.73333333334	-3835.41481481482
44331.525249456	0	4276.23999999999	-4088.08888888889	-3837.42962962964
44331.5252495718	0	4276.23999999999	-4091.61481481482	-3839.45185185186
44331.5252496875	0	4283.12099999999	-4095.35555555556	-3841.60000000001
44331.5252498032	0	4283.12099999999	-4098.91851851852	-3843.47407407408
44331.525249919	0	4290.42499999999	-4102.42222222223	-3845.47407407408
44331.5252500347	0	4290.42499999999	-4105.78518518519	-3847.54074074075
44331.5252501505	0	4297.29199999999	-4108.86666666667	-3849.54074074075
44331.5252502662	0	4297.29199999999	-4111.74074074074	-3851.62962962964
44331.5252503819	0	4303.24799999999	-4114.24444444445	-3853.62222222223
44331.5252504977	0	4303.24799999999	-4116.28148148148	-3855.63703703705
44331.5252506134	0	4307.78899999999	-4117.78518518519	-3857.57037037038
44331.5252507292	0	4307.78899999999	-4118.65925925926	-3859.40740740742
44331.5252508449	0	4310.16699999999	-4119.21481481482	-3860.86666666668
44331.5252509607	0	4310.16699999999	-4119.22222222223	-3862.33333333334
44331.5252510764	0	4310.72999999999	-4119.06666666667	-3863.68148148149
44331.5252511921	0	4310.72999999999	-4119.01481481482	-3864.87407407408
44331.5252513079	0	4310.52299999999	-4119.01481481482	-3866.34074074075
44331.5252514236	0	4310.52299999999	-4119.2	-3867.60740740742
44331.5252515394	0	4310.70799999999	-4119.58518518519	-3868.76296296297
44331.5252516551	0	4310.70799999999	-4120.34814814815	-3870.04444444445
44331.5252517708	0	4311.85599999999	-4121.4	-3871.57777777779
44331.5252518866	0	4311.85599999999	-4122.74814814815	-3873.34814814816
44331.5252520023	0	4314.25599999999	-4124.22222222223	-3875.10370370371
44331.5252521181	0	4314.25599999999	-4125.84444444445	-3877.00740740742
44331.5252522338	0	4317.35199999999	-4125.84444444445	-3877.00740740742
44331.5252523495	0	4317.35199999999	-4127.54814814815	-3878.8888888889
44331.5252524653	0	4319.05599999999	-4130.88888888889	-3882.93333333334
44331.525252581	0	4319.05599999999	-4132.76296296297	-3885.05925925927
44331.5252526968	0	4324.27099999999	-4134.6	-3887.0888888889
44331.5252528125	0	4324.27099999999	-4136.5925925926	-3889.1925925926
44331.5252529282	0	4328.10099999999	-4138.67407407408	-3891.3925925926
44331.525253044	0	4328.10099999999	-4140.80740740741	-3893.57777777779
44331.5252531597	0	4332.31599999999	-4143.00740740741	-3895.83703703705
44331.5252532755	0	4332.31599999999	-4145.15555555556	-3897.9851851852
44331.5252533912	0	4336.66399999999	-4147.05925925926	-3899.95555555557
44331.5252535069	0	4336.66399999999	-4149.37777777778	-3902.33333333334
44331.5252536227	0	4340.88599999999	-4151.94814814815	-3904.75555555557
44331.5252537384	0	4340.88599999999	-4154.43703703704	-3907.21481481482
44331.5252538542	0	4345.94499999999	-4156.81481481482	-3909.63703703705
44331.5252539699	0	4345.94499999999	-4159.17777777778	-3912.07407407408
44331.5252540856	0	4350.68599999999	-4161.23703703704	-3914.51111111112
44331.5252542014	0	4350.68599999999	-4162.81481481482	-3916.86666666668
44331.5252543171	0	4354.32299999999	-4163.92592592593	-3919.34074074075
44331.5252544329	0	4354.32299999999	-4164.2962962963	-3921.86666666668
44331.5252545486	0	4355.80399999999	-4164.3925925926	-3924.4888888889
44331.5252546644	0	4355.80399999999	-4164.37777777778	-3926.80000000001
44331.5252547801	0	4355.88499999999	-4164.36296296297	-3929.42962962964
44331.5252548958	0	4355.88499999999	-4164.74074074074	-3932.07407407408
44331.5252550116	0	4356.24799999999	-4165.4962962963	-3934.5925925926
44331.5252551273	0	4356.24799999999	-4166.63703703704	-3937.17037037038
44331.5252552431	0	4358.14399999999	-4168.14814814815	-3939.76296296297
44331.5252553588	0	4358.14399999999	-4169.64444444445	-3942.45185185186
44331.5252554745	0	4361.15099999999	-4171.50370370371	-3945.21481481482
44331.5252555903	0	4361.15099999999	-4172.9925925926	-3947.5925925926
44331.525255706	0	4364.49899999999	-4174.94814814815	-3950.27407407408
44331.5252558218	0	4364.49899999999	-4177.02222222222	-3953.20740740742
44331.5252559375	0	4368.52899999999	-4178.98518518519	-3955.9851851852
44331.5252560532	0	4368.52899999999	-4181.05925925926	-3959.04444444445
44331.525256169	0	4372.56599999999	-4183.08148148148	-3961.76296296297
44331.5252562847	0	4372.56599999999	-4185.11851851852	-3964.61481481483
44331.5252564005	0	4376.62499999999	-4187.19259259259	-3967.50370370371
44331.5252565162	0	4376.62499999999	-4189.40740740741	-3970.40740740742
44331.5252566319	0	4380.91399999999	-4191.4962962963	-3973.37037037038
44331.5252567477	0	4380.91399999999	-4193.4962962963	-3976.34814814816
44331.5252568634	0	4385.00299999999	-4195.55555555556	-3979.40000000001
44331.5252569792	0	4385.00299999999	-4197.71851851852	-3982.60000000001
44331.5252570949	0	4389.22499999999	-4199.94814814815	-3986.02962962964
44331.5252572106	0	4389.22499999999	-4202.08148148148	-3989.11851851853
44331.5252573264	0	4393.58799999999	-4204.14814814815	-3992.23703703705
44331.5252574421	0	4393.58799999999	-4206.42962962963	-3995.72592592594
44331.5252575579	0	4397.93599999999	-4208.30370370371	-3999.23703703705
44331.5252576736	0	4397.93599999999	-4209.55555555556	-4002.31111111112
44331.5252577894	0	4401.06199999999	-4210.22222222222	-4005.01481481483
44331.5252579051	0	4401.06199999999	-4210.45185185185	-4007.85185185186
44331.5252580208	0	4401.95799999999	-4210.54074074074	-4010.71111111112
44331.5252581366	0	4401.95799999999	-4210.87407407408	-4013.22962962964
44331.5252582523	0	4402.37999999999	-4211.28888888889	-4015.32592592594
44331.5252583681	0	4402.37999999999	-4212.02962962963	-4017.71851851853
44331.5252584838	0	4403.53599999999	-4213.23703703704	-4020.37777777779
44331.5252585995	0	4403.53599999999	-4214.88148148148	-4023.10370370371
44331.5252587153	0	4406.38799999999	-4216.61481481482	-4025.54814814816
44331.525258831	0	4406.38799999999	-4218.77777777778	-4028.28148148149
44331.5252589468	0	4410.28399999999	-4221.11111111111	-4031.00000000001
44331.5252590625	0	4410.28399999999	-4223.68148148148	-4033.6888888889
44331.5252591782	0	4415.18799999999	-4226.32592592593	-4036.3925925926
44331.525259294	0	4415.18799999999	-4229.31111111111	-4039.31111111112
44331.5252594097	0	4420.81799999999	-4232.17037037037	-4042.10370370371
44331.5252595255	0	4420.81799999999	-4235.08148148148	-4044.89629629631
44331.5252596412	0	4426.58799999999	-4238.3925925926	-4047.92592592594
44331.5252597569	0	4426.58799999999	-4241.64444444445	-4050.7925925926
44331.5252598727	0	4433.15099999999	-4244.85925925926	-4053.57777777779
44331.5252599884	0	4433.15099999999	-4248.13333333334	-4056.57037037038
44331.5252601042	0	4439.63999999999	-4251.2	-4059.57037037038
44331.5252602199	0	4439.63999999999	-4253.88148148148	-4062.43703703705
44331.5252603356	0	4445.38799999999	-4256.16296296297	-4065.10370370371
44331.5252604514	0	4445.38799999999	-4258.2962962963	-4067.87407407408
44331.5252605671	0	4449.80299999999	-4260.05925925926	-4070.48148148149
44331.5252606829	0	4449.80299999999	-4261.45185185185	-4072.95555555557
44331.5252607986	0	4452.95899999999	-4262.27407407408	-4075.1925925926
44331.5252609144	0	4452.95899999999	-4262.37037037037	-4077.05185185186
44331.5252610301	0	4453.87799999999	-4262.40740740741	-4079.08148148149
44331.5252611458	0	4453.87799999999	-4262.45925925926	-4080.88148148149
44331.5252612616	0	4453.96699999999	-4262.82962962963	-4082.80740740742
44331.5252613773	0	4453.96699999999	-4263.54814814815	-4084.50370370371
44331.5252614931	0	4455.05599999999	-4264.65925925926	-4086.3851851852
44331.5252616088	0	4455.05599999999	-4266.13333333334	-4088.34814814816
44331.5252617245	0	4457.64099999999	-4267.7925925926	-4090.13333333334
44331.5252618403	0	4457.64099999999	-4269.6962962963	-4091.81481481482
44331.525261956	0	4461.20399999999	-4271.80740740741	-4093.7925925926
44331.5252620718	0	4461.20399999999	-4274.17037037037	-4095.73333333334
44331.5252621875	0	4465.67799999999	-4276.48148148148	-4097.40740740742
44331.5252623032	0	4465.67799999999	-4279.08148148148	-4099.24444444445
44331.525262419	0	4470.58899999999	-4282.02222222223	-4101.35555555556
44331.5252625347	0	4470.58899999999	-4285.08888888889	-4103.57037037038
44331.5252626505	0	4476.59599999999	-4288.03703703704	-4105.50370370371
44331.5252627662	0	4476.59599999999	-4291.11111111111	-4107.54814814816
44331.5252628819	0	4482.61799999999	-4294.42222222223	-4109.76296296297
44331.5252629977	0	4482.61799999999	-4297.81481481482	-4111.80740740742
44331.5252631134	0	4489.32199999999	-4300.64444444445	-4113.50370370371
44331.5252632292	0	4489.32199999999	-4303.92592592593	-4115.72592592594
44331.5252633449	0	4495.43299999999	-4306.7925925926	-4117.77037037038
44331.5252634607	0	4495.43299999999	-4309.48888888889	-4119.85925925927
44331.5252635764	0	4500.99599999999	-4311.68148148148	-4121.75555555556
44331.5252636921	0	4500.99599999999	-4313.68148148148	-4123.5925925926
44331.5252638079	0	4505.18899999999	-4315.42962962963	-4125.27407407408
44331.5252639236	0	4505.18899999999	-4316.91851851852	-4126.77037037038
44331.5252640394	0	4508.42599999999	-4318.07407407408	-4128.1925925926
44331.5252641551	0	4508.42599999999	-4318.90370370371	-4129.51851851853
44331.5252642708	0	4510.41099999999	-4319.41481481482	-4130.66666666668
44331.5252643866	0	4510.41099999999	-4319.77777777778	-4131.81481481482
44331.5252645023	0	4511.28499999999	-4320.30370370371	-4133.0888888889
44331.5252646181	0	4511.28499999999	-4321.10370370371	-4134.36296296297
44331.5252647338	0	4512.61099999999	-4322.19259259259	-4135.70370370371
44331.5252648495	0	4512.61099999999	-4323.63703703704	-4136.97037037038
44331.5252649653	0	4515.14399999999	-4325.44444444445	-4138.37777777779
44331.525265081	0	4515.14399999999	-4327.38518518519	-4139.78518518519
44331.5252651968	0	4518.89199999999	-4329.66666666667	-4141.22222222223
44331.5252653125	0	4518.89199999999	-4332.2	-4142.63703703705
44331.5252654282	0	4523.70699999999	-4334.71851851852	-4144.08148148149
44331.525265544	0	4523.70699999999	-4337.28148148148	-4145.54074074075
44331.5252656597	0	4528.78799999999	-4340.13333333334	-4147.05185185186
44331.5252657755	0	4528.78799999999	-4343.11111111111	-4148.60000000001
44331.5252658912	0	4534.61799999999	-4346.28148148148	-4150.25185185186
44331.5252660069	0	4534.61799999999	-4349.82962962963	-4151.95555555556
44331.5252661227	0	4541.33699999999	-4353.46666666667	-4153.82962962964
44331.5252662384	0	4541.33699999999	-4356.83703703704	-4155.57777777778
44331.5252663542	0	4548.34399999999	-4360.17777777778	-4157.42222222223
44331.5252664699	0	4548.34399999999	-4363.21481481482	-4159.13333333334
44331.5252665856	0	4554.72199999999	-4365.61481481482	-4160.67407407408
44331.5252667014	0	4554.72199999999	-4367.74074074074	-4162.22222222223
44331.5252668171	0	4559.24799999999	-4369.31111111111	-4163.62962962964
44331.5252669329	0	4559.24799999999	-4370.22962962963	-4164.90370370371
44331.5252670486	0	4561.73699999999	-4370.5925925926	-4166.18518518519
44331.5252671644	0	4561.73699999999	-4370.56296296297	-4167.65185185186
44331.5252672801	0	4562.06999999999	-4370.34074074074	-4169.14814814816
44331.5252673958	0	4562.06999999999	-4370.17777777778	-4170.48148148149
44331.5252675116	0	4561.68499999999	-4370.11111111111	-4172.07407407408
44331.5252676273	0	4561.68499999999	-4370.17777777778	-4173.70370370371
44331.5252677431	0	4561.68499999999	-4370.67407407408	-4175.11851851853
44331.5252678588	0	4562.18099999999	-4371.57777777778	-4176.80740740741
44331.5252679745	0	4562.18099999999	-4372.48888888889	-4178.11851851853
44331.5252680903	0	4563.99599999999	-4373.97777777778	-4179.65185185186
44331.525268206	0	4563.99599999999	-4375.38518518519	-4181.00740740742
44331.5252683218	0	4566.89199999999	-4377.07407407408	-4182.65185185186
44331.5252684375	0	4566.89199999999	-4378.91111111111	-4184.11851851853
44331.5252685532	0	4570.41799999999	-4381.18518518519	-4185.78518518519
44331.525268669	0	4570.41799999999	-4383.74074074074	-4187.55555555556
44331.5252687847	0	4575.24799999999	-4386.47407407408	-4189.28148148149
44331.5252689005	0	4575.24799999999	-4389.17037037037	-4191.00740740742
44331.5252690162	0	4580.67799999999	-4392.0962962963	-4192.95555555556
44331.5252691319	0	4580.67799999999	-4395.10370370371	-4194.88148148149
44331.5252692477	0	4586.61099999999	-4398.2	-4196.7925925926
44331.5252693634	0	4586.61099999999	-4401.22222222223	-4198.85185185186
44331.5252694792	0	4592.72999999999	-4404.37777777778	-4200.97777777779
44331.5252695949	0	4592.72999999999	-4407.34814814815	-4203.16296296297
44331.5252697106	0	4598.85599999999	-4410.24444444445	-4205.31111111112
44331.5252698264	0	4598.85599999999	-4412.91111111111	-4207.52592592593
44331.5252699421	0	4604.41899999999	-4415.11111111111	-4209.67407407408
44331.5252700579	0	4604.41899999999	-4416.91111111111	-4211.6962962963
44331.5252701736	0	4608.41899999999	-4418.48148148148	-4213.77037037038
44331.5252702893	0	4608.41899999999	-4419.57037037037	-4215.76296296297
44331.5252704051	0	4611.07799999999	-4420.25185185185	-4217.6962962963
44331.5252705208	0	4611.07799999999	-4420.44444444445	-4219.60740740741
44331.5252706366	0	4611.95199999999	-4420.4962962963	-4221.45185185186
44331.5252707523	0	4611.95199999999	-4420.4	-4223.2962962963
44331.5252708681	0	4611.90799999999	-4420.35555555556	-4225.1925925926
44331.5252709838	0	4611.90799999999	-4420.45925925926	-4227.15555555556
44331.5252710995	0	4611.96699999999	-4420.87407407408	-4228.92592592593
44331.5252712153	0	4611.96699999999	-4421.59259259259	-4230.62962962964
44331.525271331	0	4613.09999999999	-4422.51111111111	-4232.3925925926
44331.5252714468	0	4613.09999999999	-4423.6962962963	-4234.22962962964
44331.5252715625	0	4615.20399999999	-4424.88148148148	-4235.84444444445
44331.5252716782	0	4615.20399999999	-4426.50370370371	-4237.85185185186
44331.525271794	0	4618.01099999999	-4428.35555555556	-4239.76296296297
44331.5252719097	0	4618.01099999999	-4430.4962962963	-4241.6888888889
44331.5252720255	0	4622.00399999999	-4432.74074074074	-4243.56296296297
44331.5252721412	0	4622.00399999999	-4435.17777777778	-4245.44444444445
44331.5252722569	0	4626.68499999999	-4438.02222222223	-4247.43703703704
44331.5252723727	0	4626.68499999999	-4440.84444444445	-4249.40000000001
44331.5252724884	0	4632.35199999999	-4444.01481481482	-4251.51111111112
44331.5252726042	0	4632.35199999999	-4446.92592592593	-4253.31111111112
44331.5252727199	0	4638.43299999999	-4449.91111111112	-4255.36296296297
44331.5252728357	0	4638.43299999999	-4452.88148148149	-4257.40740740742
44331.5252729514	0	4644.38899999999	-4455.85185185186	-4259.6888888889
44331.5252730671	0	4644.38899999999	-4458.72592592593	-4262.02962962964
44331.5252731829	0	4650.23299999999	-4461.34074074075	-4264.31851851853
44331.5252732986	0	4650.23299999999	-4463.45925925926	-4266.60740740742
44331.5252734144	0	4654.96599999999	-4465.18518518519	-4268.82222222223
44331.5252735301	0	4654.96599999999	-4466.62222222223	-4271.16296296297
44331.5252736458	0	4658.12899999999	-4467.82222222223	-4273.28148148149
44331.5252737616	0	4658.12899999999	-4468.71111111112	-4275.20740740742
44331.5252738773	0	4660.21799999999	-4469.50370370371	-4277.15555555556
44331.5252739931	0	4660.21799999999	-4470.08148148149	-4278.90370370371
44331.5252741088	0	4661.58799999999	-4470.90370370371	-4280.6962962963
44331.5252742245	0	4661.58799999999	-4471.91851851852	-4282.44444444445
44331.5252743403	0	4663.42499999999	-4473.0962962963	-4284.23703703705
44331.525274456	0	4663.42499999999	-4474.24444444445	-4285.98518518519
44331.5252745718	0	4665.75099999999	-4475.62222222223	-4287.74074074075
44331.5252746875	0	4665.75099999999	-4477.32592592593	-4289.54814814816
44331.5252748032	0	4668.83199999999	-4479.05185185186	-4291.33333333334
44331.525274919	0	4668.83199999999	-4481.04444444445	-4293.13333333334
44331.5252750347	0	4672.55099999999	-4483.23703703704	-4294.97037037038
44331.5252751505	0	4672.55099999999	-4485.6962962963	-4296.74814814816
44331.5252752662	0	4677.20299999999	-4488.41481481482	-4298.60740740742
44331.5252753819	0	4677.20299999999	-4491.40740740741	-4300.51851851853
44331.5252754977	0	4682.91399999999	-4494.6	-4302.55555555556
44331.5252756134	0	4682.91399999999	-4497.71851851852	-4304.60000000001
44331.5252757292	0	4689.22499999999	-4500.77037037037	-4306.65185185186
44331.5252758449	0	4689.22499999999	-4503.77037037037	-4308.75555555557
44331.5252759606	0	4695.27699999999	-4506.42962962963	-4310.60000000001
44331.5252760764	0	4695.27699999999	-4509.05185185186	-4312.70370370371
44331.5252761921	0	4700.55799999999	-4511.66666666667	-4314.82222222223
44331.5252763079	0	4700.55799999999	-4513.9925925926	-4316.73333333334
44331.5252764236	0	4705.49899999999	-4516.05925925926	-4318.52592592594
44331.5252765394	0	4705.49899999999	-4518.00740740741	-4320.27407407409
44331.5252766551	0	4709.51399999999	-4519.86666666667	-4322.11111111112
44331.5252767708	0	4709.51399999999	-4521.43703703704	-4323.7851851852
44331.5252768866	0	4712.94399999999	-4523.08888888889	-4325.76296296297
44331.5252770023	0	4712.94399999999	-4524.61481481482	-4327.72592592594
44331.5252771181	0	4716.12199999999	-4526.17777777778	-4329.84444444446
44331.5252772338	0	4716.12199999999	-4527.66666666667	-4331.75555555557
44331.5252773495	0	4719.17399999999	-4529.22962962963	-4333.51851851853
44331.5252774653	0	4719.17399999999	-4530.8962962963	-4335.28148148149
44331.525277581	0	4722.40399999999	-4532.4962962963	-4336.7851851852
44331.5252776968	0	4722.40399999999	-4534.8	-4338.54074074075
44331.5252778125	0	4726.30799999999	-4537.53333333334	-4340.26666666668
44331.5252779282	0	4726.30799999999	-4540.77037037038	-4341.93333333335
44331.525278044	0	4732.27799999999	-4544.35555555556	-4343.73333333335
44331.5252781597	0	4732.27799999999	-4547.91851851852	-4345.53333333335
44331.5252782755	0	4739.42599999999	-4551.62962962963	-4347.60000000001
44331.5252783912	0	4739.42599999999	-4555.08888888889	-4349.62222222223
44331.5252785069	0	4746.59599999999	-4558.08148148149	-4351.43703703705
44331.5252786227	0	4746.59599999999	-4560.57037037037	-4353.11851851853
44331.5252787384	0	4752.07699999999	-4562.73333333334	-4354.77777777779
44331.5252788542	0	4752.07699999999	-4564.3925925926	-4356.30370370372
44331.5252789699	0	4755.89899999999	-4565.4962962963	-4357.55555555557
44331.5252790856	0	4755.89899999999	-4566.43703703704	-4358.73333333335
44331.5252792014	0	4757.94299999999	-4567.24444444445	-4359.70370370372
44331.5252793171	0	4757.94299999999	-4568.1925925926	-4360.40740740742
44331.5252794329	0	4759.69899999999	-4568.68888888889	-4360.67407407409
44331.5252795486	0	4759.69899999999	-4569.5925925926	-4361.17777777779
44331.5252796644	0	4761.09899999999	-4570.56296296297	-4361.60740740742
44331.5252797801	0	4761.09899999999	-4571.72592592593	-4362.00000000001
44331.5252798958	0	4763.23199999999	-4573.24444444445	-4362.5851851852
44331.5252800116	0	4763.23199999999	-4574.9925925926	-4363.22962962964
44331.5252801273	0	4766.49899999999	-4576.85925925926	-4363.84444444446
44331.5252802431	0	4766.49899999999	-4578.68148148149	-4364.4888888889
44331.5252803588	0	4770.18799999999	-4580.33333333334	-4365.05185185186
44331.5252804745	0	4770.18799999999	-4581.9925925926	-4365.63703703705
44331.5252805903	0	4773.49899999999	-4583.25925925926	-4366.25185185186
44331.525280706	0	4773.49899999999	-4584.48888888889	-4366.7851851852
44331.5252808218	0	4775.99499999999	-4585.48888888889	-4367.40000000001
44331.5252809375	0	4775.99499999999	-4586.47407407408	-4367.9851851852
44331.5252810532	0	4777.97999999999	-4587.50370370371	-4368.62962962964
44331.525281169	0	4777.97999999999	-4588.65925925926	-4369.31111111112
44331.5252812847	0	4780.16499999999	-4589.96296296297	-4370.04444444446
44331.5252814005	0	4780.16499999999	-4591.40000000001	-4370.73333333334
44331.5252815162	0	4782.90599999999	-4592.94074074075	-4371.45185185186
44331.5252816319	0	4782.90599999999	-4594.60740740741	-4372.23703703705
44331.5252817477	0	4786.11299999999	-4596.36296296297	-4372.88148148149
44331.5252818634	0	4786.11299999999	-4598.08888888889	-4373.50370370371
44331.5252819792	0	4789.59399999999	-4600.07407407408	-4374.2888888889
44331.5252820949	0	4789.59399999999	-4601.95555555556	-4375.09629629631
44331.5252822106	0	4793.46099999999	-4603.65925925927	-4375.91851851853
44331.5252823264	0	4793.46099999999	-4605.37037037038	-4376.84444444446
44331.5252824421	0	4796.87599999999	-4607.01481481482	-4377.65185185186
44331.5252825579	0	4796.87599999999	-4608.37777777778	-4378.46666666668
44331.5252826736	0	4799.88299999999	-4609.61481481482	-4379.40740740742
44331.5252827893	0	4799.88299999999	-4610.67407407408	-4380.37037037038
44331.5252829051	0	4802.17899999999	-4611.58518518519	-4381.60000000001
44331.5252830208	0	4802.17899999999	-4612.31851851852	-4382.73333333334
44331.5252831366	0	4803.82299999999	-4613.00000000001	-4383.96296296297
44331.5252832523	0	4803.82299999999	-4613.42962962964	-4384.92592592594
44331.5252833681	0	4804.93399999999	-4613.76296296297	-4385.94814814816
44331.5252834838	0	4804.93399999999	-4614.17037037038	-4387.16296296297
44331.5252835995	0	4805.67499999999	-4614.38518518519	-4388.31851851853
44331.5252837153	0	4805.67499999999	-4614.53333333334	-4389.56296296297
44331.525283831	0	4806.03799999999	-4614.54814814815	-4390.81481481482
44331.5252839468	0	4806.03799999999	-4614.48888888889	-4392.1851851852
44331.5252840625	0	4805.99399999999	-4614.33333333334	-4393.54074074075
44331.5252841782	0	4805.99399999999	-4614.18518518519	-4394.9851851852
44331.525284294	0	4805.68999999999	-4614.07407407408	-4396.51851851853
44331.5252844097	0	4805.68999999999	-4614.05925925927	-4397.91111111112
44331.5252845255	0	4805.56399999999	-4614.35555555556	-4399.5925925926
44331.5252846412	0	4805.56399999999	-4614.74074074075	-4400.91851851853
44331.5252847569	0	4806.24499999999	-4615.42962962964	-4402.51111111112
44331.5252848727	0	4806.24499999999	-4616.14074074075	-4403.9851851852
44331.5252849884	0	4807.64499999999	-4617.11111111112	-4405.74074074075
44331.5252851042	0	4807.64499999999	-4618.18518518519	-4407.47407407408
44331.5252852199	0	4809.68899999999	-4619.47407407408	-4409.47407407408
44331.5252853357	0	4809.68899999999	-4620.85925925927	-4411.31111111112
44331.5252854514	0	4812.36299999999	-4622.51111111112	-4413.30370370371
44331.5252855671	0	4812.36299999999	-4624.3925925926	-4415.27407407408
44331.5252856829	0	4815.89599999999	-4626.54074074075	-4417.25925925927
44331.5252857986	0	4815.89599999999	-4628.84444444445	-4419.31851851853
44331.5252859144	0	4820.34799999999	-4631.36296296297	-4421.36296296297
44331.5252860301	0	4820.34799999999	-4633.96296296297	-4423.44444444446
44331.5252861458	0	4825.46699999999	-4636.43703703704	-4425.5925925926
44331.5252862616	0	4825.46699999999	-4638.80000000001	-4427.90370370371
44331.5252863773	0	4830.30399999999	-4640.95555555556	-4430.31111111112
44331.5252864931	0	4830.30399999999	-4642.56296296297	-4432.68148148149
44331.5252866088	0	4834.06699999999	-4643.3925925926	-4434.80000000001
44331.5252867245	0	4834.06699999999	-4643.60000000001	-4436.86666666668
44331.5252868403	0	4835.10399999999	-4643.51851851852	-4438.83703703705
44331.525286956	0	4835.10399999999	-4643.31111111112	-4440.83703703705
44331.5252870718	0	4834.81499999999	-4643.05925925927	-4442.62962962964
44331.5252871875	0	4834.81499999999	-4642.82962962964	-4444.29629629631
44331.5252873032	0	4834.33399999999	-4642.75555555556	-4446.05185185186
44331.525287419	0	4834.33399999999	-4642.87407407408	-4447.80740740742
44331.5252875347	0	4834.37799999999	-4643.22962962964	-4449.31111111112
44331.5252876505	0	4834.37799999999	-4644.00000000001	-4450.74074074075
44331.5252877662	0	4835.50399999999	-4644.97037037038	-4452.2888888889
44331.5252878819	0	4835.50399999999	-4646.11111111112	-4453.56296296297
44331.5252879977	0	4837.61499999999	-4647.57037037038	-4454.92592592594
44331.5252881134	0	4837.61499999999	-4649.16296296297	-4456.25185185186
44331.5252882292	0	4840.66699999999	-4651.01481481482	-4457.56296296297
44331.5252883449	0	4840.66699999999	-4653.01481481482	-4458.80000000001
44331.5252884606	0	4844.51899999999	-4655.30370370371	-4460.13333333335
44331.5252885764	0	4844.51899999999	-4657.83703703704	-4461.40000000001
44331.5252886921	0	4849.34099999999	-4660.31111111112	-4462.57777777779
44331.5252888079	0	4849.34099999999	-4663.07407407408	-4463.70370370372
44331.5252889236	0	4854.57799999999	-4665.54074074075	-4464.60740740742
44331.5252890394	0	4854.57799999999	-4668.13333333334	-4465.70370370372
44331.5252891551	0	4859.63699999999	-4670.37777777778	-4466.74814814816
44331.5252892708	0	4859.63699999999	-4672.32592592593	-4467.71111111112
44331.5252893866	0	4863.82999999999	-4674.00000000001	-4468.51111111112
44331.5252895023	0	4863.82999999999	-4675.33333333334	-4469.28148148149
44331.5252896181	0	4866.83699999999	-4676.48888888889	-4470.08148148149
44331.5252897338	0	4866.83699999999	-4677.36296296297	-4470.75555555557
44331.5252898495	0	4868.86699999999	-4678.14814814815	-4471.54074074075
44331.5252899653	0	4868.86699999999	-4678.65925925927	-4472.15555555557
44331.525290081	0	4870.16299999999	-4679.07407407408	-4472.65925925927
44331.5252901968	0	4870.16299999999	-4679.58518518519	-4473.22222222223
44331.5252903125	0	4871.08899999999	-4680.12592592593	-4473.71111111112
44331.5252904282	0	4871.08899999999	-4680.60000000001	-4474.08148148149
44331.525290544	0	4872.10399999999	-4681.11851851853	-4474.27407407409
44331.5252906597	0	4872.10399999999	-4681.76296296297	-4474.35555555557
44331.5252907755	0	4873.26699999999	-4682.68148148149	-4474.40000000001
44331.5252908912	0	4873.26699999999	-4683.62222222223	-4474.37777777779
44331.5252910069	0	4875.12599999999	-4684.73333333334	-4474.39259259261
44331.5252911227	0	4875.12599999999	-4686.06666666667	-4474.3851851852
44331.5252912384	0	4877.56999999999	-4687.37777777778	-4474.26666666668
44331.5252913542	0	4877.56999999999	-4688.95555555556	-4474.11111111112
44331.5252914699	0	4880.45899999999	-4690.76296296297	-4473.9851851852
44331.5252915856	0	4880.45899999999	-4692.71851851852	-4473.74814814816
44331.5252917014	0	4884.22199999999	-4694.78518518519	-4473.56296296298
44331.5252918171	0	4884.22199999999	-4697.11111111112	-4473.2888888889
44331.5252919329	0	4888.61499999999	-4699.37777777778	-4472.94814814816
44331.5252920486	0	4888.61499999999	-4701.65925925927	-4472.64444444446
44331.5252921644	0	4893.16299999999	-4703.7925925926	-4472.34074074075
44331.5252922801	0	4893.16299999999	-4705.78518518519	-4472.02962962964
44331.5252923958	0	4897.28899999999	-4707.70370370371	-4471.6888888889
44331.5252925116	0	4897.28899999999	-4709.40000000001	-4471.37037037038
44331.5252926273	0	4900.90399999999	-4710.7925925926	-4471.06666666668
44331.5252927431	0	4900.90399999999	-4712.11111111112	-4470.74074074075
44331.5252928588	0	4903.61499999999	-4713.31851851852	-4470.45185185187
44331.5252929745	0	4903.61499999999	-4714.25185185186	-4470.22962962964
44331.5252930903	0	4905.75599999999	-4715.17037037038	-4469.95555555557
44331.525293206	0	4905.75599999999	-4716.22962962964	-4469.60740740742
44331.5252933218	0	4907.73399999999	-4717.32592592593	-4469.26666666668
44331.5252934375	0	4907.73399999999	-4718.48148148149	-4468.92592592594
44331.5252935532	0	4909.98599999999	-4719.74074074075	-4468.45185185187
44331.525293669	0	4909.98599999999	-4721.00740740741	-4468.01481481483
44331.5252937847	0	4912.51199999999	-4721.91111111112	-4467.71111111112
44331.5252939005	0	4912.51199999999	-4723.26666666667	-4467.44444444446
44331.5252940162	0	4914.77099999999	-4724.73333333334	-4467.12592592594
44331.5252941319	0	4914.77099999999	-4726.2962962963	-4466.74814814816
44331.5252942477	0	4917.80099999999	-4728.02962962963	-4466.44444444446
44331.5252943634	0	4917.80099999999	-4729.88888888889	-4465.92592592594
44331.5252944792	0	4921.39399999999	-4731.93333333334	-4465.45185185187
44331.5252945949	0	4921.39399999999	-4734.07407407408	-4465.04444444446
44331.5252947106	0	4925.57899999999	-4736.48148148149	-4464.66666666668
44331.5252948264	0	4925.57899999999	-4739.08888888889	-4464.22222222224
44331.5252949421	0	4930.59399999999	-4741.74814814815	-4463.77037037038
44331.5252950579	0	4930.59399999999	-4744.51851851852	-4463.40000000001
44331.5252951736	0	4936.02399999999	-4747.31851851852	-4463.09629629631
44331.5252952894	0	4936.02399999999	-4750.3925925926	-4462.81481481483
44331.5252954051	0	4941.89799999999	-4753.31111111112	-4462.52592592594
44331.5252955208	0	4941.89799999999	-4756.14074074075	-4462.22222222223
44331.5252956366	0	4947.64599999999	-4758.71111111112	-4461.90370370372
44331.5252957523	0	4947.64599999999	-4761.04444444445	-4461.66666666668
44331.5252958681	0	4952.54999999999	-4762.82962962964	-4461.44444444446
44331.5252959838	0	4952.54999999999	-4764.35555555556	-4461.27407407409
44331.5252960995	0	4955.86099999999	-4765.61481481482	-4461.06666666668
44331.5252962153	0	4955.86099999999	-4766.62222222223	-4461.02222222223
44331.525296331	0	4958.12799999999	-4767.75555555556	-4460.83703703705
44331.5252964468	0	4958.12799999999	-4768.90370370371	-4460.61481481483
44331.5252965625	0	4960.40899999999	-4770.07407407408	-4460.41481481483
44331.5252966782	0	4960.40899999999	-4771.07407407408	-4460.0888888889
44331.525296794	0	4962.57899999999	-4772.10370370371	-4459.81481481483
44331.5252969097	0	4962.57899999999	-4773.07407407408	-4459.52592592594
44331.5252970255	0	4964.57899999999	-4773.7925925926	-4459.26666666668
44331.5252971412	0	4964.57899999999	-4774.37777777778	-4459.17777777779
44331.5252972569	0	4965.88299999999	-4774.60740740741	-4459.20000000001
44331.5252973727	0	4965.88299999999	-4774.70370370371	-4459.32592592594
44331.5252974884	0	4966.20899999999	-4774.70370370371	-4459.54074074075
44331.5252976042	0	4966.20899999999	-4774.70370370371	-4459.81481481483
44331.5252977199	0	4966.20899999999	-4774.66666666667	-4460.21481481483
44331.5252978357	0	4966.17199999999	-4774.62222222223	-4460.64444444446
44331.5252979514	0	4966.17199999999	-4774.57037037037	-4461.17037037038
44331.5252980671	0	4966.07599999999	-4774.51851851852	-4461.7851851852
44331.5252981829	0	4966.07599999999	-4774.47407407408	-4462.4888888889
44331.5252982986	0	4965.97999999999	-4774.48148148149	-4463.2888888889
44331.5252984144	0	4965.97999999999	-4774.4962962963	-4464.22962962964
44331.5252985301	0	4966.00199999999	-4774.60740740741	-4465.20740740742
44331.5252986458	0	4966.00199999999	-4774.7925925926	-4466.03703703705
44331.5252987616	0	4966.29799999999	-4775.1925925926	-4467.03703703705
44331.5252988773	0	4966.29799999999	-4775.76296296297	-4468.17037037038
44331.5252989931	0	4967.26799999999	-4776.33333333334	-4469.40740740742
44331.5252991088	0	4967.26799999999	-4776.9925925926	-4470.70370370371
44331.5252992245	0	4968.49799999999	-4777.62962962963	-4472.02222222223
44331.5252993403	0	4968.49799999999	-4778.25185185186	-4473.20000000001
44331.525299456	0	4969.75699999999	-4778.93333333334	-4474.51851851853
44331.5252995718	0	4969.75699999999	-4779.88148148149	-4475.97037037038
44331.5252996875	0	4971.38699999999	-4780.85185185186	-4477.56296296297
44331.5252998032	0	4971.38699999999	-4781.91111111112	-4478.97037037038
44331.525299919	0	4973.41699999999	-4783.48888888889	-4480.5851851852
44331.5253000347	0	4973.41699999999	-4785.31111111111	-4482.21481481483
44331.5253001505	0	4976.81699999999	-4787.25925925926	-4483.72592592594
44331.5253002662	0	4976.81699999999	-4789.41481481482	-4485.28148148149
44331.5253003819	0	4980.92099999999	-4791.90370370371	-4487.02222222223
44331.5253004977	0	4980.92099999999	-4794.27407407408	-4488.62222222223
44331.5253006134	0	4985.77999999999	-4796.6962962963	-4490.32592592594
44331.5253007292	0	4985.77999999999	-4799.28888888889	-4492.25925925927
44331.5253008449	0	4990.79499999999	-4801.45185185186	-4493.77777777779
44331.5253009606	0	4990.79499999999	-4803.82222222223	-4495.49629629631
44331.5253010764	0	4995.32799999999	-4806.22962962963	-4497.37777777779
44331.5253011921	0	4995.32799999999	-4808.53333333334	-4499.20000000001
44331.5253013079	0	5000.03899999999	-4810.85925925926	-4501.05925925927
44331.5253014236	0	5000.03899999999	-4813.2	-4502.85185185186
44331.5253015394	0	5004.70599999999	-4815.70370370371	-4504.85925925927
44331.5253016551	0	5004.70599999999	-4818.15555555556	-4506.71851851853
44331.5253017708	0	5009.66199999999	-4820.37777777778	-4508.60000000001
44331.5253018866	0	5009.66199999999	-4822.45185185186	-4510.3925925926
44331.5253020023	0	5013.95799999999	-4824.24444444445	-4512.10370370371
44331.5253021181	0	5013.95799999999	-4825.86666666667	-4513.93333333334
44331.5253022338	0	5017.37299999999	-4827.47407407408	-4515.77777777779
44331.5253023495	0	5017.37299999999	-4829.04444444445	-4517.63703703705
44331.5253024653	0	5020.55099999999	-4830.4962962963	-4519.63703703705
44331.525302581	0	5020.55099999999	-4831.9925925926	-4521.54074074075
44331.5253026968	0	5023.49899999999	-4833.54074074074	-4523.3925925926
44331.5253028125	0	5023.49899999999	-4835.20740740741	-4525.17777777779
44331.5253029282	0	5026.71399999999	-4837.04444444445	-4526.92592592594
44331.525303044	0	5026.71399999999	-4838.9925925926	-4528.64444444446
44331.5253031597	0	5030.49899999999	-4840.96296296297	-4530.22222222223
44331.5253032755	0	5030.49899999999	-4843.28148148149	-4531.94074074075
44331.5253033912	0	5034.78799999999	-4845.87407407408	-4533.72592592594
44331.5253035069	0	5034.78799999999	-4848.28148148149	-4535.41481481483
44331.5253036227	0	5039.78799999999	-4850.48148148149	-4537.08148148149
44331.5253037384	0	5039.78799999999	-4852.4962962963	-4538.50370370371
44331.5253038542	0	5044.00299999999	-4854.11111111112	-4539.76296296297
44331.5253039699	0	5044.00299999999	-4855.5925925926	-4540.92592592594
44331.5253040856	0	5047.09899999999	-4856.6	-4541.87407407409
44331.5253042014	0	5047.09899999999	-4857.27407407408	-4542.62962962964
44331.5253043171	0	5048.77999999999	-4857.77777777778	-4543.17037037038
44331.5253044329	0	5048.77999999999	-4858.24444444445	-4543.57037037038
44331.5253045486	0	5049.74999999999	-4858.78518518519	-4543.86666666668
44331.5253046643	0	5049.74999999999	-4859.46666666667	-4544.01481481483
44331.5253047801	0	5050.97199999999	-4860.51851851852	-4544.06666666668
44331.5253048958	0	5050.97199999999	-4861.8	-4544.10370370371
44331.5253050116	0	5053.30499999999	-4863.18518518519	-4544.12592592594
44331.5253051273	0	5053.30499999999	-4864.83703703704	-4544.03703703705
44331.5253052431	0	5056.34199999999	-4866.71111111112	-4543.91111111112
44331.5253053588	0	5056.34199999999	-4868.51111111112	-4543.82222222223
44331.5253054745	0	5060.01599999999	-4870.25925925926	-4543.6888888889
44331.5253055903	0	5060.01599999999	-4871.84444444445	-4543.56296296297
44331.525305706	0	5063.34899999999	-4873.32592592593	-4543.44444444446
44331.5253058218	0	5063.34899999999	-4874.98518518519	-4543.25925925927
44331.5253059375	0	5066.48999999999	-4876.88148148149	-4543.00740740742
44331.5253060532	0	5066.48999999999	-4879.06666666667	-4542.75555555557
44331.525306169	0	5070.57099999999	-4881.42962962963	-4542.4888888889
44331.5253062847	0	5070.57099999999	-4883.63703703704	-4542.08148148149
44331.5253064005	0	5075.14099999999	-4885.77777777778	-4541.65925925927
44331.5253065162	0	5075.14099999999	-4887.81481481482	-4541.31111111112
44331.5253066319	0	5079.31899999999	-4889.6962962963	-4540.8888888889
44331.5253067477	0	5079.31899999999	-4891.48148148149	-4540.42962962964
44331.5253068634	0	5082.98599999999	-4893.27407407408	-4539.92592592594
44331.5253069792	0	5082.98599999999	-4895.04444444445	-4539.40000000001
44331.5253070949	0	5086.54899999999	-4896.88148148149	-4538.97777777779
44331.5253072107	0	5086.54899999999	-4898.86666666667	-4538.46666666668
44331.5253073264	0	5090.37099999999	-4900.9925925926	-4537.95555555557
44331.5253074421	0	5090.37099999999	-4902.97037037038	-4537.57037037038
44331.5253075579	0	5094.47499999999	-4904.9925925926	-4537.20740740742
44331.5253076736	0	5094.47499999999	-4907.00740740741	-4536.67407407409
44331.5253077894	0	5098.51199999999	-4908.95555555556	-4536.08148148149
44331.5253079051	0	5098.51199999999	-4910.57777777778	-4535.50370370372
44331.5253080208	0	5102.08199999999	-4911.86666666667	-4534.85185185186
44331.5253081366	0	5102.08199999999	-4912.9925925926	-4534.1925925926
44331.5253082523	0	5104.49699999999	-4913.77777777778	-4533.60740740742
44331.5253083681	0	5104.49699999999	-4914.25925925926	-4533.12592592594
44331.5253084838	0	5105.76399999999	-4914.51111111112	-4532.77777777779
44331.5253085995	0	5105.76399999999	-4914.80740740741	-4532.45925925927
44331.5253087153	0	5106.31199999999	-4915.36296296297	-4532.06666666668
44331.525308831	0	5106.31199999999	-4916.13333333334	-4531.60740740742
44331.5253089468	0	5107.63799999999	-4917.17777777778	-4531.03703703705
44331.5253090625	0	5107.63799999999	-4918.26666666667	-4530.47407407409
44331.5253091782	0	5109.77099999999	-4919.27407407408	-4529.89629629631
44331.525309294	0	5109.77099999999	-4920.30370370371	-4529.44444444446
44331.5253094097	0	5111.80799999999	-4921.45185185186	-4528.97037037038
44331.5253095255	0	5111.80799999999	-4922.72592592593	-4528.57777777779
44331.5253096412	0	5114.22999999999	-4924.04444444445	-4528.25185185186
44331.5253097569	0	5114.22999999999	-4925.37037037037	-4527.91851851853
44331.5253098727	0	5116.87399999999	-4926.83703703704	-4527.57037037038
44331.5253099884	0	5116.87399999999	-4928.12592592593	-4527.27407407409
44331.5253101042	0	5119.62999999999	-4929.15555555556	-4527.07407407409
44331.5253102199	0	5119.62999999999	-4929.71111111111	-4526.94074074075
44331.5253103357	0	5121.21499999999	-4929.73333333334	-4526.94074074075
44331.5253104514	0	5121.21499999999	-4929.45185185185	-4527.0888888889
44331.5253105671	0	5120.95599999999	-4928.97037037037	-4527.31111111112
44331.5253106829	0	5120.95599999999	-4928.30370370371	-4527.49629629631
44331.5253107986	0	5119.80799999999	-4927.48148148148	-4527.65185185186
44331.5253109144	0	5119.80799999999	-4926.51111111111	-4527.83703703705
44331.5253110301	0	5118.01499999999	-4925.38518518519	-4528.06666666668
44331.5253111458	0	5118.01499999999	-4924.26666666667	-4528.25925925927
44331.5253112616	0	5115.77099999999	-4923.41481481482	-4528.57037037038
44331.5253113773	0	5115.77099999999	-4922.70370370371	-4528.94074074075
44331.5253114931	0	5114.20799999999	-4921.96296296296	-4529.46666666668
44331.5253116088	0	5114.20799999999	-4921.18518518519	-4530.05185185186
44331.5253117245	0	5112.68899999999	-4920.34074074074	-4530.65925925927
44331.5253118403	0	5112.68899999999	-4919.50370370371	-4531.33333333335
44331.525311956	0	5111.00799999999	-4918.62962962963	-4532.03703703705
44331.5253120718	0	5111.00799999999	-4917.66666666667	-4532.82222222223
44331.5253121875	0	5109.17099999999	-4916.81481481482	-4533.62962962964
44331.5253123032	0	5109.17099999999	-4916.04444444445	-4534.52592592594
44331.525312419	0	5107.54899999999	-4915.36296296297	-4535.43703703705
44331.5253125347	0	5107.54899999999	-4914.68148148148	-4536.42962962964
44331.5253126505	0	5106.18599999999	-4913.99259259259	-4537.55555555557
44331.5253127662	0	5106.18599999999	-4913.4	-4538.83703703705
44331.5253128819	0	5104.90499999999	-4912.97037037037	-4540.09629629631
44331.5253129977	0	5104.90499999999	-4912.83703703704	-4541.25925925927
44331.5253131134	0	5104.34199999999	-4912.72592592593	-4542.72592592594
44331.5253132292	0	5104.34199999999	-4912.73333333334	-4544.25925925927
44331.5253133449	0	5104.23799999999	-4912.75555555556	-4545.82222222224
44331.5253134606	0	5104.23799999999	-4912.76296296296	-4547.52592592594
44331.5253135764	0	5104.26799999999	-4912.76296296296	-4549.22222222224
44331.5253136921	0	5104.26799999999	-4912.76296296296	-4551.11111111112
44331.5253138079	0	5104.26799999999	-4912.75555555556	-4553.03703703705
44331.5253139236	0	5104.26099999999	-4912.76296296296	-4555.04444444446
44331.5253140394	0	5104.26099999999	-4912.78518518519	-4557.09629629631
44331.5253141551	0	5104.29099999999	-4912.83703703704	-4559.14814814816
44331.5253142708	0	5104.29099999999	-4912.88148148148	-4561.2888888889
44331.5253143866	0	5104.38699999999	-4913.00740740741	-4563.60740740742
44331.5253145023	0	5104.38699999999	-4913.02962962963	-4565.80740740742
44331.5253146181	0	5104.53499999999	-4913.42222222222	-4568.15555555557
44331.5253147338	0	5104.53499999999	-4913.88888888889	-4570.45185185187
44331.5253148495	0	5105.39399999999	-4914.14814814815	-4573.09629629631
44331.5253149653	0	5105.39399999999	-4914.33333333333	-4575.74814814816
44331.525315081	0	5105.83799999999	-4914.55555555556	-4578.50370370372
44331.5253151968	0	5105.83799999999	-4914.80740740741	-4581.20000000001
44331.5253153125	0	5106.31199999999	-4915.11111111111	-4583.97777777779
44331.5253154282	0	5106.31199999999	-4915.31111111111	-4586.63703703705
44331.525315544	0	5106.81599999999	-4915.63703703704	-4589.42222222224
44331.5253156597	0	5106.81599999999	-4916.21481481482	-4592.1851851852
44331.5253157755	0	5107.71999999999	-4916.88148148148	-4594.94074074075
44331.5253158912	0	5107.71999999999	-4917.54074074074	-4597.54814814816
44331.5253160069	0	5109.04599999999	-4918.27407407408	-4600.15555555557
44331.5253161227	0	5109.04599999999	-4919.4	-4602.99259259261
44331.5253162384	0	5110.90499999999	-4920.88888888889	-4605.69629629631
44331.5253163542	0	5110.90499999999	-4922.54814814815	-4608.4888888889
44331.5253164699	0	5114.05299999999	-4924.53333333334	-4611.3851851852
44331.5253165856	0	5114.05299999999	-4926.78518518519	-4614.24444444446
44331.5253167014	0	5118.28999999999	-4928.97037037037	-4616.75555555557
44331.5253168171	0	5118.28999999999	-4931.50370370371	-4619.65185185186
44331.5253169329	0	5123.00899999999	-4933.76296296297	-4622.54814814816
44331.5253170486	0	5123.00899999999	-4935.92592592593	-4625.47407407409
44331.5253171643	0	5127.43099999999	-4938.13333333334	-4628.74074074075
44331.5253172801	0	5127.43099999999	-4940.08148148148	-4631.96296296298
44331.5253173958	0	5131.58699999999	-4941.70370370371	-4634.88148148149
44331.5253175116	0	5131.58699999999	-4943.31851851852	-4637.79259259261
44331.5253176273	0	5134.82399999999	-4944.86666666667	-4640.74814814816
44331.5253177431	0	5134.82399999999	-4946.54814814815	-4643.40000000001
44331.5253178588	0	5138.05399999999	-4948.08888888889	-4645.62962962964
44331.5253179745	0	5138.05399999999	-4949.5925925926	-4647.73333333335
44331.5253180903	0	5141.09799999999	-4951.0962962963	-4649.69629629631
44331.525318206	0	5141.09799999999	-4952.71111111111	-4652.02222222223
44331.5253183218	0	5144.21699999999	-4954.1925925926	-4654.37037037038
44331.5253184375	0	5144.21699999999	-4955.68148148149	-4656.72592592594
44331.5253185532	0	5147.18699999999	-4957.16296296297	-4659.00000000001
44331.525318669	0	5147.18699999999	-4958.4962962963	-4660.81481481483
44331.5253187847	0	5150.00199999999	-4959.85185185186	-4662.65185185186
44331.5253189005	0	5150.00199999999	-4961.08888888889	-4664.45185185186
44331.5253190162	0	5152.59499999999	-4962.28888888889	-4666.26666666668
44331.5253191319	0	5152.59499999999	-4963.54814814815	-4668.12592592594
44331.5253192477	0	5155.05399999999	-4964.82222222223	-4669.95555555557
44331.5253193634	0	5155.05399999999	-4966.12592592593	-4671.66666666668
44331.5253194792	0	5157.63199999999	-4967.3925925926	-4673.08148148149
44331.5253195949	0	5157.63199999999	-4969.21481481482	-4674.8888888889
44331.5253197107	0	5160.72099999999	-4971.02222222223	-4676.54074074075
44331.5253198264	0	5160.72099999999	-4972.94074074074	-4678.10370370372
44331.5253199421	0	5164.44699999999	-4974.61481481482	-4679.40000000001
44331.5253200579	0	5164.44699999999	-4976.44444444445	-4680.7851851852
44331.5253201736	0	5167.95099999999	-4978.48148148149	-4682.09629629631
44331.5253202894	0	5167.95099999999	-4980.3925925926	-4683.30370370372
44331.5253204051	0	5171.89899999999	-4982.30370370371	-4684.51851851853
44331.5253205208	0	5171.89899999999	-4984.02222222223	-4685.64444444446
44331.5253206366	0	5175.52899999999	-4985.64444444445	-4686.67407407409
44331.5253207523	0	5175.52899999999	-4987.2962962963	-4687.91851851853
44331.5253208681	0	5178.80299999999	-4988.52592592593	-4689.04444444446
44331.5253209838	0	5178.80299999999	-4989.2962962963	-4689.9925925926
44331.525321088	0	5180.80299999999	-4989.77777777778	-4690.91851851853
44331.5253212153	0	5180.80299999999	-4989.85925925926	-4691.82962962964
44331.525321331	0	5181.36599999999	-4989.57777777778	-4692.48148148149
44331.5253214468	0	5181.36599999999	-4989.23703703704	-4692.95555555557
44331.5253215625	0	5180.74399999999	-4988.97777777778	-4693.31111111112
44331.5253216782	0	5180.74399999999	-4988.94814814815	-4693.57777777779
44331.525321794	0	5180.45499999999	-4989.26666666667	-4693.82222222223
44331.5253219097	0	5180.45499999999	-4989.91851851852	-4694.00000000001
44331.5253220255	0	5181.42499999999	-4990.78518518519	-4694.0888888889
44331.5253221412	0	5181.42499999999	-4991.8	-4694.22222222223
44331.5253222569	0	5183.30599999999	-4992.82222222223	-4694.25925925927
44331.5253223727	0	5183.30599999999	-4993.82962962963	-4694.27407407409
44331.5253224884	0	5185.33599999999	-4994.91851851852	-4694.28148148149
44331.5253226042	0	5185.33599999999	-4995.8962962963	-4694.22962962964
44331.5253227199	0	5187.40299999999	-4996.94074074074	-4694.20740740742
44331.5253228356	0	5187.40299999999	-4998.11111111112	-4694.20740740742
44331.5253229514	0	5189.61799999999	-4999.45185185186	-4694.16296296297
44331.5253230671	0	5189.61799999999	-5000.77777777778	-4694.11851851853
44331.5253231829	0	5192.28499999999	-5002.04444444445	-4694.07407407408
44331.5253232986	0	5192.28499999999	-5003.33333333334	-4694.07407407408
44331.5253234144	0	5194.84099999999	-5004.54814814815	-4694.04444444446
44331.5253235301	0	5194.84099999999	-5005.82222222222	-4694.02962962964
44331.5253236458	0	5197.32999999999	-5006.94074074074	-4694.00000000001
44331.5253237616	0	5197.32999999999	-5007.91111111111	-4693.92592592594
44331.5253238773	0	5199.41899999999	-5009.00740740741	-4693.82222222223
44331.5253239931	0	5199.41899999999	-5010.13333333334	-4693.69629629631
44331.5253241088	0	5201.64099999999	-5011.22962962963	-4693.5851851852
44331.5253242245	0	5201.64099999999	-5012.54074074074	-4693.3925925926
44331.5253243403	0	5204.04799999999	-5013.96296296297	-4693.23703703705
44331.525324456	0	5204.04799999999	-5015.73333333334	-4693.10370370372
44331.5253245718	0	5207.24099999999	-5017.68148148149	-4693.02962962964
44331.5253246875	0	5207.24099999999	-5019.78518518519	-4692.91851851853
44331.5253248032	0	5211.29299999999	-5021.93333333334	-4693.00000000001
44331.525324919	0	5211.29299999999	-5023.97777777778	-4693.04444444446
44331.5253250347	0	5215.48599999999	-5025.88148148149	-4693.11111111112
44331.5253251505	0	5215.48599999999	-5027.62962962963	-4693.28148148149
44331.5253252662	0	5219.13799999999	-5028.98518518519	-4693.57777777779
44331.5253253819	0	5219.13799999999	-5030	-4693.75555555557
44331.5253254977	0	5221.50799999999	-5030.62222222223	-4694.0888888889
44331.5253256134	0	5221.50799999999	-5030.94074074074	-4694.51851851853
44331.5253257292	0	5222.44899999999	-5031.00740740741	-4694.94814814816
44331.5253258449	0	5222.44899999999	-5030.82962962963	-4695.5851851852
44331.5253259606	0	5222.33799999999	-5030.37777777778	-4696.3851851852
44331.5253260764	0	5222.33799999999	-5029.82962962963	-4697.25185185186
44331.5253261921	0	5221.33799999999	-5029.41481481482	-4698.0888888889
44331.5253263079	0	5221.33799999999	-5029.08888888889	-4698.95555555557
44331.525326412	0	5220.59699999999	-5028.91111111111	-4699.92592592594
44331.5253265394	0	5220.59699999999	-5028.75555555556	-4701.00740740742
44331.5253266551	0	5220.26399999999	-5028.77037037037	-4702.21481481483
44331.5253267708	0	5220.26399999999	-5028.87407407408	-4703.42962962964
44331.525326875	0	5220.38299999999	-5029.34074074074	-4704.54814814816
44331.5253270023	0	5220.84999999999	-5029.77037037037	-4705.6888888889
44331.5253271065	0	5221.27999999999	-5030.32592592593	-4707.10370370372
44331.5253272338	0	5221.83599999999	-5030.91851851852	-4708.57777777779
44331.5253273495	0	5222.42899999999	-5031.6	-4710.12592592594
44331.5253274653	0	5222.42899999999	-5032.25185185185	-4711.74074074075
44331.525327581	0	5223.76199999999	-5032.88148148148	-4713.35555555557
44331.5253276968	0	5223.76199999999	-5033.58518518519	-4714.71111111112
44331.5253278125	0	5225.09499999999	-5034.51851851852	-4716.43703703705
44331.5253279282	0	5225.09499999999	-5035.58518518519	-4718.08148148149
44331.525328044	0	5227.09499999999	-5036.86666666667	-4719.70370370372
44331.5253281597	0	5227.09499999999	-5038.31111111111	-4721.44444444446
44331.5253282755	0	5229.82099999999	-5039.93333333334	-4723.37037037038
44331.5253283912	0	5229.82099999999	-5041.41481481482	-4725.25925925927
44331.5253285069	0	5232.92499999999	-5042.56296296297	-4727.14074074075
44331.5253286227	0	5232.92499999999	-5043.46666666667	-4729.01481481483
44331.5253287384	0	5234.97699999999	-5044.12592592593	-4730.7851851852
44331.5253288542	0	5234.97699999999	-5044.7925925926	-4732.60740740742
44331.5253289699	0	5236.30299999999	-5045.36296296297	-4734.3851851852
44331.5253290856	0	5236.87299999999	-5046.11851851852	-4736.33333333335
44331.5253292014	0	5237.62899999999	-5047.18518518519	-4738.39259259261
44331.5253293171	0	5237.62899999999	-5048.56296296297	-4740.49629629631
44331.5253294329	0	5240.07299999999	-5050.08888888889	-4742.45925925927
44331.5253295486	0	5240.07299999999	-5051.53333333334	-4744.16296296298
44331.5253296644	0	5243.04299999999	-5053.45185185185	-4746.11851851853
44331.5253297801	0	5243.04299999999	-5055.2962962963	-4748.14814814816
44331.5253298958	0	5246.80599999999	-5057.01481481482	-4750.22222222223
44331.5253300116	0	5246.80599999999	-5058.52592592593	-4752.40740740742
44331.5253301273	0	5250.03599999999	-5059.96296296297	-4754.60000000001
44331.5253302431	0	5250.03599999999	-5061.11111111111	-4756.7925925926
44331.5253303588	0	5252.62099999999	-5061.6962962963	-4758.7851851852
44331.5253304745	0	5252.62099999999	-5061.77037037037	-4760.80740740742
44331.5253305903	0	5253.27999999999	-5061.51111111111	-4762.64444444446
44331.525330706	0	5253.27999999999	-5060.91851851852	-4764.37037037038
44331.5253308218	0	5252.42799999999	-5060.22962962963	-4765.91111111112
44331.5253309259	0	5252.42799999999	-5059.65185185185	-4767.50370370371
44331.5253310532	0	5251.16099999999	-5059.22962962963	-4769.02962962964
44331.525331169	0	5251.16099999999	-5059.02962962963	-4770.72592592594
44331.5253312847	0	5250.53899999999	-5058.97777777778	-4772.66666666668
44331.5253313889	0	5250.53899999999	-5059.2	-4774.3851851852
44331.5253315046	0	5250.70899999999	-5059.96296296297	-4776.12592592594
44331.5253316319	0	5250.70899999999	-5060.93333333334	-4777.89629629631
44331.5253317477	0	5252.44199999999	-5062.17777777778	-4779.74074074075
44331.5253318634	0	5252.44199999999	-5063.65925925926	-4781.6888888889
44331.5253319792	0	5255.16799999999	-5065.16296296297	-4783.46666666668
44331.5253320949	0	5255.16799999999	-5066.8962962963	-4785.3925925926
44331.5253321991	0	5258.40499999999	-5068.62962962963	-4787.22962962964
44331.5253323264	0	5258.40499999999	-5070.74074074074	-4789.25185185186
44331.5253324421	0	5262.24899999999	-5072.88888888889	-4791.11851851853
44331.5253325579	0	5262.24899999999	-5075.17777777778	-4792.90370370371
44331.5253326736	0	5266.68599999999	-5077.86666666667	-4794.87407407408
44331.5253327894	0	5266.68599999999	-5080.5925925926	-4796.85185185186
44331.5253329051	0	5272.10099999999	-5083.37777777778	-4798.86666666668
44331.5253330208	0	5272.10099999999	-5086.14074074075	-4800.94814814816
44331.5253331366	0	5277.64899999999	-5088.91851851852	-4803.04444444445
44331.5253332523	0	5277.64899999999	-5091.25185185186	-4804.95555555557
44331.5253333681	0	5282.75999999999	-5093.78518518519	-4807.12592592594
44331.5253334838	0	5282.75999999999	-5096.30370370371	-4809.31111111112
44331.5253335995	0	5287.81199999999	-5098.71111111112	-4811.43703703705
44331.5253337037	0	5287.81199999999	-5101.11851851852	-4813.62962962964
44331.525333831	0	5292.62699999999	-5103.45925925926	-4815.86666666668
44331.5253339468	0	5292.62699999999	-5105.46666666667	-4818.04444444446
44331.5253340625	0	5296.97499999999	-5107.17777777778	-4820.45925925927
44331.5253341782	0	5296.97499999999	-5108.33333333334	-4822.61481481483
44331.525334294	0	5296.97499999999	-5108.77777777778	-4824.54074074075
44331.5253343981	0	5299.84199999999	-5108.74814814815	-4826.44444444446
44331.5253345255	0	5299.84199999999	-5108.57037037037	-4828.22222222223
44331.5253346296	0	5300.07899999999	-5108.36296296297	-4829.90370370371
44331.5253347569	0	5300.07899999999	-5108.37037037037	-4831.84444444445
44331.5253348727	0	5299.87899999999	-5108.46666666667	-4833.3925925926
44331.5253349884	0	5299.87899999999	-5108.85185185186	-4835.10370370371
44331.5253351042	0	5300.35999999999	-5109.4962962963	-4836.49629629631
44331.5253352199	0	5300.35999999999	-5110.40740740741	-4838.34814814816
44331.5253353356	0	5301.91599999999	-5111.50370370371	-4840.27407407408
44331.5253354514	0	5301.91599999999	-5112.71851851852	-4842.2888888889
44331.5253355671	0	5304.22699999999	-5114	-4844.3925925926
44331.5253356829	0	5304.22699999999	-5115.45925925926	-4846.53333333334
44331.5253357986	0	5306.96799999999	-5117.06666666667	-4848.69629629631
44331.5253359144	0	5306.96799999999	-5118.85925925926	-4850.80740740742
44331.5253360301	0	5310.36799999999	-5120.88148148149	-4853.00000000001
44331.5253361458	0	5310.36799999999	-5122.84444444445	-4855.13333333334
44331.5253362616	0	5314.35299999999	-5124.97037037037	-4857.53333333334
44331.5253363773	0	5314.35299999999	-5126.96296296297	-4859.82222222223
44331.5253364931	0	5318.47199999999	-5129.0962962963	-4862.26666666668
44331.5253366088	0	5318.47199999999	-5131.05925925926	-4864.74074074075
44331.5253367245	0	5322.56799999999	-5133.00740740741	-4867.21481481483
44331.5253368403	0	5322.56799999999	-5134.77037037037	-4869.66666666668
44331.525336956	0	5326.27899999999	-5136.62962962963	-4872.13333333334
44331.5253370602	0	5326.27899999999	-5138.40740740741	-4874.83703703705
44331.5253371875	0	5329.91599999999	-5140.0962962963	-4877.4888888889
44331.5253373032	0	5329.91599999999	-5141.62962962963	-4880.03703703705
44331.5253374074	0	5333.13799999999	-5142.88888888889	-4882.35555555557
44331.5253375347	0	5333.13799999999	-5144.17777777778	-4884.86666666668
44331.5253376389	0	5335.68599999999	-5145.17037037037	-4887.2888888889
44331.5253377662	0	5335.68599999999	-5145.97777777778	-4889.7925925926
44331.5253378819	0	5337.48599999999	-5146.55555555556	-4892.57037037038
44331.5253379977	0	5337.48599999999	-5146.83703703704	-4895.17037037038
44331.5253381134	0	5338.34499999999	-5146.93333333334	-4897.94074074075
44331.5253382292	0	5338.34499999999	-5146.73333333334	-4900.36296296297
44331.5253383449	0	5338.24099999999	-5146.56296296297	-4902.54814814816
44331.5253384606	0	5338.24099999999	-5146.60740740741	-4904.84444444445
44331.5253385764	0	5338.11499999999	-5146.71111111112	-4907.02222222223
44331.5253386921	0	5338.11499999999	-5147.31851851852	-4909.05185185186
44331.5253388079	0	5338.82599999999	-5148.24444444445	-4911.28148148149
44331.5253389236	0	5338.82599999999	-5148.7925925926	-4913.24444444445
44331.5253390394	0	5340.29999999999	-5149.06666666667	-4915.13333333334
44331.5253391551	0	5340.29999999999	-5149.30370370371	-4917.01481481482
44331.5253392708	0	5340.81099999999	-5149.68888888889	-4918.83703703705
44331.5253393866	0	5340.81099999999	-5150.25925925926	-4920.42962962964
44331.5253395023	0	5341.76699999999	-5151.25185185186	-4922.07407407408
44331.5253396181	0	5341.76699999999	-5152.45185185186	-4923.62962962964
44331.5253397222	0	5343.95999999999	-5154.03703703704	-4925.34074074075
44331.5253398495	0	5343.95999999999	-5155.87407407408	-4927.03703703705
44331.5253399653	0	5347.38199999999	-5157.92592592593	-4928.73333333334
44331.525340081	0	5347.38199999999	-5160.27407407408	-4930.56296296297
44331.5253401968	0	5351.78199999999	-5162.85185185186	-4932.3925925926
44331.5253403125	0	5351.78199999999	-5165.65925925926	-4934.14074074075
44331.5253404282	0	5357.16699999999	-5168.43703703704	-4935.87407407408
44331.525340544	0	5357.16699999999	-5171.08888888889	-4937.51111111112
44331.5253406482	0	5362.59699999999	-5173.72592592593	-4939.06666666667
44331.5253407639	0	5362.59699999999	-5176.11111111112	-4940.51851851853
44331.5253408796	0	5367.61899999999	-5178.25185185186	-4941.94074074075
44331.5253410069	0	5367.61899999999	-5179.95555555556	-4943.1925925926
44331.5253411227	0	5371.46299999999	-5181.18518518519	-4944.18518518519
44331.5253412384	0	5371.46299999999	-5182.31851851852	-4945.02222222223
44331.5253413542	0	5373.82599999999	-5183.53333333334	-4945.84444444445
44331.5253414583	0	5373.82599999999	-5184.80740740741	-4946.62222222223
44331.5253415857	0	5376.31499999999	-5186.11851851852	-4947.23703703704
44331.5253416898	0	5376.31499999999	-5187.48148148148	-4947.78518518519
44331.5253418056	0	5378.98899999999	-5188.8962962963	-4948.2888888889
44331.5253419329	0	5378.98899999999	-5190.48888888889	-4948.74074074075
44331.5253420486	0	5381.99599999999	-5191.91851851852	-4949.10370370371
44331.5253421644	0	5381.99599999999	-5193.50370370371	-4949.40740740742
44331.5253422801	0	5385.01099999999	-5195.03703703704	-4949.74074074075
44331.5253423958	0	5385.01099999999	-5196.42222222223	-4950.07407407408
44331.5253425116	0	5387.92999999999	-5197.54814814815	-4950.31851851853
44331.5253426157	0	5387.92999999999	-5198.48148148148	-4950.60740740741
44331.5253427431	0	5389.98899999999	-5199.38518518519	-4950.87407407408
44331.5253428472	0	5389.98899999999	-5200.32592592593	-4951.1925925926
44331.525342963	0	5391.83299999999	-5201.25925925926	-4951.45185185186
44331.5253430903	0	5391.83299999999	-5202.30370370371	-4951.54074074075
44331.5253431944	0	5393.81099999999	-5203.77037037037	-4951.60000000001
44331.5253433102	0	5393.81099999999	-5205.68148148148	-4951.78518518519
44331.5253434259	0	5397.18899999999	-5207.85185185185	-4951.93333333334
44331.5253435532	0	5397.18899999999	-5210.2	-4952.04444444445
44331.5253436574	0	5401.70799999999	-5212.86666666667	-4952.23703703704
44331.5253437732	0	5404.37499999999	-5215.71851851852	-4952.34814814815
44331.5253438889	0	5404.37499999999	-5218.70370370371	-4952.41481481482
44331.5253440046	0	5410.21199999999	-5221.6	-4952.44444444445
44331.5253441319	0	5410.21199999999	-5224.52592592593	-4952.44444444445
44331.5253442477	0	5416.03399999999	-5227.28148148149	-4952.45925925927
44331.5253443634	0	5416.03399999999	-5229.61481481482	-4952.42962962964
44331.5253444792	0	5421.12299999999	-5231.46666666667	-4952.45925925927
44331.5253445949	0	5421.12299999999	-5233.05185185186	-4952.4962962963
44331.5253447107	0	5424.55999999999	-5234.42962962963	-4952.52592592593
44331.5253448264	0	5424.55999999999	-5235.52592592593	-4952.42222222223
44331.5253449421	0	5427.03399999999	-5236.62962962963	-4952.41481481482
44331.5253450463	0	5427.03399999999	-5237.8	-4952.42222222223
44331.525345162	0	5429.30799999999	-5239.02222222223	-4952.41481481482
44331.5253452778	0	5429.30799999999	-5240.37037037038	-4952.38518518519
44331.5253453935	0	5431.87799999999	-5241.68148148149	-4952.38518518519
44331.5253455208	0	5431.87799999999	-5242.82962962963	-4952.35555555556
44331.5253456366	0	5434.33699999999	-5243.75555555556	-4952.43703703704
44331.5253457523	0	5434.33699999999	-5244.40000000001	-4952.58518518519
44331.5253458681	0	5435.90699999999	-5245.00000000001	-4952.91851851852
44331.5253459838	0	5435.90699999999	-5245.67407407408	-4953.37037037038
44331.5253460995	0	5437.18099999999	-5246.32592592593	-4953.86666666667
44331.5253462153	0	5437.18099999999	-5246.92592592593	-4954.32592592593
44331.525346331	0	5438.43299999999	-5247.44444444445	-4954.7925925926
44331.5253464468	0	5438.43299999999	-5248.02962962963	-4955.33333333334
44331.5253465625	0	5439.53699999999	-5248.56296296297	-4955.93333333334
44331.5253466782	0	5439.53699999999	-5249.05925925926	-4956.55555555556
44331.525346794	0	5440.56699999999	-5249.45185185186	-4957.14814814815
44331.5253469097	0	5440.56699999999	-5249.66666666667	-4957.64444444445
44331.5253470139	0	5441.17399999999	-5249.76296296297	-4958.28888888889
44331.5253471412	0	5441.17399999999	-5249.7925925926	-4959.00740740741
44331.5253472569	0	5441.29999999999	-5249.7925925926	-4959.80740740741
44331.5253473727	0	5441.29999999999	-5249.98518518519	-4960.58518518519
44331.5253474884	0	5441.49299999999	-5250.42222222223	-4961.32592592593
44331.5253476042	0	5441.49299999999	-5250.97777777778	-4962.17037037038
44331.5253477199	0	5442.48599999999	-5251.72592592593	-4963.08148148149
44331.5253478356	0	5442.48599999999	-5252.71851851852	-4964.10370370371
44331.5253479514	0	5444.22699999999	-5253.83703703704	-4965.16296296297
44331.5253480671	0	5444.22699999999	-5255.30370370371	-4966.34814814815
44331.5253481829	0	5446.81199999999	-5257.04444444445	-4967.48888888889
44331.5253482986	0	5446.81199999999	-5258.93333333334	-4968.65925925926
44331.5253484144	0	5450.44199999999	-5261.14814814815	-4969.88148148149
44331.5253485185	0	5450.44199999999	-5263.56296296297	-4971.11851851852
44331.5253486458	0	5455.07199999999	-5266	-4972.36296296297
44331.52534875	0	5455.07199999999	-5268.58518518519	-4973.65185185186
44331.5253488657	0	5460.09399999999	-5271.14074074075	-4975.08888888889
44331.5253489815	0	5460.09399999999	-5273.51111111112	-4976.48888888889
44331.5253490972	0	5465.01999999999	-5275.87407407408	-4977.94074074075
44331.525349213	0	5465.01999999999	-5278.08888888889	-4979.30370370371
44331.5253493287	0	5469.59799999999	-5280.22962962963	-4980.70370370371
44331.525349456	0	5469.59799999999	-5282.22222222223	-4982.06666666667
44331.5253495602	0	5473.73099999999	-5284.16296296297	-4983.45185185186
44331.5253496759	0	5473.73099999999	-5286.28148148149	-4984.83703703704
44331.5253497917	0	5477.78999999999	-5288.6962962963	-4986.31111111112
44331.5253499074	0	5477.78999999999	-5291.0962962963	-4987.74814814815
44331.5253500347	0	5482.60499999999	-5293.53333333334	-4989.21481481482
44331.5253501505	0	5482.60499999999	-5295.7925925926	-4990.60740740741
44331.5253502546	0	5487.30099999999	-5297.65185185186	-4991.94074074075
44331.5253503704	0	5487.30099999999	-5299.05185185186	-4993.14814814815
44331.5253504977	0	5490.55999999999	-5300.45185185186	-4994.57037037037
44331.5253506018	0	5490.55999999999	-5301.56296296297	-4995.94814814815
44331.5253507176	0	5493.07099999999	-5302.25925925926	-4997.15555555556
44331.5253508333	0	5493.07099999999	-5302.83703703704	-4998.35555555556
44331.5253509491	0	5494.34499999999	-5303.43703703704	-4999.54074074074
44331.5253510648	0	5494.34499999999	-5304.21481481482	-5000.67407407408
44331.5253511921	0	5495.72299999999	-5305.28888888889	-5001.85925925926
44331.5253512963	0	5495.72299999999	-5306.74074074074	-5003.23703703704
44331.525351412	0	5498.24899999999	-5308.2962962963	-5004.51851851852
44331.5253515278	0	5498.24899999999	-5309.44444444445	-5005.35555555556
44331.5253516551	0	5500.95299999999	-5311.65185185185	-5006.85185185186
44331.5253517708	0	5500.95299999999	-5314.02962962963	-5008.46666666667
44331.5253518866	0	5505.53799999999	-5316.48888888889	-5009.93333333334
44331.5253520023	0	5505.53799999999	-5319.11111111111	-5011.66666666667
44331.5253521181	0	5510.61899999999	-5322.02962962963	-5013.46666666667
44331.5253522338	0	5510.61899999999	-5325.00740740741	-5015.30370370371
44331.5253523495	0	5516.51499999999	-5327.92592592593	-5017.11111111112
44331.5253524537	0	5516.51499999999	-5330.84444444445	-5018.70370370371
44331.525352581	0	5522.35199999999	-5333.96296296297	-5020.44444444445
44331.5253526968	0	5522.35199999999	-5336.93333333334	-5022.34074074074
44331.5253528125	0	5528.44099999999	-5339.7925925926	-5024.17037037037
44331.5253529167	0	5528.44099999999	-5342.47407407408	-5025.86666666667
44331.5253530324	0	5533.98199999999	-5345.15555555556	-5027.54814814815
44331.5253531597	0	5533.98199999999	-5347.84444444445	-5029.24444444445
44331.5253532755	0	5539.35199999999	-5350.38518518519	-5030.97037037037
44331.5253533796	0	5539.35199999999	-5352.68148148149	-5032.5925925926
44331.5253535069	0	5544.18899999999	-5355.07407407408	-5034.30370370371
44331.5253536111	0	5544.18899999999	-5357.40740740741	-5036.05185185185
44331.5253537269	0	5548.91499999999	-5359.61481481482	-5037.76296296297
44331.5253538426	0	5551.12199999999	-5361.54814814815	-5039.4962962963
44331.5253539699	0	5551.12199999999	-5363.32592592593	-5041.23703703704
44331.5253540857	0	5554.83299999999	-5364.93333333334	-5042.87407407408
44331.5253541898	0	5554.83299999999	-5366.40740740741	-5044.51851851852
44331.5253543056	0	5557.91399999999	-5367.84444444445	-5046.11111111111
44331.5253544213	0	5557.91399999999	-5369.50370370371	-5047.71851851852
44331.525354537	0	5561.00999999999	-5371.40740740741	-5049.34074074074
44331.5253546528	0	5561.00999999999	-5373.51111111112	-5050.80740740741
44331.5253547685	0	5565.01699999999	-5375.82962962963	-5052.34074074074
44331.5253548843	0	5565.01699999999	-5378.24444444445	-5053.87407407408
44331.5253550116	0	5569.74999999999	-5380.62962962963	-5055.48148148148
44331.5253551273	0	5569.74999999999	-5383.20740740741	-5057.14814814815
44331.5253552431	0	5574.71299999999	-5386	-5059
44331.5253553472	0	5574.71299999999	-5389.02222222223	-5060.77777777778
44331.5253554745	0	5580.52799999999	-5392.74074074074	-5062.8962962963
44331.5253555787	0	5580.52799999999	-5395.7925925926	-5064.57037037037
44331.525355706	0	5587.29799999999	-5399.04444444445	-5066.27407407408
44331.5253558218	0	5587.29799999999	-5401.82222222223	-5067.80740740741
44331.5253559375	0	5593.32799999999	-5404.65925925926	-5069.58518518519
44331.5253560532	0	5593.32799999999	-5407.33333333334	-5071.22222222223
44331.525356169	0	5598.83899999999	-5409.8962962963	-5072.77037037037
44331.5253562847	0	5598.83899999999	-5412.47407407408	-5074.4962962963
44331.5253564005	0	5603.97999999999	-5414.76296296297	-5076.16296296297
44331.5253565162	0	5603.97999999999	-5416.9925925926	-5077.72592592593
44331.5253566204	0	5608.49899999999	-5418.90370370371	-5079.24444444445
44331.5253567361	0	5608.49899999999	-5420.54074074074	-5080.74074074074
44331.5253568519	0	5612.04699999999	-5421.77777777778	-5082.13333333334
44331.5253569676	0	5612.04699999999	-5422.84444444445	-5083.61481481482
44331.5253570833	0	5614.35099999999	-5423.90370370371	-5085.18518518519
44331.5253572106	0	5614.35099999999	-5424.91851851852	-5086.70370370371
44331.5253573264	0	5616.42499999999	-5426.03703703704	-5088.17037037037
44331.5253574421	0	5616.42499999999	-5427.08888888889	-5089.45925925926
44331.5253575579	0	5618.59499999999	-5428.26666666667	-5090.77777777778
44331.5253576736	0	5618.59499999999	-5429.58518518519	-5092.11111111111
44331.5253577778	0	5621.09099999999	-5430.97777777778	-5093.32592592593
44331.5253578935	0	5621.09099999999	-5432.60740740741	-5094.55555555556
44331.5253580093	0	5624.11299999999	-5434.42222222223	-5095.73333333334
44331.5253581366	0	5624.11299999999	-5436.3925925926	-5096.87407407408
[truncated: 10,001 more rows]
