# Supplementary material for: Near-infrared manipulation of multiple neuronal populations via trichromatic upconversion
Source: Nat Commun. 2021 Sep 27;12:5662. doi: 10.1038/s41467-021-25993-7 (PMC8476604; doi:10.1038/s41467-021-25993-7)
Supplement: Supplementary file 7 — Source Data [file 41467_2021_25993_MOESM7_ESM.zip › Source Data/SI 31/1532/7_1532_1.csv]

DateTime	xPosComp	yPosComp	xPos	yPos
44331.5274472685	0	2423.287	-2424.84444444444	-2188.48148148148
44331.5274473843	0	2423.287	-2426.6962962963	-2188.17777777778
44331.5274475	0	2426.709	-2428.77037037037	-2187.73333333333
44331.5274476157	0	2426.709	-2431.08148148148	-2187.31851851852
44331.5274477315	0	2431.094	-2433.57037037037	-2186.84444444444
44331.5274478472	0	2431.094	-2435.94074074074	-2186.33333333333
44331.527447963	0	2435.953	-2438.24444444444	-2185.77037037037
44331.5274480787	0	2435.953	-2440.48888888889	-2185.19259259259
44331.5274481944	0	2440.501	-2442.68148148148	-2184.62962962963
44331.5274483102	0	2440.501	-2444.75555555556	-2184.11111111111
44331.5274484259	0	2444.768	-2446.74814814815	-2183.6
44331.5274485417	0	2444.768	-2448.72592592593	-2183.15555555556
44331.5274486574	0	2448.738	-2450.34814814815	-2182.7037037037
44331.5274487732	0	2448.738	-2451.31851851852	-2182.59259259259
44331.5274488889	0	2451.331	-2451.75555555556	-2182.78518518518
44331.5274490046	0	2451.331	-2452.21481481481	-2183.11111111111
44331.5274491204	0	2452.227	-2452.57777777778	-2183.33333333333
44331.5274492361	0	2452.227	-2452.8962962963	-2183.58518518518
44331.5274493519	0	2452.908	-2453.22962962963	-2183.82222222222
44331.5274494676	0	2452.908	-2453.57777777778	-2184.1037037037
44331.5274495833	0	2453.589	-2454.01481481481	-2184.35555555555
44331.5274496991	0	2453.589	-2454.52592592593	-2184.61481481481
44331.5274498148	0	2454.537	-2455.14814814815	-2185.02222222222
44331.5274499306	0	2454.537	-2455.81481481481	-2185.42962962963
44331.5274500463	0	2455.826	-2456.51111111111	-2185.84444444444
44331.527450162	0	2455.826	-2457.13333333333	-2186.3037037037
44331.5274502778	0	2457.145	-2457.6962962963	-2186.80740740741
44331.5274503935	0	2457.145	-2458.13333333333	-2187.38518518518
44331.5274505093	0	2458.145	-2458.48888888889	-2187.99259259259
44331.527450625	0	2458.145	-2458.8	-2188.62222222222
44331.5274507407	0	2458.812	-2459.08888888889	-2189.24444444444
44331.5274508565	0	2458.812	-2459.32592592593	-2189.77037037037
44331.5274509722	0	2459.338	-2459.6	-2190.34814814815
44331.527451088	0	2459.338	-2459.91111111111	-2190.87407407407
44331.5274512037	0	2459.923	-2460.1037037037	-2191.31851851852
44331.5274513194	0	2459.923	-2460.32592592593	-2191.87407407407
44331.5274514352	0	2460.338	-2460.52592592593	-2192.41481481481
44331.5274515509	0	2460.338	-2460.66666666667	-2192.96296296296
44331.5274516667	0	2460.679	-2460.7037037037	-2193.31851851852
44331.5274517824	0	2460.679	-2460.91111111111	-2193.93333333333
44331.5274518981	0	2460.923	-2461.11851851852	-2194.53333333333
44331.5274520139	0	2460.923	-2461.25185185185	-2195.12592592592
44331.5274521296	0	2461.264	-2461.38518518518	-2195.71111111111
44331.5274522454	0	2461.264	-2461.68148148148	-2196.4
44331.5274523611	0	2461.694	-2462.01481481481	-2197.21481481481
44331.5274524769	0	2461.694	-2462.37777777778	-2197.98518518518
44331.5274525926	0	2462.39	-2462.79259259259	-2198.83703703704
44331.5274527083	0	2462.39	-2463.19259259259	-2199.73333333333
44331.5274528241	0	2463.205	-2463.57037037037	-2200.62962962963
44331.5274529398	0	2463.205	-2463.94814814815	-2201.57777777778
44331.5274530556	0	2463.961	-2464.42222222222	-2202.7037037037
44331.5274531713	0	2463.961	-2464.97777777778	-2203.9037037037
44331.527453287	0	2464.991	-2465.55555555555	-2205.08888888889
44331.5274534028	0	2464.991	-2466.05925925926	-2206.3037037037
44331.5274535185	0	2466.072	-2466.68148148148	-2207.58518518518
44331.5274536343	0	2466.072	-2467.20740740741	-2208.8
44331.52745375	0	2467.22	-2467.74814814815	-2209.97037037037
44331.5274538657	0	2467.22	-2468.31111111111	-2211.3037037037
44331.5274539815	0	2468.324	-2468.88148148148	-2212.57037037037
44331.5274540972	0	2468.324	-2469.48148148148	-2213.84444444444
44331.527454213	0	2469.494	-2470.15555555555	-2215.18518518518
44331.5274543287	0	2469.494	-2470.92592592593	-2216.54074074074
44331.5274544444	0	2470.938	-2471.56296296296	-2217.97037037037
44331.5274545602	0	2470.938	-2472.08888888889	-2219.37777777778
44331.5274546759	0	2472.101	-2472.36296296296	-2220.82222222222
44331.5274547917	0	2472.101	-2472.42222222222	-2222.27407407407
44331.5274549074	0	2472.434	-2472.53333333333	-2223.68888888889
44331.5274550231	0	2472.434	-2472.66666666667	-2224.98518518518
44331.5274551389	0	2472.678	-2472.8962962963	-2226.38518518518
44331.5274552546	0	2472.678	-2473.3037037037	-2227.45925925926
44331.5274553704	0	2473.315	-2473.97777777778	-2228.72592592592
44331.5274554861	0	2473.315	-2474.74814814815	-2229.98518518518
44331.5274556018	0	2474.759	-2475.4962962963	-2231.24444444444
44331.5274557176	0	2474.759	-2476.18518518518	-2232.6
44331.5274558333	0	2476.196	-2476.7037037037	-2233.81481481481
44331.5274559491	0	2476.196	-2476.82962962963	-2234.94074074074
44331.5274560648	0	2476.84	-2476.68148148148	-2236.09629629629
44331.5274561806	0	2476.84	-2476.36296296296	-2237.17037037037
44331.5274562963	0	2476.373	-2475.92592592593	-2238.25185185185
44331.527456412	0	2476.373	-2475.6	-2239.37777777778
44331.5274565278	0	2475.61	-2475.43703703704	-2240.6
44331.5274566435	0	2475.61	-2475.51111111111	-2241.8
44331.5274567593	0	2475.521	-2475.86666666667	-2243.00740740741
44331.527456875	0	2475.521	-2476.46666666667	-2244.25925925926
44331.5274569907	0	2476.477	-2477.2	-2245.48888888889
44331.5274571065	0	2476.477	-2478	-2246.76296296296
44331.5274572222	0	2476.477	-2478.8	-2248.20740740741
44331.527457338	0	2478.01	-2479.63703703704	-2249.64444444444
44331.5274574537	0	2478.01	-2480.56296296296	-2251.14074074074
44331.5274575694	0	2480.573	-2481.43703703704	-2252.53333333333
44331.5274576852	0	2480.573	-2482.4	-2254.02962962963
44331.5274578009	0	2482.41	-2483.55555555556	-2255.65925925926
44331.5274579167	0	2482.41	-2484.73333333333	-2257.31111111111
44331.5274580324	0	2484.743	-2485.95555555556	-2259.06666666666
44331.5274581482	0	2484.743	-2487.13333333333	-2260.77037037037
44331.5274582639	0	2487.143	-2488.23703703704	-2262.45925925926
44331.5274583796	0	2487.143	-2489.37037037037	-2264.23703703704
44331.5274584954	0	2489.38	-2490.48148148148	-2265.93333333333
44331.5274586111	0	2489.38	-2491.6962962963	-2267.72592592592
44331.5274587269	0	2491.706	-2492.91111111111	-2269.5037037037
44331.5274588426	0	2491.706	-2494.19259259259	-2271.31111111111
44331.5274589583	0	2494.202	-2495.6	-2273.14074074074
44331.5274590741	0	2494.202	-2496.92592592593	-2274.88148148148
44331.5274591898	0	2496.935	-2498.26666666667	-2276.67407407407
44331.5274593056	0	2496.935	-2499.48148148148	-2278.35555555555
44331.5274594213	0	2499.491	-2500.6	-2280.33333333333
44331.527459537	0	2499.491	-2501.23703703704	-2282.17037037037
44331.5274596528	0	2501.247	-2501.52592592593	-2283.87407407407
44331.5274597685	0	2501.247	-2501.61481481482	-2285.81481481481
44331.5274598843	0	2501.625	-2501.58518518519	-2287.62962962963
44331.52746	0	2501.625	-2501.57037037037	-2289.47407407407
44331.5274601157	0	2501.581	-2501.6	-2291.22222222222
44331.5274602315	0	2501.581	-2501.96296296296	-2293.17037037037
44331.5274603472	0	2501.974	-2502.44444444444	-2294.96296296296
44331.527460463	0	2501.974	-2502.60740740741	-2296.64444444444
44331.5274605787	0	2502.618	-2502.67407407407	-2298.53333333333
44331.5274606944	0	2502.618	-2502.62962962963	-2300.17777777778
44331.5274608102	0	2502.64	-2502.45925925926	-2301.51111111111
44331.5274609259	0	2502.64	-2502.34074074074	-2302.54814814815
44331.5274610417	0	2502.351	-2502.22222222222	-2303.62222222222
44331.5274611574	0	2502.351	-2502.14814814815	-2304.68148148148
44331.5274612731	0	2502.158	-2502.23703703704	-2305.55555555555
44331.5274613889	0	2502.158	-2502.59259259259	-2306.44444444444
44331.5274615046	0	2502.602	-2503.14074074074	-2307.37777777778
44331.5274616204	0	2502.602	-2504.05185185185	-2308.25925925926
44331.5274617361	0	2504.061	-2505.08148148148	-2309.09629629629
44331.5274618519	0	2504.061	-2506.24444444445	-2309.78518518518
44331.5274619676	0	2506.254	-2508.03703703704	-2310.80740740741
44331.5274620833	0	2506.254	-2509.59259259259	-2311.58518518518
44331.5274621991	0	2509.602	-2511.6	-2312.7037037037
44331.5274623148	0	2509.602	-2514.03703703704	-2313.82962962963
44331.5274624306	0	2514.046	-2516.28888888889	-2314.72592592592
44331.5274625463	0	2514.046	-2516.92592592593	-2314.94814814815
44331.527462662	0	2516.935	-2516.93333333333	-2314.94814814815
44331.5274627778	0	2516.935	-2518.33333333333	-2315.22962962963
44331.5274628935	0	2518.342	-2520.20740740741	-2315.77777777778
44331.5274630093	0	2518.342	-2521.51111111111	-2316.24444444444
44331.527463125	0	2521.52	-2522.24444444444	-2316.56296296296
44331.5274632407	0	2521.52	-2522.4	-2316.64444444444
44331.5274633565	0	2522.409	-2522.34074074074	-2316.54814814815
44331.5274634722	0	2522.409	-2522.3037037037	-2316.34074074074
44331.527463588	0	2522.313	-2522.39259259259	-2316.06666666667
44331.5274637037	0	2522.313	-2522.6962962963	-2315.75555555555
44331.5274638194	0	2522.706	-2523.27407407407	-2315.4
44331.5274639352	0	2522.706	-2524.14814814815	-2314.93333333333
44331.5274640509	0	2524.158	-2525.22962962963	-2314.39259259259
44331.5274641667	0	2524.158	-2526.7037037037	-2313.66666666667
44331.5274642824	0	2526.714	-2528.43703703704	-2312.85925925926
44331.5274643981	0	2526.714	-2530.4	-2311.97037037037
44331.5274645139	0	2530.41	-2532.46666666667	-2311.01481481481
44331.5274646296	0	2530.41	-2534.65925925926	-2309.97037037037
44331.5274647454	0	2534.669	-2536.73333333333	-2308.88148148148
44331.5274648611	0	2534.669	-2538.61481481481	-2307.95555555555
44331.5274649769	0	2538.625	-2540.32592592593	-2306.98518518518
44331.5274650926	0	2538.625	-2541.81481481481	-2306.03703703704
44331.5274652083	0	2541.825	-2543.11851851852	-2305.19259259259
44331.5274653241	0	2541.825	-2544.18518518519	-2304.34814814815
44331.5274654398	0	2544.195	-2545.22962962963	-2303.5037037037
44331.5274655556	0	2544.195	-2546.33333333333	-2302.60740740741
44331.5274656713	0	2546.343	-2547.62222222222	-2301.63703703704
44331.527465787	0	2546.343	-2549.02222222222	-2300.66666666667
44331.5274659028	0	2549.032	-2550.7037037037	-2299.65185185185
44331.5274660185	0	2549.032	-2552.53333333333	-2298.54814814815
44331.5274661343	0	2552.543	-2554.71851851852	-2297.33333333333
44331.52746625	0	2552.543	-2556.95555555556	-2296.06666666667
44331.5274663657	0	2556.965	-2559.22962962963	-2294.78518518518
44331.5274664815	0	2556.965	-2561.25185185185	-2293.43703703704
44331.5274665972	0	2561.261	-2563.24444444445	-2292.07407407407
44331.527466713	0	2561.261	-2565.02222222222	-2290.66666666667
44331.5274668287	0	2565.031	-2566.63703703704	-2289.22962962963
44331.5274669444	0	2565.031	-2568.03703703704	-2287.81481481481
44331.5274670602	0	2568.046	-2569.18518518519	-2286.4
44331.5274671759	0	2568.046	-2570.14814814815	-2285.01481481481
44331.5274672917	0	2570.157	-2570.91851851852	-2283.54814814815
44331.5274674074	0	2570.157	-2571.37037037037	-2282.11851851852
44331.5274675231	0	2571.379	-2571.48888888889	-2280.60740740741
44331.5274676389	0	2571.379	-2571.63703703704	-2278.98518518518
44331.5274677546	0	2571.646	-2571.77037037037	-2277.21481481481
44331.5274678704	0	2571.646	-2571.97037037037	-2275.54814814815
44331.5274679861	0	2571.979	-2572.56296296296	-2273.74074074074
44331.5274681018	0	2571.979	-2573.53333333333	-2271.86666666667
44331.5274682176	0	2573.542	-2574.73333333333	-2269.92592592593
44331.5274683333	0	2573.542	-2576.14074074074	-2268.05185185185
44331.5274684491	0	2576.149	-2577.74074074074	-2266.17777777778
44331.5274685648	0	2576.149	-2579.31111111111	-2264.65925925926
44331.5274686806	0	2579.319	-2580.81481481482	-2263.24444444444
44331.5274687963	0	2579.319	-2582.22222222222	-2261.92592592593
44331.527468912	0	2582.23	-2583.62222222222	-2260.57037037037
44331.5274690278	0	2582.23	-2585.07407407407	-2259.11851851852
44331.5274691435	0	2585.082	-2586.57037037037	-2257.65925925926
44331.5274692593	0	2585.082	-2588.08148148148	-2256.19259259259
44331.527469375	0	2588.089	-2589.48888888889	-2254.8962962963
44331.5274694907	0	2588.089	-2591.07407407407	-2253.34814814815
44331.5274696065	0	2591.082	-2592.68148148148	-2251.77777777778
44331.5274697222	0	2591.082	-2594.2	-2250.2962962963
44331.527469838	0	2594.208	-2595.74074074074	-2248.99259259259
44331.5274699537	0	2594.208	-2597.27407407407	-2247.76296296296
44331.5274700694	0	2597.282	-2598.72592592593	-2246.51111111111
44331.5274701852	0	2597.282	-2600.08148148148	-2245.31111111111
44331.5274703009	0	2600.089	-2601.37037037037	-2244.05925925926
44331.5274704167	0	2600.089	-2602.51851851852	-2242.8
44331.5274705324	0	2602.526	-2603.74814814815	-2241.51851851852
44331.5274706482	0	2602.526	-2604.88888888889	-2240.22962962963
44331.5274707639	0	2604.896	-2605.98518518518	-2238.97777777778
44331.5274708796	0	2604.896	-2606.91851851852	-2237.80740740741
44331.5274709954	0	2606.926	-2607.7037037037	-2236.60740740741
44331.5274711111	0	2606.926	-2608.20740740741	-2235.64444444445
44331.5274712269	0	2608.215	-2608.35555555556	-2234.91111111111
44331.5274713426	0	2608.215	-2608.3037037037	-2234.34074074074
44331.5274714583	0	2608.311	-2607.97037037037	-2234.03703703704
44331.5274715741	0	2608.311	-2607.58518518518	-2233.91851851852
44331.5274716898	0	2607.592	-2607.05925925926	-2233.9037037037
44331.5274718056	0	2607.592	-2606.51111111111	-2233.95555555556
44331.5274719213	0	2606.518	-2606.05185185185	-2234.00740740741
44331.527472037	0	2606.518	-2605.6	-2234.18518518519
44331.5274721528	0	2605.607	-2605.20740740741	-2234.39259259259
44331.5274722685	0	2605.607	-2604.76296296296	-2234.68148148148
44331.5274723843	0	2604.77	-2604.37777777778	-2235.03703703704
44331.5274725	0	2604.77	-2604.02222222222	-2235.45185185185
44331.5274726157	0	2604.029	-2603.61481481481	-2235.97037037037
44331.5274727315	0	2604.029	-2603.3037037037	-2236.51851851852
44331.5274728472	0	2603.31	-2603.13333333333	-2237.11851851852
44331.527472963	0	2603.31	-2603.1037037037	-2237.94074074074
44331.5274730787	0	2603.11	-2603.33333333333	-2238.77037037037
44331.5274731944	0	2603.11	-2603.79259259259	-2239.57777777778
44331.5274733102	0	2603.799	-2604.39259259259	-2240.48888888889
44331.5274734259	0	2603.799	-2605.25925925926	-2241.58518518519
44331.5274735417	0	2605.266	-2606.25185185185	-2242.74814814815
44331.5274736574	0	2605.266	-2607.38518518519	-2243.97777777778
44331.5274737731	0	2607.392	-2608.61481481481	-2245.23703703704
44331.5274738889	0	2607.392	-2610.06666666667	-2246.62962962963
44331.5274740046	0	2610.073	-2611.33333333333	-2247.90370370371
44331.5274741204	0	2610.073	-2612.6962962963	-2249.39259259259
44331.5274742361	0	2612.703	-2614.01481481481	-2251.05925925926
44331.5274743519	0	2612.703	-2615.2962962963	-2252.90370370371
44331.5274744676	0	2615.303	-2616.37777777778	-2254.73333333333
44331.5274745833	0	2615.303	-2617.2	-2256.74814814815
44331.5274746991	0	2617.207	-2617.67407407407	-2258.72592592593
44331.5274748148	0	2617.207	-2618	-2260.71111111111
44331.5274749306	0	2618.007	-2618.48148148148	-2262.73333333333
44331.5274750463	0	2618.007	-2619.05925925926	-2265.02222222222
44331.527475162	0	2619.066	-2619.55555555555	-2267.32592592593
44331.5274752778	0	2619.066	-2620.12592592593	-2269.73333333333
44331.5274753935	0	2620.133	-2620.75555555555	-2272.31851851852
44331.5274755093	0	2620.133	-2621.48148148148	-2274.85925925926
44331.527475625	0	2621.489	-2621.98518518518	-2277.30370370371
44331.5274757407	0	2621.489	-2622.24444444444	-2279.83703703704
44331.5274758565	0	2622.252	-2622.22222222222	-2282.45185185185
44331.5274759722	0	2622.252	-2622.1037037037	-2284.95555555556
44331.527476088	0	2622.111	-2621.92592592592	-2287.18518518519
44331.5274762037	0	2622.111	-2621.82962962963	-2289.34814814815
44331.5274763194	0	2621.837	-2621.94074074074	-2291.68888888889
44331.5274764352	0	2621.837	-2622.38518518518	-2293.92592592593
44331.5274765509	0	2622.393	-2623.31851851852	-2296.36296296296
44331.5274766667	0	2622.393	-2624.5037037037	-2298.85185185185
44331.5274767824	0	2624.512	-2625.82962962963	-2301.2
44331.5274768981	0	2624.512	-2627.24444444444	-2303.58518518519
44331.5274770139	0	2627.253	-2628.84444444444	-2306.12592592593
44331.5274771296	0	2627.253	-2630.29629629629	-2308.43703703704
44331.5274772454	0	2630.305	-2632.11851851852	-2311.17037037037
44331.5274773611	0	2630.305	-2633.7037037037	-2313.63703703704
44331.5274774769	0	2633.712	-2635.40740740741	-2316.37777777778
44331.5274775926	0	2633.712	-2636.96296296296	-2318.96296296296
44331.5274777083	0	2636.971	-2638.75555555555	-2321.97037037037
44331.5274778241	0	2636.971	-2640.60740740741	-2325.07407407408
44331.5274779398	0	2640.615	-2642.67407407407	-2328.13333333333
44331.5274780556	0	2640.615	-2644.81481481481	-2331.27407407408
44331.5274781713	0	2644.822	-2646.86666666667	-2334.21481481482
44331.527478287	0	2644.822	-2649.01481481481	-2337.25185185185
44331.5274784028	0	2649.022	-2651.24444444444	-2340.37037037037
44331.5274785185	0	2649.022	-2653.42962962963	-2343.53333333333
44331.5274786343	0	2653.437	-2655.69629629629	-2346.85925925926
44331.52747875	0	2653.437	-2657.92592592592	-2350.31111111111
44331.5274788657	0	2657.933	-2660.02222222222	-2353.97037037037
44331.5274789815	0	2657.933	-2661.68888888889	-2357.66666666667
44331.5274790972	0	2661.696	-2663.22222222222	-2360.97777777778
44331.527479213	0	2661.696	-2664.41481481481	-2363.71851851852
44331.5274793287	0	2664.422	-2665.49629629629	-2366.28148148148
44331.5274794444	0	2664.422	-2666.54814814815	-2368.6962962963
44331.5274795602	0	2666.555	-2667.88148148148	-2371.17037037037
44331.5274796759	0	2666.555	-2669.15555555555	-2373.64444444445
44331.5274797917	0	2669.162	-2670.81481481481	-2376.2962962963
44331.5274799074	0	2669.162	-2672.82962962963	-2379.05185185185
44331.5274800231	0	2672.836	-2674.89629629629	-2381.72592592593
44331.5274801389	0	2672.836	-2676.97037037037	-2384.28148148148
44331.5274802546	0	2676.977	-2679.08888888889	-2386.99259259259
44331.5274803704	0	2676.977	-2681.31851851852	-2389.68888888889
44331.5274804861	0	2681.325	-2683.87407407407	-2392.60740740741
44331.5274806019	0	2681.325	-2686.53333333333	-2395.35555555556
44331.5274807176	0	2686.54	-2689.34814814815	-2397.86666666667
44331.5274808333	0	2686.54	-2692.46666666666	-2400.74814814815
44331.5274809491	0	2692.473	-2695.75555555555	-2403.65185185185
44331.5274810648	0	2692.473	-2698.93333333333	-2406.48888888889
44331.5274811806	0	2698.94	-2701.93333333333	-2409.15555555556
44331.5274812963	0	2698.94	-2704.91851851852	-2412
44331.527481412	0	2704.925	-2707.41481481481	-2414.76296296296
44331.5274815278	0	2704.925	-2709.71851851852	-2417.71851851852
44331.5274816435	0	2709.725	-2711.37777777778	-2420.2962962963
44331.5274817593	0	2709.725	-2712.58518518518	-2422.78518518519
44331.527481875	0	2712.592	-2713.72592592592	-2425.2962962963
44331.5274819907	0	2712.592	-2714.59259259259	-2427.57037037037
44331.5274821065	0	2714.599	-2715.53333333333	-2429.91851851852
44331.5274822222	0	2714.599	-2716.68888888889	-2432.38518518519
44331.527482338	0	2716.695	-2717.88148148148	-2434.82962962963
44331.5274824537	0	2716.695	-2719.03703703704	-2437.20740740741
44331.5274825694	0	2719.043	-2720.22962962963	-2439.45185185185
44331.5274826852	0	2719.043	-2721.6	-2441.94074074074
44331.5274828009	0	2721.606	-2723.07407407407	-2444.47407407407
44331.5274829167	0	2721.606	-2724.68888888889	-2446.73333333333
44331.5274830324	0	2724.695	-2726.65925925926	-2449.12592592593
44331.5274831482	0	2724.695	-2728.83703703704	-2451.47407407407
44331.5274832639	0	2728.843	-2730.74074074074	-2453.51851851852
44331.5274833796	0	2728.843	-2732.82222222222	-2455.68888888889
44331.5274834954	0	2732.828	-2735.08148148148	-2457.96296296296
44331.5274836111	0	2732.828	-2737.39259259259	-2460.23703703704
44331.5274837269	0	2737.398	-2739.94074074074	-2462.62962962963
44331.5274838426	0	2737.398	-2742.7037037037	-2465.05925925926
44331.5274839583	0	2742.709	-2745.51111111111	-2467.62962962963
44331.5274840741	0	2742.709	-2748.31851851852	-2470.11111111111
44331.5274841898	0	2748.324	-2751.1037037037	-2472.67407407407
44331.5274843056	0	2748.324	-2753.40740740741	-2474.85185185185
44331.5274844213	0	2753.413	-2755.82962962963	-2477.20740740741
44331.527484537	0	2753.413	-2758.15555555556	-2479.81481481481
44331.5274846528	0	2758.161	-2760.2962962963	-2482.40740740741
44331.5274847685	0	2758.161	-2762.33333333333	-2485.04444444444
44331.5274848843	0	2762.339	-2764.12592592593	-2487.38518518519
44331.527485	0	2762.339	-2765.74074074074	-2489.67407407407
44331.5274851157	0	2765.746	-2767.14074074074	-2491.74074074074
44331.5274852315	0	2765.746	-2768.33333333333	-2493.56296296296
44331.5274853472	0	2768.339	-2769.47407407407	-2495.5037037037
44331.527485463	0	2768.339	-2770.39259259259	-2497.2962962963
44331.5274855787	0	2770.398	-2771.31111111111	-2499
44331.5274856944	0	2770.398	-2772.25185185185	-2500.7037037037
44331.5274858102	0	2772.257	-2773.25925925926	-2502.34074074074
44331.5274859259	0	2772.257	-2774.45185185185	-2503.99259259259
44331.5274860417	0	2774.457	-2775.94814814815	-2505.81481481481
44331.5274861574	0	2774.457	-2777.83703703704	-2507.68148148148
44331.5274862731	0	2777.842	-2779.88888888889	-2509.61481481481
44331.5274863889	0	2777.842	-2781.78518518518	-2511.34074074074
44331.5274865046	0	2781.79	-2783.85185185185	-2513.19259259259
44331.5274866204	0	2781.79	-2786.11111111111	-2515.20740740741
44331.5274867361	0	2786.116	-2788.62222222222	-2517.34074074074
44331.5274868519	0	2786.116	-2791.24444444444	-2519.3037037037
44331.5274869676	0	2791.249	-2794.31111111111	-2521.44444444444
44331.5274870833	0	2791.249	-2797.45185185185	-2523.58518518518
44331.5274871991	0	2797.456	-2800.65925925926	-2525.8
44331.5274873148	0	2797.456	-2803.71851851852	-2527.95555555556
44331.5274874306	0	2803.723	-2806.60740740741	-2530.06666666667
44331.5274875463	0	2803.723	-2809.31851851852	-2532.24444444444
44331.527487662	0	2809.323	-2811.75555555556	-2534.36296296296
44331.5274877778	0	2809.323	-2814.03703703704	-2536.63703703704
44331.5274878935	0	2814.042	-2816.05185185185	-2538.78518518519
44331.5274880093	0	2814.042	-2817.62222222222	-2540.68148148148
44331.527488125	0	2817.627	-2818.71851851852	-2542.44444444444
44331.5274882407	0	2817.627	-2819.32592592592	-2544.11111111111
44331.5274883565	0	2819.331	-2819.37777777778	-2546.03703703704
44331.5274884722	0	2819.331	-2819.0962962963	-2547.74074074074
44331.527488588	0	2819.101	-2818.88148148148	-2549.4962962963
44331.5274887037	0	2819.101	-2818.80740740741	-2551.35555555556
44331.5274888194	0	2818.812	-2818.8962962963	-2553.05185185185
44331.5274889352	0	2818.812	-2819.13333333333	-2554.22962962963
44331.5274890509	0	2819.138	-2819.91851851852	-2555.73333333333
44331.5274891667	0	2819.138	-2820.48888888889	-2556.59259259259
44331.5274892824	0	2820.494	-2820.92592592593	-2557.07407407407
44331.5274893981	0	2820.494	-2821.62222222222	-2557.85185185185
44331.5274895139	0	2821.627	-2823.48148148148	-2559.51851851852
44331.5274896296	0	2821.627	-2825.37777777778	-2561.14074074074
44331.5274897454	0	2825.383	-2827.98518518518	-2563.18518518518
44331.5274898611	0	2825.383	-2830.75555555555	-2565.2
44331.5274899768	0	2830.761	-2833.86666666667	-2567.37037037037
44331.5274900926	0	2830.761	-2837.28148148148	-2569.64444444444
44331.5274902083	0	2837.287	-2840.76296296296	-2571.85925925926
44331.5274903241	0	2837.287	-2843.8	-2573.87407407407
44331.5274904398	0	2843.806	-2847.42962962963	-2576.42222222222
44331.5274905556	0	2843.806	-2850.66666666667	-2578.74814814815
44331.5274906713	0	2850.673	-2853.84444444444	-2581.16296296296
44331.527490787	0	2850.673	-2856.86666666667	-2583.65925925926
44331.5274909028	0	2856.873	-2859.43703703704	-2585.97777777778
44331.5274910185	0	2856.873	-2861.55555555555	-2588.02962962963
44331.5274911343	0	2861.562	-2863.18518518518	-2589.86666666667
44331.52749125	0	2861.562	-2864.02222222222	-2591.65185185185
44331.5274913657	0	2864.029	-2864.2	-2593.37037037037
44331.5274914815	0	2864.029	-2863.94074074074	-2595.0962962963
44331.5274915972	0	2863.948	-2863.39259259259	-2596.6962962963
44331.527491713	0	2863.948	-2862.9037037037	-2598.19259259259
44331.5274918287	0	2862.911	-2862.52592592593	-2599.77777777778
44331.5274919444	0	2862.911	-2862.52592592593	-2601.4962962963
44331.5274920602	0	2862.533	-2862.85925925926	-2603
44331.5274921759	0	2862.533	-2863.65925925926	-2604.51851851852
44331.5274922917	0	2863.666	-2865.06666666667	-2606.22962962963
44331.5274924074	0	2863.666	-2866.88148148148	-2608.01481481481
44331.5274925232	0	2866.888	-2868.94814814815	-2609.74074074074
44331.5274926389	0	2866.888	-2871.22962962963	-2611.45925925926
44331.5274927546	0	2871.236	-2874.04444444444	-2613.2962962963
44331.5274928704	0	2871.236	-2877.33333333333	-2615.22222222222
44331.5274929861	0	2877.34	-2880.91111111111	-2617.14074074074
44331.5274931019	0	2877.34	-2884.65185185185	-2619.14074074074
44331.5274932176	0	2884.659	-2888.5037037037	-2620.92592592593
44331.5274933333	0	2884.659	-2892.56296296296	-2622.82222222222
44331.5274934491	0	2892.57	-2896.51851851852	-2624.81481481481
44331.5274935648	0	2892.57	-2900.42222222222	-2626.85185185185
44331.5274936806	0	2900.429	-2904.24444444444	-2628.97777777778
44331.5274937963	0	2900.429	-2907.93333333333	-2631.08888888889
44331.527493912	0	2907.94	-2911.28148148148	-2633.17777777778
44331.5274940278	0	2907.94	-2913.94074074074	-2635.02222222222
44331.5274941435	0	2913.947	-2916.15555555555	-2636.67407407407
44331.5274942593	0	2913.947	-2918.18518518518	-2638.37777777778
44331.527494375	0	2918.191	-2919.78518518518	-2640.02962962963
44331.5274944907	0	2918.191	-2921.05925925926	-2641.66666666667
44331.5274946065	0	2921.065	-2922.11851851852	-2643.39259259259
44331.5274947222	0	2921.065	-2923.04444444444	-2645.13333333333
44331.527494838	0	2923.05	-2924.14814814815	-2646.81481481481
44331.5274949537	0	2923.05	-2925.51111111111	-2648.51111111111
44331.5274950694	0	2925.517	-2927.17777777778	-2650.17777777778
44331.5274951852	0	2925.517	-2929.14814814815	-2651.95555555556
44331.5274953009	0	2929.154	-2931.2	-2653.59259259259
44331.5274954167	0	2929.154	-2933.22962962963	-2655.27407407407
44331.5274955324	0	2933.235	-2935.31111111111	-2657.0962962963
44331.5274956482	0	2933.235	-2937.42222222222	-2659.05925925926
44331.5274957639	0	2937.428	-2939.62962962963	-2661.07407407407
44331.5274958796	0	2937.428	-2941.83703703704	-2663.1037037037
44331.5274959954	0	2941.843	-2943.85185185185	-2664.85925925926
44331.5274961111	0	2941.843	-2946.07407407407	-2666.58518518518
44331.5274962269	0	2946.08	-2948.37037037037	-2668.26666666667
44331.5274963426	0	2946.08	-2950.75555555556	-2669.92592592593
44331.5274964583	0	2950.761	-2953.14814814815	-2671.61481481481
44331.5274965741	0	2950.761	-2955.88148148148	-2673.51111111111
44331.5274966898	0	2955.887	-2958.42222222222	-2675.27407407407
44331.5274968056	0	2955.887	-2960.97037037037	-2676.78518518518
44331.5274969213	0	2960.976	-2963.63703703704	-2678.40740740741
44331.527497037	0	2960.976	-2966.4	-2679.97037037037
44331.5274971528	0	2966.406	-2969.31111111111	-2681.57037037037
44331.5274972685	0	2966.406	-2972.16296296296	-2683.25185185185
44331.5274973843	0	2972.169	-2975.17037037037	-2684.82222222222
44331.5274975	0	2972.169	-2978.08888888889	-2686.14814814815
44331.5274976157	0	2978.095	-2981.36296296296	-2687.54074074074
44331.5274977315	0	2978.095	-2984.77777777778	-2688.77777777778
44331.5274978472	0	2984.784	-2988.28148148148	-2689.99259259259
44331.527497963	0	2984.784	-2991.47407407407	-2690.97037037037
44331.5274980787	0	2991.48	-2994.36296296296	-2692
44331.5274981944	0	2991.48	-2997.22962962963	-2693.00740740741
44331.5274983102	0	2997.236	-3000.08888888889	-2693.96296296296
44331.5274984259	0	2997.236	-3002.52592592592	-2694.83703703704
44331.5274985417	0	3002.532	-3005.08888888889	-2695.82222222222
44331.5274986574	0	3002.532	-3007.74074074074	-2696.8962962963
44331.5274987731	0	3007.747	-3010.11111111111	-2698.06666666667
44331.5274988889	0	3007.747	-3012.22962962963	-2699.31111111111
44331.5274990046	0	3012.236	-3014.13333333333	-2700.63703703704
44331.5274991204	0	3012.236	-3015.56296296296	-2701.85185185185
44331.5274992361	0	3015.569	-3016.51111111111	-2702.88148148148
44331.5274993519	0	3015.569	-3016.85925925926	-2703.68888888889
44331.5274994676	0	3016.865	-3016.83703703704	-2704.23703703704
44331.5274995833	0	3016.865	-3016.71111111111	-2704.6962962963
44331.5274996991	0	3016.717	-3016.59259259259	-2705.08888888889
44331.5274998148	0	3016.717	-3016.65185185185	-2705.4
44331.5274999306	0	3016.658	-3016.97777777778	-2705.65925925926
44331.5275000463	0	3016.658	-3017.68148148148	-2705.9037037037
44331.527500162	0	3017.688	-3018.77037037037	-2706.08148148148
44331.5275002778	0	3017.688	-3020.17777777778	-2706.17037037037
44331.5275003935	0	3020.184	-3021.7037037037	-2706.22962962963
44331.5275005093	0	3020.184	-3023.53333333333	-2706.26666666667
44331.527500625	0	3023.54	-3025.51111111111	-2706.20740740741
44331.5275007407	0	3023.54	-3027.61481481481	-2706.11851851852
44331.5275008565	0	3027.621	-3029.82962962963	-2706.02962962963
44331.5275009722	0	3027.621	-3032.06666666667	-2705.9037037037
44331.527501088	0	3032.073	-3034.26666666667	-2705.74074074074
44331.5275012037	0	3032.073	-3036.23703703704	-2705.62222222222
44331.5275013194	0	3036.243	-3038.16296296296	-2705.32592592593
44331.5275014352	0	3036.243	-3040.13333333333	-2705.1037037037
44331.5275015509	0	3040.139	-3041.96296296296	-2704.97777777778
44331.5275016667	0	3040.139	-3043.84444444444	-2704.68888888889
44331.5275017824	0	3043.85	-3045.65185185185	-2704.4
44331.5275018981	0	3043.85	-3047.48148148148	-2704.07407407407
44331.5275020139	0	3047.487	-3049.34074074074	-2703.64444444444
44331.5275021296	0	3047.487	-3051.09629629629	-2703.22222222222
44331.5275022454	0	3051.102	-3053.09629629629	-2702.73333333333
44331.5275023611	0	3051.102	-3055.03703703704	-2702.5037037037
44331.5275024768	0	3055.043	-3057.21481481481	-2702.1037037037
44331.5275025926	0	3055.043	-3059.4	-2701.81481481481
44331.5275027083	0	3059.406	-3061.82962962963	-2701.6
44331.5275028241	0	3059.406	-3064.28148148148	-2701.39259259259
44331.5275029398	0	3064.287	-3066.68888888889	-2701.1037037037
44331.5275030556	0	3064.287	-3069	-2700.75555555556
44331.5275031713	0	3069.006	-3071.12592592592	-2700.38518518519
44331.527503287	0	3069.006	-3073.12592592592	-2700.02222222222
44331.5275034028	0	3073.132	-3074.96296296296	-2699.60740740741
44331.5275035185	0	3073.132	-3076.76296296296	-2699.25185185185
44331.5275036343	0	3076.769	-3078.11111111111	-2699.04444444444
44331.52750375	0	3076.769	-3079.23703703704	-2698.86666666667
44331.5275038657	0	3079.243	-3080.02222222222	-2698.77777777778
44331.5275039815	0	3079.243	-3080.53333333333	-2698.68888888889
44331.5275040972	0	3080.539	-3080.74814814815	-2698.68888888889
44331.527504213	0	3080.539	-3080.77037037037	-2698.75555555556
44331.5275043287	0	3080.776	-3080.8	-2698.96296296296
44331.5275044444	0	3080.776	-3081.02962962963	-2699.2
44331.5275045602	0	3081.035	-3081.37777777778	-2699.51851851852
44331.5275046759	0	3081.035	-3081.78518518518	-2699.9037037037
44331.5275047917	0	3081.791	-3082.24444444444	-2700.38518518518
44331.5275049074	0	3081.791	-3082.68888888889	-2700.8962962963
44331.5275050232	0	3082.695	-3083.06666666667	-2701.40740740741
44331.5275051389	0	3082.695	-3083.34814814815	-2701.92592592593
44331.5275052546	0	3083.354	-3083.40740740741	-2702.46666666667
44331.5275053704	0	3083.354	-3083.34074074074	-2702.9037037037
44331.5275054861	0	3083.347	-3083.14814814815	-2703.34074074074
44331.5275056019	0	3083.347	-3082.85925925926	-2703.77037037037
44331.5275057176	0	3082.866	-3082.48888888889	-2704.33333333333
44331.5275058333	0	3082.866	-3082.39259259259	-2704.7037037037
44331.5275059491	0	3082.399	-3082.38518518518	-2705.37037037037
44331.5275060648	0	3082.399	-3082.37777777778	-2706.22222222222
44331.5275061806	0	3082.384	-3082.54074074074	-2707.18518518518
44331.5275062963	0	3082.384	-3083	-2708.25925925926
44331.527506412	0	3083.006	-3083.4962962963	-2709.24444444444
44331.5275065278	0	3083.006	-3084.1037037037	-2710.59259259259
44331.5275066435	0	3084.11	-3084.71111111111	-2711.83703703704
44331.5275067593	0	3084.11	-3085.20740740741	-2713.12592592593
44331.527506875	0	3085.214	-3085.94814814815	-2714.51851851852
44331.5275069907	0	3085.214	-3086.64444444444	-2715.93333333333
44331.5275071065	0	3086.651	-3087.53333333333	-2717.62222222222
44331.5275072222	0	3086.651	-3088.36296296296	-2719.11851851852
44331.527507338	0	3088.37	-3089.56296296296	-2720.84444444444
44331.5275074537	0	3088.37	-3090.79259259259	-2722.54074074074
44331.5275075694	0	3090.8	-3092.23703703704	-2724.39259259259
44331.5275076852	0	3090.8	-3093.82962962963	-2726.28148148148
44331.5275078009	0	3093.837	-3095.53333333333	-2728.33333333333
44331.5275079167	0	3093.837	-3097.22962962963	-2730.41481481481
44331.5275080324	0	3097.237	-3098.60740740741	-2732.31851851852
44331.5275081481	0	3097.237	-3100.15555555555	-2734.62222222222
44331.5275082639	0	3100.163	-3101.51851851852	-2736.95555555555
44331.5275083796	0	3100.163	-3102.85925925926	-2739.39259259259
44331.5275084954	0	3102.867	-3104.06666666667	-2741.9037037037
44331.5275086111	0	3102.867	-3105.24444444444	-2744.56296296296
44331.5275087269	0	3105.252	-3106.24444444444	-2747.05925925926
44331.5275088426	0	3105.252	-3107.24444444444	-2749.82222222222
44331.5275089583	0	3107.252	-3107.80740740741	-2752.73333333333
44331.5275090741	0	3107.252	-3108.28148148148	-2755.71851851852
44331.5275091898	0	3108.289	-3108.52592592593	-2758.67407407407
44331.5275093056	0	3108.289	-3108.74814814815	-2761.93333333333
44331.5275094213	0	3108.756	-3108.95555555555	-2765.25185185185
44331.527509537	0	3108.756	-3108.94074074074	-2768.47407407407
44331.5275096528	0	3108.949	-3108.98518518518	-2771.0962962963
44331.5275097685	0	3108.949	-3108.91111111111	-2774.11851851852
44331.5275098843	0	3108.919	-3108.8	-2777.37777777778
44331.52751	0	3108.919	-3108.55555555555	-2780.64444444444
44331.5275101157	0	3108.563	-3108.17777777778	-2783.8
44331.5275102315	0	3108.563	-3108.08888888889	-2786.86666666667
44331.5275103472	0	3108.096	-3108.04444444444	-2790.00740740741
44331.527510463	0	3108.096	-3108.04444444444	-2793.11851851852
44331.5275105787	0	3108.052	-3108.28888888889	-2796.0962962963
44331.5275106944	0	3108.052	-3108.84444444444	-2799.34814814815
44331.5275108102	0	3108.852	-3109.75555555556	-2802.94074074074
44331.5275109259	0	3108.852	-3110.92592592593	-2806.51111111111
44331.5275110417	0	3110.933	-3112.48148148148	-2810.28148148148
44331.5275111574	0	3110.933	-3114.27407407407	-2814.06666666667
44331.5275112731	0	3114.281	-3116.33333333333	-2818.02962962963
44331.5275113889	0	3114.281	-3118.36296296296	-2821.72592592593
44331.5275115046	0	3118.37	-3120.58518518518	-2825.39259259259
44331.5275116204	0	3118.37	-3122.94074074074	-2829.07407407407
44331.5275117361	0	3122.948	-3125.54074074074	-2832.77037037037
44331.5275118519	0	3122.948	-3128.28888888889	-2836.51851851852
44331.5275119676	0	3128.296	-3131.17777777778	-2840.25185185185
44331.5275120833	0	3128.296	-3134.2	-2844.11111111111
44331.5275121991	0	3134.207	-3137.05925925926	-2847.73333333333
44331.5275123148	0	3134.207	-3140.11851851852	-2851.5037037037
44331.5275124306	0	3140.126	-3143.01481481481	-2855.27407407407
44331.5275125463	0	3140.126	-3144.92592592592	-2857.76296296296
44331.527512662	0	3144.933	-3147.5037037037	-2861.22222222222
44331.5275127778	0	3144.933	-3150.03703703704	-2864.98518518518
44331.5275128935	0	3150.044	-3152.40740740741	-2868.68888888889
44331.5275130093	0	3150.044	-3154.67407407407	-2872.56296296296
44331.527513125	0	3154.681	-3156.8962962963	-2876.48888888889
44331.5275132407	0	3154.681	-3159.02222222222	-2880.31111111111
44331.5275133565	0	3159.029	-3161.13333333333	-2884.22962962963
44331.5275134722	0	3159.029	-3163.27407407407	-2888.33333333333
44331.527513588	0	3163.281	-3165.44444444444	-2892.46666666667
44331.5275137037	0	3163.281	-3167.22222222222	-2896.32592592592
44331.5275138194	0	3167.229	-3168.96296296296	-2900.0962962963
44331.5275139352	0	3167.229	-3170.79259259259	-2904.05185185185
44331.5275140509	0	3170.799	-3172.56296296296	-2907.8962962963
44331.5275141667	0	3170.799	-3174.31851851852	-2911.76296296296
44331.5275142824	0	3174.325	-3176.17777777778	-2915.71851851852
44331.5275143981	0	3174.325	-3178.16296296296	-2919.6962962963
44331.5275145139	0	3178.169	-3180.28888888889	-2923.48148148148
44331.5275146296	0	3178.169	-3182.52592592593	-2927.07407407407
44331.5275147454	0	3182.532	-3184.88888888889	-2930.23703703704
44331.5275148611	0	3182.532	-3187.57037037037	-2933.63703703704
44331.5275149768	0	3187.576	-3190.35555555556	-2937.17777777778
44331.5275150926	0	3187.576	-3193.26666666667	-2940.81481481481
44331.5275152083	0	3193.272	-3195.93333333333	-2944.26666666667
44331.5275153241	0	3193.272	-3198.82962962963	-2947.94814814815
44331.5275154398	0	3198.835	-3201.60740740741	-2951.34814814815
44331.5275155556	0	3198.835	-3204.63703703704	-2954.87407407407
44331.5275156713	0	3204.642	-3207.82222222222	-2958.4962962963
44331.527515787	0	3204.642	-3210.8962962963	-2961.93333333333
44331.5275159028	0	3210.901	-3213.85925925926	-2965.35555555555
44331.5275160185	0	3210.901	-3216.86666666667	-2968.91851851852
44331.5275161343	0	3216.871	-3219.74814814815	-2972.33333333333
44331.52751625	0	3216.871	-3222.40740740741	-2975.75555555556
44331.5275163657	0	3222.412	-3224.51111111111	-2978.78518518518
44331.5275164815	0	3222.412	-3226.31111111111	-2981.48888888889
44331.5275165972	0	3226.316	-3228.05185185185	-2984.34814814815
44331.527516713	0	3226.316	-3229.68148148148	-2987.12592592593
44331.5275168287	0	3229.686	-3231.05925925926	-2989.51851851852
44331.5275169444	0	3229.686	-3232.53333333333	-2992.05185185185
44331.5275170602	0	3232.538	-3234.04444444444	-2994.55555555556
44331.5275171759	0	3232.538	-3235.51111111111	-2996.8
44331.5275172917	0	3235.516	-3237.31111111111	-2999.27407407407
44331.5275174074	0	3235.516	-3239.27407407407	-3001.77037037037
44331.5275175232	0	3239.279	-3241.38518518519	-3004.04444444444
44331.5275176389	0	3239.279	-3243.73333333333	-3006.57037037037
44331.5275177546	0	3243.738	-3245.97777777778	-3008.67407407407
44331.5275178704	0	3243.738	-3248.45185185185	-3010.83703703704
44331.5275179861	0	3248.457	-3251.28888888889	-3013.06666666667
44331.5275181019	0	3248.457	-3254.37037037037	-3015.45925925926
44331.5275182176	0	3254.376	-3257.34074074074	-3017.84444444444
44331.5275183333	0	3254.376	-3260.28888888889	-3020.14074074074
44331.5275184491	0	3260.295	-3263.34814814815	-3022.7037037037
44331.5275185648	0	3260.295	-3266.75555555556	-3025.32592592593
44331.5275186806	0	3266.762	-3270.28148148148	-3028.00740740741
44331.5275187963	0	3266.762	-3273.82962962963	-3030.75555555556
44331.527518912	0	3273.836	-3277.17777777778	-3033.38518518518
44331.5275190278	0	3273.836	-3280.62962962963	-3036.05925925926
44331.5275191435	0	3280.636	-3283.8962962963	-3038.67407407407
44331.5275192593	0	3280.636	-3286.80740740741	-3041.24444444444
44331.527519375	0	3286.814	-3289.48888888889	-3043.80740740741
44331.5275194907	0	3286.814	-3291.73333333333	-3046.18518518518
44331.5275196065	0	3291.74	-3293.42962962963	-3048.22962962963
44331.5275197222	0	3291.74	-3294.94814814815	-3050.23703703704
44331.527519838	0	3294.955	-3296.28888888889	-3052.22222222222
44331.5275199537	0	3294.955	-3297.55555555556	-3054.23703703704
44331.5275200694	0	3297.562	-3298.63703703704	-3056.17777777778
44331.5275201852	0	3297.562	-3299.63703703704	-3057.97037037037
44331.5275203009	0	3299.643	-3300.74814814815	-3059.8962962963
44331.5275204167	0	3299.643	-3301.97777777778	-3061.58518518518
44331.5275205324	0	3301.984	-3303.24444444445	-3063.4962962963
44331.5275206481	0	3301.984	-3304.8962962963	-3065.3037037037
44331.5275207639	0	3304.903	-3306.91851851852	-3067.22222222222
44331.5275208796	0	3304.903	-3309.23703703704	-3069.17037037037
44331.5275209954	0	3309.244	-3311.74814814815	-3071.01481481481
44331.5275211111	0	3309.244	-3314.28148148148	-3072.6962962963
44331.5275212269	0	3314.288	-3317.22222222222	-3074.67407407407
44331.5275213426	0	3314.288	-3320.36296296296	-3076.71111111111
44331.5275214583	0	3320.369	-3323.68888888889	-3078.83703703704
44331.5275215741	0	3320.369	-3327.18518518519	-3081.11111111111
44331.5275216898	0	3327.191	-3330.99259259259	-3083.42222222222
44331.5275218056	0	3327.191	-3334.65925925926	-3085.58518518518
44331.5275219213	0	3334.665	-3338.12592592593	-3087.67407407407
44331.527522037	0	3334.665	-3341.57777777778	-3089.87407407407
44331.5275221528	0	3341.584	-3344.91111111111	-3092.03703703704
44331.5275222685	0	3341.584	-3348	-3094.24444444444
44331.5275223843	0	3348.006	-3350.87407407408	-3096.37777777778
44331.5275225	0	3348.006	-3353.25925925926	-3098.41481481481
44331.5275226157	0	3353.265	-3355.23703703704	-3100.1037037037
44331.5275227315	0	3353.265	-3357.16296296296	-3101.97037037037
44331.5275228472	0	3357.169	-3358.65925925926	-3103.52592592592
44331.527522963	0	3357.169	-3359.87407407408	-3105.18518518518
44331.5275230787	0	3359.88	-3360.5037037037	-3106.48888888889
44331.5275231944	0	3359.88	-3360.81481481482	-3107.73333333333
44331.5275233102	0	3360.82099999999	-3360.94814814815	-3108.85925925926
44331.5275234259	0	3360.82099999999	-3361.3037037037	-3110.11851851852
44331.5275235417	0	3361.30999999999	-3361.88148148148	-3111.52592592592
44331.5275236574	0	3361.30999999999	-3362.77777777778	-3112.96296296296
44331.5275237731	0	3362.784	-3363.71111111111	-3114.25925925926
44331.5275238889	0	3362.784	-3365.17777777778	-3115.78518518518
44331.5275240046	0	3365.184	-3366.97777777778	-3117.57037037037
44331.5275241204	0	3365.184	-3368.62962962963	-3119.04444444444
44331.5275242361	0	3368.636	-3370.57777777778	-3120.8
44331.5275243519	0	3368.636	-3372.61481481482	-3122.57777777778
44331.5275244676	0	3372.621	-3375.11851851852	-3124.48148148148
44331.5275245833	0	3372.621	-3377.62962962963	-3126.45925925926
44331.5275246991	0	3377.636	-3379.91111111111	-3128.09629629629
44331.5275248148	0	3377.636	-3382.6	-3129.76296296296
44331.5275249306	0	3382.606	-3385.62222222222	-3131.58518518518
44331.5275250463	0	3382.606	-3388.79259259259	-3133.57037037037
44331.527525162	0	3388.799	-3392.20740740741	-3135.66666666666
44331.5275252778	0	3388.799	-3395.34814814815	-3137.71851851852
44331.5275253935	0	3395.355	-3398.11851851852	-3139.62222222222
44331.5275255093	0	3395.355	-3400.54814814815	-3141.39259259259
44331.527525625	0	3400.555	-3402.7037037037	-3143.23703703704
44331.5275257407	0	3400.555	-3404.37037037037	-3144.94074074074
44331.5275258565	0	3404.377	-3405.75555555556	-3146.71851851852
44331.5275259722	0	3404.377	-3406.78518518519	-3148.51111111111
44331.527526088	0	3406.792	-3407.23703703704	-3150.03703703704
44331.5275262037	0	3406.792	-3407.20740740741	-3151.08148148148
44331.5275263194	0	3407.214	-3407.37777777778	-3152.34814814815
44331.5275264352	0	3407.214	-3407.43703703704	-3153.74814814815
44331.5275265509	0	3407.444	-3407.51851851852	-3155.36296296296
44331.5275266667	0	3407.444	-3407.60740740741	-3157.02222222222
44331.5275267824	0	3407.614	-3407.82962962963	-3158.59259259259
44331.5275268982	0	3407.614	-3408.5037037037	-3160.22962962963
44331.5275270139	0	3408.51	-3409.54074074074	-3161.68888888889
44331.5275271296	0	3408.51	-3410.85185185185	-3163.22222222222
44331.5275272454	0	3410.858	-3412.31851851852	-3164.62222222222
44331.5275273611	0	3410.858	-3414.19259259259	-3166.22962962963
44331.5275274769	0	3414.199	-3416.54814814815	-3167.98518518518
44331.5275275926	0	3414.199	-3418.93333333333	-3169.55555555555
44331.5275277083	0	3418.94	-3422.19259259259	-3171.48148148148
44331.5275278241	0	3418.94	-3425.85185185185	-3173.48148148148
44331.5275279398	0	3425.859	-3429.6962962963	-3175.49629629629
44331.5275280556	0	3425.859	-3433.4962962963	-3177.51111111111
44331.5275281713	0	3433.503	-3437.46666666667	-3179.53333333333
44331.527528287	0	3433.503	-3441.57777777778	-3181.54814814815
44331.5275284028	0	3441.584	-3445.35555555556	-3183.59259259259
44331.5275285185	0	3441.584	-3448.74814814815	-3185.49629629629
44331.5275286343	0	3448.754	-3451.62222222222	-3187.42962962963
44331.52752875	0	3448.754	-3454.17037037037	-3189.42222222222
44331.5275288657	0	3454.176	-3456.2	-3191.25925925926
44331.5275289815	0	3454.176	-3457.96296296296	-3193.08888888889
44331.5275290972	0	3457.969	-3459.20740740741	-3194.71111111111
44331.527529213	0	3457.969	-3459.78518518519	-3196.06666666666
44331.5275293287	0	3459.791	-3459.88888888889	-3197.57777777778
44331.5275294444	0	3459.791	-3459.71111111111	-3198.75555555555
44331.5275295602	0	3459.717	-3459.1037037037	-3200.08888888889
44331.5275296759	0	3459.717	-3458.57777777778	-3201.31111111111
44331.5275297917	0	3458.584	-3458.45185185185	-3202.62222222222
44331.5275299074	0	3458.584	-3458.74074074074	-3203.91111111111
44331.5275300232	0	3458.747	-3459.48888888889	-3205.3037037037
44331.5275301389	0	3458.747	-3460.71851851852	-3206.74814814815
44331.5275302546	0	3460.725	-3462.18518518519	-3208.04444444444
44331.5275303704	0	3460.725	-3464.21481481481	-3209.36296296296
44331.5275304861	0	3464.221	-3466.66666666667	-3210.85185185185
44331.5275306019	0	3464.221	-3469.56296296296	-3212.52592592592
44331.5275307176	0	3469.569	-3472.79259259259	-3214.27407407407
44331.5275308333	0	3469.569	-3476.36296296296	-3216.04444444444
44331.5275309491	0	3476.369	-3480.11111111111	-3217.75555555555
44331.5275310648	0	3476.369	-3483.62962962963	-3219.27407407407
44331.5275311806	0	3483.636	-3487.37777777778	-3221.05185185185
44331.5275312963	0	3483.636	-3491.56296296296	-3223
44331.527531412	0	3491.569	-3495.63703703704	-3224.79259259259
44331.5275315278	0	3491.569	-3499.59259259259	-3226.69629629629
44331.5275316435	0	3499.599	-3503.45185185185	-3228.62222222222
44331.5275317593	0	3499.599	-3506.88888888889	-3230.46666666667
44331.527531875	0	3506.895	-3510.0962962963	-3232.3037037037
44331.5275319907	0	3506.895	-3512.83703703704	-3234.07407407407
44331.5275321065	0	3512.843	-3515.14814814815	-3235.7037037037
44331.5275322222	0	3512.843	-3516.96296296296	-3237.2
44331.527532338	0	3516.969	-3518.22962962963	-3238.48148148148
44331.5275324537	0	3516.969	-3519.12592592593	-3239.71111111111
44331.5275325694	0	3519.132	-3519.72592592593	-3240.76296296296
44331.5275326852	0	3519.132	-3520.05185185185	-3241.8
44331.5275328009	0	3520.058	-3520.13333333333	-3243.00740740741
44331.5275329167	0	3520.058	-3520.28888888889	-3244.04444444444
44331.5275330324	0	3520.295	-3520.71851851852	-3245.14814814815
44331.5275331481	0	3520.295	-3521.42962962963	-3246.2
44331.5275332639	0	3521.436	-3522.4962962963	-3247.23703703704
44331.5275333796	0	3521.436	-3524.02962962963	-3248.37037037037
44331.5275334954	0	3524.036	-3526.15555555556	-3249.62962962963
44331.5275336111	0	3524.036	-3528.65925925926	-3250.64444444444
44331.5275337269	0	3528.666	-3531.33333333333	-3251.72592592592
44331.5275338426	0	3528.666	-3534.2962962963	-3252.85185185185
44331.5275339583	0	3534.303	-3537.41481481482	-3253.96296296296
44331.5275340741	0	3534.303	-3541.02222222222	-3255.13333333333
44331.5275341898	0	3541.029	-3544.51111111111	-3256.43703703704
44331.5275343056	0	3541.029	-3547.75555555556	-3257.73333333333
44331.5275344213	0	3547.762	-3551.11851851852	-3259.17777777778
44331.527534537	0	3547.762	-3554.48148148148	-3260.67407407407
44331.5275346528	0	3554.488	-3557.32592592593	-3262.05185185185
44331.5275347685	0	3554.488	-3560.18518518519	-3263.4
44331.5275348843	0	3560.192	-3562.83703703704	-3264.75555555555
44331.527535	0	3560.192	-3565.28888888889	-3266.18518518518
44331.5275351157	0	3565.296	-3567.64444444445	-3267.59259259259
44331.5275352315	0	3565.296	-3569.84444444444	-3268.88888888889
44331.5275353472	0	3569.852	-3571.86666666667	-3270.04444444444
44331.527535463	0	3569.852	-3573.66666666667	-3271.04444444444
44331.5275355787	0	3573.674	-3575.45925925926	-3272.11111111111
44331.5275356944	0	3573.674	-3577.17037037037	-3273.04444444444
44331.5275358102	0	3577.178	-3578.8	-3274.02222222222
44331.5275359259	0	3577.178	-3580.51111111111	-3274.94814814815
44331.5275360417	0	3580.519	-3582.3037037037	-3275.87407407407
44331.5275361574	0	3580.519	-3583.96296296296	-3276.71851851852
44331.5275362731	0	3583.971	-3585.6962962963	-3277.47407407407
44331.5275363889	0	3583.971	-3587.67407407407	-3278.38518518518
44331.5275365046	0	3587.682	-3589.97037037037	-3279.20740740741
44331.5275366204	0	3587.682	-3592.44444444444	-3279.91111111111
44331.5275367361	0	3592.452	-3595.01481481481	-3280.4
44331.5275368518	0	3592.452	-3597.78518518519	-3280.91851851852
44331.5275369676	0	3597.793	-3600.51851851852	-3281.33333333333
44331.5275370833	0	3597.793	-3603.54814814815	-3281.8
44331.5275371991	0	3603.556	-3606.48148148148	-3282.22962962963
44331.5275373148	0	3603.556	-3609.23703703704	-3282.69629629629
44331.5275374306	0	3609.245	-3611.61481481481	-3283.25185185185
44331.5275375463	0	3609.245	-3613.51111111111	-3283.87407407407
44331.527537662	0	3613.519	-3614.84444444444	-3284.45185185185
44331.5275377778	0	3613.519	-3615.85185185185	-3285.04444444444
44331.5275378935	0	3615.86	-3616.54074074074	-3285.46666666667
44331.5275380093	0	3615.86	-3616.88148148148	-3285.77037037037
44331.527538125	0	3616.89	-3616.94074074074	-3285.9037037037
44331.5275382407	0	3616.89	-3616.94074074074	-3285.9037037037
44331.5275383565	0	3616.949	-3617.01481481481	-3285.81481481481
44331.5275384722	0	3616.949	-3617.23703703704	-3285.67407407407
44331.527538588	0	3617.245	-3617.64444444444	-3285.54814814815
44331.5275387037	0	3617.245	-3618.36296296296	-3285.32592592592
44331.5275388194	0	3618.371	-3619.48148148148	-3285.02222222222
44331.5275389352	0	3618.371	-3621.01481481481	-3284.68888888889
44331.5275390509	0	3621.023	-3622.8962962963	-3284.35555555555
44331.5275391667	0	3621.023	-3624.97037037037	-3283.91851851852
44331.5275392824	0	3624.979	-3627.47407407407	-3283.45925925926
44331.5275393982	0	3624.979	-3630.15555555556	-3282.85185185185
44331.5275395139	0	3630.164	-3632.9037037037	-3282.34814814815
44331.5275396296	0	3630.164	-3635.65925925926	-3281.91851851852
44331.5275397454	0	3635.668	-3638.08888888889	-3281.54074074074
44331.5275398611	0	3635.668	-3640.77037037037	-3281.13333333333
44331.5275399769	0	3640.779	-3643.39259259259	-3280.76296296296
44331.5275400926	0	3640.779	-3645.81481481481	-3280.37037037037
44331.5275402083	0	3645.823	-3647.58518518519	-3280.17777777778
44331.5275403241	0	3645.823	-3649.28148148148	-3279.96296296296
44331.5275404398	0	3649.29	-3650.91111111111	-3279.60740740741
44331.5275405556	0	3649.29	-3652.65185185185	-3279.23703703704
44331.5275406713	0	3652.66	-3654.56296296296	-3278.77037037037
44331.527540787	0	3652.66	-3656.56296296296	-3278.39259259259
44331.5275409028	0	3656.571	-3658.51111111111	-3278.05185185185
44331.5275410185	0	3656.571	-3660.44444444444	-3277.8
44331.5275411343	0	3660.452	-3662.35555555556	-3277.57037037037
44331.52754125	0	3660.452	-3664.15555555556	-3277.36296296296
44331.5275413657	0	3664.163	-3665.72592592593	-3277.25185185185
44331.5275414815	0	3664.163	-3666.93333333333	-3277.08148148148
44331.5275415972	0	3666.941	-3667.86666666667	-3276.94814814815
44331.527541713	0	3666.941	-3668.43703703704	-3276.85925925926
44331.5275418287	0	3668.445	-3668.75555555556	-3276.89629629629
44331.5275419444	0	3668.445	-3668.85185185185	-3277
44331.5275420602	0	3668.86	-3668.8962962963	-3277.12592592592
44331.5275421759	0	3668.86	-3668.92592592593	-3277.31111111111
44331.5275422917	0	3668.934	-3668.91851851852	-3277.54074074074
44331.5275424074	0	3668.934	-3668.86666666667	-3277.82962962963
44331.5275425231	0	3668.875	-3668.76296296296	-3278.14074074074
44331.5275426389	0	3668.875	-3668.61481481481	-3278.45185185185
44331.5275427546	0	3668.623	-3668.37777777778	-3278.95555555555
44331.5275428704	0	3668.623	-3668.06666666667	-3279.42222222222
44331.5275429861	0	3668.075	-3667.71851851852	-3279.95555555555
44331.5275431019	0	3668.075	-3667.40740740741	-3280.42962962963
44331.5275432176	0	3667.416	-3667.14074074074	-3280.96296296296
44331.5275433333	0	3667.416	-3666.97037037037	-3281.6
44331.5275434491	0	3666.979	-3666.84444444444	-3282.21481481481
44331.5275435648	0	3666.979	-3666.86666666667	-3282.98518518518
44331.5275436806	0	3666.875	-3667.25185185185	-3283.81481481481
44331.5275437963	0	3667.26	-3667.86666666667	-3284.68148148148
44331.527543912	0	3667.26	-3668.61481481481	-3285.57037037037
44331.5275440278	0	3668.623	-3669.63703703704	-3286.6074074074
44331.5275441435	0	3668.623	-3670.77037037037	-3287.59259259259
44331.5275442593	0	3670.779	-3672.02962962963	-3288.57777777778
44331.527544375	0	3670.779	-3673.53333333333	-3289.79259259259
44331.5275444907	0	3673.542	-3674.94074074074	-3290.96296296296
44331.5275446065	0	3673.542	-3676.34814814815	-3292.29629629629
44331.5275447222	0	3676.357	-3677.71851851852	-3293.62962962963
44331.527544838	0	3676.357	-3679.07407407407	-3295.14814814815
44331.5275449537	0	3679.083	-3680.18518518518	-3296.68888888889
44331.5275450694	0	3679.083	-3681.03703703704	-3298.31851851852
44331.5275451852	0	3681.046	-3681.82222222222	-3300.01481481481
44331.5275453009	0	3681.046	-3682.34814814815	-3301.76296296296
44331.5275454167	0	3682.357	-3682.77037037037	-3303.61481481481
44331.5275455324	0	3682.357	-3683.19259259259	-3305.52592592592
44331.5275456481	0	3683.201	-3683.62222222222	-3307.57037037037
44331.5275457639	0	3683.201	-3683.95555555556	-3309.85925925926
44331.5275458796	0	3683.964	-3684.01481481482	-3312.14814814815
44331.5275459954	0	3683.964	-3684.01481481482	-3314.24444444444
44331.5275461111	0	3684.023	-3683.91851851852	-3316.24444444444
44331.5275462269	0	3684.023	-3683.65185185185	-3318.2074074074
44331.5275463426	0	3683.66	-3683.36296296296	-3319.88148148148
44331.5275464583	0	3683.66	-3683.05925925926	-3321.65185185185
44331.5275465741	0	3683.067	-3683.05925925926	-3323.45925925926
44331.5275466898	0	3683.067	-3683.2	-3325.26666666666
44331.5275468056	0	3683.208	-3683.58518518519	-3326.89629629629
44331.5275469213	0	3683.208	-3684.42962962963	-3328.76296296296
44331.527547037	0	3684.438	-3685.7037037037	-3330.76296296296
44331.5275471528	0	3684.438	-3687.35555555556	-3332.8
44331.5275472685	0	3687.364	-3689.2	-3334.73333333333
44331.5275473843	0	3687.364	-3690.87407407407	-3336.77037037037
44331.5275475	0	3690.883	-3692.62962962963	-3338.81481481481
44331.5275476157	0	3690.883	-3694.55555555556	-3341.14074074074
44331.5275477315	0	3694.564	-3696.40740740741	-3343.33333333333
44331.5275478472	0	3694.564	-3698.2	-3345.52592592592
44331.527547963	0	3698.208	-3699.97777777778	-3347.61481481481
44331.5275480787	0	3698.208	-3701.98518518519	-3349.85925925926
44331.5275481944	0	3701.993	-3704.05185185185	-3352.22962962963
44331.5275483102	0	3701.993	-3706.14814814815	-3354.53333333333
44331.5275484259	0	3706.156	-3708.23703703704	-3356.91851851852
44331.5275485417	0	3706.156	-3710.54074074074	-3359.33333333333
44331.5275486574	0	3710.549	-3712.81481481482	-3361.65185185185
44331.5275487731	0	3710.549	-3715.31111111111	-3364.04444444444
44331.5275488889	0	3715.319	-3717.82962962963	-3366.38518518518
44331.5275490046	0	3715.319	-3720.39259259259	-3368.62962962963
44331.5275491204	0	3720.4	-3723.05185185185	-3371
44331.5275492361	0	3720.4	-3725.55555555556	-3373.33333333333
44331.5275493518	0	3725.563	-3727.94074074074	-3375.74814814815
44331.5275494676	0	3725.563	-3730.12592592593	-3378.22222222222
44331.5275495833	0	3730.133	-3732.05185185185	-3380.69629629629
44331.5275496991	0	3730.133	-3733.73333333333	-3383.11851851852
44331.5275498148	0	3733.74	-3735.22222222222	-3385.38518518518
44331.5275499306	0	3733.74	-3736.63703703704	-3387.61481481481
44331.5275500463	0	3736.644	-3737.68888888889	-3389.84444444444
44331.527550162	0	3736.644	-3738.40740740741	-3391.94814814815
44331.5275502778	0	3738.414	-3739.11111111111	-3393.91111111111
44331.5275503935	0	3738.414	-3739.84444444445	-3395.85925925926
44331.5275505093	0	3739.851	-3740.71111111111	-3398.13333333333
44331.527550625	0	3739.851	-3741.5037037037	-3400.40740740741
44331.5275507407	0	3741.51	-3742.60740740741	-3402.71111111111
44331.5275508565	0	3741.51	-3743.98518518519	-3405.13333333333
44331.5275509722	0	3743.991	-3745.52592592593	-3407.33333333333
44331.527551088	0	3743.991	-3747.3037037037	-3409.42962962963
44331.5275512037	0	3747.31	-3749.17777777778	-3411.54814814815
44331.5275513194	0	3747.31	-3751.04444444445	-3413.61481481481
44331.5275514352	0	3751.051	-3753.02962962963	-3415.85925925926
44331.5275515509	0	3751.051	-3755.00740740741	-3418.20740740741
44331.5275516667	0	3755.014	-3756.71111111111	-3420.22962962963
44331.5275517824	0	3755.014	-3758.34074074074	-3422.34814814815
44331.5275518982	0	3758.347	-3759.6	-3424.22222222222
44331.5275520139	0	3758.347	-3760.6962962963	-3426.08888888889
44331.5275521296	0	3760.703	-3761.52592592593	-3427.81481481481
44331.5275522454	0	3760.703	-3761.82222222222	-3428.75555555555
44331.5275523611	0	3761.829	-3762.2	-3429.96296296296
44331.5275524769	0	3761.829	-3762.65185185185	-3431.06666666666
44331.5275525926	0	3762.659	-3763.40740740741	-3432.26666666666
44331.5275527083	0	3762.659	-3764.34814814815	-3433.36296296296
44331.5275528241	0	3764.355	-3765.64444444444	-3434.39259259259
44331.5275529398	0	3764.355	-3766.97777777778	-3435.37037037037
44331.5275530556	0	3766.985	-3768.6	-3436.27407407407
44331.5275531713	0	3766.985	-3770.22962962963	-3437.08148148148
44331.527553287	0	3770.237	-3772.06666666667	-3437.82962962963
44331.5275534028	0	3770.237	-3774.08888888889	-3438.46666666666
44331.5275535185	0	3774.096	-3776.23703703704	-3438.82962962963
44331.5275536343	0	3774.096	-3778.56296296296	-3438.98518518518
44331.52755375	0	3778.57	-3781	-3439.14074074074
44331.5275538657	0	3778.57	-3783.41481481482	-3439.27407407407
44331.5275539815	0	3783.422	-3785.77777777778	-3439.38518518518
44331.5275540972	0	3783.422	-3788.02962962963	-3439.5037037037
44331.527554213	0	3788.037	-3790.18518518519	-3439.47407407407
44331.5275543287	0	3788.037	-3792.52592592593	-3439.54814814815
44331.5275544444	0	3792.533	-3795.17037037037	-3439.64444444444
44331.5275545602	0	3792.533	-3797.91851851852	-3439.67407407407
44331.5275546759	0	3797.926	-3800.82222222222	-3439.67407407407
44331.5275547917	0	3797.926	-3803.08888888889	-3439.54814814815
44331.5275549074	0	3803.096	-3805.36296296296	-3439.48148148148
44331.5275550231	0	3803.096	-3808.08888888889	-3439.38518518518
44331.5275551389	0	3808.096	-3810.82962962963	-3439.31111111111
44331.5275552546	0	3808.096	-3813.34074074074	-3439.21481481481
44331.5275553704	0	3813.348	-3815.51851851852	-3439.08148148148
44331.5275554861	0	3813.348	-3817.54814814815	-3438.92592592592
44331.5275556019	0	3817.555	-3819.24444444445	-3438.7037037037
44331.5275557176	0	3817.555	-3820.56296296296	-3438.35555555555
44331.5275558333	0	3820.57	-3821.41481481482	-3437.98518518518
44331.5275559491	0	3820.57	-3821.82962962963	-3437.58518518518
44331.5275560648	0	3821.837	-3822.14814814815	-3437.17777777778
44331.5275561806	0	3821.837	-3822.53333333333	-3436.72592592592
44331.5275562963	0	3822.541	-3823.1037037037	-3436.18518518518
44331.527556412	0	3822.541	-3823.95555555556	-3435.54814814815
44331.5275565278	0	3823.963	-3825.06666666667	-3434.86666666667
44331.5275566435	0	3823.963	-3826.2962962963	-3434.14074074074
44331.5275567593	0	3826.304	-3827.74074074074	-3433.47407407407
44331.527556875	0	3826.304	-3829.35555555556	-3432.84444444444
44331.5275569907	0	3829.363	-3830.77777777778	-3432.35555555555
44331.5275571065	0	3829.363	-3832.25185185185	-3431.94074074074
44331.5275572222	0	3832.259	-3833.6	-3431.57777777778
44331.527557338	0	3832.259	-3835.1037037037	-3430.9037037037
44331.5275574537	0	3835.111	-3836.51851851852	-3430.22222222222
44331.5275575694	0	3835.111	-3837.68888888889	-3429.6
44331.5275576852	0	3837.696	-3838.61481481482	-3429.07407407407
44331.5275578009	0	3837.696	-3839.34074074074	-3428.64444444444
44331.5275579167	0	3839.348	-3839.78518518519	-3428.29629629629
44331.5275580324	0	3839.348	-3840.11111111111	-3427.96296296296
44331.5275581481	0	3840.118	-3840.37037037037	-3427.71851851852
44331.5275582639	0	3840.118	-3840.54074074074	-3427.52592592592
44331.5275583796	0	3840.548	-3840.72592592593	-3427.41481481481
44331.5275584954	0	3840.548	-3841.04444444444	-3427.29629629629
44331.5275586111	0	3841.052	-3841.42222222222	-3427.22962962963
44331.5275587269	0	3841.052	-3842.17037037037	-3427.16296296296
44331.5275588426	0	3842.178	-3843.15555555556	-3427.06666666666
44331.5275589583	0	3842.178	-3844.19259259259	-3427.02222222222
44331.5275590741	0	3844.2	-3845.51111111111	-3427.07407407407
44331.5275591898	0	3844.2	-3846.86666666667	-3427.12592592592
44331.5275593056	0	3846.874	-3848.31851851852	-3427.13333333333
44331.5275594213	0	3846.874	-3849.67407407407	-3427.17037037037
44331.527559537	0	3849.681	-3851.03703703704	-3427.16296296296
44331.5275596528	0	3849.681	-3852.31851851852	-3427.33333333333
44331.5275597685	0	3852.325	-3853.57037037037	-3427.54814814815
44331.5275598843	0	3852.325	-3854.62222222222	-3427.92592592592
44331.52756	0	3854.629	-3855.35555555555	-3428.36296296296
44331.5275601157	0	3854.629	-3855.82962962963	-3428.86666666667
44331.5275602315	0	3855.836	-3856.07407407407	-3429.42962962963
44331.5275603472	0	3855.836	-3856.07407407407	-3430.02222222222
44331.527560463	0	3856.08	-3855.91851851852	-3430.77777777778
44331.5275605787	0	3856.08	-3855.58518518518	-3431.71851851852
44331.5275606944	0	3855.591	-3855.11851851852	-3432.68888888889
44331.5275608102	0	3855.591	-3854.61481481481	-3433.65185185185
44331.5275609259	0	3854.621	-3854.11851851852	-3434.71851851852
44331.5275610417	0	3854.621	-3853.63703703704	-3435.88148148148
44331.5275611574	0	3853.643	-3853.2962962963	-3436.86666666667
44331.5275612731	0	3853.643	-3853.12592592593	-3438.08148148148
44331.5275613889	0	3853.132	-3852.91851851852	-3439.62222222222
44331.5275615046	0	3853.132	-3852.85925925926	-3441.18518518518
44331.5275616204	0	3852.865	-3853.03703703704	-3442.77037037037
44331.5275617361	0	3852.865	-3853.48148148148	-3444.21481481481
44331.5275618519	0	3853.487	-3853.93333333333	-3445.75555555555
44331.5275619676	0	3853.487	-3854.77037037037	-3447.47407407407
44331.5275620833	0	3854.776	-3855.82962962963	-3449.21481481481
44331.5275621991	0	3854.776	-3857.16296296296	-3451.13333333333
44331.5275623148	0	3857.169	-3858.68888888889	-3453.14074074074
44331.5275624306	0	3857.169	-3860.34814814815	-3455.19259259259
44331.5275625463	0	3860.354	-3862.15555555555	-3457.09629629629
44331.527562662	0	3860.354	-3864.21481481481	-3459.08888888889
44331.5275627778	0	3864.221	-3866.27407407407	-3461.07407407407
44331.5275628935	0	3864.221	-3868.34814814815	-3463.26666666667
44331.5275630093	0	3868.354	-3870.60740740741	-3465.57037037037
44331.527563125	0	3868.354	-3872.87407407407	-3467.93333333333
44331.5275632407	0	3872.88	-3875.07407407407	-3470.26666666667
44331.5275633565	0	3872.88	-3877.22222222222	-3472.71111111111
44331.5275634722	0	3877.228	-3879.28148148148	-3475.14814814815
44331.527563588	0	3877.228	-3881.17777777778	-3477.67407407407
44331.5275637037	0	3881.184	-3882.81481481481	-3480.2
44331.5275638194	0	3881.184	-3883.97777777778	-3482.74814814815
44331.5275639352	0	3883.984	-3884.57777777778	-3485.40740740741
44331.5275640509	0	3883.984	-3884.4	-3487.94814814815
44331.5275641667	0	3884.406	-3883.37037037037	-3490.15555555555
44331.5275642824	0	3884.406	-3882.07407407407	-3492.17037037037
44331.5275643982	0	3882.08	-3880.82222222222	-3494.13333333333
44331.5275645139	0	3882.08	-3879.81481481481	-3496.03703703704
44331.5275646296	0	3879.821	-3879.2962962963	-3497.56296296296
44331.5275647454	0	3879.821	-3878.98518518518	-3499.38518518518
44331.5275648611	0	3878.991	-3878.82222222222	-3501.52592592593
44331.5275649769	0	3878.991	-3878.8962962963	-3503.88148148148
44331.5275650926	0	3878.902	-3879.31851851852	-3506.11851851852
44331.5275652083	0	3878.902	-3879.92592592592	-3508.28888888889
44331.5275653241	0	3879.932	-3880.77037037037	-3510.43703703704
44331.5275654398	0	3879.932	-3881.65925925926	-3512.65925925926
44331.5275655556	0	3881.665	-3882.77777777778	-3514.96296296296
44331.5275656713	0	3881.665	-3884.11111111111	-3517.40740740741
44331.527565787	0	3884.117	-3885.51851851852	-3519.74814814815
44331.5275659028	0	3884.117	-3887.05185185185	-3521.87407407407
44331.5275660185	0	3887.058	-3888.80740740741	-3524.04444444444
44331.5275661343	0	3887.058	-3890.82962962963	-3526.37037037037
44331.52756625	0	3890.836	-3892.98518518518	-3528.52592592592
44331.5275663657	0	3890.836	-3895.34074074074	-3530.71851851852
44331.5275664815	0	3895.347	-3897.80740740741	-3532.68888888889
44331.5275665972	0	3895.347	-3899.17777777778	-3533.74814814815
44331.527566713	0	3899.184	-3901.40740740741	-3535.57037037037
44331.5275668287	0	3899.184	-3903.62962962963	-3537.62962962963
44331.5275669444	0	3903.636	-3905.87407407407	-3540.05185185185
44331.5275670602	0	3903.636	-3908	-3542.59259259259
44331.5275671759	0	3908.006	-3909.74814814815	-3545.1037037037
44331.5275672917	0	3908.006	-3911.32592592592	-3547.61481481481
44331.5275674074	0	3911.332	-3912.99259259259	-3550.17037037037
44331.5275675231	0	3911.332	-3914.82962962963	-3552.73333333333
44331.5275676389	0	3914.836	-3916.52592592592	-3555.14074074074
44331.5275677546	0	3914.836	-3918.23703703704	-3557.71851851852
44331.5275678704	0	3918.243	-3919.80740740741	-3560.16296296296
44331.5275679861	0	3918.243	-3921.2	-3562.52592592592
44331.5275681019	0	3921.206	-3922.40740740741	-3565.06666666666
44331.5275682176	0	3921.206	-3923.11851851852	-3567.41481481481
44331.5275683333	0	3923.125	-3923.75555555555	-3569.95555555555
44331.5275684491	0	3923.125	-3924.31851851852	-3572.37777777778
44331.5275685648	0	3924.325	-3924.74814814815	-3574.58518518518
44331.5275686806	0	3924.325	-3925.34814814815	-3576.64444444444
44331.5275687963	0	3925.355	-3925.88148148148	-3578.56296296296
44331.527568912	0	3925.355	-3926.68888888889	-3580.75555555555
44331.5275690278	0	3926.696	-3927.58518518518	-3582.91851851852
44331.5275691435	0	3926.696	-3928.56296296296	-3585.11111111111
44331.5275692593	0	3928.57	-3929.65185185185	-3587.40740740741
44331.527569375	0	3928.57	-3930.84444444444	-3589.84444444444
44331.5275694907	0	3930.851	-3931.97777777778	-3592.42222222222
44331.5275696065	0	3930.851	-3933.05185185185	-3594.91111111111
44331.5275697222	0	3933.058	-3934.03703703704	-3597.36296296296
44331.527569838	0	3933.058	-3934.97777777778	-3599.84444444444
44331.5275699537	0	3934.984	-3936.20740740741	-3602.31111111111
44331.5275700694	0	3934.984	-3937.38518518518	-3604.73333333333
44331.5275701852	0	3937.391	-3938.75555555555	-3607.1037037037
44331.5275703009	0	3937.391	-3940.42962962963	-3609.51111111111
44331.5275704167	0	3940.435	-3942.00740740741	-3611.62962962963
44331.5275705324	0	3940.435	-3943.7037037037	-3613.6
44331.5275706481	0	3943.709	-3945.45925925926	-3615.54814814815
44331.5275707639	0	3943.709	-3947.3037037037	-3617.83703703703
44331.5275708796	0	3947.309	-3949.15555555555	-3620.25925925926
44331.5275709954	0	3947.309	-3950.81481481481	-3622.54074074074
44331.5275711111	0	3950.82	-3952.64444444444	-3624.98518518518
44331.5275712268	0	3950.82	-3954.34074074074	-3627.26666666666
44331.5275713426	0	3954.346	-3955.83703703704	-3629.43703703703
44331.5275714583	0	3954.346	-3957.48148148148	-3631.67407407407
44331.5275715741	0	3957.487	-3959.34074074074	-3633.95555555555
44331.5275716898	0	3957.487	-3961.19259259259	-3635.88148148148
44331.5275718056	0	3961.198	-3963.27407407407	-3637.82222222222
44331.5275719213	0	3961.198	-3965.57777777778	-3639.71111111111
44331.527572037	0	3965.583	-3968.15555555555	-3641.62962962963
44331.5275721528	0	3965.583	-3970.95555555555	-3643.6074074074
44331.5275722685	0	3970.961	-3973.65185185185	-3645.53333333333
44331.5275723843	0	3970.961	-3976.31851851852	-3647.32592592592
44331.5275725	0	3976.324	-3978.96296296296	-3648.99259259259
44331.5275726157	0	3976.324	-3981.9037037037	-3650.72592592592
44331.5275727315	0	3981.909	-3985.03703703704	-3652.58518518518
44331.5275728472	0	3981.909	-3988.11111111111	-3654.56296296296
44331.527572963	0	3988.116	-3990.89629629629	-3656.42962962963
44331.5275730787	0	3988.116	-3993.52592592592	-3658.06666666666
44331.5275731944	0	3993.531	-3996.17777777778	-3659.71851851851
44331.5275733102	0	3993.531	-3998.62962962963	-3661.39259259259
44331.5275734259	0	3998.635	-4000.99259259259	-3663
44331.5275735417	0	3998.635	-4000.99259259259	-3663
44331.5275736574	0	4000.998	-4003.27407407407	-3664.62962962963
44331.5275737732	0	4000.998	-4006.68888888889	-3667.83703703703
44331.5275738889	0	4006.694	-4007.96296296296	-3669.39259259259
44331.5275740046	0	4006.694	-4008.99259259259	-3670.85925925926
44331.5275741204	0	4008.998	-4009.86666666666	-3672.21481481481
44331.5275742361	0	4008.998	-4010.48888888889	-3673.22222222222
44331.5275743519	0	4010.494	-4010.84444444444	-3674
44331.5275744676	0	4010.494	-4010.95555555555	-3674.64444444444
44331.5275745833	0	4010.961	-4010.93333333333	-3675.17777777777
44331.5275746991	0	4010.961	-4010.93333333333	-3675.61481481481
44331.5275748148	0	4010.939	-4011.08888888889	-3675.88888888889
44331.5275749306	0	4010.939	-4011.46666666666	-3676.08888888889
44331.5275750463	0	4011.472	-4012.02222222222	-3676.18518518518
44331.527575162	0	4011.472	-4012.69629629629	-3676.18518518518
44331.5275752778	0	4012.702	-4013.7037037037	-3676.17037037037
44331.5275753935	0	4012.702	-4014.97777777778	-3676.1037037037
44331.5275755093	0	4014.983	-4016.36296296296	-3675.97777777777
44331.527575625	0	4014.983	-4018.07407407407	-3675.82222222222
44331.5275757407	0	4018.079	-4020.05925925926	-3675.67407407407
44331.5275758565	0	4018.079	-4022.2	-3675.42222222222
44331.5275759722	0	4022.205	-4024.6	-3675.08888888889
44331.527576088	0	4022.205	-4027.02962962963	-3674.7037037037
44331.5275762037	0	4027.035	-4029.58518518518	-3674.45185185185
44331.5275763194	0	4027.035	-4031.8	-3674.34074074074
44331.5275764352	0	4031.805	-4033.3037037037	-3674.18518518518
44331.5275765509	0	4031.805	-4035.54814814815	-3674.05185185185
44331.5275766667	0	4035.553	-4036.1037037037	-3674.01481481481
44331.5275767824	0	4035.553	-4038.37777777778	-3673.79259259259
44331.5275768981	0	4038.383	-4040.2	-3673.6
44331.5275770139	0	4038.383	-4041.71851851852	-3673.41481481481
44331.5275771296	0	4041.724	-4043.35555555555	-3673.28888888889
44331.5275772454	0	4041.724	-4044.74814814815	-3673.22222222222
44331.5275773611	0	4044.754	-4046.14814814815	-3672.92592592592
44331.5275774769	0	4044.754	-4047.7037037037	-3672.74814814815
44331.5275775926	0	4047.71	-4049.22222222222	-3672.65185185185
44331.5275777083	0	4047.71	-4050.74074074074	-3672.62222222222
44331.5275778241	0	4050.747	-4052.14814814815	-3672.55555555555
44331.5275779398	0	4050.747	-4053.34814814815	-3672.33333333333
44331.5275780556	0	4053.354	-4054.2962962963	-3672.03703703703
44331.5275781713	0	4053.354	-4054.94074074074	-3671.68148148148
44331.527578287	0	4054.947	-4055.21481481481	-3671.32592592592
44331.5275784028	0	4054.947	-4055.34074074074	-3670.98518518518
44331.5275785185	0	4055.347	-4055.4	-3670.67407407407
44331.5275786343	0	4055.347	-4055.64444444444	-3670.22222222222
44331.52757875	0	4055.651	-4056.2	-3669.7037037037
44331.5275788657	0	4055.651	-4057.01481481481	-3669.18518518518
44331.5275789815	0	4057.021	-4058.0962962963	-3668.57777777778
44331.5275790972	0	4057.021	-4059.51851851852	-3667.96296296296
44331.527579213	0	4059.525	-4061	-3667.35555555555
44331.5275793287	0	4059.525	-4062.8	-3666.75555555555
44331.5275794444	0	4062.806	-4064.51851851852	-3666.1037037037
44331.5275795602	0	4062.806	-4066.82222222222	-3665.34814814815
44331.5275796759	0	4066.828	-4069.27407407407	-3664.58518518518
44331.5275797917	0	4066.828	-4071.53333333333	-3663.78518518518
44331.5275799074	0	4071.539	-4073.97777777778	-3663.02962962963
44331.5275800231	0	4071.539	-4076.5037037037	-3662.31851851852
44331.5275801389	0	4076.509	-4078.65185185185	-3661.66666666666
44331.5275802546	0	4076.509	-4080.63703703704	-3661.02222222222
44331.5275803704	0	4080.642	-4082.45925925926	-3660.4074074074
44331.5275804861	0	4080.642	-4084.03703703704	-3659.89629629629
44331.5275806019	0	4084.042	-4085.5037037037	-3659.36296296296
44331.5275807176	0	4084.042	-4086.7037037037	-3658.94814814815
44331.5275808333	0	4086.709	-4087.28888888889	-3658.82962962963
44331.5275809491	0	4086.709	-4087.65185185185	-3658.65185185185
44331.5275810648	0	4087.657	-4087.63703703704	-3658.6
44331.5275811806	0	4087.657	-4087.37037037037	-3658.6
44331.5275812963	0	4087.376	-4086.93333333333	-3658.69629629629
44331.527581412	0	4087.376	-4086.6	-3658.85925925926
44331.5275815278	0	4086.606	-4086.22962962963	-3659.05185185185
44331.5275816435	0	4086.606	-4085.97777777778	-3659.22222222222
44331.5275817593	0	4085.984	-4085.91851851852	-3659.38518518518
44331.527581875	0	4085.984	-4085.91111111111	-3659.51111111111
44331.5275819907	0	4085.917	-4085.9037037037	-3659.6
44331.5275821065	0	4085.917	-4085.85185185185	-3659.79259259259
44331.5275822222	0	4085.858	-4085.8	-3660.06666666666
44331.527582338	0	4085.858	-4085.74814814815	-3660.42962962963
44331.5275824537	0	4085.754	-4085.73333333333	-3660.73333333333
44331.5275825694	0	4085.754	-4085.71851851852	-3661.1037037037
44331.5275826852	0	4085.724	-4085.74074074074	-3661.57777777777
44331.5275828009	0	4085.724	-4085.83703703704	-3662
44331.5275829167	0	4085.843	-4086.01481481482	-3662.44444444444
44331.5275830324	0	4085.843	-4086.11851851852	-3662.88148148148
44331.5275831481	0	4086.124	-4086.04444444444	-3663.5037037037
44331.5275832639	0	4086.124	-4085.96296296296	-3664.08148148148
44331.5275833796	0	4085.968	-4085.84444444444	-3664.71851851852
44331.5275834954	0	4085.968	-4085.78518518519	-3665.22962962963
44331.5275836111	0	4085.79	-4085.71111111111	-3665.98518518518
44331.5275837268	0	4085.79	-4085.61481481482	-3667.03703703703
44331.5275838426	0	4085.62	-4085.54074074074	-3668.28148148148
44331.5275839583	0	4085.62	-4085.41481481482	-3669.54814814815
44331.5275840741	0	4085.42	-4085.40740740741	-3670.78518518518
44331.5275841898	0	4085.42	-4085.45185185185	-3672.24444444444
44331.5275843056	0	4085.457	-4085.57777777778	-3673.73333333333
44331.5275844213	0	4085.457	-4085.82222222222	-3675.17777777778
44331.527584537	0	4085.827	-4086.20740740741	-3676.79259259259
44331.5275846528	0	4085.827	-4086.8	-3678.5037037037
44331.5275847685	0	4086.805	-4087.3037037037	-3680.1037037037
44331.5275848843	0	4086.805	-4087.98518518519	-3681.74074074074
44331.527585	0	4087.99	-4089.05925925926	-3683.88148148148
44331.5275851157	0	4087.99	-4090.39259259259	-3686.08888888889
44331.5275852315	0	4090.397	-4091.8962962963	-3688.32592592592
44331.5275853472	0	4090.397	-4093.65925925926	-3690.46666666666
44331.527585463	0	4093.664	-4095.86666666667	-3692.83703703704
44331.5275855787	0	4093.664	-4098.05925925926	-3694.97777777778
44331.5275856944	0	4098.064	-4100.60740740741	-3697.33333333333
44331.5275858102	0	4098.064	-4103.38518518519	-3699.76296296296
44331.5275859259	0	4103.39	-4105.93333333333	-3702.12592592592
44331.5275860417	0	4103.39	-4108.28148148148	-3704.47407407407
44331.5275861574	0	4108.286	-4110.45925925926	-3706.93333333333
44331.5275862732	0	4108.286	-4112.58518518519	-3709.64444444444
44331.5275863889	0	4112.59	-4114.64444444445	-3712.62222222222
44331.5275865046	0	4112.59	-4116.22222222222	-3715.12592592592
44331.5275866204	0	4116.227	-4117.56296296296	-3717.59259259259
44331.5275867361	0	4116.227	-4118.81481481481	-3720.31111111111
44331.5275868519	0	4118.82	-4119.71111111111	-3722.83703703704
44331.5275869676	0	4118.82	-4120.4	-3725.53333333333
44331.5275870833	0	4120.405	-4120.73333333333	-3728.07407407407
44331.5275871991	0	4120.405	-4120.94814814815	-3730.86666666667
44331.5275873148	0	4120.953	-4121.02222222222	-3733.65925925926
44331.5275874306	0	4120.953	-4121.02222222222	-3736.39259259259
44331.5275875463	0	4121.02699999999	-4120.95555555555	-3739.08148148148
44331.527587662	0	4121.02699999999	-4120.81481481481	-3741.77037037037
44331.5275877778	0	4120.81999999999	-4120.68148148148	-3744.41481481481
44331.5275878935	0	4120.81999999999	-4120.6962962963	-3747.14074074074
44331.5275880093	0	4120.70099999999	-4120.6962962963	-3749.88148148148
44331.527588125	0	4120.70099999999	-4120.96296296296	-3752.57777777778
44331.5275882407	0	4120.96799999999	-4121.35555555555	-3755.23703703704
44331.5275883565	0	4120.96799999999	-4122.08148148148	-3757.93333333333
44331.5275884722	0	4122.08699999999	-4123.36296296296	-3760.77037037037
44331.527588588	0	4122.08699999999	-4124.64444444444	-3763.34814814815
44331.5275887037	0	4124.64999999999	-4126.37777777778	-3766.35555555555
44331.5275888194	0	4124.64999999999	-4128.11111111111	-3769.31851851852
44331.5275889352	0	4128.11699999999	-4129.88148148148	-3771.98518518518
44331.5275890509	0	4128.11699999999	-4131.96296296296	-3774.65185185185
44331.5275891667	0	4131.96899999999	-4134.03703703704	-3777.33333333333
44331.5275892824	0	4131.96899999999	-4136.55555555555	-3779.92592592592
44331.5275893981	0	4136.56199999999	-4139.18518518518	-3782.53333333333
44331.5275895139	0	4136.56199999999	-4141.97777777778	-3785.25925925926
44331.5275896296	0	4141.98399999999	-4144.54074074074	-3787.76296296296
44331.5275897454	0	4141.98399999999	-4147.39259259259	-3790.57037037037
44331.5275898611	0	4147.39899999999	-4149.95555555556	-3793.22962962963
44331.5275899769	0	4147.39899999999	-4152.48888888889	-3796.31111111111
44331.5275900926	0	4152.49499999999	-4154.51851851852	-3799.23703703703
44331.5275902083	0	4152.49499999999	-4156.28888888889	-3802.15555555555
44331.5275903241	0	4156.29499999999	-4157.93333333333	-3804.91851851852
44331.5275904398	0	4156.29499999999	-4159.54074074074	-3807.71111111111
44331.5275905556	0	4159.54699999999	-4161.05185185185	-3810.28888888889
44331.5275906713	0	4159.54699999999	-4162.88888888889	-3813.33333333333
44331.527590787	0	4162.89499999999	-4164.65925925926	-3816.08888888889
44331.5275909028	0	4162.89499999999	-4166.65925925926	-3818.88148148148
44331.5275910185	0	4166.66499999999	-4168.71851851852	-3821.77037037037
44331.5275911343	0	4166.66499999999	-4170.62962962963	-3824.4
44331.52759125	0	4170.63499999999	-4172.59259259259	-3827.07407407407
44331.5275913657	0	4170.63499999999	-4174.62222222222	-3829.84444444444
44331.5275914815	0	4174.62799999999	-4176.28148148148	-3832.22222222222
44331.5275915972	0	4174.62799999999	-4177.88888888889	-3834.67407407407
44331.527591713	0	4177.89499999999	-4179.68888888889	-3837.06666666666
44331.5275918287	0	4177.89499999999	-4181.65925925926	-3839.52592592592
44331.5275919444	0	4181.66499999999	-4183.73333333333	-3841.91111111111
44331.5275920602	0	4181.66499999999	-4185.28148148148	-3843.47407407407
44331.5275921759	0	4185.28699999999	-4185.51111111111	-3843.66666666666
44331.5275922917	0	4185.28699999999	-4185.84444444444	-3843.88148148148
44331.5275924074	0	4185.84999999999	-4185.99259259259	-3844.02222222222
44331.5275925231	0	4185.84999999999	-4186.13333333333	-3844.24444444444
44331.5275926389	0	4186.13899999999	-4186.5037037037	-3844.74814814814
44331.5275927546	0	4186.13899999999	-4188.54814814815	-3847.01481481481
44331.5275928704	0	4188.55399999999	-4190.67407407407	-3849.29629629629
44331.5275929861	0	4188.55399999999	-4192.88888888889	-3851.59259259259
44331.5275931019	0	4192.895	-4195.34814814815	-3854.0074074074
44331.5275932176	0	4192.895	-4197.72592592592	-3856.29629629629
44331.5275933333	0	4197.732	-4200.33333333333	-3858.65925925926
44331.5275934491	0	4197.732	-4203.04444444444	-3860.98518518518
44331.5275935648	0	4203.051	-4205.9037037037	-3863.44444444444
44331.5275936806	0	4203.051	-4208.83703703704	-3865.71851851851
44331.5275937963	0	4208.844	-4211.92592592592	-3868.02962962963
44331.527593912	0	4208.844	-4215.05925925926	-3870.46666666666
44331.5275940278	0	4215.066	-4217.91851851852	-3872.74814814814
44331.5275941435	0	4215.066	-4220.4	-3874.9037037037
44331.5275942593	0	4220.407	-4222.87407407407	-3877.06666666666
44331.527594375	0	4220.407	-4225.24444444444	-3879.2
44331.5275944907	0	4225.251	-4227.58518518518	-3881.34074074074
44331.5275946065	0	4225.251	-4229.93333333333	-3883.49629629629
44331.5275947222	0	4229.94	-4231.99259259259	-3885.36296296296
44331.527594838	0	4229.94	-4234.0962962963	-3887.46666666666
44331.5275949537	0	4234.103	-4236.17037037037	-3889.42222222222
44331.5275950694	0	4234.103	-4238.37777777778	-3891.29629629629
44331.5275951852	0	4238.384	-4240.83703703704	-3893.3037037037
44331.5275953009	0	4238.384	-4243.40740740741	-3895.2074074074
44331.5275954167	0	4243.414	-4245.95555555555	-3897
44331.5275955324	0	4243.414	-4248.25185185185	-3898.94814814814
44331.5275956481	0	4248.258	-4250.28148148148	-3900.93333333333
44331.5275957639	0	4248.258	-4252.12592592593	-3902.85925925926
44331.5275958796	0	4252.132	-4253.6962962963	-3904.72592592592
44331.5275959954	0	4252.132	-4255.03703703704	-3906.63703703703
44331.5275961111	0	4255.043	-4256.08888888889	-3908.48888888889
44331.5275962269	0	4255.043	-4256.80740740741	-3910.31111111111
44331.5275963426	0	4256.813	-4257.17777777778	-3912.01481481481
44331.5275964583	0	4256.813	-4257.37777777778	-3913.48888888889
44331.5275965741	0	4257.383	-4257.6	-3914.82962962963
44331.5275966898	0	4257.383	-4257.8962962963	-3915.88148148148
44331.5275968056	0	4257.902	-4258.34074074074	-3916.84444444444
44331.5275969213	0	4257.902	-4258.94074074074	-3917.74074074074
44331.527597037	0	4258.946	-4259.54074074074	-3918.49629629629
44331.5275971528	0	4258.946	-4260.40740740741	-3919.3037037037
44331.5275972685	0	4260.413	-4261.38518518519	-3920.02962962963
44331.5275973843	0	4260.413	-4262.54074074074	-3920.79259259259
44331.5275975	0	4262.54599999999	-4263.72592592593	-3921.48888888889
44331.5275976157	0	4262.54599999999	-4265.25185185185	-3922.25185185185
44331.5275977315	0	4265.257	-4266.71851851852	-3922.94074074074
44331.5275978472	0	4265.257	-4268.02222222222	-3923.48148148148
44331.527597963	0	4268.027	-4268.32592592592	-3923.62222222222
44331.5275980787	0	4268.027	-4269.11111111111	-3924.03703703703
44331.5275981944	0	4269.116	-4270.05185185185	-3924.52592592592
44331.5275983102	0	4269.116	-4270.94074074074	-3924.94814814814
44331.5275984259	0	4270.946	-4271.79259259259	-3925.42222222222
44331.5275985417	0	4270.946	-4272.60740740741	-3925.87407407407
44331.5275986574	0	4272.613	-4273.53333333333	-3926.31851851851
44331.5275987732	0	4272.613	-4274.45185185185	-3926.77037037037
44331.5275988889	0	4274.457	-4275.58518518518	-3927.11851851851
44331.5275990046	0	4274.457	-4276.77777777778	-3927.4
44331.5275991204	0	4276.783	-4277.92592592593	-3927.75555555555
44331.5275992361	0	4276.783	-4278.97777777778	-3927.96296296296
44331.5275993519	0	4278.983	-4279.78518518518	-3928.25925925926
44331.5275994676	0	4278.983	-4280.65185185185	-3928.68148148148
44331.5275995833	0	4280.657	-4281.36296296296	-3929.08148148148
44331.5275996991	0	4280.657	-4282.18518518518	-3929.54074074074
44331.5275998148	0	4282.19	-4283.12592592593	-3929.99259259259
44331.5275999306	0	4282.19	-4284.14814814815	-3930.6074074074
44331.5276000463	0	4284.153	-4285.34074074074	-3931.21481481481
44331.527600162	0	4284.153	-4286.47407407407	-3931.74074074074
44331.5276002778	0	4286.479	-4287.91111111111	-3932.3037037037
44331.5276003935	0	4286.479	-4289.6	-3933.0074074074
44331.5276005093	0	4289.605	-4291.36296296296	-3933.62222222222
44331.527600625	0	4289.605	-4292.92592592592	-3934.11111111111
44331.5276007407	0	4292.931	-4294.53333333333	-3934.71851851851
44331.5276008565	0	4292.931	-4296.1037037037	-3935.4074074074
44331.5276009722	0	4296.109	-4297.45925925926	-3936.07407407407
44331.527601088	0	4296.109	-4298.74074074074	-3936.8
44331.5276012037	0	4298.746	-4299.95555555555	-3937.5037037037
44331.5276013194	0	4298.746	-4300.95555555555	-3938.25185185185
44331.5276014352	0	4300.961	-4301.68148148148	-3938.93333333333
44331.5276015509	0	4300.961	-4302.06666666667	-3939.46666666666
44331.5276016667	0	4302.072	-4302.20740740741	-3940.14074074074
44331.5276017824	0	4302.072	-4302.22222222222	-3940.8
44331.5276018981	0	4302.228	-4302.22222222222	-3941.45185185185
44331.5276020139	0	4302.228	-4302.28888888889	-3942.02222222222
44331.5276021296	0	4302.295	-4302.39259259259	-3942.49629629629
44331.5276022454	0	4302.295	-4302.45185185185	-3943.05925925926
44331.5276023611	0	4302.458	-4302.48888888889	-3943.58518518518
44331.5276024769	0	4302.458	-4302.51851851852	-3944.16296296296
44331.5276025926	0	4302.525	-4302.6	-3944.75555555555
44331.5276027083	0	4302.525	-4302.67407407407	-3945.3037037037
44331.5276028241	0	4302.681	-4302.71851851852	-3945.78518518518
44331.5276029398	0	4302.681	-4302.74814814815	-3946.22962962963
44331.5276030556	0	4302.75499999999	-4302.73333333333	-3946.61481481481
44331.5276031713	0	4302.75499999999	-4302.73333333333	-3946.82962962963
44331.527603287	0	4302.73999999999	-4302.73333333333	-3947
44331.5276034028	0	4302.73999999999	-4302.74814814815	-3947.14074074074
44331.5276035185	0	4302.75499999999	-4302.74814814815	-3947.38518518518
44331.5276036343	0	4302.75499999999	-4302.76296296296	-3947.75555555555
44331.52760375	0	4302.77	-4302.77777777778	-3948.17777777777
44331.5276038657	0	4302.77	-4302.74814814815	-3948.57777777777
44331.5276039815	0	4302.75499999999	-4302.75555555555	-3948.94074074074
44331.5276040972	0	4302.75499999999	-4302.88148148148	-3949.58518518518
44331.527604213	0	4302.88799999999	-4303.26666666666	-3950.48148148148
44331.5276043287	0	4302.88799999999	-4303.48888888889	-3951.2
44331.5276044444	0	4303.49499999999	-4303.66666666667	-3952.14074074074
44331.5276045602	0	4303.49499999999	-4303.97777777778	-3953.14074074074
44331.5276046759	0	4303.98399999999	-4304.31851851852	-3954.14074074074
44331.5276047917	0	4303.98399999999	-4304.73333333333	-3955.18518518518
44331.5276049074	0	4304.73999999999	-4305.28148148148	-3956.22222222222
44331.5276050231	0	4304.73999999999	-4305.82962962963	-3957.36296296296
44331.5276051389	0	4305.83599999999	-4306.37037037037	-3958.65925925926
44331.5276052546	0	4305.83599999999	-4306.77037037037	-3960.01481481481
44331.5276053704	0	4306.77699999999	-4307.00740740741	-3961.26666666666
44331.5276054861	0	4306.77699999999	-4307.34074074074	-3962.77037037037
44331.5276056018	0	4307.34699999999	-4307.57037037037	-3964.42962962963
44331.5276057176	0	4307.34699999999	-4307.88148148148	-3966.31111111111
44331.5276058333	0	4307.88799999999	-4308.2962962963	-3968.08148148148
44331.5276059491	0	4307.88799999999	-4308.8	-3969.97037037037
44331.5276060648	0	4308.80699999999	-4309.4	-3971.77777777777
44331.5276061806	0	4308.80699999999	-4310.34074074074	-3973.77037037037
44331.5276062963	0	4310.34799999999	-4311.48888888889	-3976.01481481481
44331.527606412	0	4310.34799999999	-4312.73333333333	-3978.2
44331.5276065278	0	4312.74099999999	-4314.20740740741	-3980.42962962963
44331.5276066435	0	4312.74099999999	-4316.07407407407	-3982.67407407407
44331.5276067593	0	4316.08199999999	-4318.08888888889	-3984.81481481481
44331.527606875	0	4316.08199999999	-4320.2962962963	-3986.94814814814
44331.5276069907	0	4320.30399999999	-4322.74074074074	-3989.15555555555
44331.5276071065	0	4320.30399999999	-4325.2	-3991.24444444444
44331.5276072222	0	4325.20799999999	-4327.62962962963	-3993.52592592592
44331.527607338	0	4325.20799999999	-4329.88888888889	-3995.88148148148
44331.5276074537	0	4329.89699999999	-4331.97037037037	-3998.3037037037
44331.5276075694	0	4329.89699999999	-4333.76296296296	-4000.73333333333
44331.5276076852	0	4333.77099999999	-4335.23703703704	-4003.21481481481
44331.5276078009	0	4333.77099999999	-4336.32592592592	-4005.62962962963
44331.5276079167	0	4336.33399999999	-4337.28888888889	-4007.94074074074
44331.5276080324	0	4336.33399999999	-4338.22222222222	-4010
44331.5276081482	0	4338.22999999999	-4339.15555555555	-4011.62222222222
44331.5276082639	0	4338.22999999999	-4340.1037037037	-4013.34814814814
44331.5276083796	0	4340.11099999999	-4340.94074074074	-4015.02962962963
44331.5276084954	0	4340.11099999999	-4341.7037037037	-4016.54074074074
44331.5276086111	0	4341.71099999999	-4342.22222222222	-4017.94074074074
44331.5276087269	0	4341.71099999999	-4342.58518518518	-4019.2074074074
44331.5276088426	0	4342.592	-4342.85185185185	-4020.51851851852
44331.5276089583	0	4342.592	-4343.35555555555	-4021.71851851852
44331.5276090741	0	4343.362	-4343.88888888889	-4022.89629629629
44331.5276091898	0	4343.362	-4344.62962962963	-4024.22962962963
44331.5276093056	0	4344.636	-4345.45185185185	-4025.6074074074
44331.5276094213	0	4344.636	-4346.23703703704	-4026.88148148148
44331.527609537	0	4346.243	-4347.4	-4028.35555555555
44331.5276096528	0	4346.243	-4348.65185185185	-4029.51111111111
44331.5276097685	0	4348.658	-4350.23703703704	-4030.66666666666
44331.5276098843	0	4348.658	-4352.39259259259	-4032.09629629629
44331.52761	0	4352.399	-4354.44444444444	-4033.22222222222
44331.5276101157	0	4352.399	-4357.34814814815	-4034.82962962963
44331.5276102315	0	4357.355	-4360.05925925926	-4036.23703703703
44331.5276103472	0	4357.355	-4362.82962962963	-4037.67407407407
44331.527610463	0	4362.836	-4365.94074074074	-4039.31111111111
44331.5276105787	0	4362.836	-4368.99259259259	-4041.04444444444
44331.5276106944	0	4368.999	-4371.62962962963	-4042.68148148148
44331.5276108102	0	4368.999	-4373.94814814815	-4044.32592592592
44331.5276109259	0	4373.955	-4376.04444444444	-4045.9037037037
44331.5276110417	0	4373.955	-4377.7037037037	-4047.4074074074
44331.5276111574	0	4377.711	-4379.34814814815	-4048.91111111111
44331.5276112732	0	4377.711	-4380.88888888889	-4050.28148148148
44331.5276113889	0	4380.896	-4382.14814814815	-4051.67407407407
44331.5276115046	0	4380.896	-4383.14814814815	-4052.85185185185
44331.5276116204	0	4383.155	-4383.80740740741	-4053.9037037037
44331.5276117361	0	4383.155	-4384.24444444444	-4054.78518518518
44331.5276118519	0	4384.251	-4384.52592592592	-4055.57037037037
44331.5276119676	0	4384.251	-4384.74074074074	-4056.29629629629
44331.5276120833	0	4384.747	-4385.11851851852	-4057.05185185185
44331.5276121991	0	4384.747	-4385.62222222222	-4057.9037037037
44331.5276123148	0	4385.628	-4386.25925925926	-4058.67407407407
44331.5276124306	0	4385.628	-4386.97037037037	-4059.37777777777
44331.5276125463	0	4386.976	-4388.22222222222	-4060.34074074074
44331.527612662	0	4386.976	-4390.00740740741	-4061.56296296296
44331.5276127778	0	4390.013	-4392.08148148148	-4062.78518518518
44331.5276128935	0	4390.013	-4394.24444444444	-4063.99259259259
44331.5276130093	0	4394.25	-4396.81481481481	-4065.26666666666
44331.527613125	0	4394.25	-4399.38518518518	-4066.6074074074
44331.5276132407	0	4399.391	-4402.54074074074	-4068.08888888889
44331.5276133565	0	4399.391	-4406.34814814815	-4069.97037037037
44331.5276134722	0	4406.354	-4409.76296296296	-4071.52592592592
44331.527613588	0	4406.354	-4413.54074074074	-4073.31111111111
44331.5276137037	0	4413.547	-4417.27407407407	-4075.03703703703
44331.5276138194	0	4413.547	-4421.03703703703	-4076.83703703703
44331.5276139352	0	4421.043	-4424.54814814815	-4078.72592592592
44331.5276140509	0	4421.043	-4427.48148148148	-4080.43703703703
44331.5276141667	0	4427.487	-4429.91851851852	-4082.15555555555
44331.5276142824	0	4427.487	-4432.09629629629	-4083.8
44331.5276143981	0	4432.102	-4433.69629629629	-4085.31111111111
44331.5276145139	0	4432.102	-4434.72592592592	-4086.7037037037
44331.5276146296	0	4434.732	-4435.05185185185	-4087.78518518518
44331.5276147454	0	4434.732	-4434.99259259259	-4088.74074074074
44331.5276148611	0	4434.999	-4434.77037037037	-4089.67407407407
44331.5276149769	0	4434.999	-4434.38518518518	-4090.7037037037
44331.5276150926	0	4434.392	-4434.04444444444	-4091.7037037037
44331.5276152083	0	4434.392	-4433.8074074074	-4092.8074074074
44331.5276153241	0	4433.814	-4433.7037037037	-4093.93333333333
44331.5276154398	0	4433.814	-4433.79259259259	-4095.12592592592
44331.5276155556	0	4433.799	-4434.26666666666	-4095.99259259259
44331.5276156713	0	4433.799	-4435.01481481481	-4097.33333333333
44331.527615787	0	4435.021	-4436	-4098.66666666666
44331.5276159028	0	4435.021	-4437.04444444444	-4099.97037037037
44331.5276160185	0	4437.05099999999	-4438.27407407407	-4101.32592592592
44331.5276161343	0	4437.05099999999	-4439.68888888889	-4102.85185185185
44331.52761625	0	4439.695	-4441.17037037037	-4104.28148148148
44331.5276163657	0	4439.695	-4443.1037037037	-4105.88888888889
44331.5276164815	0	4443.11	-4445.27407407407	-4107.39259259259
44331.5276165972	0	4443.11	-4447.51111111111	-4108.81481481481
44331.527616713	0	4447.517	-4450.14814814815	-4110.31851851852
44331.5276168287	0	4447.517	-4452.77037037037	-4111.8074074074
44331.5276169444	0	4452.776	-4455.60740740741	-4113.52592592592
44331.5276170602	0	4452.776	-4458.66666666667	-4115.34074074074
44331.5276171759	0	4458.672	-4461.42962962963	-4117.06666666666
44331.5276172917	0	4458.672	-4464.02222222222	-4118.97037037037
44331.5276174074	0	4464.02799999999	-4466.42962962963	-4120.94074074074
44331.5276175231	0	4464.02799999999	-4468.46666666667	-4122.86666666666
44331.5276176389	0	4468.472	-4470.14814814815	-4124.91111111111
44331.5276177546	0	4468.472	-4471.52592592592	-4127.03703703703
44331.5276178704	0	4471.531	-4472.51111111111	-4129.02962962963
44331.5276179861	0	4471.531	-4472.88148148148	-4130.82962962963
44331.5276181018	0	4472.887	-4472.66666666667	-4132.39259259259
44331.5276182176	0	4472.887	-4471.74814814815	-4133.92592592592
44331.5276183333	0	4471.754	-4470.55555555555	-4135.31111111111
44331.5276184491	0	4471.754	-4469.14814814815	-4136.66666666667
44331.5276185648	0	4469.154	-4468	-4138.05185185185
44331.5276186806	0	4469.154	-4467.11111111111	-4139.51851851852
44331.5276187963	0	4467.11699999999	-4466.6962962963	-4141.05185185185
44331.527618912	0	4467.11699999999	-4466.66666666667	-4142.61481481481
44331.5276190278	0	4466.67299999999	-4466.98518518518	-4144.19259259259
44331.5276191435	0	4466.67299999999	-4467.75555555555	-4145.71111111111
44331.5276192593	0	4467.76199999999	-4468.93333333333	-4147.37037037037
44331.527619375	0	4467.76199999999	-4470.16296296296	-4148.77777777778
44331.5276194907	0	4470.16899999999	-4471.75555555555	-4150.32592592592
44331.5276196065	0	4470.16899999999	-4473.55555555555	-4151.94814814815
44331.5276197222	0	4473.56199999999	-4475.68148148148	-4153.6
44331.527619838	0	4473.56199999999	-4478.19259259259	-4155.5037037037
44331.5276199537	0	4478.19899999999	-4480.8962962963	-4157.34074074074
44331.5276200694	0	4478.19899999999	-4483.87407407407	-4159.27407407407
44331.5276201852	0	4483.87999999999	-4487.01481481481	-4161.31111111111
44331.5276203009	0	4483.87999999999	-4490.39259259259	-4163.35555555555
44331.5276204167	0	4490.39899999999	-4493.66666666667	-4165.39259259259
44331.5276205324	0	4490.39899999999	-4496.42222222222	-4167.27407407407
44331.5276206482	0	4496.42899999999	-4499	-4169.34074074074
44331.5276207639	0	4496.42899999999	-4501.3037037037	-4171.6
44331.5276208796	0	4501.30999999999	-4503.44444444444	-4173.84444444444
44331.5276209954	0	4501.30999999999	-4505.22222222222	-4175.96296296296
44331.5276211111	0	4505.22899999999	-4506.91851851852	-4178.26666666667
44331.5276212269	0	4505.22899999999	-4508.46666666666	-4180.61481481481
44331.5276213426	0	4508.47299999999	-4509.77037037037	-4183.08888888889
44331.5276214583	0	4508.47299999999	-4510.75555555555	-4185.58518518518
44331.5276215741	0	4510.76199999999	-4511.48888888889	-4188.14814814815
44331.5276216898	0	4510.76199999999	-4511.9037037037	-4190.8
44331.5276218056	0	4511.90999999999	-4512.28148148148	-4193.56296296296
44331.5276219213	0	4511.90999999999	-4512.48888888889	-4196.28148148148
44331.527622037	0	4512.49499999999	-4512.79259259259	-4198.97777777778
44331.5276221528	0	4512.49499999999	-4513.11851851852	-4201.68888888889
44331.5276222685	0	4513.12499999999	-4513.76296296296	-4204.29629629629
44331.5276223843	0	4513.12499999999	-4514.5037037037	-4206.54814814815
44331.5276225	0	4514.50999999999	-4515.68888888889	-4208.86666666667
44331.5276226157	0	4514.50999999999	-4517.01481481481	-4210.87407407407
44331.5276227315	0	4517.02099999999	-4518.83703703703	-4213.23703703704
44331.5276228472	0	4517.02099999999	-4521.02222222222	-4215.6
44331.527622963	0	4521.02799999999	-4523.45185185185	-4218.05185185185
44331.5276230787	0	4521.02799999999	-4525.91111111111	-4220.42962962963
44331.5276231944	0	4525.91699999999	-4528.45925925926	-4222.71851851852
44331.5276233102	0	4525.91699999999	-4531.34814814815	-4225.29629629629
44331.5276234259	0	4531.35399999999	-4533.36296296296	-4226.9037037037
44331.5276235417	0	4531.35399999999	-4536.05185185185	-4229.07407407407
44331.5276236574	0	4536.05799999999	-4539.0074074074	-4231.6
44331.5276237731	0	4536.05799999999	-4541.62962962963	-4233.97037037037
44331.5276238889	0	4541.63599999999	-4544.06666666666	-4236.47407407407
44331.5276240046	0	4541.63599999999	-4546.35555555555	-4239.07407407407
44331.5276241204	0	4546.36199999999	-4548.4	-4241.40740740741
44331.5276242361	0	4546.36199999999	-4550.34074074074	-4243.74074074074
44331.5276243519	0	4550.34699999999	-4552.20740740741	-4245.96296296296
44331.5276244676	0	4550.34699999999	-4553.76296296296	-4247.8
44331.5276245833	0	4553.76899999999	-4555.29629629629	-4249.62962962963
44331.5276246991	0	4553.76899999999	-4556.85185185185	-4251.40740740741
44331.5276248148	0	4556.85799999999	-4558.25185185185	-4253.02222222222
44331.5276249306	0	4556.85799999999	-4559.79259259259	-4254.63703703704
44331.5276250463	0	4559.79899999999	-4561.01481481481	-4255.74814814815
44331.527625162	0	4559.79899999999	-4562.42222222222	-4256.92592592592
44331.5276252778	0	4562.42899999999	-4563.85185185185	-4257.87407407407
44331.5276253935	0	4562.42899999999	-4565.42222222222	-4258.92592592592
44331.5276255093	0	4565.42899999999	-4567.18518518518	-4259.88888888889
44331.527625625	0	4565.42899999999	-4569.1037037037	-4260.85925925926
44331.5276257407	0	4569.10999999999	-4571.2	-4261.77777777778
44331.5276258565	0	4569.10999999999	-4573.65185185185	-4262.66666666667
44331.5276259722	0	4573.65799999999	-4576.14074074074	-4263.41481481481
44331.527626088	0	4573.65799999999	-4579.01481481481	-4264.00740740741
44331.5276262037	0	4579.02099999999	-4582.05185185185	-4264.5037037037
44331.5276263194	0	4579.02099999999	-4585.12592592593	-4264.83703703703
44331.5276264352	0	4585.13199999999	-4588.13333333333	-4265.17777777778
44331.5276265509	0	4585.13199999999	-4591	-4265.62222222222
44331.5276266667	0	4591.00599999999	-4593.62222222222	-4266.05925925926
44331.5276267824	0	4591.00599999999	-4596	-4266.3037037037
44331.5276268981	0	4596.00599999999	-4597.95555555556	-4266.5037037037
44331.5276270139	0	4596.00599999999	-4599.4	-4266.59259259259
44331.5276271296	0	4599.40599999999	-4600.36296296296	-4266.6074074074
44331.5276272454	0	4599.40599999999	-4600.92592592593	-4266.51111111111
44331.5276273611	0	4600.93199999999	-4601.12592592593	-4266.3037037037
44331.5276274769	0	4600.93199999999	-4601.26666666667	-4265.98518518518
44331.5276275926	0	4601.27299999999	-4601.4962962963	-4265.6
44331.5276277083	0	4601.27299999999	-4601.74074074074	-4265.2074074074
44331.5276278241	0	4601.74699999999	-4601.91851851852	-4264.87407407407
44331.5276279398	0	4601.74699999999	-4602.06666666667	-4264.56296296296
44331.5276280556	0	4602.07299999999	-4602.25925925926	-4264.14814814815
44331.5276281713	0	4602.07299999999	-4602.47407407407	-4263.65925925926
44331.527628287	0	4602.47999999999	-4602.87407407407	-4263.06666666666
44331.5276284028	0	4602.47999999999	-4603.62222222222	-4262.34074074074
44331.5276285185	0	4603.62799999999	-4604.62222222222	-4261.59259259259
44331.5276286343	0	4603.62799999999	-4606	-4260.8074074074
44331.52762875	0	4606.00599999999	-4607.82962962963	-4259.85925925926
44331.5276288657	0	4606.00599999999	-4609.9037037037	-4258.97037037037
44331.5276289815	0	4609.90999999999	-4612.45925925926	-4258.0074074074
44331.5276290972	0	4609.90999999999	-4615.1037037037	-4256.97777777778
44331.527629213	0	4615.10999999999	-4617.72592592592	-4255.94074074074
44331.5276293287	0	4615.10999999999	-4620.49629629629	-4254.73333333333
44331.5276294444	0	4620.50299999999	-4622.8	-4253.57777777778
44331.5276295602	0	4620.50299999999	-4625.07407407407	-4252.34814814815
44331.5276296759	0	4625.08099999999	-4626.93333333333	-4251.25925925926
44331.5276297917	0	4625.08099999999	-4628.54814814815	-4250.17037037037
44331.5276299074	0	4628.55499999999	-4630.15555555555	-4249.02222222222
44331.5276300231	0	4628.55499999999	-4631.78518518518	-4247.88888888889
44331.5276301389	0	4631.79199999999	-4633.45925925926	-4246.74814814815
44331.5276302546	0	4631.79199999999	-4635.39259259259	-4245.52592592592
44331.5276303704	0	4635.39899999999	-4637.5037037037	-4244.44444444444
44331.5276304861	0	4635.39899999999	-4639.45185185185	-4243.25925925926
44331.5276306019	0	4639.45799999999	-4641.28148148148	-4242.05185185185
44331.5276307176	0	4639.45799999999	-4642.93333333333	-4240.86666666667
44331.5276308333	0	4642.93899999999	-4644.31111111111	-4239.68888888889
44331.5276309491	0	4642.93899999999	-4645.42962962963	-4238.61481481481
44331.5276310648	0	4645.43499999999	-4646.3037037037	-4237.48888888889
44331.5276311806	0	4645.43499999999	-4646.93333333333	-4236.39259259259
44331.5276312963	0	4646.93899999999	-4647.3037037037	-4235.31851851852
44331.527631412	0	4646.93899999999	-4647.39259259259	-4234.15555555555
44331.5276315278	0	4647.39799999999	-4647.41481481481	-4233.07407407407
44331.5276316435	0	4647.39799999999	-4647.48148148148	-4231.94074074074
44331.5276317593	0	4647.48699999999	-4647.57037037037	-4230.83703703704
44331.527631875	0	4647.48699999999	-4647.64444444444	-4229.67407407407
44331.5276319907	0	4647.64999999999	-4647.79259259259	-4228.54814814815
44331.5276321065	0	4647.64999999999	-4648.02962962963	-4227.37777777778
44331.5276322222	0	4648.03499999999	-4648.5037037037	-4226.19259259259
44331.527632338	0	4648.03499999999	-4649.19259259259	-4225
44331.5276324537	0	4649.19799999999	-4649.9037037037	-4223.77777777778
44331.5276325694	0	4649.19799999999	-4650.54074074074	-4222.58518518518
44331.5276326852	0	4650.54599999999	-4651.03703703703	-4221.41481481481
44331.5276328009	0	4650.54599999999	-4651.44444444444	-4220.17037037037
44331.5276329167	0	4651.44999999999	-4651.87407407407	-4218.97037037037
44331.5276330324	0	4651.44999999999	-4652.28148148148	-4217.9037037037
44331.5276331482	0	4652.28699999999	-4652.68888888889	-4216.87407407407
44331.5276332639	0	4652.28699999999	-4652.82222222222	-4215.88888888889
44331.5276333796	0	4652.82799999999	-4652.8	-4214.94814814815
44331.5276334954	0	4652.82799999999	-4652.42962962963	-4214.36296296296
44331.5276336111	0	4652.43499999999	-4652	-4213.74074074074
44331.5276337269	0	4652.43499999999	-4651.48888888889	-4213.17777777778
44331.5276338426	0	4651.49399999999	-4650.96296296296	-4212.65185185185
44331.5276339583	0	4651.49399999999	-4650.54074074074	-4212.24444444444
44331.5276340741	0	4650.54599999999	-4650.18518518518	-4211.82222222222
44331.5276341898	0	4650.54599999999	-4649.91851851852	-4211.46666666666
44331.5276343056	0	4649.92399999999	-4649.71111111111	-4211.11111111111
44331.5276344213	0	4649.92399999999	-4649.6074074074	-4210.82222222222
44331.527634537	0	4649.61299999999	-4649.6074074074	-4210.67407407407
44331.5276346528	0	4649.61299999999	-4649.75555555555	-4210.64444444444
44331.5276347685	0	4649.76099999999	-4650.05925925926	-4210.65185185185
44331.5276348843	0	4649.76099999999	-4650.5037037037	-4210.78518518518
44331.527635	0	4650.50899999999	-4650.96296296296	-4210.88888888889
44331.5276351157	0	4650.50899999999	-4651.26666666666	-4211.06666666666
44331.5276352315	0	4651.27199999999	-4651.33333333333	-4211.19259259259
44331.5276353472	0	4651.27199999999	-4651.16296296296	-4211.31111111111
44331.527635463	0	4651.16799999999	-4650.71111111111	-4211.46666666666
44331.5276355787	0	4651.16799999999	-4650.22962962963	-4211.69629629629
44331.5276356944	0	4650.23499999999	-4649.73333333333	-4212.08148148148
44331.5276358102	0	4650.23499999999	-4649.33333333333	-4212.55555555555
44331.5276359259	0	4649.33899999999	-4649.2	-4213.14074074074
44331.5276360417	0	4649.33899999999	-4649.2074074074	-4213.87407407407
44331.5276361574	0	4649.21299999999	-4649.2074074074	-4214.60740740741
44331.5276362731	0	4649.21299999999	-4649.34814814814	-4215.45185185185
44331.5276363889	0	4649.35399999999	-4649.58518518518	-4216.51111111111
44331.5276365046	0	4649.35399999999	-4649.74074074074	-4217.73333333333
44331.5276366204	0	4649.74699999999	-4649.94074074074	-4219.12592592593
44331.5276367361	0	4649.74699999999	-4650.22222222222	-4220.41481481481
44331.5276368519	0	4650.22799999999	-4650.5037037037	-4221.77777777778
44331.5276369676	0	4650.22799999999	-4650.78518518518	-4223.32592592593
44331.5276370833	0	4650.79099999999	-4651.05185185185	-4224.88888888889
44331.5276371991	0	4650.79099999999	-4651.42962962963	-4226.65185185185
44331.5276373148	0	4651.43499999999	-4652.14074074074	-4228.58518518518
44331.5276374306	0	4651.43499999999	-4652.87407407407	-4230.28888888889
44331.5276375463	0	4652.87899999999	-4653.72592592592	-4231.98518518518
44331.527637662	0	4652.87899999999	-4654.67407407407	-4234.14814814815
44331.5276377778	0	4654.67899999999	-4655.73333333333	-4236.37777777778
44331.5276378935	0	4654.67899999999	-4656.84444444444	-4238.92592592593
44331.5276380093	0	4656.84899999999	-4657.94074074074	-4241.40740740741
44331.527638125	0	4656.84899999999	-4659.02962962963	-4243.85185185185
44331.5276382407	0	4659.03399999999	-4660.14074074074	-4246.11851851852
44331.5276383565	0	4659.03399999999	-4661.38518518518	-4248.56296296296
44331.5276384722	0	4661.38999999999	-4662.77777777778	-4251.13333333333
44331.527638588	0	4661.38999999999	-4664.19259259259	-4253.82222222222
44331.5276387037	0	4664.19699999999	-4665.62222222222	-4256.63703703704
44331.5276388194	0	4664.19699999999	-4666.82222222222	-4259.52592592593
44331.5276389352	0	4666.82699999999	-4667.97777777778	-4262.37777777778
44331.5276390509	0	4666.82699999999	-4668.91851851852	-4265.3037037037
44331.5276391667	0	4668.92299999999	-4669.79259259259	-4268.67407407407
44331.5276392824	0	4668.92299999999	-4670.42962962963	-4272.17777777778
44331.5276393981	0	4670.43399999999	-4670.89629629629	-4275.54814814815
44331.5276395139	0	4670.43399999999	-4671.2	-4278.94074074074
44331.5276396296	0	4671.20399999999	-4671.82962962963	-4282.63703703704
44331.5276397454	0	4671.20399999999	-4672.99259259259	-4286.38518518519
44331.5276398611	0	4672.99699999999	-4674.57777777777	-4290.11851851852
44331.5276399769	0	4672.99699999999	-4675.82962962963	-4293.05925925926
44331.5276400926	0	4675.83399999999	-4677.66666666666	-4296.86666666667
44331.5276402083	0	4675.83399999999	-4679.51851851852	-4300.82962962963
44331.5276403241	0	4679.52299999999	-4681.1037037037	-4304.73333333333
44331.5276404398	0	4679.52299999999	-4682.29629629629	-4308.64444444444
44331.5276405556	0	4682.30099999999	-4682.84444444444	-4312.23703703704
44331.5276406713	0	4682.30099999999	-4683.03703703703	-4315.7037037037
44331.527640787	0	4683.04199999999	-4683.1037037037	-4319.05185185185
44331.5276409028	0	4683.04199999999	-4683.3037037037	-4322.51851851852
44331.5276410185	0	4683.30899999999	-4683.64444444444	-4325.91111111111
44331.5276411343	0	4683.30899999999	-4684.37037037037	-4329.49629629629
44331.52764125	0	4684.37599999999	-4685.51851851851	-4333.05925925926
44331.5276413657	0	4684.37599999999	-4687.08148148148	-4336.40740740741
44331.5276414815	0	4687.08699999999	-4689.14074074074	-4339.8962962963
44331.5276415972	0	4687.08699999999	-4691.61481481481	-4343.43703703704
44331.527641713	0	4691.61999999999	-4694.18518518518	-4346.88148148148
44331.5276418287	0	4691.61999999999	-4696.84444444444	-4350.28148148148
44331.5276419444	0	4696.84999999999	-4699.74074074074	-4353.77037037037
44331.5276420602	0	4696.84999999999	-4702.75555555555	-4357.28148148148
44331.5276421759	0	4702.76099999999	-4706.01481481481	-4360.94074074074
44331.5276422917	0	4702.76099999999	-4709.2	-4364.58518518518
44331.5276424074	0	4709.20499999999	-4712.3037037037	-4368.20740740741
44331.5276425232	0	4709.20499999999	-4715.23703703703	-4371.57777777778
44331.5276426389	0	4715.24199999999	-4718.05185185185	-4374.85185185185
44331.5276427546	0	4715.24199999999	-4720.76296296296	-4378.16296296296
44331.5276428704	0	4720.76799999999	-4723.66666666666	-4381.65185185185
44331.5276429861	0	4720.76799999999	-4726.1037037037	-4384.65925925926
44331.5276431019	0	4726.10899999999	-4726.8074074074	-4385.55555555555
44331.5276432176	0	4726.10899999999	-4728.82222222222	-4388.13333333333
44331.5276433333	0	4728.828	-4731.5037037037	-4391.26666666666
44331.5276434491	0	4728.828	-4734.2	-4394.34074074074
44331.5276435648	0	4734.20599999999	-4737.08888888888	-4397.67407407407
44331.5276436806	0	4734.20599999999	-4739.85185185185	-4400.8074074074
44331.5276437963	0	4739.85799999999	-4743.0074074074	-4404.21481481481
44331.527643912	0	4739.85799999999	-4746.08888888888	-4407.40740740741
44331.5276440278	0	4746.09499999999	-4749.11851851851	-4410.46666666666
44331.5276441435	0	4746.09499999999	-4752.26666666666	-4413.58518518518
44331.5276442593	0	4752.27299999999	-4755.39259259259	-4416.94814814815
44331.527644375	0	4752.27299999999	-4757.97777777777	-4420.2
44331.5276444907	0	4757.98399999999	-4760.46666666666	-4423.73333333333
44331.5276446065	0	4757.98399999999	-4762.83703703703	-4427.37777777778
44331.5276447222	0	4762.843	-4764.98518518518	-4431.13333333333
44331.527644838	0	4762.843	-4767.08888888888	-4434.82962962963
44331.5276449537	0	4767.095	-4768.54074074073	-4438.1037037037
44331.5276450694	0	4767.095	-4769.31851851851	-4441.14074074074
44331.5276451852	0	4769.325	-4770.01481481481	-4444.20740740741
44331.5276453009	0	4769.325	-4770.74074074073	-4447.00740740741
44331.5276454167	0	4770.74699999999	-4771.72592592592	-4449.57777777778
44331.5276455324	0	4770.74699999999	-4773.08888888888	-4452.14814814815
44331.5276456482	0	4773.09499999999	-4774.64444444444	-4454.49629629629
44331.5276457639	0	4773.09499999999	-4776.1111111111	-4456.37777777778
44331.5276458796	0	4776.11699999999	-4778.08888888888	-4458.49629629629
44331.5276459954	0	4776.11699999999	-4780.25185185185	-4460.7037037037
44331.5276461111	0	4780.25799999999	-4782.55555555555	-4462.92592592592
44331.5276462269	0	4780.25799999999	-4785.01481481481	-4465.11111111111
44331.5276463426	0	4785.02099999999	-4787.7037037037	-4467.37037037037
44331.5276464583	0	4785.02099999999	-4790.32592592592	-4469.47407407407
44331.5276465741	0	4790.33199999999	-4792.91851851851	-4471.41481481481
44331.5276466898	0	4790.33199999999	-4795.87407407407	-4473.60740740741
44331.5276468056	0	4795.87999999999	-4798.62222222222	-4475.65925925926
44331.5276469213	0	4795.87999999999	-4801.58518518518	-4477.79259259259
44331.527647037	0	4801.59099999999	-4804.4074074074	-4479.66666666667
44331.5276471528	0	4801.59099999999	-4807.26666666666	-4481.62222222222
44331.5276472685	0	4807.27199999999	-4810.08888888888	-4483.61481481481
44331.5276473843	0	4807.27199999999	-4812.81481481481	-4485.56296296296
44331.5276475	0	4812.81999999999	-4814.9111111111	-4487.25925925926
44331.5276476157	0	4812.81999999999	-4816.85185185184	-4489.12592592592
44331.5276477315	0	4816.85699999999	-4818.46666666666	-4490.86666666667
44331.5276478472	0	4816.85699999999	-4819.79259259259	-4492.47407407407
44331.527647963	0	4819.79799999999	-4820.94814814814	-4494.1037037037
44331.5276480787	0	4819.79799999999	-4822.05925925925	-4495.7037037037
44331.5276481944	0	4822.06499999999	-4822.88888888888	-4497.03703703704
44331.5276483102	0	4822.06499999999	-4823.62222222222	-4498.23703703704
44331.5276484259	0	4823.62799999999	-4824.25185185184	-4499.29629629629
44331.5276485417	0	4823.62799999999	-4824.82962962962	-4500.25925925926
44331.5276486574	0	4824.83499999999	-4825.45925925925	-4501.27407407407
44331.5276487731	0	4824.83499999999	-4826.1111111111	-4502.34814814815
44331.5276488889	0	4826.11599999999	-4826.89629629629	-4503.28148148148
44331.5276490046	0	4826.11599999999	-4827.94814814814	-4504.34814814815
44331.5276491204	0	4827.95299999999	-4829.27407407407	-4505.42962962963
44331.5276492361	0	4827.95299999999	-4830.8074074074	-4506.38518518518
44331.5276493519	0	4830.81199999999	-4832.58518518518	-4507.43703703703
44331.5276494676	0	4830.81199999999	-4834.65185185184	-4508.45185185185
44331.5276495833	0	4834.65599999999	-4837.03703703703	-4509.49629629629
44331.5276496991	0	4834.65599999999	-4839.51851851851	-4510.42962962963
44331.5276498148	0	4839.52299999999	-4842.05185185184	-4511.32592592592
44331.5276499306	0	4839.52299999999	-4844.88148148147	-4512.52592592592
44331.5276500463	0	4844.886	-4847.51851851851	-4513.65925925926
44331.527650162	0	4844.886	-4850.0074074074	-4514.85925925926
44331.5276502778	0	4850.012	-4852.24444444444	-4516.03703703703
44331.5276503935	0	4850.012	-4854.01481481481	-4517.11851851852
44331.5276505093	0	4854.01899999999	-4855.66666666666	-4518.3037037037
44331.527650625	0	4854.01899999999	-4856.85925925925	-4519.32592592592
44331.5276507407	0	4856.86299999999	-4857.97037037036	-4520.37037037037
44331.5276508565	0	4856.86299999999	-4859.02222222221	-4521.37777777777
44331.5276509722	0	4859.02599999999	-4860.1037037037	-4522.34074074074
44331.527651088	0	4859.02599999999	-4861.34074074073	-4523.36296296296
44331.5276512037	0	4861.34499999999	-4862.87407407407	-4524.45925925926
44331.5276513194	0	4861.34499999999	-4864.38518518518	-4525.45185185185
44331.5276514352	0	4864.38899999999	-4866.14074074073	-4526.55555555555
44331.5276515509	0	4864.38899999999	-4868.05185185184	-4527.82962962963
44331.5276516667	0	4868.056	-4869.64444444444	-4529.22222222222
44331.5276517824	0	4868.056	-4871.36296296296	-4530.54814814814
44331.5276518981	0	4871.36699999999	-4872.97777777777	-4531.85185185185
44331.5276520139	0	4871.36699999999	-4874.63703703703	-4533.25925925926
44331.5276521296	0	4874.641	-4876.33333333333	-4534.76296296296
44331.5276522454	0	4874.641	-4877.68888888888	-4535.87407407407
44331.5276523611	0	4877.69299999999	-4879.18518518518	-4537.42222222222
44331.5276524768	0	4877.69299999999	-4880.41481481481	-4538.94074074074
44331.5276525926	0	4880.41899999999	-4881.34814814814	-4540.36296296296
44331.5276527083	0	4880.41899999999	-4882.4074074074	-4541.97777777777
44331.5276528241	0	4882.41199999999	-4883.3111111111	-4543.6
44331.5276529398	0	4882.41199999999	-4884.15555555555	-4545.2074074074
44331.5276530556	0	4884.15999999999	-4885.19999999999	-4546.86666666666
44331.5276531713	0	4884.15999999999	-4886.19259259259	-4548.67407407407
44331.527653287	0	4886.19699999999	-4887.33333333333	-4550.53333333333
44331.5276534028	0	4886.19699999999	-4888.42962962962	-4552.34814814815
44331.5276535185	0	4888.43399999999	-4889.48888888888	-4554.02962962963
44331.5276536343	0	4888.43399999999	-4890.79999999999	-4556.07407407407
44331.52765375	0	4890.80399999999	-4891.93333333333	-4558.07407407407
44331.5276538657	0	4890.80399999999	-4892.8074074074	-4559.86666666667
44331.5276539815	0	4892.81099999999	-4893.52592592592	-4561.65925925926
44331.5276540972	0	4892.81099999999	-4894.17037037036	-4563.31851851852
44331.527654213	0	4894.17399999999	-4894.79999999999	-4564.84444444444
44331.5276543287	0	4894.17399999999	-4895.45185185184	-4566.47407407407
44331.5276544444	0	4895.45499999999	-4896.21481481481	-4568.3037037037
44331.5276545602	0	4895.45499999999	-4896.9111111111	-4569.94074074074
44331.5276546759	0	4896.91399999999	-4897.84444444444	-4571.87407407407
44331.5276547917	0	4896.91399999999	-4898.86666666666	-4574.02222222222
44331.5276549074	0	4898.86999999999	-4899.99999999999	-4576.21481481481
44331.5276550232	0	4898.86999999999	-4901.29629629629	-4578.34074074074
44331.5276551389	0	4901.29999999999	-4902.59999999999	-4580.36296296296
44331.5276552546	0	4901.29999999999	-4904.24444444444	-4582.77037037037
44331.5276553704	0	4904.248	-4905.99999999999	-4585.00740740741
44331.5276554861	0	4904.248	-4907.86666666666	-4587.31111111111
44331.5276556019	0	4907.87	-4909.76296296295	-4589.71111111111
44331.5276557176	0	4907.87	-4911.72592592592	-4592.2
44331.5276558333	0	4911.729	-4913.95555555555	-4594.92592592592
44331.5276559491	0	4911.729	-4915.93333333333	-4597.25185185185
44331.5276560648	0	4915.936	-4918.23703703703	-4599.84444444444
44331.5276561806	0	4915.936	-4920.53333333333	-4602.37777777778
44331.5276562963	0	4920.536	-4923.07407407407	-4605.03703703704
44331.527656412	0	4920.536	-4925.76296296296	-4607.71851851852
44331.5276565278	0	4925.766	-4928.54814814814	-4610.46666666667
44331.5276566435	0	4925.766	-4930.99999999999	-4612.84444444444
44331.5276567593	0	4931.003	-4933.34814814814	-4615.37777777778
44331.527656875	0	4931.003	-4935.74074074073	-4618.05185185185
44331.5276569907	0	4935.744	-4937.73333333333	-4620.35555555555
44331.5276571065	0	4935.744	-4939.76296296296	-4622.87407407407
44331.5276572222	0	4939.766	-4941.52592592592	-4625.19259259259
44331.527657338	0	4939.766	-4943.1111111111	-4627.34074074074
44331.5276574537	0	4943.114	-4944.56296296295	-4629.85185185185
44331.5276575694	0	4943.114	-4945.8074074074	-4632.21481481481
44331.5276576852	0	4945.81	-4947.14074074073	-4634.45925925926
44331.5276578009	0	4945.81	-4948.57037037036	-4636.74814814815
44331.5276579167	0	4948.573	-4950.19259259258	-4639.22962962963
44331.5276580324	0	4948.573	-4951.97037037036	-4641.82222222222
44331.5276581481	0	4951.973	-4953.75555555555	-4644.42962962963
44331.5276582639	0	4951.973	-4955.53333333332	-4647.04444444444
44331.5276583796	0	4955.536	-4957.32592592592	-4649.68148148148
44331.5276584954	0	4955.536	-4959.22222222221	-4652.33333333333
44331.5276586111	0	4959.225	-4961.09629629629	-4654.82222222222
44331.5276587269	0	4959.225	-4963.30370370369	-4657.54074074074
44331.5276588426	0	4963.306	-4965.45185185184	-4659.96296296296
44331.5276589583	0	4963.306	-4967.82962962962	-4662.42222222222
44331.5276590741	0	4967.832	-4970.41481481481	-4665.22962962963
44331.5276591898	0	4967.832	-4972.99999999999	-4667.82962962963
44331.5276593056	0	4973.002	-4975.86666666666	-4670.57037037037
44331.5276594213	0	4973.002	-4978.82222222221	-4673.34074074074
44331.527659537	0	4978.824	-4981.7111111111	-4675.94814814815
44331.5276596528	0	4978.824	-4984.82222222221	-4678.84444444444
44331.5276597685	0	4984.824	-4987.83703703703	-4681.71851851852
44331.5276598843	0	4984.824	-4990.77037037036	-4684.49629629629
44331.52766	0	4990.772	-4993.66666666666	-4687.27407407407
44331.5276601157	0	4990.772	-4996.6148148148	-4690.18518518518
44331.5276602315	0	4996.616	-4999.65925925925	-4693.07407407407
44331.5276603472	0	4996.616	-5002.91851851851	-4696.04444444444
44331.527660463	0	5002.92	-5005.93333333332	-4698.69629629629
44331.5276605787	0	5002.92	-5008.8074074074	-4701.01481481481
44331.5276606944	0	5008.809	-5011.75555555554	-4703.5037037037
44331.5276608102	0	5008.809	-5014.34074074073	-4706
44331.5276609259	0	5014.342	-5016.96296296295	-4709.02962962963
44331.5276610417	0	5014.342	-5019.22222222221	-4711.91851851852
44331.5276611574	0	5019.223	-5021.56296296295	-4714.68888888889
44331.5276612731	0	5019.223	-5023.83703703702	-4717.34074074074
44331.5276613889	0	5023.838	-5026.30370370369	-4719.88888888889
44331.5276615046	0	5023.838	-5028.68888888888	-4722.39259259259
44331.5276616204	0	5028.69	-5031.1111111111	-4724.85925925926
44331.5276617361	0	5028.69	-5033.69629629628	-4727.41481481481
44331.5276618519	0	5033.697	-5036.24444444443	-4729.91851851852
44331.5276619676	0	5033.697	-5038.68888888888	-4732.19259259259
44331.5276620833	0	5038.69	-5041.34814814814	-4734.73333333333
44331.5276621991	0	5038.69	-5043.86666666665	-4737.1037037037
44331.5276623148	0	5043.868	-5046.12592592591	-4739.29629629629
44331.5276624306	0	5043.868	-5048.56296296295	-4741.37037037037
44331.5276625463	0	5048.564	-5050.88888888888	-4743.51851851851
44331.527662662	0	5048.564	-5053.16296296295	-4745.48888888889
44331.5276627778	0	5053.164	-5055.55555555554	-4747.63703703703
44331.5276628935	0	5053.164	-5057.99999999999	-4749.79259259259
44331.5276630093	0	5058.001	-5060.5185185185	-4752.04444444444
44331.527663125	0	5058.001	-5062.85925925924	-4754.17777777777
44331.5276632407	0	5062.86	-5065.3185185185	-4756.45925925926
44331.5276633565	0	5062.86	-5067.85925925924	-4758.68888888889
44331.5276634722	0	5067.86	-5070.49629629628	-4760.78518518518
44331.527663588	0	5067.86	-5073.34074074073	-4762.87407407407
44331.5276637037	0	5073.341	-5075.88888888888	-4764.91111111111
44331.5276638194	0	5073.341	-5078.29629629628	-4766.93333333333
44331.5276639352	0	5078.297	-5080.70370370369	-4769.31851851851
44331.5276640509	0	5078.297	-5082.77037037036	-4771.62222222222
44331.5276641667	0	5082.771	-5084.82222222221	-4774.02962962963
44331.5276642824	0	5082.771	-5086.62222222221	-4776.32592592592
44331.5276643981	0	5086.623	-5088.28888888888	-4778.62222222222
44331.5276645139	0	5086.623	-5089.87407407406	-4781.08148148148
44331.5276646296	0	5089.875	-5091.06666666665	-4783.45925925926
44331.5276647454	0	5089.875	-5091.99259259258	-4785.68148148148
44331.5276648611	0	5091.994	-5092.70370370369	-4787.78518518518
44331.5276649768	0	5091.994	-5093.14074074073	-4789.42222222222
44331.5276650926	0	5093.142	-5093.53333333332	-4791.04444444444
44331.5276652083	0	5093.142	-5094.08888888888	-4792.61481481481
44331.5276653241	0	5094.09	-5094.88148148147	-4794.01481481481
44331.5276654398	0	5094.09	-5095.77037037036	-4795.39259259259
44331.5276655556	0	5095.771	-5096.71851851851	-4796.71851851852
44331.5276656713	0	5095.771	-5097.69629629628	-4797.94814814815
44331.527665787	0	5097.697	-5098.75555555554	-4799.02222222222
44331.5276659028	0	5097.697	-5100.03703703702	-4800.12592592592
44331.5276660185	0	5100.038	-5101.34074074073	-4801.14074074074
44331.5276661343	0	5100.038	-5102.76296296295	-4802.2074074074
44331.52766625	0	5102.764	-5104.28888888888	-4803.19259259259
44331.5276663657	0	5102.764	-5104.28888888888	-4803.19259259259
44331.5276664815	0	5104.29	-5105.80740740739	-4804.08148148148
44331.5276665972	0	5104.29	-5109.36296296295	-4805.8074074074
44331.527666713	0	5109.364	-5111.47407407406	-4806.53333333333
44331.5276668287	0	5109.364	-5113.59259259258	-4807.13333333333
44331.5276669444	0	5113.594	-5116.06666666665	-4807.64444444444
44331.5276670602	0	5113.594	-5118.63703703703	-4808.06666666666
44331.5276671759	0	5118.638	-5121.27407407406	-4808.43703703704
44331.5276672917	0	5118.638	-5123.94074074073	-4808.84444444444
44331.5276674074	0	5123.942	-5126.52592592591	-4809.14814814815
44331.5276675232	0	5123.942	-5129.0148148148	-4809.32592592592
44331.5276676389	0	5129.016	-5131.37777777777	-4809.48888888889
44331.5276677546	0	5129.016	-5133.65185185184	-4809.63703703704
44331.5276678704	0	5133.653	-5136.12592592591	-4809.85185185185
44331.5276679861	0	5133.653	-5138.38518518517	-4809.99259259259
44331.5276681019	0	5138.386	-5140.39259259258	-4810.21481481481
44331.5276682176	0	5138.386	-5142.37777777777	-4810.45185185185
44331.5276683333	0	5142.379	-5144.11851851851	-4810.62222222222
44331.5276684491	0	5142.379	-5145.85185185184	-4810.74814814815
44331.5276685648	0	5145.853	-5147.39999999999	-4810.82222222222
44331.5276686806	0	5145.853	-5148.72592592591	-4810.83703703704
44331.5276687963	0	5148.727	-5149.71851851851	-4810.82222222222
44331.527668912	0	5148.727	-5150.36296296295	-4810.80740740741
44331.5276690278	0	5150.364	-5150.77037037036	-4810.77037037037
44331.5276691435	0	5150.364	-5151.11851851851	-4810.77037037037
44331.5276692593	0	5151.12	-5151.46666666666	-4810.74814814815
44331.527669375	0	5151.12	-5151.9111111111	-4810.68888888889
44331.5276694907	0	5151.913	-5152.48888888888	-4810.57037037037
44331.5276696065	0	5151.913	-5153.17037037036	-4810.43703703704
44331.5276697222	0	5153.172	-5153.98518518517	-4810.36296296296
44331.527669838	0	5153.172	-5154.79259259258	-4810.22222222222
44331.5276699537	0	5154.794	-5155.62962962962	-4810.06666666667
44331.5276700694	0	5154.794	-5156.35555555554	-4809.97037037037
44331.5276701852	0	5156.357	-5156.97037037036	-4809.8962962963
44331.5276703009	0	5156.357	-5157.36296296295	-4809.96296296296
44331.5276704167	0	5157.364	-5157.54074074073	-4810.0962962963
44331.5276705324	0	5157.364	-5157.49629629629	-4810.33333333333
44331.5276706481	0	5157.497	-5157.46666666666	-4810.58518518518
44331.5276707639	0	5157.497	-5157.46666666666	-4810.91111111111
44331.5276708796	0	5157.467	-5157.52592592592	-4811.2
44331.5276709954	0	5157.467	-5157.68888888888	-4811.51851851852
44331.5276711111	0	5157.689	-5157.91851851851	-4811.93333333333
44331.5276712269	0	5157.689	-5158.25185185184	-4812.40740740741
44331.5276713426	0	5158.252	-5158.71851851851	-4812.91851851852
44331.5276714583	0	5158.252	-5159.28888888888	-4813.37777777778
44331.5276715741	0	5159.289	-5160.03703703703	-4813.97777777778
44331.5276716898	0	5159.289	-5160.91851851851	-4814.60740740741
44331.5276718056	0	5160.919	-5161.77037037036	-4815.22222222222
44331.5276719213	0	5160.919	-5162.77777777777	-4815.97037037037
44331.527672037	0	5162.778	-5163.97777777777	-4816.74074074074
44331.5276721528	0	5162.778	-5165.25185185184	-4817.45925925926
44331.5276722685	0	5165.252	-5166.77777777777	-4818.2
44331.5276723843	0	5165.252	-5168.44444444443	-4818.8962962963
44331.5276725	0	5168.445	-5170.15555555554	-4819.75555555556
44331.5276726157	0	5168.445	-5172.12592592592	-4820.80740740741
44331.5276727315	0	5172.126	-5174.33333333332	-4821.99259259259
44331.5276728472	0	5172.126	-5176.22222222221	-4823.07407407407
44331.527672963	0	5176.222	-5178.28888888888	-4824.33333333333
44331.5276730787	0	5176.222	-5180.2148148148	-4825.57777777778
44331.5276731944	0	5180.215	-5181.65185185184	-4826.66666666667
44331.5276733102	0	5180.215	-5182.91851851851	-4827.96296296296
44331.5276734259	0	5182.919	-5183.88148148147	-4829.40740740741
44331.5276735417	0	5182.919	-5184.55555555554	-4830.82222222222
44331.5276736574	0	5184.556	-5184.98518518517	-4832.25185185185
44331.5276737731	0	5184.556	-5185.27407407406	-4833.61481481482
44331.5276738889	0	5185.275	-5185.79999999999	-4835.12592592593
44331.5276740046	0	5185.275	-5186.29629629628	-4836.58518518518
44331.5276741204	0	5186.297	-5186.74074074073	-4837.96296296296
44331.5276742361	0	5186.297	-5187.23703703703	-4839.40740740741
44331.5276743519	0	5187.238	-5187.66666666666	-4840.6962962963
44331.5276744676	0	5187.238	-5188.16296296295	-4842.1037037037
44331.5276745833	0	5188.164	-5188.70370370369	-4843.45925925926
44331.5276746991	0	5188.164	-5189.42222222221	-4844.81481481482
44331.5276748148	0	5189.423	-5190.11851851851	-4846.16296296296
44331.5276749306	0	5189.423	-5190.94814814814	-4847.73333333333
44331.5276750463	0	5190.949	-5191.90370370369	-4849.28888888889
44331.527675162	0	5190.949	-5193.08888888888	-4850.97777777778
44331.5276752778	0	5193.09	-5194.39259259258	-4852.58518518519
44331.5276753935	0	5193.09	-5195.73333333332	-4854.32592592593
44331.5276755093	0	5195.734	-5197.2074074074	-4856.06666666667
44331.527675625	0	5195.734	-5198.84444444443	-4857.81481481482
44331.5276757407	0	5198.845	-5200.74814814814	-4859.68888888889
44331.5276758565	0	5198.845	-5202.54074074073	-4861.4
44331.5276759722	0	5202.541	-5204.58518518517	-4863.36296296296
44331.527676088	0	5202.541	-5206.49629629628	-4865.4
44331.5276762037	0	5206.497	-5208.39999999999	-4867.4
44331.5276763194	0	5206.497	-5210.34074074073	-4869.32592592593
44331.5276764352	0	5210.341	-5212.54814814814	-4871.37037037037
44331.5276765509	0	5210.341	-5214.62962962962	-4873.51851851852
44331.5276766667	0	5214.63	-5216.31851851851	-4875.44444444445
44331.5276767824	0	5214.63	-5218.07407407406	-4877.62962962963
44331.5276768981	0	5218.074	-5219.55555555554	-4879.97037037037
44331.5276770139	0	5218.074	-5220.69629629628	-4882.16296296296
44331.5276771296	0	5220.696	-5221.54074074073	-4884.0962962963
44331.5276772454	0	5220.696	-5222.48888888888	-4885.99259259259
44331.5276773611	0	5222.489	-5223.42222222221	-4887.7037037037
44331.5276774769	0	5222.489	-5224.36296296295	-4889.1037037037
44331.5276775926	0	5224.363	-5225.60740740739	-4890.01481481482
44331.5276777083	0	5224.363	-5226.86666666665	-4890.96296296296
44331.5276778241	0	5226.867	-5228.25185185184	-4892.08888888889
44331.5276779398	0	5226.867	-5229.57037037036	-4893.21481481482
44331.5276780556	0	5229.571	-5230.93333333332	-4894.45925925926
44331.5276781713	0	5229.571	-5232.63703703702	-4895.79259259259
44331.527678287	0	5232.638	-5234.60740740739	-4897.11111111111
44331.5276784028	0	5232.638	-5236.88148148147	-4898.5037037037
44331.5276785185	0	5236.882	-5239.25925925925	-4899.88888888889
[truncated: 10,002 more rows]
