# Supplementary material for: Near-infrared manipulation of multiple neuronal populations via trichromatic upconversion
Source: Nat Commun. 2021 Sep 27;12:5662. doi: 10.1038/s41467-021-25993-7 (PMC8476604; doi:10.1038/s41467-021-25993-7)
Supplement: Supplementary file 7 — Source Data [file 41467_2021_25993_MOESM7_ESM.zip › Source Data/SI 31/1532/7_1532_2.csv]

DateTime	xPosComp	yPosComp	xPos	yPos
44329.5910161343	0	2489.498	-2491.42222222222	-5065.3037037037
44329.59101625	0	2489.498	-2493.51111111111	-5069.1037037037
44329.5910163657	0	2493.52	-2495.54074074074	-5072.67407407407
44329.5910164815	0	2493.52	-2497.71851851852	-5076.29629629629
44329.5910165972	0	2497.727	-2499.91851851852	-5079.94814814814
44329.591016713	0	2497.727	-2502.19259259259	-5083.71851851851
44329.5910168287	0	2502.201	-2504.28148148148	-5087.6074074074
44329.5910169444	0	2502.201	-2506.31111111111	-5091.71851851851
44329.5910170602	0	2506.32	-2508.14814814815	-5095.81481481481
44329.5910171759	0	2506.32	-2509.96296296296	-5099.82222222222
44329.5910172917	0	2509.972	-2511.63703703704	-5104.03703703703
44329.5910174074	0	2509.972	-2513.25925925926	-5108.26666666666
44329.5910175231	0	2513.268	-2514.71111111111	-5112.31851851851
44329.5910176389	0	2513.268	-2515.87407407407	-5116.48148148148
44329.5910177546	0	2515.883	-2516.64444444444	-5120.58518518518
44329.5910178704	0	2515.883	-2517.2	-5124.8
44329.5910179861	0	2517.209	-2517.62962962963	-5128.7037037037
44329.5910181019	0	2517.209	-2517.93333333333	-5132.78518518518
44329.5910182176	0	2517.942	-2518.27407407407	-5136.74814814814
44329.5910183333	0	2517.942	-2518.53333333333	-5140.46666666666
44329.5910184491	0	2518.542	-2519.11851851852	-5144.47407407407
44329.5910185648	0	2518.542	-2520.21481481481	-5148.54074074073
44329.5910186806	0	2520.223	-2521.57777777778	-5152.59259259259
44329.5910187963	0	2520.223	-2523.17037037037	-5156.55555555555
44329.591018912	0	2523.179	-2524.96296296296	-5160.69629629629
44329.5910190278	0	2523.179	-2526.64444444444	-5164.7037037037
44329.5910191435	0	2526.653	-2528.42962962963	-5168.83703703703
44329.5910192593	0	2526.653	-2530.21481481481	-5173.08148148147
44329.591019375	0	2530.223	-2532.03703703704	-5177.14814814814
44329.5910194907	0	2530.223	-2533.94074074074	-5181.22222222222
44329.5910196065	0	2533.949	-2535.9037037037	-5185.25185185184
44329.5910197222	0	2533.949	-2538.01481481481	-5189.26666666666
44329.591019838	0	2538.023	-2540.17037037037	-5193.09629629629
44329.5910199537	0	2538.023	-2542.43703703704	-5196.97777777777
44329.5910200694	0	2542.445	-2544.84444444444	-5200.77777777777
44329.5910201852	0	2542.445	-2547.28148148148	-5204.48148148147
44329.5910203009	0	2547.289	-2549.82222222222	-5208.23703703703
44329.5910204167	0	2547.289	-2552.34814814815	-5212.07407407407
44329.5910205324	0	2552.356	-2554.86666666667	-5215.9037037037
44329.5910206481	0	2552.356	-2557.33333333333	-5219.79259259258
44329.5910207639	0	2557.341	-2559.74074074074	-5223.43703703703
44329.5910208796	0	2557.341	-2562.08888888889	-5227.05185185184
44329.5910209954	0	2562.097	-2564.34814814815	-5230.41481481481
44329.5910211111	0	2562.097	-2566.79259259259	-5234.02222222221
44329.5910212269	0	2566.801	-2569.31851851852	-5237.74814814814
44329.5910213426	0	2566.801	-2571.96296296296	-5241.4074074074
44329.5910214583	0	2571.971	-2574.77037037037	-5245.17037037036
44329.5910215741	0	2571.971	-2577.61481481482	-5248.78518518518
44329.5910216898	0	2577.623	-2580.88888888889	-5252.58518518518
44329.5910218056	0	2577.623	-2584.3037037037	-5256.33333333333
44329.5910219213	0	2584.312	-2587.71851851852	-5260.02962962962
44329.591022037	0	2584.312	-2591.02222222222	-5263.69629629629
44329.5910221528	0	2591.031	-2594.11111111111	-5267.43703703703
44329.5910222685	0	2591.031	-2596.54814814815	-5270.48888888888
44329.5910223843	0	2596.557	-2598.60740740741	-5273.32592592592
44329.5910225	0	2596.557	-2600.73333333333	-5276.69629629629
44329.5910226157	0	2600.742	-2602.85925925926	-5280.42222222222
44329.5910227315	0	2600.742	-2604.92592592593	-5284.26666666666
44329.5910228472	0	2604.935	-2606.75555555556	-5288.19259259259
44329.591022963	0	2604.935	-2608.53333333333	-5292.05925925925
44329.5910230787	0	2608.542	-2609.60740740741	-5295.33333333333
44329.5910231944	0	2608.542	-2610.6962962963	-5298.71851851851
44329.5910233102	0	2610.705	-2611.51851851852	-5301.75555555555
44329.5910234259	0	2610.705	-2612.31851851852	-5305.16296296296
44329.5910235417	0	2612.327	-2613.48888888889	-5308.44444444444
44329.5910236574	0	2612.327	-2614.74074074074	-5311.58518518518
44329.5910237732	0	2614.749	-2616.23703703704	-5314.74074074073
44329.5910238889	0	2614.749	-2617.86666666667	-5317.91851851851
44329.5910240046	0	2617.875	-2619.6962962963	-5321.06666666666
44329.5910241204	0	2617.875	-2621.5037037037	-5324.02962962962
44329.5910242361	0	2621.512	-2623.26666666667	-5327.1037037037
44329.5910243519	0	2621.512	-2624.99259259259	-5330.0074074074
44329.5910244676	0	2625.001	-2626.74814814815	-5332.74814814814
44329.5910245833	0	2625.001	-2628.48148148148	-5335.12592592592
44329.5910246991	0	2628.49	-2630.53333333333	-5337.85925925925
44329.5910248148	0	2628.49	-2632.60740740741	-5340.3111111111
44329.5910249306	0	2632.616	-2634.84444444444	-5342.82962962962
44329.5910250463	0	2632.616	-2637.22962962963	-5345.32592592592
44329.591025162	0	2637.238	-2639.85925925926	-5347.59999999999
44329.5910252778	0	2637.238	-2642.58518518518	-5349.94814814814
44329.5910253935	0	2642.594	-2645.42222222222	-5352.31851851851
44329.5910255093	0	2642.594	-2648.31111111111	-5354.57037037036
44329.591025625	0	2648.32	-2651.1037037037	-5356.72592592592
44329.5910257407	0	2648.32	-2653.87407407407	-5358.87407407407
44329.5910258565	0	2653.883	-2656.31851851852	-5360.87407407407
44329.5910259722	0	2653.883	-2658.48148148148	-5362.88148148147
44329.591026088	0	2658.49	-2660.43703703704	-5365.07407407407
44329.5910262037	0	2658.49	-2662.3037037037	-5367.37037037036
44329.5910263194	0	2662.312	-2663.9037037037	-5369.69629629629
44329.5910264352	0	2662.312	-2665.25925925926	-5372.04444444444
44329.5910265509	0	2665.268	-2666.4962962963	-5374.36296296296
44329.5910266667	0	2665.268	-2667.47407407407	-5376.5111111111
44329.5910267824	0	2667.483	-2668.2962962963	-5378.54074074073
44329.5910268981	0	2667.483	-2669.00740740741	-5380.53333333332
44329.5910270139	0	2669.016	-2669.48148148148	-5382.45925925925
44329.5910271296	0	2669.016	-2669.82962962963	-5384.15555555555
44329.5910272454	0	2669.838	-2670.17037037037	-5385.87407407407
44329.5910273611	0	2669.838	-2670.61481481481	-5387.39259259258
44329.5910274769	0	2670.623	-2671.24444444444	-5388.81481481481
44329.5910275926	0	2670.623	-2672	-5390.22962962962
44329.5910277083	0	2672.008	-2672.8962962963	-5391.59999999999
44329.5910278241	0	2672.008	-2673.73333333333	-5392.82222222221
44329.5910279398	0	2673.74100000001	-2674.74814814815	-5394.02222222221
44329.5910280556	0	2673.74100000001	-2675.8	-5395.22222222221
44329.5910281713	0	2675.80800000001	-2676.8962962963	-5396.41481481481
44329.591028287	0	2675.80800000001	-2677.87407407407	-5397.53333333332
44329.5910284028	0	2677.88200000001	-2678.78518518518	-5398.7037037037
44329.5910285185	0	2677.88200000001	-2679.44444444444	-5399.7037037037
44329.5910286343	0	2679.45200000001	-2679.93333333333	-5400.78518518518
44329.59102875	0	2679.45200000001	-2680.11111111111	-5401.65925925925
44329.5910288657	0	2680.11900000001	-2680.11111111111	-5402.63703703703
44329.5910289815	0	2680.11900000001	-2680	-5403.43703703703
44329.5910290972	0	2680.00800000001	-2679.82222222222	-5404.13333333333
44329.591029213	0	2680.00800000001	-2679.66666666667	-5404.8074074074
44329.5910293287	0	2679.67500000001	-2679.59259259259	-5405.48148148147
44329.5910294444	0	2679.67500000001	-2679.62962962963	-5406.01481481481
44329.5910295602	0	2679.63800000001	-2679.81481481481	-5406.32592592592
44329.5910296759	0	2679.63800000001	-2680.17777777778	-5406.77037037036
44329.5910297917	0	2680.18600000001	-2680.61481481481	-5407.13333333333
44329.5910299074	0	2680.18600000001	-2681.06666666667	-5407.4074074074
44329.5910300231	0	2681.07500000001	-2681.13333333333	-5407.42962962962
44329.5910301389	0	2681.07500000001	-2681.13333333333	-5407.42962962962
44329.5910302546	0	2681.14200000001	-2681.14814814815	-5407.45925925925
44329.5910303704	0	2681.14200000001	-2681.22222222222	-5407.48888888888
44329.5910304861	0	2681.23100000001	-2681.38518518518	-5407.54074074073
44329.5910306018	0	2681.23100000001	-2682.53333333333	-5407.50370370369
44329.5910307176	0	2682.54200000001	-2683.78518518518	-5407.37777777777
44329.5910308333	0	2682.54200000001	-2684.85185185185	-5407.22962962962
44329.5910309491	0	2684.86100000001	-2685.93333333333	-5406.92592592592
44329.5910310648	0	2684.86100000001	-2686.94814814815	-5406.52592592592
44329.5910311806	0	2686.95700000001	-2687.97777777778	-5406.02222222221
44329.5910312963	0	2686.95700000001	-2689.01481481481	-5405.38518518518
44329.591031412	0	2689.02400000001	-2690.17037037037	-5404.67407407407
44329.5910315278	0	2689.02400000001	-2691.38518518518	-5403.85185185184
44329.5910316435	0	2691.39400000001	-2692.7037037037	-5402.92592592592
44329.5910317593	0	2691.39400000001	-2694.11851851852	-5402.01481481481
44329.591031875	0	2694.12700000001	-2695.69629629629	-5401.02962962962
44329.5910319907	0	2694.12700000001	-2697.32592592592	-5399.92592592592
44329.5910321065	0	2697.33400000001	-2699.08888888889	-5398.79999999999
44329.5910322222	0	2697.33400000001	-2700.93333333333	-5397.66666666666
44329.591032338	0	2700.94100000001	-2702.73333333333	-5396.49629629629
44329.5910324537	0	2700.94100000001	-2704.52592592592	-5395.31851851851
44329.5910325694	0	2704.53400000001	-2706.53333333333	-5394.02222222221
44329.5910326852	0	2704.53400000001	-2708.62222222222	-5392.69629629629
44329.5910328009	0	2708.63000000001	-2710.62222222222	-5391.41481481481
44329.5910329167	0	2708.63000000001	-2712.65925925926	-5389.99259259258
44329.5910330324	0	2712.667	-2714.35555555555	-5388.55555555555
44329.5910331482	0	2712.667	-2715.86666666666	-5387.04444444443
44329.5910332639	0	2715.874	-2717	-5385.63703703703
44329.5910333796	0	2715.874	-2717.81481481481	-5384.14814814814
44329.5910334954	0	2717.822	-2718.16296296296	-5382.7111111111
44329.5910336111	0	2717.822	-2718.08148148148	-5381.25185185184
44329.5910337269	0	2718.089	-2717.58518518518	-5379.94814814814
44329.5910338426	0	2718.089	-2716.74814814815	-5378.67407407406
44329.5910339583	0	2716.756	-2715.9037037037	-5377.50370370369
44329.5910340741	0	2716.756	-2714.83703703703	-5376.24444444443
44329.5910341898	0	2714.845	-2713.83703703703	-5375.05185185184
44329.5910343056	0	2714.845	-2712.92592592592	-5373.86666666666
44329.5910344213	0	2712.934	-2712.12592592592	-5372.59259259258
44329.591034537	0	2712.934	-2711.57777777777	-5371.28888888888
44329.5910346528	0	2711.586	-2711.39259259259	-5370.22962962962
44329.5910347685	0	2711.586	-2711.31851851852	-5368.94074074073
44329.5910348843	0	2711.327	-2711.33333333333	-5367.51851851851
44329.591035	0	2711.327	-2711.46666666666	-5366.2148148148
44329.5910351157	0	2711.475	-2711.74074074074	-5364.91851851851
44329.5910352315	0	2711.475	-2712.14074074074	-5363.7111111111
44329.5910353472	0	2712.149	-2712.69629629629	-5362.23703703703
44329.591035463	0	2712.149	-2713.35555555555	-5360.89629629629
44329.5910355787	0	2713.364	-2713.95555555555	-5359.50370370369
44329.5910356944	0	2713.364	-2714.34074074074	-5358.39999999999
44329.5910358102	0	2714.349	-2714.45925925926	-5357.2074074074
44329.5910359259	0	2714.349	-2714.45925925926	-5355.90370370369
44329.5910360417	0	2714.468	-2714.25925925926	-5354.78518518517
44329.5910361574	0	2714.468	-2713.68148148148	-5353.74074074073
44329.5910362731	0	2713.69000000001	-2713.0074074074	-5352.7111111111
44329.5910363889	0	2713.69000000001	-2712.22222222222	-5351.76296296295
44329.5910365046	0	2712.23100000001	-2711.48888888889	-5350.8074074074
44329.5910366204	0	2712.23100000001	-2710.82222222222	-5349.97037037036
44329.5910367361	0	2710.83100000001	-2710.35555555555	-5349.15555555555
44329.5910368519	0	2710.83100000001	-2710.21481481481	-5348.27407407406
44329.5910369676	0	2710.22400000001	-2710.37037037037	-5347.45925925925
44329.5910370833	0	2710.22400000001	-2710.77037037037	-5346.74074074073
44329.5910371991	0	2710.78000000001	-2711.2074074074	-5346.06666666666
44329.5910373148	0	2710.78000000001	-2711.54814814815	-5345.41481481481
44329.5910374306	0	2711.55800000001	-2711.68148148148	-5344.9037037037
44329.5910375463	0	2711.55800000001	-2711.65185185185	-5344.55555555555
44329.591037662	0	2711.662	-2711.46666666666	-5344.29629629629
44329.5910377778	0	2711.662	-2711.1037037037	-5344.08148148147
44329.5910378935	0	2711.11400000001	-2710.74074074074	-5343.97777777777
44329.5910380093	0	2711.11400000001	-2710.33333333333	-5343.97037037036
44329.591038125	0	2710.34400000001	-2709.89629629629	-5344.02962962962
44329.5910382407	0	2710.34400000001	-2709.5037037037	-5344.19999999999
44329.5910383565	0	2709.51400000001	-2709.07407407407	-5344.5111111111
44329.5910384722	0	2709.51400000001	-2708.74814814814	-5344.93333333333
44329.591038588	0	2708.75800000001	-2708.62222222222	-5345.48148148147
44329.5910387037	0	2708.75800000001	-2708.6074074074	-5346.16296296296
44329.5910388194	0	2708.61700000001	-2708.64444444444	-5346.94074074073
44329.5910389352	0	2708.61700000001	-2708.74814814814	-5347.71851851851
44329.5910390509	0	2708.75800000001	-2709.03703703703	-5348.48888888888
44329.5910391667	0	2708.75800000001	-2709.58518518518	-5349.52592592592
44329.5910392824	0	2709.59500000001	-2710.34074074074	-5350.75555555555
44329.5910393981	0	2709.59500000001	-2711.15555555555	-5352.04444444444
44329.5910395139	0	2711.16500000001	-2712.04444444444	-5353.45185185184
44329.5910396296	0	2711.16500000001	-2712.88148148148	-5355.05925925925
44329.5910397454	0	2712.89100000001	-2713.68888888889	-5356.65185185184
44329.5910398611	0	2712.89100000001	-2714.27407407407	-5358.27407407407
44329.5910399769	0	2714.28400000001	-2714.69629629629	-5359.87407407407
44329.5910400926	0	2714.28400000001	-2715.3037037037	-5362.03703703703
44329.5910402083	0	2715.31400000001	-2715.85185185185	-5364.19259259259
44329.5910403241	0	2715.31400000001	-2716.46666666666	-5366.66666666666
44329.5910404398	0	2716.47700000001	-2717.34074074074	-5369.15555555555
44329.5910405556	0	2716.47700000001	-2718.16296296296	-5371.58518518518
44329.5910406713	0	2718.17300000001	-2719.1037037037	-5374.21481481481
44329.591040787	0	2718.17300000001	-2720.11851851852	-5376.91851851851
44329.5910409028	0	2720.12900000001	-2721	-5379.52592592592
44329.5910410185	0	2720.12900000001	-2721.93333333333	-5382.35555555555
44329.5910411343	0	2721.94400000001	-2722.71111111111	-5385.3111111111
44329.59104125	0	2721.94400000001	-2723.23703703703	-5388.45925925925
44329.5910413657	0	2723.24800000001	-2723.74074074074	-5391.89629629629
44329.5910414815	0	2723.24800000001	-2724.09629629629	-5395.53333333333
44329.5910415972	0	2724.10700000001	-2724.48888888889	-5399.34074074073
44329.591041713	0	2724.10700000001	-2724.9037037037	-5403.24444444444
44329.5910418287	0	2724.91400000001	-2725.51851851852	-5407.24444444444
44329.5910419444	0	2724.91400000001	-2726.51851851852	-5411.37037037036
44329.5910420602	0	2726.52900000001	-2727.93333333333	-5415.4074074074
44329.5910421759	0	2726.52900000001	-2729.2	-5419.37777777777
44329.5910422917	0	2729.21000000001	-2730.64444444444	-5423.49629629629
44329.5910424074	0	2729.21000000001	-2732.05925925926	-5427.93333333333
44329.5910425231	0	2732.06900000001	-2733.2074074074	-5432.16296296296
44329.5910426389	0	2732.06900000001	-2733.68148148148	-5436.49629629629
44329.5910427546	0	2733.69100000001	-2733.89629629629	-5440.96296296296
44329.5910428704	0	2733.69100000001	-2733.8074074074	-5445.43703703703
44329.5910429861	0	2733.81700000001	-2733.88148148148	-5450.04444444444
44329.5910431018	0	2733.81700000001	-2733.88888888889	-5454.53333333333
44329.5910432176	0	2733.89800000001	-2734.23703703703	-5459.17037037036
44329.5910433333	0	2733.89800000001	-2734.83703703703	-5463.74074074073
44329.5910434491	0	2734.84600000001	-2735.6	-5468.62222222222
44329.5910435648	0	2734.84600000001	-2736.43703703703	-5473.51851851851
44329.5910436806	0	2736.44600000001	-2737.25185185185	-5478.38518518518
44329.5910437963	0	2736.44600000001	-2737.89629629629	-5483.15555555555
44329.591043912	0	2737.90500000001	-2739.07407407407	-5488.25185185184
44329.5910440278	0	2737.90500000001	-2740.37037037037	-5492.88888888888
44329.5910441435	0	2740.37900000001	-2741.82962962963	-5497.64444444444
44329.5910442593	0	2740.37900000001	-2743.74814814814	-5502.27407407407
44329.591044375	0	2743.75700000001	-2746.03703703703	-5506.94074074073
44329.5910444907	0	2743.75700000001	-2748.48148148148	-5511.63703703703
44329.5910446065	0	2748.49000000001	-2751.14814814814	-5516.07407407407
44329.5910447222	0	2748.49000000001	-2753.4074074074	-5520.05925925925
44329.591044838	0	2753.41600000001	-2755.66666666666	-5524.02962962962
44329.5910449537	0	2753.41600000001	-2758.07407407407	-5528.53333333333
44329.5910450694	0	2758.08300000001	-2760.01481481481	-5532.7037037037
44329.5910451852	0	2758.08300000001	-2761.93333333333	-5537.45925925925
44329.5910453009	0	2761.94200000001	-2763.45925925925	-5542.27407407407
44329.5910454167	0	2761.94200000001	-2765.04444444444	-5547.37037037036
44329.5910455324	0	2765.05300000001	-2766.7037037037	-5552.38518518518
44329.5910456482	0	2765.05300000001	-2768.38518518518	-5557.74074074073
44329.5910457639	0	2768.39400000001	-2770.04444444444	-5562.74814814814
44329.5910458796	0	2768.39400000001	-2772.05925925925	-5567.72592592592
44329.5910459954	0	2772.06800000001	-2773.74074074074	-5571.74814814814
44329.5910461111	0	2772.06800000001	-2775.85925925925	-5575.9037037037
44329.5910462269	0	2775.86800000001	-2778.2074074074	-5579.89629629629
44329.5910463426	0	2775.86800000001	-2780.68888888888	-5583.64444444444
44329.5910464583	0	2780.69800000001	-2783.4	-5587.61481481481
44329.5910465741	0	2780.69800000001	-2785.97777777777	-5591.57037037036
44329.5910466898	0	2785.98700000001	-2788.98518518518	-5595.65185185185
44329.5910468056	0	2785.98700000001	-2792.01481481481	-5599.65925925925
44329.5910469213	0	2792.02400000001	-2794.92592592592	-5603.55555555555
44329.591047037	0	2792.02400000001	-2797.95555555555	-5607.48148148147
44329.5910471528	0	2797.96500000001	-2800.89629629629	-5611.28888888888
44329.5910472685	0	2797.96500000001	-2803.78518518518	-5615.3111111111
44329.5910473843	0	2803.79500000001	-2806.51111111111	-5619.27407407407
44329.5910475	0	2803.79500000001	-2809.14074074074	-5623.23703703703
44329.5910476157	0	2809.15100000001	-2811.71111111111	-5627.05925925925
44329.5910477315	0	2809.15100000001	-2814.06666666666	-5630.97037037036
44329.5910478472	0	2814.07700000001	-2816.28888888888	-5634.58518518518
44329.591047963	0	2814.07700000001	-2818.77037037036	-5638.47407407407
44329.5910480787	0	2818.78100000001	-2821.28148148148	-5642.37037037036
44329.5910481944	0	2818.78100000001	-2823.69629629629	-5646.13333333333
44329.5910483102	0	2823.70700000001	-2826.17037037036	-5650.02222222221
44329.5910484259	0	2823.70700000001	-2828.5111111111	-5654.13333333333
44329.5910485417	0	2828.52200000001	-2830.65925925925	-5658.24444444444
44329.5910486574	0	2828.52200000001	-2832.77037037036	-5662.42962962962
44329.5910487731	0	2832.78100000001	-2834.93333333333	-5666.6074074074
44329.5910488889	0	2832.78100000001	-2837.07407407407	-5670.53333333333
44329.5910490046	0	2837.08500000001	-2839.24444444444	-5674.7111111111
44329.5910491204	0	2837.08500000001	-2841.45925925925	-5678.75555555555
44329.5910492361	0	2841.47000000001	-2843.61481481481	-5682.45925925925
44329.5910493519	0	2841.47000000001	-2845.94814814814	-5686.34074074073
44329.5910494676	0	2845.95900000001	-2848.55555555555	-5690.19999999999
44329.5910495833	0	2845.95900000001	-2851.24444444444	-5693.9037037037
44329.5910496991	0	2851.25500000001	-2853.85925925925	-5697.24444444444
44329.5910498148	0	2851.25500000001	-2856.99259259259	-5700.87407407407
44329.5910499306	0	2857.00300000001	-2860.19259259259	-5704.45185185184
44329.5910500463	0	2857.00300000001	-2863.43703703703	-5708.07407407407
44329.591050162	0	2863.44700000001	-2866.66666666666	-5711.87407407407
44329.5910502778	0	2863.44700000001	-2869.51851851851	-5715.52592592592
44329.5910503935	0	2869.52800000001	-2872.22222222222	-5719.24444444444
44329.5910505093	0	2869.52800000001	-2874.72592592592	-5722.99259259258
44329.591050625	0	2874.73500000001	-2876.9037037037	-5726.6074074074
44329.5910507407	0	2874.73500000001	-2879.17777777777	-5730.4074074074
44329.5910508565	0	2879.18700000001	-2880.82962962962	-5733.17037037036
44329.5910509722	0	2879.18700000001	-2882.97777777777	-5737.04444444444
44329.591051088	0	2882.98700000001	-2885.16296296296	-5741.14074074073
44329.5910512037	0	2882.98700000001	-2887.24444444444	-5745.29629629629
44329.5910513194	0	2887.25400000001	-2889.24444444444	-5749.54074074073
44329.5910514352	0	2887.25400000001	-2891.06666666666	-5753.61481481481
44329.5910515509	0	2891.07600000001	-2892.74074074074	-5757.69629629629
44329.5910516667	0	2891.07600000001	-2894.35555555555	-5761.94814814814
44329.5910517824	0	2894.36500000001	-2896.02222222222	-5766.13333333332
44329.5910518981	0	2894.36500000001	-2897.75555555555	-5770.34074074073
44329.5910520139	0	2897.76500000001	-2899.37037037036	-5774.71851851851
44329.5910521296	0	2897.76500000001	-2900.78518518518	-5778.97037037036
44329.5910522454	0	2900.79500000001	-2902.11851851851	-5783.17037037036
44329.5910523611	0	2900.79500000001	-2903.35555555555	-5787.29629629629
44329.5910524769	0	2903.36500000001	-2904.93333333333	-5791.66666666666
44329.5910525926	0	2903.36500000001	-2906.39259259259	-5795.7111111111
44329.5910527083	0	2906.40200000001	-2908.05925925925	-5799.79999999999
44329.5910528241	0	2906.40200000001	-2909.71111111111	-5804.06666666666
44329.5910529398	0	2909.72100000001	-2911.06666666666	-5808.02962962962
44329.5910530556	0	2909.72100000001	-2911.91111111111	-5811.48148148147
44329.5910531713	0	2911.92100000001	-2913.14814814814	-5815.71851851851
44329.591053287	0	2911.92100000001	-2914.51851851851	-5819.83703703703
44329.5910534028	0	2914.52800000001	-2915.8074074074	-5824.02962962962
44329.5910535185	0	2914.52800000001	-2917.46666666666	-5828.39259259258
44329.5910536343	0	2917.47600000001	-2919.11851851851	-5832.63703703703
44329.59105375	0	2917.47600000001	-2920.81481481481	-5836.8148148148
44329.5910538657	0	2920.82400000001	-2922.24444444444	-5840.97037037036
44329.5910539815	0	2920.82400000001	-2923.64444444444	-5845.14074074073
44329.5910540972	0	2923.65400000001	-2925.17777777777	-5849.68148148147
44329.591054213	0	2923.65400000001	-2926.54074074074	-5854.19259259258
44329.5910543287	0	2926.55000000001	-2927.85925925925	-5858.3111111111
44329.5910544444	0	2926.55000000001	-2929.34074074073	-5862.72592592592
44329.5910545602	0	2929.35000000001	-2930.73333333333	-5867.1111111111
44329.5910546759	0	2929.35000000001	-2932.3037037037	-5871.76296296295
44329.5910547917	0	2932.31300000001	-2933.88888888888	-5876.11851851851
44329.5910549074	0	2932.31300000001	-2935.77777777777	-5880.85185185184
44329.5910550231	0	2935.78700000001	-2937.66666666666	-5885.22962962962
44329.5910551389	0	2935.78700000001	-2939.59259259259	-5889.39999999999
44329.5910552546	0	2939.60200000001	-2941.64444444444	-5893.86666666666
44329.5910553704	0	2939.60200000001	-2943.71111111111	-5898.03703703703
44329.5910554861	0	2943.72100000001	-2945.99259259259	-5902.0074074074
44329.5910556019	0	2943.72100000001	-2948.39999999999	-5906.19259259258
44329.5910557176	0	2948.41000000001	-2951.0074074074	-5910.24444444444
44329.5910558333	0	2948.41000000001	-2953.77037037036	-5914.39259259258
44329.5910559491	0	2953.78000000001	-2956.44444444444	-5918.64444444444
44329.5910560648	0	2953.78000000001	-2958.96296296296	-5922.52592592592
44329.5910561806	0	2958.97300000001	-2961.46666666666	-5926.69629629629
44329.5910562963	0	2958.97300000001	-2963.75555555555	-5930.74074074073
44329.591056412	0	2963.76600000001	-2965.92592592592	-5934.68148148147
44329.5910565278	0	2963.76600000001	-2968.1037037037	-5938.99259259258
44329.5910566435	0	2968.11400000001	-2970.31851851851	-5943.42962962962
44329.5910567593	0	2968.11400000001	-2972.74074074074	-5948.37037037036
44329.591056875	0	2972.75100000001	-2974.92592592592	-5953.02222222221
44329.5910569907	0	2972.75100000001	-2976.83703703703	-5957.44444444444
44329.5910571065	0	2976.84700000001	-2978.92592592592	-5962.29629629629
44329.5910572222	0	2976.84700000001	-2981.07407407407	-5967.37037037036
44329.591057338	0	2981.08400000001	-2983.09629629629	-5972.57037037036
44329.5910574537	0	2981.08400000001	-2984.88888888888	-5977.29629629629
44329.5910575694	0	2984.89900000001	-2986.72592592592	-5982.33333333332
44329.5910576852	0	2984.89900000001	-2988.71111111111	-5987.10370370369
44329.5910578009	0	2988.72100000001	-2990.99259259259	-5992.13333333332
44329.5910579167	0	2988.72100000001	-2993.35555555555	-5996.97037037036
44329.5910580324	0	2993.36500000001	-2995.77777777777	-6001.78518518518
44329.5910581482	0	2993.36500000001	-2998.07407407407	-6006.65925925925
44329.5910582639	0	2998.08400000001	-3000.45925925925	-6011.4074074074
44329.5910583796	0	2998.08400000001	-3002.71851851851	-6016.02222222221
44329.5910584954	0	3002.72800000001	-3005.24444444444	-6020.52592592592
44329.5910586111	0	3002.72800000001	-3007.48148148148	-6024.58518518518
44329.5910587269	0	3007.49100000001	-3009.04444444444	-6027.90370370369
44329.5910588426	0	3007.49100000001	-3011.51851851851	-6032.11851851851
44329.5910589583	0	3011.52800000001	-3014.17777777777	-6036.66666666666
44329.5910590741	0	3011.52800000001	-3016.47407407407	-6041.23703703703
44329.5910591898	0	3016.48400000001	-3018.91111111111	-6046.02222222221
44329.5910593056	0	3016.48400000001	-3021.17777777777	-6050.9111111111
44329.5910594213	0	3021.18800000001	-3023.51111111111	-6055.77037037036
44329.591059537	0	3021.18800000001	-3025.87407407407	-6060.08888888888
44329.5910596528	0	3025.88400000001	-3028.15555555555	-6064.70370370369
44329.5910597685	0	3025.88400000001	-3030.74814814814	-6069.58518518518
44329.5910598843	0	3030.75800000001	-3033.51851851851	-6074.54074074073
44329.59106	0	3030.75800000001	-3036.2074074074	-6079.14814814814
44329.5910601157	0	3036.21700000001	-3039.05925925925	-6083.88148148147
44329.5910602315	0	3036.21700000001	-3041.72592592592	-6088.42222222221
44329.5910603472	0	3041.73600000001	-3044.31851851851	-6093.08148148147
44329.591060463	0	3041.73600000001	-3046.9037037037	-6098.04444444444
44329.5910605787	0	3046.91400000001	-3049.23703703703	-6102.45925925925
44329.5910606944	0	3046.91400000001	-3051.55555555555	-6106.85925925925
44329.5910608102	0	3051.56600000001	-3054.04444444444	-6111.62222222221
44329.5910609259	0	3051.56600000001	-3056.48888888888	-6116.41481481481
44329.5910610417	0	3056.49900000001	-3058.88148148148	-6121.17037037036
44329.5910611574	0	3056.49900000001	-3061.32592592592	-6125.72592592592
44329.5910612731	0	3061.33600000001	-3063.9037037037	-6130.38518518518
44329.5910613889	0	3061.33600000001	-3066.55555555555	-6134.91851851851
44329.5910615046	0	3066.56600000001	-3069.57037037037	-6139.54074074073
44329.5910616204	0	3066.56600000001	-3072.69629629629	-6144.17037037036
44329.5910617361	0	3072.70700000001	-3075.91851851851	-6148.83703703703
44329.5910618519	0	3072.70700000001	-3079.08888888888	-6153.39259259259
44329.5910619676	0	3079.10000000001	-3081.97777777777	-6157.65185185184
44329.5910620833	0	3079.10000000001	-3084.79259259259	-6161.97777777777
44329.5910621991	0	3084.80400000001	-3087.55555555555	-6166.29629629629
44329.5910623148	0	3084.80400000001	-3090.02222222222	-6170.57777777777
44329.5910624306	0	3090.03400000001	-3092.29629629629	-6174.91851851851
44329.5910625463	0	3090.03400000001	-3094.57777777777	-6179.34074074073
44329.591062662	0	3094.59000000001	-3096.32592592592	-6183.46666666666
44329.5910627778	0	3094.59000000001	-3098.19999999999	-6187.79999999999
44329.5910628935	0	3098.21200000001	-3099.85185185185	-6192.2074074074
44329.5910630093	0	3098.21200000001	-3101.61481481481	-6196.9037037037
44329.591063125	0	3101.62700000001	-3103.1037037037	-6201.43703703703
44329.5910632407	0	3101.62700000001	-3104.36296296296	-6205.9037037037
44329.5910633565	0	3104.37500000001	-3105.6074074074	-6210.31851851851
44329.5910634722	0	3104.37500000001	-3106.73333333333	-6214.57037037036
44329.591063588	0	3106.74500000001	-3107.6074074074	-6218.4074074074
44329.5910637037	0	3106.74500000001	-3108.59259259259	-6222.37777777777
44329.5910638194	0	3108.60400000001	-3109.63703703703	-6226.33333333333
44329.5910639352	0	3108.60400000001	-3110.68148148148	-6230.11851851851
44329.5910640509	0	3110.69300000001	-3111.76296296296	-6233.99999999999
44329.5910641667	0	3110.69300000001	-3113.06666666666	-6237.85925925925
44329.5910642824	0	3113.07800000001	-3114.22222222222	-6241.43703703703
44329.5910643981	0	3113.07800000001	-3115.42962962962	-6244.88888888888
44329.5910645139	0	3115.44100000001	-3116.79999999999	-6248.29629629629
44329.5910646296	0	3115.44100000001	-3118.33333333333	-6251.68148148147
44329.5910647454	0	3118.34500000001	-3120.04444444444	-6255.04444444444
44329.5910648611	0	3118.34500000001	-3121.72592592592	-6258.1037037037
44329.5910649768	0	3121.73800000001	-3123.43703703703	-6260.99259259259
44329.5910650926	0	3121.73800000001	-3125.38518518518	-6263.77037037036
44329.5910652083	0	3125.39700000001	-3127.38518518518	-6266.39259259259
44329.5910653241	0	3125.39700000001	-3129.31111111111	-6268.61481481481
44329.5910654398	0	3129.32300000001	-3130.62222222222	-6269.91851851851
44329.5910655556	0	3129.32300000001	-3132.92592592592	-6272.1111111111
44329.5910656713	0	3132.93800000001	-3135.16296296296	-6274.01481481481
44329.591065787	0	3132.93800000001	-3137.75555555555	-6276.2074074074
44329.5910659028	0	3137.76800000001	-3140.45185185185	-6278.5111111111
44329.5910660185	0	3137.76800000001	-3143.1037037037	-6280.59999999999
44329.5910661343	0	3143.11600000001	-3145.84444444444	-6282.58518518518
44329.59106625	0	3143.11600000001	-3148.51851851851	-6284.52592592592
44329.5910663657	0	3148.53100000001	-3151.0074074074	-6286.57037037036
44329.5910664815	0	3148.53100000001	-3153.18518518518	-6288.59259259258
44329.5910665972	0	3153.19800000001	-3155	-6290.62962962962
44329.591066713	0	3153.19800000001	-3156.43703703703	-6292.7111111111
44329.5910668287	0	3156.45000000001	-3157.68888888888	-6294.76296296296
44329.5910669444	0	3156.45000000001	-3158.6074074074	-6296.8074074074
44329.5910670602	0	3158.62000000001	-3159.31111111111	-6298.65925925925
44329.5910671759	0	3158.62000000001	-3159.64444444444	-6300.61481481481
44329.5910672917	0	3159.65700000001	-3159.77037037037	-6302.45925925925
44329.5910674074	0	3159.65700000001	-3159.8074074074	-6304.29629629629
44329.5910675232	0	3159.82000000001	-3159.86666666666	-6305.91851851851
44329.5910676389	0	3159.82000000001	-3160.14814814814	-6307.35555555555
44329.5910677546	0	3160.16100000001	-3160.68888888888	-6308.73333333333
44329.5910678704	0	3160.16100000001	-3161.42962962963	-6309.97037037036
44329.5910679861	0	3161.44200000001	-3162.26666666666	-6311.3111111111
44329.5910681019	0	3161.44200000001	-3163.09629629629	-6312.48148148147
44329.5910682176	0	3163.10900000001	-3163.89629629629	-6313.76296296296
44329.5910683333	0	3163.10900000001	-3164.78518518518	-6315.02962962962
44329.5910684491	0	3164.79800000001	-3165.78518518518	-6316.22962962962
44329.5910685648	0	3164.79800000001	-3166.71851851851	-6317.22962962962
44329.5910686806	0	3166.73100000001	-3167.8	-6318.31851851851
44329.5910687963	0	3166.73100000001	-3168.97037037037	-6319.43703703703
44329.591068912	0	3168.98300000001	-3170.34074074074	-6320.62222222222
44329.5910690278	0	3168.98300000001	-3171.7037037037	-6321.88148148147
44329.5910691435	0	3171.71600000001	-3173.12592592592	-6322.99999999999
44329.5910692593	0	3171.71600000001	-3174.57037037037	-6324.18518518518
44329.591069375	0	3174.58300000001	-3175.88888888889	-6325.32592592592
44329.5910694907	0	3174.58300000001	-3176.94074074074	-6326.34814814814
44329.5910696065	0	3176.95300000001	-3178.1037037037	-6327.5111111111
44329.5910697222	0	3176.95300000001	-3179.25925925926	-6328.68888888888
44329.591069838	0	3179.27200000001	-3180.3037037037	-6329.97037037036
44329.5910699537	0	3179.27200000001	-3181.08888888889	-6331.24444444444
44329.5910700694	0	3181.10200000001	-3181.81481481481	-6332.46666666666
44329.5910701852	0	3181.10200000001	-3182.45925925926	-6333.73333333333
44329.5910703009	0	3182.47200000001	-3183.11111111111	-6334.99999999999
44329.5910704167	0	3182.47200000001	-3183.48148148148	-6335.97777777777
44329.5910705324	0	3183.49400000001	-3183.83703703703	-6337.2074074074
44329.5910706481	0	3183.49400000001	-3184.1037037037	-6338.5037037037
44329.5910707639	0	3184.11600000001	-3184.35555555555	-6339.77037037036
44329.5910708796	0	3184.11600000001	-3184.62222222222	-6341.14074074073
44329.5910709954	0	3184.635	-3184.96296296296	-6342.61481481481
44329.5910711111	0	3184.635	-3185.32592592592	-6344.19259259259
44329.5910712269	0	3185.339	-3185.82222222222	-6345.81481481481
44329.5910713426	0	3185.339	-3186.46666666666	-6347.4074074074
44329.5910714583	0	3186.48000000001	-3187.25185185185	-6349.02222222222
44329.5910715741	0	3186.48000000001	-3188.11851851852	-6350.7037037037
44329.5910716898	0	3188.13200000001	-3189.08888888889	-6352.39259259259
44329.5910718056	0	3188.13200000001	-3190.17777777778	-6354.1111111111
44329.5910719213	0	3190.19100000001	-3191.26666666666	-6355.82962962962
44329.591072037	0	3190.19100000001	-3192.5037037037	-6357.6074074074
44329.5910721528	0	3192.51700000001	-3193.8	-6359.4074074074
44329.5910722685	0	3192.51700000001	-3195.00740740741	-6361.22962962962
44329.5910723843	0	3195.02100000001	-3196.18518518518	-6363.13333333333
44329.5910725	0	3195.02100000001	-3197.33333333333	-6365.07407407407
44329.5910726157	0	3197.34700000001	-3198.24444444444	-6366.82222222221
44329.5910727315	0	3197.34700000001	-3199.20740740741	-6368.78518518518
44329.5910728472	0	3199.22100000001	-3200.20740740741	-6370.86666666666
44329.591072963	0	3199.22100000001	-3201.16296296296	-6372.77777777777
44329.5910730787	0	3201.17700000001	-3202.3037037037	-6374.94074074073
44329.5910731944	0	3201.17700000001	-3203.56296296296	-6377.21481481481
44329.5910733102	0	3203.57700000001	-3204.91111111111	-6379.57777777777
44329.5910734259	0	3203.57700000001	-3206.37037037037	-6381.88148148147
44329.5910735417	0	3206.38400000001	-3208.04444444444	-6384.25185185184
44329.5910736574	0	3206.38400000001	-3209.68888888889	-6386.62962962962
44329.5910737731	0	3209.70300000001	-3211.22222222222	-6389.15555555555
44329.5910738889	0	3209.70300000001	-3212.53333333333	-6391.73333333332
44329.5910740046	0	3212.54700000001	-3213.6	-6394.12592592592
44329.5910741204	0	3212.54700000001	-3214.57037037037	-6396.66666666666
44329.5910742361	0	3214.584	-3215.55555555555	-6399.42962962962
44329.5910743519	0	3214.584	-3216.43703703704	-6402.08148148147
44329.5910744676	0	3216.45100000001	-3217.45925925926	-6404.82962962962
44329.5910745833	0	3216.45100000001	-3218.7037037037	-6407.64444444444
44329.5910746991	0	3218.718	-3219.88148148148	-6410.30370370369
44329.5910748148	0	3218.718	-3221.12592592593	-6412.98518518518
44329.5910749306	0	3221.14	-3222.28888888889	-6415.79999999999
44329.5910750463	0	3221.14	-3223.4	-6418.49629629629
44329.591075162	0	3223.414	-3224.25925925926	-6421.11851851851
44329.5910752778	0	3223.414	-3225.05925925926	-6423.85185185184
44329.5910753935	0	3225.073	-3226.00740740741	-6426.54814814814
44329.5910755093	0	3225.073	-3226.83703703704	-6429.49629629629
44329.591075625	0	3226.851	-3227.77037037037	-6432.27407407406
44329.5910757407	0	3226.851	-3229.27407407407	-6435.48148148147
44329.5910758565	0	3229.288	-3230.88888888889	-6438.69629629629
44329.5910759722	0	3229.288	-3232.71111111111	-6442.14814814814
44329.591076088	0	3232.725	-3234.68148148148	-6445.67407407406
44329.5910762037	0	3232.725	-3236.5037037037	-6449.07407407406
44329.5910763194	0	3236.518	-3238.57037037037	-6452.75555555554
44329.5910764352	0	3236.518	-3240.57777777778	-6456.36296296295
44329.5910765509	0	3240.592	-3242.52592592592	-6459.95555555554
44329.5910766667	0	3240.592	-3244.66666666667	-6463.68148148147
44329.5910767824	0	3244.681	-3246.86666666667	-6467.39999999999
44329.5910768981	0	3244.681	-3249.1037037037	-6471.09629629628
44329.5910770139	0	3249.118	-3251.28888888889	-6474.75555555554
44329.5910771296	0	3249.118	-3253.44444444444	-6478.57037037036
44329.5910772454	0	3253.459	-3255.51851851852	-6482.47407407406
44329.5910773611	0	3253.459	-3257.4962962963	-6486.36296296295
44329.5910774768	0	3257.511	-3259.5037037037	-6490.36296296295
44329.5910775926	0	3257.511	-3261.47407407407	-6494.32592592591
44329.5910777083	0	3261.489	-3263.4	-6498.35555555554
44329.5910778241	0	3261.489	-3265.34074074074	-6502.48888888888
44329.5910779398	0	3265.356	-3267.08888888889	-6506.45925925925
44329.5910780556	0	3265.356	-3268.7037037037	-6510.45185185184
44329.5910781713	0	3268.719	-3270.18518518518	-6514.49629629628
44329.591078287	0	3268.719	-3271.60740740741	-6518.42222222221
44329.5910784028	0	3271.623	-3273.24444444444	-6522.4148148148
44329.5910785185	0	3271.623	-3275.25185185185	-6526.4074074074
44329.5910786343	0	3275.267	-3277.34814814815	-6530.38518518517
44329.59107875	0	3275.267	-3279.60740740741	-6534.3111111111
44329.5910788657	0	3279.623	-3281.89629629629	-6538.14814814814
44329.5910789815	0	3279.623	-3284.29629629629	-6542.10370370369
44329.5910790972	0	3284.312	-3286.85925925926	-6546.08148148147
44329.591079213	0	3284.312	-3289.45185185185	-6549.95555555554
44329.5910793287	0	3289.468	-3292.05185185185	-6553.74814814814
44329.5910794444	0	3289.468	-3294.84444444444	-6557.56296296295
44329.5910795602	0	3294.861	-3297.88888888889	-6561.42962962962
44329.5910796759	0	3294.861	-3301.12592592592	-6565.35555555554
44329.5910797917	0	3301.142	-3304.43703703704	-6569.26666666666
44329.5910799074	0	3301.142	-3307.65925925926	-6573.25925925925
44329.5910800232	0	3307.675	-3310.37037037037	-6577.14074074073
44329.5910801389	0	3307.675	-3312.68148148148	-6581.03703703703
44329.5910802546	0	3312.697	-3314.82962962963	-6585.14814814814
44329.5910803704	0	3312.697	-3316.67407407407	-6589.43703703703
44329.5910804861	0	3316.69	-3318.21481481481	-6593.5111111111
44329.5910806019	0	3316.69	-3319.67407407407	-6597.52592592592
44329.5910807176	0	3319.69	-3320.79259259259	-6600.96296296295
44329.5910808333	0	3319.69	-3321.97037037037	-6604.29629629629
44329.5910809491	0	3321.986	-3323.47407407407	-6608.48148148147
44329.5910810648	0	3321.986	-3325.20740740741	-6612.62222222221
44329.5910811806	0	3325.223	-3327.16296296296	-6616.72592592592
44329.5910812963	0	3325.223	-3329.24444444444	-6620.66666666666
44329.591081412	0	3329.26	-3331.48148148148	-6624.53333333332
44329.5910815278	0	3329.26	-3333.65925925926	-6628.3111111111
44329.5910816435	0	3333.675	-3335.81481481481	-6631.94814814814
44329.5910817593	0	3333.675	-3338.02962962963	-6635.86666666666
44329.591081875	0	3338.045	-3340.18518518518	-6639.77037037036
44329.5910819907	0	3338.045	-3342.37037037037	-6643.84444444443
44329.5910821065	0	3342.386	-3344.65925925926	-6647.86666666666
44329.5910822222	0	3342.386	-3347.01481481481	-6651.9111111111
44329.591082338	0	3347.03	-3349.42222222222	-6655.82962962962
44329.5910824537	0	3347.03	-3351.7037037037	-6659.79999999999
44329.5910825694	0	3351.719	-3353.95555555555	-6663.79259259258
44329.5910826852	0	3351.719	-3356.01481481481	-6667.97777777777
44329.5910828009	0	3356.03	-3357.91111111111	-6672.37777777777
44329.5910829167	0	3356.03	-3359.53333333333	-6676.59999999999
44329.5910830324	0	3359.549	-3361.16296296296	-6681.28888888888
44329.5910831481	0	3359.549	-3362.62962962963	-6685.8074074074
44329.5910832639	0	3362.645	-3363.39259259259	-6690.27407407406
44329.5910833796	0	3362.645	-3363.99259259259	-6694.68888888888
44329.5910834954	0	3364.008	-3364.37037037037	-6699.22222222221
44329.5910836111	0	3364.008	-3364.53333333333	-6703.79999999999
44329.5910837269	0	3364.549	-3364.69629629629	-6708.23703703703
44329.5910838426	0	3364.549	-3365.20740740741	-6712.8074074074
44329.5910839583	0	3365.223	-3366.02222222222	-6716.85925925925
44329.5910840741	0	3365.223	-3367.20740740741	-6720.87407407406
44329.5910841898	0	3367.223	-3368.64444444444	-6725.14814814814
44329.5910843056	0	3367.223	-3370.05925925926	-6729.29629629628
44329.5910844213	0	3370.075	-3371.42962962963	-6733.33333333332
44329.591084537	0	3370.075	-3372.96296296296	-6737.83703703703
44329.5910846528	0	3372.979	-3374.22962962963	-6742.16296296295
44329.5910847685	0	3372.979	-3375.9037037037	-6747.29629629628
44329.5910848843	0	3375.92	-3377.39259259259	-6752.11851851851
44329.591085	0	3375.92	-3378.76296296296	-6756.94074074073
44329.5910851157	0	3378.779	-3380.02962962963	-6761.50370370369
44329.5910852315	0	3378.779	-3381.35555555555	-6766.87407407406
44329.5910853472	0	3381.372	-3382.74814814815	-6772.08888888888
44329.591085463	0	3381.372	-3383.96296296296	-6777.32592592591
44329.5910855787	0	3383.979	-3384.88148148148	-6782.68888888888
44329.5910856944	0	3383.979	-3385.38518518518	-6787.17777777777
44329.5910858102	0	3385.401	-3385.99259259259	-6792.8148148148
44329.5910859259	0	3385.401	-3386.41481481481	-6797.98518518517
44329.5910860417	0	3386.431	-3387.19259259259	-6803.48888888888
44329.5910861574	0	3386.431	-3387.79259259259	-6809.2074074074
44329.5910862731	0	3387.809	-3388.22222222222	-6814.99259259258
44329.5910863889	0	3387.809	-3388.46666666667	-6820.87407407406
44329.5910865046	0	3388.483	-3388.7037037037	-6826.68888888888
44329.5910866204	0	3388.483	-3388.93333333333	-6832.47407407406
44329.5910867361	0	3388.95	-3389.25185185185	-6838.31851851851
44329.5910868519	0	3388.95	-3389.76296296296	-6843.94074074073
44329.5910869676	0	3389.78	-3390.07407407407	-6849.42962962962
44329.5910870833	0	3389.78	-3390.61481481481	-6855.08888888888
44329.5910871991	0	3390.632	-3391.34074074074	-6860.86666666666
44329.5910873148	0	3390.632	-3392.11111111111	-6866.79259259258
44329.5910874306	0	3392.128	-3392.85185185185	-6872.83703703703
44329.5910875463	0	3392.128	-3393.79259259259	-6878.52592592592
44329.591087662	0	3393.809	-3394.64444444444	-6884.77037037036
44329.5910877778	0	3393.809	-3395.65185185185	-6890.94814814814
44329.5910878935	0	3395.668	-3396.45925925926	-6896.75555555555
44329.5910880093	0	3395.668	-3396.7037037037	-6901.96296296295
44329.591088125	0	3396.72	-3397.65925925926	-6907.94074074073
44329.5910882407	0	3396.72	-3398.8962962963	-6913.61481481481
44329.5910883565	0	3398.913	-3400.12592592593	-6919.48888888888
44329.5910884722	0	3398.913	-3401.4	-6925.58518518518
44329.591088588	0	3401.417	-3402.71851851852	-6931.78518518518
44329.5910887037	0	3401.417	-3404	-6938.10370370369
44329.5910888194	0	3404.017	-3405.42962962963	-6944.21481481481
44329.5910889352	0	3404.017	-3407.03703703704	-6950.43703703703
44329.5910890509	0	3407.054	-3408.5037037037	-6956.36296296295
44329.5910891667	0	3407.054	-3409.91111111111	-6962.12592592592
44329.5910892824	0	3409.928	-3411.25925925926	-6967.37037037036
44329.5910893981	0	3409.928	-3412.82222222222	-6973.09629629629
44329.5910895139	0	3412.839	-3414.40740740741	-6978.86666666666
44329.5910896296	0	3412.839	-3415.85925925926	-6984.8074074074
44329.5910897454	0	3415.876	-3416.95555555555	-6990.27407407406
44329.5910898611	0	3415.876	-3418.22222222222	-6995.82222222221
44329.5910899769	0	3418.239	-3419.42962962963	-7001.6074074074
44329.5910900926	0	3418.239	-3420.34074074074	-7007.33333333332
44329.5910902083	0	3420.358	-3420.87407407407	-7012.99999999999
44329.5910903241	0	3420.358	-3421.3037037037	-7018.42222222221
44329.5910904398	0	3421.321	-3421.39259259259	-7024.0074074074
44329.5910905556	0	3421.321	-3421.48148148148	-7029.71851851851
44329.5910906713	0	3421.499	-3421.4962962963	-7035.39999999999
44329.591090787	0	3421.499	-3421.44444444444	-7041.17777777777
44329.5910909028	0	3421.462	-3421.41481481481	-7046.92592592592
44329.5910910185	0	3421.462	-3421.34074074074	-7052.85185185184
44329.5910911343	0	3421.358	-3421.23703703704	-7058.45925925925
44329.59109125	0	3421.358	-3421.03703703704	-7063.5111111111
44329.5910913657	0	3421.054	-3420.88888888889	-7068.4074074074
44329.5910914815	0	3421.054	-3420.66666666667	-7072.8074074074
44329.5910915972	0	3420.684	-3420.35555555555	-7077.14074074073
44329.591091713	0	3420.684	-3420.07407407407	-7081.47407407406
44329.5910918287	0	3420.091	-3420	-7085.57777777777
44329.5910919444	0	3420.091	-3420.06666666667	-7089.64444444444
44329.5910920602	0	3420.084	-3420.35555555555	-7093.49629629629
44329.5910921759	0	3420.084	-3420.64444444444	-7097.21481481481
44329.5910922917	0	3420.662	-3420.88888888889	-7101.04444444443
44329.5910924074	0	3420.662	-3421.16296296296	-7104.64444444444
44329.5910925232	0	3421.181	-3421.6	-7108.32592592592
44329.5910926389	0	3421.181	-3422.03703703704	-7111.81481481481
44329.5910927546	0	3422.055	-3422.5037037037	-7115.02222222221
44329.5910928704	0	3422.055	-3423.03703703704	-7118.12592592592
44329.5910929861	0	3423.055	-3423.6962962963	-7120.62222222221
44329.5910931019	0	3423.055	-3424.46666666667	-7123.39999999999
44329.5910932176	0	3424.485	-3425.1037037037	-7126.03703703703
44329.5910933333	0	3424.485	-3425.82962962963	-7128.50370370369
44329.5910934491	0	3425.848	-3426.32592592593	-7130.72592592592
44329.5910935648	0	3425.848	-3426.81481481481	-7133.12592592592
44329.5910936806	0	3426.833	-3427.06666666667	-7135.30370370369
44329.5910937963	0	3426.833	-3427.01481481481	-7137.37777777777
44329.591093912	0	3427.033	-3426.68888888889	-7139.27407407406
44329.5910940278	0	3427.033	-3426.13333333333	-7141.06666666666
44329.5910941435	0	3427.033	-3425.52592592593	-7142.71851851851
44329.5910942593	0	3426.152	-3425.19259259259	-7143.94074074073
44329.591094375	0	3426.152	-3425.20740740741	-7144.86666666666
44329.5910944907	0	3425.226	-3425.66666666667	-7145.4074074074
44329.5910946065	0	3425.226	-3426.47407407407	-7145.8074074074
44329.5910947222	0	3426.493	-3427.41481481481	-7146.0074074074
44329.591094838	0	3426.493	-3428.56296296296	-7146.14074074073
44329.5910949537	0	3428.582	-3429.7037037037	-7146.22962962962
44329.5910950694	0	3428.582	-3431.17037037037	-7146.26666666666
44329.5910951852	0	3431.189	-3432.61481481481	-7146.28148148147
44329.5910953009	0	3431.189	-3434.23703703704	-7146.26666666666
44329.5910954167	0	3434.256	-3436.14074074074	-7146.25185185184
44329.5910955324	0	3434.256	-3438.22222222222	-7146.25185185184
44329.5910956481	0	3438.241	-3440.4962962963	-7146.15555555555
44329.5910957639	0	3438.241	-3442.95555555556	-7145.95555555555
44329.5910958796	0	3442.974	-3445.53333333333	-7145.85925925925
44329.5910959954	0	3442.974	-3448.23703703704	-7145.74814814814
44329.5910961111	0	3448.255	-3451.00740740741	-7145.59999999999
44329.5910962269	0	3448.255	-3453.95555555556	-7145.51851851851
44329.5910963426	0	3453.974	-3457.11111111111	-7145.4074074074
44329.5910964583	0	3453.974	-3460.06666666667	-7145.2074074074
44329.5910965741	0	3460.085	-3462.68148148148	-7145.06666666666
44329.5910966898	0	3460.085	-3466.20740740741	-7144.8148148148
44329.5910968056	0	3466.226	-3469.38518518519	-7144.65925925925
44329.5910969213	0	3466.226	-3472.6	-7144.49629629629
44329.591097037	0	3472.619	-3475.39259259259	-7144.22962962962
44329.5910971528	0	3472.619	-3478.20740740741	-7143.82962962962
44329.5910972685	0	3478.226	-3480.75555555556	-7143.39999999999
44329.5910973843	0	3478.226	-3482.92592592593	-7142.85185185184
44329.5910975	0	3482.945	-3484.8	-7142.30370370369
44329.5910976157	0	3482.945	-3486.74074074074	-7141.70370370369
44329.5910977315	0	3486.76	-3488.65185185185	-7141.06666666666
44329.5910978472	0	3486.76	-3490.51851851852	-7140.31851851851
44329.591097963	0	3490.538	-3492.2	-7139.62222222221
44329.5910980787	0	3490.538	-3493.79259259259	-7138.97777777777
44329.5910981944	0	3493.812	-3495.28888888889	-7138.42962962962
44329.5910983102	0	3493.812	-3496.72592592593	-7137.90370370369
44329.5910984259	0	3496.745	-3498.21481481482	-7137.28148148147
44329.5910985417	0	3496.745	-3499.72592592593	-7136.68888888888
44329.5910986574	0	3499.745	-3501.22222222222	-7136.05185185184
44329.5910987731	0	3499.745	-3502.71851851852	-7135.42962962962
44329.5910988889	0	3502.738	-3504.14814814815	-7134.79259259258
44329.5910990046	0	3502.738	-3505.35555555556	-7134.33333333332
44329.5910991204	0	3505.375	-3506.63703703704	-7133.73333333332
44329.5910992361	0	3505.375	-3507.77037037037	-7133.14074074073
44329.5910993518	0	3507.79	-3508.9037037037	-7132.54074074073
44329.5910994676	0	3507.79	-3509.98518518519	-7131.99999999999
44329.5910995833	0	3510.005	-3511.06666666667	-7131.46666666666
44329.5910996991	0	3510.005	-3512.31851851852	-7130.96296296295
44329.5910998148	0	3512.338	-3513.45185185185	-7130.71851851851
44329.5910999306	0	3512.338	-3515.07407407408	-7130.28888888888
44329.5911000463	0	3515.094	-3516.88148148148	-7129.90370370369
44329.591100162	0	3515.094	-3518.46666666667	-7129.67407407406
44329.5911002778	0	3518.487	-3519.91111111111	-7129.49629629629
44329.5911003935	0	3518.487	-3521.22222222222	-7129.44444444443
44329.5911005093	0	3521.243	-3522.30370370371	-7129.44444444443
44329.591100625	0	3521.243	-3523.14074074074	-7129.57037037036
44329.5911007407	0	3523.162	-3523.62962962963	-7129.66666666666
44329.5911008565	0	3523.162	-3524.19259259259	-7129.8074074074
44329.5911009722	0	3524.214	-3524.70370370371	-7130.05925925925
44329.591101088	0	3524.214	-3525.06666666667	-7130.38518518518
44329.5911012037	0	3525.088	-3525.24444444445	-7130.74814814814
44329.5911013194	0	3525.088	-3525.31851851852	-7131.17777777777
44329.5911014352	0	3525.34	-3525.41481481482	-7131.76296296295
44329.5911015509	0	3525.34	-3525.41481481482	-7132.39999999999
44329.5911016667	0	3525.436	-3525.46666666667	-7133.12592592592
44329.5911017824	0	3525.436	-3525.50370370371	-7133.92592592592
44329.5911018982	0	3525.525	-3525.58518518519	-7134.90370370369
44329.5911020139	0	3525.525	-3525.77037037037	-7135.95555555555
44329.5911021296	0	3525.792	-3525.95555555556	-7137.01481481481
44329.5911022454	0	3525.792	-3526.07407407408	-7138.11851851851
44329.5911023611	0	3526.096	-3526.28888888889	-7139.31851851851
44329.5911024769	0	3526.096	-3526.54814814815	-7140.51851851851
44329.5911025926	0	3526.57	-3526.82962962963	-7141.92592592592
44329.5911027083	0	3526.57	-3527.12592592593	-7143.19259259258
44329.5911028241	0	3527.148	-3527.57777777778	-7144.62962962962
44329.5911029398	0	3527.148	-3528.25185185185	-7146.34814814814
44329.5911030556	0	3528.274	-3529.0962962963	-7148.01481481481
44329.5911031713	0	3528.274	-3530.08148148148	-7149.8074074074
44329.591103287	0	3530.104	-3531.30370370371	-7151.83703703703
44329.5911034028	0	3530.104	-3532.68888888889	-7153.85925925925
44329.5911035185	0	3532.711	-3534.34074074074	-7155.95555555555
44329.5911036343	0	3532.711	-3536.02962962963	-7157.85185185184
44329.59110375	0	3536.052	-3538.11851851852	-7159.94814814814
44329.5911038657	0	3536.052	-3540.11111111111	-7161.68148148147
44329.5911039815	0	3540.133	-3542.68888888889	-7163.64444444444
44329.5911040972	0	3540.133	-3545.62962962963	-7165.83703703703
44329.591104213	0	3545.652	-3548.53333333334	-7168.05185185184
44329.5911043287	0	3545.652	-3551.21481481482	-7170.34814814814
44329.5911044444	0	3551.237	-3553.62222222222	-7172.66666666666
44329.5911045602	0	3551.237	-3556.45925925926	-7175.72592592592
44329.5911046759	0	3556.481	-3558.07407407408	-7177.9111111111
44329.5911047917	0	3556.481	-3559.57037037037	-7180.56296296295
44329.5911049074	0	3559.592	-3560.8	-7183.36296296295
44329.5911050232	0	3559.592	-3561.45185185185	-7186.06666666666
44329.5911051389	0	3561.473	-3561.73333333334	-7189.13333333332
44329.5911052546	0	3561.473	-3561.78518518519	-7192.3111111111
44329.5911053704	0	3561.806	-3561.63703703704	-7195.6074074074
44329.5911054861	0	3561.806	-3561.42962962963	-7198.94814814814
44329.5911056019	0	3561.45	-3561.34074074074	-7202.15555555555
44329.5911057176	0	3561.45	-3561.54074074074	-7205.27407407406
44329.5911058333	0	3561.561	-3561.82222222222	-7208.34074074073
44329.5911059491	0	3561.561	-3562.64444444445	-7211.62962962962
44329.5911060648	0	3562.665	-3563.87407407408	-7215.07407407406
44329.5911061806	0	3562.665	-3565.24444444445	-7218.62222222221
44329.5911062963	0	3565.265	-3566.82222222222	-7222.41481481481
44329.591106412	0	3565.265	-3568.60740740741	-7226.34074074073
44329.5911065278	0	3568.628	-3570.37777777778	-7230.05925925925
44329.5911066435	0	3568.628	-3572.34074074074	-7233.87407407406
44329.5911067593	0	3572.361	-3574.34074074074	-7237.52592592592
44329.591106875	0	3572.361	-3576.47407407408	-7241.1111111111
44329.5911069907	0	3576.494	-3578.87407407408	-7244.62222222221
44329.5911071065	0	3576.494	-3581.48148148148	-7248.07407407406
44329.5911072222	0	3581.501	-3584.37777777778	-7251.50370370369
44329.591107338	0	3581.501	-3587.57777777778	-7255.15555555554
44329.5911074537	0	3587.597	-3591	-7258.89629629629
44329.5911075694	0	3587.597	-3594.36296296296	-7262.69629629629
44329.5911076852	0	3594.382	-3597.37777777778	-7266.22222222221
44329.5911078009	0	3594.382	-3600.08148148148	-7269.98518518517
44329.5911079167	0	3600.101	-3602.53333333333	-7273.76296296295
44329.5911080324	0	3600.101	-3604.79259259259	-7277.74074074073
44329.5911081481	0	3604.812	-3606.75555555556	-7281.78518518517
44329.5911082639	0	3604.812	-3608.42222222222	-7285.91851851851
44329.5911083796	0	3608.442	-3609.65185185185	-7289.96296296295
44329.5911084954	0	3608.442	-3610.72592592593	-7294.0148148148
44329.5911086111	0	3610.746	-3611.84444444445	-7298.04444444443
44329.5911087269	0	3610.746	-3612.81481481482	-7302.05185185184
44329.5911088426	0	3612.835	-3614.17037037037	-7306.33333333332
44329.5911089583	0	3612.835	-3615.64444444445	-7310.56296296295
44329.5911090741	0	3615.665	-3617.4	-7314.82222222221
44329.5911091898	0	3615.665	-3619.23703703704	-7318.78518518517
44329.5911093056	0	3619.258	-3621.14814814815	-7322.65925925925
44329.5911094213	0	3619.258	-3623.22962962963	-7326.96296296295
44329.591109537	0	3623.251	-3625.25185185185	-7331.34814814814
44329.5911096528	0	3623.251	-3626.86666666667	-7335.30370370369
44329.5911097685	0	3626.888	-3628.71851851852	-7339.84444444443
44329.5911098843	0	3626.888	-3630.45925925926	-7344.22222222221
44329.59111	0	3630.481	-3632.48888888889	-7348.94074074073
44329.5911101157	0	3630.481	-3634.36296296296	-7353.17037037036
44329.5911102315	0	3634.385	-3636.11851851852	-7356.98518518517
44329.5911103472	0	3634.385	-3637.85925925926	-7361.07407407406
44329.591110463	0	3637.881	-3639.62962962963	-7365.28888888888
44329.5911105787	0	3637.881	-3641.51851851852	-7370.05185185184
44329.5911106944	0	3641.54	-3643.2	-7374.96296296295
44329.5911108102	0	3641.54	-3644.67407407408	-7379.92592592591
44329.5911109259	0	3644.696	-3645.97777777778	-7384.29629629628
44329.5911110417	0	3644.696	-3647.62222222222	-7389.35555555554
44329.5911111574	0	3647.644	-3649.32592592593	-7394.38518518517
44329.5911112731	0	3647.644	-3651.2962962963	-7399.62962962962
44329.5911113889	0	3651.318	-3653.15555555556	-7404.68148148147
44329.5911115046	0	3651.318	-3655.04444444445	-7409.24444444443
44329.5911116204	0	3655.066	-3656.85185185185	-7413.73333333332
44329.5911117361	0	3655.066	-3658.88888888889	-7418.44444444443
44329.5911118518	0	3658.91	-3661.08888888889	-7422.80740740739
44329.5911119676	0	3658.91	-3663.65925925926	-7427.28888888888
44329.5911120833	0	3663.68	-3666	-7431.32592592591
44329.5911121991	0	3663.68	-3668.71111111111	-7435.68888888888
44329.5911123148	0	3668.732	-3671.59259259259	-7440.2074074074
44329.5911124306	0	3668.732	-3674.42222222222	-7444.70370370369
44329.5911125463	0	3674.443	-3676.94814814815	-7448.85925925925
44329.591112662	0	3674.443	-3679.64444444445	-7453.58518518517
44329.5911127778	0	3679.665	-3682.14814814815	-7458.37777777777
44329.5911128935	0	3679.665	-3684.45185185185	-7462.85185185184
44329.5911130093	0	3684.472	-3686.4962962963	-7467.02962962962
44329.591113125	0	3684.472	-3688.94074074074	-7471.62962962962
44329.5911132407	0	3688.961	-3691.6	-7476.25185185184
44329.5911133565	0	3688.961	-3694.17777777778	-7480.48888888888
44329.5911134722	0	3694.198	-3696.85925925926	-7484.77777777777
44329.591113588	0	3694.198	-3699.68888888889	-7489.0074074074
44329.5911137037	0	3699.709	-3702.00740740741	-7492.87407407406
44329.5911138194	0	3699.709	-3704.78518518519	-7497.79259259258
44329.5911139352	0	3704.805	-3707.4	-7502.88148148147
44329.5911140509	0	3704.805	-3710.00740740741	-7507.77777777777
44329.5911141667	0	3710.027	-3712.35555555556	-7512.78518518517
44329.5911142824	0	3710.027	-3714.60740740741	-7517.50370370369
44329.5911143982	0	3714.627	-3716.76296296296	-7522.37777777777
44329.5911145139	0	3714.627	-3719.02962962963	-7527.25925925925
44329.5911146296	0	3719.049	-3721.44444444445	-7531.67407407406
44329.5911147454	0	3719.049	-3724.17777777778	-7536.42962962962
44329.5911148611	0	3724.197	-3727.19259259259	-7540.92592592592
44329.5911149769	0	3724.197	-3730.13333333333	-7545.12592592592
44329.5911150926	0	3730.153	-3732.87407407407	-7549.22962962962
44329.5911152083	0	3730.153	-3735.75555555556	-7553.42962962962
44329.5911153241	0	3735.775	-3738.44444444444	-7557.79999999999
44329.5911154398	0	3735.775	-3741.01481481482	-7562.34814814814
44329.5911155556	0	3741.034	-3743.32592592593	-7566.66666666666
44329.5911156713	0	3741.034	-3745.67407407407	-7571.45925925925
44329.591115787	0	3745.693	-3747.91851851852	-7576.37037037036
44329.5911159028	0	3745.693	-3749.97037037037	-7581.08148148147
44329.5911160185	0	3749.989	-3752.2	-7585.97777777777
44329.5911161343	0	3749.989	-3754.2	-7590.74074074073
44329.59111625	0	3754.219	-3756.13333333333	-7595.42222222221
44329.5911163657	0	3754.219	-3758	-7599.63703703703
44329.5911164815	0	3758.019	-3759.97777777778	-7603.68888888888
44329.5911165972	0	3758.019	-3762.17777777778	-7607.90370370369
44329.591116713	0	3762.197	-3764.27407407407	-7612.03703703703
44329.5911168287	0	3762.197	-3766.6	-7616.4074074074
44329.5911169444	0	3766.619	-3768.88148148148	-7620.48888888888
44329.5911170602	0	3766.619	-3771.14814814815	-7624.49629629628
44329.5911171759	0	3771.167	-3773.42962962963	-7628.57777777777
44329.5911172917	0	3771.167	-3775.68148148148	-7632.37037037036
44329.5911174074	0	3775.7	-3777.82962962963	-7636.06666666665
44329.5911175231	0	3775.7	-3780.33333333333	-7639.77037037036
44329.5911176389	0	3780.352	-3782.96296296296	-7643.71851851851
44329.5911177546	0	3780.352	-3785.52592592593	-7647.30370370369
44329.5911178704	0	3785.545	-3788.48148148148	-7651.14074074073
44329.5911179861	0	3785.545	-3791.57037037037	-7655.07407407406
44329.5911181019	0	3791.589	-3794.78518518519	-7658.69629629628
44329.5911182176	0	3791.589	-3798.15555555556	-7662.56296296295
44329.5911183333	0	3798.174	-3801.37037037037	-7666.28888888888
44329.5911184491	0	3798.174	-3804.41481481482	-7669.88888888888
44329.5911185648	0	3804.433	-3807.08888888889	-7673.45185185184
44329.5911186806	0	3804.433	-3809.59259259259	-7677.2074074074
44329.5911187963	0	3809.611	-3811.79259259259	-7681.02222222221
44329.591118912	0	3809.611	-3813.45925925926	-7685.0148148148
44329.5911190278	0	3813.478	-3814.40740740741	-7688.64444444443
44329.5911191435	0	3813.478	-3815.08148148148	-7692.17777777777
44329.5911192593	0	3815.1	-3815.41481481482	-7695.2148148148
44329.591119375	0	3815.1	-3815.48148148148	-7698.34074074073
44329.5911194907	0	3815.5	-3815.34814814815	-7701.26666666666
44329.5911196065	0	3815.5	-3814.98518518519	-7704.17777777777
44329.5911197222	0	3815.004	-3814.47407407407	-7706.91851851851
44329.591119838	0	3815.004	-3813.84444444444	-7709.57777777777
44329.5911199537	0	3813.863	-3813.37037037037	-7712.02962962962
44329.5911200694	0	3813.863	-3812.83703703704	-7714.59259259258
44329.5911201852	0	3812.856	-3812.53333333333	-7717.0148148148
44329.5911203009	0	3812.856	-3812.40740740741	-7719.34814814814
44329.5911204167	0	3812.426	-3812.45185185185	-7721.55555555554
44329.5911205324	0	3812.426	-3812.58518518519	-7723.68148148147
44329.5911206481	0	3812.604	-3812.85925925926	-7725.59999999999
44329.5911207639	0	3812.604	-3813.37777777778	-7727.37037037036
44329.5911208796	0	3813.397	-3814.24444444445	-7729.18518518517
44329.5911209954	0	3813.397	-3815.20740740741	-7731.0148148148
44329.5911211111	0	3815.227	-3816.35555555556	-7732.75555555554
44329.5911212269	0	3815.227	-3817.63703703704	-7734.45185185184
44329.5911213426	0	3817.657	-3818.93333333333	-7735.77777777777
44329.5911214583	0	3817.657	-3820.44444444444	-7737.05925925925
44329.5911215741	0	3820.464	-3822.02222222222	-7738.17777777777
44329.5911216898	0	3820.464	-3823.98518518519	-7739.49629629629
44329.5911218056	0	3824.005	-3826.07407407407	-7740.82962962962
44329.5911219213	0	3824.005	-3828.34074074074	-7742.19259259258
44329.591122037	0	3828.361	-3830.68888888889	-7743.43703703703
44329.5911221528	0	3828.361	-3833.05925925926	-7744.59999999999
44329.5911222685	0	3833.08	-3835.4962962963	-7745.74074074073
44329.5911223843	0	3833.08	-3837.96296296296	-7746.82962962962
44329.5911225	0	3837.984	-3840.17777777778	-7747.69629629629
44329.5911226157	0	3837.984	-3841.94814814815	-7748.34074074073
44329.5911227315	0	3841.969	-3843.63703703704	-7749.14074074073
44329.5911228472	0	3841.969	-3845.11851851852	-7749.8074074074
44329.591122963	0	3845.139	-3846.42222222222	-7750.36296296295
44329.5911230787	0	3845.139	-3847.60740740741	-7750.77777777777
44329.5911231944	0	3847.628	-3848.74074074074	-7751.1111111111
44329.5911233102	0	3847.628	-3849.93333333333	-7751.24444444443
44329.5911234259	0	3849.954	-3851.19259259259	-7751.31851851851
44329.5911235417	0	3849.954	-3852.54074074074	-7751.34074074073
44329.5911236574	0	3852.561	-3853.80740740741	-7751.3111111111
44329.5911237731	0	3852.561	-3854.97037037037	-7751.2074074074
44329.5911238889	0	3854.991	-3856.07407407407	-7751.02962962962
44329.5911240046	0	3854.991	-3856.88148148148	-7750.90370370369
44329.5911241204	0	3856.902	-3857.45185185185	-7750.76296296295
44329.5911242361	0	3856.902	-3857.85925925926	-7750.55555555554
44329.5911243518	0	3857.88	-3858.05925925926	-7750.33333333332
44329.5911244676	0	3857.88	-3858.18518518519	-7750.11851851851
44329.5911245833	0	3858.206	-3858.48888888889	-7749.79259259258
44329.5911246991	0	3858.206	-3859.04444444444	-7749.42962962962
44329.5911248148	0	3859.065	-3859.96296296296	-7748.95555555554
44329.5911249306	0	3859.065	-3861.05185185185	-7748.39999999999
44329.5911250463	0	3861.072	-3862.6	-7747.78518518517
44329.591125162	0	3861.072	-3864.28148148148	-7746.98518518517
44329.5911252778	0	3864.302	-3865.73333333333	-7746.34814814814
44329.5911253935	0	3865.754	-3867.08148148148	-7745.68148148147
44329.5911255093	0	3865.754	-3868.54074074074	-7745.02222222221
44329.591125625	0	3868.561	-3869.38518518519	-7744.66666666665
44329.5911257407	0	3868.561	-3871.02222222222	-7743.95555555554
44329.5911258565	0	3871.042	-3873.34074074074	-7742.8148148148
44329.5911259722	0	3871.042	-3875.62962962963	-7741.7111111111
44329.591126088	0	3875.649	-3877.94074074074	-7740.73333333332
44329.5911262037	0	3875.649	-3880.19259259259	-7739.67407407406
44329.5911263194	0	3880.212	-3882.42962962963	-7738.65185185184
44329.5911264352	0	3880.212	-3884.53333333333	-7737.62962962962
44329.5911265509	0	3884.553	-3886.79259259259	-7736.51851851851
44329.5911266667	0	3884.553	-3889.08888888889	-7735.46666666665
44329.5911267824	0	3889.109	-3891.07407407407	-7734.36296296295
44329.5911268982	0	3889.109	-3892.97037037037	-7733.3111111111
44329.5911270139	0	3892.99	-3894.66666666667	-7732.23703703702
44329.5911271296	0	3892.99	-3896.1037037037	-7731.23703703702
44329.5911272454	0	3896.123	-3897.23703703704	-7730.34074074073
44329.5911273611	0	3896.123	-3898.13333333333	-7729.42962962962
44329.5911274769	0	3898.153	-3898.65185185185	-7728.63703703702
44329.5911275926	0	3898.153	-3898.93333333333	-7727.86666666665
44329.5911277083	0	3898.953	-3898.94074074074	-7727.22222222221
44329.5911278241	0	3898.953	-3898.57037037037	-7726.68888888888
44329.5911279398	0	3898.59	-3897.8962962963	-7726.19999999999
44329.5911280556	0	3898.59	-3897.0962962963	-7725.78518518517
44329.5911281713	0	3897.116	-3896.14814814815	-7725.50370370369
44329.591128287	0	3897.116	-3895.22962962963	-7725.34074074073
44329.5911284028	0	3895.249	-3894.22222222222	-7725.08888888887
44329.5911285185	0	3895.249	-3893.33333333333	-7724.90370370369
44329.5911286343	0	3893.353	-3892.48888888889	-7724.79999999999
44329.59112875	0	3893.353	-3891.78518518519	-7724.74074074073
44329.5911288657	0	3891.805	-3891.28888888889	-7724.74074074073
44329.5911289815	0	3891.805	-3890.97037037037	-7724.74814814813
44329.5911290972	0	3890.99	-3890.9037037037	-7724.77037037036
44329.591129213	0	3890.99	-3890.97777777778	-7724.86666666665
44329.5911293287	0	3890.997	-3891.28148148148	-7724.98518518517
44329.5911294444	0	3890.997	-3891.75555555556	-7725.17777777776
44329.5911295602	0	3891.775	-3892.36296296296	-7725.48148148147
44329.5911296759	0	3891.775	-3892.99259259259	-7725.8148148148
44329.5911297917	0	3893.012	-3893.47407407407	-7726.17777777776
44329.5911299074	0	3893.012	-3893.83703703704	-7726.6148148148
44329.5911300231	0	3893.856	-3894.14074074074	-7727.03703703702
44329.5911301389	0	3893.856	-3894.54074074074	-7727.63703703702
44329.5911302546	0	3894.56	-3895.03703703704	-7728.38518518517
44329.5911303704	0	3894.56	-3895.56296296296	-7729.22222222221
44329.5911304861	0	3895.582	-3896.15555555556	-7730.1111111111
44329.5911306019	0	3895.582	-3896.84444444444	-7731.04444444443
44329.5911307176	0	3896.863	-3897.77037037037	-7732.0148148148
44329.5911308333	0	3896.863	-3898.57037037037	-7732.84444444443
44329.5911309491	0	3898.589	-3899.54074074074	-7734.02962962962
44329.5911310648	0	3898.589	-3900.57037037037	-7735.33333333332
44329.5911311806	0	3900.589	-3901.6	-7736.74814814813
44329.5911312963	0	3900.589	-3902.59259259259	-7738.28148148147
44329.591131412	0	3902.611	-3903.53333333333	-7740.05925925925
44329.5911315278	0	3902.611	-3904.4	-7741.88888888888
44329.5911316435	0	3904.418	-3905.0962962963	-7743.72592592591
44329.5911317593	0	3904.418	-3905.74074074074	-7745.43703703702
44329.591131875	0	3905.759	-3906.37037037037	-7747.39259259258
44329.5911319907	0	3905.759	-3907.07407407407	-7749.57777777776
44329.5911321065	0	3907.092	-3907.8	-7751.94074074073
44329.5911322222	0	3907.092	-3908.6	-7754.42222222221
44329.591132338	0	3908.618	-3909.37777777778	-7756.97037037036
44329.5911324537	0	3908.618	-3910.11111111111	-7759.57777777776
44329.5911325694	0	3910.129	-3910.78518518519	-7762.28888888887
44329.5911326852	0	3910.129	-3911.0962962963	-7765.05185185184
44329.5911328009	0	3911.114	-3911.15555555556	-7767.92592592591
44329.5911329167	0	3911.114	-3911.00740740741	-7770.78518518517
44329.5911330324	0	3911.025	-3910.68148148148	-7773.59999999999
44329.5911331481	0	3911.025	-3910.28888888889	-7776.45925925925
44329.5911332639	0	3910.306	-3910.21481481482	-7779.54814814813
44329.5911333796	0	3910.306	-3910.31111111111	-7782.80740740739
44329.5911334954	0	3910.328	-3910.78518518519	-7786.29629629628
44329.5911336111	0	3910.328	-3911.55555555556	-7789.67407407406
44329.5911337269	0	3911.572	-3912.75555555556	-7793.28888888887
44329.5911338426	0	3911.572	-3914.19259259259	-7796.85925925924
44329.5911339583	0	3914.209	-3915.82222222222	-7800.65185185184
44329.5911340741	0	3914.209	-3917.6	-7804.47407407406
44329.5911341898	0	3917.616	-3919.43703703704	-7808.34814814813
44329.5911343056	0	3917.616	-3921.43703703704	-7812.16296296295
44329.5911344213	0	3921.453	-3923.56296296296	-7815.85925925924
44329.591134537	0	3921.453	-3925.85925925926	-7819.58518518517
44329.5911346528	0	3925.875	-3928.34814814815	-7823.19259259258
44329.5911347685	0	3925.875	-3931.11111111111	-7826.75555555554
44329.5911348843	0	3931.127	-3934.02222222222	-7830.36296296295
44329.591135	0	3931.127	-3937.26666666667	-7834.11851851851
44329.5911351157	0	3937.283	-3940.41481481482	-7837.83703703702
44329.5911352315	0	3937.283	-3943.36296296296	-7841.48888888887
44329.5911353472	0	3943.379	-3946.15555555556	-7845.15555555554
44329.591135463	0	3943.379	-3948.65185185185	-7848.92592592591
44329.5911355787	0	3948.668	-3950.88148148148	-7852.8148148148
44329.5911356944	0	3948.668	-3953.03703703704	-7856.89629629628
44329.5911358102	0	3953.053	-3954.9037037037	-7861.17777777776
44329.5911359259	0	3953.053	-3956.53333333333	-7865.47407407406
44329.5911360417	0	3956.549	-3957.74074074074	-7869.68148148147
44329.5911361574	0	3956.549	-3958.62222222222	-7873.85185185184
44329.5911362731	0	3958.638	-3959.54074074074	-7877.88888888888
44329.5911363889	0	3958.638	-3960.66666666667	-7882.20740740739
44329.5911365046	0	3960.682	-3962.13333333333	-7886.46666666665
44329.5911366204	0	3960.682	-3963.94074074074	-7890.59999999999
44329.5911367361	0	3963.956	-3965.95555555556	-7894.64444444443
44329.5911368519	0	3963.956	-3967.88148148148	-7898.65185185184
44329.5911369676	0	3967.897	-3969.99259259259	-7902.68888888888
44329.5911370833	0	3967.897	-3972.25925925926	-7906.72592592591
44329.5911371991	0	3972.275	-3974.41481481482	-7910.55555555554
44329.5911373148	0	3972.275	-3976.71851851852	-7914.22962962962
44329.5911374306	0	3976.734	-3979.34074074074	-7917.79259259258
44329.5911375463	0	3976.734	-3982.14814814815	-7921.62222222221
44329.591137662	0	3982.164	-3985.15555555556	-7925.34814814813
44329.5911377778	0	3982.164	-3988.13333333333	-7928.94814814814
44329.5911378935	0	3988.149	-3991.02222222222	-7932.7111111111
44329.5911380093	0	3988.149	-3994.15555555556	-7936.74074074073
44329.591138125	0	3994.171	-3996.99259259259	-7940.66666666665
44329.5911382407	0	3994.171	-3999.53333333333	-7944.57777777776
44329.5911383565	0	3999.549	-4001.91111111111	-7948.76296296295
44329.5911384722	0	3999.549	-4003.91851851852	-7952.54814814814
44329.591138588	0	4003.934	-4005.62222222222	-7956.48888888888
44329.5911387037	0	4003.934	-4007.40740740741	-7960.36296296295
44329.5911388194	0	4007.423	-4009.23703703704	-7964.26666666665
44329.5911389352	0	4007.423	-4011.14074074074	-7968.26666666665
44329.5911390509	0	4011.156	-4013.3037037037	-7972.50370370369
44329.5911391667	0	4011.156	-4015.46666666667	-7976.22962962962
44329.5911392824	0	4015.482	-4018.11111111111	-7980.19999999999
44329.5911393982	0	4015.482	-4020.4	-7983.89629629628
44329.5911395139	0	4020.415	-4022.86666666667	-7987.5111111111
44329.5911396296	0	4020.415	-4025.31111111111	-7991.39259259258
44329.5911397454	0	4025.326	-4027.67407407407	-7995.34814814814
44329.5911398611	0	4025.326	-4029.95555555556	-7999.45185185184
44329.5911399769	0	4029.97	-4032.39259259259	-8003.88148148147
44329.5911400926	0	4029.97	-4034.55555555556	-8008.11851851851
44329.5911402083	0	4034.57	-4036.87407407407	-8012.33333333332
44329.5911403241	0	4034.57	-4039.3037037037	-8016.6148148148
44329.5911404398	0	4039.318	-4041.62222222222	-8020.91851851851
44329.5911405556	0	4039.318	-4043.8	-8025.33333333332
44329.5911406713	0	4043.814	-4045.75555555556	-8029.9111111111
44329.591140787	0	4043.814	-4047.64444444445	-8034.76296296295
44329.5911409028	0	4047.658	-4049.19259259259	-8039.45925925925
44329.5911410185	0	4047.658	-4050.82962962963	-8044.82222222221
44329.5911411343	0	4050.843	-4052.28888888889	-8049.67407407406
44329.59114125	0	4050.843	-4053.83703703704	-8054.85925925925
44329.5911413657	0	4053.85	-4055.27407407408	-8059.59259259258
44329.5911414815	0	4053.85	-4056.72592592593	-8064.34814814814
44329.5911415972	0	4056.739	-4057.97777777778	-8068.65185185184
44329.591141713	0	4056.739	-4059.67407407407	-8073.16296296295
44329.5911418287	0	4059.687	-4061.46666666667	-8077.6148148148
44329.5911419444	0	4059.687	-4063.37037037037	-8081.64444444443
44329.5911420602	0	4063.383	-4065.60740740741	-8085.65925925925
44329.5911421759	0	4063.383	-4067.96296296296	-8089.62222222221
44329.5911422917	0	4067.976	-4070.18518518519	-8093.50370370369
44329.5911424074	0	4067.976	-4072.64444444445	-8097.68148148147
44329.5911425231	0	4072.657	-4074.72592592593	-8101.68888888888
44329.5911426389	0	4072.657	-4076.93333333333	-8106.28148148147
44329.5911427546	0	4076.946	-4079.04444444445	-8111.22222222221
44329.5911428704	0	4076.946	-4080.91851851852	-8116.23703703702
44329.5911429861	0	4080.931	-4082.66666666667	-8121.19999999999
44329.5911431019	0	4080.931	-4084.28148148148	-8125.82962962962
44329.5911432176	0	4084.294	-4086.17777777778	-8130.52592592591
44329.5911433333	0	4084.294	-4088.17037037037	-8135.35555555554
44329.5911434491	0	4088.183	-4089.97777777778	-8139.94814814813
44329.5911435648	0	4088.183	-4091.58518518519	-8144.4148148148
44329.5911436806	0	4091.598	-4093.33333333333	-8149.48888888887
44329.5911437963	0	4091.598	-4094.63703703704	-8154.2148148148
44329.591143912	0	4094.65	-4096.13333333334	-8159.33333333332
44329.5911440278	0	4094.65	-4097.42962962963	-8163.42222222221
44329.5911441435	0	4097.443	-4098.24444444445	-8166.03703703702
44329.5911442593	0	4097.443	-4099.65925925926	-8171.39259259258
44329.591144375	0	4099.673	-4101.35555555556	-8176.77037037036
44329.5911444907	0	4099.673	-4102.71851851852	-8181.77777777776
44329.5911446065	0	4102.732	-4104.28148148148	-8186.79259259258
44329.5911447222	0	4102.732	-4105.8962962963	-8191.33333333332
44329.591144838	0	4105.91	-4107.65185185185	-8196.02962962962
44329.5911449537	0	4105.91	-4109.38518518519	-8200.88888888888
44329.5911450694	0	4109.399	-4111.24444444445	-8205.74074074073
44329.5911451852	0	4109.399	-4113.18518518519	-8210.56296296295
44329.5911453009	0	4113.199	-4115.15555555556	-8214.74814814814
44329.5911454167	0	4113.199	-4117.11111111111	-8218.78518518517
44329.5911455324	0	4117.125	-4119.13333333334	-8222.53333333332
44329.5911456481	0	4117.125	-4121.30370370371	-8226.62222222221
44329.5911457639	0	4121.318	-4123.71111111111	-8230.76296296295
44329.5911458796	0	4121.318	-4126.12592592593	-8234.78518518517
44329.5911459954	0	4126.14	-4128.48888888889	-8238.66666666665
44329.5911461111	0	4126.14	-4131.08148148148	-8242.85185185184
44329.5911462268	0	4131.096	-4133.64444444445	-8247.19999999999
44329.5911463426	0	4131.096	-4135.91851851852	-8251.37037037036
44329.5911464583	0	4135.933	-4137.92592592593	-8255.62222222221
44329.5911465741	0	4135.933	-4139.8	-8259.84444444443
44329.5911466898	0	4139.814	-4141.58518518519	-8264.19259259258
44329.5911468056	0	4139.814	-4143.1925925926	-8268.52592592591
44329.5911469213	0	4143.207	-4144.56296296297	-8272.74074074073
44329.591147037	0	4143.207	-4145.78518518519	-8276.89629629628
44329.5911471528	0	4145.8	-4146.74074074074	-8281.11851851851
44329.5911472685	0	4145.8	-4147.52592592593	-8285.10370370369
44329.5911473843	0	4147.541	-4148.48148148149	-8289.25185185184
44329.5911475	0	4147.541	-4149.55555555556	-8293.32592592591
44329.5911476157	0	4149.571	-4150.91851851852	-8297.43703703703
44329.5911477315	0	4149.571	-4152.42222222223	-8301.5111111111
44329.5911478472	0	4152.438	-4154.08148148149	-8305.49629629629
44329.591147963	0	4152.438	-4155.82222222223	-8309.31851851851
44329.5911480787	0	4155.838	-4157.55555555556	-8313.11851851851
44329.5911481944	0	4155.838	-4159.28888888889	-8316.88888888888
44329.5911483102	0	4159.305	-4161.05185185186	-8320.42222222221
44329.5911484259	0	4159.305	-4162.91851851852	-8324.11851851851
44329.5911485417	0	4162.935	-4164.75555555556	-8327.59999999999
44329.5911486574	0	4162.935	-4166.43703703704	-8330.71851851851
44329.5911487732	0	4166.454	-4167.87407407408	-8332.99999999999
44329.5911488889	0	4166.454	-4169.53333333334	-8335.62222222221
44329.5911490046	0	4169.55	-4171.51111111112	-8338.4148148148
44329.5911491204	0	4169.55	-4173.71111111112	-8340.98518518517
44329.5911492361	0	4173.728	-4176.35555555556	-8343.94074074073
44329.5911493519	0	4173.728	-4179.05185185186	-8346.77777777777
44329.5911494676	0	4179.069	-4181.83703703704	-8349.61481481481
44329.5911495833	0	4179.069	-4184.20000000001	-8352.19259259258
44329.5911496991	0	4184.217	-4186.67407407408	-8354.81481481481
44329.5911498148	0	4184.217	-4189.05925925926	-8357.23703703703
44329.5911499306	0	4189.076	-4191.27407407408	-8359.33333333332
44329.5911500463	0	4189.076	-4193.40000000001	-8361.59259259258
44329.591150162	0	4193.417	-4195.56296296297	-8363.79259259258
44329.5911502778	0	4193.417	-4197.51851851852	-8365.99999999999
44329.5911503935	0	4197.536	-4199.35555555556	-8368.3037037037
44329.5911505093	0	4197.536	-4200.91111111112	-8370.64444444444
44329.591150625	0	4200.929	-4202.23703703704	-8372.97037037036
44329.5911507407	0	4200.929	-4203.45185185186	-8375.19999999999
44329.5911508565	0	4203.47	-4204.41481481482	-8377.35555555555
44329.5911509722	0	4203.47	-4205.21481481482	-8379.24444444444
44329.591151088	0	4205.233	-4205.94074074075	-8381.08888888888
44329.5911512037	0	4205.233	-4206.75555555556	-8382.93333333333
44329.5911513194	0	4206.774	-4207.56296296297	-8384.66666666666
44329.5911514352	0	4206.774	-4208.54074074075	-8386.45925925925
44329.5911515509	0	4208.559	-4209.57037037037	-8388.2074074074
44329.5911516667	0	4208.559	-4210.66666666667	-8389.81481481481
44329.5911517824	0	4210.685	-4211.86666666667	-8391.27407407407
44329.5911518981	0	4210.685	-4213.13333333334	-8392.65925925925
44329.5911520139	0	4213.152	-4214.63703703704	-8394.05185185185
44329.5911521296	0	4213.152	-4216.28148148149	-8395.3037037037
44329.5911522454	0	4216.3	-4218.05925925926	-8396.65185185185
44329.5911523611	0	4216.3	-4219.75555555556	-8397.87407407407
44329.5911524769	0	4219.774	-4221.33333333334	-8399.05185185185
44329.5911525926	0	4219.774	-4222.92592592593	-8400.19259259259
44329.5911527083	0	4222.944	-4224.62962962963	-8401.37037037036
44329.5911528241	0	4222.944	-4226.42222222223	-8402.59999999999
44329.5911529398	0	4226.44	-4228.22962962963	-8403.68148148148
44329.5911530556	0	4226.44	-4230.45925925926	-8404.88148148148
44329.5911531713	0	4230.477	-4232.80740740741	-8406.08888888888
44329.591153287	0	4230.477	-4235.34074074074	-8407.17037037037
44329.5911534028	0	4235.358	-4237.96296296297	-8408.25185185185
44329.5911535185	0	4235.358	-4240.62962962963	-8409.23703703703
44329.5911536343	0	4240.647	-4243.21481481482	-8410.32592592592
44329.59115375	0	4240.647	-4245.67407407408	-8411.45925925926
44329.5911538657	0	4245.691	-4247.96296296297	-8412.64444444444
44329.5911539815	0	4245.691	-4250.25185185186	-8413.84444444444
44329.5911540972	0	4250.269	-4252.2	-8415.01481481481
44329.591154213	0	4250.269	-4253.94074074075	-8416.17777777777
44329.5911543287	0	4253.958	-4255.1925925926	-8417.2
44329.5911544444	0	4253.958	-4256.23703703704	-8418.36296296296
44329.5911545602	0	4256.254	-4257.06666666667	-8419.59259259259
44329.5911546759	0	4256.254	-4257.77777777778	-8420.88888888888
44329.5911547917	0	4257.795	-4258.03703703704	-8421.8074074074
44329.5911549074	0	4257.795	-4258.06666666667	-8422.98518518518
44329.5911550231	0	4258.084	-4258.03703703704	-8424.49629629629
44329.5911551389	0	4258.084	-4257.97777777778	-8425.96296296296
44329.5911552546	0	4257.995	-4257.77777777778	-8427.37777777777
44329.5911553704	0	4257.995	-4257.4962962963	-8428.79999999999
44329.5911554861	0	4257.514	-4257.16296296297	-8430.23703703703
44329.5911556019	0	4257.514	-4256.82962962963	-8431.68148148147
44329.5911557176	0	4256.847	-4256.58518518519	-8433.11851851851
44329.5911558333	0	4256.847	-4256.4	-8434.59259259258
44329.5911559491	0	4256.417	-4256.33333333334	-8436.11851851851
44329.5911560648	0	4256.417	-4256.41481481482	-8437.64444444444
44329.5911561806	0	4256.432	-4256.66666666667	-8439.19259259258
44329.5911562963	0	4256.432	-4256.97777777778	-8440.68888888888
44329.591156412	0	4256.995	-4257.45925925926	-8442.16296296295
44329.5911565278	0	4256.995	-4258.14814814815	-8443.94814814814
44329.5911566435	0	4258.165	-4258.88888888889	-8445.65925925925
44329.5911567593	0	4258.165	-4259.43703703704	-8447.2074074074
44329.591156875	0	4259.454	-4260.06666666667	-8449.03703703703
44329.5911569907	0	4259.454	-4260.54074074075	-8450.73333333332
44329.5911571065	0	4260.558	-4260.92592592593	-8452.36296296295
44329.5911572222	0	4260.558	-4261.36296296297	-8454.17037037036
44329.591157338	0	4261.38	-4261.96296296297	-8456.14074074073
44329.5911574537	0	4261.38	-4262.51111111112	-8458.08888888888
44329.5911575694	0	4262.528	-4263.13333333334	-8460.03703703703
44329.5911576852	0	4262.528	-4263.7925925926	-8462.11851851851
44329.5911578009	0	4263.809	-4264.68888888889	-8464.44444444444
44329.5911579167	0	4263.809	-4265.58518518519	-8466.83703703703
44329.5911580324	0	4265.602	-4266.6	-8469.32592592592
44329.5911581481	0	4265.602	-4267.71111111112	-8471.92592592592
44329.5911582639	0	4267.728	-4268.67407407408	-8474.4074074074
44329.5911583796	0	4267.728	-4269.61481481482	-8476.83703703703
44329.5911584954	0	4269.63200000001	-4270.70370370371	-8479.3037037037
44329.5911586111	0	4269.63200000001	-4271.73333333334	-8481.7037037037
44329.5911587268	0	4271.751	-4272.97037037037	-8484.34814814814
44329.5911588426	0	4271.751	-4274.62222222223	-8487.39999999999
44329.5911589583	0	4274.64	-4276.42962962963	-8490.19999999999
44329.5911590741	0	4274.64	-4278.65925925926	-8493.25185185184
44329.5911591898	0	4278.67700000001	-4280.95555555556	-8496.17777777777
44329.5911593056	0	4278.67700000001	-4283.66666666667	-8499.08148148147
44329.5911594213	0	4283.684	-4286.42222222223	-8501.94074074073
44329.591159537	0	4283.684	-4289.14074074074	-8504.84444444443
44329.5911596528	0	4289.158	-4291.51111111111	-8507.83703703703
44329.5911597685	0	4289.158	-4293.62222222223	-8511.14074074073
44329.5911598843	0	4293.639	-4295.22222222223	-8514.05925925925
44329.59116	0	4293.639	-4296.18518518519	-8517.09629629628
44329.5911601157	0	4296.202	-4296.77037037037	-8520.17777777777
44329.5911602315	0	4296.202	-4297.11851851852	-8523.25925925925
44329.5911603472	0	4297.135	-4297.25925925926	-8526.36296296295
44329.591160463	0	4297.135	-4297.42222222223	-8529.6074074074
44329.5911605787	0	4297.439	-4297.55555555556	-8532.77037037036
44329.5911606944	0	4297.439	-4297.68888888889	-8535.95555555554
44329.5911608102	0	4297.706	-4297.8	-8539.17777777777
44329.5911609259	0	4297.706	-4297.84444444445	-8542.22222222221
44329.5911610417	0	4297.862	-4298.01481481482	-8545.31851851851
44329.5911611574	0	4297.862	-4298.14814814815	-8548.30370370369
44329.5911612732	0	4298.166	-4298.33333333334	-8551.42962962962
44329.5911613889	0	4298.166	-4298.51851851852	-8554.54814814814
44329.5911615046	0	4298.536	-4298.91851851852	-8557.56296296295
44329.5911616204	0	4298.536	-4299.5925925926	-8560.35555555554
44329.5911617361	0	4299.61	-4300.71111111112	-8563.35555555554
44329.5911618519	0	4299.61	-4302.37777777778	-8566.42962962962
44329.5911619676	0	4302.395	-4304.28888888889	-8569.53333333332
44329.5911620833	0	4302.395	-4306.30370370371	-8572.46666666665
44329.5911621991	0	4306.321	-4308.50370370371	-8575.43703703703
44329.5911623148	0	4306.321	-4310.90370370371	-8578.36296296295
44329.5911624306	0	4310.921	-4313.34074074074	-8581.03703703702
44329.5911625463	0	4310.921	-4316.28888888889	-8583.91851851851
44329.591162662	0	4316.30600000001	-4319.51851851852	-8587.05185185184
44329.5911627778	0	4316.30600000001	-4322.71851851852	-8590.07407407406
44329.5911628935	0	4322.73600000001	-4325.93333333334	-8592.97777777776
44329.5911630093	0	4322.73600000001	-4328.85925925926	-8595.67407407406
44329.591163125	0	4328.87700000001	-4331.6962962963	-8598.5111111111
44329.5911632407	0	4328.87700000001	-4334.3925925926	-8601.52592592591
44329.5911633565	0	4334.41000000001	-4336.88148148149	-8604.57777777776
44329.5911634722	0	4334.41000000001	-4339.02962962963	-8607.77037037036
44329.591163588	0	4339.04700000001	-4341.30370370371	-8611.05925925925
44329.5911637037	0	4339.04700000001	-4343.57037037037	-8614.25185185184
44329.5911638194	0	4343.58800000001	-4345.75555555556	-8617.25925925925
44329.5911639352	0	4343.58800000001	-4347.98518518519	-8620.2074074074
44329.5911640509	0	4348.00300000001	-4350.2962962963	-8623.14814814814
44329.5911641667	0	4348.00300000001	-4352.66666666667	-8625.98518518517
44329.5911642824	0	4352.684	-4355.1925925926	-8628.92592592592
44329.5911643981	0	4352.684	-4357.50370370371	-8631.65925925925
44329.5911645139	0	4357.52100000001	-4359.72592592593	-8634.30370370369
44329.5911646296	0	4357.52100000001	-4361.9925925926	-8637.17777777777
44329.5911647454	0	4362.01	-4364.28888888889	-8640.12592592592
44329.5911648611	0	4362.01	-4366.60740740741	-8642.9111111111
44329.5911649769	0	4366.625	-4368.87407407408	-8645.64444444444
44329.5911650926	0	4366.625	-4370.64444444445	-8648.07407407406
44329.5911652083	0	4370.662	-4372.68888888889	-8650.82962962962
44329.5911653241	0	4370.662	-4374.82962962963	-8653.5111111111
44329.5911654398	0	4374.84700000001	-4377.2	-8656.38518518517
44329.5911655556	0	4374.84700000001	-4379.63703703704	-8659.07407407406
44329.5911656713	0	4379.65400000001	-4382.25185185185	-8661.59999999999
44329.591165787	0	4379.65400000001	-4385.05185185185	-8664.05185185184
44329.5911659028	0	4385.06900000001	-4387.91111111111	-8666.33333333332
44329.5911660185	0	4385.06900000001	-4390.85925925926	-8668.7111111111
44329.5911661343	0	4390.876	-4393.70370370371	-8671.15555555555
44329.59116625	0	4390.876	-4396.1925925926	-8673.62962962962
44329.5911663657	0	4396.209	-4398.63703703704	-8676.43703703703
44329.5911664815	0	4396.209	-4400.66666666667	-8679.27407407406
44329.5911665972	0	4400.683	-4402.48888888889	-8682.09629629629
44329.591166713	0	4400.683	-4404.08888888889	-8684.66666666666
44329.5911668287	0	4404.105	-4405.36296296297	-8687.2074074074
44329.5911669444	0	4404.105	-4406.50370370371	-8689.65185185184
44329.5911670602	0	4406.52	-4407.37777777778	-8691.83703703703
44329.5911671759	0	4406.52	-4408.20740740741	-8693.87407407407
44329.5911672917	0	4408.224	-4409.07407407408	-8695.99999999999
44329.5911674074	0	4408.224	-4409.97037037037	-8697.99999999999
44329.5911675231	0	4409.987	-4410.92592592593	-8699.88888888888
44329.5911676389	0	4409.987	-4412.02222222222	-8701.78518518518
44329.5911677546	0	4412.039	-4413.08888888889	-8703.48148148147
44329.5911678704	0	4412.039	-4414.67407407408	-8705.24444444444
44329.5911679861	0	4414.691	-4416.58518518519	-8706.95555555555
44329.5911681019	0	4414.691	-4418.71851851852	-8708.7111111111
44329.5911682176	0	4418.735	-4421.11851851852	-8710.39259259258
44329.5911683333	0	4418.735	-4423.44444444445	-8711.82962962962
44329.5911684491	0	4423.461	-4426.20740740741	-8713.46666666666
44329.5911685648	0	4423.461	-4429.17037037037	-8715.22222222221
44329.5911686806	0	4429.187	-4432.35555555556	-8716.99259259258
44329.5911687963	0	4429.187	-4435.58518518519	-8718.77777777777
44329.591168912	0	4435.602	-4438.95555555556	-8720.62222222221
44329.5911690278	0	4435.602	-4442.4	-8722.33333333332
44329.5911691435	0	4442.417	-4446.1037037037	-8723.97037037036
44329.5911692593	0	4442.417	-4449.8	-8725.48148148147
44329.591169375	0	4449.817	-4453.52592592593	-8727.04444444443
44329.5911694907	0	4449.817	-4457.3037037037	-8728.54814814814
44329.5911696065	0	4457.321	-4460.76296296296	-8729.86666666666
44329.5911697222	0	4457.321	-4463.65925925926	-8731.2074074074
44329.591169838	0	4463.677	-4466.34814814815	-8732.51851851851
44329.5911699537	0	4463.677	-4468.75555555556	-8733.85925925925
44329.5911700694	0	4468.773	-4470.94074074074	-8735.23703703703
44329.5911701852	0	4468.773	-4472.95555555556	-8736.62962962962
44329.5911703009	0	4472.973	-4474.83703703704	-8737.97037037036
44329.5911704167	0	4472.973	-4476.83703703704	-8739.32592592592
44329.5911705324	0	4476.854	-4478.78518518519	-8740.68888888888
44329.5911706481	0	4476.854	-4480.65185185185	-8742.01481481481
44329.5911707639	0	4480.669	-4482.47407407407	-8743.34814814814
44329.5911708796	0	4480.669	-4484.32592592593	-8744.7037037037
44329.5911709954	0	4484.343	-4485.98518518519	-8746.03703703703
44329.5911711111	0	4484.343	-4487.57037037037	-8747.36296296296
44329.5911712269	0	4487.587	-4488.91851851852	-8748.72592592592
44329.5911713426	0	4487.587	-4490.22222222222	-8750.07407407407
44329.5911714583	0	4490.239	-4491.41481481482	-8751.37777777777
44329.5911715741	0	4490.239	-4492.5037037037	-8752.71851851851
44329.5911716898	0	4492.52	-4493.55555555556	-8754.05925925925
44329.5911718056	0	4492.52	-4494.35555555556	-8755.08888888888
44329.5911719213	0	4494.372	-4495.37037037037	-8756.3037037037
44329.591172037	0	4494.372	-4496.5037037037	-8757.49629629629
44329.5911721528	0	4496.52	-4497.77777777778	-8758.74074074074
44329.5911722685	0	4496.52	-4499.00740740741	-8759.81481481481
44329.5911723843	0	4499.024	-4500.37037037037	-8761.05185185185
44329.5911725	0	4499.024	-4501.80740740741	-8762.33333333333
44329.5911726157	0	4501.824	-4503.28888888889	-8763.5037037037
44329.5911727315	0	4501.824	-4504.80740740741	-8764.67407407407
44329.5911728472	0	4504.824	-4506.51111111111	-8765.89629629629
44329.591172963	0	4504.824	-4508.19259259259	-8767.12592592592
44329.5911730787	0	4508.209	-4509.88148148148	-8768.37777777777
44329.5911731944	0	4508.209	-4511.41481481482	-8769.53333333333
44329.5911733102	0	4511.431	-4512.71111111111	-8770.49629629629
44329.5911734259	0	4511.431	-4513.91111111111	-8771.4
44329.5911735417	0	4513.927	-4515.53333333333	-8772.67407407407
44329.5911736574	0	4513.927	-4517.38518518519	-8773.95555555555
44329.5911737732	0	4517.401	-4519.11111111111	-8775.17777777777
44329.5911738889	0	4517.401	-4520.87407407408	-8776.33333333333
44329.5911740046	0	4520.89	-4522.77777777778	-8777.68888888888
44329.5911741204	0	4520.89	-4524.55555555556	-8779.02222222222
44329.5911742361	0	4524.571	-4526.1037037037	-8780.24444444444
44329.5911743519	0	4524.571	-4527.6962962963	-8781.65925925926
44329.5911744676	0	4527.712	-4529.0962962963	-8783.06666666666
44329.5911745833	0	4527.712	-4530.54074074074	-8784.38518518518
44329.5911746991	0	4530.556	-4531.83703703704	-8785.57037037037
44329.5911748148	0	4530.556	-4532.82962962963	-8786.85185185185
44329.5911749306	0	4532.845	-4533.75555555556	-8788.29629629629
44329.5911750463	0	4532.845	-4534.58518518519	-8789.85185185185
44329.591175162	0	4534.601	-4535.36296296296	-8791.48888888888
44329.5911752778	0	4534.601	-4536.05925925926	-8792.99999999999
44329.5911753935	0	4536.075	-4536.80740740741	-8794.57037037037
44329.5911755093	0	4536.075	-4537.65185185185	-8796.18518518518
44329.591175625	0	4537.668	-4538.51851851852	-8797.71851851851
44329.5911757407	0	4537.668	-4539.46666666667	-8799.31111111111
44329.5911758565	0	4539.483	-4540.43703703704	-8800.93333333333
44329.5911759722	0	4539.483	-4541.33333333333	-8802.48888888888
44329.591176088	0	4541.35	-4542.17037037037	-8803.85185185185
44329.5911762037	0	4541.35	-4542.99259259259	-8805.1037037037
44329.5911763194	0	4543.009	-4543.74074074074	-8806.26666666666
44329.5911764352	0	4543.009	-4544.68148148148	-8807.56296296296
44329.5911765509	0	4544.698	-4545.77037037037	-8808.87407407407
44329.5911766667	0	4544.698	-4547.01481481481	-8810.33333333333
44329.5911767824	0	4547.031	-4548.4	-8811.72592592592
44329.5911768981	0	4547.031	-4549.85925925926	-8813.05925925925
44329.5911770139	0	4549.875	-4551.54074074074	-8814.42222222222
44329.5911771296	0	4549.875	-4553.23703703704	-8815.68888888888
44329.5911772454	0	4553.253	-4555.04444444444	-8816.94074074073
44329.5911773611	0	4553.253	-4556.85185185185	-8818.13333333333
44329.5911774769	0	4556.868	-4558.74074074074	-8819.39259259259
44329.5911775926	0	4556.868	-4560.55555555555	-8820.63703703703
44329.5911777083	0	4560.572	-4562.06666666667	-8821.69629629629
44329.5911778241	0	4560.572	-4563.36296296296	-8822.65925925925
44329.5911779398	0	4563.379	-4564.61481481481	-8823.67407407407
44329.5911780556	0	4563.379	-4565.82222222222	-8824.73333333333
44329.5911781713	0	4565.838	-4566.97777777778	-8825.73333333333
44329.591178287	0	4565.838	-4568.05925925926	-8826.64444444444
44329.5911784028	0	4568.075	-4569.16296296296	-8827.48148148147
44329.5911785185	0	4568.075	-4570.28148148148	-8828.25185185184
44329.5911786343	0	4570.297	-4571.32592592592	-8828.99999999999
44329.59117875	0	4570.297	-4572.23703703704	-8829.61481481481
44329.5911788657	0	4572.253	-4573.11111111111	-8830.17037037036
44329.5911789815	0	4572.253	-4573.95555555556	-8830.68888888888
44329.5911790972	0	4573.972	-4574.74074074074	-8831.10370370369
44329.591179213	0	4573.972	-4575.6	-8831.53333333332
44329.5911793287	0	4575.616	-4576.51111111111	-8831.88888888888
44329.5911794444	0	4575.616	-4577.4	-8832.11851851851
44329.5911795602	0	4577.416	-4578.2962962963	-8832.24444444444
44329.5911796759	0	4577.416	-4579.08888888889	-8832.3111111111
44329.5911797917	0	4579.105	-4579.77777777778	-8832.29629629629
44329.5911799074	0	4579.105	-4580.43703703704	-8832.18518518518
44329.5911800231	0	4580.453	-4581	-8832.04444444444
44329.5911801389	0	4580.453	-4581.38518518519	-8831.9111111111
44329.5911802546	0	4581.401	-4581.66666666667	-8831.71851851851
44329.5911803704	0	4581.401	-4581.76296296296	-8831.51851851851
44329.5911804861	0	4581.779	-4581.71851851852	-8831.29629629629
44329.5911806018	0	4581.779	-4581.44444444445	-8831.01481481481
44329.5911807176	0	4581.46	-4581	-8830.7111111111
44329.5911808333	0	4581.46	-4580.48888888889	-8830.34074074073
44329.5911809491	0	4580.504	-4580.08888888889	-8829.85185185184
44329.5911810648	0	4580.504	-4579.90370370371	-8829.41481481481
44329.5911811806	0	4579.919	-4579.85185185185	-8828.79999999999
44329.5911812963	0	4579.919	-4579.83703703704	-8828.05185185184
44329.591181412	0	4579.852	-4579.78518518519	-8827.2074074074
44329.5911815278	0	4579.852	-4579.6962962963	-8826.21481481481
44329.5911816435	0	4579.711	-4579.57037037037	-8825.16296296296
44329.5911817593	0	4579.711	-4579.45185185185	-8823.96296296295
44329.591181875	0	4579.467	-4579.31111111111	-8822.74074074073
44329.5911819907	0	4579.467	-4579.24444444445	-8821.33333333332
44329.5911821065	0	4579.26	-4579.1925925926	-8819.88888888888
44329.5911822222	0	4579.26	-4579.22222222222	-8818.29629629629
44329.591182338	0	4579.238	-4579.22222222222	-8816.66666666666
44329.5911824537	0	4579.238	-4579.23703703704	-8814.94074074073
44329.5911825694	0	4579.253	-4579.25185185185	-8813.01481481481
44329.5911826852	0	4579.253	-4579.24444444445	-8811.0074074074
44329.5911828009	0	4579.26	-4579.14814814815	-8808.88148148147
44329.5911829167	0	4579.26	-4579.04444444445	-8806.59999999999
44329.5911830324	0	4579.06	-4579.01481481482	-8804.29629629629
44329.5911831482	0	4579.06	-4579.07407407408	-8801.87407407407
44329.5911832639	0	4579.09	-4579.14814814815	-8799.4074074074
44329.5911833796	0	4579.09	-4579.25185185185	-8796.83703703703
44329.5911834954	0	4579.268	-4579.42962962963	-8794.08148148147
44329.5911836111	0	4579.268	-4579.60740740741	-8791.26666666666
44329.5911837269	0	4579.624	-4579.73333333334	-8788.50370370369
44329.5911838426	0	4579.624	-4579.82962962963	-8785.7111111111
44329.5911839583	0	4579.846	-4579.79259259259	-8782.9111111111
44329.5911840741	0	4579.846	-4579.74814814815	-8780.05185185184
44329.5911841898	0	4579.765	-4579.55555555556	-8777.08148148147
44329.5911843056	0	4579.765	-4579.48888888889	-8774.2074074074
44329.5911844213	0	4579.506	-4579.35555555556	-8771.24444444444
44329.591184537	0	4579.506	-4579.14074074074	-8768.32592592592
44329.5911846528	0	4579.158	-4579.03703703704	-8765.25185185184
44329.5911847685	0	4579.158	-4579.05925925926	-8762.22962962962
44329.5911848843	0	4579.077	-4579.08888888889	-8759.25925925925
44329.591185	0	4579.077	-4579.06666666667	-8756.17037037036
44329.5911851157	0	4579.084	-4579.02222222222	-8753.14814814814
44329.5911852315	0	4579.084	-4579.03703703704	-8750.04444444443
44329.5911853472	0	4579.054	-4579.02222222222	-8746.94074074073
44329.591185463	0	4579.054	-4579.03703703704	-8743.74074074073
44329.5911855787	0	4579.054	-4579.04444444445	-8740.63703703703
44329.5911856944	0	4579.061	-4579.06666666667	-8737.33333333332
44329.5911858102	0	4579.061	-4579.05925925926	-8734.14074074073
44329.5911859259	0	4579.076	-4579.08888888889	-8730.95555555555
44329.5911860417	0	4579.076	-4579.13333333333	-8730.09629629629
44329.5911861574	0	4579.15	-4578.98518518519	-8727.87407407406
44329.5911862731	0	4579.15	-4578.85925925926	-8725.91851851851
44329.5911863889	0	4578.876	-4578.88888888889	-8723.37777777777
44329.5911865046	0	4578.876	-4578.71111111111	-8720.46666666666
44329.5911866204	0	4578.728	-4578.40740740741	-8717.26666666666
44329.5911867361	0	4578.728	-4578.17037037037	-8714.08148148147
44329.5911868519	0	4578.187	-4577.95555555556	-8710.79259259258
44329.5911869676	0	4578.187	-4577.8962962963	-8707.54074074073
44329.5911870833	0	4577.913	-4577.85185185185	-8704.29629629629
44329.5911871991	0	4577.913	-4577.82222222222	-8701.1111111111
44329.5911873148	0	4577.839	-4577.75555555556	-8698.02962962962
44329.5911874306	0	4577.839	-4577.74074074074	-8694.85185185184
44329.5911875463	0	4577.758	-4577.68888888889	-8691.88148148147
44329.591187662	0	4577.758	-4577.71851851852	-8688.82962962962
44329.5911877778	0	4577.736	-4577.7037037037	-8685.84444444444
44329.5911878935	0	4577.736	-4577.71111111111	-8682.94074074073
44329.5911880093	0	4577.729	-4577.62962962963	-8680.11851851851
44329.591188125	0	4577.729	-4577.34814814815	-8677.31851851851
44329.5911882407	0	4577.366	-4577.06666666667	-8674.7111111111
44329.5911883565	0	4577.366	-4576.76296296296	-8672.29629629629
44329.5911884722	0	4576.781	-4576.17037037037	-8669.79259259258
44329.591188588	0	4576.781	-4575.33333333333	-8667.33333333332
44329.5911887037	0	4575.351	-4574.55555555556	-8665.15555555555
44329.5911888194	0	4575.351	-4573.4962962963	-8662.94074074073
44329.5911889352	0	4573.514	-4572.5037037037	-8660.79259259258
44329.5911890509	0	4573.514	-4571.55555555556	-8658.99259259259
44329.5911891667	0	4571.573	-4570.65185185185	-8657.27407407407
44329.5911892824	0	4571.573	-4569.75555555556	-8655.57777777777
44329.5911893981	0	4569.773	-4568.95555555556	-8653.99259259258
44329.5911895139	0	4569.773	-4568.34814814815	-8652.68888888888
44329.5911896296	0	4568.366	-4567.74814814815	-8651.34814814814
44329.5911897454	0	4568.366	-4567.28888888889	-8650.28888888888
44329.5911898611	0	4567.307	-4567.06666666667	-8649.33333333332
44329.5911899769	0	4567.307	-4567.05185185185	-8648.59999999999
44329.5911900926	0	4567.07	-4566.98518518519	-8647.94074074073
44329.5911902083	0	4567.07	-4566.93333333333	-8647.26666666666
44329.5911903241	0	4566.951	-4566.92592592593	-8646.69629629629
44329.5911904398	0	4566.951	-4566.96296296296	-8646.34814814814
44329.5911905556	0	4566.981	-4567.07407407408	-8646.13333333332
44329.5911906713	0	4566.981	-4567.16296296296	-8646.04444444443
44329.591190787	0	4567.181	-4567.22222222222	-8646.06666666666
44329.5911909028	0	4567.181	-4567.2	-8646.15555555555
44329.5911910185	0	4567.218	-4567.2	-8646.48888888888
44329.5911911343	0	4567.218	-4567.11851851852	-8646.87407407407
44329.59119125	0	4567.137	-4567.01481481482	-8647.55555555555
44329.5911913657	0	4567.137	-4566.88148148148	-8648.24444444444
44329.5911914815	0	4566.9	-4566.78518518519	-8649.18518518518
44329.5911915972	0	4566.9	-4566.68148148148	-8650.04444444444
44329.591191713	0	4566.7	-4566.57777777778	-8651.02222222221
44329.5911918287	0	4566.7	-4566.45185185185	-8652.45185185184
44329.5911919444	0	4566.47	-4566.38518518519	-8653.94074074073
44329.5911920602	0	4566.47	-4566.38518518519	-8655.7037037037
44329.5911921759	0	4566.403	-4566.38518518519	-8657.65925925925
44329.5911922917	0	4566.403	-4566.28148148148	-8659.66666666666
44329.5911924074	0	4566.299	-4565.94074074074	-8661.58518518518
44329.5911925231	0	4566.299	-4565.31851851852	-8663.61481481481
44329.5911926389	0	4565.336	-4564.41481481482	-8665.61481481481
44329.5911927546	0	4565.336	-4563.40740740741	-8668.12592592592
44329.5911928704	0	4563.425	-4562.86666666667	-8670.74814814814
44329.5911929861	0	4563.425	-4562.66666666667	-8673.47407407407
44329.5911931018	0	4562.684	-4562.68148148148	-8676.36296296295
44329.5911932176	0	4562.684	-4562.87407407408	-8679.29629629629
44329.5911933333	0	4562.891	-4563.12592592593	-8682.19999999999
44329.5911934491	0	4562.891	-4563.54814814815	-8685.36296296295
44329.5911935648	0	4563.565	-4563.82222222222	-8688.59259259258
44329.5911936806	0	4563.565	-4564.07407407407	-8691.91851851851
44329.5911937963	0	4564.091	-4564.26666666667	-8695.48148148147
44329.591193912	0	4564.091	-4564.51111111111	-8699.16296296295
44329.5911940278	0	4564.528	-4564.72592592593	-8702.90370370369
44329.5911941435	0	4564.528	-4565.02222222222	-8706.85185185184
44329.5911942593	0	4565.039	-4565.37777777778	-8710.89629629629
44329.591194375	0	4565.039	-4565.88888888889	-8714.90370370369
44329.5911944907	0	4565.906	-4566.65185185185	-8718.9111111111
44329.5911946065	0	4565.906	-4567.48148148148	-8722.59999999999
44329.5911947222	0	4567.499	-4568.25925925926	-8725.78518518518
44329.591194838	0	4567.499	-4569.46666666667	-8729.50370370369
44329.5911949537	0	4569.484	-4570.94814814815	-8733.73333333332
44329.5911950694	0	4569.484	-4572.19259259259	-8737.95555555555
44329.5911951852	0	4572.21	-4573.11111111111	-8741.9111111111
44329.5911953009	0	4572.21	-4573.8962962963	-8746.1037037037
44329.5911954167	0	4573.914	-4574.47407407407	-8750.33333333333
44329.5911955324	0	4573.914	-4575.06666666667	-8754.97777777777
44329.5911956482	0	4575.084	-4575.91111111111	-8759.7037037037
44329.5911957639	0	4575.084	-4576.62222222222	-8764.24444444444
44329.5911958796	0	4576.63999999999	-4577.28148148148	-8769.17037037036
44329.5911959954	0	4576.63999999999	-4577.74814814815	-8774.07407407407
44329.5911961111	0	4577.766	-4577.62962962963	-8779.11851851851
44329.5911962269	0	4577.766	-4577.6	-8784.36296296295
44329.5911963426	0	4577.61799999999	-4577.48888888889	-8789.6074074074
44329.5911964583	0	4577.61799999999	-4577.25185185185	-8794.74074074073
44329.5911965741	0	4577.27	-4576.98518518519	-8799.87407407407
44329.5911966898	0	4577.27	-4576.8962962963	-8804.87407407407
44329.5911968056	0	4576.914	-4577.11851851852	-8810.21481481481
44329.5911969213	0	4576.914	-4577.22962962963	-8815.88148148147
44329.591197037	0	4577.24699999999	-4577.52592592593	-8821.45925925925
44329.5911971528	0	4577.24699999999	-4577.94814814815	-8827.03703703703
44329.5911972685	0	4577.96599999999	-4578.6	-8832.54814814814
44329.5911973843	0	4577.96599999999	-4579.12592592593	-8837.48148148147
44329.5911975	0	4579.14399999999	-4580.00740740741	-8842.93333333333
44329.5911976157	0	4579.14399999999	-4581.00740740741	-8848.11851851851
44329.5911977315	0	4581.025	-4582.37777777778	-8853.18518518518
44329.5911978472	0	4581.025	-4584.02962962963	-8858.21481481481
44329.591197963	0	4584.047	-4585.88888888889	-8862.88148148147
44329.5911980787	0	4584.047	-4587.75555555556	-8867.82962962962
44329.5911981944	0	4587.77299999999	-4589.9037037037	-8872.82222222221
44329.5911983102	0	4587.77299999999	-4591.94814814815	-8877.52592592592
44329.5911984259	0	4591.96599999999	-4593.88888888889	-8882.05185185184
44329.5911985417	0	4591.96599999999	-4595.78518518519	-8886.98518518518
44329.5911986574	0	4595.803	-4597.54074074074	-8892.26666666666
44329.5911987731	0	4595.803	-4599.08148148148	-8897.59999999999
44329.5911988889	0	4599.099	-4600.28148148148	-8902.90370370369
44329.5911990046	0	4599.099	-4601.56296296296	-8908.22962962962
44329.5911991204	0	4601.58	-4602.85185185185	-8913.7111111111
44329.5911992361	0	4601.58	-4604.37777777778	-8919.22962962962
44329.5911993519	0	4604.395	-4605.39259259259	-8923.19259259258
44329.5911994676	0	4604.395	-4606.9037037037	-8928.50370370369
44329.5911995833	0	4606.92099999999	-4608.7037037037	-8934.16296296295
44329.5911996991	0	4606.92099999999	-4610.22962962963	-8940.01481481481
44329.5911998148	0	4610.24699999999	-4611.93333333333	-8945.59259259258
44329.5911999306	0	4610.24699999999	-4613.7037037037	-8950.95555555555
44329.5912000463	0	4613.721	-4615.5037037037	-8956.15555555555
44329.591200162	0	4613.721	-4617.65925925926	-8961.56296296295
44329.5912002778	0	4617.677	-4619.85925925926	-8966.64444444444
44329.5912003935	0	4617.677	-4622.3037037037	-8971.84444444444
44329.5912005093	0	4622.321	-4625.08148148148	-8977.47407407407
44329.591200625	0	4622.321	-4627.91111111111	-8983.23703703703
44329.5912007407	0	4627.928	-4630.79259259259	-8989.28148148147
44329.5912008565	0	4627.928	-4633.13333333333	-8994.76296296296
44329.5912009722	0	4633.15	-4635.44444444444	-9000.4074074074
44329.591201088	0	4633.15	-4637.31851851852	-9006.05185185184
44329.5912012037	0	4637.335	-4639.12592592592	-9011.77037037036
44329.5912013194	0	4637.335	-4640.75555555555	-9017.33333333333
44329.5912014352	0	4640.772	-4642.28888888889	-9022.97777777777
44329.5912015509	0	4640.772	-4643.60740740741	-9028.4074074074
44329.5912016667	0	4643.624	-4644.74074074074	-9033.68148148147
44329.5912017824	0	4643.624	-4645.79259259259	-9039.69629629629
44329.5912018981	0	4645.809	-4646.37777777778	-9045.8074074074
44329.5912020139	0	4645.809	-4646.72592592592	-9051.79259259258
44329.5912021296	0	4646.742	-4647.06666666666	-9057.87407407407
44329.5912022454	0	4646.742	-4647.54074074074	-9063.62222222222
44329.5912023611	0	4647.557	-4647.80740740741	-9069.59999999999
44329.5912024769	0	4647.557	-4648.07407407407	-9075.79259259259
44329.5912025926	0	4648.09	-4648.42222222222	-9081.77037037036
44329.5912027083	0	4648.09	-4648.9037037037	-9084.57037037036
44329.5912028241	0	4648.92	-4649.71111111111	-9089.35555555555
44329.5912029398	0	4648.92	-4650.9037037037	-9094.87407407407
44329.5912030556	0	4650.92	-4652.27407407407	-9099.84444444444
44329.5912031713	0	4650.92	-4653.92592592592	-9104.72592592592
44329.591203287	0	4653.942	-4656.32592592592	-9110.22222222222
44329.5912034028	0	4653.942	-4658.5037037037	-9115.65185185184
44329.5912035185	0	4658.52	-4660.68148148148	-9121.1037037037
44329.5912036343	0	4658.52	-4662.85185185185	-9126.54814814814
44329.59120375	0	4662.868	-4665.00740740741	-9132.21481481481
44329.5912038657	0	4662.868	-4667.42222222222	-9137.62222222222
44329.5912039815	0	4667.438	-4669.4	-9142.79259259258
44329.5912040972	0	4667.438	-4671.17037037037	-9148.1111111111
44329.591204213	0	4671.186	-4672.88888888889	-9153.63703703703
44329.5912043287	0	4671.186	-4674.42222222222	-9158.88888888888
44329.5912044444	0	4674.438	-4675.91111111111	-9164.37777777777
44329.5912045602	0	4674.438	-4677.19259259259	-9170.0074074074
44329.5912046759	0	4677.208	-4678.16296296296	-9175.48888888888
44329.5912047917	0	4677.208	-4678.68888888889	-9180.97037037036
44329.5912049074	0	4678.704	-4679.13333333333	-9186.74814814814
44329.5912050231	0	4678.704	-4679.41481481481	-9192.42222222221
44329.5912051389	0	4679.43	-4679.63703703704	-9198.48148148147
44329.5912052546	0	4679.43	-4679.80740740741	-9204.19999999999
44329.5912053704	0	4679.823	-4679.77037037037	-9209.87407407407
44329.5912054861	0	4679.823	-4679.77777777778	-9215.76296296295
44329.5912056019	0	4679.793	-4680.02222222222	-9221.42222222221
44329.5912057176	0	4679.793	-4680.56296296296	-9226.57777777777
44329.5912058333	0	4680.578	-4681.8	-9231.31851851851
44329.5912059491	0	4680.578	-4683.03703703704	-9235.4074074074
44329.5912060648	0	4683.052	-4684.68148148148	-9239.5111111111
44329.5912061806	0	4683.052	-4686.45925925926	-9243.56296296295
44329.5912062963	0	4686.474	-4688.41481481481	-9247.56296296295
44329.591206412	0	4686.474	-4690.45185185185	-9251.68148148147
44329.5912065278	0	4690.467	-4692.61481481482	-9255.83703703703
44329.5912066435	0	4690.467	-4694.73333333333	-9259.77777777777
44329.5912067593	0	4694.748	-4697.00740740741	-9263.71851851851
44329.591206875	0	4694.748	-4699.38518518519	-9267.64444444444
44329.5912069907	0	4699.4	-4701.86666666667	-9271.28888888888
44329.5912071065	0	4699.4	-4704.68148148148	-9275.02962962962
44329.5912072222	0	4704.696	-4707.74814814815	-9278.77777777777
44329.591207338	0	4704.696	-4711.05925925926	-9282.67407407406
44329.5912074537	0	4711.074	-4714.43703703704	-9286.39259259258
44329.5912075694	0	4711.074	-4718.00740740741	-9290.11851851851
44329.5912076852	0	4718.022	-4721.66666666667	-9293.71851851851
44329.5912078009	0	4718.022	-4725.4962962963	-9297.33333333332
44329.5912079167	0	4725.511	-4729.13333333333	-9300.9037037037
44329.5912080324	0	4725.511	-4732.71851851852	-9304.54074074073
44329.5912081482	0	4732.733	-4736.15555555556	-9308.08888888888
44329.5912082639	0	4732.733	-4739.17777777778	-9311.45925925925
44329.5912083796	0	4739.192	-4742.0962962963	-9314.96296296295
44329.5912084954	0	4739.192	-4744.6962962963	-9318.58518518518
44329.5912086111	0	4744.711	-4747.02222222222	-9321.98518518518
44329.5912087269	0	4744.711	-4749.32592592593	-9325.57037037036
44329.5912088426	0	4749.341	-4751.34074074074	-9329.05185185184
44329.5912089583	0	4749.341	-4753.13333333333	-9332.68148148147
44329.5912090741	0	4753.148	-4754.6	-9335.96296296295
44329.5912091898	0	4753.148	-4755.97777777778	-9339.11851851851
44329.5912093056	0	4755.992	-4757.1037037037	-9342.05185185184
44329.5912094213	0	4755.992	-4758.26666666667	-9344.83703703703
44329.591209537	0	4758.281	-4759.48148148148	-9347.75555555554
44329.5912096528	0	4758.281	-4760.85925925926	-9350.6074074074
44329.5912097685	0	4760.874	-4762.16296296296	-9353.50370370369
44329.5912098843	0	4760.874	-4763.53333333333	-9356.29629629628
44329.59121	0	4763.548	-4764.87407407407	-9359.10370370369
44329.5912101157	0	4763.548	-4766.1037037037	-9361.75555555554
44329.5912102315	0	4766.11799999999	-4767.06666666667	-9364.05185185184
44329.5912103472	0	4766.11799999999	-4768.36296296296	-9366.72592592591
44329.591210463	0	4768.377	-4769.71111111111	-9369.45185185184
44329.5912105787	0	4768.377	-4771.11111111111	-9372.18518518517
44329.5912106944	0	4771.12499999999	-4772.66666666667	-9374.80740740739
44329.5912108102	0	4771.12499999999	-4774.28148148148	-9377.28888888888
44329.5912109259	0	4774.29499999999	-4775.93333333333	-9379.77037037036
44329.5912110417	0	4774.29499999999	-4777.61481481481	-9382.33333333332
44329.5912111574	0	4777.62799999999	-4779.11851851852	-9384.75555555554
44329.5912112731	0	4777.62799999999	-4780.73333333333	-9387.42222222221
44329.5912113889	0	4780.74699999999	-4782.22962962963	-9390.1111111111
44329.5912115046	0	4780.74699999999	-4783.44444444444	-9392.45185185184
44329.5912116204	0	4783.45799999999	-4784.77777777778	-9395.08148148147
44329.5912117361	0	4783.45799999999	-4786.02962962963	-9397.76296296295
44329.5912118519	0	4786.04299999999	-4787.34814814815	-9400.4148148148
44329.5912119676	0	4786.04299999999	-4788.59259259259	-9402.98518518517
44329.5912120833	0	4788.60599999999	-4789.92592592592	-9405.59999999999
44329.5912121991	0	4788.60599999999	-4791.17777777778	-9408.12592592591
44329.5912123148	0	4791.19099999999	-4792.47407407407	-9410.89629629628
44329.5912124306	0	4791.19099999999	-4793.55555555555	-9413.54814814813
44329.5912125463	0	4793.56899999999	-4794.45925925926	-9416.34074074073
44329.591212662	0	4793.56899999999	-4794.98518518518	-9419.39259259258
44329.5912127778	0	4794.99899999999	-4795.22222222222	-9422.39999999999
44329.5912128935	0	4794.99899999999	-4795.22962962963	-9425.57777777776
44329.5912130093	0	4795.24299999999	-4795.25185185185	-9428.94074074073
44329.591213125	0	4795.24299999999	-4795.32592592592	-9432.22962962961
44329.5912132407	0	4795.33899999999	-4795.41481481481	-9435.48148148147
44329.5912133565	0	4795.33899999999	-4795.55555555555	-9437.73333333332
44329.5912134722	0	4795.56899999999	-4795.73333333333	-9440.57037037035
44329.591213588	0	4795.56899999999	-4796	-9443.99259259258
44329.5912137037	0	4796.01299999999	-4796.27407407407	-9447.43703703702
44329.5912138194	0	4796.01299999999	-4796.66666666666	-9450.65925925924
44329.5912139352	0	4796.67999999999	-4797.34074074074	-9453.94814814813
44329.5912140509	0	4796.67999999999	-4798.3037037037	-9457.29629629628
44329.5912141667	0	4798.31699999999	-4799.62222222222	-9460.7185185185
44329.5912142824	0	4798.31699999999	-4801.18518518518	-9464.33333333332
44329.5912143981	0	4801.19799999999	-4802.97037037037	-9468.04444444443
44329.5912145139	0	4801.19799999999	-4804.84444444444	-9471.85925925924
44329.5912146296	0	4804.85699999999	-4806.58518518518	-9475.57777777776
44329.5912147454	0	4804.85699999999	-4808.27407407407	-9479.34814814813
44329.5912148611	0	4808.28699999999	-4809.91851851851	-9483.12592592591
44329.5912149768	0	4808.28699999999	-4811.34074074074	-9486.99259259258
44329.5912150926	0	4811.35399999999	-4812.8	-9491.03703703702
44329.5912152083	0	4811.35399999999	-4814.2074074074	-9494.88888888887
44329.5912153241	0	4814.22099999999	-4815.63703703703	-9498.74074074073
44329.5912154398	0	4814.22099999999	-4817.01481481481	-9502.53333333332
44329.5912155556	0	4817.02799999999	-4818.56296296296	-9506.62222222221
44329.5912156713	0	4817.02799999999	-4820.27407407407	-9510.7185185185
44329.591215787	0	4820.28699999999	-4822.05185185185	-9514.88148148147
44329.5912159028	0	4820.28699999999	-4823.8	-9518.87407407406
44329.5912160185	0	4823.81299999999	-4825.68148148148	-9522.99999999999
44329.5912161343	0	4823.81299999999	-4827.55555555555	-9527.04444444443
44329.59121625	0	4827.56899999999	-4829.4	-9531.18518518517
44329.5912163657	0	4827.56899999999	-4831.19259259259	-9535.34074074072
44329.5912164815	0	4831.20599999999	-4833.0074074074	-9539.60740740739
44329.5912165972	0	4831.20599999999	-4834.8074074074	-9543.89629629628
44329.591216713	0	4834.82099999999	-4836.7037037037	-9548.30370370369
44329.5912168287	0	4834.82099999999	-4837.56296296296	-9550.33333333332
44329.5912169444	0	4837.57699999999	-4838.51111111111	-9552.83703703702
44329.5912170602	0	4837.57699999999	-4840.37037037037	-9556.99259259257
44329.5912171759	0	4840.38399999999	-4842.22962962963	-9561.22962962961
44329.5912172917	0	4840.38399999999	-4844.2	-9565.37037037035
44329.5912174074	0	4844.21399999999	-4846.16296296296	-9569.34814814813
44329.5912175232	0	4844.21399999999	-4848.18518518518	-9573.38518518517
44329.5912176389	0	4848.19899999999	-4850.17777777777	-9577.38518518517
44329.5912177546	0	4848.19899999999	-4852.25185185185	-9581.27407407406
44329.5912178704	0	4852.26599999999	-4854.47407407407	-9585.14814814813
44329.5912179861	0	4852.26599999999	-4856.81481481481	-9588.62962962961
44329.5912181019	0	4856.82899999999	-4859.2	-9592.54814814813
44329.5912182176	0	4856.82899999999	-4861.28148148148	-9596.19259259257
44329.5912183333	0	4861.29599999999	-4863.4	-9600.1185185185
44329.5912184491	0	4861.29599999999	-4865.62222222222	-9604.14814814813
44329.5912185648	0	4865.63699999999	-4867.82222222222	-9608.2222222222
44329.5912186806	0	4865.63699999999	-4869.92592592592	-9612.19999999998
44329.5912187963	0	4869.94099999999	-4871.89629629629	-9616.45185185183
44329.591218912	0	4869.94099999999	-4873.94814814815	-9620.76296296294
44329.5912190278	0	4873.96299999999	-4875.93333333333	-9624.91111111109
44329.5912191435	0	4873.96299999999	-4878.02222222222	-9629.04444444442
44329.5912192593	0	4878.03699999999	-4880.29629629629	-9632.99999999998
44329.591219375	0	4878.03699999999	-4882.38518518518	-9636.65925925924
44329.5912194907	0	4882.39999999999	-4884.79259259259	-9640.48888888887
44329.5912196065	0	4882.39999999999	-4887.3037037037	-9644.38518518517
44329.5912197222	0	4887.31899999999	-4889.46666666666	-9648.06666666665
44329.591219838	0	4887.31899999999	-4891.62962962963	-9651.87407407405
44329.5912199537	0	4891.64499999999	-4894	-9655.88148148146
44329.5912200694	0	4891.64499999999	-4896.4	-9659.74814814813
44329.5912201852	0	4896.41499999999	-4898.68148148148	-9663.48148148146
44329.5912203009	0	4896.41499999999	-4900.93333333333	-9667.00740740739
44329.5912204167	0	4900.94799999999	-4903.38518518518	-9670.68888888887
44329.5912205324	0	4900.94799999999	-4906.18518518518	-9674.66666666664
44329.5912206482	0	4906.19999999999	-4909.14814814815	-9678.45925925924
44329.5912207639	0	4906.19999999999	-4912.24444444444	-9682.3259259259
44329.5912208796	0	4912.25899999999	-4915.33333333333	-9685.94814814813
44329.5912209954	0	4912.25899999999	-4918.45185185185	-9689.53333333331
44329.5912211111	0	4918.46599999999	-4921.6	-9693.34814814813
44329.5912212269	0	4918.46599999999	-4924.44444444444	-9697.03703703702
44329.5912213426	0	4924.459	-4927.08888888889	-9700.78518518516
44329.5912214583	0	4924.459	-4929.43703703703	-9704.45185185183
44329.5912215741	0	4929.452	-4931.76296296296	-9708.39259259257
44329.5912216898	0	4929.452	-4933.91111111111	-9712.18518518516
44329.5912218056	0	4933.926	-4936.13333333333	-9716.14074074072
44329.5912219213	0	4933.926	-4938.18518518518	-9720.23703703702
44329.591222037	0	4938.2	-4940.14074074074	-9724.29629629628
44329.5912221528	0	4938.2	-4941.91111111111	-9728.57037037035
44329.5912222685	0	4941.926	-4943.38518518518	-9732.74074074072
44329.5912223843	0	4941.926	-4944.33333333333	-9736.89629629627
44329.5912225	0	4944.348	-4944.78518518518	-9741.06666666664
44329.5912226157	0	4944.348	-4944.83703703703	-9745.20740740738
44329.5912227315	0	4944.852	-4944.57777777777	-9749.22962962961
44329.5912228472	0	4944.852	-4944.3037037037	-9753.04444444442
44329.591222963	0	4944.319	-4943.79259259259	-9756.80740740738
44329.5912230787	0	4944.319	-4943.42222222222	-9760.58518518516
44329.5912231944	0	4943.43799999999	-4943.14814814815	-9764.14074074072
44329.5912233102	0	4943.43799999999	-4942.94074074074	-9767.73333333331
44329.5912234259	0	4942.95699999999	-4942.94074074074	-9771.26666666664
44329.5912235417	0	4942.95699999999	-4943.02222222222	-9774.74074074072
44329.5912236574	0	4943.038	-4943.22222222222	-9778.25185185183
44329.5912237731	0	4943.038	-4943.41481481481	-9781.63703703701
44329.5912238889	0	4943.431	-4943.59259259259	-9784.96296296294
44329.5912240046	0	4943.431	-4943.83703703703	-9787.97777777775
44329.5912241204	0	4943.85299999999	-4944.03703703703	-9791.23703703701
44329.5912242361	0	4943.85299999999	-4944.17037037037	-9794.57777777775
44329.5912243519	0	4944.18599999999	-4944.14074074074	-9797.79999999998
44329.5912244676	0	4944.18599999999	-4944.04444444444	-9800.94074074072
44329.5912245833	0	4944.05999999999	-4943.8	-9803.82962962961
44329.5912246991	0	4944.05999999999	-4943.48888888889	-9806.86666666664
44329.5912248148	0	4943.50399999999	-4943.23703703703	-9809.7185185185
44329.5912249306	0	4943.50399999999	-4942.92592592592	-9812.57777777775
44329.5912250463	0	4942.94099999999	-4942.6	-9815.22962962961
44329.591225162	0	4942.94099999999	-4942.38518518518	-9818.08148148146
44329.5912252778	0	4942.39999999999	-4942.17777777778	-9820.85185185183
44329.5912253935	0	4942.39999999999	-4942.03703703704	-9823.54814814813
44329.5912255093	0	4942.05199999999	-4942.14074074074	-9826.2222222222
44329.591225625	0	4942.05199999999	-4942.3037037037	-9828.7185185185
44329.5912257407	0	4942.31899999999	-4942.54814814815	-9831.20740740738
44329.5912258565	0	4942.31899999999	-4942.83703703704	-9833.62962962961
44329.5912259722	0	4942.85199999999	-4943.20740740741	-9835.84444444442
44329.591226088	0	4942.85199999999	-4943.43703703704	-9837.68888888887
44329.5912262037	0	4943.45199999999	-4943.78518518519	-9839.34814814812
44329.5912263194	0	4943.45199999999	-4944.0962962963	-9840.82962962961
44329.5912264352	0	4944.11099999999	-4944.40740740741	-9842.46666666664
44329.5912265509	0	4944.11099999999	-4944.48148148148	-9843.98518518516
44329.5912266667	0	4944.49599999999	-4944.55555555556	-9845.50370370368
44329.5912267824	0	4944.49599999999	-4944.7037037037	-9846.91851851849
44329.5912268981	0	4944.71799999999	-4944.80740740741	-9848.17037037035
44329.5912270139	0	4944.71799999999	-4944.98518518519	-9849.25925925924
44329.5912271296	0	4944.99899999999	-4945.24444444444	-9850.1185185185
44329.5912272454	0	4944.99899999999	-4945.54814814815	-9850.88888888887
44329.5912273611	0	4945.56199999999	-4945.96296296296	-9851.5259259259
44329.5912274768	0	4945.56199999999	-4946.28148148148	-9851.90370370368
44329.5912275926	0	4946.29499999999	-4946.67407407407	-9852.25185185183
44329.5912277083	0	4946.29499999999	-4947.04444444444	-9852.47407407405
44329.5912278241	0	4947.05799999999	-4947.37037037037	-9852.62962962961
44329.5912279398	0	4947.05799999999	-4947.67407407407	-9852.64444444442
44329.5912280556	0	4947.68799999999	-4948.0962962963	-9852.57777777775
44329.5912281713	0	4947.68799999999	-4948.58518518519	-9852.38518518516
44329.591228287	0	4948.59899999999	-4949.14074074074	-9852.06666666664
44329.5912284028	0	4948.59899999999	-4949.72592592593	-9851.61481481479
44329.5912285185	0	4949.73999999999	-4950.25185185185	-9851.09629629627
44329.5912286343	0	4949.73999999999	-4950.76296296296	-9850.41481481479
44329.59122875	0	4950.77699999999	-4951.14074074074	-9849.67407407405
44329.5912288657	0	4950.77699999999	-4951.37037037037	-9848.85185185182
44329.5912289815	0	4951.38399999999	-4951.52592592593	-9847.9259259259
44329.5912290972	0	4951.38399999999	-4951.57037037037	-9846.8222222222
44329.591229213	0	4951.58399999999	-4951.57777777778	-9845.54814814812
44329.5912293287	0	4951.58399999999	-4951.63703703704	-9844.34074074071
44329.5912294444	0	4951.65099999999	-4951.78518518518	-9842.99259259257
44329.5912295602	0	4951.65099999999	-4952.07407407407	-9841.49629629627
44329.5912296759	0	4952.08799999999	-4952.32592592593	-9840.0296296296
44329.5912297917	0	4952.08799999999	-4952.48888888889	-9838.51111111108
44329.5912299074	0	4952.50299999999	-4952.46666666667	-9836.99999999997
44329.5912300232	0	4952.50299999999	-4952.07407407407	-9835.61481481479
44329.5912301389	0	4952.08799999999	-4951.37037037037	-9834.16296296294
44329.5912302546	0	4952.08799999999	-4950.5037037037	-9832.70370370368
44329.5912303704	0	4950.51799999999	-4949.46666666667	-9831.28888888886
44329.5912304861	0	4950.51799999999	-4948.20740740741	-9829.86666666664
44329.5912306019	0	4948.22199999999	-4946.82222222222	-9828.54074074071
44329.5912307176	0	4948.22199999999	-4945.32592592593	-9827.03703703701
44329.5912308333	0	4945.34099999999	-4943.96296296296	-9825.56296296293
44329.5912309491	0	4945.34099999999	-4942.48888888889	-9823.94814814812
44329.5912310648	0	4942.50399999999	-4941.16296296296	-9822.49629629627
44329.5912311806	0	4942.50399999999	-4939.77037037037	-9820.9259259259
44329.5912312963	0	4939.78499999999	-4938.59259259259	-9819.31111111108
44329.591231412	0	4939.78499999999	-4937.62222222222	-9817.64444444442
44329.5912315278	0	4937.63699999999	-4937.06666666667	-9816.24444444442
44329.5912316435	0	4937.63699999999	-4936.81481481481	-9814.80740740738
44329.5912317593	0	4936.82999999999	-4936.75555555556	-9813.14074074071
44329.591231875	0	4936.82999999999	-4936.99259259259	-9811.6296296296
44329.5912319907	0	4937.00799999999	-4937.37777777778	-9810.17037037034
44329.5912321065	0	4937.00799999999	-4937.94814814815	-9808.70370370368
44329.5912322222	0	4937.96399999999	-4938.51851851852	-9807.3259259259
44329.591232338	0	4937.96399999999	-4939.07407407407	-9805.89629629627
44329.5912324537	0	4939.08999999999	-4939.6	-9804.36296296294
44329.5912325694	0	4939.08999999999	-4940.08888888889	-9802.79259259256
44329.5912326852	0	4940.10499999999	-4940.4	-9801.2296296296
44329.5912328009	0	4940.10499999999	-4940.62222222222	-9799.49629629627
44329.5912329167	0	4940.63799999999	-4940.77777777778	-9797.71111111108
44329.5912330324	0	4940.63799999999	-4940.88148148148	-9795.91111111108
44329.5912331481	0	4940.89699999999	-4941.06666666667	-9794.08888888886
44329.5912332639	0	4940.89699999999	-4941.22222222222	-9792.14814814812
44329.5912333796	0	4941.23799999999	-4941.37777777778	-9790.28148148145
44329.5912334954	0	4941.23799999999	-4941.47407407407	-9788.41481481479
44329.5912336111	0	4941.49	-4941.57037037037	-9786.65185185182
44329.5912337269	0	4941.49	-4941.62962962963	-9785.07407407404
44329.5912338426	0	4941.646	-4941.71111111111	-9783.39999999997
44329.5912339583	0	4941.646	-4941.78518518518	-9781.7333333333
44329.5912340741	0	4941.802	-4941.84444444444	-9780.16296296293
44329.5912341898	0	4941.802	-4941.84444444444	-9778.39259259256
44329.5912343056	0	4941.861	-4941.6	-9776.50370370367
44329.5912344213	0	4941.861	-4941.04444444444	-9774.66666666664
44329.591234537	0	4941.061	-4940.35555555555	-9772.85185185182
44329.5912346528	0	4941.061	-4939.51851851852	-9771.08148148145
44329.5912347685	0	4939.535	-4938.58518518518	-9769.27407407404
44329.5912348843	0	4939.535	-4937.4962962963	-9767.55555555553
44329.591235	0	4937.513	-4936.3037037037	-9765.82222222219
44329.5912351157	0	4937.513	-4935.02222222222	-9764.19999999997
44329.5912352315	0	4935.039	-4933.77037037037	-9762.60740740738
44329.5912353472	0	4935.039	-4932.39259259259	-9760.95555555553
44329.591235463	0	4932.409	-4931.02962962963	-9759.31851851849
44329.5912355787	0	4932.409	-4929.6962962963	-9757.71111111108
44329.5912356944	0	4929.713	-4928.41481481481	-9756.06666666664
44329.5912358102	0	4929.713	-4927.2	-9754.57777777775
44329.5912359259	0	4927.217	-4926.13333333333	-9753.03703703701
44329.5912360417	0	4927.217	-4925.06666666667	-9751.41481481479
44329.5912361574	0	4925.084	-4924.03703703704	-9749.87407407405
44329.5912362731	0	4925.084	-4923.11851851852	-9748.34074074071
44329.5912363889	0	4923.136	-4922.3037037037	-9746.82222222219
44329.5912365046	0	4923.136	-4921.66666666667	-9745.39999999997
44329.5912366204	0	4921.68399999999	-4921.27407407407	-9743.95555555553
44329.5912367361	0	4921.68399999999	-4921.1037037037	-9742.64444444442
44329.5912368519	0	4921.12099999999	-4921.03703703704	-9741.43703703701
44329.5912369676	0	4921.12099999999	-4921.0962962963	-9740.20740740738
44329.5912370833	0	4921.114	-4921.25185185185	-9739.23703703701
44329.5912371991	0	4921.114	-4921.48888888889	-9738.28888888886
44329.5912373148	0	4921.507	-4921.7037037037	-9737.48888888886
44329.5912374306	0	4921.507	-4921.86666666667	-9736.67407407404
44329.5912375463	0	4921.88499999999	-4921.97037037037	-9735.9259259259
44329.591237662	0	4921.88499999999	-4921.92592592593	-9735.29629629627
44329.5912377778	0	4921.944	-4921.78518518519	-9734.85925925923
44329.5912378935	0	4921.944	-4921.57037037037	-9734.49629629627
44329.5912380093	0	4921.588	-4921.31851851852	-9734.17037037034
44329.591238125	0	4921.588	-4921.16296296296	-9734.0296296296
44329.5912382407	0	4921.181	-4921.02962962963	-9733.89629629627
44329.5912383565	0	4921.181	-4920.94814814815	-9733.8296296296
44329.5912384722	0	4920.96599999999	-4920.95555555556	-9733.84444444441
44329.591238588	0	4920.96599999999	-4921.00740740741	-9733.9259259259
44329.5912387037	0	4921.025	-4921.05185185185	-9734.07407407404
44329.5912388194	0	4921.025	-4921.06666666667	-9734.3259259259
44329.5912389352	0	4921.084	-4920.99259259259	-9734.63703703701
44329.5912390509	0	4921.084	-4920.76296296296	-9735.00740740738
44329.5912391667	0	4920.78	-4920.42222222222	-9735.48148148145
44329.5912392824	0	4920.78	-4919.98518518519	-9736.06666666664
44329.5912393981	0	4920.002	-4919.50370370371	-9736.7259259259
44329.5912395139	0	4920.002	-4919.03703703704	-9737.45925925923
44329.5912396296	0	4919.05399999999	-4918.52592592593	-9738.31111111108
44329.5912397454	0	4919.05399999999	-4917.8962962963	-9739.25185185182
44329.5912398611	0	4917.913	-4917.18518518519	-9740.3333333333
44329.5912399768	0	4917.913	-4916.36296296297	-9741.58518518516
44329.5912400926	0	4916.37999999999	-4915.57037037037	-9742.82222222219
44329.5912402083	0	4916.37999999999	-4915.14814814815	-9744.04444444442
44329.5912403241	0	4915.16499999999	-4915.02962962963	-9745.5259259259
44329.5912404398	0	4915.16499999999	-4915.18518518519	-9747.11851851849
44329.5912405556	0	4915.20199999999	-4915.71111111111	-9748.37037037034
44329.5912406713	0	4915.20199999999	-4916.46666666667	-9750.11851851849
44329.591240787	0	4916.48299999999	-4917.27407407408	-9752.03703703701
44329.5912409028	0	4916.48299999999	-4917.91111111111	-9753.97037037034
44329.5912410185	0	4917.927	-4918.20740740741	-9756.19999999997
44329.5912411343	0	4917.927	-4918.14074074074	-9758.5259259259
44329.59124125	0	4918.15699999999	-4917.93333333334	-9761.00740740738
44329.5912413657	0	4918.15699999999	-4917.2962962963	-9763.4296296296
44329.5912414815	0	4917.31299999999	-4916.40740740741	-9765.90370370368
44329.5912415972	0	4917.31299999999	-4915.23703703704	-9768.63703703701
44329.591241713	0	4915.25399999999	-4914.26666666667	-9771.33333333331
44329.5912418287	0	4915.25399999999	-4913.57037037037	-9774.14074074071
44329.5912419444	0	4913.58699999999	-4913.23703703704	-9776.87407407405
44329.5912420602	0	4913.58699999999	-4913.07407407408	-9779.7259259259
44329.5912421759	0	4913.09099999999	-4912.97777777778	-9782.51111111108
44329.5912422917	0	4913.09099999999	-4912.91851851852	-9785.48888888886
44329.5912424074	0	4912.93499999999	-4912.96296296296	-9788.37777777775
44329.5912425232	0	4912.93499999999	-4913.02962962963	-9791.28148148145
44329.5912426389	0	4913.04599999999	-4913.06666666667	-9794.31111111108
44329.5912427546	0	4913.04599999999	-4913.05185185185	-9797.38518518516
44329.5912428704	0	4913.06799999999	-4912.98518518519	-9800.55555555553
44329.5912429861	0	4913.06799999999	-4912.8	-9803.79259259256
44329.5912431019	0	4912.81599999999	-4912.4962962963	-9807.17037037034
44329.5912432176	0	4912.81599999999	-4912.11851851852	-9810.25925925923
44329.5912433333	0	4912.13499999999	-4911.91851851852	-9813.77037037034
44329.5912434491	0	4912.13499999999	-4911.71851851852	-9817.15555555553
44329.5912435648	0	4911.73499999999	-4911.57037037037	-9820.57037037034
44329.5912436806	0	4911.73499999999	-4911.43703703704	-9824.0296296296
44329.5912437963	0	4911.45399999999	-4911.25925925926	-9827.41481481479
44329.591243912	0	4911.45399999999	-4911.23703703704	-9830.76296296294
44329.5912440278	0	4911.25399999999	-4911.2962962963	-9833.94074074071
44329.5912441435	0	4911.25399999999	-4911.41481481482	-9837.1259259259
44329.5912442593	0	4911.43199999999	-4911.86666666667	-9839.95555555553
44329.591244375	0	4911.43199999999	-4912.27407407408	-9842.80740740738
44329.5912444907	0	4912.29099999999	-4912.53333333334	-9845.91111111108
44329.5912446065	0	4912.29099999999	-4912.53333333334	-9849.13333333331
44329.5912447222	0	4912.54999999999	-4912.4	-9852.47407407405
44329.591244838	0	4912.54999999999	-4912.05925925926	-9855.73333333331
44329.5912449537	0	4912.07599999999	-4911.53333333334	-9858.56296296294
44329.5912450694	0	4912.07599999999	-4910.71111111112	-9861.50370370368
44329.5912451852	0	4910.72799999999	-4909.92592592593	-9864.4296296296
44329.5912453009	0	4910.72799999999	-4908.96296296297	-9867.45925925923
44329.5912454167	0	4908.98	-4907.80740740741	-9870.43703703701
44329.5912455324	0	4908.98	-4906.58518518519	-9873.31851851849
44329.5912456481	0	4906.602	-4905.48148148149	-9876.17037037034
44329.5912457639	0	4906.602	-4904.95555555556	-9878.87407407405
44329.5912458796	0	4904.972	-4904.73333333334	-9881.79999999997
44329.5912459954	0	4904.972	-4904.73333333334	-9884.73333333331
44329.5912461111	0	4904.75	-4904.95555555556	-9887.53333333331
44329.5912462269	0	4904.75	-4905.31851851852	-9890.21481481479
44329.5912463426	0	4905.335	-4905.8	-9892.80740740738
44329.5912464583	0	4905.335	-4906.20740740741	-9895.3333333333
44329.5912465741	0	4906.224	-4906.46666666667	-9897.88148148145
44329.5912466898	0	4906.224	-4906.67407407408	-9900.28148148145
44329.5912468056	0	4906.691	-4906.78518518519	-9902.47407407405
44329.5912469213	0	4906.691	-4906.93333333334	-9904.55555555553
44329.591247037	0	4906.95	-4907.08888888889	-9906.57777777775
44329.5912471528	0	4906.95	-4907.13333333334	-9908.44444444442
44329.5912472685	0	4907.15	-4907.17037037038	-9910.15555555553
44329.5912473843	0	4907.15	-4907.18518518519	-9911.67407407405
[truncated: 10,000 more rows]
