# Supplementary material for: Near-infrared manipulation of multiple neuronal populations via trichromatic upconversion
Source: Nat Commun. 2021 Sep 27;12:5662. doi: 10.1038/s41467-021-25993-7 (PMC8476604; doi:10.1038/s41467-021-25993-7)
Supplement: Supplementary file 7 — Source Data [file 41467_2021_25993_MOESM7_ESM.zip › Source Data/SI 31/1532/7_2.csv]

DateTime	xPosComp	yPosComp	xPos	yPos
44329.5850055324	0	398.880000000003	-643.237037037044	17.2370370370373
44329.5850056482	0	398.880000000003	-643.237037037044	17.2370370370373
44329.5850057639	0	398.880000000003	-643.237037037044	17.2370370370373
44329.5850058796	0	398.880000000003	-643.237037037044	17.2370370370373
44329.5850059954	0	398.880000000003	-643.237037037044	17.2370370370373
44329.5850061111	0	398.880000000003	-643.237037037044	17.2370370370373
44329.5850062269	0	398.880000000003	-643.237037037044	17.2370370370373
44329.5850063426	0	398.880000000003	-643.237037037044	17.2370370370373
44329.5850064583	0	398.880000000003	-643.237037037044	17.2370370370373
44329.5850065741	0	398.880000000003	-643.237037037044	17.2370370370373
44329.5850066898	0	398.880000000003	-643.237037037044	17.2370370370373
44329.5850068056	0	398.880000000003	-643.237037037044	17.2370370370373
44329.5850069213	0	398.880000000003	-643.237037037044	17.2370370370373
44329.585007037	0	398.880000000003	-643.237037037044	17.2370370370373
44329.5850071528	0	398.880000000003	-643.237037037044	17.2370370370373
44329.5850072685	0	398.880000000003	-643.237037037044	17.2370370370373
44329.5850073843	0	398.880000000003	-643.237037037044	17.2370370370373
44329.5850075	0	398.880000000003	-643.237037037044	17.2370370370373
44329.5850076157	0	398.880000000003	-643.237037037044	17.2370370370373
44329.5850077315	0	398.880000000003	-643.237037037044	17.2370370370373
44329.5850078472	0	398.880000000003	-643.237037037044	17.2370370370373
44329.585007963	0	398.880000000003	-643.237037037044	17.2370370370373
44329.5850080787	0	398.880000000003	-643.237037037044	17.2370370370373
44329.5850081944	0	398.880000000003	-643.237037037044	17.2370370370373
44329.5850083102	0	398.880000000003	-643.237037037044	17.2370370370373
44329.5850084259	0	398.880000000003	-643.237037037044	17.2370370370373
44329.5850085417	0	398.880000000003	-643.237037037044	17.2370370370373
44329.5850086574	0	398.880000000003	-643.237037037044	17.2370370370373
44329.5850087731	0	398.880000000003	-643.237037037044	17.2370370370373
44329.5850088889	0	398.880000000003	-643.237037037044	17.2370370370373
44329.5850090046	0	398.880000000003	-643.237037037044	17.2370370370373
44329.5850091204	0	398.880000000003	-643.237037037044	17.2370370370373
44329.5850092361	0	398.880000000003	-643.237037037044	17.2370370370373
44329.5850093519	0	398.880000000003	-643.237037037044	17.2370370370373
44329.5850094676	0	398.880000000003	-643.237037037044	17.2370370370373
44329.5850095833	0	398.880000000003	-643.237037037044	17.2370370370373
44329.5850096991	0	398.880000000003	-643.237037037044	17.2370370370373
44329.5850098148	0	398.880000000003	-643.237037037044	17.2370370370373
44329.5850099306	0	398.880000000003	-643.237037037044	17.2370370370373
44329.5850100463	0	398.880000000003	-643.237037037044	17.2370370370373
44329.585010162	0	398.880000000003	-643.237037037044	17.2370370370373
44329.5850102778	0	398.880000000003	-643.237037037044	17.2370370370373
44329.5850103935	0	398.880000000003	-643.237037037044	17.2370370370373
44329.5850105093	0	398.880000000003	-643.237037037044	17.2370370370373
44329.585010625	0	398.880000000003	-643.237037037044	17.2370370370373
44329.5850107407	0	398.880000000003	-643.237037037044	17.2370370370373
44329.5850108565	0	398.880000000003	-643.237037037044	17.2370370370373
44329.5850109722	0	398.880000000003	-643.237037037044	17.2370370370373
44329.585011088	0	398.880000000003	-643.237037037044	17.2370370370373
44329.5850112037	0	398.880000000003	-643.237037037044	17.2370370370373
44329.5850113194	0	398.880000000003	-643.237037037044	17.2370370370373
44329.5850114352	0	398.880000000003	-643.237037037044	17.2370370370373
44329.5850115509	0	398.880000000003	-643.237037037044	17.2370370370373
44329.5850116667	0	398.880000000003	-643.237037037044	17.2370370370373
44329.5850117824	0	398.880000000003	-643.237037037044	17.2370370370373
44329.5850118981	0	398.880000000003	-643.237037037044	17.2370370370373
44329.5850120139	0	398.880000000003	-643.237037037044	17.2370370370373
44329.5850121296	0	398.880000000003	-643.237037037044	17.2370370370373
44329.5850122454	0	398.880000000003	-643.237037037044	17.2370370370373
44329.5850123611	0	398.880000000003	-643.237037037044	17.2370370370373
44329.5850124769	0	398.880000000003	-643.237037037044	17.2370370370373
44329.5850125926	0	398.880000000003	-643.237037037044	17.2370370370373
44329.5850127083	0	398.880000000003	-643.237037037044	17.2370370370373
44329.5850128241	0	398.880000000003	-643.237037037044	17.2370370370373
44329.5850129398	0	398.880000000003	-643.237037037044	17.2370370370373
44329.5850130556	0	398.880000000003	-643.237037037044	17.2370370370373
44329.5850131713	0	398.880000000003	-643.237037037044	17.2370370370373
44329.585013287	0	398.880000000003	-643.237037037044	17.2370370370373
44329.5850134028	0	398.880000000003	-643.237037037044	17.2370370370373
44329.5850135185	0	398.880000000003	-643.237037037044	17.2370370370373
44329.5850136343	0	398.880000000003	-643.237037037044	17.2370370370373
44329.58501375	0	398.880000000003	-643.237037037044	17.2370370370373
44329.5850138657	0	398.880000000003	-643.237037037044	17.2370370370373
44329.5850139815	0	398.880000000003	-643.237037037044	17.2370370370373
44329.5850140972	0	398.880000000003	-643.237037037044	17.2370370370373
44329.585014213	0	398.880000000003	-643.237037037044	17.2370370370373
44329.5850143287	0	398.880000000003	-643.237037037044	17.2370370370373
44329.5850144444	0	398.880000000003	-643.237037037044	17.2370370370373
44329.5850145602	0	398.880000000003	-643.237037037044	17.2370370370373
44329.5850146759	0	398.880000000003	-643.237037037044	17.2370370370373
44329.5850147917	0	398.880000000003	-643.237037037044	17.2370370370373
44329.5850149074	0	398.880000000003	-643.237037037044	17.2370370370373
44329.5850150231	0	398.880000000003	-643.237037037044	17.2370370370373
44329.5850151389	0	398.880000000003	-643.237037037044	17.2370370370373
44329.5850152546	0	398.880000000003	-643.237037037044	17.2370370370373
44329.5850153704	0	398.880000000003	-643.237037037044	17.2370370370373
44329.5850154861	0	398.880000000003	-643.237037037044	17.2370370370373
44329.5850156019	0	398.880000000003	-643.237037037044	17.2370370370373
44329.5850157176	0	398.880000000003	-643.237037037044	17.2370370370373
44329.5850158333	0	398.880000000003	-643.237037037044	17.2370370370373
44329.5850159491	0	398.880000000003	-643.237037037044	17.2370370370373
44329.5850160648	0	398.880000000003	-643.237037037044	17.2370370370373
44329.5850161806	0	398.880000000003	-643.237037037044	17.2370370370373
44329.5850162963	0	398.880000000003	-643.237037037044	17.2370370370373
44329.585016412	0	398.880000000003	-643.237037037044	17.2370370370373
44329.5850165278	0	398.880000000003	-643.237037037044	17.2370370370373
44329.5850166435	0	398.880000000003	-643.237037037044	17.2370370370373
44329.5850167593	0	398.880000000003	-643.237037037044	17.2370370370373
44329.585016875	0	398.880000000003	-643.237037037044	17.2370370370373
44329.5850169907	0	398.880000000003	-643.237037037044	17.2370370370373
44329.5850171065	0	398.880000000003	-643.237037037044	17.2370370370373
44329.5850172222	0	398.880000000003	-643.237037037044	17.2370370370373
44329.585017338	0	398.880000000003	-643.237037037044	17.2370370370373
44329.5850174537	0	398.880000000003	-643.237037037044	17.2370370370373
44329.5850175694	0	398.880000000003	-643.237037037044	17.2370370370373
44329.5850176852	0	398.880000000003	-643.237037037044	17.2370370370373
44329.5850178009	0	398.880000000003	-643.237037037044	17.2370370370373
44329.5850179167	0	398.880000000003	-643.237037037044	17.2370370370373
44329.5850180324	0	398.880000000003	-643.237037037044	17.2370370370373
44329.5850181482	0	398.880000000003	-643.237037037044	17.2370370370373
44329.5850182639	0	398.880000000003	-643.237037037044	17.2370370370373
44329.5850183796	0	398.880000000003	-643.237037037044	17.2370370370373
44329.5850184954	0	398.880000000003	-643.237037037044	17.2370370370373
44329.5850186111	0	398.880000000003	-643.237037037044	17.2370370370373
44329.5850187269	0	398.880000000003	-643.237037037044	17.2370370370373
44329.5850188426	0	398.880000000003	-643.237037037044	17.2370370370373
44329.5850189583	0	398.880000000003	-643.237037037044	17.2370370370373
44329.5850190741	0	398.880000000003	-643.237037037044	17.2370370370373
44329.5850191898	0	398.880000000003	-643.237037037044	17.2370370370373
44329.5850193056	0	398.880000000003	-643.237037037044	17.2370370370373
44329.5850194213	0	398.880000000003	-643.237037037044	17.2370370370373
44329.585019537	0	398.880000000003	-643.237037037044	17.2370370370373
44329.5850196528	0	398.880000000003	-643.237037037044	17.2370370370373
44329.5850197685	0	398.880000000003	-643.237037037044	17.2370370370373
44329.5850198843	0	398.880000000003	-643.237037037044	17.2370370370373
44329.58502	0	398.880000000003	-643.237037037044	17.2370370370373
44329.5850201157	0	398.880000000003	-643.237037037044	17.2370370370373
44329.5850202315	0	398.880000000003	-643.237037037044	17.2370370370373
44329.5850203472	0	398.880000000003	-643.237037037044	17.2370370370373
44329.585020463	0	398.880000000003	-643.237037037044	17.2370370370373
44329.5850205787	0	398.880000000003	-643.237037037044	17.2370370370373
44329.5850206944	0	398.880000000003	-643.237037037044	17.2370370370373
44329.5850208102	0	398.880000000003	-643.237037037044	17.2370370370373
44329.5850209259	0	398.880000000003	-643.237037037044	17.2370370370373
44329.5850210417	0	398.880000000003	-643.237037037044	17.2370370370373
44329.5850211574	0	398.880000000003	-643.237037037044	17.2370370370373
44329.5850212731	0	398.880000000003	-643.237037037044	17.2370370370373
44329.5850213889	0	398.880000000003	-643.237037037044	17.2370370370373
44329.5850215046	0	398.880000000003	-643.237037037044	17.2370370370373
44329.5850216204	0	398.880000000003	-643.237037037044	17.2370370370373
44329.5850217361	0	398.880000000003	-643.237037037044	17.2370370370373
44329.5850218519	0	398.880000000003	-643.237037037044	17.2370370370373
44329.5850219676	0	398.880000000003	-643.237037037044	17.2370370370373
44329.5850220833	0	398.880000000003	-643.237037037044	17.2370370370373
44329.5850221991	0	398.880000000003	-643.237037037044	17.2370370370373
44329.5850223148	0	398.880000000003	-643.237037037044	17.2370370370373
44329.5850224306	0	398.880000000003	-643.237037037044	17.2370370370373
44329.5850225463	0	398.880000000003	-643.237037037044	17.2370370370373
44329.585022662	0	398.880000000003	-643.237037037044	17.2370370370373
44329.5850227778	0	398.880000000003	-643.237037037044	17.2370370370373
44329.5850228935	0	398.880000000003	-643.237037037044	17.2370370370373
44329.5850230093	0	398.880000000003	-643.237037037044	17.2370370370373
44329.585023125	0	398.880000000003	-643.237037037044	17.2370370370373
44329.5850232407	0	398.880000000003	-643.237037037044	17.2370370370373
44329.5850233565	0	398.880000000003	-643.237037037044	17.2370370370373
44329.5850234722	0	398.880000000003	-643.237037037044	17.2370370370373
44329.585023588	0	398.880000000003	-643.237037037044	17.2370370370373
44329.5850237037	0	398.880000000003	-643.237037037044	17.2370370370373
44329.5850238194	0	398.880000000003	-643.237037037044	17.2370370370373
44329.5850239352	0	398.880000000003	-643.237037037044	17.2370370370373
44329.5850240509	0	398.880000000003	-643.237037037044	17.2370370370373
44329.5850241667	0	398.880000000003	-643.237037037044	17.2370370370373
44329.5850242824	0	398.880000000003	-643.237037037044	17.2370370370373
44329.5850243981	0	398.880000000003	-643.237037037044	17.2370370370373
44329.5850245139	0	398.880000000003	-643.237037037044	17.2370370370373
44329.5850246296	0	398.880000000003	-643.237037037044	17.2370370370373
44329.5850247454	0	398.880000000003	-643.237037037044	17.2370370370373
44329.5850248611	0	398.880000000003	-643.237037037044	17.2370370370373
44329.5850249768	0	398.880000000003	-643.237037037044	17.2370370370373
44329.5850250926	0	398.880000000003	-643.237037037044	17.2370370370373
44329.5850252083	0	398.880000000003	-643.237037037044	17.2370370370373
44329.5850253241	0	398.880000000003	-643.237037037044	17.2370370370373
44329.5850254398	0	398.880000000003	-643.237037037044	17.2370370370373
44329.5850255556	0	398.880000000003	-643.237037037044	17.2370370370373
44329.5850256713	0	398.880000000003	-643.237037037044	17.2370370370373
44329.585025787	0	398.880000000003	-643.237037037044	17.2370370370373
44329.5850259028	0	398.880000000003	-643.237037037044	17.2370370370373
44329.5850260185	0	398.880000000003	-643.237037037044	17.2370370370373
44329.5850261343	0	398.880000000003	-643.237037037044	17.2370370370373
44329.58502625	0	398.880000000003	-643.237037037044	17.2370370370373
44329.5850263657	0	398.880000000003	-643.237037037044	17.2370370370373
44329.5850264815	0	398.880000000003	-643.237037037044	17.2370370370373
44329.5850265972	0	398.880000000003	-643.237037037044	17.2370370370373
44329.585026713	0	398.880000000003	-643.237037037044	17.2370370370373
44329.5850268287	0	398.880000000003	-643.237037037044	17.2370370370373
44329.5850269444	0	398.880000000003	-643.237037037044	17.2370370370373
44329.5850270602	0	398.880000000003	-643.237037037044	17.2370370370373
44329.5850271759	0	398.880000000003	-643.237037037044	17.2370370370373
44329.5850272917	0	398.880000000003	-643.237037037044	17.2370370370373
44329.5850274074	0	398.880000000003	-643.237037037044	17.2370370370373
44329.5850275232	0	398.880000000003	-643.237037037044	17.2370370370373
44329.5850276389	0	398.880000000003	-643.237037037044	17.2370370370373
44329.5850277546	0	398.880000000003	-643.237037037044	17.2370370370373
44329.5850278704	0	398.880000000003	-643.237037037044	17.2370370370373
44329.5850279861	0	398.880000000003	-643.237037037044	17.2370370370373
44329.5850281019	0	398.880000000003	-643.237037037044	17.2370370370373
44329.5850282176	0	398.880000000003	-643.237037037044	17.2370370370373
44329.5850283333	0	398.880000000003	-643.237037037044	17.2370370370373
44329.5850284491	0	398.880000000003	-643.237037037044	17.2370370370373
44329.5850285648	0	398.880000000003	-643.237037037044	17.2370370370373
44329.5850286806	0	398.880000000003	-643.237037037044	17.2370370370373
44329.5850287963	0	398.880000000003	-643.237037037044	17.2370370370373
44329.585028912	0	398.880000000003	-643.237037037044	17.2370370370373
44329.5850290278	0	398.880000000003	-643.237037037044	17.2370370370373
44329.5850291435	0	398.880000000003	-643.237037037044	17.2370370370373
44329.5850292593	0	398.880000000003	-643.237037037044	17.2370370370373
44329.585029375	0	398.880000000003	-643.237037037044	17.2370370370373
44329.5850294907	0	398.880000000003	-643.237037037044	17.2370370370373
44329.5850296065	0	398.880000000003	-643.237037037044	17.2370370370373
44329.5850297222	0	398.880000000003	-643.237037037044	17.2370370370373
44329.585029838	0	398.880000000003	-643.237037037044	17.2370370370373
44329.5850299537	0	398.880000000003	-643.237037037044	17.2370370370373
44329.5850300694	0	398.880000000003	-643.237037037044	17.2370370370373
44329.5850301852	0	398.880000000003	-643.237037037044	17.2370370370373
44329.5850303009	0	398.880000000003	-643.237037037044	17.2370370370373
44329.5850304167	0	398.880000000003	-643.237037037044	17.2370370370373
44329.5850305324	0	398.880000000003	-643.237037037044	17.2370370370373
44329.5850306482	0	398.880000000003	-643.237037037044	17.2370370370373
44329.5850307639	0	398.880000000003	-643.237037037044	17.2370370370373
44329.5850308796	0	398.880000000003	-643.237037037044	17.2370370370373
44329.5850309954	0	398.880000000003	-643.237037037044	17.2370370370373
44329.5850311111	0	398.880000000003	-643.237037037044	17.2370370370373
44329.5850312269	0	398.880000000003	-643.237037037044	17.2370370370373
44329.5850313426	0	398.880000000003	-643.237037037044	17.2370370370373
44329.5850314583	0	398.880000000003	-643.237037037044	17.2370370370373
44329.5850315741	0	398.880000000003	-643.237037037044	17.2370370370373
44329.5850316898	0	398.880000000003	-643.237037037044	17.2370370370373
44329.5850318056	0	398.880000000003	-643.237037037044	17.2370370370373
44329.5850319213	0	398.880000000003	-643.237037037044	17.2370370370373
44329.585032037	0	398.880000000003	-643.237037037044	17.2370370370373
44329.5850321528	0	398.880000000003	-643.237037037044	17.2370370370373
44329.5850322685	0	398.880000000003	-643.237037037044	17.2370370370373
44329.5850323843	0	398.880000000003	-643.237037037044	17.2370370370373
44329.5850325	0	398.880000000003	-643.237037037044	17.2370370370373
44329.5850326157	0	398.880000000003	-643.237037037044	17.2370370370373
44329.5850327315	0	398.880000000003	-643.237037037044	17.2370370370373
44329.5850328472	0	398.880000000003	-643.237037037044	17.2370370370373
44329.585032963	0	398.880000000003	-643.237037037044	17.2370370370373
44329.5850330787	0	398.880000000003	-643.237037037044	17.2370370370373
44329.5850331944	0	398.880000000003	-643.237037037044	17.2370370370373
44329.5850333102	0	398.880000000003	-643.237037037044	17.2370370370373
44329.5850334259	0	398.880000000003	-643.237037037044	17.2370370370373
44329.5850335417	0	398.880000000003	-643.237037037044	17.2370370370373
44329.5850336574	0	398.880000000003	-643.237037037044	17.2370370370373
44329.5850337731	0	398.880000000003	-643.237037037044	17.2370370370373
44329.5850338889	0	398.880000000003	-643.237037037044	17.2370370370373
44329.5850340046	0	398.880000000003	-643.237037037044	17.2370370370373
44329.5850341204	0	398.880000000003	-643.237037037044	17.2370370370373
44329.5850342361	0	398.880000000003	-643.237037037044	17.2370370370373
44329.5850343519	0	398.880000000003	-643.237037037044	17.2370370370373
44329.5850344676	0	398.880000000003	-643.237037037044	17.2370370370373
44329.5850345833	0	398.880000000003	-643.237037037044	17.2370370370373
44329.5850346991	0	398.880000000003	-643.237037037044	17.2370370370373
44329.5850348148	0	398.880000000003	-643.237037037044	17.2370370370373
44329.5850349306	0	398.880000000003	-643.237037037044	17.2370370370373
44329.5850350463	0	398.880000000003	-643.237037037044	17.2370370370373
44329.585035162	0	398.880000000003	-643.237037037044	17.2370370370373
44329.5850352778	0	398.880000000003	-643.237037037044	17.2370370370373
44329.5850353935	0	398.880000000003	-643.237037037044	17.2370370370373
44329.5850355093	0	398.880000000003	-643.237037037044	17.2370370370373
44329.585035625	0	398.880000000003	-643.237037037044	17.2370370370373
44329.5850357407	0	398.880000000003	-643.237037037044	17.2370370370373
44329.5850358565	0	398.880000000003	-643.237037037044	17.2370370370373
44329.5850359722	0	398.880000000003	-643.237037037044	17.2370370370373
44329.585036088	0	398.880000000003	-643.237037037044	17.2370370370373
44329.5850362037	0	398.880000000003	-643.237037037044	17.2370370370373
44329.5850363194	0	398.880000000003	-643.237037037044	17.2370370370373
44329.5850364352	0	398.880000000003	-643.237037037044	17.2370370370373
44329.5850365509	0	398.880000000003	-643.237037037044	17.2370370370373
44329.5850366667	0	398.880000000003	-643.237037037044	17.2370370370373
44329.5850367824	0	398.880000000003	-643.237037037044	17.2370370370373
44329.5850368981	0	398.880000000003	-643.237037037044	17.2370370370373
44329.5850370139	0	398.880000000003	-643.237037037044	17.2370370370373
44329.5850371296	0	398.880000000003	-643.237037037044	17.2370370370373
44329.5850372454	0	398.880000000003	-643.237037037044	17.2370370370373
44329.5850373611	0	398.880000000003	-643.237037037044	17.2370370370373
44329.5850374768	0	398.880000000003	-643.237037037044	17.2370370370373
44329.5850375926	0	398.880000000003	-643.237037037044	17.2370370370373
44329.5850377083	0	398.880000000003	-643.237037037044	17.2370370370373
44329.5850378241	0	398.880000000003	-643.237037037044	17.2370370370373
44329.5850379398	0	398.880000000003	-643.237037037044	17.2370370370373
44329.5850380556	0	398.880000000003	-643.237037037044	17.2370370370373
44329.5850381713	0	398.880000000003	-643.237037037044	17.2370370370373
44329.585038287	0	398.880000000003	-643.237037037044	17.2370370370373
44329.5850384028	0	398.880000000003	-643.237037037044	17.2370370370373
44329.5850385185	0	398.880000000003	-643.237037037044	17.2370370370373
44329.5850386343	0	398.880000000003	-643.237037037044	17.2370370370373
44329.58503875	0	398.880000000003	-643.237037037044	17.2370370370373
44329.5850388657	0	398.880000000003	-643.237037037044	17.2370370370373
44329.5850389815	0	398.880000000003	-643.237037037044	17.2370370370373
44329.5850390972	0	398.880000000003	-643.237037037044	17.2370370370373
44329.585039213	0	398.880000000003	-643.237037037044	17.2370370370373
44329.5850393287	0	398.880000000003	-643.237037037044	17.2370370370373
44329.5850394444	0	398.880000000003	-643.237037037044	17.2370370370373
44329.5850395602	0	398.880000000003	-643.237037037044	17.2370370370373
44329.5850396759	0	398.880000000003	-643.237037037044	17.2370370370373
44329.5850397917	0	398.880000000003	-643.237037037044	17.2370370370373
44329.5850399074	0	398.880000000003	-643.237037037044	17.2370370370373
44329.5850400232	0	398.880000000003	-643.237037037044	17.2370370370373
44329.5850401389	0	398.880000000003	-643.237037037044	17.2370370370373
44329.5850402546	0	398.880000000003	-643.237037037044	17.2370370370373
44329.5850403704	0	398.880000000003	-643.237037037044	17.2370370370373
44329.5850404861	0	398.880000000003	-643.237037037044	17.2370370370373
44329.5850406019	0	398.880000000003	-643.237037037044	17.2370370370373
44329.5850407176	0	398.880000000003	-643.237037037044	17.2370370370373
44329.5850408333	0	398.880000000003	-643.237037037044	17.2370370370373
44329.5850409491	0	398.880000000003	-643.237037037044	17.2370370370373
44329.5850410648	0	398.880000000003	-643.237037037044	17.2370370370373
44329.5850411806	0	398.880000000003	-643.237037037044	17.2370370370373
44329.5850412963	0	398.880000000003	-643.237037037044	17.2370370370373
44329.585041412	0	398.880000000003	-643.237037037044	17.2370370370373
44329.5850415278	0	398.880000000003	-643.237037037044	17.2370370370373
44329.5850416435	0	398.880000000003	-643.237037037044	17.2370370370373
44329.5850417593	0	398.880000000003	-643.237037037044	17.2370370370373
44329.585041875	0	398.880000000003	-643.237037037044	17.2370370370373
44329.5850419907	0	398.880000000003	-643.237037037044	17.2370370370373
44329.5850421065	0	398.880000000003	-643.237037037044	17.2370370370373
44329.5850422222	0	398.880000000003	-643.237037037044	17.2370370370373
44329.585042338	0	398.880000000003	-643.237037037044	17.2370370370373
44329.5850424537	0	398.880000000003	-643.237037037044	17.2370370370373
44329.5850425694	0	398.880000000003	-643.237037037044	17.2370370370373
44329.5850426852	0	398.880000000003	-643.237037037044	17.2370370370373
44329.5850428009	0	398.880000000003	-643.237037037044	17.2370370370373
44329.5850429167	0	398.880000000003	-643.237037037044	17.2370370370373
44329.5850430324	0	398.880000000003	-643.237037037044	17.2370370370373
44329.5850431481	0	398.880000000003	-643.237037037044	17.2370370370373
44329.5850432639	0	398.880000000003	-643.237037037044	17.2370370370373
44329.5850433796	0	398.880000000003	-643.237037037044	17.2370370370373
44329.5850434954	0	398.880000000003	-643.237037037044	17.2370370370373
44329.5850436111	0	398.880000000003	-643.237037037044	17.2370370370373
44329.5850437269	0	398.880000000003	-643.237037037044	17.2370370370373
44329.5850438426	0	398.880000000003	-643.237037037044	17.2370370370373
44329.5850439583	0	398.880000000003	-643.237037037044	17.2370370370373
44329.5850440741	0	398.880000000003	-643.237037037044	17.2370370370373
44329.5850441898	0	398.880000000003	-643.237037037044	17.2370370370373
44329.5850443056	0	398.880000000003	-643.237037037044	17.2370370370373
44329.5850444213	0	398.880000000003	-643.237037037044	17.2370370370373
44329.585044537	0	398.880000000003	-643.237037037044	17.2370370370373
44329.5850446528	0	398.880000000003	-643.237037037044	17.2370370370373
44329.5850447685	0	398.880000000003	-643.237037037044	17.2370370370373
44329.5850448843	0	398.880000000003	-643.237037037044	17.2370370370373
44329.585045	0	398.880000000003	-643.237037037044	17.2370370370373
44329.5850451157	0	398.880000000003	-643.237037037044	17.2370370370373
44329.5850452315	0	398.880000000003	-643.237037037044	17.2370370370373
44329.5850453472	0	398.880000000003	-643.237037037044	17.2370370370373
44329.585045463	0	398.880000000003	-643.237037037044	17.2370370370373
44329.5850455787	0	398.880000000003	-643.237037037044	17.2370370370373
44329.5850456944	0	398.880000000003	-643.237037037044	17.2370370370373
44329.5850458102	0	398.880000000003	-643.237037037044	17.2370370370373
44329.5850459259	0	398.880000000003	-643.237037037044	17.2370370370373
44329.5850460417	0	398.880000000003	-643.237037037044	17.2370370370373
44329.5850461574	0	398.880000000003	-643.237037037044	17.2370370370373
44329.5850462731	0	398.880000000003	-643.237037037044	17.2370370370373
44329.5850463889	0	398.880000000003	-643.237037037044	17.2370370370373
44329.5850465046	0	398.880000000003	-643.237037037044	17.2370370370373
44329.5850466204	0	398.880000000003	-643.237037037044	17.2370370370373
44329.5850467361	0	398.880000000003	-643.237037037044	17.2370370370373
44329.5850468519	0	398.880000000003	-643.237037037044	17.2370370370373
44329.5850469676	0	398.880000000003	-643.237037037044	17.2370370370373
44329.5850470833	0	398.880000000003	-643.237037037044	17.2370370370373
44329.5850471991	0	398.880000000003	-643.237037037044	17.2370370370373
44329.5850473148	0	398.880000000003	-643.237037037044	17.2370370370373
44329.5850474306	0	398.880000000003	-643.237037037044	17.2370370370373
44329.5850475463	0	398.880000000003	-643.237037037044	17.2370370370373
44329.585047662	0	398.880000000003	-643.237037037044	17.2370370370373
44329.5850477778	0	398.880000000003	-643.237037037044	17.2370370370373
44329.5850478935	0	398.880000000003	-643.237037037044	17.2370370370373
44329.5850480093	0	398.880000000003	-643.237037037044	17.2370370370373
44329.585048125	0	398.880000000003	-643.237037037044	17.2370370370373
44329.5850482407	0	398.880000000003	-643.237037037044	17.2370370370373
44329.5850483565	0	398.880000000003	-643.237037037044	17.2370370370373
44329.5850484722	0	398.880000000003	-643.237037037044	17.2370370370373
44329.585048588	0	398.880000000003	-643.237037037044	17.2370370370373
44329.5850487037	0	398.880000000003	-643.237037037044	17.2370370370373
44329.5850488194	0	398.880000000003	-643.237037037044	17.2370370370373
44329.5850489352	0	398.880000000003	-643.237037037044	17.2370370370373
44329.5850490509	0	398.880000000003	-643.237037037044	17.2370370370373
44329.5850491667	0	398.880000000003	-643.237037037044	17.2370370370373
44329.5850492824	0	398.880000000003	-643.237037037044	17.2370370370373
44329.5850493981	0	398.880000000003	-643.237037037044	17.2370370370373
44329.5850495139	0	398.880000000003	-643.237037037044	17.2370370370373
44329.5850496296	0	398.880000000003	-643.237037037044	17.2370370370373
44329.5850497454	0	398.880000000003	-643.237037037044	17.2370370370373
44329.5850498611	0	398.880000000003	-643.237037037044	17.2370370370373
44329.5850499768	0	398.880000000003	-643.237037037044	17.2370370370373
44329.5850500926	0	398.880000000003	-643.237037037044	17.2370370370373
44329.5850502083	0	398.880000000003	-643.237037037044	17.2370370370373
44329.5850503241	0	398.880000000003	-643.237037037044	17.2370370370373
44329.5850504398	0	398.880000000003	-643.237037037044	17.2370370370373
44329.5850505556	0	398.880000000003	-643.237037037044	17.2370370370373
44329.5850506713	0	398.880000000003	-643.237037037044	17.2370370370373
44329.585050787	0	398.880000000003	-643.237037037044	17.2370370370373
44329.5850509028	0	398.880000000003	-643.237037037044	17.2370370370373
44329.5850510185	0	398.880000000003	-643.237037037044	17.2370370370373
44329.5850511343	0	398.880000000003	-643.237037037044	17.2370370370373
44329.58505125	0	398.880000000003	-643.237037037044	17.2370370370373
44329.5850513657	0	398.880000000003	-643.237037037044	17.2370370370373
44329.5850514815	0	398.880000000003	-643.237037037044	17.2370370370373
44329.5850515972	0	398.880000000003	-643.237037037044	17.2370370370373
44329.585051713	0	398.880000000003	-643.237037037044	17.2370370370373
44329.5850518287	0	398.880000000003	-643.237037037044	17.2370370370373
44329.5850519444	0	398.880000000003	-643.237037037044	17.2370370370373
44329.5850520602	0	398.880000000003	-643.237037037044	17.2370370370373
44329.5850521759	0	398.880000000003	-643.237037037044	17.2370370370373
44329.5850522917	0	398.880000000003	-643.237037037044	17.2370370370373
44329.5850524074	0	398.880000000003	-643.237037037044	17.2370370370373
44329.5850525232	0	398.880000000003	-643.237037037044	17.2370370370373
44329.5850526389	0	398.880000000003	-643.237037037044	17.2370370370373
44329.5850527546	0	398.880000000003	-643.237037037044	17.2370370370373
44329.5850528704	0	398.880000000003	-643.237037037044	17.2370370370373
44329.5850529861	0	398.880000000003	-643.237037037044	17.2370370370373
44329.5850531019	0	398.880000000003	-643.237037037044	17.2370370370373
44329.5850532176	0	398.880000000003	-643.237037037044	17.2370370370373
44329.5850533333	0	398.880000000003	-643.237037037044	17.2370370370373
44329.5850534491	0	398.880000000003	-643.237037037044	17.2370370370373
44329.5850535648	0	398.880000000003	-643.237037037044	17.2370370370373
44329.5850536806	0	398.880000000003	-643.237037037044	17.2370370370373
44329.5850537963	0	398.880000000003	-643.237037037044	17.2370370370373
44329.585053912	0	398.880000000003	-643.237037037044	17.2370370370373
44329.5850540278	0	398.880000000003	-643.237037037044	17.2370370370373
44329.5850541435	0	398.880000000003	-643.237037037044	17.2370370370373
44329.5850542593	0	398.880000000003	-643.237037037044	17.2370370370373
44329.585054375	0	398.880000000003	-643.237037037044	17.2370370370373
44329.5850544907	0	398.880000000003	-643.237037037044	17.2370370370373
44329.5850546065	0	398.880000000003	-643.237037037044	17.2370370370373
44329.5850547222	0	398.880000000003	-643.237037037044	17.2370370370373
44329.585054838	0	398.880000000003	-643.237037037044	17.2370370370373
44329.5850549537	0	398.880000000003	-643.237037037044	17.2370370370373
44329.5850550694	0	398.880000000003	-643.237037037044	17.2370370370373
44329.5850551852	0	398.880000000003	-643.237037037044	17.2370370370373
44329.5850553009	0	398.880000000003	-643.237037037044	17.2370370370373
44329.5850554167	0	398.880000000003	-643.237037037044	17.2370370370373
44329.5850555324	0	398.880000000003	-643.237037037044	17.2370370370373
44329.5850556481	0	398.880000000003	-643.237037037044	17.2370370370373
44329.5850557639	0	398.880000000003	-643.237037037044	17.2370370370373
44329.5850558796	0	398.880000000003	-643.237037037044	17.2370370370373
44329.5850559954	0	398.880000000003	-643.237037037044	17.2370370370373
44329.5850561111	0	398.880000000003	-643.237037037044	17.2370370370373
44329.5850562269	0	398.880000000003	-643.237037037044	17.2370370370373
44329.5850563426	0	398.880000000003	-643.237037037044	17.2370370370373
44329.5850564583	0	398.880000000003	-643.237037037044	17.2370370370373
44329.5850565741	0	398.880000000003	-643.237037037044	17.2370370370373
44329.5850566898	0	398.880000000003	-643.237037037044	17.2370370370373
44329.5850568056	0	398.880000000003	-643.237037037044	17.2370370370373
44329.5850569213	0	398.880000000003	-643.237037037044	17.2370370370373
44329.585057037	0	398.880000000003	-643.237037037044	17.2370370370373
44329.5850571528	0	398.880000000003	-643.237037037044	17.2370370370373
44329.5850572685	0	398.880000000003	-643.237037037044	17.2370370370373
44329.5850573843	0	398.880000000003	-643.237037037044	17.2370370370373
44329.5850575	0	398.880000000003	-643.237037037044	17.2370370370373
44329.5850576157	0	398.880000000003	-643.237037037044	17.2370370370373
44329.5850577315	0	398.880000000003	-643.237037037044	17.2370370370373
44329.5850578472	0	398.880000000003	-643.237037037044	17.2370370370373
44329.585057963	0	398.880000000003	-643.237037037044	17.2370370370373
44329.5850580787	0	398.880000000003	-643.237037037044	17.2370370370373
44329.5850581944	0	398.880000000003	-643.237037037044	17.2370370370373
44329.5850583102	0	398.880000000003	-643.237037037044	17.2370370370373
44329.5850584259	0	398.880000000003	-643.237037037044	17.2370370370373
44329.5850585417	0	398.880000000003	-643.237037037044	17.2370370370373
44329.5850586574	0	398.880000000003	-643.237037037044	17.2370370370373
44329.5850587731	0	398.880000000003	-643.237037037044	17.2370370370373
44329.5850588889	0	398.880000000003	-643.237037037044	17.2370370370373
44329.5850590046	0	398.880000000003	-643.237037037044	17.2370370370373
44329.5850591204	0	398.880000000003	-643.237037037044	17.2370370370373
44329.5850592361	0	398.880000000003	-643.237037037044	17.2370370370373
44329.5850593519	0	398.880000000003	-643.237037037044	17.2370370370373
44329.5850594676	0	398.880000000003	-643.237037037044	17.2370370370373
44329.5850595833	0	398.880000000003	-643.237037037044	17.2370370370373
44329.5850596991	0	398.880000000003	-643.237037037044	17.2370370370373
44329.5850598148	0	398.880000000003	-643.237037037044	17.2370370370373
44329.5850599306	0	398.880000000003	-643.237037037044	17.2370370370373
44329.5850600463	0	398.880000000003	-643.237037037044	17.2370370370373
44329.585060162	0	398.880000000003	-643.237037037044	17.2370370370373
44329.5850602778	0	398.880000000003	-643.237037037044	17.2370370370373
44329.5850603935	0	398.880000000003	-643.237037037044	17.2370370370373
44329.5850605093	0	398.880000000003	-643.237037037044	17.2370370370373
44329.585060625	0	398.880000000003	-643.237037037044	17.2370370370373
44329.5850607407	0	398.880000000003	-643.237037037044	17.2370370370373
44329.5850608565	0	398.880000000003	-643.237037037044	17.2370370370373
44329.5850609722	0	398.880000000003	-643.237037037044	17.2370370370373
44329.585061088	0	398.880000000003	-643.237037037044	17.2370370370373
44329.5850612037	0	398.880000000003	-643.237037037044	17.2370370370373
44329.5850613194	0	398.880000000003	-643.237037037044	17.2370370370373
44329.5850614352	0	398.880000000003	-643.237037037044	17.2370370370373
44329.5850615509	0	398.880000000003	-643.237037037044	17.2370370370373
44329.5850616667	0	398.880000000003	-643.237037037044	17.2370370370373
44329.5850617824	0	398.880000000003	-643.237037037044	17.2370370370373
44329.5850618981	0	398.880000000003	-643.237037037044	17.2370370370373
44329.5850620139	0	398.880000000003	-643.237037037044	17.2370370370373
44329.5850621296	0	398.880000000003	-643.237037037044	17.2370370370373
44329.5850622454	0	398.880000000003	-643.237037037044	17.2370370370373
44329.5850623611	0	398.880000000003	-643.237037037044	17.2370370370373
44329.5850624769	0	398.880000000003	-643.237037037044	17.2370370370373
44329.5850625926	0	398.880000000003	-643.237037037044	17.2370370370373
44329.5850627083	0	398.880000000003	-643.237037037044	17.2370370370373
44329.5850628241	0	398.880000000003	-643.237037037044	17.2370370370373
44329.5850629398	0	398.880000000003	-643.237037037044	17.2370370370373
44329.5850630556	0	398.880000000003	-643.237037037044	17.2370370370373
44329.5850631713	0	398.880000000003	-643.237037037044	17.2370370370373
44329.585063287	0	398.880000000003	-643.237037037044	17.2370370370373
44329.5850634028	0	398.880000000003	-643.237037037044	17.2370370370373
44329.5850635185	0	398.880000000003	-643.237037037044	17.2370370370373
44329.5850636343	0	398.880000000003	-643.237037037044	17.2370370370373
44329.58506375	0	398.880000000003	-643.237037037044	17.2370370370373
44329.5850638657	0	398.880000000003	-643.237037037044	17.2370370370373
44329.5850639815	0	398.880000000003	-643.237037037044	17.2370370370373
44329.5850640972	0	398.880000000003	-643.237037037044	17.2370370370373
44329.585064213	0	398.880000000003	-643.237037037044	17.2370370370373
44329.5850643287	0	398.880000000003	-643.237037037044	17.2370370370373
44329.5850644444	0	398.880000000003	-643.237037037044	17.2370370370373
44329.5850645602	0	398.880000000003	-643.237037037044	17.2370370370373
44329.5850646759	0	398.880000000003	-643.237037037044	17.2370370370373
44329.5850647917	0	398.880000000003	-643.237037037044	17.2370370370373
44329.5850649074	0	398.880000000003	-643.237037037044	17.2370370370373
44329.5850650232	0	398.880000000003	-643.237037037044	17.2370370370373
44329.5850651389	0	398.880000000003	-643.237037037044	17.2370370370373
44329.5850652546	0	398.880000000003	-643.237037037044	17.2370370370373
44329.5850653704	0	398.880000000003	-643.237037037044	17.2370370370373
44329.5850654861	0	398.880000000003	-643.237037037044	17.2370370370373
44329.5850656019	0	398.880000000003	-643.237037037044	17.2370370370373
44329.5850657176	0	398.880000000003	-643.237037037044	17.2370370370373
44329.5850658333	0	398.880000000003	-643.237037037044	17.2370370370373
44329.5850659491	0	398.880000000003	-643.237037037044	17.2370370370373
44329.5850660648	0	398.880000000003	-643.237037037044	17.2370370370373
44329.5850661806	0	398.880000000003	-643.237037037044	17.2370370370373
44329.5850662963	0	398.880000000003	-643.237037037044	17.2370370370373
44329.585066412	0	398.880000000003	-643.237037037044	17.2370370370373
44329.5850665278	0	398.880000000003	-643.237037037044	17.2370370370373
44329.5850666435	0	398.880000000003	-643.237037037044	17.2370370370373
44329.5850667593	0	398.880000000003	-643.237037037044	17.2370370370373
44329.585066875	0	398.880000000003	-643.237037037044	17.2370370370373
44329.5850669907	0	398.880000000003	-643.237037037044	17.2370370370373
44329.5850671065	0	398.880000000003	-643.237037037044	17.2370370370373
44329.5850672222	0	398.880000000003	-643.237037037044	17.2370370370373
44329.585067338	0	398.880000000003	-643.237037037044	17.2370370370373
44329.5850674537	0	398.880000000003	-643.237037037044	17.2370370370373
44329.5850675694	0	398.880000000003	-643.237037037044	17.2370370370373
44329.5850676852	0	398.880000000003	-643.237037037044	17.2370370370373
44329.5850678009	0	398.880000000003	-643.237037037044	17.2370370370373
44329.5850679167	0	398.880000000003	-643.237037037044	17.2370370370373
44329.5850680324	0	398.880000000003	-643.237037037044	17.2370370370373
44329.5850681481	0	398.880000000003	-643.237037037044	17.2370370370373
44329.5850682639	0	398.880000000003	-643.237037037044	17.2370370370373
44329.5850683796	0	398.880000000003	-643.237037037044	17.2370370370373
44329.5850684954	0	398.880000000003	-643.237037037044	17.2370370370373
44329.5850686111	0	398.880000000003	-643.237037037044	17.2370370370373
44329.5850687269	0	398.880000000003	-643.237037037044	17.2370370370373
44329.5850688426	0	398.880000000003	-643.237037037044	17.2370370370373
44329.5850689583	0	398.880000000003	-643.237037037044	17.2370370370373
44329.5850690741	0	398.880000000003	-643.237037037044	17.2370370370373
44329.5850691898	0	398.880000000003	-643.237037037044	17.2370370370373
44329.5850693056	0	398.880000000003	-643.237037037044	17.2370370370373
44329.5850694213	0	398.880000000003	-643.237037037044	17.2370370370373
44329.585069537	0	398.880000000003	-643.237037037044	17.2370370370373
44329.5850696528	0	398.880000000003	-643.237037037044	17.2370370370373
44329.5850697685	0	398.880000000003	-643.237037037044	17.2370370370373
44329.5850698843	0	398.880000000003	-643.237037037044	17.2370370370373
44329.58507	0	398.880000000003	-643.237037037044	17.2370370370373
44329.5850701157	0	398.880000000003	-643.237037037044	17.2370370370373
44329.5850702315	0	398.880000000003	-643.237037037044	17.2370370370373
44329.5850703472	0	398.880000000003	-643.237037037044	17.2370370370373
44329.585070463	0	398.880000000003	-643.237037037044	17.2370370370373
44329.5850705787	0	398.880000000003	-643.237037037044	17.2370370370373
44329.5850706944	0	398.880000000003	-643.237037037044	17.2370370370373
44329.5850708102	0	398.880000000003	-643.237037037044	17.2370370370373
44329.5850709259	0	398.880000000003	-643.237037037044	17.2370370370373
44329.5850710417	0	398.880000000003	-643.237037037044	17.2370370370373
44329.5850711574	0	398.880000000003	-643.237037037044	17.2370370370373
44329.5850712731	0	398.880000000003	-643.237037037044	17.2370370370373
44329.5850713889	0	398.880000000003	-643.237037037044	17.2370370370373
44329.5850715046	0	398.880000000003	-643.237037037044	17.2370370370373
44329.5850716204	0	398.880000000003	-643.237037037044	17.2370370370373
44329.5850717361	0	398.880000000003	-643.237037037044	17.2370370370373
44329.5850718518	0	398.880000000003	-643.237037037044	17.2370370370373
44329.5850719676	0	398.880000000003	-643.237037037044	17.2370370370373
44329.5850720833	0	398.880000000003	-643.237037037044	17.2370370370373
44329.5850721991	0	398.880000000003	-643.237037037044	17.2370370370373
44329.5850723148	0	398.880000000003	-643.237037037044	17.2370370370373
44329.5850724306	0	398.880000000003	-643.237037037044	17.2370370370373
44329.5850725463	0	398.880000000003	-643.237037037044	17.2370370370373
44329.585072662	0	398.880000000003	-643.237037037044	17.2370370370373
44329.5850727778	0	398.880000000003	-643.237037037044	17.2370370370373
44329.5850728935	0	398.880000000003	-643.237037037044	17.2370370370373
44329.5850730093	0	398.880000000003	-643.237037037044	17.2370370370373
44329.585073125	0	398.880000000003	-643.237037037044	17.2370370370373
44329.5850732407	0	398.880000000003	-643.237037037044	17.2370370370373
44329.5850733565	0	398.880000000003	-643.237037037044	17.2370370370373
44329.5850734722	0	398.880000000003	-643.237037037044	17.2370370370373
44329.585073588	0	398.880000000003	-643.237037037044	17.2370370370373
44329.5850737037	0	398.880000000003	-643.237037037044	17.2370370370373
44329.5850738194	0	398.880000000003	-643.237037037044	17.2370370370373
44329.5850739352	0	398.880000000003	-643.237037037044	17.2370370370373
44329.5850740509	0	398.880000000003	-643.237037037044	17.2370370370373
44329.5850741667	0	398.880000000003	-643.237037037044	17.2370370370373
44329.5850742824	0	398.880000000003	-643.237037037044	17.2370370370373
44329.5850743982	0	398.880000000003	-643.237037037044	17.2370370370373
44329.5850745139	0	398.880000000003	-643.237037037044	17.2370370370373
44329.5850746296	0	398.880000000003	-643.237037037044	17.2370370370373
44329.5850747454	0	398.880000000003	-643.237037037044	17.2370370370373
44329.5850748611	0	398.880000000003	-643.237037037044	17.2370370370373
44329.5850749769	0	398.880000000003	-643.237037037044	17.2370370370373
44329.5850750926	0	398.880000000003	-643.237037037044	17.2370370370373
44329.5850752083	0	398.880000000003	-643.237037037044	17.2370370370373
44329.5850753241	0	398.880000000003	-643.237037037044	17.2370370370373
44329.5850754398	0	398.880000000003	-643.237037037044	17.2370370370373
44329.5850755556	0	398.880000000003	-643.237037037044	17.2370370370373
44329.5850756713	0	398.880000000003	-643.237037037044	17.2370370370373
44329.585075787	0	398.880000000003	-643.237037037044	17.2370370370373
44329.5850759028	0	398.880000000003	-643.237037037044	17.2370370370373
44329.5850760185	0	398.880000000003	-643.237037037044	17.2370370370373
44329.5850761343	0	398.880000000003	-643.237037037044	17.2370370370373
44329.58507625	0	398.880000000003	-643.237037037044	17.2370370370373
44329.5850763657	0	398.880000000003	-643.237037037044	17.2370370370373
44329.5850764815	0	398.880000000003	-643.237037037044	17.2370370370373
44329.5850765972	0	398.880000000003	-643.237037037044	17.2370370370373
44329.585076713	0	398.880000000003	-643.237037037044	17.2370370370373
44329.5850768287	0	398.880000000003	-643.237037037044	17.2370370370373
44329.5850769444	0	398.880000000003	-643.237037037044	17.2370370370373
44329.5850770602	0	398.880000000003	-643.237037037044	17.2370370370373
44329.5850771759	0	398.880000000003	-643.237037037044	17.2370370370373
44329.5850772917	0	398.880000000003	-643.237037037044	17.2370370370373
44329.5850774074	0	398.880000000003	-643.237037037044	17.2370370370373
44329.5850775231	0	398.880000000003	-643.237037037044	17.2370370370373
44329.5850776389	0	398.880000000003	-643.237037037044	17.2370370370373
44329.5850777546	0	398.880000000003	-643.237037037044	17.2370370370373
44329.5850778704	0	398.880000000003	-643.237037037044	17.2370370370373
44329.5850779861	0	398.880000000003	-643.237037037044	17.2370370370373
44329.5850781019	0	398.880000000003	-643.237037037044	17.2370370370373
44329.5850782176	0	398.880000000003	-643.237037037044	17.2370370370373
44329.5850783333	0	398.880000000003	-643.237037037044	17.2370370370373
44329.5850784491	0	398.880000000003	-643.237037037044	17.2370370370373
44329.5850785648	0	398.880000000003	-643.237037037044	17.2370370370373
44329.5850786806	0	398.880000000003	-643.237037037044	17.2370370370373
44329.5850787963	0	398.880000000003	-643.237037037044	17.2370370370373
44329.585078912	0	398.880000000003	-643.237037037044	17.2370370370373
44329.5850790278	0	398.880000000003	-643.237037037044	17.2370370370373
44329.5850791435	0	398.880000000003	-643.237037037044	17.2370370370373
44329.5850792593	0	398.880000000003	-643.237037037044	17.2370370370373
44329.585079375	0	398.880000000003	-643.237037037044	17.2370370370373
44329.5850794907	0	398.880000000003	-643.237037037044	17.2370370370373
44329.5850796065	0	398.880000000003	-643.237037037044	17.2370370370373
44329.5850797222	0	398.880000000003	-643.237037037044	17.2370370370373
44329.585079838	0	398.880000000003	-643.237037037044	17.2370370370373
44329.5850799537	0	398.880000000003	-643.237037037044	17.2370370370373
44329.5850800694	0	398.880000000003	-643.237037037044	17.2370370370373
44329.5850801852	0	398.880000000003	-643.237037037044	17.2370370370373
44329.5850803009	0	398.880000000003	-643.237037037044	17.2370370370373
44329.5850804167	0	398.880000000003	-643.237037037044	17.2370370370373
44329.5850805324	0	398.880000000003	-643.237037037044	17.2370370370373
44329.5850806481	0	398.880000000003	-643.237037037044	17.2370370370373
44329.5850807639	0	398.880000000003	-643.237037037044	17.2370370370373
44329.5850808796	0	398.880000000003	-643.237037037044	17.2370370370373
44329.5850809954	0	398.880000000003	-643.237037037044	17.2370370370373
44329.5850811111	0	398.880000000003	-643.237037037044	17.2370370370373
44329.5850812269	0	398.880000000003	-643.237037037044	17.2370370370373
44329.5850813426	0	398.880000000003	-643.237037037044	17.2370370370373
44329.5850814583	0	398.880000000003	-643.237037037044	17.2370370370373
44329.5850815741	0	398.880000000003	-643.237037037044	17.2370370370373
44329.5850816898	0	398.880000000003	-643.237037037044	17.2370370370373
44329.5850818056	0	398.880000000003	-643.237037037044	17.2370370370373
44329.5850819213	0	398.880000000003	-643.237037037044	17.2370370370373
44329.585082037	0	398.880000000003	-643.237037037044	17.2370370370373
44329.5850821528	0	398.880000000003	-643.237037037044	17.2370370370373
44329.5850822685	0	398.880000000003	-643.237037037044	17.2370370370373
44329.5850823843	0	398.880000000003	-643.237037037044	17.2370370370373
44329.5850825	0	398.880000000003	-643.237037037044	17.2370370370373
44329.5850826157	0	398.880000000003	-643.237037037044	17.2370370370373
44329.5850827315	0	398.880000000003	-643.237037037044	17.2370370370373
44329.5850828472	0	398.880000000003	-643.237037037044	17.2370370370373
44329.585082963	0	398.880000000003	-643.237037037044	17.2370370370373
44329.5850830787	0	398.880000000003	-643.237037037044	17.2370370370373
44329.5850831944	0	398.880000000003	-643.237037037044	17.2370370370373
44329.5850833102	0	398.880000000003	-643.237037037044	17.2370370370373
44329.5850834259	0	398.880000000003	-643.237037037044	17.2370370370373
44329.5850835417	0	398.880000000003	-643.237037037044	17.2370370370373
44329.5850836574	0	398.880000000003	-643.237037037044	17.2370370370373
44329.5850837731	0	398.880000000003	-643.237037037044	17.2370370370373
44329.5850838889	0	398.880000000003	-643.237037037044	17.2370370370373
44329.5850840046	0	398.880000000003	-643.237037037044	17.2370370370373
44329.5850841204	0	398.880000000003	-643.237037037044	17.2370370370373
44329.5850842361	0	398.880000000003	-643.237037037044	17.2370370370373
44329.5850843518	0	398.880000000003	-643.237037037044	17.2370370370373
44329.5850844676	0	398.880000000003	-643.237037037044	17.2370370370373
44329.5850845833	0	398.880000000003	-643.237037037044	17.2370370370373
44329.5850846991	0	398.880000000003	-643.237037037044	17.2370370370373
44329.5850848148	0	398.880000000003	-643.237037037044	17.2370370370373
44329.5850849306	0	398.880000000003	-643.237037037044	17.2370370370373
44329.5850850463	0	398.880000000003	-643.237037037044	17.2370370370373
44329.585085162	0	398.880000000003	-643.237037037044	17.2370370370373
44329.5850852778	0	398.880000000003	-643.237037037044	17.2370370370373
44329.5850853935	0	398.880000000003	-643.237037037044	17.2370370370373
44329.5850855093	0	398.880000000003	-643.237037037044	17.2370370370373
44329.585085625	0	398.880000000003	-643.237037037044	17.2370370370373
44329.5850857407	0	398.880000000003	-643.237037037044	17.2370370370373
44329.5850858565	0	398.880000000003	-643.237037037044	17.2370370370373
44329.5850859722	0	398.880000000003	-643.237037037044	17.2370370370373
44329.585086088	0	398.880000000003	-643.237037037044	17.2370370370373
44329.5850862037	0	398.880000000003	-643.237037037044	17.2370370370373
44329.5850863194	0	398.880000000003	-643.237037037044	17.2370370370373
44329.5850864352	0	398.880000000003	-643.237037037044	17.2370370370373
44329.5850865509	0	398.880000000003	-643.237037037044	17.2370370370373
44329.5850866667	0	398.880000000003	-643.237037037044	17.2370370370373
44329.5850867824	0	398.880000000003	-643.237037037044	17.2370370370373
44329.5850868982	0	398.880000000003	-643.237037037044	17.2370370370373
44329.5850870139	0	398.880000000003	-643.237037037044	17.2370370370373
44329.5850871296	0	398.880000000003	-643.237037037044	17.2370370370373
44329.5850872454	0	398.880000000003	-643.237037037044	17.2370370370373
44329.5850873611	0	398.880000000003	-643.237037037044	17.2370370370373
44329.5850874769	0	398.880000000003	-643.237037037044	17.2370370370373
44329.5850875926	0	398.880000000003	-643.237037037044	17.2370370370373
44329.5850877083	0	398.880000000003	-643.237037037044	17.2370370370373
44329.5850878241	0	398.880000000003	-643.237037037044	17.2370370370373
44329.5850879398	0	398.880000000003	-643.237037037044	17.2370370370373
44329.5850880556	0	398.880000000003	-643.237037037044	17.2370370370373
44329.5850881713	0	398.880000000003	-643.237037037044	17.2370370370373
44329.585088287	0	398.880000000003	-643.237037037044	17.2370370370373
44329.5850884028	0	398.880000000003	-643.237037037044	17.2370370370373
44329.5850885185	0	398.880000000003	-643.237037037044	17.2370370370373
44329.5850886343	0	398.880000000003	-643.237037037044	17.2370370370373
44329.58508875	0	398.880000000003	-643.237037037044	17.2370370370373
44329.5850888657	0	398.880000000003	-643.237037037044	17.2370370370373
44329.5850889815	0	398.880000000003	-643.237037037044	17.2370370370373
44329.5850890972	0	398.880000000003	-643.237037037044	17.2370370370373
44329.585089213	0	398.880000000003	-643.237037037044	17.2370370370373
44329.5850893287	0	398.880000000003	-643.237037037044	17.2370370370373
44329.5850894444	0	398.880000000003	-643.237037037044	17.2370370370373
44329.5850895602	0	398.880000000003	-643.237037037044	17.2370370370373
44329.5850896759	0	398.880000000003	-643.237037037044	17.2370370370373
44329.5850897917	0	398.880000000003	-643.237037037044	17.2370370370373
44329.5850899074	0	398.880000000003	-643.237037037044	17.2370370370373
44329.5850900231	0	398.880000000003	-643.237037037044	17.2370370370373
44329.5850901389	0	398.880000000003	-643.237037037044	17.2370370370373
44329.5850902546	0	398.880000000003	-643.237037037044	17.2370370370373
44329.5850903704	0	398.880000000003	-643.237037037044	17.2370370370373
44329.5850904861	0	398.880000000003	-643.237037037044	17.2370370370373
44329.5850906019	0	398.880000000003	-643.237037037044	17.2370370370373
44329.5850907176	0	398.880000000003	-643.237037037044	17.2370370370373
44329.5850908333	0	398.880000000003	-643.237037037044	17.2370370370373
44329.5850909491	0	398.880000000003	-643.237037037044	17.2370370370373
44329.5850910648	0	398.880000000003	-643.237037037044	17.2370370370373
44329.5850911806	0	398.880000000003	-643.237037037044	17.2370370370373
44329.5850912963	0	398.880000000003	-643.237037037044	17.2370370370373
44329.585091412	0	398.880000000003	-643.237037037044	17.2370370370373
44329.5850915278	0	398.880000000003	-643.237037037044	17.2370370370373
44329.5850916435	0	398.880000000003	-643.237037037044	17.2370370370373
44329.5850917593	0	398.880000000003	-643.237037037044	17.2370370370373
44329.585091875	0	398.880000000003	-643.237037037044	17.2370370370373
44329.5850919907	0	398.880000000003	-643.237037037044	17.2370370370373
44329.5850921065	0	398.880000000003	-643.237037037044	17.2370370370373
44329.5850922222	0	398.880000000003	-643.237037037044	17.2370370370373
44329.585092338	0	398.880000000003	-643.237037037044	17.2370370370373
44329.5850924537	0	398.880000000003	-643.237037037044	17.2370370370373
44329.5850925694	0	398.880000000003	-643.237037037044	17.2370370370373
44329.5850926852	0	398.880000000003	-643.237037037044	17.2370370370373
44329.5850928009	0	398.880000000003	-643.237037037044	17.2370370370373
44329.5850929167	0	398.880000000003	-643.237037037044	17.2370370370373
44329.5850930324	0	398.880000000003	-643.237037037044	17.2370370370373
44329.5850931481	0	398.880000000003	-643.237037037044	17.2370370370373
44329.5850932639	0	398.880000000003	-643.237037037044	17.2370370370373
44329.5850933796	0	398.880000000003	-643.237037037044	17.2370370370373
44329.5850934954	0	398.880000000003	-643.237037037044	17.2370370370373
44329.5850936111	0	398.880000000003	-643.237037037044	17.2370370370373
44329.5850937269	0	398.880000000003	-643.237037037044	17.2370370370373
44329.5850938426	0	398.880000000003	-643.237037037044	17.2370370370373
44329.5850939583	0	398.880000000003	-643.237037037044	17.2370370370373
44329.5850940741	0	398.880000000003	-643.237037037044	17.2370370370373
44329.5850941898	0	398.880000000003	-643.237037037044	17.2370370370373
44329.5850943056	0	398.880000000003	-643.237037037044	17.2370370370373
44329.5850944213	0	398.880000000003	-643.237037037044	17.2370370370373
44329.585094537	0	398.880000000003	-643.237037037044	17.2370370370373
44329.5850946528	0	398.880000000003	-643.237037037044	17.2370370370373
44329.5850947685	0	398.880000000003	-643.237037037044	17.2370370370373
44329.5850948843	0	398.880000000003	-643.237037037044	17.2370370370373
44329.585095	0	398.880000000003	-643.237037037044	17.2370370370373
44329.5850951157	0	398.880000000003	-643.237037037044	17.2370370370373
44329.5850952315	0	398.880000000003	-643.237037037044	17.2370370370373
44329.5850953472	0	398.880000000003	-643.237037037044	17.2370370370373
44329.585095463	0	398.880000000003	-643.237037037044	17.2370370370373
44329.5850955787	0	398.880000000003	-643.237037037044	17.2370370370373
44329.5850956944	0	398.880000000003	-643.237037037044	17.2370370370373
44329.5850958102	0	398.880000000003	-643.237037037044	17.2370370370373
44329.5850959259	0	398.880000000003	-643.237037037044	17.2370370370373
44329.5850960417	0	398.880000000003	-643.237037037044	17.2370370370373
44329.5850961574	0	398.880000000003	-643.237037037044	17.2370370370373
44329.5850962731	0	398.880000000003	-643.237037037044	17.2370370370373
44329.5850963889	0	398.880000000003	-643.237037037044	17.2370370370373
44329.5850965046	0	398.880000000003	-643.237037037044	17.2370370370373
44329.5850966204	0	398.880000000003	-643.237037037044	17.2370370370373
44329.5850967361	0	398.880000000003	-643.237037037044	17.2370370370373
44329.5850968519	0	398.880000000003	-643.237037037044	17.2370370370373
44329.5850969676	0	398.880000000003	-643.237037037044	17.2370370370373
44329.5850970833	0	398.880000000003	-643.237037037044	17.2370370370373
44329.5850971991	0	398.880000000003	-643.237037037044	17.2370370370373
44329.5850973148	0	398.880000000003	-643.237037037044	17.2370370370373
44329.5850974306	0	398.880000000003	-643.237037037044	17.2370370370373
44329.5850975463	0	398.880000000003	-643.237037037044	17.2370370370373
44329.585097662	0	398.880000000003	-643.237037037044	17.2370370370373
44329.5850977778	0	398.880000000003	-643.237037037044	17.2370370370373
44329.5850978935	0	398.880000000003	-643.237037037044	17.2370370370373
44329.5850980093	0	398.880000000003	-643.237037037044	17.2370370370373
44329.585098125	0	398.880000000003	-643.237037037044	17.2370370370373
44329.5850982407	0	398.880000000003	-643.237037037044	17.2370370370373
44329.5850983565	0	398.880000000003	-643.237037037044	17.2370370370373
44329.5850984722	0	398.880000000003	-643.237037037044	17.2370370370373
44329.585098588	0	398.880000000003	-643.237037037044	17.2370370370373
44329.5850987037	0	398.880000000003	-643.237037037044	17.2370370370373
44329.5850988194	0	398.880000000003	-643.237037037044	17.2370370370373
44329.5850989352	0	398.880000000003	-643.237037037044	17.2370370370373
44329.5850990509	0	398.880000000003	-643.237037037044	17.2370370370373
44329.5850991667	0	398.880000000003	-643.237037037044	17.2370370370373
44329.5850992824	0	398.880000000003	-643.237037037044	17.2370370370373
44329.5850993982	0	398.880000000003	-643.237037037044	17.2370370370373
44329.5850995139	0	398.880000000003	-643.237037037044	17.2370370370373
44329.5850996296	0	398.880000000003	-643.237037037044	17.2370370370373
44329.5850997454	0	398.880000000003	-643.237037037044	17.2370370370373
44329.5850998611	0	398.880000000003	-643.237037037044	17.2370370370373
44329.5850999769	0	398.880000000003	-643.237037037044	17.2370370370373
44329.5851000926	0	398.880000000003	-643.237037037044	17.2370370370373
44329.5851002083	0	398.880000000003	-643.237037037044	17.2370370370373
44329.5851003241	0	398.880000000003	-643.237037037044	17.2370370370373
44329.5851004398	0	398.880000000003	-643.237037037044	17.2370370370373
44329.5851005556	0	398.880000000003	-643.237037037044	17.2370370370373
44329.5851006713	0	398.880000000003	-643.237037037044	17.2370370370373
44329.585100787	0	398.880000000003	-643.237037037044	17.2370370370373
44329.5851009028	0	398.880000000003	-643.237037037044	17.2370370370373
44329.5851010185	0	398.880000000003	-643.237037037044	17.2370370370373
44329.5851011343	0	398.880000000003	-643.237037037044	17.2370370370373
44329.58510125	0	398.880000000003	-643.237037037044	17.2370370370373
44329.5851013657	0	398.880000000003	-643.237037037044	17.2370370370373
44329.5851014815	0	398.880000000003	-643.237037037044	17.2370370370373
44329.5851015972	0	398.880000000003	-643.237037037044	17.2370370370373
44329.585101713	0	398.880000000003	-643.237037037044	17.2370370370373
44329.5851018287	0	398.880000000003	-643.237037037044	17.2370370370373
44329.5851019444	0	398.880000000003	-643.237037037044	17.2370370370373
44329.5851020602	0	398.880000000003	-643.237037037044	17.2370370370373
44329.5851021759	0	398.880000000003	-643.237037037044	17.2370370370373
44329.5851022917	0	398.880000000003	-643.237037037044	17.2370370370373
44329.5851024074	0	398.880000000003	-643.237037037044	17.2370370370373
44329.5851025231	0	398.880000000003	-643.237037037044	17.2370370370373
44329.5851026389	0	398.880000000003	-643.237037037044	17.2370370370373
44329.5851027546	0	398.880000000003	-643.237037037044	17.2370370370373
44329.5851028704	0	398.880000000003	-643.237037037044	17.2370370370373
44329.5851029861	0	398.880000000003	-643.237037037044	17.2370370370373
44329.5851031019	0	398.880000000003	-643.237037037044	17.2370370370373
44329.5851032176	0	398.880000000003	-643.237037037044	17.2370370370373
44329.5851033333	0	398.880000000003	-643.237037037044	17.2370370370373
44329.5851034491	0	398.880000000003	-643.237037037044	17.2370370370373
44329.5851035648	0	398.880000000003	-643.237037037044	17.2370370370373
44329.5851036806	0	398.880000000003	-643.237037037044	17.2370370370373
44329.5851037963	0	398.880000000003	-643.237037037044	17.2370370370373
44329.585103912	0	398.880000000003	-643.237037037044	17.2370370370373
44329.5851040278	0	398.880000000003	-643.237037037044	17.2370370370373
44329.5851041435	0	398.880000000003	-643.237037037044	17.2370370370373
44329.5851042593	0	398.880000000003	-643.237037037044	17.2370370370373
44329.585104375	0	398.880000000003	-643.237037037044	17.2370370370373
44329.5851044907	0	398.880000000003	-643.237037037044	17.2370370370373
44329.5851046065	0	398.880000000003	-643.237037037044	17.2370370370373
44329.5851047222	0	398.880000000003	-643.237037037044	17.2370370370373
44329.585104838	0	398.880000000003	-643.237037037044	17.2370370370373
44329.5851049537	0	398.880000000003	-643.237037037044	17.2370370370373
44329.5851050694	0	398.880000000003	-643.237037037044	17.2370370370373
44329.5851051852	0	398.880000000003	-643.237037037044	17.2370370370373
44329.5851053009	0	398.880000000003	-643.237037037044	17.2370370370373
44329.5851054167	0	398.880000000003	-643.237037037044	17.2370370370373
44329.5851055324	0	398.880000000003	-643.237037037044	17.2370370370373
44329.5851056481	0	398.880000000003	-643.237037037044	17.2370370370373
44329.5851057639	0	398.880000000003	-643.237037037044	17.2370370370373
44329.5851058796	0	398.880000000003	-643.237037037044	17.2370370370373
44329.5851059954	0	398.880000000003	-643.237037037044	17.2370370370373
44329.5851061111	0	398.880000000003	-643.237037037044	17.2370370370373
44329.5851062268	0	398.880000000003	-643.237037037044	17.2370370370373
44329.5851063426	0	398.880000000003	-643.237037037044	17.2370370370373
44329.5851064583	0	398.880000000003	-643.237037037044	17.2370370370373
44329.5851065741	0	398.880000000003	-643.237037037044	17.2370370370373
44329.5851066898	0	398.880000000003	-643.237037037044	17.2370370370373
44329.5851068056	0	398.880000000003	-643.237037037044	17.2370370370373
44329.5851069213	0	398.880000000003	-643.237037037044	17.2370370370373
44329.585107037	0	398.880000000003	-643.237037037044	17.2370370370373
44329.5851071528	0	398.880000000003	-643.237037037044	17.2370370370373
44329.5851072685	0	398.880000000003	-643.237037037044	17.2370370370373
44329.5851073843	0	398.880000000003	-643.237037037044	17.2370370370373
44329.5851075	0	398.880000000003	-643.237037037044	17.2370370370373
44329.5851076157	0	398.880000000003	-643.237037037044	17.2370370370373
44329.5851077315	0	398.880000000003	-643.237037037044	17.2370370370373
44329.5851078472	0	398.880000000003	-643.237037037044	17.2370370370373
44329.585107963	0	398.880000000003	-643.237037037044	17.2370370370373
44329.5851080787	0	398.880000000003	-643.237037037044	17.2370370370373
44329.5851081944	0	398.880000000003	-643.237037037044	17.2370370370373
44329.5851083102	0	398.880000000003	-643.237037037044	17.2370370370373
44329.5851084259	0	398.880000000003	-643.237037037044	17.2370370370373
44329.5851085417	0	398.880000000003	-643.237037037044	17.2370370370373
44329.5851086574	0	398.880000000003	-643.237037037044	17.2370370370373
44329.5851087732	0	398.880000000003	-643.237037037044	17.2370370370373
44329.5851088889	0	398.880000000003	-643.237037037044	17.2370370370373
44329.5851090046	0	398.880000000003	-643.237037037044	17.2370370370373
44329.5851091204	0	398.880000000003	-643.237037037044	17.2370370370373
44329.5851092361	0	398.880000000003	-643.237037037044	17.2370370370373
44329.5851093519	0	398.880000000003	-643.237037037044	17.2370370370373
44329.5851094676	0	398.880000000003	-643.237037037044	17.2370370370373
44329.5851095833	0	398.880000000003	-643.237037037044	17.2370370370373
44329.5851096991	0	398.880000000003	-643.237037037044	17.2370370370373
44329.5851098148	0	398.880000000003	-643.237037037044	17.2370370370373
44329.5851099306	0	398.880000000003	-643.237037037044	17.2370370370373
44329.5851100463	0	398.880000000003	-643.237037037044	17.2370370370373
44329.585110162	0	398.880000000003	-643.237037037044	17.2370370370373
44329.5851102778	0	398.880000000003	-643.237037037044	17.2370370370373
44329.5851103935	0	398.880000000003	-643.237037037044	17.2370370370373
44329.5851105093	0	398.880000000003	-643.237037037044	17.2370370370373
44329.585110625	0	398.880000000003	-643.237037037044	17.2370370370373
44329.5851107407	0	398.880000000003	-643.237037037044	17.2370370370373
44329.5851108565	0	398.880000000003	-643.237037037044	17.2370370370373
44329.5851109722	0	398.880000000003	-643.237037037044	17.2370370370373
44329.585111088	0	398.880000000003	-643.237037037044	17.2370370370373
44329.5851112037	0	398.880000000003	-643.237037037044	17.2370370370373
44329.5851113194	0	398.880000000003	-643.237037037044	17.2370370370373
44329.5851114352	0	398.880000000003	-643.237037037044	17.2370370370373
44329.5851115509	0	398.880000000003	-643.237037037044	17.2370370370373
44329.5851116667	0	398.880000000003	-643.237037037044	17.2370370370373
44329.5851117824	0	398.880000000003	-643.237037037044	17.2370370370373
44329.5851118981	0	398.880000000003	-643.237037037044	17.2370370370373
44329.5851120139	0	398.880000000003	-643.237037037044	17.2370370370373
44329.5851121296	0	398.880000000003	-643.237037037044	17.2370370370373
44329.5851122454	0	398.880000000003	-643.237037037044	17.2370370370373
44329.5851123611	0	398.880000000003	-643.237037037044	17.2370370370373
44329.5851124769	0	398.880000000003	-643.237037037044	17.2370370370373
44329.5851125926	0	398.880000000003	-643.237037037044	17.2370370370373
44329.5851127083	0	398.880000000003	-643.237037037044	17.2370370370373
44329.5851128241	0	398.880000000003	-643.237037037044	17.2370370370373
44329.5851129398	0	398.880000000003	-643.237037037044	17.2370370370373
44329.5851130556	0	398.880000000003	-643.237037037044	17.2370370370373
44329.5851131713	0	398.880000000003	-643.237037037044	17.2370370370373
44329.585113287	0	398.880000000003	-643.237037037044	17.2370370370373
44329.5851134028	0	398.880000000003	-643.237037037044	17.2370370370373
44329.5851135185	0	398.880000000003	-643.237037037044	17.2370370370373
44329.5851136343	0	398.880000000003	-643.237037037044	17.2370370370373
44329.58511375	0	398.880000000003	-643.237037037044	17.2370370370373
44329.5851138657	0	398.880000000003	-643.237037037044	17.2370370370373
44329.5851139815	0	398.880000000003	-643.237037037044	17.2370370370373
44329.5851140972	0	398.880000000003	-643.237037037044	17.2370370370373
44329.585114213	0	398.880000000003	-643.237037037044	17.2370370370373
44329.5851143287	0	398.880000000003	-643.237037037044	17.2370370370373
44329.5851144444	0	398.880000000003	-643.237037037044	17.2370370370373
44329.5851145602	0	398.880000000003	-643.237037037044	17.2370370370373
44329.5851146759	0	398.880000000003	-643.237037037044	17.2370370370373
44329.5851147917	0	398.880000000003	-643.237037037044	17.2370370370373
44329.5851149074	0	398.880000000003	-643.237037037044	17.2370370370373
44329.5851150231	0	398.880000000003	-643.237037037044	17.2370370370373
44329.5851151389	0	398.880000000003	-643.237037037044	17.2370370370373
44329.5851152546	0	398.880000000003	-643.237037037044	17.2370370370373
44329.5851153704	0	398.880000000003	-643.237037037044	17.2370370370373
44329.5851154861	0	398.880000000003	-643.237037037044	17.2370370370373
44329.5851156019	0	398.880000000003	-643.237037037044	17.2370370370373
44329.5851157176	0	398.880000000003	-643.237037037044	17.2370370370373
44329.5851158333	0	398.880000000003	-643.237037037044	17.2370370370373
44329.5851159491	0	398.880000000003	-643.237037037044	17.2370370370373
44329.5851160648	0	398.880000000003	-643.237037037044	17.2370370370373
44329.5851161806	0	398.880000000003	-643.237037037044	17.2370370370373
44329.5851162963	0	398.880000000003	-643.237037037044	17.2370370370373
44329.585116412	0	398.880000000003	-643.237037037044	17.2370370370373
44329.5851165278	0	398.880000000003	-643.237037037044	17.2370370370373
44329.5851166435	0	398.880000000003	-643.237037037044	17.2370370370373
44329.5851167593	0	398.880000000003	-643.237037037044	17.2370370370373
44329.585116875	0	398.880000000003	-643.237037037044	17.2370370370373
44329.5851169907	0	398.880000000003	-643.237037037044	17.2370370370373
44329.5851171065	0	398.880000000003	-643.237037037044	17.2370370370373
44329.5851172222	0	398.880000000003	-643.237037037044	17.2370370370373
44329.585117338	0	398.880000000003	-643.237037037044	17.2370370370373
44329.5851174537	0	398.880000000003	-643.237037037044	17.2370370370373
44329.5851175694	0	398.880000000003	-643.237037037044	17.2370370370373
44329.5851176852	0	398.880000000003	-643.237037037044	17.2370370370373
44329.5851178009	0	398.880000000003	-643.237037037044	17.2370370370373
44329.5851179167	0	398.880000000003	-643.237037037044	17.2370370370373
44329.5851180324	0	398.880000000003	-643.237037037044	17.2370370370373
44329.5851181481	0	398.880000000003	-643.237037037044	17.2370370370373
44329.5851182639	0	398.880000000003	-643.237037037044	17.2370370370373
44329.5851183796	0	398.880000000003	-643.237037037044	17.2370370370373
44329.5851184954	0	398.880000000003	-643.237037037044	17.2370370370373
44329.5851186111	0	398.880000000003	-643.237037037044	17.2370370370373
44329.5851187268	0	398.880000000003	-643.237037037044	17.2370370370373
44329.5851188426	0	398.880000000003	-643.237037037044	17.2370370370373
44329.5851189583	0	398.880000000003	-643.237037037044	17.2370370370373
44329.5851190741	0	398.880000000003	-643.237037037044	17.2370370370373
44329.5851191898	0	398.880000000003	-643.237037037044	17.2370370370373
44329.5851193056	0	398.880000000003	-643.237037037044	17.2370370370373
44329.5851194213	0	398.880000000003	-643.237037037044	17.2370370370373
44329.585119537	0	398.880000000003	-643.237037037044	17.2370370370373
44329.5851196528	0	398.880000000003	-643.237037037044	17.2370370370373
44329.5851197685	0	398.880000000003	-643.237037037044	17.2370370370373
44329.5851198843	0	398.880000000003	-643.237037037044	17.2370370370373
44329.58512	0	398.880000000003	-643.237037037044	17.2370370370373
44329.5851201157	0	398.880000000003	-643.237037037044	17.2370370370373
44329.5851202315	0	398.880000000003	-643.237037037044	17.2370370370373
44329.5851203472	0	398.880000000003	-643.237037037044	17.2370370370373
44329.585120463	0	398.880000000003	-643.237037037044	17.2370370370373
44329.5851205787	0	398.880000000003	-643.237037037044	17.2370370370373
44329.5851206944	0	398.880000000003	-643.237037037044	17.2370370370373
44329.5851208102	0	398.880000000003	-643.237037037044	17.2370370370373
44329.5851209259	0	398.880000000003	-643.237037037044	17.2370370370373
44329.5851210417	0	398.880000000003	-643.237037037044	17.2370370370373
44329.5851211574	0	398.880000000003	-643.237037037044	17.2370370370373
44329.5851212732	0	398.880000000003	-643.237037037044	17.2370370370373
44329.5851213889	0	398.880000000003	-643.237037037044	17.2370370370373
44329.5851215046	0	398.880000000003	-643.237037037044	17.2370370370373
44329.5851216204	0	398.880000000003	-643.237037037044	17.2370370370373
44329.5851217361	0	398.880000000003	-643.237037037044	17.2370370370373
44329.5851218519	0	398.880000000003	-643.237037037044	17.2370370370373
44329.5851219676	0	398.880000000003	-643.237037037044	17.2370370370373
44329.5851220833	0	398.880000000003	-643.237037037044	17.2370370370373
44329.5851221991	0	398.880000000003	-643.237037037044	17.2370370370373
44329.5851223148	0	398.880000000003	-643.237037037044	17.2370370370373
44329.5851224306	0	398.880000000003	-643.237037037044	17.2370370370373
44329.5851225463	0	398.880000000003	-643.237037037044	17.2370370370373
44329.585122662	0	398.880000000003	-643.237037037044	17.2370370370373
44329.5851227778	0	398.880000000003	-643.237037037044	17.2370370370373
44329.5851228935	0	398.880000000003	-643.237037037044	17.2370370370373
44329.5851230093	0	398.880000000003	-643.237037037044	17.2370370370373
44329.585123125	0	398.880000000003	-643.237037037044	17.2370370370373
44329.5851232407	0	398.880000000003	-643.237037037044	17.2370370370373
44329.5851233565	0	398.880000000003	-643.237037037044	17.2370370370373
44329.5851234722	0	398.880000000003	-643.237037037044	17.2370370370373
44329.585123588	0	398.880000000003	-643.237037037044	17.2370370370373
44329.5851237037	0	398.880000000003	-643.237037037044	17.2370370370373
44329.5851238194	0	398.880000000003	-643.237037037044	17.2370370370373
44329.5851239352	0	398.880000000003	-643.237037037044	17.2370370370373
44329.5851240509	0	398.880000000003	-643.237037037044	17.2370370370373
44329.5851241667	0	398.880000000003	-643.237037037044	17.2370370370373
44329.5851242824	0	398.880000000003	-643.237037037044	17.2370370370373
44329.5851243981	0	398.880000000003	-643.237037037044	17.2370370370373
44329.5851245139	0	398.880000000003	-643.237037037044	17.2370370370373
44329.5851246296	0	398.880000000003	-643.237037037044	17.2370370370373
44329.5851247454	0	398.880000000003	-643.237037037044	17.2370370370373
44329.5851248611	0	398.880000000003	-643.237037037044	17.2370370370373
44329.5851249769	0	398.880000000003	-643.237037037044	17.2370370370373
44329.5851250926	0	398.880000000003	-643.237037037044	17.2370370370373
44329.5851252083	0	398.880000000003	-643.237037037044	17.2370370370373
44329.5851253241	0	398.880000000003	-643.237037037044	17.2370370370373
44329.5851254398	0	398.880000000003	-643.237037037044	17.2370370370373
44329.5851255556	0	398.880000000003	-643.237037037044	17.2370370370373
44329.5851256713	0	398.880000000003	-643.237037037044	17.2370370370373
44329.585125787	0	398.880000000003	-643.237037037044	17.2370370370373
44329.5851259028	0	398.880000000003	-643.237037037044	17.2370370370373
44329.5851260185	0	398.880000000003	-643.237037037044	17.2370370370373
44329.5851261343	0	398.880000000003	-643.237037037044	17.2370370370373
44329.58512625	0	398.880000000003	-643.237037037044	17.2370370370373
44329.5851263657	0	398.880000000003	-643.237037037044	17.2370370370373
44329.5851264815	0	398.880000000003	-643.237037037044	17.2370370370373
44329.5851265972	0	398.880000000003	-643.237037037044	17.2370370370373
44329.585126713	0	398.880000000003	-643.237037037044	17.2370370370373
44329.5851268287	0	398.880000000003	-643.237037037044	17.2370370370373
44329.5851269444	0	398.880000000003	-643.237037037044	17.2370370370373
44329.5851270602	0	398.880000000003	-643.237037037044	17.2370370370373
44329.5851271759	0	398.880000000003	-643.237037037044	17.2370370370373
44329.5851272917	0	398.880000000003	-643.237037037044	17.2370370370373
44329.5851274074	0	398.880000000003	-643.237037037044	17.2370370370373
44329.5851275231	0	398.880000000003	-643.237037037044	17.2370370370373
44329.5851276389	0	398.880000000003	-643.237037037044	17.2370370370373
44329.5851277546	0	398.880000000003	-643.237037037044	17.2370370370373
44329.5851278704	0	398.880000000003	-643.237037037044	17.2370370370373
44329.5851279861	0	398.880000000003	-643.237037037044	17.2370370370373
44329.5851281019	0	398.880000000003	-643.237037037044	17.2370370370373
44329.5851282176	0	398.880000000003	-643.237037037044	17.2370370370373
44329.5851283333	0	398.880000000003	-643.237037037044	17.2370370370373
44329.5851284491	0	398.880000000003	-643.237037037044	17.2370370370373
44329.5851285648	0	398.880000000003	-643.237037037044	17.2370370370373
44329.5851286806	0	398.880000000003	-643.237037037044	17.2370370370373
44329.5851287963	0	398.880000000003	-643.237037037044	17.2370370370373
44329.585128912	0	398.880000000003	-643.237037037044	17.2370370370373
44329.5851290278	0	398.880000000003	-643.237037037044	17.2370370370373
44329.5851291435	0	398.880000000003	-643.237037037044	17.2370370370373
44329.5851292593	0	398.880000000003	-643.237037037044	17.2370370370373
44329.585129375	0	398.880000000003	-643.237037037044	17.2370370370373
44329.5851294907	0	398.880000000003	-643.237037037044	17.2370370370373
44329.5851296065	0	398.880000000003	-643.237037037044	17.2370370370373
44329.5851297222	0	398.880000000003	-643.237037037044	17.2370370370373
44329.585129838	0	398.880000000003	-643.237037037044	17.2370370370373
44329.5851299537	0	398.880000000003	-643.237037037044	17.2370370370373
44329.5851300694	0	398.880000000003	-643.237037037044	17.2370370370373
44329.5851301852	0	398.880000000003	-643.237037037044	17.2370370370373
44329.5851303009	0	398.880000000003	-643.237037037044	17.2370370370373
44329.5851304167	0	398.880000000003	-643.237037037044	17.2370370370373
44329.5851305324	0	398.880000000003	-643.237037037044	17.2370370370373
44329.5851306481	0	398.880000000003	-643.237037037044	17.2370370370373
44329.5851307639	0	398.880000000003	-643.237037037044	17.2370370370373
44329.5851308796	0	398.880000000003	-643.237037037044	17.2370370370373
44329.5851309954	0	398.880000000003	-643.237037037044	17.2370370370373
44329.5851311111	0	398.880000000003	-643.237037037044	17.2370370370373
44329.5851312269	0	398.880000000003	-643.237037037044	17.2370370370373
44329.5851313426	0	398.880000000003	-643.237037037044	17.2370370370373
44329.5851314583	0	398.880000000003	-643.237037037044	17.2370370370373
44329.5851315741	0	398.880000000003	-643.237037037044	17.2370370370373
44329.5851316898	0	398.880000000003	-643.237037037044	17.2370370370373
44329.5851318056	0	398.880000000003	-643.237037037044	17.2370370370373
44329.5851319213	0	398.880000000003	-643.237037037044	17.2370370370373
44329.585132037	0	398.880000000003	-643.237037037044	17.2370370370373
44329.5851321528	0	398.880000000003	-643.237037037044	17.2370370370373
44329.5851322685	0	398.880000000003	-643.237037037044	17.2370370370373
44329.5851323843	0	398.880000000003	-643.237037037044	17.2370370370373
44329.5851325	0	398.880000000003	-643.237037037044	17.2370370370373
44329.5851326157	0	398.880000000003	-643.237037037044	17.2370370370373
44329.5851327315	0	398.880000000003	-643.237037037044	17.2370370370373
44329.5851328472	0	398.880000000003	-643.237037037044	17.2370370370373
44329.585132963	0	398.880000000003	-643.237037037044	17.2370370370373
44329.5851330787	0	398.880000000003	-643.237037037044	17.2370370370373
44329.5851331944	0	398.880000000003	-643.237037037044	17.2370370370373
44329.5851333102	0	398.880000000003	-643.237037037044	17.2370370370373
44329.5851334259	0	398.880000000003	-643.237037037044	17.2370370370373
44329.5851335417	0	398.880000000003	-643.237037037044	17.2370370370373
44329.5851336574	0	398.880000000003	-643.237037037044	17.2370370370373
44329.5851337732	0	398.880000000003	-643.237037037044	17.2370370370373
44329.5851338889	0	398.880000000003	-643.237037037044	17.2370370370373
44329.5851340046	0	398.880000000003	-643.237037037044	17.2370370370373
44329.5851341204	0	398.880000000003	-643.237037037044	17.2370370370373
44329.5851342361	0	398.880000000003	-643.237037037044	17.2370370370373
44329.5851343519	0	398.880000000003	-643.237037037044	17.2370370370373
44329.5851344676	0	398.880000000003	-643.237037037044	17.2370370370373
44329.5851345833	0	398.880000000003	-643.237037037044	17.2370370370373
44329.5851346991	0	398.880000000003	-643.237037037044	17.2370370370373
44329.5851348148	0	398.880000000003	-643.237037037044	17.2370370370373
44329.5851349306	0	398.880000000003	-643.237037037044	17.2370370370373
44329.5851350463	0	398.880000000003	-643.237037037044	17.2370370370373
44329.585135162	0	398.880000000003	-643.237037037044	17.2370370370373
44329.5851352778	0	398.880000000003	-643.237037037044	17.2370370370373
44329.5851353935	0	398.880000000003	-643.237037037044	17.2370370370373
44329.5851355093	0	398.880000000003	-643.237037037044	17.2370370370373
44329.585135625	0	398.880000000003	-643.237037037044	17.2370370370373
44329.5851357407	0	398.880000000003	-643.237037037044	17.2370370370373
44329.5851358565	0	398.880000000003	-643.237037037044	17.2370370370373
44329.5851359722	0	398.880000000003	-643.237037037044	17.2370370370373
44329.585136088	0	398.880000000003	-643.237037037044	17.2370370370373
44329.5851362037	0	398.880000000003	-643.237037037044	17.2370370370373
44329.5851363194	0	398.880000000003	-643.237037037044	17.2370370370373
44329.5851364352	0	398.880000000003	-643.237037037044	17.2370370370373
44329.5851365509	0	398.880000000003	-643.237037037044	17.2370370370373
44329.5851366667	0	398.880000000003	-643.237037037044	17.2370370370373
44329.5851367824	0	398.880000000003	-643.237037037044	17.2370370370373
44329.5851368981	0	398.880000000003	-643.237037037044	17.2370370370373
44329.5851370139	0	398.880000000003	-643.237037037044	17.2370370370373
44329.5851371296	0	398.880000000003	-643.237037037044	17.2370370370373
44329.5851372454	0	398.880000000003	-643.237037037044	17.2370370370373
44329.5851373611	0	398.880000000003	-643.237037037044	17.2370370370373
44329.5851374769	0	398.880000000003	-643.237037037044	17.2370370370373
44329.5851375926	0	398.880000000003	-643.237037037044	17.2370370370373
44329.5851377083	0	398.880000000003	-643.237037037044	17.2370370370373
44329.5851378241	0	398.880000000003	-643.237037037044	17.2370370370373
44329.5851379398	0	398.880000000003	-643.237037037044	17.2370370370373
44329.5851380556	0	398.880000000003	-643.237037037044	17.2370370370373
44329.5851381713	0	398.880000000003	-643.237037037044	17.2370370370373
44329.585138287	0	398.880000000003	-643.237037037044	17.2370370370373
44329.5851384028	0	398.880000000003	-643.237037037044	17.2370370370373
44329.5851385185	0	398.880000000003	-643.237037037044	17.2370370370373
44329.5851386343	0	398.880000000003	-643.237037037044	17.2370370370373
44329.58513875	0	398.880000000003	-643.237037037044	17.2370370370373
44329.5851388657	0	398.880000000003	-643.237037037044	17.2370370370373
44329.5851389815	0	398.880000000003	-643.237037037044	17.2370370370373
44329.5851390972	0	398.880000000003	-643.237037037044	17.2370370370373
44329.585139213	0	398.880000000003	-643.237037037044	17.2370370370373
44329.5851393287	0	398.880000000003	-643.237037037044	17.2370370370373
44329.5851394444	0	398.880000000003	-643.237037037044	17.2370370370373
44329.5851395602	0	398.880000000003	-643.237037037044	17.2370370370373
44329.5851396759	0	398.880000000003	-643.237037037044	17.2370370370373
44329.5851397917	0	398.880000000003	-643.237037037044	17.2370370370373
44329.5851399074	0	398.880000000003	-643.237037037044	17.2370370370373
44329.5851400231	0	398.880000000003	-643.237037037044	17.2370370370373
44329.5851401389	0	398.880000000003	-643.237037037044	17.2370370370373
44329.5851402546	0	398.880000000003	-643.237037037044	17.2370370370373
44329.5851403704	0	398.880000000003	-643.237037037044	17.2370370370373
44329.5851404861	0	398.880000000003	-643.237037037044	17.2370370370373
44329.5851406018	0	398.880000000003	-643.237037037044	17.2370370370373
44329.5851407176	0	398.880000000003	-643.237037037044	17.2370370370373
44329.5851408333	0	398.880000000003	-643.237037037044	17.2370370370373
44329.5851409491	0	398.880000000003	-643.237037037044	17.2370370370373
44329.5851410648	0	398.880000000003	-643.237037037044	17.2370370370373
44329.5851411806	0	398.880000000003	-643.237037037044	17.2370370370373
44329.5851412963	0	398.880000000003	-643.237037037044	17.2370370370373
44329.585141412	0	398.880000000003	-643.237037037044	17.2370370370373
44329.5851415278	0	398.880000000003	-643.237037037044	17.2370370370373
44329.5851416435	0	398.880000000003	-643.237037037044	17.2370370370373
44329.5851417593	0	398.880000000003	-643.237037037044	17.2370370370373
44329.585141875	0	398.880000000003	-643.237037037044	17.2370370370373
44329.5851419907	0	398.880000000003	-643.237037037044	17.2370370370373
44329.5851421065	0	398.880000000003	-643.237037037044	17.2370370370373
44329.5851422222	0	398.880000000003	-643.237037037044	17.2370370370373
44329.585142338	0	398.880000000003	-643.237037037044	17.2370370370373
44329.5851424537	0	398.880000000003	-643.237037037044	17.2370370370373
44329.5851425694	0	398.880000000003	-643.237037037044	17.2370370370373
44329.5851426852	0	398.880000000003	-643.237037037044	17.2370370370373
44329.5851428009	0	398.880000000003	-643.237037037044	17.2370370370373
44329.5851429167	0	398.880000000003	-643.237037037044	17.2370370370373
44329.5851430324	0	398.880000000003	-643.237037037044	17.2370370370373
44329.5851431482	0	398.880000000003	-643.237037037044	17.2370370370373
44329.5851432639	0	398.880000000003	-643.237037037044	17.2370370370373
44329.5851433796	0	398.880000000003	-643.237037037044	17.2370370370373
44329.5851434954	0	398.880000000003	-643.237037037044	17.2370370370373
44329.5851436111	0	398.880000000003	-643.237037037044	17.2370370370373
44329.5851437269	0	398.880000000003	-643.237037037044	17.2370370370373
44329.5851438426	0	398.880000000003	-643.237037037044	17.2370370370373
44329.5851439583	0	398.880000000003	-643.237037037044	17.2370370370373
44329.5851440741	0	398.880000000003	-643.237037037044	17.2370370370373
44329.5851441898	0	398.880000000003	-643.237037037044	17.2370370370373
44329.5851443056	0	398.880000000003	-643.237037037044	17.2370370370373
44329.5851444213	0	398.880000000003	-643.237037037044	17.2370370370373
44329.585144537	0	398.880000000003	-643.237037037044	17.2370370370373
44329.5851446528	0	398.880000000003	-643.237037037044	17.2370370370373
44329.5851447685	0	398.880000000003	-643.237037037044	17.2370370370373
44329.5851448843	0	398.880000000003	-643.237037037044	17.2370370370373
44329.585145	0	398.880000000003	-643.237037037044	17.2370370370373
44329.5851451157	0	398.880000000003	-643.237037037044	17.2370370370373
44329.5851452315	0	398.880000000003	-643.237037037044	17.2370370370373
44329.5851453472	0	398.880000000003	-643.237037037044	17.2370370370373
44329.585145463	0	398.880000000003	-643.237037037044	17.2370370370373
44329.5851455787	0	398.880000000003	-643.237037037044	17.2370370370373
44329.5851456944	0	398.880000000003	-643.237037037044	17.2370370370373
44329.5851458102	0	398.880000000003	-643.237037037044	17.2370370370373
44329.5851459259	0	398.880000000003	-643.237037037044	17.2370370370373
44329.5851460417	0	398.880000000003	-643.237037037044	17.2370370370373
44329.5851461574	0	398.880000000003	-643.237037037044	17.2370370370373
44329.5851462732	0	398.880000000003	-643.237037037044	17.2370370370373
44329.5851463889	0	398.880000000003	-643.237037037044	17.2370370370373
44329.5851465046	0	398.880000000003	-643.237037037044	17.2370370370373
44329.5851466204	0	398.880000000003	-643.237037037044	17.2370370370373
44329.5851467361	0	398.880000000003	-643.237037037044	17.2370370370373
44329.5851468519	0	398.880000000003	-643.237037037044	17.2370370370373
44329.5851469676	0	398.880000000003	-643.237037037044	17.2370370370373
44329.5851470833	0	398.880000000003	-643.237037037044	17.2370370370373
44329.5851471991	0	398.880000000003	-643.237037037044	17.2370370370373
44329.5851473148	0	398.880000000003	-643.237037037044	17.2370370370373
44329.5851474306	0	398.880000000003	-643.237037037044	17.2370370370373
44329.5851475463	0	398.880000000003	-643.237037037044	17.2370370370373
44329.585147662	0	398.880000000003	-643.237037037044	17.2370370370373
44329.5851477778	0	398.880000000003	-643.237037037044	17.2370370370373
44329.5851478935	0	398.880000000003	-643.237037037044	17.2370370370373
44329.5851480093	0	398.880000000003	-643.237037037044	17.2370370370373
44329.585148125	0	398.880000000003	-643.237037037044	17.2370370370373
44329.5851482407	0	398.880000000003	-643.237037037044	17.2370370370373
44329.5851483565	0	398.880000000003	-643.237037037044	17.2370370370373
44329.5851484722	0	398.880000000003	-643.237037037044	17.2370370370373
44329.585148588	0	398.880000000003	-643.237037037044	17.2370370370373
44329.5851487037	0	398.880000000003	-643.237037037044	17.2370370370373
44329.5851488194	0	398.880000000003	-643.237037037044	17.2370370370373
44329.5851489352	0	398.880000000003	-643.237037037044	17.2370370370373
44329.5851490509	0	398.880000000003	-643.237037037044	17.2370370370373
44329.5851491667	0	398.880000000003	-643.237037037044	17.2370370370373
44329.5851492824	0	398.880000000003	-643.237037037044	17.2370370370373
44329.5851493981	0	398.880000000003	-643.237037037044	17.2370370370373
44329.5851495139	0	398.880000000003	-643.237037037044	17.2370370370373
44329.5851496296	0	398.880000000003	-643.237037037044	17.2370370370373
44329.5851497454	0	398.880000000003	-643.237037037044	17.2370370370373
44329.5851498611	0	398.880000000003	-643.237037037044	17.2370370370373
44329.5851499769	0	398.880000000003	-643.237037037044	17.2370370370373
44329.5851500926	0	398.880000000003	-643.237037037044	17.2370370370373
44329.5851502083	0	398.880000000003	-643.237037037044	17.2370370370373
44329.5851503241	0	398.880000000003	-643.237037037044	17.2370370370373
44329.5851504398	0	398.880000000003	-643.237037037044	17.2370370370373
44329.5851505556	0	398.880000000003	-643.237037037044	17.2370370370373
44329.5851506713	0	398.880000000003	-643.237037037044	17.2370370370373
44329.585150787	0	398.880000000003	-643.237037037044	17.2370370370373
44329.5851509028	0	398.880000000003	-643.237037037044	17.2370370370373
44329.5851510185	0	398.880000000003	-643.237037037044	17.2370370370373
44329.5851511343	0	398.880000000003	-643.237037037044	17.2370370370373
44329.58515125	0	398.880000000003	-643.237037037044	17.2370370370373
44329.5851513657	0	398.880000000003	-643.237037037044	17.2370370370373
44329.5851514815	0	398.880000000003	-643.237037037044	17.2370370370373
44329.5851515972	0	398.880000000003	-643.237037037044	17.2370370370373
44329.585151713	0	398.880000000003	-643.237037037044	17.2370370370373
44329.5851518287	0	398.880000000003	-643.237037037044	17.2370370370373
44329.5851519444	0	398.880000000003	-643.237037037044	17.2370370370373
44329.5851520602	0	398.880000000003	-643.237037037044	17.2370370370373
44329.5851521759	0	398.880000000003	-643.237037037044	17.2370370370373
44329.5851522917	0	398.880000000003	-643.237037037044	17.2370370370373
44329.5851524074	0	398.880000000003	-643.237037037044	17.2370370370373
44329.5851525231	0	398.880000000003	-643.237037037044	17.2370370370373
44329.5851526389	0	398.880000000003	-643.237037037044	17.2370370370373
44329.5851527546	0	398.880000000003	-643.237037037044	17.2370370370373
44329.5851528704	0	398.880000000003	-643.237037037044	17.2370370370373
44329.5851529861	0	398.880000000003	-643.237037037044	17.2370370370373
44329.5851531018	0	398.880000000003	-643.237037037044	17.2370370370373
44329.5851532176	0	398.880000000003	-643.237037037044	17.2370370370373
44329.5851533333	0	398.880000000003	-643.237037037044	17.2370370370373
44329.5851534491	0	398.880000000003	-643.237037037044	17.2370370370373
44329.5851535648	0	398.880000000003	-643.237037037044	17.2370370370373
44329.5851536806	0	398.880000000003	-643.237037037044	17.2370370370373
44329.5851537963	0	398.880000000003	-643.237037037044	17.2370370370373
44329.585153912	0	398.880000000003	-643.237037037044	17.2370370370373
44329.5851540278	0	398.880000000003	-643.237037037044	17.2370370370373
44329.5851541435	0	398.880000000003	-643.237037037044	17.2370370370373
44329.5851542593	0	398.880000000003	-643.237037037044	17.2370370370373
44329.585154375	0	398.880000000003	-643.237037037044	17.2370370370373
44329.5851544907	0	398.880000000003	-643.237037037044	17.2370370370373
44329.5851546065	0	398.880000000003	-643.237037037044	17.2370370370373
44329.5851547222	0	398.880000000003	-643.237037037044	17.2370370370373
44329.585154838	0	398.880000000003	-643.237037037044	17.2370370370373
44329.5851549537	0	398.880000000003	-643.237037037044	17.2370370370373
44329.5851550694	0	398.880000000003	-643.237037037044	17.2370370370373
44329.5851551852	0	398.880000000003	-643.237037037044	17.2370370370373
44329.5851553009	0	398.880000000003	-643.237037037044	17.2370370370373
44329.5851554167	0	398.880000000003	-643.237037037044	17.2370370370373
44329.5851555324	0	398.880000000003	-643.237037037044	17.2370370370373
44329.5851556482	0	398.880000000003	-643.237037037044	17.2370370370373
44329.5851557639	0	398.880000000003	-643.237037037044	17.2370370370373
44329.5851558796	0	398.880000000003	-643.237037037044	17.2370370370373
44329.5851559954	0	398.880000000003	-643.237037037044	17.2370370370373
44329.5851561111	0	398.880000000003	-643.237037037044	17.2370370370373
44329.5851562269	0	398.880000000003	-643.237037037044	17.2370370370373
44329.5851563426	0	398.880000000003	-643.237037037044	17.2370370370373
44329.5851564583	0	398.880000000003	-643.237037037044	17.2370370370373
44329.5851565741	0	398.880000000003	-643.237037037044	17.2370370370373
44329.5851566898	0	398.880000000003	-643.237037037044	17.2370370370373
44329.5851568056	0	398.880000000003	-643.237037037044	17.2370370370373
44329.5851569213	0	398.880000000003	-643.237037037044	17.2370370370373
44329.585157037	0	398.880000000003	-643.229629629637	17.2370370370373
44329.5851571528	0	398.873000000003	-643.214814814822	17.2370370370373
44329.5851572685	0	398.873000000003	-643.1925925926	17.2370370370373
44329.5851573843	0	398.836000000003	-643.074074074081	17.2518518518521
44329.5851575	0	398.836000000003	-642.859259259267	17.2592592592595
44329.5851576157	0	398.503000000003	-642.459259259267	17.2740740740743
44329.5851577315	0	398.503000000003	-641.881481481489	17.2962962962965
44329.5851578472	0	397.525000000003	-641.185185185193	17.3703703703706
44329.585157963	0	397.525000000003	-640.525925925933	17.4370370370373
44329.5851580787	0	396.169000000003	-639.955555555563	17.6000000000002
44329.5851581944	0	396.169000000003	-639.481481481489	17.777777777778
44329.5851583102	0	395.125000000003	-638.970370370378	18.0074074074076
44329.5851584259	0	395.125000000003	-638.637037037044	18.3111111111113
44329.5851585417	0	394.281000000003	-638.533333333341	18.5925925925928
44329.5851586574	0	394.281000000003	-638.481481481489	18.9555555555558
44329.5851587731	0	394.125000000003	-638.488888888896	19.3259259259261
44329.5851588889	0	394.125000000003	-638.62222222223	19.6592592592595
44329.5851590046	0	394.266000000003	-638.96296296297	20.0814814814817
44329.5851591204	0	394.266000000003	-639.629629629637	20.5555555555558
44329.5851592361	0	395.273000000003	-640.414814814822	21.0296296296298
44329.5851593519	0	395.273000000003	-641.414814814822	21.4518518518521
44329.5851594676	0	397.058000000003	-642.807407407415	21.9111111111113
44329.5851595833	0	397.058000000003	-644.459259259267	22.2962962962965
44329.5851596991	0	400.102000000003	-646.533333333341	22.6814814814817
44329.5851598148	0	400.102000000003	-648.874074074081	23.2814814814817
44329.5851599306	0	404.517000000003	-651.333333333341	23.7555555555558
44329.5851600463	0	404.517000000003	-653.911111111119	24.177777777778
44329.585160162	0	409.554000000003	-656.451851851859	24.5481481481484
44329.5851602778	0	409.554000000003	-658.96296296297	24.8074074074076
44329.5851603935	0	414.606000000003	-661.459259259267	25.1333333333336
44329.5851605093	0	414.606000000003	-664.170370370378	25.4888888888891
44329.585160625	0	419.813000000003	-666.748148148156	25.7629629629632
44329.5851607407	0	419.813000000003	-669.474074074082	26.1259259259261
44329.5851608565	0	425.117000000003	-672.185185185193	26.4074074074076
44329.5851609722	0	425.117000000003	-674.888888888896	26.7333333333336
44329.585161088	0	430.532000000003	-677.533333333341	27.140740740741
44329.5851612037	0	430.532000000003	-679.651851851859	27.5851851851854
44329.5851613194	0	435.295000000003	-681.348148148155	28.1333333333336
44329.5851614352	0	435.295000000003	-682.807407407415	28.7185185185187
44329.5851615509	0	438.451000000003	-684.637037037044	29.1481481481484
44329.5851616667	0	438.451000000003	-686.355555555563	29.577777777778
44329.5851617824	0	441.999000000003	-688.081481481489	30.3333333333336
44329.5851618981	0	441.999000000003	-689.629629629637	31.0666666666669
44329.5851620139	0	445.273000000003	-690.725925925933	31.6444444444447
44329.5851621296	0	445.273000000003	-691.355555555563	32.0962962962965
44329.5851622454	0	446.999000000003	-691.496296296304	32.377777777778
44329.5851623611	0	446.999000000003	-691.348148148155	32.4370370370373
44329.5851624769	0	446.992000000003	-691.200000000007	32.4000000000002
44329.5851625926	0	446.992000000003	-691.029629629637	32.2814814814817
44329.5851627083	0	446.673000000003	-690.925925925933	32.1037037037039
44329.5851628241	0	446.673000000003	-690.925925925933	31.9629629629632
44329.5851629398	0	446.569000000003	-690.785185185193	31.6962962962965
44329.5851630556	0	446.569000000003	-690.5925925926	31.3111111111113
44329.5851631713	0	446.236000000003	-690.3925925926	30.8666666666669
44329.585163287	0	446.236000000003	-690.170370370378	30.3703703703706
44329.5851634028	0	445.814000000003	-690.029629629637	29.9703703703706
44329.5851635185	0	445.814000000003	-689.940740740748	29.5481481481484
44329.5851636343	0	445.584000000003	-689.985185185193	29.1629629629632
44329.58516375	0	445.584000000003	-690.125925925933	28.7629629629632
44329.5851638657	0	445.769000000003	-690.42222222223	28.3925925925928
44329.5851639815	0	445.769000000003	-690.829629629637	27.9703703703706
44329.5851640972	0	446.473000000003	-691.207407407415	27.540740740741
44329.585164213	0	446.473000000003	-691.681481481489	27.0074074074076
44329.5851643287	0	447.325000000003	-692.16296296297	26.5703703703706
44329.5851644444	0	447.325000000003	-692.555555555563	26.2518518518521
44329.5851645602	0	448.199000000003	-692.76296296297	26.1481481481484
44329.5851646759	0	448.199000000003	-692.911111111119	26.1629629629632
44329.5851647917	0	448.555000000003	-693.111111111119	26.1629629629632
44329.5851649074	0	448.555000000003	-693.251851851859	26.2222222222224
44329.5851650231	0	448.896000000003	-693.466666666674	26.2444444444447
44329.5851651389	0	448.896000000003	-693.76296296297	26.2518518518521
44329.5851652546	0	449.407000000003	-694.140740740748	26.2370370370373
44329.5851653704	0	449.407000000003	-694.614814814822	26.1629629629632
44329.5851654861	0	450.259000000003	-695.251851851859	26.0222222222224
44329.5851656018	0	450.259000000003	-696.237037037045	25.7555555555558
44329.5851657176	0	451.881000000003	-697.429629629637	25.3555555555558
44329.5851658333	0	451.881000000003	-698.711111111119	24.6888888888891
44329.5851659491	0	454.355000000003	-700.133333333341	23.8222222222224
44329.5851660648	0	454.355000000003	-701.644444444452	22.8074074074076
44329.5851661806	0	457.288000000003	-703.311111111119	21.6740740740743
44329.5851662963	0	457.288000000003	-705.140740740748	20.5481481481484
44329.585166412	0	460.784000000003	-706.814814814822	19.4740740740743
44329.5851665278	0	460.784000000003	-708.629629629637	18.214814814815
44329.5851666435	0	464.273000000003	-710.348148148155	16.9555555555558
44329.5851667593	0	464.273000000003	-711.896296296304	15.7037037037039
44329.585166875	0	467.540000000003	-713.318518518526	14.5851851851854
44329.5851669907	0	467.540000000003	-714.459259259267	13.4888888888891
44329.5851671065	0	470.103000000003	-715.377777777785	12.3851851851854
44329.5851672222	0	470.103000000003	-716.02222222223	11.4000000000002
44329.585167338	0	471.666000000003	-716.400000000007	10.614814814815
44329.5851674537	0	471.666000000003	-716.525925925933	9.91111111111133
44329.5851675694	0	472.170000000003	-716.437037037044	9.34814814814836
44329.5851676852	0	472.170000000003	-716.185185185192	8.87407407407429
44329.5851678009	0	471.829000000003	-715.82222222223	8.42222222222244
44329.5851679167	0	471.829000000003	-715.355555555563	7.99259259259281
44329.5851680324	0	470.999000000003	-714.837037037044	7.57037037037059
44329.5851681482	0	470.999000000003	-714.185185185193	7.12592592592614
44329.5851682639	0	469.829000000003	-713.325925925933	6.63703703703725
44329.5851683796	0	469.829000000003	-712.540740740748	6.14074074074096
44329.5851684954	0	468.185000000003	-711.837037037044	5.65925925925947
44329.5851686111	0	468.185000000003	-711.02222222223	5.17037037037059
44329.5851687269	0	466.666000000003	-710.274074074081	4.66666666666688
44329.5851688426	0	466.666000000003	-709.474074074082	4.14074074074095
44329.5851689583	0	465.118000000003	-708.533333333341	3.55555555555577
44329.5851690741	0	465.118000000003	-707.407407407415	2.91111111111133
44329.5851691898	0	463.051000000003	-706.288888888896	2.2888888888891
44329.5851693056	0	463.051000000003	-705.16296296297	1.5851851851854
44329.5851694213	0	460.807000000003	-704.244444444452	0.866666666666881
44329.585169537	0	460.807000000003	-703.503703703711	0.0962962962965106
44329.5851696528	0	459.148000000003	-703.051851851859	-0.67407407407386
44329.5851697685	0	459.148000000003	-702.851851851859	-1.40740740740719
44329.5851698843	0	458.496000000003	-702.82222222223	-2.22962962962942
44329.58517	0	458.496000000003	-702.829629629637	-3.07407407407386
44329.5851701157	0	458.474000000003	-702.829629629637	-3.93333333333312
44329.5851702315	0	458.474000000003	-702.829629629637	-4.70370370370349
44329.5851703472	0	458.474000000003	-702.903703703711	-5.48148148148127
44329.585170463	0	458.548000000003	-703.037037037044	-6.30370370370349
44329.5851705787	0	458.548000000003	-703.148148148155	-7.12592592592571
44329.5851706944	0	458.792000000003	-703.325925925933	-7.96296296296275
44329.5851708102	0	458.792000000003	-703.674074074081	-8.79259259259238
44329.5851709259	0	459.318000000003	-704.029629629637	-9.85925925925904
44329.5851710417	0	459.318000000003	-704.36296296297	-10.8296296296294
44329.5851711574	0	460.007000000003	-704.533333333341	-11.8666666666665
44329.5851712731	0	460.007000000003	-704.607407407415	-12.8518518518516
44329.5851713889	0	460.251000000003	-704.644444444452	-13.8370370370368
44329.5851715046	0	460.251000000003	-704.5925925926	-14.8666666666665
44329.5851716204	0	460.236000000003	-704.414814814822	-15.8444444444442
44329.5851717361	0	460.236000000003	-704.118518518526	-16.8370370370368
44329.5851718519	0	459.762000000003	-703.785185185193	-17.7703703703702
44329.5851719676	0	459.762000000003	-703.540740740748	-18.7037037037035
44329.5851720833	0	459.184000000003	-703.340740740748	-19.5925925925924
44329.5851721991	0	459.184000000003	-703.155555555563	-20.5481481481479
44329.5851723148	0	458.799000000003	-703.059259259267	-21.3999999999998
44329.5851724306	0	458.799000000003	-702.9925925926	-22.222222222222
44329.5851725463	0	458.636000000003	-702.9925925926	-23.1259259259257
44329.585172662	0	458.636000000003	-703.014814814822	-24.0074074074072
44329.5851727778	0	458.658000000003	-703.037037037044	-24.8962962962961
44329.5851728935	0	458.658000000003	-703.051851851859	-25.7259259259257
44329.5851730093	0	458.695000000003	-703.074074074081	-26.5703703703702
44329.585173125	0	458.695000000003	-703.088888888896	-27.4074074074072
44329.5851732407	0	458.732000000003	-703.118518518526	-28.1481481481479
44329.5851733565	0	458.732000000003	-703.155555555563	-28.8814814814813
44329.5851734722	0	458.799000000003	-703.170370370378	-29.6296296296294
44329.585173588	0	458.799000000003	-703.207407407415	-30.2370370370368
44329.5851737153	0	458.851000000003	-703.348148148156	-30.8740740740739
44329.5851738194	0	458.851000000003	-703.555555555563	-31.4370370370368
44329.5851739352	0	459.199000000003	-703.755555555563	-31.9629629629628
44329.5851740509	0	459.199000000003	-703.933333333341	-32.3999999999998
44329.5851741667	0	459.577000000003	-704.051851851859	-32.8074074074072
44329.5851742824	0	459.577000000003	-704.170370370378	-33.1777777777776
44329.5851743981	0	459.814000000003	-704.281481481489	-33.5407407407405
44329.5851745139	0	459.814000000003	-704.414814814822	-33.9259259259257
44329.5851746296	0	460.058000000003	-704.585185185193	-34.2962962962961
44329.5851747454	0	460.058000000003	-704.807407407415	-34.6296296296294
44329.5851748611	0	460.451000000003	-705.140740740748	-34.9259259259257
44329.5851749769	0	460.451000000003	-705.370370370378	-35.1555555555554
44329.5851750926	0	461.014000000003	-705.577777777785	-35.4370370370368
44329.5851752083	0	461.014000000003	-705.740740740748	-35.6814814814813
44329.5851753241	0	461.384000000003	-705.844444444452	-35.8518518518516
44329.5851754398	0	461.384000000003	-705.96296296297	-36.0074074074072
44329.5851755556	0	461.606000000003	-706.118518518526	-36.1185185185183
44329.5851756713	0	461.606000000003	-706.259259259267	-36.1555555555554
44329.585175787	0	461.902000000003	-706.355555555563	-36.1407407407405
44329.5851759028	0	461.902000000003	-706.444444444452	-36.0518518518517
44329.5851760185	0	462.087000000003	-706.511111111119	-35.9111111111109
44329.5851761343	0	462.087000000003	-706.540740740748	-35.7111111111109
44329.58517625	0	462.183000000003	-706.56296296297	-35.4814814814813
44329.5851763657	0	462.183000000003	-706.56296296297	-35.185185185185
44329.5851764815	0	462.205000000003	-706.56296296297	-34.8296296296294
44329.5851765972	0	462.205000000003	-706.533333333341	-34.3925925925924
44329.585176713	0	462.175000000003	-706.533333333341	-33.8962962962961
44329.5851768287	0	462.175000000003	-706.555555555563	-33.3777777777776
44329.5851769444	0	462.197000000003	-706.577777777785	-32.8370370370369
44329.5851770602	0	462.197000000003	-706.62222222223	-32.2518518518517
44329.5851771759	0	462.264000000003	-706.666666666674	-31.6518518518517
44329.5851772917	0	462.264000000003	-706.651851851859	-30.9925925925924
44329.5851774074	0	462.294000000003	-706.62222222223	-30.2444444444443
44329.5851775231	0	462.294000000003	-706.56296296297	-29.5407407407406
44329.5851776389	0	462.205000000003	-706.540740740748	-28.7555555555554
44329.5851777546	0	462.205000000003	-706.488888888896	-27.8888888888887
44329.5851778704	0	462.131000000003	-706.511111111119	-26.9555555555554
44329.5851779861	0	462.131000000003	-706.629629629637	-26.0962962962961
44329.5851781019	0	462.272000000003	-706.866666666674	-25.1629629629628
44329.5851782176	0	462.272000000003	-707.266666666674	-24.2074074074072
44329.5851783333	0	462.909000000003	-707.807407407415	-23.0962962962961
44329.5851784491	0	462.909000000003	-708.429629629637	-21.8740740740739
44329.5851785648	0	464.072000000003	-708.940740740748	-20.5111111111109
44329.5851786806	0	464.072000000003	-709.385185185193	-19.1259259259257
44329.5851787963	0	465.028000000003	-709.76296296297	-17.6666666666665
44329.585178912	0	465.028000000003	-709.985185185192	-16.0518518518517
44329.5851790278	0	465.628000000003	-710.177777777785	-14.4444444444443
44329.5851791435	0	465.628000000003	-710.281481481489	-12.8666666666665
44329.5851792593	0	465.924000000003	-710.488888888896	-11.0888888888887
44329.585179375	0	465.924000000003	-710.688888888896	-9.25925925925908
44329.5851794907	0	466.331000000003	-710.844444444452	-7.54074074074056
44329.5851796065	0	466.331000000003	-711.088888888896	-5.5777777777776
44329.5851797222	0	466.731000000003	-711.3925925926	-3.87407407407389
44329.585179838	0	466.731000000003	-711.800000000007	-2.03703703703686
44329.5851799537	0	467.442000000003	-712.251851851859	-0.192592592592412
44329.5851800694	0	467.442000000003	-712.629629629637	1.55555555555574
44329.5851801852	0	468.272000000003	-713.251851851859	3.59259259259277
44329.5851803009	0	468.272000000003	-713.925925925933	5.78518518518537
44329.5851804167	0	469.568000000003	-714.718518518526	8.08148148148166
44329.5851805324	0	469.568000000003	-715.651851851859	10.5629629629631
44329.5851806482	0	471.294000000003	-716.629629629637	13.1259259259261
44329.5851807639	0	471.294000000003	-717.681481481489	15.7925925925928
44329.5851808796	0	473.324000000003	-718.600000000007	18.5333333333335
44329.5851809954	0	473.324000000003	-719.325925925933	21.2814814814817
44329.5851811111	0	474.968000000003	-719.629629629637	23.851851851852
44329.5851812269	0	474.968000000003	-719.740740740748	26.3111111111113
44329.5851813426	0	475.383000000003	-719.681481481489	28.4592592592594
44329.5851814583	0	475.383000000003	-719.5925925926	30.5185185185187
44329.5851815741	0	475.235000000003	-719.711111111118	32.5925925925928
44329.5851816898	0	475.235000000003	-720.118518518526	34.6962962962965
44329.5851818056	0	475.761000000003	-720.770370370378	36.5259259259261
44329.5851819213	0	475.761000000003	-721.577777777785	38.5481481481483
44329.585182037	0	477.220000000003	-722.511111111118	40.6296296296298
44329.5851821528	0	477.220000000003	-723.340740740748	42.6000000000002
44329.5851822685	0	478.983000000003	-723.851851851859	44.4666666666668
44329.5851823843	0	478.983000000003	-724.177777777785	46.1111111111113
44329.5851825	0	479.820000000003	-724.525925925933	47.6740740740743
44329.5851826157	0	479.820000000003	-724.911111111118	49.1407407407409
44329.5851827315	0	480.553000000003	-725.33333333334	50.7481481481483
44329.5851828472	0	480.553000000003	-725.829629629637	52.3407407407409
44329.585182963	0	481.472000000003	-726.266666666674	53.6666666666669
44329.5851830787	0	481.472000000003	-726.459259259266	54.9629629629632
44329.5851831944	0	482.102000000003	-726.481481481489	56.0888888888891
44329.5851833102	0	482.102000000003	-726.340740740748	56.9481481481483
44329.5851834259	0	481.983000000003	-725.903703703711	57.5851851851854
44329.5851835417	0	481.983000000003	-725.348148148155	58.1037037037039
44329.5851836574	0	480.990000000003	-724.881481481489	58.4666666666669
44329.5851837731	0	480.990000000003	-724.718518518526	58.651851851852
44329.5851838889	0	480.360000000003	-724.711111111118	58.7037037037039
44329.5851840046	0	480.360000000003	-724.703703703711	58.7111111111113
44329.5851841204	0	480.345000000003	-724.614814814822	58.6444444444446
44329.5851842361	0	480.345000000003	-724.614814814822	58.5703703703706
44329.5851843519	0	480.256000000003	-724.666666666674	58.4962962962965
44329.5851844676	0	480.256000000003	-724.748148148155	58.3703703703706
44329.5851845833	0	480.389000000003	-724.918518518526	58.1851851851854
44329.5851846991	0	480.389000000003	-725.207407407415	58.0000000000002
44329.5851848148	0	480.848000000003	-725.740740740748	57.8000000000002
44329.5851849306	0	480.848000000003	-726.570370370378	57.577777777778
44329.5851850463	0	482.211000000003	-727.911111111118	57.451851851852
44329.585185162	0	482.211000000003	-729.451851851859	57.3703703703706
44329.5851852778	0	485.092000000003	-731.029629629637	57.1407407407409
44329.5851853935	0	485.092000000003	-732.377777777785	56.851851851852
44329.5851855093	0	488.018000000003	-733.385185185192	56.614814814815
44329.585185625	0	488.018000000003	-734.096296296304	56.4814814814817
44329.5851857407	0	489.737000000003	-734.674074074081	56.451851851852
44329.5851858565	0	489.737000000003	-735.348148148155	56.451851851852
44329.5851859722	0	490.989000000003	-736.281481481489	56.5333333333335
44329.585186088	0	490.989000000003	-737.555555555563	56.614814814815
44329.5851862037	0	493.196000000003	-739.044444444452	56.6666666666668
44329.5851863194	0	493.196000000003	-740.703703703711	56.7407407407409
44329.5851864352	0	496.344000000003	-742.444444444452	56.8074074074076
44329.5851865509	0	496.344000000003	-744.170370370378	56.8666666666669
44329.5851866667	0	499.811000000003	-745.807407407415	56.8814814814817
44329.5851867824	0	499.811000000003	-747.333333333341	56.9629629629631
44329.5851868981	0	502.974000000003	-748.76296296297	57.014814814815
44329.5851870139	0	502.974000000003	-750.059259259266	57.014814814815
44329.5851871296	0	505.700000000003	-751.296296296303	56.9703703703706
44329.5851872454	0	505.700000000003	-752.637037037044	57.0222222222224
44329.5851873611	0	508.278000000003	-753.985185185192	57.0222222222224
44329.5851874768	0	508.278000000003	-755.437037037044	56.9851851851854
44329.5851875926	0	511.078000000003	-756.740740740748	56.9851851851854
44329.5851877083	0	511.078000000003	-757.56296296297	56.9333333333335
44329.5851878241	0	513.204000000003	-757.659259259266	56.7703703703706
44329.5851879398	0	513.204000000003	-757.614814814822	56.6592592592594
44329.5851880556	0	513.256000000003	-757.622222222229	56.6000000000002
44329.5851881713	0	513.256000000003	-757.800000000007	56.5111111111113
44329.585188287	0	513.441000000003	-758.259259259267	56.377777777778
44329.5851884028	0	513.441000000003	-758.874074074081	56.2666666666668
44329.5851885185	0	514.515000000003	-759.674074074081	56.1555555555557
44329.5851886343	0	514.515000000003	-760.859259259267	56.1925925925928
44329.58518875	0	516.500000000003	-762.318518518526	56.251851851852
44329.5851888657	0	516.500000000003	-764.029629629637	56.3703703703705
44329.5851889815	0	519.670000000003	-765.903703703711	56.5037037037039
44329.5851890972	0	519.670000000003	-767.733333333341	56.6592592592594
44329.585189213	0	523.374000000003	-769.385185185192	56.7481481481483
44329.5851893287	0	523.374000000003	-770.785185185192	56.8370370370372
44329.5851894444	0	526.426000000003	-772.081481481489	56.8666666666668
44329.5851895602	0	526.426000000003	-773.1925925926	56.8444444444446
44329.5851896759	0	528.833000000003	-774.185185185192	56.8074074074076
44329.5851897917	0	528.833000000003	-775.1925925926	56.7111111111113
44329.5851899074	0	530.833000000003	-776.177777777785	56.6000000000002
44329.5851900232	0	530.833000000003	-777.237037037044	56.4370370370372
44329.5851901389	0	532.877000000003	-778.481481481489	56.1703703703705
44329.5851902546	0	532.877000000003	-779.725925925933	55.9259259259261
44329.5851903704	0	535.366000000003	-781.237037037044	55.5925925925928
44329.5851904861	0	535.366000000003	-783.074074074081	55.3111111111113
44329.5851906019	0	538.714000000003	-784.903703703711	55.0370370370372
44329.5851907176	0	538.714000000003	-786.837037037044	54.7111111111113
44329.5851908333	0	542.477000000003	-788.814814814822	54.4592592592594
44329.5851909491	0	542.477000000003	-790.7925925926	54.2888888888891
44329.5851910648	0	546.433000000003	-792.651851851859	54.0000000000002
44329.5851911806	0	546.433000000003	-794.56296296297	53.7851851851853
44329.5851912963	0	550.203000000003	-796.56296296297	53.4740740740742
44329.585191412	0	550.203000000003	-798.325925925933	53.1111111111113
44329.5851915278	0	553.966000000003	-800.303703703711	52.6814814814816
44329.5851916435	0	553.966000000003	-802.251851851859	52.3777777777779
44329.5851917593	0	557.892000000003	-804.074074074081	51.8222222222224
44329.585191875	0	557.892000000003	-806.000000000007	51.2666666666668
44329.5851919907	0	561.640000000003	-807.755555555563	50.7703703703705
44329.5851921065	0	561.640000000003	-809.318518518526	50.251851851852
44329.5851922222	0	564.959000000003	-810.9925925926	49.7481481481483
44329.585192338	0	564.959000000003	-812.614814814822	49.0814814814816
44329.5851924537	0	568.255000000003	-814.400000000007	48.3333333333335
44329.5851925694	0	568.255000000003	-816.103703703711	47.6666666666668
44329.5851926852	0	571.744000000003	-817.970370370378	46.9777777777779
44329.5851928009	0	571.744000000003	-819.777777777785	46.2814814814816
44329.5851929167	0	575.418000000003	-821.56296296297	45.6888888888891
44329.5851930324	0	575.418000000003	-823.370370370377	45.0814814814816
44329.5851931481	0	579.011000000003	-825.000000000007	44.4444444444446
44329.5851932639	0	579.011000000003	-826.429629629637	43.8740740740742
44329.5851933796	0	582.070000000003	-827.696296296303	43.2962962962965
44329.5851934954	0	582.070000000003	-829.059259259266	42.5703703703705
44329.5851936111	0	584.700000000003	-830.325925925933	41.9407407407409
44329.5851937269	0	584.700000000003	-831.881481481489	41.0814814814816
44329.5851938426	0	587.522000000003	-833.407407407414	40.3259259259261
44329.5851939583	0	587.522000000003	-835.311111111118	39.4000000000002
44329.5851940741	0	590.952000000003	-837.251851851859	38.4444444444446
44329.5851941898	0	590.952000000003	-839.066666666674	37.4666666666668
44329.5851943056	0	594.708000000003	-840.911111111118	36.4814814814817
44329.5851944213	0	594.708000000003	-842.577777777785	35.4962962962965
44329.585194537	0	598.219000000003	-844.014814814822	34.6222222222224
44329.5851946528	0	598.219000000003	-845.170370370377	33.7111111111113
44329.5851947685	0	600.812000000003	-846.081481481488	32.7481481481483
44329.5851948843	0	600.812000000003	-846.740740740748	31.814814814815
44329.585195	0	602.382000000003	-847.244444444451	30.8222222222224
44329.5851951157	0	602.382000000003	-847.511111111118	29.9185185185187
44329.5851952315	0	603.152000000003	-847.651851851859	29.0074074074076
44329.5851953472	0	603.152000000003	-847.822222222229	28.0222222222224
44329.585195463	0	603.463000000003	-848.148148148155	27.051851851852
44329.5851955787	0	603.463000000003	-848.748148148155	26.051851851852
44329.5851956944	0	604.389000000003	-849.674074074081	25.0592592592594
44329.5851958102	0	604.389000000003	-851.081481481488	24.0666666666668
44329.5851959259	0	606.722000000003	-852.755555555563	23.1777777777779
44329.5851960417	0	606.722000000003	-854.518518518526	22.2370370370372
44329.5851961574	0	610.159000000003	-856.237037037044	21.3259259259261
44329.5851962731	0	610.159000000003	-858.148148148155	20.4814814814816
44329.5851963889	0	613.789000000003	-860.125925925933	19.5481481481483
44329.5851965046	0	613.789000000003	-861.940740740748	18.5851851851853
44329.5851966204	0	617.582000000003	-863.651851851859	17.5481481481483
44329.5851967361	0	617.582000000003	-865.214814814822	16.5037037037039
44329.5851968519	0	620.856000000003	-866.73333333334	15.4888888888891
44329.5851969676	0	620.856000000003	-868.274074074081	14.5333333333335
44329.5851970833	0	623.915000000003	-869.985185185192	13.5481481481483
44329.5851971991	0	623.915000000003	-871.770370370377	12.4370370370372
44329.5851973148	0	627.411000000003	-873.496296296303	11.414814814815
44329.5851974306	0	627.411000000003	-875.33333333334	10.2888888888891
44329.5851975463	0	630.974000000003	-877.13333333334	9.19259259259275
44329.585197662	0	630.974000000003	-878.911111111118	8.14814814814831
44329.5851977778	0	634.552000000003	-880.466666666674	7.19259259259275
44329.5851978935	0	634.552000000003	-881.814814814822	6.28148148148164
44329.5851980093	0	637.456000000003	-883.177777777785	5.37037037037053
44329.585198125	0	637.456000000003	-884.518518518526	4.52592592592609
44329.5851982407	0	640.160000000003	-885.918518518526	3.58518518518535
44329.5851983565	0	640.160000000003	-887.681481481489	2.42962962962979
44329.5851984722	0	643.323000000003	-889.703703703711	1.22222222222238
44329.585198588	0	643.323000000003	-892.088888888896	0.0074074074075694
44329.5851987037	0	647.730000000003	-894.674074074081	-1.14074074074058
44329.5851988194	0	647.730000000003	-897.348148148155	-2.08888888888873
44329.5851989352	0	652.989000000003	-900.36296296297	-3.13333333333317
44329.5851990509	0	652.989000000003	-903.577777777785	-4.10370370370354
44329.5851991667	0	659.219000000003	-907.118518518525	-5.20740740740724
44329.5851992824	0	659.219000000003	-910.614814814822	-6.42962962962947
44329.5851993981	0	666.256000000003	-914.155555555563	-7.68148148148132
44329.5851995139	0	666.256000000003	-917.414814814822	-8.91851851851836
44329.5851996296	0	673.056000000003	-920.081481481488	-10.1555555555554
44329.5851997454	0	673.056000000003	-922.437037037044	-11.3555555555554
44329.5851998611	0	678.078000000003	-924.185185185192	-12.4592592592591
44329.5851999768	0	678.078000000003	-925.7925925926	-13.6148148148147
44329.5852000926	0	681.434000000003	-927.066666666674	-14.7925925925924
44329.5852002083	0	681.434000000003	-928.251851851859	-15.785185185185
44329.5852003241	0	683.893000000003	-929.407407407414	-16.8074074074072
44329.5852004398	0	683.893000000003	-930.459259259266	-17.6962962962961
44329.5852005556	0	686.100000000003	-931.429629629637	-18.5629629629628
44329.5852006713	0	686.100000000003	-932.33333333334	-19.3703703703702
44329.585200787	0	687.974000000003	-933.288888888896	-20.2296296296295
44329.5852009028	0	687.974000000003	-934.355555555563	-21.0592592592591
44329.5852010185	0	689.996000000003	-935.422222222229	-21.9259259259258
44329.5852011343	0	689.996000000003	-936.718518518526	-22.8518518518517
44329.58520125	0	692.359000000003	-938.296296296303	-23.7925925925924
44329.5852013657	0	692.359000000003	-940.177777777785	-24.7777777777776
44329.5852014815	0	695.818000000003	-942.36296296297	-25.7925925925924
44329.5852015972	0	695.818000000003	-944.829629629637	-26.8888888888887
44329.585201713	0	700.470000000003	-947.155555555563	-27.8962962962961
44329.5852018287	0	700.470000000003	-949.429629629637	-28.8814814814813
44329.5852019444	0	705.070000000003	-952.148148148155	-29.8888888888887
44329.5852020602	0	705.070000000003	-954.859259259267	-30.8814814814813
44329.5852021759	0	710.500000000003	-957.400000000007	-31.785185185185
44329.5852022917	0	710.500000000003	-960.1925925926	-32.7629629629628
44329.5852024074	0	715.833000000003	-962.7925925926	-33.8148148148146
44329.5852025232	0	715.833000000003	-965.311111111118	-34.9703703703702
44329.5852026389	0	720.952000000003	-967.1925925926	-36.0444444444443
44329.5852027546	0	720.952000000003	-968.644444444452	-37.0518518518517
44329.5852028704	0	724.285000000003	-969.585185185192	-37.985185185185
44329.5852029861	0	724.285000000003	-970.311111111118	-38.8074074074072
44329.5852031019	0	725.952000000003	-971.125925925933	-39.6074074074072
44329.5852032176	0	725.952000000003	-972.037037037044	-40.4740740740739
44329.5852033333	0	727.678000000003	-972.851851851859	-41.2444444444443
44329.5852034491	0	727.678000000003	-973.918518518526	-42.1407407407406
44329.5852035648	0	729.559000000003	-975.051851851859	-43.0962962962961
44329.5852036806	0	729.559000000003	-976.7925925926	-44.1111111111109
44329.5852037963	0	732.433000000003	-978.96296296297	-45.1703703703702
44329.585203912	0	732.433000000003	-981.503703703711	-46.3111111111109
44329.5852040278	0	737.144000000003	-984.118518518526	-47.2888888888887
44329.5852041435	0	737.144000000003	-986.614814814822	-48.4370370370369
44329.5852042593	0	742.255000000003	-988.785185185193	-49.4074074074072
44329.585204375	0	742.255000000003	-990.681481481489	-50.4814814814813
44329.5852044907	0	746.322000000003	-992.400000000007	-51.5999999999998
44329.5852046065	0	746.322000000003	-993.859259259267	-52.6592592592591
44329.5852047222	0	749.500000000003	-995.407407407415	-53.8592592592591
44329.585204838	0	749.500000000003	-997.000000000007	-55.0666666666665
44329.5852049537	0	752.641000000003	-999.133333333341	-56.3407407407406
44329.5852050694	0	752.641000000003	-1001.60000000001	-57.7259259259258
44329.5852051852	0	757.241000000003	-1004.05185185186	-58.985185185185
44329.5852053009	0	757.241000000003	-1006.77777777779	-60.4666666666665
44329.5852054167	0	762.419000000003	-1009.90370370371	-62.022222222222
44329.5852055324	0	762.419000000003	-1013.08148148149	-63.4370370370369
44329.5852056481	0	768.723000000003	-1016.57777777779	-64.9259259259258
44329.5852057639	0	768.723000000003	-1020.22962962964	-66.3925925925924
44329.5852058796	0	775.871000000003	-1024.12592592593	-68.0074074074072
44329.5852059954	0	775.871000000003	-1027.90370370371	-69.585185185185
44329.5852061111	0	783.545000000003	-1031.1925925926	-71.0518518518517
44329.5852062269	0	783.545000000003	-1034.16296296297	-72.6444444444443
44329.5852063426	0	789.804000000003	-1036.57037037038	-74.2296296296295
44329.5852064583	0	789.804000000003	-1038.51111111112	-75.711111111111
44329.5852065741	0	794.152000000003	-1039.85925925927	-77.1259259259258
44329.5852066898	0	794.152000000003	-1040.97777777779	-78.6370370370369
44329.5852068056	0	796.619000000003	-1041.97037037038	-80.0370370370369
44329.5852069213	0	796.619000000003	-1043.1925925926	-81.3925925925924
44329.585207037	0	798.834000000003	-1044.77777777779	-82.7777777777776
44329.5852071528	0	798.834000000003	-1046.62222222223	-84.1703703703702
44329.5852072685	0	802.264000000003	-1048.52592592593	-85.4444444444443
44329.5852073843	0	802.264000000003	-1050.28148148149	-86.7407407407406
44329.5852075	0	805.923000000003	-1051.68148148149	-87.8296296296295
44329.5852076157	0	805.923000000003	-1052.62962962964	-88.7037037037035
44329.5852077315	0	808.271000000003	-1053.3925925926	-89.5703703703702
44329.5852078472	0	808.271000000003	-1054.14814814816	-90.3777777777776
44329.585207963	0	809.790000000003	-1055.08148148149	-91.1777777777776
44329.5852080787	0	809.790000000003	-1056.34074074075	-92.0518518518517
44329.5852081944	0	811.983000000003	-1057.9925925926	-93.0296296296295
44329.5852083102	0	811.983000000003	-1059.95555555556	-93.9925925925924
44329.5852084259	0	815.598000000003	-1062.1925925926	-94.9703703703702
44329.5852085417	0	815.598000000003	-1064.51111111112	-95.948148148148
44329.5852086574	0	820.154000000003	-1066.82222222223	-96.6962962962961
44329.5852087731	0	820.154000000003	-1069.28148148149	-97.4370370370369
44329.5852088889	0	824.924000000003	-1071.68148148149	-98.148148148148
44329.5852090046	0	824.924000000003	-1074.36296296297	-98.985185185185
44329.5852091204	0	830.005000000003	-1077.11111111112	-99.8518518518517
44329.5852092361	0	830.005000000003	-1079.58518518519	-100.733333333333
44329.5852093519	0	835.227000000003	-1082.00000000001	-101.651851851852
44329.5852094676	0	835.227000000003	-1083.91851851853	-102.577777777778
44329.5852095833	0	839.560000000003	-1085.72592592593	-103.392592592592
44329.5852096991	0	839.560000000003	-1087.46666666667	-104.259259259259
44329.5852098148	0	843.108000000003	-1089.08148148149	-105.177777777778
44329.5852099306	0	843.108000000003	-1090.61481481482	-106.088888888889
44329.5852100463	0	846.256000000003	-1092.17037037038	-106.911111111111
44329.585210162	0	846.256000000003	-1093.76296296297	-107.762962962963
44329.5852102778	0	849.404000000003	-1095.60000000001	-108.666666666666
44329.5852103935	0	849.404000000003	-1097.46666666667	-109.503703703704
44329.5852105093	0	853.108000000003	-1099.42222222223	-110.177777777778
44329.585210625	0	853.108000000003	-1101.48148148149	-110.97037037037
44329.5852107407	0	857.123000000003	-1103.14814814816	-111.496296296296
44329.5852108565	0	857.123000000003	-1104.6888888889	-111.881481481481
44329.5852109722	0	860.330000000003	-1106.32592592593	-112.525925925926
44329.585211088	0	860.330000000003	-1107.85185185186	-113.088888888889
44329.5852112037	0	863.493000000003	-1109.52592592593	-113.792592592592
44329.5852113194	0	863.493000000003	-1111.33333333334	-114.562962962963
44329.5852114352	0	866.974000000003	-1113.17777777779	-115.459259259259
44329.5852115509	0	866.974000000003	-1115.02222222223	-116.340740740741
44329.5852116667	0	870.663000000003	-1116.6962962963	-117.185185185185
44329.5852117824	0	870.663000000003	-1118.48148148149	-118.029629629629
44329.5852118981	0	874.122000000003	-1120.40000000001	-118.807407407407
44329.5852120139	0	874.122000000003	-1122.58518518519	-119.755555555555
44329.5852121296	0	878.226000000003	-1124.45185185186	-120.503703703704
44329.5852122454	0	878.226000000003	-1126.38518518519	-121.429629629629
44329.5852123611	0	882.026000000003	-1128.40000000001	-122.503703703704
44329.5852124769	0	882.026000000003	-1130.04444444445	-123.622222222222
44329.5852125926	0	885.685000000003	-1131.92592592593	-124.718518518518
44329.5852127083	0	885.685000000003	-1133.84444444445	-125.881481481481
44329.5852128241	0	889.485000000003	-1135.6962962963	-126.955555555555
44329.5852129398	0	889.485000000003	-1137.60740740742	-128.059259259259
44329.5852130556	0	893.248000000003	-1139.55555555556	-129.2
44329.5852131713	0	893.248000000003	-1141.5925925926	-130.340740740741
44329.585213287	0	897.233000000003	-1143.86666666667	-131.533333333333
44329.5852134028	0	897.233000000003	-1146.28148148149	-132.822222222222
44329.5852135185	0	901.922000000003	-1148.53333333334	-134.118518518518
44329.5852136343	0	901.922000000003	-1150.62962962964	-135.444444444444
44329.58521375	0	906.270000000003	-1152.7925925926	-136.955555555555
44329.5852138657	0	906.270000000003	-1154.70370370371	-138.4
44329.5852139815	0	910.344000000003	-1156.63703703705	-140.022222222222
44329.5852140972	0	910.344000000003	-1158.6888888889	-141.8
44329.585214213	0	914.329000000003	-1160.6962962963	-143.518518518518
44329.5852143287	0	914.329000000003	-1162.61481481482	-145.185185185185
44329.5852144444	0	918.255000000003	-1164.24444444445	-146.659259259259
44329.5852145602	0	918.255000000003	-1165.80740740742	-148.177777777778
44329.5852146759	0	921.448000000003	-1167.11851851853	-149.666666666667
44329.5852147917	0	921.448000000003	-1168.14074074075	-151.2
44329.5852149074	0	923.781000000003	-1168.95555555556	-152.637037037037
44329.5852150232	0	923.781000000003	-1169.51851851853	-153.874074074074
44329.5852151389	0	925.159000000003	-1170.23703703704	-155.296296296296
44329.5852152546	0	925.159000000003	-1171.03703703704	-156.903703703704
44329.5852153704	0	926.678000000003	-1172.00740740742	-158.511111111111
44329.5852154861	0	926.678000000003	-1173.20000000001	-160.266666666667
44329.5852156019	0	928.841000000003	-1174.57777777779	-161.985185185185
44329.5852157176	0	928.841000000003	-1176.25185185186	-163.822222222222
44329.5852158333	0	931.893000000003	-1177.83703703704	-165.474074074074
44329.5852159491	0	931.893000000003	-1179.51851851853	-167.259259259259
44329.5852160648	0	935.160000000003	-1181.2962962963	-169.096296296296
44329.5852161806	0	935.160000000003	-1183.16296296297	-170.985185185185
44329.5852162963	0	938.804000000003	-1185.12592592593	-172.874074074074
44329.585216412	0	938.804000000003	-1186.98518518519	-174.659259259259
44329.5852165278	0	942.626000000003	-1189.05185185186	-176.651851851852
44329.5852166435	0	942.626000000003	-1191.13333333334	-178.666666666667
44329.5852167593	0	946.774000000003	-1193.51851851853	-180.859259259259
44329.585216875	0	946.774000000003	-1196.00000000001	-182.985185185185
44329.5852169907	0	951.641000000003	-1198.67407407408	-185.044444444444
44329.5852171065	0	951.641000000003	-1201.43703703704	-187.266666666667
44329.5852172222	0	957.078000000003	-1204.17777777779	-189.385185185185
44329.585217338	0	957.078000000003	-1206.4962962963	-191.325925925926
44329.5852174537	0	962.137000000003	-1209.14814814816	-193.451851851852
44329.5852175694	0	962.137000000003	-1211.76296296297	-195.740740740741
44329.5852176852	0	967.404000000003	-1214.44444444445	-198.266666666667
44329.5852178009	0	967.404000000003	-1217.04444444445	-200.785185185185
44329.5852179167	0	972.685000000003	-1219.57777777779	-203.281481481481
44329.5852180324	0	972.685000000003	-1221.78518518519	-205.711111111111
44329.5852181481	0	977.426000000003	-1223.95555555556	-207.985185185185
44329.5852182639	0	977.426000000003	-1225.92592592593	-210.133333333333
44329.5852183796	0	981.567000000003	-1227.86666666667	-212.207407407407
44329.5852184954	0	981.567000000003	-1229.38518518519	-214.125925925926
44329.5852186111	0	985.026000000003	-1230.60000000001	-216.037037037037
44329.5852187269	0	985.026000000003	-1231.57037037038	-217.948148148148
44329.5852188426	0	987.211000000003	-1232.36296296297	-219.696296296296
44329.5852189583	0	987.211000000003	-1233.35555555556	-221.511111111111
44329.5852190741	0	988.996000000003	-1234.74814814816	-223.518518518518
44329.5852191898	0	988.996000000003	-1236.37777777779	-225.377777777778
44329.5852193056	0	992.018000000003	-1238.11851851853	-227.133333333333
44329.5852194213	0	992.018000000003	-1240.2962962963	-229.037037037037
44329.585219537	0	995.937000000003	-1242.88148148149	-231.162962962963
44329.5852196528	0	995.937000000003	-1245.64444444445	-233.177777777778
44329.5852197685	0	1001.285	-1248.31851851853	-235.17037037037
44329.5852198843	0	1001.285	-1251.22222222223	-237.385185185185
44329.58522	0	1006.863	-1253.8962962963	-239.422222222222
44329.5852201157	0	1006.863	-1256.05185185186	-241.362962962963
44329.5852202315	0	1011.693	-1257.62962962964	-243.355555555555
44329.5852203472	0	1011.693	-1258.68148148149	-245.2
44329.585220463	0	1014.323	-1259.22222222223	-246.955555555555
44329.5852205787	0	1014.323	-1259.30370370371	-248.607407407407
44329.5852206944	0	1014.945	-1259.0888888889	-249.977777777778
44329.5852208102	0	1014.945	-1258.77777777778	-251.296296296296
44329.5852209259	0	1014.419	-1258.65925925927	-252.6
44329.5852210417	0	1014.419	-1258.81481481482	-253.814814814815
44329.5852211574	0	1014.456	-1259.27407407408	-254.925925925926
44329.5852212731	0	1014.456	-1259.91851851853	-256.222222222222
44329.5852213889	0	1015.56	-1260.70370370371	-257.592592592592
44329.5852215046	0	1015.56	-1261.56296296297	-258.925925925926
44329.5852216204	0	1017.204	-1262.3925925926	-260.022222222222
44329.5852217361	0	1017.204	-1263.32592592593	-261.140740740741
44329.5852218518	0	1018.967	-1264.31111111112	-262.214814814815
44329.5852219676	0	1018.967	-1265.45185185186	-263.437037037037
44329.5852220833	0	1021.093	-1266.55555555556	-264.585185185185
44329.5852221991	0	1021.093	-1267.75555555556	-265.681481481481
44329.5852223148	0	1023.397	-1269.12592592593	-266.844444444444
44329.5852224306	0	1023.397	-1270.75555555556	-267.977777777778
44329.5852225463	0	1026.397	-1272.52592592593	-269.148148148148
44329.585222662	0	1026.397	-1274.25925925927	-270.17037037037
44329.5852227778	0	1029.901	-1276.20740740741	-271.355555555555
44329.5852228935	0	1029.901	-1278.0888888889	-272.533333333333
44329.5852230093	0	1033.731	-1279.74814814815	-273.6
44329.585223125	0	1033.731	-1281.33333333334	-274.77037037037
44329.5852232407	0	1036.975	-1282.47407407408	-275.807407407407
44329.5852233565	0	1036.975	-1283.50370370371	-276.903703703704
44329.5852234722	0	1039.145	-1284.40740740741	-277.896296296296
44329.585223588	0	1039.145	-1285.42222222223	-278.918518518518
44329.5852237037	0	1041.064	-1286.26666666667	-279.896296296296
44329.5852238194	0	1041.064	-1287.08148148149	-280.822222222222
44329.5852239352	0	1042.723	-1288.05185185186	-281.888888888889
44329.5852240509	0	1042.723	-1288.95555555556	-282.82962962963
44329.5852241667	0	1044.597	-1289.51851851853	-283.392592592593
44329.5852242824	0	1044.597	-1290.60000000001	-284.466666666667
44329.5852243982	0	1046.241	-1291.50370370371	-285.459259259259
44329.5852245139	0	1046.241	-1292.47407407408	-286.437037037037
44329.5852246296	0	1048.115	-1293.31111111112	-287.325925925926
44329.5852247454	0	1048.115	-1294.10370370371	-288.362962962963
44329.5852248611	0	1049.745	-1295.00740740741	-289.451851851852
44329.5852249769	0	1049.745	-1296.10370370371	-290.666666666667
44329.5852250926	0	1051.745	-1297.31111111112	-292.022222222222
44329.5852252083	0	1051.745	-1298.64444444445	-293.318518518518
44329.5852253241	0	1054.286	-1300.1925925926	-294.666666666667
44329.5852254398	0	1054.286	-1301.92592592593	-295.925925925926
44329.5852255556	0	1057.567	-1303.65185185186	-297.192592592592
44329.5852256713	0	1057.567	-1305.6888888889	-298.585185185185
44329.585225787	0	1061.33	-1307.94074074075	-300.014814814815
44329.5852259028	0	1061.33	-1310.27407407408	-301.392592592593
44329.5852260185	0	1065.915	-1312.44444444445	-302.82962962963
44329.5852261343	0	1065.915	-1314.4888888889	-304.244444444444
44329.58522625	0	1070.13	-1316.22222222223	-305.518518518518
44329.5852263657	0	1070.13	-1317.66666666667	-306.918518518518
44329.5852264815	0	1073.308	-1318.80000000001	-308.42962962963
44329.5852265972	0	1073.308	-1319.74074074075	-309.977777777778
44329.585226713	0	1075.382	-1320.48148148149	-311.496296296296
44329.5852268287	0	1075.382	-1321.22962962964	-313
44329.5852269444	0	1076.871	-1322.10370370371	-314.392592592593
44329.5852270602	0	1076.871	-1323.0962962963	-316.022222222222
44329.5852271759	0	1078.738	-1324.14074074075	-317.711111111111
44329.5852272917	0	1078.738	-1325.34814814815	-319.466666666667
44329.5852274074	0	1080.99	-1326.74814814815	-321.296296296296
44329.5852275231	0	1080.99	-1328.34814814815	-323.096296296296
44329.5852276389	0	1083.99	-1330.0888888889	-324.896296296296
44329.5852277546	0	1083.99	-1331.8888888889	-326.62962962963
44329.5852278704	0	1087.531	-1333.76296296297	-328.4
44329.5852279861	0	1087.531	-1335.34074074075	-330.022222222222
44329.5852281019	0	1090.983	-1336.36296296297	-331.548148148148
44329.5852282176	0	1090.983	-1337.25185185186	-333.214814814815
44329.5852283333	0	1092.894	-1338.14074074075	-334.918518518518
44329.5852284491	0	1092.894	-1339.25185185186	-336.681481481481
44329.5852285648	0	1094.894	-1340.90370370371	-338.488888888889
44329.5852286806	0	1094.894	-1342.96296296297	-340.362962962963
44329.5852287963	0	1098.605	-1345.00000000001	-342.014814814815
44329.585228912	0	1098.605	-1347.58518518519	-343.822222222222
44329.5852290278	0	1103.227	-1350.97037037038	-345.903703703704
44329.5852291435	0	1103.227	-1354.65925925927	-347.962962962963
44329.5852292593	0	1110.301	-1358.42222222223	-350
44329.585229375	0	1110.301	-1362.43703703704	-352.140740740741
44329.5852294907	0	1118.079	-1366.31851851852	-354.251851851852
44329.5852296065	0	1118.079	-1370.28888888889	-356.207407407407
44329.5852297222	0	1125.931	-1374.22962962964	-358.251851851852
44329.585229838	0	1125.931	-1377.95555555556	-360.37037037037
44329.5852299537	0	1133.598	-1381.48888888889	-362.540740740741
44329.5852300694	0	1133.598	-1384.50370370371	-364.585185185185
44329.5852301852	0	1140.146	-1386.8962962963	-366.511111111111
44329.5852303009	0	1140.146	-1388.80740740741	-368.437037037037
44329.5852304167	0	1144.45	-1390.31851851852	-370.296296296296
44329.5852305324	0	1144.45	-1391.35555555556	-372.051851851852
44329.5852306481	0	1146.998	-1392.14074074075	-373.674074074074
44329.5852307639	0	1146.998	-1392.84444444445	-375.296296296296
44329.5852308796	0	1148.487	-1393.57777777778	-377.103703703704
44329.5852309954	0	1148.487	-1394.55555555556	-378.896296296296
44329.5852311111	0	1150.198	-1395.63703703704	-380.696296296296
44329.5852312269	0	1150.198	-1396.78518518519	-382.562962962963
44329.5852313426	0	1152.428	-1398.02222222223	-384.533333333333
44329.5852314583	0	1152.428	-1399.25925925926	-386.637037037037
44329.5852315741	0	1154.902	-1400.57777777778	-388.792592592592
44329.5852316898	0	1154.902	-1401.67407407408	-390.866666666667
44329.5852318056	0	1157.317	-1402.65185185186	-392.822222222222
44329.5852319213	0	1157.317	-1403.55555555556	-394.688888888889
44329.585232037	0	1159.198	-1404.41481481482	-396.355555555555
44329.5852321528	0	1159.198	-1405.45185185186	-397.851851851852
44329.5852322685	0	1161.094	-1406.5925925926	-399.718518518518
44329.5852323843	0	1161.094	-1407.68148148149	-401.318518518518
44329.5852325	0	1163.324	-1408.78518518519	-403.059259259259
44329.5852326157	0	1163.324	-1409.91851851852	-404.881481481481
44329.5852327315	0	1165.561	-1411.02222222223	-406.681481481481
44329.5852328472	0	1165.561	-1412.22222222223	-408.437037037037
44329.585232963	0	1167.865	-1413.5925925926	-410.385185185185
44329.5852330787	0	1167.865	-1414.91111111112	-412.281481481481
44329.5852331944	0	1170.554	-1416.14074074075	-414.303703703704
44329.5852333102	0	1170.554	-1417.22222222223	-416.348148148148
44329.5852334259	0	1172.865	-1418.25925925927	-418.533333333333
44329.5852335417	0	1172.865	-1418.86666666667	-420.237037037037
44329.5852336574	0	1174.509	-1419.37777777778	-422.022222222222
44329.5852337731	0	1174.509	-1419.80740740741	-423.874074074074
44329.5852338889	0	1175.45	-1420.45925925927	-425.666666666667
44329.5852340046	0	1175.45	-1421.05185185186	-427.007407407407
44329.5852341204	0	1176.694	-1422.1925925926	-428.762962962963
44329.5852342361	0	1176.694	-1423.57037037038	-430.592592592592
44329.5852343518	0	1179.213	-1425.27407407408	-432.481481481481
44329.5852344676	0	1179.213	-1427.02962962964	-434.266666666666
44329.5852345833	0	1182.672	-1429.25925925927	-436.407407407407
44329.5852346991	0	1182.672	-1431.56296296297	-438.2
44329.5852348148	0	1187.205	-1434.15555555556	-440.251851851852
44329.5852349306	0	1187.205	-1436.74814814815	-442.244444444444
44329.5852350463	0	1192.39	-1439.40000000001	-444.422222222222
44329.585235162	0	1192.39	-1441.84444444445	-446.548148148148
44329.5852352778	0	1197.486	-1444.02222222223	-448.688888888889
44329.5852353935	0	1197.486	-1445.98518518519	-450.762962962963
44329.5852355093	0	1201.627	-1447.64444444445	-452.851851851852
44329.585235625	0	1201.627	-1448.91851851852	-454.903703703704
44329.5852357407	0	1204.56	-1449.74074074075	-456.6
44329.5852358565	0	1204.56	-1450.04444444445	-458.177777777778
44329.5852359722	0	1205.686	-1450.07407407408	-459.807407407407
44329.585236088	0	1205.686	-1450.02962962964	-461.185185185185
44329.5852362037	0	1205.671	-1450.11851851852	-462.562962962963
44329.5852363194	0	1205.671	-1450.75555555556	-464.162962962963
44329.5852364352	0	1206.397	-1451.54074074075	-465.688888888889
44329.5852365509	0	1206.397	-1452.55555555556	-467.274074074074
44329.5852366667	0	1208.197	-1453.94074074075	-468.814814814815
44329.5852367824	0	1208.197	-1455.61481481482	-470.518518518518
[truncated: 10,002 more rows]
