# Supplementary material for: Near-infrared manipulation of multiple neuronal populations via trichromatic upconversion
Source: Nat Commun. 2021 Sep 27;12:5662. doi: 10.1038/s41467-021-25993-7 (PMC8476604; doi:10.1038/s41467-021-25993-7)
Supplement: Supplementary file 7 — Source Data [file 41467_2021_25993_MOESM7_ESM.zip › Source Data/SI 31/1532/8_1.csv]

DateTime	xPosComp	yPosComp	xPos	yPos
44331.5104684606	0	691.702000000001	-692.385185185188	604.814814814817
44331.5104685764	0	693.717000000001	-694.022222222225	603.83703703704
44331.5104687037	0	693.717000000001	-695.622222222225	602.888888888891
44331.5104688079	0	695.628000000001	-697.414814814818	601.874074074076
44331.5104689236	0	697.821000000001	-699.422222222225	600.859259259261
44331.5104690393	0	700.273000000001	-701.651851851855	599.866666666669
44331.5104691667	0	703.095000000001	-704.088888888892	598.918518518521
44331.5104692824	0	705.895000000001	-706.333333333336	598.214814814817
44331.5104693866	0	705.895000000001	-708.688888888892	597.318518518521
44331.5104695139	0	708.695000000001	-711.488888888892	596.237037037039
44331.5104696181	0	711.991000000001	-714.162962962966	595.288888888891
44331.5104697338	0	715.235000000001	-716.740740740744	594.370370370372
44331.5104698495	0	717.983000000001	-718.86666666667	593.696296296298
44331.5104699653	0	720.709000000001	-721.081481481484	592.925925925928
44331.510470081	0	720.709000000001	-722.903703703706	592.259259259261
44331.5104701968	0	722.909000000001	-724.60740740741	591.585185185187
44331.5104703241	0	724.939000000001	-726.200000000003	590.955555555557
44331.5104704398	0	726.761000000001	-727.562962962966	590.400000000002
44331.510470544	0	728.331000000001	-728.80740740741	589.851851851854
44331.5104706713	0	729.627000000001	-729.792592592595	589.355555555558
44331.510470787	0	729.627000000001	-730.570370370373	588.948148148151
44331.5104709028	0	730.575000000001	-731.259259259262	588.629629629632
44331.5104710069	0	731.405000000001	-731.940740740744	588.355555555558
44331.5104711227	0	732.383000000001	-733.066666666669	588.066666666669
44331.5104712384	0	733.790000000001	-734.251851851854	587.837037037039
44331.5104713542	0	735.331000000001	-735.57777777778	587.614814814816
44331.5104714699	0	735.331000000001	-736.844444444447	587.296296296298
44331.5104715972	0	736.850000000001	-737.925925925928	586.933333333335
44331.510471713	0	738.109000000001	-738.718518518521	586.555555555557
44331.5104718171	0	738.946000000001	-739.170370370372	586.274074074076
44331.5104719329	0	739.294000000001	-739.340740740743	586.229629629631
44331.5104720486	0	739.383000000001	-739.392592592595	586.355555555557
44331.5104721759	0	739.383000000001	-739.548148148151	586.607407407409
44331.5104722917	0	739.553000000001	-740.00740740741	587.044444444446
44331.5104724074	0	740.109000000001	-740.533333333335	587.459259259261
44331.5104725232	0	740.798000000001	-741.214814814817	587.948148148149
44331.5104726273	0	741.628000000001	-741.940740740743	588.400000000001
44331.5104727431	0	742.635000000001	-742.814814814817	588.896296296297
44331.5104728588	0	742.635000000001	-743.770370370373	589.45925925926
44331.5104729745	0	743.776000000001	-744.822222222225	590.103703703704
44331.5104731019	0	745.072000000001	-746.148148148151	590.748148148149
44331.510473206	0	746.768000000001	-747.822222222225	591.422222222223
44331.5104733218	0	748.931000000001	-749.659259259262	592.022222222223
44331.5104734491	0	751.494000000001	-751.970370370373	592.725925925926
44331.5104735648	0	751.494000000001	-754.474074074077	593.511111111112
44331.5104736806	0	754.479000000001	-757.133333333336	594.288888888889
44331.5104737847	0	757.679000000001	-759.955555555558	594.925925925926
44331.5104739005	0	761.086000000001	-762.866666666669	595.533333333334
44331.5104740278	0	764.760000000001	-765.933333333336	596.162962962963
44331.5104741435	0	768.479000000001	-768.992592592595	596.881481481482
44331.5104742477	0	768.479000000001	-772.222222222224	597.592592592593
44331.5104743634	0	772.227000000001	-775.34814814815	598.051851851852
44331.5104744792	0	775.960000000001	-778.311111111113	598.614814814815
44331.5104746065	0	779.404000000001	-780.992592592595	599.311111111111
44331.5104747106	0	782.463000000001	-783.340740740743	599.896296296296
44331.510474838	0	784.893000000001	-785.244444444446	600.488888888889
44331.5104749421	0	784.893000000001	-786.792592592595	600.948148148148
44331.5104750579	0	786.797000000001	-787.985185185187	601.274074074074
44331.5104751736	0	788.182000000001	-788.822222222224	601.385185185185
44331.5104752894	0	789.026000000001	-789.274074074076	601.451851851852
44331.5104754167	0	789.463000000001	-789.57777777778	601.474074074074
44331.5104755324	0	789.782000000001	-789.837037037039	601.437037037037
44331.5104756481	0	789.782000000001	-790.237037037039	601.333333333333
44331.5104757523	0	790.241000000001	-790.822222222224	601.14074074074
44331.5104758681	0	790.945000000001	-791.51851851852	600.896296296296
44331.5104759838	0	791.841000000001	-792.333333333335	600.659259259258
44331.5104760995	0	792.915000000001	-793.266666666669	600.399999999999
44331.5104762153	0	794.152000000001	-794.34814814815	600.140740740739
44331.510476331	0	794.152000000001	-795.466666666669	599.859259259258
44331.5104764468	0	795.471000000001	-796.637037037039	599.607407407406
44331.5104765625	0	796.864000000001	-797.837037037039	599.237037037035
44331.5104766898	0	798.383000000001	-799.192592592594	598.837037037036
44331.510476794	0	799.990000000001	-800.629629629631	598.370370370369
44331.5104769213	0	801.864000000001	-802.274074074076	597.992592592591
44331.5104770255	0	801.864000000001	-804.762962962964	597.496296296295
44331.5104771528	0	804.768000000001	-807.400000000001	596.962962962962
44331.5104772569	0	807.946000000001	-809.562962962964	596.688888888888
44331.5104773727	0	811.316000000001	-813.303703703705	596.066666666666
44331.5104775	0	815.405000000001	-816.837037037038	595.474074074073
44331.5104776157	0	819.761000000001	-820.525925925927	594.866666666666
44331.5104777199	0	819.761000000001	-824.28888888889	594.333333333333
44331.5104778356	0	824.294000000001	-827.703703703705	593.733333333333
44331.510477963	0	828.324000000001	-830.614814814816	593.103703703703
44331.5104780787	0	831.672000000001	-833.103703703705	592.518518518518
44331.5104781829	0	834.694000000001	-835.651851851853	591.866666666666
44331.5104782986	0	837.657000000001	-838.14814814815	591.237037037037
44331.5104784144	0	837.657000000001	-840.607407407409	590.607407407407
44331.5104785417	0	840.613000000001	-842.837037037039	589.859259259259
44331.5104786458	0	843.228000000001	-844.629629629631	589.214814814815
44331.5104787616	0	845.250000000001	-846.007407407409	588.674074074074
44331.5104788773	0	846.694000000001	-847.044444444446	588.22962962963
44331.5104790046	0	847.850000000001	-848.044444444446	587.762962962963
44331.5104791204	0	847.850000000001	-848.814814814817	587.348148148149
44331.5104792245	0	848.820000000001	-849.444444444446	586.866666666667
44331.5104793403	0	849.568000000001	-850.022222222224	586.340740740742
44331.510479456	0	850.272000000001	-850.674074074076	585.755555555557
44331.5104795718	0	851.176000000001	-851.488888888891	585.162962962964
44331.5104796991	0	851.495000000001	-852.385185185187	584.592592592594
44331.5104798148	0	851.495000000001	-854.074074074076	583.711111111112
44331.5104799306	0	853.762000000001	-855.725925925928	582.955555555557
44331.5104800347	0	855.732000000001	-857.459259259261	582.148148148149
44331.510480162	0	857.806000000001	-859.274074074076	581.362962962964
44331.5104802662	0	860.028000000001	-861.155555555558	580.481481481482
44331.5104803819	0	862.339000000001	-863.125925925928	579.614814814816
44331.5104804977	0	864.702000000001	-865.155555555557	578.666666666667
44331.5104806134	0	864.702000000001	-867.355555555557	577.666666666667
44331.5104807292	0	867.361000000001	-869.792592592594	576.666666666667
44331.5104808449	0	870.220000000001	-872.066666666669	575.792592592593
44331.5104809606	0	873.131000000001	-874.711111111113	574.82962962963
44331.510481088	0	876.464000000001	-877.666666666668	573.977777777778
44331.5104811921	0	880.583000000001	-881.303703703706	573.222222222222
44331.5104813079	0	880.583000000001	-885.170370370372	572.325925925926
44331.5104814236	0	884.361000000001	-888.962962962965	571.637037037037
44331.5104815394	0	888.968000000001	-892.859259259261	570.844444444444
44331.5104816551	0	893.627000000001	-896.688888888891	569.896296296296
44331.5104817708	0	898.079000000001	-899.911111111113	569.051851851852
44331.5104818866	0	901.849000000001	-903.037037037039	568.355555555555
44331.5104820139	0	905.086000000001	-905.444444444447	567.681481481481
44331.5104821296	0	905.086000000001	-907.325925925928	567.214814814815
44331.5104822338	0	907.330000000001	-909.60740740741	566.607407407407
44331.5104823495	0	910.115000000001	-911.940740740743	565.985185185185
44331.5104824653	0	912.796000000001	-914.111111111113	565.333333333333
44331.510482581	0	915.440000000001	-916.244444444447	564.711111111111
44331.5104826968	0	917.729000000001	-918.00740740741	564.140740740741
44331.5104828125	0	917.729000000001	-919.562962962965	563.503703703704
44331.5104829282	0	919.566000000001	-921.081481481484	562.748148148148
44331.510483044	0	921.418000000001	-922.770370370373	561.903703703704
44331.5104831597	0	923.425000000001	-924.40740740741	561.051851851852
44331.5104832755	0	925.114	-926.133333333336	560.066666666666
44331.5104833912	0	927.181	-927.925925925929	559.125925925926
44331.5104835069	0	929.329000000001	-929.696296296299	558.192592592592
44331.5104836227	0	929.329000000001	-931.592592592595	557.192592592592
44331.51048375	0	931.596000000001	-933.555555555558	556.162962962962
44331.5104838657	0	933.922000000001	-935.600000000003	555.177777777777
44331.5104839815	0	936.470000000001	-937.83703703704	554.177777777777
44331.5104840857	0	938.870000000001	-940.474074074077	553.081481481481
44331.510484213	0	942.085000000001	-943.155555555558	552.096296296296
44331.5104843287	0	942.085000000001	-946.125925925928	551.14074074074
44331.5104844444	0	945.485000000001	-949.688888888891	550.014814814814
44331.5104845486	0	949.692000000001	-953.570370370373	549.103703703703
44331.5104846644	0	954.344000000001	-957.466666666669	548.199999999999
44331.5104847801	0	958.907000000001	-961.23703703704	547.414814814814
44331.5104848958	0	963.477000000001	-965.059259259262	546.666666666666
44331.5104850116	0	967.973000000001	-968.681481481484	545.703703703703
44331.5104851389	0	967.973000000001	-972.148148148151	544.859259259258
44331.5104852431	0	972.151000000001	-975.022222222225	543.91111111111
44331.5104853588	0	975.573000000001	-977.644444444447	543.044444444443
44331.5104854745	0	978.536000000001	-979.688888888891	542.170370370369
44331.5104856019	0	980.647000000001	-981.162962962965	541.340740740739
44331.5104857176	0	982.032000000001	-982.244444444447	540.570370370369
44331.5104858218	0	982.032000000001	-983.192592592595	539.785185185184
44331.5104859375	0	983.195000000001	-984.014814814817	539.096296296295
44331.5104860648	0	984.195000000001	-985.022222222225	538.28148148148
44331.510486169	0	985.499000000001	-986.222222222225	537.355555555554
44331.5104862847	0	986.936000000001	-987.429629629632	536.533333333331
44331.5104864005	0	988.425000000001	-988.666666666669	535.644444444442
44331.5104865162	0	988.425000000001	-989.711111111113	534.688888888887
44331.5104866319	0	989.714000000001	-990.659259259262	533.755555555553
44331.5104867477	0	990.847000000001	-991.600000000003	532.696296296294
44331.5104868634	0	991.958000000001	-992.496296296299	531.59259259259
44331.5104869907	0	992.921000000001	-993.192592592595	530.607407407405
44331.5104871065	0	993.677000000001	-993.77777777778	529.577777777776
44331.5104872106	0	993.677000000001	-994.20740740741	528.740740740738
44331.5104873264	0	994.210000000001	-994.703703703706	527.814814814812
44331.5104874537	0	994.825000000001	-995.311111111113	526.874074074071
44331.5104875579	0	995.573000000001	-996.00740740741	526.066666666664
44331.5104876852	0	996.492000000001	-996.896296296298	525.281481481479
44331.5104878009	0	997.551000000001	-998.051851851854	524.488888888886
44331.5104879167	0	997.551000000001	-999.400000000002	523.644444444442
44331.5104880208	0	999.121000000001	-1000.85185185185	522.93333333333
44331.5104881481	0	1000.854	-1002.58518518519	522.16296296296
44331.5104882523	0	1002.95	-1004.54814814815	521.39259259259
44331.5104883681	0	1005.431	-1006.82222222222	520.518518518515
44331.5104884838	0	1008.364	-1009.37777777778	519.525925925923
44331.5104885995	0	1011.445	-1011.96296296296	518.629629629626
44331.5104887153	0	1011.445	-1014.65185185185	517.770370370367
44331.510488831	0	1014.652	-1017.25185185185	516.807407407404
44331.5104889583	0	1017.733	-1019.81481481482	515.866666666663
44331.5104890625	0	1020.911	-1022.50370370371	514.9037037037
44331.5104891782	0	1023.837	-1024.62222222222	513.962962962959
44331.510489294	0	1026.074	-1026.4	513.111111111107
44331.5104894097	0	1026.074	-1028.06666666667	512.288888888885
44331.5104895255	0	1028.067	-1029.54074074074	511.481481481477
44331.5104896528	0	1029.541	-1030.90370370371	510.718518518514
44331.5104897685	0	1031.193	-1032.39259259259	509.859259259255
44331.5104898727	0	1032.986	-1033.83703703704	509.096296296292
44331.5104899884	0	1034.756	-1035.40740740741	508.333333333329
44331.5104901042	0	1036.497	-1037.19259259259	507.370370370366
44331.5104902315	0	1036.497	-1038.6	506.548148148144
44331.5104903472	0	1038.319	-1039.91851851852	505.637037037033
44331.510490463	0	1039.919	-1041.02222222222	504.725925925921
44331.5104905787	0	1041.223	-1041.95555555556	503.881481481477
44331.5104906829	0	1042.127	-1042.92592592593	503.029629629625
44331.5104907986	0	1043.29	-1043.74074074074	502.251851851847
44331.5104909143	0	1044.134	-1044.76296296296	501.429629629625
44331.5104910417	0	1045.401	-1045.86666666667	500.577777777773
44331.5104911574	0	1046.823	-1047.08888888889	499.725925925921
44331.5104912731	0	1046.823	-1048.43703703704	498.881481481477
44331.5104913889	0	1048.127	-1050.14814814815	497.933333333328
44331.5104914931	0	1050.149	-1052.22962962963	496.940740740736
44331.5104916204	0	1052.23	-1054.68888888889	495.888888888884
44331.5104917361	0	1055.156	-1057.22222222222	494.948148148143
44331.5104918519	0	1057.734	-1059.81481481482	494.125925925921
44331.5104919676	0	1060.793	-1062.63703703704	493.437037037032
44331.5104920833	0	1064.652	-1066.08148148148	492.407407407403
44331.5104921991	0	1068.252	-1069.68888888889	491.451851851847
44331.5104923148	0	1072.474	-1073.14074074074	490.562962962958
44331.5104924306	0	1072.474	-1076.87407407408	489.555555555551
44331.5104925463	0	1076.104	-1080.68148148148	488.481481481477
44331.510492662	0	1080.682	-1084.22222222222	487.437037037032
44331.5104927778	0	1084.223	-1087.03703703704	486.748148148143
44331.5104928935	0	1087.645	-1089.86666666667	485.888888888884
44331.5104930093	0	1090.386	-1092.47407407408	484.970370370365
44331.510493125	0	1093.423	-1094.51111111111	484.103703703699
44331.5104932407	0	1095.067	-1096.1925925926	483.318518518514
44331.5104933565	0	1097.237	-1097.91111111111	482.570370370365
44331.5104934722	0	1099	-1099.76296296297	481.681481481477
44331.510493588	0	1101.415	-1101.87407407408	480.792592592588
44331.5104937037	0	1101.415	-1103.70370370371	480.01481481481
44331.5104938194	0	1103.319	-1105.20740740741	479.296296296291
44331.5104939352	0	1105.208	-1107.08148148148	478.192592592588
44331.5104940509	0	1107.082	-1108.27407407408	477.266666666662
44331.5104941667	0	1108.497	-1109.05925925926	476.466666666662
44331.5104942824	0	1109.341	-1109.77037037037	475.518518518513
44331.5104943982	0	1109.963	-1110.22222222222	474.718518518513
44331.5104945139	0	1110.393	-1110.6962962963	473.851851851847
44331.5104946296	0	1110.926	-1111.2962962963	472.896296296291
44331.5104947454	0	1111.719	-1111.86666666667	472.162962962958
44331.5104948611	0	1112.719	-1112.90370370371	471.21481481481
44331.5104949769	0	1112.719	-1114.04444444445	470.41481481481
44331.5104950926	0	1113.793	-1115.19259259259	469.770370370365
44331.5104952083	0	1115.193	-1117.31851851852	468.711111111106
44331.5104953241	0	1117.319	-1119.28148148148	468.066666666661
44331.5104954398	0	1119.741	-1121.66666666667	467.207407407402
44331.5104955556	0	1122.208	-1124.32592592593	466.318518518513
44331.5104956713	0	1125.534	-1127.31111111111	465.474074074069
44331.510495787	0	1128.482	-1130.30370370371	464.651851851846
44331.5104959028	0	1131.489	-1133.24444444445	463.948148148143
44331.5104960185	0	1134.993	-1136.14074074074	462.92592592592
44331.5104961343	0	1138.141	-1138.61481481482	462.088888888883
44331.51049625	0	1138.141	-1140.78518518519	461.303703703698
44331.5104963657	0	1140.785	-1143.79259259259	460.192592592587
44331.5104964815	0	1143.792	-1145.98518518519	459.274074074069
44331.5104965972	0	1145.985	-1147.88888888889	458.392592592587
44331.510496713	0	1148.237	-1149.62222222222	457.599999999994
44331.5104968287	0	1149.985	-1151.47407407408	456.651851851846
44331.5104969444	0	1152.074	-1153.08148148148	455.807407407402
44331.5104970602	0	1153.696	-1154.58518518519	455.081481481476
44331.5104971759	0	1155.474	-1155.92592592593	454.333333333328
44331.5104972917	0	1156.674	-1157.13333333333	453.548148148142
44331.5104974074	0	1158.052	-1158.2962962963	452.599999999994
44331.5104975232	0	1158.052	-1159.51851851852	451.496296296291
44331.5104976389	0	1159.274	-1160.63703703704	450.399999999994
44331.5104977546	0	1160.637	-1161.85925925926	449.259259259253
44331.5104978704	0	1161.859	-1163.10370370371	448.066666666661
44331.5104979861	0	1163.348	-1164.25185185185	446.95555555555
44331.5104981019	0	1164.467	-1165.37777777778	445.874074074068
44331.5104982176	0	1165.719	-1166.13333333334	444.911111111105
44331.5104983333	0	1166.356	-1166.5925925926	444.111111111105
44331.5104984491	0	1166.771	-1166.83703703704	443.629629629624
44331.5104985648	0	1166.934	-1167.01481481482	443.35555555555
44331.5104986806	0	1167.23	-1167.2962962963	443.133333333328
44331.5104987963	0	1167.23	-1167.64444444445	442.977777777772
44331.510498912	0	1167.571	-1168.14814814815	442.78518518518
44331.5104990278	0	1168.149	-1168.91111111111	442.607407407402
44331.5104991435	0	1168.912	-1169.64444444445	442.481481481476
44331.5104992593	0	1169.793	-1170.42222222222	442.32592592592
44331.510499375	0	1170.578	-1171.25925925926	442.148148148142
44331.5104994907	0	1171.578	-1172	441.985185185179
44331.5104996065	0	1172.422	-1172.6962962963	441.814814814809
44331.5104997222	0	1173.126	-1173.39259259259	441.659259259254
44331.510499838	0	1173.926	-1174.08888888889	441.540740740735
44331.5104999537	0	1173.926	-1174.95555555556	441.444444444439
44331.5105000694	0	1174.763	-1175.88888888889	441.414814814809
44331.5105001852	0	1175.889	-1177.02962962963	441.32592592592
44331.5105003009	0	1177.03	-1178.2962962963	441.29629629629
44331.5105004167	0	1178.541	-1179.57777777778	441.259259259253
44331.5105005324	0	1179.808	-1180.60740740741	441.259259259253
44331.5105006481	0	1180.927	-1181.30370370371	441.311111111105
44331.5105007639	0	1181.46	-1181.68888888889	441.35555555555
44331.5105008796	0	1181.89	-1182.02222222222	441.414814814809
44331.5105009954	0	1182.179	-1182.28888888889	441.466666666661
44331.5105011111	0	1182.535	-1182.60740740741	441.585185185179
44331.5105012269	0	1182.535	-1183.02222222222	441.785185185179
44331.5105013426	0	1182.928	-1183.43703703704	442.044444444439
44331.5105014583	0	1183.439	-1183.85925925926	442.32592592592
44331.5105015741	0	1183.861	-1184.19259259259	442.659259259253
44331.5105016898	0	1184.246	-1184.43703703704	442.985185185179
44331.5105018056	0	1184.476	-1184.65925925926	443.274074074068
44331.5105019213	0	1184.772	-1185.01481481482	443.548148148142
44331.510502037	0	1185.246	-1185.68888888889	443.874074074068
44331.5105021528	0	1186.127	-1186.48888888889	444.111111111105
44331.5105022685	0	1187.142	-1187.62222222222	444.318518518512
44331.5105023843	0	1188.868	-1189.18518518519	444.585185185179
44331.5105025	0	1188.868	-1190.9037037037	444.829629629623
44331.5105026157	0	1190.549	-1192.65925925926	445.111111111105
44331.5105027315	0	1192.66	-1194.45925925926	445.377777777771
44331.5105028472	0	1194.46	-1196.14074074074	445.688888888882
44331.510502963	0	1196.475	-1197.73333333333	446.133333333327
44331.5105030787	0	1198.023	-1199.1037037037	446.555555555549
44331.5105031944	0	1199.556	-1200.22222222222	446.918518518512
44331.5105033102	0	1200.675	-1201.22222222222	447.118518518512
44331.5105034259	0	1201.779	-1202.11111111111	447.407407407401
44331.5105035417	0	1202.601	-1202.9037037037	447.681481481475
44331.5105036574	0	1203.497	-1203.65925925926	447.888888888882
44331.5105037731	0	1203.497	-1204.34074074074	447.977777777771
44331.5105038889	0	1204.201	-1205.11111111111	448.074074074067
44331.5105040046	0	1205.112	-1206.15555555556	448.229629629623
44331.5105041204	0	1206.156	-1207.21481481482	448.407407407401
44331.5105042361	0	1207.445	-1208.25185185185	448.555555555549
44331.5105043518	0	1208.46	-1209.51851851852	448.740740740734
44331.5105044676	0	1210.053	-1210.85925925926	448.999999999993
44331.5105045833	0	1211.438	-1212.19259259259	449.340740740734
44331.5105046991	0	1213.142	-1213.71851851852	449.555555555549
44331.5105048148	0	1214.579	-1215.03703703704	449.814814814808
44331.5105049306	0	1215.675	-1215.84444444444	449.999999999993
44331.5105050463	0	1215.675	-1216.42222222222	450.23703703703
44331.510505162	0	1216.334	-1216.77777777778	450.474074074067
44331.5105052778	0	1216.778	-1217.05925925926	450.740740740733
44331.5105053935	0	1217.059	-1217.33333333333	451.0074074074
44331.5105055093	0	1217.392	-1217.60740740741	451.244444444437
44331.510505625	0	1217.659	-1217.88888888889	451.496296296289
44331.5105057407	0	1217.985	-1218.16296296296	451.785185185178
44331.5105058565	0	1218.266	-1218.38518518518	452.125925925918
44331.5105059722	0	1218.459	-1218.47407407407	452.533333333326
44331.510506088	0	1218.489	-1218.48148148148	452.985185185178
44331.5105062037	0	1218.474	-1218.47407407407	453.459259259252
44331.5105063194	0	1218.474	-1218.46666666667	453.948148148141
44331.5105064352	0	1218.467	-1218.45185185185	454.444444444437
44331.5105065509	0	1218.452	-1218.43703703704	454.851851851845
44331.5105066667	0	1218.437	-1218.42222222222	455.311111111104
44331.5105067824	0	1218.422	-1218.42222222222	455.777777777771
44331.5105068982	0	1218.422	-1218.42222222222	456.244444444438
44331.5105070139	0	1218.422	-1218.42222222222	456.599999999993
44331.5105071296	0	1218.437	-1218.4962962963	456.888888888882
44331.5105072454	0	1218.504	-1218.51851851852	457.244444444437
44331.5105073611	0	1218.519	-1218.54074074074	457.540740740734
44331.5105074769	0	1218.578	-1218.6	457.911111111104
44331.5105075926	0	1218.652	-1218.68148148148	458.348148148141
44331.5105077083	0	1218.748	-1218.75555555555	458.718518518512
44331.5105078241	0	1218.748	-1218.84444444444	459.03703703703
44331.5105079398	0	1218.822	-1218.88888888889	459.325925925919
44331.5105080556	0	1218.889	-1218.95555555555	459.599999999993
44331.5105081713	0	1218.956	-1219.05185185185	459.896296296289
44331.510508287	0	1219.06	-1219.12592592592	460.199999999993
44331.5105084028	0	1219.134	-1219.17777777778	460.577777777771
44331.5105085185	0	1219.193	-1219.23703703703	460.896296296289
44331.5105086343	0	1219.267	-1219.3037037037	461.177777777771
44331.51050875	0	1219.319	-1219.32592592592	461.525925925919
44331.5105088657	0	1219.326	-1219.32592592592	461.888888888882
44331.5105089815	0	1219.333	-1219.33333333333	462.17777777777
44331.5105090972	0	1219.333	-1219.33333333333	462.525925925919
44331.510509213	0	1219.333	-1219.34814814814	462.888888888882
44331.5105093287	0	1219.348	-1219.34814814814	463.23703703703
44331.5105094444	0	1219.348	-1219.34814814814	463.555555555548
44331.5105095602	0	1219.348	-1219.34814814814	463.888888888882
44331.5105096759	0	1219.348	-1219.34814814814	464.23703703703
44331.5105097917	0	1219.348	-1219.34814814814	464.562962962956
44331.5105099074	0	1219.348	-1219.35555555555	464.859259259252
44331.5105100231	0	1219.355	-1219.35555555555	465.125925925918
44331.5105101389	0	1219.355	-1219.37037037037	465.385185185178
44331.5105102546	0	1219.37	-1219.37037037037	465.629629629622
44331.5105103704	0	1219.37	-1219.37037037037	465.859259259251
44331.5105104861	0	1219.377	-1219.42222222222	466.103703703696
44331.5105106019	0	1219.429	-1219.45925925925	466.333333333325
44331.5105107176	0	1219.473	-1219.48148148148	466.57777777777
44331.5105108333	0	1219.48	-1219.5037037037	466.814814814807
44331.5105109491	0	1219.51	-1219.51111111111	466.992592592584
44331.5105110648	0	1219.51	-1219.51111111111	467.185185185177
44331.5105111806	0	1219.51	-1219.51111111111	467.362962962955
44331.5105112963	0	1219.51	-1219.51111111111	467.555555555547
44331.510511412	0	1219.51	-1219.51111111111	467.696296296288
44331.5105115278	0	1219.51	-1219.51111111111	467.851851851844
44331.5105116435	0	1219.51	-1219.51111111111	467.999999999992
44331.5105117593	0	1219.517	-1219.51851851851	468.096296296288
44331.510511875	0	1219.517	-1219.51851851851	468.17777777777
44331.5105119907	0	1219.517	-1219.51851851851	468.237037037029
44331.5105121065	0	1219.517	-1219.57037037036	468.311111111103
44331.5105122222	0	1219.547	-1219.58518518518	468.355555555548
44331.510512338	0	1219.591	-1219.59259259259	468.37777777777
44331.5105124537	0	1219.591	-1219.59259259259	468.385185185177
44331.5105125694	0	1219.591	-1219.59259259259	468.385185185177
44331.5105126852	0	1219.591	-1219.59259259259	468.385185185177
44331.5105128009	0	1219.591	-1219.59259259259	468.385185185177
44331.5105129167	0	1219.591	-1219.59259259259	468.370370370362
44331.5105130324	0	1219.591	-1219.6074074074	468.355555555548
44331.5105131481	0	1219.606	-1219.61481481481	468.34814814814
44331.5105132639	0	1219.613	-1219.61481481481	468.31851851851
44331.5105133796	0	1219.613	-1219.62222222222	468.274074074066
44331.5105134954	0	1219.628	-1219.62962962962	468.214814814807
44331.5105136111	0	1219.628	-1219.62962962962	468.155555555547
44331.5105137269	0	1219.628	-1219.62962962962	468.103703703695
44331.5105138426	0	1219.628	-1219.62962962962	468.081481481473
44331.5105139583	0	1219.628	-1219.62962962962	468.051851851844
44331.5105140741	0	1219.628	-1219.62962962962	467.992592592584
44331.5105141898	0	1219.628	-1219.62962962962	467.955555555547
44331.5105143056	0	1219.628	-1219.62962962962	467.911111111103
44331.5105144213	0	1219.628	-1219.62962962962	467.866666666658
44331.510514537	0	1219.628	-1219.64444444444	467.822222222214
44331.5105146528	0	1219.665	-1219.68888888888	467.777777777769
44331.5105147685	0	1219.717	-1219.74814814814	467.711111111103
44331.5105148843	0	1219.784	-1219.79259259258	467.651851851843
44331.510515	0	1219.784	-1219.85925925925	467.585185185177
44331.5105151157	0	1219.843	-1219.9037037037	467.51851851851
44331.5105152315	0	1219.902	-1219.91851851851	467.474074074065
44331.5105153472	0	1219.917	-1219.91851851851	467.407407407399
44331.510515463	0	1219.917	-1219.91851851851	467.325925925917
44331.5105155787	0	1219.917	-1219.89629629629	467.251851851843
44331.5105156944	0	1219.887	-1219.85925925925	467.162962962954
44331.5105158102	0	1219.85	-1219.8074074074	467.074074074065
44331.5105159259	0	1219.791	-1219.79259259258	466.977777777769
44331.5105160417	0	1219.791	-1219.79259259258	466.896296296287
44331.5105161574	0	1219.821	-1219.84444444444	466.822222222213
44331.5105162731	0	1219.851	-1219.85185185184	466.792592592583
44331.5105163889	0	1219.829	-1219.79999999999	466.740740740731
44331.5105165046	0	1219.748	-1219.74074074073	466.696296296287
44331.5105166204	0	1219.748	-1219.74074074073	466.607407407398
44331.5105167361	0	1219.741	-1219.74074074073	466.503703703694
44331.5105168518	0	1219.741	-1219.75555555555	466.362962962953
44331.5105169676	0	1219.756	-1219.77777777777	466.25925925925
44331.5105170833	0	1219.778	-1219.78518518518	466.155555555546
44331.5105171991	0	1219.785	-1219.78518518518	466.037037037027
44331.5105173148	0	1219.785	-1219.79259259258	465.933333333323
44331.5105174306	0	1219.792	-1219.78518518518	465.792592592583
44331.5105175463	0	1219.785	-1219.78518518518	465.688888888879
44331.510517662	0	1219.837	-1219.88888888888	465.548148148138
44331.5105177778	0	1219.993	-1220.06666666666	465.392592592582
44331.5105178935	0	1220.297	-1220.36296296295	465.207407407397
44331.5105180093	0	1220.704	-1220.79259259258	464.962962962953
44331.510518125	0	1220.704	-1221.32592592592	464.718518518509
44331.5105182407	0	1221.326	-1222.08888888888	464.414814814805
44331.5105183565	0	1221.941	-1222.79999999999	464.155555555546
44331.5105184722	0	1222.978	-1223.81481481481	463.718518518509
44331.510518588	0	1223.815	-1224.57037037036	463.414814814805
44331.5105187037	0	1224.919	-1225.56296296295	462.881481481472
44331.5105188194	0	1225.763	-1226.39259259258	462.474074074064
44331.5105189352	0	1226.985	-1227.55555555555	461.866666666657
44331.5105190509	0	1227.911	-1228.28888888888	461.437037037027
44331.5105191667	0	1229.022	-1229.31851851851	460.881481481471
44331.5105192824	0	1229.503	-1229.65925925925	460.681481481471
44331.5105193982	0	1229.503	-1230.65925925925	460.237037037027
44331.5105195139	0	1230.659	-1231.74814814814	459.674074074064
44331.5105196296	0	1231.748	-1233.14074074073	458.985185185175
44331.5105197454	0	1233.407	-1234.77037037036	458.274074074064
44331.5105198611	0	1234.77	-1236.19259259258	457.540740740731
44331.5105199769	0	1236.451	-1237.30370370369	456.955555555545
44331.5105200926	0	1237.844	-1238.88888888888	456.007407407397
44331.5105202083	0	1239.474	-1240.34814814814	455.140740740731
44331.5105203241	0	1240.911	-1241.4148148148	454.481481481471
44331.5105204398	0	1242.467	-1242.77777777777	453.525925925916
44331.5105205556	0	1243.711	-1244.10370370369	452.577777777767
44331.5105206713	0	1243.711	-1245.02222222221	451.777777777767
44331.510520787	0	1244.852	-1245.8074074074	450.94074074073
44331.5105209028	0	1245.674	-1246.39999999999	450.133333333323
44331.5105210185	0	1246.4	-1246.74814814814	449.548148148138
44331.5105211343	0	1246.837	-1247.14074074073	448.725925925915
44331.51052125	0	1247.23	-1247.39259259258	448.037037037027
44331.5105213657	0	1247.482	-1247.67407407406	447.348148148138
44331.5105214815	0	1247.86	-1248.03703703703	446.725925925915
44331.5105215972	0	1248.379	-1248.83703703703	445.681481481471
44331.510521713	0	1249.305	-1249.53333333332	445.059259259249
44331.5105218287	0	1250.238	-1250.45185185184	444.333333333323
44331.5105219444	0	1250.238	-1251.85925925925	443.288888888878
44331.5105220602	0	1251.542	-1253.45925925925	442.125925925915
44331.5105221759	0	1253.142	-1255.07407407406	440.874074074064
44331.5105222917	0	1255.075	-1256.34814814814	439.851851851842
44331.5105224074	0	1256.66	-1257.9111111111	438.548148148138
44331.5105225231	0	1258.534	-1259.65185185184	436.896296296286
44331.5105226389	0	1260.097	-1260.54814814814	435.888888888879
44331.5105227546	0	1261.186	-1261.82962962962	434.214814814805
44331.5105228704	0	1262.238	-1262.66666666666	432.97037037036
44331.5105229861	0	1263.475	-1263.92592592591	431.192592592582
44331.5105231019	0	1264.875	-1264.87407407406	429.888888888879
44331.5105232176	0	1264.875	-1266.08888888888	428.237037037027
44331.5105233333	0	1266.09	-1267.55555555554	426.318518518508
44331.5105234491	0	1267.297	-1268.84444444443	424.666666666656
44331.5105235648	0	1268.845	-1270.22962962962	422.881481481471
44331.5105236806	0	1270.23	-1271.76296296295	420.896296296286
44331.5105237963	0	1272.082	-1272.99999999999	419.377777777767
44331.510523912	0	1273.919	-1274.84444444443	417.214814814804
44331.5105240278	0	1275.519	-1276.52592592591	415.177777777767
44331.5105241435	0	1277.556	-1277.90370370369	413.459259259249
44331.5105242593	0	1279.304	-1280.03703703703	410.866666666656
44331.510524375	0	1281.571	-1281.92592592592	408.696296296286
44331.5105244907	0	1281.571	-1283.88148148147	406.562962962953
44331.5105246065	0	1283.475	-1285.94814814814	404.444444444434
44331.5105247222	0	1285.949	-1288.09629629629	402.325925925916
44331.510524838	0	1288.097	-1290.31851851851	400.051851851841
44331.5105249537	0	1290.319	-1292.79259259258	397.733333333323
44331.5105250694	0	1293.26	-1294.67407407406	395.977777777767
44331.5105251852	0	1296.112	-1297.59999999999	393.074074074064
44331.5105253009	0	1298.579	-1300.02962962962	390.525925925916
44331.5105254167	0	1301.305	-1302.11851851851	387.918518518508
44331.5105255324	0	1303.275	-1304.0148148148	385.362962962953
44331.5105256481	0	1305.008	-1305.55555555554	382.881481481471
44331.5105257639	0	1305.008	-1306.74074074073	380.481481481471
44331.5105258796	0	1306.541	-1307.28148148147	378.111111111101
44331.5105259954	0	1307.282	-1307.36296296295	376.474074074064
44331.5105261111	0	1307.363	-1307.27407407406	374.133333333323
44331.5105262269	0	1307.274	-1307.14074074073	372.148148148138
44331.5105263426	0	1307.111	-1307.08148148147	369.955555555545
44331.5105264583	0	1307.081	-1307.08148148147	367.755555555545
44331.5105265741	0	1307.103	-1307.15555555554	365.488888888879
44331.5105266898	0	1307.303	-1307.4148148148	363.296296296286
44331.5105268056	0	1307.688	-1307.9111111111	360.911111111101
44331.5105269213	0	1308.429	-1308.42962962962	358.99999999999
44331.510527037	0	1308.429	-1309.14074074073	356.133333333323
44331.5105271528	0	1309.036	-1309.6074074074	353.688888888879
44331.5105272685	0	1309.606	-1309.97777777777	351.251851851841
44331.5105273843	0	1309.976	-1310.28888888888	348.903703703693
44331.5105275	0	1310.287	-1310.5111111111	346.555555555545
44331.5105276157	0	1310.568	-1310.94814814814	344.029629629619
44331.5105277315	0	1311.057	-1311.65925925925	341.659259259249
44331.5105278472	0	1312.013	-1312.36296296295	339.844444444434
44331.510527963	0	1313.198	-1313.65925925925	336.874074074064
44331.5105280787	0	1314.405	-1314.99259259258	334.348148148138
44331.5105281944	0	1316.064	-1316.32592592592	331.977777777768
44331.5105283102	0	1316.064	-1317.5111111111	329.918518518508
44331.5105284259	0	1317.508	-1319.27407407406	326.962962962953
44331.5105285417	0	1319.271	-1320.76296296295	324.296296296286
44331.5105286574	0	1320.76	-1322.25185185184	321.57037037036
44331.5105287731	0	1322.249	-1323.55555555554	319.303703703694
44331.5105288889	0	1324.227	-1325.54814814814	315.785185185175
44331.5105290046	0	1326.146	-1327.11851851851	312.955555555545
44331.5105291204	0	1327.657	-1328.39999999999	310.222222222212
44331.5105292361	0	1329.013	-1329.45185185184	307.466666666657
44331.5105293519	0	1330.02	-1330.22962962962	304.896296296286
44331.5105294676	0	1330.642	-1330.74074074073	302.318518518508
44331.5105295833	0	1330.642	-1331.09629629629	299.451851851842
44331.5105296991	0	1331.027	-1331.28148148147	297.111111111101
44331.5105298148	0	1331.279	-1331.32592592592	293.822222222212
44331.5105299306	0	1331.323	-1331.22222222221	291.103703703694
44331.5105300463	0	1331.219	-1331.0148148148	288.562962962953
44331.510530162	0	1330.96	-1330.83703703703	286.303703703694
44331.5105302778	0	1330.753	-1330.62222222221	284.207407407397
44331.5105303935	0	1330.56	-1330.42962962962	282.02962962962
44331.5105305093	0	1330.301	-1330.2074074074	279.837037037027
44331.510530625	0	1330.108	-1330.09629629629	278.192592592583
44331.5105307407	0	1329.997	-1329.99999999999	275.814814814805
44331.5105308565	0	1329.997	-1329.9111111111	273.837037037027
44331.5105309722	0	1329.916	-1329.96296296295	271.911111111101
44331.510531088	0	1329.96	-1330.12592592592	270.051851851841
44331.5105312037	0	1330.123	-1330.51851851851	268.251851851841
44331.5105313194	0	1330.627	-1331.17777777777	266.629629629619
44331.5105314352	0	1331.331	-1331.99259259258	265.096296296286
44331.5105315509	0	1332.338	-1332.85925925925	263.718518518508
44331.5105316667	0	1333.486	-1333.94814814814	262.303703703693
44331.5105317824	0	1334.612	-1335.07407407406	260.992592592582
44331.5105318982	0	1335.982	-1336.18518518518	259.933333333323
44331.5105320139	0	1337.034	-1337.23703703703	258.992592592582
44331.5105321296	0	1337.034	-1338.15555555555	258.192592592582
44331.5105322454	0	1338.153	-1339.02222222221	257.525925925915
44331.5105323611	0	1339.02	-1339.62222222221	257.074074074064
44331.5105324769	0	1339.716	-1340.02962962962	256.829629629619
44331.5105325926	0	1340.086	-1340.27407407407	256.74074074073
44331.5105327083	0	1340.353	-1340.43703703703	256.733333333323
44331.5105328241	0	1340.479	-1340.51851851851	256.733333333323
44331.5105329398	0	1340.523	-1340.54814814814	256.79999999999
44331.5105330556	0	1340.553	-1340.56296296295	256.948148148138
44331.5105331713	0	1340.56	-1340.56296296295	257.177777777767
44331.510533287	0	1340.575	-1340.58518518517	257.488888888878
44331.5105334028	0	1340.575	-1340.6074074074	257.888888888878
44331.5105335185	0	1340.605	-1340.64444444443	258.34074074073
44331.5105336343	0	1340.642	-1340.77037037036	258.822222222212
44331.51053375	0	1340.827	-1341.19259259258	259.385185185175
44331.5105338657	0	1341.316	-1342.05185185184	260.007407407397
44331.5105339815	0	1342.494	-1343.27407407406	260.74074074073
44331.5105340972	0	1343.857	-1344.88148148147	261.555555555545
44331.510534213	0	1345.953	-1346.66666666666	262.414814814804
44331.5105343287	0	1347.76	-1348.48148148147	263.37037037036
44331.5105344444	0	1350.19	-1350.59259259258	264.422222222212
44331.5105345602	0	1352.368	-1352.82222222221	265.585185185175
44331.5105346759	0	1352.368	-1355.05925925925	266.725925925915
44331.5105347917	0	1355.057	-1357.34074074073	268.007407407397
44331.5105349074	0	1357.338	-1359.39999999999	269.281481481471
44331.5105350231	0	1359.753	-1361.02962962962	270.488888888878
44331.5105351389	0	1361.331	-1362.35555555554	271.577777777767
44331.5105352546	0	1362.775	-1363.34814814814	272.518518518508
44331.5105353704	0	1363.708	-1364.2148148148	273.466666666656
44331.5105354861	0	1364.538	-1365.1111111111	274.422222222212
44331.5105356019	0	1365.76	-1366.30370370369	275.392592592582
44331.5105357176	0	1367.464	-1367.8074074074	276.385185185175
44331.5105358333	0	1369.294	-1369.68148148147	277.422222222212
44331.5105359491	0	1369.294	-1371.77037037036	278.422222222212
44331.5105360648	0	1371.768	-1374.27407407406	279.466666666656
44331.5105361806	0	1374.272	-1376.97037037036	280.466666666656
44331.5105362963	0	1377.531	-1379.99259259258	281.422222222211
44331.510536412	0	1380.642	-1383.4148148148	282.422222222211
44331.5105365278	0	1384.649	-1386.72592592591	283.014814814804
44331.5105366435	0	1388.249	-1390.54074074073	283.837037037026
44331.5105367593	0	1392.064	-1394.35555555554	284.614814814804
44331.510536875	0	1396.464	-1397.97777777777	285.348148148137
44331.5105369907	0	1400.805	-1401.38518518517	286.103703703693
44331.5105371065	0	1403.531	-1404.10370370369	286.607407407397
44331.5105372222	0	1403.531	-1406.67407407406	287.274074074063
44331.510537338	0	1406.672	-1408.57037037036	287.888888888878
44331.5105374537	0	1408.568	-1410.15555555555	288.533333333323
44331.5105375694	0	1410.449	-1411.54814814814	289.051851851841
44331.5105376852	0	1411.827	-1413.02222222221	289.488888888878
44331.5105378009	0	1413.568	-1414.32592592592	289.777777777767
44331.5105379167	0	1414.879	-1415.64444444443	289.881481481471
44331.5105380324	0	1416.123	-1416.82962962962	289.9111111111
44331.5105381481	0	1417.53	-1417.93333333332	289.807407407397
44331.5105382639	0	1418.523	-1418.65185185184	289.696296296286
44331.5105383796	0	1419.419	-1419.66666666666	289.466666666656
44331.5105384954	0	1419.419	-1420.81481481481	289.185185185175
44331.5105386111	0	1420.812	-1422.07407407406	288.814814814804
44331.5105387268	0	1422.071	-1423.41481481481	288.518518518508
44331.5105388426	0	1423.76	-1425.28148148147	287.962962962952
44331.5105389583	0	1425.656	-1427.43703703703	287.303703703693
44331.5105390741	0	1428.382	-1429.93333333332	286.451851851841
44331.5105391898	0	1430.923	-1432.4074074074	285.733333333323
44331.5105393056	0	1433.456	-1435.28888888888	284.851851851841
44331.5105394213	0	1437.056	-1438.24444444443	283.992592592582
44331.510539537	0	1440.234	-1441.68148148147	282.903703703693
44331.5105396528	0	1444.671	-1445.4148148148	281.488888888878
44331.5105397685	0	1444.671	-1449.18518518517	280.222222222212
44331.5105398843	0	1449.182	-1453.03703703703	278.733333333323
44331.51054	0	1453.034	-1455.30370370369	277.933333333323
44331.5105401157	0	1455.93	-1458.77037037036	276.585185185175
44331.5105402315	0	1459.493	-1462.05925925925	275.296296296286
44331.5105403472	0	1463.249	-1464.84444444443	274.044444444434
44331.510540463	0	1465.782	-1467.23703703703	272.785185185175
44331.5105405787	0	1468.101	-1469.22222222221	271.59999999999
44331.5105406944	0	1470.279	-1470.85925925925	270.451851851841
44331.5105408102	0	1471.82	-1472.05925925925	269.222222222212
44331.5105409259	0	1472.776	-1472.89629629629	267.874074074064
44331.5105410417	0	1472.776	-1473.17777777777	266.496296296286
44331.5105411574	0	1473.176	-1473.19259259258	264.918518518508
44331.5105412732	0	1473.191	-1473.12592592591	263.162962962952
44331.5105413889	0	1473.11	-1473.05925925925	261.496296296286
44331.5105415046	0	1473.058	-1473.04444444443	259.644444444434
44331.5105416204	0	1473.043	-1473.04444444443	257.733333333323
44331.5105417361	0	1473.043	-1473.16296296295	255.792592592582
44331.5105418519	0	1473.302	-1473.55555555554	253.9111111111
44331.5105419676	0	1473.695	-1474.07407407406	252.362962962952
44331.5105420833	0	1474.665	-1475.08888888888	250.392592592582
44331.5105421991	0	1476.08	-1476.35555555555	248.518518518508
44331.5105423148	0	1477.687	-1478.05925925925	246.577777777767
44331.5105424306	0	1477.687	-1479.91851851851	244.666666666656
44331.5105425463	0	1479.917	-1481.98518518518	242.748148148138
44331.510542662	0	1481.984	-1484.24444444443	240.414814814804
44331.5105427778	0	1484.703	-1486.45185185184	238.17037037036
44331.5105428935	0	1486.925	-1488.89629629629	235.733333333323
44331.5105430093	0	1489.895	-1491.34074074073	233.377777777767
44331.510543125	0	1492.391	-1493.99259259258	230.837037037026
44331.5105432407	0	1495.065	-1496.74814814814	228.222222222212
44331.5105433565	0	1498.413	-1499.63703703703	225.355555555545
44331.5105434722	0	1501.835	-1502.34074074073	222.614814814804
44331.510543588	0	1504.502	-1505.07407407406	219.9111111111
44331.5105437037	0	1504.502	-1507.77777777777	217.318518518508
44331.5105438194	0	1507.776	-1509.95555555555	214.933333333323
44331.5105439352	0	1509.954	-1512.19999999999	212.451851851841
44331.5105440509	0	1512.198	-1514.19999999999	210.007407407397
44331.5105441667	0	1514.502	-1515.77777777777	207.77037037036
44331.5105442824	0	1516.376	-1517.17777777777	205.414814814804
44331.5105443981	0	1517.695	-1518.35555555554	203.007407407397
44331.5105445139	0	1518.732	-1519.17037037036	200.57037037036
44331.5105446296	0	1519.443	-1519.54814814814	198.214814814804
44331.5105447454	0	1519.621	-1519.63703703703	196.148148148137
44331.5105448611	0	1519.695	-1519.69629629629	194.17037037036
44331.5105449769	0	1519.695	-1519.70370370369	192.259259259249
44331.5105450926	0	1519.702	-1519.77037037036	190.429629629619
44331.5105452083	0	1519.769	-1519.97037037036	188.725925925915
44331.5105453241	0	1520.058	-1520.55555555554	186.807407407397
44331.5105454398	0	1520.71	-1521.45185185184	184.999999999989
44331.5105455556	0	1521.843	-1522.34814814814	183.474074074063
44331.5105456713	0	1522.754	-1523.47407407406	181.74074074073
44331.510545787	0	1524.073	-1524.4074074074	179.948148148137
44331.5105459028	0	1525.125	-1525.29629629628	178.133333333323
44331.5105460185	0	1525.881	-1526.03703703702	176.496296296286
44331.5105461343	0	1525.881	-1526.5111111111	175.022222222212
44331.51054625	0	1526.511	-1526.73333333332	173.681481481471
44331.5105463657	0	1526.733	-1526.77777777777	172.237037037026
44331.5105464815	0	1526.763	-1526.64444444443	171.125925925915
44331.5105465972	0	1526.593	-1526.22962962962	170.222222222212
44331.510546713	0	1526.015	-1525.65925925925	169.385185185174
44331.5105468287	0	1525.422	-1525.14074074073	168.74074074073
44331.5105469444	0	1524.896	-1524.54074074073	168.162962962952
44331.5105470602	0	1524.229	-1524.05925925925	167.718518518508
44331.5105471759	0	1523.822	-1523.77037037036	167.333333333323
44331.5105472917	0	1523.703	-1523.70370370369	167.029629629619
44331.5105474074	0	1523.703	-1523.88888888888	166.799999999989
44331.5105475231	0	1523.888	-1524.3111111111	166.525925925915
44331.5105476389	0	1524.31	-1525.08148148147	166.259259259249
44331.5105477546	0	1525.08	-1526.14814814814	165.933333333323
44331.5105478704	0	1526.361	-1527.34814814814	165.77037037036
44331.5105479861	0	1527.998	-1528.91851851851	165.466666666656
44331.5105481019	0	1529.591	-1530.79999999999	165.274074074063
44331.5105482176	0	1531.628	-1532.83703703702	165.081481481471
44331.5105483333	0	1534.072	-1534.88888888888	164.933333333323
44331.5105484491	0	1536.413	-1536.77037037036	164.874074074063
44331.5105485648	0	1538.161	-1538.48888888888	164.829629629619
44331.5105486806	0	1538.161	-1539.8074074074	164.814814814804
44331.5105487963	0	1539.805	-1540.63703703702	164.829629629619
44331.510548912	0	1540.635	-1541.15555555554	164.881481481471
44331.5105490278	0	1541.22	-1541.4074074074	164.903703703693
44331.5105491435	0	1541.435	-1541.54074074073	164.948148148137
44331.5105492593	0	1541.576	-1541.62962962962	164.97037037036
44331.510549375	0	1541.672	-1541.74814814814	164.97037037036
44331.5105494907	0	1541.798	-1541.85925925925	164.97037037036
44331.5105496065	0	1541.961	-1542.05185185184	164.97037037036
44331.5105497222	0	1542.191	-1542.33333333332	165.007407407397
44331.510549838	0	1542.591	-1542.64444444443	164.97037037036
44331.5105499537	0	1542.591	-1543.02222222221	164.94074074073
44331.5105500694	0	1543.021	-1543.53333333332	164.903703703693
44331.5105501852	0	1543.532	-1544.19999999999	164.829629629619
44331.5105503009	0	1544.354	-1544.97037037036	164.659259259249
44331.5105504167	0	1545.117	-1545.74814814813	164.503703703693
44331.5105505324	0	1546.095	-1546.65185185184	164.303703703693
44331.5105506481	0	1547.006	-1547.52592592591	164.103703703693
44331.5105507639	0	1547.813	-1548.28148148147	163.837037037026
44331.5105508796	0	1548.724	-1549.02222222221	163.518518518508
44331.5105509954	0	1549.635	-1549.79999999999	163.118518518508
44331.5105511111	0	1550.309	-1550.4148148148	162.7111111111
44331.5105512268	0	1550.309	-1550.85925925925	162.325925925915
44331.5105513426	0	1550.857	-1551.15555555554	161.925925925915
44331.5105514583	0	1551.153	-1551.34074074073	161.57037037036
44331.5105515741	0	1551.375	-1551.52592592591	161.148148148137
44331.5105516898	0	1551.56	-1551.79259259258	160.607407407397
44331.5105518056	0	1551.841	-1552.05925925924	160.029629629619
44331.5105519213	0	1552.152	-1552.30370370369	159.5111111111
44331.510552037	0	1552.345	-1552.44444444443	158.992592592582
44331.5105521528	0	1552.582	-1552.70370370369	158.34074074073
44331.5105522685	0	1553.019	-1553.1185185185	157.614814814804
44331.5105523843	0	1553.53	-1553.62962962962	156.755555555545
44331.5105525	0	1553.53	-1554.20740740739	155.866666666656
44331.5105526157	0	1554.204	-1554.72592592591	154.955555555545
44331.5105527315	0	1554.723	-1555.20740740739	153.896296296286
44331.5105528472	0	1555.286	-1555.68888888887	152.77037037036
44331.510552963	0	1555.782	-1556.09629629628	151.703703703693
44331.5105530787	0	1556.286	-1556.54074074073	150.688888888878
44331.5105531944	0	1556.671	-1556.83703703702	149.362962962952
44331.5105533102	0	1556.997	-1557.1185185185	148.059259259248
44331.5105534259	0	1557.278	-1557.39259259258	146.777777777767
44331.5105535417	0	1557.641	-1557.70370370369	145.414814814804
44331.5105536574	0	1557.641	-1557.98518518517	144.014814814804
44331.5105537732	0	1557.982	-1558.14074074073	142.629629629619
44331.5105538889	0	1558.138	-1558.15555555554	141.251851851841
44331.5105540046	0	1558.153	-1558.15555555554	139.985185185174
44331.5105541204	0	1558.138	-1557.98518518517	138.725925925915
44331.5105542361	0	1557.857	-1557.57777777776	137.555555555545
44331.5105543519	0	1557.22	-1556.97777777776	136.422222222211
44331.5105544676	0	1556.694	-1556.57777777776	135.385185185174
44331.5105545833	0	1556.42	-1556.4148148148	134.333333333323
44331.5105546991	0	1556.501	-1556.56296296295	133.325925925915
44331.5105548148	0	1556.501	-1557.04444444443	132.377777777767
44331.5105549306	0	1557.042	-1557.85185185184	131.481481481471
44331.5105550463	0	1557.849	-1558.82222222221	130.733333333322
44331.510555162	0	1559.064	-1559.99999999999	130.118518518508
44331.5105552778	0	1560.457	-1561.23703703702	129.614814814804
44331.5105553935	0	1562.057	-1562.5185185185	129.214814814804
44331.5105555093	0	1563.301	-1563.85185185184	128.755555555545
44331.510555625	0	1563.301	-1564.97777777776	128.422222222211
44331.5105557407	0	1564.738	-1566.0148148148	128.096296296285
44331.5105558565	0	1566.012	-1566.57037037036	127.874074074063
44331.5105559722	0	1566.642	-1566.8148148148	127.733333333322
44331.510556088	0	1566.864	-1566.88888888887	127.674074074063
44331.5105562037	0	1566.886	-1566.88888888887	127.674074074063
44331.5105563194	0	1566.886	-1566.88888888887	127.688888888878
44331.5105564352	0	1566.886	-1566.88888888887	127.748148148137
44331.5105565509	0	1566.879	-1566.88148148147	127.837037037026
44331.5105566667	0	1566.872	-1566.85185185184	127.977777777767
44331.5105567824	0	1566.85	-1566.85925925924	128.192592592582
44331.5105568981	0	1567.013	-1567.08888888887	128.451851851841
44331.5105570139	0	1567.013	-1567.7185185185	128.844444444434
44331.5105571296	0	1567.717	-1568.82962962962	129.325925925915
44331.5105572454	0	1569.087	-1570.25185185184	129.888888888878
44331.5105573611	0	1570.583	-1572.04444444443	130.607407407397
44331.5105574769	0	1572.79	-1573.97777777776	131.207407407397
44331.5105575926	0	1574.79	-1576.19259259258	131.903703703693
44331.5105577083	0	1577.664	-1578.7185185185	132.77037037036
44331.5105578241	0	1580.375	-1581.5111111111	133.637037037026
44331.5105579398	0	1583.412	-1584.68148148147	134.474074074063
44331.5105580556	0	1587.316	-1587.95555555554	135.385185185174
44331.5105581713	0	1587.316	-1590.68148148147	136.029629629619
44331.510558287	0	1590.679	-1594.1111111111	136.999999999989
44331.5105584028	0	1594.827	-1597.4148148148	137.992592592582
44331.5105585185	0	1598.738	-1600.67407407406	139.051851851841
44331.5105586343	0	1601.982	-1603.93333333332	140.222222222211
44331.51055875	0	1605.745	-1606.85185185184	141.5111111111
44331.5105588657	0	1608.952	-1609.47407407406	142.74074074073
44331.5105589815	0	1608.952	-1612.0148148148	144.14074074073
44331.5105590972	0	1612.011	-1614.53333333332	145.518518518508
44331.510559213	0	1614.981	-1616.57037037036	146.822222222212
44331.5105593287	0	1617.3	-1618.28888888887	148.096296296286
44331.5105594444	0	1619.159	-1619.65925925925	149.318518518508
44331.5105595602	0	1620.515	-1620.69629629628	150.488888888878
44331.5105596759	0	1620.515	-1621.47407407406	151.577777777767
44331.5105597917	0	1621.471	-1622.06666666665	152.755555555545
44331.5105599074	0	1622.175	-1622.55555555554	153.851851851841
44331.5105600231	0	1622.716	-1623.00740740739	154.962962962952
44331.5105601389	0	1623.19	-1623.5185185185	155.97037037036
44331.5105602546	0	1623.946	-1624.28148148147	157.155555555545
44331.5105603704	0	1624.902	-1625.37777777776	158.385185185175
44331.5105604861	0	1626.169	-1626.74074074073	159.518518518508
44331.5105606019	0	1628.221	-1628.69629629628	160.74074074073
44331.5105607176	0	1628.221	-1631.13333333332	162.088888888878
44331.5105608333	0	1631.132	-1633.74074074073	163.333333333323
44331.5105609491	0	1633.739	-1636.95555555554	164.837037037026
44331.5105610648	0	1637.687	-1640.68888888888	166.437037037026
44331.5105611806	0	1641.413	-1644.5111111111	168.074074074064
44331.5105612963	0	1646.139	-1648.64444444443	169.696296296286
44331.510561412	0	1650.258	-1652.52592592591	171.17037037036
44331.5105615278	0	1654.873	-1656.5111111111	172.725925925915
44331.5105616435	0	1658.873	-1660.43703703702	174.466666666656
44331.5105617593	0	1663.466	-1664.16296296295	176.192592592582
44331.510561875	0	1666.881	-1667.48888888888	177.755555555545
44331.5105619907	0	1666.881	-1670.12592592591	179.148148148138
44331.5105621065	0	1670.125	-1672.75555555554	180.474074074064
44331.5105622222	0	1672.755	-1675.14074074073	181.903703703693
44331.510562338	0	1675.585	-1676.66666666665	182.896296296286
44331.5105624537	0	1676.785	-1677.98518518517	183.888888888878
44331.5105625694	0	1678.681	-1679.57037037036	185.066666666656
44331.5105626852	0	1680.088	-1680.94074074073	186.074074074064
44331.5105628009	0	1681.844	-1682.38518518517	187.155555555545
44331.5105629167	0	1683.148	-1683.64444444443	188.103703703693
44331.5105630324	0	1684.622	-1684.88148148147	189.059259259249
44331.5105631481	0	1685.815	-1686.08148148147	189.866666666656
44331.5105632639	0	1685.815	-1687.31851851851	190.659259259249
44331.5105633796	0	1687.319	-1688.84444444443	191.555555555545
44331.5105634954	0	1688.845	-1690.64444444443	192.511111111101
44331.5105636111	0	1691.03	-1692.67407407406	193.466666666656
44331.5105637269	0	1693.126	-1695.02222222221	194.503703703693
44331.5105638426	0	1696.067	-1697.53333333332	195.362962962952
44331.5105639583	0	1698.682	-1700.80740740739	196.274074074064
44331.5105640741	0	1703.045	-1704.4148148148	197.333333333323
44331.5105641898	0	1706.408	-1707.87407407406	198.229629629619
44331.5105643056	0	1710.875	-1711.80740740739	199.037037037027
44331.5105644213	0	1715.364	-1716.16296296295	200.133333333323
44331.510564537	0	1715.364	-1720.43703703702	200.933333333323
44331.5105646528	0	1720.438	-1724.39999999999	201.785185185175
44331.5105647685	0	1724.401	-1728.16296296295	202.74074074073
44331.5105648843	0	1728.89	-1731.82222222221	203.866666666656
44331.510565	0	1732.423	-1734.70370370369	204.703703703693
44331.5105651157	0	1735.971	-1737.76296296295	205.74074074073
44331.5105652315	0	1738.823	-1740.37037037036	206.592592592582
44331.5105653472	0	1741.719	-1742.51851851851	207.414814814804
44331.510565463	0	1743.608	-1744.22222222221	208.17037037036
44331.5105655787	0	1744.971	-1745.5111111111	208.844444444434
44331.5105656944	0	1746.497	-1746.74074074073	209.496296296286
44331.5105658102	0	1746.497	-1747.96296296295	210.066666666656
44331.5105659259	0	1747.727	-1749.25185185184	210.496296296286
44331.5105660417	0	1749.253	-1750.4148148148	210.762962962952
44331.5105661574	0	1750.623	-1751.48148148147	210.999999999989
44331.5105662732	0	1751.638	-1752.5111111111	211.17037037036
44331.5105663889	0	1753.023	-1753.68888888888	211.496296296286
44331.5105665046	0	1754.164	-1754.85925925925	211.925925925915
44331.5105666204	0	1755.497	-1755.85925925925	212.399999999989
44331.5105667361	0	1756.46	-1756.84444444443	212.874074074064
44331.5105668519	0	1757.356	-1757.92592592591	213.385185185175
44331.5105669676	0	1759.023	-1759.35555555554	213.992592592582
44331.5105670833	0	1759.023	-1761.17037037036	214.725925925915
44331.5105671991	0	1761.171	-1763.52592592591	215.548148148138
44331.5105673148	0	1763.527	-1766.06666666666	216.511111111101
44331.5105674306	0	1766.579	-1768.71851851851	217.444444444434
44331.5105675463	0	1769.209	-1771.31851851851	218.34074074073
44331.510567662	0	1772.461	-1774.23703703703	219.459259259249
44331.5105677778	0	1775.387	-1777.04444444443	220.385185185175
44331.5105678935	0	1778.713	-1779.93333333332	221.259259259249
44331.5105680093	0	1781.75	-1782.90370370369	222.355555555545
44331.510568125	0	1784.58	-1785.68148148147	223.533333333323
44331.5105682407	0	1787.832	-1788.33333333332	224.637037037026
44331.5105683565	0	1787.832	-1790.85185185184	225.837037037026
44331.5105684722	0	1790.854	-1793.34814814814	227.222222222212
44331.510568588	0	1793.35	-1796.0074074074	228.548148148138
44331.5105687037	0	1796.543	-1798.70370370369	229.859259259249
44331.5105688194	0	1799.269	-1801.77037037036	231.251851851841
44331.5105689352	0	1803.099	-1805.26666666666	232.711111111101
44331.5105690509	0	1806.78	-1809.05185185184	234.222222222212
44331.5105691667	0	1811.276	-1812.8148148148	235.599999999989
44331.5105692824	0	1815.172	-1816.75555555554	237.17037037036
44331.5105693981	0	1819.128	-1820.64444444443	238.777777777767
44331.5105695139	0	1823.595	-1824.25925925925	240.274074074063
44331.5105696296	0	1823.595	-1827.42222222221	241.725925925915
44331.5105697454	0	1827.425	-1830.05925925925	242.94074074073
44331.5105698611	0	1830.062	-1832.28148148147	244.133333333323
44331.5105699769	0	1832.692	-1834.16296296295	245.303703703693
44331.5105700926	0	1834.477	-1835.71851851851	246.488888888878
44331.5105702083	0	1836.299	-1837.2148148148	247.622222222212
44331.5105703241	0	1837.847	-1838.85925925925	248.785185185175
44331.5105704398	0	1839.973	-1840.79259259258	250.007407407397
44331.5105705556	0	1841.98	-1842.85925925925	251.288888888878
44331.5105706713	0	1844.113	-1845.02962962962	252.718518518508
44331.510570787	0	1846.839	-1847.3111111111	254.177777777767
44331.5105709028	0	1846.839	-1849.68148148147	255.799999999989
44331.5105710185	0	1849.683	-1852.07407407406	257.392592592582
44331.5105711343	0	1852.076	-1854.29629629628	258.755555555545
44331.51057125	0	1854.706	-1856.4074074074	260.155555555545
44331.5105713657	0	1856.854	-1858.57037037036	261.444444444434
44331.5105714815	0	1859.38	-1860.52592592591	262.585185185175
44331.5105715972	0	1861.232	-1862.3111111111	263.555555555545
44331.510571713	0	1863.617	-1864.57777777777	264.651851851841
44331.5105718287	0	1866.054	-1867.05185185184	265.777777777767
44331.5105719444	0	1869.017	-1869.48888888888	266.896296296286
44331.5105720602	0	1871.336	-1871.88148148147	267.896296296286
44331.5105721759	0	1871.336	-1874.34814814814	268.918518518508
44331.5105722917	0	1874.351	-1876.88148148147	269.955555555545
44331.5105724074	0	1876.884	-1878.99259259258	271.037037037027
44331.5105725231	0	1879.417	-1881.17777777777	271.985185185175
44331.5105726389	0	1881.617	-1883.26666666665	272.822222222212
44331.5105727546	0	1884.18	-1885.49629629628	273.77037037036
44331.5105728704	0	1886.358	-1887.73333333332	274.644444444434
44331.5105729861	0	1889.128	-1890.1111111111	275.481481481471
44331.5105731018	0	1891.513	-1892.53333333332	276.237037037027
44331.5105732176	0	1894.12	-1895.2074074074	277.029629629619
44331.5105733333	0	1897.431	-1897.99259259258	277.688888888878
44331.5105734491	0	1897.431	-1900.97777777777	278.414814814804
44331.5105735648	0	1900.979	-1904.22962962962	279.022222222212
44331.5105736806	0	1904.231	-1907.5111111111	279.666666666656
44331.5105737963	0	1908.164	-1910.44444444443	279.874074074064
44331.510573912	0	1911.045	-1913.38518518517	280.325925925915
44331.5105740278	0	1914.445	-1916.05925925925	280.688888888878
44331.5105741435	0	1917.186	-1918.7111111111	281.014814814804
44331.5105742593	0	1920.312	-1921.22962962962	281.34074074073
44331.510574375	0	1922.364	-1923.06666666665	281.659259259249
44331.5105744907	0	1923.986	-1924.5111111111	281.925925925915
44331.5105746065	0	1925.334	-1925.48148148147	282.044444444434
44331.5105747222	0	1925.334	-1925.9111111111	282.051851851841
44331.510574838	0	1925.912	-1925.92592592591	281.97037037036
44331.5105749537	0	1925.927	-1925.78518518517	281.703703703693
44331.5105750694	0	1925.757	-1925.71851851851	281.429629629619
44331.5105751852	0	1925.713	-1925.7111111111	281.074074074064
44331.5105753009	0	1925.728	-1925.73333333332	280.903703703693
44331.5105754167	0	1925.876	-1926.14814814814	280.39999999999
44331.5105755324	0	1926.476	-1926.88148148147	279.837037037027
44331.5105756482	0	1927.654	-1928.2148148148	278.985185185175
44331.5105757639	0	1929.261	-1929.94074074073	278.081481481471
44331.5105758796	0	1931.431	-1931.87407407406	277.118518518508
44331.5105759954	0	1931.431	-1934.11851851851	276.059259259249
44331.5105761111	0	1934.12	-1936.59259259258	274.955555555545
44331.5105762269	0	1936.594	-1939.22962962962	273.799999999989
44331.5105763657	0	1939.705	-1942.20740740739	272.348148148138
44331.5105764815	0	1942.209	-1944.68888888888	271.074074074064
44331.5105765972	0	1945.179	-1946.97777777777	269.851851851841
44331.510576713	0	1947.779	-1948.94814814814	268.681481481471
44331.5105768287	0	1949.69	-1950.74074074073	267.525925925915
44331.5105769444	0	1951.757	-1952.48888888888	266.333333333323
44331.5105770602	0	1953.564	-1954.3111111111	265.103703703693
44331.5105771759	0	1955.897	-1956.31851851851	263.792592592582
44331.5105772917	0	1958.156	-1958.64444444443	262.459259259249
44331.5105774074	0	1958.156	-1961.04444444443	261.14074074073
44331.5105775232	0	1961.045	-1963.74074074073	259.762962962952
44331.5105776389	0	1963.741	-1966.68888888888	258.377777777767
44331.5105777546	0	1967.297	-1969.77037037036	256.822222222212
44331.5105778704	0	1970.371	-1972.94814814814	255.17037037036
44331.5105779861	0	1974.208	-1975.50370370369	253.837037037027
44331.5105781019	0	1975.949	-1977.39999999999	252.866666666656
44331.5105782176	0	1978.912	-1979.85925925925	251.429629629619
44331.5105783333	0	1981.238	-1982.09629629628	250.088888888878
44331.5105784491	0	1983.394	-1983.68148148147	248.955555555545
44331.5105785648	0	1984.72	-1984.91851851851	247.762962962953
44331.5105786806	0	1984.72	-1985.72592592591	246.614814814804
44331.5105787963	0	1985.727	-1986.10370370369	245.688888888878
44331.510578912	0	1986.105	-1986.20740740739	244.748148148138
44331.5105790278	0	1986.209	-1986.14074074073	243.859259259249
44331.5105791435	0	1986.105	-1985.96296296295	243.081481481471
44331.5105792593	0	1985.912	-1985.84444444443	242.259259259249
44331.510579375	0	1985.801	-1985.75555555554	241.362962962953
44331.5105794907	0	1985.757	-1985.75555555554	240.318518518508
44331.5105796065	0	1985.757	-1985.75555555554	239.296296296286
44331.5105797222	0	1985.764	-1985.76296296295	238.185185185175
44331.510579838	0	1985.808	-1985.83703703702	236.985185185175
44331.5105799537	0	1985.875	-1985.87407407406	235.807407407397
44331.5105800694	0	1985.875	-1985.87407407406	234.622222222212
44331.5105801852	0	1985.875	-1985.85185185184	233.496296296286
44331.5105803009	0	1985.853	-1985.87407407406	232.451851851841
44331.5105804167	0	1985.875	-1985.87407407406	231.637037037027
44331.5105805324	0	1985.875	-1985.88888888888	230.777777777767
44331.5105806482	0	1985.89	-1985.88888888888	229.837037037027
44331.5105807639	0	1985.89	-1985.86666666665	228.911111111101
44331.5105808796	0	1985.868	-1985.86666666665	228.118518518508
44331.5105809954	0	1985.853	-1985.85185185184	227.488888888878
44331.5105811111	0	1985.853	-1985.86666666665	226.874074074064
44331.5105812269	0	1985.897	-1985.90370370369	226.259259259249
44331.5105813426	0	1985.904	-1985.90370370369	225.674074074064
44331.5105814583	0	1985.911	-1985.9111111111	225.066666666656
44331.5105815741	0	1985.941	-1985.95555555554	224.585185185175
44331.5105816898	0	1986.089	-1986.14814814814	224.207407407397
44331.5105818056	0	1986.089	-1986.53333333332	223.874074074064
44331.5105819213	0	1986.533	-1987.08148148147	223.585185185175
44331.510582037	0	1987.081	-1987.82962962962	223.311111111101
44331.5105821528	0	1987.829	-1988.72592592591	223.051851851841
44331.5105822685	0	1988.925	-1989.79999999999	222.874074074064
44331.5105823843	0	1990.199	-1990.85925925925	222.696296296286
44331.5105825	0	1991.288	-1991.9111111111	222.474074074064
44331.5105826157	0	1992.369	-1992.59999999999	222.251851851841
44331.5105827315	0	1992.939	-1993.13333333332	221.985185185175
44331.5105828472	0	1993.398	-1993.54074074073	221.777777777767
44331.510582963	0	1993.731	-1993.77777777777	221.651851851841
44331.5105830787	0	1993.731	-1993.89629629628	221.592592592582
44331.5105831944	0	1993.894	-1993.94074074073	221.518518518508
44331.5105833102	0	1993.938	-1993.96296296295	221.407407407397
44331.5105834259	0	1993.96	-1993.96296296295	221.318518518508
44331.5105835417	0	1993.96	-1993.95555555554	221.311111111101
44331.5105836574	0	1993.953	-1993.94814814814	221.333333333323
44331.5105837731	0	1993.916	-1993.88888888888	221.385185185175
44331.5105838889	0	1993.886	-1993.88888888888	221.488888888878
44331.5105840046	0	1993.886	-1993.88888888888	221.644444444434
44331.5105841204	0	1993.886	-1993.88888888888	221.866666666656
44331.5105842361	0	1993.886	-1993.88888888888	222.074074074064
44331.5105843519	0	1993.886	-1993.88888888888	222.259259259249
44331.5105844676	0	1993.893	-1993.89629629628	222.459259259249
44331.5105845949	0	1993.871	-1993.85185185184	222.659259259249
44331.5105847106	0	1993.827	-1993.8148148148	222.844444444434
44331.5105848264	0	1993.812	-1993.8148148148	222.925925925915
44331.5105849421	0	1993.856	-1993.86666666665	222.962962962953
44331.5105850579	0	1993.856	-1993.97777777777	222.985185185175
44331.5105851736	0	1993.952	-1994.17037037036	222.992592592582
44331.5105852894	0	1994.167	-1994.35555555554	222.99999999999
44331.5105854051	0	1994.352	-1994.50370370369	222.99999999999
44331.5105855208	0	1994.574	-1994.69629629628	222.99999999999
44331.5105856366	0	1994.737	-1994.95555555554	222.99999999999
44331.5105857523	0	1995.07	-1995.36296296295	222.985185185175
44331.5105858681	0	1995.589	-1995.97037037036	222.962962962953
44331.5105859838	0	1996.441	-1996.74074074073	222.829629629619
44331.5105860995	0	1997.285	-1997.60740740739	222.733333333323
44331.5105862153	0	1998.47	-1998.72592592591	222.511111111101
44331.510586331	0	1998.47	-1999.86666666665	222.177777777767
44331.5105864468	0	1999.863	-2001.48888888887	221.77037037036
44331.5105865625	0	2001.485	-2003.00740740739	221.355555555545
44331.5105866782	0	2003.004	-2004.73333333332	220.755555555545
44331.510586794	0	2004.73	-2006.43703703702	220.111111111101
44331.5105869097	0	2006.811	-2008.30370370369	219.333333333323
44331.5105870255	0	2009.033	-2010.09629629628	218.592592592582
44331.5105871412	0	2010.818	-2011.94074074073	217.762962962952
44331.5105872569	0	2013.122	-2013.45925925924	217.051851851841
44331.5105873727	0	2014.803	-2015.53333333332	216.051851851841
44331.5105874884	0	2016.87	-2017.17777777776	215.14074074073
44331.5105876042	0	2016.87	-2018.5185185185	214.207407407397
44331.5105877199	0	2018.27	-2019.4148148148	213.466666666656
44331.5105878356	0	2019.411	-2020.03703703702	212.607407407397
44331.5105879514	0	2020.033	-2020.34074074073	211.762962962952
44331.5105880671	0	2020.337	-2020.36296296295	211.088888888878
44331.5105881829	0	2020.352	-2020.22962962961	210.644444444434
44331.5105882986	0	2020.041	-2019.82962962961	209.874074074064
44331.5105884143	0	2019.693	-2019.46666666665	209.288888888878
44331.5105885301	0	2019.219	-2019.07407407406	208.666666666656
44331.5105886458	0	2018.841	-2018.7111111111	208.022222222212
44331.5105887616	0	2018.552	-2018.50370370369	207.385185185175
44331.5105888773	0	2018.552	-2018.45925925924	206.77037037036
44331.5105889931	0	2018.456	-2018.59259259258	206.222222222212
44331.5105891088	0	2018.589	-2018.9111111111	205.74074074073
44331.5105892245	0	2019.004	-2019.62222222221	205.066666666656
44331.5105893403	0	2019.619	-2020.53333333332	204.385185185175
44331.510589456	0	2020.693	-2021.45185185184	203.718518518508
44331.5105895718	0	2021.871	-2022.45185185184	202.94074074073
44331.5105896875	0	2022.834	-2023.44444444443	202.162962962953
44331.5105898032	0	2024.027	-2024.39999999998	201.362962962953
44331.510589919	0	2024.931	-2025.25185185184	200.511111111101
44331.5105900347	0	2025.916	-2025.9185185185	199.681481481471
44331.5105901505	0	2025.916	-2026.78518518517	198.437037037027
44331.5105902662	0	2026.664	-2027.32592592591	197.385185185175
44331.5105903819	0	2027.323	-2027.72592592591	196.311111111101
44331.5105904977	0	2027.723	-2027.97777777776	195.237037037027
44331.5105906134	0	2027.975	-2028.05185185184	194.296296296286
44331.5105907292	0	2028.071	-2028.19999999998	193.362962962953
44331.5105908449	0	2028.249	-2028.39999999998	192.488888888879
44331.5105909607	0	2028.464	-2028.57777777776	191.97037037036
44331.5105910764	0	2028.908	-2029.08888888887	191.074074074064
44331.5105911921	0	2029.36	-2029.60740740739	190.348148148138
44331.5105913079	0	2030.079	-2030.20740740739	189.562962962953
44331.5105914236	0	2030.079	-2030.80740740739	188.866666666657
44331.5105915394	0	2030.709	-2031.5111111111	188.177777777768
44331.5105916551	0	2031.509	-2032.40740740739	187.355555555545
44331.5105917708	0	2032.405	-2033.29629629628	186.703703703694
44331.5105918866	0	2033.294	-2034.16296296295	186.059259259249
44331.5105920023	0	2034.642	-2035.57777777776	184.925925925916
44331.5105921181	0	2036.057	-2036.8148148148	183.925925925916
44331.5105922338	0	2037.309	-2038.0148148148	182.918518518508
44331.5105923495	0	2038.761	-2039.26666666665	181.79999999999
44331.5105924653	0	2040.08	-2040.59999999998	180.681481481471
44331.510592581	0	2041.569	-2041.8148148148	179.696296296286
44331.5105926968	0	2041.569	-2042.97037037036	178.651851851842
44331.5105928125	0	2042.739	-2044.24444444443	177.614814814805
44331.5105929282	0	2044.243	-2045.63703703702	176.555555555545
44331.510593044	0	2045.636	-2046.92592592591	175.688888888879
44331.5105931597	0	2047.177	-2048.17037037036	174.940740740731
44331.5105932755	0	2048.607	-2049.47407407406	174.111111111101
44331.5105933912	0	2049.948	-2050.66666666665	173.333333333323
44331.5105935069	0	2051.429	-2051.9111111111	172.644444444434
44331.5105936227	0	2052.466	-2052.83703703702	171.985185185175
44331.5105937384	0	2053.614	-2053.6148148148	171.422222222212
44331.5105938542	0	2053.614	-2054.72592592591	170.474074074064
44331.5105939699	0	2054.547	-2055.54814814813	169.607407407397
44331.5105940856	0	2055.547	-2056.2148148148	168.79999999999
44331.5105942014	0	2056.214	-2056.85185185184	168.029629629619
44331.5105943171	0	2056.962	-2057.50370370369	167.207407407397
44331.5105944329	0	2057.666	-2058.25925925925	166.385185185175
44331.5105945486	0	2058.444	-2059.16296296295	165.496296296286
44331.5105946644	0	2059.555	-2060.14074074073	164.629629629619
44331.5105947801	0	2060.762	-2061.27407407406	163.785185185175
44331.5105948958	0	2062.014	-2062.60740740739	162.866666666657
44331.5105950116	0	2063.881	-2064.25185185184	161.985185185175
44331.5105951273	0	2063.881	-2066.05925925925	161.162962962953
44331.5105952431	0	2065.711	-2068.02222222221	160.325925925916
44331.5105953588	0	2068.022	-2070.40740740739	159.459259259249
44331.5105954745	0	2070.407	-2072.7185185185	158.659259259249
44331.5105955903	0	2073.259	-2075.44444444443	157.79999999999
44331.510595706	0	2075.955	-2078.1111111111	156.955555555545
44331.5105958218	0	2079.207	-2080.72592592591	156.155555555545
44331.5105959375	0	2081.688	-2083.19259259258	155.414814814805
44331.5105960532	0	2084.11	-2085.28148148147	154.748148148138
44331.510596169	0	2086.377	-2086.97037037036	153.992592592582
44331.5105962847	0	2087.903	-2088.10370370369	153.19999999999
44331.5105964005	0	2087.903	-2088.88148148147	152.562962962953
44331.5105965162	0	2088.755	-2089.45185185184	152.022222222212
44331.5105966319	0	2089.451	-2089.85185185184	151.39999999999
44331.5105967477	0	2089.851	-2090.11851851851	150.874074074064
44331.5105968634	0	2090.162	-2090.32592592591	150.303703703694
44331.5105969792	0	2090.377	-2090.70370370369	149.62962962962
44331.5105970949	0	2090.873	-2091.17777777777	148.97037037036
44331.5105972106	0	2091.443	-2091.91851851851	148.274074074064
44331.5105973264	0	2092.258	-2092.90370370369	147.592592592583
44331.5105974421	0	2093.68	-2094.2074074074	146.792592592583
44331.5105975579	0	2095.295	-2095.59999999999	145.977777777768
44331.5105976736	0	2095.295	-2097.02222222221	145.111111111101
44331.5105977894	0	2096.739	-2098.53333333332	144.17037037036
44331.5105979051	0	2098.532	-2100.07407407406	143.288888888879
44331.5105980208	0	2100.073	-2101.7111111111	142.311111111101
44331.5105981366	0	2102.066	-2103.54074074073	141.251851851842
44331.5105982523	0	2103.925	-2105.6074074074	140.19999999999
44331.5105983681	0	2106.488	-2107.9111111111	139.155555555546
44331.5105984838	0	2108.895	-2110.28148148147	138.051851851842
44331.5105985995	0	2111.843	-2112.89629629628	136.925925925916
44331.5105987153	0	2114.45	-2115.53333333332	135.888888888879
44331.510598831	0	2117.643	-2118.14814814814	134.859259259249
44331.5105989468	0	2117.643	-2120.86666666665	133.785185185175
44331.5105990625	0	2120.317	-2123.76296296295	132.681481481472
44331.5105991782	0	2123.761	-2126.62962962962	131.785185185175
44331.510599294	0	2126.628	-2129.9111111111	130.496296296286
44331.5105994097	0	2130.598	-2133.25925925925	129.274074074064
44331.5105995255	0	2133.909	-2136.3111111111	128.125925925916
44331.5105996412	0	2137.45	-2139.10370370369	126.844444444435
44331.5105997569	0	2140.154	-2141.60740740739	125.651851851842
44331.5105998727	0	2142.517	-2143.94074074073	124.414814814805
44331.5105999884	0	2145.369	-2146.34814814813	123.118518518509
44331.5106001042	0	2148.199	-2148.65925925924	121.814814814805
44331.5106002199	0	2148.199	-2150.70370370369	120.555555555546
44331.5106003356	0	2150.318	-2152.69629629628	119.251851851842
44331.5106004514	0	2152.696	-2154.57777777776	117.977777777768
44331.5106005671	0	2154.577	-2156.52592592591	116.540740740731
44331.5106006829	0	2156.896	-2158.28888888887	115.325925925916
44331.5106007986	0	2158.622	-2159.62222222221	114.296296296286
44331.5106009143	0	2160.163	-2160.82962962961	113.148148148138
44331.5106010301	0	2161.282	-2161.88148148147	111.977777777768
44331.5106011458	0	2162.201	-2162.69629629628	110.881481481472
44331.5106012616	0	2163.053	-2163.17037037036	109.851851851842
44331.5106013773	0	2163.594	-2163.7185185185	108.725925925916
44331.5106014931	0	2163.594	-2164.40740740739	107.496296296286
44331.5106016088	0	2164.268	-2165.15555555554	106.096296296286
44331.5106017245	0	2165.157	-2165.97777777776	104.748148148138
44331.5106018403	0	2165.979	-2166.9185185185	103.214814814805
44331.510601956	0	2167.12	-2167.9111111111	101.651851851842
44331.5106020718	0	2168.098	-2168.89629629628	100.111111111101
44331.5106021875	0	2169.357	-2169.99259259258	98.3481481481383
44331.5106023032	0	2170.394	-2171.02962962961	96.5999999999901
44331.510602419	0	2171.498	-2172.25925925924	94.6740740740642
44331.5106025347	0	2172.994	-2173.45925925924	92.8148148148049
44331.5106026505	0	2174.216	-2174.72592592591	90.9555555555457
44331.5106027662	0	2174.216	-2176.09629629628	89.0666666666568
44331.5106028819	0	2175.816	-2177.5111111111	87.1407407407308
44331.5106029977	0	2177.512	-2178.97777777776	85.1777777777679
44331.5106031134	0	2178.979	-2180.30370370369	83.288888888879
44331.5106032292	0	2180.579	-2181.85925925924	81.4074074073975
44331.5106033449	0	2182.201	-2183.48148148147	79.3185185185086
44331.5106034607	0	2184.157	-2185.15555555554	77.2740740740642
44331.5106035764	0	2185.735	-2186.76296296295	75.3407407407309
44331.5106036921	0	2187.505	-2188.57037037036	73.0962962962864
44331.5106038079	0	2189.594	-2190.23703703702	70.8592592592494
44331.5106039236	0	2191.631	-2191.99259259258	68.4666666666568
44331.5106040394	0	2191.631	-2193.77037037036	65.9333333333235
44331.5106041551	0	2193.461	-2195.28148148147	63.4074074073975
44331.5106042708	0	2195.283	-2196.7111111111	60.8444444444346
44331.5106043866	0	2196.713	-2198.2148148148	58.2296296296198
44331.5106045023	0	2198.52	-2199.85925925924	55.5111111111012
44331.5106046181	0	2200.239	-2201.74814814813	52.7999999999901
44331.5106047338	0	2202.528	-2203.59999999998	50.3703703703605
44331.5106048495	0	2204.402	-2205.53333333332	47.688888888879
44331.5106049653	0	2206.306	-2207.39259259258	45.1037037036938
44331.510605081	0	2208.439	-2209.1111111111	42.5703703703605
44331.5106051968	0	2210.38	-2210.66666666665	40.2074074073975
44331.5106053125	0	2210.38	-2211.97037037035	38.0666666666568
44331.5106054282	0	2211.75	-2213.10370370369	36.1777777777679
44331.510605544	0	2213.106	-2214.02222222221	34.5037037036938
44331.5106056597	0	2214.025	-2214.66666666665	33.1333333333234
44331.5106057755	0	2214.736	-2214.93333333332	32.0814814814716
44331.5106058912	0	2214.995	-2215.16296296295	30.7925925925827
44331.5106060069	0	2215.21	-2215.23703703702	29.4074074073975
44331.5106061227	0	2215.24	-2215.22962962961	27.9777777777679
44331.5106062384	0	2215.166	-2215.06666666665	26.5777777777679
44331.5106063542	0	2214.833	-2214.59999999998	25.2148148148049
44331.5106064699	0	2214.063	-2213.9185185185	23.9481481481382
44331.5106065856	0	2214.063	-2213.12592592591	22.7333333333234
44331.5106067014	0	2213.285	-2212.39999999998	21.6592592592493
44331.5106068171	0	2212.404	-2211.70370370368	20.488888888879
44331.5106069329	0	2211.708	-2211.19259259257	19.4296296296197
44331.5106070486	0	2211.138	-2210.95555555554	18.3407407407308
44331.5106071644	0	2210.931	-2210.86666666665	17.1925925925827
44331.5106072801	0	2210.879	-2210.89629629628	16.088888888879
44331.5106073958	0	2210.938	-2211.06666666665	15.0074074073975
44331.5106075116	0	2211.197	-2211.37037037035	13.9851851851753
44331.5106076273	0	2211.612	-2211.81481481479	13.0518518518419
44331.5106077431	0	2212.293	-2212.40740740739	12.2148148148049
44331.5106078588	0	2212.293	-2213.07407407405	11.4370370370271
44331.5106079745	0	2212.93	-2213.86666666665	10.6518518518419
44331.5106080903	0	2213.871	-2214.59999999998	9.96296296295303
44331.510608206	0	2214.604	-2215.30370370368	9.26666666665674
44331.5106083218	0	2215.448	-2215.92592592591	8.61481481480488
44331.5106084375	0	2216.026	-2216.30370370368	8.0296296296197
44331.5106085532	0	2216.389	-2216.44444444442	7.64444444443451
44331.510608669	0	2216.478	-2216.50370370368	7.39999999999007
44331.5106087847	0	2216.508	-2216.48888888887	7.25185185184192
44331.5106089005	0	2216.464	-2216.43703703702	7.14814814813822
44331.5106090162	0	2216.397	-2216.38518518517	7.04444444443451
44331.5106091319	0	2216.397	-2216.37777777776	6.97777777776784
44331.5106092477	0	2216.382	-2216.37777777776	6.96296296295303
44331.5106093634	0	2216.382	-2216.40740740739	6.96296296295303
44331.5106094792	0	2216.412	-2216.43703703702	6.99999999999006
44331.5106095949	0	2216.442	-2216.46666666665	7.02222222221229
44331.5106097106	0	2216.486	-2216.52592592591	7.06666666665673
44331.5106098264	0	2216.538	-2216.57037037035	7.11111111110117
44331.5106099421	0	2216.59	-2216.60740740739	7.15555555554562
44331.5106100579	0	2216.634	-2216.65185185183	7.19259259258265
44331.5106101736	0	2216.678	-2216.69629629627	7.2370370370271
44331.5106102894	0	2216.722	-2216.73333333331	7.28888888887895
44331.5106104051	0	2216.759	-2216.76296296294	7.3407407407308
44331.5106105208	0	2216.759	-2216.88888888886	7.42222222221228
44331.5106106366	0	2216.863	-2217.11851851849	7.55555555554562
44331.5106107523	0	2217.122	-2217.43703703701	7.68888888887895
44331.5106108681	0	2217.441	-2217.81481481479	7.80740740739747
44331.5106109838	0	2217.93	-2218.33333333331	8.03703703702709
44331.5106110995	0	2218.456	-2218.97777777775	8.31851851850857
44331.5106112153	0	2219.278	-2219.70370370368	8.65185185184191
44331.510611331	0	2220.004	-2220.47407407405	9.09629629628635
44331.5106114468	0	2220.819	-2221.41481481479	9.61481481480487
44331.5106115625	0	2222.1	-2222.57777777775	10.2740740740641
44331.5106116782	0	2223.559	-2223.81481481479	11.0296296296197
44331.510611794	0	2223.559	-2225.25925925924	11.8148148148049
44331.5106119097	0	2224.989	-2226.7185185185	12.6370370370271
44331.5106120255	0	2226.722	-2227.96296296294	13.525925925916
44331.5106121412	0	2227.966	-2228.86666666664	14.4444444444345
44331.5106122569	0	2229.01	-2229.28148148146	15.0962962962864
44331.5106123727	0	2229.306	-2229.34814814813	15.6592592592493
44331.5106124884	0	2229.35	-2229.26666666664	16.1999999999901
44331.5106126042	0	2229.128	-2228.84444444442	16.7407407407308
44331.5106127199	0	2228.617	-2228.19259259257	17.3185185185086
44331.5106128356	0	2227.765	-2227.48148148146	17.8962962962863
44331.5106129514	0	2226.995	-2226.88888888887	18.562962962953
44331.5106130671	0	2226.995	-2226.58518518516	19.2814814814715
44331.5106131829	0	2226.61	-2226.65925925924	20.0666666666567
44331.5106132986	0	2226.662	-2227.17777777776	20.9185185185085
44331.5106134144	0	2227.181	-2228.03703703701	21.7407407407308
44331.5106135301	0	2228.248	-2229.16296296294	22.6444444444345
44331.5106136458	0	2229.426	-2230.62962962961	23.525925925916
44331.5106137616	0	2231.367	-2232.44444444442	24.5037037036937
44331.5106138773	0	2233.189	-2234.34074074072	25.4592592592493
44331.5106139931	0	2235.13	-2236.35555555553	26.3407407407308
44331.5106141088	0	2237.693	-2238.5259259259	27.3407407407308
44331.5106142245	0	2240.249	-2240.68148148146	28.3481481481382
44331.5106143403	0	2240.249	-2242.74074074072	29.2814814814715
44331.510614456	0	2242.36	-2244.63703703702	30.1037037036938
44331.5106145718	0	2244.641	-2246.61481481479	30.9555555555456
44331.5106146875	0	2246.619	-2248.37037037035	31.8074074073975
44331.5106148032	0	2248.686	-2249.82962962961	32.3703703703604
44331.510614919	0	2250.13	-2251.26666666665	32.888888888879
44331.5106150347	0	2251.819	-2252.74074074072	33.4148148148049
44331.5106151505	0	2253.745	-2254.45185185183	33.9481481481382
44331.5106152662	0	2255.589	-2255.88888888887	34.2518518518419
44331.5106153819	0	2255.589	-2257.64444444442	34.6370370370271
44331.5106154977	0	2257.278	-2259.75555555553	35.0518518518419
44331.5106156134	0	2259.759	-2261.90370370368	35.4444444444345
44331.5106157292	0	2261.907	-2264.23703703701	35.7925925925827
44331.5106158449	0	2264.707	-2266.66666666664	36.1407407407308
44331.5106159607	0	2267.159	-2269.0222222222	36.4740740740642
44331.5106160764	0	2269.848	-2271.08148148146	36.6740740740642
44331.5106161921	0	2272.307	-2273.07407407405	36.8962962962864
44331.5106163079	0	2274.226	-2274.97777777775	37.0148148148049
44331.5106164236	0	2276.359	-2276.67407407405	37.0074074073975
44331.5106165394	0	2276.359	-2278.31111111109	37.0074074073975
44331.5106166551	0	2278.003	-2279.77777777775	37.0148148148049
44331.5106167708	0	2279.781	-2281.24444444442	37.0074074073975
44331.5106168866	0	2281.248	-2282.59999999998	36.9851851851753
44331.5106170023	0	2282.848	-2284.07407407405	36.8296296296197
44331.5106171181	0	2284.381	-2285.68148148146	36.7185185185086
44331.5106172338	0	2286.448	-2287.64444444442	36.4962962962864
44331.5106173495	0	2288.426	-2289.74074074072	36.2814814814716
44331.5106174653	0	2290.648	-2291.97777777775	35.9481481481383
44331.510617581	0	2293.418	-2294.2222222222	35.5925925925827
44331.5106176968	0	2295.855	-2296.30370370368	35.288888888879
44331.5106178125	0	2295.855	-2298.68888888887	34.851851851842
44331.5106179282	0	2298.225	-2301.08148148146	34.251851851842
44331.510618044	0	2301.084	-2303.48148148146	33.5333333333235
44331.5106181597	0	2303.484	-2305.56296296294	32.7333333333235
44331.5106182755	0	2305.914	-2307.4222222222	31.888888888879
44331.5106183912	0	2307.773	-2309.00740740738	31.0444444444346
44331.5106185069	0	2309.558	-2310.3259259259	30.1777777777679
44331.5106186227	0	2310.802	-2311.26666666664	29.325925925916
44331.5106187384	0	2311.521	-2311.79999999998	28.451851851842
44331.5106188542	0	2311.973	-2312.02962962961	27.4074074073975
44331.5106189699	0	2312.069	-2312.05925925923	26.2148148148049
44331.5106190856	0	2312.069	-2311.91851851849	24.9037037036938
44331.5106192014	0	2311.965	-2311.65925925924	23.5629629629531
44331.5106193171	0	2311.661	-2311.60740740738	22.5407407407308
44331.5106194329	0	2311.609	-2311.46666666664	21.0222222222123
44331.5106195486	0	2311.461	-2311.45185185183	19.4518518518419
44331.5106196644	0	2311.454	-2311.44444444442	17.8666666666568
44331.5106197801	0	2311.491	-2311.59999999998	16.3185185185086
44331.5106198958	0	2311.698	-2311.9259259259	14.9851851851753
44331.5106200116	0	2312.142	-2312.6222222222	13.4444444444345
44331.5106201273	0	2313.223	-2313.63703703701	11.7629629629531
44331.5106202431	0	2314.519	-2314.74814814812	10.1925925925827
44331.5106203588	0	2314.519	-2316.28888888886	8.59259259258269
44331.5106204745	0	2315.978	-2318.08148148146	7.08148148147158
44331.5106205903	0	2318.082	-2320.41481481479	5.37037037036047
44331.510620706	0	2320.415	-2322.81481481479	3.75555555554565
44331.5106208218	0	2323.304	-2325.30370370368	1.97037037036047
44331.5106209375	0	2325.793	-2327.55555555553	0.259259259249354
44331.5106210532	0	2328.504	-2330.04444444442	-1.74074074075065
44331.510621169	0	2331.156	-2332.74074074072	-3.86666666667657
44331.5106212847	0	2333.63	-2335.02962962961	-5.6962962963062
44331.5106214005	0	2336.549	-2337.61481481479	-7.88888888889879
44331.5106215162	0	2339.497	-2340.01481481479	-10.0888888888988
44331.5106216319	0	2339.497	-2342.39999999998	-12.3333333333432
44331.5106217477	0	2341.956	-2344.79999999998	-14.3925925926025
44331.5106218634	0	2344.8	-2347.27407407405	-16.6074074074173
44331.5106219792	0	2347.274	-2349.78518518516	-19.0962962963062
44331.5106220949	0	2350.259	-2352.07407407405	-21.5259259259358
44331.5106222106	0	2352.852	-2354.16296296294	-23.8370370370469
44331.5106223264	0	2355.008	-2356.18518518516	-26.474074074084
44331.5106224421	0	2357.304	-2358.01481481479	-29.2222222222321
44331.5106225579	0	2359.134	-2359.39259259257	-31.7925925926025
44331.5106226736	0	2359.134	-2360.53333333331	-34.4666666666766
44331.5106227893	0	2360.319	-2361.19259259257	-37.1333333333432
44331.5106229051	0	2361.193	-2361.50370370368	-39.8592592592692
44331.5106230208	0	2361.504	-2361.54074074072	-42.6592592592692
44331.5106231366	0	2361.541	-2361.51851851849	-45.5037037037136
44331.5106232523	0	2361.489	-2361.37037037035	-48.1851851851951
44331.5106233681	0	2361.311	-2361.16296296294	-50.8592592592692
44331.5106234838	0	2361	-2360.7259259259	-53.3185185185284
44331.5106235995	0	2360.563	-2360.51111111109	-55.8814814814914
44331.5106237153	0	2360.459	-2360.4222222222	-58.3851851851951
44331.510623831	0	2360.422	-2360.42962962961	-60.9851851851951
44331.5106239468	0	2360.422	-2360.47407407405	-63.5259259259358
44331.5106240625	0	2360.474	-2360.51111111109	-65.9407407407506
44331.5106241782	0	2360.511	-2360.55555555553	-68.348148148158
44331.510624294	0	2360.555	-2360.57037037034	-70.7629629629729
44331.5106244097	0	2360.57	-2360.6222222222	-73.0148148148247
44331.5106245255	0	2360.622	-2360.65185185183	-75.1555555555655
44331.5106246412	0	2360.659	-2360.67407407405	-77.311111111121
44331.5106247569	0	2360.681	-2360.71111111108	-79.2814814814914
44331.5106248727	0	2360.733	-2360.75555555553	-81.2148148148247
44331.5106249884	0	2360.777	-2360.83703703701	-83.1925925926025
44331.5106251042	0	2360.999	-2361.05925925923	-85.1259259259358
44331.5106252199	0	2360.999	-2361.28888888886	-87.074074074084
44331.5106253357	0	2361.214	-2361.68888888886	-88.8962962963062
44331.5106254514	0	2361.688	-2362.14814814812	-90.6074074074173
44331.5106255671	0	2362.147	-2362.77037037034	-92.111111111121
44331.5106256829	0	2362.925	-2363.58518518516	-93.674074074084
44331.5106257986	0	2363.732	-2364.35555555553	-94.9629629629729
44331.5106259144	0	2364.717	-2365.20740740738	-96.311111111121
44331.5106260301	0	2365.51	-2366.00740740738	-97.5777777777877
44331.5106261458	0	2366.325	-2366.77037037034	-98.6592592592691
44331.5106262616	0	2367.206	-2367.55555555553	-99.548148148158
44331.5106263773	0	2368.221	-2368.40740740738	-100.451851851862
44331.5106264931	0	2368.221	-2369.19259259256	-101.022222222232
44331.5106266088	0	2369.191	-2370.48888888886	-101.881481481491
44331.5106267245	0	2370.487	-2371.57777777775	-102.437037037047
44331.5106268403	0	2371.576	-2372.59259259256	-102.844444444454
44331.510626956	0	2372.591	-2373.58518518515	-103.214814814825
44331.5106270718	0	2373.806	-2374.67407407404	-103.548148148158
44331.5106271875	0	2375.08	-2375.65185185182	-103.703703703714
44331.5106273032	0	2375.961	-2376.24444444441	-103.740740740751
44331.510627419	0	2376.339	-2376.37037037034	-103.725925925936
44331.5106275347	0	2376.376	-2376.37777777775	-103.548148148158
44331.5106276505	0	2376.376	-2376.37777777775	-103.459259259269
44331.5106277662	0	2376.383	-2376.38518518515	-103.392592592602
44331.5106278819	0	2376.383	-2376.38518518515	-103.362962962973
44331.5106279977	0	2376.383	-2376.39259259256	-103.362962962973
44331.5106281134	0	2376.39	-2376.41481481478	-103.362962962973
44331.5106282292	0	2376.39	-2376.47407407404	-103.362962962973
44331.5106283449	0	2376.471	-2376.91851851849	-103.281481481491
44331.5106284606	0	2376.915	-2377.68888888886	-103.20000000001
44331.5106285764	0	2377.685	-2378.68888888886	-103.059259259269
44331.5106286921	0	2378.922	-2380.10370370367	-102.948148148158
44331.5106288079	0	2380.418	-2381.78518518515	-102.807407407417
44331.5106289236	0	2382.574	-2383.83703703701	-102.725925925936
44331.5106290394	0	2384.641	-2385.90370370367	-102.518518518528
44331.5106291551	0	2386.841	-2388.3259259259	-102.377777777788
44331.5106292708	0	2389.834	-2390.3259259259	-102.288888888899
44331.5106293866	0	2392.893	-2393.40740740738	-102.17037037038
44331.5106295023	0	2392.893	-2395.91851851849	-102.066666666677
44331.5106296181	0	2395.389	-2398.34074074071	-101.977777777788
44331.5106297338	0	2398.337	-2400.5259259259	-101.97037037038
44331.5106298495	0	2400.522	-2402.36296296293	-102.014814814825
44331.5106299653	0	2402.678	-2403.84444444441	-102.059259259269
44331.510630081	0	2404.108	-2404.79259259256	-102.088888888899
44331.5106301968	0	2405.056	-2405.24444444441	-102.162962962973
44331.5106303125	0	2405.36	-2405.31111111108	-102.348148148158
44331.5106304282	0	2405.138	-2404.99999999997	-102.614814814825
44331.510630544	0	2404.76	-2404.7333333333	-102.911111111121
44331.5106306597	0	2404.76	-2404.68148148145	-103.140740740751
44331.5106307755	0	2404.679	-2404.69629629627	-103.348148148158
44331.5106308912	0	2404.694	-2404.79999999997	-103.488888888899
44331.5106310069	0	2404.798	-2404.99999999997	-103.733333333343
44331.5106311227	0	2405.035	-2405.21481481478	-103.977777777788
44331.5106312384	0	2405.331	-2405.54814814812	-104.451851851862
44331.5106313542	0	2405.65	-2405.78518518516	-104.859259259269
44331.5106314699	0	2405.88	-2406.01481481478	-105.355555555565
44331.5106315856	0	2406.154	-2406.19999999997	-105.866666666677
44331.5106317014	0	2406.25	-2406.28148148145	-106.511111111121
44331.5106318171	0	2406.361	-2406.38518518515	-107.185185185195
44331.5106319329	0	2406.361	-2406.50370370367	-107.933333333343
44331.5106320486	0	2406.48	-2406.51851851849	-108.42962962964
44331.5106321644	0	2406.517	-2406.61481481478	-109.192592592603
44331.5106322801	0	2406.613	-2406.7333333333	-109.992592592603
44331.5106323958	0	2406.783	-2406.90370370367	-110.814814814825
44331.5106325116	0	2406.909	-2407.04444444441	-111.488888888899
44331.5106326273	0	2407.161	-2407.30370370367	-112.162962962973
44331.5106327431	0	2407.45	-2407.77777777775	-112.888888888899
44331.5106328588	0	2407.976	-2408.1259259259	-113.711111111121
44331.5106329745	0	2408.391	-2408.48148148145	-114.451851851862
44331.5106330903	0	2408.865	-2408.9259259259	-115.407407407417
44331.510633206	0	2408.865	-2409.24444444441	-116.155555555566
44331.5106333218	0	2409.161	-2409.69629629627	-117.022222222232
44331.5106334375	0	2409.694	-2410.18518518515	-117.992592592603
44331.5106335532	0	2410.183	-2410.80740740738	-118.896296296306
44331.510633669	0	2410.924	-2411.42222222219	-119.837037037047
44331.5106337847	0	2411.539	-2412.08148148145	-120.792592592603
44331.5106339005	0	2412.354	-2412.76296296293	-121.740740740751
44331.5106340162	0	2413.035	-2413.49629629627	-122.711111111121
44331.5106341319	0	2413.931	-2414.2296296296	-123.696296296306
44331.5106342477	0	2414.583	-2414.78518518516	-124.57037037038
44331.5106343634	0	2415.22	-2415.35555555553	-125.422222222232
44331.5106344792	0	2415.22	-2415.95555555553	-126.22962962964
44331.5106345949	0	2415.953	-2417.07407407404	-127.60000000001
44331.5106347106	0	2417.072	-2417.98518518516	-128.637037037047
44331.5106348264	0	2417.983	-2419.14814814812	-129.97037037038
44331.5106349421	0	2419.405	-2420.45925925923	-131.355555555565
44331.5106350579	0	2420.731	-2421.79999999997	-132.681481481491
44331.5106351736	0	2422.42	-2423.42222222219	-134.185185185195
44331.5106352893	0	2424.376	-2425.03703703701	-135.688888888899
44331.5106354051	0	2425.969	-2426.55555555553	-137.088888888899
44331.5106355208	0	2427.606	-2427.88888888886	-138.518518518528
44331.5106356366	0	2427.606	-2429.1333333333	-139.992592592602
44331.5106357523	0	2428.895	-2430.23703703701	-141.451851851862
44331.5106358681	0	2430.236	-2431.16296296293	-142.792592592602
44331.5106359838	0	2431.162	-2431.94074074071	-144.051851851862
44331.5106360995	0	2432.103	-2432.76296296293	-145.437037037047
44331.5106362153	0	2432.925	-2433.59259259256	-146.725925925936
44331.510636331	0	2433.925	-2434.48148148145	-148.081481481491
44331.5106364468	0	2434.925	-2435.62222222219	-149.688888888899
44331.5106365625	0	2436.347	-2436.85185185182	-151.303703703714
44331.5106366782	0	2437.658	-2438.27407407404	-152.80000000001
44331.510636794	0	2439.562	-2439.9333333333	-154.459259259269
44331.5106369097	0	2439.562	-2441.80740740738	-156.214814814825
44331.5106370255	0	2441.495	-2443.74074074071	-157.933333333343
44331.5106371412	0	2443.739	-2445.80740740738	-159.748148148158
44331.5106372569	0	2445.806	-2447.99999999997	-161.711111111121
44331.5106373727	0	2448.421	-2449.89629629627	-163.607407407417
44331.5106374884	0	2450.228	-2451.59999999997	-165.348148148158
44331.5106376042	0	2452.228	-2453.19999999997	-167.296296296306
44331.5106377199	0	2453.709	-2454.18518518516	-168.807407407417
44331.5106378357	0	2454.739	-2454.82222222219	-170.451851851862
44331.5106379514	0	2454.954	-2454.96296296293	-172.340740740751
44331.5106380671	0	2454.858	-2454.85925925923	-173.607407407417
44331.5106381829	0	2454.858	-2454.6296296296	-175.37037037038
44331.5106382986	0	2454.673	-2454.41481481479	-176.851851851862
44331.5106384144	0	2454.414	-2454.29629629627	-178.251851851862
44331.5106385301	0	2454.288	-2454.28148148145	-180.562962962973
44331.5106386458	0	2454.281	-2454.28888888886	-182.14074074075
44331.5106387616	0	2454.325	-2454.34814814812	-184.037037037047
44331.5106388773	0	2454.355	-2454.33333333331	-186.037037037047
44331.5106389931	0	2454.303	-2454.31851851849	-188.037037037047
44331.5106391088	0	2454.422	-2454.43703703701	-190.014814814825
44331.5106392245	0	2454.578	-2454.57777777775	-191.777777777788
44331.5106393403	0	2454.578	-2455.05925925923	-194.00000000001
44331.510639456	0	2454.985	-2455.66666666664	-195.837037037047
44331.5106395718	0	2455.666	-2456.41481481479	-197.385185185195
44331.5106396875	0	2456.614	-2457.22222222219	-199.437037037047
44331.5106398032	0	2457.577	-2458.11111111108	-201.703703703713
44331.510639919	0	2458.518	-2459.1259259259	-204.096296296306
44331.5106400347	0	2459.518	-2459.74814814812	-206.266666666676
44331.5106401505	0	2460.014	-2460.1259259259	-208.348148148158
44331.5106402662	0	2460.214	-2460.21481481479	-210.429629629639
44331.5106403819	0	2460.17	-2460.11111111108	-212.792592592602
44331.5106404977	0	2459.889	-2459.88888888886	-214.274074074084
44331.5106406134	0	2459.889	-2459.59259259256	-215.962962962973
44331.5106407292	0	2459.593	-2459.2296296296	-217.577777777787
44331.5106408449	0	2459.23	-2458.9333333333	-219.214814814824
44331.5106409606	0	2458.904	-2458.80740740738	-220.851851851861
44331.5106410764	0	2458.785	-2458.78518518516	-222.496296296306
44331.5106411921	0	2458.785	-2458.78518518516	-224.00000000001
44331.5106413079	0	2458.807	-2458.94074074071	-225.837037037047
44331.5106414236	0	2459	-2459.03703703701	-226.977777777787
44331.5106415394	0	2459.119	-2459.17037037034	-228.34074074075
44331.5106416551	0	2459.223	-2459.23703703701	-229.681481481491
44331.5106417708	0	2459.29	-2459.28888888886	-230.962962962973
44331.5106418866	0	2459.312	-2459.31111111108	-232.125925925936
44331.5106420023	0	2459.312	-2459.45185185182	-233.00000000001
44331.5106421181	0	2459.453	-2459.60740740738	-234.037037037047
44331.5106422338	0	2459.609	-2460.0296296296	-235.037037037047
44331.5106423495	0	2460.031	-2460.40740740738	-235.674074074084
44331.5106424653	0	2460.624	-2460.94814814812	-236.407407407417
44331.510642581	0	2461.15	-2461.61481481478	-237.029629629639
44331.5106426968	0	2462.128	-2462.46666666663	-237.696296296306
44331.5106428125	0	2462.995	-2463.37037037034	-238.251851851861
44331.5106429282	0	2463.995	-2464.14074074071	-238.74074074075
44331.510643044	0	2464.676	-2464.77037037034	-239.14074074075
44331.5106431597	0	2465.083	-2465.11851851849	-239.40000000001
44331.5106432755	0	2465.083	-2465.15555555552	-239.451851851862
44331.5106433912	0	2465.157	-2465.06666666664	-239.429629629639
44331.5106435069	0	2465.068	-2464.87407407404	-239.325925925936
44331.5106436227	0	2464.824	-2464.61481481478	-239.20000000001
44331.5106437384	0	2464.528	-2464.34814814812	-239.029629629639
44331.5106438542	0	2464.217	-2463.97777777775	-238.829629629639
44331.5106439699	0	2463.654	-2463.4296296296	-238.54074074075
44331.5106440856	0	2463.121	-2462.85925925923	-238.155555555565
44331.5106442014	0	2462.625	-2462.57037037034	-237.851851851862
44331.5106443171	0	2462.455	-2462.45185185182	-237.474074074084
44331.5106444329	0	2462.536	-2462.5333333333	-236.933333333343
44331.5106445486	0	2462.536	-2463.02222222219	-236.14074074075
44331.5106446644	0	2462.914	-2463.64444444441	-235.57037037038
44331.5106447801	0	2463.862	-2464.8296296296	-234.748148148158
44331.5106448958	0	2465.403	-2466.37037037034	-233.844444444454
44331.5106450116	0	2467.055	-2468.66666666664	-232.585185185195
44331.5106451273	0	2469.625	-2470.61481481479	-231.659259259269
44331.5106452431	0	2472.062	-2473.01481481479	-230.40000000001
44331.5106453588	0	2475.166	-2475.70370370367	-229.20000000001
44331.5106454745	0	2478.003	-2478.58518518516	-227.851851851862
44331.5106455903	0	2478.003	-2481.88888888886	-226.422222222232
44331.510645706	0	2481.329	-2484.40740740738	-225.34074074075
44331.5106458218	0	2484.41	-2487.97037037034	-223.577777777787
44331.5106459375	0	2488.61	-2490.97777777775	-222.066666666676
44331.5106460532	0	2491.573	-2493.27407407404	-220.77037037038
44331.510646169	0	2494.958	-2496.68148148145	-218.637037037047
44331.5106462847	0	2497.751	-2499.11111111108	-216.888888888899
44331.5106464005	0	2500.358	-2500.7259259259	-215.511111111121
44331.5106465162	0	2502.062	-2502.34074074071	-213.77037037038
44331.5106466319	0	2503.366	-2503.36296296293	-212.044444444454
44331.5106467477	0	2503.366	-2504.07407407404	-210.288888888899
44331.5106468634	0	2504.018	-2504.41481481478	-208.977777777788
44331.5106469792	0	2504.418	-2504.57037037034	-207.896296296306
44331.5106470949	0	2504.611	-2504.7333333333	-206.54074074075
44331.5106472106	0	2504.744	-2504.77777777775	-204.844444444454
44331.5106473264	0	2504.803	-2504.85185185182	-203.711111111121
44331.5106474421	0	2504.855	-2504.85925925923	-202.20000000001
44331.5106475579	0	2504.914	-2504.94814814812	-200.77037037038
44331.5106476736	0	2505.055	-2505.07407407404	-199.562962962973
44331.5106477894	0	2505.522	-2505.83703703701	-198.014814814824
44331.5106479051	0	2506.648	-2506.64444444441	-196.955555555565
44331.5106480208	0	2506.648	-2508.10370370367	-195.577777777788
44331.5106481366	0	2508.107	-2510.07407407404	-194.059259259269
44331.5106482523	0	2510.077	-2512.51851851849	-192.481481481491
44331.5106483681	0	2513.033	-2515.34074074071	-190.859259259269
44331.5106484838	0	2516.566	-2518.49629629626	-189.288888888899
44331.5106485995	0	2519.922	-2522.19259259256	-187.488888888899
44331.5106487153	0	2524.515	-2526.90370370367	-185.37037037038
44331.510648831	0	2528.53	-2530.17777777775	-183.948148148158
44331.5106489468	0	2533.441	-2534.22222222219	-182.214814814825
44331.5106490625	0	2537.537	-2538.29629629626	-180.318518518528
44331.5106491782	0	2542.233	-2542.2296296296	-178.407407407417
44331.510649294	0	2542.233	-2546.00740740737	-176.437037037047
44331.5106494097	0	2546.011	-2549.3333333333	-174.666666666676
44331.5106495255	0	2549.337	-2551.98518518515	-173.177777777788
44331.5106496412	0	2552.456	-2554.57037037034	-171.614814814825
44331.5106497569	0	2554.915	-2555.89629629626	-170.644444444454
44331.5106498727	0	2556.841	-2557.6296296296	-169.266666666677
44331.5106499884	0	2558.167	-2558.637037037	-168.414814814825
44331.5106501042	0	2559.515	-2559.7333333333	-167.451851851862
44331.5106502199	0	2560.648	-2560.87407407404	-166.518518518528
44331.5106503357	0	2561.855	-2561.85185185182	-165.740740740751
44331.5106504514	0	2561.855	-2563.14074074071	-164.977777777788
44331.5106505671	0	2563.144	-2564.79999999997	-164.044444444454
44331.5106506829	0	2564.803	-2565.87407407404	-163.392592592602
44331.5106507986	0	2566.329	-2567.07407407404	-162.711111111121
44331.5106509144	0	2567.603	-2568.39999999997	-162.037037037047
44331.5106510301	0	2569.196	-2569.70370370367	-161.414814814825
44331.5106511458	0	2570.796	-2571.03703703701	-160.80000000001
44331.5106512616	0	2571.966	-2572.17777777775	-160.377777777788
44331.5106513773	0	2573.381	-2573.37777777775	-160.029629629639
44331.5106514931	0	2573.381	-2575.01481481478	-159.748148148158
44331.5106516088	0	2574.722	-2576.28888888886	-159.614814814825
44331.5106517245	0	2576.292	-2577.90370370367	-159.481481481491
44331.5106518403	0	2578.248	-2579.67407407404	-159.422222222232
44331.510651956	0	2580.463	-2581.49629629626	-159.422222222232
44331.5106520718	0	2582.211	-2583.28888888886	-159.562962962973
44331.5106521875	0	2584.226	-2584.88888888886	-159.77037037038
44331.5106523032	0	2585.789	-2586.20740740737	-159.992592592602
44331.510652419	0	2587.204	-2587.70370370367	-160.57037037038
44331.5106525347	0	2588.545	-2588.837037037	-161.066666666676
44331.5106526505	0	2590.101	-2590.09629629626	-161.651851851862
44331.5106527662	0	2590.101	-2592.037037037	-162.54074074075
44331.5106528819	0	2591.679	-2593.49629629626	-163.177777777788
44331.5106529977	0	2594.249	-2595.51111111108	-164.118518518528
44331.5106531134	0	2596.405	-2597.78518518515	-165.051851851862
44331.5106532292	0	2599.301	-2600.32592592589	-166.148148148158
44331.5106533449	0	2601.79	-2603.39259259256	-167.481481481491
44331.5106534606	0	2604.96	-2605.48148148145	-168.444444444454
44331.5106535764	0	2607.627	-2608.16296296293	-169.666666666676
44331.5106536921	0	2610.931	-2610.92592592589	-171.103703703713
44331.5106538079	0	2610.931	-2613.3333333333	-172.496296296306
44331.5106539236	0	2613.338	-2615.37777777775	-173.918518518528
44331.5106540394	0	2615.382	-2616.8296296296	-175.259259259269
44331.5106541551	0	2617.041	-2617.56296296293	-176.518518518528
44331.5106542708	0	2617.722	-2617.81481481478	-178.118518518528
44331.5106543866	0	2617.818	-2617.70370370367	-179.155555555565
44331.5106545023	0	2617.425	-2617.17777777775	-180.348148148158
44331.5106546181	0	2616.788	-2616.55555555552	-181.548148148158
44331.5106547338	0	2616.203	-2616.12592592589	-182.844444444454
44331.5106548495	0	2615.988	-2615.97037037034	-184.192592592602
44331.5106549653	0	2615.936	-2615.9333333333	-185.711111111121
44331.510655081	0	2615.936	-2616.28888888886	-187.896296296306
44331.5106551968	0	2616.203	-2617.05925925923	-189.703703703713
44331.5106553125	0	2617.062	-2617.97037037034	-191.274074074084
44331.5106554282	0	2617.973	-2619.24444444441	-193.281481481491
44331.510655544	0	2619.499	-2620.77777777775	-195.303703703713
44331.5106556597	0	2621.41	-2622.45925925923	-197.392592592602
44331.5106557755	0	2623.143	-2624.21481481478	-199.40000000001
44331.5106558912	0	2625.491	-2626.39259259256	-201.592592592602
44331.5106560069	0	2627.743	-2628.65925925923	-203.733333333343
44331.5106561227	0	2630.454	-2630.94074074071	-205.851851851862
44331.5106562384	0	2630.454	-2633.25185185182	-208.118518518528
44331.5106563542	0	2632.787	-2635.49629629626	-210.244444444454
44331.5106564699	0	2635.498	-2637.92592592589	-212.40000000001
44331.5106565856	0	2637.928	-2640.68148148145	-214.718518518528
44331.5106567014	0	2640.684	-2643.59259259256	-217.00000000001
44331.5106568171	0	2644.195	-2646.72592592589	-219.340740740751
44331.5106569329	0	2648.136	-2650.04444444441	-221.777777777788
44331.5106570486	0	2651.41	-2653.40740740737	-224.355555555565
44331.5106571643	0	2655.329	-2656.55555555552	-226.866666666676
44331.5106572801	0	2658.499	-2659.69629629626	-229.57037037038
44331.5106573958	0	2658.499	-2662.28888888886	-231.925925925936
44331.5106575116	0	2661.818	-2664.25925925923	-234.037037037047
44331.5106576273	0	2664.262	-2665.76296296293	-236.266666666676
44331.5106577431	0	2665.766	-2666.8296296296	-238.533333333343
44331.5106578588	0	2666.833	-2667.52592592589	-240.703703703714
44331.5106579745	0	2667.648	-2668.17037037034	-242.888888888899
44331.5106580903	0	2668.389	-2668.71851851849	-245.37037037038
44331.510658206	0	2668.967	-2669.31111111108	-247.903703703714
44331.5106583218	0	2669.671	-2669.95555555552	-250.481481481491
44331.5106584375	0	2670.412	-2670.68888888886	-253.103703703714
44331.5106585532	0	2671.249	-2671.36296296293	-255.755555555565
44331.510658669	0	2671.249	-2671.97777777775	-258.288888888899
44331.5106587847	0	2671.842	-2672.79999999997	-260.866666666677
44331.5106589005	0	2672.805	-2673.59259259256	-263.422222222232
44331.5106590162	0	2673.812	-2674.68148148145	-265.933333333343
44331.5106591319	0	2674.916	-2675.91111111108	-268.511111111121
44331.5106592477	0	2676.472	-2677.31851851849	-271.074074074084
44331.5106593634	0	2677.983	-2678.9333333333	-273.659259259269
44331.5106594792	0	2679.857	-2680.47407407404	-276.274074074084
44331.5106595949	0	2681.338	-2681.89629629627	-278.762962962973
44331.5106597222	0	2683.145	-2683.48148148145	-281.503703703713
44331.510659838	0	2684.797	-2685.09629629627	-284.288888888899
44331.5106599537	0	2684.797	-2686.69629629627	-287.029629629639
44331.5106600694	0	2686.701	-2688.3333333333	-289.822222222232
44331.5106601852	0	2688.338	-2689.84444444441	-292.548148148158
44331.5106603009	0	2689.997	-2691.35555555553	-295.340740740751
44331.5106604167	0	2691.716	-2693.11111111108	-298.562962962973
44331.5106605324	0	2693.76	-2694.65925925923	-301.733333333343
44331.5106606481	0	2695.316	-2696.36296296293	-305.17037037038
44331.5106607639	0	2697.368	-2697.94814814812	-308.37037037038
44331.5106608796	0	2698.975	-2699.64444444441	-311.614814814825
44331.5106609954	0	2701.131	-2701.54074074071	-314.977777777788
44331.5106611111	0	2703.101	-2703.42222222219	-318.103703703713
44331.5106612269	0	2703.101	-2705.34074074071	-321.259259259269
44331.5106613426	0	2705.345	-2707.5333333333	-324.60000000001
44331.5106614583	0	2708.026	-2709.69629629627	-327.874074074084
44331.5106615741	0	2710.13	-2711.7259259259	-331.051851851862
44331.5106616898	0	2712.478	-2713.56296296293	-334.177777777787
44331.5106618056	0	2714.263	-2715.30370370367	-337.274074074084
44331.5106619213	0	2716.159	-2716.59259259256	-339.992592592602
44331.510662037	0	2717.181	-2717.48888888886	-342.518518518528
44331.5106621528	0	2717.959	-2718.02222222219	-345.266666666676
44331.5106622685	0	2718.218	-2718.2296296296	-348.014814814824
44331.5106623843	0	2718.218	-2718.21481481478	-350.592592592602
44331.5106625	0	2718.218	-2717.96296296293	-353.088888888899
44331.5106626157	0	2717.966	-2717.71851851849	-355.362962962973
44331.5106627315	0	2717.699	-2717.64444444441	-357.474074074084
44331.5106628472	0	2717.655	-2717.74814814812	-359.548148148158
44331.510662963	0	2717.774	-2718.17037037034	-361.614814814825
44331.5106630787	0	2718.559	-2719.19999999997	-363.474074074084
44331.5106631944	0	2720.018	-2720.67407407404	-365.429629629639
44331.5106633102	0	2721.803	-2722.62222222219	-367.296296296306
44331.5106634259	0	2724.27	-2724.64444444441	-368.725925925936
44331.5106635417	0	2724.27	-2726.74814814812	-370.148148148158
44331.5106636574	0	2726.751	-2729.10370370367	-371.577777777788
44331.5106637732	0	2729.566	-2731.54074074071	-372.881481481491
44331.5106638889	0	2732.055	-2734.0296296296	-374.148148148158
44331.5106640046	0	2734.966	-2736.30370370367	-375.20000000001
44331.5106641204	0	2737.514	-2738.34074074071	-375.985185185195
44331.5106642361	0	2739.61	-2740.56296296293	-376.888888888899
44331.5106643519	0	2742.529	-2742.99999999997	-377.718518518529
44331.5106644676	0	2744.759	-2745.24444444442	-378.22962962964
44331.5106645833	0	2744.759	-2747.80740740738	-378.807407407417
44331.5106646991	0	2747.811	-2750.54074074071	-379.274074074084
44331.5106648148	0	2751.107	-2753.51111111108	-379.711111111121
44331.5106649306	0	2754.122	-2756.6296296296	-380.037037037047
44331.5106650463	0	2757.322	-2759.77777777775	-380.266666666677
44331.510665162	0	2760.996	-2762.57777777775	-380.548148148158
44331.5106652778	0	2764.24	-2765.16296296293	-380.814814814825
44331.5106653935	0	2766.373	-2767.05925925923	-381.103703703713
44331.5106655093	0	2768.506	-2768.82222222219	-381.54074074075
44331.510665625	0	2768.506	-2770.05925925923	-381.896296296306
44331.5106657407	0	2770.062	-2770.74814814812	-382.125925925936
44331.5106658565	0	2770.751	-2770.88888888886	-382.311111111121
44331.5106659722	0	2770.921	-2771.05925925923	-382.392592592602
44331.510666088	0	2771.106	-2771.38518518515	-382.451851851862
44331.5106662037	0	2771.462	-2771.9333333333	-382.459259259269
44331.5106663194	0	2772.247	-2772.84444444441	-382.481481481491
44331.5106664352	0	2773.454	-2773.88148148145	-382.407407407417
44331.5106665509	0	2774.713	-2775.31111111108	-382.429629629639
44331.5106666667	0	2776.832	-2777.237037037	-382.444444444454
44331.5106667824	0	2776.832	-2779.17777777775	-382.481481481491
44331.5106668981	0	2779.18	-2781.437037037	-382.57037037038
44331.5106670139	0	2781.921	-2783.94814814812	-382.703703703714
44331.5106671296	0	2784.469	-2786.49629629626	-382.807407407417
44331.5106672454	0	2787.002	-2789.15555555552	-383.088888888899
44331.5106673611	0	2790.276	-2791.94814814812	-383.474074074084
44331.5106674769	0	2793.698	-2794.84444444441	-384.022222222232
44331.5106675926	0	2796.357	-2797.30370370367	-384.614814814825
44331.5106677083	0	2799.246	-2799.71111111108	-385.444444444454
44331.5106678241	0	2801.513	-2801.94814814812	-386.251851851862
44331.5106679398	0	2801.513	-2803.7259259259	-387.125925925936
44331.5106680556	0	2803.728	-2804.85925925923	-387.896296296306
44331.5106681713	0	2805.039	-2805.46666666664	-388.555555555565
44331.510668287	0	2805.587	-2805.68148148145	-389.014814814825
44331.5106684028	0	2805.794	-2805.86666666664	-389.481481481491
44331.5106685185	0	2805.979	-2806.08148148145	-389.948148148158
44331.5106686343	0	2806.342	-2806.42222222219	-390.548148148158
44331.51066875	0	2806.342	-2807.01481481478	-391.20000000001
44331.5106688657	0	2807.016	-2807.69629629627	-391.933333333343
44331.5106689815	0	2807.697	-2808.45185185182	-392.711111111121
44331.5106690972	0	2808.645	-2809.48148148145	-393.777777777788
44331.510669213	0	2809.719	-2810.58518518516	-394.866666666677
44331.5106693287	0	2811.06	-2811.85185185182	-396.185185185195
44331.5106694444	0	2812.697	-2813.31111111108	-397.696296296306
44331.5106695602	0	2814.445	-2814.71851851849	-399.118518518528
44331.5106696759	0	2814.445	-2816.2296296296	-400.614814814825
44331.5106697917	0	2816.23	-2817.69629629627	-402.081481481491
44331.5106699074	0	2817.697	-2819.31851851849	-403.696296296306
44331.5106700231	0	2819.653	-2821.14814814812	-405.325925925936
44331.5106701389	0	2821.564	-2823.08148148145	-406.933333333343
44331.5106702546	0	2823.438	-2825.03703703701	-408.518518518528
44331.5106703704	0	2825.905	-2827.35555555552	-410.503703703714
44331.5106704861	0	2828.898	-2829.88888888886	-412.614814814825
44331.5106706018	0	2831.809	-2832.28148148145	-414.725925925936
44331.5106707176	0	2834.305	-2834.8296296296	-416.955555555566
44331.5106708333	0	2834.305	-2837.4296296296	-419.237037037047
44331.5106709491	0	2837.431	-2839.98518518515	-421.540740740751
44331.5106710648	0	2839.987	-2842.46666666663	-423.822222222232
44331.5106711806	0	2842.935	-2844.80740740738	-426.296296296306
44331.5106712963	0	2845.254	-2846.86666666664	-428.725925925936
44331.510671412	0	2847.602	-2848.56296296293	-431.244444444455
44331.5106715278	0	2849.291	-2849.67407407404	-433.696296296306
44331.5106716435	0	2850.202	-2850.43703703701	-436.096296296306
44331.5106717593	0	2850.765	-2850.82222222219	-438.488888888899
44331.510671875	0	2850.765	-2851.0296296296	-441.051851851862
44331.5106719907	0	2851.032	-2851.10370370367	-443.785185185195
44331.5106721065	0	2851.121	-2851.12592592589	-446.333333333343
44331.5106722222	0	2851.114	-2851.1333333333	-448.711111111121
44331.510672338	0	2851.158	-2851.14814814812	-450.881481481492
44331.5106724537	0	2851.106	-2851.09629629626	-453.207407407417
44331.5106725694	0	2851.062	-2851.03703703701	-455.481481481492
44331.5106726852	0	2850.981	-2850.97777777775	-457.844444444455
44331.5106728009	0	2850.981	-2851.05185185182	-460.259259259269
44331.5106729167	0	2851.055	-2851.20740740738	-462.82962962964
44331.5106730324	0	2851.211	-2851.40740740737	-465.503703703714
44331.5106731482	0	2851.463	-2851.69629629626	-468.081481481492
44331.5106732639	0	2851.841	-2852.0296296296	-470.785185185195
44331.5106733796	0	2852.211	-2852.39999999997	-473.266666666677
44331.5106734954	0	2852.818	-2853.06666666663	-475.777777777788
44331.5106736111	0	2853.803	-2854.04444444441	-478.266666666677
44331.5106737269	0	2853.803	-2855.25925925923	-480.711111111121
44331.5106738657	0	2855.262	-2856.87407407404	-483.748148148158
44331.5106739699	0	2856.588	-2858.36296296293	-486.407407407418
44331.5106740857	0	2858.677	-2859.79999999997	-489.022222222233
44331.5106742014	0	2860.084	-2861.22222222219	-491.681481481492
44331.5106743171	0	2861.647	-2862.29629629626	-494.348148148159
44331.5106744329	0	2862.684	-2863.18518518515	-496.896296296307
44331.5106745486	0	2863.684	-2863.79259259256	-499.577777777788
44331.5106746644	0	2863.684	-2864.46666666664	-502.355555555566
44331.5106747801	0	2864.351	-2865.04444444441	-505.125925925936
44331.5106748958	0	2865.047	-2865.66666666664	-507.970370370381
44331.5106750116	0	2865.832	-2866.51111111108	-510.785185185195
44331.5106751273	0	2866.832	-2867.29629629627	-513.42962962964
44331.5106752431	0	2867.484	-2867.71111111108	-514.274074074084
44331.5106753588	0	2868.143	-2868.40740740738	-516.311111111121
44331.5106754745	0	2868.913	-2868.98518518515	-518.881481481492
44331.5106755903	0	2868.913	-2869.21481481478	-521.674074074084
44331.510675706	0	2869.157	-2869.48148148145	-524.459259259269
44331.5106758218	0	2869.483	-2869.71851851849	-527.051851851862
44331.5106759375	0	2869.72	-2870.03703703701	-529.866666666677
44331.5106760532	0	2870.135	-2870.61481481478	-532.481481481491
44331.510676169	0	2870.779	-2871.57037037034	-534.992592592602
44331.5106762847	0	2872.016	-2872.7259259259	-537.237037037047
44331.5106764005	0	2873.246	-2874.16296296293	-539.451851851862
44331.5106765162	0	2875.268	-2875.98518518516	-541.607407407417
44331.5106766319	0	2877.068	-2877.78518518516	-543.518518518528
44331.5106767477	0	2877.068	-2879.59259259256	-545.533333333343
44331.5106768634	0	2879.209	-2881.15555555553	-547.548148148158
44331.5106769792	0	2881.157	-2882.43703703701	-549.651851851861
44331.5106770949	0	2882.646	-2883.17037037034	-551.57037037038
44331.5106772106	0	2883.261	-2883.34814814812	-553.288888888899
44331.5106773264	0	2883.342	-2883.18518518516	-554.777777777787
44331.5106774421	0	2882.957	-2882.54814814812	-556.014814814824
44331.5106775579	0	2882.253	-2881.76296296293	-557.022222222232
44331.5106776736	0	2881.275	-2880.91851851849	-557.837037037047
44331.5106777894	0	2880.497	-2880.28148148145	-558.385185185195
44331.5106779051	0	2880.497	-2879.94074074071	-558.792592592602
44331.5106780208	0	2879.993	-2879.85925925923	-559.118518518528
44331.5106781366	0	2879.86	-2880.04444444441	-559.325925925936
44331.5106782523	0	2880.119	-2880.45925925923	-559.488888888899
44331.5106783681	0	2880.549	-2881.14074074071	-559.659259259269
44331.5106784838	0	2881.527	-2882.14074074071	-559.733333333343
44331.5106785995	0	2882.594	-2883.35555555553	-559.733333333343
44331.5106787153	0	2884.194	-2884.77777777775	-559.733333333343
44331.510678831	0	2884.194	-2886.57777777775	-559.703703703714
44331.5106789468	0	2886.201	-2888.5333333333	-559.681481481491
44331.5106790625	0	2888.534	-2890.91851851849	-559.592592592603
44331.5106791782	0	2890.919	-2893.57777777775	-559.488888888899
44331.510679294	0	2894.149	-2896.38518518516	-559.355555555565
44331.5106794097	0	2897.527	-2899.31111111108	-559.185185185195
44331.5106795255	0	2900.446	-2902.1259259259	-558.91111111112
44331.5106796412	0	2903.239	-2904.9259259259	-558.637037037046
44331.5106797569	0	2906.683	-2907.82222222219	-558.318518518528
44331.5106798727	0	2909.505	-2910.61481481478	-557.992592592601
44331.5106799884	0	2909.505	-2913.30370370367	-557.577777777787
44331.5106801042	0	2913.305	-2916.10370370367	-557.074074074083
44331.5106802199	0	2916.105	-2918.51111111108	-556.533333333343
44331.5106803356	0	2918.972	-2920.54074074071	-556.081481481491
44331.5106804514	0	2921.313	-2922.48888888886	-555.585185185195
44331.5106805671	0	2923.246	-2924.25925925923	-555.118518518528
44331.5106806829	0	2925.142	-2925.71111111108	-554.755555555565
44331.5106807986	0	2926.616	-2927.2296296296	-554.40000000001
44331.5106809144	0	2926.616	-2928.91851851849	-554.118518518528
44331.5106810301	0	2928.586	-2930.65925925923	-553.851851851861
44331.5106811458	0	2930.66	-2932.58518518516	-553.51111111112
44331.5106812616	0	2932.986	-2934.61481481479	-553.185185185194
44331.5106813773	0	2935.475	-2936.79999999997	-552.985185185194
44331.5106814931	0	2937.69	-2938.86666666664	-552.688888888898
44331.5106816088	0	2939.757	-2941.23703703701	-552.333333333342
44331.5106817245	0	2942.853	-2943.94074074071	-551.948148148157
44331.5106818403	0	2942.853	-2946.91111111108	-551.622222222231
44331.510681956	0	2946.342	-2949.94074074071	-551.28148148149
44331.5106820718	0	2949.942	-2953.1259259259	-551.103703703712
44331.5106821875	0	2953.127	-2956.23703703701	-550.748148148157
44331.5106823032	0	2956.786	-2958.87407407405	-550.437037037046
44331.510682419	0	2959.386	-2961.4296296296	-550.08148148149
44331.5106825347	0	2962.445	-2963.68148148145	-549.807407407416
44331.5106826505	0	2964.482	-2965.49629629627	-549.577777777786
44331.5106827662	0	2966.549	-2966.77037037034	-549.429629629638
44331.5106828819	0	2966.549	-2967.59259259256	-549.370370370379
44331.5106829977	0	2967.453	-2967.97037037034	-549.392592592601
44331.5106831134	0	2967.972	-2968.14074074071	-549.437037037045
44331.5106832292	0	2968.142	-2968.28888888886	-549.540740740749
44331.5106833449	0	2968.32	-2968.53333333331	-549.68148148149
44331.5106834606	0	2968.668	-2969.07407407405	-549.888888888898
44331.5106835764	0	2969.394	-2969.91851851849	-550.051851851861
44331.5106836921	0	2970.424	-2971.23703703701	-550.348148148157
44331.5106838079	0	2972.15	-2972.74814814812	-550.637037037046
44331.5106839236	0	2974.009	-2974.31111111108	-550.948148148157
44331.5106840393	0	2974.009	-2975.75555555553	-551.214814814824
44331.5106841551	0	2975.757	-2977.87407407405	-551.577777777787
44331.5106842708	0	2977.876	-2980.24444444442	-552.118518518528
44331.5106843866	0	2980.743	-2982.68148148145	-552.688888888898
44331.5106845023	0	2983.765	-2985.31851851849	-553.407407407417
44331.5106846181	0	2986.928	-2987.97037037034	-554.281481481491
44331.5106847338	0	2989.491	-2990.38518518516	-555.088888888898
44331.5106848495	0	2992.461	-2993.01481481479	-556.007407407417
44331.5106849653	0	2992.461	-2995.79259259256	-557.11111111112
44331.510685081	0	2995.794	-2998.68148148145	-558.148148148157
44331.5106851968	0	2999.275	-3001.66666666664	-559.274074074083
44331.5106853125	0	3002.29	-3004.82222222219	-560.481481481491
44331.5106854282	0	3006.164	-3007.95555555553	-561.755555555564
44331.510685544	0	3009.171	-3011.11851851849	-563.022222222231
44331.5106856597	0	3013.119	-3014.30370370367	-564.459259259268
44331.5106857755	0	3013.119	-3016.91851851849	-565.762962962972
44331.5106858912	0	3016.408	-3019.21481481478	-567.162962962972
44331.5106860069	0	3019.215	-3021.00740740738	-568.437037037046
44331.5106861227	0	3021.259	-3021.79999999997	-569.414814814823
44331.5106862384	0	3021.918	-3021.9333333333	-570.259259259268
44331.5106863542	0	3021.933	-3021.89629629627	-570.962962962972
44331.5106864699	0	3021.8	-3021.77777777775	-571.651851851861
44331.5106865857	0	3021.652	-3021.6296296296	-572.414814814824
44331.5106867014	0	3021.652	-3021.59999999997	-573.162962962972
44331.5106868171	0	3021.6	-3021.61481481479	-573.962962962972
44331.5106869329	0	3021.615	-3021.66666666664	-574.792592592602
44331.5106870486	0	3021.696	-3022.00740740738	-575.637037037046
44331.5106871644	0	3022.133	-3022.68148148145	-576.614814814824
44331.5106872801	0	3022.985	-3023.58518518516	-577.629629629639
44331.5106873958	0	3024.289	-3024.85925925923	-578.651851851861
44331.5106875116	0	3025.83	-3026.57037037034	-579.800000000009
44331.5106876273	0	3025.83	-3028.65925925923	-580.955555555565
44331.5106877431	0	3028.215	-3031.16296296293	-582.200000000009
44331.5106878588	0	3031.163	-3033.66666666664	-583.177777777787
44331.5106879745	0	3034.237	-3036.51111111108	-584.362962962972
44331.5106880903	0	3037.615	-3039.43703703701	-585.525925925935
44331.510688206	0	3041.282	-3042.60740740738	-587.044444444453
44331.5106883218	0	3045.371	-3046.01481481479	-588.814814814824
44331.5106884375	0	3045.371	-3049.36296296293	-590.51111111112
44331.5106885532	0	3048.697	-3052.29629629627	-592.066666666676
44331.510688669	0	3052.297	-3054.74814814812	-593.459259259268
44331.5106887847	0	3055.253	-3056.94814814812	-594.800000000009
44331.5106889005	0	3057.386	-3058.99259259256	-596.162962962972
44331.5106890162	0	3059.853	-3061.10370370368	-597.733333333342
44331.5106891319	0	3062.186	-3062.78518518516	-599.125925925935
44331.5106892477	0	3063.46	-3063.88888888886	-600.422222222231
44331.5106893634	0	3063.46	-3064.71111111108	-601.792592592602
44331.5106894792	0	3064.571	-3065.29629629627	-603.170370370379
44331.5106895949	0	3065.297	-3065.59999999997	-604.674074074083
44331.5106897106	0	3065.601	-3065.7333333333	-606.200000000009
44331.5106898264	0	3065.749	-3065.75555555553	-607.837037037046
44331.5106899421	0	3065.756	-3065.80740740738	-609.600000000009
44331.5106900579	0	3065.837	-3065.87407407404	-611.385185185194
44331.5106901736	0	3065.881	-3065.89629629627	-613.148148148157
44331.5106902894	0	3065.955	-3066.05185185182	-614.97037037038
44331.5106904051	0	3065.955	-3066.39999999997	-616.533333333343
44331.5106905208	0	3066.281	-3067.19999999997	-618.303703703713
44331.5106906366	0	3067.2	-3068.21481481478	-619.992592592602
44331.5106907523	0	3068.444	-3069.60740740738	-621.911111111121
44331.5106908681	0	3070.274	-3071.22222222219	-623.844444444454
44331.5106909838	0	3072.155	-3072.91851851849	-625.762962962972
44331.5106910995	0	3074.792	-3075.28148148145	-627.933333333343
44331.5106912153	0	3074.792	-3077.65185185182	-629.977777777787
44331.510691331	0	3077.651	-3080.28148148145	-632.029629629639
44331.5106914468	0	3080.829	-3083.08148148145	-634.266666666676
44331.5106915625	0	3084.177	-3085.64444444441	-636.503703703713
44331.5106916782	0	3086.555	-3087.84444444441	-638.755555555565
44331.510691794	0	3089.155	-3089.99999999997	-641.007407407417
44331.5106919097	0	3091.651	-3092.05185185182	-643.533333333343
44331.5106920255	0	3091.651	-3094.06666666664	-646.14074074075
44331.5106921412	0	3094.066	-3095.94074074071	-648.703703703713
44331.5106922569	0	3096.296	-3097.85185185182	-651.31111111112
44331.5106923727	0	3098.622	-3099.80740740738	-653.985185185194
44331.5106924884	0	3100.57	-3101.7259259259	-656.37037037038
44331.5106926042	0	3103.022	-3103.96296296293	-658.903703703713
44331.5106927199	0	3103.022	-3106.3259259259	-661.155555555565
44331.5106928356	0	3105.785	-3109.19999999997	-663.629629629639
44331.5106929514	0	3109.2	-3111.97037037034	-665.94074074075
44331.5106930671	0	3112.57	-3115.0296296296	-668.570370370379
44331.5106931829	0	3115.659	-3118.17777777775	-671.400000000009
44331.5106932986	0	3119.392	-3121.14814814812	-673.933333333342
44331.5106934144	0	3122.903	-3123.91111111108	-676.488888888898
44331.5106935301	0	3122.903	-3126.79999999997	-679.288888888898
44331.5106936458	0	3126.273	-3129.17777777775	-681.688888888898
44331.5106937616	0	3129.177	-3131.1259259259	-684.007407407417
44331.5106938773	0	3131.533	-3132.96296296293	-686.451851851861
44331.5106939931	0	3133.533	-3134.45925925923	-688.718518518528
44331.5106941088	0	3135.311	-3135.77777777775	-690.977777777787
44331.5106942245	0	3135.311	-3136.76296296293	-693.200000000009
44331.5106943403	0	3136.585	-3137.48148148145	-695.103703703713
44331.510694456	0	3137.481	-3137.89629629627	-696.844444444454
44331.5106945718	0	3137.977	-3138.65185185182	-698.814814814824
44331.5106946875	0	3139.066	-3139.8296296296	-701.007407407417
44331.5106948032	0	3140.281	-3141.0296296296	-703.296296296306
44331.510694919	0	3141.807	-3142.35555555553	-705.518518518528
44331.5106950347	0	3141.807	-3143.77777777775	-707.814814814824
44331.5106951505	0	3143.488	-3145.28148148145	-710.103703703713
44331.5106952662	0	3145.281	-3146.94074074071	-712.481481481491
44331.5106953819	0	3147.274	-3148.51111111108	-714.592592592603
44331.5106954977	0	3149.126	-3150.1259259259	-716.77037037038
44331.5106956134	0	3151.045	-3151.71851851849	-718.955555555566
44331.5106957292	0	3153.03	-3153.3259259259	-721.155555555566
44331.5106958449	0	3153.03	-3154.74814814812	-723.237037037047
44331.5106959606	0	3154.474	-3156.16296296293	-725.259259259269
44331.5106960764	0	3156.163	-3157.68148148145	-727.259259259269
44331.5106961921	0	3158.022	-3159.38518518516	-729.222222222232
44331.5106963079	0	3160.103	-3161.25925925923	-731.222222222232
44331.5106964236	0	3162.488	-3163.3333333333	-733.177777777787
44331.5106965394	0	3164.962	-3165.37037037034	-735.125925925935
44331.5106966551	0	3164.962	-3167.29629629627	-737.007407407417
44331.5106967708	0	3167.295	-3169.27407407404	-738.94074074075
44331.5106968866	0	3169.688	-3171.03703703701	-740.696296296305
44331.5106970023	0	3171.377	-3172.69629629627	-742.362962962972
44331.5106971181	0	3173.392	-3174.49629629627	-744.266666666676
44331.5106972338	0	3175.177	-3176.25185185182	-746.088888888898
44331.5106973495	0	3177.384	-3178.07407407404	-748.066666666676
44331.5106974653	0	3177.384	-3179.35555555552	-749.659259259268
44331.510697581	0	3179.132	-3180.30370370367	-751.185185185194
44331.5106976968	0	3180.302	-3181.1259259259	-752.792592592602
44331.5106978125	0	3181.243	-3181.62222222219	-754.525925925935
44331.5106979282	0	3181.776	-3182.11111111108	-755.962962962972
44331.510698044	0	3182.495	-3182.68148148145	-757.355555555565
44331.5106981597	0	3182.888	-3183.02222222219	-758.059259259269
44331.5106982755	0	3182.888	-3183.8296296296	-759.518518518528
44331.5106983912	0	3183.829	-3184.56296296293	-760.918518518528
44331.5106985069	0	3184.673	-3185.14074074071	-762.296296296306
44331.5106986227	0	3185.251	-3185.49629629627	-763.288888888898
44331.5106987384	0	3185.584	-3185.68148148145	-764.051851851861
44331.5106988542	0	3185.777	-3185.86666666664	-764.614814814824
44331.5106989699	0	3186.103	-3186.18518518516	-765.066666666676
44331.5106990857	0	3186.103	-3186.74074074071	-765.577777777787
44331.5106992014	0	3186.74	-3187.60740740738	-766.125925925935
44331.5106993171	0	3187.784	-3188.49629629627	-766.577777777787
44331.5106994329	0	3188.695	-3189.59999999997	-767.118518518527
44331.5106995486	0	3190.058	-3190.68148148145	-767.688888888897
44331.5106996644	0	3191.236	-3191.59259259256	-768.140740740749
44331.5106997801	0	3191.236	-3192.30370370367	-768.45185185186
[truncated: 9,995 more rows]
