# Supplementary material for: Near-infrared manipulation of multiple neuronal populations via trichromatic upconversion
Source: Nat Commun. 2021 Sep 27;12:5662. doi: 10.1038/s41467-021-25993-7 (PMC8476604; doi:10.1038/s41467-021-25993-7)
Supplement: Supplementary file 7 — Source Data [file 41467_2021_25993_MOESM7_ESM.zip › Source Data/SI 31/1532/8_1532_1.csv]

DateTime	xPosComp	yPosComp	xPos	yPos
44331.5139102315	0	187.253	-2.11851851851882	247.718518518518
44331.5139103472	0	190.379	-3.8962962962966	247.459259259259
44331.513910463	0	190.379	-5.86666666666697	247.155555555555
44331.5139105787	0	194.127	-8.48148148148178	246.666666666667
44331.5139106944	0	194.127	-11.2740740740744	246.074074074074
44331.5139108102	0	199.534	-14.2518518518522	245.62962962963
44331.5139109259	0	199.534	-17.3481481481485	245.162962962963
44331.5139110417	0	205.608	-20.5111111111114	244.622222222222
44331.5139111574	0	205.608	-23.540740740741	244.118518518518
44331.5139112731	0	211.801	-26.6888888888892	243.511111111111
44331.5139113889	0	211.801	-29.5851851851855	242.859259259259
44331.5139115046	0	217.845	-31.9629629629633	242.059259259259
44331.5139116204	0	217.845	-33.940740740741	241.259259259259
44331.5139117361	0	222.201	-35.066666666667	240.496296296296
44331.5139118518	0	222.201	-35.5555555555558	239.844444444444
44331.5139119676	0	223.816	-35.5777777777781	239.081481481481
44331.5139120833	0	223.816	-35.466666666667	238.251851851852
44331.5139121991	0	223.727	-35.2222222222225	237.37037037037
44331.5139123148	0	223.727	-35.1259259259262	236.303703703704
44331.5139124306	0	223.386	-34.9703703703707	235.185185185185
44331.5139125463	0	223.386	-34.9481481481484	234.029629629629
44331.513912662	0	223.208	-35.1111111111114	232.77037037037
44331.5139127778	0	223.208	-35.6148148148151	231.377777777778
44331.5139128935	0	223.875	-36.1851851851855	230.096296296296
44331.5139130093	0	223.875	-37.0444444444447	228.703703703704
44331.513913125	0	225.305	-38.0444444444447	227.222222222222
44331.5139132407	0	225.305	-39.2592592592596	225.659259259259
44331.5139133565	0	227.52	-40.6296296296299	223.955555555555
44331.5139134722	0	227.52	-42.140740740741	222.237037037037
44331.513913588	0	230.401	-43.7259259259262	220.340740740741
44331.5139137037	0	230.401	-45.1185185185188	218.592592592592
44331.5139138194	0	233.379	-46.7851851851855	216.392592592592
44331.5139139352	0	233.379	-48.4000000000003	214.244444444444
44331.5139140509	0	236.66	-49.940740740741	212.014814814815
44331.5139141667	0	236.66	-51.1777777777781	209.903703703704
44331.5139142824	0	239.438	-52.2518518518521	207.637037037037
44331.5139143982	0	239.438	-53.1333333333336	205.533333333333
44331.5139145139	0	241.394	-53.6222222222225	203.577777777778
44331.5139146296	0	241.394	-53.8518518518521	201.533333333333
44331.5139147454	0	242.113	-53.8518518518521	199.518518518518
44331.5139148611	0	242.113	-53.7481481481484	197.651851851852
44331.5139149769	0	242.009	-53.5629629629632	195.77037037037
44331.5139150926	0	242.009	-53.3259259259262	193.844444444444
44331.5139152083	0	241.587	-53.1777777777781	191.859259259259
44331.5139153241	0	241.587	-53.066666666667	189.8
44331.5139154398	0	241.328	-53.0962962962966	187.733333333333
44331.5139155556	0	241.328	-53.140740740741	185.711111111111
44331.5139156713	0	241.402	-53.2296296296299	183.711111111111
44331.513915787	0	241.402	-53.2592592592596	181.807407407407
44331.5139159028	0	241.521	-53.2518518518521	179.881481481481
44331.5139160185	0	241.521	-53.1851851851855	178.162962962963
44331.5139161343	0	241.447	-52.9851851851855	176.696296296296
44331.51391625	0	241.447	-52.5259259259262	175.496296296296
44331.5139163657	0	240.788	-51.9259259259262	174.2
44331.5139164815	0	240.788	-51.2814814814818	173.074074074074
44331.5139165972	0	239.544	-50.6222222222225	171.977777777778
44331.513916713	0	239.544	-50.0888888888892	171.081481481481
44331.5139168287	0	238.351	-49.6740740740744	170.140740740741
44331.5139169444	0	238.351	-49.4296296296299	169.237037037037
44331.5139170602	0	237.692	-49.4000000000003	168.392592592592
44331.5139171759	0	237.692	-49.5259259259262	167.777777777778
44331.5139172917	0	237.788	-49.8148148148151	167.214814814815
44331.5139174074	0	237.788	-50.1555555555558	166.859259259259
44331.5139175231	0	238.418	-50.5481481481484	166.429629629629
44331.5139176389	0	238.418	-51.0518518518521	166.014814814815
44331.5139177546	0	239.314	-51.7481481481484	165.577777777778
44331.5139178704	0	239.314	-52.6074074074077	165.207407407407
44331.5139179861	0	240.87	-53.6518518518521	164.918518518518
44331.5139181019	0	240.87	-54.8888888888892	164.733333333333
44331.5139182176	0	243.151	-56.2962962962966	164.592592592592
44331.5139183333	0	243.151	-57.7481481481484	164.555555555555
44331.5139184491	0	246.01	-59.140740740741	164.562962962963
44331.5139185648	0	246.01	-60.4740740740744	164.592592592592
44331.5139186806	0	248.736	-61.7703703703706	164.614814814815
44331.5139187963	0	248.736	-63.1555555555558	164.748148148148
44331.513918912	0	251.417	-64.540740740741	164.896296296296
44331.5139190278	0	251.417	-65.9555555555558	165.022222222222
44331.5139191435	0	254.217	-67.4222222222225	165.2
44331.5139192593	0	254.217	-68.8592592592595	165.525925925926
44331.513919375	0	257.121	-70.3111111111114	165.948148148148
44331.5139194907	0	257.121	-71.7333333333336	166.459259259259
44331.5139196065	0	259.995	-73.0370370370373	166.985185185185
44331.5139197222	0	259.995	-73.9925925925929	167.577777777778
44331.513919838	0	262.254	-74.7555555555558	168.133333333333
44331.5139199537	0	262.254	-75.340740740741	168.814814814815
44331.5139200694	0	263.602	-75.7111111111114	169.392592592592
44331.5139201852	0	263.602	-75.8518518518521	170.081481481481
44331.5139203009	0	264.113	-75.8074074074077	170.607407407407
44331.5139204167	0	264.113	-75.5925925925929	171.274074074074
44331.5139205324	0	263.854	-75.4888888888892	171.733333333333
44331.5139206481	0	263.854	-75.4518518518521	172.503703703703
44331.5139207639	0	263.713	-75.7629629629632	173.237037037037
44331.5139208796	0	263.713	-76.4666666666669	174.133333333333
44331.5139209954	0	264.728	-77.5185185185188	175.155555555555
44331.5139211111	0	264.728	-78.7481481481484	176.096296296296
44331.5139212269	0	267.009	-80.2814814814817	177.140740740741
44331.5139213426	0	267.009	-82.4518518518521	178.548148148148
44331.5139214583	0	270.713	-84.2222222222225	179.644444444444
44331.5139215741	0	270.713	-86.2962962962966	180.948148148148
44331.5139216898	0	274.557	-88.3703703703706	182.355555555555
44331.5139218056	0	274.557	-90.4370370370373	183.792592592592
44331.5139219213	0	278.698	-92.6518518518521	185.333333333333
44331.513922037	0	278.698	-95.0296296296299	186.925925925926
44331.5139221528	0	283.291	-97.777777777778	188.57037037037
44331.5139222685	0	283.291	-100.681481481482	190.311111111111
44331.5139223843	0	288.943	-103.4	191.962962962963
44331.5139225	0	288.943	-106.05925925926	193.644444444444
44331.5139226157	0	294.321	-108.844444444445	195.518518518518
44331.5139227315	0	294.321	-111.637037037037	197.355555555555
44331.5139228472	0	299.899	-114.451851851852	199.311111111111
44331.513922963	0	299.899	-117.414814814815	201.311111111111
44331.5139230787	0	305.677	-120.503703703704	203.355555555555
44331.5139231944	0	305.677	-123.866666666667	205.555555555555
44331.5139233102	0	312.129	-127.207407407408	207.77037037037
44331.5139234259	0	312.129	-130.355555555556	209.822222222222
44331.5139235417	0	318.618	-132.977777777778	211.659259259259
44331.5139236574	0	318.618	-135.718518518519	213.518518518518
44331.5139237731	0	323.981	-138.2	215.348148148148
44331.5139238889	0	323.981	-140.65925925926	217.185185185185
44331.5139240046	0	328.922	-142.903703703704	218.992592592592
44331.5139241204	0	328.922	-145.133333333334	220.748148148148
44331.5139242361	0	333.396	-147.488888888889	222.496296296296
44331.5139243519	0	333.396	-150.066666666667	224.348148148148
44331.5139244676	0	338.329	-152.970370370371	226.192592592592
44331.5139245833	0	338.329	-156.007407407408	227.992592592592
44331.5139246991	0	344.27	-159.414814814815	230.014814814815
44331.5139248148	0	344.27	-162.866666666667	232.014814814815
44331.5139249306	0	351.129	-166.051851851852	234.014814814815
44331.5139250463	0	351.129	-168.607407407408	235.785185185185
44331.513925162	0	356.87	-170.948148148148	237.622222222222
44331.5139252778	0	356.87	-172.933333333334	239.437037037037
44331.5139253935	0	361.196	-174.303703703704	240.962962962963
44331.5139255093	0	361.196	-175.4	242.251851851852
44331.513925625	0	363.663	-175.444444444445	242.311111111111
44331.5139257407	0	363.663	-176.451851851852	243.229629629629
44331.5139258565	0	364.715	-178.222222222222	244.614814814815
44331.5139259722	0	364.715	-180.422222222222	246.066666666666
44331.513926088	0	368.685	-182.948148148148	247.444444444444
44331.5139262037	0	368.685	-186.125925925926	249.044444444444
44331.5139263194	0	374.389	-189.844444444445	250.748148148148
44331.5139264352	0	374.389	-193.6	252.414814814815
44331.5139265509	0	381.863	-197.525925925926	253.992592592592
44331.5139266667	0	381.863	-201.503703703704	255.614814814815
44331.5139267824	0	389.767	-205.785185185185	257.296296296296
44331.5139268982	0	389.767	-209.948148148148	258.896296296296
44331.5139270139	0	398.211	-214.022222222222	260.422222222222
44331.5139271296	0	398.211	-217.725925925926	261.814814814815
44331.5139272454	0	405.989	-221.207407407408	263.185185185185
44331.5139273611	0	405.989	-224.022222222222	264.244444444444
44331.5139274769	0	412.285	-226.548148148148	265.325925925926
44331.5139275926	0	412.285	-228.925925925926	266.540740740741
44331.5139277083	0	417.189	-231.259259259259	267.829629629629
44331.5139278241	0	417.189	-233.303703703704	269.096296296296
44331.5139279398	0	421.567	-235.333333333334	270.511111111111
44331.5139280556	0	421.567	-237.266666666667	271.948148148148
44331.5139281713	0	425.53	-239.096296296297	273.407407407407
44331.513928287	0	425.53	-240.970370370371	274.911111111111
44331.5139284028	0	429.234	-242.933333333334	276.437037037037
44331.5139285185	0	429.234	-244.911111111111	278.059259259259
44331.5139286343	0	433.175	-247.155555555556	279.651851851852
44331.51392875	0	433.175	-249.696296296297	281.244444444444
44331.5139288657	0	437.96	-252.488888888889	282.896296296296
44331.5139289815	0	437.96	-255.622222222222	284.659259259259
44331.5139290972	0	443.886	-259.051851851852	286.525925925926
44331.513929213	0	443.886	-262.340740740741	288.311111111111
44331.5139293287	0	450.605	-265.866666666667	290.214814814815
44331.5139294444	0	450.605	-269.481481481482	292.037037037037
44331.5139295602	0	457.746	-273.125925925926	293.918518518518
44331.5139296759	0	457.746	-276.740740740741	295.681481481481
44331.5139297917	0	465.005	-280.496296296297	297.459259259259
44331.5139299074	0	465.005	-284.096296296297	299.103703703704
44331.5139300231	0	472.361	-287.377777777778	300.637037037037
44331.5139301389	0	472.361	-290.525925925926	302.118518518518
44331.5139302546	0	478.791	-293.422222222222	303.57037037037
44331.5139303704	0	478.791	-296.125925925926	305.125925925926
44331.5139304861	0	484.391	-298.644444444445	306.733333333333
44331.5139306019	0	484.391	-301.185185185185	308.466666666667
44331.5139307176	0	489.45	-303.385185185185	310.029629629629
44331.5139308333	0	489.45	-305.340740740741	311.259259259259
44331.5139309491	0	493.606	-307.333333333334	312.348148148148
44331.5139310648	0	493.606	-309.496296296297	313.377777777778
44331.5139311806	0	497.762	-311.807407407408	314.355555555555
44331.5139312963	0	497.762	-314.133333333334	315.222222222222
44331.513931412	0	502.399	-316.82962962963	316.244444444444
44331.5139315278	0	502.399	-319.207407407408	317.192592592593
44331.5139316435	0	507.473	-322.066666666667	318.037037037037
44331.5139317593	0	507.473	-324.607407407408	319
44331.513931875	0	512.873	-327.451851851852	320.037037037037
44331.5139319907	0	512.873	-330.274074074074	321.162962962963
44331.5139321065	0	518.54	-333.103703703704	322.140740740741
44331.5139322222	0	518.54	-335.651851851852	323.140740740741
44331.513932338	0	523.918	-338.155555555556	324.185185185185
44331.5139324537	0	523.918	-340.674074074074	325.237037037037
44331.5139325694	0	528.94	-343.148148148148	326.281481481481
44331.5139326852	0	528.94	-345.807407407408	327.244444444444
44331.5139328009	0	534.073	-348.177777777778	328.207407407407
44331.5139329167	0	534.073	-350.466666666667	329.037037037037
44331.5139330324	0	538.732	-352.770370370371	329.807407407407
44331.5139331481	0	538.732	-355.177777777778	330.792592592592
44331.5139332639	0	543.443	-357.659259259259	331.911111111111
44331.5139333796	0	543.443	-360.118518518519	333.2
44331.5139334954	0	548.384	-363.02962962963	334.777777777778
44331.5139336111	0	548.384	-365.518518518519	336.111111111111
44331.5139337268	0	553.784	-368.444444444445	337.681481481481
44331.5139338426	0	553.784	-371.525925925926	339.274074074074
44331.5139339583	0	559.791	-374.8	340.674074074074
44331.5139340741	0	559.791	-377.992592592593	342.029629629629
44331.5139341898	0	566.258	-381.318518518519	343.496296296296
44331.5139343056	0	566.258	-384.466666666667	344.925925925926
44331.5139344213	0	572.732	-387.844444444445	346.548148148148
44331.513934537	0	572.732	-391.288888888889	348.2
44331.5139346528	0	579.554	-394.911111111111	349.822222222222
44331.5139347685	0	579.554	-398.592592592593	351.444444444444
44331.5139348843	0	586.858	-402.140740740741	353.066666666666
44331.513935	0	586.858	-405.333333333333	354.451851851852
44331.5139351157	0	593.599	-408.4	355.851851851852
44331.5139352315	0	593.599	-411.118518518519	357.066666666666
44331.5139353472	0	599.384	-413.451851851852	358.229629629629
44331.513935463	0	599.384	-414.925925925926	359.466666666666
44331.5139355787	0	603.191	-415.97037037037	360.592592592592
44331.5139356944	0	603.191	-416.696296296296	361.592592592592
44331.5139358102	0	604.961	-417.481481481481	362.659259259259
44331.5139359259	0	604.961	-418.407407407407	363.792592592592
44331.5139360417	0	606.672	-419.503703703704	365.037037037037
44331.5139361574	0	606.672	-420.807407407407	366.318518518518
44331.5139362732	0	609.072	-422.437037037037	367.688888888889
44331.5139363889	0	609.072	-424.162962962963	369.229629629629
44331.5139365046	0	612.428	-426.037037037037	370.8
44331.5139366204	0	612.428	-427.948148148148	372.407407407407
44331.5139367361	0	616.213	-430.111111111111	374.081481481481
44331.5139368519	0	616.213	-432.57037037037	375.925925925926
44331.5139369676	0	620.835	-435.251851851852	377.651851851852
44331.5139370833	0	620.835	-437.888888888889	379.407407407407
44331.5139371991	0	626.154	-440.585185185185	381.14074074074
44331.5139373148	0	626.154	-443.37037037037	382.933333333333
44331.5139374306	0	631.635	-446.237037037037	384.777777777777
44331.5139375463	0	631.635	-449.281481481481	386.725925925926
44331.513937662	0	637.546	-452.511111111111	388.637037037037
44331.5139377778	0	637.546	-455.688888888889	390.525925925926
44331.5139378935	0	643.953	-458.725925925926	392.266666666666
44331.5139380093	0	643.953	-461.807407407407	394.148148148148
44331.513938125	0	650.072	-464.362962962963	395.777777777778
44331.5139382407	0	650.072	-466.985185185185	397.474074074074
44331.5139383565	0	655.25	-469.37037037037	399.096296296296
44331.5139384722	0	655.25	-471.622222222222	400.622222222222
44331.513938588	0	659.887	-473.851851851852	402.029629629629
44331.5139387037	0	659.887	-476.214814814815	403.54074074074
44331.5139388194	0	664.48	-478.503703703704	405.103703703703
44331.5139389352	0	664.48	-480.792592592593	406.792592592592
44331.5139390509	0	669.058	-483.266666666667	408.711111111111
44331.5139391667	0	669.058	-485.674074074074	410.562962962963
44331.5139392824	0	673.939	-488.288888888889	412.629629629629
44331.5139393982	0	673.939	-490.985185185185	414.629629629629
44331.5139395139	0	679.25	-493.711111111111	416.681481481481
44331.5139396296	0	679.25	-496.311111111111	418.651851851852
44331.5139397454	0	684.576	-499.022222222222	420.637037037037
44331.5139398611	0	684.576	-502.148148148148	422.725925925926
44331.5139399769	0	690.413	-505.548148148148	424.837037037037
44331.5139400926	0	690.413	-509.311111111111	426.948148148148
44331.5139402083	0	697.576	-513.066666666667	429.096296296296
44331.5139403241	0	697.576	-516.866666666667	431.125925925926
44331.5139404398	0	705.132	-520.807407407407	433.333333333333
44331.5139405556	0	705.132	-524.8	435.496296296296
44331.5139406713	0	713.065	-528.525925925926	437.555555555555
44331.513940787	0	713.065	-532.125925925926	439.614814814814
44331.5139409028	0	720.391	-535.274074074074	441.525925925926
44331.5139410185	0	720.391	-537.925925925926	443.481481481481
44331.5139411343	0	726.191	-539.829629629629	445.251851851851
44331.51394125	0	726.191	-541.422222222222	446.918518518518
44331.5139413657	0	729.687	-542.792592592592	448.496296296296
44331.5139414815	0	729.687	-543.933333333333	449.962962962963
44331.5139415972	0	732.198	-545.081481481481	451.525925925926
44331.513941713	0	732.198	-546.044444444444	452.866666666666
44331.5139418287	0	734.309	-547.111111111111	454.488888888888
44331.5139419444	0	734.309	-548.185185185185	456.251851851851
44331.5139420602	0	736.45	-549.385185185185	458.037037037037
44331.5139421759	0	736.45	-550.511111111111	459.866666666666
44331.5139422917	0	738.776	-551.637037037037	461.644444444444
44331.5139424074	0	738.776	-552.762962962963	463.444444444444
44331.5139425231	0	741.028	-553.955555555555	465.303703703703
44331.5139426389	0	741.028	-555.155555555555	467.037037037037
44331.5139427546	0	743.421	-556.437037037037	468.888888888888
44331.5139428704	0	743.421	-557.755555555555	470.814814814814
44331.5139429861	0	746.021	-559.125925925926	472.57037037037
44331.5139431019	0	746.021	-560.807407407407	474.459259259259
44331.5139432176	0	749.073	-562.57037037037	476.333333333333
44331.5139433333	0	749.073	-564.681481481481	478.429629629629
44331.5139434491	0	752.947	-566.540740740741	480.133333333333
44331.5139435648	0	752.947	-568.896296296296	482.2
44331.5139436806	0	757.162	-571.4	484.296296296296
44331.5139437963	0	757.162	-574.103703703704	486.496296296296
44331.513943912	0	762.369	-576.837037037037	488.696296296296
44331.5139440278	0	762.369	-579.651851851852	491.007407407407
44331.5139441435	0	767.917	-582.311111111111	493.325925925926
44331.5139442593	0	767.917	-584.585185185185	495.562962962963
44331.513944375	0	772.85	-586.555555555555	497.637037037037
44331.5139444907	0	772.85	-588.429629629629	499.874074074074
44331.5139446065	0	776.694	-589.711111111111	501.696296296296
44331.5139447222	0	776.694	-590.955555555555	503.651851851852
44331.513944838	0	779.22	-592.162962962963	505.607407407407
44331.5139449537	0	779.22	-593.503703703704	507.503703703703
44331.5139450694	0	781.768	-594.822222222222	509.511111111111
44331.5139451852	0	781.768	-596.496296296296	511.829629629629
44331.5139453009	0	784.761	-598.348148148148	514.318518518518
44331.5139454167	0	784.761	-600.259259259259	516.918518518518
44331.5139455324	0	788.524	-602.311111111111	519.6
44331.5139456481	0	788.524	-604.414814814815	522.362962962963
44331.5139457639	0	792.68	-606.651851851852	525.229629629629
44331.5139458796	0	792.68	-608.992592592592	528.051851851852
44331.5139459954	0	797.258	-611.02962962963	530.674074074074
44331.5139461111	0	797.258	-613.237037037037	533.503703703703
44331.5139462268	0	801.502	-614.962962962963	535.748148148148
44331.5139463426	0	801.502	-617	538.414814814814
44331.5139464583	0	805.265	-618.933333333333	541.14074074074
44331.5139465741	0	805.265	-620.807407407407	543.866666666666
44331.5139466898	0	809.072	-622.518518518518	546.422222222222
44331.5139468056	0	809.072	-624.377777777778	549.251851851851
44331.5139469213	0	812.642	-626.311111111111	552.251851851851
44331.513947037	0	812.642	-628.303703703704	555.414814814814
44331.5139471528	0	816.568	-630.162962962963	558.525925925926
44331.5139472685	0	816.568	-632.177777777778	561.77037037037
44331.5139473843	0	820.442	-634.140740740741	565.111111111111
44331.5139475	0	820.442	-635.896296296296	568.296296296296
44331.5139476157	0	824.161	-637.562962962963	571.459259259259
44331.5139477315	0	824.161	-638.940740740741	574.474074074074
44331.5139478472	0	827.205	-640.237037037037	577.422222222222
44331.513947963	0	827.205	-641.296296296296	580.192592592592
44331.5139480787	0	829.561	-642.2	582.962962962963
44331.5139481944	0	829.561	-643.251851851852	585.807407407407
44331.5139483102	0	831.517	-644.511111111111	588.644444444444
44331.5139484259	0	831.517	-646.325925925926	591.94074074074
44331.5139485417	0	834.591	-647.933333333333	594.548148148148
44331.5139486574	0	834.591	-649.911111111111	597.637037037037
44331.5139487732	0	838.176	-652.051851851852	600.725925925926
44331.5139488889	0	838.176	-654.214814814815	604.081481481481
44331.5139490046	0	842.48	-656.081481481481	607.377777777778
44331.5139491204	0	842.48	-657.725925925926	610.777777777777
44331.5139492361	0	845.991	-658.674074074074	613.851851851852
44331.5139493519	0	845.991	-659.340740740741	616.925925925926
44331.5139494676	0	847.606	-659.866666666666	620.014814814814
44331.5139495833	0	847.606	-660.274074074074	623.051851851851
44331.5139496991	0	848.539	-660.688888888889	626.007407407407
44331.5139498148	0	848.539	-660.888888888889	628.94074074074
44331.5139499306	0	849.154	-661.029629629629	631.777777777777
44331.5139500463	0	849.154	-661.333333333333	634.866666666666
44331.513950162	0	849.598	-661.540740740741	637.955555555555
44331.5139502778	0	849.598	-661.688888888889	641.274074074074
44331.5139503935	0	849.954	-661.703703703704	643.837037037036
44331.5139505093	0	849.954	-661.733333333333	646.792592592592
44331.513950625	0	849.998	-661.851851851852	649.644444444444
44331.5139507407	0	849.998	-662.044444444444	652.548148148148
44331.5139508565	0	850.309	-662.207407407407	655.577777777777
44331.5139509722	0	850.309	-662.348148148148	658.711111111111
44331.513951088	0	850.613	-662.488888888889	661.785185185185
44331.5139512037	0	850.613	-662.577777777778	665.111111111111
44331.5139513194	0	850.843	-662.785185185185	668.496296296296
44331.5139514352	0	850.843	-663.051851851852	672.251851851851
44331.5139515509	0	851.317	-663.548148148148	675.296296296296
44331.5139516667	0	851.317	-664.422222222222	678.999999999999
44331.5139517824	0	852.687	-665.481481481482	682.185185185185
44331.5139518981	0	852.687	-667.288888888889	686.259259259259
44331.5139520139	0	855.554	-669.281481481481	689.925925925925
44331.5139521296	0	855.554	-671.614814814815	693.525925925925
44331.5139522454	0	859.88	-674	697.037037037036
44331.5139523611	0	859.88	-676.437037037037	700.244444444444
44331.5139524769	0	864.702	-679.281481481481	703.933333333333
44331.5139525926	0	864.702	-682.251851851852	707.533333333333
44331.5139527083	0	870.517	-685.525925925926	711.251851851851
44331.5139528241	0	870.517	-688.718518518519	714.814814814814
44331.5139529398	0	876.984	-692.022222222222	718.533333333333
44331.5139530556	0	876.984	-695.340740740741	722.37037037037
44331.5139531713	0	883.606	-698.444444444444	726.125925925925
44331.513953287	0	883.606	-701.385185185185	729.948148148148
44331.5139534028	0	889.65	-704.02962962963	733.629629629629
44331.5139535185	0	889.65	-706.385185185185	737.503703703703
44331.5139536343	0	894.65	-708.540740740741	741.399999999999
44331.51395375	0	894.65	-710.511111111111	745.274074074074
44331.5139538657	0	898.776	-712.140740740741	749.222222222222
44331.5139539815	0	898.776	-713.325925925926	752.925925925925
44331.5139540972	0	901.591	-714.177777777778	756.355555555555
44331.513954213	0	901.591	-714.725925925926	759.414814814814
44331.5139543287	0	902.991	-715.592592592593	762.74074074074
44331.5139544444	0	902.991	-716.185185185185	765.281481481481
44331.5139545602	0	904.45	-717.155555555556	768.437037037036
44331.5139546759	0	904.45	-718.155555555556	771.933333333333
44331.5139547917	0	906.42	-718.940740740741	774.614814814814
44331.5139549074	0	906.42	-719.733333333333	777.562962962962
44331.5139550231	0	907.998	-720.562962962963	780.199999999999
44331.5139551389	0	907.998	-721.437037037037	783.362962962962
44331.5139552546	0	909.702	-722.422222222222	786.014814814814
44331.5139553704	0	909.702	-723.777777777778	788.829629629629
44331.5139554861	0	912.043	-725.57037037037	791.866666666666
44331.5139556019	0	912.043	-727.577777777778	794.799999999999
44331.5139557176	0	915.843	-730.059259259259	797.548148148148
44331.5139558333	0	915.843	-732.859259259259	800.399999999999
44331.5139559491	0	921.124	-736.051851851852	803.303703703703
44331.5139560648	0	921.124	-739.17037037037	806.014814814814
44331.5139561806	0	927.435	-742.518518518519	808.837037037036
44331.5139562963	0	927.435	-745.888888888889	811.703703703703
44331.513956412	0	934.154	-748.925925925926	814.348148148148
44331.5139565278	0	934.154	-751.918518518519	816.91111111111
44331.5139566435	0	940.184	-754.540740740741	819.377777777777
44331.5139567593	0	940.184	-756.6	821.607407407407
44331.513956875	0	944.865	-758.385185185185	823.807407407407
44331.5139569907	0	944.865	-759.644444444445	825.651851851851
44331.5139571065	0	947.909	-760.585185185185	827.562962962962
44331.5139572222	0	947.909	-761.081481481482	829.177777777777
44331.513957338	0	949.346	-761.214814814815	830.414814814814
44331.5139574537	0	949.346	-761.148148148148	831.414814814814
44331.5139575694	0	949.413	-761.192592592593	832.162962962962
44331.5139576852	0	949.413	-761.6	832.925925925925
44331.5139578009	0	949.865	-762.481481481482	833.666666666666
44331.5139579167	0	949.865	-763.874074074074	834.37037037037
44331.5139580324	0	952.139	-765.548148148148	834.992592592592
44331.5139581481	0	952.139	-767.288888888889	835.54074074074
44331.5139582639	0	955.554	-769.740740740741	836.162962962963
44331.5139583796	0	955.554	-772.459259259259	836.666666666666
44331.5139584954	0	960.724	-775.274074074074	836.851851851851
44331.5139586111	0	960.724	-778.340740740741	837.037037037037
44331.5139587269	0	966.605	-781.711111111111	837.229629629629
44331.5139588426	0	966.605	-785.525925925926	837.333333333333
44331.5139589583	0	973.79	-789.311111111111	837.303703703703
44331.5139590741	0	973.79	-793.244444444445	837.392592592592
44331.5139591898	0	981.509	-797.244444444445	837.377777777777
44331.5139593056	0	981.509	-801.474074074074	837.444444444444
44331.5139594213	0	989.739	-805.718518518519	837.37037037037
44331.513959537	0	989.739	-809.740740740741	837.281481481481
44331.5139596528	0	998.006	-813.577777777778	837.229629629629
44331.5139597685	0	998.006	-817.311111111111	837.2
44331.5139598843	0	1005.576	-819.844444444444	837.155555555555
44331.51396	0	1005.576	-822.192592592593	836.977777777777
44331.5139601157	0	1010.457	-823.481481481482	836.711111111111
44331.5139602315	0	1010.457	-824.414814814815	836.244444444444
44331.5139603472	0	1012.679	-824.807407407407	835.688888888888
44331.513960463	0	1012.679	-824.859259259259	835.177777777777
44331.5139605787	0	1013.123	-824.8	834.651851851851
44331.5139606944	0	1013.123	-824.703703703704	834.037037037037
44331.5139608102	0	1012.967	-824.814814814815	833.451851851851
44331.5139609259	0	1012.967	-825.392592592593	832.711111111111
44331.5139610417	0	1013.656	-826.533333333333	831.933333333333
44331.5139611574	0	1013.656	-828.022222222222	831.081481481481
44331.5139612732	0	1016.286	-829.755555555556	830.333333333333
44331.5139613889	0	1016.286	-831.659259259259	829.688888888888
44331.5139615046	0	1019.923	-833.992592592593	829.066666666666
44331.5139616204	0	1019.923	-836.451851851852	828.214814814814
44331.5139617361	0	1024.716	-839.125925925926	827.362962962962
44331.5139618519	0	1024.716	-842.044444444445	826.429629629629
44331.5139619676	0	1030.309	-845.42962962963	825.355555555555
44331.5139620833	0	1030.309	-848.955555555556	824.192592592592
44331.5139621991	0	1037.22	-852.466666666667	823.044444444444
44331.5139623148	0	1037.22	-856.088888888889	821.755555555555
44331.5139624306	0	1044.353	-859.762962962963	820.422222222222
44331.5139625463	0	1044.353	-863.288888888889	819.111111111111
44331.513962662	0	1051.553	-867.111111111111	817.651851851851
44331.5139627778	0	1051.553	-870.844444444444	816.222222222222
44331.5139628935	0	1059.109	-874.355555555556	814.962962962962
44331.5139630093	0	1059.109	-877.607407407407	813.703703703703
44331.513963125	0	1065.872	-880.407407407407	812.703703703703
44331.5139632407	0	1065.872	-882.918518518518	811.748148148148
44331.5139633565	0	1071.183	-885.474074074074	810.629629629629
44331.5139634722	0	1071.183	-887.829629629629	809.644444444444
44331.513963588	0	1076.094	-890.325925925926	808.555555555555
44331.5139637037	0	1076.094	-892.785185185185	807.659259259259
44331.5139638194	0	1081.05	-895.274074074074	806.851851851852
44331.5139639352	0	1081.05	-897.740740740741	805.97037037037
44331.5139640509	0	1086.006	-900.451851851852	805.066666666666
44331.5139641667	0	1086.006	-903.118518518519	804.251851851851
44331.5139642824	0	1091.384	-905.733333333333	803.533333333333
44331.5139643981	0	1091.384	-908.57037037037	802.622222222222
44331.5139645139	0	1096.836	-911.118518518519	801.666666666666
44331.5139646296	0	1096.836	-913.140740740741	800.844444444444
44331.5139647454	0	1101.406	-915.362962962963	799.77037037037
44331.5139648611	0	1101.406	-917.725925925926	798.614814814815
44331.5139649769	0	1105.991	-920.037037037037	797.459259259259
44331.5139650926	0	1105.991	-922.081481481481	796.355555555555
44331.5139652083	0	1110.347	-923.911111111111	795.266666666666
44331.5139653241	0	1110.347	-925.688888888889	794.185185185185
44331.5139654398	0	1113.954	-927.377777777778	793.177777777778
44331.5139655556	0	1113.954	-929.488888888889	792.140740740741
44331.5139656713	0	1117.754	-931.688888888889	791.296296296296
44331.513965787	0	1117.754	-934.066666666667	790.585185185185
44331.5139659028	0	1122.332	-936.651851851852	789.992592592592
44331.5139660185	0	1122.332	-939.22962962963	789.511111111111
44331.5139661343	0	1127.495	-942.059259259259	789.029629629629
44331.51396625	0	1127.495	-945.111111111111	788.703703703703
44331.5139663657	0	1133.376	-948.074074074074	788.437037037037
44331.5139664815	0	1133.376	-951.548148148148	788.17037037037
44331.5139665972	0	1139.813	-955.155555555556	787.925925925926
44331.513966713	0	1139.813	-958.755555555556	787.607407407407
44331.5139668287	0	1147.02	-962.688888888889	787.185185185185
44331.5139669444	0	1147.02	-966.059259259259	786.837037037037
44331.5139670602	0	1154.324	-969.644444444444	786.503703703703
44331.5139671759	0	1154.324	-973.251851851852	786.281481481481
44331.5139672917	0	1161.517	-976.807407407407	786.051851851852
44331.5139674074	0	1161.517	-979.97037037037	785.748148148148
44331.5139675231	0	1168.236	-982.77037037037	785.2
44331.5139676389	0	1168.236	-985.37037037037	784.518518518518
44331.5139677546	0	1173.636	-987.585185185185	784.029629629629
44331.5139678704	0	1173.636	-989.488888888889	783.437037037037
44331.5139679861	0	1177.755	-991.066666666667	782.866666666666
44331.5139681019	0	1177.755	-992.088888888889	782.474074074074
44331.5139682176	0	1180.355	-992.577777777778	782.244444444444
44331.5139683333	0	1180.355	-993.066666666667	782.081481481481
44331.5139684491	0	1181.333	-993.688888888889	781.985185185185
44331.5139685648	0	1181.333	-994.42962962963	781.896296296296
44331.5139686806	0	1182.696	-995.37037037037	781.940740740741
44331.5139687963	0	1182.696	-996.459259259259	782.051851851852
44331.513968912	0	1184.726	-997.777777777778	782.229629629629
44331.5139690278	0	1184.726	-999.340740740741	782.451851851852
44331.5139691435	0	1187.607	-1001.12592592593	782.844444444444
44331.5139692593	0	1187.607	-1003.08888888889	783.429629629629
44331.513969375	0	1191.355	-1005.04444444444	784.103703703703
44331.5139694907	0	1191.355	-1007.08888888889	784.718518518518
44331.5139696065	0	1195.355	-1009.22222222222	785.311111111111
44331.5139697222	0	1195.355	-1011.41481481481	785.874074074074
44331.513969838	0	1199.681	-1013.94814814815	786.629629629629
44331.5139699537	0	1199.681	-1016.64444444444	787.325925925926
44331.5139700694	0	1204.911	-1019.33333333333	788.066666666666
44331.5139701852	0	1204.911	-1022.60740740741	788.807407407407
44331.5139703009	0	1210.874	-1025.95555555556	789.637037037037
44331.5139704167	0	1210.874	-1029.57037037037	790.481481481481
44331.5139705324	0	1217.837	-1033.05925925926	791.266666666667
44331.5139706482	0	1217.837	-1036.74074074074	792.148148148148
44331.5139707639	0	1225.007	-1039.9037037037	792.725925925926
44331.5139708796	0	1225.007	-1043.36296296296	793.6
44331.5139709954	0	1231.629	-1046.2962962963	794.392592592592
44331.5139711111	0	1231.629	-1048.57777777778	795.133333333333
44331.5139712269	0	1236.844	-1050.62962962963	795.822222222222
44331.5139713426	0	1236.844	-1052.44444444444	796.607407407407
44331.5139714583	0	1240.711	-1053.82962962963	797.281481481481
44331.5139715741	0	1240.711	-1055	797.955555555555
44331.5139716898	0	1243.267	-1056.00740740741	798.629629629629
44331.5139718056	0	1243.267	-1057.03703703704	799.288888888889
44331.5139719213	0	1245.304	-1058.28148148148	799.948148148148
44331.513972037	0	1245.304	-1059.73333333333	800.651851851852
44331.5139721528	0	1248	-1061.37037037037	801.303703703703
44331.5139722685	0	1248	-1063.25185185185	801.94074074074
44331.5139723843	0	1251.519	-1065.55555555556	802.511111111111
44331.5139725	0	1251.519	-1067.8	802.74074074074
44331.5139726157	0	1256.067	-1070.46666666667	802.681481481481
44331.5139727315	0	1256.067	-1072.8962962963	802.511111111111
44331.5139728472	0	1261.163	-1075.44444444444	802.14074074074
44331.513972963	0	1261.163	-1078.15555555556	801.748148148148
44331.5139730787	0	1266.422	-1081.06666666667	801.177777777777
44331.5139731944	0	1266.422	-1084.48888888889	800.548148148148
44331.5139733102	0	1272.755	-1087.97037037037	799.74074074074
44331.5139734259	0	1272.755	-1091.62222222222	799
44331.5139735417	0	1279.888	-1095.39259259259	798.096296296296
44331.5139736574	0	1279.888	-1099.01481481481	797.318518518518
44331.5139737732	0	1287.281	-1102.95555555556	796.318518518518
44331.5139738889	0	1287.281	-1106.71851851852	795.54074074074
44331.5139740046	0	1294.985	-1110.31111111111	794.57037037037
44331.5139741204	0	1294.985	-1113.6962962963	793.977777777777
44331.5139742361	0	1301.963	-1117.47407407407	792.888888888888
44331.5139743519	0	1301.963	-1121.33333333333	791.577777777777
44331.5139744676	0	1309.6	-1124.94814814815	790.17037037037
44331.5139745833	0	1309.6	-1128.65925925926	788.622222222222
44331.5139746991	0	1316.926	-1132.00740740741	787.051851851851
44331.5139748148	0	1316.926	-1135.17777777778	785.57037037037
44331.5139749306	0	1323.445	-1138.25925925926	784.088888888888
44331.5139750463	0	1323.445	-1141.37777777778	782.385185185185
44331.513975162	0	1329.645	-1144.39259259259	780.829629629629
44331.5139752778	0	1329.645	-1146.96296296296	779.444444444444
44331.5139753935	0	1335.23	-1149.64444444444	778.066666666666
44331.5139755093	0	1335.23	-1152.26666666667	776.688888888889
44331.513975625	0	1340.534	-1154.91111111111	775.34074074074
44331.5139757407	0	1340.534	-1157.37777777778	774.014814814814
44331.5139758565	0	1345.645	-1159.42962962963	772.77037037037
44331.5139759722	0	1345.645	-1160.6	771.866666666666
44331.513976088	0	1348.867	-1161.71111111111	770.844444444444
44331.5139762037	0	1348.867	-1162.67407407407	769.822222222222
44331.5139763194	0	1350.941	-1163.53333333333	768.888888888888
44331.5139764352	0	1350.941	-1164.44444444444	768.014814814814
44331.5139765509	0	1352.711	-1165.23703703704	767.296296296296
44331.5139766667	0	1352.711	-1166.25185185185	766.629629629629
44331.5139767824	0	1354.518	-1167.40740740741	765.97037037037
44331.5139768981	0	1354.518	-1168.60740740741	765.385185185185
44331.5139770139	0	1356.874	-1169.97777777778	764.725925925926
44331.5139771296	0	1356.874	-1171.7037037037	763.962962962963
44331.5139772454	0	1359.97	-1173.52592592593	763.207407407407
44331.5139773611	0	1359.97	-1175.77037037037	762.244444444444
44331.5139774769	0	1364.037	-1178.08888888889	761.007407407407
44331.5139775926	0	1364.037	-1180.76296296296	759.777777777777
44331.5139777083	0	1369.03	-1183.22222222222	758.622222222222
44331.5139778241	0	1369.03	-1186.13333333333	757.17037037037
44331.5139779398	0	1374.4	-1188.57037037037	755.844444444444
44331.5139780556	0	1374.4	-1191.25925925926	754.281481481481
44331.5139781713	0	1379.526	-1193.82222222222	752.725925925926
44331.513978287	0	1379.526	-1196.71111111111	751.051851851852
44331.5139784028	0	1384.978	-1199.12592592593	749.748148148148
44331.5139785185	0	1384.978	-1202.27407407407	748.096296296296
44331.5139786343	0	1390.541	-1205.54814814815	746.303703703703
44331.51397875	0	1390.541	-1209.31851851852	744.288888888889
44331.5139788657	0	1397.585	-1212.60740740741	742.481481481481
44331.5139789815	0	1397.585	-1216.07407407407	740.629629629629
44331.5139790972	0	1404.341	-1219.6962962963	738.807407407407
44331.513979213	0	1404.341	-1223.57037037037	736.822222222222
44331.5139793287	0	1411.837	-1227.24444444444	734.985185185185
44331.5139794444	0	1411.837	-1230.97037037037	733.014814814815
44331.5139795602	0	1419.237	-1234.27407407407	731.303703703704
44331.5139796759	0	1419.237	-1237.51851851852	729.488888888889
44331.5139797917	0	1425.785	-1240.41481481481	727.785185185185
44331.5139799074	0	1425.785	-1242.95555555556	726.214814814815
44331.5139800231	0	1431.222	-1245.17037037037	724.525925925926
44331.5139801389	0	1431.222	-1246.58518518519	723.214814814815
44331.5139802546	0	1434.852	-1247.85185185185	721.77037037037
44331.5139803704	0	1434.852	-1248.77777777778	720.437037037037
44331.5139804861	0	1437.045	-1249.65925925926	719.081481481481
44331.5139806018	0	1437.045	-1250.64444444444	717.77037037037
44331.5139807176	0	1438.912	-1251.82222222222	716.525925925926
44331.5139808333	0	1438.912	-1253.32592592593	715.088888888889
44331.5139809491	0	1441.593	-1255.3037037037	713.414814814815
44331.5139810648	0	1441.593	-1257.65925925926	711.518518518518
44331.5139811806	0	1445.926	-1259.54074074074	709.948148148148
44331.5139812963	0	1445.926	-1262	707.940740740741
44331.513981412	0	1450.267	-1264.02222222222	706.214814814815
44331.5139815278	0	1450.267	-1265.97777777778	704.451851851852
44331.5139816435	0	1454.245	-1268.11111111111	702.614814814815
44331.5139817593	0	1454.245	-1270.37777777778	700.629629629629
44331.513981875	0	1458.645	-1272.39259259259	698.762962962963
44331.5139819907	0	1458.645	-1274.43703703704	696.733333333333
44331.5139821065	0	1462.704	-1276.34814814815	694.888888888889
44331.5139822222	0	1462.704	-1278.42222222222	693.029629629629
44331.513982338	0	1466.689	-1281.02222222222	690.977777777778
44331.5139824537	0	1466.689	-1283.88888888889	688.859259259259
44331.5139825694	0	1472.156	-1286.98518518518	686.659259259259
44331.5139826852	0	1472.156	-1289.82222222222	684.785185185185
44331.5139828009	0	1478.089	-1293.19259259259	682.511111111111
44331.5139829167	0	1478.089	-1296.56296296296	680.251851851852
44331.5139830324	0	1484.83	-1299.84444444444	677.866666666666
44331.5139831482	0	1484.83	-1302.27407407407	675.948148148148
44331.5139832639	0	1490.541	-1305.02962962963	673.459259259259
44331.5139833796	0	1490.541	-1307.60740740741	671.081481481481
44331.5139834954	0	1495.874	-1309.96296296296	668.748148148148
44331.5139836111	0	1495.874	-1312.07407407407	666.57037037037
44331.5139837269	0	1500.341	-1314	664.555555555555
44331.5139838426	0	1500.341	-1315.94814814815	662.348148148148
44331.5139839583	0	1504.215	-1317.88148148148	660.022222222222
44331.5139840741	0	1504.215	-1319.72592592593	658.059259259259
44331.5139841898	0	1507.993	-1321.68888888889	655.925925925926
44331.5139843056	0	1507.993	-1323.59259259259	653.925925925926
44331.5139844213	0	1511.86	-1325.71111111111	651.725925925925
44331.513984537	0	1511.86	-1327.95555555556	649.259259259259
44331.5139846528	0	1516.223	-1329.82962962963	647.17037037037
44331.5139847685	0	1516.223	-1331.79259259259	644.703703703703
44331.5139848843	0	1520.06	-1333.71111111111	642.207407407407
44331.513985	0	1520.06	-1335.54074074074	639.562962962963
44331.5139851157	0	1523.808	-1337.22962962963	636.97037037037
44331.5139852315	0	1523.808	-1338.97777777778	634.362962962962
44331.5139853472	0	1527.245	-1340.80740740741	631.814814814814
44331.513985463	0	1527.245	-1342.73333333333	629.214814814814
44331.5139855787	0	1531.001	-1345.22222222222	626.355555555555
44331.5139856944	0	1531.001	-1347.55555555556	624.17037037037
44331.5139858102	0	1535.823	-1350.14814814815	621.918518518518
44331.5139859259	0	1535.823	-1351.14074074074	621.148148148148
44331.5139860417	0	1539.408	-1353.7037037037	619.177777777777
44331.5139861574	0	1539.408	-1356.9037037037	616.607407407407
44331.5139862731	0	1545.171	-1360.20740740741	613.977777777777
44331.5139863889	0	1545.171	-1363.57037037037	611.155555555555
44331.5139865046	0	1551.838	-1367.16296296296	608.022222222222
44331.5139866204	0	1551.838	-1370.08888888889	605.444444444444
44331.5139867361	0	1558.357	-1372.97037037037	602.933333333333
44331.5139868519	0	1558.357	-1375.88888888889	600.266666666666
44331.5139869676	0	1564.157	-1378.59259259259	597.651851851851
44331.5139870833	0	1564.157	-1381.31111111111	594.992592592592
44331.5139871991	0	1569.579	-1383.78518518518	592.518518518518
44331.5139873148	0	1569.579	-1386.20740740741	589.948148148148
44331.5139874306	0	1574.475	-1388.40740740741	587.57037037037
44331.5139875463	0	1574.475	-1390.32592592593	585.066666666666
44331.513987662	0	1578.594	-1391.91851851852	582.451851851851
44331.5139877778	0	1578.594	-1392.99259259259	579.94074074074
44331.5139878935	0	1581.261	-1393.79259259259	577.555555555555
44331.5139880093	0	1581.261	-1394.55555555556	574.688888888889
44331.513988125	0	1582.824	-1395.08148148148	572.177777777777
44331.5139882407	0	1582.824	-1395.65925925926	569.451851851852
44331.5139883565	0	1583.928	-1396.28888888889	566.74074074074
44331.5139884722	0	1583.928	-1396.97037037037	564.185185185185
44331.513988588	0	1585.239	-1397.66666666667	561.444444444444
44331.5139887037	0	1585.239	-1398.34074074074	558.829629629629
44331.5139888194	0	1586.609	-1399.21481481481	556.34074074074
44331.5139889352	0	1586.609	-1400.45925925926	553.814814814814
44331.5139890509	0	1588.728	-1401.82962962963	551.385185185185
44331.5139891667	0	1588.728	-1403.31851851852	548.948148148148
44331.5139892824	0	1591.587	-1404.81481481482	546.666666666666
44331.5139893981	0	1591.587	-1406.59259259259	544.103703703703
44331.5139895139	0	1594.861	-1408.44444444444	541.585185185185
44331.5139896296	0	1594.861	-1410.4962962963	538.866666666666
44331.5139897454	0	1598.765	-1412.75555555556	536.037037037037
44331.5139898611	0	1598.765	-1414.97777777778	533.244444444444
44331.5139899769	0	1603.246	-1417.22962962963	530.525925925926
44331.5139900926	0	1603.246	-1419.57777777778	527.637037037037
44331.5139902083	0	1607.846	-1421.87407407407	524.977777777778
44331.5139903241	0	1607.846	-1424.60740740741	521.888888888889
44331.5139904398	0	1612.876	-1426.46666666667	519.829629629629
44331.5139905556	0	1612.876	-1429.3037037037	516.851851851852
44331.5139906713	0	1617.572	-1432.21481481482	513.822222222222
44331.513990787	0	1617.572	-1435	511.111111111111
44331.5139909028	0	1623.268	-1437.75555555556	508.481481481481
44331.5139910185	0	1623.268	-1441.02962962963	505.422222222222
44331.5139911343	0	1629.298	-1444.05185185185	502.562962962963
44331.51399125	0	1629.298	-1446.93333333333	499.725925925926
44331.5139913657	0	1635.202	-1449.92592592593	496.214814814815
44331.5139914815	0	1635.202	-1452.05185185185	493.214814814815
44331.5139915972	0	1640.321	-1454.11851851852	489.533333333333
44331.513991713	0	1640.321	-1455.6962962963	486.044444444444
44331.5139918287	0	1643.965	-1456.71851851852	482.933333333333
44331.5139919444	0	1643.965	-1457.20740740741	480.022222222222
44331.5139920602	0	1645.476	-1457.41481481481	477.229629629629
44331.5139921759	0	1645.476	-1457.81481481481	474.622222222222
44331.5139922917	0	1646.083	-1458.53333333333	472.229629629629
44331.5139924074	0	1646.083	-1459.48888888889	469.844444444444
44331.5139925231	0	1647.757	-1460.48888888889	467.444444444444
44331.5139926389	0	1647.757	-1461.45185185185	465
44331.5139927546	0	1649.72	-1462.60740740741	462.392592592592
44331.5139928704	0	1649.72	-1463.79259259259	460.029629629629
44331.5139929861	0	1652.061	-1465.11111111111	457.533333333333
44331.5139931018	0	1652.061	-1466.57777777778	455.133333333333
44331.5139932176	0	1654.846	-1468.37037037037	452.659259259259
44331.5139933333	0	1654.846	-1468.37037037037	452.659259259259
44331.5139934491	0	1656.639	-1470.58518518519	450.037037037037
44331.5139935648	0	1656.639	-1474.95555555556	445.874074074074
44331.5139936806	0	1663.224	-1477.63703703704	443.548148148148
44331.5139937963	0	1663.224	-1480.7037037037	441.02962962963
44331.513993912	0	1668.972	-1483.55555555556	438.888888888889
44331.5139940278	0	1668.972	-1486.45925925926	436.837037037037
44331.5139941435	0	1674.728	-1489.07407407407	434.837037037037
44331.5139942593	0	1674.728	-1491.42962962963	432.866666666667
44331.513994375	0	1679.698	-1493.81481481482	430.703703703704
44331.5139944907	0	1679.698	-1495.82962962963	428.57037037037
44331.5139946065	0	1684.098	-1497.28888888889	426.488888888889
44331.5139947222	0	1684.098	-1498.53333333333	424.155555555556
44331.513994838	0	1686.802	-1499.32592592593	421.733333333333
44331.5139949537	0	1686.802	-1499.42962962963	419.740740740741
44331.5139950694	0	1687.698	-1499.38518518519	417.933333333333
44331.5139951852	0	1687.698	-1499.26666666667	416.407407407407
44331.5139953009	0	1687.535	-1499.45185185185	415.2
44331.5139954167	0	1687.535	-1500.00740740741	414.37037037037
44331.5139955324	0	1688.276	-1500.66666666667	413.733333333333
44331.5139956482	0	1688.276	-1501.51111111111	412.985185185185
44331.5139957639	0	1689.78	-1502.51111111111	412.244444444444
44331.5139958796	0	1689.78	-1503.68148148148	411.503703703704
44331.5139959954	0	1691.95	-1505.1037037037	410.688888888889
44331.5139961111	0	1691.95	-1506.82962962963	409.851851851852
44331.5139962269	0	1695.098	-1508.62222222222	409.214814814815
44331.5139963426	0	1695.098	-1510.56296296296	408.614814814815
44331.5139964583	0	1698.831	-1512.83703703704	408.125925925926
44331.5139965741	0	1698.831	-1515.22222222222	407.666666666667
44331.5139966898	0	1703.49	-1517.74074074074	407.333333333333
44331.5139968056	0	1703.49	-1520.64444444445	406.962962962963
44331.5139969213	0	1708.912	-1523.72592592593	406.762962962963
44331.513997037	0	1708.912	-1527.05925925926	406.733333333333
44331.5139971528	0	1715.327	-1530.71851851852	406.555555555555
44331.5139972685	0	1715.327	-1534.42222222222	406.481481481481
44331.5139973843	0	1722.69	-1538.0962962963	406.474074074074
44331.5139975	0	1722.69	-1541.65185185185	406.392592592592
44331.5139976157	0	1729.92	-1544.86666666667	406.162962962963
44331.5139977315	0	1729.92	-1547.51851851852	405.718518518518
44331.5139978472	0	1735.787	-1550.14074074074	405.340740740741
44331.513997963	0	1735.787	-1552.72592592593	404.792592592592
44331.5139980787	0	1740.994	-1555.2	404.207407407407
44331.5139981944	0	1740.994	-1557.45925925926	403.637037037037
44331.5139983102	0	1745.727	-1559.44444444445	403.074074074074
44331.5139984259	0	1745.727	-1561.3037037037	402.77037037037
44331.5139985417	0	1749.571	-1563.13333333333	402.296296296296
44331.5139986574	0	1749.571	-1565.17037037037	401.703703703703
44331.5139987731	0	1753.438	-1567.05925925926	401.014814814815
44331.5139988889	0	1753.438	-1568.8	400.162962962963
44331.5139990046	0	1757.068	-1570.58518518519	399.207407407407
44331.5139991204	0	1757.068	-1572.2	398.296296296296
44331.5139992361	0	1760.468	-1573.91851851852	397.437037037037
44331.5139993519	0	1760.468	-1575.68888888889	396.466666666666
44331.5139994676	0	1763.957	-1577.48888888889	395.518518518518
44331.5139995833	0	1763.957	-1579.72592592593	394.348148148148
44331.5139996991	0	1767.994	-1582.07407407407	393.266666666666
44331.5139998264	0	1767.994	-1584.25925925926	392.348148148148
44331.5139999306	0	1772.527	-1586.85185185185	391.214814814815
44331.5140000463	0	1772.527	-1589.88148148148	390.022222222222
44331.514000162	0	1778.149	-1592.63703703704	388.822222222222
44331.5140002778	0	1778.149	-1595.7037037037	387.429629629629
44331.5140003935	0	1783.971	-1598.88148148148	385.962962962963
44331.5140005093	0	1783.971	-1602.32592592593	384.385185185185
44331.514000625	0	1790.593	-1606.26666666667	382.592592592592
44331.5140007407	0	1790.593	-1610.06666666667	380.777777777778
44331.5140008565	0	1798.334	-1613.9037037037	378.829629629629
44331.5140009722	0	1798.334	-1617.5037037037	376.925925925926
44331.514001088	0	1805.771	-1621.08888888889	374.903703703703
44331.5140012037	0	1805.771	-1624.72592592593	372.925925925926
44331.5140013194	0	1812.993	-1628.05925925926	371.007407407407
44331.5140014352	0	1812.993	-1631.45185185185	369.081481481481
44331.5140015509	0	1819.719	-1635.08148148148	367.177777777778
44331.5140016667	0	1819.719	-1638.7037037037	365.237037037037
44331.5140017824	0	1826.971	-1641.84444444444	363.362962962963
44331.5140018981	0	1826.971	-1644.71851851852	361.488888888889
44331.5140020139	0	1832.986	-1647.14074074074	359.777777777778
44331.5140021296	0	1832.986	-1648.39259259259	358.6
44331.5140022454	0	1836.66	-1649.53333333333	357.014814814815
44331.5140023611	0	1836.66	-1650.16296296296	355.54074074074
44331.5140024769	0	1838.43	-1650.23703703704	354.325925925926
44331.5140025926	0	1838.43	-1650.24444444444	353.044444444444
44331.5140027083	0	1838.511	-1650.28888888889	351.592592592592
44331.5140028241	0	1838.511	-1650.4	350.185185185185
44331.5140029398	0	1838.667	-1650.74074074074	349.022222222222
44331.5140030556	0	1838.667	-1651.46666666667	347.792592592592
44331.5140031713	0	1839.734	-1652.61481481481	346.481481481481
44331.514003287	0	1839.734	-1654.22222222222	344.992592592592
44331.5140034028	0	1842.49	-1656.16296296296	343.503703703703
44331.5140035185	0	1842.49	-1658.14814814815	342.148148148148
44331.5140036343	0	1846.416	-1660.22962962963	340.629629629629
44331.51400375	0	1846.416	-1662.31111111111	338.903703703703
44331.5140038657	0	1850.579	-1664.42962962963	337.066666666666
44331.5140039815	0	1850.579	-1666.6	335.074074074074
44331.5140040972	0	1854.868	-1668.47407407407	333.444444444444
44331.514004213	0	1854.868	-1670.55555555555	331.57037037037
44331.5140043287	0	1858.824	-1672.83703703704	329.488888888889
44331.5140044444	0	1858.824	-1674.94074074074	327.481481481481
44331.5140045602	0	1863.209	-1676.96296296296	325.57037037037
44331.5140046759	0	1863.209	-1679.21481481481	323.585185185185
44331.5140047917	0	1867.483	-1681.55555555555	321.748148148148
44331.5140049074	0	1867.483	-1684.03703703704	319.851851851852
44331.5140050231	0	1872.305	-1686.68888888889	317.874074074074
44331.5140051389	0	1872.305	-1689.03703703704	316.177777777778
44331.5140052546	0	1877.305	-1691.48148148148	314.229629629629
44331.5140053704	0	1877.305	-1693.88148148148	312.340740740741
44331.5140054861	0	1882.149	-1695.86666666667	310.822222222222
44331.5140056019	0	1882.149	-1697.86666666667	309.274074074074
44331.5140057176	0	1886.134	-1700.04444444444	307.481481481481
44331.5140058333	0	1886.134	-1702.17037037037	305.6
44331.5140059491	0	1890.438	-1704.15555555555	303.77037037037
44331.5140060648	0	1890.438	-1706.08148148148	302.051851851852
44331.5140061806	0	1894.349	-1707.86666666667	300.496296296296
44331.5140062963	0	1894.349	-1709.87407407407	298.814814814815
44331.514006412	0	1898.142	-1711.5037037037	297.377777777778
44331.5140065278	0	1898.142	-1713.22962962963	295.792592592592
44331.5140066435	0	1901.498	-1715.17777777778	294.007407407407
44331.5140067593	0	1901.498	-1716.79259259259	292.503703703703
44331.514006875	0	1905.061	-1718.37777777778	290.977777777778
44331.5140069907	0	1905.061	-1719.74814814815	289.377777777778
44331.5140071065	0	1908.017	-1720.57777777778	287.814814814815
44331.5140072222	0	1908.017	-1721.19259259259	286.274074074074
44331.514007338	0	1909.461	-1721.29629629629	284.851851851852
44331.5140074537	0	1909.461	-1721.25185185185	283.385185185185
44331.5140075694	0	1909.52	-1721.05925925926	282.088888888889
44331.5140076852	0	1909.52	-1720.97037037037	280.762962962963
44331.5140078009	0	1909.239	-1721.11851851852	279.881481481481
44331.5140079167	0	1909.239	-1721.7037037037	279.007407407407
44331.5140080324	0	1909.972	-1722.57037037037	278.288888888889
44331.5140081482	0	1909.972	-1723.81481481481	277.622222222222
44331.5140082639	0	1912.083	-1725.35555555555	277.037037037037
44331.5140083796	0	1912.083	-1727.09629629629	276.666666666666
44331.5140084954	0	1915.364	-1728.98518518518	276.437037037037
44331.5140086111	0	1915.364	-1731.25925925926	276.2
44331.5140087269	0	1919.527	-1734.11111111111	275.918518518518
44331.5140088426	0	1919.527	-1736.76296296296	275.718518518518
44331.5140089583	0	1925.031	-1739.88148148148	275.318518518518
44331.5140090741	0	1925.031	-1743.37777777778	275.17037037037
44331.5140091898	0	1931.646	-1746.94814814815	274.94074074074
44331.5140093056	0	1931.646	-1750.4962962963	274.807407407407
44331.5140094213	0	1938.765	-1754.11851851852	274.666666666666
44331.514009537	0	1938.765	-1757.28888888889	274.525925925926
44331.5140096528	0	1945.558	-1760.62222222222	274.481481481481
44331.5140097685	0	1945.558	-1763.56296296296	274.311111111111
44331.5140098843	0	1951.832	-1766.02222222222	274.266666666666
44331.51401	0	1951.832	-1767.71111111111	274.281481481481
44331.5140101157	0	1955.98	-1768.66666666667	274.325925925926
44331.5140102315	0	1955.98	-1768.96296296296	274.488888888889
44331.5140103472	0	1957.232	-1768.96296296296	274.681481481481
44331.514010463	0	1957.232	-1768.91111111111	274.903703703703
44331.5140105787	0	1957.18	-1768.95555555555	275.148148148148
44331.5140106944	0	1957.18	-1769.12592592592	275.377777777778
44331.5140108102	0	1957.395	-1769.57777777778	275.637037037037
44331.5140109259	0	1957.395	-1770.33333333333	275.918518518518
44331.5140110417	0	1958.602	-1771.66666666667	276.214814814815
44331.5140111574	0	1958.602	-1773.44444444444	276.459259259259
44331.5140112731	0	1961.713	-1775.72592592592	276.718518518518
44331.5140113889	0	1961.713	-1778.17037037037	277.125925925926
44331.5140115046	0	1966.439	-1781.14074074074	277.318518518518
44331.5140116204	0	1966.439	-1784.66666666667	277.614814814815
44331.5140117361	0	1972.935	-1788.48148148148	277.837037037037
44331.5140118519	0	1972.935	-1792.41481481481	278.096296296296
44331.5140119676	0	1980.683	-1796.42222222222	278.318518518518
44331.5140120833	0	1980.683	-1800.57777777778	278.392592592592
44331.5140121991	0	1988.846	-1804.60740740741	278.466666666666
44331.5140123148	0	1988.846	-1808.94074074074	278.8
44331.5140124306	0	1997.209	-1812.62962962963	279.237037037037
44331.5140125463	0	1997.209	-1817.12592592592	279.711111111111
44331.514012662	0	2005.394	-1820.68148148148	280.051851851852
44331.5140127778	0	2005.394	-1824.01481481481	280.422222222222
44331.5140128935	0	2012.283	-1826.9037037037	280.829629629629
44331.5140130093	0	2012.283	-1829.3037037037	281.281481481481
44331.514013125	0	2017.572	-1830.86666666667	281.681481481481
44331.5140132407	0	2017.572	-1831.94814814815	282
44331.5140133565	0	2020.216	-1832.25185185185	282.274074074074
44331.5140134722	0	2020.216	-1832.27407407407	282.488888888889
44331.514013588	0	2020.542	-1832.25925925926	282.874074074074
44331.5140137037	0	2020.542	-1832.14814814815	283.207407407407
44331.5140138194	0	2020.416	-1832.08888888889	283.718518518518
44331.5140139352	0	2020.416	-1832.06666666667	284.207407407407
44331.5140140509	0	2020.335	-1832.24444444444	284.837037037037
44331.5140141667	0	2020.335	-1832.4	285.244444444444
44331.5140142824	0	2020.668	-1832.88888888889	285.918518518518
44331.5140143981	0	2020.668	-1833.39259259259	286.792592592592
44331.5140145139	0	2021.661	-1833.93333333333	287.637037037037
44331.5140146296	0	2021.661	-1834.45925925926	288.4
44331.5140147454	0	2022.728	-1835.26666666667	289.266666666666
44331.5140148611	0	2022.728	-1836.32592592592	290.214814814815
44331.5140149768	0	2024.595	-1837.6962962963	291.162962962963
44331.5140150926	0	2024.595	-1839.46666666667	292.251851851852
44331.5140152083	0	2027.736	-1841.49629629629	293.429629629629
44331.5140153241	0	2027.736	-1844.05185185185	294.762962962963
44331.5140154398	0	2032.321	-1846.47407407407	295.837037037037
44331.5140155556	0	2032.321	-1849.67407407407	297.244444444444
44331.5140156713	0	2037.943	-1852.57037037037	298.451851851852
44331.514015787	0	2037.943	-1856.22962962963	300.029629629629
44331.5140159028	0	2044.499	-1859.75555555555	301.674074074074
44331.5140160185	0	2044.499	-1863.3037037037	303.17037037037
44331.5140161343	0	2051.573	-1867.03703703704	304.837037037037
44331.51401625	0	2051.573	-1870.76296296296	306.57037037037
44331.5140163657	0	2059.032	-1874.37037037037	308.4
44331.5140164815	0	2059.032	-1877.8	310.281481481481
44331.5140165972	0	2066.069	-1880.89629629629	312.044444444444
44331.514016713	0	2066.069	-1883.60740740741	313.829629629629
44331.5140168287	0	2071.876	-1885.28888888889	315.162962962963
44331.5140169444	0	2071.876	-1886.51111111111	316.488888888889
44331.5140170602	0	2074.78	-1887.32592592592	317.874074074074
44331.5140171759	0	2074.78	-1887.88888888889	319.066666666666
44331.5140172917	0	2076.158	-1888.17777777778	320.066666666666
44331.5140174074	0	2076.158	-1888.23703703704	321.17037037037
44331.5140175232	0	2076.506	-1888.37037037037	322.237037037037
44331.5140176389	0	2076.506	-1888.7037037037	323.133333333333
44331.5140177546	0	2076.973	-1889.37777777778	324.125925925926
44331.5140178704	0	2076.973	-1890.56296296296	325.311111111111
44331.5140179861	0	2078.832	-1892.02962962963	326.325925925926
44331.5140181019	0	2078.832	-1894.27407407407	327.637037037037
44331.5140182176	0	2082.543	-1896.42222222222	328.792592592592
44331.5140183333	0	2082.543	-1899.74814814815	330.296296296296
44331.5140184491	0	2088.017	-1902.99259259259	331.674074074074
44331.5140185648	0	2088.017	-1907.02962962963	333.348148148148
44331.5140186806	0	2095.298	-1911.11851851852	334.807407407407
44331.5140187963	0	2095.298	-1915.60740740741	336.451851851852
44331.514018912	0	2103.876	-1920.12592592592	337.888888888889
44331.5140190278	0	2103.876	-1924.32592592592	339.444444444444
44331.5140191435	0	2112.595	-1928.53333333333	340.903703703704
44331.5140192593	0	2112.595	-1932.75555555555	342.622222222222
44331.514019375	0	2121.025	-1936.59259259259	344.222222222222
44331.5140194907	0	2121.025	-1940.02222222222	345.792592592592
44331.5140196065	0	2128.292	-1942.77037037037	347.074074074074
44331.5140197222	0	2128.292	-1945.33333333333	348.385185185185
44331.514019838	0	2133.603	-1947.54074074074	349.659259259259
44331.5140199537	0	2133.603	-1949.42222222222	350.814814814815
44331.5140200694	0	2137.692	-1951.19259259259	351.844444444444
44331.5140201852	0	2137.692	-1952.9037037037	352.785185185185
44331.5140203009	0	2141.173	-1954.77037037037	353.674074074074
44331.5140204167	0	2141.173	-1956.75555555555	354.607407407407
44331.5140205324	0	2145.025	-1958.82962962963	355.496296296296
44331.5140206481	0	2145.025	-1961.05925925926	356.333333333333
44331.5140207639	0	2149.329	-1963.72592592592	357.274074074074
44331.5140208796	0	2149.329	-1965.75555555555	357.977777777778
44331.5140209954	0	2154.025	-1968.45925925926	358.733333333333
44331.5140211111	0	2154.025	-1971.25925925926	359.42962962963
44331.5140212269	0	2159.529	-1973.9037037037	360
44331.5140213426	0	2159.529	-1977.71111111111	360.762962962963
44331.5140214583	0	2165.981	-1981.25185185185	361.466666666667
44331.5140215741	0	2165.981	-1985.31111111111	362.474074074074
44331.5140216898	0	2173.581	-1989.48888888889	363.437037037037
44331.5140218056	0	2173.581	-1993.52592592592	364.407407407407
44331.5140219213	0	2181.796	-1997.36296296296	365.488888888889
44331.514022037	0	2181.796	-2001.26666666667	366.57037037037
44331.5140221528	0	2189.537	-2005.05925925926	367.696296296296
44331.5140222685	0	2189.537	-2008.93333333333	368.837037037037
44331.5140223843	0	2197.204	-2012.80740740741	370.044444444444
44331.5140225	0	2197.204	-2016.3037037037	371.2
44331.5140226157	0	2204.574	-2019.62962962963	372.244444444444
44331.5140227315	0	2204.574	-2022.15555555555	373.074074074074
44331.5140228472	0	2210.426	-2024.77777777778	374.088888888889
44331.514022963	0	2210.426	-2027.23703703704	375.022222222222
44331.5140230787	0	2215.507	-2029.36296296296	375.725925925926
44331.5140231944	0	2215.507	-2030.88888888889	376.207407407407
44331.5140233102	0	2219.159	-2032.37777777778	376.955555555555
44331.5140234259	0	2219.159	-2033.48888888889	377.525925925926
44331.5140235417	0	2221.759	-2034.49629629629	378.088888888889
44331.5140236574	0	2221.759	-2035.7037037037	378.725925925926
44331.5140237731	0	2223.974	-2037.08888888889	379.511111111111
44331.5140238889	0	2223.974	-2038.71111111111	380.303703703704
44331.5140240046	0	2226.981	-2040.64444444444	381.17037037037
44331.5140241204	0	2226.981	-2043.08148148148	382.237037037037
44331.5140242361	0	2231.351	-2045.68888888889	383.2
44331.5140243519	0	2231.351	-2048.9037037037	384.377777777778
44331.5140244676	0	2237.173	-2052.43703703704	385.740740740741
44331.5140245833	0	2237.173	-2056.09629629629	387.2
44331.5140246991	0	2244.366	-2059.82962962963	388.644444444444
44331.5140248148	0	2244.366	-2064.14074074074	390.251851851852
44331.5140249306	0	2252.41	-2067.67407407407	391.733333333333
44331.5140250463	0	2252.41	-2071.48888888889	393.414814814815
44331.514025162	0	2259.758	-2075.31851851852	395.17037037037
44331.5140252778	0	2259.758	-2079.08888888889	396.792592592592
44331.5140253935	0	2267.358	-2082.80740740741	398.407407407407
44331.5140255093	0	2267.358	-2086.28888888889	399.859259259259
44331.514025625	0	2274.558	-2089.69629629629	401.340740740741
44331.5140257407	0	2274.558	-2092.91851851852	402.814814814815
44331.5140258565	0	2281.188	-2095.85925925926	404.237037037037
44331.5140259722	0	2281.188	-2098.68888888889	405.437037037037
44331.514026088	0	2286.958	-2101.20740740741	406.711111111111
44331.5140262037	0	2286.958	-2103.77777777778	408.022222222222
44331.5140263194	0	2292.047	-2106.2	409.207407407407
44331.5140264352	0	2292.047	-2108.48888888889	410.4
44331.5140265509	0	2296.758	-2110.57777777778	411.592592592592
44331.5140266667	0	2296.758	-2112.80740740741	412.755555555555
44331.5140267824	0	2301.077	-2115.17777777778	413.955555555555
44331.5140268981	0	2301.077	-2117.56296296296	415.155555555555
44331.5140270139	0	2305.833	-2120.17037037037	416.192592592592
44331.5140271296	0	2305.833	-2122.84444444444	417.103703703703
44331.5140272454	0	2311.114	-2125.73333333333	418.037037037037
44331.5140273611	0	2311.114	-2128.69629629629	419.081481481481
44331.5140274768	0	2316.966	-2131.55555555555	420.17037037037
44331.5140275926	0	2316.966	-2134.08888888889	421.081481481481
44331.5140277083	0	2322.359	-2136.48888888889	422.222222222222
44331.5140278241	0	2322.359	-2138.87407407407	423.318518518518
44331.5140279398	0	2327.144	-2140.7037037037	424.266666666666
44331.5140280556	0	2327.144	-2142.21481481481	425.103703703703
44331.5140281713	0	2330.485	-2143.29629629629	425.785185185185
44331.514028287	0	2330.485	-2144.28888888889	426.414814814814
44331.5140284028	0	2332.559	-2145.57777777778	427.044444444444
44331.5140285185	0	2332.559	-2147.26666666667	427.77037037037
44331.5140286343	0	2335.537	-2149.26666666667	428.422222222222
44331.51402875	0	2335.537	-2151.67407407407	429.17037037037
44331.5140288657	0	2339.944	-2154.39259259259	429.696296296296
44331.5140289815	0	2339.944	-2157.34074074074	430.007407407407
44331.5140290972	0	2345.611	-2160.66666666666	430.251851851852
44331.514029213	0	2345.611	-2164.28148148148	430.392592592592
44331.5140293287	0	2352.552	-2168.01481481481	430.518518518518
44331.5140294444	0	2352.552	-2171.9037037037	430.674074074074
44331.5140295602	0	2360.174	-2175.79259259259	430.807407407407
44331.5140296759	0	2360.174	-2179.59259259259	431.007407407407
44331.5140297917	0	2367.863	-2183.48888888889	431.14074074074
44331.5140299074	0	2367.863	-2187.62222222222	431.37037037037
44331.5140300232	0	2375.893	-2191.6	431.703703703703
44331.5140301389	0	2375.893	-2195.68148148148	431.874074074074
44331.5140302546	0	2383.952	-2199.48888888889	432.162962962963
44331.5140303704	0	2383.952	-2203.03703703704	432.422222222222
44331.5140304861	0	2391.308	-2206.32592592592	432.659259259259
44331.5140306019	0	2391.308	-2209.22222222222	432.874074074074
44331.5140307176	0	2397.493	-2211.97777777778	432.955555555555
44331.5140308333	0	2397.493	-2214.60740740741	433.133333333333
44331.5140309491	0	2402.878	-2217.25185185185	433.281481481481
44331.5140310648	0	2402.878	-2219.97777777778	433.511111111111
44331.5140311806	0	2408.248	-2222.65925925926	433.585185185185
44331.5140312963	0	2408.248	-2225.37777777778	433.637037037037
44331.514031412	0	2413.648	-2228.04444444444	433.607407407407
44331.5140315278	0	2413.648	-2230.77777777778	433.474074074074
44331.5140316435	0	2419.048	-2233.57037037037	433.355555555555
44331.5140317593	0	2419.048	-2236.16296296296	433.318518518518
44331.514031875	0	2424.433	-2238.68148148148	433.162962962963
44331.5140319907	0	2424.433	-2241.26666666666	432.896296296296
44331.5140321065	0	2429.537	-2243.65185185185	432.488888888889
44331.5140322222	0	2429.537	-2246.00740740741	432.162962962963
44331.514032338	0	2434.278	-2248.55555555555	431.985185185185
44331.5140324537	0	2434.278	-2251.15555555555	431.8
44331.5140325694	0	2439.426	-2253.86666666666	431.651851851852
44331.5140326852	0	2439.426	-2256.63703703704	431.525925925926
44331.5140328009	0	2444.907	-2259.4	431.444444444444
44331.5140329167	0	2444.907	-2262.15555555555	431.518518518518
44331.5140330324	0	2450.426	-2264.93333333333	431.681481481481
44331.5140331481	0	2450.426	-2267.77777777778	431.903703703704
44331.5140332639	0	2456.048	-2270.58518518518	431.97037037037
44331.5140333796	0	2456.048	-2273.28888888889	432
44331.5140334954	0	2461.559	-2275.85925925926	432.081481481481
44331.5140336111	0	2461.559	-2278.4	432.148148148148
44331.5140337269	0	2466.67	-2280.91111111111	432.207407407407
44331.5140338426	0	2466.67	-2283.34814814815	432.303703703704
44331.5140339583	0	2471.618	-2285.78518518518	432.355555555555
44331.5140340741	0	2471.618	-2288.07407407407	432.392592592592
44331.5140341898	0	2476.344	-2290.31851851852	432.377777777778
44331.5140343056	0	2476.344	-2292.40740740741	432.422222222222
44331.5140344213	0	2480.677	-2294.31111111111	432.348148148148
44331.514034537	0	2480.677	-2296.11851851852	432.311111111111
44331.5140346528	0	2484.388	-2297.51111111111	432.281481481481
44331.5140347685	0	2484.388	-2298.32592592592	432.207407407407
44331.5140348843	0	2486.595	-2298.63703703704	432.207407407407
44331.514035	0	2486.595	-2298.60740740741	432.251851851852
44331.5140351157	0	2486.876	-2298.31851851852	432.37037037037
44331.5140352315	0	2486.876	-2297.95555555555	432.511111111111
44331.5140353472	0	2486.224	-2297.83703703703	432.651851851852
44331.514035463	0	2486.224	-2298.00740740741	432.881481481481
44331.5140355787	0	2486.276	-2298.57777777778	433.237037037037
44331.5140356944	0	2486.276	-2299.49629629629	433.651851851852
44331.5140358102	0	2487.765	-2300.9037037037	434.066666666666
44331.5140359259	0	2487.765	-2302.38518518518	434.288888888889
44331.5140360417	0	2490.654	-2304.28148148148	434.585185185185
44331.5140361574	0	2490.654	-2306.22222222222	434.888888888889
44331.5140362731	0	2494.491	-2308.12592592592	435.111111111111
44331.5140363889	0	2494.491	-2310.26666666666	435.311111111111
44331.5140365046	0	2498.535	-2312.42962962963	435.540740740741
44331.5140366204	0	2498.535	-2314.67407407407	435.785185185185
44331.5140367361	0	2502.942	-2316.82222222222	435.992592592592
44331.5140368519	0	2502.942	-2319.08888888889	436.2
44331.5140369676	0	2507.357	-2321.17037037037	436.355555555555
44331.5140370833	0	2507.357	-2323.02962962963	436.459259259259
44331.5140371991	0	2511.298	-2324.92592592592	436.562962962963
44331.5140373148	0	2511.298	-2326.93333333333	436.555555555555
44331.5140374306	0	2515.202	-2329.24444444444	436.607407407407
44331.5140375463	0	2515.202	-2331.67407407407	436.637037037037
44331.514037662	0	2519.943	-2334.39259259259	436.8
44331.5140377778	0	2519.943	-2337.29629629629	436.8
44331.5140378935	0	2525.565	-2340.5037037037	436.762962962963
44331.5140380093	0	2525.565	-2343.45185185185	436.777777777778
44331.514038125	0	2531.721	-2346.68148148148	436.659259259259
44331.5140382407	0	2531.721	-2349.8	436.555555555555
44331.5140383565	0	2538.069	-2352.67407407407	436.133333333333
44331.5140384722	0	2538.069	-2355.37777777778	435.659259259259
44331.514038588	0	2543.647	-2357.80740740741	435.162962962963
44331.5140387037	0	2543.647	-2360.09629629629	434.740740740741
44331.5140388194	0	2548.366	-2362.27407407407	434.414814814815
44331.5140389352	0	2548.366	-2365.18518518518	433.762962962963
44331.5140390509	0	2553.455	-2367.54074074074	433.259259259259
44331.5140391667	0	2553.455	-2370.17777777778	432.777777777778
44331.5140392824	0	2558.448	-2373.21481481481	432.362962962963
44331.5140393981	0	2558.448	-2376.59259259259	431.718518518519
44331.5140395139	0	2564.863	-2379.88148148148	430.851851851852
44331.5140396296	0	2564.863	-2383.05925925926	429.962962962963
44331.5140397454	0	2571.33	-2385.94074074074	428.888888888889
44331.5140398611	0	2571.33	-2388.48888888889	427.82962962963
44331.5140399769	0	2576.76	-2390.77037037037	426.6
44331.5140400926	0	2576.76	-2392.45185185185	425.496296296296
44331.5140402083	0	2580.723	-2393.78518518518	424.348148148148
44331.5140403241	0	2580.723	-2394.76296296296	423.177777777778
44331.5140404398	0	2583.034	-2395.17037037037	422.140740740741
44331.5140405556	0	2583.034	-2395.19259259259	421.192592592593
44331.5140406713	0	2583.464	-2395.03703703704	420.303703703704
44331.514040787	0	2583.464	-2394.72592592592	419.251851851852
44331.5140409028	0	2582.997	-2394.54814814815	418.014814814815
44331.5140410185	0	2582.997	-2394.53333333333	416.651851851852
44331.5140411343	0	2582.804	-2394.86666666667	415.466666666667
44331.51404125	0	2582.804	-2395.68148148148	414.177777777778
44331.5140413657	0	2583.952	-2396.82222222222	412.866666666667
44331.5140414815	0	2583.952	-2398.14074074074	411.562962962963
44331.5140415972	0	2586.411	-2399.54074074074	410.192592592592
44331.514041713	0	2586.411	-2401.43703703704	408.57037037037
44331.5140418287	0	2589.707	-2403.52592592592	406.881481481481
44331.5140419444	0	2589.707	-2405.48888888889	405.340740740741
44331.5140420602	0	2593.759	-2407.82962962963	403.377777777778
44331.5140421759	0	2593.759	-2410.32592592592	401.333333333333
44331.5140422917	0	2598.596	-2412.76296296296	399.296296296296
44331.5140424074	0	2598.596	-2415.19259259259	397.266666666667
44331.5140425232	0	2603.463	-2417.75555555555	395.2
44331.5140426389	0	2603.463	-2420.47407407407	393.081481481481
44331.5140427546	0	2608.744	-2423.39259259259	391.014814814815
44331.5140428704	0	2608.744	-2426.7037037037	388.785185185185
44331.5140429861	0	2614.974	-2430.15555555555	386.585185185185
44331.5140431019	0	2614.974	-2433.74814814815	384.244444444444
44331.5140432176	0	2622.018	-2437.09629629629	382.081481481481
44331.5140433333	0	2622.018	-2439.91851851852	380.022222222222
44331.5140434491	0	2628.188	-2441.74814814815	378.688888888889
44331.5140435648	0	2628.188	-2443.96296296296	377.014814814815
44331.5140436806	0	2632.232	-2446.5037037037	375.051851851852
44331.5140437963	0	2632.232	-2448.86666666667	373.096296296296
44331.514043912	0	2637.136	-2451.23703703704	371.044444444444
44331.5140440278	0	2637.136	-2453.38518518518	369.118518518518
44331.5140441435	0	2641.655	-2455.31851851852	367.214814814815
44331.5140442593	0	2641.655	-2457.05185185185	365.251851851852
44331.514044375	0	2645.322	-2458.45185185185	363.496296296296
44331.5140444907	0	2645.322	-2459.68148148148	361.511111111111
44331.5140446065	0	2647.952	-2460.38518518518	359.503703703704
44331.5140447222	0	2647.952	-2460.59259259259	357.555555555555
44331.514044838	0	2648.863	-2460.46666666667	355.740740740741
44331.5140449537	0	2648.863	-2459.94814814815	354.207407407407
44331.5140450694	0	2648.219	-2459.14814814815	352.696296296296
44331.5140451852	0	2648.219	-2458.28888888889	351.266666666667
44331.5140453009	0	2646.56	-2457.4962962963	349.874074074074
44331.5140454167	0	2646.56	-2457.06666666667	348.733333333333
44331.5140455324	0	2645.338	-2457.03703703704	347.918518518518
44331.5140456481	0	2645.338	-2457.64444444444	347.296296296296
44331.5140457639	0	2645.916	-2458.68888888889	346.874074074074
44331.5140458796	0	2645.916	-2460.11851851852	346.57037037037
44331.5140459954	0	2648.39	-2461.74814814815	346.288888888889
44331.5140461111	0	2648.39	-2463.65185185185	345.792592592592
44331.5140462269	0	2651.923	-2465.87407407407	345.288888888889
44331.5140463426	0	2651.923	-2468.37777777778	344.466666666667
44331.5140464583	0	2656.649	-2470.77037037037	343.77037037037
44331.5140465741	0	2656.649	-2473.11851851852	342.962962962963
44331.5140466898	0	2661.39	-2475.88888888889	341.881481481481
44331.5140468056	0	2661.39	-2478.97777777778	340.518518518518
44331.5140469213	0	2667.249	-2481.94074074074	339.237037037037
44331.514047037	0	2667.249	-2484.81481481481	338.051851851852
44331.5140471528	0	2673.086	-2487.83703703704	336.725925925926
44331.5140472685	0	2673.086	-2490.79259259259	335.437037037037
44331.5140473843	0	2679.064	-2493.60740740741	334.074074074074
44331.5140475	0	2679.064	-2496.11111111111	332.851851851852
44331.5140476157	0	2684.383	-2498.42222222222	331.748148148148
44331.5140477315	0	2684.383	-2500.45925925926	330.859259259259
44331.5140478472	0	2688.731	-2501.62962962963	330.333333333333
44331.514047963	0	2688.731	-2502.11851851852	330.148148148148
44331.5140480787	0	2690.39	-2502.11851851852	330.155555555555
44331.5140481944	0	2690.39	-2502.05925925926	330.162962962963
44331.5140483102	0	2690.331	-2502.05925925926	330.162962962963
44331.5140484259	0	2690.331	-2502.04444444444	330.17037037037
44331.5140485417	0	2690.316	-2502.04444444444	330.17037037037
44331.5140486574	0	2690.316	-2502.04444444444	330.17037037037
44331.5140487731	0	2690.316	-2502.05185185185	330.17037037037
44331.5140488889	0	2690.323	-2502.05185185185	330.177777777778
44331.5140490046	0	2690.323	-2502.07407407407	330.214814814815
44331.5140491204	0	2690.345	-2502.07407407407	330.237037037037
44331.5140492361	0	2690.345	-2502.08148148148	330.288888888889
44331.5140493518	0	2690.352	-2502.18518518518	330.333333333333
44331.5140494676	0	2690.352	-2502.45925925926	330.333333333333
44331.5140495833	0	2690.73	-2502.91111111111	330.333333333333
44331.5140496991	0	2690.73	-2503.52592592593	330.185185185185
44331.5140498148	0	2691.797	-2504.37037037037	330.051851851852
44331.5140499306	0	2691.797	-2505.41481481481	329.733333333333
44331.5140500463	0	2693.686	-2506.48148148148	329.429629629629
44331.514050162	0	2693.686	-2507.80740740741	328.948148148148
44331.5140502778	0	2696.079	-2509.16296296296	328.362962962963
44331.5140503935	0	2696.079	-2510.48888888889	327.718518518518
44331.5140505093	0	2698.76	-2511.71851851852	327.177777777778
44331.514050625	0	2698.76	-2512.97037037037	326.688888888889
44331.5140507407	0	2701.241	-2514.19259259259	326.377777777778
44331.5140508565	0	2701.241	-2515.5037037037	326.037037037037
44331.5140509722	0	2703.774	-2517.08148148148	325.466666666666
44331.514051088	0	2703.774	-2518.94814814815	324.874074074074
44331.5140512037	0	2707.218	-2520.77777777778	324.155555555555
44331.5140513194	0	2707.218	-2522.65185185185	323.362962962963
44331.5140514352	0	2710.922	-2524.48148148148	322.540740740741
44331.5140515509	0	2710.922	-2526.34074074074	321.711111111111
44331.5140516667	0	2714.611	-2527.97037037037	320.881481481481
44331.5140517824	0	2714.611	-2529.22962962963	320.133333333333
44331.5140518982	0	2717.5	-2530.05925925926	319.488888888889
44331.5140520139	0	2717.5	-2530.51111111111	319
44331.5140521296	0	2718.781	-2530.51851851852	318.711111111111
44331.5140522454	0	2718.781	-2530.29629629629	318.548148148148
44331.5140523611	0	2718.566	-2530	318.525925925926
44331.5140524769	0	2718.566	-2529.82962962963	318.57037037037
44331.5140525926	0	2718.099	-2529.95555555555	318.711111111111
44331.5140527083	0	2718.099	-2530.36296296296	318.896296296296
44331.5140528241	0	2718.632	-2531.1037037037	319.007407407407
44331.5140529398	0	2718.632	-2532.07407407407	319.007407407407
44331.5140530556	0	2720.343	-2533.31111111111	318.948148148148
44331.5140531713	0	2720.343	-2534.78518518518	318.711111111111
44331.514053287	0	2723.054	-2536.1037037037	318.437037037037
44331.5140534028	0	2723.054	-2537.4962962963	318.007407407407
44331.5140535185	0	2725.765	-2539.07407407407	317.414814814815
44331.5140536343	0	2725.765	-2540.88888888889	316.681481481481
44331.51405375	0	2729.158	-2542.63703703704	315.814814814815
44331.5140538657	0	2729.158	-2544.35555555555	314.985185185185
44331.5140539815	0	2732.625	-2546.26666666667	314.125925925926
44331.5140540972	0	2732.625	-2548.02222222222	313.414814814815
44331.514054213	0	2736.292	-2549.94074074074	312.637037037037
44331.5140543287	0	2736.292	-2551.94074074074	311.881481481481
44331.5140544444	0	2740.211	-2553.68888888889	311.162962962963
44331.5140545602	0	2740.211	-2555.25925925926	310.518518518518
44331.5140546759	0	2743.53	-2556.92592592592	309.859259259259
44331.5140547917	0	2743.53	-2558.32592592592	309.281481481481
44331.5140549074	0	2746.597	-2559.48888888889	308.755555555555
44331.5140550232	0	2746.597	-2560.40740740741	308.222222222222
44331.5140551389	0	2748.678	-2560.88888888889	307.851851851852
44331.5140552546	0	2748.678	-2560.9037037037	307.77037037037
44331.5140553704	0	2749.174	-2560.71851851852	307.814814814814
44331.5140554861	0	2749.174	-2560.45185185185	307.896296296296
44331.5140556019	0	2748.722	-2559.98518518518	308.044444444444
44331.5140557176	0	2748.722	-2559.34074074074	308.318518518518
44331.5140558333	0	2747.611	-2558.68888888889	308.622222222222
44331.5140559491	0	2747.611	-2557.82222222222	309
44331.5140560648	0	2746.092	-2556.71111111111	309.496296296296
44331.5140561806	0	2746.092	-2555.54814814814	309.992592592592
44331.5140562963	0	2743.818	-2554.19259259259	310.644444444444
44331.514056412	0	2743.818	-2552.87407407407	311.288888888889
44331.5140565278	0	2741.144	-2551.5037037037	311.933333333333
44331.5140566435	0	2741.144	-2549.9037037037	312.711111111111
44331.5140567593	0	2738.174	-2548.21481481481	313.466666666666
44331.514056875	0	2738.174	-2546.56296296296	314.281481481481
44331.5140569907	0	2734.833	-2545.05185185185	315.081481481481
44331.5140571065	0	2734.833	-2543.79259259259	315.844444444444
44331.5140572222	0	2732.063	-2542.58518518518	316.407407407407
44331.514057338	0	2732.063	-2541.72592592592	316.822222222222
44331.5140574537	0	2729.996	-2540.97037037037	317.118518518518
44331.5140575694	0	2729.996	-2540.19259259259	317.444444444444
44331.5140576852	0	2728.463	-2539.51111111111	317.762962962963
44331.5140578009	0	2728.463	-2539.03703703703	318.022222222222
44331.5140579167	0	2727.307	-2538.7037037037	318.192592592592
44331.5140580324	0	2727.307	-2538.43703703703	318.281481481481
44331.5140581481	0	2726.707	-2538.24444444444	318.333333333333
44331.5140582639	0	2726.707	-2538.11111111111	318.362962962963
44331.5140583796	0	2726.381	-2538.07407407407	318.37037037037
44331.5140584954	0	2726.381	-2538.07407407407	318.377777777777
44331.5140586111	0	2726.344	-2538.04444444444	318.377777777777
44331.5140587269	0	2726.344	-2537.94814814815	318.37037037037
44331.5140588426	0	2726.218	-2537.82962962963	318.362962962963
44331.5140589583	0	2726.218	-2537.69629629629	318.355555555555
44331.5140590741	0	2725.966	-2537.53333333333	318.377777777777
44331.5140591898	0	2725.966	-2537.27407407407	318.422222222222
44331.5140593056	0	2725.544	-2536.92592592592	318.555555555555
44331.5140594213	0	2725.544	-2536.56296296296	318.74074074074
44331.514059537	0	2724.833	-2536.15555555555	318.955555555555
44331.5140596528	0	2724.833	-2535.82222222222	319.14074074074
44331.5140597685	0	2724.092	-2535.48148148148	319.34074074074
44331.5140598843	0	2724.092	-2535.29629629629	319.525925925925
44331.51406	0	2723.566	-2535.3037037037	319.614814814814
44331.5140601157	0	2723.566	-2535.49629629629	319.659259259259
44331.5140602315	0	2723.766	-2535.85185185185	319.644444444444
44331.5140603472	0	2723.766	-2536.17037037037	319.555555555555
44331.514060463	0	2724.44	-2536.65185185185	319.355555555555
44331.5140605787	0	2724.44	-2537.22962962963	319.133333333333
44331.5140606944	0	2725.499	-2538.03703703703	318.859259259259
44331.5140608102	0	2725.499	-2539.08148148148	318.577777777777
44331.5140609259	0	2727.351	-2540.28148148148	318.207407407407
44331.5140610417	0	2727.351	-2541.57777777777	317.666666666666
44331.5140611574	0	2729.847	-2542.77037037037	317.118518518518
44331.5140612731	0	2729.847	-2544.1037037037	316.585185185185
44331.5140613889	0	2732.373	-2545.45925925925	316.074074074074
44331.5140615046	0	2732.373	-2547.08148148148	315.533333333333
44331.5140616204	0	2735.351	-2548.87407407407	314.903703703703
44331.5140617361	0	2735.351	-2550.68888888888	314.17037037037
44331.5140618518	0	2738.958	-2552.62962962963	313.451851851851
44331.5140619676	0	2738.958	-2554.41481481481	312.674074074074
44331.5140620833	0	2742.684	-2556.1037037037	311.992592592592
44331.5140621991	0	2742.684	-2557.81481481481	311.274074074074
44331.5140623148	0	2746.084	-2559.7037037037	310.562962962963
44331.5140624306	0	2746.084	-2561.43703703703	309.918518518518
44331.5140625463	0	2749.706	-2563.11851851851	309.325925925926
44331.514062662	0	2749.706	-2564.52592592592	308.8
44331.5140627778	0	2752.795	-2565.68888888888	308.377777777777
44331.5140628935	0	2752.795	-2566.65185185185	307.962962962963
44331.5140630093	0	2754.921	-2567.37037037037	307.666666666666
44331.514063125	0	2754.921	-2567.71111111111	307.481481481481
44331.5140632407	0	2755.98	-2567.8074074074	307.451851851851
44331.5140633565	0	2755.98	-2567.8	307.451851851851
44331.5140634722	0	2756.069	-2567.74814814814	307.54074074074
44331.514063588	0	2756.069	-2567.74814814814	307.57037037037
44331.5140637037	0	2756.017	-2567.8	307.57037037037
44331.5140638194	0	2756.017	-2567.85925925925	307.548148148148
44331.5140639352	0	2756.128	-2567.92592592592	307.511111111111
44331.5140640509	0	2756.128	-2567.97037037037	307.488888888888
44331.5140641667	0	2756.239	-2568.01481481481	307.474074074074
44331.5140642824	0	2756.239	-2568.06666666666	307.451851851851
44331.5140643982	0	2756.335	-2568.08148148148	307.451851851851
44331.5140645139	0	2756.335	-2568.09629629629	307.444444444444
44331.5140646296	0	2756.365	-2568.11111111111	307.444444444444
44331.5140647454	0	2756.365	-2568.11111111111	307.444444444444
44331.5140648611	0	2756.38	-2568.08888888888	307.444444444444
44331.5140649769	0	2756.38	-2568.05185185185	307.444444444444
44331.5140650926	0	2756.321	-2568.02962962962	307.451851851851
44331.5140652083	0	2756.321	-2567.99259259259	307.459259259259
44331.5140653241	0	2756.262	-2567.94814814814	307.474074074074
44331.5140654398	0	2756.262	-2567.89629629629	307.481481481481
44331.5140655556	0	2756.166	-2567.88888888888	307.488888888888
44331.5140656713	0	2756.166	-2567.91111111111	307.496296296296
44331.514065787	0	2756.181	-2567.91111111111	307.511111111111
44331.5140659028	0	2756.181	-2567.89629629629	307.518518518518
44331.5140660185	0	2756.166	-2567.89629629629	307.525925925926
44331.5140661343	0	2756.166	-2567.9037037037	307.548148148148
44331.51406625	0	2756.173	-2567.95555555555	307.585185185185
44331.5140663657	0	2756.173	-2568.08888888888	307.681481481481
44331.5140664815	0	2756.358	-2568.35555555555	307.748148148148
44331.5140665972	0	2756.358	-2568.71851851851	307.77037037037
44331.514066713	0	2756.988	-2569.14814814814	307.785185185185
44331.5140668287	0	2756.988	-2569.75555555555	307.711111111111
44331.5140669444	0	2758.025	-2570.51851851851	307.607407407407
44331.5140670602	0	2758.025	-2571.22962962962	307.592592592592
44331.5140671759	0	2759.499	-2572.17777777777	307.474074074074
44331.5140672917	0	2759.499	-2573.45925925925	307.355555555555
44331.5140674074	0	2761.729	-2574.94074074074	307.296296296296
44331.5140675231	0	2761.729	-2576.87407407407	307.148148148148
44331.5140676389	0	2765.144	-2578.67407407407	307.162962962963
44331.5140677546	0	2765.144	-2580.81481481481	307.148148148148
44331.5140678704	0	2769.085	-2583.16296296296	307.237037037037
44331.5140679861	0	2769.085	-2585.55555555555	307.288888888889
44331.5140681019	0	2773.826	-2588.09629629629	307.296296296296
44331.5140682176	0	2773.826	-2590.52592592592	307.429629629629
44331.5140683333	0	2778.796	-2593.08888888888	307.688888888889
44331.5140684491	0	2778.796	-2595.54074074074	308.044444444444
44331.5140685648	0	2783.811	-2597.56296296296	308.244444444444
44331.5140686806	0	2783.811	-2599.44444444444	308.57037037037
44331.5140687963	0	2787.715	-2600.97777777777	308.77037037037
44331.514068912	0	2787.715	-2602.51851851851	309.014814814814
44331.5140690278	0	2790.789	-2603.98518518518	309.207407407407
44331.5140691435	0	2790.789	-2605.44444444444	309.422222222222
44331.5140692593	0	2793.715	-2607.04444444444	309.57037037037
44331.514069375	0	2793.715	-2608.79259259259	309.696296296296
44331.5140694907	0	2797.063	-2610.09629629629	309.814814814814
44331.5140696065	0	2797.063	-2611.34814814814	309.8
44331.5140697222	0	2799.619	-2612.22222222222	309.54074074074
44331.514069838	0	2799.619	-2612.97777777777	309.088888888888
44331.5140699537	0	2801.249	-2613.45925925925	308.681481481481
44331.5140700694	0	2801.249	-2613.99259259259	308.133333333333
44331.5140701852	0	2802.264	-2614.5037037037	307.57037037037
44331.5140703009	0	2802.264	-2614.97777777777	307.088888888889
44331.5140704167	0	2803.249	-2615.66666666666	306.548148148148
44331.5140705324	0	2803.249	-2616.45185185185	306.059259259259
44331.5140706481	0	2804.723	-2617.39999999999	305.548148148148
44331.5140707639	0	2804.723	-2618.37777777777	305.022222222222
44331.5140708796	0	2806.649	-2619.7037037037	304.392592592592
44331.5140709954	0	2806.649	-2621.03703703703	303.733333333333
44331.5140711111	0	2809.308	-2622.4074074074	302.985185185185
44331.5140712269	0	2809.308	-2623.79999999999	302.244444444444
44331.5140713426	0	2812.071	-2625.59259259259	301.451851851851
44331.5140714583	0	2812.071	-2627.43703703703	300.733333333333
44331.5140715741	0	2815.708	-2629.42962962962	299.837037037037
44331.5140716898	0	2815.708	-2631.65925925925	298.911111111111
44331.5140718056	0	2819.93	-2634.08888888888	298.007407407407
44331.5140719213	0	2819.93	-2636.76296296296	297.051851851851
44331.514072037	0	2825.034	-2639.39999999999	296.325925925926
44331.5140721528	0	2825.034	-2642.67407407407	295.037037037037
44331.5140722685	0	2830.945	-2645.55555555555	293.888888888888
44331.5140723843	0	2830.945	-2648.46666666666	292.74074074074
44331.5140725	0	2836.738	-2651.52592592592	291.459259259259
44331.5140726157	0	2836.738	-2654.28888888888	290.162962962963
44331.5140727315	0	2842.56	-2656.73333333333	288.844444444444
44331.5140728472	0	2842.56	-2658.77037037036	287.385185185185
44331.514072963	0	2847.041	-2660.5037037037	285.888888888888
44331.5140730787	0	2847.041	-2661.93333333333	284.518518518518
44331.5140731944	0	2850.204	-2663.13333333333	283.059259259259
44331.5140733102	0	2850.204	-2664.17777777777	281.555555555555
44331.5140734259	0	2852.448	-2665.05185185185	280.148148148148
44331.5140735417	0	2852.448	-2665.88888888888	278.762962962962
44331.5140736574	0	2854.159	-2666.63703703703	277.34074074074
44331.5140737731	0	2854.159	-2667.31851851851	275.703703703703
44331.5140738889	0	2855.589	-2667.72592592592	274.17037037037
44331.5140740046	0	2855.589	-2668.01481481481	272.333333333333
44331.5140741204	0	2856.285	-2668.11851851851	270.488888888888
44331.5140742361	0	2856.285	-2668.17037037036	268.481481481481
44331.5140743519	0	2856.441	-2668.12592592592	266.622222222222
44331.5140744676	0	2856.441	-2668.08148148148	265.007407407407
44331.5140745833	0	2856.352	-2668.08888888888	262.962962962962
44331.5140746991	0	2856.352	-2668.44444444444	260.911111111111
44331.5140748148	0	2856.715	-2669.35555555555	259.037037037037
44331.5140749306	0	2856.715	-2670.57037037036	256.918518518518
44331.5140750463	0	2858.841	-2672.16296296296	254.555555555555
44331.514075162	0	2858.841	-2673.79999999999	252.429629629629
44331.5140752778	0	2862.071	-2675.5037037037	250.577777777777
44331.5140753935	0	2862.071	-2677.67407407407	248.511111111111
44331.5140755093	0	2865.945	-2679.91851851851	246.607407407407
44331.514075625	0	2865.945	-2682.54814814814	244.503703703703
44331.5140757407	0	2870.819	-2685.68148148147	242.437037037037
44331.5140758565	0	2870.819	-2688.66666666666	240.4
44331.5140759722	0	2876.938	-2691.99999999999	238.244444444444
44331.514076088	0	2876.938	-2694.94074074073	236.251851851851
44331.5140762037	0	2883.212	-2697.65185185185	234.111111111111
44331.5140763194	0	2883.212	-2699.94074074073	231.948148148148
44331.5140764352	0	2888.212	-2701.9037037037	229.859259259259
44331.5140765509	0	2888.212	-2703.87407407407	227.466666666666
44331.5140766667	0	2892.145	-2705.77037037036	224.985185185185
44331.5140767824	0	2892.145	-2707.69629629629	222.466666666666
44331.5140768982	0	2895.967	-2709.77037037036	220.022222222222
44331.5140770139	0	2895.967	-2712.05925925925	217.555555555555
44331.5140771296	0	2900.33	-2714.39999999999	215.133333333333
44331.5140772454	0	2900.33	-2717.03703703703	212.785185185185
44331.5140773611	0	2905.308	-2719.94074074073	210.511111111111
44331.5140774769	0	2905.308	-2723.14814814814	207.933333333333
44331.5140775926	0	2911.419	-2725.23703703703	206.451851851851
44331.5140777083	0	2911.419	-2726.4074074074	205.651851851851
44331.5140778241	0	2914.678	-2728.69629629629	203.829629629629
44331.5140779398	0	2914.678	-2731.56296296296	201.385185185185
44331.5140780556	0	2919.834	-2734.45185185185	198.785185185185
44331.5140781713	0	2919.834	-2736.67407407407	196.466666666666
44331.514078287	0	2924.945	-2738.91851851851	193.711111111111
44331.5140784028	0	2924.945	-2740.61481481481	191.074074074074
44331.5140785185	0	2928.886	-2742.18518518518	188.266666666666
44331.5140786343	0	2928.886	-2743.51851851851	185.333333333333
44331.51407875	0	2931.79	-2744.78518518518	182.422222222222
44331.5140788657	0	2931.79	-2746.02222222222	179.481481481481
44331.5140789815	0	2934.294	-2746.77777777777	177.088888888888
44331.5140790972	0	2934.294	-2747.58518518518	174.54074074074
44331.514079213	0	2935.857	-2748.46666666666	171.637037037037
44331.5140793287	0	2935.857	-2749.11851851851	168.866666666666
44331.5140794444	0	2937.39	-2749.86666666666	166.118518518518
44331.5140795602	0	2937.39	-2750.55555555555	163.34074074074
44331.5140796759	0	2938.827	-2751.38518518518	160.244444444444
44331.5140797917	0	2938.827	-2752.0074074074	157.785185185185
44331.5140799074	0	2940.279	-2752.9037037037	155.059259259259
44331.5140800231	0	2940.279	-2753.89629629629	152.355555555555
44331.5140801389	0	2942.168	-2755.3037037037	149.614814814814
44331.5140802546	0	2942.168	-2756.82962962962	146.866666666666
44331.5140803704	0	2945.101	-2758.59999999999	143.881481481481
44331.5140804861	0	2945.101	-2760.71111111111	140.844444444444
44331.5140806019	0	2948.982	-2763.19999999999	137.755555555555
44331.5140807176	0	2948.982	-2765.87407407407	134.674074074074
44331.5140808333	0	2954.145	-2768.68888888888	131.755555555555
44331.5140809491	0	2954.145	-2771.82222222222	128.777777777777
44331.5140810648	0	2960.093	-2775.15555555555	125.733333333333
44331.5140811806	0	2960.093	-2778.66666666666	122.703703703703
44331.5140812963	0	2966.937	-2782.1037037037	119.777777777777
44331.514081412	0	2966.937	-2785.45925925925	117.066666666666
44331.5140815278	0	2973.73	-2788.13333333333	115.044444444444
44331.5140816435	0	2973.73	-2790.43703703703	113.274074074074
44331.5140817593	0	2978.708	-2792.68148148148	111.451851851851
44331.514081875	0	2978.708	-2795.25185185185	108.792592592592
44331.5140819907	0	2983.523	-2797.15555555555	106.34074074074
44331.5140821065	0	2983.523	-2798.75555555555	103.903703703703
44331.5140822222	0	2987.027	-2800.22222222222	101.496296296296
44331.514082338	0	2987.027	-2801.25925925925	99.3629629629625
44331.5140824537	0	2989.531	-2802.27407407407	97.6148148148143
44331.5140825694	0	2989.531	-2803.22962962962	95.918518518518
44331.5140826852	0	2991.501	-2804.11851851851	94.4296296296291
44331.5140828009	0	2991.501	-2805.22962962962	92.9407407407403
44331.5140829167	0	2993.501	-2806.41481481481	91.5259259259254
44331.5140830324	0	2993.501	-2807.95555555555	90.1777777777773
44331.5140831481	0	2996.227	-2809.67407407407	88.8740740740736
44331.5140832639	0	2996.227	-2811.88148148148	87.4740740740736
44331.5140833796	0	3000.153	-2814.53333333333	85.8592592592588
44331.5140834954	0	3000.153	-2816.82222222222	84.4888888888884
44331.5140836111	0	3005.094	-2819.11851851851	83.0962962962958
44331.5140837269	0	3005.094	-2821.62222222222	81.6148148148143
44331.5140838426	0	3009.894	-2824.27407407407	80.0592592592588
44331.5140839583	0	3009.894	-2827.21481481481	78.4074074074069
44331.5140840741	0	3015.487	-2830.57037037036	76.8148148148143
44331.5140841898	0	3015.487	-2834.28888888888	75.0740740740736
44331.5140843056	0	3022.561	-2837.54074074074	73.5703703703699
44331.5140844213	0	3022.561	-2840.97777777777	71.7481481481476
44331.514084537	0	3029.25	-2844.06666666666	70.2074074074069
44331.5140846528	0	3029.25	-2846.97037037036	68.5259259259254
44331.5140847685	0	3035.243	-2849.74074074074	66.8370370370365
44331.5140848843	0	3035.243	-2852.31111111111	65.2740740740736
44331.514085	0	3040.584	-2854.75555555555	63.5407407407402
44331.5140851157	0	3040.584	-2857.02222222222	61.8444444444439
44331.5140852315	0	3045.295	-2859.37777777777	60.1407407407402
44331.5140853472	0	3045.295	-2861.7037037037	58.6074074074069
44331.514085463	0	3049.976	-2863.87407407407	56.8962962962958
44331.5140855787	0	3049.976	-2866.13333333333	55.5851851851847
44331.5140856944	0	3054.406	-2868.45185185185	54.2296296296291
44331.5140858102	0	3054.406	-2870.68888888888	53.0296296296291
44331.5140859259	0	3058.962	-2872.41481481481	52.1111111111106
44331.5140860417	0	3058.962	-2874.28148148148	51.1703703703699
44331.5140861574	0	3062.555	-2875.94074074073	50.4518518518513
44331.5140862732	0	3062.555	-2877.68888888888	49.7037037037032
44331.5140863889	0	3065.962	-2879.34074074073	49.0370370370365
44331.5140865046	0	3065.962	-2881.16296296296	48.318518518518
44331.5140866204	0	3069.436	-2882.95555555555	47.6740740740736
44331.5140867361	0	3069.436	-2885.02962962962	46.8296296296291
44331.5140868519	0	3073.303	-2887.25925925925	45.9925925925921
44331.5140869676	0	3073.303	-2889.55555555555	45.0444444444439
44331.5140870833	0	3077.829	-2891.96296296296	44.2222222222217
44331.5140871991	0	3077.829	-2895.03703703703	43.1111111111106
44331.5140873148	0	3083.31	-2898.11851851851	42.1703703703699
44331.5140874306	0	3083.31	-2901.7037037037	40.7703703703699
44331.5140875463	0	3089.977	-2905.49629629629	39.2370370370365
44331.514087662	0	3089.977	-2909.2074074074	37.6444444444439
44331.5140877778	0	3097.481	-2913.22222222222	35.9037037037032
44331.5140878935	0	3097.481	-2917.21481481481	34.1037037037032
44331.5140880093	0	3105.488	-2920.93333333333	32.4074074074069
44331.514088125	0	3105.488	-2924.79259259259	30.6074074074069
44331.5140882407	0	3113.066	-2928.79259259259	28.7703703703699
44331.5140883565	0	3113.066	-2932.57037037036	26.7999999999995
44331.5140884722	0	3120.844	-2936.5111111111	24.9333333333328
44331.514088588	0	3120.844	-2940.02222222222	23.1111111111106
44331.5140887037	0	3128.296	-2942.76296296296	21.5333333333328
44331.5140888194	0	3128.296	-2944.82222222222	19.9925925925921
44331.5140889352	0	3133.096	-2946.2074074074	18.5037037037032
44331.5140890509	0	3133.096	-2947.06666666666	17.0740740740736
44331.5140891667	0	3135.34	-2947.62222222222	15.6222222222217
44331.5140892824	0	3135.34	-2947.83703703703	14.318518518518
44331.5140893982	0	3136.11	-2947.94814814814	13.1925925925921
44331.5140895139	0	3136.11	-2948.44444444444	11.7037037037032
44331.5140896296	0	3136.717	-2949.27407407407	10.281481481481
44331.5140897454	0	3136.717	-2950.39259259259	8.79999999999948
44331.5140898611	0	3138.665	-2952.04444444444	7.11111111111059
44331.5140899769	0	3138.665	-2954.15555555555	5.4222222222217
44331.5140900926	0	3142.428	-2956.56296296296	3.70370370370319
44331.5140902083	0	3142.428	-2959.51851851851	1.94814814814763
44331.5140903241	0	3147.791	-2962.82962962962	0.140740740740223
44331.5140904398	0	3147.791	-2966.34074074073	-1.76296296296348
44331.5140905556	0	3154.613	-2970.02962962962	-3.7777777777783
44331.5140906713	0	3154.613	-2973.74814814814	-5.82222222222274
44331.514090787	0	3162.02	-2977.64444444444	-7.95555555555607
44331.5140909028	0	3162.02	-2981.59999999999	-10.2592592592598
44331.5140910185	0	3169.872	-2985.39999999999	-12.4222222222227
44331.5140911343	0	3169.872	-2989.19999999999	-14.6000000000005
44331.51409125	0	3177.472	-2992.98518518518	-16.7555555555561
44331.5140913657	0	3177.472	-2996.88148148148	-19.0518518518524
44331.5140914815	0	3185.153	-3000.76296296296	-21.3925925925931
44331.5140915972	0	3185.153	-3004.39259259259	-23.7333333333339
44331.514091713	0	3192.664	-3007.58518518518	-25.918518518519
44331.5140918287	0	3192.664	-3010.6074074074	-28.1333333333339
44331.5140919444	0	3198.879	-3012.79999999999	-30.1925925925931
44331.5140920602	0	3198.879	-3014.1037037037	-32.0296296296302
44331.5140921759	0	3202.375	-3014.91111111111	-33.8296296296301
44331.5140922917	0	3202.375	-3015.22222222222	-35.7777777777783
44331.5140924074	0	3203.494	-3015.14814814814	-37.8000000000005
44331.5140925231	0	3203.494	-3015.02962962962	-39.6888888888894
44331.5140926389	0	3203.301	-3014.91851851851	-41.5851851851857
44331.5140927546	0	3203.301	-3014.88888888888	-43.5407407407413
44331.5140928704	0	3203.16	-3015.02222222222	-45.4740740740746
44331.5140929861	0	3203.16	-3015.26666666666	-47.4222222222227
44331.5140931019	0	3203.538	-3015.85185185185	-49.2962962962968
44331.5140932176	0	3203.538	-3016.71111111111	-51.2666666666672
44331.5140933333	0	3204.982	-3017.82222222222	-53.3407407407413
44331.5140934491	0	3204.982	-3019.22222222222	-55.3703703703709
44331.5140935648	0	3207.493	-3020.99259259259	-57.3037037037042
44331.5140936806	0	3207.493	-3023.11851851851	-59.481481481482
44331.5140937963	0	3211.389	-3025.5037037037	-61.7037037037042
44331.514093912	0	3211.389	-3027.88148148148	-63.8148148148153
44331.5140940278	0	3216.152	-3030.67407407407	-66.281481481482
44331.5140941435	0	3216.152	-3033.32592592592	-68.5629629629635
44331.5140942593	0	3221.596	-3035.81481481481	-70.9407407407413
44331.514094375	0	3221.596	-3038.43703703703	-73.5037037037042
44331.5140944907	0	3226.707	-3040.61481481481	-75.9111111111116
44331.5140946065	0	3226.707	-3042.79999999999	-78.4148148148153
44331.5140947222	0	3231.07	-3045.12592592592	-80.9703703703709
44331.514094838	0	3231.07	-3047.31851851851	-83.5111111111116
44331.5140949537	0	3235.589	-3049.46666666666	-85.918518518519
44331.5140950694	0	3235.589	-3051.65925925925	-88.3333333333339
44331.5140951852	0	3239.93	-3054.11111111111	-90.8962962962968
44331.5140953009	0	3239.93	-3056.46666666666	-93.2740740740746
44331.5140954167	0	3244.737	-3058.67407407407	-95.3481481481487
44331.5140955324	0	3244.737	-3061.36296296296	-97.8962962962968
44331.5140956481	0	3249.633	-3064.09629629629	-100.562962962963
44331.5140957639	0	3249.633	-3066.94814814814	-103.214814814815
44331.5140958796	0	3255.218	-3069.65925925925	-105.755555555556
44331.5140959954	0	3255.218	-3072.2074074074	-108.148148148149
44331.5140961111	0	3260.477	-3074.63703703703	-110.540740740741
44331.5140962268	0	3260.477	-3076.73333333333	-112.718518518519
44331.5140963426	0	3265.003	-3078.82222222222	-114.903703703704
44331.5140964583	0	3265.003	-3080.61481481481	-117.140740740741
44331.5140965741	0	3268.884	-3082.22962962962	-119.222222222223
44331.5140966898	0	3268.884	-3083.71851851851	-121.333333333334
44331.5140968056	0	3271.988	-3085.25185185185	-123.45925925926
44331.5140969213	0	3271.988	-3086.8074074074	-125.725925925926
44331.514097037	0	3275.077	-3088.31111111111	-127.940740740741
44331.5140971528	0	3275.077	-3089.63703703703	-130.311111111112
44331.5140972685	0	3277.907	-3090.6074074074	-132.82962962963
44331.5140973843	0	3277.907	-3091.35555555555	-135.518518518519
44331.5140975	0	3279.626	-3091.71851851851	-138.25925925926
44331.5140976157	0	3279.626	-3091.88888888888	-140.933333333334
44331.5140977315	0	3280.159	-3091.89629629629	-143.637037037038
44331.5140978472	0	3280.159	-3091.77777777777	-146.162962962963
44331.514097963	0	3280.048	-3091.6074074074	-148.607407407408
44331.5140980787	0	3280.048	-3091.44444444444	-150.874074074075
44331.5140981944	0	3279.715	-3091.31851851851	-153.014814814815
44331.5140983102	0	3279.715	-3091.34074074074	-155.155555555556
44331.5140984259	0	3279.611	-3091.45185185185	-157.222222222223
44331.5140985417	0	3279.611	-3091.91111111111	-159.074074074075
44331.5140986574	0	3280.181	-3092.59259259259	-160.785185185186
44331.5140987732	0	3280.181	-3093.46666666666	-162.45925925926
44331.5140988889	0	3281.737	-3094.59259259259	-164.325925925926
44331.5140990046	0	3281.737	-3095.74814814814	-166.044444444445
44331.5140991204	0	3284.018	-3097.26666666666	-167.962962962963
44331.5140992361	0	3284.018	-3098.97777777777	-169.777777777778
44331.5140993519	0	3287.248	-3100.8074074074	-171.422222222223
44331.5140994676	0	3287.248	-3103.12592592592	-173.133333333334
44331.5140995833	0	3291.396	-3105.55555555555	-174.703703703704
44331.5140996991	0	3291.396	-3108.16296296296	-176.177777777778
44331.5140998148	0	3296.433	-3110.74814814814	-177.466666666667
44331.5140999306	0	3296.433	-3113.36296296296	-178.755555555556
44331.5141000463	0	3301.633	-3115.49629629629	-179.666666666667
44331.514100162	0	3301.633	-3117.88888888888	-180.65925925926
44331.5141002778	0	3306.159	-3120.14074074074	-181.474074074075
44331.5141003935	0	3306.159	-3122.45925925925	-182.170370370371
44331.5141005093	0	3310.729	-3124.6074074074	-182.844444444445
44331.514100625	0	3310.729	-3126.65925925926	-183.214814814815
44331.5141007407	0	3314.929	-3128.65185185185	-183.585185185186
44331.5141008565	0	3314.929	-3130.54074074074	-183.733333333334
44331.5141009722	0	3318.81	-3132.2	-183.918518518519
44331.514101088	0	3318.81	-3133.46666666666	-183.992592592593
44331.5141012037	0	3321.736	-3134.5037037037	-184.185185185186
44331.5141013194	0	3321.736	-3135.28888888888	-184.325925925926
44331.5141014352	0	3323.558	-3135.85925925925	-184.451851851852
44331.5141015509	0	3323.558	-3136.2074074074	-184.503703703704
44331.5141016667	0	3324.477	-3136.4074074074	-184.511111111112
44331.5141017824	0	3324.477	-3136.48888888888	-184.437037037038
44331.5141018981	0	3324.758	-3136.65925925925	-184.311111111112
44331.5141020139	0	3324.758	-3137.13333333333	-184.103703703704
44331.5141021296	0	3325.402	-3137.93333333333	-183.874074074075
44331.5141022454	0	3325.402	-3139.12592592592	-183.666666666667
44331.5141023611	0	3327.395	-3140.75555555555	-183.600000000001
44331.5141024769	0	3327.395	-3142.85925925925	-183.540740740741
44331.5141025926	0	3331.128	-3145.47407407407	-183.533333333334
44331.5141027083	0	3331.128	-3148.25185185185	-183.525925925926
44331.5141028241	0	3336.521	-3151.41481481481	-183.414814814815
44331.5141029398	0	3336.521	-3154.97777777777	-183.437037037038
44331.5141030556	0	3343.247	-3158.82962962962	-183.555555555556
44331.5141031713	0	3343.247	-3162.77777777777	-183.703703703704
44331.514103287	0	3351.047	-3166.71851851851	-183.844444444445
44331.5141034028	0	3351.047	-3170.66666666666	-184.051851851852
44331.5141035185	0	3358.936	-3174.4074074074	-184.192592592593
44331.5141036343	0	3358.936	-3177.94074074074	-184.481481481482
44331.51410375	0	3366.21	-3181.39259259259	-184.696296296297
44331.5141038657	0	3366.21	-3184.62962962962	-184.970370370371
44331.5141039815	0	3372.899	-3187.62222222222	-185.392592592593
44331.5141040972	0	3372.899	-3190.57777777777	-185.977777777778
44331.514104213	0	3378.847	-3193.32592592592	-186.444444444445
44331.5141043287	0	3378.847	-3195.9037037037	-187.22962962963
44331.5141044444	0	3384.173	-3198.09629629629	-187.933333333334
44331.5141045602	0	3384.173	-3200.12592592592	-188.814814814815
44331.5141046759	0	3388.395	-3201.85925925925	-189.733333333334
44331.5141047917	0	3388.395	-3203.38518518518	-190.733333333334
44331.5141049074	0	3391.654	-3204.59999999999	-191.518518518519
44331.5141050231	0	3391.654	-3205.71851851851	-192.288888888889
44331.5141051389	0	3393.987	-3206.72592592592	-193.066666666667
44331.5141052546	0	3393.987	-3207.49629629629	-193.740740740741
44331.5141053704	0	3395.765	-3208.03703703703	-194.333333333334
44331.5141054861	0	3395.765	-3208.48888888888	-194.814814814815
44331.5141056019	0	3396.758	-3208.96296296296	-195.274074074075
44331.5141057176	0	3396.758	-3209.47407407407	-195.703703703704
44331.5141058333	0	3397.743	-3209.94814814814	-196.022222222223
44331.5141059491	0	3397.743	-3210.52592592592	-196.355555555556
44331.5141060648	0	3398.795	-3211.47407407407	-196.740740740741
44331.5141061806	0	3398.795	-3212.74074074074	-197.103703703704
44331.5141062963	0	3401.01	-3214.58518518518	-197.325925925926
44331.514106412	0	3401.01	-3216.91111111111	-197.562962962963
44331.5141065278	0	3405.18	-3219.44444444444	-197.777777777778
44331.5141066435	0	3405.18	-3221.88148148148	-197.940740740741
44331.5141067593	0	3410.15	-3224.53333333333	-198.377777777778
44331.514106875	0	3410.15	-3227.36296296296	-198.851851851852
44331.5141069907	0	3415.631	-3230.05925925925	-199.481481481482
44331.5141071065	0	3415.631	-3232.41481481481	-200.222222222223
44331.5141072222	0	3420.683	-3234.49629629629	-201.177777777778
44331.514107338	0	3420.683	-3236.3037037037	-202.222222222223
44331.5141074537	0	3424.572	-3238.19999999999	-203.444444444445
44331.5141075694	0	3424.572	-3240.03703703703	-204.762962962963
44331.5141076852	0	3428.305	-3241.91111111111	-206.074074074075
44331.5141078009	0	3428.305	-3243.69629629629	-207.303703703704
44331.5141079167	0	3431.964	-3245.6074074074	-208.607407407408
44331.5141080324	0	3431.964	-3247.67407407407	-209.918518518519
44331.5141081481	0	3435.942	-3249.77777777777	-211.155555555556
44331.5141082639	0	3435.942	-3252.08888888888	-212.614814814815
44331.5141083796	0	3440.357	-3254.37777777777	-214.177777777778
44331.5141084954	0	3440.357	-3256.38518518518	-215.607407407408
44331.5141086111	0	3444.653	-3258.54074074073	-217.081481481482
44331.5141087268	0	3444.653	-3260.91851851851	-218.718518518519
44331.5141088426	0	3449.186	-3263.13333333333	-220.42962962963
44331.5141089583	0	3449.186	-3265.34814814814	-222.118518518519
44331.5141090741	0	3453.616	-3267.51111111111	-223.748148148149
44331.5141091898	0	3453.616	-3269.41481481481	-225.4
44331.5141093056	0	3457.683	-3271.2074074074	-227.074074074075
44331.5141094213	0	3457.683	-3272.62962962962	-228.666666666667
44331.514109537	0	3460.898	-3273.74814814814	-230.133333333334
44331.5141096528	0	3460.898	-3274.61481481481	-231.65925925926
44331.5141097685	0	3462.883	-3275.11111111111	-233.081481481482
44331.5141098843	0	3462.883	-3275.5037037037	-234.503703703704
44331.51411	0	3463.772	-3275.89629629629	-235.896296296297
44331.5141101157	0	3463.772	-3276.31111111111	-237.25925925926
44331.5141102315	0	3464.579	-3277.02962962962	-238.45925925926
44331.5141103472	0	3464.579	-3278.13333333333	-239.444444444445
44331.514110463	0	3466.401	-3279.57777777777	-240.466666666667
44331.5141105787	0	3466.401	-3281.37777777777	-241.570370370371
44331.5141106944	0	3469.645	-3283.22962962962	-242.577777777778
44331.5141108102	0	3469.645	-3285.46666666666	-243.748148148149
44331.5141109259	0	3473.734	-3287.97037037036	-244.851851851852
44331.5141110417	0	3473.734	-3290.34074074074	-245.918518518519
44331.5141111574	0	3478.608	-3292.39999999999	-246.733333333334
44331.5141112732	0	3478.608	-3294.91111111111	-247.874074074074
44331.5141113889	0	3483.178	-3296.53333333333	-248.607407407408
44331.5141115046	0	3483.178	-3299.0074074074	-249.666666666667
44331.5141116204	0	3487.274	-3301.67407407407	-251.014814814815
44331.5141117361	0	3487.274	-3304.19259259259	-252.377777777778
44331.5141118519	0	3492.459	-3306.51851851851	-253.718518518519
44331.5141119676	0	3492.459	-3308.51851851851	-255.207407407408
44331.5141120833	0	3496.785	-3310.2074074074	-256.511111111111
44331.5141121991	0	3496.785	-3312.02222222222	-258.066666666667
44331.5141123148	0	3500.289	-3313.79999999999	-259.555555555556
44331.5141124306	0	3500.289	-3315.79259259259	-261.014814814815
44331.5141125463	0	3504.059	-3317.94814814814	-262.525925925926
44331.514112662	0	3504.059	-3320.01481481481	-264.02962962963
44331.5141127778	0	3508.281	-3321.97037037036	-265.65925925926
44331.5141128935	0	3508.281	-3323.84444444444	-267.325925925926
44331.5141130093	0	3512.111	-3325.79999999999	-269.081481481482
44331.514113125	0	3512.111	-3327.65185185185	-270.733333333334
44331.5141132407	0	3515.918	-3329.48888888888	-272.585185185186
44331.5141133565	0	3515.918	-3331.25185185185	-274.488888888889
44331.5141134722	0	3519.518	-3332.68888888888	-276.214814814815
44331.514113588	0	3519.518	-3334.09629629629	-278.081481481482
44331.5141137037	0	3522.362	-3335.27407407407	-279.985185185186
44331.5141138194	0	3522.362	-3336.28888888888	-281.8
44331.5141139352	0	3524.555	-3337.45925925925	-283.674074074074
44331.5141140509	0	3524.555	-3338.71851851851	-285.614814814815
44331.5141141667	0	3526.985	-3340.23703703703	-287.533333333334
44331.5141142824	0	3526.985	-3341.94814814814	-289.437037037037
44331.5141143981	0	3530.215	-3343.79999999999	-291.303703703704
44331.5141145139	0	3530.215	-3345.95555555555	-293.162962962963
44331.5141146296	0	3534.222	-3348.74814814814	-295.333333333334
44331.5141147454	0	3534.222	-3351.3037037037	-297.214814814815
44331.5141148611	0	3539.57	-3354.17777777777	-299.251851851852
44331.5141149769	0	3539.57	-3357.49629629629	-301.518518518519
44331.5141150926	0	3545.763	-3360.97777777777	-303.8
44331.5141152083	0	3545.763	-3364.72592592592	-306.096296296297
44331.5141153241	0	3552.993	-3368.48888888888	-308.296296296297
44331.5141154398	0	3552.993	-3372.37777777777	-310.444444444445
44331.5141155556	0	3560.645	-3376.37037037036	-312.614814814815
44331.5141156713	0	3560.645	-3380.24444444444	-314.725925925926
44331.514115787	0	3568.512	-3384.07407407407	-317.02962962963
44331.5141159028	0	3568.512	-3387.51111111111	-319.281481481482
44331.5141160185	0	3575.779	-3390.18518518518	-321.355555555556
44331.5141161343	0	3575.779	-3392.21481481481	-323.437037037037
44331.51411625	0	3580.483	-3393.71851851851	-325.562962962963
44331.5141163657	0	3580.483	-3394.79259259259	-327.533333333334
44331.5141164815	0	3583.061	-3395.45925925925	-329.340740740741
44331.5141165972	0	3583.061	-3395.99259259259	-330.85925925926
44331.514116713	0	3584.261	-3396.52592592592	-332.111111111111
44331.5141168287	0	3584.261	-3397.3037037037	-333.496296296297
44331.5141169444	0	3585.572	-3398.22222222222	-334.844444444445
44331.5141170602	0	3585.572	-3399.39259259259	-336.192592592593
44331.5141171759	0	3587.661	-3400.88148148148	-337.62962962963
44331.5141172917	0	3587.661	-3402.46666666666	-338.888888888889
44331.5141174074	0	3590.735	-3403.99999999999	-339.962962962963
44331.5141175231	0	3590.735	-3404.08148148148	-340.007407407408
44331.5141176389	0	3592.35	-3404.71851851851	-340.325925925926
44331.5141177546	0	3592.35	-3407.34814814814	-341.637037037037
44331.5141178704	0	3595.617	-3410.79999999999	-343.237037037037
44331.5141179861	0	3595.617	-3414.42962962962	-344.807407407408
44331.5141181019	0	3602.698	-3417.98518518518	-346.25925925926
44331.5141182176	0	3602.698	-3422.27407407407	-347.977777777778
44331.5141183333	0	3610.542	-3426.07407407407	-349.570370370371
44331.5141184491	0	3610.542	-3430.28148148148	-351.185185185186
44331.5141185648	0	3618.549	-3434.42222222222	-352.896296296297
44331.5141186806	0	3618.549	-3438.21481481481	-354.674074074074
44331.5141187963	0	3626.482	-3441.39999999999	-356.466666666667
44331.514118912	0	3626.482	-3443.64444444444	-358.118518518519
44331.5141190278	0	3631.912	-3445.21481481481	-359.607407407408
44331.5141191435	0	3631.912	-3446.35555555555	-361.074074074074
44331.5141192593	0	3634.623	-3447.25925925925	-362.496296296297
44331.514119375	0	3634.623	-3448.16296296296	-364.007407407408
44331.5141194907	0	3636.43	-3448.94074074073	-365.111111111111
44331.5141196065	0	3636.43	-3449.85925925925	-366.251851851852
44331.5141197222	0	3638.126	-3450.87407407407	-367.451851851852
44331.514119838	0	3638.126	-3451.95555555555	-368.503703703704
44331.5141199537	0	3640.222	-3453.22222222222	-369.681481481482
44331.5141200694	0	3640.222	-3454.87407407407	-370.85925925926
44331.5141201852	0	3643.141	-3456.93333333333	-372.140740740741
44331.5141203009	0	3643.141	-3459.3037037037	-373.42962962963
44331.5141204167	0	3647.571	-3461.85925925925	-374.718518518519
44331.5141205324	0	3647.571	-3464.62962962962	-376.103703703704
44331.5141206481	0	3652.897	-3468.2074074074	-377.688888888889
44331.5141207639	0	3652.897	-3471.97037037036	-379.170370370371
44331.5141208796	0	3660.238	-3476.12592592592	-380.540740740741
44331.5141209954	0	3660.238	-3480.53333333333	-382
44331.5141211111	0	3668.801	-3484.81481481481	-383.348148148149
44331.5141212269	0	3668.801	-3489.07407407407	-384.837037037037
44331.5141213426	0	3677.342	-3493.23703703703	-386.340740740741
44331.5141214583	0	3677.342	-3497.19259259259	-387.918518518519
44331.5141215741	0	3685.461	-3500.8074074074	-389.370370370371
44331.5141216898	0	3685.461	-3503.91111111111	-390.718518518519
44331.5141218056	0	3692.18	-3506.57037037036	-391.992592592593
44331.5141219213	0	3692.18	-3508.96296296296	-393.170370370371
44331.514122037	0	3697.232	-3511.12592592592	-394.311111111112
44331.5141221528	0	3697.232	-3513.1037037037	-395.414814814815
44331.5141222685	0	3701.373	-3514.88888888888	-396.451851851852
44331.5141223843	0	3701.373	-3516.31111111111	-397.377777777778
44331.5141225	0	3704.58	-3517.55555555555	-398.133333333334
44331.5141226157	0	3704.58	-3518.59999999999	-398.82962962963
44331.5141227315	0	3706.869	-3519.27407407407	-399.340740740741
44331.5141228472	0	3706.869	-3519.85185185185	-399.807407407408
44331.514122963	0	3708.121	-3520.4074074074	-400.170370370371
44331.5141230787	0	3708.121	-3520.99259259259	-400.481481481482
44331.5141231944	0	3709.262	-3521.75555555555	-400.740740740741
44331.5141233102	0	3709.262	-3522.69629629629	-400.896296296297
44331.5141234259	0	3710.966	-3523.64444444444	-401.111111111112
44331.5141235417	0	3710.966	-3524.86666666666	-401.355555555556
44331.5141236574	0	3713.136	-3526.22962962962	-401.511111111112
44331.5141237732	0	3713.136	-3527.64444444444	-401.562962962963
44331.5141238889	0	3715.914	-3529.16296296296	-401.577777777778
44331.5141240046	0	3715.914	-3530.72592592592	-401.488888888889
44331.5141241204	0	3718.995	-3532.52592592592	-401.392592592593
44331.5141242361	0	3718.995	-3534.57777777777	-401.251851851852
44331.5141243519	0	3722.847	-3536.91111111111	-400.970370370371
44331.5141244676	0	3722.847	-3539.52592592592	-400.703703703704
44331.5141245833	0	3727.795	-3542.32592592592	-400.355555555556
44331.5141246991	0	3727.795	-3544.79259259259	-400.074074074075
44331.5141248148	0	3733.062	-3546.97037037037	-399.837037037037
44331.5141249306	0	3733.062	-3548.95555555555	-399.6
44331.5141250463	0	3737.225	-3550.63703703703	-399.385185185186
44331.514125162	0	3737.225	-3551.92592592592	-399.303703703704
44331.5141252778	0	3740.195	-3553.32592592592	-399.074074074074
44331.5141253935	0	3740.195	-3554.8074074074	-398.711111111112
44331.5141255093	0	3743.076	-3556.51111111111	-398.192592592593
44331.514125625	0	3743.076	-3558.51111111111	-397.607407407408
44331.5141257407	0	3746.78	-3560.85185185185	-396.688888888889
44331.5141258565	0	3746.78	-3563.32592592592	-395.585185185186
44331.5141259722	0	3751.595	-3565.79259259259	-394.451851851852
44331.514126088	0	3751.595	-3568.51111111111	-393.25925925926
44331.5141262037	0	3756.78	-3571.02222222222	-392.192592592593
44331.5141263194	0	3756.78	-3573.91111111111	-390.925925925926
44331.5141264352	0	3762.18	-3576.9037037037	-389.637037037037
44331.5141265509	0	3762.18	-3579.94074074074	-388.355555555556
44331.5141266667	0	3768.21	-3583.32592592592	-386.962962962963
44331.5141267824	0	3768.21	-3586.79999999999	-385.474074074074
44331.5141268981	0	3775.069	-3589.97777777777	-383.925925925926
44331.5141270139	0	3775.069	-3593.01481481481	-382.385185185186
44331.5141271296	0	3781.284	-3596.17037037037	-380.992592592593
44331.5141272454	0	3781.284	-3599.13333333333	-379.540740740741
44331.5141273611	0	3787.403	-3602.13333333333	-378.133333333334
44331.5141274769	0	3787.403	-3604.82962962962	-376.814814814815
44331.5141275926	0	3793.099	-3607.51851851851	-375.62962962963
44331.5141277083	0	3793.099	-3610.15555555555	-374.385185185186
44331.5141278241	0	3798.425	-3612.7037037037	-373.022222222223
44331.5141279398	0	3798.425	-3615.22962962962	-371.755555555556
44331.5141280556	0	3803.499	-3617.88148148148	-370.407407407408
44331.5141281713	0	3803.499	-3620.71851851851	-369.02962962963
44331.514128287	0	3808.988	-3623.47407407407	-367.570370370371
44331.5141284028	0	3808.988	-3625.9037037037	-366.118518518519
44331.5141285185	0	3814.173	-3629.08888888888	-364.274074074074
44331.5141286343	0	3814.173	-3632.19259259259	-362.540740740741
44331.51412875	0	3820.462	-3635.51851851851	-360.585185185185
44331.5141288657	0	3820.462	-3638.68888888888	-358.8
44331.5141289815	0	3826.958	-3641.42962962962	-357.111111111111
44331.5141290972	0	3826.958	-3644.22222222222	-355.481481481482
44331.514129213	0	3832.491	-3647.21481481481	-353.681481481482
44331.5141293287	0	3832.491	-3650.44444444444	-351.866666666667
44331.5141294444	0	3838.713	-3653.94814814814	-350.044444444445
44331.5141295602	0	3838.713	-3657.83703703703	-348.162962962963
44331.5141296759	0	3846.106	-3661.77037037036	-346.340740740741
44331.5141297917	0	3846.106	-3665.91851851851	-344.481481481482
44331.5141299074	0	3854.187	-3669.97037037036	-342.703703703704
44331.5141300231	0	3854.187	-3673.89629629629	-341.014814814815
44331.5141301389	0	3862.165	-3677.99259259259	-339.333333333334
44331.5141302546	0	3862.165	-3682.05925925925	-337.725925925926
44331.5141303704	0	3870.328	-3685.96296296296	-336.081481481482
44331.5141304861	0	3870.328	-3689.71111111111	-334.392592592593
44331.5141306018	0	3877.98	-3693.32592592592	-333.022222222223
44331.5141307176	0	3877.98	-3696.94814814814	-331.725925925926
44331.5141308333	0	3885.217	-3700.62962962962	-330.170370370371
44331.5141309491	0	3885.217	-3704.05185185185	-328.65925925926
44331.5141310648	0	3892.321	-3707.02962962962	-327.125925925926
44331.5141311806	0	3892.321	-3710.19259259259	-325.222222222223
44331.5141312963	0	3898.462	-3712.4074074074	-323.703703703704
44331.514131412	0	3898.462	-3714.65185185185	-322.066666666667
44331.5141315278	0	3902.921	-3716.57037037037	-320.585185185186
44331.5141316435	0	3902.921	-3718.19259259259	-319.296296296297
44331.5141317593	0	3906.462	-3719.65925925925	-318.096296296297
44331.514131875	0	3906.462	-3721.22962962962	-316.814814814815
44331.5141319907	0	3909.499	-3722.91851851851	-315.703703703704
44331.5141321065	0	3909.499	-3725	-314.525925925926
44331.5141322222	0	3913.269	-3727.6074074074	-313.318518518519
44331.514132338	0	3913.269	-3730.62962962962	-312.066666666667
44331.5141324537	0	3918.899	-3734.36296296296	-310.688888888889
44331.5141325694	0	3918.899	-3738.33333333333	-309.370370370371
44331.5141326852	0	3926.603	-3742.28148148148	-308.066666666667
44331.5141328009	0	3926.603	-3746.76296296296	-306.592592592593
44331.5141329167	0	3935.033	-3750.24444444444	-305.555555555556
44331.5141330324	0	3935.033	-3754.4074074074	-304.133333333334
44331.5141331482	0	3942.677	-3758.42222222222	-302.85925925926
44331.5141332639	0	3942.677	-3762.01481481481	-301.814814814815
44331.5141333796	0	3950.284	-3765.42962962962	-300.970370370371
44331.5141334954	0	3950.284	-3768.17037037036	-300.222222222223
44331.5141336111	0	3956.44	-3770.86666666666	-299.214814814815
44331.5141337269	0	3956.44	-3773.04444444444	-298.22962962963
44331.5141338426	0	3961.314	-3774.88888888888	-297.125925925926
44331.5141339583	0	3961.314	-3776.34074074073	-296.022222222223
44331.5141340741	0	3964.61	-3777.62962962962	-294.992592592593
44331.5141341898	0	3964.61	-3778.62962962962	-294.05925925926
44331.5141343056	0	3966.899	-3779.54814814814	-293.185185185186
44331.5141344213	0	3966.899	-3780.47407407407	-292.251851851852
44331.514134537	0	3968.743	-3781.59259259259	-291.340740740741
44331.5141346528	0	3968.743	-3782.78518518518	-290.488888888889
44331.5141347685	0	3971.054	-3784.27407407407	-289.570370370371
44331.5141348843	0	3971.054	-3786.24444444444	-288.718518518519
44331.514135	0	3974.513	-3788.86666666666	-287.65925925926
44331.5141351157	0	3974.513	-3791.67407407407	-286.814814814815
44331.5141352315	0	3979.943	-3794.3037037037	-286.103703703704
44331.5141353472	0	3979.943	-3797.46666666666	-285.422222222223
44331.514135463	0	3985.736	-3801.05185185185	-284.488888888889
44331.5141355787	0	3985.736	-3804.62962962962	-283.592592592593
44331.5141356944	0	3992.899	-3808.52592592592	-282.548148148149
44331.5141358102	0	3992.899	-3812.39999999999	-281.274074074075
44331.5141359259	0	4000.669	-3816.12592592592	-280.125925925926
44331.5141360417	0	4000.669	-3819.74074074073	-279.148148148149
44331.5141361574	0	4008.01	-3823.18518518518	-278.170370370371
44331.5141362731	0	4008.01	-3826.3037037037	-277.237037037038
44331.5141363889	0	4014.573	-3828.99259259259	-276.437037037038
44331.5141365046	0	4014.573	-3831.49629629629	-275.770370370371
44331.5141366204	0	4019.766	-3833.42962962962	-274.992592592593
44331.5141367361	0	4019.766	-3835.42962962962	-273.970370370371
44331.5141368519	0	4023.699	-3837.54074074073	-272.874074074075
44331.5141369676	0	4023.699	-3839.74814814814	-271.585185185186
44331.5141370833	0	4028.018	-3842.16296296296	-270.155555555556
44331.5141371991	0	4028.018	-3844.65925925925	-268.740740740741
44331.5141373148	0	4032.929	-3847.08888888888	-267.288888888889
44331.5141374306	0	4032.929	-3849.54814814814	-265.792592592593
44331.5141375463	0	4037.818	-3852.0074074074	-264.296296296297
44331.514137662	0	4037.818	-3854.66666666666	-262.718518518519
44331.5141377778	0	4042.937	-3857.41481481481	-261.281481481482
44331.5141378935	0	4042.937	-3860.51111111111	-259.674074074075
44331.5141380093	0	4048.781	-3864.02222222222	-258.111111111112
44331.514138125	0	4048.781	-3867.74074074074	-256.503703703704
44331.5141382407	0	4056.011	-3871.69629629629	-254.718518518519
44331.5141383565	0	4056.011	-3875.78518518518	-252.874074074075
44331.5141384722	0	4064.055	-3879.64444444444	-251.051851851852
44331.514138588	0	4064.055	-3883.76296296296	-249.222222222223
44331.5141387037	0	4072.033	-3886.74814814814	-247.718518518519
44331.5141388194	0	4072.033	-3889.56296296296	-246.207407407408
44331.5141389352	0	4077.833	-3891.97777777777	-244.822222222223
44331.5141390509	0	4077.833	-3893.74074074074	-243.533333333334
44331.5141391667	0	4082.011	-3895.2074074074	-242.251851851852
44331.5141392824	0	4082.011	-3896.54074074074	-240.896296296297
44331.5141393981	0	4084.811	-3897.93333333333	-239.303703703704
44331.5141395139	0	4084.811	-3899.36296296296	-237.555555555556
44331.5141396296	0	4087.633	-3900.96296296296	-235.592592592593
44331.5141397454	0	4087.633	-3902.84444444444	-233.562962962963
44331.5141398611	0	4091.114	-3904.99259259259	-231.474074074075
44331.5141399769	0	4091.114	-3907.31851851851	-229.362962962963
44331.5141400926	0	4095.588	-3910.03703703703	-227.118518518519
44331.5141402083	0	4095.588	-3912.95555555555	-224.918518518519
44331.5141403241	0	4101.225	-3916.33333333333	-222.540740740741
44331.5141404398	0	4101.225	-3919.51111111111	-220.444444444445
44331.5141405556	0	4107.781	-3923.07407407407	-218.125925925926
44331.5141406713	0	4107.781	-3926.68888888888	-215.837037037038
44331.514140787	0	4114.959	-3930.53333333333	-213.437037037038
44331.5141409028	0	4114.959	-3934.34814814814	-211.044444444445
44331.5141410185	0	4122.618	-3938.06666666666	-208.740740740741
44331.5141411343	0	4122.618	-3941.58518518518	-206.577777777778
44331.51414125	0	4129.855	-3945.42962962962	-204.222222222223
44331.5141413657	0	4129.855	-3949.25185185185	-201.896296296297
44331.5141414815	0	4137.522	-3953.17777777777	-199.637037037038
[truncated: 10,002 more rows]
