# Supplementary material for: Near-infrared manipulation of multiple neuronal populations via trichromatic upconversion
Source: Nat Commun. 2021 Sep 27;12:5662. doi: 10.1038/s41467-021-25993-7 (PMC8476604; doi:10.1038/s41467-021-25993-7)
Supplement: Supplementary file 7 — Source Data [file 41467_2021_25993_MOESM7_ESM.zip › Source Data/SI 31/1532/8_1532_2.csv]

DateTime	xPosComp	yPosComp	xPos	yPos
44329.6140027893	0	3819.749	-3821.73333333333	-824.355555555556
44329.6140029051	0	3821.727	-3822.54074074074	-824.548148148149
44329.6140030208	0	3821.727	-3823.51111111111	-824.962962962964
44329.6140031366	0	3823.505	-3824.51851851852	-825.570370370371
44329.6140032523	0	3823.505	-3825.43703703704	-826.237037037038
44329.6140033681	0	3825.431	-3826.33333333333	-826.888888888889
44329.6140034838	0	3825.431	-3827.48888888889	-827.740740740741
44329.6140035995	0	3827.483	-3828.43703703704	-828.525925925927
44329.6140037153	0	3827.483	-3829.60740740741	-829.474074074075
44329.614003831	0	3829.602	-3830.63703703704	-830.22962962963
44329.6140039468	0	3829.602	-3832.25185185185	-831.318518518519
44329.6140040625	0	3832.246	-3833.8	-832.296296296297
44329.6140041782	0	3832.246	-3835.74814814815	-833.533333333334
44329.614004294	0	3835.742	-3837.34074074074	-834.585185185186
44329.6140044097	0	3835.742	-3839.31111111111	-835.866666666667
44329.6140045255	0	3839.305	-3841.08148148148	-837.088888888889
44329.6140046412	0	3839.305	-3843.37037037037	-838.577777777778
44329.6140047569	0	3843.364	-3845.37037037037	-840.022222222223
44329.6140048727	0	3843.364	-3847.53333333333	-841.585185185186
44329.6140049884	0	3847.527	-3849.67407407408	-843.25925925926
44329.6140051042	0	3847.527	-3851.66666666667	-844.82962962963
44329.6140052199	0	3851.66	-3853.65185185185	-846.585185185186
44329.6140053357	0	3851.66	-3855.48148148148	-848.451851851852
44329.6140054514	0	3855.475	-3857.05185185185	-850.348148148149
44329.6140055671	0	3855.475	-3858.39259259259	-852.22962962963
44329.6140056829	0	3858.386	-3859.34074074074	-854.08888888889
44329.6140057986	0	3858.386	-3859.93333333334	-856.022222222223
44329.6140059144	0	3859.927	-3860.20740740741	-857.718518518519
44329.6140060301	0	3859.927	-3860.35555555556	-859.925925925927
44329.6140061458	0	3860.349	-3860.40740740741	-861.85925925926
44329.6140062616	0	3860.349	-3860.37777777778	-863.785185185186
44329.6140063773	0	3860.371	-3860.38518518519	-865.748148148149
44329.6140064931	0	3860.371	-3860.43703703704	-867.792592592593
44329.6140066088	0	3860.43	-3860.57777777778	-869.666666666667
44329.6140067245	0	3860.43	-3860.77777777778	-872.02962962963
44329.6140068403	0	3860.771	-3860.95555555556	-873.888888888889
44329.614006956	0	3860.771	-3861.04444444445	-876.103703703704
44329.6140070718	0	3861.038	-3861.11851851852	-878.340740740741
44329.6140071875	0	3861.038	-3861.31851851852	-880.518518518519
44329.6140073032	0	3861.312	-3861.54814814815	-882.511111111112
44329.614007419	0	3861.312	-3861.85925925926	-885.140740740741
44329.6140075347	0	3861.853	-3862.04444444445	-887.200000000001
44329.6140076505	0	3861.853	-3862.37037037037	-889.607407407408
44329.6140077662	0	3862.364	-3862.80740740741	-891.62962962963
44329.6140078819	0	3862.364	-3863.51851851852	-893.674074074075
44329.6140079977	0	3863.512	-3864.48148148148	-895.585185185186
44329.6140081134	0	3863.512	-3865.8962962963	-897.785185185186
44329.6140082292	0	3865.89	-3867.25185185185	-899.644444444445
44329.6140083449	0	3865.89	-3868.96296296296	-901.88888888889
44329.6140084606	0	3868.957	-3870.45185185185	-903.881481481482
44329.6140085764	0	3868.957	-3871.78518518519	-906.037037037038
44329.6140086921	0	3871.779	-3872.8	-908.28888888889
44329.6140088079	0	3871.779	-3873.25185185185	-910.22962962963
44329.6140089236	0	3873.246	-3873.44444444445	-912.148148148149
44329.6140090394	0	3873.246	-3873.40740740741	-914.05925925926
44329.6140091551	0	3873.402	-3873.18518518519	-915.674074074075
44329.6140092708	0	3873.402	-3872.71111111111	-917.570370370371
44329.6140093866	0	3872.706	-3872.39259259259	-918.674074074075
44329.6140095023	0	3872.706	-3872.08888888889	-919.970370370371
44329.6140096181	0	3872.084	-3871.95555555556	-920.985185185186
44329.6140097338	0	3872.084	-3871.90370370371	-922.044444444445
44329.6140098495	0	3871.899	-3872.05925925926	-923.096296296297
44329.6140099653	0	3871.899	-3872.51111111111	-924.08888888889
44329.614010081	0	3872.506	-3873.12592592593	-925.007407407408
44329.6140101968	0	3872.506	-3874.05185185185	-925.962962962964
44329.6140103125	0	3874.047	-3875.02222222222	-926.911111111112
44329.6140104282	0	3874.047	-3876.16296296297	-927.755555555556
44329.614010544	0	3876.158	-3877.24444444445	-928.637037037038
44329.6140106597	0	3876.158	-3878.38518518519	-929.451851851853
44329.6140107755	0	3878.38	-3879.51111111111	-930.103703703704
44329.6140108912	0	3878.38	-3881	-930.866666666667
44329.6140110069	0	3880.995	-3882.47407407408	-931.570370370371
44329.6140111227	0	3880.995	-3884.05925925926	-932.296296296297
44329.6140112384	0	3884.054	-3885.62962962963	-933.037037037038
44329.6140113542	0	3884.054	-3887.2	-933.814814814816
44329.6140114699	0	3887.195	-3888.57037037037	-934.474074074075
44329.6140115856	0	3887.195	-3889.91111111111	-935.251851851853
44329.6140117014	0	3889.906	-3891.08148148148	-935.962962962964
44329.6140118171	0	3889.906	-3892.08148148148	-936.585185185186
44329.6140119329	0	3892.076	-3892.80740740741	-937.029629629631
44329.6140120486	0	3892.076	-3893.60740740741	-937.511111111112
44329.6140121644	0	3893.602	-3894.37777777778	-938.081481481482
44329.6140122801	0	3893.602	-3894.92592592593	-938.570370370371
44329.6140123958	0	3894.921	-3895.56296296297	-939.08888888889
44329.6140125116	0	3894.921	-3896.38518518519	-939.755555555557
44329.6140126273	0	3896.38	-3897.26666666667	-940.333333333334
44329.6140127431	0	3896.38	-3898.68148148148	-941.140740740742
44329.6140128588	0	3898.676	-3900.32592592593	-942.022222222223
44329.6140129745	0	3898.676	-3902.25185185185	-942.740740740742
44329.6140130903	0	3902.246	-3904.13333333334	-943.592592592594
44329.614013206	0	3902.246	-3906.57777777778	-944.629629629631
44329.6140133218	0	3906.572	-3908.95555555556	-945.600000000001
44329.6140134375	0	3906.572	-3911.61481481482	-946.696296296297
44329.6140135532	0	3911.609	-3914.21481481482	-947.762962962964
44329.614013669	0	3911.609	-3916.65185185185	-948.881481481482
44329.6140137847	0	3916.646	-3919.0962962963	-950.066666666668
44329.6140139005	0	3916.646	-3921.52592592593	-951.325925925927
44329.6140140162	0	3921.52	-3923.76296296297	-952.651851851853
44329.6140141319	0	3921.52	-3925.68148148148	-954.05925925926
44329.6140142477	0	3925.676	-3927.16296296297	-955.562962962964
44329.6140143634	0	3925.676	-3928.23703703704	-957.118518518519
44329.6140144792	0	3928.232	-3929	-958.62962962963
44329.6140145949	0	3928.232	-3929.53333333334	-960.311111111112
44329.6140147106	0	3929.528	-3929.91851851852	-962.044444444445
44329.6140148264	0	3929.528	-3930.28888888889	-963.807407407408
44329.6140149421	0	3930.284	-3930.71851851852	-965.237037037038
44329.6140150579	0	3930.284	-3931.43703703704	-967.133333333334
44329.6140151736	0	3931.432	-3932.19259259259	-968.68888888889
44329.6140152893	0	3931.432	-3933.28888888889	-970.696296296297
44329.6140154051	0	3933.284	-3934.4	-972.474074074075
44329.6140155208	0	3933.284	-3935.57037037037	-974.407407407408
44329.6140156366	0	3935.565	-3936.58518518519	-976.111111111112
44329.6140157523	0	3935.565	-3937.85925925926	-978.400000000001
44329.6140158681	0	3937.854	-3938.94074074074	-980.340740740742
44329.6140159838	0	3937.854	-3940.2962962963	-982.800000000001
44329.6140160995	0	3940.291	-3941.50370370371	-985.148148148149
44329.6140162153	0	3940.291	-3942.71111111111	-987.674074074075
44329.614016331	0	3942.706	-3943.80740740741	-990.125925925927
44329.6140164468	0	3942.706	-3944.6962962963	-992.637037037038
44329.6140165625	0	3944.691	-3945.32592592593	-994.962962962964
44329.6140166782	0	3944.691	-3946.03703703704	-997.281481481482
44329.614016794	0	3946.032	-3946.72592592593	-999.570370370371
44329.6140169097	0	3946.032	-3947.38518518519	-1001.85185185185
44329.6140170255	0	3947.38	-3948.28148148148	-1004.43703703704
44329.6140171412	0	3947.38	-3949.24444444445	-1006.82962962963
44329.6140172569	0	3949.239	-3950.2	-1009.05185185185
44329.6140173727	0	3949.239	-3951.37777777778	-1011.75555555556
44329.6140174884	0	3951.372	-3952.54814814815	-1014.17037037037
44329.6140176042	0	3951.372	-3953.90370370371	-1016.75555555556
44329.6140177199	0	3953.898	-3955.05185185185	-1018.88888888889
44329.6140178357	0	3953.898	-3956.63703703704	-1021.5037037037
44329.6140179514	0	3956.631	-3958.23703703704	-1023.98518518519
44329.6140180671	0	3956.631	-3959.66666666667	-1026.22222222222
44329.6140181829	0	3959.661	-3960.97777777778	-1028.45925925926
44329.6140182986	0	3959.661	-3962.42962962963	-1031.27407407407
44329.6140184144	0	3962.424	-3963.45185185185	-1033.57037037037
44329.6140185301	0	3962.424	-3964.25925925926	-1036.06666666667
44329.6140186458	0	3964.254	-3964.74814814815	-1038.6
44329.6140187616	0	3964.254	-3964.94814814815	-1041.57037037037
44329.6140188773	0	3964.943	-3964.96296296296	-1044.02962962963
44329.6140189931	0	3964.943	-3964.79259259259	-1046.97037037037
44329.6140191088	0	3964.787	-3964.46666666667	-1049.17037037037
44329.6140192245	0	3964.787	-3963.77037037037	-1051.77037037037
44329.6140193403	0	3963.765	-3963.16296296297	-1053.72592592593
44329.614019456	0	3963.765	-3962.28888888889	-1056.14074074074
44329.6140195718	0	3962.284	-3961.31111111111	-1058.35555555556
44329.6140196875	0	3962.284	-3960.31111111111	-1060.3037037037
44329.6140198032	0	3960.306	-3959.40740740741	-1062.18518518519
44329.614019919	0	3960.306	-3958.48148148148	-1064.06666666667
44329.6140200347	0	3958.476	-3957.57777777778	-1065.99259259259
44329.6140201505	0	3958.476	-3956.72592592593	-1067.82222222222
44329.6140202662	0	3956.72	-3956.03703703704	-1069.54074074074
44329.6140203819	0	3956.72	-3955.48148148148	-1071.12592592593
44329.6140204977	0	3955.476	-3955.0962962963	-1072.43703703704
44329.6140206134	0	3955.476	-3954.74814814815	-1074.11111111111
44329.6140207292	0	3954.743	-3954.66666666667	-1075.45925925926
44329.6140208449	0	3954.743	-3954.76296296297	-1076.9037037037
44329.6140209606	0	3954.758	-3955.05925925926	-1077.84444444444
44329.6140210764	0	3954.758	-3955.54074074074	-1078.6962962963
44329.6140211921	0	3955.536	-3956.24444444445	-1079.56296296296
44329.6140213079	0	3955.536	-3957.14814814815	-1080.31111111111
44329.6140214236	0	3957.143	-3958.08148148148	-1080.92592592593
44329.6140215394	0	3957.143	-3959.4	-1081.57037037037
44329.6140216551	0	3959.395	-3960.77777777778	-1082.02222222222
44329.6140217708	0	3959.395	-3962.13333333334	-1082.35555555556
44329.6140218866	0	3962.128	-3963.38518518519	-1082.66666666667
44329.6140220023	0	3962.128	-3964.27407407408	-1082.83703703704
44329.6140221181	0	3964.269	-3964.8962962963	-1083.08148148148
44329.6140222338	0	3964.269	-3965.34814814815	-1083.28888888889
44329.6140223495	0	3965.343	-3965.44444444445	-1083.32592592593
44329.6140224653	0	3965.343	-3965.45925925926	-1083.33333333333
44329.614022581	0	3965.454	-3965.40740740741	-1083.28148148148
44329.6140226968	0	3965.454	-3965.4	-1083.19259259259
44329.6140228125	0	3965.395	-3965.4962962963	-1083.05185185185
44329.6140229282	0	3965.395	-3965.82962962963	-1082.84444444444
44329.614023044	0	3965.825	-3966.31851851852	-1082.64444444444
44329.6140231597	0	3965.825	-3967.22962962963	-1082.41481481481
44329.6140232755	0	3967.225	-3968.25925925926	-1082.26666666667
44329.6140233912	0	3967.225	-3969.75555555556	-1082.02222222222
44329.6140235069	0	3969.751	-3971.13333333334	-1081.68148148148
44329.6140236227	0	3969.751	-3972.88148148148	-1081.2
44329.6140237384	0	3972.877	-3974.42222222222	-1080.6962962963
44329.6140238542	0	3972.877	-3976.33333333333	-1080.08148148148
44329.6140239699	0	3976.329	-3977.91111111111	-1079.51851851852
44329.6140240856	0	3976.329	-3980.01481481482	-1078.71111111111
44329.6140242014	0	3980.01	-3981.82962962963	-1077.98518518519
44329.6140243171	0	3980.01	-3983.94074074074	-1077.05925925926
44329.6140244329	0	3983.936	-3986.01481481482	-1076.21481481481
44329.6140245486	0	3983.936	-3988.08148148148	-1075.28148148148
44329.6140246644	0	3988.077	-3990.14814814815	-1074.31851851852
44329.6140247801	0	3988.077	-3992.80740740741	-1072.99259259259
44329.6140248958	0	3992.803	-3994.85185185185	-1071.88148148148
44329.6140250116	0	3992.803	-3997.58518518519	-1070.38518518519
44329.6140251273	0	3997.581	-3999.77777777778	-1069.17037037037
44329.6140252431	0	3997.581	-4002.74814814815	-1067.56296296296
44329.6140253588	0	4002.744	-4005.17037037037	-1066.22962962963
44329.6140254745	0	4002.744	-4008.04444444445	-1064.57037037037
44329.6140255903	0	4008.04	-4010.48888888889	-1063.04444444444
44329.614025706	0	4008.04	-4012.84444444444	-1061.4962962963
44329.6140258218	0	4012.84	-4014.75555555556	-1060.08888888889
44329.6140259375	0	4012.84	-4016.48148148148	-1058.4962962963
44329.6140260532	0	4016.477	-4017.6	-1057.11851851852
44329.614026169	0	4016.477	-4018.35555555556	-1055.72592592593
44329.6140262847	0	4018.351	-4018.67407407407	-1054.54814814815
44329.6140264005	0	4018.351	-4018.73333333333	-1053.28148148148
44329.6140265162	0	4018.729	-4018.4962962963	-1052.42222222222
44329.6140266319	0	4018.729	-4017.92592592593	-1051.48148148148
44329.6140267477	0	4017.922	-4017.2962962963	-1050.68888888889
44329.6140268634	0	4017.922	-4016.48888888889	-1049.62222222222
44329.6140269792	0	4016.485	-4015.88148148148	-1048.62222222222
44329.6140270949	0	4016.485	-4015.54074074074	-1047.68888888889
44329.6140272107	0	4015.537	-4015.51111111111	-1046.71111111111
44329.6140273264	0	4015.537	-4015.78518518519	-1045.53333333333
44329.6140274421	0	4015.781	-4016.45185185185	-1044.46666666667
44329.6140275579	0	4015.781	-4017.60740740741	-1043.26666666667
44329.6140276736	0	4017.603	-4018.97777777778	-1042.20740740741
44329.6140277894	0	4017.603	-4020.56296296296	-1041.18518518519
44329.6140279051	0	4020.559	-4022.15555555556	-1040.23703703704
44329.6140280208	0	4020.559	-4024.25185185185	-1039.19259259259
44329.6140281366	0	4024.248	-4026.25185185185	-1038.22222222222
44329.6140282523	0	4024.248	-4029.01481481482	-1037.00740740741
44329.6140283681	0	4029.011	-4031.37777777778	-1036.11851851852
44329.6140284838	0	4029.011	-4034.05925925926	-1035.13333333333
44329.6140285995	0	4034.055	-4036.76296296296	-1034.11851851852
44329.6140287153	0	4034.055	-4039.58518518519	-1033.02962962963
44329.614028831	0	4039.581	-4041.59259259259	-1032.24444444444
44329.6140289468	0	4039.581	-4043.52592592593	-1031.42222222222
44329.6140290625	0	4043.522	-4044.77037037037	-1030.85185185185
44329.6140291782	0	4043.522	-4045.54074074074	-1030.51111111111
44329.614029294	0	4045.537	-4045.82962962963	-1030.36296296296
44329.6140294097	0	4045.537	-4045.86666666667	-1030.36296296296
44329.6140295255	0	4045.863	-4045.86666666667	-1030.48148148148
44329.6140296412	0	4045.863	-4045.9037037037	-1030.68888888889
44329.6140297569	0	4045.9	-4046.14074074074	-1030.92592592593
44329.6140298727	0	4045.9	-4046.73333333333	-1031.22222222222
44329.6140299884	0	4046.73	-4047.48888888889	-1031.4962962963
44329.6140301042	0	4046.73	-4048.62222222222	-1031.88888888889
44329.6140302199	0	4048.619	-4049.82962962963	-1032.19259259259
44329.6140303357	0	4048.619	-4051.28888888889	-1032.5037037037
44329.6140304514	0	4051.286	-4052.8962962963	-1033.11851851852
44329.6140305671	0	4051.286	-4054.82962962963	-1033.91111111111
44329.6140306829	0	4054.827	-4056.86666666667	-1034.85185185185
44329.6140307986	0	4054.827	-4059.0962962963	-1035.97777777778
44329.6140309144	0	4059.094	-4061.2	-1037.14814814815
44329.6140310301	0	4059.094	-4063.42222222222	-1038.48148148148
44329.6140311458	0	4063.42	-4065.51851851852	-1039.75555555556
44329.6140312616	0	4063.42	-4067.91111111111	-1041.17777777778
44329.6140313773	0	4067.909	-4070.21481481482	-1042.6962962963
44329.6140314931	0	4067.909	-4072.66666666667	-1044.12592592593
44329.6140316088	0	4072.665	-4075.28888888889	-1045.6
44329.6140317245	0	4072.665	-4078.02222222222	-1047.1037037037
44329.6140318403	0	4078.021	-4080.98518518519	-1048.59259259259
44329.614031956	0	4078.021	-4084.18518518519	-1050.21481481481
44329.6140320718	0	4084.184	-4087.65185185185	-1051.97037037037
44329.6140321875	0	4084.184	-4091.3037037037	-1053.68888888889
44329.6140323032	0	4091.303	-4094.95555555556	-1055.37037037037
44329.614032419	0	4091.303	-4098.48148148148	-1057.17777777778
44329.6140325347	0	4098.481	-4101.77037037037	-1058.96296296296
44329.6140326505	0	4098.481	-4104.62222222222	-1060.55555555555
44329.6140327662	0	4104.622	-4106.97777777778	-1062.18518518518
44329.6140328819	0	4104.622	-4108.96296296296	-1063.63703703704
44329.6140329977	0	4108.963	-4110.70370370371	-1065.06666666667
44329.6140331134	0	4108.963	-4112.37777777778	-1066.57777777778
44329.6140332292	0	4112.378	-4113.8	-1068.02222222222
44329.6140333449	0	4112.378	-4114.94074074074	-1069.44444444444
44329.6140334606	0	4114.941	-4116.22222222222	-1070.93333333333
44329.6140335764	0	4114.941	-4117.41481481482	-1072.42222222222
44329.6140336921	0	4117.415	-4118.54814814815	-1073.95555555555
44329.6140338079	0	4117.415	-4119.48888888889	-1075.57777777778
44329.6140339236	0	4119.489	-4120.05185185185	-1077.17777777778
44329.6140340394	0	4119.489	-4120.21481481482	-1078.94814814815
44329.6140341551	0	4120.215	-4120.15555555556	-1080.45925925926
44329.6140342708	0	4120.215	-4119.62962962963	-1081.81481481481
44329.6140343866	0	4119.63	-4118.88148148148	-1083.12592592593
44329.6140345023	0	4119.63	-4118.03703703704	-1084.26666666667
44329.6140346181	0	4118.037	-4117.14814814815	-1085.26666666667
44329.6140347338	0	4118.037	-4116.31851851852	-1086.11111111111
44329.6140348495	0	4116.318	-4115.53333333334	-1086.87407407407
44329.6140349653	0	4116.318	-4114.96296296297	-1087.57037037037
44329.614035081	0	4114.962	-4114.65925925926	-1088.36296296296
44329.6140351968	0	4114.962	-4114.62962962963	-1089.08888888889
44329.6140353125	0	4114.629	-4114.84444444445	-1089.68888888889
44329.6140354282	0	4114.629	-4115.30370370371	-1090.2962962963
44329.614035544	0	4115.303	-4115.86666666667	-1090.9037037037
44329.6140356597	0	4115.303	-4116.48148148148	-1091.42962962963
44329.6140357755	0	4116.481	-4117.06666666667	-1091.77777777778
44329.6140358912	0	4116.481	-4117.71851851852	-1092.08148148148
44329.6140360069	0	4117.718	-4118.48888888889	-1092.40740740741
44329.6140361227	0	4117.718	-4119.21481481482	-1092.75555555555
44329.6140362384	0	4119.214	-4119.84444444445	-1093.11851851852
44329.6140363542	0	4119.214	-4120.40740740741	-1093.45925925926
44329.6140364699	0	4120.407	-4120.85185185185	-1093.77777777778
44329.6140365856	0	4120.407	-4121.22962962963	-1094.05185185185
44329.6140367014	0	4121.229	-4121.39259259259	-1094.23703703704
44329.6140368171	0	4121.229	-4121.42962962963	-1094.39259259259
44329.6140369329	0	4121.429	-4121.36296296297	-1094.44444444444
44329.6140370486	0	4121.429	-4121.30370370371	-1094.51111111111
44329.6140371643	0	4121.303	-4121.25925925926	-1094.58518518518
44329.6140372801	0	4121.303	-4121.19259259259	-1094.6962962963
44329.6140373958	0	4121.192	-4121.11851851852	-1094.82222222222
44329.6140375116	0	4121.192	-4121.14814814815	-1094.97777777778
44329.6140376273	0	4121.148	-4121.2	-1095.11111111111
44329.6140377431	0	4121.148	-4121.17037037037	-1095.23703703704
44329.6140378588	0	4121.17	-4121.14814814815	-1095.40740740741
44329.6140379745	0	4121.17	-4121.16296296297	-1095.56296296296
44329.6140380903	0	4121.163	-4121.13333333334	-1095.65925925926
44329.614038206	0	4121.163	-4121.05185185185	-1095.79259259259
44329.6140383218	0	4121.052	-4120.97777777778	-1095.88888888889
44329.6140384375	0	4121.052	-4120.95555555556	-1095.92592592592
44329.6140385532	0	4120.956	-4120.95555555556	-1095.92592592592
44329.614038669	0	4120.956	-4120.94074074074	-1095.8962962963
44329.6140387847	0	4120.941	-4120.91111111112	-1095.84444444444
44329.6140389005	0	4120.941	-4120.86666666667	-1095.78518518518
44329.6140390162	0	4120.867	-4120.8	-1095.6962962963
44329.6140391319	0	4120.867	-4120.71111111112	-1095.57037037037
44329.6140392477	0	4120.711	-4120.64444444445	-1095.46666666667
44329.6140393634	0	4120.711	-4120.55555555556	-1095.32592592592
44329.6140394792	0	4120.555	-4120.48888888889	-1095.17777777778
44329.6140395949	0	4120.555	-4120.47407407408	-1094.97037037037
44329.6140397107	0	4120.474	-4120.51851851852	-1094.71851851852
44329.6140398264	0	4120.474	-4120.61481481482	-1094.45925925926
44329.6140399421	0	4120.615	-4120.88148148149	-1094.02222222222
44329.6140400579	0	4120.615	-4121.23703703704	-1093.54814814815
44329.6140401736	0	4121.237	-4121.63703703704	-1093.01481481481
44329.6140402894	0	4121.237	-4122.04444444445	-1092.48888888889
44329.6140404051	0	4122.044	-4122.37777777778	-1091.91851851852
44329.6140405208	0	4122.044	-4122.68888888889	-1091.37777777778
44329.6140406366	0	4122.688	-4122.97037037038	-1090.82222222222
44329.6140407523	0	4122.688	-4123.17037037038	-1090.31111111111
44329.6140408681	0	4123.169	-4123.17777777778	-1089.93333333333
44329.6140409838	0	4123.169	-4122.97037037038	-1089.61481481481
44329.6140410995	0	4122.969	-4122.53333333334	-1089.3037037037
44329.6140412153	0	4122.969	-4122.05925925926	-1089.13333333333
44329.614041331	0	4122.058	-4121.60000000001	-1089.08148148148
44329.6140414468	0	4122.058	-4120.97777777778	-1088.98518518518
44329.6140415625	0	4120.977	-4120.37777777778	-1088.94074074074
44329.6140416782	0	4120.977	-4119.82962962963	-1088.97037037037
44329.614041794	0	4119.829	-4119.33333333334	-1089.12592592592
44329.6140419097	0	4119.829	-4118.97037037038	-1089.34814814815
44329.6140420255	0	4118.97	-4118.76296296297	-1089.61481481481
44329.6140421412	0	4118.97	-4118.6962962963	-1089.91111111111
44329.6140422569	0	4118.696	-4118.68888888889	-1090.3037037037
44329.6140423727	0	4118.696	-4118.6962962963	-1090.74814814815
44329.6140424884	0	4118.696	-4118.70370370371	-1091.14074074074
44329.6140426042	0	4118.703	-4118.71851851852	-1091.5037037037
44329.6140427199	0	4118.703	-4118.6962962963	-1091.76296296296
44329.6140428356	0	4118.696	-4118.71111111112	-1092.21481481481
44329.6140429514	0	4118.696	-4118.68888888889	-1092.8
44329.6140430671	0	4118.689	-4118.67407407408	-1093.3037037037
44329.6140431829	0	4118.689	-4118.57777777778	-1093.91111111111
44329.6140432986	0	4118.578	-4118.53333333334	-1094.41481481481
44329.6140434144	0	4118.578	-4118.54814814815	-1094.88888888889
44329.6140435301	0	4118.548	-4118.57777777778	-1095.34074074074
44329.6140436458	0	4118.548	-4118.54814814815	-1095.8
44329.6140437616	0	4118.548	-4118.70370370371	-1096.45185185185
44329.6140438773	0	4118.704	-4118.85925925926	-1096.86666666667
44329.6140439931	0	4118.704	-4119.00740740741	-1097.34814814815
44329.6140441088	0	4119.008	-4119.23703703704	-1097.97037037037
44329.6140442245	0	4119.008	-4119.42962962963	-1098.58518518518
44329.6140443403	0	4119.43	-4119.74074074074	-1099.20740740741
44329.614044456	0	4119.43	-4120.16296296297	-1099.96296296296
44329.6140445718	0	4120.163	-4120.70370370371	-1100.83703703704
44329.6140446875	0	4120.163	-4121.22222222223	-1101.7037037037
44329.6140448032	0	4121.222	-4121.77777777778	-1102.54074074074
44329.614044919	0	4121.222	-4122.42962962963	-1103.47407407407
44329.6140450347	0	4122.429	-4123.12592592593	-1104.42222222222
44329.6140451505	0	4122.429	-4123.77777777778	-1105.51851851852
44329.6140452662	0	4123.777	-4124.45925925926	-1106.75555555555
44329.6140453819	0	4123.777	-4125.05185185185	-1107.86666666667
44329.6140454977	0	4125.051	-4125.52592592593	-1109.07407407407
44329.6140456134	0	4125.051	-4125.82222222223	-1110.38518518518
44329.6140457292	0	4125.821	-4125.97037037037	-1111.71851851852
44329.6140458449	0	4125.821	-4126.02222222223	-1113.14074074074
44329.6140459606	0	4126.021	-4126.14814814815	-1114.68148148148
44329.6140460764	0	4126.021	-4126.20740740741	-1116.1037037037
44329.6140461921	0	4126.206	-4126.37777777778	-1117.67407407407
44329.6140463079	0	4126.206	-4126.71851851852	-1119.41481481481
44329.6140464236	0	4126.717	-4127.05925925926	-1121.13333333333
44329.6140465394	0	4126.717	-4127.4962962963	-1122.82962962963
44329.6140466551	0	4127.495	-4128.02962962963	-1124.65185185185
44329.6140467708	0	4127.495	-4128.54074074074	-1126.54074074074
44329.6140468866	0	4128.539	-4128.92592592593	-1128.57037037037
44329.6140470023	0	4128.539	-4129.25925925926	-1130.42962962963
44329.6140471181	0	4129.258	-4129.73333333334	-1132.47407407407
44329.6140472338	0	4129.258	-4130.46666666667	-1134.68888888889
44329.6140473495	0	4130.465	-4131.37037037037	-1136.94074074074
44329.6140474653	0	4130.465	-4132.31111111111	-1139.21481481481
44329.614047581	0	4132.309	-4133.37777777778	-1141.72592592592
44329.6140476968	0	4132.309	-4134.53333333334	-1144.27407407407
44329.6140478125	0	4134.531	-4135.66666666667	-1146.81481481481
44329.6140479282	0	4134.531	-4136.88888888889	-1149.25925925926
44329.614048044	0	4136.887	-4137.97037037037	-1151.85925925926
44329.6140481597	0	4136.887	-4138.91851851852	-1154.2
44329.6140482755	0	4138.917	-4139.55555555556	-1156.77777777778
44329.6140483912	0	4138.917	-4139.76296296296	-1159.48148148148
44329.6140485069	0	4139.761	-4139.71111111111	-1162.11111111111
44329.6140486227	0	4139.761	-4139.32592592593	-1164.51111111111
44329.6140487384	0	4139.324	-4138.4	-1166.58518518518
44329.6140488542	0	4139.324	-4137.23703703704	-1168.77777777778
44329.6140489699	0	4137.235	-4135.92592592593	-1170.9037037037
44329.6140490856	0	4137.235	-4134.51111111111	-1172.97777777778
44329.6140492014	0	4134.509	-4133.03703703704	-1174.86666666667
44329.6140493171	0	4134.509	-4131.54074074074	-1176.79259259259
44329.6140494329	0	4131.539	-4130.11111111111	-1178.73333333333
44329.6140495486	0	4131.539	-4128.81481481481	-1180.62222222222
44329.6140496643	0	4128.813	-4127.74074074074	-1182.5037037037
44329.6140497801	0	4128.813	-4126.63703703704	-1184.53333333333
44329.6140498958	0	4126.635	-4125.98518518519	-1185.95555555555
44329.6140500116	0	4126.635	-4125.48888888889	-1187.65185185185
44329.6140501273	0	4125.487	-4125.33333333333	-1188.98518518518
44329.6140502431	0	4125.487	-4125.35555555556	-1190.57037037037
44329.6140503588	0	4125.354	-4125.68888888889	-1191.79259259259
44329.6140504745	0	4125.354	-4126.23703703704	-1192.92592592592
44329.6140505903	0	4126.23500000001	-4126.91111111111	-1193.88148148148
44329.614050706	0	4126.23500000001	-4127.91851851852	-1194.94814814815
44329.6140508218	0	4127.916	-4128.94074074074	-1195.81481481481
44329.6140509375	0	4127.916	-4129.98518518519	-1196.52592592592
44329.6140510532	0	4129.983	-4130.80740740741	-1197.0962962963
44329.614051169	0	4129.983	-4131.68148148148	-1197.65925925926
44329.6140512847	0	4131.679	-4132.47407407407	-1198.2
44329.6140514005	0	4131.679	-4133.01481481482	-1198.54074074074
44329.6140515162	0	4133.012	-4133.37037037037	-1198.82962962963
44329.6140516319	0	4133.012	-4133.64444444445	-1199.08148148148
44329.6140517477	0	4133.642	-4133.78518518519	-1199.25925925926
44329.6140518634	0	4133.642	-4133.8962962963	-1199.34814814815
44329.6140519792	0	4133.894	-4134.04444444444	-1199.37777777778
44329.6140520949	0	4133.894	-4134.2962962963	-1199.38518518518
44329.6140522107	0	4134.294	-4134.7037037037	-1199.38518518518
44329.6140523264	0	4134.294	-4135.31111111111	-1199.29629629629
44329.6140524421	0	4135.309	-4136.14814814815	-1199.21481481481
44329.6140525579	0	4135.309	-4137.3037037037	-1199.02222222222
44329.6140526736	0	4137.30200000001	-4138.38518518519	-1198.9037037037
44329.6140527894	0	4137.30200000001	-4139.80740740741	-1198.71111111111
44329.6140529051	0	4139.80600000001	-4141.35555555556	-1198.41481481481
44329.6140530208	0	4139.80600000001	-4143.28888888889	-1198.05185185185
44329.6140531366	0	4143.287	-4145.02962962963	-1197.72592592592
44329.6140532523	0	4143.287	-4147.14814814815	-1197.22962962963
44329.6140533681	0	4147.14600000001	-4148.92592592593	-1196.76296296296
44329.6140534838	0	4147.14600000001	-4151.22962962963	-1196.12592592592
44329.6140535995	0	4151.22700000001	-4153.43703703704	-1195.5037037037
44329.6140537153	0	4151.22700000001	-4156	-1194.65925925926
44329.614053831	0	4155.99700000001	-4158.53333333333	-1193.80740740741
44329.6140539468	0	4155.99700000001	-4160.66666666667	-1192.97037037037
44329.6140540625	0	4160.66400000001	-4162.74814814815	-1191.88148148148
44329.6140541782	0	4160.66400000001	-4164.68888888889	-1190.84444444444
44329.614054294	0	4164.68600000001	-4166.36296296296	-1189.91851851852
44329.6140544097	0	4164.68600000001	-4167.45925925926	-1189.08148148148
44329.6140545255	0	4167.45600000001	-4168	-1188.48148148148
44329.6140546412	0	4167.45600000001	-4168.20740740741	-1187.87407407407
44329.6140547569	0	4168.20400000001	-4168.21481481482	-1187.53333333333
44329.6140548727	0	4168.20400000001	-4168.02222222222	-1187.12592592592
44329.6140549884	0	4168.01900000001	-4167.79259259259	-1186.65925925926
44329.6140551042	0	4168.01900000001	-4167.6962962963	-1185.95555555555
44329.6140552199	0	4167.69300000001	-4167.81481481481	-1185.22962962963
44329.6140553356	0	4167.69300000001	-4168.20740740741	-1184.36296296296
44329.6140554514	0	4168.20400000001	-4168.83703703704	-1183.46666666667
44329.6140555671	0	4168.20400000001	-4169.59259259259	-1182.51851851852
44329.6140556829	0	4169.58900000001	-4170.45185185185	-1181.71111111111
44329.6140557986	0	4169.58900000001	-4171.65925925926	-1180.73333333333
44329.6140559144	0	4171.65600000001	-4172.87407407407	-1179.94814814815
44329.6140560301	0	4171.65600000001	-4174.64444444444	-1179.02222222222
44329.6140561458	0	4174.64100000001	-4176.22962962963	-1178.29629629629
44329.6140562616	0	4174.64100000001	-4178.32592592592	-1177.51851851852
44329.6140563773	0	4178.32200000001	-4180.34814814815	-1176.85925925926
44329.6140564931	0	4178.32200000001	-4182.85925925926	-1176.08148148148
44329.6140566088	0	4182.85500000001	-4184.96296296296	-1175.46666666667
44329.6140567245	0	4182.85500000001	-4187.48148148148	-1174.6962962963
44329.6140568403	0	4187.47700000001	-4189.31111111111	-1174.08888888889
44329.614056956	0	4187.47700000001	-4191.39259259259	-1173.15555555555
44329.6140570718	0	4191.38800000001	-4192.76296296296	-1172.45185185185
44329.6140571875	0	4191.38800000001	-4194.23703703704	-1171.67407407407
44329.6140573032	0	4194.23200000001	-4195.25925925926	-1171.01481481481
44329.614057419	0	4194.23200000001	-4196.38518518518	-1170.21481481481
44329.6140575347	0	4196.38000000001	-4197.46666666666	-1169.62962962963
44329.6140576505	0	4196.38000000001	-4198.74814814815	-1169.02222222222
44329.6140577662	0	4198.74300000001	-4200.06666666666	-1168.38518518518
44329.6140578819	0	4198.74300000001	-4201.72592592592	-1167.77777777778
44329.6140579977	0	4201.72100000001	-4203.16296296296	-1167.36296296296
44329.6140581134	0	4201.72100000001	-4204.66666666667	-1167.03703703704
44329.6140582292	0	4204.66200000001	-4206.22962962963	-1166.85185185185
44329.6140583449	0	4204.66200000001	-4207.88148148148	-1166.77777777778
44329.6140584606	0	4207.87700000001	-4209.45185185185	-1166.66666666667
44329.6140585764	0	4207.87700000001	-4211.47407407407	-1166.61481481481
44329.6140586921	0	4211.47000000001	-4213.1037037037	-1166.68148148148
44329.6140588079	0	4211.47000000001	-4215.05185185185	-1166.80740740741
44329.6140589236	0	4215.04800000001	-4216.57037037037	-1167.03703703704
44329.6140590394	0	4215.04800000001	-4218.46666666666	-1167.37777777778
44329.6140591551	0	4218.46300000001	-4220.03703703703	-1167.77037037037
44329.6140592708	0	4218.46300000001	-4221.91111111111	-1168.22222222222
44329.6140593866	0	4221.90700000001	-4223.62962962963	-1168.68148148148
44329.6140595023	0	4221.90700000001	-4225.95555555555	-1169.22222222222
44329.6140596181	0	4225.95100000001	-4228.19259259259	-1169.6
44329.6140597338	0	4225.95100000001	-4231.08888888888	-1170.08148148148
44329.6140598495	0	4231.08400000001	-4233.4	-1170.54814814815
44329.6140599653	0	4231.08400000001	-4236.59259259259	-1170.77037037037
44329.614060081	0	4236.58800000001	-4239.56296296296	-1171.05185185185
44329.6140601968	0	4236.58800000001	-4243.37037037037	-1171.48148148148
44329.6140603125	0	4243.36600000001	-4246.76296296296	-1171.87407407407
44329.6140604282	0	4243.36600000001	-4250.09629629629	-1172.42222222222
44329.614060544	0	4250.09200000001	-4252.94074074074	-1172.99259259259
44329.6140606597	0	4250.09200000001	-4256.2	-1173.64444444444
44329.6140607755	0	4256.19600000001	-4258.56296296296	-1174.42222222222
44329.6140608912	0	4256.19600000001	-4260.99259259259	-1175.59259259259
44329.6140610069	0	4260.98900000001	-4262.64444444444	-1176.53333333333
44329.6140611227	0	4260.98900000001	-4263.94814814814	-1177.62222222222
44329.6140612384	0	4263.94500000001	-4264.62962962963	-1178.54074074074
44329.6140613542	0	4263.94500000001	-4264.87407407407	-1179.36296296296
44329.6140614699	0	4264.87100000001	-4264.95555555555	-1180.18518518518
44329.6140615856	0	4264.87100000001	-4265.04444444444	-1180.94814814815
44329.6140617014	0	4265.04100000001	-4265.11111111111	-1181.51851851852
44329.6140618171	0	4265.04100000001	-4265.32592592592	-1182.2
44329.6140619329	0	4265.32200000001	-4265.58518518518	-1182.94814814815
44329.6140620486	0	4265.32200000001	-4265.87407407407	-1183.87407407407
44329.6140621644	0	4265.87000000001	-4266	-1184.68888888889
44329.6140622801	0	4265.87000000001	-4266.02962962962	-1185.86666666667
44329.6140623958	0	4266.02600000001	-4265.95555555555	-1186.9037037037
44329.6140625116	0	4266.02600000001	-4265.77037037037	-1187.92592592592
44329.6140626273	0	4265.76700000001	-4265.57777777777	-1188.78518518518
44329.6140627431	0	4265.76700000001	-4265.31851851851	-1189.6962962963
44329.6140628588	0	4265.31500000001	-4265.09629629629	-1190.47407407407
44329.6140629745	0	4265.31500000001	-4264.9037037037	-1191.33333333333
44329.6140630903	0	4264.90000000001	-4264.77037037037	-1191.93333333333
44329.614063206	0	4264.90000000001	-4264.88148148148	-1192.79259259259
44329.6140633218	0	4264.87800000001	-4265.21481481481	-1193.45925925926
44329.6140634375	0	4264.87800000001	-4265.81481481481	-1194.11851851852
44329.6140635532	0	4265.81100000001	-4266.59259259259	-1194.71851851852
44329.614063669	0	4265.81100000001	-4267.84444444444	-1195.28148148148
44329.6140637847	0	4267.84100000001	-4268.91111111111	-1195.6
44329.6140639005	0	4267.84100000001	-4270.45925925925	-1195.91111111111
44329.6140640162	0	4270.45600000001	-4271.88148148148	-1196.15555555555
44329.6140641319	0	4270.45600000001	-4273.68148148148	-1196.34074074074
44329.6140642477	0	4273.67800000001	-4275.42962962963	-1196.44444444444
44329.6140643634	0	4273.67800000001	-4277.92592592592	-1196.54814814815
44329.6140644792	0	4277.92200000001	-4278.7037037037	-1196.55555555555
44329.6140645949	0	4277.92200000001	-4281.07407407407	-1196.67407407407
44329.6140647107	0	4281.07000000001	-4283.45925925925	-1196.68888888889
44329.6140648264	0	4281.07000000001	-4286.36296296296	-1196.56296296296
44329.6140649421	0	4286.35900000001	-4288.82222222222	-1196.51851851852
44329.6140650579	0	4286.35900000001	-4291.79999999999	-1196.37037037037
44329.6140651736	0	4291.79600000001	-4294.25185185185	-1196.2
44329.6140652894	0	4291.79600000001	-4297.22962962962	-1195.8962962963
44329.6140654051	0	4297.22600000001	-4299.71111111111	-1195.60740740741
44329.6140655208	0	4297.22600000001	-4302.68148148148	-1195.18518518518
44329.6140656366	0	4302.67800000001	-4305.05185185185	-1194.80740740741
44329.6140657523	0	4302.67800000001	-4307.65925925926	-1194.26666666667
44329.6140658681	0	4307.65600000001	-4309.85925925925	-1193.78518518518
44329.6140659838	0	4307.65600000001	-4311.86666666666	-1193.37777777778
44329.6140660995	0	4311.86300000001	-4313.44444444444	-1193.03703703704
44329.6140662153	0	4311.86300000001	-4315.11111111111	-1192.54074074074
44329.614066331	0	4315.10700000001	-4316.27407407407	-1192.08888888889
44329.6140664468	0	4315.10700000001	-4317.32592592592	-1191.51111111111
44329.6140665625	0	4317.32200000001	-4317.91111111111	-1191.05185185185
44329.6140666782	0	4317.32200000001	-4318.18518518518	-1190.65185185185
44329.614066794	0	4318.18100000001	-4318.26666666666	-1190.28888888889
44329.6140669097	0	4318.18100000001	-4318.29629629629	-1189.92592592592
44329.6140670255	0	4318.29200000001	-4318.3037037037	-1189.54074074074
44329.6140671412	0	4318.29200000001	-4318.26666666666	-1189.11111111111
44329.6140672569	0	4318.26200000001	-4318.25185185185	-1188.63703703704
44329.6140673727	0	4318.26200000001	-4318.31111111111	-1188.28888888889
44329.6140674884	0	4318.30600000001	-4318.65925925925	-1187.85925925926
44329.6140676042	0	4318.30600000001	-4319.51851851851	-1187.25925925926
44329.6140677199	0	4319.51300000001	-4320.54814814814	-1186.68148148148
44329.6140678356	0	4319.51300000001	-4322.05925925925	-1185.94814814815
44329.6140679514	0	4322.05400000001	-4323.51111111111	-1185.34074074074
44329.6140680671	0	4322.05400000001	-4325.55555555555	-1184.65925925926
44329.6140681829	0	4325.55000000001	-4327.49629629629	-1184
44329.6140682986	0	4325.55000000001	-4330.31851851851	-1183.15555555555
44329.6140684144	0	4330.31300000001	-4332.6074074074	-1182.58518518518
44329.6140685301	0	4330.31300000001	-4335.29629629629	-1181.94814814815
44329.6140686458	0	4335.29100000001	-4338.29629629629	-1181.33333333333
44329.6140687616	0	4335.29100000001	-4341.45185185185	-1180.74074074074
44329.6140688773	0	4341.44700000001	-4344.08888888888	-1180.32592592593
44329.6140689931	0	4341.44700000001	-4347.37037037037	-1179.8
44329.6140691088	0	4347.36600000001	-4349.9037037037	-1179.33333333333
44329.6140692245	0	4347.36600000001	-4352.82222222222	-1178.6962962963
44329.6140693403	0	4352.81800000001	-4355.03703703703	-1178.08888888889
44329.614069456	0	4352.81800000001	-4357.22962962962	-1177.42222222222
44329.6140695718	0	4357.22500000001	-4359.48888888888	-1176.74074074074
44329.6140696875	0	4357.22500000001	-4361.25925925925	-1176.17037037037
44329.6140698032	0	4361.25500000001	-4362.57777777777	-1175.6962962963
44329.614069919	0	4361.25500000001	-4364.11851851851	-1175.02222222222
44329.6140700347	0	4364.11400000001	-4365.23703703703	-1174.54814814815
44329.6140701505	0	4364.11400000001	-4366.4074074074	-1173.96296296296
44329.6140702662	0	4366.40300000001	-4367.31111111111	-1173.6
44329.6140703819	0	4366.40300000001	-4368.09629629629	-1173.31111111111
44329.6140704977	0	4368.09200000001	-4368.7037037037	-1173.14074074074
44329.6140706134	0	4368.09200000001	-4369.19259259259	-1173.04444444444
44329.6140707292	0	4369.18800000001	-4369.45185185185	-1172.95555555555
44329.6140708449	0	4369.18800000001	-4369.69629629629	-1172.82962962963
44329.6140709606	0	4369.69200000001	-4370.01481481481	-1172.65925925926
44329.6140710764	0	4369.69200000001	-4370.43703703703	-1172.41481481481
44329.6140711921	0	4370.43300000001	-4370.76296296296	-1172.20740740741
44329.6140713079	0	4370.43300000001	-4371.19259259259	-1171.94074074074
44329.6140714236	0	4371.18900000001	-4371.65185185185	-1171.65925925926
44329.6140715393	0	4371.18900000001	-4372.06666666666	-1171.42222222222
44329.6140716551	0	4372.06300000001	-4372.56296296296	-1171.15555555555
44329.6140717708	0	4372.06300000001	-4373.25925925925	-1170.75555555555
44329.6140718866	0	4373.25600000001	-4373.82962962962	-1170.42222222222
44329.6140720023	0	4373.25600000001	-4374.63703703703	-1169.97037037037
44329.6140721181	0	4374.63400000001	-4375.31111111111	-1169.57037037037
44329.6140722338	0	4374.63400000001	-4376.23703703703	-1169.05185185185
44329.6140723495	0	4376.23400000001	-4377.09629629629	-1168.62222222222
44329.6140724653	0	4376.23400000001	-4378.07407407407	-1168.18518518518
44329.614072581	0	4378.07100000001	-4379.05185185185	-1167.72592592593
44329.6140726968	0	4378.07100000001	-4380.41481481481	-1167.2
44329.6140728125	0	4380.41200000001	-4381.54814814814	-1166.80740740741
44329.6140729282	0	4380.41200000001	-4382.97777777777	-1166.32592592593
44329.614073044	0	4382.97500000001	-4384.26666666666	-1165.85185185185
44329.6140731597	0	4382.97500000001	-4385.95555555555	-1165.21481481481
44329.6140732755	0	4385.95300000001	-4387.25925925926	-1164.68888888889
44329.6140733912	0	4385.95300000001	-4388.83703703703	-1164.04444444444
44329.6140735069	0	4388.83400000001	-4389.99259259259	-1163.45185185185
44329.6140736227	0	4388.83400000001	-4391.14814814814	-1162.7037037037
44329.6140737384	0	4391.14500000001	-4392.29629629629	-1161.87407407407
44329.6140738542	0	4391.14500000001	-4393.31851851851	-1161.12592592593
44329.6140739699	0	4393.31500000001	-4394.29629629629	-1160.42222222222
44329.6140740857	0	4393.31500000001	-4395.28888888888	-1159.66666666667
44329.6140742014	0	4395.28500000001	-4396.18518518518	-1158.94814814815
44329.6140743171	0	4395.28500000001	-4397.27407407407	-1158.12592592593
44329.6140744329	0	4397.27000000001	-4398.51111111111	-1157.33333333333
44329.6140745486	0	4397.27000000001	-4400.03703703703	-1156.56296296296
44329.6140746644	0	4400.03300000001	-4401.7037037037	-1155.8
44329.6140747801	0	4400.03300000001	-4403.54814814814	-1154.92592592592
44329.6140748958	0	4403.54400000001	-4405.51851851851	-1153.97777777778
44329.6140750116	0	4403.54400000001	-4407.65185185185	-1153.02222222222
44329.6140751273	0	4407.64800000001	-4409.73333333333	-1152.05185185185
44329.6140752431	0	4407.64800000001	-4411.8074074074	-1151.07407407407
44329.6140753588	0	4411.80400000001	-4413.9037037037	-1150.11851851852
44329.6140754745	0	4411.80400000001	-4416.04444444444	-1149.08888888889
44329.6140755903	0	4416.04100000001	-4418.2	-1148.05925925926
44329.614075706	0	4416.04100000001	-4420.24444444444	-1147.11851851852
44329.6140758218	0	4420.24100000001	-4422.07407407407	-1146.21481481481
44329.6140759375	0	4420.24100000001	-4423.65925925925	-1145.35555555555
44329.6140760532	0	4423.65600000001	-4424.97777777777	-1144.59259259259
44329.614076169	0	4423.65600000001	-4426.05185185185	-1143.9037037037
44329.6140762847	0	4426.04900000001	-4426.82222222222	-1143.23703703704
44329.6140764005	0	4426.04900000001	-4427.34814814814	-1142.63703703704
44329.6140765162	0	4427.34500000001	-4427.76296296296	-1142.05185185185
44329.6140766319	0	4427.34500000001	-4428.13333333333	-1141.48888888889
44329.6140767477	0	4428.13000000001	-4428.42222222222	-1141.02222222222
44329.6140768634	0	4428.13000000001	-4428.74074074074	-1140.51851851852
44329.6140769792	0	4428.73700000001	-4429.25185185185	-1139.94074074074
44329.6140770949	0	4428.73700000001	-4430.02222222222	-1139.27407407407
44329.6140772106	0	4430.01800000001	-4431.01481481481	-1138.57777777778
44329.6140773264	0	4430.01800000001	-4432.24444444444	-1137.74074074074
44329.6140774421	0	4432.24000000001	-4433.72592592592	-1136.85185185185
44329.6140775579	0	4432.24000000001	-4435.36296296296	-1135.85185185185
44329.6140776736	0	4435.35900000001	-4437.25185185185	-1134.81481481481
44329.6140777894	0	4435.35900000001	-4439.22222222222	-1133.78518518518
44329.6140779051	0	4439.21800000001	-4441.43703703703	-1132.7037037037
44329.6140780208	0	4439.21800000001	-4443.82962962962	-1131.4962962963
44329.6140781366	0	4443.82500000001	-4445.94814814814	-1130.28888888889
44329.6140782523	0	4443.82500000001	-4447.85925925925	-1129.06666666667
44329.6140783681	0	4447.85500000001	-4449.77777777777	-1127.92592592592
44329.6140784838	0	4447.85500000001	-4451.61481481481	-1126.84444444444
44329.6140785995	0	4451.61100000001	-4453.24444444444	-1125.74814814815
44329.6140787153	0	4451.61100000001	-4454.79259259259	-1124.6
44329.614078831	0	4454.78900000001	-4456.1037037037	-1123.74074074074
44329.6140789468	0	4454.78900000001	-4457.56296296296	-1122.74814814815
44329.6140790625	0	4457.55900000001	-4459.12592592592	-1121.82222222222
44329.6140791782	0	4457.55900000001	-4460.86666666666	-1120.93333333333
44329.614079294	0	4460.86300000001	-4462.62962962962	-1120.04444444444
44329.6140794097	0	4460.86300000001	-4464.48888888888	-1119.22222222222
44329.6140795255	0	4464.48500000001	-4466.36296296296	-1118.37777777778
44329.6140796412	0	4464.48500000001	-4468.08148148148	-1117.59259259259
44329.6140797569	0	4468.07800000001	-4469.54814814814	-1116.96296296296
44329.6140798727	0	4468.07800000001	-4470.82962962962	-1116.48888888889
44329.6140799884	0	4470.82600000001	-4472.03703703703	-1116.02962962963
44329.6140801042	0	4470.82600000001	-4473.05925925925	-1115.71111111111
44329.6140802199	0	4473.05600000001	-4473.93333333333	-1115.51851851852
44329.6140803356	0	4473.05600000001	-4474.85925925925	-1115.37037037037
44329.6140804514	0	4474.85600000001	-4475.57777777777	-1115.28888888889
44329.6140805671	0	4474.85600000001	-4476.36296296296	-1115.25185185185
44329.6140806829	0	4476.36000000001	-4476.92592592592	-1115.22222222222
44329.6140807986	0	4476.36000000001	-4477.53333333333	-1115.24444444444
44329.6140809144	0	4477.53000000001	-4478.16296296296	-1115.2962962963
44329.6140810301	0	4477.53000000001	-4478.88888888888	-1115.37037037037
44329.6140811458	0	4478.88600000001	-4479.49629629629	-1115.4962962963
44329.6140812616	0	4478.88600000001	-4480.27407407407	-1115.67407407407
44329.6140813773	0	4480.27100000001	-4480.98518518518	-1115.86666666667
44329.6140814931	0	4480.27100000001	-4481.81481481481	-1116.11851851852
44329.6140816088	0	4481.81200000001	-4482.77777777777	-1116.54074074074
44329.6140817245	0	4481.81200000001	-4483.76296296296	-1117.08888888889
44329.6140818403	0	4483.76000000001	-4484.8074074074	-1117.65925925926
44329.614081956	0	4483.76000000001	-4485.82222222222	-1118.35555555556
44329.6140820718	0	4485.81900000001	-4486.79259259259	-1119.17037037037
44329.6140821875	0	4485.81900000001	-4487.76296296296	-1120.1037037037
44329.6140823032	0	4487.76000000001	-4488.62962962962	-1121.05185185185
44329.614082419	0	4487.76000000001	-4489.54074074074	-1122.04444444444
44329.6140825347	0	4489.53800000001	-4490.62962962962	-1123.07407407407
44329.6140826505	0	4489.53800000001	-4491.78518518518	-1124.11851851852
44329.6140827662	0	4491.78200000001	-4493.25925925925	-1125.35555555556
44329.6140828819	0	4491.78200000001	-4494.88888888888	-1126.60740740741
44329.6140829977	0	4494.88600000001	-4496.87407407407	-1128.08888888889
44329.6140831134	0	4494.88600000001	-4498.59259259259	-1129.32592592593
44329.6140832292	0	4498.59000000001	-4500.54814814814	-1130.63703703704
44329.6140833449	0	4498.59000000001	-4502.77037037036	-1132.14814814815
44329.6140834606	0	4502.76800000001	-4505.19259259259	-1133.77777777778
44329.6140835764	0	4502.76800000001	-4507.47407407407	-1135.18518518518
44329.6140836921	0	4507.47200000001	-4509.8074074074	-1136.7037037037
44329.6140838079	0	4507.47200000001	-4512.42222222222	-1138.45925925926
44329.6140839236	0	4512.42000000001	-4514.94814814814	-1140.18518518518
44329.6140840393	0	4512.42000000001	-4517.54074074073	-1141.98518518518
44329.6140841551	0	4517.53900000001	-4520.12592592592	-1143.88148148148
44329.6140842708	0	4517.53900000001	-4522.48148148148	-1145.93333333333
44329.6140843866	0	4522.48000000001	-4524.21481481481	-1147.74814814815
44329.6140845023	0	4522.48000000001	-4525.86666666666	-1149.91111111111
44329.6140846181	0	4525.86500000001	-4527.15555555555	-1152.1037037037
44329.6140847338	0	4525.86500000001	-4527.7037037037	-1153.97037037037
44329.6140848495	0	4527.70200000001	-4527.93333333333	-1154.62962962963
44329.6140849653	0	4527.70200000001	-4527.96296296296	-1154.7037037037
44329.614085081	0	4527.96100000001	-4528.14814814814	-1155.63703703704
44329.6140851968	0	4527.96100000001	-4528.79999999999	-1158.16296296296
44329.6140853125	0	4528.79800000001	-4529.36296296296	-1160.74814814815
44329.6140854282	0	4528.79800000001	-4529.96296296296	-1163.19259259259
44329.614085544	0	4529.96100000001	-4530.42222222222	-1165.73333333333
44329.6140856597	0	4529.96100000001	-4530.94074074073	-1168.4
44329.6140857755	0	4530.93900000001	-4531.41481481481	-1170.97777777778
44329.6140858912	0	4530.93900000001	-4531.82222222222	-1173.42222222222
44329.6140860069	0	4531.82000000001	-4532.41481481481	-1175.77037037037
44329.6140861227	0	4531.82000000001	-4532.79259259259	-1177.62962962963
44329.6140862384	0	4532.79000000001	-4533.28148148148	-1180
44329.6140863542	0	4532.79000000001	-4533.74814814814	-1182.41481481481
44329.6140864699	0	4533.74600000001	-4534.26666666666	-1184.85185185185
44329.6140865857	0	4533.74600000001	-4534.94074074073	-1187.37037037037
44329.6140867014	0	4534.93900000001	-4535.77777777777	-1189.93333333333
44329.6140868171	0	4534.93900000001	-4536.77037037036	-1192.33333333333
44329.6140869329	0	4536.76900000001	-4537.87407407407	-1194.83703703704
44329.6140870486	0	4536.76900000001	-4539.05925925925	-1197.4
44329.6140871644	0	4539.05800000001	-4540.25925925925	-1200.02222222222
44329.6140872801	0	4539.05800000001	-4541.46666666666	-1202.60740740741
44329.6140873958	0	4541.46500000001	-4542.71851851851	-1205.08888888889
44329.6140875116	0	4541.46500000001	-4544.04444444444	-1207.60740740741
44329.6140876273	0	4544.04300000001	-4545.38518518518	-1210.20740740741
44329.6140877431	0	4544.04300000001	-4546.76296296296	-1212.80740740741
44329.6140878588	0	4546.76200000001	-4548.05185185184	-1215.48888888889
44329.6140879745	0	4546.76200000001	-4549.1037037037	-1218.1037037037
44329.6140880903	0	4549.10300000001	-4549.92592592592	-1220.59259259259
44329.614088206	0	4549.10300000001	-4550.59259259259	-1223.17777777778
44329.6140883218	0	4550.59200000001	-4551.25925925925	-1225.86666666667
44329.6140884375	0	4550.59200000001	-4551.88148148148	-1228.48148148148
44329.6140885532	0	4551.88100000001	-4552.5037037037	-1230.94074074074
44329.614088669	0	4551.88100000001	-4553.02222222222	-1233.38518518518
44329.6140887847	0	4553.02200000001	-4553.37037037036	-1235.75555555555
44329.6140889005	0	4553.02200000001	-4553.64444444444	-1238.20740740741
44329.6140890162	0	4553.64400000001	-4553.65925925925	-1240.51111111111
44329.6140891319	0	4553.64400000001	-4553.49629629629	-1242.57037037037
44329.6140892477	0	4553.49600000001	-4552.99259259259	-1244.39259259259
44329.6140893634	0	4553.49600000001	-4552.25925925925	-1246.07407407407
44329.6140894792	0	4552.25900000001	-4551.3037037037	-1247.48148148148
44329.6140895949	0	4552.25900000001	-4550.37777777777	-1248.79259259259
44329.6140897106	0	4550.37800000001	-4549.57037037036	-1249.95555555555
44329.6140898264	0	4550.37800000001	-4549.11851851851	-1250.87407407407
44329.6140899421	0	4549.11900000001	-4548.97777777777	-1251.77037037037
44329.6140900579	0	4549.11900000001	-4549.06666666666	-1252.68888888889
44329.6140901736	0	4549.06700000001	-4549.44444444444	-1253.46666666667
44329.6140902894	0	4549.06700000001	-4550.09629629629	-1254.3037037037
44329.6140904051	0	4550.09700000001	-4551.17037037036	-1255.05925925926
44329.6140905208	0	4550.09700000001	-4552.43703703703	-1255.75555555555
44329.6140906366	0	4552.43800000001	-4553.99259259258	-1256.49629629629
44329.6140907523	0	4552.43800000001	-4555.99999999999	-1257.22962962963
44329.6140908681	0	4556.00100000001	-4558.09629629629	-1257.8
44329.6140909838	0	4556.00100000001	-4560.62962962962	-1258.45185185185
44329.6140910995	0	4560.63100000001	-4563.14074074073	-1258.96296296296
44329.6140912153	0	4560.63100000001	-4565.86666666666	-1259.48148148148
44329.614091331	0	4565.86800000001	-4568.78518518518	-1259.82962962963
44329.6140914468	0	4565.86800000001	-4571.78518518518	-1259.91851851852
44329.6140915625	0	4571.78700000001	-4575.0074074074	-1259.98518518518
44329.6140916782	0	4571.78700000001	-4578.28148148147	-1260.11851851852
44329.614091794	0	4578.28300000001	-4581.46666666666	-1260.11851851852
44329.6140919097	0	4578.28300000001	-4584.52592592592	-1260.19259259259
44329.6140920255	0	4584.52700000001	-4587.48888888888	-1260.15555555555
44329.6140921412	0	4584.52700000001	-4590.29629629629	-1260.14074074074
44329.6140922569	0	4590.29700000001	-4592.68888888888	-1260.14814814815
44329.6140923727	0	4590.29700000001	-4594.4074074074	-1260.14074074074
44329.6140924884	0	4594.40800000001	-4595.42222222221	-1260.13333333333
44329.6140926042	0	4594.40800000001	-4595.77037037036	-1260.0962962963
44329.6140927199	0	4595.77100000001	-4595.74814814814	-1260.06666666667
44329.6140928356	0	4595.77100000001	-4595.67407407407	-1260.06666666667
44329.6140929514	0	4595.67500000001	-4595.58518518518	-1260.04444444444
44329.6140930671	0	4595.67500000001	-4595.52592592592	-1260.00740740741
44329.6140931829	0	4595.52700000001	-4595.44444444444	-1259.98518518518
44329.6140932986	0	4595.52700000001	-4595.37777777777	-1259.95555555556
44329.6140934144	0	4595.37900000001	-4595.36296296296	-1259.94074074074
44329.6140935301	0	4595.37900000001	-4595.36296296296	-1259.94074074074
44329.6140936458	0	4595.36400000001	-4595.37777777777	-1259.9037037037
44329.6140937616	0	4595.36400000001	-4595.42962962962	-1259.85185185185
44329.6140938773	0	4595.43100000001	-4595.53333333333	-1259.74814814815
44329.6140939931	0	4595.43100000001	-4595.72592592592	-1259.60740740741
44329.6140941088	0	4595.72700000001	-4596.04444444444	-1259.44444444444
44329.6140942245	0	4595.72700000001	-4596.49629629629	-1259.28888888889
44329.6140943403	0	4596.49700000001	-4596.95555555555	-1259.18518518518
44329.614094456	0	4596.49700000001	-4597.54814814814	-1259.05185185185
44329.6140945718	0	4597.54900000001	-4598.17777777777	-1258.9037037037
44329.6140946875	0	4597.54900000001	-4598.97777777777	-1258.79259259259
44329.6140948032	0	4598.97900000001	-4599.74074074073	-1258.6962962963
44329.614094919	0	4598.97900000001	-4600.59259259259	-1258.6
44329.6140950347	0	4600.59400000001	-4601.44444444444	-1258.56296296296
44329.6140951505	0	4600.59400000001	-4602.33333333333	-1258.51851851852
44329.6140952662	0	4602.33500000001	-4603.26666666666	-1258.52592592593
44329.6140953819	0	4602.33500000001	-4604.12592592592	-1258.43703703704
44329.6140954977	0	4604.12800000001	-4605.14074074073	-1258.43703703704
44329.6140956134	0	4604.12800000001	-4606.04444444444	-1258.51111111111
44329.6140957292	0	4606.04700000001	-4606.98518518518	-1258.59259259259
44329.6140958449	0	4606.04700000001	-4607.89629629629	-1258.7037037037
44329.6140959606	0	4607.89900000001	-4608.72592592592	-1258.85185185185
44329.6140960764	0	4607.89900000001	-4609.34814814814	-1259.05925925926
44329.6140961921	0	4609.35100000001	-4610.11851851851	-1259.31111111111
44329.6140963079	0	4609.35100000001	-4610.74814814814	-1259.63703703704
44329.6140964236	0	4610.75100000001	-4611.49629629629	-1260.11111111111
44329.6140965394	0	4610.75100000001	-4612.34814814814	-1260.63703703704
44329.6140966551	0	4612.35100000001	-4613.17037037036	-1261.14074074074
44329.6140967708	0	4612.35100000001	-4614.19999999999	-1261.74074074074
44329.6140968866	0	4614.20300000001	-4615.29629629629	-1262.31111111111
44329.6140970023	0	4614.20300000001	-4616.59999999999	-1263.06666666667
44329.6140971181	0	4616.60300000001	-4618.17037037036	-1263.93333333333
44329.6140972338	0	4616.60300000001	-4619.97777777777	-1264.85925925926
44329.6140973495	0	4619.98100000001	-4621.92592592592	-1265.82962962963
44329.6140974653	0	4619.98100000001	-4623.94074074073	-1266.87407407407
44329.614097581	0	4623.94400000001	-4626.28888888888	-1268.02222222222
44329.6140976968	0	4623.94400000001	-4628.52592592592	-1269.20740740741
44329.6140978125	0	4628.52900000001	-4630.68888888888	-1270.48888888889
44329.6140979282	0	4628.52900000001	-4632.65925925925	-1271.83703703704
44329.614098044	0	4632.66200000001	-4634.39999999999	-1273.23703703704
44329.6140981597	0	4632.66200000001	-4636.04444444444	-1274.78518518518
44329.6140982755	0	4636.04700000001	-4637.68888888888	-1276.45925925926
44329.6140983912	0	4636.04700000001	-4639.36296296296	-1278.27407407407
44329.6140985069	0	4639.36600000001	-4640.98518518518	-1280.05185185185
44329.6140986227	0	4639.36600000001	-4642.73333333333	-1281.87407407407
44329.6140987384	0	4642.73600000001	-4644.53333333333	-1283.64444444444
44329.6140988542	0	4642.73600000001	-4646.37777777777	-1285.4
44329.6140989699	0	4646.38000000001	-4648.28148148148	-1287.17037037037
44329.6140990857	0	4646.38000000001	-4650.21481481481	-1288.87407407407
44329.6140992014	0	4650.21700000001	-4651.99259259259	-1290.63703703704
44329.6140993171	0	4650.21700000001	-4653.79259259259	-1292.4962962963
44329.6140994329	0	4653.79500000001	-4655.51851851851	-1294.31851851852
44329.6140995486	0	4653.79500000001	-4657.13333333333	-1296.22222222222
44329.6140996644	0	4657.13600000001	-4658.3037037037	-1298.08148148148
44329.6140997801	0	4657.13600000001	-4659.05185185185	-1299.85925925926
44329.6140998958	0	4659.05500000001	-4659.34814814814	-1301.54814814815
44329.6141000116	0	4659.05500000001	-4659.48148148148	-1303.12592592593
44329.6141001273	0	4659.48500000001	-4659.57777777777	-1304.67407407407
44329.6141002431	0	4659.48500000001	-4659.64444444444	-1306.16296296296
44329.6141003588	0	4659.64800000001	-4659.73333333333	-1307.74814814815
44329.6141004745	0	4659.64800000001	-4659.84444444444	-1309.20740740741
44329.6141005903	0	4659.84800000001	-4660.02222222222	-1310.65925925926
44329.614100706	0	4659.84800000001	-4660.17777777777	-1312.03703703704
44329.6141008218	0	4660.18100000001	-4660.24444444444	-1313.37037037037
44329.6141009375	0	4660.18100000001	-4660.28888888888	-1314.71851851852
44329.6141010532	0	4660.29200000001	-4660.25185185185	-1316.02962962963
44329.614101169	0	4660.29200000001	-4660.14074074074	-1317.33333333333
44329.6141012847	0	4660.14400000001	-4659.93333333333	-1318.51851851852
44329.6141014005	0	4660.14400000001	-4659.71111111111	-1319.51111111111
44329.6141015162	0	4659.71400000001	-4659.42962962962	-1320.39259259259
44329.6141016319	0	4659.71400000001	-4659.02962962962	-1321.15555555555
44329.6141017477	0	4659.03300000001	-4658.55555555555	-1321.8
44329.6141018634	0	4659.03300000001	-4658.19999999999	-1322.17777777778
44329.6141019792	0	4658.20300000001	-4657.8074074074	-1322.44444444444
44329.6141020949	0	4658.20300000001	-4657.54074074073	-1322.5037037037
44329.6141022106	0	4657.54400000001	-4657.3037037037	-1322.45925925926
44329.6141023264	0	4657.54400000001	-4657.13333333333	-1322.33333333333
44329.6141024421	0	4657.13700000001	-4657.04444444444	-1322.15555555555
44329.6141025579	0	4657.13700000001	-4657.0074074074	-1322
44329.6141026736	0	4657.01100000001	-4656.94814814814	-1321.79259259259
44329.6141027894	0	4657.01100000001	-4656.83703703703	-1321.47407407407
44329.6141029051	0	4656.84100000001	-4656.71851851851	-1321.11851851852
44329.6141030208	0	4656.84100000001	-4656.55555555555	-1320.75555555555
44329.6141031366	0	4656.56000000001	-4656.46666666666	-1320.42222222222
44329.6141032523	0	4656.56000000001	-4656.32592592592	-1320.08148148148
44329.6141033681	0	4656.33000000001	-4656.19999999999	-1319.66666666667
44329.6141034838	0	4656.33000000001	-4656.14814814814	-1319.3037037037
44329.6141035995	0	4656.15200000001	-4656.1111111111	-1318.92592592592
44329.6141037153	0	4656.15200000001	-4656.11851851851	-1318.45925925926
44329.614103831	0	4656.12200000001	-4656.26666666666	-1318.03703703704
44329.6141039468	0	4656.12200000001	-4656.73333333333	-1317.48148148148
44329.6141040625	0	4656.73700000001	-4657.45185185184	-1316.8962962963
44329.6141041782	0	4656.73700000001	-4658.39259259258	-1316.21481481481
44329.614104294	0	4658.39600000001	-4659.58518518518	-1315.45925925926
44329.6141044097	0	4658.39600000001	-4661.05185185184	-1314.67407407407
44329.6141045255	0	4661.05500000001	-4662.70370370369	-1313.86666666667
44329.6141046412	0	4661.05500000001	-4664.59999999999	-1312.92592592592
44329.6141047569	0	4664.60300000001	-4666.58518518518	-1312.03703703704
44329.6141048727	0	4664.60300000001	-4668.79999999999	-1310.99259259259
44329.6141049884	0	4668.80300000001	-4671.22222222221	-1310.00740740741
44329.6141051042	0	4668.80300000001	-4673.76296296295	-1308.9037037037
44329.6141052199	0	4673.76600000001	-4676.37037037036	-1307.71111111111
44329.6141053356	0	4673.76600000001	-4678.85185185184	-1306.63703703704
44329.6141054514	0	4678.85500000001	-4681.22962962962	-1305.49629629629
44329.6141055671	0	4678.85500000001	-4683.32592592592	-1304.40740740741
44329.6141056829	0	4683.32900000001	-4685.02962962962	-1303.44444444444
44329.6141057986	0	4683.32900000001	-4686.32592592592	-1302.54814814815
44329.6141059143	0	4686.32900000001	-4687.3037037037	-1301.74074074074
44329.6141060301	0	4686.32900000001	-4687.91851851851	-1301.04444444444
44329.6141061458	0	4687.92200000001	-4688.13333333333	-1300.46666666667
44329.6141062616	0	4687.92200000001	-4688.13333333333	-1300.02962962963
44329.6141063773	0	4688.13700000001	-4687.96296296295	-1299.75555555555
44329.6141064931	0	4688.13700000001	-4687.71851851851	-1299.59259259259
44329.6141066088	0	4687.72200000001	-4687.45185185184	-1299.4
44329.6141067245	0	4687.72200000001	-4687.14814814814	-1299.19259259259
44329.6141068403	0	4687.15200000001	-4686.88148148147	-1298.98518518518
44329.614106956	0	4687.15200000001	-4686.45925925925	-1298.7037037037
44329.6141070718	0	4686.46300000001	-4685.92592592592	-1298.36296296296
44329.6141071875	0	4686.46300000001	-4685.34074074073	-1298.02962962963
44329.6141073032	0	4685.34400000001	-4684.85925925925	-1297.60740740741
44329.614107419	0	4685.34400000001	-4684.53333333332	-1297.05925925926
44329.6141075347	0	4684.53700000001	-4684.37777777777	-1296.52592592592
44329.6141076505	0	4684.53700000001	-4684.34074074073	-1296.00740740741
44329.6141077662	0	4684.34400000001	-4684.54074074073	-1295.37037037037
44329.6141078819	0	4684.34400000001	-4685.05185185184	-1294.6
44329.6141079977	0	4685.05500000001	-4685.71851851851	-1293.88148148148
44329.6141081134	0	4685.05500000001	-4686.65925925925	-1293
44329.6141082292	0	4686.66200000001	-4687.71851851851	-1292.15555555555
44329.6141083449	0	4686.66200000001	-4688.94074074073	-1291.17777777778
44329.6141084607	0	4688.94300000001	-4690.19259259258	-1290.20740740741
44329.6141085764	0	4688.94300000001	-4691.51851851851	-1289.22222222222
44329.6141086921	0	4691.52100000001	-4692.85925925925	-1288.24444444444
44329.6141088079	0	4691.52100000001	-4694.3111111111	-1287.20740740741
44329.6141089236	0	4694.31400000001	-4695.58518518518	-1286.16296296296
44329.6141090394	0	4694.31400000001	-4696.78518518518	-1285.15555555555
44329.6141091551	0	4696.78800000001	-4697.77037037036	-1284.19259259259
44329.6141092708	0	4696.78800000001	-4698.65925925925	-1283.19259259259
44329.6141093866	0	4698.66200000001	-4699.34074074073	-1282.17777777778
44329.6141095023	0	4698.66200000001	-4699.68888888888	-1281.19259259259
44329.6141096181	0	4699.69200000001	-4699.81481481481	-1280.37777777778
44329.6141097338	0	4699.69200000001	-4699.81481481481	-1279.54074074074
44329.6141098495	0	4699.81800000001	-4699.74814814814	-1278.7037037037
44329.6141099653	0	4699.81800000001	-4699.71851851851	-1278.09629629629
44329.614110081	0	4699.72200000001	-4699.63703703703	-1277.37777777778
44329.6141101968	0	4699.72200000001	-4699.67407407407	-1276.57037037037
44329.6141103125	0	4699.67800000001	-4699.71851851851	-1275.85925925926
44329.6141104282	0	4699.67800000001	-4699.83703703703	-1275.19259259259
44329.614110544	0	4699.84100000001	-4699.93333333333	-1274.36296296296
44329.6141106597	0	4699.84100000001	-4700.02222222221	-1273.64444444444
44329.6141107755	0	4700.02600000001	-4700.1111111111	-1272.9037037037
44329.6141108912	0	4700.02600000001	-4700.22962962962	-1272.31111111111
44329.6141110069	0	4700.23300000001	-4700.62962962962	-1271.52592592592
44329.6141111227	0	4700.23300000001	-4701.19259259258	-1270.71111111111
44329.6141112384	0	4701.19600000001	-4701.95555555555	-1269.86666666667
44329.6141113542	0	4701.19600000001	-4702.78518518518	-1269
44329.6141114699	0	4702.78900000001	-4703.75555555555	-1268.1037037037
44329.6141115857	0	4702.78900000001	-4704.72592592592	-1267.17037037037
44329.6141117014	0	4704.73000000001	-4705.79259259258	-1266.11111111111
44329.6141118171	0	4704.73000000001	-4706.77037037036	-1265.15555555555
44329.6141119329	0	4706.77400000001	-4707.85925925925	-1264.08888888889
44329.6141120486	0	4706.77400000001	-4708.87407407407	-1263.17037037037
44329.6141121644	0	4708.87800000001	-4710.08148148147	-1262.22962962963
44329.6141122801	0	4708.87800000001	-4711.42962962962	-1261.26666666667
44329.6141123958	0	4711.43400000001	-4713.23703703703	-1260.1037037037
44329.6141125116	0	4711.43400000001	-4715.2074074074	-1258.80740740741
44329.6141126273	0	4715.21200000001	-4717.46666666666	-1257.45925925926
44329.6141127431	0	4715.21200000001	-4719.78518518518	-1256.05925925926
44329.6141128588	0	4719.79000000001	-4722.1037037037	-1254.58518518518
44329.6141129745	0	4719.79000000001	-4724.28148148147	-1253.11111111111
44329.6141130903	0	4724.28600000001	-4726.51851851851	-1251.59259259259
44329.614113206	0	4724.28600000001	-4728.7111111111	-1250.06666666667
44329.6141133218	0	4728.71600000001	-4730.8074074074	-1248.57037037037
44329.6141134375	0	4728.71600000001	-4733.01481481481	-1246.87407407407
44329.6141135532	0	4733.02000000001	-4734.87407407407	-1245.46666666667
44329.614113669	0	4733.02000000001	-4737.06666666666	-1243.77037037037
44329.6141137847	0	4737.07200000001	-4738.84444444444	-1242.39259259259
44329.6141139005	0	4737.07200000001	-4740.42962962962	-1241.04444444444
44329.6141140162	0	4740.43500000001	-4741.72592592592	-1239.94074074074
44329.6141141319	0	4740.43500000001	-4743.01481481481	-1238.81481481481
44329.6141142477	0	4743.02000000001	-4744.08888888888	-1237.85925925926
44329.6141143634	0	4743.02000000001	-4745.34814814814	-1236.73333333333
44329.6141144792	0	4745.35300000001	-4746.55555555555	-1235.7037037037
44329.6141145949	0	4745.35300000001	-4747.82222222221	-1234.62222222222
44329.6141147106	0	4747.82700000001	-4749.02962962962	-1233.68888888889
44329.6141148264	0	4747.82700000001	-4750.7111111111	-1232.54074074074
44329.6141149421	0	4750.71600000001	-4752.18518518518	-1231.57777777778
44329.6141150579	0	4750.71600000001	-4754.11851851851	-1230.39259259259
44329.6141151736	0	4754.12300000001	-4755.77777777777	-1229.45925925926
44329.6141152894	0	4754.12300000001	-4758.0074074074	-1228.34074074074
44329.6141154051	0	4758.01200000001	-4760.05925925925	-1227.44444444444
44329.6141155208	0	4758.01200000001	-4762.63703703703	-1226.39259259259
44329.6141156366	0	4762.64200000001	-4765.27407407407	-1225.34074074074
44329.6141157523	0	4762.64200000001	-4768.45925925925	-1224.14074074074
44329.6141158681	0	4768.46400000001	-4771.63703703703	-1222.98518518518
44329.6141159838	0	4768.46400000001	-4775.03703703703	-1221.99259259259
44329.6141160995	0	4775.04200000001	-4777.85185185184	-1221.03703703704
44329.6141162153	0	4775.04200000001	-4781.24444444444	-1219.84444444444
44329.614116331	0	4781.24900000001	-4784.01481481481	-1218.88148148148
44329.6141164468	0	4781.24900000001	-4786.89629629629	-1217.64444444444
44329.6141165625	0	4786.90100000001	-4789.36296296295	-1216.51851851852
44329.6141166782	0	4786.90100000001	-4791.38518518518	-1215.51111111111
44329.614116794	0	4791.39000000001	-4792.73333333332	-1214.74074074074
44329.6141169097	0	4791.39000000001	-4793.88888888888	-1213.98518518518
44329.6141170255	0	4793.89400000001	-4794.54074074073	-1213.53333333333
44329.6141171412	0	4793.89400000001	-4795.01481481481	-1213.19259259259
44329.6141172569	0	4795.02000000001	-4795.3111111111	-1213.05925925926
44329.6141173727	0	4795.02000000001	-4795.78518518518	-1212.94814814815
44329.6141174884	0	4795.79000000001	-4796.46666666666	-1212.8962962963
44329.6141176042	0	4795.79000000001	-4797.32592592592	-1212.8962962963
44329.6141177199	0	4797.33100000001	-4798.39999999999	-1212.95555555555
44329.6141178356	0	4797.33100000001	-4799.54814814814	-1213.06666666667
44329.6141179514	0	4799.55300000001	-4800.77777777777	-1213.2962962963
44329.6141180671	0	4799.55300000001	-4802.2074074074	-1213.61481481481
44329.6141181829	0	4802.21200000001	-4803.57777777777	-1213.93333333333
44329.6141182986	0	4802.21200000001	-4805.12592592592	-1214.4
44329.6141184143	0	4805.13100000001	-4806.86666666666	-1215.08888888889
44329.6141185301	0	4805.13100000001	-4808.5111111111	-1215.82962962963
44329.6141186458	0	4808.51600000001	-4809.91851851851	-1216.64444444444
44329.6141187616	0	4808.51600000001	-4811.76296296296	-1217.76296296296
44329.6141188773	0	4811.76800000001	-4813.21481481481	-1218.75555555555
44329.6141189931	0	4811.76800000001	-4814.99259259258	-1220.17037037037
44329.6141191088	0	4814.99800000001	-4816.37777777777	-1221.28148148148
44329.6141192245	0	4814.99800000001	-4818.14074074073	-1222.68148148148
44329.6141193403	0	4818.14600000001	-4819.74814814814	-1223.91851851852
44329.614119456	0	4818.14600000001	-4821.8074074074	-1225.31851851852
44329.6141195718	0	4821.81300000001	-4823.87407407407	-1226.54814814815
44329.6141196875	0	4821.81300000001	-4826.67407407407	-1228.02222222222
44329.6141198032	0	4826.68000000001	-4829.04444444444	-1229.28148148148
44329.614119919	0	4826.68000000001	-4832.24444444444	-1230.94814814815
44329.6141200347	0	4832.25000000001	-4835.04444444444	-1232.28148148148
44329.6141201505	0	4832.25000000001	-4838.56296296295	-1234.04444444444
44329.6141202662	0	4838.56900000001	-4841.42222222221	-1235.51111111111
44329.6141203819	0	4838.56900000001	-4845.03703703703	-1237.4
44329.6141204977	0	4845.04300000001	-4848.15555555555	-1239.11851851852
44329.6141206134	0	4845.04300000001	-4850.8074074074	-1240.75555555555
44329.6141207292	0	4850.81300000001	-4853.01481481481	-1242.26666666667
44329.6141208449	0	4850.81300000001	-4855.5037037037	-1244.22222222222
44329.6141209607	0	4855.50900000001	-4857.3037037037	-1245.83703703704
44329.6141210764	0	4855.50900000001	-4859.1111111111	-1247.68888888889
44329.6141211921	0	4859.11600000001	-4860.27407407407	-1249.05925925926
44329.6141213079	0	4859.11600000001	-4861.25925925925	-1250.66666666667
44329.6141214236	0	4861.26400000001	-4861.92592592592	-1252.17777777778
44329.6141215394	0	4861.26400000001	-4862.37037037036	-1254.11851851852
44329.6141216551	0	4862.37500000001	-4862.63703703703	-1255.82962962963
44329.6141217708	0	4862.37500000001	-4862.97037037036	-1257.99259259259
44329.6141218866	0	4862.97500000001	-4863.34814814814	-1259.76296296296
44329.6141220023	0	4862.97500000001	-4863.9037037037	-1261.84444444444
44329.6141221181	0	4863.90800000001	-4864.64444444444	-1263.85185185185
44329.6141222338	0	4863.90800000001	-4865.8074074074	-1266.39259259259
44329.6141223495	0	4865.81200000001	-4866.79999999999	-1268.48148148148
44329.6141224653	0	4865.81200000001	-4867.82962962962	-1271.01481481481
44329.614122581	0	4867.83400000001	-4868.56296296296	-1273.2962962963
44329.6141226968	0	4867.83400000001	-4869.22962962962	-1275.97777777778
44329.6141228125	0	4869.23400000001	-4869.82222222221	-1278.31851851852
44329.6141229282	0	4869.23400000001	-4870.67407407407	-1281.02962962963
44329.614123044	0	4870.67800000001	-4871.47407407407	-1283.14074074074
44329.6141231597	0	4870.67800000001	-4872.64444444444	-1285.71851851852
44329.6141232755	0	4872.64800000001	-4873.87407407407	-1287.74074074074
44329.6141233912	0	4872.64800000001	-4875.5111111111	-1290.25185185185
44329.6141235069	0	4875.51500000001	-4877.17777777777	-1292.41481481481
44329.6141236227	0	4875.51500000001	-4878.86666666666	-1294.38518518518
44329.6141237384	0	4878.87100000001	-4880.38518518518	-1296.14814814815
44329.6141238542	0	4878.87100000001	-4882.44444444444	-1298.35555555555
44329.6141239699	0	4882.44900000002	-4884.34814814814	-1300.21481481481
44329.6141240856	0	4882.44900000002	-4886.53333333333	-1302.07407407407
44329.6141242014	0	4886.53800000002	-4889.16296296296	-1304.25925925926
44329.6141243171	0	4886.53800000002	-4891.62962962962	-1306.16296296296
44329.6141244329	0	4891.63400000001	-4893.84444444444	-1307.8
44329.6141245486	0	4891.63400000001	-4896.74074074073	-1309.74814814815
44329.6141246644	0	4896.74500000001	-4898.94074074073	-1311.08148148148
44329.6141247801	0	4896.74500000001	-4901.48148148147	-1312.8
44329.6141248958	0	4901.48600000001	-4903.61481481481	-1314.2
44329.6141250116	0	4901.48600000001	-4905.94814814814	-1315.68148148148
44329.6141251273	0	4905.95300000001	-4908.22962962962	-1317.08888888889
44329.6141252431	0	4905.95300000001	-4910.67407407407	-1318.57037037037
44329.6141253588	0	4910.67900000001	-4912.52592592592	-1319.79259259259
44329.6141254745	0	4910.67900000001	-4914.42222222221	-1321.2
44329.6141255903	0	4914.42700000001	-4915.88148148147	-1322.48888888889
44329.614125706	0	4914.42700000001	-4916.91851851851	-1323.74814814815
44329.6141258218	0	4916.92300000001	-4917.57037037036	-1324.97037037037
44329.6141259375	0	4916.92300000001	-4917.77037037036	-1326.17037037037
44329.6141260532	0	4917.77500000001	-4917.8074074074	-1327.14814814815
44329.614126169	0	4917.77500000001	-4917.79999999999	-1327.97777777778
44329.6141262847	0	4917.80500000001	-4917.71851851851	-1328.73333333333
44329.6141264005	0	4917.80500000001	-4917.54074074073	-1329.35555555556
44329.6141265162	0	4917.54600000001	-4917.25925925925	-1329.80740740741
44329.6141266319	0	4917.54600000001	-4916.9037037037	-1330.27407407407
44329.6141267477	0	4916.90900000001	-4916.59259259258	-1330.64444444444
44329.6141268634	0	4916.90900000001	-4916.39259259258	-1330.94074074074
44329.6141269792	0	4916.39800000001	-4916.34074074073	-1331.12592592593
44329.6141270949	0	4916.39800000001	-4916.46666666666	-1331.27407407407
44329.6141272106	0	4916.47200000001	-4916.75555555555	-1331.31111111111
44329.6141273264	0	4916.47200000001	-4917.38518518518	-1331.38518518518
44329.6141274421	0	4917.39100000001	-4918.32592592592	-1331.42962962963
44329.6141275579	0	4917.39100000001	-4919.49629629629	-1331.6
44329.6141276736	0	4919.50200000001	-4921.05925925925	-1331.65185185185
44329.6141277894	0	4919.50200000001	-4922.78518518518	-1331.68888888889
44329.6141279051	0	4922.79100000001	-4924.6074074074	-1331.65925925926
44329.6141280208	0	4922.79100000001	-4926.63703703703	-1331.6
44329.6141281366	0	4926.64300000001	-4928.88888888888	-1331.53333333333
44329.6141282523	0	4926.64300000001	-4931.36296296296	-1331.47407407407
44329.6141283681	0	4931.36900000001	-4933.97777777777	-1331.37777777778
44329.6141284838	0	4931.36900000001	-4936.57037037036	-1331.22962962963
44329.6141285995	0	4936.57600000001	-4939.18518518518	-1331.04444444444
44329.6141287153	0	4936.57600000001	-4941.9111111111	-1330.6962962963
44329.614128831	0	4941.91700000001	-4944.57037037036	-1330.31851851852
44329.6141289468	0	4941.91700000001	-4947.54074074073	-1329.84444444444
44329.6141290625	0	4947.54700000001	-4949.96296296296	-1329.34074074074
44329.6141291782	0	4947.54700000001	-4952.84444444444	-1328.62962962963
44329.614129294	0	4952.85100000001	-4955.14814814814	-1327.93333333333
44329.6141294097	0	4952.85100000001	-4957.77037037036	-1327.14814814815
44329.6141295255	0	4957.77700000001	-4959.74074074073	-1326.58518518518
44329.6141296412	0	4957.77700000001	-4962.03703703703	-1325.85185185185
44329.6141297569	0	4962.04400000001	-4963.82222222222	-1325.17777777778
44329.6141298727	0	4962.04400000001	-4965.71111111111	-1324.48888888889
44329.6141299884	0	4965.71800000001	-4967.63703703703	-1323.8962962963
44329.6141301042	0	4965.71800000001	-4969.61481481481	-1323.31851851852
44329.6141302199	0	4969.62200000001	-4971.59259259259	-1322.77777777778
44329.6141303356	0	4969.62200000001	-4973.5037037037	-1322.36296296296
44329.6141304514	0	4973.51100000001	-4975.39259259259	-1322.05185185185
44329.6141305671	0	4973.51100000001	-4977.19259259259	-1321.83703703704
44329.6141306829	0	4977.20000000001	-4979.01481481481	-1321.65185185185
44329.6141307986	0	4977.20000000001	-4980.92592592592	-1321.45185185185
44329.6141309144	0	4980.93300000001	-4982.88888888888	-1321.31851851852
44329.6141310301	0	4980.93300000001	-4984.79259259259	-1321.14814814815
44329.6141311458	0	4984.80000000001	-4986.85185185185	-1320.97037037037
44329.6141312616	0	4984.80000000001	-4989.07407407407	-1320.77777777778
44329.6141313773	0	4989.08100000001	-4991.58518518518	-1320.54074074074
44329.6141314931	0	4989.08100000001	-4994.28148148148	-1320.33333333333
44329.6141316088	0	4994.28800000001	-4997.42222222222	-1320.01481481481
44329.6141317245	0	4994.28800000001	-5000.79999999999	-1319.80740740741
44329.6141318403	0	5000.80700000001	-5004.41481481481	-1319.65925925926
44329.614131956	0	5000.80700000001	-5008.15555555555	-1319.4962962963
44329.6141320718	0	5008.16300000001	-5011.88148148148	-1319.40740740741
44329.6141321875	0	5008.16300000001	-5015.45185185185	-1319.38518518519
44329.6141323032	0	5015.45900000001	-5019.03703703703	-1319.25185185185
44329.614132419	0	5015.45900000001	-5022.2074074074	-1319.24444444444
44329.6141325347	0	5022.21500000001	-5025.01481481481	-1319.21481481481
44329.6141326505	0	5022.21500000001	-5027.07407407407	-1319.26666666667
44329.6141327662	0	5027.08200000001	-5028.43703703703	-1319.37777777778
44329.6141328819	0	5027.08200000001	-5029.27407407407	-1319.67407407407
44329.6141329977	0	5029.28200000001	-5029.67407407407	-1320.04444444444
44329.6141331134	0	5029.28200000001	-5029.94074074074	-1320.46666666667
44329.6141332292	0	5029.94900000002	-5030.35555555555	-1321.04444444444
44329.6141333449	0	5029.94900000002	-5031.04444444444	-1321.73333333333
44329.6141334607	0	5031.05300000002	-5032.03703703703	-1322.46666666667
44329.6141335764	0	5031.05300000002	-5033.25185185185	-1323.22222222222
44329.6141336921	0	5033.26000000002	-5034.72592592592	-1324.11111111111
44329.6141338079	0	5033.26000000002	-5036.44444444444	-1325.21481481481
44329.6141339236	0	5036.45300000002	-5038.15555555555	-1326.36296296296
44329.6141340394	0	5036.45300000002	-5040.28888888888	-1327.62962962963
44329.6141341551	0	5040.29700000002	-5042.55555555555	-1329.04444444444
44329.6141342708	0	5040.29700000002	-5044.97037037036	-1330.45925925926
44329.6141343866	0	5044.97800000002	-5047.49629629629	-1331.99259259259
44329.6141345023	0	5044.97800000002	-5049.99999999999	-1333.51111111111
44329.6141346181	0	5050.00800000002	-5052.53333333333	-1335.01481481481
44329.6141347338	0	5050.00800000002	-5055.05185185185	-1336.57777777778
44329.6141348495	0	5055.06000000002	-5057.71851851851	-1338.17037037037
44329.6141349653	0	5055.06000000002	-5060.67407407407	-1339.83703703704
44329.614135081	0	5060.68200000002	-5063.85925925925	-1341.45185185185
44329.6141351968	0	5060.68200000002	-5067.12592592592	-1343.17777777778
44329.6141353125	0	5067.13400000002	-5070.34814814814	-1344.94814814815
44329.6141354282	0	5067.13400000002	-5072.97037037036	-1346.48888888889
44329.614135544	0	5072.97800000002	-5075.24444444444	-1347.86666666667
44329.6141356597	0	5072.97800000002	-5077.26666666666	-1349.14074074074
44329.6141357755	0	5077.27400000002	-5079.14814814814	-1350.23703703704
44329.6141358912	0	5077.27400000002	-5080.87407407407	-1351.25185185185
44329.6141360069	0	5080.88100000002	-5082.65925925925	-1352.26666666667
44329.6141361227	0	5080.88100000002	-5084.39259259259	-1353.24444444444
44329.6141362384	0	5084.40000000002	-5086.0074074074	-1354.25925925926
44329.6141363542	0	5084.40000000002	-5087.48148148148	-1355.0962962963
44329.6141364699	0	5087.48900000002	-5089.0074074074	-1355.95555555556
44329.6141365856	0	5087.48900000002	-5090.6074074074	-1356.77777777778
44329.6141367014	0	5090.61500000002	-5092.14074074074	-1357.54074074074
44329.6141368171	0	5090.61500000002	-5093.82222222222	-1358.28888888889
44329.6141369329	0	5093.83000000002	-5095.36296296296	-1358.91851851852
44329.6141370486	0	5093.83000000002	-5097.08888888888	-1359.71851851852
44329.6141371644	0	5097.09700000002	-5098.87407407407	-1360.59259259259
44329.6141372801	0	5097.09700000002	-5100.48148148148	-1361.45185185185
44329.6141373958	0	5100.49000000002	-5101.68148148148	-1362.28148148148
44329.6141375116	0	5100.49000000002	-5102.53333333333	-1363.06666666667
44329.6141376273	0	5102.54200000002	-5103.02222222222	-1363.77777777778
44329.6141377431	0	5102.54200000002	-5103.14074074074	-1364.42962962963
44329.6141378588	0	5103.14900000002	-5102.94074074074	-1364.94074074074
44329.6141379745	0	5103.14900000002	-5102.53333333333	-1365.35555555556
44329.6141380903	0	5102.54200000002	-5101.93333333333	-1365.74814814815
44329.614138206	0	5102.54200000002	-5101.45925925926	-1366.0962962963
44329.6141383218	0	5101.46800000002	-5101.14074074074	-1366.37777777778
44329.6141384375	0	5101.46800000002	-5101.03703703703	-1366.56296296296
44329.6141385532	0	5101.04600000002	-5101.12592592592	-1366.62222222222
44329.614138669	0	5101.04600000002	-5101.38518518518	-1366.61481481482
44329.6141387847	0	5101.39400000002	-5101.97777777777	-1366.58518518519
44329.6141389005	0	5101.39400000002	-5102.68888888888	-1366.58518518519
44329.6141390162	0	5102.69800000002	-5103.69629629629	-1366.48888888889
44329.6141391319	0	5102.69800000002	-5104.85925925925	-1366.38518518519
44329.6141392477	0	5104.86800000002	-5106.14074074074	-1366.21481481482
44329.6141393634	0	5104.86800000002	-5107.55555555555	-1366
44329.6141394792	0	5107.56400000002	-5109.2	-1365.81481481482
44329.6141395949	0	5107.56400000002	-5110.93333333333	-1365.63703703704
44329.6141397106	0	5110.94200000002	-5112.94074074074	-1365.32592592593
44329.6141398264	0	5110.94200000002	-5115.05925925925	-1365.07407407407
44329.6141399421	0	5115.06800000002	-5115.15555555555	-1365.05185185185
44329.6141400579	0	5115.06800000002	-5115.15555555555	-1365.05185185185
44329.6141401736	0	5115.16400000002	-5115.15555555555	-1365.05185185185
44329.6141402894	0	5115.16400000002	-5115.15555555555	-1365.05185185185
44329.6141404051	0	5115.16400000002	-5115.15555555555	-1365.05185185185
44329.6141405208	0	5115.16400000002	-5115.2	-1365.03703703704
44329.6141406366	0	5115.20800000002	-5115.26666666666	-1365.02222222222
44329.6141407523	0	5115.20800000002	-5115.34814814814	-1364.99259259259
44329.6141408681	0	5115.35600000002	-5115.73333333333	-1364.9037037037
44329.6141409838	0	5115.35600000002	-5117.97777777777	-1364.16296296296
44329.6141410995	0	5117.98600000002	-5120.67407407407	-1363.17037037037
44329.6141412153	0	5117.98600000002	-5123.42962962963	-1362.14074074074
44329.614141331	0	5123.43800000002	-5125.42222222222	-1361.39259259259
44329.6141414468	0	5123.43800000002	-5127.48148148148	-1360.44444444444
44329.6141415625	0	5127.49000000002	-5129.01481481481	-1359.82962962963
44329.6141416782	0	5127.49000000002	-5130.74074074074	-1359.07407407407
44329.614141794	0	5130.74900000002	-5131.64444444444	-1358.63703703704
44329.6141419097	0	5130.74900000002	-5132.46666666666	-1358.26666666667
44329.6141420255	0	5132.47500000002	-5133.02962962963	-1358.03703703704
44329.6141421412	0	5132.47500000002	-5133.42222222222	-1357.85185185185
44329.6141422569	0	5133.43100000002	-5133.59259259259	-1357.80740740741
44329.6141423727	0	5133.43100000002	-5133.74814814814	-1357.75555555556
44329.6141424884	0	5133.75700000002	-5133.91111111111	-1357.71111111111
44329.6141426042	0	5133.75700000002	-5134.15555555555	-1357.68888888889
44329.6141427199	0	5134.16400000002	-5134.42962962963	-1357.63703703704
44329.6141428357	0	5134.16400000002	-5135	-1357.56296296296
44329.6141429514	0	5135.00800000002	-5135.55555555555	-1357.48148148148
44329.6141430671	0	5135.00800000002	-5136.33333333333	-1357.48148148148
44329.6141431829	0	5136.34100000002	-5137.28148148148	-1357.45185185185
44329.6141432986	0	5136.34100000002	-5138.48888888888	-1357.55555555556
44329.6141434144	0	5138.49700000002	-5139.88148148148	-1357.6962962963
44329.6141435301	0	5138.49700000002	-5141.3037037037	-1357.83703703704
44329.6141436458	0	5141.31200000002	-5142.57037037036	-1357.99259259259
44329.6141437616	0	5141.31200000002	-5144.25925925925	-1358.13333333333
44329.6141438773	0	5144.26800000002	-5145.78518518518	-1358.41481481482
44329.6141439931	0	5144.26800000002	-5147.88888888888	-1358.53333333333
44329.6141441088	0	5147.89800000002	-5150.19259259259	-1358.63703703704
44329.6141442245	0	5147.89800000002	-5153.22222222222	-1359.01481481482
44329.6141443403	0	5153.23100000002	-5155.97777777777	-1359.20740740741
44329.614144456	0	5153.23100000002	-5158.94814814814	-1359.6
44329.6141445718	0	5158.95700000001	-5162.56296296296	-1360.15555555556
44329.6141446875	0	5158.95700000001	-5166.25925925925	-1360.88148148148
44329.6141448032	0	5166.26800000001	-5169.22962962962	-1361.4962962963
44329.614144919	0	5166.26800000001	-5172.44444444444	-1362.31851851852
44329.6141450347	0	5172.45300000002	-5175.01481481481	-1363.21481481482
44329.6141451505	0	5172.45300000002	-5177.56296296296	-1364.46666666667
44329.6141452662	0	5177.57200000001	-5178.98518518518	-1365.42222222222
44329.6141453819	0	5177.57200000001	-5180.17777777777	-1366.82962962963
44329.6141454977	0	5180.18700000001	-5180.65925925925	-1367.91851851852
44329.6141456134	0	5180.18700000001	-5180.75555555555	-1369.31111111111
44329.6141457292	0	5180.76500000001	-5180.48148148148	-1370.35555555556
44329.6141458449	0	5180.76500000001	-5180.12592592592	-1371.62222222222
44329.6141459607	0	5180.13500000001	-5179.89629629629	-1372.76296296296
44329.6141460764	0	5180.13500000001	-5179.86666666666	-1373.9037037037
44329.6141461921	0	5179.87600000001	-5179.88148148148	-1374.95555555556
44329.6141463079	0	5179.87600000001	-5179.98518518518	-1376.25925925926
44329.6141464236	0	5179.99500000001	-5180.1037037037	-1377.37037037037
44329.6141465394	0	5179.99500000001	-5180.39259259259	-1378.79259259259
44329.6141466551	0	5180.40200000001	-5180.82222222222	-1379.85925925926
44329.6141467708	0	5180.40200000001	-5181.38518518518	-1381.23703703704
44329.6141468866	0	5181.39500000002	-5181.82962962963	-1382.40740740741
44329.6141470023	0	5181.39500000002	-5182.54814814814	-1383.91851851852
44329.6141471181	0	5182.55800000001	-5183.22222222222	-1385.11111111111
44329.6141472338	0	5182.55800000001	-5184.13333333333	-1386.67407407407
44329.6141473495	0	5184.14300000001	-5185.12592592592	-1388.44444444444
44329.6141474653	0	5184.14300000001	-5186.31111111111	-1390.43703703704
44329.614147581	0	5186.32100000001	-5187.45185185185	-1392.28148148148
44329.6141476968	0	5186.32100000001	-5188.6074074074	-1394.03703703704
44329.6141478125	0	5188.61700000001	-5189.92592592592	-1395.92592592593
44329.6141479282	0	5188.61700000001	-5191.36296296296	-1397.91111111111
44329.614148044	0	5191.37300000002	-5192.83703703703	-1399.91851851852
44329.6141481597	0	5191.37300000002	-5194.51851851851	-1402.0962962963
44329.6141482755	0	5194.52900000002	-5196.12592592592	-1404.07407407407
44329.6141483912	0	5194.52900000002	-5197.98518518518	-1406.35555555556
44329.6141485069	0	5197.99600000001	-5199.69629629629	-1408.35555555556
44329.6141486227	0	5197.99600000001	-5201.82222222222	-1410.8962962963
44329.6141487384	0	5201.83300000002	-5203.49629629629	-1412.98518518519
44329.6141488542	0	5201.83300000002	-5205.43703703703	-1415.44444444444
44329.6141489699	0	5205.44800000001	-5207.29629629629	-1417.91851851852
44329.6141490856	0	5205.44800000001	-5209.48148148148	-1420.7037037037
44329.6141492014	0	5209.49200000001	-5211.55555555555	-1423.37777777778
44329.6141493171	0	5209.49200000001	-5213.66666666666	-1425.93333333333
44329.6141494329	0	5213.67700000002	-5215.88148148148	-1428.58518518519
44329.6141495486	0	5213.67700000002	-5218.26666666666	-1431.43703703704
44329.6141496644	0	5218.27700000002	-5220.4	-1434
44329.6141497801	0	5218.27700000002	-5223.2074074074	-1437.23703703704
44329.6141498958	0	5223.21800000002	-5225.58518518518	-1439.82222222222
44329.6141500116	0	5223.21800000002	-5228.35555555555	-1442.88888888889
44329.6141501273	0	5228.36600000002	-5230.59259259259	-1445.42222222222
44329.6141502431	0	5228.36600000002	-5233.11111111111	-1448.56296296296
44329.6141503588	0	5233.12200000002	-5234.96296296296	-1451.07407407407
44329.6141504745	0	5233.12200000002	-5236.96296296296	-1454.17777777778
44329.6141505903	0	5236.97400000002	-5238.47407407407	-1456.79259259259
44329.614150706	0	5236.97400000002	-5239.61481481481	-1459.43703703704
44329.6141508218	0	5239.62600000002	-5240.37777777777	-1461.88888888889
44329.6141509375	0	5239.62600000002	-5240.9037037037	-1464.7037037037
44329.6141510532	0	5240.91500000002	-5241.09629629629	-1466.81481481481
44329.614151169	0	5240.91500000002	-5241.37777777777	-1469.02222222222
44329.6141512847	0	5241.38900000002	-5241.61481481481	-1470.6
44329.6141514005	0	5241.38900000002	-5242.26666666666	-1472.47407407407
44329.6141515162	0	5242.27800000002	-5243.16296296296	-1474.28148148148
44329.6141516319	0	5242.27800000002	-5244.42222222222	-1476.35555555556
44329.6141517477	0	5244.43400000002	-5245.54074074074	-1478.02962962963
44329.6141518634	0	5244.43400000002	-5247.24444444444	-1480.08888888889
44329.6141519792	0	5247.25600000002	-5248.88148148148	-1481.72592592593
44329.6141520949	0	5247.25600000002	-5251.19259259259	-1483.87407407407
44329.6141522106	0	5251.20400000002	-5253.08888888888	-1485.67407407407
44329.6141523264	0	5251.20400000002	-5255.46666666666	-1487.64444444444
44329.6141524421	0	5255.47800000002	-5257.62222222222	-1489.28148148148
44329.6141525579	0	5255.47800000002	-5260.14814814814	-1491.2
44329.6141526736	0	5260.15900000002	-5262.69629629629	-1492.95555555556
44329.6141527893	0	5260.15900000002	-5265.19999999999	-1494.82222222222
44329.6141529051	0	5265.21100000002	-5267.76296296296	-1496.62962962963
44329.6141530208	0	5265.21100000002	-5270.44444444444	-1498.48888888889
44329.6141531366	0	5270.45500000002	-5272.68148148148	-1500.08148148148
44329.6141532523	0	5270.45500000002	-5275.35555555555	-1502.08888888889
44329.6141533681	0	5275.36600000002	-5277.34074074073	-1503.59259259259
44329.6141534838	0	5275.36600000002	-5279.66666666666	-1505.42962962963
44329.6141535995	0	5279.67700000002	-5281.37777777777	-1506.82962962963
44329.6141537153	0	5279.67700000002	-5283.6074074074	-1508.80740740741
44329.614153831	0	5283.61800000001	-5285.37777777777	-1510.48888888889
44329.6141539468	0	5283.61800000001	-5287.19999999999	-1512.52592592593
44329.6141540625	0	5287.21100000001	-5288.55555555555	-1514.35555555556
44329.6141541782	0	5287.21100000001	-5289.57037037036	-1516.01481481481
44329.614154294	0	5289.58100000001	-5290.22222222222	-1517.64444444444
44329.6141544097	0	5289.58100000001	-5290.52592592592	-1519.06666666667
44329.6141545255	0	5290.53700000001	-5290.59259259259	-1520.83703703704
44329.6141546412	0	5290.53700000001	-5290.52592592592	-1522.42222222222
44329.6141547569	0	5290.53700000001	-5290.41481481481	-1523.88888888889
44329.6141548727	0	5290.42600000001	-5290.35555555555	-1525.22222222222
44329.6141549884	0	5290.42600000001	-5290.41481481481	-1526.46666666667
44329.6141551042	0	5290.42600000001	-5290.63703703703	-1527.45925925926
44329.6141552199	0	5290.64800000001	-5291.17777777777	-1528.37777777778
44329.6141553357	0	5290.64800000001	-5292.1111111111	-1529.4
44329.6141554514	0	5292.12200000001	-5293.43703703703	-1530.36296296296
44329.6141555671	0	5292.12200000001	-5295.14074074073	-1531.38518518518
44329.6141556829	0	5295.15200000001	-5297.03703703703	-1532.32592592593
44329.6141557986	0	5295.15200000001	-5299.61481481481	-1533.54074074074
44329.6141559144	0	5299.62600000001	-5301.96296296296	-1534.40740740741
44329.6141560301	0	5299.62600000001	-5305.06666666666	-1535.35555555556
44329.6141561458	0	5305.07800000002	-5307.8074074074	-1536.2
44329.6141562616	0	5305.07800000002	-5311.53333333333	-1537.27407407407
44329.6141563773	0	5311.54500000001	-5314.68148148148	-1538.1037037037
44329.6141564931	0	5311.54500000001	-5318.55555555555	-1539.11111111111
44329.6141566088	0	5318.56700000001	-5321.46666666666	-1539.87407407407
44329.6141567245	0	5318.56700000001	-5324.86666666666	-1540.59259259259
44329.6141568403	0	5324.87800000001	-5327.73333333333	-1541.08888888889
44329.614156956	0	5324.87800000001	-5330.65185185185	-1541.82962962963
44329.6141570718	0	5330.66300000001	-5332.73333333333	-1542.42962962963
44329.6141571875	0	5330.66300000001	-5334.86666666666	-1543.01481481481
44329.6141573032	0	5334.87800000001	-5336.72592592592	-1543.41481481481
44329.614157419	0	5334.87800000001	-5338.99259259259	-1543.9037037037
44329.6141575347	0	5339.00400000001	-5340.82962962962	-1544.28148148148
44329.6141576505	0	5339.00400000001	-5343.17037037036	-1544.83703703704
44329.6141577662	0	5343.18200000001	-5344.76296296296	-1545.35555555555
44329.6141578819	0	5343.18200000001	-5346.31851851851	-1546.12592592593
44329.6141579977	0	5346.33000000001	-5347.51851851851	-1546.97037037037
44329.6141581134	0	5346.33000000001	-5348.23703703703	-1547.82962962963
44329.6141582292	0	5348.24900000001	-5348.6074074074	-1548.45185185185
44329.6141583449	0	5348.24900000001	-5348.83703703703	-1549.28888888889
44329.6141584606	0	5348.84900000001	-5348.89629629629	-1550.02222222222
44329.6141585764	0	5348.84900000001	-5348.76296296296	-1550.86666666667
44329.6141586921	0	5348.77500000002	-5348.5037037037	-1551.51111111111
44329.6141588079	0	5348.77500000002	-5348.01481481481	-1552.40740740741
44329.6141589236	0	5348.02700000002	-5347.53333333333	-1553.03703703704
44329.6141590394	0	5348.02700000002	-5347.15555555555	-1553.54074074074
44329.6141591551	0	5347.16800000002	-5346.98518518518	-1553.9037037037
44329.6141592708	0	5347.16800000002	-5347.04444444444	-1554.28888888889
44329.6141593866	0	5347.05700000002	-5347.37777777777	-1554.54074074074
44329.6141595023	0	5347.05700000002	-5348.05925925925	-1554.78518518518
44329.6141596181	0	5348.07200000002	-5348.83703703703	-1554.88888888889
44329.6141597338	0	5348.07200000002	-5349.9111111111	-1554.98518518518
44329.6141598495	0	5349.92400000002	-5351.1111111111	-1555.04444444444
44329.6141599653	0	5349.92400000002	-5352.73333333332	-1555.06666666667
44329.614160081	0	5352.74600000002	-5354.25185185184	-1555.04444444444
44329.6141601968	0	5352.74600000002	-5356.37037037036	-1554.98518518518
44329.6141603125	0	5356.38300000002	-5358.25925925925	-1554.91111111111
44329.6141604282	0	5356.38300000002	-5360.58518518518	-1554.79259259259
44329.614160544	0	5360.59800000002	-5363.13333333332	-1554.6
44329.6141606597	0	5360.59800000002	-5366.02962962962	-1554.2
44329.6141607755	0	5366.04200000002	-5368.71851851851	-1553.74814814815
44329.6141608912	0	5366.04200000002	-5371.61481481481	-1553.28888888889
44329.6141610069	0	5371.62700000002	-5374.28888888888	-1552.88888888889
44329.6141611227	0	5371.62700000002	-5377.90370370369	-1552.18518518518
44329.6141612384	0	5377.91600000002	-5381.0074074074	-1551.63703703704
44329.6141613542	0	5377.91600000002	-5384.08888888888	-1551.1037037037
44329.6141614699	0	5384.10100000002	-5386.96296296295	-1550.54814814815
44329.6141615856	0	5384.10100000002	-5390.02222222221	-1549.91851851852
44329.6141617014	0	5390.03400000002	-5392.85925925925	-1549.2962962963
44329.6141618171	0	5390.03400000002	-5395.76296296295	-1548.4962962963
44329.6141619329	0	5395.77500000002	-5397.9111111111	-1547.88888888889
44329.6141620486	0	5395.77500000002	-5399.97037037036	-1547.13333333333
44329.6141621644	0	5399.98200000002	-5401.34814814814	-1546.48888888889
44329.6141622801	0	5399.98200000002	-5402.11851851851	-1545.93333333333
44329.6141623958	0	5402.13000000002	-5402.37777777777	-1545.53333333333
44329.6141625116	0	5402.13000000002	-5402.39259259258	-1545.08888888889
44329.6141626273	0	5402.40400000002	-5402.3111111111	-1544.75555555555
44329.6141627431	0	5402.40400000002	-5402.25925925925	-1544.35555555555
44329.6141628588	0	5402.27100000002	-5402.29629629629	-1543.98518518518
44329.6141629745	0	5402.27100000002	-5402.7111111111	-1543.4962962963
44329.6141630903	0	5402.72300000002	-5403.67407407406	-1542.81481481481
44329.614163206	0	5402.72300000002	-5404.97777777777	-1542.08888888889
44329.6141633218	0	5404.99000000002	-5406.70370370369	-1541.4
44329.6141634375	0	5404.99000000002	-5409.09629629629	-1540.48148148148
44329.6141635532	0	5409.10900000002	-5412.05925925925	-1539.58518518518
44329.614163669	0	5409.10900000002	-5415.19259259258	-1538.67407407407
44329.6141637847	0	5415.20500000002	-5418.31851851851	-1537.91111111111
44329.6141639005	0	5415.20500000002	-5422.42222222221	-1536.85925925926
44329.6141640162	0	5422.43500000002	-5425.67407407406	-1536.02962962963
44329.6141641319	0	5422.43500000002	-5429.5111111111	-1534.97777777778
44329.6141642477	0	5429.52400000002	-5432.2074074074	-1534.22222222222
44329.6141643634	0	5429.52400000002	-5435.32592592591	-1533.14814814815
44329.6141644792	0	5435.33900000002	-5437.68888888888	-1532.33333333333
44329.6141645949	0	5435.33900000002	-5440.2148148148	-1531.41481481481
44329.6141647106	0	5440.22800000002	-5441.94074074073	-1530.76296296296
44329.6141648264	0	5440.22800000002	-5443.45185185184	-1530.02962962963
44329.6141649421	0	5443.46500000002	-5444.79259259258	-1529.35555555555
44329.6141650579	0	5443.46500000002	-5446.7111111111	-1528.45925925926
44329.6141651736	0	5446.72400000002	-5448.2148148148	-1527.71851851852
44329.6141652893	0	5446.72400000002	-5450.39259259258	-1526.8962962963
44329.6141654051	0	5450.40500000002	-5452.15555555554	-1526.25185185185
44329.6141655208	0	5450.40500000002	-5454.30370370369	-1525.60740740741
44329.6141656366	0	5454.31600000002	-5455.91851851851	-1525.14814814815
44329.6141657523	0	5454.31600000002	-5457.72592592591	-1524.84444444444
44329.6141658681	0	5457.73800000001	-5459.0074074074	-1524.71851851852
44329.6141659838	0	5457.73800000001	-5460.70370370369	-1524.60740740741
44329.6141660995	0	5460.71600000001	-5462.11851851851	-1524.53333333333
44329.6141662153	0	5460.71600000001	-5463.74074074073	-1524.51111111111
44329.614166331	0	5463.75300000002	-5465.37037037036	-1524.48888888889
44329.6141664468	0	5463.75300000002	-5467.24444444443	-1524.42962962963
44329.6141665625	0	5467.25700000002	-5469.14074074073	-1524.42962962963
44329.6141666782	0	5467.25700000002	-5471.14814814814	-1524.39259259259
44329.614166794	0	5471.16100000002	-5473.19999999999	-1524.34074074074
44329.6141669097	0	5471.16100000002	-5475.79259259258	-1524.28148148148
44329.6141670255	0	5475.80500000002	-5478.56296296295	-1524.34814814815
44329.6141671412	0	5475.80500000002	-5481.46666666665	-1524.40740740741
44329.6141672569	0	5481.47900000002	-5484.25185185184	-1524.43703703704
44329.6141673727	0	5481.47900000002	-5487.91851851851	-1524.56296296296
44329.6141674884	0	5487.93100000002	-5490.94074074073	-1524.66666666667
44329.6141676042	0	5487.93100000002	-5494.27407407406	-1524.74074074074
44329.6141677199	0	5494.28700000002	-5497.08888888888	-1524.81481481482
44329.6141678357	0	5494.28700000002	-5500.30370370369	-1525.05185185185
44329.6141679514	0	5500.31700000002	-5502.63703703702	-1525.45185185185
44329.6141680671	0	5500.31700000002	-5504.84444444443	-1526.05185185185
44329.6141681829	0	5504.85800000002	-5506.02222222221	-1526.6
44329.6141682986	0	5504.85800000002	-5507.05925925925	-1527.42962962963
44329.6141684144	0	5507.07300000002	-5507.48148148147	-1528.04444444444
44329.6141685301	0	5507.07300000002	-5507.62962962962	-1528.68888888889
44329.6141686458	0	5507.64300000002	-5507.71851851851	-1529.37037037037
44329.6141687616	0	5507.64300000002	-5507.87407407406	-1530.23703703704
44329.6141688773	0	5507.88700000002	-5508.13333333332	-1531.14074074074
44329.6141689931	0	5507.88700000002	-5508.62962962962	-1532.19259259259
44329.6141691088	0	5508.64300000002	-5509.39999999999	-1533.22222222222
44329.6141692245	0	5508.64300000002	-5510.59999999999	-1534.57777777778
44329.6141693403	0	5510.61300000002	-5511.63703703702	-1535.63703703704
44329.614169456	0	5510.61300000002	-5513.06666666665	-1537.08148148148
44329.6141695718	0	5513.08000000002	-5514.37777777776	-1538.44444444444
44329.6141696875	0	5513.08000000002	-5516.08888888887	-1540.25185185185
44329.6141698032	0	5516.10200000002	-5517.55555555554	-1541.85185185185
44329.614169919	0	5516.10200000002	-5519.39259259258	-1543.95555555556
44329.6141700347	0	5519.40600000002	-5520.75555555554	-1545.71111111111
44329.6141701505	0	5519.40600000002	-5522.25185185184	-1547.96296296296
44329.6141702662	0	5522.26500000002	-5523.3111111111	-1549.67407407407
44329.6141703819	0	5522.26500000002	-5524.5111111111	-1551.62222222222
44329.6141704977	0	5524.52400000002	-5525.5185185185	-1553.44444444444
44329.6141706134	0	5524.52400000002	-5526.36296296295	-1555.4
44329.6141707292	0	5526.37600000002	-5527.05185185184	-1557
44329.6141708449	0	5526.37600000002	-5527.59259259258	-1558.77777777778
44329.6141709606	0	5527.60600000002	-5528.15555555554	-1560.47407407407
44329.6141710764	0	5527.60600000002	-5528.80740740739	-1562.56296296296
44329.6141711921	0	5528.82100000002	-5529.32592592591	-1564.31111111111
44329.6141713079	0	5528.82100000002	-5530.00740740739	-1566.43703703704
44329.6141714236	0	5530.02100000002	-5530.64444444443	-1568.2
44329.6141715394	0	5530.02100000002	-5531.42962962962	-1570.17777777778
44329.6141716551	0	5531.44300000001	-5532.29629629628	-1571.86666666667
44329.6141717708	0	5531.44300000001	-5533.59999999999	-1573.97777777778
44329.6141718866	0	5533.61300000001	-5534.78518518517	-1575.57037037037
44329.6141720023	0	5533.61300000001	-5536.64444444443	-1577.44444444444
44329.6141721181	0	5536.65700000001	-5538.48888888888	-1579.19259259259
44329.6141722338	0	5536.65700000001	-5540.54814814813	-1580.91111111111
44329.6141723495	0	5540.56100000002	-5542.36296296295	-1582.39259259259
44329.6141724653	0	5540.56100000002	-5544.74814814813	-1584.22962962963
44329.614172581	0	5544.76100000002	-5546.56296296295	-1585.52592592593
44329.6141726968	0	5544.76100000002	-5548.75555555554	-1587.0962962963
44329.6141728125	0	5548.76800000001	-5550.48888888888	-1588.2962962963
44329.6141729282	0	5548.76800000001	-5552.48888888888	-1589.63703703704
44329.614173044	0	5552.50100000001	-5554.58518518517	-1590.98518518519
44329.6141731597	0	5552.50100000001	-5556.42222222221	-1592.25185185185
44329.6141732755	0	5556.43400000001	-5557.96296296295	-1593.39259259259
44329.6141733912	0	5556.43400000001	-5559.6148148148	-1594.77037037037
44329.6141735069	0	5559.62700000002	-5560.69629629628	-1595.93333333333
44329.6141736227	0	5559.62700000002	-5561.69629629628	-1597.28888888889
44329.6141737384	0	5561.70800000002	-5562.22222222221	-1598.28148148148
44329.6141738542	0	5561.70800000002	-5562.46666666665	-1599.17777777778
44329.6141739699	0	5562.47800000002	-5562.48148148147	-1600.13333333333
44329.6141740856	0	5562.47800000002	-5562.43703703702	-1600.91851851852
44329.6141742014	0	5562.44800000002	-5562.20740740739	-1601.67407407407
44329.6141743171	0	5562.44800000002	-5561.84444444443	-1602.35555555556
44329.6141744329	0	5561.85500000002	-5561.40740740739	-1602.94814814815
44329.6141745486	0	5561.85500000002	-5560.83703703702	-1603.65925925926
44329.6141746644	0	5560.84800000002	-5560.48888888887	-1604.20740740741
44329.6141747801	0	5560.84800000002	-5560.34074074073	-1604.6962962963
44329.6141748958	0	5560.35200000002	-5560.54074074073	-1605.17777777778
44329.6141750116	0	5560.35200000002	-5561.0148148148	-1605.60740740741
44329.6141751273	0	5561.02600000002	-5561.64444444443	-1605.88148148148
44329.6141752431	0	5561.02600000002	-5562.86666666665	-1606.13333333333
44329.6141753588	0	5562.87800000002	-5563.97777777776	-1606.44444444445
44329.6141754745	0	5562.87800000002	-5565.88888888888	-1606.59259259259
44329.6141755903	0	5565.90000000002	-5567.76296296295	-1606.66666666667
44329.614175706	0	5565.90000000002	-5570.4148148148	-1606.8
44329.6141758218	0	5570.42600000002	-5572.7111111111	-1606.88148148148
44329.6141759375	0	5570.42600000002	-5575.68888888888	-1607.14814814815
44329.6141760532	0	5575.70000000002	-5578.45185185184	-1607.24444444444
44329.614176169	0	5575.70000000002	-5581.59259259258	-1607.31851851852
44329.6141762847	0	5581.60400000002	-5584.68148148147	-1607.42962962963
44329.6141764005	0	5581.60400000002	-5588.63703703702	-1607.6
44329.6141765162	0	5588.64800000002	-5591.94074074073	-1607.75555555556
44329.6141766319	0	5588.64800000002	-5595.68888888887	-1607.78518518519
44329.6141767477	0	5595.70000000002	-5599.04444444443	-1607.68148148148
44329.6141768634	0	5595.70000000002	-5601.94074074073	-1607.68148148148
44329.6141769792	0	5601.95200000002	-5604.45185185184	-1607.62222222222
44329.6141770949	0	5601.95200000002	-5607.39999999999	-1607.39259259259
44329.6141772106	0	5607.41100000002	-5609.94074074073	-1607.26666666667
44329.6141773264	0	5607.41100000002	-5612.37037037036	-1607.17037037037
44329.6141774421	0	5612.38100000002	-5614.89629629628	-1607.03703703704
44329.6141775579	0	5612.38100000002	-5617.5185185185	-1606.82962962963
44329.6141776736	0	5617.52900000002	-5619.9111111111	-1606.68148148148
44329.6141777894	0	5617.52900000002	-5622.47407407406	-1606.71111111111
44329.6141779051	0	5622.48500000002	-5624.30370370369	-1606.68888888889
44329.6141780208	0	5622.48500000002	-5626.29629629628	-1606.74814814815
44329.6141781366	0	5626.30700000002	-5627.80740740739	-1606.85925925926
44329.6141782523	0	5626.30700000002	-5629.08148148147	-1606.99259259259
44329.6141783681	0	5629.09200000002	-5630.02222222221	-1607.18518518519
44329.6141784838	0	5629.09200000002	-5631.03703703702	-1607.47407407407
44329.6141785995	0	5631.04800000002	-5631.76296296295	-1607.68148148148
44329.6141787153	0	5631.04800000002	-5632.57037037035	-1608.04444444444
44329.614178831	0	5632.58100000002	-5633.24444444443	-1608.25185185185
44329.6141789468	0	5632.58100000002	-5634.39259259258	-1608.51851851852
44329.6141790625	0	5634.40300000002	-5635.62222222221	-1608.6962962963
44329.6141791782	0	5634.40300000002	-5637.58518518517	-1608.87407407407
44329.614179294	0	5637.59600000002	-5639.62222222221	-1609
44329.6141794097	0	5637.59600000002	-5642.43703703702	-1609.11851851852
44329.6141795255	0	5642.44800000002	-5645.12592592591	-1609.19259259259
44329.6141796412	0	5642.44800000002	-5648.74074074073	-1609.17777777778
44329.6141797569	0	5648.75200000002	-5651.80740740739	-1609.2
44329.6141798727	0	5648.75200000002	-5655.52592592591	-1609.28148148148
44329.61418	0	5655.53700000002	-5662.54074074072	-1609.47407407407
44329.6141801042	0	5655.53700000002	-5662.54074074072	-1609.47407407407
44329.6141802199	0	5662.55200000002	-5666.11111111109	-1609.52592592593
44329.6141803357	0	5662.55200000002	-5669.35555555554	-1609.45925925926
44329.6141804514	0	5669.36700000002	-5672.27407407406	-1609.53333333333
44329.6141805671	0	5669.36700000002	-5675.08148148147	-1609.63703703704
44329.6141806829	0	5675.09300000002	-5676.88888888887	-1609.65925925926
44329.6141807986	0	5675.09300000002	-5678.65185185184	-1609.87407407407
44329.6141809144	0	5678.66300000002	-5679.99259259258	-1610.08148148148
44329.6141810301	0	5678.66300000002	-5681.28148148147	-1610.3037037037
44329.6141811458	0	5681.29300000002	-5682.65925925924	-1610.55555555556
44329.6141812616	0	5681.29300000002	-5684.14074074073	-1610.80740740741
44329.6141813773	0	5684.15200000002	-5685.55555555554	-1611.21481481481
44329.6141814931	0	5684.15200000002	-5686.98518518517	-1611.74074074074
44329.6141816088	0	5686.99600000002	-5688.13333333332	-1612.36296296296
44329.6141817245	0	5686.99600000002	-5689.1111111111	-1613.14814814815
44329.6141818403	0	5689.12200000002	-5690.0148148148	-1614.19259259259
44329.614181956	0	5689.12200000002	-5690.6148148148	-1615.17777777778
44329.6141820718	0	5690.62600000002	-5691.1111111111	-1616.20740740741
44329.6141821875	0	5690.62600000002	-5691.33333333332	-1617.2962962963
44329.6141823032	0	5691.34500000002	-5691.34074074073	-1618.41481481482
44329.614182419	0	5691.34500000002	-5691.17777777776	-1619.51851851852
44329.6141825347	0	5691.18900000002	-5690.94814814813	-1620.54814814815
44329.6141826505	0	5691.18900000002	-5690.75555555554	-1621.54814814815
44329.6141827662	0	5690.76700000002	-5690.66666666665	-1622.51111111111
44329.6141828819	0	5690.76700000002	-5690.67407407406	-1623.33333333333
44329.6141829977	0	5690.68600000002	-5690.87407407406	-1624.05185185185
44329.6141831134	0	5690.68600000002	-5691.22222222221	-1624.67407407407
44329.6141832292	0	5691.23400000002	-5691.7185185185	-1625.31851851852
44329.6141833449	0	5691.23400000002	-5692.39259259258	-1625.99259259259
44329.6141834606	0	5692.40400000002	-5693.19999999999	-1626.54814814815
44329.6141835764	0	5692.40400000002	-5694.20740740739	-1627.22962962963
44329.6141836921	0	5694.21900000002	-5695.34074074073	-1627.82962962963
44329.6141838079	0	5694.21900000002	-5696.65925925924	-1628.42962962963
44329.6141839236	0	5696.67100000002	-5698.08148148147	-1628.97777777778
44329.6141840394	0	5696.67100000002	-5699.96296296295	-1629.65925925926
44329.6141841551	0	5699.97500000002	-5701.97037037036	-1630.32592592593
44329.6141842708	0	5699.97500000002	-5704.35555555554	-1630.9037037037
44329.6141843866	0	5704.36800000002	-5706.9185185185	-1631.31851851852
44329.6141845023	0	5704.36800000002	-5709.25925925924	-1631.61481481482
44329.6141846181	0	5709.27200000002	-5711.80740740739	-1631.77777777778
44329.6141847338	0	5709.27200000002	-5714.48888888887	-1631.80740740741
44329.6141848495	0	5714.50200000002	-5716.72592592591	-1631.81481481482
44329.6141849653	0	5714.50200000002	-5719.22962962961	-1631.8
44329.614185081	0	5719.24300000002	-5721.7111111111	-1631.65925925926
44329.6141851968	0	5719.24300000002	-5723.9111111111	-1631.54814814815
44329.6141853125	0	5723.92400000002	-5726.20740740739	-1631.42222222222
44329.6141854282	0	5723.92400000002	-5728.14814814813	-1631.37037037037
44329.614185544	0	5728.16100000002	-5730.14814814813	-1631.27407407407
44329.6141856597	0	5728.16100000002	-5731.98518518517	-1631.25925925926
44329.6141857755	0	5731.99800000002	-5733.62962962961	-1631.17037037037
44329.6141858912	0	5731.99800000002	-5734.95555555554	-1631.15555555556
44329.6141860069	0	5734.96800000002	-5735.77777777776	-1631.08888888889
44329.6141861227	0	5734.96800000002	-5736.24444444443	-1631.03703703704
44329.6141862384	0	5736.25700000002	-5736.50370370369	-1631
44329.6141863542	0	5736.25700000002	-5736.74074074072	-1630.94814814815
44329.6141864699	0	5736.75300000002	-5737.07407407406	-1630.84444444445
44329.6141865856	0	5736.75300000002	-5737.53333333332	-1630.67407407407
44329.6141867014	0	5737.54600000002	-5738.22962962961	-1630.38518518519
44329.6141868171	0	5737.54600000002	-5739.27407407406	-1630.05185185185
44329.6141869329	0	5739.28700000002	-5740.77037037035	-1629.73333333333
44329.6141870486	0	5739.28700000002	-5742.64444444443	-1629.4
44329.6141871643	0	5742.65700000002	-5744.99999999998	-1628.9037037037
44329.6141872801	0	5742.65700000002	-5747.57777777776	-1628.5037037037
44329.6141873958	0	5747.59000000002	-5750.26666666665	-1628.15555555556
44329.6141875116	0	5747.59000000002	-5753.16296296295	-1627.9037037037
44329.6141876273	0	5753.17500000002	-5756.46666666665	-1627.60740740741
44329.6141877431	0	5753.17500000002	-5760.02222222221	-1627.23703703704
44329.6141878588	0	5760.03400000002	-5763.56296296295	-1626.85185185185
44329.6141879745	0	5760.03400000002	-5767.19259259258	-1626.43703703704
44329.6141880903	0	5767.20400000002	-5770.74074074072	-1626.02222222222
44329.614188206	0	5767.20400000002	-5774.34074074072	-1625.58518518519
44329.6141883218	0	5774.35200000002	-5777.88888888887	-1625.14074074074
44329.6141884375	0	5774.35200000002	-5781.29629629628	-1624.62962962963
44329.6141885532	0	5781.30800000002	-5784.27407407406	-1624.1037037037
44329.614188669	0	5781.30800000002	-5786.94814814813	-1623.58518518519
44329.6141887847	0	5786.96000000002	-5789.48148148147	-1622.97037037037
44329.6141889005	0	5786.96000000002	-5791.74074074073	-1622.42962962963
44329.6141890162	0	5791.75300000002	-5793.75555555554	-1621.83703703704
44329.6141891319	0	5791.75300000002	-5795.74074074073	-1621.2962962963
44329.6141892477	0	5795.75300000002	-5797.68888888887	-1620.79259259259
44329.6141893634	0	5795.75300000002	-5799.40740740739	-1620.5037037037
44329.6141894792	0	5799.42000000002	-5801.15555555554	-1620.22962962963
44329.6141895949	0	5799.42000000002	-5802.79259259258	-1620.06666666667
44329.6141897107	0	5802.80500000002	-5804.33333333332	-1619.91111111111
44329.6141898264	0	5802.80500000002	-5805.93333333332	-1619.82222222222
44329.6141899421	0	5805.94600000002	-5807.62962962962	-1619.82222222222
44329.6141900579	0	5805.94600000002	-5809.42962962962	-1619.78518518519
44329.6141901736	0	5809.44200000002	-5811.25925925924	-1619.74814814815
44329.6141902894	0	5809.44200000002	-5813.10370370369	-1619.75555555556
44329.6141904051	0	5813.11600000002	-5814.99259259258	-1619.74814814815
44329.6141905208	0	5813.11600000002	-5816.97037037036	-1619.83703703704
44329.6141906366	0	5816.98300000002	-5819.02962962962	-1619.83703703704
44329.6141907523	0	5816.98300000002	-5821.35555555554	-1619.96296296296
44329.6141908681	0	5821.36800000002	-5823.97037037036	-1620.04444444445
44329.6141909838	0	5821.36800000002	-5826.74074074073	-1620.15555555556
44329.6141910995	0	5826.75300000002	-5829.77777777776	-1620.21481481482
44329.6141912153	0	5826.75300000002	-5832.98518518517	-1620.21481481482
44329.614191331	0	5832.99700000002	-5836.42962962962	-1620.27407407408
44329.6141914468	0	5832.99700000002	-5839.77037037036	-1620.37777777778
44329.6141915625	0	5839.78200000002	-5842.68148148147	-1620.46666666667
44329.6141916782	0	5839.78200000002	-5845.35555555554	-1620.56296296296
44329.614191794	0	5845.36700000002	-5847.64444444443	-1620.75555555556
44329.6141919097	0	5845.36700000002	-5849.33333333332	-1621
44329.6141920255	0	5849.34500000002	-5850.45925925925	-1621.34074074074
44329.6141921412	0	5849.34500000002	-5851.07407407406	-1621.62222222222
44329.6141922569	0	5851.08600000002	-5851.49629629628	-1621.91851851852
44329.6141923727	0	5851.08600000002	-5851.82222222221	-1622.3037037037
44329.6141924884	0	5851.83400000002	-5852.07407407406	-1622.64444444445
44329.6141926042	0	5851.83400000002	-5852.33333333332	-1623.02962962963
44329.6141927199	0	5852.34500000002	-5852.73333333332	-1623.42962962963
44329.6141928356	0	5852.34500000002	-5853.47407407406	-1623.94074074074
44329.6141929514	0	5853.48600000002	-5854.43703703702	-1624.40740740741
44329.6141930671	0	5853.48600000002	-5856.05185185184	-1625.00740740741
44329.6141931829	0	5856.06400000002	-5857.88888888887	-1625.62222222222
44329.6141932986	0	5856.06400000002	-5859.93333333332	-1626.2
44329.6141934144	0	5859.94500000002	-5862.3185185185	-1626.80740740741
44329.6141935301	0	5859.94500000002	-5864.97037037036	-1627.4962962963
44329.6141936458	0	5864.98200000002	-5867.16296296295	-1628.22222222222
44329.6141937616	0	5864.98200000002	-5870.04444444443	-1629.17777777778
44329.6141938773	0	5870.05600000002	-5872.64444444443	-1630.11851851852
44329.6141939931	0	5870.05600000002	-5875.34814814813	-1631.0962962963
44329.6141941088	0	5875.36000000002	-5877.75555555554	-1632.03703703704
44329.6141942245	0	5875.36000000002	-5880.32592592591	-1633.17777777778
44329.6141943403	0	5880.33800000002	-5882.80740740739	-1634.34814814815
44329.614194456	0	5880.33800000002	-5885.05925925924	-1635.51111111111
44329.6141945718	0	5885.07100000002	-5887.00740740739	-1636.63703703704
44329.6141946875	0	5885.07100000002	-5888.60740740739	-1637.51851851852
44329.6141948032	0	5888.61900000002	-5890.50370370369	-1638.62222222222
44329.614194919	0	5888.61900000002	-5892.57037037036	-1639.83703703704
44329.6141950347	0	5892.58200000002	-5894.16296296295	-1640.87407407408
44329.6141951505	0	5892.58200000002	-5896.02222222221	-1641.97777777778
44329.6141952662	0	5896.03400000002	-5897.83703703702	-1642.94814814815
44329.6141953819	0	5896.03400000002	-5899.82962962961	-1643.96296296296
44329.6141954977	0	5899.84100000002	-5901.23703703702	-1644.72592592593
44329.6141956134	0	5899.84100000002	-5902.74814814813	-1645.38518518519
44329.6141957292	0	5902.76000000002	-5904.13333333332	-1645.95555555556
44329.6141958449	0	5902.76000000002	-5905.48888888887	-1646.57037037037
44329.6141959606	0	5905.50100000002	-5907.02222222221	-1647.17777777778
44329.6141960764	0	5905.50100000002	-5908.62962962962	-1647.66666666667
44329.6141961921	0	5908.64200000002	-5910.37037037036	-1648.15555555556
44329.6141963079	0	5908.64200000002	-5912.3111111111	-1648.6
44329.6141964236	0	5912.32300000002	-5914.36296296295	-1648.8962962963
44329.6141965394	0	5912.32300000002	-5916.70370370369	-1649.0962962963
44329.6141966551	0	5916.71600000002	-5919.07407407406	-1649.19259259259
44329.6141967708	0	5916.71600000002	-5921.59259259258	-1649.37777777778
44329.6141968866	0	5921.60500000002	-5924.29629629628	-1649.51851851852
44329.6141970023	0	5921.60500000002	-5926.86666666665	-1649.57777777778
44329.6141971181	0	5926.87900000002	-5929.1185185185	-1649.77037037037
44329.6141972338	0	5926.87900000002	-5931.62962962962	-1649.9037037037
44329.6141973495	0	5931.64200000002	-5934.2148148148	-1650.15555555556
44329.6141974653	0	5931.64200000002	-5936.45185185184	-1650.21481481482
44329.614197581	0	5936.46400000002	-5938.63703703702	-1650.42222222222
44329.6141976968	0	5936.46400000002	-5940.55555555554	-1650.65925925926
44329.6141978125	0	5940.56800000002	-5942.17037037036	-1650.88888888889
44329.6141979282	0	5940.56800000002	-5943.54074074073	-1651.2
44329.614198044	0	5943.55300000002	-5944.58518518517	-1651.48888888889
44329.6141981597	0	5943.55300000002	-5945.34814814813	-1651.82222222222
44329.6141982755	0	5945.36000000002	-5945.88888888888	-1652.13333333333
44329.6141983912	0	5945.36000000002	-5946.08888888887	-1652.35555555556
44329.6141985069	0	5946.10100000002	-5946.08888888887	-1652.35555555556
44329.6141986227	0	5946.10100000002	-5946.12592592591	-1652.55555555556
44329.6141987384	0	5946.13800000002	-5946.11851851851	-1652.98518518519
44329.6141988542	0	5946.13800000002	-5946.39999999999	-1653.0962962963
44329.6141989699	0	5946.41200000002	-5947.11851851851	-1653.16296296296
44329.6141990856	0	5946.41200000002	-5948.30370370369	-1653.19259259259
44329.6141992014	0	5948.31600000002	-5949.84444444443	-1653.15555555556
44329.6141993171	0	5948.31600000002	-5951.82222222221	-1653.17777777778
44329.6141994329	0	5951.83500000002	-5954.28148148147	-1653.16296296296
44329.6141995486	0	5951.83500000002	-5956.96296296295	-1653
44329.6141996643	0	5956.97600000002	-5959.84444444443	-1652.71851851852
44329.6141997801	0	5956.97600000002	-5962.7111111111	-1652.51851851852
44329.6141998958	0	5962.72400000002	-5965.24444444443	-1652.62962962963
44329.6142000116	0	5962.72400000002	-5967.95555555554	-1652.34074074074
44329.6142001273	0	5967.96800000002	-5970.54814814813	-1652.07407407408
44329.6142002431	0	5967.96800000002	-5972.88888888888	-1651.76296296296
44329.6142003588	0	5972.90100000002	-5974.88888888888	-1651.42222222222
44329.6142004745	0	5972.90100000002	-5976.57777777776	-1651.14814814815
44329.6142005903	0	5976.59000000002	-5978.16296296295	-1650.80740740741
44329.614200706	0	5976.59000000002	-5979.78518518517	-1650.44444444445
44329.6142008218	0	5979.79700000002	-5981.25925925925	-1650.13333333333
44329.6142009375	0	5979.79700000002	-5982.57037037036	-1649.79259259259
44329.6142010532	0	5982.58200000002	-5983.91851851851	-1649.40740740741
44329.614201169	0	5982.58200000002	-5985.11851851851	-1649.02222222222
44329.6142012847	0	5985.13000000002	-5986.35555555554	-1648.57037037037
44329.6142014005	0	5985.13000000002	-5987.75555555554	-1648.08888888889
44329.6142015162	0	5987.76700000002	-5988.94814814813	-1647.68148148148
44329.6142016319	0	5987.76700000002	-5990.20740740739	-1647.23703703704
44329.6142017477	0	5990.21900000002	-5991.28148148147	-1646.84444444445
44329.6142018634	0	5990.21900000002	-5992.32592592591	-1646.48148148148
44329.6142019792	0	5992.33800000002	-5992.99259259258	-1646.21481481482
44329.6142020949	0	5992.33800000002	-5993.77777777776	-1646.02962962963
44329.6142022107	0	5993.79000000002	-5994.39999999999	-1645.97777777778
44329.6142023264	0	5993.79000000002	-5994.99999999999	-1645.95555555556
44329.6142024421	0	5995.01200000002	-5995.62222222221	-1646.00740740741
44329.6142025579	0	5995.01200000002	-5996.42962962962	-1646.1037037037
44329.6142026736	0	5996.44200000002	-5997.38518518517	-1646.21481481482
44329.6142027894	0	5996.44200000002	-5998.62222222221	-1646.28888888889
44329.6142029051	0	5998.63500000002	-6000.05925925925	-1646.31111111111
44329.6142030208	0	5998.63500000002	-6001.66666666665	-1646.37037037037
44329.6142031366	0	6001.67900000002	-6003.44444444443	-1646.42962962963
44329.6142032523	0	6001.67900000002	-6005.27407407406	-1646.45925925926
44329.6142033681	0	6005.28600000002	-6007.42222222221	-1646.58518518519
44329.6142034838	0	6005.28600000002	-6009.73333333332	-1646.73333333333
44329.6142035995	0	6009.74500000002	-6012.28888888888	-1646.98518518519
44329.6142037153	0	6009.74500000002	-6015.09629629628	-1647.25185185185
44329.614203831	0	6015.10800000002	-6017.9111111111	-1647.54814814815
44329.6142039468	0	6015.10800000002	-6020.59259259258	-1647.63703703704
44329.6142040625	0	6020.60400000002	-6023.27407407406	-1647.82222222222
44329.6142041782	0	6020.60400000002	-6026.45185185184	-1648.08148148148
44329.614204294	0	6026.46300000002	-6029.09629629628	-1648.3037037037
44329.6142044097	0	6026.46300000002	-6031.98518518517	-1648.65185185185
44329.6142045255	0	6031.99600000002	-6034.80740740739	-1649.11851851852
44329.6142046412	0	6031.99600000002	-6037.68148148147	-1649.66666666667
44329.6142047569	0	6037.69200000002	-6039.65925925925	-1650.14074074074
44329.6142048727	0	6037.69200000002	-6041.4148148148	-1650.75555555556
44329.6142049884	0	6041.42500000002	-6042.60740740739	-1651.42962962963
44329.6142051042	0	6041.42500000002	-6043.25185185184	-1652.12592592593
44329.6142052199	0	6043.26200000002	-6043.39259259258	-1652.65925925926
44329.6142053356	0	6043.26200000002	-6043.3111111111	-1653.20740740741
44329.6142054514	0	6043.32100000002	-6043.1111111111	-1653.64444444445
44329.6142055671	0	6043.32100000002	-6042.85185185184	-1654.11111111111
44329.6142056829	0	6042.86200000002	-6042.66666666665	-1654.65925925926
44329.6142057986	0	6042.86200000002	-6042.6148148148	-1655.22962962963
44329.6142059144	0	6042.62500000002	-6042.74814814813	-1655.80740740741
44329.6142060301	0	6042.62500000002	-6043.22222222221	-1656.52592592593
44329.6142061458	0	6043.23200000002	-6043.87407407406	-1657.16296296296
44329.6142062616	0	6043.23200000002	-6044.93333333332	-1657.93333333333
44329.6142063773	0	6044.94300000002	-6046.27407407406	-1658.73333333333
44329.6142064931	0	6044.94300000002	-6047.82222222221	-1659.63703703704
44329.6142066088	0	6047.83200000002	-6049.45185185184	-1660.60740740741
44329.6142067245	0	6047.83200000002	-6051.50370370369	-1661.56296296296
44329.6142068403	0	6051.51300000002	-6053.69629629628	-1662.57777777778
44329.614206956	0	6051.51300000002	-6056.10370370369	-1663.68148148148
44329.6142070718	0	6056.11300000002	-6058.54814814813	-1664.86666666667
44329.6142071875	0	6056.11300000002	-6061.1111111111	-1666.14074074074
44329.6142073032	0	6061.12000000002	-6063.62222222221	-1667.51111111111
44329.614207419	0	6061.12000000002	-6066.17037037036	-1668.97037037037
44329.6142075347	0	6066.17900000002	-6068.65185185184	-1670.46666666667
44329.6142076505	0	6066.17900000002	-6071.17037037036	-1672.02962962963
44329.6142077662	0	6071.17900000002	-6073.59999999999	-1673.61481481482
44329.6142078819	0	6071.17900000002	-6075.68888888888	-1675.14074074074
44329.6142079977	0	6075.69800000002	-6077.65185185184	-1676.66666666667
44329.6142081134	0	6075.69800000002	-6079.94074074073	-1678.28888888889
44329.6142082292	0	6079.95000000002	-6081.90370370369	-1679.80740740741
44329.6142083449	0	6079.95000000002	-6083.99259259258	-1681.31851851852
44329.6142084606	0	6084.00200000002	-6086.68888888887	-1683.16296296296
44329.6142085764	0	6084.00200000002	-6088.95555555554	-1684.68888888889
44329.6142086921	0	6088.96500000002	-6091.06666666665	-1686.16296296296
44329.6142088079	0	6088.96500000002	-6093.3185185185	-1687.93333333333
44329.6142089236	0	6093.32800000002	-6095.36296296295	-1689.74814814815
44329.6142090394	0	6093.32800000002	-6096.92592592591	-1691.34074074074
44329.6142091551	0	6096.93500000002	-6098.42222222221	-1693.01481481482
44329.6142092708	0	6096.93500000002	-6099.79259259258	-1694.88148148148
44329.6142093866	0	6099.80200000002	-6100.74814814813	-1696.42962962963
44329.6142095023	0	6099.80200000002	-6101.65185185184	-1698.04444444445
44329.6142096181	0	6101.66100000002	-6102.48888888887	-1699.75555555556
44329.6142097338	0	6101.66100000002	-6103.15555555554	-1701.34074074074
44329.6142098495	0	6103.16500000002	-6103.86666666665	-1702.94074074074
44329.6142099653	0	6103.16500000002	-6104.69629629628	-1704.44444444445
44329.614210081	0	6104.70600000002	-6105.72592592591	-1705.91851851852
44329.6142101968	0	6104.70600000002	-6106.88888888887	-1707.31111111111
44329.6142103125	0	6106.89900000002	-6108.36296296295	-1708.67407407407
44329.6142104282	0	6106.89900000002	-6110.18518518517	-1710.2962962963
44329.614210544	0	6110.19500000002	-6112.2148148148	-1712
44329.6142106597	0	6110.19500000002	-6114.75555555554	-1714.05925925926
44329.6142107755	0	6114.76500000002	-6116.85185185184	-1715.6962962963
44329.6142108912	0	6114.76500000002	-6119.06666666665	-1717.54074074074
44329.6142110069	0	6119.07600000002	-6121.28888888887	-1719.51111111111
44329.6142111227	0	6119.07600000002	-6123.45925925924	-1721.51111111111
44329.6142112384	0	6123.46900000002	-6125.3111111111	-1723.14074074074
44329.6142113542	0	6123.46900000002	-6127.33333333332	-1725.02222222222
44329.6142114699	0	6127.34300000002	-6129.77777777776	-1727.2
44329.6142115856	0	6127.34300000002	-6132.45185185184	-1729.52592592593
44329.6142117014	0	6132.46200000002	-6134.56296296295	-1731.34814814815
44329.6142118171	0	6132.46200000002	-6136.95555555554	-1733.44444444444
44329.6142119329	0	6136.96600000002	-6139.74074074073	-1735.59259259259
44329.6142120486	0	6136.96600000002	-6142.72592592591	-1737.63703703704
44329.6142121644	0	6142.73600000002	-6146.1185185185	-1739.63703703704
44329.6142122801	0	6142.73600000002	-6149.88148148147	-1741.76296296296
44329.6142123958	0	6149.89200000002	-6153.65185185184	-1743.94814814815
44329.6142125116	0	6149.89200000002	-6157.33333333332	-1745.97777777778
44329.6142126273	0	6157.34400000002	-6160.88148148147	-1748.08148148148
44329.6142127431	0	6157.34400000002	-6164.9185185185	-1750.5037037037
44329.6142128588	0	6164.92900000002	-6168.14814814813	-1752.48888888889
44329.6142129745	0	6164.92900000002	-6171.57777777776	-1754.61481481482
44329.6142130903	0	6171.58800000002	-6174.53333333332	-1756.58518518519
44329.614213206	0	6171.58800000002	-6177.43703703702	-1758.83703703704
44329.6142133218	0	6177.44700000002	-6179.3111111111	-1760.53333333333
44329.6142134375	0	6177.44700000002	-6180.99259259258	-1762.37037037037
44329.6142135532	0	6181.00300000002	-6182.20740740739	-1764.05185185185
44329.614213669	0	6181.00300000002	-6183.26666666665	-1765.68888888889
44329.6142137847	0	6183.27700000002	-6184.25925925924	-1767.26666666667
44329.6142139005	0	6183.27700000002	-6185.36296296295	-1768.87407407407
44329.6142140162	0	6185.37300000002	-6186.74814814813	-1770.53333333333
44329.6142141319	0	6185.37300000002	-6188.47407407406	-1772.27407407407
44329.6142142477	0	6188.48400000002	-6190.35555555554	-1774
44329.6142143634	0	6188.48400000002	-6192.33333333332	-1775.93333333333
44329.6142144792	0	6192.34300000002	-6194.24444444443	-1777.94074074074
44329.6142145949	0	6192.34300000002	-6195.84444444443	-1779.79259259259
44329.6142147107	0	6195.85400000002	-6197.03703703702	-1781.28888888889
44329.6142148264	0	6195.85400000002	-6198.67407407406	-1783.28148148148
44329.6142149421	0	6198.68400000002	-6200.22962962962	-1785.32592592593
44329.6142150579	0	6198.68400000002	-6201.69629629628	-1787.31851851852
44329.6142151736	0	6201.70600000002	-6203.17037037036	-1789.3037037037
44329.6142152894	0	6201.70600000002	-6204.66666666665	-1791.2962962963
44329.6142154051	0	6204.67600000002	-6206.30370370369	-1793.42222222222
44329.6142155208	0	6204.67600000002	-6208.02962962962	-1795.5037037037
44329.6142156366	0	6208.03900000002	-6210.0148148148	-1797.6
44329.6142157523	0	6208.03900000002	-6212.10370370369	-1799.57037037037
44329.6142158681	0	6212.11300000002	-6214.40740740739	-1801.61481481482
44329.6142159838	0	6212.11300000002	-6216.87407407406	-1803.58518518519
44329.6142160995	0	6216.88300000002	-6219.43703703702	-1805.4962962963
44329.6142162153	0	6216.88300000002	-6221.89629629628	-1807.3037037037
44329.614216331	0	6221.90500000002	-6224.8148148148	-1809.37777777778
44329.6142164468	0	6221.90500000002	-6227.32592592591	-1811.21481481482
44329.6142165625	0	6227.33500000002	-6229.8148148148	-1813.14074074074
44329.6142166782	0	6227.33500000002	-6232.19259259258	-1815.05185185185
44329.614216794	0	6232.20200000002	-6234.56296296295	-1817.11851851852
44329.6142169097	0	6232.20200000002	-6236.53333333332	-1818.97777777778
44329.6142170255	0	6236.54300000002	-6238.42962962962	-1821.06666666667
44329.6142171412	0	6236.54300000002	-6239.71851851851	-1822.65185185185
44329.6142172569	0	6239.72800000002	-6240.80740740739	-1824.25185185185
44329.6142173727	0	6239.72800000002	-6241.65185185184	-1825.62222222222
44329.6142174884	0	6241.66100000002	-6242.28888888888	-1826.76296296296
44329.6142176042	0	6241.66100000002	-6242.87407407406	-1828.02222222222
44329.6142177199	0	6242.88300000002	-6243.25185185184	-1828.93333333333
44329.6142178356	0	6242.88300000002	-6243.56296296295	-1829.75555555556
44329.6142179514	0	6243.57200000002	-6243.82222222221	-1830.62222222222
44329.6142180671	0	6243.57200000002	-6244.04444444443	-1831.52592592593
44329.6142181829	0	6244.05300000002	-6244.2148148148	-1832.71851851852
44329.6142182986	0	6244.05300000002	-6244.28888888888	-1833.8962962963
44329.6142184144	0	6244.29700000002	-6244.3111111111	-1835.13333333333
44329.6142185301	0	6244.29700000002	-6244.23703703702	-1836.14814814815
44329.6142186458	0	6244.24500000002	-6243.94814814813	-1837.35555555556
44329.6142187616	0	6244.24500000002	-6243.30370370369	-1838.56296296296
44329.6142188773	0	6243.31200000002	-6242.66666666665	-1839.51851851852
44329.6142189931	0	6243.31200000002	-6241.88148148147	-1840.47407407407
44329.6142191088	0	6241.89000000002	-6241.02962962962	-1841.39259259259
44329.6142192245	0	6241.89000000002	-6240.13333333332	-1842.28888888889
44329.6142193403	0	6240.14200000002	-6239.42962962962	-1842.91111111111
44329.614219456	0	6240.14200000002	-6238.68888888888	-1843.5037037037
44329.6142195718	0	6238.69800000002	-6237.99999999999	-1844.02962962963
44329.6142196875	0	6238.69800000002	-6237.40740740739	-1844.47407407407
44329.6142198032	0	6237.41700000002	-6236.83703703702	-1844.78518518519
44329.614219919	0	6237.41700000002	-6236.3111111111	-1844.86666666667
44329.6142200347	0	6236.32100000002	-6235.95555555554	-1844.76296296296
44329.6142201505	0	6236.32100000002	-6235.62222222221	-1844.54814814815
44329.6142202662	0	6235.63200000002	-6235.32592592591	-1844.35555555556
44329.6142203819	0	6235.63200000002	-6235.03703703702	-1844.18518518519
44329.6142204977	0	6235.04700000002	-6234.75555555554	-1844.01481481482
44329.6142206134	0	6235.04700000002	-6234.46666666665	-1843.84444444444
44329.6142207292	0	6234.47700000002	-6234.22222222221	-1843.68148148148
44329.6142208449	0	6234.47700000002	-6234.0148148148	-1843.54074074074
44329.6142209606	0	6234.02500000002	-6233.87407407406	-1843.45185185185
44329.6142210764	0	6234.02500000002	-6233.80740740739	-1843.36296296296
44329.6142211921	0	6233.81800000002	-6233.75555555554	-1843.28888888889
44329.6142213079	0	6233.81800000002	-6233.69629629628	-1843.23703703704
44329.6142214236	0	6233.70700000002	-6233.68888888888	-1843.20740740741
44329.6142215393	0	6233.70700000002	-6233.68888888888	-1843.2
44329.6142216551	0	6233.70000000002	-6233.69629629628	-1843.2
44329.6142217708	0	6233.70000000002	-6233.69629629628	-1843.19259259259
44329.6142218866	0	6233.70700000002	-6233.7185185185	-1843.14074074074
44329.6142220023	0	6233.70700000002	-6233.79259259258	-1843.1037037037
44329.6142221181	0	6233.80300000002	-6233.99259259258	-1843.04444444444
44329.6142222338	0	6233.80300000002	-6234.34074074073	-1842.95555555556
44329.6142223495	0	6234.35100000002	-6234.82222222221	-1842.82222222222
44329.6142224653	0	6234.35100000002	-6235.74074074073	-1842.62962962963
44329.614222581	0	6235.75100000002	-6236.80740740739	-1842.45925925926
44329.6142226968	0	6235.75100000002	-6238.34074074073	-1842.23703703704
44329.6142228125	0	6238.35100000002	-6239.79259259258	-1842.01481481482
44329.6142229282	0	6238.35100000002	-6241.55555555554	-1841.71111111111
44329.614223044	0	6241.56600000002	-6243.4148148148	-1841.28148148148
44329.6142231597	0	6241.56600000002	-6245.32592592591	-1840.79259259259
44329.6142232755	0	6245.33600000002	-6247.18518518517	-1840.3037037037
44329.6142233912	0	6245.33600000002	-6248.91851851851	-1839.66666666667
44329.6142235069	0	6248.92900000002	-6249.97777777777	-1839.14814814815
44329.6142236227	0	6248.92900000002	-6250.94814814814	-1838.51111111111
44329.6142237384	0	6250.95900000002	-6251.28148148147	-1838.05185185185
44329.6142238542	0	6250.95900000002	-6251.32592592591	-1837.57037037037
44329.6142239699	0	6251.33700000002	-6251.06666666665	-1837.16296296296
44329.6142240857	0	6251.33700000002	-6250.59999999999	-1836.78518518519
44329.6142242014	0	6250.61100000002	-6249.86666666666	-1836.39259259259
44329.6142243171	0	6250.61100000002	-6249.14074074073	-1835.86666666667
44329.6142244329	0	6249.15200000002	-6248.71851851851	-1835.34074074074
44329.6142245486	0	6249.15200000002	-6248.57037037036	-1834.77037037037
44329.6142246644	0	6248.58200000002	-6248.70370370369	-1834.22962962963
44329.6142247801	0	6248.58200000002	-6249.22962962962	-1833.42962962963
44329.6142248958	0	6249.24100000002	-6250.06666666665	-1832.60740740741
44329.6142250116	0	6249.24100000002	-6251.37037037036	-1831.63703703704
44329.6142251273	0	6251.38200000002	-6252.54814814814	-1830.81481481482
44329.6142252431	0	6251.38200000002	-6254.4074074074	-1829.78518518519
44329.6142253588	0	6254.41900000002	-6256.0148148148	-1829.05925925926
44329.6142254745	0	6254.41900000002	-6258.15555555554	-1828.03703703704
44329.6142255903	0	6258.16700000002	-6260.59259259258	-1827.12592592593
44329.614225706	0	6258.16700000002	-6263.58518518517	-1826.08888888889
44329.6142258218	0	6263.59700000002	-6266.06666666665	-1825.31851851852
44329.6142259375	0	6263.59700000002	-6268.62962962962	-1824.56296296296
44329.6142260532	0	6268.64100000002	-6271.18518518517	-1823.66666666667
44329.614226169	0	6268.64100000002	-6273.78518518517	-1822.76296296296
44329.6142262847	0	6273.79700000002	-6275.95555555554	-1821.91851851852
44329.6142264005	0	6273.79700000002	-6277.82962962962	-1821.06666666667
44329.6142265162	0	6277.84100000002	-6279.34814814814	-1820.31851851852
44329.6142266319	0	6277.84100000002	-6280.4074074074	-1819.66666666667
44329.6142267477	0	6280.41900000002	-6281.62222222221	-1818.98518518519
44329.6142268634	0	6280.41900000002	-6283.05925925925	-1818.24444444445
44329.6142269792	0	6283.07100000002	-6284.58518518517	-1817.48888888889
44329.6142270949	0	6283.07100000002	-6286.36296296295	-1816.68148148148
44329.6142272107	0	6286.37500000002	-6288.18518518517	-1815.97037037037
44329.6142273264	0	6286.37500000002	-6290.12592592591	-1815.35555555556
44329.6142274421	0	6290.13800000002	-6291.71851851851	-1814.93333333333
44329.6142275579	0	6290.13800000002	-6293.55555555554	-1814.73333333333
44329.6142276736	0	6293.56800000002	-6295.53333333332	-1814.56296296296
44329.6142277894	0	6293.56800000002	-6297.51851851851	-1814.45185185185
44329.6142279051	0	6297.53100000002	-6299.52592592591	-1814.48148148148
44329.6142280208	0	6297.53100000002	-6301.62962962962	-1814.74074074074
44329.6142281366	0	6301.64200000002	-6303.33333333332	-1814.97037037037
44329.6142282523	0	6301.64200000002	-6305.08148148147	-1815.3037037037
44329.6142283681	0	6305.09400000002	-6306.7111111111	-1815.65185185185
44329.6142284838	0	6305.09400000002	-6308.26666666665	-1815.97037037037
44329.6142285995	0	6308.27900000002	-6310.15555555554	-1816.6
44329.6142287153	0	6308.27900000002	-6311.87407407406	-1817.21481481482
44329.614228831	0	6311.88600000002	-6313.65925925925	-1817.92592592593
44329.6142289468	0	6311.88600000002	-6315.56296296295	-1818.85185185185
44329.6142290625	0	6315.57500000002	-6317.54074074073	-1819.82222222222
44329.6142291782	0	6315.57500000002	-6319.60740740739	-1820.96296296296
44329.614229294	0	6319.61900000002	-6321.7111111111	-1822.21481481482
44329.6142294097	0	6319.61900000002	-6323.90370370369	-1823.6
44329.6142295255	0	6323.91500000002	-6325.67407407406	-1824.82962962963
44329.6142296412	0	6323.91500000002	-6327.43703703702	-1826.24444444445
44329.6142297569	0	6327.44800000002	-6329.32592592591	-1827.96296296296
44329.6142298727	0	6327.44800000002	-6330.74074074073	-1829.51851851852
44329.6142299884	0	6330.75200000002	-6332.24444444443	-1831.24444444445
44329.6142301042	0	6330.75200000002	-6333.74074074073	-1833.38518518519
44329.6142302199	0	6333.75200000002	-6334.96296296295	-1835.56296296296
44329.6142303356	0	6333.75200000002	-6335.75555555554	-1837.5037037037
44329.6142304514	0	6335.76700000002	-6336.25925925925	-1839.43703703704
44329.6142305671	0	6335.76700000002	-6336.43703703702	-1841.62962962963
44329.6142306829	0	6336.44800000002	-6336.54074074073	-1843.97777777778
44329.6142307986	0	6336.44800000002	-6336.55555555554	-1846.27407407407
44329.6142309144	0	6336.56700000002	-6336.59259259258	-1848.77037037037
44329.6142310301	0	6336.56700000002	-6336.7111111111	-1851.31851851852
44329.6142311458	0	6336.72300000002	-6336.93333333332	-1853.82962962963
44329.6142312616	0	6336.72300000002	-6337.49629629628	-1856.3037037037
44329.6142313773	0	6337.50800000002	-6337.82962962962	-1858
44329.6142314931	0	6337.50800000002	-6338.12592592591	-1858.84444444445
44329.6142316088	0	6338.13800000002	-6338.78518518517	-1860.47407407407
44329.6142317245	0	6338.13800000002	-6339.94074074073	-1862.9037037037
44329.6142318403	0	6339.95300000002	-6341.0148148148	-1865.37777777778
44329.614231956	0	6339.95300000002	-6342.08888888888	-1867.80740740741
44329.6142320718	0	6342.10100000002	-6343.39259259258	-1870.25925925926
44329.6142321875	0	6342.10100000002	-6344.92592592591	-1872.83703703704
44329.6142323032	0	6344.93800000002	-6346.6148148148	-1875.40740740741
44329.614232419	0	6344.93800000002	-6348.43703703703	-1877.97777777778
44329.6142325347	0	6348.44900000002	-6350.3111111111	-1880.45185185185
44329.6142326505	0	6348.44900000002	-6352.18518518517	-1883.14074074074
44329.6142327662	0	6352.19700000002	-6353.98518518517	-1885.95555555556
44329.6142328819	0	6352.19700000002	-6355.29629629628	-1888.61481481482
44329.6142329977	0	6355.30800000002	-6356.48888888888	-1891.41481481482
44329.6142331134	0	6355.30800000002	-6357.4148148148	-1893.83703703704
44329.6142332292	0	6357.42700000002	-6357.95555555554	-1896.64444444444
44329.6142333449	0	6357.42700000002	-6358.25185185184	-1899.52592592593
44329.6142334606	0	6358.26400000002	-6358.42962962962	-1902.57037037037
44329.6142335764	0	6358.26400000002	-6358.47407407406	-1905.58518518519
44329.6142336921	0	6358.48600000002	-6358.6148148148	-1908.62962962963
44329.6142338079	0	6358.48600000002	-6358.76296296295	-1911.51851851852
44329.6142339236	0	6358.77500000002	-6359.05185185184	-1914.21481481482
44329.6142340393	0	6358.77500000002	-6359.62222222221	-1916.9037037037
[truncated: 10,001 more rows]
