# Supplementary material for: Near-infrared manipulation of multiple neuronal populations via trichromatic upconversion
Source: Nat Commun. 2021 Sep 27;12:5662. doi: 10.1038/s41467-021-25993-7 (PMC8476604; doi:10.1038/s41467-021-25993-7)
Supplement: Supplementary file 7 — Source Data [file 41467_2021_25993_MOESM7_ESM.zip › Source Data/SI 31/1532/8_2.csv]

DateTime	xPosComp	yPosComp	xPos	yPos
44329.6114033102	0	4238.64499999999	-4239.03703703703	-851.488888888888
44329.6114034259	0	4239.05199999999	-4239.12592592592	-852.133333333332
44329.6114035417	0	4239.05199999999	-4239.15555555555	-852.592592592592
44329.6114036574	0	4239.17099999999	-4239.19259259259	-853.474074074073
44329.6114037731	0	4239.17099999999	-4239.19999999999	-854.385185185184
44329.6114038889	0	4239.21499999999	-4239.15555555555	-855.318518518518
44329.6114040046	0	4239.21499999999	-4239.12592592592	-856.274074074073
44329.6114041204	0	4239.14099999999	-4239.1111111111	-857.318518518518
44329.6114042361	0	4239.14099999999	-4239.17777777777	-858.451851851851
44329.6114043519	0	4239.19299999999	-4239.26666666666	-859.614814814814
44329.6114044676	0	4239.19299999999	-4239.27407407407	-860.651851851851
44329.6114045833	0	4239.28899999999	-4239.29629629629	-861.792592592592
44329.6114046991	0	4239.28899999999	-4239.45925925925	-862.992592592592
44329.6114048148	0	4239.47399999999	-4239.57777777777	-864.074074074073
44329.6114049306	0	4239.47399999999	-4239.78518518518	-865.199999999999
44329.6114050463	0	4239.79999999999	-4239.96296296296	-866.377777777777
44329.611405162	0	4239.79999999999	-4240.16296296296	-867.57037037037
44329.6114052778	0	4240.17799999999	-4240.21481481481	-868.807407407407
44329.6114053935	0	4240.17799999999	-4240.15555555555	-869.94074074074
44329.6114055093	0	4240.17099999999	-4240.08888888888	-870.97037037037
44329.611405625	0	4240.17099999999	-4239.9037037037	-871.94074074074
44329.6114057407	0	4239.91899999999	-4239.67407407407	-872.837037037036
44329.6114058565	0	4239.91899999999	-4239.28148148147	-873.807407407407
44329.6114059722	0	4239.29699999999	-4238.83703703703	-874.762962962962
44329.611406088	0	4239.29699999999	-4238.83703703703	-874.762962962962
44329.6114062037	0	4238.85299999999	-4238.4074074074	-875.688888888888
44329.6114063194	0	4238.85299999999	-4237.44444444444	-877.54074074074
44329.6114064352	0	4237.45999999999	-4236.91851851851	-878.422222222221
44329.6114065509	0	4237.45999999999	-4236.35555555555	-879.281481481481
44329.6114066667	0	4236.37099999999	-4235.75555555555	-880.11111111111
44329.6114067824	0	4236.37099999999	-4235.08148148147	-880.837037037036
44329.6114068981	0	4235.09699999999	-4234.27407407407	-881.54074074074
44329.6114070139	0	4235.09699999999	-4233.33333333333	-882.14074074074
44329.6114071296	0	4233.34899999999	-4232.37777777777	-882.607407407407
44329.6114072454	0	4233.34899999999	-4231.54814814814	-882.851851851851
44329.6114073611	0	4231.56399999999	-4230.81481481481	-883.014814814814
44329.6114074768	0	4231.56399999999	-4229.97777777777	-883.096296296295
44329.6114075926	0	4229.99399999999	-4229.1111111111	-883.162962962962
44329.6114077083	0	4229.99399999999	-4228.25185185184	-883.192592592592
44329.6114078241	0	4228.26799999999	-4227.45925925925	-883.177777777777
44329.6114079398	0	4228.26799999999	-4226.71851851851	-883.081481481481
44329.6114080556	0	4226.73499999999	-4225.97777777777	-882.91111111111
44329.6114081713	0	4226.73499999999	-4225.5037037037	-882.733333333333
44329.611408287	0	4225.51999999999	-4224.99999999999	-882.377777777777
44329.6114084028	0	4225.51999999999	-4224.6074074074	-882.051851851851
44329.6114085185	0	4224.62399999999	-4224.22222222221	-881.659259259258
44329.6114086343	0	4224.62399999999	-4223.9111111111	-881.214814814814
44329.61140875	0	4223.92799999999	-4223.54814814814	-880.785185185184
44329.6114088657	0	4223.92799999999	-4223.18518518518	-880.37037037037
44329.6114089815	0	4223.20199999999	-4222.8074074074	-880.029629629629
44329.6114090972	0	4223.20199999999	-4222.48888888888	-879.77037037037
44329.611409213	0	4222.50599999999	-4222.22222222221	-879.577777777777
44329.6114093287	0	4222.50599999999	-4221.97037037036	-879.414814814814
44329.6114094444	0	4221.98699999999	-4221.74814814814	-879.281481481481
44329.6114095602	0	4221.98699999999	-4221.63703703703	-879.229629629629
44329.6114096759	0	4221.65399999999	-4221.61481481481	-879.229629629629
44329.6114097917	0	4221.65399999999	-4221.62222222221	-879.259259259258
44329.6114099074	0	4221.63899999999	-4221.74074074073	-879.31111111111
44329.6114100232	0	4221.63899999999	-4221.86666666666	-879.362962962962
44329.6114101389	0	4221.88299999999	-4222.06666666666	-879.437037037036
44329.6114102546	0	4221.88299999999	-4222.25185185184	-879.518518518518
44329.6114103704	0	4222.26799999999	-4222.46666666666	-879.599999999999
44329.6114104861	0	4222.26799999999	-4222.72592592592	-879.725925925925
44329.6114106019	0	4222.74199999999	-4223.1111111111	-879.91111111111
44329.6114107176	0	4222.74199999999	-4223.49629629629	-880.088888888888
44329.6114108333	0	4223.51199999999	-4223.9111111111	-880.318518518518
44329.6114109491	0	4223.51199999999	-4224.29629629629	-880.51111111111
44329.6114110648	0	4224.31199999999	-4224.75555555555	-880.748148148147
44329.6114111806	0	4224.31199999999	-4225.22962962962	-880.999999999999
44329.6114112963	0	4225.24499999999	-4225.58518518518	-881.192592592592
44329.611411412	0	4225.24499999999	-4225.99259259258	-881.385185185184
44329.6114115278	0	4226.00799999999	-4226.35555555555	-881.577777777777
44329.6114116435	0	4226.00799999999	-4226.65925925925	-881.755555555555
44329.6114117593	0	4226.67499999999	-4226.91851851851	-881.91111111111
44329.611411875	0	4226.67499999999	-4227.1111111111	-882.074074074073
44329.6114119907	0	4227.127	-4227.3111111111	-882.214814814814
44329.6114121065	0	4227.127	-4227.48148148147	-882.348148148147
44329.6114122222	0	4227.49699999999	-4227.7037037037	-882.51111111111
44329.611412338	0	4227.49699999999	-4227.97777777777	-882.696296296295
44329.6114124537	0	4227.99299999999	-4228.32592592592	-882.933333333332
44329.6114125694	0	4227.99299999999	-4228.74814814814	-883.207407407407
44329.6114126852	0	4228.763	-4229.21481481481	-883.459259259258
44329.6114128009	0	4228.763	-4229.62222222222	-883.674074074073
44329.6114129167	0	4229.637	-4230.01481481481	-883.985185185184
44329.6114130324	0	4229.637	-4230.32592592592	-884.207407407406
44329.6114131482	0	4230.34099999999	-4230.67407407407	-884.496296296295
44329.6114132639	0	4230.34099999999	-4231.05185185184	-884.851851851851
44329.6114133796	0	4231.06699999999	-4231.48148148147	-885.199999999999
44329.6114134954	0	4231.06699999999	-4231.92592592592	-885.577777777777
44329.6114136111	0	4231.94099999999	-4232.34814814814	-885.948148148147
44329.6114137269	0	4231.94099999999	-4232.82222222222	-886.377777777777
44329.6114138426	0	4232.83699999999	-4233.26666666666	-886.866666666666
44329.6114139583	0	4232.83699999999	-4233.52592592592	-887.244444444444
44329.6114140741	0	4233.54099999999	-4233.9111111111	-887.755555555555
44329.6114141898	0	4233.54099999999	-4234.17777777777	-888.296296296295
44329.6114143056	0	4234.19299999999	-4234.42222222222	-888.799999999999
44329.6114144213	0	4234.19299999999	-4234.63703703703	-889.385185185184
44329.611414537	0	4234.65199999999	-4234.83703703703	-889.962962962962
44329.6114146528	0	4234.65199999999	-4234.95555555555	-890.466666666666
44329.6114147685	0	4234.97099999999	-4235.02962962962	-890.829629629628
44329.6114148843	0	4234.97099999999	-4235.22222222221	-891.229629629628
44329.611415	0	4235.23799999999	-4235.45185185184	-891.570370370369
44329.6114151157	0	4235.23799999999	-4235.79259259258	-892.074074074073
44329.6114152315	0	4235.80799999999	-4236.13333333333	-892.592592592591
44329.6114153472	0	4235.80799999999	-4236.42222222221	-893.044444444443
44329.611415463	0	4236.43799999999	-4236.71851851851	-893.451851851851
44329.6114155787	0	4236.43799999999	-4236.86666666666	-893.777777777777
44329.6114156944	0	4236.88199999999	-4236.91851851851	-894.118518518517
44329.6114158102	0	4236.88199999999	-4236.91851851851	-894.466666666666
44329.6114159259	0	4236.93399999999	-4236.96296296296	-894.725925925925
44329.6114160417	0	4236.93399999999	-4237.04444444444	-895.007407407406
44329.6114161574	0	4237.05999999999	-4237.11851851851	-895.288888888888
44329.6114162731	0	4237.05999999999	-4237.15555555555	-895.570370370369
44329.6114163889	0	4237.17099999999	-4237.24444444444	-895.785185185184
44329.6114165046	0	4237.17099999999	-4237.4074074074	-896.074074074073
44329.6114166204	0	4237.42299999999	-4237.54074074073	-896.348148148147
44329.6114167361	0	4237.42299999999	-4237.68148148147	-896.68148148148
44329.6114168519	0	4237.69699999999	-4237.93333333333	-897.118518518517
44329.6114169676	0	4237.69699999999	-4238.25925925925	-897.548148148147
44329.6114170833	0	4238.275	-4238.65925925925	-898.014814814814
44329.6114171991	0	4238.275	-4239.05185185184	-898.533333333332
44329.6114173148	0	4239.06799999999	-4239.4074074074	-899.044444444443
44329.6114174306	0	4239.06799999999	-4239.77037037036	-899.703703703702
44329.6114175463	0	4239.78699999999	-4240.05185185184	-900.362962962962
44329.611417662	0	4239.78699999999	-4240.29629629629	-901.014814814813
44329.6114177778	0	4240.31299999999	-4240.6074074074	-901.85185185185
44329.6114178935	0	4240.31299999999	-4240.88148148147	-902.622222222221
44329.6114180093	0	4240.89799999999	-4241.21481481481	-903.622222222221
44329.611418125	0	4240.89799999999	-4241.55555555555	-904.555555555554
44329.6114182407	0	4241.57199999999	-4241.92592592592	-905.777777777776
44329.6114183565	0	4241.57199999999	-4242.44444444444	-906.985185185184
44329.6114184722	0	4242.46099999999	-4242.97037037036	-908.266666666665
44329.611418588	0	4242.46099999999	-4243.62222222221	-909.637037037036
44329.6114187037	0	4243.63899999999	-4244.27407407406	-911.214814814813
44329.6114188194	0	4243.63899999999	-4244.93333333332	-912.770370370369
44329.6114189352	0	4244.94999999999	-4245.71851851851	-914.525925925925
44329.6114190509	0	4244.94999999999	-4246.42962962962	-916.318518518517
44329.6114191667	0	4246.44599999999	-4247.02222222221	-918.11111111111
44329.6114192824	0	4246.44599999999	-4247.58518518517	-919.948148148147
44329.6114193981	0	4247.60199999999	-4248.08148148147	-921.755555555554
44329.6114195139	0	4247.60199999999	-4248.63703703703	-923.68148148148
44329.6114196296	0	4248.65399999999	-4249.12592592592	-925.570370370369
44329.6114197454	0	4248.65399999999	-4249.55555555555	-927.585185185184
44329.6114198611	0	4249.57299999999	-4249.88148148147	-929.71111111111
44329.6114199768	0	4249.57299999999	-4250.15555555555	-931.844444444443
44329.6114200926	0	4250.17299999999	-4250.44444444443	-933.896296296295
44329.6114202083	0	4250.17299999999	-4250.79999999999	-935.992592592591
44329.6114203241	0	4250.81699999999	-4251.22222222221	-938.162962962962
44329.6114204398	0	4250.81699999999	-4251.6074074074	-940.25185185185
44329.6114205556	0	4251.62399999999	-4251.98518518518	-942.429629629628
44329.6114206713	0	4251.62399999999	-4252.4074074074	-944.466666666665
44329.611420787	0	4252.42399999999	-4252.8074074074	-946.548148148147
44329.6114209028	0	4252.42399999999	-4253.30370370369	-948.592592592591
44329.6114210185	0	4253.31999999999	-4253.78518518518	-950.644444444443
44329.6114211343	0	4253.31999999999	-4254.24444444443	-952.488888888887
44329.61142125	0	4254.26099999999	-4254.76296296295	-954.370370370369
44329.6114213657	0	4254.26099999999	-4255.16296296295	-956.059259259258
44329.6114214815	0	4255.17999999999	-4255.38518518518	-957.785185185184
44329.6114215972	0	4255.17999999999	-4255.66666666666	-959.51111111111
44329.611421713	0	4255.68399999999	-4255.94814814814	-961.103703703702
44329.6114218287	0	4255.68399999999	-4256.16296296295	-962.488888888887
44329.6114219444	0	4256.17999999999	-4256.39259259258	-963.740740740739
44329.6114220602	0	4256.17999999999	-4256.78518518518	-964.962962962961
44329.6114221759	0	4256.80199999999	-4257.0074074074	-966.296296296295
44329.6114222917	0	4256.80199999999	-4257.08148148147	-967.585185185184
44329.6114224074	0	4257.09799999999	-4257.10370370369	-968.777777777776
44329.6114225232	0	4257.09799999999	-4257.06666666666	-969.792592592591
44329.6114226389	0	4257.08299999999	-4256.97037037036	-970.65185185185
44329.6114227546	0	4257.08299999999	-4256.86666666666	-971.385185185184
44329.6114228704	0	4256.88299999999	-4256.77037037036	-971.977777777776
44329.6114229861	0	4256.88299999999	-4256.75555555554	-972.525925925925
44329.6114231019	0	4256.77199999999	-4256.70370370369	-972.962962962962
44329.6114232176	0	4256.77199999999	-4256.72592592591	-973.348148148147
44329.6114233333	0	4256.74199999999	-4256.8074074074	-973.629629629628
44329.6114234491	0	4256.74199999999	-4257.02962962962	-973.837037037036
44329.6114235648	0	4257.04599999999	-4257.33333333332	-974.014814814813
44329.6114236806	0	4257.04599999999	-4257.72592592591	-974.074074074073
44329.6114237963	0	4257.74199999999	-4258.19259259258	-974.022222222221
44329.611423912	0	4257.74199999999	-4258.68148148147	-973.91111111111
44329.6114240278	0	4258.69799999999	-4258.92592592591	-973.703703703702
44329.6114241435	0	4258.69799999999	-4259.2074074074	-973.488888888888
44329.6114242593	0	4259.22399999999	-4259.39259259258	-973.274074074073
44329.611424375	0	4259.22399999999	-4259.43703703703	-973.074074074073
44329.6114244907	0	4259.45399999999	-4259.4074074074	-972.807407407406
44329.6114246065	0	4259.45399999999	-4259.28888888888	-972.622222222221
44329.6114247222	0	4259.30599999999	-4259.15555555555	-972.444444444443
44329.611424838	0	4259.30599999999	-4258.97777777777	-972.266666666665
44329.6114249537	0	4258.99499999999	-4258.79999999999	-972.066666666665
44329.6114250694	0	4258.99499999999	-4258.69629629629	-971.896296296295
44329.6114251852	0	4258.71399999999	-4258.59259259258	-971.718518518517
44329.6114253009	0	4258.71399999999	-4258.51851851851	-971.51111111111
44329.6114254167	0	4258.53599999999	-4258.51851851851	-971.370370370369
44329.6114255324	0	4258.53599999999	-4258.5111111111	-971.207407407406
44329.6114256481	0	4258.529	-4258.52592592591	-970.866666666665
44329.6114257639	0	4258.529	-4258.6074074074	-970.555555555554
44329.6114258796	0	4258.62499999999	-4258.77037037036	-970.155555555554
44329.6114259954	0	4258.62499999999	-4258.96296296295	-969.703703703702
44329.6114261111	0	4258.98099999999	-4259.22962962962	-969.148148148147
44329.6114262269	0	4258.98099999999	-4259.52592592591	-968.585185185184
44329.6114263426	0	4259.54399999999	-4259.90370370369	-968.037037037035
44329.6114264583	0	4259.54399999999	-4260.28148148147	-967.466666666665
44329.6114265741	0	4260.29999999999	-4260.62962962962	-966.874074074073
44329.6114266898	0	4260.29999999999	-4261.0074074074	-966.244444444443
44329.6114268056	0	4261.02599999999	-4261.37037037036	-965.570370370369
44329.6114269213	0	4261.02599999999	-4261.88148148147	-964.896296296295
44329.611427037	0	4261.89999999999	-4262.57037037036	-964.207407407406
44329.6114271528	0	4261.89999999999	-4263.48148148147	-963.466666666665
44329.6114272685	0	4263.49999999999	-4264.49629629629	-962.696296296295
44329.6114273843	0	4263.49999999999	-4265.85185185184	-961.88148148148
44329.6114275	0	4265.86999999999	-4267.42222222221	-961.029629629628
44329.6114276157	0	4265.86999999999	-4269.05185185184	-960.237037037036
44329.6114277315	0	4269.06999999999	-4270.75555555554	-959.392592592591
44329.6114278472	0	4269.06999999999	-4272.38518518517	-958.555555555554
44329.611427963	0	4272.40299999999	-4273.68148148147	-957.733333333332
44329.6114280787	0	4272.40299999999	-4274.70370370369	-956.970370370369
44329.6114281944	0	4274.72199999999	-4275.30370370369	-956.288888888887
44329.6114283102	0	4274.72199999999	-4275.57037037036	-955.629629629628
44329.6114284259	0	4275.58899999999	-4275.63703703703	-955.05185185185
44329.6114285417	0	4275.58899999999	-4275.63703703703	-954.444444444443
44329.6114286574	0	4275.65599999999	-4275.62962962962	-953.940740740739
44329.6114287731	0	4275.65599999999	-4275.77037037036	-953.429629629628
44329.6114288889	0	4275.78899999999	-4276.15555555554	-952.88148148148
44329.6114290046	0	4275.78899999999	-4276.78518518517	-952.399999999999
44329.6114291204	0	4276.80399999999	-4277.59259259258	-951.896296296295
44329.6114292361	0	4276.80399999999	-4278.47407407406	-951.466666666665
44329.6114293519	0	4278.49299999999	-4279.63703703703	-951.051851851851
44329.6114294676	0	4278.49299999999	-4280.96296296295	-950.688888888888
44329.6114295833	0	4280.98199999999	-4282.55555555554	-950.348148148147
44329.6114296991	0	4280.98199999999	-4284.36296296295	-950.118518518517
44329.6114298148	0	4284.38199999999	-4286.38518518517	-949.940740740739
44329.6114299306	0	4284.38199999999	-4288.55555555554	-949.88148148148
44329.6114300463	0	4288.57499999999	-4291.04444444443	-949.799999999999
44329.611430162	0	4288.57499999999	-4293.57777777777	-949.770370370369
44329.6114302778	0	4293.59699999999	-4296.12592592592	-949.703703703702
44329.6114303935	0	4293.59699999999	-4298.65925925925	-949.799999999999
44329.6114305093	0	4298.67799999999	-4301.0074074074	-949.807407407406
44329.611430625	0	4298.67799999999	-4303.08888888888	-949.896296296295
44329.6114307407	0	4303.10799999999	-4304.55555555554	-950.007407407406
44329.6114308565	0	4303.10799999999	-4305.69629629629	-950.266666666665
44329.6114309722	0	4305.71499999999	-4306.49629629629	-950.637037037036
44329.611431088	0	4305.71499999999	-4306.88888888888	-950.925925925924
44329.6114312037	0	4306.90799999999	-4307.25185185184	-951.385185185184
44329.6114313194	0	4306.90799999999	-4307.57037037036	-951.807407407406
44329.6114314352	0	4307.58899999999	-4308.14814814814	-952.340740740739
44329.6114315509	0	4307.58899999999	-4308.91851851851	-952.837037037036
44329.6114316667	0	4308.93699999999	-4309.97037037036	-953.444444444443
44329.6114317824	0	4308.93699999999	-4311.22222222221	-954.088888888887
44329.6114318981	0	4311.24099999999	-4312.65185185184	-954.829629629628
44329.6114320139	0	4311.24099999999	-4314.28148148147	-955.718518518517
44329.6114321296	0	4314.29999999999	-4315.99259259258	-956.718518518517
44329.6114322454	0	4314.29999999999	-4317.71851851851	-957.844444444443
44329.6114323611	0	4317.73699999999	-4319.1111111111	-959.007407407406
44329.6114324769	0	4317.73699999999	-4320.27407407406	-960.222222222221
44329.6114325926	0	4320.29299999999	-4321.02222222221	-961.348148148147
44329.6114327083	0	4320.29299999999	-4321.69629629629	-962.474074074073
44329.6114328241	0	4321.71499999999	-4322.2074074074	-963.607407407406
44329.6114329398	0	4321.71499999999	-4322.62222222221	-964.666666666665
44329.6114330556	0	4322.64099999999	-4323.05185185184	-965.770370370369
44329.6114331713	0	4322.64099999999	-4323.56296296295	-966.91111111111
44329.611433287	0	4323.58199999999	-4324.17037037036	-968.185185185184
44329.6114334028	0	4323.58199999999	-4324.77777777777	-969.392592592591
44329.6114335185	0	4324.79699999999	-4325.57777777777	-970.644444444443
44329.6114336343	0	4324.79699999999	-4326.57037037036	-972.05185185185
44329.61143375	0	4326.58999999999	-4327.85185185184	-973.577777777776
44329.6114338657	0	4326.58999999999	-4329.48888888888	-974.999999999998
44329.6114339815	0	4329.50899999999	-4331.28888888888	-976.31111111111
44329.6114340972	0	4329.50899999999	-4333.38518518518	-977.644444444443
44329.611434213	0	4333.40499999999	-4335.70370370369	-979.007407407406
44329.6114343287	0	4333.40499999999	-4338.22222222221	-980.422222222221
44329.6114344444	0	4338.24199999999	-4340.72592592592	-981.696296296295
44329.6114345602	0	4338.24199999999	-4343.48148148147	-983.111111111109
44329.6114346759	0	4343.50099999999	-4346.31851851851	-984.518518518517
44329.6114347917	0	4343.50099999999	-4348.87407407406	-985.992592592591
44329.6114349074	0	4348.89399999999	-4351.43703703703	-987.340740740739
44329.6114350232	0	4348.89399999999	-4354.08888888888	-988.770370370369
44329.6114351389	0	4354.10899999999	-4356.68888888888	-990.177777777776
44329.6114352546	0	4354.10899999999	-4359.31851851851	-991.599999999998
44329.6114353704	0	4359.33899999999	-4361.8074074074	-993.029629629628
44329.6114354861	0	4359.33899999999	-4364.26666666666	-994.459259259258
44329.6114356019	0	4364.28699999999	-4366.74814814814	-995.844444444443
44329.6114357176	0	4364.28699999999	-4368.89629629629	-997.140740740739
44329.6114358333	0	4368.91699999999	-4370.77777777777	-998.296296296295
44329.6114359491	0	4368.91699999999	-4372.39259259258	-999.362962962961
44329.6114360648	0	4372.41299999999	-4373.65925925925	-1000.42962962963
44329.6114361806	0	4372.41299999999	-4374.4074074074	-1001.38518518518
44329.6114362963	0	4374.42799999999	-4374.8074074074	-1002.37777777778
44329.611436412	0	4374.42799999999	-4374.9111111111	-1003.46666666667
44329.6114365278	0	4374.93199999999	-4374.92592592592	-1004.7037037037
44329.6114366435	0	4374.93199999999	-4374.8148148148	-1006.02222222222
44329.6114367593	0	4374.83599999999	-4374.6074074074	-1007.37777777778
44329.611436875	0	4374.83599999999	-4374.31851851851	-1008.68888888889
44329.6114369907	0	4374.33999999999	-4373.91851851851	-1010.11851851852
44329.6114371065	0	4374.33999999999	-4373.39999999999	-1011.44444444444
44329.6114372222	0	4373.42099999999	-4372.74074074073	-1012.89629629629
44329.611437338	0	4373.42099999999	-4372.05185185184	-1014.28888888889
44329.6114374537	0	4372.07299999999	-4371.48148148147	-1015.60740740741
44329.6114375694	0	4372.07299999999	-4371.02222222221	-1016.77037037037
44329.6114376852	0	4371.043	-4370.78518518517	-1017.72592592592
44329.6114378009	0	4371.043	-4370.69629629629	-1018.8
44329.6114379167	0	4370.717	-4370.71851851851	-1019.9037037037
44329.6114380324	0	4370.717	-4370.97777777777	-1020.88148148148
44329.6114381481	0	4370.998	-4371.46666666666	-1021.68148148148
44329.6114382639	0	4370.998	-4372.2148148148	-1022.48148148148
44329.6114383796	0	4372.235	-4373.4074074074	-1023.31111111111
44329.6114384954	0	4372.235	-4374.85185185184	-1024.17037037037
44329.6114386111	0	4374.87199999999	-4376.43703703703	-1024.98518518518
44329.6114387269	0	4374.87199999999	-4378.09629629629	-1025.68148148148
44329.6114388426	0	4378.11599999999	-4379.88148148147	-1026.25925925926
44329.6114389583	0	4378.11599999999	-4381.5111111111	-1026.69629629629
44329.6114390741	0	4381.53099999999	-4383.19259259258	-1027.05185185185
44329.6114391898	0	4381.53099999999	-4384.74814814814	-1027.2
44329.6114393056	0	4384.76799999999	-4386.65185185184	-1027.34074074074
44329.6114394213	0	4384.76799999999	-4389.02222222221	-1027.46666666666
44329.611439537	0	4389.04199999999	-4391.65185185184	-1027.54074074074
44329.6114396528	0	4389.04199999999	-4394.39999999999	-1027.60740740741
44329.6114397685	0	4394.41999999999	-4397.30370370369	-1027.62222222222
44329.6114398843	0	4394.41999999999	-4400.24444444443	-1027.46666666666
44329.61144	0	4400.26399999999	-4403.09629629629	-1027.27407407407
44329.6114401157	0	4400.26399999999	-4405.9111111111	-1027.01481481481
44329.6114402315	0	4405.931	-4408.78518518517	-1026.8
44329.6114403472	0	4405.931	-4411.58518518517	-1026.47407407407
44329.611440463	0	4411.605	-4414.32592592592	-1026
44329.6114405787	0	4411.605	-4416.79259259258	-1025.6
44329.6114406944	0	4416.812	-4418.64444444443	-1025.23703703704
44329.6114408102	0	4416.812	-4420.31851851851	-1024.7037037037
44329.6114409259	0	4420.338	-4421.47407407406	-1024.21481481481
44329.6114410417	0	4420.338	-4422.11851851851	-1023.77777777778
44329.6114411574	0	4422.138	-4422.28888888888	-1023.48148148148
44329.6114412731	0	4422.138	-4422.18518518517	-1023.31851851852
44329.6114413889	0	4422.205	-4421.97777777777	-1023.18518518518
44329.6114415046	0	4422.205	-4421.76296296295	-1022.99259259259
44329.6114416204	0	4421.783	-4421.54074074073	-1022.8
44329.6114417361	0	4421.783	-4421.33333333332	-1022.61481481481
44329.6114418519	0	4421.353	-4421.12592592592	-1022.44444444444
44329.6114419676	0	4421.353	-4420.97037037036	-1022.28148148148
44329.6114420833	0	4420.99	-4420.99999999999	-1022.1037037037
44329.6114421991	0	4420.99	-4421.37037037036	-1021.85925925926
44329.6114423148	0	4421.38999999999	-4422.13333333332	-1021.54814814815
44329.6114424306	0	4421.38999999999	-4423.06666666666	-1021.28888888889
44329.6114425463	0	4423.08599999999	-4424.5111111111	-1020.87407407407
44329.611442662	0	4423.08599999999	-4426.19259259258	-1020.51851851852
44329.6114427778	0	4426.212	-4428.46666666666	-1020.16296296296
44329.6114428935	0	4426.212	-4431.14074074073	-1019.57777777778
44329.6114430093	0	4431.16	-4433.88148148147	-1019.28148148148
44329.611443125	0	4431.16	-4436.85185185184	-1019
44329.6114432407	0	4436.871	-4440.39259259258	-1018.48888888889
44329.6114433565	0	4436.871	-4444.03703703703	-1017.89629629629
44329.6114434722	0	4444.056	-4447.70370370369	-1017.38518518518
44329.611443588	0	4444.056	-4451.4074074074	-1016.86666666666
44329.6114437037	0	4451.426	-4454.85925925925	-1016.35555555555
44329.6114438194	0	4451.426	-4458.17037037036	-1015.75555555555
44329.6114439352	0	4458.189	-4461.14074074073	-1015.21481481481
44329.6114440509	0	4458.189	-4463.87407407407	-1014.65185185185
44329.6114441667	0	4463.893	-4466.03703703703	-1014.28888888889
44329.6114442824	0	4463.893	-4468.08888888888	-1013.78518518518
44329.6114443982	0	4468.108	-4469.9111111111	-1013.29629629629
44329.6114445139	0	4468.108	-4471.69629629629	-1012.73333333333
44329.6114446296	0	4471.715	-4473.2074074074	-1012.27407407407
44329.6114447454	0	4471.715	-4474.85185185184	-1011.71851851852
44329.6114448611	0	4474.871	-4476.52592592592	-1011.16296296296
44329.6114449769	0	4474.871	-4478.03703703703	-1010.72592592592
44329.6114450926	0	4478.056	-4479.32592592592	-1010.4
44329.6114452083	0	4478.056	-4480.34074074073	-1010.1037037037
44329.6114453241	0	4480.36	-4481.17037037036	-1009.97037037037
44329.6114454398	0	4480.36	-4481.76296296295	-1009.91851851852
44329.6114455556	0	4481.782	-4482.28148148147	-1009.87407407407
44329.6114456713	0	4481.782	-4482.79259259258	-1009.86666666666
44329.611445787	0	4482.812	-4483.27407407406	-1009.91111111111
44329.6114459028	0	4482.812	-4483.75555555555	-1009.93333333333
44329.6114460185	0	4483.775	-4484.17777777777	-1009.94074074074
44329.6114461343	0	4483.775	-4484.53333333332	-1009.99259259259
44329.61144625	0	4484.553	-4484.82222222221	-1010.07407407407
44329.6114463657	0	4484.553	-4485.42222222221	-1010.15555555555
44329.6114464815	0	4485.442	-4486.34074074073	-1010.20740740741
44329.6114465972	0	4485.442	-4487.71851851851	-1010.23703703704
44329.611446713	0	4487.738	-4489.51851851851	-1010.25185185185
44329.6114468287	0	4487.738	-4491.73333333333	-1010.28888888889
44329.6114469444	0	4491.753	-4494.32592592592	-1010.24444444444
44329.6114470602	0	4491.753	-4497.19259259258	-1010.12592592592
44329.6114471759	0	4497.212	-4500.22222222221	-1009.96296296296
44329.6114472917	0	4497.212	-4503.39259259258	-1009.73333333333
44329.6114474074	0	4503.412	-4506.68148148147	-1009.54814814815
44329.6114475232	0	4503.412	-4510.19259259258	-1009.3037037037
44329.6114476389	0	4510.212	-4513.56296296295	-1009.16296296296
44329.6114477546	0	4510.212	-4516.77037037036	-1009.03703703704
44329.6114478704	0	4516.79	-4519.72592592592	-1008.87407407407
44329.6114479861	0	4516.79	-4522.48148148147	-1008.64444444444
44329.6114481019	0	4522.501	-4525.04444444444	-1008.51111111111
44329.6114482176	0	4522.501	-4527.3111111111	-1008.3037037037
44329.6114483333	0	4527.331	-4529.22222222221	-1008.20740740741
44329.6114484491	0	4527.331	-4530.8074074074	-1008.05185185185
44329.6114485648	0	4530.827	-4532.25185185184	-1007.91111111111
44329.6114486806	0	4530.827	-4533.51851851851	-1007.77777777778
44329.6114487963	0	4533.538	-4534.65185185184	-1007.54074074074
44329.611448912	0	4533.538	-4535.8074074074	-1007.42962962963
44329.6114490278	0	4535.827	-4537.0074074074	-1007.4
44329.6114491435	0	4535.827	-4538.15555555555	-1007.37777777778
44329.6114492593	0	4538.175	-4539.23703703703	-1007.32592592592
44329.611449375	0	4538.175	-4540.19259259258	-1007.28148148148
44329.6114494907	0	4540.212	-4540.89629629629	-1007.28888888889
44329.6114496065	0	4540.212	-4541.30370370369	-1007.33333333333
44329.6114497222	0	4541.323	-4541.45925925925	-1007.37037037037
44329.611449838	0	4541.323	-4541.50370370369	-1007.37037037037
44329.6114499537	0	4541.523	-4541.46666666666	-1007.34814814815
44329.6114500694	0	4541.523	-4541.29629629628	-1007.28888888889
44329.6114501852	0	4541.316	-4540.99999999999	-1007.22222222222
44329.6114503009	0	4541.316	-4540.7111111111	-1007.15555555555
44329.6114504167	0	4540.731	-4540.49629629628	-1006.99259259259
44329.6114505324	0	4540.731	-4540.49629629628	-1006.81481481481
44329.6114506481	0	4540.516	-4540.76296296295	-1006.49629629629
44329.6114507639	0	4540.516	-4541.29629629628	-1006.16296296296
44329.6114508796	0	4541.316	-4542.14074074073	-1005.73333333333
44329.6114509954	0	4541.316	-4543.29629629628	-1005.17777777778
44329.6114511111	0	4543.316	-4544.54814814814	-1004.67407407407
44329.6114512269	0	4543.316	-4545.93333333332	-1004.08148148148
44329.6114513426	0	4545.953	-4547.28148148147	-1003.46666666666
44329.6114514583	0	4545.953	-4548.91851851851	-1002.81481481481
44329.6114515741	0	4548.938	-4550.65185185184	-1002.00740740741
44329.6114516898	0	4548.938	-4552.42962962962	-1001.19259259259
44329.6114518056	0	4552.449	-4554.4148148148	-1000.33333333333
44329.6114519213	0	4552.449	-4556.65185185184	-999.362962962961
44329.611452037	0	4556.671	-4558.95555555554	-998.362962962961
44329.6114521528	0	4556.671	-4561.26666666666	-997.355555555554
44329.6114522685	0	4561.286	-4563.59999999999	-996.274074074072
44329.6114523843	0	4561.286	-4565.79999999999	-995.214814814813
44329.6114525	0	4565.819	-4567.99259259258	-994.199999999998
44329.6114526157	0	4565.819	-4570.12592592591	-993.125925925924
44329.6114527315	0	4570.145	-4572.25185185184	-991.999999999998
44329.6114528472	0	4570.145	-4574.27407407406	-990.903703703702
44329.611452963	0	4574.293	-4576.39999999999	-989.777777777776
44329.6114530787	0	4574.293	-4578.7111111111	-988.585185185183
44329.6114531944	0	4578.73	-4581.05925925925	-987.399999999998
44329.6114533102	0	4578.73	-4583.62962962962	-986.244444444443
44329.6114534259	0	4583.649	-4586.25185185184	-984.999999999998
44329.6114535417	0	4583.649	-4588.84444444443	-983.903703703702
44329.6114536574	0	4588.864	-4591.64444444443	-982.874074074072
44329.6114537731	0	4588.864	-4594.34074074073	-981.896296296295
44329.6114538889	0	4594.36	-4596.68148148147	-981.111111111109
44329.6114540046	0	4594.36	-4599.04444444443	-980.28148148148
44329.6114541204	0	4599.064	-4601.11851851851	-979.414814814813
44329.6114542361	0	4599.064	-4603.08148148147	-978.644444444443
44329.6114543518	0	4603.101	-4604.96296296295	-977.896296296294
44329.6114544676	0	4603.101	-4606.5111111111	-977.370370370369
44329.6114545833	0	4606.531	-4607.91851851851	-976.65185185185
44329.6114546991	0	4606.531	-4609.38518518517	-975.948148148146
44329.6114548148	0	4609.405	-4610.92592592591	-975.392592592591
44329.6114549306	0	4609.405	-4612.74814814814	-974.577777777776
44329.6114550463	0	4612.768	-4614.58518518517	-974.066666666665
44329.611455162	0	4612.768	-4616.65925925925	-973.444444444443
44329.6114552778	0	4616.679	-4619.20740740739	-972.785185185183
44329.6114553935	0	4616.679	-4621.80740740739	-972.28148148148
44329.6114555093	0	4621.827	-4624.44444444443	-971.68148148148
44329.611455625	0	4621.827	-4627.17037037036	-971.288888888887
44329.6114557407	0	4627.19	-4630.14074074073	-970.696296296295
44329.6114558565	0	4627.19	-4632.91851851851	-969.970370370369
44329.6114559722	0	4632.938	-4635.6148148148	-969.155555555554
44329.611456088	0	4632.938	-4638.18518518517	-968.414814814813
44329.6114562037	0	4638.205	-4640.30370370369	-967.718518518517
44329.6114563194	0	4638.205	-4642.26666666665	-967.029629629628
44329.6114564352	0	4642.286	-4643.85185185184	-966.459259259258
44329.6114565509	0	4642.286	-4645.16296296295	-965.925925925924
44329.6114566667	0	4645.182	-4646.14074074073	-965.377777777776
44329.6114567824	0	4645.182	-4646.88888888888	-964.918518518517
44329.6114568982	0	4646.908	-4647.49629629628	-964.533333333332
44329.6114570139	0	4646.908	-4648.03703703702	-964.148148148147
44329.6114571296	0	4648.056	-4648.55555555554	-963.785185185184
44329.6114572454	0	4648.056	-4649.14814814814	-963.377777777776
44329.6114573611	0	4649.167	-4649.85185185184	-962.985185185184
44329.6114574769	0	4649.167	-4650.49629629628	-962.577777777776
44329.6114575926	0	4650.515	-4651.16296296295	-962.214814814813
44329.6114577083	0	4650.515	-4651.80740740739	-961.785185185184
44329.6114578241	0	4651.826	-4652.53333333332	-961.318518518517
44329.6114579398	0	4651.826	-4653.33333333332	-960.814814814813
44329.6114580556	0	4653.352	-4654.28888888888	-960.325925925924
44329.6114581713	0	4653.352	-4655.23703703702	-959.837037037036
44329.611458287	0	4655.256	-4656.39999999999	-959.318518518517
44329.6114584028	0	4655.256	-4657.60740740739	-958.785185185184
44329.6114585185	0	4657.626	-4658.59999999999	-958.288888888887
44329.6114586343	0	4657.626	-4659.46666666665	-957.859259259258
44329.61145875	0	4659.485	-4660.15555555554	-957.429629629628
44329.6114588657	0	4659.485	-4660.57777777776	-957.044444444443
44329.6114589815	0	4660.596	-4660.77777777776	-956.659259259258
44329.6114590972	0	4660.596	-4660.78518518517	-956.303703703702
44329.611459213	0	4660.803	-4660.71851851851	-955.874074074073
44329.6114593287	0	4660.803	-4660.67407407406	-955.437037037036
44329.6114594444	0	4660.692	-4660.68888888888	-954.970370370369
44329.6114595602	0	4660.692	-4660.79999999999	-954.51111111111
44329.6114596759	0	4660.818	-4661.15555555554	-953.933333333332
44329.6114597917	0	4660.818	-4661.52592592591	-953.377777777776
44329.6114599074	0	4661.544	-4662.04444444443	-952.71111111111
44329.6114600231	0	4661.544	-4662.55555555554	-952.059259259258
44329.6114601389	0	4662.574	-4663.28888888888	-951.385185185184
44329.6114602546	0	4662.574	-4664.12592592591	-950.599999999999
44329.6114603704	0	4664.144	-4665.05925925925	-949.748148148147
44329.6114604861	0	4664.144	-4666.09629629628	-948.844444444443
44329.6114606019	0	4666.114	-4667.26666666665	-947.91111111111
44329.6114607176	0	4666.114	-4668.57777777776	-946.940740740739
44329.6114608333	0	4668.595	-4670.1111111111	-945.940740740739
44329.6114609491	0	4668.595	-4671.85185185184	-944.925925925925
44329.6114610648	0	4671.869	-4673.57777777777	-943.814814814813
44329.6114611806	0	4671.869	-4675.31851851851	-942.666666666665
44329.6114612963	0	4675.336	-4677.0074074074	-941.459259259258
44329.611461412	0	4675.336	-4678.65925925925	-940.207407407406
44329.6114615278	0	4678.677	-4680.29629629628	-938.785185185184
44329.6114616435	0	4678.677	-4681.82962962962	-937.414814814813
44329.6114617593	0	4681.847	-4683.26666666665	-936.044444444443
44329.611461875	0	4681.847	-4684.64444444443	-934.696296296295
44329.6114619907	0	4684.662	-4686.04444444443	-933.377777777776
44329.6114621065	0	4684.662	-4687.54074074073	-932.029629629628
44329.6114622222	0	4687.558	-4689.09629629628	-930.666666666665
44329.611462338	0	4687.558	-4690.75555555554	-929.333333333332
44329.6114624537	0	4690.773	-4691.59999999999	-928.614814814813
44329.6114625694	0	4690.773	-4692.8148148148	-927.696296296295
44329.6114626852	0	4692.832	-4694.5111111111	-926.392592592591
44329.6114628009	0	4692.832	-4696.17037037036	-925.014814814813
44329.6114629167	0	4696.188	-4697.62222222221	-923.785185185184
44329.6114630324	0	4696.188	-4699.0148148148	-922.592592592591
44329.6114631481	0	4699.032	-4700.23703703703	-921.385185185184
44329.6114632639	0	4699.032	-4701.34074074073	-920.222222222221
44329.6114633796	0	4701.358	-4702.39999999999	-919.133333333332
44329.6114634954	0	4701.358	-4703.36296296295	-918.014814814813
44329.6114636111	0	4703.38	-4704.2148148148	-916.918518518517
44329.6114637269	0	4703.38	-4705.19259259258	-915.844444444443
44329.6114638426	0	4705.21	-4706.37777777777	-914.71111111111
44329.6114639583	0	4705.21	-4707.87407407406	-913.570370370369
44329.6114640741	0	4707.891	-4709.51851851851	-912.466666666665
44329.6114641898	0	4707.891	-4711.45925925925	-911.288888888888
44329.6114643056	0	4711.476	-4713.88888888888	-909.940740740739
44329.6114644213	0	4711.476	-4716.34814814814	-908.614814814813
44329.611464537	0	4716.365	-4718.77777777777	-907.392592592591
44329.6114646528	0	4716.365	-4721.42222222221	-906.014814814813
44329.6114647685	0	4721.43899999999	-4724.0074074074	-904.555555555554
44329.6114648843	0	4721.43899999999	-4726.69629629628	-902.962962962962
44329.611465	0	4726.713	-4729.22962962962	-901.444444444443
44329.6114651157	0	4726.713	-4731.58518518517	-899.999999999999
44329.6114652315	0	4731.602	-4733.78518518517	-898.548148148147
44329.6114653472	0	4731.602	-4735.62222222221	-897.288888888888
44329.611465463	0	4735.639	-4737.2148148148	-896.140740740739
44329.6114655787	0	4735.639	-4738.57037037036	-895.074074074073
44329.6114656944	0	4738.587	-4739.56296296295	-894.148148148147
44329.6114658102	0	4738.587	-4740.17037037036	-893.355555555554
44329.6114659259	0	4740.187	-4740.49629629628	-892.807407407406
44329.6114660417	0	4740.187	-4740.57777777777	-892.518518518517
44329.6114661574	0	4740.594	-4740.56296296295	-892.28148148148
44329.6114662731	0	4740.594	-4740.55555555554	-892.118518518517
44329.6114663889	0	4740.572	-4740.57777777777	-891.999999999999
44329.6114665046	0	4740.572	-4740.60740740739	-891.933333333332
44329.6114666204	0	4740.624	-4740.70370370369	-891.896296296295
44329.6114667361	0	4740.624	-4740.82962962962	-891.896296296295
44329.6114668518	0	4740.846	-4740.99999999999	-891.896296296295
44329.6114669676	0	4740.846	-4741.27407407406	-891.888888888887
44329.6114670833	0	4741.29	-4741.44444444443	-891.85185185185
44329.6114671991	0	4741.29	-4741.77037037036	-891.962962962961
44329.6114673148	0	4741.786	-4742.19259259258	-892.118518518517
44329.6114674306	0	4741.786	-4742.67407407406	-892.422222222221
44329.6114675463	0	4742.69	-4743.2148148148	-892.755555555554
44329.611467662	0	4742.69	-4743.98518518517	-893.28148148148
44329.6114677778	0	4744.001	-4744.74814814814	-893.88148148148
44329.6114678935	0	4744.001	-4745.45185185184	-894.437037037036
44329.6114680093	0	4745.468	-4746.07407407406	-895.059259259258
44329.611468125	0	4745.468	-4746.63703703703	-895.740740740739
44329.6114682407	0	4746.653	-4747.09629629628	-896.474074074073
44329.6114683565	0	4746.653	-4747.51851851851	-897.237037037036
44329.6114684722	0	4747.534	-4747.89629629628	-898.007407407406
44329.611468588	0	4747.534	-4748.16296296295	-898.925925925925
44329.6114687037	0	4748.178	-4748.33333333332	-899.837037037036
44329.6114688194	0	4748.178	-4748.48888888888	-900.785185185184
44329.6114689352	0	4748.504	-4748.65185185184	-901.629629629628
44329.6114690509	0	4748.504	-4748.86666666665	-902.466666666665
44329.6114691667	0	4748.882	-4749.19999999999	-903.422222222221
44329.6114692824	0	4748.882	-4749.56296296295	-904.31111111111
44329.6114693982	0	4749.578	-4750.07407407406	-905.377777777776
44329.6114695139	0	4749.578	-4750.69629629628	-906.48148148148
44329.6114696296	0	4750.711	-4751.28148148147	-907.577777777776
44329.6114697454	0	4750.711	-4751.92592592591	-908.592592592591
44329.6114698611	0	4751.941	-4752.70370370369	-909.68148148148
44329.6114699769	0	4751.941	-4753.56296296295	-910.674074074073
44329.6114700926	0	4753.578	-4754.66666666665	-911.748148148147
44329.6114702083	0	4753.578	-4755.80740740739	-912.807407407406
44329.6114703241	0	4755.822	-4757.04444444443	-913.933333333332
44329.6114704398	0	4755.822	-4758.1111111111	-915.118518518517
44329.6114705556	0	4758.126	-4759.07407407406	-916.48148148148
44329.6114706713	0	4758.126	-4759.79259259258	-917.799999999999
44329.611470787	0	4759.807	-4760.27407407406	-919.229629629628
44329.6114709028	0	4759.807	-4760.46666666665	-920.674074074073
44329.6114710185	0	4760.481	-4760.5111111111	-922.199999999999
44329.6114711343	0	4760.481	-4760.53333333332	-923.755555555554
44329.61147125	0	4760.548	-4760.59999999999	-925.170370370369
44329.6114713657	0	4760.548	-4760.84444444443	-926.466666666665
44329.6114714815	0	4760.85899999999	-4761.22222222221	-927.725925925924
44329.6114715972	0	4760.85899999999	-4761.63703703702	-928.807407407406
44329.611471713	0	4761.65199999999	-4762.22962962962	-929.88148148148
44329.6114718287	0	4761.65199999999	-4762.76296296295	-930.829629629628
44329.6114719444	0	4762.77799999999	-4763.4148148148	-931.903703703702
44329.6114720602	0	4762.77799999999	-4764.12592592591	-933.05185185185
44329.6114721759	0	4764.141	-4764.67407407406	-933.896296296295
44329.6114722917	0	4764.141	-4765.53333333332	-934.925925925924
44329.6114724074	0	4765.548	-4766.5185185185	-935.88148148148
44329.6114725231	0	4765.548	-4767.54074074073	-936.859259259258
44329.6114726389	0	4767.55499999999	-4768.59999999999	-937.82222222222
44329.6114727546	0	4767.55499999999	-4769.82962962962	-938.911111111109
44329.6114728704	0	4769.84399999999	-4771.14074074073	-939.88148148148
44329.6114729861	0	4769.84399999999	-4772.68888888888	-940.859259259257
44329.6114731019	0	4772.703	-4774.4148148148	-941.859259259257
44329.6114732176	0	4772.703	-4776.19999999999	-942.748148148146
44329.6114733333	0	4776.214	-4778.00740740739	-943.548148148146
44329.6114734491	0	4776.214	-4780.00740740739	-944.362962962961
44329.6114735648	0	4780.021	-4782.1111111111	-945.066666666665
44329.6114736806	0	4780.021	-4784.43703703702	-945.829629629628
44329.6114737963	0	4784.451	-4786.8148148148	-946.562962962961
44329.611473912	0	4784.451	-4789.12592592591	-947.192592592591
44329.6114740278	0	4789.14	-4791.37777777777	-947.762962962961
44329.6114741435	0	4789.14	-4793.76296296295	-948.325925925924
44329.6114742593	0	4793.777	-4795.97037037036	-948.770370370369
44329.611474375	0	4793.777	-4797.98518518517	-949.362962962961
44329.6114744907	0	4797.999	-4799.69629629628	-949.962962962961
44329.6114746065	0	4797.999	-4801.00740740739	-950.422222222221
44329.6114747222	0	4801.021	-4802.19999999999	-950.925925925924
44329.611474838	0	4801.021	-4803.14074074073	-951.399999999998
44329.6114749537	0	4803.154	-4804.00740740739	-951.918518518517
44329.6114750694	0	4803.154	-4804.74074074073	-952.318518518517
44329.6114751852	0	4804.754	-4805.44444444443	-952.711111111109
44329.6114753009	0	4804.754	-4806.02962962962	-953.02222222222
44329.6114754167	0	4806.043	-4806.65925925925	-953.28148148148
44329.6114755324	0	4806.043	-4807.34074074073	-953.518518518517
44329.6114756481	0	4807.35399999999	-4808.08148148147	-953.637037037035
44329.6114757639	0	4807.35399999999	-4808.95555555554	-953.762962962961
44329.6114758796	0	4808.96899999999	-4809.98518518517	-953.807407407406
44329.6114759954	0	4808.96899999999	-4811.16296296295	-953.777777777776
44329.6114761111	0	4811.17599999999	-4812.25925925925	-953.666666666665
44329.6114762269	0	4811.17599999999	-4813.23703703702	-953.503703703702
44329.6114763426	0	4813.24999999999	-4813.92592592591	-953.28148148148
44329.6114764583	0	4813.24999999999	-4814.25185185184	-953.074074074072
44329.6114765741	0	4814.26499999999	-4814.27407407406	-952.918518518517
44329.6114766898	0	4814.26499999999	-4814.2148148148	-952.792592592591
44329.6114768056	0	4814.22799999999	-4814.15555555554	-952.674074074072
44329.6114769213	0	4814.22799999999	-4814.10370370369	-952.570370370369
44329.611477037	0	4814.11699999999	-4814.12592592591	-952.437037037035
44329.6114771528	0	4814.11699999999	-4814.33333333332	-952.318518518517
44329.6114772685	0	4814.34699999999	-4814.54814814813	-952.318518518517
44329.6114773843	0	4814.34699999999	-4815.08148148147	-952.177777777776
44329.6114775	0	4815.09499999999	-4815.87407407406	-951.977777777776
44329.6114776157	0	4815.09499999999	-4816.9111111111	-951.777777777776
44329.6114777315	0	4816.92499999999	-4818.29629629628	-951.548148148146
44329.6114778472	0	4816.92499999999	-4820.07407407406	-951.259259259257
44329.611477963	0	4820.08799999999	-4822.17777777776	-951.037037037035
44329.6114780787	0	4820.08799999999	-4824.66666666665	-950.799999999998
44329.6114781944	0	4824.68099999999	-4827.53333333332	-950.518518518517
44329.6114783102	0	4824.68099999999	-4830.76296296295	-950.237037037035
44329.6114784259	0	4830.77699999999	-4834.25185185184	-949.888888888887
44329.6114785417	0	4830.77699999999	-4837.92592592591	-949.518518518517
44329.6114786574	0	4837.93999999999	-4841.68888888888	-949.162962962961
44329.6114787731	0	4837.93999999999	-4845.39999999999	-948.762962962961
44329.6114788889	0	4845.41399999999	-4848.97777777776	-948.325925925924
44329.6114790046	0	4845.41399999999	-4852.14814814813	-947.903703703702
44329.6114791204	0	4852.16199999999	-4854.84444444443	-947.414814814813
44329.6114792361	0	4852.16199999999	-4857.1111111111	-946.970370370369
44329.6114793519	0	4857.12499999999	-4859.06666666665	-946.474074074072
44329.6114794676	0	4857.12499999999	-4860.77777777776	-945.992592592591
44329.6114795833	0	4860.79199999999	-4862.18518518517	-945.548148148146
44329.6114796991	0	4860.79199999999	-4863.33333333332	-945.088888888887
44329.6114798148	0	4863.34799999999	-4864.07407407406	-944.666666666665
44329.6114799306	0	4863.34799999999	-4864.6148148148	-944.288888888887
44329.6114800463	0	4864.62899999999	-4864.82962962961	-944.05185185185
44329.611480162	0	4864.62899999999	-4864.92592592591	-943.85185185185
44329.6114802778	0	4864.93999999999	-4865.04444444443	-943.674074074072
44329.6114803935	0	4864.93999999999	-4865.27407407406	-943.488888888887
44329.6114805093	0	4865.28799999999	-4865.53333333332	-943.325925925924
44329.611480625	0	4865.28799999999	-4865.9185185185	-943.214814814813
44329.6114807407	0	4865.93199999999	-4866.55555555554	-943.05185185185
44329.6114808565	0	4865.93199999999	-4867.4148148148	-942.866666666665
44329.6114809722	0	4867.42799999999	-4868.4148148148	-942.585185185183
44329.611481088	0	4867.42799999999	-4869.65185185184	-942.133333333331
44329.6114812037	0	4869.66499999999	-4870.98518518517	-941.607407407405
44329.6114813194	0	4869.66499999999	-4872.25185185184	-940.955555555554
44329.6114814352	0	4872.26499999999	-4873.38518518517	-940.355555555554
44329.6114815509	0	4872.26499999999	-4874.08888888887	-939.777777777776
44329.6114816667	0	4874.10199999999	-4874.34074074073	-939.370370370368
44329.6114817824	0	4874.10199999999	-4874.24444444443	-939.170370370368
44329.6114818982	0	4874.25799999999	-4874.07407407406	-939.118518518516
44329.6114820139	0	4874.25799999999	-4873.92592592591	-939.066666666665
44329.6114821296	0	4873.93899999999	-4873.87407407406	-939.044444444442
44329.6114822454	0	4873.93899999999	-4873.87407407406	-939.037037037035
44329.6114823611	0	4873.88699999999	-4873.87407407406	-939.037037037035
44329.6114824769	0	4873.88699999999	-4873.87407407406	-939.059259259257
44329.6114825926	0	4873.88699999999	-4873.87407407406	-939.118518518516
44329.6114827083	0	4873.88699999999	-4873.86666666665	-939.19259259259
44329.6114828241	0	4873.87999999999	-4873.85925925924	-939.303703703702
44329.6114829398	0	4873.87999999999	-4873.85925925924	-939.444444444442
44329.6114830556	0	4873.87299999999	-4873.85185185184	-939.525925925924
44329.6114831713	0	4873.87299999999	-4873.85185185184	-939.607407407405
44329.611483287	0	4873.86599999999	-4873.85185185184	-939.644444444442
44329.6114834028	0	4873.86599999999	-4873.85185185184	-939.644444444442
44329.6114835185	0	4873.86599999999	-4873.85925925924	-939.607407407405
44329.6114836343	0	4873.87299999999	-4873.88148148147	-939.548148148146
44329.61148375	0	4873.87299999999	-4873.90370370369	-939.45185185185
44329.6114838657	0	4873.91699999999	-4873.94814814813	-939.303703703701
44329.6114839815	0	4873.91699999999	-4873.99259259258	-939.118518518516
44329.6114840972	0	4874.00599999999	-4874.02962962961	-938.814814814813
44329.611484213	0	4874.00599999999	-4874.08148148147	-938.511111111109
44329.6114843287	0	4874.09499999999	-4874.14814814813	-938.207407407405
44329.6114844444	0	4874.09499999999	-4874.25925925924	-937.851851851849
44329.6114845602	0	4874.27299999999	-4874.36296296295	-937.370370370368
44329.6114846759	0	4874.27299999999	-4874.43703703702	-936.881481481479
44329.6114847917	0	4874.45099999999	-4874.45185185184	-936.296296296294
44329.6114849074	0	4874.45099999999	-4874.43703703702	-935.748148148146
44329.6114850231	0	4874.45099999999	-4874.33333333332	-935.170370370368
44329.6114851389	0	4874.34699999999	-4874.25925925924	-934.666666666664
44329.6114852546	0	4874.34699999999	-4874.16296296295	-934.170370370368
44329.6114853704	0	4874.17699999999	-4874.04444444443	-933.637037037035
44329.6114854861	0	4874.17699999999	-4873.94814814813	-933.177777777775
44329.6114856019	0	4873.96199999999	-4873.88148148147	-932.829629629627
44329.6114857176	0	4873.96199999999	-4873.8148148148	-932.503703703701
44329.6114858333	0	4873.82899999999	-4873.7185185185	-932.274074074072
44329.6114859491	0	4873.82899999999	-4873.56296296295	-932.140740740738
44329.6114860648	0	4873.57699999999	-4873.44444444443	-932.133333333331
44329.6114861806	0	4873.57699999999	-4873.37777777776	-932.133333333331
44329.6114862963	0	4873.39199999999	-4873.37037037036	-932.148148148146
44329.611486412	0	4873.39199999999	-4873.36296296295	-932.177777777775
44329.6114865278	0	4873.37699999999	-4873.35555555554	-932.229629629627
44329.6114866435	0	4873.37699999999	-4873.35555555554	-932.318518518516
44329.6114867593	0	4873.36999999999	-4873.35555555554	-932.444444444442
44329.611486875	0	4873.36999999999	-4873.35555555554	-932.599999999998
44329.6114869907	0	4873.36999999999	-4873.34814814813	-932.799999999998
44329.6114871065	0	4873.36299999999	-4873.29629629628	-933.014814814812
44329.6114872222	0	4873.36299999999	-4873.23703703702	-933.214814814812
44329.611487338	0	4873.25199999999	-4873.2148148148	-933.481481481479
44329.6114874537	0	4873.25199999999	-4873.19259259258	-933.755555555553
44329.6114875694	0	4873.20799999999	-4873.10370370369	-934.081481481479
44329.6114876852	0	4873.20799999999	-4873.07407407406	-934.340740740738
44329.6114878009	0	4873.08899999999	-4872.99259259258	-934.666666666664
44329.6114879167	0	4873.08899999999	-4872.95555555554	-935.066666666664
44329.6114880324	0	4872.96999999999	-4872.88888888888	-935.444444444442
44329.6114881481	0	4872.96999999999	-4872.82222222221	-935.814814814812
44329.6114882639	0	4872.83699999999	-4872.73333333332	-936.170370370368
44329.6114883796	0	4872.83699999999	-4872.69629629628	-936.651851851849
44329.6114884954	0	4872.71099999999	-4872.69629629628	-937.125925925924
44329.6114886111	0	4872.71099999999	-4872.7185185185	-937.59259259259
44329.6114887268	0	4872.73299999999	-4872.69629629628	-938.014814814812
44329.6114888426	0	4872.73299999999	-4872.79259259258	-938.562962962961
44329.6114889583	0	4872.80699999999	-4872.99259259258	-939.044444444442
44329.6114890741	0	4872.80699999999	-4873.36296296295	-939.614814814812
44329.6114891898	0	4873.37699999999	-4873.82222222221	-940.22222222222
44329.6114893056	0	4873.37699999999	-4874.27407407406	-940.829629629627
44329.6114894213	0	4874.28799999999	-4874.83703703702	-941.674074074072
44329.611489537	0	4874.28799999999	-4875.29629629628	-942.518518518516
44329.6114896528	0	4875.30999999999	-4875.77777777776	-943.377777777775
44329.6114897685	0	4875.30999999999	-4876.08888888887	-944.125925925924
44329.6114898843	0	4876.10299999999	-4876.52592592591	-945.014814814813
44329.61149	0	4876.10299999999	-4877.04444444443	-946.081481481479
44329.6114901157	0	4877.05899999999	-4877.47407407406	-946.896296296294
44329.6114902315	0	4877.05899999999	-4877.9111111111	-947.79259259259
44329.6114903472	0	4877.92599999999	-4878.37777777776	-948.740740740738
44329.611490463	0	4877.92599999999	-4879.05185185184	-949.896296296294
44329.6114905787	0	4879.06699999999	-4879.74814814813	-951.185185185183
44329.6114906944	0	4879.06699999999	-4880.53333333332	-952.533333333331
44329.6114908102	0	4880.54799999999	-4881.42222222221	-953.940740740739
44329.6114909259	0	4880.54799999999	-4882.45925925925	-955.488888888887
44329.6114910417	0	4882.47399999999	-4883.67407407406	-957.237037037035
44329.6114911574	0	4882.47399999999	-4885.09629629628	-959.037037037035
44329.6114912732	0	4885.11099999999	-4886.75555555554	-960.82222222222
44329.6114913889	0	4885.11099999999	-4888.44444444443	-962.42222222222
44329.6114915046	0	4888.45899999999	-4890.27407407406	-964.22222222222
44329.6114916204	0	4888.45899999999	-4891.97777777776	-966.05185185185
44329.6114917361	0	4891.99199999999	-4893.59259259258	-967.955555555553
44329.6114918519	0	4891.99199999999	-4895.10370370369	-969.866666666665
44329.6114919676	0	4895.11799999999	-4896.5111111111	-972.007407407405
44329.6114920833	0	4895.11799999999	-4897.70370370369	-974.207407407405
44329.6114921991	0	4897.71799999999	-4898.57777777776	-976.362962962961
44329.6114923148	0	4897.71799999999	-4899.10370370369	-978.340740740739
44329.6114924306	0	4899.11799999999	-4899.33333333332	-980.333333333331
44329.6114925463	0	4899.11799999999	-4899.42222222221	-982.266666666664
44329.611492662	0	4899.43699999999	-4899.36296296295	-984.22222222222
44329.6114927778	0	4899.43699999999	-4899.3111111111	-986.125925925924
44329.6114928935	0	4899.32599999999	-4899.14814814813	-988.125925925924
44329.6114930093	0	4899.32599999999	-4898.9185185185	-990.074074074072
44329.611493125	0	4898.93299999999	-4898.65185185184	-991.829629629627
44329.6114932407	0	4898.93299999999	-4898.35555555554	-993.629629629627
44329.6114933565	0	4898.36999999999	-4897.83703703702	-995.540740740739
44329.6114934722	0	4898.36999999999	-4897.26666666665	-997.318518518516
44329.611493588	0	4897.28099999999	-4896.59259259258	-998.925925925924
44329.6114937037	0	4897.28099999999	-4895.88888888887	-1000.51851851852
44329.6114938194	0	4895.90299999999	-4895.22962962961	-1001.9037037037
44329.6114939352	0	4895.90299999999	-4894.60740740739	-1003.40740740741
44329.6114940509	0	4894.62199999999	-4894.07407407406	-1004.85185185185
44329.6114941667	0	4894.62199999999	-4893.65185185184	-1006.21481481481
44329.6114942824	0	4893.66599999999	-4893.32592592591	-1007.4
44329.6114943981	0	4893.66599999999	-4893.19259259258	-1008.57777777778
44329.6114945139	0	4893.20699999999	-4893.1185185185	-1009.7037037037
44329.6114946296	0	4893.20699999999	-4893.08148148147	-1010.67407407407
44329.6114947454	0	4893.09599999999	-4893.05925925924	-1011.62222222222
44329.6114948611	0	4893.09599999999	-4892.99999999998	-1012.49629629629
44329.6114949769	0	4893.01499999999	-4892.94074074073	-1013.31851851852
44329.6114950926	0	4893.01499999999	-4892.87407407406	-1013.94814814815
44329.6114952083	0	4892.88899999999	-4892.85925925924	-1014.48888888889
44329.6114953241	0	4892.88899999999	-4892.63703703702	-1015.08148148148
44329.6114954398	0	4892.65199999999	-4892.34074074072	-1015.68888888889
44329.6114955556	0	4892.65199999999	-4892.04444444443	-1016.15555555555
44329.6114956713	0	4892.05899999999	-4891.78518518517	-1016.47407407407
44329.611495787	0	4892.05899999999	-4891.42962962961	-1016.7037037037
44329.6114959028	0	4891.44399999999	-4891.10370370369	-1016.82222222222
44329.6114960185	0	4891.44399999999	-4890.83703703702	-1016.85185185185
44329.6114961343	0	4890.85099999999	-4890.58518518517	-1016.82962962963
44329.61149625	0	4890.85099999999	-4890.42962962961	-1016.83703703703
44329.6114963657	0	4890.44399999999	-4890.19999999998	-1016.74074074074
44329.6114964815	0	4890.44399999999	-4889.95555555554	-1016.60740740741
44329.6114965972	0	4889.96999999999	-4889.82962962961	-1016.41481481481
44329.611496713	0	4889.96999999999	-4889.59999999998	-1016.22222222222
44329.6114968287	0	4889.61399999999	-4889.37037037035	-1015.97777777778
44329.6114969444	0	4889.61399999999	-4889.25185185184	-1015.74074074074
44329.6114970602	0	4889.26599999999	-4889.19999999998	-1015.5037037037
44329.6114971759	0	4889.26599999999	-4889.15555555554	-1015.17037037037
44329.6114972917	0	4889.16999999999	-4889.14074074072	-1014.85185185185
44329.6114974074	0	4889.16999999999	-4889.14074074072	-1014.53333333333
44329.6114975231	0	4889.15499999999	-4889.08888888887	-1014.33333333333
44329.6114976389	0	4889.15499999999	-4889.04444444443	-1014.22222222222
44329.6114977546	0	4889.05899999999	-4889.00740740739	-1014.17037037037
44329.6114978704	0	4889.05899999999	-4888.95555555554	-1014.09629629629
44329.6114979861	0	4888.96999999999	-4888.9185185185	-1014.03703703703
44329.6114981019	0	4888.96999999999	-4888.88148148146	-1013.97777777778
44329.6114982176	0	4888.89599999999	-4888.87407407406	-1013.89629629629
44329.6114983333	0	4888.89599999999	-4888.91111111109	-1013.81481481481
44329.6114984491	0	4888.92599999999	-4888.97037037035	-1013.71111111111
44329.6114985648	0	4888.92599999999	-4888.99999999998	-1013.57777777778
44329.6114986806	0	4889.01499999999	-4888.99259259257	-1013.47407407407
44329.6114987963	0	4889.01499999999	-4888.97777777776	-1013.43703703703
44329.611498912	0	4888.99299999999	-4889.00740740739	-1013.42222222222
44329.6114990278	0	4888.99299999999	-4889.08888888887	-1013.42222222222
44329.6114991435	0	4889.10399999999	-4889.2222222222	-1013.40740740741
44329.6114992593	0	4889.10399999999	-4889.48888888887	-1013.4
44329.611499375	0	4889.50399999999	-4889.88148148146	-1013.37037037037
44329.6114994907	0	4889.50399999999	-4890.4148148148	-1013.34074074074
44329.6114996065	0	4890.42999999999	-4890.97777777776	-1013.34074074074
44329.6114997222	0	4890.42999999999	-4891.35555555554	-1013.37037037037
44329.611499838	0	4891.37099999999	-4891.80740740739	-1013.44444444444
44329.6114999537	0	4891.37099999999	-4892.37777777776	-1013.62962962963
44329.6115000694	0	4892.39299999999	-4892.88888888887	-1013.81481481481
44329.6115001852	0	4892.39299999999	-4893.46666666665	-1014.02962962963
44329.6115003009	0	4893.48199999999	-4893.94814814813	-1014.16296296296
44329.6115004167	0	4893.48199999999	-4894.68888888887	-1014.40740740741
44329.6115005324	0	4894.70399999999	-4895.48888888887	-1014.57037037037
44329.6115006481	0	4894.70399999999	-4896.2222222222	-1014.68888888889
44329.6115007639	0	4896.23699999999	-4896.85925925924	-1014.85185185185
44329.6115008796	0	4896.23699999999	-4897.37037037035	-1015.14074074074
44329.6115009954	0	4897.38499999999	-4897.85185185183	-1015.5037037037
44329.6115011111	0	4897.38499999999	-4898.45185185183	-1015.86666666666
44329.6115012268	0	4898.46599999999	-4898.91111111109	-1016.11851851852
44329.6115013426	0	4898.46599999999	-4899.47407407406	-1016.46666666666
44329.6115014583	0	4899.48799999999	-4900.04444444443	-1016.89629629629
44329.6115015741	0	4899.48799999999	-4900.46666666665	-1017.28148148148
44329.6115016898	0	4900.48099999999	-4900.68888888887	-1017.51851851852
44329.6115018056	0	4900.48099999999	-4900.86666666665	-1017.88888888889
44329.6115019213	0	4900.88099999999	-4900.89629629628	-1018.31111111111
44329.611502037	0	4900.88099999999	-4900.74814814813	-1018.64444444444
44329.6115021528	0	4900.76199999999	-4900.40740740739	-1018.92592592592
44329.6115023843	0	4899.93999999999	-4899.45925925924	-1019.21481481481
44329.6115025	0	4899.93999999999	-4898.93333333332	-1019.24444444444
44329.6115026157	0	4898.94699999999	-4898.37777777776	-1019.18518518518
44329.6115027315	0	4898.94699999999	-4897.86666666665	-1019.08148148148
44329.6115028472	0	4897.87999999999	-4897.37037037035	-1018.85925925926
44329.611502963	0	4897.87999999999	-4896.85185185183	-1018.53333333333
44329.6115030787	0	4896.86499999999	-4896.35555555554	-1018.22222222222
44329.6115031944	0	4896.86499999999	-4895.73333333332	-1017.82222222222
44329.6115033102	0	4895.74599999999	-4895.13333333332	-1017.42962962963
44329.6115034259	0	4895.74599999999	-4894.47407407406	-1017
44329.6115035417	0	4894.48699999999	-4893.90370370369	-1016.57037037037
44329.6115036574	0	4894.48699999999	-4893.42962962961	-1016.17777777778
44329.6115037732	0	4893.44299999999	-4892.89629629628	-1015.76296296296
44329.6115038889	0	4893.44299999999	-4892.31111111109	-1015.32592592592
44329.6115040046	0	4892.32399999999	-4891.74814814813	-1014.80740740741
44329.6115041204	0	4892.32399999999	-4891.2222222222	-1014.14074074074
44329.6115042361	0	4891.23499999999	-4890.78518518517	-1013.53333333333
44329.6115043519	0	4891.23499999999	-4890.38518518517	-1012.87407407407
44329.6115044676	0	4890.39799999999	-4889.96296296295	-1012.18518518518
44329.6115045833	0	4890.39799999999	-4889.53333333332	-1011.37777777778
44329.6115046991	0	4889.54599999999	-4889.11111111109	-1010.54814814815
44329.6115048148	0	4889.54599999999	-4888.73333333332	-1009.76296296296
44329.6115049306	0	4888.74599999999	-4888.4148148148	-1008.91851851852
44329.6115050463	0	4888.74599999999	-4888.15555555554	-1007.88148148148
44329.611505162	0	4888.16799999999	-4888.08148148146	-1006.92592592592
44329.6115052778	0	4888.16799999999	-4888.00740740739	-1005.92592592592
44329.6115053935	0	4888.01999999999	-4888.00740740739	-1004.83703703703
44329.6115055093	0	4888.01999999999	-4888.02962962961	-1003.68888888889
44329.611505625	0	4888.04199999999	-4888.16296296295	-1002.49629629629
44329.6115057407	0	4888.04199999999	-4888.73333333332	-1001.23703703703
44329.6115058565	0	4888.74599999999	-4889.54074074072	-999.696296296294
44329.6115059722	0	4888.74599999999	-4890.46666666665	-998.177777777776
44329.611506088	0	4890.47899999999	-4891.54814814813	-996.696296296294
44329.6115062037	0	4890.47899999999	-4892.48148148146	-995.170370370368
44329.6115063194	0	4892.49399999999	-4893.34814814813	-993.518518518516
44329.6115064352	0	4892.49399999999	-4894.17777777776	-991.718518518516
44329.6115065509	0	4894.18999999999	-4894.80740740739	-989.999999999998
44329.6115066667	0	4894.18999999999	-4895.05185185183	-988.244444444442
44329.6115067824	0	4895.06399999999	-4895.19999999998	-986.533333333331
44329.6115068981	0	4895.06399999999	-4895.19259259257	-984.844444444442
44329.6115070139	0	4895.20499999999	-4895.17777777776	-982.999999999998
44329.6115071296	0	4895.20499999999	-4895.05185185183	-981.311111111109
44329.6115072454	0	4895.06399999999	-4894.92592592591	-979.740740740739
44329.6115073611	0	4895.06399999999	-4894.78518518517	-978.162962962961
44329.6115074769	0	4894.79699999999	-4894.70370370369	-976.562962962961
44329.6115075926	0	4894.79699999999	-4894.74814814813	-975.007407407405
44329.6115077083	0	4894.75999999999	-4894.95555555554	-973.437037037035
44329.6115078241	0	4894.75999999999	-4895.26666666665	-971.918518518517
44329.6115079398	0	4895.27899999999	-4895.66666666665	-970.429629629628
44329.6115080556	0	4895.27899999999	-4896.05185185183	-968.999999999998
44329.6115081713	0	4896.06399999999	-4896.2148148148	-967.496296296294
44329.611508287	0	4896.06399999999	-4896.12592592591	-965.962962962961
44329.6115084028	0	4896.13799999999	-4895.75555555554	-964.540740740739
44329.6115085185	0	4896.13799999999	-4895.31111111109	-963.274074074072
44329.6115086343	0	4895.32299999999	-4894.98518518517	-962.207407407405
44329.61150875	0	4895.32299999999	-4894.84444444443	-961.103703703702
44329.6115088657	0	4894.85599999999	-4894.96296296295	-959.777777777776
44329.6115089815	0	4894.85599999999	-4895.39999999998	-958.614814814813
44329.6115090972	0	4895.41199999999	-4896.14074074072	-957.266666666665
44329.611509213	0	4895.41199999999	-4896.93333333332	-956.014814814813
44329.6115093287	0	4896.94499999999	-4897.50370370369	-954.807407407405
44329.6115094444	0	4896.94499999999	-4897.68888888887	-953.681481481479
44329.6115095602	0	4897.70099999999	-4897.62962962961	-952.65185185185
44329.6115096759	0	4897.70099999999	-4897.43703703702	-951.762962962961
44329.6115097917	0	4897.44899999999	-4897.16296296295	-951.066666666665
44329.6115099074	0	4897.44899999999	-4896.77037037035	-950.481481481479
44329.6115100231	0	4896.78199999999	-4896.30370370369	-950.05185185185
44329.6115101389	0	4896.78199999999	-4895.77037037035	-949.688888888887
44329.6115102546	0	4895.78199999999	-4895.29629629628	-949.466666666665
44329.6115103704	0	4895.78199999999	-4894.94074074072	-949.311111111109
44329.6115104861	0	4894.95199999999	-4894.63703703702	-949.125925925924
44329.6115106019	0	4894.95199999999	-4894.39259259258	-949.02222222222
44329.6115107176	0	4894.40399999999	-4894.25185185184	-949.014814814813
44329.6115108333	0	4894.40399999999	-4894.19259259258	-949.133333333331
44329.6115109491	0	4894.20399999999	-4894.25925925924	-949.296296296294
44329.6115110648	0	4894.20399999999	-4894.49629629628	-949.637037037035
44329.6115111806	0	4894.50799999999	-4894.84444444443	-950.096296296294
44329.6115112963	0	4894.50799999999	-4895.25925925924	-950.666666666665
44329.611511412	0	4895.27099999999	-4895.69629629628	-951.348148148146
44329.6115115278	0	4895.27099999999	-4896.14074074073	-952.133333333331
44329.6115116435	0	4896.15199999999	-4896.59259259258	-953.007407407405
44329.6115117593	0	4896.15199999999	-4897.07407407406	-953.940740740739
44329.611511875	0	4897.08499999999	-4897.58518518517	-954.955555555554
44329.6115119907	0	4897.08499999999	-4898.07407407406	-956.074074074072
44329.6115121065	0	4898.08499999999	-4898.56296296295	-957.444444444442
44329.6115122222	0	4898.08499999999	-4898.95555555554	-958.911111111109
44329.611512338	0	4898.96599999999	-4899.20740740739	-960.340740740739
44329.6115124537	0	4898.96599999999	-4899.39999999998	-961.837037037035
44329.6115125694	0	4899.40999999999	-4899.63703703702	-963.488888888887
44329.6115126852	0	4899.40999999999	-4899.88888888887	-965.377777777776
44329.6115128009	0	4899.89899999999	-4900.17037037036	-967.118518518517
44329.6115129167	0	4899.89899999999	-4900.50370370369	-968.866666666665
44329.6115130324	0	4900.51399999999	-4900.9111111111	-970.644444444443
44329.6115131481	0	4900.51399999999	-4901.22962962961	-972.496296296294
44329.6115132639	0	4901.23999999999	-4901.48148148147	-974.274074074072
44329.6115133796	0	4901.23999999999	-4901.62222222221	-975.955555555554
44329.6115134954	0	4901.63299999999	-4901.73333333332	-977.637037037035
44329.6115136111	0	4901.63299999999	-4901.72592592591	-979.318518518517
44329.6115137269	0	4901.73699999999	-4901.5185185185	-981.007407407405
44329.6115138426	0	4901.73699999999	-4901.34074074073	-982.696296296294
44329.6115139583	0	4901.35199999999	-4901.25185185184	-984.437037037035
44329.6115140741	0	4901.35199999999	-4901.24444444443	-986.229629629628
44329.6115141898	0	4901.25599999999	-4901.40740740739	-988.02222222222
44329.6115143056	0	4901.25599999999	-4901.6148148148	-989.82222222222
44329.6115144213	0	4901.62599999999	-4901.82222222221	-991.45185185185
44329.611514537	0	4901.62599999999	-4901.88148148147	-993.059259259257
44329.6115146528	0	4901.89299999999	-4901.74074074073	-994.725925925924
44329.6115147685	0	4901.89299999999	-4901.29629629628	-996.325925925924
44329.6115148843	0	4901.30799999999	-4900.58518518517	-997.888888888887
44329.611515	0	4901.30799999999	-4899.76296296295	-999.266666666665
44329.6115151157	0	4899.77499999999	-4898.89629629628	-1000.57777777778
44329.6115152315	0	4899.77499999999	-4898.15555555554	-1001.74814814815
44329.6115153472	0	4898.16799999999	-4897.59999999999	-1002.81481481481
44329.611515463	0	4898.16799999999	-4897.19259259258	-1003.76296296296
44329.6115155787	0	4897.20499999999	-4897.05185185184	-1004.61481481481
44329.6115156944	0	4897.20499999999	-4897.02962962962	-1005.38518518518
44329.6115158102	0	4897.04199999999	-4897.02962962962	-1006.04444444444
44329.6115159259	0	4897.04199999999	-4897.04444444443	-1006.57777777778
44329.6115160417	0	4897.05699999999	-4897.07407407406	-1007
44329.6115161574	0	4897.05699999999	-4897.07407407406	-1007.43703703704
44329.6115162732	0	4897.08699999999	-4897.13333333332	-1007.77037037037
44329.6115163889	0	4897.08699999999	-4897.19999999999	-1007.94074074074
44329.6115165046	0	4897.21299999999	-4897.3185185185	-1008.08888888889
44329.6115166204	0	4897.21299999999	-4897.45185185184	-1008.16296296296
44329.6115167361	0	4897.46499999999	-4897.67407407406	-1008.16296296296
44329.6115168519	0	4897.46499999999	-4897.98518518517	-1008.06666666666
44329.6115169676	0	4897.998	-4898.40740740739	-1007.86666666666
44329.6115170833	0	4897.998	-4898.99999999999	-1007.57037037037
44329.6115171991	0	4899.013	-4899.70370370369	-1007.24444444444
44329.6115173148	0	4899.013	-4900.6148148148	-1006.88888888889
44329.6115174306	0	4900.628	-4901.65185185184	-1006.41481481481
44329.6115175463	0	4900.628	-4902.85185185184	-1005.93333333333
44329.611517662	0	4902.865	-4904.17777777776	-1005.31851851852
44329.6115177778	0	4902.865	-4905.59999999999	-1004.68148148148
44329.6115178935	0	4905.61299999999	-4907.07407407406	-1003.9037037037
44329.6115180093	0	4905.61299999999	-4908.58518518517	-1003.05925925926
44329.611518125	0	4908.59799999999	-4910.02962962962	-1002.20740740741
44329.6115182407	0	4908.59799999999	-4911.33333333332	-1001.35555555555
44329.6115183565	0	4911.34599999999	-4912.42962962962	-1000.46666666666
44329.6115184722	0	4911.34599999999	-4913.42962962962	-999.503703703701
44329.611518588	0	4913.44199999999	-4914.25185185184	-998.511111111109
44329.6115187037	0	4913.44199999999	-4914.92592592591	-997.325925925924
44329.6115188194	0	4914.93799999999	-4915.25925925925	-996.185185185183
44329.6115189352	0	4914.93799999999	-4915.28888888887	-994.933333333331
44329.6115190509	0	4915.30099999999	-4915.17037037036	-993.837037037035
44329.6115191667	0	4915.30099999999	-4914.82962962962	-992.733333333331
44329.6115192824	0	4914.84199999999	-4914.47407407406	-991.681481481479
44329.6115193981	0	4914.84199999999	-4914.16296296295	-990.518518518516
44329.6115195139	0	4914.17499999999	-4913.93333333332	-989.281481481479
44329.6115196296	0	4914.17499999999	-4913.79259259258	-987.985185185183
44329.6115197454	0	4913.80499999999	-4913.77037037036	-986.696296296294
44329.6115198611	0	4913.80499999999	-4913.66666666665	-985.22222222222
44329.6115199769	0	4913.67899999999	-4913.52592592591	-983.807407407405
44329.6115200926	0	4913.67899999999	-4913.3111111111	-982.362962962961
44329.6115202083	0	4913.32299999999	-4913.11851851851	-981.237037037035
44329.6115203241	0	4913.32299999999	-4912.93333333332	-979.85185185185
44329.6115204398	0	4912.94499999999	-4912.88148148147	-978.311111111109
44329.6115205556	0	4912.94499999999	-4912.94814814813	-976.777777777776
44329.6115206713	0	4912.95999999999	-4913.13333333332	-975.42222222222
44329.611520787	0	4912.95999999999	-4913.50370370369	-973.940740740738
44329.6115209028	0	4913.51599999999	-4914.04444444443	-972.459259259257
44329.6115210185	0	4913.51599999999	-4914.59999999999	-970.844444444442
44329.6115211343	0	4914.61199999999	-4915.07407407406	-969.377777777775
44329.61152125	0	4914.61199999999	-4915.57037037036	-967.955555555553
44329.6115213657	0	4915.58199999999	-4916.22962962962	-966.637037037035
44329.6115214815	0	4915.58199999999	-4917.07407407406	-965.118518518516
44329.6115215972	0	4917.08599999999	-4918.05185185184	-963.644444444442
44329.611521713	0	4917.08599999999	-4919.23703703703	-962.229629629627
44329.6115218287	0	4919.24899999999	-4920.6148148148	-960.807407407405
44329.6115219444	0	4919.24899999999	-4922.08888888888	-959.481481481479
44329.6115220602	0	4922.10099999999	-4923.73333333332	-958.177777777775
44329.6115221759	0	4922.10099999999	-4925.3111111111	-956.933333333331
44329.6115222917	0	4925.32299999999	-4925.3111111111	-956.933333333331
44329.6115224074	0	4925.32299999999	-4926.85925925925	-955.614814814812
44329.6115225231	0	4926.87099999999	-4929.67407407406	-952.948148148146
44329.6115226389	0	4926.87099999999	-4930.75555555554	-951.799999999998
44329.6115227546	0	4930.76699999999	-4931.55555555554	-950.851851851849
44329.6115228704	0	4930.76699999999	-4932.08148148147	-950.088888888886
44329.6115229861	0	4932.09299999999	-4932.4074074074	-949.585185185183
44329.6115231134	0	4932.09299999999	-4932.62222222221	-949.333333333331
44329.6115232176	0	4932.63399999999	-4932.83703703702	-949.25185185185
44329.6115233333	0	4932.63399999999	-4933.09629629628	-949.333333333331
44329.6115234491	0	4933.10799999999	-4933.36296296295	-949.496296296294
44329.6115235648	0	4933.10799999999	-4933.8148148148	-949.725925925924
44329.6115236806	0	4933.82699999999	-4934.33333333332	-949.977777777775
44329.6115237963	0	4933.82699999999	-4934.89629629628	-950.281481481479
44329.611523912	0	4934.90799999999	-4935.60740740739	-950.711111111109
44329.6115240278	0	4934.90799999999	-4936.37777777776	-951.214814814812
44329.6115241435	0	4936.38899999999	-4937.28888888887	-951.79259259259
44329.6115242593	0	4936.38899999999	-4938.37777777776	-952.496296296294
44329.611524375	0	4938.38899999999	-4939.66666666665	-953.318518518516
44329.6115244907	0	4938.38899999999	-4941.02962962962	-954.19259259259
44329.6115246065	0	4941.04099999999	-4942.60740740739	-955.274074074072
44329.6115247222	0	4941.04099999999	-4944.22222222221	-956.437037037035
44329.611524838	0	4944.23399999999	-4945.87407407406	-957.644444444442
44329.6115249537	0	4944.23399999999	-4947.59259259258	-958.999999999998
44329.6115250694	0	4947.60399999999	-4949.45185185184	-960.399999999998
44329.6115251852	0	4947.60399999999	-4951.33333333332	-961.837037037035
44329.6115253009	0	4951.34499999999	-4953.3111111111	-963.414814814812
44329.6115254167	0	4951.34499999999	-4955.33333333332	-965.02222222222
44329.6115255324	0	4955.34499999999	-4957.52592592591	-966.748148148146
44329.6115256482	0	4955.34499999999	-4959.72592592591	-968.459259259257
44329.6115257639	0	4959.73799999999	-4962.13333333332	-970.362962962961
44329.6115258796	0	4959.73799999999	-4964.4148148148	-972.266666666664
44329.6115259954	0	4964.42699999999	-4966.82962962962	-974.311111111109
44329.6115261111	0	4964.42699999999	-4969.2148148148	-976.22222222222
44329.6115262269	0	4969.22699999999	-4971.36296296295	-977.940740740739
44329.6115263426	0	4969.22699999999	-4973.65925925925	-979.918518518516
44329.6115264583	0	4973.67099999999	-4975.63703703702	-981.866666666664
44329.6115265741	0	4973.67099999999	-4977.48148148147	-983.888888888887
44329.6115266898	0	4977.49299999999	-4979.39999999999	-986.007407407405
44329.6115268056	0	4977.49299999999	-4981.22222222221	-987.999999999998
44329.6115269213	0	4981.23399999999	-4983.14814814814	-990.229629629627
44329.611527037	0	4981.23399999999	-4985.11851851851	-992.570370370368
44329.6115271528	0	4985.12999999999	-4986.91851851851	-994.844444444442
44329.6115272685	0	4985.12999999999	-4988.58518518517	-997.148148148146
44329.6115273843	0	4988.59699999999	-4990.02962962962	-999.229629629627
44329.6115275	0	4988.59699999999	-4991.43703703703	-1001.53333333333
44329.6115276157	0	4991.44899999999	-4992.69629629628	-1003.73333333333
44329.6115277315	0	4991.44899999999	-4993.78518518517	-1005.83703703703
44329.6115278472	0	4993.79699999999	-4994.74814814814	-1007.88148148148
44329.611527963	0	4993.79699999999	-4995.77037037036	-1009.75555555555
44329.6115280787	0	4995.78199999999	-4996.97777777776	-1011.65925925926
44329.6115281944	0	4995.78199999999	-4998.15555555554	-1013.51851851852
44329.6115283102	0	4998.16699999999	-4999.47407407406	-1015.63703703703
44329.6115284259	0	4998.16699999999	-5000.78518518517	-1017.60740740741
44329.6115285417	0	5000.79699999999	-5002.34814814813	-1019.71111111111
44329.6115286574	0	5000.79699999999	-5003.99999999999	-1021.72592592592
44329.6115287731	0	5004.01199999999	-5005.85185185184	-1023.64444444444
44329.6115288889	0	5004.01199999999	-5007.63703703702	-1025.49629629629
44329.6115290046	0	5007.64899999999	-5009.64444444443	-1027.35555555555
44329.6115291204	0	5007.64899999999	-5011.74814814814	-1029.17777777778
44329.6115292361	0	5011.75999999999	-5014.02962962962	-1031.14074074074
44329.6115293519	0	5011.75999999999	-5016.67407407406	-1033.15555555555
44329.6115294676	0	5016.68599999999	-5019.36296296295	-1035.03703703703
44329.6115295833	0	5016.68599999999	-5022.02962962962	-1037
44329.6115296991	0	5022.04199999999	-5025.0074074074	-1039.32592592592
44329.6115298148	0	5022.04199999999	-5027.85185185184	-1041.57037037037
44329.6115299306	0	5027.86399999999	-5030.29629629628	-1043.71111111111
44329.6115300463	0	5027.86399999999	-5032.34814814814	-1045.88148148148
44329.611530162	0	5032.35999999999	-5034.34814814814	-1048.26666666666
44329.6115302778	0	5032.35999999999	-5036.02962962962	-1050.6
44329.6115303935	0	5036.04099999999	-5037.73333333332	-1052.89629629629
44329.6115305093	0	5036.04099999999	-5039.34814814814	-1055.3037037037
44329.611530625	0	5039.35999999999	-5040.91851851851	-1057.74814814815
44329.6115307407	0	5039.35999999999	-5042.37777777777	-1060.21481481481
44329.6115308565	0	5042.38999999999	-5043.76296296295	-1062.77777777778
44329.6115309722	0	5042.38999999999	-5044.91851851851	-1065.34074074074
44329.611531088	0	5044.93099999999	-5045.75555555554	-1067.86666666666
44329.6115312037	0	5044.93099999999	-5046.54074074073	-1070.55555555555
44329.6115313194	0	5046.55299999999	-5047.07407407406	-1073.22222222222
44329.6115314352	0	5046.55299999999	-5047.39999999999	-1075.77777777778
44329.6115315509	0	5047.41199999999	-5047.68148148147	-1078.40740740741
44329.6115316667	0	5047.41199999999	-5047.90370370369	-1081.03703703704
44329.6115317824	0	5047.91599999999	-5048.04444444443	-1083.71111111111
44329.6115318981	0	5047.91599999999	-5048.16296296295	-1086.35555555555
44329.6115320139	0	5048.17499999999	-5048.34814814814	-1088.95555555555
44329.6115321296	0	5048.17499999999	-5048.58518518517	-1091.42962962963
44329.6115322454	0	5048.59699999999	-5048.99999999999	-1093.97777777778
44329.6115323611	0	5048.59699999999	-5049.92592592592	-1096.56296296296
44329.6115324769	0	5049.93799999999	-5051.19999999999	-1099.12592592592
44329.6115325926	0	5049.93799999999	-5052.71851851851	-1101.3037037037
44329.6115327083	0	5052.73099999999	-5054.51851851851	-1103.33333333333
44329.6115328241	0	5052.73099999999	-5056.70370370369	-1105.37037037037
44329.6115329398	0	5056.71599999999	-5059.33333333332	-1107.58518518518
44329.6115330556	0	5056.71599999999	-5061.94074074073	-1109.61481481481
44329.6115331713	0	5061.95299999999	-5064.68148148147	-1111.56296296296
44329.611533287	0	5061.95299999999	-5067.88888888888	-1113.7037037037
44329.6115334028	0	5067.90099999999	-5071.16296296295	-1115.71111111111
44329.6115335185	0	5067.90099999999	-5074.45925925925	-1117.85185185185
44329.6115336343	0	5074.47099999999	-5077.6074074074	-1119.75555555555
44329.61153375	0	5074.47099999999	-5080.35555555554	-1121.51851851852
44329.6115338657	0	5080.36699999999	-5082.91851851851	-1123.17777777778
44329.6115339815	0	5080.36699999999	-5085.44444444443	-1124.91851851852
44329.6115340972	0	5085.45599999999	-5087.73333333332	-1126.48888888889
44329.611534213	0	5085.45599999999	-5089.9111111111	-1127.9037037037
44329.6115343287	0	5089.92299999999	-5092.11851851851	-1129.25925925926
44329.6115344444	0	5089.92299999999	-5094.39999999999	-1130.65185185185
44329.6115345602	0	5094.41199999999	-5096.69629629629	-1132.08148148148
44329.6115346759	0	5094.41199999999	-5099.14074074073	-1133.51851851852
44329.6115347917	0	5099.15299999999	-5101.58518518517	-1134.78518518518
44329.6115349074	0	5099.15299999999	-5103.99259259258	-1136.2
44329.6115350231	0	5104.00499999999	-5106.06666666666	-1137.69629629629
44329.6115351389	0	5104.00499999999	-5107.97777777777	-1139.32592592592
44329.6115352546	0	5107.98999999999	-5109.6148148148	-1140.85185185185
44329.6115353704	0	5107.98999999999	-5111.02962962962	-1142.48888888889
44329.6115354861	0	5111.04199999999	-5112.23703703703	-1144.28148148148
44329.6115356018	0	5111.04199999999	-5113.19259259258	-1145.94814814815
44329.6115357176	0	5113.20499999999	-5113.91851851851	-1147.64444444444
44329.6115358333	0	5113.20499999999	-5114.49629629629	-1149.27407407407
44329.6115359491	0	5114.50899999999	-5115.22962962962	-1150.94074074074
44329.6115360648	0	5114.50899999999	-5116.2148148148	-1152.58518518518
44329.6115361806	0	5116.22799999999	-5117.3111111111	-1154.03703703704
44329.6115362963	0	5116.22799999999	-5118.79999999999	-1155.5037037037
44329.611536412	0	5118.81299999999	-5120.68148148147	-1157
44329.6115365278	0	5118.81299999999	-5122.88888888888	-1158.51851851852
44329.6115366435	0	5122.90199999999	-5125.45185185184	-1160.08148148148
44329.6115367593	0	5122.90199999999	-5128.25185185184	-1161.68888888889
44329.611536875	0	5128.26499999999	-5131.05925925925	-1163.16296296296
44329.6115369907	0	5128.26499999999	-5134.02222222221	-1164.69629629629
44329.6115371065	0	5134.03499999999	-5137.05185185184	-1166.28148148148
44329.6115372222	0	5134.03499999999	-5140.27407407406	-1167.84444444444
44329.611537338	0	5140.28699999999	-5143.73333333332	-1169.53333333333
44329.6115374537	0	5140.28699999999	-5147.10370370369	-1171.18518518518
44329.6115375694	0	5147.11699999999	-5150.56296296295	-1172.73333333333
44329.6115376852	0	5147.11699999999	-5153.85925925925	-1174.23703703703
44329.6115378009	0	5153.87299999999	-5156.83703703703	-1175.63703703704
44329.6115379167	0	5153.87299999999	-5159.46666666666	-1176.91111111111
44329.6115380324	0	5159.47999999999	-5161.98518518517	-1178.13333333333
44329.6115381482	0	5159.47999999999	-5164.08148148147	-1179.32592592592
44329.6115382639	0	5164.09499999999	-5165.89629629629	-1180.45925925926
44329.6115383796	0	5164.09499999999	-5167.46666666666	-1181.48888888889
44329.6115384954	0	5167.47999999999	-5168.35555555554	-1182.12592592592
44329.6115386111	0	5167.47999999999	-5169.68148148147	-1183.28148148148
44329.6115387269	0	5169.69499999999	-5171.1111111111	-1184.42962962963
44329.6115388426	0	5169.69499999999	-5172.52592592592	-1185.63703703704
44329.6115389583	0	5172.53899999999	-5174.08148148147	-1187.07407407407
44329.6115390741	0	5172.53899999999	-5175.49629629629	-1188.45185185185
44329.6115391898	0	5175.50899999999	-5176.95555555555	-1189.91851851852
44329.6115393056	0	5175.50899999999	-5178.4074074074	-1191.44444444444
44329.6115394213	0	5178.41999999999	-5180.03703703703	-1192.94814814815
44329.611539537	0	5178.41999999999	-5181.65185185184	-1194.55555555555
44329.6115396528	0	5181.66399999999	-5183.26666666666	-1196.11111111111
44329.6115397685	0	5181.66399999999	-5184.88888888888	-1197.63703703704
44329.6115398843	0	5184.90099999999	-5186.82222222221	-1199.25925925926
44329.61154	0	5184.90099999999	-5188.96296296295	-1200.97037037037
44329.6115401157	0	5188.97499999999	-5191.34074074073	-1202.62962962963
44329.6115402315	0	5188.97499999999	-5193.90370370369	-1204.34814814815
44329.6115403472	0	5193.91599999999	-5196.97037037036	-1206.20740740741
44329.611540463	0	5193.91599999999	-5200.45185185184	-1208
44329.6115405787	0	5200.46399999999	-5204.0074074074	-1209.75555555555
44329.6115406944	0	5200.46399999999	-5207.78518518517	-1211.51851851852
44329.6115408102	0	5207.79699999999	-5211.58518518517	-1213.25925925926
44329.6115409259	0	5207.79699999999	-5215.36296296295	-1215.06666666667
44329.6115410417	0	5215.37499999999	-5219.16296296295	-1216.94814814815
44329.6115411574	0	5215.37499999999	-5222.74814814814	-1218.85925925926
44329.6115412731	0	5222.75999999999	-5226.39999999999	-1220.68148148148
44329.6115413889	0	5222.75999999999	-5229.7111111111	-1222.48148148148
44329.6115415046	0	5229.72299999999	-5232.70370370369	-1224.18518518518
44329.6115416204	0	5229.72299999999	-5235.28888888888	-1225.78518518518
44329.6115417361	0	5235.30099999999	-5237.51851851851	-1227.22222222222
44329.6115418519	0	5235.30099999999	-5238.85185185184	-1228.53333333333
44329.6115419676	0	5238.86399999999	-5240.02962962962	-1229.94074074074
44329.6115420833	0	5238.86399999999	-5240.91851851851	-1231.34074074074
44329.6115421991	0	5240.93099999999	-5241.48148148147	-1232.57037037037
44329.6115423148	0	5240.93099999999	-5241.87407407406	-1233.74074074074
44329.6115424306	0	5241.88699999999	-5242.15555555554	-1234.91111111111
44329.6115425463	0	5241.88699999999	-5242.31851851851	-1236.2
44329.611542662	0	5242.33099999999	-5242.29629629629	-1237.35555555555
44329.6115427778	0	5242.33099999999	-5242.17037037036	-1238.5037037037
44329.6115428935	0	5242.18299999999	-5241.83703703703	-1239.57037037037
44329.6115430093	0	5242.18299999999	-5241.36296296295	-1240.51851851852
44329.611543125	0	5241.37599999999	-5240.79999999999	-1241.54074074074
44329.6115432407	0	5241.37599999999	-5240.25925925925	-1242.44444444444
44329.6115433565	0	5240.27199999999	-5239.71851851851	-1243.36296296296
44329.6115434722	0	5240.27199999999	-5239.45185185184	-1244.22962962963
44329.611543588	0	5239.46499999999	-5239.4074074074	-1245.05185185185
44329.6115437037	0	5239.46499999999	-5239.68148148147	-1245.64444444444
44329.6115438194	0	5239.69499999999	-5240.24444444443	-1246.23703703704
44329.6115439352	0	5239.69499999999	-5241.14074074073	-1246.86666666666
44329.6115440509	0	5241.15399999999	-5242.22222222221	-1247.32592592592
44329.6115441667	0	5241.15399999999	-5243.51851851851	-1247.77037037037
44329.6115442824	0	5243.53199999999	-5245.04444444443	-1248.11851851852
44329.6115443981	0	5243.53199999999	-5246.76296296295	-1248.37037037037
44329.6115445139	0	5246.77599999999	-5248.65925925925	-1248.66666666666
44329.6115446296	0	5246.77599999999	-5250.57777777776	-1248.82962962963
44329.6115447454	0	5250.59099999999	-5252.52592592591	-1248.91851851852
44329.6115448611	0	5250.59099999999	-5254.97037037036	-1249.11851851852
44329.6115449769	0	5254.98399999999	-5257.51851851851	-1249.20740740741
44329.6115450926	0	5254.98399999999	-5260.17777777777	-1249.15555555555
44329.6115452083	0	5260.19099999999	-5262.88148148147	-1249.16296296296
44329.6115453241	0	5260.19099999999	-5265.63703703702	-1249.11111111111
44329.6115454398	0	5265.64999999999	-5268.49629629628	-1249
44329.6115455556	0	5265.64999999999	-5271.39999999999	-1248.81481481481
44329.6115456713	0	5271.41299999999	-5274.22222222221	-1248.66666666666
44329.611545787	0	5271.41299999999	-5277.08148148147	-1248.4
44329.6115459028	0	5277.09399999999	-5279.85185185184	-1248.14074074074
44329.6115460185	0	5277.09399999999	-5282.59259259258	-1247.82962962963
44329.6115461343	0	5282.60499999999	-5285.22222222221	-1247.44444444444
44329.61154625	0	5282.60499999999	-5287.68888888888	-1247.00740740741
44329.6115463657	0	5287.70099999999	-5289.85185185184	-1246.61481481481
44329.6115464815	0	5287.70099999999	-5291.58518518517	-1246.19259259259
44329.6115465972	0	5291.59699999999	-5293.02962962962	-1245.71851851852
44329.611546713	0	5291.59699999999	-5294.10370370369	-1245.25185185185
44329.6115468287	0	5294.11599999999	-5294.69629629628	-1244.9037037037
44329.6115469444	0	5294.11599999999	-5294.99259259258	-1244.64444444444
44329.6115470602	0	5295.00499999999	-5295.17037037036	-1244.39259259259
44329.6115471759	0	5295.00499999999	-5295.28148148147	-1244.14814814815
44329.6115472917	0	5295.29399999999	-5295.35555555554	-1243.87407407407
44329.6115474074	0	5295.29399999999	-5295.39999999999	-1243.60740740741
44329.6115475231	0	5295.41299999999	-5295.39999999999	-1243.4
44329.6115476389	0	5295.41299999999	-5295.45185185184	-1243.13333333333
44329.6115477546	0	5295.46499999999	-5295.66666666665	-1242.79259259259
44329.6115478704	0	5295.46499999999	-5296.22222222221	-1242.36296296296
44329.6115479861	0	5296.23499999999	-5297.19999999999	-1241.91851851852
44329.6115481019	0	5296.23499999999	-5298.48148148147	-1241.45925925926
44329.6115482176	0	5298.49399999999	-5300.03703703702	-1240.96296296296
44329.6115483333	0	5298.49399999999	-5301.90370370369	-1240.54814814815
44329.6115484491	0	5301.91599999999	-5304.15555555554	-1239.99259259259
44329.6115485648	0	5301.91599999999	-5306.79999999999	-1239.28148148148
44329.6115486806	0	5306.81199999999	-5309.57037037036	-1238.78518518518
44329.6115487963	0	5306.81199999999	-5312.56296296295	-1238.22962962963
44329.611548912	0	5312.57499999999	-5315.59999999999	-1237.71111111111
44329.6115490278	0	5312.57499999999	-5318.99999999999	-1237.13333333333
44329.6115491435	0	5319.01199999999	-5322.33333333332	-1236.44444444444
44329.6115492593	0	5319.01199999999	-5325.42222222221	-1235.74074074074
44329.611549375	0	5325.43399999999	-5328.42962962962	-1234.88148148148
44329.6115494907	0	5325.43399999999	-5331.25925925925	-1234.08888888889
44329.6115496065	0	5331.27099999999	-5333.96296296295	-1233.32592592592
44329.6115497222	0	5331.27099999999	-5336.59259259258	-1232.51111111111
44329.611549838	0	5336.60399999999	-5338.88148148147	-1231.86666666666
44329.6115499537	0	5336.60399999999	-5341.14074074073	-1231.11851851852
44329.6115500694	0	5341.15199999999	-5343.25185185184	-1230.41481481481
44329.6115501852	0	5341.15199999999	-5345.29629629628	-1229.74074074074
44329.6115503009	0	5345.30799999999	-5347.23703703702	-1229.06666666666
44329.6115504167	0	5345.30799999999	-5349.22962962962	-1228.45925925926
44329.6115505324	0	5349.24099999999	-5351.28888888888	-1227.85185185185
44329.6115506482	0	5349.24099999999	-5353.02222222221	-1227.43703703703
44329.6115507639	0	5353.03399999999	-5354.67407407406	-1227.01481481481
44329.6115508796	0	5353.03399999999	-5356.17037037036	-1226.6074074074
44329.6115509954	0	5356.18199999999	-5357.6148148148	-1226.28888888889
44329.6115511111	0	5356.18199999999	-5358.99999999999	-1225.99259259259
44329.6115512269	0	5359.01199999999	-5360.37037037036	-1225.68148148148
44329.6115513426	0	5359.01199999999	-5361.79259259258	-1225.42962962963
44329.6115514583	0	5361.80499999999	-5363.09629629628	-1225.17777777778
44329.6115515741	0	5361.80499999999	-5364.29629629628	-1224.89629629629
44329.6115516898	0	5364.30899999999	-5365.34814814813	-1224.61481481481
44329.6115518056	0	5364.30899999999	-5366.47407407406	-1224.22962962963
44329.6115519213	0	5366.48699999999	-5367.59999999999	-1223.94814814815
44329.611552037	0	5366.48699999999	-5369.08148148147	-1223.67407407407
44329.6115521528	0	5369.09399999999	-5370.68148148147	-1223.27407407407
44329.6115522685	0	5369.09399999999	-5372.57037037036	-1222.92592592592
44329.6115523843	0	5372.58299999999	-5374.70370370369	-1222.56296296296
44329.6115525	0	5372.58299999999	-5376.97037037036	-1222.08148148148
44329.6115526157	0	5376.98299999999	-5379.24444444443	-1221.45185185185
44329.6115527315	0	5376.98299999999	-5381.52592592591	-1221.04444444444
44329.6115528472	0	5381.53899999999	-5383.94074074073	-1220.48148148148
44329.611552963	0	5381.53899999999	-5386.4148148148	-1219.83703703703
44329.6115530787	0	5386.42799999999	-5388.88888888888	-1219.05925925926
44329.6115531944	0	5386.42799999999	-5391.22962962962	-1218.29629629629
44329.6115533102	0	5391.24299999999	-5393.11851851851	-1217.72592592592
44329.6115534259	0	5391.24299999999	-5395.07407407406	-1216.96296296296
44329.6115535417	0	5395.08699999999	-5397.09629629628	-1216.04444444444
44329.6115536574	0	5395.08699999999	-5398.98518518517	-1215.08148148148
44329.6115537731	0	5398.99799999999	-5400.97037037036	-1214.06666666666
44329.6115538889	0	5398.99799999999	-5402.88888888888	-1213.05185185185
44329.6115540046	0	5402.90199999999	-5404.87407407406	-1212.08148148148
44329.6115541204	0	5402.90199999999	-5406.70370370369	-1211.2074074074
44329.6115542361	0	5406.71699999999	-5408.62222222221	-1210.22962962963
44329.6115543519	0	5406.71699999999	-5410.49629629628	-1209.36296296296
44329.6115544676	0	5410.50999999999	-5412.23703703702	-1208.42962962963
44329.6115545833	0	5410.50999999999	-5413.82222222221	-1207.54814814815
44329.6115546991	0	5413.83599999999	-5415.19259259258	-1206.73333333333
44329.6115548148	0	5413.83599999999	-5416.22222222221	-1205.98518518518
44329.6115549306	0	5416.23599999999	-5417.0148148148	-1205.31111111111
44329.6115550463	0	5416.23599999999	-5417.54814814814	-1204.65925925926
44329.611555162	0	5417.56199999999	-5417.88148148147	-1204.11111111111
44329.6115552778	0	5417.56199999999	-5417.91851851851	-1203.57777777778
44329.6115553935	0	5417.93199999999	-5417.90370370369	-1203.08148148148
44329.6115555093	0	5417.93199999999	-5417.8148148148	-1202.69629629629
44329.611555625	0	5417.82799999999	-5417.85925925925	-1202.31111111111
44329.6115557407	0	5417.82799999999	-5417.94074074073	-1201.68888888889
44329.6115558565	0	5417.95399999999	-5418.33333333332	-1200.89629629629
44329.6115559722	0	5417.95399999999	-5418.94074074073	-1200.12592592592
44329.611556088	0	5418.95399999999	-5419.85925925925	-1199.19259259259
44329.6115562037	0	5418.95399999999	-5420.74814814814	-1198.38518518518
44329.6115563194	0	5420.76099999999	-5422.16296296295	-1197.31111111111
44329.6115564352	0	5420.76099999999	-5423.9111111111	-1196.12592592592
44329.6115565509	0	5423.92399999999	-5425.77777777777	-1194.97777777777
44329.6115566667	0	5423.92399999999	-5427.91851851851	-1193.73333333333
44329.6115567824	0	5427.93099999999	-5430.48148148147	-1192.51111111111
44329.6115568981	0	5427.93099999999	-5433.03703703703	-1191.2
44329.6115570139	0	5433.04999999998	-5435.59999999999	-1189.88148148148
44329.6115571296	0	5433.04999999998	-5438.06666666665	-1188.4
44329.6115572454	0	5438.07999999998	-5440.65925925925	-1186.82962962963
44329.6115573611	0	5438.07999999998	-5443.23703703702	-1185.17777777777
44329.6115574768	0	5443.24999999998	-5445.82222222221	-1183.5037037037
44329.6115575926	0	5443.24999999998	-5448.33333333332	-1181.77777777777
44329.6115577083	0	5448.34599999998	-5450.77037037036	-1180.02222222222
44329.6115578241	0	5448.34599999998	-5453.27407407406	-1178.3037037037
44329.6115579398	0	5453.28699999998	-5455.79259259258	-1176.58518518518
44329.6115580556	0	5453.28699999998	-5458.04444444443	-1174.8
44329.6115581713	0	5458.05699999998	-5460.10370370369	-1173.13333333333
44329.611558287	0	5458.05699999998	-5462.06666666665	-1171.45925925926
44329.6115584028	0	5462.07899999998	-5463.90370370369	-1169.84444444444
44329.6115585185	0	5462.07899999998	-5465.54814814813	-1168.26666666666
44329.6115586343	0	5465.55999999998	-5466.94814814813	-1166.74074074074
44329.61155875	0	5465.55999999998	-5468.14074074073	-1165.31111111111
44329.6115588657	0	5468.15299999998	-5469.28888888887	-1163.79259259259
44329.6115589815	0	5468.15299999998	-5470.47407407406	-1162.39259259259
44329.6115590972	0	5470.48599999998	-5471.72592592591	-1161.05925925926
44329.611559213	0	5470.48599999998	-5473.13333333332	-1159.77777777777
44329.6115593287	0	5473.14499999998	-5474.63703703702	-1158.47407407407
44329.6115594444	0	5473.14499999998	-5476.1111111111	-1157.31851851852
44329.6115595602	0	5476.12299999998	-5477.68148148147	-1156.04444444444
44329.6115596759	0	5476.12299999998	-5479.5111111111	-1154.64444444444
44329.6115597917	0	5479.52299999998	-5481.45185185184	-1153.23703703703
44329.6115599074	0	5479.52299999998	-5483.4148148148	-1151.81481481481
44329.6115600232	0	5483.42699999998	-5485.42222222221	-1150.4074074074
44329.6115601389	0	5483.42699999998	-5487.54814814813	-1148.97777777777
44329.6115602546	0	5487.55999999998	-5489.43703703702	-1147.47407407407
44329.6115603704	0	5487.55999999998	-5491.1185185185	-1145.95555555555
44329.6115604861	0	5491.12999999998	-5492.54814814813	-1144.42962962963
44329.6115606019	0	5491.12999999998	-5493.68888888887	-1143.01481481481
44329.6115607176	0	5493.69999999998	-5494.63703703702	-1141.63703703703
44329.6115608333	0	5493.69999999998	-5495.47407407406	-1140.32592592592
44329.6115609491	0	5495.48499999998	-5496.19259259258	-1139.06666666666
44329.6115610648	0	5495.48499999998	-5496.77777777776	-1137.93333333333
44329.6115611806	0	5496.78899999998	-5497.40740740739	-1136.85185185185
44329.6115612963	0	5496.78899999998	-5498.11111111109	-1135.77777777777
44329.611561412	0	5498.12199999998	-5498.90370370369	-1134.77777777777
44329.6115615278	0	5498.12199999998	-5499.75555555554	-1133.79259259259
44329.6115616435	0	5499.76599999998	-5500.57037037035	-1132.71851851852
44329.6115617593	0	5499.76599999998	-5501.28888888887	-1131.59259259259
44329.611561875	0	5501.29899999998	-5501.97037037035	-1130.42962962963
44329.6115619907	0	5501.29899999998	-5502.59259259258	-1129.38518518518
44329.6115621065	0	5502.60299999998	-5503.00740740739	-1128.43703703703
44329.6115622222	0	5502.60299999998	-5503.38518518517	-1127.25185185185
44329.611562338	0	5503.39599999998	-5503.6148148148	-1126.22222222222
44329.6115624537	0	5503.39599999998	-5503.74814814813	-1125.19259259259
44329.6115625694	0	5503.75899999998	-5503.78518518517	-1124.24444444444
44329.6115626852	0	5503.75899999998	-5503.74074074072	-1123.34814814814
44329.6115628009	0	5503.75199999998	-5503.74074074072	-1122.57037037037
44329.6115629167	0	5503.75199999998	-5503.78518518517	-1121.77037037037
44329.6115630324	0	5503.79599999998	-5503.90370370369	-1121.02962962963
44329.6115631482	0	5503.79599999998	-5504.09629629628	-1120.34814814814
44329.6115632639	0	5504.10699999998	-5504.42222222221	-1119.6074074074
44329.6115633796	0	5504.10699999998	-5504.80740740739	-1118.88888888889
44329.6115634954	0	5504.81799999998	-5505.31111111109	-1118.05185185185
44329.6115636111	0	5504.81799999998	-5505.92592592591	-1117.22962962963
44329.6115637269	0	5505.93699999998	-5506.74074074072	-1116.37777777777
44329.6115638426	0	5505.93699999998	-5507.74074074072	-1115.56296296296
44329.6115639583	0	5507.75199999998	-5508.97777777776	-1114.68148148148
44329.6115640741	0	5507.75199999998	-5510.33333333332	-1113.74074074074
44329.6115641898	0	5510.34499999998	-5511.97777777776	-1112.81481481481
44329.6115643056	0	5510.34499999998	-5513.74074074072	-1111.82962962963
44329.6115644213	0	5513.75199999998	-5515.68148148147	-1110.89629629629
44329.611564537	0	5513.75199999998	-5518.00740740739	-1109.8
44329.6115646528	0	5518.01899999998	-5520.40740740739	-1108.71851851852
44329.6115647685	0	5518.01899999998	-5522.80740740739	-1107.62962962963
44329.6115648843	0	5522.81899999998	-5525.25185185183	-1106.39259259259
44329.611565	0	5522.81899999998	-5527.62962962961	-1105.27407407407
44329.6115651157	0	5527.64099999998	-5529.99259259258	-1104.11851851852
44329.6115652315	0	5527.64099999998	-5532.0148148148	-1103.08888888889
44329.6115653472	0	5532.02599999998	-5533.85925925924	-1102.14814814814
44329.611565463	0	5532.02599999998	-5535.47407407406	-1101.2
44329.6115655787	0	5535.48499999998	-5537.05925925924	-1100.29629629629
44329.6115656944	0	5535.48499999998	-5538.54814814813	-1099.53333333333
44329.6115658102	0	5538.55899999998	-5539.98518518517	-1098.71111111111
44329.6115659259	0	5538.55899999998	-5541.67407407406	-1097.94814814814
44329.6115660417	0	5541.68499999998	-5543.50370370369	-1097.19259259259
44329.6115661574	0	5541.68499999998	-5545.68888888887	-1096.37777777777
44329.6115662731	0	5545.69999999998	-5547.90370370369	-1095.5037037037
44329.6115663889	0	5545.69999999998	-5550.34074074072	-1094.62962962963
44329.6115665046	0	5550.35199999998	-5552.46666666665	-1093.82222222222
44329.6115666204	0	5550.35199999998	-5554.50370370369	-1092.84444444444
44329.6115667361	0	5554.51499999998	-5556.51111111109	-1091.82222222222
44329.6115668519	0	5554.51499999998	-5558.50370370369	-1090.86666666666
44329.6115669676	0	5558.51499999998	-5560.30370370369	-1090.0074074074
44329.6115670833	0	5558.51499999998	-5561.77037037035	-1089.23703703703
44329.6115671991	0	5561.78199999998	-5562.95555555554	-1088.64444444444
44329.6115673148	0	5561.78199999998	-5563.70370370369	-1088.17777777777
44329.6115674306	0	5563.71499999998	-5564.06666666665	-1087.94814814814
44329.6115675463	0	5563.71499999998	-5564.2222222222	-1087.9037037037
44329.611567662	0	5564.23399999998	-5564.34074074072	-1087.89629629629
44329.6115677778	0	5564.23399999998	-5564.56296296295	-1087.98518518518
44329.6115678935	0	5564.57499999998	-5564.93333333332	-1088.12592592592
44329.6115680093	0	5564.57499999998	-5565.45185185183	-1088.22962962963
44329.611568125	0	5565.46399999998	-5566.31111111109	-1088.34074074074
44329.6115682407	0	5565.46399999998	-5567.5185185185	-1088.42962962963
44329.6115683565	0	5567.53099999998	-5569.08888888887	-1088.51111111111
44329.6115684722	0	5567.53099999998	-5570.84444444443	-1088.71111111111
44329.611568588	0	5570.85699999998	-5572.77777777776	-1088.88888888889
44329.6115687037	0	5570.85699999998	-5574.99999999998	-1089.15555555555
44329.6115688194	0	5575.01299999998	-5577.51111111109	-1089.41481481481
44329.6115689352	0	5575.01299999998	-5580.11111111109	-1089.78518518518
44329.6115690509	0	5580.12399999998	-5582.74074074072	-1090.11111111111
44329.6115691667	0	5580.12399999998	-5585.35555555554	-1090.63703703703
44329.6115692824	0	5585.36799999998	-5587.98518518517	-1091.26666666666
44329.6115693981	0	5585.36799999998	-5590.57037037035	-1092.17037037037
44329.6115695139	0	5590.58299999998	-5592.77037037035	-1093.16296296296
44329.6115696296	0	5590.58299999998	-5594.64444444443	-1094.28148148148
44329.6115697454	0	5594.65699999998	-5596.16296296295	-1095.4074074074
44329.6115698611	0	5594.65699999998	-5597.45185185183	-1096.58518518518
44329.6115699768	0	5597.46399999998	-5598.64444444443	-1097.82222222222
44329.6115700926	0	5597.46399999998	-5599.68888888887	-1099.07407407407
44329.6115702083	0	5599.70099999998	-5600.68148148146	-1100.3037037037
44329.6115703241	0	5599.70099999998	-5601.50370370369	-1101.51851851852
44329.6115704398	0	5601.51599999998	-5602.17037037035	-1102.74074074074
44329.6115705556	0	5601.51599999998	-5602.65185185184	-1104.1037037037
44329.6115706713	0	5602.66399999998	-5602.97037037035	-1105.45925925926
44329.611570787	0	5602.66399999998	-5603.08148148146	-1106.8074074074
44329.6115709028	0	5603.09399999998	-5603.23703703702	-1108.24444444444
44329.6115710185	0	5603.09399999998	-5603.3185185185	-1109.82222222222
44329.6115711343	0	5603.33099999998	-5603.40740740739	-1111.37037037037
44329.61157125	0	5603.33099999998	-5603.56296296294	-1112.97037037037
44329.6115713657	0	5603.57499999998	-5603.62962962961	-1114.54814814814
44329.6115714815	0	5603.57499999998	-5603.75555555554	-1116.16296296296
44329.6115715972	0	5603.76799999998	-5603.8148148148	-1117.77037037037
44329.611571713	0	5603.76799999998	-5603.8222222222	-1119.28148148148
44329.6115718287	0	5603.83499999998	-5603.8222222222	-1120.82222222222
44329.6115719444	0	5603.83499999998	-5603.91111111109	-1122.38518518518
44329.6115720602	0	5603.92399999998	-5604.04444444443	-1123.95555555555
44329.6115721759	0	5603.92399999998	-5604.30370370368	-1125.46666666666
44329.6115722917	0	5604.31699999998	-5604.84444444443	-1127.02222222222
44329.6115724074	0	5604.31699999998	-5605.60740740739	-1128.6
44329.6115725232	0	5605.62099999998	-5606.55555555554	-1130.17777777777
44329.6115726389	0	5605.62099999998	-5607.53333333331	-1131.78518518518
44329.6115727546	0	5607.54699999998	-5608.64444444443	-1133.23703703703
44329.6115728704	0	5607.54699999998	-5610.1185185185	-1134.86666666666
44329.6115729861	0	5610.13199999998	-5611.84444444443	-1136.36296296296
44329.6115731019	0	5610.13199999998	-5613.94074074072	-1137.99259259259
44329.6115732176	0	5613.95399999998	-5616.19999999998	-1139.65185185185
44329.6115733333	0	5613.95399999998	-5618.47407407406	-1141.24444444444
44329.6115734491	0	5618.48699999998	-5620.87407407406	-1142.85925925926
44329.6115735648	0	5618.48699999998	-5623.11111111109	-1144.35555555555
44329.6115736806	0	5623.12399999998	-5625.43703703702	-1146
44329.6115737963	0	5623.12399999998	-5627.60740740739	-1147.6074074074
44329.611573912	0	5627.61999999998	-5629.51111111109	-1148.95555555555
44329.6115740278	0	5627.61999999998	-5631.19999999998	-1150.26666666666
44329.6115741435	0	5631.21299999998	-5632.45925925924	-1151.34074074074
44329.6115742593	0	5631.21299999998	-5633.82962962961	-1152.57777777777
44329.611574375	0	5633.84299999998	-5635.17037037035	-1153.79259259259
44329.6115744907	0	5633.84299999998	-5636.55555555554	-1154.97037037037
44329.6115746065	0	5636.56899999998	-5637.82962962961	-1156.03703703703
44329.6115747222	0	5636.56899999998	-5639.05925925924	-1157.26666666666
44329.611574838	0	5639.07299999998	-5640.2222222222	-1158.67407407407
44329.6115749537	0	5639.07299999998	-5641.27407407406	-1160.14074074074
44329.6115750694	0	5641.28799999998	-5642.17777777776	-1161.77037037037
44329.6115751852	0	5641.28799999998	-5642.97037037035	-1163.47407407407
44329.6115753009	0	5642.98399999998	-5643.54814814813	-1165.17037037037
44329.6115754167	0	5642.98399999998	-5643.94814814813	-1166.95555555555
44329.6115755324	0	5643.96199999998	-5644.14074074072	-1168.69629629629
44329.6115756481	0	5643.96199999998	-5644.19259259257	-1170.42222222222
44329.6115757639	0	5644.20599999998	-5644.19259259257	-1172.18518518518
44329.6115758796	0	5644.20599999998	-5644.2148148148	-1173.81481481481
44329.6115759954	0	5644.22799999998	-5644.18518518517	-1175.4074074074
44329.6115761111	0	5644.22799999998	-5644.24444444443	-1176.88148148148
44329.6115762269	0	5644.25799999998	-5644.4148148148	-1178.14814814814
44329.6115763426	0	5644.25799999998	-5644.97777777776	-1179.59259259259
44329.6115764583	0	5644.99099999998	-5645.60740740739	-1181.03703703703
44329.6115765741	0	5644.99099999998	-5646.25185185183	-1182.37037037037
44329.6115766898	0	5646.26499999998	-5646.91111111109	-1183.62962962963
44329.6115768056	0	5646.26499999998	-5647.53333333331	-1184.83703703703
44329.6115769213	0	5647.54599999998	-5648.25925925924	-1185.88148148148
44329.611577037	0	5647.54599999998	-5649.15555555554	-1186.87407407407
44329.6115771528	0	5649.16799999998	-5650.31111111109	-1187.77037037037
44329.6115772685	0	5649.16799999998	-5651.91111111109	-1188.78518518518
44329.6115773843	0	5651.92399999998	-5653.65185185183	-1189.64444444444
44329.6115775	0	5651.92399999998	-5655.78518518517	-1190.37037037037
44329.6115776157	0	5655.79799999998	-5657.94074074072	-1190.91851851851
44329.6115777315	0	5655.79799999998	-5660.28888888887	-1191.4
44329.6115778472	0	5660.30199999998	-5662.88888888887	-1191.88888888889
44329.611577963	0	5660.30199999998	-5665.40740740739	-1192.21481481481
44329.6115780787	0	5665.42099999998	-5667.75555555554	-1192.58518518518
44329.6115781944	0	5665.42099999998	-5670.17037037035	-1192.8
44329.6115783102	0	5670.18399999998	-5672.56296296294	-1192.96296296296
44329.6115784259	0	5670.18399999998	-5674.87407407406	-1193.09629629629
44329.6115785417	0	5674.88799999998	-5677.05925925924	-1193.21481481481
44329.6115786574	0	5674.88799999998	-5679.12592592591	-1193.32592592592
44329.6115787731	0	5679.13999999998	-5681.0222222222	-1193.55555555555
44329.6115788889	0	5679.13999999998	-5682.77037037035	-1193.68888888889
44329.6115790046	0	5682.78399999998	-5684.32592592591	-1193.78518518518
44329.6115791204	0	5682.78399999998	-5685.68148148146	-1193.89629629629
44329.6115792361	0	5685.69499999998	-5686.73333333332	-1193.94814814814
44329.6115793519	0	5685.69499999998	-5687.4222222222	-1193.98518518518
44329.6115794676	0	5687.43599999998	-5687.77777777776	-1194
44329.6115795833	0	5687.43599999998	-5687.92592592591	-1194
44329.6115796991	0	5687.93999999998	-5687.9185185185	-1193.98518518518
44329.6115798148	0	5687.93999999998	-5687.77777777776	-1193.92592592592
44329.6115799306	0	5687.79199999998	-5687.49629629628	-1193.78518518518
44329.6115800463	0	5687.79199999998	-5687.20740740739	-1193.58518518518
44329.611580162	0	5687.22199999998	-5687.12592592591	-1193.39259259259
44329.6115802778	0	5687.22199999998	-5687.24444444443	-1193.16296296296
44329.6115803935	0	5687.25899999998	-5687.6222222222	-1192.88888888889
44329.6115805093	0	5687.25899999998	-5688.26666666665	-1192.63703703703
44329.611580625	0	5688.28099999998	-5689.19259259257	-1192.32592592592
44329.6115807407	0	5688.28099999998	-5690.23703703702	-1192.04444444444
44329.6115808565	0	5690.25099999998	-5691.47407407406	-1191.7037037037
44329.6115809722	0	5690.25099999998	-5692.96296296295	-1191.29629629629
44329.611581088	0	5692.97699999998	-5694.88888888887	-1190.74074074074
44329.6115812037	0	5692.97699999998	-5697.0148148148	-1190.16296296296
44329.6115813194	0	5697.02899999998	-5699.24444444443	-1189.62222222222
44329.6115814352	0	5697.02899999998	-5701.87407407406	-1188.98518518518
44329.6115815509	0	5701.88799999998	-5704.59259259257	-1188.22222222222
44329.6115816667	0	5701.88799999998	-5707.03703703702	-1187.4074074074
44329.6115817824	0	5707.05099999998	-5709.60740740739	-1186.56296296296
44329.6115818981	0	5707.05099999998	-5712.23703703702	-1185.69629629629
44329.6115820139	0	5712.25099999998	-5714.8222222222	-1184.71851851851
44329.6115821296	0	5712.25099999998	-5717.22962962961	-1183.68148148148
44329.6115822454	0	5717.24399999998	-5719.80740740739	-1182.57037037037
44329.6115823611	0	5717.24399999998	-5722.42962962961	-1181.37777777777
44329.6115824768	0	5722.44399999998	-5725.02962962961	-1180.25185185185
44329.6115825926	0	5722.44399999998	-5727.75555555554	-1179.13333333333
44329.6115827083	0	5727.76999999998	-5730.13333333332	-1177.95555555555
44329.6115828241	0	5727.76999999998	-5732.54074074072	-1176.78518518518
44329.6115829398	0	5732.55499999998	-5734.69629629628	-1175.71851851851
44329.6115830556	0	5732.55499999998	-5736.80740740739	-1174.68888888889
44329.6115831713	0	5736.82199999998	-5738.67407407406	-1173.68148148148
44329.611583287	0	5736.82199999998	-5740.17777777776	-1172.72592592592
44329.6115834028	0	5740.19199999998	-5741.5185185185	-1171.82222222222
44329.6115835185	0	5740.19199999998	-5742.65925925924	-1171.04444444444
44329.6115836343	0	5742.67299999998	-5743.65925925924	-1170.23703703703
44329.61158375	0	5742.67299999998	-5744.65925925924	-1169.34814814814
44329.6115838657	0	5744.67299999998	-5745.57777777776	-1168.51851851851
44329.6115839815	0	5744.67299999998	-5746.60740740739	-1167.71851851851
44329.6115840972	0	5746.62099999998	-5747.65185185183	-1166.91111111111
44329.611584213	0	5746.62099999998	-5748.94074074072	-1166.03703703703
44329.6115843287	0	5748.95399999998	-5750.43703703702	-1165.24444444444
44329.6115844444	0	5748.95399999998	-5752.0222222222	-1164.35555555555
44329.6115845602	0	5752.03499999998	-5753.71111111109	-1163.41481481481
44329.6115846759	0	5752.03499999998	-5755.5185185185	-1162.53333333333
44329.6115847917	0	5755.53099999998	-5757.46666666665	-1161.52592592592
44329.6115849074	0	5755.53099999998	-5759.25185185183	-1160.67407407407
44329.6115850232	0	5759.26399999998	-5761.3185185185	-1159.62962962963
44329.6115851389	0	5759.26399999998	-5763.28888888887	-1158.66666666666
44329.6115852546	0	5763.30099999998	-5765.34074074072	-1157.56296296296
44329.6115853704	0	5763.30099999998	-5767.2148148148	-1156.48148148148
44329.6115854861	0	5767.22699999998	-5769.05185185183	-1155.41481481481
44329.6115856019	0	5767.22699999998	-5770.72592592591	-1154.38518518518
44329.6115857176	0	5770.73799999998	-5772.38518518517	-1153.31851851851
44329.6115858333	0	5770.73799999998	-5773.95555555554	-1152.26666666666
44329.6115859491	0	5773.96799999998	-5775.54814814813	-1151.22962962963
44329.6115860648	0	5773.96799999998	-5777.3185185185	-1150.21481481481
44329.6115861806	0	5777.33099999998	-5779.08888888887	-1149.2
44329.6115862963	0	5777.33099999998	-5781.1185185185	-1148.2
44329.611586412	0	5781.13099999998	-5783.2222222222	-1147.14814814814
44329.6115865278	0	5781.13099999998	-5785.65925925924	-1146.05925925926
44329.6115866435	0	5785.67199999998	-5788.07407407406	-1144.97777777777
44329.6115867593	0	5785.67199999998	-5790.58518518517	-1143.96296296296
44329.611586875	0	5790.59799999998	-5793.13333333332	-1142.88888888889
44329.6115869907	0	5790.59799999998	-5795.63703703702	-1141.83703703703
44329.6115871065	0	5795.64999999998	-5798.19999999998	-1140.84444444444
44329.6115872222	0	5795.64999999998	-5800.47407407406	-1140.06666666666
44329.611587338	0	5800.48699999998	-5802.43703703702	-1139.31851851851
44329.6115874537	0	5800.48699999998	-5804.34074074072	-1138.63703703703
44329.6115875694	0	5804.35399999998	-5806.2222222222	-1138.0074074074
44329.6115876852	0	5804.35399999998	-5807.77777777776	-1137.5037037037
44329.6115878009	0	5807.79099999998	-5809.25185185183	-1136.93333333333
44329.6115879167	0	5807.79099999998	-5810.45185185183	-1136.41481481481
44329.6115880324	0	5810.46499999998	-5811.48888888887	-1135.88148148148
44329.6115881481	0	5810.46499999998	-5812.52592592591	-1135.31851851851
44329.6115882639	0	5812.53899999998	-5813.8148148148	-1134.73333333333
44329.6115883796	0	5812.53899999998	-5815.18518518517	-1134.09629629629
44329.6115884954	0	5815.19799999998	-5816.45925925924	-1133.4
44329.6115886111	0	5815.19799999998	-5817.92592592591	-1132.7037037037
44329.6115887269	0	5817.93899999998	-5819.32592592591	-1132.02962962963
44329.6115888426	0	5817.93899999998	-5821.07407407406	-1131.32592592592
44329.6115889583	0	5821.08699999998	-5822.65185185183	-1130.49629629629
44329.6115890741	0	5821.08699999998	-5824.07407407406	-1129.62222222222
44329.6115891898	0	5824.08699999998	-5825.34074074072	-1128.74074074074
44329.6115893056	0	5824.08699999998	-5826.55555555554	-1127.8074074074
44329.6115894213	0	5826.56799999998	-5827.7185185185	-1126.83703703703
44329.611589537	0	5826.56799999998	-5828.76296296294	-1125.84444444444
44329.6115896528	0	5828.77499999998	-5829.76296296294	-1124.89629629629
44329.6115897685	0	5828.77499999998	-5830.76296296294	-1123.91111111111
44329.6115898843	0	5830.77499999998	-5831.86666666665	-1122.86666666666
44329.61159	0	5830.77499999998	-5833.12592592591	-1121.74074074074
44329.6115901157	0	5833.13799999998	-5834.59259259257	-1120.62222222222
44329.6115902315	0	5833.13799999998	-5836.23703703702	-1119.48148148148
44329.6115903472	0	5836.24899999998	-5838.10370370368	-1118.33333333333
44329.611590463	0	5836.24899999998	-5840.18518518517	-1117.11851851851
44329.6115905787	0	5840.19699999998	-5842.38518518517	-1115.91851851851
44329.6115906944	0	5840.19699999998	-5844.7185185185	-1114.86666666666
44329.6115908102	0	5844.72999999998	-5846.99259259257	-1113.72592592592
44329.6115909259	0	5844.72999999998	-5849.49629629628	-1112.51851851851
44329.6115910417	0	5849.50799999998	-5852.00740740739	-1111.22962962963
44329.6115911574	0	5849.50799999998	-5854.54074074072	-1110.05925925926
44329.6115912731	0	5854.55199999998	-5857.00740740739	-1108.85185185185
44329.6115913889	0	5854.55199999998	-5859.55555555554	-1107.66666666666
44329.6115915046	0	5859.56699999998	-5862.08888888887	-1106.52592592592
44329.6115916204	0	5859.56699999998	-5864.78518518517	-1105.45925925926
44329.6115917361	0	5864.79699999998	-5867.45185185183	-1104.42222222222
44329.6115918519	0	5864.79699999998	-5869.88148148146	-1103.36296296296
44329.6115919676	0	5869.89299999998	-5872.25925925924	-1102.35555555555
44329.6115920833	0	5869.89299999998	-5874.22962962961	-1101.45925925926
44329.6115921991	0	5874.24099999998	-5876.28888888887	-1100.62962962963
44329.6115923148	0	5874.24099999998	-5878.36296296294	-1099.65925925926
44329.6115924306	0	5878.37399999998	-5880.48148148146	-1098.68888888889
44329.6115925463	0	5878.37399999998	-5882.59999999998	-1097.67407407407
44329.611592662	0	5882.61099999998	-5884.58518518517	-1096.63703703703
44329.6115927778	0	5882.61099999998	-5886.54074074072	-1095.52592592592
44329.6115928935	0	5886.55199999998	-5888.43703703702	-1094.47407407407
44329.6115930093	0	5886.55199999998	-5890.28888888887	-1093.42962962963
44329.611593125	0	5890.29999999998	-5892.12592592591	-1092.6074074074
44329.6115932407	0	5890.29999999998	-5894.10370370368	-1091.77777777777
44329.6115933565	0	5894.11499999998	-5896.05925925924	-1090.99259259259
44329.6115934722	0	5894.11499999998	-5897.91111111109	-1090.25185185185
44329.611593588	0	5897.92199999998	-5899.64444444443	-1089.57037037037
44329.6115937037	0	5897.92199999998	-5901.24444444443	-1089
44329.6115938194	0	5901.25499999998	-5902.74074074072	-1088.45185185185
44329.6115939352	0	5901.25499999998	-5903.94074074072	-1088.03703703703
44329.6115940509	0	5903.95099999998	-5905.32592592591	-1087.58518518518
44329.6115941667	0	5903.95099999998	-5906.79259259257	-1087.21481481481
44329.6115942824	0	5906.80299999998	-5908.53333333331	-1086.83703703703
44329.6115943981	0	5906.80299999998	-5910.27407407406	-1086.48148148148
44329.6115945139	0	5910.28399999998	-5912.06666666665	-1086.14074074074
44329.6115946296	0	5910.28399999998	-5913.88148148146	-1085.81481481481
44329.6115947454	0	5913.89099999998	-5916.18518518517	-1085.54074074074
44329.6115948611	0	5913.89099999998	-5918.59259259257	-1085.46666666666
44329.6115949769	0	5918.60199999998	-5921.17777777776	-1085.43703703703
44329.6115950926	0	5918.60199999998	-5923.88888888887	-1085.51851851851
44329.6115952083	0	5923.89799999998	-5926.39259259257	-1085.63703703703
44329.6115953241	0	5923.89799999998	-5928.71111111109	-1085.9037037037
44329.6115954398	0	5928.71999999998	-5930.98518518517	-1086.27407407407
44329.6115955556	0	5928.71999999998	-5932.91111111109	-1086.57777777777
44329.6115956713	0	5932.91999999998	-5934.85185185183	-1087.02222222222
44329.611595787	0	5932.91999999998	-5936.73333333331	-1087.52592592592
44329.6115959028	0	5936.74199999998	-5938.72592592591	-1088.16296296296
44329.6115960185	0	5936.74199999998	-5940.88148148146	-1088.71111111111
44329.6115961343	0	5940.88999999998	-5942.98518518517	-1089.25925925926
44329.61159625	0	5940.88999999998	-5945.37037037035	-1089.87407407407
44329.6115963657	0	5945.37899999998	-5948.07407407405	-1090.35555555555
44329.6115964815	0	5945.37899999998	-5950.88888888887	-1090.77777777777
44329.6115965972	0	5950.89799999998	-5953.90370370368	-1091.15555555555
44329.611596713	0	5950.89799999998	-5957.26666666665	-1091.69629629629
44329.6115968287	0	5957.27599999998	-5960.59999999998	-1092.17037037037
44329.6115969444	0	5957.27599999998	-5963.95555555554	-1092.52592592592
44329.6115970602	0	5963.96499999998	-5967.32592592591	-1093.2074074074
44329.6115971759	0	5963.96499999998	-5970.33333333331	-1093.86666666666
44329.6115972917	0	5970.34299999998	-5972.80740740739	-1094.48888888888
44329.6115974074	0	5970.34299999998	-5975.23703703702	-1095.37037037037
44329.6115975232	0	5975.24699999998	-5977.43703703702	-1096.29629629629
44329.6115976389	0	5975.24699999998	-5979.25185185183	-1097.22962962963
44329.6115977546	0	5979.26199999998	-5980.8222222222	-1098.18518518518
44329.6115978704	0	5979.26199999998	-5982.0222222222	-1099.08888888888
44329.6115979861	0	5982.03199999998	-5982.92592592591	-1099.98518518518
44329.6115981019	0	5982.03199999998	-5983.65925925924	-1100.86666666666
44329.6115982176	0	5983.66899999998	-5984.20740740739	-1101.68148148148
44329.6115983333	0	5983.66899999998	-5984.66666666665	-1102.45925925926
44329.6115984491	0	5984.67599999998	-5984.9185185185	-1103.15555555555
44329.6115985648	0	5984.67599999998	-5985.09629629628	-1103.98518518518
44329.6115986806	0	5985.10599999998	-5985.23703703702	-1104.85925925926
44329.6115987963	0	5985.10599999998	-5985.3185185185	-1105.87407407407
44329.611598912	0	5985.32799999998	-5985.29629629628	-1106.87407407407
44329.6115990278	0	5985.32799999998	-5985.14074074072	-1107.82962962963
44329.6115991435	0	5985.14999999998	-5984.80740740739	-1108.72592592592
44329.6115992593	0	5985.14999999998	-5984.36296296294	-1109.4074074074
44329.611599375	0	5984.37199999998	-5983.87407407406	-1110.04444444444
44329.6115994907	0	5984.37199999998	-5983.39999999998	-1110.66666666666
44329.6115996065	0	5983.40899999998	-5982.97037037035	-1111.13333333333
44329.6115997222	0	5983.40899999998	-5982.59259259257	-1111.48148148148
44329.611599838	0	5982.60199999998	-5982.30370370368	-1111.7037037037
44329.6115999537	0	5982.60199999998	-5982.08888888887	-1111.81481481481
44329.6116000694	0	5982.09799999998	-5981.97777777776	-1111.88148148148
44329.6116001852	0	5982.09799999998	-5981.96296296294	-1111.86666666666
44329.6116003009	0	5981.97199999998	-5981.98518518517	-1111.74814814814
44329.6116004167	0	5981.97199999998	-5982.04444444442	-1111.64444444444
44329.6116005324	0	5982.05299999998	-5982.17777777776	-1111.4074074074
44329.6116006481	0	5982.05299999998	-5982.34814814813	-1111.12592592592
44329.6116007639	0	5982.35699999998	-5982.54074074072	-1110.81481481481
44329.6116008796	0	5982.35699999998	-5982.77777777776	-1110.42222222222
44329.6116009954	0	5982.78699999998	-5983.05925925924	-1110.02222222222
44329.6116011111	0	5982.78699999998	-5983.12592592591	-1109.82962962963
44329.6116012269	0	5983.13499999998	-5983.37777777776	-1109.39259259259
44329.6116013426	0	5983.13499999998	-5983.60740740739	-1108.9037037037
44329.6116014583	0	5983.61599999998	-5983.84444444443	-1108.5037037037
44329.6116015741	0	5983.61599999998	-5984.09629629628	-1108.02222222222
44329.6116016898	0	5984.10499999998	-5984.46666666665	-1107.46666666666
44329.6116018056	0	5984.10499999998	-5984.88148148146	-1106.91111111111
44329.6116019213	0	5984.88999999998	-5985.33333333331	-1106.35555555555
44329.611602037	0	5984.88999999998	-5985.82962962961	-1105.85185185185
44329.6116021528	0	5985.83799999998	-5986.37777777776	-1105.24444444444
44329.6116022685	0	5985.83799999998	-5987.04444444443	-1104.65185185185
44329.6116023843	0	5987.05299999998	-5987.91111111109	-1103.94074074074
44329.6116025	0	5987.05299999998	-5989.00740740739	-1103.22222222222
44329.6116026157	0	5989.01599999998	-5990.36296296295	-1102.45925925925
44329.6116027315	0	5989.01599999998	-5991.8148148148	-1101.62962962962
44329.6116028472	0	5991.82299999998	-5993.57777777776	-1100.8074074074
44329.611602963	0	5991.82299999998	-5995.55555555554	-1099.91111111111
44329.6116030787	0	5995.56399999998	-5997.93333333332	-1098.91111111111
44329.6116031944	0	5995.56399999998	-6000.37037037035	-1097.91851851851
44329.6116033102	0	6000.37899999998	-6002.95555555554	-1096.93333333333
44329.6116034259	0	6000.37899999998	-6005.35555555554	-1095.93333333333
44329.6116035417	0	6005.36399999998	-6007.40740740739	-1094.88148148148
44329.6116036574	0	6005.36399999998	-6009.04444444443	-1093.93333333333
44329.6116037731	0	6009.05299999998	-6010.12592592591	-1093.18518518518
44329.6116038889	0	6009.05299999998	-6010.78518518517	-1092.5037037037
44329.6116040046	0	6010.79399999998	-6011.23703703702	-1091.92592592592
44329.6116041204	0	6010.79399999998	-6011.62962962961	-1091.37037037037
44329.6116042361	0	6011.63799999998	-6012.05925925924	-1090.84444444444
44329.6116043518	0	6011.63799999998	-6012.68148148146	-1090.38518518518
44329.6116044676	0	6012.68999999998	-6013.56296296294	-1089.82962962962
44329.6116045833	0	6012.68999999998	-6014.73333333332	-1089.25925925925
44329.6116046991	0	6014.74199999998	-6016.08888888887	-1088.68148148148
44329.6116048148	0	6014.74199999998	-6017.86666666665	-1088.11111111111
44329.6116049306	0	6017.87499999998	-6019.73333333332	-1087.48888888888
44329.6116050463	0	6017.87499999998	-6021.97777777776	-1086.91851851851
44329.611605162	0	6021.98599999998	-6024.22962962961	-1086.47407407407
44329.6116052778	0	6021.98599999998	-6026.67407407406	-1085.97037037036
44329.6116053935	0	6026.68199999998	-6029.10370370369	-1085.42962962962
44329.6116055093	0	6026.68199999998	-6031.36296296294	-1084.91851851851
44329.611605625	0	6031.37099999998	-6033.27407407406	-1084.48888888888
44329.6116057407	0	6031.37099999998	-6034.98518518517	-1084.2074074074
44329.6116058565	0	6034.99299999998	-6036.22962962961	-1083.94814814814
44329.6116059722	0	6034.99299999998	-6037.17037037035	-1083.75555555555
44329.611606088	0	6037.17799999998	-6037.94814814813	-1083.58518518518
44329.6116062037	0	6037.17799999998	-6038.7185185185	-1083.45925925925
44329.6116063194	0	6038.72599999998	-6039.45185185183	-1083.39259259259
44329.6116064352	0	6038.72599999998	-6040.2148148148	-1083.34814814814
44329.6116065509	0	6040.22199999998	-6041.10370370368	-1083.31851851851
44329.6116066667	0	6040.22199999998	-6042.15555555554	-1083.27407407407
44329.6116067824	0	6042.16299999998	-6043.47407407406	-1083.19999999999
44329.6116068982	0	6042.16299999998	-6044.97777777776	-1083.08888888888
44329.6116070139	0	6044.98499999998	-6046.62962962961	-1082.94814814814
44329.6116071296	0	6044.98499999998	-6048.49629629628	-1082.86666666666
44329.6116072454	0	6048.50399999998	-6050.4148148148	-1082.78518518518
44329.6116073611	0	6048.50399999998	-6052.48888888887	-1082.79259259259
44329.6116074769	0	6052.49699999998	-6054.45925925924	-1082.75555555555
44329.6116075926	0	6052.49699999998	-6056.25185185183	-1082.81481481481
44329.6116077083	0	6056.25999999998	-6058.13333333332	-1082.86666666666
44329.6116078241	0	6056.25999999998	-6060.05925925924	-1083.0074074074
44329.6116079398	0	6060.06699999998	-6061.64444444443	-1083.14074074074
44329.6116080556	0	6060.06699999998	-6062.97037037035	-1083.34814814814
44329.6116081713	0	6062.97799999998	-6064.14074074072	-1083.7037037037
44329.611608287	0	6062.97799999998	-6065.1185185185	-1084.19259259259
44329.6116084028	0	6065.12599999998	-6065.99999999998	-1084.66666666666
44329.6116085185	0	6065.12599999998	-6066.71111111109	-1085.17037037036
44329.6116086343	0	6066.71899999998	-6067.4222222222	-1085.76296296296
44329.61160875	0	6066.71899999998	-6068.22962962961	-1086.4074074074
44329.6116088657	0	6068.23799999998	-6068.94074074072	-1087.1037037037
44329.6116089815	0	6068.23799999998	-6069.68888888887	-1087.9037037037
44329.6116090972	0	6069.69699999998	-6070.45925925924	-1088.88888888888
44329.611609213	0	6069.69699999998	-6071.11111111109	-1089.91851851851
44329.6116093287	0	6071.11899999998	-6071.69629629628	-1091.05185185185
44329.6116094444	0	6071.11899999998	-6072.08148148146	-1092.14814814814
44329.6116095602	0	6072.08899999998	-6072.40740740739	-1093.25185185185
44329.6116096759	0	6072.08899999998	-6072.56296296294	-1094.51851851851
44329.6116097917	0	6072.56999999998	-6072.56296296294	-1095.85925925925
44329.6116099074	0	6072.56999999998	-6072.47407407405	-1097.26666666666
44329.6116100231	0	6072.48099999998	-6072.36296296294	-1098.68148148148
44329.6116101389	0	6072.48099999998	-6072.31111111109	-1100.15555555555
44329.6116102546	0	6072.31799999998	-6072.29629629628	-1101.71851851851
44329.6116103704	0	6072.31799999998	-6072.35555555553	-1103.17777777777
44329.6116104861	0	6072.36199999998	-6072.79999999998	-1104.57777777777
44329.6116106019	0	6072.36199999998	-6073.48148148146	-1105.87407407407
44329.6116107176	0	6073.48799999998	-6074.28148148146	-1107.21481481481
44329.6116108333	0	6073.48799999998	-6075.25925925924	-1108.64444444444
44329.6116109491	0	6075.26599999998	-6076.28148148146	-1110.05925925925
44329.6116110648	0	6075.26599999998	-6077.26666666665	-1111.34814814814
44329.6116111806	0	6077.27299999998	-6078.40740740739	-1112.66666666666
44329.6116112963	0	6077.27299999998	-6079.54074074072	-1113.97037037036
44329.611611412	0	6079.54699999998	-6080.57777777776	-1115.33333333333
44329.6116115278	0	6079.54699999998	-6081.59259259257	-1116.65925925925
44329.6116116435	0	6081.59899999998	-6082.50370370368	-1117.97037037036
44329.6116117593	0	6081.59899999998	-6083.39999999998	-1119.3037037037
44329.611611875	0	6083.40599999998	-6084.25185185183	-1120.52592592592
44329.6116119907	0	6083.40599999998	-6085.02962962961	-1121.63703703703
44329.6116121065	0	6085.03599999998	-6085.73333333331	-1122.75555555555
44329.6116122222	0	6085.03599999998	-6086.13333333331	-1123.96296296296
44329.611612338	0	6086.13999999998	-6086.18518518516	-1125.23703703703
44329.6116124537	0	6086.13999999998	-6086.06666666665	-1126.34814814814
44329.6116125694	0	6086.07299999998	-6085.65925925924	-1127.34814814814
44329.6116126852	0	6086.07299999998	-6085.03703703702	-1128.22962962962
44329.6116128009	0	6085.04299999998	-6084.21481481479	-1129.13333333333
44329.6116129167	0	6085.04299999998	-6083.18518518516	-1129.96296296296
44329.6116130324	0	6083.19099999998	-6082.25925925924	-1130.68148148148
44329.6116131481	0	6083.19099999998	-6081.34814814813	-1131.36296296296
44329.6116132639	0	6081.35399999998	-6080.62962962961	-1132.02962962962
44329.6116133796	0	6081.35399999998	-6080.20740740739	-1132.61481481481
44329.6116134954	0	6080.21299999998	-6080.01481481479	-1133.11851851851
44329.6116136111	0	6080.21299999998	-6079.9185185185	-1133.46666666666
44329.6116137269	0	6079.92399999998	-6079.7185185185	-1134.02222222222
44329.6116138426	0	6079.92399999998	-6079.56296296294	-1134.41481481481
44329.6116139583	0	6079.56799999998	-6079.5185185185	-1134.6074074074
44329.6116140741	0	6079.56799999998	-6079.60740740739	-1134.79999999999
44329.6116141898	0	6079.61199999998	-6079.90370370368	-1135.03703703703
44329.6116143056	0	6079.61199999998	-6080.39259259257	-1135.26666666666
44329.6116144213	0	6080.39699999998	-6081.06666666665	-1135.51851851851
44329.611614537	0	6080.39699999998	-6081.89629629628	-1135.74814814814
44329.6116146528	0	6081.90099999998	-6082.85925925924	-1136.01481481481
44329.6116147685	0	6081.90099999998	-6083.78518518516	-1136.25925925925
44329.6116148843	0	6083.78999999998	-6084.67407407405	-1136.56296296296
44329.611615	0	6083.78999999998	-6085.40740740739	-1136.82222222222
44329.6116151157	0	6085.41199999998	-6086.01481481479	-1137.1037037037
44329.6116152315	0	6085.41199999998	-6086.5259259259	-1137.4074074074
44329.6116153472	0	6086.53099999998	-6086.94074074072	-1137.71851851851
44329.611615463	0	6086.53099999998	-6087.42962962961	-1138.01481481481
44329.6116155787	0	6087.43499999998	-6087.96296296294	-1138.27407407407
44329.6116156944	0	6087.43499999998	-6088.60740740739	-1138.57037037036
44329.6116158102	0	6088.61299999998	-6089.24444444442	-1138.87407407407
44329.6116159259	0	6088.61299999998	-6089.97777777776	-1139.19999999999
44329.6116160417	0	6089.98299999998	-6090.80740740739	-1139.52592592592
44329.6116161574	0	6089.98299999998	-6091.71111111109	-1139.9037037037
44329.6116162731	0	6091.71599999998	-6092.54814814813	-1140.27407407407
44329.6116163889	0	6091.71599999998	-6093.28148148146	-1140.68148148148
44329.6116165046	0	6093.28599999998	-6093.87407407405	-1141.03703703703
44329.6116166204	0	6093.28599999998	-6094.47407407405	-1141.46666666666
44329.6116167361	0	6094.47899999998	-6095.07407407405	-1141.91851851851
44329.6116168518	0	6094.47899999998	-6095.5259259259	-1142.34074074073
44329.6116169676	0	6095.53099999998	-6095.86666666665	-1142.82222222222
44329.6116170833	0	6095.53099999998	-6096.14074074072	-1143.27407407407
44329.6116171991	0	6096.14599999998	-6096.33333333331	-1143.69629629629
44329.6116173148	0	6096.14599999998	-6096.48148148146	-1144.21481481481
44329.6116174306	0	6096.48699999998	-6096.54814814813	-1144.75555555555
44329.6116175463	0	6096.48699999998	-6096.57777777775	-1145.25925925925
44329.611617662	0	6096.58299999998	-6096.64444444442	-1145.77037037036
44329.6116177778	0	6096.58299999998	-6096.65925925924	-1146.37037037036
44329.6116178935	0	6096.66399999998	-6096.66666666664	-1147.0074074074
44329.611618125	0	6096.66399999998	-6096.68148148146	-1148.3037037037
44329.6116182407	0	6096.68599999998	-6096.74814814812	-1148.94814814814
44329.6116183565	0	6096.68599999998	-6096.77037037035	-1149.54074074073
44329.6116184722	0	6096.77499999998	-6096.8222222222	-1150.26666666666
44329.611618588	0	6096.77499999998	-6096.88148148146	-1150.99999999999
44329.6116187037	0	6096.88599999998	-6096.94814814812	-1151.64444444444
44329.6116188194	0	6096.88599999998	-6096.97037037035	-1152.34814814814
44329.6116189352	0	6096.97499999998	-6096.99999999998	-1153.04444444444
44329.6116190509	0	6096.97499999998	-6097.07407407405	-1153.82962962962
44329.6116191667	0	6097.07899999998	-6097.11111111109	-1154.56296296296
44329.6116192824	0	6097.07899999998	-6097.16296296294	-1155.32592592592
44329.6116193982	0	6097.16799999998	-6097.19999999998	-1156.1037037037
44329.6116195139	0	6097.16799999998	-6097.18518518516	-1156.83703703703
44329.6116196296	0	6097.18999999998	-6097.20740740738	-1157.68148148148
44329.6116197454	0	6097.18999999998	-6097.28888888886	-1158.37777777777
44329.6116198611	0	6097.29399999998	-6097.34814814812	-1159.19999999999
44329.6116199769	0	6097.29399999998	-6097.40740740738	-1160.18518518518
44329.6116200926	0	6097.41299999998	-6097.44444444442	-1161.01481481481
44329.6116202083	0	6097.41299999998	-6097.48148148146	-1161.91851851851
44329.6116203241	0	6097.48699999998	-6097.54074074072	-1162.91851851851
44329.6116204398	0	6097.48699999998	-6097.68148148146	-1163.89629629629
44329.6116205556	0	6097.68699999998	-6097.79259259257	-1164.78518518518
44329.6116206713	0	6097.68699999998	-6098.01481481479	-1165.75555555555
44329.611620787	0	6098.01999999998	-6098.39999999998	-1166.71111111111
44329.6116209028	0	6098.01999999998	-6098.87407407405	-1167.75555555555
44329.6116210185	0	6098.87899999998	-6099.36296296294	-1168.77777777777
44329.6116211343	0	6098.87899999998	-6099.79999999998	-1169.71851851851
44329.61162125	0	6099.80499999998	-6100.20740740739	-1170.71111111111
44329.6116213657	0	6099.80499999998	-6100.63703703702	-1171.71851851851
44329.6116214815	0	6100.64199999998	-6101.05925925924	-1172.79259259259
44329.6116215972	0	6100.64199999998	-6101.34074074072	-1173.85925925925
44329.611621713	0	6101.34599999998	-6101.54814814813	-1175.05925925925
44329.6116218287	0	6101.34599999998	-6101.6222222222	-1176.14074074074
44329.6116219444	0	6101.62699999998	-6101.7185185185	-1177.28148148148
44329.6116220602	0	6101.62699999998	-6101.76296296294	-1178.41481481481
44329.6116221759	0	6101.76799999998	-6101.79999999998	-1179.57037037036
44329.6116222917	0	6101.76799999998	-6101.85185185183	-1180.62962962962
44329.6116224074	0	6101.85699999998	-6101.88888888887	-1181.65925925925
44329.6116225231	0	6101.85699999998	-6101.94074074072	-1182.63703703703
44329.6116226389	0	6101.94599999998	-6101.95555555554	-1183.61481481481
44329.6116227546	0	6101.94599999998	-6102.00740740739	-1184.58518518518
44329.6116228704	0	6102.01299999998	-6102.05925925924	-1185.57037037037
44329.6116229861	0	6102.01299999998	-6102.12592592591	-1186.41481481481
44329.6116231019	0	6102.13199999998	-6102.32592592591	-1187.19999999999
44329.6116232176	0	6102.13199999998	-6102.52592592591	-1187.93333333333
44329.6116233333	0	6102.53199999998	-6102.79259259257	-1188.69629629629
44329.6116234491	0	6102.53199999998	-6103.06666666665	-1189.37037037036
44329.6116235648	0	6103.07299999998	-6103.44444444442	-1190.08148148148
44329.6116236806	0	6103.07299999998	-6103.85925925924	-1190.74074074074
44329.6116237963	0	6103.86599999998	-6104.23703703702	-1191.39999999999
44329.611623912	0	6103.86599999998	-6104.54074074072	-1191.96296296296
44329.6116240278	0	6104.54699999998	-6104.71111111109	-1192.55555555555
44329.6116241435	0	6104.54699999998	-6104.79999999998	-1193.11111111111
44329.6116242593	0	6104.80599999998	-6104.79999999998	-1193.6074074074
44329.611624375	0	6104.80599999998	-6104.78518518516	-1194.08888888888
44329.6116244907	0	6104.79099999998	-6104.77777777776	-1194.52592592592
44329.6116246065	0	6104.79099999998	-6104.77777777776	-1194.89629629629
44329.6116247222	0	6104.78399999998	-6104.79259259257	-1195.14074074074
44329.611624838	0	6104.78399999998	-6104.93333333331	-1195.35555555555
44329.6116249537	0	6104.93999999998	-6105.15555555554	-1195.57777777777
44329.6116250694	0	6104.93999999998	-6105.39999999998	-1195.77037037037
44329.6116251852	0	6105.40699999998	-6105.65925925924	-1195.91111111111
44329.6116253009	0	6105.40699999998	-6105.91111111109	-1196.02962962962
44329.6116254167	0	6105.91799999998	-6106.13333333331	-1196.1037037037
44329.6116255324	0	6105.91799999998	-6106.29629629628	-1196.11851851851
44329.6116256481	0	6106.30299999998	-6106.4148148148	-1196.11851851851
44329.6116257639	0	6106.30299999998	-6106.49629629628	-1196.08888888888
44329.6116258796	0	6106.50299999998	-6106.52592592591	-1196.04444444444
44329.6116259954	0	6106.50299999998	-6106.56296296294	-1195.94074074074
44329.6116261111	0	6106.56999999998	-6106.6222222222	-1195.79999999999
44329.6116262269	0	6106.56999999998	-6106.79259259257	-1195.61481481481
44329.6116263426	0	6106.79999999998	-6107.02962962961	-1195.4074074074
44329.6116264583	0	6106.79999999998	-6107.40740740739	-1195.17037037037
44329.6116265741	0	6107.41499999998	-6107.94074074072	-1194.89629629629
44329.6116266898	0	6107.41499999998	-6108.5185185185	-1194.6074074074
44329.6116268056	0	6108.52599999998	-6109.19999999998	-1194.23703703703
44329.6116269213	0	6108.52599999998	-6109.83703703702	-1193.9037037037
44329.611627037	0	6109.84499999998	-6110.53333333331	-1193.51851851851
44329.6116271528	0	6109.84499999998	-6111.31111111109	-1193.09629629629
44329.6116272685	0	6111.31899999998	-6112.10370370368	-1192.68888888888
44329.6116273843	0	6111.31899999998	-6112.87407407405	-1192.28148148148
44329.6116275	0	6112.88199999998	-6113.70370370368	-1191.85925925925
44329.6116276157	0	6112.88199999998	-6114.60740740739	-1191.45925925925
44329.6116277315	0	6114.61499999998	-6115.5185185185	-1191.05185185185
44329.6116278472	0	6114.61499999998	-6116.51111111109	-1190.66666666666
44329.611627963	0	6116.51899999998	-6117.43703703702	-1190.27407407407
44329.6116280787	0	6116.51899999998	-6118.48888888887	-1189.83703703703
44329.6116281944	0	6118.49699999998	-6119.39259259257	-1189.42222222222
44329.6116283102	0	6118.49699999998	-6120.3185185185	-1188.97037037037
44329.6116284259	0	6120.32699999998	-6121.08148148146	-1188.54074074074
44329.6116285417	0	6120.32699999998	-6121.76296296294	-1188.17037037037
44329.6116286574	0	6121.77099999998	-6122.54074074072	-1187.8074074074
44329.6116287731	0	6121.77099999998	-6123.33333333331	-1187.48148148148
44329.6116288889	0	6123.34099999998	-6124.19999999998	-1187.19999999999
44329.6116290046	0	6123.34099999998	-6125.05185185183	-1187.0074074074
44329.6116291204	0	6125.05999999998	-6125.82962962961	-1186.86666666666
44329.6116292361	0	6125.05999999998	-6126.75555555554	-1186.78518518518
44329.6116293519	0	6126.76399999998	-6127.65925925924	-1186.76296296296
44329.6116294676	0	6126.76399999998	-6128.62962962961	-1186.72592592592
44329.6116295833	0	6128.63799999998	-6129.62962962961	-1186.8
44329.6116296991	0	6128.63799999998	-6130.6222222222	-1186.91111111111
44329.6116298148	0	6130.63099999998	-6131.50370370368	-1186.96296296296
44329.6116299306	0	6130.63099999998	-6132.2222222222	-1187.11851851851
44329.6116300463	0	6132.23099999998	-6132.9185185185	-1187.43703703703
44329.611630162	0	6132.23099999998	-6133.59259259257	-1187.82222222222
44329.6116302778	0	6133.60099999998	-6134.17037037035	-1188.23703703703
44329.6116303935	0	6133.60099999998	-6134.52592592591	-1188.68888888888
44329.6116305093	0	6134.53399999998	-6134.74074074072	-1189.11111111111
44329.611630625	0	6134.53399999998	-6134.90370370368	-1189.54074074074
44329.6116307407	0	6134.91199999998	-6134.99259259257	-1190.02962962962
44329.6116308565	0	6134.91199999998	-6135.05925925924	-1190.68888888888
44329.6116309722	0	6135.06799999998	-6135.08888888887	-1191.22962962962
44329.611631088	0	6135.06799999998	-6135.10370370368	-1191.81481481481
44329.6116312037	0	6135.11199999998	-6135.15555555553	-1192.48888888888
44329.6116313194	0	6135.11199999998	-6135.27407407405	-1193.09629629629
44329.6116314352	0	6135.28199999998	-6135.38518518516	-1193.68148148148
44329.6116315509	0	6135.28199999998	-6135.47407407405	-1194.37777777777
44329.6116316667	0	6135.48199999998	-6135.61481481479	-1195.07407407407
44329.6116317824	0	6135.48199999998	-6135.84444444442	-1195.85925925925
44329.6116318982	0	6135.85199999998	-6136.25925925924	-1196.62222222222
44329.6116320139	0	6135.85199999998	-6136.67407407405	-1197.49629629629
44329.6116321296	0	6136.68199999998	-6137.13333333331	-1198.31851851851
44329.6116322454	0	6136.68199999998	-6137.57777777776	-1199.19259259259
44329.6116323611	0	6137.58599999998	-6138.00740740739	-1199.94074074074
44329.6116324769	0	6137.58599999998	-6138.4222222222	-1200.85185185185
44329.6116325926	0	6138.42999999998	-6138.88148148146	-1201.68888888888
44329.6116327083	0	6138.42999999998	-6139.14814814813	-1202.34074074074
44329.6116328241	0	6139.15599999998	-6139.36296296294	-1202.85925925925
44329.6116329398	0	6139.15599999998	-6139.65925925924	-1203.31851851851
44329.6116330556	0	6139.66699999998	-6140.00740740739	-1203.77777777777
44329.6116331713	0	6139.66699999998	-6140.63703703702	-1204.4
44329.611633287	0	6140.64499999998	-6141.47407407405	-1205.05925925925
44329.6116334028	0	6140.64499999998	-6142.3259259259	-1205.7037037037
44329.6116335185	0	6142.33399999998	-6143.33333333331	-1206.4074074074
44329.6116336343	0	6142.33399999998	-6144.30370370368	-1207.09629629629
44329.61163375	0	6144.31199999998	-6145.17037037035	-1207.79259259259
44329.6116338657	0	6144.31199999998	-6145.93333333331	-1208.52592592592
44329.6116339815	0	6145.94199999998	-6146.62962962961	-1209.31851851851
44329.6116340972	0	6145.94199999998	-6147.27407407405	-1210.17777777777
44329.611634213	0	6147.28299999998	-6147.85925925924	-1211.05925925925
44329.6116343287	0	6147.28299999998	-6148.44444444442	-1211.95555555555
44329.6116344444	0	6148.45299999998	-6149.17777777776	-1212.79999999999
44329.6116345602	0	6148.45299999998	-6150.07407407405	-1213.53333333333
44329.6116346759	0	6150.08299999998	-6151.19259259257	-1214.27407407407
44329.6116347917	0	6150.08299999998	-6152.5259259259	-1215.02962962962
[truncated: 9,999 more rows]
