# Supplementary material for: Near-infrared manipulation of multiple neuronal populations via trichromatic upconversion
Source: Nat Commun. 2021 Sep 27;12:5662. doi: 10.1038/s41467-021-25993-7 (PMC8476604; doi:10.1038/s41467-021-25993-7)
Supplement: Supplementary file 7 — Source Data [file 41467_2021_25993_MOESM7_ESM.zip › Source Data/SI 31/808/4_1.csv]

DateTime	xPosComp	yPosComp	xPos	yPos
44325.5780031829	0	2359.524	-2362.13333333333	-37.9481481481477
44325.5780032986	0	2359.524	-2370.03703703704	-35.9629629629625
44325.5780034144	0	2377.554	-2381.65185185185	-34.6666666666662
44325.5780035301	0	2377.554	-2393.3037037037	-33.7185185185181
44325.5780036458	0	2400.821	-2403.14074074074	-33.2666666666662
44325.5780037616	0	2400.821	-2413.34814814815	-33.1777777777773
44325.5780038773	0	2420.865	-2425.41481481482	-32.1111111111107
44325.5780039931	0	2420.865	-2433.68148148148	-31.5111111111107
44325.5780041088	0	2441.198	-2443.02222222222	-30.8296296296292
44325.5780042245	0	2441.198	-2455.15555555556	-29.6962962962959
44325.5780043403	0	2462.672	-2466.46666666667	-28.4518518518514
44325.578004456	0	2462.672	-2477	-26.8740740740736
44325.5780045718	0	2484.516	-2488.65925925926	-25.9703703703699
44325.5780046875	0	2484.516	-2495.45925925926	-24.5777777777773
44325.5780048032	0	2502.975	-2502.5037037037	-24.9259259259255
44325.578004919	0	2502.975	-2509.51111111111	-25.0148148148144
44325.5780050347	0	2517.027	-2509.51111111111	-25.0148148148144
44325.5780051505	0	2517.027	-2513.55555555556	-26.0518518518514
44325.5780052662	0	2521.071	-2532.83703703704	-25.1185185185181
44325.5780053819	0	2521.071	-2541.07407407407	-24.5777777777773
44325.5780054977	0	2548.59	-2550.08148148148	-23.3851851851847
44325.5780056134	0	2548.59	-2558.88888888889	-20.7555555555551
44325.5780057292	0	2566.405	-2564.65185185185	-25.3555555555551
44325.5780058449	0	2566.405	-2576.32592592593	-24.4592592592588
44325.5780059606	0	2583.842	-2587.52592592593	-24.6592592592588
44325.5780060764	0	2583.842	-2592.2962962963	-23.9777777777773
44325.5780061921	0	2599.812	-2601.52592592593	-23.0296296296292
44325.5780063079	0	2599.812	-2613.58518518519	-21.9259259259255
44325.5780064236	0	2621.101	-2623.91111111111	-21.0296296296292
44325.5780065393	0	2621.101	-2634.95555555556	-19.9555555555551
44325.5780066551	0	2642.471	-2646.4962962963	-18.681481481481
44325.5780067708	0	2642.471	-2656.58518518519	-17.5185185185181
44325.5780068866	0	2664.101	-2667.45925925926	-16.8888888888884
44325.5780070023	0	2664.101	-2677.3037037037	-16.481481481481
44325.5780071181	0	2684.82	-2687.27407407407	-15.407407407407
44325.5780072338	0	2684.82	-2697.8	-14.6740740740736
44325.5780073495	0	2705.316	-2709.40740740741	-13.3111111111107
44325.5780074653	0	2705.316	-2719.74814814815	-10.8888888888884
44325.578007581	0	2727.264	-2728.03703703704	-11.7407407407403
44325.5780076968	0	2727.264	-2739.27407407407	-10.7629629629625
44325.5780078125	0	2746.79	-2749.47407407407	-10.0518518518514
44325.5780079282	0	2746.79	-2760.28888888889	-8.7481481481477
44325.578008044	0	2767.805	-2771.59259259259	-7.48888888888844
44325.5780081597	0	2767.805	-2782.8	-6.36296296296252
44325.5780082755	0	2790.316	-2793.48888888889	-5.61481481481437
44325.5780083912	0	2790.316	-2803.81481481481	-4.41481481481437
44325.5780085069	0	2811.331	-2815.45925925926	-3.51851851851807
44325.5780086227	0	2811.331	-2821.95555555556	-1.71851851851807
44325.5780087384	0	2829.472	-2831.83703703704	-0.237037037036589
44325.5780088542	0	2829.472	-2842.54814814815	0.762962962963411
44325.5780089699	0	2850.065	-2853.9037037037	1.90370370370415
44325.5780090857	0	2850.065	-2864.85185185185	2.77777777777823
44325.5780092014	0	2872.369	-2875.33333333333	4.32592592592637
44325.5780093171	0	2872.369	-2884.65185185185	5.08888888888934
44325.5780094329	0	2892.169	-2888.52592592593	6.33333333333378
44325.5780095486	0	2892.169	-2899.57037037037	7.49629629629674
44325.5780096644	0	2907.088	-2911.05925925926	8.93333333333378
44325.5780097801	0	2907.088	-2922.11851851852	10.5703703703708
44325.5780098958	0	2929.636	-2927.91851851852	11.7037037037042
44325.5780100116	0	2929.636	-2928.60740740741	11.7259259259264
44325.5780101273	0	2936.125	-2936.8962962963	11.6444444444449
44325.5780102431	0	2936.125	-2947.31851851852	12.955555555556
44325.5780103588	0	2954.836	-2954.91851851852	13.118518518519
44325.5780104745	0	2954.836	-2964.4962962963	13.8740740740745
44325.5780105903	0	2972.014	-2974.14074074074	20.1851851851856
44325.578010706	0	2972.014	-2983.85925925926	23.0444444444449
44325.5780108218	0	2991.377	-2991.63703703704	25.4370370370375
44325.5780109375	0	2991.377	-2998.87407407407	29.2222222222227
44325.5780110532	0	3006.392	-3008.8	29.8814814814819
44325.578011169	0	3006.392	-3018.6	30.592592592593
44325.5780112847	0	3026.118	-3031.62222222222	32.0000000000004
44325.5780114005	0	3026.118	-3041.36296296296	33.355555555556
44325.5780115162	0	3048.881	-3050.22222222222	34.4962962962967
44325.5780116319	0	3048.881	-3058.06666666667	36.0074074074079
44325.5780117477	0	3065.585	-3060.63703703704	38.0296296296301
44325.5780118634	0	3065.585	-3069.8	40.1259259259264
44325.5780119792	0	3077.318	-3080.08888888889	40.9851851851856
44325.5780120949	0	3077.318	-3092.16296296296	42.4000000000005
44325.5780122107	0	3099.681	-3101.93333333333	45.3037037037042
44325.5780123264	0	3099.681	-3110.4962962963	42.9037037037042
44325.5780124421	0	3118.014	-3121.17037037037	44.0296296296301
44325.5780125579	0	3118.014	-3127.11851851852	47.1333333333338
44325.5780126736	0	3134.636	-3134.74074074074	46.2296296296301
44325.5780127894	0	3134.636	-3144.9037037037	46.7629629629634
44325.5780129051	0	3152.421	-3155.97037037037	47.5777777777782
44325.5780130208	0	3152.421	-3165.55555555556	49.7629629629634
44325.5780131366	0	3173.073	-3175.33333333333	51.2666666666671
44325.5780132523	0	3173.073	-3186.03703703704	53.192592592593
44325.5780133681	0	3193.554	-3196.73333333333	54.0370370370375
44325.5780134838	0	3193.554	-3207.8	55.2814814814819
44325.5780135995	0	3215.317	-3218.71111111111	55.918518518519
44325.5780137153	0	3215.317	-3229.34814814815	56.8592592592597
44325.578013831	0	3236.865	-3240.1037037037	58.0740740740745
44325.5780139468	0	3236.865	-3251.16296296296	59.155555555556
44325.5780140625	0	3258.68	-3259.77037037037	60.0518518518523
44325.5780141782	0	3258.68	-3267.45185185185	63.3481481481486
44325.578014294	0	3274.969	-3274.07407407407	69.3851851851856
44325.5780144097	0	3274.969	-3280.38518518519	68.4592592592597
44325.5780145255	0	3287.902	-3284.47407407407	67.5777777777782
44325.5780146412	0	3287.902	-3295.13333333333	68.718518518519
44325.5780147569	0	3302.65	-3304.52592592593	70.8518518518523
44325.5780148727	0	3302.65	-3311.20740740741	73.918518518519
44325.5780149884	0	3318.724	-3321.08888888889	75.2888888888893
44325.5780151042	0	3318.724	-3331.99259259259	76.4740740740745
44325.5780152199	0	3339.509	-3340.42962962963	77.3703703703708
44325.5780153356	0	3339.509	-3348.8	78.4444444444449
44325.5780154514	0	3356.316	-3359.2	79.6000000000005
44325.5780155671	0	3356.316	-3370.05185185185	80.755555555556
44325.5780156829	0	3377.568	-3380.91111111111	81.6000000000005
44325.5780157986	0	3377.568	-3391.52592592593	82.4740740740745
44325.5780159144	0	3399.042	-3402.51851851852	84.1333333333338
44325.5780160301	0	3399.042	-3413.26666666667	85.2370370370375
44325.5780161458	0	3420.783	-3420.96296296296	81.9037037037042
44325.5780162616	0	3420.783	-3431.04444444444	82.3851851851856
44325.5780163773	0	3438.561	-3441.64444444444	83.4296296296301
44325.5780164931	0	3438.561	-3447.96296296296	85.481481481482
44325.5780166088	0	3455.48	-3457.43703703704	86.7407407407412
44325.5780167245	0	3455.48	-3467.61481481482	87.9407407407412
44325.5780168403	0	3475.132	-3478.20740740741	89.1629629629634
44325.578016956	0	3475.132	-3488.28888888889	89.7333333333338
44325.5780170718	0	3495.806	-3493.34074074074	90.2296296296301
44325.5780171875	0	3495.806	-3494.56296296296	90.4370370370375
44325.5780173032	0	3502.08	-3505.23703703704	92.1037037037042
44325.578017419	0	3502.08	-3515.3037037037	93.2888888888894
44325.5780175347	0	3522.821	-3522.32592592593	94.7703703703708
44325.5780176505	0	3522.821	-3532.14074074074	95.8444444444449
44325.5780177662	0	3539.658	-3542.02222222222	96.0592592592597
44325.5780178819	0	3539.658	-3551.59259259259	97.0444444444449
44325.5780179977	0	3559.11	-3559.47407407407	98.1481481481486
44325.5780181134	0	3559.11	-3568.15555555556	98.6740740740746
44325.5780182292	0	3575.673	-3578.2	99.4740740740746
44325.5780183449	0	3575.673	-3588.37777777778	100.288888888889
44325.5780184606	0	3595.895	-3597.38518518519	101.85925925926
44325.5780185764	0	3595.895	-3602.71851851852	103.414814814815
44325.5780186921	0	3610.236	-3606.22962962963	102.977777777778
44325.5780188079	0	3610.236	-3615.17037037037	103.222222222223
44325.5780189236	0	3622.688	-3625.96296296296	104.214814814815
44325.5780190393	0	3622.688	-3630.40740740741	104.777777777778
44325.5780191551	0	3637.925	-3633.18518518519	106.666666666667
44325.5780192708	0	3637.925	-3641.95555555556	107.518518518519
44325.5780193866	0	3649.473	-3652.0962962963	105.585185185186
44325.5780195023	0	3649.473	-3661.95555555556	106.651851851852
44325.5780196181	0	3669.473	-3671.31851851852	107.770370370371
44325.5780197338	0	3669.473	-3679.05925925926	109.02962962963
44325.5780198495	0	3686.577	-3684.14814814815	109.340740740741
44325.5780199653	0	3686.577	-3691.77777777778	114.896296296297
44325.578020081	0	3699.296	-3702.52592592593	114.896296296297
44325.5780201968	0	3699.296	-3708.45925925926	118.962962962963
44325.5780203125	0	3715.977	-3718.95555555556	120.133333333334
44325.5780204282	0	3715.977	-3729.13333333333	121.362962962963
44325.578020544	0	3736.651	-3736.7037037037	118.807407407408
44325.5780206597	0	3736.651	-3740.68888888889	120.377777777778
44325.5780207755	0	3748.207	-3751.31851851852	121.651851851852
44325.5780208912	0	3748.207	-3760.00740740741	121.05925925926
44325.5780210069	0	3767.526	-3766.3037037037	121.140740740741
44325.5780211227	0	3767.526	-3775.44444444445	119.014814814815
44325.5780212384	0	3782.963	-3785.6	120.022222222223
44325.5780213542	0	3782.963	-3795.36296296296	120.992592592593
44325.5780214699	0	3802.882	-3805.08888888889	122.214814814815
44325.5780215857	0	3802.882	-3813.37037037037	122.8
44325.5780217014	0	3820.889	-3823.4	123.696296296297
44325.5780218171	0	3820.889	-3834.05185185185	125.118518518519
44325.5780219329	0	3841.57	-3843.99259259259	125.748148148149
44325.5780220486	0	3841.57	-3851.57037037037	128.407407407408
44325.5780221644	0	3859.089	-3862.06666666667	129.370370370371
44325.5780222801	0	3859.089	-3871.86666666667	130.066666666667
44325.5780223958	0	3879.385	-3881.27407407407	130.2
44325.5780225116	0	3879.385	-3888.4962962963	130.548148148149
44325.5780226273	0	3896.015	-3898.77777777778	131.496296296297
44325.5780227431	0	3896.015	-3908.9037037037	132.237037037037
44325.5780228588	0	3916.422	-3917.86666666667	132.548148148149
44325.5780229745	0	3916.422	-3928.83703703704	133.733333333334
44325.5780230903	0	3936.355	-3939.58518518519	134.644444444445
44325.578023206	0	3936.355	-3949.40740740741	135.496296296297
44325.5780233218	0	3956.925	-3959.45185185185	136.466666666667
44325.5780234375	0	3956.925	-3959.52592592593	137.592592592593
44325.5780235532	0	3967.044	-3969.77777777778	138.696296296297
44325.578023669	0	3967.044	-3980.31851851852	140.007407407408
44325.5780237847	0	3987.837	-3989.13333333333	139.385185185186
44325.5780239005	0	3987.837	-3999.4	140.340740740741
44325.5780240162	0	4006.918	-4009.86666666667	141.237037037037
44325.5780241319	0	4006.918	-4018.54814814815	141.385185185186
44325.5780242477	0	4026.066	-4028.05925925926	142.274074074074
44325.5780243634	0	4026.066	-4036.6962962963	143.118518518519
44325.5780244792	0	4044.214	-4039.45925925926	143.607407407408
44325.5780245949	0	4044.214	-4040.94814814815	143.896296296297
44325.5780247106	0	4048.466	-4051.07407407407	145.355555555556
44325.5780248264	0	4048.466	-4060.28148148148	146.666666666667
44325.5780249421	0	4067.799	-4070.12592592593	147.592592592593
44325.5780250579	0	4067.799	-4076.38518518519	148.562962962963
44325.5780251736	0	4083.903	-4085.64444444444	150.162962962963
44325.5780252894	0	4083.903	-4092.38518518519	151.044444444445
44325.5780254051	0	4099.903	-4102.28148148148	151.888888888889
44325.5780255208	0	4099.903	-4111.48148148148	153.355555555556
44325.5780256366	0	4118.999	-4121.32592592593	154.525925925926
44325.5780257523	0	4118.999	-4129.77777777778	156.103703703704
44325.5780258681	0	4137.295	-4138.6	155.903703703704
44325.5780259838	0	4137.295	-4148.22962962963	156.577777777778
44325.5780260995	0	4155.747	-4156.93333333333	158.177777777778
44325.5780262153	0	4155.747	-4164.94814814815	159.074074074074
44325.578026331	0	4172.466	-4174.19259259259	160.170370370371
44325.5780264468	0	4172.466	-4184.45185185185	161.281481481482
44325.5780265625	0	4191.97	-4194.35555555555	162.281481481482
44325.5780266782	0	4191.97	-4203.53333333333	163.451851851852
44325.578026794	0	4211.051	-4213.38518518518	164.755555555556
44325.5780269097	0	4211.051	-4220.02962962963	168.644444444445
44325.5780270255	0	4227.547	-4229.02222222222	170.022222222223
44325.5780271412	0	4227.547	-4238.25185185185	171.007407407408
44325.5780272569	0	4245.769	-4246.97037037037	171.518518518519
44325.5780273727	0	4245.769	-4256.62962962963	172.237037037037
44325.5780274884	0	4264.147	-4266.22222222222	173.185185185185
44325.5780276042	0	4264.147	-4273.88888888889	176.355555555556
44325.5780277199	0	4281.406	-4282.61481481481	176.8
44325.5780278356	0	4281.406	-4290.57777777778	176.333333333334
44325.5780279514	0	4298.095	-4299.38518518518	175.755555555556
44325.5780280671	0	4298.095	-4308.85925925926	176.014814814815
44325.5780281829	0	4316.376	-4318.08888888889	176.711111111111
44325.5780282986	0	4316.376	-4327.96296296296	177.792592592593
44325.5780284144	0	4335.48	-4336.88888888889	179.125925925926
44325.5780285301	0	4335.48	-4336.88888888889	178.8
44325.5780286458	0	4344.406	-4347.18518518519	179.85925925926
44325.5780287616	0	4344.406	-4356.17777777778	180.807407407408
44325.5780288773	0	4363.695	-4366.41481481482	182
44325.5780289931	0	4363.695	-4376.8	183.118518518519
44325.5780291088	0	4384.317	-4385.51111111111	184.407407407408
44325.5780292245	0	4384.317	-4395.78518518518	185.437037037037
44325.5780293403	0	4403.302	-4404.41481481481	185.851851851852
44325.578029456	0	4403.302	-4414.91111111111	186.940740740741
44325.5780295718	0	4422.428	-4423.92592592593	187.325925925926
44325.5780296875	0	4422.428	-4433.77037037037	188.355555555556
44325.5780298032	0	4441.287	-4443.94074074074	189.037037037037
44325.578029919	0	4441.287	-4448.87407407407	188.25925925926
44325.5780300347	0	4456.391	-4455.42222222222	188.703703703704
44325.5780301505	0	4456.391	-4464.61481481482	189.503703703704
44325.5780302662	0	4472.132	-4475.04444444444	190.614814814815
44325.5780303819	0	4472.132	-4485.25925925926	191.733333333334
44325.5780304977	0	4492.776	-4495.25925925926	192.614814814815
44325.5780306134	0	4492.776	-4504.78518518518	193.474074074074
44325.5780307292	0	4512.302	-4514.84444444444	194.577777777778
44325.5780308449	0	4512.302	-4524.73333333333	195.688888888889
44325.5780309606	0	4532.25	-4533.84444444444	196.511111111111
44325.5780310764	0	4532.25	-4543.68148148148	197.65925925926
44325.5780311921	0	4551.198	-4553.56296296296	198.792592592593
44325.5780313079	0	4551.198	-4562.7037037037	199.45925925926
44325.5780314236	0	4570.22	-4570.19259259259	201.585185185186
44325.5780315393	0	4570.22	-4580.2	202.696296296297
44325.5780316551	0	4587.716	-4590.18518518518	203.888888888889
44325.5780317708	0	4587.716	-4600.32592592592	205.214814814815
44325.5780318866	0	4607.842	-4609.56296296296	206.02962962963
44325.5780320023	0	4607.842	-4614.9037037037	209.385185185186
44325.5780321181	0	4622.42	-4614.33333333333	212.525925925926
44325.5780322338	0	4622.42	-4616.09629629629	212.666666666667
44325.5780323495	0	4623.613	-4624.52592592592	214.45925925926
44325.5780324653	0	4623.613	-4632.75555555555	215.651851851852
44325.578032581	0	4640.272	-4642.11111111111	216.533333333334
44325.5780326968	0	4640.272	-4651.19259259259	217.540740740741
44325.5780328125	0	4658.709	-4660.18518518518	218.318518518519
44325.5780329282	0	4658.709	-4668.72592592593	218.770370370371
44325.578033044	0	4676.242	-4677.93333333333	219.637037037037
44325.5780331597	0	4676.242	-4686.62222222222	219.874074074074
44325.5780332755	0	4694.138	-4696.27407407407	221.111111111111
44325.5780333912	0	4694.138	-4706.22222222222	221.740740740741
44325.5780335069	0	4713.738	-4715.88888888889	222.740740740741
44325.5780336227	0	4713.738	-4725.71111111111	224.162962962963
44325.5780337384	0	4733.227	-4735.8	225.237037037037
44325.5780338542	0	4733.227	-4742.74814814815	225.681481481482
44325.5780339699	0	4750.264	-4749.99259259259	226.274074074074
44325.5780340857	0	4750.264	-4759.48888888889	227.348148148148
44325.5780342014	0	4767.005	-4768.97037037037	228.325925925926
44325.5780343171	0	4767.005	-4777.40740740741	228.770370370371
44325.5780344329	0	4784.924	-4786.45185185185	229.688888888889
44325.5780345486	0	4784.924	-4795.5037037037	230.592592592593
44325.5780346644	0	4803.02	-4804.13333333333	231.340740740741
44325.5780347801	0	4803.02	-4809.23703703704	231.6
44325.5780348958	0	4816.753	-4810.24444444444	226.474074074074
44325.5780350116	0	4816.753	-4814.77037037037	223.992592592593
44325.5780351273	0	4822.286	-4824.42222222222	225.162962962963
44325.5780352431	0	4822.286	-4833.81481481481	225.970370370371
44325.5780353588	0	4841.33	-4843.18518518518	226.851851851852
44325.5780354745	0	4841.33	-4852.48148148148	227.407407407408
44325.5780355903	0	4859.997	-4861.37037037037	228.148148148148
44325.578035706	0	4859.997	-4870.14074074074	228.903703703704
44325.5780358218	0	4877.656	-4879.63703703704	230.103703703704
44325.5780359375	0	4877.656	-4888.57777777778	230.740740740741
44325.5780360532	0	4896.093	-4898.66666666666	231.874074074074
44325.578036169	0	4896.093	-4907.85925925926	232.881481481482
44325.5780362847	0	4915.374	-4917.49629629629	234.014814814815
44325.5780364005	0	4915.374	-4926.74814814815	234.977777777778
44325.5780365162	0	4934.263	-4935.67407407407	235.637037037037
44325.5780366319	0	4934.263	-4944.45185185185	236.496296296297
44325.5780367477	0	4951.967	-4953.03703703703	235.933333333334
44325.5780368634	0	4951.967	-4962.32592592592	236.918518518519
44325.5780369792	0	4969.841	-4971.77777777777	237.770370370371
44325.5780370949	0	4969.841	-4981.25925925926	238.651851851852
44325.5780372106	0	4988.774	-4989.9037037037	239.2
44325.5780373264	0	4988.774	-4999.31851851852	239.770370370371
44325.5780374421	0	5006.833	-5008.87407407407	240.6
44325.5780375579	0	5006.833	-5017.94814814815	241.148148148148
44325.5780376736	0	5025.463	-5027.78518518518	242.237037037037
44325.5780377894	0	5025.463	-5037.17037037037	243.118518518519
44325.5780379051	0	5044.685	-5046.89629629629	244.214814814815
44325.5780380208	0	5044.685	-5056.7037037037	245.125925925926
44325.5780381366	0	5064.218	-5065.72592592592	246.251851851852
44325.5780382523	0	5064.218	-5075.48148148148	247.362962962963
44325.5780383681	0	5082.996	-5085.23703703703	248.718518518519
44325.5780384838	0	5082.996	-5094.2	249.422222222222
44325.5780385995	0	5101.715	-5104.03703703703	250.496296296297
44325.5780387153	0	5101.715	-5113.36296296296	251.362962962963
44325.578038831	0	5120.878	-5123.48888888888	252.251851851852
44325.5780389468	0	5120.878	-5132.62222222222	253.488888888889
44325.5780390625	0	5140.137	-5141.21481481481	255.22962962963
44325.5780391782	0	5140.137	-5150.43703703703	256.081481481482
44325.578039294	0	5157.952	-5159.36296296296	256.748148148148
44325.5780394097	0	5157.952	-5168.42962962963	257.607407407408
44325.5780395255	0	5175.945	-5178.2	258.622222222222
44325.5780396412	0	5175.945	-5187.54074074074	259.733333333334
44325.5780397569	0	5195.056	-5196.51851851851	260.274074074074
44325.5780398727	0	5195.056	-5203.93333333333	261.451851851852
44325.5780399884	0	5211.449	-5207.17037037037	261.711111111111
44325.5780401042	0	5211.449	-5209.13333333333	262.074074074074
44325.5780402199	0	5216.649	-5217.93333333333	263.318518518519
44325.5780403356	0	5216.649	-5226.9037037037	264.511111111111
44325.5780404514	0	5234.419	-5234.2	265.733333333334
44325.5780405671	0	5234.419	-5240.13333333333	267.518518518519
44325.5780406829	0	5247.649	-5249.07407407407	268.311111111111
44325.5780407986	0	5247.649	-5257.77037037037	269.296296296297
44325.5780409144	0	5265.286	-5266.7037037037	270.088888888889
44325.5780410301	0	5265.286	-5275.54814814814	271.037037037037
44325.5780411458	0	5283.064	-5284.93333333333	271.903703703704
44325.5780412616	0	5283.064	-5294.8	272.940740740741
44325.5780413773	0	5302.316	-5304.02962962963	273.955555555556
44325.5780414931	0	5302.316	-5312.18518518518	274.518518518519
44325.5780416088	0	5319.701	-5321.62222222222	275.6
44325.5780417245	0	5319.701	-5330.31851851851	276.851851851852
44325.5780418403	0	5337.834	-5338.79259259259	277.866666666667
44325.578041956	0	5337.834	-5346.61481481481	278.859259259259
44325.5780420718	0	5354.13	-5355.22222222222	279.518518518519
44325.5780421875	0	5354.13	-5363.77037037037	280.325925925926
44325.5780423032	0	5371.286	-5372.55555555555	281.192592592593
44325.578042419	0	5371.286	-5380.5037037037	281.940740740741
44325.5780425347	0	5388.019	-5389.34814814815	283.118518518519
44325.5780426505	0	5388.019	-5396.13333333333	283.792592592593
44325.5780427662	0	5403.649	-5405.04444444444	284.555555555556
44325.5780428819	0	5403.649	-5414.08148148148	285.614814814815
44325.5780429977	0	5421.597	-5423.57777777778	286.837037037037
44325.5780431134	0	5421.597	-5432.96296296296	287.777777777778
44325.5780432292	0	5440.478	-5442.26666666667	289.118518518519
44325.5780433449	0	5440.478	-5452	290.081481481482
44325.5780434606	0	5459.515	-5459.86666666667	291.155555555556
44325.5780435764	0	5459.515	-5466.55555555555	284.85925925926
44325.5780436921	0	5474.071	-5474.63703703704	284.548148148148
44325.5780438079	0	5474.071	-5483.83703703704	285.688888888889
44325.5780439236	0	5491.352	-5492.9037037037	286.881481481482
44325.5780440394	0	5491.352	-5502.05185185185	287.970370370371
44325.5780441551	0	5509.567	-5511.68888888889	289
44325.5780442708	0	5509.567	-5520.68888888889	289.837037037037
44325.5780443866	0	5528.204	-5529.57037037037	290.62962962963
44325.5780445023	0	5528.204	-5539.04444444444	291.607407407408
44325.5780446181	0	5546.56	-5548.07407407407	292.688888888889
44325.5780447338	0	5546.56	-5557.14814814815	293.85925925926
44325.5780448495	0	5564.664	-5563.27407407407	295.155555555556
44325.5780449653	0	5564.664	-5571.93333333333	296.214814814815
44325.578045081	0	5579.449	-5580.99259259259	297.192592592593
44325.5780451968	0	5579.449	-5590.2	298.4
44325.5780453125	0	5597.716	-5599.49629629629	299.614814814815
44325.5780454282	0	5597.716	-5608.75555555555	300.703703703704
44325.578045544	0	5616.272	-5617.86666666667	301.970370370371
44325.5780456597	0	5616.272	-5626.37037037037	302.755555555556
44325.5780457755	0	5633.887	-5634.94814814815	303.274074074074
44325.5780458912	0	5633.887	-5644.01481481481	304.177777777778
44325.5780460069	0	5651.531	-5653.08888888889	305.051851851852
44325.5780461227	0	5651.531	-5661.74814814815	305.748148148148
44325.5780462384	0	5669.264	-5670.24444444444	306.918518518519
44325.5780463542	0	5669.264	-5679.52592592592	308.111111111111
44325.5780464699	0	5687.042	-5689.1037037037	309.333333333334
44325.5780465857	0	5687.042	-5698.49629629629	310.362962962963
44325.5780467014	0	5706.012	-5707.88148148148	311.4
44325.5780468171	0	5706.012	-5716.4	312.348148148148
44325.5780469329	0	5723.916	-5725.62962962963	313.392592592593
44325.5780470486	0	5723.916	-5734.55555555555	314.444444444445
44325.5780471644	0	5742.072	-5743.78518518518	315.192592592593
44325.5780472801	0	5742.072	-5743.80740740741	315.22962962963
44325.5780473958	0	5751.324	-5752.32592592592	316.288888888889
44325.5780475116	0	5751.324	-5761.48888888889	317.340740740741
44325.5780476273	0	5769.005	-5770.60740740741	318.437037037037
44325.5780477431	0	5769.005	-5779.39259259259	318.718518518519
44325.5780478588	0	5786.909	-5787.3037037037	319.325925925926
44325.5780479745	0	5786.909	-5794.61481481481	320.422222222223
44325.5780480903	0	5802.131	-5798.41481481481	320.933333333334
44325.578048206	0	5802.131	-5799.58518518518	321.133333333334
44325.5780483218	0	5807.101	-5807.94814814815	322.518518518519
44325.5780484375	0	5807.101	-5815.68148148148	323.851851851852
44325.5780485532	0	5823.197	-5824.21481481482	324.711111111111
44325.578048669	0	5823.197	-5830.96296296296	325.074074074074
44325.5780487847	0	5838.478	-5839.28888888889	326.014814814815
44325.5780489005	0	5838.478	-5847.98518518519	326.955555555556
44325.5780490162	0	5855.5	-5857.25925925926	327.925925925926
44325.5780491319	0	5855.5	-5866.16296296296	328.814814814815
44325.5780492477	0	5873.678	-5874.87407407407	329.822222222223
44325.5780493634	0	5873.678	-5884.2962962963	331.014814814815
44325.5780494792	0	5891.811	-5893	332.022222222223
44325.5780495949	0	5891.811	-5901.91851851852	333.362962962963
44325.5780497106	0	5909.433	-5910.94074074074	334.325925925926
44325.5780498264	0	5909.433	-5919.77037037037	335.311111111111
44325.5780499421	0	5927.285	-5928.48888888889	336.407407407408
44325.5780500579	0	5927.285	-5936.71111111111	337.414814814815
44325.5780501736	0	5944.226	-5945.47407407407	338.088888888889
44325.5780502894	0	5944.226	-5954.68148148148	339.088888888889
44325.5780504051	0	5962.196	-5960.19259259259	338.666666666667
44325.5780505208	0	5962.196	-5967.5037037037	338.488888888889
44325.5780506366	0	5975.018	-5973.35555555555	339.518518518519
44325.5780507523	0	5975.018	-5978.02962962963	340.170370370371
44325.5780508681	0	5985.544	-5985.71851851852	340.007407407408
44325.5780509838	0	5985.544	-5994.56296296296	340.977777777778
44325.5780510995	0	6002.077	-6003.22222222222	342.066666666667
44325.5780512153	0	6002.077	-6011.99259259259	343.081481481482
44325.578051331	0	6019.507	-6020.88148148148	343.955555555556
44325.5780514468	0	6019.507	-6031	344.65925925926
44325.5780515625	0	6038.514	-6038.93333333333	345.370370370371
44325.5780516782	0	6038.514	-6047.25185185185	346.585185185186
44325.578051794	0	6054.766	-6056.07407407407	347.570370370371
44325.5780519097	0	6054.766	-6064.16296296296	348.844444444445
44325.5780520255	0	6071.677	-6072.2	350.081481481482
44325.5780521412	0	6071.677	-6080.76296296296	351.088888888889
44325.5780522569	0	6088.277	-6089.47407407407	352.148148148148
44325.5780523727	0	6088.277	-6098.39259259259	353.22962962963
44325.5780524884	0	6105.907	-6107.29629629629	354.148148148148
44325.5780526042	0	6105.907	-6115.68888888889	355.088888888889
44325.5780527199	0	6123.203	-6124.42222222222	355.955555555556
44325.5780528356	0	6123.203	-6133.13333333333	356.866666666667
44325.5780529514	0	6140.647	-6141.36296296296	358.05925925926
44325.5780530671	0	6140.647	-6150.19259259259	358.918518518519
44325.5780531829	0	6157.706	-6158.72592592592	359.903703703704
44325.5780532986	0	6157.706	-6167.56296296296	360.851851851852
44325.5780534143	0	6175.076	-6176.08148148148	361.681481481482
44325.5780535301	0	6175.076	-6185.07407407407	362.755555555556
44325.5780536458	0	6192.58700000001	-6193.68888888889	363.755555555556
44325.5780537616	0	6192.58700000001	-6200.85925925926	365.4
44325.5780538773	0	6208.372	-6209.59259259259	366.570370370371
44325.5780539931	0	6208.372	-6218.23703703704	367.674074074074
44325.5780541088	0	6225.75	-6227.17037037037	368.644444444445
44325.5780542245	0	6225.75	-6235.88148148148	369.511111111111
44325.5780543403	0	6243.394	-6244.45925925926	370.207407407408
44325.578054456	0	6243.394	-6253.37037037037	371.355555555556
44325.5780545718	0	6260.883	-6262.25925925926	372.451851851852
44325.5780546875	0	6260.883	-6271.28148148148	373.518518518519
44325.5780548032	0	6278.794	-6280.13333333333	374.651851851852
44325.578054919	0	6278.794	-6288.92592592592	375.696296296297
44325.5780550347	0	6296.438	-6297.28148148148	376.637037037037
44325.5780551505	0	6296.438	-6305.7037037037	377.474074074074
44325.5780552662	0	6313.216	-6314.74814814815	378.45925925926
44325.5780553819	0	6313.216	-6323.68148148148	379.392592592593
44325.5780554977	0	6331.19400000001	-6332.45185185185	380.288888888889
44325.5780556134	0	6331.19400000001	-6341.17777777778	381.155555555556
44325.5780557292	0	6348.69000000001	-6349.84444444444	382.014814814815
44325.5780558449	0	6348.69000000001	-6358.65925925926	382.970370370371
44325.5780559607	0	6366.171	-6367.42962962963	384.237037037037
44325.5780560764	0	6366.171	-6376.06666666667	385.333333333334
44325.5780561921	0	6383.57800000001	-6384.73333333333	386.414814814815
44325.5780563079	0	6383.57800000001	-6392.64444444444	387.237037037037
44325.5780564236	0	6400.15600000001	-6399.54814814815	388.140740740741
44325.5780565394	0	6400.15600000001	-6401.20740740741	388.281481481482
44325.5780566551	0	6408.71900000001	-6404.56296296296	388.911111111111
44325.5780567708	0	6408.71900000001	-6412.8962962963	390.222222222223
44325.5780568866	0	6420.40800000001	-6421.68148148148	391.348148148148
44325.5780569907	0	6420.40800000001	-6430.33333333333	392.488888888889
44325.5780571181	0	6437.84500000001	-6438.55555555556	393.570370370371
44325.5780572338	0	6437.84500000001	-6438.83703703704	403.185185185185
44325.5780573495	0	6446.34900000001	-6447.24444444445	404.192592592593
44325.5780574653	0	6446.34900000001	-6455.68888888889	405.044444444445
44325.578057581	0	6463.20100000001	-6464.25925925926	405.962962962963
44325.5780576968	0	6463.20100000001	-6472.71111111111	406.822222222222
44325.5780578125	0	6480.22300000001	-6481.28888888889	407.644444444445
44325.5780579282	0	6480.22300000001	-6489.68148148148	408.6
44325.578058044	0	6497.19300000001	-6497.78518518519	409.607407407408
44325.5780581597	0	6497.19300000001	-6506.24444444444	410.518518518519
44325.5780582755	0	6513.75600000001	-6515.17037037037	411.637037037037
44325.5780583912	0	6513.75600000001	-6523.43703703704	412.518518518519
44325.5780585069	0	6530.94900000001	-6532.14814814815	413.414814814815
44325.5780586227	0	6530.94900000001	-6540.35555555555	414.237037037037
44325.5780587384	0	6547.86800000001	-6548.46666666667	414.940740740741
44325.5780588542	0	6547.86800000001	-6555.46666666667	416.007407407408
44325.5780589699	0	6562.97900000001	-6562.51851851852	416.903703703704
44325.5780590856	0	6562.97900000001	-6567.53333333333	417.348148148148
44325.5780592014	0	6575.04600000001	-6575.55555555555	418.555555555556
44325.5780593171	0	6575.04600000001	-6583.77777777778	419.4
44325.5780594329	0	6591.29000000001	-6592.41481481481	420.281481481482
44325.5780595486	0	6591.29000000001	-6595.82962962963	420.666666666667
44325.5780596644	0	6603.34200000001	-6603.85185185185	422.066666666667
44325.5780597801	0	6603.34200000001	-6612.66666666667	423.059259259259
44325.5780598958	0	6620.17900000001	-6621.34814814815	424.074074074074
44325.5780600116	0	6620.17900000001	-6629.9037037037	425.133333333334
44325.5780601273	0	6637.41600000001	-6638.26666666667	426.096296296296
44325.5780602431	0	6637.41600000001	-6646.81481481481	427.088888888889
44325.5780603588	0	6654.32700000001	-6654.74814814815	428.081481481482
44325.5780604745	0	6654.32700000001	-6662.93333333333	428.985185185185
44325.5780605903	0	6670.44600000001	-6671.51111111111	429.962962962963
44325.578060706	0	6670.44600000001	-6679.91111111111	430.807407407408
44325.5780608218	0	6687.42400000001	-6688.27407407407	431.696296296296
44325.5780609375	0	6687.42400000001	-6696.62222222222	432.770370370371
44325.5780610532	0	6704.13500000001	-6704.74814814815	433.851851851852
44325.5780611574	0	6704.13500000001	-6713.05185185185	434.888888888889
44325.5780612847	0	6720.56500000001	-6721.78518518519	436.014814814815
44325.5780614005	0	6720.56500000001	-6730.11111111111	436.940740740741
44325.5780615046	0	6737.62400000001	-6738.24444444444	437.925925925926
44325.5780616319	0	6737.62400000001	-6746.74814814815	438.8
44325.5780617477	0	6754.26100000001	-6755.18518518519	439.622222222222
44325.5780618634	0	6754.26100000001	-6763.9037037037	440.466666666667
44325.5780619676	0	6771.41700000001	-6772.62222222222	441.177777777778
44325.5780620833	0	6771.41700000001	-6781.43703703704	442.214814814815
44325.5780621991	0	6788.95000000001	-6789.60740740741	443.103703703704
44325.5780623264	0	6788.95000000001	-6798.47407407407	444.118518518519
44325.5780624421	0	6805.98700000001	-6806.68888888889	444.97037037037
44325.5780625579	0	6805.98700000001	-6815.38518518518	445.822222222222
44325.5780626736	0	6822.89800000001	-6823.77037037037	446.548148148148
44325.5780627894	0	6822.89800000001	-6832.46666666667	447.511111111111
44325.5780629051	0	6839.97900000001	-6841.02222222222	448.562962962963
44325.5780630093	0	6839.97900000001	-6849.43703703704	449.562962962963
44325.5780631366	0	6856.94900000001	-6858.15555555555	450.688888888889
44325.5780632523	0	6856.94900000001	-6866.87407407407	451.644444444445
44325.5780633681	0	6874.38600000001	-6875.69629629629	452.577777777778
44325.5780634838	0	6874.38600000001	-6884.37777777778	453.651851851852
44325.578063588	0	6891.89000000001	-6893.17037037037	454.644444444445
44325.5780637153	0	6891.89000000001	-6901.5037037037	455.57037037037
44325.578063831	0	6909.01600000001	-6909.71111111111	456.718518518519
44325.5780639468	0	6909.01600000001	-6918.22962962963	457.896296296296
44325.5780640625	0	6925.74200000001	-6927	459.096296296296
44325.5780641782	0	6925.74200000001	-6935.72592592592	460.044444444445
44325.578064294	0	6943.23800000001	-6944.19259259259	460.918518518519
44325.5780643981	0	6943.23800000001	-6952.37777777778	461.851851851852
44325.5780645255	0	6959.89000000001	-6960.71851851852	462.8
44325.5780646412	0	6959.89000000001	-6969.3037037037	463.718518518519
44325.5780647569	0	6976.81600000001	-6977.43703703703	464.466666666667
44325.5780648727	0	6976.81600000001	-6985.28148148148	465.318518518519
44325.5780649768	0	6992.79400000001	-6992.61481481481	466.407407407408
44325.5780651042	0	6992.79400000001	-7000.04444444444	467.385185185185
44325.5780652199	0	7007.55700000001	-7002.71111111111	467.733333333334
44325.5780653356	0	7007.55700000001	-7005.85925925926	468.318518518519
44325.5780654514	0	7013.37200000001	-7014.31851851851	469.725925925926
44325.5780655671	0	7013.37200000001	-7022.68148148148	470.881481481482
44325.5780656829	0	7030.19400000001	-7030.69629629629	471.837037037037
44325.5780657986	0	7030.19400000001	-7038.54814814814	472.718518518519
44325.5780659143	0	7046.06100000001	-7046.33333333333	473.688888888889
44325.5780660301	0	7046.06100000001	-7054.42222222222	474.592592592593
44325.5780661458	0	7061.93500000001	-7063.01481481481	475.614814814815
44325.5780662616	0	7061.93500000001	-7071.54074074074	476.607407407408
44325.5780663773	0	7079.05400000001	-7079.97037037037	477.585185185185
44325.5780664931	0	7079.05400000001	-7088.97777777777	478.666666666667
44325.5780666088	0	7096.49100000001	-7096.41481481481	479.362962962963
44325.5780667245	0	7096.49100000001	-7104.44444444444	480.222222222222
44325.5780668403	0	7111.95800000001	-7112.74814814814	481.125925925926
44325.578066956	0	7111.95800000001	-7120.65925925926	482.288888888889
44325.5780670718	0	7128.17300000001	-7126.85925925925	482.622222222222
44325.5780671875	0	7128.17300000001	-7134.91111111111	483.807407407408
44325.5780673032	0	7142.42500000001	-7142.97777777777	485.081481481482
44325.5780674074	0	7142.42500000001	-7151.74074074074	486.355555555556
44325.5780675347	0	7159.25500000001	-7159.36296296296	487.4
44325.5780676505	0	7159.25500000001	-7164.74074074074	488.896296296296
44325.5780677662	0	7172.25500000001	-7171.22222222222	489.918518518519
44325.5780678819	0	7172.25500000001	-7179.31851851851	490.755555555556
44325.5780679977	0	7186.83300000001	-7187.57037037037	491.592592592593
44325.5780681134	0	7186.83300000001	-7196.28888888888	492.481481481482
44325.5780682292	0	7203.80300000001	-7204.58518518518	493.318518518519
44325.5780683449	0	7203.80300000001	-7212.87407407407	494.222222222222
44325.5780684607	0	7220.38800000001	-7221.05925925926	495.148148148148
44325.5780685764	0	7220.38800000001	-7229.38518518518	496.103703703704
44325.5780686921	0	7236.89900000001	-7237.91111111111	496.955555555556
44325.5780688079	0	7236.89900000001	-7246.49629629629	497.866666666667
44325.5780689236	0	7254.01000000001	-7254.91851851851	498.755555555556
44325.5780690394	0	7254.01000000001	-7262.96296296296	499.688888888889
44325.5780691551	0	7270.47700000001	-7270.42962962963	500.651851851852
44325.5780692708	0	7270.47700000001	-7278.25925925925	501.703703703704
44325.5780693866	0	7285.77300000001	-7286.4	502.733333333333
44325.5780695023	0	7285.77300000001	-7294.62222222222	503.666666666667
44325.5780696181	0	7302.13600000001	-7302.74074074074	504.518518518519
44325.5780697338	0	7302.13600000001	-7311.01481481481	505.437037037037
44325.5780698495	0	7318.52900000001	-7313.79259259259	504.925925925926
44325.5780699653	0	7318.52900000001	-7320.7037037037	505.377777777778
44325.578070081	0	7328.21800000001	-7329.05185185185	506.348148148148
44325.5780701968	0	7328.21800000001	-7337.08888888888	507.296296296296
44325.5780703125	0	7344.60300000001	-7345.42222222222	508.148148148148
44325.5780704282	0	7344.60300000001	-7353.55555555555	509.140740740741
44325.5780705324	0	7361.07000000001	-7361.42962962963	509.955555555556
44325.5780706597	0	7361.07000000001	-7369.82222222222	510.822222222222
44325.5780707755	0	7377.33700000001	-7378.02962962962	511.555555555556
44325.5780708912	0	7377.33700000001	-7386.1037037037	512.444444444445
44325.5780710069	0	7393.61800000001	-7394.38518518518	513.133333333333
44325.5780711111	0	7393.61800000001	-7402.56296296296	514.014814814815
44325.5780712384	0	7410.07700000001	-7410.22962962963	514.6
44325.5780713542	0	7410.07700000001	-7418.38518518518	515.503703703704
44325.5780714699	0	7425.89900000001	-7426.55555555555	516.251851851852
44325.5780715856	0	7425.89900000001	-7434.64444444444	517.274074074074
44325.5780717014	0	7442.15800000001	-7442.87407407407	518.333333333334
44325.5780718171	0	7442.15800000001	-7451.08888888888	519.155555555556
44325.5780719213	0	7458.60200000001	-7459.43703703703	520.103703703704
44325.5780720486	0	7458.60200000001	-7467.8	521.096296296296
44325.5780721644	0	7475.31300000001	-7476.37777777777	522.22962962963
44325.5780722801	0	7475.31300000001	-7484.56296296296	523.125925925926
44325.5780723958	0	7492.07600000001	-7492.9037037037	523.992592592593
44325.5780725116	0	7492.07600000001	-7500.98518518518	524.8
44325.5780726273	0	7508.49800000001	-7509.23703703703	525.659259259259
44325.5780727431	0	7508.49800000001	-7517.51851851851	526.644444444445
44325.5780728588	0	7525.03100000001	-7525.68148148148	527.525925925926
44325.5780729745	0	7525.03100000001	-7533.91851851851	528.362962962963
44325.5780730903	0	7541.43100000001	-7542.15555555555	529.162962962963
44325.578073206	0	7541.43100000001	-7550.57037037037	529.837037037037
44325.5780733218	0	7558.08300000001	-7558.96296296296	530.859259259259
44325.5780734375	0	7558.08300000001	-7566.7037037037	531.444444444445
44325.5780735532	0	7574.21600000001	-7574.86666666666	532.340740740741
44325.578073669	0	7574.21600000001	-7582.96296296296	533.325925925926
44325.5780737847	0	7590.47500000001	-7590.77777777777	534.4
44325.5780738889	0	7590.47500000001	-7598.51111111111	535.444444444445
44325.5780740046	0	7606.02300000001	-7606.17037037037	536.444444444445
44325.5780741204	0	7606.02300000001	-7613.25925925926	537.244444444445
44325.5780742477	0	7620.77100000001	-7614.6	537.303703703704
44325.5780743519	0	7620.77100000001	-7619.65185185185	538.066666666667
44325.5780744676	0	7627.16400000001	-7627.71111111111	539.488888888889
44325.5780745833	0	7627.16400000001	-7635.77777777777	540.592592592593
44325.5780747106	0	7643.29000000001	-7643.63703703703	541.622222222222
44325.5780748148	0	7643.29000000001	-7651.57037037037	542.562962962963
44325.5780749421	0	7659.08300000001	-7659.57777777777	543.414814814815
44325.5780750463	0	7659.08300000001	-7667.63703703703	544.407407407408
44325.5780751736	0	7675.15000000001	-7675.74074074074	545.325925925926
44325.5780752894	0	7675.15000000001	-7683.99259259259	546.192592592593
44325.5780754051	0	7691.50600000001	-7691.86666666666	547.088888888889
44325.5780755208	0	7691.50600000001	-7699.95555555555	548.118518518519
44325.5780756366	0	7707.46900000001	-7708.0074074074	548.896296296297
44325.5780757523	0	7707.46900000001	-7715.97037037037	549.807407407408
44325.5780758681	0	7723.48400000001	-7723.74074074074	550.85925925926
44325.5780759722	0	7723.48400000001	-7731.66666666666	551.925925925926
44325.5780760995	0	7739.18000000001	-7739.61481481481	553.044444444445
44325.5780762153	0	7739.18000000001	-7747.68888888889	554.088888888889
44325.578076331	0	7755.20200000001	-7755.66666666666	555.22962962963
44325.5780764352	0	7755.20200000001	-7762.62222222222	556.444444444445
44325.5780765625	0	7770.13500000001	-7768.24444444444	557
44325.5780766667	0	7770.13500000001	-7775.8	557.85925925926
44325.5780767824	0	7783.31300000001	-7783.94074074074	558.770370370371
44325.5780768981	0	7783.31300000001	-7792.02962962963	559.637037037037
44325.5780770139	0	7799.54300000001	-7799.81481481481	560.444444444445
44325.5780771296	0	7799.54300000001	-7807.85925925926	561.444444444445
44325.5780772454	0	7815.37300000001	-7815.48148148148	562.25925925926
44325.5780773727	0	7815.37300000001	-7823.57037037037	563.185185185186
44325.5780774884	0	7831.08400000001	-7831.94814814814	564.2
44325.5780775926	0	7831.08400000001	-7840.1037037037	565.214814814815
44325.5780777199	0	7847.61700000001	-7848.26666666666	566.125925925926
44325.5780778356	0	7847.61700000001	-7856.26666666666	567.051851851852
44325.5780779514	0	7863.78000000001	-7864.08148148148	567.955555555556
44325.5780780671	0	7863.78000000001	-7871.97037037037	568.777777777778
44325.5780781829	0	7879.48400000001	-7878.64444444444	569.251851851852
44325.5780782986	0	7879.48400000001	-7886.67407407407	570.066666666667
44325.5780784144	0	7894.18800000001	-7894.84444444444	570.918518518519
44325.5780785301	0	7894.18800000001	-7902.82962962963	571.770370370371
44325.5780786458	0	7910.34400000001	-7910.95555555555	572.725925925926
44325.5780787616	0	7910.34400000001	-7919.02222222222	573.725925925926
44325.5780788773	0	7926.53700000001	-7925.71851851851	575.711111111112
44325.5780789931	0	7926.53700000001	-7933.14074074074	576.748148148149
44325.5780791088	0	7940.65600000001	-7941.29629629629	577.755555555556
44325.5780792245	0	7940.65600000001	-7949.33333333333	578.65925925926
44325.5780793287	0	7956.84900000001	-7957.19259259259	579.392592592593
44325.578079456	0	7956.84900000001	-7965.17037037037	580.296296296297
44325.5780795718	0	7972.68600000001	-7973.19259259259	581.214814814815
44325.5780796759	0	7972.68600000001	-7981.17777777777	582.066666666667
44325.5780798032	0	7988.69300000001	-7989.33333333333	582.888888888889
44325.5780799074	0	7988.69300000001	-7997.45185185185	583.755555555556
44325.5780800347	0	8004.96700000001	-8005.58518518518	584.555555555556
44325.5780801505	0	8004.96700000001	-8013.71851851851	585.348148148149
44325.5780802546	0	8021.23400000001	-8022.0074074074	586.02962962963
44325.5780803704	0	8021.23400000001	-8029.91111111111	587.170370370371
44325.5780804861	0	8037.42700000001	-8037.94074074074	588.111111111112
44325.5780806134	0	8037.42700000001	-8045.97037037037	589.185185185186
44325.5780807292	0	8053.48600000001	-8053.88888888888	590.088888888889
44325.5780808333	0	8053.48600000001	-8062.01481481481	591.007407407408
44325.5780809607	0	8069.53000000001	-8069.59999999999	591.711111111112
44325.5780810764	0	8069.53000000001	-8077.53333333333	592.681481481482
44325.5780811921	0	8085.04900000001	-8085.28888888888	593.540740740741
44325.5780812963	0	8085.04900000001	-8093.25925925925	594.4
44325.578081412	0	8100.77500000001	-8101.2	595.170370370371
44325.5780815278	0	8100.77500000001	-8109.18518518518	595.962962962963
44325.5780816435	0	8116.70100000001	-8117.4074074074	596.985185185186
44325.5780817593	0	8116.70100000001	-8125.2074074074	597.977777777778
44325.578081875	0	8132.72300000001	-8133.17777777777	598.755555555556
44325.5780820023	0	8132.72300000001	-8140.82962962963	599.525925925926
44325.5780821181	0	8148.34500000001	-8148.68148148148	600.555555555556
44325.5780822338	0	8148.34500000001	-8155.83703703703	601.948148148149
44325.5780823495	0	8163.35200000001	-8164.02222222222	602.800000000001
44325.5780824653	0	8163.35200000001	-8171.94814814814	603.674074074075
44325.578082581	0	8179.46300000001	-8179.81481481481	604.348148148149
44325.5780826968	0	8179.46300000001	-8187.88148148148	605.244444444445
44325.5780828125	0	8195.39600000001	-8195.88148148148	605.970370370371
44325.5780829282	0	8195.39600000001	-8203.75555555555	606.674074074075
44325.578083044	0	8211.27000000001	-8211.55555555555	607.592592592593
44325.5780831481	0	8211.27000000001	-8219.13333333333	608.666666666667
44325.5780832639	0	8226.64800000001	-8226.74074074074	609.703703703704
44325.5780833912	0	8226.64800000001	-8234.12592592592	610.785185185186
44325.5780835069	0	8241.64100000001	-8240.68148148148	611.311111111112
44325.5780836227	0	8241.64100000001	-8243.13333333333	611.62962962963
44325.5780837384	0	8250.64800000001	-8249.24444444444	612.651851851852
44325.5780838426	0	8250.64800000001	-8256.93333333333	613.962962962964
44325.5780839699	0	8264.44800000001	-8264.73333333333	615.022222222223
44325.5780840856	0	8264.44800000001	-8272.52592592592	616.074074074075
44325.5780842014	0	8280.04100000001	-8279.89629629629	617.222222222223
44325.5780843171	0	8280.04100000001	-8287.82222222222	618.007407407408
44325.5780844329	0	8295.33700000001	-8295.78518518518	618.962962962964
44325.5780845486	0	8295.33700000001	-8303.68888888888	619.970370370371
44325.5780846644	0	8311.20400000001	-8311.48888888888	620.844444444445
44325.5780847801	0	8311.20400000001	-8319.1037037037	621.592592592593
44325.5780848958	0	8326.61900000001	-8326.74814814814	622.370370370371
44325.5780850116	0	8326.61900000001	-8334.56296296296	623.511111111112
44325.5780851157	0	8342.07800000001	-8342.19259259259	624.585185185186
44325.5780852315	0	8342.07800000001	-8349.98518518518	625.725925925927
44325.5780853472	0	8357.50000000001	-8357.84444444444	626.733333333334
44325.5780854745	0	8357.50000000001	-8365.36296296296	627.82962962963
44325.5780855903	0	8372.87800000001	-8370.48888888888	628.600000000001
44325.578085706	0	8372.87800000001	-8374.65925925925	628.948148148149
44325.5780858218	0	8382.17400000001	-8381.63703703703	629.82962962963
44325.5780859375	0	8382.17400000001	-8389.02222222222	630.570370370371
44325.5780860417	0	8396.53700000001	-8396.65925925925	631.162962962964
44325.578086169	0	8396.53700000001	-8404.3111111111	631.933333333334
44325.5780862847	0	8411.82600000001	-8412.16296296296	632.674074074075
44325.5780864005	0	8411.82600000001	-8420.29629629629	633.466666666667
44325.5780865162	0	8427.81100000001	-8428.38518518518	634.177777777779
44325.5780866319	0	8427.81100000001	-8436.34074074074	634.985185185186
44325.5780867477	0	8443.85500000001	-8444.24444444444	635.844444444445
44325.5780868634	0	8443.85500000001	-8452.05925925925	636.755555555556
44325.5780869792	0	8459.57400000001	-8459.85185185185	637.555555555556
44325.5780870949	0	8459.57400000001	-8467.68888888888	638.348148148149
44325.5780872106	0	8475.20400000001	-8475.45185185185	639.385185185186
44325.5780873148	0	8475.20400000001	-8483.18518518518	640.111111111112
44325.5780874306	0	8490.70000000001	-8491.05925925925	640.955555555556
44325.5780875463	0	8490.70000000001	-8498.74814814814	641.807407407408
44325.578087662	0	8506.26300000001	-8506.23703703703	642.644444444445
44325.5780877893	0	8506.26300000001	-8514.02962962963	643.437037037038
44325.5780879051	0	8521.54400000001	-8522.06666666666	644.125925925927
44325.5780880208	0	8521.54400000001	-8529.91111111111	644.881481481482
44325.5780881366	0	8537.42500000001	-8537.78518518518	645.718518518519
44325.5780882523	0	8537.42500000001	-8545.66666666666	646.711111111112
44325.5780883681	0	8553.18100000001	-8553.22962962963	647.414814814815
44325.5780884838	0	8553.18100000001	-8561.11851851852	648.318518518519
44325.5780885995	0	8568.63300000001	-8568.76296296296	649.140740740741
44325.5780887153	0	8568.63300000001	-8576.4	649.962962962964
44325.578088831	0	8583.91400000001	-8584.17037037037	650.85925925926
44325.5780889468	0	8583.91400000001	-8591.93333333333	651.807407407408
44325.5780890625	0	8599.44700000001	-8599.74814814814	652.644444444445
44325.5780891782	0	8599.44700000001	-8607.71111111111	653.540740740741
44325.578089294	0	8615.22500000001	-8615.31111111111	654.177777777778
44325.5780894097	0	8615.22500000001	-8623.25185185185	654.955555555556
44325.5780895255	0	8630.76600000001	-8630.98518518518	655.725925925927
44325.5780896412	0	8630.76600000001	-8639.66666666666	656.548148148149
44325.5780897569	0	8647.18100000001	-8646.59259259259	657.22962962963
44325.5780898727	0	8647.18100000001	-8654.18518518518	658.08888888889
44325.5780899884	0	8661.70000000001	-8661.58518518518	658.85925925926
44325.5780901042	0	8661.70000000001	-8669.5037037037	659.874074074075
44325.5780902199	0	8677.01900000001	-8677.25925925926	660.637037037038
44325.5780903357	0	8677.01900000001	-8684.9037037037	661.414814814816
44325.5780904514	0	8692.41900000001	-8692.57777777777	662.281481481482
44325.5780905671	0	8692.41900000001	-8700.4074074074	663.244444444445
44325.5780906829	0	8707.92300000001	-8708.15555555555	664.007407407408
44325.5780907986	0	8707.92300000001	-8716.08148148148	664.881481481482
44325.5780909144	0	8723.59700000001	-8723.86666666666	665.644444444445
44325.5780910301	0	8723.59700000001	-8731.48888888888	666.370370370371
44325.5780911458	0	8739.00400000001	-8739.1037037037	667.148148148149
44325.5780912616	0	8739.00400000001	-8746.96296296296	668.007407407408
44325.5780913773	0	8754.47800000001	-8754.73333333333	669.007407407408
44325.5780914931	0	8754.47800000001	-8762.64444444444	670.051851851853
44325.5780915972	0	8770.15900000001	-8770.2074074074	670.925925925927
44325.5780917245	0	8770.15900000001	-8777.8	671.829629629631
44325.5780918287	0	8785.31500000001	-8785.41481481481	672.629629629631
44325.578091956	0	8785.31500000001	-8793.2	673.570370370371
44325.5780920718	0	8800.71500000001	-8800.91851851851	674.496296296297
44325.5780921875	0	8800.71500000001	-8808.74814814814	675.303703703705
44325.5780923032	0	8816.26300000001	-8816.1037037037	675.792592592594
44325.578092419	0	8816.26300000001	-8823.54074074074	675.925925925927
44325.5780925347	0	8831.05600000001	-8830.56296296296	676.281481481483
44325.5780926505	0	8831.05600000001	-8838.27407407407	677.103703703705
44325.5780927662	0	8845.78900000001	-8845.38518518518	677.925925925927
44325.5780928819	0	8845.78900000001	-8852.94814814815	678.844444444446
44325.5780929977	0	8860.46300000001	-8860.25925925926	679.474074074075
44325.5780931134	0	8860.46300000001	-8867.58518518518	680.400000000001
44325.5780932176	0	8875.10000000001	-8870.6074074074	680.777777777779
44325.5780933333	0	8875.10000000001	-8871.97037037037	680.733333333334
44325.5780934491	0	8879.48500000001	-8878.55555555555	681.637037037038
44325.5780935648	0	8879.48500000001	-8886.2	682.948148148149
44325.5780936921	0	8893.71500000001	-8893.36296296296	684.014814814816
44325.5780938079	0	8893.71500000001	-8900.66666666666	684.962962962964
44325.5780939236	0	8908.18200000001	-8908.28888888888	685.985185185186
44325.5780940278	0	8908.18200000001	-8915.26666666666	687.437037037038
44325.5780941435	0	8922.78200000001	-8923.0074074074	688.429629629631
44325.5780942593	0	8922.78200000001	-8930.49629629629	689.229629629631
44325.5780943866	0	8938.01200000001	-8938.17037037037	690.162962962964
44325.5780945023	0	8938.01200000001	-8945.77037037037	691.103703703705
44325.5780946181	0	8953.28600000001	-8952.95555555555	692.207407407408
44325.5780947338	0	8953.28600000001	-8960.05185185185	693.28888888889
44325.5780948495	0	8967.56700000001	-8967.68888888888	694.311111111112
44325.5780949653	0	8967.56700000001	-8975.11851851851	695.525925925927
44325.5780950694	0	8982.63400000001	-8981.02222222222	696.414814814816
44325.5780951968	0	8982.63400000001	-8984.23703703703	696.303703703705
44325.5780953125	0	8991.75300000001	-8989.71111111111	696.837037037038
44325.5780954282	0	8991.75300000001	-8997.05185185185	697.511111111112
44325.578095544	0	9004.56800000001	-9004.78518518518	698.303703703705
44325.5780956481	0	9004.56800000001	-9012.56296296296	699.022222222223
44325.5780957755	0	9020.07900000001	-9020.26666666666	699.725925925927
44325.5780958912	0	9020.07900000001	-9027.82962962963	700.600000000001
44325.5780960069	0	9035.34600000001	-9035.17777777778	701.503703703705
44325.5780961227	0	9035.34600000001	-9042.48888888889	702.303703703705
44325.5780962384	0	9050.00500000001	-9049.8074074074	703.125925925927
44325.5780963426	0	9050.00500000001	-9057.54814814815	704.022222222223
44325.5780964699	0	9065.06400000001	-9065.08888888889	704.955555555556
44325.5780965856	0	9065.06400000001	-9072.82222222222	705.911111111112
44325.5780967014	0	9080.33800000001	-9080.37037037037	706.666666666668
44325.5780968056	0	9080.33800000001	-9087.82962962963	707.466666666667
44325.5780969213	0	9095.34500000001	-9095.33333333333	708.244444444445
44325.578097037	0	9095.34500000001	-9103.01481481481	708.977777777779
44325.5780971528	0	9110.53000000001	-9110.51851851851	709.748148148149
44325.5780972801	0	9110.53000000001	-9118.17037037037	710.748148148149
44325.5780973958	0	9125.68600000001	-9125.76296296296	711.562962962964
44325.5780975116	0	9125.68600000001	-9133.3037037037	712.474074074075
44325.5780976273	0	9140.81900000001	-9140.86666666666	713.244444444445
44325.5780977431	0	9140.81900000001	-9148.45925925926	714.000000000001
44325.5780978588	0	9155.97500000001	-9155.66666666666	714.911111111112
44325.5780979745	0	9155.97500000001	-9163.00740740741	715.703703703705
44325.5780980903	0	9170.52300000001	-9170.32592592592	716.607407407408
44325.578098206	0	9170.52300000001	-9177.6962962963	717.585185185186
44325.5780983218	0	9185.21200000001	-9184.63703703704	718.311111111112
44325.5780984375	0	9185.21200000001	-9192.22222222222	719.11851851852
44325.5780985532	0	9199.73800000001	-9199.78518518519	719.903703703705
44325.5780986574	0	9199.73800000001	-9207.28888888889	720.829629629631
44325.5780987731	0	9214.80500000001	-9214.87407407408	721.585185185186
44325.5780988889	0	9214.80500000001	-9222.42222222222	722.303703703705
44325.5780990046	0	9229.93800000001	-9229.96296296296	723.207407407409
44325.5780991204	0	9229.93800000001	-9237.33333333333	724.051851851853
44325.5780992361	0	9244.84900000001	-9244.83703703704	724.933333333335
44325.5780993634	0	9244.84900000001	-9252.42962962963	725.755555555557
44325.5780994676	0	9259.94500000001	-9260	726.577777777779
44325.5780995833	0	9259.94500000001	-9267.38518518519	727.444444444446
44325.5780996991	0	9274.90100000001	-9274.48148148148	728.111111111112
44325.5780998148	0	9274.90100000001	-9281.60740740741	728.800000000001
44325.5780999421	0	9289.12300000001	-9289.26666666667	729.48888888889
44325.5781000579	0	9289.12300000001	-9296.62962962963	730.229629629631
44325.5781001736	0	9304.14500000001	-9304.31111111111	731.170370370371
44325.5781002893	0	9304.14500000001	-9311.85925925926	731.977777777779
44325.5781004051	0	9319.37500000001	-9319.22222222222	732.814814814816
44325.5781005208	0	9319.37500000001	-9326.76296296296	733.607407407408
44325.5781006366	0	9334.27900000001	-9334.31111111111	734.525925925927
44325.5781007523	0	9334.27900000001	-9341.88148148148	735.392592592594
44325.5781008565	0	9349.39800000001	-9349.54074074074	736.237037037038
44325.5781009722	0	9349.39800000001	-9356.92592592593	737.029629629631
44325.578101088	0	9364.44200000001	-9364.25185185185	737.703703703705
44325.5781012037	0	9364.44200000001	-9371.55555555555	738.325925925927
44325.5781013194	0	9379.07200000001	-9378.94074074074	739.111111111112
44325.5781014352	0	9379.07200000001	-9386.35555555555	739.792592592594
44325.5781015509	0	9393.87200000001	-9393.92592592593	740.622222222223
44325.5781016667	0	9393.87200000001	-9401.42962962963	741.370370370371
44325.5781017824	0	9408.94600000001	-9408.84444444444	742.281481481483
44325.5781018982	0	9408.94600000001	-9416.19259259259	743.074074074075
44325.5781020139	0	9423.70900000001	-9423.68148148148	743.85925925926
44325.5781021412	0	9423.70900000001	-9431.18518518518	744.51851851852
44325.5781022569	0	9438.70200000001	-9438.51111111111	745.125925925927
44325.5781023611	0	9438.70200000001	-9445.97777777778	745.977777777779
44325.5781024769	0	9453.49500000001	-9453.31851851852	746.770370370371
44325.5781025926	0	9453.49500000001	-9460.77037037037	747.607407407408
44325.5781027083	0	9468.28800000001	-9467.97777777778	748.45925925926
44325.5781028241	0	9468.28800000001	-9475.17037037037	749.25925925926
44325.5781029398	0	9482.68800000001	-9482.43703703704	750.044444444445
44325.5781030671	0	9482.68800000001	-9489.50370370371	750.881481481482
44325.5781031829	0	9497.02100000001	-9496.28888888889	751.562962962964
44325.578103287	0	9497.02100000001	-9497.78518518519	751.637037037038
44325.5781034144	0	9505.30200000001	-9499.02222222223	751.622222222223
44325.5781035301	0	9505.30200000001	-9504.7925925926	752.496296296297
44325.5781036458	0	9512.30900000001	-9512.31851851852	753.600000000001
44325.57810375	0	9512.30900000001	-9519.4	754.533333333334
44325.5781038773	0	9526.91600000001	-9526.66666666667	755.25925925926
44325.5781039931	0	9526.91600000001	-9533.6962962963	755.985185185186
44325.5781041088	0	9541.21200000001	-9540.81481481482	756.844444444445
44325.5781042245	0	9541.21200000001	-9548.08148148148	757.807407407408
44325.5781043403	0	9555.59700000001	-9555.51851851852	758.748148148149
44325.5781044444	0	9555.59700000001	-9562.81481481482	759.614814814816
44325.5781045602	0	9570.33000000001	-9570.13333333334	760.62962962963
44325.5781046759	0	9570.33000000001	-9577.31111111111	761.42962962963
44325.5781047917	0	9584.82600000001	-9584.14074074074	762.118518518519
44325.5781049074	0	9584.82600000001	-9590.66666666667	762.777777777778
44325.5781050347	0	9598.18200000001	-9595.25185185185	763.177777777778
44325.5781051505	0	9598.18200000001	-9599.97037037037	763.62962962963
44325.5781052662	0	9607.48600000001	-9606.16296296297	764.288888888889
44325.5781053819	0	9607.48600000001	-9612.58518518519	764.911111111112
44325.5781054977	0	9620.10100000001	-9619.57777777778	765.814814814815
44325.5781056134	0	9620.10100000001	-9626.84444444445	766.68888888889
44325.5781057292	0	9634.36000000001	-9633.90370370371	767.348148148149
44325.5781058449	0	9634.36000000001	-9641.15555555556	768.066666666667
44325.5781059491	0	9648.67100000001	-9648.41481481482	768.748148148149
44325.5781060648	0	9648.67100000001	-9655.57037037037	769.355555555556
44325.5781061921	0	9663.08600000001	-9662.78518518519	770.044444444445
44325.5781062963	0	9663.08600000001	-9669.85185185185	770.718518518519
44325.5781064236	0	9677.36700000001	-9677.13333333334	771.518518518519
44325.5781065394	0	9677.36700000001	-9684.4962962963	772.400000000001
44325.5781066551	0	9692.01100000001	-9691.88888888889	773.200000000001
44325.5781067708	0	9692.01100000001	-9699.18518518519	773.948148148149
44325.5781068866	0	9706.70000000001	-9706.71851851852	774.607407407408
44325.5781070023	0	9706.70000000001	-9713.98518518519	775.385185185186
44325.5781071181	0	9721.50000000001	-9720.61481481482	776.400000000001
44325.5781072338	0	9721.50000000001	-9727.61481481482	777.162962962964
44325.5781073495	0	9735.13000000001	-9734.97777777778	777.792592592593
44325.5781074537	0	9735.13000000001	-9742.21481481482	778.496296296297
44325.5781075694	0	9749.73000000001	-9749.27407407407	779.08888888889
44325.5781076852	0	9749.73000000001	-9756.15555555556	779.837037037038
44325.5781078009	0	9763.67100000001	-9763.17037037037	780.400000000001
44325.5781079282	0	9763.67100000001	-9770.51111111111	781.155555555556
44325.578108044	0	9778.02700000001	-9777.48148148148	781.933333333334
44325.5781081481	0	9778.02700000001	-9784.81481481482	782.644444444445
44325.5781082639	0	9792.33100000001	-9791.91851851852	783.45925925926
44325.5781083796	0	9792.33100000001	-9798.82962962963	784.200000000001
44325.5781084954	0	9806.34600000001	-9805.84444444444	784.733333333334
44325.5781086111	0	9806.34600000001	-9813.15555555556	785.496296296297
44325.5781087269	0	9820.67200000001	-9820.39259259259	786.111111111112
44325.5781088426	0	9820.67200000001	-9827.62222222222	786.755555555556
44325.5781089583	0	9835.13900000001	-9834.83703703704	787.466666666667
44325.5781090741	0	9835.13900000001	-9842.02962962963	788.103703703704
44325.5781091898	0	9849.54600000001	-9849.12592592593	788.762962962964
44325.5781093056	0	9849.54600000001	-9856.32592592593	789.474074074075
44325.5781094213	0	9863.84200000001	-9863.46666666667	790.244444444445
44325.5781095486	0	9863.84200000001	-9870.14074074074	790.881481481482
44325.5781096644	0	9877.65700000001	-9877.3037037037	791.518518518519
44325.5781097685	0	9877.65700000001	-9884.77037037037	792.311111111112
44325.5781098843	0	9892.28700000001	-9891.65185185185	793.081481481482
44325.57811	0	9892.28700000001	-9898.82962962963	793.837037037038
44325.5781101157	0	9906.34600000001	-9905.98518518519	794.548148148149
44325.5781102315	0	9906.34600000001	-9913.11851851852	795.140740740742
44325.5781103588	0	9920.63500000001	-9920.48888888889	795.918518518519
44325.578110463	0	9920.63500000001	-9927.68888888889	796.725925925927
44325.5781105787	0	9935.20500000001	-9934.84444444444	797.68888888889
44325.5781106944	0	9935.20500000001	-9942.05185185185	798.577777777779
44325.5781108102	0	9949.56800000001	-9949.20740740741	799.362962962964
44325.5781109259	0	9949.56800000001	-9956.53333333333	800.155555555556
44325.5781110417	0	9964.04900000001	-9963.36296296297	800.777777777779
44325.5781111574	0	9964.04900000001	-9970.70370370371	801.533333333334
44325.5781112847	0	9978.21900000001	-9977.99259259259	802.31851851852
44325.5781114005	0	9978.21900000001	-9985.2	803.170370370371
44325.5781115162	0	9992.71500000001	-9992.48888888889	803.896296296297
44325.5781116319	0	9992.71500000001	-9999.48148148148	804.540740740742
44325.5781117361	0	10006.996	-10006.7111111111	805.31851851852
44325.5781118634	0	10006.996	-10014.1703703704	805.962962962964
44325.5781119792	0	10021.685	-10021.2814814815	806.681481481482
44325.5781120949	0	10021.685	-10028.5037037037	807.437037037038
44325.5781122106	0	10036.018	-10035.5703703704	808.281481481483
44325.5781123264	0	10036.018	-10042.5185185185	808.948148148149
44325.5781124421	0	10050.033	-10049.2962962963	809.711111111112
44325.5781125579	0	10050.033	-10056.3555555556	810.570370370371
44325.5781126736	0	10063.87	-10063.5259259259	811.251851851853
44325.5781127894	0	10063.87	-10070.5851851852	812.007407407408
44325.5781129051	0	10078.1	-10077.637037037	812.696296296297
44325.5781130208	0	10078.1	-10084.5185185185	813.45925925926
44325.5781131366	0	10092.033	-10090.7037037037	814.25925925926
44325.5781132407	0	10092.033	-10097.5925925926	815.066666666668
44325.5781133565	0	10105.107	-10104.6222222222	815.822222222223
44325.5781134722	0	10105.107	-10111.4740740741	816.629629629631
44325.578113588	0	10118.988	-10118.4444444444	817.622222222223
44325.5781137153	0	10118.988	-10124.8	818.377777777779
44325.578113831	0	10132.314	-10128.5851851852	818.903703703705
44325.5781139468	0	10132.314	-10129.5185185185	818.925925925927
44325.5781140509	0	10137.033	-10132.4148148148	819.066666666668
44325.5781141667	0	10137.033	-10138.4518518519	819.762962962964
44325.5781142824	0	10145.966	-10144.9851851852	820.696296296297
44325.5781144097	0	10145.966	-10151.5037037037	821.422222222223
44325.5781145255	0	10159.018	-10156.9777777778	821.792592592593
44325.5781146296	0	10159.018	-10163.5259259259	822.977777777779
44325.5781147454	0	10171.04	-10169.962962963	823.977777777779
44325.5781148611	0	10171.04	-10176.1777777778	824.777777777779
44325.5781149769	0	10183.692	-10180.4148148148	825.081481481482
44325.5781150926	0	10183.692	-10184.6074074074	825.48888888889
44325.5781152083	0	10192.122	-10190.7111111111	826.192592592593
44325.5781153241	0	10192.122	-10197.2222222222	826.940740740742
44325.5781154514	0	10204.737	-10203.2740740741	827.607407407408
44325.5781155556	0	10204.737	-10208.9777777778	828.140740740742
44325.5781156829	0	10216.493	-10215.3851851852	828.65925925926
44325.578115787	0	10216.493	-10221.5777777778	829.125925925927
44325.5781159028	0	10229.093	-10228.1555555556	829.762962962964
44325.5781160185	0	10229.093	-10235.1925925926	830.444444444445
44325.5781161343	0	10242.708	-10242.037037037	831.140740740742
44325.5781162616	0	10242.708	-10248.9407407407	831.770370370371
44325.5781163773	0	10256.456	-10255.8962962963	832.422222222223
44325.5781164815	0	10256.456	-10262.9703703704	833.222222222223
44325.5781165972	0	10270.486	-10269.9111111111	833.940740740741
44325.578116713	0	10270.486	-10276.8814814815	834.548148148149
44325.5781168287	0	10284.397	-10283.8296296296	835.148148148149
44325.5781169444	0	10284.397	-10290.837037037	835.955555555556
44325.5781170602	0	10298.353	-10297.7851851852	836.755555555556
44325.5781171759	0	10298.353	-10304.837037037	837.385185185186
44325.5781172917	0	10312.353	-10312.0592592593	838.081481481482
44325.5781174074	0	10312.353	-10319.5777777778	838.785185185186
44325.5781175231	0	10327.094	-10325.8296296296	839.333333333334
44325.5781176389	0	10327.094	-10332.4	840.000000000001
44325.5781177546	0	10339.916	-10339.2222222222	840.68888888889
44325.5781178819	0	10339.916	-10345.9333333333	841.25925925926
44325.5781179977	0	10353.449	-10352.8518518519	841.82962962963
44325.5781181134	0	10353.449	-10359.837037037	842.325925925927
44325.5781182292	0	10367.353	-10366.4814814815	842.896296296297
44325.5781183449	0	10367.353	-10373.0148148148	843.62962962963
44325.5781184606	0	10380.531	-10380	844.362962962964
44325.5781185764	0	10380.531	-10386.837037037	845.155555555556
44325.5781186921	0	10394.353	-10393.3259259259	845.881481481482
44325.5781188079	0	10394.353	-10400.1037037037	846.800000000001
44325.5781189236	0	10407.62	-10406.9481481482	847.666666666667
44325.5781190394	0	10407.62	-10413.8814814815	848.377777777779
44325.5781191551	0	10421.398	-10420.837037037	849.081481481482
44325.5781192708	0	10421.398	-10427.2666666667	849.65925925926
44325.5781193866	0	10434.783	-10433.9111111111	850.251851851853
44325.5781195023	0	10434.783	-10440.5925925926	850.844444444445
44325.5781196181	0	10448.109	-10446.6148148148	851.466666666667
44325.5781197338	0	10448.109	-10453.5407407407	852.162962962964
44325.578119838	0	10461.057	-10460.4222222222	852.703703703704
44325.5781199537	0	10461.057	-10467.2888888889	853.281481481482
44325.5781200694	0	10474.805	-10474.3111111111	854.000000000001
44325.5781201968	0	10474.805	-10480.8666666667	854.666666666667
44325.5781203125	0	10488.383	-10487.5407407407	855.414814814816
44325.5781204282	0	10488.383	-10494.4518518519	856.237037037038
44325.578120544	0	10501.968	-10501.0518518519	856.940740740741
44325.5781206597	0	10501.968	-10507.6962962963	857.511111111112
44325.5781207755	0	10515.212	-10514.5481481481	858.000000000001
44325.5781208912	0	10515.212	-10521.4296296296	858.637037037038
44325.5781210069	0	10528.945	-10528.1851851852	859.496296296297
44325.5781211227	0	10528.945	-10534.9925925926	860.274074074075
44325.5781212384	0	10542.508	-10541.9555555556	861.007407407408
44325.5781213542	0	10542.508	-10548.9111111111	861.718518518519
44325.5781214699	0	10556.427	-10555.562962963	862.377777777779
44325.5781215856	0	10556.427	-10562.5185185185	863.162962962964
44325.5781217014	0	10570.034	-10569.437037037	863.925925925927
44325.5781218171	0	10570.034	-10576.4148148148	864.644444444445
44325.5781219329	0	10583.93	-10583.3481481481	865.296296296297
44325.5781220486	0	10583.93	-10590.2222222222	866.066666666668
44325.5781221643	0	10597.737	-10596.9555555556	866.829629629631
44325.5781222801	0	10597.737	-10603.6962962963	867.333333333334
44325.5781223958	0	10611.211	-10610.3037037037	867.955555555557
44325.5781225116	0	10611.211	-10617.0962962963	868.540740740742
44325.5781226273	0	10624.611	-10623.7777777778	869.192592592594
44325.5781227431	0	10624.611	-10630.5407407407	869.807407407408
44325.5781228588	0	10638.055	-10637.4148148148	870.444444444445
44325.5781229745	0	10638.055	-10644.2148148148	871.096296296297
44325.5781230903	0	10651.729	-10650.9407407407	871.800000000001
44325.578123206	0	10651.729	-10657.6518518518	872.533333333334
44325.5781233218	0	10665.166	-10664.5777777778	873.325925925927
44325.5781234375	0	10665.166	-10671.4296296296	873.881481481482
44325.5781235532	0	10678.944	-10678.1259259259	874.711111111112
44325.5781236574	0	10678.944	-10684.8814814815	875.437037037038
44325.5781237732	0	10692.396	-10691.5407407407	876.237037037038
44325.5781238889	0	10692.396	-10697.6740740741	876.814814814816
44325.5781240046	0	10705.189	-10703.6518518518	877.296296296297
44325.5781241319	0	10705.189	-10710.1333333333	877.881481481482
44325.5781242477	0	10717.648	-10716.8962962963	878.451851851853
44325.5781243634	0	10717.648	-10723.0222222222	879.133333333334
44325.5781244792	0	10730.537	-10729.0740740741	879.755555555557
44325.5781245949	0	10730.537	-10735.1851851852	880.222222222223
44325.5781247107	0	10742.7	-10741.2518518519	880.918518518519
44325.5781248148	0	10742.7	-10746.7777777778	881.496296296297
44325.5781249421	0	10754.293	-10748.0592592593	881.555555555557
44325.5781250579	0	10754.293	-10750.362962963	881.837037037038
44325.578125162	0	10757.878	-10754.8	882.325925925927
44325.5781252778	0	10757.878	-10758.0740740741	882.622222222223
44325.5781253935	0	10765.589	-10760.5925925926	882.896296296297
44325.5781255093	0	10765.589	-10765.5111111111	883.385185185186
44325.578125625	0	10773.026	-10771.9555555556	884.185185185186
44325.5781257407	0	10773.026	-10778.0666666667	884.992592592594
44325.5781258565	0	10785.582	-10784.4962962963	885.711111111112
44325.5781259722	0	10785.582	-10790.3555555556	886.200000000001
44325.5781260995	0	10797.871	-10796.7333333333	886.911111111112
44325.5781262153	0	10797.871	-10802.9333333333	887.748148148149
44325.578126331	0	10810.449	-10807.5703703704	888.31851851852
44325.5781264468	0	10810.449	-10811.9777777778	888.71851851852
44325.5781265625	0	10819.493	-10816.8814814815	889.244444444445
44325.5781266782	0	10819.493	-10823.2074074074	889.851851851853
44325.5781267824	0	10830.723	-10829.7037037037	890.525925925927
44325.5781268981	0	10830.723	-10835.9259259259	890.837037037038
44325.5781270139	0	10843.442	-10842.6222222222	891.444444444445
44325.5781271296	0	10843.442	-10849.1037037037	891.970370370371
44325.5781272569	0	10856.62	-10855.4444444444	892.637037037038
44325.5781273727	0	10856.62	-10861.7555555556	893.237037037038
44325.5781274884	0	10869.272	-10868.3925925926	893.851851851853
44325.5781276042	0	10869.272	-10874.8	894.340740740742
44325.5781277199	0	10882.316	-10881.3037037037	894.837037037038
44325.5781278357	0	10882.316	-10887.7703703704	895.511111111112
44325.5781279514	0	10895.286	-10893.9851851852	896.066666666668
44325.5781280671	0	10895.286	-10900.2074074074	896.592592592594
44325.5781281829	0	10907.723	-10906.4222222222	897.244444444445
44325.5781282986	0	10907.723	-10913.2148148148	897.881481481483
44325.5781284144	0	10920.73	-10919.8592592593	898.422222222223
44325.5781285301	0	10920.73	-10926.5555555556	899.044444444446
44325.5781286458	0	10934.071	-10933.0814814815	899.540740740742
44325.5781287616	0	10934.071	-10939.6592592593	900.11851851852
44325.5781288657	0	10947.175	-10946.1481481481	900.711111111112
44325.5781289815	0	10947.175	-10952.6666666667	901.311111111112
44325.5781290972	0	10960.182	-10959.2518518519	901.955555555557
44325.578129213	0	10960.182	-10965.5925925926	902.548148148149
44325.5781293403	0	10973.108	-10972.1111111111	903.140740740742
44325.578129456	0	10973.108	-10978.4444444444	903.792592592594
44325.5781295602	0	10985.96	-10985.0222222222	904.644444444446
44325.5781296875	0	10985.96	-10991.3851851852	905.362962962964
44325.5781298032	0	10998.901	-10997.2518518519	905.985185185186
44325.5781299074	0	10998.901	-11003.7851851852	906.637037037038
44325.5781300231	0	11011.301	-11010.3925925926	907.148148148149
44325.5781301389	0	11011.301	-11016.6740740741	907.696296296297
44325.5781302546	0	11024.19	-11023.1037037037	908.281481481483
44325.5781303704	0	11024.19	-11029.7333333333	908.992592592594
44325.5781304977	0	11037.249	-11036.362962963	909.644444444445
44325.5781306134	0	11037.249	-11042.5333333333	910.362962962964
44325.5781307292	0	11050.049	-11049.1851851852	910.962962962964
44325.5781308449	0	11050.049	-11055.7037037037	911.422222222223
44325.5781309606	0	11063.219	-11062.3851851852	911.977777777779
44325.5781310764	0	11063.219	-11068.4740740741	912.614814814816
44325.5781311921	0	11075.989	-11074.7407407407	913.11851851852
44325.5781313079	0	11075.989	-11081.2518518518	913.748148148149
44325.578131412	0	11088.767	-11087.2074074074	914.400000000001
44325.5781315278	0	11088.767	-11093.1703703704	915.111111111112
44325.5781316435	0	11100.686	-11099.3925925926	915.874074074075
44325.5781317593	0	11100.686	-11105.9555555556	916.629629629631
44325.578131875	0	11113.471	-11112.2592592593	917.244444444446
44325.5781319907	0	11113.471	-11118.7185185185	917.940740740742
44325.5781321065	0	11126.234	-11125.2814814815	918.496296296297
44325.5781322338	0	11126.234	-11131.6518518519	919.148148148149
44325.5781323495	0	11139.167	-11138.2666666667	919.85925925926
44325.5781324537	0	11139.167	-11144.9185185185	920.562962962964
44325.578132581	0	11152.434	-11151.3185185185	921.281481481483
44325.5781326968	0	11152.434	-11157.8074074074	921.762962962964
44325.5781328125	0	11165.323	-11164.2296296296	922.392592592594
44325.5781329167	0	11165.323	-11170.8222222222	923.162962962964
44325.5781330324	0	11178.338	-11177.2814814815	923.85925925926
44325.5781331481	0	11178.338	-11183.8592592593	924.622222222223
44325.5781332639	0	11191.375	-11190.1851851852	925.474074074075
44325.5781333796	0	11191.375	-11196.5111111111	926.340740740742
44325.5781334954	0	11204.027	-11202.5333333333	927.11851851852
44325.5781336111	0	11204.027	-11209.0148148148	927.703703703705
44325.5781337384	0	11216.531	-11215.5407407407	928.429629629631
44325.5781338542	0	11216.531	-11221.8296296296	928.962962962964
44325.5781339699	0	11229.346	-11228.1555555556	929.437037037038
44325.5781340856	0	11229.346	-11234.6814814815	929.985185185186
44325.5781342014	0	11242.198	-11241.1925925926	930.651851851853
44325.5781343171	0	11242.198	-11247.5185185185	931.348148148149
44325.5781344329	0	11255.035	-11253.9333333333	931.970370370372
44325.5781345486	0	11255.035	-11260.4	932.629629629631
44325.5781346643	0	11267.916	-11266.4518518519	933.177777777779
44325.5781347801	0	11267.916	-11272.4592592593	933.844444444446
44325.5781348958	0	11279.975	-11278.8666666667	934.592592592594
44325.578135	0	11279.975	-11284.5037037037	935.140740740742
44325.5781351157	0	11292.019	-11290.2592592593	935.733333333334
44325.5781352315	0	11292.019	-11296.2222222222	936.407407407409
44325.5781353472	0	11303.738	-11302.2814814815	936.992592592594
44325.5781354745	0	11303.738	-11308.4518518519	937.481481481483
44325.5781355903	0	11315.968	-11313.9333333333	937.896296296297
44325.578135706	0	11315.968	-11319.9703703704	938.600000000001
44325.5781358218	0	11327.487	-11326.4962962963	939.251851851853
44325.5781359375	0	11327.487	-11332.3037037037	939.674074074075
44325.5781360532	0	11339.82	-11338.4148148148	940.222222222223
44325.578136169	0	11339.82	-11343.9481481481	940.644444444446
44325.5781362847	0	11351.464	-11347.3185185185	941.066666666668
44325.5781363889	0	11351.464	-11353.3037037037	941.570370370371
44325.5781365046	0	11360.82	-11358.9259259259	941.962962962964
44325.5781366204	0	11360.82	-11364.2888888889	942.533333333334
44325.5781367477	0	11371.805	-11370.2148148148	943.229629629631
44325.5781368634	0	11371.805	-11376.2814814815	943.88888888889
44325.5781369676	0	11383.798	-11382.1555555556	944.429629629631
44325.5781370833	0	11383.798	-11387.7037037037	945.029629629631
44325.5781371991	0	11395.22	-11393.5185185185	945.65925925926
44325.5781373148	0	11395.22	-11399.2296296296	946.28888888889
44325.5781374306	0	11406.746	-11404.6222222222	946.844444444445
44325.5781375463	0	11406.746	-11410.6518518518	947.600000000001
44325.5781376736	0	11418.168	-11415.6592592593	948.11851851852
44325.5781377894	0	11418.168	-11421.237037037	948.651851851853
44325.5781378935	0	11428.753	-11426.6222222222	949.185185185186
44325.5781380093	0	11428.753	-11433.1925925926	949.940740740742
44325.5781381366	0	11440.709	-11438.7185185185	950.562962962964
44325.5781382523	0	11440.709	-11445.0592592593	951.311111111112
44325.5781383681	0	11452.576	-11450.7925925926	951.948148148149
44325.5781384838	0	11452.576	-11456.0888888889	951.037037037038
44325.5781385995	0	11463.606	-11461.7259259259	951.45925925926
44325.5781387153	0	11463.606	-11467.762962963	952.133333333334
44325.578138831	0	11475.28	-11474.0592592593	952.970370370371
44325.5781389468	0	11475.28	-11480.0888888889	953.651851851853
44325.5781390625	0	11487.606	-11486.5185185185	954.377777777779
44325.5781391782	0	11487.606	-11492.7333333333	955.05925925926
44325.578139294	0	11500.25	-11498.4074074074	955.733333333334
44325.5781394097	0	11500.25	-11504.3111111111	956.162962962964
44325.5781395255	0	11511.828	-11510.3407407407	956.681481481482
44325.5781396296	0	11511.828	-11516.6962962963	957.48888888889
44325.5781397454	0	11524.213	-11523.1851851852	958.037037037038
44325.5781398611	0	11524.213	-11529.1851851852	958.511111111112
44325.5781399769	0	11536.702	-11535.1481481481	958.918518518519
44325.5781400926	0	11536.702	-11541.1925925926	959.407407407408
44325.5781402083	0	11548.709	-11547.3407407407	959.837037037038
44325.5781403241	0	11548.709	-11553.5037037037	960.48888888889
44325.5781404398	0	11561.02	-11559.6148148148	961.000000000001
44325.5781405556	0	11561.02	-11565.7333333333	961.548148148149
44325.5781406713	0	11573.25	-11572.0444444444	962.200000000001
44325.578140787	0	11573.25	-11577.8148148148	962.807407407408
44325.5781409144	0	11585.331	-11583.7185185185	963.355555555556
44325.5781410301	0	11585.331	-11588.9925925926	964.103703703704
44325.5781411458	0	11596.509	-11594.8222222222	964.733333333334
44325.5781412616	0	11596.509	-11601.0962962963	965.437037037038
44325.5781413773	0	11608.613	-11607.3481481481	965.896296296297
44325.5781414931	0	11608.613	-11613.5185185185	966.444444444445
44325.5781416088	0	11621.035	-11619.5703703704	967.02962962963
44325.5781417245	0	11621.035	-11625.4	967.600000000001
44325.5781418403	0	11632.916	-11631.4222222222	968.140740740742
44325.578141956	0	11632.916	-11637.3851851852	968.777777777779
44325.5781420718	0	11644.901	-11643.4740740741	969.318518518519
44325.5781421875	0	11644.901	-11649.3851851852	969.822222222223
44325.5781423032	0	11656.901	-11655.7407407407	970.474074074075
44325.578142419	0	11656.901	-11662.0074074074	971.140740740741
44325.5781425347	0	11669.523	-11668.1777777778	971.711111111112
44325.5781426505	0	11669.523	-11674.2148148148	972.414814814815
44325.5781427662	0	11681.73	-11680.2592592593	973.022222222223
44325.5781428819	0	11681.73	-11685.9259259259	973.496296296297
44325.5781429977	0	11693.441	-11691.3111111111	974.000000000001
44325.5781431134	0	11693.441	-11697.0666666667	974.770370370371
44325.5781432292	0	11704.582	-11702.6074074074	975.422222222223
44325.5781433449	0	11704.582	-11708.7851851852	975.903703703704
44325.5781434606	0	11716.301	-11714.7851851852	976.303703703704
44325.5781435764	0	11716.301	-11720.7259259259	977.007407407408
44325.5781436921	0	11728.242	-11726.5851851852	977.585185185186
44325.5781437963	0	11728.242	-11732.5407407407	978.28888888889
44325.578143912	0	11740.057	-11738.4222222222	978.881481481482
44325.5781440278	0	11740.057	-11744.3185185185	979.407407407408
44325.5781441435	0	11751.835	-11750.2296296296	979.874074074075
44325.5781442593	0	11751.835	-11756.2592592592	980.525925925927
44325.578144375	0	11763.776	-11762.4222222222	981.177777777778
44325.5781445023	0	11763.776	-11768.5111111111	981.777777777778
44325.5781446181	0	11776.028	-11774.7481481481	982.385185185186
44325.5781447338	0	11776.028	-11780.837037037	983.05925925926
44325.5781448495	0	11788.354	-11786.6	983.607407407408
44325.5781449653	0	11788.354	-11792.362962963	984.000000000001
44325.578145081	0	11799.88	-11798.2	984.62962962963
44325.5781451968	0	11799.88	-11804.1703703704	985.274074074075
44325.5781453125	0	11811.687	-11810.0962962963	985.800000000001
44325.5781454282	0	11811.687	-11815.637037037	986.200000000001
44325.578145544	0	11823.154	-11821.3481481481	986.755555555556
44325.5781456597	0	11823.154	-11827.6444444444	987.4
44325.5781457755	0	11835.161	-11833.3925925926	987.955555555556
44325.5781458912	0	11835.161	-11839.5777777778	988.6
44325.5781460069	0	11847.094	-11845.4814814815	989.185185185186
44325.5781461227	0	11847.094	-11851.4518518518	989.688888888889
44325.5781462384	0	11858.968	-11857.5407407407	990.192592592593
44325.5781463426	0	11858.968	-11863.2518518518	990.681481481482
44325.5781464699	0	11870.768	-11868.5777777778	991.103703703704
44325.5781465741	0	11870.768	-11874.037037037	991.637037037037
44325.5781466898	0	11881.553	-11879.8222222222	992.2
44325.5781468056	0	11881.553	-11885.4444444444	992.533333333334
44325.5781469213	0	11892.96	-11890.9703703704	992.762962962963
44325.5781470486	0	11892.96	-11896.7333333333	993.325925925926
44325.5781471644	0	11904.249	-11902.5555555555	993.785185185185
44325.5781472801	0	11904.249	-11907.9037037037	993.985185185186
44325.5781473958	0	11915.419	-11913.8148148148	994.548148148148
44325.5781475116	0	11915.419	-11919.4222222222	995.044444444445
44325.5781476157	0	11926.938	-11924.9481481481	995.45925925926
44325.5781477315	0	11926.938	-11930.5703703704	996.014814814815
44325.5781478472	0	11938.086	-11936.4	996.474074074074
44325.578147963	0	11938.086	-11941.4444444444	997.222222222223
44325.5781480787	0	11948.96	-11946.5185185185	997.740740740741
44325.578148206	0	11948.96	-11952.1407407407	998.303703703704
44325.5781483218	0	11959.656	-11957.837037037	998.903703703704
44325.5781484375	0	11959.656	-11963.2814814815	999.392592592593
44325.5781485532	0	11970.797	-11968.8962962963	999.62962962963
44325.578148669	0	11970.797	-11974.6074074074	1000.05925925926
44325.5781487847	0	11982.123	-11980.0518518518	1000.72592592593
44325.5781489005	0	11982.123	-11985.9481481481	1001.44444444444
44325.5781490162	0	11993.464	-11991.5333333333	1001.96296296296
44325.5781491319	0	11993.464	-11997.2074074074	1002.68148148148
44325.5781492477	0	12004.723	-12002.5555555555	1003.19259259259
44325.5781493634	0	12004.723	-12007.9111111111	1003.61481481482
44325.5781494792	0	12015.427	-12012.637037037	1004.22962962963
44325.5781495949	0	12015.427	-12018.1555555555	1004.87407407407
44325.5781497107	0	12025.671	-12022.9851851852	1005.28148148148
44325.5781498264	0	12025.671	-12028.8	1005.82962962963
44325.5781499421	0	12036.315	-12034.3777777778	1006.34074074074
44325.5781500579	0	12036.315	-12040.0222222222	1006.88888888889
44325.5781501736	0	12047.537	-12045.7037037037	1007.40740740741
44325.5781502894	0	12047.537	-12051.1407407407	1007.8
44325.5781504051	0	12058.656	-12056.7481481481	1008.54074074074
44325.5781505093	0	12058.656	-12062.3703703704	1009.05185185185
44325.578150625	0	12069.886	-12067.9407407407	1009.45925925926
44325.5781507523	0	12069.886	-12073.6592592593	1010.11851851852
44325.5781508681	0	12081.175	-12079.5851851852	1010.78518518519
44325.5781509838	0	12081.175	-12085.2814814815	1011.34074074074
44325.5781510995	0	12092.797	-12090.7851851852	1011.85185185185
44325.5781512153	0	12092.797	-12096.3481481481	1012.51851851852
44325.578151331	0	12103.864	-12102.162962963	1013.14074074074
44325.5781514468	0	12103.864	-12107.6666666667	1013.68148148148
44325.5781515625	0	12115.183	-12113.437037037	1014.3037037037
44325.5781516782	0	12115.183	-12119.1777777778	1015.05185185185
44325.5781517824	0	12126.694	-12124.7259259259	1015.6
44325.5781519097	0	12126.694	-12130.5407407407	1016.17037037037
44325.5781520255	0	12138.057	-12135.8814814815	1016.77777777778
44325.5781521412	0	12138.057	-12141.637037037	1017.48148148148
44325.5781522569	0	12149.153	-12147.1333333333	1018.19259259259
44325.5781523727	0	12149.153	-12152.6888888889	1018.64444444444
44325.5781524884	0	12160.205	-12158.6222222222	1019.31111111111
44325.5781526042	0	12160.205	-12164.3925925926	1020.02222222222
44325.5781527199	0	12171.909	-12169.9259259259	1020.55555555556
44325.5781528356	0	12171.909	-12175.3185185185	1021.2962962963
44325.5781529398	0	12182.835	-12180.762962963	1021.68888888889
44325.5781530556	0	12182.835	-12186.5481481481	1022.31851851852
44325.5781531713	0	12194.065	-12192.3481481481	1023.08148148148
44325.578153287	0	12194.065	-12197.7333333333	1023.79259259259
44325.5781534144	0	12205.25	-12203.5111111111	1024.51851851852
44325.5781535301	0	12205.25	-12209.0296296296	1025.34074074074
44325.5781536343	0	12216.546	-12214.8888888889	1026.06666666667
44325.57815375	0	12216.546	-12220.3333333333	1026.62222222222
44325.5781538657	0	12227.85	-12225.6296296296	1026.94814814815
44325.5781539815	0	12227.85	-12231.0518518518	1027.35555555556
44325.5781540972	0	12238.569	-12236.637037037	1027.88148148148
44325.578154213	0	12238.569	-12242.5111111111	1028.66666666667
44325.5781543287	0	12250.028	-12248.362962963	1029.35555555556
44325.578154456	0	12250.028	-12254.0814814815	1029.83703703704
44325.5781545718	0	12261.598	-12259.5185185185	1030.22222222222
44325.5781546875	0	12261.598	-12265.0888888889	1030.78518518519
44325.5781548032	0	12272.605	-12270.7777777778	1031.38518518519
44325.578154919	0	12272.605	-12276.2074074074	1032.1037037037
44325.5781550347	0	12283.724	-12281.1777777778	1032.68148148148
44325.5781551505	0	12283.724	-12286.5333333333	1033.37037037037
44325.5781552662	0	12294.05	-12291.0814814815	1033.91851851852
44325.5781553819	0	12294.05	-12296.6296296296	1034.35555555556
44325.5781554861	0	12304.146	-12302	1034.79259259259
44325.5781556018	0	12304.146	-12307.4962962963	1035.41481481481
44325.5781557176	0	12315.013	-12313.3333333333	1036.08148148148
44325.5781558333	0	12315.013	-12318.9481481481	1036.6962962963
44325.5781559606	0	12326.465	-12324.3407407407	1037.18518518519
44325.5781560648	0	12326.465	-12329.962962963	1037.77037037037
44325.5781561921	0	12337.48	-12335.4888888889	1038.41481481481
44325.5781563079	0	12337.48	-12341.4148148148	1039.0962962963
44325.5781564236	0	12348.932	-12347.0444444444	1039.74814814815
44325.5781565394	0	12348.932	-12352.1851851852	1040.14814814815
44325.5781566551	0	12359.702	-12357.7037037037	1040.72592592593
44325.5781567708	0	12359.702	-12363.4740740741	1041.23703703704
44325.578156875	0	12370.991	-12368.837037037	1041.68148148148
44325.5781569907	0	12370.991	-12374.5333333333	1042.15555555556
44325.5781571065	0	12382.05	-12380.3185185185	1042.81481481481
44325.5781572338	0	12382.05	-12385.837037037	1043.52592592593
44325.5781573495	0	12393.354	-12391.2444444444	1044.22222222222
44325.5781574653	0	12393.354	-12396.8814814815	1044.71111111111
44325.578157581	0	12404.398	-12402.237037037	1045.40740740741
44325.5781576852	0	12404.398	-12407.2888888889	1045.98518518519
44325.5781578009	0	12414.805	-12412.0148148148	1046.43703703704
44325.5781579282	0	12414.805	-12417.4666666667	1047.02962962963
44325.5781580324	0	12424.983	-12422.6740740741	1047.77777777778
44325.5781581597	0	12424.983	-12427.9851851852	1048.28888888889
44325.5781582755	0	12435.502	-12433.3407407407	1048.93333333333
44325.5781583912	0	12435.502	-12438.6148148148	1049.36296296296
44325.5781585069	0	12446.132	-12443.8962962963	1049.57037037037
44325.5781586227	0	12446.132	-12449.437037037	1049.80740740741
44325.5781587384	0	12456.954	-12454.5851851852	1050.28148148148
44325.5781588542	0	12456.954	-12460.162962963	1050.98518518519
44325.5781589699	0	12467.68	-12465.762962963	1051.59259259259
44325.5781590741	0	12467.68	-12471.0814814815	1052.20740740741
44325.5781592014	0	12478.599	-12476.8222222222	1052.86666666667
44325.5781593171	0	12478.599	-12482.2518518518	1053.40740740741
44325.5781594213	0	12489.769	-12487.6518518518	1054.0962962963
44325.578159537	0	12489.769	-12493.2	1054.6962962963
44325.5781596528	0	12500.717	-12498.6222222222	1055.23703703704
44325.5781597801	0	12500.717	-12504.2296296296	1055.71851851852
44325.5781598958	0	12511.747	-12509.6074074074	1056.37777777778
44325.5781600116	0	12511.747	-12515.1259259259	1056.98518518519
44325.5781601273	0	12522.643	-12520.9333333333	1057.64444444444
44325.5781602431	0	12522.643	-12526.2888888889	1058.14814814815
44325.5781603472	0	12533.806	-12531.6666666667	1058.62962962963
44325.5781604745	0	12533.806	-12537.0888888889	1059.12592592593
44325.5781605903	0	12544.606	-12542.4	1059.7037037037
44325.578160706	0	12544.606	-12547.8148148148	1060.28148148148
44325.5781608102	0	12555.332	-12552.7555555555	1060.74074074074
44325.5781609375	0	12555.332	-12557.9925925926	1061.14074074074
44325.5781610532	0	12565.51	-12563.1037037037	1061.53333333333
44325.5781611574	0	12565.51	-12568.7037037037	1062.25185185185
44325.5781612732	0	12576.221	-12573.8	1062.79259259259
44325.5781613889	0	12576.221	-12577.7407407407	1063.45925925926
44325.5781615046	0	12585.258	-12581.9037037037	1063.97037037037
44325.5781616204	0	12585.258	-12586.9037037037	1064.46666666667
44325.5781617477	0	12594.421	-12592.5407407407	1065.2962962963
44325.5781618519	0	12594.421	-12598.1111111111	1065.94814814815
44325.5781619792	0	12605.628	-12603.237037037	1066.45925925926
44325.5781620949	0	12605.628	-12608.3333333333	1067.18518518519
44325.5781621991	0	12615.85	-12613.6666666667	1068.00740740741
44325.5781623148	0	12615.85	-12618.4962962963	1068.47407407407
44325.5781624306	0	12626.013	-12623.637037037	1068.85185185185
44325.5781625463	0	12626.013	-12628.9777777778	1069.40740740741
44325.578162662	0	12636.494	-12634.4444444444	1069.91851851852
44325.5781627778	0	12636.494	-12639.8518518518	1070.2
44325.5781628935	0	12647.368	-12645.4	1070.48148148148
44325.5781630208	0	12647.368	-12650.9333333333	1071.08888888889
44325.5781631366	0	12658.449	-12656.1703703704	1071.6
44325.5781632523	0	12658.449	-12661.4296296296	1072.05925925926
44325.5781633681	0	12668.945	-12666.8296296296	1072.57777777778
44325.5781634838	0	12668.945	-12672.1185185185	1073.05185185185
44325.5781635995	0	12679.634	-12677.562962963	1073.84444444444
44325.5781637153	0	12679.634	-12683.1333333333	1074.72592592593
44325.5781638194	0	12690.649	-12688.8074074074	1075.45185185185
44325.5781639468	0	12690.649	-12694.2444444444	1076.06666666667
44325.5781640509	0	12701.76	-12699.6888888889	1076.7037037037
44325.5781641782	0	12701.76	-12705.2074074074	1077.43703703704
44325.5781642824	0	12712.723	-12710.5925925926	1078.01481481482
44325.5781643981	0	12712.723	-12716.0222222222	1078.5037037037
44325.5781645139	0	12723.538	-12721.3777777778	1079.07407407407
44325.5781646296	0	12723.538	-12726.9259259259	1079.64444444444
44325.5781647569	0	12734.442	-12732.2222222222	1080.24444444444
44325.5781648727	0	12734.442	-12737.4518518518	1080.9037037037
44325.5781649769	0	12744.968	-12742.6888888889	1081.43703703704
44325.5781650926	0	12744.968	-12747.9481481481	1081.93333333333
44325.5781652083	0	12755.464	-12752.8740740741	1082.8
44325.5781653241	0	12755.464	-12757.4962962963	1083.34814814815
44325.5781654398	0	12765.012	-12762.7851851852	1083.82222222222
44325.5781655671	0	12765.012	-12767.9111111111	1084.47407407407
44325.5781656829	0	12775.427	-12772.4592592592	1084.87407407407
44325.5781657986	0	12775.427	-12777.7333333333	1085.2
44325.5781659144	0	12785.249	-12782.9407407407	1085.61481481482
44325.5781660301	0	12785.249	-12788.437037037	1086.2
44325.5781661343	0	12795.953	-12793.6222222222	1086.85185185185
44325.57816625	0	12795.953	-12798.7555555555	1087.48888888889
44325.5781663657	0	12806.272	-12803.962962963	1087.98518518519
44325.5781664815	0	12806.272	-12809.3037037037	1088.4962962963
44325.5781665972	0	12816.82	-12814.7333333333	1089.05925925926
44325.5781667245	0	12816.82	-12820.0814814815	1089.52592592593
44325.5781668403	0	12827.598	-12825.6	1089.95555555556
44325.578166956	0	12827.598	-12830.7555555555	1090.31111111111
44325.5781670602	0	12838.272	-12836.0962962963	1090.74074074074
44325.5781671875	0	12838.272	-12841.4592592592	1091.31111111111
44325.5781672917	0	12848.976	-12846.8666666667	1091.91851851852
44325.578167419	0	12848.976	-12852.0666666667	1092.65925925926
44325.5781675347	0	12859.583	-12857.2	1093.17037037037
44325.5781676505	0	12859.583	-12861.3777777778	1093.45925925926
44325.5781677662	0	12868.894	-12866.037037037	1093.87407407407
44325.5781678819	0	12868.894	-12871.3555555555	1094.44444444445
44325.5781679861	0	12878.872	-12876.7259259259	1095
44325.5781681018	0	12878.872	-12882.1555555555	1095.53333333333
44325.5781682176	0	12889.672	-12887.437037037	1096.01481481482
44325.5781683449	0	12889.672	-12893.0518518518	1096.55555555556
44325.5781684491	0	12900.568	-12898.3851851852	1097.2962962963
44325.5781685764	0	12900.568	-12903.5555555555	1097.97037037037
44325.5781686921	0	12911.072	-12908.9185185185	1098.67407407407
44325.5781688079	0	12911.072	-12914.0962962963	1099.22222222222
44325.5781689236	0	12921.613	-12919.5185185185	1099.77777777778
44325.5781690278	0	12921.613	-12925.0444444444	1100.26666666667
44325.5781691435	0	12932.561	-12930.4666666667	1100.79259259259
44325.5781692593	0	12932.561	-12935.8148148148	1101.28888888889
44325.578169375	0	12943.331	-12941.3037037037	1101.94074074074
44325.5781695023	0	12943.331	-12946.2888888889	1102.68888888889
44325.5781696065	0	12953.805	-12951.0592592592	1103.24444444445
44325.5781697338	0	12953.805	-12956.2148148148	1103.81481481482
44325.5781698495	0	12963.731	-12961.5629629629	1104.38518518519
44325.5781699653	0	12963.731	-12966.6518518518	1104.92592592593
44325.578170081	0	12974.168	-12971.5037037037	1105.34814814815
44325.5781701968	0	12974.168	-12976.7777777778	1105.70370370371
44325.5781703125	0	12984.294	-12981.8074074074	1106.11111111111
44325.5781704282	0	12984.294	-12986.9111111111	1106.70370370371
44325.578170544	0	12994.427	-12992.0814814815	1107.34814814815
44325.5781706482	0	12994.427	-12997.6888888889	1108.03703703704
44325.5781707639	0	13005.205	-13002.9925925926	1108.62222222222
44325.5781708796	0	13005.205	-13007.9925925926	1109.25925925926
44325.5781709954	0	13015.509	-13013.2074074074	1109.86666666667
44325.5781711111	0	13015.509	-13018.4222222222	1110.40740740741
44325.5781712269	0	13025.939	-13023.5333333333	1111.05925925926
44325.5781713426	0	13025.939	-13028.9185185185	1111.60740740741
44325.5781714583	0	13036.435	-13033.8222222222	1112.07407407408
44325.5781715741	0	13036.435	-13038.3851851852	1112.42222222222
44325.5781716898	0	13045.902	-13043.2740740741	1112.91851851852
44325.5781718056	0	13045.902	-13048.3259259259	1113.51111111111
44325.5781719213	0	13055.843	-13053.3037037037	1113.97037037037
44325.5781720486	0	13055.843	-13058.8	1114.63703703704
44325.5781721528	0	13066.317	-13064.0148148148	1115.28888888889
44325.5781722685	0	13066.317	-13069.5333333333	1115.87407407408
44325.5781723843	0	13077.05	-13074.4666666667	1116.51111111111
44325.5781725116	0	13077.05	-13079.5925925926	1116.97037037037
44325.5781726273	0	13087.109	-13084.7703703704	1117.37037037037
44325.5781727431	0	13087.109	-13089.6	1117.81481481482
44325.5781728472	0	13097.116	-13094.7185185185	1118.42962962963
44325.5781729745	0	13097.116	-13100.1851851852	1119.12592592593
44325.5781730903	0	13107.701	-13105.0962962963	1119.63703703704
44325.578173206	0	13107.701	-13110.1925925926	1120.34074074074
44325.5781733102	0	13117.708	-13115.2444444444	1120.76296296296
44325.5781734259	0	13117.708	-13120.3407407407	1121.25925925926
44325.5781735417	0	13127.856	-13125.2888888889	1121.79259259259
44325.578173669	0	13127.856	-13130.4	1122.45925925926
44325.5781737847	0	13137.915	-13135.5333333333	1123.05185185185
44325.5781738889	0	13137.915	-13140.5111111111	1123.60740740741
44325.5781740046	0	13148.026	-13145.6074074074	1124.04444444445
44325.5781741204	0	13148.026	-13150.4222222222	1124.50370370371
44325.5781742361	0	13157.937	-13155.2222222222	1125.17777777778
44325.5781743519	0	13157.937	-13160.1629629629	1125.82962962963
44325.5781744676	0	13167.678	-13165.2814814815	1126.23703703704
44325.5781745833	0	13167.678	-13170.0444444444	1126.73333333333
44325.5781746991	0	13177.559	-13175.0666666667	1127.4962962963
44325.5781748148	0	13177.559	-13179.5333333333	1127.95555555556
44325.5781749306	0	13187.048	-13184.3851851852	1128.59259259259
44325.5781750463	0	13187.048	-13189.5555555555	1129.28148148148
44325.578175162	0	13197.07	-13194.7925925926	1129.78518518519
44325.5781752778	0	13197.07	-13200.0518518518	1130.51851851852
44325.5781753935	0	13207.566	-13204.8	1131.00740740741
44325.5781755208	0	13207.566	-13210.2444444444	1131.58518518519
44325.578175625	0	13217.759	-13215.237037037	1132.21481481482
44325.5781757407	0	13217.759	-13220.4518518518	1132.91111111111
44325.5781758565	0	13227.966	-13225.5481481481	1133.41481481482
44325.5781759722	0	13227.966	-13230.5925925926	1133.78518518519
44325.578176088	0	13238.107	-13236.0666666667	1134.48888888889
44325.5781762037	0	13238.107	-13241.2074074074	1134.82962962963
44325.5781763194	0	13248.722	-13246.0888888889	1135.30370370371
44325.5781764352	0	13248.722	-13251.3111111111	1136.04444444445
44325.5781765509	0	13258.826	-13255.837037037	1136.71851851852
44325.5781766667	0	13258.826	-13261.1777777778	1137.35555555556
44325.578176794	0	13268.693	-13266.2444444444	1137.82962962963
44325.5781768981	0	13268.693	-13271.5851851852	1138.52592592593
44325.5781770255	0	13279.1	-13276.9259259259	1139.26666666667
44325.5781771296	0	13279.1	-13282	1139.94074074074
44325.5781772454	0	13289.515	-13287.2962962963	1140.40740740741
44325.5781773611	0	13289.515	-13292.3777777778	1140.85925925926
44325.5781774884	0	13299.893	-13297.5703703704	1141.6
44325.5781775926	0	13299.893	-13302.4444444444	1142.25925925926
44325.5781777083	0	13309.96	-13307.8666666667	1142.9037037037
44325.5781778241	0	13309.96	-13312.9481481481	1143.52592592593
44325.5781779398	0	13320.464	-13317.8518518518	1144.07407407408
44325.5781780556	0	13320.464	-13323.2222222222	1144.68888888889
44325.5781781713	0	13330.738	-13328.2888888889	1145.3037037037
44325.578178287	0	13330.738	-13333.5555555555	1146.07407407408
44325.5781784028	0	13341.071	-13338.3407407407	1146.67407407407
44325.5781785185	0	13341.071	-13343.7555555555	1147.51851851852
44325.5781786343	0	13351.271	-13348.0074074074	1148.00740740741
44325.57817875	0	13351.271	-13352.8518518518	1148.44444444445
44325.5781788657	0	13360.367	-13357.9703703704	1148.8
44325.5781789815	0	13360.367	-13363.0666666667	1149.38518518519
44325.5781790972	0	13370.582	-13368.2296296296	1149.88888888889
44325.578179213	0	13370.582	-13373.1481481481	1150.56296296296
44325.5781793403	0	13380.663	-13378.1185185185	1151.45185185185
44325.578179456	0	13380.663	-13383.3481481481	1152.02222222222
44325.5781795602	0	13390.863	-13388.7185185185	1152.54074074074
44325.5781796875	0	13390.863	-13393.8444444444	1153.03703703704
44325.5781797917	0	13401.359	-13399.237037037	1153.62222222222
44325.5781799074	0	13401.359	-13404.3703703704	1153.85185185185
44325.5781800231	0	13411.885	-13409.3037037037	1154.45925925926
44325.5781801505	0	13411.885	-13414.0888888889	1155.02222222222
44325.5781802546	0	13421.604	-13419.1925925926	1155.5037037037
44325.5781803819	0	13421.604	-13424.4518518518	1155.88148148148
44325.5781804861	0	13431.967	-13429.2888888889	1156.61481481482
44325.5781806134	0	13431.967	-13434.6148148148	1157.47407407407
44325.5781807292	0	13442.13	-13438.6740740741	1158.08888888889
44325.5781808333	0	13442.13	-13443.2666666667	1158.86666666667
44325.5781809491	0	13450.782	-13448.1703703704	1159.47407407407
44325.5781810648	0	13450.782	-13453.1185185185	1159.9037037037
44325.5781811806	0	13460.634	-13458.2296296296	1160.19259259259
44325.5781812963	0	13460.634	-13463.2296296296	1160.85185185185
44325.578181412	0	13470.745	-13468.0074074074	1161.31851851852
44325.5781815278	0	13470.745	-13472.8296296296	1162.02222222222
44325.5781816435	0	13480.345	-13478.3185185185	1162.68888888889
44325.5781817708	0	13480.345	-13483.5259259259	1163.07407407407
44325.578181875	0	13491.041	-13488.8222222222	1163.45185185185
44325.5781820023	0	13491.041	-13494.1185185185	1164.03703703704
44325.5781821181	0	13501.634	-13499.2666666667	1164.43703703704
44325.5781822222	0	13501.634	-13504.0592592592	1164.62222222222
44325.578182338	0	13511.575	-13508.762962963	1165.33333333333
44325.5781824537	0	13511.575	-13514.0074074074	1165.97037037037
44325.5781825694	0	13521.523	-13519.3037037037	1166.53333333333
44325.5781826852	0	13521.523	-13524.3851851852	1167.13333333333
44325.5781828009	0	13531.901	-13529.362962963	1167.79259259259
44325.5781829167	0	13531.901	-13534.0518518518	1168.42962962963
44325.5781830324	0	13541.568	-13538.8592592593	1169.0962962963
44325.5781831482	0	13541.568	-13543.8	1169.68148148148
44325.5781832755	0	13551.316	-13549.1777777778	1170.23703703704
44325.5781833796	0	13551.316	-13554.3407407407	1170.75555555556
44325.5781834954	0	13561.857	-13559.3185185185	1171.05925925926
44325.5781836111	0	13561.857	-13564.3555555555	1171.60740740741
44325.5781837269	0	13571.872	-13568.9851851852	1171.94814814815
44325.5781838426	0	13571.872	-13574.2444444444	1172.52592592593
44325.5781839699	0	13581.761	-13579.0814814815	1173.02222222222
44325.5781840741	0	13581.761	-13584.2888888889	1173.86666666667
44325.5781841898	0	13591.805	-13589.6444444444	1174.57037037037
44325.5781843056	0	13591.805	-13594.8	1175.14074074074
44325.5781844329	0	13602.316	-13599.8666666667	1175.65185185185
44325.578184537	0	13602.316	-13605.0518518518	1176.19259259259
44325.5781846528	0	13612.568	-13610.2518518518	1176.74074074074
44325.5781847685	0	13612.568	-13615.1111111111	1177.39259259259
44325.5781848843	0	13622.627	-13619.6740740741	1177.57777777778
44325.5781850116	0	13622.627	-13624.637037037	1178.11851851852
44325.5781851157	0	13632.153	-13629.5111111111	1178.57777777778
44325.5781852315	0	13632.153	-13634.7111111111	1179.17777777778
44325.5781853472	0	13642.227	-13639.8592592593	1179.56296296296
44325.578185463	0	13642.227	-13644.637037037	1180.08148148148
44325.5781855903	0	13652.153	-13649.237037037	1180.51111111111
44325.5781856944	0	13652.153	-13653.8962962963	1180.99259259259
44325.5781858102	0	13661.412	-13658.7555555556	1181.55555555556
44325.5781859259	0	13661.412	-13663.837037037	1182.14074074074
44325.5781860417	0	13671.353	-13668.362962963	1182.43703703704
44325.5781861574	0	13671.353	-13673.1185185185	1183.05925925926
44325.5781862731	0	13680.634	-13678.3259259259	1183.58518518519
44325.5781863889	0	13680.634	-13683.4074074074	1184.12592592593
44325.5781865046	0	13690.923	-13688.3259259259	1184.7037037037
44325.5781866319	0	13690.923	-13693.1111111111	1185.25185185185
44325.5781867477	0	13700.627	-13697.962962963	1185.85925925926
44325.5781868519	0	13700.627	-13702.2740740741	1186.47407407408
44325.5781869676	0	13709.79	-13707.4888888889	1186.9037037037
44325.5781870833	0	13709.79	-13712.5259259259	1187.5037037037
44325.5781871991	0	13720.042	-13717.2962962963	1188.11111111111
44325.5781873264	0	13720.042	-13722.4592592593	1188.55555555556
44325.5781874306	0	13729.975	-13727.2814814815	1189.22222222222
44325.5781875463	0	13729.975	-13731.4518518518	1189.65925925926
44325.578187662	0	13738.968	-13734.6444444444	1190.41481481482
44325.5781877778	0	13738.968	-13739.2074074074	1190.79259259259
44325.5781878935	0	13746.724	-13743.7185185185	1191.38518518519
44325.5781880093	0	13746.724	-13748.0444444444	1191.59259259259
44325.578188125	0	13755.561	-13752.7185185185	1192.11851851852
44325.5781882407	0	13755.561	-13757.0814814815	1192.53333333333
44325.5781883565	0	13764.598	-13761.5407407407	1193.22222222222
44325.5781884722	0	13764.598	-13766.0518518518	1193.85185185185
44325.578188588	0	13773.568	-13770.9037037037	1194.26666666667
44325.5781887037	0	13773.568	-13775.5407407407	1194.83703703704
44325.5781888194	0	13783.057	-13780.5037037037	1195.26666666667
44325.5781889352	0	13783.057	-13785.2814814815	1195.60740740741
44325.5781890509	0	13792.798	-13790.2888888889	1196.17777777778
44325.5781891667	0	13792.798	-13795.2074074074	1196.5037037037
44325.5781892824	0	13802.724	-13799.9259259259	1197.15555555556
44325.5781893981	0	13802.724	-13804.9333333333	1197.82222222222
44325.5781895139	0	13812.45	-13809.4	1198.25925925926
44325.5781896296	0	13812.45	-13813.6666666667	1198.76296296296
44325.5781897454	0	13821.183	-13818.562962963	1199.17777777778
44325.5781898611	0	13821.183	-13823.437037037	1199.6
44325.5781899769	0	13830.953	-13828.2148148148	1199.96296296296
44325.5781900926	0	13830.953	-13832.6	1200.57777777778
44325.5781902083	0	13840.116	-13837.5111111111	1201.08888888889
44325.5781903241	0	13840.116	-13842.4222222222	1201.67407407408
44325.5781904398	0	13849.938	-13846.962962963	1202.21481481482
44325.5781905556	0	13849.938	-13851.7333333333	1203.00740740741
44325.5781906713	0	13859.249	-13856.2074074074	1203.62222222222
44325.578190787	0	13859.249	-13861.0888888889	1204.39259259259
44325.5781909028	0	13868.605	-13866.2074074074	1204.87407407408
44325.5781910185	0	13868.605	-13871.1925925926	1205.45185185185
44325.5781911458	0	13878.709	-13876.0740740741	1206.04444444445
44325.57819125	0	13878.709	-13880.9925925926	1206.4962962963
44325.5781913657	0	13888.509	-13886.0148148148	1207.11111111111
44325.5781914815	0	13888.509	-13891	1207.58518518519
44325.5781915972	0	13898.516	-13895.2296296296	1208.15555555556
44325.578191713	0	13898.516	-13899.8962962963	1208.7037037037
44325.5781918287	0	13907.412	-13904.5259259259	1209.13333333333
44325.578191956	0	13907.412	-13909.2740740741	1209.68888888889
44325.5781920602	0	13916.79	-13913.4074074074	1210.26666666667
44325.5781921759	0	13916.79	-13917.6148148148	1210.58518518519
44325.5781922917	0	13925.131	-13921.9185185185	1211.11851851852
44325.5781924074	0	13925.131	-13926.637037037	1211.6
44325.5781925231	0	13934.153	-13931.0888888889	1212.05925925926
44325.5781926389	0	13934.153	-13936.0666666667	1212.41481481482
44325.5781927546	0	13943.583	-13941.1037037037	1213.15555555556
44325.5781928704	0	13943.583	-13945.4444444444	1213.51851851852
44325.5781929861	0	13952.961	-13950.4074074074	1213.88888888889
44325.5781931134	0	13952.961	-13955.4148148148	1214.47407407407
44325.5781932176	0	13962.931	-13960.2814814815	1215.05185185185
44325.5781933333	0	13962.931	-13965.2148148148	1215.60740740741
44325.5781934491	0	13972.731	-13970.1111111111	1216.21481481482
44325.5781935648	0	13972.731	-13975.0888888889	1217.02222222222
44325.5781936806	0	13982.605	-13980	1217.60740740741
44325.5781937963	0	13982.605	-13984.8740740741	1218.20740740741
44325.578193912	0	13992.39	-13989.6962962963	1218.68888888889
44325.5781940278	0	13992.39	-13994.4888888889	1219.26666666667
44325.5781941435	0	14002.005	-13999.2444444444	1219.67407407407
44325.5781942593	0	14002.005	-14004.2518518518	1220.40740740741
44325.578194375	0	14011.768	-14009.2592592593	1220.96296296296
44325.5781944907	0	14011.768	-14014.1703703704	1221.46666666667
44325.5781946065	0	14021.687	-14019.0074074074	1222.25185185185
44325.5781947222	0	14021.687	-14024.037037037	1222.94814814815
44325.578194838	0	14031.554	-14029.0888888889	1223.53333333333
44325.5781949537	0	14031.554	-14033.7333333333	1223.8
44325.5781950694	0	14041.25	-14038.4962962963	1224.39259259259
44325.5781951852	0	14041.25	-14043.3555555555	1225.04444444445
44325.5781953009	0	14050.872	-14047.6888888889	1225.54074074074
44325.5781954167	0	14050.872	-14052.1259259259	1226.01481481482
44325.5781955324	0	14059.642	-14057.037037037	1226.44444444445
44325.5781956482	0	14059.642	-14062.4518518518	1226.99259259259
44325.5781957639	0	14069.968	-14067.1851851852	1227.52592592593
44325.5781958796	0	14069.968	-14071.7259259259	1228.06666666667
44325.5781959954	0	14079.242	-14076.3925925926	1228.74074074074
44325.5781961111	0	14079.242	-14081.1925925926	1229.41481481482
44325.5781962269	0	14088.709	-14086.2740740741	1230.08888888889
44325.5781963426	0	14088.709	-14090.9851851852	1230.75555555556
44325.5781964583	0	14098.502	-14095.4	1231.14074074074
44325.5781965741	0	14098.502	-14100.1703703704	1231.88148148148
44325.5781966898	0	14107.687	-14105.2666666667	1232.47407407407
44325.5781968056	0	14107.687	-14110.0444444444	1232.8962962963
44325.5781969213	0	14117.561	-14114.8962962963	1233.43703703704
44325.578197037	0	14117.561	-14119.4666666667	1233.79259259259
44325.5781971528	0	14126.983	-14124.2518518518	1234.35555555556
44325.5781972685	0	14126.983	-14129.437037037	1235.02962962963
44325.5781973843	0	14136.953	-14134.3185185185	1235.65925925926
44325.5781975	0	14136.953	-14139.0222222222	1236.23703703704
44325.5781976157	0	14146.538	-14143.9407407407	1236.77037037037
44325.5781977431	0	14146.538	-14148.7555555555	1237.22222222222
44325.5781978472	0	14156.271	-14153.6	1237.77777777778
44325.578197963	0	14156.271	-14158.5111111111	1238.40740740741
44325.5781980787	0	14166.027	-14163.0518518518	1238.88888888889
44325.5781981944	0	14166.027	-14167.9851851852	1239.42222222222
44325.5781983218	0	14175.501	-14172.5925925926	1239.85185185185
44325.5781984259	0	14175.501	-14177.2	1240.56296296296
44325.5781985417	0	14184.716	-14182	1241.05925925926
44325.5781986574	0	14184.716	-14186.7333333333	1241.68888888889
44325.5781987731	0	14194.249	-14191.1259259259	1242.25925925926
44325.5781988889	0	14194.249	-14195.6740740741	1242.73333333333
44325.5781990046	0	14203.19	-14200.1259259259	1243.31111111111
44325.5781991204	0	14203.19	-14204.6740740741	1243.83703703704
44325.5781992361	0	14212.19	-14209.1925925926	1244.61481481482
44325.5781993519	0	14212.19	-14213.7333333333	1245.3037037037
44325.5781994676	0	14221.249	-14218.6592592592	1245.88148148148
44325.5781995833	0	14221.249	-14222.9703703704	1246.33333333333
44325.5781996991	0	14230.486	-14227.6962962963	1246.85185185185
44325.5781998148	0	14230.486	-14232.1111111111	1247.22222222222
44325.5781999306	0	14239.627	-14236.5925925926	1247.8
44325.5782000463	0	14239.627	-14241.0148148148	1248.18518518519
44325.578200162	0	14248.531	-14245.5259259259	1248.91851851852
44325.5782002778	0	14248.531	-14249.9629629629	1249.54074074074
44325.5782003935	0	14257.479	-14254.9111111111	1250.12592592593
44325.5782005093	0	14257.479	-14259.4518518518	1250.73333333333
44325.578200625	0	14266.968	-14264.3111111111	1251.31851851852
44325.5782007407	0	14266.968	-14269.0222222222	1252.00740740741
44325.5782008681	0	14276.538	-14273.4148148148	1252.32592592593
44325.5782009722	0	14276.538	-14277.5777777778	1252.62962962963
44325.578201088	0	14285.094	-14282.2074074074	1253.08148148148
44325.5782012037	0	14285.094	-14286.8740740741	1253.71111111111
44325.5782013194	0	14294.39	-14291.4814814815	1254.28888888889
44325.5782014352	0	14294.39	-14296.0888888889	1254.97777777778
44325.5782015509	0	14303.605	-14300.4222222222	1255.73333333333
44325.5782016667	0	14303.605	-14303.7555555555	1256.12592592593
44325.5782017824	0	14311.272	-14307.6814814815	1256.68888888889
44325.5782018981	0	14311.272	-14311.5851851852	1257.11111111111
44325.5782020139	0	14319.102	-14316.2074074074	1257.77037037037
44325.5782021296	0	14319.102	-14320.7777777778	1258.47407407407
44325.5782022454	0	14328.295	-14325.5555555555	1259.08888888889
44325.5782023611	0	14328.295	-14330.3111111111	1259.54074074074
44325.5782024768	0	14337.828	-14334.4222222222	1260.22962962963
44325.5782025926	0	14337.828	-14338.8740740741	1260.75555555556
44325.5782027083	0	14346.391	-14343.0592592592	1261.13333333333
44325.5782028241	0	14346.391	-14347.6222222222	1261.6962962963
44325.5782029398	0	14355.139	-14352.0666666667	1262.44444444445
44325.5782030556	0	14355.139	-14356.2962962963	1262.94074074074
44325.5782031829	0	14363.813	-14360.6222222222	1263.52592592593
44325.578203287	0	14363.813	-14363.8518518518	1263.65925925926
44325.5782034028	0	14371.369	-14367.8	1264.02222222222
44325.5782035185	0	14371.369	-14372.1777777778	1264.42962962963
44325.5782036343	0	14379.695	-14376.3925925926	1264.97777777778
44325.57820375	0	14379.695	-14380.6148148148	1265.31111111111
44325.5782038657	0	14388.132	-14385.1333333333	1266.03703703704
44325.5782039815	0	14388.132	-14389.5333333333	1266.33333333333
44325.5782041088	0	14397.051	-14394.2888888889	1266.85185185185
44325.578204213	0	14397.051	-14398.9407407407	1267.4962962963
44325.5782043287	0	14406.458	-14403.3037037037	1268.17037037037
44325.5782044444	0	14406.458	-14407.9851851852	1268.79259259259
44325.5782045602	0	14415.502	-14412.4740740741	1269.51851851852
44325.5782046759	0	14415.502	-14416.7555555555	1270.08888888889
44325.5782047917	0	14424.272	-14421.237037037	1270.71851851852
44325.5782049074	0	14424.272	-14425.8518518518	1271.27407407407
44325.5782050232	0	14433.368	-14430.4148148148	1271.68148148148
44325.5782051389	0	14433.368	-14434.9555555555	1272.35555555556
44325.5782052546	0	14442.472	-14439.2222222222	1272.99259259259
44325.5782053704	0	14442.472	-14443.7629629629	1273.54814814815
44325.5782054861	0	14451.279	-14448.1259259259	1274.12592592593
44325.5782056019	0	14451.279	-14451.8444444444	1274.48888888889
44325.5782057176	0	14459.36	-14456.3925925926	1274.97777777778
44325.5782058333	0	14459.36	-14461.2296296296	1275.57037037037
44325.5782059491	0	14468.745	-14465.8592592592	1276.19259259259
44325.5782060648	0	14468.745	-14470.3925925926	1276.94074074074
44325.5782061806	0	14477.908	-14474.8740740741	1277.46666666667
44325.5782062963	0	14477.908	-14479.5407407407	1278.1037037037
44325.578206412	0	14487.056	-14482.8962962963	1278.51111111111
44325.5782065278	0	14487.056	-14486.8222222222	1278.94074074074
44325.5782066551	0	14494.337	-14491.5037037037	1279.4962962963
44325.5782067593	0	14494.337	-14496.0888888889	1280
44325.578206875	0	14503.604	-14500.8666666667	1280.58518518519
44325.5782069907	0	14503.604	-14505.4666666667	1281.02962962963
44325.5782071065	0	14512.982	-14509.6222222222	1281.65185185185
44325.5782072338	0	14512.982	-14514.1185185185	1282.35555555556
44325.578207338	0	14521.634	-14518.4444444444	1282.71851851852
44325.5782074537	0	14521.634	-14522.9925925926	1283.23703703704
44325.5782075694	0	14530.508	-14527.5259259259	1283.76296296296
44325.5782076852	0	14530.508	-14531.9111111111	1284.07407407407
44325.5782078009	0	14539.427	-14536.3555555555	1284.59259259259
44325.5782079167	0	14539.427	-14540.8518518518	1285.0962962963
44325.5782080324	0	14548.368	-14545.5111111111	1285.61481481481
44325.5782081481	0	14548.368	-14550.1777777778	1286.17777777778
44325.5782082639	0	14557.694	-14554.6296296296	1286.87407407407
44325.5782083796	0	14557.694	-14559	1287.26666666667
44325.5782084954	0	14566.516	-14563.2962962963	1287.74074074074
44325.5782086111	0	14566.516	-14567.7925925926	1288.34074074074
44325.5782087269	0	14575.309	-14572.6666666666	1289.02962962963
44325.5782088426	0	14575.309	-14577.5777777778	1289.6
44325.5782089699	0	14585.094	-14582.0888888889	1290.17777777778
44325.5782090741	0	14585.094	-14586.2592592592	1290.65185185185
44325.5782091898	0	14593.775	-14590.7259259259	1291.11851851852
44325.5782093056	0	14593.775	-14594.9333333333	1291.52592592593
44325.5782094213	0	14602.449	-14599.3037037037	1292.14074074074
44325.578209537	0	14602.449	-14603.837037037	1292.6962962963
44325.5782096528	0	14611.353	-14608.2666666666	1293.34814814815
44325.5782097685	0	14611.353	-14612.6592592592	1293.79259259259
44325.5782098843	0	14620.175	-14617.3777777778	1294.31851851852
44325.57821	0	14620.175	-14621.9851851852	1294.91851851852
44325.5782101157	0	14629.501	-14626.4222222222	1295.40740740741
44325.5782102315	0	14629.501	-14630.7555555555	1295.94814814815
44325.5782103472	0	14638.271	-14635.1851851852	1296.45925925926
44325.578210463	0	14638.271	-14639.5481481481	1296.88888888889
44325.5782105787	0	14647.064	-14644.1629629629	1297.54814814815
44325.5782106944	0	14647.064	-14648.8444444444	1298.17777777778
44325.5782108102	0	14656.36	-14653.2814814815	1298.78518518519
44325.5782109259	0	14656.36	-14657.6	1299.4962962963
44325.5782110417	0	14665.116	-14662.0444444444	1300.03703703704
44325.5782111574	0	14665.116	-14666.3555555555	1300.43703703704
44325.5782112731	0	14673.872	-14670.9555555555	1301.00740740741
44325.5782113889	0	14673.872	-14675.3037037037	1301.4
44325.5782115046	0	14682.82	-14680	1301.95555555556
44325.5782116204	0	14682.82	-14684.4592592592	1302.45185185185
44325.5782117361	0	14691.976	-14688.9333333333	1303.20740740741
44325.5782118519	0	14691.976	-14693.5185185185	1303.62962962963
44325.5782119676	0	14701.035	-14698.1185185185	1304.18518518519
44325.5782120833	0	14701.035	-14702.2296296296	1304.60740740741
44325.5782121991	0	14709.746	-14706.6222222222	1305.16296296296
44325.5782123148	0	14709.746	-14711.3333333333	1305.58518518519
44325.5782124306	0	14718.85	-14715.5629629629	1306.05185185185
44325.5782125463	0	14718.85	-14720.0074074074	1306.59259259259
44325.578212662	0	14727.524	-14724.6074074074	1307.15555555556
44325.5782127778	0	14727.524	-14729.2074074074	1307.81481481482
44325.5782128935	0	14736.724	-14733.6148148148	1308.35555555556
44325.5782130093	0	14736.724	-14737.8444444444	1308.82962962963
44325.578213125	0	14745.361	-14742.0222222222	1309.25185185185
44325.5782132407	0	14745.361	-14746.5037037037	1309.86666666667
44325.5782133565	0	14754.02	-14750.8444444444	1310.4
44325.5782134722	0	14754.02	-14755.1629629629	1310.98518518519
44325.578213588	0	14762.679	-14759.6148148148	1311.65185185185
44325.5782137037	0	14762.679	-14764.4148148148	1312.14074074074
44325.5782138194	0	14771.931	-14768.6888888889	1312.46666666667
44325.5782139352	0	14771.931	-14772.8962962963	1312.68148148148
44325.5782140509	0	14780.412	-14777.1407407407	1313.20740740741
44325.5782141667	0	14780.412	-14781.5407407407	1313.75555555556
44325.5782142824	0	14789.056	-14786.0222222222	1314.20740740741
44325.5782143981	0	14789.056	-14790.4	1314.68148148148
44325.5782145139	0	14797.915	-14794.8222222222	1315.15555555556
44325.5782146296	0	14797.915	-14799.2148148148	1315.65185185185
44325.5782147454	0	14806.73	-14803.5259259259	1316.40740740741
44325.5782148611	0	14806.73	-14807.5555555555	1316.99259259259
44325.5782149768	0	14815.071	-14812.0814814815	1317.43703703704
44325.5782150926	0	14815.071	-14816.6	1317.8962962963
44325.5782152083	0	14824.115	-14821.2148148148	1318.51851851852
44325.5782153241	0	14824.115	-14825.7703703704	1319.23703703704
44325.5782154398	0	14833.285	-14829.8666666667	1319.6962962963
44325.5782155556	0	14833.285	-14833.8148148148	1319.97777777778
44325.5782156713	0	14841.329	-14838.3037037037	1320.6
44325.578215787	0	14841.329	-14842.4444444444	1321.01481481482
44325.5782159028	0	14849.959	-14846.8222222222	1321.45185185185
44325.5782160185	0	14849.959	-14851	1321.83703703704
44325.5782161343	0	14858.515	-14854.9851851852	1322.37037037037
44325.57821625	0	14858.515	-14859.4074074074	1323.06666666667
44325.5782163657	0	14866.922	-14863.3851851852	1323.68148148148
44325.5782164931	0	14866.922	-14867.437037037	1324.14074074074
44325.5782165972	0	14874.952	-14871.5703703704	1324.65185185185
44325.578216713	0	14874.952	-14875.8	1325.25185185185
44325.5782168287	0	14883.315	-14879.9925925926	1325.86666666667
44325.5782169444	0	14883.315	-14883.9111111111	1326.43703703704
44325.5782170602	0	14891.426	-14888.237037037	1326.92592592593
44325.5782171759	0	14891.426	-14892.7333333333	1327.65925925926
44325.5782172917	0	14900.248	-14896.9555555555	1328.2962962963
44325.5782174074	0	14900.248	-14900.9703703704	1328.82962962963
44325.5782175232	0	14908.485	-14905.1777777778	1329.28888888889
44325.5782176389	0	14908.485	-14909.4740740741	1329.8962962963
44325.5782177546	0	14916.989	-14913.2666666667	1330.47407407407
44325.5782178704	0	14916.989	-14917.5111111111	1331.04444444444
44325.5782179861	0	14925.026	-14921.6444444444	1331.54814814815
44325.5782181019	0	14925.026	-14925.1851851852	1331.72592592593
44325.5782182176	0	14932.7	-14929.0814814815	1332.18518518519
44325.5782183333	0	14932.7	-14933.1259259259	1332.68888888889
44325.5782184491	0	14940.641	-14937.2814814815	1333.32592592593
44325.5782185648	0	14940.641	-14941.4	1334.07407407407
44325.5782186806	0	14948.915	-14945.2444444444	1334.67407407407
44325.5782187963	0	14948.915	-14949.4074074074	1335.28148148148
44325.578218912	0	14956.922	-14953.7333333333	1335.85925925926
44325.5782190278	0	14956.922	-14957.9481481481	1336.38518518519
44325.5782191435	0	14965.463	-14962.2296296296	1337.22222222222
44325.5782192593	0	14965.463	-14966.4	1337.72592592593
44325.5782193866	0	14973.915	-14970.8888888889	1338.27407407407
44325.5782194907	0	14973.915	-14975.0888888889	1338.81481481482
44325.5782196065	0	14982.604	-14979.8592592592	1339.51111111111
44325.5782197222	0	14982.604	-14983.837037037	1340.14074074074
44325.578219838	0	14991.352	-14988.0444444444	1340.75555555556
44325.5782199653	0	14991.352	-14992.2444444444	1341.36296296296
44325.5782200694	0	14999.759	-14996.3925925926	1341.95555555556
44325.5782201852	0	14999.759	-15000.6666666666	1342.4962962963
44325.5782203009	0	15008.181	-15005.0444444444	1343.02222222222
44325.5782204167	0	15008.181	-15009.1481481481	1343.65925925926
44325.578220544	0	15016.662	-15013.4888888889	1344.24444444444
44325.5782206481	0	15016.662	-15018.0666666667	1344.86666666667
44325.5782207639	0	15025.581	-15022.4	1345.51111111111
44325.5782208796	0	15025.581	-15026.6444444444	1345.93333333333
44325.5782209954	0	15034.159	-15030.6592592592	1346.42962962963
44325.5782211227	0	15034.159	-15034.9629629629	1347.00740740741
44325.5782212269	0	15042.478	-15039.4222222222	1347.66666666667
44325.5782213426	0	15042.478	-15043.6	1348.25925925926
44325.5782214583	0	15051.115	-15046.9111111111	1348.87407407407
44325.5782215741	0	15051.115	-15049.8518518518	1349.31851851852
44325.5782217014	0	15057.367	-15054.0962962963	1349.9037037037
44325.5782218056	0	15057.367	-15058.3851851852	1350.37777777778
44325.5782219213	0	15065.9	-15062.5333333333	1350.85925925926
44325.578222037	0	15065.9	-15066.5555555555	1351.45925925926
44325.5782221528	0	15074.07	-15070.8740740741	1351.98518518519
44325.5782222801	0	15074.07	-15075.1481481481	1352.51851851852
44325.5782223843	0	15082.663	-15079.2148148148	1352.97037037037
44325.5782225	0	15082.663	-15083.5111111111	1353.4962962963
44325.5782226157	0	15091.026	-15087.9037037037	1354.0962962963
44325.5782227315	0	15091.026	-15091.8074074074	1354.4
44325.5782228472	0	15099.322	-15095.8592592592	1355.11851851852
44325.578222963	0	15099.322	-15100.0222222222	1355.7037037037
44325.5782230787	0	15107.537	-15104.4296296296	1356.27407407407
44325.5782231944	0	15107.537	-15108.6666666666	1356.80740740741
44325.5782233102	0	15116.181	-15112.7555555555	1357.4
44325.5782234259	0	15116.181	-15117.1259259259	1357.93333333333
44325.5782235417	0	15124.64	-15121.1037037037	1358.41481481481
44325.5782236574	0	15124.64	-15125.3555555555	1358.98518518519
44325.5782237731	0	15132.87	-15129.4444444444	1359.43703703704
44325.5782238889	0	15132.87	-15133.5333333333	1359.78518518519
44325.5782240046	0	15141.048	-15137.8148148148	1360.3037037037
44325.5782241204	0	15141.048	-15141.8888888889	1360.78518518519
44325.5782242361	0	15149.404	-15146.1851851852	1361.34074074074
44325.5782243634	0	15149.404	-15150.1185185185	1362
44325.5782244676	0	15157.634	-15154.4814814815	1362.62222222222
44325.5782245833	0	15157.634	-15158.6296296296	1363.22962962963
44325.5782246991	0	15166.145	-15162.9259259259	1363.78518518519
44325.5782248148	0	15166.145	-15167.1925925926	1364.32592592593
44325.5782249306	0	15174.708	-15171.3259259259	1364.96296296296
44325.5782250463	0	15174.708	-15175.4592592592	1365.56296296296
44325.578225162	0	15182.975	-15179.6888888889	1366.11851851852
44325.5782252778	0	15182.975	-15183.8074074074	1366.74074074074
44325.5782253935	0	15191.323	-15188.1777777778	1367.27407407407
44325.5782255093	0	15191.323	-15192.5037037037	1367.93333333333
44325.578225625	0	15200.019	-15196.8	1368.54814814815
44325.5782257407	0	15200.019	-15201.1037037037	1369.22962962963
44325.5782258565	0	15208.619	-15205.3629629629	1369.79259259259
44325.5782259722	0	15208.619	-15209.4222222222	1370.41481481482
44325.578226088	0	15216.938	-15213.5481481481	1370.83703703704
44325.5782262037	0	15216.938	-15217.6592592592	1371.37777777778
44325.5782263194	0	15225.175	-15221.7555555555	1371.94814814815
44325.5782264352	0	15225.175	-15226.1259259259	1372.51111111111
44325.5782265509	0	15233.642	-15230.4592592592	1372.88888888889
44325.5782266667	0	15233.642	-15234.4888888889	1373.43703703704
44325.5782267824	0	15242.005	-15238.8814814815	1374.02222222222
44325.5782268981	0	15242.005	-15243.0666666666	1374.45925925926
44325.5782270139	0	15250.583	-15247.1777777778	1375.15555555556
44325.5782271296	0	15250.583	-15251.2888888889	1375.72592592593
44325.5782272454	0	15258.805	-15255.4888888889	1376.33333333333
44325.5782273611	0	15258.805	-15259.4888888889	1376.8962962963
44325.5782274884	0	15267.005	-15263.5555555555	1377.41481481482
44325.5782275926	0	15267.005	-15267.5851851852	1377.86666666667
44325.5782277083	0	15275.101	-15271.8592592592	1378.40740740741
44325.5782278241	0	15275.101	-15276.1259259259	1378.99259259259
44325.5782279398	0	15283.642	-15280.2740740741	1379.3037037037
44325.5782280556	0	15283.642	-15284.4222222222	1379.96296296296
44325.5782281713	0	15291.938	-15288.5777777778	1380.62222222222
44325.578228287	0	15291.938	-15292.7851851852	1381.21481481482
44325.5782284028	0	15300.301	-15297.0296296296	1381.82222222222
44325.5782285185	0	15300.301	-15301.6074074074	1382.5037037037
44325.5782286343	0	15309.123	-15305.3555555555	1383.06666666667
44325.57822875	0	15309.123	-15309.4666666666	1383.5037037037
44325.5782288657	0	15316.982	-15313.5481481481	1384.0962962963
44325.5782289815	0	15316.982	-15317.5925925926	1384.83703703704
44325.5782290972	0	15325.108	-15321.5111111111	1385.37777777778
44325.578229213	0	15325.108	-15325.7185185185	1385.97037037037
44325.5782293287	0	15333.234	-15329.7925925926	1386.45925925926
44325.5782294444	0	15333.234	-15334.0148148148	1387.03703703704
44325.5782295602	0	15341.53	-15338.4074074074	1387.48148148148
44325.5782296759	0	15341.53	-15342.6148148148	1387.99259259259
44325.5782297917	0	15350.13	-15346.7037037037	1388.56296296296
44325.5782299074	0	15350.13	-15350.9333333333	1389.18518518519
44325.5782300232	0	15358.449	-15354.9481481481	1389.73333333333
44325.5782301389	0	15358.449	-15359.1407407407	1390.25185185185
44325.5782302546	0	15366.656	-15363.1925925926	1390.84444444445
44325.5782303704	0	15366.656	-15367.3111111111	1391.36296296296
44325.5782304861	0	15374.826	-15371.3851851852	1391.88888888889
44325.5782306019	0	15374.826	-15375.5777777778	1392.34074074074
44325.5782307176	0	15383.093	-15379.6740740741	1392.78518518519
44325.5782308333	0	15383.093	-15383.9555555555	1393.37777777778
44325.5782309491	0	15391.471	-15387.9629629629	1393.88888888889
44325.5782310648	0	15391.471	-15391.8888888889	1394.51851851852
44325.5782311806	0	15399.404	-15395.9333333333	1395.02222222222
44325.5782312963	0	15399.404	-15399.8	1395.5037037037
44325.578231412	0	15407.315	-15403.7777777778	1396.15555555556
44325.5782315278	0	15407.315	-15407.9185185185	1396.67407407407
44325.5782316435	0	15415.434	-15411.837037037	1397.17037037037
44325.5782317593	0	15415.434	-15415.8444444444	1397.72592592593
44325.578231875	0	15423.36	-15419.9407407407	1398.35555555556
44325.5782319907	0	15423.36	-15423.9481481481	1399.01481481482
44325.5782321065	0	15431.464	-15427.8814814815	1399.45925925926
44325.5782322222	0	15431.464	-15431.9925925926	1399.92592592593
44325.578232338	0	15439.508	-15436.0962962963	1400.51111111111
44325.5782324537	0	15439.508	-15440.1851851852	1401.05925925926
44325.5782325694	0	15447.701	-15444.1777777778	1401.71851851852
44325.5782326852	0	15447.701	-15448.3925925926	1402.34074074074
44325.5782328009	0	15455.908	-15452.637037037	1402.99259259259
44325.5782329167	0	15455.908	-15456.5703703704	1403.57777777778
44325.5782330324	0	15464.086	-15460.4888888889	1404.22222222222
44325.5782331481	0	15464.086	-15464.6074074074	1404.81481481482
44325.5782332639	0	15472.123	-15468.7185185185	1405.24444444444
44325.5782333796	0	15472.123	-15472.6518518518	1405.71851851852
44325.5782334954	0	15480.167	-15476.3925925926	1406.13333333333
44325.5782336111	0	15480.167	-15480.5111111111	1406.68888888889
44325.5782337269	0	15488.026	-15484.4296296296	1407.17037037037
44325.5782338426	0	15488.026	-15488.1185185185	1407.6962962963
44325.5782339583	0	15495.633	-15492.0222222222	1408.33333333333
44325.5782340741	0	15495.633	-15495.9407407407	1408.87407407407
44325.5782341898	0	15503.455	-15499.6888888889	1409.48888888889
44325.5782343056	0	15503.455	-15503.7037037037	1410.25185185185
44325.5782344213	0	15511.218	-15507.3629629629	1410.75555555556
[truncated: 9,997 more rows]
