# Supplementary material for: Near-infrared manipulation of multiple neuronal populations via trichromatic upconversion
Source: Nat Commun. 2021 Sep 27;12:5662. doi: 10.1038/s41467-021-25993-7 (PMC8476604; doi:10.1038/s41467-021-25993-7)
Supplement: Supplementary file 7 — Source Data [file 41467_2021_25993_MOESM7_ESM.zip › Source Data/SI 31/808/4_2.csv]

DateTime	xPosComp	yPosComp	xPos	yPos
44325.6058747801	0	1965.004	-1966.83703703704	1265.81481481482
44325.6058748958	0	1966.848	-1968.14814814815	1267.88148148148
44325.6058750116	0	1966.848	-1969.63703703704	1269.83703703704
44325.6058751273	0	1969.648	-1971.40740740741	1271.84444444445
44325.6058752431	0	1969.648	-1973.15555555555	1273.83703703704
44325.6058753588	0	1973.167	-1974.94074074074	1275.83703703704
44325.6058754745	0	1973.167	-1976.6962962963	1277.91111111111
44325.6058755903	0	1976.708	-1978.28148148148	1279.84444444445
44325.605875706	0	1976.708	-1979.98518518518	1281.85185185185
44325.6058758218	0	1979.997	-1981.57037037037	1283.85925925926
44325.6058759375	0	1979.997	-1982.98518518518	1285.96296296296
44325.6058760532	0	1982.997	-1984.14074074074	1288.02222222222
44325.605876169	0	1982.997	-1984.99259259259	1290.12592592593
44325.6058762847	0	1985.004	-1985.35555555555	1292.11111111111
44325.6058764005	0	1985.004	-1985.49629629629	1294.02222222222
44325.6058765162	0	1985.508	-1985.45185185185	1295.95555555556
44325.6058766319	0	1985.508	-1985.38518518518	1297.83703703704
44325.6058767477	0	1985.397	-1985.37037037037	1299.57037037037
44325.6058768634	0	1985.397	-1985.44444444444	1301.22222222222
44325.6058769792	0	1985.456	-1985.65925925926	1302.71111111111
44325.6058770949	0	1985.456	-1985.8	1304.02222222222
44325.6058772106	0	1985.812	-1985.9037037037	1305.0962962963
44325.6058773264	0	1985.812	-1986.12592592592	1306.28888888889
44325.6058774421	0	1986.138	-1986.16296296296	1306.38518518519
44325.6058775579	0	1986.138	-1986.65185185185	1307.17777777778
44325.6058776736	0	1986.664	-1987.46666666667	1308.23703703704
44325.6058777893	0	1986.664	-1988.45185185185	1309.3037037037
44325.6058779051	0	1988.464	-1989.66666666667	1310.31111111111
44325.6058780208	0	1988.464	-1991.01481481481	1311.25925925926
44325.6058781366	0	1991.027	-1992.48148148148	1312.20740740741
44325.6058782523	0	1991.027	-1993.88148148148	1313.01481481482
44325.6058783681	0	1993.894	-1995.43703703704	1313.72592592593
44325.6058784838	0	1993.894	-1996.88148148148	1314.3037037037
44325.6058785995	0	1996.894	-1998.25185185185	1314.72592592593
44325.6058787153	0	1996.894	-1999.61481481481	1314.96296296296
44325.605878831	0	1999.627	-2000.88888888889	1315.14814814815
44325.6058789468	0	1999.627	-2002.35555555555	1315.2
44325.6058790625	0	2002.368	-2003.73333333333	1315.11111111111
44325.6058791782	0	2002.368	-2004.97037037037	1314.9037037037
44325.605879294	0	2004.983	-2005.93333333333	1314.73333333333
44325.6058794097	0	2004.983	-2006.96296296296	1314.31111111111
44325.6058795255	0	2006.976	-2008.06666666667	1313.86666666667
44325.6058796412	0	2006.976	-2009.15555555555	1313.35555555556
44325.6058797569	0	2009.169	-2010.37037037037	1312.65185185185
44325.6058798727	0	2009.169	-2011.40740740741	1311.92592592593
44325.6058799884	0	2011.421	-2012.47407407407	1311.04444444445
44325.6058801042	0	2011.421	-2013.7037037037	1309.95555555556
44325.6058802199	0	2013.717	-2015.11111111111	1308.84444444445
44325.6058803357	0	2013.717	-2016.6962962963	1307.65925925926
44325.6058804514	0	2016.71	-2018.51851851852	1306.37777777778
44325.6058805671	0	2016.71	-2020.57037037037	1305.06666666667
44325.6058806829	0	2020.584	-2022.93333333333	1303.74074074074
44325.6058807986	0	2020.584	-2025.32592592592	1302.35555555556
44325.6058809144	0	2025.34	-2027.88148148148	1300.93333333333
44325.6058810301	0	2025.34	-2030.17037037037	1299.63703703704
44325.6058811458	0	2030.184	-2032.6	1298.04444444445
44325.6058812616	0	2030.184	-2035.06666666667	1296.45925925926
44325.6058813773	0	2035.08	-2037.49629629629	1294.88888888889
44325.6058814931	0	2035.08	-2039.82222222222	1293.32592592593
44325.6058816088	0	2039.836	-2041.95555555555	1291.75555555556
44325.6058817245	0	2039.836	-2044.05925925926	1290.12592592593
44325.6058818403	0	2044.073	-2046.02222222222	1288.48148148148
44325.605881956	0	2044.073	-2047.84444444444	1286.8
44325.6058820718	0	2047.858	-2049.42962962963	1285.25185185185
44325.6058821875	0	2047.858	-2050.97037037037	1283.57777777778
44325.6058823032	0	2050.984	-2052.20740740741	1281.94074074074
44325.605882419	0	2050.984	-2053.28148148148	1280.17037037037
44325.6058825347	0	2053.295	-2054.36296296296	1278.40740740741
44325.6058826505	0	2053.295	-2055.62962962963	1276.56296296296
44325.6058827662	0	2055.643	-2057.02222222222	1274.71851851852
44325.6058828819	0	2055.643	-2058.45185185185	1272.84444444445
44325.6058829977	0	2058.465	-2060.17037037037	1270.9037037037
44325.6058831134	0	2058.465	-2062.03703703704	1268.91851851852
44325.6058832292	0	2062.05	-2064.11111111111	1266.79259259259
44325.6058833449	0	2062.05	-2066.11851851852	1264.68148148148
44325.6058834606	0	2066.131	-2068.08888888889	1262.62222222222
44325.6058835764	0	2066.131	-2070.03703703704	1260.71111111111
44325.6058836921	0	2070.05	-2072.03703703704	1258.93333333333
44325.6058838079	0	2070.05	-2074.27407407407	1257.23703703704
44325.6058839236	0	2074.287	-2076.62962962963	1255.63703703704
44325.6058840394	0	2074.287	-2079.60740740741	1253.93333333333
44325.6058841551	0	2079.62	-2083	1252.08888888889
44325.6058842708	0	2079.62	-2086.54074074074	1250.20740740741
44325.6058843866	0	2086.553	-2088.91111111111	1248.97777777778
44325.6058845023	0	2086.553	-2091.75555555556	1247.67407407408
44325.6058846181	0	2091.768	-2094.62962962963	1246.42962962963
44325.6058847338	0	2091.768	-2097.40740740741	1245.17037037037
44325.6058848495	0	2097.42	-2099.98518518518	1243.77777777778
44325.6058849653	0	2097.42	-2102.94074074074	1242.20740740741
44325.605885081	0	2102.953	-2105.78518518518	1240.77777777778
44325.6058851968	0	2102.953	-2108.95555555555	1239.28888888889
44325.6058853125	0	2108.968	-2111.91851851852	1237.91851851852
44325.6058854282	0	2108.968	-2114.57037037037	1236.57777777778
44325.605885544	0	2114.583	-2117.02222222222	1235.25925925926
44325.6058856597	0	2114.583	-2119.26666666667	1233.96296296296
44325.6058857755	0	2119.279	-2120.93333333333	1232.77777777778
44325.6058858912	0	2119.279	-2122.17037037037	1231.64444444445
44325.6058860069	0	2122.183	-2123.05185185185	1230.65925925926
44325.6058861227	0	2122.183	-2123.8	1229.65185185185
44325.6058862384	0	2123.813	-2124.35555555555	1228.79259259259
44325.6058863542	0	2123.813	-2124.96296296296	1227.94814814815
44325.6058864699	0	2124.976	-2125.73333333333	1227.14074074074
44325.6058865856	0	2124.976	-2126.54074074074	1226.39259259259
44325.6058867014	0	2126.554	-2127.31851851852	1225.65925925926
44325.6058868171	0	2126.554	-2127.86666666667	1224.96296296296
44325.6058869329	0	2127.88	-2128.36296296296	1224.31851851852
44325.6058870486	0	2127.88	-2128.66666666667	1223.81481481482
44325.6058871644	0	2128.68	-2128.92592592593	1223.37777777778
44325.6058872801	0	2128.68	-2129.08888888889	1223.08148148148
44325.6058873958	0	2129.102	-2129.25185185185	1222.76296296296
44325.6058875116	0	2129.102	-2129.48148148148	1222.36296296296
44325.6058876273	0	2129.495	-2129.74814814815	1222.02222222222
44325.6058877431	0	2129.495	-2130.3037037037	1221.62962962963
44325.6058878588	0	2130.317	-2131.12592592593	1221.17037037037
44325.6058879745	0	2130.317	-2132.22962962963	1220.65925925926
44325.6058880903	0	2132.243	-2133.57037037037	1220.28148148148
44325.605888206	0	2132.243	-2135.04444444444	1220.02222222222
44325.6058883218	0	2135.058	-2136.80740740741	1219.65185185185
44325.6058884375	0	2135.058	-2138.74074074074	1219.2962962963
44325.6058885532	0	2138.754	-2140.88888888889	1218.79259259259
44325.605888669	0	2138.754	-2142.95555555555	1218.31851851852
44325.6058887847	0	2142.969	-2144.97777777778	1217.85925925926
44325.6058889005	0	2142.969	-2147.08888888889	1217.26666666667
44325.6058890162	0	2147.102	-2149.02962962963	1216.68888888889
44325.6058891319	0	2147.102	-2150.88888888889	1216.11851851852
44325.6058892477	0	2150.902	-2152.55555555555	1215.63703703704
44325.6058893634	0	2150.902	-2154.13333333333	1215.07407407408
44325.6058894792	0	2154.146	-2155.7037037037	1214.4
44325.6058895949	0	2154.146	-2157.0962962963	1213.76296296296
44325.6058897106	0	2157.109	-2158.31851851852	1213.14074074074
44325.6058898264	0	2157.109	-2159.22962962963	1212.68888888889
44325.6058899421	0	2159.242	-2160.06666666667	1212.25185185185
44325.6058900579	0	2159.242	-2160.84444444444	1211.84444444445
44325.6058901736	0	2160.857	-2161.53333333333	1211.45185185185
44325.6058902893	0	2160.857	-2162.34814814815	1211.11111111111
44325.6058904051	0	2162.361	-2163.34814814815	1210.91851851852
44325.6058905208	0	2162.361	-2164.64444444444	1210.77777777778
44325.6058906366	0	2164.657	-2166.16296296296	1210.63703703704
44325.6058907523	0	2164.657	-2167.86666666667	1210.47407407408
44325.6058908681	0	2167.879	-2169.4962962963	1210.28888888889
44325.6058909838	0	2167.879	-2171.08888888889	1210.11851851852
44325.6058910995	0	2171.101	-2172.53333333333	1210.02222222222
44325.6058912153	0	2171.101	-2174.02222222222	1209.9037037037
44325.605891331	0	2174.034	-2175.52592592593	1209.61481481482
44325.6058914468	0	2174.034	-2177.01481481481	1209.28888888889
44325.6058915625	0	2177.027	-2178.65185185185	1208.88888888889
44325.6058916782	0	2177.027	-2180.31851851852	1208.51851851852
44325.605891794	0	2180.331	-2182.05185185185	1208.16296296296
44325.6058919097	0	2180.331	-2184.07407407407	1207.77037037037
44325.6058920255	0	2184.087	-2186.05185185185	1207.48888888889
44325.6058921412	0	2184.087	-2187.94074074074	1207.34074074074
44325.6058922569	0	2187.954	-2189.97037037037	1207.06666666667
44325.6058923727	0	2187.954	-2191.98518518518	1206.83703703704
44325.6058924884	0	2191.998	-2193.97037037037	1206.45925925926
44325.6058926157	0	2191.998	-2196.18518518518	1206.12592592593
44325.6058927199	0	2196.198	-2198.58518518518	1205.83703703704
44325.6058928357	0	2196.198	-2201	1205.62962962963
44325.6058929514	0	2201.013	-2203.26666666667	1205.51111111111
44325.6058930671	0	2201.013	-2205.45185185185	1205.38518518519
44325.6058931829	0	2205.465	-2207.44444444444	1205.36296296296
44325.6058932986	0	2205.465	-2209.27407407407	1205.38518518519
44325.6058934144	0	2209.287	-2211.2	1205.45925925926
44325.6058935301	0	2209.287	-2213.05185185185	1205.54814814815
44325.6058936458	0	2213.065	-2214.94814814815	1205.77037037037
44325.6058937616	0	2213.065	-2216.85185185185	1205.99259259259
44325.6058938773	0	2216.865	-2218.77777777778	1206.36296296296
44325.6058939931	0	2216.865	-2220.74814814815	1206.8962962963
44325.6058941088	0	2220.761	-2222.68148148148	1207.4962962963
44325.6058942245	0	2220.761	-2224.83703703704	1208.15555555556
44325.6058943403	0	2224.85	-2227.26666666667	1209.06666666667
44325.605894456	0	2224.85	-2229.61481481481	1210.01481481482
44325.6058945718	0	2229.628	-2231.95555555556	1211.1037037037
44325.6058946875	0	2229.628	-2234.31111111111	1212.25925925926
44325.6058948032	0	2234.324	-2236.34074074074	1213.31111111111
44325.605894919	0	2234.324	-2238.19259259259	1214.37037037037
44325.6058950347	0	2238.205	-2239.77037037037	1215.33333333333
44325.6058951505	0	2238.205	-2240.98518518518	1216.23703703704
44325.6058952662	0	2240.998	-2241.93333333333	1217.22222222222
44325.6058953819	0	2240.998	-2242.51111111111	1218.25925925926
44325.6058954977	0	2242.524	-2242.71851851852	1219.28148148148
44325.6058956134	0	2242.524	-2242.74074074074	1220.31851851852
44325.6058957292	0	2242.754	-2242.68148148148	1221.28888888889
44325.6058958449	0	2242.754	-2242.65925925926	1222.65185185185
44325.6058959606	0	2242.673	-2242.64444444444	1224.05185185185
44325.6058960764	0	2242.673	-2243.07407407407	1225.3037037037
44325.6058961921	0	2243.088	-2243.94074074074	1226.81481481482
44325.6058963079	0	2243.088	-2245.11111111111	1228.46666666667
44325.6058964236	0	2245.125	-2246.51111111111	1230.17037037037
44325.6058965394	0	2245.125	-2248.18518518518	1231.82962962963
44325.6058966551	0	2248.199	-2250.12592592593	1233.48888888889
44325.6058967708	0	2248.199	-2252.3037037037	1235.26666666667
44325.6058968866	0	2252.318	-2254.65185185185	1236.97037037037
44325.6058970023	0	2252.318	-2256.93333333333	1238.74074074074
44325.6058971181	0	2256.948	-2259.14074074074	1240.66666666667
44325.6058972338	0	2256.948	-2261.22222222222	1242.58518518519
44325.6058973495	0	2261.237	-2263.25185185185	1244.61481481482
44325.6058974653	0	2261.237	-2265.14814814815	1246.7037037037
44325.605897581	0	2265.163	-2266.95555555556	1248.83703703704
44325.6058976968	0	2265.163	-2268.60740740741	1251.0962962963
44325.6058978125	0	2268.622	-2270.19259259259	1253.40740740741
44325.6058979282	0	2268.622	-2271.68148148148	1255.85925925926
44325.605898044	0	2271.696	-2273.13333333333	1258.34074074074
44325.6058981597	0	2271.696	-2274.62962962963	1260.78518518519
44325.6058982755	0	2274.644	-2276.20740740741	1263.28888888889
44325.6058983912	0	2274.644	-2277.7037037037	1265.66666666667
44325.6058985069	0	2277.718	-2279.14074074074	1268.11111111111
44325.6058986227	0	2277.718	-2280.58518518519	1270.65925925926
44325.6058987384	0	2280.599	-2281.87407407407	1273.25185185185
44325.6058988542	0	2280.599	-2282.91851851852	1275.77037037037
44325.6058989699	0	2282.932	-2283.67407407407	1278.37777777778
44325.6058990856	0	2282.932	-2284.1037037037	1280.94814814815
44325.6058992014	0	2284.117	-2284.34814814815	1283.41481481482
44325.6058993171	0	2284.117	-2284.39259259259	1285.97777777778
44325.6058994329	0	2284.406	-2284.52592592593	1288.42962962963
44325.6058995486	0	2284.406	-2284.98518518518	1291.04444444445
44325.6058996644	0	2284.999	-2285.92592592593	1293.6962962963
44325.6058997801	0	2284.999	-2287.31111111111	1296.22962962963
44325.6058998958	0	2287.325	-2288.91111111111	1298.51111111111
44325.6059000116	0	2287.325	-2290.88148148148	1300.80740740741
44325.6059001273	0	2290.895	-2293.05925925926	1303.19259259259
44325.6059002431	0	2290.895	-2295.36296296296	1305.4962962963
44325.6059003588	0	2295.376	-2297.65925925926	1307.85185185185
44325.6059004745	0	2295.376	-2299.2962962963	1309.6
44325.6059005903	0	2299.309	-2299.48888888889	1309.82962962963
44325.605900706	0	2299.309	-2301.15555555555	1312.08888888889
44325.6059008218	0	2301.168	-2303.04444444444	1314.7037037037
44325.6059009375	0	2301.168	-2304.68148148148	1317.3037037037
44325.6059010532	0	2304.694	-2306.07407407407	1320.00740740741
44325.605901169	0	2304.694	-2307.21481481481	1322.62222222222
44325.6059012847	0	2307.227	-2308.24444444444	1325.34074074074
44325.6059014005	0	2307.227	-2309.25925925926	1327.97037037037
44325.6059015162	0	2309.271	-2310.25925925926	1330.60740740741
44325.6059016319	0	2309.271	-2311.55555555555	1333.2962962963
44325.6059017477	0	2311.567	-2313.05925925926	1335.83703703704
44325.6059018634	0	2311.567	-2314.64444444444	1338.2962962963
44325.6059019792	0	2314.656	-2316.37037037037	1340.79259259259
44325.6059020949	0	2314.656	-2318.1037037037	1343.2
44325.6059022106	0	2318.115	-2319.7037037037	1345.68888888889
44325.6059023264	0	2318.115	-2320.91111111111	1348.28148148148
44325.6059024421	0	2320.922	-2321.57037037037	1350.74074074074
44325.6059025579	0	2320.922	-2321.65925925926	1352.62962962963
44325.6059026736	0	2321.67	-2321.34814814815	1354.37037037037
44325.6059027894	0	2321.67	-2320.92592592592	1355.87407407407
44325.6059029051	0	2320.937	-2320.47407407407	1357.54814814815
44325.6059030208	0	2320.937	-2320.22222222222	1359.11111111111
44325.6059031366	0	2320.233	-2320.2	1360.72592592593
44325.6059032523	0	2320.233	-2320.18518518518	1362.34074074074
44325.6059033681	0	2320.196	-2320.17037037037	1363.84444444444
44325.6059034838	0	2320.196	-2320.25185185185	1365.26666666667
44325.6059035995	0	2320.263	-2320.39259259259	1366.55555555556
44325.6059037153	0	2320.263	-2320.68888888889	1367.74074074074
44325.605903831	0	2320.7	-2321.13333333333	1368.84444444444
44325.6059039468	0	2320.7	-2321.79259259259	1370.05185185185
44325.6059040625	0	2321.804	-2322.57777777778	1371.17037037037
44325.6059041782	0	2321.804	-2323.28888888889	1372.37037037037
44325.605904294	0	2323.3	-2323.75555555555	1373.18518518519
44325.6059044097	0	2323.3	-2323.80740740741	1374.20740740741
44325.6059045255	0	2323.819	-2323.51111111111	1375.03703703704
44325.6059046412	0	2323.819	-2323.01481481481	1375.54074074074
44325.6059047569	0	2323.026	-2322.42962962963	1375.86666666667
44325.6059048727	0	2323.026	-2321.88148148148	1376.11851851852
44325.6059049884	0	2321.893	-2321.38518518518	1376.31851851852
44325.6059051042	0	2321.893	-2321.08148148148	1376.43703703704
44325.6059052199	0	2321.093	-2320.93333333333	1376.5037037037
44325.6059053357	0	2321.093	-2320.8962962963	1376.51851851852
44325.6059054514	0	2320.908	-2321.06666666667	1376.42962962963
44325.6059055671	0	2320.908	-2321.44444444444	1376.27407407407
44325.6059056829	0	2321.456	-2321.94074074074	1376.03703703704
44325.6059057986	0	2321.456	-2322.57777777778	1375.72592592593
44325.6059059144	0	2322.589	-2323.48148148148	1375.22222222222
44325.6059060301	0	2322.589	-2324.37037037037	1374.74074074074
44325.6059061458	0	2324.382	-2325.45185185185	1374.2
44325.6059062616	0	2324.382	-2326.8	1373.48148148148
44325.6059063773	0	2326.812	-2328.22222222222	1372.62962962963
44325.6059064931	0	2326.812	-2329.62222222222	1371.80740740741
44325.6059066088	0	2329.634	-2331.00740740741	1370.8962962963
44325.6059067245	0	2329.634	-2332.48148148148	1369.88148148148
44325.6059068403	0	2332.493	-2334.06666666667	1368.77777777778
44325.605906956	0	2332.493	-2335.76296296296	1367.54814814815
44325.6059070718	0	2335.774	-2337.41481481481	1366.15555555556
44325.6059071875	0	2335.774	-2339.19259259259	1364.77777777778
44325.6059073032	0	2339.204	-2340.97037037037	1363.28148148148
44325.605907419	0	2339.204	-2342.56296296296	1361.75555555556
44325.6059075347	0	2342.574	-2344.42962962963	1360.16296296296
44325.6059076505	0	2342.574	-2346.40740740741	1358.4962962963
44325.6059077662	0	2346.418	-2348.54814814815	1356.76296296296
44325.6059078819	0	2346.418	-2350.59259259259	1355.24444444444
44325.6059079977	0	2350.603	-2352.58518518518	1353.71851851852
44325.6059081134	0	2350.603	-2354.6	1352.11111111111
44325.6059082292	0	2354.61	-2356.65925925926	1350.51111111111
44325.6059083449	0	2354.61	-2358.65185185185	1348.85925925926
44325.6059084606	0	2358.662	-2360.73333333333	1346.85185185185
44325.6059085764	0	2358.662	-2362.55555555555	1345.02962962963
44325.6059086921	0	2362.566	-2364.14074074074	1343.15555555556
44325.6059088079	0	2362.566	-2365.84444444444	1341.0962962963
44325.6059089236	0	2365.855	-2367.41481481481	1339.18518518518
44325.6059090394	0	2365.855	-2369.00740740741	1337.26666666667
44325.6059091551	0	2369.018	-2370.75555555555	1335.26666666667
44325.6059092708	0	2369.018	-2372.52592592593	1333.27407407407
44325.6059093866	0	2372.537	-2374.38518518518	1331.24444444444
44325.6059095023	0	2372.537	-2376.4	1329.19259259259
44325.6059096181	0	2376.411	-2378.60740740741	1327.01481481481
44325.6059097338	0	2376.411	-2380.91111111111	1324.84444444444
44325.6059098495	0	2380.922	-2383.20740740741	1322.8
44325.6059099653	0	2380.922	-2385.66666666667	1320.73333333333
44325.605910081	0	2385.678	-2388.14074074074	1318.72592592593
44325.6059101968	0	2385.678	-2390.81481481481	1316.68148148148
44325.6059103125	0	2390.826	-2393.65185185185	1314.80740740741
44325.6059104282	0	2390.826	-2396.8	1312.87407407407
44325.605910544	0	2396.811	-2400.02962962963	1310.82962962963
44325.6059106597	0	2396.811	-2403.03703703704	1308.73333333333
44325.6059107755	0	2403.048	-2405.62222222222	1306.61481481481
44325.6059108912	0	2403.048	-2407.75555555555	1304.57037037037
44325.6059110069	0	2407.767	-2409.36296296296	1302.59259259259
44325.6059111227	0	2407.767	-2410.68888888889	1300.6
44325.6059112384	0	2410.7	-2411.9037037037	1298.51851851852
44325.6059113542	0	2410.7	-2413.02222222222	1296.4962962963
44325.6059114699	0	2413.033	-2413.97037037037	1294.54814814815
44325.6059115856	0	2413.033	-2415.05185185185	1292.58518518518
44325.6059117014	0	2415.063	-2416.18518518518	1290.8962962963
44325.6059118171	0	2415.063	-2417.77037037037	1289.00740740741
44325.6059119329	0	2417.782	-2419.5037037037	1287.3037037037
44325.6059120486	0	2417.782	-2421.62222222222	1285.48888888889
44325.6059121643	0	2421.634	-2424.08148148148	1283.74814814815
44325.6059122801	0	2421.634	-2426.75555555555	1282.14814814815
44325.6059123958	0	2426.767	-2430.14074074074	1280.25185185185
44325.6059125116	0	2426.767	-2433.71851851852	1278.47407407407
44325.6059126273	0	2433.73	-2437.36296296296	1276.82962962963
44325.6059127431	0	2433.73	-2441.2962962963	1274.9037037037
44325.6059128588	0	2441.308	-2445.08888888889	1273.08888888889
44325.6059129745	0	2441.308	-2448.74074074074	1271.42222222222
44325.6059130903	0	2448.752	-2452.2	1269.76296296296
44325.605913206	0	2448.752	-2455.34074074074	1268.3037037037
44325.6059133218	0	2455.352	-2458.08888888889	1266.99259259259
44325.6059134375	0	2455.352	-2460.47407407407	1265.84444444444
44325.6059135532	0	2460.485	-2462.44444444444	1264.80740740741
44325.605913669	0	2460.485	-2464.17777777778	1263.87407407407
44325.6059137847	0	2464.189	-2465.58518518518	1262.86666666667
44325.6059139005	0	2464.189	-2466.65925925926	1262.08888888889
44325.6059140162	0	2466.67	-2467.42222222222	1261.44444444444
44325.6059141319	0	2466.67	-2467.97037037037	1260.88888888889
44325.6059142477	0	2467.981	-2468.36296296296	1260.34814814815
44325.6059143634	0	2467.981	-2468.73333333333	1259.86666666667
44325.6059144792	0	2468.744	-2469.24444444444	1259.38518518519
44325.6059145949	0	2468.744	-2469.96296296296	1258.99259259259
44325.6059147107	0	2469.974	-2471.05185185185	1258.67407407407
44325.6059148264	0	2469.974	-2472.71111111111	1258.53333333333
44325.6059149421	0	2472.722	-2474.68148148148	1258.45185185185
44325.6059150579	0	2472.722	-2477.11851851852	1258.42222222222
44325.6059151736	0	2477.129	-2479.79259259259	1258.2
44325.6059152894	0	2477.129	-2482.54814814815	1258.07407407407
44325.6059154051	0	2482.559	-2485.37777777778	1258.00740740741
44325.6059155208	0	2482.559	-2488.25925925926	1257.99259259259
44325.6059156366	0	2488.27	-2491.25185185185	1258.07407407407
44325.6059157523	0	2488.27	-2494.25925925926	1258.16296296296
44325.6059158681	0	2494.27	-2497.19259259259	1258.34074074074
44325.6059159838	0	2494.27	-2500.01481481481	1258.56296296296
44325.6059160995	0	2500.026	-2502.71111111111	1258.92592592593
44325.6059162153	0	2500.026	-2505.08888888889	1259.42962962963
44325.605916331	0	2505.1	-2506.97037037037	1260.04444444444
44325.6059164468	0	2505.1	-2508.68888888889	1260.83703703704
44325.6059165625	0	2508.7	-2510.14074074074	1261.66666666667
44325.6059166782	0	2508.7	-2511.33333333333	1262.56296296296
44325.605916794	0	2511.344	-2512.3037037037	1263.48148148148
44325.6059169097	0	2511.344	-2512.91111111111	1264.46666666667
44325.6059170255	0	2512.922	-2513.08148148148	1265.35555555556
44325.6059171412	0	2512.922	-2513.00740740741	1266.14814814815
44325.6059172569	0	2513.018	-2512.62222222222	1266.85925925926
44325.6059173727	0	2513.018	-2512.09629629629	1267.6
44325.6059174884	0	2512.107	-2511.45925925926	1268.43703703704
44325.6059176042	0	2512.107	-2510.95555555555	1269.37777777778
44325.6059177199	0	2510.966	-2510.8	1270.38518518519
44325.6059178357	0	2510.966	-2511.05925925926	1271.47407407407
44325.6059179514	0	2511.07	-2511.68148148148	1272.61481481481
44325.6059180671	0	2511.07	-2512.48888888889	1273.77037037037
44325.6059181829	0	2512.5	-2513.29629629629	1274.91111111111
44325.6059182986	0	2512.5	-2514.20740740741	1276.16296296296
44325.6059184144	0	2514.219	-2515.02222222222	1277.53333333333
44325.6059185301	0	2514.219	-2515.55555555555	1278.8962962963
44325.6059186458	0	2515.567	-2515.78518518518	1280.34814814815
44325.6059187616	0	2515.567	-2515.72592592592	1281.7037037037
44325.6059188773	0	2515.737	-2515.22962962963	1282.93333333333
44325.6059189931	0	2515.737	-2514.47407407407	1284.15555555556
44325.6059191088	0	2514.485	-2513.58518518518	1285.40740740741
44325.6059192245	0	2514.485	-2512.57777777778	1286.74074074074
44325.6059193403	0	2512.589	-2511.60740740741	1288.08148148148
44325.605919456	0	2512.589	-2510.74074074074	1289.41481481481
44325.6059195718	0	2510.752	-2509.99259259259	1290.82962962963
44325.6059196875	0	2510.752	-2509.39259259259	1292.00740740741
44325.6059198032	0	2509.404	-2508.79259259259	1293.22962962963
44325.605919919	0	2509.404	-2508.25185185185	1294.42962962963
44325.6059200347	0	2508.263	-2507.74814814815	1295.53333333333
44325.6059201505	0	2508.263	-2507.11111111111	1296.62962962963
44325.6059202662	0	2507.122	-2506.54814814815	1297.71851851852
44325.6059203819	0	2507.122	-2505.98518518518	1298.74074074074
44325.6059204977	0	2505.996	-2505.52592592592	1299.71851851852
44325.6059206134	0	2505.996	-2505.11851851852	1300.67407407407
44325.6059207292	0	2505.129	-2504.65925925926	1301.6
44325.6059208449	0	2505.129	-2504.17037037037	1302.51851851852
44325.6059209606	0	2504.181	-2503.68148148148	1303.40740740741
44325.6059210764	0	2504.181	-2503.21481481481	1304.15555555556
44325.6059211921	0	2503.225	-2502.88148148148	1304.82962962963
44325.6059213079	0	2503.225	-2502.59259259259	1305.45925925926
44325.6059214236	0	2502.603	-2502.27407407407	1305.98518518519
44325.6059215394	0	2502.603	-2502.17777777778	1306.4
44325.6059216551	0	2502.188	-2502.14814814815	1306.7037037037
44325.6059217708	0	2502.188	-2502.17037037037	1307.01481481481
44325.6059218866	0	2502.181	-2502.36296296296	1307.18518518519
44325.6059220023	0	2502.181	-2502.57777777778	1307.31851851852
44325.6059221181	0	2502.588	-2503.11111111111	1307.31851851852
44325.6059222338	0	2502.588	-2503.69629629629	1307.31851851852
44325.6059223495	0	2503.707	-2504.39259259259	1307.11111111111
44325.6059224653	0	2503.707	-2505.11851851852	1306.80740740741
44325.605922581	0	2505.129	-2505.99259259259	1306.33333333333
44325.6059226968	0	2505.129	-2506.80740740741	1305.83703703704
44325.6059228125	0	2506.818	-2507.66666666666	1305.20740740741
44325.6059229282	0	2506.818	-2508.66666666666	1304.48888888889
44325.605923044	0	2508.677	-2509.48148148148	1303.8962962963
44325.6059231597	0	2508.677	-2510.48888888889	1303.05185185185
44325.6059232755	0	2510.499	-2511.67407407407	1302.11111111111
44325.6059233912	0	2510.499	-2512.95555555555	1301.12592592593
44325.6059235069	0	2512.966	-2514.45185185185	1300.05925925926
44325.6059236227	0	2512.966	-2516.3037037037	1298.86666666667
44325.6059237384	0	2516.314	-2518.57037037037	1297.62962962963
44325.6059238542	0	2516.314	-2521.12592592592	1296.34814814815
44325.6059239699	0	2521.136	-2523.69629629629	1295.05925925926
44325.6059240856	0	2521.136	-2526.43703703704	1293.67407407407
44325.6059242014	0	2526.447	-2529.15555555555	1292.11851851852
44325.6059243171	0	2526.447	-2531.71111111111	1290.51851851852
44325.6059244329	0	2531.721	-2534.15555555555	1288.8
44325.6059245486	0	2531.721	-2536.45925925926	1287.04444444445
44325.6059246643	0	2536.469	-2538.51111111111	1285.20740740741
44325.6059247801	0	2536.469	-2540.51851851852	1283.31111111111
44325.6059248958	0	2540.528	-2542.5037037037	1281.48888888889
44325.6059250116	0	2540.528	-2544.66666666667	1279.4962962963
44325.6059251273	0	2544.676	-2546.65925925926	1277.64444444444
44325.6059252431	0	2544.676	-2548.82222222222	1275.56296296296
44325.6059253588	0	2548.832	-2550.91111111111	1273.38518518519
44325.6059254745	0	2548.832	-2552.77037037037	1271.11111111111
44325.6059255903	0	2552.78	-2554.40740740741	1268.77777777778
44325.605925706	0	2552.78	-2555.72592592592	1266.44444444445
44325.6059258218	0	2555.736	-2556.85925925926	1264.00740740741
44325.6059259375	0	2555.736	-2557.71111111111	1261.62222222222
44325.6059260532	0	2557.721	-2558.34074074074	1259.26666666667
44325.605926169	0	2557.721	-2558.85185185185	1256.81481481482
44325.6059262847	0	2558.862	-2559.35555555555	1254.26666666667
44325.6059264005	0	2558.862	-2560.25185185185	1251.6962962963
44325.6059265162	0	2560.262	-2561.48148148148	1249.36296296296
44325.6059266319	0	2560.262	-2563.02962962963	1246.96296296296
44325.6059267477	0	2563.04	-2565.12592592592	1244.65925925926
44325.6059268634	0	2563.04	-2567.42962962963	1242.44444444444
44325.6059269792	0	2567.44	-2570.06666666666	1240.31851851852
44325.6059270949	0	2567.44	-2573.08888888889	1238.13333333333
44325.6059272107	0	2573.099	-2576.44444444444	1235.77037037037
44325.6059273264	0	2573.099	-2579.80740740741	1233.34814814815
44325.6059274421	0	2579.818	-2583.22222222222	1230.7037037037
44325.6059275579	0	2579.818	-2586.65185185185	1227.94814814815
44325.6059276736	0	2586.662	-2590.06666666666	1225.08888888889
44325.6059277894	0	2586.662	-2593.11111111111	1222.37037037037
44325.6059279051	0	2593.121	-2595.95555555555	1219.71851851852
44325.6059280208	0	2593.121	-2598.77037037037	1217.02222222222
44325.6059281366	0	2598.78	-2601.57037037037	1214.25925925926
44325.6059282523	0	2598.78	-2604.16296296296	1211.76296296296
44325.6059283681	0	2604.173	-2606.92592592592	1209.12592592593
44325.6059284838	0	2604.173	-2609.57037037037	1206.47407407407
44325.6059285995	0	2609.58	-2612.37037037037	1203.86666666667
44325.6059287153	0	2609.58	-2615.44444444444	1201.26666666667
44325.605928831	0	2615.454	-2618.34074074074	1198.91851851852
44325.6059289468	0	2615.454	-2621.24444444444	1196.75555555556
44325.6059290625	0	2621.254	-2624.32592592592	1194.4
44325.6059291782	0	2621.254	-2627.51111111111	1192.02222222222
44325.605929294	0	2627.521	-2630.94074074074	1189.45185185185
44325.6059294097	0	2627.521	-2634.35555555555	1186.98518518519
44325.6059295255	0	2634.365	-2637.67407407407	1184.60740740741
44325.6059296412	0	2634.365	-2640.87407407407	1182.3037037037
44325.6059297569	0	2640.884	-2643.82222222222	1179.85185185185
44325.6059298727	0	2640.884	-2646.69629629629	1177.22962962963
44325.6059299884	0	2646.706	-2649.13333333333	1174.72592592593
44325.6059301042	0	2646.706	-2651.36296296296	1172.08888888889
44325.6059302199	0	2651.373	-2653.37037037037	1169.2962962963
44325.6059303356	0	2651.373	-2655.2074074074	1166.52592592593
44325.6059304514	0	2655.217	-2656.87407407407	1163.83703703704
44325.6059305671	0	2655.217	-2658.59259259259	1161.24444444444
44325.6059306829	0	2658.602	-2660.2074074074	1158.77037037037
44325.6059307986	0	2658.602	-2662.1037037037	1156.25925925926
44325.6059309144	0	2662.113	-2664.34814814815	1153.63703703704
44325.6059310301	0	2662.113	-2666.67407407407	1151.14814814815
44325.6059311458	0	2666.683	-2669.09629629629	1148.80740740741
44325.6059312616	0	2666.683	-2671.25185185185	1146.54074074074
44325.6059313773	0	2671.261	-2673.27407407407	1144.22222222222
44325.6059314931	0	2671.261	-2675.2	1141.76296296296
44325.6059316088	0	2675.209	-2676.85185185185	1139.42222222222
44325.6059317245	0	2675.209	-2678.36296296296	1137.00740740741
44325.6059318403	0	2678.372	-2679.85185185185	1134.63703703704
44325.605931956	0	2678.372	-2681.31111111111	1132.35555555556
44325.6059320718	0	2681.32	-2682.84444444444	1130.12592592593
44325.6059321875	0	2681.32	-2684.43703703704	1127.94074074074
44325.6059323032	0	2684.446	-2686.05925925926	1125.97777777778
44325.605932419	0	2684.446	-2687.99259259259	1123.73333333333
44325.6059325347	0	2688.002	-2689.85185185185	1121.56296296296
44325.6059326505	0	2688.002	-2691.65925925926	1119.31851851852
44325.6059327662	0	2691.669	-2693.25185185185	1117.17037037037
44325.6059328819	0	2691.669	-2694.64444444444	1114.99259259259
44325.6059329977	0	2694.654	-2695.93333333333	1112.74074074074
44325.6059331134	0	2694.654	-2697.02222222222	1110.52592592593
44325.6059332292	0	2697.032	-2697.74074074074	1108.39259259259
44325.6059333449	0	2697.032	-2698.03703703704	1106.25185185185
44325.6059334606	0	2698.047	-2698.12592592592	1104.17777777778
44325.6059335764	0	2698.047	-2697.96296296296	1102.12592592593
44325.6059336921	0	2697.973	-2697.61481481481	1100.26666666667
44325.6059338079	0	2697.973	-2697.24444444444	1098.42222222222
44325.6059339236	0	2697.254	-2697.07407407407	1096.57037037037
44325.6059340394	0	2697.254	-2697.15555555555	1094.84444444444
44325.6059341551	0	2697.165	-2697.79259259259	1093.19259259259
44325.6059342708	0	2697.165	-2698.73333333333	1091.6962962963
44325.6059343866	0	2698.743	-2700.00740740741	1090.06666666667
44325.6059345023	0	2698.743	-2701.46666666667	1088.45185185185
44325.6059346181	0	2701.476	-2703.08888888889	1086.92592592593
44325.6059347338	0	2701.476	-2704.71111111111	1085.46666666667
44325.6059348495	0	2704.72	-2706.25185185185	1084.12592592593
44325.6059349653	0	2704.72	-2707.54814814815	1082.74814814815
44325.605935081	0	2707.557	-2708.78518518518	1081.28888888889
44325.6059351968	0	2707.557	-2709.85185185185	1079.79259259259
44325.6059353125	0	2709.861	-2710.88148148148	1078.42962962963
44325.6059354282	0	2709.861	-2711.91851851852	1077.02222222222
44325.605935544	0	2711.928	-2713.01481481481	1075.57777777778
44325.6059356597	0	2711.928	-2714.29629629629	1074.14814814815
44325.6059357755	0	2714.306	-2715.65185185185	1072.72592592593
44325.6059358912	0	2714.306	-2717.08888888889	1071.31111111111
44325.6059360069	0	2717.099	-2718.53333333333	1069.8962962963
44325.6059361227	0	2717.099	-2719.98518518518	1068.5037037037
44325.6059362384	0	2719.995	-2721.33333333333	1067.18518518519
44325.6059363542	0	2719.995	-2722.69629629629	1065.82222222222
44325.6059364699	0	2722.706	-2723.94074074074	1064.58518518519
44325.6059365856	0	2722.706	-2724.98518518518	1063.31111111111
44325.6059367014	0	2724.995	-2725.97037037037	1061.95555555556
44325.6059368171	0	2724.995	-2726.65925925926	1060.57037037037
44325.6059369329	0	2726.669	-2726.89629629629	1059.32592592593
44325.6059370486	0	2726.669	-2726.95555555555	1057.94814814815
44325.6059371644	0	2726.965	-2726.76296296296	1056.60740740741
44325.6059372801	0	2726.965	-2726.27407407407	1055.47407407407
44325.6059373958	0	2726.284	-2725.62222222222	1054.39259259259
44325.6059375116	0	2726.284	-2724.91111111111	1053.27407407407
44325.6059376273	0	2724.921	-2724.3037037037	1052.17777777778
44325.6059377431	0	2724.921	-2723.71111111111	1051.02962962963
44325.6059378588	0	2723.721	-2723.11851851852	1050.01481481481
44325.6059379745	0	2723.721	-2722.45185185185	1049.08148148148
44325.6059380903	0	2722.462	-2721.69629629629	1048.25925925926
44325.605938206	0	2722.462	-2720.84444444444	1047.53333333333
44325.6059383218	0	2720.855	-2719.88148148148	1046.84444444444
44325.6059384375	0	2720.855	-2718.81481481481	1046.17037037037
44325.6059385532	0	2718.825	-2717.68888888889	1045.58518518519
44325.605938669	0	2718.825	-2716.56296296296	1045.05925925926
44325.6059387847	0	2716.573	-2715.65185185185	1044.65185185185
44325.6059389005	0	2716.573	-2714.76296296296	1044.42962962963
44325.6059390162	0	2714.773	-2713.55555555555	1044.21481481481
44325.6059391319	0	2714.773	-2712.48888888889	1044.15555555556
44325.6059392477	0	2712.499	-2711.55555555555	1044.24444444444
44325.6059393634	0	2712.499	-2710.81481481481	1044.45185185185
44325.6059394792	0	2710.825	-2710.31111111111	1044.77037037037
44325.6059395949	0	2710.825	-2710.12592592592	1045.06666666667
44325.6059397107	0	2710.136	-2710.11851851852	1045.25925925926
44325.6059398264	0	2710.136	-2710.43703703704	1045.56296296296
44325.6059399421	0	2710.447	-2710.94074074074	1045.86666666667
44325.6059400579	0	2710.447	-2711.59259259259	1046.17037037037
44325.6059401736	0	2711.603	-2712.60740740741	1046.57037037037
44325.6059402894	0	2711.603	-2713.91111111111	1047.00740740741
44325.6059404051	0	2713.922	-2715.25185185185	1047.4962962963
44325.6059405208	0	2713.922	-2716.58518518518	1048.03703703704
44325.6059406366	0	2716.596	-2718.04444444444	1048.67407407407
44325.6059407523	0	2716.596	-2719.82962962963	1049.38518518519
44325.6059408681	0	2719.84	-2721.71851851852	1050.23703703704
44325.6059409838	0	2719.84	-2723.46666666667	1051.1037037037
44325.6059410995	0	2723.477	-2725.24444444444	1052.16296296296
44325.6059412153	0	2723.477	-2727.01481481481	1053.34074074074
44325.605941331	0	2727.025	-2728.63703703704	1054.64444444444
44325.6059414468	0	2727.025	-2729.91851851852	1056.08888888889
44325.6059415625	0	2729.929	-2730.8	1057.58518518518
44325.6059416782	0	2729.929	-2731.21481481481	1059.18518518518
44325.605941794	0	2731.225	-2731.23703703704	1060.9037037037
44325.6059419097	0	2731.225	-2730.97777777778	1062.47407407407
44325.6059420255	0	2730.988	-2730.45925925926	1064.11851851852
44325.6059421412	0	2730.988	-2729.6	1065.96296296296
44325.6059422569	0	2729.61	-2728.45925925926	1067.87407407407
44325.6059423727	0	2729.61	-2727.13333333333	1069.72592592593
44325.6059424884	0	2727.143	-2725.63703703704	1071.6
44325.6059426042	0	2727.143	-2724.16296296296	1073.53333333333
44325.6059427199	0	2724.173	-2722.97777777778	1075.43703703704
44325.6059428356	0	2724.173	-2722.14074074074	1077.35555555556
44325.6059429514	0	2722.151	-2721.8	1079.21481481481
44325.6059430671	0	2722.151	-2721.66666666667	1081.46666666667
44325.6059431829	0	2721.677	-2721.68148148148	1083.97777777778
44325.6059432986	0	2721.677	-2722.01481481481	1086.4962962963
44325.6059434144	0	2722.025	-2722.68888888889	1089.08888888889
44325.6059435301	0	2722.025	-2723.59259259259	1091.81481481481
44325.6059436458	0	2723.603	-2724.61481481481	1094.42962962963
44325.6059437616	0	2723.603	-2725.68148148148	1096.98518518518
44325.6059438773	0	2725.692	-2726.88888888889	1099.62222222222
44325.6059439931	0	2725.692	-2728.28148148148	1102.25185185185
44325.6059441088	0	2728.292	-2729.65185185185	1104.96296296296
44325.6059442245	0	2728.292	-2731.19259259259	1107.71111111111
44325.6059443403	0	2731.203	-2732.81481481481	1110.61481481481
44325.605944456	0	2731.203	-2734.51851851852	1113.64444444444
44325.6059445718	0	2734.529	-2736.2962962963	1116.81481481481
44325.6059446875	0	2734.529	-2738.08888888889	1120.11851851852
44325.6059448032	0	2738.099	-2740.02962962963	1123.40740740741
44325.605944919	0	2738.099	-2741.97037037037	1126.80740740741
44325.6059450347	0	2741.98	-2743.8962962963	1130.27407407407
44325.6059451505	0	2741.98	-2745.8	1133.74074074074
44325.6059452662	0	2745.81	-2747.63703703704	1137.20740740741
44325.6059453819	0	2745.81	-2749.06666666667	1140.40740740741
44325.6059454977	0	2749.077	-2750.0962962963	1143.45185185185
44325.6059456134	0	2749.077	-2750.81481481481	1146.2962962963
44325.6059457292	0	2750.825	-2751.27407407407	1149.15555555556
44325.6059458449	0	2750.825	-2751.59259259259	1151.93333333333
44325.6059459606	0	2751.603	-2751.74074074074	1154.72592592593
44325.6059460764	0	2751.603	-2751.72592592593	1157.44444444444
44325.6059461921	0	2751.736	-2751.53333333333	1160.08888888889
44325.6059463079	0	2751.736	-2751.19259259259	1162.57777777778
44325.6059464236	0	2751.203	-2750.75555555556	1164.87407407407
44325.6059465393	0	2751.203	-2750.37777777778	1167.02962962963
44325.6059466551	0	2750.388	-2749.95555555556	1169.17037037037
44325.6059467708	0	2750.388	-2749.66666666667	1171.16296296296
44325.6059468866	0	2749.677	-2749.57037037037	1173.16296296296
44325.6059470023	0	2749.677	-2749.61481481482	1175.17037037037
44325.6059471181	0	2749.625	-2749.84444444444	1176.94074074074
44325.6059472338	0	2749.625	-2750.02962962963	1178.71111111111
44325.6059473495	0	2750.04	-2750.17777777778	1180.25925925926
44325.6059474653	0	2750.04	-2750.19259259259	1181.82962962963
44325.605947581	0	2750.203	-2750.12592592593	1183.28888888889
44325.6059476968	0	2750.203	-2749.98518518518	1184.65185185185
44325.6059478125	0	2749.996	-2749.85185185185	1185.97777777778
44325.6059479282	0	2749.996	-2749.76296296296	1187.21481481481
44325.605948044	0	2749.774	-2749.72592592593	1188.42222222222
44325.6059481597	0	2749.774	-2749.78518518519	1189.57777777778
44325.6059482755	0	2749.796	-2749.82962962963	1190.54814814815
44325.6059483912	0	2749.796	-2749.81481481481	1191.59259259259
44325.6059485069	0	2749.826	-2749.81481481481	1192.57777777778
44325.6059486227	0	2749.826	-2749.64444444444	1193.43703703704
44325.6059487384	0	2749.656	-2749.38518518519	1194.42222222222
44325.6059488542	0	2749.656	-2749.22962962963	1195.27407407407
44325.6059489699	0	2749.241	-2749.05925925926	1196.05925925926
44325.6059490857	0	2749.241	-2748.97037037037	1196.86666666667
44325.6059492014	0	2748.982	-2748.91851851852	1197.6962962963
44325.6059493171	0	2748.982	-2748.88148148148	1198.48888888889
44325.6059494329	0	2748.893	-2748.80740740741	1199.15555555556
44325.6059495486	0	2748.893	-2748.65185185185	1199.74814814815
44325.6059496644	0	2748.663	-2748.28148148148	1200.48888888889
44325.6059497801	0	2748.663	-2747.74814814815	1201.25925925926
44325.6059498958	0	2747.759	-2747.07407407407	1202.05185185185
44325.6059500116	0	2747.759	-2746.2962962963	1202.80740740741
44325.6059501273	0	2746.307	-2745.31851851852	1203.62962962963
44325.6059502431	0	2746.307	-2744.26666666667	1204.38518518519
44325.6059503588	0	2744.277	-2743.17777777778	1205.25185185185
44325.6059504745	0	2744.277	-2742.13333333333	1206.02962962963
44325.6059505903	0	2742.144	-2740.91851851852	1206.81481481481
44325.605950706	0	2742.144	-2739.57037037037	1207.54814814815
44325.6059508218	0	2739.581	-2738.0962962963	1208.33333333333
44325.6059509375	0	2739.581	-2736.62222222222	1209.27407407407
44325.6059510532	0	2736.633	-2735.31851851852	1210.16296296296
44325.605951169	0	2736.633	-2734.05925925926	1211.19259259259
44325.6059512847	0	2734.07	-2732.97777777778	1212.22962962963
44325.6059514005	0	2734.07	-2732.2	1213.31111111111
44325.6059515162	0	2732.211	-2731.62222222222	1214.34074074074
44325.6059516319	0	2732.211	-2731.17777777778	1215.37777777778
44325.6059517477	0	2731.189	-2730.88148148148	1216.57777777778
44325.6059518634	0	2731.189	-2730.73333333333	1217.88888888889
44325.6059519792	0	2730.745	-2730.71111111111	1219.25185185185
44325.6059520949	0	2730.745	-2730.8	1220.56296296296
44325.6059522107	0	2730.812	-2730.8962962963	1222.0962962963
44325.6059523264	0	2730.812	-2731.02962962963	1223.63703703704
44325.6059524421	0	2731.042	-2731.14814814815	1225.17777777778
44325.6059525579	0	2731.042	-2731.2962962963	1226.87407407407
44325.6059526736	0	2731.309	-2731.42222222222	1228.60740740741
44325.6059527894	0	2731.309	-2731.57037037037	1230.51111111111
44325.6059529051	0	2731.583	-2731.77777777778	1232.44444444444
44325.6059530208	0	2731.583	-2731.88148148148	1234.42962962963
44325.6059531366	0	2731.894	-2731.93333333333	1236.38518518519
44325.6059532523	0	2731.894	-2731.96296296296	1238.39259259259
44325.6059533681	0	2731.975	-2731.99259259259	1240.36296296296
44325.6059534838	0	2731.975	-2732.05925925926	1242.4
44325.6059535995	0	2732.071	-2732.21481481482	1244.43703703704
44325.6059537153	0	2732.071	-2732.54814814815	1246.51851851852
44325.605953831	0	2732.56	-2732.92592592593	1248.52592592593
44325.6059539468	0	2732.56	-2733.23703703704	1250.45185185185
44325.6059540625	0	2733.249	-2733.61481481482	1252.45925925926
44325.6059541782	0	2733.249	-2734.02222222222	1254.47407407407
44325.605954294	0	2734.034	-2734.54814814815	1256.33333333333
44325.6059544097	0	2734.034	-2735.21481481482	1258.3037037037
44325.6059545255	0	2735.227	-2735.88148148148	1259.99259259259
44325.6059546412	0	2735.227	-2736.71111111111	1262.1037037037
44325.6059547569	0	2736.723	-2737.45925925926	1264.28148148148
44325.6059548727	0	2736.723	-2738.20740740741	1266.41481481481
44325.6059549884	0	2738.219	-2739	1268.60740740741
44325.6059551042	0	2738.219	-2739.86666666667	1270.82962962963
44325.6059552199	0	2739.878	-2740.74074074074	1272.66666666667
44325.6059553356	0	2739.878	-2741.48148148148	1274.68148148148
44325.6059554514	0	2741.493	-2742.05185185185	1276.9037037037
44325.6059555671	0	2741.493	-2742.53333333333	1279.03703703704
44325.6059556829	0	2742.545	-2742.91111111111	1281.21481481481
44325.6059557986	0	2742.545	-2743.14814814815	1283.3037037037
44325.6059559144	0	2743.16	-2743.25185185185	1285.2962962963
44325.6059560301	0	2743.16	-2743.28148148148	1287.42962962963
44325.6059561458	0	2743.293	-2743.20740740741	1289.4962962963
44325.6059562616	0	2743.293	-2742.8962962963	1291.45185185185
44325.6059563773	0	2742.908	-2742.42962962963	1293.33333333333
44325.6059564931	0	2742.908	-2741.95555555556	1294.71111111111
44325.6059566088	0	2741.967	-2741.22222222222	1296.07407407407
44325.6059567245	0	2741.967	-2740.52592592593	1297.34814814815
44325.6059568403	0	2740.537	-2739.85925925926	1298.51111111111
44325.605956956	0	2740.537	-2739.2	1299.73333333333
44325.6059570718	0	2739.211	-2738.61481481482	1300.88888888889
44325.6059571875	0	2739.211	-2738.14074074074	1301.94814814815
44325.6059573032	0	2738.152	-2737.71851851852	1302.88148148148
44325.605957419	0	2738.152	-2737.57777777778	1303.46666666667
44325.6059575347	0	2737.589	-2737.50370370371	1304.02962962963
44325.605957662	0	2737.589	-2737.51851851852	1304.57037037037
44325.6059577662	0	2737.53	-2737.58518518519	1305.03703703704
44325.6059578819	0	2737.53	-2737.6962962963	1305.37037037037
44325.6059579977	0	2737.708	-2737.82222222222	1305.54814814815
44325.6059581134	0	2737.708	-2737.94814814815	1305.60740740741
44325.6059582292	0	2737.96	-2738.04444444445	1305.51111111111
44325.6059583449	0	2737.96	-2738.12592592593	1305.24444444444
44325.6059584606	0	2738.138	-2738.12592592593	1304.71111111111
44325.6059585764	0	2738.138	-2738.13333333333	1303.94074074074
44325.6059586921	0	2738.145	-2738.13333333333	1303.02962962963
44325.6059588079	0	2738.145	-2738.14814814815	1301.88148148148
44325.6059589236	0	2738.16	-2738.22222222222	1300.60740740741
44325.6059590393	0	2738.16	-2738.41481481482	1299.15555555555
44325.6059591551	0	2738.427	-2738.59259259259	1297.60740740741
44325.6059592708	0	2738.427	-2738.94814814815	1295.8962962963
44325.6059593866	0	2738.96	-2739.48148148148	1294.17777777778
44325.6059595023	0	2738.96	-2740.18518518519	1292.27407407407
44325.6059596181	0	2740.197	-2741.24444444445	1290.02222222222
44325.6059597338	0	2740.197	-2742.54814814815	1287.63703703704
44325.6059598495	0	2742.56	-2744.02962962963	1285.22222222222
44325.6059599653	0	2742.56	-2745.64444444445	1282.94074074074
44325.605960081	0	2745.656	-2747.44444444445	1280.6
44325.6059601968	0	2745.656	-2749.53333333333	1278.18518518518
44325.6059603125	0	2749.545	-2751.88148148148	1275.80740740741
44325.6059604282	0	2749.545	-2754.31111111111	1273.41481481481
44325.605960544	0	2754.323	-2756.86666666667	1271.14814814815
44325.6059606597	0	2754.323	-2759.51111111111	1268.79259259259
44325.6059607755	0	2759.523	-2762.20740740741	1266.28148148148
44325.6059608912	0	2759.523	-2764.75555555556	1263.71851851852
44325.6059610069	0	2764.767	-2767.04444444445	1261.07407407407
44325.6059611227	0	2764.767	-2769.11111111111	1258.28148148148
44325.6059612384	0	2769.123	-2771.05185185185	1255.44444444444
44325.6059613542	0	2769.123	-2772.71851851852	1252.58518518518
44325.6059614699	0	2772.73	-2774.21481481482	1249.77037037037
44325.6059615857	0	2772.73	-2775.63703703704	1247.04444444444
44325.6059617014	0	2775.649	-2777.01481481482	1244.34074074074
44325.6059618171	0	2775.649	-2778.28888888889	1241.56296296296
44325.6059619329	0	2778.301	-2779.32592592593	1238.74074074074
44325.6059620486	0	2778.301	-2780.30370370371	1235.59259259259
44325.6059621644	0	2780.316	-2781.02962962963	1232.57037037037
44325.6059622801	0	2780.316	-2781.74814814815	1229.3037037037
44325.6059623958	0	2781.76	-2782.34814814815	1225.98518518518
44325.6059625116	0	2781.76	-2782.91111111111	1222.68888888889
44325.6059626273	0	2782.923	-2783.45925925926	1219.51111111111
44325.6059627431	0	2782.923	-2783.83703703704	1216.26666666667
44325.6059628588	0	2783.849	-2784.0962962963	1213.07407407407
44325.6059629745	0	2783.849	-2784.37777777778	1209.76296296296
44325.6059630903	0	2784.39	-2784.6962962963	1206.74074074074
44325.605963206	0	2784.39	-2785.05925925926	1203.58518518518
44325.6059633218	0	2785.071	-2785.37777777778	1200.47407407407
44325.6059634375	0	2785.071	-2785.53333333333	1197.53333333333
44325.6059635532	0	2785.545	-2785.71851851852	1194.73333333333
44325.605963669	0	2785.545	-2785.85925925926	1191.86666666667
44325.6059637847	0	2785.871	-2786.14074074074	1189.05925925926
44325.6059639005	0	2785.871	-2786.4	1186.28888888889
44325.6059640162	0	2786.412	-2786.85925925926	1183.65185185185
44325.6059641319	0	2786.412	-2787.6	1180.95555555555
44325.6059642477	0	2787.612	-2788.57037037037	1178.28888888889
44325.6059643634	0	2787.612	-2789.77777777778	1175.62962962963
44325.6059644792	0	2789.79	-2791.15555555556	1173.14074074074
44325.6059645949	0	2789.79	-2792.66666666667	1170.68148148148
44325.6059647106	0	2792.679	-2794.43703703704	1168.22962962963
44325.6059648264	0	2792.679	-2796.23703703704	1165.85925925926
44325.6059649421	0	2796.249	-2798.16296296297	1163.59259259259
44325.6059650579	0	2796.249	-2800.28148148148	1161.33333333333
44325.6059651736	0	2800.293	-2802.3925925926	1159.1037037037
44325.6059652894	0	2800.293	-2804.51851851852	1156.97777777778
44325.6059654051	0	2804.53	-2806.50370370371	1154.91111111111
44325.6059655208	0	2804.53	-2808.25185185185	1152.94814814815
44325.6059656366	0	2808.263	-2809.86666666667	1151.15555555555
44325.6059657523	0	2808.263	-2811.13333333334	1149.57777777778
44325.6059658681	0	2811.144	-2812.06666666667	1148.22222222222
44325.6059659838	0	2811.144	-2812.52592592593	1147.01481481481
44325.6059660995	0	2812.537	-2812.62222222223	1146.04444444444
44325.6059662153	0	2812.537	-2812.42222222223	1145.26666666667
44325.605966331	0	2812.433	-2811.94814814815	1144.61481481481
44325.6059664468	0	2812.433	-2811.22962962963	1144.08888888889
44325.6059665625	0	2811.24	-2810.37037037037	1143.56296296296
44325.6059666782	0	2811.24	-2809.5925925926	1143.17037037037
44325.605966794	0	2809.603	-2808.94074074074	1142.91851851852
44325.6059669097	0	2809.603	-2808.5925925926	1142.68888888889
44325.6059670255	0	2808.603	-2808.52592592593	1142.4962962963
44325.6059671412	0	2808.603	-2808.72592592593	1142.34814814815
44325.6059672569	0	2808.736	-2809.28148148149	1142.3037037037
44325.6059673727	0	2808.736	-2809.98518518519	1142.26666666667
44325.6059674884	0	2809.995	-2810.7925925926	1142.31111111111
44325.6059676042	0	2809.995	-2811.62962962963	1142.47407407407
44325.6059677199	0	2811.639	-2812.5925925926	1142.78518518518
44325.6059678356	0	2811.639	-2813.78518518519	1143.22222222222
44325.6059679514	0	2813.795	-2815.28148148149	1143.71111111111
44325.6059680671	0	2813.795	-2816.85185185186	1144.22222222222
44325.6059681829	0	2816.862	-2818.76296296297	1144.76296296296
44325.6059682986	0	2816.862	-2820.80740740741	1145.24444444444
44325.6059684144	0	2820.818	-2823.12592592593	1145.77777777778
44325.6059685301	0	2820.818	-2825.47407407408	1146.39259259259
44325.6059686458	0	2825.485	-2828.04444444445	1147.02222222222
44325.6059687616	0	2825.485	-2830.77037037037	1147.71851851852
44325.6059688773	0	2830.781	-2833.57037037037	1148.28888888889
44325.6059689931	0	2830.781	-2836.55555555556	1148.82222222222
44325.6059691088	0	2836.566	-2839.60740740741	1149.5037037037
44325.6059692245	0	2836.566	-2842.31111111112	1150.21481481481
44325.6059693403	0	2842.322	-2844.84444444445	1151.14074074074
44325.605969456	0	2842.322	-2847.28148148149	1152.20740740741
44325.6059695718	0	2847.292	-2849.30370370371	1153.37777777778
44325.6059696875	0	2847.292	-2850.34814814815	1154.24444444444
44325.6059698032	0	2850.359	-2851.04444444445	1155.35555555555
44325.605969919	0	2850.359	-2851.33333333334	1156.31111111111
44325.6059700347	0	2851.344	-2851.33333333334	1157.57037037037
44325.6059701505	0	2851.344	-2851.17037037037	1158.77037037037
44325.6059702662	0	2851.181	-2850.97777777778	1160.15555555555
44325.6059703819	0	2851.181	-2850.91851851852	1161.56296296296
44325.6059704977	0	2850.929	-2850.9925925926	1162.80740740741
44325.6059706134	0	2850.929	-2851.42222222223	1164.2
44325.6059707292	0	2851.433	-2852.14814814815	1165.67407407407
44325.6059708449	0	2851.433	-2853.34074074074	1167.12592592593
44325.6059709606	0	2853.352	-2854.82962962963	1168.62962962963
44325.6059710764	0	2853.352	-2856.48148148149	1170.07407407407
44325.6059711921	0	2856.493	-2858.46666666667	1171.53333333333
44325.6059713079	0	2856.493	-2860.67407407408	1173
44325.6059714236	0	2860.686	-2863.10370370371	1174.43703703704
44325.6059715393	0	2860.686	-2865.88148148149	1175.95555555555
44325.6059716551	0	2865.893	-2868.96296296297	1177.68888888889
44325.6059717708	0	2865.893	-2872.48148148149	1179.5037037037
44325.6059718866	0	2872.493	-2876.08888888889	1181.35555555555
44325.6059720023	0	2872.493	-2879.87407407408	1183.28148148148
44325.6059721181	0	2879.886	-2883.42222222223	1185.19259259259
44325.6059722338	0	2879.886	-2886.92592592593	1187.2
44325.6059723495	0	2886.938	-2890.14074074075	1189.22962962963
44325.6059724653	0	2886.938	-2892.83703703704	1191.19259259259
44325.605972581	0	2892.849	-2895.05925925926	1193.02962962963
44325.6059726968	0	2892.849	-2896.7925925926	1194.77777777778
44325.6059728125	0	2896.805	-2898.08888888889	1196.41481481481
44325.6059729282	0	2896.805	-2899.1925925926	1198.00740740741
44325.605973044	0	2899.205	-2900.21481481482	1199.4962962963
44325.6059731597	0	2899.205	-2901.22222222223	1200.99259259259
44325.6059732755	0	2901.235	-2902.25925925926	1202.40740740741
44325.6059733912	0	2901.235	-2903.14814814815	1203.6962962963
44325.6059735069	0	2903.161	-2904.08888888889	1204.85925925926
44325.6059736227	0	2903.161	-2904.62222222223	1205.48148148148
44325.6059737384	0	2904.635	-2905.88148148149	1206.60740740741
44325.6059738542	0	2904.635	-2907.45925925926	1207.85185185185
44325.6059739699	0	2907.472	-2909.2962962963	1209.12592592593
44325.6059740857	0	2907.472	-2911.28888888889	1210.35555555555
44325.6059742014	0	2911.302	-2913.62222222223	1211.56296296296
44325.6059743171	0	2911.302	-2915.82222222223	1212.71851851852
44325.6059744329	0	2915.835	-2917.64444444445	1213.87407407407
44325.6059745486	0	2915.835	-2919.34814814815	1215.05925925926
44325.6059746644	0	2919.361	-2920.90370370371	1216.25925925926
44325.6059747801	0	2919.361	-2922.37037037037	1217.45185185185
44325.6059748958	0	2922.383	-2923.62222222223	1218.60740740741
44325.6059750116	0	2922.383	-2924.88148148149	1219.74814814815
44325.6059751273	0	2924.894	-2926.22222222223	1220.97777777778
44325.6059752431	0	2924.894	-2927.57777777778	1222.18518518518
44325.6059753588	0	2927.59	-2928.91851851852	1223.38518518518
44325.6059754745	0	2927.59	-2930.27407407408	1224.4
44325.6059755903	0	2930.286	-2931.77037037037	1225.40740740741
44325.605975706	0	2930.286	-2933.32592592593	1226.45185185185
44325.6059758218	0	2933.338	-2934.6962962963	1227.39259259259
44325.6059759375	0	2933.338	-2935.88888888889	1228.20740740741
44325.6059760532	0	2935.901	-2936.7925925926	1228.97037037037
44325.605976169	0	2935.901	-2937.28888888889	1229.73333333333
44325.6059762847	0	2937.301	-2937.37777777778	1230.36296296296
44325.6059764005	0	2937.301	-2937.0962962963	1230.87407407407
44325.6059765162	0	2937.108	-2936.54814814815	1231.3037037037
44325.6059766319	0	2937.108	-2935.88148148149	1231.65925925926
44325.6059767477	0	2935.893	-2934.97037037037	1231.96296296296
44325.6059768634	0	2935.893	-2933.95555555556	1232.15555555555
44325.6059769792	0	2933.967	-2932.62222222223	1232.41481481481
44325.6059770949	0	2933.967	-2930.88148148149	1232.74814814815
44325.6059772106	0	2930.893	-2929.01481481482	1232.94814814815
44325.6059773264	0	2930.893	-2926.8962962963	1233.25185185185
44325.6059774421	0	2926.908	-2924.71111111111	1233.58518518518
44325.6059775579	0	2926.908	-2922.31111111111	1233.82222222222
44325.6059776736	0	2922.323	-2919.7925925926	1234.05185185185
44325.6059777894	0	2922.323	-2917.06666666667	1234.36296296296
44325.6059779051	0	2917.079	-2914.28148148148	1234.65185185185
44325.6059780208	0	2917.079	-2911.46666666667	1234.87407407407
44325.6059781366	0	2911.479	-2908.80740740741	1235.14074074074
44325.6059782523	0	2911.479	-2906.45185185186	1235.28888888889
44325.6059783681	0	2906.464	-2904.13333333334	1235.58518518518
44325.6059784838	0	2906.464	-2902.17037037037	1235.75555555555
44325.6059785995	0	2902.183	-2900.24444444445	1236.02222222222
44325.6059787153	0	2902.183	-2898.2962962963	1236.39259259259
44325.605978831	0	2898.309	-2896.78518518519	1236.6962962963
44325.6059789468	0	2898.309	-2895.48888888889	1237.07407407407
44325.6059790625	0	2895.502	-2894.42222222223	1237.48148148148
44325.6059791782	0	2895.502	-2893.53333333334	1237.88888888889
44325.605979294	0	2893.546	-2892.91851851852	1238.42962962963
44325.6059794097	0	2893.546	-2892.43703703704	1238.91851851852
44325.6059795255	0	2892.45	-2892.30370370371	1239.36296296296
44325.6059796412	0	2892.45	-2892.44444444445	1239.77777777778
44325.6059797569	0	2892.457	-2892.85925925926	1240.38518518518
44325.6059798727	0	2892.457	-2893.42962962963	1241.02222222222
44325.6059799884	0	2893.442	-2894.22962962963	1241.78518518518
44325.6059801042	0	2893.442	-2895.13333333334	1242.56296296296
44325.6059802199	0	2895.146	-2896.28888888889	1243.36296296296
44325.6059803356	0	2895.146	-2897.34814814815	1244.22222222222
44325.6059804514	0	2897.361	-2898.54814814815	1245.21481481481
44325.6059805671	0	2897.361	-2899.60740740741	1246.19259259259
44325.6059806829	0	2899.62	-2900.53333333334	1247.27407407407
44325.6059807986	0	2899.62	-2901.44444444445	1248.57037037037
44325.6059809144	0	2901.457	-2902.32592592593	1249.92592592592
44325.6059810301	0	2901.457	-2903.23703703704	1251.33333333333
44325.6059811458	0	2903.25	-2904.10370370371	1252.84444444444
44325.6059812616	0	2903.25	-2904.98518518519	1254.37777777778
44325.6059813773	0	2904.998	-2905.93333333334	1256.12592592593
44325.6059814931	0	2904.998	-2906.85185185186	1257.94074074074
44325.6059816088	0	2906.865	-2907.61481481482	1259.65185185185
44325.6059817245	0	2906.865	-2908.37777777778	1261.74074074074
44325.6059818403	0	2908.391	-2909.0962962963	1263.88148148148
44325.605981956	0	2908.391	-2909.65185185186	1266.08888888889
44325.6059820718	0	2909.665	-2910.02962962963	1268.45185185185
44325.6059821875	0	2909.665	-2910.34074074074	1270.91851851852
44325.6059823032	0	2910.354	-2910.51851851852	1273.45185185185
44325.605982419	0	2910.354	-2910.68148148149	1276.14074074074
44325.6059825347	0	2910.695	-2910.87407407408	1278.82962962963
44325.6059826505	0	2910.695	-2911.10370370371	1281.5037037037
44325.6059827662	0	2911.117	-2911.32592592593	1284.21481481481
44325.6059828819	0	2911.117	-2911.53333333334	1286.87407407407
44325.6059829977	0	2911.547	-2912	1289.60740740741
44325.6059831134	0	2911.547	-2912.41481481482	1292.17037037037
44325.6059832292	0	2912.428	-2912.84444444445	1294.97777777778
44325.6059833449	0	2912.428	-2913.36296296297	1297.57777777778
44325.6059834606	0	2913.376	-2914.14074074074	1300.20740740741
44325.6059835764	0	2913.376	-2915.18518518519	1302.87407407407
44325.6059836921	0	2915.198	-2916.44444444445	1305.45925925926
44325.6059838079	0	2915.198	-2918.01481481482	1308.06666666667
44325.6059839236	0	2918.028	-2919.67407407408	1310.67407407407
44325.6059840394	0	2918.028	-2921.64444444445	1313.48148148148
44325.6059841551	0	2921.658	-2923.66666666667	1316.11851851852
44325.6059842708	0	2921.658	-2925.50370370371	1318.8
44325.6059843866	0	2925.517	-2927.36296296297	1321.5037037037
44325.6059845023	0	2925.517	-2929.28148148148	1324.26666666667
44325.6059846181	0	2929.295	-2931.10370370371	1326.94814814815
44325.6059847338	0	2929.295	-2932.90370370371	1329.58518518518
44325.6059848495	0	2932.917	-2934.6	1332.24444444444
44325.6059849653	0	2932.917	-2936.33333333334	1334.99259259259
44325.605985081	0	2936.347	-2938.0962962963	1337.74814814815
44325.6059851968	0	2936.347	-2939.86666666667	1340.42222222222
44325.6059853125	0	2939.88	-2941.45925925926	1342.86666666667
44325.6059854282	0	2939.88	-2943.22962962963	1345.20740740741
44325.605985544	0	2943.243	-2945.2	1347.59259259259
44325.6059856597	0	2943.243	-2947.28148148148	1349.87407407407
44325.6059857755	0	2947.295	-2949.54814814815	1352.16296296296
44325.6059858912	0	2947.295	-2951.97037037037	1354.39259259259
44325.6059860069	0	2951.984	-2954.45925925926	1356.62222222222
44325.6059861227	0	2951.984	-2956.94814814815	1358.74814814815
44325.6059862384	0	2956.962	-2959.27407407408	1360.85185185185
44325.6059863542	0	2956.962	-2961.2962962963	1362.88148148148
44325.6059864699	0	2961.31	-2963.13333333334	1364.74074074074
44325.6059865857	0	2961.31	-2964.9925925926	1366.65185185185
44325.6059867014	0	2965.006	-2966.71111111111	1368.5037037037
44325.6059868171	0	2965.006	-2968.57037037037	1370.37037037037
44325.6059869329	0	2968.584	-2970.46666666667	1372.31111111111
44325.6059870486	0	2968.584	-2972.25925925926	1374.31111111111
44325.6059871644	0	2972.273	-2973.7925925926	1376.45925925926
44325.6059872801	0	2972.273	-2974.90370370371	1378.66666666667
44325.6059873958	0	2974.917	-2975.52592592593	1380.92592592593
44325.6059875116	0	2974.917	-2975.58518518519	1383.1037037037
44325.6059876273	0	2975.598	-2975.15555555556	1385.02962962963
44325.6059877431	0	2975.598	-2974.45925925926	1386.86666666667
44325.6059878588	0	2974.472	-2973.46666666667	1388.77037037037
44325.6059879745	0	2974.472	-2972.28148148149	1390.68148148148
44325.6059880903	0	2972.294	-2971.11851851852	1392.4962962963
44325.605988206	0	2972.294	-2969.91851851852	1394.44444444444
44325.6059883218	0	2969.931	-2968.70370370371	1396.39259259259
44325.6059884375	0	2969.931	-2967.48148148149	1398.37777777778
44325.6059885532	0	2967.494	-2966.15555555556	1400.58518518518
44325.605988669	0	2967.494	-2964.82962962963	1402.8962962963
44325.6059887847	0	2964.842	-2963.52592592593	1405.28888888889
44325.6059889005	0	2964.842	-2962.15555555556	1407.65185185185
44325.6059890162	0	2962.168	-2960.95555555556	1409.98518518518
44325.6059891319	0	2962.168	-2959.94074074075	1412.52592592593
44325.6059892477	0	2959.953	-2959.41481481482	1414.88888888889
44325.6059893634	0	2959.953	-2959.15555555556	1417.34814814815
44325.6059894792	0	2959.168	-2959.11111111112	1419.81481481481
44325.6059895949	0	2959.168	-2959.24444444445	1422.31851851852
44325.6059897106	0	2959.257	-2959.4962962963	1424.81481481481
44325.6059898264	0	2959.257	-2959.82962962963	1427.37777777778
44325.6059899421	0	2959.842	-2960.2	1430
44325.6059900579	0	2959.842	-2960.35555555556	1432.51111111111
44325.6059901736	0	2960.368	-2960.42962962963	1435.05925925926
44325.6059902894	0	2960.368	-2960.55555555556	1437.51111111111
44325.6059904051	0	2960.568	-2960.60740740741	1439.94814814815
44325.6059905208	0	2960.568	-2960.65925925926	1442.39259259259
44325.6059906366	0	2960.672	-2960.77037037038	1444.88888888889
44325.6059907523	0	2960.672	-2960.91111111112	1447.18518518518
44325.6059908681	0	2960.924	-2961.05185185186	1449.60740740741
44325.6059909838	0	2960.924	-2961.25925925927	1452.07407407407
44325.6059910995	0	2961.27199999999	-2961.54074074075	1454.37777777778
44325.6059912153	0	2961.27199999999	-2961.91851851852	1456.72592592592
44325.605991331	0	2961.931	-2962.54074074075	1459.24444444444
44325.6059914468	0	2961.931	-2963.26666666667	1461.62962962963
44325.6059915625	0	2963.279	-2964.16296296297	1464.04444444444
44325.6059916782	0	2963.279	-2965.21481481482	1466.53333333333
44325.605991794	0	2965.22699999999	-2966.31851851852	1468.99259259259
44325.6059919097	0	2965.22699999999	-2967.60000000001	1471.43703703704
44325.6059920255	0	2967.612	-2968.88888888889	1473.94074074074
44325.6059921412	0	2967.612	-2970.20740740741	1476.53333333333
44325.6059922569	0	2970.219	-2971.57037037038	1479.06666666667
44325.6059923727	0	2970.219	-2973.11111111112	1481.62962962963
44325.6059924884	0	2973.123	-2974.77777777778	1484.32592592592
44325.6059926042	0	2973.123	-2976.51851851852	1487.03703703704
44325.6059927199	0	2976.53	-2978.22222222223	1489.82962962963
44325.6059928356	0	2976.53	-2979.7925925926	1492.63703703704
44325.6059929514	0	2979.804	-2981.15555555556	1495.36296296296
44325.6059930671	0	2979.804	-2982.34074074075	1498.22962962963
44325.6059931829	0	2982.35199999999	-2983.32592592593	1501.20740740741
44325.6059932986	0	2982.35199999999	-2984.02222222223	1504.08888888889
44325.6059934143	0	2984.03299999999	-2984.45925925927	1506.94074074074
44325.6059935301	0	2984.03299999999	-2984.87407407408	1510.19259259259
44325.6059936458	0	2984.88499999999	-2985.34814814815	1513.51111111111
44325.6059937616	0	2984.88499999999	-2985.87407407408	1516.77777777778
44325.6059938773	0	2985.88499999999	-2986.13333333334	1519.65185185185
44325.6059939931	0	2985.88499999999	-2986.75555555556	1522.62222222222
44325.6059941088	0	2986.76599999999	-2987.37777777778	1525.55555555555
44325.6059942245	0	2986.76599999999	-2988.17037037038	1528.48888888889
44325.6059943403	0	2988.18099999999	-2988.87407407408	1531.19259259259
44325.605994456	0	2988.18099999999	-2989.80000000001	1534.05185185185
44325.6059945718	0	2989.81099999999	-2991.11851851852	1537.22962962963
44325.6059946875	0	2989.81099999999	-2992.42222222223	1540.24444444444
44325.6059948032	0	2992.43299999999	-2993.85185185186	1543.47407407407
44325.605994919	0	2992.43299999999	-2995.48148148149	1546.84444444444
44325.6059950347	0	2995.49199999999	-2997.13333333334	1550.04444444444
44325.6059951505	0	2995.49199999999	-2998.85925925927	1553.51851851852
44325.6059952662	0	2998.86999999999	-3000.64444444445	1556.97037037037
44325.6059953819	0	2998.86999999999	-3002.35555555556	1560.40740740741
44325.6059954977	0	3002.366	-3004.31111111112	1564.1037037037
44325.6059956134	0	3002.366	-3006.34074074075	1567.82222222222
44325.6059957292	0	3006.351	-3008.3925925926	1571.52592592593
44325.6059958449	0	3006.351	-3010.31851851853	1575.28888888889
44325.6059959607	0	3010.329	-3012.25185185186	1579.02962962963
44325.6059960764	0	3010.329	-3013.95555555556	1582.8962962963
44325.6059961921	0	3013.966	-3015.41481481482	1586.40740740741
44325.6059963079	0	3013.966	-3016.32592592593	1589.62222222222
44325.6059964236	0	3016.336	-3016.9925925926	1592.39259259259
44325.6059965394	0	3016.336	-3017.56296296297	1595.12592592593
44325.6059966551	0	3017.573	-3018.38518518519	1598.17037037037
44325.6059967708	0	3017.573	-3019.42962962964	1601.19259259259
44325.6059968866	0	3019.44	-3020.67407407408	1604.08888888889
44325.6059970023	0	3019.44	-3021.84444444445	1607.17777777778
44325.6059971181	0	3021.855	-3023.24444444445	1610.73333333333
44325.6059972338	0	3021.855	-3024.60000000001	1614.33333333333
44325.6059973495	0	3024.611	-3026.02222222223	1618.02962962963
44325.6059974653	0	3024.611	-3027.4962962963	1621.74814814815
44325.605997581	0	3027.507	-3028.95555555556	1625.55555555555
44325.6059976968	0	3027.507	-3030.21481481482	1629.26666666667
44325.6059978125	0	3030.226	-3031.53333333334	1632.91111111111
44325.6059979282	0	3030.226	-3032.75555555556	1636.61481481481
44325.605998044	0	3032.767	-3033.9925925926	1640.37777777778
44325.6059981597	0	3032.767	-3035.05925925927	1644.24444444444
44325.6059982755	0	3035.071	-3035.64444444445	1648.04444444444
44325.6059983912	0	3035.071	-3036.01481481482	1651.88148148148
44325.6059985069	0	3036.027	-3036.22222222223	1655.68888888889
44325.6059986227	0	3036.027	-3036.37777777778	1659.42222222222
44325.6059987384	0	3036.39	-3036.44444444445	1663.11851851852
44325.6059988542	0	3036.39	-3036.51851851853	1666.85185185185
44325.6059989699	0	3036.531	-3036.51851851853	1670.52592592593
44325.6059990856	0	3036.531	-3036.63703703704	1674.22962962963
44325.6059992014	0	3036.65	-3036.61481481482	1678.08148148148
44325.6059993171	0	3036.65	-3036.52592592593	1681.76296296296
44325.6059994329	0	3036.539	-3036.38518518519	1685.42962962963
44325.6059995486	0	3036.539	-3036.1925925926	1689.11851851852
44325.6059996644	0	3036.206	-3036.05925925927	1692.72592592593
44325.6059997801	0	3036.206	-3036.04444444445	1696.34074074074
44325.6059998958	0	3036.058	-3036.06666666667	1699.9037037037
44325.6060000116	0	3036.058	-3036.16296296297	1703.42962962963
44325.6060001273	0	3036.177	-3036.2888888889	1706.99259259259
44325.6060002431	0	3036.177	-3036.41481481482	1710.44444444444
44325.6060003588	0	3036.429	-3036.41481481482	1713.66666666667
44325.6060004745	0	3036.429	-3036.58518518519	1716.8962962963
44325.6060005903	0	3036.599	-3036.76296296297	1720.17777777778
44325.606000706	0	3036.599	-3037.13333333334	1723.27407407407
44325.6060008218	0	3037.147	-3037.40000000001	1726.53333333333
44325.6060009375	0	3037.147	-3037.62222222223	1729.92592592593
44325.6060010532	0	3037.636	-3037.74814814816	1733.26666666667
44325.606001169	0	3037.636	-3037.87407407408	1736.65185185185
44325.6060012847	0	3037.888	-3037.93333333334	1738.5037037037
44325.6060014005	0	3037.888	-3038.0962962963	1741.42962962963
44325.6060015162	0	3038.11	-3038.11851851853	1744.28888888889
44325.6060016319	0	3038.11	-3038.13333333334	1747.25185185185
44325.6060017477	0	3038.147	-3038.02962962964	1750.13333333333
44325.6060018634	0	3038.147	-3037.73333333334	1753.03703703704
44325.6060019792	0	3037.747	-3037.24444444445	1755.78518518519
44325.6060020949	0	3037.747	-3036.62222222223	1758.52592592593
44325.6060022106	0	3036.636	-3035.90370370371	1761.22962962963
44325.6060023264	0	3036.636	-3035.02222222223	1763.84444444444
44325.6060024421	0	3035.036	-3034.08148148149	1766.48888888889
44325.6060025579	0	3035.036	-3033.0888888889	1769.17037037037
44325.6060026736	0	3033.103	-3032.23703703704	1771.37777777778
44325.6060027894	0	3033.103	-3031.35555555556	1773.4962962963
44325.6060029051	0	3031.37	-3030.56296296297	1775.41481481481
44325.6060030208	0	3031.37	-3029.95555555556	1777.14074074074
44325.6060031366	0	3029.97	-3029.50370370371	1778.76296296296
44325.6060032523	0	3029.97	-3029.04444444445	1780.2
44325.6060033681	0	3029.059	-3028.6888888889	1781.42222222222
44325.6060034838	0	3029.059	-3028.2962962963	1782.54814814815
44325.6060035995	0	3028.311	-3027.9925925926	1783.36296296296
44325.6060037153	0	3028.311	-3027.74814814816	1784.11851851852
44325.606003831	0	3027.763	-3027.46666666667	1784.73333333333
44325.6060039468	0	3027.763	-3027.30370370371	1785.06666666667
44325.6060040625	0	3027.319	-3027.14074074075	1785.24444444444
44325.6060041782	0	3027.319	-3027.0888888889	1785.17777777778
44325.606004294	0	3027.104	-3027.12592592593	1784.94814814815
44325.6060044097	0	3027.104	-3027.31111111112	1784.59259259259
44325.6060045255	0	3027.326	-3027.60000000001	1784.01481481481
44325.6060046412	0	3027.326	-3028.00740740741	1783.23703703704
44325.6060047569	0	3028.022	-3028.60000000001	1782.2962962963
44325.6060048727	0	3028.022	-3029.34074074075	1781.28148148148
44325.6060049884	0	3029.355	-3030.34814814816	1780.07407407407
44325.6060051042	0	3029.355	-3031.26666666667	1778.79259259259
44325.6060052199	0	3031.281	-3032.16296296297	1777.37037037037
44325.6060053356	0	3031.281	-3033.02222222223	1775.68148148148
44325.6060054514	0	3033.037	-3033.82962962964	1773.7037037037
44325.6060055671	0	3033.037	-3034.34814814816	1771.72592592593
44325.6060056829	0	3034.363	-3035.05925925927	1769.44444444444
44325.6060057986	0	3034.363	-3035.56296296297	1767.28888888889
44325.6060059143	0	3035.578	-3036.14814814816	1764.73333333333
44325.6060060301	0	3035.578	-3036.92592592593	1762.2
44325.6060061458	0	3036.941	-3037.7925925926	1759.62222222222
44325.6060062616	0	3036.941	-3038.71851851853	1756.97037037037
44325.6060063773	0	3038.734	-3039.56296296297	1754.56296296296
44325.6060064931	0	3038.734	-3040.51851851853	1751.81481481481
44325.6060066088	0	3040.534	-3041.40740740742	1749.04444444444
44325.6060067245	0	3040.534	-3041.91111111112	1746.07407407407
44325.6060068403	0	3041.927	-3042.72592592593	1742.71851851852
44325.606006956	0	3041.927	-3043.34814814816	1739.17777777778
44325.6060070718	0	3043.364	-3043.86666666667	1735.32592592592
44325.6060071875	0	3043.364	-3044.06666666667	1732.35555555555
44325.6060073032	0	3044.083	-3044.08148148149	1728.64444444444
44325.606007419	0	3044.083	-3044.00000000001	1724.34814814815
44325.6060075347	0	3044.016	-3043.72592592593	1720.22222222222
44325.6060076505	0	3044.016	-3043.21481481482	1715.88148148148
44325.6060077662	0	3043.231	-3042.65925925927	1711.52592592592
44325.6060078819	0	3043.231	-3042.01481481482	1707.25925925926
44325.6060079977	0	3042.031	-3041.62962962964	1702.85925925926
44325.6060081134	0	3042.031	-3041.43703703704	1698.16296296296
44325.6060082292	0	3041.453	-3041.51851851853	1693.5037037037
44325.6060083449	0	3041.453	-3041.63703703704	1688.89629629629
44325.6060084607	0	3041.653	-3042.36296296297	1684.40740740741
44325.6060085764	0	3041.653	-3043.22962962964	1679.79259259259
44325.6060086921	0	3043.246	-3044.28148148149	1675.45185185185
44325.6060088079	0	3043.246	-3045.68148148149	1671.17777777778
44325.6060089236	0	3045.698	-3047.32592592593	1666.73333333333
44325.6060090394	0	3045.698	-3048.84444444445	1662.54814814815
44325.6060091551	0	3048.861	-3050.77777777779	1657.81481481481
44325.6060092708	0	3048.861	-3052.34074074075	1653.83703703704
44325.6060093866	0	3052.357	-3054.26666666668	1649.38518518518
44325.6060095023	0	3052.357	-3056.54814814816	1645.01481481481
44325.6060096181	0	3056.564	-3058.97777777779	1640.93333333333
44325.6060097338	0	3056.564	-3061.57037037038	1636.91111111111
44325.6060098495	0	3061.586	-3064.30370370371	1632.9037037037
44325.6060099653	0	3061.586	-3067.21481481482	1629.05185185185
44325.606010081	0	3067.23	-3070.15555555556	1625.27407407407
44325.6060101968	0	3067.23	-3073.28148148149	1621.25925925926
44325.6060103125	0	3073.297	-3076.20740740742	1617.22222222222
44325.6060104282	0	3073.297	-3078.71851851853	1613.26666666667
44325.606010544	0	3078.734	-3080.74814814816	1609.41481481481
44325.6060106597	0	3078.734	-3082.62222222223	1605.14814814815
44325.6060107755	0	3082.638	-3084.02962962964	1601.00740740741
44325.6060108912	0	3082.638	-3084.80740740742	1596.94814814815
44325.6060110069	0	3084.823	-3085.10370370371	1592.94814814815
44325.6060111227	0	3084.823	-3085.1925925926	1589.14074074074
44325.6060112384	0	3085.208	-3085.06666666667	1585.42962962963
44325.6060113542	0	3085.208	-3084.82222222223	1581.91851851852
44325.6060114699	0	3084.838	-3084.64444444445	1578.66666666666
44325.6060115856	0	3084.838	-3084.53333333334	1575.54074074074
44325.6060117014	0	3084.549	-3084.51851851853	1572.45925925926
44325.6060118171	0	3084.549	-3084.94074074075	1569.74074074074
44325.6060119329	0	3084.956	-3085.62222222223	1567.02222222222
44325.6060120486	0	3084.956	-3086.44444444445	1564.47407407407
44325.6060121644	0	3086.46	-3087.40740740742	1561.94074074074
44325.6060122801	0	3086.46	-3088.63703703705	1559.31111111111
44325.6060123958	0	3088.653	-3090.06666666667	1556.78518518518
44325.6060125116	0	3088.653	-3091.74814814816	1554.31111111111
44325.6060126273	0	3091.764	-3093.50370370371	1552.05925925926
44325.6060127431	0	3091.764	-3095.51851851853	1549.75555555555
44325.6060128588	0	3095.534	-3097.86666666667	1547.54814814815
44325.6060129745	0	3095.534	-3100.42222222223	1545.31111111111
44325.6060130903	0	3100.438	-3102.98518518519	1543.29629629629
44325.606013206	0	3100.438	-3105.46666666667	1541.45925925926
44325.6060133218	0	3105.482	-3107.65925925927	1539.82222222222
44325.6060134375	0	3105.482	-3109.82222222223	1538.06666666667
44325.6060135532	0	3109.838	-3111.83703703704	1536.36296296296
44325.606013669	0	3109.838	-3113.5925925926	1534.75555555555
44325.6060137847	0	3113.608	-3114.94074074075	1533.26666666667
44325.6060139005	0	3113.608	-3115.85185185186	1532.02222222222
44325.6060140162	0	3115.867	-3116.23703703704	1531.00740740741
44325.6060141319	0	3115.867	-3116.0888888889	1530.22222222222
44325.6060142477	0	3116.104	-3115.54074074075	1529.86666666667
44325.6060143634	0	3116.104	-3114.73333333334	1529.80740740741
44325.6060144792	0	3114.748	-3113.68148148149	1529.95555555555
44325.6060145949	0	3114.748	-3112.60000000001	1530.31851851852
44325.6060147106	0	3112.615	-3111.66666666667	1530.82962962963
44325.6060148264	0	3112.615	-3111.00000000001	1531.40740740741
44325.6060149421	0	3111.015	-3110.68148148149	1532.08148148148
44325.6060150579	0	3111.015	-3110.75555555556	1532.83703703704
44325.6060151736	0	3110.771	-3111.15555555556	1533.62962962963
44325.6060152894	0	3110.771	-3111.91851851852	1534.32592592592
44325.6060154051	0	3111.934	-3112.95555555556	1535.08148148148
44325.6060155208	0	3111.934	-3114.37777777778	1535.94814814815
44325.6060156366	0	3114.393	-3116.28148148149	1536.80740740741
44325.6060157523	0	3114.393	-3118.23703703704	1537.58518518518
44325.6060158681	0	3118.252	-3120.68148148149	1538.55555555555
44325.6060159838	0	3118.252	-3122.03703703704	1539.02222222222
44325.6060160995	0	3122.052	-3124.47407407408	1539.99259259259
44325.6060162153	0	3122.052	-3127.82962962964	1540.94074074074
44325.606016331	0	3127.845	-3131.47407407408	1542.11851851852
44325.6060164468	0	3127.845	-3135.22962962964	1543.28888888889
44325.6060165625	0	3135.245	-3139.05925925927	1544.66666666666
44325.6060166782	0	3135.245	-3142.6962962963	1546.03703703704
44325.606016794	0	3142.712	-3146.31111111112	1547.59259259259
44325.6060169097	0	3142.712	-3149.4962962963	1549.17037037037
44325.6060170255	0	3149.512	-3152.14814814815	1550.8
44325.6060171412	0	3149.512	-3154.32592592593	1552.61481481481
44325.6060172569	0	3154.342	-3155.80000000001	1554.36296296296
44325.6060173727	0	3154.342	-3156.65925925927	1556.24444444444
44325.6060174884	0	3156.675	-3157.04444444445	1558.14814814815
44325.6060176042	0	3156.675	-3157.08888888889	1560.1037037037
44325.6060177199	0	3157.105	-3156.94074074075	1562.11111111111
44325.6060178356	0	3157.105	-3156.76296296297	1564.06666666666
44325.6060179514	0	3156.779	-3156.65185185186	1566.14814814815
44325.6060180671	0	3156.779	-3156.71111111112	1568.18518518518
44325.6060181829	0	3156.727	-3156.91851851852	1570.13333333333
44325.6060182986	0	3156.727	-3157.77037037038	1572.05925925926
44325.6060184144	0	3157.786	-3159.23703703704	1573.87407407407
44325.6060185301	0	3157.786	-3161.14074074075	1575.7037037037
44325.6060186458	0	3161.156	-3163.61481481482	1577.68888888889
44325.6060187616	0	3161.156	-3166.81481481482	1579.69629629629
44325.6060188773	0	3166.83	-3170.34814814815	1581.7037037037
44325.6060190046	0	3166.83	-3174.14074074075	1583.68888888889
44325.6060191088	0	3174.156	-3177.88888888889	1585.63703703703
44325.6060192245	0	3174.156	-3182.16296296297	1587.89629629629
44325.6060193403	0	3182.178	-3185.68888888889	1589.77777777778
44325.606019456	0	3182.178	-3189.71851851852	1591.94814814815
44325.6060195718	0	3189.734	-3193.51851851852	1594.09629629629
44325.6060196875	0	3189.734	-3197.30370370371	1596.42962962963
44325.6060198032	0	3197.319	-3200.97777777778	1598.73333333333
44325.606019919	0	3197.319	-3204.54814814815	1601.00740740741
44325.6060200347	0	3204.563	-3207.85925925926	1603.16296296296
44325.6060201505	0	3204.563	-3210.77777777778	1605.38518518518
44325.6060202662	0	3210.793	-3212.90370370371	1607.42222222222
44325.6060203819	0	3210.793	-3214.45185185186	1609.46666666666
44325.6060204977	0	3214.467	-3215.54074074075	1611.59259259259
44325.6060206134	0	3214.467	-3216.17777777778	1613.57777777778
44325.6060207292	0	3216.193	-3216.65185185186	1615.69629629629
44325.6060208449	0	3216.193	-3216.88888888889	1617.58518518518
44325.6060209607	0	3216.904	-3217.37037037038	1619.46666666666
44325.6060210764	0	3216.904	-3218.35555555556	1621.54814814815
44325.6060211921	0	3218.371	-3219.55555555556	1623.48148148148
44325.6060213079	0	3218.371	-3221.34074074075	1625.36296296296
44325.6060214236	0	3221.356	-3223.43703703704	1627.29629629629
44325.6060215394	0	3221.356	-3226.08888888889	1629.34814814815
44325.6060216551	0	3226.104	-3229.05925925926	1631.27407407407
44325.6060217708	0	3226.104	-3232.20000000001	1633.11111111111
44325.6060218866	0	3232.215	-3235.66666666667	1635.2074074074
44325.6060220023	0	3232.215	-3238.80000000001	1637.45185185185
44325.6060221181	0	3238.815	-3242.22962962964	1639.7037037037
44325.6060222338	0	3238.815	-3245.42962962964	1641.87407407407
44325.6060223495	0	3245.445	-3248.66666666667	1644.14814814815
44325.6060224653	0	3245.445	-3251.78518518519	1646.43703703703
44325.606022581	0	3251.801	-3254.80740740741	1648.84444444444
44325.6060226968	0	3251.801	-3257.65925925927	1651.28148148148
44325.6060228125	0	3257.675	-3260.65925925927	1653.88148148148
44325.6060229282	0	3257.675	-3263.51851851852	1656.55555555555
44325.606023044	0	3263.534	-3266.02962962964	1659.09629629629
44325.6060231597	0	3263.534	-3268.16296296297	1661.48888888889
44325.6060232755	0	3268.178	-3269.87407407408	1663.68148148148
44325.6060233912	0	3268.178	-3271.18518518519	1665.75555555555
44325.6060235069	0	3271.2	-3272.48148148149	1668.05925925926
44325.6060236227	0	3271.2	-3273.52592592593	1670.18518518518
44325.6060237384	0	3273.541	-3274.6	1672.45925925926
44325.6060238542	0	3273.541	-3275.62962962963	1674.69629629629
44325.6060239699	0	3275.645	-3276.97777777778	1677.06666666666
44325.6060240856	0	3275.645	-3278.45185185186	1679.31851851852
44325.6060242014	0	3278.467	-3280.18518518519	1681.58518518518
44325.6060243171	0	3278.467	-3282.2962962963	1683.82962962963
44325.6060244329	0	3282.311	-3284.57777777778	1686.13333333333
44325.6060245486	0	3282.311	-3287.01481481482	1688.51851851852
44325.6060246644	0	3287.03	-3289.50370370371	1690.98518518518
44325.6060247801	0	3287.03	-3291.92592592593	1693.46666666666
44325.6060248958	0	3291.941	-3294.25185185186	1696.07407407407
44325.6060250116	0	3291.941	-3296.42962962963	1698.57037037037
44325.6060251273	0	3296.445	-3298.40000000001	1701.11851851852
44325.6060252431	0	3296.445	-3300.23703703704	1703.66666666666
44325.6060253588	0	3300.252	-3302.00000000001	1706.21481481481
44325.6060254745	0	3300.252	-3303.62962962963	1708.77037037037
44325.6060255903	0	3303.645	-3305.43703703704	1711.48888888889
44325.606025706	0	3303.645	-3307.31111111112	1714.32592592592
44325.6060258218	0	3307.326	-3309.14814814815	1717.16296296296
44325.6060259375	0	3307.326	-3310.85925925926	1719.87407407407
44325.6060260532	0	3310.874	-3312.42962962963	1722.61481481481
44325.606026169	0	3310.874	-3314.04444444445	1725.35555555555
44325.6060262847	0	3314.059	-3315.4962962963	1727.98518518518
44325.6060264005	0	3314.059	-3316.92592592593	1730.84444444444
44325.6060265162	0	3316.94	-3318.02222222223	1733.68888888889
44325.6060266319	0	3316.94	-3318.7925925926	1736.45185185185
44325.6060267477	0	3318.807	-3319.35555555556	1739.28148148148
44325.6060268634	0	3318.807	-3319.73333333334	1741.98518518518
44325.6060269792	0	3319.748	-3319.93333333334	1744.69629629629
44325.6060270949	0	3319.748	-3320.11851851852	1747.45185185185
44325.6060272106	0	3320.133	-3320.31111111112	1750.14074074074
44325.6060273264	0	3320.133	-3320.5925925926	1752.85185185185
44325.6060274421	0	3320.607	-3320.86666666667	1755.41481481481
44325.6060275579	0	3320.607	-3321.03703703704	1758.01481481481
44325.6060276736	0	3321.051	-3321.25185185186	1760.58518518518
44325.6060277893	0	3321.051	-3321.2962962963	1763.47407407407
44325.6060279051	0	3321.31	-3321.2962962963	1766.53333333333
44325.6060280208	0	3321.31	-3321.16296296297	1769.49629629629
44325.6060281366	0	3321.177	-3320.91111111112	1772.48888888889
44325.6060282523	0	3321.177	-3320.50370370371	1775.33333333333
44325.6060283681	0	3320.518	-3319.86666666667	1778.11111111111
44325.6060284838	0	3320.518	-3319.07407407408	1780.96296296296
44325.6060285995	0	3319.088	-3318.22962962963	1783.83703703704
44325.6060287153	0	3319.088	-3317.47407407408	1786.8
44325.606028831	0	3317.488	-3316.4962962963	1789.72592592592
44325.6060289468	0	3317.488	-3315.62962962964	1792.34814814815
44325.6060290625	0	3315.644	-3314.74814814815	1795.07407407407
44325.6060291782	0	3315.644	-3313.82222222223	1797.91111111111
44325.606029294	0	3313.837	-3312.94814814815	1800.62962962963
44325.6060294097	0	3313.837	-3312.24444444445	1803.19259259259
44325.6060295255	0	3312.259	-3311.75555555556	1806.05925925926
44325.6060296412	0	3312.259	-3311.32592592593	1808.86666666666
44325.6060297569	0	3311.34	-3311.05185185186	1811.66666666666
44325.6060298727	0	3311.34	-3310.82962962963	1814.44444444444
44325.6060299884	0	3310.844	-3310.63703703704	1817.22222222222
44325.6060301042	0	3310.844	-3310.42222222223	1820.03703703704
44325.6060302199	0	3310.437	-3310.27407407408	1822.72592592592
44325.6060303357	0	3310.437	-3310	1825.53333333333
44325.6060304514	0	3310.015	-3309.70370370371	1828.23703703704
44325.6060305671	0	3310.015	-3309.48148148149	1830.63703703704
44325.6060306829	0	3309.496	-3309.28888888889	1833.08888888889
44325.6060307986	0	3309.496	-3309.13333333334	1835.40740740741
44325.6060309144	0	3309.148	-3308.93333333334	1837.62222222222
44325.6060310301	0	3309.148	-3308.85185185186	1839.54074074074
44325.6060311458	0	3308.867	-3308.70370370371	1841.49629629629
44325.6060312616	0	3308.867	-3308.51111111112	1843.33333333333
44325.6060313773	0	3308.526	-3308.25925925926	1845.01481481481
44325.6060314931	0	3308.526	-3308.04444444445	1846.71851851852
44325.6060316088	0	3308.059	-3307.93333333334	1847.88888888889
44325.6060317245	0	3308.059	-3307.81481481482	1849.14074074074
44325.6060318403	0	3307.829	-3307.74814814815	1850.45185185185
44325.606031956	0	3307.829	-3307.68148148149	1851.67407407407
44325.6060320718	0	3307.696	-3307.6	1852.84444444444
44325.6060321875	0	3307.696	-3307.6	1853.96296296296
44325.6060323032	0	3307.615	-3307.6	1854.98518518518
44325.606032419	0	3307.615	-3307.6	1855.97777777778
44325.6060325347	0	3307.615	-3307.62962962963	1856.97777777778
44325.6060326505	0	3307.645	-3307.70370370371	1857.93333333333
44325.6060327662	0	3307.645	-3307.75555555556	1858.81481481481
44325.6060328819	0	3307.771	-3307.88148148149	1859.6
44325.6060329977	0	3307.771	-3308.04444444445	1860.41481481481
44325.6060331134	0	3308.06	-3308.16296296297	1861.20740740741
44325.6060332292	0	3308.06	-3308.27407407408	1861.99259259259
44325.6060333449	0	3308.29	-3308.42962962963	1862.8
44325.6060334606	0	3308.29	-3308.57037037038	1863.43703703704
44325.6060335764	0	3308.586	-3308.64444444445	1863.86666666667
44325.6060336921	0	3308.586	-3308.8	1864.42962962963
44325.6060338079	0	3308.816	-3308.94814814815	1864.93333333333
44325.6060339236	0	3308.816	-3309.02222222223	1865.33333333333
44325.6060340394	0	3309.038	-3309.02222222223	1865.74074074074
44325.6060341551	0	3309.038	-3308.85185185186	1866.11111111111
44325.6060342708	0	3308.868	-3308.52592592593	1866.65925925926
44325.6060343866	0	3308.868	-3308.28148148149	1867.28148148148
44325.6060345023	0	3308.298	-3308.11111111112	1867.94814814815
44325.6060346181	0	3308.298	-3307.81481481482	1868.74814814815
44325.6060347338	0	3307.831	-3307.45925925926	1869.63703703704
44325.6060348495	0	3307.831	-3307.11851851852	1870.45925925926
44325.6060349653	0	3307.135	-3306.82222222223	1871.3037037037
44325.606035081	0	3307.135	-3306.48888888889	1872.26666666667
44325.6060351968	0	3306.505	-3306.26666666667	1873.08888888889
44325.6060353125	0	3306.505	-3306.06666666667	1873.91851851852
44325.6060354282	0	3306.083	-3305.74074074075	1875.02222222222
44325.606035544	0	3306.083	-3305.43703703704	1876.1037037037
44325.6060356597	0	3305.453	-3305.1925925926	1877.31851851852
44325.6060357755	0	3305.453	-3305.1925925926	1878.6962962963
44325.6060358912	0	3305.209	-3305.1925925926	1880.16296296296
44325.6060360069	0	3305.209	-3305.22962962964	1881.74074074074
44325.6060361227	0	3305.246	-3305.42962962964	1883.44444444444
44325.6060362384	0	3305.246	-3305.74814814815	1885.08888888889
44325.6060363542	0	3305.765	-3306.14074074075	1886.74814814815
44325.6060364699	0	3305.765	-3306.76296296297	1888.54814814815
44325.6060365856	0	3306.78	-3307.40740740741	1890.39259259259
44325.6060367014	0	3306.78	-3308.07407407408	1892.43703703704
44325.6060368171	0	3308.091	-3308.47407407408	1894.48148148148
44325.6060369329	0	3308.091	-3308.81481481482	1896.65185185185
44325.6060370486	0	3308.832	-3309.14074074075	1898.95555555555
44325.6060371644	0	3308.832	-3309.34814814815	1901.34074074074
44325.6060372801	0	3309.365	-3309.50370370371	1903.79259259259
44325.6060373958	0	3309.365	-3309.62962962964	1906.34814814815
44325.6060375116	0	3309.646	-3309.73333333334	1909.03703703704
44325.6060376273	0	3309.646	-3309.7925925926	1911.79259259259
44325.6060377431	0	3309.809	-3309.91111111112	1914.59259259259
44325.6060378588	0	3309.809	-3310.03703703704	1917.43703703704
44325.6060379745	0	3310.053	-3310.3925925926	1919.99259259259
44325.6060380903	0	3310.053	-3310.96296296297	1922.8
44325.606038206	0	3310.979	-3311.77777777778	1925.54074074074
44325.6060383218	0	3310.979	-3312.45185185186	1928.01481481481
44325.6060384375	0	3312.468	-3313.3925925926	1930.8
44325.6060385532	0	3312.468	-3314.44444444445	1933.86666666667
44325.606038669	0	3314.461	-3315.56296296297	1936.86666666667
44325.6060387847	0	3314.461	-3316.74814814815	1939.9037037037
44325.6060389005	0	3316.765	-3318.14814814815	1943.14074074074
44325.6060390162	0	3316.765	-3319.42222222223	1946.11111111111
44325.6060391319	0	3319.439	-3320.53333333334	1949.07407407407
44325.6060392477	0	3319.439	-3321.56296296297	1952.06666666667
44325.6060393634	0	3321.58	-3322.22962962964	1955.02962962963
44325.6060394792	0	3321.58	-3322.74074074075	1957.65925925926
44325.6060395949	0	3322.758	-3323.26666666667	1960.68148148148
44325.6060397106	0	3322.758	-3323.74074074075	1963.9037037037
44325.6060398264	0	3323.758	-3324.20740740741	1967.14814814815
44325.6060399421	0	3323.758	-3324.5925925926	1970.3037037037
44325.6060400579	0	3324.61	-3324.88148148149	1973.35555555555
44325.6060401736	0	3324.61	-3325.1925925926	1976.42222222222
44325.6060402893	0	3325.21	-3325.51111111112	1979.45185185185
44325.6060404051	0	3325.21	-3326.01481481482	1982.43703703704
44325.6060405208	0	3326.032	-3326.7925925926	1985.43703703704
44325.6060406366	0	3326.032	-3327.64444444445	1988.24444444444
44325.6060407523	0	3327.662	-3328.68148148149	1991.13333333333
44325.6060408681	0	3327.662	-3329.88888888889	1994.22222222222
44325.6060409838	0	3329.906	-3331.15555555556	1997.36296296296
44325.6060410995	0	3329.906	-3332.41481481482	2000.67407407407
44325.6060412153	0	3332.432	-3333.50370370371	2003.86666666667
44325.606041331	0	3332.432	-3334.55555555556	2007.0962962963
44325.6060414468	0	3334.573	-3335.33333333334	2010.41481481481
44325.6060415625	0	3334.573	-3336.02962962964	2013.45185185185
44325.6060416782	0	3336.047	-3336.57037037038	2016.75555555555
44325.606041794	0	3336.047	-3337.11851851852	2019.87407407407
44325.6060419097	0	3337.136	-3337.77037037038	2023.08888888889
44325.6060420255	0	3337.136	-3338.27407407408	2026.35555555555
44325.6060421412	0	3338.292	-3338.76296296297	2029.76296296296
44325.6060422569	0	3338.292	-3339.1925925926	2033.17777777778
44325.6060423727	0	3339.211	-3339.41481481482	2036.57037037037
44325.6060424884	0	3339.211	-3339.60740740741	2040.27407407407
44325.6060426042	0	3339.626	-3339.97037037038	2044.05185185185
44325.6060427199	0	3339.626	-3340.54074074075	2047.52592592592
44325.6060428357	0	3340.559	-3341.31851851852	2051.13333333333
44325.6060429514	0	3340.559	-3342.3925925926	2054.66666666667
44325.6060430671	0	3342.411	-3343.74814814815	2058.17777777778
44325.6060431829	0	3342.411	-3345.42962962964	2061.88148148148
44325.6060432986	0	3345.448	-3347.2962962963	2065.53333333333
44325.6060434144	0	3345.448	-3349.18518518519	2069
44325.6060435301	0	3349.204	-3351.34814814815	2072.61481481481
44325.6060436458	0	3349.204	-3353.42222222223	2076.39259259259
44325.6060437616	0	3353.441	-3355.27407407408	2080.11851851852
44325.6060438773	0	3353.441	-3356.92592592593	2083.99259259259
44325.6060439931	0	3356.945	-3358.26666666667	2087.94814814815
44325.6060441088	0	3356.945	-3359.47407407408	2091.91111111111
44325.6060442245	0	3359.493	-3360.68148148149	2095.88148148148
44325.6060443403	0	3359.493	-3361.86666666667	2099.71111111111
44325.606044456	0	3361.886	-3363.01481481482	2103.54074074074
44325.6060445718	0	3361.886	-3364.26666666667	2107.28148148148
44325.6060446875	0	3364.286	-3365.70370370371	2111.17037037037
44325.6060448032	0	3364.286	-3367.42962962964	2115.11851851852
44325.606044919	0	3367.449	-3369.21481481482	2119.02222222222
44325.6060450347	0	3367.449	-3371.20740740741	2122.88888888889
44325.6060451505	0	3371.227	-3373.12592592593	2126.66666666667
44325.6060452662	0	3371.227	-3375.06666666667	2130.53333333333
44325.6060453819	0	3375.086	-3376.9925925926	2134.54074074074
44325.6060454977	0	3375.086	-3378.83703703704	2138.53333333333
44325.6060456134	0	3378.856	-3380.45925925927	2142.43703703704
44325.6060457292	0	3378.856	-3381.91111111112	2146.31851851852
44325.6060458449	0	3381.93	-3383.2962962963	2150.25185185185
44325.6060459606	0	3381.93	-3384.57777777778	2154.17777777778
44325.6060460764	0	3384.597	-3385.97777777778	2157.95555555556
44325.6060461921	0	3384.597	-3387.51851851852	2161.91851851852
44325.6060463079	0	3387.538	-3389.25185185186	2165.91111111111
44325.6060464236	0	3387.538	-3391.17037037038	2169.88888888889
44325.6060465394	0	3391.19	-3393.15555555556	2173.79259259259
44325.6060466551	0	3391.19	-3395.13333333334	2177.51111111111
44325.6060467708	0	3395.153	-3397.28148148149	2181.22222222222
44325.6060468866	0	3395.153	-3399.48888888889	2184.97037037037
44325.6060470023	0	3399.509	-3401.54814814815	2188.82222222222
44325.6060471181	0	3399.509	-3403.5925925926	2192.77037037037
44325.6060472338	0	3403.613	-3405.65925925926	2196.75555555556
44325.6060473495	0	3403.613	-3407.78518518519	2200.6962962963
44325.6060474653	0	3407.806	-3409.82222222223	2204.55555555556
44325.606047581	0	3407.806	-3411.64444444445	2207.91851851852
44325.6060476968	0	3411.665	-3413.54074074075	2210.94074074074
44325.6060478125	0	3411.665	-3415.9925925926	2214.80740740741
44325.6060479282	0	3416.013	-3418.62222222223	2218.67407407407
44325.606048044	0	3416.013	-3421.30370370371	2222.53333333333
44325.6060481597	0	3421.324	-3423.95555555556	2226.45185185185
44325.6060482755	0	3421.324	-3426.60740740741	2230.36296296296
44325.6060483912	0	3426.628	-3429.31851851852	2234.31851851852
44325.6060485069	0	3426.628	-3431.94074074075	2238.51851851852
44325.6060486227	0	3431.961	-3434.42222222223	2242.51111111111
44325.6060487384	0	3431.961	-3436.83703703704	2246.66666666667
44325.6060488542	0	3436.857	-3439.16296296297	2250.93333333333
44325.6060489699	0	3436.857	-3441.11851851852	2255.38518518519
44325.6060490856	0	3441.138	-3442.62222222223	2260.0962962963
44325.6060492014	0	3441.138	-3443.64444444445	2264.6962962963
44325.6060493171	0	3443.664	-3444.37777777778	2269.03703703704
44325.6060494329	0	3443.664	-3445.16296296297	2273.37037037037
44325.6060495486	0	3445.183	-3446.16296296297	2277.54814814815
44325.6060496644	0	3445.183	-3447.31111111112	2281.63703703704
44325.6060497801	0	3447.331	-3448.7925925926	2285.82222222222
44325.6060498958	0	3447.331	-3450.54814814815	2290
44325.6060500116	0	3450.568	-3452.52592592593	2294.24444444445
44325.6060501273	0	3450.568	-3454.68888888889	2298.33333333333
44325.6060502431	0	3454.709	-3456.94074074075	2302.6962962963
44325.6060503588	0	3454.709	-3459.10370370371	2307.02222222222
44325.6060504745	0	3459.124	-3461.25185185186	2311.77777777778
44325.6060505903	0	3459.124	-3463.24444444445	2316.31851851852
44325.606050706	0	3463.265	-3465.03703703704	2320.81481481482
44325.6060508218	0	3463.265	-3466.9925925926	2325.77037037037
44325.6060509375	0	3467.013	-3469.00740740741	2330.75555555556
44325.6060510532	0	3467.013	-3470.88888888889	2335.25185185185
44325.606051169	0	3470.909	-3472.8	2339.97037037037
44325.6060512847	0	3470.909	-3474.66666666667	2344.86666666667
44325.6060514005	0	3474.687	-3476.51111111112	2349.81481481482
44325.6060515162	0	3474.687	-3478.34814814815	2354.54074074074
44325.6060516319	0	3478.368	-3480.05925925926	2359.43703703704
44325.6060517477	0	3478.368	-3481.68888888889	2364.52592592593
44325.6060518634	0	3481.709	-3483.15555555556	2369.48148148148
44325.6060519792	0	3481.709	-3484.61481481482	2374.15555555556
44325.6060520949	0	3484.635	-3485.76296296297	2378.54814814815
44325.6060522106	0	3484.635	-3486.92592592593	2383.02222222222
44325.6060523264	0	3486.946	-3488.20740740741	2387.30370370371
44325.6060524421	0	3486.946	-3489.6	2391.78518518519
44325.6060525579	0	3489.62	-3491.02222222223	2396.02962962963
44325.6060526736	0	3489.62	-3492.62222222223	2400.43703703704
44325.6060527894	0	3492.642	-3494.2	2404.6962962963
44325.6060529051	0	3492.642	-3496.00740740741	2409.21481481482
44325.6060530208	0	3496.027	-3497.65925925926	2413.47407407408
44325.6060531366	0	3496.027	-3499.42962962963	2417.8
44325.6060532523	0	3499.449	-3501.2962962963	2422.22962962963
44325.6060533681	0	3499.449	-3503.13333333334	2426.87407407408
44325.6060534838	0	3503.153	-3504.73333333334	2431.2
44325.6060535995	0	3503.153	-3506.22962962963	2435.54814814815
44325.6060537153	0	3506.249	-3507.51851851852	2440.22962962963
44325.606053831	0	3506.249	-3508.62222222223	2445.3037037037
44325.6060539468	0	3508.642	-3509.41481481482	2450.52592592593
44325.6060540625	0	3508.642	-3509.94074074075	2455.57037037037
44325.6060541782	0	3509.961	-3510.28888888889	2460.61481481482
44325.606054294	0	3509.961	-3510.62222222223	2465.79259259259
44325.6060544097	0	3510.642	-3510.94814814815	2471.22962962963
44325.6060545255	0	3510.642	-3511.52592592593	2476.68888888889
44325.6060546412	0	3511.546	-3512.22222222223	2481.05185185185
44325.6060547569	0	3511.546	-3513.10370370371	2485.28148148148
44325.6060548727	0	3513.124	-3514.4962962963	2489.63703703704
44325.6060549884	0	3513.124	-3515.94074074075	2494.05185185185
44325.6060551042	0	3515.961	-3517.65185185186	2498.83703703704
44325.6060552199	0	3515.961	-3519.22222222223	2503.14074074074
44325.6060553357	0	3519.242	-3520.94074074075	2507.65185185185
44325.6060554514	0	3519.242	-3522.7925925926	2512.31111111111
44325.6060555671	0	3522.812	-3524.87407407408	2517.06666666667
44325.6060556829	0	3522.812	-3527.15555555556	2521.47407407407
44325.6060557986	0	3527.175	-3529.6	2525.79259259259
44325.6060559144	0	3527.175	-3532.16296296297	2530.17037037037
44325.6060560301	0	3532.182	-3534.54814814815	2534.17777777778
44325.6060561458	0	3532.182	-3537.11111111112	2538.44444444444
44325.6060562616	0	3537.13	-3539.77777777778	2543.00740740741
44325.6060563773	0	3537.13	-3542.44444444445	2548.11851851852
44325.6060564931	0	3542.463	-3544.8	2553.02222222222
44325.6060566088	0	3542.463	-3546.91851851852	2557.57777777778
44325.6060567245	0	3546.937	-3549	2562.28888888889
44325.6060568403	0	3546.937	-3551.20740740741	2566.65925925926
44325.606056956	0	3551.226	-3553.54814814815	2570.83703703704
44325.6060570718	0	3551.226	-3555.77037037037	2574.74814814815
44325.6060571875	0	3555.789	-3557.93333333334	2578.45185185185
44325.6060573032	0	3555.789	-3560.31111111112	2582.80740740741
44325.606057419	0	3560.33	-3562.6	2587.22962962963
44325.6060575347	0	3560.33	-3564.51851851852	2591.58518518519
44325.6060576505	0	3564.537	-3566.32592592593	2596.47407407407
44325.6060577662	0	3564.537	-3567.6962962963	2601.43703703704
44325.6060578819	0	3567.715	-3568.64444444445	2606.56296296296
44325.6060579977	0	3567.715	-3569.18518518519	2611.08148148148
44325.6060581134	0	3569.204	-3569.94074074074	2615.14814814815
44325.6060582292	0	3569.204	-3571.32592592593	2619.12592592593
44325.6060583449	0	3571.345	-3573.17777777778	2623.31851851852
44325.6060584606	0	3571.345	-3575.24444444445	2627.13333333333
44325.6060585764	0	3575.264	-3577.62962962963	2630.92592592593
44325.6060586921	0	3575.264	-3580.20740740741	2634.67407407407
44325.6060588079	0	3580.227	-3583.05925925926	2638.45185185185
44325.6060589236	0	3580.227	-3586.14814814815	2642.35555555556
44325.6060590394	0	3586.168	-3589.54814814815	2646.33333333333
44325.6060591551	0	3586.168	-3592.8962962963	2650.28148148148
44325.6060592708	0	3592.916	-3596.48148148148	2654.19259259259
44325.6060593866	0	3592.916	-3600.23703703704	2658.08888888889
44325.6060595023	0	3600.257	-3604.07407407408	2662.0962962963
44325.6060596181	0	3600.257	-3607.88148148148	2665.95555555556
44325.6060597338	0	3607.901	-3611.6	2669.86666666667
44325.6060598495	0	3607.901	-3614.7925925926	2673.34814814815
44325.6060599653	0	3614.812	-3618.30370370371	2677.25925925926
44325.606060081	0	3614.812	-3621.68148148148	2681.20740740741
44325.6060601968	0	3621.701	-3624.85925925926	2685.19259259259
44325.6060603125	0	3621.701	-3627.75555555556	2689.17037037037
44325.6060604282	0	3627.775	-3630.42222222223	2693.05185185185
44325.606060544	0	3627.775	-3632.93333333334	2696.8
44325.6060606597	0	3632.953	-3635.44444444445	2700.5037037037
44325.6060607755	0	3632.953	-3637.98518518519	2704.25925925926
44325.6060608912	0	3638.005	-3640.40740740741	2707.8
44325.6060610069	0	3638.005	-3642.96296296297	2711.46666666667
44325.6060611227	0	3642.983	-3645.57037037037	2715.2962962963
44325.6060612384	0	3642.983	-3648.22962962963	2719
44325.6060613542	0	3648.25	-3650.83703703704	2722.67407407407
44325.6060614699	0	3648.25	-3653.2962962963	2726.31851851852
44325.6060615856	0	3653.317	-3655.77037037037	2729.9037037037
44325.6060617014	0	3653.317	-3658.34074074074	2733.54074074074
44325.6060618171	0	3658.361	-3660.9925925926	2737.11111111111
44325.6060619329	0	3658.361	-3663.85925925926	2740.73333333333
44325.6060620486	0	3663.88	-3666.90370370371	2744.15555555556
44325.6060621643	0	3663.88	-3669.97037037037	2747.62222222222
44325.6060622801	0	3669.991	-3672.88888888889	2750.98518518519
44325.6060623958	0	3669.991	-3675.6962962963	2754.41481481482
44325.6060625116	0	3675.717	-3678.2	2757.92592592593
44325.6060626273	0	3675.717	-3680.47407407408	2761.51851851852
44325.6060627431	0	3680.495	-3682.37037037037	2765.26666666667
44325.6060628588	0	3680.495	-3683.62222222222	2768.97777777778
44325.6060629745	0	3683.643	-3684.11111111111	2772.47407407407
44325.6060630903	0	3683.643	-3684.1925925926	2775.61481481482
44325.606063206	0	3684.213	-3683.9925925926	2778.57777777778
44325.6060633218	0	3684.213	-3683.6962962963	2781.41481481482
44325.6060634375	0	3683.717	-3683.37037037037	2784.39259259259
44325.6060635532	0	3683.717	-3683.37777777778	2787.34074074074
44325.606063669	0	3683.398	-3683.78518518519	2790.17037037037
44325.6060637847	0	3683.398	-3684.85185185185	2792.87407407408
44325.6060639005	0	3684.872	-3686.18518518519	2795.40740740741
44325.6060640162	0	3684.872	-3687.80740740741	2798.02962962963
44325.6060641319	0	3687.828	-3689.61481481482	2800.6962962963
44325.6060642477	0	3687.828	-3691.51111111111	2803.31851851852
44325.6060643634	0	3691.532	-3693.62222222223	2806.05925925926
44325.6060644792	0	3691.532	-3695.78518518519	2808.79259259259
44325.6060645949	0	3695.806	-3698.18518518519	2811.62222222222
44325.6060647107	0	3695.806	-3700.8	2814.52592592593
44325.6060648264	0	3700.821	-3703.48888888889	2817.30370370371
44325.6060649421	0	3700.821	-3706.30370370371	2820.27407407408
44325.6060650579	0	3706.325	-3708.97037037037	2823.21481481482
44325.6060651736	0	3706.325	-3711.4962962963	2825.94814814815
44325.6060652894	0	3711.518	-3714.03703703704	2828.6962962963
44325.6060654051	0	3711.518	-3716.68888888889	2831.4962962963
44325.6060655208	0	3716.711	-3719.20740740741	2834.34074074074
44325.6060656366	0	3716.711	-3721.65925925926	2837.28148148148
44325.6060657523	0	3721.681	-3723.92592592593	2840.31111111111
44325.6060658681	0	3721.681	-3725.8	2843.20740740741
44325.6060659838	0	3725.822	-3727.25185185186	2845.77777777778
44325.6060660995	0	3725.822	-3728.31851851852	2848.54814814815
44325.6060662153	0	3728.341	-3729.02962962963	2851.28888888889
44325.606066331	0	3728.341	-3729.48148148148	2854.02222222222
44325.6060664468	0	3729.504	-3729.94814814815	2856.8
44325.6060665625	0	3729.504	-3730.64444444445	2859.47407407408
44325.6060666782	0	3730.667	-3731.76296296297	2862.00740740741
44325.606066794	0	3730.667	-3733.22962962963	2864.56296296296
44325.6060669097	0	3733.252	-3734.78518518519	2867.05925925926
44325.6060670255	0	3733.252	-3736.48888888889	2869.67407407408
44325.6060671412	0	3736.511	-3738.15555555556	2872.28148148148
44325.6060672569	0	3736.511	-3739.77037037037	2874.82962962963
44325.6060673727	0	3739.792	-3741.28148148149	2877.30370370371
44325.6060674884	0	3739.792	-3742.85185185186	2879.87407407408
44325.6060676042	0	3742.873	-3744.33333333334	2882.39259259259
44325.6060677199	0	3742.873	-3745.67407407408	2884.86666666667
44325.6060678357	0	3745.695	-3746.91851851852	2887.28888888889
44325.6060679514	0	3745.695	-3748.18518518519	2889.75555555556
44325.6060680671	0	3748.206	-3749.33333333334	2892.05185185185
44325.6060681829	0	3748.206	-3750.54074074074	2894.28148148148
44325.6060682986	0	3750.562	-3751.83703703704	2896.51111111111
44325.6060684144	0	3750.562	-3753.35555555556	2898.62222222222
44325.6060685301	0	3753.377	-3755.10370370371	2900.68888888889
44325.6060686458	0	3753.377	-3757.02222222223	2902.76296296296
44325.6060687616	0	3757.044	-3759	2904.8
44325.6060688773	0	3757.044	-3761.15555555556	2906.84444444445
44325.6060689931	0	3761.177	-3763.46666666667	2908.93333333333
44325.6060691088	0	3761.177	-3765.8962962963	2910.95555555556
44325.6060692245	0	3765.918	-3768.25925925926	2912.86666666667
44325.6060693403	0	3765.918	-3770.52592592593	2914.86666666667
44325.606069456	0	3770.548	-3772.54074074074	2916.86666666667
44325.6060695718	0	3770.548	-3774.10370370371	2918.86666666667
44325.6060696875	0	3774.126	-3775.28148148149	2920.79259259259
44325.6060698032	0	3774.126	-3776.05185185186	2922.76296296296
44325.606069919	0	3776.074	-3776.57777777778	2924.55555555556
44325.6060700347	0	3776.074	-3776.94074074075	2926.31851851852
44325.6060701505	0	3776.963	-3777.2962962963	2927.86666666667
44325.6060702662	0	3776.963	-3778.16296296297	2929.60740740741
44325.6060703819	0	3778.185	-3779.21481481482	2931.14074074074
44325.6060704977	0	3778.185	-3780.6	2932.57037037037
44325.6060706134	0	3780.622	-3782.31111111112	2933.99259259259
44325.6060707292	0	3780.622	-3784.28148148149	2935.31111111111
44325.6060708449	0	3784.303	-3786.31111111112	2936.62962962963
44325.6060709606	0	3784.303	-3788.38518518519	2937.82222222222
44325.6060710764	0	3788.407	-3790.58518518519	2939.08148148148
44325.6060711921	0	3788.407	-3792.75555555556	2940.30370370371
44325.6060713079	0	3792.777	-3794.65185185186	2941.54814814815
44325.6060714236	0	3792.777	-3796.23703703704	2942.74814814815
44325.6060715394	0	3796.258	-3797.8	2943.91111111111
44325.6060716551	0	3796.258	-3799.20740740741	2944.88888888889
44325.6060717708	0	3799.228	-3800.51851851852	2945.76296296296
44325.6060718866	0	3799.228	-3801.90370370371	2946.57777777778
44325.6060720023	0	3801.924	-3803.34074074074	2947.35555555556
44325.6060721181	0	3801.924	-3804.90370370371	2948.02962962963
44325.6060722338	0	3804.924	-3806.5925925926	2948.6
44325.6060723495	0	3804.924	-3808.40740740741	2949.07407407408
44325.6060724653	0	3808.428	-3810.47407407408	2949.51851851852
44325.606072581	0	3808.428	-3812.96296296297	2949.87407407408
44325.6060726968	0	3812.984	-3815.61481481482	2950.21481481482
44325.6060728125	0	3812.984	-3818.30370370371	2950.5037037037
44325.6060729282	0	3818.325	-3820.88148148149	2950.71111111111
44325.606073044	0	3818.325	-3823.10370370371	2950.85185185185
44325.6060731597	0	3823.125	-3825.05925925926	2951.06666666667
44325.6060732755	0	3823.125	-3826.45925925926	2951.17037037037
44325.6060733912	0	3826.481	-3827.31851851852	2951.19259259259
44325.6060735069	0	3826.481	-3827.74074074075	2951.14814814815
44325.6060736227	0	3827.762	-3827.91111111112	2951.04444444445
44325.6060737384	0	3827.762	-3827.94814814815	2950.90370370371
44325.6060738542	0	3827.969	-3828.02222222223	2950.71851851852
44325.6060739699	0	3827.969	-3828.24444444445	2950.51111111111
44325.6060751273	0	3841.11	-3846.1925925926	2945.08148148148
44325.6060752431	0	3846.214	-3848.6	2944.2962962963
44325.6060753588	0	3846.214	-3850.6962962963	2943.47407407408
44325.6060754745	0	3850.718	-3852.30370370371	2942.74814814815
44325.6060755903	0	3850.718	-3853.71111111111	2942.08888888889
44325.606075706	0	3853.733	-3855.16296296297	2941.4
44325.6060758218	0	3853.733	-3856.45185185185	2940.70370370371
44325.6060759375	0	3856.474	-3857.86666666667	2939.97777777778
44325.6060760532	0	3856.474	-3859.57777777778	2939.21481481482
44325.606076169	0	3859.6	-3861.45925925926	2938.4962962963
44325.6060762847	0	3859.6	-3863.25185185185	2937.91111111111
44325.6060764005	0	3863.274	-3865.42962962963	2937.10370370371
44325.6060765162	0	3863.274	-3867.41481481482	2936.34074074074
44325.6060766319	0	3867.437	-3869.14074074074	2935.60740740741
44325.6060767477	0	3867.437	-3870.53333333334	2934.90370370371
44325.6060768634	0	3870.556	-3871.22222222223	2934.62222222222
44325.6060769792	0	3870.556	-3871.53333333334	2934.48148148148
44325.6060770949	0	3871.556	-3871.71851851852	2934.37037037037
44325.6060772107	0	3871.556	-3871.78518518519	2934.32592592593
44325.6060773264	0	3871.808	-3871.74074074074	2934.34074074074
44325.6060774421	0	3871.808	-3871.54074074074	2934.41481481482
44325.6060775579	0	3871.564	-3871.22222222223	2934.61481481482
44325.6060776736	0	3871.564	-3870.96296296297	2934.80740740741
44325.6060777894	0	3870.986	-3870.72592592593	2935.00740740741
44325.6060779051	0	3870.986	-3870.60740740741	2935.20740740741
44325.6060780208	0	3870.63	-3870.61481481482	2935.43703703704
44325.6060781366	0	3870.63	-3870.6962962963	2935.74814814815
44325.6060782523	0	3870.719	-3870.85185185186	2936.1037037037
44325.6060783681	0	3870.719	-3871.0962962963	2936.48148148148
44325.6060784838	0	3871.119	-3871.74074074074	2937.02222222222
44325.6060785995	0	3871.119	-3872.70370370371	2937.65925925926
44325.6060787153	0	3872.726	-3874.03703703704	2938.4
44325.606078831	0	3872.726	-3875.7925925926	2939.13333333333
44325.6060789468	0	3875.815	-3877.78518518519	2939.85925925926
44325.6060790625	0	3875.815	-3880.20740740741	2940.7037037037
44325.6060791782	0	3880.23	-3882.73333333334	2941.54814814815
44325.606079294	0	3880.23	-3885.45925925926	2942.46666666667
44325.6060794097	0	3885.482	-3888.22222222223	2943.3037037037
44325.6060795255	0	3885.482	-3890.97777777778	2944.01481481481
44325.6060796412	0	3891.001	-3893.98518518519	2944.62222222222
44325.6060797569	0	3891.001	-3897.27407407408	2945.47407407407
44325.6060798727	0	3897.297	-3900.62962962963	2946.54074074074
44325.6060799884	0	3897.297	-3903.81481481482	2947.74074074074
44325.6060801042	0	3903.838	-3906.33333333334	2948.96296296296
44325.6060802199	0	3903.838	-3908.35555555556	2950.20740740741
44325.6060803356	0	3908.379	-3909.84444444445	2951.44444444444
44325.6060804514	0	3908.379	-3910.92592592593	2952.62222222222
44325.6060805671	0	3910.949	-3911.7925925926	2953.8
44325.6060806829	0	3910.949	-3912.52592592593	2954.91111111111
44325.6060807986	0	3912.549	-3913.20740740741	2955.97777777778
44325.6060809144	0	3912.549	-3913.92592592593	2957.07407407407
44325.6060810301	0	3913.949	-3914.68888888889	2958.19259259259
44325.6060811458	0	3913.949	-3915.42962962963	2959.25925925926
44325.6060812616	0	3915.453	-3916.1925925926	2960.34074074074
44325.6060813773	0	3915.453	-3916.85185185186	2961.26666666667
44325.6060814931	0	3916.875	-3917.63703703704	2962.24444444444
44325.6060816088	0	3916.875	-3918.6962962963	2963.25185185185
44325.6060817245	0	3918.719	-3920.00740740741	2964.31111111111
44325.6060818403	0	3918.719	-3921.60740740741	2965.38518518519
44325.606081956	0	3921.63	-3923.54074074074	2966.48888888889
44325.6060820718	0	3921.63	-3925.8	2967.77777777778
44325.6060821875	0	3925.823	-3928.42962962963	2969.0962962963
44325.6060823032	0	3925.823	-3930.54074074074	2970.2962962963
44325.606082419	0	3930.564	-3931.17037037037	2970.58518518518
44325.6060825463	0	3930.564	-3932.84444444445	2971.33333333333
44325.6060826505	0	3932.868	-3935.32592592593	2972.52592592593
44325.6060827662	0	3932.868	-3938.47407407408	2974.28148148148
44325.6060828819	0	3938.498	-3940.78518518519	2975.73333333333
44325.6060829977	0	3938.498	-3943.2962962963	2977.36296296296
44325.6060831134	0	3943.32	-3945.6	2978.94814814815
44325.6060832292	0	3943.32	-3947.85925925926	2980.63703703704
44325.6060833449	0	3947.883	-3949.88148148149	2982.44444444444
44325.6060834606	0	3947.883	-3951.6962962963	2984.22962962963
44325.6060835764	0	3951.72	-3953.37037037037	2986.00740740741
44325.6060836921	0	3951.72	-3955.02222222223	2987.80740740741
44325.6060838079	0	3955.046	-3956.40740740741	2989.47407407407
44325.6060839236	0	3955.046	-3957.70370370371	2991.07407407407
44325.6060840394	0	3957.727	-3958.71851851852	2992.45925925926
44325.6060841551	0	3957.727	-3959.68148148149	2993.91111111111
44325.6060842708	0	3959.705	-3960.51111111112	2995.36296296296
44325.6060843866	0	3959.705	-3961.25925925926	2996.7037037037
44325.6060845023	0	3961.283	-3961.97777777778	2998.09629629629
44325.6060846181	0	3961.283	-3962.73333333334	2999.4962962963
44325.6060847338	0	3962.757	-3963.64444444445	3000.82222222222
44325.6060848495	0	3962.757	-3964.77777777778	3002.26666666667
44325.6060849653	0	3964.801	-3965.98518518519	3003.57777777778
44325.606085081	0	3964.801	-3967.53333333334	3004.97777777778
44325.6060851968	0	3967.557	-3969.35555555556	3006.51111111111
44325.6060853125	0	3967.557	-3971.31851851852	3007.97037037037
44325.6060854282	0	3971.342	-3973.48888888889	3009.4962962963
44325.606085544	0	3971.342	-3975.6	3011.02962962963
44325.6060856597	0	3975.623	-3977.55555555556	3012.52592592592
44325.6060857755	0	3975.623	-3979.34814814815	3013.94814814815
44325.6060858912	0	3979.371	-3981.05925925926	3015.40740740741
44325.6060860069	0	3979.371	-3982.60740740741	3016.87407407407
44325.6060861227	0	3982.63	-3983.84444444445	3018.31111111111
44325.6060862384	0	3982.63	-3984.7925925926	3019.74814814815
44325.6060863542	0	3984.815	-3985.47407407408	3021.21481481481
44325.6060864699	0	3984.815	-3985.74814814815	3022.44444444444
44325.6060865856	0	3985.771	-3985.9925925926	3023.72592592592
44325.6060867014	0	3985.771	-3986.25185185186	3024.93333333333
44325.6060868171	0	3986.275	-3986.63703703704	3025.94074074074
44325.6060869329	0	3986.275	-3987.0962962963	3026.84444444444
44325.6060870486	0	3987.119	-3987.68148148149	3027.82962962963
44325.6060871643	0	3987.119	-3988.35555555556	3028.9037037037
44325.6060872801	0	3988.378	-3989.08148148149	3029.88888888889
44325.6060873958	0	3988.378	-3989.91111111112	3030.82222222222
44325.6060875116	0	3989.934	-3990.7925925926	3031.74074074074
44325.6060876273	0	3989.934	-3991.65925925926	3032.53333333333
44325.6060877431	0	3991.682	-3992.5925925926	3033.41481481481
44325.6060878588	0	3991.682	-3993.34814814815	3034.2962962963
44325.6060879745	0	3993.371	-3993.87407407408	3035.1037037037
44325.6060880903	0	3993.371	-3994.22962962963	3036.05185185185
44325.606088206	0	3994.252	-3994.32592592593	3036.91851851852
44325.6060883218	0	3994.252	-3994.28888888889	3037.79259259259
44325.6060884375	0	3994.311	-3994.08148148149	3038.65925925926
44325.6060885532	0	3994.311	-3993.72592592593	3039.40740740741
44325.606088669	0	3993.748	-3993.28888888889	3040.08888888889
44325.6060887847	0	3993.748	-3992.73333333334	3040.8962962963
44325.6060889005	0	3992.755	-3992.22962962963	3041.62222222222
44325.6060890162	0	3992.755	-3991.85185185186	3042.18518518518
44325.6060891319	0	3991.874	-3991.54074074075	3042.8
44325.6060892477	0	3991.874	-3991.28888888889	3043.22962962963
44325.6060893634	0	3991.311	-3991.26666666667	3043.76296296296
44325.6060894792	0	3991.311	-3991.33333333334	3044.22222222222
44325.6060895949	0	3991.355	-3991.52592592593	3044.68148148148
44325.6060897107	0	3991.355	-3991.75555555556	3045.06666666667
44325.6060898264	0	3991.777	-3992.05925925926	3045.48148148148
44325.6060899421	0	3991.777	-3992.33333333334	3045.94074074074
44325.6060900579	0	3992.355	-3992.46666666667	3046.33333333333
44325.6060901736	0	3992.355	-3992.48148148149	3046.68148148148
44325.6060902894	0	3992.503	-3992.4	3047.02962962963
44325.6060904051	0	3992.503	-3992.2962962963	3047.2962962963
44325.6060905208	0	3992.318	-3992.18518518519	3047.56296296296
44325.6060906366	0	3992.318	-3992.11111111112	3047.71851851852
44325.6060907523	0	3992.133	-3992.05925925926	3047.97777777778
44325.6060908681	0	3992.133	-3992.04444444445	3048.11851851852
44325.6060909838	0	3992.066	-3992.06666666667	3048.28888888889
44325.6060910995	0	3992.066	-3992.08888888889	3048.42222222222
44325.6060912153	0	3992.11	-3992.14074074075	3048.61481481481
44325.606091331	0	3992.11	-3992.16296296297	3048.74814814815
44325.6060914468	0	3992.184	-3992.17037037038	3048.83703703704
44325.6060915625	0	3992.184	-3992.0962962963	3048.91111111111
44325.6060916782	0	3992.117	-3991.87407407408	3048.91111111111
44325.606091794	0	3992.117	-3991.6	3048.85185185185
44325.6060919097	0	3991.621	-3991.28148148149	3048.75555555556
44325.6060920255	0	3991.621	-3990.94074074075	3048.59259259259
44325.6060921412	0	3990.962	-3990.53333333334	3048.34074074074
44325.6060922569	0	3990.962	-3990.20740740741	3048.00740740741
44325.6060923727	0	3990.229	-3990.05925925926	3047.63703703704
44325.6060924884	0	3990.229	-3990.00000000001	3047.28888888889
44325.6060926042	0	3990.022	-3989.98518518519	3046.92592592593
44325.6060927199	0	3990.022	-3990.07407407408	3046.5037037037
44325.6060928356	0	3990.096	-3990.18518518519	3045.77037037037
44325.6060929514	0	3990.096	-3990.40000000001	3045.02962962963
44325.6060930671	0	3990.422	-3990.54074074075	3044.31851851852
44325.6060931829	0	3990.422	-3990.73333333334	3043.25185185185
44325.6060932986	0	3990.755	-3991.00000000001	3042.24444444444
44325.6060934144	0	3990.755	-3991.16296296297	3041.14814814815
44325.6060935301	0	3991.185	-3991.28888888889	3039.73333333333
44325.6060936458	0	3991.185	-3991.43703703704	3038.2
44325.6060937616	0	3991.459	-3991.46666666667	3036.42962962963
44325.6060938773	0	3991.459	-3991.44444444445	3034.41481481481
44325.6060939931	0	3991.466	-3991.48888888889	3032.45185185185
44325.6060941088	0	3991.466	-3991.48888888889	3030.33333333333
44325.6060942245	0	3991.51	-3991.48888888889	3028.12592592593
44325.6060943403	0	3991.51	-3991.60000000001	3025.9037037037
44325.606094456	0	3991.621	-3991.74074074075	3023.31851851852
44325.6060945718	0	3991.621	-3991.91851851852	3020.71111111111
44325.6060946875	0	3991.94	-3992.23703703704	3018.05925925926
44325.6060948032	0	3991.94	-3992.53333333334	3015.33333333333
44325.606094919	0	3992.555	-3992.7925925926	3012.79259259259
44325.6060950347	0	3992.555	-3993.16296296297	3010.05925925926
44325.6060951505	0	3993.185	-3993.65185185186	3007.17037037037
44325.6060952662	0	3993.185	-3993.93333333334	3004.42222222222
44325.6060953819	0	3993.955	-3994.47407407408	3001.37037037037
44325.6060954977	0	3993.955	-3995.08148148149	2998.35555555556
44325.6060956134	0	3995.103	-3995.63703703704	2995.11851851852
44325.6060957292	0	3995.103	-3996.03703703704	2991.75555555556
44325.6060958449	0	3996.059	-3996.38518518519	2988.39259259259
44325.6060959606	0	3996.059	-3996.55555555556	2984.97777777778
44325.6060960764	0	3996.578	-3996.62962962964	2981.63703703704
44325.6060961921	0	3996.578	-3996.51851851852	2978.26666666667
44325.6060963079	0	3996.541	-3996.26666666667	2974.94074074074
44325.6060964236	0	3996.541	-3996.02962962963	2971.61481481481
44325.6060965394	0	3996.052	-3995.90370370371	2968.2962962963
44325.6060966551	0	3996.052	-3995.70370370371	2964.96296296296
44325.6060967708	0	3995.726	-3995.54814814815	2961.54074074074
44325.6060968866	0	3995.726	-3995.47407407408	2958.22222222222
44325.6060970023	0	3995.496	-3995.55555555556	2954.91111111111
44325.6060971181	0	3995.496	-3995.64444444445	2951.65925925926
44325.6060973495	0	3995.666	-3995.73333333334	2945.57037037037
44325.6060974653	0	3995.755	-3995.73333333334	2942.47407407407
44325.606097581	0	3995.755	-3995.58518518519	2939.57777777778
44325.6060976968	0	3995.607	-3995.46666666667	2936.71111111111
44325.6060978125	0	3995.607	-3995.24444444445	2933.72592592592
44325.6060979282	0	3995.266	-3994.88148148149	2930.94814814815
44325.606098044	0	3995.266	-3994.23703703704	2928.28148148148
44325.6060981597	0	3994.259	-3993.60000000001	2925.64444444444
44325.6060982755	0	3994.259	-3992.82962962963	2923.00740740741
44325.6060983912	0	3992.852	-3992.13333333334	2920.40740740741
44325.6060985069	0	3992.852	-3991.51851851852	2918.05185185185
44325.6060986227	0	3991.541	-3990.93333333334	2915.74814814815
44325.6060987384	0	3991.541	-3990.45185185186	2913.4962962963
44325.6060988542	0	3990.474	-3989.94814814815	2911.43703703704
44325.6060989699	0	3990.474	-3989.4962962963	2909.48148148148
44325.6060990856	0	3989.518	-3989.08148148149	2907.54074074074
44325.6060992014	0	3989.518	-3988.72592592593	2905.6962962963
44325.6060993171	0	3988.748	-3988.42222222223	2904.11111111111
44325.6060994329	0	3988.748	-3988.24444444445	2902.71111111111
44325.6060995486	0	3988.267	-3988.05925925926	2901.41481481481
44325.6060996644	0	3988.267	-3987.96296296297	2900.13333333333
44325.6060997801	0	3987.986	-3987.94074074075	2898.91851851852
44325.6060998958	0	3987.986	-3988.03703703704	2897.76296296296
44325.6061000116	0	3988.06	-3988.11111111112	2896.6962962963
44325.6061001273	0	3988.06	-3988.18518518519	2895.85185185185
44325.6061002431	0	3988.208	-3988.27407407408	2895.14074074074
44325.6061003588	0	3988.208	-3988.4962962963	2894.39259259259
44325.6061004745	0	3988.519	-3988.80000000001	2893.64444444444
44325.6061005903	0	3988.519	-3989.18518518519	2893
44325.606100706	0	3989.208	-3989.6962962963	2892.42222222222
44325.6061008218	0	3989.208	-3990.24444444445	2891.95555555555
44325.6061009375	0	3990.267	-3990.80000000001	2891.59259259259
44325.6061010532	0	3990.267	-3991.34074074075	2891.26666666667
44325.606101169	0	3991.363	-3991.74814814815	2890.98518518518
44325.6061012847	0	3991.363	-3992.03703703704	2890.81481481481
44325.6061014005	0	3992.059	-3992.21481481482	2890.79259259259
44325.6061015162	0	3992.059	-3992.28148148149	2890.85925925926
44325.6061016319	0	3992.303	-3992.22222222223	2891.07407407407
44325.6061017477	0	3992.303	-3992.00000000001	2891.37777777778
44325.6061018634	0	3992.022	-3991.66666666667	2891.75555555556
44325.6061019792	0	3992.022	-3991.25925925926	2892.28888888889
44325.6061020949	0	3991.281	-3990.7925925926	2892.94814814815
44325.6061022107	0	3991.281	-3990.22222222223	2893.72592592593
44325.6061023264	0	3990.244	-3989.56296296297	2894.67407407407
44325.6061024421	0	3990.244	-3988.85185185186	2895.68148148148
44325.6061025579	0	3988.874	-3988.06666666667	2896.78518518518
44325.6061026736	0	3988.874	-3987.00000000001	2898.04444444444
44325.6061027894	0	3987.022	-3985.66666666667	2899.34814814815
44325.6061029051	0	3987.022	-3984.11111111112	2900.74814814815
44325.6061030208	0	3984.133	-3982.54814814815	2902.20740740741
44325.6061031366	0	3984.133	-3981.15555555556	2903.75555555556
44325.6061032523	0	3981.177	-3979.83703703704	2905.4962962963
44325.6061033681	0	3981.177	-3978.68888888889	2907.31851851852
44325.6061034838	0	3978.71	-3977.73333333334	2909.28888888889
44325.6061035995	0	3978.71	-3976.82962962963	2911.55555555556
44325.6061037153	0	3976.851	-3976.0962962963	2913.83703703704
44325.606103831	0	3976.851	-3975.64444444445	2916.37777777778
44325.6061039468	0	3975.666	-3975.28888888889	2919.07407407407
44325.6061040625	0	3975.666	-3974.98518518519	2921.75555555556
44325.6061041782	0	3975.007	-3974.7925925926	2924.45185185185
44325.606104294	0	3975.007	-3974.65185185186	2927.13333333333
44325.6061044097	0	3974.674	-3974.51851851852	2929.8962962963
44325.6061045255	0	3974.674	-3974.50370370371	2932.74074074074
44325.6061046412	0	3974.526	-3974.53333333334	2935.54814814815
44325.6061047569	0	3974.526	-3974.57777777778	2938.37777777778
44325.6061048727	0	3974.6	-3974.77037037038	2941.21481481481
44325.6061049884	0	3974.6	-3975.05925925926	2944.06666666667
44325.6061051042	0	3975.081	-3975.40740740741	2946.86666666667
44325.6061052199	0	3975.081	-3975.8	2949.48888888889
44325.6061053356	0	3975.822	-3976.37037037038	2952.44444444444
44325.6061054514	0	3975.822	-3976.94074074075	2954.84444444444
44325.6061055671	0	3976.963	-3977.66666666667	2957.51111111111
44325.6061056829	0	3976.963	-3978.52592592593	2960.21481481481
44325.6061057986	0	3978.548	-3979.35555555556	2962.84444444444
44325.6061059144	0	3978.548	-3980.2962962963	2965.38518518519
44325.6061060301	0	3980.318	-3981.1925925926	2967.80740740741
44325.6061061458	0	3980.318	-3982.17037037037	2970.36296296296
44325.6061062616	0	3982.192	-3983.00740740741	2972.72592592593
44325.6061063773	0	3982.192	-3983.97777777778	2975.11851851852
44325.6061064931	0	3983.999	-3984.93333333334	2977.34074074074
44325.6061066088	0	3983.999	-3985.8962962963	2979.47407407407
44325.6061067245	0	3985.918	-3986.85925925926	2981.42962962963
44325.6061068403	0	3985.918	-3987.71851851852	2983.27407407407
44325.606106956	0	3987.74	-3988.53333333334	2985.05925925926
44325.6061070718	0	3987.74	-3989.44444444445	2986.82962962963
44325.6061071875	0	3989.466	-3990.32592592593	2988.48888888889
[truncated: 9,982 more rows]
