# Supplementary material for: Near-infrared manipulation of multiple neuronal populations via trichromatic upconversion
Source: Nat Commun. 2021 Sep 27;12:5662. doi: 10.1038/s41467-021-25993-7 (PMC8476604; doi:10.1038/s41467-021-25993-7)
Supplement: Supplementary file 7 — Source Data [file 41467_2021_25993_MOESM7_ESM.zip › Source Data/SI 31/808/4_808_1.csv]

DateTime	xPosComp	yPosComp	xPos	yPos
44325.5897489815	0	5475.60799999999	-5241.60740740742	-6299.45925925926
44325.5897490972	0	5476.17099999999	-5241.90370370372	-6302.14814814815
44325.589749213	0	5476.17099999999	-5242.42222222223	-6304.54814814815
44325.5897493287	0	5476.98599999999	-5243.29629629631	-6307.00740740741
44325.5897494444	0	5476.98599999999	-5244.5851851852	-6309.54074074074
44325.5897495602	0	5479.14899999999	-5246.26666666668	-6312.1037037037
44325.5897496759	0	5479.14899999999	-5248.31111111112	-6314.68148148148
44325.5897497917	0	5482.87499999999	-5249.31851851853	-6316.77037037037
44325.5897499074	0	5482.87499999999	-5251.77777777779	-6319.22222222222
44325.5897500232	0	5486.34199999999	-5254.50370370372	-6321.48888888889
44325.5897501389	0	5486.34199999999	-5257.15555555557	-6323.51111111111
44325.5897502546	0	5491.71999999999	-5259.89629629631	-6325.4962962963
44325.5897503704	0	5491.71999999999	-5262.40000000001	-6327.61481481482
44325.5897504861	0	5496.96399999999	-5264.61481481483	-6329.60740740741
44325.5897506019	0	5496.96399999999	-5266.60740740742	-6331.74074074074
44325.5897507176	0	5501.17099999999	-5268.14074074075	-6333.64444444444
44325.5897508333	0	5501.17099999999	-5269.09629629631	-6334.9037037037
44325.5897509491	0	5503.65999999999	-5269.67407407409	-6336.16296296296
44325.5897510648	0	5503.65999999999	-5270.00740740742	-6337.31851851852
44325.5897511806	0	5504.57099999999	-5270.35555555557	-6338.01481481481
44325.5897512963	0	5504.57099999999	-5270.7851851852	-6338.65925925926
44325.589751412	0	5505.34899999999	-5271.40740740742	-6339.16296296296
44325.5897515278	0	5505.34899999999	-5272.11851851853	-6339.44444444444
44325.5897516435	0	5506.68199999999	-5273.02962962964	-6339.54814814815
44325.5897517593	0	5506.68199999999	-5274.1851851852	-6339.56296296296
44325.589751875	0	5508.74899999999	-5275.54814814816	-6339.51851851852
44325.5897519907	0	5508.74899999999	-5277.02962962964	-6339.48148148148
44325.5897521065	0	5511.59299999999	-5278.66666666668	-6339.40740740741
44325.5897522222	0	5511.59299999999	-5280.51851851853	-6339.21481481481
44325.589752338	0	5515.08199999999	-5282.7925925926	-6338.99259259259
44325.5897524537	0	5515.08199999999	-5285.66666666668	-6338.76296296296
44325.5897525694	0	5520.22999999999	-5289.04444444446	-6338.51111111111
44325.5897526852	0	5520.22999999999	-5292.94814814816	-6338.28148148148
44325.5897528009	0	5527.51099999999	-5297.11851851853	-6337.92592592592
44325.5897529167	0	5527.51099999999	-5301.50370370371	-6337.53333333333
44325.5897530324	0	5536.06699999999	-5305.54074074075	-6337.11851851852
44325.5897531481	0	5536.06699999999	-5309.43703703705	-6336.71111111111
44325.5897532639	0	5543.99999999999	-5313.34074074075	-6336.3037037037
44325.5897533796	0	5543.99999999999	-5317.01481481483	-6335.86666666666
44325.5897534954	0	5551.57799999999	-5320.74074074075	-6335.43703703703
44325.5897536111	0	5551.57799999999	-5324.1851851852	-6334.94814814814
44325.5897537269	0	5558.74799999999	-5327.25185185186	-6334.34074074074
44325.5897538426	0	5558.74799999999	-5330.06666666668	-6333.68148148148
44325.5897539583	0	5564.62899999999	-5332.71851851853	-6333.01481481481
44325.5897540741	0	5564.62899999999	-5335.28148148149	-6332.19259259259
44325.5897541898	0	5569.84399999999	-5338.00000000001	-6331.27407407407
44325.5897543056	0	5569.84399999999	-5340.7925925926	-6330.2074074074
44325.5897544213	0	5575.35499999999	-5343.45185185186	-6329.05925925925
44325.589754537	0	5575.35499999999	-5346.33333333334	-6327.75555555555
44325.5897546528	0	5580.89599999999	-5349.7851851852	-6326.26666666666
44325.5897547685	0	5580.89599999999	-5353.74814814816	-6324.63703703703
44325.5897548843	0	5588.31099999999	-5357.85925925927	-6323.0074074074
44325.589755	0	5588.31099999999	-5362.10370370371	-6321.19259259259
44325.5897551157	0	5596.66699999999	-5366.15555555557	-6319.51111111111
44325.5897552315	0	5596.66699999999	-5370.32592592594	-6317.6074074074
44325.5897553472	0	5604.88899999999	-5374.48148148149	-6315.84444444444
44325.589755463	0	5604.88899999999	-5378.56296296297	-6314.19259259259
44325.5897555787	0	5613.12599999999	-5382.57037037038	-6312.62962962963
44325.5897556944	0	5613.12599999999	-5386.40740740742	-6311.05185185185
44325.5897558102	0	5620.96999999999	-5389.87407407408	-6309.5037037037
44325.5897559259	0	5620.96999999999	-5392.97037037038	-6308.03703703703
44325.5897560417	0	5627.53299999999	-5395.73333333334	-6306.67407407407
44325.5897561574	0	5627.53299999999	-5398.63703703705	-6305.17777777777
44325.5897562731	0	5633.19999999999	-5401.66666666668	-6303.69629629629
44325.5897563889	0	5633.19999999999	-5404.41481481482	-6302.28148148148
44325.5897565046	0	5638.97799999999	-5407.04444444445	-6300.8
44325.5897566204	0	5638.97799999999	-5409.42222222223	-6299.21481481481
44325.5897567361	0	5643.98499999999	-5411.48148148149	-6297.62222222222
44325.5897568518	0	5643.98499999999	-5413.24444444445	-6296.04444444444
44325.5897569676	0	5647.80699999999	-5414.76296296297	-6294.5037037037
44325.5897570833	0	5647.80699999999	-5415.96296296297	-6293.18518518518
44325.5897571991	0	5650.52599999999	-5417.11851851853	-6291.77777777777
44325.5897573148	0	5650.52599999999	-5418.06666666667	-6290.32592592592
44325.5897574306	0	5652.62999999999	-5419.05185185186	-6288.95555555555
44325.5897575463	0	5652.62999999999	-5420.11851851853	-6287.6074074074
44325.589757662	0	5654.68199999999	-5421.41481481482	-6286.17777777777
44325.5897577778	0	5654.68199999999	-5422.80000000001	-6284.8074074074
44325.5897578935	0	5657.36299999999	-5424.36296296297	-6283.4074074074
44325.5897580093	0	5657.36299999999	-5426.02962962964	-6281.99259259259
44325.589758125	0	5660.59299999999	-5427.80000000001	-6280.59259259259
44325.5897582407	0	5660.59299999999	-5429.75555555556	-6279.11111111111
44325.5897583565	0	5664.31899999999	-5431.7925925926	-6277.72592592592
44325.5897584722	0	5664.31899999999	-5433.98518518519	-6276.37777777777
44325.589758588	0	5668.54899999999	-5436.34074074075	-6274.94074074074
44325.5897587037	0	5668.54899999999	-5438.72592592593	-6273.51111111111
44325.5897588194	0	5673.28999999999	-5441.2888888889	-6272.07407407407
44325.5897589352	0	5673.28999999999	-5444.00000000001	-6270.64444444444
44325.5897590509	0	5678.56399999999	-5446.6962962963	-6269.4074074074
44325.5897591667	0	5678.56399999999	-5449.65185185186	-6268.02962962962
44325.5897592824	0	5684.21599999999	-5452.6962962963	-6266.77037037037
44325.5897593982	0	5684.21599999999	-5455.86666666667	-6265.71111111111
44325.5897595139	0	5690.43099999999	-5459.26666666667	-6264.48888888888
44325.5897596296	0	5690.43099999999	-5462.86666666667	-6263.21481481481
44325.5897597454	0	5697.43099999999	-5466.42962962964	-6261.97037037037
44325.5897598611	0	5697.43099999999	-5469.60740740741	-6260.79999999999
44325.5897599769	0	5704.17199999999	-5472.65925925927	-6259.59259259259
44325.5897600926	0	5704.17199999999	-5475.45925925927	-6258.32592592592
44325.5897602083	0	5710.02399999999	-5478.00740740742	-6257.08888888888
44325.5897603241	0	5710.02399999999	-5480.14814814816	-6255.82222222222
44325.5897604398	0	5714.71299999999	-5481.97037037038	-6254.59999999999
44325.5897605556	0	5714.71299999999	-5483.60000000001	-6253.4074074074
44325.5897606713	0	5718.16499999999	-5485.03703703704	-6252.27407407407
44325.589760787	0	5718.16499999999	-5486.46666666667	-6251.05925925925
44325.5897609028	0	5721.03199999999	-5487.67407407408	-6249.9037037037
44325.5897610185	0	5721.03199999999	-5488.91851851853	-6248.62962962963
44325.5897611343	0	5723.48399999999	-5490.2888888889	-6247.31851851851
44325.58976125	0	5723.48399999999	-5491.92592592593	-6246.0074074074
44325.5897613657	0	5726.49099999999	-5493.81481481482	-6244.62222222222
44325.5897614815	0	5726.49099999999	-5496.01481481482	-6243.14074074074
44325.5897615972	0	5730.57999999999	-5498.25925925927	-6241.65185185185
44325.589761713	0	5730.57999999999	-5500.33333333334	-6240.22222222222
44325.5897618287	0	5734.89899999999	-5502.31111111112	-6238.77777777777
44325.5897619444	0	5734.89899999999	-5504.10370370371	-6237.4074074074
44325.5897620602	0	5738.66899999999	-5505.67407407408	-6236.1037037037
44325.5897621759	0	5738.66899999999	-5506.93333333334	-6234.86666666666
44325.5897622917	0	5741.49899999999	-5507.6888888889	-6233.78518518518
44325.5897624074	0	5741.49899999999	-5508.05925925927	-6232.71851851851
44325.5897625231	0	5742.62499999999	-5508.11851851853	-6231.65185185185
44325.5897626389	0	5742.62499999999	-5507.91851851853	-6230.63703703703
44325.5897627546	0	5742.48399999999	-5507.40740740742	-6229.66666666666
44325.5897628704	0	5742.48399999999	-5506.87407407408	-6228.78518518518
44325.5897629861	0	5741.43999999999	-5506.35555555556	-6227.84444444444
44325.5897631019	0	5741.43999999999	-5506.01481481482	-6226.97037037037
44325.5897632176	0	5740.58099999999	-5505.83703703704	-6225.95555555555
44325.5897633333	0	5740.58099999999	-5505.85925925927	-6224.96296296296
44325.5897634491	0	5740.42499999999	-5506.05185185186	-6224.11851851851
44325.5897635648	0	5740.42499999999	-5506.22222222223	-6223.37777777777
44325.5897636806	0	5740.78799999999	-5506.68148148149	-6222.45925925925
44325.5897637963	0	5740.78799999999	-5507.17777777779	-6221.56296296296
44325.589763912	0	5741.74399999999	-5507.51111111112	-6220.78518518518
44325.5897640278	0	5741.74399999999	-5507.57037037038	-6220.02962962963
44325.5897641435	0	5742.13699999999	-5507.45925925927	-6219.24444444444
44325.5897642593	0	5742.13699999999	-5507.15555555556	-6218.54074074074
44325.589764375	0	5741.72199999999	-5506.67407407408	-6217.8
44325.5897644907	0	5741.72199999999	-5506.14814814816	-6217.07407407407
44325.5897646065	0	5740.71499999999	-5505.62962962964	-6216.34074074074
44325.5897647222	0	5740.71499999999	-5505.07407407408	-6215.62962962963
44325.589764838	0	5739.64099999999	-5504.42222222223	-6215.03703703703
44325.5897649537	0	5739.64099999999	-5503.51111111112	-6214.48888888888
44325.5897650694	0	5738.07799999999	-5502.47407407408	-6213.96296296296
44325.5897651852	0	5738.07799999999	-5501.41481481482	-6213.44444444444
44325.5897653009	0	5735.98199999999	-5500.43703703704	-6213.03703703703
44325.5897654167	0	5735.98199999999	-5499.37777777778	-6212.58518518518
44325.5897655324	0	5733.94499999999	-5498.4962962963	-6212.2074074074
44325.5897656481	0	5733.94499999999	-5497.81481481482	-6212.03703703703
44325.5897657639	0	5732.38199999999	-5496.9925925926	-6211.8074074074
44325.5897658796	0	5732.38199999999	-5496.11851851853	-6211.62962962963
44325.5897659954	0	5730.68599999999	-5495.34814814815	-6211.55555555555
44325.5897661111	0	5730.68599999999	-5494.50370370371	-6211.54074074074
44325.5897662269	0	5729.07099999999	-5493.7925925926	-6211.54074074074
44325.5897663426	0	5729.07099999999	-5493.18518518519	-6211.56296296296
44325.5897664583	0	5727.75199999999	-5492.71111111112	-6211.65185185185
44325.5897665741	0	5727.75199999999	-5492.51851851852	-6211.75555555555
44325.5897666898	0	5727.08499999999	-5492.44444444445	-6211.89629629629
44325.5897668056	0	5727.08499999999	-5492.60000000001	-6212.14814814814
44325.5897669213	0	5727.16599999999	-5492.93333333334	-6212.44444444444
44325.589767037	0	5727.16599999999	-5493.40740740741	-6212.83703703703
44325.5897671528	0	5727.97299999999	-5493.93333333334	-6213.26666666666
44325.5897672685	0	5727.97299999999	-5494.43703703704	-6213.82222222222
44325.5897673843	0	5729.00299999999	-5494.88888888889	-6214.54074074074
44325.5897675	0	5729.00299999999	-5495.26666666667	-6215.25925925925
44325.5897676157	0	5729.83299999999	-5495.51851851852	-6216.2074074074
44325.5897677315	0	5729.83299999999	-5495.45925925926	-6217.11851851851
44325.5897678472	0	5730.02599999999	-5495.42222222223	-6218.37777777777
44325.589767963	0	5730.02599999999	-5495.38518518519	-6219.74814814814
44325.5897680787	0	5729.95199999999	-5495.13333333334	-6221.26666666666
44325.5897681944	0	5729.95199999999	-5494.87407407408	-6222.98518518518
44325.5897683102	0	5729.44099999999	-5494.56296296297	-6224.79999999999
44325.5897684259	0	5729.44099999999	-5494.35555555556	-6226.73333333333
44325.5897685417	0	5728.92199999999	-5494.31851851852	-6228.79259259259
44325.5897686574	0	5728.92199999999	-5494.31851851852	-6230.88888888888
44325.5897687731	0	5728.88499999999	-5494.31111111112	-6233.1037037037
44325.5897688889	0	5728.88499999999	-5494.37777777778	-6235.47407407407
44325.5897690046	0	5728.94399999999	-5494.6	-6237.97777777777
44325.5897691204	0	5728.94399999999	-5494.94074074075	-6240.48888888888
44325.5897692361	0	5729.50699999999	-5495.25185185186	-6243.16296296296
44325.5897693634	0	5729.50699999999	-5495.53333333334	-6245.97777777777
44325.5897694676	0	5730.09999999999	-5495.74814814815	-6248.57777777777
44325.5897695833	0	5730.09999999999	-5496.04444444445	-6251.23703703703
44325.5897696991	0	5730.61099999999	-5496.37037037038	-6254.08888888888
44325.5897698148	0	5730.61099999999	-5496.46666666667	-6257.09629629629
44325.5897699306	0	5731.03299999999	-5496.46666666667	-6260.41481481481
44325.5897700463	0	5731.03299999999	-5496.56296296297	-6263.76296296296
44325.589770162	0	5731.12899999999	-5496.52592592593	-6267.23703703703
44325.5897702778	0	5731.12899999999	-5496.55555555556	-6270.97037037037
44325.5897703935	0	5731.12199999999	-5496.55555555556	-6274.9037037037
44325.5897705093	0	5731.12199999999	-5496.54814814815	-6279.02962962963
44325.589770625	0	5731.11499999999	-5496.62222222223	-6283.17037037037
44325.5897707407	0	5731.11499999999	-5496.75555555556	-6287.36296296296
44325.5897708565	0	5731.32199999999	-5496.92592592593	-6291.65185185185
44325.5897709722	0	5731.32199999999	-5497.2	-6296.08148148148
44325.589771088	0	5731.76599999999	-5497.28888888889	-6300.53333333333
44325.5897712037	0	5731.76599999999	-5497.38518518519	-6305.12592592592
44325.5897713194	0	5731.95099999999	-5497.41481481482	-6309.84444444444
44325.5897714352	0	5731.95099999999	-5497.51851851852	-6314.6074074074
44325.5897715509	0	5732.08399999999	-5497.63703703704	-6319.6074074074
44325.5897716667	0	5732.08399999999	-5497.81481481482	-6324.62222222222
44325.5897717824	0	5732.37999999999	-5498.18518518519	-6329.65185185185
44325.5897719097	0	5732.37999999999	-5498.51111111112	-6334.77037037036
44325.5897720139	0	5733.07599999999	-5499.08148148149	-6340.29629629629
44325.5897721296	0	5733.07599999999	-5499.73333333334	-6345.29629629629
44325.5897722454	0	5734.29799999999	-5500.24444444445	-6350.05925925925
44325.5897723611	0	5734.29799999999	-5501.08148148148	-6355.17777777777
44325.5897724769	0	5735.64599999999	-5501.71111111111	-6360.47407407407
44325.5897725926	0	5735.64599999999	-5502.4	-6365.97777777777
44325.5897727083	0	5736.96499999999	-5502.94074074074	-6371.42222222222
44325.5897728241	0	5736.96499999999	-5503.3925925926	-6376.74814814814
44325.5897729398	0	5737.95799999999	-5503.85185185185	-6382.09629629629
44325.5897730556	0	5737.95799999999	-5504.07407407408	-6387.72592592592
44325.5897731713	0	5738.63899999999	-5504.10370370371	-6393.08888888888
44325.589773287	0	5738.63899999999	-5503.97037037037	-6398.45925925925
44325.5897734028	0	5738.53499999999	-5503.75555555556	-6403.74814814814
44325.5897735185	0	5738.53499999999	-5503.45185185186	-6409.32592592592
44325.5897736343	0	5738.01599999999	-5503.02222222223	-6414.07407407407
44325.58977375	0	5738.01599999999	-5502.54814814815	-6418.97777777777
44325.5897738657	0	5737.11199999999	-5502.08888888889	-6423.79259259259
44325.5897739815	0	5737.11199999999	-5501.56296296297	-6428.57777777777
44325.5897740972	0	5736.12699999999	-5501	-6433.01481481481
44325.589774213	0	5736.12699999999	-5500.73333333334	-6437.46666666666
44325.5897743287	0	5735.29699999999	-5500.52592592593	-6441.91111111111
44325.5897744444	0	5735.29699999999	-5500.45185185186	-6446.25185185185
44325.5897745602	0	5735.01599999999	-5500.51111111112	-6450.45925925925
44325.5897746759	0	5735.01599999999	-5500.68888888889	-6454.5111111111
44325.5897747917	0	5735.25299999999	-5501.04444444445	-6458.57777777777
44325.5897749074	0	5735.25299999999	-5501.45185185186	-6462.62962962962
44325.5897750231	0	5736.01599999999	-5501.77037037038	-6466.49629629629
44325.5897751389	0	5736.01599999999	-5502.13333333334	-6470.3111111111
44325.5897752546	0	5736.69699999999	-5502.30370370371	-6473.82962962962
44325.5897753704	0	5736.69699999999	-5502.42222222223	-6477.25185185185
44325.5897754861	0	5736.98599999999	-5502.48888888889	-6480.5111111111
44325.5897756019	0	5736.98599999999	-5502.56296296297	-6483.54074074073
44325.5897757176	0	5737.12699999999	-5502.71851851852	-6486.43703703703
44325.5897758333	0	5737.12699999999	-5502.97777777778	-6489.17777777777
44325.5897759491	0	5737.54199999999	-5503.52592592593	-6491.66666666666
44325.5897760648	0	5737.54199999999	-5504.27407407408	-6494.02962962962
44325.5897761806	0	5738.83799999999	-5505.08148148149	-6496.37037037036
44325.5897762963	0	5738.83799999999	-5506.13333333334	-6498.69629629629
44325.589776412	0	5740.69699999999	-5507.46666666667	-6501.05185185184
44325.5897765278	0	5740.69699999999	-5508.32592592593	-6502.44444444444
44325.5897766435	0	5742.88999999999	-5509.86666666667	-6504.36296296296
44325.5897767593	0	5742.88999999999	-5511.74074074075	-6506.29629629629
44325.589776875	0	5746.30499999999	-5513.88888888889	-6508.24444444444
44325.5897769907	0	5746.30499999999	-5516.18518518519	-6510.09629629629
44325.5897771065	0	5750.74899999999	-5518.4962962963	-6511.84444444444
44325.5897772222	0	5750.74899999999	-5520.92592592593	-6513.6074074074
44325.589777338	0	5755.48999999999	-5523.54814814815	-6515.3111111111
44325.5897774537	0	5755.48999999999	-5526.17777777778	-6517.05925925925
44325.5897775694	0	5760.74199999999	-5529.17777777778	-6518.7037037037
44325.5897776852	0	5760.74199999999	-5532.31111111112	-6520.35555555555
44325.5897778009	0	5766.87499999999	-5535.76296296297	-6521.93333333333
44325.5897779167	0	5766.87499999999	-5539.28148148149	-6523.48888888888
44325.5897780324	0	5773.84499999999	-5542.50370370371	-6524.94814814814
44325.5897781481	0	5773.84499999999	-5545.58518518519	-6526.28888888888
44325.5897782639	0	5780.14899999999	-5548.2962962963	-6527.64444444444
44325.5897783796	0	5780.14899999999	-5550.82222222223	-6528.9111111111
44325.5897784954	0	5785.38599999999	-5553.25185185186	-6530.17037037036
44325.5897786111	0	5785.38599999999	-5555.1925925926	-6531.21481481481
44325.5897787269	0	5789.75599999999	-5556.78518518519	-6532.12592592592
44325.5897788426	0	5789.75599999999	-5557.94814814815	-6532.88148148147
44325.5897789583	0	5792.51199999999	-5558.52592592593	-6533.32592592592
44325.5897790741	0	5792.51199999999	-5558.84444444445	-6533.57037037036
44325.5897791898	0	5793.40799999999	-5559.05185185186	-6533.69629629629
44325.5897793056	0	5793.40799999999	-5559.25925925926	-6533.73333333333
44325.5897794213	0	5793.82299999999	-5559.66666666667	-6533.73333333333
44325.589779537	0	5793.82299999999	-5560.11851851852	-6533.68148148147
44325.5897796528	0	5794.68199999999	-5560.54074074074	-6533.5037037037
44325.5897797685	0	5794.68199999999	-5560.92592592593	-6533.3037037037
44325.5897798843	0	5795.48899999999	-5561.25185185186	-6533.03703703703
44325.58978	0	5795.48899999999	-5561.60740740741	-6532.7111111111
44325.5897801157	0	5796.16999999999	-5562.02962962963	-6532.32592592592
44325.5897802315	0	5796.16999999999	-5562.58518518519	-6531.9111111111
44325.5897803472	0	5797.14799999999	-5563.31111111112	-6531.46666666666
44325.589780463	0	5797.14799999999	-5564.2	-6531.01481481481
44325.5897805787	0	5798.76299999999	-5565.11851851852	-6530.56296296296
44325.5897806944	0	5798.76299999999	-5566.00740740741	-6530.14814814814
44325.5897808102	0	5800.56999999999	-5566.71851851852	-6529.72592592592
44325.5897809259	0	5800.56999999999	-5567.22962962963	-6529.31851851851
44325.5897810417	0	5801.79199999999	-5567.63703703704	-6528.88148148147
44325.5897811574	0	5801.79199999999	-5567.97037037037	-6528.41481481481
44325.5897812731	0	5802.53299999999	-5568.16296296297	-6527.9037037037
44325.5897813889	0	5802.53299999999	-5568.17777777778	-6527.37037037036
44325.5897815046	0	5802.73999999999	-5568.08888888889	-6526.85185185184
44325.5897816204	0	5802.73999999999	-5567.94074074075	-6526.26666666666
44325.5897817361	0	5802.50299999999	-5567.73333333334	-6525.72592592592
44325.5897818519	0	5802.50299999999	-5567.50370370371	-6525.1111111111
44325.5897819676	0	5802.06599999999	-5567.31111111112	-6524.5037037037
44325.5897820833	0	5802.06599999999	-5567.08888888889	-6523.86666666666
44325.5897821991	0	5801.65099999999	-5566.88148148149	-6523.21481481481
44325.5897823148	0	5801.65099999999	-5566.77777777778	-6522.57037037036
44325.5897824306	0	5801.33999999999	-5566.73333333334	-6522.0074074074
44325.5897825463	0	5801.33999999999	-5566.68888888889	-6521.25185185184
44325.589782662	0	5801.25099999999	-5566.68888888889	-6520.48148148147
44325.5897827778	0	5801.25099999999	-5566.72592592593	-6519.77777777777
44325.5897828935	0	5801.28799999999	-5566.77777777778	-6519.06666666666
44325.5897830093	0	5801.28799999999	-5566.85185185186	-6518.29629629629
44325.589783125	0	5801.41399999999	-5566.95555555556	-6517.56296296296
44325.5897832407	0	5801.41399999999	-5567.07407407408	-6516.79999999999
44325.5897833565	0	5801.63599999999	-5567.10370370371	-6516.06666666666
44325.5897834722	0	5801.63599999999	-5567.08888888889	-6515.23703703703
44325.589783588	0	5801.65099999999	-5567.06666666667	-6514.45925925925
44325.5897837037	0	5801.65099999999	-5567.01481481482	-6513.66666666666
44325.5897838194	0	5801.57699999999	-5566.98518518519	-6512.87407407407
44325.5897839352	0	5801.57699999999	-5566.98518518519	-6512.09629629629
44325.5897840509	0	5801.54699999999	-5567.00740740741	-6511.33333333333
44325.5897841667	0	5801.54699999999	-5567.00740740741	-6510.5037037037
44325.5897842824	0	5801.56899999999	-5567.02222222223	-6509.69629629629
44325.5897843982	0	5801.56899999999	-5567.03703703704	-6508.89629629629
44325.5897845139	0	5801.59899999999	-5567.07407407408	-6508.14074074074
44325.5897846296	0	5801.59899999999	-5567.12592592593	-6507.32592592592
44325.5897847454	0	5801.68799999999	-5567.16296296297	-6506.51111111111
44325.5897848611	0	5801.68799999999	-5567.1925925926	-6505.66666666666
44325.5897849769	0	5801.75499999999	-5567.18518518519	-6504.79259259259
44325.5897850926	0	5801.75499999999	-5567.18518518519	-6503.97037037036
44325.5897852083	0	5801.74799999999	-5567.18518518519	-6503.1037037037
44325.5897853241	0	5801.74799999999	-5567.17037037038	-6502.23703703703
44325.5897854398	0	5801.73299999999	-5567.16296296297	-6501.35555555555
44325.5897855556	0	5801.73299999999	-5567.17777777778	-6500.48148148148
44325.5897856713	0	5801.73999999999	-5567.20740740741	-6499.65925925925
44325.589785787	0	5801.73999999999	-5567.25185185186	-6498.83703703703
44325.5897859028	0	5801.81399999999	-5567.25925925926	-6497.99999999999
44325.5897860185	0	5801.81399999999	-5567.25185185186	-6497.17777777777
44325.5897861343	0	5801.81399999999	-5567.25925925926	-6496.34814814814
44325.58978625	0	5801.82099999999	-5567.21481481482	-6495.49629629629
44325.5897863657	0	5801.82099999999	-5567.12592592593	-6494.62222222222
44325.5897864815	0	5801.68799999999	-5566.98518518519	-6493.72592592592
44325.5897865972	0	5801.68799999999	-5566.88148148149	-6492.95555555555
44325.589786713	0	5801.44399999999	-5566.8	-6492.11111111111
44325.5897868287	0	5801.44399999999	-5566.74814814815	-6491.27407407407
44325.5897869444	0	5801.31099999999	-5566.74814814815	-6490.43703703703
44325.5897870602	0	5801.31099999999	-5566.74814814815	-6489.62222222222
44325.5897871759	0	5801.31099999999	-5566.76296296297	-6488.76296296296
44325.5897872917	0	5801.32599999999	-5566.78518518519	-6487.91111111111
44325.5897874074	0	5801.32599999999	-5566.78518518519	-6487.04444444444
44325.5897875231	0	5801.34799999999	-5566.80740740741	-6486.14814814814
44325.5897876389	0	5801.34799999999	-5566.77037037037	-6485.21481481481
44325.5897877546	0	5801.33299999999	-5566.67407407408	-6484.2
44325.5897878704	0	5801.33299999999	-5566.56296296297	-6483.21481481481
44325.5897879861	0	5801.12599999999	-5566.44444444445	-6482.21481481481
44325.5897881019	0	5801.12599999999	-5566.31111111111	-6481.12592592592
44325.5897882176	0	5800.87399999999	-5566.16296296297	-6480.1037037037
44325.5897883333	0	5800.87399999999	-5565.92592592593	-6479.17037037037
44325.5897884491	0	5800.48899999999	-5565.65925925926	-6478.29629629629
44325.5897885648	0	5800.48899999999	-5565.20740740741	-6477.18518518518
44325.5897886806	0	5799.76999999999	-5564.68888888889	-6476.09629629629
44325.5897887963	0	5799.76999999999	-5564.2	-6475
44325.589788912	0	5798.76299999999	-5563.90370370371	-6474.09629629629
44325.5897890278	0	5798.76299999999	-5563.6	-6472.88148148148
44325.5897891435	0	5798.16299999999	-5563.40740740741	-6471.64444444444
44325.5897892593	0	5798.16299999999	-5563.26666666667	-6470.53333333333
44325.589789375	0	5797.82999999999	-5563.22222222223	-6469.2074074074
44325.5897894907	0	5797.82999999999	-5562.9925925926	-6467.74074074074
44325.5897896065	0	5797.55599999999	-5562.65925925926	-6466.33333333333
44325.5897897222	0	5797.55599999999	-5562.31111111111	-6464.92592592592
44325.589789838	0	5796.87499999999	-5561.94074074074	-6463.47407407407
44325.5897899537	0	5796.87499999999	-5561.64444444445	-6461.93333333333
44325.5897900694	0	5796.20799999999	-5561.28888888889	-6460.34074074074
44325.5897901852	0	5796.20799999999	-5560.91111111111	-6458.64444444444
44325.5897903009	0	5795.47499999999	-5560.32592592593	-6456.82222222222
44325.5897904167	0	5795.47499999999	-5559.64444444445	-6455.15555555555
44325.5897905324	0	5794.20799999999	-5558.81481481482	-6453.42222222222
44325.5897906481	0	5794.20799999999	-5557.93333333334	-6451.49629629629
44325.5897907639	0	5792.49699999999	-5557.31851851852	-6449.74074074074
44325.5897908796	0	5792.49699999999	-5556.68148148148	-6447.77037037037
44325.5897909954	0	5791.24499999999	-5556.06666666667	-6445.64444444444
44325.5897911111	0	5791.24499999999	-5555.61481481482	-6443.79259259259
44325.5897912268	0	5790.17799999999	-5555	-6441.84444444444
44325.5897913426	0	5790.17799999999	-5554.36296296297	-6439.95555555555
44325.5897914583	0	5788.92599999999	-5553.73333333334	-6438.16296296296
44325.5897915741	0	5788.92599999999	-5552.97037037037	-6436.45185185185
44325.5897916898	0	5787.53299999999	-5552.28148148148	-6434.65925925925
44325.5897918056	0	5787.53299999999	-5551.76296296297	-6432.69629629629
44325.5897919213	0	5786.32599999999	-5551.57037037037	-6430.82222222222
44325.589792037	0	5786.32599999999	-5551.63703703704	-6428.85925925925
44325.5897921528	0	5786.19999999999	-5551.97777777778	-6426.88148148148
44325.5897922685	0	5786.19999999999	-5552.55555555556	-6424.94814814814
44325.5897923843	0	5787.11899999999	-5553.22962962963	-6422.94814814814
44325.5897925	0	5787.11899999999	-5554.00740740741	-6420.91111111111
44325.5897926157	0	5788.57099999999	-5554.82222222222	-6418.92592592592
44325.5897927315	0	5788.57099999999	-5555.82222222222	-6416.71111111111
44325.5897928472	0	5790.38599999999	-5556.94074074074	-6414.54074074074
44325.589792963	0	5790.38599999999	-5558.14074074074	-6412.22222222222
44325.5897930787	0	5792.70499999999	-5559.42222222223	-6409.93333333333
44325.5897931944	0	5792.70499999999	-5560.71851851852	-6407.62222222222
44325.5897933102	0	5795.28299999999	-5561.88888888889	-6405.48148148148
44325.5897934259	0	5795.28299999999	-5563.18518518519	-6402.9037037037
44325.5897935417	0	5797.74999999999	-5564.40740740741	-6400.38518518518
44325.5897936574	0	5797.74999999999	-5565.54814814815	-6397.88888888888
44325.5897937732	0	5800.11299999999	-5566.53333333334	-6395.37777777777
44325.5897938889	0	5800.11299999999	-5567.22962962963	-6392.83703703703
44325.5897940046	0	5801.79399999999	-5567.71111111112	-6390.24444444444
44325.5897941204	0	5801.79399999999	-5568.10370370371	-6387.68148148148
44325.5897942361	0	5802.66799999999	-5568.46666666667	-6384.99259259259
44325.5897943519	0	5802.66799999999	-5568.72592592593	-6382.28888888888
44325.5897944676	0	5803.28999999999	-5568.82962962963	-6379.56296296296
44325.5897945833	0	5803.28999999999	-5568.94814814815	-6376.79259259259
44325.5897946991	0	5803.51199999999	-5569.00740740741	-6373.98518518518
44325.5897948148	0	5803.51199999999	-5568.85925925926	-6371.26666666666
44325.5897949306	0	5803.42299999999	-5568.62222222223	-6368.5037037037
44325.5897950463	0	5803.42299999999	-5568.37037037038	-6365.73333333333
44325.589795162	0	5802.93399999999	-5568.05925925926	-6363.02222222222
44325.5897952778	0	5802.93399999999	-5567.8	-6360.3037037037
44325.5897953935	0	5802.36399999999	-5567.61481481482	-6357.54074074074
44325.5897955093	0	5802.36399999999	-5567.53333333334	-6354.65925925926
44325.589795625	0	5802.09699999999	-5567.65925925926	-6351.84444444444
44325.5897957407	0	5802.09699999999	-5567.9925925926	-6349.01481481481
44325.5897958565	0	5802.55599999999	-5568.40000000001	-6346.25185185185
44325.5897959722	0	5802.55599999999	-5568.81481481482	-6343.65925925926
44325.589796088	0	5803.37799999999	-5569.26666666667	-6340.77037037037
44325.5897962037	0	5803.37799999999	-5569.6962962963	-6338.09629629629
44325.5897963194	0	5804.25899999999	-5570.20740740741	-6335.21481481481
44325.5897964352	0	5804.25899999999	-5570.62962962964	-6332.48888888889
44325.5897965509	0	5805.19199999999	-5571.26666666667	-6329.6
44325.5897966667	0	5805.19199999999	-5572.06666666667	-6326.88148148148
44325.5897967824	0	5806.62899999999	-5572.96296296297	-6324.11851851852
44325.5897968982	0	5806.62899999999	-5573.71851851852	-6321.22962962963
44325.5897970139	0	5808.28099999999	-5574.42222222223	-6318.41481481481
44325.5897971296	0	5808.28099999999	-5574.82962962963	-6315.68148148148
44325.5897972454	0	5809.39199999999	-5575.17037037038	-6312.87407407407
44325.5897973611	0	5809.39199999999	-5575.4962962963	-6310.08148148148
44325.5897974769	0	5810.05899999999	-5575.88148148149	-6307.27407407407
44325.5897975926	0	5810.05899999999	-5576.36296296297	-6304.58518518518
44325.5897977083	0	5810.92599999999	-5576.8962962963	-6301.91111111111
44325.5897978241	0	5810.92599999999	-5577.42962962964	-6299.22962962963
44325.5897979398	0	5811.99299999999	-5578.08148148149	-6296.44444444444
44325.5897980556	0	5811.99299999999	-5578.83703703704	-6293.82962962963
44325.5897981713	0	5813.39999999999	-5579.77777777778	-6291.09629629629
44325.589798287	0	5813.39999999999	-5580.6962962963	-6288.65185185185
44325.5897984028	0	5815.25899999999	-5581.23703703704	-6286.24444444444
44325.5897985185	0	5815.25899999999	-5581.60000000001	-6283.93333333333
44325.5897986343	0	5816.16299999999	-5581.62962962964	-6281.72592592592
44325.58979875	0	5816.16299999999	-5581.32592592593	-6279.68888888889
44325.5897988657	0	5815.88899999999	-5580.85185185186	-6278.29629629629
44325.5897989815	0	5815.88899999999	-5580.15555555556	-6276.69629629629
44325.5897990972	0	5814.71899999999	-5579.5925925926	-6275.23703703703
44325.589799213	0	5814.71899999999	-5579.23703703704	-6273.8074074074
44325.5897993287	0	5813.79999999999	-5579.14074074075	-6272.21481481481
44325.5897994444	0	5813.79999999999	-5579.18518518519	-6270.67407407407
44325.5897995602	0	5813.74799999999	-5579.27407407408	-6268.99259259259
44325.5897996759	0	5813.74799999999	-5579.32592592593	-6267.37037037037
44325.5897997917	0	5813.88899999999	-5579.16296296297	-6265.89629629629
44325.5897999074	0	5813.88899999999	-5578.74074074074	-6264.48148148148
44325.5898000231	0	5813.30399999999	-5578.18518518519	-6263.18518518518
44325.5898001389	0	5813.30399999999	-5577.56296296297	-6261.98518518518
44325.5898002546	0	5812.12599999999	-5577.23703703704	-6260.94074074074
44325.5898003704	0	5812.12599999999	-5577.22222222223	-6259.89629629629
44325.5898004861	0	5811.78499999999	-5577.51111111112	-6258.91111111111
44325.5898006019	0	5811.78499999999	-5578.06666666667	-6257.94074074074
44325.5898007176	0	5812.62899999999	-5578.87407407408	-6256.96296296296
44325.5898008333	0	5812.62899999999	-5579.7925925926	-6255.98518518518
44325.5898009491	0	5814.35499999999	-5580.85925925926	-6254.99259259259
44325.5898010648	0	5814.35499999999	-5581.94074074075	-6254.07407407407
44325.5898011806	0	5816.50299999999	-5583.05185185186	-6253.18518518518
44325.5898012963	0	5816.50299999999	-5584.2	-6252.35555555555
44325.589801412	0	5818.76199999999	-5585.22962962963	-6251.62222222222
44325.5898015278	0	5818.76199999999	-5586.08148148149	-6251.02962962962
44325.5898016435	0	5820.64299999999	-5586.6	-6250.58518518518
44325.5898017593	0	5820.64299999999	-5586.80740740741	-6250.25925925925
44325.589801875	0	5821.36899999999	-5586.88888888889	-6250.06666666666
44325.5898019907	0	5821.36899999999	-5587	-6249.94814814814
44325.5898021065	0	5821.56199999999	-5587.12592592593	-6249.92592592592
44325.5898022222	0	5821.56199999999	-5587.43703703704	-6249.92592592592
44325.589802338	0	5821.99899999999	-5587.91851851852	-6249.95555555555
44325.5898024537	0	5821.99899999999	-5588.56296296297	-6249.97037037037
44325.5898025694	0	5823.12499999999	-5589.31851851852	-6250.08148148148
44325.5898026852	0	5823.12499999999	-5590.14074074074	-6250.28148148148
44325.5898028009	0	5824.70299999999	-5590.92592592593	-6250.52592592592
44325.5898029167	0	5824.70299999999	-5591.73333333334	-6250.87407407407
44325.5898030324	0	5826.29599999999	-5592.46666666667	-6251.32592592592
44325.5898031481	0	5826.29599999999	-5593.08148148149	-6251.88888888888
44325.5898032639	0	5827.64399999999	-5593.4962962963	-6252.52592592592
44325.5898033796	0	5827.64399999999	-5593.6962962963	-6253.22222222222
44325.5898034954	0	5828.25899999999	-5593.68888888889	-6254.06666666666
44325.5898036111	0	5828.25899999999	-5593.53333333334	-6255.04444444444
44325.5898037268	0	5828.09599999999	-5593.22222222223	-6256.1037037037
44325.5898038426	0	5828.09599999999	-5592.81481481482	-6257.4
44325.5898039583	0	5827.37699999999	-5592.36296296297	-6258.68148148148
44325.5898040741	0	5827.37699999999	-5591.98518518519	-6259.94074074074
44325.5898041898	0	5826.54699999999	-5591.78518518519	-6261.26666666666
44325.5898043056	0	5826.54699999999	-5591.6962962963	-6262.71111111111
44325.5898044213	0	5826.25799999999	-5591.60740740741	-6264.21481481481
44325.589804537	0	5826.25799999999	-5591.58518518519	-6265.85185185185
44325.5898046528	0	5826.14699999999	-5591.57777777778	-6267.57777777777
44325.5898047685	0	5826.14699999999	-5591.4962962963	-6269.43703703703
44325.5898048843	0	5826.05799999999	-5591.34814814815	-6271.42962962963
44325.589805	0	5826.05799999999	-5591.14074074075	-6273.41481481481
44325.5898051157	0	5825.70199999999	-5590.82222222223	-6275.55555555555
44325.5898052315	0	5825.70199999999	-5590.65925925927	-6277.61481481481
44325.5898053472	0	5825.22099999999	-5590.42222222223	-6280.07407407407
44325.589805463	0	5825.22099999999	-5590.17777777778	-6282.6
44325.5898055787	0	5824.73999999999	-5590.04444444445	-6285.25925925926
44325.5898056944	0	5824.73999999999	-5590.01481481482	-6288.05925925926
44325.5898058102	0	5824.57699999999	-5590.05185185186	-6290.87407407407
44325.5898059259	0	5824.57699999999	-5590.07407407408	-6293.6
44325.5898060417	0	5824.63599999999	-5590.31851851853	-6296.48148148148
44325.5898061574	0	5824.63599999999	-5590.65185185186	-6299.22962962963
44325.5898062732	0	5825.21399999999	-5591.07407407408	-6302.05925925926
44325.5898063889	0	5825.21399999999	-5591.4888888889	-6305.1037037037
44325.5898065046	0	5826.05099999999	-5592.02222222223	-6308.09629629629
44325.5898066204	0	5826.05099999999	-5592.4962962963	-6311.1037037037
44325.5898067361	0	5827.05799999999	-5592.87407407408	-6314.31111111111
44325.5898068519	0	5827.05799999999	-5593.27407407408	-6317.54814814814
44325.5898069676	0	5827.83599999999	-5593.85925925927	-6321.14814814815
44325.5898070833	0	5827.83599999999	-5594.4962962963	-6324.85925925926
44325.5898071991	0	5829.05799999999	-5595.04444444445	-6328.74074074074
44325.5898073148	0	5829.05799999999	-5595.74074074075	-6332.6074074074
44325.5898074306	0	5830.30199999999	-5596.31111111112	-6336.42962962963
44325.5898075463	0	5830.30199999999	-5596.85185185186	-6340.37777777777
44325.589807662	0	5831.41299999999	-5597.20000000001	-6344.49629629629
44325.5898077778	0	5831.41299999999	-5597.53333333334	-6348.54814814814
44325.5898078935	0	5832.09399999999	-5597.91851851853	-6352.7037037037
44325.5898080093	0	5832.09399999999	-5598.37037037038	-6356.92592592592
44325.589808125	0	5832.93099999999	-5599.01481481482	-6361.05185185185
44325.5898082407	0	5832.93099999999	-5600.05185185186	-6365.24444444444
44325.5898083565	0	5834.61199999999	-5601.31111111112	-6369.36296296296
44325.5898084722	0	5834.61199999999	-5602.58518518519	-6373.31851851851
44325.589808588	0	5837.14499999999	-5603.98518518519	-6377.52592592592
44325.5898087037	0	5837.14499999999	-5605.31111111112	-6381.65185185185
44325.5898088194	0	5839.87099999999	-5606.64444444445	-6385.61481481481
44325.5898089352	0	5839.87099999999	-5608.22962962964	-6389.85925925925
44325.5898090509	0	5842.78999999999	-5610.01481481482	-6394.2
44325.5898091667	0	5842.78999999999	-5611.87407407408	-6398.49629629629
44325.5898092824	0	5846.43399999999	-5613.93333333334	-6402.65185185185
44325.5898093981	0	5846.43399999999	-5616.07407407408	-6406.79999999999
44325.5898095139	0	5850.63399999999	-5617.97037037038	-6410.83703703703
44325.5898096296	0	5850.63399999999	-5619.85185185186	-6415.09629629629
44325.5898097454	0	5854.41199999999	-5621.51111111112	-6419.31111111111
44325.5898098611	0	5854.41199999999	-5623.32592592593	-6424.37777777777
44325.5898099769	0	5857.88599999999	-5624.82962962964	-6429.25925925925
44325.5898100926	0	5857.88599999999	-5626.38518518519	-6434.35555555555
44325.5898102083	0	5860.94499999999	-5627.85185185186	-6439.53333333333
44325.5898103241	0	5860.94499999999	-5629.22222222223	-6444.0074074074
44325.5898104398	0	5863.78199999999	-5630.87407407408	-6449.61481481481
44325.5898105556	0	5863.78199999999	-5632.65925925927	-6455.03703703703
44325.5898106713	0	5867.21899999999	-5634.31851851852	-6460.42222222222
44325.589810787	0	5867.21899999999	-5635.58518518519	-6465.07407407407
44325.5898109028	0	5870.14499999999	-5637.22962962964	-6469.72592592592
44325.5898110185	0	5870.14499999999	-5638.65925925927	-6474.67407407407
44325.5898111343	0	5873.21899999999	-5640.22962962964	-6479.48148148148
44325.58981125	0	5873.21899999999	-5641.97037037038	-6484.47407407407
44325.5898113657	0	5876.52999999999	-5643.32592592593	-6489.62962962962
44325.5898114815	0	5876.52999999999	-5644.64444444445	-6494.63703703703
44325.5898115972	0	5879.20399999999	-5645.82222222223	-6499.68888888888
44325.589811713	0	5879.20399999999	-5646.96296296297	-6504.67407407407
44325.5898118287	0	5881.52299999999	-5648.22962962964	-6509.62222222222
44325.5898119444	0	5881.52299999999	-5649.60740740741	-6514.82962962962
44325.5898120602	0	5884.16699999999	-5650.71111111112	-6519.21481481481
44325.5898121759	0	5884.16699999999	-5652.11111111112	-6524.04444444444
44325.5898122917	0	5886.67099999999	-5653.60000000001	-6529.22962962962
44325.5898124074	0	5886.67099999999	-5654.97037037038	-6534.18518518518
44325.5898125231	0	5889.52999999999	-5655.91851851852	-6538.88888888888
44325.5898126389	0	5889.52999999999	-5656.86666666667	-6543.8074074074
44325.5898127546	0	5891.42599999999	-5657.58518518519	-6548.79999999999
44325.5898128704	0	5891.42599999999	-5658.17037037038	-6554.07407407407
44325.5898129861	0	5892.72999999999	-5658.45185185186	-6559.14814814814
44325.5898131019	0	5892.72999999999	-5658.68888888889	-6564.4074074074
44325.5898132176	0	5893.24899999999	-5659.05185185186	-6569.6074074074
44325.5898133333	0	5893.24899999999	-5659.22962962964	-6574.37037037036
44325.5898134491	0	5893.78999999999	-5659.37777777778	-6578.82962962962
44325.5898135648	0	5893.78999999999	-5659.52592592593	-6583.48888888888
44325.5898136806	0	5894.08599999999	-5659.62962962964	-6588.21481481481
44325.5898137963	0	5894.08599999999	-5659.71111111112	-6592.7037037037
44325.589813912	0	5894.27099999999	-5659.80740740741	-6597.1111111111
44325.5898140278	0	5894.27099999999	-5659.84444444445	-6601.48888888888
44325.5898141435	0	5894.40399999999	-5659.8962962963	-6605.77037037036
44325.5898142593	0	5894.40399999999	-5659.91111111112	-6610.04444444444
44325.589814375	0	5894.47099999999	-5659.98518518519	-6614.25925925925
44325.5898144907	0	5894.47099999999	-5660.2962962963	-6618.45185185185
44325.5898146065	0	5894.85599999999	-5660.61481481482	-6622.63703703703
44325.5898147222	0	5894.85599999999	-5661.03703703704	-6626.76296296296
44325.589814838	0	5895.59699999999	-5661.50370370371	-6630.82962962962
44325.5898149537	0	5895.59699999999	-5661.81481481482	-6634.69629629629
44325.5898150694	0	5896.37499999999	-5662.11851851852	-6638.49629629629
44325.5898151852	0	5896.37499999999	-5662.44444444445	-6642.12592592592
44325.5898153009	0	5897.00499999999	-5662.72592592593	-6645.52592592592
44325.5898154167	0	5897.00499999999	-5663.07407407408	-6648.62222222222
44325.5898155324	0	5897.63499999999	-5663.6962962963	-6651.23703703703
44325.5898156481	0	5897.63499999999	-5664.86666666667	-6653.89629629629
44325.5898157639	0	5899.42799999999	-5666.43703703704	-6656.6074074074
44325.5898158796	0	5899.42799999999	-5668.1925925926	-6659.24444444444
44325.5898159954	0	5902.75399999999	-5670.00740740741	-6661.95555555555
44325.5898161111	0	5902.75399999999	-5671.88148148149	-6664.7037037037
44325.5898162269	0	5906.44299999999	-5673.74074074075	-6667.28888888888
44325.5898163426	0	5906.44299999999	-5675.67407407408	-6669.7111111111
44325.5898164583	0	5910.23599999999	-5677.87407407408	-6672.22222222222
44325.5898165741	0	5910.23599999999	-5680.20740740741	-6674.7111111111
44325.5898166898	0	5914.76899999999	-5682.57037037038	-6676.7111111111
44325.5898168056	0	5914.76899999999	-5685.00000000001	-6678.68148148148
44325.5898169213	0	5919.56199999999	-5687.91851851853	-6680.8074074074
44325.589817037	0	5919.56199999999	-5691.00740740741	-6682.93333333333
44325.5898171528	0	5925.56899999999	-5694.21481481482	-6685.14074074073
44325.5898172685	0	5925.56899999999	-5697.4962962963	-6687.39999999999
44325.5898173843	0	5932.05799999999	-5700.5925925926	-6689.45925925925
44325.5898175	0	5932.05799999999	-5703.47407407408	-6691.34814814814
44325.5898176157	0	5938.03599999999	-5706.63703703704	-6693.61481481481
44325.5898177315	0	5938.03599999999	-5709.51111111112	-6695.89629629629
44325.5898178472	0	5944.07299999999	-5711.97037037038	-6698.01481481481
44325.589817963	0	5944.07299999999	-5714.43703703704	-6700.3111111111
44325.5898180787	0	5948.99899999999	-5716.4888888889	-6702.45185185185
44325.5898181944	0	5948.99899999999	-5718.28148148149	-6704.62222222222
44325.5898183102	0	5952.84299999999	-5720.01481481482	-6706.94814814814
44325.5898184259	0	5952.84299999999	-5721.54074074075	-6709.17777777777
44325.5898185417	0	5956.10199999999	-5722.92592592593	-6711.49629629629
44325.5898186574	0	5956.10199999999	-5724.22962962964	-6713.74074074073
44325.5898187732	0	5958.79099999999	-5725.62962962964	-6716.08888888888
44325.5898188889	0	5958.79099999999	-5726.91111111112	-6718.48148148148
44325.5898190046	0	5961.47199999999	-5728.00740740741	-6720.72592592592
44325.5898191204	0	5961.47199999999	-5728.90370370371	-6722.92592592592
44325.5898192361	0	5963.46499999999	-5729.44444444445	-6725.14814814814
44325.5898193519	0	5963.46499999999	-5729.68148148149	-6727.42962962962
44325.5898194676	0	5964.24299999999	-5729.67407407408	-6729.73333333333
44325.5898195833	0	5964.24299999999	-5729.61481481482	-6731.95555555555
44325.5898196991	0	5964.17599999999	-5729.48148148149	-6734.13333333333
44325.5898198148	0	5964.17599999999	-5729.38518518519	-6736.19259259259
44325.5898199306	0	5963.946	-5729.32592592593	-6738.26666666666
44325.5898200463	0	5963.946	-5729.2888888889	-6740.37777777777
44325.589820162	0	5963.85	-5729.34074074075	-6742.4
44325.5898202778	0	5963.85	-5729.28148148149	-6744.37037037037
44325.5898203935	0	5963.843	-5729.31111111112	-6746.54814814814
44325.5898205093	0	5963.843	-5729.45925925927	-6748.58518518518
44325.589820625	0	5964.021	-5729.57037037038	-6750.82222222222
44325.5898207407	0	5964.021	-5729.6888888889	-6752.93333333333
44325.5898208565	0	5964.251	-5729.78518518519	-6755.08888888888
44325.5898209722	0	5964.251	-5729.90370370371	-6757.21481481481
44325.589821088	0	5964.466	-5729.98518518519	-6759.28148148148
44325.5898212037	0	5964.466	-5730.06666666667	-6761.38518518518
44325.5898213194	0	5964.629	-5730.10370370371	-6763.41481481481
44325.5898214352	0	5964.629	-5730.24444444445	-6765.53333333333
44325.5898215509	0	5964.807	-5730.2888888889	-6767.83703703703
44325.5898216667	0	5964.807	-5730.45185185186	-6770.28148148148
44325.5898217824	0	5965.014	-5730.58518518519	-6772.6
44325.5898218981	0	5965.014	-5730.7925925926	-6775
44325.5898220139	0	5965.355	-5731.02222222223	-6777.31851851851
44325.5898221296	0	5965.355	-5731.25925925927	-6779.74074074074
44325.5898222454	0	5965.822	-5731.67407407408	-6782.16296296296
44325.5898223611	0	5965.822	-5732.31111111112	-6784.68888888888
44325.5898224769	0	5966.874	-5733.0888888889	-6787.05185185185
44325.5898225926	0	5966.874	-5734.06666666667	-6789.6
44325.5898227083	0	5968.63	-5735.17777777779	-6791.98518518518
44325.5898228241	0	5968.63	-5736.37777777779	-6794.4
44325.5898229398	0	5970.941	-5737.63703703704	-6796.77777777777
44325.5898230556	0	5970.941	-5738.9925925926	-6799.24444444444
44325.5898231713	0	5973.556	-5740.50370370371	-6801.69629629629
44325.589823287	0	5973.556	-5742.21481481482	-6804.17037037037
44325.5898234028	0	5976.77799999999	-5743.95555555556	-6806.68888888888
44325.5898235185	0	5976.77799999999	-5745.81481481482	-6809.66666666666
44325.5898236343	0	5980.378	-5747.46666666667	-6812.45185185185
44325.58982375	0	5980.378	-5749.34074074075	-6815.59259259259
44325.5898238657	0	5983.904	-5751.16296296297	-6818.8074074074
44325.5898239815	0	5983.904	-5752.85925925927	-6822.18518518518
44325.5898240972	0	5987.423	-5754.36296296297	-6825.24444444444
44325.589824213	0	5987.423	-5756.23703703704	-6828.74814814814
44325.5898243287	0	5990.80099999999	-5758.25185185186	-6832.34074074074
44325.5898244444	0	5990.80099999999	-5760.32592592593	-6835.99259259259
44325.5898245602	0	5994.88999999999	-5762.40740740741	-6839.68888888888
44325.5898246759	0	5994.88999999999	-5764.51851851852	-6843.49629629629
44325.5898247917	0	5999.083	-5766.62222222223	-6847.34074074074
44325.5898249074	0	5999.083	-5768.76296296297	-6850.94074074074
44325.5898250231	0	6003.32699999999	-5770.8962962963	-6854.87407407407
44325.5898251389	0	6003.32699999999	-5773.00740740741	-6858.78518518518
44325.5898252546	0	6007.57099999999	-5775.06666666667	-6862.91111111111
44325.5898253704	0	6007.57099999999	-5776.97777777778	-6867.11111111111
44325.5898254861	0	6011.54099999999	-5778.71851851853	-6871.51111111111
44325.5898256019	0	6011.54099999999	-5780.14814814816	-6875.9037037037
44325.5898257176	0	6014.71099999999	-5781.16296296297	-6880.31111111111
44325.5898258333	0	6014.71099999999	-5781.93333333334	-6884.83703703703
44325.5898259491	0	6016.49599999999	-5782.54074074075	-6889.24444444444
44325.5898260648	0	6016.49599999999	-5783.05185185186	-6893.47407407407
44325.5898261806	0	6017.61499999999	-5783.43703703704	-6897.88148148148
44325.5898262963	0	6017.61499999999	-5783.91851851853	-6902.16296296296
44325.589826412	0	6018.48199999999	-5784.50370370371	-6906.52592592592
44325.5898265278	0	6018.48199999999	-5785.27407407408	-6911.27407407407
44325.5898266435	0	6019.83799999999	-5786.06666666667	-6915.65185185185
44325.5898267593	0	6019.83799999999	-5786.71851851852	-6920.09629629629
44325.589826875	0	6021.28199999999	-5787.20740740741	-6924.83703703703
44325.5898269907	0	6021.28199999999	-5787.67407407408	-6929.53333333333
44325.5898271065	0	6022.23799999999	-5788.05185185186	-6934.51851851852
44325.5898272222	0	6022.23799999999	-5788.45185185186	-6939.08148148148
44325.589827338	0	6023.016	-5788.65185185186	-6943.64444444444
44325.5898274537	0	6023.016	-5788.84444444445	-6947.7037037037
44325.5898275694	0	6023.409	-5789.21481481482	-6952.38518518518
44325.5898276852	0	6023.409	-5790.02222222223	-6956.71111111111
44325.5898278009	0	6024.587	-5791.17037037038	-6961.12592592592
44325.5898279167	0	6024.587	-5792.58518518519	-6965.77037037037
44325.5898280324	0	6027.15	-5794.1925925926	-6970.71851851852
44325.5898281482	0	6027.15	-5795.56296296297	-6975.37777777778
44325.5898282639	0	6030.128	-5797.11851851852	-6980
44325.5898283796	0	6030.128	-5798.48888888889	-6984.87407407407
44325.5898284954	0	6033.054	-5800.05925925926	-6989.75555555555
44325.5898286111	0	6033.054	-5801.32592592593	-6994.72592592592
44325.5898287269	0	6035.891	-5802.58518518519	-6999.58518518518
44325.5898288426	0	6035.891	-5803.73333333334	-7004.38518518518
44325.5898289583	0	6038.298	-5804.48148148149	-7008.75555555555
44325.5898290741	0	6038.298	-5804.71851851852	-7013.37037037037
44325.5898291898	0	6039.283	-5804.93333333334	-7018.34074074074
44325.5898293056	0	6039.283	-5805.25185185186	-7023.15555555555
44325.5898294213	0	6039.816	-5805.48148148149	-7027.81481481481
44325.589829537	0	6039.816	-5805.6962962963	-7032.05185185185
44325.5898296528	0	6040.26	-5806.05925925926	-7036.41481481481
44325.5898297685	0	6040.26	-5806.8	-7040.83703703704
44325.5898298843	0	6041.364	-5808.05185185186	-7045.17037037037
44325.58983	0	6041.364	-5809.57777777778	-7049.56296296296
44325.5898301157	0	6044.142	-5811.26666666667	-7053.98518518518
44325.5898302315	0	6044.142	-5813.4	-7058.48888888889
44325.5898303472	0	6047.964	-5815.50370370371	-7062.72592592593
44325.589830463	0	6047.964	-5817.48148148149	-7066.65185185185
44325.5898305787	0	6052.045	-5819.56296296297	-7070.83703703704
44325.5898306944	0	6052.045	-5821.62962962963	-7074.88888888889
44325.5898308102	0	6056.193	-5823.57777777778	-7078.88888888889
44325.5898309259	0	6056.193	-5825.55555555556	-7082.91111111111
44325.5898310417	0	6060.119	-5827.28148148149	-7086.74074074074
44325.5898311574	0	6060.119	-5829.12592592593	-7090.2962962963
44325.5898312732	0	6063.689	-5830.80000000001	-7093.85925925926
44325.5898313889	0	6063.689	-5832.43703703704	-7097.44444444444
44325.5898315046	0	6067	-5833.88888888889	-7100.4962962963
44325.5898316204	0	6067	-5835.17777777778	-7103.21481481481
44325.5898317361	0	6069.741	-5836.48888888889	-7105.95555555555
44325.5898318519	0	6069.741	-5837.58518518519	-7108.4962962963
44325.5898319676	0	6072.148	-5838.41481481482	-7110.77037037037
44325.5898320833	0	6072.148	-5839.31851851852	-7113.26666666667
44325.5898321991	0	6073.881	-5840.10370370371	-7115.85925925926
44325.5898323148	0	6073.881	-5840.62222222223	-7118.48888888889
44325.5898324306	0	6075.185	-5841.10370370371	-7120.80740740741
44325.5898325463	0	6075.185	-5841.32592592593	-7123.17037037037
44325.589832662	0	6075.889	-5841.51851851852	-7125.69629629629
44325.5898327778	0	6075.889	-5841.61481481482	-7128.03703703703
44325.5898328935	0	6076.178	-5841.62222222223	-7130.32592592592
44325.5898330093	0	6076.178	-5841.62962962964	-7132.51111111111
44325.589833125	0	6076.193	-5841.64444444445	-7134.68888888889
44325.5898332407	0	6076.193	-5841.63703703704	-7136.76296296296
44325.5898333565	0	6076.2	-5841.63703703704	-7138.68888888889
44325.5898334722	0	6076.2	-5841.60740740741	-7140.62222222222
44325.589833588	0	6076.17	-5841.51111111112	-7142.43703703704
44325.5898337037	0	6076.17	-5841.41481481482	-7144.2
44325.5898338194	0	6075.977	-5841.37777777778	-7145.86666666667
44325.5898339352	0	6075.977	-5841.37037037038	-7147.42222222222
44325.5898340509	0	6075.933	-5841.48888888889	-7148.87407407407
44325.5898341667	0	6075.933	-5841.71851851852	-7150.08148148148
44325.5898342824	0	6076.281	-5841.94814814815	-7151.26666666666
44325.5898343981	0	6076.281	-5842.14814814815	-7152.42962962963
44325.5898345139	0	6076.711	-5842.34074074075	-7153.33333333333
44325.5898346296	0	6076.711	-5842.5925925926	-7154.17777777778
44325.5898347454	0	6077.155	-5843.06666666667	-7155.16296296296
44325.5898348611	0	6077.155	-5843.65925925927	-7156.14074074074
44325.5898349769	0	6078.222	-5844.26666666667	-7156.97037037037
44325.5898350926	0	6078.222	-5844.94814814815	-7157.8
44325.5898352083	0	6079.511	-5845.4962962963	-7158.40740740741
44325.5898353241	0	6079.511	-5846.28148148149	-7158.96296296296
44325.5898354398	0	6080.844	-5847.00000000001	-7159.48148148148
44325.5898355556	0	6080.844	-5847.77037037038	-7159.95555555555
44325.5898356713	0	6082.333	-5848.47407407408	-7160.31111111111
44325.589835787	0	6082.333	-5849.02962962964	-7160.59259259259
44325.5898359028	0	6083.592	-5849.31851851852	-7160.74074074074
44325.5898360185	0	6083.592	-5849.36296296297	-7160.79259259259
44325.5898361343	0	6083.925	-5849.1925925926	-7160.78518518518
44325.58983625	0	6083.925	-5848.91111111112	-7160.60740740741
44325.5898363657	0	6083.473	-5848.5925925926	-7160.3037037037
44325.5898364815	0	6083.473	-5848.28148148149	-7159.91851851852
44325.5898365972	0	6082.843	-5847.88148148149	-7159.4
44325.589836713	0	6082.843	-5847.47407407408	-7158.77037037037
44325.5898368287	0	6082.036	-5847.31851851852	-7158.08148148148
44325.5898369444	0	6082.036	-5847.32592592593	-7157.15555555556
44325.5898370602	0	6081.888	-5847.60000000001	-7156.06666666667
44325.5898371759	0	6081.888	-5848.26666666667	-7154.91111111111
44325.5898372917	0	6082.829	-5849.16296296297	-7153.74814814815
44325.5898374074	0	6082.829	-5850.4962962963	-7152.46666666667
44325.5898375231	0	6085.059	-5852.08148148149	-7151.17037037037
44325.5898376389	0	6085.059	-5853.88148148149	-7149.88888888889
44325.5898377546	0	6088.444	-5855.88148148149	-7148.45185185185
44325.5898378704	0	6088.444	-5857.9925925926	-7146.97777777778
44325.5898379861	0	6092.555	-5860.20740740741	-7145.44444444444
44325.5898381018	0	6092.555	-5862.4962962963	-7143.91851851852
44325.5898382176	0	6097.059	-5864.90370370371	-7142.35555555555
44325.5898383333	0	6097.059	-5867.36296296297	-7140.76296296296
44325.5898384491	0	6101.926	-5869.8962962963	-7139.2
44325.5898385648	0	6101.926	-5872.31111111112	-7137.65185185185
44325.5898386806	0	6106.874	-5874.78518518519	-7136.09629629629
44325.5898387963	0	6106.874	-5877.05925925927	-7134.54074074074
44325.589838912	0	6111.622	-5879.0962962963	-7132.94814814815
44325.5898390278	0	6111.622	-5880.8888888889	-7131.44444444444
44325.5898391435	0	6115.452	-5882.61481481482	-7129.82962962963
44325.5898392593	0	6115.452	-5884.0962962963	-7128.29629629629
44325.589839375	0	6118.659	-5885.40740740742	-7126.74074074074
44325.5898394907	0	6118.659	-5886.66666666667	-7125.2
44325.5898396065	0	6121.229	-5887.76296296297	-7123.65185185185
44325.5898397222	0	6121.229	-5888.85925925927	-7122.06666666666
44325.589839838	0	6123.422	-5889.94814814816	-7120.51851851852
44325.5898399537	0	6123.422	-5891.00000000001	-7119.09629629629
44325.5898400694	0	6125.563	-5892.00000000001	-7117.73333333333
44325.5898401852	0	6125.563	-5892.94814814816	-7116.51851851852
44325.5898403009	0	6127.511	-5893.80000000001	-7115.38518518518
44325.5898404167	0	6127.511	-5894.4888888889	-7114.35555555555
44325.5898405324	0	6129.052	-5895.14074074075	-7113.38518518518
44325.5898406482	0	6129.052	-5895.75555555556	-7112.48148148148
44325.5898407639	0	6130.319	-5896.28148148149	-7111.7037037037
44325.5898408796	0	6130.319	-5896.77777777779	-7110.94074074074
44325.5898409954	0	6131.341	-5897.3925925926	-7110.26666666667
44325.5898411111	0	6131.341	-5898.02962962964	-7109.71111111111
44325.5898412269	0	6132.593	-5898.60740740741	-7109.28148148148
44325.5898413426	0	6132.593	-5899.14074074075	-7108.97037037037
44325.5898414583	0	6133.704	-5899.43703703705	-7108.82962962963
44325.5898415741	0	6133.704	-5899.53333333334	-7108.80740740741
44325.5898416898	0	6134.097	-5899.53333333334	-7108.94814814815
44325.5898418056	0	6134.097	-5899.48148148149	-7109.21481481481
44325.5898419213	0	6134.045	-5899.42222222223	-7109.57037037037
44325.589842037	0	6134.045	-5899.37777777779	-7110.05185185185
44325.5898421528	0	6133.941	-5899.37777777779	-7110.67407407407
44325.5898422685	0	6133.941	-5899.38518518519	-7111.4
44325.5898423843	0	6133.948	-5899.48148148149	-7112.20740740741
44325.5898425	0	6133.948	-5899.57037037038	-7113.07407407407
44325.5898426157	0	6134.133	-5899.85925925927	-7114.0962962963
44325.5898427315	0	6134.133	-5900.16296296297	-7115.27407407407
44325.5898428472	0	6134.726	-5900.51111111112	-7116.58518518518
44325.589842963	0	6134.726	-5900.80000000001	-7118.11111111111
44325.5898430787	0	6135.363	-5900.82962962964	-7119.78518518518
44325.5898431944	0	6135.363	-5900.63703703705	-7121.48148148148
44325.5898433102	0	6135.2	-5900.04444444445	-7123.3037037037
44325.5898434259	0	6135.2	-5899.36296296297	-7124.86666666667
44325.5898435417	0	6133.926	-5898.69629629631	-7126.52592592593
44325.5898436574	0	6133.926	-5898.2888888889	-7128.37037037037
44325.5898437731	0	6132.852	-5898.23703703705	-7130.41481481482
44325.5898438889	0	6132.852	-5898.2962962963	-7132.57037037037
44325.5898440046	0	6132.859	-5898.48148148149	-7134.92592592593
44325.5898441204	0	6132.859	-5898.81481481482	-7137.59259259259
44325.5898442361	0	6133.378	-5899.24444444445	-7140.41481481482
44325.5898443519	0	6133.378	-5899.75555555556	-7143
44325.5898444676	0	6134.319	-5900.03703703705	-7145.19259259259
44325.5898445833	0	6134.319	-5900.61481481482	-7147.9037037037
44325.5898446991	0	6135.178	-5901.04444444445	-7150.68148148148
44325.5898448148	0	6135.178	-5901.45185185186	-7153.82962962963
44325.5898449306	0	6136.015	-5901.92592592594	-7157.34814814815
44325.5898450463	0	6136.015	-5902.28148148149	-7161.08148148148
44325.589845162	0	6136.845	-5902.65925925927	-7165.00740740741
44325.5898452778	0	6136.845	-5902.85925925927	-7168.99259259259
44325.5898453935	0	6137.423	-5902.80000000001	-7173.14814814815
44325.5898455093	0	6137.423	-5902.78518518519	-7177.40740740741
44325.589845625	0	6137.349	-5902.6888888889	-7181.62962962963
44325.5898457407	0	6137.349	-5902.6888888889	-7185.92592592593
44325.5898458565	0	6137.253	-5902.6888888889	-7190.41481481481
44325.5898459722	0	6137.253	-5902.69629629631	-7195.2
44325.589846088	0	6137.26	-5902.64444444445	-7200.23703703704
44325.5898462037	0	6137.26	-5902.54814814816	-7205.2
44325.5898463194	0	6137.112	-5902.67407407408	-7210.45185185185
44325.5898464352	0	6137.112	-5902.63703703705	-7216.22222222222
44325.5898465509	0	6137.201	-5902.62222222223	-7221.63703703704
44325.5898466667	0	6137.201	-5902.76296296297	-7227.4
44325.5898467824	0	6137.327	-5902.76296296297	-7227.4
44325.5898468981	0	6137.327	-5902.8888888889	-7233.06666666667
44325.5898470139	0	6137.453	-5903.38518518519	-7244.03703703704
44325.5898471296	0	6137.453	-5903.64444444445	-7249.41481481482
44325.5898472454	0	6138.209	-5903.75555555556	-7255.22222222222
44325.5898473611	0	6138.209	-5903.98518518519	-7261.22222222222
44325.5898474769	0	6138.55	-5904.02222222223	-7267.34814814815
44325.5898475926	0	6138.55	-5904.02222222223	-7273.62962962963
44325.5898477083	0	6138.587	-5904.01481481482	-7279.86666666667
44325.5898478241	0	6138.587	-5904.04444444445	-7285.98518518519
44325.5898479398	0	6138.609	-5904.17777777779	-7292.27407407408
44325.5898480556	0	6138.609	-5904.43703703705	-7298.62962962963
44325.5898481713	0	6139.002	-5904.72592592593	-7304.94074074074
44325.589848287	0	6139.002	-5905.34074074075	-7311.22222222222
44325.5898484028	0	6139.906	-5906.06666666668	-7317.44444444445
44325.5898485185	0	6139.906	-5906.84444444445	-7323.28148148148
44325.5898486343	0	6141.41	-5907.98518518519	-7329.25925925926
44325.58984875	0	6141.41	-5908.9925925926	-7335.36296296297
44325.5898488657	0	6143.558	-5910.00000000001	-7341.31111111111
44325.5898489815	0	6143.558	-5911.00740740742	-7347.37037037037
44325.5898490972	0	6145.573	-5912.02962962964	-7353.27407407408
44325.589849213	0	6145.573	-5913.08148148149	-7359.76296296297
44325.5898493287	0	6147.647	-5914.08148148149	-7366.2
44325.5898494444	0	6147.647	-5914.92592592593	-7372.38518518519
44325.5898495602	0	6149.491	-5915.74074074075	-7378.57037037037
44325.5898496759	0	6149.491	-5916.7925925926	-7384.72592592593
44325.5898497917	0	6151.358	-5917.90370370371	-7390.6962962963
44325.5898499074	0	6151.358	-5918.90370370371	-7396.42222222223
44325.5898500231	0	6153.469	-5919.96296296297	-7401.95555555556
44325.5898501389	0	6153.469	-5921.03703703705	-7407.51111111111
44325.5898502546	0	6155.602	-5922.24444444445	-7412.82222222223
44325.5898503704	0	6155.602	-5923.30370370371	-7418.07407407408
44325.5898504861	0	6157.869	-5924.31851851853	-7423.2962962963
44325.5898506018	0	6157.869	-5925.36296296297	-7428.2962962963
44325.5898507176	0	6159.928	-5926.71851851853	-7433.28888888889
44325.5898508333	0	6159.928	-5928.05185185186	-7438.48888888889
44325.5898509491	0	6162.617	-5929.40000000001	-7443.77777777778
44325.5898510648	0	6162.617	-5930.71111111112	-7448.91111111112
44325.5898511806	0	6165.276	-5932.0888888889	-7454.08888888889
44325.5898512963	0	6165.276	-5933.33333333334	-7459.22962962963
44325.589851412	0	6167.898	-5934.40000000001	-7463.97037037037
44325.5898515278	0	6167.898	-5935.28148148149	-7468.25925925926
44325.5898516435	0	6169.846	-5936.26666666668	-7472.74814814815
44325.5898517593	0	6169.846	-5937.30370370371	-7476.95555555556
44325.589851875	0	6171.868	-5938.11851851853	-7480.81481481482
44325.5898519907	0	6171.868	-5939.06666666668	-7485.02962962963
44325.5898521065	0	6173.631	-5939.98518518519	-7489.12592592593
44325.5898522222	0	6173.631	-5940.82962962964	-7493.04444444445
44325.589852338	0	6175.394	-5941.57777777779	-7496.9925925926
44325.5898524537	0	6175.394	-5942.0888888889	-7500.97777777778
44325.5898525694	0	6176.653	-5942.40740740742	-7504.94074074075
44325.5898526852	0	6176.653	-5942.54074074075	-7508.85925925926
44325.5898528009	0	6177.105	-5942.44444444445	-7512.5925925926
44325.5898529167	0	6177.105	-5942.14074074075	-7516.11851851852
44325.5898530324	0	6176.705	-5941.83703703705	-7519.16296296297
44325.5898531482	0	6176.705	-5941.32592592593	-7522.14814814815
44325.5898532639	0	6175.89	-5940.71851851853	-7524.85185185186
44325.5898533796	0	6175.89	-5940.12592592594	-7527.51111111112
44325.5898534954	0	6174.69	-5939.65925925927	-7529.9925925926
44325.5898536111	0	6174.69	-5939.51851851853	-7532.07407407408
44325.5898537269	0	6174.083	-5939.57777777779	-7534.10370370371
44325.5898538426	0	6174.083	-5940.03703703705	-7536.02222222223
44325.5898539583	0	6174.602	-5940.88148148149	-7537.51111111112
44325.5898540741	0	6174.602	-5941.52592592594	-7538.18518518519
44325.5898541898	0	6176.091	-5943.00740740742	-7539.71851851852
44325.5898543056	0	6176.091	-5944.6888888889	-7541.05925925926
44325.5898544213	0	6179.254	-5946.45925925927	-7542.40740740741
44325.589854537	0	6179.254	-5948.55555555557	-7543.81481481482
44325.5898546528	0	6183.121	-5950.87407407408	-7545.34074074075
44325.5898547685	0	6183.121	-5953.22962962964	-7546.90370370371
44325.5898548843	0	6187.795	-5955.76296296297	-7548.41481481482
44325.589855	0	6187.795	-5958.44444444446	-7550.01481481482
44325.5898551157	0	6193.01	-5961.14074074075	-7551.56296296297
44325.5898552315	0	6193.01	-5963.94814814816	-7553.05185185186
44325.5898553472	0	6198.514	-5966.71851851853	-7554.47407407408
44325.589855463	0	6198.514	-5969.65925925927	-7555.90370370371
44325.5898555787	0	6204.225	-5972.63703703705	-7557.22222222223
44325.5898556944	0	6204.225	-5975.48148148149	-7558.3925925926
44325.5898558102	0	6210.047	-5978.0888888889	-7559.45925925927
44325.5898559259	0	6210.047	-5980.40000000001	-7560.52592592593
44325.5898560417	0	6214.966	-5982.85185185186	-7561.71851851853
44325.5898561574	0	6214.966	-5985.05185185186	-7562.91111111112
44325.5898562731	0	6219.618	-5986.94074074075	-7564.05185185186
44325.5898563889	0	6219.618	-5988.43703703705	-7565.11851851853
44325.5898565046	0	6223.003	-5989.62222222223	-7566.11111111112
44325.5898566204	0	6223.003	-5990.42962962964	-7566.85925925927
44325.5898567361	0	6224.996	-5990.96296296297	-7567.36296296297
44325.5898568519	0	6224.996	-5991.41481481483	-7567.74814814815
44325.5898569676	0	6225.981	-5991.84444444446	-7568.22222222223
44325.5898570833	0	6225.981	-5992.22222222223	-7568.62962962964
44325.5898571991	0	6226.788	-5992.63703703705	-7569.02222222223
44325.5898573148	0	6226.788	-5992.9925925926	-7569.46666666667
44325.5898574306	0	6227.558	-5993.21481481483	-7569.7925925926
44325.5898575463	0	6227.558	-5993.37037037038	-7570.17777777778
44325.589857662	0	6227.936	-5993.46666666668	-7570.55555555556
44325.5898577778	0	6227.936	-5993.72592592594	-7571.02222222223
44325.5898578935	0	6228.292	-5993.94074074075	-7571.37777777778
44325.5898580093	0	6228.292	-5994.44444444446	-7571.94814814815
44325.589858125	0	6229.011	-5995.00000000001	-7572.58518518519
44325.5898582407	0	6229.011	-5995.62222222223	-7573.37037037038
44325.5898583565	0	6230.189	-5996.22962962964	-7574.35555555556
44325.5898584722	0	6230.189	-5996.88148148149	-7575.15555555556
44325.589858588	0	6231.448	-5997.62222222223	-7576.31111111112
44325.5898587037	0	6231.448	-5998.42962962964	-7577.56296296297
44325.5898588194	0	6232.996	-5999.29629629631	-7578.80740740741
44325.5898589352	0	6232.996	-6000.09629629631	-7580.06666666667
44325.5898590509	0	6234.663	-6000.85925925927	-7581.28148148149
44325.5898591667	0	6234.663	-6001.66666666668	-7582.6962962963
44325.5898592824	0	6236.233	-6002.52592592594	-7584.21481481482
44325.5898593981	0	6236.233	-6003.42962962964	-7585.88148148149
44325.5898595139	0	6237.996	-6004.33333333334	-7587.62962962964
44325.5898596296	0	6237.996	-6005.06666666668	-7589.47407407408
44325.5898597454	0	6239.633	-6005.71851851853	-7591.4888888889
44325.5898598611	0	6239.633	-6006.16296296297	-7593.8962962963
44325.5898599769	0	6240.729	-6006.25925925927	-7596.50370370371
44325.5898600926	0	6240.729	-6006.22222222223	-7599.21481481482
44325.5898602083	0	6240.788	-6005.91851851853	-7601.86666666667
44325.5898603241	0	6240.788	-6005.48148148149	-7604.51111111112
44325.5898604398	0	6240.047	-6005.08148148149	-7607.24444444445
44325.5898605556	0	6240.047	-6004.68148148149	-7610.05925925927
44325.5898606713	0	6239.247	-6004.32592592594	-7612.85925925927
44325.589860787	0	6239.247	-6004.04444444446	-7615.75555555556
44325.5898609028	0	6238.61	-6003.84444444446	-7618.77777777778
44325.5898610185	0	6238.61	-6003.81481481483	-7621.8888888889
44325.5898611343	0	6238.38	-6003.76296296297	-7624.9925925926
44325.58986125	0	6238.38	-6003.5925925926	-7628.22222222223
44325.5898613657	0	6238.158	-6003.49629629631	-7631.52592592593
44325.5898614815	0	6238.158	-6003.48148148149	-7634.85925925927
44325.5898615972	0	6238.047	-6003.54814814816	-7638.26666666667
44325.589861713	0	6238.047	-6003.76296296297	-7641.67407407408
44325.5898618287	0	6238.328	-6004.17777777779	-7645.12592592593
44325.5898619444	0	6238.328	-6004.85925925927	-7648.51851851853
44325.5898620602	0	6239.424	-6005.5851851852	-7652.04444444445
44325.5898621759	0	6239.424	-6006.33333333334	-7655.64444444445
44325.5898622917	0	6240.898	-6006.7925925926	-7659.25185185186
44325.5898624074	0	6240.898	-6007.00740740742	-7662.86666666667
44325.5898625231	0	6241.572	-6007.12592592594	-7666.44444444445
44325.5898626389	0	6241.572	-6007.1925925926	-7670.02222222223
44325.5898627546	0	6241.757	-6007.31851851853	-7673.55555555556
44325.5898628704	0	6241.757	-6007.43703703705	-7677.11851851853
44325.5898629861	0	6242.001	-6007.54074074075	-7680.76296296297
44325.5898631019	0	6242.001	-6007.77777777779	-7684.40000000001
44325.5898632176	0	6242.342	-6008.22962962964	-7687.94814814816
44325.5898633333	0	6242.342	-6008.7925925926	-7691.64444444445
44325.5898634491	0	6243.357	-6009.53333333334	-7695.2962962963
44325.5898635648	0	6243.357	-6010.36296296297	-7698.94814814815
44325.5898636806	0	6244.927	-6011.28148148149	-7702.54814814815
44325.5898637963	0	6244.927	-6012.36296296297	-7706.25925925927
44325.589863912	0	6246.927	-6013.40740740742	-7709.74814814815
44325.5898640278	0	6246.927	-6014.53333333334	-7713.42222222223
44325.5898641435	0	6249.097	-6015.33333333334	-7716.81481481482
44325.5898642593	0	6249.097	-6016.02962962964	-7720.37777777778
44325.589864375	0	6250.593	-6016.40000000001	-7724.00000000001
44325.5898644907	0	6250.593	-6016.63703703705	-7727.5925925926
44325.5898646065	0	6251.2	-6016.70370370372	-7731.08888888889
44325.5898647222	0	6251.2	-6016.80740740742	-7734.61481481482
44325.589864838	0	6251.37	-6016.92592592594	-7738.06666666667
44325.5898649537	0	6251.37	-6016.94814814816	-7741.44444444445
44325.5898650694	0	6251.511	-6017.00740740742	-7744.68148148149
44325.5898651852	0	6251.511	-6017.05185185186	-7747.7925925926
44325.5898653009	0	6251.615	-6016.9925925926	-7750.90370370371
44325.5898654167	0	6251.615	-6016.86666666668	-7753.80740740741
44325.5898655324	0	6251.43	-6016.80000000001	-7756.60000000001
44325.5898656482	0	6251.43	-6016.68148148149	-7759.40740740741
44325.5898657639	0	6251.245	-6016.60740740742	-7762.21481481482
44325.5898658796	0	6251.245	-6016.53333333335	-7764.97777777778
44325.5898659954	0	6251.097	-6016.42222222223	-7767.68148148149
44325.5898661111	0	6251.097	-6016.37777777779	-7770.37037037038
44325.5898662269	0	6250.941	-6016.20000000001	-7772.94814814815
44325.5898663426	0	6250.941	-6015.80000000001	-7775.37777777778
44325.5898664583	0	6250.363	-6015.28148148149	-7777.75555555556
44325.5898665741	0	6250.363	-6014.6888888889	-7779.85185185186
44325.5898666898	0	6249.252	-6013.90370370372	-7781.68888888889
44325.5898668056	0	6249.252	-6013.20740740742	-7783.41481481482
44325.5898669213	0	6247.771	-6012.65185185186	-7784.80000000001
44325.589867037	0	6247.771	-6012.39259259261	-7785.9925925926
44325.5898671528	0	6246.956	-6012.34814814816	-7786.93333333334
44325.5898672685	0	6246.956	-6012.61481481483	-7787.66666666667
44325.5898673843	0	6247.178	-6013.05185185186	-7788.28888888889
44325.5898675	0	6247.178	-6013.6888888889	-7788.8888888889
44325.5898676157	0	6248.252	-6014.51851851853	-7789.40000000001
44325.5898677315	0	6248.252	-6015.5851851852	-7789.83703703704
44325.5898678472	0	6250.148	-6016.89629629631	-7790.11111111112
44325.589867963	0	6250.148	-6018.0888888889	-7790.34074074075
44325.5898680787	0	6252.652	-6019.48148148149	-7790.40740740741
44325.5898681944	0	6252.652	-6020.86666666668	-7790.36296296297
44325.5898683102	0	6255.43	-6022.20740740742	-7790.20740740741
44325.5898684259	0	6255.43	-6023.24444444446	-7789.8962962963
44325.5898685417	0	6257.808	-6024.30370370371	-7789.47407407408
44325.5898686574	0	6257.808	-6025.20000000001	-7788.8962962963
44325.5898687731	0	6259.764	-6025.84444444445	-7788.34814814815
44325.5898688889	0	6259.764	-6026.42962962964	-7787.60000000001
44325.5898690046	0	6260.994	-6026.95555555557	-7786.7925925926
44325.5898691204	0	6260.994	-6027.45185185186	-7785.93333333334
44325.5898692361	0	6262.016	-6027.9851851852	-7785.05185185186
44325.5898693519	0	6262.016	-6028.68148148149	-7784.07407407408
44325.5898694676	0	6263.246	-6029.56296296297	-7782.97777777778
44325.5898695833	0	6263.246	-6030.67407407408	-7781.8962962963
44325.5898696991	0	6265.239	-6031.85925925927	-7780.82222222223
44325.5898698148	0	6265.239	-6033.20000000001	-7779.62222222223
44325.5898699306	0	6267.765	-6034.83703703705	-7778.22962962964
44325.5898700463	0	6267.765	-6036.80000000001	-7776.65185185186
44325.589870162	0	6271.365	-6038.82962962964	-7774.97037037038
44325.5898702778	0	6271.365	-6041.00000000001	-7773.17777777778
44325.5898703935	0	6275.565	-6043.04444444445	-7771.40000000001
44325.5898705093	0	6275.565	-6045.06666666668	-7769.40000000001
44325.589870625	0	6279.632	-6046.83703703705	-7767.48888888889
44325.5898707407	0	6279.632	-6048.20740740742	-7765.60740740741
44325.5898708565	0	6282.773	-6049.26666666668	-7763.82962962964
44325.5898709722	0	6282.773	-6049.8888888889	-7762.20740740741
44325.589871088	0	6284.454	-6050.11851851853	-7760.28148148149
44325.5898712037	0	6284.454	-6050.11111111112	-7758.41481481482
44325.5898713194	0	6284.676	-6050.17777777779	-7756.50370370371
44325.5898714352	0	6284.676	-6050.54814814816	-7754.60740740741
44325.5898715509	0	6285.113	-6051.34814814816	-7752.57777777778
44325.5898716667	0	6285.113	-6052.45185185186	-7750.62962962964
44325.5898717824	0	6287.017	-6053.77777777779	-7748.71111111112
44325.5898718981	0	6287.017	-6055.29629629631	-7746.85925925926
44325.5898720139	0	6289.861	-6056.95555555557	-7745.01481481482
44325.5898721296	0	6289.861	-6058.80740740742	-7743.17777777778
44325.5898722454	0	6293.372	-6060.90370370371	-7741.12592592593
44325.5898723611	0	6293.372	-6062.91111111112	-7739.03703703704
44325.5898724768	0	6297.476	-6064.74074074075	-7736.8888888889
44325.5898725926	0	6297.476	-6066.23703703705	-7734.65925925927
44325.5898727083	0	6300.802	-6067.54074074075	-7732.42222222223
44325.5898728241	0	6300.802	-6068.51111111112	-7730.25925925926
44325.5898729398	0	6303.076	-6069.40000000001	-7728.11851851852
44325.5898730556	0	6303.076	-6070.34074074075	-7725.74074074075
44325.5898731713	0	6304.906	-6071.47407407408	-7723.31111111112
44325.589873287	0	6304.906	-6072.69629629631	-7720.98518518519
44325.5898734028	0	6307.262	-6073.87407407409	-7718.56296296297
44325.5898735185	0	6307.262	-6074.5925925926	-7716.51111111112
44325.5898736343	0	6309.158	-6075.25925925927	-7714.34074074075
44325.58987375	0	6309.158	-6075.6888888889	-7712.10370370371
44325.5898738657	0	6310.254	-6075.95555555557	-7709.94074074075
44325.5898739815	0	6310.254	-6075.97037037038	-7707.91111111112
44325.5898740972	0	6310.535	-6075.92592592594	-7705.85185185186
44325.589874213	0	6310.535	-6075.7925925926	-7703.97037037038
44325.5898743287	0	6310.357	-6075.85925925927	-7702.2962962963
44325.5898744444	0	6310.357	-6075.89629629631	-7700.71851851852
44325.5898745602	0	6310.461	-6075.82222222223	-7699.05185185186
44325.5898746759	0	6310.461	-6075.71851851853	-7697.56296296297
44325.5898747917	0	6310.283	-6075.57037037038	-7696.40740740741
44325.5898749074	0	6310.283	-6075.46666666668	-7695.14074074075
44325.5898750232	0	6310.031	-6075.3925925926	-7693.83703703704
44325.5898751389	0	6310.031	-6075.31851851853	-7692.70370370371
44325.5898752546	0	6309.883	-6075.31851851853	-7691.5925925926
44325.5898753704	0	6309.883	-6075.34814814816	-7690.4962962963
44325.5898754861	0	6309.913	-6075.40740740742	-7689.50370370371
44325.5898756019	0	6309.913	-6075.51111111112	-7688.72592592593
44325.5898757176	0	6310.076	-6075.67407407409	-7688.03703703704
44325.5898758333	0	6310.076	-6075.85185185186	-7687.3925925926
44325.5898759491	0	6310.417	-6076.00740740742	-7686.83703703704
44325.5898760648	0	6310.417	-6076.14074074075	-7686.41481481482
44325.5898761806	0	6310.706	-6076.25185185186	-7686.13333333334
44325.5898762963	0	6310.706	-6076.27407407408	-7685.91851851852
44325.589876412	0	6310.839	-6076.23703703705	-7685.7925925926
44325.5898765278	0	6310.839	-6075.94074074075	-7685.77777777778
44325.5898766435	0	6310.506	-6075.48148148149	-7685.80740740741
44325.5898767593	0	6310.506	-6074.80740740742	-7686.03703703704
44325.589876875	0	6309.373	-6074.02962962964	-7686.41481481482
44325.5898769907	0	6309.373	-6072.9851851852	-7686.94074074075
44325.5898771065	0	6307.551	-6071.92592592594	-7687.58518518519
44325.5898772222	0	6307.551	-6070.95555555557	-7688.28888888889
44325.589877338	0	6305.521	-6070.27407407408	-7689.08148148149
44325.5898774537	0	6305.521	-6069.95555555557	-7689.98518518519
44325.5898775694	0	6304.521	-6069.96296296297	-7691.01481481482
44325.5898776852	0	6304.521	-6070.16296296297	-7692.01481481482
44325.5898778009	0	6304.728	-6070.67407407408	-7693.21481481482
44325.5898779167	0	6304.728	-6071.21481481482	-7694.4962962963
44325.5898780324	0	6305.78	-6071.82962962964	-7695.86666666667
44325.5898781481	0	6305.78	-6072.55555555557	-7697.48888888889
44325.5898782639	0	6307.121	-6073.37037037038	-7699.23703703704
44325.5898783796	0	6307.121	-6073.96296296297	-7701.08888888889
44325.5898784954	0	6308.528	-6074.44444444445	-7703.08888888889
44325.5898786111	0	6308.528	-6074.65925925927	-7705.1925925926
44325.5898787269	0	6309.224	-6074.55555555556	-7707.51111111112
44325.5898788426	0	6309.224	-6073.90370370371	-7709.8962962963
44325.5898789583	0	6308.468	-6072.98518518519	-7712.44444444445
44325.5898790741	0	6308.468	-6071.78518518519	-7714.91111111112
44325.5898791898	0	6306.349	-6070.50370370371	-7717.26666666667
44325.5898793056	0	6306.349	-6069.2888888889	-7719.74074074075
44325.5898794213	0	6303.853	-6068.25185185186	-7722.10370370371
44325.589879537	0	6303.853	-6067.60000000001	-7724.3925925926
44325.5898796528	0	6302.164	-6067.22222222223	-7726.57777777778
44325.5898797685	0	6302.164	-6067.03703703705	-7728.86666666667
44325.5898798843	0	6301.601	-6066.92592592594	-7731.00000000001
44325.58988	0	6301.601	-6066.92592592594	-7733.22962962964
44325.5898801157	0	6301.49	-6067.10370370371	-7735.37777777778
44325.5898802315	0	6301.49	-6067.22222222223	-7737.51851851852
44325.5898803472	0	6301.786	-6067.34814814816	-7739.50370370371
44325.589880463	0	6301.786	-6067.42222222223	-7741.48888888889
44325.5898805787	0	6301.986	-6067.54074074075	-7743.46666666667
44325.5898806944	0	6301.986	-6067.71111111112	-7745.30370370371
44325.5898808102	0	6302.275	-6068.0888888889	-7747.14814814815
44325.5898809259	0	6302.275	-6068.62962962964	-7748.9925925926
44325.5898810417	0	6303.194	-6069.1851851852	-7750.67407407408
44325.5898811574	0	6303.194	-6069.91111111112	-7752.42962962964
44325.5898812731	0	6304.475	-6070.55555555557	-7754.04444444445
44325.5898813889	0	6304.475	-6071.3925925926	-7755.83703703704
44325.5898815046	0	6305.956	-6072.14814814816	-7757.52592592593
44325.5898816204	0	6305.956	-6072.89629629631	-7759.17777777778
44325.5898817361	0	6307.46	-6073.60740740742	-7760.67407407408
44325.5898818519	0	6307.46	-6074.40740740742	-7762.18518518519
44325.5898819676	0	6308.971	-6075.23703703705	-7763.6962962963
44325.5898820833	0	6308.971	-6076.05185185186	-7765.0962962963
44325.5898821991	0	6310.615	-6076.98518518519	-7766.5925925926
44325.5898823148	0	6310.615	-6078.02222222223	-7768.08148148149
44325.5898824306	0	6312.585	-6079.06666666668	-7769.4888888889
44325.5898825463	0	6312.585	-6080.24444444445	-7770.77777777778
44325.589882662	0	6314.807	-6081.75555555557	-7772.11851851853
44325.5898827778	0	6314.807	-6083.55555555557	-7773.31111111112
44325.5898828935	0	6318.118	-6085.84444444445	-7774.58518518519
44325.5898830093	0	6318.118	-6088.25925925927	-7775.97037037038
44325.589883125	0	6322.822	-6090.77037037038	-7777.22222222223
44325.5898832407	0	6322.822	-6093.17777777779	-7778.45925925927
44325.5898833565	0	6327.741	-6095.84444444446	-7779.32592592593
44325.5898834722	0	6327.741	-6098.57037037038	-7780.03703703704
44325.589883588	0	6333.134	-6101.30370370372	-7780.75555555556
44325.5898837037	0	6333.134	-6104.51111111112	-7781.45925925926
44325.5898838194	0	6339.075	-6107.74814814816	-7782.11851851852
44325.5898839352	0	6339.075	-6110.91111111112	-7782.75555555556
44325.5898840509	0	6345.475	-6113.64444444446	-7783.25925925926
44325.5898841667	0	6345.475	-6116.19259259261	-7783.94814814815
44325.5898842824	0	6350.756	-6118.11111111112	-7784.60740740741
44325.5898843981	0	6350.756	-6119.49629629631	-7785.24444444445
44325.5898845139	0	6354.06	-6120.25185185186	-7785.66666666667
44325.5898846296	0	6354.06	-6120.62962962964	-7785.97037037038
44325.5898847454	0	6355.193	-6120.80000000001	-7786.14074074075
44325.5898848611	0	6355.193	-6121.05185185186	-7786.20000000001
44325.5898849768	0	6355.615	-6121.65925925927	-7786.22222222223
44325.5898850926	0	6355.615	-6122.72592592594	-7786.22222222223
44325.5898852083	0	6357.289	-6123.97037037038	-7786.13333333334
44325.5898853241	0	6357.289	-6124.43703703705	-7786.08888888889
44325.5898854398	0	6359	-6126.64444444446	-7785.81481481482
44325.5898855556	0	6359	-6129.13333333335	-7785.60000000001
44325.5898856713	0	6363.696	-6131.71111111112	-7785.37037037038
44325.589885787	0	6363.696	-6134.43703703705	-7785.13333333334
44325.5898859028	0	6369	-6137.31851851853	-7784.72592592593
44325.5898860185	0	6369	-6140.39259259261	-7784.3925925926
44325.5898861343	0	6374.956	-6144.10370370372	-7783.83703703704
44325.58988625	0	6374.956	-6147.88148148149	-7783.27407407408
44325.5898863657	0	6382.445	-6151.75555555557	-7782.6962962963
44325.5898864815	0	6382.445	-6155.53333333334	-7781.97777777778
44325.5898865972	0	6390.097	-6159.04444444446	-7781.23703703704
44325.589886713	0	6390.097	-6161.91111111112	-7780.53333333334
44325.5898868287	0	6396.475	-6164.3851851852	-7779.7925925926
44325.5898869444	0	6396.475	-6166.43703703705	-7779.06666666667
44325.5898870602	0	6401.001	-6168.03703703705	-7778.32592592593
44325.5898871759	0	6401.001	-6169.17037037038	-7777.54814814815
44325.5898872917	0	6403.734	-6169.82222222223	-7776.83703703704
44325.5898874074	0	6403.734	-6170.11851851853	-7776.0888888889
44325.5898875232	0	6404.682	-6170.17037037038	-7775.34074074075
44325.5898876389	0	6404.682	-6170.14074074075	-7774.62222222223
44325.5898877546	0	6404.704	-6170.02962962964	-7773.92592592593
44325.5898878704	0	6404.704	-6169.90370370372	-7773.11851851853
44325.5898879861	0	6404.467	-6169.77777777779	-7772.26666666667
44325.5898881019	0	6404.467	-6169.67407407409	-7771.45925925927
44325.5898882176	0	6404.237	-6169.63703703705	-7770.6962962963
44325.5898883333	0	6404.237	-6169.66666666668	-7769.92592592593
44325.5898884491	0	6404.23	-6170.11851851853	-7769.17037037038
44325.5898885648	0	6404.23	-6170.81481481483	-7768.3925925926
44325.5898886806	0	6405.378	-6171.65925925927	-7767.5925925926
44325.5898887963	0	6405.378	-6172.46666666668	-7766.86666666667
44325.589888912	0	6407.03	-6173.14814814816	-7766.14814814816
44325.5898890278	0	6407.03	-6173.75555555557	-7765.4888888889
44325.5898891435	0	6408.319	-6174.4888888889	-7764.80740740741
44325.5898892593	0	6408.319	-6175.40740740742	-7764.18518518519
44325.589889375	0	6409.971	-6176.66666666668	-7763.50370370371
44325.5898894907	0	6409.971	-6178.08148148149	-7762.85925925927
44325.5898896065	0	6412.645	-6179.4888888889	-7762.31111111112
44325.5898897222	0	6412.645	-6180.74814814816	-7761.86666666667
44325.589889838	0	6415.312	-6181.67407407409	-7761.45925925927
44325.5898899537	0	6415.312	-6182.28148148149	-7761.20000000001
44325.5898900694	0	6416.845	-6182.66666666668	-7761.05185185186
44325.5898901852	0	6416.845	-6182.80740740742	-7761.00000000001
44325.5898903009	0	6417.371	-6182.83703703705	-7760.96296296297
44325.5898904167	0	6417.371	-6182.77777777779	-7760.86666666667
44325.5898905324	0	6417.341	-6182.67407407409	-7760.74074074075
44325.5898906481	0	6417.341	-6182.61481481483	-7760.52592592593
44325.5898907639	0	6417.178	-6182.7925925926	-7760.36296296297
44325.5898908796	0	6417.178	-6183.1925925926	-7760.31111111112
44325.5898909954	0	6417.756	-6183.62222222223	-7760.38518518519
44325.5898911111	0	6417.756	-6184.17777777779	-7760.57777777778
44325.5898912269	0	6418.741	-6184.80000000001	-7760.83703703704
44325.5898913426	0	6418.741	-6185.40740740742	-7761.12592592593
44325.5898914583	0	6419.971	-6186.07407407409	-7761.4888888889
44325.5898915741	0	6419.971	-6186.7851851852	-7761.95555555556
44325.5898916898	0	6421.349	-6187.49629629631	-7762.48148148149
44325.5898918056	0	6421.349	-6188.24444444446	-7763.14074074075
44325.5898919213	0	6422.808	-6189.09629629631	-7763.9925925926
44325.589892037	0	6422.808	-6189.92592592594	-7764.95555555556
44325.5898921528	0	6424.489	-6190.60000000001	-7765.86666666667
44325.5898922685	0	6424.489	-6191.43703703705	-7766.94814814815
44325.5898923843	0	6426	-6192.11111111112	-7767.90370370371
44325.5898925	0	6426	-6193.03703703705	-7769.16296296297
44325.5898926157	0	6427.6	-6193.92592592594	-7770.40740740741
44325.5898927315	0	6427.6	-6194.91111111112	-7771.77777777778
44325.5898928472	0	6429.474	-6195.9851851852	-7773.0962962963
44325.589892963	0	6429.474	-6197.06666666668	-7774.65185185186
44325.5898930787	0	6431.63	-6198.25925925927	-7776.25185185186
44325.5898931944	0	6431.63	-6199.51111111112	-7777.85925925927
44325.5898933102	0	6434.074	-6201.00000000001	-7779.52592592593
44325.5898934259	0	6434.074	-6202.70370370372	-7781.2962962963
44325.5898935417	0	6437.267	-6204.05185185186	-7782.73333333334
44325.5898936574	0	6437.267	-6205.82222222223	-7784.63703703704
44325.5898937731	0	6440.386	-6207.48148148149	-7786.42962962964
44325.5898938889	0	6440.386	-6209.09629629631	-7788.17777777778
44325.5898940046	0	6443.66	-6210.62222222223	-7789.95555555556
44325.5898941204	0	6443.66	-6211.88148148149	-7791.85185185186
44325.5898942361	0	6446.445	-6213.04444444446	-7793.82962962964
44325.5898943519	0	6446.445	-6214.25185185186	-7795.92592592593
44325.5898944676	0	6448.815	-6215.51111111112	-7798.13333333334
44325.5898945833	0	6448.815	-6216.97777777779	-7800.50370370371
44325.5898946991	0	6451.541	-6218.51111111112	-7802.92592592593
44325.5898948148	0	6451.541	-6220.10370370371	-7805.50370370371
44325.5898949306	0	6454.667	-6221.45185185186	-7807.97777777778
44325.5898950463	0	6454.667	-6222.82962962964	-7810.62222222223
44325.589895162	0	6457.393	-6223.9851851852	-7813.51851851852
44325.5898952778	0	6457.393	-6224.97037037038	-7816.5925925926
44325.5898953935	0	6459.534	-6225.71851851853	-7819.64444444445
44325.5898955093	0	6459.534	-6226.22962962964	-7822.74074074075
44325.589895625	0	6460.793	-6226.57037037038	-7825.97037037038
44325.5898957407	0	6460.793	-6227.17037037038	-7829.30370370371
44325.5898958565	0	6461.734	-6228.02222222223	-7832.37777777778
44325.5898959722	0	6461.734	-6229.31851851853	-7835.60740740741
44325.589896088	0	6463.882	-6231.01481481483	-7838.9925925926
44325.5898962037	0	6463.882	-6233.00740740742	-7842.38518518519
44325.5898963194	0	6467.571	-6235.21481481483	-7845.58518518519
44325.5898964352	0	6467.571	-6237.77777777779	-7848.77777777778
44325.5898965509	0	6472.341	-6240.60000000001	-7852.06666666667
44325.5898966667	0	6472.341	-6243.60000000001	-7855.44444444445
44325.5898967824	0	6478.163	-6246.65185185186	-7858.74814814815
44325.5898968981	0	6478.163	-6249.4888888889	-7861.97777777778
44325.5898970139	0	6484.052	-6252.42962962964	-7865.3925925926
44325.5898971296	0	6484.052	-6255.27407407409	-7868.9925925926
44325.5898972454	0	6489.837	-6257.92592592594	-7872.60000000001
44325.5898973611	0	6489.837	-6260.3851851852	-7876.14814814816
44325.5898974769	0	6494.948	-6262.60000000001	-7879.78518518519
44325.5898975926	0	6494.948	-6264.63703703705	-7883.3925925926
44325.5898977083	0	6499.2	-6266.73333333334	-7887.15555555556
44325.5898978241	0	6499.2	-6268.6888888889	-7891.02222222223
44325.5898979398	0	6503.252	-6270.5851851852	-7895.02222222223
44325.5898980556	0	6503.252	-6272.4888888889	-7899.11111111112
44325.5898981713	0	6507.052	-6274.31111111112	-7903.16296296297
44325.589898287	0	6507.052	-6276.09629629631	-7907.22222222223
44325.5898984028	0	6510.659	-6278.00740740742	-7911.28148148149
44325.5898985185	0	6510.659	-6280.05925925927	-7915.51111111112
44325.5898986343	0	6514.622	-6282.15555555557	-7919.43703703705
44325.58989875	0	6514.622	-6284.42222222223	-7923.30370370371
44325.5898988657	0	6518.985	-6286.87407407409	-7926.8962962963
44325.5898989815	0	6518.985	-6289.53333333334	-7930.45925925927
44325.5898990972	0	6524.096	-6292.3851851852	-7934.03703703704
44325.589899213	0	6524.096	-6295.33333333334	-7937.77777777779
44325.5898993287	0	6529.896	-6298.30370370372	-7941.42962962964
44325.5898994444	0	6529.896	-6301.17777777779	-7945.01481481482
44325.5898995602	0	6535.74	-6304.0888888889	-7948.63703703704
44325.5898996759	0	6535.74	-6307.12592592594	-7952.2888888889
44325.5898997917	0	6541.688	-6310.34074074075	-7956.07407407408
44325.5898999074	0	6541.688	-6313.55555555557	-7959.77037037038
44325.5899000232	0	6548.118	-6317.02222222223	-7963.51851851853
44325.5899001389	0	6548.118	-6320.55555555557	-7967.20000000001
44325.5899002546	0	6555.118	-6324.23703703705	-7970.82222222223
44325.5899003704	0	6555.118	-6327.5925925926	-7974.0962962963
44325.5899004861	0	6562.155	-6331.15555555557	-7977.55555555556
44325.5899006019	0	6562.155	-6334.63703703705	-7981.03703703704
44325.5899007176	0	6569.199	-6337.9851851852	-7984.67407407408
44325.5899008333	0	6569.199	-6340.97037037038	-7988.37777777778
44325.5899009491	0	6575.532	-6343.71111111112	-7992.13333333334
44325.5899010648	0	6575.532	-6346.15555555557	-7995.77777777778
44325.5899011806	0	6580.717	-6348.48148148149	-7999.48888888889
44325.5899012963	0	6580.717	-6350.63703703705	-8003.16296296297
44325.589901412	0	6585.198	-6352.56296296298	-8007.00000000001
44325.5899015278	0	6585.198	-6354.29629629631	-8010.70370370371
44325.5899016435	0	6588.857	-6355.87407407409	-8014.14074074075
44325.5899017593	0	6588.857	-6357.23703703705	-8017.37037037038
44325.589901875	0	6591.798	-6358.57037037038	-8020.50370370371
44325.5899019907	0	6591.798	-6359.76296296298	-8023.68888888889
44325.5899021065	0	6594.324	-6360.82962962964	-8026.80740740741
44325.5899022222	0	6594.324	-6361.72592592594	-8029.61481481482
44325.589902338	0	6596.287	-6362.32592592594	-8032.42962962964
44325.5899024537	0	6596.287	-6362.6888888889	-8035.31851851852
44325.5899025694	0	6597.25	-6362.99259259261	-8038.24444444445
44325.5899026852	0	6597.25	-6363.17777777779	-8040.95555555556
44325.5899028009	0	6597.739	-6363.22962962964	-8043.74814814815
44325.5899029167	0	6597.739	-6363.2888888889	-8046.57777777778
44325.5899030324	0	6597.85	-6363.34074074075	-8049.46666666667
44325.5899031481	0	6597.85	-6363.57037037038	-8052.28148148149
44325.5899032639	0	6598.131	-6363.80000000001	-8054.97037037038
44325.5899033796	0	6598.131	-6364.14074074075	-8057.6962962963
44325.5899034954	0	6598.701	-6364.55555555557	-8060.43703703704
44325.5899036111	0	6598.701	-6364.84444444446	-8062.98518518519
44325.5899037269	0	6599.405	-6365.27407407409	-8065.48888888889
44325.5899038426	0	6599.405	-6365.43703703705	-8067.91111111112
44325.5899039583	0	6599.998	-6365.5851851852	-8070.17777777778
44325.5899040741	0	6599.998	-6365.81481481483	-8072.26666666667
44325.5899041898	0	6600.376	-6366.05925925927	-8074.2962962963
44325.5899043056	0	6600.376	-6366.34074074076	-8076.12592592593
44325.5899044213	0	6600.902	-6366.7851851852	-8078.00740740741
44325.589904537	0	6600.902	-6367.35555555557	-8079.88148148149
44325.5899046528	0	6601.917	-6368.0888888889	-8081.74074074075
44325.5899047685	0	6601.917	-6368.92592592594	-8083.50370370371
44325.5899048843	0	6603.487	-6369.97777777779	-8085.32592592593
44325.589905	0	6603.487	-6371.19259259261	-8087.10370370371
44325.5899051157	0	6605.754	-6372.4888888889	-8088.55555555556
44325.5899052315	0	6605.754	-6374.27407407409	-8090.20740740741
44325.5899053472	0	6608.835	-6376.13333333335	-8091.70370370371
44325.589905463	0	6608.835	-6378.6888888889	-8093.42962962963
44325.5899055787	0	6613.25	-6381.34074074076	-8095.10370370371
44325.5899056944	0	6613.25	-6384.19259259261	-8096.73333333334
44325.5899058102	0	6618.754	-6387.42222222224	-8098.22962962963
44325.5899059259	0	6618.754	-6390.6888888889	-8099.71111111112
44325.5899060417	0	6625.25	-6394.02222222224	-8101.32592592593
44325.5899061574	0	6625.25	-6397.22962962964	-8102.73333333334
44325.5899062731	0	6631.791	-6400.35555555557	-8104.14074074075
44325.5899063889	0	6631.791	-6403.39259259261	-8105.61481481482
44325.5899065046	0	6637.954	-6406.16296296298	-8107.05185185186
44325.5899066204	0	6637.954	-6408.65925925927	-8108.47407407408
44325.5899067361	0	6643.221	-6411.0888888889	-8109.98518518519
44325.5899068518	0	6643.221	-6413.27407407409	-8111.43703703704
44325.5899069676	0	6647.83599999999	-6415.34074074076	-8112.80740740741
44325.5899070833	0	6647.83599999999	-6417.25185185187	-8114.17037037038
44325.5899071991	0	6651.81399999999	-6418.90370370372	-8115.43703703704
44325.5899073148	0	6651.81399999999	-6420.55555555557	-8116.78518518519
44325.5899074306	0	6655.11799999999	-6422.22962962964	-8118.05185185186
44325.5899075463	0	6655.11799999999	-6423.77037037039	-8119.17777777778
44325.589907662	0	6658.333	-6425.60000000001	-8120.45925925927
44325.5899077778	0	6658.333	-6427.2814814815	-8121.6888888889
44325.5899078935	0	6661.844	-6428.82222222224	-8122.94074074075
44325.5899080093	0	6661.844	-6430.20740740742	-8124.26666666667
44325.589908125	0	6664.77	-6431.35555555557	-8125.54074074075
44325.5899082407	0	6664.77	-6432.20000000002	-8126.86666666667
44325.5899083565	0	6666.763	-6432.65925925927	-8128.05925925926
44325.5899084722	0	6666.763	-6432.77037037039	-8129.05925925926
44325.589908588	0	6667.333	-6432.77037037039	-8130.08148148149
44325.5899087037	0	6667.333	-6432.84444444446	-8131.15555555556
44325.5899088194	0	6667.407	-6433.05185185187	-8132.03703703704
44325.5899089352	0	6667.407	-6433.65925925927	-8133.15555555556
44325.5899090509	0	6668.222	-6434.39259259261	-8134.30370370371
44325.5899091667	0	6668.222	-6435.25185185187	-8135.3925925926
44325.5899092824	0	6669.815	-6436.44444444446	-8136.77037037037
44325.5899093982	0	6669.815	-6437.4814814815	-8137.94814814815
44325.5899095139	0	6672.04499999999	-6438.62962962965	-8139.28888888889
44325.5899096296	0	6672.04499999999	-6439.79259259261	-8140.70370370371
44325.5899097454	0	6674.35599999999	-6440.97037037039	-8142.30370370371
44325.5899098611	0	6674.35599999999	-6442.11851851853	-8143.97777777778
44325.5899099769	0	6676.68199999999	-6443.07407407409	-8145.65185185186
44325.5899100926	0	6676.68199999999	-6443.95555555557	-8147.44444444445
44325.5899102083	0	6678.51899999999	-6444.64444444446	-8149.30370370371
44325.5899103241	0	6678.51899999999	-6445.22222222224	-8151.25185185186
44325.5899104398	0	6679.78599999999	-6445.64444444446	-8153.25185185186
44325.5899105556	0	6679.78599999999	-6446.05925925927	-8155.31851851852
44325.5899106713	0	6680.623	-6446.42962962965	-8157.2962962963
44325.589910787	0	6680.623	-6446.95555555557	-8159.18518518519
44325.5899109028	0	6681.51899999999	-6447.63703703705	-8161.12592592593
44325.5899110185	0	6681.51899999999	-6448.35555555557	-8162.9925925926
44325.5899111343	0	6682.91899999999	-6449.22222222224	-8165.04444444445
44325.58991125	0	6682.91899999999	-6450.02222222224	-8166.94074074075
44325.5899113657	0	6684.58599999999	-6450.90370370372	-8168.86666666667
44325.5899114815	0	6684.58599999999	-6451.97037037039	-8170.81481481482
44325.5899115972	0	6686.534	-6453.0814814815	-8172.85185185186
44325.589911713	0	6686.534	-6454.40740740742	-8175.20000000001
44325.5899118287	0	6688.971	-6455.67407407409	-8177.54814814815
44325.5899119444	0	6688.971	-6456.83703703705	-8179.8888888889
44325.5899120602	0	6691.401	-6457.75555555557	-8182.26666666667
44325.5899121759	0	6691.401	-6458.29629629631	-8184.45925925927
44325.5899122917	0	6692.86	-6458.40000000002	-8186.54074074075
44325.5899124074	0	6692.86	-6458.34814814816	-8188.44444444445
44325.5899125232	0	6692.91199999999	-6458.23703703705	-8190.40740740741
44325.5899126389	0	6692.91199999999	-6458.12592592594	-8192.38518518519
44325.5899127546	0	6692.69	-6458.15555555557	-8194.34074074075
44325.5899128704	0	6692.69	-6458.24444444446	-8196.35555555556
44325.5899129861	0	6692.80899999999	-6458.51851851853	-8198.34074074075
44325.5899131019	0	6692.80899999999	-6458.89629629631	-8200.2962962963
44325.5899132176	0	6693.46099999999	-6459.2888888889	-8202.20740740741
44325.5899133333	0	6693.46099999999	-6459.80740740742	-8204.11111111112
44325.5899134491	0	6694.37199999999	-6460.22962962964	-8205.88888888889
44325.5899135648	0	6694.37199999999	-6460.51851851853	-8207.68148148149
44325.5899136806	0	6695.083	-6460.85925925927	-8209.51111111112
44325.5899137963	0	6695.083	-6461.31851851853	-8211.3925925926
44325.589913912	0	6695.883	-6461.83703703705	-8213.12592592593
44325.5899140278	0	6695.883	-6462.48148148149	-8214.8
44325.5899141435	0	6697.04599999999	-6463.25185185186	-8216.51111111112
44325.5899142593	0	6697.04599999999	-6463.94074074075	-8218.0962962963
44325.589914375	0	6698.50499999999	-6464.55555555557	-8219.60000000001
44325.5899144907	0	6698.50499999999	-6464.97777777779	-8220.97777777778
44325.5899146065	0	6699.54199999999	-6465.45925925927	-8222.40000000001
44325.5899147222	0	6699.54199999999	-6465.89629629631	-8223.68148148149
44325.589914838	0	6700.46099999999	-6466.52592592594	-8224.76296296297
44325.5899149537	0	6700.46099999999	-6467.25185185187	-8225.94074074075
44325.5899150694	0	6701.81699999999	-6468.09629629631	-8227.07407407408
44325.5899151852	0	6701.81699999999	-6469.14074074076	-8228.22222222223
44325.5899153009	0	6703.70599999999	-6470.14814814816	-8229.25925925926
44325.5899154167	0	6703.70599999999	-6471.26666666668	-8230.42962962963
44325.5899155324	0	6705.83199999999	-6472.29629629631	-8231.38518518519
44325.5899156481	0	6705.83199999999	-6473.42962962964	-8232.35555555556
44325.5899157639	0	6707.99499999999	-6474.65185185187	-8233.31111111112
44325.5899158796	0	6707.99499999999	-6476.05925925927	-8234.27407407408
44325.5899159954	0	6710.62499999999	-6477.4888888889	-8235.2
44325.5899161111	0	6710.62499999999	-6478.8814814815	-8236.11851851852
44325.5899162269	0	6713.44699999999	-6480.3851851852	-8237.06666666667
44325.5899163426	0	6713.44699999999	-6481.8888888889	-8238.0962962963
44325.5899164583	0	6716.45399999999	-6483.51111111113	-8239.08888888889
44325.5899165741	0	6716.45399999999	-6485.0814814815	-8240.10370370371
44325.5899166898	0	6719.64699999999	-6486.60740740742	-8241.12592592593
44325.5899168056	0	6719.64699999999	-6487.89629629631	-8242.15555555556
44325.5899169213	0	6722.46199999999	-6489.10370370372	-8243.24444444445
44325.589917037	0	6722.46199999999	-6490.01481481483	-8244.12592592593
44325.5899171528	0	6724.58099999999	-6490.69629629631	-8245.01481481482
44325.5899172685	0	6724.58099999999	-6491.20740740742	-8245.81481481482
44325.5899173843	0	6725.77399999999	-6491.61481481483	-8246.62222222222
44325.5899175	0	6725.77399999999	-6491.96296296298	-8247.26666666667
44325.5899176157	0	6726.52999999999	-6492.37777777779	-8248.13333333334
44325.5899177315	0	6726.52999999999	-6492.85925925927	-8248.96296296297
44325.5899178472	0	6727.42599999999	-6493.41481481483	-8249.90370370371
44325.589917963	0	6727.42599999999	-6494.0888888889	-8250.85185185186
44325.5899180787	0	6728.65599999999	-6494.69629629631	-8251.66666666667
44325.5899181944	0	6728.65599999999	-6495.22222222224	-8252.42962962963
44325.5899183102	0	6729.78899999999	-6495.93333333335	-8253.30370370371
44325.5899184259	0	6729.78899999999	-6496.65925925928	-8254.28148148149
44325.5899185417	0	6731.22599999999	-6497.40740740742	-8255.34814814815
44325.5899186574	0	6731.22599999999	-6498.22962962965	-8256.57037037038
44325.5899187731	0	6732.79599999999	-6499.00000000002	-8257.75555555556
44325.5899188889	0	6732.79599999999	-6499.70370370372	-8258.96296296297
44325.5899190046	0	6734.26999999999	-6500.57037037039	-8260.40000000001
44325.5899191204	0	6734.26999999999	-6501.39259259261	-8261.70370370371
44325.5899192361	0	6735.95899999999	-6502.32592592594	-8263.31851851852
44325.5899193518	0	6735.95899999999	-6503.07407407409	-8264.91851851852
44325.5899194676	0	6737.63999999999	-6503.87407407409	-8266.67407407408
44325.5899195833	0	6737.63999999999	-6504.51111111113	-8268.54074074075
44325.5899196991	0	6739.07699999999	-6505.03703703705	-8270.43703703704
44325.5899198148	0	6739.07699999999	-6505.71111111113	-8272.37037037037
44325.5899199306	0	6740.27699999999	-6506.57777777779	-8274.22962962963
44325.5899200463	0	6740.27699999999	-6507.41481481483	-8276.28148148148
44325.589920162	0	6741.98099999999	-6508.51851851853	-8278.57777777778
44325.5899202778	0	6741.98099999999	-6509.5851851852	-8280.86666666667
44325.5899203935	0	6744.15099999999	-6510.64444444446	-8283.33333333334
44325.5899205093	0	6744.15099999999	-6511.66666666668	-8285.74814814815
44325.589920625	0	6746.23199999999	-6512.74814814816	-8288.31111111111
44325.5899207407	0	6746.23199999999	-6513.73333333335	-8290.84444444445
44325.5899208565	0	6748.29899999999	-6514.63703703705	-8293.54074074074
44325.5899209722	0	6748.29899999999	-6515.2814814815	-8296.17037037037
44325.589921088	0	6749.84699999999	-6515.4814814815	-8299.0962962963
44325.5899212037	0	6749.84699999999	-6515.45185185187	-8302
44325.5899213194	0	6750.01699999999	-6515.26666666668	-8304.88148148148
44325.5899214352	0	6750.01699999999	-6515.00740740742	-8307.80740740741
44325.5899215509	0	6749.57299999999	-6514.81481481483	-8310.75555555556
44325.5899216667	0	6749.57299999999	-6514.62962962964	-8313.60740740741
44325.5899217824	0	6749.19499999999	-6514.4888888889	-8316.64444444445
44325.5899218982	0	6749.19499999999	-6514.3851851852	-8319.50370370371
44325.5899220139	0	6748.95099999999	-6514.30370370372	-8322.4962962963
44325.5899221296	0	6748.95099999999	-6514.35555555557	-8325.43703703704
44325.5899222454	0	6748.92099999999	-6514.45185185187	-8328.43703703704
44325.5899223611	0	6748.92099999999	-6514.77037037039	-8331.30370370371
44325.5899224769	0	6749.33599999999	-6515.2814814815	-8334.22962962963
44325.5899225926	0	6749.33599999999	-6515.87407407409	-8337.16296296296
44325.5899227083	0	6750.43999999999	-6516.34814814816	-8340.25185185185
44325.5899228241	0	6750.43999999999	-6516.77037037039	-8343.31111111111
44325.5899229398	0	6751.33599999999	-6517.0888888889	-8346.45925925926
44325.5899230556	0	6751.33599999999	-6517.42962962964	-8349.62222222222
44325.5899231713	0	6751.99499999999	-6517.67407407409	-8352.45925925926
44325.589923287	0	6751.99499999999	-6517.97777777779	-8355.42962962963
44325.5899234028	0	6752.54299999999	-6518.34074074076	-8358.4
44325.5899235185	0	6752.54299999999	-6518.93333333335	-8361.57037037037
44325.5899236343	0	6753.49899999999	-6519.65925925927	-8364.74814814815
44325.58992375	0	6753.49899999999	-6520.65925925927	-8368.07407407407
44325.5899238657	0	6755.22499999999	-6521.97037037039	-8371.5037037037
44325.5899239815	0	6755.22499999999	-6523.42222222224	-8374.88888888889
44325.5899240972	0	6757.98799999999	-6524.9851851852	-8378.2962962963
44325.589924213	0	6757.98799999999	-6526.92592592594	-8381.88148148148
44325.5899243287	0	6761.49199999999	-6528.99259259261	-8385.18518518518
44325.5899244444	0	6761.49199999999	-6531.23703703705	-8388.5037037037
44325.5899245602	0	6765.80299999999	-6533.83703703705	-8391.79259259259
44325.5899246759	0	6765.80299999999	-6536.6814814815	-8394.96296296296
44325.5899247917	0	6771.24699999999	-6539.81481481483	-8398.08888888889
44325.5899249074	0	6771.24699999999	-6543.37037037039	-8401.2962962963
44325.5899250231	0	6777.93599999999	-6546.82222222224	-8404.28148148148
44325.5899251389	0	6777.93599999999	-6550.65185185187	-8407.52592592593
44325.5899252546	0	6785.21699999999	-6554.6888888889	-8410.95555555555
44325.5899253704	0	6785.21699999999	-6558.6814814815	-8414.34814814815
44325.5899254861	0	6793.24699999999	-6562.70370370372	-8417.83703703704
44325.5899256019	0	6793.24699999999	-6566.46666666668	-8421.43703703704
44325.5899257176	0	6801.03199999999	-6569.61481481483	-8424.92592592593
44325.5899258333	0	6801.03199999999	-6572.0888888889	-8428.27407407407
44325.5899259491	0	6806.65399999999	-6574.05185185187	-8431.72592592593
44325.5899260648	0	6806.65399999999	-6575.49629629631	-8434.94814814815
44325.5899261806	0	6810.06099999999	-6576.30370370372	-8438.17037037037
44325.5899262963	0	6810.06099999999	-6576.74074074076	-8441.57037037037
44325.589926412	0	6811.30499999999	-6577.0888888889	-8444.93333333333
44325.5899265278	0	6811.30499999999	-6577.53333333335	-8448.4
44325.5899266435	0	6812.09799999999	-6578.04444444446	-8451.94814814815
44325.5899267593	0	6812.09799999999	-6578.69629629631	-8455.5037037037
44325.589926875	0	6813.26099999999	-6579.61481481483	-8458.87407407407
44325.5899269907	0	6813.26099999999	-6580.81481481483	-8462.3037037037
44325.5899271065	0	6815.37999999999	-6582.23703703705	-8465.82962962963
44325.5899272222	0	6815.37999999999	-6583.91851851853	-8469.46666666667
44325.589927338	0	6818.48399999999	-6585.70370370372	-8473.18518518518
44325.5899274537	0	6818.48399999999	-6587.55555555557	-8476.97037037037
44325.5899275694	0	6822.12099999999	-6589.45185185187	-8480.79259259259
44325.5899276852	0	6822.12099999999	-6591.51111111113	-8484.52592592593
44325.5899278009	0	6826.07699999999	-6593.05925925927	-8487.54074074074
44325.5899279167	0	6826.07699999999	-6594.80740740742	-8491.05185185185
44325.5899280324	0	6829.37299999999	-6596.72592592594	-8495.03703703704
44325.5899281481	0	6829.37299999999	-6598.4814814815	-8499.13333333333
44325.5899282639	0	6833.04699999999	-6600.1851851852	-8503.23703703704
44325.5899283796	0	6833.04699999999	-6601.79259259261	-8507.34814814815
44325.5899284954	0	6836.35799999999	-6603.10370370372	-8511.24444444444
44325.5899286111	0	6836.35799999999	-6604.25185185187	-8515.19259259259
44325.5899287269	0	6838.81699999999	-6605.23703703705	-8519.43703703704
44325.5899288426	0	6838.81699999999	-6605.91851851853	-8523.61481481482
44325.5899289583	0	6840.48399999999	-6606.25185185187	-8527.73333333333
44325.5899290741	0	6840.48399999999	-6606.42962962965	-8531.88148148148
44325.5899291898	0	6840.99499999999	-6606.59259259261	-8536.06666666667
44325.5899293056	0	6840.99499999999	-6606.67407407409	-8540.24444444444
44325.5899294213	0	6841.23899999999	-6606.60740740742	-8544.51851851852
44325.589929537	0	6841.23899999999	-6606.53333333335	-8548.9037037037
44325.5899296528	0	6841.09799999999	-6606.43703703705	-8553.22222222222
44325.5899297685	0	6841.09799999999	-6606.43703703705	-8557.63703703704
44325.5899298843	0	6841.00199999999	-6606.43703703705	-8562
44325.58993	0	6841.00199999999	-6606.37777777779	-8566.40740740741
44325.5899301157	0	6840.94299999999	-6606.45185185187	-8570.8
44325.5899302315	0	6840.94299999999	-6606.74074074076	-8574.97037037037
44325.5899303472	0	6841.30599999999	-6607.11111111113	-8579.1037037037
44325.589930463	0	6841.30599999999	-6607.9851851852	-8583.34074074074
44325.5899305787	0	6842.54999999999	-6609.0888888889	-8587.17037037037
44325.5899306944	0	6842.54999999999	-6610.50370370372	-8591.09629629629
44325.5899308102	0	6845.06899999999	-6612.3851851852	-8595.08888888889
44325.5899309259	0	6845.06899999999	-6614.53333333335	-8598.9037037037
44325.5899310417	0	6849.09899999999	-6616.70370370372	-8602.44444444444
44325.5899311574	0	6849.09899999999	-6619.40740740742	-8605.88888888889
44325.5899312731	0	6853.97299999999	-6622.25185185187	-8609.2
44325.5899313889	0	6853.97299999999	-6625.3851851852	-8612.46666666666
44325.5899315046	0	6859.95099999999	-6628.56296296298	-8615.57777777777
44325.5899316204	0	6859.95099999999	-6632.05925925928	-8618.75555555555
44325.5899317361	0	6866.62499999999	-6635.52592592594	-8621.94814814815
44325.5899318519	0	6866.62499999999	-6639.06666666668	-8625.2074074074
44325.5899319676	0	6873.63199999999	-6642.56296296298	-8628.32592592592
44325.5899320833	0	6873.63199999999	-6645.77777777779	-8631.37037037037
44325.5899321991	0	6880.34299999999	-6648.73333333335	-8634.28888888888
44325.5899323148	0	6880.34299999999	-6651.11851851853	-8637.05925925925
44325.5899324306	0	6885.68399999999	-6653.20000000002	-8639.67407407407
44325.5899325463	0	6885.68399999999	-6654.8814814815	-8642.14074074074
44325.589932662	0	6889.44699999999	-6656.11111111113	-8644.42222222222
44325.5899327778	0	6889.44699999999	-6656.93333333335	-8646.22962962962
44325.5899328935	0	6891.49899999999	-6657.45185185187	-8647.8
44325.5899330093	0	6891.49899999999	-6658.02222222224	-8649.19259259259
44325.589933125	0	6892.58799999999	-6658.82222222224	-8650.35555555555
44325.5899332407	0	6892.58799999999	-6659.97777777779	-8651.5037037037
44325.5899333565	0	6894.54399999999	-6661.57777777779	-8652.54814814814
44325.5899334722	0	6894.54399999999	-6663.63703703705	-8653.74074074074
44325.589933588	0	6898.20299999999	-6666.14814814816	-8654.87407407407
44325.5899337037	0	6898.20299999999	-6668.73333333335	-8655.88148148148
44325.5899338194	0	6903.29899999999	-6671.96296296298	-8656.88888888888
44325.5899339352	0	6903.29899999999	-6675.4814814815	-8658.02222222222
44325.5899340509	0	6910.04699999999	-6679.23703703705	-8659.05925925925
44325.5899341667	0	6910.04699999999	-6683.56296296298	-8660.12592592592
44325.5899342824	0	6918.12799999999	-6687.94074074076	-8660.99259259259
44325.5899343982	0	6918.12799999999	-6692.29629629631	-8661.77037037036
44325.5899345139	0	6926.86099999999	-6696.47407407409	-8662.29629629629
44325.5899346296	0	6926.86099999999	-6700.8888888889	-8662.76296296296
44325.5899347454	0	6935.45399999999	-6704.62962962965	-8663.35555555555
44325.5899348611	0	6935.45399999999	-6707.91111111113	-8664.02962962962
44325.5899349769	0	6942.47599999999	-6710.59259259261	-8664.57777777777
44325.5899350926	0	6942.47599999999	-6712.89629629631	-8665.16296296296
44325.5899352083	0	6947.46099999999	-6714.83703703705	-8665.77037037036
44325.5899353241	0	6947.46099999999	-6716.55555555557	-8666.26666666666
44325.5899354398	0	6951.11999999999	-6717.93333333335	-8666.71111111111
44325.5899355556	0	6951.11999999999	-6719.25925925927	-8667.09629629629
44325.5899356713	0	6953.82399999999	-6720.35555555557	-8667.49629629629
44325.589935787	0	6953.82399999999	-6721.45925925928	-8667.91851851851
44325.5899359028	0	6956.02399999999	-6722.53333333335	-8668.36296296296
44325.5899360185	0	6956.02399999999	-6723.62222222224	-8668.79999999999
44325.5899361343	0	6958.18699999999	-6724.67407407409	-8669.29629629629
44325.58993625	0	6958.18699999999	-6725.6888888889	-8669.72592592592
44325.5899363657	0	6960.25399999999	-6726.94074074076	-8670.28148148147
44325.5899364815	0	6960.25399999999	-6728.21481481483	-8670.94074074073
44325.5899365972	0	6962.77999999999	-6729.60000000001	-8671.63703703703
44325.589936713	0	6962.77999999999	-6730.74074074076	-8672.4074074074
44325.5899368287	0	6965.30599999999	-6731.63703703705	-8673.17777777777
44325.5899369444	0	6965.30599999999	-6732.1851851852	-8673.76296296296
44325.5899370602	0	6966.74999999999	-6732.49629629631	-8674.44444444444
44325.5899371759	0	6966.74999999999	-6732.60000000001	-8675.01481481481
44325.5899372917	0	6967.16499999999	-6732.80000000001	-8675.63703703703
44325.5899374074	0	6967.16499999999	-6733.1851851852	-8676.5111111111
44325.5899375231	0	6967.74999999999	-6733.65185185187	-8677.45185185185
44325.5899376389	0	6967.74999999999	-6734.40000000001	-8678.68148148148
44325.5899377546	0	6968.96499999999	-6735.2888888889	-8680.02962962962
44325.5899378704	0	6968.96499999999	-6736.17037037038	-8681.48888888888
44325.5899379861	0	6970.73499999999	-6737.02962962964	-8682.8074074074
44325.5899381019	0	6970.73499999999	-6737.93333333335	-8684.42222222222
44325.5899382176	0	6972.49799999999	-6738.75555555557	-8686.12592592592
44325.5899383333	0	6972.49799999999	-6739.45925925927	-8687.82222222222
44325.5899384491	0	6974.02399999999	-6740.0888888889	-8689.62222222222
44325.5899385648	0	6974.02399999999	-6740.51111111112	-8691.46666666666
44325.5899386806	0	6975.07599999999	-6740.77037037038	-8693.38518518518
44325.5899387963	0	6975.07599999999	-6740.95555555557	-8695.6074074074
44325.589938912	0	6975.51999999999	-6741.02962962964	-8698.13333333333
44325.5899390278	0	6975.51999999999	-6740.91111111112	-8700.72592592592
44325.5899391435	0	6975.47599999999	-6740.71111111112	-8703.42222222222
44325.5899392593	0	6975.47599999999	-6740.47407407409	-8706.19259259259
44325.589939375	0	6975.03899999999	-6740.34074074075	-8708.98518518518
44325.5899394907	0	6975.03899999999	-6740.31851851853	-8711.95555555555
44325.5899396065	0	6974.88299999999	-6740.28148148149	-8715
44325.5899397222	0	6974.88299999999	-6740.35555555557	-8718.17777777777
44325.589939838	0	6974.91999999999	-6740.62222222224	-8721.4074074074
44325.5899399537	0	6974.91999999999	-6741.15555555557	-8724.62962962963
44325.5899400694	0	6975.71999999999	-6742.00000000001	-8728.15555555555
44325.5899401852	0	6975.71999999999	-6743.0888888889	-8731.83703703703
44325.5899403009	0	6977.65299999999	-6744.51851851853	-8735.65925925926
44325.5899404167	0	6977.65299999999	-6746.11851851853	-8739.57037037037
44325.5899405324	0	6980.68299999999	-6747.72592592594	-8743.4
44325.5899406481	0	6980.68299999999	-6749.32592592594	-8747.31851851851
44325.5899407639	0	6983.88999999999	-6750.80740740742	-8751.33333333333
44325.5899408796	0	6983.88999999999	-6752.00740740742	-8754.93333333333
44325.5899409954	0	6986.57099999999	-6753.15555555557	-8758.77037037037
44325.5899411111	0	6986.57099999999	-6754.26666666668	-8763.09629629629
44325.5899412269	0	6988.82999999999	-6755.21481481483	-8767.3037037037
44325.5899413426	0	6988.82999999999	-6756.05925925927	-8771.51111111111
44325.5899414583	0	6990.62299999999	-6756.90370370372	-8775.51851851852
44325.5899415741	0	6990.62299999999	-6757.71851851853	-8779.82962962963
44325.5899416898	0	6992.28199999999	-6758.49629629631	-8784.31851851852
44325.5899418056	0	6992.28199999999	-6759.25925925927	-8788.88888888889
44325.5899419213	0	6993.82299999999	-6759.77777777779	-8793.88888888889
44325.589942037	0	6993.82299999999	-6760.16296296298	-8798.77037037037
44325.5899421528	0	6994.72699999999	-6760.49629629631	-8803.91851851852
44325.5899422685	0	6994.72699999999	-6760.79259259261	-8809.18518518518
44325.5899423843	0	6995.35699999999	-6761.06666666668	-8814.74814814815
44325.5899425	0	6995.35699999999	-6761.35555555557	-8820.22962962963
44325.5899426157	0	6995.91999999999	-6761.69629629631	-8825.66666666666
44325.5899427315	0	6995.91999999999	-6762.14074074075	-8831.05185185185
44325.5899428472	0	6996.70499999999	-6762.8888888889	-8836.57777777777
44325.589942963	0	6996.70499999999	-6763.87407407409	-8842.12592592592
44325.5899430787	0	6998.43799999999	-6764.99259259261	-8847.6074074074
44325.5899431944	0	6998.43799999999	-6766.14074074075	-8852.95555555555
44325.5899433102	0	7000.70499999999	-6767.37777777779	-8858.35555555555
44325.5899434259	0	7000.70499999999	-6768.85925925927	-8863.8
44325.5899435417	0	7003.42399999999	-6770.41481481483	-8869.39259259259
44325.5899436574	0	7003.42399999999	-6771.80740740742	-8874.82962962963
44325.5899437732	0	7006.37199999999	-6773.1851851852	-8880.47407407407
44325.5899438889	0	7006.37199999999	-6774.17777777779	-8886.25185185185
44325.5899440046	0	7008.74199999999	-6774.71851851853	-8891.98518518518
44325.5899441204	0	7008.74199999999	-6775.05925925927	-8897.7037037037
44325.5899442361	0	7009.62299999999	-6775.3851851852	-8903.5037037037
44325.5899443519	0	7009.62299999999	-6775.60000000001	-8909.53333333333
44325.5899444676	0	7010.16399999999	-6775.70370370372	-8915.32592592592
44325.5899445833	0	7010.16399999999	-6775.77037037038	-8920.97037037037
44325.5899446991	0	7010.33399999999	-6776.14814814816	-8926.56296296296
44325.5899448148	0	7010.33399999999	-6776.7851851852	-8932.18518518518
44325.5899449306	0	7011.34899999999	-6777.65925925927	-8937.93333333333
44325.5899450463	0	7011.34899999999	-6778.96296296298	-8943.37037037037
44325.589945162	0	7013.52699999999	-6780.68148148149	-8948.34814814814
44325.5899452778	0	7013.52699999999	-6782.74074074075	-8953.77777777777
44325.5899453935	0	7017.30499999999	-6784.53333333335	-8958.3037037037
44325.5899455093	0	7017.30499999999	-6787.02222222224	-8963.17777777777
44325.589945625	0	7021.58599999999	-6789.94814814816	-8968.24444444444
44325.5899457407	0	7021.58599999999	-6792.7851851852	-8972.95555555555
44325.5899458565	0	7027.34899999999	-6795.89629629631	-8978.1037037037
44325.5899459722	0	7027.34899999999	-6799.06666666668	-8983.39259259259
44325.589946088	0	7033.62999999999	-6802.1851851852	-8988.62962962962
44325.5899462037	0	7033.62999999999	-6805.17777777779	-8994.14074074074
44325.5899463194	0	7039.74099999999	-6807.85925925927	-8999.39259259259
44325.5899464352	0	7039.74099999999	-6809.96296296298	-9003.99999999999
44325.5899465509	0	7044.52599999999	-6811.17037037038	-9008.13333333333
44325.5899466667	0	7044.52599999999	-6813.4814814815	-9013.26666666666
44325.5899467824	0	7048.04499999999	-6815.49629629631	-9018.49629629629
44325.5899468982	0	7048.04499999999	-6817.2814814815	-9023.75555555555
44325.5899470139	0	7051.84499999999	-6818.91851851853	-9029.0074074074
44325.5899471296	0	7051.84499999999	-6820.40740740742	-9034.26666666666
44325.5899472454	0	7054.97099999999	-6821.87407407409	-9039.72592592592
44325.5899473611	0	7054.97099999999	-6823.30370370372	-9045.37777777777
44325.5899474769	0	7057.86699999999	-6824.4888888889	-9050.65925925925
44325.5899475926	0	7057.86699999999	-6825.7851851852	-9055.68888888888
44325.5899477083	0	7060.34799999999	-6826.64444444446	-9060.66666666666
44325.5899478241	0	7060.34799999999	-6827.63703703705	-9066.19999999999
44325.5899479398	0	7062.19999999999	-6828.2814814815	-9071.74074074073
44325.5899480556	0	7062.19999999999	-6828.82222222224	-9077.44444444444
44325.5899481713	0	7063.38499999999	-6828.9851851852	-9083.16296296296
44325.589948287	0	7063.38499999999	-6829.01481481483	-9088.99259259259
44325.5899484028	0	7063.57799999999	-6828.85185185187	-9094.83703703703
44325.5899485185	0	7063.57799999999	-6828.74814814816	-9100.5037037037
44325.5899486343	0	7063.31099999999	-6828.5851851852	-9106.28888888888
44325.58994875	0	7063.31099999999	-6828.4888888889	-9111.74814814814
44325.5899488657	0	7063.05199999999	-6828.62222222224	-9117.49629629629
44325.5899489815	0	7063.05199999999	-6829.20000000001	-9123.12592592592
44325.5899490972	0	7063.76299999999	-6830.02222222223	-9128.38518518518
44325.589949213	0	7063.76299999999	-6831.47407407409	-9133.66666666666
44325.5899493287	0	7066.03699999999	-6832.9925925926	-9138.54074074073
44325.5899494444	0	7066.03699999999	-6834.64444444446	-9143.14074074074
44325.5899495602	0	7069.20699999999	-6836.3851851852	-9147.42222222222
44325.5899496759	0	7069.20699999999	-6838.52592592594	-9152.02222222222
44325.5899497917	0	7073.08799999999	-6840.85925925927	-9156.39259259259
44325.5899499074	0	7073.08799999999	-6843.42222222223	-9160.68888888888
44325.5899500231	0	7077.98399999999	-6846.31111111112	-9164.94814814814
44325.5899501389	0	7077.98399999999	-6849.34074074075	-9169.02962962962
44325.5899502546	0	7083.90299999999	-6852.50370370371	-9173.17777777777
44325.5899503704	0	7083.90299999999	-6855.56296296297	-9177.23703703703
44325.589950625	0	7090.12499999999	-6858.72592592594	-9181.29629629629
44325.5899507176	0	7093.28799999999	-6861.93333333334	-9185.43703703703
44325.5899508333	0	7093.28799999999	-6868.21481481483	-9194.1111111111
44325.5899509491	0	7102.77699999999	-6870.74074074075	-9197.71851851851
44325.5899510648	0	7102.77699999999	-6873.40000000001	-9201.37037037036
44325.5899511806	0	7107.96199999999	-6876.00740740742	-9205.19259259258
44325.5899512963	0	7107.96199999999	-6878.40740740742	-9209.14074074073
44325.589951412	0	7112.96899999999	-6880.51111111112	-9212.94074074073
44325.5899515278	0	7112.96899999999	-6882.57777777779	-9216.94814814814
44325.5899516435	0	7117.13899999999	-6884.42222222223	-9221.01481481481
44325.5899517593	0	7117.13899999999	-6886.02222222223	-9225.01481481481
44325.589951875	0	7120.58299999999	-6887.68148148149	-9229.08148148147
44325.5899519907	0	7120.58299999999	-6888.93333333335	-9232.91111111111
44325.5899521065	0	7123.49399999999	-6890.27407407409	-9236.91111111111
44325.5899522222	0	7123.49399999999	-6891.40000000001	-9240.73333333333
44325.589952338	0	7125.96099999999	-6892.32592592594	-9244.36296296296
44325.5899524537	0	7125.96099999999	-6892.90370370372	-9247.84444444444
44325.5899525694	0	7127.46499999999	-6893.37777777779	-9251.17777777777
44325.5899526852	0	7127.46499999999	-6893.73333333335	-9254.28888888888
44325.5899528009	0	7128.29499999999	-6894.02222222224	-9257.33333333333
44325.5899529167	0	7128.29499999999	-6894.21481481483	-9260.41481481481
44325.5899530324	0	7128.77599999999	-6894.36296296298	-9263.64444444444
44325.5899531481	0	7128.77599999999	-6894.34814814816	-9266.73333333333
44325.5899532639	0	7128.90899999999	-6894.2888888889	-9269.89629629629
44325.5899533796	0	7128.90899999999	-6894.23703703705	-9272.97777777777
44325.5899534954	0	7128.79799999999	-6894.08148148149	-9275.95555555555
44325.5899536111	0	7128.79799999999	-6893.83703703705	-9278.89629629629
44325.5899537268	0	7128.39799999999	-6893.6814814815	-9281.86666666667
44325.5899538426	0	7128.39799999999	-6893.55555555557	-9284.87407407407
44325.5899539583	0	7128.11699999999	-6893.51851851853	-9287.78518518518
44325.5899540741	0	7128.11699999999	-6893.51851851853	-9290.65185185185
44325.5899541898	0	7128.07999999999	-6893.62222222224	-9293.42222222222
44325.5899543056	0	7128.07999999999	-6893.63703703705	-9296.21481481481
44325.5899544213	0	7128.19899999999	-6893.61481481483	-9299
44325.589954537	0	7128.19899999999	-6893.4814814815	-9301.72592592592
44325.5899546528	0	7128.04299999999	-6893.34814814816	-9304.51111111111
44325.5899547685	0	7128.04299999999	-6893.20000000001	-9307.2074074074
44325.5899548843	0	7127.76199999999	-6893.20000000001	-9309.86666666666
44325.589955	0	7127.76199999999	-6893.13333333335	-9312.43703703703
44325.5899551157	0	7127.69499999999	-6893.25185185187	-9314.78518518518
44325.5899552315	0	7127.69499999999	-6893.44444444446	-9316.94814814815
44325.5899553472	0	7128.00599999999	-6893.70370370372	-9318.97777777777
44325.589955463	0	7128.00599999999	-6894.04444444446	-9320.94814814815
44325.5899555787	0	7128.60599999999	-6894.46666666668	-9322.69629629629
44325.5899556944	0	7128.60599999999	-6895.11851851853	-9324.48148148148
44325.5899558102	0	7129.67999999999	-6895.76296296298	-9326.23703703703
44325.5899559259	0	7129.67999999999	-6896.37777777779	-9327.74074074074
44325.5899560417	0	7130.93899999999	-6896.97037037038	-9329.18518518518
44325.5899561574	0	7130.93899999999	-6897.69629629631	-9330.69629629629
44325.5899562732	0	7132.25799999999	-6898.34074074075	-9331.94074074074
44325.5899563889	0	7132.25799999999	-6899.00000000001	-9333.25925925926
44325.5899565046	0	7133.56199999999	-6899.65925925927	-9334.58518518518
44325.5899566204	0	7133.56199999999	-6900.45925925927	-9335.84444444444
44325.5899567361	0	7135.02099999999	-6901.2814814815	-9337
44325.5899568519	0	7135.02099999999	-6902.2814814815	-9338.09629629629
44325.5899569676	0	7136.84299999999	-6903.34074074075	-9339.12592592592
44325.5899570833	0	7136.84299999999	-6904.60000000001	-9340.14074074074
44325.5899571991	0	7139.16199999999	-6905.97037037038	-9341.05925925926
44325.5899573148	0	7139.16199999999	-6907.57037037038	-9342.02222222222
44325.5899574306	0	7142.13199999999	-6909.34074074075	-9342.9037037037
44325.5899575463	0	7142.13199999999	-6911.15555555557	-9343.73333333333
44325.589957662	0	7145.71699999999	-6913.11851851853	-9344.43703703704
44325.5899577778	0	7145.71699999999	-6915.0888888889	-9344.74074074074
44325.5899578935	0	7149.64999999999	-6917.5851851852	-9345.25185185185
44325.5899580093	0	7149.64999999999	-6920.04444444446	-9345.60740740741
44325.589958125	0	7154.60599999999	-6922.5851851852	-9345.85925925926
44325.5899582407	0	7154.60599999999	-6924.97777777779	-9345.96296296296
44325.5899583565	0	7159.53899999999	-6927.21481481483	-9346.05185185185
44325.5899584722	0	7159.53899999999	-6929.27407407409	-9346.09629629629
44325.589958588	0	7163.83499999999	-6931.13333333335	-9346.05185185185
44325.5899587037	0	7163.83499999999	-6932.95555555557	-9345.8962962963
44325.5899588194	0	7167.51599999999	-6934.40740740742	-9345.56296296296
44325.5899589352	0	7167.51599999999	-6935.67407407409	-9344.95555555555
44325.5899590509	0	7170.23499999999	-6936.57037037038	-9344.2962962963
44325.5899591667	0	7170.23499999999	-6937.31851851853	-9343.55555555555
44325.5899592824	0	7171.87899999999	-6937.8888888889	-9342.78518518518
44325.5899593981	0	7171.87899999999	-6938.16296296298	-9342.01481481481
44325.5899595139	0	7172.72299999999	-6938.19259259261	-9341.01481481481
44325.5899596296	0	7172.72299999999	-6938.15555555557	-9339.86666666667
44325.5899597454	0	7172.71599999999	-6938.01481481483	-9338.73333333333
44325.5899598611	0	7172.71599999999	-6937.5851851852	-9337.61481481482
44325.5899599769	0	7172.14599999999	-6936.94074074075	-9336.62222222222
44325.5899600926	0	7172.14599999999	-6936.00000000001	-9335.57037037037
44325.5899602083	0	7170.56099999999	-6934.6888888889	-9334.31851851852
44325.5899603241	0	7170.56099999999	-6933.2888888889	-9333.08888888889
44325.5899604398	0	7167.84999999999	-6931.91851851853	-9331.78518518519
44325.5899605556	0	7167.84999999999	-6930.73333333335	-9330.27407407408
44325.5899606713	0	7165.29399999999	-6929.82222222223	-9328.62962962963
44325.589960787	0	7165.29399999999	-6929.16296296298	-9326.84444444445
44325.5899609028	0	7163.72399999999	-6928.74814814816	-9325.08148148148
44325.5899610185	0	7163.72399999999	-6928.61481481483	-9323.0962962963
44325.5899611343	0	7163.17599999999	-6928.69629629631	-9321.06666666667
44325.58996125	0	7163.17599999999	-6928.82222222223	-9319.13333333334
44325.5899613657	0	7163.38299999999	-6929.25185185186	-9317.2
44325.5899614815	0	7163.38299999999	-6929.82222222223	-9315.0962962963
44325.5899615972	0	7164.38299999999	-6930.40000000001	-9312.74074074074
44325.589961713	0	7164.38299999999	-6931.02962962964	-9310.28148148148
44325.5899618287	0	7165.58999999999	-6931.72592592594	-9307.68888888889
44325.5899619444	0	7165.58999999999	-6932.33333333334	-9305.01481481482
44325.5899620602	0	7166.89399999999	-6932.88148148149	-9302.37037037037
44325.5899621759	0	7166.89399999999	-6933.41481481483	-9299.68148148148
44325.5899622917	0	7167.97499999999	-6933.80000000001	-9297.17037037037
44325.5899624074	0	7167.97499999999	-6934.10370370372	-9294.4
44325.5899625231	0	7168.66399999999	-6934.26666666668	-9291.51851851852
44325.5899626389	0	7168.66399999999	-6934.25185185186	-9288.67407407408
44325.5899627546	0	7168.66399999999	-6934.14074074075	-9285.67407407408
44325.5899628704	0	7168.81199999999	-6933.90370370372	-9282.61481481482
44325.5899629861	0	7168.81199999999	-6933.56296296298	-9279.42962962963
44325.5899631019	0	7168.12299999999	-6933.07407407409	-9276.26666666667
44325.5899632176	0	7168.12299999999	-6932.51851851853	-9272.98518518519
44325.5899633333	0	7167.07899999999	-6932.06666666668	-9269.82222222223
44325.5899634491	0	7167.07899999999	-6931.71851851853	-9266.50370370371
44325.5899635648	0	7166.27899999999	-6931.34814814816	-9263.1925925926
44325.5899636806	0	7166.27899999999	-6930.97777777779	-9259.63703703704
44325.5899637963	0	7165.53799999999	-6930.5851851852	-9256.13333333334
44325.589963912	0	7165.53799999999	-6930.11851851853	-9252.53333333334
44325.5899640278	0	7164.67899999999	-6929.8888888889	-9248.87407407408
44325.5899641435	0	7164.67899999999	-6929.73333333335	-9245.13333333334
44325.5899642593	0	7164.29399999999	-6929.71851851853	-9241.27407407408
44325.589964375	0	7164.29399999999	-6929.73333333335	-9237.38518518519
44325.5899644907	0	7164.29399999999	-6929.70370370372	-9233.35555555556
44325.5899646065	0	7164.26399999999	-6929.65925925927	-9229.2962962963
44325.5899647222	0	7164.26399999999	-6929.50370370372	-9225.10370370371
44325.589964838	0	7164.06399999999	-6929.46666666668	-9220.90370370371
44325.5899649537	0	7164.06399999999	-6929.47407407409	-9216.75555555556
44325.5899650694	0	7164.03399999999	-6929.56296296298	-9212.51851851853
44325.5899651852	0	7164.03399999999	-6929.66666666668	-9208.37037037038
44325.5899653009	0	7164.22699999999	-6929.82962962964	-9204.05185185186
44325.5899654167	0	7164.22699999999	-6930.05185185187	-9199.85185185186
44325.5899655324	0	7164.61199999999	-6930.17037037038	-9195.52592592593
44325.5899656481	0	7164.61199999999	-6930.23703703705	-9191.16296296297
44325.5899657639	0	7164.797	-6930.23703703705	-9186.76296296297
44325.5899658796	0	7164.797	-6930.22222222224	-9182.30370370371
44325.5899659954	0	7164.78199999999	-6930.24444444446	-9177.87407407408
44325.5899661111	0	7164.78199999999	-6930.36296296298	-9173.37777777778
44325.5899662268	0	7164.92299999999	-6930.51851851853	-9168.95555555556
44325.5899663426	0	7164.92299999999	-6930.71851851853	-9164.30370370371
44325.5899664583	0	7165.27899999999	-6931.06666666668	-9159.85185185186
44325.5899665741	0	7165.27899999999	-6931.55555555557	-9155.42962962964
44325.5899666898	0	7166.11599999999	-6931.95555555557	-9151.28148148149
44325.5899668056	0	7166.11599999999	-6932.42222222224	-9146.71111111112
44325.5899669213	0	7166.98299999999	-6932.72592592594	-9141.87407407408
44325.589967037	0	7166.98299999999	-6932.90370370372	-9138.25925925926
44325.5899671528	0	7167.46399999999	-6933.00740740742	-9136.17777777778
44325.5899672685	0	7167.46399999999	-6933.02222222224	-9136.05185185186
44325.5899673843	0	7167.58299999999	-6933.25925925927	-9133.15555555556
44325.5899675	0	7167.58299999999	-6933.45185185187	-9128.56296296297
44325.5899676157	0	7168.01299999999	-6933.55555555557	-9123.90370370371
44325.5899677315	0	7168.01299999999	-6933.77037037038	-9118.91111111112
44325.5899678472	0	7168.33199999999	-6934.04444444446	-9114.08888888889
44325.589967963	0	7168.33199999999	-6934.20000000001	-9109.0962962963
44325.5899680787	0	7168.762	-6934.29629629631	-9104.16296296297
44325.5899681944	0	7168.762	-6934.29629629631	-9099.25925925926
44325.5899683102	0	7168.85799999999	-6934.15555555557	-9094.44444444445
44325.5899684259	0	7168.85799999999	-6934.14074074075	-9089.6962962963
44325.5899685417	0	7168.70199999999	-6934.00740740742	-9085.24444444445
44325.5899686574	0	7168.70199999999	-6933.63703703705	-9080.88148148149
44325.5899687732	0	7168.19799999999	-6933.13333333335	-9076.42962962963
44325.5899688889	0	7168.19799999999	-6932.60740740742	-9072.17777777778
44325.5899690046	0	7167.168	-6931.97037037038	-9067.98518518519
44325.5899691204	0	7167.168	-6931.39259259261	-9063.68148148148
44325.5899692361	0	7165.953	-6930.90370370372	-9059.34814814815
44325.5899693519	0	7165.953	-6930.42222222224	-9055.26666666667
44325.5899694676	0	7164.98299999999	-6929.71111111113	-9051.2962962963
44325.5899695833	0	7164.98299999999	-6928.70370370372	-9047.19259259259
44325.5899696991	0	7163.26399999999	-6927.59259259261	-9043.21481481482
44325.5899698148	0	7163.26399999999	-6926.46666666668	-9039.34074074074
44325.5899699306	0	7161.02699999999	-6925.47407407409	-9035.7037037037
44325.5899700463	0	7161.02699999999	-6924.69629629631	-9032.25185185185
44325.589970162	0	7159.25699999999	-6924.06666666668	-9028.95555555556
44325.5899702778	0	7159.25699999999	-6923.84444444446	-9025.92592592593
44325.5899703935	0	7158.40499999999	-6923.71851851853	-9022.88888888889
44325.5899705093	0	7158.40499999999	-6923.80740740742	-9020.02222222222
44325.589970625	0	7158.36799999999	-6924.0888888889	-9017.22222222222
44325.5899707407	0	7158.36799999999	-6924.49629629631	-9014.38518518519
44325.5899708565	0	7159.05699999999	-6925.00740740742	-9011.58518518519
44325.5899709722	0	7159.05699999999	-6925.79259259261	-9008.77777777778
44325.589971088	0	7160.35299999999	-6926.77037037039	-9006.11851851852
44325.5899712037	0	7160.35299999999	-6927.91111111113	-9003.51851851852
44325.5899713194	0	7162.47199999999	-6929.16296296298	-9001.16296296297
44325.5899714352	0	7162.47199999999	-6930.4814814815	-8998.62962962963
44325.5899715509	0	7165.04199999999	-6931.85925925927	-8996.33333333334
44325.5899716667	0	7165.04199999999	-6933.31851851853	-8994.0962962963
44325.5899717824	0	7167.87899999999	-6934.91111111113	-8992
44325.5899718981	0	7167.87899999999	-6936.53333333335	-8990.02962962963
44325.5899720139	0	7171.09399999999	-6938.36296296298	-8988.08148148148
44325.5899721296	0	7171.09399999999	-6940.26666666668	-8986.17777777778
44325.5899722454	0	7174.82699999999	-6942.31111111112	-8984.2962962963
44325.5899723611	0	7174.82699999999	-6944.42222222224	-8982.47407407408
44325.5899724769	0	7178.98299999999	-6946.63703703705	-8980.76296296296
44325.5899725926	0	7178.98299999999	-6948.92592592594	-8979.05925925926
44325.5899727083	0	7183.48699999999	-6951.04444444446	-8977.47407407407
44325.5899728241	0	7183.48699999999	-6953.31851851853	-8975.86666666667
44325.5899729398	0	7187.87999999999	-6955.55555555557	-8974.31851851852
44325.5899730556	0	7187.87999999999	-6957.5851851852	-8972.88888888889
44325.5899731713	0	7192.14699999999	-6959.37777777779	-8971.57037037037
44325.589973287	0	7192.14699999999	-6960.83703703705	-8970.34814814815
44325.5899734028	0	7195.39899999999	-6961.99259259261	-8969.26666666667
44325.5899735185	0	7195.39899999999	-6962.85185185186	-8968.35555555556
44325.5899736343	0	7197.414	-6963.47407407409	-8967.62962962963
44325.58997375	0	7197.414	-6963.82962962964	-8967.0962962963
44325.5899738657	0	7198.392	-6964.23703703705	-8966.74074074074
44325.5899739815	0	7198.392	-6964.81481481483	-8966.4962962963
44325.5899740972	0	7199.377	-6965.63703703705	-8966.2962962963
44325.589974213	0	7199.377	-6965.74814814816	-8966.26666666667
44325.5899743287	0	7200.30999999999	-6965.77037037038	-8966.26666666667
44325.5899744444	0	7200.30999999999	-6965.86666666668	-8966.26666666667
44325.5899745602	0	7200.42899999999	-6966.08148148149	-8966.25925925926
44325.5899746759	0	7200.42899999999	-6967.73333333335	-8966.25925925926
44325.5899747917	0	7202.29599999999	-6969.74074074075	-8966.41481481481
44325.5899749074	0	7202.29599999999	-6972.00000000001	-8966.52592592593
44325.5899750231	0	7206.56299999999	-6974.51851851853	-8966.68888888889
44325.5899751389	0	7206.56299999999	-6977.20000000001	-8966.91111111111
44325.5899752546	0	7211.76299999999	-6980.06666666668	-8966.96296296296
44325.5899753704	0	7211.76299999999	-6983.26666666668	-8967.00740740741
44325.5899754861	0	7217.82999999999	-6986.83703703705	-8967.20740740741
44325.5899756019	0	7217.82999999999	-6990.66666666668	-8967.44444444444
44325.5899757176	0	7225.22999999999	-6994.47407407409	-8967.76296296296
44325.5899758333	0	7225.22999999999	-6998.43703703705	-8968.13333333333
44325.5899759491	0	7232.99999999999	-7002.29629629631	-8968.47407407407
44325.5899760648	0	7232.99999999999	-7006.06666666668	-8968.95555555556
44325.5899761806	0	7240.62999999999	-7009.54814814816	-8969.46666666667
44325.5899762963	0	7240.62999999999	-7012.86666666668	-8969.95555555556
44325.589976412	0	7247.42999999999	-7016.14814814816	-8970.55555555556
44325.5899765278	0	7247.42999999999	-7019.22962962964	-8971.14074074074
44325.5899766435	0	7253.793	-7022.40000000001	-8971.81481481482
44325.5899767593	0	7253.793	-7025.5925925926	-8972.42962962963
44325.589976875	0	7260.156	-7028.84444444446	-8973.08888888889
44325.5899769907	0	7260.156	-7031.90370370372	-8973.67407407408
44325.5899771065	0	7266.467	-7034.7851851852	-8974.28888888889
44325.5899772222	0	7266.467	-7037.51111111112	-8975.06666666667
44325.589977338	0	7272.074	-7040.04444444446	-8975.98518518519
44325.5899774537	0	7272.074	-7042.4888888889	-8977.11851851852
44325.5899775694	0	7277.052	-7044.69629629631	-8978.21481481482
44325.5899776852	0	7277.052	-7046.91111111112	-8979.5037037037
44325.5899778009	0	7281.47399999999	-7049.06666666668	-8980.79259259259
44325.5899779167	0	7281.47399999999	-7051.37037037038	-8981.98518518519
44325.5899780324	0	7285.93299999999	-7053.97037037038	-8983.17777777778
44325.5899781481	0	7285.93299999999	-7056.7851851852	-8984.16296296296
44325.5899782639	0	7291.34799999999	-7059.9925925926	-8985.22222222222
44325.5899783796	0	7291.34799999999	-7063.37777777779	-8986.06666666667
44325.5899784954	0	7297.94099999999	-7066.82962962964	-8986.88888888889
44325.5899786111	0	7297.94099999999	-7070.20000000001	-8987.60740740741
44325.5899787269	0	7304.76299999999	-7073.88148148149	-8988.31111111111
44325.5899788426	0	7304.76299999999	-7077.72592592594	-8989.04444444445
44325.5899789583	0	7312.28899999999	-7081.65925925927	-8989.80740740741
44325.5899790741	0	7312.28899999999	-7085.60000000001	-8990.47407407408
44325.5899791898	0	7320.16299999999	-7089.66666666668	-8991.18518518519
44325.5899793056	0	7320.16299999999	-7093.66666666668	-8991.77037037037
44325.5899794213	0	7328.22999999999	-7097.85185185186	-8992.47407407408
44325.589979537	0	7328.22999999999	-7101.76296296298	-8993.15555555556
44325.5899796528	0	7336.32599999999	-7105.26666666668	-8993.80740740741
44325.5899797685	0	7336.32599999999	-7108.23703703705	-8994.50370370371
44325.5899798843	0	7342.79999999999	-7110.89629629631	-8995.20740740741
44325.58998	0	7342.79999999999	-7113.45925925927	-8996.02962962963
44325.5899801157	0	7348.02199999999	-7115.32592592594	-8996.70370370371
44325.5899802315	0	7348.02199999999	-7116.8888888889	-8997.30370370371
44325.5899803472	0	7351.45199999999	-7118.14814814816	-8997.82962962963
[truncated: 10,000 more rows]
