# Supplementary material for: Near-infrared manipulation of multiple neuronal populations via trichromatic upconversion
Source: Nat Commun. 2021 Sep 27;12:5662. doi: 10.1038/s41467-021-25993-7 (PMC8476604; doi:10.1038/s41467-021-25993-7)
Supplement: Supplementary file 7 — Source Data [file 41467_2021_25993_MOESM7_ESM.zip › Source Data/SI 31/808/4_808_2.csv]

DateTime	xPosComp	yPosComp	xPos	yPos
44325.6087616898	0	3202.606	-3063.16296296296	2644.25925925926
44325.6087618056	0	3204.517	-3064.53333333333	2643.42222222223
44325.6087619213	0	3204.517	-3066.01481481482	2642.6962962963
44325.608762037	0	3207.369	-3067.66666666667	2642.08148148149
44325.6087621528	0	3207.369	-3069.50370370371	2641.57037037038
44325.6087622685	0	3210.858	-3071.26666666667	2641.24444444445
44325.6087623843	0	3210.858	-3073.19259259259	2641.00740740741
44325.6087625	0	3214.547	-3075.22222222222	2640.88888888889
44325.6087626157	0	3214.547	-3077.26666666667	2640.88888888889
44325.6087627315	0	3218.621	-3079.28888888889	2641.08148148149
44325.6087628472	0	3218.621	-3081.19259259259	2641.36296296297
44325.608762963	0	3222.547	-3083	2641.5925925926
44325.6087630787	0	3222.547	-3084.4962962963	2641.88148148149
44325.6087631944	0	3225.851	-3085.31111111111	2642.14074074075
44325.6087633102	0	3225.851	-3086.06666666667	2642.53333333334
44325.6087634259	0	3227.421	-3086.24444444445	2642.8962962963
44325.6087635417	0	3227.421	-3086.05925925926	2643.23703703704
44325.6087636574	0	3227.414	-3085.54814814815	2643.73333333334
44325.6087637731	0	3227.414	-3084.86666666667	2644.34074074075
44325.6087638889	0	3226.221	-3084.06666666667	2645.00740740741
44325.6087640046	0	3226.221	-3083.11111111111	2645.70370370371
44325.6087641204	0	3224.465	-3082.16296296296	2646.43703703704
44325.6087642361	0	3224.465	-3081.23703703704	2647.25925925926
44325.6087643519	0	3222.591	-3080.64444444445	2648.15555555556
44325.6087644676	0	3222.591	-3080.5037037037	2649
44325.6087645833	0	3221.858	-3080.57037037037	2650.25925925926
44325.6087646991	0	3221.858	-3081.06666666667	2651.45925925926
44325.6087648148	0	3222.421	-3081.95555555556	2652.73333333334
44325.6087649306	0	3222.421	-3083.26666666667	2654.30370370371
44325.6087650463	0	3224.621	-3084.87407407407	2655.92592592593
44325.608765162	0	3224.621	-3086.82962962963	2657.61481481482
44325.6087652778	0	3228.184	-3088.94814814815	2659.2
44325.6087653935	0	3228.184	-3091.5037037037	2660.91851851852
44325.6087655093	0	3232.858	-3094.4962962963	2662.65925925926
44325.608765625	0	3232.858	-3098.2962962963	2664.68888888889
44325.6087657407	0	3239.651	-3101.68148148148	2666.48148148149
44325.6087658565	0	3239.651	-3105.59259259259	2668.63703703704
44325.6087659722	0	3246.947	-3109.31111111111	2670.77037037037
44325.608766088	0	3246.947	-3112.8	2672.94074074074
44325.6087662037	0	3254.154	-3116.02962962963	2675.10370370371
44325.6087663194	0	3254.154	-3119.06666666667	2677.31851851852
44325.6087664352	0	3260.421	-3121.82222222222	2679.57777777778
44325.6087665509	0	3260.421	-3124.31851851852	2681.90370370371
44325.6087666667	0	3265.673	-3126.56296296296	2684.1925925926
44325.6087667824	0	3265.673	-3128.33333333333	2686.52592592593
44325.6087668981	0	3269.688	-3129.81481481482	2688.9925925926
44325.6087670139	0	3269.688	-3130.66666666667	2691.3925925926
44325.6087671296	0	3272.021	-3130.97037037037	2693.51851851852
44325.6087672454	0	3272.021	-3130.91851851852	2695.56296296297
44325.6087673611	0	3272.273	-3130.51851851852	2697.48888888889
44325.6087674769	0	3272.273	-3129.97777777778	2699.27407407408
44325.6087675926	0	3271.332	-3129.57037037037	2701.30370370371
44325.6087677083	0	3271.332	-3129.53333333333	2703.38518518519
44325.6087678241	0	3270.888	-3129.81481481482	2705.58518518519
44325.6087679398	0	3270.888	-3130.68888888889	2707.97037037037
44325.6087680556	0	3272.044	-3132.08888888889	2710.2962962963
44325.6087681713	0	3272.044	-3133.94074074074	2712.66666666667
44325.608768287	0	3275.296	-3135.92592592593	2714.8962962963
44325.6087684028	0	3275.296	-3138.60740740741	2717.23703703704
44325.6087685185	0	3279.963	-3141.75555555556	2719.81481481482
44325.6087686343	0	3279.963	-3145.37777777778	2722.50370370371
44325.60876875	0	3286.733	-3148.48888888889	2724.83703703704
44325.6087688657	0	3286.733	-3152.18518518519	2727.48148148148
44325.6087689815	0	3293.54	-3155.82222222222	2730.17777777778
44325.6087690972	0	3293.54	-3159.34814814815	2732.82222222223
44325.608769213	0	3300.703	-3163.01481481482	2735.70370370371
44325.6087693287	0	3300.703	-3166.75555555556	2738.71851851852
44325.6087694444	0	3308.11	-3170.34074074074	2741.77037037037
44325.6087695602	0	3308.11	-3173.40740740741	2744.64444444445
44325.6087696759	0	3314.762	-3175.91111111111	2747.34814814815
44325.6087697917	0	3314.762	-3177.74814814815	2749.77777777778
44325.6087699074	0	3319.103	-3179.43703703704	2751.98518518519
44325.6087700232	0	3319.103	-3180.86666666667	2754.82222222223
44325.6087701389	0	3322.222	-3181.85185185185	2757.05185185186
44325.6087702546	0	3322.222	-3182.94074074074	2759.65925925926
44325.6087703704	0	3324.296	-3184.23703703704	2762.25185185186
44325.6087704861	0	3324.296	-3185.66666666667	2764.68148148149
44325.6087706019	0	3327.022	-3187.33333333333	2767.02222222223
44325.6087707176	0	3327.022	-3189.63703703704	2769.68148148149
44325.6087708333	0	3330.992	-3191.78518518519	2772.03703703704
44325.6087709491	0	3330.992	-3194.4962962963	2774.81481481482
44325.6087710648	0	3335.851	-3196.87407407408	2777.12592592593
44325.6087711806	0	3335.851	-3199.64444444445	2779.88148148149
44325.6087712963	0	3340.999	-3202.6	2782.57037037037
44325.608771412	0	3340.999	-3205.63703703704	2785.37037037037
44325.6087715278	0	3346.992	-3208.45925925926	2788.06666666667
44325.6087716435	0	3346.992	-3211.37777777778	2790.7925925926
44325.6087717593	0	3352.733	-3214.34074074074	2793.57037037037
44325.608771875	0	3352.733	-3217.43703703704	2796.36296296297
44325.6087719907	0	3358.792	-3220.56296296296	2799.21481481482
44325.6087721065	0	3358.792	-3223.79259259259	2801.9925925926
44325.6087722222	0	3365.148	-3227.01481481482	2804.85185185185
44325.608772338	0	3365.148	-3230.18518518519	2807.62222222223
44325.6087724537	0	3371.541	-3233.34074074074	2810.20740740741
44325.6087725694	0	3371.541	-3236.42222222222	2812.81481481482
44325.6087726852	0	3377.778	-3239.58518518519	2815.28888888889
44325.6087728009	0	3377.778	-3242.88888888889	2817.65185185186
44325.6087729167	0	3384.245	-3246.20740740741	2819.93333333334
44325.6087730324	0	3384.245	-3249.58518518519	2822.1925925926
44325.6087731481	0	3390.941	-3252.99259259259	2824.53333333334
44325.6087732639	0	3390.941	-3256.18518518519	2826.90370370371
44325.6087733796	0	3397.541	-3259.16296296296	2829.28888888889
44325.6087734954	0	3397.541	-3262.2962962963	2831.97777777778
44325.6087736111	0	3403.652	-3265.35555555556	2834.68148148148
44325.6087737269	0	3403.652	-3268.82222222222	2837.6
44325.6087738426	0	3410.178	-3271.81481481482	2840
44325.6087739583	0	3410.178	-3275	2842.54074074074
44325.6087740741	0	3416.356	-3278.25185185185	2845.12592592593
44325.6087741898	0	3416.356	-3281.55555555556	2847.55555555556
44325.6087743056	0	3422.912	-3284.85185185185	2850.0962962963
44325.6087744213	0	3422.912	-3288.20740740741	2852.64444444445
44325.608774537	0	3429.564	-3291.63703703704	2855.37037037037
44325.6087746528	0	3429.564	-3295.03703703704	2857.91111111111
44325.6087747685	0	3436.394	-3298.33333333333	2860.41481481482
44325.6087748843	0	3436.394	-3301.51851851852	2862.86666666667
44325.608775	0	3442.875	-3304.60740740741	2865.15555555556
44325.6087751157	0	3442.875	-3307.68888888889	2867.54814814815
44325.6087752315	0	3449.045	-3310.71851851852	2869.75555555556
44325.6087753472	0	3449.045	-3313.76296296296	2871.95555555556
44325.608775463	0	3455.119	-3316.76296296296	2874.20740740741
44325.6087755787	0	3455.119	-3320.02962962963	2876.57037037037
44325.6087756944	0	3461.386	-3322.74814814815	2878.45925925926
44325.6087758102	0	3461.386	-3325.45185185185	2880.47407407408
44325.6087759259	0	3466.808	-3328.06666666667	2882.55555555556
44325.6087760417	0	3466.808	-3330.57777777778	2884.7925925926
44325.6087761574	0	3471.934	-3332.79259259259	2886.90370370371
44325.6087762731	0	3471.934	-3334.87407407408	2888.94074074074
44325.6087763889	0	3476.23	-3336.95555555556	2891.10370370371
44325.6087765046	0	3476.23	-3339	2893.37037037037
44325.6087766204	0	3480.356	-3340.43703703704	2895.27407407408
44325.6087767361	0	3480.356	-3341.78518518519	2897.23703703704
44325.6087768518	0	3483.141	-3343.12592592593	2899.23703703704
44325.6087769676	0	3483.141	-3344.65185185185	2901.35555555556
44325.6087770833	0	3486.008	-3346.12592592593	2903.16296296297
44325.6087771991	0	3486.008	-3347.83703703704	2905.0962962963
44325.6087773148	0	3489.193	-3349.63703703704	2907.04444444445
44325.6087774306	0	3489.193	-3351.41481481482	2908.86666666667
44325.6087775463	0	3492.771	-3353.31851851852	2910.75555555556
44325.608777662	0	3492.771	-3355.24444444445	2912.57777777778
44325.6087777778	0	3496.601	-3357.21481481482	2914.38518518519
44325.6087778935	0	3496.601	-3359.15555555556	2916.10370370371
44325.6087780093	0	3500.512	-3360.44444444445	2917.30370370371
44325.608778125	0	3500.512	-3362.2	2918.78518518519
44325.6087782407	0	3503.556	-3364.00740740741	2920.38518518519
44325.6087783565	0	3503.556	-3365.79259259259	2922.06666666667
44325.6087784722	0	3507.149	-3367.46666666667	2923.63703703704
44325.608778588	0	3507.149	-3369.18518518519	2925.22962962963
44325.6087787037	0	3510.542	-3370.92592592593	2926.78518518519
44325.6087788194	0	3510.542	-3372.74074074074	2928.42222222222
44325.6087789352	0	3514.098	-3374.71111111111	2929.91111111111
44325.6087790509	0	3514.098	-3376.95555555556	2931.52592592593
44325.6087791667	0	3518.313	-3379.36296296297	2933.26666666667
44325.6087792824	0	3518.313	-3381.88148148148	2935.01481481482
44325.6087793982	0	3523.239	-3384.42222222222	2936.75555555556
44325.6087795139	0	3523.239	-3386.95555555556	2938.61481481482
44325.6087796296	0	3528.313	-3389.58518518519	2940.45925925926
44325.6087797454	0	3528.313	-3392.24444444445	2942.34814814815
44325.6087798611	0	3533.602	-3394.80740740741	2944.04444444445
44325.6087799769	0	3533.602	-3397.59259259259	2945.90370370371
44325.6087800926	0	3538.95	-3400.36296296297	2947.72592592593
44325.6087802083	0	3538.95	-3403.13333333334	2949.70370370371
44325.6087803241	0	3544.491	-3406.10370370371	2951.75555555556
44325.6087804398	0	3544.491	-3408.92592592593	2953.57037037037
44325.6087805556	0	3550.284	-3411.74814814815	2955.46666666667
44325.6087806713	0	3550.284	-3414.38518518519	2957.30370370371
44325.608780787	0	3555.743	-3416.83703703704	2959.12592592593
44325.6087809028	0	3555.743	-3419.13333333334	2960.85185185185
44325.6087810185	0	3560.491	-3421.31851851852	2962.50370370371
44325.6087811343	0	3560.491	-3423.57037037037	2963.98518518519
44325.60878125	0	3564.928	-3425.77777777778	2965.35555555556
44325.6087813657	0	3564.928	-3428.40740740741	2966.91851851852
44325.6087814815	0	3569.765	-3430.65185185185	2968.20740740741
44325.6087815972	0	3569.765	-3433.16296296296	2969.55555555556
44325.608781713	0	3574.521	-3435.61481481482	2970.83703703704
44325.6087818287	0	3574.521	-3438.17777777778	2972.11851851852
44325.6087819444	0	3579.536	-3440.8962962963	2973.37037037037
44325.6087820602	0	3579.536	-3443.97037037037	2974.62222222222
44325.6087821759	0	3585.329	-3446.4	2975.68888888889
44325.6087822917	0	3585.329	-3449.03703703704	2976.85925925926
44325.6087824074	0	3590.396	-3451.51851851852	2978.02962962963
44325.6087825232	0	3590.396	-3453.43703703704	2979.35555555556
44325.6087826389	0	3594.796	-3454.17037037037	2980.3037037037
44325.6087827546	0	3594.796	-3454.31111111111	2981.12592592593
44325.6087828704	0	3595.67	-3454.04444444445	2981.85925925926
44325.6087829861	0	3595.67	-3453.60740740741	2982.48148148148
44325.6087831019	0	3594.966	-3453.17037037037	2983.03703703704
44325.6087832176	0	3594.966	-3452.52592592593	2983.65185185185
44325.6087833333	0	3593.885	-3451.88888888889	2984.31851851852
44325.6087834491	0	3593.885	-3451.2	2985.07407407407
44325.6087835648	0	3592.559	-3450.37777777778	2985.91851851852
44325.6087836806	0	3592.559	-3449.63703703704	2986.71851851852
44325.6087837963	0	3590.996	-3448.99259259259	2987.58518518519
44325.608783912	0	3590.996	-3448.46666666667	2988.45185185185
44325.6087840278	0	3589.826	-3448.12592592593	2989.14074074074
44325.6087841435	0	3589.826	-3447.91851851852	2989.75555555556
44325.6087842593	0	3589.278	-3447.68888888889	2990.52592592593
44325.608784375	0	3589.278	-3447.56296296296	2991.40740740741
44325.6087844907	0	3588.922	-3447.55555555556	2992.31851851852
44325.6087846065	0	3588.922	-3447.39259259259	2993.50370370371
44325.6087847222	0	3588.752	-3447.1037037037	2994.48148148148
44325.608784838	0	3588.752	-3446.61481481482	2995.51111111111
44325.6087849537	0	3587.974	-3446.13333333333	2996.65925925926
44325.6087850694	0	3587.974	-3445.83703703704	2997.83703703704
44325.6087851852	0	3587.196	-3445.74814814815	2999.18518518519
44325.6087853009	0	3587.196	-3445.80740740741	3000.58518518519
44325.6087854167	0	3587.166	-3446.08888888889	3001.95555555556
44325.6087855324	0	3587.166	-3446.6962962963	3003.19259259259
44325.6087856481	0	3588.055	-3447.38518518519	3004.53333333334
44325.6087857639	0	3588.055	-3448.02962962963	3006.15555555556
44325.6087858796	0	3589.388	-3448.46666666667	3007.76296296296
44325.6087859954	0	3589.388	-3448.81481481482	3009.37037037037
44325.6087861111	0	3590.173	-3449.16296296296	3011.22222222222
44325.6087862269	0	3590.173	-3449.45925925926	3013.07407407408
44325.6087863426	0	3590.817	-3449.62962962963	3014.87407407408
44325.6087864583	0	3590.817	-3449.68888888889	3016.85185185185
44325.6087865741	0	3591.047	-3449.68888888889	3018.48148148148
44325.6087866898	0	3591.047	-3449.63703703704	3020.3037037037
44325.6087868056	0	3590.995	-3449.45185185185	3022.17037037037
44325.6087869213	0	3590.995	-3449.18518518519	3024.06666666667
44325.608787037	0	3590.543	-3448.76296296296	3025.97037037037
44325.6087871528	0	3590.543	-3448.34814814815	3028.12592592593
44325.6087872685	0	3589.706	-3448.11851851852	3029.72592592593
44325.6087873843	0	3589.706	-3447.85925925926	3031.66666666667
44325.6087875	0	3589.217	-3447.65185185185	3033.54074074074
44325.6087876157	0	3589.217	-3447.4962962963	3035.48888888889
44325.6087877315	0	3588.854	-3447.42222222222	3037.41481481482
44325.6087878472	0	3588.854	-3447.41481481482	3039.37037037037
44325.608787963	0	3588.773	-3447.55555555556	3041.35555555556
44325.6087880787	0	3588.773	-3447.94814814815	3043.12592592593
44325.6087881944	0	3589.306	-3448.25185185185	3044.83703703704
44325.6087883102	0	3589.306	-3448.68148148148	3046.68148148148
44325.6087884259	0	3590.039	-3448.92592592593	3048.34814814815
44325.6087885417	0	3590.039	-3449.21481481482	3050.31851851852
44325.6087886574	0	3590.572	-3449.42962962963	3052.23703703704
44325.6087887731	0	3590.572	-3449.6	3054.07407407408
44325.6087888889	0	3590.957	-3449.74074074074	3055.88148148148
44325.6087890046	0	3590.957	-3449.98518518519	3057.70370370371
44325.6087891204	0	3591.342	-3450.31111111111	3059.58518518519
44325.6087892361	0	3591.342	-3450.61481481482	3061.52592592593
44325.6087893518	0	3591.972	-3450.88888888889	3063.37777777778
44325.6087894676	0	3591.972	-3451.24444444445	3064.92592592593
44325.6087895833	0	3592.602	-3451.78518518519	3066.64444444445
44325.6087896991	0	3592.602	-3452.55555555556	3068.28888888889
44325.6087898148	0	3593.913	-3453.65185185185	3070.15555555556
44325.6087899306	0	3593.913	-3454.9037037037	3071.95555555556
44325.6087900463	0	3596.261	-3456.11111111111	3073.68888888889
44325.608790162	0	3596.261	-3457.51851851852	3075.57037037037
44325.6087902778	0	3598.876	-3458.62962962963	3077.13333333334
44325.6087903935	0	3598.876	-3459.94814814815	3078.73333333333
44325.6087905093	0	3601.306	-3461.34074074074	3080.25925925926
44325.608790625	0	3601.306	-3462.88148148148	3081.90370370371
44325.6087907407	0	3604.239	-3464.4962962963	3083.53333333334
44325.6087908565	0	3604.239	-3466.2	3085.11851851852
44325.6087909722	0	3607.558	-3467.88148148148	3086.65185185185
44325.608791088	0	3607.558	-3469.53333333334	3088.20740740741
44325.6087912037	0	3610.891	-3471.06666666667	3089.79259259259
44325.6087913194	0	3610.891	-3472.32592592593	3091.30370370371
44325.6087914352	0	3613.684	-3473.2	3092.85925925926
44325.6087915509	0	3613.684	-3473.65925925926	3094.57777777778
44325.6087916667	0	3615.017	-3473.6962962963	3096.25925925926
44325.6087917824	0	3615.017	-3473.41481481482	3097.92592592593
44325.6087918982	0	3614.773	-3472.74074074074	3099.39259259259
44325.6087920139	0	3614.773	-3471.8962962963	3100.72592592593
44325.6087921296	0	3613.254	-3470.86666666667	3102.04444444445
44325.6087922454	0	3613.254	-3469.71111111111	3103.41481481482
44325.6087923611	0	3611.069	-3468.65185185185	3104.58518518519
44325.6087924769	0	3611.069	-3467.27407407408	3105.94074074074
44325.6087925926	0	3608.632	-3466.02962962963	3107.23703703704
44325.6087927083	0	3608.632	-3464.75555555556	3108.53333333333
44325.6087928241	0	3606.113	-3463.39259259259	3109.95555555556
44325.6087929398	0	3606.113	-3462.08888888889	3111.27407407408
44325.6087930556	0	3603.446	-3461	3112.47407407408
44325.6087931713	0	3603.446	-3459.88888888889	3113.94074074074
44325.608793287	0	3601.246	-3458.87407407408	3115.64444444445
44325.6087934028	0	3601.246	-3458.19259259259	3117.23703703704
44325.6087935185	0	3599.55	-3457.72592592593	3119.02962962963
44325.6087936343	0	3599.55	-3457.57037037037	3120.85185185185
44325.60879375	0	3598.928	-3457.42962962963	3123.05925925926
44325.6087938657	0	3598.928	-3457.36296296296	3125.34074074074
44325.6087939815	0	3598.72100000001	-3457.28148148148	3127.88888888889
44325.6087940972	0	3598.72100000001	-3457.24444444445	3130.45925925926
44325.608794213	0	3598.602	-3457.22962962963	3133.10370370371
44325.6087943287	0	3598.602	-3457.22962962963	3135.85925925926
44325.6087944444	0	3598.58700000001	-3457.2962962963	3138.64444444445
44325.6087945602	0	3598.58700000001	-3457.37037037037	3141.23703703704
44325.6087946759	0	3598.72800000001	-3457.65925925926	3143.86666666667
44325.6087947917	0	3598.72800000001	-3457.98518518519	3146.58518518519
44325.6087949074	0	3599.343	-3458.15555555556	3149.12592592593
44325.6087950231	0	3599.343	-3458.45925925926	3151.76296296296
44325.6087951389	0	3599.81700000001	-3458.7037037037	3154.74814814815
44325.6087952546	0	3599.81700000001	-3458.95555555556	3157.68148148148
44325.6087953704	0	3600.31300000001	-3459.22222222222	3161.00740740741
44325.6087954861	0	3600.31300000001	-3459.37037037037	3164.53333333333
44325.6087956019	0	3600.72800000001	-3459.48148148148	3167.94074074074
44325.6087957176	0	3600.72800000001	-3459.57037037037	3171.45925925926
44325.6087958333	0	3600.928	-3459.53333333333	3174.98518518519
44325.6087959491	0	3600.928	-3459.34074074074	3179.08148148148
44325.6087960648	0	3600.698	-3459.19259259259	3182.48888888889
44325.6087961806	0	3600.698	-3459.02962962963	3186.40740740741
44325.6087962963	0	3600.387	-3458.85185185185	3190.32592592593
44325.608796412	0	3600.387	-3458.78518518519	3194.72592592593
44325.6087965278	0	3600.143	-3458.93333333333	3198.33333333333
44325.6087966435	0	3600.143	-3459.05925925926	3202.39259259259
44325.6087967593	0	3600.417	-3459.41481481482	3206.40740740741
44325.608796875	0	3600.417	-3459.88888888889	3210.46666666667
44325.6087969907	0	3601.247	-3460.64444444445	3214.33333333333
44325.6087971065	0	3601.247	-3461.76296296296	3218.18518518519
44325.6087972222	0	3603.121	-3463.14074074074	3222.28888888889
44325.608797338	0	3603.121	-3464.37037037037	3226.17777777778
44325.6087974537	0	3605.728	-3465.77777777778	3229.95555555556
44325.6087975694	0	3605.728	-3467.41481481482	3234.01481481482
44325.6087976852	0	3608.772	-3469.15555555556	3238.03703703704
44325.6087978009	0	3608.772	-3471.0962962963	3242.55555555556
44325.6087979167	0	3612.453	-3472.78518518519	3246.4
44325.6087980324	0	3612.453	-3474.56296296296	3250.54814814815
44325.6087981481	0	3615.92	-3476.42962962963	3255.02962962963
44325.6087982639	0	3615.92	-3478.32592592593	3259.19259259259
44325.6087983796	0	3619.683	-3480.22962962963	3263.63703703704
44325.6087984954	0	3619.683	-3482.22222222222	3268.26666666667
44325.6087986111	0	3623.579	-3483.6962962963	3271.93333333333
44325.6087987269	0	3623.579	-3485.48888888889	3276.17777777778
44325.6087988426	0	3626.846	-3487.25185185185	3280.57777777778
44325.6087989583	0	3626.846	-3489.06666666667	3285.2
44325.6087990741	0	3630.424	-3490.78518518519	3289.45185185185
44325.6087991898	0	3630.424	-3492.71111111111	3293.87407407408
44325.6087993056	0	3634.068	-3494.79259259259	3298.38518518519
44325.6087994213	0	3634.068	-3497.08148148148	3302.75555555556
44325.608799537	0	3638.438	-3499.17777777778	3306.85185185185
44325.6087996528	0	3638.438	-3501.06666666667	3311.25925925926
44325.6087997685	0	3642.423	-3503.19259259259	3315.42962962963
44325.6087998843	0	3642.423	-3505.43703703704	3319.57037037037
44325.6088	0	3646.793	-3507.54074074074	3323.37777777778
44325.6088001157	0	3646.793	-3509.71851851852	3327.32592592593
44325.6088002315	0	3651.074	-3511.94074074074	3331.3037037037
44325.6088003472	0	3651.074	-3514.11111111111	3335.22222222222
44325.608800463	0	3655.467	-3516.24444444444	3339.34814814815
44325.6088005787	0	3655.467	-3518.16296296296	3343.42962962963
44325.6088006944	0	3659.519	-3519.85185185185	3347.6962962963
44325.6088008102	0	3659.519	-3521.39259259259	3351.91851851852
44325.6088009259	0	3662.749	-3522.80740740741	3356.17777777778
44325.6088010417	0	3662.749	-3523.79259259259	3360.72592592593
44325.6088011574	0	3665.149	-3524.39259259259	3364.65185185185
44325.6088012731	0	3665.149	-3524.86666666667	3369.53333333333
44325.6088013889	0	3666.223	-3525.03703703704	3374.28148148148
44325.6088015046	0	3666.223	-3525.12592592593	3378.94814814815
44325.6088016204	0	3666.482	-3525.37037037037	3383.60740740741
44325.6088017361	0	3666.482	-3525.60740740741	3388.37777777778
44325.6088018518	0	3666.963	-3526.17777777778	3393.05185185185
44325.6088019676	0	3666.963	-3527.12592592593	3397.25925925926
44325.6088020833	0	3668.482	-3528.32592592593	3401.50370370371
44325.6088021991	0	3668.482	-3529.76296296296	3405.82222222222
44325.6088023148	0	3671.119	-3531.4	3410.13333333333
44325.6088024306	0	3671.119	-3533.14814814815	3414.18518518519
44325.6088025463	0	3674.504	-3534.84444444444	3418.45925925926
44325.608802662	0	3674.504	-3536.63703703704	3422.6962962963
44325.6088027778	0	3677.993	-3538.60740740741	3426.99259259259
44325.6088028935	0	3677.993	-3540.6962962963	3431.22962962963
44325.6088030093	0	3682.052	-3542.80740740741	3435.47407407408
44325.608803125	0	3682.052	-3544.91851851852	3439.78518518519
44325.6088032407	0	3686.274	-3547.03703703704	3444.14814814815
44325.6088033565	0	3686.274	-3549.32592592593	3449.48148148148
44325.6088034722	0	3690.68100000001	-3551.07407407407	3453.85185185185
44325.608803588	0	3690.68100000001	-3553.0962962963	3459.25925925926
44325.6088037037	0	3694.45100000001	-3554.77037037037	3464.03703703704
44325.6088038194	0	3694.45100000001	-3556.41481481481	3469.07407407408
44325.6088039352	0	3697.77000000001	-3557.8962962963	3474.39259259259
44325.6088040509	0	3697.77000000001	-3558.99259259259	3479.94074074074
44325.6088041667	0	3700.34800000001	-3559.67407407407	3485.6
44325.6088042824	0	3700.34800000001	-3560.05925925926	3491.14814814815
44325.6088043982	0	3701.41500000001	-3560.14074074074	3496.22222222222
44325.6088045139	0	3701.41500000001	-3559.79259259259	3501.22962962963
44325.6088046296	0	3701.14800000001	-3559.4962962963	3505.90370370371
44325.6088047454	0	3701.14800000001	-3559.08148148148	3510.54814814815
44325.6088048611	0	3700.43700000001	-3558.92592592593	3514.97777777778
44325.6088049769	0	3700.43700000001	-3558.74074074074	3519.61481481482
44325.6088050926	0	3700.09600000001	-3558.77777777778	3524.48888888889
44325.6088052083	0	3700.09600000001	-3558.77037037037	3529.3925925926
44325.6088053241	0	3700.12600000001	-3558.98518518519	3534.37037037037
44325.6088054398	0	3700.12600000001	-3559.20740740741	3539.37037037037
44325.6088055556	0	3700.56300000001	-3559.48888888889	3544.37777777778
44325.6088056713	0	3700.56300000001	-3559.83703703704	3549.57777777778
44325.608805787	0	3701.19300000001	-3560.52592592593	3553.93333333334
44325.6088059028	0	3701.19300000001	-3561.40740740741	3558.86666666667
44325.6088060185	0	3702.76300000001	-3562.24444444444	3563.61481481482
44325.6088061343	0	3702.76300000001	-3563.17777777778	3568.88888888889
44325.60880625	0	3704.53300000001	-3563.74074074074	3573.04444444445
44325.6088063657	0	3704.53300000001	-3564.48148148148	3577.63703703704
44325.6088064815	0	3705.83700000001	-3565.40740740741	3582.38518518519
44325.6088065972	0	3705.83700000001	-3566.52592592593	3586.8962962963
44325.608806713	0	3707.88100000001	-3567.67407407407	3591.30370370371
44325.6088068287	0	3707.88100000001	-3569.08888888889	3595.8962962963
44325.6088069444	0	3710.44400000001	-3570.58518518519	3600.11111111111
44325.6088070602	0	3710.44400000001	-3572.37777777778	3604.4
44325.6088071759	0	3713.73300000001	-3574.28148148148	3608.48148148148
44325.6088072917	0	3713.73300000001	-3576.51111111111	3612.46666666667
44325.6088074074	0	3717.86600000001	-3578.85925925926	3616.45185185185
44325.6088075231	0	3717.86600000001	-3581.24444444444	3620.30370370371
44325.6088076389	0	3722.59900000001	-3583.68148148148	3624.18518518519
44325.6088077546	0	3722.59900000001	-3586.11111111111	3628.11851851852
44325.6088078704	0	3727.46600000001	-3588.52592592593	3632.03703703704
44325.6088079861	0	3727.46600000001	-3590.98518518519	3635.88888888889
44325.6088081019	0	3732.34000000001	-3593.3037037037	3639.67407407408
44325.6088082176	0	3732.34000000001	-3595.39259259259	3643.57037037037
44325.6088083333	0	3736.74700000001	-3597.38518518519	3647.51851851852
44325.6088084491	0	3736.74700000001	-3599.13333333333	3651.39259259259
44325.6088085648	0	3740.48800000001	-3600.67407407407	3655.22962962963
44325.6088086806	0	3740.48800000001	-3601.95555555556	3658.92592592593
44325.6088087963	0	3743.31000000001	-3602.88148148148	3662.42962962963
44325.608808912	0	3743.31000000001	-3603.54814814815	3665.59259259259
44325.6088090278	0	3744.90300000001	-3604.28888888889	3668.77037037037
44325.6088091435	0	3744.90300000001	-3605.21481481482	3672.17037037037
44325.6088092593	0	3746.57000000001	-3606.1037037037	3674.75555555556
44325.608809375	0	3746.57000000001	-3607.5037037037	3677.44444444445
44325.6088094907	0	3748.85900000001	-3609.03703703704	3680.08888888889
44325.6088096065	0	3748.85900000001	-3610.82222222222	3682.62222222222
44325.6088097222	0	3752.17800000001	-3612.81481481482	3685.21481481482
44325.608809838	0	3752.17800000001	-3614.8962962963	3687.68148148148
44325.6088099537	0	3756.25200000001	-3616.98518518519	3690.12592592593
44325.6088100694	0	3756.25200000001	-3619.17037037037	3692.54074074074
44325.6088101852	0	3760.52600000001	-3621.45925925926	3694.93333333334
44325.6088103009	0	3760.52600000001	-3624.19259259259	3697.45185185185
44325.6088104167	0	3765.54800000001	-3626.52592592593	3699.30370370371
44325.6088105324	0	3765.54800000001	-3629.52592592593	3701.48148148148
44325.6088106481	0	3770.88100000001	-3632.95555555556	3703.5925925926
44325.6088107639	0	3770.88100000001	-3636.47407407407	3705.68888888889
44325.6088108796	0	3777.82900000001	-3640.28888888889	3707.72592592593
44325.6088109954	0	3777.82900000001	-3644.15555555556	3709.8962962963
44325.6088111111	0	3785.51000000001	-3647.91111111111	3711.88888888889
44325.6088112269	0	3785.51000000001	-3651.8	3713.87407407408
44325.6088113426	0	3793.15400000001	-3655.67407407407	3716.00740740741
44325.6088114583	0	3793.15400000001	-3659.46666666667	3718.14074074074
44325.6088115741	0	3800.82100000001	-3663.26666666667	3720.31111111111
44325.6088116898	0	3800.82100000001	-3666.9037037037	3722.35555555556
44325.6088118056	0	3808.25800000001	-3670.52592592593	3724.43703703704
44325.6088119213	0	3808.25800000001	-3673.73333333333	3726.38518518519
44325.608812037	0	3815.08800000001	-3676.48888888889	3728.30370370371
44325.6088121528	0	3815.08800000001	-3678.80740740741	3730.17037037037
44325.6088122685	0	3820.16200000001	-3680.7037037037	3731.94074074074
44325.6088123843	0	3820.16200000001	-3682.28888888889	3733.71111111111
44325.6088125	0	3823.64300000001	-3683.57037037037	3735.35555555556
44325.6088126157	0	3823.64300000001	-3684.65185185185	3736.78518518519
44325.6088127315	0	3826.00600000001	-3685.47407407407	3738.07407407408
44325.6088128472	0	3826.00600000001	-3686.14814814815	3739.25925925926
44325.608812963	0	3827.50200000001	-3686.7037037037	3740.42962962963
44325.6088130787	0	3827.50200000001	-3686.95555555556	3741.45185185185
44325.6088131944	0	3828.30900000001	-3687.04444444445	3742.57037037037
44325.6088133102	0	3828.30900000001	-3686.91111111111	3743.68888888889
44325.6088134259	0	3828.26500000001	-3686.52592592593	3744.65185185185
44325.6088135417	0	3828.26500000001	-3685.94074074074	3745.6962962963
44325.6088136574	0	3827.29500000001	-3685.36296296296	3746.57777777778
44325.6088137731	0	3827.29500000001	-3684.77037037037	3747.45185185185
44325.6088138889	0	3826.12500000001	-3684.03703703704	3748.40740740741
44325.6088140046	0	3826.12500000001	-3683.34074074074	3749.3925925926
44325.6088141204	0	3824.69500000001	-3682.92592592593	3750.28888888889
44325.6088142361	0	3824.69500000001	-3682.55555555556	3751.32592592593
44325.6088143519	0	3823.91000000001	-3682.32592592593	3752.32592592593
44325.6088144676	0	3823.91000000001	-3682.0962962963	3753.28148148148
44325.6088145833	0	3823.45100000001	-3681.94074074074	3754.38518518519
44325.6088146991	0	3823.45100000001	-3681.73333333334	3755.53333333334
44325.6088148148	0	3823.08800000001	-3681.41481481482	3756.65925925926
44325.6088149306	0	3823.08800000001	-3681	3757.5925925926
44325.6088150463	0	3822.35500000001	-3680.53333333334	3758.50370370371
44325.608815162	0	3822.35500000001	-3679.9925925926	3759.6
44325.6088152778	0	3821.34800000001	-3679.46666666667	3760.72592592593
44325.6088153935	0	3821.34800000001	-3678.95555555556	3761.94074074074
44325.6088155093	0	3820.31100000001	-3678.40740740741	3763.18518518519
44325.608815625	0	3820.31100000001	-3677.67407407408	3764.65925925926
44325.6088157407	0	3819.03000000001	-3677.00740740741	3766.25185185186
44325.6088158565	0	3819.03000000001	-3676.62962962963	3767.91851851852
44325.6088159722	0	3817.98600000001	-3676.31111111111	3769.71851851852
44325.608816088	0	3817.98600000001	-3676.14074074074	3771.65925925926
44325.6088162037	0	3817.49700000001	-3676.12592592593	3773.6962962963
44325.6088163194	0	3817.49700000001	-3676.20740740741	3775.70370370371
44325.6088164352	0	3817.56400000001	-3676.45925925926	3777.81481481482
44325.6088165509	0	3817.56400000001	-3676.8	3780.17777777778
44325.6088166667	0	3818.15700000001	-3677.26666666667	3782.54074074074
44325.6088167824	0	3818.15700000001	-3677.97037037037	3785.13333333334
44325.6088168982	0	3819.32700000001	-3678.56296296297	3787.35555555556
44325.6088170139	0	3819.32700000001	-3679.41481481482	3790.02962962963
44325.6088171296	0	3820.77100000001	-3680.30370370371	3792.62962962963
44325.6088172454	0	3820.77100000001	-3681.05185185186	3795.2962962963
44325.6088173611	0	3822.40800000001	-3681.67407407408	3797.90370370371
44325.6088174769	0	3822.40800000001	-3682.45925925926	3800.65185185186
44325.6088175926	0	3823.81500000001	-3683.26666666667	3803.3925925926
44325.6088177083	0	3823.81500000001	-3684.07407407408	3806.24444444445
44325.6088178241	0	3825.43000000001	-3684.78518518519	3809.15555555556
44325.6088179398	0	3825.43000000001	-3685.4962962963	3812.10370370371
44325.6088180556	0	3826.85200000001	-3686.13333333334	3815.11111111111
44325.6088181713	0	3826.85200000001	-3687.02222222223	3818.20740740741
44325.608818287	0	3828.37800000001	-3687.82962962963	3821.21481481482
44325.6088184028	0	3828.37800000001	-3688.93333333334	3824.18518518519
44325.6088185185	0	3830.28900000001	-3690.32592592593	3827.1925925926
44325.6088186343	0	3830.28900000001	-3691.91851851852	3830.30370370371
44325.60881875	0	3833.27400000001	-3693.6	3833.53333333334
44325.6088188657	0	3833.27400000001	-3695.33333333334	3836.93333333334
44325.6088189815	0	3836.68900000001	-3697.18518518519	3840.38518518519
44325.6088190972	0	3836.68900000001	-3699.17037037037	3843.74074074074
44325.608819213	0	3840.52600000001	-3701.3925925926	3847.2
44325.6088193287	0	3840.52600000001	-3703.76296296297	3850.62222222223
44325.6088194444	0	3845.11900000001	-3706.23703703704	3853.98518518519
44325.6088195602	0	3845.11900000001	-3708.72592592593	3857.25185185186
44325.6088196759	0	3850.08200000001	-3711.18518518519	3860.68888888889
44325.6088197917	0	3850.08200000001	-3713.61481481482	3864.14074074074
44325.6088199074	0	3854.97100000001	-3716.01481481482	3867.68148148148
44325.6088200231	0	3854.97100000001	-3718.28148148149	3871.23703703704
44325.6088201389	0	3859.63800000001	-3720.58518518519	3875.02222222223
44325.6088202546	0	3859.63800000001	-3722.74074074075	3878.84444444445
44325.6088203704	0	3864.09700000001	-3724.82222222223	3882.66666666667
44325.6088204861	0	3864.09700000001	-3726.88148148149	3886.51851851852
44325.6088206019	0	3868.23800000001	-3728.8	3890.45925925926
44325.6088207176	0	3868.23800000001	-3730.2962962963	3894.27407407408
44325.6088208333	0	3871.65300000001	-3731.15555555556	3897.16296296297
44325.6088209491	0	3871.65300000001	-3731.55555555556	3899.71851851852
44325.6088210648	0	3872.91200000001	-3731.75555555556	3902.40740740741
44325.6088211806	0	3872.91200000001	-3731.88148148149	3905.0962962963
44325.6088212963	0	3873.23800000001	-3732.00740740741	3907.80740740741
44325.608821412	0	3873.23800000001	-3732.22962962963	3910.4962962963
44325.6088215278	0	3873.58600000001	-3732.77777777778	3913.28148148148
44325.6088216435	0	3873.58600000001	-3733.51851851852	3916.07407407408
44325.6088217593	0	3874.87500000001	-3734.62962962963	3918.68148148148
44325.608821875	0	3874.87500000001	-3736.01481481482	3921.63703703704
44325.6088219907	0	3877.37100000001	-3737.77037037037	3924.79259259259
44325.6088221065	0	3877.37100000001	-3739.7925925926	3928.02222222222
44325.6088222222	0	3881.14900000001	-3741.97037037037	3931.06666666667
44325.608822338	0	3881.14900000001	-3744.38518518519	3933.91111111111
44325.6088224537	0	3885.74200000001	-3746.96296296297	3936.92592592593
44325.6088225694	0	3885.74200000001	-3749.76296296297	3940.04444444445
44325.6088226852	0	3891.12000000001	-3752.88148148149	3943.11851851852
44325.6088228009	0	3891.12000000001	-3756.27407407408	3946.48148148148
44325.6088229167	0	3897.63100000001	-3759.65925925926	3949.82962962963
44325.6088230324	0	3897.63100000001	-3763.2	3953.42222222222
44325.6088231481	0	3904.55700000001	-3766.04444444445	3956.4962962963
44325.6088232639	0	3904.55700000001	-3769.24444444445	3960.28888888889
44325.6088233796	0	3910.60100000001	-3771.54814814815	3963.34074074074
44325.6088234954	0	3910.60100000001	-3773.74814814815	3966.67407407408
44325.6088236111	0	3915.10500000001	-3775.45925925926	3969.71851851852
44325.6088237268	0	3915.10500000001	-3776.67407407408	3972.55555555556
44325.6088238426	0	3918.03100000001	-3777.74074074075	3975.18518518519
44325.6088239583	0	3918.03100000001	-3778.73333333334	3978.05925925926
44325.6088240741	0	3920.09000000001	-3779.75555555556	3980.75555555556
44325.6088241898	0	3920.09000000001	-3780.56296296297	3983.32592592593
44325.6088243056	0	3921.92000000001	-3781.2962962963	3985.99259259259
44325.6088244213	0	3921.92000000001	-3782.20740740741	3988.78518518519
44325.608824537	0	3923.56400000001	-3783.1925925926	3991.51851851852
44325.6088246528	0	3923.56400000001	-3784.48148148149	3994.31851851852
44325.6088247685	0	3925.83800000001	-3786.11851851852	3997.43703703704
44325.6088248843	0	3925.83800000001	-3788.04444444445	4000.77777777778
44325.608825	0	3929.40100000001	-3789.96296296297	4003.86666666667
44325.6088251157	0	3929.40100000001	-3792.2	4006.99259259259
44325.6088252315	0	3933.55700000001	-3795.14814814815	4010.43703703704
44325.6088253472	0	3933.55700000001	-3798.43703703704	4013.8962962963
44325.608825463	0	3939.79400000001	-3801.86666666667	4017.3037037037
44325.6088255787	0	3939.79400000001	-3805.88148148149	4021.22962962963
44325.6088256944	0	3947.23800000001	-3809.24444444445	4024.40740740741
44325.6088258102	0	3947.23800000001	-3812.84444444445	4027.88148148148
44325.6088259259	0	3954.20100000001	-3816.91851851852	4031.74074074074
44325.6088260417	0	3954.20100000001	-3820.42222222223	4034.96296296296
44325.6088261574	0	3961.77900000001	-3823.96296296297	4038.4
44325.6088262732	0	3961.77900000001	-3827.31111111111	4041.95555555556
44325.6088263889	0	3968.66800000001	-3829.8	4045.24444444445
44325.6088265046	0	3968.66800000001	-3831.74074074074	4048.38518518519
44325.6088266204	0	3973.09800000001	-3832.48888888889	4050.85925925926
44325.6088267361	0	3973.09800000001	-3832.54814814815	4053.52592592593
44325.6088268519	0	3973.90500000001	-3832.11851851852	4056
44325.6088269676	0	3973.90500000001	-3831.28888888889	4058.37037037037
44325.6088270833	0	3972.64600000001	-3830.46666666667	4060.76296296296
44325.6088271991	0	3972.64600000001	-3829.77037037037	4063.34074074074
44325.6088273148	0	3971.12700000001	-3829.2962962963	4065.8
44325.6088274306	0	3971.12700000001	-3828.98518518519	4068.50370370371
44325.6088275463	0	3970.34200000001	-3828.75555555556	4071.17037037037
44325.608827662	0	3970.34200000001	-3828.5925925926	4073.82222222222
44325.6088277778	0	3969.94900000001	-3828.4	4076.44444444445
44325.6088278935	0	3969.94900000001	-3828.20740740741	4079.05185185185
44325.6088280093	0	3969.56400000001	-3828.07407407408	4081.74074074074
44325.608828125	0	3969.56400000001	-3828.02222222223	4084.42222222222
44325.6088282407	0	3969.37900000001	-3828.11111111112	4087.06666666667
44325.6088283565	0	3969.37900000001	-3828.40740740741	4090.07407407408
44325.6088284722	0	3969.76400000001	-3828.90370370371	4092.43703703704
44325.608828588	0	3969.76400000001	-3829.64444444445	4095.12592592593
44325.6088287037	0	3971.00100000001	-3830.62222222223	4097.72592592593
44325.6088288194	0	3971.00100000001	-3831.77037037037	4100.42962962963
44325.6088289352	0	3973.12700000001	-3832.88148148149	4102.72592592593
44325.6088290509	0	3973.12700000001	-3834.17777777778	4105.26666666667
44325.6088291667	0	3975.53400000001	-3835.38518518519	4107.80740740741
44325.6088292824	0	3975.53400000001	-3836.61481481482	4110.45185185185
44325.6088293981	0	3977.97100000001	-3837.71851851852	4113.12592592593
44325.6088295139	0	3977.97100000001	-3838.83703703704	4115.85185185185
44325.6088296296	0	3980.19300000001	-3840.07407407408	4118.31851851852
44325.6088297454	0	3980.19300000001	-3841.47407407408	4120.85925925926
44325.6088298611	0	3982.83000000001	-3842.90370370371	4123.41481481482
44325.6088299769	0	3982.83000000001	-3844.34814814815	4125.88888888889
44325.6088300926	0	3985.70400000001	-3845.73333333334	4128.43703703704
44325.6088302083	0	3985.70400000001	-3846.91111111112	4131
44325.6088303241	0	3988.26700000001	-3847.85185185186	4133.60740740741
44325.6088304398	0	3988.26700000001	-3848.46666666667	4136.0962962963
44325.6088305556	0	3989.82300000001	-3848.8	4138.47407407408
44325.6088306713	0	3989.82300000001	-3848.98518518519	4141.17777777778
44325.608830787	0	3990.34200000001	-3849.04444444445	4143.25925925926
44325.6088309028	0	3990.34200000001	-3849.11851851852	4145.45185185185
44325.6088310185	0	3990.47500000001	-3849.4	4147.65185185185
44325.6088311343	0	3990.47500000001	-3850.12592592593	4149.72592592593
44325.60883125	0	3991.48200000001	-3851.11851851852	4151.68888888889
44325.6088313657	0	3991.48200000001	-3851.71851851852	4152.6
44325.6088314815	0	3993.07500000001	-3853.16296296297	4154.35555555556
44325.6088315972	0	3993.07500000001	-3854.82222222223	4156.03703703704
44325.608831713	0	3996.17900000001	-3856.54814814815	4157.61481481482
44325.6088318287	0	3996.17900000001	-3858.48888888889	4159.25925925926
44325.6088319444	0	3999.84600000001	-3860.60740740741	4160.80740740741
44325.6088320602	0	3999.84600000001	-3862.74814814815	4162.35555555556
44325.6088321759	0	4004.10500000001	-3865.02222222223	4163.88888888889
44325.6088322917	0	4004.10500000001	-3867.47407407408	4165.33333333334
44325.6088324074	0	4008.83100000001	-3869.97037037037	4166.78518518519
44325.6088325231	0	4008.83100000001	-3872.5925925926	4168.0962962963
44325.6088326389	0	4013.95000000001	-3875.42962962963	4169.40740740741
44325.6088327546	0	4013.95000000001	-3878.52592592593	4170.80740740741
44325.6088328704	0	4019.88300000001	-3881.71851851852	4172.03703703704
44325.6088329861	0	4019.88300000001	-3885.11851851852	4173.18518518519
44325.6088331019	0	4026.47600000001	-3888.71851851852	4174.19259259259
44325.6088332176	0	4026.47600000001	-3892.30370370371	4175.20740740741
44325.6088333333	0	4033.66100000001	-3896.15555555556	4176.37037037037
44325.6088334491	0	4033.66100000001	-3899.70370370371	4177.51111111111
44325.6088335648	0	4041.06100000001	-3903.10370370371	4178.81481481482
44325.6088336806	0	4041.06100000001	-3906.17777777778	4180.07407407408
44325.6088337963	0	4047.53500000001	-3908.77037037038	4181.19259259259
44325.608833912	0	4047.53500000001	-3910.90370370371	4182.25185185185
44325.6088340278	0	4052.26100000001	-3912.62962962963	4183.27407407408
44325.6088341435	0	4052.26100000001	-3913.97037037037	4184.26666666667
44325.6088342593	0	4055.32800000001	-3914.97777777778	4185.24444444445
44325.608834375	0	4055.32800000001	-3915.77777777778	4186.25925925926
44325.6088344907	0	4057.13500000001	-3916.54814814815	4187.22222222222
44325.6088346065	0	4057.13500000001	-3917.45925925926	4188.22962962963
44325.6088347222	0	4058.81600000001	-3918.40740740741	4188.94814814815
44325.608834838	0	4058.81600000001	-3919.68888888889	4189.79259259259
44325.6088349537	0	4061.04600000001	-3921.1925925926	4190.64444444445
44325.6088350694	0	4061.04600000001	-3922.7925925926	4191.42962962963
44325.6088351852	0	4064.15000000001	-3924.61481481482	4192.31111111111
44325.6088353009	0	4064.15000000001	-3926.32592592593	4193.18518518519
44325.6088354167	0	4067.68300000001	-3927.94814814815	4194.00740740741
44325.6088355324	0	4067.68300000001	-3929.6962962963	4194.82962962963
44325.6088356481	0	4071.05300000001	-3931.35555555556	4195.63703703704
44325.6088357639	0	4071.05300000001	-3933.01481481482	4196.40740740741
44325.6088358796	0	4074.37200000001	-3934.54814814815	4197.11851851852
44325.6088359954	0	4074.37200000001	-3936.08148148149	4197.79259259259
44325.6088361111	0	4077.43900000001	-3937.77037037037	4198.5037037037
44325.6088362268	0	4077.43900000001	-3939.57777777778	4199.28888888889
44325.6088363426	0	4080.93500000001	-3941.55555555556	4200.0962962963
44325.6088364583	0	4080.93500000001	-3944.04444444445	4201.11851851852
44325.6088365741	0	4085.40200000001	-3946.61481481482	4202.1037037037
44325.6088366898	0	4085.40200000001	-3949.14814814815	4203.2
44325.6088368056	0	4090.50600000001	-3951.94074074074	4204.31851851852
44325.6088369213	0	4090.50600000001	-3955.2	4205.64444444445
44325.608837037	0	4096.55800000001	-3958.05185185186	4206.85185185185
44325.6088371528	0	4096.55800000001	-3961.40740740741	4208.16296296296
44325.6088372685	0	4102.76500000001	-3964.77037037037	4209.52592592593
44325.6088373843	0	4102.76500000001	-3967.91111111112	4210.85185185185
44325.6088375	0	4109.26900000001	-3971.03703703704	4212.39259259259
44325.6088376157	0	4109.26900000001	-3973.83703703704	4213.92592592593
44325.6088377315	0	4115.19500000001	-3976.38518518519	4215.43703703704
44325.6088378472	0	4115.19500000001	-3978.77037037037	4217.06666666667
44325.608837963	0	4120.12800000001	-3980.86666666667	4218.68888888889
44325.6088380787	0	4120.12800000001	-3982.58518518519	4220.31111111111
44325.6088381944	0	4123.94300000001	-3983.4962962963	4221.45925925926
44325.6088383102	0	4123.94300000001	-3983.98518518519	4222.43703703704
44325.6088384259	0	4125.34300000001	-3984.2	4223.42962962963
44325.6088385417	0	4125.34300000001	-3984.22222222223	4224.47407407408
44325.6088386574	0	4125.58000000001	-3984.14074074075	4225.54814814815
44325.6088387732	0	4125.58000000001	-3983.85925925926	4226.51851851852
44325.6088388889	0	4125.21700000001	-3983.48888888889	4227.57777777778
44325.6088390046	0	4125.21700000001	-3983.24444444445	4228.53333333334
44325.6088391204	0	4124.60200000001	-3983.13333333334	4229.4
44325.6088392361	0	4124.60200000001	-3983.32592592593	4230.71851851852
44325.6088393519	0	4124.68300000001	-3983.98518518519	4232
44325.6088394676	0	4124.68300000001	-3985.16296296297	4233.38518518519
44325.6088395833	0	4126.52000000001	-3986.6	4234.66666666667
44325.6088396991	0	4126.52000000001	-3988.57777777778	4236.17777777778
44325.6088398148	0	4129.93500000001	-3990.87407407408	4237.65925925926
44325.6088399306	0	4129.93500000001	-3993.46666666667	4239.14074074074
44325.6088400463	0	4134.82400000001	-3996.3925925926	4240.74074074074
44325.608840162	0	4134.82400000001	-4000.10370370371	4242.71851851852
44325.6088402778	0	4141.46100000001	-4003.38518518519	4244.28888888889
44325.6088403935	0	4141.46100000001	-4007.27407407408	4246.25925925926
44325.6088405093	0	4148.63100000001	-4010.54074074074	4247.9925925926
44325.608840625	0	4148.63100000001	-4013.91111111112	4249.85185185186
44325.6088407407	0	4155.26800000001	-4016.91111111112	4251.63703703704
44325.6088408565	0	4155.26800000001	-4019.77777777778	4253.45925925926
44325.6088409722	0	4161.13500000001	-4022.56296296297	4255.22962962963
44325.608841088	0	4161.13500000001	-4025.32592592593	4257.02962962963
44325.6088412037	0	4166.68300000001	-4028.07407407408	4258.94074074075
44325.6088413194	0	4166.68300000001	-4030.58518518519	4260.80740740741
44325.6088414352	0	4171.94200000001	-4032.98518518519	4262.60740740741
44325.6088415509	0	4171.94200000001	-4035.04444444445	4264.31851851852
44325.6088416667	0	4176.40100000001	-4037.05925925926	4265.97037037038
44325.6088417824	0	4176.40100000001	-4038.85925925926	4267.45185185186
44325.6088418981	0	4180.21600000001	-4040.68148148149	4269.00000000001
44325.6088420139	0	4180.21600000001	-4042.54814814815	4270.6962962963
44325.6088421296	0	4183.90500000001	-4044.04444444445	4271.97777777778
44325.6088422454	0	4183.90500000001	-4045.80740740741	4273.35555555556
44325.6088423611	0	4187.16400000001	-4047.75555555556	4274.75555555556
44325.6088424769	0	4187.16400000001	-4049.68888888889	4276.0962962963
44325.6088425926	0	4191.04500000001	-4051.82222222223	4277.46666666667
44325.6088427083	0	4191.04500000001	-4054.05925925926	4278.88888888889
44325.6088428241	0	4195.41500000001	-4056.25925925926	4280.40000000001
44325.6088429398	0	4195.41500000001	-4058.62222222223	4281.88888888889
44325.6088430556	0	4199.97800000001	-4060.6962962963	4283.45185185186
44325.6088431713	0	4199.97800000001	-4062.65185185186	4284.94814814815
44325.608843287	0	4204.00800000001	-4064.50370370371	4286.45185185186
44325.6088434028	0	4204.00800000001	-4066.28888888889	4287.80740740741
44325.6088435185	0	4207.64500000001	-4068.08148148148	4289.11851851852
44325.6088436343	0	4207.64500000001	-4069.74074074074	4290.44444444445
44325.60884375	0	4211.09700000001	-4071.34814814815	4291.73333333334
44325.6088438657	0	4211.09700000001	-4073.08888888889	4293.00740740741
44325.6088439815	0	4214.44500000001	-4074.8962962963	4294.25925925926
44325.6088440972	0	4214.44500000001	-4076.9925925926	4295.52592592593
44325.608844213	0	4218.34900000001	-4079.41481481482	4296.65185185186
44325.6088443287	0	4218.34900000001	-4082.5925925926	4298.04444444445
44325.6088444444	0	4223.94900000001	-4084.85925925926	4298.86666666667
44325.6088445602	0	4223.94900000001	-4087.42962962963	4299.74074074075
44325.6088446759	0	4228.78600000001	-4090.61481481482	4300.53333333334
44325.6088447917	0	4228.78600000001	-4094.24444444445	4301.44444444445
44325.6088449074	0	4235.60100000001	-4097.97777777778	4302.35555555556
44325.6088450231	0	4235.60100000001	-4101.6	4303.14074074075
44325.6088451389	0	4242.95700000001	-4105.14074074075	4303.83703703704
44325.6088452546	0	4242.95700000001	-4109.07407407408	4304.43703703704
44325.6088453704	0	4250.43100000001	-4112.38518518519	4304.93333333334
44325.6088454861	0	4250.43100000001	-4115.82222222223	4305.40740740741
44325.6088456019	0	4257.17900000001	-4119.42962962963	4305.93333333334
44325.6088457176	0	4257.17900000001	-4122.65185185186	4306.44444444445
44325.6088458333	0	4264.00900000001	-4125.92592592593	4306.92592592593
44325.6088459491	0	4264.00900000001	-4129.44444444445	4307.51851851852
44325.6088460648	0	4270.80200000001	-4132.14074074075	4308.03703703704
44325.6088461806	0	4270.80200000001	-4134.8962962963	4308.68888888889
44325.6088462963	0	4276.25400000001	-4137.53333333334	4309.40740740741
44325.608846412	0	4276.25400000001	-4140.11851851852	4310.00740740741
44325.6088465278	0	4281.47600000001	-4142.01481481482	4310.47407407408
44325.6088466435	0	4281.47600000001	-4144.02222222223	4310.95555555556
44325.6088467593	0	4285.38000000001	-4146.05185185185	4311.3925925926
44325.608846875	0	4285.38000000001	-4148.34074074074	4311.80740740741
44325.6088469907	0	4289.69900000001	-4150.94814814815	4312.20000000001
44325.6088471065	0	4289.69900000001	-4154.18518518519	4312.63703703704
44325.6088472222	0	4295.54300000001	-4157.02962962963	4313.00740740741
44325.608847338	0	4295.54300000001	-4160.40740740741	4313.24444444445
44325.6088474537	0	4301.76500000001	-4164.04444444445	4313.45185185186
44325.6088475694	0	4301.76500000001	-4167.86666666667	4313.5925925926
44325.6088476852	0	4309.22400000001	-4171.91111111112	4313.64444444445
44325.6088478009	0	4309.22400000001	-4175.94814814815	4313.65185185186
44325.6088479167	0	4317.30500000001	-4180	4313.6962962963
44325.6088480324	0	4317.30500000001	-4184.08888888889	4313.6962962963
44325.6088481481	0	4325.44600000001	-4188.06666666667	4313.68888888889
44325.6088482639	0	4325.44600000001	-4192.30370370371	4313.68148148149
44325.6088483796	0	4333.66100000001	-4195.68148148149	4313.66666666667
44325.6088484954	0	4333.66100000001	-4199.62962962963	4313.68148148149
44325.6088486111	0	4340.98700000001	-4203.35555555556	4313.71111111112
44325.6088487269	0	4340.98700000001	-4207.02222222223	4313.77777777778
44325.6088488426	0	4348.38000000001	-4210.71111111112	4313.82222222223
44325.6088489583	0	4348.38000000001	-4214.24444444445	4313.93333333334
44325.6088490741	0	4355.60200000001	-4217.66666666667	4314.14074074075
44325.6088491898	0	4355.60200000001	-4221.11111111112	4314.25185185186
44325.6088493056	0	4362.46900000001	-4224.33333333334	4314.40740740741
44325.6088494213	0	4362.46900000001	-4227.80740740741	4314.65185185186
44325.608849537	0	4369.16500000001	-4230.64444444445	4314.7925925926
44325.6088496528	0	4369.16500000001	-4234.14074074075	4314.86666666667
44325.6088497685	0	4375.49800000001	-4237.00000000001	4314.98518518519
44325.6088498843	0	4375.49800000001	-4240.08148148149	4315.06666666667
44325.60885	0	4381.43900000001	-4243.28888888889	4315.05185185186
44325.6088501157	0	4381.43900000001	-4246.45925925927	4314.97777777778
44325.6088502315	0	4387.81700000001	-4249.74074074075	4314.97777777778
44325.6088503472	0	4387.81700000001	-4253.07407407408	4314.86666666667
44325.608850463	0	4394.43200000001	-4256.42222222223	4314.8
44325.6088505787	0	4394.43200000001	-4259.80740740741	4314.5925925926
44325.6088506944	0	4401.16500000001	-4262.3925925926	4314.30370370371
44325.6088508102	0	4401.16500000001	-4265.06666666667	4314.10370370371
44325.6088509259	0	4406.42400000001	-4267.76296296297	4313.97777777778
44325.6088510417	0	4406.42400000001	-4270.54814814815	4313.91111111112
44325.6088511574	0	4411.90500000001	-4273.4962962963	4313.8962962963
44325.6088512732	0	4411.90500000001	-4276.51851851852	4313.88888888889
44325.6088513889	0	4417.87500000001	-4279.97777777778	4313.8962962963
44325.6088515046	0	4417.87500000001	-4284.02962962964	4313.93333333334
44325.6088516204	0	4425.38600000001	-4287.28888888889	4313.97037037038
44325.6088517361	0	4425.38600000001	-4291.15555555556	4314.0962962963
44325.6088518519	0	4432.51200000001	-4294.11111111112	4314.15555555556
44325.6088519676	0	4432.51200000001	-4297.40740740741	4314.26666666667
44325.6088520833	0	4438.76400000001	-4299.5925925926	4314.40000000001
44325.6088521991	0	4438.76400000001	-4301.67407407408	4314.4962962963
44325.6088523148	0	4443.03100000001	-4303.17777777778	4314.52592592593
44325.6088524306	0	4443.03100000001	-4304.75555555556	4314.50370370371
44325.6088525463	0	4446.11200000001	-4306.42962962964	4314.46666666667
44325.608852662	0	4446.11200000001	-4308.27407407408	4314.40000000001
44325.6088527778	0	4449.63100000001	-4310.26666666667	4314.32592592593
44325.6088528935	0	4449.63100000001	-4312.63703703704	4314.26666666667
44325.6088530093	0	4453.99400000001	-4314.85925925927	4314.10370370371
44325.608853125	0	4453.99400000001	-4317.70370370371	4313.98518518519
44325.6088532407	0	4459.06100000001	-4320.13333333334	4313.80000000001
44325.6088533565	0	4459.06100000001	-4323.17777777779	4313.60740740741
44325.6088534722	0	4464.53500000001	-4326.05925925927	4313.53333333334
44325.608853588	0	4464.53500000001	-4329.45185185186	4313.3925925926
44325.6088537037	0	4470.80900000001	-4333.17037037038	4313.33333333334
44325.6088538194	0	4470.80900000001	-4337.05925925927	4313.31851851852
44325.6088539352	0	4478.41600000001	-4341.11851851853	4313.41481481482
44325.6088540509	0	4478.41600000001	-4345.80740740741	4313.43703703704
44325.6088541667	0	4487.16400000001	-4349.82222222223	4313.40000000001
44325.6088542824	0	4487.16400000001	-4354.25925925927	4313.42222222223
44325.6088543981	0	4495.61600000001	-4358.54074074075	4313.54074074075
44325.6088545139	0	4495.61600000001	-4362.84444444445	4313.66666666667
44325.6088546296	0	4504.20100000001	-4367.12592592593	4313.78518518519
44325.6088547454	0	4504.20100000001	-4371.24444444445	4313.97037037038
44325.6088548611	0	4512.60100000001	-4375.04444444445	4314.26666666667
44325.6088549769	0	4512.60100000001	-4378.20000000001	4314.53333333334
44325.6088550926	0	4519.55700000001	-4380.97037037038	4314.73333333334
44325.6088552083	0	4519.55700000001	-4383.96296296297	4314.83703703704
44325.6088553241	0	4525.32000000001	-4386.36296296297	4314.8962962963
44325.6088554398	0	4525.32000000001	-4389.45925925927	4314.96296296297
44325.6088555556	0	4530.81600000001	-4391.97777777778	4314.95555555556
44325.6088556713	0	4530.81600000001	-4394.84444444445	4314.94074074075
44325.608855787	0	4536.20100000001	-4397.7925925926	4314.82962962964
44325.6088559028	0	4536.20100000001	-4401.0888888889	4314.78518518519
44325.6088560185	0	4542.44500000001	-4403.57777777778	4314.71851851852
44325.6088561343	0	4542.44500000001	-4406.36296296297	4314.60740740741
44325.60885625	0	4547.71900000001	-4409.15555555556	4314.44444444445
44325.6088563657	0	4547.71900000001	-4411.9925925926	4314.34814814815
44325.6088564815	0	4553.34900000001	-4414.95555555556	4314.31111111112
44325.6088565972	0	4553.34900000001	-4418.02962962964	4314.25185185186
44325.608856713	0	4559.38600000001	-4421.32592592593	4314.28888888889
44325.6088568287	0	4559.38600000001	-4424.53333333334	4314.37777777778
44325.6088569444	0	4565.89000000001	-4428.35555555556	4314.55555555556
44325.6088570602	0	4565.89000000001	-4432.20000000001	4314.68148148149
44325.6088571759	0	4573.55700000001	-4436.24444444445	4314.81481481482
44325.6088572917	0	4573.55700000001	-4440.40740740742	4314.94814814815
44325.6088574074	0	4581.76400000001	-4444.43703703704	4315.06666666667
44325.6088575231	0	4581.76400000001	-4448.76296296297	4315.20740740741
44325.6088576389	0	4590.12000000001	-4452.22222222223	4315.30370370371
44325.6088577546	0	4590.12000000001	-4456.11111111112	4315.34814814815
44325.6088578704	0	4597.46800000001	-4459.67407407408	4315.31851851852
44325.6088579861	0	4597.46800000001	-4463.01481481482	4315.20000000001
44325.6088581018	0	4604.37200000001	-4466.21481481482	4315.16296296297
44325.6088582176	0	4604.37200000001	-4469.21481481482	4315.08148148149
44325.6088583333	0	4610.57200000001	-4472.21481481482	4314.97037037038
44325.6088584491	0	4610.57200000001	-4475.31851851852	4314.68148148149
44325.6088585648	0	4616.67600000001	-4478.22962962964	4314.34074074075
44325.6088586806	0	4616.67600000001	-4481.05925925927	4313.97777777778
44325.6088587963	0	4622.41700000001	-4483.40000000001	4313.73333333334
44325.608858912	0	4622.41700000001	-4485.73333333334	4313.56296296297
44325.6088590278	0	4627.09100000001	-4487.77037037038	4313.4
44325.6088591435	0	4627.09100000001	-4489.61481481482	4313.34814814815
44325.6088592593	0	4630.97200000001	-4491.3925925926	4313.36296296297
44325.608859375	0	4630.97200000001	-4493.13333333334	4313.31851851852
44325.6088594907	0	4634.49100000001	-4494.92592592593	4313.28888888889
44325.6088596065	0	4634.49100000001	-4496.86666666667	4313.16296296297
44325.6088597222	0	4638.22400000001	-4498.68148148149	4313.11851851852
44325.608859838	0	4638.22400000001	-4500.6888888889	4313.12592592593
44325.6088599537	0	4642.04600000001	-4502.35555555556	4313.08148148148
44325.6088600694	0	4642.04600000001	-4504.24444444445	4312.98518518519
44325.6088601852	0	4645.60200000001	-4506.24444444445	4312.92592592593
44325.6088603009	0	4645.60200000001	-4508.24444444445	4312.87407407408
44325.6088604167	0	4649.60200000001	-4510.82962962964	4312.74074074074
44325.6088605324	0	4649.60200000001	-4513.12592592593	4312.66666666667
44325.6088606482	0	4654.48300000001	-4515.62962962964	4312.63703703704
44325.6088607639	0	4654.48300000001	-4517.98518518519	4312.3925925926
44325.6088608796	0	4659.34200000001	-4520.34074074075	4312.12592592593
44325.6088609954	0	4659.34200000001	-4522.73333333334	4311.7925925926
44325.6088611111	0	4664.09000000001	-4524.61481481482	4311.48888888889
44325.6088612269	0	4664.09000000001	-4527.02222222223	4311.14074074074
44325.6088613426	0	4668.37900000001	-4529.22222222223	4310.82222222223
44325.6088614583	0	4668.37900000001	-4531.75555555556	4310.42222222223
44325.6088615741	0	4673.11200000001	-4534.31111111112	4310.08148148149
44325.6088616898	0	4673.11200000001	-4537.46666666667	4309.82962962963
44325.6088618056	0	4678.82300000001	-4540.36296296297	4309.57777777778
44325.6088619213	0	4678.82300000001	-4543.91851851853	4309.57777777778
44325.608862037	0	4685.27500000001	-4547.71851851853	4309.44444444445
44325.6088621528	0	4685.27500000001	-4552.1925925926	4309.3925925926
44325.6088622685	0	4693.54900000001	-4555.98518518519	4309.25185185186
44325.6088623843	0	4693.54900000001	-4560.47407407408	4309.11111111112
44325.6088625	0	4701.83000000001	-4564.82962962964	4309.07407407408
44325.6088626157	0	4701.83000000001	-4569.14074074075	4309.15555555556
44325.6088627315	0	4710.49700000001	-4573.50370370371	4309.1925925926
44325.6088628472	0	4710.49700000001	-4577.6888888889	4309.25925925926
44325.608862963	0	4719.04500000001	-4581.54074074075	4309.34074074074
44325.6088630787	0	4719.04500000001	-4584.97777777779	4309.4
44325.6088631944	0	4726.33400000001	-4587.9925925926	4309.42222222223
44325.6088633102	0	4726.33400000001	-4590.90370370371	4309.38518518519
44325.6088634259	0	4732.26000000001	-4593.85185185186	4309.41481481482
44325.6088635417	0	4732.26000000001	-4597.21481481482	4309.48888888889
44325.6088636574	0	4738.57100000001	-4599.97037037038	4309.47407407408
44325.6088637731	0	4738.57100000001	-4603.43703703705	4309.38518518519
44325.6088638889	0	4744.79300000001	-4606.63703703705	4309.25185185186
44325.6088640046	0	4744.79300000001	-4609.77037037038	4309.14814814815
44325.6088641204	0	4751.12600000001	-4612.36296296297	4309.05185185185
44325.6088642361	0	4751.12600000001	-4615.05185185186	4308.95555555556
44325.6088643519	0	4756.40700000001	-4617.80000000001	4308.96296296297
44325.6088644676	0	4756.40700000001	-4620.45925925927	4309.00740740741
44325.6088645833	0	4761.81400000001	-4622.94814814816	4309.14074074074
44325.6088646991	0	4761.81400000001	-4625.3925925926	4309.22222222222
44325.6088648148	0	4766.74700000001	-4627.5925925926	4309.30370370371
44325.6088649306	0	4766.74700000001	-4629.66666666667	4309.41481481482
44325.6088650463	0	4771.02100000001	-4631.70370370371	4309.51851851852
44325.608865162	0	4771.02100000001	-4633.70370370371	4309.58518518519
44325.6088652778	0	4775.05800000001	-4635.64444444445	4309.64444444445
44325.6088653935	0	4775.05800000001	-4637.40740740742	4309.65925925926
44325.6088655093	0	4778.76200000001	-4638.51111111112	4309.62222222222
44325.608865625	0	4778.76200000001	-4639.22222222223	4309.53333333334
44325.6088657407	0	4780.57700000001	-4639.33333333334	4309.36296296297
44325.6088658565	0	4780.57700000001	-4639.20740740742	4309.13333333334
44325.6088659722	0	4780.56200000001	-4639.02222222223	4308.94074074074
44325.608866088	0	4780.56200000001	-4638.80000000001	4308.73333333334
44325.6088662037	0	4780.15500000001	-4638.58518518519	4308.56296296296
44325.6088663194	0	4780.15500000001	-4638.26666666667	4308.37037037037
44325.6088664352	0	4779.62200000001	-4637.94074074075	4308.19259259259
44325.6088665509	0	4779.62200000001	-4637.64444444445	4308
44325.6088666667	0	4779.00000000001	-4637.3925925926	4307.77777777778
44325.6088667824	0	4779.00000000001	-4637.10370370371	4307.38518518519
44325.6088668981	0	4778.45900000001	-4636.88148148149	4307.05925925926
44325.6088670139	0	4778.45900000001	-4636.70370370371	4306.77777777778
44325.6088671296	0	4778.05900000001	-4636.65185185186	4306.51851851852
44325.6088672454	0	4778.05900000001	-4636.74814814816	4306.30370370371
44325.6088673611	0	4778.10300000001	-4636.95555555556	4306.15555555556
44325.6088674769	0	4778.10300000001	-4637.17777777779	4306.03703703704
44325.6088675926	0	4778.53300000001	-4637.40740740742	4305.88148148148
44325.6088677083	0	4778.53300000001	-4637.46666666667	4305.74814814815
44325.6088678241	0	4778.82200000001	-4637.33333333334	4305.54074074074
44325.6088679398	0	4778.82200000001	-4637.01481481482	4305.34074074074
44325.6088680556	0	4778.37000000001	-4636.67407407408	4305.13333333334
44325.6088681713	0	4778.37000000001	-4636.31111111112	4304.85925925926
44325.608868287	0	4777.66600000001	-4636.00000000001	4304.52592592593
44325.6088684028	0	4777.66600000001	-4635.71111111112	4304.11851851852
44325.6088685185	0	4777.06600000001	-4635.62962962964	4303.7925925926
44325.6088686343	0	4777.06600000001	-4635.60740740742	4303.25185185186
44325.60886875	0	4776.96200000001	-4635.60740740742	4302.5925925926
44325.6088688657	0	4776.96200000001	-4635.64444444445	4301.87407407408
44325.6088689815	0	4776.99900000001	-4635.65925925927	4301.20740740741
44325.6088690972	0	4776.99900000001	-4635.72592592593	4300.45185185186
44325.608869213	0	4777.08000000001	-4635.97777777779	4299.75555555556
44325.6088693287	0	4777.08000000001	-4636.66666666668	4299.05185185186
44325.6088694444	0	4778.02100000001	-4637.65185185186	4298.4
44325.6088695602	0	4778.02100000001	-4639.13333333334	4297.70370370371
44325.6088696759	0	4780.48800000001	-4640.74814814816	4297.2
44325.6088697917	0	4780.48800000001	-4642.64444444445	4296.65925925926
44325.6088699074	0	4783.99900000001	-4644.54814814816	4296.17037037037
44325.6088700231	0	4783.99900000001	-4646.57037037038	4295.71111111112
44325.6088701389	0	4787.92500000001	-4648.62222222223	4295.2
44325.6088702546	0	4787.92500000001	-4650.83703703704	4294.50370370371
44325.6088703704	0	4792.19200000001	-4652.34814814816	4293.88148148149
44325.6088704861	0	4792.19200000001	-4653.64444444445	4293.05185185186
44325.6088706018	0	4794.99900000001	-4654.4888888889	4292.24444444445
44325.6088707176	0	4794.99900000001	-4654.89629629631	4291.40740740741
44325.6088708333	0	4796.25100000001	-4655.02222222223	4290.54074074075
44325.6088709491	0	4796.25100000001	-4655.0888888889	4289.64444444445
44325.6088710648	0	4796.44400000001	-4655.10370370371	4288.67407407408
44325.6088711806	0	4796.44400000001	-4655.20740740742	4287.64444444445
44325.6088712963	0	4796.56300000001	-4655.46666666668	4286.74074074075
44325.608871412	0	4796.56300000001	-4656.00740740742	4285.61481481482
44325.6088715278	0	4797.36300000001	-4656.6888888889	4284.52592592593
44325.6088716435	0	4797.36300000001	-4657.55555555556	4283.28148148149
44325.6088717593	0	4798.91100000001	-4658.36296296297	4282.02962962964
44325.608871875	0	4798.91100000001	-4659.12592592594	4280.6962962963
44325.6088719907	0	4800.48100000001	-4659.80000000001	4279.45185185186
44325.6088721065	0	4800.48100000001	-4660.32592592593	4278.08888888889
44325.6088722222	0	4801.68100000001	-4660.84444444445	4276.71111111112
44325.608872338	0	4801.68100000001	-4661.37037037038	4275.23703703704
44325.6088724537	0	4802.72500000001	-4661.82222222223	4273.57777777778
44325.6088725694	0	4802.72500000001	-4662.02222222223	4271.88888888889
44325.6088726852	0	4803.37700000001	-4662.05925925927	4270.21481481482
44325.6088728009	0	4803.37700000001	-4661.95555555556	4268.51851851852
44325.6088729167	0	4803.31000000001	-4661.81481481482	4267.14814814815
44325.6088730324	0	4803.31000000001	-4661.50370370371	4265.76296296297
44325.6088731482	0	4802.85800000001	-4661.02962962964	4264.45925925926
44325.6088732639	0	4802.85800000001	-4660.54074074075	4263.27407407408
44325.6088733796	0	4801.89500000001	-4660.01481481482	4262.00000000001
44325.6088734954	0	4801.89500000001	-4659.77037037038	4260.82962962963
44325.6088736111	0	4801.12500000001	-4659.74074074075	4259.77037037038
44325.6088737269	0	4801.12500000001	-4659.82962962964	4258.88888888889
44325.6088738426	0	4801.18400000001	-4660.15555555556	4258.17037037038
44325.6088739583	0	4801.18400000001	-4660.74074074075	4257.41481481482
44325.6088740741	0	4802.09500000001	-4661.32592592593	4256.76296296297
44325.6088741898	0	4802.09500000001	-4661.8962962963	4256.14074074075
44325.6088743056	0	4803.25100000001	-4662.37037037038	4255.57777777778
44325.6088744213	0	4803.25100000001	-4662.72592592593	4255.1925925926
44325.608874537	0	4804.08100000001	-4663.17037037038	4254.7925925926
44325.6088746528	0	4804.08100000001	-4663.57037037038	4254.45925925927
44325.6088747685	0	4804.92500000001	-4663.74074074075	4254.26666666667
44325.6088748843	0	4804.92500000001	-4663.71851851853	4254.10370370371
44325.608875	0	4805.07300000001	-4663.48148148149	4253.8888888889
44325.6088751157	0	4805.07300000001	-4663.20740740742	4253.65925925927
44325.6088752315	0	4804.56200000001	-4663.07407407408	4253.46666666667
44325.6088753472	0	4804.56200000001	-4663.1925925926	4253.41481481482
44325.608875463	0	4804.54700000001	-4663.67407407408	4253.43703703704
44325.6088755787	0	4804.54700000001	-4664.24444444445	4253.5925925926
44325.6088756944	0	4805.59900000001	-4665.12592592593	4253.90370370371
44325.6088758102	0	4805.59900000001	-4666.28148148149	4254.35555555556
44325.6088759259	0	4807.63600000001	-4667.54074074075	4254.86666666667
44325.6088760417	0	4807.63600000001	-4669.06666666667	4255.46666666667
44325.6088761574	0	4810.42100000001	-4670.74074074075	4256.0962962963
44325.6088762731	0	4810.42100000001	-4672.8962962963	4256.86666666667
44325.6088763889	0	4814.25100000001	-4675.2962962963	4257.63703703704
44325.6088765046	0	4814.25100000001	-4677.96296296297	4258.40000000001
44325.6088766204	0	4819.31800000001	-4680.6962962963	4259.22962962963
44325.6088767361	0	4819.31800000001	-4683.28148148149	4260.17777777778
44325.6088768519	0	4824.63700000001	-4685.94814814816	4261.18518518519
44325.6088769676	0	4824.63700000001	-4688.35555555556	4262.28148148149
44325.6088770833	0	4829.71100000001	-4690.60000000001	4263.6
44325.6088771991	0	4829.71100000001	-4692.36296296297	4264.80740740741
44325.6088773148	0	4833.71800000001	-4693.53333333334	4266.05925925926
44325.6088774306	0	4833.71800000001	-4694.17037037038	4267.25185185186
44325.6088775463	0	4835.52500000001	-4694.27407407408	4268.37037037038
44325.608877662	0	4835.52500000001	-4693.90370370371	4269.34814814815
44325.6088777778	0	4835.25800000001	-4693.25925925927	4270.17037037038
44325.6088778935	0	4835.25800000001	-4692.4962962963	4271.05185185186
44325.6088780093	0	4833.85100000001	-4691.72592592593	4271.95555555556
44325.608878125	0	4833.85100000001	-4691.02222222223	4272.90370370371
44325.6088782407	0	4832.37700000001	-4690.61481481482	4273.74074074074
44325.6088783565	0	4832.37700000001	-4690.62222222223	4274.76296296297
44325.6088784722	0	4831.97700000001	-4691.10370370371	4275.92592592593
44325.608878588	0	4831.97700000001	-4691.97777777779	4277.17777777778
44325.6088787037	0	4833.33300000001	-4693.24444444445	4278.48888888889
44325.6088788194	0	4833.33300000001	-4694.82962962964	4279.7925925926
44325.6088789352	0	4836.18500000001	-4696.6888888889	4281.2
44325.6088790509	0	4836.18500000001	-4698.8888888889	4282.6
44325.6088791667	0	4840.24400000001	-4701.22222222223	4283.95555555556
44325.6088792824	0	4840.24400000001	-4703.74814814816	4285.41481481482
44325.6088793981	0	4845.10300000001	-4706.55555555556	4287.08888888889
44325.6088795139	0	4845.10300000001	-4709.45925925927	4288.78518518519
44325.6088796296	0	4850.81400000001	-4712.35555555556	4290.56296296297
44325.6088797454	0	4850.81400000001	-4715.26666666667	4292.44444444445
44325.6088798611	0	4856.62100000001	-4717.86666666667	4294.38518518519
44325.6088799769	0	4856.62100000001	-4720.17777777779	4296.42222222223
44325.6088800926	0	4861.53200000001	-4722.31111111112	4298.44444444445
44325.6088802083	0	4861.53200000001	-4724.27407407408	4300.48148148149
44325.6088803241	0	4865.62800000001	-4726.22222222223	4302.51111111111
44325.6088804398	0	4865.62800000001	-4728.22222222223	4304.61481481482
44325.6088805556	0	4869.57600000001	-4730.13333333334	4306.67407407408
44325.6088806713	0	4869.57600000001	-4731.44444444445	4308.25925925926
44325.608880787	0	4872.79800000001	-4732.6888888889	4310.30370370371
44325.6088809028	0	4872.79800000001	-4733.62962962964	4312.45185185186
44325.6088810185	0	4874.98300000001	-4733.92592592593	4314.48148148148
44325.6088811343	0	4874.98300000001	-4733.77777777779	4316.52592592593
44325.60888125	0	4875.13100000001	-4733.0888888889	4318.51111111111
44325.6088813657	0	4875.13100000001	-4732.03703703704	4320.44444444445
44325.6088814815	0	4873.39000000001	-4730.91851851853	4322.34074074074
44325.6088815972	0	4873.39000000001	-4730.14074074075	4324.31111111111
44325.608881713	0	4871.49400000001	-4729.87407407408	4326.45925925926
44325.6088818287	0	4871.49400000001	-4730.11111111112	4328.62962962963
44325.6088819444	0	4871.46400000001	-4730.71111111112	4330.6962962963
44325.6088820602	0	4871.46400000001	-4731.90370370371	4332.87407407408
44325.6088821759	0	4873.25700000001	-4733.41481481482	4334.88888888889
44325.6088822917	0	4873.25700000001	-4735.50370370371	4336.94074074074
44325.6088824074	0	4876.85700000001	-4737.82222222223	4339.02962962963
44325.6088825231	0	4876.85700000001	-4740.38518518519	4340.9925925926
44325.6088826389	0	4881.73800000001	-4743.02962962964	4342.97777777778
44325.6088827546	0	4881.73800000001	-4745.91851851853	4345.17037037037
44325.6088828704	0	4887.27100000001	-4748.60740740741	4347.22222222223
44325.6088829861	0	4887.27100000001	-4751.06666666667	4349.40740740741
44325.6088831019	0	4892.41900000001	-4753.2888888889	4351.66666666667
44325.6088832176	0	4892.41900000001	-4755.26666666667	4354.02222222223
44325.6088833333	0	4896.61900000001	-4757.11851851853	4356.43703703704
44325.6088834491	0	4896.61900000001	-4758.82222222223	4358.87407407408
44325.6088835648	0	4900.17500000001	-4760.35555555556	4361.25925925926
44325.6088836806	0	4900.17500000001	-4761.95555555556	4363.72592592593
44325.6088837963	0	4903.30800000001	-4763.58518518519	4366.15555555556
44325.608883912	0	4903.30800000001	-4765.20000000001	4368.52592592593
44325.6088840278	0	4906.55200000001	-4766.88148148149	4370.78518518519
44325.6088841435	0	4906.55200000001	-4768.55555555556	4373.01481481482
44325.6088842593	0	4909.90800000001	-4770.34814814816	4375.28148148148
44325.608884375	0	4909.90800000001	-4772.21481481482	4377.5925925926
44325.6088844907	0	4913.56700000001	-4774.10370370371	4379.85185185185
44325.6088846065	0	4913.56700000001	-4776.02962962964	4382.00740740741
44325.6088847222	0	4917.38200000001	-4777.97037037038	4384.2
44325.608884838	0	4917.38200000001	-4780.00740740742	4386.48888888889
44325.6088849537	0	4921.36000000001	-4781.94074074075	4388.71851851852
44325.6088850694	0	4921.36000000001	-4783.86666666668	4390.90370370371
44325.6088851852	0	4925.21900000001	-4785.8888888889	4393.05925925926
44325.6088853009	0	4925.21900000001	-4788.05185185186	4395.14074074074
44325.6088854167	0	4929.40400000001	-4790.41481481483	4397.23703703704
44325.6088855324	0	4929.40400000001	-4792.87407407408	4399.23703703704
44325.6088856482	0	4934.22600000001	-4795.57777777779	4401.51111111111
44325.6088857639	0	4934.22600000001	-4798.43703703705	4403.82222222222
44325.6088858796	0	4939.78900000001	-4801.25185185186	4406.04444444445
44325.6088859954	0	4939.78900000001	-4804.24444444445	4408.42222222223
44325.6088861111	0	4945.59600000001	-4807.51851851853	4410.85925925926
44325.6088862269	0	4945.59600000001	-4810.82222222223	4413.4
44325.6088863426	0	4945.59600000001	-4814.26666666668	4415.8962962963
44325.6088864583	0	4952.17400000001	-4817.71111111112	4418.37777777778
44325.6088865741	0	4952.17400000001	-4821.04444444445	4420.83703703704
44325.6088866898	0	4962.39600000001	-4824.45925925927	4423.33333333334
44325.6088868056	0	4962.39600000001	-4827.91851851853	4425.97037037037
44325.6088869213	0	4969.27000000001	-4831.0888888889	4428.44444444445
44325.608887037	0	4969.27000000001	-4834.22222222223	4431.06666666667
44325.6088871528	0	4975.57400000001	-4837.34814814816	4433.85185185186
44325.6088872685	0	4975.57400000001	-4840.20740740742	4436.46666666667
44325.6088873843	0	4981.55900000001	-4842.76296296297	4439.05925925926
44325.6088875	0	4981.55900000001	-4845.1851851852	4441.71851851852
44325.6088876157	0	4986.53700000001	-4847.11851851853	4443.90370370371
44325.6088877315	0	4986.53700000001	-4849.31851851853	4446.22962962963
44325.6088878472	0	4990.67000000001	-4851.44444444445	4448.47407407408
44325.608887963	0	4990.67000000001	-4853.71111111112	4450.72592592593
44325.6088880787	0	4995.06300000001	-4856.05185185186	4452.85925925926
44325.6088881944	0	4995.06300000001	-4858.44444444445	4454.96296296297
44325.6088883102	0	4999.79600000001	-4861.00740740742	4457.11851851852
44325.6088884259	0	4999.79600000001	-4863.5925925926	4459.40740740741
44325.6088885417	0	5004.94400000001	-4866.4888888889	4461.96296296297
44325.6088886574	0	5004.94400000001	-4869.74814814816	4464.60740740741
44325.6088887731	0	5011.10000000001	-4873.15555555556	4467.41481481482
44325.6088888889	0	5011.10000000001	-4876.69629629631	4470.14074074075
44325.6088890046	0	5018.04800000001	-4880.48148148149	4472.87407407408
44325.6088891204	0	5018.04800000001	-4884.55555555556	4475.87407407408
44325.6088892361	0	5025.90700000001	-4888.10370370371	4478.51851851852
44325.6088893519	0	5025.90700000001	-4892.08148148149	4481.57037037037
44325.6088894676	0	5033.43300000001	-4895.30370370371	4484.16296296297
44325.6088895833	0	5033.43300000001	-4898.87407407408	4487.22222222223
44325.6088896991	0	5040.22600000001	-4901.47407407408	4489.6962962963
44325.6088898148	0	5040.22600000001	-4904.03703703705	4492.58518518519
44325.6088899306	0	5045.38900000001	-4905.5851851852	4494.66666666667
44325.6088900463	0	5045.38900000001	-4906.97037037038	4497.27407407408
44325.608890162	0	5048.32200000001	-4907.7925925926	4499.22222222223
44325.6088902778	0	5048.32200000001	-4908.2888888889	4501.27407407408
44325.6088903935	0	5049.64100000001	-4908.50370370371	4503.28888888889
44325.6088905093	0	5049.64100000001	-4908.60000000001	4505.48148148149
44325.608890625	0	5049.95200000001	-4908.60740740742	4507.34814814815
44325.6088907407	0	5049.95200000001	-4908.74074074075	4509.47407407408
44325.6088908565	0	5050.09300000001	-4909.14814814816	4511.15555555556
44325.6088909722	0	5050.09300000001	-4910.05925925927	4513.03703703704
44325.608891088	0	5051.41200000001	-4911.36296296297	4514.84444444445
44325.6088912037	0	5051.41200000001	-4913.06666666668	4516.68148148149
44325.6088913194	0	5054.41900000001	-4915.16296296297	4518.51851851852
44325.6088914352	0	5054.41900000001	-4917.63703703705	4520.42962962963
44325.6088915509	0	5058.98900000001	-4920.54074074075	4522.40740740741
44325.6088916667	0	5058.98900000001	-4924.03703703705	4524.54074074074
44325.6088917824	0	5065.38900000001	-4927.1851851852	4526.38518518519
44325.6088918981	0	5065.38900000001	-4931.06666666668	4528.65185185186
44325.6088920139	0	5072.41900000001	-4934.24444444446	4530.48148148149
44325.6088921296	0	5072.41900000001	-4937.6888888889	4532.42222222223
44325.6088922454	0	5079.04100000001	-4941.17037037038	4534.52592592593
44325.6088923611	0	5079.04100000001	-4944.43703703705	4536.48148148149
44325.6088924768	0	5085.78900000001	-4947.2888888889	4538.38518518519
44325.6088925926	0	5085.78900000001	-4949.76296296297	4540.22962962963
44325.6088927083	0	5091.11500000001	-4951.91851851853	4542.08148148149
44325.6088928241	0	5091.11500000001	-4954.11851851853	4544.07407407408
44325.6088929398	0	5095.47100000001	-4955.85185185186	4545.74814814815
44325.6088930556	0	5095.47100000001	-4957.89629629631	4547.65925925926
44325.6088931713	0	5099.24900000001	-4960.04444444446	4549.57037037038
44325.608893287	0	5099.24900000001	-4962.37037037038	4551.45185185186
44325.6088934028	0	5103.72300000001	-4964.46666666668	4552.93333333334
44325.6088935185	0	5103.72300000001	-4967.13333333335	4554.66666666667
44325.6088936343	0	5108.48600000001	-4969.28148148149	4556.08888888889
44325.60889375	0	5108.48600000001	-4972.04444444446	4557.72592592593
44325.6088938657	0	5113.39700000001	-4974.25925925927	4559.06666666667
44325.6088939815	0	5113.39700000001	-4977.13333333334	4560.75555555556
44325.6088940972	0	5118.48600000001	-4979.92592592594	4562.25925925926
44325.608894213	0	5118.48600000001	-4983.22222222223	4563.9925925926
44325.6088943287	0	5124.57500000001	-4985.94814814816	4565.20740740741
44325.6088944444	0	5124.57500000001	-4988.83703703705	4566.48888888889
44325.6088945602	0	5130.19000000001	-4991.62962962964	4567.73333333334
44325.6088946759	0	5130.19000000001	-4994.17037037038	4568.94814814815
44325.6088947917	0	5135.523	-4996.74814814816	4570.28148148149
44325.6088949074	0	5135.523	-4999.49629629631	4571.70370370371
44325.6088950232	0	5140.849	-5001.5925925926	4572.91111111112
44325.6088951389	0	5140.849	-5003.7925925926	4574.36296296297
44325.6088952546	0	5145.14500000001	-5005.41481481483	4575.51111111112
44325.6088953704	0	5145.14500000001	-5006.89629629631	4576.65925925926
44325.6088954861	0	5148.24900000001	-5008.13333333335	4577.78518518519
44325.6088956019	0	5148.24900000001	-5009.28148148149	4578.7925925926
44325.6088957176	0	5150.63400000001	-5010.40740740742	4579.71851851852
44325.6088958333	0	5150.63400000001	-5011.65185185186	4580.62222222223
44325.6088959491	0	5153.00400000001	-5013.37777777779	4581.4962962963
44325.6088960648	0	5153.00400000001	-5015.41481481483	4582.23703703704
44325.6088961806	0	5156.76700000001	-5018.08148148149	4582.97037037037
44325.6088962963	0	5156.76700000001	-5020.97037037038	4583.6
44325.608896412	0	5162.323	-5024.05185185186	4584.16296296297
44325.6088965278	0	5162.323	-5027.67407407409	4584.76296296297
44325.6088966435	0	5169.027	-5030.84444444446	4585.32592592593
44325.6088967593	0	5169.027	-5034.57777777779	4585.96296296297
44325.608896875	0	5175.93100000001	-5038.48148148149	4586.4962962963
44325.6088969907	0	5175.93100000001	-5042.51851851853	4586.9925925926
44325.6088971065	0	5183.872	-5046.43703703705	4587.40000000001
44325.6088972222	0	5183.872	-5050.35555555557	4587.65925925926
44325.608897338	0	5191.70900000001	-5054.31111111112	4588.02222222223
44325.6088974537	0	5191.70900000001	-5058.49629629631	4588.32592592593
44325.6088975694	0	5199.85	-5061.79259259261	4588.53333333334
44325.6088976852	0	5199.85	-5065.30370370372	4588.72592592593
44325.6088978009	0	5206.657	-5068.14814814816	4588.88888888889
44325.6088979167	0	5206.657	-5070.70370370372	4588.9925925926
44325.6088980324	0	5212.057	-5072.89629629631	4589.17037037038
44325.6088981482	0	5212.057	-5074.86666666668	4589.28888888889
44325.6088982639	0	5216.22	-5076.13333333335	4589.40740740741
44325.6088983796	0	5216.22	-5077.34814814816	4589.51851851852
44325.6088984954	0	5218.701	-5078.4888888889	4589.57777777778
44325.6088986111	0	5218.701	-5079.59259259261	4589.5925925926
44325.6088987269	0	5220.945	-5080.91111111113	4589.61481481482
44325.6088988426	0	5220.945	-5082.76296296298	4589.58518518519
44325.6088989583	0	5224.115	-5084.54074074075	4589.58518518519
44325.6088990741	0	5224.115	-5086.93333333335	4589.54814814815
44325.6088991898	0	5228.285	-5089.63703703705	4589.37777777778
44325.6088993056	0	5228.285	-5092.9851851852	4589.28148148149
44325.6088994213	0	5234.337	-5096.05925925927	4589.28148148149
44325.608899537	0	5234.337	-5099.4888888889	4589.28888888889
44325.6088996528	0	5240.841	-5102.94814814816	4589.13333333334
44325.6088997685	0	5240.841	-5107.09629629631	4589.12592592593
44325.6088998843	0	5248.448	-5110.55555555557	4589.04444444445
44325.6089	0	5248.448	-5114.91111111112	4588.73333333334
44325.6089001157	0	5256.263	-5118.34814814816	4588.46666666667
44325.6089002315	0	5256.263	-5121.96296296298	4588.18518518519
44325.6089003472	0	5263.315	-5125.45185185187	4587.98518518519
44325.608900463	0	5263.315	-5128.80000000001	4587.55555555556
44325.6089005787	0	5270.152	-5132.05925925927	4587.20000000001
44325.6089006944	0	5270.152	-5135.26666666668	4586.82222222223
44325.6089008102	0	5276.619	-5137.77777777779	4586.45185185186
44325.6089009259	0	5276.619	-5140.62222222224	4586.12592592593
44325.6089010417	0	5281.975	-5142.83703703705	4586.02222222223
44325.6089011574	0	5281.975	-5145.62222222224	4585.94074074075
44325.6089012731	0	5286.975	-5148.0888888889	4585.91851851852
44325.6089013889	0	5286.975	-5150.89629629631	4586.00000000001
44325.6089015046	0	5292.249	-5153.92592592594	4586.05925925926
44325.6089016204	0	5292.249	-5157.30370370372	4586.05925925926
44325.6089017361	0	5298.656	-5160.27407407409	4586.05925925926
44325.6089018519	0	5298.656	-5163.61481481483	4586.06666666667
44325.6089019676	0	5304.967	-5167.08148148149	4586.11851851852
44325.6089020833	0	5304.967	-5170.52592592594	4586.03703703704
44325.6089021991	0	5311.878	-5173.62222222224	4585.98518518519
44325.6089023148	0	5311.878	-5176.45185185186	4585.98518518519
44325.6089024306	0	5317.804	-5179.29629629631	4585.75555555556
44325.6089025463	0	5317.804	-5181.93333333335	4585.54814814815
44325.608902662	0	5323.285	-5184.5851851852	4585.14814814815
44325.6089027778	0	5323.285	-5187.13333333335	4584.74074074075
44325.6089028935	0	5328.485	-5189.5851851852	4584.30370370371
44325.6089030093	0	5328.485	-5192.15555555557	4583.94814814815
44325.608903125	0	5333.507	-5194.21481481483	4583.71111111112
44325.6089032407	0	5333.507	-5196.80000000001	4583.3925925926
44325.6089033565	0	5338.151	-5198.86666666668	4583.14814814815
44325.6089034722	0	5338.151	-5201.16296296298	4582.84444444445
44325.608903588	0	5342.514	-5203.39259259261	4582.43703703704
44325.6089037037	0	5342.514	-5204.60000000001	4582.22962962963
44325.6089038194	0	5345.951	-5206.64444444446	4582.05925925926
44325.6089039352	0	5345.951	-5208.89629629631	4581.84444444445
44325.6089040509	0	5350.247	-5210.81481481483	4581.70370370371
44325.6089041667	0	5350.247	-5212.92592592594	4581.5925925926
44325.6089042824	0	5354.277	-5215.08148148149	4581.61481481482
44325.6089043981	0	5354.277	-5217.60000000001	4581.57037037037
44325.6089045139	0	5358.951	-5219.75555555557	4581.48888888889
44325.6089046296	0	5358.951	-5222.47407407409	4581.45185185186
44325.6089047454	0	5363.825	-5224.5851851852	4581.43703703704
44325.6089048611	0	5363.825	-5227.17037037038	4581.54074074075
44325.6089049768	0	5368.521	-5229.24444444446	4581.65925925926
44325.6089050926	0	5368.521	-5231.40740740742	4581.80740740741
44325.6089052083	0	5372.758	-5233.31851851853	4581.88148148149
44325.6089053241	0	5372.758	-5235.21481481483	4582.01481481482
44325.6089054398	0	5376.565	-5236.53333333334	4582.05185185186
44325.6089055556	0	5376.565	-5237.9851851852	4582.0962962963
44325.6089056713	0	5379.335	-5239.40740740742	4582.1925925926
44325.608905787	0	5379.335	-5241.01481481483	4582.35555555556
44325.6089059028	0	5382.365	-5242.34074074075	4582.47407407408
44325.6089060185	0	5382.365	-5243.65185185186	4582.56296296297
44325.6089061343	0	5385.002	-5244.74074074075	4582.57037037038
44325.60890625	0	5385.002	-5245.68148148149	4582.58518518519
44325.6089063657	0	5387.032	-5246.3851851852	4582.68148148149
44325.6089064815	0	5387.032	-5247.21481481483	4582.72592592593
44325.6089065972	0	5388.565	-5248.04444444445	4582.77037037038
44325.608906713	0	5388.565	-5249.11851851853	4582.85925925926
44325.6089068287	0	5390.469	-5250.57037037038	4582.9925925926
44325.6089069444	0	5390.469	-5252.68148148149	4583.26666666667
44325.6089070602	0	5394.032	-5254.91851851853	4583.56296296297
44325.6089071759	0	5394.032	-5257.71851851853	4584.04444444445
44325.6089072917	0	5399.069	-5260.75555555557	4584.43703703704
44325.6089074074	0	5399.069	-5264.21481481483	4584.81481481482
44325.6089075232	0	5405.565	-5268.13333333334	4585.43703703704
44325.6089076389	0	5405.565	-5272.21481481483	4585.88888888889
44325.6089077546	0	5413.565	-5276.34814814816	4586.36296296297
44325.6089078704	0	5413.565	-5280.42222222223	4586.92592592593
44325.6089079861	0	5421.772	-5284.3851851852	4587.68888888889
44325.6089081019	0	5421.772	-5288.11851851853	4588.62222222223
44325.6089082176	0	5429.468	-5291.25185185186	4589.51111111112
44325.6089083333	0	5429.468	-5293.80740740742	4590.42222222223
44325.6089084491	0	5435.157	-5295.71851851853	4591.31111111112
44325.6089085648	0	5435.157	-5297.05925925927	4592.10370370371
44325.6089086806	0	5438.409	-5297.91851851853	4592.81481481482
44325.6089087963	0	5438.409	-5298.34814814816	4593.37037037038
44325.608908912	0	5439.698	-5298.66666666668	4594.0962962963
44325.6089090278	0	5439.698	-5298.87407407408	4594.7925925926
44325.6089091435	0	5440.224	-5299.06666666668	4595.36296296297
44325.6089092593	0	5440.224	-5299.44444444445	4596.05925925926
44325.608909375	0	5440.794	-5300.08148148149	4596.68888888889
44325.6089094907	0	5440.794	-5301.17037037038	4597.50370370371
44325.6089096065	0	5442.52	-5302.69629629631	4598.45925925926
44325.6089097222	0	5442.52	-5304.70370370371	4599.50370370371
44325.608909838	0	5446.053	-5306.85185185186	4600.45185185186
44325.6089099537	0	5446.053	-5309.34074074075	4601.62222222223
44325.6089100694	0	5450.69	-5312.17037037038	4602.80000000001
44325.6089101852	0	5450.69	-5315.33333333334	4604.00740740741
44325.6089103009	0	5456.683	-5318.48148148149	4605.14814814815
44325.6089104167	0	5456.683	-5321.88148148149	4606.32592592593
44325.6089105324	0	5463.231	-5325.45185185186	4607.40740740741
44325.6089106481	0	5463.231	-5328.94074074075	4608.37777777778
44325.6089107639	0	5470.29	-5332.56296296297	4609.51851851852
44325.6089108796	0	5470.29	-5336.17037037038	4610.85185185186
44325.6089109954	0	5477.52	-5339.50370370371	4612.31851851852
44325.6089111111	0	5477.52	-5342.33333333334	4613.57037037037
44325.6089112269	0	5483.683	-5345.26666666667	4615.10370370371
44325.6089113426	0	5483.683	-5348.05925925927	4616.75555555556
44325.6089114583	0	5489.409	-5349.92592592593	4618.01481481482
44325.6089115741	0	5489.409	-5351.66666666668	4619.43703703704
44325.6089116898	0	5493.016	-5352.75555555556	4620.55555555556
44325.6089118056	0	5493.016	-5353.75555555556	4621.77777777778
44325.6089119213	0	5495.105	-5354.6962962963	4622.97777777778
44325.608912037	0	5495.105	-5355.5925925926	4624.25185185186
44325.6089121528	0	5496.942	-5356.60000000001	4625.41481481482
44325.6089122685	0	5496.942	-5357.76296296297	4626.65925925926
44325.6089123843	0	5499.112	-5358.70370370371	4627.54074074075
44325.6089125	0	5499.112	-5359.85925925927	4628.51851851852
44325.6089126157	0	5501.208	-5361.22962962964	4629.57037037038
44325.6089127315	0	5501.208	-5362.76296296297	4630.55555555556
44325.6089128472	0	5504.112	-5364.70370370371	4631.60000000001
44325.608912963	0	5504.112	-5366.84444444445	4632.66666666667
44325.6089130787	0	5508.193	-5368.94814814816	4633.80000000001
44325.6089131944	0	5508.193	-5371.42222222223	4635.11851851852
44325.6089133102	0	5512.771	-5373.9925925926	4636.62222222223
44325.6089134259	0	5512.771	-5376.51851851853	4638.18518518519
44325.6089135417	0	5517.867	-5378.93333333334	4639.73333333334
44325.6089136574	0	5517.867	-5381.66666666668	4641.40000000001
44325.6089137731	0	5523.015	-5383.93333333334	4642.75555555556
44325.6089138889	0	5523.015	-5386.73333333334	4644.36296296297
44325.6089140046	0	5528.082	-5389.15555555556	4645.68148148149
44325.6089141204	0	5528.082	-5392.13333333334	4647.34074074075
44325.6089142361	0	5533.482	-5394.57037037038	4648.71111111112
44325.6089143519	0	5533.482	-5397.37037037038	4650.25185185186
44325.6089144676	0	5538.719	-5400.40740740742	4651.96296296297
44325.6089145833	0	5538.719	-5403.48148148149	4653.70370370371
44325.6089146991	0	5544.83	-5406.20000000001	4655.41481481482
44325.6089148148	0	5544.83	-5408.69629629631	4657.28148148149
44325.6089149306	0	5550.045	-5410.50370370371	4658.74814814815
44325.6089150463	0	5550.045	-5412.35555555556	4660.25185185186
44325.608915162	0	5553.704	-5414.05185185186	4661.6888888889
44325.6089152778	0	5553.704	-5415.74074074075	4663.14814814815
44325.6089153935	0	5557.089	-5417.11851851853	4664.37037037038
44325.6089155093	0	5557.089	-5418.74074074075	4665.85925925927
44325.608915625	0	5560.089	-5420.00000000001	4666.98518518519
44325.6089157407	0	5560.089	-5421.69629629631	4668.40740740741
44325.6089158565	0	5563.045	-5423.23703703705	4669.57777777778
44325.6089159722	0	5563.045	-5425.32592592593	4671.11851851853
44325.608916088	0	5566.675	-5427.38518518519	4672.47407407408
44325.6089162037	0	5566.675	-5429.77037037038	4674.05925925927
44325.6089163194	0	5571.119	-5432.45185185186	4675.82962962964
44325.6089164352	0	5571.119	-5435.90370370371	4678.03703703704
44325.6089165509	0	5577.252	-5439.10370370371	4679.83703703704
44325.6089166667	0	5577.252	-5442.77777777779	4681.82962962964
44325.6089167824	0	5584.126	-5446.4962962963	4683.80000000001
44325.6089168981	0	5584.126	-5450.25925925927	4685.7925925926
44325.6089170139	0	5591.607	-5453.94814814816	4687.77037037038
44325.6089171296	0	5591.607	-5457.25925925927	4689.52592592593
44325.6089172454	0	5598.607	-5460.74074074075	4691.58518518519
44325.6089173611	0	5598.607	-5464.10370370371	4693.65925925927
44325.6089174768	0	5605.451	-5467.03703703705	4695.45925925927
44325.6089175926	0	5605.451	-5470.15555555556	4697.52592592593
44325.6089177083	0	5611.503	-5472.9925925926	4699.41481481482
44325.6089178241	0	5611.503	-5475.50370370371	4701.22962962964
44325.6089179398	0	5616.851	-5477.82222222223	4702.97037037038
44325.6089180556	0	5616.851	-5479.84444444445	4704.68148148149
44325.6089181713	0	5621.192	-5481.85925925927	4706.37777777779
44325.608918287	0	5621.192	-5483.81481481482	4708.02962962964
44325.6089184028	0	5625.162	-5485.91851851853	4709.67407407408
44325.6089185185	0	5625.162	-5488.37777777779	4711.40000000001
44325.6089186343	0	5629.725	-5490.48148148149	4712.85185185186
44325.60891875	0	5629.725	-5492.88148148149	4714.56296296297
44325.6089188657	0	5634.229	-5495.31111111112	4716.27407407408
44325.6089189815	0	5634.229	-5498.05185185186	4718.25925925927
44325.6089190972	0	5639.399	-5500.78518518519	4720.25185185186
44325.608919213	0	5639.399	-5503.51851851853	4722.21481481482
44325.6089193287	0	5644.866	-5506.6888888889	4724.28888888889
44325.6089194444	0	5644.866	-5510.56296296297	4726.62222222223
44325.6089195602	0	5651.91	-5514.37777777779	4728.85185185186
44325.6089196759	0	5651.91	-5517.74814814816	4730.77777777778
44325.6089197917	0	5659.095	-5521.81481481482	4733.03703703704
44325.6089199074	0	5659.095	-5525.1925925926	4734.85925925926
44325.6089200232	0	5666.539	-5529.02962962964	4736.88888888889
44325.6089201389	0	5666.539	-5532.86666666667	4738.95555555556
44325.6089202546	0	5674.213	-5536.70370370371	4741.03703703704
44325.6089203704	0	5674.213	-5540.82962962964	4743.35555555556
44325.6089204861	0	5682.176	-5543.81481481482	4745.10370370371
44325.6089206019	0	5682.176	-5546.72592592593	4746.97777777778
44325.6089207176	0	5688.072	-5548.97037037038	4748.57777777778
44325.6089208333	0	5688.072	-5551.13333333334	4750.05185185186
44325.6089209491	0	5692.479	-5553.11851851853	4751.48888888889
44325.6089210648	0	5692.479	-5555.0888888889	4752.90370370371
44325.6089211806	0	5696.435	-5557.1925925926	4754.44444444445
44325.6089212963	0	5696.435	-5559.24444444445	4755.88148148149
44325.608921412	0	5700.591	-5561.37037037038	4757.37777777778
44325.6089215278	0	5700.591	-5563.51851851853	4758.90370370371
44325.6089216435	0	5704.865	-5565.81481481482	4760.57777777778
44325.6089217593	0	5704.865	-5568.60000000001	4762.57777777778
44325.608921875	0	5709.946	-5571.45185185186	4764.42222222223
44325.6089219907	0	5709.946	-5574.77037037038	4766.4888888889
44325.6089221065	0	5716.116	-5577.98518518519	4768.48148148149
44325.6089222222	0	5716.116	-5581.66666666668	4770.60740740741
44325.608922338	0	5723.012	-5585.40000000001	4772.71111111112
44325.6089224537	0	5723.012	-5589.37037037038	4775.11851851853
44325.6089225694	0	5730.716	-5592.69629629631	4777.10370370371
44325.6089226852	0	5734.042	-5596.54814814816	4779.47407407408
44325.6089228009	0	5734.042	-5600.15555555557	4781.82222222223
44325.6089229167	0	5741.501	-5603.66666666668	4784.02222222223
44325.6089230324	0	5741.501	-5606.65185185186	4785.98518518519
44325.6089231481	0	5747.997	-5609.94074074075	4788.20740740742
44325.6089232639	0	5747.997	-5612.84444444445	4790.20000000001
44325.6089233796	0	5754.19	-5615.4888888889	4792.22222222223
44325.6089234954	0	5754.19	-5617.7925925926	4794.10370370371
44325.6089236111	0	5759.138	-5619.91111111112	4795.8888888889
44325.6089237269	0	5759.138	-5622.07407407408	4797.67407407408
44325.6089238426	0	5763.419	-5624.12592592594	4799.52592592593
44325.6089239583	0	5763.419	-5626.46666666668	4801.6888888889
44325.6089240741	0	5767.812	-5628.37777777779	4803.45185185186
44325.6089241898	0	5767.812	-5631.00740740742	4805.7925925926
44325.6089243056	0	5772.353	-5633.41481481483	4807.87407407408
44325.6089244213	0	5772.353	-5636.4888888889	4810.4888888889
44325.608924537	0	5777.834	-5638.97777777779	4812.64444444445
44325.6089246528	0	5777.834	-5641.89629629631	4815.25185185186
44325.6089247685	0	5783.241	-5644.20000000001	4817.43703703705
44325.6089248843	0	5783.241	-5646.71111111112	4819.85925925927
44325.608925	0	5788.056	-5649.14814814816	4822.33333333334
44325.6089251157	0	5788.056	-5651.62962962964	4824.94814814816
44325.6089252315	0	5792.975	-5654.12592592594	4827.54074074075
44325.6089253472	0	5792.975	-5656.56296296297	4830.25185185186
44325.608925463	0	5797.908	-5658.8888888889	4832.86666666668
44325.6089255787	0	5797.908	-5661.05925925927	4835.57037037038
44325.6089256944	0	5802.404	-5662.76296296297	4837.98518518519
44325.6089258102	0	5802.404	-5664.16296296297	4840.34074074075
44325.6089259259	0	5805.508	-5665.23703703705	4842.64444444445
44325.6089260417	0	5805.508	-5665.93333333334	4844.72592592593
44325.6089261574	0	5807.278	-5666.25185185186	4846.78518518519
44325.6089262731	0	5807.278	-5666.75555555557	4848.94074074075
44325.6089263889	0	5808.1	-5667.53333333334	4851.31851851853
44325.6089265046	0	5808.1	-5668.62222222223	4853.63703703705
44325.6089266204	0	5809.967	-5670.07407407408	4856.02222222223
44325.6089267361	0	5809.967	-5671.95555555557	4858.77037037038
44325.6089268519	0	5813.3	-5673.61481481483	4861.01481481482
44325.6089269676	0	5813.3	-5675.54074074075	4863.61481481482
44325.6089270833	0	5816.885	-5677.55555555557	4866.31111111112
44325.6089271991	0	5816.885	-5679.61481481483	4869.17777777779
44325.6089273148	0	5820.959	-5681.73333333334	4872.02962962964
44325.6089274306	0	5820.959	-5683.77037037038	4874.91851851853
44325.6089275463	0	5825.115	-5685.80740740742	4877.88148148149
44325.608927662	0	5825.115	-5687.82222222223	4880.87407407408
44325.6089277778	0	5829.167	-5689.71111111112	4884.08148148149
44325.6089278935	0	5829.167	-5691.64444444446	4887.45925925927
44325.6089280093	0	5832.989	-5693.37037037038	4890.82222222223
44325.608928125	0	5832.989	-5694.87407407409	4894.20740740742
44325.6089282407	0	5836.219	-5696.10370370371	4897.46666666667
44325.6089283565	0	5836.219	-5697.11851851853	4901.03703703704
44325.6089284722	0	5838.463	-5697.71111111112	4904.03703703704
44325.608928588	0	5839.056	-5698.29629629631	4907.41481481482
44325.6089287037	0	5839.056	-5698.69629629631	4911.06666666667
44325.6089288194	0	5840.041	-5698.92592592594	4914.11851851853
44325.6089289352	0	5840.041	-5699.09629629631	4917.61481481482
44325.6089290509	0	5840.441	-5699.09629629631	4921.17777777779
44325.6089291667	0	5840.441	-5698.97777777779	4924.68148148149
44325.6089292824	0	5840.322	-5698.62222222223	4928.22962962964
44325.6089293981	0	5840.322	-5698.10370370371	4931.44444444445
44325.6089295139	0	5839.448	-5697.17037037038	4934.85925925927
44325.6089296296	0	5839.448	-5696.33333333334	4938.51851851853
44325.6089297454	0	5837.678	-5695.63703703705	4941.83703703704
44325.6089298611	0	5837.678	-5695.03703703705	4945.86666666667
44325.6089299769	0	5836.382	-5694.77037037038	4949.00740740741
44325.6089300926	0	5836.382	-5694.60740740742	4952.98518518519
44325.6089302083	0	5835.952	-5694.61481481483	4956.35555555556
44325.6089303241	0	5835.952	-5694.83703703705	4959.88148148149
44325.6089304398	0	5836.182	-5695.14814814816	4963.20000000001
44325.6089305556	0	5836.182	-5695.40000000001	4965.48148148149
44325.6089306713	0	5836.745	-5695.5851851852	4967.93333333334
44325.608930787	0	5836.745	-5695.71851851853	4971.31851851853
44325.6089309028	0	5837.064	-5695.72592592594	4974.55555555556
44325.6089310185	0	5837.064	-5695.73333333334	4978.05185185186
44325.6089311343	0	5837.079	-5695.72592592594	4980.8962962963
44325.60893125	0	5837.079	-5695.69629629631	4984.21481481482
44325.6089313657	0	5837.042	-5695.71851851853	4986.98518518519
44325.6089314815	0	5837.042	-5695.75555555557	4990.02222222223
44325.6089315972	0	5837.101	-5695.87407407409	4993.02962962964
44325.608931713	0	5837.101	-5695.97777777779	4996.38518518519
44325.6089318287	0	5837.323	-5696.07407407409	4999.12592592593
44325.6089319444	0	5837.323	-5696.21481481483	5002.31851851853
44325.6089320602	0	5837.56	-5696.33333333334	5004.8888888889
44325.6089321759	0	5837.56	-5696.51111111112	5008.0962962963
44325.6089322917	0	5837.856	-5696.62962962964	5010.62222222223
44325.6089324074	0	5837.856	-5697.04444444446	5013.37777777779
44325.6089325232	0	5838.389	-5697.5925925926	5016.14074074075
44325.6089326389	0	5838.389	-5698.25185185186	5018.82222222223
44325.6089327546	0	5839.596	-5699.0888888889	5021.40740740741
44325.6089328704	0	5839.596	-5700.10370370372	5023.8962962963
44325.6089329861	0	5841.448	-5700.9925925926	5026.38518518519
44325.6089331019	0	5841.448	-5701.92592592594	5029.43703703704
44325.6089332176	0	5843.27	-5702.56296296297	5031.88148148149
44325.6089333333	0	5843.27	-5703.35555555557	5034.73333333334
44325.6089334491	0	5844.7	-5704.20740740742	5037.15555555556
44325.6089335648	0	5844.7	-5705.50370370372	5039.9925925926
44325.6089336806	0	5846.848	-5706.86666666668	5042.20740740741
44325.6089337963	0	5846.848	-5708.82962962964	5044.6888888889
44325.608933912	0	5850.174	-5710.57777777779	5046.65185185186
44325.6089340278	0	5850.174	-5712.85925925927	5048.8888888889
44325.6089341435	0	5854.204	-5715.17777777779	5051.00000000001
44325.6089342593	0	5854.204	-5717.57037037038	5053.34814814816
44325.608934375	0	5858.915	-5719.43703703705	5055.10370370371
44325.6089344907	0	5858.915	-5721.34074074075	5057.04444444445
44325.6089346065	0	5862.685	-5722.88148148149	5059.04444444445
44325.6089347222	0	5862.685	-5724.16296296298	5060.95555555556
44325.608934838	0	5865.507	-5724.95555555557	5062.78518518519
44325.6089349537	0	5865.507	-5725.25185185187	5064.54814814816
44325.6089350694	0	5866.596	-5725.27407407409	5066.17037037038
44325.6089351852	0	5866.596	-5725.11851851853	5067.73333333334
44325.6089353009	0	5866.463	-5724.83703703705	5069.18518518519
44325.6089354167	0	5866.463	-5724.48148148149	5070.70370370371
44325.6089355324	0	5865.826	-5724.36296296298	5071.77777777778
44325.6089356481	0	5865.826	-5724.45185185186	5072.88148148149
44325.6089357639	0	5865.796	-5724.72592592594	5073.80000000001
44325.6089358796	0	5865.796	-5725.34074074075	5074.85925925927
44325.6089359954	0	5866.685	-5725.94074074075	5075.77037037038
44325.6089361111	0	5866.685	-5726.61481481483	5076.72592592593
44325.6089362269	0	5867.959	-5727.36296296298	5077.83703703704
44325.6089363426	0	5867.959	-5728.00000000001	5078.75555555556
44325.6089364583	0	5869.344	-5728.62222222224	5079.68148148149
44325.6089365741	0	5869.344	-5729.17037037038	5080.53333333334
44325.6089366898	0	5870.514	-5729.68148148149	5081.44444444445
44325.6089368056	0	5870.514	-5730.29629629631	5082.42962962964
44325.6089369213	0	5871.64	-5730.73333333335	5083.10370370371
44325.608937037	0	5871.64	-5731.2888888889	5083.91111111112
44325.6089371528	0	5872.63300000001	-5731.85925925927	5084.62962962964
44325.6089372685	0	5872.63300000001	-5732.51111111112	5085.42962962964
44325.6089373843	0	5873.85500000001	-5733.41481481483	5086.25185185186
44325.6089375	0	5873.85500000001	-5734.5851851852	5087.14074074075
44325.6089376157	0	5875.929	-5735.74814814816	5087.94074074075
44325.6089377315	0	5875.929	-5737.09629629631	5088.77037037038
44325.6089378472	0	5878.44000000001	-5738.34074074075	5089.62222222223
44325.608937963	0	5878.44000000001	-5739.6888888889	5090.57777777779
44325.6089380787	0	5881.033	-5740.89629629631	5091.2888888889
44325.6089381944	0	5881.033	-5742.37037037038	5092.11111111112
44325.6089383102	0	5883.714	-5743.91111111113	5093.01481481482
44325.6089384259	0	5883.714	-5745.26666666668	5093.91851851853
44325.6089385417	0	5886.61	-5746.31851851853	5094.85925925927
44325.6089386574	0	5886.61	-5747.11111111113	5095.91111111112
44325.6089387731	0	5888.454	-5747.3851851852	5096.80000000001
44325.6089388889	0	5888.454	-5747.50370370372	5098.00740740741
44325.6089390046	0	5888.847	-5747.40740740742	5099.03703703704
44325.6089391204	0	5888.847	-5747.11851851853	5100.15555555556
44325.6089392361	0	5888.462	-5746.64444444446	5101.2888888889
44325.6089393518	0	5888.462	-5746.17777777779	5102.46666666667
44325.6089394676	0	5887.521	-5745.79259259261	5103.64444444445
44325.6089395833	0	5887.521	-5745.61481481483	5104.78518518519
44325.6089396991	0	5886.958	-5745.45925925927	5106.02962962964
44325.6089398148	0	5886.958	-5745.31851851853	5107.27407407408
44325.6089399306	0	5886.662	-5745.31111111113	5108.48148148149
44325.6089400463	0	5886.662	-5745.21481481483	5109.8888888889
44325.608940162	0	5886.558	-5745.22222222224	5111.11851851853
44325.6089402778	0	5886.558	-5745.23703703705	5112.56296296297
44325.6089403935	0	5886.58	-5745.31111111112	5114.11111111112
44325.6089405093	0	5886.58	-5745.45925925927	5115.8888888889
44325.608940625	0	5886.802	-5745.86666666668	5117.46666666667
44325.6089407407	0	5886.802	-5746.56296296298	5119.27407407408
44325.6089408565	0	5887.906	-5747.4888888889	5121.25925925927
44325.6089409722	0	5887.906	-5748.43703703705	5123.31851851853
44325.608941088	0	5889.78	-5749.31851851853	5125.35555555556
44325.6089412037	0	5889.78	-5750.51851851853	5127.86666666667
44325.6089413194	0	5891.861	-5751.47407407409	5130.14074074075
44325.6089414352	0	5891.861	-5752.42222222224	5132.60740740741
44325.6089415509	0	5893.765	-5753.31851851853	5135.14074074075
44325.6089416667	0	5893.765	-5754.41481481483	5138.05925925927
44325.6089417824	0	5895.758	-5755.41481481483	5140.37037037038
44325.6089418982	0	5895.758	-5756.73333333335	5143.15555555556
44325.6089420139	0	5898.077	-5758.05925925927	5145.50370370371
44325.6089421296	0	5898.077	-5759.76296296298	5148.00740740742
44325.6089422454	0	5901.107	-5761.82222222223	5150.77777777779
44325.6089423611	0	5901.107	-5764.09629629631	5153.56296296297
44325.6089424769	0	5905.44	-5766.50370370372	5156.31851851853
44325.6089425926	0	5905.44	-5769.37777777779	5159.33333333334
44325.6089427083	0	5910.721	-5771.85925925927	5161.90370370371
44325.6089428241	0	5910.721	-5774.93333333335	5165.05925925927
44325.6089429398	0	5916.277	-5777.73333333335	5167.91111111112
44325.6089430556	0	5916.277	-5780.80740740742	5171.06666666667
44325.6089431713	0	5922.151	-5784.01481481483	5174.44444444445
44325.608943287	0	5922.151	-5787.17037037038	5177.82962962964
44325.6089434028	0	5928.514	-5790.00740740742	5181.12592592593
44325.6089435185	0	5928.514	-5792.60740740742	5184.61481481482
44325.6089436343	0	5933.951	-5794.80000000001	5188.01481481482
44325.60894375	0	5933.951	-5796.69629629631	5191.40740740741
44325.6089438657	0	5938.04	-5798.22222222223	5194.35555555556
44325.6089439815	0	5938.04	-5799.23703703705	5197.46666666667
44325.6089440972	0	5940.581	-5799.91111111112	5200.05185185186
44325.608944213	0	5940.581	-5800.42222222223	5202.86666666667
44325.6089443287	0	5941.766	-5800.93333333334	5205.73333333334
44325.6089444444	0	5941.766	-5801.32592592594	5208.91851851853
44325.6089446759	0	5942.67	-5801.91111111112	5214.22962962964
44325.6089447917	0	5943.255	-5802.32592592594	5217.01481481482
44325.6089449074	0	5943.255	-5803.13333333334	5219.97037037038
44325.6089450231	0	5944.477	-5804.05185185186	5222.30370370371
44325.6089451389	0	5944.477	-5805.63703703705	5225.35555555556
44325.6089452546	0	5946.981	-5807.29629629631	5228.17777777778
44325.6089453704	0	5946.981	-5809.55555555557	5231.60740740741
44325.6089454861	0	5950.9	-5811.42222222223	5234.52592592593
44325.6089456019	0	5950.9	-5813.67407407409	5237.88148148149
44325.6089457176	0	5955.019	-5815.96296296297	5241.21481481482
44325.6089458333	0	5955.019	-5818.00740740742	5244.3925925926
44325.6089459491	0	5959.352	-5819.9851851852	5247.72592592593
44325.6089460648	0	5959.352	-5821.91111111112	5251.0888888889
44325.6089461806	0	5963.256	-5823.68148148149	5254.4888888889
44325.6089462963	0	5963.256	-5825.65185185186	5258.23703703704
44325.608946412	0	5966.997	-5827.28148148149	5261.35555555556
44325.6089465278	0	5966.997	-5828.93333333335	5264.57777777778
44325.6089466435	0	5970.278	-5830.57037037038	5267.7925925926
44325.6089467593	0	5970.278	-5832.25925925927	5271.05185185186
44325.608946875	0	5973.604	-5833.77037037038	5273.95555555556
44325.6089469907	0	5973.604	-5835.45925925927	5277.30370370371
44325.6089471065	0	5976.804	-5836.70370370372	5279.85185185186
44325.6089472222	0	5976.804	-5838.1925925926	5282.7925925926
44325.608947338	0	5979.537	-5839.20740740742	5285.01481481482
44325.6089474537	0	5979.537	-5840.65185185186	5287.94814814816
44325.6089475694	0	5981.996	-5841.67407407409	5290.50370370371
44325.6089476852	0	5981.996	-5842.52592592594	5293.34074074075
44325.6089478009	0	5983.87	-5842.97777777779	5296.27407407408
44325.6089479167	0	5983.87	-5843.08148148149	5298.71851851853
44325.6089480324	0	5984.426	-5843.11111111112	5301.35555555556
44325.6089481481	0	5984.426	-5843.02222222223	5304.17037037038
44325.6089482639	0	5984.367	-5843.00740740742	5306.22222222223
44325.6089483796	0	5984.367	-5842.97777777779	5308.98518518519
44325.6089484954	0	5984.323	-5843.06666666668	5311.14074074075
44325.6089486111	0	5984.323	-5843.35555555557	5313.45185185186
44325.6089487269	0	5984.701	-5843.83703703705	5315.54814814815
44325.6089488426	0	5984.701	-5844.57777777779	5317.73333333334
44325.6089489583	0	5985.923	-5845.70370370372	5319.94074074075
44325.6089490741	0	5985.923	-5846.57777777779	5321.58518518519
44325.6089491898	0	5987.923	-5847.5925925926	5323.56296296297
44325.6089493056	0	5987.923	-5848.60000000001	5325.48148148149
44325.6089494213	0	5989.945	-5849.67407407409	5327.3925925926
44325.608949537	0	5989.945	-5850.67407407409	5329.10370370371
44325.6089496528	0	5992.019	-5851.65185185186	5330.60740740741
44325.6089497685	0	5992.019	-5852.60000000001	5332.06666666667
44325.6089498843	0	5993.945	-5853.51851851853	5333.34074074075
44325.60895	0	5993.945	-5854.36296296298	5334.50370370371
44325.6089501157	0	5995.708	-5855.24444444446	5335.60740740741
44325.6089502315	0	5995.708	-5855.94074074075	5336.4962962963
44325.6089503472	0	5997.286	-5856.3851851852	5337.10370370371
44325.608950463	0	5997.286	-5856.73333333335	5337.53333333334
44325.6089505787	0	5998.079	-5857.07407407409	5337.7925925926
44325.6089506944	0	5998.079	-5857.43703703705	5337.95555555556
44325.6089508102	0	5998.783	-5857.5851851852	5337.94074074075
44325.6089509259	0	5998.783	-5857.77037037038	5337.94074074075
44325.6089510417	0	5999.116	-5857.97037037038	5337.94074074075
44325.6089511574	0	5999.116	-5858.23703703705	5337.86666666667
44325.6089512731	0	5999.583	-5858.77037037038	5337.67407407408
44325.6089513889	0	5999.583	-5859.45925925927	5337.45185185186
44325.6089515046	0	6000.805	-5860.27407407409	5337.22222222223
44325.6089516204	0	6000.805	-5861.2888888889	5337.08148148149
44325.6089517361	0	6002.635	-5862.57777777779	5336.94814814816
44325.6089518518	0	6002.635	-5863.86666666668	5336.75555555556
44325.6089519676	0	6005.213	-5864.92592592594	5336.58518518519
44325.6089520833	0	6005.213	-5866.00000000001	5336.34814814815
44325.6089521991	0	6007.346	-5866.89629629631	5336.10370370371
44325.6089523148	0	6007.346	-5867.53333333335	5335.8962962963
44325.6089524306	0	6008.879	-5867.94814814816	5335.66666666667
44325.6089525463	0	6008.879	-5868.22222222223	5335.37777777778
44325.608952662	0	6009.568	-5868.34074074075	5335.12592592593
44325.6089527778	0	6009.568	-5868.3851851852	5334.88148148149
44325.6089528935	0	6009.731	-5868.42962962964	5334.65185185186
44325.6089530093	0	6009.731	-5868.45925925927	5334.31851851852
44325.608953125	0	6009.805	-5868.44444444446	5334.14814814815
44325.6089532407	0	6009.805	-5868.22962962964	5333.82222222223
44325.6089533565	0	6009.575	-5867.97037037038	5333.61481481482
44325.6089534722	0	6009.575	-5867.74814814816	5333.51851851852
44325.608953588	0	6009.094	-5867.56296296298	5333.51111111112
44325.6089537037	0	6009.094	-5867.35555555557	5333.54814814815
44325.6089538194	0	6008.701	-5867.01481481483	5333.65185185186
44325.6089539352	0	6008.701	-5866.64444444446	5333.86666666667
44325.6089540509	0	6007.99	-5866.28148148149	5334.06666666667
44325.6089541667	0	6007.99	-5865.89629629631	5334.28148148149
44325.6089542824	0	6007.242	-5865.56296296298	5334.51111111112
44325.6089543982	0	6007.242	-5865.0888888889	5335.02222222223
44325.6089545139	0	6006.435	-5864.6888888889	5335.51851851852
44325.6089546296	0	6006.435	-5864.40000000001	5336.11111111112
44325.6089547454	0	6005.746	-5864.34074074075	5336.71851851852
44325.6089548611	0	6005.746	-5864.32592592594	5337.48888888889
44325.6089549769	0	6005.672	-5864.31111111112	5338.43703703704
44325.6089550926	0	6005.672	-5864.30370370372	5339.36296296297
44325.6089552083	0	6005.65	-5864.46666666668	5340.40000000001
44325.6089553241	0	6005.65	-5864.71111111113	5341.3925925926
44325.6089554398	0	6006.057	-5864.91111111113	5342.2962962963
44325.6089555556	0	6006.057	-5865.10370370372	5343.42962962964
44325.6089556713	0	6006.45	-5865.39259259261	5344.54074074075
44325.608955787	0	6006.45	-5865.80740740742	5345.65185185186
44325.6089559028	0	6007.154	-5866.25925925927	5346.92592592593
44325.6089560185	0	6007.154	-5866.94814814816	5348.53333333334
44325.6089561343	0	6008.295	-5867.54814814816	5349.97037037038
44325.60895625	0	6008.295	-5868.29629629631	5351.78518518519
44325.6089563657	0	6009.643	-5869.0888888889	5353.55555555556
44325.6089564815	0	6009.643	-5869.92592592594	5355.63703703704
44325.6089565972	0	6011.273	-5870.52592592594	5357.16296296297
44325.608956713	0	6011.273	-5871.20000000002	5359.01481481482
44325.6089568287	0	6012.547	-5872.19259259261	5361.16296296297
44325.6089569444	0	6012.547	-5873.34814814816	5363.48148148149
44325.6089570602	0	6014.695	-5874.67407407409	5366.21481481482
44325.6089571759	0	6014.695	-5875.75555555557	5368.6
44325.6089572917	0	6017.102	-5876.7851851852	5370.7925925926
44325.6089574074	0	6017.102	-5877.92592592594	5373.27407407408
44325.6089575231	0	6019.272	-5879.41481481483	5375.74074074075
44325.6089576389	0	6019.272	-5881.13333333335	5378.25185185186
44325.6089577546	0	6022.479	-5882.9851851852	5380.77037037037
44325.6089578704	0	6022.479	-5884.9851851852	5383.42962962963
44325.6089579861	0	6026.331	-5887.19259259261	5386.2
44325.6089581019	0	6026.331	-5889.57777777779	5388.84444444445
44325.6089582176	0	6030.924	-5892.22962962964	5391.84444444445
44325.6089583333	0	6030.924	-5894.69629629631	5394.71111111112
44325.6089584491	0	6036.043	-5896.9851851852	5397.71111111112
44325.6089585648	0	6036.043	-5898.72592592594	5400.31851851852
44325.6089586806	0	6040.073	-5900.20740740742	5403.0962962963
44325.6089587963	0	6040.073	-5900.83703703705	5405.94814814815
44325.608958912	0	6042.184	-5900.77037037038	5407.86666666667
44325.6089590278	0	6042.184	-5900.13333333335	5409.86666666667
44325.6089591435	0	6041.48	-5899.51851851853	5411.31111111112
44325.6089592593	0	6041.48	-5898.66666666668	5413.31851851852
44325.608959375	0	6040.013	-5898.0888888889	5414.8962962963
44325.6089594907	0	6040.013	-5897.70370370372	5416.47407407408
44325.6089596065	0	6039.05	-5897.33333333335	5418.43703703704
44325.6089597222	0	6039.05	-5897.02962962964	5420.35555555556
44325.608959838	0	6038.376	-5896.97777777779	5422.34814814815
44325.6089599537	0	6038.376	-5896.9851851852	5424.65185185186
44325.6089600694	0	6038.332	-5897.08148148149	5426.88888888889
44325.6089601852	0	6038.332	-5897.44444444446	5428.98518518519
44325.6089603009	0	6038.791	-5898.05185185187	5431.07407407408
44325.6089604167	0	6038.791	-5898.6814814815	5433.17777777778
44325.6089605324	0	6040.028	-5899.39259259261	5435.2962962963
44325.6089606481	0	6040.028	-5899.97777777779	5437
44325.6089607639	0	6041.324	-5900.66666666668	5439.08148148149
44325.6089608796	0	6041.324	-5901.44444444446	5441.38518518519
44325.6089609954	0	6042.791	-5902.15555555557	5443.57777777778
44325.6089611111	0	6042.791	-5903.21481481483	5446.37037037038
44325.6089612269	0	6044.561	-5904.25925925927	5448.74814814815
44325.6089613426	0	6044.561	-5905.45925925927	5451.28888888889
44325.6089614583	0	6046.805	-5906.83703703705	5453.91111111112
44325.6089615741	0	6046.805	-5908.42962962964	5456.6962962963
44325.6089616898	0	6049.775	-5909.92592592594	5459.08888888889
44325.6089618056	0	6049.775	-5911.87407407409	5461.86666666667
44325.6089619213	0	6053.219	-5913.83703703705	5464.30370370371
44325.608962037	0	6053.219	-5916.40000000001	5467.22222222223
44325.6089621528	0	6057.745	-5918.7925925926	5469.53333333334
44325.6089622685	0	6057.745	-5921.71111111112	5472.26666666667
44325.6089623843	0	6063.056	-5924.10370370371	5474.4962962963
44325.6089625	0	6063.056	-5927.51111111112	5477.94074074075
44325.6089626157	0	6068.856	-5929.93333333335	5480.48148148149
44325.6089627315	0	6068.856	-5932.62962962964	5483.34074074075
44325.6089628472	0	6073.975	-5935.07407407409	5486.25185185186
44325.608962963	0	6073.975	-5937.54074074075	5489.42962962964
44325.6089630787	0	6078.886	-5939.94074074075	5492.74074074075
44325.6089631944	0	6078.886	-5942.4888888889	5496.54074074075
44325.6089633102	0	6083.834	-5944.42222222223	5499.78518518519
44325.6089634259	0	6083.834	-5946.40000000001	5503.40740740741
44325.6089635417	0	6087.745	-5947.50370370372	5506.2888888889
44325.6089636574	0	6087.745	-5948.09629629631	5509.13333333334
44325.6089637731	0	6089.441	-5948.42222222223	5512.02222222223
44325.6089638889	0	6089.441	-5948.52592592594	5514.87407407408
44325.6089640046	0	6089.871	-5948.5925925926	5517.77037037038
44325.6089641204	0	6089.871	-5948.63703703705	5520.77777777778
44325.6089642361	0	6089.982	-5948.97777777779	5523.20000000001
44325.6089643519	0	6089.982	-5949.77777777779	5526.20000000001
44325.6089644676	0	6091.123	-5950.94074074075	5528.84444444445
44325.6089645833	0	6091.123	-5952.5851851852	5532.00000000001
44325.6089646991	0	6093.93	-5954.50370370372	5535.23703703704
44325.6089648148	0	6093.93	-5956.72592592594	5538.5925925926
44325.6089649306	0	6098.071	-5959.00000000001	5541.82222222223
44325.6089650463	0	6098.071	-5961.47407407409	5544.93333333334
44325.608965162	0	6102.819	-5964.15555555557	5548.18518518519
44325.6089652778	0	6102.819	-5967.26666666668	5551.60000000001
44325.6089653935	0	6108.612	-5970.63703703705	5555.20740740742
44325.6089655093	0	6108.612	-5974.37777777779	5559.18518518519
44325.608965625	0	6115.723	-5977.4888888889	5562.52592592593
44325.6089657407	0	6115.723	-5981.14074074075	5566.31851851853
44325.6089658565	0	6122.486	-5984.25925925927	5569.60000000001
44325.6089659722	0	6122.486	-5988.03703703705	5573.60740740742
44325.608966088	0	6129.382	-5990.88148148149	5576.71111111112
44325.6089662037	0	6129.382	-5994.05925925927	5580.37777777779
44325.6089663194	0	6135.404	-5997.13333333335	5583.95555555556
44325.6089664352	0	6135.404	-5999.72592592594	5587.0962962963
44325.6089665509	0	6141.071	-6002.42222222223	5590.51851851853
44325.6089666667	0	6141.071	-6004.8888888889	5593.8888888889
44325.6089667824	0	6146.234	-6007.31851851853	5596.96296296297
44325.6089668982	0	6146.234	-6010.05185185186	5600.40740740742
44325.6089670139	0	6151.397	-6012.31111111112	5603.45925925927
44325.6089671296	0	6151.397	-6014.94814814816	5607.21481481482
44325.6089672454	0	6156.293	-6017.21481481483	5610.33333333334
44325.6089673611	0	6156.293	-6019.85925925927	5613.76296296297
44325.6089674769	0	6161.204	-6022.82962962964	5617.49629629631
44325.6089675926	0	6161.204	-6025.82222222223	5621.22962962964
44325.6089677083	0	6167.167	-6028.97037037038	5625.05185185186
44325.6089678241	0	6167.167	-6032.40000000001	5629.3925925926
44325.6089679398	0	6173.745	-6035.20000000001	5632.91851851853
44325.6089680556	0	6173.745	-6038.62962962964	5637.13333333334
44325.6089681713	0	6179.975	-6041.42222222223	5640.65925925927
44325.608968287	0	6179.975	-6044.92592592594	5645.02222222223
44325.6089684028	0	6186.271	-6047.63703703705	5648.53333333334
44325.6089685185	0	6186.271	-6050.57777777779	5652.40740740742
44325.6089686343	0	6191.923	-6053.37037037038	5656.20740740742
44325.60896875	0	6191.923	-6056.20000000001	5659.98518518519
44325.6089688657	0	6197.545	-6058.96296296297	5663.57777777778
44325.6089689815	0	6197.545	-6061.62222222223	5667.16296296297
44325.6089690972	0	6202.967	-6064.45185185186	5670.71851851853
44325.608969213	0	6202.967	-6067.51111111112	5674.52592592593
44325.6089693287	0	6208.856	-6070.11111111112	5677.63703703704
44325.6089694444	0	6208.856	-6073.31851851853	5681.66666666667
44325.6089695602	0	6214.663	-6075.93333333335	5685.01481481482
44325.6089696759	0	6214.663	-6079.42222222223	5689.17037037038
44325.6089697917	0	6220.767	-6082.31111111112	5692.65185185186
44325.6089699074	0	6220.767	-6085.56296296297	5696.62222222223
44325.6089700231	0	6226.908	-6088.40740740742	5700.42222222223
44325.6089701389	0	6226.908	-6091.43703703705	5704.60740740741
44325.6089702546	0	6232.782	-6093.74814814816	5708.10370370371
44325.6089703704	0	6232.782	-6096.42222222223	5712.48148148149
44325.6089704861	0	6237.767	-6098.52592592594	5715.84444444445
44325.6089706019	0	6237.767	-6101.12592592594	5719.96296296297
44325.6089707176	0	6242.471	-6103.40740740742	5723.43703703705
44325.6089708333	0	6242.471	-6105.99259259261	5727.21481481482
44325.6089709491	0	6247.338	-6108.67407407409	5731.0962962963
44325.6089710648	0	6247.338	-6111.77777777779	5735.51111111112
44325.6089711806	0	6253.123	-6114.13333333335	5738.91111111112
44325.6089712963	0	6253.123	-6116.74814814816	5742.75555555556
44325.608971412	0	6258.093	-6119.37037037038	5746.68148148149
44325.6089715278	0	6258.093	-6122.17777777779	5750.93333333334
44325.6089716435	0	6263.523	-6124.39259259261	5754.2888888889
44325.6089717593	0	6263.523	-6126.91111111112	5757.8888888889
44325.608971875	0	6268.256	-6129.42222222224	5761.41481481482
44325.6089719907	0	6268.256	-6132.17777777779	5765.0962962963
44325.6089721065	0	6273.523	-6134.92592592594	5768.70370370371
44325.6089722222	0	6273.523	-6137.71851851853	5772.52592592593
44325.608972338	0	6279.064	-6139.91851851853	5775.74814814816
44325.6089724537	0	6279.064	-6142.22222222224	5779.40740740742
44325.6089725694	0	6283.568	-6144.42962962964	5783.21481481482
44325.6089726852	0	6283.568	-6146.85925925927	5787.37037037038
44325.6089728009	0	6288.205	-6148.77037037038	5790.75555555556
44325.6089729167	0	6288.205	-6151.02222222224	5794.93333333334
44325.6089730324	0	6292.368	-6152.8814814815	5798.45185185186
44325.6089731481	0	6292.368	-6155.05925925927	5802.36296296297
44325.6089732639	0	6296.405	-6157.2888888889	5806.09629629631
44325.6089733796	0	6296.405	-6159.85185185187	5809.82222222223
44325.6089734954	0	6301.198	-6162.59259259261	5813.50370370371
44325.6089736111	0	6301.198	-6165.60740740742	5817.05925925927
44325.6089737268	0	6306.954	-6168.8888888889	5820.6888888889
44325.6089738426	0	6306.954	-6172.47407407409	5824.50370370371
44325.6089739583	0	6313.821	-6175.54074074075	5827.71851851853
44325.6089740741	0	6313.821	-6179.20000000001	5831.60000000001
44325.6089741898	0	6320.547	-6182.23703703705	5834.82962962964
44325.6089743056	0	6320.547	-6185.6888888889	5838.41481481482
44325.6089744213	0	6327.036	-6189.2888888889	5841.97037037038
44325.608974537	0	6327.036	-6192.94074074076	5845.60000000001
44325.6089746528	0	6334.288	-6196.55555555557	5849.13333333334
44325.6089747685	0	6334.288	-6200.11851851853	5852.56296296297
44325.6089748843	0	6341.466	-6203.69629629631	5855.93333333334
44325.608975	0	6341.466	-6207.11851851853	5859.20740740742
44325.6089751157	0	6348.466	-6210.22962962964	5862.45185185186
44325.6089752315	0	6348.466	-6213.16296296298	5865.96296296297
44325.6089753472	0	6354.51	-6215.20740740742	5868.81481481482
44325.608975463	0	6354.51	-6217.37037037039	5872.12592592594
44325.6089755787	0	6358.717	-6218.91851851853	5874.60740740742
44325.6089756944	0	6358.717	-6220.40000000002	5877.3851851852
44325.6089758102	0	6361.747	-6221.65925925928	5880.08148148149
44325.6089759259	0	6361.747	-6222.95555555557	5883.05185185186
44325.6089760417	0	6364.303	-6223.88888888891	5885.48148148149
44325.6089761574	0	6364.303	-6224.82962962965	5888.1851851852
44325.6089762732	0	6366.177	-6225.59259259261	5890.43703703705
44325.6089763889	0	6366.177	-6226.79259259261	5893.23703703705
44325.6089765046	0	6368.14	-6228.02222222224	5895.3851851852
44325.6089766204	0	6368.14	-6229.69629629631	5897.47407407408
44325.6089767361	0	6371.044	-6231.56296296298	5899.31851851853
44325.6089768519	0	6371.044	-6233.79259259261	5901.25185185186
44325.6089769676	0	6375.14	-6236.37037037039	5903.17037037038
44325.6089770833	0	6375.14	-6239.19259259261	5905.08148148149
44325.6089771991	0	6380.54	-6242.20000000002	5907.09629629631
44325.6089773148	0	6380.54	-6245.61481481483	5909.23703703705
44325.6089774306	0	6386.962	-6248.37777777779	5910.9925925926
44325.6089775463	0	6386.962	-6251.79259259261	5913.25925925927
44325.608977662	0	6393.14	-6254.5851851852	5915.06666666668
44325.6089777778	0	6393.14	-6257.45925925928	5916.95555555557
44325.6089778935	0	6398.807	-6259.8814814815	5918.51851851853
44325.6089780093	0	6398.807	-6262.55555555557	5920.36296296297
44325.608978125	0	6403.903	-6264.62962962965	5921.77037037038
44325.6089782407	0	6403.903	-6267.28888888891	5923.47407407408
44325.6089783565	0	6408.636	-6269.34814814817	5924.7925925926
44325.6089784722	0	6408.636	-6271.6814814815	5926.37777777779
44325.608978588	0	6413.029	-6273.1851851852	5927.55555555557
44325.6089787037	0	6413.029	-6275.07407407409	5929.32592592594
44325.6089788194	0	6416.422	-6276.48888888891	5930.71851851853
44325.6089789352	0	6416.422	-6277.94814814817	5932.22222222223
44325.6089790509	0	6419.296	-6279.25925925928	5933.65925925927
44325.6089791667	0	6419.296	-6280.62222222224	5935.22222222223
44325.6089792824	0	6421.97	-6281.62962962965	5936.45185185186
44325.6089793981	0	6421.97	-6282.77777777779	5937.77777777779
44325.6089795139	0	6424.126	-6283.99259259261	5939.1851851852
44325.6089796296	0	6424.126	-6285.20740740742	5940.65925925927
44325.6089797454	0	6426.556	-6286.2888888889	5941.8888888889
44325.6089798611	0	6426.556	-6287.64444444446	5943.31111111112
44325.6089799769	0	6428.993	-6289.25185185187	5944.71111111112
44325.6089800926	0	6428.993	-6291.12592592594	5946.13333333334
44325.6089802083	0	6432.474	-6292.99259259261	5947.45185185186
44325.6089803241	0	6432.474	-6295.2814814815	5948.94814814816
44325.6089804398	0	6436.63	-6297.55555555557	5950.42962962964
44325.6089805556	0	6436.63	-6300.20000000002	5952.11851851853
44325.6089806713	0	6441.549	-6302.36296296298	5953.46666666668
44325.608980787	0	6441.549	-6304.76296296298	5955.00740740742
44325.6089809028	0	6446.112	-6306.71851851853	5956.22962962964
44325.6089810185	0	6446.112	-6308.84444444446	5957.54814814816
44325.6089811343	0	6450.193	-6310.85185185187	5958.81481481483
44325.60898125	0	6450.193	-6312.6888888889	5960.05925925927
44325.6089813657	0	6454.037	-6314.51851851853	5961.30370370372
44325.6089814815	0	6454.037	-6316.27407407409	5962.55555555557
44325.6089815972	0	6457.622	-6318.00740740742	5963.77037037038
44325.608981713	0	6457.622	-6319.94074074076	5965.25925925927
44325.6089818287	0	6461.289	-6321.4888888889	5966.53333333334
44325.6089819444	0	6461.289	-6323.22222222224	5968.07407407409
44325.6089820602	0	6464.57	-6325.09629629631	5969.72592592594
44325.6089821759	0	6464.57	-6327.11851851853	5971.5851851852
44325.6089822917	0	6468.466	-6329.00000000002	5973.17777777779
44325.6089824074	0	6468.466	-6331.17777777779	5974.94074074075
44325.6089825231	0	6472.525	-6333.43703703705	5976.62222222223
44325.6089826389	0	6472.525	-6335.9851851852	5978.45185185186
44325.6089827546	0	6477.332	-6338.59259259261	5980.14074074075
44325.6089828704	0	6477.332	-6341.71851851853	5982.17777777779
44325.6089829861	0	6483.065	-6344.0888888889	5983.85185185186
44325.6089831019	0	6483.065	-6346.99259259261	5985.93333333334
44325.6089832176	0	6488.339	-6349.31111111113	5987.56296296297
44325.6089833333	0	6488.339	-6352.00740740742	5989.51851851853
44325.6089834491	0	6493.354	-6354.56296296298	5991.48148148149
44325.6089835648	0	6493.354	-6356.8814814815	5993.36296296297
44325.6089836806	0	6498.228	-6359.16296296298	5995.37777777779
44325.6089837963	0	6498.228	-6361.17777777779	5997.3925925926
44325.608983912	0	6502.524	-6362.99259259261	5999.25185185186
44325.6089840278	0	6502.524	-6364.74074074076	6001.25925925927
44325.6089841435	0	6506.087	-6366.24444444446	6003.20000000001
44325.6089842593	0	6506.087	-6367.85925925927	6005.33333333334
44325.608984375	0	6509.206	-6369.0888888889	6007.06666666668
44325.6089844907	0	6509.206	-6370.4888888889	6009.03703703705
44325.6089846065	0	6511.836	-6371.8814814815	6010.96296296297
44325.6089847222	0	6511.836	-6373.34074074076	6012.90370370371
44325.608984838	0	6514.688	-6374.90370370372	6014.88148148149
44325.6089849537	0	6514.688	-6376.4814814815	6016.91851851853
44325.6089850694	0	6517.829	-6377.99259259261	6018.82962962964
44325.6089851852	0	6517.829	-6379.64444444446	6021.11851851853
44325.6089853009	0	6520.992	-6380.97777777779	6023.17777777779
44325.6089854167	0	6520.992	-6382.51111111113	6025.80740740742
44325.6089855324	0	6523.859	-6383.75555555557	6028.08148148149
44325.6089856481	0	6523.859	-6385.06666666668	6030.85925925927
44325.6089857639	0	6526.415	-6386.0888888889	6033.14814814816
44325.6089858796	0	6526.415	-6386.96296296298	6035.5925925926
44325.6089859954	0	6528.311	-6387.59259259261	6038.02962962964
44325.6089861111	0	6528.311	-6387.80740740742	6040.62962962964
44325.6089862268	0	6529.155	-6387.90370370372	6042.71851851853
44325.6089863426	0	6529.155	-6388.05925925927	6045.1925925926
44325.6089864583	0	6529.407	-6388.52592592594	6047.13333333335
44325.6089865741	0	6529.407	-6389.57037037038	6049.54074074075
44325.6089866898	0	6530.918	-6390.87407407409	6051.57037037038
44325.6089868056	0	6530.918	-6392.85925925927	6053.97777777779
44325.6089869213	0	6534.207	-6394.7851851852	6055.94074074075
44325.608987037	0	6534.207	-6397.34074074075	6058.17037037038
44325.6089871528	0	6538.688	-6400.05185185187	6060.40000000001
44325.6089872685	0	6538.688	-6403.07407407409	6062.75555555557
44325.6089873843	0	6544.421	-6406.16296296298	6065.10370370372
44325.6089875	0	6544.421	-6409.16296296298	6067.45925925927
44325.6089876157	0	6550.51	-6411.62962962964	6069.36296296298
44325.6089877315	0	6550.51	-6414.31111111112	6071.41481481483
44325.6089878472	0	6555.658	-6416.59259259261	6073.29629629631
44325.608987963	0	6555.658	-6419.32592592594	6075.46666666668
44325.6089880787	0	6560.673	-6421.62222222224	6077.34074074075
44325.6089881944	0	6560.673	-6423.96296296298	6079.37037037038
44325.6089883102	0	6565.31	-6426.17037037038	6081.48148148149
44325.6089884259	0	6565.31	-6428.29629629631	6083.67407407409
44325.6089885417	0	6569.643	-6430.26666666668	6085.85185185186
44325.6089886574	0	6569.643	-6432.52592592594	6088.20000000001
44325.6089887732	0	6573.873	-6434.42222222224	6090.20000000001
44325.6089888889	0	6573.873	-6437.02962962964	6092.61481481483
44325.6089890046	0	6578.377	-6439.24444444446	6094.51111111112
44325.6089891204	0	6578.377	-6442.20740740742	6096.94074074075
44325.6089892361	0	6583.555	-6444.93333333335	6099.16296296298
44325.6089893519	0	6583.555	-6447.59259259261	6101.06666666668
44325.6089894676	0	6588.94	-6450.82222222224	6103.45185185187
44325.6089895833	0	6588.94	-6454.21481481483	6105.83703703705
44325.6089896991	0	6595.562	-6457.75555555557	6108.27407407409
44325.6089898148	0	6595.562	-6461.59259259261	6110.94814814816
44325.6089899306	0	6602.94	-6464.77777777779	6113.14074074075
44325.6089900463	0	6602.94	-6468.65925925927	6115.84444444446
44325.608990162	0	6610.007	-6471.80740740742	6117.95555555557
44325.6089902778	0	6610.007	-6475.72592592594	6120.50370370372
44325.6089903935	0	6617.074	-6478.85925925927	6122.57037037038
44325.6089905093	0	6617.074	-6482.20740740742	6124.86666666668
44325.608990625	0	6623.555	-6485.5851851852	6127.08148148149
44325.6089907407	0	6623.555	-6488.11111111112	6128.74814814816
44325.6089908565	0	6629.459	-6490.86666666668	6130.63703703705
44325.6089909722	0	6629.459	-6494.07407407409	6133.09629629631
44325.608991088	0	6635.422	-6496.74814814816	6135.16296296298
44325.6089912037	0	6635.422	-6500.14074074075	6137.86666666668
44325.6089913194	0	6641.489	-6503.10370370372	6140.08148148149
44325.6089914352	0	6641.489	-6506.42222222223	6142.45925925927
44325.6089915509	0	6647.77	-6509.8888888889	6144.8888888889
44325.6089916667	0	6647.77	-6513.45185185186	6147.34074074075
44325.6089917824	0	6654.8	-6516.9851851852	6149.85185185186
44325.6089918981	0	6654.8	-6520.96296296298	6152.74814814816
44325.6089920139	0	6662.311	-6524.05925925927	6155.00740740742
44325.6089921296	0	6662.311	-6527.68148148149	6157.82962962964
44325.6089922454	0	6669.03	-6530.73333333335	6160.25185185186
44325.6089923611	0	6669.03	-6534.42962962964	6163.22962962964
44325.6089924769	0	6675.778	-6537.34074074075	6165.66666666668
44325.6089925926	0	6675.778	-6540.77777777779	6168.33333333335
44325.6089927083	0	6682.126	-6543.8888888889	6170.73333333335
44325.6089928241	0	6682.126	-6546.57777777779	6172.7851851852
44325.6089929398	0	6687.926	-6549.46666666668	6174.92592592594
44325.6089930556	0	6687.926	-6552.45925925927	6177.16296296298
[truncated: 9,997 more rows]
