# Supplementary material for: Near-infrared manipulation of multiple neuronal populations via trichromatic upconversion
Source: Nat Commun. 2021 Sep 27;12:5662. doi: 10.1038/s41467-021-25993-7 (PMC8476604; doi:10.1038/s41467-021-25993-7)
Supplement: Supplementary file 7 — Source Data [file 41467_2021_25993_MOESM7_ESM.zip › Source Data/SI 31/808/5_1.csv]

DateTime	xPosComp	yPosComp	xPos	yPos
44313.606383912	0	3780.80200000001	-3781.04444444445	-874.77037037037
44313.6063840972	0	3781.03200000001	-3781.25925925926	-874.637037037037
44313.6063842708	0	3781.24700000001	-3781.40740740741	-874.6
44313.606384456	0	3781.39500000001	-3781.52592592593	-874.651851851852
44313.6063846296	0	3781.51400000001	-3781.64444444445	-874.748148148148
44313.6063848148	0	3781.63300000001	-3781.73333333333	-874.837037037037
44313.6063849884	0	3781.72200000001	-3781.82222222222	-874.955555555555
44313.6063851736	0	3781.81100000001	-3781.95555555556	-875.118518518518
44313.6063853588	0	3781.94400000001	-3782.1037037037	-875.325925925926
44313.6063855324	0	3782.09200000001	-3782.25925925926	-875.592592592593
44313.6063857176	0	3782.24800000001	-3782.37777777778	-875.859259259259
44313.6063858912	0	3782.36700000001	-3782.38518518519	-876.111111111111
44313.6063860764	0	3782.37400000001	-3782.26666666667	-876.303703703704
44313.6063862616	0	3782.25500000001	-3782.1037037037	-876.444444444444
44313.6063864352	0	3782.09200000001	-3782.01481481482	-876.614814814815
44313.6063866204	0	3782.00300000001	-3782	-876.77037037037
44313.606386794	0	3781.98800000001	-3782.05185185185	-876.903703703704
44313.6063869792	0	3782.04000000001	-3782.11851851852	-877
44313.6063871643	0	3782.10700000001	-3782.17037037037	-877.081481481481
44313.606387338	0	3782.15900000001	-3782.08888888889	-877.177777777778
44313.6063875231	0	3782.07800000001	-3781.77777777778	-877.311111111111
44313.6063876968	0	3781.76700000001	-3781.4	-877.407407407407
44313.6063878819	0	3781.38900000001	-3781.07407407408	-877.503703703703
44313.6063880671	0	3781.06300000001	-3780.96296296296	-877.555555555555
44313.6063882407	0	3780.95200000001	-3780.8	-877.555555555555
44313.6063884259	0	3780.78900000001	-3780.25925925926	-877.533333333333
44313.6063885995	0	3780.24800000001	-3779.44444444445	-877.466666666666
44313.6063887847	0	3779.43300000001	-3778.4	-877.414814814814
44313.6063889699	0	3778.38900000001	-3777.51851851852	-877.348148148148
44313.6063891435	0	3777.50800000001	-3776.95555555556	-877.207407407407
44313.6063893287	0	3776.94500000001	-3776.93333333334	-877.148148148148
44313.6063895023	0	3776.92300000001	-3776.94814814815	-877.148148148148
44313.6063896875	0	3776.93800000001	-3777.07407407408	-877.14074074074
44313.6063898727	0	3777.06400000001	-3777.19259259259	-877.14074074074
44313.6063900463	0	3777.18300000001	-3777.30370370371	-877.14074074074
44313.6063902315	0	3777.29400000001	-3777.37037037037	-877.118518518518
44313.6063904051	0	3777.36100000001	-3777.43703703704	-877
44313.6063905903	0	3777.42800000001	-3777.37777777778	-876.785185185185
44313.6063907755	0	3777.36900000001	-3777.31851851852	-876.555555555555
44313.6063909491	0	3777.31000000001	-3777.38518518519	-876.362962962963
44313.6063911343	0	3777.37700000001	-3777.48148148148	-876.2
44313.6063913079	0	3777.47300000001	-3777.70370370371	-876.118518518518
44313.6063914931	0	3777.69500000001	-3777.96296296296	-876.088888888889
44313.6063916782	0	3777.95400000001	-3778.2962962963	-876.111111111111
44313.6063918518	0	3778.28700000001	-3778.68888888889	-876.192592592592
44313.606392037	0	3778.68000000001	-3779.04444444445	-876.325925925926
44313.6063922106	0	3779.03600000001	-3779.11851851852	-876.466666666666
44313.6063923958	0	3779.11000000001	-3778.94074074074	-876.585185185185
44313.606392581	0	3778.93200000001	-3778.76296296296	-876.666666666666
44313.6063927546	0	3778.75400000001	-3778.75555555556	-876.748148148148
44313.6063929398	0	3778.74700000001	-3778.77777777778	-876.814814814814
44313.6063931134	0	3778.76900000001	-3778.76296296296	-876.859259259259
44313.6063932986	0	3778.75400000001	-3778.65925925926	-876.888888888888
44313.6063934838	0	3778.65000000001	-3778.4	-876.911111111111
44313.6063936574	0	3778.39100000001	-3778.08888888889	-876.933333333333
44313.6063938426	0	3778.08000000001	-3777.82962962963	-876.948148148148
44313.6063940162	0	3777.82100000001	-3777.68888888889	-876.94074074074
44313.6063942014	0	3777.68000000001	-3777.68888888889	-876.911111111111
44313.606394375	0	3777.68000000001	-3777.86666666667	-876.829629629629
44313.6063945602	0	3777.85800000001	-3778.12592592593	-876.703703703703
44313.6063947454	0	3778.11700000001	-3778.42222222222	-876.6
44313.606394919	0	3778.41300000001	-3778.6962962963	-876.57037037037
44313.6063951042	0	3778.68700000001	-3778.93333333334	-876.614814814815
44313.6063952778	0	3778.92400000001	-3779.00740740741	-876.644444444444
44313.606395463	0	3778.99800000001	-3779.08148148148	-876.674074074074
44313.6063956481	0	3779.07200000001	-3779.15555555556	-876.696296296296
44313.6063958333	0	3779.14600000001	-3779.26666666667	-876.748148148148
44313.6063960069	0	3779.25700000001	-3779.40740740741	-876.859259259259
44313.6063961921	0	3779.39800000001	-3779.54074074074	-877.022222222222
44313.6063963657	0	3779.53100000001	-3779.66666666667	-877.274074074074
44313.6063965509	0	3779.65700000001	-3779.77777777778	-877.555555555555
44313.6063967245	0	3779.76800000001	-3779.84444444445	-877.822222222222
44313.6063969097	0	3779.83500000001	-3779.93333333334	-878.111111111111
44313.6063970833	0	3779.92400000001	-3779.99259259259	-878.392592592592
44313.6063972685	0	3779.98300000001	-3779.99259259259	-878.696296296296
44313.6063974537	0	3779.98300000001	-3779.91111111111	-879
44313.6063976389	0	3779.90200000001	-3779.73333333333	-879.325925925926
44313.6063978125	0	3779.72400000001	-3779.41481481482	-879.614814814815
44313.6063979861	0	3779.40500000001	-3779.0962962963	-879.829629629629
44313.6063981713	0	3779.08600000001	-3779.05925925926	-879.94074074074
44313.6063983565	0	3779.04900000001	-3779.26666666667	-879.888888888889
44313.6063985417	0	3779.25600000001	-3779.47407407408	-879.755555555555
44313.6063987153	0	3779.46300000001	-3779.62222222222	-879.614814814815
44313.6063989005	0	3779.61100000001	-3779.70370370371	-879.503703703703
44313.6063990741	0	3779.69200000001	-3779.74814814815	-879.444444444444
44313.6063992593	0	3779.73600000001	-3779.75555555556	-879.444444444444
44313.6063994444	0	3779.74300000001	-3779.74074074074	-879.451851851852
44313.6063996181	0	3779.72800000001	-3779.70370370371	-879.496296296296
44313.6063998032	0	3779.69100000001	-3779.70370370371	-879.577777777777
44313.6063999769	0	3779.69100000001	-3779.73333333334	-879.644444444444
44313.606400162	0	3779.72100000001	-3779.83703703704	-879.718518518518
44313.6064003472	0	3779.82500000001	-3779.97777777778	-879.777777777777
44313.6064005208	0	3779.96600000001	-3780.17037037037	-879.874074074074
44313.606400706	0	3780.15900000001	-3780.31111111111	-879.985185185185
44313.6064008796	0	3780.30000000001	-3780.3925925926	-880.111111111111
44313.6064010648	0	3780.38100000001	-3780.3925925926	-880.192592592592
44313.6064012384	0	3780.38100000001	-3780.37777777778	-880.237037037037
44313.6064014236	0	3780.36600000001	-3780.37777777778	-880.244444444444
44313.6064016088	0	3780.36600000001	-3780.37777777778	-880.244444444444
44313.6064017824	0	3780.36600000001	-3780.37777777778	-880.244444444444
44313.6064019676	0	3780.36600000001	-3780.37777777778	-880.244444444444
44313.6064021412	0	3780.36600000001	-3780.37777777778	-880.244444444444
44313.6064023264	0	3780.36600000001	-3780.37777777778	-880.244444444444
44313.6064025116	0	3780.36600000001	-3780.37777777778	-880.244444444444
44313.6064026852	0	3780.36600000001	-3780.37777777778	-880.244444444444
44313.6064028704	0	3780.36600000001	-3780.37777777778	-880.244444444444
44313.606403044	0	3780.36600000001	-3780.37777777778	-880.244444444444
44313.6064032292	0	3780.36600000001	-3780.37777777778	-880.244444444444
44313.6064034143	0	3780.36600000001	-3780.37777777778	-880.244444444444
44313.606403588	0	3780.36600000001	-3780.38518518519	-880.244444444444
44313.6064037731	0	3780.37300000001	-3780.3925925926	-880.244444444444
44313.6064039583	0	3780.38000000001	-3780.42222222223	-880.244444444444
44313.6064041319	0	3780.38700000001	-3780.42222222223	-880.244444444444
44313.6064043171	0	3780.40900000001	-3780.43703703704	-880.244444444444
44313.6064044907	0	3780.42400000001	-3780.44444444445	-880.244444444444
44313.6064046759	0	3780.43100000001	-3780.44444444445	-880.244444444444
44313.6064048495	0	3780.43100000001	-3780.44444444445	-880.244444444444
44313.6064050347	0	3780.43100000001	-3780.44444444445	-880.244444444444
44313.6064052199	0	3780.43100000001	-3780.45185185185	-880.244444444444
44313.6064053935	0	3780.43800000001	-3780.45925925926	-880.244444444444
44313.6064055787	0	3780.44500000001	-3780.46666666667	-880.244444444444
44313.6064057523	0	3780.45200000001	-3780.4962962963	-880.244444444444
44313.6064059375	0	3780.48200000001	-3780.54074074074	-880.251851851851
44313.6064061227	0	3780.52600000001	-3780.54814814815	-880.251851851851
44313.6064062963	0	3780.53300000001	-3780.55555555556	-880.251851851851
44313.6064064815	0	3780.54000000001	-3780.55555555556	-880.251851851851
44313.6064066551	0	3780.54000000001	-3780.55555555556	-880.251851851851
44313.6064068403	0	3780.54000000001	-3780.55555555556	-880.251851851851
44313.6064070255	0	3780.54000000001	-3780.55555555556	-880.251851851851
44313.6064071991	0	3780.54000000001	-3780.55555555556	-880.251851851851
44313.6064073843	0	3780.54000000001	-3780.55555555556	-880.251851851851
44313.6064075579	0	3780.54000000001	-3780.55555555556	-880.251851851851
44313.6064077431	0	3780.54000000001	-3780.55555555556	-880.251851851851
44313.6064079282	0	3780.54000000001	-3780.55555555556	-880.251851851851
44313.6064081018	0	3780.54000000001	-3780.55555555556	-880.251851851851
44313.606408287	0	3780.54000000001	-3780.55555555556	-880.251851851851
44313.6064084606	0	3780.54000000001	-3780.55555555556	-880.251851851851
44313.6064086458	0	3780.54000000001	-3780.55555555556	-880.251851851851
44313.6064088194	0	3780.54000000001	-3780.55555555556	-880.251851851851
44313.6064090046	0	3780.54000000001	-3780.55555555556	-880.251851851851
44313.6064091898	0	3780.54000000001	-3780.55555555556	-880.251851851851
44313.6064093634	0	3780.54000000001	-3780.55555555556	-880.251851851851
44313.6064095486	0	3780.54000000001	-3780.55555555556	-880.251851851851
44313.6064097222	0	3780.54000000001	-3780.56296296296	-880.251851851851
44313.6064099074	0	3780.54700000001	-3780.57037037037	-880.251851851851
44313.6064100926	0	3780.55400000001	-3780.57777777778	-880.251851851851
44313.6064102662	0	3780.56100000001	-3780.60740740741	-880.251851851851
44313.6064104514	0	3780.59100000001	-3780.60740740741	-880.251851851851
44313.6064106366	0	3780.59100000001	-3780.60740740741	-880.244444444444
44313.6064108102	0	3780.59100000001	-3780.62222222222	-880.244444444444
44313.6064109954	0	3780.60600000001	-3780.63703703704	-880.251851851851
44313.606411169	0	3780.62100000001	-3780.66666666667	-880.259259259259
44313.6064113542	0	3780.65100000001	-3780.74074074074	-880.274074074074
44313.6064115394	0	3780.72500000001	-3780.81481481482	-880.288888888889
44313.606411713	0	3780.79900000001	-3780.88148148148	-880.318518518518
44313.6064118981	0	3780.86600000001	-3780.88148148148	-880.34074074074
44313.6064120718	0	3780.86600000001	-3780.88148148148	-880.34074074074
44313.6064122569	0	3780.86600000001	-3780.88148148148	-880.34074074074
44313.6064124421	0	3780.86600000001	-3780.88148148148	-880.34074074074
44313.6064126157	0	3780.86600000001	-3780.88148148148	-880.34074074074
44313.6064128009	0	3780.86600000001	-3780.88148148148	-880.34074074074
44313.6064129745	0	3780.86600000001	-3780.88148148148	-880.34074074074
44313.6064131597	0	3780.86600000001	-3780.88148148148	-880.34074074074
44313.6064133449	0	3780.86600000001	-3780.88148148148	-880.34074074074
44313.6064135185	0	3780.86600000001	-3780.88148148148	-880.34074074074
44313.6064137037	0	3780.86600000001	-3780.88148148148	-880.34074074074
44313.6064138773	0	3780.86600000001	-3780.88148148148	-880.34074074074
44313.6064140625	0	3780.86600000001	-3780.88148148148	-880.34074074074
44313.6064142477	0	3780.86600000001	-3780.88148148148	-880.34074074074
44313.6064144213	0	3780.86600000001	-3780.88148148148	-880.34074074074
44313.6064146065	0	3780.86600000001	-3780.88888888889	-880.34074074074
44313.6064147917	0	3780.87300000001	-3780.88888888889	-880.34074074074
44313.6064149653	0	3780.87300000001	-3780.88888888889	-880.333333333333
44313.6064151389	0	3780.87300000001	-3780.88888888889	-880.325925925926
44313.6064153241	0	3780.87300000001	-3780.8962962963	-880.325925925926
44313.6064155093	0	3780.88000000001	-3780.8962962963	-880.325925925926
44313.6064156829	0	3780.88000000001	-3780.9037037037	-880.325925925926
44313.6064158681	0	3780.88700000001	-3780.91111111111	-880.325925925926
44313.6064160417	0	3780.89400000001	-3780.91851851852	-880.325925925926
44313.6064162269	0	3780.90100000001	-3780.92592592593	-880.325925925926
44313.606416412	0	3780.90800000001	-3780.93333333333	-880.325925925926
44313.6064165857	0	3780.91500000001	-3780.93333333333	-880.325925925926
44313.6064167708	0	3780.91500000001	-3780.93333333333	-880.325925925926
44313.606416956	0	3780.91500000001	-3780.93333333333	-880.325925925926
44313.6064171296	0	3780.91500000001	-3780.93333333333	-880.348148148148
44313.6064173148	0	3780.91500000001	-3780.94814814815	-880.385185185185
44313.6064175	0	3780.93000000001	-3780.97777777778	-880.422222222222
44313.6064176736	0	3780.96000000001	-3781.02222222222	-880.437037037037
44313.6064178588	0	3781.00400000001	-3781.04444444444	-880.437037037037
44313.6064180324	0	3781.02600000001	-3781.03703703704	-880.437037037037
44313.6064182176	0	3781.01900000001	-3781.03703703704	-880.437037037037
44313.6064183912	0	3781.01900000001	-3781.03703703704	-880.437037037037
44313.6064185764	0	3781.01900000001	-3781.03703703704	-880.437037037037
44313.6064187616	0	3781.01900000001	-3781.03703703704	-880.437037037037
44313.6064189352	0	3781.01900000001	-3781.03703703704	-880.437037037037
44313.6064191204	0	3781.01900000001	-3781.03703703704	-880.437037037037
44313.606419294	0	3781.01900000001	-3781.03703703704	-880.437037037037
44313.6064194792	0	3781.01900000001	-3780.97777777778	-880.437037037037
44313.6064196643	0	3780.96000000001	-3780.83703703704	-880.466666666666
44313.606419838	0	3780.81900000001	-3780.7037037037	-880.525925925926
44313.6064200231	0	3780.68600000001	-3780.51111111111	-880.577777777778
44313.6064201968	0	3780.49300000001	-3780.40740740741	-880.62962962963
44313.6064203819	0	3780.38900000001	-3780.35555555556	-880.659259259259
44313.6064205671	0	3780.33700000001	-3780.0962962963	-880.696296296296
44313.6064207407	0	3780.07800000001	-3779.64444444444	-880.696296296296
44313.6064209259	0	3779.62600000001	-3779.36296296296	-880.725925925926
44313.6064211111	0	3779.34500000001	-3779.41481481482	-880.792592592593
44313.6064212847	0	3779.39700000001	-3779.54074074074	-880.8
44313.6064214699	0	3779.52300000001	-3779.66666666667	-880.718518518519
44313.6064216435	0	3779.64900000001	-3779.6962962963	-880.57037037037
44313.6064218287	0	3779.67900000001	-3779.45185185185	-880.414814814815
44313.6064220139	0	3779.43500000001	-3779.27407407407	-880.333333333333
44313.6064221875	0	3779.25700000001	-3779.28148148148	-880.348148148148
44313.6064223727	0	3779.26400000001	-3779.32592592593	-880.4
44313.6064225463	0	3779.30800000001	-3779.37777777778	-880.407407407408
44313.6064227315	0	3779.36000000001	-3779.47407407407	-880.377777777778
44313.6064229051	0	3779.45600000001	-3779.51851851852	-880.303703703704
44313.6064230903	0	3779.50000000001	-3779.55555555556	-880.22962962963
44313.6064232755	0	3779.53700000001	-3779.59259259259	-880.207407407408
44313.6064234491	0	3779.57400000001	-3779.62222222222	-880.207407407408
44313.6064236343	0	3779.60400000001	-3779.66666666667	-880.214814814815
44313.6064238079	0	3779.64800000001	-3779.71111111111	-880.207407407408
44313.6064239931	0	3779.69200000001	-3779.73333333333	-880.162962962963
44313.6064241782	0	3779.71400000001	-3779.71111111111	-880.140740740741
44313.6064243518	0	3779.69200000001	-3779.63703703704	-880.155555555556
44313.606424537	0	3779.61800000001	-3779.54814814815	-880.244444444445
44313.6064247222	0	3779.52900000001	-3779.5037037037	-880.340740740741
44313.6064248958	0	3779.48500000001	-3779.48148148148	-880.422222222222
44313.606425081	0	3779.46300000001	-3779.55555555555	-880.437037037037
44313.6064252546	0	3779.53700000001	-3779.65185185185	-880.437037037037
44313.6064254398	0	3779.63300000001	-3779.71111111111	-880.437037037037
44313.606425625	0	3779.69200000001	-3779.76296296296	-880.511111111111
44313.6064257986	0	3779.74400000001	-3779.82222222222	-880.6
44313.6064259838	0	3779.80300000001	-3779.88888888889	-880.674074074074
44313.6064261574	0	3779.87000000001	-3779.99259259259	-880.674074074074
44313.6064263426	0	3779.97400000001	-3780.13333333333	-880.644444444444
44313.6064265162	0	3780.11500000001	-3780.22222222222	-880.607407407407
44313.6064267014	0	3780.20400000001	-3780.28888888889	-880.585185185185
44313.6064268866	0	3780.27100000001	-3780.35555555555	-880.585185185185
44313.6064270602	0	3780.33800000001	-3780.42222222222	-880.622222222222
44313.6064272454	0	3780.40500000001	-3780.47407407407	-880.696296296296
44313.6064274306	0	3780.45700000001	-3780.51851851852	-880.792592592592
44313.6064276042	0	3780.50100000001	-3780.6	-880.903703703704
44313.6064277894	0	3780.58200000001	-3780.62222222222	-880.992592592592
44313.6064279745	0	3780.60400000001	-3780.62962962963	-881.081481481481
44313.6064281481	0	3780.61100000001	-3780.58518518518	-881.125925925926
44313.6064283218	0	3780.56700000001	-3780.56296296296	-881.155555555555
44313.6064285069	0	3780.54500000001	-3780.56296296296	-881.192592592592
44313.6064286921	0	3780.54500000001	-3780.56296296296	-881.192592592592
44313.6064288657	0	3780.54500000001	-3780.57037037037	-881.185185185185
44313.6064290509	0	3780.55200000001	-3780.58518518518	-881.185185185185
44313.6064292361	0	3780.56700000001	-3780.61481481481	-881.162962962963
44313.6064294097	0	3780.59700000001	-3780.61481481481	-881.125925925926
44313.6064295949	0	3780.59700000001	-3780.55555555555	-881.103703703703
44313.6064297801	0	3780.53800000001	-3780.51851851852	-881.118518518518
44313.6064299537	0	3780.50100000001	-3780.54074074074	-881.148148148148
44313.6064301389	0	3780.52300000001	-3780.6	-881.148148148148
44313.6064303125	0	3780.58200000001	-3780.66666666667	-881.118518518518
44313.6064304977	0	3780.64900000001	-3780.6962962963	-881.081481481481
44313.6064306713	0	3780.67900000001	-3780.6962962963	-881.051851851852
44313.6064308565	0	3780.67900000001	-3780.68888888889	-881.022222222222
44313.6064310301	0	3780.67200000001	-3780.68888888889	-881.022222222222
44313.6064312153	0	3780.67200000001	-3780.68888888889	-881.029629629629
44313.6064314005	0	3780.67200000001	-3780.67407407407	-881.044444444444
44313.6064315741	0	3780.65700000001	-3780.68148148148	-881.051851851852
44313.6064317593	0	3780.66400000001	-3780.6962962963	-881.074074074074
44313.6064319329	0	3780.67900000001	-3780.74074074074	-881.074074074074
44313.6064321181	0	3780.72300000001	-3780.77777777778	-881.074074074074
44313.6064323032	0	3780.76000000001	-3780.8	-881.066666666666
44313.6064324769	0	3780.78200000001	-3780.8	-881.051851851852
44313.606432662	0	3780.78200000001	-3780.8	-881.044444444444
44313.6064328357	0	3780.78200000001	-3780.8	-881.044444444444
44313.6064330208	0	3780.78200000001	-3780.8	-881.044444444444
44313.606433206	0	3780.78200000001	-3780.8	-881.044444444444
44313.6064333796	0	3780.78200000001	-3780.8	-881.044444444444
44313.6064335648	0	3780.78200000001	-3780.80740740741	-881.044444444444
44313.6064337384	0	3780.78900000001	-3780.81481481481	-881.044444444444
44313.6064339236	0	3780.79600000001	-3780.82222222222	-881.044444444444
44313.6064341088	0	3780.80300000001	-3780.82222222222	-881.037037037037
44313.6064342824	0	3780.80300000001	-3780.83703703704	-881.029629629629
44313.6064344676	0	3780.81800000001	-3780.83703703704	-881.022222222222
44313.6064346412	0	3780.81800000001	-3780.83703703704	-881.014814814814
44313.6064348264	0	3780.81800000001	-3780.83703703704	-881.014814814814
44313.6064350116	0	3780.81800000001	-3780.83703703704	-881.014814814814
44313.6064351852	0	3780.81800000001	-3780.83703703704	-881.014814814814
44313.6064353704	0	3780.81800000001	-3780.83703703704	-881.014814814814
44313.606435544	0	3780.81800000001	-3780.84444444444	-881.014814814814
44313.6064357292	0	3780.82500000001	-3780.85185185185	-881.014814814814
44313.6064359028	0	3780.83200000001	-3780.85925925926	-881.014814814814
44313.606436088	0	3780.83900000001	-3780.86666666667	-881
44313.6064362731	0	3780.84600000001	-3780.87407407407	-880.992592592592
44313.6064364468	0	3780.85300000001	-3780.86666666667	-880.985185185185
44313.6064366319	0	3780.84600000001	-3780.85925925926	-880.985185185185
44313.6064368171	0	3780.83900000001	-3780.85185185185	-880.992592592592
44313.6064369907	0	3780.83200000001	-3780.82222222222	-881.022222222222
44313.6064371759	0	3780.80200000001	-3780.82222222222	-881.029629629629
44313.6064373495	0	3780.80200000001	-3780.82222222222	-881.029629629629
44313.6064375347	0	3780.80200000001	-3780.86666666667	-881.029629629629
44313.6064377083	0	3780.84600000001	-3780.88148148148	-881.014814814814
44313.6064378935	0	3780.86100000001	-3780.88148148148	-881
44313.6064380787	0	3780.86100000001	-3780.88888888889	-880.992592592592
44313.6064382523	0	3780.86800000001	-3780.9037037037	-880.992592592592
44313.6064384375	0	3780.88300000001	-3780.91111111111	-880.992592592592
44313.6064386111	0	3780.89000000001	-3780.91111111111	-880.985185185185
44313.6064387963	0	3780.89000000001	-3780.91111111111	-880.977777777777
44313.6064389815	0	3780.89000000001	-3780.91111111111	-880.97037037037
44313.6064391667	0	3780.89000000001	-3780.91111111111	-880.97037037037
44313.6064393403	0	3780.89000000001	-3780.82222222222	-880.948148148148
44313.6064395255	0	3780.80100000001	-3780.51851851852	-880.874074074074
44313.6064396991	0	3780.49700000001	-3780.13333333333	-880.77037037037
44313.6064398843	0	3780.11200000001	-3779.83703703703	-880.711111111111
44313.6064400579	0	3779.81600000001	-3779.67407407407	-880.659259259259
44313.6064402431	0	3779.65300000001	-3779.65925925926	-880.629629629629
44313.6064404282	0	3779.63800000001	-3779.56296296296	-880.614814814814
44313.6064406018	0	3779.54200000001	-3779.21481481481	-880.614814814814
44313.606440787	0	3779.19400000001	-3778.62222222222	-880.607407407407
44313.6064409722	0	3778.60100000001	-3778	-880.577777777777
44313.6064411458	0	3777.97900000001	-3777.37037037037	-880.496296296296
44313.606441331	0	3777.34900000001	-3776.57777777778	-880.34074074074
44313.6064415046	0	3776.55600000001	-3776.05925925926	-880.148148148148
44313.6064416898	0	3776.03700000001	-3776.1037037037	-880.044444444444
44313.606441875	0	3776.08100000001	-3776.48148148148	-880.014814814814
44313.6064420486	0	3776.45900000001	-3777.21481481481	-880
44313.6064422222	0	3777.19200000001	-3778.19259259259	-880.007407407407
44313.6064424074	0	3778.17000000001	-3779.22962962963	-880.037037037037
44313.6064425926	0	3779.20700000001	-3780.23703703703	-880.111111111111
44313.6064427778	0	3780.21400000001	-3780.97777777778	-880.207407407407
44313.6064429514	0	3780.95500000001	-3781.3037037037	-880.333333333333
44313.6064431366	0	3781.28100000001	-3781.28888888889	-880.451851851851
44313.6064433102	0	3781.26600000001	-3781.11111111111	-880.562962962962
44313.6064434954	0	3781.08800000001	-3780.8074074074	-880.696296296296
44313.606443669	0	3780.78400000001	-3780.4	-880.866666666666
44313.6064438542	0	3780.37700000001	-3779.94814814815	-881.029629629629
44313.6064440394	0	3779.92500000001	-3779.61481481481	-881.199999999999
44313.606444213	0	3779.59200000001	-3779.56296296296	-881.348148148148
44313.6064443981	0	3779.54000000001	-3779.68148148148	-881.466666666666
44313.6064445833	0	3779.65900000001	-3779.88888888889	-881.488888888888
44313.6064447569	0	3779.86600000001	-3780.08888888889	-881.496296296296
44313.6064449421	0	3780.06600000001	-3780.25925925926	-881.474074074074
44313.6064451157	0	3780.23600000001	-3780.34814814815	-881.444444444444
44313.6064453009	0	3780.32500000001	-3780.36296296296	-881.429629629629
44313.6064454745	0	3780.34000000001	-3780.37037037037	-881.451851851851
44313.6064456597	0	3780.34700000001	-3780.37777777777	-881.474074074074
44313.6064458449	0	3780.35400000001	-3780.4074074074	-881.503703703703
44313.6064460185	0	3780.38400000001	-3780.42222222222	-881.503703703703
44313.6064462037	0	3780.39900000001	-3780.42222222222	-881.496296296296
44313.6064463773	0	3780.39900000001	-3780.42222222222	-881.496296296296
44313.6064465625	0	3780.39900000001	-3780.42222222222	-881.496296296296
44313.6064467477	0	3780.39900000001	-3780.42222222222	-881.496296296296
44313.6064469213	0	3780.39900000001	-3780.42222222222	-881.496296296296
44313.6064471065	0	3780.39900000001	-3780.42222222222	-881.496296296296
44313.6064472801	0	3780.39900000001	-3780.42222222222	-881.496296296296
44313.6064474653	0	3780.39900000001	-3780.42222222222	-881.496296296296
44313.6064476505	0	3780.39900000001	-3780.42222222222	-881.496296296296
44313.6064478241	0	3780.39900000001	-3780.42222222222	-881.496296296296
44313.6064480093	0	3780.39900000001	-3780.42222222222	-881.496296296296
44313.6064481944	0	3780.39900000001	-3780.42222222222	-881.496296296296
44313.6064483681	0	3780.39900000001	-3780.42222222222	-881.496296296296
44313.6064485417	0	3780.39900000001	-3780.42222222222	-881.496296296296
44313.6064487269	0	3780.39900000001	-3780.42222222222	-881.496296296296
44313.606448912	0	3780.39900000001	-3780.42222222222	-881.496296296296
44313.6064490857	0	3780.39900000001	-3780.42222222222	-881.496296296296
44313.6064492708	0	3780.39900000001	-3780.42222222222	-881.496296296296
44313.606449456	0	3780.39900000001	-3780.42222222222	-881.496296296296
44313.6064496296	0	3780.39900000001	-3780.42222222222	-881.496296296296
44313.6064498148	0	3780.39900000001	-3780.42222222222	-881.503703703703
44313.60645	0	3780.39900000001	-3780.41481481481	-881.525925925925
44313.6064501736	0	3780.39200000001	-3780.41481481481	-881.533333333333
44313.6064503588	0	3780.39200000001	-3780.4074074074	-881.54074074074
44313.6064505324	0	3780.38500000001	-3780.4074074074	-881.555555555555
44313.6064507176	0	3780.38500000001	-3780.39259259259	-881.555555555555
44313.6064508912	0	3780.37000000001	-3780.39259259259	-881.555555555555
44313.6064510764	0	3780.37000000001	-3780.39259259259	-881.555555555555
44313.6064512616	0	3780.37000000001	-3780.39259259259	-881.555555555555
44313.6064514352	0	3780.37000000001	-3780.39259259259	-881.555555555555
44313.6064516204	0	3780.37000000001	-3780.4	-881.555555555555
44313.6064518056	0	3780.37700000001	-3780.42962962963	-881.555555555555
44313.6064519792	0	3780.40700000001	-3780.45925925926	-881.555555555555
44313.6064521643	0	3780.43700000001	-3780.48888888889	-881.555555555555
44313.606452338	0	3780.46700000001	-3780.52592592592	-881.54074074074
44313.6064525231	0	3780.50400000001	-3780.53333333333	-881.54074074074
44313.6064526968	0	3780.51100000001	-3780.53333333333	-881.54074074074
44313.6064528819	0	3780.51100000001	-3780.53333333333	-881.54074074074
44313.6064530671	0	3780.51100000001	-3780.53333333333	-881.54074074074
44313.6064532407	0	3780.51100000001	-3780.53333333333	-881.54074074074
44313.6064534259	0	3780.51100000001	-3780.53333333333	-881.54074074074
44313.6064535995	0	3780.51100000001	-3780.53333333333	-881.54074074074
44313.6064537847	0	3780.51100000001	-3780.53333333333	-881.54074074074
44313.6064539583	0	3780.51100000001	-3780.53333333333	-881.54074074074
44313.6064541435	0	3780.51100000001	-3780.53333333333	-881.54074074074
44313.6064543287	0	3780.51100000001	-3780.53333333333	-881.54074074074
44313.6064545023	0	3780.51100000001	-3780.53333333333	-881.54074074074
44313.6064546875	0	3780.51100000001	-3780.53333333333	-881.54074074074
44313.6064548727	0	3780.51100000001	-3780.53333333333	-881.54074074074
44313.6064550463	0	3780.51100000001	-3780.53333333333	-881.54074074074
44313.6064552315	0	3780.51100000001	-3780.53333333333	-881.54074074074
44313.6064554051	0	3780.51100000001	-3780.53333333333	-881.54074074074
44313.6064555903	0	3780.51100000001	-3780.53333333333	-881.54074074074
44313.6064557639	0	3780.51100000001	-3780.54074074074	-881.54074074074
44313.6064559606	0	3780.52500000001	-3780.54814814814	-881.54074074074
44313.6064561343	0	3780.52500000001	-3780.55555555555	-881.54074074074
44313.6064563194	0	3780.53200000001	-3780.55555555555	-881.548148148148
44313.6064564931	0	3780.53200000001	-3780.53333333333	-881.548148148148
44313.6064566782	0	3780.51000000001	-3780.53333333333	-881.54074074074
44313.6064568518	0	3780.51000000001	-3780.53333333333	-881.548148148148
44313.606457037	0	3780.51000000001	-3780.52592592592	-881.555555555555
44313.6064572222	0	3780.50300000001	-3780.53333333333	-881.555555555555
44313.6064573958	0	3780.51000000001	-3780.53333333333	-881.555555555555
44313.606457581	0	3780.51000000001	-3780.53333333333	-881.555555555555
44313.6064577546	0	3780.51000000001	-3780.53333333333	-881.555555555555
44313.6064579398	0	3780.51000000001	-3780.53333333333	-881.555555555555
44313.6064581134	0	3780.51000000001	-3780.54074074074	-881.555555555555
44313.6064582986	0	3780.51700000001	-3780.54074074074	-881.548148148148
44313.6064584722	0	3780.51700000001	-3780.54814814814	-881.548148148148
44313.6064586574	0	3780.52400000001	-3780.56296296296	-881.548148148148
44313.6064588426	0	3780.53900000001	-3780.57037037037	-881.548148148148
44313.6064590162	0	3780.54600000001	-3780.57777777777	-881.548148148148
44313.6064592014	0	3780.55300000001	-3780.57777777777	-881.548148148148
44313.606459375	0	3780.55300000001	-3780.57037037037	-881.548148148148
44313.6064595602	0	3780.54600000001	-3780.57037037037	-881.54074074074
44313.6064597454	0	3780.54600000001	-3780.57037037037	-881.54074074074
44313.606459919	0	3780.54600000001	-3780.54814814814	-881.57037037037
44313.6064601042	0	3780.52400000001	-3780.5037037037	-881.585185185185
44313.6064602894	0	3780.48000000001	-3780.45925925926	-881.585185185185
44313.606460463	0	3780.43600000001	-3780.42222222222	-881.585185185185
44313.6064606481	0	3780.39900000001	-3780.34074074074	-881.585185185185
44313.6064608218	0	3780.31800000001	-3780.2	-881.585185185185
44313.6064610069	0	3780.17700000001	-3780.1037037037	-881.592592592592
44313.6064611806	0	3780.08100000001	-3780.08148148148	-881.622222222222
44313.6064613657	0	3780.05900000001	-3780.08148148148	-881.644444444444
44313.6064615509	0	3780.05900000001	-3780.08148148148	-881.659259259259
44313.6064617245	0	3780.05900000001	-3780.08888888888	-881.659259259259
44313.6064619097	0	3780.06600000001	-3780.1037037037	-881.666666666666
44313.6064620949	0	3780.08100000001	-3780.09629629629	-881.666666666666
44313.6064622685	0	3780.07400000001	-3780.08148148148	-881.674074074074
44313.6064624537	0	3780.05900000001	-3780.08148148148	-881.674074074074
44313.6064626273	0	3780.05900000001	-3780.08888888888	-881.674074074074
44313.6064628125	0	3780.06600000001	-3780.09629629629	-881.681481481481
44313.6064629977	0	3780.07300000001	-3780.1037037037	-881.681481481481
44313.6064631713	0	3780.08000000001	-3780.13333333333	-881.666666666666
44313.6064633565	0	3780.11000000001	-3780.14814814814	-881.637037037037
44313.6064635301	0	3780.12500000001	-3780.14814814814	-881.622222222222
44313.6064637153	0	3780.12500000001	-3780.14814814814	-881.622222222222
44313.6064639005	0	3780.12500000001	-3780.14814814814	-881.614814814814
44313.6064640741	0	3780.12500000001	-3780.15555555555	-881.614814814814
44313.6064642593	0	3780.13200000001	-3780.16296296296	-881.614814814814
44313.6064644329	0	3780.13900000001	-3780.17037037037	-881.614814814814
44313.6064646181	0	3780.14600000001	-3780.17777777777	-881.614814814814
44313.6064648032	0	3780.15300000001	-3780.17777777777	-881.614814814814
44313.6064649769	0	3780.15300000001	-3780.17777777777	-881.607407407407
44313.606465162	0	3780.15300000001	-3780.17777777777	-881.607407407407
44313.6064653357	0	3780.15300000001	-3780.17777777777	-881.607407407407
44313.6064655208	0	3780.15300000001	-3780.17777777777	-881.607407407407
44313.606465706	0	3780.15300000001	-3780.17777777777	-881.607407407407
44313.6064658796	0	3780.15300000001	-3780.17777777777	-881.607407407407
44313.6064660648	0	3780.15300000001	-3780.17777777777	-881.607407407407
44313.6064662384	0	3780.15300000001	-3780.17777777777	-881.607407407407
44313.6064664236	0	3780.15300000001	-3780.17777777777	-881.607407407407
44313.6064665972	0	3780.15300000001	-3780.18518518518	-881.607407407407
44313.6064667824	0	3780.16000000001	-3780.19259259259	-881.607407407407
44313.6064669676	0	3780.16700000001	-3780.21481481481	-881.607407407407
44313.6064671412	0	3780.18900000001	-3780.22222222222	-881.607407407407
44313.6064673264	0	3780.19600000001	-3780.22222222222	-881.6
44313.6064675	0	3780.19600000001	-3780.22222222222	-881.6
44313.6064676852	0	3780.19600000001	-3780.22222222222	-881.6
44313.6064678704	0	3780.19600000001	-3780.22222222222	-881.6
44313.606468044	0	3780.19600000001	-3780.22222222222	-881.6
44313.6064682292	0	3780.19600000001	-3780.22222222222	-881.6
44313.6064684028	0	3780.19600000001	-3780.22962962962	-881.6
44313.606468588	0	3780.20300000001	-3780.23703703703	-881.6
44313.6064687731	0	3780.21000000001	-3780.23703703703	-881.6
44313.6064689468	0	3780.21000000001	-3780.23703703703	-881.6
44313.6064691319	0	3780.21000000001	-3780.23703703703	-881.6
44313.6064693056	0	3780.21000000001	-3780.23703703703	-881.6
44313.6064694907	0	3780.21000000001	-3780.23703703703	-881.6
44313.6064696759	0	3780.21000000001	-3780.24444444444	-881.6
44313.6064698495	0	3780.21700000001	-3780.25185185185	-881.6
44313.6064700347	0	3780.22400000001	-3780.25185185185	-881.6
44313.6064702083	0	3780.22400000001	-3780.25925925925	-881.6
44313.6064703935	0	3780.23100000001	-3780.28148148148	-881.6
44313.6064705787	0	3780.25300000001	-3780.28888888888	-881.592592592592
44313.6064707523	0	3780.26000000001	-3780.29629629629	-881.592592592592
44313.6064709375	0	3780.26700000001	-3780.3037037037	-881.592592592592
44313.6064711111	0	3780.27400000001	-3780.3111111111	-881.592592592592
44313.6064712963	0	3780.28100000001	-3780.31851851851	-881.592592592592
44313.6064714815	0	3780.28800000001	-3780.36296296296	-881.592592592592
44313.6064716551	0	3780.33200000001	-3780.37777777777	-881.592592592592
44313.6064718403	0	3780.34700000001	-3780.41481481481	-881.592592592592
44313.6064720139	0	3780.38400000001	-3780.41481481481	-881.585185185185
44313.6064721991	0	3780.38400000001	-3780.41481481481	-881.585185185185
44313.6064723843	0	3780.38400000001	-3780.41481481481	-881.585185185185
44313.6064725579	0	3780.38400000001	-3780.41481481481	-881.585185185185
44313.6064727431	0	3780.38400000001	-3780.41481481481	-881.585185185185
44313.6064729282	0	3780.38400000001	-3780.41481481481	-881.585185185185
44313.6064731018	0	3780.38400000001	-3780.41481481481	-881.585185185185
44313.606473287	0	3780.38400000001	-3780.41481481481	-881.585185185185
44313.6064734606	0	3780.38400000001	-3780.41481481481	-881.585185185185
44313.6064736458	0	3780.38400000001	-3780.41481481481	-881.585185185185
44313.606473831	0	3780.38400000001	-3780.41481481481	-881.585185185185
44313.6064740046	0	3780.38400000001	-3780.41481481481	-881.585185185185
44313.6064741898	0	3780.38400000001	-3780.41481481481	-881.585185185185
44313.6064743634	0	3780.38400000001	-3780.41481481481	-881.585185185185
44313.6064745486	0	3780.38400000001	-3780.41481481481	-881.585185185185
44313.6064747222	0	3780.38400000001	-3780.41481481481	-881.585185185185
44313.6064749074	0	3780.38400000001	-3780.41481481481	-881.585185185185
44313.6064750926	0	3780.38400000001	-3780.41481481481	-881.585185185185
44313.6064752662	0	3780.38400000001	-3780.42222222222	-881.585185185185
44313.6064754514	0	3780.39100000001	-3780.42962962962	-881.585185185185
44313.606475625	0	3780.39800000001	-3780.43703703703	-881.585185185185
44313.6064758102	0	3780.40500000001	-3780.43703703703	-881.577777777777
44313.6064759954	0	3780.40500000001	-3780.43703703703	-881.57037037037
44313.606476169	0	3780.40500000001	-3780.43703703703	-881.57037037037
44313.6064763542	0	3780.40500000001	-3780.43703703703	-881.57037037037
44313.6064765278	0	3780.40500000001	-3780.43703703703	-881.57037037037
44313.606476713	0	3780.40500000001	-3780.43703703703	-881.57037037037
44313.6064768981	0	3780.40500000001	-3780.44444444444	-881.57037037037
44313.6064770718	0	3780.41200000001	-3780.45185185184	-881.57037037037
44313.6064772569	0	3780.41900000001	-3780.45185185184	-881.57037037037
44313.6064774421	0	3780.41900000001	-3780.45185185184	-881.562962962963
44313.6064776157	0	3780.41900000001	-3780.45185185184	-881.562962962963
44313.6064778009	0	3780.41900000001	-3780.45185185184	-881.562962962963
44313.6064779745	0	3780.41900000001	-3780.45185185184	-881.562962962963
44313.6064781597	0	3780.41900000001	-3780.45925925925	-881.562962962963
44313.6064783333	0	3780.42600000001	-3780.46666666666	-881.562962962963
44313.6064785185	0	3780.43300000001	-3780.47407407407	-881.562962962963
44313.6064787037	0	3780.44000000001	-3780.48148148147	-881.562962962963
44313.6064788773	0	3780.44700000001	-3780.49629629629	-881.555555555555
44313.6064790625	0	3780.46200000001	-3780.5037037037	-881.555555555555
44313.6064792477	0	3780.46900000001	-3780.49629629629	-881.555555555555
44313.6064794213	0	3780.46200000001	-3780.49629629629	-881.548148148148
44313.6064796065	0	3780.46200000001	-3780.49629629629	-881.548148148148
44313.6064797801	0	3780.46200000001	-3780.5037037037	-881.548148148148
44313.6064799653	0	3780.46900000001	-3780.5037037037	-881.548148148148
44313.6064801505	0	3780.46900000001	-3780.5037037037	-881.548148148148
44313.6064803241	0	3780.46900000001	-3780.5037037037	-881.548148148148
44313.6064805093	0	3780.46900000001	-3780.45925925925	-881.548148148148
44313.6064806829	0	3780.42500000001	-3780.38518518518	-881.548148148148
44313.6064808681	0	3780.35100000001	-3780.35555555555	-881.585185185185
44313.6064810532	0	3780.32100000001	-3780.3111111111	-881.622222222222
44313.6064812269	0	3780.27700000001	-3780.28148148147	-881.651851851851
44313.606481412	0	3780.24700000001	-3780.28148148147	-881.651851851851
44313.6064815857	0	3780.24700000001	-3780.24444444444	-881.651851851851
44313.6064817708	0	3780.21000000001	-3779.99999999999	-881.651851851851
44313.606481956	0	3779.96600000001	-3779.66666666666	-881.637037037037
44313.6064821296	0	3779.63300000001	-3779.43703703703	-881.614814814814
44313.6064823148	0	3779.40300000001	-3779.45185185184	-881.651851851851
44313.6064824884	0	3779.41800000001	-3779.56296296296	-881.659259259259
44313.6064826736	0	3779.52900000001	-3779.74814814814	-881.57037037037
44313.6064828472	0	3779.71400000001	-3779.88888888888	-881.437037037037
44313.6064830324	0	3779.85500000001	-3779.97777777777	-881.311111111111
44313.6064832176	0	3779.94400000001	-3780.07407407407	-881.229629629629
44313.6064833912	0	3780.04000000001	-3780.16296296296	-881.2
44313.6064835764	0	3780.12900000001	-3780.21481481481	-881.2
44313.60648375	0	3780.18100000001	-3780.25185185184	-881.244444444444
44313.6064839352	0	3780.21800000001	-3780.27407407407	-881.281481481481
44313.6064841204	0	3780.24000000001	-3780.27407407407	-881.318518518518
44313.6064843056	0	3780.24000000001	-3780.32592592592	-881.340740740741
44313.6064844792	0	3780.25500000001	-3780.32592592592	-881.340740740741
44313.6064846528	0	3780.29200000001	-3780.36296296296	-881.340740740741
44313.606484838	0	3780.32900000001	-3780.42222222221	-881.333333333333
44313.6064850231	0	3780.38800000001	-3780.42962962962	-881.333333333333
44313.6064851968	0	3780.39500000001	-3780.43703703703	-881.333333333333
44313.6064853819	0	3780.40200000001	-3780.43703703703	-881.333333333333
44313.6064855556	0	3780.40200000001	-3780.43703703703	-881.333333333333
44313.6064857407	0	3780.40200000001	-3780.43703703703	-881.333333333333
44313.6064859259	0	3780.40200000001	-3780.43703703703	-881.333333333333
44313.6064860995	0	3780.40200000001	-3780.44444444444	-881.333333333333
44313.6064862847	0	3780.40900000001	-3780.45185185184	-881.333333333333
44313.6064864583	0	3780.41600000001	-3780.45925925925	-881.333333333333
44313.6064866435	0	3780.42300000001	-3780.48148148147	-881.333333333333
44313.6064868287	0	3780.44500000001	-3780.5037037037	-881.333333333333
44313.6064870023	0	3780.46700000001	-3780.5037037037	-881.333333333333
44313.6064871875	0	3780.46700000001	-3780.49629629629	-881.325925925926
44313.6064873611	0	3780.46000000001	-3780.49629629629	-881.318518518518
44313.6064875463	0	3780.46000000001	-3780.49629629629	-881.318518518518
44313.6064877315	0	3780.46000000001	-3780.48888888888	-881.325925925926
44313.6064879051	0	3780.45300000001	-3780.48148148147	-881.348148148148
44313.6064880903	0	3780.44600000001	-3780.48148148147	-881.362962962963
44313.6064882755	0	3780.44600000001	-3780.48888888888	-881.37037037037
44313.6064884491	0	3780.45300000001	-3780.5111111111	-881.37037037037
44313.6064886343	0	3780.47500000001	-3780.5111111111	-881.37037037037
44313.6064888079	0	3780.47500000001	-3780.5111111111	-881.37037037037
44313.6064889931	0	3780.47500000001	-3780.5111111111	-881.37037037037
44313.6064891667	0	3780.47500000001	-3780.5111111111	-881.37037037037
44313.6064893518	0	3780.47500000001	-3780.5111111111	-881.37037037037
44313.606489537	0	3780.47500000001	-3780.5111111111	-881.37037037037
44313.6064897222	0	3780.47500000001	-3780.5111111111	-881.37037037037
44313.6064898958	0	3780.47500000001	-3780.5111111111	-881.37037037037
44313.6064900694	0	3780.47500000001	-3780.51851851851	-881.37037037037
44313.6064902546	0	3780.48200000001	-3780.52592592592	-881.37037037037
44313.6064904398	0	3780.48900000001	-3780.53333333333	-881.37037037037
44313.6064906134	0	3780.49600000001	-3780.53333333333	-881.37037037037
44313.6064907986	0	3780.49600000001	-3780.53333333333	-881.37037037037
44313.6064909722	0	3780.49600000001	-3780.53333333333	-881.37037037037
44313.6064911574	0	3780.49600000001	-3780.53333333333	-881.37037037037
44313.6064913426	0	3780.49600000001	-3780.53333333333	-881.37037037037
44313.6064915162	0	3780.49600000001	-3780.53333333333	-881.37037037037
44313.6064917014	0	3780.49600000001	-3780.53333333333	-881.37037037037
44313.606491875	0	3780.49600000001	-3780.53333333333	-881.37037037037
44313.6064920602	0	3780.49600000001	-3780.53333333333	-881.37037037037
44313.6064922454	0	3780.49600000001	-3780.53333333333	-881.37037037037
44313.606492419	0	3780.49600000001	-3780.54074074073	-881.37037037037
44313.6064926042	0	3780.50300000001	-3780.54074074073	-881.37037037037
44313.6064927894	0	3780.50300000001	-3780.54074074073	-881.362962962963
44313.606492963	0	3780.50300000001	-3780.54074074073	-881.355555555555
44313.6064931481	0	3780.50300000001	-3780.54074074073	-881.355555555555
44313.6064933218	0	3780.50300000001	-3780.54074074073	-881.355555555555
44313.6064935069	0	3780.50300000001	-3780.54074074073	-881.355555555555
44313.6064936806	0	3780.50300000001	-3780.54074074073	-881.355555555555
44313.6064938657	0	3780.50300000001	-3780.54074074073	-881.355555555555
44313.6064940509	0	3780.50300000001	-3780.54074074073	-881.355555555555
44313.6064942245	0	3780.50300000001	-3780.54814814814	-881.355555555555
44313.6064944097	0	3780.51000000001	-3780.55555555555	-881.355555555555
44313.6064945833	0	3780.51700000001	-3780.56296296295	-881.355555555555
44313.6064947685	0	3780.52400000001	-3780.56296296295	-881.348148148148
44313.6064949537	0	3780.52400000001	-3780.56296296295	-881.348148148148
44313.6064951273	0	3780.52400000001	-3780.57037037036	-881.348148148148
44313.6064953125	0	3780.53100000001	-3780.57037037036	-881.348148148148
44313.6064954861	0	3780.53100000001	-3780.57037037036	-881.348148148148
44313.6064956713	0	3780.53100000001	-3780.57037037036	-881.348148148148
44313.6064958565	0	3780.53100000001	-3780.57037037036	-881.348148148148
44313.6064960301	0	3780.53100000001	-3780.57037037036	-881.348148148148
44313.6064962153	0	3780.53100000001	-3780.57037037036	-881.348148148148
44313.6064964005	0	3780.53100000001	-3780.57037037036	-881.348148148148
44313.6064965741	0	3780.53100000001	-3780.57037037036	-881.348148148148
44313.6064967593	0	3780.53100000001	-3780.57037037036	-881.348148148148
44313.6064969329	0	3780.53100000001	-3780.57777777777	-881.348148148148
44313.6064971181	0	3780.53800000001	-3780.58518518518	-881.348148148148
44313.6064972917	0	3780.54500000001	-3780.59259259258	-881.348148148148
44313.6064974769	0	3780.55200000001	-3780.59259259258	-881.348148148148
44313.606497662	0	3780.55200000001	-3780.59259259258	-881.340740740741
44313.6064978472	0	3780.55200000001	-3780.6074074074	-881.340740740741
44313.6064980208	0	3780.56700000001	-3780.62222222221	-881.340740740741
44313.6064981944	0	3780.58200000001	-3780.62962962962	-881.340740740741
44313.6064983796	0	3780.58900000001	-3780.65185185184	-881.333333333333
44313.6064985648	0	3780.61100000001	-3780.66666666666	-881.333333333333
44313.6064987384	0	3780.62600000001	-3780.66666666666	-881.333333333333
44313.6064989236	0	3780.62600000001	-3780.66666666666	-881.318518518518
44313.6064990972	0	3780.62600000001	-3780.66666666666	-881.318518518518
44313.6064992824	0	3780.62600000001	-3780.66666666666	-881.318518518518
44313.6064994676	0	3780.62600000001	-3780.66666666666	-881.318518518518
44313.6064996528	0	3780.62600000001	-3780.67407407406	-881.318518518518
44313.6064998264	0	3780.63300000001	-3780.68148148147	-881.318518518518
44313.6065	0	3780.64000000001	-3780.67407407406	-881.318518518518
44313.6065001852	0	3780.63300000001	-3780.63703703703	-881.318518518518
44313.6065003704	0	3780.59600000001	-3780.59999999999	-881.348148148148
44313.6065005556	0	3780.55900000001	-3780.57037037036	-881.385185185185
44313.6065007292	0	3780.52900000001	-3780.54074074073	-881.437037037037
44313.6065009143	0	3780.49900000001	-3780.45925925925	-881.459259259259
44313.606501088	0	3780.41800000001	-3780.19259259258	-881.496296296296
44313.6065012731	0	3780.15100000001	-3779.77777777777	-881.533333333333
44313.6065014468	0	3779.73600000001	-3779.43703703703	-881.6
44313.6065016319	0	3779.39500000001	-3779.42222222221	-881.688888888889
44313.6065018056	0	3779.38000000001	-3779.52592592592	-881.733333333333
44313.6065019907	0	3779.48400000001	-3779.64444444444	-881.674074074074
44313.6065021759	0	3779.60300000001	-3779.71851851851	-881.525925925926
44313.6065023495	0	3779.67700000001	-3779.68148148147	-881.392592592593
44313.6065025347	0	3779.64000000001	-3779.57037037036	-881.333333333333
44313.6065027083	0	3779.52900000001	-3779.48148148147	-881.281481481481
44313.6065028935	0	3779.44000000001	-3779.42222222221	-881.237037037037
44313.6065030787	0	3779.38100000001	-3779.36296296295	-881.251851851852
44313.6065032523	0	3779.32200000001	-3779.30370370369	-881.288888888889
44313.6065034375	0	3779.26300000001	-3779.30370370369	-881.288888888889
44313.6065036227	0	3779.26300000001	-3779.31851851851	-881.296296296296
44313.6065037963	0	3779.27800000001	-3779.33333333332	-881.340740740741
44313.6065039815	0	3779.29300000001	-3779.36296296295	-881.37037037037
44313.6065041551	0	3779.32300000001	-3779.36296296295	-881.377777777778
44313.6065043403	0	3779.32300000001	-3779.37037037036	-881.37037037037
44313.6065045139	0	3779.33000000001	-3779.39259259258	-881.37037037037
44313.6065046991	0	3779.35200000001	-3779.47407407406	-881.325925925926
44313.6065048843	0	3779.43300000001	-3779.56296296295	-881.274074074074
44313.6065050579	0	3779.52200000001	-3779.62222222221	-881.222222222222
44313.6065052431	0	3779.58100000001	-3779.71851851851	-881.2
44313.6065054167	0	3779.67700000001	-3779.85185185184	-881.2
44313.6065056018	0	3779.81000000001	-3780.0148148148	-881.192592592592
44313.606505787	0	3779.97300000001	-3780.19259259258	-881.222222222222
44313.6065059606	0	3780.15100000001	-3780.36296296295	-881.266666666667
44313.6065061458	0	3780.32100000001	-3780.53333333332	-881.37037037037
44313.6065063194	0	3780.49100000001	-3780.65185185184	-881.466666666666
44313.6065065046	0	3780.61000000001	-3780.70370370369	-881.555555555555
44313.6065066898	0	3780.66200000001	-3780.72592592592	-881.614814814815
44313.6065068634	0	3780.68400000001	-3780.73333333332	-881.659259259259
44313.6065070486	0	3780.69100000001	-3780.74814814814	-881.688888888889
44313.6065072222	0	3780.70600000001	-3780.77037037036	-881.711111111111
44313.6065074074	0	3780.72800000001	-3780.79259259258	-881.733333333333
44313.6065075926	0	3780.75000000001	-3780.8148148148	-881.748148148148
44313.6065077662	0	3780.77200000001	-3780.84444444443	-881.755555555555
44313.6065079514	0	3780.80200000001	-3780.87407407406	-881.777777777778
44313.6065081366	0	3780.83200000001	-3780.88888888888	-881.777777777778
44313.6065083102	0	3780.84700000001	-3780.9111111111	-881.785185185185
44313.6065084954	0	3780.86900000001	-3780.94814814814	-881.792592592593
44313.606508669	0	3780.90600000001	-3780.96296296295	-881.8
44313.6065088542	0	3780.92100000001	-3780.98518518517	-881.807407407407
44313.6065090278	0	3780.94300000001	-3780.98518518517	-881.8
44313.606509213	0	3780.94300000001	-3780.98518518517	-881.8
44313.6065093981	0	3780.94300000001	-3780.98518518517	-881.8
44313.6065095718	0	3780.94300000001	-3780.98518518517	-881.82962962963
44313.6065097569	0	3780.94300000001	-3780.98518518517	-881.82962962963
44313.6065099306	0	3780.94300000001	-3781.0148148148	-881.844444444444
44313.6065101157	0	3780.97300000001	-3781.04444444443	-881.859259259259
44313.6065103009	0	3781.00300000001	-3781.05925925925	-881.874074074074
44313.6065104745	0	3781.01800000001	-3781.06666666666	-881.874074074074
44313.6065106597	0	3781.02500000001	-3781.07407407406	-881.874074074074
44313.6065108333	0	3781.03200000001	-3781.08148148147	-881.881481481482
44313.6065110185	0	3781.03900000001	-3781.08888888888	-881.881481481482
44313.6065112037	0	3781.04600000001	-3781.08888888888	-881.881481481482
44313.6065113773	0	3781.04600000001	-3781.08888888888	-881.881481481482
44313.6065115625	0	3781.04600000001	-3781.08888888888	-881.881481481482
44313.6065117361	0	3781.04600000001	-3781.08888888888	-881.881481481482
44313.6065119213	0	3781.04600000001	-3781.08888888888	-881.881481481482
44313.6065121065	0	3781.04600000001	-3781.08888888888	-881.881481481482
44313.6065122801	0	3781.04600000001	-3781.08888888888	-881.881481481482
44313.6065124653	0	3781.04600000001	-3781.08888888888	-881.881481481482
44313.6065126389	0	3781.04600000001	-3781.08888888888	-881.881481481482
44313.6065128241	0	3781.04600000001	-3781.08888888888	-881.881481481482
44313.6065130093	0	3781.04600000001	-3781.09629629629	-881.881481481482
44313.6065131829	0	3781.05300000001	-3781.13333333332	-881.896296296296
44313.6065133681	0	3781.09000000001	-3781.17777777777	-881.933333333333
44313.6065135532	0	3781.13400000001	-3781.17777777777	-881.940740740741
44313.6065137269	0	3781.13400000001	-3781.17777777777	-881.940740740741
44313.606513912	0	3781.13400000001	-3781.17777777777	-881.940740740741
44313.6065140857	0	3781.13400000001	-3781.18518518517	-881.948148148148
44313.6065142708	0	3781.14100000001	-3781.19999999999	-881.955555555556
44313.6065144444	0	3781.15600000001	-3781.2148148148	-881.977777777778
44313.6065146296	0	3781.17100000001	-3781.2148148148	-881.977777777778
44313.6065148148	0	3781.17100000001	-3781.2148148148	-881.977777777778
44313.6065149884	0	3781.17100000001	-3781.14074074073	-881.985185185185
44313.6065151736	0	3781.09700000001	-3781.05925925925	-882.02962962963
44313.6065153472	0	3781.01600000001	-3781.03703703703	-882.051851851852
44313.6065155324	0	3780.99400000001	-3781.05185185184	-882.051851851852
44313.6065157176	0	3781.00900000001	-3781.06666666665	-882.051851851852
44313.6065158912	0	3781.02400000001	-3781.07407407406	-882.051851851852
44313.6065160764	0	3781.03100000001	-3781.08148148147	-882.051851851852
44313.60651625	0	3781.03800000001	-3781.08148148147	-882.051851851852
44313.6065164352	0	3781.03800000001	-3781.10370370369	-882.051851851852
44313.6065166204	0	3781.06000000001	-3781.11851851851	-882.051851851852
44313.606516794	0	3781.07500000001	-3781.11851851851	-882.051851851852
44313.6065169792	0	3781.07500000001	-3781.11851851851	-882.051851851852
44313.6065171528	0	3781.07500000001	-3781.11851851851	-882.051851851852
44313.606517338	0	3781.07500000001	-3781.11851851851	-882.051851851852
44313.6065175231	0	3781.07500000001	-3781.12592592591	-882.051851851852
44313.6065176968	0	3781.08200000001	-3781.11851851851	-882.051851851852
44313.6065178819	0	3781.07500000001	-3781.1111111111	-882.051851851852
44313.6065180556	0	3781.06800000001	-3780.97777777777	-882.074074074074
44313.6065182407	0	3780.93500000001	-3780.82962962962	-882.074074074074
44313.6065184259	0	3780.78700000001	-3780.70370370369	-882.096296296296
44313.6065185995	0	3780.66100000001	-3780.58518518517	-882.140740740741
44313.6065187847	0	3780.54200000001	-3780.45925925925	-882.155555555556
44313.6065189583	0	3780.41600000001	-3780.33333333332	-882.155555555556
44313.6065191435	0	3780.29000000001	-3780.08888888888	-882.177777777778
44313.6065193287	0	3780.04600000001	-3779.63703703702	-882.340740740741
44313.6065195139	0	3779.37900000001	-3779.4148148148	-882.785185185185
44313.6065196875	0	3779.37900000001	-3779.4148148148	-882.785185185185
44313.6065198727	0	3779.37200000001	-3779.45185185184	-882.837037037037
44313.6065200463	0	3779.40900000001	-3779.22222222221	-882.874074074074
44313.6065202315	0	3779.17900000001	-3778.84444444443	-883.02962962963
44313.6065204051	0	3778.80100000001	-3778.22222222221	-883.407407407408
44313.6065205903	0	3778.17900000001	-3777.73333333332	-884.081481481482
44313.6065207755	0	3777.69000000001	-3777.71851851851	-884.733333333334
44313.6065209491	0	3777.67500000001	-3777.99999999999	-885.185185185185
44313.6065211343	0	3777.95600000001	-3778.29629629628	-885.592592592593
44313.6065213194	0	3778.25200000001	-3778.37037037036	-886.125925925926
44313.6065214931	0	3778.32600000001	-3778.45185185184	-886.881481481482
44313.6065216782	0	3778.40700000001	-3778.78518518517	-887.488888888889
44313.6065218518	0	3778.74000000001	-3779.2074074074	-887.837037037037
44313.606522037	0	3779.16200000001	-3779.59999999999	-888.111111111111
44313.6065222106	0	3779.55500000001	-3779.99259259258	-888.414814814815
44313.6065223958	0	3779.94800000001	-3780.19259259258	-888.874074074074
44313.6065225694	0	3780.14800000001	-3780.18518518517	-889.488888888889
44313.6065227546	0	3780.14100000001	-3780.12592592591	-890.081481481482
44313.6065229398	0	3780.08200000001	-3780.02962962962	-890.555555555556
44313.6065231134	0	3779.98600000001	-3780.0074074074	-890.851851851852
44313.6065232986	0	3779.96400000001	-3780.10370370369	-891.037037037038
44313.6065234722	0	3780.06000000001	-3780.08888888888	-891.162962962963
44313.6065236574	0	3780.04500000001	-3779.99259259258	-891.251851851852
44313.6065238426	0	3779.94900000001	-3779.99999999999	-891.362962962963
44313.6065240162	0	3779.95600000001	-3780.02962962962	-891.414814814815
44313.6065242014	0	3779.98600000001	-3780.1111111111	-891.4
44313.6065243866	0	3780.06700000001	-3780.22222222221	-891.296296296297
44313.6065245718	0	3780.27400000001	-3780.31851851851	-891.148148148149
44313.6065247454	0	3780.27400000001	-3780.34074074073	-891.037037037038
44313.606524919	0	3780.29600000001	-3780.29629629629	-891.037037037038
44313.6065251042	0	3780.25200000001	-3780.28888888888	-891.074074074075
44313.6065252894	0	3780.24500000001	-3780.25185185184	-891.118518518519
44313.606525463	0	3780.20800000001	-3780.2148148148	-891.148148148149
44313.6065256481	0	3780.17100000001	-3780.19259259258	-891.170370370371
44313.6065258333	0	3780.14900000001	-3780.14074074073	-891.192592592593
44313.6065260069	0	3780.09700000001	-3780.08888888888	-891.244444444445
44313.6065261806	0	3780.04500000001	-3780.05925925925	-891.303703703704
44313.6065263657	0	3780.01500000001	-3780.02962962962	-891.385185185186
44313.6065265509	0	3779.98500000001	-3780.0148148148	-891.400000000001
44313.6065267245	0	3779.97000000001	-3780.0148148148	-891.385185185186
44313.6065269097	0	3779.97000000001	-3780.10370370369	-891.311111111112
44313.6065270833	0	3780.05900000001	-3780.17777777777	-891.200000000001
44313.6065272685	0	3780.13300000001	-3780.14814814814	-891.140740740741
44313.6065274537	0	3780.10300000001	-3780.08148148147	-891.185185185186
44313.6065276273	0	3780.03600000001	-3780.07407407406	-891.237037037038
44313.6065278125	0	3780.02900000001	-3780.07407407406	-891.25925925926
44313.6065279861	0	3780.02900000001	-3780.05185185184	-891.274074074075
44313.6065281713	0	3780.00700000001	-3780.02222222221	-891.274074074075
44313.6065283565	0	3779.97700000001	-3779.93333333332	-891.266666666667
44313.6065285301	0	3779.88800000001	-3779.82962962962	-891.251851851853
44313.6065287153	0	3779.78400000001	-3779.79999999999	-891.25925925926
44313.6065288889	0	3779.75400000001	-3779.79999999999	-891.296296296297
44313.6065290741	0	3779.75400000001	-3779.79999999999	-891.311111111112
44313.6065292593	0	3779.75400000001	-3779.82222222221	-891.311111111112
44313.6065294329	0	3779.77600000001	-3779.86666666666	-891.303703703705
44313.6065296181	0	3779.82000000001	-3779.83703703703	-891.274074074075
44313.6065298032	0	3779.79000000001	-3779.82222222221	-891.274074074075
44313.6065299769	0	3779.77500000001	-3779.79999999999	-891.25925925926
44313.606530162	0	3779.75300000001	-3779.8074074074	-891.25925925926
44313.6065303357	0	3779.76000000001	-3779.8148148148	-891.25925925926
44313.6065305208	0	3779.76700000001	-3779.83703703703	-891.25925925926
44313.6065306944	0	3779.78900000001	-3779.85185185184	-891.25925925926
44313.6065308796	0	3779.80400000001	-3779.85185185184	-891.25925925926
44313.6065310648	0	3779.80400000001	-3779.85925925925	-891.25925925926
44313.60653125	0	3779.81100000001	-3779.86666666666	-891.25925925926
44313.6065314236	0	3779.81800000001	-3779.86666666666	-891.25925925926
44313.6065315972	0	3779.81800000001	-3779.87407407406	-891.25925925926
44313.6065317824	0	3779.82500000001	-3779.87407407406	-891.25925925926
44313.6065319676	0	3779.82500000001	-3779.87407407406	-891.25925925926
44313.6065321412	0	3779.82500000001	-3779.87407407406	-891.25925925926
44313.6065323264	0	3779.82500000001	-3779.87407407406	-891.251851851853
44313.6065325116	0	3779.82500000001	-3779.87407407406	-891.244444444445
44313.6065326852	0	3779.82500000001	-3779.87407407406	-891.244444444445
44313.6065328704	0	3779.82500000001	-3779.88148148147	-891.244444444445
44313.606533044	0	3779.83200000001	-3779.88888888888	-891.244444444445
44313.6065332292	0	3779.83900000001	-3779.88888888888	-891.244444444445
44313.6065334028	0	3779.83900000001	-3779.88888888888	-891.244444444445
44313.606533588	0	3779.83900000001	-3779.88888888888	-891.244444444445
44313.6065337731	0	3779.83900000001	-3779.88148148147	-891.22962962963
44313.6065339468	0	3779.83200000001	-3779.86666666666	-891.214814814816
44313.6065341319	0	3779.81700000001	-3779.85925925925	-891.200000000001
44313.6065343056	0	3779.81000000001	-3779.85925925925	-891.200000000001
44313.6065344907	0	3779.81000000001	-3779.85925925925	-891.200000000001
44313.6065346759	0	3779.81000000001	-3779.85925925925	-891.200000000001
44313.6065348495	0	3779.81000000001	-3779.85925925925	-891.200000000001
44313.6065350347	0	3779.81000000001	-3779.85925925925	-891.192592592593
44313.6065352199	0	3779.81000000001	-3779.85925925925	-891.185185185186
44313.6065353935	0	3779.81000000001	-3779.85925925925	-891.177777777778
44313.6065355787	0	3779.81000000001	-3779.85185185184	-891.162962962964
44313.6065357523	0	3779.80300000001	-3779.85185185184	-891.162962962964
44313.6065359375	0	3779.80300000001	-3779.85925925925	-891.162962962964
44313.6065361111	0	3779.81000000001	-3779.85925925925	-891.162962962964
44313.6065362963	0	3779.81000000001	-3779.85925925925	-891.162962962964
44313.6065364815	0	3779.81000000001	-3779.86666666666	-891.162962962964
44313.6065366551	0	3779.81700000001	-3779.86666666666	-891.162962962964
44313.6065368403	0	3779.81700000001	-3779.86666666666	-891.162962962964
44313.6065370139	0	3779.81700000001	-3779.86666666666	-891.162962962964
44313.6065371991	0	3779.81700000001	-3779.87407407406	-891.162962962964
44313.6065373843	0	3779.82400000001	-3779.87407407406	-891.162962962964
44313.6065375694	0	3779.82400000001	-3779.87407407406	-891.162962962964
44313.6065377431	0	3779.82400000001	-3779.87407407406	-891.148148148149
44313.6065379167	0	3779.82400000001	-3779.87407407406	-891.140740740741
44313.6065381018	0	3779.82400000001	-3779.87407407406	-891.133333333334
44313.606538287	0	3779.82400000001	-3779.88148148147	-891.133333333334
44313.6065384606	0	3779.83100000001	-3779.88148148147	-891.133333333334
44313.6065386458	0	3779.83100000001	-3779.88888888888	-891.133333333334
44313.6065388194	0	3779.83800000001	-3779.88888888888	-891.133333333334
44313.6065390046	0	3779.83800000001	-3779.88888888888	-891.125925925927
44313.6065391898	0	3779.83800000001	-3779.88888888888	-891.125925925927
44313.6065393634	0	3779.83800000001	-3779.88888888888	-891.125925925927
44313.6065395486	0	3779.83800000001	-3779.88888888888	-891.125925925927
44313.6065397222	0	3779.83800000001	-3779.88888888888	-891.125925925927
44313.6065399074	0	3779.83800000001	-3779.88888888888	-891.125925925927
44313.6065400926	0	3779.83800000001	-3779.88888888888	-891.125925925927
44313.6065402662	0	3779.83800000001	-3779.88888888888	-891.125925925927
44313.6065404514	0	3779.83800000001	-3779.88888888888	-891.125925925927
44313.606540625	0	3779.83800000001	-3779.88888888888	-891.125925925927
44313.6065408102	0	3779.83800000001	-3779.88888888888	-891.125925925927
44313.6065409954	0	3779.83800000001	-3779.88888888888	-891.125925925927
44313.606541169	0	3779.83800000001	-3779.89629629628	-891.125925925927
44313.6065413542	0	3779.84500000001	-3779.89629629628	-891.125925925927
44313.6065415278	0	3779.84500000001	-3779.90370370369	-891.125925925927
44313.606541713	0	3779.85200000001	-3779.91851851851	-891.125925925927
44313.6065418981	0	3779.86700000001	-3779.93333333332	-891.125925925927
44313.6065420718	0	3779.88200000001	-3779.93333333332	-891.125925925927
44313.6065422569	0	3779.88200000001	-3779.93333333332	-891.118518518519
44313.6065424306	0	3779.88200000001	-3779.93333333332	-891.118518518519
44313.6065426157	0	3779.88200000001	-3779.93333333332	-891.118518518519
44313.6065428009	0	3779.88200000001	-3779.93333333332	-891.118518518519
44313.6065429745	0	3779.88200000001	-3779.93333333332	-891.118518518519
44313.6065431597	0	3779.88200000001	-3779.93333333332	-891.118518518519
44313.6065433333	0	3779.88200000001	-3779.93333333332	-891.118518518519
44313.6065435185	0	3779.88200000001	-3779.94074074073	-891.118518518519
44313.6065437037	0	3779.88900000001	-3779.94074074073	-891.111111111112
44313.6065438773	0	3779.88900000001	-3779.94814814814	-891.111111111112
44313.6065440625	0	3779.89600000001	-3779.95555555554	-891.111111111112
44313.6065442361	0	3779.90300000001	-3779.96296296295	-891.111111111112
44313.6065444213	0	3779.91000000001	-3779.96296296295	-891.103703703704
44313.6065446065	0	3779.91000000001	-3779.96296296295	-891.096296296297
44313.6065447801	0	3779.91000000001	-3779.96296296295	-891.096296296297
44313.6065449653	0	3779.91000000001	-3779.96296296295	-891.096296296297
44313.6065451389	0	3779.91000000001	-3779.96296296295	-891.096296296297
44313.6065453241	0	3779.91000000001	-3779.96296296295	-891.096296296297
44313.6065455093	0	3779.91000000001	-3779.96296296295	-891.096296296297
44313.6065456829	0	3779.91000000001	-3779.96296296295	-891.096296296297
44313.6065458681	0	3779.91000000001	-3779.97037037036	-891.096296296297
44313.6065460417	0	3779.91700000001	-3779.97037037036	-891.096296296297
44313.6065462269	0	3779.91700000001	-3779.97037037036	-891.096296296297
44313.606546412	0	3779.91700000001	-3779.97037037036	-891.096296296297
44313.6065465856	0	3779.91700000001	-3779.97037037036	-891.08888888889
44313.6065467708	0	3779.91700000001	-3779.97037037036	-891.08888888889
44313.606546956	0	3779.91700000001	-3779.97037037036	-891.08888888889
44313.6065471296	0	3779.91700000001	-3779.97777777776	-891.08888888889
44313.6065473148	0	3779.92400000001	-3779.97777777776	-891.081481481482
44313.6065474884	0	3779.92400000001	-3779.98518518517	-891.081481481482
44313.6065476736	0	3779.93100000001	-3779.99259259258	-891.081481481482
44313.6065478472	0	3779.93800000001	-3780.0148148148	-891.074074074075
44313.6065480324	0	3779.96000000001	-3780.05185185184	-891.051851851852
44313.6065482176	0	3779.99700000001	-3780.07407407406	-891.02962962963
44313.6065483912	0	3780.01900000001	-3780.09629629628	-891.022222222223
44313.6065485764	0	3780.04100000001	-3780.09629629628	-891.014814814815
44313.60654875	0	3780.04100000001	-3780.09629629628	-891.007407407408
44313.6065489352	0	3780.04100000001	-3780.09629629628	-891.007407407408
44313.6065491204	0	3780.04100000001	-3780.10370370369	-891.007407407408
44313.606549294	0	3780.04800000001	-3780.1111111111	-891.007407407408
44313.6065494792	0	3780.05500000001	-3780.11851851851	-891.007407407408
44313.6065496528	0	3780.06200000001	-3780.12592592591	-891.007407407408
44313.606549838	0	3780.06900000001	-3780.13333333332	-891.000000000001
44313.6065500231	0	3780.07600000001	-3780.13333333332	-891.000000000001
44313.6065501968	0	3780.07600000001	-3780.14074074073	-890.992592592593
44313.6065503819	0	3780.08300000001	-3780.14074074073	-890.985185185186
44313.6065505671	0	3780.08300000001	-3780.14814814813	-890.977777777778
44313.6065507407	0	3780.09000000001	-3780.14814814813	-890.977777777778
44313.6065509259	0	3780.09000000001	-3780.14814814813	-890.977777777778
44313.6065510995	0	3780.09000000001	-3780.14814814813	-890.977777777778
44313.6065512847	0	3780.09000000001	-3780.14814814813	-890.977777777778
44313.6065514699	0	3780.09000000001	-3780.14814814813	-890.977777777778
44313.6065516435	0	3780.09000000001	-3780.14814814813	-890.977777777778
44313.6065518287	0	3780.09000000001	-3780.14814814813	-890.970370370371
44313.6065520023	0	3780.09000000001	-3780.15555555554	-890.970370370371
44313.6065521875	0	3780.09700000001	-3780.16296296295	-890.970370370371
44313.6065523611	0	3780.10400000001	-3780.16296296295	-890.970370370371
44313.6065525579	0	3780.10400000001	-3780.19259259258	-890.970370370371
44313.6065527315	0	3780.13400000001	-3780.23703703702	-890.955555555556
44313.6065529051	0	3780.17800000001	-3780.27407407406	-890.925925925926
44313.6065530903	0	3780.21500000001	-3780.33333333332	-890.881481481482
44313.6065532639	0	3780.27400000001	-3780.33333333332	-890.874074074075
44313.6065534491	0	3780.27400000001	-3780.34074074073	-890.874074074075
44313.6065536343	0	3780.28100000001	-3780.34074074073	-890.866666666667
44313.6065538079	0	3780.28100000001	-3780.34074074073	-890.85925925926
44313.6065539931	0	3780.28100000001	-3780.34074074073	-890.85925925926
44313.6065541782	0	3780.28100000001	-3780.34074074073	-890.85925925926
44313.6065543518	0	3780.28100000001	-3780.34074074073	-890.85925925926
44313.606554537	0	3780.28100000001	-3780.34074074073	-890.85925925926
44313.6065547222	0	3780.28100000001	-3780.34074074073	-890.85925925926
44313.6065548958	0	3780.28100000001	-3780.34074074073	-890.85925925926
44313.6065550694	0	3780.28100000001	-3780.34074074073	-890.85925925926
44313.6065552546	0	3780.28100000001	-3780.34074074073	-890.85925925926
44313.6065554398	0	3780.28100000001	-3780.34074074073	-890.85925925926
44313.6065556134	0	3780.28100000001	-3780.34074074073	-890.85925925926
44313.6065557986	0	3780.28100000001	-3780.34074074073	-890.85925925926
44313.6065559722	0	3780.28100000001	-3780.34074074073	-890.85925925926
44313.6065561574	0	3780.28100000001	-3780.34074074073	-890.85925925926
44313.6065563426	0	3780.28100000001	-3780.34074074073	-890.85925925926
44313.6065565162	0	3780.28100000001	-3780.34074074073	-890.85925925926
44313.6065567014	0	3780.28100000001	-3780.34074074073	-890.85925925926
44313.606556875	0	3780.28100000001	-3780.34074074073	-890.85925925926
44313.6065570602	0	3780.28100000001	-3780.34074074073	-890.85925925926
44313.6065572454	0	3780.28100000001	-3780.34074074073	-890.85925925926
44313.606557419	0	3780.28100000001	-3780.34074074073	-890.85925925926
44313.6065576042	0	3780.28100000001	-3780.34074074073	-890.85925925926
44313.6065577778	0	3780.28100000001	-3780.34074074073	-890.85925925926
44313.606557963	0	3780.28100000001	-3780.34074074073	-890.85925925926
44313.6065581481	0	3780.28100000001	-3780.34074074073	-890.85925925926
44313.6065583218	0	3780.28100000001	-3780.34074074073	-890.85925925926
44313.6065585069	0	3780.28100000001	-3780.34814814813	-890.851851851852
44313.6065586921	0	3780.28800000001	-3780.34814814813	-890.851851851852
44313.6065588657	0	3780.28800000001	-3780.34814814813	-890.851851851852
44313.6065590509	0	3780.28800000001	-3780.34814814813	-890.851851851852
44313.6065592245	0	3780.28800000001	-3780.34814814813	-890.851851851852
44313.6065594097	0	3780.28800000001	-3780.34814814813	-890.844444444445
44313.6065595833	0	3780.28800000001	-3780.34814814813	-890.844444444445
44313.6065597685	0	3780.28800000001	-3780.34814814813	-890.844444444445
44313.6065599537	0	3780.28800000001	-3780.34814814813	-890.844444444445
44313.6065601273	0	3780.28800000001	-3780.35555555554	-890.844444444445
44313.6065603125	0	3780.29500000001	-3780.36296296295	-890.844444444445
44313.6065604861	0	3780.30200000001	-3780.37037037036	-890.844444444445
44313.6065606713	0	3780.30900000001	-3780.37037037036	-890.844444444445
44313.6065608565	0	3780.30900000001	-3780.37037037036	-890.844444444445
44313.6065610301	0	3780.30900000001	-3780.37037037036	-890.844444444445
44313.6065612153	0	3780.30900000001	-3780.37037037036	-890.844444444445
44313.6065613889	0	3780.30900000001	-3780.37037037036	-890.844444444445
44313.6065615741	0	3780.30900000001	-3780.37037037036	-890.844444444445
44313.6065617593	0	3780.30900000001	-3780.37037037036	-890.844444444445
44313.6065619329	0	3780.30900000001	-3780.37037037036	-890.844444444445
44313.6065621181	0	3780.30900000001	-3780.37037037036	-890.844444444445
44313.6065622917	0	3780.30900000001	-3780.37037037036	-890.844444444445
44313.6065624769	0	3780.30900000001	-3780.37037037036	-890.844444444445
44313.606562662	0	3780.30900000001	-3780.37037037036	-890.844444444445
44313.6065628356	0	3780.30900000001	-3780.37037037036	-890.844444444445
44313.6065630208	0	3780.30900000001	-3780.37037037036	-890.844444444445
44313.6065631944	0	3780.30900000001	-3780.37037037036	-890.844444444445
44313.6065633796	0	3780.30900000001	-3780.37037037036	-890.844444444445
44313.6065635648	0	3780.30900000001	-3780.37037037036	-890.844444444445
44313.6065637384	0	3780.30900000001	-3780.37037037036	-890.844444444445
44313.6065639236	0	3780.30900000001	-3780.37037037036	-890.844444444445
44313.6065640972	0	3780.30900000001	-3780.37037037036	-890.844444444445
44313.6065642824	0	3780.30900000001	-3780.37037037036	-890.844444444445
44313.6065644676	0	3780.30900000001	-3780.37037037036	-890.837037037037
44313.6065646412	0	3780.30900000001	-3780.37037037036	-890.837037037037
44313.6065648264	0	3780.30900000001	-3780.37037037036	-890.837037037037
44313.606565	0	3780.30900000001	-3780.37037037036	-890.837037037037
44313.6065651852	0	3780.30900000001	-3780.37777777776	-890.837037037037
44313.6065653704	0	3780.31600000001	-3780.38518518517	-890.837037037037
44313.606565544	0	3780.32300000001	-3780.39259259258	-890.837037037037
44313.6065657292	0	3780.33000000001	-3780.39259259258	-890.837037037037
44313.6065659028	0	3780.33000000001	-3780.39259259258	-890.837037037037
44313.606566088	0	3780.33000000001	-3780.39999999998	-890.837037037037
44313.6065662731	0	3780.33700000001	-3780.40740740739	-890.837037037037
44313.6065664468	0	3780.34400000001	-3780.40740740739	-890.837037037037
44313.6065666319	0	3780.34400000001	-3780.40740740739	-890.837037037037
44313.6065668056	0	3780.34400000001	-3780.4148148148	-890.837037037037
44313.6065669907	0	3780.35100000001	-3780.42222222221	-890.837037037037
44313.6065671759	0	3780.35800000001	-3780.42222222221	-890.837037037037
44313.6065673495	0	3780.35800000001	-3780.42222222221	-890.837037037037
44313.6065675347	0	3780.35800000001	-3780.42222222221	-890.837037037037
44313.6065677083	0	3780.35800000001	-3780.43703703702	-890.82962962963
44313.6065678935	0	3780.37300000001	-3780.44444444443	-890.82962962963
44313.6065680787	0	3780.38000000001	-3780.45185185184	-890.82962962963
44313.6065682523	0	3780.38700000001	-3780.45925925924	-890.82962962963
44313.6065684375	0	3780.39400000001	-3780.46666666665	-890.82962962963
44313.6065686111	0	3780.40100000001	-3780.46666666665	-890.82962962963
44313.6065687963	0	3780.40100000001	-3780.46666666665	-890.822222222223
44313.6065689815	0	3780.40100000001	-3780.46666666665	-890.822222222223
44313.6065691551	0	3780.40100000001	-3780.46666666665	-890.822222222223
44313.6065693403	0	3780.40100000001	-3780.46666666665	-890.822222222223
44313.6065695139	0	3780.40100000001	-3780.46666666665	-890.822222222223
44313.6065696991	0	3780.40100000001	-3780.46666666665	-890.822222222223
44313.6065698843	0	3780.40100000001	-3780.46666666665	-890.822222222223
44313.6065700579	0	3780.40100000001	-3780.46666666665	-890.822222222223
44313.6065702431	0	3780.40100000001	-3780.46666666665	-890.822222222223
44313.6065704167	0	3780.40100000001	-3780.46666666665	-890.822222222223
44313.6065706018	0	3780.40100000001	-3780.46666666665	-890.814814814815
44313.606570787	0	3780.40100000001	-3780.46666666665	-890.814814814815
44313.6065709606	0	3780.40100000001	-3780.46666666665	-890.814814814815
44313.6065711458	0	3780.40100000001	-3780.46666666665	-890.814814814815
44313.606571331	0	3780.40100000001	-3780.46666666665	-890.814814814815
44313.6065715046	0	3780.40100000001	-3780.46666666665	-890.814814814815
44313.6065716898	0	3780.40100000001	-3780.46666666665	-890.814814814815
44313.6065718634	0	3780.40100000001	-3780.46666666665	-890.814814814815
44313.6065720486	0	3780.40100000001	-3780.46666666665	-890.814814814815
44313.6065722338	0	3780.40100000001	-3780.46666666665	-890.814814814815
44313.6065724074	0	3780.40100000001	-3780.46666666665	-890.814814814815
44313.6065725926	0	3780.40100000001	-3780.46666666665	-890.814814814815
44313.6065727662	0	3780.40100000001	-3780.46666666665	-890.814814814815
44313.6065729514	0	3780.40100000001	-3780.46666666665	-890.814814814815
44313.606573125	0	3780.40100000001	-3780.46666666665	-890.807407407408
44313.6065733102	0	3780.40100000001	-3780.46666666665	-890.807407407408
44313.6065734954	0	3780.40100000001	-3780.46666666665	-890.807407407408
44313.606573669	0	3780.40100000001	-3780.46666666665	-890.807407407408
44313.6065738542	0	3780.40100000001	-3780.46666666665	-890.807407407408
44313.6065740278	0	3780.40100000001	-3780.46666666665	-890.807407407408
44313.606574213	0	3780.40100000001	-3780.47407407406	-890.807407407408
44313.6065743981	0	3780.40800000001	-3780.47407407406	-890.807407407408
44313.6065745718	0	3780.40800000001	-3780.47407407406	-890.807407407408
44313.6065747569	0	3780.40800000001	-3780.47407407406	-890.807407407408
44313.6065749306	0	3780.40800000001	-3780.47407407406	-890.807407407408
44313.6065751157	0	3780.40800000001	-3780.47407407406	-890.807407407408
44313.6065753009	0	3780.40800000001	-3780.47407407406	-890.807407407408
44313.6065754745	0	3780.40800000001	-3780.47407407406	-890.807407407408
44313.6065756597	0	3780.40800000001	-3780.47407407406	-890.807407407408
44313.6065758333	0	3780.40800000001	-3780.48148148146	-890.807407407408
44313.6065760185	0	3780.41500000001	-3780.48888888887	-890.807407407408
44313.6065762037	0	3780.42200000001	-3780.49629629628	-890.807407407408
44313.6065763773	0	3780.42900000001	-3780.50370370369	-890.807407407408
44313.6065765625	0	3780.43600000001	-3780.50370370369	-890.807407407408
44313.6065767361	0	3780.43600000001	-3780.50370370369	-890.807407407408
44313.6065769213	0	3780.43600000001	-3780.50370370369	-890.807407407408
44313.6065771065	0	3780.43600000001	-3780.50370370369	-890.807407407408
44313.6065772801	0	3780.43600000001	-3780.50370370369	-890.807407407408
44313.6065774653	0	3780.43600000001	-3780.50370370369	-890.807407407408
44313.6065776389	0	3780.43600000001	-3780.50370370369	-890.807407407408
44313.6065778241	0	3780.43600000001	-3780.50370370369	-890.807407407408
44313.6065780093	0	3780.43600000001	-3780.50370370369	-890.807407407408
44313.6065781829	0	3780.43600000001	-3780.50370370369	-890.807407407408
44313.6065783681	0	3780.43600000001	-3780.50370370369	-890.807407407408
44313.6065785417	0	3780.43600000001	-3780.50370370369	-890.807407407408
44313.6065787269	0	3780.43600000001	-3780.50370370369	-890.807407407408
44313.606578912	0	3780.43600000001	-3780.50370370369	-890.807407407408
44313.6065790856	0	3780.43600000001	-3780.50370370369	-890.807407407408
44313.6065792708	0	3780.43600000001	-3780.50370370369	-890.807407407408
44313.6065794444	0	3780.43600000001	-3780.50370370369	-890.807407407408
44313.6065796296	0	3780.43600000001	-3780.50370370369	-890.807407407408
44313.6065798148	0	3780.43600000001	-3780.50370370369	-890.807407407408
44313.6065799884	0	3780.43600000001	-3780.50370370369	-890.807407407408
44313.6065801736	0	3780.43600000001	-3780.50370370369	-890.807407407408
44313.6065803472	0	3780.43600000001	-3780.50370370369	-890.807407407408
44313.6065805324	0	3780.43600000001	-3780.50370370369	-890.807407407408
44313.6065807176	0	3780.43600000001	-3780.50370370369	-890.807407407408
44313.6065808912	0	3780.43600000001	-3780.50370370369	-890.807407407408
44313.6065810764	0	3780.43600000001	-3780.50370370369	-890.807407407408
44313.60658125	0	3780.43600000001	-3780.50370370369	-890.807407407408
44313.6065814352	0	3780.43600000001	-3780.51111111109	-890.807407407408
44313.6065816204	0	3780.44300000001	-3780.51111111109	-890.807407407408
44313.606581794	0	3780.44300000001	-3780.51111111109	-890.807407407408
44313.6065819792	0	3780.44300000001	-3780.51111111109	-890.807407407408
44313.6065821528	0	3780.44300000001	-3780.51111111109	-890.807407407408
44313.606582338	0	3780.44300000001	-3780.51111111109	-890.8
44313.6065825231	0	3780.44300000001	-3780.51111111109	-890.792592592593
44313.6065826968	0	3780.44300000001	-3780.51111111109	-890.792592592593
44313.6065828819	0	3780.44300000001	-3780.51111111109	-890.792592592593
44313.6065830556	0	3780.44300000001	-3780.5185185185	-890.792592592593
44313.6065832407	0	3780.45000000001	-3780.5185185185	-890.792592592593
44313.6065834259	0	3780.45000000001	-3780.52592592591	-890.792592592593
44313.6065835995	0	3780.45700000001	-3780.52592592591	-890.792592592593
44313.6065837847	0	3780.45700000001	-3780.52592592591	-890.792592592593
44313.6065839583	0	3780.45700000001	-3780.52592592591	-890.785185185186
44313.6065841435	0	3780.45700000001	-3780.52592592591	-890.785185185186
44313.6065843287	0	3780.45700000001	-3780.52592592591	-890.785185185186
44313.6065845023	0	3780.45700000001	-3780.53333333332	-890.785185185186
44313.6065846875	0	3780.46400000001	-3780.54074074072	-890.785185185186
44313.6065848611	0	3780.47100000001	-3780.54814814813	-890.785185185186
44313.6065850463	0	3780.47800000001	-3780.54814814813	-890.785185185186
44313.6065852315	0	3780.47800000001	-3780.54814814813	-890.785185185186
44313.6065854051	0	3780.47800000001	-3780.54814814813	-890.785185185186
44313.6065855903	0	3780.47800000001	-3780.53333333332	-890.777777777778
44313.6065857639	0	3780.46300000001	-3780.5185185185	-890.762962962963
44313.6065859491	0	3780.44800000001	-3780.51111111109	-890.755555555556
44313.6065861343	0	3780.44100000001	-3780.51111111109	-890.748148148149
44313.6065863194	0	3780.44100000001	-3780.51111111109	-890.748148148149
44313.6065864931	0	3780.44100000001	-3780.51111111109	-890.748148148149
44313.6065866667	0	3780.44100000001	-3780.51111111109	-890.748148148149
44313.6065868518	0	3780.44100000001	-3780.51111111109	-890.748148148149
44313.606587037	0	3780.44100000001	-3780.51111111109	-890.748148148149
44313.6065872106	0	3780.44100000001	-3780.51111111109	-890.748148148149
44313.6065873958	0	3780.44100000001	-3780.51111111109	-890.748148148149
44313.6065875694	0	3780.44100000001	-3780.51111111109	-890.748148148149
44313.6065877546	0	3780.44100000001	-3780.51111111109	-890.748148148149
44313.6065879398	0	3780.44100000001	-3780.51111111109	-890.748148148149
44313.6065881134	0	3780.44100000001	-3780.51111111109	-890.748148148149
44313.6065882986	0	3780.44100000001	-3780.5185185185	-890.748148148149
44313.6065884838	0	3780.44800000001	-3780.52592592591	-890.748148148149
44313.6065886574	0	3780.45500000001	-3780.52592592591	-890.748148148149
44313.6065888426	0	3780.45500000001	-3780.52592592591	-890.748148148149
44313.6065890162	0	3780.45500000001	-3780.52592592591	-890.740740740741
44313.6065892014	0	3780.45500000001	-3780.52592592591	-890.740740740741
44313.606589375	0	3780.45500000001	-3780.52592592591	-890.740740740741
44313.6065895602	0	3780.45500000001	-3780.52592592591	-890.740740740741
44313.6065897454	0	3780.45500000001	-3780.52592592591	-890.740740740741
44313.606589919	0	3780.45500000001	-3780.52592592591	-890.740740740741
44313.6065901042	0	3780.45500000001	-3780.53333333332	-890.740740740741
44313.6065902778	0	3780.46200000001	-3780.53333333332	-890.740740740741
44313.606590463	0	3780.46200000001	-3780.53333333332	-890.740740740741
44313.6065906481	0	3780.46200000001	-3780.53333333332	-890.740740740741
44313.6065908218	0	3780.46200000001	-3780.53333333332	-890.740740740741
44313.6065910069	0	3780.46200000001	-3780.53333333332	-890.733333333334
44313.6065911806	0	3780.46200000001	-3780.53333333332	-890.733333333334
44313.6065913657	0	3780.46200000001	-3780.53333333332	-890.733333333334
44313.6065915509	0	3780.46200000001	-3780.53333333332	-890.733333333334
44313.6065917245	0	3780.46200000001	-3780.53333333332	-890.733333333334
44313.6065919097	0	3780.46200000001	-3780.53333333332	-890.733333333334
44313.6065920949	0	3780.46200000001	-3780.53333333332	-890.733333333334
44313.6065922685	0	3780.46200000001	-3780.53333333332	-890.733333333334
44313.6065924537	0	3780.46200000001	-3780.53333333332	-890.733333333334
44313.6065926273	0	3780.46200000001	-3780.53333333332	-890.733333333334
44313.6065928125	0	3780.46200000001	-3780.53333333332	-890.733333333334
44313.6065929861	0	3780.46200000001	-3780.53333333332	-890.733333333334
44313.6065931713	0	3780.46200000001	-3780.53333333332	-890.733333333334
44313.6065933565	0	3780.46200000001	-3780.53333333332	-890.733333333334
44313.6065935301	0	3780.46200000001	-3780.53333333332	-890.733333333334
44313.6065937153	0	3780.46200000001	-3780.53333333332	-890.733333333334
44313.6065938889	0	3780.46200000001	-3780.53333333332	-890.733333333334
44313.6065940741	0	3780.46200000001	-3780.53333333332	-890.733333333334
44313.6065942593	0	3780.46200000001	-3780.53333333332	-890.733333333334
44313.6065944329	0	3780.46200000001	-3780.53333333332	-890.733333333334
44313.6065946181	0	3780.46200000001	-3780.54074074072	-890.733333333334
44313.6065947917	0	3780.46900000001	-3780.54814814813	-890.733333333334
44313.6065949769	0	3780.47600000001	-3780.55555555554	-890.725925925926
44313.606595162	0	3780.48300000001	-3780.57037037035	-890.718518518519
44313.6065953356	0	3780.49800000001	-3780.57037037035	-890.718518518519
44313.6065955208	0	3780.49800000001	-3780.57037037035	-890.718518518519
44313.606595706	0	3780.49800000001	-3780.57777777776	-890.711111111111
44313.6065958796	0	3780.50500000001	-3780.58518518517	-890.711111111111
44313.6065960648	0	3780.51200000001	-3780.59259259257	-890.711111111111
44313.6065962384	0	3780.51900000001	-3780.59259259257	-890.703703703704
44313.6065964236	0	3780.51900000001	-3780.59259259257	-890.696296296297
44313.6065965972	0	3780.51900000001	-3780.59259259257	-890.696296296297
44313.6065967824	0	3780.51900000001	-3780.59259259257	-890.688888888889
44313.6065969676	0	3780.51900000001	-3780.59259259257	-890.681481481482
44313.6065971412	0	3780.51900000001	-3780.59259259257	-890.681481481482
44313.6065973264	0	3780.51900000001	-3780.59259259257	-890.681481481482
44313.6065975	0	3780.51900000001	-3780.59259259257	-890.681481481482
44313.6065976852	0	3780.51900000001	-3780.59999999998	-890.681481481482
44313.6065978704	0	3780.52600000001	-3780.59999999998	-890.681481481482
44313.606598044	0	3780.52600000001	-3780.59999999998	-890.674074074074
44313.6065982292	0	3780.52600000001	-3780.59999999998	-890.674074074074
44313.6065984028	0	3780.52600000001	-3780.59999999998	-890.666666666667
44313.606598588	0	3780.52600000001	-3780.59999999998	-890.666666666667
44313.6065987731	0	3780.52600000001	-3780.59999999998	-890.666666666667
44313.6065989468	0	3780.52600000001	-3780.59999999998	-890.666666666667
44313.6065991319	0	3780.52600000001	-3780.59999999998	-890.666666666667
44313.6065993056	0	3780.52600000001	-3780.59999999998	-890.666666666667
44313.6065994907	0	3780.52600000001	-3780.59999999998	-890.666666666667
44313.6065996759	0	3780.52600000001	-3780.59999999998	-890.666666666667
44313.6065998495	0	3780.52600000001	-3780.59999999998	-890.666666666667
44313.6066000347	0	3780.52600000001	-3780.60740740739	-890.666666666667
44313.6066002083	0	3780.53300000001	-3780.60740740739	-890.666666666667
44313.6066003935	0	3780.53300000001	-3780.60740740739	-890.666666666667
44313.6066005787	0	3780.53300000001	-3780.60740740739	-890.65925925926
44313.6066007523	0	3780.53300000001	-3780.60740740739	-890.651851851852
44313.6066009375	0	3780.53300000001	-3780.60740740739	-890.644444444445
44313.6066011111	0	3780.53300000001	-3780.60740740739	-890.644444444445
44313.6066012963	0	3780.53300000001	-3780.60740740739	-890.644444444445
44313.6066014815	0	3780.53300000001	-3780.60740740739	-890.644444444445
44313.6066016551	0	3780.53300000001	-3780.60740740739	-890.644444444445
44313.6066018403	0	3780.53300000001	-3780.6148148148	-890.644444444445
44313.6066020139	0	3780.54000000001	-3780.6148148148	-890.644444444445
44313.6066021991	0	3780.54000000001	-3780.6148148148	-890.644444444445
44313.6066023843	0	3780.54000000001	-3780.6148148148	-890.637037037037
44313.6066025579	0	3780.54000000001	-3780.6148148148	-890.62962962963
44313.6066027431	0	3780.54000000001	-3780.6148148148	-890.62962962963
44313.6066029167	0	3780.54000000001	-3780.6148148148	-890.62962962963
44313.6066031018	0	3780.54000000001	-3780.6222222222	-890.62962962963
44313.606603287	0	3780.54700000001	-3780.6222222222	-890.62962962963
44313.6066034606	0	3780.54700000001	-3780.6222222222	-890.62962962963
44313.6066036458	0	3780.54700000001	-3780.6222222222	-890.62962962963
44313.6066038194	0	3780.54700000001	-3780.6222222222	-890.622222222222
44313.6066040046	0	3780.54700000001	-3780.6222222222	-890.614814814815
44313.6066041898	0	3780.54700000001	-3780.6222222222	-890.614814814815
44313.6066043634	0	3780.54700000001	-3780.6222222222	-890.614814814815
44313.6066045486	0	3780.54700000001	-3780.6222222222	-890.614814814815
44313.6066047222	0	3780.54700000001	-3780.62962962961	-890.614814814815
44313.6066049074	0	3780.55400000001	-3780.63703703702	-890.614814814815
44313.6066050926	0	3780.56100000001	-3780.63703703702	-890.614814814815
44313.6066052662	0	3780.56100000001	-3780.64444444443	-890.614814814815
44313.6066054514	0	3780.56800000001	-3780.64444444443	-890.614814814815
44313.606605625	0	3780.56800000001	-3780.64444444443	-890.614814814815
44313.6066058102	0	3780.56800000001	-3780.64444444443	-890.614814814815
44313.6066059954	0	3780.56800000001	-3780.65185185183	-890.614814814815
44313.606606169	0	3780.57500000001	-3780.65185185183	-890.614814814815
44313.6066063542	0	3780.57500000001	-3780.65185185183	-890.614814814815
44313.6066065278	0	3780.57500000001	-3780.65185185183	-890.614814814815
44313.606606713	0	3780.57500000001	-3780.65185185183	-890.614814814815
44313.6066068981	0	3780.57500000001	-3780.65185185183	-890.614814814815
44313.6066070718	0	3780.57500000001	-3780.65185185183	-890.614814814815
44313.6066072569	0	3780.57500000001	-3780.65185185183	-890.614814814815
44313.6066074306	0	3780.57500000001	-3780.65185185183	-890.614814814815
44313.6066076157	0	3780.57500000001	-3780.65185185183	-890.614814814815
44313.6066078009	0	3780.57500000001	-3780.65185185183	-890.614814814815
44313.6066079745	0	3780.57500000001	-3780.65185185183	-890.614814814815
44313.6066081597	0	3780.57500000001	-3780.65185185183	-890.614814814815
44313.6066083333	0	3780.57500000001	-3780.65185185183	-890.614814814815
44313.6066085185	0	3780.57500000001	-3780.65185185183	-890.614814814815
44313.6066087037	0	3780.57500000001	-3780.65185185183	-890.614814814815
44313.6066088773	0	3780.57500000001	-3780.65185185183	-890.614814814815
44313.6066090625	0	3780.57500000001	-3780.65185185183	-890.614814814815
44313.6066092361	0	3780.57500000001	-3780.65185185183	-890.607407407408
44313.6066094213	0	3780.57500000001	-3780.65185185183	-890.607407407408
44313.6066096065	0	3780.57500000001	-3780.64444444443	-890.585185185185
44313.6066097801	0	3780.56800000001	-3780.6222222222	-890.525925925926
44313.6066099653	0	3780.54600000001	-3780.6148148148	-890.503703703704
44313.6066101389	0	3780.53900000001	-3780.6222222222	-890.503703703704
44313.6066103241	0	3780.54600000001	-3780.6222222222	-890.511111111111
44313.6066105093	0	3780.54600000001	-3780.59999999998	-890.474074074074
44313.6066106829	0	3780.52400000001	-3780.58518518517	-890.437037037037
44313.6066108681	0	3780.50900000001	-3780.59259259257	-890.437037037037
44313.6066110417	0	3780.51600000001	-3780.59999999998	-890.451851851852
44313.6066112269	0	3780.52300000001	-3780.60740740739	-890.459259259259
44313.606611412	0	3780.53000000001	-3780.62962962961	-890.481481481482
44313.6066115856	0	3780.55200000001	-3780.63703703702	-890.503703703704
44313.6066117708	0	3780.55900000001	-3780.63703703702	-890.503703703704
44313.606611956	0	3780.55900000001	-3780.60740740739	-890.466666666667
44313.6066121296	0	3780.52900000001	-3780.57037037035	-890.385185185185
44313.6066123148	0	3780.49200000001	-3780.5185185185	-890.303703703704
44313.6066124884	0	3780.44000000001	-3780.47407407405	-890.222222222223
44313.6066126736	0	3780.39600000001	-3780.4222222222	-890.133333333334
44313.6066128472	0	3780.34400000001	-3780.36296296294	-890.014814814815
44313.6066130324	0	3780.28500000001	-3780.31111111109	-889.881481481482
44313.6066132176	0	3780.23300000001	-3780.2222222222	-889.725925925926
44313.6066133912	0	3780.14400000001	-3780.11111111109	-889.548148148148
44313.6066135764	0	3780.03300000001	-3779.99999999998	-889.311111111111
44313.60661375	0	3779.92200000001	-3779.85925925924	-889.051851851852
44313.6066139352	0	3779.78100000001	-3779.72592592591	-888.770370370371
44313.6066141204	0	3779.64800000001	-3779.62962962961	-888.466666666667
44313.606614294	0	3779.55200000001	-3779.56296296294	-887.985185185186
44313.6066144792	0	3779.48500000001	-3779.59259259257	-887.222222222223
44313.6066146528	0	3779.51500000001	-3779.64444444442	-886.377777777778
44313.606614838	0	3779.56700000001	-3779.59259259257	-885.474074074074
44313.6066150231	0	3779.51500000001	-3779.47407407405	-884.377777777778
44313.6066151968	0	3779.39600000001	-3779.32592592591	-883.214814814815
44313.6066153819	0	3779.24800000001	-3779.19999999998	-881.933333333334
44313.6066155556	0	3779.12200000001	-3778.92592592591	-880.725925925926
44313.6066157407	0	3778.84800000001	-3778.5185185185	-879.711111111111
44313.6066159259	0	3778.44100000001	-3778.10370370368	-878.785185185185
44313.6066160995	0	3778.02600000001	-3777.8222222222	-877.807407407408
44313.6066162847	0	3777.74500000001	-3777.66666666665	-876.607407407408
44313.6066164583	0	3777.58900000001	-3777.50370370368	-875.414814814815
44313.6066166435	0	3777.42600000001	-3777.45185185183	-874.303703703704
44313.6066168287	0	3777.37400000001	-3777.54814814813	-873.037037037037
44313.6066170023	0	3777.47000000001	-3777.79259259257	-871.674074074074
44313.6066171875	0	3777.71400000001	-3778.17037037035	-870.355555555556
44313.6066173727	0	3778.09200000001	-3778.88888888887	-868.925925925926
44313.6066175463	0	3778.81100000001	-3779.79999999998	-867.496296296296
44313.6066177315	0	3779.72200000001	-3780.83703703702	-865.733333333333
44313.6066179051	0	3780.75900000001	-3781.58518518516	-863.866666666667
44313.6066180903	0	3781.50700000001	-3781.95555555554	-861.985185185185
44313.6066182639	0	3781.87700000001	-3782.07407407405	-860.103703703704
44313.6066184491	0	3781.99600000001	-3782.23703703702	-858.311111111111
44313.6066186343	0	3782.15900000001	-3782.45925925924	-856.488888888889
44313.6066188079	0	3782.38100000001	-3782.58518518516	-854.874074074074
44313.6066189931	0	3782.50700000001	-3782.57037037035	-853.214814814815
44313.6066191782	0	3782.49200000001	-3782.51111111109	-851.548148148148
44313.6066193518	0	3782.43300000001	-3782.52592592591	-849.866666666667
44313.606619537	0	3782.44800000001	-3782.59259259257	-848.007407407408
44313.6066197106	0	3782.51500000001	-3782.59259259257	-846.022222222222
44313.6066198958	0	3782.51500000001	-3782.56296296294	-844.133333333334
44313.6066200694	0	3782.48500000001	-3782.31111111109	-842.148148148148
44313.6066202546	0	3782.23300000001	-3781.68888888887	-840.607407407408
44313.6066204398	0	3781.61100000001	-3780.79259259257	-838.992592592593
44313.6066206134	0	3780.71500000001	-3779.88888888887	-837.318518518519
44313.6066207986	0	3779.81100000001	-3779.14074074072	-835.481481481482
44313.6066209838	0	3779.06300000001	-3778.73333333331	-833.651851851852
44313.6066211574	0	3778.65600000001	-3778.58518518516	-832.037037037037
44313.6066213426	0	3778.50800000001	-3778.45185185183	-830.503703703704
44313.6066215162	0	3778.37500000001	-3778.45185185183	-829.177777777778
44313.6066217014	0	3778.37500000001	-3778.52592592591	-828.037037037037
44313.606621875	0	3778.44900000001	-3778.70370370368	-826.918518518519
44313.6066220602	0	3778.62700000001	-3778.77777777776	-825.874074074074
44313.6066222454	0	3778.70100000001	-3778.7259259259	-824.725925925926
44313.606622419	0	3778.64900000001	-3778.54074074072	-823.6
44313.6066226042	0	3778.46400000001	-3778.14814814813	-822.318518518519
44313.6066227778	0	3778.07100000001	-3777.9185185185	-820.992592592593
44313.606622963	0	3777.84100000001	-3777.8222222222	-819.548148148148
44313.6066231481	0	3777.74500000001	-3777.79999999998	-818.140740740741
44313.6066233218	0	3777.72300000001	-3777.89629629628	-816.881481481482
44313.6066235069	0	3777.81900000001	-3778.11111111109	-815.674074074074
44313.6066236806	0	3778.03400000001	-3778.39999999998	-814.651851851852
44313.6066238657	0	3778.32300000001	-3778.79999999998	-813.844444444445
44313.6066240509	0	3778.72300000001	-3779.17777777776	-813.096296296296
44313.6066242245	0	3779.10100000001	-3779.43703703702	-812.503703703704
44313.6066244097	0	3779.36000000001	-3779.69629629627	-811.985185185185
44313.6066245833	0	3779.61900000001	-3779.88148148146	-811.622222222222
44313.6066247685	0	3779.80400000001	-3779.94074074072	-811.540740740741
44313.6066249537	0	3779.86300000001	-3779.96296296294	-811.696296296297
44313.6066251273	0	3779.88500000001	-3779.93333333331	-811.851851851852
44313.6066253125	0	3779.85500000001	-3779.88148148146	-811.925925925926
44313.6066254977	0	3779.80300000001	-3779.9259259259	-811.940740740741
44313.6066256713	0	3779.84700000001	-3780.00740740739	-811.911111111111
44313.6066258565	0	3779.92800000001	-3780.07407407405	-811.977777777778
44313.6066260301	0	3779.99500000001	-3780.1185185185	-812.266666666667
44313.6066262153	0	3780.03900000001	-3780.07407407405	-812.651851851852
44313.6066263889	0	3779.99500000001	-3780.06666666665	-812.962962962963
44313.6066265741	0	3779.98800000001	-3780.08888888887	-813.155555555556
44313.6066267593	0	3780.01000000001	-3780.09629629627	-813.318518518519
44313.6066269329	0	3780.01700000001	-3780.03703703702	-813.496296296297
44313.6066271181	0	3779.95800000001	-3779.9259259259	-813.770370370371
44313.6066272917	0	3779.84700000001	-3779.55555555553	-814.377777777778
44313.6066274769	0	3779.47700000001	-3778.99259259257	-815.155555555556
44313.606627662	0	3778.91400000001	-3778.36296296294	-815.992592592593
44313.6066278356	0	3778.28400000001	-3777.70370370368	-816.851851851852
44313.6066280208	0	3777.62500000001	-3776.79259259257	-817.881481481482
44313.606628206	0	3776.71400000001	-3775.83703703702	-818.985185185186
44313.6066283796	0	3775.75800000001	-3774.59999999998	-820.562962962963
44313.6066285648	0	3774.52100000001	-3773.35555555553	-822.525925925926
44313.6066287384	0	3773.27700000001	-3772.3185185185	-824.637037037037
44313.6066289236	0	3772.24000000001	-3771.71111111109	-827.007407407408
44313.6066290972	0	3771.63300000001	-3771.54814814813	-829.281481481482
44313.6066292824	0	3771.47000000001	-3771.54814814813	-831.837037037037
44313.6066294676	0	3771.47000000001	-3771.65185185183	-834.807407407408
44313.6066296412	0	3771.57400000001	-3771.99999999998	-837.874074074074
44313.6066298264	0	3771.92200000001	-3772.3185185185	-841.214814814815
44313.6066300116	0	3772.24100000001	-3772.60740740739	-844.703703703704
44313.6066301852	0	3772.53000000001	-3772.8222222222	-848.696296296297
44313.6066303704	0	3772.74500000001	-3772.85185185183	-853.022222222223
44313.606630544	0	3772.77500000001	-3772.8222222222	-857.274074074075
44313.6066307292	0	3772.74500000001	-3772.76296296294	-862.185185185186
44313.6066309028	0	3772.68600000001	-3772.7259259259	-867.488888888889
44313.606631088	0	3772.64900000001	-3772.73333333331	-872.725925925926
44313.6066312731	0	3772.65600000001	-3772.76296296294	-878.614814814815
44313.6066314468	0	3772.68600000001	-3772.6222222222	-884.303703703704
44313.6066316319	0	3772.54500000001	-3772.59999999998	-890.244444444445
44313.6066318056	0	3772.52300000001	-3772.64444444442	-895.985185185186
44313.6066319907	0	3772.56700000001	-3772.86666666664	-902.162962962963
44313.6066321759	0	3772.78900000001	-3773.22962962961	-908.444444444445
44313.6066323495	0	3773.15200000001	-3773.60740740738	-914.481481481482
44313.6066325347	0	3773.53000000001	-3773.99999999998	-921.05925925926
44313.6066327083	0	3773.92300000001	-3774.4222222222	-927.340740740741
44313.6066328935	0	3774.34500000001	-3774.93333333331	-934.148148148149
44313.6066330787	0	3774.85600000001	-3775.69629629627	-941.044444444445
44313.6066332523	0	3775.61900000001	-3776.54814814813	-947.577777777778
44313.6066334375	0	3776.47100000001	-3777.66666666664	-954.444444444445
44313.6066336111	0	3777.59000000001	-3779.14074074072	-961.444444444445
44313.6066337963	0	3779.06400000001	-3780.77777777776	-967.911111111112
44313.6066339815	0	3780.70100000001	-3782.48148148146	-974.651851851852
44313.6066341551	0	3782.40500000001	-3784.41481481479	-981.007407407408
44313.6066343403	0	3784.33800000001	-3786.79999999998	-987.740740740741
44313.6066345255	0	3786.72300000001	-3789.28148148146	-993.785185185186
44313.6066346991	0	3789.20400000001	-3792.2222222222	-1000.15555555556
44313.6066348843	0	3792.14500000001	-3795.4222222222	-1006.42222222222
44313.6066350579	0	3795.34500000001	-3798.40740740738	-1012.22222222222
44313.6066352431	0	3798.33000000001	-3801.31111111109	-1018.41481481482
44313.6066354282	0	3801.23400000001	-3803.57037037035	-1024.18518518519
44313.6066356018	0	3803.49300000001	-3804.95555555553	-1029.92592592593
44313.606635787	0	3804.87800000001	-3805.45185185183	-1034.82962962963
44313.6066359606	0	3805.37400000001	-3805.57037037035	-1038.92592592593
44313.6066361458	0	3805.49300000001	-3805.57777777775	-1042.78518518519
44313.6066363194	0	3805.50000000002	-3805.5259259259	-1046.18518518519
44313.6066365046	0	3805.44800000001	-3805.02962962961	-1049.42222222222
44313.6066366898	0	3804.95200000001	-3804.2222222222	-1052.42962962963
44313.6066368634	0	3804.14500000002	-3803.47407407405	-1055.13333333333
44313.6066370486	0	3803.39700000001	-3802.79999999998	-1057.68888888889
44313.6066372338	0	3802.72300000002	-3802.48148148146	-1060.00740740741
44313.6066374074	0	3802.40400000002	-3802.66666666664	-1061.77777777778
44313.6066375926	0	3802.58900000001	-3803.25185185183	-1063.13333333333
44313.6066377662	0	3803.17400000002	-3803.93333333331	-1063.98518518519
44313.6066379514	0	3803.85500000002	-3804.82962962961	-1064.62222222222
44313.606638125	0	3804.75100000002	-3805.74074074072	-1064.85925925926
44313.6066383102	0	3805.66200000002	-3806.71111111109	-1064.82962962963
44313.6066384954	0	3806.63200000002	-3807.62962962961	-1064.48888888889
44313.606638669	0	3807.55100000001	-3808.41481481479	-1064.02962962963
44313.6066388542	0	3808.33600000001	-3809.06666666664	-1063.40740740741
44313.6066390394	0	3808.98800000001	-3809.49629629627	-1062.71111111111
44313.606639213	0	3809.41800000001	-3809.79259259257	-1061.84444444444
44313.6066393981	0	3809.71400000001	-3809.89629629627	-1061.08148148148
44313.6066395718	0	3809.81800000001	-3809.8222222222	-1060.51111111111
44313.6066397569	0	3809.74400000001	-3809.69629629627	-1059.9037037037
44313.6066399306	0	3809.61800000001	-3809.65925925924	-1059.2
44313.6066401157	0	3809.58100000001	-3809.7259259259	-1058.47407407407
44313.6066403009	0	3809.64800000001	-3809.61481481479	-1057.91111111111
44313.6066404745	0	3809.53700000001	-3809.40740740738	-1057.5037037037
44313.6066406597	0	3809.33000000001	-3809.23703703701	-1057.08888888889
44313.6066408449	0	3809.16000000001	-3809.31111111109	-1056.62962962963
44313.6066410185	0	3809.23400000001	-3809.59259259257	-1056.14074074074
44313.6066412037	0	3809.51500000001	-3809.97777777775	-1055.82962962963
44313.6066413773	0	3809.90000000001	-3810.57037037035	-1055.54814814815
44313.6066415625	0	3810.49300000001	-3811.39259259257	-1055.24444444444
44313.6066417361	0	3811.31500000001	-3812.34814814812	-1054.97037037037
44313.6066419213	0	3812.27100000001	-3813.54074074072	-1054.6
44313.6066421065	0	3813.46400000001	-3814.86666666664	-1054.15555555556
44313.6066422801	0	3814.79000000002	-3816.30370370368	-1053.64444444444
44313.6066424653	0	3816.22700000001	-3817.9259259259	-1053.08148148148
44313.6066426389	0	3817.84900000001	-3819.58518518516	-1052.44444444444
44313.6066428241	0	3819.50800000001	-3821.07407407405	-1052.01481481482
44313.6066430093	0	3820.99700000001	-3822.44444444442	-1051.61481481482
44313.6066431829	0	3822.36700000001	-3823.83703703701	-1051.22222222222
44313.6066433681	0	3823.76000000001	-3825.50370370368	-1050.77777777778
44313.6066435532	0	3825.42700000001	-3827.27407407405	-1050.3037037037
44313.6066437269	0	3827.19700000001	-3829.07407407405	-1049.84444444445
44313.606643912	0	3828.99700000001	-3830.95555555553	-1049.44444444445
44313.6066440856	0	3830.87800000001	-3832.71851851849	-1049.07407407407
44313.6066442708	0	3832.64100000001	-3834.57777777775	-1048.74814814815
44313.6066444444	0	3834.50000000001	-3836.4222222222	-1048.51111111111
44313.6066446296	0	3836.34400000001	-3838.11111111109	-1048.2962962963
44313.6066448148	0	3838.03300000001	-3839.8222222222	-1048.24444444444
44313.6066449884	0	3839.74400000001	-3841.0222222222	-1048.41481481482
44313.6066451736	0	3840.94400000001	-3841.95555555553	-1048.97037037037
44313.6066453472	0	3841.87700000001	-3842.90370370368	-1049.65185185185
44313.6066455324	0	3842.82500000001	-3843.67407407405	-1050.34814814815
44313.6066457176	0	3843.59500000001	-3844.83703703701	-1051.0962962963
44313.6066458912	0	3844.75800000001	-3846.4222222222	-1051.73333333333
44313.6066460764	0	3846.34300000001	-3848.63703703701	-1052.25185185185
44313.6066462616	0	3848.55800000001	-3851.28888888887	-1052.76296296296
44313.6066464352	0	3851.21000000001	-3854.31111111109	-1053.18518518519
44313.6066466204	0	3854.23200000001	-3857.88888888887	-1053.52592592593
44313.606646794	0	3857.81000000001	-3861.3259259259	-1053.91851851852
44313.6066469792	0	3861.24700000001	-3865.45925925924	-1054.35555555556
44313.6066471528	0	3865.38000000001	-3870.08888888886	-1054.68148148148
44313.606647338	0	3870.01000000001	-3874.98518518516	-1054.74814814815
44313.6066475231	0	3874.90600000001	-3880.59999999998	-1054.62962962963
44313.6066476968	0	3880.52100000001	-3885.88888888887	-1054.51851851852
44313.6066478819	0	3885.81000000001	-3891.10370370368	-1054.28888888889
44313.6066480556	0	3891.02500000001	-3895.70370370368	-1054.17037037037
44313.6066482407	0	3895.62500000001	-3899.43703703701	-1054.25185185185
44313.6066484259	0	3899.35800000001	-3902.65185185183	-1054.28148148148
44313.6066485995	0	3902.57300000001	-3905.11111111109	-1054.34814814815
44313.6066487847	0	3905.03200000001	-3906.97777777775	-1054.37037037037
44313.6066489583	0	3906.89900000001	-3908.86666666664	-1054.41481481482
44313.6066491435	0	3908.78800000001	-3910.74814814812	-1054.51111111111
44313.6066493287	0	3910.66900000001	-3913.31851851849	-1054.60740740741
44313.6066495023	0	3913.23900000001	-3916.35555555553	-1054.68888888889
44313.6066496875	0	3916.27600000001	-3919.76296296294	-1054.79259259259
44313.6066498611	0	3919.68300000001	-3923.29629629627	-1054.79259259259
44313.6066500463	0	3923.21600000001	-3926.88888888886	-1054.76296296296
44313.6066502315	0	3926.80900000001	-3931.15555555553	-1054.68888888889
44313.6066504051	0	3931.07600000001	-3935.54814814812	-1054.53333333333
44313.6066505903	0	3935.46900000001	-3940.8222222222	-1054.21481481482
44313.6066507639	0	3940.74300000001	-3946.51851851849	-1053.80740740741
44313.6066509491	0	3946.43900000001	-3952.19999999998	-1053.31851851852
44313.6066511343	0	3952.12000000001	-3958.37037037035	-1052.91851851852
44313.6066513079	0	3958.29000000001	-3963.48148148146	-1052.76296296296
44313.6066514931	0	3963.40100000001	-3967.99999999998	-1052.71851851852
44313.6066516782	0	3967.92000000001	-3971.97777777775	-1052.87407407407
44313.6066518518	0	3971.89800000001	-3976.1259259259	-1053.13333333333
44313.606652037	0	3976.04600000001	-3980.50370370368	-1053.42222222222
44313.6066522106	0	3980.42400000001	-3985.10370370368	-1053.65185185185
44313.6066523958	0	3985.02400000001	-3990.71111111109	-1053.77777777778
44313.6066525694	0	3990.63100000001	-3997.13333333331	-1054.15555555556
44313.6066527546	0	3997.05300000001	-4003.17777777775	-1054.48148148148
44313.6066529398	0	4003.09700000001	-4009.74074074072	-1054.6962962963
44313.6066531134	0	4009.66000000001	-4016.10370370368	-1054.8
44313.6066532986	0	4022.75600000001	-4022.83703703701	-1054.88888888889
44313.6066534838	0	4022.75600000001	-4028.91111111109	-1054.99259259259
44313.6066536574	0	4028.83000000001	-4034.85925925923	-1055.42222222222
44313.6066538426	0	4034.77800000001	-4040.31851851849	-1055.99259259259
44313.6066540162	0	4040.23700000001	-4044.90370370368	-1056.72592592593
44313.6066542014	0	4044.82200000001	-4049.91851851849	-1057.73333333333
44313.606654375	0	4049.83700000001	-4054.61481481479	-1058.48888888889
44313.6066545602	0	4054.53300000001	-4060.14074074072	-1059.42962962963
44313.6066547454	0	4060.05900000001	-4066.23703703701	-1060.40740740741
44313.606654919	0	4066.15500000001	-4072.58518518516	-1061.4962962963
44313.6066551042	0	4072.50300000001	-4078.54814814812	-1062.44444444445
44313.6066552778	0	4078.46600000001	-4084.51851851849	-1063.31111111111
44313.606655463	0	4084.43600000001	-4089.85185185183	-1064.05925925926
44313.6066556481	0	4089.76900000001	-4095.34814814812	-1064.7037037037
44313.6066558218	0	4095.26500000001	-4100.93333333331	-1065.44444444445
44313.6066560069	0	4100.85000000001	-4106.96296296294	-1066.20740740741
44313.6066561921	0	4106.88000000001	-4113.11851851849	-1067.57037037037
44313.6066563657	0	4113.03600000001	-4119.00740740738	-1069.39259259259
44313.6066565509	0	4118.92500000001	-4125.50370370368	-1071.63703703704
44313.6066567245	0	4125.42100000001	-4131.47407407405	-1073.88888888889
44313.6066569097	0	4131.39100000001	-4138.1259259259	-1076.26666666667
44313.6066570949	0	4138.04300000001	-4145.17037037035	-1078.67407407407
44313.6066572685	0	4145.08700000001	-4152.07407407405	-1080.7037037037
44313.6066574537	0	4151.99100000001	-4159.65925925923	-1082.65185185185
44313.6066576273	0	4159.57600000001	-4166.9259259259	-1084.28888888889
44313.6066578125	0	4166.84300000001	-4174.49629629627	-1085.81481481482
44313.6066579861	0	4174.41300000001	-4181.71851851849	-1087.34814814815
44313.6066581713	0	4181.63500000001	-4189.11111111108	-1089.04444444445
44313.6066583565	0	4189.02800000001	-4195.8222222222	-1090.97037037037
44313.6066585301	0	4195.73900000001	-4202.03703703701	-1093.35555555556
44313.6066587153	0	4201.95400000001	-4208.45185185183	-1096.04444444445
44313.6066588889	0	4208.36900000001	-4214.81481481479	-1099.00740740741
44313.6066590741	0	4214.73200000001	-4220.8222222222	-1101.74074074074
44313.6066592593	0	4220.73900000001	-4227.46666666664	-1104.63703703704
44313.6066594329	0	4227.38300000001	-4234.0296296296	-1107.22962962963
44313.6066596181	0	4233.94600000001	-4241.47407407405	-1109.66666666667
44313.6066598032	0	4241.39000000001	-4249.50370370368	-1111.86666666667
44313.6066599769	0	4249.42000000001	-4257.10370370368	-1113.6
44313.606660162	0	4257.02000000001	-4265.41481481479	-1115.37037037037
44313.6066603356	0	4265.33100000001	-4273.39259259257	-1116.97037037037
44313.6066605208	0	4273.30900000001	-4281.31111111108	-1118.85185185185
44313.6066606944	0	4281.22800000001	-4288.23703703701	-1121.31851851852
44313.6066608796	0	4288.15400000001	-4294.18518518516	-1123.88148148148
44313.6066610648	0	4294.10200000001	-4300.28888888886	-1126.83703703704
44313.6066612384	0	4300.20600000001	-4305.83703703701	-1129.59259259259
44313.6066614236	0	4305.75400000001	-4311.85185185183	-1132.37777777778
44313.6066615972	0	4311.76900000001	-4318.36296296294	-1134.94814814815
44313.6066617824	0	4318.28000000002	-4324.88888888886	-1137.02222222222
44313.6066619676	0	4324.80600000002	-4332.51111111108	-1138.78518518519
44313.6066621412	0	4332.42800000002	-4340.37777777775	-1140.00740740741
44313.6066623264	0	4340.29500000002	-4349.30370370368	-1141.03703703704
44313.6066625	0	4349.22100000002	-4357.8296296296	-1141.87407407408
44313.6066626852	0	4357.74700000002	-4366.6222222222	-1142.88888888889
44313.6066628704	0	4366.54000000002	-4374.88888888886	-1144.14814814815
44313.606663044	0	4374.80700000002	-4381.28148148145	-1145.64444444445
44313.6066632292	0	4381.20000000002	-4387.25185185183	-1147.81481481482
44313.6066634028	0	4387.17000000002	-4391.90370370368	-1150.05925925926
44313.606663588	0	4391.82200000002	-4395.37777777775	-1151.94814814815
44313.6066637731	0	4395.29600000002	-4398.73333333331	-1153.8
44313.6066639468	0	4398.65200000002	-4401.57777777775	-1155.27407407408
44313.6066641319	0	4401.49600000002	-4404.33333333331	-1156.65185185185
44313.6066643171	0	4404.25200000002	-4406.53333333331	-1157.80740740741
44313.6066644907	0	4406.45200000002	-4408.26666666664	-1158.76296296296
44313.6066646759	0	4408.18500000002	-4409.98518518516	-1159.77777777778
44313.6066648495	0	4409.90400000002	-4411.54814814812	-1160.68888888889
44313.6066650347	0	4411.46700000002	-4413.0296296296	-1161.51851851852
44313.6066652083	0	4412.94800000002	-4414.25185185183	-1162.21481481482
44313.6066653935	0	4414.17000000002	-4414.93333333331	-1162.58518518519
44313.6066655787	0	4414.85100000002	-4415.08888888886	-1162.57037037037
44313.6066657523	0	4415.00700000002	-4414.87407407405	-1162.37037037037
44313.6066659375	0	4414.79200000001	-4414.51111111109	-1162.08888888889
44313.6066661111	0	4414.42900000001	-4414.08888888886	-1161.73333333333
44313.6066662963	0	4414.00700000002	-4413.70370370368	-1161.39259259259
44313.6066664815	0	4413.62200000001	-4413.2222222222	-1161
44313.6066666551	0	4413.14100000002	-4412.76296296294	-1160.57777777778
44313.6066668403	0	4412.68200000002	-4412.37777777775	-1160
44313.6066670139	0	4412.29700000002	-4411.93333333331	-1159.25925925926
44313.6066671991	0	4411.85300000001	-4411.53333333331	-1158.48148148148
44313.6066673843	0	4411.45300000002	-4411.0222222222	-1157.6
44313.6066675579	0	4410.94200000001	-4410.45925925923	-1156.71851851852
44313.6066677431	0	4410.37900000001	-4409.71851851849	-1155.82962962963
44313.6066679167	0	4409.63800000001	-4409.00740740738	-1154.94814814815
44313.6066681018	0	4408.92700000001	-4408.33333333331	-1154.05925925926
44313.606668287	0	4408.25300000001	-4407.79999999997	-1153.13333333333
44313.6066684722	0	4407.72000000001	-4407.5259259259	-1152.2962962963
44313.6066686458	0	4407.44600000001	-4407.49629629627	-1151.37037037037
44313.6066688194	0	4407.41600000001	-4407.5259259259	-1150.58518518519
44313.6066690046	0	4407.44600000001	-4407.53333333331	-1150.00740740741
44313.6066691898	0	4407.45300000001	-4407.53333333331	-1149.34814814815
44313.6066693634	0	4407.45300000001	-4407.57037037035	-1148.6
44313.6066695486	0	4407.49000000001	-4407.70370370368	-1147.84444444445
44313.6066697338	0	4407.62300000001	-4407.99999999998	-1147.23703703704
44313.6066699074	0	4407.91900000001	-4408.31851851849	-1146.76296296296
44313.6066700926	0	4408.23800000001	-4408.75555555553	-1146.4
44313.6066702662	0	4408.67500000001	-4409.31111111109	-1146.16296296296
44313.6066704514	0	4409.23100000001	-4410.07407407405	-1145.96296296296
44313.606670625	0	4409.99400000001	-4410.91111111109	-1145.79259259259
44313.6066708102	0	4410.83100000001	-4411.57037037035	-1145.75555555556
44313.6066709954	0	4411.49000000001	-4412.17777777775	-1145.82962962963
44313.606671169	0	4412.09700000001	-4412.55555555553	-1146.11851851852
44313.6066713542	0	4412.47500000001	-4412.93333333331	-1146.60740740741
44313.6066715394	0	4412.85300000001	-4413.39999999998	-1147.25925925926
44313.606671713	0	4413.32000000001	-4414.0222222222	-1148.11851851852
44313.6066718981	0	4413.94200000001	-4414.71851851849	-1149.12592592593
44313.6066720833	0	4414.63800000001	-4415.54074074072	-1150.20740740741
44313.6066722569	0	4415.46000000001	-4416.74814814812	-1151.51111111111
44313.6066724421	0	4416.66700000001	-4418.34814814812	-1152.88148148148
44313.6066726157	0	4418.26700000001	-4420.25925925923	-1154.24444444445
44313.6066728009	0	4420.17800000001	-4422.95555555553	-1155.62962962963
44313.6066729745	0	4422.87400000001	-4426.34814814812	-1156.81481481482
44313.6066731597	0	4426.26700000001	-4430.41481481479	-1158.01481481482
44313.6066733449	0	4430.33400000001	-4434.59259259257	-1159.22222222222
44313.6066735185	0	4434.51200000001	-4438.57777777775	-1160.50370370371
44313.6066737037	0	4438.49700000001	-4442.34074074072	-1161.85185185185
44313.6066738773	0	4442.26000000001	-4446.01481481479	-1163.24444444445
44313.6066740625	0	4445.93400000001	-4449.73333333331	-1164.54074074074
44313.6066742477	0	4449.65300000001	-4453.8296296296	-1166.07407407408
44313.6066744213	0	4453.74900000001	-4458.01481481479	-1167.48148148148
44313.6066746065	0	4457.93400000001	-4462.91851851849	-1168.87407407408
44313.6066747801	0	4462.83800000001	-4467.60740740738	-1169.91111111111
44313.6066749653	0	4467.52700000001	-4472.44444444442	-1171.15555555556
44313.6066751389	0	4472.36400000001	-4476.78518518516	-1172.40740740741
44313.6066753241	0	4476.70500000001	-4480.47407407405	-1173.79259259259
44313.6066755093	0	4480.39400000001	-4484.05185185183	-1175.28888888889
44313.6066756829	0	4483.97200000002	-4487.49629629627	-1176.62962962963
44313.6066758681	0	4487.41600000002	-4491.57037037034	-1177.85925925926
44313.6066760532	0	4491.49000000002	-4495.8296296296	-1179
44313.6066762269	0	4495.74900000002	-4499.81481481479	-1180.14814814815
44313.606676412	0	4499.73400000001	-4503.71111111108	-1181.24444444445
44313.6066765856	0	4503.63000000001	-4507.25185185183	-1182.20740740741
44313.6066767708	0	4507.17100000001	-4511.34814814812	-1183.27407407408
44313.606676956	0	4511.26700000001	-4515.44444444442	-1184.31111111111
44313.6066771296	0	4515.36300000001	-4519.60740740738	-1185.17777777778
44313.6066773148	0	4519.52600000001	-4524.80740740738	-1185.94814814815
44313.6066774884	0	4524.72600000001	-4530.79259259257	-1186.74814814815
44313.6066776736	0	4530.71100000001	-4536.99259259257	-1187.45925925926
44313.6066778588	0	4536.91100000001	-4543.46666666664	-1188.06666666667
44313.6066780324	0	4543.38500000001	-4549.96296296294	-1188.4962962963
44313.6066782176	0	4549.88100000001	-4556.37777777775	-1188.88148148148
44313.6066783912	0	4556.29600000001	-4562.3259259259	-1189.25185185185
44313.6066785764	0	4562.24400000001	-4568.31111111109	-1189.54814814815
44313.6066787616	0	4568.22900000001	-4573.97777777775	-1190.03703703704
44313.6066789352	0	4573.89600000001	-4578.83703703701	-1190.77037037037
44313.6066791204	0	4578.75500000001	-4583.55555555553	-1192
44313.606679294	0	4583.47400000001	-4587.5259259259	-1193.0962962963
44313.6066794792	0	4587.44400000001	-4591.87407407405	-1194.0962962963
44313.6066796644	0	4591.79200000001	-4596.64444444442	-1195.01481481482
44313.606679838	0	4596.56200000001	-4601.46666666664	-1195.82222222222
44313.6066800231	0	4601.38400000001	-4607.48148148146	-1196.58518518519
44313.6066802083	0	4607.39900000001	-4613.56296296294	-1197.2962962963
44313.6066803819	0	4613.48000000002	-4620.6222222222	-1197.91111111111
44313.6066805671	0	4620.53900000002	-4628.06666666664	-1198.52592592593
44313.6066807407	0	4627.98300000002	-4635.19259259257	-1198.78518518519
44313.6066809259	0	4635.10900000002	-4642.51111111109	-1198.99259259259
44313.6066810995	0	4642.42800000002	-4649.0222222222	-1199.31851851852
44313.6066812847	0	4648.93900000002	-4655.64444444442	-1199.82222222222
44313.6066814699	0	4655.56100000002	-4661.81481481479	-1200.70370370371
44313.6066816435	0	4661.73100000002	-4667.62962962961	-1202.17037037037
44313.6066818287	0	4667.54600000002	-4673.94814814812	-1204.2
44313.6066820023	0	4673.86500000002	-4680.40740740738	-1206.21481481482
44313.6066821875	0	4680.32400000002	-4686.75555555553	-1208.2962962963
44313.6066823611	0	4686.67200000002	-4693.80740740738	-1210.42962962963
44313.6066825463	0	4693.72400000002	-4700.46666666664	-1212.0962962963
44313.6066827315	0	4700.38300000002	-4708.65185185183	-1213.59259259259
44313.6066829167	0	4708.56800000002	-4716.65185185183	-1214.87407407408
44313.6066830903	0	4716.56800000002	-4725.15555555553	-1216.02962962963
44313.6066832755	0	4725.07200000002	-4733.68888888887	-1217.2
44313.6066834491	0	4733.60500000002	-4741.44444444442	-1218.14074074074
44313.6066836343	0	4741.36100000002	-4748.89629629627	-1219.56296296296
44313.6066838079	0	4748.81300000002	-4755.2222222222	-1221.31851851852
44313.6066839931	0	4755.13900000002	-4761.81481481479	-1223.86666666667
44313.6066841782	0	4761.73200000002	-4768.48148148146	-1226.65185185185
44313.6066843518	0	4768.39900000002	-4774.42962962961	-1229.08888888889
44313.606684537	0	4774.34700000002	-4780.94074074072	-1231.68888888889
44313.6066847106	0	4780.85800000002	-4787.71851851849	-1234.05185185185
44313.6066848958	0	4787.63600000002	-4794.39999999998	-1235.85925925926
44313.606685081	0	4794.31700000002	-4802.03703703701	-1237.70370370371
44313.6066852546	0	4801.95400000002	-4809.57037037035	-1239.15555555556
44313.6066854398	0	4809.48700000002	-4817.85185185183	-1240.54074074074
44313.606685625	0	4817.76800000002	-4825.34074074072	-1241.55555555556
44313.6066857986	0	4825.25700000002	-4833.46666666664	-1242.8
44313.6066859838	0	4833.38300000002	-4840.70370370368	-1244.4962962963
44313.6066861574	0	4840.62000000002	-4846.97037037035	-1246.41481481482
44313.6066863426	0	4846.88700000002	-4853.19999999998	-1248.79259259259
44313.6066865162	0	4853.11700000002	-4858.85185185183	-1251.02222222222
44313.6066867014	0	4858.76900000002	-4864.70370370368	-1253.47407407408
44313.6066868866	0	4864.62100000002	-4870.37777777775	-1255.84444444445
44313.6066870602	0	4870.29500000002	-4875.94074074072	-1258.02222222222
44313.6066872454	0	4875.85800000002	-4882.09629629627	-1260.06666666667
44313.6066874306	0	4882.01400000002	-4888.00740740738	-1261.51111111111
44313.6066876042	0	4887.92500000002	-4894.51111111109	-1262.63703703704
44313.6066877894	0	4894.42900000002	-4901.11111111109	-1263.68148148148
44313.606687963	0	4901.02900000002	-4907.19259259257	-1264.68148148148
44313.6066881481	0	4907.11000000002	-4913.76296296294	-1265.46666666667
44313.6066883218	0	4913.68000000002	-4920.17777777775	-1266.18518518519
44313.6066885069	0	4920.09500000002	-4926.7259259259	-1267.24444444445
44313.6066886921	0	4926.64300000002	-4932.67407407405	-1268.55555555556
44313.6066888657	0	4932.59100000002	-4937.77037037035	-1269.94814814815
44313.6066890509	0	4937.68700000002	-4943.11111111109	-1271.48148148148
44313.6066892245	0	4943.02800000002	-4948.47407407405	-1273.05925925926
44313.6066894097	0	4948.39100000002	-4954.42962962961	-1274.78518518519
44313.6066895949	0	4954.34700000002	-4960.54074074072	-1276.66666666667
44313.6066897685	0	4960.45800000002	-4966.75555555553	-1278.37777777778
44313.6066899537	0	4966.67300000002	-4973.80740740738	-1280.05925925926
44313.6066901273	0	4973.72500000002	-4980.82962962961	-1281.36296296296
44313.6066903125	0	4980.74700000002	-4988.51851851849	-1282.45185185185
44313.6066904977	0	4988.43600000002	-4996.42962962961	-1283.31111111111
44313.6066906713	0	4996.34700000002	-5004.41481481479	-1283.96296296296
44313.6066908565	0	5004.33200000002	-5013.01481481479	-1284.88148148148
44313.6066910301	0	5012.93200000002	-5021.31111111109	-1285.58518518519
44313.6066912153	0	5021.22800000002	-5028.25925925924	-1286.99259259259
44313.6066913889	0	5028.17600000002	-5034.69629629627	-1288.87407407408
44313.6066915741	0	5034.61300000002	-5039.76296296294	-1290.71851851852
44313.6066917593	0	5039.68000000002	-5044.63703703701	-1292.68888888889
44313.6066919329	0	5044.55400000002	-5049.51111111109	-1294.68888888889
44313.6066921181	0	5049.42800000002	-5054.77777777775	-1296.77037037037
44313.6066922917	0	5054.69500000002	-5060.34814814812	-1298.65925925926
44313.6066924884	0	5060.26500000002	-5065.94814814813	-1300.34074074074
44313.606692662	0	5065.86500000002	-5071.8222222222	-1301.92592592593
44313.6066928356	0	5071.73900000002	-5077.21481481479	-1303.01481481482
44313.6066930208	0	5077.13200000002	-5083.05925925924	-1304.08148148148
44313.6066931944	0	5082.97600000002	-5088.87407407405	-1304.79259259259
44313.6066933796	0	5088.79100000002	-5094.08888888887	-1305.2962962963
44313.6066935648	0	5094.00600000002	-5100.54074074072	-1305.88148148148
44313.6066937384	0	5100.45800000002	-5106.34814814812	-1306.55555555556
44313.6066939236	0	5106.26500000002	-5111.54074074072	-1307.62222222222
44313.6066940972	0	5111.45800000002	-5115.79259259257	-1308.91111111111
44313.6066942824	0	5115.71000000002	-5119.69629629627	-1310.32592592593
44313.6066944676	0	5119.61400000002	-5123.7259259259	-1311.84444444445
44313.6066946412	0	5123.64400000002	-5127.55555555553	-1313.22962962963
44313.6066948264	0	5127.47400000002	-5131.77777777775	-1314.71111111111
44313.606695	0	5131.69600000002	-5136.14074074072	-1316.02962962963
44313.6066951852	0	5136.05900000002	-5140.4222222222	-1317.05185185185
44313.6066953704	0	5140.34000000002	-5145.56296296294	-1317.90370370371
44313.606695544	0	5145.48100000002	-5150.91111111109	-1318.68888888889
44313.6066957292	0	5150.82900000002	-5156.9185185185	-1319.24444444445
44313.6066959028	0	5156.83600000002	-5163.41481481479	-1319.58518518519
44313.606696088	0	5163.33200000002	-5169.87407407405	-1319.72592592593
44313.6066962731	0	5169.79100000002	-5176.95555555553	-1319.73333333333
44313.6066964583	0	5176.87200000002	-5183.45185185183	-1319.67407407408
44313.6066966319	0	5183.36800000002	-5190.15555555553	-1319.67407407408
44313.6066968171	0	5190.07200000002	-5196.18518518516	-1319.82222222222
44313.6066969907	0	5196.10200000002	-5200.71851851849	-1320.22222222222
44313.6066971759	0	5200.63500000002	-5205.09629629627	-1321.01481481482
44313.6066973495	0	5205.01300000002	-5208.94074074072	-1321.68148148148
44313.6066975347	0	5208.85700000002	-5212.78518518516	-1322.47407407408
44313.6066977199	0	5212.70100000002	-5216.37037037035	-1323.12592592593
44313.6066978935	0	5216.28600000002	-5219.7259259259	-1323.60740740741
44313.6066980787	0	5219.64200000002	-5224.05925925924	-1324.2
44313.6066982523	0	5223.97500000002	-5228.6222222222	-1324.74814814815
44313.6066984375	0	5228.53800000002	-5233.77037037035	-1325.14074074074
44313.6066986111	0	5233.68600000002	-5238.60740740738	-1325.34814814815
44313.6066987963	0	5238.52300000002	-5243.47407407405	-1325.53333333333
44313.6066989815	0	5243.39000000002	-5248.97037037035	-1325.56296296296
44313.6066991551	0	5248.88600000002	-5254.28888888886	-1325.45925925926
44313.6066993403	0	5254.20500000002	-5260.30370370368	-1325.54074074074
44313.6066995255	0	5260.22000000002	-5266.74814814812	-1325.71111111111
44313.6066996991	0	5266.66400000002	-5272.86666666664	-1326.2962962963
44313.6066998843	0	5272.78300000002	-5279.2222222222	-1327.02962962963
44313.6067000694	0	5279.13900000002	-5284.97037037035	-1327.92592592593
44313.6067002431	0	5284.88700000002	-5290.93333333331	-1329.02962962963
44313.6067004282	0	5290.85000000002	-5296.79259259257	-1330.31111111111
44313.6067006018	0	5296.70900000002	-5302.21481481479	-1331.67407407408
44313.606700787	0	5302.13100000002	-5308.26666666664	-1333.37777777778
44313.6067009722	0	5308.18300000002	-5313.90370370368	-1334.99259259259
44313.6067011458	0	5313.82000000002	-5320.19259259257	-1336.22222222222
44313.606701331	0	5320.10900000002	-5326.45185185183	-1337.2962962963
44313.6067015046	0	5326.36800000002	-5332.45185185183	-1338.14814814815
44313.6067016898	0	5332.36800000002	-5338.96296296294	-1339.0962962963
44313.606701875	0	5338.87900000002	-5345.50370370368	-1339.94074074074
44313.6067020486	0	5345.42000000002	-5352.49629629627	-1340.65925925926
44313.6067022338	0	5352.41300000002	-5359.83703703701	-1341.71851851852
44313.6067024074	0	5359.75400000002	-5366.60740740738	-1343.19259259259
44313.6067025926	0	5366.52400000002	-5373.47407407405	-1345.00740740741
44313.6067027662	0	5373.39100000002	-5379.79259259257	-1346.93333333333
44313.6067029514	0	5379.71000000002	-5386.40740740738	-1349.14074074074
44313.6067031366	0	5386.32500000002	-5392.7259259259	-1351.34814814815
44313.6067033218	0	5392.64400000002	-5399.53333333331	-1353.6
44313.6067034954	0	5399.45100000002	-5406.26666666664	-1355.46666666667
44313.606703669	0	5406.18400000002	-5413.13333333331	-1357.01481481482
44313.6067038542	0	5413.05100000002	-5419.45925925924	-1358.37037037037
44313.6067040394	0	5419.37700000002	-5425.85185185183	-1359.53333333333
44313.606704213	0	5425.77000000002	-5432.91111111109	-1360.62962962963
44313.6067043981	0	5432.82900000002	-5440.05925925923	-1361.58518518519
44313.6067045718	0	5439.97700000002	-5446.54074074072	-1362.5037037037
44313.6067047569	0	5446.45800000002	-5452.37777777775	-1363.63703703704
44313.6067049306	0	5452.29500000002	-5456.29629629627	-1365.00740740741
44313.6067051157	0	5456.21400000002	-5458.94814814812	-1366.4962962963
44313.6067053009	0	5458.86600000002	-5460.47407407405	-1367.61481481482
44313.6067054745	0	5460.39200000002	-5461.37777777775	-1368.14814814815
44313.6067056597	0	5461.29600000002	-5462.25925925923	-1368.38518518519
44313.6067058333	0	5462.17700000002	-5463.05925925923	-1368.41481481482
44313.6067060185	0	5462.97700000002	-5463.57037037034	-1368.34074074074
44313.6067062037	0	5463.48800000002	-5463.59999999997	-1368.23703703704
44313.6067063889	0	5463.51800000002	-5463.48148148146	-1368.14074074074
44313.6067065625	0	5463.39900000002	-5463.34074074071	-1368.06666666667
44313.6067067477	0	5463.25800000002	-5463.26666666664	-1368.01481481482
44313.6067069213	0	5463.18400000002	-5463.25185185183	-1368
44313.6067071065	0	5463.16900000002	-5463.25185185183	-1368
44313.6067072801	0	5463.16900000002	-5463.25185185183	-1368
44313.6067074653	0	5463.16900000002	-5463.25185185183	-1367.99259259259
44313.6067076389	0	5463.16900000002	-5463.25185185183	-1367.98518518519
44313.6067078241	0	5463.16900000002	-5463.21481481479	-1367.92592592593
44313.6067080093	0	5463.13200000002	-5462.85185185183	-1367.75555555556
44313.6067081944	0	5462.76900000002	-5462.19999999997	-1367.45185185185
44313.6067083681	0	5462.11700000002	-5461.43703703701	-1367.00740740741
44313.6067085532	0	5461.35400000002	-5460.7259259259	-1366.48888888889
44313.6067087269	0	5460.64300000002	-5460.01481481479	-1365.94074074074
44313.606708912	0	5459.93200000002	-5459.41481481479	-1365.37777777778
44313.6067090856	0	5459.33200000002	-5459.04444444442	-1364.92592592593
44313.6067092708	0	5458.96200000002	-5458.67407407405	-1364.37037037037
44313.6067094444	0	5458.59200000002	-5458.48888888886	-1363.85185185185
44313.6067096296	0	5458.40700000002	-5458.20740740738	-1363.25925925926
44313.6067098148	0	5458.12600000002	-5457.97777777775	-1362.63703703704
44313.6067099884	0	5457.89600000002	-5457.94074074071	-1362.05185185185
44313.6067101736	0	5457.85900000002	-5458.3259259259	-1361.25925925926
44313.6067103472	0	5458.24400000002	-5459.08888888886	-1360.4
44313.6067105324	0	5459.00700000002	-5460.23703703701	-1359.44444444445
44313.6067107176	0	5460.15500000002	-5461.7259259259	-1358.40740740741
44313.6067108912	0	5461.64400000002	-5463.08888888886	-1357.35555555556
44313.6067110764	0	5463.00700000002	-5464.4296296296	-1356.18518518519
44313.60671125	0	5464.34800000002	-5465.51111111108	-1354.90370370371
44313.6067114352	0	5465.42900000002	-5466.0296296296	-1353.8
44313.6067116204	0	5465.94800000002	-5465.95555555553	-1352.73333333333
44313.606711794	0	5465.87400000002	-5465.41481481479	-1352.08148148148
44313.6067119792	0	5465.33300000002	-5464.79259259256	-1351.71851851852
44313.6067121644	0	5464.71100000002	-5464.22222222219	-1351.50370370371
44313.606712338	0	5464.14100000002	-5463.59999999997	-1351.28148148148
44313.6067125231	0	5463.51900000002	-5462.98518518516	-1351.06666666667
44313.6067127083	0	5462.90400000002	-5462.37037037034	-1350.91111111111
44313.6067128819	0	5462.28900000002	-5461.73333333331	-1350.78518518519
44313.6067130556	0	5461.65200000002	-5461.2296296296	-1350.6962962963
44313.6067132407	0	5461.14800000002	-5460.74074074071	-1350.62962962963
44313.6067134259	0	5460.65900000002	-5460.29629629627	-1350.60740740741
44313.6067135995	0	5460.21500000002	-5459.89629629627	-1350.60740740741
44313.6067137847	0	5459.81500000002	-5459.45925925923	-1350.63703703704
44313.6067139583	0	5459.37800000002	-5459.0296296296	-1350.75555555556
44313.6067141435	0	5458.94800000002	-5458.65185185182	-1350.94074074074
44313.6067143287	0	5458.57000000002	-5458.41481481479	-1351.20740740741
44313.6067145023	0	5458.33300000002	-5458.43703703701	-1351.48148148148
44313.6067146875	0	5458.35500000002	-5458.54814814812	-1351.84444444445
44313.6067148727	0	5458.46600000002	-5458.68888888886	-1352.30370370371
44313.6067150463	0	5458.60700000002	-5458.88148148145	-1352.91851851852
44313.6067152315	0	5458.80000000002	-5459.09629629627	-1353.60740740741
44313.6067154051	0	5459.01500000002	-5459.28148148145	-1354.28888888889
44313.6067155903	0	5459.20000000002	-5459.51111111108	-1355.17777777778
44313.6067157639	0	5459.43000000002	-5459.65185185182	-1355.85185185185
44313.6067159491	0	5459.57100000002	-5459.89629629627	-1356.74814814815
44313.6067161343	0	5459.81500000002	-5460.30370370368	-1357.67407407408
44313.6067163079	0	5460.22200000002	-5460.79999999997	-1358.4962962963
44313.6067164931	0	5460.71800000002	-5461.57777777775	-1359.35555555556
44313.6067166667	0	5461.49600000002	-5462.61481481479	-1360.2
44313.6067168518	0	5462.53300000002	-5463.96296296294	-1361.06666666667
44313.606717037	0	5463.88100000002	-5465.54814814812	-1362.08148148148
44313.6067172106	0	5465.46600000002	-5467.33333333331	-1363.14074074074
44313.6067173958	0	5467.25100000002	-5469.59999999997	-1364.2962962963
44313.6067175694	0	5469.51800000002	-5472.1259259259	-1365.36296296296
44313.6067177546	0	5472.04400000002	-5475.48888888886	-1366.42222222222
44313.6067179398	0	5475.40700000002	-5479.57037037034	-1367.46666666667
44313.6067181134	0	5479.48800000002	-5483.88888888886	-1368.43703703704
44313.6067182986	0	5483.80700000002	-5488.78518518516	-1369.72592592593
44313.6067184838	0	5488.70300000002	-5493.37037037034	-1371.05185185185
44313.6067186574	0	5493.28800000002	-5498.09629629627	-1372.51851851852
44313.6067188426	0	5498.01400000002	-5502.26666666664	-1374.05925925926
44313.6067190278	0	5502.18400000002	-5505.43703703701	-1375.74074074074
44313.6067192014	0	5505.35400000002	-5507.99259259256	-1377.43703703704
44313.6067193866	0	5507.91000000002	-5509.95555555553	-1379.13333333334
44313.6067195718	0	5509.87300000002	-5511.57037037034	-1380.66666666667
44313.6067197454	0	5511.48800000002	-5513.36296296293	-1382.2962962963
44313.6067199306	0	5513.28100000002	-5515.46666666664	-1383.63703703704
44313.6067201042	0	5515.38500000002	-5518.25185185182	-1384.95555555556
44313.6067202894	0	5518.17000000002	-5521.65925925923	-1386.17777777778
44313.606720463	0	5521.57700000002	-5525.4222222222	-1387.27407407408
44313.6067206481	0	5525.34000000002	-5529.68888888886	-1388.13333333334
44313.6067208218	0	5529.60700000002	-5534.05925925923	-1388.71111111111
44313.6067210069	0	5533.97700000002	-5538.69629629627	-1389.11111111111
44313.6067211921	0	5538.61400000002	-5542.8296296296	-1389.48888888889
44313.6067213657	0	5542.74700000002	-5547.11111111108	-1389.92592592593
44313.6067215509	0	5547.02800000002	-5551.73333333331	-1390.36296296296
44313.6067217361	0	5551.65000000002	-5562.21481481479	-1391.64444444445
44313.6067219097	0	5556.40600000002	-5562.21481481479	-1391.64444444445
44313.6067220949	0	5562.13200000002	-5567.74814814812	-1392.31851851852
44313.6067222685	0	5567.66500000002	-5573.13333333331	-1392.6962962963
44313.6067224537	0	5573.05000000002	-5577.55555555553	-1393.17037037037
44313.6067226389	0	5577.47200000002	-5585.11111111108	-1393.94074074074
44313.6067228125	0	5581.22800000002	-5585.11111111108	-1393.94074074074
44313.6067229977	0	5585.02800000002	-5588.91111111109	-1394.22222222222
44313.6067231713	0	5588.82800000002	-5593.19259259257	-1394.55555555556
44313.6067233565	0	5593.10900000002	-5597.59259259257	-1395.20740740741
44313.6067235301	0	5597.50900000002	-5601.80740740738	-1395.88888888889
44313.6067237153	0	5601.72400000002	-5606.28148148146	-1396.74074074074
44313.6067239005	0	5606.19800000002	-5610.7259259259	-1397.6
44313.6067240741	0	5610.64200000002	-5614.37037037034	-1398.32592592593
44313.6067242593	0	5614.28600000002	-5617.96296296294	-1398.92592592593
44313.6067244329	0	5617.87900000002	-5621.38518518516	-1399.41481481482
44313.6067246181	0	5621.30100000002	-5625.48148148146	-1400.05185185185
44313.6067248032	0	5625.39700000002	-5630.16296296294	-1400.70370370371
44313.6067249769	0	5630.07800000002	-5634.34074074071	-1401.22962962963
44313.606725162	0	5634.25600000002	-5638.71111111109	-1401.55555555556
44313.6067253472	0	5638.62600000002	-5642.96296296294	-1401.64444444445
44313.6067255208	0	5642.87800000002	-5647.67407407405	-1401.59259259259
44313.6067256944	0	5647.58900000002	-5652.94074074071	-1401.31851851852
44313.6067258796	0	5652.85600000002	-5658.39259259257	-1400.95555555556
44313.6067260648	0	5658.30800000002	-5664.47407407405	-1400.54074074074
44313.6067262384	0	5664.38900000002	-5670.25185185182	-1400.62962962963
44313.6067264236	0	5670.16700000002	-5675.54814814812	-1400.93333333333
44313.6067265972	0	5675.46300000002	-5681.41481481479	-1401.51851851852
44313.6067267824	0	5681.33000000002	-5686.96296296294	-1402.18518518519
44313.6067269676	0	5686.87800000002	-5691.94814814812	-1402.70370370371
44313.6067271412	0	5691.86300000002	-5697.33333333331	-1403.41481481482
44313.6067273264	0	5697.24800000002	-5702.61481481479	-1404.07407407408
44313.6067275116	0	5702.52900000002	-5708.61481481479	-1404.91851851852
44313.6067276852	0	5708.52900000002	-5714.10370370368	-1405.56296296296
44313.6067278704	0	5714.01800000002	-5719.50370370368	-1406.04444444445
44313.606728044	0	5719.41800000002	-5724.25185185183	-1406.48888888889
44313.6067282292	0	5724.16600000002	-5729.14814814812	-1406.84444444445
44313.6067284028	0	5729.06200000002	-5734.24444444442	-1407.17037037037
44313.606728588	0	5734.15800000002	-5738.9259259259	-1407.45185185185
44313.6067287731	0	5738.83900000002	-5743.81481481479	-1407.8962962963
44313.6067289468	0	5743.72800000002	-5747.74074074071	-1408.77777777778
44313.6067291319	0	5747.65400000002	-5750.8222222222	-1410.02222222222
44313.6067293171	0	5750.73500000002	-5752.33333333331	-1411.07407407408
44313.6067294907	0	5752.24600000002	-5752.79259259257	-1411.70370370371
44313.6067296759	0	5752.70500000002	-5752.79259259257	-1411.85925925926
44313.6067298495	0	5752.70500000002	-5752.73333333331	-1411.85925925926
44313.6067300347	0	5752.64600000002	-5752.76296296294	-1411.66666666667
44313.6067302083	0	5752.67600000002	-5752.89629629627	-1411.45185185185
44313.6067303935	0	5752.80900000002	-5753.11111111108	-1411.26666666667
44313.6067305787	0	5753.02400000002	-5753.39259259257	-1411.07407407408
44313.6067307523	0	5753.30500000002	-5753.59999999997	-1410.91111111111
44313.6067309375	0	5753.51200000002	-5753.66666666664	-1410.71111111111
44313.6067311227	0	5753.57900000002	-5753.74814814812	-1410.51851851852
44313.6067312963	0	5753.66000000002	-5753.86666666664	-1410.2
44313.6067314815	0	5753.77900000002	-5753.98518518516	-1409.6962962963
44313.6067316667	0	5753.95700000002	-5754.04444444442	-1409.11851851852
44313.6067318403	0	5753.95700000002	-5753.97037037034	-1408.53333333334
44313.6067320255	0	5753.88300000002	-5753.84444444442	-1407.88888888889
44313.6067321991	0	5753.75700000002	-5753.7259259259	-1407.17037037037
44313.6067323843	0	5753.63800000002	-5753.68888888886	-1406.17777777778
44313.6067325579	0	5753.60100000002	-5753.91111111108	-1405.00740740741
44313.6067327431	0	5753.82300000002	-5754.25925925923	-1403.74074074074
44313.6067329167	0	5754.17100000002	-5754.81481481479	-1402.30370370371
44313.6067331018	0	5754.72700000002	-5755.45925925923	-1400.79259259259
44313.606733287	0	5755.37100000002	-5756.17777777775	-1399.07407407408
44313.6067334606	0	5756.09000000002	-5756.87407407405	-1397.22222222222
44313.6067336574	0	5757.69000000002	-5757.77777777775	-1394.74074074074
44313.6067338194	0	5757.69000000002	-5758.77777777775	-1392.36296296296
44313.6067340046	0	5758.69000000002	-5759.67407407405	-1390.08888888889
44313.6067341898	0	5759.58600000002	-5760.62222222219	-1387.57777777778
44313.6067343634	0	5760.53400000002	-5761.14074074071	-1385.00740740741
44313.6067345486	0	5761.05300000002	-5761.27407407404	-1382.31851851852
44313.6067347222	0	5761.18600000002	-5760.99259259256	-1379.62222222222
44313.6067349074	0	5760.90500000002	-5760.31851851849	-1377.25925925926
44313.6067350926	0	5760.23100000002	-5759.42222222219	-1374.76296296296
44313.6067352662	0	5759.33500000002	-5758.61481481478	-1372.45925925926
44313.6067354514	0	5758.52800000002	-5757.82222222219	-1369.80740740741
44313.606735625	0	5757.73500000002	-5757.00740740738	-1367.32592592593
44313.6067358102	0	5756.92000000002	-5756.10370370367	-1365.23703703704
44313.6067359954	0	5756.01600000002	-5755.09629629627	-1363.16296296296
44313.606736169	0	5755.00900000002	-5754.21481481479	-1361.14814814815
44313.6067363542	0	5754.12800000002	-5753.47407407404	-1359.16296296296
44313.6067365278	0	5753.38700000002	-5752.77037037034	-1357.0962962963
44313.606736713	0	5752.68300000002	-5752.10370370367	-1355.33333333333
44313.6067368981	0	5752.01600000002	-5751.37777777775	-1353.6
44313.6067370718	0	5751.29000000002	-5750.83703703701	-1352.16296296296
44313.6067372569	0	5750.74900000002	-5750.43703703701	-1350.59259259259
44313.6067374306	0	5750.34900000002	-5750.11111111108	-1348.91851851852
44313.6067376157	0	5750.02300000002	-5749.94074074071	-1347.44444444445
44313.6067378009	0	5749.85300000002	-5749.79259259256	-1345.98518518519
44313.6067379861	0	5749.70500000002	-5749.60740740738	-1344.68148148148
44313.6067381597	0	5749.52000000002	-5749.31851851849	-1343.71111111111
44313.6067383333	0	5749.23100000002	-5748.97037037034	-1342.83703703704
44313.6067385185	0	5748.88300000002	-5748.81481481478	-1342.01481481482
44313.6067387037	0	5748.72700000002	-5748.88148148145	-1341.2
44313.6067388773	0	5748.79400000002	-5749.28888888886	-1340.54074074074
44313.6067390625	0	5749.20100000002	-5749.80740740738	-1340.02222222222
44313.6067392361	0	5749.72000000002	-5750.31111111108	-1339.71111111111
44313.6067394213	0	5750.22400000002	-5750.60740740738	-1339.62962962963
44313.6067396065	0	5750.52000000002	-5750.71851851849	-1339.80740740741
44313.6067397801	0	5750.63100000002	-5750.59259259256	-1340.17777777778
44313.6067399653	0	5750.50500000002	-5750.21481481479	-1340.76296296296
44313.6067401389	0	5750.12700000002	-5749.58518518516	-1341.54074074074
44313.6067403241	0	5749.49700000002	-5748.85185185182	-1342.42962962963
44313.6067405093	0	5748.76400000002	-5748.02222222219	-1343.51851851852
44313.6067406829	0	5747.93400000002	-5747.43703703701	-1344.66666666667
44313.6067408681	0	5747.34900000002	-5747.22222222219	-1345.75555555556
44313.6067410417	0	5747.13400000002	-5747.3259259259	-1346.77037037037
44313.6067412269	0	5747.23800000002	-5747.78518518516	-1347.6962962963
44313.606741412	0	5747.69700000002	-5748.48888888886	-1348.73333333333
44313.6067415856	0	5748.40100000002	-5749.37037037034	-1349.83703703704
44313.6067417708	0	5749.28200000002	-5750.25925925923	-1350.97037037037
44313.6067419444	0	5750.17100000002	-5751.14074074071	-1352.33333333333
44313.6067421296	0	5751.05200000002	-5751.94074074071	-1353.88888888889
44313.6067423148	0	5751.85200000002	-5752.65185185182	-1355.76296296296
44313.6067424884	0	5752.56300000002	-5753.14074074071	-1357.8962962963
44313.6067426736	0	5753.45900000002	-5753.54814814812	-1360.37037037037
44313.6067428472	0	5753.45900000002	-5753.65185185182	-1363.12592592593
44313.6067430324	0	5753.56300000002	-5753.7259259259	-1365.8
44313.6067432176	0	5753.63700000002	-5753.96296296293	-1368.88148148148
44313.6067433912	0	5753.87400000002	-5754.39259259256	-1371.92592592593
44313.6067435764	0	5754.30400000002	-5755.30370370368	-1375.53333333333
44313.60674375	0	5755.21500000002	-5756.9259259259	-1379.28148148148
44313.6067439352	0	5756.83700000002	-5759.24444444442	-1382.92592592593
44313.6067441204	0	5759.15600000002	-5762.19999999997	-1386.70370370371
44313.6067443056	0	5765.01600000002	-5765.10370370367	-1390.13333333333
44313.6067444792	0	5765.01600000002	-5768.23703703701	-1393.59259259259
44313.6067446528	0	5768.14900000002	-5772.05185185182	-1397.20740740741
[truncated: 5,689 more rows]
