# Supplementary material for: Near-infrared manipulation of multiple neuronal populations via trichromatic upconversion
Source: Nat Commun. 2021 Sep 27;12:5662. doi: 10.1038/s41467-021-25993-7 (PMC8476604; doi:10.1038/s41467-021-25993-7)
Supplement: Supplementary file 7 — Source Data [file 41467_2021_25993_MOESM7_ESM.zip › Source Data/SI 31/808/5_2.csv]

DateTime	xPosComp	yPosComp	xPos	yPos
44325.6127292014	0	2855.629	-2857.34074074074	-360.459259259257
44325.6127293171	0	2855.629	-2859.04444444445	-361.577777777776
44325.6127294329	0	2859.051	-2860.71111111111	-362.62222222222
44325.6127295486	0	2859.051	-2862.41481481482	-363.733333333331
44325.6127296644	0	2862.421	-2863.85185185185	-364.711111111109
44325.6127297801	0	2862.421	-2865.04444444445	-365.748148148146
44325.6127298958	0	2865.051	-2866.05925925926	-366.844444444442
44325.6127300116	0	2865.051	-2866.85925925926	-367.925925925924
44325.6127301273	0	2866.866	-2867.4962962963	-369.044444444442
44325.6127302431	0	2866.866	-2867.97777777778	-370.029629629627
44325.6127303588	0	2867.985	-2868.25185185185	-370.799999999998
44325.6127304745	0	2867.985	-2868.65185185185	-371.79259259259
44325.6127305903	0	2868.659	-2869.04444444445	-372.562962962961
44325.612730706	0	2868.659	-2869.6962962963	-373.585185185183
44325.6127308218	0	2869.703	-2870.48888888889	-374.481481481479
44325.6127309375	0	2869.703	-2871.51111111111	-375.414814814813
44325.6127310532	0	2871.518	-2872.62962962963	-376.385185185183
44325.612731169	0	2871.518	-2873.75555555556	-377.19259259259
44325.6127312847	0	2873.762	-2875.14814814815	-378.103703703701
44325.6127314005	0	2873.762	-2876.45925925926	-378.837037037035
44325.6127315162	0	2876.466	-2877.82222222222	-379.585185185183
44325.6127316319	0	2876.466	-2879.18518518519	-380.25185185185
44325.6127317477	0	2879.192	-2880.4962962963	-380.866666666664
44325.6127318634	0	2879.192	-2881.65925925926	-381.244444444442
44325.6127319792	0	2881.666	-2882.87407407408	-381.725925925924
44325.6127320949	0	2881.666	-2883.95555555556	-382.281481481479
44325.6127322106	0	2883.962	-2884.92592592593	-382.79259259259
44325.6127323264	0	2883.962	-2885.63703703704	-383.199999999998
44325.6127324421	0	2885.643	-2886.12592592593	-383.503703703701
44325.6127325579	0	2885.643	-2886.34074074074	-383.65185185185
44325.6127326736	0	2886.347	-2886.51111111111	-383.674074074072
44325.6127327893	0	2886.347	-2886.76296296297	-383.637037037035
44325.6127329051	0	2886.769	-2887.11851851852	-383.585185185183
44325.6127330208	0	2886.769	-2887.57777777778	-383.511111111109
44325.6127331366	0	2887.584	-2888.48888888889	-383.296296296294
44325.6127332523	0	2887.584	-2889.67407407408	-382.955555555553
44325.6127333681	0	2889.68	-2891.14814814815	-382.481481481479
44325.6127334838	0	2889.68	-2892.51111111111	-381.948148148146
44325.6127335995	0	2892.517	-2894.03703703704	-381.325925925924
44325.6127337153	0	2892.517	-2895.37777777778	-380.629629629627
44325.612733831	0	2895.384	-2896.73333333334	-379.866666666665
44325.6127339468	0	2895.384	-2897.98518518519	-379.074074074072
44325.6127340625	0	2897.991	-2899.19259259259	-378.22222222222
44325.6127341782	0	2897.991	-2900.10370370371	-377.429629629627
44325.612734294	0	2900.11	-2900.85185185185	-376.614814814813
44325.6127344097	0	2900.11	-2901.35555555556	-375.807407407405
44325.6127345255	0	2901.362	-2901.68148148148	-375.066666666664
44325.6127346412	0	2901.362	-2901.78518518519	-374.399999999998
44325.6127347569	0	2901.792	-2901.8	-373.659259259257
44325.6127348727	0	2901.792	-2901.77037037037	-372.918518518516
44325.6127349884	0	2901.777	-2901.78518518519	-372.244444444442
44325.6127351042	0	2901.777	-2901.85925925926	-371.688888888887
44325.6127352199	0	2901.866	-2902.04444444445	-371.170370370368
44325.6127353357	0	2901.866	-2902.19259259259	-370.674074074072
44325.6127354514	0	2902.199	-2902.42222222222	-370.074074074072
44325.6127355671	0	2902.199	-2902.64444444445	-369.474074074072
44325.6127356829	0	2902.651	-2902.94814814815	-368.79259259259
44325.6127357986	0	2902.651	-2903.48148148148	-368.162962962961
44325.6127359144	0	2903.488	-2904.17037037037	-367.488888888887
44325.6127360301	0	2903.488	-2905.13333333333	-366.674074074072
44325.6127361458	0	2905.14	-2906.34814814815	-365.874074074072
44325.6127362616	0	2905.14	-2907.85185185185	-365.059259259257
44325.6127363773	0	2907.859	-2909.71111111111	-364.140740740738
44325.6127364931	0	2907.859	-2911.61481481482	-363.370370370368
44325.6127366088	0	2911.622	-2913.47407407407	-362.659259259257
44325.6127367245	0	2911.622	-2915.04444444445	-362.014814814812
44325.6127368403	0	2915.052	-2916.54074074074	-361.585185185183
44325.612736956	0	2915.052	-2917.92592592593	-361.118518518516
44325.6127370718	0	2917.933	-2919.21481481482	-360.681481481479
44325.6127371875	0	2917.933	-2920.61481481482	-360.148148148146
44325.6127373032	0	2920.622	-2921.96296296296	-359.659259259257
44325.612737419	0	2920.622	-2923.24444444445	-359.229629629627
44325.6127375347	0	2923.252	-2924.4	-358.925925925924
44325.6127376505	0	2923.252	-2925.45925925926	-358.711111111109
44325.6127377662	0	2925.467	-2926.9037037037	-358.399999999998
44325.6127378819	0	2925.467	-2928.58518518519	-358.066666666664
44325.6127379977	0	2928.593	-2930.45185185185	-357.807407407405
44325.6127381134	0	2928.593	-2932.71111111111	-357.540740740738
44325.6127382292	0	2932.719	-2935.11111111111	-357.429629629627
44325.6127383449	0	2932.719	-2937.8962962963	-357.266666666664
44325.6127384607	0	2937.904	-2940.47407407407	-357.044444444442
44325.6127385764	0	2937.904	-2942.83703703704	-356.925925925924
44325.6127386921	0	2942.845	-2945.57777777778	-356.896296296294
44325.6127388079	0	2942.845	-2948.19259259259	-356.962962962961
44325.6127389236	0	2948.201	-2950.6	-357.029629629627
44325.6127390394	0	2948.201	-2952.6962962963	-357.170370370368
44325.6127391551	0	2952.705	-2954.4	-357.311111111109
44325.6127392708	0	2952.705	-2955.45185185185	-357.503703703701
44325.6127393866	0	2955.461	-2955.98518518519	-357.829629629627
44325.6127395023	0	2955.461	-2956.0962962963	-358.133333333331
44325.6127396181	0	2956.105	-2955.88148148148	-358.637037037035
44325.6127397338	0	2956.105	-2955.50370370371	-359.214814814812
44325.6127398495	0	2955.512	-2955.17037037037	-359.837037037035
44325.6127399653	0	2955.512	-2954.92592592593	-360.414814814812
44325.612740081	0	2954.934	-2954.88888888889	-361.044444444442
44325.6127401968	0	2954.934	-2955.15555555556	-361.696296296294
44325.6127403125	0	2955.164	-2955.6962962963	-362.39259259259
44325.6127404282	0	2955.164	-2956.51111111111	-363.081481481479
44325.612740544	0	2956.52	-2957.6962962963	-363.807407407405
44325.6127406597	0	2956.52	-2959.1037037037	-364.585185185183
44325.6127407755	0	2959.113	-2960.71851851852	-365.377777777775
44325.6127408912	0	2959.113	-2962.62222222222	-366.014814814812
44325.6127410069	0	2962.632	-2964.78518518519	-366.629629629627
44325.6127411227	0	2962.632	-2967	-367.148148148146
44325.6127412384	0	2967.01	-2969.1037037037	-367.681481481479
44325.6127413542	0	2967.01	-2970.90370370371	-368.148148148146
44325.6127414699	0	2970.914	-2972.79259259259	-368.785185185183
44325.6127415856	0	2970.914	-2974.58518518519	-369.407407407405
44325.6127417014	0	2974.595	-2976.38518518519	-370.140740740738
44325.6127418171	0	2974.595	-2978.07407407408	-370.874074074072
44325.6127419329	0	2978.084	-2979.85185185185	-371.62222222222
44325.6127420486	0	2978.084	-2981.71111111111	-372.466666666664
44325.6127421644	0	2981.721	-2983.68148148148	-373.296296296294
44325.6127422801	0	2981.721	-2986.02222222222	-374.148148148146
44325.6127423958	0	2986.032	-2987.9037037037	-374.851851851849
44325.6127425116	0	2986.032	-2990.25185185185	-375.770370370368
44325.6127426273	0	2990.262	-2992.59259259259	-376.733333333331
44325.6127427431	0	2990.262	-2994.74074074074	-377.637037037035
44325.6127428588	0	2994.751	-2996.92592592593	-378.577777777775
44325.6127429745	0	2994.751	-2998.6	-379.370370370368
44325.6127430903	0	2998.61	-3000.21481481482	-380.148148148146
44325.612743206	0	2998.61	-3001.63703703704	-380.874074074072
44325.6127433218	0	3001.647	-3002.74814814815	-381.488888888886
44325.6127434375	0	3001.647	-3003.65925925926	-382.140740740738
44325.6127435532	0	3003.669	-3004.39259259259	-382.733333333331
44325.612743669	0	3003.669	-3005.23703703704	-383.362962962961
44325.6127437847	0	3005.247	-3006.30370370371	-384.037037037035
44325.6127439005	0	3005.247	-3007.38518518519	-384.651851851849
44325.6127440162	0	3007.395	-3008.50370370371	-385.259259259257
44325.6127441319	0	3007.395	-3009.67407407408	-385.874074074072
44325.6127442477	0	3009.684	-3011.02962962963	-386.451851851849
44325.6127443634	0	3009.684	-3012.41481481482	-387.014814814812
44325.6127444792	0	3012.425	-3013.91111111111	-387.474074074072
44325.6127445949	0	3012.425	-3015.43703703704	-387.918518518516
44325.6127447106	0	3015.447	-3016.78518518519	-388.355555555553
44325.6127448264	0	3015.447	-3018.06666666667	-388.911111111109
44325.6127449421	0	3018.077	-3019.1037037037	-389.39259259259
44325.6127450579	0	3018.077	-3019.95555555556	-389.911111111109
44325.6127451736	0	3019.966	-3020.47407407408	-390.399999999998
44325.6127452893	0	3019.966	-3020.82222222222	-390.851851851849
44325.6127454051	0	3020.833	-3021.23703703704	-391.22222222222
44325.6127455208	0	3020.833	-3021.63703703704	-391.377777777775
44325.6127456366	0	3021.648	-3022.45185185185	-391.474074074072
44325.6127457523	0	3021.648	-3023.57037037037	-391.533333333331
44325.6127458681	0	3023.581	-3024.90370370371	-391.496296296294
44325.6127459838	0	3023.581	-3026.54814814815	-391.370370370368
44325.6127460995	0	3026.559	-3028.33333333333	-391.266666666664
44325.6127462153	0	3026.559	-3030.28888888889	-391.088888888886
44325.612746331	0	3030.3	-3032.31851851852	-390.829629629627
44325.6127464468	0	3030.3	-3034.58518518519	-390.525925925924
44325.6127465625	0	3034.596	-3037.0962962963	-390.125925925924
44325.6127466782	0	3034.596	-3039.83703703704	-389.570370370368
44325.612746794	0	3039.848	-3042.54814814815	-389.007407407405
44325.6127469097	0	3039.848	-3045.15555555556	-388.570370370368
44325.6127470255	0	3045.167	-3047.93333333334	-387.962962962961
44325.6127471412	0	3045.167	-3050.88888888889	-387.340740740738
44325.6127472569	0	3050.9	-3053.54814814815	-386.59259259259
44325.6127473727	0	3050.9	-3056.25185185185	-385.733333333331
44325.6127474884	0	3056.263	-3058.93333333334	-384.829629629627
44325.6127476042	0	3056.263	-3061.53333333334	-383.82222222222
44325.6127477199	0	3061.544	-3063.97037037037	-382.748148148146
44325.6127478357	0	3061.544	-3066.25185185185	-381.614814814812
44325.6127479514	0	3066.263	-3068.19259259259	-380.459259259257
44325.6127480671	0	3066.263	-3069.86666666667	-379.333333333331
44325.6127481829	0	3069.878	-3071.31851851852	-378.177777777775
44325.6127482986	0	3069.878	-3072.4962962963	-377.088888888887
44325.6127484144	0	3072.508	-3073.61481481482	-375.933333333331
44325.6127485301	0	3072.508	-3074.70370370371	-374.740740740738
44325.6127486458	0	3074.715	-3075.91851851852	-373.451851851849
44325.6127487616	0	3074.715	-3077.02962962963	-372.377777777775
44325.6127488773	0	3077.041	-3078.21481481482	-371.348148148146
44325.6127489931	0	3077.041	-3079.6	-370.170370370368
44325.6127491088	0	3079.611	-3081.22962962963	-368.874074074072
44325.6127492245	0	3079.611	-3083.06666666667	-367.607407407405
44325.6127493403	0	3083.078	-3085.24444444445	-366.19259259259
44325.612749456	0	3083.078	-3087.75555555556	-364.755555555553
44325.6127495718	0	3087.767	-3090.4	-363.318518518516
44325.6127496875	0	3087.767	-3093.02222222223	-361.977777777775
44325.6127498032	0	3093.034	-3095.97777777778	-360.459259259257
44325.612749919	0	3093.034	-3099.05925925926	-358.955555555553
44325.6127500347	0	3099.071	-3102.44444444445	-357.511111111109
44325.6127501505	0	3099.071	-3106.05925925926	-356.02222222222
44325.6127502662	0	3106.071	-3109.33333333334	-354.725925925923
44325.6127503819	0	3106.071	-3112.74814814815	-353.385185185183
44325.6127504977	0	3112.76	-3116.43703703704	-351.829629629627
44325.6127506134	0	3112.76	-3120.00740740741	-350.148148148146
44325.6127507292	0	3120.019	-3123.10370370371	-348.555555555553
44325.6127508449	0	3120.019	-3125.9925925926	-346.933333333331
44325.6127509606	0	3126.004	-3128.5925925926	-345.474074074072
44325.6127510764	0	3126.004	-3131.00740740741	-344.02222222222
44325.6127511921	0	3131.019	-3133.16296296297	-342.651851851849
44325.6127513079	0	3131.019	-3134.97777777778	-341.340740740738
44325.6127514236	0	3134.989	-3136.54074074074	-340.051851851849
44325.6127515394	0	3134.989	-3137.8962962963	-338.814814814812
44325.6127516551	0	3137.908	-3139.03703703704	-337.681481481479
44325.6127517708	0	3137.908	-3140.11851851852	-336.585185185183
44325.6127518866	0	3140.13	-3141.12592592593	-335.659259259257
44325.6127520023	0	3140.13	-3142.11851851852	-334.733333333331
44325.6127521181	0	3142.13	-3143.05185185185	-333.881481481479
44325.6127522338	0	3142.13	-3144.04444444445	-332.985185185183
44325.6127523495	0	3144.056	-3145.14814814815	-332.111111111109
44325.6127524653	0	3144.056	-3146.51111111111	-331.214814814812
44325.612752581	0	3146.523	-3147.86666666667	-330.503703703701
44325.6127526968	0	3146.523	-3149.65185185185	-329.725925925923
44325.6127528125	0	3149.664	-3151.68888888889	-328.940740740738
44325.6127529282	0	3149.664	-3154.04444444445	-328.081481481479
44325.612753044	0	3154.057	-3156.60740740741	-327.340740740738
44325.6127531597	0	3154.057	-3159.27407407408	-326.555555555553
44325.6127532755	0	3159.287	-3161.9925925926	-325.829629629627
44325.6127533912	0	3159.287	-3164.73333333334	-325.325925925923
44325.6127535069	0	3164.746	-3167.4	-324.970370370368
44325.6127536227	0	3164.746	-3170.05925925926	-324.614814814812
44325.6127537384	0	3170.072	-3172.65185185185	-324.281481481479
44325.6127538542	0	3170.072	-3175.22222222222	-323.948148148146
44325.6127539699	0	3175.235	-3177.75555555556	-323.711111111109
44325.6127540856	0	3175.235	-3180.04444444445	-323.62222222222
44325.6127542014	0	3180.057	-3182.21481481482	-323.555555555553
44325.6127543171	0	3180.057	-3184.17777777778	-323.59259259259
44325.6127544329	0	3184.19	-3186.05185185185	-323.637037037035
44325.6127545486	0	3184.19	-3187.68148148148	-323.777777777775
44325.6127546644	0	3187.694	-3188.99259259259	-323.896296296294
44325.6127547801	0	3187.694	-3189.8962962963	-324.029629629627
44325.6127548958	0	3189.909	-3190.63703703704	-324.266666666664
44325.6127550116	0	3189.909	-3191.0962962963	-324.637037037035
44325.6127551273	0	3191.109	-3191.2962962963	-324.955555555553
44325.6127552431	0	3191.109	-3191.28888888889	-325.311111111109
44325.6127553588	0	3191.302	-3191.08888888889	-325.82222222222
44325.6127554745	0	3191.302	-3190.71851851852	-326.39259259259
44325.6127555903	0	3190.732	-3190.31111111111	-327.014814814812
44325.612755706	0	3190.732	-3189.8962962963	-327.696296296294
44325.6127558218	0	3189.91	-3189.53333333334	-328.437037037035
44325.6127559375	0	3189.91	-3189.36296296297	-329.244444444442
44325.6127560532	0	3189.377	-3189.36296296297	-330.007407407405
44325.612756169	0	3189.377	-3189.6962962963	-330.881481481479
44325.6127562847	0	3189.71	-3190.21481481482	-331.688888888886
44325.6127564005	0	3189.71	-3191.08148148148	-332.666666666664
44325.6127565162	0	3191.095	-3192.08888888889	-333.62222222222
44325.6127566319	0	3191.095	-3193.25185185185	-334.637037037035
44325.6127567477	0	3193.265	-3194.63703703704	-335.725925925923
44325.6127568634	0	3193.265	-3196.02222222222	-336.725925925923
44325.6127569792	0	3196.035	-3197.48148148148	-337.911111111109
44325.6127570949	0	3196.035	-3198.91851851852	-339.081481481479
44325.6127572106	0	3198.931	-3200.38518518519	-340.385185185183
44325.6127573264	0	3198.931	-3201.91851851852	-341.785185185183
44325.6127574421	0	3201.931	-3203.32592592593	-343.103703703701
44325.6127575579	0	3201.931	-3204.65185185185	-344.511111111109
44325.6127576736	0	3204.664	-3205.94814814815	-345.985185185183
44325.6127577893	0	3204.664	-3207.27407407408	-347.466666666664
44325.6127579051	0	3207.286	-3208.57037037037	-348.96296296296
44325.6127580208	0	3207.286	-3209.82962962963	-350.429629629627
44325.6127581366	0	3209.842	-3211.11851851852	-351.911111111109
44325.6127582523	0	3209.842	-3212.31851851852	-353.481481481479
44325.6127583681	0	3212.331	-3213.42962962963	-354.970370370368
44325.6127584838	0	3212.331	-3214.54814814815	-356.466666666664
44325.6127585995	0	3214.561	-3215.87407407408	-358.029629629627
44325.6127587153	0	3214.561	-3217.40740740741	-359.511111111109
44325.612758831	0	3217.42	-3219.08148148148	-360.999999999997
44325.6127589468	0	3217.42	-3220.88148148148	-362.570370370368
44325.6127590625	0	3220.894	-3222.70370370371	-364.111111111109
44325.6127591782	0	3220.894	-3224.61481481482	-365.607407407405
44325.612759294	0	3224.627	-3226.62222222222	-367.051851851849
44325.6127594097	0	3224.627	-3228.56296296296	-368.466666666664
44325.6127595255	0	3228.575	-3230.54814814815	-369.888888888886
44325.6127596412	0	3228.575	-3232.02962962963	-370.999999999997
44325.6127597569	0	3232.042	-3233.63703703704	-372.318518518516
44325.6127598727	0	3232.042	-3234.96296296296	-373.614814814812
44325.6127599884	0	3234.975	-3236.04444444445	-374.703703703701
44325.6127601042	0	3234.975	-3236.94814814815	-375.948148148146
44325.6127602199	0	3236.96	-3237.96296296296	-377.177777777775
44325.6127603357	0	3236.96	-3238.88888888889	-378.266666666664
44325.6127604514	0	3238.901	-3239.91111111111	-379.207407407405
44325.6127605671	0	3238.901	-3241.18518518519	-380.19259259259
44325.6127606829	0	3241.197	-3242.73333333333	-381.274074074072
44325.6127607986	0	3241.197	-3244.32592592593	-382.266666666664
44325.6127609144	0	3244.338	-3245.81481481482	-383.19259259259
44325.6127610301	0	3244.338	-3247.42222222222	-384.059259259257
44325.6127611458	0	3247.434	-3248.85185185185	-384.940740740738
44325.6127612616	0	3247.434	-3250.15555555556	-385.918518518516
44325.6127613773	0	3250.167	-3251.02962962963	-386.770370370368
44325.6127614931	0	3250.167	-3251.65925925926	-387.644444444442
44325.6127616088	0	3251.671	-3252.04444444445	-388.503703703701
44325.6127617245	0	3251.671	-3252.14074074074	-389.325925925923
44325.6127618403	0	3252.152	-3251.94814814815	-389.99259259259
44325.612761956	0	3252.152	-3251.74074074074	-390.59259259259
44325.6127620718	0	3251.752	-3251.6	-391.155555555553
44325.6127621875	0	3251.752	-3251.65925925926	-391.718518518516
44325.6127623032	0	3251.671	-3252.08888888889	-392.155555555553
44325.612762419	0	3251.671	-3252.84444444445	-392.56296296296
44325.6127625347	0	3252.856	-3253.94074074074	-392.911111111109
44325.6127626505	0	3252.856	-3255.2	-393.051851851849
44325.6127627662	0	3255.212	-3256.95555555556	-393.155555555553
44325.6127628819	0	3255.212	-3259.02222222222	-393.207407407405
44325.6127629977	0	3259.034	-3261.56296296296	-393.325925925923
44325.6127631134	0	3259.034	-3264.20740740741	-393.399999999997
44325.6127632292	0	3264.219	-3266.92592592593	-393.399999999997
44325.6127633449	0	3264.219	-3269.7037037037	-393.340740740738
44325.6127634606	0	3269.715	-3272.42962962963	-393.340740740738
44325.6127635764	0	3269.715	-3275.14814814815	-393.340740740738
44325.6127636921	0	3275.159	-3277.84444444445	-393.333333333331
44325.6127638079	0	3275.159	-3280.54074074074	-393.251851851849
44325.6127639236	0	3280.552	-3283.37037037037	-393.081481481479
44325.6127640394	0	3280.552	-3286.0962962963	-392.896296296294
44325.6127641551	0	3286.108	-3288.98518518519	-392.56296296296
44325.6127642708	0	3286.108	-3291.62222222222	-392.303703703701
44325.6127643866	0	3291.634	-3294.34074074074	-391.955555555553
44325.6127645023	0	3291.634	-3296.77777777778	-391.681481481479
44325.6127646181	0	3296.79	-3298.88148148148	-391.36296296296
44325.6127647338	0	3296.79	-3300.54814814815	-391.155555555553
44325.6127648495	0	3300.56	-3301.8	-390.948148148146
44325.6127649653	0	3300.56	-3302.62222222222	-390.785185185183
44325.612765081	0	3302.634	-3303.05925925926	-390.674074074072
44325.6127651968	0	3302.634	-3303.26666666667	-390.562962962961
44325.6127653125	0	3303.278	-3303.43703703704	-390.466666666664
44325.6127654282	0	3303.278	-3303.57777777778	-390.318518518516
44325.612765544	0	3303.589	-3303.82962962963	-390.148148148146
44325.6127656597	0	3303.589	-3304.23703703704	-390.014814814812
44325.6127657755	0	3304.248	-3304.85925925926	-389.955555555553
44325.6127658912	0	3304.248	-3305.72592592593	-389.874074074072
44325.6127660069	0	3305.737	-3306.85925925926	-389.799999999998
44325.6127661227	0	3305.737	-3308.24444444444	-389.696296296294
44325.6127662384	0	3308.256	-3309.78518518519	-389.651851851849
44325.6127663542	0	3308.256	-3311.52592592593	-389.637037037035
44325.6127664699	0	3311.537	-3313.28888888889	-389.607407407405
44325.6127665856	0	3311.537	-3314.98518518518	-389.607407407405
44325.6127667014	0	3314.996	-3316.74814814815	-389.733333333331
44325.6127668171	0	3314.996	-3318.55555555556	-389.851851851849
44325.6127669329	0	3318.566	-3320.22222222222	-389.955555555553
44325.6127670486	0	3318.566	-3321.86666666667	-390.088888888886
44325.6127671644	0	3321.877	-3323.58518518518	-390.281481481479
44325.6127672801	0	3321.877	-3325.4	-390.503703703701
44325.6127673958	0	3325.41	-3327.25185185185	-390.755555555553
44325.6127675116	0	3325.41	-3329.08148148148	-391.02222222222
44325.6127676273	0	3329.091	-3330.97777777778	-391.36296296296
44325.6127677431	0	3329.091	-3332.92592592593	-391.799999999997
44325.6127678588	0	3332.935	-3334.68888888889	-392.214814814812
44325.6127679745	0	3332.935	-3336.55555555556	-392.637037037034
44325.6127680903	0	3336.565	-3338.45185185185	-393.074074074071
44325.612768206	0	3336.565	-3340.68888888889	-393.837037037034
44325.6127683218	0	3340.698	-3342.8	-394.703703703701
44325.6127684375	0	3340.698	-3345.14814814815	-395.644444444442
44325.6127685532	0	3345.157	-3347.4	-396.748148148146
44325.612768669	0	3345.157	-3349.4962962963	-397.940740740738
44325.6127687847	0	3349.505	-3351.2	-399.103703703701
44325.6127689005	0	3349.505	-3352.48888888889	-400.251851851849
44325.6127690162	0	3352.498	-3353.4	-401.296296296294
44325.6127691319	0	3352.498	-3353.87407407407	-402.229629629627
44325.6127692477	0	3353.883	-3354.04444444444	-403.170370370368
44325.6127693634	0	3353.883	-3353.96296296296	-404.103703703701
44325.6127694792	0	3353.972	-3353.81481481481	-405.059259259257
44325.6127695949	0	3353.972	-3353.74814814815	-406.16296296296
44325.6127697106	0	3353.757	-3353.76296296296	-407.36296296296
44325.6127698264	0	3353.757	-3353.84444444444	-408.570370370368
44325.6127699421	0	3353.853	-3353.94814814815	-409.970370370368
44325.6127700579	0	3353.853	-3354.04444444444	-411.148148148146
44325.6127701736	0	3354.053	-3354.23703703704	-412.42222222222
44325.6127702894	0	3354.053	-3354.59259259259	-413.755555555553
44325.6127704051	0	3354.601	-3355.00740740741	-414.911111111109
44325.6127705208	0	3354.601	-3355.45925925926	-416.266666666664
44325.6127706366	0	3355.468	-3355.98518518518	-417.496296296294
44325.6127707523	0	3355.468	-3356.54074074074	-418.82222222222
44325.6127708681	0	3356.549	-3356.95555555555	-420.207407407405
44325.6127709838	0	3356.549	-3357.28888888889	-421.748148148146
44325.6127710995	0	3357.297	-3357.42222222222	-423.340740740738
44325.6127712153	0	3357.297	-3357.45185185185	-424.948148148146
44325.612771331	0	3357.46	-3357.37037037037	-426.59259259259
44325.6127714468	0	3357.46	-3357.08888888889	-428.140740740738
44325.6127715625	0	3357.097	-3356.58518518518	-429.570370370368
44325.6127716782	0	3357.097	-3355.9037037037	-430.999999999997
44325.612771794	0	3355.912	-3355.16296296296	-432.318518518516
44325.6127719097	0	3355.912	-3354.43703703704	-433.444444444442
44325.6127720255	0	3354.445	-3353.9037037037	-434.444444444442
44325.6127721412	0	3354.445	-3353.68148148148	-435.451851851849
44325.6127722569	0	3353.689	-3353.69629629629	-436.525925925923
44325.6127723727	0	3353.689	-3353.88888888889	-437.42222222222
44325.6127724884	0	3353.896	-3354.28888888889	-438.214814814812
44325.6127726042	0	3353.896	-3355.04444444444	-439.125925925923
44325.6127727199	0	3355.052	-3356.14074074074	-440.014814814812
44325.6127728357	0	3355.052	-3357.4	-440.837037037034
44325.6127729514	0	3357.408	-3358.97037037037	-441.651851851849
44325.6127730671	0	3357.408	-3360.64444444444	-442.444444444442
44325.6127731829	0	3360.652	-3362.51111111111	-443.229629629627
44325.6127732986	0	3360.652	-3364.28888888889	-443.837037037034
44325.6127734144	0	3364.296	-3366.36296296296	-444.370370370368
44325.6127735301	0	3364.296	-3368.89629629629	-444.999999999997
44325.6127736458	0	3368.903	-3371.33333333333	-445.577777777775
44325.6127737616	0	3368.903	-3373.71851851852	-446.007407407405
44325.6127738773	0	3373.725	-3376.16296296296	-446.199999999997
44325.6127739931	0	3373.725	-3378.83703703704	-446.518518518516
44325.6127741088	0	3378.844	-3381.48888888889	-446.674074074071
44325.6127742245	0	3378.844	-3383.94814814815	-446.733333333331
44325.6127743403	0	3383.955	-3386.3037037037	-446.770370370368
44325.612774456	0	3383.955	-3388.54814814815	-446.748148148146
44325.6127745718	0	3388.555	-3390.62962962963	-446.688888888886
44325.6127746875	0	3388.555	-3392.55555555555	-446.651851851849
44325.6127748032	0	3392.562	-3394.20740740741	-446.503703703701
44325.612774919	0	3392.562	-3395.54814814815	-446.385185185183
44325.6127750347	0	3395.555	-3396.63703703704	-446.177777777775
44325.6127751505	0	3395.555	-3397.34814814815	-445.955555555553
44325.6127752662	0	3397.355	-3397.80740740741	-445.711111111108
44325.6127753819	0	3397.355	-3398.05925925926	-445.429629629627
44325.6127754977	0	3398.066	-3398.12592592593	-445.125925925923
44325.6127756134	0	3398.066	-3398.14074074074	-444.718518518516
44325.6127757292	0	3398.147	-3398.1037037037	-444.318518518516
44325.6127758449	0	3398.147	-3398.02222222222	-443.82222222222
44325.6127759606	0	3398.028	-3397.8962962963	-443.340740740738
44325.6127760764	0	3398.028	-3397.8962962963	-442.799999999997
44325.6127761921	0	3397.902	-3398	-442.177777777775
44325.6127763079	0	3397.902	-3398.37777777778	-441.496296296294
44325.6127764236	0	3398.383	-3398.98518518518	-440.777777777775
44325.6127765394	0	3398.383	-3399.94074074074	-439.999999999998
44325.6127766551	0	3399.946	-3401.26666666667	-439.118518518516
44325.6127767708	0	3399.946	-3402.83703703704	-438.19259259259
44325.6127768866	0	3402.842	-3404.48148148148	-437.340740740738
44325.6127770023	0	3402.842	-3406.28148148148	-436.488888888886
44325.6127771181	0	3406.286	-3408.17037037037	-435.481481481479
44325.6127772338	0	3406.286	-3410.18518518518	-434.437037037035
44325.6127773495	0	3410.19	-3412.20740740741	-433.437037037035
44325.6127774653	0	3410.19	-3414.13333333333	-432.399999999998
44325.612777581	0	3414.138	-3416.05185185185	-431.281481481479
44325.6127776968	0	3414.138	-3418.21481481481	-430.081481481479
44325.6127778125	0	3418.219	-3420.20740740741	-428.777777777775
44325.6127779282	0	3418.219	-3422.14074074074	-427.518518518516
44325.612778044	0	3422.145	-3423.85185185185	-426.229629629627
44325.6127781597	0	3422.145	-3425.37777777778	-424.933333333331
44325.6127782755	0	3425.382	-3426.78518518518	-423.525925925924
44325.6127783912	0	3425.382	-3428.04444444444	-422.088888888886
44325.6127785069	0	3428.049	-3429.28148148148	-420.681481481479
44325.6127786227	0	3428.049	-3430.4962962963	-419.274074074072
44325.6127787384	0	3430.501	-3431.78518518518	-417.844444444442
44325.6127788542	0	3430.501	-3433.13333333333	-416.362962962961
44325.6127789699	0	3433.138	-3434.54074074074	-414.940740740738
44325.6127790856	0	3433.138	-3435.96296296296	-413.466666666664
44325.6127792014	0	3435.968	-3437.37777777778	-412.02222222222
44325.6127793171	0	3435.968	-3438.64444444444	-410.607407407405
44325.6127794329	0	3438.649	-3439.81481481481	-409.207407407405
44325.6127795486	0	3438.649	-3440.9037037037	-407.844444444442
44325.6127796643	0	3440.908	-3441.85185185185	-406.577777777775
44325.6127797801	0	3440.908	-3442.82222222222	-405.362962962961
44325.6127798958	0	3442.827	-3443.83703703704	-404.125925925924
44325.6127800116	0	3442.827	-3444.89629629629	-402.999999999998
44325.6127801273	0	3444.901	-3446.09629629629	-401.888888888887
44325.6127802431	0	3444.901	-3447.48888888889	-400.733333333331
44325.6127803588	0	3447.494	-3449	-399.740740740738
44325.6127804745	0	3447.494	-3450.94814814815	-398.629629629627
44325.6127805903	0	3450.953	-3453.19259259259	-397.540740740738
44325.612780706	0	3450.953	-3455.65185185185	-396.39259259259
44325.6127808218	0	3455.657	-3458.19259259259	-395.348148148146
44325.6127809375	0	3455.657	-3460.62222222222	-394.511111111109
44325.6127810532	0	3460.627	-3463.19259259259	-393.688888888887
44325.612781169	0	3460.627	-3465.77777777778	-392.955555555553
44325.6127812847	0	3465.783	-3468.29629629629	-392.303703703701
44325.6127814005	0	3465.783	-3470.56296296296	-391.82222222222
44325.6127815162	0	3470.568	-3473.08148148148	-391.333333333331
44325.6127816319	0	3470.568	-3475.6	-390.962962962961
44325.6127817477	0	3475.605	-3477.81481481481	-390.466666666664
44325.6127818634	0	3475.605	-3479.74814814815	-390.007407407405
44325.6127819792	0	3479.753	-3481.37777777778	-389.570370370368
44325.6127820949	0	3479.753	-3482.7037037037	-389.162962962961
44325.6127822107	0	3482.709	-3483.64444444444	-388.79259259259
44325.6127823264	0	3482.709	-3484.17777777778	-388.585185185183
44325.6127824421	0	3484.183	-3484.4	-388.525925925924
44325.6127825579	0	3484.183	-3484.4	-388.525925925924
44325.6127826736	0	3484.405	-3484.23703703704	-388.62222222222
44325.6127827894	0	3484.405	-3484.09629629629	-388.777777777776
44325.6127829051	0	3484.101	-3484.21481481481	-388.940740740739
44325.6127830208	0	3484.101	-3484.63703703704	-389.118518518516
44325.6127831366	0	3484.642	-3485.39259259259	-389.281481481479
44325.6127832523	0	3484.642	-3486.51111111111	-389.407407407405
44325.6127833681	0	3486.516	-3487.91111111111	-389.577777777776
44325.6127834838	0	3486.516	-3489.37777777778	-389.785185185183
44325.6127835995	0	3489.383	-3490.8	-390.029629629627
44325.6127837153	0	3489.383	-3492.28148148148	-390.407407407405
44325.612783831	0	3492.287	-3493.8962962963	-390.777777777776
44325.6127839468	0	3492.287	-3495.63703703704	-391.162962962961
44325.6127840625	0	3495.643	-3497.34814814815	-391.577777777776
44325.6127841782	0	3495.643	-3499.22962962963	-392.05185185185
44325.612784294	0	3499.236	-3501.13333333333	-392.511111111109
44325.6127844097	0	3499.236	-3502.97037037037	-392.918518518516
44325.6127845255	0	3502.977	-3505.0962962963	-393.42222222222
44325.6127846412	0	3502.977	-3507.2962962963	-393.99259259259
44325.6127847569	0	3507.303	-3509.61481481481	-394.577777777776
44325.6127848727	0	3507.303	-3512.14814814815	-395.281481481479
44325.6127849884	0	3512.155	-3514.45925925926	-395.881481481479
44325.6127851042	0	3512.155	-3516.60740740741	-396.407407407405
44325.6127852199	0	3516.614	-3518.5037037037	-396.962962962961
44325.6127853356	0	3516.614	-3520.53333333333	-397.592592592591
44325.6127854514	0	3520.54	-3522.25185185185	-398.148148148146
44325.6127855671	0	3520.54	-3523.88888888889	-398.829629629628
44325.6127856829	0	3523.896	-3525.14814814815	-399.466666666665
44325.6127857986	0	3523.896	-3526.21481481481	-400.125925925924
44325.6127859144	0	3526.222	-3526.97777777778	-400.725925925924
44325.6127860301	0	3526.222	-3527.43703703704	-401.288888888887
44325.6127861458	0	3527.444	-3527.58518518518	-401.770370370368
44325.6127862616	0	3527.444	-3527.65185185185	-402.325925925924
44325.6127863773	0	3527.659	-3527.81481481481	-402.874074074072
44325.6127864931	0	3527.659	-3528.17037037037	-403.518518518516
44325.6127866088	0	3528.178	-3528.74814814815	-404.229629629627
44325.6127867245	0	3528.178	-3529.38518518518	-404.99259259259
44325.6127868403	0	3529.393	-3530.1037037037	-405.79259259259
44325.612786956	0	3529.393	-3530.76296296296	-406.585185185183
44325.6127870718	0	3530.771	-3531.37037037037	-407.333333333331
44325.6127871875	0	3530.771	-3531.95555555555	-408.185185185183
44325.6127873032	0	3531.964	-3532.42222222222	-408.925925925924
44325.612787419	0	3531.964	-3532.97777777778	-409.696296296294
44325.6127875347	0	3532.986	-3533.66666666667	-410.399999999998
44325.6127876505	0	3532.986	-3534.36296296296	-411.074074074072
44325.6127877662	0	3534.371	-3535.3037037037	-411.770370370368
44325.6127878819	0	3534.371	-3536.14814814815	-412.311111111109
44325.6127879977	0	3536.156	-3537.23703703704	-412.962962962961
44325.6127881134	0	3536.156	-3538.17037037037	-413.577777777776
44325.6127882292	0	3538.178	-3539.02962962963	-414.125925925924
44325.6127883449	0	3538.178	-3539.81481481481	-414.599999999998
44325.6127884606	0	3539.822	-3540.42222222222	-415.044444444442
44325.6127885764	0	3539.822	-3540.78518518518	-415.474074074072
44325.6127886921	0	3540.792	-3540.87407407407	-415.807407407405
44325.6127888079	0	3540.792	-3540.78518518518	-416.185185185183
44325.6127889236	0	3540.792	-3540.53333333333	-416.555555555553
44325.6127890394	0	3540.54	-3540.18518518518	-416.940740740739
44325.6127891551	0	3540.54	-3540.05185185185	-417.237037037035
44325.6127892708	0	3540.059	-3540.13333333333	-417.45185185185
44325.6127893866	0	3540.059	-3540.5037037037	-417.59259259259
44325.6127895023	0	3540.511	-3541.26666666667	-417.681481481479
44325.6127896181	0	3540.511	-3542.29629629629	-417.681481481479
44325.6127897338	0	3542.304	-3543.45185185185	-417.711111111109
44325.6127898495	0	3542.304	-3544.88148148148	-417.637037037035
44325.6127899653	0	3544.889	-3546.4	-417.585185185183
44325.612790081	0	3544.889	-3547.99259259259	-417.481481481479
44325.6127901968	0	3548	-3549.67407407407	-417.281481481479
44325.6127903125	0	3548	-3551.48148148148	-417.059259259257
44325.6127904282	0	3551.489	-3553.41481481481	-416.837037037035
44325.612790544	0	3551.489	-3555.41481481481	-416.511111111109
44325.6127906597	0	3555.422	-3557.53333333333	-416.103703703702
44325.6127907755	0	3555.422	-3559.63703703704	-415.659259259257
44325.6127908912	0	3559.644	-3561.54814814815	-415.162962962961
44325.6127910069	0	3559.644	-3563.22222222222	-414.562962962961
44325.6127911227	0	3563.229	-3565.08148148148	-413.82222222222
44325.6127912384	0	3563.229	-3566.74074074074	-413.081481481479
44325.6127913542	0	3566.748	-3568.36296296296	-412.244444444442
44325.6127914699	0	3566.748	-3569.88148148148	-411.333333333331
44325.6127915856	0	3569.889	-3571.46666666667	-410.414814814813
44325.6127917014	0	3569.889	-3573.08148148148	-409.481481481479
44325.6127918171	0	3573.089	-3574.79259259259	-408.466666666665
44325.6127919329	0	3573.089	-3576.5037037037	-407.407407407405
44325.6127920486	0	3576.511	-3578.33333333333	-406.340740740739
44325.6127921643	0	3576.511	-3580.23703703704	-405.288888888887
44325.6127922801	0	3580.244	-3582.2	-404.207407407405
44325.6127923958	0	3580.244	-3584.2	-403.103703703702
44325.6127925116	0	3584.207	-3586.25185185185	-401.999999999998
44325.6127926273	0	3584.207	-3588.14074074074	-400.874074074072
44325.6127927431	0	3588.148	-3589.8	-399.814814814813
44325.6127928588	0	3588.148	-3591.20740740741	-398.799999999998
44325.6127929745	0	3591.215	-3592.54074074074	-397.777777777776
44325.6127930903	0	3591.215	-3593.6962962963	-396.725925925924
44325.612793206	0	3593.704	-3594.71851851852	-395.696296296294
44325.6127933218	0	3593.704	-3595.62222222222	-394.65185185185
44325.6127934375	0	3595.63	-3596.45925925926	-393.755555555553
44325.6127935532	0	3595.63	-3597.44444444444	-392.755555555553
44325.612793669	0	3597.452	-3598.6	-391.681481481479
44325.6127937847	0	3597.452	-3599.88148148148	-390.614814814813
44325.6127939005	0	3599.889	-3601.39259259259	-389.577777777776
44325.6127940162	0	3599.889	-3602.91111111111	-388.496296296294
44325.6127941319	0	3602.919	-3604.36296296296	-387.42222222222
44325.6127942477	0	3602.919	-3605.62962962963	-386.377777777776
44325.6127943634	0	3605.638	-3606.75555555556	-385.340740740739
44325.6127944792	0	3605.638	-3607.88148148148	-384.340740740739
44325.6127945949	0	3607.89	-3608.8	-383.466666666665
44325.6127947107	0	3607.89	-3609.66666666667	-382.607407407405
44325.6127948264	0	3609.675	-3610.44444444444	-381.903703703702
44325.6127949421	0	3609.675	-3611.19259259259	-381.25185185185
44325.6127950579	0	3611.201	-3611.91851851852	-380.644444444442
44325.6127951736	0	3611.201	-3612.72592592593	-380.096296296294
44325.6127952894	0	3612.734	-3613.45185185185	-379.577777777776
44325.6127954051	0	3612.734	-3614.14814814815	-379.133333333331
44325.6127955208	0	3614.156	-3614.77777777778	-378.755555555553
44325.6127956366	0	3614.156	-3615.34814814815	-378.42222222222
44325.6127957523	0	3615.356	-3615.95555555556	-378.103703703702
44325.6127958681	0	3615.356	-3616.45925925926	-377.82222222222
44325.6127959838	0	3616.467	-3616.84444444444	-377.629629629628
44325.6127960995	0	3616.467	-3617.11111111111	-377.540740740739
44325.6127962153	0	3617.119	-3617.25185185185	-377.548148148146
44325.612796331	0	3617.119	-3617.32592592593	-377.607407407405
44325.6127964468	0	3617.334	-3617.37037037037	-377.688888888887
44325.6127965625	0	3617.334	-3617.42962962963	-377.792592592591
44325.6127966782	0	3617.438	-3617.57037037037	-377.940740740739
44325.612796794	0	3617.438	-3617.79259259259	-378.229629629628
44325.6127969097	0	3617.801	-3618.08148148148	-378.644444444442
44325.6127970255	0	3617.801	-3618.42962962963	-379.185185185183
44325.6127971412	0	3618.438	-3618.68148148148	-379.733333333331
44325.6127972569	0	3618.438	-3618.78518518518	-380.481481481479
44325.6127973727	0	3618.794	-3618.77777777778	-381.340740740739
44325.6127974884	0	3618.794	-3618.7037037037	-382.207407407405
44325.6127976042	0	3618.713	-3618.51851851852	-383.125925925924
44325.6127977199	0	3618.713	-3618.24444444444	-384.148148148146
44325.6127978356	0	3618.254	-3617.88888888889	-385.385185185183
44325.6127979514	0	3618.254	-3617.42962962963	-386.681481481479
44325.6127980671	0	3617.439	-3616.74814814815	-388.096296296294
44325.6127981829	0	3617.439	-3615.8962962963	-389.540740740739
44325.6127982986	0	3615.906	-3614.98518518518	-391.296296296294
44325.6127984144	0	3615.906	-3614.21481481481	-393.125925925924
44325.6127985301	0	3614.225	-3613.72592592593	-394.940740740739
44325.6127986458	0	3614.225	-3613.51851851852	-397.029629629628
44325.6127987616	0	3613.529	-3613.68888888889	-399.037037037035
44325.6127988773	0	3613.529	-3614.13333333333	-401.355555555554
44325.6127989931	0	3614.144	-3614.68148148148	-403.607407407405
44325.6127991088	0	3614.144	-3615.32592592593	-406.125925925924
44325.6127992245	0	3615.337	-3616.14814814815	-408.577777777776
44325.6127993403	0	3615.337	-3616.85185185185	-410.933333333331
44325.612799456	0	3616.863	-3617.7037037037	-413.644444444442
44325.6127995718	0	3616.863	-3618.4	-416.362962962961
44325.6127996875	0	3618.411	-3619.0962962963	-419.348148148146
44325.6127998032	0	3618.411	-3619.68148148148	-422.503703703702
44325.612799919	0	3619.692	-3619.92592592593	-425.725925925924
44325.6128000347	0	3619.692	-3620.2962962963	-429.155555555554
44325.6128001505	0	3620.307	-3620.57777777778	-432.666666666665
44325.6128002662	0	3620.307	-3620.88888888889	-436.125925925924
44325.6128003819	0	3620.9	-3621.19259259259	-439.614814814813
44325.6128004977	0	3620.9	-3621.58518518518	-443.155555555554
44325.6128006134	0	3621.596	-3622.03703703704	-446.518518518517
44325.6128007292	0	3621.596	-3622.7037037037	-449.933333333331
44325.6128008449	0	3622.715	-3623.58518518518	-453.629629629628
44325.6128009606	0	3622.715	-3624.58518518518	-457.177777777776
44325.6128010764	0	3624.596	-3625.6962962963	-460.888888888887
44325.6128011921	0	3624.596	-3626.83703703704	-464.674074074072
44325.6128013079	0	3626.848	-3628.00740740741	-468.533333333331
44325.6128014236	0	3626.848	-3628.92592592593	-472.281481481479
44325.6128015394	0	3628.937	-3629.66666666667	-476.014814814813
44325.6128016551	0	3628.937	-3630.03703703704	-479.733333333331
44325.6128017708	0	3630.048	-3630.14074074074	-483.48148148148
44325.6128018866	0	3630.048	-3630.08888888889	-487.02222222222
44325.6128020023	0	3630.1	-3629.87407407407	-490.318518518517
44325.6128021181	0	3630.1	-3629.65185185185	-493.474074074072
44325.6128022338	0	3629.663	-3629.37777777778	-496.570370370368
44325.6128023495	0	3629.663	-3628.97777777778	-499.674074074072
44325.6128024653	0	3628.989	-3628.57777777778	-502.511111111109
44325.612802581	0	3628.989	-3628.3037037037	-505.111111111109
44325.6128026968	0	3628.315	-3627.95555555555	-507.703703703702
44325.6128028125	0	3628.315	-3627.60740740741	-510.614814814813
44325.6128029282	0	3627.619	-3627.32592592592	-513.407407407405
44325.612803044	0	3627.619	-3627.16296296296	-516.207407407405
44325.6128031597	0	3627.175	-3627.06666666667	-518.992592592591
44325.6128032755	0	3627.175	-3627.06666666667	-521.614814814813
44325.6128033912	0	3627.079	-3626.97777777778	-524.28148148148
44325.6128035069	0	3627.079	-3626.96296296296	-526.918518518517
44325.6128036227	0	3626.975	-3626.97037037037	-529.459259259257
44325.6128037384	0	3626.975	-3627.00740740741	-531.948148148146
44325.6128038542	0	3627.019	-3627.05925925926	-534.288888888887
44325.6128039699	0	3627.019	-3627.05925925926	-536.488888888887
44325.6128040856	0	3627.071	-3627.05185185185	-538.503703703702
44325.6128042014	0	3627.071	-3627.03703703704	-540.429629629628
44325.6128043171	0	3627.049	-3627.02962962963	-542.414814814813
44325.6128044329	0	3627.049	-3627.04444444444	-544.288888888887
44325.6128045486	0	3627.056	-3627.08888888889	-545.911111111109
44325.6128046644	0	3627.056	-3627.01481481481	-547.362962962961
44325.6128047801	0	3627.026	-3627.00740740741	-548.65185185185
44325.6128048958	0	3627.026	-3627	-549.762962962961
44325.6128050116	0	3627.011	-3626.94814814815	-550.725925925924
44325.6128051273	0	3627.011	-3626.91111111111	-551.666666666665
44325.6128052431	0	3626.922	-3626.88148148148	-552.474074074072
44325.6128053588	0	3626.922	-3626.85185185185	-553.170370370369
44325.6128054745	0	3626.863	-3626.81481481481	-553.718518518517
44325.6128055903	0	3626.863	-3626.8	-554.088888888887
44325.612805706	0	3626.811	-3626.77037037037	-554.296296296294
44325.6128058218	0	3626.811	-3626.71111111111	-554.437037037035
44325.6128059375	0	3626.722	-3626.6962962963	-554.459259259257
44325.6128060532	0	3626.722	-3626.68888888889	-554.355555555554
44325.612806169	0	3626.7	-3626.62962962963	-554.148148148146
44325.6128062847	0	3626.7	-3626.58518518519	-553.829629629628
44325.6128064005	0	3626.596	-3626.56296296296	-553.42222222222
44325.6128065162	0	3626.596	-3626.57037037037	-552.82222222222
44325.6128066319	0	3626.581	-3626.55555555556	-552.014814814813
44325.6128067477	0	3626.581	-3626.55555555556	-551.059259259257
44325.6128068634	0	3626.566	-3626.60740740741	-550.02222222222
44325.6128069792	0	3626.566	-3626.61481481482	-548.770370370369
44325.6128070949	0	3626.625	-3626.61481481482	-547.355555555554
44325.6128072107	0	3626.625	-3626.54814814815	-545.888888888887
44325.6128073264	0	3626.558	-3626.53333333333	-544.303703703702
44325.6128074421	0	3626.558	-3626.54814814815	-542.592592592591
44325.6128075579	0	3626.558	-3626.42962962963	-540.740740740739
44325.6128076736	0	3626.439	-3626.20740740741	-538.770370370369
44325.6128077894	0	3626.439	-3625.97777777778	-536.792592592591
44325.6128079051	0	3625.987	-3625.67407407407	-534.711111111109
44325.6128080208	0	3625.987	-3625.40740740741	-532.533333333332
44325.6128081366	0	3625.417	-3625.1037037037	-530.125925925924
44325.6128082523	0	3625.417	-3624.87407407407	-527.666666666665
44325.6128083681	0	3624.884	-3624.9037037037	-525.014814814813
44325.6128084838	0	3624.884	-3625.15555555556	-522.355555555554
44325.6128085995	0	3625.165	-3625.87407407407	-519.688888888887
44325.6128087153	0	3625.165	-3626.74814814815	-517.125925925924
44325.612808831	0	3626.758	-3627.85925925926	-514.548148148147
44325.6128089468	0	3626.758	-3629.00740740741	-512.05185185185
44325.6128090625	0	3629.017	-3630.4	-509.474074074072
44325.6128091782	0	3629.017	-3631.85925925926	-506.837037037035
44325.612809294	0	3631.869	-3633.35555555556	-504.118518518517
44325.6128094097	0	3631.869	-3635.00740740741	-501.296296296295
44325.6128095255	0	3635.017	-3636.74814814815	-498.355555555554
44325.6128096412	0	3635.017	-3638.42222222222	-495.355555555554
44325.6128097569	0	3638.432	-3640.17037037037	-492.111111111109
44325.6128098727	0	3638.432	-3641.94814814815	-488.970370370369
44325.6128099884	0	3641.958	-3643.81481481482	-485.755555555554
44325.6128101042	0	3641.958	-3645.68888888889	-482.548148148146
44325.6128102199	0	3645.699	-3647.37777777778	-479.407407407406
44325.6128103356	0	3645.699	-3648.86666666667	-476.222222222221
44325.6128104514	0	3648.877	-3650.23703703704	-473.244444444443
44325.6128105671	0	3648.877	-3651.41481481482	-470.199999999998
44325.6128106829	0	3651.425	-3652.35555555556	-467.192592592591
44325.6128107986	0	3651.425	-3653.14074074074	-464.25185185185
44325.6128109144	0	3653.151	-3653.62222222222	-461.259259259258
44325.6128110301	0	3653.151	-3653.83703703704	-458.274074074072
44325.6128111458	0	3653.847	-3653.98518518519	-455.274074074072
44325.6128112616	0	3653.847	-3654.15555555556	-452.288888888887
44325.6128113773	0	3654.166	-3654.45925925926	-449.266666666665
44325.6128114931	0	3654.166	-3654.93333333333	-446.385185185184
44325.6128116088	0	3654.944	-3655.75555555556	-443.48148148148
44325.6128117245	0	3654.944	-3657	-440.607407407406
44325.6128118403	0	3657.011	-3658.51111111111	-437.837037037035
44325.612811956	0	3657.011	-3660.3037037037	-435.014814814813
44325.6128120718	0	3660.315	-3662.17777777778	-432.207407407406
44325.6128121875	0	3660.315	-3664.28888888889	-429.429629629628
44325.6128123032	0	3664.3	-3666.59259259259	-426.540740740739
44325.612812419	0	3664.3	-3669.05185185185	-423.859259259258
44325.6128125347	0	3669.063	-3671.53333333333	-421.274074074072
44325.6128126505	0	3669.063	-3673.94814814815	-418.799999999998
44325.6128127662	0	3673.959	-3676.44444444445	-416.237037037035
44325.6128128819	0	3673.959	-3678.62962962963	-413.874074074073
44325.6128129977	0	3678.64	-3680.60740740741	-411.629629629628
44325.6128131134	0	3678.64	-3682.26666666667	-409.318518518517
44325.6128132292	0	3682.277	-3683.54814814815	-407.014814814813
44325.6128133449	0	3682.277	-3684.39259259259	-404.962962962961
44325.6128134606	0	3684.403	-3684.8	-403.014814814813
44325.6128135764	0	3684.403	-3685	-401.118518518517
44325.6128137037	0	3685.01	-3684.95555555556	-399.429629629628
44325.6128138079	0	3685.01	-3684.77037037037	-397.799999999998
44325.6128139236	0	3684.78	-3684.47407407408	-396.207407407406
44325.6128140393	0	3684.78	-3684.08888888889	-394.970370370369
44325.6128141551	0	3684.099	-3683.62962962963	-393.71111111111
44325.6128142708	0	3684.099	-3683.20740740741	-392.562962962961
44325.6128143866	0	3683.218	-3682.85925925926	-391.503703703702
44325.6128145023	0	3683.218	-3682.74074074074	-390.503703703702
44325.6128146181	0	3682.751	-3682.79259259259	-389.622222222221
44325.6128147338	0	3682.751	-3683.31111111111	-388.725925925924
44325.6128148495	0	3683.321	-3684.15555555556	-387.925925925924
44325.6128149653	0	3683.321	-3685.25925925926	-387.148148148147
44325.612815081	0	3685.269	-3686.51111111111	-386.422222222221
44325.6128151968	0	3685.269	-3687.91851851852	-385.740740740739
44325.6128153125	0	3687.928	-3689.18518518519	-385.059259259258
44325.6128154282	0	3687.928	-3690.39259259259	-384.48148148148
44325.612815544	0	3690.402	-3691.38518518519	-384.029629629628
44325.6128156597	0	3690.402	-3692.28148148148	-383.629629629628
44325.6128157755	0	3692.291	-3693.12592592593	-383.214814814813
44325.6128158912	0	3692.291	-3693.91851851852	-382.799999999998
44325.6128160069	0	3693.928	-3694.72592592593	-382.370370370369
44325.6128161227	0	3693.928	-3695.48148148148	-382.007407407406
44325.6128162384	0	3695.491	-3696.60740740741	-381.65185185185
44325.6128163542	0	3695.491	-3698.01481481482	-381.28148148148
44325.6128164699	0	3698.024	-3699.64444444445	-380.985185185184
44325.6128165857	0	3698.024	-3701.26666666667	-380.688888888887
44325.6128167014	0	3701.276	-3702.84444444445	-380.318518518517
44325.6128168171	0	3701.276	-3704.62962962963	-379.866666666665
44325.6128169329	0	3704.639	-3706.34074074074	-379.459259259258
44325.6128170486	0	3704.639	-3707.92592592593	-379.044444444443
44325.6128171644	0	3707.935	-3709.66666666667	-378.703703703702
44325.6128172801	0	3707.935	-3711.47407407408	-378.274074074073
44325.6128173958	0	3711.483	-3713.34814814815	-377.896296296295
44325.6128175116	0	3711.483	-3715.27407407408	-377.562962962961
44325.6128176273	0	3715.283	-3717.05185185185	-377.214814814813
44325.6128177431	0	3715.283	-3718.68888888889	-376.933333333332
44325.6128178588	0	3718.698	-3720.07407407408	-376.688888888887
44325.6128179745	0	3718.698	-3721.04444444445	-376.303703703702
44325.6128180903	0	3721.054	-3721.61481481482	-375.903703703702
44325.612818206	0	3721.054	-3721.81481481482	-375.48148148148
44325.6128183218	0	3721.824	-3721.72592592593	-375.199999999998
44325.6128184375	0	3721.824	-3721.59259259259	-375.05185185185
44325.6128185532	0	3721.602	-3721.37777777778	-374.918518518517
44325.612818669	0	3721.602	-3721.05185185185	-374.785185185184
44325.6128187847	0	3721.061	-3720.94814814815	-374.68148148148
44325.6128189005	0	3721.061	-3720.93333333334	-374.666666666665
44325.6128190162	0	3720.942	-3721.02222222222	-374.570370370369
44325.6128191319	0	3720.942	-3721.38518518519	-374.474074074072
44325.6128192477	0	3721.394	-3721.99259259259	-374.370370370369
44325.6128193634	0	3721.394	-3722.81481481482	-374.274074074072
44325.6128194792	0	3722.824	-3723.77037037037	-374.222222222221
44325.6128195949	0	3722.824	-3724.77037037037	-374.148148148147
44325.6128197106	0	3724.78	-3725.94074074074	-374.111111111109
44325.6128198264	0	3724.78	-3727.13333333334	-374.103703703702
44325.6128199421	0	3727.143	-3728.68148148148	-374.08148148148
44325.6128200579	0	3727.143	-3730.38518518519	-374.066666666665
44325.6128201736	0	3730.395	-3732.21481481482	-374.044444444443
44325.6128202894	0	3730.395	-3734.03703703704	-374.125925925924
44325.6128204051	0	3734.047	-3735.83703703704	-374.074074074072
44325.6128205208	0	3734.047	-3737.50370370371	-374.103703703702
44325.6128206366	0	3737.514	-3738.87407407408	-374.133333333332
44325.6128207523	0	3737.514	-3740.25185185185	-374.229629629628
44325.6128208681	0	3740.262	-3741.51111111111	-374.444444444443
44325.6128209838	0	3740.262	-3742.94814814815	-374.688888888887
44325.6128210995	0	3742.958	-3744.22962962963	-374.896296296295
44325.6128212153	0	3742.958	-3745.63703703704	-375.222222222221
44325.612821331	0	3745.647	-3746.98518518519	-375.377777777776
44325.6128214468	0	3745.647	-3748.57777777778	-375.570370370369
44325.6128215625	0	3748.588	-3750.10370370371	-375.866666666665
44325.6128216782	0	3748.588	-3751.75555555556	-376.274074074072
44325.612821794	0	3751.766	-3753.26666666667	-376.659259259258
44325.6128219097	0	3751.766	-3754.77037037037	-376.999999999998
44325.6128220255	0	3754.781	-3756.2	-377.429629629628
44325.6128221412	0	3754.781	-3757.56296296297	-377.866666666665
44325.6128222569	0	3757.574	-3758.70370370371	-378.355555555554
44325.6128223727	0	3757.574	-3759.6962962963	-378.91111111111
44325.6128224884	0	3759.707	-3760.42962962963	-379.466666666665
44325.6128226042	0	3759.707	-3760.87407407408	-380.029629629628
44325.6128227199	0	3760.885	-3760.97777777778	-380.555555555554
44325.6128228356	0	3760.885	-3760.78518518519	-380.977777777776
44325.6128229514	0	3760.796	-3760.37777777778	-381.355555555554
44325.6128230671	0	3760.796	-3759.91111111111	-381.68148148148
44325.6128231829	0	3759.922	-3759.4	-382.022222222221
44325.6128232986	0	3759.922	-3758.94074074074	-382.362962962961
44325.6128234144	0	3758.952	-3758.54074074074	-382.65185185185
44325.6128235301	0	3758.952	-3758.14074074074	-382.888888888887
44325.6128236458	0	3758.152	-3757.6962962963	-383.140740740739
44325.6128237616	0	3758.152	-3757.26666666667	-383.318518518517
44325.6128238773	0	3757.278	-3756.80740740741	-383.362962962961
44325.6128239931	0	3757.278	-3756.37777777778	-383.385185185184
44325.6128241088	0	3756.389	-3755.94074074074	-383.437037037035
44325.6128242245	0	3756.389	-3755.59259259259	-383.511111111109
44325.6128243403	0	3755.604	-3755.31851851852	-383.518518518517
44325.612824456	0	3755.604	-3755.11851851852	-383.518518518517
44325.6128245718	0	3755.13	-3755.08888888889	-383.444444444443
44325.6128246875	0	3755.13	-3755.30370370371	-383.325925925924
44325.6128248032	0	3755.315	-3755.77777777778	-383.125925925924
44325.612824919	0	3755.315	-3756.45925925926	-382.874074074073
44325.6128250347	0	3756.471	-3757.26666666667	-382.607407407406
44325.6128251505	0	3756.471	-3758.23703703704	-382.125925925924
44325.6128252662	0	3758.249	-3759.24444444445	-381.518518518517
44325.6128253819	0	3758.249	-3760.21481481482	-380.844444444443
44325.6128254977	0	3760.227	-3761.34814814815	-380.08148148148
44325.6128256134	0	3760.227	-3762.45925925926	-379.222222222221
44325.6128257292	0	3762.471	-3763.54074074074	-378.340740740739
44325.6128258449	0	3762.471	-3764.62962962963	-377.399999999998
44325.6128259606	0	3764.641	-3765.78518518519	-376.45185185185
44325.6128260764	0	3764.641	-3766.93333333334	-375.503703703702
44325.6128261921	0	3766.945	-3768.25185185185	-374.533333333332
44325.6128263079	0	3766.945	-3769.67407407408	-373.533333333332
44325.6128264236	0	3769.686	-3771.02222222222	-372.466666666665
44325.6128265393	0	3769.686	-3772.45185185185	-371.362962962961
44325.6128266551	0	3772.464	-3773.94814814815	-370.192592592591
44325.6128267708	0	3772.464	-3775.34074074074	-369.037037037035
44325.6128268866	0	3775.353	-3776.64444444445	-367.770370370369
44325.6128270023	0	3775.353	-3777.90370370371	-366.466666666665
44325.6128271181	0	3777.916	-3779.10370370371	-365.155555555554
44325.6128272338	0	3777.916	-3780.17037037037	-363.740740740739
44325.6128273495	0	3780.183	-3781.22222222222	-362.303703703702
44325.6128274653	0	3780.183	-3782.24444444445	-360.903703703702
44325.612827581	0	3782.257	-3783.25925925926	-359.48148148148
44325.6128276968	0	3782.257	-3784.2962962963	-358.066666666665
44325.6128278125	0	3784.309	-3785.45185185185	-356.585185185184
44325.6128279282	0	3784.309	-3786.65925925926	-355.11111111111
44325.612828044	0	3786.672	-3787.8962962963	-353.674074074073
44325.6128281597	0	3786.672	-3789.14814814815	-352.162962962961
44325.6128282755	0	3789.161	-3790.34814814815	-350.614814814813
44325.6128283912	0	3789.161	-3791.32592592593	-349.162962962961
44325.6128285069	0	3791.339	-3792.3925925926	-347.45185185185
44325.6128286227	0	3791.339	-3793.46666666667	-345.844444444443
44325.6128287384	0	3793.48	-3794.45925925926	-344.162962962961
44325.6128288542	0	3793.48	-3795.37777777778	-342.496296296295
44325.6128289699	0	3795.391	-3796.22962962963	-340.844444444443
44325.6128290857	0	3795.391	-3797.02222222222	-339.199999999998
44325.6128292014	0	3797.035	-3797.82962962963	-337.466666666665
44325.6128293171	0	3797.035	-3798.6	-335.844444444443
44325.6128294329	0	3798.613	-3799.34814814815	-334.222222222221
44325.6128295486	0	3798.613	-3800.02222222222	-332.792592592591
44325.6128296644	0	3800.035	-3800.84444444445	-331.370370370369
44325.6128297801	0	3800.035	-3801.74074074074	-330.05185185185
44325.6128298958	0	3801.754	-3802.75555555556	-328.859259259258
44325.6128300116	0	3801.754	-3803.83703703704	-327.703703703702
44325.6128301273	0	3803.85	-3805.03703703704	-326.674074074073
44325.6128302431	0	3803.85	-3806.37037037037	-325.68148148148
44325.6128303588	0	3806.383	-3807.91111111111	-324.637037037036
44325.6128304745	0	3806.383	-3809.64444444445	-323.666666666665
44325.6128305903	0	3809.657	-3811.37037037037	-322.718518518517
44325.612830706	0	3809.657	-3812.92592592593	-321.888888888887
44325.6128308218	0	3812.938	-3814.17777777778	-321.170370370369
44325.6128309375	0	3812.938	-3815.13333333334	-320.533333333332
44325.6128310532	0	3815.145	-3815.71851851852	-320.022222222221
44325.612831169	0	3815.145	-3816.07407407408	-319.570370370369
44325.6128312847	0	3816.086	-3816.20740740741	-319.266666666665
44325.6128314005	0	3816.086	-3816.13333333334	-319.088888888887
44325.6128315162	0	3816.145	-3815.92592592593	-319.014814814813
44325.6128316319	0	3816.145	-3815.68888888889	-319.044444444443
44325.6128317477	0	3815.701	-3815.51111111111	-319.125925925924
44325.6128318634	0	3815.701	-3815.37777777778	-319.288888888887
44325.6128319792	0	3815.39	-3815.37777777778	-319.525925925924
44325.6128320949	0	3815.39	-3815.54814814815	-319.837037037036
44325.6128322106	0	3815.56	-3815.93333333333	-320.199999999999
44325.6128323264	0	3815.56	-3816.70370370371	-320.762962962961
44325.6128324421	0	3816.716	-3817.77037037037	-321.348148148147
44325.6128325579	0	3816.716	-3819	-321.962962962961
44325.6128326736	0	3819.012	-3820.38518518519	-322.577777777776
44325.6128327894	0	3819.012	-3822.02962962963	-323.355555555554
44325.6128329051	0	3822.042	-3823.91851851852	-324.170370370369
44325.6128330208	0	3822.042	-3825.94074074074	-325.007407407406
44325.6128331366	0	3825.953	-3828.18518518519	-326.059259259258
44325.6128332523	0	3825.953	-3830.52592592593	-327.162962962961
44325.6128333681	0	3830.538	-3832.88888888889	-328.444444444443
44325.6128334838	0	3830.538	-3835.26666666667	-329.614814814813
44325.6128335995	0	3835.279	-3837.53333333334	-330.688888888887
44325.6128337153	0	3835.279	-3839.77037037037	-331.829629629628
44325.612833831	0	3839.783	-3842.10370370371	-332.992592592591
44325.6128339468	0	3839.783	-3844.11851851852	-333.948148148147
44325.6128340625	0	3844.131	-3845.94814814815	-334.859259259258
44325.6128341782	0	3844.131	-3847.36296296297	-335.666666666665
44325.612834294	0	3847.375	-3848.51111111111	-336.444444444443
44325.6128344097	0	3847.375	-3849.51851851852	-337.11111111111
44325.6128345255	0	3849.531	-3850.55555555556	-337.814814814813
44325.6128346412	0	3849.531	-3851.61481481482	-338.525925925924
44325.6128347569	0	3851.627	-3852.81481481482	-339.362962962961
44325.6128348727	0	3851.627	-3854.03703703704	-340.192592592591
44325.6128349884	0	3854.049	-3855.38518518519	-341.096296296295
44325.6128351042	0	3854.049	-3856.75555555556	-341.992592592591
44325.6128352199	0	3856.768	-3858.17777777778	-342.807407407406
44325.6128353356	0	3856.768	-3859.65185185185	-343.577777777776
44325.6128354514	0	3859.664	-3861.22222222222	-344.229629629628
44325.6128355671	0	3859.664	-3862.74814814815	-344.799999999998
44325.6128356829	0	3862.76	-3864.14814814815	-345.266666666665
44325.6128357986	0	3862.76	-3865.47407407408	-345.622222222221
44325.6128359144	0	3865.486	-3866.70370370371	-345.88148148148
44325.6128360301	0	3865.486	-3867.83703703704	-346.059259259258
44325.6128361458	0	3867.849	-3869.11851851852	-346.28148148148
44325.6128362616	0	3867.849	-3870.41481481482	-346.437037037036
44325.6128363773	0	3870.427	-3871.51851851852	-346.518518518517
44325.6128364931	0	3870.427	-3872.53333333333	-346.555555555554
44325.6128366088	0	3872.546	-3873.6	-346.48148148148
44325.6128367245	0	3872.546	-3874.82222222222	-346.362962962961
44325.6128368403	0	3874.835	-3875.91851851852	-346.274074074073
44325.612836956	0	3874.835	-3877.18518518519	-346.162962962961
44325.6128370718	0	3877.198	-3878.75555555556	-345.955555555554
44325.6128371875	0	3877.198	-3880.27407407408	-345.770370370369
44325.6128373032	0	3880.287	-3882.06666666667	-345.444444444443
44325.612837419	0	3880.287	-3884.06666666667	-344.970370370369
44325.6128375347	0	3884.08	-3886	-344.407407407406
44325.6128376505	0	3884.08	-3887.88888888889	-343.837037037036
44325.6128377662	0	3887.902	-3889.32592592593	-343.370370370369
44325.6128378819	0	3887.902	-3890.45185185185	-342.814814814813
44325.6128379977	0	3890.465	-3891.48888888889	-342.340740740739
44325.6128381134	0	3890.465	-3892.38518518519	-341.807407407406
44325.6128382292	0	3892.398	-3893.18518518519	-341.274074074073
44325.6128383449	0	3892.398	-3894.20740740741	-340.65185185185
44325.6128384606	0	3894.22	-3895.18518518519	-339.977777777776
44325.6128385764	0	3894.22	-3896.40740740741	-339.199999999999
44325.6128386921	0	3896.42	-3897.72592592593	-338.325925925924
44325.6128388079	0	3896.42	-3899.13333333333	-337.303703703702
44325.6128389236	0	3899.146	-3900.44444444445	-336.340740740739
44325.6128390394	0	3899.146	-3901.65185185185	-335.348148148147
44325.6128391551	0	3901.665	-3902.73333333333	-334.355555555554
44325.6128392708	0	3901.665	-3903.91851851852	-333.170370370369
44325.6128393866	0	3903.932	-3904.91111111111	-332.014814814813
44325.6128395023	0	3903.932	-3905.98518518519	-330.748148148147
44325.6128396181	0	3905.999	-3907.0962962963	-329.399999999999
44325.6128397338	0	3905.999	-3908.26666666667	-327.977777777776
44325.6128398495	0	3908.28	-3909.44444444445	-326.68148148148
44325.6128399653	0	3908.28	-3910.88148148148	-325.155555555554
44325.612840081	0	3910.895	-3912.62222222222	-323.518518518517
44325.6128401968	0	3910.895	-3914.70370370371	-321.837037037036
44325.6128403125	0	3914.717	-3917.00740740741	-320.177777777776
44325.6128404282	0	3914.717	-3919.59259259259	-318.518518518517
44325.612840544	0	3919.606	-3922.45925925926	-316.718518518517
44325.6128406597	0	3919.606	-3925.45185185185	-314.918518518517
44325.6128407755	0	3925.465	-3928.48888888889	-313.155555555554
44325.6128408912	0	3925.465	-3931.53333333334	-311.28148148148
44325.6128410069	0	3931.546	-3934.34814814815	-309.459259259258
44325.6128411227	0	3931.546	-3936.93333333334	-307.496296296295
44325.6128412384	0	3936.946	-3939.24444444445	-305.696296296295
44325.6128413542	0	3936.946	-3941.28888888889	-303.925925925924
44325.6128414699	0	3941.302	-3943.11851851852	-302.170370370369
44325.6128415857	0	3941.302	-3944.82962962963	-300.525925925924
44325.6128417014	0	3944.843	-3946.39259259259	-298.925925925924
44325.6128418171	0	3944.843	-3947.80740740741	-297.385185185184
44325.6128419329	0	3947.821	-3949.32592592593	-295.822222222221
44325.6128420486	0	3947.821	-3950.74074074074	-294.377777777776
44325.6128421644	0	3950.754	-3952.14814814815	-292.918518518517
44325.6128422801	0	3950.754	-3953.57777777778	-291.577777777776
44325.6128423958	0	3953.591	-3955.02222222222	-290.25185185185
44325.6128425116	0	3953.591	-3956.65185185185	-288.977777777776
44325.6128426273	0	3956.665	-3958.21481481482	-287.792592592591
44325.6128427431	0	3956.665	-3959.76296296297	-286.659259259258
44325.6128428588	0	3959.776	-3961.04444444445	-285.577777777776
44325.6128429745	0	3959.776	-3962.11111111111	-284.48148148148
44325.6128430903	0	3962.124	-3962.93333333334	-283.437037037036
44325.612843206	0	3962.124	-3963.51111111111	-282.555555555554
44325.6128433218	0	3963.524	-3963.82222222222	-281.91111111111
44325.6128434375	0	3963.524	-3963.99259259259	-281.259259259258
44325.6128435532	0	3964.005	-3964.01481481482	-280.65185185185
44325.612843669	0	3964.005	-3963.99259259259	-280.125925925924
44325.6128437847	0	3964.005	-3964.04444444445	-279.718518518517
44325.6128439005	0	3964.057	-3964.28888888889	-279.377777777776
44325.6128440162	0	3964.057	-3964.82222222222	-279.11111111111
44325.6128441319	0	3964.835	-3965.74074074074	-278.962962962962
44325.6128442477	0	3964.835	-3967.02222222222	-278.874074074073
44325.6128443634	0	3967.035	-3968.60740740741	-278.888888888887
44325.6128444792	0	3967.035	-3970.6	-278.844444444443
44325.6128445949	0	3970.613	-3972.84444444445	-278.85185185185
44325.6128447106	0	3970.613	-3975.28888888889	-278.88148148148
44325.6128448264	0	3975.302	-3977.85925925926	-278.918518518517
44325.6128449421	0	3975.302	-3980.45925925926	-278.985185185184
44325.6128450579	0	3980.472	-3983.27407407408	-279.133333333332
44325.6128451736	0	3980.472	-3986.19259259259	-279.325925925925
44325.6128452894	0	3986.205	-3989.22222222222	-279.540740740739
44325.6128454051	0	3986.205	-3992.44444444445	-279.733333333332
44325.6128455208	0	3992.457	-3995.25185185185	-280.022222222221
44325.6128456366	0	3992.457	-3997.92592592593	-280.466666666665
44325.6128457523	0	3997.938	-4000.50370370371	-281.162962962962
44325.6128458681	0	3997.938	-4002.94074074074	-281.896296296295
44325.6128459838	0	4002.953	-4005.37777777778	-282.792592592591
44325.6128460995	0	4002.953	-4007.97037037037	-283.762962962962
44325.6128462153	0	4007.983	-4010.42222222222	-284.71111111111
44325.612846331	0	4007.983	-4012.51111111111	-285.659259259258
44325.6128464468	0	4012.524	-4015.05925925926	-286.762962962962
44325.6128465625	0	4012.524	-4017.37037037037	-287.918518518517
44325.6128466782	0	4017.383	-4019.48148148148	-289.096296296295
44325.612846794	0	4017.383	-4021.27407407408	-290.229629629628
44325.6128469097	0	4021.287	-4022.68148148148	-291.333333333332
44325.6128470255	0	4021.287	-4023.78518518519	-292.503703703702
44325.6128471412	0	4023.798	-4024.6	-293.770370370369
44325.6128472569	0	4023.798	-4024.94074074074	-294.837037037036
44325.6128473727	0	4024.954	-4025.07407407408	-296.155555555554
44325.6128474884	0	4024.954	-4025.07407407408	-297.555555555554
44325.6128476042	0	4025.087	-4025.0962962963	-298.955555555554
44325.6128477199	0	4025.087	-4025.14814814815	-300.274074074073
44325.6128478356	0	4025.161	-4025.45925925926	-301.725925925925
44325.6128479514	0	4025.161	-4025.92592592593	-303.074074074073
44325.6128480671	0	4025.939	-4026.66666666667	-304.451851851851
44325.6128481829	0	4025.939	-4027.56296296296	-305.91111111111
44325.6128482986	0	4027.576	-4028.42962962963	-307.229629629628
44325.6128484143	0	4027.576	-4029.57777777778	-308.659259259258
44325.6128485301	0	4029.591	-4030.85925925926	-310.133333333332
44325.6128486458	0	4029.591	-4032.17037037037	-311.474074074073
44325.6128487616	0	4032.184	-4033.59259259259	-313.014814814814
44325.6128488773	0	4032.184	-4034.73333333334	-314.518518518517
44325.6128489931	0	4034.747	-4035.68148148148	-315.985185185184
44325.6128491088	0	4034.747	-4036.61481481482	-317.599999999999
44325.6128492245	0	4036.628	-4037.42962962963	-319.103703703702
44325.6128493403	0	4036.628	-4037.97777777778	-320.718518518517
44325.612849456	0	4037.991	-4038.31111111111	-322.259259259258
44325.6128495718	0	4037.991	-4038.64444444445	-323.859259259258
44325.6128496875	0	4038.658	-4039.02962962963	-325.348148148147
44325.6128498032	0	4038.658	-4039.54814814815	-326.733333333332
44325.612849919	0	4039.562	-4040.32592592593	-328.037037037036
44325.6128500347	0	4039.562	-4041.42222222223	-329.303703703702
44325.6128501505	0	4041.436	-4042.84444444445	-330.577777777776
44325.6128502662	0	4041.436	-4044.37777777778	-331.748148148147
44325.6128503819	0	4044.392	-4046	-332.955555555554
44325.6128504977	0	4044.392	-4047.8	-334.133333333332
44325.6128506134	0	4047.814	-4049.88148148149	-335.340740740739
44325.6128507292	0	4047.814	-4051.82222222223	-336.422222222221
44325.6128508449	0	4051.836	-4053.97777777778	-337.444444444443
44325.6128509607	0	4051.836	-4056.02222222223	-338.214814814814
44325.6128510764	0	4056.036	-4058.16296296297	-339.08148148148
44325.6128511921	0	4056.036	-4060.54074074074	-339.999999999999
44325.6128513079	0	4060.555	-4062.88148148149	-340.755555555554
44325.6128514236	0	4060.555	-4065.24444444445	-341.370370370369
44325.6128515394	0	4065.259	-4067.5925925926	-341.874074074073
44325.6128516551	0	4065.259	-4070.02222222223	-342.422222222221
44325.6128517708	0	4070.037	-4072.76296296297	-342.977777777776
44325.6128518866	0	4070.037	-4075.44444444445	-343.25185185185
44325.6128520023	0	4075.459	-4078.28148148149	-343.555555555554
44325.6128521181	0	4075.459	-4081.04444444445	-343.777777777776
44325.6128522338	0	4081.059	-4083.81481481482	-343.918518518517
44325.6128523495	0	4081.059	-4086.81481481482	-344.148148148147
44325.6128524653	0	4086.829	-4089.06666666667	-344.31111111111
44325.612852581	0	4086.829	-4091.45185185186	-344.503703703702
44325.6128526968	0	4091.466	-4093.32592592593	-344.644444444443
44325.6128528125	0	4091.466	-4094.98518518519	-344.837037037036
44325.6128529282	0	4094.999	-4096.22222222223	-344.962962962962
44325.612853044	0	4094.999	-4097.10370370371	-345.029629629628
44325.6128531597	0	4097.118	-4097.63703703704	-345.037037037036
44325.6128532755	0	4097.118	-4097.96296296297	-345.044444444443
44325.6128533912	0	4097.977	-4098.0962962963	-344.970370370369
44325.6128535069	0	4097.977	-4098.0962962963	-344.874074074073
44325.6128536227	0	4098.11	-4098.06666666667	-344.755555555554
44325.6128537384	0	4098.11	-4098.17037037038	-344.607407407406
44325.6128538542	0	4098.184	-4098.48148148149	-344.414814814813
44325.6128539699	0	4098.184	-4099.11851851852	-344.229629629628
44325.6128540857	0	4099.132	-4100.17777777778	-344.029629629628
44325.6128542014	0	4099.132	-4101.45185185186	-343.85185185185
44325.6128543171	0	4101.465	-4103.16296296297	-343.659259259258
44325.6128544329	0	4101.465	-4105.02962962963	-343.592592592591
44325.6128545486	0	4105.043	-4106.07407407408	-343.518518518517
44325.6128546644	0	4105.043	-4108.44444444445	-343.266666666665
44325.6128547801	0	4108.458	-4111.13333333334	-343.177777777776
44325.6128548958	0	4108.458	-4113.98518518519	-343.037037037036
44325.6128550116	0	4113.999	-4116.87407407408	-342.874074074073
44325.6128551273	0	4113.999	-4119.66666666667	-342.703703703702
44325.6128552431	0	4119.68	-4122.3925925926	-342.496296296295
44325.6128553588	0	4119.68	-4124.87407407408	-342.266666666665
44325.6128554745	0	4124.887	-4126.86666666667	-342.140740740739
44325.6128555903	0	4124.887	-4128.83703703704	-341.940740740739
44325.612855706	0	4128.85	-4130.36296296297	-341.762962962962
44325.6128558218	0	4128.85	-4131.73333333334	-341.659259259258
44325.6128559375	0	4131.746	-4133.11111111112	-341.555555555554
44325.6128560532	0	4131.746	-4134.74814814815	-341.429629629628
44325.612856169	0	4134.761	-4136.46666666667	-341.377777777776
44325.6128562847	0	4134.761	-4138.23703703704	-341.31111111111
44325.6128564005	0	4138.25	-4139.96296296297	-341.259259259258
44325.6128565162	0	4138.25	-4141.91851851852	-341.192592592591
44325.6128566319	0	4141.931	-4143.81481481482	-341.125925925925
44325.6128567477	0	4141.931	-4145.61481481482	-341.08148148148
44325.6128568634	0	4145.627	-4147.13333333334	-341.170370370369
44325.6128569792	0	4145.627	-4148.6962962963	-341.251851851851
44325.6128570949	0	4148.708	-4150.12592592593	-341.422222222221
44325.6128572106	0	4148.708	-4151.64444444445	-341.570370370369
44325.6128573264	0	4151.656	-4153.20740740741	-341.792592592591
44325.6128574421	0	4151.656	-4154.81481481482	-342.051851851851
44325.6128575579	0	4154.826	-4156.42962962963	-342.274074074073
44325.6128576736	0	4154.826	-4158.11111111112	-342.644444444443
44325.6128577894	0	4158.122	-4159.82962962963	-342.933333333332
44325.6128579051	0	4158.122	-4161.90370370371	-343.28148148148
44325.6128580208	0	4161.915	-4164.12592592593	-343.629629629628
44325.6128581366	0	4161.915	-4165.92592592593	-343.814814814813
44325.6128582523	0	4165.937	-4168.21481481482	-344.118518518517
44325.6128583681	0	4165.937	-4170.7925925926	-344.355555555554
44325.6128584838	0	4170.804	-4173.60740740741	-344.725925925925
44325.6128585995	0	4170.804	-4176.18518518519	-345.274074074073
44325.6128587153	0	4176.197	-4179.01481481482	-345.807407407406
44325.612858831	0	4176.197	-4181.53333333334	-346.148148148147
44325.6128589468	0	4181.545	-4183.94814814815	-346.562962962962
44325.6128590625	0	4181.545	-4186.11851851852	-346.985185185184
44325.6128591782	0	4186.13	-4188.05185185186	-347.348148148147
44325.612859294	0	4186.13	-4189.94814814815	-347.777777777776
44325.6128594097	0	4189.96	-4191.74814814815	-348.11111111111
44325.6128595255	0	4189.96	-4193.31851851852	-348.451851851851
44325.6128596412	0	4193.33	-4194.62962962963	-348.807407407406
44325.6128597569	0	4193.33	-4195.78518518519	-349.207407407406
44325.6128598727	0	4195.797	-4196.88148148149	-349.570370370369
44325.6128599884	0	4195.797	-4197.91851851852	-349.85185185185
44325.6128601042	0	4197.93	-4199.11851851852	-350.125925925925
44325.6128602199	0	4197.93	-4200.56296296297	-350.555555555554
44325.6128603356	0	4200.574	-4202.00740740741	-351.007407407406
44325.6128604514	0	4200.574	-4203.50370370371	-351.444444444443
44325.6128605671	0	4203.515	-4204.94074074075	-351.85185185185
44325.6128606829	0	4203.515	-4206.28888888889	-352.392592592591
44325.6128607986	0	4206.3	-4207.65185185186	-353.066666666665
44325.6128609143	0	4206.3	-4208.98518518519	-353.777777777776
44325.6128610301	0	4208.996	-4210.30370370371	-354.599999999999
44325.6128611458	0	4208.996	-4211.57777777778	-355.422222222221
44325.6128612616	0	4211.589	-4212.92592592593	-356.237037037036
44325.6128613773	0	4211.589	-4214.31851851852	-357.118518518517
44325.6128614931	0	4214.33	-4215.74814814815	-358.05185185185
44325.6128616088	0	4214.33	-4217.28148148149	-358.962962962962
44325.6128617245	0	4217.293	-4218.86666666667	-359.859259259258
44325.6128618403	0	4217.293	-4220.42962962963	-360.748148148147
44325.612861956	0	4220.441	-4222.10370370371	-361.703703703702
44325.6128620718	0	4220.441	-4223.81481481482	-362.562962962962
44325.6128621875	0	4223.826	-4225.54814814815	-363.399999999999
44325.6128623032	0	4223.826	-4227.22222222223	-364.207407407406
44325.612862419	0	4227.233	-4228.62962962964	-364.955555555554
44325.6128625347	0	4227.233	-4229.9925925926	-365.792592592591
44325.6128626505	0	4230.003	-4231.0962962963	-366.51111111111
44325.6128627662	0	4230.003	-4232.0962962963	-367.28148148148
44325.6128628819	0	4232.107	-4232.94814814815	-368.022222222221
44325.6128629977	0	4232.107	-4233.74074074075	-368.68148148148
44325.6128631134	0	4233.751	-4234.53333333334	-369.274074074073
44325.6128632292	0	4233.751	-4235.34814814815	-369.837037037036
44325.6128633449	0	4235.358	-4236.25185185186	-370.333333333332
44325.6128634607	0	4235.358	-4237.13333333334	-370.725925925925
44325.6128635764	0	4237.143	-4238.03703703704	-371.007407407406
44325.6128636921	0	4237.143	-4238.97777777778	-371.140740740739
44325.6128638079	0	4238.987	-4240.03703703704	-371.251851851851
44325.6128639236	0	4238.987	-4241.14074074075	-371.296296296295
44325.6128640394	0	4241.15	-4242.33333333334	-371.362962962962
44325.6128641551	0	4241.15	-4243.74074074075	-371.348148148147
44325.6128642708	0	4243.75	-4245.31111111112	-371.237037037036
44325.6128643866	0	4243.75	-4247.08148148149	-371.170370370369
44325.6128645023	0	4247.091	-4249.01481481482	-370.962962962962
44325.6128646181	0	4247.091	-4251.03703703704	-370.814814814813
44325.6128647338	0	4251.047	-4253.31851851852	-370.614814814813
44325.6128648495	0	4251.047	-4255.81481481482	-370.348148148147
44325.6128649653	0	4255.825	-4258.46666666667	-369.925925925925
44325.612865081	0	4255.825	-4261.14814814815	-369.355555555554
44325.6128651968	0	4261.158	-4263.82962962964	-368.777777777776
44325.6128653125	0	4261.158	-4266.45185185186	-368.125925925925
44325.6128654282	0	4266.462	-4268.96296296297	-367.392592592591
44325.612865544	0	4266.462	-4271.13333333334	-366.822222222221
44325.6128656597	0	4271.143	-4273.01481481482	-366.148148148147
44325.6128657755	0	4271.143	-4274.33333333334	-365.488888888888
44325.6128658912	0	4274.343	-4275.14814814815	-364.903703703702
44325.6128660069	0	4274.343	-4275.54814814815	-364.407407407406
44325.6128661227	0	4275.558	-4275.74814814815	-364.037037037036
44325.6128662384	0	4275.558	-4275.77777777778	-363.525925925925
44325.6128663542	0	4275.788	-4275.88148148149	-362.933333333332
44325.6128664699	0	4275.788	-4276.21481481482	-362.355555555554
44325.6128665856	0	4276.225	-4276.88148148149	-361.762962962962
44325.6128667014	0	4276.225	-4277.90370370371	-361.125925925924
44325.6128668171	0	4277.914	-4279.55555555556	-360.459259259258
44325.6128669329	0	4277.914	-4281.51851851852	-359.874074074073
44325.6128670486	0	4281.529	-4283.97037037037	-359.25185185185
44325.6128671644	0	4281.529	-4286.5925925926	-358.607407407406
44325.6128672801	0	4286.603	-4289.6	-357.874074074073
44325.6128673958	0	4286.603	-4292.52592592593	-357.414814814813
44325.6128675116	0	4292.536	-4295.60740740741	-356.866666666665
44325.6128676273	0	4292.536	-4299.02222222223	-356.229629629628
44325.6128677431	0	4299.032	-4302.41481481482	-355.459259259258
44325.6128678588	0	4299.032	-4305.73333333334	-354.777777777776
44325.6128679745	0	4305.743	-4308.9925925926	-354.066666666665
44325.6128680903	0	4305.743	-4312.20740740741	-353.274074074073
44325.612868206	0	4312.217	-4314.97777777778	-352.48148148148
44325.6128683218	0	4312.217	-4317.53333333334	-351.666666666665
44325.6128684375	0	4317.543	-4320.04444444445	-350.807407407406
44325.6128685532	0	4317.543	-4322.84444444445	-349.777777777776
44325.612868669	0	4322.854	-4325.68888888889	-348.792592592591
44325.6128687847	0	4322.854	-4328.45185185186	-347.748148148147
44325.6128689005	0	4328.461	-4330.94074074074	-346.91111111111
44325.6128690162	0	4328.461	-4332.87407407408	-346.170370370369
44325.6128691319	0	4332.883	-4334.51111111111	-345.518518518517
44325.6128692477	0	4332.883	-4335.84444444445	-344.859259259258
44325.6128693634	0	4335.853	-4336.91851851852	-344.259259259258
44325.6128694792	0	4335.853	-4337.81481481482	-343.674074074073
44325.6128695949	0	4337.823	-4338.65185185185	-343.074074074073
44325.6128697106	0	4337.823	-4339.3925925926	-342.459259259258
44325.6128698264	0	4339.401	-4340.15555555556	-341.888888888887
44325.6128699421	0	4339.401	-4341.02222222222	-341.31111111111
44325.6128700579	0	4341.031	-4342.02962962963	-340.688888888887
44325.6128701736	0	4341.031	-4343.25185185185	-340.103703703702
44325.6128702894	0	4343.261	-4344.88888888889	-339.533333333332
44325.6128704051	0	4343.261	-4346.76296296297	-338.925925925924
44325.6128705208	0	4346.772	-4348.75555555556	-338.296296296295
44325.6128706366	0	4346.772	-4350.62222222223	-337.688888888887
44325.6128707523	0	4350.631	-4352.61481481482	-337.066666666665
44325.6128708681	0	4350.631	-4354.48148148148	-336.474074074073
44325.6128709838	0	4354.49	-4356.23703703704	-335.918518518517
44325.6128710995	0	4354.49	-4357.66666666667	-335.392592592591
44325.6128712153	0	4357.675	-4358.85185185185	-334.792592592591
44325.612871331	0	4357.675	-4359.98518518519	-334.059259259258
44325.6128714468	0	4359.994	-4360.91111111111	-333.348148148147
44325.6128715625	0	4359.994	-4361.67407407408	-332.540740740739
44325.6128716782	0	4361.683	-4362.31111111111	-331.733333333332
44325.612871794	0	4361.683	-4362.91851851852	-330.822222222221
44325.6128719097	0	4362.927	-4363.56296296297	-329.896296296295
44325.6128720255	0	4362.927	-4364.14814814815	-328.940740740739
44325.6128721412	0	4364.157	-4364.80740740741	-327.925925925924
44325.6128722569	0	4364.157	-4365.54814814815	-326.91111111111
44325.6128723727	0	4365.557	-4366.33333333334	-325.837037037035
44325.6128724884	0	4365.557	-4367.27407407408	-324.688888888887
44325.6128726042	0	4367.283	-4368.45925925926	-323.503703703702
44325.6128727199	0	4367.283	-4369.8962962963	-322.303703703702
44325.6128728356	0	4369.905	-4371.52592592593	-321.096296296295
44325.6128729514	0	4369.905	-4373.23703703704	-319.844444444443
44325.6128730671	0	4373.246	-4375.14814814815	-318.466666666665
44325.6128731829	0	4373.246	-4377.25925925926	-316.992592592591
44325.6128732986	0	4377.268	-4379.37777777778	-315.540740740739
44325.6128734143	0	4377.268	-4381.6962962963	-313.940740740739
44325.6128735301	0	4381.705	-4384.05185185186	-312.422222222221
44325.6128736458	0	4381.705	-4386.67407407408	-310.703703703702
44325.6128737616	0	4386.683	-4389.45185185186	-308.999999999998
44325.6128738773	0	4386.683	-4392.36296296297	-307.207407407406
44325.6128739931	0	4392.372	-4395.27407407408	-305.370370370369
44325.6128741088	0	4392.372	-4398.25925925926	-303.399999999999
44325.6128742245	0	4398.268	-4401.30370370371	-301.325925925924
44325.6128743403	0	4398.268	-4404.06666666667	-299.392592592591
44325.612874456	0	4404.075	-4406.50370370371	-297.585185185184
44325.6128745718	0	4404.075	-4408.71851851852	-295.607407407406
44325.6128746875	0	4408.727	-4410.63703703704	-293.614814814813
44325.6128748032	0	4408.727	-4412.33333333334	-291.599999999998
44325.612874919	0	4412.342	-4413.58518518519	-289.725925925924
44325.6128750347	0	4412.342	-4414.68148148149	-287.762962962961
44325.6128751505	0	4414.69	-4415.67407407408	-285.755555555554
44325.6128752662	0	4414.69	-4416.62222222223	-283.903703703702
44325.6128753819	0	4416.631	-4417.72592592593	-282.066666666665
44325.6128754977	0	4416.631	-4418.88148148149	-280.170370370369
44325.6128756134	0	4418.89	-4420.2962962963	-278.214814814813
44325.6128757292	0	4418.89	-4421.8	-276.192592592591
44325.6128758449	0	4421.809	-4423.30370370371	-274.214814814813
44325.6128759607	0	4421.809	-4424.91111111112	-272.125925925924
44325.6128760764	0	4424.92	-4426.4962962963	-270.037037037035
44325.6128761921	0	4424.92	-4428.01481481482	-267.925925925924
44325.6128763079	0	4428.024	-4429.45925925926	-265.777777777776
44325.6128764236	0	4428.024	-4430.87407407408	-263.48148148148
44325.6128765394	0	4430.883	-4432.22962962963	-261.28148148148
44325.6128766551	0	4430.883	-4433.42962962963	-259.118518518517
44325.6128767708	0	4433.439	-4434.57037037037	-256.896296296295
44325.6128768866	0	4433.439	-4435.68888888889	-254.799999999998
44325.6128770023	0	4435.698	-4437.03703703704	-252.755555555554
44325.6128771181	0	4435.698	-4438.54814814815	-250.777777777776
44325.6128772338	0	4438.557	-4440.24444444445	-248.837037037035
44325.6128773495	0	4438.557	-4442.01481481482	-246.903703703702
44325.6128774653	0	4442.024	-4443.78518518519	-245.066666666665
44325.612877581	0	4443.794	-4445.68148148149	-243.214814814813
44325.6128776968	0	4443.794	-4447.78518518519	-241.237037037035
44325.6128778125	0	4447.794	-4449.68148148149	-239.540740740739
44325.6128779282	0	4447.794	-4451.97777777778	-237.659259259258
44325.612878044	0	4451.987	-4454.36296296297	-235.933333333332
44325.6128781597	0	4451.987	-4456.80740740741	-234.311111111109
44325.6128782755	0	4456.817	-4459.25925925926	-232.644444444443
44325.6128783912	0	4456.817	-4461.96296296297	-230.940740740739
44325.6128785069	0	4461.973	-4464.31851851852	-229.533333333332
44325.6128786227	0	4461.973	-4466.81481481482	-228.022222222221
44325.6128787384	0	4466.825	-4469.26666666667	-226.555555555554
44325.6128788542	0	4466.825	-4471.71111111111	-225.140740740739
44325.6128789699	0	4471.721	-4474.21481481482	-223.799999999998
44325.6128790856	0	4471.721	-4476.65925925926	-222.562962962961
44325.6128792014	0	4476.669	-4479.18518518519	-221.392592592591
44325.6128793171	0	4476.669	-4481.62222222223	-220.377777777776
44325.6128794329	0	4481.632	-4484.05185185185	-219.444444444443
44325.6128795486	0	4481.632	-4486.30370370371	-218.577777777776
44325.6128796644	0	4486.313	-4488.33333333334	-217.822222222221
44325.6128797801	0	4486.313	-4490.06666666667	-217.111111111109
44325.6128798958	0	4490.076	-4491.56296296297	-216.459259259258
44325.6128800116	0	4490.076	-4492.51111111111	-215.925925925924
44325.6128801273	0	4492.52	-4493.01481481482	-215.592592592591
44325.6128802431	0	4492.52	-4493.0962962963	-215.48148148148
44325.6128803588	0	4493.105	-4493.02222222222	-215.511111111109
44325.6128804745	0	4493.105	-4492.88148148148	-215.637037037035
44325.6128805903	0	4492.89	-4492.67407407408	-215.822222222221
44325.612880706	0	4492.89	-4492.51111111111	-215.999999999998
44325.6128808218	0	4492.52	-4492.42962962963	-216.207407407406
44325.6128809375	0	4492.52	-4492.48888888889	-216.488888888887
44325.6128810532	0	4492.498	-4492.65925925926	-216.755555555554
44325.612881169	0	4492.498	-4492.98518518519	-217.066666666665
44325.6128812847	0	4492.994	-4493.55555555556	-217.45185185185
44325.6128814005	0	4492.994	-4494.42962962963	-217.933333333332
44325.6128815162	0	4494.438	-4495.54814814815	-218.459259259258
44325.6128816319	0	4494.438	-4497.02222222223	-219.007407407406
44325.6128817477	0	4497.031	-4498.34074074074	-219.318518518517
44325.6128818634	0	4497.031	-4500.15555555556	-219.866666666665
44325.6128819792	0	4500.164	-4502	-220.25185185185
44325.6128820949	0	4500.164	-4503.81481481482	-220.674074074072
44325.6128822106	0	4503.823	-4505.71851851852	-221.088888888887
44325.6128823264	0	4503.823	-4507.62962962963	-221.466666666665
44325.6128824421	0	4507.638	-4509.66666666667	-221.977777777776
44325.6128825579	0	4507.638	-4511.51851851852	-222.518518518517
44325.6128826736	0	4511.527	-4513.05185185186	-223.118518518517
44325.6128827894	0	4511.527	-4514.07407407408	-223.637037037035
44325.6128829051	0	4514.083	-4514.68148148149	-224.118518518517
44325.6128830208	0	4514.083	-4515.11851851852	-224.607407407406
44325.6128831366	0	4515.127	-4515.42222222223	-225.148148148146
44325.6128832523	0	4515.127	-4515.75555555556	-225.718518518517
44325.6128833681	0	4515.764	-4516.34814814815	-226.311111111109
44325.6128834838	0	4515.764	-4517.18518518519	-226.844444444443
44325.6128835995	0	4517.194	-4518.2962962963	-227.437037037035
44325.6128837153	0	4517.194	-4519.53333333334	-227.962962962961
44325.612883831	0	4519.542	-4520.8962962963	-228.407407407406
44325.6128839468	0	4519.542	-4522.4	-228.85185185185
44325.6128840625	0	4522.409	-4523.81481481482	-229.340740740739
44325.6128841782	0	4522.409	-4525.36296296297	-229.822222222221
44325.612884294	0	4525.372	-4526.8	-230.229629629628
44325.6128844097	0	4525.372	-4528.17777777778	-230.644444444443
44325.6128845255	0	4528.187	-4529.24444444445	-230.962962962961
44325.6128846412	0	4528.187	-4530.08148148149	-231.125925925924
44325.6128847569	0	4530.091	-4530.91111111112	-231.333333333332
44325.6128848727	0	4530.091	-4531.77037037037	-231.466666666665
44325.6128849884	0	4531.78	-4532.68148148149	-231.562962962961
44325.6128851042	0	4531.78	-4533.76296296297	-231.607407407406
44325.6128852199	0	4533.773	-4534.94814814815	-231.629629629628
44325.6128853356	0	4533.773	-4536.36296296297	-231.666666666665
44325.6128854514	0	4536.373	-4537.91851851852	-231.65185185185
44325.6128855671	0	4536.373	-4539.70370370371	-231.562962962961
44325.6128856829	0	4539.714	-4541.5925925926	-231.562962962961
44325.6128857986	0	4539.714	-4543.63703703704	-231.555555555554
44325.6128859144	0	4543.647	-4545.88148148149	-231.459259259258
44325.6128860301	0	4543.647	-4548.33333333334	-231.237037037035
44325.6128861458	0	4548.343	-4550.86666666667	-231.111111111109
44325.6128862616	0	4548.343	-4553.57777777778	-230.933333333332
44325.6128863773	0	4553.587	-4556.40740740741	-230.607407407406
44325.6128864931	0	4553.587	-4559.13333333334	-230.303703703702
44325.6128866088	0	4559.143	-4561.72592592593	-229.999999999998
44325.6128867245	0	4559.143	-4564.20000000001	-229.740740740739
44325.6128868403	0	4564.21	-4566.30370370371	-229.474074074072
44325.612886956	0	4564.21	-4568.18518518519	-229.22222222222
44325.6128870718	0	4568.195	-4569.71851851852	-228.985185185183
44325.6128871875	0	4568.195	-4570.95555555556	-228.68148148148
44325.6128873032	0	4570.965	-4571.93333333334	-228.399999999998
44325.612887419	0	4570.965	-4572.72592592593	-228.140740740739
44325.6128875347	0	4572.735	-4573.54074074075	-227.777777777776
44325.6128876505	0	4572.735	-4574.30370370371	-227.45185185185
44325.6128877662	0	4574.313	-4575.06666666667	-227.133333333332
44325.6128878819	0	4574.313	-4575.95555555556	-226.814814814813
44325.6128879977	0	4575.965	-4577.01481481482	-226.511111111109
44325.6128881134	0	4575.965	-4578.33333333334	-226.044444444443
44325.6128882292	0	4578.343	-4579.62962962964	-225.659259259258
44325.6128883449	0	4578.343	-4581.02222222223	-225.170370370369
44325.6128884607	0	4581.032	-4582.40000000001	-224.644444444443
44325.6128885764	0	4581.032	-4583.63703703704	-224.08148148148
44325.6128886921	0	4583.647	-4584.96296296297	-223.488888888887
44325.6128888079	0	4583.647	-4586.34074074075	-222.962962962961
44325.6128889236	0	4586.351	-4587.74074074075	-222.511111111109
44325.6128890394	0	4586.351	-4589.22222222223	-222.125925925924
44325.6128891551	0	4589.232	-4590.68888888889	-221.740740740739
44325.6128892708	0	4589.232	-4592.10370370371	-221.340740740739
44325.6128893866	0	4592.113	-4593.24444444445	-220.948148148147
44325.6128895023	0	4592.113	-4594.15555555556	-220.525925925924
44325.6128896181	0	4594.165	-4594.91111111112	-220.118518518517
44325.6128897338	0	4594.165	-4595.51111111112	-219.68148148148
44325.6128898495	0	4595.521	-4595.84444444445	-219.259259259258
44325.6128899653	0	4595.521	-4595.9925925926	-218.933333333332
44325.612890081	0	4596.002	-4595.9925925926	-218.659259259258
44325.6128901968	0	4596.002	-4596.00000000001	-218.370370370369
44325.6128903125	0	4596.009	-4596.11111111112	-218.118518518517
44325.6128904282	0	4596.009	-4596.46666666667	-217.85185185185
44325.612890544	0	4596.476	-4597.01481481482	-217.622222222221
44325.6128906597	0	4596.476	-4597.74814814815	-217.555555555554
44325.6128907755	0	4597.757	-4598.80740740741	-217.474074074072
44325.6128908912	0	4597.757	-4600.20000000001	-217.377777777776
44325.6128910069	0	4600.209	-4601.96296296297	-217.303703703702
44325.6128911227	0	4600.209	-4603.90370370371	-217.318518518517
44325.6128912384	0	4603.913	-4606.11111111112	-217.325925925924
44325.6128913542	0	4603.913	-4608.71111111112	-217.325925925924
44325.6128914699	0	4608.72	-4611.24444444445	-217.340740740739
44325.6128915856	0	4608.72	-4613.82962962964	-217.340740740739
44325.6128917014	0	4613.839	-4615.77037037038	-217.540740740739
44325.6128918171	0	4613.839	-4617.65185185186	-217.511111111109
44325.6128919329	0	4617.661	-4620.08148148149	-217.733333333332
44325.6128920486	0	4617.661	-4622.52592592593	-218.014814814813
44325.6128921644	0	4622.535	-4624.85185185186	-218.399999999998
44325.6128922801	0	4622.535	-4627.20740740741	-218.814814814813
44325.6128923958	0	4627.216	-4629.52592592593	-219.296296296295
44325.6128925116	0	4627.216	-4632.14074074075	-219.822222222221
44325.6128926273	0	4632.149	-4634.80740740741	-220.296296296295
44325.6128927431	0	4632.149	-4637.47407407408	-220.999999999998
44325.6128928588	0	4637.482	-4640.11851851853	-221.740740740739
44325.6128929745	0	4637.482	-4642.43703703704	-222.466666666665
44325.6128930903	0	4642.445	-4644.65185185186	-223.237037037035
44325.612893206	0	4642.445	-4646.58518518519	-223.999999999998
44325.6128933218	0	4646.593	-4648.15555555556	-224.785185185184
44325.6128934375	0	4646.593	-4649.51111111112	-225.637037037035
44325.6128935532	0	4649.519	-4650.47407407408	-226.459259259258
44325.612893669	0	4649.519	-4651.25925925927	-227.355555555554
44325.6128937847	0	4651.267	-4651.76296296297	-228.207407407406
44325.6128939005	0	4651.267	-4651.9925925926	-229.007407407406
44325.6128940162	0	4652	-4651.96296296297	-229.896296296295
44325.6128941319	0	4652	-4651.81481481482	-230.770370370369
44325.6128942477	0	4651.822	-4651.62222222223	-231.592592592591
44325.6128943634	0	4651.822	-4651.54814814816	-232.474074074072
44325.6128944792	0	4651.555	-4651.56296296297	-233.355555555554
44325.6128945949	0	4651.555	-4651.74074074075	-234.185185185184
44325.6128947106	0	4651.748	-4652.0888888889	-234.962962962961
44325.6128948264	0	4651.748	-4652.63703703705	-235.829629629628
44325.6128949421	0	4652.644	-4653.2888888889	-236.718518518517
44325.6128950579	0	4652.644	-4654.04444444445	-237.607407407406
44325.6128951736	0	4654.051	-4654.80740740741	-238.422222222221
44325.6128952893	0	4654.051	-4655.55555555556	-239.170370370369
44325.6128954051	0	4655.562	-4656.63703703704	-240.088888888887
44325.6128955208	0	4655.562	-4657.75555555556	-241.088888888887
44325.6128956366	0	4657.762	-4658.80740740741	-242.133333333332
44325.6128957523	0	4657.762	-4659.72592592593	-243.066666666665
44325.6128958681	0	4659.732	-4660.60740740741	-244.08148148148
44325.6128959838	0	4659.732	-4661.2888888889	-245.059259259258
44325.6128960995	0	4661.295	-4661.91851851853	-246.177777777776
44325.6128962153	0	4661.295	-4662.44444444445	-247.340740740739
44325.612896331	0	4662.451	-4662.66666666667	-248.548148148147
44325.6128964468	0	4662.451	-4662.67407407408	-249.68148148148
44325.6128965625	0	4662.681	-4662.57037037038	-250.859259259258
44325.6128966782	0	4662.681	-4662.0962962963	-251.955555555554
44325.612896794	0	4662.103	-4661.54074074075	-253.007407407406
44325.6128969097	0	4662.103	-4660.94814814816	-254.133333333332
44325.6128970255	0	4660.955	-4660.74074074075	-255.022222222221
44325.6128971412	0	4660.955	-4660.84444444445	-256.044444444443
44325.6128972569	0	4660.851	-4661.07407407408	-256.792592592591
44325.6128973727	0	4660.851	-4661.16296296297	-257.45185185185
44325.6128974884	0	4661.17	-4661.17037037038	-258.266666666665
44325.6128976042	0	4661.17	-4661.11851851853	-259.08148148148
44325.6128977199	0	4661.126	-4661.0888888889	-259.874074074073
44325.6128978357	0	4661.126	-4661.28148148149	-260.666666666665
44325.6128979514	0	4661.289	-4661.75555555556	-261.437037037035
44325.6128980671	0	4661.289	-4662.34814814816	-262.118518518517
44325.6128981829	0	4662.356	-4663.05185185186	-262.859259259258
44325.6128982986	0	4662.356	-4663.65925925927	-263.614814814813
44325.6128984144	0	4663.667	-4664.20740740742	-264.362962962961
44325.6128985301	0	4663.667	-4664.64444444445	-265.044444444443
44325.6128986458	0	4664.652	-4665.03703703704	-265.814814814813
44325.6128987616	0	4664.652	-4665.25925925927	-266.592592592591
44325.6128988773	0	4665.267	-4665.40740740742	-267.355555555554
44325.6128989931	0	4665.267	-4665.71851851853	-268.125925925924
44325.6128991088	0	4665.726	-4665.9925925926	-268.733333333332
44325.6128992245	0	4665.726	-4666.46666666667	-269.414814814813
44325.6128993403	0	4666.474	-4666.84444444445	-269.999999999998
44325.612899456	0	4666.474	-4667.21481481482	-270.555555555554
44325.6128995718	0	4667.222	-4667.42222222223	-270.874074074072
44325.6128996875	0	4667.222	-4667.5925925926	-271.162962962961
44325.6128998032	0	4667.6	-4667.7925925926	-271.399999999998
44325.612899919	0	4667.6	-4668.02962962964	-271.659259259258
44325.6129000347	0	4668.037	-4668.25925925927	-271.874074074072
44325.6129001505	0	4668.037	-4668.46666666667	-272.059259259258
44325.6129002662	0	4668.474	-4668.64444444445	-272.207407407406
44325.6129003819	0	4668.474	-4668.74074074075	-272.311111111109
44325.6129004977	0	4668.748	-4668.7925925926	-272.385185185184
44325.6129006134	0	4668.748	-4668.91851851853	-272.422222222221
44325.6129007292	0	4668.926	-4669.10370370371	-272.437037037035
44325.6129008449	0	4668.926	-4669.41481481482	-272.437037037035
44325.6129009606	0	4669.422	-4669.80740740742	-272.422222222221
44325.6129010764	0	4669.422	-4670.25925925927	-272.414814814813
44325.6129011921	0	4670.266	-4670.58518518519	-272.392592592591
44325.6129013079	0	4670.266	-4670.80740740742	-272.340740740739
44325.6129014236	0	4670.814	-4670.96296296297	-272.266666666665
44325.6129015394	0	4670.814	-4671.11111111112	-272.170370370369
44325.6129016551	0	4671.118	-4671.22222222223	-272.066666666665
44325.6129017708	0	4671.118	-4671.27407407408	-271.962962962961
44325.6129018866	0	4671.281	-4671.26666666667	-271.933333333332
44325.6129020023	0	4671.281	-4671.26666666667	-271.88148148148
44325.6129021181	0	4671.274	-4671.25925925927	-271.814814814813
44325.6129022338	0	4671.274	-4671.18518518519	-271.68148148148
44325.6129023495	0	4671.193	-4671.11851851853	-271.548148148146
44325.6129024653	0	4671.193	-4671.02222222223	-271.407407407406
44325.612902581	0	4671.03	-4670.8888888889	-271.185185185183
44325.6129026968	0	4671.03	-4670.65185185186	-270.940740740739
44325.6129028125	0	4670.66	-4670.3925925926	-270.725925925924
44325.6129029282	0	4670.66	-4670.11111111112	-270.511111111109
44325.612903044	0	4670.119	-4669.87407407408	-270.274074074072
44325.6129031597	0	4670.119	-4669.71111111112	-270.066666666665
44325.6129032755	0	4669.719	-4669.57777777778	-269.859259259257
44325.6129033912	0	4669.719	-4669.4888888889	-269.65185185185
44325.6129035069	0	4669.497	-4669.40740740742	-269.474074074072
44325.6129036227	0	4669.497	-4669.34814814816	-269.362962962961
44325.6129037384	0	4669.356	-4669.34814814816	-269.185185185183
44325.6129038542	0	4669.356	-4669.40000000001	-269.02222222222
44325.6129039699	0	4669.408	-4669.53333333334	-268.837037037035
44325.6129040856	0	4669.408	-4669.6888888889	-268.637037037035
44325.6129042014	0	4669.697	-4669.85925925927	-268.444444444443
44325.6129043171	0	4669.697	-4670.01481481482	-268.266666666665
44325.6129044329	0	4670.023	-4670.21481481482	-268.111111111109
44325.6129045486	0	4670.023	-4670.37037037038	-267.940740740739
44325.6129046644	0	4670.379	-4670.53333333334	-267.733333333331
44325.6129047801	0	4670.379	-4670.65925925927	-267.570370370368
44325.6129048958	0	4670.668	-4670.77037037038	-267.407407407406
44325.6129050116	0	4670.668	-4670.8962962963	-267.259259259257
44325.6129051273	0	4670.905	-4671.02962962964	-267.08148148148
44325.6129052431	0	4670.905	-4671.11111111112	-266.911111111109
44325.6129053588	0	4671.12	-4671.15555555556	-266.725925925924
44325.6129054745	0	4671.12	-4671.16296296297	-266.548148148146
44325.6129055903	0	4671.172	-4671.14814814816	-266.370370370368
44325.612905706	0	4671.172	-4671.14074074075	-266.274074074072
44325.6129058218	0	4671.15	-4671.14074074075	-266.207407407405
44325.6129059375	0	4671.15	-4671.17037037038	-266.155555555554
44325.6129060532	0	4671.18	-4671.22962962964	-266.111111111109
44325.612906169	0	4671.18	-4671.35555555556	-266.096296296294
44325.6129062847	0	4671.365	-4671.47407407408	-266.140740740739
44325.6129064005	0	4671.365	-4671.56296296297	-266.25185185185
44325.6129065162	0	4671.572	-4671.62962962964	-266.355555555554
44325.6129066319	0	4671.572	-4671.66666666667	-266.474074074072
44325.6129067477	0	4671.676	-4671.73333333334	-266.65185185185
44325.6129068634	0	4671.676	-4671.76296296297	-266.814814814813
44325.6129069792	0	4671.772	-4671.77037037038	-266.977777777776
44325.6129070949	0	4671.772	-4671.75555555556	-267.185185185183
44325.6129072106	0	4671.765	-4671.74074074075	-267.362962962961
44325.6129073264	0	4671.765	-4671.72592592593	-267.525925925924
44325.6129074421	0	4671.735	-4671.68148148149	-267.674074074072
44325.6129075579	0	4671.735	-4671.54074074075	-267.844444444443
44325.6129076736	0	4671.55	-4671.26666666667	-268.029629629628
44325.6129077893	0	4671.55	-4670.8888888889	-268.207407407406
44325.6129079051	0	4670.898	-4670.35555555556	-268.370370370369
44325.6129080208	0	4670.898	-4669.74814814815	-268.444444444443
44325.6129081366	0	4669.757	-4669.17777777778	-268.496296296294
44325.6129082523	0	4669.757	-4668.54814814815	-268.533333333331
44325.6129083681	0	4668.557	-4667.83703703704	-268.570370370368
44325.6129084838	0	4668.557	-4667.0888888889	-268.548148148146
44325.6129085995	0	4667.098	-4666.50370370371	-268.518518518517
44325.6129087153	0	4667.098	-4665.97777777779	-268.466666666665
44325.612908831	0	4665.987	-4665.50370370371	-268.392592592591
44325.6129089468	0	4665.987	-4664.98518518519	-268.28148148148
44325.6129090625	0	4664.994	-4664.52592592593	-268.199999999998
44325.6129091782	0	4664.994	-4664.13333333334	-268.059259259257
44325.612909294	0	4664.142	-4663.63703703705	-267.837037037035
44325.6129094097	0	4664.142	-4662.94074074075	-267.540740740739
44325.6129095255	0	4662.949	-4662.0888888889	-267.111111111109
44325.6129096412	0	4662.949	-4661.42222222223	-266.770370370368
44325.6129097569	0	4661.43	-4660.72592592593	-266.370370370368
44325.6129098727	0	4661.43	-4660.22222222223	-265.866666666665
44325.6129099884	0	4660.23	-4660.07407407408	-265.25185185185
44325.6129101042	0	4660.23	-4660.11111111112	-264.629629629628
44325.6129102199	0	4660.119	-4660.4888888889	-264.029629629628
44325.6129103357	0	4660.119	-4661.18518518519	-263.370370370368
44325.6129104514	0	4661.193	-4662.14074074075	-262.629629629628
44325.6129105671	0	4661.193	-4663.2962962963	-261.837037037035
44325.6129106829	0	4663.304	-4664.48148148149	-260.962962962961
44325.6129107986	0	4663.304	-4665.76296296297	-260.096296296294
44325.6129109144	0	4665.771	-4667.05925925927	-259.229629629628
44325.6129110301	0	4665.771	-4668.54814814816	-258.229629629628
44325.6129111458	0	4668.556	-4669.98518518519	-257.199999999998
44325.6129112616	0	4668.556	-4671.22222222223	-256.103703703702
44325.6129113773	0	4671.23	-4672.30370370371	-254.918518518516
44325.6129114931	0	4671.23	-4673.18518518519	-253.688888888887
44325.6129116088	0	4673.193	-4673.93333333334	-252.311111111109
44325.6129117245	0	4673.193	-4674.45185185186	-250.955555555554
44325.6129118403	0	4674.46	-4674.81481481482	-249.585185185183
44325.612911956	0	4674.46	-4675.06666666667	-248.066666666665
44325.6129120718	0	4675.075	-4675.31111111112	-246.585185185183
44325.6129121875	0	4675.075	-4675.52592592593	-245.037037037035
44325.6129123032	0	4675.534	-4675.65925925927	-243.511111111109
44325.612912419	0	4675.534	-4675.73333333334	-241.896296296294
44325.6129125347	0	4675.741	-4675.82962962964	-240.185185185183
44325.6129126505	0	4675.741	-4675.88148148149	-238.377777777776
44325.6129127662	0	4675.889	-4675.98518518519	-236.518518518516
44325.6129128819	0	4675.889	-4676.21481481482	-234.599999999998
44325.6129129977	0	4676.222	-4676.25925925927	-232.807407407405
44325.6129131134	0	4676.222	-4676.34074074075	-230.911111111109
44325.6129132292	0	4676.348	-4676.31111111112	-229.111111111109
44325.6129133449	0	4676.348	-4676.29629629631	-227.170370370368
44325.6129134606	0	4676.304	-4676.22222222223	-225.185185185183
44325.6129135764	0	4676.304	-4676.14814814816	-223.185185185183
44325.6129136921	0	4676.156	-4676.04444444445	-221.214814814813
44325.6129138079	0	4676.156	-4676.02222222223	-219.229629629628
44325.6129139236	0	4676.03	-4676.08148148149	-217.214814814813
44325.6129140394	0	4676.03	-4676.13333333334	-215.22222222222
44325.6129141551	0	4676.141	-4676.16296296297	-213.25185185185
44325.6129142708	0	4676.141	-4676.16296296297	-211.407407407405
44325.6129143866	0	4676.17099999999	-4676.15555555557	-209.570370370368
44325.6129145023	0	4676.17099999999	-4676.18518518519	-207.666666666665
44325.6129146181	0	4676.19299999999	-4676.28148148149	-205.748148148146
44325.6129147338	0	4676.19299999999	-4676.30370370371	-203.948148148146
44325.6129148495	0	4676.31199999999	-4676.37037037038	-202.288888888887
44325.6129149653	0	4676.31199999999	-4676.25925925927	-200.644444444442
44325.612915081	0	4676.26799999999	-4676.01481481482	-199.148148148146
44325.6129151968	0	4676.26799999999	-4675.74814814816	-197.881481481479
44325.6129153125	0	4675.75699999999	-4675.45925925927	-196.711111111109
44325.6129154282	0	4675.75699999999	-4675.17037037038	-195.659259259257
44325.612915544	0	4675.17899999999	-4674.89629629631	-194.562962962961
44325.6129156597	0	4675.17899999999	-4674.60000000001	-193.748148148146
44325.6129157755	0	4674.60899999999	-4674.40000000001	-192.785185185183
44325.6129158912	0	4674.60899999999	-4674.2962962963	-191.888888888887
44325.6129160069	0	4674.30499999999	-4674.28148148149	-191.088888888887
44325.6129161227	0	4674.30499999999	-4674.34074074075	-190.503703703702
44325.6129162384	0	4674.34899999999	-4674.50370370371	-189.85185185185
44325.6129163542	0	4674.34899999999	-4674.80000000001	-189.333333333331
44325.6129164699	0	4674.80799999999	-4675.14074074075	-188.911111111109
44325.6129165856	0	4674.80799999999	-4675.45185185186	-188.629629629628
44325.6129167014	0	4675.45999999999	-4675.69629629631	-188.474074074072
44325.6129168171	0	4675.45999999999	-4675.85925925927	-188.437037037035
44325.6129169329	0	4675.86699999999	-4675.97777777779	-188.540740740739
44325.6129170486	0	4675.86699999999	-4676.08148148149	-188.807407407405
44325.6129171644	0	4676.08899999999	-4676.11851851853	-189.192592592591
44325.6129172801	0	4676.08899999999	-4676.1925925926	-189.703703703702
44325.6129173958	0	4676.19999999999	-4676.34074074075	-190.274074074072
44325.6129175116	0	4676.19999999999	-4676.62222222223	-190.992592592591
44325.6129176273	0	4676.62999999999	-4676.95555555557	-191.874074074072
44325.6129177431	0	4676.62999999999	-4677.34074074075	-192.962962962961
44325.6129178588	0	4677.34899999999	-4677.71851851853	-194.214814814813
44325.6129179745	0	4677.34899999999	-4678.06666666668	-195.762962962961
44325.6129180903	0	4678.07499999999	-4678.32592592594	-197.488888888887
44325.612918206	0	4678.07499999999	-4678.64444444445	-199.474074074072
44325.6129183218	0	4678.65299999999	-4678.89629629631	-201.525925925924
44325.6129184375	0	4678.65299999999	-4679.17037037038	-203.711111111109
44325.6129185532	0	4679.17899999999	-4679.37037037038	-206.066666666665
44325.612918669	0	4679.17899999999	-4679.71851851853	-208.65185185185
44325.6129187847	0	4679.72699999999	-4680.11851851853	-211.214814814813
44325.6129189005	0	4679.72699999999	-4680.48148148149	-213.82222222222
44325.6129190162	0	4680.48999999999	-4680.74814814816	-216.429629629628
44325.6129191319	0	4680.48999999999	-4680.88148148149	-219.281481481479
44325.6129192477	0	4680.88999999999	-4680.98518518519	-222.170370370368
44325.6129193634	0	4680.88999999999	-4681.0888888889	-225.281481481479
44325.6129194792	0	4681.09699999999	-4681.22962962964	-228.429629629628
44325.6129195949	0	4681.09699999999	-4681.28148148149	-231.481481481479
44325.6129197106	0	4681.28999999999	-4681.22962962964	-234.555555555554
44325.6129198264	0	4681.28999999999	-4681.22222222223	-237.711111111109
44325.6129199421	0	4681.23099999999	-4681.15555555557	-240.992592592591
44325.6129200579	0	4681.23099999999	-4680.95555555557	-244.325925925924
44325.6129201736	0	4680.96399999999	-4680.77037037038	-247.755555555554
44325.6129202894	0	4680.96399999999	-4680.5925925926	-251.311111111109
44325.6129204051	0	4680.60099999999	-4680.51111111112	-254.85185185185
44325.6129205208	0	4680.60099999999	-4680.37777777779	-258.407407407405
44325.6129206366	0	4680.38599999999	-4680.25925925927	-262.059259259257
44325.6129207523	0	4680.38599999999	-4680.25925925927	-265.592592592591
44325.6129208681	0	4680.26699999999	-4680.25185185186	-269.155555555554
44325.6129209838	0	4680.26699999999	-4680.27407407408	-272.755555555554
44325.6129210995	0	4680.28199999999	-4680.29629629631	-276.25185185185
44325.6129212153	0	4680.28199999999	-4680.27407407408	-279.785185185183
44325.612921331	0	4680.28199999999	-4680.27407407408	-283.266666666665
44325.6129214468	0	4680.28199999999	-4680.31851851853	-286.740740740739
44325.6129215625	0	4680.32599999999	-4680.48148148149	-290.22222222222
44325.6129216782	0	4680.32599999999	-4680.62222222223	-293.68148148148
44325.612921794	0	4680.62999999999	-4680.6888888889	-297.133333333331
44325.6129219097	0	4680.62999999999	-4680.82222222223	-300.185185185183
44325.6129220255	0	4680.82999999999	-4680.84444444445	-303.592592592591
44325.6129221412	0	4680.82999999999	-4680.74814814816	-306.785185185183
44325.6129222569	0	4680.75599999999	-4680.64444444445	-310.074074074072
44325.6129223727	0	4680.75599999999	-4680.60000000001	-313.140740740739
44325.6129224884	0	4680.60799999999	-4680.4888888889	-316.103703703702
44325.6129226042	0	4680.60799999999	-4680.47407407408	-318.992592592591
44325.6129227199	0	4680.48199999999	-4680.51111111112	-321.82222222222
44325.6129228357	0	4680.48199999999	-4680.44444444445	-323.074074074072
44325.6129229514	0	4680.45199999999	-4680.5925925926	-325.666666666665
44325.6129230671	0	4680.45199999999	-4680.77777777779	-328.607407407405
44325.6129231829	0	4680.78499999999	-4680.8888888889	-331.540740740739
44325.6129232986	0	4680.78499999999	-4681.01481481482	-334.407407407405
44325.6129234144	0	4681.02199999999	-4681.12592592594	-337.237037037035
44325.6129235301	0	4681.02199999999	-4681.20000000001	-340.014814814813
44325.6129236458	0	4681.20699999999	-4681.34814814816	-342.703703703702
44325.6129237616	0	4681.20699999999	-4681.3925925926	-345.281481481479
44325.6129238773	0	4681.39999999999	-4681.45925925927	-348.074074074072
44325.6129239931	0	4681.39999999999	-4681.45925925927	-350.192592592591
44325.6129241088	0	4681.46699999999	-4681.45925925927	-352.533333333331
44325.6129242245	0	4681.46699999999	-4681.45925925927	-354.733333333331
44325.6129243403	0	4681.46699999999	-4681.42222222223	-356.814814814813
44325.612924456	0	4681.42999999999	-4681.42222222223	-358.866666666665
44325.6129245718	0	4681.42999999999	-4681.44444444445	-360.814814814813
44325.6129246875	0	4681.45199999999	-4681.46666666667	-362.570370370368
44325.6129248032	0	4681.45199999999	-4681.57777777779	-364.170370370368
44325.612924919	0	4681.58499999999	-4681.71851851853	-365.740740740739
44325.6129250347	0	4681.58499999999	-4681.93333333334	-366.970370370368
44325.6129251505	0	4681.94099999999	-4682.25925925927	-368.007407407405
44325.6129252662	0	4681.94099999999	-4682.57037037038	-369.02222222222
44325.6129253819	0	4682.57799999999	-4682.96296296297	-369.925925925924
44325.6129254977	0	4682.57799999999	-4683.34814814815	-370.585185185183
44325.6129256134	0	4683.35599999999	-4683.80000000001	-371.170370370368
44325.6129257292	0	4683.35599999999	-4684.38518518519	-371.740740740739
44325.6129258449	0	4684.39299999999	-4684.98518518519	-372.133333333331
44325.6129259606	0	4684.39299999999	-4685.62962962964	-372.333333333331
44325.6129260764	0	4685.63699999999	-4686.40740740741	-372.392592592591
44325.6129261921	0	4685.63699999999	-4687.14074074075	-372.355555555554
44325.6129263079	0	4687.14799999999	-4687.82962962964	-372.177777777776
44325.6129264236	0	4687.14799999999	-4688.46666666667	-371.82222222222
44325.6129265394	0	4688.47399999999	-4689.08148148149	-371.311111111109
44325.6129266551	0	4688.47399999999	-4689.62222222223	-370.637037037035
44325.6129267708	0	4689.62999999999	-4690.05185185186	-369.948148148146
44325.6129268866	0	4689.62999999999	-4690.48148148149	-369.118518518517
44325.6129270023	0	4690.48899999999	-4690.7925925926	-368.177777777776
44325.6129271181	0	4690.48899999999	-4690.92592592593	-367.059259259257
44325.6129272338	0	4690.93299999999	-4691.01481481482	-365.696296296294
44325.6129273495	0	4690.93299999999	-4691.13333333334	-364.22222222222
44325.6129274653	0	4691.13999999999	-4691.40740740741	-362.474074074072
44325.612927581	0	4691.13999999999	-4691.66666666667	-360.711111111109
44325.6129276968	0	4691.673	-4692.07407407408	-358.666666666665
44325.6129278125	0	4691.673	-4692.4962962963	-356.65185185185
44325.6129279282	0	4692.503	-4693.14074074075	-354.437037037035
44325.612928044	0	4692.503	-4693.97037037038	-352.02222222222
44325.6129281597	0	4693.977	-4694.51111111112	-350.511111111109
44325.6129282755	0	4693.977	-4694.88148148149	-349.68148148148
44325.6129283912	0	4694.888	-4695.84444444445	-347.311111111109
44325.6129285069	0	4694.888	-4696.77777777778	-344.770370370368
44325.6129286227	0	4696.784	-4697.43703703704	-342.333333333331
44325.6129287384	0	4696.784	-4697.77037037038	-339.762962962961
44325.6129288542	0	4697.777	-4697.91111111112	-336.992592592591
44325.6129289699	0	4697.777	-4697.8888888889	-334.229629629628
44325.6129290856	0	4697.896	-4697.65185185186	-331.311111111109
44325.6129292014	0	4697.896	-4697.34074074075	-328.496296296294
44325.6129293171	0	4697.348	-4696.91851851852	-325.42222222222
44325.6129294329	0	4697.348	-4696.3925925926	-322.311111111109
44325.6129295486	0	4696.4	-4696.02222222223	-319.140740740739
44325.6129296643	0	4696.4	-4696.02222222223	-315.740740740739
44325.6129297801	0	4696.03	-4696.28148148149	-312.066666666665
44325.6129298958	0	4696.03	-4696.9925925926	-308.474074074072
44325.6129300116	0	4697	-4697.95555555556	-304.792592592591
44325.6129301273	0	4697	-4699.28888888889	-301.177777777776
44325.6129302431	0	4699.296	-4700.84444444445	-297.45185185185
44325.6129303588	0	4699.296	-4702.56296296297	-293.718518518517
44325.6129304745	0	4702.57	-4704.4	-290.125925925924
44325.6129305903	0	4702.57	-4706.34074074074	-286.488888888887
44325.612930706	0	4706.348	-4708.33333333334	-282.874074074072
44325.6129308218	0	4706.348	-4710.62222222223	-279.192592592591
44325.6129309375	0	4710.629	-4712.98518518519	-275.711111111109
44325.6129310532	0	4710.629	-4715.71851851852	-272.08148148148
44325.612931169	0	4715.725	-4718.48888888889	-268.659259259257
44325.6129312847	0	4715.725	-4721.54814814815	-265.148148148146
44325.6129314005	0	4721.555	-4724.72592592593	-261.577777777776
44325.6129315162	0	4721.555	-4727.97777777778	-257.888888888887
44325.6129316319	0	4727.985	-4731.27407407408	-254.192592592591
44325.6129317477	0	4727.985	-4734.64444444445	-250.555555555554
44325.6129318634	0	4734.652	-4737.85185185186	-246.903703703702
44325.6129319792	0	4734.652	-4741.11851851852	-243.140740740739
44325.6129320949	0	4741.126	-4744.14074074075	-239.377777777776
44325.6129322107	0	4741.126	-4746.90370370371	-235.814814814813
44325.6129323264	0	4746.911	-4749.31111111112	-232.392592592591
44325.6129324421	0	4746.911	-4751.47407407408	-228.918518518517
44325.6129325579	0	4751.481	-4753.50370370371	-225.399999999998
44325.6129326736	0	4751.481	-4755.34814814815	-221.925925925924
44325.6129327894	0	4755.355	-4757.16296296297	-218.548148148146
44325.6129329051	0	4755.355	-4758.78518518519	-215.45185185185
44325.6129330208	0	4758.792	-4760.34074074075	-212.207407407406
44325.6129331366	0	4758.792	-4761.45185185186	-209.088888888887
44325.6129332523	0	4761.459	-4762.08888888889	-206.177777777776
44325.6129333681	0	4761.459	-4762.51851851852	-203.22222222222
44325.6129334838	0	4762.526	-4762.70370370371	-200.325925925924
44325.6129335995	0	4762.526	-4762.75555555556	-197.407407407406
44325.6129337153	0	4762.763	-4762.6962962963	-194.659259259257
44325.612933831	0	4762.763	-4762.3925925926	-191.999999999998
44325.6129339468	0	4762.4	-4761.92592592593	-189.614814814813
44325.6129340625	0	4762.4	-4761.63703703704	-187.259259259257
44325.6129341782	0	4761.644	-4761.37777777778	-184.740740740739
44325.612934294	0	4761.644	-4761.35555555556	-182.28148148148
44325.6129344097	0	4761.363	-4761.43703703704	-180.029629629628
44325.6129345255	0	4761.363	-4761.82962962963	-178.014814814813
44325.6129346412	0	4761.837	-4762.56296296297	-176.259259259257
44325.6129347569	0	4761.837	-4763.68148148149	-174.318518518517
44325.6129348727	0	4763.689	-4765.02962962964	-172.488888888887
44325.6129349884	0	4763.689	-4766.62222222223	-170.814814814813
44325.6129351042	0	4766.63	-4768.40000000001	-169.266666666665
44325.6129352199	0	4766.63	-4770.24444444445	-167.837037037035
44325.6129353356	0	4770.252	-4772.44444444445	-166.385185185183
44325.6129354514	0	4770.252	-4774.88888888889	-165.044444444443
44325.6129355671	0	4774.896	-4777.31111111112	-163.740740740739
44325.6129356829	0	4774.896	-4779.77777777778	-162.592592592591
44325.6129357986	0	4779.785	-4782.50370370371	-161.637037037035
44325.6129359144	0	4779.785	-4785.32592592593	-160.688888888887
44325.6129360301	0	4785.333	-4788.01481481482	-159.911111111109
44325.6129361458	0	4785.333	-4790.72592592593	-159.311111111109
44325.6129362616	0	4790.733	-4793.4962962963	-158.807407407406
44325.6129363773	0	4790.733	-4796.24444444445	-158.414814814813
44325.6129364931	0	4796.252	-4798.91851851852	-158.074074074072
44325.6129366088	0	4796.252	-4801.57037037037	-157.799999999998
44325.6129367245	0	4801.578	-4803.97777777778	-157.696296296295
44325.6129368403	0	4801.578	-4806.05185185186	-157.533333333332
44325.612936956	0	4806.059	-4807.73333333334	-157.570370370369
44325.6129370718	0	4806.059	-4808.81481481482	-157.696296296295
44325.6129371875	0	4808.822	-4809.3925925926	-157.799999999998
44325.6129373032	0	4808.822	-4809.57037037037	-157.999999999998
44325.612937419	0	4809.578	-4809.41481481482	-158.207407407406
44325.6129375347	0	4809.578	-4809.05925925926	-158.474074074072
44325.6129376505	0	4809.067	-4808.51851851852	-158.866666666665
44325.6129377662	0	4809.067	-4807.88148148149	-159.274074074072
44325.6129378819	0	4807.889	-4807.11851851852	-159.799999999998
44325.6129379977	0	4807.889	-4806.37037037038	-160.42222222222
44325.6129381134	0	4806.378	-4805.78518518519	-161.014814814813
44325.6129382292	0	4806.378	-4805.33333333334	-161.62222222222
44325.6129383449	0	4805.34099999999	-4805.1925925926	-162.185185185183
44325.6129384606	0	4805.34099999999	-4805.20000000001	-162.814814814813
44325.6129385764	0	4805.208	-4805.44444444445	-163.45185185185
44325.6129386921	0	4805.208	-4805.91111111112	-164.22222222222
44325.6129388079	0	4805.919	-4806.52592592593	-165.170370370369
44325.6129389236	0	4805.919	-4807.1925925926	-165.999999999998
44325.6129390394	0	4807.2	-4808.0962962963	-167.05185185185
44325.6129391551	0	4807.2	-4809.05925925926	-168.155555555554
44325.6129392708	0	4809.067	-4810.11111111112	-169.348148148146
44325.6129393866	0	4809.067	-4811.14814814815	-170.533333333332
44325.6129395023	0	4811.156	-4812.57037037038	-171.844444444443
44325.6129396181	0	4811.156	-4813.86666666667	-173.007407407406
44325.6129397338	0	4813.875	-4815.51851851852	-174.459259259257
44325.6129398495	0	4813.875	-4817.37037037038	-175.933333333332
44325.6129399653	0	4817.379	-4819.31111111112	-177.429629629628
44325.612940081	0	4817.379	-4821.46666666667	-178.999999999998
44325.6129401968	0	4821.47499999999	-4823.70370370371	-180.562962962961
44325.6129403125	0	4821.47499999999	-4826.16296296297	-182.125925925924
44325.6129404282	0	4826.17099999999	-4828.74814814815	-183.770370370369
44325.612940544	0	4826.17099999999	-4831.37777777778	-185.511111111109
44325.6129406597	0	4831.386	-4833.97777777778	-187.148148148146
44325.6129407755	0	4831.386	-4836.75555555556	-188.88148148148
44325.6129408912	0	4836.76399999999	-4839.52592592593	-190.459259259257
44325.6129410069	0	4836.76399999999	-4841.93333333334	-191.962962962961
44325.6129411227	0	4841.94199999999	-4844.36296296297	-193.548148148146
44325.6129412384	0	4841.94199999999	-4846.44444444445	-195.014814814813
44325.6129413542	0	4846.453	-4848.04444444445	-196.377777777776
44325.6129414699	0	4846.453	-4849.14074074075	-197.466666666665
44325.6129415856	0	4849.14899999999	-4850.05925925926	-198.799999999998
44325.6129417014	0	4849.14899999999	-4850.74074074075	-200.22222222222
44325.6129418171	0	4850.749	-4851.25185185186	-201.644444444443
44325.6129419329	0	4850.749	-4851.84444444445	-203.103703703702
44325.6129420486	0	4851.853	-4852.54814814815	-204.488888888887
44325.6129421643	0	4851.853	-4853.42222222223	-205.911111111109
44325.6129422801	0	4853.431	-4854.57037037037	-207.303703703702
44325.6129423958	0	4853.431	-4855.98518518519	-208.718518518517
44325.6129425116	0	4855.994	-4857.26666666667	-209.866666666665
44325.6129426273	0	4855.994	-4858.85925925926	-211.170370370369
44325.6129427431	0	4858.868	-4860.40740740741	-212.562962962961
44325.6129428588	0	4858.868	-4861.93333333334	-213.88148148148
44325.6129429745	0	4861.942	-4863.51111111112	-215.325925925924
44325.6129430903	0	4861.942	-4865.01481481482	-216.770370370369
44325.612943206	0	4865.023	-4866.45925925926	-218.25185185185
44325.6129433218	0	4865.023	-4867.90370370371	-219.785185185183
44325.6129434375	0	4867.912	-4869.10370370371	-221.259259259258
44325.6129435532	0	4867.912	-4870.23703703704	-222.68148148148
44325.612943669	0	4870.245	-4871.34074074074	-224.170370370369
44325.6129437847	0	4870.245	-4872.60740740741	-225.637037037035
44325.6129439005	0	4872.615	-4874	-227.02222222222
44325.6129440162	0	4872.615	-4875.60740740741	-228.377777777776
44325.6129441319	0	4875.615	-4877.48148148149	-229.733333333332
44325.6129442477	0	4875.615	-4879.60740740741	-231.103703703702
44325.6129443634	0	4879.615	-4881.7925925926	-232.496296296295
44325.6129444792	0	4879.615	-4884.14074074075	-233.940740740739
44325.6129445949	0	4884.148	-4886.68148148149	-235.348148148146
44325.6129447107	0	4884.148	-4889.28888888889	-236.696296296295
44325.6129448264	0	4889.296	-4891.94814814815	-237.918518518517
44325.6129449421	0	4889.296	-4894.56296296297	-239.059259259258
44325.6129450579	0	4894.57	-4897.14814814815	-240.103703703702
44325.6129451736	0	4894.57	-4899.87407407408	-241.237037037035
44325.6129452894	0	4899.881	-4902.54814814815	-242.28148148148
44325.6129454051	0	4899.881	-4905.34814814815	-243.474074074072
44325.6129455208	0	4905.355	-4907.60740740741	-244.466666666665
44325.6129456366	0	4905.355	-4910.08148148149	-245.533333333332
44325.6129457523	0	4910.088	-4912.46666666667	-246.562962962961
44325.6129458681	0	4910.088	-4914.97037037038	-247.525925925924
44325.6129459838	0	4914.977	-4917.51111111112	-248.42222222222
44325.6129460995	0	4914.977	-4920.14074074075	-249.274074074072
44325.6129462153	0	4920.147	-4922.5925925926	-250.059259259258
44325.612946331	0	4920.147	-4925.12592592593	-250.903703703702
44325.6129464468	0	4925.132	-4927.48148148149	-251.903703703702
44325.6129465625	0	4925.132	-4929.48148148149	-253.044444444443
44325.6129466782	0	4929.488	-4931.25925925927	-254.148148148146
44325.612946794	0	4929.488	-4932.74074074075	-255.192592592591
44325.6129469097	0	4932.747	-4933.88148148149	-256.214814814813
44325.6129470255	0	4932.747	-4934.77777777778	-257.162962962961
44325.6129471412	0	4934.784	-4935.3925925926	-258.155555555554
44325.6129472569	0	4934.784	-4935.81481481482	-258.999999999998
44325.6129473727	0	4935.821	-4936.22962962964	-259.777777777776
44325.6129474884	0	4935.821	-4936.74814814815	-260.488888888887
44325.6129476042	0	4936.754	-4937.3925925926	-261.111111111109
44325.6129477199	0	4936.754	-4938.2962962963	-261.755555555554
44325.6129478356	0	4938.302	-4939.31851851852	-262.407407407406
44325.6129479514	0	4938.302	-4940.40740740741	-263.140740740739
44325.6129480671	0	4940.413	-4941.73333333334	-263.844444444443
44325.6129481829	0	4940.413	-4943.31851851852	-264.577777777776
44325.6129482986	0	4943.324	-4945	-265.340740740739
44325.6129484144	0	4943.324	-4946.80740740741	-266.244444444443
44325.6129485301	0	4946.813	-4949.02222222223	-266.999999999998
44325.6129486458	0	4946.813	-4951.07407407408	-267.770370370369
44325.6129487616	0	4951.08	-4953.45185185186	-268.599999999998
44325.6129488773	0	4951.08	-4955.76296296297	-269.585185185183
44325.6129489931	0	4955.769	-4957.6	-270.207407407406
44325.6129491088	0	4955.769	-4959.4962962963	-270.844444444443
44325.6129492245	0	4959.502	-4961.25185185186	-271.496296296294
44325.6129493403	0	4959.502	-4962.9925925926	-272.274074074072
44325.612949456	0	4962.998	-4964.57037037037	-273.037037037035
44325.6129495718	0	4962.998	-4966.01481481482	-273.748148148146
44325.6129496875	0	4966.02	-4967.48148148148	-274.45185185185
44325.6129498032	0	4966.02	-4968.96296296297	-275.088888888887
44325.612949919	0	4968.968	-4970.45925925926	-275.748148148146
44325.6129500347	0	4968.968	-4972.02222222223	-276.466666666665
44325.6129501505	0	4968.968	-4973.66666666667	-277.148148148146
44325.6129502662	0	4972.027	-4975.4	-277.955555555554
44325.6129503819	0	4972.027	-4977.26666666667	-278.762962962961
44325.6129504977	0	4977.271	-4979.20740740741	-279.703703703702
44325.6129506134	0	4977.271	-4981	-280.629629629628
44325.6129507292	0	4981.004	-4982.64444444445	-281.696296296294
44325.6129508449	0	4981.004	-4983.9925925926	-282.770370370368
44325.6129509606	0	4983.997	-4985.11851851852	-283.844444444443
44325.6129510764	0	4983.997	-4985.94814814815	-284.85185185185
44325.6129511921	0	4985.953	-4986.48148148149	-285.777777777776
44325.6129513079	0	4985.953	-4986.73333333334	-286.592592592591
44325.6129514236	0	4986.738	-4986.81481481482	-287.340740740739
44325.6129515394	0	4986.738	-4986.8962962963	-288.05185185185
44325.6129516551	0	4986.901	-4987.02222222223	-288.666666666665
44325.6129517708	0	4986.901	-4987.28148148148	-289.259259259257
44325.6129518866	0	4987.286	-4987.60740740741	-289.859259259257
44325.6129520023	0	4987.286	-4987.97777777778	-290.444444444443
44325.6129521181	0	4987.982	-4988.45925925926	-291.074074074072
44325.6129522338	0	4987.982	-4988.9925925926	-291.629629629628
44325.6129523495	0	4988.997	-4989.58518518519	-292.22222222222
44325.6129524653	0	4988.997	-4990.34814814815	-292.740740740739
44325.612952581	0	4990.353	-4991.25925925926	-293.288888888887
44325.6129526968	0	4990.353	-4992.21481481482	-293.792592592591
44325.6129528125	0	4992.22	-4993.27407407408	-294.229629629628
44325.6129529282	0	4992.22	-4994.48148148148	-294.511111111109
44325.612953044	0	4994.487	-4995.77777777778	-294.637037037035
44325.6129531597	0	4994.487	-4997.11851851852	-294.674074074072
44325.6129532755	0	4997.124	-4998.48148148148	-294.68148148148
44325.6129533912	0	4997.124	-4999.8	-294.629629629628
44325.6129535069	0	4999.805	-5001.1925925926	-294.548148148146
44325.6129536227	0	4999.805	-5002.75555555556	-294.355555555554
44325.6129537384	0	5002.761	-5004.62962962963	-294.037037037035
44325.6129538542	0	5002.761	-5006.78518518519	-293.68148148148
44325.6129539699	0	5006.791	-5009.27407407408	-293.414814814813
44325.6129540856	0	5006.791	-5012.11851851852	-293.162962962961
44325.6129542014	0	5012.124	-5015.15555555556	-292.888888888887
44325.6129543171	0	5012.124	-5018.2962962963	-292.65185185185
44325.6129544329	0	5018.302	-5021.44444444445	-292.118518518517
44325.6129545486	0	5018.302	-5024.7925925926	-291.770370370369
44325.6129546644	0	5024.798	-5028.0962962963	-291.229629629628
44325.6129547801	0	5024.798	-5031.31851851852	-290.525925925924
44325.6129548958	0	5031.324	-5034.22222222223	-289.718518518517
44325.6129550116	0	5031.324	-5036.97037037037	-288.844444444443
44325.6129551273	0	5036.976	-5039.34074074074	-287.985185185183
44325.6129552431	0	5036.976	-5041.35555555556	-287.103703703702
44325.6129553588	0	5041.361	-5042.97777777778	-286.266666666665
44325.6129554745	0	5041.361	-5044.27407407408	-285.42222222222
44325.6129555903	0	5044.28	-5045.31851851852	-284.592592592591
44325.612955706	0	5044.28	-5046.08148148148	-283.748148148146
44325.6129558218	0	5046.087	-5046.84444444445	-282.874074074072
44325.6129559375	0	5046.087	-5047.74074074074	-281.859259259257
44325.6129560532	0	5047.74599999999	-5048.6962962963	-280.925925925924
44325.612956169	0	5047.74599999999	-5049.88148148148	-280.029629629628
44325.6129562847	0	5049.88699999999	-5051.1925925926	-279.103703703702
44325.6129564005	0	5049.88699999999	-5052.83703703704	-278.170370370369
44325.6129565162	0	5052.84299999999	-5054.75555555556	-277.274074074072
44325.6129566319	0	5052.84299999999	-5056.85925925926	-276.325925925924
44325.6129567477	0	5056.86499999999	-5059.02222222223	-275.414814814813
44325.6129568634	0	5056.86499999999	-5061.0962962963	-274.444444444443
44325.6129569792	0	5061.10199999999	-5063.12592592593	-273.429629629628
44325.6129570949	0	5061.10199999999	-5065.14074074074	-272.370370370369
44325.6129572107	0	5065.14599999999	-5067.08148148148	-271.266666666665
44325.6129573264	0	5065.14599999999	-5068.95555555556	-270.185185185183
44325.6129574421	0	5068.96099999999	-5070.76296296297	-269.103703703702
44325.6129575579	0	5068.96099999999	-5072.36296296297	-268.02222222222
44325.6129576736	0	5072.36799999999	-5073.57777777778	-266.999999999998
44325.6129577894	0	5072.36799999999	-5074.72592592593	-265.933333333332
44325.6129579051	0	5074.73099999999	-5075.81481481482	-264.88148148148
44325.6129580208	0	5074.73099999999	-5076.93333333334	-263.807407407406
44325.6129581366	0	5076.93799999999	-5078.16296296297	-262.733333333332
44325.6129582523	0	5076.93799999999	-5079.52592592593	-261.637037037035
44325.6129583681	0	5079.53099999999	-5081.07407407408	-260.488888888887
44325.6129584838	0	5079.53099999999	-5082.87407407408	-259.407407407406
44325.6129585995	0	5082.87899999999	-5084.82962962963	-258.377777777776
44325.6129587153	0	5082.87899999999	-5086.77777777778	-257.459259259257
44325.612958831	0	5086.78299999999	-5088.78518518519	-256.703703703702
44325.6129589468	0	5086.78299999999	-5091.03703703704	-255.992592592591
44325.6129590625	0	5091.04199999999	-5093.24444444445	-255.45185185185
44325.6129591782	0	5091.04199999999	-5095.36296296297	-254.933333333332
44325.612959294	0	5095.36799999999	-5097.25925925926	-254.414814814813
44325.6129594097	0	5095.36799999999	-5099.0962962963	-253.955555555554
44325.6129595255	0	5099.101	-5100.80740740741	-253.577777777776
44325.6129596412	0	5099.101	-5102.44444444445	-253.274074074072
44325.6129597569	0	5102.449	-5104.13333333333	-252.985185185183
44325.6129598727	0	5102.449	-5105.96296296296	-252.68148148148
44325.6129599884	0	5105.968	-5107.94814814815	-252.45185185185
44325.6129601042	0	5105.968	-5110.07407407407	-252.237037037035
44325.6129602199	0	5110.079	-5112.52592592593	-251.999999999998
44325.6129603356	0	5110.079	-5115.17777777778	-251.792592592591
44325.6129604514	0	5115.183	-5117.91111111111	-251.674074074072
[truncated: 9,990 more rows]
