# Supplementary material for: Near-infrared manipulation of multiple neuronal populations via trichromatic upconversion
Source: Nat Commun. 2021 Sep 27;12:5662. doi: 10.1038/s41467-021-25993-7 (PMC8476604; doi:10.1038/s41467-021-25993-7)
Supplement: Supplementary file 7 — Source Data [file 41467_2021_25993_MOESM7_ESM.zip › Source Data/SI 31/808/5_3.csv]

DateTime	xPosComp	yPosComp	xPos	yPos
44328.6281523148	0	2348.549	-2352.28148148148	3136.66666666667
44328.6281524306	0	2352.23	-2354.18518518519	3138.65185185186
44328.6281525463	0	2352.23	-2356.42222222222	3140.96296296297
44328.628152662	0	2356.371	-2358.6	3143.10370370371
44328.6281527778	0	2356.371	-2360.62222222222	3145.17777777778
44328.6281528935	0	2360.571	-2362.26666666667	3147.11111111112
44328.6281530093	0	2360.571	-2363.91111111111	3149.56296296297
44328.628153125	0	2363.86	-2365.08888888889	3151.97777777778
44328.6281532407	0	2363.86	-2365.91111111111	3154.36296296297
44328.6281533565	0	2365.86	-2366.33333333333	3156.72592592593
44328.6281534722	0	2365.86	-2366.37037037037	3158.86666666667
44328.628153588	0	2366.319	-2366.26666666667	3160.6962962963
44328.6281537037	0	2366.319	-2365.94074074074	3162.90370370371
44328.6281538194	0	2365.889	-2365.50370370371	3164.64444444445
44328.6281539352	0	2365.889	-2365.01481481482	3166.71111111112
44328.6281540509	0	2364.963	-2364.64444444445	3168.18518518519
44328.6281541667	0	2364.963	-2364.33333333333	3169.97037037037
44328.6281542824	0	2364.282	-2364.22222222222	3171.22222222223
44328.6281543981	0	2364.282	-2364.34074074074	3172.61481481482
44328.6281545139	0	2364.289	-2364.57777777778	3173.62222222223
44328.6281546296	0	2364.289	-2365.12592592593	3174.85185185186
44328.6281547454	0	2365.074	-2365.91111111111	3175.85185185186
44328.6281548611	0	2365.074	-2367.01481481482	3176.6962962963
44328.6281549769	0	2366.963	-2368.46666666667	3177.41481481482
44328.6281550926	0	2366.963	-2370.15555555556	3178.06666666667
44328.6281552083	0	2370.104	-2372.25185185185	3178.6962962963
44328.6281553241	0	2370.104	-2374.53333333333	3179.17777777778
44328.6281554398	0	2374.482	-2377.13333333333	3179.55555555556
44328.6281555556	0	2374.482	-2379.75555555556	3179.72592592593
44328.6281556713	0	2379.704	-2382.31111111111	3179.8962962963
44328.628155787	0	2379.704	-2385.45185185185	3179.96296296297
44328.6281559028	0	2385.4	-2388.08148148148	3179.96296296297
44328.6281560185	0	2385.4	-2390.80740740741	3179.76296296297
44328.6281561343	0	2390.756	-2393.45185185185	3179.48888888889
44328.62815625	0	2390.756	-2395.8962962963	3179.15555555556
44328.6281563657	0	2395.845	-2398.00740740741	3178.65925925926
44328.6281564815	0	2395.845	-2399.85925925926	3178.02222222223
44328.6281565972	0	2399.808	-2401.40740740741	3177.2962962963
44328.628156713	0	2399.808	-2402.7037037037	3176.48148148148
44328.6281568287	0	2402.652	-2403.9037037037	3175.54074074074
44328.6281569444	0	2402.652	-2404.98518518519	3174.45925925926
44328.6281570602	0	2404.933	-2405.94814814815	3173.34814814815
44328.6281571759	0	2404.933	-2406.80740740741	3172.0962962963
44328.6281572917	0	2406.755	-2407.57777777778	3170.6
44328.6281574074	0	2406.755	-2408.25925925926	3169.02222222223
44328.6281575231	0	2408.207	-2408.68148148148	3167.45925925926
44328.6281576389	0	2408.207	-2408.90370370371	3165.84444444445
44328.6281577546	0	2408.851	-2409.05925925926	3164.31851851852
44328.6281578704	0	2408.851	-2409.05925925926	3162.4962962963
44328.6281579861	0	2409.007	-2408.97037037037	3161.05185185186
44328.6281581018	0	2409.007	-2408.77037037037	3159.18518518519
44328.6281582176	0	2408.718	-2408.55555555556	3157.37037037037
44328.6281583333	0	2408.718	-2408.15555555556	3155.6962962963
44328.6281584491	0	2408.103	-2407.8	3154.16296296297
44328.6281585648	0	2408.103	-2407.34814814815	3152.32592592593
44328.6281586806	0	2407.296	-2406.99259259259	3151.05925925926
44328.6281587963	0	2407.296	-2406.24444444445	3149.37037037037
44328.628158912	0	2406.192	-2405.4962962963	3147.85185185185
44328.6281590278	0	2406.192	-2404.45185185185	3146.08148148148
44328.6281591435	0	2404.399	-2403.39259259259	3144.45185185185
44328.6281592593	0	2404.399	-2402.30370370371	3142.93333333334
44328.628159375	0	2402.251	-2401.24444444445	3141.50370370371
44328.6281594907	0	2402.251	-2400.04444444445	3139.73333333334
44328.6281596065	0	2399.992	-2399.08888888889	3138.28148148148
44328.6281597222	0	2399.992	-2398.14074074074	3136.80740740741
44328.628159838	0	2398.088	-2397.31851851852	3135.45925925926
44328.6281599537	0	2398.088	-2396.42962962963	3133.76296296297
44328.6281600694	0	2396.377	-2395.72592592593	3132.50370370371
44328.6281601852	0	2396.377	-2395.13333333334	3130.97777777778
44328.6281603009	0	2395.081	-2395.05925925926	3129.82962962963
44328.6281604167	0	2395.081	-2395.10370370371	3128.72592592593
44328.6281605324	0	2395.051	-2395.35555555556	3127.82222222222
44328.6281606482	0	2395.051	-2395.8962962963	3126.70370370371
44328.6281607639	0	2395.844	-2396.48888888889	3125.77777777778
44328.6281608796	0	2395.844	-2397.08148148148	3125
44328.6281609954	0	2397.029	-2397.81481481482	3124.35555555556
44328.6281611111	0	2397.029	-2398.62962962963	3123.77777777778
44328.6281612269	0	2398.577	-2399.76296296296	3123.04444444445
44328.6281613426	0	2398.577	-2401.08888888889	3122.41481481482
44328.6281614583	0	2401.036	-2402.54074074074	3121.88888888889
44328.6281615741	0	2401.036	-2404.23703703704	3121.38518518519
44328.6281616898	0	2404.184	-2405.94074074074	3121.01481481482
44328.6281618056	0	2404.184	-2407.78518518519	3120.76296296297
44328.6281619213	0	2407.732	-2409.75555555556	3120.64444444445
44328.628162037	0	2407.732	-2411.8	3120.65185185185
44328.6281621528	0	2411.747	-2413.7037037037	3120.73333333334
44328.6281622685	0	2411.747	-2415.42222222222	3120.85185185185
44328.6281623843	0	2415.369	-2416.68148148148	3121.03703703704
44328.6281625	0	2415.369	-2418	3121.55555555556
44328.6281626157	0	2417.947	-2419.02962962963	3122.00740740741
44328.6281627315	0	2417.947	-2420.03703703704	3122.72592592593
44328.6281628472	0	2419.984	-2420.71851851852	3123.36296296297
44328.628162963	0	2419.984	-2421.2962962963	3124.1925925926
44328.6281630787	0	2421.243	-2421.46666666667	3124.9925925926
44328.6281631944	0	2421.243	-2421.37777777778	3125.78518518519
44328.6281633102	0	2421.324	-2421.22222222222	3126.4
44328.6281634259	0	2421.324	-2420.96296296296	3127.13333333334
44328.6281635417	0	2420.909	-2420.73333333333	3127.78518518519
44328.6281636574	0	2420.909	-2420.40740740741	3128.64444444445
44328.6281637732	0	2420.353	-2420.17777777778	3129.31851851852
44328.6281638889	0	2420.353	-2419.87407407408	3130.14074074074
44328.6281640046	0	2419.82	-2419.74814814815	3131.02962962963
44328.6281641204	0	2419.82	-2419.82222222222	3132.07407407408
44328.6281642361	0	2419.768	-2420.22962962963	3133.17037037037
44328.6281643519	0	2419.768	-2421.07407407407	3134.42962962963
44328.6281644676	0	2421.02	-2422.13333333333	3135.4962962963
44328.6281645833	0	2421.02	-2423.94814814815	3136.87407407408
44328.6281646991	0	2423.894	-2425.66666666667	3138.05185185185
44328.6281648148	0	2423.894	-2428.31851851852	3139.59259259259
44328.6281649306	0	2428.264	-2430.66666666667	3140.95555555556
44328.6281650463	0	2428.264	-2433.97037037037	3142.74814814815
44328.628165162	0	2433.916	-2437.35555555556	3144.39259259259
44328.6281652778	0	2433.916	-2441.05925925926	3146.13333333334
44328.6281653935	0	2441.005	-2444.82962962963	3147.93333333334
44328.6281655093	0	2441.005	-2448.71851851852	3149.85925925926
44328.628165625	0	2448.664	-2452.40740740741	3151.84444444445
44328.6281657407	0	2448.664	-2455.88148148148	3153.80740740741
44328.6281658565	0	2455.827	-2459.08148148148	3155.78518518519
44328.6281659722	0	2455.827	-2462.0962962963	3157.76296296297
44328.628166088	0	2462.042	-2464.6	3159.53333333334
44328.6281662037	0	2462.042	-2467.56296296296	3161.70370370371
44328.6281663194	0	2467.509	-2469.96296296296	3163.6962962963
44328.6281664352	0	2467.509	-2471.91111111111	3165.73333333334
44328.6281665509	0	2471.857	-2473.59259259259	3167.77037037037
44328.6281666667	0	2471.857	-2474.95555555556	3169.8962962963
44328.6281667824	0	2474.901	-2476.05185185185	3171.72592592593
44328.6281668981	0	2474.901	-2476.95555555556	3173.8962962963
44328.6281670139	0	2476.901	-2477.54074074074	3175.84444444445
44328.6281671296	0	2476.901	-2477.85185185185	3177.83703703704
44328.6281672454	0	2477.797	-2478.08148148148	3179.74814814815
44328.6281673611	0	2477.797	-2478.12592592593	3181.79259259259
44328.6281674769	0	2478.071	-2478.08148148148	3183.21481481482
44328.6281675926	0	2478.071	-2478.2962962963	3185.28148148148
44328.6281677083	0	2478.241	-2478.56296296296	3187.11111111111
44328.6281678241	0	2478.241	-2479.36296296296	3189.17777777778
44328.6281679398	0	2479.308	-2480.7037037037	3191.46666666667
44328.6281680556	0	2479.308	-2482.28888888889	3193.77037037037
44328.6281681713	0	2482.234	-2483.94074074074	3195.68888888889
44328.628168287	0	2482.234	-2486.44444444445	3198.27407407408
44328.6281684028	0	2486.39	-2488.66666666667	3200.46666666667
44328.6281685185	0	2486.39	-2491.60740740741	3202.9925925926
44328.6281686343	0	2491.553	-2494.16296296296	3205.11851851852
44328.62816875	0	2491.553	-2497.48888888889	3207.8962962963
44328.6281688657	0	2497.434	-2500.55555555556	3210.44444444445
44328.6281689815	0	2497.434	-2503.65925925926	3213.14814814815
44328.6281690972	0	2503.604	-2506.65185185185	3215.87407407408
44328.628169213	0	2503.604	-2509.58518518519	3218.86666666667
44328.6281693287	0	2509.53	-2512.28888888889	3221.8962962963
44328.6281694444	0	2509.53	-2514.82222222222	3224.92592592593
44328.6281695602	0	2514.767	-2516.88888888889	3227.5925925926
44328.6281696759	0	2514.767	-2519.51851851852	3230.97777777778
44328.6281697917	0	2519.463	-2521.53333333333	3233.57777777778
44328.6281699074	0	2519.463	-2523.94814814815	3236.8962962963
44328.6281700231	0	2523.893	-2526.26666666667	3239.95555555556
44328.6281701389	0	2523.893	-2528.45185185185	3243.08148148148
44328.6281702546	0	2528.397	-2530.2962962963	3245.82222222222
44328.6281703704	0	2528.397	-2532.51111111111	3249.15555555556
44328.6281704861	0	2532.456	-2534.54074074074	3252.13333333334
44328.6281706018	0	2532.456	-2536.58518518519	3254.85185185185
44328.6281707176	0	2536.53	-2538.57037037037	3257.58518518519
44328.6281708333	0	2536.53	-2540.58518518519	3260.11111111111
44328.6281709491	0	2540.53	-2542.73333333333	3262.62222222222
44328.6281710648	0	2540.53	-2544.85925925926	3265.15555555556
44328.6281711806	0	2544.804	-2547.04444444445	3267.57037037037
44328.6281712963	0	2544.804	-2549.05925925926	3270.02222222222
44328.628171412	0	2549.004	-2550.71851851852	3272.08148148148
44328.6281715278	0	2549.004	-2552.65185185185	3274.55555555556
44328.6281716435	0	2552.597	-2554.13333333333	3276.48888888889
44328.6281717593	0	2552.597	-2555.72592592593	3278.94074074074
44328.628171875	0	2555.671	-2556.92592592593	3280.8962962963
44328.6281719907	0	2555.671	-2558.12592592593	3283.25185185185
44328.6281721065	0	2558.071	-2558.78518518519	3285.07407407408
44328.6281722222	0	2558.071	-2559.20740740741	3287.22962962963
44328.628172338	0	2559.152	-2559.28148148148	3288.98518518519
44328.6281724537	0	2559.152	-2559.19259259259	3290.91851851852
44328.6281725694	0	2559.137	-2559.01481481481	3292.42222222222
44328.6281726852	0	2559.137	-2558.73333333333	3293.70370370371
44328.6281728009	0	2558.678	-2558.34814814815	3294.82222222222
44328.6281729167	0	2558.678	-2557.80740740741	3296.05925925926
44328.6281730324	0	2557.752	-2557.37037037037	3297
44328.6281731482	0	2557.752	-2556.94814814815	3297.8962962963
44328.6281732639	0	2556.893	-2556.68888888889	3298.62222222222
44328.6281733796	0	2556.893	-2556.52592592593	3299.27407407408
44328.6281734954	0	2556.471	-2556.46666666667	3299.87407407408
44328.6281736111	0	2556.471	-2556.46666666667	3300.31111111111
44328.6281737269	0	2556.412	-2556.47407407407	3300.70370370371
44328.6281738426	0	2556.412	-2556.48888888889	3301.08148148148
44328.6281739583	0	2556.434	-2556.53333333333	3301.31111111111
44328.6281740741	0	2556.434	-2556.55555555556	3301.44444444445
44328.6281741898	0	2556.501	-2556.6	3301.48148148148
44328.6281743056	0	2556.501	-2556.79259259259	3301.45925925926
44328.6281744213	0	2556.738	-2556.96296296296	3301.37037037037
44328.628174537	0	2556.738	-2557.12592592593	3301.21481481482
44328.6281746528	0	2557.071	-2557.13333333333	3300.99259259259
44328.6281747685	0	2557.071	-2557.04444444444	3300.64444444445
44328.6281748843	0	2556.99	-2556.99259259259	3300.23703703704
44328.628175	0	2556.99	-2557.01481481481	3299.71851851852
44328.6281751157	0	2556.96	-2557.13333333333	3299.21481481482
44328.6281752315	0	2556.96	-2557.37777777778	3298.42222222222
44328.6281753472	0	2557.323	-2557.65185185185	3297.73333333333
44328.628175463	0	2557.323	-2558.19259259259	3296.74814814815
44328.6281755787	0	2558.138	-2558.74814814815	3295.81481481482
44328.6281756944	0	2558.138	-2559.54814814815	3294.6962962963
44328.6281758102	0	2559.494	-2560.28148148148	3293.57037037037
44328.6281759259	0	2559.494	-2560.97777777778	3292.40740740741
44328.6281760417	0	2560.924	-2561.72592592592	3291.05185185185
44328.6281761574	0	2560.924	-2562.34814814815	3289.74814814815
44328.6281762731	0	2562.294	-2562.71851851852	3288.46666666667
44328.6281763889	0	2562.294	-2562.85185185185	3287.06666666667
44328.6281765046	0	2562.798	-2562.92592592592	3285.76296296296
44328.6281766204	0	2562.798	-2562.98518518518	3284.07407407408
44328.6281767361	0	2562.931	-2563.03703703704	3282.56296296296
44328.6281768519	0	2562.931	-2562.95555555555	3281.02962962963
44328.6281769676	0	2562.901	-2562.63703703704	3279.54814814815
44328.6281770833	0	2562.901	-2562.14814814815	3278.21481481482
44328.6281771991	0	2562.094	-2561.42222222222	3276.94814814815
44328.6281773148	0	2562.094	-2560.53333333333	3275.71851851852
44328.6281774306	0	2560.479	-2559.64444444444	3274.65925925926
44328.6281775463	0	2560.479	-2558.58518518518	3273.4
44328.628177662	0	2558.531	-2557.5037037037	3272.25185185185
44328.6281777778	0	2558.531	-2556.08148148148	3270.84444444445
44328.6281778935	0	2556.027	-2554.85185185185	3269.68148148148
44328.6281780093	0	2556.027	-2553.32592592592	3268.15555555556
44328.628178125	0	2553.271	-2551.93333333333	3266.76296296296
44328.6281782407	0	2553.271	-2550.58518518518	3265.42962962963
44328.6281783565	0	2550.53	-2549.31851851852	3264.07407407408
44328.6281784722	0	2550.53	-2548.14814814815	3262.77037037037
44328.628178588	0	2548.093	-2547.21481481481	3261.57037037037
44328.6281787037	0	2548.093	-2546.07407407407	3260.13333333333
44328.6281788194	0	2546.019	-2545.16296296296	3258.88148148148
44328.6281789352	0	2546.019	-2544.39259259259	3257.68148148148
44328.6281790509	0	2544.338	-2543.65925925926	3256.42962962963
44328.6281791667	0	2544.338	-2543.12592592592	3255.2
44328.6281792824	0	2543.071	-2542.8	3253.93333333333
44328.6281793981	0	2543.071	-2542.71111111111	3252.73333333333
44328.6281795139	0	2542.656	-2542.65925925926	3251.48888888889
44328.6281796296	0	2542.656	-2542.69629629629	3250.22222222222
44328.6281797454	0	2542.641	-2542.73333333333	3249.30370370371
44328.6281798611	0	2542.641	-2542.97037037037	3248.31851851852
44328.6281799769	0	2542.915	-2543.11111111111	3247.33333333333
44328.6281800926	0	2542.915	-2543.28888888889	3246.37777777778
44328.6281802083	0	2543.234	-2543.53333333333	3245.54814814815
44328.6281803241	0	2543.234	-2543.91851851852	3244.61481481482
44328.6281804398	0	2543.864	-2544.36296296296	3243.80740740741
44328.6281805556	0	2543.864	-2544.93333333333	3242.97777777778
44328.6281806713	0	2544.879	-2545.44444444444	3242.21481481482
44328.628180787	0	2544.879	-2545.91851851852	3241.6
44328.6281809028	0	2545.864	-2546.37777777778	3241.11851851852
44328.6281810185	0	2545.864	-2546.91111111111	3240.65185185185
44328.6281811343	0	2546.857	-2547.34814814815	3240.36296296296
44328.62818125	0	2546.857	-2547.72592592592	3240.12592592593
44328.6281813657	0	2547.672	-2548.12592592592	3239.93333333333
44328.6281814815	0	2547.672	-2548.51111111111	3239.85925925926
44328.6281815972	0	2548.457	-2548.91111111111	3239.88888888889
44328.628181713	0	2548.457	-2549.27407407407	3239.91851851852
44328.6281818287	0	2549.22	-2549.53333333333	3240.00740740741
44328.6281819444	0	2549.22	-2549.83703703704	3240.18518518519
44328.6281820602	0	2549.783	-2550.13333333333	3240.38518518519
44328.6281821759	0	2549.783	-2550.60740740741	3240.63703703704
44328.6281822917	0	2550.553	-2551.11111111111	3240.91111111111
44328.6281824074	0	2550.553	-2551.71111111111	3241.18518518519
44328.6281825231	0	2551.657	-2552.39259259259	3241.43703703704
44328.6281826389	0	2551.657	-2553.22962962963	3241.65925925926
44328.6281827546	0	2553.176	-2554.14074074074	3241.91851851852
44328.6281828704	0	2553.176	-2555.74814814815	3242.23703703704
44328.6281829861	0	2555.695	-2557.46666666666	3242.45925925926
44328.6281831019	0	2555.695	-2559.51111111111	3242.65185185185
44328.6281832176	0	2559.458	-2561.42962962963	3242.88888888889
44328.6281833333	0	2559.458	-2563.92592592592	3243.25925925926
44328.6281834491	0	2563.873	-2566.08888888889	3243.37777777778
44328.6281835648	0	2563.873	-2568.91851851852	3243.63703703704
44328.6281836806	0	2568.866	-2571.45185185185	3243.92592592593
44328.6281837963	0	2568.866	-2574.78518518518	3244.23703703704
44328.628183912	0	2574.733	-2577.98518518518	3244.48148148148
44328.6281840278	0	2574.733	-2581.67407407407	3244.74074074074
44328.6281841435	0	2581.622	-2585.45925925926	3244.95555555556
44328.6281842593	0	2581.622	-2589.37777777778	3245.22222222222
44328.628184375	0	2589.326	-2593.2	3245.43703703704
44328.6281844907	0	2589.326	-2597.03703703703	3245.74814814815
44328.6281846065	0	2596.985	-2600.71851851852	3246.1037037037
44328.6281847222	0	2596.985	-2603.85925925926	3246.37777777778
44328.628184838	0	2603.807	-2606.2	3246.60740740741
44328.6281849537	0	2603.807	-2608.02962962963	3246.71111111111
44328.6281850694	0	2607.977	-2608.96296296296	3246.74074074074
44328.6281851852	0	2607.977	-2609.39259259259	3246.73333333333
44328.6281853009	0	2609.34	-2609.45185185185	3246.67407407407
44328.6281854167	0	2609.34	-2609.51111111111	3246.63703703704
44328.6281855324	0	2609.459	-2609.66666666667	3246.55555555556
44328.6281856482	0	2609.459	-2609.95555555555	3246.51111111111
44328.6281857639	0	2609.903	-2610.53333333333	3246.37777777778
44328.6281858796	0	2609.903	-2611.3037037037	3246.31851851852
44328.6281859954	0	2611.251	-2612.44444444444	3246.14074074074
44328.6281861111	0	2611.251	-2614.08148148148	3245.94074074074
44328.6281862269	0	2614.029	-2615.85185185185	3245.68148148148
44328.6281863426	0	2614.029	-2618.59259259259	3245.35555555556
44328.6281864583	0	2618.54	-2621.27407407407	3245.08148148148
44328.6281865741	0	2618.54	-2624.32592592592	3244.75555555556
44328.6281866898	0	2624.273	-2627.47407407407	3244.28888888889
44328.6281868056	0	2624.273	-2631.68148148148	3243.75555555556
44328.6281869213	0	2631.629	-2635.20740740741	3243.34814814815
44328.628187037	0	2631.629	-2639.75555555556	3242.77037037037
44328.6281871528	0	2639.703	-2643.80740740741	3242.22222222222
44328.6281872685	0	2639.703	-2647.61481481481	3241.68888888889
44328.6281873843	0	2647.562	-2650.68148148148	3241.28148148148
44328.6281875	0	2647.562	-2652.94074074074	3240.74074074074
44328.6281876157	0	2652.888	-2654.20740740741	3240.25185185185
44328.6281877315	0	2652.888	-2654.94814814815	3239.75555555556
44328.6281878472	0	2654.895	-2655.01481481481	3239.36296296296
44328.628187963	0	2654.895	-2654.88888888889	3238.91851851852
44328.6281880787	0	2654.836	-2654.67407407407	3238.47407407408
44328.6281881944	0	2654.836	-2654.4962962963	3238.05185185185
44328.6281883102	0	2654.443	-2654.43703703704	3237.56296296296
44328.6281884259	0	2654.443	-2654.48888888889	3236.87407407408
44328.6281885417	0	2654.436	-2654.77037037037	3236.2
44328.6281886574	0	2654.436	-2655.26666666667	3235.47407407407
44328.6281887731	0	2655.214	-2656.12592592593	3234.62222222222
44328.6281888889	0	2655.214	-2657.21481481481	3233.65925925926
44328.6281890046	0	2657.162	-2658.32592592593	3232.78518518519
44328.6281891204	0	2657.162	-2659.68888888889	3231.77037037037
44328.6281892361	0	2659.636	-2661.41481481481	3230.6
44328.6281893519	0	2659.636	-2663.34074074074	3229.27407407408
44328.6281894676	0	2663.288	-2665.41481481481	3227.8962962963
44328.6281895833	0	2663.288	-2667.54074074074	3226.48888888889
44328.6281896991	0	2667.488	-2669.85925925926	3224.94814814815
44328.6281898148	0	2667.488	-2672.25185185185	3223.41481481482
44328.6281899306	0	2672.199	-2674.85925925926	3221.92592592593
44328.6281900463	0	2672.199	-2677.85925925926	3220.27407407408
44328.628190162	0	2677.806	-2680.72592592593	3218.77037037037
44328.6281902778	0	2677.806	-2684.14814814815	3216.83703703704
44328.6281903935	0	2684.095	-2686.97777777778	3215.27407407408
44328.6281905093	0	2684.095	-2690.06666666667	3213.45925925926
44328.628190625	0	2690.014	-2692.32592592593	3212.06666666667
44328.6281907407	0	2690.014	-2695.04444444444	3210.36296296296
44328.6281908565	0	2694.992	-2697.39259259259	3208.83703703704
44328.6281909722	0	2694.992	-2699.71851851852	3207.15555555556
44328.628191088	0	2699.666	-2701.82962962963	3205.6
44328.6281912037	0	2699.666	-2703.74074074074	3204.02962962963
44328.6281913194	0	2703.688	-2705.37037037037	3202.53333333333
44328.6281914352	0	2703.688	-2706.62962962963	3200.88148148148
44328.6281915509	0	2706.577	-2707.66666666667	3199.2962962963
44328.6281916667	0	2706.577	-2708.65185185185	3197.80740740741
44328.6281917824	0	2708.599	-2709.52592592593	3196.04444444445
44328.6281918981	0	2708.599	-2710.34814814815	3194.38518518519
44328.6281920139	0	2710.295	-2711.14814814815	3192.79259259259
44328.6281921296	0	2710.295	-2712.08888888889	3190.99259259259
44328.6281922454	0	2712.036	-2712.94074074074	3189.24444444445
44328.6281923611	0	2712.036	-2713.68888888889	3187.65185185185
44328.6281924769	0	2713.636	-2714.4	3186.04444444445
44328.6281925926	0	2713.636	-2715.23703703704	3184.37037037037
44328.6281927083	0	2715.184	-2716.06666666667	3182.74074074074
44328.6281928241	0	2715.184	-2716.8962962963	3181.12592592593
44328.6281929398	0	2716.843	-2717.40740740741	3179.6962962963
44328.6281930556	0	2716.843	-2717.65185185185	3178.03703703704
44328.6281931713	0	2717.599	-2717.57037037037	3176.79259259259
44328.628193287	0	2717.599	-2717.33333333333	3175.79259259259
44328.6281934028	0	2717.28	-2717.05185185185	3174.88148148148
44328.6281935185	0	2717.28	-2716.9037037037	3174.02962962963
44328.6281936343	0	2716.85	-2716.77037037037	3173.21481481482
44328.62819375	0	2716.85	-2716.73333333333	3172.18518518519
44328.6281938657	0	2716.68	-2716.6962962963	3171.43703703704
44328.6281939815	0	2716.68	-2716.76296296296	3170.58518518519
44328.6281940972	0	2716.71	-2717.05925925926	3169.85925925926
44328.628194213	0	2716.71	-2717.65185185185	3169.08888888889
44328.6281943287	0	2717.599	-2718.37777777778	3168.52592592593
44328.6281944444	0	2717.599	-2719.61481481482	3167.83703703704
44328.6281945602	0	2719.562	-2720.47407407407	3167.51111111111
44328.6281946759	0	2719.562	-2722.45185185185	3166.91111111111
44328.6281947917	0	2722.399	-2724.71111111111	3166.35555555556
44328.6281949074	0	2722.399	-2727.11111111111	3166.03703703704
44328.6281950232	0	2727.058	-2729.37037037037	3165.77777777778
44328.6281951389	0	2727.058	-2732.05925925926	3165.64444444445
44328.6281952546	0	2732.006	-2734.44444444444	3165.45185185185
44328.6281953704	0	2732.006	-2736.60740740741	3165.42962962963
44328.6281954861	0	2736.554	-2738.59259259259	3165.37777777778
44328.6281956019	0	2736.554	-2740.55555555556	3165.47407407407
44328.6281957176	0	2740.502	-2742.34074074074	3165.67407407407
44328.6281958333	0	2740.502	-2743.85925925926	3166.06666666667
44328.6281959491	0	2743.806	-2745.17037037037	3166.37037037037
44328.6281960648	0	2743.806	-2746.54074074074	3166.87407407408
44328.6281961806	0	2746.487	-2747.37037037037	3167.35555555556
44328.6281962963	0	2746.487	-2747.98518518519	3167.97037037037
44328.628196412	0	2747.931	-2748.11851851852	3168.41481481482
44328.6281965278	0	2747.931	-2747.99259259259	3168.97037037037
44328.6281966435	0	2747.938	-2747.74814814815	3169.45925925926
44328.6281967593	0	2747.938	-2747.37777777778	3170.01481481482
44328.628196875	0	2747.323	-2747.0962962963	3170.52592592593
44328.6281969907	0	2747.323	-2746.96296296296	3171.31851851852
44328.6281971065	0	2746.908	-2747.17777777778	3172.05925925926
44328.6281972222	0	2746.908	-2747.72592592593	3172.85925925926
44328.628197338	0	2747.671	-2748.54814814815	3173.88888888889
44328.6281974537	0	2747.671	-2749.51111111111	3174.97037037037
44328.6281975694	0	2749.456	-2750.47407407407	3176.21481481482
44328.6281976852	0	2749.456	-2751.22962962963	3177.48888888889
44328.6281978009	0	2751.175	-2751.6	3178.60740740741
44328.6281979167	0	2751.175	-2751.80740740741	3180.14074074074
44328.6281980324	0	2751.753	-2751.93333333333	3181.53333333334
44328.6281981482	0	2751.753	-2752.19259259259	3182.87407407408
44328.6281982639	0	2752.138	-2752.74814814815	3184.02962962963
44328.6281983796	0	2752.138	-2753.76296296296	3185.43703703704
44328.6281984954	0	2753.708	-2754.88148148148	3186.60740740741
44328.6281986111	0	2753.708	-2757.02222222222	3188.17037037037
44328.6281987269	0	2756.967	-2759.40740740741	3189.77037037037
44328.6281988426	0	2756.967	-2762.04444444444	3191.17037037037
44328.6281989583	0	2761.989	-2764.66666666667	3192.51111111111
44328.6281990741	0	2761.989	-2767.27407407407	3193.94074074074
44328.6281991898	0	2767.219	-2769.81481481481	3195.31111111111
44328.6281993056	0	2767.219	-2772.28148148148	3196.76296296296
44328.6281994213	0	2772.226	-2774.15555555556	3198.08888888889
44328.628199537	0	2772.226	-2775.43703703704	3199.21481481482
44328.6281996528	0	2775.382	-2776.35555555556	3200.14814814815
44328.6281997685	0	2775.382	-2777.05925925926	3201.20740740741
44328.6281998843	0	2777.004	-2777.32592592593	3201.91111111111
44328.6282	0	2777.004	-2777.6	3202.56296296296
44328.6282001157	0	2777.545	-2777.94814814815	3203.20740740741
44328.6282002315	0	2777.545	-2778.51111111111	3203.94074074074
44328.6282003472	0	2778.456	-2779.2	3204.6
44328.628200463	0	2778.456	-2780.02962962963	3205.20740740741
44328.6282005787	0	2779.975	-2781.02222222222	3205.74074074074
44328.6282006944	0	2779.975	-2782.43703703704	3206.37777777778
44328.6282008102	0	2782.382	-2784.02962962963	3206.91851851852
44328.6282009259	0	2782.382	-2785.77037037037	3207.40740740741
44328.6282010417	0	2785.715	-2787.43703703704	3207.87407407408
44328.6282011574	0	2785.715	-2789.38518518519	3208.34074074074
44328.6282012731	0	2789.33	-2791.31851851852	3208.66666666667
44328.6282013889	0	2789.33	-2793.24444444445	3208.92592592593
44328.6282015046	0	2793.189	-2795.28888888889	3209.12592592593
44328.6282016204	0	2793.189	-2797.96296296296	3209.32592592593
44328.6282017361	0	2797.908	-2800.46666666667	3209.38518518519
44328.6282018519	0	2797.908	-2803.03703703704	3209.44444444445
44328.6282019676	0	2802.982	-2805.74814814815	3209.54814814815
44328.6282020833	0	2802.982	-2808.4962962963	3209.60740740741
44328.6282021991	0	2808.441	-2810.98518518519	3209.67407407407
44328.6282023148	0	2808.441	-2814.06666666667	3209.65185185185
44328.6282024306	0	2814.011	-2816.91111111111	3209.6
44328.6282025463	0	2814.011	-2819.76296296296	3209.44444444444
44328.628202662	0	2819.707	-2822.56296296296	3209.24444444445
44328.6282027778	0	2819.707	-2825.37037037037	3208.92592592593
44328.6282028935	0	2825.314	-2827.91111111111	3208.44444444445
44328.6282030093	0	2825.314	-2829.82222222222	3207.97037037037
44328.628203125	0	2829.766	-2831.11111111111	3207.45925925926
44328.6282032407	0	2829.766	-2831.94814814815	3206.81481481482
44328.6282033565	0	2831.892	-2832.06666666667	3206.33333333333
44328.6282034722	0	2831.892	-2831.84444444445	3205.82962962963
44328.628203588	0	2831.788	-2831.38518518519	3205.21481481482
44328.6282037037	0	2831.788	-2830.8	3204.51851851852
44328.6282038194	0	2830.744	-2830.2962962963	3203.92592592593
44328.6282039352	0	2830.744	-2829.59259259259	3203.03703703704
44328.6282040509	0	2829.537	-2829.02962962963	3202.13333333333
44328.6282041667	0	2829.537	-2828.75555555556	3201.25925925926
44328.6282042824	0	2828.7	-2828.68888888889	3200.11111111111
44328.6282043981	0	2828.7	-2828.73333333333	3198.82222222222
44328.6282045139	0	2828.678	-2828.99259259259	3197.34074074074
44328.6282046296	0	2828.678	-2829.44444444444	3196.08148148148
44328.6282047454	0	2829.389	-2830.02222222222	3194.62962962963
44328.6282048611	0	2829.389	-2830.71851851852	3192.82222222222
44328.6282049768	0	2830.663	-2831.27407407407	3191.28148148148
44328.6282050926	0	2830.663	-2831.92592592593	3189.16296296296
44328.6282052083	0	2831.87	-2832.5037037037	3187.45925925926
44328.6282053241	0	2831.87	-2833.11111111111	3185.34814814815
44328.6282054398	0	2833.055	-2833.71851851852	3183.08888888889
44328.6282055556	0	2833.055	-2834.37037037037	3180.79259259259
44328.6282056713	0	2834.314	-2834.84444444444	3178.48888888889
44328.628205787	0	2834.314	-2835.2	3176.2
44328.6282059028	0	2835.144	-2835.5037037037	3173.95555555556
44328.6282060185	0	2835.144	-2835.97777777778	3171.94814814815
44328.6282061343	0	2835.922	-2836.78518518518	3169.83703703704
44328.62820625	0	2835.922	-2838.20740740741	3167.2962962963
44328.6282063657	0	2838.152	-2839.77777777778	3164.95555555556
44328.6282064815	0	2838.152	-2841.5037037037	3162.74814814815
44328.6282065972	0	2841.448	-2843.15555555555	3160.67407407408
44328.628206713	0	2841.448	-2844.77037037037	3158.68148148148
44328.6282068287	0	2844.715	-2846.47407407407	3156.88148148148
44328.6282069444	0	2844.715	-2848.36296296296	3154.85925925926
44328.6282070602	0	2848.308	-2849.84444444444	3153.14074074074
44328.6282071759	0	2848.308	-2851.57777777778	3150.91111111111
44328.6282072917	0	2851.523	-2852.77777777778	3148.77777777778
44328.6282074074	0	2851.523	-2853.48148148148	3146.72592592593
44328.6282075232	0	2853.427	-2853.59259259259	3144.97037037037
44328.6282076389	0	2853.427	-2853.43703703704	3142.83703703704
44328.6282077546	0	2853.383	-2852.9037037037	3141.16296296296
44328.6282078704	0	2853.383	-2852.01481481481	3139.33333333333
44328.6282079861	0	2851.961	-2851.2962962963	3137.76296296296
44328.6282081019	0	2851.961	-2850.91111111111	3136.26666666667
44328.6282082176	0	2850.857	-2850.79259259259	3134.82222222222
44328.6282083333	0	2850.857	-2850.82222222222	3133.42962962963
44328.6282084491	0	2850.768	-2850.8962962963	3132.26666666667
44328.6282085648	0	2850.768	-2851.17037037037	3130.88888888889
44328.6282086806	0	2851.116	-2851.5037037037	3129.78518518519
44328.6282087963	0	2851.116	-2851.88888888889	3128.75555555556
44328.628208912	0	2851.835	-2852.07407407407	3128.07407407408
44328.6282090278	0	2851.835	-2852.66666666667	3127.11111111111
44328.6282091435	0	2852.613	-2853.31851851852	3126.32592592593
44328.6282092593	0	2852.613	-2854.23703703704	3125.62222222222
44328.628209375	0	2854.183	-2855.3037037037	3124.93333333333
44328.6282094907	0	2854.183	-2856.42222222222	3124.35555555556
44328.6282096065	0	2856.368	-2857.83703703704	3123.83703703704
44328.6282097222	0	2856.368	-2859.47407407407	3123.42222222222
44328.628209838	0	2859.42	-2861.21481481481	3123.23703703704
44328.6282099537	0	2859.42	-2863.3037037037	3123.05925925926
44328.6282100694	0	2863.25	-2865.31851851852	3122.94814814815
44328.6282101852	0	2863.25	-2867.36296296296	3122.91111111111
44328.6282103009	0	2867.309	-2869.04444444444	3123.05185185185
44328.6282104167	0	2867.309	-2871.05185185185	3123.17037037037
44328.6282105324	0	2870.998	-2873.05925925926	3123.38518518519
44328.6282106481	0	2870.998	-2874.94074074074	3123.63703703704
44328.6282107639	0	2874.887	-2876.66666666667	3123.90370370371
44328.6282108796	0	2874.887	-2878.65925925926	3124.41481481482
44328.6282109954	0	2878.606	-2880.05925925926	3124.82962962963
44328.6282111111	0	2878.606	-2881.40740740741	3125.38518518519
44328.6282112269	0	2881.354	-2882.26666666667	3125.92592592593
44328.6282113426	0	2881.354	-2882.74814814815	3126.54074074074
44328.6282114583	0	2882.695	-2882.73333333333	3126.91851851852
44328.6282115741	0	2882.695	-2882.36296296296	3127.36296296296
44328.6282116898	0	2882.31	-2881.84444444444	3127.77037037037
44328.6282118056	0	2882.31	-2881.34074074074	3128.3037037037
44328.6282119213	0	2881.288	-2881.17777777778	3128.85185185185
44328.628212037	0	2881.288	-2881.42222222222	3129.56296296296
44328.6282121528	0	2881.369	-2881.94074074074	3130.22222222222
44328.6282122685	0	2881.369	-2882.97037037037	3131.05925925926
44328.6282123843	0	2882.917	-2884.00740740741	3131.80740740741
44328.6282125	0	2882.917	-2885.78518518518	3132.84444444445
44328.6282126157	0	2885.732	-2887.75555555555	3133.79259259259
44328.6282127315	0	2885.732	-2890.14814814815	3134.91111111111
44328.6282128472	0	2890.095	-2892.74814814815	3136.08888888889
44328.628212963	0	2890.095	-2895.37037037037	3137.28148148148
44328.6282130787	0	2895.317	-2898.05925925926	3138.47407407408
44328.6282131944	0	2895.317	-2901.84444444444	3140.13333333333
44328.6282133102	0	2901.791	-2905.24444444444	3141.53333333333
44328.6282134259	0	2901.791	-2909.68888888889	3143.31111111111
44328.6282135417	0	2909.635	-2913.32592592592	3144.78518518519
44328.6282136574	0	2909.635	-2917.77037037037	3146.73333333333
44328.6282137731	0	2917.716	-2921.73333333333	3148.51851851852
44328.6282138889	0	2917.716	-2925.65925925926	3150.38518518519
44328.6282140046	0	2925.605	-2929.12592592592	3152.11111111111
44328.6282141204	0	2925.605	-2932.9037037037	3154.02222222222
44328.6282142361	0	2932.849	-2935.53333333333	3155.63703703704
44328.6282143519	0	2932.849	-2937.44444444444	3157.14074074074
44328.6282144676	0	2937.39	-2938.62222222222	3158.31851851852
44328.6282145833	0	2937.39	-2939.60740740741	3159.66666666667
44328.6282146991	0	2939.553	-2940.20740740741	3160.81481481482
44328.6282148148	0	2939.553	-2940.74814814815	3161.95555555556
44328.6282149306	0	2940.694	-2941.20740740741	3163.01481481482
44328.6282150463	0	2940.694	-2941.78518518518	3164.04444444445
44328.628215162	0	2941.731	-2942.31851851852	3164.94814814815
44328.6282152778	0	2941.731	-2943.15555555555	3166.0962962963
44328.6282153935	0	2943.101	-2944.14814814815	3167.08888888889
44328.6282155093	0	2943.101	-2945.35555555555	3168.07407407408
44328.628215625	0	2945.301	-2946.85185185185	3168.98518518519
44328.6282157407	0	2945.301	-2949.02962962963	3170.10370370371
44328.6282158565	0	2948.975	-2951.18518518518	3170.92592592593
44328.6282159722	0	2948.975	-2953.68888888889	3171.66666666667
44328.628216088	0	2953.634	-2956.39259259259	3172.44444444445
44328.6282162037	0	2953.634	-2959.03703703704	3173.05185185185
44328.6282163194	0	2958.982	-2961.59259259259	3173.61481481482
44328.6282164352	0	2958.982	-2964.25925925926	3174.10370370371
44328.6282165509	0	2964.204	-2966.47407407407	3174.45925925926
44328.6282166667	0	2964.204	-2969.32592592593	3174.87407407408
44328.6282167824	0	2969.271	-2971.72592592593	3175.08148148148
44328.6282168981	0	2969.271	-2973.97037037037	3175.23703703704
44328.6282170139	0	2973.915	-2975.79259259259	3175.28148148148
44328.6282171296	0	2973.915	-2976.97777777778	3175.26666666667
44328.6282172454	0	2976.922	-2977.39259259259	3175.17777777778
44328.6282173611	0	2976.922	-2977.34814814815	3174.98518518519
44328.6282174768	0	2977.292	-2977.11851851852	3174.77777777778
44328.6282175926	0	2977.292	-2976.8962962963	3174.50370370371
44328.6282177083	0	2976.84	-2976.68888888889	3174.20740740741
44328.6282178241	0	2976.84	-2976.47407407407	3173.90370370371
44328.6282179398	0	2976.418	-2976.31851851852	3173.48888888889
44328.6282180556	0	2976.418	-2976.28888888889	3172.88888888889
44328.6282181713	0	2976.233	-2976.31111111111	3172.30370370371
44328.628218287	0	2976.233	-2976.36296296296	3171.44444444445
44328.6282184028	0	2976.307	-2976.45925925926	3170.62222222222
44328.6282185185	0	2976.307	-2976.62962962963	3169.77037037037
44328.6282186343	0	2976.574	-2977.22962962963	3168.63703703704
44328.62821875	0	2976.574	-2978.06666666667	3167.42222222222
44328.6282188657	0	2978.011	-2979.28888888889	3166.1925925926
44328.6282189815	0	2978.011	-2981.00740740741	3164.88888888889
44328.6282190972	0	2980.952	-2983.22222222222	3163.51111111111
44328.628219213	0	2980.952	-2985.84444444444	3162.04444444445
44328.6282193287	0	2985.789	-2988.4962962963	3160.5925925926
44328.6282194444	0	2985.789	-2991.62962962963	3158.94074074074
44328.6282195602	0	2991.574	-2994.78518518518	3157.22962962963
44328.6282196759	0	2991.574	-2997.84444444444	3155.46666666667
44328.6282197917	0	2997.789	-3000.2962962963	3153.91111111111
44328.6282199074	0	2997.789	-3002.85925925926	3152.02222222223
44328.6282200232	0	3002.804	-3005.0962962963	3150.18518518519
44328.6282201389	0	3002.804	-3007.17777777778	3148.45925925926
44328.6282202546	0	3007.123	-3009.27407407407	3146.68148148148
44328.6282203704	0	3007.123	-3011.27407407407	3144.8962962963
44328.6282204861	0	3011.219	-3013.21481481481	3143.17037037037
44328.6282206019	0	3011.219	-3015.53333333333	3141.04444444445
44328.6282207176	0	3015.478	-3017.35555555555	3139.25185185186
44328.6282208333	0	3015.478	-3019.33333333333	3136.9925925926
44328.6282209491	0	3019.278	-3020.88888888889	3134.91851851852
44328.6282210648	0	3019.278	-3022.11851851852	3132.85925925926
44328.6282211806	0	3022.063	-3022.9037037037	3130.92592592593
44328.6282212963	0	3022.063	-3023.36296296296	3129.08148148148
44328.628221412	0	3023.307	-3023.5037037037	3127.44444444445
44328.6282215278	0	3023.307	-3023.57777777778	3125.30370370371
44328.6282216435	0	3023.522	-3023.68888888889	3123.25925925926
44328.6282217593	0	3023.522	-3023.83703703704	3121.2
44328.628221875	0	3023.781	-3024.02962962963	3119.31851851852
44328.6282219907	0	3023.781	-3024.34814814815	3117.17777777778
44328.6282221065	0	3024.292	-3024.51111111111	3115.54814814815
44328.6282222222	0	3024.292	-3025.05925925926	3113.63703703704
44328.628222338	0	3025.003	-3025.85185185185	3111.83703703704
44328.6282224537	0	3025.003	-3026.87407407407	3109.5925925926
44328.6282225694	0	3026.818	-3027.97037037037	3107.82222222223
44328.6282226852	0	3026.818	-3029.37037037037	3105.6962962963
44328.6282228009	0	3029.314	-3030.57037037037	3104.08148148148
44328.6282229167	0	3029.314	-3032.51111111111	3101.81481481482
44328.6282230324	0	3032.455	-3034.31111111111	3099.86666666667
44328.6282231481	0	3032.455	-3036.35555555555	3097.93333333334
44328.6282232639	0	3036.299	-3038.24444444444	3096.01481481482
44328.6282233796	0	3036.299	-3040.08148148148	3094.05185185185
44328.6282234954	0	3040.025	-3041.66666666667	3092.17777777778
44328.6282236111	0	3040.025	-3042.97037037037	3090.2962962963
44328.6282237269	0	3042.914	-3043.75555555556	3088.53333333334
44328.6282238426	0	3042.914	-3043.96296296296	3086.77037037037
44328.6282239583	0	3043.907	-3043.71851851852	3085.52592592593
44328.6282240741	0	3043.907	-3043.17777777778	3084.6
44328.6282241898	0	3043.122	-3042.58518518518	3083.86666666667
44328.6282243056	0	3043.122	-3041.77777777778	3083.08148148148
44328.6282244213	0	3041.722	-3041.21481481481	3082.48148148148
44328.628224537	0	3041.722	-3040.79259259259	3081.91851851852
44328.6282246528	0	3040.737	-3040.71851851852	3081.54074074074
44328.6282247685	0	3040.737	-3040.86666666667	3081.18518518519
44328.6282248843	0	3040.811	-3041.23703703704	3080.9925925926
44328.628225	0	3040.811	-3041.91111111111	3080.83703703704
44328.6282251157	0	3041.855	-3042.85185185185	3080.73333333334
44328.6282252315	0	3041.855	-3044.12592592593	3080.68148148149
44328.6282253472	0	3044.07	-3045.5037037037	3080.6962962963
44328.628225463	0	3044.07	-3047.44444444444	3080.83703703704
44328.6282255787	0	3047.389	-3049.17777777778	3080.97777777778
44328.6282256944	0	3047.389	-3051.54814814815	3081.30370370371
44328.6282258102	0	3051.493	-3053.78518518519	3081.66666666667
44328.6282259259	0	3051.493	-3056.62962962963	3082.12592592593
44328.6282260417	0	3056.574	-3059.42222222222	3082.60740740741
44328.6282261574	0	3056.574	-3062.24444444444	3083.24444444445
44328.6282262731	0	3062.189	-3064.94074074074	3083.72592592593
44328.6282263889	0	3062.189	-3068.36296296296	3084.4
44328.6282265046	0	3068.308	-3071.22962962963	3085.03703703704
44328.6282266204	0	3068.308	-3073.86666666667	3085.74814814815
44328.6282267361	0	3073.812	-3076.62962962963	3086.5925925926
44328.6282268519	0	3073.812	-3078.78518518518	3087.45185185186
44328.6282269676	0	3078.731	-3080.61481481481	3088.35555555556
44328.6282270833	0	3078.731	-3081.94814814815	3089.31111111111
44328.6282271991	0	3081.894	-3082.98518518518	3090.2962962963
44328.6282273148	0	3081.894	-3083.57777777778	3091.37777777778
44328.6282274306	0	3083.524	-3083.62962962963	3092.28148148149
44328.6282275463	0	3083.524	-3082.99259259259	3093.36296296297
44328.628227662	0	3082.939	-3082.31851851852	3094.01481481482
44328.6282277778	0	3082.939	-3081.21481481481	3094.87407407408
44328.6282278935	0	3081.161	-3080.16296296296	3095.66666666667
44328.6282280093	0	3081.161	-3079.17037037037	3096.51851851852
44328.628228125	0	3079.117	-3078.52592592593	3097.32592592593
44328.6282282407	0	3079.117	-3078.16296296296	3098.20740740741
44328.6282283565	0	3078.11	-3078.17777777778	3099.15555555556
44328.6282284722	0	3078.11	-3078.57037037037	3100.45185185186
44328.628228588	0	3078.517	-3079.23703703704	3101.55555555556
44328.6282287037	0	3078.517	-3080.40740740741	3102.82962962963
44328.6282288194	0	3080.354	-3081.94814814815	3103.98518518519
44328.6282289352	0	3080.354	-3083.93333333333	3105.1925925926
44328.6282290509	0	3083.88	-3085.93333333333	3106.24444444445
44328.6282291667	0	3083.88	-3088.72592592592	3107.56296296297
44328.6282292824	0	3088.673	-3091.14814814815	3108.54814814815
44328.6282293981	0	3088.673	-3093.98518518518	3109.75555555556
44328.6282295139	0	3093.932	-3096.42962962963	3110.54814814815
44328.6282296296	0	3093.932	-3099.41481481481	3111.61481481482
44328.6282297454	0	3099.362	-3101.72592592593	3112.51851851852
44328.6282298611	0	3099.362	-3104.52592592593	3113.6962962963
44328.6282299769	0	3104.473	-3106.34814814815	3114.67407407408
44328.6282300926	0	3104.473	-3108.17037037037	3115.8962962963
44328.6282302083	0	3108.117	-3109.28888888889	3116.8
44328.6282303241	0	3108.117	-3110.34074074074	3117.96296296297
44328.6282304398	0	3110.287	-3111.2	3118.8962962963
44328.6282305556	0	3110.287	-3112.47407407407	3120.02962962963
44328.6282306713	0	3112.42	-3113.68148148148	3120.93333333334
44328.628230787	0	3112.42	-3115.4	3122.02962962963
44328.6282309028	0	3115.346	-3117.1037037037	3122.96296296297
44328.6282310185	0	3115.346	-3119.08148148148	3123.88148148149
44328.6282311343	0	3119.027	-3121.2	3124.73333333334
44328.62823125	0	3119.027	-3123.33333333333	3125.42962962963
44328.6282313657	0	3123.279	-3125.23703703704	3125.96296296297
44328.6282314815	0	3123.279	-3127.99259259259	3126.60740740741
44328.6282315972	0	3127.938	-3130.13333333333	3126.94074074074
44328.628231713	0	3127.938	-3132.99259259259	3127.3925925926
44328.6282318287	0	3132.938	-3135.42962962963	3127.84444444445
44328.6282319444	0	3132.938	-3138.6962962963	3128.2962962963
44328.6282320602	0	3138.642	-3141.52592592593	3128.61481481482
44328.6282321759	0	3138.642	-3144.92592592593	3128.94074074074
44328.6282322917	0	3144.872	-3148.56296296296	3129.2962962963
44328.6282324074	0	3144.872	-3152.42962962963	3129.59259259259
44328.6282325232	0	3152.376	-3156.26666666667	3129.86666666667
44328.6282326389	0	3152.376	-3159.97037037037	3130.13333333334
44328.6282327546	0	3159.917	-3163.5037037037	3130.18518518519
44328.6282328704	0	3159.917	-3166.63703703704	3130.17037037037
44328.6282329861	0	3166.584	-3169	3130.12592592593
44328.6282331019	0	3166.584	-3170.31851851852	3129.94074074074
44328.6282332176	0	3170.265	-3170.65185185185	3129.57777777778
44328.6282333333	0	3170.265	-3170.62962962963	3129.14074074074
44328.6282334491	0	3170.576	-3170.57037037037	3128.65925925926
44328.6282335648	0	3170.576	-3170.4962962963	3128.08148148148
44328.6282336806	0	3170.443	-3170.42962962963	3127.51851851852
44328.6282337963	0	3170.443	-3170.42222222222	3126.80740740741
44328.628233912	0	3170.369	-3170.45925925926	3126.06666666667
44328.6282340278	0	3170.369	-3170.54814814815	3125.25925925926
44328.6282341435	0	3170.495	-3170.86666666667	3124.26666666667
44328.6282342593	0	3170.495	-3171.43703703704	3123.11111111111
44328.628234375	0	3171.384	-3172.07407407407	3121.96296296297
44328.6282344907	0	3171.384	-3172.81481481482	3120.65185185185
44328.6282346065	0	3172.762	-3173.60740740741	3119.2962962963
44328.6282347222	0	3172.762	-3174.35555555556	3117.88888888889
44328.628234838	0	3174.303	-3175.19259259259	3116.33333333334
44328.6282349537	0	3174.303	-3176.06666666667	3114.71851851852
44328.6282350694	0	3176.014	-3177.04444444444	3113.05925925926
44328.6282351852	0	3176.014	-3178.18518518519	3111.31111111111
44328.6282353009	0	3178.133	-3179.60740740741	3109.42962962963
44328.6282354167	0	3178.133	-3181.42222222222	3107.57777777778
44328.6282355324	0	3181.37	-3183.48148148148	3105.8
44328.6282356481	0	3181.37	-3185.54074074074	3104.14814814815
44328.6282357639	0	3185.489	-3187.94814814815	3102.2962962963
44328.6282358796	0	3185.489	-3190.32592592593	3100.43703703704
44328.6282359954	0	3190.274	-3193.20740740741	3098.36296296297
44328.6282361111	0	3190.274	-3196.22962962963	3096.31851851852
44328.6282362269	0	3196.178	-3199.16296296296	3094.0962962963
44328.6282363426	0	3196.178	-3201.77777777778	3092.00740740741
44328.6282364583	0	3201.726	-3203.96296296296	3090.05185185186
44328.6282365741	0	3201.726	-3206.02962962963	3087.97777777778
44328.6282366898	0	3205.978	-3207.74814814815	3086.08148148148
44328.6282368056	0	3205.978	-3209.45185185185	3084.25925925926
44328.6282369213	0	3209.4	-3211.25925925926	3082.25925925926
44328.628237037	0	3209.4	-3212.96296296296	3080.24444444445
44328.6282371528	0	3212.911	-3214.52592592593	3078.31851851852
44328.6282372685	0	3212.911	-3215.85185185185	3076.45925925926
44328.6282373843	0	3215.8	-3216.94814814815	3074.68148148149
44328.6282375	0	3215.8	-3218.01481481482	3072.94814814815
44328.6282376157	0	3217.963	-3219.02962962963	3071.28148148149
44328.6282377315	0	3217.963	-3220.12592592593	3069.48148148149
44328.6282378472	0	3220.074	-3221.17777777778	3067.74814814815
44328.628237963	0	3220.074	-3222.28148148148	3066.03703703704
44328.6282380787	0	3222.23	-3223.28148148148	3064.46666666667
44328.6282381944	0	3222.23	-3224.4962962963	3062.77037037037
44328.6282383102	0	3224.445	-3225.65925925926	3061.17777777778
44328.6282384259	0	3224.445	-3226.88888888889	3059.64444444445
44328.6282385417	0	3226.838	-3228.24444444445	3058.1925925926
44328.6282386574	0	3226.838	-3229.59259259259	3056.82222222223
44328.6282387731	0	3229.542	-3231.28888888889	3055.22222222223
44328.6282388889	0	3229.542	-3232.97777777778	3053.71111111112
44328.6282390046	0	3232.927	-3234.62962962963	3052.22962962963
44328.6282391204	0	3232.927	-3236.25185185185	3050.82962962963
44328.6282392361	0	3236.201	-3237.84444444444	3049.41481481482
44328.6282393518	0	3236.201	-3239.21481481482	3047.9925925926
44328.6282394676	0	3239.164	-3240.35555555556	3046.64444444445
44328.6282395833	0	3239.164	-3241.11111111111	3045.31111111112
44328.6282396991	0	3241.06	-3241.61481481482	3044.06666666667
44328.6282398148	0	3241.06	-3241.77777777778	3042.84444444445
44328.6282399306	0	3241.727	-3241.74074074074	3041.78518518519
44328.6282400463	0	3241.727	-3241.42222222222	3040.8
44328.628240162	0	3241.371	-3240.94814814815	3039.85925925926
44328.6282402778	0	3241.371	-3240.6	3039.04444444445
44328.6282403935	0	3240.549	-3240.4962962963	3038.31851851852
44328.6282405093	0	3240.549	-3240.79259259259	3037.62222222223
44328.628240625	0	3240.742	-3241.42222222222	3037.11851851852
44328.6282407407	0	3240.742	-3242.34814814815	3036.62222222223
44328.6282408565	0	3242.298	-3243.05925925926	3036.34814814815
44328.6282409722	0	3242.298	-3243.5037037037	3036.2
44328.628241088	0	3243.454	-3244.02222222222	3036.14074074075
44328.6282412037	0	3243.454	-3244.55555555556	3036.11851851852
44328.6282413194	0	3244.506	-3245.1037037037	3036.11111111112
44328.6282414352	0	3244.506	-3247.4962962963	3036.14814814815
44328.6282415509	0	3247.447	-3250.52592592593	3035.7925925926
44328.6282416667	0	3247.447	-3253.78518518519	3035.51111111112
44328.6282417824	0	3253.736	-3257.31851851852	3035.05185185186
44328.6282418982	0	3253.736	-3260.66666666667	3034.82222222223
44328.6282420139	0	3260.617	-3263.38518518519	3034.65185185186
44328.6282421296	0	3260.617	-3266.60740740741	3034.45185185186
44328.6282422454	0	3266.558	-3269.12592592593	3034.3925925926
44328.6282423611	0	3266.558	-3271.94814814815	3034.18518518519
44328.6282424769	0	3271.899	-3274.4	3034.0962962963
44328.6282425926	0	3271.899	-3277.37037037037	3034.06666666667
44328.6282427083	0	3277.321	-3280.01481481482	3034.05185185186
44328.6282428241	0	3277.321	-3282.51111111111	3034.06666666667
44328.6282429398	0	3282.462	-3284.84444444445	3034.07407407408
44328.6282430556	0	3282.462	-3286.93333333333	3034.0962962963
44328.6282431713	0	3286.884	-3288.62962962963	3034.0962962963
44328.628243287	0	3286.884	-3290.41481481482	3034.06666666667
44328.6282434028	0	3290.365	-3291.79259259259	3034.08888888889
44328.6282435185	0	3290.365	-3292.94074074074	3034.0962962963
44328.6282436343	0	3292.891	-3293.99259259259	3034.12592592593
44328.62824375	0	3292.891	-3295	3034.17777777778
44328.6282438657	0	3294.95	-3295.96296296296	3034.25925925926
44328.6282439815	0	3294.95	-3297.18518518519	3034.31111111112
44328.6282440972	0	3297.135	-3298.32592592593	3034.45925925926
44328.628244213	0	3297.135	-3299.94814814815	3034.62962962963
44328.6282443287	0	3299.898	-3301.84444444445	3034.88148148149
44328.6282444444	0	3299.898	-3303.97037037037	3035.08888888889
44328.6282445602	0	3303.92	-3306.22222222222	3035.26666666667
44328.6282446759	0	3303.92	-3308.6	3035.46666666667
44328.6282447917	0	3308.55	-3311.11851851852	3035.70370370371
44328.6282449074	0	3308.55	-3313.54074074074	3035.91111111112
44328.6282450231	0	3313.491	-3315.80740740741	3036.08148148149
44328.6282451389	0	3313.491	-3317.85185185185	3036.20000000001
44328.6282452546	0	3317.802	-3319.46666666667	3036.37037037038
44328.6282453704	0	3317.802	-3320.93333333334	3036.56296296297
44328.6282454861	0	3320.883	-3322.02962962963	3036.68148148149
44328.6282456019	0	3320.883	-3322.71111111111	3036.74074074075
44328.6282457176	0	3322.661	-3323.03703703704	3036.74074074075
44328.6282458333	0	3322.661	-3323.16296296297	3036.68148148149
44328.6282459491	0	3323.113	-3323.22222222222	3036.57037037038
44328.6282460648	0	3323.113	-3323.45925925926	3036.38518518519
44328.6282461806	0	3323.409	-3323.8962962963	3036.23703703704
44328.6282462963	0	3323.409	-3324.61481481482	3036.0962962963
44328.628246412	0	3324.565	-3325.51851851852	3036.04444444445
44328.6282465278	0	3324.565	-3327.1925925926	3035.7925925926
44328.6282466435	0	3327.143	-3328.94814814815	3035.62962962963
44328.6282467593	0	3327.143	-3330.96296296297	3035.42222222223
44328.628246875	0	3330.913	-3332.81481481482	3035.1925925926
44328.6282469907	0	3330.913	-3335.23703703704	3034.96296296297
44328.6282471065	0	3335.187	-3337.76296296297	3034.6
44328.6282472222	0	3335.187	-3340.3925925926	3034.2
44328.628247338	0	3340.343	-3342.9925925926	3033.71851851852
44328.6282474537	0	3340.343	-3345.42962962963	3033.08888888889
44328.6282475694	0	3345.38	-3347.87407407408	3032.42222222223
44328.6282476852	0	3345.38	-3350.03703703704	3031.85185185186
44328.6282478009	0	3349.987	-3351.83703703704	3031.27407407408
44328.6282479167	0	3349.987	-3353.88148148148	3030.66666666667
44328.6282480324	0	3353.831	-3355.54074074074	3030.15555555556
44328.6282481481	0	3353.831	-3357.42962962963	3029.58518518519
44328.6282482639	0	3357.379	-3359.57037037037	3029.01481481482
44328.6282483796	0	3357.379	-3361.46666666667	3028.60000000001
44328.6282484954	0	3361.416	-3363.23703703704	3028.20740740741
44328.6282486111	0	3361.416	-3364.9925925926	3027.88148148149
44328.6282487269	0	3364.942	-3366.45925925926	3027.67407407408
44328.6282488426	0	3364.942	-3368.20740740741	3027.42962962964
44328.6282489583	0	3368.157	-3369.57037037037	3027.2962962963
44328.6282490741	0	3368.157	-3370.71111111111	3027.25925925927
44328.6282491898	0	3370.661	-3371.57037037037	3027.2962962963
44328.6282493056	0	3370.661	-3372.54814814815	3027.40000000001
44328.6282494213	0	3372.498	-3373.26666666667	3027.54814814815
44328.628249537	0	3372.498	-3374.05925925926	3027.73333333334
44328.6282496528	0	3374.009	-3374.58518518519	3027.90370370371
44328.6282497685	0	3374.009	-3375.22222222222	3028.15555555556
44328.6282498843	0	3375.172	-3376.04444444445	3028.45925925926
44328.62825	0	3375.172	-3377.02962962963	3028.76296296297
44328.6282501157	0	3376.979	-3378.35555555556	3029.08148148149
44328.6282502315	0	3376.979	-3380.14814814815	3029.40000000001
44328.6282503472	0	3380.098	-3381.94074074074	3029.57777777778
44328.628250463	0	3380.098	-3384.58518518519	3029.80740740741
44328.6282505787	0	3384.535	-3386.91111111111	3030.11111111112
44328.6282506944	0	3384.535	-3389.77037037037	3030.31111111112
44328.6282508102	0	3389.72	-3392.02222222222	3030.42962962964
44328.6282509259	0	3389.72	-3394.4962962963	3030.57777777778
44328.6282510417	0	3394.446	-3396.28888888889	3030.6962962963
44328.6282511574	0	3394.446	-3397.44444444445	3030.72592592593
44328.6282512731	0	3397.394	-3398.08148148148	3030.70370370371
44328.6282513889	0	3397.394	-3398.42222222222	3030.54074074075
44328.6282515046	0	3398.372	-3398.7037037037	3030.31851851852
44328.6282516204	0	3398.372	-3399	3029.9925925926
44328.6282517361	0	3398.95	-3399.38518518519	3029.57037037038
44328.6282518518	0	3398.95	-3399.78518518519	3029.17037037038
44328.6282519676	0	3399.735	-3400.1037037037	3028.81481481482
44328.6282520833	0	3399.735	-3400.48148148148	3028.38518518519
44328.6282521991	0	3400.431	-3400.82962962963	3027.91111111112
44328.6282523148	0	3400.431	-3401.02962962963	3027.40740740741
44328.6282524306	0	3400.979	-3401.05925925926	3026.91111111112
44328.6282525463	0	3400.979	-3401.04444444445	3026.36296296297
44328.628252662	0	3400.994	-3401.02962962963	3025.7925925926
44328.6282527778	0	3400.994	-3401.02962962963	3025.21481481482
44328.6282528935	0	3400.979	-3401.06666666667	3024.66666666667
44328.6282530093	0	3400.979	-3401.28148148148	3024.16296296297
44328.628253125	0	3401.231	-3401.5037037037	3023.60000000001
44328.6282532407	0	3401.231	-3401.85925925926	3022.91851851852
44328.6282533565	0	3401.809	-3402.28888888889	3022.14814814815
44328.6282534722	0	3401.809	-3402.71851851852	3021.30370370371
44328.628253588	0	3402.668	-3403.05185185185	3020.56296296297
44328.6282537037	0	3402.668	-3403.38518518519	3019.60740740741
44328.6282538194	0	3403.335	-3403.57037037037	3018.62222222223
44328.6282539352	0	3403.335	-3403.71111111111	3017.6
44328.6282540509	0	3403.661	-3403.79259259259	3016.74814814815
44328.6282541667	0	3403.661	-3403.85185185185	3015.50370370371
44328.6282542824	0	3403.802	-3404.02962962963	3014.28888888889
44328.6282543982	0	3403.802	-3404.17777777778	3013.22222222223
44328.6282545139	0	3404.128	-3404.32592592593	3011.8
44328.6282546296	0	3404.128	-3404.34814814815	3010.47407407408
44328.6282547454	0	3404.298	-3404.34814814815	3009.17037037038
44328.6282548611	0	3404.298	-3404.28148148148	3007.82962962963
44328.6282549769	0	3404.231	-3404.22962962963	3006.65925925926
44328.6282550926	0	3404.231	-3404.08888888889	3005.17037037038
44328.6282552083	0	3404.038	-3404.02962962963	3003.97037037038
44328.6282553241	0	3404.038	-3403.97037037037	3002.44444444445
44328.6282554398	0	3403.919	-3403.97037037037	3000.9925925926
44328.6282555556	0	3403.919	-3403.99259259259	2999.57037037038
44328.6282556713	0	3403.941	-3404.02222222222	2998.11851851852
44328.628255787	0	3403.941	-3404.02222222222	2996.66666666667
44328.6282559028	0	3403.971	-3403.99259259259	2995.20740740741
44328.6282560185	0	3403.971	-3403.97777777778	2993.72592592593
44328.6282561343	0	3403.927	-3403.97777777778	2992.3925925926
44328.62825625	0	3403.927	-3404.17037037037	2990.71851851852
44328.6282563657	0	3404.12	-3404.56296296297	2989.14814814815
44328.6282564815	0	3404.12	-3404.80740740741	2987.91111111112
44328.6282565972	0	3404.757	-3405.2962962963	2986.23703703704
44328.628256713	0	3404.757	-3405.83703703704	2984.5925925926
44328.6282568287	0	3405.787	-3406.42222222222	2982.75555555556
44328.6282569444	0	3405.787	-3407.06666666667	2980.66666666667
44328.6282570602	0	3407.017	-3407.60740740741	2978.91111111112
44328.6282571759	0	3407.017	-3408.07407407408	2976.95555555556
44328.6282572917	0	3408.024	-3408.65925925926	2975.23703703704
44328.6282574074	0	3408.024	-3409.47407407408	2973.17037037037
44328.6282575231	0	3409.424	-3410.24444444445	2971.51111111112
44328.6282576389	0	3409.424	-3411.16296296297	2969.51111111112
44328.6282577546	0	3411.113	-3412.13333333334	2967.45185185186
44328.6282578704	0	3411.113	-3413.05185185185	2965.45185185186
44328.6282579861	0	3413.002	-3414.02962962963	2963.51851851852
44328.6282581019	0	3413.002	-3414.87407407408	2961.61481481482
44328.6282582176	0	3414.824	-3415.65925925926	2959.67407407408
44328.6282583333	0	3414.824	-3416.42962962963	2958.01481481482
44328.6282584491	0	3416.38	-3417.4	2956.25925925926
44328.6282585648	0	3416.38	-3418.28888888889	2954.51111111112
44328.6282586806	0	3418.239	-3419.15555555556	2952.98518518519
44328.6282587963	0	3418.239	-3420.11111111111	2951.0962962963
44328.628258912	0	3420.061	-3420.7925925926	2949.6962962963
44328.6282590278	0	3420.061	-3421.6	2948.01481481482
44328.6282591435	0	3421.55	-3422.31851851852	2946.6962962963
44328.6282592593	0	3421.55	-3422.87407407408	2945.57777777778
44328.628259375	0	3422.824	-3423.35555555556	2944.61481481482
44328.6282594907	0	3422.824	-3423.60740740741	2943.46666666667
44328.6282596065	0	3423.557	-3423.60740740741	2942.13333333334
44328.6282597222	0	3423.557	-3423.47407407408	2940.87407407408
44328.628259838	0	3423.424	-3423.06666666667	2939.8962962963
44328.6282599537	0	3423.424	-3422.22962962963	2938.73333333334
44328.6282600694	0	3422.18	-3421.30370370371	2937.77777777778
44328.6282601852	0	3422.18	-3420.37037037037	2936.98518518519
44328.6282603009	0	3420.321	-3419.61481481482	2936.27407407408
44328.6282604167	0	3420.321	-3419.11111111111	2935.57777777778
44328.6282605324	0	3419.062	-3418.96296296297	2935.00740740741
44328.6282606481	0	3419.062	-3419.13333333334	2934.52592592593
44328.6282607639	0	3419.084	-3419.65925925926	2934.11851851852
44328.6282608796	0	3419.084	-3420.71111111111	2933.5925925926
44328.6282609954	0	3420.662	-3421.98518518519	2933.22962962963
44328.6282611111	0	3420.662	-3423.43703703704	2932.94814814815
44328.6282612269	0	3423.388	-3425.26666666667	2932.7925925926
44328.6282613426	0	3423.388	-3427.45925925926	2932.72592592593
44328.6282614583	0	3427.41	-3429.35555555556	2932.74074074075
44328.6282615741	0	3427.41	-3431.93333333334	2932.74074074075
44328.6282616898	0	3431.884	-3434.66666666667	2932.82962962963
44328.6282618056	0	3431.884	-3437.46666666667	2932.8962962963
44328.6282619213	0	3437.417	-3440.32592592593	2933.02962962963
44328.628262037	0	3437.417	-3443.24444444445	2933.15555555556
44328.6282621528	0	3443.195	-3446.04444444445	2933.4962962963
44328.6282622685	0	3443.195	-3448.67407407408	2933.75555555556
44328.6282623843	0	3448.625	-3450.81481481482	2934.11851851852
44328.6282625	0	3448.625	-3452.51111111111	2934.65925925926
44328.6282626157	0	3452.462	-3453.62962962963	2935.12592592593
44328.6282627315	0	3452.462	-3454.56296296297	2935.77777777778
44328.6282628472	0	3454.514	-3455.13333333334	2936.46666666667
44328.628262963	0	3454.514	-3455.56296296297	2937.11851851852
44328.6282630787	0	3455.514	-3455.95555555556	2937.80740740741
44328.6282631944	0	3455.514	-3456.34074074074	2938.48888888889
44328.6282633102	0	3456.292	-3456.91111111111	2939.21481481482
44328.6282634259	0	3456.292	-3457.84444444445	2940.13333333334
44328.6282635417	0	3457.796	-3459.00740740741	2940.94074074074
44328.6282636574	0	3457.796	-3461	2942
44328.6282637731	0	3460.952	-3463.34814814815	2942.97037037037
44328.6282638889	0	3460.952	-3466.12592592593	2943.95555555556
44328.6282640046	0	3466.078	-3468.93333333334	2944.6962962963
44328.6282641204	0	3466.078	-3472.35555555556	2945.56296296297
44328.6282642361	0	3472.308	-3475.82962962963	2946.41481481482
44328.6282643519	0	3472.308	-3480.33333333334	2947.45185185186
44328.6282644676	0	3480.286	-3484.54814814815	2948.35555555556
44328.6282645833	0	3480.286	-3488.66666666667	2949.28148148149
44328.6282646991	0	3488.619	-3492.62962962963	2950.20740740741
44328.6282648148	0	3488.619	-3496.11851851852	2951.14074074075
44328.6282649306	0	3496.071	-3498.95555555556	2952.12592592593
44328.6282650463	0	3496.071	-3501.42962962963	2953.12592592593
44328.628265162	0	3501.382	-3503.48148148148	2954.16296296297
44328.6282652778	0	3501.382	-3505.2	2955.17037037038
44328.6282653935	0	3505.152	-3506.52592592593	2956.05925925926
44328.6282655093	0	3505.152	-3507.54814814815	2956.91851851852
44328.628265625	0	3507.5	-3508.37777777778	2957.75555555556
44328.6282657407	0	3507.5	-3509.23703703704	2958.58518518519
44328.6282658565	0	3509.189	-3510.1925925926	2959.37037037038
44328.6282659722	0	3509.189	-3511.36296296297	2960.11111111112
44328.628266088	0	3511.315	-3512.73333333334	2960.77777777778
44328.6282662037	0	3511.315	-3514.2	2961.35555555556
44328.6282663194	0	3514.152	-3515.90370370371	2961.96296296297
44328.6282664352	0	3514.152	-3517.68888888889	2962.57037037037
44328.6282665509	0	3517.641	-3519.41481481482	2962.97777777778
44328.6282666667	0	3517.641	-3521.6962962963	2963.46666666667
44328.6282667824	0	3521.648	-3523.94814814815	2963.8962962963
44328.6282668982	0	3521.648	-3526.91851851852	2964.42222222223
44328.6282670139	0	3526.87	-3529.84444444445	2964.63703703704
44328.6282671296	0	3526.87	-3533.11851851852	2964.77037037037
44328.6282672454	0	3533.07	-3536.30370370371	2964.95555555556
44328.6282673611	0	3533.07	-3539.78518518519	2965.12592592593
44328.6282674769	0	3539.737	-3543.30370370371	2965.15555555556
44328.6282675926	0	3539.737	-3546.94074074074	2965.23703703704
44328.6282677083	0	3546.893	-3550.11851851852	2965.27407407408
44328.6282678241	0	3546.893	-3553.85925925926	2965.31111111112
44328.6282679398	0	3553.812	-3555.11111111111	2965.26666666667
44328.6282680556	0	3553.812	-3557.95555555556	2965.25185185186
44328.6282681713	0	3557.908	-3559.93333333334	2965.17777777778
44328.628268287	0	3557.908	-3561.0962962963	2964.95555555556
44328.6282684028	0	3561.049	-3561.48148148148	2964.64444444445
44328.6282685185	0	3561.049	-3561.31851851852	2964.33333333334
44328.6282686343	0	3561.271	-3560.88148148148	2963.96296296297
44328.62826875	0	3561.271	-3560.38518518519	2963.55555555556
44328.6282688657	0	3560.338	-3559.94074074074	2963.08888888889
44328.6282689815	0	3560.338	-3559.46666666667	2962.47407407408
44328.6282690972	0	3559.419	-3559.03703703704	2961.84444444445
44328.628269213	0	3559.419	-3558.8962962963	2961.28888888889
44328.6282693287	0	3558.849	-3558.95555555556	2960.51851851852
44328.6282694444	0	3558.849	-3559.35555555556	2959.71851851852
44328.6282695602	0	3559.308	-3559.93333333334	2958.88148148149
44328.6282696759	0	3559.308	-3560.66666666667	2957.77037037037
44328.6282697917	0	3560.619	-3561.37777777778	2956.81481481482
44328.6282699074	0	3560.619	-3562.37037037037	2955.62222222223
44328.6282700231	0	3562.323	-3563.6962962963	2954.38518518519
44328.6282701389	0	3562.323	-3565.16296296297	2953.10370370371
44328.6282702546	0	3565.116	-3566.71851851852	2951.81481481482
44328.6282703704	0	3565.116	-3568.77777777778	2950.11851851852
44328.6282704861	0	3568.731	-3570.83703703704	2948.62222222223
44328.6282706019	0	3568.731	-3572.97777777778	2947.07407407408
44328.6282707176	0	3572.931	-3575.13333333334	2945.61481481482
44328.6282708333	0	3572.931	-3577.37777777778	2944.00740740741
44328.6282709491	0	3577.331	-3579.45925925926	2942.45925925926
44328.6282710648	0	3577.331	-3582.04444444445	2940.50370370371
44328.6282711806	0	3581.998	-3584.30370370371	2938.6962962963
44328.6282712963	0	3581.998	-3586.31851851852	2936.96296296297
44328.628271412	0	3586.272	-3588.05925925926	2935.21481481482
44328.6282715278	0	3586.272	-3590.12592592593	2932.9925925926
44328.6282716435	0	3590.079	-3591.83703703704	2931.31111111111
44328.6282717593	0	3590.079	-3593.86666666667	2929.21481481482
44328.628271875	0	3593.82	-3595.77037037037	2927.31111111111
44328.6282719907	0	3593.82	-3597.51851851852	2925.53333333334
44328.6282721065	0	3597.472	-3599.27407407408	2923.6962962963
44328.6282722222	0	3597.472	-3600.86666666667	2922.02962962963
44328.628272338	0	3600.82	-3602.25185185186	2920.28888888889
44328.6282724537	0	3600.82	-3603.50370370371	2918.4962962963
44328.6282725694	0	3603.457	-3604.55555555556	2916.94814814815
44328.6282726852	0	3603.457	-3605.77037037037	2914.97037037037
44328.6282728009	0	3605.724	-3606.74074074074	2913.33333333334
44328.6282729167	0	3605.724	-3608.02962962963	2911.34074074074
44328.6282730324	0	3607.983	-3609.13333333334	2909.73333333334
44328.6282731481	0	3607.983	-3610.58518518519	2907.78518518519
44328.6282732639	0	3610.539	-3611.9925925926	2906.07407407408
44328.6282733796	0	3610.539	-3613.51111111111	2904.26666666667
44328.6282734954	0	3613.465	-3614.8	2902.81481481482
44328.6282736111	0	3613.465	-3616.46666666667	2900.97037037037
44328.6282737268	0	3616.421	-3617.88148148148	2899.48888888889
44328.6282738426	0	3616.421	-3619.71111111111	2897.71851851852
44328.6282739583	0	3619.665	-3621.6	2896.03703703704
44328.6282740741	0	3619.665	-3623.50370370371	2894.32592592593
44328.6282741898	0	3623.458	-3625.50370370371	2892.65185185186
44328.6282743056	0	3623.458	-3627.57037037037	2891.04444444445
44328.6282744213	0	3627.525	-3629.32592592593	2889.65185185186
44328.628274537	0	3627.525	-3631.38518518519	2888
44328.6282746528	0	3631.34	-3632.74814814815	2886.63703703704
44328.6282747685	0	3631.34	-3634	2885.26666666667
44328.6282748843	0	3633.955	-3634.61481481482	2884.28888888889
44328.628275	0	3633.955	-3634.91851851852	2883.27407407408
44328.6282751157	0	3634.874	-3634.8	2882.57777777778
44328.6282752315	0	3634.874	-3634.42962962963	2882.11851851852
44328.6282753472	0	3634.385	-3633.8962962963	2881.80740740741
44328.628275463	0	3634.385	-3633.34814814815	2881.54814814815
44328.6282755787	0	3633.304	-3632.91851851852	2881.41481481482
44328.6282756944	0	3633.304	-3632.40740740741	2881.33333333334
44328.6282758102	0	3632.363	-3632.25925925926	2881.31111111111
44328.6282759259	0	3632.363	-3632.37037037037	2881.30370370371
44328.6282760417	0	3632.326	-3632.88888888889	2881.34814814815
44328.6282761574	0	3632.326	-3633.73333333334	2881.44444444445
44328.6282762732	0	3633.689	-3634.96296296297	2881.60740740741
44328.6282763889	0	3633.689	-3636.42222222223	2881.77037037037
44328.6282765046	0	3636.378	-3638.10370370371	2881.97777777778
44328.6282766204	0	3636.378	-3639.96296296297	2882.28888888889
44328.6282767361	0	3639.919	-3642.02962962963	2882.63703703704
44328.6282768519	0	3639.919	-3644.17037037037	2883.07407407408
44328.6282769676	0	3644.126	-3646.58518518519	2883.45925925926
44328.6282770833	0	3644.126	-3649.2	2883.95555555556
44328.6282771991	0	3649.156	-3651.62222222223	2884.47407407408
44328.6282773148	0	3649.156	-3654.21481481482	2885.16296296297
44328.6282774306	0	3654.171	-3656.91851851852	2886.00740740741
44328.6282775463	0	3654.171	-3659.54814814815	2886.94074074074
44328.628277662	0	3659.504	-3662.20740740741	2887.97777777778
44328.6282777778	0	3659.504	-3664.88888888889	2889.16296296297
44328.6282778935	0	3664.845	-3667.57777777778	2890.44444444445
44328.6282780093	0	3664.845	-3669.88888888889	2891.52592592593
44328.628278125	0	3669.845	-3672.27407407408	2892.8
44328.6282782407	0	3669.845	-3675.17037037037	2894.24444444445
44328.6282783565	0	3675.126	-3677.51851851852	2895.4962962963
44328.6282784722	0	3675.126	-3680.22962962963	2897.03703703704
44328.628278588	0	3680.185	-3682.64444444445	2898.45185185185
44328.6282787037	0	3680.185	-3684.71851851852	2899.83703703704
44328.6282788194	0	3684.674	-3686.31111111111	2901.05185185185
44328.6282789352	0	3684.674	-3687.8962962963	2902.54074074074
44328.6282790509	0	3687.852	-3689.03703703704	2903.94074074074
44328.6282791667	0	3687.852	-3689.91111111111	2905.22222222223
44328.6282792824	0	3689.867	-3690.53333333334	2906.45185185185
44328.6282793981	0	3689.867	-3691.03703703704	2907.74814814815
44328.6282795139	0	3690.993	-3691.45185185186	2909.14814814815
44328.6282796296	0	3690.993	-3691.75555555556	2910.65185185185
44328.6282797454	0	3691.712	-3692.06666666667	2912.00740740741
44328.6282798611	0	3691.712	-3692.71851851852	2913.47407407408
44328.6282799769	0	3692.675	-3693.73333333334	2914.93333333334
44328.6282800926	0	3692.675	-3695.03703703704	2916.37037037037
44328.6282802083	0	3694.994	-3696.48888888889	2917.62222222223
44328.6282803241	0	3694.994	-3698.51111111111	2919.21481481482
44328.6282804398	0	3698.468	-3700.51851851852	2920.66666666667
44328.6282805556	0	3698.468	-3702.95555555556	2922.16296296297
44328.6282806713	0	3702.912	-3705.31111111111	2923.63703703704
44328.628280787	0	3702.912	-3707.68148148148	2925.11851851852
44328.6282809028	0	3707.638	-3709.73333333334	2926.42962962963
44328.6282810185	0	3707.638	-3712.36296296297	2928.00740740741
44328.6282811343	0	3712.319	-3714.27407407408	2929.17777777778
44328.62828125	0	3712.319	-3716.1925925926	2930.59259259259
44328.6282813657	0	3716.149	-3717.47407407408	2931.74074074074
44328.6282814815	0	3716.149	-3718.43703703704	2932.67407407408
44328.6282815972	0	3718.393	-3718.98518518519	2933.2962962963
44328.628281713	0	3718.393	-3719.31851851852	2933.8962962963
44328.6282818287	0	3719.274	-3719.37037037037	2934.17777777778
44328.6282819444	0	3719.274	-3719.26666666667	2934.31851851852
44328.6282820602	0	3719.222	-3719.24444444445	2934.32592592593
44328.6282821759	0	3719.222	-3719.27407407408	2934.33333333334
44328.6282822917	0	3719.229	-3719.48888888889	2934.31111111111
44328.6282824074	0	3719.229	-3720.04444444445	2934.18518518519
44328.6282825231	0	3719.999	-3720.78518518519	2934.02962962963
44328.6282826389	0	3719.999	-3721.91111111112	2933.87407407408
44328.6282827546	0	3721.866	-3723.11111111112	2933.59259259259
44328.6282828704	0	3721.866	-3724.73333333334	2933.23703703704
44328.6282829861	0	3724.688	-3726.35555555556	2932.8
44328.6282831019	0	3724.688	-3728.45185185186	2932.21481481482
44328.6282832176	0	3728.407	-3730.4962962963	2931.51851851852
44328.6282833333	0	3728.407	-3732.48888888889	2930.70370370371
44328.6282834491	0	3732.444	-3734.78518518519	2929.71851851852
44328.6282835648	0	3732.444	-3737.02222222223	2928.65185185185
44328.6282836806	0	3736.977	-3739.25925925926	2927.58518518519
44328.6282837963	0	3736.977	-3741.97777777778	2926.14074074074
44328.628283912	0	3741.933	-3744.41481481482	2924.79259259259
44328.6282840278	0	3741.933	-3747.2962962963	2923.22222222222
44328.6282841435	0	3747.252	-3750.22222222223	2921.66666666667
44328.6282842593	0	3747.252	-3753.21481481482	2920.08888888889
44328.628284375	0	3753.171	-3756.68148148149	2918.31111111111
44328.6282844907	0	3753.171	-3759.42962962963	2916.77037037037
44328.6282846065	0	3759.386	-3762.11851851852	2915.18518518519
44328.6282847222	0	3759.386	-3764.47407407408	2913.4962962963
44328.628284838	0	3764.43	-3766.52592592593	2911.80740740741
44328.6282849537	0	3764.43	-3768.25925925926	2910.08148148148
44328.6282850694	0	3768.215	-3769.78518518519	2908.27407407408
44328.6282851852	0	3768.215	-3771.08888888889	2906.16296296297
44328.6282853009	0	3771.045	-3771.90370370371	2904.28148148148
44328.6282854167	0	3771.045	-3772.15555555556	2902.54814814815
44328.6282855324	0	3772.112	-3772.06666666667	2900.86666666667
44328.6282856481	0	3772.112	-3771.76296296297	2899.47407407408
44328.6282857639	0	3771.719	-3771.25185185186	2898.18518518519
44328.6282858796	0	3771.719	-3770.94814814815	2896.77777777778
44328.6282859954	0	3770.904	-3770.7925925926	2895.33333333334
44328.6282861111	0	3770.904	-3770.70370370371	2893.83703703704
44328.6282862268	0	3770.66	-3770.64444444445	2892.4962962963
44328.6282863426	0	3770.66	-3770.54074074074	2890.97037037037
44328.6282864583	0	3770.497	-3770.26666666667	2889.68148148148
44328.6282865741	0	3770.497	-3769.71111111111	2887.97777777778
44328.6282866898	0	3769.667	-3769.15555555556	2886.51851851852
44328.6282868056	0	3769.667	-3768.42962962963	2884.68888888889
44328.6282869213	0	3768.386	-3767.86666666667	2883.30370370371
44328.628287037	0	3768.386	-3767.28888888889	2881.71111111111
44328.6282871528	0	3767.245	-3766.94074074074	2880.33333333334
44328.6282872685	0	3767.245	-3766.73333333334	2878.56296296296
44328.6282873843	0	3766.689	-3766.61481481482	2877.20740740741
44328.6282875	0	3766.689	-3766.40740740741	2875.70370370371
44328.6282876157	0	3766.363	-3766.17037037037	2874.4
44328.6282877315	0	3766.363	-3765.90370370371	2873.21481481482
44328.6282878472	0	3765.859	-3765.55555555556	2872.16296296296
44328.628287963	0	3765.859	-3765.14814814815	2871.07407407408
44328.6282880787	0	3765.103	-3764.71111111111	2870.25185185185
44328.6282881944	0	3765.103	-3764.28888888889	2869.68148148148
44328.6282883102	0	3764.244	-3763.97777777778	2869.28888888889
44328.6282884259	0	3764.244	-3763.61481481482	2868.94814814815
44328.6282885417	0	3763.57	-3763.35555555556	2868.80740740741
44328.6282886574	0	3763.57	-3763.2962962963	2868.74814814815
44328.6282887732	0	3763.251	-3763.56296296297	2868.71851851852
44328.6282888889	0	3763.251	-3764.14814814815	2868.73333333333
44328.6282890046	0	3764.103	-3765.01481481482	2868.77777777778
44328.6282891204	0	3764.103	-3766.20740740741	2868.85925925926
44328.6282892361	0	3766.162	-3767.60740740741	2868.93333333333
44328.6282893519	0	3766.162	-3769.25925925926	2869
44328.6282894676	0	3769.214	-3771.38518518519	2869.13333333333
44328.6282895833	0	3769.214	-3773.82222222223	2869.33333333333
44328.6282896991	0	3773.777	-3776.57037037037	2869.67407407407
44328.6282898148	0	3773.777	-3779.42222222223	2870.06666666667
44328.6282899306	0	3779.377	-3782.45185185186	2870.53333333333
44328.6282900463	0	3779.377	-3785.48888888889	2871.01481481482
44328.628290162	0	3785.444	-3788.71111111111	2871.71851851852
44328.6282902778	0	3785.444	-3791.62222222223	2872.54814814815
44328.6282903935	0	3791.577	-3793.65925925926	2873.2962962963
44328.6282905093	0	3791.577	-3795.40740740741	2874.17777777778
44328.628290625	0	3795.362	-3796.37037037037	2874.96296296296
44328.6282907407	0	3795.362	-3796.72592592593	2875.6
44328.6282908565	0	3796.681	-3796.77777777778	2876.22962962963
44328.6282909722	0	3796.681	-3796.51851851852	2876.82962962963
44328.628291088	0	3796.474	-3796.21481481482	2877.31851851852
44328.6282912037	0	3796.474	-3795.76296296297	2877.91851851852
44328.6282913194	0	3795.718	-3795.31111111111	2878.46666666667
44328.6282914352	0	3795.718	-3795.03703703704	2878.99259259259
44328.6282915509	0	3794.992	-3795	2879.39259259259
44328.6282916667	0	3794.992	-3794.9925925926	2880.01481481482
44328.6282917824	0	3794.948	-3795.35555555556	2880.65925925926
44328.6282918981	0	3794.948	-3796.14074074074	2881.39259259259
44328.6282920139	0	3796.096	-3797.34814814815	2882.11111111111
44328.6282921296	0	3796.096	-3799.44444444445	2883.14074074074
44328.6282922454	0	3799.4	-3801.53333333334	2884.05185185185
44328.6282923611	0	3799.4	-3804.47407407408	2885.22962962963
44328.6282924769	0	3804.43	-3807.2962962963	2886.12592592593
44328.6282925926	0	3804.43	-3811.25925925926	2887.4
44328.6282927083	0	3811.215	-3815.01481481482	2888.40740740741
44328.6282928241	0	3811.215	-3818.88888888889	2889.53333333333
44328.6282929398	0	3818.845	-3823.02962962963	2890.7037037037
44328.6282930556	0	3818.845	-3827.06666666667	2891.96296296296
44328.6282931713	0	3827.023	-3831.10370370371	2893.31111111111
44328.628293287	0	3827.023	-3835.2962962963	2894.77777777778
44328.6282934028	0	3835.253	-3839.42962962963	2896.31111111111
44328.6282935185	0	3835.253	-3842.91111111111	2897.91111111111
44328.6282936343	0	3842.868	-3845.55555555556	2899.28148148148
44328.62829375	0	3842.868	-3848.38518518519	2900.86666666667
44328.6282938657	0	3848.342	-3850.62962962963	2902.31111111111
44328.6282939815	0	3848.342	-3852.88888888889	2903.75555555556
44328.6282940972	0	3852.846	-3854.92592592593	2905.24444444445
44328.628294213	0	3852.846	-3856.88148148149	2906.73333333333
44328.6282943287	0	3856.839	-3858.76296296297	2908.21481481482
44328.6282944444	0	3856.839	-3860.58518518519	2909.68888888889
44328.6282945602	0	3860.543	-3862.17777777778	2911.04444444445
44328.6282946759	0	3860.543	-3863.87407407408	2912.61481481482
44328.6282947917	0	3863.832	-3865.42962962963	2914.11111111111
44328.6282949074	0	3863.832	-3867.00740740741	2915.57777777778
44328.6282950231	0	3866.965	-3868.48888888889	2916.88148148148
44328.6282951389	0	3866.965	-3870.43703703704	2918.45925925926
44328.6282952546	0	3870.395	-3872.22962962963	2919.83703703704
44328.6282953704	0	3870.395	-3873.90370370371	2921.04444444445
44328.6282954861	0	3873.862	-3875.5925925926	2922.20740740741
44328.6282956019	0	3873.862	-3877.95555555556	2923.72592592593
44328.6282957176	0	3877.914	-3880.32592592593	2925.21481481482
44328.6282958333	0	3877.914	-3882.8962962963	2926.71851851852
44328.6282959491	0	3882.855	-3885.54074074074	2928.26666666667
44328.6282960648	0	3882.855	-3888.22962962963	2929.84444444445
44328.6282961806	0	3888.188	-3890.84444444445	2931.44444444445
44328.6282962963	0	3888.188	-3893.1925925926	2933.11851851852
44328.628296412	0	3893.151	-3895.37777777778	2934.91851851852
44328.6282965278	0	3893.151	-3897.25185185186	2936.79259259259
44328.6282966435	0	3897.21	-3898.65925925926	2938.4962962963
44328.6282967593	0	3897.21	-3900.08888888889	2940.46666666667
44328.628296875	0	3900.047	-3901.05925925926	2942.2
44328.6282969907	0	3900.047	-3901.98518518519	2944.38518518519
44328.6282971065	0	3901.943	-3902.58518518519	2946.01481481482
44328.6282972222	0	3901.943	-3902.9925925926	2947.60740740741
44328.628297338	0	3902.95	-3903.6	2949.25185185185
44328.6282974537	0	3902.95	-3904.1925925926	2950.85185185185
44328.6282975694	0	3904.15	-3904.72592592593	2952.18518518519
44328.6282976852	0	3904.15	-3905.25925925926	2953.74814814815
44328.6282978009	0	3905.217	-3905.80740740741	2955.11851851852
44328.6282979167	0	3905.217	-3906.2962962963	2956.53333333333
44328.6282980324	0	3906.254	-3906.61481481482	2957.57777777778
44328.6282981481	0	3906.254	-3907.10370370371	2958.88888888889
44328.6282982639	0	3907.061	-3907.48148148149	2959.94074074074
44328.6282983796	0	3907.061	-3907.90370370371	2961.18518518519
44328.6282984954	0	3907.861	-3908.47407407408	2962.18518518519
44328.6282986111	0	3907.861	-3909.2	2963.14814814815
44328.6282987269	0	3909.157	-3910.14074074074	2964.11851851852
44328.6282988426	0	3909.157	-3911.30370370371	2964.97037037037
44328.6282989583	0	3911.261	-3912.84444444445	2965.83703703704
44328.6282990741	0	3911.261	-3914.62222222223	2966.56296296296
44328.6282991898	0	3914.58	-3916.84444444445	2967.19259259259
44328.6282993056	0	3914.58	-3919.28888888889	2967.71851851852
44328.6282994213	0	3919.247	-3921.86666666667	2968.05925925926
44328.628299537	0	3919.247	-3924.4962962963	2968.19259259259
44328.6282996528	0	3924.454	-3927.11851851852	2968.41481481482
44328.6282997685	0	3924.454	-3930.28148148148	2968.51851851852
44328.6282998843	0	3930.239	-3932.75555555556	2968.65925925926
44328.6283	0	3930.239	-3935.54814814815	2968.65185185185
44328.6283001157	0	3935.506	-3938.00740740741	2968.61481481482
44328.6283002315	0	3935.506	-3940.82222222223	2968.45925925926
44328.6283003472	0	3940.78	-3942.8	2968.21481481482
44328.628300463	0	3940.78	-3944.44444444445	2967.91111111111
44328.6283005787	0	3944.402	-3945.22222222223	2967.64444444445
44328.6283006944	0	3944.402	-3945.70370370371	2967.34814814815
44328.6283008102	0	3945.661	-3945.85185185185	2967.17777777778
44328.6283009259	0	3945.661	-3945.86666666667	2967.0962962963
44328.6283010417	0	3945.824	-3945.82962962963	2967.00740740741
44328.6283011574	0	3945.824	-3945.73333333334	2966.83703703704
44328.6283012732	0	3945.691	-3945.64444444445	2966.77777777778
44328.6283013889	0	3945.691	-3945.48148148148	2966.68888888889
44328.6283015046	0	3945.439	-3945.30370370371	2966.57777777778
44328.6283016204	0	3945.439	-3945.17777777778	2966.51111111111
44328.6283017361	0	3945.135	-3945.03703703704	2966.37037037037
44328.6283018519	0	3945.135	-3944.94814814815	2966.23703703704
44328.6283019676	0	3944.905	-3944.8962962963	2966.1037037037
44328.6283020833	0	3944.905	-3944.81481481482	2965.8962962963
44328.6283021991	0	3944.772	-3944.74074074074	2965.74814814815
44328.6283023148	0	3944.772	-3944.57037037037	2965.57037037037
44328.6283024306	0	3944.528	-3944.37037037037	2965.48888888889
44328.6283025463	0	3944.528	-3944.12592592593	2965.45925925926
44328.628302662	0	3944.084	-3943.93333333334	2965.4
44328.6283027778	0	3944.084	-3943.77777777778	2965.32592592593
44328.6283028935	0	3943.736	-3943.68148148148	2965.19259259259
44328.6283030093	0	3943.736	-3943.64444444445	2964.97777777778
44328.628303125	0	3943.603	-3943.63703703704	2964.74814814815
44328.6283032407	0	3943.603	-3943.63703703704	2964.42222222222
44328.6283033565	0	3943.596	-3943.64444444445	2964.0962962963
44328.6283034722	0	3943.596	-3943.64444444445	2963.7037037037
44328.628303588	0	3943.603	-3943.62222222223	2963.4
44328.6283037037	0	3943.603	-3943.65925925926	2963.05185185185
44328.6283038194	0	3943.618	-3943.73333333334	2962.76296296296
44328.6283039352	0	3943.618	-3943.92592592593	2962.41481481482
44328.6283040509	0	3943.885	-3944.12592592593	2962.12592592593
44328.6283041667	0	3943.885	-3944.42962962963	2961.71111111111
44328.6283042824	0	3944.389	-3944.68888888889	2961.34814814815
44328.6283043981	0	3944.389	-3944.94814814815	2960.87407407408
44328.6283045139	0	3944.908	-3945.05925925926	2960.48148148148
44328.6283046296	0	3944.908	-3945.13333333334	2960
44328.6283047454	0	3945.093	-3945.14814814815	2959.51111111111
44328.6283048611	0	3945.093	-3945.0962962963	2959.08888888889
44328.6283049769	0	3945.056	-3945.08148148148	2958.68888888889
44328.6283050926	0	3945.056	-3945.07407407408	2958.18518518519
44328.6283052083	0	3945.034	-3945.07407407408	2957.71851851852
44328.6283053241	0	3945.034	-3945.08148148148	2957.24444444445
44328.6283054398	0	3945.041	-3945.0962962963	2956.79259259259
44328.6283055556	0	3945.041	-3945.11111111111	2956.23703703704
44328.6283056713	0	3945.071	-3945.08148148148	2955.76296296296
44328.628305787	0	3945.071	-3945.00740740741	2955.3037037037
44328.6283059028	0	3944.967	-3944.8962962963	2954.94814814815
44328.6283060185	0	3944.967	-3944.65925925926	2954.54814814815
44328.6283061343	0	3944.619	-3944.47407407408	2954.22222222222
44328.62830625	0	3944.619	-3944.34814814815	2953.71851851852
44328.6283063657	0	3944.308	-3944.34074074074	2953.19259259259
44328.6283064815	0	3944.308	-3944.34814814815	2952.6962962963
44328.6283065972	0	3944.308	-3944.46666666667	2952.22962962963
44328.628306713	0	3944.427	-3944.4962962963	2951.72592592593
44328.6283068287	0	3944.427	-3944.4962962963	2951.27407407408
44328.6283069444	0	3944.457	-3944.43703703704	2950.85925925926
44328.6283070602	0	3944.457	-3944.33333333333	2950.50370370371
44328.6283071759	0	3944.294	-3944.25925925926	2950.14074074074
44328.6283072917	0	3944.294	-3944.14074074074	2949.74074074074
44328.6283074074	0	3944.101	-3944.05925925926	2949.34074074074
44328.6283075231	0	3944.101	-3944.05925925926	2948.8962962963
44328.6283076389	0	3944.02	-3944.08888888889	2948.45185185185
44328.6283077546	0	3944.02	-3944.20740740741	2947.98518518519
44328.6283078704	0	3944.168	-3944.31111111111	2947.55555555556
44328.6283079861	0	3944.168	-3944.4962962963	2947.17037037037
44328.6283081018	0	3944.457	-3944.74814814815	2946.79259259259
44328.6283082176	0	3944.457	-3945	2946.43703703704
44328.6283083333	0	3944.961	-3945.28888888889	2946.07407407408
44328.6283084491	0	3944.961	-3945.53333333333	2945.73333333333
44328.6283085648	0	3945.494	-3945.74814814815	2945.42222222222
44328.6283086806	0	3945.494	-3945.87407407408	2945.11111111111
44328.6283087963	0	3945.835	-3945.83703703704	2944.99259259259
44328.628308912	0	3945.835	-3945.79259259259	2944.85185185185
44328.6283090278	0	3945.754	-3945.73333333333	2944.71111111111
44328.6283091435	0	3945.754	-3945.65925925926	2944.54814814815
44328.6283092593	0	3945.621	-3945.58518518519	2944.38518518519
44328.628309375	0	3945.621	-3945.56296296296	2944.27407407408
44328.6283094907	0	3945.525	-3945.57037037037	2944.14074074074
44328.6283096065	0	3945.525	-3945.59259259259	2943.94814814815
44328.6283097222	0	3945.555	-3945.63703703704	2943.81481481482
44328.628309838	0	3945.555	-3945.71851851852	2943.68888888889
44328.6283099537	0	3945.681	-3945.82222222222	2943.51851851852
44328.6283100694	0	3945.681	-3945.91851851852	2943.37777777778
44328.6283101852	0	3945.881	-3945.98518518519	2943.28888888889
44328.6283103009	0	3945.881	-3946.02962962963	2943.16296296296
44328.6283104167	0	3945.992	-3946.02962962963	2943.06666666667
44328.6283105324	0	3945.992	-3946.04444444445	2942.97037037037
44328.6283106482	0	3946.007	-3946.04444444445	2942.88888888889
44328.6283107639	0	3946.007	-3946.05925925926	2942.81481481482
44328.6283108796	0	3946.022	-3946.08148148148	2942.79259259259
44328.6283109954	0	3946.022	-3946.12592592593	2942.75555555556
44328.6283111111	0	3946.089	-3946.19259259259	2942.74074074074
44328.6283112269	0	3946.089	-3946.22962962963	2942.74074074074
44328.6283113426	0	3946.193	-3946.25925925926	2942.74814814815
44328.6283114583	0	3946.193	-3946.27407407407	2942.78518518519
44328.6283115741	0	3946.237	-3946.28888888889	2942.82962962963
44328.6283116898	0	3946.237	-3946.26666666667	2942.86666666667
44328.6283118056	0	3946.23	-3946.19259259259	2942.88888888889
44328.6283119213	0	3946.23	-3946.1037037037	2942.91111111111
44328.628312037	0	3946.067	-3946.01481481482	2942.95555555556
44328.6283121528	0	3946.067	-3945.92592592593	2943.01481481482
44328.6283122685	0	3945.889	-3945.84444444444	2943.08148148148
44328.6283123843	0	3945.889	-3945.77037037037	2943.17037037037
44328.6283125	0	3945.733	-3945.75555555556	2943.28148148148
44328.6283126157	0	3945.733	-3945.8	2943.39259259259
44328.6283127315	0	3945.763	-3945.85185185185	2943.4962962963
44328.6283128472	0	3945.763	-3945.96296296296	2943.62962962963
44328.628312963	0	3945.926	-3946.13333333333	2943.8
44328.6283130787	0	3945.926	-3946.27407407407	2943.94814814815
44328.6283131944	0	3946.237	-3946.41481481482	2944.16296296296
44328.6283133102	0	3946.237	-3946.51111111111	2944.4
44328.6283134259	0	3946.474	-3946.57037037037	2944.63703703704
44328.6283135417	0	3946.474	-3946.72592592593	2944.92592592593
44328.6283136574	0	3946.689	-3946.88888888889	2945.17037037037
44328.6283137732	0	3946.689	-3947.0962962963	2945.51111111111
44328.6283138889	0	3947.059	-3947.26666666667	2945.80740740741
44328.6283140046	0	3947.059	-3947.45185185185	2946.2
44328.6283141204	0	3947.415	-3947.54814814815	2946.58518518519
44328.6283142361	0	3947.415	-3947.6	2947.02962962963
44328.6283143519	0	3947.563	-3947.60740740741	2947.46666666667
44328.6283144676	0	3947.563	-3947.57037037037	2947.90370370371
44328.6283145833	0	3947.533	-3947.43703703704	2948.34074074074
44328.6283146991	0	3947.533	-3947.22962962963	2948.77777777778
44328.6283148148	0	3947.192	-3946.97037037037	2949.19259259259
44328.6283149306	0	3947.192	-3946.77777777778	2949.60740740741
44328.6283150463	0	3946.74	-3946.57037037037	2950.08888888889
44328.628315162	0	3946.74	-3946.34074074074	2950.53333333333
44328.6283152778	0	3946.303	-3946.11111111111	2950.88888888889
44328.6283153935	0	3946.303	-3945.88148148148	2951.14814814815
44328.6283155093	0	3945.844	-3945.74814814815	2951.32592592593
44328.628315625	0	3945.844	-3945.72592592593	2951.46666666667
44328.6283157407	0	3945.688	-3945.76296296296	2951.60740740741
44328.6283158565	0	3945.688	-3945.75555555556	2951.71851851852
44328.6283159722	0	3945.718	-3945.64444444445	2951.86666666667
44328.628316088	0	3945.718	-3945.42962962963	2952.02222222222
44328.6283162037	0	3945.392	-3945.34074074074	2952.10370370371
44328.6283163194	0	3945.392	-3945.32592592593	2952.14074074074
44328.6283164352	0	3945.288	-3945.31851851852	2952.18518518519
44328.6283165509	0	3945.288	-3945.31851851852	2952.23703703704
44328.6283166667	0	3945.281	-3945.32592592593	2952.26666666667
44328.6283167824	0	3945.281	-3945.34814814815	2952.28888888889
44328.6283168981	0	3945.311	-3945.37777777778	2952.31111111111
44328.6283170139	0	3945.311	-3945.42222222222	2952.34074074074
44328.6283171296	0	3945.385	-3945.42222222222	2952.37777777778
44328.6283172454	0	3945.385	-3945.41481481482	2952.45185185185
44328.6283173611	0	3945.378	-3945.42962962963	2952.55555555556
44328.6283174769	0	3945.378	-3945.45925925926	2952.68888888889
44328.6283175926	0	3945.422	-3945.48888888889	2952.82222222222
44328.6283177083	0	3945.422	-3945.54814814815	2953.05185185185
44328.6283178241	0	3945.511	-3945.62962962963	2953.23703703704
44328.6283179398	0	3945.511	-3945.65925925926	2953.41481481482
44328.6283180556	0	3945.622	-3945.6962962963	2953.64444444445
44328.6283181713	0	3945.622	-3945.74074074074	2953.87407407408
44328.628318287	0	3945.703	-3945.82962962963	2954.08888888889
44328.6283184028	0	3945.703	-3945.94074074074	2954.2962962963
44328.6283185185	0	3945.903	-3946.05925925926	2954.54074074074
44328.6283186343	0	3945.903	-3946.20740740741	2954.82222222222
44328.62831875	0	3946.17	-3946.27407407408	2955.14074074074
44328.6283188657	0	3946.17	-3946.30370370371	2955.55555555556
44328.6283189815	0	3946.266	-3946.34074074074	2955.95555555556
44328.6283190972	0	3946.266	-3946.28148148148	2956.32592592593
44328.628319213	0	3946.244	-3946.02962962963	2956.65185185185
44328.6283193287	0	3946.244	-3945.68148148148	2956.84444444445
44328.6283194444	0	3945.644	-3945.4	2956.91851851852
44328.6283195602	0	3945.644	-3945.04444444445	2956.88888888889
44328.6283196759	0	3945.007	-3944.84444444445	2956.88148148148
44328.6283197917	0	3945.007	-3944.62962962963	2956.82962962963
44328.6283199074	0	3944.592	-3944.54814814815	2956.8
44328.6283200231	0	3944.592	-3944.56296296296	2956.78518518519
44328.6283201389	0	3944.525	-3944.80740740741	2956.82222222222
44328.6283202546	0	3944.525	-3945.08148148148	2956.87407407408
44328.6283203704	0	3945.044	-3945.73333333333	2957.08148148148
44328.6283204861	0	3945.044	-3946.42222222222	2957.2962962963
44328.6283206018	0	3946.385	-3946.83703703704	2957.51111111111
44328.6283207176	0	3946.385	-3947.54814814815	2957.95555555556
44328.6283208333	0	3947.511	-3948.25925925926	2958.32592592593
44328.6283209491	0	3947.511	-3949	2958.71111111111
44328.6283210648	0	3948.963	-3949.54074074074	2958.85185185185
44328.6283211806	0	3948.963	-3950.45185185185	2958.94074074074
44328.6283212963	0	3950.415	-3951.6	2959.11111111111
44328.628321412	0	3950.415	-3952.98518518519	2959.15555555556
44328.6283215278	0	3952.948	-3954.50370370371	2959.24444444445
44328.6283216435	0	3952.948	-3956.16296296296	2959.2
44328.6283217593	0	3956.126	-3957.83703703704	2959.21481481482
44328.628321875	0	3956.126	-3959.85185185185	2959.33333333333
44328.6283219907	0	3959.815	-3961.81481481482	2959.42222222222
44328.6283221065	0	3959.815	-3963.91111111111	2959.48888888889
44328.6283222222	0	3963.874	-3966.19259259259	2959.51851851852
44328.628322338	0	3963.874	-3968.55555555556	2959.59259259259
44328.6283224537	0	3968.518	-3971.45925925926	2959.54074074074
44328.6283225694	0	3968.518	-3974.79259259259	2959.4
44328.6283226852	0	3974.755	-3978.10370370371	2959.31111111111
44328.6283228009	0	3974.755	-3981.54074074074	2959.25185185185
44328.6283229167	0	3981.503	-3984.58518518519	2959.22962962963
44328.6283230324	0	3981.503	-3987.57777777778	2959.15555555556
44328.6283231482	0	3987.54	-3989.60740740741	2959.02222222222
44328.6283232639	0	3987.54	-3990.63703703704	2958.85925925926
44328.6283233796	0	3990.599	-3991.19259259259	2958.65925925926
44328.6283234954	0	3990.599	-3991.57037037037	2958.39259259259
44328.6283236111	0	3991.532	-3991.78518518519	2958.2
44328.6283237269	0	3991.532	-3992.03703703704	2957.86666666667
44328.6283238426	0	3991.999	-3992.34814814815	2957.4962962963
44328.6283239583	0	3991.999	-3992.8962962963	2957
44328.6283240741	0	3992.858	-3993.65185185185	2956.48888888889
44328.6283241898	0	3992.858	-3994.74074074074	2955.82222222222
44328.6283243056	0	3994.702	-3996.14814814815	2955.08148148148
44328.6283244213	0	3994.702	-3997.43703703704	2954.38518518519
44328.628324537	0	3997.398	-3999.04444444445	2953.54814814815
44328.6283246528	0	3997.398	-4000.47407407408	2952.66666666667
44328.6283247685	0	4000.435	-4001.55555555556	2951.91851851852
44328.6283248843	0	4000.435	-4002.58518518519	2950.88148148148
44328.628325	0	4002.546	-4003.21481481482	2950.06666666667
44328.6283251157	0	4002.546	-4003.64444444445	2949.2
44328.6283252315	0	4003.605	-4003.80740740741	2948.51111111111
44328.6283253472	0	4003.605	-4003.90370370371	2947.45185185185
44328.628325463	0	4003.864	-4003.94074074074	2946.58518518519
44328.6283255787	0	4003.864	-4004.01481481482	2945.38518518519
44328.6283256944	0	4003.975	-4004.11111111111	2944.47407407407
44328.6283258102	0	4003.975	-4004.40740740741	2943.46666666667
44328.6283259259	0	4004.368	-4005.05185185185	2942.34814814815
44328.6283260417	0	4004.368	-4005.88888888889	2941.19259259259
44328.6283261574	0	4005.849	-4007.18518518519	2939.96296296296
44328.6283262731	0	4005.849	-4008.88148148148	2938.57777777778
44328.6283263889	0	4008.842	-4011.00740740741	2937.02962962963
44328.6283265046	0	4008.842	-4013.27407407408	2935.64444444445
44328.6283266204	0	4013.235	-4015.92592592593	2934.12592592593
44328.6283267361	0	4013.235	-4018.79259259259	2932.46666666667
44328.6283268519	0	4018.754	-4021.8	2930.78518518519
44328.6283269676	0	4018.754	-4025.54074074074	2928.7037037037
44328.6283270833	0	4025.502	-4028.78518518519	2926.88148148148
44328.6283271991	0	4025.502	-4031.95555555556	2924.9037037037
44328.6283273148	0	4031.917	-4034.88148148148	2922.91111111111
44328.6283274306	0	4031.917	-4037.37037037037	2921
44328.6283275463	0	4037.332	-4039.70370370371	2919.00740740741
44328.628327662	0	4037.332	-4041.91111111111	2917.05185185185
44328.6283277778	0	4041.873	-4044.06666666667	2915.08148148148
44328.6283278935	0	4041.873	-4046.50370370371	2913.06666666667
44328.6283280093	0	4046.466	-4049.17777777778	2911.14074074074
44328.628328125	0	4046.466	-4052.06666666667	2909.13333333333
44328.6283282407	0	4052.029	-4054.51111111111	2907.40740740741
44328.6283283565	0	4052.029	-4057.3925925926	2905.42222222222
44328.6283284722	0	4057.355	-4059.54074074074	2903.8
44328.628328588	0	4057.355	-4061.93333333334	2901.79259259259
44328.6283287037	0	4061.896	-4063.68888888889	2900.25185185185
44328.6283288194	0	4061.896	-4065.77037037037	2898.37777777778
44328.6283289352	0	4065.733	-4067.42962962963	2896.88888888889
44328.6283290509	0	4065.733	-4069.45925925926	2895.0962962963
44328.6283291667	0	4069.422	-4071.38518518519	2893.51851851852
44328.6283292824	0	4069.422	-4073.31111111111	2892.07407407408
44328.6283293981	0	4073.274	-4074.91111111111	2890.87407407408
44328.6283295139	0	4073.274	-4076.83703703704	2889.33333333333
44328.6283296296	0	4076.8	-4078.28888888889	2888.05925925926
44328.6283297454	0	4076.8	-4079.73333333334	2886.64444444445
44328.6283298611	0	4079.696	-4080.62222222223	2885.2962962963
44328.6283299769	0	4079.696	-4081.08888888889	2884.05185185185
44328.6283300926	0	4081.052	-4081.0962962963	2883.11111111111
44328.6283302083	0	4081.052	-4080.80740740741	2882.47407407408
44328.6283303241	0	4080.771	-4080.36296296297	2882.07407407408
44328.6283304398	0	4080.771	-4079.87407407408	2881.80740740741
44328.6283305556	0	4079.838	-4079.55555555556	2881.71111111111
44328.6283306713	0	4079.838	-4079.31851851852	2881.62962962963
44328.628330787	0	4079.282	-4079.26666666667	2881.61481481482
44328.6283309028	0	4079.282	-4079.42222222222	2881.68148148148
44328.6283310185	0	4079.386	-4079.92592592593	2881.85925925926
44328.6283311343	0	4079.386	-4080.55555555556	2882.18518518519
44328.62833125	0	4080.519	-4081.48888888889	2882.54814814815
44328.6283313657	0	4080.519	-4082.6	2882.95555555556
44328.6283314815	0	4082.563	-4083.8962962963	2883.52592592593
44328.6283315972	0	4082.563	-4085.4962962963	2884.12592592593
44328.628331713	0	4085.459	-4087.2962962963	2884.8962962963
44328.6283318287	0	4085.459	-4089.1925925926	2885.63703703704
44328.6283319444	0	4089.155	-4091.08888888889	2886.41481481482
44328.6283320602	0	4089.155	-4093.94074074074	2887.53333333334
44328.6283321759	0	4093.903	-4096.66666666667	2888.57777777778
44328.6283322917	0	4093.903	-4099.4	2889.65185185185
44328.6283324074	0	4099.362	-4102.2962962963	2890.88888888889
44328.6283325231	0	4099.362	-4105.68148148148	2892.28888888889
44328.6283326389	0	4105.643	-4109.06666666667	2893.78518518519
44328.6283327546	0	4105.643	-4112.65925925926	2895.35555555556
44328.6283328704	0	4112.621	-4116.35555555556	2897.04444444445
44328.6283329861	0	4112.621	-4119.88148148148	2898.68888888889
44328.6283331018	0	4119.843	-4123.27407407408	2900.43703703704
44328.6283332176	0	4119.843	-4126.55555555556	2902.17777777778
44328.6283333333	0	4126.517	-4129.4962962963	2903.85925925926
44328.6283334491	0	4126.517	-4132.10370370371	2905.48888888889
44328.6283335648	0	4132.065	-4134.18518518519	2906.88888888889
44328.6283336806	0	4132.065	-4136.68888888889	2908.78518518519
44328.6283337963	0	4136.65	-4138.71111111111	2910.47407407408
44328.628333912	0	4136.65	-4140.34074074074	2912.08888888889
44328.6283340278	0	4140.302	-4141.57037037037	2913.58518518519
44328.6283341435	0	4140.302	-4142.4962962963	2915.08888888889
44328.6283342593	0	4142.458	-4143.23703703704	2916.47407407408
44328.628334375	0	4142.458	-4144.0962962963	2918.14074074074
44328.6283344907	0	4144.058	-4144.75555555556	2919.48888888889
44328.6283346065	0	4144.058	-4145.61481481482	2920.96296296296
44328.6283347222	0	4145.577	-4146.58518518519	2922.63703703704
44328.628334838	0	4145.577	-4147.64444444445	2924.25185185185
44328.6283349537	0	4147.607	-4148.75555555556	2925.67407407408
44328.6283350694	0	4147.607	-4150.53333333334	2927.2962962963
44328.6283351852	0	4150.496	-4152.3925925926	2928.82222222222
44328.6283353009	0	4150.496	-4154.60740740741	2930.36296296297
44328.6283354167	0	4154.57	-4156.73333333334	2931.77777777778
44328.6283355324	0	4154.57	-4159.64444444445	2933.42222222222
44328.6283356482	0	4159.607	-4162.57777777778	2935.04444444445
44328.6283357639	0	4159.607	-4165.56296296297	2936.71111111111
44328.6283358796	0	4165.526	-4168.36296296297	2938.28888888889
44328.6283359954	0	4165.526	-4171.05185185186	2939.92592592593
44328.6283361111	0	4171.015	-4173.25185185186	2941.47407407408
44328.6283362269	0	4171.015	-4175.94074074074	2943.25185185185
44328.6283363426	0	4175.904	-4178.37037037037	2944.85925925926
44328.6283364583	0	4175.904	-4180.61481481482	2946.4962962963
44328.6283365741	0	4180.578	-4182.86666666667	2948.11111111111
44328.6283366898	0	4180.578	-4185.11111111112	2949.72592592593
44328.6283368056	0	4185.074	-4187.12592592593	2951.01481481482
44328.6283369213	0	4185.074	-4189.62962962963	2952.82962962963
44328.628337037	0	4189.593	-4191.91851851852	2954.42222222222
44328.6283371528	0	4189.593	-4194.31851851852	2956.04444444445
44328.6283372685	0	4194.282	-4196.68888888889	2957.74074074074
44328.6283373843	0	4194.282	-4198.97777777778	2959.38518518519
44328.6283375	0	4194.282	-4200.94814814815	2960.80740740741
44328.6283376157	0	4198.941	-4203.16296296297	2962.37777777778
44328.6283377315	0	4198.941	-4204.8	2963.62962962963
44328.6283378472	0	4204.763	-4206.61481481482	2965.03703703704
44328.628337963	0	4204.763	-4208.2	2966.19259259259
44328.6283380787	0	4208.163	-4209.54074074074	2967.19259259259
44328.6283381944	0	4208.163	-4211.08148148148	2968.45925925926
44328.6283383102	0	4211.044	-4212.31111111111	2969.56296296297
44328.6283384259	0	4211.044	-4213.85185185186	2970.94814814815
44328.6283385417	0	4213.814	-4215.2	2972.05185185185
44328.6283386574	0	4213.814	-4216.96296296297	2973.53333333334
44328.6283387731	0	4216.925	-4218.76296296297	2974.92592592593
44328.6283388889	0	4216.925	-4220.77037037037	2976.40740740741
44328.6283390046	0	4220.732	-4222.57777777778	2977.67407407408
44328.6283391204	0	4220.732	-4225.01481481482	2979.33333333334
44328.6283392361	0	4224.976	-4227.36296296297	2980.76296296297
44328.6283393519	0	4224.976	-4229.58518518519	2982.28148148148
44328.6283394676	0	4229.546	-4231.62962962964	2983.79259259259
44328.6283395833	0	4229.546	-4233.40000000001	2985.32592592593
44328.6283396991	0	4233.361	-4234.74814814815	2986.71111111111
44328.6283398148	0	4233.361	-4236.24444444445	2988.60740740741
44328.6283399306	0	4236.205	-4237.50370370371	2990.43703703704
44328.6283400463	0	4236.205	-4238.70370370371	2992.41481481482
44328.628340162	0	4238.664	-4239.64444444445	2994.17777777778
44328.6283402778	0	4238.664	-4240.8	2996.23703703704
44328.6283403935	0	4240.76	-4241.77777777778	2998.05185185185
44328.6283405093	0	4240.76	-4242.80740740741	2999.93333333334
44328.628340625	0	4242.767	-4243.91851851852	3001.98518518519
44328.6283407407	0	4242.767	-4245.23703703704	3004.05925925926
44328.6283408565	0	4245.197	-4246.47407407408	3005.88888888889
44328.6283409722	0	4245.197	-4247.95555555556	3008.05925925926
44328.628341088	0	4247.916	-4249.13333333334	3010
44328.6283412037	0	4247.916	-4250.57037037038	3012.48148148148
44328.6283413194	0	4250.531	-4251.91111111112	3014.61481481482
44328.6283414352	0	4250.531	-4253.44444444445	3016.91851851852
44328.6283415509	0	4253.405	-4254.92592592593	3018.92592592593
44328.6283416667	0	4253.405	-4256.98518518519	3021.58518518519
44328.6283417824	0	4256.946	-4258.87407407408	3023.75555555556
44328.6283418981	0	4256.946	-4261.24444444445	3026.36296296296
44328.6283420139	0	4261.205	-4263.91111111112	3028.94074074074
44328.6283421296	0	4261.205	-4266.68148148149	3031.54814814815
44328.6283422454	0	4266.642	-4269.31851851852	3033.91111111111
44328.6283423611	0	4266.642	-4272.63703703704	3036.8962962963
44328.6283424769	0	4272.598	-4275.6	3039.77037037037
44328.6283425926	0	4272.598	-4278.61481481482	3042.73333333333
44328.6283427083	0	4278.576	-4281.48888888889	3045.65925925926
44328.6283428241	0	4278.576	-4284.3925925926	3048.78518518519
44328.6283429398	0	4284.354	-4287.05925925926	3051.88888888889
44328.6283430556	0	4284.354	-4289.63703703704	3055.00740740741
44328.6283431713	0	4289.598	-4291.6962962963	3057.84444444445
44328.628343287	0	4289.598	-4293.7925925926	3061.35555555556
44328.6283434028	0	4293.754	-4295.10370370371	3064.16296296296
44328.6283435185	0	4293.754	-4296	3066.94814814815
44328.6283436343	0	4295.961	-4296.53333333334	3069.76296296296
44328.62834375	0	4295.961	-4296.91111111112	3072.4962962963
44328.6283438657	0	4296.872	-4297.28148148149	3075.05185185185
44328.6283439815	0	4296.872	-4297.72592592593	3077.74074074074
44328.6283440972	0	4297.687	-4298.23703703704	3080.48888888889
44328.628344213	0	4297.687	-4298.73333333334	3083.25925925926
44328.6283443287	0	4298.694	-4299.11111111112	3086
44328.6283444444	0	4298.694	-4299.23703703704	3088.66666666667
44328.6283445602	0	4299.198	-4299.37777777778	3091.44444444445
44328.6283446759	0	4299.198	-4299.46666666667	3094.08148148148
44328.6283447917	0	4299.428	-4299.48888888889	3096.54074074074
44328.6283449074	0	4299.428	-4299.51851851852	3099.48888888889
44328.6283450231	0	4299.48	-4299.48148148148	3101.95555555556
44328.6283451389	0	4299.48	-4299.41481481482	3104.97037037037
44328.6283452546	0	4299.376	-4299.43703703704	3107.42962962963
44328.6283453704	0	4299.376	-4299.52592592593	3110.5037037037
44328.6283454861	0	4299.487	-4299.52592592593	3113.05925925926
44328.6283456019	0	4299.487	-4299.52592592593	3116.21481481482
44328.6283457176	0	4299.487	-4299.53333333334	3119.0962962963
44328.6283458333	0	4299.494	-4299.48888888889	3121.94814814815
44328.6283459491	0	4299.494	-4299.58518518519	3124.77037037037
44328.6283460648	0	4299.546	-4299.72592592593	3127.3037037037
44328.6283461806	0	4299.546	-4299.91851851852	3130.43703703704
44328.6283462963	0	4299.879	-4300.16296296297	3133.26666666667
44328.628346412	0	4299.879	-4300.40740740741	3136.08888888889
44328.6283465278	0	4300.368	-4300.65185185185	3137.99259259259
44328.6283466435	0	4300.368	-4300.71111111111	3139.82962962963
44328.6283467593	0	4300.672	-4300.92592592593	3142.65185185185
44328.628346875	0	4300.672	-4301.2	3145.42962962963
44328.6283469907	0	4301.161	-4301.37777777778	3147.85925925926
44328.6283471065	0	4301.161	-4301.58518518519	3150.92592592593
44328.6283472222	0	4301.546	-4301.88148148148	3153.37777777778
44328.628347338	0	4301.546	-4302.18518518519	3156.40740740741
44328.6283474537	0	4302.146	-4302.45185185185	3159.20740740741
44328.6283475694	0	4302.146	-4302.77777777778	3161.97777777778
44328.6283476852	0	4302.739	-4303.17037037037	3164.68888888889
44328.6283478009	0	4302.739	-4303.65185185185	3167.25925925926
44328.6283479167	0	4303.613	-4304.21481481482	3169.71851851852
44328.6283480324	0	4303.613	-4304.79259259259	3172.63703703704
44328.6283481482	0	4304.754	-4305.34074074074	3175
44328.6283482639	0	4304.754	-4305.97037037037	3177.41481481482
44328.6283483796	0	4305.932	-4306.40740740741	3179.7037037037
44328.6283484954	0	4305.932	-4306.75555555556	3182.03703703704
44328.6283486111	0	4306.717	-4307.02222222222	3184.36296296296
44328.6283487269	0	4306.717	-4307.25185185185	3186.66666666667
44328.6283488426	0	4307.213	-4307.46666666667	3188.74814814815
44328.6283489583	0	4307.213	-4307.66666666667	3191.08888888889
44328.6283490741	0	4307.628	-4307.92592592593	3193.22962962963
44328.6283491898	0	4307.628	-4308.13333333333	3195.34074074074
44328.6283493056	0	4308.095	-4308.34074074074	3197.14814814815
44328.6283494213	0	4308.095	-4308.59259259259	3199.42962962963
44328.628349537	0	4308.554	-4308.84444444444	3201.31111111111
44328.6283496528	0	4308.554	-4309.1037037037	3203.30370370371
44328.6283497685	0	4309.065	-4309.33333333333	3205.28888888889
44328.6283498843	0	4309.065	-4309.55555555556	3207.22222222222
44328.62835	0	4309.517	-4309.77037037037	3209.17037037037
44328.6283501157	0	4309.517	-4309.96296296296	3210.98518518519
44328.6283502315	0	4309.924	-4310.11111111111	3212.84444444445
44328.6283503472	0	4309.924	-4310.27407407407	3214.6
44328.628350463	0	4310.235	-4310.35555555556	3216.22222222222
44328.6283505787	0	4310.235	-4310.38518518519	3217.63703703704
44328.6283506944	0	4310.346	-4310.45185185185	3219.16296296296
44328.6283508102	0	4310.346	-4310.45185185185	3220.45925925926
44328.6283509259	0	4310.413	-4310.45185185185	3221.58518518519
44328.6283510417	0	4310.413	-4310.40740740741	3222.58518518519
44328.6283511574	0	4310.369	-4310.31111111111	3223.43703703704
44328.6283512731	0	4310.369	-4310.28888888889	3224.17777777778
44328.6283513889	0	4310.25	-4310.31111111111	3224.78518518519
44328.6283515046	0	4310.25	-4310.40740740741	3225.17037037037
44328.6283516204	0	4310.369	-4310.58518518518	3225.48888888889
44328.6283517361	0	4310.369	-4310.77037037037	3225.82222222222
44328.6283518519	0	4310.732	-4310.94814814815	3226.0962962963
44328.6283519676	0	4310.732	-4311.13333333333	3226.31111111111
44328.6283520833	0	4311.095	-4311.33333333333	3226.40740740741
44328.6283521991	0	4311.095	-4311.52592592593	3226.38518518519
44328.6283523148	0	4311.488	-4311.71851851852	3226.2
44328.6283524306	0	4311.488	-4311.97777777778	3225.80740740741
44328.6283525463	0	4311.94	-4312.28148148148	3225.4
44328.628352662	0	4311.94	-4312.68888888889	3224.8
44328.6283527778	0	4312.651	-4312.96296296296	3224.38518518519
44328.6283528935	0	4312.651	-4313.39259259259	3223.61481481482
44328.6283530093	0	4313.355	-4313.82222222222	3222.74814814815
44328.628353125	0	4313.355	-4314.05925925926	3221.97037037037
44328.6283532407	0	4314.022	-4314.32592592593	3221.05185185185
44328.6283533565	0	4314.022	-4314.53333333333	3219.74074074074
44328.6283534722	0	4314.496	-4314.54814814815	3218.58518518519
44328.628353588	0	4314.496	-4314.53333333333	3216.9037037037
44328.6283537037	0	4314.496	-4314.47407407407	3215.15555555556
44328.6283538194	0	4314.437	-4314.31851851852	3213.35555555556
44328.6283539352	0	4314.437	-4313.98518518519	3211.45925925926
44328.6283540509	0	4313.948	-4313.57777777778	3209.47407407407
44328.6283541667	0	4313.948	-4313.14814814815	3207.31111111111
44328.6283542824	0	4313.111	-4312.62222222222	3204.94814814815
44328.6283543981	0	4313.111	-4311.96296296296	3202.52592592593
44328.6283545139	0	4311.926	-4311.05925925926	3199.88888888889
44328.6283546296	0	4311.926	-4310.02222222222	3197.13333333333
44328.6283547454	0	4309.985	-4309.08148148148	3194.77777777778
44328.6283548611	0	4309.985	-4308.00740740741	3191.81481481481
44328.6283549768	0	4307.97	-4307.1037037037	3188.71851851852
44328.6283550926	0	4307.97	-4306.52592592593	3185.76296296296
44328.6283552083	0	4306.489	-4306.06666666667	3182.5037037037
44328.6283553241	0	4306.489	-4305.75555555556	3178.79259259259
44328.6283554398	0	4305.719	-4305.53333333333	3175.40740740741
44328.6283555556	0	4305.719	-4305.52592592593	3171.08888888889
44328.6283556713	0	4305.489	-4305.62962962963	3166.94814814815
44328.628355787	0	4305.489	-4305.79259259259	3162.74074074074
44328.6283559028	0	4305.756	-4306.14814814815	3158.40740740741
44328.6283560185	0	4305.756	-4306.37037037037	3153.97037037037
44328.6283561343	0	4306.334	-4306.4962962963	3149.54814814815
44328.62835625	0	4306.334	-4306.62222222222	3144.86666666667
44328.6283563657	0	4306.586	-4306.6962962963	3140.62962962963
44328.6283564815	0	4306.586	-4306.74814814815	3135.26666666667
44328.6283565972	0	4306.712	-4306.77037037037	3129.95555555555
44328.628356713	0	4306.712	-4306.74074074074	3124.6
44328.6283568287	0	4306.705	-4306.82962962963	3119.01481481481
44328.6283569444	0	4306.705	-4306.87407407408	3113.04444444444
44328.6283570602	0	4306.838	-4306.92592592593	3108.05185185185
44328.6283571759	0	4306.838	-4307.03703703704	3101.96296296296
44328.6283572917	0	4307.001	-4307.18518518519	3096.76296296296
44328.6283574074	0	4307.001	-4307.42962962963	3090.37037037037
44328.6283575232	0	4307.394	-4307.70370370371	3085.09629629629
44328.6283576389	0	4307.394	-4308	3078.51111111111
44328.6283577546	0	4307.964	-4307.96296296296	3073.38518518518
44328.6283578704	0	4307.964	-4307.91111111111	3066.71851851852
44328.6283579861	0	4307.875	-4307.81481481482	3061.27407407407
44328.6283581019	0	4307.875	-4307.59259259259	3054.65925925926
44328.6283582176	0	4307.556	-4307.26666666667	3049.22962962963
44328.6283583333	0	4307.556	-4306.62962962963	3042.77037037037
44328.6283584491	0	4306.593	-4306.04444444445	3037.65925925926
44328.6283585648	0	4306.593	-4305.08888888889	3031.3037037037
44328.6283586806	0	4305.052	-4304.32592592593	3026.53333333333
44328.6283587963	0	4305.052	-4303.20740740741	3020.6
44328.628358912	0	4303.171	-4302.45925925926	3016.04444444444
44328.6283590278	0	4303.171	-4301.62222222222	3010.71111111111
44328.6283591435	0	4301.586	-4300.8	3006.28148148148
44328.6283592593	0	4301.586	-4300.04444444445	3000.96296296296
44328.628359375	0	4300.008	-4299.48888888889	2996.1037037037
44328.6283594907	0	4300.008	-4298.78518518519	2991.14814814815
44328.6283596065	0	4298.749	-4298.33333333334	2986.5037037037
44328.6283597222	0	4298.749	-4297.94074074074	2982.05185185185
44328.628359838	0	4297.905	-4297.73333333334	2977.38518518518
44328.6283599537	0	4297.905	-4297.43703703704	2972.92592592592
44328.6283600694	0	4297.401	-4297.22962962963	2968.99259259259
44328.6283601852	0	4297.401	-4296.95555555556	2964.34814814815
44328.6283603009	0	4296.92	-4296.76296296297	2960.6074074074
44328.6283604167	0	4296.92	-4296.68148148149	2956.16296296296
44328.6283605324	0	4296.646	-4296.77037037037	2952.7037037037
44328.6283606481	0	4296.646	-4296.91111111111	2948.66666666666
44328.6283607639	0	4296.876	-4297.07407407408	2945.51111111111
44328.6283608796	0	4296.876	-4297.54814814815	2942.25925925926
44328.6283609954	0	4297.513	-4298.01481481482	2939.84444444444
44328.6283611111	0	4297.513	-4298.85925925926	2937.05185185185
44328.6283612269	0	4298.824	-4299.56296296297	2934.73333333333
44328.6283613426	0	4298.824	-4300.32592592593	2932.16296296296
44328.6283614583	0	4300.291	-4301.07407407408	2930.53333333333
44328.6283615741	0	4300.291	-4301.82222222223	2928.4
44328.6283616898	0	4301.787	-4302.20740740741	2926.73333333333
44328.6283618056	0	4301.787	-4302.51111111111	2925.17037037037
44328.6283619213	0	4302.476	-4302.67407407408	2923.77037037037
44328.628362037	0	4302.476	-4302.68148148149	2922.54074074074
44328.6283621528	0	4302.646	-4302.6	2921.69629629629
44328.6283622685	0	4302.646	-4302.36296296297	2920.98518518518
44328.6283623843	0	4302.327	-4302.04444444445	2920.55555555555
44328.6283625	0	4302.327	-4301.66666666667	2920.3037037037
44328.6283626157	0	4301.631	-4301.27407407408	2920.24444444444
44328.6283627315	0	4301.631	-4300.88888888889	2920.38518518518
44328.6283628472	0	4300.853	-4300.57777777778	2920.65925925926
44328.628362963	0	4300.853	-4300.45925925926	2921.1037037037
44328.6283630787	0	4300.423	-4300.62222222223	2921.57037037037
44328.6283631944	0	4300.423	-4301.14814814815	2922.29629629629
44328.6283633102	0	4301.112	-4301.87407407408	2923.03703703704
44328.6283634259	0	4301.112	-4302.87407407408	2923.85185185185
44328.6283635417	0	4302.838	-4304.17777777778	2924.77777777778
44328.6283636574	0	4302.838	-4305.78518518519	2925.82222222222
44328.6283637731	0	4305.749	-4307.41481481482	2926.85925925926
44328.6283638889	0	4305.749	-4309.46666666667	2928.15555555555
44328.6283640046	0	4309.43	-4311.24444444445	2929.5037037037
44328.6283641204	0	4309.43	-4313.37037037038	2931.37037037037
44328.6283642361	0	4313.334	-4315.08888888889	2933.19259259259
44328.6283643519	0	4313.334	-4316.55555555556	2935.24444444444
44328.6283644676	0	4316.519	-4317.75555555556	2937.47407407407
44328.6283645833	0	4316.519	-4318.46666666667	2939.76296296296
44328.6283646991	0	4318.43	-4318.6962962963	2941.91851851852
44328.6283648148	0	4318.43	-4318.83703703704	2944.66666666666
44328.6283649306	0	4318.8	-4318.88888888889	2946.99259259259
44328.6283650463	0	4318.8	-4319.11111111112	2949.97777777778
44328.628365162	0	4319.074	-4319.31111111111	2952.45185185185
44328.6283652778	0	4319.074	-4319.76296296297	2955.49629629629
44328.6283653935	0	4319.726	-4320.30370370371	2957.94074074074
44328.6283655093	0	4319.726	-4321.22222222223	2961.11851851852
44328.628365625	0	4321.185	-4322.24444444445	2963.97777777778
44328.6283657407	0	4321.185	-4323.58518518519	2967.74814814815
44328.6283658565	0	4323.548	-4325.10370370371	2971.40740740741
44328.6283659722	0	4323.548	-4326.80740740741	2975
44328.628366088	0	4326.77	-4328.48888888889	2978.44444444444
44328.6283662037	0	4326.77	-4330.57037037037	2982.67407407407
44328.6283663194	0	4330.533	-4332.52592592593	2986.62222222222
44328.6283664352	0	4330.533	-4334.43703703704	2990.66666666666
44328.6283665509	0	4334.4	-4335.88888888889	2994.31111111111
44328.6283666667	0	4334.4	-4337.02962962963	2998.58518518518
44328.6283667824	0	4336.993	-4337.62222222222	3002.17777777778
44328.6283668981	0	4336.993	-4337.85185185185	3006.59259259259
44328.6283670139	0	4337.815	-4337.94814814815	3010.28148148148
44328.6283671296	0	4337.815	-4337.90370370371	3014.75555555555
44328.6283672454	0	4337.867	-4337.86666666667	3018.8
44328.6283673611	0	4337.867	-4337.8962962963	3022.93333333333
44328.6283674768	0	4337.86	-4338.44444444445	3027
44328.6283675926	0	4337.86	-4339.46666666667	3031.05185185185
44328.6283677083	0	4339.43	-4340.73333333333	3034.76296296296
44328.6283678241	0	4339.43	-4342.68888888889	3039.13333333333
44328.6283679398	0	4342.652	-4344.65185185185	3043.12592592592
44328.6283680556	0	4342.652	-4346.71851851852	3046.97777777777
44328.6283681713	0	4346.682	-4348.6	3050.51851851852
44328.628368287	0	4346.682	-4350.82962962963	3054.85925925926
44328.6283684028	0	4350.793	-4352.77777777778	3059.04444444444
44328.6283685185	0	4350.793	-4354.47407407407	3063.14814814815
44328.6283686343	0	4354.437	-4355.72592592593	3066.81481481481
44328.62836875	0	4354.437	-4356.66666666667	3071.13333333333
44328.6283688657	0	4356.63	-4357.17777777778	3075.25925925926
44328.6283689815	0	4356.63	-4357.37037037037	3079.34074074074
44328.6283690972	0	4357.334	-4357.45185185185	3082.91111111111
44328.628369213	0	4357.334	-4357.58518518518	3087.31851851852
44328.6283693287	0	4357.549	-4357.8	3090.8074074074
44328.6283694444	0	4357.549	-4358.28148148148	3095.01481481481
44328.6283695602	0	4358.245	-4359.1037037037	3098.4074074074
44328.6283696759	0	4358.245	-4360.74074074074	3102.71111111111
44328.6283697917	0	4360.704	-4362.71851851852	3106.54814814815
44328.6283699074	0	4360.704	-4364.9037037037	3110.11851851852
44328.6283700232	0	4364.867	-4367.01481481481	3113.1037037037
44328.6283701389	0	4364.867	-4369.87407407407	3116.6
44328.6283702546	0	4369.837	-4372.62222222222	3119.55555555555
44328.6283703704	0	4369.837	-4376.37037037037	3123.13333333333
44328.6283704861	0	4376.333	-4379.4962962963	3126.03703703703
44328.6283706019	0	4376.333	-4383.26666666667	3129.43703703703
44328.6283707176	0	4383.229	-4386.68148148148	3132.42962962963
44328.6283708333	0	4383.229	-4390.17777777778	3135.55555555555
44328.6283709491	0	4390.14	-4393.22222222222	3138.22962962963
44328.6283710648	0	4390.14	-4396.63703703704	3141.32592592592
44328.6283711806	0	4396.599	-4399.47407407407	3143.82222222222
44328.6283712963	0	4396.599	-4402.72592592593	3146.65925925926
44328.628371412	0	4402.688	-4405.25925925926	3148.82222222222
44328.6283715278	0	4402.688	-4408.20740740741	3151.33333333333
44328.6283716435	0	4408.169	-4410.65185185185	3153.49629629629
44328.6283717593	0	4408.169	-4413.16296296296	3155.54074074074
44328.628371875	0	4413.125	-4415.34074074074	3157.44444444444
44328.6283719907	0	4413.125	-4417.05925925926	3159.21481481481
44328.6283721065	0	4417.021	-4418.6	3161
44328.6283722222	0	4417.021	-4419.77777777778	3162.7037037037
44328.628372338	0	4419.74	-4420.57037037037	3164.08888888889
44328.6283724537	0	4419.74	-4421.08888888889	3165.74814814815
44328.6283725694	0	4421.05099999999	-4421.28148148148	3166.89629629629
44328.6283726852	0	4421.05099999999	-4421.24444444444	3168.08148148148
44328.6283728009	0	4421.20699999999	-4421.00740740741	3168.95555555555
44328.6283729167	0	4421.20699999999	-4420.57037037037	3169.91111111111
44328.6283730324	0	4420.53299999999	-4420.13333333333	3170.67407407407
44328.6283731481	0	4420.53299999999	-4419.8	3171.4
44328.6283732639	0	4419.76299999999	-4419.61481481482	3172.11111111111
44328.6283733796	0	4419.76299999999	-4419.57037037037	3172.88148148148
44328.6283734954	0	4419.53299999999	-4419.71851851852	3173.6
44328.6283736111	0	4419.53299999999	-4420.15555555556	3174.34814814815
44328.6283737269	0	4420.11799999999	-4420.67407407407	3175.04444444444
44328.6283738426	0	4420.11799999999	-4421.3037037037	3175.77037037037
44328.6283739583	0	4421.266	-4421.94074074074	3176.53333333333
44328.6283740741	0	4421.266	-4422.73333333333	3177.26666666666
44328.6283741898	0	4422.696	-4423.54074074074	3178.02962962963
44328.6283743056	0	4422.696	-4424.42222222222	3178.82222222222
44328.6283744213	0	4424.385	-4425.22222222222	3179.46666666666
44328.628374537	0	4424.385	-4426.18518518518	3180.15555555555
44328.6283746528	0	4426.148	-4427.48888888889	3180.85925925926
44328.6283747685	0	4426.148	-4428.94074074074	3181.54814814815
44328.6283748843	0	4428.904	-4430.48148148148	3182.36296296296
44328.628375	0	4428.904	-4432.23703703704	3183.25925925926
44328.6283751157	0	4432.2	-4433.8962962963	3183.98518518518
44328.6283752315	0	4432.2	-4436.35555555555	3185.05925925926
44328.6283753472	0	4436.319	-4438.88148148148	3186.05185185185
44328.628375463	0	4436.319	-4441.54814814815	3187.03703703703
44328.6283755787	0	4441.512	-4444.15555555556	3188.03703703703
44328.6283756944	0	4441.512	-4446.65185185185	3188.94814814815
44328.6283758102	0	4446.616	-4449.14814814815	3189.82962962963
44328.6283759259	0	4446.616	-4451.5037037037	3190.61481481481
44328.6283760417	0	4451.468	-4453.67407407407	3191.45925925926
44328.6283761574	0	4451.468	-4455.73333333333	3192.25185185185
44328.6283762731	0	4455.698	-4457.6962962963	3193.17777777778
44328.6283763889	0	4455.698	-4459.79259259259	3194.07407407407
44328.6283765046	0	4459.757	-4461.66666666667	3194.97037037037
44328.6283766204	0	4459.757	-4463.99259259259	3196.2
44328.6283767361	0	4463.957	-4465.83703703704	3197.31851851852
44328.6283768519	0	4463.957	-4467.63703703704	3198.54074074074
44328.6283769676	0	4467.601	-4469.39259259259	3199.69629629629
44328.6283770833	0	4467.601	-4471.60740740741	3201.18518518518
44328.6283771991	0	4471.571	-4473.63703703704	3202.67407407407
44328.6283773148	0	4471.571	-4475.83703703704	3204.18518518518
44328.6283774306	0	4475.801	-4478.00740740741	3205.77777777778
44328.6283775463	0	4475.801	-4480.18518518519	3207.44444444444
44328.628377662	0	4480.149	-4482.19259259259	3209
44328.6283777778	0	4480.149	-4484.67407407407	3210.93333333333
44328.6283778935	0	4484.638	-4486.95555555556	3212.77037037037
44328.6283780093	0	4484.638	-4489.31851851852	3214.65185185185
44328.628378125	0	4489.282	-4491.45925925926	3216.33333333333
44328.6283782407	0	4489.282	-4494.1037037037	3218.51851851852
44328.6283783565	0	4494.067	-4496.44444444444	3220.53333333333
44328.6283784722	0	4494.067	-4498.53333333333	3222.42962962963
44328.628378588	0	4498.497	-4500.4962962963	3224.47407407407
44328.6283787037	0	4498.497	-4502.05185185185	3226.52592592592
44328.6283788194	0	4502.016	-4503.02222222222	3228.47407407407
44328.6283789352	0	4502.016	-4503.47407407407	3230.56296296296
44328.6283790509	0	4503.438	-4503.40740740741	3232.43703703703
44328.6283791667	0	4503.438	-4503.24444444444	3234.24444444444
44328.6283792824	0	4503.208	-4503.1037037037	3235.91851851852
44328.6283793981	0	4503.208	-4503.15555555556	3237.97777777778
44328.6283795139	0	4503.119	-4503.31851851852	3239.93333333333
44328.6283796296	0	4503.119	-4503.75555555556	3241.96296296296
44328.6283797454	0	4503.719	-4504.47407407407	3243.85185185185
44328.6283798611	0	4503.719	-4505.68148148148	3246.48888888889
44328.6283799884	0	4505.645	-4507.12592592593	3248.93333333333
44328.6283800926	0	4505.645	-4508.71111111111	3251.22222222222
44328.6283802083	0	4508.675	-4510.55555555555	3253.43703703703
44328.6283803241	0	4508.675	-4512.63703703704	3255.71111111111
44328.6283804398	0	4512.601	-4515.16296296296	3257.97777777778
44328.6283805556	0	4512.601	-4517.8962962963	3260.21481481481
44328.6283806713	0	4517.86	-4520.6	3262.29629629629
44328.628380787	0	4517.86	-4524.08888888889	3264.93333333333
44328.6283809028	0	4524.053	-4526.77037037037	3267.09629629629
44328.6283810185	0	4524.053	-4530.11851851852	3270.09629629629
44328.6283811343	0	4530.083	-4532.82962962963	3272.85925925926
44328.62838125	0	4530.083	-4535.22222222222	3275.77777777778
44328.6283813657	0	4535.187	-4537.18518518518	3278.42222222222
44328.6283814815	0	4535.187	-4539.35555555555	3281.58518518518
44328.6283815972	0	4539.32	-4541.31851851852	3284.48888888889
44328.628381713	0	4539.32	-4543.32592592592	3287.35555555555
44328.6283818287	0	4543.29	-4545.11851851852	3289.84444444444
44328.6283819444	0	4543.29	-4547.24444444444	3293.04444444444
44328.6283820602	0	4547.209	-4549.14074074074	3295.85925925926
44328.6283821759	0	4547.209	-4551.05925925926	3298.67407407407
44328.6283822917	0	4551.024	-4552.48148148148	3301.02222222222
44328.6283824074	0	4551.024	-4553.74814814815	3303.9037037037
44328.6283825232	0	4553.713	-4554.37777777778	3306.4
44328.6283826389	0	4553.713	-4554.75555555555	3308.48148148148
44328.6283827546	0	4554.72	-4555.07407407407	3310.37777777778
44328.6283828704	0	4554.72	-4555.65185185185	3312.61481481481
44328.6283829861	0	4555.616	-4556.38518518518	3314.94074074074
44328.6283831019	0	4555.616	-4557.51111111111	3317.36296296296
44328.6283832176	0	4557.475	-4558.82962962963	3319.8
44328.6283833333	0	4557.475	-4560.45185185185	3322.2
44328.6283834491	0	4560.416	-4562.05925925926	3324.42222222222
44328.6283835648	0	4560.416	-4564.17037037037	3327.14074074074
[truncated: 10,002 more rows]
