# Supplementary material for: Near-infrared manipulation of multiple neuronal populations via trichromatic upconversion
Source: Nat Commun. 2021 Sep 27;12:5662. doi: 10.1038/s41467-021-25993-7 (PMC8476604; doi:10.1038/s41467-021-25993-7)
Supplement: Supplementary file 7 — Source Data [file 41467_2021_25993_MOESM7_ESM.zip › Source Data/SI 31/808/5_808_1.csv]

DateTime	xPosComp	yPosComp	xPos	yPos
44313.6097863194	0	19.029	60.111111111111	-8.71851851851849
44313.6097864352	0	21.377	58.0518518518518	-8.74074074074071
44313.6097865509	0	23.51	55.8370370370369	-8.7259259259259
44313.6097866667	0	26.391	53.3555555555555	-8.7333333333333
44313.6097867824	0	28.998	50.7481481481481	-8.77037037037034
44313.6097868981	0	32.094	48.1777777777777	-8.96296296296293
44313.6097870139	0	32.094	45.6888888888888	-9.19259259259256
44313.6097871296	0	34.583	43.3777777777777	-9.71111111111108
44313.6097872454	0	36.894	41.4666666666666	-10.4444444444444
44313.6097873611	0	39.138	39.8592592592592	-11.1703703703703
44313.6097874769	0	41.027	38.3999999999999	-11.8962962962963
44313.6097875926	0	42.383	37.111111111111	-12.5703703703703
44313.6097877083	0	43.968	35.7999999999999	-13.2592592592592
44313.6097878241	0	45.242	34.4814814814814	-13.8814814814815
44313.6097879398	0	47.02	32.9259259259258	-14.5259259259259
44313.6097880556	0	48.739	31.1703703703703	-15.1185185185185
44313.6097881713	0	50.998	29.274074074074	-15.6444444444444
44313.609788287	0	50.998	27.0962962962962	-16.2148148148148
44313.6097884028	0	53.176	24.7481481481481	-16.7925925925926
44313.6097885185	0	56.02	22.2370370370369	-17.3555555555555
44313.6097886343	0	58.568	19.511111111111	-17.8888888888889
44313.60978875	0	61.894	16.7037037037036	-18.3851851851852
44313.6097888657	0	64.672	13.9259259259258	-18.8814814814815
44313.6097889815	0	68.057	11.0814814814814	-19.3555555555555
44313.6097890972	0	70.879	8.22962962962952	-19.7851851851851
44313.609789213	0	74.368	5.25925925925915	-20.2666666666666
44313.6097893287	0	77.316	2.37037037037027	-20.837037037037
44313.6097894444	0	80.79	-0.518518518518624	-21.3851851851851
44313.6097895602	0	80.79	-3.51851851851862	-21.9111111111111
44313.6097896759	0	83.79	-6.76296296296307	-22.4148148148148
44313.6097897917	0	87.694	-10.3037037037038	-22.9851851851851
44313.6097899074	0	91.257	-14.0370370370371	-23.4518518518518
44313.6097900231	0	95.879	-17.9851851851853	-24.0444444444444
44313.6097901389	0	99.805	-22.0444444444445	-24.637037037037
44313.6097902546	0	104.835	-26.325925925926	-25.3777777777777
44313.6097903704	0	109.213	-30.6666666666668	-26.1851851851851
44313.6097904861	0	114.354	-34.8962962962964	-27.1703703703703
44313.6097906019	0	118.332	-38.8370370370371	-28.1629629629629
44313.6097907176	0	122.739	-42.4666666666668	-29.1111111111111
44313.6097908333	0	122.739	-46.088888888889	-30.0666666666666
44313.6097909491	0	126.361	-49.5629629629631	-31.0666666666666
44313.6097910648	0	130.524	-53.0296296296297	-32.0296296296296
44313.6097911806	0	134.028	-56.6962962962964	-32.8222222222222
44313.6097912963	0	138.413	-60.3925925925927	-33.5555555555555
44313.609791412	0	142.198	-64.2296296296298	-34.2666666666666
44313.6097915278	0	146.813	-68.1629629629631	-34.8962962962962
44313.6097916435	0	150.909	-72.2740740740742	-35.3111111111111
44313.6097917593	0	155.828	-76.3925925925927	-35.7111111111111
44313.609791875	0	160.065	-80.6444444444446	-36.0962962962963
44313.6097919907	0	165.287	-85.0148148148149	-36.5925925925926
44313.6097921065	0	165.287	-89.7481481481483	-37.0888888888889
44313.6097922222	0	170.02	-94.6222222222223	-37.5111111111111
44313.609792338	0	175.924	-99.925925925926	-38.074074074074
44313.6097924537	0	181.198	-105.222222222222	-38.7185185185185
44313.6097925694	0	187.568	-110.392592592593	-39.5037037037037
44313.6097926852	0	192.568	-115.207407407408	-40.3703703703704
44313.6097928009	0	198.457	-120.244444444445	-41.3555555555555
44313.6097929167	0	203.568	-125.296296296296	-42.4814814814815
44313.6097930324	0	209.398	-130.074074074074	-43.7259259259259
44313.6097931481	0	214.065	-134.718518518519	-44.8666666666667
44313.6097932639	0	214.065	-137.42962962963	-45.5407407407407
44313.6097933796	0	214.065	-137.42962962963	-45.5407407407407
44313.6097934954	0	214.065	-137.42962962963	-45.5407407407407
44313.6097936227	0	214.065	-137.42962962963	-45.5407407407407
44313.60979375	0	214.065	-137.42962962963	-45.5407407407407
44313.6097938542	0	217.702	-162.911111111111	-49.2888888888889
44313.6097939699	0	244.139	-167.696296296296	-49.6888888888889
44313.6097942245	0	249.828	-171.540740740741	-49.9777777777778
44313.6097944097	0	251.813	-172.592592592593	-50.0814814814815
44313.6097945833	0	252.865	-179.82962962963	-50.7111111111111
44313.6097947685	0	260.102	-188.02962962963	-51.6
44313.6097949421	0	268.302	-195.288888888889	-53.037037037037
44313.6097951273	0	275.561	-202.644444444444	-55.0074074074074
44313.6097953125	0	282.917	-209.192592592593	-57.1111111111111
44313.6097954861	0	289.465	-216.207407407407	-59.4666666666666
44313.6097956713	0	296.48	-222.851851851852	-61.5925925925926
44313.6097958449	0	303.124	-229.755555555556	-63.4518518518518
44313.6097960301	0	310.028	-236.437037037037	-64.8592592592592
44313.6097962153	0	316.709	-242.451851851852	-65.8888888888889
44313.6097963889	0	322.724	-248.933333333333	-67.0444444444444
44313.6097965741	0	329.205	-255.274074074074	-68.1407407407407
44313.6097967477	0	335.546	-262.540740740741	-69.1703703703703
44313.6097969329	0	342.813	-269.911111111111	-70.0962962962963
44313.6097971181	0	350.183	-276.414814814815	-71.2074074074074
44313.6097972917	0	356.687	-282.644444444445	-72.6666666666666
44313.6097974768	0	362.917	-288.170370370371	-74.3185185185185
44313.6097976505	0	368.443	-293.562962962963	-75.8074074074074
44313.6097978356	0	373.836	-298.214814814815	-77.3555555555555
44313.6097980208	0	378.488	-302.651851851852	-78.837037037037
44313.609798206	0	382.925	-307.755555555556	-80.4074074074074
44313.6097983796	0	388.029	-313.088888888889	-81.837037037037
44313.6097985532	0	393.362	-319.355555555556	-83.1333333333333
44313.6097987384	0	399.629	-326.037037037037	-83.8074074074074
44313.6097989236	0	406.31	-333.185185185185	-84.2962962962963
44313.6097990972	0	413.458	-340.585185185185	-84.7555555555555
44313.6097992824	0	420.858	-348.896296296296	-85.2518518518518
44313.609799456	0	429.169	-356.288888888889	-85.8444444444444
44313.6097996412	0	436.562	-363.288888888889	-86.7777777777777
44313.6097998264	0	443.562	-368.718518518519	-87.8518518518518
44313.6098	0	448.992	-373.303703703704	-89.0888888888889
44313.6098001852	0	453.577	-377.185185185185	-90.3925925925926
44313.6098003588	0	457.458	-380.518518518519	-91.5851851851852
44313.609800544	0	460.791	-384.288888888889	-92.7629629629629
44313.6098007292	0	464.561	-388.118518518519	-93.7037037037037
44313.6098009028	0	468.391	-392.762962962963	-94.4518518518518
44313.609801088	0	473.035	-397.488888888889	-95.0444444444444
44313.6098012616	0	477.761	-403.140740740741	-95.6
44313.6098014468	0	483.413	-409.022222222222	-95.8296296296296
44313.6098016319	0	489.294	-414.792592592593	-95.9629629629629
44313.6098018056	0	495.064	-421.251851851852	-95.9407407407407
44313.6098019907	0	501.523	-427.325925925926	-95.8074074074074
44313.6098021643	0	507.597	-433.348148148148	-95.9481481481481
44313.6098023495	0	513.619	-438.051851851852	-96.1851851851851
44313.6098025347	0	518.323	-441.622222222222	-96.5629629629629
44313.6098027083	0	521.893	-444.6	-97.0148148148148
44313.6098028935	0	524.871	-447.103703703704	-97.3703703703703
44313.6098030671	0	527.375	-450.037037037037	-97.6592592592592
44313.6098032523	0	530.308	-453.155555555556	-98.0444444444444
44313.6098034375	0	533.427	-456.503703703704	-98.3111111111111
44313.6098036111	0	536.775	-460.37037037037	-98.5703703703703
44313.6098037963	0	540.642	-464.103703703704	-98.8074074074074
44313.6098039699	0	544.375	-468.637037037037	-99.0148148148148
44313.6098041551	0	548.908	-473.866666666667	-99.274074074074
44313.6098043403	0	554.138	-478.896296296297	-99.4666666666666
44313.6098045139	0	559.168	-484.644444444445	-99.5185185185185
44313.6098046991	0	564.916	-490.274074074074	-99.4222222222222
44313.6098048727	0	570.546	-496.422222222222	-99.274074074074
44313.6098050579	0	576.694	-502.125925925926	-99.037037037037
44313.6098052431	0	582.398	-506.488888888889	-99.1259259259259
44313.6098054167	0	586.761	-509.311111111111	-99.5259259259259
44313.6098056019	0	589.583	-510.318518518519	-99.9185185185185
44313.6098057755	0	590.59	-510.911111111111	-100.177777777778
44313.6098059606	0	591.183	-511.259259259259	-100.318518518518
44313.6098061458	0	591.531	-511.474074074074	-100.407407407407
44313.6098063194	0	591.746	-511.8	-100.562962962963
44313.6098065046	0	592.072	-512.4	-100.718518518518
44313.6098066782	0	592.672	-513.407407407408	-100.918518518518
44313.6098068634	0	593.679	-514.651851851852	-101.125925925926
44313.6098070486	0	594.923	-515.940740740741	-101.325925925926
44313.6098072222	0	596.212	-517.466666666667	-101.525925925926
44313.6098074074	0	597.738	-519.192592592593	-101.740740740741
44313.609807581	0	599.464	-521.348148148148	-101.977777777778
44313.6098077662	0	601.62	-523.592592592593	-102.259259259259
44313.6098079514	0	601.62	-523.592592592593	-102.259259259259
44313.609808125	0	601.62	-525.792592592593	-102.533333333333
44313.6098083102	0	603.864	-530.318518518519	-103.074074074074
44313.6098084838	0	610.59	-532.718518518519	-103.318518518518
44313.609808669	0	610.59	-535.222222222222	-103.6
44313.6098088542	0	615.494	-537.77037037037	-103.8
44313.6098090278	0	618.042	-541.222222222222	-104.02962962963
44313.609809213	0	621.494	-544.955555555556	-104.237037037037
44313.6098093866	0	625.227	-549.125925925926	-104.311111111111
44313.6098095718	0	629.397	-553.622222222222	-104.162962962963
44313.6098097569	0	633.893	-557.725925925926	-103.918518518518
44313.6098099306	0	637.997	-561.162962962963	-103.940740740741
44313.6098101157	0	641.434	-563.325925925926	-104.237037037037
44313.6098102894	0	643.597	-564.081481481482	-104.555555555555
44313.6098104745	0	644.353	-564.22962962963	-104.785185185185
44313.6098106597	0	644.501	-564.251851851852	-104.97037037037
44313.6098108333	0	644.523	-564.274074074074	-105.162962962963
44313.6098110185	0	644.545	-564.266666666667	-105.37037037037
44313.6098111921	0	644.538	-564.288888888889	-105.540740740741
44313.6098113773	0	644.56	-564.274074074074	-105.859259259259
44313.6098115625	0	644.545	-564.274074074074	-106.288888888889
44313.6098117361	0	644.545	-564.422222222222	-106.903703703704
44313.6098119213	0	644.693	-564.755555555556	-107.577777777778
44313.6098120949	0	645.026	-565.451851851852	-108.296296296296
44313.6098122801	0	645.722	-566.481481481482	-109.037037037037
44313.6098124653	0	646.752	-567.888888888889	-109.762962962963
44313.6098126389	0	648.159	-569.45925925926	-110.422222222222
44313.6098128241	0	649.729	-571.133333333334	-110.962962962963
44313.6098129977	0	651.403	-572.755555555556	-111.518518518518
44313.6098131829	0	653.025	-573.666666666667	-111.837037037037
44313.6098133681	0	653.936	-573.888888888889	-111.903703703704
44313.6098135417	0	654.158	-573.896296296297	-111.903703703704
44313.6098137268	0	654.165	-573.844444444445	-111.82962962963
44313.6098139005	0	654.113	-573.807407407408	-111.540740740741
44313.6098140856	0	654.076	-573.762962962963	-111.325925925926
44313.6098142708	0	654.032	-573.762962962963	-111.2
44313.6098144444	0	654.032	-573.748148148148	-111.148148148148
44313.6098146296	0	654.017	-573.837037037037	-111.081481481481
44313.6098148032	0	654.106	-574.014814814815	-110.97037037037
44313.6098149884	0	654.284	-574.222222222222	-110.837037037037
44313.6098151736	0	654.491	-574.318518518519	-110.807407407407
44313.6098153472	0	654.587	-574.362962962963	-110.933333333333
44313.6098155324	0	654.631	-574.503703703704	-111.133333333333
44313.609815706	0	654.772	-574.688888888889	-111.392592592592
44313.6098158912	0	654.957	-574.866666666667	-111.622222222222
44313.6098160764	0	655.135	-575.02962962963	-111.82962962963
44313.60981625	0	655.298	-575.222222222223	-112.037037037037
44313.6098164352	0	655.491	-575.444444444445	-112.192592592592
44313.6098166088	0	655.713	-575.703703703704	-112.237037037037
44313.609816794	0	655.972	-575.992592592593	-112.259259259259
44313.6098169792	0	656.261	-576.296296296297	-112.281481481481
44313.6098171528	0	656.565	-576.548148148148	-112.185185185185
44313.609817338	0	656.817	-576.925925925926	-112.022222222222
44313.6098175116	0	657.195	-577.451851851852	-111.77037037037
44313.6098176968	0	657.721	-578.118518518519	-111.4
44313.6098178819	0	658.388	-578.725925925926	-111.007407407407
44313.6098180556	0	658.995	-579.451851851852	-110.592592592592
44313.6098182407	0	659.721	-580.259259259259	-110.42962962963
44313.6098184143	0	660.528	-581.325925925926	-110.392592592592
44313.6098185995	0	661.595	-582.562962962963	-110.288888888889
44313.6098187847	0	662.832	-583.881481481482	-109.992592592592
44313.6098189583	0	664.151	-585.422222222222	-109.807407407407
44313.6098191435	0	665.692	-587.096296296296	-109.718518518518
44313.6098193171	0	667.366	-589.422222222222	-109.792592592592
44313.6098195023	0	669.692	-592.385185185185	-109.822222222222
44313.6098196875	0	672.655	-595.637037037037	-109.866666666667
44313.6098198611	0	675.906999999999	-599.614814814815	-109.755555555555
44313.6098200463	0	679.884999999999	-603.251851851852	-109.718518518518
44313.6098202199	0	683.521999999999	-606.511111111111	-109.748148148148
44313.6098204051	0	686.780999999999	-609.488888888889	-109.911111111111
44313.6098205903	0	689.758999999999	-612.051851851852	-110.074074074074
44313.6098207639	0	692.321999999999	-614.859259259259	-110.333333333333
44313.6098209491	0	695.128999999999	-617.555555555556	-110.703703703704
44313.6098211343	0	697.824999999999	-620.540740740741	-111.274074074074
44313.6098213079	0	700.809999999999	-623.081481481481	-112.044444444444
44313.6098214931	0	703.350999999999	-624.688888888889	-112.903703703704
44313.6098216667	0	704.957999999999	-625.651851851852	-113.792592592592
44313.6098218519	0	705.920999999999	-626.207407407407	-114.62962962963
44313.6098220255	0	706.476999999999	-626.666666666667	-115.622222222222
44313.6098222106	0	706.935999999999	-627.348148148148	-116.829629629629
44313.6098223958	0	707.616999999999	-628.303703703704	-118.140740740741
44313.6098225694	0	708.572999999999	-629.592592592593	-119.62962962963
44313.6098227546	0	709.861999999999	-630.807407407407	-121.037037037037
44313.6098229282	0	711.076999999999	-631.503703703704	-122.185185185185
44313.6098231134	0	711.772999999999	-632.229629629629	-123.37037037037
44313.6098232986	0	712.498999999999	-633.37037037037	-124.4
44313.6098234722	0	713.639999999999	-634.955555555555	-125.392592592592
44313.6098236574	0	715.224999999999	-636.881481481481	-126.348148148148
44313.609823831	0	717.151	-639.37037037037	-127.237037037037
44313.6098240162	0	719.64	-642.17037037037	-127.925925925926
44313.6098242014	0	722.439999999999	-645.044444444444	-128.577777777778
44313.609824375	0	725.314	-648.8	-129.377777777778
44313.6098245602	0	729.069999999999	-652.888888888889	-130.237037037037
44313.6098247338	0	733.159	-657.762962962963	-130.866666666667
44313.609824919	0	738.033	-663.474074074074	-131.311111111111
44313.6098251042	0	743.744	-669.503703703704	-131.77037037037
44313.6098252778	0	749.774	-676.074074074074	-132.362962962963
44313.609825463	0	756.344	-682.22962962963	-132.8
44313.6098256366	0	762.5	-688.333333333333	-133.385185185185
44313.6098258218	0	768.604	-693.881481481481	-133.955555555555
44313.6098260069	0	774.152	-698.488888888889	-134.348148148148
44313.6098261806	0	778.759	-703.044444444444	-134.622222222222
44313.6098263657	0	783.315	-707.177777777778	-134.918518518518
44313.6098265394	0	787.448	-711.525925925926	-135.007407407407
44313.6098267245	0	791.796	-715.97037037037	-135.037037037037
44313.6098269097	0	796.24	-720.777777777778	-135.103703703704
44313.6098270833	0	801.047	-726.77037037037	-135.259259259259
44313.6098272685	0	807.04	-732.674074074074	-135.288888888889
44313.6098274421	0	812.944	-738.311111111111	-135.288888888889
44313.6098276273	0	818.581	-742.644444444445	-135.177777777778
44313.6098278125	0	822.914	-745.525925925926	-135.111111111111
44313.6098279861	0	825.795	-747.681481481482	-135.037037037037
44313.6098281713	0	827.950999999999	-749.37037037037	-134.903703703704
44313.6098283565	0	829.639999999999	-751.288888888889	-134.822222222222
44313.6098285301	0	831.558999999999	-753.733333333333	-134.711111111111
44313.6098287153	0	834.002999999999	-756.555555555556	-134.555555555555
44313.6098288889	0	836.824999999999	-760.066666666667	-134.325925925926
44313.6098290741	0	840.335999999999	-763.777777777778	-134.207407407407
44313.6098292477	0	844.046999999999	-768.177777777778	-134.088888888889
44313.6098294329	0	848.446999999999	-772.918518518519	-133.866666666667
44313.6098296181	0	853.187999999999	-778.125925925926	-133.807407407407
44313.6098297917	0	858.394999999999	-784.37037037037	-133.696296296296
44313.6098299768	0	864.638999999999	-790.844444444445	-133.681481481481
44313.6098301505	0	871.112999999999	-798.088888888889	-133.696296296296
44313.6098303356	0	878.356999999999	-804.933333333333	-133.814814814815
44313.6098305208	0	885.200999999999	-810.125925925926	-133.844444444444
44313.6098306944	0	890.393999999999	-814.674074074074	-134.066666666667
44313.6098308796	0	894.941999999999	-818.525925925926	-134.251851851852
44313.6098310532	0	898.793999999999	-822.318518518519	-134.377777777778
44313.6098312384	0	902.586999999999	-826.081481481482	-134.503703703704
44313.6098314236	0	906.349999999999	-829.474074074074	-134.622222222222
44313.6098315972	0	909.742999999999	-832.637037037037	-134.718518518518
44313.6098317824	0	912.905999999999	-835.237037037037	-134.807407407407
44313.609831956	0	915.506	-838.037037037037	-134.918518518518
44313.6098321412	0	918.305999999999	-841.318518518519	-134.992592592592
44313.6098323264	0	921.586999999999	-844.977777777778	-135.051851851852
44313.6098325	0	925.245999999999	-849.333333333333	-135.185185185185
44313.6098326852	0	929.601999999999	-853.777777777778	-135.333333333333
44313.6098328704	0	934.045999999999	-859.518518518519	-135.340740740741
44313.609833044	0	939.786999999999	-865.992592592593	-135.414814814815
44313.6098332292	0	946.260999999999	-872.777777777778	-135.533333333333
44313.6098334028	0	953.045999999999	-880.207407407407	-135.77037037037
44313.609833588	0	960.475999999999	-886.718518518519	-136
44313.6098337616	0	966.986999999999	-892.77037037037	-136.333333333333
44313.6098339468	0	973.038999999999	-897.02962962963	-136.562962962963
44313.6098341319	0	977.297999999999	-899.548148148148	-136.762962962963
44313.6098343056	0	979.816999999999	-901.444444444444	-136.940740740741
44313.6098344907	0	981.712999999999	-903.118518518519	-137.177777777778
44313.6098346643	0	983.386999999999	-905.17037037037	-137.429629629629
44313.6098348495	0	985.438999999999	-907.081481481482	-137.777777777778
44313.6098350347	0	987.349999999999	-908.977777777778	-138.059259259259
44313.6098352083	0	989.245999999999	-910.681481481482	-138.296296296296
44313.6098353935	0	990.949999999999	-912.22962962963	-138.444444444444
44313.6098355671	0	992.497999999999	-913.651851851852	-138.444444444444
44313.6098357523	0	993.919999999999	-914.718518518519	-138.422222222222
44313.6098359375	0	994.986999999999	-915.422222222222	-138.274074074074
44313.6098361111	0	995.690999999999	-915.844444444445	-137.940740740741
44313.6098362963	0	996.112999999999	-915.918518518519	-137.481481481481
44313.6098364699	0	996.186999999999	-915.607407407407	-136.837037037037
44313.6098366551	0	995.875999999999	-915.222222222222	-136.237037037037
44313.6098368403	0	995.490999999999	-914.940740740741	-135.792592592592
44313.6098370139	0	995.209999999999	-914.644444444445	-135.222222222222
44313.6098371991	0	994.913999999999	-914.377777777778	-134.525925925926
44313.6098373727	0	994.646999999999	-914.17037037037	-133.614814814815
44313.6098375579	0	994.439999999999	-913.940740740741	-132.874074074074
44313.6098377431	0	994.209999999999	-913.666666666667	-132.362962962963
44313.6098379167	0	993.935999999999	-913.414814814815	-132.044444444444
44313.6098381019	0	993.683999999999	-913.311111111111	-131.822222222222
44313.6098382755	0	993.579999999999	-913.318518518519	-131.459259259259
44313.6098384606	0	993.586999999999	-913.42962962963	-130.903703703704
44313.6098386458	0	993.697999999999	-913.488888888889	-130.355555555555
44313.6098388194	0	993.756999999999	-913.385185185185	-129.911111111111
44313.6098390046	0	993.652999999999	-913.251851851852	-129.562962962963
44313.6098391782	0	993.519999999999	-913.259259259259	-129.118518518518
44313.6098393634	0	993.526999999999	-913.607407407408	-128.325925925926
44313.6098395486	0	993.874999999999	-914.244444444445	-127.540740740741
44313.6098397222	0	994.511999999999	-915.207407407408	-126.659259259259
44313.6098399074	0	995.474999999999	-916.25925925926	-125.733333333333
44313.609840081	0	996.526999999999	-917.525925925926	-124.533333333333
44313.6098402662	0	997.793999999999	-918.733333333334	-123.177777777778
44313.6098404514	0	999.000999999999	-919.622222222223	-121.807407407407
44313.609840625	0	999.889999999999	-920.074074074074	-120.133333333333
44313.6098408102	0	1000.342	-920.118518518519	-118.533333333333
44313.6098409954	0	1000.386	-919.896296296297	-116.962962962963
44313.609841169	0	1000.164	-919.325925925926	-115.518518518518
44313.6098413542	0	999.593999999999	-918.562962962963	-114.118518518518
44313.6098415278	0	998.830999999999	-917.637037037037	-112.6
44313.609841713	0	997.904999999999	-916.888888888889	-111.059259259259
44313.6098418866	0	997.156999999999	-916.170370370371	-109.207407407407
44313.6098420718	0	996.437999999999	-915.333333333334	-107.607407407407
44313.6098422569	0	995.600999999999	-914.866666666667	-106.903703703704
44313.6098424306	0	995.133999999999	-914.540740740741	-106.318518518518
44313.6098426157	0	994.807999999999	-914.214814814815	-105.755555555555
44313.6098427894	0	994.481999999998	-913.896296296297	-105.222222222222
44313.6098429745	0	994.162999999999	-913.570370370371	-104.688888888889
44313.6098431597	0	993.836999999999	-913.303703703704	-104.229629629629
44313.6098433333	0	993.569999999998	-913.02962962963	-103.77037037037
44313.6098435185	0	993.295999999998	-912.770370370371	-103.348148148148
44313.6098436921	0	993.036999999998	-912.518518518519	-102.962962962963
44313.6098438773	0	992.784999999998	-912.318518518519	-102.607407407407
44313.6098440625	0	992.584999999998	-912.214814814815	-102.340740740741
44313.6098442361	0	992.480999999998	-912.148148148148	-102.125925925926
44313.6098444213	0	992.413999999998	-912.155555555556	-102.133333333333
44313.6098445949	0	992.420999999998	-912.222222222223	-102.237037037037
44313.6098447801	0	992.487999999998	-912.288888888889	-102.340740740741
44313.6098449653	0	992.554999999998	-912.385185185185	-102.533333333333
44313.6098451389	0	992.650999999998	-912.6	-102.844444444444
44313.6098453241	0	992.865999999998	-912.770370370371	-103.133333333333
44313.6098454977	0	993.035999999998	-912.888888888889	-103.340740740741
44313.6098456829	0	993.154999999998	-913.05925925926	-103.637037037037
44313.6098458681	0	993.324999999998	-913.266666666667	-104
44313.6098460417	0	993.531999999998	-913.481481481482	-104.385185185185
44313.6098462268	0	993.746999999998	-913.65925925926	-104.740740740741
44313.6098464005	0	993.924999999998	-913.881481481482	-105.155555555555
44313.6098465856	0	994.146999999998	-914.103703703704	-105.555555555555
44313.6098467708	0	994.368999999998	-914.355555555556	-106.007407407407
44313.6098469444	0	994.620999999998	-914.711111111111	-106.555555555555
44313.6098471296	0	994.976999999998	-915.066666666667	-107.111111111111
44313.6098473032	0	995.332999999998	-915.481481481482	-107.837037037037
44313.6098474884	0	995.747999999998	-915.992592592593	-108.681481481481
44313.6098476736	0	996.258999999998	-916.518518518519	-109.6
44313.6098478472	0	996.784999999998	-917.148148148148	-110.688888888889
44313.6098480324	0	997.414999999998	-917.762962962963	-111.785185185185
44313.609848206	0	998.029999999998	-918.474074074074	-112.977777777778
44313.6098483912	0	998.740999999998	-919.177777777778	-114.274074074074
44313.6098485764	0	999.444999999998	-919.911111111111	-115.555555555555
44313.60984875	0	1000.178	-920.718518518519	-116.881481481481
44313.6098489352	0	1000.985	-921.444444444445	-118.148148148148
44313.6098491088	0	1001.711	-922.244444444445	-119.562962962963
44313.609849294	0	1002.511	-923.059259259259	-120.918518518518
44313.6098494792	0	1003.326	-923.762962962963	-122.148148148148
44313.6098496528	0	1004.03	-924.562962962963	-123.362962962963
44313.609849838	0	1004.83	-925.288888888889	-124.637037037037
44313.6098500116	0	1005.556	-926.007407407408	-125.822222222222
44313.6098501968	0	1006.275	-926.748148148148	-127.133333333333
44313.6098503819	0	1007.016	-927.451851851852	-128.192592592592
44313.6098505556	0	1007.72	-928.222222222222	-129.311111111111
44313.6098507407	0	1008.49	-929.259259259259	-130.222222222222
44313.6098509143	0	1009.527	-930.903703703704	-131.081481481481
44313.6098510995	0	1011.171	-932.888888888889	-132
44313.6098512847	0	1013.156	-934.770370370371	-132.844444444444
44313.6098514583	0	1015.037	-936.548148148148	-133.629629629629
44313.6098516435	0	1016.815	-938.162962962963	-134.333333333333
44313.6098538079	0	1042.274	-963.214814814815	-142.118518518518
44313.6098539931	0	1043.481	-964.437037037037	-142.377777777778
44313.6098541667	0	1044.703	-965.666666666667	-142.57037037037
44313.6098543519	0	1045.933	-966.711111111111	-142.622222222222
44313.6098545255	0	1046.977	-967.844444444445	-142.622222222222
44313.6098547106	0	1048.11	-968.918518518519	-142.703703703704
44313.6098548958	0	1049.184	-969.785185185185	-142.718518518518
44313.6098550694	0	1050.051	-970.711111111111	-142.755555555555
44313.6098552546	0	1050.977	-971.703703703704	-142.918518518518
44313.6098554282	0	1051.97	-972.948148148148	-143.185185185185
44313.6098556134	0	1053.214	-974.740740740741	-143.592592592593
44313.6098557986	0	1055.007	-977.259259259259	-144.059259259259
44313.6098559722	0	1057.526	-980.622222222222	-144.637037037037
44313.6098561574	0	1060.889	-984.318518518519	-145.355555555555
44313.609856331	0	1064.585	-988.474074074074	-146.288888888889
44313.6098565162	0	1068.741	-992.62962962963	-147.474074074074
44313.6098567014	0	1072.897	-996.481481481482	-148.725925925926
44313.609856875	0	1076.749	-1000.59259259259	-150.177777777778
44313.6098570602	0	1080.86	-1004.57037037037	-151.444444444444
44313.6098572338	0	1084.838	-1008.35555555556	-152.362962962963
44313.609857419	0	1088.623	-1012.53333333333	-153.02962962963
44313.6098576042	0	1092.801	-1016.4	-153.503703703704
44313.6098577778	0	1096.668	-1020.42222222222	-153.948148148148
44313.609857963	0	1100.69	-1024.42962962963	-154.451851851852
44313.6098581366	0	1104.697	-1028.65185185185	-155.059259259259
44313.6098583218	0	1108.919	-1033.17037037037	-155.57037037037
44313.6098585069	0	1113.438	-1037.8	-155.82962962963
44313.6098586806	0	1118.068	-1043.48148148148	-156.022222222222
44313.6098588657	0	1123.749	-1049.59259259259	-156.318518518519
44313.6098590394	0	1129.86	-1055.17777777778	-156.481481481481
44313.6098592245	0	1135.445	-1060.5037037037	-156.874074074074
44313.6098594097	0	1140.771	-1064.82962962963	-157.37037037037
44313.6098595833	0	1145.097	-1068.8962962963	-158.037037037037
44313.6098597685	0	1149.164	-1072.05185185185	-158.548148148148
44313.6098599421	0	1152.32	-1075.15555555556	-159.088888888889
44313.6098601273	0	1155.424	-1078.31851851852	-159.696296296296
44313.6098603125	0	1158.587	-1081.45925925926	-160.177777777778
44313.6098604861	0	1161.728	-1084.7037037037	-160.488888888889
44313.6098606713	0	1164.972	-1087.31111111111	-160.577777777778
44313.6098608449	0	1167.579	-1089.17777777778	-160.577777777778
44313.6098610301	0	1169.446	-1090.61481481481	-160.503703703704
44313.6098612153	0	1170.883	-1091.42962962963	-160.37037037037
44313.6098613889	0	1171.698	-1091.68888888889	-160.148148148148
44313.6098615741	0	1171.957	-1091.68888888889	-159.903703703704
44313.6098617477	0	1171.957	-1091.42962962963	-159.525925925926
44313.6098619329	0	1171.698	-1091.12592592593	-159.177777777778
44313.6098621181	0	1171.394	-1090.95555555556	-158.822222222222
44313.6098622917	0	1171.224	-1090.8	-158.4
44313.6098624768	0	1171.068	-1090.62962962963	-158.066666666667
44313.6098626505	0	1170.898	-1090.47407407407	-157.762962962963
44313.6098628356	0	1170.742	-1090.34814814815	-157.533333333333
44313.6098630208	0	1170.616	-1090.2962962963	-157.42962962963
44313.6098631944	0	1170.564	-1090.3037037037	-157.42962962963
44313.6098633796	0	1170.571	-1090.34074074074	-157.503703703704
44313.6098635648	0	1170.608	-1090.42222222222	-157.6
44313.6098637384	0	1170.689	-1090.57037037037	-157.666666666667
44313.6098639236	0	1170.837	-1090.74814814815	-157.666666666667
44313.6098640972	0	1171.015	-1090.92592592593	-157.622222222222
44313.6098642824	0	1171.193	-1091.08888888889	-157.644444444444
44313.609864456	0	1171.356	-1091.3037037037	-157.696296296296
44313.6098646412	0	1171.571	-1091.57777777778	-157.740740740741
44313.6098648264	0	1171.845	-1091.93333333333	-157.792592592593
44313.609865	0	1172.201	-1092.47407407407	-157.859259259259
44313.6098651852	0	1172.742	-1093.26666666667	-157.77037037037
44313.6098653588	0	1173.535	-1094.42222222222	-157.577777777778
44313.609865544	0	1174.691	-1095.4962962963	-157.585185185185
44313.6098657292	0	1175.765	-1096.42222222222	-157.807407407407
44313.6098659028	0	1176.691	-1097.45185185185	-158.051851851852
44313.609866088	0	1177.721	-1098.44444444444	-158.318518518519
44313.6098662616	0	1178.714	-1099.31851851852	-158.688888888889
44313.6098664468	0	1179.588	-1100.12592592593	-159.118518518519
44313.6098666319	0	1180.395	-1101.11111111111	-159.377777777778
44313.6098668056	0	1181.38	-1102.55555555556	-159.711111111111
44313.6098669907	0	1182.824	-1104.11851851852	-160.148148148148
44313.6098671643	0	1184.387	-1106.25925925926	-160.674074074074
44313.6098673495	0	1186.528	-1108.68888888889	-161.266666666667
44313.6098675347	0	1188.958	-1111.41481481481	-161.762962962963
44313.6098677083	0	1191.684	-1114.91111111111	-162.281481481482
44313.6098678935	0	1195.18	-1118.34074074074	-162.859259259259
44313.6098680671	0	1198.61	-1121.93333333333	-163.940740740741
44313.6098682523	0	1202.203	-1124.95555555556	-165.207407407407
44313.6098684375	0	1205.225	-1127.40740740741	-166.340740740741
44313.6098686111	0	1207.677	-1129.77037037037	-167.274074074074
44313.6098687963	0	1210.04	-1132	-168.244444444444
44313.6098689815	0	1212.27	-1134.36296296296	-169.22962962963
44313.6098691551	0	1214.633	-1136.8	-170.207407407407
44313.6098693403	0	1217.07	-1139.04444444444	-171.059259259259
44313.6098695139	0	1221.892	-1141.62222222222	-171.903703703704
44313.6098696991	0	1221.892	-1143.25185185185	-172.37037037037
44313.6098698727	0	1223.522	-1144.42222222222	-172.696296296296
44313.6098700579	0	1224.692	-1145.17037037037	-172.955555555556
44313.6098702431	0	1225.44	-1145.88148148148	-173.051851851852
44313.6098704167	0	1226.151	-1146.53333333333	-173.037037037037
44313.6098706019	0	1226.803	-1147.31851851852	-172.933333333333
44313.6098707755	0	1227.588	-1148.25185185185	-172.740740740741
44313.6098709606	0	1228.521	-1149.47407407407	-172.525925925926
44313.6098711458	0	1229.743	-1150.83703703704	-172.422222222222
44313.6098713194	0	1231.106	-1152.48148148148	-172.414814814815
44313.6098715046	0	1232.75	-1154.2962962963	-172.518518518519
44313.6098716782	0	1234.565	-1156.31111111111	-172.8
44313.6098718634	0	1236.58	-1157.91111111111	-173.177777777778
44313.6098720486	0	1238.18	-1158.77777777778	-173.511111111111
44313.6098722222	0	1239.047	-1159.48888888889	-173.948148148148
44313.6098724074	0	1239.758	-1160.31111111111	-174.466666666667
44313.609872581	0	1240.58	-1161.48888888889	-175.111111111111
44313.6098727662	0	1241.758	-1163.08148148148	-175.866666666667
44313.6098729514	0	1243.351	-1165.43703703704	-176.681481481481
44313.609873125	0	1245.707	-1168.5037037037	-177.437037037037
44313.6098733102	0	1248.774	-1171.88888888889	-177.955555555556
44313.6098734838	0	1256.278	-1176.00740740741	-178.392592592593
44313.609873669	0	1256.278	-1180.27407407407	-178.740740740741
44313.6098738542	0	1260.545	-1185.03703703704	-178.977777777778
44313.6098740278	0	1265.308	-1189.8	-179.088888888889
44313.609874213	0	1270.071	-1194.35555555556	-179.237037037037
44313.6098743866	0	1274.627	-1199.25185185185	-179.503703703704
44313.6098745718	0	1279.523	-1203.91111111111	-179.718518518519
44313.6098747569	0	1284.182	-1208.06666666667	-179.940740740741
44313.6098749306	0	1288.338	-1212.42962962963	-180.081481481481
44313.6098751157	0	1292.701	-1216.58518518518	-180.274074074074
44313.6098752894	0	1296.857	-1221.05185185185	-180.933333333333
44313.6098754745	0	1301.324	-1225.42962962963	-181.851851851852
44313.6098756597	0	1305.702	-1229.22222222222	-182.881481481482
44313.6098758333	0	1309.495	-1233.3037037037	-183.977777777778
44313.6098760185	0	1313.576	-1237.16296296296	-185.096296296296
44313.6098761921	0	1317.435	-1241.26666666667	-186.362962962963
44313.6098763773	0	1321.539	-1245.0962962963	-187.407407407407
44313.6098765625	0	1325.369	-1249.28888888889	-188.518518518519
44313.6098767361	0	1329.562	-1253.68888888889	-189.57037037037
44313.6098769213	0	1333.962	-1258.17037037037	-190.333333333333
44313.6098770949	0	1338.443	-1263.22222222222	-191.125925925926
44313.6098772801	0	1343.495	-1268.35555555556	-191.822222222222
44313.6098774653	0	1348.628	-1274.33333333333	-192.585185185185
44313.6098776389	0	1354.606	-1280.75555555556	-193.585185185185
44313.6098778241	0	1361.028	-1287	-194.755555555556
44313.6098779977	0	1373.947	-1293.67407407407	-196.325925925926
44313.6098781829	0	1373.947	-1299.65185185185	-198.022222222222
44313.6098783681	0	1379.925	-1305.73333333333	-199.8
44313.6098785417	0	1392.103	-1311.82962962963	-201.414814814815
44313.6098787268	0	1392.103	-1317.31851851852	-202.637037037037
44313.6098789005	0	1397.592	-1323.15555555556	-203.525925925926
44313.6098790856	0	1403.429	-1328.81481481481	-204.288888888889
44313.6098792708	0	1409.088	-1335.02222222222	-205.133333333333
44313.6098794444	0	1415.295	-1341.48148148148	-205.881481481482
44313.6098796296	0	1421.754	-1347.43703703704	-206.518518518519
44313.6098798032	0	1427.71	-1353.68148148148	-207.237037037037
44313.6098799884	0	1433.954	-1360.17037037037	-208.074074074074
44313.6098801736	0	1440.443	-1366.28888888889	-209.051851851852
44313.6098803472	0	1446.562	-1371.16296296296	-210.303703703704
44313.6098805324	0	1451.436	-1375.24444444444	-211.651851851852
44313.609880706	0	1455.517	-1379.37037037037	-213.125925925926
44313.6098808912	0	1459.643	-1383.55555555556	-214.185185185185
44313.6098810764	0	1468.006	-1387.73333333333	-214.696296296296
44313.60988125	0	1468.006	-1392.6	-215.051851851852
44313.6098814352	0	1472.873	-1397.38518518518	-215.237037037037
44313.6098816088	0	1477.658	-1402.76296296296	-215.444444444445
44313.609881794	0	1483.036	-1408.55555555556	-215.496296296296
44313.6098819792	0	1488.829	-1414.47407407407	-215.62962962963
44313.6098821528	0	1494.748	-1421.48888888889	-215.807407407408
44313.609882338	0	1501.763	-1428.25185185185	-216.044444444445
44313.6098825116	0	1508.526	-1434.98518518518	-216.518518518519
44313.6098826968	0	1515.259	-1440.97037037037	-217.192592592593
44313.6098828819	0	1521.244	-1446.05925925926	-218.037037037037
44313.6098830556	0	1526.333	-1451.22222222222	-218.859259259259
44313.6098832407	0	1531.496	-1456.02962962963	-219.274074074074
44313.6098834143	0	1536.303	-1461.22962962963	-219.318518518519
44313.6098835995	0	1541.503	-1466.71111111111	-219.177777777778
44313.6098837731	0	1546.984	-1472.05185185185	-219.014814814815
44313.6098839583	0	1552.325	-1477.75555555556	-218.955555555556
44313.6098841435	0	1558.029	-1483.22222222222	-218.859259259259
44313.6098843171	0	1563.496	-1489.60740740741	-218.777777777778
44313.6098845023	0	1569.881	-1496.53333333333	-218.674074074074
44313.6098846875	0	1576.807	-1503.51851851852	-218.644444444445
44313.6098848611	0	1583.792	-1510.74814814815	-218.837037037037
44313.6098850463	0	1591.022	-1516.71851851852	-219.111111111111
44313.6098852199	0	1596.992	-1522.73333333333	-219.814814814815
44313.6098854051	0	1603.007	-1528.63703703704	-220.592592592593
44313.6098855903	0	1608.911	-1533.96296296296	-221.362962962963
44313.6098857639	0	1614.237	-1539.40740740741	-221.866666666667
44313.6098859491	0	1619.681	-1544.34074074074	-221.903703703704
44313.6098861227	0	1624.614	-1549.66666666667	-221.792592592593
44313.6098863079	0	1629.94	-1555.14814814815	-221.622222222222
44313.6098864931	0	1635.421	-1560.57037037037	-221.6
44313.6098866667	0	1640.843	-1566.46666666667	-221.659259259259
44313.6098868519	0	1646.739	-1572.26666666667	-221.681481481482
44313.6098870255	0	1652.539	-1579.05925925926	-221.711111111111
44313.6098872106	0	1659.332	-1586.55555555556	-221.711111111111
44313.6098873958	0	1666.828	-1593.43703703704	-221.925925925926
44313.6098875694	0	1673.709	-1599.97037037037	-222.466666666667
44313.6098877546	0	1680.242	-1605.64444444444	-223.140740740741
44313.6098879282	0	1685.916	-1611.72592592593	-223.925925925926
44313.6098881134	0	1691.997	-1617.80740740741	-224.696296296296
44313.6098882986	0	1698.078	-1623.51851851852	-225.074074074074
44313.6098884722	0	1703.789	-1629.73333333333	-225.17037037037
44313.6098886574	0	1710.004	-1635.85185185185	-225.214814814815
44313.609888831	0	1716.123	-1642.82222222222	-225.296296296296
44313.6098890162	0	1723.093	-1650.22222222222	-225.503703703704
44313.6098892014	0	1730.493	-1657.51851851852	-225.688888888889
44313.609889375	0	1737.789	-1665.57037037037	-225.888888888889
44313.6098895602	0	1745.841	-1673.26666666667	-226.311111111111
44313.6098897338	0	1753.537	-1681.15555555556	-226.985185185185
44313.609889919	0	1761.426	-1688.46666666667	-227.851851851852
44313.6098901042	0	1768.737	-1694.85925925926	-229.014814814815
44313.6098902778	0	1775.13	-1701.63703703704	-230.340740740741
44313.609890463	0	1781.908	-1707.86666666667	-231.488888888889
44313.6098906366	0	1788.138	-1714.5037037037	-232.355555555556
44313.6098908218	0	1794.775	-1720.86666666667	-232.888888888889
44313.6098910069	0	1801.138	-1727.2	-233.325925925926
44313.6098911806	0	1807.471	-1734.25925925926	-233.740740740741
44313.6098913657	0	1814.53	-1741.15555555556	-234.288888888889
44313.6098915394	0	1821.426	-1748.63703703704	-234.874074074074
44313.6098917245	0	1828.907	-1756.46666666667	-235.540740740741
44313.6098919097	0	1836.737	-1763.79259259259	-236.311111111111
44313.6098920833	0	1844.063	-1771.05925925926	-237.37037037037
44313.6098922685	0	1851.33	-1777.20740740741	-238.681481481482
44313.6098924421	0	1857.478	-1783.06666666667	-240.118518518519
44313.6098926273	0	1863.337	-1788.44444444444	-241.777777777778
44313.6098928125	0	1868.715	-1793.27407407407	-242.940740740741
44313.6098929861	0	1873.545	-1798.4	-243.866666666667
44313.6098931713	0	1878.671	-1803.25185185185	-244.562962962963
44313.6098933449	0	1883.523	-1808.4	-245.088888888889
44313.6098935301	0	1888.671	-1813.68888888889	-245.503703703704
44313.6098937153	0	1893.96	-1819	-245.874074074074
44313.6098938889	0	1899.271	-1825.06666666667	-246.414814814815
44313.6098940741	0	1905.338	-1831.6	-246.940740740741
44313.6098942477	0	1911.871	-1838.20740740741	-247.288888888889
44313.6098944329	0	1918.478	-1845.17777777778	-247.874074074074
44313.6098946181	0	1925.448	-1851.42962962963	-248.696296296296
44313.6098947917	0	1931.7	-1857.45925925926	-249.837037037037
44313.6098949768	0	1937.73	-1862.36296296296	-251.02962962963
44313.6098951505	0	1942.634	-1867.12592592593	-252.125925925926
44313.6098953356	0	1947.397	-1871.68148148148	-253.02962962963
44313.6098955208	0	1951.953	-1875.99259259259	-253.392592592593
44313.6098956944	0	1956.264	-1880.76296296296	-253.585185185185
44313.6098958796	0	1961.034	-1885.54074074074	-253.703703703704
44313.6098960532	0	1965.812	-1891.00740740741	-253.688888888889
44313.6098962384	0	1971.279	-1896.97777777778	-253.696296296296
44313.609896412	0	1977.249	-1903.0962962963	-253.8
44313.6098965972	0	1983.368	-1909.99259259259	-253.925925925926
44313.6098967824	0	1990.264	-1916.99259259259	-254.02962962963
44313.609896956	0	1997.264	-1924.18518518519	-254.118518518519
44313.6098971412	0	2004.457	-1930.48888888889	-254.414814814815
44313.6098973264	0	2010.761	-1935.47407407407	-254.807407407407
44313.6098975	0	2015.746	-1940.24444444444	-255.466666666667
44313.6098976852	0	2020.516	-1944.66666666667	-256.177777777778
44313.6098978588	0	2024.938	-1949.19259259259	-256.57037037037
44313.609898044	0	2029.464	-1953.41481481481	-256.681481481482
44313.6098982292	0	2033.686	-1956.94814814815	-256.533333333333
44313.6098984028	0	2037.219	-1960.39259259259	-256.207407407408
44313.609898588	0	2040.663	-1963.76296296296	-255.903703703704
44313.6098987616	0	2044.033	-1967.46666666667	-255.659259259259
44313.6098989468	0	2047.737	-1971.36296296296	-255.451851851852
44313.6098991319	0	2051.633	-1975.17777777778	-255.266666666667
44313.6098993056	0	2055.448	-1979.25185185185	-255.155555555556
44313.6098994907	0	2059.522	-1982.71851851852	-255.081481481482
44313.6098996643	0	2062.989	-1986.27407407407	-255.096296296296
44313.6098998495	0	2066.545	-1989.74074074074	-255.251851851852
44313.6099000347	0	2070.012	-1992.65925925926	-255.4
44313.6099002083	0	2072.931	-1995.18518518519	-255.562962962963
44313.6099003935	0	2075.457	-1996.88148148148	-255.8
44313.6099005671	0	2077.153	-1998.27407407407	-256.140740740741
44313.6099007523	0	2078.546	-1999.4962962963	-256.511111111111
44313.6099009375	0	2079.768	-2000.47407407407	-256.814814814815
44313.6099011111	0	2080.746	-2001.65925925926	-257.081481481482
44313.6099012963	0	2081.931	-2003.05925925926	-257.207407407408
44313.6099014699	0	2083.331	-2004.8962962963	-257.259259259259
44313.6099016551	0	2085.168	-2007.07407407407	-257.222222222222
44313.6099018403	0	2087.346	-2009.37037037037	-257.237037037037
44313.6099020139	0	2089.642	-2012.0962962963	-257.274074074074
44313.6099021991	0	2092.368	-2014.68888888889	-257.266666666667
44313.6099023843	0	2094.961	-2017.2	-257.525925925926
44313.6099025579	0	2097.472	-2019.11851851852	-257.748148148148
44313.6099027431	0	2099.391	-2020.22222222222	-257.940740740741
44313.6099029167	0	2100.495	-2020.73333333333	-258.148148148148
44313.6099031019	0	2101.006	-2020.98518518519	-258.311111111111
44313.609903287	0	2101.258	-2021.31111111111	-258.511111111111
44313.6099034606	0	2101.584	-2021.8	-258.8
44313.6099036343	0	2102.073	-2022.62962962963	-259.155555555556
44313.6099038194	0	2102.903	-2023.48148148148	-259.4
44313.6099040046	0	2103.755	-2024.3037037037	-259.533333333333
44313.6099041782	0	2104.577	-2025.19259259259	-259.540740740741
44313.6099043634	0	2105.466	-2026.06666666667	-259.422222222222
44313.6099045486	0	2106.34	-2026.88148148148	-259.244444444445
44313.6099047222	0	2107.155	-2027.66666666667	-259.074074074074
44313.6099049074	0	2107.94	-2028.07407407407	-258.985185185185
44313.609905081	0	2108.347	-2027.97037037037	-258.955555555556
44313.6099052662	0	2108.243	-2027.84444444444	-258.866666666667
44313.6099054514	0	2108.117	-2027.71111111111	-258.837037037037
44313.609905625	0	2107.984	-2027.7037037037	-258.814814814815
44313.6099058102	0	2107.977	-2027.71851851852	-258.851851851852
44313.6099059838	0	2107.992	-2027.74074074074	-258.911111111111
44313.609906169	0	2108.014	-2027.77037037037	-258.940740740741
44313.6099063542	0	2108.044	-2027.77777777778	-258.940740740741
44313.6099065278	0	2108.051	-2027.77777777778	-258.940740740741
44313.609906713	0	2108.051	-2027.77777777778	-258.940740740741
44313.6099068866	0	2108.051	-2027.77777777778	-258.933333333333
44313.6099070718	0	2108.051	-2027.8	-258.933333333333
44313.6099072569	0	2108.073	-2027.82222222222	-258.955555555556
44313.6099074306	0	2108.095	-2027.88148148148	-259.037037037037
44313.6099076157	0	2108.154	-2027.97777777778	-259.17037037037
44313.6099077894	0	2108.25	-2028.08888888889	-259.325925925926
44313.6099079745	0	2108.361	-2028.22222222222	-259.540740740741
44313.6099081597	0	2108.494	-2028.37777777778	-259.807407407407
44313.6099083333	0	2108.65	-2028.60740740741	-260.162962962963
44313.6099085185	0	2108.88	-2028.84444444444	-260.540740740741
44313.6099086921	0	2109.117	-2029.11851851852	-260.962962962963
44313.6099088773	0	2109.391	-2029.48148148148	-261.407407407407
44313.6099090509	0	2109.754	-2030.14814814815	-261.82962962963
44313.6099092361	0	2110.421	-2031.23703703704	-262.177777777778
44313.6099094213	0	2111.51	-2032.67407407407	-262.377777777778
44313.6099095949	0	2112.947	-2034.63703703704	-262.451851851852
44313.6099097801	0	2114.91	-2037.02962962963	-262.355555555556
44313.6099099653	0	2117.303	-2039.83703703704	-262.266666666667
44313.6099101389	0	2120.11	-2043.14074074074	-262.148148148148
44313.6099103241	0	2123.414	-2046.77777777778	-262.133333333333
44313.6099104977	0	2127.051	-2050.91111111111	-262.133333333333
44313.6099106829	0	2131.184	-2055.21481481482	-262.274074074074
44313.6099108565	0	2135.488	-2059.2	-262.614814814815
44313.6099110417	0	2139.473	-2063.19259259259	-263.118518518518
44313.6099112268	0	2143.466	-2066.4962962963	-263.659259259259
44313.6099114005	0	2146.77	-2069.65925925926	-264.392592592593
44313.6099115856	0	2149.933	-2072.72592592593	-265.111111111111
44313.6099117708	0	2153	-2075.51111111111	-265.762962962963
44313.6099119444	0	2155.785	-2078.14074074074	-266.355555555556
44313.6099121296	0	2158.415	-2080.2962962963	-266.77037037037
44313.6099123032	0	2160.571	-2082.01481481482	-267.177777777778
44313.6099124884	0	2162.29	-2083.33333333333	-267.740740740741
44313.6099126736	0	2163.609	-2084.54074074074	-268.385185185185
44313.6099128472	0	2164.816	-2086.03703703704	-268.933333333333
44313.6099130324	0	2166.312	-2087.47407407407	-269.325925925926
44313.609913206	0	2167.749	-2089.27407407408	-269.733333333333
44313.6099133912	0	2169.549	-2091.25185185185	-270.244444444444
44313.6099135764	0	2171.527	-2093.68888888889	-270.740740740741
44313.60991375	0	2173.964	-2096.7037037037	-271.377777777778
44313.6099139352	0	2176.979	-2099.94814814815	-272.007407407407
44313.6099141088	0	2180.223	-2103.81481481482	-272.785185185185
44313.609914294	0	2184.09	-2108.27407407408	-273.414814814815
44313.6099144792	0	2188.549	-2113.28148148148	-273.911111111111
44313.6099146644	0	2199.46	-2119.18518518519	-274.496296296296
44313.609914838	0	2199.46	-2125.05925925926	-275.362962962963
44313.6099150116	0	2205.334	-2131.54814814815	-276.503703703704
44313.6099151968	0	2211.823	-2138.19259259259	-277.837037037037
44313.6099153819	0	2218.467	-2144.66666666667	-279.103703703704
44313.6099155556	0	2224.941	-2151.45925925926	-280.533333333333
44313.6099157407	0	2231.734	-2156.81481481482	-281.733333333333
44313.6099159143	0	2237.09	-2161.12592592593	-283.037037037037
44313.6099160995	0	2241.401	-2164.22222222222	-284.348148148148
44313.6099162731	0	2244.497	-2166.15555555556	-285.511111111111
44313.6099164583	0	2246.43	-2167.42222222222	-286.562962962963
44313.6099166435	0	2247.697	-2168.26666666667	-287.57037037037
44313.6099168171	0	2248.541	-2168.97037037037	-288.785185185185
44313.6099170023	0	2249.245	-2169.39259259259	-289.962962962963
44313.6099171875	0	2249.667	-2169.39259259259	-290.644444444444
44313.6099173611	0	2249.667	-2169.18518518519	-291
44313.6099175463	0	2249.46	-2168.86666666667	-291.17037037037
44313.6099177199	0	2249.141	-2168.57777777778	-291.37037037037
44313.6099179051	0	2248.852	-2168.36296296296	-291.533333333333
44313.6099180903	0	2248.637	-2168.31851851852	-291.607407407407
44313.6099182639	0	2248.593	-2168.39259259259	-291.740740740741
44313.6099184491	0	2248.667	-2168.56296296296	-291.837037037037
44313.6099186227	0	2248.837	-2168.88888888889	-291.933333333333
44313.6099188079	0	2249.163	-2169.44444444445	-291.955555555556
44313.6099189931	0	2249.719	-2170.08888888889	-291.948148148148
44313.6099191667	0	2250.363	-2170.83703703704	-291.962962962963
44313.6099193519	0	2251.111	-2171.28888888889	-292
44313.6099195255	0	2251.563	-2171.42962962963	-292.074074074074
44313.6099197106	0	2251.704	-2171.31111111111	-292.066666666667
44313.6099198958	0	2251.585	-2171.25185185185	-292
44313.6099200694	0	2251.526	-2171.28148148148	-292.059259259259
44313.6099202546	0	2251.556	-2171.35555555556	-292.185185185185
44313.6099204282	0	2251.63	-2171.4962962963	-292.4
44313.6099206134	0	2251.771	-2171.65185185185	-292.637037037037
44313.6099207986	0	2251.927	-2171.79259259259	-292.82962962963
44313.6099209722	0	2252.068	-2171.96296296296	-293.007407407407
44313.6099211574	0	2252.238	-2172.03703703704	-293.059259259259
44313.609921331	0	2252.312	-2172.05185185185	-293.02962962963
44313.6099215162	0	2252.327	-2172.22222222222	-292.792592592592
44313.6099217014	0	2252.497	-2172.75555555556	-292.459259259259
44313.609921875	0	2253.03	-2173.65925925926	-292.125925925926
44313.6099220602	0	2253.934	-2174.25925925926	-291.977777777778
44313.6099222338	0	2254.534	-2174.64444444445	-291.933333333333
44313.609922419	0	2254.919	-2175.06666666667	-291.874074074074
44313.6099225926	0	2255.341	-2175.51111111111	-291.814814814815
44313.6099227778	0	2255.785	-2176.01481481482	-291.8
44313.609922963	0	2256.289	-2176.54074074074	-291.8
44313.6099231366	0	2256.815	-2177.34074074074	-291.755555555556
44313.6099233218	0	2257.615	-2178.41481481482	-291.585185185185
44313.6099234954	0	2258.689	-2179.57037037037	-291.303703703704
44313.6099236806	0	2259.845	-2181.03703703704	-290.903703703704
44313.6099238657	0	2261.312	-2182.62222222222	-290.392592592593
44313.6099240394	0	2262.897	-2184.61481481482	-289.659259259259
44313.6099242245	0	2264.89	-2186.57777777778	-288.733333333333
44313.6099243982	0	2266.853	-2188.34814814815	-287.962962962963
44313.6099245833	0	2268.623	-2190.07407407408	-287.414814814815
44313.6099247685	0	2270.349	-2191.68888888889	-286.940740740741
44313.6099249421	0	2271.964	-2193.73333333333	-286.407407407407
44313.6099251273	0	2274.008	-2196.07407407408	-285.785185185185
44313.6099253125	0	2276.349	-2198.60740740741	-285.066666666667
44313.6099254861	0	2278.882	-2201.58518518519	-284.414814814815
44313.6099256713	0	2281.86	-2204.71111111111	-284.037037037037
44313.6099258449	0	2284.986	-2207.60740740741	-283.903703703704
44313.6099260301	0	2287.882	-2210.55555555556	-283.918518518519
44313.6099262037	0	2287.882	-2210.55555555556	-283.918518518519
44313.6099263889	0	2287.882	-2213.2	-284.096296296296
44313.6099265741	0	2290.83	-2213.2	-284.096296296296
44313.6099267477	0	2293.474	-2218.27407407408	-284.362962962963
44313.6099269329	0	2293.474	-2222.08888888889	-284.681481481482
44313.6099271065	0	2302.363	-2223.57037037037	-284.881481481482
44313.6099272917	0	2303.844	-2224.80740740741	-285.088888888889
44313.6099274768	0	2305.081	-2225.71111111111	-285.444444444444
44313.6099276505	0	2305.985	-2226.63703703704	-286.044444444444
44313.6099278356	0	2306.911	-2227.80740740741	-286.837037037037
44313.6099280208	0	2308.081	-2229.17037037037	-287.659259259259
44313.6099281944	0	2309.444	-2231.05925925926	-288.6
44313.6099283796	0	2311.333	-2232.91111111111	-289.577777777778
44313.6099285532	0	2313.185	-2235.26666666667	-290.718518518519
44313.6099287384	0	2315.541	-2237.7037037037	-291.925925925926
44313.6099289236	0	2317.978	-2240.43703703704	-293.237037037037
44313.6099290972	0	2320.711	-2243.18518518519	-294.666666666667
44313.6099292824	0	2323.459	-2245.9037037037	-296.059259259259
44313.609929456	0	2326.178	-2249.14074074074	-297.466666666667
44313.6099296412	0	2329.415	-2253.17777777778	-298.903703703704
44313.6099298148	0	2333.452	-2257.31851851852	-300.096296296296
44313.60993	0	2337.593	-2262.00740740741	-301.503703703704
44313.6099301852	0	2342.282	-2266.82222222222	-303.022222222222
44313.6099303588	0	2347.097	-2272.28148148148	-304.925925925926
44313.609930544	0	2352.556	-2277.79259259259	-307.074074074074
44313.6099307176	0	2358.067	-2283.08888888889	-309.318518518519
44313.6099309028	0	2363.363	-2288.84444444444	-311.814814814815
44313.609931088	0	2369.119	-2294.14074074074	-314.222222222222
44313.6099312616	0	2374.415	-2299.42222222222	-316.688888888889
44313.6099314468	0	2379.696	-2304.15555555556	-318.888888888889
44313.6099316319	0	2384.429	-2308.22222222222	-321.081481481481
44313.6099318056	0	2388.496	-2313.07407407407	-323.785185185185
44313.6099319907	0	2393.348	-2317.94814814815	-326.481481481481
44313.6099321643	0	2398.222	-2323.40740740741	-329.355555555556
44313.6099323495	0	2403.681	-2329.22222222222	-332.259259259259
44313.6099325347	0	2409.496	-2334.94814814815	-334.896296296296
44313.6099327083	0	2415.222	-2341.06666666667	-337.748148148148
44313.6099328935	0	2421.341	-2346.61481481482	-340.688888888889
44313.6099330671	0	2426.889	-2352.42962962963	-343.844444444444
44313.6099332523	0	2432.704	-2358.25185185185	-347.088888888889
44313.6099334375	0	2438.526	-2363.62962962963	-350.140740740741
44313.6099336111	0	2443.904	-2369.68148148148	-353.266666666667
44313.6099337963	0	2449.956	-2375.42962962963	-355.977777777778
44313.6099339699	0	2455.704	-2381.73333333333	-358.659259259259
44313.6099341551	0	2462.008	-2388.25925925926	-361.37037037037
44313.6099343287	0	2468.534	-2394.51111111111	-363.962962962963
44313.6099345139	0	2474.786	-2401.15555555556	-366.637037037037
44313.6099346991	0	2481.43	-2407.72592592593	-368.962962962963
44313.6099348727	0	2488	-2414.7037037037	-371.577777777778
44313.6099350579	0	2494.978	-2421.15555555556	-374.37037037037
44313.6099352315	0	2501.43	-2427.56296296296	-377.414814814815
44313.6099354167	0	2507.837	-2433.74814814815	-380.555555555555
44313.6099356019	0	2514.022	-2439.40740740741	-383.518518518518
44313.6099357755	0	2519.681	-2445.59259259259	-386.651851851852
44313.6099359606	0	2525.866	-2451.95555555556	-389.592592592593
44313.6099361343	0	2532.229	-2458.15555555556	-391.992592592592
44313.6099363194	0	2538.429	-2464.87407407407	-394.088888888889
44313.6099365046	0	2545.148	-2471.7037037037	-396.140740740741
44313.6099366782	0	2551.978	-2478.17037037037	-398.140740740741
44313.6099368634	0	2558.445	-2484.94814814815	-400.222222222222
44313.6099370486	0	2565.223	-2491.66666666667	-402
44313.6099372222	0	2571.942	-2499.18518518519	-403.977777777778
44313.6099374074	0	2579.461	-2506.08888888889	-406.207407407407
44313.609937581	0	2586.365	-2513.04444444445	-408.911111111111
44313.6099377662	0	2593.321	-2519.60740740741	-411.740740740741
44313.6099379398	0	2599.884	-2525.54074074074	-414.177777777778
44313.609938125	0	2605.817	-2531.95555555556	-416.777777777778
44313.6099383102	0	2612.232	-2537.94074074074	-419.111111111111
44313.6099384838	0	2618.217	-2544.59259259259	-421.222222222222
44313.609938669	0	2624.869	-2551.33333333333	-422.97037037037
44313.6099388542	0	2631.61	-2557.88888888889	-424.666666666667
44313.6099390278	0	2638.166	-2564.91851851852	-426.4
44313.609939213	0	2645.196	-2571.84444444445	-428.051851851852
44313.6099393866	0	2652.122	-2579.65925925926	-429.6
44313.6099395718	0	2659.937	-2587.44444444445	-431.414814814815
44313.6099397569	0	2667.722	-2594.18518518519	-433.481481481481
44313.6099399306	0	2674.463	-2600.31851851852	-435.918518518518
44313.6099401157	0	2680.596	-2605.71851851852	-438.140740740741
44313.6099402894	0	2685.996	-2611.52592592593	-440.511111111111
44313.6099404745	0	2691.803	-2617.48148148148	-443.022222222222
44313.6099406482	0	2697.759	-2623.21481481482	-445.274074074074
44313.6099408333	0	2703.492	-2629.60740740741	-447.318518518518
44313.6099410185	0	2709.885	-2636.13333333334	-448.740740740741
44313.6099411921	0	2716.411	-2642.97037037037	-450.007407407407
44313.6099413773	0	2723.248	-2650.21481481482	-451.251851851852
44313.6099415625	0	2730.492	-2657.36296296297	-452.392592592592
44313.6099417361	0	2737.64	-2665.85925925926	-453.674074074074
44313.6099419213	0	2746.136	-2673.88888888889	-454.866666666667
44313.6099420949	0	2754.166	-2682.02222222222	-456.474074074074
44313.6099422801	0	2762.299	-2689.37777777778	-458.592592592592
44313.6099424537	0	2769.655	-2695.71111111111	-460.762962962963
44313.6099426389	0	2775.988	-2702.08148148148	-463.192592592592
44313.6099428241	0	2782.358	-2707.85925925926	-465.422222222222
44313.6099429977	0	2788.136	-2714.04444444445	-467.659259259259
44313.6099431829	0	2794.321	-2720.19259259259	-469.288888888889
44313.6099433681	0	2800.469	-2725.8962962963	-470.488888888889
44313.6099435417	0	2806.173	-2731.8962962963	-471.785185185185
44313.6099437268	0	2812.173	-2737.37037037037	-473
44313.6099439005	0	2817.647	-2743.25185185185	-474.429629629629
44313.6099440856	0	2823.528	-2749.33333333334	-476.029629629629
44313.6099442593	0	2829.609	-2755	-477.548148148148
44313.6099444444	0	2835.276	-2760.73333333334	-479.185185185185
44313.6099446296	0	2841.009	-2765.61481481482	-481.014814814815
44313.6099448032	0	2845.89	-2769.54074074074	-483.007407407407
44313.6099449884	0	2849.816	-2773.37777777778	-485.274074074074
44313.609945162	0	2853.653	-2776.56296296297	-487.266666666666
44313.6099453472	0	2856.838	-2779.71111111111	-489.140740740741
44313.6099455324	0	2859.986	-2782.83703703704	-490.807407407407
44313.609945706	0	2863.112	-2786.37777777778	-492.37037037037
44313.6099458912	0	2866.653	-2790.18518518519	-493.837037037037
44313.6099460648	0	2870.46	-2794.27407407408	-495.088888888889
44313.60994625	0	2874.549	-2799.07407407408	-496.303703703703
44313.6099464352	0	2879.349	-2803.74814814815	-497.17037037037
44313.6099466088	0	2884.023	-2809.02222222223	-497.955555555555
44313.609946794	0	2889.297	-2813.86666666667	-498.548148148148
44313.6099469792	0	2894.141	-2818.57037037037	-498.992592592592
44313.6099471528	0	2898.845	-2824.08888888889	-499.614814814815
44313.609947338	0	2904.364	-2829.80740740741	-500.192592592592
44313.6099475116	0	2910.083	-2834.84444444445	-500.881481481481
44313.6099476968	0	2915.12	-2839.57777777778	-501.911111111111
44313.6099478704	0	2919.853	-2843.60740740741	-503.148148148148
44313.6099480556	0	2923.883	-2847.54814814815	-504.629629629629
44313.6099482407	0	2927.824	-2850.76296296297	-505.911111111111
44313.6099484143	0	2931.039	-2854.04444444445	-507.2
44313.6099485995	0	2934.32	-2857.4962962963	-508.748148148148
44313.6099487731	0	2937.772	-2861.17037037037	-510.251851851852
44313.6099489583	0	2941.446	-2865.47407407408	-511.814814814815
44313.6099491435	0	2945.75	-2869.9925925926	-513.125925925926
44313.6099493171	0	2950.269	-2874.86666666667	-514.037037037037
44313.6099495023	0	2955.143	-2879.84444444445	-515.029629629629
44313.6099496759	0	2960.121	-2884.27407407408	-515.8
44313.6099498611	0	2964.551	-2889.04444444445	-516.525925925926
44313.6099500463	0	2969.321	-2893.97037037037	-517.051851851852
44313.6099502199	0	2974.247	-2898.93333333334	-517.607407407407
44313.6099504051	0	2979.21	-2904.05925925926	-518.518518518518
44313.6099505787	0	2984.336	-2908.0962962963	-519.666666666667
44313.6099507639	0	2988.373	-2911.36296296297	-521.051851851852
44313.6099509491	0	2991.64	-2913.8	-522.4
44313.6099511227	0	2994.077	-2915.52592592593	-523.503703703704
44313.6099513079	0	2995.803	-2916.62962962963	-524.325925925926
44313.6099514815	0	2996.907	-2917.73333333334	-525.014814814815
44313.6099516667	0	2998.011	-2918.92592592593	-525.666666666666
44313.6099518519	0	2999.204	-2919.98518518519	-525.985185185185
44313.6099520255	0	3000.263	-2920.85185185186	-526.059259259259
44313.6099522106	0	3001.13	-2921.27407407408	-526.074074074074
44313.6099523843	0	3001.552	-2921.28888888889	-525.955555555555
44313.6099525694	0	3001.567	-2921.01481481482	-525.711111111111
44313.6099527546	0	3001.293	-2920.67407407408	-525.37037037037
44313.6099529282	0	3000.952	-2920.3925925926	-525.007407407407
44313.6099531134	0	3000.671	-2920.18518518519	-524.585185185185
44313.6099532986	0	3000.464	-2919.97037037037	-524.192592592592
44313.6099534722	0	3000.249	-2919.75555555556	-523.785185185185
44313.6099536574	0	3000.034	-2919.53333333334	-523.429629629629
44313.609953831	0	2999.812	-2919.23703703704	-523.066666666666
44313.6099540162	0	2999.516	-2918.86666666667	-522.733333333333
44313.6099542014	0	2999.146	-2918.64444444445	-522.503703703704
44313.609954375	0	2998.924	-2918.55555555556	-522.355555555555
44313.6099545602	0	2998.835	-2918.55555555556	-522.281481481481
44313.6099547338	0	2998.835	-2918.66666666667	-522.096296296296
44313.609954919	0	2998.946	-2918.87407407408	-521.814814814815
44313.6099550926	0	2999.153	-2919.06666666667	-521.518518518518
44313.6099552778	0	2999.346	-2919.16296296297	-521.325925925926
44313.609955463	0	2999.442	-2919.2	-521.288888888889
44313.6099556366	0	2999.479	-2919.27407407408	-521.281481481481
44313.6099558218	0	2999.553	-2919.33333333334	-521.229629629629
44313.6099559954	0	2999.612	-2919.33333333334	-521.237037037037
44313.6099561806	0	2999.612	-2919.40740740741	-521.348148148148
44313.6099563657	0	2999.686	-2919.54074074074	-521.54074074074
44313.6099565394	0	2999.819	-2919.7925925926	-521.911111111111
44313.6099567245	0	3000.071	-2920.07407407408	-522.333333333333
44313.6099569097	0	3000.352	-2920.38518518519	-522.874074074074
44313.6099570833	0	3000.663	-2920.68888888889	-523.392592592592
44313.6099572685	0	3000.967	-2920.97037037037	-523.94074074074
44313.6099574421	0	3001.248	-2921.12592592593	-524.577777777777
44313.6099576273	0	3001.404	-2921.25925925926	-525.407407407407
44313.6099578009	0	3001.537	-2921.42222222223	-526.244444444444
44313.6099579861	0	3001.7	-2921.45185185185	-527.207407407407
44313.6099581713	0	3001.73	-2921.34074074074	-528.103703703703
44313.6099583449	0	3001.619	-2921.2962962963	-529.111111111111
44313.6099585301	0	3001.575	-2921.31111111111	-530.155555555555
44313.6099587037	0	3001.59	-2921.3925925926	-531.229629629629
44313.6099588889	0	3001.671	-2921.65185185185	-532.377777777777
44313.6099590741	0	3001.93	-2921.94814814815	-533.429629629629
44313.6099592477	0	3002.226	-2922.44444444445	-534.585185185185
44313.6099594329	0	3002.722	-2923.14074074074	-535.844444444444
44313.6099596065	0	3003.418	-2923.96296296297	-536.911111111111
44313.6099597917	0	3004.24	-2924.91111111111	-538.133333333333
44313.6099599768	0	3005.188	-2925.91851851852	-539.377777777777
44313.6099601505	0	3006.195	-2927.14814814815	-540.637037037037
44313.6099603356	0	3007.425	-2928.65925925926	-542.037037037037
44313.6099605093	0	3008.936	-2930.08888888889	-543.385185185185
44313.6099606944	0	3010.366	-2931.54074074074	-545
44313.6099608796	0	3011.818	-2932.92592592593	-546.6
44313.6099610532	0	3013.203	-2934.55555555556	-548.34074074074
44313.6099612384	0	3014.833	-2936.4962962963	-550.207407407407
44313.6099614236	0	3016.774	-2938.75555555556	-551.977777777778
44313.6099615972	0	3019.033	-2941.68888888889	-553.911111111111
44313.6099617824	0	3021.966	-2944.96296296296	-555.777777777777
44313.609961956	0	3025.24	-2948.82222222222	-557.829629629629
44313.6099621412	0	3029.099	-2952.86666666667	-560.066666666666
44313.6099623264	0	3033.143	-2956.71111111111	-562.4
44313.6099625	0	3036.987	-2961.17037037037	-564.918518518518
44313.6099626852	0	3041.446	-2965.4	-567.385185185185
44313.6099628588	0	3045.676	-2969.59259259259	-569.888888888889
44313.609963044	0	3049.869	-2973.47407407407	-572.385185185185
44313.6099632292	0	3053.75	-2977.04444444445	-574.785185185185
44313.6099634028	0	3057.32	-2980.74074074074	-577.392592592592
44313.609963588	0	3061.016	-2984.25185185185	-579.859259259259
44313.6099637616	0	3064.527	-2988.2962962963	-582.518518518518
44313.6099639468	0	3068.571	-2992.74074074074	-585.274074074074
44313.6099641319	0	3073.015	-2997.56296296296	-587.925925925926
44313.6099643056	0	3077.837	-3003.11111111111	-590.8
44313.6099644907	0	3083.385	-3008.79259259259	-593.414814814815
44313.6099646643	0	3089.066	-3015.27407407407	-596.148148148148
44313.6099648495	0	3095.547	-3022.16296296296	-598.822222222222
44313.6099650231	0	3102.436	-3028.65925925926	-601.451851851852
44313.6099652083	0	3108.932	-3035.55555555556	-604.444444444444
44313.6099653935	0	3115.828	-3042.08148148148	-607.459259259259
44313.6099655671	0	3122.354	-3048.73333333333	-610.903703703704
44313.6099657523	0	3129.006	-3055.02962962963	-614.081481481481
44313.6099659259	0	3135.302	-3060.73333333333	-616.874074074074
44313.6099661111	0	3141.006	-3066.39259259259	-619.666666666666
44313.6099662963	0	3146.665	-3071.33333333333	-622.014814814815
44313.6099664699	0	3151.606	-3076.60740740741	-624.459259259259
44313.6099666551	0	3156.88	-3082.02962962963	-626.814814814815
44313.6099668287	0	3162.302	-3087.38518518519	-629.237037037037
44313.6099670139	0	3167.658	-3093.45925925926	-631.881481481481
44313.6099671991	0	3173.732	-3099.53333333333	-634.4
44313.6099673727	0	3179.806	-3105.88148148148	-637.2
44313.6099675579	0	3186.154	-3112	-640.096296296296
44313.6099677315	0	3192.273	-3117.47407407407	-642.925925925926
44313.6099679167	0	3197.747	-3122.85925925926	-645.977777777778
44313.6099681019	0	3203.132	-3127.57037037037	-648.777777777777
44313.6099682755	0	3207.843	-3132.66666666667	-651.718518518518
44313.6099684606	0	3212.939	-3138.04444444444	-654.496296296296
44313.6099686343	0	3218.317	-3142.96296296296	-656.866666666666
44313.6099688194	0	3223.236	-3148.26666666667	-659.281481481481
44313.6099690046	0	3228.54	-3153.57037037037	-661.355555555555
44313.6099691782	0	3233.844	-3159.57037037037	-663.829629629629
44313.6099693634	0	3239.844	-3165.99259259259	-666.148148148148
44313.609969537	0	3246.266	-3172.12592592593	-668.037037037037
44313.6099697222	0	3252.399	-3179.26666666667	-670.029629629629
44313.6099699074	0	3259.54	-3186.15555555556	-671.859259259259
44313.609970081	0	3266.429	-3193.20740740741	-674.133333333333
44313.6099702662	0	3273.481	-3199.7037037037	-676.696296296296
44313.6099704514	0	3279.977	-3205.48888888889	-679.222222222222
44313.609970625	0	3285.762	-3211.43703703704	-681.911111111111
44313.6099708102	0	3291.71	-3216.9037037037	-684.592592592592
44313.6099709838	0	3297.177	-3222.38518518519	-686.888888888888
44313.609971169	0	3302.658	-3227.43703703704	-688.503703703703
44313.6099713542	0	3307.71	-3232.14074074074	-689.77037037037
44313.6099715278	0	3312.414	-3237.47407407407	-690.888888888888
44313.609971713	0	3317.747	-3242.6	-691.874074074074
44313.6099718982	0	3322.873	-3248.0962962963	-692.911111111111
44313.6099720718	0	3328.369	-3253.42222222222	-693.829629629629
44313.6099722454	0	3333.695	-3259.4962962963	-694.888888888889
44313.6099724306	0	3339.769	-3266.12592592593	-696.259259259259
44313.6099726157	0	3346.399	-3272.57777777778	-697.696296296296
44313.6099727894	0	3352.851	-3279.1037037037	-699.4
44313.6099729745	0	3359.377	-3285.6	-701.377777777777
44313.6099731482	0	3365.873	-3291.26666666667	-703.281481481481
44313.6099733333	0	3371.54	-3296.44444444444	-705.244444444444
44313.6099735185	0	3376.718	-3301.08148148148	-707.133333333333
44313.6099736921	0	3381.355	-3305.8962962963	-709.103703703703
44313.6099738773	0	3386.17	-3310.45925925926	-710.74074074074
44313.6099740625	0	3390.733	-3314.44444444444	-711.962962962963
44313.6099742361	0	3394.718	-3318.72592592593	-713.096296296296
44313.6099744213	0	3398.999	-3323.03703703704	-714.155555555555
44313.6099745949	0	3403.31	-3327.08888888889	-715.125925925926
44313.6099747801	0	3407.362	-3331.54814814815	-715.933333333333
44313.6099749537	0	3411.821	-3336.25185185185	-716.54074074074
44313.6099751389	0	3416.525	-3341.58518518519	-717.237037037037
44313.6099753241	0	3421.858	-3347.28888888889	-717.948148148148
44313.6099754977	0	3427.562	-3353.57037037037	-718.688888888889
44313.6099756829	0	3433.843	-3359.57037037037	-719.555555555555
44313.6099758565	0	3439.843	-3364.76296296296	-720.57037037037
44313.6099760417	0	3445.036	-3369.05185185185	-721.829629629629
44313.6099762269	0	3449.325	-3372.2962962963	-722.933333333333
44313.6099764005	0	3452.569	-3375.33333333333	-724.066666666666
44313.6099765856	0	3455.606	-3378.31851851852	-724.94074074074
44313.6099767708	0	3458.591	-3380.74814814815	-725.362962962963
44313.6099769444	0	3461.021	-3382.88888888889	-725.459259259259
44313.6099771296	0	3463.162	-3384.74074074074	-725.444444444444
44313.6099773032	0	3465.014	-3386.25185185185	-725.348148148148
44313.6099774884	0	3466.525	-3387.22222222222	-725.296296296296
44313.609977662	0	3467.495	-3387.87407407408	-725.244444444444
44313.6099778472	0	3468.147	-3388.48148148148	-725.133333333333
44313.6099780324	0	3468.754	-3388.9037037037	-725.118518518518
44313.609978206	0	3469.176	-3388.94814814815	-725.103703703703
44313.6099783912	0	3469.22	-3388.9037037037	-725.037037037037
44313.6099785648	0	3469.176	-3388.87407407408	-724.985185185185
44313.60997875	0	3469.146	-3388.77777777778	-724.881481481481
44313.6099789352	0	3469.05	-3388.6962962963	-724.755555555555
44313.6099791088	0	3468.969	-3388.67407407407	-724.718518518518
44313.609979294	0	3468.947	-3388.68148148148	-724.733333333333
44313.6099794676	0	3468.954	-3388.7037037037	-724.748148148148
44313.6099796528	0	3468.976	-3388.71111111111	-724.762962962962
44313.609979838	0	3468.983	-3388.72592592593	-724.777777777777
44313.6099800116	0	3468.998	-3388.74814814815	-724.8
44313.6099801968	0	3469.02	-3388.77037037037	-724.807407407407
44313.6099803704	0	3469.042	-3388.79259259259	-724.814814814814
44313.6099805556	0	3469.064	-3388.82222222222	-724.844444444444
44313.6099807407	0	3469.094	-3388.83703703704	-724.859259259259
44313.6099809143	0	3469.109	-3388.83703703704	-724.851851851851
44313.6099810995	0	3469.109	-3388.83703703704	-724.851851851851
44313.6099812847	0	3469.109	-3388.84444444444	-724.851851851851
44313.6099814583	0	3469.116	-3388.85185185185	-724.851851851851
44313.6099816435	0	3469.123	-3388.86666666667	-724.874074074074
44313.6099818171	0	3469.138	-3388.96296296296	-724.97037037037
44313.6099820023	0	3469.234	-3389.08888888889	-725.155555555555
44313.6099821759	0	3469.36	-3389.24444444444	-725.422222222222
44313.6099823611	0	3469.516	-3389.43703703704	-725.688888888888
44313.6099825463	0	3469.709	-3389.59259259259	-725.814814814814
44313.6099827199	0	3470.072	-3389.8	-726.148148148148
44313.6099829051	0	3470.072	-3389.98518518519	-726.54074074074
44313.6099830903	0	3470.257	-3390.28148148148	-726.985185185185
44313.6099832639	0	3470.553	-3390.57037037037	-727.362962962962
44313.6099834491	0	3470.842	-3390.77037037037	-727.629629629629
44313.6099836227	0	3471.353	-3391.08148148148	-728.162962962962
44313.6099838079	0	3471.353	-3391.48888888889	-728.74074074074
44313.6099839815	0	3471.76	-3391.97777777778	-729.281481481481
44313.6099841667	0	3472.249	-3392.62962962963	-729.77037037037
44313.6099843519	0	3472.901	-3393.42222222222	-730.177777777777
44313.6099845255	0	3473.694	-3394.38518518519	-730.54074074074
44313.6099847106	0	3474.657	-3395.61481481481	-730.91111111111
44313.6099848843	0	3475.887	-3397.1037037037	-731.288888888888
44313.6099850694	0	3477.376	-3398.99259259259	-731.785185185185
44313.6099852546	0	3479.265	-3400.86666666667	-732.392592592592
44313.6099854282	0	3481.139	-3402.74074074074	-732.881481481481
44313.6099856134	0	3483.013	-3405.1037037037	-733.377777777777
44313.609985787	0	3485.376	-3407.73333333333	-733.888888888888
44313.6099859722	0	3488.006	-3410.95555555556	-734.548148148148
44313.6099861574	0	3491.228	-3414.52592592593	-735.207407407407
44313.609986331	0	3494.798	-3418.54814814815	-736.059259259259
44313.6099865162	0	3498.82	-3422.4962962963	-737.022222222222
44313.6099866898	0	3502.768	-3425.98518518518	-737.977777777777
44313.609986875	0	3506.257	-3429.4	-738.903703703703
44313.6099870602	0	3509.672	-3432.43703703704	-739.777777777777
44313.6099872338	0	3512.709	-3435.65925925926	-740.94074074074
44313.609987419	0	3515.931	-3438.76296296296	-742.266666666666
44313.6099875926	0	3519.035	-3441.25185185185	-743.577777777777
44313.6099877778	0	3521.524	-3443.33333333333	-745.051851851851
44313.609987963	0	3523.605	-3444.86666666667	-746.422222222222
44313.6099881366	0	3525.138	-3446.48888888889	-747.837037037036
44313.6099883218	0	3526.76	-3448.35555555556	-749.303703703703
44313.6099885069	0	3528.627	-3450.34814814815	-750.629629629629
44313.6099886806	0	3530.62	-3452.72592592593	-751.903703703703
44313.6099888657	0	3532.998	-3455.2	-753.014814814814
44313.6099890394	0	3535.472	-3458.20740740741	-754.318518518518
44313.6099892245	0	3538.479	-3461.24444444444	-755.481481481481
44313.6099893981	0	3541.516	-3463.99259259259	-756.385185185185
44313.6099895833	0	3544.264	-3467.19259259259	-757.214814814814
44313.6099897685	0	3547.464	-3470.72592592593	-757.851851851851
44313.6099899421	0	3550.997	-3475.2	-758.57037037037
44313.6099901273	0	3555.471	-3480.22222222222	-759.118518518518
44313.6099903009	0	3560.493	-3485.27407407407	-759.829629629629
44313.6099904861	0	3565.545	-3490.67407407407	-760.844444444444
44313.6099906713	0	3570.945	-3495.86666666667	-762.244444444444
44313.6099908449	0	3576.138	-3501.05185185185	-763.888888888888
44313.6099910301	0	3581.323	-3505.58518518518	-765.488888888888
44313.6099912037	0	3585.856	-3509.74074074074	-766.985185185185
44313.6099913889	0	3590.012	-3514.12592592593	-768.451851851851
44313.6099915741	0	3594.397	-3518.17037037037	-769.8
44313.6099917477	0	3598.441	-3522.4	-771.318518518518
44313.6099919329	0	3602.671	-3526.40740740741	-772.762962962963
44313.6099921065	0	3606.678	-3530.85185185185	-774.214814814814
44313.6099922917	0	3611.122	-3535.62962962963	-775.6
44313.6099924769	0	3615.9	-3540.5037037037	-776.822222222222
44313.6099926505	0	3620.774	-3546.34074074074	-778.274074074074
44313.6099928356	0	3626.611	-3552.68888888889	-779.911111111111
44313.6099930208	0	3632.959	-3558.65185185185	-781.474074074074
44313.6099931944	0	3638.922	-3564.68148148148	-783.348148148148
44313.6099933796	0	3644.952	-3569.99259259259	-785.133333333333
44313.6099935532	0	3650.263	-3575.5037037037	-787.185185185185
44313.6099937384	0	3655.774	-3581.11111111111	-789.422222222222
44313.609993912	0	3661.381	-3585.98518518518	-791.481481481481
44313.6099940972	0	3666.255	-3590.5037037037	-793.229629629629
44313.6099942824	0	3670.774	-3594.45925925926	-794.6
44313.609994456	0	3674.73	-3598.58518518518	-796.059259259259
44313.6099946412	0	3678.856	-3602.73333333333	-797.481481481481
44313.6099948148	0	3683.004	-3606.71111111111	-798.881481481481
44313.6099950116	0	3686.982	-3611.21481481481	-800.237037037037
44313.6099951852	0	3691.486	-3616.2962962963	-801.333333333333
44313.6099953588	0	3696.567	-3621.4962962963	-802.348148148148
44313.609995544	0	3701.767	-3627.38518518518	-803.4
44313.6099957176	0	3707.656	-3633.07407407407	-804.488888888889
44313.6099959028	0	3713.345	-3638.88888888889	-805.94074074074
44313.609996088	0	3719.16	-3643.95555555555	-807.444444444444
44313.6099962616	0	3724.227	-3648.82222222222	-809.007407407407
44313.6099964468	0	3729.094	-3653.65925925926	-810.866666666666
44313.6099966204	0	3733.931	-3658.42222222222	-812.525925925926
44313.6099968056	0	3738.694	-3664.00740740741	-814.251851851851
44313.6099969907	0	3744.279	-3669.22222222222	-815.511111111111
44313.6099971643	0	3749.494	-3674.72592592592	-816.725925925925
44313.6099973495	0	3754.998	-3680.17777777778	-817.814814814814
44313.6099975231	0	3760.45	-3684.78518518518	-818.903703703703
44313.6099977083	0	3765.057	-3689.23703703704	-820.081481481481
44313.6099978935	0	3769.509	-3693.44444444444	-821.303703703703
44313.6099980671	0	3773.716	-3698.08148148148	-822.696296296296
44313.6099982523	0	3778.353	-3703.15555555555	-823.977777777777
44313.6099984259	0	3783.427	-3707.54814814815	-825.251851851851
44313.6099986111	0	3787.82	-3711.46666666666	-827.103703703703
44313.6099987963	0	3791.739	-3714.45185185185	-829.103703703703
44313.6099989699	0	3794.724	-3717.05925925926	-831.377777777777
44313.6099991551	0	3797.331	-3719.2	-833.762962962962
44313.6099993287	0	3799.472	-3720.97037037037	-835.918518518518
44313.6099995139	0	3801.242	-3722.68148148148	-838.244444444444
44313.6099996991	0	3802.953	-3724.25185185185	-840.37037037037
44313.6099998727	0	3804.523	-3726.08148148148	-842.525925925925
44313.6100000579	0	3806.353	-3728.1037037037	-844.822222222222
44313.6100002315	0	3808.375	-3730.12592592593	-846.94074074074
44313.6100004167	0	3810.397	-3732.87407407407	-849.34074074074
44313.6100006019	0	3813.145	-3735.9037037037	-851.562962962962
44313.6100007755	0	3816.175	-3739.62962962963	-854.081481481481
44313.6100009606	0	3819.901	-3743.91851851852	-856.688888888888
44313.6100011343	0	3824.19	-3748.32592592592	-859.237037037036
44313.6100013194	0	3828.597	-3753.65925925926	-862.11111111111
44313.6100015046	0	3833.93	-3759.62962962963	-865.096296296296
44313.6100016782	0	3839.9	-3765.63703703704	-867.844444444444
44313.6100018634	0	3845.907	-3771.77037037037	-870.614814814814
44313.610002037	0	3852.04	-3777.12592592592	-873.333333333333
44313.6100022222	0	3857.396	-3781.92592592592	-876.288888888888
44313.6100024074	0	3862.196	-3785.80740740741	-879.325925925925
44313.610002581	0	3866.077	-3789.34074074074	-882.474074074073
44313.6100027662	0	3869.61	-3792.94074074074	-885.748148148147
44313.6100029398	0	3873.21	-3796.6	-888.866666666666
44313.610003125	0	3876.869	-3800.77777777778	-892.37037037037
44313.6100033102	0	3881.047	-3804.97037037037	-895.703703703703
44313.6100034838	0	3885.24	-3809.41481481481	-899.237037037036
44313.610003669	0	3889.684	-3813.9037037037	-902.607407407407
44313.6100038426	0	3894.173	-3818.22222222222	-905.466666666666
44313.6100040278	0	3898.492	-3822.88888888889	-908.177777777777
44313.610004213	0	3903.159	-3827.61481481481	-910.599999999999
44313.6100043866	0	3907.885	-3833.09629629629	-913.288888888888
44313.6100045718	0	3913.366	-3838.59259259259	-916.296296296296
44313.6100047454	0	3918.862	-3843.58518518518	-919.192592592592
44313.6100049306	0	3923.855	-3848.67407407407	-922.348148148147
44313.6100051157	0	3928.944	-3853.14074074074	-925.214814814814
44313.6100053009	0	3933.411	-3857.64444444444	-928.266666666666
44313.6100054745	0	3937.915	-3861.62222222222	-930.91111111111
44313.6100056481	0	3941.893	-3864.84444444444	-933.066666666666
44313.6100058333	0	3945.115	-3868.09629629629	-935.148148148147
44313.6100060185	0	3948.367	-3871.06666666666	-937.014814814814
44313.6100061921	0	3951.337	-3874.13333333333	-938.97037037037
44313.6100063773	0	3954.404	-3877.16296296296	-940.799999999999
44313.6100065625	0	3957.434	-3880.21481481481	-942.481481481481
44313.6100067361	0	3960.486	-3883.8	-944.348148148147
44313.6100069213	0	3964.071	-3887.38518518518	-946.14074074074
44313.6100070949	0	3967.656	-3891.42222222222	-947.925925925925
44313.6100072801	0	3971.693	-3895.99259259259	-949.399999999999
44313.6100074537	0	3976.263	-3900.71851851852	-950.437037037036
44313.6100076389	0	3980.989	-3906.15555555555	-951.518518518518
44313.6100078241	0	3986.426	-3911.06666666666	-952.851851851851
44313.6100079977	0	3991.337	-3915.71111111111	-954.54074074074
44313.6100081829	0	3995.981	-3919.57037037037	-956.399999999999
44313.6100083565	0	3999.84	-3922.56296296296	-957.992592592592
44313.6100085417	0	4002.833	-3925.58518518518	-959.533333333333
44313.6100087269	0	4005.855	-3928.28148148148	-960.496296296295
44313.6100089005	0	4008.551	-3930.89629629629	-961.133333333333
44313.6100090856	0	4011.166	-3933.31851851852	-961.333333333333
44313.6100092593	0	4013.588	-3935.44444444444	-961.407407407407
44313.6100094444	0	4015.714	-3937.54814814815	-961.466666666666
44313.6100096296	0	4017.818	-3939.59259259259	-961.51111111111
44313.6100098032	0	4019.862	-3942.15555555555	-961.503703703703
44313.6100099884	0	4022.425	-3945.02222222222	-961.548148148147
44313.610010162	0	4025.292	-3947.93333333333	-961.644444444444
44313.6100103472	0	4028.203	-3951.3037037037	-961.829629629629
44313.6100105324	0	4031.573	-3954.88888888889	-961.925925925925
44313.610010706	0	4035.158	-3959.08888888889	-961.955555555555
44313.6100108912	0	4039.358	-3963.68148148148	-961.814814814814
44313.6100110648	0	4043.951	-3968.37777777778	-961.666666666666
44313.61001125	0	4048.647	-3973.72592592592	-961.533333333333
44313.6100114352	0	4053.995	-3978.48888888889	-961.629629629629
44313.6100116088	0	4058.758	-3982.94814814815	-961.94074074074
44313.610011794	0	4063.217	-3986.68888888889	-962.466666666666
44313.6100119676	0	4066.958	-3989.54074074074	-962.977777777777
44313.6100121528	0	4069.81	-3992.03703703704	-963.325925925925
44313.610012338	0	4072.306	-3994.08148148148	-963.355555555555
44313.6100125116	0	4074.35	-3996.06666666666	-963.214814814814
44313.6100126968	0	4076.335	-3997.92592592592	-963.044444444444
44313.6100128819	0	4078.194	-3999.48148148148	-962.903703703703
44313.6100130556	0	4079.75	-4000.82222222222	-962.822222222222
44313.6100132407	0	4081.091	-4001.84444444444	-962.755555555555
44313.6100134259	0	4082.113	-4002.53333333333	-962.74074074074
44313.6100135995	0	4082.802	-4002.74074074074	-962.733333333333
44313.6100137847	0	4083.009	-4002.65925925926	-962.644444444444
44313.6100139583	0	4082.928	-4002.61481481481	-962.525925925925
44313.6100141435	0	4082.884	-4002.57037037037	-962.429629629629
44313.6100143171	0	4082.84	-4002.55555555555	-962.385185185184
44313.6100145023	0	4082.825	-4002.55555555555	-962.385185185184
44313.6100146759	0	4082.825	-4002.57777777778	-962.444444444444
44313.6100148611	0	4082.847	-4002.64444444444	-962.577777777777
44313.6100150463	0	4082.914	-4002.73333333333	-962.792592592592
44313.6100152199	0	4083.003	-4002.85925925926	-963.133333333333
44313.6100154051	0	4083.129	-4003.04444444444	-963.392592592592
44313.6100155787	0	4083.314	-4003.27407407407	-963.644444444444
44313.6100157639	0	4083.544	-4003.40740740741	-963.799999999999
44313.6100159491	0	4083.677	-4003.48148148148	-963.814814814814
44313.6100161227	0	4083.751	-4003.52592592592	-963.792592592592
44313.6100163079	0	4083.795	-4003.61481481481	-963.718518518518
44313.6100164815	0	4083.884	-4003.80740740741	-963.592592592592
44313.6100166667	0	4084.077	-4004.17777777778	-963.392592592592
44313.6100168519	0	4084.447	-4004.62962962963	-963.155555555555
44313.6100170255	0	4084.899	-4005.36296296296	-962.866666666666
44313.6100172106	0	4085.632	-4006.31851851852	-962.592592592592
44313.6100173843	0	4086.588	-4007.35555555555	-962.333333333333
44313.6100175694	0	4087.625	-4008.88148148148	-962.022222222222
44313.6100177546	0	4089.151	-4010.62962962963	-961.748148148147
44313.6100179282	0	4090.899	-4012.73333333333	-961.54074074074
44313.6100181134	0	4093.003	-4014.91851851852	-961.414814814814
44313.610018287	0	4095.188	-4016.87407407407	-961.333333333333
44313.6100184722	0	4097.144	-4018.86666666667	-961.296296296296
44313.6100186574	0	4099.137	-4020.47407407407	-961.274074074073
44313.610018831	0	4100.744	-4022.29629629629	-961.274074074073
44313.6100190162	0	4102.566	-4024.46666666666	-961.259259259259
44313.6100191898	0	4104.736	-4026.88888888889	-961.222222222221
44313.610019375	0	4107.158	-4029.82962962963	-961.192592592592
44313.6100195602	0	4110.099	-4033.05185185185	-961.185185185184
44313.6100197338	0	4113.321	-4037.14074074074	-961.192592592592
44313.610019919	0	4117.41	-4041.65925925926	-961.199999999999
44313.6100200926	0	4121.929	-4046.16296296296	-961.207407407407
44313.6100202778	0	4126.433	-4051.46666666666	-961.296296296296
44313.610020463	0	4131.737	-4056.24444444444	-961.422222222221
44313.6100206366	0	4136.515	-4060.77037037037	-961.77037037037
44313.6100208218	0	4141.041	-4064.63703703704	-962.377777777777
44313.6100209954	0	4144.908	-4067.6	-963.125925925925
44313.6100211806	0	4147.871	-4070.37037037037	-964.118518518518
44313.6100213657	0	4150.641	-4072.47407407407	-965.237037037036
44313.6100215394	0	4152.745	-4074.59259259259	-966.437037037036
44313.6100217245	0	4154.864	-4076.82222222222	-967.696296296296
44313.6100218981	0	4157.094	-4079.2	-968.955555555555
44313.6100220833	0	4159.472	-4082.33333333333	-970.259259259259
44313.6100222685	0	4162.605	-4085.77777777778	-971.71111111111
44313.6100224421	0	4166.049	-4089.27407407407	-973.118518518518
44313.6100226273	0	4169.545	-4093.14074074074	-974.748148148147
44313.6100228009	0	4173.412	-4096.80740740741	-976.214814814814
44313.6100229861	0	4177.079	-4101.06666666666	-977.681481481481
44313.6100231713	0	4181.338	-4105.47407407407	-978.866666666666
44313.6100233449	0	4185.745	-4110.88148148148	-979.866666666666
44313.6100235301	0	4191.152	-4116.85185185185	-980.933333333333
44313.6100237153	0	4197.122	-4122.58518518518	-982.259259259259
44313.6100238889	0	4202.855	-4128.78518518518	-984.081481481481
44313.6100240741	0	4209.055	-4134.20740740741	-985.933333333333
44313.6100242477	0	4214.477	-4138.99259259259	-987.829629629629
44313.6100244329	0	4219.262	-4143.13333333333	-989.629629629629
44313.6100246065	0	4223.403	-4146.94074074074	-991.214814814814
44313.6100247917	0	4227.21	-4150.91851851852	-992.962962962962
44313.6100249769	0	4231.188	-4154.44444444444	-994.451851851851
44313.610025162	0	4234.714	-4157.96296296296	-996.088888888889
44313.6100253356	0	4238.233	-4161.5037037037	-997.651851851851
44313.6100255093	0	4241.774	-4164.97037037037	-999.192592592592
44313.6100256944	0	4245.241	-4168.60740740741	-1000.74074074074
44313.6100258796	0	4248.878	-4171.97037037037	-1002.11851851852
44313.6100260532	0	4252.241	-4175.60740740741	-1003.54814814815
44313.6100262384	0	4255.878	-4179.48148148148	-1004.66666666667
44313.6100264236	0	4259.752	-4183.45185185185	-1005.54074074074
44313.6100265972	0	4263.722	-4187.76296296296	-1006.40740740741
44313.6100267824	0	4268.033	-4191.68148148148	-1007.62222222222
44313.610026956	0	4271.952	-4195.62222222222	-1009.17777777778
44313.6100271412	0	4275.893	-4198.53333333333	-1010.60740740741
44313.6100273148	0	4278.804	-4201.42222222222	-1012.03703703704
44313.6100275	0	4281.693	-4204.51111111111	-1013.12592592593
44313.6100276852	0	4284.782	-4207.5037037037	-1013.68888888889
44313.6100278588	0	4287.775	-4210.34074074074	-1013.88888888889
44313.610028044	0	4290.612	-4212.93333333333	-1013.94074074074
44313.6100282176	0	4293.205	-4215.34074074074	-1013.91851851852
44313.6100284028	0	4295.612	-4218.07407407407	-1013.94074074074
44313.610028588	0	4298.345	-4220.91111111111	-1013.87407407407
44313.6100287616	0	4301.182	-4224.11851851852	-1013.87407407407
44313.6100289468	0	4304.389	-4227.7037037037	-1013.85185185185
44313.6100291204	0	4307.974	-4231.45925925926	-1013.71851851852
44313.6100293056	0	4311.73	-4235.91111111111	-1013.46666666667
44313.6100294907	0	4316.182	-4240.36296296296	-1013.2962962963
44313.6100296643	0	4320.634	-4244.94814814815	-1013.03703703704
44313.6100298495	0	4325.219	-4249.08148148148	-1012.94814814815
44313.6100300231	0	4329.352	-4252.11111111111	-1012.94074074074
44313.6100302083	0	4332.382	-4254.46666666666	-1013.04444444444
44313.6100303935	0	4334.738	-4256.28888888889	-1013.04444444444
44313.6100305671	0	4336.56	-4258.4	-1012.9037037037
44313.6100307523	0	4338.671	-4260.6074074074	-1012.51851851852
44313.6100309259	0	4340.878	-4262.53333333333	-1011.83703703704
44313.6100311111	0	4342.804	-4264.22222222222	-1010.96296296296
44313.6100312963	0	4344.493	-4265.08888888889	-1010.15555555556
44313.6100314699	0	4345.36	-4265.42222222222	-1009.26666666667
44313.6100316551	0	4345.693	-4265.25185185185	-1008.62222222222
44313.6100318287	0	4345.523	-4264.91851851852	-1008.12592592593
44313.6100320139	0	4345.19	-4264.57777777778	-1007.53333333333
44313.6100321991	0	4344.849	-4264.22962962963	-1006.95555555556
44313.6100323727	0	4344.501	-4263.83703703703	-1006.32592592593
44313.6100325579	0	4344.108	-4263.47407407407	-1005.67407407407
44313.6100327431	0	4343.745	-4263.06666666666	-1005.05185185185
44313.6100329167	0	4343.338	-4262.56296296296	-1004.4
44313.6100331019	0	4342.834	-4262.08888888889	-1003.78518518518
44313.6100332755	0	4342.36	-4261.62962962963	-1003.07407407407
44313.6100334606	0	4341.901	-4261.12592592592	-1002.27407407407
44313.6100336343	0	4341.397	-4260.48888888889	-1001.34074074074
44313.6100338194	0	4340.76	-4259.62962962963	-1000.25925925926
44313.6100340046	0	4339.901	-4258.82962962963	-999.222222222222
44313.6100341782	0	4339.101	-4258.14814814815	-998.177777777777
44313.6100343634	0	4338.42	-4257.87407407407	-997.281481481481
44313.610034537	0	4338.146	-4257.9037037037	-996.57037037037
44313.6100347222	0	4338.176	-4258.0074074074	-995.94074074074
44313.6100349074	0	4338.28	-4258.03703703703	-995.451851851851
44313.610035081	0	4338.31	-4258.03703703703	-995.162962962962
44313.6100352662	0	4338.31	-4258.02962962963	-994.881481481481
44313.6100354398	0	4338.303	-4258.15555555555	-994.681481481481
44313.610035625	0	4338.429	-4258.45185185185	-994.518518518518
44313.6100358102	0	4338.725	-4258.68888888889	-994.429629629629
44313.6100359838	0	4338.962	-4259.08148148148	-994.362962962962
44313.610036169	0	4339.355	-4259.51111111111	-994.355555555555
44313.6100363426	0	4339.785	-4259.82222222222	-994.51111111111
44313.6100365278	0	4340.096	-4260.08888888889	-994.762962962962
44313.610036713	0	4340.363	-4260.46666666666	-995.125925925925
44313.6100368866	0	4340.741	-4260.89629629629	-995.696296296296
44313.6100370718	0	4341.171	-4261.28148148148	-996.488888888888
44313.6100372454	0	4341.556	-4261.8	-997.303703703703
44313.6100374306	0	4342.075	-4262.34074074074	-998.214814814814
44313.6100376157	0	4342.616	-4262.97777777777	-999.199999999999
44313.6100377894	0	4343.253	-4263.86666666666	-1000.53333333333
44313.6100379745	0	4344.142	-4264.95555555555	-1002
44313.6100381481	0	4345.231	-4266.15555555555	-1003.57777777778
44313.6100383333	0	4346.431	-4267.78518518518	-1005.4962962963
44313.6100385185	0	4348.061	-4269.62222222222	-1007.42222222222
44313.6100386921	0	4349.898	-4271.98518518518	-1009.55555555555
44313.6100388773	0	4352.261	-4274.79259259259	-1011.80740740741
44313.6100390509	0	4355.068	-4277.71851851851	-1013.98518518518
44313.6100392361	0	4357.994	-4281.38518518518	-1016.48888888889
44313.6100394213	0	4361.661	-4285.23703703703	-1018.78518518518
44313.6100395949	0	4365.513	-4289.99259259259	-1021.23703703704
44313.6100397801	0	4370.269	-4295.06666666666	-1023.79259259259
44313.6100399537	0	4375.343	-4300.08888888888	-1026.32592592593
44313.6100401389	0	4380.365	-4305.3037037037	-1028.88888888889
44313.6100403241	0	4385.58	-4309.54814814814	-1030.88888888889
44313.6100404977	0	4389.824	-4314.24444444444	-1033.11111111111
44313.6100406829	0	4394.52	-4319.2	-1035.59259259259
44313.6100408565	0	4399.476	-4323.62962962963	-1037.9037037037
44313.6100410417	0	4403.906	-4327.93333333333	-1040.38518518518
44313.6100412269	0	4408.21	-4331.51851851851	-1042.65185185185
44313.6100414005	0	4411.795	-4334.97037037037	-1045.13333333333
44313.6100415856	0	4415.247	-4337.47407407407	-1047.16296296296
44313.6100417593	0	4417.751	-4339.03703703703	-1048.67407407407
44313.6100419444	0	4419.314	-4340.16296296296	-1050.14074074074
44313.6100421296	0	4420.44000000001	-4340.99999999999	-1051.48148148148
44313.6100423032	0	4421.27700000001	-4341.48888888888	-1052.47407407407
44313.6100424884	0	4421.76600000001	-4341.57037037036	-1053.23703703704
44313.610042662	0	4421.84700000001	-4341.39259259259	-1053.54814814815
44313.6100428472	0	4421.66900000001	-4341.08148148148	-1053.65925925926
44313.6100430324	0	4421.35800000001	-4340.74814814814	-1053.75555555556
44313.610043206	0	4421.02500000001	-4340.49629629629	-1053.88888888889
44313.6100433912	0	4420.77300000001	-4340.28888888888	-1054.03703703704
44313.6100435648	0	4420.56600000001	-4340.02222222222	-1054.22962962963
44313.61004375	0	4420.29900000001	-4339.66666666666	-1054.54814814815
44313.6100439352	0	4419.94300000001	-4339.21481481481	-1054.85185185185
44313.6100441088	0	4419.49100000001	-4338.67407407407	-1055.18518518518
44313.610044294	0	4418.95000000001	-4338.67407407407	-1055.18518518518
44313.6100444676	0	4418.95000000001	-4338.06666666666	-1055.45925925926
44313.6100446528	0	4418.34300000001	-4338.06666666666	-1055.45925925926
44313.610044838	0	4418.34300000001	-4336.99259259259	-1055.63703703704
44313.6100450116	0	4417.26900000001	-4336.99259259259	-1055.63703703704
44313.6100451968	0	4417.26900000001	-4336.17777777777	-1055.59259259259
44313.6100453704	0	4416.45400000001	-4335.96296296296	-1055.25925925926
44313.6100455556	0	4416.23900000001	-4335.94074074074	-1055.15555555555
44313.6100457407	0	4416.21700000001	-4335.94074074074	-1055.08148148148
44313.6100459143	0	4416.21700000001	-4335.94074074074	-1055.05185185185
44313.6100460995	0	4416.21700000001	-4335.94074074074	-1055.02222222222
44313.6100462731	0	4416.21700000001	-4335.91111111111	-1054.97037037037
44313.6100464583	0	4416.18700000001	-4335.88888888889	-1054.96296296296
44313.6100466435	0	4416.16500000001	-4335.83703703703	-1054.96296296296
44313.6100468171	0	4416.11300000001	-4335.82222222222	-1055.00740740741
44313.6100470023	0	4416.09800000001	-4335.85925925926	-1055.0962962963
44313.6100471759	0	4416.13500000001	-4335.88148148148	-1055.2
44313.6100473611	0	4416.15700000001	-4335.83703703703	-1055.22962962963
44313.6100475463	0	4416.11300000001	-4335.82962962963	-1055.3037037037
44313.6100477199	0	4416.10600000001	-4335.86666666666	-1055.48148148148
44313.6100479051	0	4416.14300000001	-4335.94814814814	-1055.65925925926
44313.6100480787	0	4416.22400000001	-4336.02222222222	-1055.77037037037
44313.6100482639	0	4416.29800000001	-4336.07407407407	-1055.84444444444
44313.6100484491	0	4416.35000000001	-4336.08888888888	-1055.85925925926
44313.6100486227	0	4416.36500000001	-4336.08888888888	-1055.82962962963
44313.6100488079	0	4416.36500000001	-4336.05185185185	-1055.71111111111
44313.6100489815	0	4416.32800000001	-4336	-1055.57777777778
44313.6100491667	0	4416.27600000001	-4335.94074074074	-1055.45925925926
44313.6100493519	0	4416.21700000001	-4335.91111111111	-1055.38518518518
44313.6100495255	0	4416.18700000001	-4335.91111111111	-1055.34814814815
44313.6100497106	0	4416.18700000001	-4335.94074074074	-1055.38518518518
44313.6100498843	0	4416.21700000001	-4336.02222222222	-1055.45185185185
44313.6100500694	0	4416.29800000001	-4336.03703703703	-1055.46666666667
44313.6100502546	0	4416.31300000001	-4336.03703703703	-1055.44444444444
44313.6100504282	0	4416.31300000001	-4336.02962962962	-1055.42222222222
44313.6100506134	0	4416.30600000001	-4336.02962962962	-1055.41481481481
44313.610050787	0	4416.30600000001	-4336.08148148148	-1055.42962962963
44313.6100509722	0	4416.35800000001	-4336.24444444444	-1055.45925925926
44313.6100511574	0	4416.52100000001	-4336.36296296296	-1055.58518518518
44313.610051331	0	4416.64000000001	-4336.51111111111	-1055.80740740741
44313.6100515162	0	4416.78800000001	-4336.62222222222	-1055.99259259259
44313.6100516898	0	4416.89900000001	-4336.71111111111	-1056.14814814815
44313.610051875	0	4416.98800000001	-4336.8074074074	-1056.3037037037
44313.6100520602	0	4417.08400000001	-4336.83703703703	-1056.35555555555
44313.6100522338	0	4417.11400000001	-4336.84444444444	-1056.27407407407
44313.610052419	0	4417.12100000001	-4336.72592592592	-1056.3037037037
44313.6100525926	0	4417.00200000001	-4336.59259259259	-1056.51111111111
44313.6100527778	0	4416.86900000001	-4336.45925925925	-1056.77037037037
44313.610052963	0	4416.73600000001	-4336.38518518518	-1057
44313.6100531366	0	4416.66200000001	-4336.37037037037	-1057.2962962963
44313.6100533218	0	4416.64700000001	-4336.43703703703	-1057.6
44313.6100534954	0	4416.71400000001	-4336.54814814814	-1057.92592592593
44313.6100536806	0	4416.82500000001	-4336.68148148148	-1058.38518518518
44313.6100538657	0	4416.95800000001	-4336.77777777777	-1058.74814814815
44313.6100540394	0	4417.05400000001	-4336.87407407407	-1059.08148148148
44313.6100542245	0	4417.15000000001	-4337.02962962963	-1059.34074074074
44313.6100543981	0	4417.30600000001	-4337.2074074074	-1059.62222222222
44313.6100545833	0	4417.484	-4337.4	-1059.85925925926
44313.6100547685	0	4417.67700000001	-4337.58518518518	-1059.96296296296
44313.6100549421	0	4417.86200000001	-4337.73333333333	-1059.96296296296
44313.6100551273	0	4418.01000000001	-4337.94814814814	-1059.75555555556
44313.6100553009	0	4418.22500000001	-4338.31851851851	-1059.46666666667
44313.6100554861	0	4418.59500000001	-4339.05185185185	-1059.08148148148
44313.6100556713	0	4419.32800000001	-4339.94814814814	-1058.8
44313.6100558449	0	4420.22400000001	-4341.05925925925	-1058.60740740741
44313.6100560301	0	4421.33500000001	-4342.02222222222	-1058.51851851852
44313.6100562037	0	4422.29800000001	-4342.68148148148	-1058.54074074074
44313.6100563889	0	4422.957	-4343.04444444444	-1058.67407407407
44313.6100565741	0	4423.32000000001	-4343.38518518518	-1058.98518518518
44313.6100567477	0	4423.66100000001	-4343.79259259259	-1059.39259259259
44313.6100569329	0	4424.06800000001	-4344.25185185185	-1059.92592592593
44313.6100571065	0	4424.52700000001	-4344.68888888888	-1060.55555555555
44313.6100572917	0	4424.96400000001	-4345.29629629629	-1061.19259259259
44313.6100574769	0	4425.57100000001	-4346.0074074074	-1061.68888888889
44313.6100576505	0	4426.28200000001	-4346.74814814814	-1062.14074074074
44313.6100578356	0	4427.02300000001	-4347.62962962963	-1062.41481481481
44313.6100580093	0	4427.90400000001	-4348.75555555555	-1062.61481481481
44313.6100581944	0	4429.03000000001	-4350.4	-1062.73333333333
44313.6100583796	0	4430.67400000001	-4352.28148148148	-1062.87407407407
44313.6100585532	0	4432.55500000001	-4354.44444444444	-1063
44313.6100587384	0	4434.71800000001	-4356.75555555555	-1063.11111111111
44313.610058912	0	4437.02900000001	-4359.33333333333	-1063.21481481481
44313.6100590972	0	4439.60700000001	-4362.3037037037	-1063.37037037037
44313.6100592824	0	4442.57700000001	-4365.35555555555	-1063.59259259259
44313.610059456	0	4445.62900000001	-4369.07407407407	-1063.97777777778
44313.6100596412	0	4449.34800000001	-4373.08148148148	-1064.56296296296
44313.6100598148	0	4453.35500000001	-4377.0074074074	-1065.1037037037
44313.61006	0	4457.28100000001	-4381.23703703703	-1065.79259259259
44313.6100601852	0	4461.51100000001	-4385.4	-1066.48888888889
44313.6100603588	0	4465.67400000001	-4389.87407407407	-1067.25925925926
44313.610060544	0	4470.14800000001	-4394.5037037037	-1068.1037037037
44313.6100607176	0	4474.77800000001	-4398.97037037037	-1068.9037037037
44313.6100609028	0	4479.24500000001	-4403.37777777777	-1069.75555555556
44313.610061088	0	4483.65200000001	-4407.22962962963	-1070.58518518519
44313.6100612616	0	4487.50400000001	-4411.08888888889	-1071.63703703704
44313.6100614468	0	4491.36300000001	-4414.62222222222	-1072.87407407407
44313.6100616319	0	4494.89600000001	-4417.62962962963	-1074.17777777778
44313.6100618056	0	4497.90300000001	-4420.72592592592	-1075.42962962963
44313.6100619907	0	4500.99900000001	-4423.8074074074	-1076.48148148148
44313.6100621643	0	4504.08000000001	-4427.51851851852	-1077.54074074074
44313.6100623495	0	4507.79100000001	-4431.91851851852	-1078.42222222222
44313.6100625231	0	4512.19100000001	-4436.52592592592	-1079.2962962963
44313.6100627083	0	4516.79800000001	-4441.51851851852	-1080.27407407407
44313.6100628935	0	4521.79100000001	-4446.05185185185	-1081.60740740741
44313.6100630671	0	4526.32400000001	-4451.05185185185	-1083.36296296296
44313.6100632523	0	4531.32400000001	-4456.24444444444	-1085.37037037037
44313.6100634259	0	4536.51700000001	-4461.41481481481	-1087.25925925926
44313.6100636111	0	4541.68700000001	-4467.22962962963	-1089.25925925926
44313.6100637963	0	4547.50200000001	-4472.94074074074	-1091.06666666667
44313.6100639699	0	4553.21300000001	-4478.99259259259	-1092.79259259259
44313.6100641551	0	4559.26500000001	-4484.76296296296	-1094.2962962963
44313.6100643403	0	4565.03500000001	-4490.31851851852	-1095.77037037037
44313.6100645139	0	4570.59100000001	-4496.4074074074	-1097.45185185185
44313.6100646991	0	4576.68000000001	-4502.44444444444	-1099.08148148148
44313.6100648727	0	4582.71700000001	-4509.05925925926	-1100.73333333333
44313.6100650579	0	4589.33200000001	-4515.8	-1102.54074074074
44313.6100652315	0	4596.07300000001	-4522.34074074074	-1104.1037037037
44313.6100654167	0	4602.61400000001	-4529.40740740741	-1105.85185185185
44313.6100656019	0	4609.68100000001	-4535.75555555555	-1107.77777777778
44313.6100657755	0	4616.02900000001	-4542.47407407407	-1110.16296296296
44313.6100659606	0	4622.74800000001	-4549.17777777778	-1112.91111111111
44313.6100661343	0	4629.45200000001	-4555.15555555555	-1115.32592592593
44313.6100663194	0	4635.43000000001	-4561.40740740741	-1117.51851851852
44313.6100665046	0	4641.68200000001	-4567.17037037037	-1119.14814814815
44313.6100666782	0	4647.44500000001	-4573.5037037037	-1120.6
44313.6100668634	0	4653.77800000001	-4580.19259259259	-1121.98518518518
44313.610067037	0	4660.46700000001	-4586.66666666666	-1123.08148148148
44313.6100672222	0	4666.94100000001	-4594.05185185185	-1124.32592592593
44313.6100674074	0	4674.32600000001	-4601.67407407407	-1125.54814814815
44313.610067581	0	4681.94800000001	-4610.28888888889	-1126.94074074074
44313.6100677662	0	4690.56300000001	-4618.57037037037	-1128.44444444444
44313.6100679398	0	4698.84400000001	-4625.66666666667	-1130.18518518518
44313.610068125	0	4705.94000000001	-4633.17037037037	-1132.33333333333
44313.6100683102	0	4713.44400000001	-4639.98518518518	-1134.48888888889
44313.6100684838	0	4720.25900000001	-4646.86666666667	-1136.67407407407
44313.610068669	0	4727.14000000001	-4653.57037037037	-1138.36296296296
44313.6100688426	0	4733.84400000001	-4659.91851851852	-1139.57777777778
44313.6100690278	0	4740.19200000001	-4666.92592592592	-1140.52592592593
44313.610069213	0	4747.19900000001	-4673.42222222222	-1141.31851851852
44313.6100693866	0	4753.69500000001	-4680.65925925926	-1142.02962962963
44313.6100695718	0	4760.93200000001	-4688.57037037037	-1142.54814814815
44313.6100697454	0	4768.84300000001	-4695.79259259259	-1143.28148148148
44313.6100699306	0	4776.06500000001	-4702.62962962963	-1144.56296296296
44313.6100701157	0	4782.90200000001	-4708.34814814815	-1146.00740740741
44313.6100702894	0	4788.62100000001	-4714.32592592592	-1147.7037037037
44313.6100704745	0	4794.59900000001	-4719.97037037037	-1149.28148148148
44313.6100706481	0	4800.24300000001	-4724.75555555555	-1150.62222222222
44313.6100708333	0	4805.02800000001	-4730.05925925926	-1151.76296296296
44313.6100710185	0	4810.33200000001	-4735.7037037037	-1152.5037037037
44313.6100711921	0	4815.97600000001	-4742.21481481481	-1152.96296296296
44313.6100713773	0	4822.48700000001	-4749.17037037037	-1153.24444444444
44313.6100715509	0	4829.44300000001	-4756.13333333333	-1153.33333333333
44313.6100717361	0	4836.40600000001	-4763.97037037037	-1153.43703703704
44313.6100719213	0	4844.24300000001	-4771.73333333333	-1153.46666666667
44313.6100720949	0	4852.00600000001	-4779.65185185185	-1153.66666666667
44313.6100722801	0	4859.92500000001	-4786.7037037037	-1154.02222222222
44313.6100724537	0	4866.97700000001	-4792.57037037037	-1154.65185185185
44313.6100726389	0	4872.84400000001	-4797.54074074074	-1155.45185185185
44313.6100728241	0	4877.81400000001	-4801.59259259259	-1156.42222222222
44313.6100729977	0	4881.86600000001	-4805.88148148148	-1157.52592592593
44313.6100731829	0	4886.15500000001	-4810.39259259259	-1158.56296296296
44313.6100733565	0	4890.66600000001	-4815.08888888889	-1159.37777777778
44313.6100735417	0	4895.36200000001	-4821.05185185185	-1160.11851851852
44313.6100737269	0	4901.32500000001	-4827.3037037037	-1160.78518518518
44313.6100739005	0	4907.57700000001	-4834.42962962963	-1161.25925925926
44313.6100740856	0	4914.70300000001	-4842.17777777778	-1161.58518518518
44313.6100742593	0	4922.45100000001	-4849.82222222222	-1161.85925925926
44313.6100744444	0	4930.09500000001	-4858.38518518518	-1161.97037037037
44313.6100746296	0	4938.65800000001	-4866.38518518518	-1162.18518518518
44313.6100748032	0	4946.65800000001	-4873.96296296296	-1162.86666666667
44313.6100749884	0	4954.23600000001	-4880.63703703704	-1163.74814814815
44313.610075162	0	4960.91000000001	-4886.20740740741	-1164.71111111111
44313.6100753472	0	4966.48000000001	-4891.8	-1165.93333333333
44313.6100755324	0	4972.07300000001	-4897.02962962963	-1167.14074074074
44313.610075706	0	4977.30300000001	-4902.42962962963	-1168.53333333333
44313.6100758912	0	4982.70300000001	-4908.42222222222	-1169.65185185185
44313.6100760764	0	4988.69600000001	-4914.68888888889	-1170.48148148148
44313.61007625	0	4994.96300000001	-4921.41481481481	-1171.19259259259
44313.6100764352	0	5001.68900000001	-4927.85185185185	-1171.82222222222
44313.6100766088	0	5008.12600000001	-4935.16296296296	-1172.28148148148
44313.610076794	0	5015.43700000001	-4942.97037037037	-1172.77777777778
44313.6100769676	0	5023.24400000001	-4950.28888888889	-1173.38518518518
44313.6100771528	0	5030.56300000001	-4957.69629629629	-1174.08888888889
44313.610077338	0	5037.97000000001	-4964	-1175.05185185185
44313.6100775116	0	5044.27400000001	-4969.95555555555	-1176.20740740741
44313.6100776968	0	5050.23000000001	-4975.08148148148	-1177.36296296296
44313.6100778704	0	5055.35600000001	-4979.47407407407	-1178.57037037037
44313.6100780556	0	5059.74900000001	-4983.85185185185	-1179.85185185185
44313.6100782407	0	5064.12700000001	-4988.25925925926	-1180.92592592593
44313.6100784143	0	5068.53400000001	-4993.44444444444	-1181.88888888889
44313.6100785995	0	5073.71900000001	-4998.54814814815	-1182.4
44313.6100787731	0	5078.82300000001	-5003.38518518518	-1182.71111111111
44313.6100789583	0	5083.66000000001	-5008.74074074074	-1182.83703703704
44313.6100791435	0	5089.01600000001	-5014.04444444444	-1182.83703703704
44313.6100793171	0	5094.32000000001	-5019.85925925926	-1182.68888888889
44313.6100795023	0	5100.13500000001	-5025.95555555555	-1182.51111111111
44313.6100796759	0	5106.23100000001	-5031.68888888889	-1182.31111111111
44313.6100798611	0	5111.96400000001	-5037.1037037037	-1182.22222222222
44313.6100800463	0	5117.37900000001	-5041.82222222222	-1182.42222222222
44313.6100802199	0	5122.09800000001	-5046.78518518518	-1182.88148148148
44313.6100804051	0	5127.06100000001	-5051.91851851852	-1183.48148148148
44313.6100805787	0	5132.19400000001	-5056.75555555555	-1184.13333333333
44313.6100807639	0	5137.03100000001	-5062.08148148148	-1184.68148148148
44313.6100809491	0	5142.35700000001	-5067.69629629629	-1185.39259259259
44313.6100811227	0	5147.97200000001	-5074.37777777778	-1186.08888888889
44313.6100813079	0	5154.65300000001	-5080.98518518518	-1186.80740740741
44313.6100814815	0	5161.26000000001	-5086.07407407407	-1187.22962962963
44313.6100816667	0	5166.34900000001	-5091.08148148148	-1187.61481481481
44313.6100818519	0	5171.35600000001	-5095.68148148148	-1188
44313.6100820255	0	5175.95600000001	-5100.35555555555	-1188.48888888889
44313.6100822106	0	5180.63000000001	-5104.99259259259	-1189.08148148148
44313.6100823843	0	5185.26700000001	-5109.43703703704	-1189.83703703704
44313.6100825694	0	5189.71100000001	-5113.94814814815	-1190.91851851852
44313.6100827546	0	5194.22200000001	-5117.85925925926	-1192.23703703704
44313.6100829282	0	5198.13300000001	-5121.77777777778	-1193.94074074074
44313.6100831134	0	5202.05200000001	-5125.47407407407	-1195.77777777778
44313.610083287	0	5205.74800000001	-5129.02222222222	-1197.65925925926
44313.6100834722	0	5209.29600000001	-5132.79259259259	-1199.62962962963
44313.6100836574	0	5213.06600000001	-5136.08888888889	-1201.53333333333
44313.610083831	0	5216.36200000001	-5138.94814814815	-1203.40740740741
44313.6100840162	0	5219.22100000001	-5140.9037037037	-1205.28148148148
44313.6100841898	0	5221.17700000001	-5142.18518518518	-1207.11851851852
44313.610084375	0	5222.45800000001	-5143.04444444444	-1209.12592592593
44313.6100845602	0	5223.31700000001	-5143.86666666667	-1210.99259259259
44313.6100847338	0	5224.13900000001	-5145.3037037037	-1213.17037037037
44313.610084919	0	5225.57600000001	-5147.55555555555	-1215.38518518519
44313.6100850926	0	5227.82800000001	-5150.54814814815	-1217.46666666667
44313.6100852778	0	5230.82100000001	-5154.37777777778	-1219.54074074074
44313.610085463	0	5234.65100000001	-5158.27407407407	-1221.27407407407
44313.6100856366	0	5238.54700000001	-5162.53333333333	-1222.8962962963
44313.6100858218	0	5242.80600000001	-5166.8	-1224.46666666667
44313.6100859954	0	5247.07300000001	-5170.95555555555	-1225.8962962963
44313.6100861806	0	5251.22900000001	-5175.45185185185	-1227.35555555556
44313.6100863657	0	5255.72500000001	-5179.97037037037	-1228.88148148148
44313.6100865394	0	5260.24400000001	-5184.89629629629	-1230.71111111111
44313.6100867245	0	5265.17000000001	-5189.08888888889	-1232.73333333333
44313.6100868981	0	5269.36300000001	-5192.42222222222	-1234.81481481481
44313.6100870833	0	5272.69600000001	-5195.32592592592	-1236.94814814815
44313.6100872685	0	5275.60000000001	-5197.66666666666	-1238.97777777778
44313.6100874421	0	5277.94100000001	-5200.04444444444	-1241.0962962963
44313.6100876273	0	5280.31900000001	-5202.71851851852	-1243.24444444444
44313.6100878009	0	5282.99300000001	-5205.65925925926	-1245.32592592593
44313.6100879861	0	5285.93400000001	-5209.09629629629	-1247.46666666667
44313.6100881713	0	5289.37100000001	-5212.63703703703	-1249.44444444444
44313.6100883449	0	5292.91200000001	-5216.53333333333	-1251.42222222222
44313.6100885301	0	5296.80800000001	-5220.6074074074	-1253.23703703704
44313.6100887037	0	5300.88200000001	-5224.54074074074	-1254.71851851852
44313.6100888889	0	5304.81500000001	-5229	-1256.08148148148
44313.6100890741	0	5309.27400000001	-5233.37037037037	-1257.16296296296
44313.6100892477	0	5313.64400000001	-5237.9037037037	-1258.18518518518
44313.6100894329	0	5318.17700000001	-5242.47407407407	-1259.19259259259
44313.6100896065	0	5322.74700000001	-5246.77037037037	-1260.17037037037
44313.6100897917	0	5327.04300000001	-5250.51851851852	-1261.21481481481
44313.6100899769	0	5330.79100000001	-5252.87407407407	-1261.99259259259
44313.6100901505	0	5333.14700000001	-5254.65925925926	-1262.84444444444
44313.6100903356	0	5334.93200000001	-5255.88888888889	-1263.57037037037
44313.6100905208	0	5336.16200000001	-5256.97037037037	-1264.12592592593
44313.6100906944	0	5337.24300000001	-5258.27407407407	-1264.67407407407
44313.6100908796	0	5338.54700000001	-5259.91851851852	-1265.19259259259
44313.6100910532	0	5340.19100000001	-5262.23703703703	-1265.60740740741
44313.6100912384	0	5342.51000000001	-5264.8	-1265.88148148148
44313.610091412	0	5345.07300000001	-5267.77037037037	-1266.08148148148
44313.6100915972	0	5348.04300000001	-5271.2	-1266.17777777778
44313.6100917824	0	5351.47300000001	-5274.91851851852	-1266.20740740741
44313.610091956	0	5355.19200000001	-5279.09629629629	-1266.20740740741
44313.6100921412	0	5359.37000000001	-5283.5037037037	-1266.02222222222
44313.6100923148	0	5363.77700000001	-5287.95555555555	-1265.71851851852
44313.6100925	0	5368.22900000001	-5292.98518518518	-1265.40740740741
44313.6100926852	0	5373.25900000001	-5297.95555555555	-1265.04444444444
44313.6100928588	0	5378.22900000001	-5303.44444444444	-1264.48888888889
44313.610093044	0	5383.71800000001	-5308.82962962963	-1264.08888888889
44313.6100932176	0	5389.10300000001	-5312.83703703703	-1263.91851851852
44313.6100934028	0	5393.11000000001	-5315.81481481481	-1263.79259259259
44313.610093588	0	5396.08800000001	-5317.27407407407	-1263.6962962963
44313.6100937616	0	5397.54700000001	-5317.6	-1263.60740740741
44313.6100939468	0	5397.87300000001	-5317.5037037037	-1263.46666666667
44313.6100941204	0	5397.77700000001	-5317.4	-1263.34074074074
44313.6100943056	0	5397.67300000001	-5317.46666666666	-1263.37037037037
44313.6100944907	0	5397.74000000001	-5317.62962962963	-1263.51851851852
44313.6100946643	0	5397.90300000001	-5317.95555555555	-1263.64444444444
44313.6100948495	0	5398.22900000001	-5318.63703703703	-1263.65925925926
44313.6100950347	0	5398.91000000001	-5319.37777777778	-1263.60740740741
44313.6100952083	0	5399.65100000001	-5320.05925925926	-1263.46666666667
44313.6100953935	0	5400.33200000001	-5320.78518518518	-1263.25185185185
44313.6100955671	0	5401.05800000001	-5321.84444444444	-1262.93333333333
44313.6100957523	0	5402.11700000001	-5323.13333333333	-1262.56296296296
44313.6100959259	0	5403.40600000001	-5324.72592592592	-1262.19259259259
44313.6100961111	0	5407.04300000001	-5326.77037037037	-1261.76296296296
44313.6100962963	0	5407.04300000001	-5329.08888888889	-1261.32592592593
44313.6100964699	0	5409.36200000001	-5332.08888888889	-1260.92592592593
44313.6100966551	0	5412.36200000001	-5335.57777777778	-1260.54074074074
44313.6100968287	0	5415.85100000001	-5339.28888888889	-1260.28148148148
44313.6100970139	0	5419.56200000001	-5343.62222222222	-1259.78518518518
44313.6100971991	0	5423.89500000001	-5347.91111111111	-1259.22962962963
44313.6100973727	0	5428.18400000001	-5352.40740740741	-1258.56296296296
44313.6100975579	0	5432.68000000001	-5356.9037037037	-1257.92592592593
44313.6100977315	0	5437.17600000001	-5360.85185185185	-1257.68888888889
44313.6100979167	0	5441.12400000001	-5364.45185185185	-1257.82962962963
44313.6100981019	0	5444.72400000001	-5367.47407407407	-1258.28888888889
44313.6100982755	0	5447.74600000001	-5370.51851851852	-1259.00740740741
44313.6100984606	0	5450.79000000001	-5373.58518518518	-1259.88148148148
44313.6100986343	0	5453.85700000001	-5376.27407407407	-1260.7037037037
44313.6100988194	0	5456.54600000001	-5379.26666666666	-1261.57777777778
44313.6100990046	0	5459.53900000001	-5382.25185185185	-1262.17037037037
44313.6100991782	0	5462.52400000001	-5386.05185185185	-1262.73333333333
44313.6100993634	0	5466.32400000001	-5390.44444444444	-1263.2962962963
44313.610099537	0	5470.71700000001	-5394.95555555555	-1263.77037037037
44313.6100997222	0	5475.22800000001	-5400.41481481481	-1264.22962962963
44313.6100999074	0	5480.68700000001	-5406	-1264.79259259259
44313.610100081	0	5486.27200000001	-5411.74814814815	-1265.14814814815
44313.6101002662	0	5492.02000000001	-5417.36296296296	-1265.68148148148
44313.6101004398	0	5497.63500000001	-5422.36296296296	-1266.2962962963
44313.610100625	0	5502.63500000001	-5427.14074074074	-1267.11111111111
44313.6101008102	0	5507.41300000001	-5431.07407407407	-1268.00740740741
44313.6101009838	0	5511.34600000001	-5434.57037037037	-1269.28148148148
44313.610101169	0	5514.84200000001	-5437.25925925926	-1270.65925925926
44313.6101013426	0	5517.53100000001	-5439.31851851852	-1272
44313.6101015278	0	5519.59000000001	-5441.39259259259	-1273.3037037037
44313.610101713	0	5521.66400000001	-5443.57037037037	-1274.61481481481
44313.6101018866	0	5523.84200000001	-5446.24444444444	-1276.0962962963
44313.6101020718	0	5526.51600000001	-5449.37037037037	-1277.44444444444
44313.6101022454	0	5529.64200000001	-5452.82222222222	-1278.73333333333
44313.6101024306	0	5533.09400000001	-5456.88888888889	-1280
44313.6101026157	0	5537.16100000001	-5461.28888888889	-1281
44313.6101027894	0	5541.56100000001	-5466.48888888889	-1281.91851851852
44313.6101029745	0	5546.76100000001	-5472.31111111111	-1282.81481481481
44313.6101031481	0	5552.58300000001	-5478.13333333333	-1283.4962962963
44313.6101033333	0	5558.40500000001	-5484.57777777777	-1284.2
44313.6101035185	0	5564.84900000001	-5490.77037037037	-1284.85925925926
44313.6101036921	0	5571.04200000001	-5497.79259259259	-1285.57777777778
44313.6101038773	0	5578.06400000001	-5504.75555555555	-1286.31111111111
44313.6101040509	0	5585.02700000001	-5510.81481481481	-1286.95555555555
44313.6101042361	0	5591.08600000001	-5516.55555555555	-1287.8962962963
44313.6101044213	0	5596.82700000001	-5521.31111111111	-1289.22222222222
44313.6101045949	0	5601.58300000001	-5525.9037037037	-1290.94814814815
44313.6101047801	0	5606.17600000001	-5530.16296296296	-1292.78518518518
44313.6101049537	0	5610.43500000001	-5534.5037037037	-1294.63703703704
44313.6101051389	0	5614.77600000001	-5539.5037037037	-1296.61481481481
44313.6101053241	0	5619.77600000001	-5544.6074074074	-1298.41481481481
44313.6101054977	0	5624.88000000001	-5550.97037037037	-1300.54074074074
44313.6101056829	0	5631.24300000001	-5557.59999999999	-1302.47407407407
44313.6101058565	0	5637.87300000001	-5564.31851851851	-1303.88888888889
44313.6101060417	0	5644.59200000001	-5571.74074074074	-1305.16296296296
44313.6101062269	0	5652.01400000001	-5579.2074074074	-1306.34814814815
44313.6101064005	0	5659.48100000001	-5587.51111111111	-1307.2
44313.6101065856	0	5667.78500000001	-5595.25185185185	-1308.39259259259
44313.6101067593	0	5675.52600000001	-5601.68148148148	-1309.8
44313.6101069444	0	5681.95600000001	-5607.73333333333	-1311.7037037037
44313.6101071296	0	5688.00800000001	-5612.34074074074	-1313.6
44313.6101073032	0	5692.61500000001	-5616.17037037037	-1315.51111111111
44313.6101074884	0	5696.44500000001	-5619.82222222222	-1317.38518518518
44313.610107662	0	5700.09700000001	-5623.36296296296	-1319.19259259259
44313.6101078472	0	5703.63800000001	-5627.23703703703	-1321.06666666667
44313.6101080324	0	5707.51200000001	-5631.11111111111	-1322.81481481481
44313.610108206	0	5711.38600000001	-5635.21481481481	-1324.45925925926
44313.6101083912	0	5715.49000000001	-5638.89629629629	-1325.60740740741
44313.6101085648	0	5719.17100000001	-5642	-1326.25925925926
44313.61010875	0	5722.27500000001	-5644.66666666666	-1326.6962962963
44313.6101089352	0	5724.94200000001	-5646.61481481481	-1326.92592592593
44313.6101091088	0	5726.89000000001	-5648.17037037037	-1327.12592592593
44313.610109294	0	5728.44600000001	-5649.19259259259	-1327.34074074074
44313.6101094676	0	5729.46800000001	-5649.73333333333	-1327.48148148148
44313.6101096528	0	5730.00900000001	-5649.74074074074	-1327.48148148148
44313.610109838	0	5730.01600000001	-5649.66666666666	-1327.38518518518
44313.6101100116	0	5729.94200000001	-5649.64444444444	-1327.34074074074
44313.6101101968	0	5729.92000000001	-5649.63703703703	-1327.3037037037
44313.6101103704	0	5729.91300000001	-5649.62222222222	-1327.28148148148
44313.6101105556	0	5729.89800000001	-5649.61481481481	-1327.3037037037
44313.6101107407	0	5729.89100000001	-5649.57037037037	-1327.39259259259
44313.6101109143	0	5729.84700000001	-5649.51851851851	-1327.54074074074
44313.6101110995	0	5729.79500000001	-5649.61481481481	-1327.68888888889
44313.6101112731	0	5729.89100000001	-5649.94814814814	-1327.81481481481
44313.6101114583	0	5730.22400000001	-5650.47407407407	-1327.91851851852
44313.6101116435	0	5730.75000000001	-5650.92592592592	-1327.94074074074
44313.6101118171	0	5731.20200000001	-5651.4	-1327.91111111111
44313.6101120023	0	5731.67600000001	-5651.65925925926	-1327.86666666667
44313.6101121759	0	5731.93500000001	-5651.65925925926	-1327.81481481481
44313.6101123611	0	5731.93500000001	-5651.61481481481	-1327.76296296296
44313.6101125463	0	5731.89100000001	-5651.6074074074	-1327.74074074074
44313.6101127199	0	5731.88400000001	-5651.62962962963	-1327.75555555556
44313.6101129051	0	5731.90600000001	-5651.74814814814	-1327.86666666667
44313.6101130787	0	5732.02500000001	-5651.86666666666	-1327.93333333333
44313.6101132639	0	5732.14400000001	-5652.01481481481	-1327.96296296296
44313.6101134491	0	5732.29200000001	-5652.14814814814	-1327.93333333333
44313.6101136227	0	5732.42500000001	-5652.22222222222	-1327.85925925926
44313.6101138079	0	5732.49900000001	-5652.24444444444	-1327.81481481481
44313.6101139815	0	5732.52100000001	-5652.25185185185	-1327.81481481481
44313.6101141667	0	5732.52800000001	-5652.28148148148	-1327.82962962963
44313.6101143519	0	5732.55800000001	-5652.3111111111	-1327.85185185185
44313.6101145255	0	5732.58800000001	-5652.33333333333	-1327.88888888889
44313.6101147106	0	5732.61000000001	-5652.37777777777	-1327.94814814815
44313.6101148843	0	5732.65400000001	-5652.46666666666	-1328.05925925926
44313.6101150694	0	5732.74300000001	-5652.54814814814	-1328.18518518518
44313.6101152546	0	5732.82400000001	-5652.56296296296	-1328.19259259259
44313.6101154282	0	5732.83900000001	-5652.53333333333	-1328.13333333333
44313.6101156134	0	5732.80900000001	-5652.5037037037	-1328.06666666667
44313.610115787	0	5732.77900000001	-5652.48888888888	-1328.02222222222
44313.6101159722	0	5732.76400000001	-5652.46666666666	-1327.97777777778
44313.6101161574	0	5732.74200000001	-5652.42962962962	-1327.92592592593
44313.610116331	0	5732.70500000001	-5652.36296296296	-1327.83703703704
44313.6101165162	0	5732.63800000001	-5652.34074074073	-1327.78518518518
44313.6101166898	0	5732.61600000001	-5652.34074074073	-1327.78518518518
44313.610116875	0	5732.61600000001	-5652.37037037036	-1327.8
44313.6101170602	0	5732.64600000001	-5652.38518518518	-1327.81481481481
44313.6101172338	0	5732.66100000001	-5652.38518518518	-1327.80740740741
44313.610117419	0	5732.66100000001	-5652.38518518518	-1327.79259259259
44313.6101176042	0	5732.66100000001	-5652.36296296296	-1327.76296296296
44313.6101177778	0	5732.63900000001	-5652.34814814814	-1327.72592592593
44313.610117963	0	5732.62400000001	-5652.34814814814	-1327.71851851852
44313.6101181366	0	5732.62400000001	-5652.4074074074	-1327.72592592593
44313.6101183218	0	5732.68300000001	-5652.56296296296	-1327.72592592593
44313.6101184954	0	5732.83900000001	-5652.8074074074	-1327.6
44313.6101186806	0	5733.08300000001	-5653.29629629629	-1327.36296296296
44313.6101188657	0	5733.57200000001	-5653.78518518518	-1327.22962962963
44313.6101190394	0	5734.06100000001	-5654.05925925925	-1327.17037037037
44313.6101192245	0	5734.33500000001	-5654.1111111111	-1327.15555555555
44313.6101193981	0	5734.38700000001	-5654.1111111111	-1327.15555555555
44313.6101195833	0	5734.38700000001	-5654.11851851851	-1327.15555555555
44313.6101197685	0	5734.39400000001	-5654.17037037036	-1327.22962962963
44313.6101199421	0	5734.44600000001	-5654.3037037037	-1327.42962962963
44313.6101201273	0	5734.57900000001	-5654.5111111111	-1327.74074074074
44313.6101203009	0	5734.78600000001	-5654.62962962962	-1327.91111111111
44313.6101204861	0	5734.90500000001	-5654.62962962962	-1327.92592592593
44313.6101206713	0	5734.90500000001	-5654.68148148148	-1327.99259259259
44313.6101208449	0	5734.957	-5654.74074074073	-1328.05925925926
44313.6101210301	0	5735.01600000001	-5654.76296296296	-1328.05925925926
44313.6101212037	0	5735.03800000001	-5654.76296296296	-1328.05925925926
44313.6101213889	0	5735.03800000001	-5654.76296296296	-1328.05925925926
44313.6101215741	0	5735.03800000001	-5654.76296296296	-1328.05925925926
44313.6101217477	0	5735.03800000001	-5654.76296296296	-1328.05925925926
44313.6101219329	0	5735.03800000001	-5654.76296296296	-1328.05925925926
44313.6101221065	0	5735.03800000001	-5654.76296296296	-1328.05925925926
44313.6101222917	0	5735.03800000001	-5654.76296296296	-1328.05925925926
44313.6101224769	0	5735.03800000001	-5654.76296296296	-1328.05925925926
44313.6101226505	0	5735.03800000001	-5654.76296296296	-1328.05925925926
44313.6101228356	0	5735.03800000001	-5654.76296296296	-1328.05185185185
44313.6101230093	0	5735.03800000001	-5654.76296296296	-1328.05185185185
44313.6101231944	0	5735.03800000001	-5654.75555555555	-1328.02962962963
44313.6101233796	0	5735.03100000001	-5654.75555555555	-1328.02962962963
44313.6101235532	0	5735.03100000001	-5654.76296296296	-1328.02962962963
44313.6101237384	0	5735.03800000001	-5654.76296296296	-1328.02962962963
44313.610123912	0	5735.03800000001	-5654.76296296296	-1328.02222222222
44313.6101240972	0	5735.03800000001	-5654.75555555555	-1328.00740740741
44313.6101242824	0	5735.03100000001	-5654.71851851851	-1327.96296296296
44313.610124456	0	5734.99400000001	-5654.67407407407	-1327.8962962963
44313.6101246412	0	5734.95000000001	-5654.63703703703	-1327.82222222222
44313.6101248148	0	5734.91300000001	-5654.59259259258	-1327.74814814815
44313.610125	0	5734.86900000001	-5654.59259259258	-1327.72592592593
44313.6101251852	0	5734.86900000001	-5654.6074074074	-1327.75555555556
44313.6101253588	0	5734.88400000001	-5654.66666666666	-1327.86666666667
44313.610125544	0	5734.94300000001	-5654.7111111111	-1327.94814814815
44313.6101257176	0	5734.98700000001	-5654.73333333333	-1327.98518518518
44313.6101259028	0	5735.00900000001	-5654.73333333333	-1327.98518518518
44313.610126088	0	5735.00900000001	-5654.73333333333	-1327.98518518518
44313.6101262616	0	5735.00900000001	-5654.73333333333	-1327.98518518518
44313.6101264468	0	5735.00900000001	-5654.74814814814	-1328.00740740741
44313.6101266204	0	5735.02400000001	-5654.77777777777	-1328.04444444444
44313.6101268056	0	5735.05400000001	-5654.77777777777	-1328.05185185185
44313.6101269907	0	5735.05400000001	-5654.78518518518	-1328.05185185185
44313.6101271643	0	5735.06100000001	-5654.78518518518	-1328.05925925926
44313.6101273495	0	5735.06100000001	-5654.79999999999	-1328.06666666667
44313.6101275231	0	5735.07600000001	-5654.8074074074	-1328.08148148148
44313.6101277083	0	5735.08300000001	-5654.84444444444	-1328.14814814815
44313.6101278935	0	5735.12000000001	-5654.9037037037	-1328.22962962963
44313.6101280671	0	5735.17900000001	-5654.92592592592	-1328.25185185185
44313.6101282523	0	5735.20100000001	-5654.92592592592	-1328.25185185185
44313.6101284259	0	5735.20100000001	-5654.92592592592	-1328.25185185185
44313.6101286111	0	5735.20100000001	-5654.92592592592	-1328.25185185185
44313.6101287963	0	5735.20100000001	-5654.92592592592	-1328.25185185185
44313.6101289699	0	5735.20100000001	-5654.92592592592	-1328.25185185185
44313.6101291551	0	5735.20100000001	-5654.92592592592	-1328.25185185185
44313.6101293287	0	5735.20100000001	-5654.92592592592	-1328.25185185185
44313.6101295139	0	5735.20100000001	-5654.92592592592	-1328.25185185185
44313.6101296991	0	5735.20100000001	-5654.92592592592	-1328.25185185185
44313.6101298727	0	5735.20100000001	-5654.92592592592	-1328.25185185185
44313.6101300579	0	5735.20100000001	-5654.92592592592	-1328.25185185185
44313.6101302315	0	5735.20100000001	-5654.92592592592	-1328.25185185185
44313.6101304167	0	5735.20100000001	-5654.92592592592	-1328.25185185185
44313.6101306019	0	5735.20100000001	-5654.92592592592	-1328.25185185185
44313.6101307755	0	5735.20100000001	-5654.92592592592	-1328.25185185185
44313.6101309606	0	5735.20100000001	-5654.92592592592	-1328.25185185185
44313.6101311343	0	5735.20100000001	-5654.92592592592	-1328.25185185185
44313.6101313194	0	5735.20100000001	-5654.92592592592	-1328.25185185185
44313.6101315046	0	5735.20100000001	-5654.92592592592	-1328.25185185185
44313.6101316782	0	5735.20100000001	-5654.92592592592	-1328.25185185185
44313.6101318634	0	5735.20100000001	-5654.92592592592	-1328.25185185185
44313.610132037	0	5735.20100000001	-5654.92592592592	-1328.25185185185
44313.6101322222	0	5735.20100000001	-5654.92592592592	-1328.25185185185
44313.6101324074	0	5735.20100000001	-5654.92592592592	-1328.25185185185
44313.610132581	0	5735.20100000001	-5654.92592592592	-1328.25185185185
44313.6101327662	0	5735.20100000001	-5654.92592592592	-1328.25185185185
44313.6101329398	0	5735.20100000001	-5654.92592592592	-1328.25185185185
44313.610133125	0	5735.20100000001	-5654.92592592592	-1328.25185185185
44313.6101333102	0	5735.20100000001	-5654.92592592592	-1328.25185185185
44313.6101334838	0	5735.20100000001	-5654.92592592592	-1328.25185185185
44313.610133669	0	5735.20100000001	-5654.92592592592	-1328.25185185185
44313.6101338426	0	5735.20100000001	-5654.93333333332	-1328.25185185185
44313.6101340278	0	5735.20800000001	-5654.93333333332	-1328.25185185185
44313.610134213	0	5735.20800000001	-5654.93333333332	-1328.25185185185
44313.6101343866	0	5735.20800000001	-5654.93333333332	-1328.24444444444
44313.6101345718	0	5735.20800000001	-5654.93333333332	-1328.24444444444
44313.6101347454	0	5735.20800000001	-5654.93333333332	-1328.23703703704
44313.6101349306	0	5735.20800000001	-5654.91851851851	-1328.20740740741
44313.6101351157	0	5735.193	-5654.91851851851	-1328.20740740741
44313.6101352894	0	5735.193	-5654.92592592592	-1328.20740740741
44313.6101354745	0	5735.2	-5654.94074074073	-1328.21481481481
44313.6101356481	0	5735.215	-5654.94074074073	-1328.20740740741
44313.6101358333	0	5735.215	-5654.94074074073	-1328.20740740741
44313.6101360185	0	5735.215	-5654.94814814814	-1328.20740740741
44313.6101361921	0	5735.222	-5654.94814814814	-1328.20740740741
44313.6101363773	0	5735.222	-5654.94814814814	-1328.20740740741
44313.6101365509	0	5735.222	-5654.94814814814	-1328.20740740741
44313.6101367361	0	5735.222	-5654.94814814814	-1328.20740740741
44313.6101369213	0	5735.222	-5654.94814814814	-1328.20740740741
44313.6101370949	0	5735.222	-5654.95555555555	-1328.20740740741
44313.6101372801	0	5735.229	-5654.96296296295	-1328.20740740741
44313.6101374537	0	5735.236	-5654.96296296295	-1328.20740740741
44313.6101376389	0	5735.236	-5654.96296296295	-1328.20740740741
44313.6101378241	0	5735.236	-5654.97037037036	-1328.20740740741
44313.6101379977	0	5735.243	-5654.97037037036	-1328.20740740741
44313.6101381829	0	5735.243	-5654.97037037036	-1328.20740740741
44313.6101383565	0	5735.243	-5654.97037037036	-1328.20740740741
44313.6101385417	0	5735.243	-5654.97037037036	-1328.20740740741
44313.6101387269	0	5735.243	-5654.97037037036	-1328.20740740741
44313.6101389005	0	5735.243	-5654.97037037036	-1328.20740740741
44313.6101390856	0	5735.243	-5654.97037037036	-1328.20740740741
44313.6101392593	0	5735.243	-5654.97037037036	-1328.20740740741
44313.6101394444	0	5735.243	-5654.97037037036	-1328.20740740741
44313.6101396296	0	5735.243	-5654.97037037036	-1328.20740740741
44313.6101398032	0	5735.243	-5654.97037037036	-1328.20740740741
44313.6101399884	0	5735.243	-5654.97037037036	-1328.20740740741
44313.610140162	0	5735.243	-5654.97037037036	-1328.20740740741
44313.6101403472	0	5735.243	-5654.97037037036	-1328.20740740741
44313.6101405324	0	5735.243	-5654.97037037036	-1328.20740740741
44313.610140706	0	5735.243	-5654.97037037036	-1328.20740740741
44313.6101408912	0	5735.243	-5654.97037037036	-1328.20740740741
44313.6101410648	0	5735.243	-5654.97037037036	-1328.20740740741
44313.61014125	0	5735.243	-5654.97037037036	-1328.20740740741
44313.6101414352	0	5735.243	-5654.97037037036	-1328.20740740741
44313.6101416088	0	5735.243	-5654.97037037036	-1328.20740740741
44313.610141794	0	5735.243	-5654.97037037036	-1328.20740740741
44313.6101419676	0	5735.243	-5654.97777777777	-1328.20740740741
44313.6101421528	0	5735.25	-5654.97777777777	-1328.20740740741
44313.610142338	0	5735.25	-5654.98518518518	-1328.20740740741
44313.6101425116	0	5735.257	-5654.98518518518	-1328.20740740741
44313.6101426968	0	5735.257	-5654.98518518518	-1328.20740740741
44313.6101428704	0	5735.257	-5654.98518518518	-1328.20740740741
44313.6101430556	0	5735.257	-5654.98518518518	-1328.20740740741
44313.6101432407	0	5735.257	-5654.98518518518	-1328.20740740741
44313.6101434143	0	5735.257	-5654.99259259258	-1328.20740740741
44313.6101435995	0	5735.264	-5654.99999999999	-1328.20740740741
44313.6101437731	0	5735.271	-5655.0074074074	-1328.20740740741
44313.6101439583	0	5735.278	-5655.03703703703	-1328.21481481481
44313.6101441435	0	5735.308	-5655.08148148147	-1328.22222222222
44313.6101443171	0	5735.352	-5655.09629629629	-1328.22222222222
44313.6101445023	0	5735.367	-5655.09629629629	-1328.22222222222
44313.6101446759	0	5735.367	-5655.12592592592	-1328.22962962963
44313.6101448611	0	5735.397	-5655.17777777777	-1328.24444444444
[truncated: 5,707 more rows]
