# Supplementary material for: Near-infrared manipulation of multiple neuronal populations via trichromatic upconversion
Source: Nat Commun. 2021 Sep 27;12:5662. doi: 10.1038/s41467-021-25993-7 (PMC8476604; doi:10.1038/s41467-021-25993-7)
Supplement: Supplementary file 7 — Source Data [file 41467_2021_25993_MOESM7_ESM.zip › Source Data/SI 31/808/5_808_2.csv]

DateTime	xPosComp	yPosComp	xPos	yPos
44325.6152666088	0	3329.984	-3330.17037037037	325.311111111111
44325.6152667245	0	3330.169	-3330.65185185185	324.592592592593
44325.6152668403	0	3330.169	-3331.44444444444	323.851851851852
44325.615266956	0	3331.443	-3332.59259259259	323.103703703704
44325.6152670833	0	3331.443	-3334.22962962962	322.162962962963
44325.6152671991	0	3334.228	-3336.03703703703	321.296296296296
44325.6152673148	0	3334.228	-3338.33333333333	320.303703703704
44325.6152674306	0	3338.332	-3340.85925925925	319.288888888889
44325.6152675463	0	3338.332	-3343.4074074074	318.170370370371
44325.615267662	0	3343.406	-3345.93333333333	316.970370370371
44325.6152677662	0	3343.406	-3348.33333333333	315.733333333334
44325.6152678935	0	3348.332	-3350.54074074074	314.4
44325.6152680093	0	3348.332	-3352.33333333333	313.140740740741
44325.615268125	0	3352.332	-3353.97777777777	311.948148148148
44325.6152682407	0	3352.332	-3355.24444444444	310.822222222222
44325.6152683565	0	3355.243	-3356.4	309.592592592593
44325.6152684607	0	3355.243	-3357.45925925926	308.311111111111
44325.615268588	0	3357.458	-3358.52592592592	307.081481481482
44325.6152687037	0	3357.458	-3359.77037037037	305.851851851852
44325.6152688194	0	3359.769	-3361.27407407407	304.688888888889
44325.6152689352	0	3359.769	-3363.02962962963	303.540740740741
44325.6152690509	0	3363.028	-3364.95555555555	302.42962962963
44325.6152691667	0	3363.028	-3367.22222222222	301.185185185185
44325.6152692824	0	3367.221	-3369.48888888889	299.955555555556
44325.6152693981	0	3367.221	-3371.58518518518	298.859259259259
44325.6152695139	0	3371.584	-3373.72592592592	297.8
44325.6152696296	0	3371.584	-3375.77037037037	296.844444444445
44325.6152697454	0	3375.769	-3378	295.8
44325.6152698495	0	3375.769	-3379.95555555555	294.881481481482
44325.6152699653	0	3379.954	-3381.8	294.007407407408
44325.615270081	0	3379.954	-3383.46666666666	293.207407407408
44325.6152702083	0	3383.465	-3385.0074074074	292.377777777778
44325.6152703241	0	3383.465	-3386.39259259259	291.622222222222
44325.6152704398	0	3386.391	-3387.83703703703	290.911111111111
44325.6152705556	0	3386.391	-3389.59259259259	290.066666666667
44325.6152706713	0	3389.591	-3391.41481481481	289.318518518519
44325.615270787	0	3389.591	-3393.32592592592	288.562962962963
44325.6152709028	0	3393.324	-3395.13333333333	287.881481481482
44325.6152710185	0	3393.324	-3396.79259259259	287.162962962963
44325.6152711227	0	3396.791	-3398.25925925926	286.377777777778
44325.61527125	0	3396.791	-3399.38518518518	285.62962962963
44325.6152713542	0	3399.384	-3400.02222222222	284.985185185185
44325.6152714815	0	3399.384	-3400.27407407407	284.407407407408
44325.6152715972	0	3400.273	-3400.25925925926	283.896296296297
44325.615271713	0	3400.273	-3400.19259259259	283.318518518519
44325.6152718287	0	3400.192	-3400.31851851851	282.807407407408
44325.6152719444	0	3400.192	-3400.68888888888	282.511111111111
44325.6152720602	0	3400.688	-3401.16296296296	282.422222222222
44325.6152721759	0	3400.688	-3402.33333333333	282.177777777778
44325.6152722801	0	3402.332	-3403.77037037037	282.037037037037
44325.6152724074	0	3402.332	-3405.45925925925	281.970370370371
44325.6152725232	0	3405.458	-3407.4074074074	281.985185185185
44325.6152726389	0	3405.458	-3409.62962962963	282
44325.6152727546	0	3409.628	-3412.11851851851	282.066666666667
44325.6152728704	0	3409.628	-3414.67407407407	282.288888888889
44325.6152729861	0	3414.672	-3417.36296296296	282.548148148148
44325.6152731019	0	3414.672	-3420.2074074074	282.792592592593
44325.6152732176	0	3420.205	-3423.08888888888	283.066666666667
44325.6152733333	0	3420.205	-3425.95555555555	283.340740740741
44325.6152734491	0	3425.953	-3428.81481481481	283.681481481482
44325.6152735648	0	3425.953	-3431.67407407407	283.962962962963
44325.6152736806	0	3431.672	-3434.34814814814	284.311111111111
44325.6152737963	0	3431.672	-3437.06666666666	284.703703703704
44325.615273912	0	3437.065	-3439.79259259259	285.155555555556
44325.6152740278	0	3437.065	-3442.35555555555	285.792592592593
44325.6152741435	0	3442.354	-3444.77037037037	286.333333333333
44325.6152742593	0	3442.354	-3446.77037037037	286.851851851852
44325.615274375	0	3446.769	-3448.55555555555	287.340740740741
44325.6152744907	0	3446.769	-3449.52592592592	287.674074074074
44325.6152746065	0	3449.525	-3450.47407407407	288.051851851852
44325.6152747222	0	3449.525	-3451.58518518518	288.577777777778
44325.6152748264	0	3451.584	-3452.54074074074	289.044444444445
44325.6152749421	0	3451.584	-3453.38518518518	289.6
44325.6152750579	0	3453.384	-3454.17777777777	290.162962962963
44325.6152751736	0	3453.384	-3454.97037037037	290.718518518519
44325.6152752894	0	3454.969	-3455.74074074074	291.303703703704
44325.6152754051	0	3454.969	-3456.65925925925	291.911111111111
44325.6152755208	0	3456.658	-3457.73333333333	292.57037037037
44325.6152756366	0	3456.658	-3459.04444444444	293.22962962963
44325.6152757523	0	3459.043	-3460.51851851851	293.733333333333
44325.6152758681	0	3459.043	-3462.37037037037	294.333333333333
44325.6152759838	0	3462.369	-3464.59999999999	294.948148148148
44325.6152760995	0	3462.369	-3466.87407407407	295.377777777778
44325.6152762153	0	3466.873	-3469.45185185185	295.770370370371
44325.615276331	0	3466.873	-3472.17777777777	296.170370370371
44325.6152764468	0	3472.177	-3474.79999999999	296.488888888889
44325.6152765625	0	3472.177	-3477.48888888888	296.822222222222
44325.6152766898	0	3477.488	-3480.43703703703	296.925925925926
44325.6152768056	0	3477.488	-3483.53333333333	297.037037037037
44325.6152769213	0	3483.532	-3486.45925925925	297.170370370371
44325.615277037	0	3483.532	-3489.15555555555	297.259259259259
44325.6152771528	0	3489.154	-3491.59259259259	297.325925925926
44325.6152772685	0	3489.154	-3493.53333333333	297.348148148148
44325.6152773727	0	3493.532	-3495.11851851851	297.385185185185
44325.6152774884	0	3493.532	-3496.38518518518	297.385185185185
44325.6152776042	0	3496.384	-3497.35555555555	297.348148148148
44325.6152777199	0	3496.384	-3498.28888888888	297.377777777778
44325.6152778356	0	3498.288	-3499.29629629629	297.377777777778
44325.6152779514	0	3498.288	-3500.57777777777	297.444444444445
44325.6152780671	0	3500.577	-3502.05185185185	297.451851851852
44325.6152781829	0	3500.577	-3503.55555555555	297.437037037037
44325.6152782986	0	3503.555	-3505.31851851851	297.296296296296
44325.6152784143	0	3503.555	-3507.16296296296	297.155555555556
44325.6152785301	0	3507.162	-3509.12592592592	296.837037037037
44325.6152786458	0	3507.162	-3511.17777777777	296.511111111111
44325.6152787616	0	3511.177	-3513.24444444444	296.081481481482
44325.6152788773	0	3511.177	-3515.2074074074	295.725925925926
44325.6152789931	0	3515.207	-3517.36296296296	295.244444444445
44325.6152791088	0	3515.207	-3519.5037037037	294.62962962963
44325.6152792245	0	3519.503	-3522.0074074074	293.933333333334
44325.6152793518	0	3519.503	-3524.46666666666	293.392592592593
44325.615279456	0	3524.466	-3526.76296296296	292.896296296297
44325.6152795833	0	3524.466	-3529.4074074074	292.222222222222
44325.6152796991	0	3529.407	-3532.22962962962	291.496296296297
44325.6152798148	0	3529.407	-3535.06666666666	290.785185185185
44325.6152799306	0	3535.066	-3538.08148148148	290.103703703704
44325.6152800347	0	3535.066	-3541.0074074074	289.407407407408
44325.615280162	0	3541.007	-3543.74814814814	288.755555555556
44325.6152802778	0	3541.007	-3546.33333333333	288
44325.6152803935	0	3546.333	-3548.77037037037	287.303703703704
44325.6152805093	0	3546.333	-3550.83703703703	286.681481481482
44325.615280625	0	3550.837	-3552.57037037036	286.125925925926
44325.6152807407	0	3550.837	-3554.13333333333	285.614814814815
44325.6152808565	0	3554.133	-3555.51851851851	284.955555555556
44325.6152809722	0	3554.133	-3556.88888888888	284.303703703704
44325.6152810764	0	3556.889	-3558.17777777777	283.622222222223
44325.6152812037	0	3556.889	-3559.38518518518	283.05925925926
44325.6152813194	0	3559.385	-3560.74074074074	282.540740740741
44325.6152814352	0	3559.385	-3562.23703703703	281.955555555556
44325.6152815509	0	3562.237	-3563.81481481481	281.407407407408
44325.6152816667	0	3562.237	-3565.42222222222	281.044444444445
44325.6152817708	0	3565.422	-3567.39259259259	280.525925925926
44325.6152818982	0	3565.422	-3569.34814814814	280.088888888889
44325.6152820139	0	3569.348	-3571.35555555555	279.696296296297
44325.6152821181	0	3569.348	-3573.57037037036	279.066666666667
44325.6152822454	0	3573.57	-3575.41481481481	278.422222222223
44325.6152823611	0	3573.57	-3577.24444444444	277.651851851852
44325.6152824653	0	3577.244	-3578.9037037037	276.896296296297
44325.615282581	0	3577.244	-3580.42222222222	276.074074074074
44325.6152826968	0	3580.422	-3581.71851851851	275.214814814815
44325.6152828125	0	3580.422	-3582.83703703703	274.340740740741
44325.6152829282	0	3582.837	-3583.83703703703	273.525925925926
44325.615283044	0	3582.837	-3584.93333333333	272.748148148148
44325.6152831597	0	3584.933	-3586.24444444444	272.007407407408
44325.6152832755	0	3584.933	-3587.68888888888	271.296296296297
44325.6152834028	0	3587.689	-3589.26666666666	270.637037037037
44325.6152835185	0	3587.689	-3591.04444444444	269.918518518519
44325.6152836227	0	3591.045	-3593.05185185185	269.296296296297
44325.61528375	0	3591.045	-3595.21481481481	268.770370370371
44325.6152838657	0	3595.215	-3597.7037037037	268.281481481482
44325.6152839815	0	3595.215	-3600.34814814814	267.874074074074
44325.6152840972	0	3600.348	-3603.08148148148	267.518518518519
44325.615284213	0	3600.348	-3606.02222222222	267.244444444445
44325.6152843287	0	3606.022	-3609.08888888888	267.051851851852
44325.6152844329	0	3606.022	-3612.22222222222	266.903703703704
44325.6152845602	0	3612.222	-3615.39999999999	266.762962962963
44325.6152846759	0	3612.222	-3618.68888888888	266.570370370371
44325.6152847917	0	3618.689	-3621.88888888888	266.562962962963
44325.6152849074	0	3618.689	-3624.85185185185	266.577777777778
44325.6152850231	0	3624.852	-3627.79999999999	266.562962962963
44325.6152851389	0	3624.852	-3630.58518518518	266.496296296297
44325.6152852546	0	3630.585	-3633.21481481481	266.370370370371
44325.6152853704	0	3630.585	-3635.48148148147	266.192592592593
44325.6152854861	0	3635.481	-3637.42222222222	266.014814814815
44325.6152856019	0	3635.481	-3638.74074074073	265.881481481482
44325.615285706	0	3638.74	-3639.68888888888	265.725925925926
44325.6152858333	0	3638.74	-3640.25185185185	265.65925925926
44325.6152859491	0	3640.251	-3640.7037037037	265.65925925926
44325.6152860648	0	3640.251	-3641.18518518518	265.62962962963
44325.615286169	0	3641.184	-3641.55555555555	265.62962962963
44325.6152862963	0	3641.184	-3641.9037037037	265.622222222222
44325.615286412	0	3641.903	-3642.28148148147	265.637037037037
44325.6152865162	0	3641.903	-3642.92592592592	265.696296296297
44325.6152866435	0	3642.925	-3643.82962962962	265.777777777778
44325.6152867593	0	3642.925	-3645.04444444444	265.82962962963
44325.6152868634	0	3645.044	-3646.63703703703	265.925925925926
44325.6152869907	0	3645.044	-3648.57037037036	266.02962962963
44325.6152870949	0	3648.57	-3650.86666666666	266.103703703704
44325.6152872222	0	3648.57	-3653.41481481481	266.192592592593
44325.6152873264	0	3653.414	-3656.21481481481	266.244444444445
44325.6152874421	0	3653.414	-3659.0074074074	266.296296296297
44325.6152875579	0	3659.007	-3661.82222222222	266.437037037037
44325.6152876736	0	3659.007	-3664.45925925925	266.607407407408
44325.6152877894	0	3664.459	-3667.07407407407	266.844444444445
44325.6152879051	0	3664.459	-3669.43703703703	267.081481481482
44325.6152880208	0	3669.437	-3671.34814814814	267.340740740741
44325.6152881366	0	3669.437	-3672.79259259259	267.614814814815
44325.6152882523	0	3672.793	-3673.94074074073	267.822222222223
44325.6152883681	0	3672.793	-3674.91851851851	268.081481481482
44325.6152884838	0	3674.919	-3675.97037037036	268.325925925926
44325.6152885995	0	3674.919	-3677.13333333333	268.577777777778
44325.6152887153	0	3677.134	-3678.37037037036	268.8
44325.615288831	0	3677.134	-3679.82962962962	268.977777777778
44325.6152889468	0	3679.83	-3681.48888888888	269.192592592593
44325.6152890625	0	3679.83	-3683.46666666666	269.4
44325.6152891782	0	3683.467	-3685.61481481481	269.503703703704
44325.615289294	0	3683.467	-3687.91851851851	269.614814814815
44325.6152894097	0	3687.919	-3690.2074074074	269.725925925926
44325.6152895255	0	3687.919	-3692.45925925925	269.888888888889
44325.6152896412	0	3692.46	-3694.64444444444	269.992592592593
44325.6152897569	0	3692.46	-3696.63703703703	270.088888888889
44325.6152898727	0	3696.638	-3698.46666666666	270.140740740741
44325.6152899884	0	3696.638	-3700.02222222222	270.140740740741
44325.6152901042	0	3700.023	-3701.39259259259	270.140740740741
44325.6152902199	0	3700.023	-3702.54814814814	270.192592592593
44325.6152903356	0	3702.549	-3703.66666666666	270.214814814815
44325.6152904514	0	3702.549	-3704.75555555555	270.266666666667
44325.6152905671	0	3704.756	-3706.03703703703	270.311111111111
44325.6152906829	0	3704.756	-3707.45185185185	270.422222222223
44325.6152907986	0	3707.452	-3708.99259259259	270.540740740741
44325.6152909143	0	3707.452	-3710.58518518518	270.651851851852
44325.6152910301	0	3710.585	-3712.13333333333	270.770370370371
44325.6152911458	0	3710.585	-3713.54074074073	270.940740740741
44325.6152912616	0	3713.541	-3714.77037037036	271.133333333334
44325.6152913773	0	3713.541	-3715.96296296296	271.281481481482
44325.6152914931	0	3715.963	-3716.98518518518	271.481481481482
44325.6152916088	0	3715.963	-3718.19259259259	271.62962962963
44325.6152917245	0	3718.193	-3719.45185185185	271.681481481482
44325.6152918403	0	3718.193	-3720.81481481481	271.770370370371
44325.615291956	0	3720.815	-3722.33333333333	271.844444444445
44325.6152920718	0	3720.815	-3724.03703703703	272.007407407408
44325.6152921875	0	3724.037	-3725.91851851851	272.207407407408
44325.6152923032	0	3724.037	-3727.88888888888	272.355555555556
44325.615292419	0	3727.889	-3730.28148148148	272.481481481482
44325.6152925347	0	3727.889	-3732.7037037037	272.651851851852
44325.615292662	0	3732.704	-3735.45185185185	272.888888888889
44325.6152927778	0	3732.704	-3738.19999999999	273.096296296297
44325.6152928935	0	3738.2	-3741.28888888888	273.362962962963
44325.6152930093	0	3738.2	-3744.44444444444	273.637037037037
44325.6152931134	0	3744.444	-3747.45925925925	273.851851851852
44325.6152932292	0	3744.444	-3750.55555555555	274.059259259259
44325.6152933449	0	3750.555	-3753.49629629629	274.214814814815
44325.6152934607	0	3750.555	-3756.05925925925	274.392592592593
44325.6152935764	0	3756.059	-3758.57037037036	274.385185185185
44325.6152936921	0	3756.059	-3760.79999999999	274.437037037037
44325.6152938079	0	3760.8	-3762.77037037036	274.444444444445
44325.6152939236	0	3760.8	-3763.91111111111	274.414814814815
44325.6152940394	0	3763.911	-3765.07407407407	274.496296296297
44325.6152941551	0	3763.911	-3766.97777777777	274.614814814815
44325.6152942708	0	3766.978	-3768.99259259259	274.82962962963
44325.6152943866	0	3766.978	-3770.94074074073	275.096296296296
44325.6152945023	0	3770.941	-3772.79999999999	275.385185185185
44325.6152946181	0	3770.941	-3774.21481481481	275.718518518519
44325.6152947338	0	3774.215	-3775.59259259259	276.296296296296
44325.6152948495	0	3774.215	-3776.86666666666	276.837037037037
44325.6152949653	0	3776.867	-3778.22222222222	277.362962962963
44325.615295081	0	3776.867	-3779.59999999999	277.851851851852
44325.6152952083	0	3779.6	-3781.08888888888	278.348148148148
44325.6152953241	0	3779.6	-3782.58518518518	278.866666666667
44325.6152954398	0	3782.585	-3784.03703703703	279.392592592593
44325.615295544	0	3782.585	-3785.69629629629	279.785185185185
44325.6152956597	0	3785.696	-3787.5037037037	280.251851851852
44325.615295787	0	3785.696	-3789.57037037036	280.725925925926
44325.6152958912	0	3789.57	-3791.84444444444	281.125925925926
44325.6152960185	0	3789.57	-3794.05925925925	281.42962962963
44325.6152961343	0	3794.059	-3796.28148148148	281.792592592593
44325.6152962384	0	3794.059	-3798.65185185185	282.185185185185
44325.6152963657	0	3798.652	-3801.05925925925	282.644444444445
44325.6152964815	0	3798.652	-3803.42962962962	283.125925925926
44325.6152965856	0	3803.43	-3805.58518518518	283.62962962963
44325.615296713	0	3803.43	-3807.73333333333	284.125925925926
44325.6152968171	0	3807.734	-3809.84444444444	284.444444444445
44325.6152969329	0	3807.734	-3812.1037037037	284.748148148148
44325.6152970602	0	3812.104	-3814.22962962962	284.992592592593
44325.6152971644	0	3812.104	-3816.25185185185	285.214814814815
44325.6152972917	0	3816.252	-3818.3037037037	285.414814814815
44325.6152974074	0	3816.252	-3820.51851851851	285.518518518519
44325.6152975116	0	3820.519	-3822.67407407407	285.607407407408
44325.6152976273	0	3820.519	-3824.97777777777	285.792592592593
44325.6152977431	0	3824.978	-3827.45925925925	285.911111111111
44325.6152978588	0	3824.978	-3830.17777777777	286
44325.6152979745	0	3830.178	-3832.87407407407	286.05925925926
44325.6152980903	0	3830.178	-3835.65925925925	286.185185185185
44325.615298206	0	3835.659	-3838.42222222222	286.355555555556
44325.6152983218	0	3835.659	-3840.97037037036	286.481481481482
44325.6152984375	0	3840.97	-3843.2074074074	286.562962962963
44325.6152985532	0	3840.97	-3845.04444444444	286.666666666667
44325.615298669	0	3845.044	-3846.48888888888	286.666666666667
44325.6152987847	0	3845.044	-3847.33333333333	286.570370370371
44325.6152989005	0	3847.333	-3847.71111111111	286.288888888889
44325.6152990162	0	3847.333	-3847.77037037036	285.985185185185
44325.6152991319	0	3847.77	-3847.61481481481	285.688888888889
44325.6152992477	0	3847.77	-3847.27407407407	285.266666666667
44325.6152993634	0	3847.274	-3846.81481481481	284.777777777778
44325.6152994792	0	3847.274	-3846.4074074074	284.155555555556
44325.6152995949	0	3846.407	-3846.11851851851	283.488888888889
44325.6152997222	0	3846.407	-3845.94074074073	282.770370370371
44325.615299838	0	3845.94	-3845.91111111111	281.933333333334
44325.6152999421	0	3845.94	-3845.97037037036	281.125925925926
44325.6153000579	0	3845.97	-3846.26666666666	280.244444444445
44325.6153001852	0	3845.97	-3846.72592592592	279.414814814815
44325.6153003009	0	3846.726	-3847.33333333333	278.533333333334
44325.6153004167	0	3846.726	-3848.01481481481	277.62962962963
44325.6153005324	0	3848.015	-3848.82222222222	276.785185185185
44325.6153006366	0	3848.015	-3849.54074074073	276.081481481482
44325.6153007639	0	3849.541	-3850.48888888888	275.2
44325.6153008796	0	3849.541	-3851.58518518518	274.303703703704
44325.6153009838	0	3851.585	-3852.88888888888	273.4
44325.6153010995	0	3851.585	-3854.57037037036	272.422222222223
44325.6153012153	0	3854.57	-3856.33333333333	271.496296296297
44325.6153013426	0	3854.57	-3858.25925925925	270.674074074074
44325.6153014583	0	3858.259	-3860.03703703703	269.866666666667
44325.6153015625	0	3858.259	-3862.03703703703	269.051851851852
44325.6153016782	0	3862.037	-3864.13333333333	268.162962962963
44325.615301794	0	3862.037	-3866.14814814814	267.370370370371
44325.6153019097	0	3866.148	-3868.1111111111	266.511111111111
44325.6153020255	0	3866.148	-3869.71851851851	265.614814814815
44325.6153021412	0	3869.718	-3870.86666666666	264.755555555556
44325.6153022569	0	3869.718	-3871.63703703703	264
44325.6153023727	0	3871.637	-3872.02222222222	263.340740740741
44325.6153024884	0	3871.637	-3872.25925925925	262.740740740741
44325.6153026157	0	3872.259	-3872.57037037036	262.125925925926
44325.6153027199	0	3872.259	-3873.16296296296	261.540740740741
44325.6153028356	0	3873.163	-3874.05925925925	260.985185185186
44325.6153029514	0	3873.163	-3875.27407407407	260.466666666667
44325.6153030671	0	3875.274	-3876.63703703703	260.096296296297
44325.6153031944	0	3875.274	-3878.2074074074	259.777777777778
44325.6153032986	0	3878.207	-3880.05185185185	259.533333333334
44325.6153034144	0	3878.207	-3882.02222222222	259.407407407408
44325.6153035301	0	3882.022	-3884.16296296296	259.325925925926
44325.6153036458	0	3882.022	-3886.45185185185	259.266666666667
44325.6153037731	0	3886.452	-3888.81481481481	259.244444444445
44325.6153038773	0	3886.452	-3891.31111111111	259.237037037037
44325.6153039931	0	3891.311	-3894.0074074074	259.185185185185
44325.6153041088	0	3891.311	-3896.75555555555	259.25925925926
44325.6153042245	0	3896.755	-3899.53333333333	259.370370370371
44325.6153043519	0	3896.755	-3902.42222222222	259.525925925926
44325.615304456	0	3902.422	-3905.39259259259	259.674074074074
44325.6153045718	0	3902.422	-3908.42222222222	259.822222222222
44325.6153046875	0	3908.422	-3911.39259259259	260.014814814815
44325.6153048032	0	3908.422	-3914.24444444444	260.22962962963
44325.615304919	0	3914.244	-3916.87407407407	260.42962962963
44325.6153050347	0	3914.244	-3919.03703703703	260.577777777778
44325.6153051505	0	3919.037	-3920.92592592592	260.585185185185
44325.6153052662	0	3919.037	-3922.31851851851	260.622222222222
44325.6153053819	0	3922.318	-3923.27407407407	260.681481481482
44325.6153055093	0	3922.318	-3923.84444444444	260.688888888889
44325.6153056134	0	3923.844	-3924.09629629629	260.703703703704
44325.6153057292	0	3923.844	-3924.25185185185	260.770370370371
44325.6153058449	0	3924.251	-3924.31851851851	260.866666666667
44325.6153059607	0	3924.251	-3924.35555555555	260.985185185185
44325.6153060764	0	3924.355	-3924.5037037037	261.133333333334
44325.6153061921	0	3924.355	-3924.81481481481	261.274074074074
44325.6153063079	0	3924.814	-3925.34074074073	261.4
44325.6153064236	0	3924.814	-3926.13333333333	261.437037037037
44325.6153065394	0	3926.133	-3927.11851851851	261.444444444445
44325.6153066551	0	3926.133	-3928.3037037037	261.42962962963
44325.6153067708	0	3928.303	-3929.65185185185	261.385185185185
44325.6153068866	0	3928.303	-3931.31851851851	261.325925925926
44325.6153070023	0	3931.318	-3933.3037037037	261.162962962963
44325.6153071181	0	3931.318	-3935.68888888888	261.044444444445
44325.6153072338	0	3935.688	-3938.39259259259	260.814814814815
44325.6153073495	0	3935.688	-3941.19259259259	260.651851851852
44325.6153074653	0	3941.192	-3944.27407407407	260.437037037037
44325.615307581	0	3941.192	-3947.66666666666	260.288888888889
44325.6153076968	0	3947.666	-3951.05185185185	260.007407407408
44325.6153078125	0	3947.666	-3954.72592592592	259.711111111111
44325.6153079282	0	3954.725	-3958.45185185185	259.459259259259
44325.615308044	0	3954.725	-3962.04444444444	259.259259259259
44325.6153081597	0	3962.044	-3965.46666666666	259.155555555556
44325.6153082755	0	3962.044	-3968.48888888888	259.014814814815
44325.6153084028	0	3968.488	-3970.83703703703	258.762962962963
44325.6153085069	0	3968.488	-3972.57037037037	258.385185185185
44325.6153086227	0	3972.569	-3973.61481481481	257.985185185185
44325.6153087384	0	3972.569	-3974.07407407407	257.637037037037
44325.6153088542	0	3974.073	-3974.08148148148	257.414814814815
44325.6153089815	0	3974.073	-3973.94814814814	257.222222222222
44325.6153090856	0	3973.947	-3973.82222222222	257.022222222222
44325.6153092014	0	3973.947	-3973.68148148148	256.792592592593
44325.6153093171	0	3973.68	-3973.55555555555	256.585185185185
44325.6153094329	0	3973.68	-3973.36296296296	256.370370370371
44325.6153095486	0	3973.361	-3973.17777777777	256.133333333334
44325.6153096644	0	3973.361	-3973.09629629629	255.911111111111
44325.6153097801	0	3973.094	-3973.15555555555	255.62962962963
44325.6153098958	0	3973.094	-3973.39999999999	255.377777777778
44325.6153100116	0	3973.398	-3973.76296296296	255.118518518519
44325.6153101389	0	3973.398	-3974.28888888888	254.837037037037
44325.6153102431	0	3974.287	-3974.78518518518	254.644444444445
44325.6153103588	0	3974.287	-3975.32592592592	254.392592592593
44325.6153104745	0	3975.324	-3975.83703703703	254.155555555556
44325.6153105903	0	3975.324	-3976.44444444444	253.851851851852
44325.6153107176	0	3976.443	-3977.08148148148	253.540740740741
44325.6153108218	0	3976.443	-3977.69629629629	253.251851851852
44325.6153109375	0	3977.695	-3978.44444444444	252.955555555556
44325.6153110532	0	3977.695	-3979.25185185185	252.607407407408
44325.615311169	0	3979.251	-3980.14814814814	252.362962962963
44325.6153112963	0	3979.251	-3980.97777777777	252.111111111111
44325.6153114005	0	3980.977	-3981.82222222222	251.851851851852
44325.6153115162	0	3980.977	-3982.82962962962	251.555555555556
44325.6153116319	0	3982.829	-3983.92592592592	251.392592592593
44325.6153117477	0	3982.829	-3985.01481481481	251.288888888889
44325.615311875	0	3985.014	-3986.22222222222	251.103703703704
44325.6153119792	0	3985.014	-3987.32592592592	250.992592592593
44325.6153120949	0	3987.325	-3988.34814814814	250.859259259259
44325.6153122106	0	3987.325	-3989.26666666666	250.762962962963
44325.6153123264	0	3989.266	-3990.17777777777	250.674074074074
44325.6153124421	0	3989.266	-3991.1037037037	250.570370370371
44325.6153125579	0	3991.103	-3992.02222222222	250.496296296297
44325.6153126736	0	3991.103	-3992.96296296296	250.42962962963
44325.6153127893	0	3992.962	-3993.96296296296	250.444444444445
44325.6153129051	0	3992.962	-3995.05185185185	250.45925925926
44325.6153130324	0	3995.051	-3996.17037037037	250.533333333334
44325.6153131366	0	3995.051	-3997.57777777777	250.622222222222
44325.6153132523	0	3997.577	-3999.05925925925	250.733333333334
44325.6153133681	0	3997.577	-4000.53333333333	250.896296296297
44325.6153134838	0	4000.533	-4001.88148148148	251.148148148148
44325.6153136111	0	4000.533	-4003.08888888888	251.4
44325.6153137153	0	4003.089	-4004.03703703703	251.577777777778
44325.615313831	0	4003.089	-4004.57037037036	251.703703703704
44325.6153139468	0	4004.57	-4004.85925925925	251.785185185185
44325.6153140625	0	4004.57	-4004.94814814814	251.925925925926
44325.6153141898	0	4004.948	-4004.94814814814	252.111111111111
44325.615314294	0	4004.948	-4005.01481481481	252.348148148148
44325.6153144097	0	4005.015	-4005.33333333333	252.666666666667
44325.6153145255	0	4005.015	-4005.99259259259	253.125925925926
44325.6153146412	0	4005.993	-4006.97037037036	253.651851851852
44325.6153147569	0	4005.993	-4008.15555555555	254.162962962963
44325.6153148727	0	4008.156	-4009.52592592592	254.814814814815
44325.6153149884	0	4008.156	-4011.0074074074	255.488888888889
44325.6153151042	0	4011.008	-4012.62222222222	256.303703703704
44325.6153152199	0	4011.008	-4014.25185185185	257.140740740741
44325.6153153357	0	4014.252	-4016.14074074073	258.051851851852
44325.6153154514	0	4014.252	-4018.16296296296	258.970370370371
44325.6153155671	0	4018.163	-4020.34814814814	259.970370370371
44325.6153156829	0	4018.163	-4022.72592592592	261.014814814815
44325.6153157986	0	4022.726	-4025.07407407407	262.022222222222
44325.6153159144	0	4022.726	-4027.44444444444	263.088888888889
44325.6153160301	0	4027.445	-4029.71111111111	264.318518518519
44325.6153161458	0	4027.445	-4031.96296296296	265.570370370371
44325.6153162616	0	4031.964	-4034.14814814814	266.837037037037
44325.6153163773	0	4031.964	-4036.37037037036	268.140740740741
44325.6153164931	0	4036.371	-4038.31111111111	269.4
44325.6153166088	0	4036.371	-4040.19999999999	270.807407407408
44325.6153167245	0	4040.201	-4042.08888888888	272.096296296296
44325.6153168403	0	4040.201	-4044.09629629629	273.511111111111
44325.615316956	0	4044.097	-4046.13333333333	274.911111111111
44325.6153170718	0	4044.097	-4048.05185185185	276.251851851852
44325.6153171875	0	4048.053	-4050.03703703703	277.651851851852
44325.6153173032	0	4048.053	-4052.11851851851	279.044444444445
44325.615317419	0	4052.12	-4054.08888888888	280.4
44325.6153175347	0	4052.12	-4056.02962962962	281.696296296296
44325.6153176505	0	4056.031	-4057.81481481481	283.051851851852
44325.6153177662	0	4056.031	-4059.37037037036	284.392592592593
44325.6153178819	0	4059.372	-4060.85925925925	285.755555555556
44325.6153179977	0	4059.372	-4062.19999999999	287.066666666667
44325.6153181134	0	4062.202	-4063.39259259259	288.4
44325.6153182407	0	4062.202	-4064.42962962962	289.8
44325.6153183449	0	4064.432	-4065.31851851851	291.207407407407
44325.6153184606	0	4064.432	-4066.14814814814	292.6
44325.6153185764	0	4066.151	-4066.91851851851	293.977777777778
44325.6153186921	0	4066.151	-4067.91111111111	295.362962962963
44325.6153188079	0	4067.914	-4069.19999999999	296.733333333333
44325.6153189236	0	4067.914	-4070.84444444444	298.066666666667
44325.6153190394	0	4070.847	-4072.81481481481	299.348148148148
44325.6153191551	0	4070.847	-4075.06666666666	300.748148148148
44325.6153192708	0	4075.069	-4077.43703703703	302.155555555556
44325.6153193866	0	4075.069	-4079.72592592592	303.318518518519
44325.6153195023	0	4079.728	-4082.11851851851	304.325925925926
44325.6153196181	0	4079.728	-4084.69629629629	305.444444444445
44325.6153197338	0	4084.698	-4087.39259259259	306.540740740741
44325.6153198495	0	4084.698	-4089.85185185185	307.6
44325.6153199653	0	4089.854	-4092.02222222222	308.62962962963
44325.615320081	0	4089.854	-4093.88148148148	309.622222222222
44325.6153201968	0	4093.884	-4095.39259259259	310.562962962963
44325.6153203125	0	4093.884	-4096.46666666666	311.422222222222
44325.6153204282	0	4096.469	-4097.08888888888	312.214814814815
44325.615320544	0	4096.469	-4097.41481481481	312.925925925926
44325.6153206597	0	4097.417	-4097.48888888888	313.488888888889
44325.6153207755	0	4097.417	-4097.39259259259	313.97037037037
44325.6153208912	0	4097.395	-4097.38518518518	314.296296296296
44325.6153210069	0	4097.395	-4097.48148148147	314.6
44325.6153211227	0	4097.484	-4097.88148148147	314.837037037037
44325.6153212384	0	4097.484	-4098.61481481481	314.896296296296
44325.6153213542	0	4098.617	-4099.81481481481	314.992592592593
44325.6153214699	0	4098.617	-4101.31851851851	315.051851851852
44325.6153215856	0	4101.321	-4103.21481481481	315.081481481482
44325.6153217014	0	4101.321	-4105.33333333333	315.081481481482
44325.6153218171	0	4105.336	-4107.73333333333	315.051851851852
44325.6153219329	0	4105.336	-4110.3037037037	314.977777777778
44325.6153220486	0	4110.306	-4112.99259259258	314.962962962963
44325.6153221644	0	4110.306	-4115.63703703703	314.844444444445
44325.6153222801	0	4115.639	-4118.17777777777	314.659259259259
44325.6153223958	0	4115.639	-4120.56296296295	314.466666666667
44325.6153225116	0	4120.565	-4122.79259259258	314.333333333333
44325.6153226273	0	4120.565	-4124.96296296296	313.955555555556
44325.6153227431	0	4124.965	-4126.9111111111	313.57037037037
44325.6153228588	0	4124.965	-4128.54814814814	313.274074074074
44325.6153229745	0	4128.55	-4130.45185185184	312.918518518519
44325.6153230903	0	4128.55	-4132.64444444444	312.488888888889
44325.615323206	0	4132.646	-4134.96296296295	312.074074074074
44325.6153233218	0	4132.646	-4136.94814814814	311.792592592593
44325.6153234375	0	4136.95	-4138.7111111111	311.555555555556
44325.6153235532	0	4136.95	-4140.41481481481	311.251851851852
44325.615323669	0	4140.417	-4141.79999999999	310.888888888889
44325.6153237847	0	4140.417	-4142.92592592592	310.533333333333
44325.6153239005	0	4142.928	-4143.68148148147	310.214814814815
44325.6153240162	0	4142.928	-4144.16296296295	309.911111111111
44325.6153241319	0	4144.165	-4144.31851851851	309.681481481482
44325.6153242477	0	4144.165	-4144.30370370369	309.496296296296
44325.6153243634	0	4144.306	-4144.21481481481	309.333333333333
44325.6153244792	0	4144.306	-4144.17037037036	309.155555555556
44325.6153245949	0	4144.173	-4144.22962962962	309.007407407407
44325.6153247106	0	4144.173	-4144.37037037036	308.807407407407
44325.6153248264	0	4144.373	-4144.59999999999	308.607407407407
44325.6153249421	0	4144.373	-4144.88148148147	308.414814814815
44325.6153250579	0	4144.884	-4145.28888888888	308.177777777778
44325.6153251736	0	4144.884	-4145.88148148147	308.02962962963
44325.6153252893	0	4145.884	-4146.74074074073	307.925925925926
44325.6153254051	0	4145.884	-4147.87407407407	307.82962962963
44325.6153255208	0	4147.877	-4149.28148148147	307.82962962963
44325.6153256366	0	4147.877	-4151.04444444444	307.866666666667
44325.6153257523	0	4151.047	-4152.92592592592	307.903703703704
44325.6153258681	0	4151.047	-4154.98518518518	308.014814814815
44325.6153259838	0	4154.988	-4157.08888888888	308.177777777778
44325.6153260995	0	4154.988	-4159.06666666666	308.274074074074
44325.6153262153	0	4159.069	-4160.95555555555	308.281481481481
44325.615326331	0	4159.069	-4162.48148148147	308.325925925926
44325.6153264468	0	4162.484	-4163.57777777777	308.355555555556
44325.6153265625	0	4162.484	-4164.17777777777	308.392592592593
44325.6153266782	0	4164.18	-4164.33333333333	308.518518518518
44325.615326794	0	4164.18	-4164.41481481481	308.681481481481
44325.6153269097	0	4164.417	-4164.67407407407	308.948148148148
44325.6153270255	0	4164.417	-4165.26666666666	309.340740740741
44325.6153271412	0	4165.269	-4166.07407407407	309.844444444444
44325.6153272569	0	4165.269	-4167.10370370369	310.362962962963
44325.6153273727	0	4167.106	-4168.22222222221	310.948148148148
44325.6153274884	0	4167.106	-4169.59999999999	311.644444444444
44325.6153276042	0	4169.602	-4170.95555555555	312.237037037037
44325.6153277199	0	4169.602	-4172.61481481481	313.02962962963
44325.6153278357	0	4172.617	-4174.29629629629	313.851851851852
44325.6153279514	0	4172.617	-4176.19999999999	314.607407407407
44325.6153280671	0	4176.202	-4178.36296296296	315.444444444444
44325.6153281829	0	4176.202	-4180.73333333333	316.377777777778
44325.6153282986	0	4180.735	-4183.2074074074	317.4
44325.6153284144	0	4180.735	-4185.64444444444	318.444444444444
44325.6153285301	0	4185.646	-4188.12592592592	319.637037037037
44325.6153286458	0	4185.646	-4190.7037037037	320.874074074074
44325.6153287616	0	4190.705	-4193.2074074074	322.222222222222
44325.6153288773	0	4190.705	-4195.65925925925	323.562962962963
44325.6153289931	0	4195.661	-4198.07407407407	324.940740740741
44325.6153291088	0	4195.661	-4200.39999999999	326.296296296296
44325.6153292245	0	4200.402	-4202.78518518518	327.785185185185
44325.6153293403	0	4200.402	-4205.22962962962	329.333333333333
44325.615329456	0	4205.232	-4207.63703703703	330.785185185185
44325.6153295718	0	4205.232	-4210.2074074074	332.303703703704
44325.6153296875	0	4210.21	-4213.01481481481	334
44325.6153298032	0	4210.21	-4215.82222222221	335.651851851852
44325.615329919	0	4215.825	-4218.46666666666	337.237037037037
44325.6153300347	0	4215.825	-4221.11851851851	338.859259259259
44325.6153301505	0	4221.121	-4223.56296296295	340.607407407407
44325.6153302662	0	4221.121	-4225.68148148147	342.244444444444
44325.6153303819	0	4225.684	-4227.61481481481	343.881481481481
44325.6153304977	0	4225.684	-4229.18518518518	345.459259259259
44325.6153306134	0	4229.188	-4230.5037037037	346.955555555555
44325.6153307292	0	4229.188	-4231.71851851851	348.444444444444
44325.6153308449	0	4231.721	-4232.82962962962	349.837037037037
44325.6153309606	0	4231.721	-4234.02962962962	351.244444444444
44325.6153310764	0	4234.032	-4235.38518518518	352.711111111111
44325.6153311921	0	4234.032	-4236.87407407407	354.111111111111
44325.6153313079	0	4236.876	-4238.62222222221	355.6
44325.6153314236	0	4236.876	-4240.45185185184	356.955555555555
44325.6153315394	0	4240.454	-4242.57037037036	358.459259259259
44325.6153316551	0	4240.454	-4244.54074074073	359.918518518518
44325.6153317708	0	4244.543	-4246.56296296295	361.459259259259
44325.6153318866	0	4244.543	-4248.6074074074	363
44325.6153320023	0	4248.61	-4250.54074074073	364.474074074074
44325.6153321181	0	4248.61	-4252.35555555555	365.911111111111
44325.6153322338	0	4252.358	-4253.79999999999	367.244444444444
44325.6153323495	0	4252.358	-4255.03703703703	368.525925925926
44325.6153324653	0	4255.039	-4255.97037037036	369.688888888889
44325.615332581	0	4255.039	-4256.67407407407	370.777777777778
44325.6153326968	0	4256.676	-4257.16296296296	371.762962962963
44325.6153328125	0	4256.676	-4257.56296296295	372.8
44325.6153329282	0	4257.565	-4258.14814814814	373.822222222222
44325.615333044	0	4257.565	-4258.88148148147	374.785185185185
44325.6153331597	0	4258.884	-4259.88888888888	375.725925925926
44325.6153332755	0	4258.884	-4261.28148148147	376.696296296296
44325.6153333912	0	4261.284	-4262.9111111111	377.488888888889
44325.6153335069	0	4261.284	-4264.82222222221	378.274074074074
44325.6153336227	0	4264.825	-4266.73333333333	378.896296296296
44325.6153337384	0	4264.825	-4268.93333333333	379.377777777778
44325.6153338542	0	4268.936	-4271.43703703703	379.829629629629
44325.6153339699	0	4268.936	-4273.99999999999	380.192592592592
44325.6153340856	0	4274.003	-4276.65925925925	380.540740740741
44325.6153342014	0	4274.003	-4279.34814814814	380.822222222222
44325.6153343171	0	4279.351	-4282.07407407407	381.162962962963
44325.6153344329	0	4279.351	-4285.03703703703	381.325925925926
44325.6153345486	0	4285.04	-4288.0074074074	381.429629629629
44325.6153346644	0	4285.04	-4290.8074074074	381.437037037037
44325.6153347801	0	4290.81	-4293.97777777777	381.525925925926
44325.6153348958	0	4290.81	-4297.21481481481	381.548148148148
44325.6153350116	0	4297.217	-4300.45185185185	381.562962962963
44325.6153351273	0	4297.217	-4303.68888888888	381.548148148148
44325.6153352431	0	4303.691	-4306.65185185185	381.525925925926
44325.6153353588	0	4303.691	-4309.3037037037	381.466666666667
44325.6153354745	0	4309.306	-4311.63703703703	381.385185185185
44325.6153355903	0	4309.306	-4313.35555555555	381.311111111111
44325.615335706	0	4313.358	-4314.43703703703	381.118518518518
44325.6153358218	0	4313.358	-4314.85925925925	380.918518518518
44325.6153359375	0	4314.862	-4314.78518518518	380.725925925926
44325.6153360532	0	4314.862	-4314.42222222221	380.518518518518
44325.615336169	0	4314.425	-4313.93333333333	380.288888888889
44325.6153362847	0	4314.425	-4313.39259259258	380.022222222222
44325.6153364005	0	4313.395	-4312.76296296295	379.688888888889
44325.6153365162	0	4313.395	-4312.14074074073	379.355555555556
44325.6153366319	0	4312.143	-4311.62962962962	379.014814814815
44325.6153367477	0	4312.143	-4311.18518518518	378.703703703704
44325.6153368634	0	4311.187	-4310.87407407407	378.392592592593
44325.6153369792	0	4311.187	-4310.74814814814	378.162962962963
44325.6153370949	0	4310.75	-4310.73333333333	377.962962962963
44325.6153372106	0	4310.75	-4310.87407407407	377.740740740741
44325.6153373264	0	4310.876	-4311.16296296296	377.511111111111
44325.6153374421	0	4310.876	-4311.65185185184	377.296296296296
44325.6153375579	0	4311.654	-4312.34814814814	377.133333333333
44325.6153376736	0	4311.654	-4313.25185185184	376.962962962963
44325.6153377894	0	4313.254	-4314.43703703703	376.896296296296
44325.6153379051	0	4313.254	-4315.88148148147	376.785185185185
44325.6153380208	0	4315.884	-4317.3037037037	376.681481481481
44325.6153381366	0	4315.884	-4318.94074074073	376.651851851852
44325.6153382523	0	4318.943	-4320.83703703703	376.577777777778
44325.6153383681	0	4318.943	-4322.93333333333	376.481481481481
44325.6153384838	0	4322.936	-4325.1037037037	376.481481481481
44325.6153385995	0	4322.936	-4327.48888888888	376.481481481481
44325.6153387153	0	4327.492	-4329.79999999999	376.548148148148
44325.615338831	0	4327.492	-4332.14074074073	376.540740740741
44325.6153389468	0	4332.144	-4334.52592592592	376.585185185185
44325.6153390625	0	4332.144	-4336.87407407407	376.57037037037
44325.6153391782	0	4336.877	-4339.29629629629	376.674074074074
44325.615339294	0	4336.877	-4341.58518518518	376.755555555555
44325.6153394097	0	4341.588	-4343.79999999999	376.874074074074
44325.6153395255	0	4341.588	-4346.16296296296	377.096296296296
44325.6153396412	0	4346.166	-4348.4074074074	377.355555555555
44325.6153397569	0	4346.166	-4350.55555555555	377.688888888889
44325.6153398727	0	4350.559	-4352.25925925925	377.977777777778
44325.6153399884	0	4350.559	-4353.73333333333	378.437037037037
44325.6153401042	0	4353.737	-4354.7111111111	378.874074074074
44325.6153402199	0	4353.737	-4355.27407407407	379.296296296296
44325.6153403357	0	4355.278	-4355.58518518518	379.681481481481
44325.6153404514	0	4355.278	-4355.83703703703	380.022222222222
44325.6153405671	0	4355.841	-4356.13333333333	380.385185185185
44325.6153406829	0	4355.841	-4356.57037037036	380.77037037037
44325.6153407986	0	4356.574	-4357.21481481481	381.207407407407
44325.6153409144	0	4356.574	-4357.9111111111	381.688888888889
44325.6153410301	0	4357.915	-4358.78518518518	382.162962962963
44325.6153411458	0	4357.915	-4359.99999999999	382.637037037037
44325.6153412616	0	4360.004	-4361.63703703703	383.088888888889
44325.6153413773	0	4360.004	-4363.42962962962	383.422222222222
44325.6153414931	0	4363.434	-4365.24444444444	383.814814814815
44325.6153416088	0	4363.434	-4367.17777777777	384.140740740741
44325.6153417245	0	4367.182	-4369.12592592592	384.488888888889
44325.6153418403	0	4367.182	-4371.01481481481	384.896296296296
44325.615341956	0	4371.019	-4372.9037037037	385.407407407407
44325.6153420718	0	4371.019	-4374.75555555555	385.918518518518
44325.6153421875	0	4374.76	-4376.51851851851	386.4
44325.6153423032	0	4374.76	-4378.33333333332	387.029629629629
44325.615342419	0	4378.338	-4380.16296296295	387.622222222222
44325.6153425347	0	4378.338	-4382.11851851851	388.207407407407
44325.6153426505	0	4382.123	-4383.98518518518	388.688888888889
44325.6153427662	0	4382.123	-4386.15555555555	389.377777777778
44325.6153428819	0	4386.16	-4388.68888888888	390.096296296296
44325.6153429977	0	4386.16	-4390.39259259258	390.577777777778
44325.6153431134	0	4390.397	-4393.38518518518	391.214814814815
44325.6153432292	0	4390.397	-4396.10370370369	391.703703703703
44325.6153433449	0	4396.108	-4398.94814814814	392.207407407407
44325.6153434606	0	4396.108	-4401.59259259258	392.762962962963
44325.6153435764	0	4401.597	-4404.26666666666	393.125925925926
44325.6153436921	0	4401.597	-4406.77037037036	393.437037037037
44325.6153438079	0	4406.775	-4409.14074074073	393.688888888889
44325.6153439236	0	4406.775	-4410.05185185184	393.822222222222
44325.6153440394	0	4410.056	-4411.45925925925	393.97037037037
44325.6153441551	0	4410.056	-4412.66666666666	394.125925925926
44325.6153442708	0	4412.671	-4414.79999999999	394.266666666666
44325.6153443866	0	4412.671	-4417.19999999999	394.362962962963
44325.6153445023	0	4417.204	-4419.78518518518	394.466666666666
44325.6153446181	0	4417.204	-4422.43703703703	394.659259259259
44325.6153447338	0	4422.441	-4424.94814814814	394.844444444444
44325.6153448495	0	4422.441	-4427.44444444444	395.125925925926
44325.6153449653	0	4427.448	-4429.62222222221	395.355555555555
44325.615345081	0	4427.448	-4431.50370370369	395.585185185185
44325.6153451968	0	4431.507	-4433.05925925925	395.8
44325.6153453125	0	4431.507	-4434.05925925925	395.985185185185
44325.6153454282	0	4434.063	-4434.72592592592	396.066666666666
44325.615345544	0	4434.063	-4435.2074074074	396.066666666666
44325.6153456597	0	4435.211	-4435.57037037036	396.059259259259
44325.6153457755	0	4435.211	-4435.79999999999	396.059259259259
44325.6153458912	0	4435.804	-4435.96296296296	396.007407407407
44325.6153460069	0	4435.804	-4436.13333333333	395.962962962963
44325.6153461227	0	4436.137	-4436.59999999999	395.859259259259
44325.6153462384	0	4436.137	-4437.37777777777	395.814814814815
44325.6153463542	0	4437.381	-4438.67407407407	395.674074074074
44325.6153464699	0	4437.381	-4440.24444444444	395.466666666666
44325.6153465856	0	4440.248	-4442.2074074074	395.303703703703
44325.6153467014	0	4440.248	-4444.05185185184	395.096296296296
44325.6153468171	0	4444.055	-4446.5037037037	394.903703703703
44325.6153469329	0	4444.055	-4449.23703703703	394.629629629629
44325.6153470486	0	4449.24	-4451.96296296296	394.437037037037
44325.6153471643	0	4449.24	-4454.82222222221	394.244444444444
44325.6153472801	0	4454.825	-4457.62962962962	394.111111111111
44325.6153473958	0	4454.825	-4460.46666666666	393.807407407407
44325.6153475116	0	4460.469	-4463.21481481481	393.288888888889
44325.6153476273	0	4460.469	-4465.66666666666	392.748148148148
44325.6153477431	0	4465.669	-4467.96296296296	392.222222222222
44325.6153478588	0	4465.669	-4469.99999999999	391.592592592592
44325.6153479745	0	4470.002	-4471.8074074074	390.888888888889
44325.6153480903	0	4470.002	-4473.49629629629	390.222222222222
44325.615348206	0	4473.498	-4475.27407407407	389.629629629629
44325.6153483218	0	4473.498	-4477.15555555555	389.074074074074
44325.6153484375	0	4477.157	-4479.02962962962	388.577777777778
44325.6153485532	0	4477.157	-4480.96296296296	388.133333333333
44325.615348669	0	4480.964	-4482.48888888888	387.777777777778
44325.6153487847	0	4480.964	-4483.87407407407	387.496296296296
44325.6153489005	0	4483.875	-4484.89629629629	387.266666666666
44325.6153490162	0	4483.875	-4485.68888888888	386.940740740741
44325.6153491319	0	4485.69	-4486.2074074074	386.577777777778
44325.6153492477	0	4485.69	-4486.44444444444	386.185185185185
44325.6153493634	0	4486.446	-4486.48148148147	385.8
44325.6153494792	0	4486.446	-4486.48888888888	385.37037037037
44325.6153495949	0	4486.49	-4486.48888888888	384.881481481481
44325.6153497107	0	4486.49	-4486.48888888888	384.340740740741
44325.6153498264	0	4486.49	-4486.48888888888	383.8
44325.6153499421	0	4486.49	-4486.5037037037	383.377777777778
44325.6153500579	0	4486.505	-4486.5037037037	382.948148148148
44325.6153501736	0	4486.505	-4486.48888888888	382.585185185185
44325.6153502894	0	4486.49	-4486.48888888888	382.251851851852
44325.6153504051	0	4486.49	-4486.54074074073	381.955555555555
44325.6153505208	0	4486.542	-4486.67407407407	381.740740740741
44325.6153506366	0	4486.542	-4486.97777777777	381.540740740741
44325.6153507523	0	4486.979	-4487.37777777777	381.488888888889
44325.6153508681	0	4486.979	-4488.06666666666	381.444444444444
44325.6153509838	0	4488.068	-4489.1037037037	381.422222222222
44325.6153510995	0	4488.068	-4490.31851851851	381.407407407407
44325.6153512153	0	4490.32	-4491.68888888888	381.437037037037
44325.615351331	0	4490.32	-4493.25185185184	381.481481481481
44325.6153514468	0	4493.253	-4494.99999999999	381.614814814815
44325.6153515625	0	4493.253	-4496.86666666666	381.844444444444
44325.6153516782	0	4496.868	-4498.86666666666	382.074074074074
44325.615351794	0	4496.868	-4501.16296296296	382.451851851852
44325.6153519097	0	4501.164	-4503.73333333333	382.866666666667
44325.6153520255	0	4501.164	-4506.39259259259	383.318518518518
44325.6153521412	0	4506.394	-4509.13333333333	383.740740740741
44325.6153522569	0	4506.394	-4512.03703703703	384.074074074074
44325.6153523727	0	4512.038	-4515.11851851851	384.525925925926
44325.6153524884	0	4512.038	-4518.12592592592	385.037037037037
44325.6153526042	0	4518.127	-4521.52592592592	385.674074074074
44325.6153527199	0	4518.127	-4525.01481481481	386.414814814815
44325.6153528357	0	4525.016	-4528.19259259258	387.207407407407
44325.6153529514	0	4525.016	-4530.97037037036	388.074074074074
44325.6153530671	0	4530.972	-4533.24444444444	388.933333333333
44325.6153531829	0	4530.972	-4534.77777777777	389.792592592592
44325.6153532986	0	4534.779	-4535.7037037037	390.592592592593
44325.6153534144	0	4534.779	-4536.05925925925	391.274074074074
44325.6153535301	0	4536.06	-4536.1037037037	392.059259259259
44325.6153536458	0	4536.06	-4536.06666666666	392.874074074074
44325.6153537616	0	4536.067	-4536.02962962962	393.777777777778
44325.6153538773	0	4536.067	-4536.13333333333	394.674074074074
44325.6153539931	0	4536.134	-4536.52592592592	395.548148148148
44325.6153541088	0	4536.134	-4537.12592592592	396.466666666667
44325.6153542245	0	4537.127	-4537.92592592592	397.4
44325.6153543403	0	4537.127	-4538.87407407407	398.318518518518
44325.615354456	0	4538.875	-4540.16296296296	399.333333333333
44325.6153545718	0	4538.875	-4541.65925925925	400.42962962963
44325.6153546875	0	4541.66	-4543.39259259259	401.592592592593
44325.6153548032	0	4541.66	-4545.45925925925	402.748148148148
44325.615354919	0	4545.46	-4548.02222222221	403.918518518518
44325.6153550347	0	4545.46	-4550.62222222222	405.074074074074
44325.6153551505	0	4550.623	-4553.47407407407	406.148148148148
44325.6153552662	0	4550.623	-4556.8074074074	407.266666666667
44325.6153553819	0	4556.808	-4560.26666666666	408.422222222222
44325.6153554977	0	4556.808	-4563.75555555555	409.740740740741
44325.6153556134	0	4563.756	-4567.34814814814	411.325925925926
44325.6153557292	0	4563.756	-4570.87407407407	412.911111111111
44325.6153558449	0	4570.875	-4574.43703703703	414.533333333333
44325.6153559606	0	4570.875	-4577.78518518518	416.081481481481
44325.6153560764	0	4577.786	-4580.85925925925	417.496296296296
44325.6153561921	0	4577.786	-4583.77777777777	418.925925925926
44325.6153563079	0	4583.779	-4586.41481481481	420.177777777778
44325.6153564236	0	4583.779	-4588.95555555555	421.42962962963
44325.6153565394	0	4588.957	-4591.42962962962	422.674074074074
44325.6153566551	0	4588.957	-4593.71851851851	423.896296296296
44325.6153567708	0	4593.72	-4595.88888888888	425.059259259259
44325.6153568866	0	4593.72	-4597.94074074073	426.192592592593
44325.6153570023	0	4597.942	-4599.83703703703	427.437037037037
44325.6153571181	0	4597.942	-4601.59999999999	428.637037037037
44325.6153572338	0	4601.601	-4603.32592592592	429.918518518518
44325.6153573495	0	4601.601	-4604.99259259259	431.214814814815
44325.6153574653	0	4604.994	-4606.53333333333	432.481481481481
44325.615357581	0	4604.994	-4607.86666666666	433.711111111111
44325.6153576968	0	4607.868	-4609.1111111111	434.948148148148
44325.6153578125	0	4607.868	-4610.03703703703	436.059259259259
44325.6153579282	0	4610.038	-4610.75555555555	437.103703703704
44325.615358044	0	4610.038	-4611.2074074074	438.192592592593
44325.6153581597	0	4611.208	-4611.48888888888	439.162962962963
44325.6153582755	0	4611.208	-4611.79999999999	440.066666666667
44325.6153583912	0	4611.801	-4612.35555555555	440.985185185185
44325.6153585069	0	4611.801	-4613.09629629629	441.866666666667
44325.6153586227	0	4613.097	-4613.94814814814	442.688888888889
44325.6153587384	0	4613.097	-4614.92592592592	443.437037037037
44325.6153588542	0	4614.927	-4616.15555555555	444.140740740741
44325.6153589699	0	4614.927	-4617.6074074074	444.814814814815
44325.6153590856	0	4617.608	-4619.34074074074	445.518518518518
44325.6153592014	0	4617.608	-4621.17777777777	446.103703703704
44325.6153593171	0	4621.178	-4623.05185185185	446.614814814815
44325.6153594329	0	4621.178	-4625.2074074074	447.007407407407
44325.6153595486	0	4625.208	-4627.59259259259	447.348148148148
44325.6153596643	0	4625.208	-4630.19999999999	447.57037037037
44325.6153597801	0	4630.201	-4632.91851851851	447.688888888889
44325.6153598958	0	4630.201	-4635.62962962962	447.659259259259
44325.6153600116	0	4635.631	-4638.3111111111	447.644444444444
44325.6153601273	0	4635.631	-4641.07407407407	447.644444444444
44325.6153602431	0	4641.075	-4643.96296296296	447.62962962963
44325.6153603588	0	4641.075	-4646.88888888888	447.62962962963
44325.6153604745	0	4646.89	-4649.82962962962	447.651851851852
44325.6153605903	0	4646.89	-4652.85925925925	447.466666666667
44325.615360706	0	4652.86	-4655.99259259259	447.311111111111
44325.6153608218	0	4652.86	-4659.13333333333	447.103703703704
44325.6153609375	0	4659.134	-4661.85185185184	446.622222222222
44325.6153610532	0	4659.134	-4664.56296296295	446.088888888889
44325.615361169	0	4664.564	-4666.8074074074	445.481481481481
44325.6153612847	0	4664.564	-4668.19259259258	444.896296296296
44325.6153614005	0	4668.194	-4668.99259259258	444.266666666667
44325.6153615162	0	4668.194	-4669.27407407407	443.57037037037
44325.6153616319	0	4669.275	-4669.22222222221	442.933333333333
44325.6153617477	0	4669.275	-4668.88148148147	442.274074074074
44325.6153618634	0	4668.882	-4668.39259259259	441.585185185185
44325.6153619792	0	4668.882	-4667.79999999999	440.837037037037
44325.6153620949	0	4667.801	-4667.2074074074	440.103703703704
44325.6153622107	0	4667.801	-4666.66666666666	439.259259259259
44325.6153623264	0	4666.668	-4666.51851851851	438.422222222222
44325.6153624421	0	4666.668	-4666.61481481481	437.518518518518
44325.6153625579	0	4666.616	-4667.02962962962	436.688888888889
44325.6153626852	0	4666.616	-4667.82222222222	435.733333333333
44325.6153627894	0	4667.823	-4668.89629629629	434.8
44325.6153629051	0	4667.823	-4670.19999999999	433.962962962963
44325.6153630208	0	4670.201	-4671.93333333333	432.955555555556
44325.6153631366	0	4670.201	-4673.82962962962	431.985185185185
44325.6153632523	0	4673.831	-4675.89629629629	431.059259259259
44325.6153633681	0	4673.831	-4678.07407407407	430.02962962963
44325.6153634838	0	4678.075	-4680.02222222222	429.148148148148
44325.6153635995	0	4678.075	-4681.87407407407	428.214814814815
44325.6153637153	0	4681.875	-4683.67407407407	427.037037037037
44325.615363831	0	4681.875	-4685.05925925925	425.977777777778
44325.6153639468	0	4685.06	-4686.2074074074	424.918518518518
44325.6153640625	0	4685.06	-4687.29629629629	423.844444444444
44325.6153641782	0	4687.297	-4688.32592592592	422.918518518518
44325.615364294	0	4687.297	-4689.48888888888	422
44325.6153644097	0	4689.49	-4690.79259259259	421.088888888889
44325.6153645255	0	4689.49	-4692.04444444444	420.355555555556
44325.6153646412	0	4692.046	-4693.5111111111	419.466666666667
44325.6153647569	0	4692.046	-4694.92592592592	418.674074074074
44325.6153648727	0	4694.927	-4696.24444444444	417.933333333333
44325.6153649884	0	4694.927	-4697.55555555555	417.281481481481
44325.6153651042	0	4697.557	-4698.8074074074	416.733333333333
44325.6153652199	0	4697.557	-4699.99259259259	416.274074074074
44325.6153653356	0	4699.994	-4701.05185185185	415.888888888889
44325.6153654514	0	4699.994	-4702.04444444444	415.62962962963
44325.6153655671	0	4702.046	-4703.09629629629	415.340740740741
44325.6153656829	0	4702.046	-4704.19259259259	415.118518518518
44325.6153657986	0	4704.194	-4705.6074074074	414.874074074074
44325.6153659144	0	4704.194	-4707.31111111111	414.681481481481
44325.6153660301	0	4707.313	-4708.45925925925	414.592592592592
44325.6153661458	0	4707.313	-4710.39999999999	414.481481481481
44325.6153662616	0	4710.402	-4712.31111111111	414.459259259259
44325.6153663773	0	4710.402	-4714.24444444444	414.488888888889
44325.6153664931	0	4714.246	-4716.02962962962	414.496296296296
44325.6153666088	0	4714.246	-4717.41481481481	414.466666666667
44325.6153667245	0	4717.416	-4718.55555555555	414.422222222222
44325.6153668403	0	4717.416	-4719.28888888888	414.348148148148
44325.615366956	0	4719.29	-4719.77037037037	414.303703703704
44325.6153670718	0	4719.29	-4720.17777777777	414.303703703704
44325.6153671875	0	4720.179	-4720.75555555555	414.355555555555
44325.6153673032	0	4720.179	-4721.66666666666	414.548148148148
44325.615367419	0	4721.668	-4722.88888888889	414.822222222222
44325.6153675347	0	4721.668	-4724.27407407407	415.148148148148
44325.6153676505	0	4724.275	-4725.92592592592	415.525925925926
44325.6153677662	0	4724.275	-4727.83703703703	415.933333333333
44325.6153678819	0	4727.838	-4729.78518518518	416.333333333333
44325.6153679977	0	4727.838	-4731.85185185185	416.666666666666
44325.6153681134	0	4731.853	-4734.05185185185	417.007407407407
44325.6153682292	0	4731.853	-4736.19259259259	417.259259259259
44325.6153683449	0	4736.194	-4738.45185185185	417.644444444444
44325.6153684606	0	4736.194	-4740.76296296296	418.185185185185
44325.6153685764	0	4740.764	-4743.23703703703	418.785185185185
44325.6153686921	0	4740.764	-4745.77037037037	419.407407407407
44325.6153688079	0	4745.771	-4748.39259259259	420.133333333333
44325.6153689236	0	4745.771	-4751.15555555555	420.992592592592
44325.6153690394	0	4751.156	-4753.83703703703	421.962962962963
44325.6153691551	0	4751.156	-4756.35555555555	422.755555555555
44325.6153692708	0	4756.356	-4758.91851851851	423.592592592592
44325.6153693866	0	4756.356	-4761.49629629629	424.4
44325.6153695023	0	4761.497	-4764.11851851851	425.325925925926
44325.6153696181	0	4761.497	-4766.61481481481	426.266666666666
44325.6153697338	0	4766.616	-4768.84444444444	427.155555555555
44325.6153698495	0	4766.616	-4770.64444444444	427.792592592592
44325.6153699653	0	4770.646	-4772.34074074074	428.629629629629
44325.615370081	0	4770.646	-4773.68888888889	429.362962962963
44325.6153701968	0	4773.69	-4774.81481481481	430.007407407407
44325.6153703125	0	4773.69	-4775.71111111111	430.681481481481
44325.6153704282	0	4775.712	-4776.5037037037	431.311111111111
44325.615370544	0	4775.712	-4777.27407407407	431.896296296296
44325.6153706597	0	4777.275	-4777.98518518518	432.459259259259
44325.6153707755	0	4777.275	-4778.67407407407	433.014814814815
44325.6153708912	0	4778.675	-4779.38518518518	433.533333333333
44325.6153710069	0	4778.675	-4780.3037037037	434.014814814815
44325.6153711227	0	4780.305	-4781.26666666666	434.511111111111
44325.6153712384	0	4780.305	-4782.31111111111	434.940740740741
44325.6153713542	0	4782.312	-4783.3037037037	435.377777777778
44325.6153714699	0	4782.312	-4784.68888888888	435.637037037037
44325.6153715856	0	4784.69	-4786.39259259259	435.896296296296
44325.6153717014	0	4784.69	-4788.4074074074	436.051851851852
44325.6153718171	0	4788.409	-4790.65185185185	436.029629629629
44325.6153719329	0	4788.409	-4793.11851851851	436.066666666666
44325.6153720486	0	4793.12	-4795.65925925925	436.096296296296
44325.6153721644	0	4793.12	-4798.37777777777	436.081481481481
44325.6153722801	0	4798.379	-4801.0074074074	436.059259259259
44325.6153723958	0	4798.379	-4803.51851851851	435.977777777777
44325.6153725116	0	4803.52	-4805.94074074074	435.814814814815
44325.6153726273	0	4803.52	-4807.97777777777	435.57037037037
44325.6153727431	0	4807.979	-4809.57037037036	435.311111111111
44325.6153728588	0	4807.979	-4810.71111111111	435.074074074074
44325.6153729745	0	4810.712	-4811.68888888888	434.688888888889
44325.6153730903	0	4810.712	-4812.32592592592	434.333333333333
44325.615373206	0	4812.327	-4812.77777777777	433.992592592592
44325.6153733218	0	4812.327	-4813.17777777777	433.607407407407
44325.6153734375	0	4813.179	-4813.61481481481	433.162962962963
44325.6153735532	0	4813.179	-4814.39999999999	432.688888888889
44325.615373669	0	4814.401	-4815.5037037037	432.185185185185
44325.6153737847	0	4814.401	-4816.68888888888	431.703703703703
44325.6153739005	0	4816.69	-4818.34074074073	431.118518518518
44325.6153740162	0	4816.69	-4820.37037037036	430.377777777777
44325.6153741319	0	4820.371	-4822.5037037037	429.57037037037
44325.6153742477	0	4820.371	-4824.5111111111	428.74074074074
44325.6153743634	0	4824.512	-4826.82222222222	427.762962962963
44325.6153744792	0	4824.512	-4829.16296296296	426.74074074074
44325.6153745949	0	4829.164	-4831.68888888888	425.525925925926
44325.6153747107	0	4829.164	-4834.0074074074	424.459259259259
44325.6153748264	0	4834.008	-4836.42222222222	423.266666666666
44325.6153749421	0	4834.008	-4838.87407407407	422.096296296296
44325.6153750579	0	4838.875	-4841.34074074073	420.94074074074
44325.6153751736	0	4838.875	-4843.92592592592	419.674074074074
44325.6153752894	0	4843.927	-4846.48888888888	418.577777777777
44325.6153754051	0	4843.927	-4849.05185185184	417.637037037037
44325.6153755208	0	4849.053	-4851.7111111111	416.755555555555
44325.6153756366	0	4849.053	-4854.37037037036	415.874074074074
44325.6153757523	0	4854.372	-4857.24444444444	414.814814814814
44325.6153758681	0	4854.372	-4860.05925925925	413.703703703703
44325.6153759838	0	4860.061	-4862.63703703703	412.725925925926
44325.6153760995	0	4860.061	-4865.17037037036	411.592592592592
44325.6153762153	0	4865.172	-4867.55555555555	410.362962962963
44325.615376331	0	4865.172	-4869.6074074074	409.274074074074
44325.6153764468	0	4869.609	-4871.42222222222	408.244444444444
44325.6153765625	0	4869.609	-4872.84444444444	407.259259259259
44325.6153766782	0	4872.846	-4874.06666666666	406.303703703703
44325.615376794	0	4872.846	-4875.06666666666	405.422222222222
44325.6153769097	0	4875.068	-4876.08888888888	404.533333333333
44325.6153770255	0	4875.068	-4877.08888888888	403.614814814814
44325.6153771412	0	4877.09	-4878.17037037036	402.755555555555
44325.6153772569	0	4877.09	-4879.43703703703	401.911111111111
44325.6153773727	0	4879.438	-4880.6074074074	401.2
44325.6153774884	0	4879.438	-4882.2074074074	400.162962962963
44325.6153776042	0	4882.208	-4883.74074074073	399.185185185185
44325.6153777199	0	4882.208	-4885.07407407407	398.133333333333
44325.6153778356	0	4885.075	-4886.1037037037	396.992592592592
44325.6153779514	0	4885.075	-4886.8074074074	395.792592592592
44325.6153780671	0	4886.808	-4887.19999999999	394.777777777777
44325.6153781829	0	4886.808	-4887.36296296296	393.651851851851
44325.6153782986	0	4887.364	-4887.34814814814	392.614814814814
44325.6153784144	0	4887.364	-4887.37037037036	391.614814814814
44325.6153785301	0	4887.371	-4887.53333333333	390.725925925926
44325.6153786458	0	4887.371	-4887.92592592592	390.081481481481
44325.6153787616	0	4887.927	-4888.69629629629	389.422222222222
44325.6153788773	0	4887.927	-4889.74074074073	388.851851851851
44325.6153789931	0	4889.742	-4890.99259259259	388.303703703703
44325.6153791088	0	4889.742	-4892.47407407407	387.896296296296
44325.6153792245	0	4892.475	-4894.24444444444	387.533333333333
44325.6153793403	0	4892.475	-4896.47407407407	387.066666666666
44325.615379456	0	4896.475	-4898.99999999999	386.77037037037
44325.6153795718	0	4896.475	-4901.76296296296	386.54074074074
44325.6153798032	0	4901.764	-4907.82962962962	386.066666666666
44325.615379919	0	4907.831	-4911.38518518518	386.022222222222
44325.6153800347	0	4907.831	-4914.86666666666	385.992592592592
44325.6153801505	0	4914.868	-4918.19999999999	386.044444444444
44325.6153802662	0	4914.868	-4921.62962962962	386.044444444444
44325.6153803819	0	4921.631	-4925.05185185184	386.185185185185
44325.6153804977	0	4921.631	-4928.51851851851	386.237037037037
44325.6153806134	0	4928.52	-4931.82962962962	386.274074074074
44325.6153807292	0	4928.52	-4934.8074074074	386.34074074074
44325.6153808449	0	4934.809	-4937.46666666666	386.474074074074
44325.6153809606	0	4934.809	-4939.74814814814	386.614814814814
44325.6153810764	0	4939.75	-4941.54074074073	386.711111111111
44325.6153811921	0	4939.75	-4942.74814814814	386.837037037037
44325.6153813079	0	4942.75	-4943.47407407407	387.051851851851
44325.6153814236	0	4942.75	-4943.87407407407	387.303703703703
44325.6153815394	0	4943.876	-4943.97037037036	387.54074074074
44325.6153816551	0	4943.876	-4943.88888888888	387.718518518518
44325.6153817708	0	4943.891	-4943.72592592592	387.955555555555
44325.6153818866	0	4943.891	-4943.65185185185	388.177777777777
44325.6153820023	0	4943.654	-4943.77777777777	388.451851851851
44325.6153821181	0	4943.654	-4944.14814814814	388.777777777777
44325.6153822338	0	4944.15	-4944.71851851851	389.103703703703
44325.6153823495	0	4944.15	-4945.52592592592	389.414814814814
44325.6153824653	0	4945.528	-4946.52592592592	389.637037037037
44325.615382581	0	4945.528	-4947.73333333333	389.851851851851
44325.6153826968	0	4947.735	-4949.24444444444	390.096296296296
44325.6153828125	0	4947.735	-4950.88148148148	390.34074074074
44325.6153829282	0	4950.883	-4952.54074074073	390.562962962963
44325.615383044	0	4950.883	-4954.32592592592	390.762962962963
44325.6153831597	0	4954.327	-4956.26666666666	390.955555555555
44325.6153832755	0	4954.327	-4958.12592592592	391.044444444444
44325.6153833912	0	4958.127	-4960.17777777777	391.081481481481
44325.6153835069	0	4958.127	-4962.15555555555	391.148148148148
44325.6153836227	0	4962.157	-4964.09629629629	391.177777777777
44325.6153837384	0	4962.157	-4966.04444444444	391.251851851851
44325.6153838542	0	4966.046	-4968.08888888888	391.111111111111
44325.6153839699	0	4966.046	-4970.2074074074	391.081481481481
44325.6153840857	0	4970.209	-4972.34074074074	391
44325.6153842014	0	4970.209	-4974.76296296296	391
44325.6153843171	0	4974.765	-4977.39259259259	390.97037037037
44325.6153844329	0	4974.765	-4980.15555555555	390.933333333333
44325.6153845486	0	4980.158	-4983.08888888888	390.874074074074
44325.6153846644	0	4980.158	-4985.97777777777	390.918518518518
44325.6153847801	0	4985.98	-4989.0074074074	390.851851851851
44325.6153848958	0	4985.98	-4991.74814814814	390.696296296296
44325.6153850116	0	4991.75	-4994.17777777777	390.57037037037
44325.6153851273	0	4991.75	-4996.11111111111	390.281481481481
44325.6153852431	0	4996.113	-4997.34814814814	389.962962962963
44325.6153853588	0	4996.113	-4997.95555555555	389.696296296296
44325.6153854745	0	4997.957	-4998.34814814814	389.488888888888
44325.6153855903	0	4997.957	-4998.59259259259	389.296296296296
44325.615385706	0	4998.594	-4998.83703703703	389.022222222222
44325.6153858218	0	4998.594	-4999.2	388.674074074074
44325.6153859375	0	4999.201	-4999.79259259259	388.266666666666
44325.6153860532	0	4999.201	-5000.48148148148	387.822222222222
44325.615386169	0	5000.482	-5001.43703703703	387.37037037037
44325.6153862847	0	5000.482	-5002.58518518518	386.888888888889
44325.6153864005	0	5002.586	-5003.86666666666	386.362962962963
44325.6153865162	0	5002.586	-5005.11111111111	385.874074074074
44325.6153866319	0	5005.112	-5006.37777777777	385.377777777777
44325.6153867477	0	5005.112	-5007.37777777777	385.051851851852
44325.6153868634	0	5007.379	-5008.45925925925	384.57037037037
44325.6153869792	0	5007.379	-5009.51851851851	384
44325.6153870949	0	5009.52	-5010.52592592592	383.34074074074
44325.6153872107	0	5009.52	-5011.35555555555	382.711111111111
44325.6153873264	0	5011.357	-5012.25925925925	382.066666666666
44325.6153874421	0	5011.357	-5013.25185185185	381.377777777777
44325.6153875579	0	5013.253	-5014.4074074074	380.674074074074
44325.6153876736	0	5013.253	-5015.73333333333	379.948148148148
44325.6153877894	0	5015.734	-5017.14814814814	379.274074074074
44325.6153879051	0	5015.734	-5017.82222222222	379.022222222222
44325.6153880208	0	5017.823	-5019.68148148148	378.451851851852
44325.6153881366	0	5017.823	-5021.52592592592	377.755555555555
44325.6153882523	0	5021.527	-5023.51851851851	376.896296296296
44325.6153883681	0	5021.527	-5025.47407407407	375.911111111111
44325.6153884838	0	5025.475	-5027.28148148148	374.911111111111
44325.6153885995	0	5025.475	-5029.05185185185	373.822222222222
44325.6153887153	0	5029.053	-5030.68888888888	372.74074074074
44325.615388831	0	5029.053	-5032.16296296296	371.637037037037
44325.6153889468	0	5032.164	-5033.57037037036	370.474074074074
44325.6153890625	0	5032.164	-5034.81481481481	369.318518518518
44325.6153891782	0	5034.816	-5035.88888888888	368.407407407407
44325.615389294	0	5034.816	-5037.11851851851	367.355555555555
44325.6153894097	0	5037.12	-5038.49629629629	366.355555555555
44325.6153895255	0	5037.12	-5040.14074074074	365.333333333333
44325.6153896412	0	5040.142	-5041.95555555555	364.274074074074
44325.6153897569	0	5040.142	-5043.74074074074	363.333333333333
44325.6153898727	0	5043.742	-5045.57037037036	362.4
44325.6153899884	0	5043.742	-5047.38518518518	361.459259259259
44325.6153901042	0	5047.386	-5049.1037037037	360.614814814814
44325.6153902199	0	5047.386	-5050.74074074073	359.903703703703
44325.6153903356	0	5050.742	-5052.62962962962	359.162962962963
44325.6153904514	0	5050.742	-5054.51851851851	358.474074074074
44325.6153905671	0	5054.52	-5056.47407407407	357.881481481481
44325.6153906829	0	5054.52	-5058.3111111111	357.303703703703
44325.6153907986	0	5058.313	-5060.24444444444	356.674074074074
44325.6153909144	0	5058.313	-5061.88148148147	356
44325.6153910301	0	5061.883	-5063.74074074073	355.377777777777
44325.6153911458	0	5061.883	-5065.48888888888	354.866666666666
44325.6153912616	0	5065.49	-5067.28148148147	354.325925925926
44325.6153913773	0	5065.49	-5069.18518518518	353.696296296296
44325.6153914931	0	5069.186	-5071.08148148147	353.162962962963
44325.6153916088	0	5069.186	-5073.05925925925	352.577777777777
44325.6153917245	0	5073.06	-5074.96296296296	351.992592592592
44325.6153918403	0	5073.06	-5076.7037037037	351.348148148148
44325.615391956	0	5076.704	-5078.07407407407	350.681481481481
44325.6153920718	0	5076.704	-5079.22962962962	349.955555555555
44325.6153921875	0	5079.23	-5080.11851851851	349.296296296296
44325.6153923032	0	5079.23	-5080.83703703703	348.622222222222
44325.615392419	0	5080.837	-5081.4074074074	348.007407407407
44325.6153925347	0	5080.837	-5081.81481481481	347.481481481481
44325.6153926505	0	5081.815	-5082.25185185184	346.925925925925
44325.6153927662	0	5081.815	-5082.7037037037	346.466666666666
44325.6153928819	0	5082.704	-5083.3111111111	346.044444444444
44325.6153929977	0	5082.704	-5084.09629629629	345.681481481481
44325.6153931134	0	5084.097	-5085.11851851851	345.288888888888
44325.6153932292	0	5084.097	-5086.23703703703	344.844444444444
44325.6153933449	0	5086.238	-5087.31851851851	344.481481481481
44325.6153934606	0	5086.238	-5088.4074074074	344.022222222222
44325.6153935764	0	5088.408	-5089.55555555555	343.466666666666
44325.6153936921	0	5088.408	-5090.65925925925	342.911111111111
44325.6153938079	0	5090.66	-5091.85185185184	342.288888888888
44325.6153939236	0	5090.66	-5093.01481481481	341.651851851851
44325.6153940393	0	5093.016	-5094.1111111111	340.918518518518
44325.6153941551	0	5093.016	-5095.26666666666	340.17037037037
44325.6153942708	0	5095.268	-5096.58518518518	339.399999999999
44325.6153943866	0	5095.268	-5097.88888888888	338.703703703703
44325.6153945023	0	5097.89	-5099.35555555555	337.933333333333
44325.6153946181	0	5097.89	-5100.94814814814	337.044444444444
44325.6153947338	0	5100.949	-5102.68888888888	336.214814814814
44325.6153948495	0	5100.949	-5104.51851851851	335.288888888888
44325.6153949653	0	5104.519	-5106.33333333332	334.399999999999
44325.615395081	0	5104.519	-5108.33333333332	333.325925925925
44325.6153951968	0	5108.334	-5110.33333333332	332.185185185185
44325.6153953125	0	5108.334	-5112.31851851851	331.081481481481
44325.6153954282	0	5112.319	-5114.28888888888	329.94074074074
44325.615395544	0	5112.319	-5116.32592592592	328.777777777777
44325.6153956597	0	5116.326	-5118.31851851851	327.599999999999
44325.6153957755	0	5116.326	-5120.34074074073	326.303703703703
44325.6153958912	0	5120.341	-5122.42222222221	324.933333333333
44325.6153960069	0	5120.341	-5124.47407407407	323.555555555555
44325.6153961227	0	5124.474	-5126.43703703703	322.185185185185
44325.6153962384	0	5124.474	-5128.55555555555	320.651851851851
44325.6153963542	0	5128.555	-5130.61481481481	319.125925925925
44325.6153964699	0	5128.555	-5132.6074074074	317.555555555555
44325.6153965857	0	5132.607	-5134.42962962962	316.066666666666
44325.6153967014	0	5132.607	-5135.75555555555	314.577777777777
44325.6153968171	0	5135.755	-5136.79259259258	312.97037037037
44325.6153969329	0	5135.755	-5137.45185185184	311.422222222222
44325.6153970486	0	5137.451	-5137.66666666666	309.925925925925
44325.6153971644	0	5137.451	-5137.66666666666	308.444444444444
44325.6153972801	0	5137.666	-5137.64444444444	306.837037037036
44325.6153973958	0	5137.666	-5137.61481481481	305.222222222222
44325.6153975116	0	5137.614	-5137.52592592592	303.585185185185
44325.6153976273	0	5137.614	-5137.45925925925	301.918518518518
44325.6153977431	0	5137.458	-5137.42222222221	300.222222222222
44325.6153978588	0	5137.458	-5137.46666666666	298.562962962962
44325.6153979745	0	5137.465	-5137.68148148147	297.103703703703
44325.6153980903	0	5137.465	-5138.0074074074	295.644444444444
44325.615398206	0	5138.006	-5138.48148148147	294.385185185185
44325.6153983218	0	5138.006	-5139.23703703703	292.97037037037
44325.6153984375	0	5139.236	-5140.14814814814	291.585185185185
44325.6153985532	0	5139.236	-5141.24444444444	290.222222222222
44325.615398669	0	5141.243	-5142.56296296296	288.762962962962
44325.6153987847	0	5141.243	-5143.85925925925	287.34074074074
44325.6153989005	0	5143.858	-5144.9037037037	285.866666666666
44325.6153990162	0	5143.858	-5145.95555555555	284.281481481481
44325.6153991319	0	5145.954	-5147.08148148147	282.629629629629
44325.6153992477	0	5145.954	-5148.1111111111	280.822222222222
44325.6153993634	0	5148.11	-5149.12592592592	279.074074074073
44325.6153994792	0	5148.11	-5150.19259259259	277.355555555555
44325.6153995949	0	5150.191	-5151.47407407407	275.51111111111
44325.6153997106	0	5150.191	-5152.74074074073	273.925925925925
44325.6153998264	0	5152.739	-5154.23703703703	272.296296296296
44325.6153999421	0	5152.739	-5155.96296296296	270.637037037036
44325.6154000579	0	5155.96099999999	-5157.55555555555	269.11111111111
44325.6154001736	0	5155.96099999999	-5159.15555555555	267.599999999999
44325.6154002894	0	5159.154	-5160.89629629629	266.059259259259
44325.6154004051	0	5159.154	-5162.59999999999	264.585185185185
44325.6154005208	0	5162.598	-5164.28148148147	263.199999999999
44325.6154006366	0	5162.598	-5165.94074074073	261.874074074073
44325.6154007523	0	5165.939	-5167.8074074074	260.51111111111
44325.6154008681	0	5165.939	-5169.65925925925	259.177777777777
44325.6154009838	0	5169.658	-5171.56296296296	257.829629629629
44325.6154010995	0	5169.658	-5173.54814814814	256.444444444444
44325.6154012153	0	5173.547	-5175.48148148148	255.244444444444
44325.615401331	0	5173.547	-5177.42962962962	254.037037037036
44325.6154014468	0	5177.428	-5179.15555555555	252.962962962962
44325.6154015625	0	5177.428	-5180.91111111111	251.903703703703
44325.6154016782	0	5180.909	-5182.68148148148	250.918518518518
44325.615401794	0	5180.909	-5184.57777777777	249.933333333333
44325.6154019097	0	5184.576	-5186.64444444444	248.955555555555
44325.6154020255	0	5184.576	-5188.7111111111	247.94074074074
44325.6154021412	0	5188.709	-5190.74074074073	246.91111111111
44325.6154022569	0	5188.709	-5192.75555555555	245.859259259259
44325.6154023727	0	5192.753	-5194.58518518518	244.822222222222
44325.6154024884	0	5192.753	-5196.19259259259	243.733333333333
44325.6154026042	0	5196.19	-5197.44444444444	242.666666666666
44325.6154027199	0	5196.19	-5198.28148148147	241.629629629629
44325.6154028356	0	5198.279	-5198.77037037036	240.651851851851
44325.6154029514	0	5198.279	-5198.82222222221	239.755555555555
44325.6154030671	0	5198.82	-5198.71851851851	238.933333333333
44325.6154031829	0	5198.82	-5198.42222222221	238.155555555555
44325.6154032986	0	5198.42	-5198.12592592592	237.651851851851
44325.6154034144	0	5198.42	-5197.79999999999	237.133333333333
44325.6154035301	0	5197.798	-5197.63703703703	236.718518518518
44325.6154036458	0	5197.798	-5197.64444444444	236.377777777777
44325.6154037616	0	5197.642	-5197.89629629629	236.037037037036
44325.6154038773	0	5197.642	-5198.4074074074	235.666666666666
44325.6154039931	0	5198.405	-5199.02962962962	235.303703703703
44325.6154041088	0	5198.405	-5199.85925925925	234.896296296296
44325.6154042245	0	5199.857	-5200.65185185184	234.466666666666
44325.6154043403	0	5199.857	-5201.68148148147	234.11111111111
44325.615404456	0	5201.679	-5202.76296296295	233.71111111111
44325.6154045718	0	5201.679	-5203.89629629629	233.281481481481
44325.6154046875	0	5203.894	-5205.07407407406	232.888888888888
44325.6154048032	0	5203.894	-5206.37777777777	232.414814814814
44325.615404919	0	5206.375	-5207.86666666666	231.814814814814
44325.6154050347	0	5206.375	-5209.37777777777	231.177777777777
44325.6154051505	0	5209.375	-5211.16296296295	230.562962962962
44325.6154052662	0	5209.375	-5212.97777777777	229.874074074073
44325.6154053819	0	5212.975	-5214.93333333332	229.207407407407
44325.6154054977	0	5212.975	-5216.86666666666	228.644444444444
44325.6154056134	0	5216.864	-5219.19259259258	227.977777777777
44325.6154057292	0	5216.864	-5221.62962962962	227.288888888888
44325.6154058449	0	5221.627	-5224.19259259258	226.659259259259
44325.6154059606	0	5221.627	-5226.84444444443	225.896296296296
44325.6154060764	0	5226.842	-5229.49629629629	225.199999999999
44325.6154061921	0	5226.842	-5232.09629629629	224.525925925925
44325.6154063079	0	5232.094	-5234.59259259258	223.755555555555
44325.6154064236	0	5232.094	-5237.04444444443	222.844444444444
44325.6154065393	0	5237.042	-5239.07407407406	221.985185185185
44325.6154066551	0	5237.042	-5240.77777777777	221.022222222222
44325.6154067708	0	5240.775	-5242.43703703703	219.918518518518
44325.6154068866	0	5240.775	-5243.79259259258	218.837037037036
44325.6154070023	0	5243.79	-5244.99259259258	217.762962962962
44325.6154071181	0	5243.79	-5246.26666666666	216.674074074073
44325.6154072338	0	5246.264	-5247.61481481481	215.592592592592
44325.6154073495	0	5246.264	-5249.18518518518	214.466666666666
44325.6154074653	0	5249.183	-5250.68888888888	213.31111111111
44325.615407581	0	5249.183	-5252.09629629629	212.133333333333
44325.6154076968	0	5252.094	-5253.42962962962	210.844444444444
44325.6154078125	0	5252.094	-5254.57777777777	209.555555555555
44325.6154079282	0	5254.575	-5255.6074074074	208.103703703703
44325.615408044	0	5254.575	-5256.28148148147	206.622222222222
44325.6154081597	0	5256.279	-5256.54074074073	205.155555555555
44325.6154082755	0	5256.279	-5256.6148148148	203.592592592592
44325.6154083912	0	5256.612	-5256.65925925925	201.985185185185
44325.6154085069	0	5256.612	-5256.62962962962	200.325925925925
44325.6154086227	0	5256.627	-5256.57037037036	198.666666666666
44325.6154087384	0	5256.627	-5256.38518518518	196.925925925925
44325.6154088542	0	5256.383	-5256.25185185184	195.118518518518
44325.6154089699	0	5256.383	-5256.14074074073	193.259259259259
44325.6154090857	0	5256.139	-5256.02222222221	191.325925925925
44325.6154092014	0	5256.139	-5255.79999999999	189.392592592592
44325.6154093171	0	5255.798	-5255.50370370369	187.466666666666
44325.6154094329	0	5255.798	-5255.10370370369	185.644444444444
44325.6154095486	0	5255.102	-5254.62222222221	183.607407407407
44325.6154096644	0	5255.102	-5254.08888888888	181.718518518518
44325.6154097801	0	5254.087	-5253.57037037036	179.71111111111
44325.6154098958	0	5254.087	-5253.26666666666	177.755555555555
44325.6154100116	0	5253.265	-5253.03703703703	175.903703703703
44325.6154101273	0	5253.265	-5252.88148148147	174.066666666666
44325.6154102431	0	5252.88	-5252.72592592592	172.325925925925
44325.6154103588	0	5252.88	-5252.73333333332	170.622222222222
44325.6154104745	0	5252.732	-5252.8074074074	168.962962962962
44325.6154105903	0	5252.732	-5253.0148148148	167.37037037037
44325.615410706	0	5253.013	-5253.32592592591	165.77037037037
44325.6154108218	0	5253.013	-5253.88888888888	164.177777777777
44325.6154109375	0	5253.887	-5254.51851851851	162.859259259259
44325.6154110532	0	5253.887	-5255.45185185184	161.199999999999
44325.615411169	0	5255.45	-5256.51851851851	159.703703703703
44325.6154112847	0	5255.45	-5257.72592592591	158.266666666666
44325.6154114005	0	5257.724	-5259.28148148147	156.74074074074
44325.6154115162	0	5257.724	-5260.99999999999	155.148148148147
44325.6154116319	0	5260.998	-5262.66666666666	153.71111111111
44325.6154117477	0	5260.998	-5264.66666666666	152.274074074073
44325.6154118634	0	5264.665	-5266.69629629628	150.851851851851
44325.6154119792	0	5264.665	-5268.92592592591	149.459259259259
44325.6154120949	0	5268.924	-5271.25925925925	148.17037037037
44325.6154122106	0	5268.924	-5273.67407407406	146.933333333333
44325.6154123264	0	5273.672	-5276.22962962962	145.77037037037
44325.6154124421	0	5273.672	-5278.56296296295	144.777777777777
44325.6154125579	0	5278.561	-5280.86666666666	143.696296296296
44325.6154126736	0	5278.561	-5282.89629629628	142.777777777777
44325.6154127894	0	5282.894	-5284.54814814814	142.022222222222
44325.6154129051	0	5282.894	-5285.71851851851	141.34074074074
44325.6154130208	0	5285.716	-5286.42222222221	140.837037037036
44325.6154131366	0	5285.716	-5286.67407407406	140.577777777777
44325.6154132523	0	5286.672	-5286.79259259258	140.399999999999
44325.6154133681	0	5286.672	-5286.8148148148	140.333333333333
44325.6154134838	0	5286.813	-5286.89629629628	140.281481481481
44325.6154135995	0	5286.813	-5287.07407407406	140.274074074073
44325.6154137153	0	5287.072	-5287.35555555554	140.281481481481
44325.615413831	0	5287.072	-5287.7111111111	140.296296296296
44325.6154139468	0	5287.709	-5288.1111111111	140.34074074074
44325.6154140625	0	5287.709	-5288.62962962962	140.392592592592
44325.6154141782	0	5288.628	-5289.42962962962	140.429629629629
44325.615414294	0	5288.628	-5290.49629629628	140.481481481481
44325.6154144097	0	5290.495	-5291.88148148147	140.54074074074
44325.6154145255	0	5290.495	-5293.50370370369	140.71111111111
44325.6154146412	0	5293.502	-5295.5111111111	140.874074074073
44325.6154147569	0	5293.502	-5297.93333333332	141.148148148147
44325.6154148727	0	5297.932	-5300.45925925925	141.407407407407
44325.6154149884	0	5297.932	-5303.08148148147	141.637037037036
44325.6154151042	0	5303.08	-5305.9111111111	141.925925925925
44325.6154152199	0	5303.08	-5308.72592592591	142.266666666666
44325.6154153356	0	5308.724	-5311.65925925925	142.666666666666
44325.6154154514	0	5308.724	-5314.55555555554	143.096296296296
44325.6154155671	0	5314.554	-5317.42222222221	143.422222222222
44325.6154156829	0	5314.554	-5320.37777777776	144.044444444444
44325.6154157986	0	5320.376	-5323.28888888888	144.718518518518
44325.6154159144	0	5320.376	-5325.94814814814	145.399999999999
44325.6154160301	0	5325.946	-5328.42962962962	146.177777777777
44325.6154161458	0	5325.946	-5330.74814814814	146.94074074074
44325.6154162616	0	5330.746	-5332.1111111111	147.385185185185
44325.6154163773	0	5330.746	-5334.52592592591	148.103703703703
44325.6154164931	0	5334.524	-5336.85185185184	148.999999999999
44325.6154166088	0	5334.524	-5338.91851851851	149.777777777777
44325.6154167245	0	5338.917	-5340.74814814814	150.474074074073
44325.6154168403	0	5338.917	-5342.5111111111	151.177777777777
44325.615416956	0	5342.51	-5344.17777777777	151.851851851851
44325.6154170718	0	5342.51	-5345.57777777776	152.488888888888
44325.6154171875	0	5345.577	-5346.9111111111	153.074074074073
44325.6154173032	0	5345.577	-5348.23703703702	153.637037037036
44325.615417419	0	5348.236	-5349.59999999999	154.207407407407
44325.6154175347	0	5348.236	-5351.2148148148	154.725925925925
44325.6154176505	0	5351.214	-5352.91851851851	155.162962962962
44325.6154177662	0	5351.214	-5354.67407407406	155.562962962962
44325.6154178819	0	5354.673	-5356.56296296295	155.866666666666
44325.6154179977	0	5354.673	-5358.59259259258	156.103703703703
44325.6154181134	0	5358.592	-5360.7185185185	156.348148148148
44325.6154182292	0	5358.592	-5363.28148148147	156.585185185185
44325.6154183449	0	5363.281	-5365.96296296295	156.807407407407
44325.6154184606	0	5363.281	-5368.68148148147	156.896296296296
44325.6154185764	0	5368.681	-5371.45185185184	157.022222222222
44325.6154186921	0	5368.681	-5374.15555555554	156.992592592592
44325.6154188079	0	5374.155	-5376.97777777776	156.955555555555
44325.6154189236	0	5374.155	-5379.53333333332	156.837037037036
44325.6154190394	0	5379.533	-5381.68888888887	156.77037037037
44325.6154191551	0	5379.533	-5383.28148148147	156.681481481481
44325.6154192708	0	5383.281	-5384.54814814813	156.599999999999
44325.6154193866	0	5383.281	-5385.24444444443	156.51111111111
44325.6154195023	0	5385.244	-5385.69629629628	156.303703703703
44325.6154196181	0	5385.244	-5385.93333333332	156.051851851851
44325.6154197338	0	5385.933	-5385.95555555554	155.814814814814
44325.6154198495	0	5385.933	-5385.85925925924	155.555555555555
44325.6154199653	0	5385.859	-5385.63703703702	155.192592592592
44325.615420081	0	5385.859	-5385.47407407406	154.822222222222
44325.6154201968	0	5385.474	-5385.48888888887	154.385185185184
44325.6154203125	0	5385.474	-5385.90370370369	153.888888888888
44325.6154204282	0	5385.904	-5386.7185185185	153.37037037037
44325.615420544	0	5385.904	-5387.95555555554	152.77037037037
44325.6154206597	0	5387.956	-5389.34814814813	152.274074074073
44325.6154207755	0	5387.956	-5390.9185185185	151.903703703703
44325.6154208912	0	5390.919	-5392.8148148148	151.37037037037
44325.6154210069	0	5390.919	-5394.86666666665	150.985185185185
44325.6154211227	0	5394.867	-5397.09629629628	150.466666666666
44325.6154212384	0	5394.867	-5399.30370370369	149.903703703703
44325.6154213542	0	5399.304	-5401.28888888887	149.37037037037
44325.6154214699	0	5399.304	-5403.15555555554	148.614814814814
44325.6154215857	0	5403.156	-5404.77037037035	147.933333333333
44325.6154217014	0	5403.156	-5406.37037037035	147.088888888888
44325.6154218171	0	5406.371	-5407.71111111109	146.444444444444
44325.6154219329	0	5406.371	-5409.08888888887	145.681481481481
44325.6154220486	0	5409.09	-5410.68148148146	144.97037037037
44325.6154221644	0	5409.09	-5412.52592592591	144.251851851851
44325.6154222801	0	5412.527	-5414.30370370369	143.622222222222
44325.6154223958	0	5412.527	-5415.96296296295	142.992592592592
44325.6154225116	0	5415.964	-5417.83703703702	142.325925925925
44325.6154226273	0	5415.964	-5419.53333333332	141.629629629629
44325.6154227431	0	5419.534	-5421.02962962961	140.955555555555
44325.6154228588	0	5419.534	-5422.35555555554	140.355555555555
44325.6154229745	0	5422.356	-5423.39999999998	139.777777777777
44325.6154230903	0	5422.356	-5424.25185185183	139.207407407407
44325.615423206	0	5424.252	-5424.94814814813	138.696296296296
44325.6154233218	0	5424.252	-5425.48888888887	138.229629629629
44325.6154234375	0	5425.489	-5425.98518518517	137.725925925925
44325.6154235532	0	5425.489	-5426.54814814813	137.266666666666
44325.615423669	0	5426.548	-5427.2148148148	136.777777777777
44325.6154237847	0	5426.548	-5427.87407407406	136.288888888888
44325.6154239005	0	5427.874	-5428.4148148148	135.807407407407
44325.6154240162	0	5427.874	-5428.79999999998	135.259259259259
44325.6154241319	0	5428.8	-5429.08148148147	134.688888888888
44325.6154242477	0	5428.8	-5429.22962962961	134.177777777777
44325.6154243634	0	5429.23	-5429.39999999998	133.666666666666
44325.6154244792	0	5429.23	-5429.49629629628	133.192592592592
44325.6154245949	0	5429.497	-5429.66666666665	132.762962962962
44325.6154247106	0	5429.497	-5429.79259259258	132.325925925925
44325.6154248264	0	5429.793	-5429.94074074073	131.792592592592
44325.6154249421	0	5429.793	-5430.08148148147	131.274074074073
44325.6154250579	0	5430.082	-5430.17777777776	130.777777777777
44325.6154251736	0	5430.082	-5430.19999999998	130.303703703703
44325.6154252894	0	5430.201	-5430.22222222221	129.777777777777
44325.6154254051	0	5430.201	-5430.19999999998	129.274074074073
44325.6154255208	0	5430.201	-5430.1185185185	128.799999999999
44325.6154256366	0	5430.12	-5429.95555555554	128.407407407407
44325.6154257523	0	5430.12	-5429.79999999998	128.103703703703
44325.6154258681	0	5429.801	-5429.63703703702	127.703703703703
44325.6154259838	0	5429.801	-5429.62222222221	127.288888888888
44325.6154260995	0	5429.623	-5429.76296296295	126.851851851851
44325.6154262153	0	5429.623	-5430.10370370369	126.407407407407
44325.615426331	0	5430.104	-5430.62962962961	125.999999999999
44325.6154264468	0	5430.104	-5431.17037037035	125.614814814814
44325.6154265625	0	5431.171	-5431.58518518517	125.34074074074
44325.6154266782	0	5431.171	-5432.14074074073	125.066666666666
44325.615426794	0	5432.141	-5432.7111111111	124.91111111111
44325.6154269097	0	5432.141	-5433.50370370369	124.799999999999
44325.6154270255	0	5433.504	-5434.30370370369	124.755555555555
44325.6154271412	0	5433.504	-5435.16296296295	124.762962962962
44325.6154272569	0	5435.163	-5435.99999999998	124.851851851851
44325.6154273727	0	5435.163	-5436.82962962961	124.955555555555
44325.6154274884	0	5436.83	-5437.56296296295	125.162962962962
44325.6154276042	0	5436.83	-5438.10370370369	125.414814814814
44325.6154277199	0	5438.104	-5438.39999999999	125.696296296296
44325.6154278356	0	5438.104	-5438.4148148148	125.962962962962
44325.6154279514	0	5438.415	-5438.2148148148	126.207407407407
44325.6154280671	0	5438.415	-5437.77037037036	126.548148148147
44325.6154281829	0	5437.771	-5437.17777777776	126.948148148147
44325.6154282986	0	5437.771	-5436.7111111111	127.37037037037
44325.6154284143	0	5436.712	-5436.43703703702	127.896296296296
44325.6154285301	0	5436.712	-5436.42222222221	128.548148148147
44325.6154286458	0	5436.423	-5436.9111111111	129.207407407407
44325.6154287616	0	5436.423	-5437.83703703702	129.903703703703
44325.6154288773	0	5437.838	-5439.06666666665	130.651851851851
44325.6154289931	0	5437.838	-5440.59999999999	131.496296296296
44325.6154291088	0	5440.601	-5442.39999999999	132.429629629629
44325.6154292245	0	5440.601	-5444.51851851851	133.407407407407
44325.6154293403	0	5444.52	-5446.85925925925	134.407407407407
44325.615429456	0	5444.52	-5449.43703703702	135.525925925925
44325.6154295718	0	5449.439	-5452.13333333332	136.666666666666
44325.6154296875	0	5449.439	-5454.9111111111	137.851851851851
44325.6154298032	0	5454.913	-5457.39259259258	139.14074074074
44325.615429919	0	5454.913	-5459.39999999999	140.503703703703
44325.6154300347	0	5459.402	-5460.85925925925	141.71111111111
44325.6154301505	0	5459.402	-5461.88888888888	142.866666666666
44325.6154302662	0	5461.891	-5462.60740740739	143.962962962962
44325.6154303819	0	5461.891	-5463.14074074073	145.118518518518
44325.6154304977	0	5463.143	-5463.60740740739	146.259259259259
44325.6154306134	0	5463.143	-5464.04444444443	147.399999999999
44325.6154307292	0	5464.047	-5464.59259259258	148.459259259259
44325.6154308449	0	5464.047	-5465.26666666665	149.57037037037
44325.6154309607	0	5465.269	-5466.00740740739	150.696296296296
44325.6154310764	0	5465.269	-5466.74814814813	151.807407407407
44325.6154311921	0	5466.75	-5467.44444444443	152.94074074074
44325.6154313079	0	5466.75	-5468.09629629628	154.051851851851
44325.6154314236	0	5468.098	-5468.77037037036	155.081481481481
44325.6154315394	0	5468.098	-5469.57777777776	156.125925925925
44325.6154316551	0	5469.579	-5470.48888888888	157.177777777777
44325.6154317708	0	5469.579	-5471.65185185184	158.318518518518
44325.6154318866	0	5471.65299999999	-5472.87407407406	159.407407407407
44325.6154320023	0	5471.65299999999	-5474.19259259258	160.533333333333
44325.6154321181	0	5474.194	-5475.74814814814	161.703703703703
44325.6154322338	0	5474.194	-5477.50370370369	162.888888888888
44325.6154323495	0	5477.50499999999	-5479.22962962962	164.051851851851
44325.6154324653	0	5477.50499999999	-5481.10370370369	165.251851851851
44325.615432581	0	5481.105	-5482.9111111111	166.325925925925
44325.6154326968	0	5481.105	-5484.78518518517	167.392592592592
44325.6154328125	0	5484.78599999999	-5486.67407407406	168.429629629629
44325.6154329282	0	5484.78599999999	-5488.54074074073	169.414814814814
44325.615433044	0	5488.54199999999	-5490.34074074073	170.399999999999
44325.6154331597	0	5488.54199999999	-5491.97037037036	171.37037037037
44325.6154332755	0	5491.972	-5493.58518518517	172.274074074073
44325.6154333912	0	5491.972	-5495.32592592591	173.155555555555
44325.6154335069	0	5495.328	-5497.09629629628	173.866666666666
44325.6154336227	0	5495.328	-5498.92592592591	174.525925925925
44325.6154337384	0	5498.928	-5500.80740740739	175.199999999999
44325.6154338542	0	5498.928	-5502.79999999999	175.792592592592
44325.6154339699	0	5502.802	-5504.68148148147	176.259259259259
44325.6154340856	0	5502.802	-5506.23703703702	176.585185185185
44325.6154342014	0	5506.239	-5507.69629629628	176.985185185185
44325.6154343171	0	5506.239	-5508.88888888888	177.37037037037
44325.6154344329	0	5508.891	-5509.72592592591	177.703703703703
44325.6154345486	0	5508.891	-5510.19259259258	177.94074074074
44325.6154346644	0	5510.195	-5510.4148148148	178.081481481481
44325.6154347801	0	5510.195	-5510.46666666665	178.14074074074
44325.6154348958	0	5510.469	-5510.45925925925	178.148148148147
44325.6154350116	0	5510.469	-5510.37777777777	178.118518518518
44325.6154351273	0	5510.38	-5510.25185185184	178.037037037036
44325.6154352431	0	5510.38	-5510.14074074073	177.918518518518
44325.6154353588	0	5510.143	-5510.15555555554	177.785185185185
44325.6154354745	0	5510.143	-5510.38518518517	177.644444444444
44325.6154355903	0	5510.387	-5510.97777777776	177.481481481481
44325.615435706	0	5510.387	-5511.79999999999	177.325925925925
44325.6154358218	0	5511.802	-5512.85185185184	177.155555555555
44325.6154359375	0	5511.802	-5514.10370370369	177.103703703703
44325.6154360532	0	5514.106	-5515.54814814813	176.97037037037
44325.615436169	0	5514.106	-5517.19999999999	176.985185185185
44325.6154362847	0	5517.20199999999	-5519.18518518517	176.822222222222
44325.6154364005	0	5517.20199999999	-5521.40740740739	176.74074074074
44325.6154365162	0	5521.409	-5523.85925925925	176.607407407407
44325.6154366319	0	5521.409	-5526.42962962962	176.51111111111
44325.6154367477	0	5526.431	-5528.9111111111	176.37037037037
44325.6154368634	0	5526.431	-5531.24444444443	176.199999999999
44325.6154369792	0	5531.24599999999	-5533.28888888888	175.925925925925
44325.6154370949	0	5531.24599999999	-5535.17777777776	175.518518518518
44325.6154372106	0	5535.17899999999	-5536.74814814813	175.051851851851
44325.6154373264	0	5535.17899999999	-5537.99999999999	174.488888888888
44325.6154374421	0	5538.00099999999	-5539.13333333332	173.955555555555
44325.6154375579	0	5538.00099999999	-5540.26666666665	173.355555555555
44325.6154376736	0	5540.26799999999	-5541.43703703702	172.799999999999
44325.6154377894	0	5540.26799999999	-5542.70370370369	172.118518518518
44325.6154379051	0	5542.70499999999	-5544.04444444443	171.488888888888
44325.6154380208	0	5542.70499999999	-5545.36296296295	170.874074074073
44325.6154381366	0	5545.36399999999	-5546.82962962961	170.237037037036
44325.6154382523	0	5545.36399999999	-5548.39999999999	169.533333333333
44325.6154383681	0	5548.40099999999	-5549.97777777776	168.77037037037
44325.6154384838	0	5548.40099999999	-5551.79999999998	168.051851851851
44325.6154385995	0	5551.80099999999	-5553.49629629628	167.474074074073
44325.6154387153	0	5551.80099999999	-5555.08148148147	166.777777777777
44325.615438831	0	5555.08199999999	-5556.42962962961	166.066666666666
44325.6154389468	0	5555.08199999999	-5557.45185185184	165.348148148148
44325.6154390625	0	5557.45199999999	-5558.04444444443	164.792592592592
44325.6154391782	0	5557.45199999999	-5558.29629629628	164.325925925925
44325.615439294	0	5558.29599999999	-5558.37777777776	163.962962962962
44325.6154394097	0	5558.29599999999	-5558.40740740739	163.31111111111
44325.6154395255	0	5558.40699999999	-5558.42222222221	162.681481481481
44325.6154396412	0	5558.40699999999	-5558.47407407406	162.029629629629
44325.6154397569	0	5558.47399999999	-5558.67407407406	161.348148148148
44325.6154398727	0	5558.47399999999	-5559.11111111109	160.659259259259
44325.6154399884	0	5559.11099999999	-5559.82962962961	159.925925925925
44325.6154401157	0	5559.11099999999	-5560.83703703702	159.237037037036
44325.6154402199	0	5560.83699999999	-5562.13333333332	158.518518518518
44325.6154403356	0	5560.83699999999	-5563.96296296295	157.548148148148
44325.6154404514	0	5563.96299999999	-5565.68148148146	156.644444444444
44325.6154405671	0	5563.96299999999	-5567.67407407406	155.74074074074
44325.6154406829	0	5567.67399999999	-5569.76296296294	154.71111111111
44325.6154407986	0	5567.67399999999	-5571.66666666665	153.674074074073
44325.6154409143	0	5571.66699999999	-5573.54814814813	152.599999999999
44325.6154410301	0	5571.66699999999	-5575.19999999998	151.629629629629
44325.6154411458	0	5575.19999999999	-5576.30370370368	150.91111111111
44325.6154412616	0	5575.19999999999	-5577.79999999998	149.77037037037
44325.6154413773	0	5577.79999999999	-5579.06666666665	148.77037037037
44325.6154414931	0	5577.79999999999	-5580.08148148146	147.777777777777
44325.6154416088	0	5580.08099999999	-5581.07407407405	146.696296296296
44325.6154417245	0	5580.08099999999	-5581.97777777776	145.607407407407
44325.6154418403	0	5581.97699999999	-5582.75555555554	144.518518518518
44325.615441956	0	5581.97699999999	-5583.47407407405	143.459259259259
44325.6154420718	0	5583.47299999999	-5584.27407407405	142.37037037037
44325.6154421875	0	5583.47299999999	-5585.20740740739	141.266666666666
44325.6154423032	0	5585.20599999999	-5586.1185185185	140.199999999999
44325.6154424306	0	5585.20599999999	-5587.07407407405	139.037037037036
44325.6154425347	0	5587.07299999999	-5587.91111111109	137.955555555555
44325.6154426505	0	5587.07299999999	-5588.71111111109	136.822222222222
44325.6154427662	0	5588.70999999999	-5589.25185185183	135.785185185185
44325.6154428819	0	5588.70999999999	-5589.58518518516	134.703703703703
44325.6154429977	0	5589.58399999999	-5589.7185185185	133.51111111111
44325.6154431134	0	5589.58399999999	-5589.76296296294	132.31111111111
44325.6154432292	0	5589.76199999999	-5589.69629629628	131.11111111111
44325.6154433449	0	5589.76199999999	-5589.63703703702	129.896296296296
44325.6154434607	0	5589.63599999999	-5589.60740740739	128.599999999999
44325.6154435764	0	5589.63599999999	-5589.76296296294	127.266666666666
44325.6154436921	0	5589.76199999999	-5589.94074074072	126.014814814814
44325.6154438079	0	5589.76199999999	-5590.14074074072	124.762962962962
44325.6154439236	0	5590.13999999999	-5590.30370370368	123.54074074074
44325.6154440394	0	5590.13999999999	-5590.37037037035	122.451851851851
44325.6154441551	0	5590.36999999999	-5590.38518518517	121.11111111111
44325.6154442708	0	5590.36999999999	-5590.33333333331	119.792592592592
44325.6154443866	0	5590.33299999999	-5590.19259259257	118.377777777777
44325.6154445023	0	5590.33299999999	-5590.04444444442	117.081481481481
44325.6154446181	0	5590.04399999999	-5589.88148148146	115.955555555555
44325.6154447338	0	5590.04399999999	-5589.60740740739	114.866666666666
44325.6154448495	0	5589.60699999999	-5589.19259259257	113.244444444444
44325.6154449653	0	5589.60699999999	-5588.67407407405	111.688888888888
44325.615445081	0	5588.67399999999	-5588.28888888887	110.459259259259
44325.6154451968	0	5588.67399999999	-5587.84444444442	109.244444444444
44325.6154453125	0	5587.84399999999	-5587.55555555554	108.096296296296
44325.6154454282	0	5587.84399999999	-5587.47407407405	106.91111111111
44325.615445544	0	5587.47399999999	-5587.57037037035	105.918518518518
44325.6154456597	0	5587.47399999999	-5588.22962962961	104.77037037037
44325.6154457755	0	5588.22999999999	-5589.14074074072	103.599999999999
44325.6154458912	0	5588.22999999999	-5590.02962962961	102.562962962962
44325.6154460069	0	5590.02999999999	-5591.07407407406	101.422222222222
44325.6154461227	0	5590.02999999999	-5592.13333333332	100.392592592592
44325.6154462384	0	5592.13399999999	-5593.42962962961	99.3111111111104
44325.6154463542	0	5592.13399999999	-5594.83703703702	98.3259259259252
44325.6154464699	0	5594.83799999999	-5596.26666666665	97.4222222222215
44325.6154465856	0	5594.83799999999	-5597.60740740739	96.5629629629623
44325.6154467014	0	5597.60799999999	-5598.94074074072	95.7925925925919
44325.6154468171	0	5597.60799999999	-5599.27407407406	95.4888888888882
44325.6154469329	0	5599.275	-5600.33333333331	94.903703703703
44325.6154470486	0	5599.275	-5601.59259259257	94.1629629629623
44325.6154471644	0	5601.594	-5602.62962962961	93.5481481481475
44325.6154472801	0	5601.594	-5603.59999999998	92.9703703703697
44325.6154473958	0	5603.601	-5604.40740740739	92.5629629629623
44325.6154475116	0	5603.601	-5605.08888888887	92.2148148148141
44325.6154476273	0	5605.08999999999	-5605.79259259257	91.8962962962956
44325.6154477431	0	5605.08999999999	-5606.49629629628	91.6592592592586
44325.6154478588	0	5606.49699999999	-5607.43703703702	91.4148148148141
44325.6154479745	0	5606.49699999999	-5608.5185185185	91.1851851851845
44325.6154480903	0	5608.51899999999	-5609.68148148146	91.0962962962956
44325.615448206	0	5608.51899999999	-5611.02962962961	91.0296296296289
44325.6154483218	0	5611.03	-5612.34074074072	90.9555555555549
44325.6154484375	0	5611.03	-5613.67407407406	91.0148148148141
44325.6154485532	0	5613.674	-5614.8222222222	91.0888888888882
44325.615448669	0	5613.674	-5615.75555555554	91.1259259259252
44325.6154487847	0	5615.755	-5616.45925925924	91.1777777777771
44325.6154489005	0	5615.755	-5616.80740740739	91.2518518518512
44325.6154490162	0	5616.807	-5616.94074074072	91.3703703703697
44325.6154491319	0	5616.807	-5616.91111111109	91.4740740740734
44325.6154492477	0	5616.911	-5616.69629629628	91.6814814814808
44325.6154493634	0	5616.911	-5616.37777777776	91.9185185185178
44325.6154494792	0	5616.378	-5616.07407407406	92.1925925925919
44325.6154495949	0	5616.378	-5615.89629629628	92.4962962962956
44325.6154497106	0	5615.897	-5616.00740740739	92.8888888888882
44325.6154498264	0	5615.897	-5616.39259259258	93.303703703703
44325.6154499421	0	5616.393	-5617.00740740739	93.7333333333327
44325.6154500579	0	5616.393	-5617.89629629628	94.2370370370364
44325.6154501736	0	5617.897	-5618.87407407406	94.7555555555549
44325.6154502894	0	5617.897	-5620.07407407406	95.3111111111104
44325.6154504051	0	5620.075	-5621.35555555554	95.8888888888882
44325.6154505208	0	5620.075	-5622.68888888887	96.4370370370364
44325.6154506366	0	5622.69	-5624.14814814813	96.9185185185178
44325.6154507523	0	5622.69	-5625.65185185183	97.3629629629623
44325.6154508681	0	5625.65299999999	-5627.35555555554	97.7999999999993
44325.6154509838	0	5625.65299999999	-5629.28888888887	98.2814814814808
44325.6154510995	0	5629.28999999999	-5631.58518518517	98.7333333333327
44325.6154512153	0	5629.28999999999	-5634.2222222222	99.0592592592586
44325.615451331	0	5634.22299999999	-5637.2222222222	99.3703703703697
44325.6154514468	0	5634.22299999999	-5640.39259259258	99.6740740740734
44325.6154515625	0	5640.39299999999	-5643.89629629628	100.059259259259
44325.6154516782	0	5640.39299999999	-5647.30370370369	100.422222222222
44325.615451794	0	5647.30399999999	-5650.68148148146	100.629629629629
44325.6154519097	0	5647.30399999999	-5654.14814814813	100.992592592592
44325.6154520255	0	5654.14799999999	-5657.59999999998	101.251851851851
44325.6154521412	0	5654.14799999999	-5660.84444444443	101.599999999999
44325.6154522569	0	5660.84399999999	-5663.70370370369	101.918518518518
44325.6154523727	0	5660.84399999999	-5666.47407407406	102.148148148147
44325.6154524884	0	5666.47399999999	-5669.00740740739	102.325925925925
44325.6154526042	0	5666.47399999999	-5670.92592592591	102.437037037036
44325.6154527199	0	5670.92599999999	-5672.49629629628	102.622222222222
44325.6154528356	0	5670.92599999999	-5673.83703703702	102.903703703703
44325.6154529514	0	5673.837	-5674.91111111109	103.14074074074
44325.6154530671	0	5673.837	-5676.08888888887	103.199999999999
44325.6154531829	0	5676.089	-5677.28888888887	103.259259259259
44325.6154532986	0	5676.089	-5678.62962962961	103.288888888888
44325.6154534144	0	5678.63	-5680.05925925924	103.288888888888
44325.6154535301	0	5678.63	-5681.55555555554	103.259259259259
44325.6154536458	0	5681.556	-5683.08148148146	103.125925925925
44325.6154537616	0	5681.556	-5684.60740740739	102.933333333333
44325.6154538773	0	5684.608	-5686.49629629628	102.718518518518
44325.6154539931	0	5684.608	-5688.16296296294	102.585185185185
44325.6154541088	0	5688.164	-5690.07407407406	102.362962962962
44325.6154542245	0	5688.164	-5692.2222222222	102.022222222222
44325.6154543403	0	5692.223	-5694.54814814813	101.644444444444
44325.615454456	0	5692.223	-5697.02962962961	101.199999999999
44325.6154545718	0	5697.03	-5699.77777777776	100.748148148147
44325.6154546875	0	5697.03	-5702.84444444443	100.333333333333
44325.6154548032	0	5702.84499999999	-5706.17037037035	99.8962962962956
44325.615454919	0	5702.84499999999	-5709.47407407406	99.4740740740734
44325.6154550347	0	5709.47499999999	-5712.90370370369	98.8444444444438
44325.6154551505	0	5709.47499999999	-5716.29629629628	98.1703703703697
44325.6154552662	0	5716.297	-5719.28888888887	97.6074074074067
44325.6154553819	0	5716.297	-5722.16296296294	96.8814814814808
44325.6154554977	0	5722.164	-5724.6148148148	96.066666666666
44325.6154556134	0	5722.164	-5726.48148148146	95.2518518518512
44325.6154557292	0	5726.483	-5727.76296296294	94.5777777777771
44325.6154558449	0	5726.483	-5728.60740740739	93.8444444444438
44325.6154559607	0	5728.609	-5729.19259259257	93.0518518518512
44325.6154560764	0	5728.609	-5729.70370370369	92.2370370370364
44325.6154561921	0	5729.705	-5730.24444444443	91.4518518518512
44325.6154563079	0	5729.705	-5730.96296296294	90.5777777777771
44325.6154564236	0	5730.964	-5732.05185185183	89.6370370370364
44325.6154565394	0	5730.964	-5733.20740740739	88.7777777777771
44325.6154566551	0	5733.208	-5734.52592592591	87.7703703703697
44325.6154567708	0	5733.208	-5735.71111111109	86.7703703703697
44325.6154568866	0	5735.712	-5736.84444444442	85.8074074074068
44325.6154570023	0	5735.712	-5737.97037037035	84.829629629629
44325.6154571181	0	5737.971	-5738.88148148146	83.7925925925919
44325.6154572338	0	5737.971	-5739.80740740739	82.5407407407401
44325.6154573495	0	5739.808	-5740.57777777776	81.429629629629
44325.6154574653	0	5739.808	-5741.42962962961	80.2074074074067
44325.615457581	0	5741.43	-5742.24444444443	78.9777777777771
44325.6154576968	0	5741.43	-5743.1185185185	77.7925925925919
44325.6154578125	0	5743.119	-5744.1185185185	76.6962962962956
44325.6154579282	0	5743.119	-5745.43703703702	75.4888888888882
44325.615458044	0	5745.438	-5747.15555555554	74.1999999999993
44325.6154581597	0	5745.438	-5748.91111111109	72.9703703703697
44325.6154582755	0	5748.912	-5750.72592592591	71.7481481481475
44325.6154584028	0	5748.912	-5752.68148148146	70.5777777777771
44325.6154585069	0	5752.682	-5754.59999999998	69.3999999999993
44325.6154586227	0	5752.682	-5756.48148148146	68.1851851851845
44325.6154587384	0	5756.482	-5758.37777777776	66.9703703703697
44325.6154588542	0	5756.482	-5760.24444444442	65.7925925925919
44325.6154589699	0	5760.245	-5761.93333333331	64.6962962962956
44325.6154590856	0	5760.245	-5763.76296296294	63.5629629629623
44325.6154592014	0	5763.764	-5765.50370370368	62.5259259259253
44325.6154593171	0	5763.764	-5767.24444444442	61.4740740740734
44325.6154594329	0	5767.245	-5768.77777777776	60.5777777777771
44325.6154595486	0	5767.245	-5770.44444444443	59.6074074074067
44325.6154596644	0	5770.445	-5772.19999999998	58.6370370370364
44325.6154597801	0	5770.445	-5774.03703703702	57.6518518518512
44325.6154598958	0	5774.038	-5775.8222222222	56.7111111111104
44325.6154600116	0	5774.038	-5777.74074074072	55.6814814814808
44325.6154601273	0	5777.742	-5779.59999999998	54.629629629629
44325.6154602431	0	5777.742	-5781.39999999998	53.503703703703
44325.6154603588	0	5781.401	-5783.12592592591	52.3629629629623
44325.6154604745	0	5781.401	-5784.74074074072	51.1481481481475
44325.6154605903	0	5784.742	-5786.23703703702	50.0222222222216
44325.615460706	0	5784.742	-5787.49629629628	48.8444444444438
44325.6154608218	0	5787.498	-5788.68148148146	47.4962962962956
44325.6154609375	0	5787.498	-5789.6222222222	46.2370370370364
44325.6154610532	0	5789.624	-5790.51111111109	44.9111111111104
44325.615461169	0	5789.624	-5791.30370370369	43.629629629629
44325.6154612847	0	5791.305	-5791.97037037035	42.3259259259253
44325.6154614005	0	5791.305	-5792.68888888887	41.1555555555549
44325.6154615162	0	5792.69	-5793.51111111109	39.8148148148141
44325.6154616319	0	5792.69	-5794.4148148148	38.4814814814808
44325.6154617477	0	5794.416	-5795.57037037035	37.0962962962956
44325.6154618634	0	5794.416	-5796.87407407406	35.6740740740734
44325.6154619792	0	5796.875	-5798.28148148146	34.3481481481475
44325.6154620949	0	5796.875	-5800.03703703702	32.9481481481475
44325.6154622106	0	5800.038	-5801.92592592591	31.629629629629
44325.6154623264	0	5800.038	-5804.17037037035	30.0444444444438
44325.6154624421	0	5804.171	-5806.68148148146	28.4370370370364
44325.6154625579	0	5804.171	-5809.23703703702	26.8518518518512
44325.6154626736	0	5809.238	-5812.08148148146	25.2814814814808
44325.6154627893	0	5809.238	-5815.32592592591	23.5333333333327
44325.6154629051	0	5815.327	-5818.85185185183	21.6370370370364
44325.6154630208	0	5815.327	-5822.39999999998	19.7407407407401
44325.6154631366	0	5822.401	-5825.74814814813	17.9703703703697
44325.6154632523	0	5822.401	-5828.71111111109	16.266666666666
44325.6154633681	0	5828.712	-5831.2148148148	14.6888888888882
44325.6154634838	0	5828.712	-5833.67407407406	12.8148148148141
44325.6154635995	0	5833.67499999999	-5835.75555555554	10.9259259259253
44325.6154637153	0	5833.67499999999	-5837.45185185183	8.96296296296229
44325.615463831	0	5837.453	-5838.77777777776	6.88888888888822
44325.6154639468	0	5837.453	-5839.79259259257	4.69629629629563
44325.6154640625	0	5839.794	-5840.45925925924	2.65925925925859
44325.6154641782	0	5839.794	-5840.92592592591	0.481481481480812
44325.615464294	0	5840.927	-5841.2222222222	-1.65185185185252
44325.6154644097	0	5840.927	-5841.39999999998	-3.80740740740808
44325.6154645255	0	5841.401	-5841.63703703702	-5.97037037037104
44325.6154646412	0	5841.401	-5841.84444444442	-8.16296296296363
44325.6154647569	0	5841.845	-5842.17777777776	-10.3851851851859
44325.6154648727	0	5841.845	-5842.62962962961	-12.570370370371
44325.6154649884	0	5842.63	-5843.10370370368	-14.7259259259266
44325.6154651042	0	5842.63	-5843.65925925924	-16.933333333334
44325.6154652199	0	5843.66	-5844.25925925924	-18.9555555555562
44325.6154653357	0	5843.66	-5845.0222222222	-21.1407407407414
44325.6154654514	0	5845.023	-5845.99259259257	-23.5111111111118
44325.6154655671	0	5845.023	-5847.13333333331	-26.0074074074081
44325.6154656829	0	5847.134	-5848.2222222222	-28.4888888888896
44325.6154657986	0	5847.134	-5849.25925925924	-31.0814814814821
44325.6154659144	0	5849.26	-5850.33333333331	-33.5629629629636
44325.6154660301	0	5849.26	-5851.16296296294	-35.7777777777784
44325.6154661458	0	5851.164	-5851.84444444442	-38.4518518518525
44325.6154662616	0	5851.164	-5852.30370370368	-41.1629629629636
44325.6154663773	0	5852.305	-5852.57037037035	-43.8148148148155
44325.6154664931	0	5852.305	-5852.65925925924	-46.4592592592599
44325.6154666088	0	5852.661	-5852.66666666665	-49.1037037037044
44325.6154667245	0	5852.661	-5852.76296296294	-51.6148148148155
44325.6154668403	0	5852.765	-5852.68148148146	-54.1185185185192
44325.615466956	0	5852.765	-5852.52592592591	-56.5629629629636
44325.6154670718	0	5852.528	-5852.38518518517	-59.0074074074081
44325.6154671875	0	5852.528	-5852.37037037035	-61.4740740740748
44325.6154673032	0	5852.372	-5852.39259259257	-63.8222222222229
44325.615467419	0	5852.372	-5852.50370370368	-65.9925925925933
44325.6154675347	0	5852.505	-5852.72592592591	-67.9555555555562
44325.6154676505	0	5852.505	-5853.30370370368	-69.8148148148155
44325.6154677662	0	5853.305	-5854.28888888887	-71.7111111111118
44325.6154678819	0	5853.305	-5855.45185185183	-73.5111111111118
44325.6154679977	0	5855.453	-5856.66666666665	-75.3629629629636
44325.6154681134	0	5855.453	-5857.88888888887	-77.0740740740747
44325.6154682292	0	5857.89	-5859.46666666665	-78.7629629629636
44325.6154683449	0	5857.89	-5861.11111111109	-80.296296296297
44325.6154684607	0	5861.112	-5863.0222222222	-81.9777777777784
44325.6154685764	0	5861.112	-5864.89629629628	-83.5851851851859
44325.6154686921	0	5864.897	-5866.75555555554	-85.2518518518525
44325.6154688079	0	5864.897	-5868.94814814813	-86.8592592592599
44325.6154689236	0	5868.949	-5871.28888888887	-88.3925925925933
44325.6154690394	0	5868.949	-5873.44444444443	-89.8666666666673
44325.6154691551	0	5873.445	-5875.39999999998	-91.3555555555562
44325.6154692708	0	5873.445	-5876.99259259257	-92.7037037037044
44325.6154693866	0	5876.99299999999	-5878.2148148148	-93.8592592592599
44325.6154695023	0	5876.99299999999	-5878.89629629628	-94.6518518518525
44325.6154696181	0	5878.897	-5879.3185185185	-95.2740740740747
44325.6154697338	0	5878.897	-5879.62962962961	-95.7777777777785
44325.6154698495	0	5879.63	-5879.8222222222	-96.133333333334
44325.6154699653	0	5879.63	-5879.97777777776	-96.3851851851859
44325.615470081	0	5879.978	-5880.23703703702	-96.5851851851859
44325.6154701968	0	5879.978	-5880.74074074072	-96.6518518518525
44325.6154703125	0	5880.741	-5881.6222222222	-96.6666666666673
44325.6154704282	0	5880.741	-5882.85185185183	-96.6740740740748
44325.615470544	0	5882.852	-5884.38518518517	-96.6222222222229
44325.6154706597	0	5882.852	-5886.22962962961	-96.5481481481488
44325.6154707755	0	5886.23	-5888.37037037035	-96.5037037037044
44325.6154708912	0	5886.23	-5890.78518518517	-96.4666666666673
44325.6154710069	0	5890.78599999999	-5893.44444444443	-96.3925925925933
44325.6154711227	0	5890.78599999999	-5896.31111111109	-96.2740740740747
44325.6154712384	0	5896.31199999999	-5899.44444444443	-96.1481481481488
44325.6154713542	0	5896.31199999999	-5902.74814814813	-95.9925925925933
44325.6154714699	0	5902.74899999999	-5906.34074074072	-95.8222222222229
44325.6154715856	0	5902.74899999999	-5910.0148148148	-95.6148148148155
44325.6154717014	0	5910.01599999999	-5913.77777777776	-95.3185185185192
44325.6154718171	0	5910.01599999999	-5917.45925925924	-95.0814814814822
44325.6154719329	0	5917.45999999999	-5920.84444444443	-94.9185185185192
44325.6154720486	0	5917.45999999999	-5923.96296296294	-94.65925925926
44325.6154721644	0	5923.96399999999	-5926.77037037035	-94.4518518518526
44325.6154723958	0	5929.56399999999	-5932.16296296295	-93.9703703703711
44325.6154725116	0	5929.56399999999	-5934.56296296294	-93.7407407407414
44325.6154726273	0	5934.56399999999	-5936.71111111109	-93.4222222222229
44325.6154727431	0	5934.56399999999	-5938.6222222222	-93.2444444444452
44325.6154728588	0	5938.623	-5940.4148148148	-93.0296296296303
44325.6154729745	0	5938.623	-5942.18518518517	-92.7851851851859
44325.6154730903	0	5942.186	-5943.88888888887	-92.4296296296303
44325.615473206	0	5942.186	-5945.52592592591	-92.1185185185192
44325.6154733218	0	5945.527	-5947.18518518517	-91.7555555555563
44325.6154734375	0	5945.527	-5949.08888888887	-91.3851851851859
44325.6154735532	0	5949.09	-5951.07407407406	-91.0518518518526
44325.615473669	0	5949.09	-5953.16296296294	-90.8148148148155
44325.6154737847	0	5953.164	-5955.3185185185	-90.6148148148155
44325.6154739005	0	5953.164	-5957.52592592591	-90.5925925925933
44325.6154740162	0	5957.527	-5959.39259259257	-90.5703703703711
44325.6154741319	0	5957.527	-5960.98518518517	-90.5185185185192
44325.6154742477	0	5960.986	-5962.20740740739	-90.5111111111118
44325.6154743634	0	5960.986	-5963.19259259257	-90.496296296297
44325.6154744792	0	5963.193	-5963.86666666665	-90.4888888888896
44325.6154745949	0	5963.193	-5964.18518518517	-90.4740740740748
44325.6154747106	0	5964.186	-5964.28888888887	-90.4740740740748
44325.6154748264	0	5964.186	-5964.28888888887	-90.5111111111118
44325.6154749421	0	5964.29	-5964.3185185185	-90.5703703703711
44325.6154750579	0	5964.29	-5964.55555555554	-90.7703703703711
44325.6154751736	0	5964.557	-5965.11111111109	-91.0740740740748
44325.6154752893	0	5964.557	-5965.88888888887	-91.4444444444451
44325.6154754051	0	5965.89	-5967.09629629628	-91.896296296297
44325.6154755208	0	5965.89	-5968.47407407405	-92.3851851851859
44325.6154756366	0	5968.475	-5970.19999999998	-92.7703703703711
44325.6154757523	0	5968.475	-5972.27407407405	-93.2888888888896
44325.6154758681	0	5972.275	-5974.49629629628	-93.8222222222229
44325.6154759838	0	5972.275	-5976.89629629628	-94.4518518518526
44325.6154760995	0	5976.897	-5979.12592592591	-95.0296296296303
44325.6154762153	0	5976.897	-5981.69629629628	-95.5777777777785
44325.615476331	0	5981.697	-5984.30370370368	-96.296296296297
44325.6154764468	0	5981.697	-5986.91111111109	-97.1481481481488
44325.6154765625	0	5986.912	-5989.59259259257	-98.1037037037044
44325.6154766782	0	5986.912	-5992.28888888887	-99.1555555555562
44325.615476794	0	5992.29	-5994.9185185185	-100.222222222223
44325.6154769097	0	5992.29	-5997.53333333331	-101.377777777778
44325.6154770255	0	5997.534	-6000.1185185185	-102.562962962964
44325.6154771412	0	5997.534	-6002.6148148148	-103.740740740741
44325.6154772569	0	6002.615	-6005.29629629628	-104.792592592593
44325.6154773727	0	6002.615	-6008.14074074072	-106.08888888889
44325.6154774884	0	6008.141	-6011.17777777776	-107.518518518519
44325.6154776042	0	6008.141	-6013.86666666665	-108.851851851853
44325.6154777199	0	6013.867	-6016.45925925924	-110.237037037038
44325.6154778357	0	6013.867	-6019.03703703702	-111.666666666667
44325.6154779514	0	6019.037	-6021.46666666665	-113.081481481482
44325.6154780671	0	6019.037	-6023.47407407406	-114.533333333334
44325.6154781829	0	6023.474	-6025.12592592591	-115.881481481482
44325.6154782986	0	6023.474	-6026.49629629628	-117.348148148149
44325.6154784144	0	6026.496	-6027.5185185185	-118.718518518519
44325.6154785301	0	6026.496	-6028.34814814813	-120.148148148149
44325.6154786458	0	6028.348	-6029.02962962961	-121.577777777778
44325.6154787616	0	6028.348	-6029.55555555554	-122.896296296297
44325.6154788773	0	6029.555	-6030.13333333331	-124.222222222223
44325.6154789931	0	6029.555	-6030.86666666665	-125.614814814815
44325.6154791088	0	6030.866	-6031.72592592591	-126.992592592593
44325.6154792245	0	6030.866	-6032.78518518517	-128.274074074075
44325.6154793403	0	6032.785	-6033.94074074072	-129.474074074075
44325.615479456	0	6032.785	-6035.40740740739	-130.755555555556
44325.6154795718	0	6035.407	-6037.18518518516	-132.325925925927
44325.6154796875	0	6035.407	-6038.99259259257	-134.000000000001
44325.6154798032	0	6038.992	-6040.68888888887	-135.696296296297
44325.615479919	0	6038.992	-6042.15555555553	-137.370370370371
44325.6154800347	0	6042.155	-6043.3259259259	-138.948148148149
44325.6154801505	0	6042.155	-6044.49629629628	-140.651851851853
44325.6154802662	0	6044.496	-6045.83703703702	-142.585185185186
44325.6154803819	0	6044.496	-6047.08888888887	-144.481481481482
44325.6154804977	0	6047.089	-6048.27407407405	-146.311111111112
44325.6154806134	0	6047.089	-6049.51111111109	-148.222222222223
44325.6154807292	0	6049.511	-6050.8222222222	-150.125925925927
44325.6154808449	0	6049.511	-6052.03703703702	-152.000000000001
44325.6154809606	0	6052.03699999999	-6053.50370370368	-153.933333333334
44325.6154810764	0	6052.03699999999	-6054.94814814813	-155.681481481482
44325.6154811921	0	6054.94799999999	-6056.6222222222	-157.503703703704
44325.6154813079	0	6054.94799999999	-6058.46666666665	-159.296296296297
44325.6154814236	0	6058.467	-6060.37037037035	-161.096296296297
44325.6154815394	0	6058.467	-6062.46666666665	-162.800000000001
44325.6154816551	0	6062.467	-6064.73333333331	-164.496296296297
44325.6154817708	0	6062.467	-6067.25925925924	-166.333333333334
44325.6154818866	0	6067.25999999999	-6069.96296296294	-168.140740740741
44325.6154820023	0	6067.25999999999	-6072.54814814813	-170.000000000001
44325.6154821181	0	6072.54899999999	-6075.15555555553	-171.785185185186
44325.6154822338	0	6072.54899999999	-6077.50370370368	-173.377777777778
44325.6154823495	0	6077.50499999999	-6079.56296296294	-174.955555555556
44325.6154824653	0	6077.50499999999	-6081.7185185185	-176.503703703704
44325.615482581	0	6081.71999999999	-6083.76296296294	-178.007407407408
44325.6154826968	0	6081.71999999999	-6085.80740740739	-179.518518518519
44325.6154828125	0	6085.80899999999	-6087.88888888887	-180.992592592593
44325.6154829282	0	6085.80899999999	-6090.0222222222	-182.333333333334
44325.615483044	0	6090.02399999999	-6092.07407407405	-183.703703703704
44325.6154831597	0	6090.02399999999	-6093.91111111109	-185.096296296297
44325.6154832755	0	6093.913	-6095.45925925924	-186.518518518519
44325.6154833912	0	6093.913	-6095.87407407405	-187.014814814816
44325.6154835069	0	6095.87599999999	-6096.53333333331	-188.007407407408
44325.6154836227	0	6095.87599999999	-6096.95555555553	-188.970370370371
44325.6154837384	0	6096.95699999999	-6097.23703703702	-189.681481481482
44325.6154838542	0	6096.95699999999	-6097.35555555553	-190.592592592593
44325.6154839699	0	6097.35699999999	-6097.45185185183	-191.503703703704
44325.6154840856	0	6097.35699999999	-6097.59999999998	-192.792592592593
44325.6154842014	0	6097.60099999999	-6097.78518518516	-194.185185185186
44325.6154843171	0	6097.60099999999	-6098.11111111109	-195.525925925927
44325.6154844329	0	6098.11199999999	-6098.43703703702	-196.800000000001
44325.6154845486	0	6098.11199999999	-6098.80740740739	-197.940740740741
44325.6154846644	0	6098.80799999999	-6099.3259259259	-199.111111111112
44325.6154847801	0	6098.80799999999	-6099.36296296294	-199.177777777778
44325.6154848958	0	6099.36399999999	-6099.74074074072	-199.837037037038
44325.6154850116	0	6099.36399999999	-6100.43703703702	-200.88888888889
44325.6154851273	0	6100.43799999999	-6101.35555555553	-202.081481481482
44325.6154852431	0	6100.43799999999	-6102.57037037035	-203.400000000001
44325.6154853588	0	6102.57099999999	-6103.96296296294	-204.792592592593
44325.6154854745	0	6102.57099999999	-6105.54074074072	-206.422222222223
44325.6154855903	0	6105.54099999999	-6107.35555555553	-208.148148148149
44325.615485706	0	6105.54099999999	-6109.20740740739	-209.82962962963
44325.6154858218	0	6109.20799999999	-6111.34074074072	-211.525925925927
44325.6154859375	0	6109.20799999999	-6113.65185185183	-213.28888888889
44325.6154860532	0	6113.65199999999	-6115.99999999998	-214.918518518519
44325.615486169	0	6113.65199999999	-6118.5185185185	-216.570370370371
44325.6154862847	0	6118.51899999999	-6118.95555555553	-216.88888888889
44325.6154864005	0	6118.51899999999	-6119.39259259257	-217.162962962964
44325.6154865162	0	6119.39299999999	-6120.2222222222	-217.718518518519
44325.6154866319	0	6119.39299999999	-6122.61481481479	-219.185185185186
44325.6154867477	0	6122.61499999999	-6125.78518518516	-221.200000000001
44325.6154868634	0	6122.61499999999	-6128.97037037035	-223.162962962964
44325.6154869792	0	6128.97099999999	-6131.84444444442	-225.177777777778
44325.6154870949	0	6128.97099999999	-6134.6222222222	-227.237037037038
44325.6154872106	0	6134.62299999999	-6137.13333333331	-229.362962962964
44325.6154873264	0	6134.62299999999	-6139.2222222222	-231.555555555556
44325.6154874421	0	6139.22299999999	-6141.11111111109	-233.88888888889
44325.6154875579	0	6139.22299999999	-6142.77777777776	-236.185185185186
44325.6154876736	0	6142.77899999999	-6144.37037037035	-238.644444444445
44325.6154877894	0	6142.77899999999	-6145.82962962961	-241.000000000001
44325.6154879051	0	6145.83099999999	-6147.15555555553	-243.274074074075
44325.6154880208	0	6145.83099999999	-6148.34074074072	-245.600000000001
44325.6154881366	0	6148.34199999999	-6149.27407407405	-248.05925925926
44325.6154882523	0	6148.34199999999	-6149.95555555553	-250.466666666667
44325.6154883681	0	6149.95699999999	-6150.54074074072	-252.918518518519
44325.6154884838	0	6149.95699999999	-6150.96296296294	-255.511111111112
44325.6154885995	0	6150.96399999999	-6151.53333333331	-258.133333333334
44325.6154887153	0	6150.96399999999	-6152.31111111109	-260.733333333334
44325.615488831	0	6152.31199999999	-6153.22962962961	-263.251851851853
44325.6154889468	0	6152.31199999999	-6154.28148148146	-265.681481481482
44325.6154890625	0	6154.28199999999	-6155.53333333331	-268.207407407408
44325.6154891782	0	6154.28199999999	-6156.70370370368	-270.496296296297
44325.615489294	0	6156.70399999999	-6158.04444444442	-272.955555555556
44325.6154894097	0	6156.70399999999	-6159.53333333331	-275.437037037038
44325.6154895255	0	6159.53399999999	-6161.14074074072	-278.02962962963
44325.6154896412	0	6159.53399999999	-6162.77777777775	-280.370370370371
44325.6154897569	0	6162.77799999999	-6164.81481481479	-282.977777777778
44325.6154898727	0	6162.77799999999	-6166.94074074072	-285.414814814815
44325.6154899884	0	6166.94099999999	-6169.0222222222	-287.62962962963
44325.6154901042	0	6166.94099999999	-6171.28888888887	-290.074074074075
44325.6154902199	0	6171.28899999999	-6173.41481481479	-292.474074074075
44325.6154903357	0	6171.28899999999	-6175.48888888887	-294.992592592593
44325.6154904514	0	6175.48899999999	-6177.6222222222	-297.666666666667
44325.6154905671	0	6175.48899999999	-6179.61481481479	-300.42962962963
44325.6154906829	0	6179.61499999999	-6181.54074074072	-303.474074074075
44325.6154907986	0	6179.61499999999	-6183.34074074072	-306.481481481482
44325.6154909144	0	6183.34099999999	-6184.90370370368	-309.525925925927
44325.6154910301	0	6183.34099999999	-6185.89629629627	-312.325925925927
44325.6154911458	0	6185.89699999999	-6186.59999999998	-315.133333333334
44325.6154912616	0	6185.89699999999	-6186.94074074072	-318.014814814816
44325.6154913773	0	6186.94099999999	-6187.03703703701	-320.807407407408
44325.6154914931	0	6186.94099999999	-6187.08148148146	-323.600000000001
44325.6154916088	0	6187.08199999999	-6187.08148148146	-326.42962962963
44325.6154917245	0	6187.08199999999	-6187.28148148146	-329.200000000001
44325.6154918403	0	6187.28199999999	-6187.78518518516	-331.970370370371
44325.615491956	0	6187.28199999999	-6188.57777777775	-334.592592592593
44325.6154920718	0	6188.57799999999	-6189.54814814813	-337.051851851853
44325.6154921875	0	6188.57799999999	-6190.74814814813	-339.622222222223
44325.6154923032	0	6190.74799999999	-6192.06666666664	-342.111111111112
44325.615492419	0	6190.74799999999	-6193.62962962961	-344.622222222223
44325.6154925347	0	6193.62899999999	-6195.4222222222	-347.148148148149
44325.6154926505	0	6193.62899999999	-6197.34074074072	-349.637037037038
44325.6154927662	0	6197.33999999999	-6199.38518518516	-351.925925925927
44325.6154928819	0	6197.33999999999	-6201.53333333331	-354.155555555556
44325.6154929977	0	6201.53299999999	-6203.81481481479	-356.318518518519
44325.6154931134	0	6201.53299999999	-6206.37777777776	-358.533333333334
44325.6154932292	0	6206.37699999999	-6208.97037037035	-360.474074074075
44325.6154933449	0	6206.37699999999	-6211.80740740738	-362.518518518519
44325.6154934606	0	6211.80699999999	-6214.79999999998	-364.444444444445
44325.6154935764	0	6211.80699999999	-6217.69629629627	-366.318518518519
44325.6154936921	0	6217.69599999999	-6220.79259259257	-368.222222222223
44325.6154938079	0	6217.69599999999	-6223.94074074072	-370.140740740741
44325.6154939236	0	6223.93999999999	-6226.79259259257	-371.881481481482
44325.6154940394	0	6223.93999999999	-6229.7259259259	-373.792592592593
44325.6154941551	0	6229.72499999999	-6232.37777777776	-375.614814814815
44325.6154942708	0	6229.72499999999	-6234.60740740738	-377.45925925926
44325.6154943866	0	6234.60599999999	-6236.43703703701	-379.274074074075
44325.6154945023	0	6234.60599999999	-6237.88888888887	-381.037037037038
44325.6154946181	0	6237.88699999999	-6238.88888888887	-382.533333333334
44325.6154947338	0	6237.88699999999	-6239.62962962961	-383.940740740741
44325.6154948495	0	6239.62799999999	-6239.84444444442	-385.103703703704
44325.6154949653	0	6239.62799999999	-6239.84444444442	-386.370370370371
44325.615495081	0	6239.84299999999	-6239.79999999998	-387.533333333334
44325.6154951968	0	6239.84299999999	-6239.71111111109	-388.562962962964
44325.6154954282	0	6239.70999999999	-6239.99999999998	-390.296296296297
44325.615495544	0	6239.99899999999	-6240.65185185183	-391.118518518519
44325.6154956597	0	6239.99899999999	-6241.60740740738	-392.000000000001
44325.6154957755	0	6241.60599999999	-6242.68888888887	-392.777777777778
44325.6154958912	0	6241.60599999999	-6244.17037037035	-393.733333333334
44325.6154960069	0	6244.16899999999	-6245.66666666664	-394.62962962963
44325.6154961227	0	6244.16899999999	-6247.33333333331	-395.48888888889
44325.6154962384	0	6247.33199999999	-6248.80740740738	-396.274074074075
44325.6154963542	0	6247.33199999999	-6250.48148148146	-396.992592592593
44325.6154964699	0	6250.47999999999	-6252.41481481479	-397.814814814815
44325.6154965856	0	6250.47999999999	-6254.46666666664	-398.740740740741
44325.6154967014	0	6254.46499999999	-6256.73333333331	-399.62962962963
44325.6154968171	0	6254.46499999999	-6259.07407407405	-400.503703703704
44325.6154969329	0	6259.07199999999	-6261.22962962961	-401.251851851853
44325.6154970486	0	6259.07199999999	-6263.83703703701	-402.125925925927
44325.6154971644	0	6263.83499999999	-6266.24444444442	-402.85925925926
44325.6154972801	0	6263.83499999999	-6268.93333333331	-403.666666666667
44325.6154973958	0	6268.93099999999	-6271.47407407405	-404.214814814816
44325.6154975116	0	6268.93099999999	-6274.28148148146	-404.948148148149
44325.6154976273	0	6274.27899999999	-6277.07407407405	-405.651851851853
44325.6154977431	0	6274.27899999999	-6279.85925925924	-406.244444444445
44325.6154978588	0	6279.85699999999	-6282.58518518516	-406.807407407408
44325.6154979745	0	6279.85699999999	-6285.37777777776	-407.400000000001
44325.6154980903	0	6285.37599999999	-6287.8222222222	-407.874074074075
44325.615498206	0	6285.37599999999	-6290.18518518516	-408.540740740741
[truncated: 9,997 more rows]
