# Supplementary material for: Near-infrared manipulation of multiple neuronal populations via trichromatic upconversion
Source: Nat Commun. 2021 Sep 27;12:5662. doi: 10.1038/s41467-021-25993-7 (PMC8476604; doi:10.1038/s41467-021-25993-7)
Supplement: Supplementary file 7 — Source Data [file 41467_2021_25993_MOESM7_ESM.zip › Source Data/SI 31/808/5_808_3.csv]

DateTime	xPosComp	yPosComp	xPos	yPos
44328.6311073264	0	3609.40100000001	-3476.25925925926	1984.52592592593
44328.6311074421	0	3611.19400000001	-3477.15555555556	1985.31851851852
44328.6311075579	0	3611.19400000001	-3477.97037037037	1986.07407407408
44328.6311076736	0	3612.90500000001	-3478.82222222223	1986.86666666667
44328.6311077894	0	3612.90500000001	-3479.86666666667	1987.71111111111
44328.6311079051	0	3614.80100000001	-3481.08888888889	1988.6
44328.6311080208	0	3614.80100000001	-3482.30370370371	1989.48888888889
44328.6311081366	0	3617.23800000001	-3483.72592592593	1990.52592592593
44328.6311082523	0	3617.23800000001	-3485.28148148149	1991.73333333333
44328.6311083681	0	3620.21600000001	-3486.92592592593	1993.03703703704
44328.6311084838	0	3620.21600000001	-3488.5925925926	1994.39259259259
44328.6311085995	0	3623.52700000001	-3490.31111111111	1995.85185185185
44328.6311087153	0	3623.52700000001	-3491.97037037037	1997.48888888889
44328.631108831	0	3626.90500000001	-3493.48888888889	1999.08148148148
44328.6311089468	0	3626.90500000001	-3494.74074074074	2000.57777777778
44328.6311090625	0	3629.67500000001	-3495.74074074074	2002.11111111111
44328.6311091782	0	3629.67500000001	-3496.46666666667	2003.44444444445
44328.631109294	0	3631.40100000001	-3496.95555555556	2004.79259259259
44328.6311094097	0	3631.40100000001	-3497.35555555556	2006.31851851852
44328.6311095255	0	3632.29000000001	-3497.92592592593	2008.14074074074
44328.6311096412	0	3632.29000000001	-3498.52592592593	2009.90370370371
44328.6311097569	0	3633.46000000001	-3499.3925925926	2011.6962962963
44328.6311098727	0	3633.46000000001	-3500.57777777778	2013.61481481482
44328.6311099884	0	3635.51200000001	-3501.77777777778	2015.37777777778
44328.6311101042	0	3635.51200000001	-3503.08148148149	2017.22962962963
44328.6311102199	0	3638.01600000001	-3504.64444444445	2019.4
44328.6311103356	0	3638.01600000001	-3506.28888888889	2021.6
44328.6311104514	0	3641.22300000001	-3507.9925925926	2023.86666666667
44328.6311105671	0	3641.22300000001	-3509.77037037037	2026.10370370371
44328.6311106829	0	3644.70400000001	-3511.71851851852	2028.60740740741
44328.6311107986	0	3644.70400000001	-3513.80740740741	2031.0962962963
44328.6311109144	0	3648.74100000001	-3515.81481481482	2033.59259259259
44328.6311110301	0	3648.74100000001	-3518	2036.28888888889
44328.6311111458	0	3652.93400000001	-3520.18518518519	2038.94814814815
44328.6311112616	0	3652.93400000001	-3522.42222222223	2041.62962962963
44328.6311113773	0	3657.35600000001	-3524.74074074075	2044.42962962963
44328.6311114931	0	3657.35600000001	-3527.11111111112	2047.41481481482
44328.6311116088	0	3662.04500000001	-3529.51111111112	2050.45185185185
44328.6311117245	0	3662.04500000001	-3531.88888888889	2053.57777777778
44328.6311118403	0	3666.82300000001	-3534.36296296297	2056.79259259259
44328.631111956	0	3666.82300000001	-3537.01481481482	2059.97037037037
44328.6311120718	0	3671.94900000001	-3539.70370370371	2063.04444444445
44328.6311121875	0	3671.94900000001	-3542.28888888889	2065.97037037037
44328.6311123032	0	3677.22300000001	-3544.85185185186	2068.79259259259
44328.631112419	0	3677.22300000001	-3546.95555555556	2071.31851851852
44328.6311125347	0	3681.89000000001	-3549.41481481482	2074.25925925926
44328.6311126505	0	3681.89000000001	-3551.77037037037	2077.2962962963
44328.6311127662	0	3686.70500000001	-3553.85925925926	2080.24444444445
44328.6311128819	0	3686.70500000001	-3555.77777777778	2083.12592592593
44328.6311129977	0	3690.71200000001	-3557.62962962963	2085.82222222222
44328.6311131134	0	3690.71200000001	-3559.38518518519	2088.47407407408
44328.6311132292	0	3694.31900000001	-3561.17777777778	2091.0962962963
44328.6311133449	0	3694.31900000001	-3563.10370370371	2093.77777777778
44328.6311134607	0	3698.03800000001	-3565.17037037037	2096.45185185185
44328.6311135764	0	3698.03800000001	-3567.54074074074	2099.17037037037
44328.6311136921	0	3702.47500000001	-3570.2962962963	2102.05925925926
44328.6311138079	0	3702.47500000001	-3573.25925925926	2105.02222222222
44328.6311139236	0	3708.19400000001	-3576.26666666667	2108.0962962963
44328.6311140394	0	3708.19400000001	-3579.2	2111.07407407408
44328.6311141551	0	3714.13500000001	-3582.38518518519	2114.28148148148
44328.6311142708	0	3714.13500000001	-3585.42962962963	2117.4962962963
44328.6311143866	0	3720.36500000001	-3588.41481481482	2120.72592592593
44328.6311145023	0	3720.36500000001	-3591.26666666667	2123.98518518519
44328.6311146181	0	3726.20200000001	-3593.81481481482	2127.2
44328.6311147338	0	3726.20200000001	-3596.22962962963	2130.48888888889
44328.6311148495	0	3731.16500000001	-3598.41481481482	2133.68888888889
44328.6311149653	0	3731.16500000001	-3600.4962962963	2136.97037037037
44328.631115081	0	3735.43200000001	-3602.57777777778	2140.19259259259
44328.6311151968	0	3735.43200000001	-3604.83703703704	2143.31851851852
44328.6311153125	0	3739.77300000001	-3607.13333333334	2146.37777777778
44328.6311154282	0	3739.77300000001	-3609.6	2149.32592592593
44328.631115544	0	3744.53600000001	-3612.01481481482	2152.21481481482
44328.6311156597	0	3744.53600000001	-3614.54074074074	2155.05925925926
44328.6311157755	0	3749.47700000001	-3617.14814814815	2157.71111111111
44328.6311158912	0	3749.47700000001	-3619.94074074074	2160.27407407407
44328.6311160069	0	3754.87700000001	-3623.03703703704	2162.91851851852
44328.6311161227	0	3754.87700000001	-3626.2962962963	2165.65185185185
44328.6311162384	0	3761.23300000001	-3629.46666666667	2168.14814814815
44328.6311163542	0	3761.23300000001	-3632.67407407408	2170.57037037037
44328.6311164699	0	3767.61100000001	-3636.12592592593	2173.1037037037
44328.6311165856	0	3767.61100000001	-3639.3925925926	2175.42962962963
44328.6311167014	0	3774.33000000001	-3642.71851851852	2177.74074074074
44328.6311168171	0	3774.33000000001	-3646	2180.02222222222
44328.6311169329	0	3780.93700000001	-3649.30370370371	2182.28148148148
44328.6311170486	0	3780.93700000001	-3652.50370370371	2184.55555555556
44328.6311171644	0	3787.44100000001	-3655.31111111111	2186.77037037037
44328.6311172801	0	3787.44100000001	-3657.60740740741	2189.00740740741
44328.6311173958	0	3792.54500000001	-3659.31111111111	2191.02222222222
44328.6311175116	0	3792.54500000001	-3660.67407407408	2192.92592592593
44328.6311176273	0	3795.61200000001	-3661.6	2194.71111111111
44328.6311177431	0	3795.61200000001	-3662.14814814815	2196.6
44328.6311178588	0	3797.08600000001	-3662.33333333334	2198.22962962963
44328.6311179745	0	3797.08600000001	-3662.34074074074	2199.74074074074
44328.6311180903	0	3797.27900000001	-3662.21481481482	2201.02222222222
44328.631118206	0	3797.27900000001	-3662.14074074074	2202.20740740741
44328.6311183218	0	3797.07900000001	-3662.25925925926	2203.36296296296
44328.6311184375	0	3797.07900000001	-3662.6962962963	2204.40740740741
44328.6311185532	0	3797.63500000001	-3663.3925925926	2205.31111111111
44328.631118669	0	3797.63500000001	-3664.47407407408	2206.17037037037
44328.6311187847	0	3799.41300000001	-3665.82222222223	2207.03703703704
44328.6311189005	0	3799.41300000001	-3667.40740740741	2207.80740740741
44328.6311190162	0	3802.34600000001	-3669.25185185186	2208.48888888889
44328.6311191319	0	3802.34600000001	-3671.32592592593	2209.13333333333
44328.6311192477	0	3806.26500000001	-3673.81481481482	2209.8
44328.6311193634	0	3806.26500000001	-3676.37777777778	2210.45185185185
44328.6311194792	0	3811.31700000001	-3678.96296296297	2211
44328.6311195949	0	3811.31700000001	-3681.48888888889	2211.48148148148
44328.6311197106	0	3816.42800000001	-3684.11851851852	2211.94814814815
44328.6311198264	0	3816.42800000001	-3686.71111111112	2212.35555555556
44328.6311199421	0	3821.65000000001	-3689.34074074074	2212.58518518519
44328.6311200579	0	3821.65000000001	-3692.05925925926	2212.76296296296
44328.6311201736	0	3826.99800000001	-3694.8	2212.8
44328.6311202893	0	3826.99800000001	-3697.60740740741	2212.82962962963
44328.6311204051	0	3832.54600000001	-3700.41481481482	2213.02222222222
44328.6311205208	0	3832.54600000001	-3703.40740740741	2213.12592592593
44328.6311206366	0	3838.34600000001	-3706.6	2213.31111111111
44328.6311207523	0	3838.34600000001	-3709.82962962963	2213.57777777778
44328.6311208681	0	3844.76800000001	-3713	2213.6962962963
44328.6311209838	0	3844.76800000001	-3715.97037037037	2213.85185185185
44328.6311210995	0	3850.90900000001	-3718.76296296297	2214.05185185185
44328.6311212153	0	3850.90900000001	-3721.38518518519	2214.25925925926
44328.631121331	0	3856.32400000001	-3723.85925925926	2214.51851851852
44328.6311214468	0	3856.32400000001	-3726.11111111112	2214.73333333333
44328.6311215625	0	3861.05000000001	-3728.26666666667	2214.92592592593
44328.6311216782	0	3861.05000000001	-3730.35555555556	2215.23703703704
44328.631121794	0	3865.29400000001	-3732.30370370371	2215.48888888889
44328.6311219097	0	3865.29400000001	-3734.21481481482	2215.83703703704
44328.6311220255	0	3869.15300000001	-3736.0962962963	2216.1037037037
44328.6311221412	0	3869.15300000001	-3738.14074074074	2216.34074074074
44328.6311222569	0	3873.07900000001	-3740.44444444445	2216.59259259259
44328.6311223727	0	3873.07900000001	-3742.91851851852	2216.83703703704
44328.6311224884	0	3877.85700000001	-3745.23703703704	2216.96296296296
44328.6311226042	0	3877.85700000001	-3747.31111111111	2217.02222222222
44328.6311227199	0	3882.25000000001	-3749.13333333334	2217.05185185185
44328.6311228357	0	3882.25000000001	-3750.70370370371	2217.0962962963
44328.6311229514	0	3882.25000000001	-3752.02962962963	2217.02222222222
44328.6311230671	0	3885.64300000001	-3753.08888888889	2217.00740740741
44328.6311231829	0	3885.64300000001	-3753.83703703704	2216.96296296296
44328.6311232986	0	3888.77600000001	-3754.55555555556	2216.94074074074
44328.6311234144	0	3888.77600000001	-3755.31851851852	2216.94074074074
44328.6311235301	0	3890.25700000001	-3756.24444444445	2216.99259259259
44328.6311236458	0	3890.25700000001	-3757.48148148148	2217.12592592593
44328.6311237616	0	3892.42000000001	-3759.10370370371	2217.37037037037
44328.6311238773	0	3892.42000000001	-3761.02962962963	2217.6962962963
44328.6311239931	0	3895.96800000001	-3763.2	2218.08888888889
44328.6311241088	0	3895.96800000001	-3765.47407407408	2218.56296296296
44328.6311242245	0	3900.41200000001	-3768.07407407408	2219.12592592593
44328.6311243403	0	3900.41200000001	-3770.95555555556	2219.74814814815
44328.631124456	0	3905.89300000001	-3774.11111111111	2220.51111111111
44328.6311245718	0	3905.89300000001	-3777.74074074074	2221.24444444445
44328.6311246875	0	3912.67800000001	-3781.61481481482	2222.0962962963
44328.6311248032	0	3912.67800000001	-3785.25185185185	2223.17777777778
44328.631124919	0	3920.18900000001	-3789.07407407408	2224.27407407407
44328.6311250347	0	3920.18900000001	-3792.67407407408	2225.4
44328.6311251505	0	3927.61100000001	-3796.16296296297	2226.54814814815
44328.6311252662	0	3927.61100000001	-3799.74814814815	2227.91111111111
44328.6311253819	0	3934.68500000001	-3802.66666666667	2229.06666666667
44328.6311254977	0	3934.68500000001	-3805.33333333334	2230.21481481482
44328.6311256134	0	3940.27000000001	-3807.4962962963	2231.31111111111
44328.6311257292	0	3940.27000000001	-3809.05925925926	2232.32592592593
44328.6311258449	0	3943.99600000001	-3810.2	2233.28888888889
44328.6311259606	0	3943.99600000001	-3811.07407407408	2234.25925925926
44328.6311260764	0	3946.01100000001	-3811.62222222223	2235.0962962963
44328.6311261921	0	3946.01100000001	-3811.94074074074	2235.8962962963
44328.6311263079	0	3946.87800000001	-3812.24444444445	2236.86666666667
44328.6311264236	0	3946.87800000001	-3812.52592592593	2237.8
44328.6311265394	0	3947.46300000001	-3812.87407407408	2238.61481481482
44328.6311266551	0	3947.46300000001	-3813.35555555556	2239.52592592593
44328.6311267708	0	3948.29300000001	-3813.91851851852	2240.48148148148
44328.6311268866	0	3948.29300000001	-3814.67407407408	2241.41481481482
44328.6311270023	0	3949.61200000001	-3815.82962962963	2242.31851851852
44328.6311271181	0	3949.61200000001	-3817.46666666667	2243.34814814815
44328.6311272338	0	3952.40500000001	-3819.57777777778	2244.50370370371
44328.6311273495	0	3952.40500000001	-3822.17037037037	2245.75555555556
44328.6311274653	0	3957.10900000001	-3824.94814814815	2246.91111111111
44328.631127581	0	3957.10900000001	-3828.22962962963	2248.22962962963
44328.6311276968	0	3963.16800000001	-3832.00740740741	2249.68148148148
44328.6311278125	0	3963.16800000001	-3836.0962962963	2250.99259259259
44328.6311279282	0	3971.03500000001	-3839.98518518519	2252.22962962963
44328.631128044	0	3971.03500000001	-3844.01481481482	2253.57037037037
44328.6311281597	0	3978.95400000001	-3848.00740740741	2255.00740740741
44328.6311282755	0	3978.95400000001	-3851.96296296297	2256.39259259259
44328.6311283912	0	3986.90200000001	-3856	2257.82962962963
44328.6311285069	0	3986.90200000001	-3859.77777777778	2259.28148148148
44328.6311286227	0	3994.71700000001	-3863.31111111111	2260.82222222222
44328.6311287384	0	3994.71700000001	-3866.31111111111	2262.26666666667
44328.6311288542	0	4001.25000000001	-3868.94074074074	2263.65185185185
44328.6311289699	0	4001.25000000001	-3871.54814814815	2264.95555555556
44328.6311290856	0	4006.48700000001	-3873.88148148148	2266.28888888889
44328.6311292014	0	4006.48700000001	-3875.87407407408	2267.64444444445
44328.6311293171	0	4010.81300000001	-3877.64444444445	2268.85185185185
44328.6311294329	0	4010.81300000001	-3879.23703703704	2269.91111111111
44328.6311295486	0	4014.17600000001	-3880.71111111111	2270.9037037037
44328.6311296644	0	4014.17600000001	-3881.94814814815	2271.94074074074
44328.6311297801	0	4016.88700000001	-3882.94074074074	2272.87407407408
44328.6311298958	0	4016.88700000001	-3883.54074074074	2273.82962962963
44328.6311300116	0	4018.48000000001	-3883.92592592593	2274.68888888889
44328.6311301273	0	4018.48000000001	-3884.08888888889	2275.4962962963
44328.6311302431	0	4019.02800000001	-3884.17777777778	2276.31851851852
44328.6311303588	0	4019.02800000001	-3884.32592592593	2277.05185185185
44328.6311304745	0	4019.26500000001	-3884.67407407408	2277.91111111111
44328.6311305903	0	4019.26500000001	-3885.25925925926	2278.74074074074
44328.631130706	0	4020.19800000001	-3886.37777777778	2279.64444444445
44328.6311308218	0	4020.19800000001	-3888.05925925926	2280.66666666667
44328.6311309375	0	4022.99800000001	-3890.21481481482	2281.74074074074
44328.6311310532	0	4022.99800000001	-3892.73333333334	2283.08148148148
44328.631131169	0	4027.67200000001	-3895.31851851852	2284.26666666667
44328.6311312847	0	4027.67200000001	-3898.30370370371	2285.48888888889
44328.6311314005	0	4033.24200000001	-3901.53333333334	2286.87407407407
44328.6311315162	0	4033.24200000001	-3904.54814814815	2288.19259259259
44328.6311316319	0	4039.48600000001	-3907.43703703704	2289.41481481482
44328.6311317477	0	4039.48600000001	-3910.6	2291.08148148148
44328.6311318634	0	4045.53800000001	-3913.97777777778	2292.55555555556
44328.6311319792	0	4045.53800000001	-3917.47407407408	2294.17037037037
44328.6311320949	0	4052.41200000001	-3920.87407407408	2295.75555555556
44328.6311322106	0	4052.41200000001	-3924.44444444445	2297.34814814815
44328.6311323264	0	4059.38200000001	-3928.05185185185	2299.05925925926
44328.6311324421	0	4059.38200000001	-3931.78518518519	2300.81481481482
44328.6311325579	0	4066.72300000001	-3935.25185185185	2302.48148148148
44328.6311326736	0	4066.72300000001	-3938.54074074074	2304.18518518519
44328.6311327893	0	4073.47900000001	-3942.03703703704	2305.80740740741
44328.6311329051	0	4073.47900000001	-3945.1925925926	2307.22222222222
44328.6311330208	0	4080.13100000001	-3948.05185185185	2308.53333333333
44328.6311331366	0	4080.13100000001	-3950.60740740741	2309.84444444444
44328.6311332523	0	4085.54600000001	-3952.8	2311.21481481482
44328.6311333681	0	4085.54600000001	-3954.61481481482	2312.45925925926
44328.6311334838	0	4089.55300000001	-3956.00740740741	2313.63703703704
44328.6311335995	0	4089.55300000001	-3957.20740740741	2314.85925925926
44328.6311337153	0	4092.14600000001	-3958.30370370371	2316.04444444445
44328.631133831	0	4092.14600000001	-3959.51851851852	2317.33333333333
44328.6311339468	0	4094.45700000001	-3960.8962962963	2318.6962962963
44328.6311340625	0	4094.45700000001	-3962.54814814815	2320.11851851852
44328.6311341782	0	4097.48700000001	-3964.43703703704	2321.6
44328.631134294	0	4097.48700000001	-3966.62222222222	2323.21481481482
44328.6311344097	0	4101.56100000001	-3968.97777777778	2324.81481481482
44328.6311345255	0	4101.56100000001	-3971.54074074074	2326.57037037037
44328.6311346412	0	4106.48000000001	-3974.19259259259	2328.33333333333
44328.6311347569	0	4106.48000000001	-3977.16296296297	2330.27407407407
44328.6311348727	0	4112.10200000001	-3980.57777777778	2332.35555555556
44328.6311349884	0	4112.10200000001	-3984.12592592593	2334.5037037037
44328.6311351042	0	4119.06500000001	-3987.82222222222	2336.6962962963
44328.6311352199	0	4119.06500000001	-3991.51111111111	2338.88888888889
44328.6311353357	0	4126.45000000001	-3995.24444444445	2341.03703703704
44328.6311354514	0	4126.45000000001	-3999.05925925926	2343.16296296296
44328.6311355671	0	4133.99800000001	-4002.94814814815	2345.3037037037
44328.6311356829	0	4133.99800000001	-4006.88148148148	2347.44444444445
44328.6311357986	0	4141.82000000001	-4010.84444444445	2349.50370370371
44328.6311359144	0	4141.82000000001	-4014.71851851852	2351.55555555556
44328.6311360301	0	4149.65700000001	-4018.44444444445	2353.60740740741
44328.6311361458	0	4149.65700000001	-4021.84444444445	2355.62222222222
44328.6311362616	0	4156.78300000001	-4024.63703703704	2357.41481481482
44328.6311363773	0	4156.78300000001	-4026.97777777778	2359.14074074074
44328.6311364931	0	4161.91600000001	-4029.02962962963	2360.81481481482
44328.6311366088	0	4161.91600000001	-4030.86666666667	2362.35555555556
44328.6311367245	0	4165.80500000001	-4032.82962962963	2364.03703703704
44328.6311368403	0	4165.80500000001	-4034.86666666667	2365.56296296296
44328.631136956	0	4169.80500000001	-4036.99259259259	2367.16296296296
44328.6311370718	0	4169.80500000001	-4039.44444444445	2368.77777777778
44328.6311371875	0	4174.38300000001	-4042.16296296296	2370.41481481482
44328.6311373032	0	4174.38300000001	-4044.78518518519	2372.04444444445
44328.631137419	0	4179.72400000001	-4047.54074074074	2373.75555555556
44328.6311375347	0	4179.72400000001	-4050.31111111111	2375.6
44328.6311376505	0	4185.25000000001	-4052.88148148148	2377.42962962963
44328.6311377662	0	4185.25000000001	-4055.39259259259	2379.37777777778
44328.6311378819	0	4190.33100000001	-4057.76296296296	2381.24444444445
44328.6311379977	0	4190.33100000001	-4059.83703703704	2382.96296296296
44328.6311381134	0	4194.77500000001	-4061.63703703704	2384.52592592593
44328.6311382292	0	4194.77500000001	-4063.17777777778	2385.99259259259
44328.6311383449	0	4198.11600000001	-4064.34074074074	2387.34074074074
44328.6311384606	0	4198.11600000001	-4065.21481481482	2388.57037037037
44328.6311385764	0	4200.15300000001	-4065.8	2389.62222222222
44328.6311386921	0	4200.15300000001	-4066.4	2390.57037037037
44328.6311388079	0	4201.33800000001	-4067.33333333333	2391.57777777778
44328.6311389236	0	4201.33800000001	-4068.59259259259	2392.51851851852
44328.6311390394	0	4203.53100000001	-4070.30370370371	2393.44444444445
44328.6311391551	0	4203.53100000001	-4072.42222222222	2394.37777777778
44328.6311392708	0	4207.36100000001	-4074.99259259259	2395.18518518519
44328.6311393866	0	4207.36100000001	-4077.48888888889	2395.77777777778
44328.6311395023	0	4212.42800000001	-4080.37777777778	2396.21481481482
44328.6311396181	0	4212.42800000001	-4083.71851851852	2396.52592592593
44328.6311397338	0	4218.65800000001	-4087.36296296296	2396.81481481482
44328.6311398495	0	4218.65800000001	-4091.17777777778	2397.07407407408
44328.6311399653	0	4226.11700000001	-4095.00740740741	2397.2962962963
44328.631140081	0	4226.11700000001	-4098.87407407408	2397.45925925926
44328.6311401968	0	4233.81300000001	-4103.10370370371	2397.60740740741
44328.6311403125	0	4233.81300000001	-4107.41481481482	2397.74074074074
44328.6311404282	0	4242.35400000001	-4111.61481481482	2397.82222222222
44328.631140544	0	4242.35400000001	-4115.80740740741	2397.8962962963
44328.6311406597	0	4250.74700000001	-4119.93333333334	2397.97777777778
44328.6311407755	0	4250.74700000001	-4123.41481481482	2398.01481481482
44328.6311408912	0	4258.35400000001	-4126.77777777778	2398.14074074074
44328.6311410069	0	4258.35400000001	-4129.62962962963	2398.18518518519
44328.6311411227	0	4264.56900000001	-4131.84444444445	2398.15555555556
44328.6311412384	0	4264.56900000001	-4133.23703703704	2398.08148148148
44328.6311413542	0	4268.17600000001	-4133.77037037037	2397.94074074074
44328.6311414699	0	4268.17600000001	-4133.82222222222	2397.74074074074
44328.6311415856	0	4268.76100000001	-4133.65925925926	2397.52592592593
44328.6311417014	0	4268.76100000001	-4133.44444444445	2397.31111111111
44328.6311418171	0	4268.38300000001	-4133.17037037037	2396.99259259259
44328.6311419329	0	4268.38300000001	-4133	2396.81481481482
44328.6311420486	0	4267.93900000001	-4132.78518518519	2396.54074074074
44328.6311421644	0	4267.93900000001	-4132.75555555556	2396.34814814815
44328.6311422801	0	4267.69500000001	-4132.96296296297	2396.05925925926
44328.6311423958	0	4267.69500000001	-4133.54814814815	2395.72592592593
44328.6311425116	0	4268.48800000001	-4134.58518518519	2395.39259259259
44328.6311426273	0	4268.48800000001	-4136.05185185185	2394.99259259259
44328.6311427431	0	4270.99200000001	-4137.64444444445	2394.72592592593
44328.6311428588	0	4270.99200000001	-4139.42962962963	2394.25925925926
44328.6311429745	0	4274.37000000001	-4141.4962962963	2393.62962962963
44328.6311430903	0	4274.37000000001	-4143.57037037037	2392.92592592593
44328.631143206	0	4278.51100000001	-4145.65185185185	2392.24444444444
44328.6311433218	0	4278.51100000001	-4147.77037037037	2391.47407407407
44328.6311434375	0	4282.71100000001	-4150.05185185185	2390.51851851852
44328.6311435532	0	4282.71100000001	-4152.15555555556	2389.67407407407
44328.631143669	0	4287.09600000001	-4154.13333333334	2388.79259259259
44328.6311437847	0	4287.09600000001	-4156.2	2387.88148148148
44328.6311439005	0	4291.14000000001	-4158.05185185186	2387.00740740741
44328.6311440162	0	4291.14000000001	-4160.14074074074	2386.14814814815
44328.6311441319	0	4295.08100000001	-4162.51111111111	2385.21481481481
44328.6311442477	0	4295.08100000001	-4165.07407407408	2384.32592592593
44328.6311443634	0	4300.01400000001	-4167.46666666667	2383.68148148148
44328.6311444792	0	4300.01400000001	-4169.90370370371	2383.00740740741
44328.6311445949	0	4304.84400000001	-4172.60740740741	2382.28888888889
44328.6311447106	0	4304.84400000001	-4175.10370370371	2381.54074074074
44328.6311448264	0	4310.04400000001	-4177.68148148148	2380.82222222222
44328.6311449421	0	4310.04400000001	-4180.11851851852	2380.23703703704
44328.6311450579	0	4315.05900000001	-4182.42222222223	2379.6
44328.6311451736	0	4315.05900000001	-4184.34074074074	2378.86666666667
44328.6311452894	0	4319.28100000001	-4186.18518518519	2378.01481481482
44328.6311454051	0	4319.28100000001	-4187.83703703704	2377.25185185185
44328.6311455208	0	4322.77700000001	-4189.37037037037	2376.58518518519
44328.6311456366	0	4322.77700000001	-4191.13333333334	2375.8
44328.6311457523	0	4326.07300000001	-4193.05185185186	2375.01481481482
44328.6311458681	0	4326.07300000001	-4194.84444444445	2374.34074074074
44328.6311459838	0	4329.78400000001	-4196.6962962963	2373.6
44328.6311460995	0	4329.78400000001	-4198.51851851852	2372.73333333333
44328.6311462153	0	4333.45800000001	-4200.24444444445	2371.83703703704
44328.631146331	0	4333.45800000001	-4201.45925925926	2370.96296296296
44328.6311464468	0	4336.39900000001	-4202.22222222223	2370.14074074074
44328.6311465625	0	4336.39900000001	-4202.65185185186	2369.42222222222
44328.6311466782	0	4337.59200000001	-4202.64444444445	2368.88148148148
44328.631146794	0	4337.59200000001	-4202.32592592593	2368.52592592593
44328.6311469097	0	4337.26600000001	-4201.77037037037	2368.17777777778
44328.6311470255	0	4337.26600000001	-4201.2	2367.95555555556
44328.6311471412	0	4336.14000000001	-4200.88888888889	2367.82962962963
44328.6311472569	0	4336.14000000001	-4200.83703703704	2367.78518518519
44328.6311473727	0	4335.77700000001	-4200.98518518519	2367.82222222222
44328.6311474884	0	4335.77700000001	-4201.56296296297	2367.92592592593
44328.6311476042	0	4336.50300000001	-4202.55555555556	2368.08888888889
44328.6311477199	0	4336.50300000001	-4204	2368.28888888889
44328.6311478357	0	4338.94000000001	-4205.85185185186	2368.51111111111
44328.6311479514	0	4338.94000000001	-4207.92592592593	2368.82962962963
44328.6311480671	0	4342.86600000001	-4210.2	2369.18518518519
44328.6311481829	0	4342.86600000001	-4212.74814814815	2369.63703703704
44328.6311482986	0	4347.68800000001	-4215.57037037037	2370.3037037037
44328.6311484144	0	4347.68800000001	-4218.43703703704	2370.9037037037
44328.6311485301	0	4353.37700000001	-4221.34814814815	2371.68888888889
44328.6311486458	0	4353.37700000001	-4224.21481481482	2372.46666666667
44328.6311487616	0	4359.15500000001	-4227.13333333334	2373.38518518518
44328.6311488773	0	4359.15500000001	-4229.94074074075	2374.27407407407
44328.6311489931	0	4364.88100000001	-4232.70370370371	2375.22222222222
44328.6311491088	0	4364.88100000001	-4235.48888888889	2376.25925925926
44328.6311492245	0	4370.42900000001	-4238.18518518519	2377.34814814815
44328.6311493403	0	4370.42900000001	-4240.80740740741	2378.42962962963
44328.631149456	0	4375.74800000001	-4243.47407407408	2379.54814814815
44328.6311495718	0	4375.74800000001	-4246.17777777778	2380.80740740741
44328.6311496875	0	4381.11800000001	-4248.71851851852	2382.05185185185
44328.6311498032	0	4381.11800000001	-4251.20740740741	2383.31111111111
44328.631149919	0	4386.14800000001	-4253.45185185186	2384.43703703704
44328.6311500347	0	4386.14800000001	-4255.25185185186	2385.53333333333
44328.6311501505	0	4390.19200000001	-4256.91111111112	2386.57777777778
44328.6311502662	0	4390.19200000001	-4258.20740740741	2387.48888888889
44328.6311503819	0	4393.14800000001	-4259.37037037038	2388.39259259259
44328.6311504977	0	4393.14800000001	-4260.37777777778	2389.2
44328.6311506134	0	4395.31800000001	-4261.35555555556	2390.07407407407
44328.6311507292	0	4395.31800000001	-4262.36296296297	2390.96296296296
44328.6311508449	0	4397.30300000001	-4263.36296296297	2391.81481481481
44328.6311509606	0	4397.30300000001	-4264.51111111112	2392.73333333333
44328.6311510764	0	4399.45100000001	-4265.70370370371	2393.71111111111
44328.6311511921	0	4399.45100000001	-4267.04444444445	2394.68148148148
44328.6311513079	0	4401.98400000001	-4268.74814814815	2395.7037037037
44328.6311514236	0	4401.98400000001	-4270.5925925926	2396.8
44328.6311515394	0	4405.53200000001	-4272.51851851852	2397.83703703704
44328.6311516551	0	4405.53200000001	-4274.72592592593	2398.86666666667
44328.6311517708	0	4409.66500000001	-4277.11851851852	2399.82962962963
44328.6311518866	0	4409.66500000001	-4279.70370370371	2400.71111111111
44328.6311520023	0	4414.64300000001	-4282.25925925926	2401.48148148148
44328.6311521181	0	4414.64300000001	-4284.90370370371	2402.13333333333
44328.6311522338	0	4419.84300000001	-4287.40740740741	2402.57037037037
44328.6311523495	0	4419.84300000001	-4289.26666666667	2403
44328.6311524653	0	4424.20600000001	-4290.76296296297	2403.42962962963
44328.631152581	0	4424.20600000001	-4291.78518518519	2403.74074074074
44328.6311526968	0	4426.72500000001	-4292.2962962963	2404.03703703704
44328.6311528125	0	4426.72500000001	-4292.47407407408	2404.26666666667
44328.6311529282	0	4427.41400000001	-4292.34814814815	2404.37777777778
44328.631153044	0	4427.41400000001	-4291.94074074075	2404.38518518518
44328.6311531597	0	4426.88100000001	-4291.54074074075	2404.35555555555
44328.6311532755	0	4426.88100000001	-4291.31851851852	2404.3037037037
44328.6311533912	0	4426.25900000001	-4291.44444444445	2404.17037037037
44328.6311535069	0	4426.25900000001	-4292.01481481482	2403.88888888889
44328.6311536227	0	4426.95500000001	-4293.01481481482	2403.54074074074
44328.6311537384	0	4426.95500000001	-4294.50370370371	2403.14814814815
44328.6311538542	0	4429.44400000001	-4296.51111111112	2402.56296296296
44328.6311539699	0	4429.44400000001	-4298.78518518519	2402.14814814815
44328.6311540856	0	4433.72500000001	-4301.33333333334	2401.53333333333
44328.6311542014	0	4433.72500000001	-4304.01481481482	2400.9037037037
44328.6311543171	0	4438.95500000001	-4307.17777777778	2400.14074074074
44328.6311544329	0	4438.95500000001	-4310.78518518519	2399.13333333333
44328.6311545486	0	4445.72500000001	-4314.32592592593	2398.18518518518
44328.6311546643	0	4445.72500000001	-4317.87407407408	2397.23703703704
44328.6311547801	0	4452.81400000001	-4321.54074074075	2396.11851851852
44328.6311548958	0	4452.81400000001	-4325.40000000001	2394.8962962963
44328.6311550116	0	4460.34000000001	-4329.24444444445	2393.58518518518
44328.6311551273	0	4460.34000000001	-4333.24444444445	2392.32592592592
44328.6311552431	0	4468.18400000001	-4337.22962962964	2391.08148148148
44328.6311553588	0	4468.18400000001	-4340.7925925926	2389.78518518518
44328.6311554745	0	4475.73200000001	-4343.78518518519	2388.52592592593
44328.6311555903	0	4475.73200000001	-4346.08148148149	2387.31111111111
44328.631155706	0	4481.02100000001	-4347.52592592593	2386.11851851852
44328.6311558218	0	4481.02100000001	-4348.16296296297	2385.02962962963
44328.6311559375	0	4483.10200000001	-4348.0888888889	2383.95555555555
44328.6311560532	0	4483.10200000001	-4347.4888888889	2383.03703703704
44328.631156169	0	4482.42800000001	-4346.78518518519	2382.0962962963
44328.6311562847	0	4482.42800000001	-4346.0962962963	2381.2
44328.6311564005	0	4481.03500000001	-4345.51851851853	2380.25925925926
44328.6311565162	0	4481.03500000001	-4345.18518518519	2379.25925925926
44328.6311566319	0	4480.12400000001	-4345.20740740741	2378.17037037037
44328.6311567477	0	4480.12400000001	-4345.66666666667	2377.13333333333
44328.6311568634	0	4480.60500000001	-4346.60740740741	2375.85185185185
44328.6311569792	0	4480.60500000001	-4347.87407407408	2374.68148148148
44328.6311570949	0	4482.81200000001	-4349.73333333334	2373.28888888889
44328.6311572107	0	4482.81200000001	-4352.22962962964	2371.84444444444
44328.6311573264	0	4487.16800000001	-4354.64444444445	2370.48888888889
44328.6311574421	0	4487.16800000001	-4357.42962962964	2368.97037037037
44328.6311575579	0	4492.36800000001	-4360.46666666667	2367.3037037037
44328.6311576736	0	4492.36800000001	-4363.54074074075	2365.61481481481
44328.6311577894	0	4498.47900000001	-4366.55555555556	2363.87407407407
44328.6311579051	0	4498.47900000001	-4369.51111111112	2362.18518518518
44328.6311580208	0	4504.44900000001	-4372.35555555556	2360.47407407407
44328.6311581366	0	4504.44900000001	-4375.04444444445	2358.71111111111
44328.6311582523	0	4509.98200000001	-4377.6962962963	2357.08888888889
44328.6311583681	0	4509.98200000001	-4380.14814814816	2355.47407407407
44328.6311584838	0	4515.08600000001	-4382.37037037038	2353.91851851852
44328.6311585995	0	4515.08600000001	-4384.44444444445	2352.36296296296
44328.6311587153	0	4519.38200000001	-4386.40740740741	2350.77777777778
44328.631158831	0	4519.38200000001	-4388.01481481482	2349.43703703704
44328.6311589468	0	4522.95200000001	-4389.6888888889	2348.05925925926
44328.6311590625	0	4522.95200000001	-4391.12592592593	2346.71851851852
44328.6311591782	0	4526.06300000001	-4392.47407407408	2345.42962962963
44328.631159294	0	4526.06300000001	-4393.86666666667	2344.11851851852
44328.6311594097	0	4528.80400000001	-4395.17777777779	2342.74074074074
44328.6311595255	0	4528.80400000001	-4396.56296296297	2341.31851851852
44328.6311596412	0	4531.50000000001	-4398.0888888889	2339.91851851852
44328.6311597569	0	4531.50000000001	-4399.51851851853	2338.65185185185
44328.6311598727	0	4534.45600000001	-4401.1925925926	2337.28148148148
44328.6311599884	0	4534.45600000001	-4403.06666666667	2335.96296296296
44328.6311601042	0	4538.00400000001	-4404.90370370371	2334.69629629629
44328.6311602199	0	4538.00400000001	-4406.80000000001	2333.51111111111
44328.6311603357	0	4541.73700000001	-4409.01481481482	2332.11111111111
44328.6311604514	0	4541.73700000001	-4411.25925925927	2330.7037037037
44328.6311605671	0	4546.19600000001	-4413.20740740741	2329.25185185185
44328.6311606829	0	4546.19600000001	-4414.95555555556	2327.68888888889
44328.6311607986	0	4549.89200000001	-4416.47407407408	2326.21481481481
44328.6311609144	0	4549.89200000001	-4417.71111111112	2324.85185185185
44328.6311610301	0	4552.64800000001	-4418.64444444445	2323.53333333333
44328.6311611458	0	4552.64800000001	-4419.20740740741	2322.44444444444
44328.6311612616	0	4554.14400000001	-4419.27407407408	2322.13333333333
44328.6311613773	0	4554.14400000001	-4419.20740740741	2321.6
44328.6311614931	0	4554.14400000001	-4419.04444444445	2320.97777777778
44328.6311616088	0	4553.98100000001	-4419.01481481482	2320.28888888889
44328.6311617245	0	4553.98100000001	-4419.41481481482	2319.61481481481
44328.6311618403	0	4554.35100000001	-4420.20000000001	2319.02962962963
44328.631161956	0	4554.35100000001	-4421.48148148149	2318.4
44328.6311620718	0	4556.41800000001	-4423.10370370371	2317.95555555555
44328.6311621875	0	4556.41800000001	-4425.14814814816	2317.53333333333
44328.6311623032	0	4560.08500000001	-4427.57037037038	2317.07407407407
44328.631162419	0	4560.08500000001	-4430.32592592593	2316.68148148148
44328.6311625347	0	4565.26300000001	-4433.23703703704	2316.40740740741
44328.6311626505	0	4565.26300000001	-4436.42222222223	2316.20740740741
44328.6311627662	0	4571.35900000001	-4440.06666666667	2315.96296296296
44328.6311628819	0	4571.35900000001	-4443.85925925927	2315.73333333333
44328.6311629977	0	4578.79600000001	-4447.74814814816	2315.38518518518
44328.6311631134	0	4578.79600000001	-4451.66666666667	2315.22222222222
44328.6311632292	0	4586.60300000001	-4455.4962962963	2315.14814814815
44328.6311633449	0	4586.60300000001	-4459.24444444445	2315.04444444444
44328.6311634606	0	4594.18100000001	-4462.82962962964	2315.02962962963
44328.6311635764	0	4594.18100000001	-4466.20740740741	2315.01481481481
44328.6311636921	0	4601.14400000001	-4469.21481481482	2314.96296296296
44328.6311638079	0	4601.14400000001	-4471.91851851853	2314.9037037037
44328.6311639236	0	4606.85500000001	-4474.07407407408	2314.76296296296
44328.6311640394	0	4606.85500000001	-4475.78518518519	2314.69629629629
44328.6311641551	0	4610.72200000001	-4477.17037037038	2314.62962962963
44328.6311642708	0	4610.72200000001	-4478.23703703704	2314.61481481481
44328.6311643866	0	4613.17400000001	-4478.96296296297	2314.61481481481
44328.6311645023	0	4613.17400000001	-4479.44444444445	2314.67407407407
44328.6311646181	0	4614.38100000001	-4479.80000000001	2314.76296296296
44328.6311647338	0	4614.38100000001	-4480.12592592593	2314.8962962963
44328.6311648495	0	4615.06200000001	-4480.51851851852	2314.97777777778
44328.6311649653	0	4615.06200000001	-4481.22962962964	2315.1037037037
44328.631165081	0	4616.16600000001	-4482.37777777778	2315.25185185185
44328.6311651968	0	4616.16600000001	-4484.03703703704	2315.41481481481
44328.6311653125	0	4618.97300000001	-4486.16296296297	2315.62962962963
44328.6311654282	0	4618.97300000001	-4488.74814814815	2315.76296296296
44328.631165544	0	4623.68400000001	-4491.47407407408	2315.92592592592
44328.6311656597	0	4623.68400000001	-4494.57037037038	2316.11111111111
44328.6311657755	0	4629.50600000001	-4498.01481481482	2316.17777777778
44328.6311658912	0	4629.50600000001	-4501.74074074075	2316.31111111111
44328.6311660069	0	4636.67600000001	-4505.60740740741	2316.31111111111
44328.6311661227	0	4636.67600000001	-4509.4888888889	2316.33333333333
44328.6311662384	0	4644.42400000001	-4513.21481481482	2316.42962962963
44328.6311663542	0	4644.42400000001	-4516.57037037038	2316.45185185185
44328.6311664699	0	4651.50500000001	-4519.44444444445	2316.40740740741
44328.6311665856	0	4651.50500000001	-4522.00000000001	2316.4
44328.6311667014	0	4656.93500000001	-4524.0962962963	2316.32592592593
44328.6311668171	0	4656.93500000001	-4525.82962962964	2316.23703703704
44328.6311669329	0	4660.76500000001	-4527.22222222223	2316.12592592593
44328.6311670486	0	4660.76500000001	-4528.51111111112	2315.99259259259
44328.6311671643	0	4663.44600000001	-4529.82962962964	2315.82222222222
44328.6311672801	0	4663.44600000001	-4531.33333333334	2315.57037037037
44328.6311673958	0	4666.26800000001	-4532.85925925927	2315.27407407407
44328.6311675116	0	4666.26800000001	-4534.60000000001	2314.86666666667
44328.6311676273	0	4669.53500000001	-4536.67407407408	2314.28888888889
44328.6311677431	0	4669.53500000001	-4538.90370370371	2313.68148148148
44328.6311678588	0	4673.83900000001	-4541.51111111112	2313.05185185185
44328.6311679745	0	4673.83900000001	-4544.03703703704	2312.46666666667
44328.6311680903	0	4678.97200000001	-4546.60000000001	2311.75555555556
44328.631168206	0	4678.97200000001	-4549.43703703704	2311.02962962963
44328.6311683218	0	4684.37200000001	-4552.26666666667	2310.4962962963
44328.6311684375	0	4684.37200000001	-4555.32592592593	2309.88888888889
44328.6311685532	0	4690.26100000001	-4558.98518518519	2309.11851851852
44328.631168669	0	4690.26100000001	-4562.60740740741	2308.26666666667
44328.6311687847	0	4697.54200000001	-4566.32592592593	2307.44444444444
44328.6311689005	0	4697.54200000001	-4570.07407407408	2306.40740740741
44328.6311690162	0	4705.00900000001	-4573.72592592593	2305.46666666667
44328.6311691319	0	4705.00900000001	-4577.06666666667	2304.63703703704
44328.6311692477	0	4712.00200000001	-4579.97037037038	2303.74074074074
44328.6311693634	0	4712.00200000001	-4582.42962962964	2303.02222222222
44328.6311694792	0	4717.36500000001	-4584.28148148149	2302.11851851852
44328.6311695949	0	4717.36500000001	-4585.82962962964	2301.11111111111
44328.6311697107	0	4720.76500000001	-4586.80000000001	2300.20740740741
44328.6311698264	0	4720.76500000001	-4587.35555555556	2299.2
44328.6311699421	0	4722.29100000001	-4587.52592592593	2298.27407407407
44328.6311700579	0	4722.29100000001	-4587.54814814815	2297.25925925926
44328.6311701736	0	4722.48400000001	-4587.54814814815	2296.24444444445
44328.6311702894	0	4722.48400000001	-4587.74074074075	2295.32592592593
44328.6311704051	0	4722.67700000001	-4588.14074074075	2294.34814814815
44328.6311705208	0	4722.67700000001	-4588.91111111112	2293.20740740741
44328.6311706366	0	4723.84700000001	-4589.93333333334	2292.14074074074
44328.6311707523	0	4723.84700000001	-4591.44444444445	2290.97037037037
44328.6311708681	0	4726.38000000001	-4593.1925925926	2289.72592592593
44328.6311709838	0	4726.38000000001	-4595.08888888889	2288.51851851852
44328.6311710995	0	4730.02400000001	-4597.25185185186	2287.32592592593
44328.6311712153	0	4730.02400000001	-4599.40000000001	2286.14074074074
44328.631171331	0	4734.33500000001	-4601.62222222223	2284.86666666667
44328.6311714468	0	4734.33500000001	-4603.82222222223	2283.52592592593
44328.6311715625	0	4738.75700000001	-4606.12592592593	2282.14814814815
44328.6311716782	0	4738.75700000001	-4608.45185185186	2280.75555555556
44328.631171794	0	4743.38700000001	-4610.80000000001	2279.40740740741
44328.6311719097	0	4743.38700000001	-4613.12592592593	2277.98518518519
44328.6311720255	0	4748.06100000001	-4615.4962962963	2276.54814814815
44328.6311721412	0	4748.06100000001	-4617.76296296297	2275.14814814815
44328.6311722569	0	4752.69800000001	-4620.06666666667	2273.79259259259
44328.6311723727	0	4752.69800000001	-4622.51851851852	2272.40740740741
44328.6311724884	0	4757.45400000001	-4625.11851851852	2270.97777777778
44328.6311726042	0	4757.45400000001	-4627.68888888889	2269.67407407407
44328.6311727199	0	4762.62400000001	-4630.40740740741	2268.43703703704
44328.6311728356	0	4762.62400000001	-4633.18518518519	2267.27407407407
44328.6311729514	0	4768.12000000001	-4636.05925925926	2266.0962962963
44328.6311730671	0	4768.12000000001	-4638.96296296297	2265.02222222222
44328.6311731829	0	4773.89800000001	-4641.90370370371	2263.84444444444
44328.6311732986	0	4773.89800000001	-4644.43703703704	2262.82962962963
44328.6311734144	0	4779.37200000001	-4646.85925925926	2261.87407407407
44328.6311735301	0	4779.37200000001	-4649.2962962963	2260.84444444444
44328.6311736458	0	4784.23100000001	-4651.84444444445	2259.75555555556
44328.6311737616	0	4784.23100000001	-4654.28148148149	2258.6962962963
44328.6311738773	0	4789.21600000001	-4656.62962962964	2257.77037037037
44328.6311739931	0	4789.21600000001	-4659.14074074075	2256.85185185185
44328.6311741088	0	4794.07500000001	-4661.68888888889	2255.99259259259
44328.6311742245	0	4794.07500000001	-4664.0962962963	2255.18518518519
44328.6311743403	0	4799.03100000001	-4666.61481481482	2254.2962962963
44328.631174456	0	4799.03100000001	-4669.02962962964	2253.39259259259
44328.6311745718	0	4803.96400000001	-4671.21481481482	2252.37777777778
44328.6311746875	0	4803.96400000001	-4672.97777777778	2251.43703703704
44328.6311748032	0	4807.91200000001	-4674.68888888889	2250.56296296296
44328.631174919	0	4807.91200000001	-4676.17777777778	2249.7037037037
44328.6311750347	0	4811.11200000001	-4677.53333333334	2248.92592592593
44328.6311751505	0	4811.11200000001	-4678.63703703704	2248.20740740741
44328.6311752662	0	4813.57100000001	-4679.46666666667	2247.62962962963
44328.6311753819	0	4813.57100000001	-4680.00740740741	2247.17037037037
44328.6311754977	0	4814.94100000001	-4680.27407407408	2246.83703703704
44328.6311756134	0	4814.94100000001	-4680.42962962964	2246.62222222222
44328.6311757292	0	4815.36300000001	-4680.6962962963	2246.42962962963
44328.6311758449	0	4815.36300000001	-4681.31851851852	2246.27407407407
44328.6311759606	0	4816.25200000001	-4682.37037037038	2246.2962962963
44328.6311760764	0	4816.25200000001	-4683.96296296297	2246.34814814815
44328.6311761921	0	4818.89600000001	-4686.07407407408	2246.34814814815
44328.6311763079	0	4818.89600000001	-4688.4962962963	2246.34814814815
44328.6311764236	0	4823.42900000001	-4691.33333333334	2246.48888888889
44328.6311765394	0	4823.42900000001	-4694.41481481482	2246.71111111111
44328.6311766551	0	4829.34800000001	-4697.71851851852	2246.94074074074
44328.6311767708	0	4829.34800000001	-4701.34814814815	2247.18518518519
44328.6311768866	0	4836.28100000001	-4705.00740740741	2247.51851851852
44328.6311770023	0	4836.28100000001	-4708.83703703704	2247.85185185185
44328.6311771181	0	4843.77000000001	-4712.67407407408	2248.27407407408
44328.6311772338	0	4843.77000000001	-4716.37777777778	2248.78518518519
44328.6311773495	0	4851.31100000001	-4719.97777777778	2249.37037037037
44328.6311774653	0	4851.31100000001	-4723.56296296297	2249.97777777778
44328.631177581	0	4858.49600000001	-4726.63703703704	2250.50370370371
44328.6311776968	0	4858.49600000001	-4729.54074074074	2250.88148148148
44328.6311778125	0	4864.47400000001	-4732.2962962963	2251.34814814815
44328.6311779282	0	4864.47400000001	-4734.80740740741	2251.81481481482
44328.631178044	0	4869.74100000001	-4736.92592592593	2252.26666666667
44328.6311781597	0	4869.74100000001	-4738.66666666667	2252.77037037037
44328.6311782755	0	4873.60000000001	-4740.30370370371	2253.27407407408
44328.6311783912	0	4873.60000000001	-4741.90370370371	2253.85185185185
44328.6311785069	0	4876.83700000001	-4743.47407407408	2254.42222222222
44328.6311786227	0	4876.83700000001	-4745.17777777778	2254.99259259259
44328.6311787384	0	4880.11100000001	-4747.08148148148	2255.57037037037
44328.6311788542	0	4880.11100000001	-4749.00740740741	2256.08888888889
44328.6311789699	0	4883.94100000001	-4751.25925925926	2256.64444444445
44328.6311790856	0	4883.94100000001	-4753.82222222223	2257.3037037037
44328.6311792014	0	4888.75600000001	-4756.5925925926	2257.93333333333
44328.6311793171	0	4888.75600000001	-4759.70370370371	2258.34074074074
44328.6311794329	0	4894.63700000001	-4763.3925925926	2258.87407407407
44328.6311795486	0	4894.63700000001	-4767.31851851852	2259.44444444444
44328.6311796643	0	4902.25200000001	-4771.24444444445	2259.93333333333
44328.6311797801	0	4902.25200000001	-4774.97777777778	2260.35555555556
44328.6311798958	0	4909.91100000001	-4778.4	2260.91851851852
44328.6311800116	0	4909.91100000001	-4781.3925925926	2261.51111111111
44328.6311801273	0	4916.32600000001	-4784.08148148149	2262.14074074074
44328.6311802431	0	4916.32600000001	-4786.62962962963	2262.88888888889
44328.6311803588	0	4921.56300000001	-4788.93333333334	2263.47407407407
44328.6311804745	0	4921.56300000001	-4791.08888888889	2264.02962962963
44328.6311805903	0	4926.02200000001	-4792.96296296297	2264.65185185185
44328.631180706	0	4926.02200000001	-4794.82222222223	2265.23703703704
44328.6311808218	0	4929.75500000001	-4796.74074074075	2265.82962962963
44328.6311809375	0	4929.75500000001	-4798.54814814815	2266.32592592593
44328.6311810532	0	4933.48100000001	-4800.36296296297	2266.7037037037
44328.631181169	0	4933.48100000001	-4802.22222222223	2266.94814814815
44328.6311812847	0	4937.15500000001	-4804.20740740741	2267.05925925926
44328.6311814005	0	4937.15500000001	-4806.44444444445	2267.12592592593
44328.6311815162	0	4941.37700000001	-4808.88148148149	2267.17777777778
44328.6311816319	0	4941.37700000001	-4811.58518518519	2267.21481481482
44328.6311817477	0	4946.51800000001	-4814.48888888889	2267.21481481482
44328.6311818634	0	4946.51800000001	-4817.55555555556	2267.31851851852
44328.6311819792	0	4952.48800000001	-4820.75555555556	2267.34814814815
44328.6311820949	0	4952.48800000001	-4824.20740740741	2267.42962962963
44328.6311822107	0	4959.14000000001	-4828.03703703704	2267.48148148148
44328.6311823264	0	4959.14000000001	-4831.91111111112	2267.42222222222
44328.6311824421	0	4966.84400000001	-4836	2267.30370370371
44328.6311825579	0	4966.84400000001	-4840.03703703704	2267.24444444445
44328.6311826736	0	4974.97000000001	-4843.98518518519	2267.18518518519
44328.6311827894	0	4974.97000000001	-4847.77777777778	2266.94074074074
44328.6311829051	0	4982.71100000001	-4851.16296296297	2266.79259259259
44328.6311830208	0	4982.71100000001	-4853.75555555556	2266.57037037037
44328.6311831366	0	4988.68900000001	-4855.55555555556	2266.24444444445
44328.6311832523	0	4988.68900000001	-4856.54074074074	2265.8
44328.6311833681	0	4991.47400000001	-4856.81481481482	2265.38518518519
44328.6311834838	0	4991.47400000001	-4856.74814814815	2265
44328.6311835995	0	4991.68100000001	-4856.44444444445	2264.55555555556
44328.6311837153	0	4991.68100000001	-4856.02222222223	2264.08888888889
44328.631183831	0	4990.95500000001	-4855.76296296297	2263.56296296296
44328.6311839468	0	4990.95500000001	-4855.80740740741	2262.97777777778
44328.6311840625	0	4990.74000000001	-4856.24444444445	2262.30370370371
44328.6311841782	0	4990.74000000001	-4857.12592592593	2261.53333333333
44328.631184294	0	4992.05900000001	-4858.70370370371	2260.6
44328.6311844097	0	4992.05900000001	-4860.68148148149	2259.54814814815
44328.6311845255	0	4995.61500000001	-4863.0962962963	2258.41481481482
44328.6311846412	0	4995.61500000001	-4865.65925925926	2257.34814814815
44328.6311847569	0	5000.59300000001	-4868.56296296297	2256.17037037037
44328.6311848727	0	5000.59300000001	-4871.47407407408	2255
44328.6311849884	0	5006.40800000001	-4874.76296296297	2253.64444444445
44328.6311851042	0	5006.40800000001	-4878.11851851852	2252.41481481482
44328.6311852199	0	5013.05200000001	-4881.45185185186	2251.04444444445
44328.6311853356	0	5013.05200000001	-4884.43703703704	2249.58518518519
44328.6311854514	0	5019.37100000001	-4887.31111111112	2248.07407407408
44328.6311855671	0	5019.37100000001	-4889.94074074075	2246.67407407408
44328.6311856829	0	5024.87500000001	-4892.51111111112	2245.42222222222
44328.6311857986	0	5024.87500000001	-4895.08148148149	2244.05925925926
44328.6311859144	0	5030.01600000001	-4897.46666666667	2242.82222222222
44328.6311860301	0	5030.01600000001	-4899.85925925926	2241.6
44328.6311861458	0	5034.79400000001	-4901.70370370371	2240.60740740741
44328.6311862616	0	5034.79400000001	-4903.36296296297	2239.57037037037
44328.6311863773	0	5038.29800000001	-4904.66666666667	2238.66666666667
44328.6311864931	0	5038.29800000001	-4905.88148148149	2237.7037037037
44328.6311866088	0	5040.81700000001	-4906.97037037037	2236.65925925926
44328.6311867245	0	5040.81700000001	-4908.02962962963	2235.65925925926
44328.6311868403	0	5042.96500000001	-4909.05925925926	2234.71851851852
44328.631186956	0	5042.96500000001	-4910.18518518519	2233.71851851852
44328.6311870718	0	5045.12100000001	-4911.28148148149	2232.77037037037
44328.6311871875	0	5045.12100000001	-4912.44444444445	2231.94074074074
44328.6311873032	0	5047.38000000001	-4914	2230.94074074074
44328.631187419	0	5047.38000000001	-4915.82222222223	2229.98518518519
44328.6311875347	0	5050.75800000001	-4917.63703703704	2229.11111111111
44328.6311876505	0	5050.75800000001	-4919.40740740741	2228.27407407408
44328.6311877662	0	5054.34300000001	-4921.45185185186	2227.53333333333
44328.6311878819	0	5054.34300000001	-4923.61481481482	2226.88888888889
44328.6311879977	0	5058.55000000001	-4925.94074074075	2226.23703703704
44328.6311881134	0	5058.55000000001	-4928.11111111112	2225.63703703704
44328.6311882292	0	5063.04600000001	-4929.98518518519	2225.27407407407
44328.6311883449	0	5063.04600000001	-4931.6962962963	2224.77777777778
44328.6311884606	0	5066.63100000001	-4933.02222222223	2224.37037037037
44328.6311885764	0	5066.63100000001	-4934.17777777778	2223.88888888889
44328.6311886921	0	5069.11200000001	-4935.07407407408	2223.44444444445
44328.6311888079	0	5069.11200000001	-4935.65185185186	2223.11851851852
44328.6311889236	0	5070.58600000001	-4936.15555555556	2222.81481481482
44328.6311890394	0	5070.58600000001	-4936.65925925926	2222.53333333333
44328.6311891551	0	5071.59300000001	-4937.32592592593	2222.27407407408
44328.6311892708	0	5071.59300000001	-4938.22222222223	2222.12592592593
44328.6311893866	0	5073.15600000001	-4939.38518518519	2222.13333333333
44328.6311895023	0	5073.15600000001	-4940.77037037037	2222.18518518519
44328.6311896181	0	5075.70400000001	-4942.05925925926	2222.15555555556
44328.6311897338	0	5075.70400000001	-4943.08148148148	2222.17777777778
44328.6311898495	0	5078.01500000001	-4943.6962962963	2222.13333333333
44328.6311899653	0	5078.01500000001	-4943.82962962963	2222.00740740741
44328.631190081	0	5078.76300000001	-4943.84444444445	2221.95555555556
44328.6311901968	0	5078.76300000001	-4943.88148148149	2221.85185185185
44328.6311903125	0	5078.81500000001	-4943.91111111111	2221.77037037037
44328.6311904282	0	5078.81500000001	-4943.91851851852	2221.68148148148
44328.631190544	0	5078.85200000001	-4943.93333333334	2221.63703703704
44328.6311906597	0	5078.85200000001	-4943.94074074074	2221.60740740741
44328.6311907755	0	5078.87400000001	-4943.94814814815	2221.59259259259
44328.6311908912	0	5078.87400000001	-4943.95555555556	2221.59259259259
44328.6311910069	0	5078.88900000001	-4943.94074074074	2221.60740740741
44328.6311911227	0	5078.88900000001	-4943.88888888889	2221.64444444445
44328.6311912384	0	5078.82200000001	-4943.80740740741	2221.6962962963
44328.6311913542	0	5078.82200000001	-4943.74074074074	2221.74074074074
44328.6311914699	0	5078.67400000001	-4943.71851851852	2221.75555555556
44328.6311915857	0	5078.67400000001	-4943.70370370371	2221.76296296296
44328.6311917014	0	5078.63700000001	-4943.65925925926	2221.76296296296
44328.6311918171	0	5078.63700000001	-4943.63703703704	2221.76296296296
44328.6311919329	0	5078.57000000001	-4943.62962962963	2221.76296296296
44328.6311920486	0	5078.57000000001	-4943.62222222223	2221.78518518519
44328.6311921644	0	5078.55500000001	-4943.62222222223	2221.78518518519
44328.6311922801	0	5078.55500000001	-4943.61481481482	2221.78518518519
44328.6311923958	0	5078.54800000001	-4943.61481481482	2221.78518518519
44328.6311925116	0	5078.54800000001	-4943.61481481482	2221.78518518519
44328.6311926273	0	5078.54800000001	-4943.61481481482	2221.78518518519
44328.6311927431	0	5078.54800000001	-4943.61481481482	2221.78518518519
44328.6311928588	0	5078.54800000001	-4943.61481481482	2221.78518518519
44328.6311929745	0	5078.54800000001	-4943.61481481482	2221.78518518519
44328.6311930903	0	5078.54800000001	-4943.61481481482	2221.78518518519
44328.631193206	0	5078.54800000001	-4943.61481481482	2221.78518518519
44328.6311933218	0	5078.54800000001	-4943.61481481482	2221.78518518519
44328.6311934375	0	5078.54800000001	-4943.62222222223	2221.78518518519
44328.6311935532	0	5078.55500000001	-4943.62962962963	2221.78518518519
44328.631193669	0	5078.55500000001	-4943.63703703704	2221.78518518519
44328.6311937847	0	5078.57000000001	-4943.64444444445	2221.78518518519
44328.6311939005	0	5078.57000000001	-4943.65185185186	2221.77777777778
44328.6311940162	0	5078.58500000001	-4943.66666666667	2221.77777777778
44328.6311941319	0	5078.58500000001	-4943.68148148148	2221.77777777778
44328.6311942477	0	5078.61500000001	-4943.68148148148	2221.77777777778
44328.6311943634	0	5078.61500000001	-4943.66666666667	2221.77777777778
44328.6311944792	0	5078.60000000001	-4943.65185185186	2221.79259259259
44328.6311945949	0	5078.60000000001	-4943.65185185186	2221.8
44328.6311947107	0	5078.58500000001	-4943.65185185186	2221.80740740741
44328.6311948264	0	5078.58500000001	-4943.65185185186	2221.80740740741
44328.6311949421	0	5078.58500000001	-4943.65185185186	2221.81481481482
44328.6311950579	0	5078.58500000001	-4943.56296296297	2221.85185185185
44328.6311951736	0	5078.49600000001	-4943.46666666667	2221.91111111111
44328.6311952894	0	5078.49600000001	-4943.34814814815	2222
44328.6311954051	0	5078.28100000001	-4943.2962962963	2222.04444444444
44328.6311955208	0	5078.28100000001	-4943.20740740741	2222.11111111111
44328.6311956366	0	5078.14000000001	-4943.14814814815	2222.19259259259
44328.6311957523	0	5078.14000000001	-4943.08148148148	2222.25185185185
44328.6311958681	0	5078.01400000001	-4942.9925925926	2222.32592592593
44328.6311959838	0	5078.01400000001	-4942.94814814815	2222.37777777778
44328.6311960995	0	5077.88100000001	-4942.93333333334	2222.42222222222
44328.6311962153	0	5077.88100000001	-4942.90370370371	2222.44444444444
44328.631196331	0	5077.83700000001	-4942.88148148149	2222.46666666667
44328.6311964468	0	5077.83700000001	-4942.87407407408	2222.48148148148
44328.6311965625	0	5077.80700000001	-4942.87407407408	2222.4962962963
44328.6311966782	0	5077.80700000001	-4942.88888888889	2222.4962962963
44328.631196794	0	5077.82200000001	-4942.8962962963	2222.4962962963
44328.6311969097	0	5077.82200000001	-4942.8962962963	2222.48888888889
44328.6311970255	0	5077.82900000001	-4942.91111111112	2222.45925925926
44328.6311971412	0	5077.82900000001	-4942.95555555556	2222.39259259259
44328.6311972569	0	5077.88800000001	-4943.01481481482	2222.31111111111
44328.6311973727	0	5077.88800000001	-4943.08888888889	2222.22222222222
44328.6311974884	0	5078.02100000001	-4943.24444444445	2222.08888888889
44328.6311976042	0	5078.02100000001	-4943.44444444445	2221.88888888889
44328.6311977199	0	5078.37700000001	-4943.67407407408	2221.6962962963
44328.6311978356	0	5078.37700000001	-4943.85185185186	2221.54074074074
44328.6311979514	0	5078.78400000001	-4944.01481481482	2221.34074074074
44328.6311980671	0	5078.78400000001	-4944.14814814815	2221.08148148148
44328.6311981829	0	5079.08000000001	-4944.34074074074	2220.84444444444
44328.6311982986	0	5079.08000000001	-4944.55555555556	2220.60740740741
44328.6311984144	0	5079.48700000001	-4944.83703703704	2220.37777777778
44328.6311985301	0	5079.48700000001	-4945.14814814815	2220.08888888889
44328.6311986458	0	5080.08000000001	-4945.45185185186	2219.77037037037
44328.6311987616	0	5080.08000000001	-4945.8962962963	2219.37037037037
44328.6311988773	0	5080.82800000001	-4946.42222222223	2218.95555555556
44328.6311989931	0	5080.82800000001	-4947.03703703704	2218.52592592593
44328.6311991088	0	5081.96900000001	-4947.6	2217.98518518519
44328.6311992245	0	5081.96900000001	-4948.03703703704	2217.39259259259
44328.6311993403	0	5082.96900000001	-4948.58518518519	2216.61481481482
44328.631199456	0	5082.96900000001	-4949.13333333334	2215.88148148148
44328.6311995718	0	5084.06500000001	-4949.76296296297	2215.06666666667
44328.6311996875	0	5084.06500000001	-4950.45185185186	2214.13333333333
44328.6311998032	0	5085.38400000001	-4951.17037037037	2213.11851851852
44328.631199919	0	5085.38400000001	-4952.07407407408	2212
44328.6312000347	0	5087.00600000001	-4952.88888888889	2210.97777777778
44328.6312001505	0	5087.00600000001	-4953.95555555556	2209.72592592593
44328.6312002662	0	5088.88700000001	-4955.04444444445	2208.65185185185
44328.6312003819	0	5088.88700000001	-4956.34074074074	2207.3037037037
44328.6312004977	0	5091.27200000001	-4957.65185185186	2206
44328.6312006134	0	5091.27200000001	-4959.34074074074	2204.38518518519
44328.6312007292	0	5094.27200000001	-4961.15555555556	2202.68148148148
44328.6312008449	0	5094.27200000001	-4963.0962962963	2200.86666666667
44328.6312009606	0	5098.02800000001	-4965.27407407408	2199.15555555556
44328.6312010764	0	5098.02800000001	-4967.52592592593	2197.42222222222
44328.6312011921	0	5102.45800000001	-4969.88888888889	2195.59259259259
44328.6312013079	0	5102.45800000001	-4972.3925925926	2193.65185185185
44328.6312014236	0	5107.32500000001	-4974.82222222223	2191.84444444444
44328.6312015393	0	5107.32500000001	-4977.1925925926	2190.0962962963
44328.6312016551	0	5112.12500000001	-4979.52592592593	2188.21481481482
44328.6312017708	0	5112.12500000001	-4981.58518518519	2186.4962962963
44328.6312018866	0	5116.51800000001	-4983.32592592593	2184.85185185185
44328.6312020023	0	5116.51800000001	-4984.82962962963	2183.08148148148
44328.6312021181	0	5119.76200000001	-4985.80740740741	2181.6
44328.6312022338	0	5119.76200000001	-4986.37037037037	2180.19259259259
44328.6312023495	0	5121.30300000001	-4986.6	2178.74074074074
44328.6312024653	0	5121.30300000001	-4986.74814814815	2177.14074074074
44328.631202581	0	5121.68100000001	-4986.90370370371	2175.60740740741
44328.6312026968	0	5121.68100000001	-4987.04444444445	2174.14814814815
44328.6312028125	0	5121.97700000001	-4987.14074074074	2172.66666666667
44328.6312029282	0	5121.97700000001	-4987.20740740741	2171.34074074074
44328.631203044	0	5122.14000000001	-4987.33333333334	2170.14074074074
44328.6312031597	0	5122.14000000001	-4987.57777777778	2169.04444444445
44328.6312032755	0	5122.51000000001	-4988.05925925926	2167.97777777778
44328.6312033912	0	5122.51000000001	-4988.72592592593	2166.87407407408
44328.6312035069	0	5123.65800000001	-4989.58518518519	2165.93333333333
44328.6312036227	0	5123.65800000001	-4990.56296296297	2165.01481481482
44328.6312037384	0	5125.49500000001	-4991.43703703704	2164.17777777778
44328.6312038542	0	5125.49500000001	-4992.13333333334	2163.46666666667
44328.6312039699	0	5127.06500000001	-4992.76296296297	2162.84444444445
44328.6312040857	0	5127.06500000001	-4993.22222222223	2162.4
44328.6312042014	0	5128.15400000001	-4993.58518518519	2162.02222222222
44328.6312043171	0	5128.15400000001	-4993.91851851852	2161.68148148148
44328.6312044329	0	5128.85000000001	-4994.20740740741	2161.37777777778
44328.6312045486	0	5128.85000000001	-4994.53333333334	2161.14074074074
44328.6312046644	0	5129.46500000001	-4995.04444444445	2160.86666666667
44328.6312047801	0	5129.46500000001	-4995.71111111112	2160.72592592593
44328.6312048958	0	5130.64300000001	-4996.85185185186	2160.67407407407
44328.6312050116	0	5130.64300000001	-4998.28888888889	2160.63703703704
44328.6312051273	0	5133.22100000001	-4999.85925925926	2160.61481481482
44328.6312052431	0	5133.22100000001	-5001.45925925926	2160.62962962963
44328.6312053588	0	5136.39100000001	-5002.88888888889	2160.6962962963
44328.6312054745	0	5136.39100000001	-5004.23703703704	2160.86666666667
44328.6312055903	0	5139.16900000001	-5005.27407407408	2160.96296296296
44328.631205706	0	5139.16900000001	-5006.51111111112	2160.97037037037
44328.6312058218	0	5141.44300000001	-5007.9925925926	2161.15555555556
44328.6312059375	0	5141.44300000001	-5009.60740740741	2161.3037037037
44328.6312060532	0	5144.53900000001	-5011.46666666667	2161.54814814815
44328.631206169	0	5144.53900000001	-5013.6962962963	2161.82962962963
44328.6312062847	0	5148.62800000001	-5016.27407407408	2162.15555555556
44328.6312064005	0	5148.62800000001	-5019.07407407408	2162.4962962963
44328.6312065162	0	5154.00600000001	-5022.25185185186	2162.55555555556
44328.6312066319	0	5154.00600000001	-5025.72592592593	2162.79259259259
44328.6312067477	0	5160.65800000001	-5029.22222222223	2163.18518518519
44328.6312068634	0	5160.65800000001	-5032.77777777778	2163.68888888889
44328.6312069792	0	5167.71000000001	-5036.26666666667	2164.18518518519
44328.6312070949	0	5167.71000000001	-5039.47407407408	2164.55555555556
44328.6312072106	0	5174.40600000001	-5042.53333333334	2165.06666666667
44328.6312073264	0	5174.40600000001	-5045.38518518519	2165.61481481482
44328.6312074421	0	5180.31700000001	-5048.20740740741	2166.28888888889
44328.6312075579	0	5180.31700000001	-5051.05185185186	2166.82222222222
44328.6312076736	0	5185.98400000001	-5053.78518518519	2167.34814814815
44328.6312077894	0	5185.98400000001	-5056.54074074075	2167.85185185185
44328.6312079051	0	5191.47300000001	-5059.20000000001	2168.34074074074
44328.6312080208	0	5191.47300000001	-5061.85925925927	2168.82222222222
44328.6312081366	0	5196.79200000001	-5064.71111111112	2169.31111111111
44328.6312082523	0	5196.79200000001	-5067.31111111112	2169.71851851852
44328.6312083681	0	5202.24400000001	-5069.91111111112	2170.18518518519
44328.6312084838	0	5202.24400000001	-5072.49629629631	2170.94814814815
44328.6312085995	0	5207.42900000001	-5074.66666666668	2171.79259259259
44328.6312087153	0	5207.42900000001	-5076.68148148149	2172.71111111111
44328.631208831	0	5211.61400000001	-5078.27407407408	2173.62962962963
44328.6312089468	0	5211.61400000001	-5079.41481481482	2174.39259259259
44328.6312090625	0	5214.34700000001	-5080.17777777779	2175.07407407407
44328.6312091782	0	5214.34700000001	-5080.51111111112	2175.56296296296
44328.631209294	0	5215.44300000001	-5080.54814814816	2175.88888888889
44328.6312094097	0	5215.44300000001	-5080.46666666668	2176.16296296296
44328.6312095255	0	5215.39900000001	-5080.45185185186	2176.36296296296
44328.6312096412	0	5215.39900000001	-5080.77037037038	2176.6
44328.6312097569	0	5215.70300000001	-5081.42962962964	2176.68888888889
44328.6312098727	0	5215.70300000001	-5082.66666666668	2176.72592592593
44328.6312099884	0	5217.59900000001	-5084.42222222223	2176.65925925926
44328.6312101042	0	5217.59900000001	-5086.54074074075	2176.62222222222
44328.6312102199	0	5221.47300000001	-5089.11111111112	2176.54814814815
44328.6312103356	0	5221.47300000001	-5092.07407407408	2176.37777777778
44328.6312104514	0	5227.00600000001	-5095.43703703705	2176.24444444445
44328.6312105671	0	5227.00600000001	-5099.06666666668	2175.92592592593
44328.6312106829	0	5233.99900000001	-5102.93333333334	2175.46666666667
44328.6312107986	0	5233.99900000001	-5107.10370370371	2174.97037037037
44328.6312109144	0	5242.03600000001	-5111.42962962964	2174.28888888889
44328.6312110301	0	5242.03600000001	-5115.45185185186	2173.7037037037
44328.6312111458	0	5250.38400000001	-5119.62962962964	2173.01481481482
44328.6312112616	0	5250.38400000001	-5123.6888888889	2172.2962962963
44328.6312113773	0	5258.62100000001	-5127.48148148149	2171.61481481482
44328.6312114931	0	5258.62100000001	-5130.85925925927	2170.93333333333
44328.6312116088	0	5265.79100000001	-5133.45185185186	2170.08888888889
44328.6312117245	0	5265.79100000001	-5135.42222222223	2169.20740740741
44328.6312118403	0	5270.35400000001	-5136.51111111112	2168.42962962963
44328.631211956	0	5270.35400000001	-5136.82962962964	2167.77777777778
44328.6312120718	0	5271.76100000001	-5136.76296296297	2167.18518518519
44328.6312121875	0	5271.76100000001	-5136.35555555556	2166.42962962963
44328.6312123032	0	5271.28700000001	-5135.80000000001	2165.73333333333
44328.631212419	0	5271.28700000001	-5135.25185185186	2164.93333333333
44328.6312125347	0	5270.18300000001	-5134.78518518519	2164.15555555556
44328.6312126505	0	5270.18300000001	-5134.27407407408	2163.28888888889
44328.6312127662	0	5269.20500000001	-5133.85925925927	2162.38518518519
44328.6312128819	0	5269.20500000001	-5133.51851851853	2161.2962962963
44328.6312129977	0	5268.44900000001	-5133.41481481482	2160.24444444444
44328.6312131134	0	5268.44900000001	-5133.45925925927	2159.08148148148
44328.6312132292	0	5268.39000000001	-5133.90370370371	2157.85185185185
44328.6312133449	0	5268.39000000001	-5134.61481481482	2156.57037037037
44328.6312134606	0	5269.54600000001	-5135.45925925927	2155.3037037037
44328.6312135764	0	5269.54600000001	-5136.41481481482	2154.03703703704
44328.6312136921	0	5271.34600000001	-5137.70370370371	2152.4962962963
44328.6312138079	0	5271.34600000001	-5139.25185185186	2150.9037037037
44328.6312139236	0	5274.18300000001	-5141.05925925927	2149.17037037037
44328.6312140393	0	5274.18300000001	-5142.77037037038	2147.6962962963
44328.6312141551	0	5277.70200000001	-5144.95555555556	2146.02222222222
44328.6312142708	0	5277.70200000001	-5147.28148148149	2144.32592592593
44328.6312143866	0	5282.21300000001	-5149.84444444445	2142.66666666667
44328.6312145023	0	5282.21300000001	-5152.56296296297	2140.95555555556
44328.6312146181	0	5287.49400000001	-5155.25185185186	2139.15555555556
44328.6312147338	0	5287.49400000001	-5158.02962962964	2137.34814814815
44328.6312148495	0	5292.96100000001	-5160.62222222223	2135.41481481481
44328.6312149653	0	5292.96100000001	-5163.02222222223	2133.48888888889
44328.631215081	0	5297.95400000001	-5165.37037037038	2131.59259259259
44328.6312151968	0	5297.95400000001	-5167.51851851853	2129.71111111111
44328.6312153125	0	5302.45000000001	-5169.3925925926	2127.91851851852
44328.6312154282	0	5302.45000000001	-5171.37777777779	2125.98518518518
44328.631215544	0	5306.30900000001	-5173.21481481482	2124.07407407407
44328.6312156597	0	5306.30900000001	-5174.91111111112	2122.32592592593
44328.6312157755	0	5309.84200000001	-5176.67407407408	2120.54074074074
44328.6312158912	0	5309.84200000001	-5178.45925925927	2118.78518518519
44328.6312160069	0	5313.39000000001	-5180.25925925927	2117.07407407407
44328.6312161227	0	5313.39000000001	-5182.14814814816	2115.38518518519
44328.6312162384	0	5317.07900000001	-5184.15555555556	2113.7037037037
44328.6312163542	0	5317.07900000001	-5186.40000000001	2112.04444444444
44328.6312164699	0	5321.33100000001	-5188.6888888889	2110.51851851852
44328.6312165857	0	5321.33100000001	-5190.95555555556	2109.06666666667
44328.6312167014	0	5325.88700000001	-5193.0962962963	2107.64444444444
44328.6312168171	0	5325.88700000001	-5195.1925925926	2106.31851851852
44328.6312169329	0	5330.12400000001	-5197.34814814815	2104.98518518518
44328.6312170486	0	5330.12400000001	-5199.42962962964	2103.71851851852
44328.6312171644	0	5334.36100000001	-5201.33333333334	2102.54074074074
44328.6312172801	0	5334.36100000001	-5203.25185185186	2101.31111111111
44328.6312173958	0	5338.18300000001	-5205.03703703704	2100.18518518518
44328.6312175116	0	5338.18300000001	-5206.72592592593	2099.08888888889
44328.6312176273	0	5341.65700000001	-5208.14074074075	2098.08148148148
44328.6312177431	0	5341.65700000001	-5209.21481481482	2097.17037037037
44328.6312178588	0	5344.14600000001	-5209.95555555556	2096.27407407407
44328.6312179745	0	5344.14600000001	-5210.41481481482	2095.54814814815
44328.6312180903	0	5345.34600000001	-5210.54074074075	2094.8962962963
44328.631218206	0	5345.34600000001	-5210.4888888889	2094.31851851852
44328.6312183218	0	5345.42000000001	-5210.45185185186	2093.82962962963
44328.6312184375	0	5345.42000000001	-5210.63703703704	2093.51851851852
44328.6312185532	0	5345.56800000001	-5211.24444444445	2093.2
44328.631218669	0	5345.56800000001	-5212.45185185186	2092.98518518518
44328.6312187847	0	5347.38300000001	-5214.20000000001	2092.93333333333
44328.6312189005	0	5347.38300000001	-5216.47407407408	2092.91851851852
44328.6312190162	0	5351.40500000001	-5218.96296296297	2092.8
44328.6312191319	0	5351.40500000001	-5221.77037037038	2092.67407407407
44328.6312192477	0	5356.70100000001	-5224.62222222223	2092.62222222222
44328.6312193634	0	5356.70100000001	-5227.94814814815	2092.72592592593
44328.6312194792	0	5362.87900000001	-5231.62962962964	2092.9037037037
44328.6312195949	0	5362.87900000001	-5235.41481481482	2093.06666666667
44328.6312197106	0	5370.34600000001	-5239.46666666667	2093.11111111111
44328.6312198264	0	5370.34600000001	-5243.60740740741	2093.25185185185
44328.6312199421	0	5378.53900000001	-5247.7925925926	2093.41481481481
44328.6312200579	0	5378.53900000001	-5251.90370370371	2093.61481481481
44328.6312201736	0	5386.83500000001	-5255.86666666667	2093.91111111111
44328.6312202894	0	5386.83500000001	-5259.81481481482	2094.33333333333
44328.6312204051	0	5394.74600000001	-5263.45925925927	2094.6962962963
44328.6312205208	0	5394.74600000001	-5266.4962962963	2095.11111111111
44328.6312206366	0	5401.42700000001	-5268.95555555556	2095.51851851852
44328.6312207523	0	5401.42700000001	-5270.91851851852	2095.93333333333
44328.6312208681	0	5405.84900000001	-5272.31111111112	2096.4
44328.6312209838	0	5405.84900000001	-5273.34074074075	2096.94074074074
44328.6312210995	0	5408.27100000001	-5274.07407407408	2097.48888888889
44328.6312212153	0	5408.27100000001	-5274.55555555556	2098.07407407407
44328.631221331	0	5409.48600000001	-5274.96296296297	2098.6962962963
44328.6312214468	0	5409.48600000001	-5275.33333333334	2099.27407407407
44328.6312215625	0	5410.26400000001	-5275.8888888889	2099.92592592593
44328.6312216782	0	5410.26400000001	-5276.55555555556	2100.58518518518
44328.631221794	0	5411.48600000001	-5277.53333333334	2101.25925925926
44328.6312219097	0	5411.48600000001	-5278.8962962963	2101.94074074074
44328.6312220255	0	5413.82700000001	-5280.62962962964	2102.64444444444
44328.6312221412	0	5413.82700000001	-5282.85185185186	2103.35555555556
44328.6312222569	0	5417.78300000001	-5285.47407407408	2104.00740740741
44328.6312223727	0	5417.78300000001	-5288.3925925926	2104.58518518518
44328.6312224884	0	5423.32400000001	-5291.76296296297	2105.0962962963
44328.6312226042	0	5423.32400000001	-5295.51111111112	2105.67407407407
44328.6312227199	0	5430.44300000001	-5299.50370370371	2106.22962962963
44328.6312228356	0	5430.44300000001	-5303.51851851853	2106.79259259259
44328.6312229514	0	5438.45000000001	-5306.62962962964	2107.28888888889
44328.6312230671	0	5438.45000000001	-5309.14814814816	2107.57037037037
44328.6312231829	0	5444.08000000001	-5312.9925925926	2108.05925925926
44328.6312232986	0	5444.08000000001	-5316.71111111112	2108.51851851852
44328.6312234144	0	5451.64300000001	-5320.22222222223	2109.11851851852
44328.6312235301	0	5451.64300000001	-5323.05185185186	2109.63703703704
44328.6312236458	0	5457.98400000001	-5325.57777777778	2110.2962962963
44328.6312237616	0	5457.98400000001	-5327.85925925927	2110.85925925926
44328.6312238773	0	5462.79100000001	-5329.62962962964	2111.2962962963
44328.6312239931	0	5462.79100000001	-5331.46666666667	2112.00740740741
44328.6312241088	0	5466.39800000001	-5333.15555555556	2112.57037037037
44328.6312242245	0	5466.39800000001	-5334.74074074075	2112.94074074074
44328.6312243403	0	5469.67200000001	-5336.53333333334	2113.20740740741
44328.631224456	0	5469.67200000001	-5338.57037037038	2113.37037037037
44328.6312245718	0	5473.50200000001	-5341.0962962963	2113.41481481481
44328.6312246875	0	5473.50200000001	-5343.74814814815	2113.40740740741
44328.6312248032	0	5478.68000000001	-5346.50370370371	2113.43703703704
44328.631224919	0	5478.68000000001	-5349.40000000001	2113.34074074074
44328.6312250347	0	5484.33200000001	-5352.56296296297	2113.48888888889
44328.6312251505	0	5484.33200000001	-5356.24444444445	2113.53333333333
44328.6312252662	0	5491.17600000001	-5360.04444444445	2113.4
44328.6312253819	0	5491.17600000001	-5363.9925925926	2113.22962962963
44328.6312254977	0	5498.92400000001	-5368.13333333334	2113.1037037037
44328.6312256134	0	5498.92400000001	-5372.57037037038	2112.94814814815
44328.6312257292	0	5507.50200000001	-5377.05925925927	2112.63703703704
44328.6312258449	0	5507.50200000001	-5381.51851851852	2112.40740740741
44328.6312259606	0	5516.45000000001	-5385.60740740741	2112.32592592593
44328.6312260764	0	5516.45000000001	-5389.38518518519	2112.27407407407
44328.6312261921	0	5524.31700000001	-5392.88148148149	2112.28148148148
44328.6312263079	0	5524.31700000001	-5395.74074074075	2112.15555555556
44328.6312264236	0	5530.67300000001	-5398.02222222223	2111.95555555556
44328.6312265394	0	5530.67300000001	-5399.72592592593	2111.65925925926
44328.6312266551	0	5534.65800000001	-5400.8962962963	2111.33333333333
44328.6312267708	0	5534.65800000001	-5401.72592592593	2110.93333333333
44328.6312268866	0	5536.65800000001	-5402.38518518519	2110.51851851852
44328.6312270023	0	5536.65800000001	-5403.02962962964	2110.0962962963
44328.6312271181	0	5537.96200000001	-5403.62962962964	2109.63703703704
44328.6312272338	0	5537.96200000001	-5404.2962962963	2109.13333333333
44328.6312273495	0	5539.22900000001	-5405.04444444445	2108.61481481482
44328.6312274653	0	5539.22900000001	-5406.05925925927	2107.92592592593
44328.631227581	0	5540.99200000001	-5407.25185185186	2107.08148148148
44328.6312276968	0	5540.99200000001	-5408.4888888889	2106.22962962963
44328.6312278125	0	5543.42200000001	-5409.74814814815	2105.35555555556
44328.6312279282	0	5543.42200000001	-5410.93333333334	2104.51851851852
44328.631228044	0	5545.86600000001	-5411.94814814815	2103.82222222222
44328.6312281597	0	5545.86600000001	-5412.91851851853	2103.20740740741
44328.6312282755	0	5547.85100000001	-5414.06666666667	2102.63703703704
44328.6312283912	0	5547.85100000001	-5415.32592592593	2102.19259259259
44328.6312285069	0	5550.25800000001	-5416.78518518519	2101.83703703704
44328.6312286227	0	5550.25800000001	-5418.4962962963	2101.57037037037
44328.6312287384	0	5553.42800000001	-5420.58518518519	2101.41481481482
44328.6312288542	0	5553.42800000001	-5423.00000000001	2101.22962962963
44328.6312289699	0	5557.93200000001	-5425.66666666667	2100.97037037037
44328.6312290857	0	5557.93200000001	-5428.28148148149	2100.85185185185
44328.6312292014	0	5563.21300000001	-5431.05185185186	2100.65925925926
44328.6312293171	0	5563.21300000001	-5434.03703703704	2100.42222222222
44328.6312294329	0	5568.96900000001	-5437.03703703704	2100.26666666667
44328.6312295486	0	5568.96900000001	-5440.11111111112	2100.07407407407
44328.6312296644	0	5575.04300000001	-5443.44444444445	2099.94074074074
44328.6312297801	0	5575.04300000001	-5446.76296296297	2099.88888888889
44328.6312298958	0	5581.69500000001	-5449.82962962963	2099.84444444444
44328.6312300116	0	5581.69500000001	-5452.71111111112	2099.84444444444
44328.6312301273	0	5587.64300000001	-5455.51851851852	2099.8962962963
44328.6312302431	0	5587.64300000001	-5458.22222222223	2099.98518518519
44328.6312303588	0	5593.15400000001	-5460.71851851852	2100.08888888889
44328.6312304745	0	5593.15400000001	-5462.77037037038	2100.21481481482
44328.6312305903	0	5597.70200000001	-5464.17037037038	2100.34074074074
44328.631230706	0	5597.70200000001	-5464.9925925926	2100.51851851852
44328.6312308218	0	5599.92400000001	-5465.54074074075	2100.85185185185
44328.6312309375	0	5599.92400000001	-5465.78518518519	2101.20740740741
44328.6312310532	0	5600.71700000001	-5465.8962962963	2101.60740740741
44328.631231169	0	5600.71700000001	-5466.00740740741	2102.05925925926
44328.6312312847	0	5600.93900000001	-5466.22962962964	2102.57777777778
44328.6312314005	0	5600.93900000001	-5466.61481481482	2103.24444444445
44328.6312315162	0	5601.54600000001	-5467.25185185186	2103.97037037037
44328.6312316319	0	5601.54600000001	-5468.24444444445	2104.73333333333
44328.6312317477	0	5603.17600000001	-5469.5925925926	2105.62222222222
44328.6312318634	0	5603.17600000001	-5471.48888888889	2106.66666666667
44328.6312319792	0	5606.42000000001	-5473.94074074075	2107.83703703704
44328.6312320949	0	5606.42000000001	-5476.60000000001	2108.95555555556
44328.6312322106	0	5611.53100000001	-5479.80740740741	2110.13333333333
44328.6312323264	0	5611.53100000001	-5483.28148148149	2111.28148148148
44328.6312324421	0	5618.21200000001	-5487.05925925926	2112.66666666667
44328.6312325579	0	5618.21200000001	-5490.6962962963	2114.05925925926
44328.6312326736	0	5625.62700000001	-5494.37777777778	2115.60740740741
44328.6312327894	0	5625.62700000001	-5498.05925925926	2117.11111111111
44328.6312329051	0	5632.99000000001	-5501.45925925926	2118.75555555556
44328.6312330208	0	5632.99000000001	-5504.57777777778	2120.37777777778
44328.6312331366	0	5639.50900000001	-5507.0962962963	2121.6962962963
44328.6312332523	0	5639.50900000001	-5509.71111111112	2123.24444444445
44328.6312333681	0	5644.64200000001	-5512.2962962963	2124.85185185185
44328.6312334838	0	5644.64200000001	-5514.85185185186	2126.41481481482
44328.6312335995	0	5649.78300000001	-5517.33333333334	2128.04444444444
44328.6312337153	0	5649.78300000001	-5519.71851851852	2129.45925925926
44328.631233831	0	5654.65000000001	-5522.04444444445	2130.85925925926
44328.6312339468	0	5654.65000000001	-5524.27407407408	2132.19259259259
44328.6312340625	0	5659.20600000001	-5526.3925925926	2133.47407407407
44328.6312341782	0	5659.20600000001	-5528.47407407408	2134.82222222222
44328.631234294	0	5663.40600000001	-5530.58518518519	2136.21481481482
44328.6312344097	0	5663.40600000001	-5532.78518518519	2137.56296296296
44328.6312345255	0	5667.71700000001	-5535.25185185186	2138.95555555556
44328.6312346412	0	5667.71700000001	-5537.81481481482	2140.31111111111
44328.6312347569	0	5672.74700000001	-5540.25925925926	2141.48888888889
44328.6312348727	0	5672.74700000001	-5543.17777777778	2142.84444444444
44328.6312349884	0	5678.11000000001	-5546.2	2144.11851851852
44328.6312351042	0	5678.11000000001	-5549.60740740741	2145.57037037037
44328.6312352199	0	5684.54000000001	-5553.22962962963	2146.96296296296
44328.6312353356	0	5684.54000000001	-5556.85925925926	2148.35555555556
44328.6312354514	0	5691.79200000001	-5560.6962962963	2149.77037037037
44328.6312355671	0	5691.79200000001	-5564.45185185186	2151.38518518519
44328.6312356829	0	5699.38500000001	-5568.14814814815	2152.99259259259
44328.6312357986	0	5699.38500000001	-5571.63703703704	2154.57777777778
44328.6312359143	0	5706.57000000001	-5574.7925925926	2156.1037037037
44328.6312360301	0	5706.57000000001	-5577.80740740741	2157.64444444445
44328.6312361458	0	5712.74000000001	-5580.38518518519	2159.05925925926
44328.6312362616	0	5712.74000000001	-5582.71111111111	2160.44444444444
44328.6312363773	0	5717.64400000001	-5584.71851851852	2161.71111111111
44328.6312364931	0	5717.64400000001	-5586.62222222223	2162.97037037037
44328.6312366088	0	5721.55500000001	-5588.47407407408	2164.18518518519
44328.6312367245	0	5721.55500000001	-5590.43703703704	2165.35555555556
44328.6312368403	0	5725.37000000001	-5592.37777777778	2166.57777777778
44328.631236956	0	5725.37000000001	-5594.32592592593	2167.63703703704
44328.6312370718	0	5729.25900000001	-5596.54074074074	2168.59259259259
44328.6312371875	0	5729.25900000001	-5599.13333333334	2169.32592592593
44328.6312373032	0	5734.06600000001	-5601.73333333334	2169.98518518519
44328.631237419	0	5734.06600000001	-5604.47407407408	2170.54074074074
44328.6312375347	0	5739.40700000001	-5607.44444444445	2170.88888888889
44328.6312376505	0	5739.40700000001	-5610.50370370371	2171.21481481481
44328.6312377662	0	5745.43700000001	-5613.83703703704	2171.57777777778
44328.6312378819	0	5745.43700000001	-5617.20740740741	2171.97037037037
44328.6312379977	0	5752.14100000001	-5620.74814814815	2172.37777777778
44328.6312381134	0	5752.14100000001	-5624.30370370371	2172.80740740741
44328.6312382292	0	5759.23700000001	-5627.91851851852	2173.13333333333
44328.6312383449	0	5759.23700000001	-5631.47407407408	2173.24444444445
44328.6312384607	0	5766.40700000001	-5634.9925925926	2173.42222222222
44328.6312385764	0	5766.40700000001	-5638.32592592593	2173.68888888889
44328.6312386921	0	5773.25900000001	-5641.3925925926	2173.84444444445
44328.6312388079	0	5773.25900000001	-5644.08888888889	2174.08148148148
44328.6312389236	0	5779.02200000001	-5646.37777777778	2174.27407407408
44328.6312390394	0	5779.02200000001	-5648.17037037037	2174.31851851852
44328.6312391551	0	5779.02200000001	-5649.60740740741	2174.28148148148
44328.6312392708	0	5783.10300000001	-5650.65185185186	2174.18518518519
44328.6312393866	0	5783.10300000001	-5651.1925925926	2174.08148148148
44328.6312395023	0	5786.12500000001	-5651.53333333334	2173.88888888889
44328.6312396181	0	5786.12500000001	-5651.74814814815	2173.67407407408
44328.6312397338	0	5786.68100000001	-5651.9925925926	2173.46666666667
44328.6312398495	0	5786.68100000001	-5652.51111111111	2173.17037037037
44328.6312399653	0	5787.44400000001	-5653.31111111111	2172.86666666667
44328.631240081	0	5787.44400000001	-5654.37777777778	2172.5037037037
44328.6312401968	0	5789.31100000001	-5656.03703703704	2171.94074074074
44328.6312403125	0	5789.31100000001	-5658.16296296297	2171.48888888889
44328.6312404282	0	5793.09600000001	-5660.46666666667	2170.9037037037
44328.631240544	0	5793.09600000001	-5662.90370370371	2170.4
44328.6312406597	0	5797.83700000001	-5665.74074074074	2169.65185185185
44328.6312407755	0	5797.83700000001	-5668.82222222222	2168.9037037037
44328.6312408912	0	5803.75600000001	-5672.18518518519	2168.12592592593
44328.6312410069	0	5803.75600000001	-5675.60740740741	2167.20740740741
44328.6312411227	0	5810.54100000001	-5679.21481481482	2166.28148148148
44328.6312412384	0	5810.54100000001	-5682.98518518519	2165.15555555556
44328.6312413542	0	5817.91900000001	-5686.67407407408	2163.94074074074
44328.6312414699	0	5817.91900000001	-5690.56296296297	2162.86666666667
44328.6312415856	0	5825.49700000001	-5694.22222222223	2161.63703703704
44328.6312417014	0	5825.49700000001	-5697.72592592593	2160.50370370371
44328.6312418171	0	5832.66000000001	-5701.0962962963	2159.34814814815
44328.6312419329	0	5832.66000000001	-5704.18518518519	2158.25185185185
44328.6312420486	0	5839.11900000001	-5706.94814814815	2157.34814814815
44328.6312421644	0	5839.11900000001	-5709.24444444445	2156.53333333333
44328.6312422801	0	5844.17800000001	-5711.37037037037	2155.64444444445
44328.6312423958	0	5844.17800000001	-5713.17037037037	2154.72592592593
44328.6312425116	0	5848.10400000001	-5714.96296296297	2153.79259259259
44328.6312426273	0	5848.10400000001	-5716.57777777778	2152.90370370371
44328.6312427431	0	5851.51100000001	-5718.08148148148	2152.03703703704
44328.6312428588	0	5851.51100000001	-5719.55555555556	2151.24444444445
44328.6312429745	0	5854.48900000001	-5720.98518518519	2150.45185185185
44328.6312430903	0	5854.48900000001	-5722.54074074074	2149.64444444445
44328.631243206	0	5857.47400000001	-5724.05185185186	2148.77777777778
44328.6312433218	0	5857.47400000001	-5725.8	2147.71851851852
44328.6312434375	0	5860.73300000001	-5727.52592592593	2146.6962962963
44328.6312435532	0	5860.73300000001	-5729.10370370371	2145.71851851852
44328.631243669	0	5864.03700000001	-5730.74074074074	2144.68148148148
44328.6312437847	0	5864.03700000001	-5732.15555555556	2143.68148148148
44328.6312439005	0	5867.08900000001	-5733.43703703704	2142.65925925926
44328.6312440162	0	5867.08900000001	-5734.48148148149	2141.63703703704
44328.6312441319	0	5869.41500000001	-5735.32592592593	2140.77037037037
44328.6312442477	0	5869.41500000001	-5736.33333333334	2139.85925925926
44328.6312443634	0	5871.26700000001	-5737.48888888889	2139.02962962963
44328.6312444792	0	5871.26700000001	-5738.98518518519	2138.22222222222
44328.6312445949	0	5873.91900000001	-5740.72592592593	2137.61481481482
44328.6312447106	0	5873.91900000001	-5742.51111111112	2136.92592592593
44328.6312448264	0	5877.44500000001	-5744.80740740741	2136.47407407408
44328.6312449421	0	5877.44500000001	-5747.44444444445	2135.94814814815
44328.6312450579	0	5882.37800000001	-5750.07407407408	2135.48148148148
44328.6312451736	0	5882.37800000001	-5752.84444444445	2135.23703703704
44328.6312452894	0	5887.77800000001	-5755.91111111112	2134.92592592593
44328.6312454051	0	5887.77800000001	-5759.25185185186	2134.64444444445
44328.6312455208	0	5894.18500000001	-5762.74814814815	2134.35555555556
44328.6312456366	0	5894.18500000001	-5766.16296296297	2134.24444444445
44328.6312457523	0	5901.09600000001	-5769.54074074075	2134.21481481482
44328.6312458681	0	5901.09600000001	-5772.95555555556	2134.05185185185
44328.6312459838	0	5907.88900000001	-5776.45925925926	2133.98518518519
44328.6312460995	0	5907.88900000001	-5779.8	2133.91111111111
44328.6312462153	0	5914.73300000001	-5782.8962962963	2133.93333333334
44328.631246331	0	5914.73300000001	-5785.77037037038	2133.91111111111
44328.6312464468	0	5920.70300000001	-5788.35555555556	2133.94814814815
44328.6312465625	0	5920.70300000001	-5790.6	2133.95555555556
44328.6312466782	0	5925.53300000001	-5792.37777777778	2134.00740740741
44328.631246794	0	5925.53300000001	-5793.78518518519	2134.05925925926
44328.6312469097	0	5928.71800000001	-5794.71111111112	2134.12592592593
44328.6312470255	0	5928.71800000001	-5795.40000000001	2134.23703703704
44328.6312471412	0	5930.33300000001	-5795.8962962963	2134.42962962963
44328.6312472569	0	5930.33300000001	-5796.36296296297	2134.60740740741
44328.6312473727	0	5931.29600000001	-5796.88888888889	2134.79259259259
44328.6312474884	0	5931.29600000001	-5797.57037037037	2135.05185185185
44328.6312476042	0	5932.50300000001	-5798.48148148149	2135.31111111111
44328.6312477199	0	5932.50300000001	-5799.82222222223	2135.62962962963
44328.6312478356	0	5934.75500000001	-5801.6	2135.93333333334
44328.6312479514	0	5934.75500000001	-5803.83703703704	2136.30370370371
44328.6312480671	0	5938.77000000001	-5806.62222222223	2136.67407407408
44328.6312481829	0	5938.77000000001	-5809.71111111112	2137.00740740741
44328.6312482986	0	5944.64400000001	-5813.2	2137.4
44328.6312484143	0	5944.64400000001	-5817.10370370371	2137.97777777778
44328.6312485301	0	5952.03700000001	-5821.05185185186	2138.65185185185
44328.6312486458	0	5952.03700000001	-5825.08148148148	2139.20740740741
44328.6312487616	0	5960.01500000001	-5829.13333333334	2139.77037037037
44328.6312488773	0	5960.01500000001	-5832.95555555556	2140.30370370371
44328.6312489931	0	5967.88900000001	-5836.87407407408	2140.93333333334
44328.6312491088	0	5967.88900000001	-5840.73333333334	2141.62222222222
44328.6312492245	0	5975.66700000001	-5844.31851851852	2142.34814814815
44328.6312493403	0	5975.66700000001	-5847.71851851852	2143.02222222222
44328.631249456	0	5982.65200000001	-5850.80740740741	2143.71851851852
44328.6312495718	0	5982.65200000001	-5853.58518518519	2144.43703703704
44328.6312496875	0	5988.51900000001	-5856.15555555556	2145.21481481482
44328.6312498032	0	5988.51900000001	-5858.77777777778	2145.97037037037
44328.631249919	0	5993.71200000001	-5861.06666666667	2146.68888888889
44328.6312500347	0	5993.71200000001	-5863.17777777778	2147.2962962963
44328.6312501505	0	5998.11200000001	-5865.04444444445	2147.77777777778
44328.6312502662	0	5998.11200000001	-5866.81481481482	2148.32592592593
44328.6312503819	0	6001.74900000001	-5868.61481481482	2148.97777777778
44328.6312504977	0	6001.74900000001	-5870.15555555556	2149.63703703704
44328.6312506134	0	6005.09000000001	-5871.65925925926	2150.2962962963
44328.6312507292	0	6005.09000000001	-5873.20740740741	2150.90370370371
44328.6312508449	0	6008.14200000001	-5875.02962962963	2151.52592592593
44328.6312509607	0	6008.14200000001	-5877.02962962963	2152.15555555556
44328.6312510764	0	6011.96400000001	-5879.23703703704	2152.77037037037
44328.6312511921	0	6011.96400000001	-5881.70370370371	2153.4
44328.6312513079	0	6016.63800000001	-5884.10370370371	2154
44328.6312514236	0	6016.63800000001	-5886.71851851852	2154.66666666667
44328.6312515394	0	6021.65300000001	-5889.81481481482	2155.23703703704
44328.6312516551	0	6021.65300000001	-5892.97037037037	2155.74814814815
44328.6312517708	0	6027.90500000001	-5896.25185185185	2156.44444444445
44328.6312518866	0	6027.90500000001	-5899.36296296297	2157.17777777778
44328.6312520023	0	6034.29800000001	-5902.51111111111	2157.81481481482
44328.6312521181	0	6034.29800000001	-5905.40740740741	2158.53333333333
44328.6312522338	0	6040.34200000001	-5908.21481481482	2159.20740740741
44328.6312523495	0	6040.34200000001	-5910.97037037037	2159.88888888889
44328.6312524653	0	6045.90500000001	-5913.37777777778	2160.61481481482
44328.631252581	0	6045.90500000001	-5915.51111111111	2161.19259259259
44328.6312526968	0	6050.44600000001	-5917.77777777778	2161.71111111111
44328.6312528125	0	6050.44600000001	-5920.02222222222	2162.3037037037
44328.6312529282	0	6054.95700000001	-5922.41481481482	2162.8962962963
44328.631253044	0	6054.95700000001	-5924.90370370371	2163.48888888889
44328.6312531597	0	6059.83800000001	-5927.32592592593	2163.97777777778
44328.6312532755	0	6059.83800000001	-5929.92592592593	2164.43703703704
44328.6312533912	0	6064.86000000001	-5932.54814814815	2164.76296296296
44328.6312535069	0	6064.86000000001	-5935.15555555556	2164.94814814815
44328.6312536227	0	6070.09000000001	-5937.86666666667	2165
44328.6312537384	0	6070.09000000001	-5940.77777777778	2165.1037037037
44328.6312538542	0	6075.71200000001	-5943.8962962963	2165.21481481482
44328.6312539699	0	6075.71200000001	-5947.25185185186	2165.17777777778
44328.6312540856	0	6082.18600000001	-5950.63703703704	2165.15555555556
44328.6312542014	0	6082.18600000001	-5952.4962962963	2165.06666666667
44328.6312543171	0	6087.43000000001	-5955.43703703704	2164.8962962963
44328.6312544329	0	6087.43000000001	-5959.12592592593	2164.79259259259
44328.6312545486	0	6094.06000000001	-5962.85185185186	2164.68148148148
44328.6312546644	0	6094.06000000001	-5966.55555555556	2164.57777777778
44328.6312547801	0	6101.49000000001	-5970.0962962963	2164.68888888889
44328.6312548958	0	6101.49000000001	-5973.40740740741	2164.84444444445
44328.6312550116	0	6108.34200000001	-5976.31851851852	2164.88888888889
44328.6312551273	0	6108.34200000001	-5979.02222222223	2164.95555555556
44328.6312552431	0	6113.95700000001	-5981.22222222223	2165.03703703704
44328.6312553588	0	6113.95700000001	-5983.2	2165.0962962963
44328.6312554745	0	6118.13500000001	-5984.92592592593	2165.0962962963
44328.6312555903	0	6118.13500000001	-5986.48148148149	2165.13333333334
44328.631255706	0	6121.41600000001	-5988.13333333334	2165.13333333334
44328.6312558218	0	6121.41600000001	-5989.90370370371	2165.13333333334
44328.6312559375	0	6124.83800000001	-5991.91851851852	2165.12592592593
44328.6312560532	0	6124.83800000001	-5994.06666666667	2165.12592592593
44328.631256169	0	6129.00100000001	-5996.33333333334	2165.12592592593
44328.6312562847	0	6129.00100000001	-5998.73333333334	2164.99259259259
44328.6312564005	0	6133.66800000001	-6001.08888888889	2164.79259259259
44328.6312565162	0	6133.66800000001	-6003.43703703704	2164.57777777778
44328.6312566319	0	6138.37200000001	-6005.82962962963	2164.32592592593
44328.6312567477	0	6138.37200000001	-6008.25185185186	2164.08888888889
44328.6312568634	0	6143.18700000001	-6010.76296296297	2163.76296296297
44328.6312569792	0	6143.18700000001	-6013.35555555556	2163.42962962963
44328.6312570949	0	6148.29100000001	-6015.97777777778	2163.18518518519
44328.6312572106	0	6148.29100000001	-6018.53333333334	2162.94074074074
44328.6312573264	0	6153.46900000001	-6021.12592592593	2162.62222222222
44328.6312574421	0	6153.46900000001	-6023.80740740741	2162.39259259259
44328.6312575579	0	6158.74300000001	-6026.68888888889	2162.2
44328.6312576736	0	6158.74300000001	-6030.01481481482	2162.17037037037
44328.6312577894	0	6164.95000000001	-6033.57037037037	2162.01481481482
44328.6312579051	0	6164.95000000001	-6037.16296296297	2161.87407407408
44328.6312580208	0	6172.09800000001	-6040.73333333334	2161.80740740741
44328.6312581366	0	6172.09800000001	-6044.24444444445	2161.82962962963
44328.6312582523	0	6179.17900000001	-6047.60740740741	2161.84444444445
44328.6312583681	0	6179.17900000001	-6050.85185185185	2161.93333333334
44328.6312584838	0	6185.78600000001	-6053.87407407408	2162.01481481482
44328.6312585995	0	6185.78600000001	-6056.73333333334	2162.02222222222
44328.6312587153	0	6191.66700000001	-6059.48148148148	2162.03703703704
44328.631258831	0	6191.66700000001	-6062.11111111111	2162.02222222222
44328.6312589468	0	6197.04500000001	-6064.54814814815	2162.02962962963
44328.6312590625	0	6197.04500000001	-6066.73333333334	2162.0962962963
44328.6312591782	0	6201.66700000001	-6068.83703703704	2162.17777777778
44328.631259294	0	6201.66700000001	-6070.8962962963	2162.17777777778
44328.6312594097	0	6205.83000000001	-6072.85925925926	2162.12592592593
44328.6312595255	0	6205.83000000001	-6074.65185185185	2161.96296296296
44328.6312596412	0	6209.58600000001	-6076.30370370371	2161.63703703704
44328.6312597569	0	6209.58600000001	-6077.85185185185	2161.28888888889
44328.6312598727	0	6212.78600000001	-6079.34814814815	2160.93333333334
44328.6312599884	0	6212.78600000001	-6080.68148148148	2160.62222222222
44328.6312601042	0	6215.61600000001	-6082.08148148148	2160.35555555556
44328.6312602199	0	6215.61600000001	-6083.39259259259	2160.19259259259
44328.6312603356	0	6218.32700000001	-6084.76296296296	2159.94074074074
44328.6312604514	0	6218.32700000001	-6085.92592592593	2159.70370370371
44328.6312605671	0	6220.86000000001	-6086.88888888889	2159.56296296296
44328.6312606829	0	6220.86000000001	-6087.82962962963	2159.45925925926
44328.6312607986	0	6222.76400000001	-6089.11851851852	2159.40740740741
44328.6312609144	0	6222.76400000001	-6090.74074074074	2159.4
44328.6312610301	0	6225.67500000001	-6092.72592592593	2159.47407407408
44328.6312611458	0	6225.67500000001	-6095	2159.48888888889
44328.6312612616	0	6229.93400000001	-6097.56296296296	2159.62222222222
44328.6312613773	0	6229.93400000001	-6100.33333333333	2159.74814814815
44328.6312614931	0	6235.26700000001	-6103.15555555556	2159.91851851852
44328.6312616088	0	6235.26700000001	-6106.03703703704	2160.06666666667
44328.6312617245	0	6240.97100000001	-6108.93333333333	2160.28148148148
44328.6312618403	0	6240.97100000001	-6111.72592592593	2160.54074074074
44328.631261956	0	6246.66000000001	-6114.37037037037	2160.80740740741
44328.6312620718	0	6246.66000000001	-6116.74074074074	2160.94814814815
44328.6312621875	0	6251.67500000001	-6118.86666666667	2161.0962962963
44328.6312623032	0	6251.67500000001	-6120.68148148148	2161.22222222222
44328.631262419	0	6255.61600000001	-6122.36296296296	2161.37037037037
44328.6312625347	0	6255.61600000001	-6123.86666666667	2161.41481481482
44328.6312626505	0	6258.80100000001	-6125.48148148148	2161.48888888889
44328.6312627662	0	6258.80100000001	-6127.13333333333	2161.48148148148
44328.6312628819	0	6262.06800000001	-6128.93333333333	2161.40740740741
44328.6312629977	0	6262.06800000001	-6130.73333333333	2161.25185185185
44328.6312631134	0	6265.66800000001	-6132.55555555556	2160.96296296296
44328.6312632292	0	6265.66800000001	-6134.53333333333	2160.64444444445
44328.6312633449	0	6269.46800000001	-6137.02222222222	2159.83703703704
44328.6312634607	0	6269.46800000001	-6139.57777777778	2159.15555555556
44328.6312635764	0	6274.51200000001	-6142.01481481482	2158.51851851852
44328.6312636921	0	6274.51200000001	-6144.62222222222	2157.91111111111
44328.6312638079	0	6279.55600000001	-6147.2962962963	2157.14814814815
44328.6312639236	0	6279.55600000001	-6150.18518518519	2156.40740740741
44328.6312640394	0	6285.11900000001	-6153.38518518519	2155.62962962963
44328.6312641551	0	6285.11900000001	-6156.57037037037	2155
44328.6312642708	0	6291.50400000001	-6159.77037037037	2154.25185185185
44328.6312643866	0	6291.50400000001	-6162.88888888889	2153.45925925926
44328.6312645023	0	6297.82300000001	-6166.34074074074	2152.51851851852
44328.6312646181	0	6297.82300000001	-6169.61481481482	2151.56296296297
44328.6312647338	0	6304.54900000001	-6172.8962962963	2150.42962962963
44328.6312648495	0	6304.54900000001	-6175.82222222222	2149.31111111111
44328.6312649653	0	6310.75600000001	-6178.44444444445	2148.14074074074
44328.631265081	0	6310.75600000001	-6180.78518518519	2146.82962962963
44328.6312651968	0	6315.71900000001	-6182.52592592593	2145.51851851852
44328.6312653125	0	6315.71900000001	-6183.68888888889	2144.22962962963
44328.6312654282	0	6318.62300000001	-6184.31851851852	2143.06666666667
44328.631265544	0	6318.62300000001	-6184.58518518519	2141.91111111111
44328.6312656597	0	6319.51900000001	-6184.57037037037	2140.71111111111
44328.6312657755	0	6319.51900000001	-6184.36296296297	2139.50370370371
44328.6312658912	0	6319.29700000001	-6184.06666666667	2138.36296296297
44328.6312660069	0	6319.29700000001	-6183.85925925926	2137.41481481482
44328.6312661227	0	6318.79300000001	-6183.58518518519	2136.28888888889
44328.6312662384	0	6318.79300000001	-6183.40740740741	2135.0962962963
44328.6312663542	0	6318.34100000001	-6183.52592592593	2134.01481481482
44328.6312664699	0	6318.34100000001	-6183.92592592593	2132.83703703704
44328.6312665856	0	6318.86000000001	-6184.70370370371	2131.57777777778
44328.6312667014	0	6318.86000000001	-6185.74814814815	2130.22962962963
44328.6312668171	0	6320.68200000001	-6187.10370370371	2128.68148148148
44328.6312669329	0	6320.68200000001	-6188.74814814815	2127
44328.6312670486	0	6323.68200000001	-6190.62962962963	2125.15555555556
44328.6312671644	0	6323.68200000001	-6192.72592592593	2123.34814814815
44328.6312672801	0	6327.66000000001	-6195.01481481482	2121.41481481482
44328.6312673958	0	6327.66000000001	-6197.58518518519	2119.42222222222
44328.6312675116	0	6332.51900000001	-6200.27407407408	2117.45185185185
44328.6312676273	0	6332.51900000001	-6203.06666666667	2115.40740740741
44328.6312677431	0	6338.00000000001	-6206.08888888889	2113.19259259259
44328.6312678588	0	6338.00000000001	-6208.87407407408	2111.20740740741
44328.6312679745	0	6343.80700000001	-6211.60740740741	2109.31851851852
44328.6312680903	0	6343.80700000001	-6214.83703703704	2107.2
44328.631268206	0	6349.77000000001	-6218.20740740741	2104.94074074074
44328.6312683218	0	6349.77000000001	-6221.6	2102.68888888889
44328.6312684375	0	6356.53300000001	-6225.11111111111	2100.25925925926
44328.6312685532	0	6356.53300000001	-6228.62222222223	2097.78518518519
44328.631268669	0	6363.55500000001	-6231.73333333334	2095.35555555556
44328.6312687847	0	6363.55500000001	-6234.50370370371	2092.88888888889
44328.6312689005	0	6369.43600000001	-6236.97777777778	2090.43703703704
44328.6312690162	0	6369.43600000001	-6238.9925925926	2088.08888888889
44328.6312691319	0	6373.92500000001	-6240.65925925926	2085.77037037037
44328.6312692477	0	6373.92500000001	-6242.0962962963	2083.46666666667
44328.6312693634	0	6377.02900000001	-6243.22222222223	2081.03703703704
44328.6312694792	0	6377.02900000001	-6244.11851851852	2078.76296296297
44328.6312695949	0	6379.05100000001	-6244.81481481482	2076.58518518519
44328.6312697106	0	6379.05100000001	-6245.77777777778	2074.4
44328.6312698264	0	6380.71000000001	-6246.67407407408	2072.67407407408
44328.6312699421	0	6380.71000000001	-6247.91851851852	2070.25185185185
44328.6312700579	0	6382.85100000001	-6249.25925925926	2067.82962962963
44328.6312701736	0	6382.85100000001	-6250.61481481482	2065.28148148148
44328.6312702893	0	6385.54700000001	-6251.98518518519	2062.75555555556
44328.6312704051	0	6385.54700000001	-6253.42962962963	2060.27407407408
44328.6312705208	0	6388.36200000001	-6255.17037037037	2057.54814814815
44328.6312706366	0	6388.36200000001	-6256.87407407408	2054.93333333333
44328.6312707523	0	6391.80600000001	-6258.52592592593	2052.43703703704
44328.6312708681	0	6391.80600000001	-6260.39259259259	2049.74074074074
44328.6312709838	0	6395.32500000001	-6262.20740740741	2047.10370370371
44328.6312710995	0	6395.32500000001	-6264.02962962963	2044.54814814815
44328.6312712153	0	6398.96200000001	-6265.81481481482	2042.10370370371
44328.631271331	0	6398.96200000001	-6267.70370370371	2039.45185185185
44328.6312714468	0	6402.63600000001	-6269.72592592593	2036.78518518519
44328.6312715625	0	6402.63600000001	-6271.8	2034.02962962963
44328.6312716782	0	6406.73200000001	-6273.8962962963	2031.42222222222
44328.631271794	0	6406.73200000001	-6276.00740740741	2028.79259259259
44328.6312719097	0	6410.93900000001	-6278.22962962963	2026.2
44328.6312720255	0	6410.93900000001	-6280.45925925926	2023.51111111111
44328.6312721412	0	6415.39100000001	-6282.62962962963	2020.74814814815
44328.6312722569	0	6415.39100000001	-6284.52592592593	2018.15555555556
44328.6312723727	0	6419.45800000001	-6286.36296296297	2015.51111111111
44328.6312724884	0	6419.45800000001	-6288.17777777778	2012.78518518519
44328.6312726042	0	6423.11000000001	-6289.94074074074	2010.15555555556
44328.6312727199	0	6423.11000000001	-6291.57777777778	2007.59259259259
44328.6312728357	0	6426.51000000001	-6293	2005.34074074074
44328.6312729514	0	6426.51000000001	-6294.10370370371	2003.08148148148
44328.6312730671	0	6429.03600000001	-6294.78518518519	2000.91111111111
44328.6312731829	0	6429.03600000001	-6295.10370370371	1998.90370370371
44328.6312732986	0	6430.03600000001	-6295.24444444445	1996.93333333333
44328.6312734144	0	6430.03600000001	-6295.22962962963	1995.00740740741
44328.6312735301	0	6430.16200000001	-6295.15555555556	1993.07407407408
44328.6312736458	0	6430.16200000001	-6295.01481481482	1990.92592592593
44328.6312737616	0	6429.94700000001	-6294.91111111111	1989.14074074074
44328.6312738773	0	6429.94700000001	-6294.77777777778	1987.05185185185
44328.6312739931	0	6429.71000000001	-6294.65925925926	1985.02962962963
44328.6312741088	0	6429.71000000001	-6294.59259259259	1982.94074074074
44328.6312742245	0	6429.52500000001	-6294.54814814815	1980.86666666667
44328.6312743403	0	6429.52500000001	-6294.51111111111	1978.82222222222
44328.631274456	0	6429.44400000001	-6294.50370370371	1976.79259259259
44328.6312745718	0	6429.44400000001	-6294.48888888889	1974.83703703704
44328.6312746875	0	6429.42200000001	-6294.54814814815	1972.82962962963
44328.6312748032	0	6429.42200000001	-6294.57777777778	1970.90370370371
44328.631274919	0	6429.51100000001	-6294.66666666667	1969.00740740741
44328.6312750347	0	6429.51100000001	-6294.77037037037	1967.2962962963
44328.6312751505	0	6429.70400000001	-6294.80740740741	1965.48888888889
44328.6312752662	0	6429.70400000001	-6294.88148148148	1963.73333333334
44328.6312753819	0	6429.81500000001	-6295.02222222222	1962.12592592593
44328.6312754977	0	6429.81500000001	-6295.27407407408	1960.57037037037
44328.6312756134	0	6430.20800000001	-6295.65925925926	1959.06666666667
44328.6312757292	0	6430.20800000001	-6296.14814814815	1957.68148148148
44328.6312758449	0	6431.08200000001	-6296.66666666667	1956.51111111111
44328.6312759607	0	6431.08200000001	-6297.35555555556	1955.22962962963
44328.6312760764	0	6432.28900000001	-6298.07407407407	1953.98518518519
44328.6312761921	0	6432.28900000001	-6298.71111111111	1952.85925925926
44328.6312763079	0	6433.64500000001	-6299.28148148148	1951.8
44328.6312764236	0	6433.64500000001	-6299.77777777778	1950.68148148148
44328.6312765394	0	6434.71200000001	-6299.92592592593	1949.76296296296
44328.6312766551	0	6434.71200000001	-6299.97777777778	1948.94814814815
44328.6312767708	0	6434.91200000001	-6299.98518518519	1948.46666666667
44328.6312768866	0	6434.91200000001	-6299.97037037037	1948.11111111111
44328.6312770023	0	6434.90500000001	-6299.9037037037	1947.79259259259
44328.6312771181	0	6434.90500000001	-6299.9037037037	1947.54074074074
44328.6312772338	0	6434.83800000001	-6299.96296296296	1947.30370370371
44328.6312773495	0	6434.83800000001	-6300.01481481482	1947.08148148148
44328.6312774653	0	6434.94900000001	-6300.1037037037	1946.92592592593
44328.631277581	0	6434.94900000001	-6300.34074074074	1946.81481481482
44328.6312776968	0	6435.27500000001	-6300.65925925926	1946.74814814815
44328.6312778125	0	6435.27500000001	-6301.1037037037	1946.71851851852
44328.6312779282	0	6436.03800000001	-6301.58518518519	1946.74074074074
44328.631278044	0	6436.03800000001	-6302.15555555556	1946.85185185185
44328.6312781597	0	6437.09000000001	-6302.6962962963	1946.96296296296
44328.6312782755	0	6437.09000000001	-6303.31851851852	1947.0962962963
44328.6312783912	0	6438.25300000001	-6304.28148148148	1947.31851851852
44328.6312785069	0	6438.25300000001	-6305.34814814815	1947.55555555556
44328.6312786227	0	6440.28300000001	-6306.57777777778	1947.81481481482
44328.6312787384	0	6440.28300000001	-6307.85925925926	1948.0962962963
44328.6312788542	0	6442.79400000001	-6309.34074074074	1948.34814814815
44328.6312789699	0	6442.79400000001	-6310.80740740741	1948.62962962963
44328.6312790856	0	6445.74200000001	-6312.2962962963	1948.86666666667
44328.6312792014	0	6445.74200000001	-6313.85925925926	1949.08888888889
44328.6312793171	0	6448.79400000001	-6315.28888888889	1949.25185185185
44328.6312794329	0	6448.79400000001	-6316.63703703704	1949.36296296296
44328.6312795486	0	6451.57200000001	-6318.16296296296	1949.6962962963
44328.6312796644	0	6451.57200000001	-6319.62962962963	1950.06666666667
44328.6312797801	0	6454.56500000001	-6320.93333333333	1950.48888888889
44328.6312798958	0	6454.56500000001	-6322	1950.8962962963
44328.6312800116	0	6456.93500000001	-6322.93333333333	1951.31851851852
44328.6312801273	0	6456.93500000001	-6323.65185185185	1951.77037037037
44328.6312802431	0	6458.58700000001	-6324.27407407407	1952.24444444445
44328.6312803588	0	6458.58700000001	-6324.8	1952.73333333333
44328.6312804745	0	6459.73500000001	-6325.33333333333	1953.25925925926
44328.6312805903	0	6459.73500000001	-6326.06666666667	1953.85925925926
44328.631280706	0	6461.00200000001	-6326.95555555556	1954.43703703704
44328.6312808218	0	6461.00200000001	-6328.04444444444	1955
44328.6312809375	0	6462.98000000001	-6329.12592592593	1955.5037037037
44328.6312810532	0	6462.98000000001	-6330.25925925926	1955.92592592593
44328.631281169	0	6465.19500000001	-6331.33333333333	1956.31111111111
44328.6312812847	0	6465.19500000001	-6332.38518518519	1956.52592592593
44328.6312814005	0	6467.32100000001	-6333.5037037037	1956.6962962963
44328.6312815162	0	6467.32100000001	-6334.79259259259	1956.87407407408
44328.6312816319	0	6469.72800000001	-6336.27407407407	1956.93333333333
44328.6312817477	0	6469.72800000001	-6337.85925925926	1957.05925925926
44328.6312818634	0	6472.79500000001	-6339.48148148148	1957.15555555556
44328.6312819792	0	6472.79500000001	-6341.11111111111	1957.20740740741
44328.6312820949	0	6476.04700000001	-6342.71111111111	1957.2
44328.6312822106	0	6476.04700000001	-6344.22962962963	1957.0962962963
44328.6312823264	0	6479.16600000001	-6345.68888888889	1956.95555555556
44328.6312824421	0	6479.16600000001	-6347.22222222222	1956.77777777778
44328.6312825579	0	6482.15900000001	-6348.59259259259	1956.59259259259
44328.6312826736	0	6482.15900000001	-6349.7037037037	1956.4
44328.6312827893	0	6484.64000000001	-6350.97777777778	1956.08148148148
44328.6312829051	0	6484.64000000001	-6352.17777777778	1955.87407407408
44328.6312830208	0	6487.11400000001	-6353.34814814815	1955.4962962963
44328.6312831366	0	6487.11400000001	-6354.48888888889	1955.00740740741
44328.6312832523	0	6489.42500000001	-6355.77777777778	1954.36296296296
44328.6312833681	0	6489.42500000001	-6357.05185185185	1953.55555555556
44328.6312834838	0	6491.98800000001	-6358.28888888889	1952.72592592593
44328.6312835995	0	6491.98800000001	-6359.47407407407	1951.85185185185
44328.6312837153	0	6494.41000000001	-6360.71111111111	1950.75555555556
44328.631283831	0	6494.41000000001	-6361.74814814815	1949.57777777778
44328.6312839468	0	6496.68400000001	-6362.44444444445	1948.4
44328.6312840625	0	6496.68400000001	-6363.11851851852	1947.28888888889
44328.6312841782	0	6498.05400000001	-6363.42222222222	1945.97037037037
44328.631284294	0	6498.05400000001	-6363.48888888889	1944.52592592593
44328.6312844097	0	6498.42400000001	-6363.41481481482	1943.34074074074
44328.6312845255	0	6498.42400000001	-6363.19259259259	1942.17777777778
44328.6312846412	0	6498.12800000001	-6362.93333333333	1941.14814814815
44328.6312847569	0	6498.12800000001	-6362.6962962963	1939.88148148148
44328.6312848727	0	6497.63200000001	-6362.63703703704	1938.50370370371
44328.6312849884	0	6497.63200000001	-6362.66666666667	1937.02222222222
44328.6312851042	0	6497.60200000001	-6362.75555555556	1935.52592592593
44328.6312852199	0	6497.60200000001	-6362.7037037037	1934.02222222222
44328.6312853357	0	6497.63900000001	-6362.84444444444	1932.45925925926
44328.6312854514	0	6497.63900000001	-6362.97037037037	1931.01481481482
44328.6312855671	0	6497.90600000001	-6363.31111111111	1929.60740740741
44328.6312856829	0	6497.90600000001	-6364.2	1927.87407407408
44328.6312857986	0	6499.13600000001	-6365.45925925926	1926.2962962963
44328.6312859144	0	6499.13600000001	-6367.14814814815	1924.6
44328.6312860301	0	6502.08400000001	-6368.97777777778	1923.05185185185
44328.6312861458	0	6502.08400000001	-6371.05185185185	1921.44444444445
44328.6312862616	0	6505.98800000001	-6373.12592592592	1919.86666666667
44328.6312863773	0	6505.98800000001	-6375.31851851852	1918.28888888889
44328.6312864931	0	6510.25500000001	-6377.45185185185	1916.73333333334
44328.6312866088	0	6510.25500000001	-6379.48888888889	1915.23703703704
44328.6312867245	0	6514.42500000001	-6381.54074074074	1913.65925925926
44328.6312868403	0	6514.42500000001	-6383.35555555555	1912.18518518519
44328.631286956	0	6518.29200000001	-6385.11111111111	1910.68888888889
44328.6312870718	0	6518.29200000001	-6386.7037037037	1908.94814814815
44328.6312871875	0	6521.64000000001	-6388.05185185185	1907.31851851852
44328.6312873032	0	6521.64000000001	-6389.22222222222	1905.62962962963
44328.631287419	0	6524.15900000001	-6390.32592592592	1903.77037037037
44328.6312875347	0	6524.15900000001	-6391.20740740741	1901.76296296297
44328.6312876505	0	6526.14400000001	-6392.01481481481	1899.88148148148
44328.6312877662	0	6526.14400000001	-6392.85185185185	1897.99259259259
44328.6312878819	0	6527.78800000001	-6393.8	1896.16296296297
44328.6312879977	0	6527.78800000001	-6394.97777777778	1894.27407407408
44328.6312881134	0	6529.91400000001	-6396.31111111111	1892.48888888889
44328.6312882292	0	6529.91400000001	-6397.91851851852	1890.77037037037
44328.6312883449	0	6532.85500000001	-6399.77037037037	1888.97777777778
44328.6312884606	0	6532.85500000001	-6401.68888888889	1887.17037037037
44328.6312885764	0	6536.62500000001	-6403.36296296296	1885.44444444445
44328.6312886921	0	6536.62500000001	-6404.80740740741	1883.79259259259
44328.6312888079	0	6539.74400000001	-6405.91111111111	1882.16296296297
44328.6312889236	0	6539.74400000001	-6406.85185185185	1880.58518518519
44328.6312890394	0	6541.78800000001	-6407.52592592593	1879.16296296297
44328.6312891551	0	6541.78800000001	-6408.1037037037	1877.86666666667
44328.6312892708	0	6543.04000000001	-6408.6	1876.52592592593
44328.6312893866	0	6543.04000000001	-6409.0962962963	1875.2962962963
44328.6312895023	0	6544.03300000001	-6409.57777777778	1874.13333333334
44328.6312896181	0	6544.03300000001	-6410.03703703704	1873.0962962963
44328.6312897338	0	6544.97400000001	-6410.59259259259	1872.13333333334
44328.6312898495	0	6544.97400000001	-6411.25185185185	1871.23703703704
44328.6312899653	0	6546.18900000001	-6412	1870.48888888889
44328.631290081	0	6546.18900000001	-6412.91851851852	1869.6962962963
44328.6312901968	0	6547.85600000001	-6414.02962962963	1868.92592592593
44328.6312903125	0	6547.85600000001	-6415.22962962963	1868.25185185185
44328.6312904282	0	6550.16700000001	-6416.80740740741	1867.56296296297
44328.631290544	0	6550.16700000001	-6418.4962962963	1867.10370370371
44328.6312906597	0	6553.43400000001	-6420.6	1866.59259259259
44328.6312907755	0	6553.43400000001	-6422.67407407407	1866.17037037037
44328.6312908912	0	6557.61200000001	-6425.08888888889	1865.82962962963
44328.6312910069	0	6557.61200000001	-6427.57777777778	1865.51111111111
44328.6312911227	0	6562.51600000001	-6430.14074074074	1865.25925925926
44328.6312912384	0	6562.51600000001	-6432.63703703704	1865.00740740741
44328.6312913542	0	6567.57500000001	-6434.94074074074	1864.8962962963
44328.6312914699	0	6567.57500000001	-6437.02222222222	1864.71111111111
44328.6312915856	0	6571.96000000001	-6438.98518518519	1864.63703703704
44328.6312917014	0	6571.96000000001	-6440.60740740741	1864.6
44328.6312918171	0	6575.54500000001	-6441.74814814815	1864.53333333334
44328.6312919329	0	6575.54500000001	-6442.55555555556	1864.45185185185
44328.6312920486	0	6577.49300000001	-6443.16296296296	1864.42222222222
44328.6312921644	0	6577.49300000001	-6443.63703703704	1864.3925925926
44328.6312922801	0	6578.57400000001	-6443.97037037037	1864.3925925926
44328.6312923958	0	6578.57400000001	-6444.25185185185	1864.40740740741
44328.6312925116	0	6579.18900000001	-6444.57777777778	1864.37777777778
44328.6312926273	0	6579.18900000001	-6444.91111111111	1864.31111111111
44328.6312927431	0	6579.84800000001	-6445.21481481482	1864.30370370371
44328.6312928588	0	6579.84800000001	-6445.71851851852	1864.25925925926
44328.6312929745	0	6580.65500000001	-6446.63703703704	1864.1925925926
44328.6312930903	0	6580.65500000001	-6447.87407407408	1864.17777777778
44328.631293206	0	6582.81100000001	-6449.4962962963	1864.14074074074
44328.6312933218	0	6582.81100000001	-6451.4	1864.11111111111
44328.6312934375	0	6586.33700000001	-6453.67407407407	1864.02222222222
44328.6312935532	0	6586.33700000001	-6456.12592592593	1863.96296296297
44328.631293669	0	6591.06300000001	-6458.71851851852	1863.84444444445
44328.6312937847	0	6591.06300000001	-6461.14074074074	1863.74074074074
44328.6312939005	0	6596.07800000001	-6463.74074074074	1863.54074074074
44328.6312940162	0	6596.07800000001	-6466.40740740741	1863.26666666667
44328.6312941319	0	6601.34500000001	-6469.05185185185	1862.91111111111
44328.6312942477	0	6601.34500000001	-6471.31851851852	1862.62222222222
44328.6312943634	0	6606.25600000001	-6473.32592592593	1862.25185185185
44328.6312944792	0	6606.25600000001	-6474.82962962963	1861.97777777778
44328.6312945949	0	6609.76700000001	-6475.98518518518	1861.54814814815
44328.6312947106	0	6609.76700000001	-6476.74814814815	1861.17037037037
44328.6312948264	0	6611.68600000001	-6477.14814814815	1860.79259259259
44328.6312949421	0	6611.68600000001	-6477.36296296296	1860.42962962963
44328.6312950579	0	6612.30100000001	-6477.44444444444	1860.02222222222
44328.6312951736	0	6612.30100000001	-6477.57037037037	1859.6
44328.6312952894	0	6612.50800000001	-6477.95555555555	1859.15555555556
44328.6312954051	0	6612.50800000001	-6478.69629629629	1858.5925925926
44328.6312955208	0	6613.63400000001	-6479.88888888889	1857.88148148148
44328.6312956366	0	6613.63400000001	-6481.28148148148	1857.07407407408
44328.6312957523	0	6616.21900000001	-6482.91111111111	1856.14074074074
44328.6312958681	0	6616.21900000001	-6484.6074074074	1855.20740740741
44328.6312959838	0	6619.54500000001	-6486.65925925926	1854.05185185185
44328.6312960995	0	6619.54500000001	-6488.92592592592	1852.88888888889
44328.6312962153	0	6623.86400000001	-6491.38518518518	1851.54814814815
44328.631296331	0	6623.86400000001	-6493.87407407407	1850.18518518519
44328.6312964468	0	6628.81200000001	-6496.38518518518	1848.68888888889
44328.6312965625	0	6628.81200000001	-6498.74814814815	1847.20740740741
44328.6312966782	0	6633.68600000001	-6501.04444444444	1845.64444444445
44328.631296794	0	6633.68600000001	-6503.27407407407	1843.98518518519
44328.6312969097	0	6638.21200000001	-6505.43703703704	1842.27407407408
44328.6312970255	0	6638.21200000001	-6507.34074074074	1840.57777777778
44328.6312971412	0	6642.27900000001	-6508.96296296296	1838.95555555556
44328.6312972569	0	6642.27900000001	-6510.5037037037	1837.11111111111
44328.6312973727	0	6645.44200000001	-6511.97777777778	1835.08888888889
44328.6312974884	0	6645.44200000001	-6513.39259259259	1832.91851851852
44328.6312976042	0	6648.33100000001	-6514.77777777778	1830.65925925926
44328.6312977199	0	6648.33100000001	-6516.08888888889	1828.10370370371
44328.6312978357	0	6651.02700000001	-6517.26666666667	1825.57777777778
44328.6312979514	0	6651.02700000001	-6518.22222222222	1822.8962962963
44328.6312980671	0	6653.16000000001	-6518.88888888889	1820.17777777778
44328.6312981829	0	6653.16000000001	-6519.2	1817.34074074074
44328.6312982986	0	6654.13800000001	-6519.3037037037	1814.45925925926
44328.6312984144	0	6654.13800000001	-6519.28888888889	1811.50370370371
44328.6312985301	0	6654.22700000001	-6519.06666666667	1808.54814814815
44328.6312986458	0	6654.22700000001	-6518.85185185185	1805.6
44328.6312987616	0	6653.79000000001	-6518.66666666667	1802.67407407408
44328.6312988773	0	6653.79000000001	-6518.63703703704	1799.71851851852
44328.6312989931	0	6653.57500000001	-6518.59259259259	1796.57037037037
44328.6312991088	0	6653.57500000001	-6518.57037037037	1793.48148148148
44328.6312992245	0	6653.50800000001	-6518.52592592593	1790.36296296296
44328.6312993403	0	6653.50800000001	-6518.46666666667	1786.96296296296
44328.631299456	0	6653.40400000001	-6518.5037037037	1783.42222222222
44328.6312995718	0	6653.40400000001	-6518.59259259259	1779.74074074074
44328.6312996875	0	6653.53000000001	-6519.05925925926	1776.12592592593
44328.6312998032	0	6653.53000000001	-6519.62962962963	1772.45185185185
44328.631299919	0	6654.56700000001	-6520.51111111111	1768.6
44328.6313000347	0	6654.56700000001	-6521.79259259259	1764.62222222222
44328.6313001505	0	6656.73000000001	-6523.37037037037	1760.65185185185
44328.6313002662	0	6656.73000000001	-6525.12592592593	1756.54814814815
44328.6313003819	0	6660.06300000001	-6526.79259259259	1752.48888888889
44328.6313004977	0	6660.06300000001	-6528.46666666667	1748.31851851852
44328.6313006134	0	6663.40400000001	-6530.05925925926	1744.16296296296
44328.6313007292	0	6663.40400000001	-6531.46666666667	1739.93333333333
44328.6313008449	0	6666.40400000001	-6532.9037037037	1735.72592592593
44328.6313009606	0	6666.40400000001	-6534.22222222222	1731.63703703704
44328.6313010764	0	6669.16000000001	-6535.44444444444	1727.51111111111
44328.6313011921	0	6669.16000000001	-6536.57037037037	1723.17777777778
44328.6313013079	0	6671.50800000001	-6537.41481481482	1718.82962962963
44328.6313014236	0	6671.50800000001	-6537.96296296296	1714.57777777778
44328.6313015394	0	6672.90100000001	-6538.40740740741	1710.39259259259
44328.6313016551	0	6672.90100000001	-6538.66666666667	1706.10370370371
44328.6313017708	0	6673.60500000001	-6538.66666666667	1701.90370370371
44328.6313018866	0	6673.60500000001	-6538.54814814815	1697.85925925926
44328.6313020023	0	6673.48600000001	-6538.28148148148	1693.91851851852
44328.6313021181	0	6673.48600000001	-6537.7037037037	1690.07407407408
44328.6313022338	0	6672.64200000001	-6537.11851851852	1686.24444444445
44328.6313023495	0	6672.64200000001	-6536.61481481482	1682.59259259259
44328.6313024653	0	6671.55300000001	-6536.26666666667	1679.18518518519
44328.631302581	0	6671.55300000001	-6536.15555555556	1675.94814814815
44328.6313026968	0	6671.09400000001	-6536.13333333333	1672.90370370371
44328.6313028125	0	6671.09400000001	-6536.15555555556	1669.78518518519
44328.6313029282	0	6671.09400000001	-6536.26666666667	1666.63703703704
44328.631303044	0	6671.20500000001	-6536.37037037037	1663.54074074074
44328.6313031597	0	6671.20500000001	-6536.58518518519	1660.56296296296
44328.6313032755	0	6671.52400000001	-6536.98518518519	1657.71851851852
44328.6313033912	0	6671.52400000001	-6537.73333333333	1654.85925925926
44328.6313035069	0	6672.67200000001	-6538.76296296296	1652.08888888889
44328.6313036227	0	6672.67200000001	-6539.99259259259	1649.79259259259
44328.6313037384	0	6674.93100000001	-6541.59259259259	1647.13333333333
44328.6313038542	0	6674.93100000001	-6543.23703703704	1644.83703703704
44328.6313039699	0	6678.17500000001	-6545.18518518519	1642.45185185185
44328.6313040856	0	6678.17500000001	-6547.37037037037	1640.22222222222
44328.6313042014	0	6682.30800000001	-6549.7037037037	1637.99259259259
44328.6313043171	0	6682.30800000001	-6552.28888888889	1635.74814814815
44328.6313044329	0	6687.22700000001	-6554.93333333333	1633.58518518519
44328.6313045486	0	6687.22700000001	-6557.59259259259	1631.44444444445
44328.6313046644	0	6692.53100000001	-6560.07407407407	1629.45185185185
44328.6313047801	0	6692.53100000001	-6562.22222222222	1627.67407407408
44328.6313048958	0	6697.16100000001	-6564.18518518518	1625.99259259259
44328.6313050116	0	6697.16100000001	-6566.14814814815	1624.44444444445
44328.6313051273	0	6701.08700000001	-6568.02222222222	1622.87407407408
44328.6313052431	0	6701.08700000001	-6569.51851851852	1621.58518518519
44328.6313053588	0	6704.45700000001	-6570.62222222222	1620.37777777778
44328.6313054745	0	6704.45700000001	-6571.35555555555	1619.37037037037
44328.6313055903	0	6706.29400000001	-6571.65185185185	1618.74814814815
44328.631305706	0	6706.29400000001	-6571.76296296296	1618.26666666667
44328.6313058218	0	6706.70100000001	-6571.77037037037	1617.83703703704
44328.6313059375	0	6706.70100000001	-6571.71851851852	1617.48888888889
44328.6313060532	0	6706.65700000001	-6571.62962962963	1617.19259259259
44328.631306169	0	6706.65700000001	-6571.58518518518	1616.97037037037
44328.6313062847	0	6706.52400000001	-6571.57777777778	1616.80740740741
44328.6313064005	0	6706.52400000001	-6571.57777777778	1616.6962962963
44328.6313065162	0	6706.51700000001	-6571.61481481482	1616.59259259259
44328.6313066319	0	6706.51700000001	-6571.78518518519	1616.51111111111
44328.6313067477	0	6706.72400000001	-6572.2962962963	1616.47407407408
44328.6313068634	0	6706.72400000001	-6573.14814814815	1616.45185185185
44328.6313069792	0	6708.08700000001	-6574.37777777778	1616.45185185185
44328.6313070949	0	6708.08700000001	-6575.85185185185	1616.48888888889
44328.6313072107	0	6710.79100000001	-6577.57777777778	1616.51111111111
44328.6313073264	0	6710.79100000001	-6579.52592592593	1616.53333333333
44328.6313074421	0	6714.46500000001	-6581.46666666667	1616.57777777778
44328.6313075579	0	6714.46500000001	-6583.51851851852	1616.59259259259
44328.6313076736	0	6718.45800000001	-6585.72592592593	1616.60740740741
44328.6313077894	0	6718.45800000001	-6588.11111111111	1616.62962962963
44328.6313079051	0	6723.05100000001	-6590.46666666667	1616.63703703704
44328.6313080208	0	6723.05100000001	-6592.64444444445	1616.65925925926
44328.6313081366	0	6727.58400000001	-6594.68888888889	1616.68148148148
44328.6313082523	0	6727.58400000001	-6596.57777777778	1616.6962962963
44328.6313083681	0	6731.51700000001	-6598.34814814815	1616.68888888889
44328.6313084838	0	6731.51700000001	-6599.91851851852	1616.65925925926
44328.6313085995	0	6734.85800000001	-6601.25925925926	1616.66666666667
44328.6313087153	0	6734.85800000001	-6602.28148148148	1616.59259259259
44328.631308831	0	6737.22100000001	-6602.94814814815	1616.51111111111
44328.6313089468	0	6737.22100000001	-6603.14814814815	1616.48148148148
44328.6313090625	0	6738.08800000001	-6603.19259259259	1616.35555555556
44328.6313091782	0	6738.08800000001	-6603.12592592593	1616.22962962963
44328.631309294	0	6738.06600000001	-6603.1037037037	1616.11851851852
44328.6313094097	0	6738.06600000001	-6603.19259259259	1615.97777777778
44328.6313095255	0	6738.13300000001	-6603.54814814815	1615.77777777778
44328.6313096412	0	6738.13300000001	-6604.3037037037	1615.47407407408
44328.6313097569	0	6739.24400000001	-6605.61481481482	1615.08148148148
44328.6313098727	0	6739.24400000001	-6607.05185185185	1614.6
44328.6313099884	0	6741.99200000001	-6608.87407407408	1613.91851851852
44328.6313101042	0	6741.99200000001	-6610.65925925926	1613.26666666667
44328.6313102199	0	6745.59900000001	-6612.57777777778	1612.4962962963
44328.6313103357	0	6745.59900000001	-6614.68888888889	1611.6
44328.6313104514	0	6749.62900000001	-6617.05925925926	1610.52592592593
44328.6313105671	0	6749.62900000001	-6619.45185185185	1609.37037037037
44328.6313106829	0	6754.39200000001	-6621.88148148148	1608.14814814815
44328.6313107986	0	6754.39200000001	-6624.32592592593	1606.82222222222
44328.6313109144	0	6759.26600000001	-6626.74074074074	1605.58518518519
44328.6313110301	0	6759.26600000001	-6628.98518518519	1604.40740740741
44328.6313111458	0	6763.92500000001	-6631.47407407408	1603.02962962963
44328.6313112616	0	6763.92500000001	-6633.92592592593	1601.52592592593
44328.6313113773	0	6768.86600000001	-6636.36296296297	1599.98518518519
44328.6313114931	0	6768.86600000001	-6638.77777777778	1598.43703703704
44328.6313116088	0	6773.71800000001	-6641.17777777778	1596.68148148148
44328.6313117245	0	6773.71800000001	-6643.4962962963	1594.94074074074
44328.6313118403	0	6778.43700000001	-6645.80740740741	1593.25185185185
44328.631311956	0	6778.43700000001	-6647.64444444445	1591.8
44328.6313120718	0	6782.58500000001	-6649.77037037037	1589.94814814815
44328.6313121875	0	6782.58500000001	-6651.57037037037	1588
44328.6313123032	0	6786.51100000001	-6652.91851851852	1586.01481481482
44328.631312419	0	6786.51100000001	-6653.59259259259	1584.02222222222
44328.6313125347	0	6788.53300000001	-6653.63703703704	1582.17777777778
44328.6313126505	0	6788.53300000001	-6653.16296296297	1580.62962962963
44328.6313127662	0	6788.10300000001	-6652.30370370371	1579.2
44328.6313128819	0	6788.10300000001	-6651.37777777778	1577.97037037037
44328.6313129977	0	6786.31800000001	-6650.34074074074	1576.74074074074
44328.6313131134	0	6786.31800000001	-6649.34074074074	1575.4962962963
44328.6313132292	0	6784.28100000001	-6648.56296296296	1574.2
44328.6313133449	0	6784.28100000001	-6648.14074074074	1572.75555555556
44328.6313134606	0	6783.08100000001	-6648.02222222222	1571.24444444445
44328.6313135764	0	6783.08100000001	-6648.11111111111	1569.76296296296
44328.6313136921	0	6783.05100000001	-6648.51851851852	1568.18518518519
44328.6313138079	0	6783.05100000001	-6649.22222222222	1566.47407407407
44328.6313139236	0	6784.16200000001	-6650.17037037037	1564.72592592593
44328.6313140394	0	6784.16200000001	-6651.18518518519	1562.99259259259
44328.6313141551	0	6786.12500000001	-6652.39259259259	1561.05925925926
44328.6313142708	0	6786.12500000001	-6653.94814814815	1559.0962962963
44328.6313143866	0	6788.88800000001	-6655.66666666667	1557.20740740741
44328.6313145023	0	6788.88800000001	-6657.40740740741	1555.33333333333
44328.6313146181	0	6792.34700000001	-6659.17037037037	1553.2962962963
44328.6313147338	0	6792.34700000001	-6660.91851851852	1551.37777777778
44328.6313148495	0	6795.85800000001	-6662.63703703704	1549.4962962963
44328.6313149653	0	6795.85800000001	-6664.34074074074	1547.42962962963
44328.631315081	0	6799.28000000001	-6666.06666666667	1545.39259259259
44328.6313151968	0	6799.28000000001	-6667.72592592593	1543.52592592593
44328.6313153125	0	6802.66500000001	-6669.58518518519	1541.43703703704
44328.6313154282	0	6802.66500000001	-6671.26666666667	1539.46666666667
44328.631315544	0	6806.20600000001	-6673.1037037037	1537.21481481482
44328.6313156597	0	6806.20600000001	-6674.82222222222	1534.87407407408
44328.6313157755	0	6809.76200000001	-6676.32592592593	1532.55555555556
44328.6313158912	0	6809.76200000001	-6677.59259259259	1530.16296296296
44328.6313160069	0	6812.53200000001	-6678.81481481481	1527.67407407408
44328.6313161227	0	6812.53200000001	-6679.92592592593	1525.12592592593
44328.6313162384	0	6814.86500000001	-6681.11111111111	1522.64444444445
44328.6313163542	0	6814.86500000001	-6682.28888888889	1520.23703703704
44328.6313164699	0	6817.22800000001	-6683.55555555556	1517.6
44328.6313165856	0	6817.22800000001	-6684.9037037037	1515.03703703704
44328.6313167014	0	6819.84300000001	-6685.99259259259	1512.44444444445
44328.6313168171	0	6819.84300000001	-6687.11111111111	1509.87407407408
44328.6313169329	0	6822.05000000001	-6688.22222222222	1507.32592592593
44328.6313170486	0	6822.05000000001	-6689.28148148148	1504.85925925926
44328.6313171643	0	6824.22000000001	-6690.31111111111	1502.44444444445
44328.6313172801	0	6824.22000000001	-6690.59259259259	1501.79259259259
44328.6313173958	0	6825.53100000001	-6690.59259259259	1501.79259259259
44328.6313175116	0	6825.53100000001	-6690.59259259259	1501.71111111111
44328.6313176273	0	6825.53100000001	-6690.59259259259	1501.5037037037
44328.6313177431	0	6825.53100000001	-6690.47407407407	1499.51851851852
44328.6313178588	0	6825.41200000001	-6690.26666666667	1497.62222222222
44328.6313179745	0	6825.41200000001	-6690.02222222222	1495.66666666667
44328.6313180903	0	6824.96000000001	-6689.67407407407	1493.76296296296
44328.631318206	0	6824.96000000001	-6689.43703703704	1491.85185185185
44328.6313183218	0	6824.37500000001	-6689.17037037037	1489.84444444445
44328.6313184375	0	6824.37500000001	-6688.8	1487.98518518519
44328.6313185532	0	6823.73800000001	-6688.48888888889	1486.13333333333
44328.631318669	0	6823.73800000001	-6688.22962962963	1484.15555555556
44328.6313187847	0	6823.16800000001	-6688.11111111111	1482.2
44328.6313189005	0	6823.16800000001	-6688.11111111111	1480.20740740741
44328.6313190162	0	6823.04900000001	-6688.17037037037	1478.2962962963
44328.6313191319	0	6823.04900000001	-6688.2962962963	1476.4962962963
44328.6313192477	0	6823.23400000001	-6688.45925925926	1474.58518518519
44328.6313193634	0	6823.23400000001	-6688.62222222222	1472.6962962963
44328.6313194792	0	6823.56000000001	-6688.77777777778	1470.82222222222
44328.6313195949	0	6823.56000000001	-6688.83703703704	1468.91111111111
44328.6313197107	0	6823.77500000001	-6688.85925925926	1467.14814814815
44328.6313198264	0	6823.77500000001	-6688.97777777778	1465.4
44328.6313199421	0	6823.91600000001	-6688.98518518519	1463.77037037037
44328.6313200579	0	6823.91600000001	-6689.05925925926	1462.17777777778
44328.6313201736	0	6823.99700000001	-6689.05185185185	1460.62962962963
44328.6313202894	0	6823.99700000001	-6689.05925925926	1459.1037037037
44328.6313204051	0	6823.99700000001	-6689.05925925926	1457.61481481482
44328.6313205208	0	6823.99700000001	-6689.20740740741	1456.25185185185
44328.6313206366	0	6824.14500000001	-6689.43703703704	1455.0962962963
44328.6313207523	0	6824.14500000001	-6689.72592592593	1454.02962962963
44328.6313208681	0	6824.66400000001	-6690.04444444444	1453.05925925926
44328.6313209838	0	6824.66400000001	-6690.35555555556	1452.12592592593
44328.6313210995	0	6825.29400000001	-6690.62962962963	1451.34074074074
44328.6313212153	0	6825.29400000001	-6690.92592592593	1450.65185185185
44328.631321331	0	6825.86400000001	-6691.22962962963	1450.0962962963
44328.6313214468	0	6825.86400000001	-6691.60740740741	1449.57777777778
44328.6313215625	0	6826.54500000001	-6692.06666666667	1449.02222222222
44328.6313216782	0	6826.54500000001	-6692.68888888889	1448.48888888889
44328.631321794	0	6827.62600000001	-6693.45185185185	1448
44328.6313219097	0	6827.62600000001	-6694.27407407407	1447.61481481482
44328.6313220255	0	6829.21100000001	-6695.17037037037	1447.26666666667
44328.6313221412	0	6829.21100000001	-6696	1447.07407407408
44328.6313222569	0	6830.93700000001	-6696.92592592593	1446.95555555556
44328.6313223727	0	6830.93700000001	-6697.87407407407	1446.96296296296
44328.6313224884	0	6832.81100000001	-6698.77777777778	1446.99259259259
44328.6313226042	0	6832.81100000001	-6699.6	1447.08148148148
44328.6313227199	0	6834.53700000001	-6700.3037037037	1447.23703703704
44328.6313228356	0	6834.53700000001	-6700.92592592592	1447.45925925926
44328.6313229514	0	6835.86300000001	-6701.66666666667	1447.78518518519
44328.6313230671	0	6835.86300000001	-6702.04444444444	1448.12592592593
44328.6313231829	0	6836.98200000001	-6702.17037037037	1448.54074074074
44328.6313232986	0	6836.98200000001	-6702.05925925926	1448.88148148148
44328.6313234144	0	6836.99700000001	-6701.76296296296	1449.27407407408
44328.6313235301	0	6836.99700000001	-6701.45925925926	1449.64444444445
44328.6313236458	0	6836.39700000001	-6701.00740740741	1450.12592592593
44328.6313237616	0	6836.39700000001	-6700.6	1450.65925925926
44328.6313238773	0	6835.53800000001	-6700.45185185185	1451.27407407408
44328.6313239931	0	6835.53800000001	-6700.45185185185	1452.11851851852
44328.6313241088	0	6835.39000000001	-6700.54814814815	1452.84444444445
44328.6313242245	0	6835.39000000001	-6700.9037037037	1453.57777777778
44328.6313243403	0	6835.84200000001	-6701.41481481481	1454.31851851852
44328.631324456	0	6835.84200000001	-6702.14814814815	1455.11851851852
44328.6313245718	0	6837.08600000001	-6703.01481481481	1455.84444444445
44328.6313246875	0	6837.08600000001	-6704.02962962963	1456.56296296296
44328.6313248032	0	6838.96700000001	-6705.25185185185	1457.32592592593
44328.631324919	0	6838.96700000001	-6706.61481481481	1458.11851851852
44328.6313250347	0	6841.55200000001	-6708.17777777778	1458.9037037037
44328.6313251505	0	6841.55200000001	-6709.91851851852	1459.65925925926
44328.6313252662	0	6844.85600000001	-6711.7037037037	1460.5037037037
44328.6313253819	0	6844.85600000001	-6713.44444444444	1461.35555555556
44328.6313254977	0	6848.38200000001	-6715.01481481481	1462.25925925926
44328.6313256134	0	6848.38200000001	-6716.76296296296	1463.17037037037
44328.6313257292	0	6851.70100000001	-6718.62962962963	1464.17037037037
44328.6313258449	0	6851.70100000001	-6720.4	1465.17777777778
44328.6313259606	0	6855.33800000001	-6722.22962962963	1466.26666666667
44328.6313260764	0	6855.33800000001	-6724.05185185185	1467.42222222222
44328.6313261921	0	6858.99000000001	-6725.86666666667	1468.63703703704
44328.6313263079	0	6858.99000000001	-6727.62962962963	1469.85185185185
44328.6313264236	0	6862.56800000001	-6729.34074074074	1471.1037037037
44328.6313265394	0	6862.56800000001	-6730.85185185185	1472.40740740741
44328.6313266551	0	6865.79000000001	-6732.26666666667	1473.74074074074
44328.6313267708	0	6865.79000000001	-6733.5037037037	1474.97037037037
44328.6313268866	0	6868.44200000001	-6734.96296296296	1476.28888888889
44328.6313270023	0	6868.44200000001	-6736.45925925926	1477.59259259259
44328.6313271181	0	6871.39800000001	-6738.05185185185	1478.8962962963
44328.6313272338	0	6871.39800000001	-6739.68888888889	1480.2
44328.6313273495	0	6874.62800000001	-6741.25185185185	1481.37777777778
44328.6313274653	0	6874.62800000001	-6742.88888888889	1482.59259259259
44328.631327581	0	6877.82800000001	-6744.48888888889	1483.78518518519
44328.6313276968	0	6877.82800000001	-6745.9037037037	1484.94074074074
44328.6313278125	0	6880.84300000001	-6747.06666666667	1486.11111111111
44328.6313279282	0	6880.84300000001	-6748	1487.24444444444
44328.631328044	0	6882.93900000001	-6748.72592592593	1488.42222222222
44328.6313281597	0	6882.93900000001	-6749.19259259259	1489.51851851852
44328.6313282755	0	6884.13200000001	-6749.31851851852	1490.68148148148
44328.6313283912	0	6884.13200000001	-6749.2962962963	1491.91111111111
44328.6313285069	0	6884.23600000001	-6749.06666666667	1493.12592592593
44328.6313286227	0	6884.23600000001	-6748.62222222222	1494.3037037037
44328.6313287384	0	6883.56200000001	-6748.11111111111	1495.54814814815
44328.6313288542	0	6883.56200000001	-6747.73333333333	1496.68888888889
44328.6313289699	0	6882.67300000001	-6747.48148148148	1497.8962962963
44328.6313290856	0	6882.67300000001	-6747.41481481481	1499.0962962963
44328.6313292014	0	6882.35400000001	-6747.4	1500.25185185185
44328.6313293171	0	6882.35400000001	-6747.42222222222	1501.45185185185
44328.6313294329	0	6882.36100000001	-6747.46666666667	1502.65925925926
44328.6313295486	0	6882.36100000001	-6747.62222222222	1503.77037037037
44328.6313296643	0	6882.56100000001	-6747.93333333333	1504.79259259259
44328.6313297801	0	6882.56100000001	-6748.43703703704	1505.77777777778
44328.6313298958	0	6883.37600000001	-6749.02222222222	1506.66666666667
44328.6313300116	0	6883.37600000001	-6749.77037037037	1507.47407407407
44328.6313301273	0	6884.70900000001	-6750.71111111111	1508.25185185185
44328.6313302431	0	6884.70900000001	-6751.55555555555	1508.85925925926
44328.6313303588	0	6886.49400000001	-6752.68148148148	1509.43703703704
44328.6313304745	0	6886.49400000001	-6753.75555555555	1510.02222222222
44328.6313305903	0	6888.69400000001	-6754.78518518518	1510.57777777778
44328.631330706	0	6888.69400000001	-6755.79259259259	1511
44328.6313308218	0	6890.73100000001	-6756.85925925926	1511.35555555556
44328.6313309375	0	6890.73100000001	-6758.12592592592	1511.6962962963
44328.6313310532	0	6893.06400000001	-6759.37777777778	1511.88888888889
44328.631331169	0	6893.06400000001	-6760.8	1512.01481481482
44328.6313312847	0	6895.73800000001	-6762.42222222222	1512.05185185185
44328.6313314005	0	6895.73800000001	-6764.04444444444	1512.03703703704
44328.6313315162	0	6898.98200000001	-6765.65185185185	1511.93333333333
44328.6313316319	0	6898.98200000001	-6767.21481481481	1511.83703703704
44328.6313317477	0	6902.15200000001	-6768.74074074074	1511.67407407407
44328.6313318634	0	6902.15200000001	-6770.09629629629	1511.54074074074
44328.6313319792	0	6905.03300000001	-6771.27407407407	1511.31111111111
44328.6313320949	0	6905.03300000001	-6772.22962962963	1511
44328.6313322107	0	6907.16600000001	-6772.93333333333	1510.65185185185
44328.6313323264	0	6907.16600000001	-6773.55555555555	1510.22962962963
44328.6313324421	0	6908.49200000001	-6774.11851851852	1509.75555555556
44328.6313325579	0	6908.49200000001	-6774.52592592592	1509.2
44328.6313326736	0	6909.46200000001	-6774.85185185185	1508.53333333333
44328.6313327894	0	6909.46200000001	-6775	1507.86666666667
44328.6313329051	0	6909.93600000001	-6775.06666666666	1507.11111111111
44328.6313330208	0	6909.93600000001	-6775.06666666666	1506.32592592593
44328.6313331366	0	6910.00300000001	-6775.00740740741	1505.55555555556
44328.6313332523	0	6910.00300000001	-6774.88148148148	1504.74074074074
44328.6313333681	0	6909.81800000001	-6774.7037037037	1503.97037037037
44328.6313334838	0	6909.81800000001	-6774.45925925926	1503.18518518519
44328.6313335995	0	6909.39600000001	-6774.11851851852	1502.38518518519
44328.6313337153	0	6909.39600000001	-6773.82222222222	1501.47407407407
44328.631333831	0	6908.75900000001	-6773.52592592592	1500.65925925926
44328.6313339468	0	6908.75900000001	-6773.29629629629	1499.6962962963
44328.6313340625	0	6908.23300000001	-6773.23703703703	1498.72592592593
44328.6313341782	0	6908.23300000001	-6773.28888888889	1497.67407407407
44328.631334294	0	6908.22600000001	-6773.43703703703	1496.60740740741
44328.6313344097	0	6908.22600000001	-6773.73333333333	1495.65185185185
44328.6313345255	0	6908.67000000001	-6774.06666666666	1494.46666666667
44328.6313346412	0	6908.67000000001	-6774.34074074074	1493.27407407407
44328.6313347569	0	6909.27700000001	-6774.7037037037	1492.01481481482
44328.6313348727	0	6909.27700000001	-6775.13333333333	1490.80740740741
44328.6313349884	0	6910.07000000001	-6775.7037037037	1489.52592592593
44328.6313351042	0	6910.07000000001	-6776.38518518518	1488.22222222222
44328.6313352199	0	6911.32200000001	-6777.11851851852	1487
44328.6313353356	0	6911.32200000001	-6778.05185185185	1485.82962962963
44328.6313354514	0	6912.98900000001	-6779.22222222222	1484.63703703704
44328.6313355671	0	6912.98900000001	-6780.6074074074	1483.43703703704
44328.6313356829	0	6915.54500000001	-6782.14074074074	1482.2962962963
44328.6313357986	0	6915.54500000001	-6783.6074074074	1481.24444444445
44328.6313359144	0	6918.54500000001	-6785.24444444444	1480.12592592593
44328.6313360301	0	6918.54500000001	-6786.81481481481	1478.97777777778
44328.6313361458	0	6921.75200000001	-6788.22222222222	1477.81481481482
44328.6313362616	0	6921.75200000001	-6789.53333333333	1476.7037037037
44328.6313363773	0	6924.47100000001	-6790.52592592592	1475.74074074074
44328.6313364931	0	6924.47100000001	-6791.6074074074	1474.61481481482
44328.6313366088	0	6926.54500000001	-6792.5037037037	1473.53333333333
44328.6313367245	0	6926.54500000001	-6793.25925925926	1472.4962962963
44328.6313368403	0	6928.19700000001	-6793.94814814815	1471.41481481482
44328.631336956	0	6928.19700000001	-6794.68888888889	1470.3037037037
44328.6313370718	0	6929.62700000001	-6795.46666666666	1469.17037037037
44328.6313371875	0	6929.62700000001	-6796.27407407407	1467.96296296296
44328.6313373032	0	6931.21200000001	-6797.0074074074	1466.91111111111
44328.631337419	0	6931.21200000001	-6797.77777777777	1465.65925925926
44328.6313375347	0	6932.71600000001	-6798.4074074074	1464.43703703704
44328.6313376505	0	6932.71600000001	-6798.99259259259	1463.21481481482
44328.6313377662	0	6933.93100000001	-6799.6074074074	1461.90370370371
44328.6313378819	0	6933.93100000001	-6799.97037037037	1460.68888888889
44328.6313379977	0	6934.90900000001	-6800.4	1459.43703703704
44328.6313381134	0	6934.90900000001	-6800.89629629629	1458.17037037037
44328.6313382292	0	6935.83500000001	-6801.37037037037	1456.99259259259
44328.6313383449	0	6935.83500000001	-6801.92592592592	1455.78518518519
44328.6313384606	0	6936.86500000001	-6802.37037037037	1454.72592592593
44328.6313385764	0	6936.86500000001	-6802.74074074074	1453.45185185185
[truncated: 10,002 more rows]
