# Supplementary material for: Near-infrared manipulation of multiple neuronal populations via trichromatic upconversion
Source: Nat Commun. 2021 Sep 27;12:5662. doi: 10.1038/s41467-021-25993-7 (PMC8476604; doi:10.1038/s41467-021-25993-7)
Supplement: Supplementary file 7 — Source Data [file 41467_2021_25993_MOESM7_ESM.zip › Source Data/SI 31/808/7_1.csv]

DateTime	xPosComp	yPosComp	xPos	yPos
44325.6183378009	0	3025.007	-3025.74814814814	-2320.34814814814
44325.6183379167	0	3025.007	-3026.11111111111	-2323.34074074073
44325.6183380324	0	3026.096	-3026.48148148148	-2326.61481481481
44325.6183381481	0	3026.096	-3026.92592592592	-2330.07407407407
44325.6183382639	0	3026.911	-3027.48888888888	-2333.65925925925
44325.6183383796	0	3026.911	-3027.88148148148	-2337.12592592592
44325.6183384954	0	3027.867	-3028.34074074074	-2340.78518518518
44325.6183386111	0	3027.867	-3028.85185185185	-2344.48148148147
44325.6183387269	0	3028.837	-3029.36296296296	-2348.13333333333
44325.6183388426	0	3028.837	-3029.81481481481	-2351.75555555555
44325.6183389583	0	3029.8	-3030.34814814814	-2355.43703703703
44325.6183390741	0	3029.8	-3030.63703703703	-2359.09629629629
44325.6183391898	0	3030.622	-3030.86666666666	-2362.97777777777
44325.6183393056	0	3030.622	-3031.0074074074	-2366.88148148147
44325.6183394213	0	3030.992	-3031.07407407407	-2370.97037037036
44325.618339537	0	3030.992	-3031.04444444444	-2374.97777777777
44325.6183396528	0	3031.029	-3031.03703703703	-2378.9111111111
44325.6183397685	0	3031.029	-3030.97037037036	-2382.83703703703
44325.6183398843	0	3030.955	-3030.94074074074	-2386.77037037036
44325.61834	0	3030.955	-3030.91851851851	-2390.72592592592
44325.6183401157	0	3030.903	-3030.94814814814	-2394.68148148148
44325.6183402315	0	3030.903	-3031.0074074074	-2398.67407407407
44325.6183403472	0	3030.992	-3031.19999999999	-2402.75555555555
44325.618340463	0	3030.992	-3031.38518518518	-2406.61481481481
44325.6183405787	0	3031.37	-3031.83703703703	-2410.65185185185
44325.6183406944	0	3031.37	-3032.62962962962	-2414.73333333333
44325.6183408102	0	3032.614	-3033.7037037037	-2418.69629629629
44325.6183409259	0	3032.614	-3035.19259259259	-2422.69629629629
44325.6183410417	0	3035.177	-3036.87407407407	-2426.79259259259
44325.6183411574	0	3035.177	-3038.71111111111	-2430.92592592592
44325.6183412731	0	3038.696	-3040.67407407407	-2435.1111111111
44325.6183413889	0	3038.696	-3042.69629629629	-2439.25185185185
44325.6183415046	0	3042.681	-3044.39259259259	-2443.28888888888
44325.6183416204	0	3042.681	-3046.12592592592	-2447.45925925925
44325.6183417361	0	3046.111	-3047.88888888888	-2451.65185185185
44325.6183418518	0	3046.111	-3049.83703703703	-2455.91851851851
44325.6183419676	0	3049.822	-3051.73333333333	-2460.17037037036
44325.6183420833	0	3049.822	-3053.68888888888	-2464.31851851851
44325.6183421991	0	3053.674	-3055.78518518518	-2468.56296296296
44325.6183423148	0	3053.674	-3057.82222222222	-2472.47407407407
44325.6183424306	0	3057.807	-3059.84444444444	-2476.22222222222
44325.6183425463	0	3057.807	-3061.88888888888	-2479.62222222222
44325.618342662	0	3061.874	-3064.08148148148	-2483.29629629629
44325.6183427778	0	3061.874	-3066.42962962962	-2487.32592592592
44325.6183428935	0	3066.415	-3068.66666666666	-2491.31851851851
44325.6183430093	0	3066.415	-3070.84444444444	-2495.49629629629
44325.618343125	0	3070.83	-3072.71851851851	-2499.64444444444
44325.6183432407	0	3070.83	-3074.54074074073	-2504.01481481481
44325.6183433565	0	3074.526	-3076.25185185185	-2508.38518518518
44325.6183434722	0	3074.526	-3077.8074074074	-2512.71851851851
44325.618343588	0	3077.793	-3079.39999999999	-2517.05185185185
44325.6183437037	0	3077.793	-3081.0074074074	-2521.26666666666
44325.6183438194	0	3080.993	-3082.85925925925	-2525.49629629629
44325.6183439352	0	3080.993	-3084.82962962962	-2529.85925925925
44325.6183440509	0	3084.815	-3086.77037037036	-2533.97777777777
44325.6183441667	0	3084.815	-3088.68888888888	-2538.08888888888
44325.6183442824	0	3088.674	-3090.64444444444	-2542.22962962963
44325.6183443982	0	3088.674	-3092.47407407407	-2546.2074074074
44325.6183445139	0	3092.459	-3094.7037037037	-2550.17777777777
44325.6183446296	0	3092.459	-3097.06666666666	-2553.94074074074
44325.6183447454	0	3097.052	-3099.42222222222	-2557.69629629629
44325.6183448611	0	3097.052	-3101.91851851851	-2561.41481481481
44325.6183449769	0	3101.904	-3104.7037037037	-2565.23703703703
44325.6183450926	0	3101.904	-3107.51851851851	-2569.02962962962
44325.6183452083	0	3107.504	-3110.19259259259	-2572.59259259259
44325.6183453241	0	3107.504	-3112.99999999999	-2576.4
44325.6183454398	0	3112.985	-3115.9037037037	-2580.37037037037
44325.6183455556	0	3112.985	-3118.7037037037	-2584.14814814814
44325.6183456713	0	3118.689	-3121.28888888888	-2588.05925925925
44325.618345787	0	3118.689	-3124.06666666666	-2591.9037037037
44325.6183459028	0	3124.052	-3126.75555555555	-2595.7037037037
44325.6183460185	0	3124.052	-3129.14814814814	-2599.21481481481
44325.6183461343	0	3129.133	-3131.65925925925	-2602.97777777777
44325.61834625	0	3129.133	-3134.14814814814	-2606.69629629629
44325.6183463657	0	3134.133	-3136.72592592592	-2610.36296296296
44325.6183464815	0	3134.133	-3139.37037037037	-2614.25185185185
44325.6183465972	0	3139.355	-3141.89629629629	-2618.11851851851
44325.618346713	0	3139.355	-3144.22222222222	-2622.05185185185
44325.6183468287	0	3144.207	-3146.48888888888	-2625.75555555555
44325.6183469444	0	3144.207	-3148.79999999999	-2629.42962962962
44325.6183470602	0	3148.785	-3151.31851851851	-2633.34074074074
44325.6183471759	0	3148.785	-3153.98518518518	-2637.14814814814
44325.6183472917	0	3153.97	-3156.37777777777	-2640.63703703703
44325.6183474074	0	3153.97	-3158.72592592592	-2644.2
44325.6183475231	0	3158.711	-3161.08888888888	-2647.7037037037
44325.6183476389	0	3158.711	-3163.46666666666	-2651.15555555555
44325.6183477546	0	3163.452	-3165.89629629629	-2654.82222222222
44325.6183478704	0	3163.452	-3168.4074074074	-2658.57037037037
44325.6183479861	0	3168.393	-3171.31111111111	-2662.47407407407
44325.6183481019	0	3168.393	-3174.02222222222	-2666.0074074074
44325.6183482176	0	3174.008	-3177.2074074074	-2669.82222222222
44325.6183483333	0	3174.008	-3180.43703703703	-2673.62222222222
44325.6183484491	0	3180.423	-3183.63703703703	-2677.35555555555
44325.6183485648	0	3180.423	-3186.89629629629	-2681.24444444444
44325.6183486806	0	3186.882	-3190.01481481481	-2685.04444444444
44325.6183487963	0	3186.882	-3193.02222222222	-2688.73333333333
44325.618348912	0	3193.008	-3196.11851851851	-2692.4074074074
44325.6183490278	0	3193.008	-3199.39999999999	-2696.29629629629
44325.6183491435	0	3199.386	-3202.87407407407	-2700.29629629629
44325.6183492593	0	3199.386	-3206.31851851851	-2704.12592592592
44325.618349375	0	3206.305	-3209.85925925925	-2708.06666666666
44325.6183494907	0	3206.305	-3213.37777777777	-2712.02962962962
44325.6183496065	0	3213.364	-3216.71111111111	-2715.8
44325.6183497222	0	3213.364	-3219.94074074074	-2719.5037037037
44325.618349838	0	3219.927	-3223.25185185185	-2723.47407407407
44325.6183499537	0	3219.927	-3226.28888888888	-2727.45925925925
44325.6183500694	0	3226.275	-3229.04444444444	-2731.32592592592
44325.6183501852	0	3226.275	-3231.44444444444	-2735.14074074074
44325.6183503009	0	3231.431	-3233.8074074074	-2739.05185185185
44325.6183504167	0	3231.431	-3235.91851851851	-2742.73333333333
44325.6183505324	0	3235.905	-3238.06666666666	-2746.47407407407
44325.6183506481	0	3235.905	-3240.32592592592	-2750.21481481481
44325.6183507639	0	3240.312	-3242.59259259259	-2753.68148148148
44325.6183508796	0	3240.312	-3244.88888888888	-2757.06666666666
44325.6183509954	0	3244.875	-3247.28888888888	-2760.62962962963
44325.6183511111	0	3244.875	-3249.63703703703	-2764.03703703703
44325.6183512269	0	3249.623	-3252.22962962962	-2767.73333333333
44325.6183513426	0	3249.623	-3254.92592592592	-2771.27407407407
44325.6183514583	0	3254.912	-3257.73333333333	-2774.94074074074
44325.6183515741	0	3254.912	-3260.34814814814	-2778.38518518518
44325.6183516898	0	3260.334	-3263.59259259259	-2782.3037037037
44325.6183518056	0	3260.334	-3266.56296296296	-2785.8074074074
44325.6183519213	0	3266.549	-3269.7037037037	-2789.42222222222
44325.618352037	0	3266.549	-3273.05185185185	-2793.26666666666
44325.6183521528	0	3273.038	-3276.53333333333	-2797.23703703703
44325.6183522685	0	3273.038	-3280.0074074074	-2801.11111111111
44325.6183523843	0	3279.994	-3283.25925925925	-2804.85185185185
44325.6183525	0	3279.994	-3286.45185185185	-2808.65925925925
44325.6183526157	0	3286.438	-3289.26666666666	-2812.28148148148
44325.6183527315	0	3286.438	-3291.92592592592	-2815.94814814814
44325.6183528472	0	3291.912	-3294.38518518518	-2819.57037037037
44325.618352963	0	3291.912	-3296.79999999999	-2823.45185185185
44325.6183530787	0	3296.786	-3299.22222222222	-2827.3037037037
44325.6183531944	0	3296.786	-3301.57777777777	-2831
44325.6183533102	0	3301.564	-3303.86666666666	-2834.53333333333
44325.6183534259	0	3301.564	-3306.25185185185	-2838.04444444444
44325.6183535417	0	3306.238	-3308.61481481481	-2841.35555555555
44325.6183536574	0	3306.238	-3311.17037037037	-2844.88148148148
44325.6183537731	0	3311.157	-3313.52592592592	-2848.18518518518
44325.6183538889	0	3311.157	-3315.93333333333	-2851.49629629629
44325.6183540046	0	3315.92	-3318.46666666666	-2855.0074074074
44325.6183541204	0	3315.92	-3320.98518518518	-2858.65925925925
44325.6183542361	0	3320.972	-3323.39259259259	-2862.08148148148
44325.6183543518	0	3320.972	-3325.99999999999	-2865.78518518518
44325.6183544676	0	3325.987	-3328.74814814814	-2869.38518518518
44325.6183545833	0	3325.987	-3331.78518518518	-2872.99259259259
44325.6183546991	0	3331.772	-3335.11851851851	-2876.65925925925
44325.6183548148	0	3331.772	-3338.71111111111	-2880.32592592592
44325.6183549306	0	3338.698	-3342.46666666666	-2883.86666666666
44325.6183550463	0	3338.698	-3346.27407407407	-2887.42962962962
44325.618355162	0	3346.261	-3350.04444444444	-2890.99999999999
44325.6183552778	0	3346.261	-3353.9037037037	-2894.77777777777
44325.6183553935	0	3353.891	-3357.48148148148	-2898.52592592592
44325.6183555093	0	3353.891	-3360.77777777777	-2902.28888888888
44325.618355625	0	3360.765	-3363.69629629629	-2906.04444444444
44325.6183557407	0	3360.765	-3366.23703703703	-2909.69629629629
44325.6183558565	0	3366.224	-3368.68148148148	-2913.3037037037
44325.6183559722	0	3366.224	-3370.86666666666	-2916.55555555555
44325.618356088	0	3370.854	-3373.03703703703	-2919.69629629629
44325.6183562037	0	3370.854	-3375.42962962962	-2922.96296296296
44325.6183563194	0	3375.417	-3378.06666666666	-2926.27407407407
44325.6183564352	0	3375.417	-3380.75555555555	-2929.41481481481
44325.6183565509	0	3380.743	-3383.13333333333	-2932.19259259259
44325.6183566667	0	3380.743	-3385.65925925925	-2935.07407407407
44325.6183567824	0	3385.647	-3388.39999999999	-2938.28888888888
44325.6183568982	0	3385.647	-3391.11851851851	-2941.51851851851
44325.6183570139	0	3391.106	-3393.97777777777	-2945.02962962962
44325.6183571296	0	3391.106	-3396.84444444444	-2948.61481481481
44325.6183572454	0	3396.832	-3399.8074074074	-2952.24444444444
44325.6183573611	0	3396.832	-3402.82962962962	-2955.66666666666
44325.6183574769	0	3402.817	-3406.06666666666	-2959.26666666666
44325.6183575926	0	3402.817	-3409.33333333333	-2962.59999999999
44325.6183577083	0	3409.321	-3412.74814814814	-2965.94814814814
44325.6183578241	0	3409.321	-3416.45925925925	-2969.34074074074
44325.6183579398	0	3416.447	-3420.18518518518	-2972.72592592592
44325.6183580556	0	3416.447	-3423.89629629629	-2976.17777777777
44325.6183581713	0	3423.884	-3427.58518518518	-2979.76296296296
44325.618358287	0	3423.884	-3430.95555555555	-2983.34814814814
44325.6183584028	0	3430.943	-3433.7037037037	-2986.34074074074
44325.6183585185	0	3430.943	-3436.35555555555	-2989.61481481481
44325.6183586343	0	3436.343	-3438.97037037036	-2993.07407407407
44325.61835875	0	3436.343	-3441.42222222222	-2996.45925925925
44325.6183588657	0	3441.41	-3443.89629629629	-2999.71851851851
44325.6183589815	0	3441.41	-3446.39999999999	-3002.91111111111
44325.6183590972	0	3446.388	-3449.1037037037	-3006.1037037037
44325.618359213	0	3446.388	-3451.96296296296	-3009.22962962962
44325.6183593287	0	3451.951	-3454.71111111111	-3012.13333333333
44325.6183594444	0	3451.951	-3457.65925925925	-3015.18518518518
44325.6183595602	0	3457.647	-3460.69629629629	-3018.31111111111
44325.6183596759	0	3457.647	-3463.61481481481	-3021.47407407407
44325.6183597917	0	3463.603	-3466.73333333333	-3024.74074074074
44325.6183599074	0	3463.603	-3470.08148148148	-3028.28148148148
44325.6183600231	0	3470.07	-3473.25185185185	-3031.56296296296
44325.6183601389	0	3470.07	-3476.56296296296	-3034.8
44325.6183602546	0	3476.551	-3479.99259259259	-3038.08888888888
44325.6183603704	0	3476.551	-3483.58518518518	-3041.31851851851
44325.6183604861	0	3483.573	-3487.2074074074	-3044.42962962962
44325.6183606019	0	3483.573	-3491.11851851851	-3047.72592592592
44325.6183607176	0	3491.106	-3494.57777777777	-3050.57037037037
44325.6183608333	0	3491.106	-3498.05925925925	-3053.59259259259
44325.6183609491	0	3498.047	-3501.77777777777	-3057
44325.6183610648	0	3498.047	-3505.17777777777	-3060.34074074074
44325.6183611806	0	3505.166	-3508.51111111111	-3063.67407407407
44325.6183612963	0	3505.166	-3511.54074074073	-3066.81481481481
44325.618361412	0	3511.529	-3514.7111111111	-3070.02962962963
44325.6183615278	0	3511.529	-3518.05185185185	-3073.26666666666
44325.6183616435	0	3518.04	-3521.54074074073	-3076.51111111111
44325.6183617593	0	3518.04	-3525.25185185185	-3079.76296296296
44325.618361875	0	3525.24	-3528.79259259259	-3082.92592592592
44325.6183619907	0	3525.24	-3532.34074074073	-3086.05925925925
44325.6183621065	0	3532.329	-3535.61481481481	-3089.08888888888
44325.6183622222	0	3532.329	-3538.97777777777	-3092.34814814814
44325.618362338	0	3538.966	-3542.41481481481	-3095.72592592592
44325.6183624537	0	3538.966	-3546.38518518518	-3099.82962962962
44325.6183625694	0	3546.373	-3549.15555555555	-3102.64444444444
44325.6183626852	0	3546.373	-3552.71851851851	-3106.17037037037
44325.6183628009	0	3552.706	-3556.39999999999	-3109.5037037037
44325.6183629167	0	3552.706	-3559.91111111111	-3112.68888888888
44325.6183630324	0	3559.899	-3563.67407407407	-3115.95555555555
44325.6183631481	0	3559.899	-3567.5037037037	-3119.25925925926
44325.6183632639	0	3567.492	-3571.18518518518	-3122.48888888888
44325.6183633796	0	3567.492	-3574.57037037036	-3125.77037037037
44325.6183634954	0	3574.559	-3578.02222222222	-3129.14814814814
44325.6183636111	0	3574.559	-3581.26666666666	-3132.38518518518
44325.6183637269	0	3581.255	-3584.38518518518	-3135.65185185185
44325.6183638426	0	3581.255	-3587.18518518518	-3138.58518518518
44325.6183639583	0	3587.174	-3590.34074074074	-3141.71111111111
44325.6183640741	0	3587.174	-3593.54074074074	-3144.74814814814
44325.6183641898	0	3593.53	-3594.92592592592	-3146.05185185185
44325.6183643056	0	3593.53	-3596.97777777777	-3147.63703703703
44325.6183644213	0	3596.967	-3600.52592592592	-3150.64444444444
44325.618364537	0	3596.967	-3603.44444444444	-3153.22222222222
44325.6183646528	0	3603.434	-3606.74074074074	-3156.32592592592
44325.6183647685	0	3603.434	-3609.87407407407	-3159.53333333333
44325.6183648843	0	3609.864	-3612.96296296296	-3162.86666666666
44325.618365	0	3609.864	-3615.99259259259	-3166.29629629629
44325.6183651157	0	3615.983	-3618.94814814814	-3169.56296296296
44325.6183652315	0	3615.983	-3622.11111111111	-3172.95555555555
44325.6183653472	0	3622.102	-3625.38518518518	-3176.35555555555
44325.618365463	0	3622.102	-3628.83703703703	-3179.51111111111
44325.6183655787	0	3628.828	-3632.33333333333	-3182.62962962963
44325.6183656944	0	3628.828	-3635.66666666666	-3185.51111111111
44325.6183658102	0	3635.658	-3638.72592592592	-3188.23703703703
44325.6183659259	0	3635.658	-3642.22222222222	-3191.32592592592
44325.6183660417	0	3642.214	-3645.73333333333	-3194.52592592592
44325.6183661574	0	3642.214	-3648.91111111111	-3197.38518518518
44325.6183662731	0	3648.903	-3652.22962962962	-3200.36296296296
44325.6183663889	0	3648.903	-3655.57777777777	-3203.47407407407
44325.6183665046	0	3655.57	-3658.71851851851	-3206.37777777777
44325.6183666204	0	3655.57	-3661.94814814814	-3209.34814814814
44325.6183667361	0	3661.94	-3665.24444444444	-3212.42962962963
44325.6183668519	0	3661.94	-3668.28888888888	-3215.05185185185
44325.6183669676	0	3668.281	-3671.49629629629	-3217.71111111111
44325.6183670833	0	3668.281	-3674.6074074074	-3220.48148148148
44325.6183671991	0	3674.6	-3677.55555555555	-3223.25185185185
44325.6183673148	0	3674.6	-3680.33333333333	-3226.02222222222
44325.6183674306	0	3680.326	-3682.88888888888	-3228.77037037037
44325.6183675463	0	3680.326	-3685.71851851851	-3231.72592592592
44325.618367662	0	3685.711	-3688.73333333333	-3234.82222222222
44325.6183677778	0	3685.711	-3691.41481481481	-3237.52592592592
44325.6183678935	0	3691.407	-3694.34814814814	-3240.31851851852
44325.6183680093	0	3691.407	-3697.52592592592	-3243.14074074074
44325.618368125	0	3697.518	-3700.97777777777	-3246.02962962963
44325.6183682407	0	3697.518	-3704.4074074074	-3248.86666666666
44325.6183683565	0	3704.399	-3707.72592592592	-3251.8074074074
44325.6183684722	0	3704.399	-3711.13333333333	-3254.67407407407
44325.618368588	0	3711.125	-3714.7037037037	-3257.7037037037
44325.6183687037	0	3711.125	-3718.01481481481	-3260.42962962963
44325.6183688194	0	3718.006	-3721.39999999999	-3263.27407407407
44325.6183689352	0	3718.006	-3724.76296296296	-3266.11851851852
44325.6183690509	0	3724.754	-3728.25185185185	-3269.17037037037
44325.6183691667	0	3724.754	-3731.7037037037	-3272.08888888889
44325.6183692824	0	3731.695	-3735.13333333333	-3274.96296296296
44325.6183693982	0	3731.695	-3738.57777777777	-3277.68888888889
44325.6183695139	0	3738.569	-3742.03703703703	-3280.41481481481
44325.6183696296	0	3738.569	-3745.44444444444	-3283.03703703703
44325.6183697454	0	3745.436	-3748.28888888888	-3285.31851851852
44325.6183698611	0	3745.436	-3750.74074074074	-3287.68888888889
44325.6183699769	0	3750.732	-3753.22222222222	-3290.48148148148
44325.6183700926	0	3750.732	-3755.69629629629	-3293.44444444444
44325.6183702083	0	3755.688	-3758.0074074074	-3296.37777777777
44325.6183703241	0	3755.688	-3760.18518518518	-3299.1037037037
44325.6183704398	0	3760.177	-3762.47407407407	-3301.79259259259
44325.6183705556	0	3760.177	-3764.77037037036	-3304.45185185185
44325.6183706713	0	3764.762	-3767.47407407407	-3307.12592592592
44325.618370787	0	3764.762	-3770.48148148148	-3309.83703703703
44325.6183709028	0	3770.473	-3773.74074074073	-3312.64444444444
44325.6183710185	0	3770.473	-3777.02222222222	-3315.21481481481
44325.6183711343	0	3777.014	-3780.48148148148	-3317.89629629629
44325.61837125	0	3777.014	-3784.09629629629	-3320.6074074074
44325.6183713657	0	3784.088	-3787.64444444444	-3323.31111111111
44325.6183714815	0	3784.088	-3791.05185185185	-3325.94074074074
44325.6183715972	0	3791.044	-3794.54074074074	-3328.73333333333
44325.618371713	0	3791.044	-3797.73333333333	-3331.37777777778
44325.6183718287	0	3797.725	-3800.73333333333	-3334.01481481481
44325.6183719444	0	3797.725	-3803.6074074074	-3336.58518518518
44325.6183720602	0	3803.599	-3806.37037037036	-3339.16296296296
44325.6183721759	0	3803.599	-3809.32592592592	-3341.84444444444
44325.6183722917	0	3809.318	-3812.05925925925	-3344.35555555555
44325.6183724074	0	3809.318	-3814.7037037037	-3346.93333333333
44325.6183725231	0	3814.696	-3817.26666666666	-3349.6074074074
44325.6183726389	0	3814.696	-3819.56296296296	-3352.14814814814
44325.6183727546	0	3819.555	-3821.71111111111	-3354.79259259259
44325.6183728704	0	3819.555	-3823.72592592592	-3357.45185185185
44325.6183729861	0	3823.718	-3825.79259259259	-3360.08148148148
44325.6183731019	0	3823.718	-3827.97037037036	-3362.71111111111
44325.6183732176	0	3827.962	-3830.17777777777	-3365.33333333333
44325.6183733333	0	3827.962	-3832.58518518518	-3367.81481481481
44325.6183734491	0	3832.577	-3835.2074074074	-3370.25185185185
44325.6183735648	0	3832.577	-3838.14814814814	-3372.6
44325.6183736806	0	3838.14	-3841.57777777777	-3374.9037037037
44325.6183737963	0	3838.14	-3845.03703703703	-3377.27407407407
44325.618373912	0	3845.029	-3848.43703703703	-3379.63703703703
44325.6183740278	0	3845.029	-3852.08148148148	-3382.08148148148
44325.6183741435	0	3852.073	-3855.64444444444	-3384.6
44325.6183742593	0	3852.073	-3858.99999999999	-3386.99259259259
44325.618374375	0	3858.992	-3862.54074074074	-3389.56296296296
44325.6183744907	0	3858.992	-3865.48148148148	-3391.77037037037
44325.6183746065	0	3865.473	-3868.74074074074	-3394.09629629629
44325.6183747222	0	3865.473	-3872.25185185185	-3396.6
44325.618374838	0	3872.243	-3875.71851851851	-3399
44325.6183749537	0	3872.243	-3879.26666666666	-3401.41481481481
44325.6183750694	0	3879.258	-3882.8074074074	-3403.76296296296
44325.6183751852	0	3879.258	-3886.22962962962	-3406.17777777777
44325.6183753009	0	3886.221	-3889.31851851851	-3408.4074074074
44325.6183754167	0	3886.221	-3892.05185185185	-3410.67407407407
44325.6183755324	0	3892.043	-3894.31851851851	-3412.82962962963
44325.6183756481	0	3892.043	-3896.43703703703	-3414.87407407407
44325.6183757639	0	3896.428	-3898.58518518518	-3417.12592592592
44325.6183758796	0	3896.428	-3900.71111111111	-3419.31111111111
44325.6183759954	0	3900.702	-3902.83703703703	-3421.54074074074
44325.6183761111	0	3900.702	-3904.89629629629	-3423.75555555555
44325.6183762268	0	3904.887	-3906.91111111111	-3425.78518518518
44325.6183763426	0	3904.887	-3909.02222222222	-3427.84444444444
44325.6183764583	0	3909.013	-3911.27407407407	-3429.85925925926
44325.6183765741	0	3909.013	-3913.72592592592	-3431.89629629629
44325.6183766898	0	3913.717	-3916.2074074074	-3433.88888888889
44325.6183768056	0	3913.717	-3918.74814814814	-3435.84444444444
44325.6183769213	0	3918.739	-3921.55555555555	-3437.86666666666
44325.618377037	0	3918.739	-3924.67407407407	-3439.98518518518
44325.6183771528	0	3924.665	-3927.88888888888	-3442.05185185185
44325.6183772685	0	3924.665	-3931.09629629629	-3444.08148148148
44325.6183773843	0	3931.087	-3934.4074074074	-3446.19259259259
44325.6183775	0	3931.087	-3937.82222222222	-3448.1037037037
44325.6183776157	0	3937.813	-3941.34074074074	-3450.14814814814
44325.6183777315	0	3937.813	-3944.85925925925	-3452.3037037037
44325.6183778472	0	3944.85	-3948.28148148148	-3454.35555555555
44325.618377963	0	3944.85	-3951.57037037037	-3456.39259259259
44325.6183780787	0	3951.561	-3955.11851851851	-3458.53333333333
44325.6183781944	0	3951.561	-3958.41481481481	-3460.4
44325.6183783102	0	3958.405	-3960.95555555555	-3462.0074074074
44325.6183784259	0	3958.405	-3963.56296296296	-3463.88888888889
44325.6183785417	0	3963.553	-3966.09629629629	-3465.97777777777
44325.6183786574	0	3963.553	-3968.4074074074	-3467.97777777777
44325.6183787732	0	3968.397	-3970.67407407407	-3469.92592592592
44325.6183788889	0	3968.397	-3972.77037037037	-3471.74814814814
44325.6183790046	0	3972.76	-3975.17777777777	-3473.77777777777
44325.6183791204	0	3972.76	-3977.51851851851	-3475.62962962963
44325.6183792361	0	3977.508	-3980.17777777777	-3477.4
44325.6183793519	0	3977.508	-3983.19999999999	-3479.29629629629
44325.6183794676	0	3983.189	-3986.23703703703	-3481.13333333333
44325.6183795833	0	3983.189	-3989.07407407407	-3482.85925925926
44325.6183796991	0	3989.063	-3992.35555555555	-3484.91851851852
44325.6183798148	0	3989.063	-3995.63703703703	-3487.05185185185
44325.6183799306	0	3995.626	-3998.89629629629	-3489.13333333333
44325.6183800463	0	3995.626	-4001.93333333333	-3491.17777777777
44325.618380162	0	4001.922	-4004.7037037037	-3493.11851851852
44325.6183802778	0	4001.922	-4006.93333333333	-3494.86666666666
44325.6183803935	0	4006.922	-4009.14074074074	-3496.92592592592
44325.6183805093	0	4006.922	-4010.94074074074	-3498.68888888889
44325.618380625	0	4010.929	-4012.76296296296	-3500.51111111111
44325.6183807407	0	4010.929	-4014.62222222222	-3502.47407407407
44325.6183808565	0	4014.61	-4016.39999999999	-3504.37777777777
44325.6183809722	0	4014.61	-4018.2074074074	-3506.26666666666
44325.618381088	0	4018.195	-4020.1037037037	-3508.01481481481
44325.6183812037	0	4018.195	-4022.36296296296	-3509.86666666666
44325.6183813194	0	4022.351	-4024.57037037037	-3511.67407407407
44325.6183814352	0	4022.351	-4026.88888888888	-3513.59259259259
44325.6183815509	0	4026.877	-4029.02222222222	-3515.37037037037
44325.6183816667	0	4026.877	-4031.08888888888	-3517.14074074074
44325.6183817824	0	4031.077	-4033.34814814814	-3519.13333333333
44325.6183818982	0	4031.077	-4035.39259259259	-3520.92592592592
44325.6183820139	0	4035.381	-4037.34814814814	-3522.61481481481
44325.6183821296	0	4035.381	-4039.53333333333	-3524.52592592592
44325.6183822454	0	4039.522	-4041.78518518518	-3526.28888888888
44325.6183823611	0	4039.522	-4044.34814814814	-3528.07407407407
44325.6183824769	0	4044.337	-4047.38518518518	-3530
44325.6183825926	0	4044.337	-4048.67407407407	-3530.82962962963
44325.6183827083	0	4048.663	-4051.34814814814	-3532.22222222222
44325.6183828241	0	4048.663	-4054.65925925925	-3533.97777777777
44325.6183829398	0	4054.648	-4058.31851851851	-3536.07407407407
44325.6183830556	0	4054.648	-4061.65185185185	-3538.01481481481
44325.6183831713	0	4061.641	-4064.81481481481	-3539.98518518518
44325.618383287	0	4061.641	-4067.62222222222	-3541.94814814814
44325.6183834028	0	4067.611	-4070.14074074074	-3543.91851851851
44325.6183835185	0	4067.611	-4072.43703703703	-3545.98518518518
44325.6183836343	0	4072.426	-4074.48888888888	-3547.96296296296
44325.61838375	0	4072.426	-4076.47407407407	-3550.0074074074
44325.6183838657	0	4076.463	-4078.35555555555	-3552.05925925926
44325.6183839815	0	4076.463	-4080.26666666666	-3554.12592592592
44325.6183840972	0	4080.256	-4082.14814814814	-3556.14074074074
44325.618384213	0	4080.256	-4084.11111111111	-3558.08148148148
44325.6183843287	0	4084.1	-4086.15555555555	-3560.0074074074
44325.6183844444	0	4084.1	-4088.36296296296	-3561.98518518518
44325.6183845602	0	4088.352	-4090.64444444444	-3563.95555555555
44325.6183846759	0	4088.352	-4093.03703703703	-3566.13333333333
44325.6183847917	0	4093.026	-4095.27407407407	-3568.26666666666
44325.6183849074	0	4093.026	-4097.55555555555	-3570.54074074074
44325.6183850231	0	4097.545	-4099.82962962962	-3572.94074074074
44325.6183851389	0	4097.545	-4102.11851851851	-3575.4
44325.6183852546	0	4102.108	-4104.57037037037	-3577.72592592592
44325.6183853704	0	4102.108	-4106.94074074074	-3579.91851851851
44325.6183854861	0	4106.93	-4109.45185185185	-3581.97037037037
44325.6183856019	0	4106.93	-4112.33333333333	-3583.99259259259
44325.6183857176	0	4112.323	-4115.46666666666	-3586.2
44325.6183858333	0	4112.323	-4118.81481481481	-3588.53333333333
44325.6183859491	0	4118.804	-4122.2	-3590.93333333333
44325.6183860648	0	4118.804	-4125.39259259259	-3593.28888888889
44325.6183861806	0	4125.382	-4128.64444444444	-3595.69629629629
44325.6183862963	0	4125.382	-4131.62962962963	-3598.09629629629
44325.618386412	0	4131.619	-4134.36296296296	-3600.42222222222
44325.6183865278	0	4131.619	-4136.88148148148	-3602.77037037037
44325.6183866435	0	4136.871	-4139.33333333333	-3605.16296296296
44325.6183867593	0	4136.871	-4141.62962962963	-3607.42222222222
44325.618386875	0	4141.619	-4143.81481481481	-3609.55555555555
44325.6183869907	0	4141.619	-4145.97037037037	-3611.68148148148
44325.6183871065	0	4145.96	-4148.08888888888	-3613.67407407407
44325.6183872222	0	4145.96	-4150.2074074074	-3615.66666666666
44325.618387338	0	4150.197	-4152.3037037037	-3617.63703703703
44325.6183874537	0	4150.197	-4154.56296296296	-3619.57777777777
44325.6183875694	0	4154.553	-4156.95555555555	-3621.61481481481
44325.6183876852	0	4154.553	-4159.36296296296	-3623.73333333333
44325.6183878009	0	4159.353	-4161.49629629629	-3625.72592592592
44325.6183879167	0	4159.353	-4163.67407407407	-3627.94814814814
44325.6183880324	0	4163.664	-4165.82962962962	-3630.14814814814
44325.6183881481	0	4163.664	-4167.8074074074	-3632.49629629629
44325.6183882639	0	4167.797	-4169.98518518518	-3634.8
44325.6183883796	0	4167.797	-4172.37037037037	-3637.14074074074
44325.6183884954	0	4172.36	-4175.02222222222	-3639.33333333333
44325.6183886111	0	4172.36	-4177.88148148148	-3641.49629629629
44325.6183887268	0	4177.871	-4181.01481481481	-3643.66666666666
44325.6183888426	0	4177.871	-4184.42962962963	-3645.93333333333
44325.6183889583	0	4184.419	-4187.93333333333	-3648.2074074074
44325.6183890741	0	4184.419	-4191.48888888888	-3650.58518518518
44325.6183891898	0	4191.478	-4194.85185185185	-3652.9037037037
44325.6183893056	0	4191.478	-4198.08888888888	-3655.31851851851
44325.6183894213	0	4198.078	-4201.11851851851	-3657.65925925926
44325.618389537	0	4198.078	-4203.87407407407	-3660.14074074074
44325.6183896528	0	4203.863	-4206.17037037037	-3662.48148148148
44325.6183897685	0	4203.863	-4208.17037037037	-3664.65925925926
44325.6183898843	0	4208.159	-4210.04444444444	-3666.82962962963
44325.61839	0	4208.159	-4211.96296296296	-3669.11851851851
44325.6183901157	0	4211.952	-4213.66666666666	-3671.23703703703
44325.6183902315	0	4211.952	-4215.45925925926	-3673.36296296296
44325.6183903472	0	4215.448	-4217.38518518518	-3675.56296296296
44325.618390463	0	4215.448	-4219.31851851851	-3677.77777777777
44325.6183905787	0	4219.307	-4221.32592592592	-3679.97037037037
44325.6183906944	0	4219.307	-4223.41481481481	-3682.09629629629
44325.6183908102	0	4223.403	-4225.32592592592	-3684.21481481481
44325.6183909259	0	4223.403	-4227.33333333333	-3686.51111111111
44325.6183910417	0	4227.322	-4229.21481481481	-3688.73333333333
44325.6183911574	0	4227.322	-4231.06666666666	-3691.24444444444
44325.6183912732	0	4231.055	-4232.62222222222	-3693.8074074074
44325.6183913889	0	4231.055	-4234.15555555555	-3696.52592592592
44325.6183915046	0	4234.144	-4235.43703703703	-3699.11111111111
44325.6183916204	0	4234.144	-4236.67407407407	-3701.61481481481
44325.6183917361	0	4236.663	-4237.91851851852	-3704.16296296296
44325.6183918519	0	4236.663	-4239.34814814815	-3706.68888888888
44325.6183919676	0	4239.337	-4240.74074074074	-3709.11851851851
44325.6183920833	0	4239.337	-4242.18518518518	-3711.47407407407
44325.6183921991	0	4242.174	-4243.65925925926	-3714.02962962963
44325.6183923148	0	4242.174	-4245.25925925926	-3716.57037037037
44325.6183924306	0	4245.248	-4246.83703703703	-3719
44325.6183925463	0	4245.248	-4248.62222222222	-3721.54074074074
44325.618392662	0	4248.611	-4250.3037037037	-3723.97777777777
44325.6183927778	0	4248.611	-4252.07407407407	-3726.27407407407
44325.6183928935	0	4252.063	-4254.05185185185	-3728.77037037037
44325.6183930093	0	4252.063	-4256.25185185185	-3731.34814814814
44325.618393125	0	4256.241	-4258.40740740741	-3733.71111111111
44325.6183932407	0	4256.241	-4260.8	-3736.29629629629
44325.6183933565	0	4260.789	-4263.20740740741	-3738.9037037037
44325.6183934722	0	4260.789	-4265.36296296296	-3741.34814814814
44325.618393588	0	4265.352	-4267.46666666666	-3743.82222222222
44325.6183937037	0	4265.352	-4269.65925925926	-3746.42962962962
44325.6183938194	0	4269.648	-4271.75555555555	-3748.92592592592
44325.6183939352	0	4269.648	-4274.02962962963	-3751.77037037037
44325.6183940509	0	4274.018	-4276.27407407407	-3754.66666666666
44325.6183941667	0	4274.018	-4278.37037037037	-3757.25185185185
44325.6183942824	0	4278.359	-4280.51111111111	-3759.96296296296
44325.6183943981	0	4278.359	-4282.49629629629	-3762.47407407407
44325.6183945139	0	4282.485	-4284.79259259259	-3765.18518518518
44325.6183946296	0	4282.485	-4287.13333333333	-3767.91111111111
44325.6183947454	0	4287.122	-4289.35555555555	-3770.55555555555
44325.6183948611	0	4287.122	-4291.58518518518	-3773.07407407407
44325.6183949769	0	4291.574	-4293.91851851852	-3775.63703703703
44325.6183950926	0	4291.574	-4296.26666666667	-3778.11111111111
44325.6183952083	0	4296.255	-4298.66666666667	-3780.54814814814
44325.6183953241	0	4296.255	-4300.51111111111	-3782.56296296296
44325.6183954398	0	4300.499	-4302.62222222222	-3784.78518518518
44325.6183955556	0	4300.499	-4305.06666666667	-3787.28888888888
44325.6183956713	0	4305.055	-4307.74814814815	-3789.79259259259
44325.618395787	0	4305.055	-4310.51851851852	-3792.13333333333
44325.6183959028	0	4310.507	-4313.22222222222	-3794.21481481481
44325.6183960185	0	4310.507	-4316.31111111111	-3796.57777777777
44325.6183961343	0	4316.3	-4319.4	-3798.67407407407
44325.61839625	0	4316.3	-4322.79259259259	-3801.14814814814
44325.6183963657	0	4322.781	-4326.08888888889	-3803.42222222222
44325.6183964815	0	4322.781	-4329.6074074074	-3805.99259259259
44325.6183965972	0	4329.596	-4333.14074074074	-3808.53333333333
44325.618396713	0	4329.596	-4336.40740740741	-3810.82962962962
44325.6183968287	0	4336.396	-4339.67407407407	-3813.31111111111
44325.6183969444	0	4336.396	-4342.7037037037	-3815.62222222222
44325.6183970602	0	4342.692	-4345.33333333333	-3817.87407407407
44325.6183971759	0	4342.692	-4347.98518518518	-3820.29629629629
44325.6183972917	0	4347.973	-4350.59259259259	-3822.6074074074
44325.6183974074	0	4347.973	-4353.41481481481	-3825.09629629629
44325.6183975231	0	4353.403	-4356.26666666666	-3827.37777777777
44325.6183976389	0	4353.403	-4359.2	-3829.58518518518
44325.6183977546	0	4359.188	-4362.22222222222	-3831.68888888888
44325.6183978704	0	4359.188	-4365.28148148148	-3833.9037037037
44325.6183979861	0	4365.269	-4368.23703703703	-3836.06666666666
44325.6183981019	0	4365.269	-4371.03703703703	-3838.14814814814
44325.6183982176	0	4371.025	-4373.95555555555	-3840.4
44325.6183983333	0	4371.025	-4376.83703703703	-3842.76296296296
44325.6183984491	0	4376.825	-4379.54814814814	-3845.07407407407
44325.6183985648	0	4376.825	-4382.2074074074	-3847.33333333333
44325.6183986806	0	4382.195	-4385.31111111111	-3849.94074074074
44325.6183987963	0	4382.195	-4388.57777777777	-3852.4074074074
44325.618398912	0	4388.565	-4391.89629629629	-3854.73333333333
44325.6183990278	0	4388.565	-4395.3037037037	-3857.05925925925
44325.6183991435	0	4395.291	-4398.92592592592	-3859.64444444444
44325.6183992593	0	4395.291	-4402.3037037037	-3862.05925925925
44325.618399375	0	4402.291	-4405.65925925926	-3864.43703703703
44325.6183994907	0	4402.291	-4408.84444444444	-3866.86666666666
44325.6183996065	0	4408.832	-4412.22962962963	-3869.39999999999
44325.6183997222	0	4408.832	-4415.06666666666	-3871.62962962962
44325.618399838	0	4415.054	-4417.94814814815	-3873.82222222222
44325.6183999537	0	4415.054	-4421.11851851852	-3876.21481481481
44325.6184000694	0	4421.106	-4424.11851851852	-3878.56296296296
44325.6184001852	0	4421.106	-4426.88888888889	-3880.61481481481
44325.6184003009	0	4426.876	-4429.99259259259	-3882.79259259259
44325.6184004167	0	4426.876	-4433.25925925926	-3885.02222222222
44325.6184005324	0	4433.246	-4436.44444444444	-3887.34074074074
44325.6184006481	0	4433.246	-4439.53333333333	-3889.47407407407
44325.6184007639	0	4439.52	-4442.42962962963	-3891.62962962962
44325.6184008796	0	4439.52	-4445.3037037037	-3894.07407407407
44325.6184009954	0	4445.29	-4448.08888888889	-3896.56296296296
44325.6184011111	0	4445.29	-4451	-3899.34074074074
44325.6184012269	0	4450.986	-4453.57037037037	-3901.74814814814
44325.6184013426	0	4450.986	-4456.18518518518	-3904.17777777777
44325.6184014583	0	4456.171	-4459.05185185185	-3906.72592592592
44325.6184015741	0	4456.171	-4462.02962962963	-3909.21481481481
44325.6184016898	0	4462.015	-4465.00740740741	-3911.44444444444
44325.6184018056	0	4462.015	-4467.75555555555	-3913.37777777777
44325.6184019213	0	4467.741	-4469.75555555555	-3914.83703703703
44325.618402037	0	4467.741	-4469.97777777778	-3914.82962962962
44325.6184021528	0	4469.963	-4471.01481481481	-3915.62962962963
44325.6184022685	0	4469.963	-4473.85185185185	-3917.96296296296
44325.6184023843	0	4473.837	-4476.45925925926	-3920.3037037037
44325.6184025	0	4473.837	-4478.88148148148	-3922.57037037037
44325.6184026157	0	4478.867	-4481.23703703704	-3924.97037037037
44325.6184027315	0	4478.867	-4483.5037037037	-3927.53333333333
44325.6184028472	0	4483.489	-4485.65925925926	-3930.05925925926
44325.618402963	0	4483.489	-4487.63703703704	-3932.64444444444
44325.6184030787	0	4487.622	-4489.57777777778	-3935.08888888888
44325.6184031944	0	4487.622	-4491.48888888889	-3937.49629629629
44325.6184033102	0	4491.474	-4493.44444444444	-3940.02222222222
44325.6184034259	0	4493.43	-4495.51111111111	-3942.43703703703
44325.6184035417	0	4493.43	-4497.75555555555	-3945.18518518518
44325.6184036574	0	4497.741	-4499.65925925926	-3947.57777777777
44325.6184037732	0	4497.741	-4501.9037037037	-3950.41481481481
44325.6184038889	0	4501.889	-4503.98518518518	-3953.0074074074
44325.6184040046	0	4501.889	-4505.60740740741	-3954.97037037037
44325.6184041204	0	4505.593	-4507.77037037037	-3957.6
44325.6184042361	0	4505.593	-4510.13333333333	-3960.35555555555
44325.6184043519	0	4510.119	-4512.53333333333	-3963.03703703703
44325.6184044676	0	4510.119	-4515.45185185185	-3965.8
44325.6184045833	0	4515.438	-4517.86666666667	-3967.66666666666
44325.6184046991	0	4515.438	-4521.1037037037	-3970.29629629629
44325.6184048148	0	4521.09	-4524.37777777778	-3972.81481481481
44325.6184049306	0	4521.09	-4527.34074074074	-3975.3037037037
44325.6184050463	0	4527.327	-4530.54074074074	-3977.81481481481
44325.618405162	0	4527.327	-4533.74814814815	-3980.57037037037
44325.6184052778	0	4533.734	-4536.62222222222	-3983.28888888889
44325.6184053935	0	4533.734	-4539.45185185185	-3986.24444444444
44325.6184055093	0	4539.438	-4541.87407407407	-3989.05185185185
44325.618405625	0	4539.438	-4544.17777777778	-3991.97777777777
44325.6184057407	0	4544.164	-4546.37777777778	-3994.68148148148
44325.6184058565	0	4544.164	-4548.35555555555	-3997.22222222222
44325.6184059722	0	4548.342	-4550.43703703704	-3999.9037037037
44325.618406088	0	4548.342	-4552.25185185185	-4002.02962962963
44325.6184062037	0	4552.238	-4554.45925925926	-4004.57777777777
44325.6184063194	0	4552.238	-4556.5037037037	-4006.88888888889
44325.6184064352	0	4556.49	-4558.63703703704	-4009.15555555555
44325.6184065509	0	4556.49	-4560.85925925926	-4011.47407407407
44325.6184066667	0	4560.846	-4563.16296296296	-4013.93333333333
44325.6184067824	0	4560.846	-4565.20740740741	-4016.26666666666
44325.6184068981	0	4565.194	-4567.5037037037	-4019
44325.6184070139	0	4565.194	-4569.85185185185	-4021.85925925926
44325.6184071296	0	4569.838	-4572.07407407407	-4024.57777777777
44325.6184072454	0	4569.838	-4574.14814814815	-4027.54074074074
44325.6184073611	0	4574.134	-4576.27407407407	-4030.36296296296
44325.6184074769	0	4574.134	-4578.36296296296	-4033.07407407407
44325.6184075926	0	4578.349	-4580.63703703704	-4035.85185185185
44325.6184077083	0	4578.349	-4583.00740740741	-4038.57777777777
44325.6184078241	0	4582.993	-4585.51851851852	-4041.14814814815
44325.6184079398	0	4582.993	-4588.05925925926	-4043.59259259259
44325.6184080556	0	4588.045	-4591.07407407407	-4046.33333333333
44325.6184081713	0	4588.045	-4593.75555555555	-4048.91851851852
44325.618408287	0	4593.741	-4596.41481481481	-4051.62222222222
44325.6184084028	0	4593.741	-4599.08888888889	-4054.41481481481
44325.6184085185	0	4599.074	-4601.48888888889	-4056.91851851852
44325.6184086343	0	4599.074	-4604.18518518518	-4059.88148148148
44325.61840875	0	4604.17	-4606.68148148148	-4062.73333333333
44325.6184088657	0	4604.17	-4608.9037037037	-4065.69629629629
44325.6184089815	0	4608.889	-4611.00740740741	-4068.64444444444
44325.6184090972	0	4608.889	-4612.80740740741	-4071.38518518518
44325.618409213	0	4612.793	-4614.74814814815	-4074.4
44325.6184093287	0	4612.793	-4616.72592592593	-4077.27407407407
44325.6184094444	0	4616.712	-4618.6962962963	-4079.98518518518
44325.6184095602	0	4616.712	-4620.61481481482	-4082.62222222222
44325.6184096759	0	4620.601	-4622.85925925926	-4085.48148148148
44325.6184097917	0	4620.601	-4624.79259259259	-4087.85185185185
44325.6184099074	0	4624.779	-4627.0962962963	-4090.52592592592
44325.6184100231	0	4624.779	-4629.50370370371	-4093.35555555555
44325.6184101389	0	4629.49	-4632.01481481482	-4096.27407407407
44325.6184102546	0	4629.49	-4634.34814814815	-4099.14074074074
44325.6184103704	0	4634.334	-4636.74814814815	-4102.05185185185
44325.6184104861	0	4634.334	-4639.45925925926	-4105.05185185185
44325.6184106019	0	4639.445	-4641.94074074074	-4107.68148148148
44325.6184107176	0	4639.445	-4644.74074074074	-4110.31851851852
44325.6184108333	0	4644.726	-4647.86666666667	-4113.22222222222
44325.6184109491	0	4644.726	-4651.31111111111	-4116.11851851852
44325.6184110648	0	4651.296	-4654.8962962963	-4119.03703703703
44325.6184111806	0	4651.296	-4658.4	-4122.04444444444
44325.6184112963	0	4658.385	-4661.93333333333	-4125.02962962963
44325.618411412	0	4658.385	-4665.3037037037	-4128.04444444444
44325.6184115278	0	4665.289	-4668.71851851852	-4131.26666666666
44325.6184116435	0	4665.289	-4671.92592592593	-4134.51111111111
44325.6184117593	0	4671.911	-4674.68888888889	-4137.57777777777
44325.618411875	0	4671.911	-4677.16296296296	-4140.67407407407
44325.6184119907	0	4677.148	-4679.17037037037	-4143.34814814815
44325.6184121065	0	4677.148	-4681.11851851852	-4146.13333333333
44325.6184122222	0	4681.104	-4683.06666666667	-4148.80740740741
44325.618412338	0	4681.104	-4685.08888888889	-4151.41481481481
44325.6184124537	0	4685.074	-4687.1037037037	-4153.83703703704
44325.6184125694	0	4685.074	-4689.2	-4156.28888888889
44325.6184126852	0	4689.185	-4691.04444444445	-4158.41481481481
44325.6184128009	0	4689.185	-4693.05185185185	-4160.86666666667
44325.6184129167	0	4693.037	-4695.23703703704	-4163.41481481481
44325.6184130324	0	4693.037	-4697.19259259259	-4165.71111111111
44325.6184131482	0	4697.178	-4699.02962962963	-4167.94074074074
44325.6184132639	0	4697.178	-4701.16296296296	-4170.55555555555
44325.6184133796	0	4701.148	-4702.9037037037	-4172.86666666667
44325.6184134954	0	4701.148	-4705.15555555556	-4175.64444444444
44325.6184136111	0	4705.141	-4707.20740740741	-4178.31851851852
44325.6184137269	0	4705.141	-4709.51851851852	-4181.18518518518
44325.6184138426	0	4709.504	-4711.64444444445	-4183.72592592593
44325.6184139583	0	4709.504	-4714.04444444444	-4186.53333333333
44325.6184140741	0	4714.03	-4716.55555555556	-4189.20740740741
44325.6184141898	0	4714.03	-4718.8	-4191.45185185185
44325.6184143056	0	4718.786	-4721.18518518519	-4193.94074074074
44325.6184144213	0	4718.786	-4723.74074074074	-4196.62962962963
44325.618414537	0	4723.727	-4726.17777777778	-4199.19259259259
44325.6184146528	0	4723.727	-4728.42222222222	-4201.57777777778
44325.6184147685	0	4728.408	-4730.65925925926	-4204.17777777778
44325.6184148843	0	4728.408	-4732.91851851852	-4206.82222222222
44325.618415	0	4732.904	-4735.02222222222	-4209.68148148148
44325.6184151157	0	4732.904	-4736.77037037037	-4212.37777777778
44325.6184152315	0	4736.756	-4738.68888888889	-4215.42222222222
44325.6184153472	0	4736.756	-4740.43703703704	-4218.52592592593
44325.618415463	0	4740.423	-4741.94814814815	-4221.62962962963
44325.6184155787	0	4740.423	-4743.48888888889	-4224.67407407408
44325.6184156944	0	4743.475	-4744.77037037037	-4227.38518518519
44325.6184158102	0	4743.475	-4745.83703703704	-4230.12592592593
44325.6184159259	0	4745.823	-4747.14814814815	-4232.8962962963
44325.6184160417	0	4745.823	-4748.58518518519	-4235.55555555556
44325.6184161574	0	4748.571	-4750.28148148148	-4238.64444444445
44325.6184162732	0	4748.571	-4751.86666666667	-4241.53333333333
44325.6184163889	0	4751.852	-4753.66666666667	-4244.65185185185
44325.6184165046	0	4751.852	-4755.4962962963	-4247.88148148148
44325.6184166204	0	4755.482	-4757.26666666667	-4251.05185185185
44325.6184167361	0	4755.482	-4759.23703703704	-4254.54074074074
44325.6184168519	0	4759.223	-4761.15555555556	-4257.94814814815
44325.6184169676	0	4759.223	-4763.04444444445	-4261.43703703704
44325.6184170833	0	4763.03	-4765.04444444445	-4264.96296296296
44325.6184171991	0	4763.03	-4767.08148148148	-4268.57037037037
44325.6184173148	0	4767.067	-4769.13333333334	-4272.05925925926
44325.6184174306	0	4767.067	-4771.20740740741	-4275.42222222222
44325.6184175463	0	4771.193	-4773.34074074074	-4278.75555555556
44325.618417662	0	4771.193	-4775.45185185185	-4281.94074074074
44325.6184177778	0	4775.437	-4777.74814814815	-4285.19259259259
44325.6184178935	0	4775.437	-4780.04444444445	-4288.27407407408
44325.6184180093	0	4780.03	-4782.12592592593	-4291.20740740741
44325.618418125	0	4780.03	-4784.37037037037	-4294.51111111111
44325.6184182407	0	4784.356	-4786.57037037037	-4297.67407407408
44325.6184183565	0	4784.356	-4788.72592592593	-4300.66666666667
44325.6184184722	0	4788.712	-4790.82222222222	-4303.56296296296
44325.618418588	0	4788.712	-4793.28148148148	-4306.85925925926
44325.6184187037	0	4793.268	-4795.70370370371	-4310.14814814815
44325.6184188194	0	4793.268	-4798.20740740741	-4313.6
44325.6184189352	0	4798.194	-4800.55555555556	-4317.02962962963
44325.6184190509	0	4798.194	-4802.85185185185	-4320.54814814815
44325.6184191667	0	4802.838	-4804.88888888889	-4323.77777777778
44325.6184192824	0	4802.838	-4806.86666666667	-4327.04444444445
44325.6184193981	0	4806.853	-4808.81481481482	-4330.27407407408
44325.6184195139	0	4806.853	-4810.85925925926	-4333.44444444445
44325.6184196296	0	4810.846	-4812.71851851852	-4336.34814814815
44325.6184197454	0	4810.846	-4814.78518518519	-4339.51111111111
44325.6184198611	0	4814.772	-4817.17777777778	-4342.75555555556
44325.6184199769	0	4814.772	-4818.12592592593	-4344.05185185185
44325.6184200926	0	4818.113	-4819.11851851852	-4345.47407407408
44325.6184202083	0	4818.113	-4821.20740740741	-4348.6
44325.6184203241	0	4821.194	-4823.35555555556	-4351.98518518519
44325.6184204398	0	4821.194	-4825.34074074074	-4355.08888888889
44325.6184205556	0	4825.327	-4827.45185185185	-4358.44444444445
44325.6184206713	0	4825.327	-4829.66666666667	-4361.88888888889
44325.618420787	0	4829.653	-4831.68888888889	-4365.17037037037
44325.6184209028	0	4829.653	-4833.93333333334	-4368.40740740741
44325.6184210185	0	4833.92	-4836.13333333334	-4371.28888888889
44325.6184211343	0	4833.92	-4838.51111111111	-4374.23703703704
44325.61842125	0	4838.498	-4841.06666666667	-4377.34814814815
44325.6184213657	0	4838.498	-4843.64444444445	-4380.22962962963
44325.6184214815	0	4843.631	-4846.28148148148	-4383.10370370371
44325.6184215972	0	4843.631	-4849.33333333333	-4386.23703703704
44325.618421713	0	4849.32	-4852.34074074074	-4389.2962962963
44325.6184218287	0	4849.32	-4855.18518518519	-4392.14074074075
44325.6184219444	0	4855.172	-4858.12592592593	-4395.0962962963
44325.6184220602	0	4855.172	-4860.72592592593	-4397.92592592593
44325.6184221759	0	4860.713	-4863.06666666667	-4400.56296296297
44325.6184222917	0	4860.713	-4865.22222222222	-4403.00740740741
44325.6184224074	0	4865.209	-4867.4962962963	-4405.72592592593
44325.6184225231	0	4865.209	-4869.73333333333	-4408.48148148148
44325.6184226389	0	4869.72	-4871.78518518519	-4411.18518518519
44325.6184227546	0	4869.72	-4874.17037037037	-4414.18518518519
44325.6184228704	0	4874.157	-4876.37037037037	-4416.80740740741
44325.6184229861	0	4874.157	-4878.58518518519	-4419.48888888889
44325.6184231018	0	4878.572	-4880.59259259259	-4422.11111111111
44325.6184232176	0	4878.572	-4882.68888888889	-4425.03703703704
44325.6184233333	0	4882.676	-4884.96296296296	-4428.18518518519
44325.6184234491	0	4882.676	-4887	-4431.08888888889
44325.6184235648	0	4886.987	-4888.81481481482	-4433.76296296297
44325.6184236806	0	4886.987	-4890.9037037037	-4436.61481481482
44325.6184237963	0	4890.891	-4893.0962962963	-4439.45185185185
44325.618423912	0	4890.891	-4895.26666666667	-4442.1925925926
44325.6184240278	0	4895.254	-4897.59259259259	-4444.93333333334
44325.6184241435	0	4895.254	-4899.95555555556	-4447.46666666667
44325.6184242593	0	4899.943	-4902.36296296296	-4449.85185185185
44325.618424375	0	4899.943	-4904.98518518519	-4452.22962962963
44325.6184244907	0	4904.973	-4907.7037037037	-4454.64444444445
44325.6184246065	0	4904.973	-4910.71851851852	-4457.21481481482
44325.6184247222	0	4910.706	-4913.77037037037	-4459.5925925926
44325.618424838	0	4910.706	-4917	-4462.04444444445
44325.6184249537	0	4916.987	-4920.34814814815	-4464.55555555556
44325.6184250694	0	4916.987	-4923.71851851852	-4467.04444444445
44325.6184251852	0	4923.706	-4926.74074074074	-4469.2962962963
44325.6184253009	0	4923.706	-4929.82962962963	-4471.6962962963
44325.6184254167	0	4929.817	-4932.7037037037	-4474.23703703704
44325.6184255324	0	4929.817	-4935.45185185185	-4476.61481481482
44325.6184256482	0	4935.439	-4938.08888888889	-4479.02962962963
44325.6184257639	0	4935.439	-4940.65925925926	-4481.52592592593
44325.6184258796	0	4940.646	-4943.17037037037	-4483.94074074074
44325.6184259954	0	4940.646	-4945.55555555556	-4486.28888888889
44325.6184261111	0	4945.542	-4947.68888888889	-4488.4
44325.6184262269	0	4945.542	-4949.84444444444	-4490.51111111112
44325.6184263426	0	4949.831	-4952	-4492.63703703704
44325.6184264583	0	4949.831	-4954.08888888889	-4494.84444444445
44325.6184265741	0	4954.075	-4956.00740740741	-4497.04444444445
44325.6184266898	0	4954.075	-4957.80740740741	-4499.22222222223
44325.6184268056	0	4957.794	-4959.34074074074	-4501.2
44325.6184269213	0	4957.794	-4961	-4503.31851851852
44325.618427037	0	4960.987	-4962.63703703704	-4505.4962962963
44325.6184271528	0	4960.987	-4964.39259259259	-4507.74074074075
44325.6184272685	0	4964.38	-4966.2	-4509.83703703704
44325.6184273843	0	4964.38	-4967.97777777778	-4511.7925925926
44325.6184275	0	4967.965	-4970.02222222222	-4513.83703703704
44325.6184276157	0	4967.965	-4972.17037037037	-4515.76296296297
44325.6184277315	0	4972.158	-4974.37777777778	-4517.57777777778
44325.6184278472	0	4972.158	-4976.88888888889	-4519.45925925926
44325.618427963	0	4976.877	-4979.40740740741	-4521.23703703704
44325.6184280787	0	4976.877	-4982.15555555555	-4523.17777777778
44325.6184281944	0	4982.144	-4985.14814814815	-4525.27407407408
44325.6184283102	0	4982.144	-4988.07407407407	-4527.0962962963
44325.6184284259	0	4988.063	-4991.26666666667	-4529
44325.6184285417	0	4988.063	-4994.5037037037	-4530.8962962963
44325.6184286574	0	4994.493	-4997.6	-4532.74814814815
44325.6184287731	0	4994.493	-5000.40740740741	-4534.54814814815
44325.6184288889	0	5000.397	-5002.98518518518	-4536.23703703704
44325.6184290046	0	5000.397	-5005.19259259259	-4537.81481481482
44325.6184291204	0	5005.182	-5007.33333333333	-4539.54814814815
44325.6184292361	0	5005.182	-5009.17777777778	-4541.21481481482
44325.6184293519	0	5009.167	-5010.86666666667	-4542.92592592593
44325.6184294676	0	5009.167	-5012.5037037037	-4544.62962962963
44325.6184295833	0	5012.493	-5014.05185185185	-4546.2
44325.6184296991	0	5012.493	-5015.38518518518	-4547.65185185186
44325.6184298148	0	5015.374	-5016.58518518518	-4549.06666666667
44325.6184299306	0	5015.374	-5017.73333333333	-4550.42962962963
44325.6184300463	0	5017.722	-5018.83703703704	-4551.77037037037
44325.618430162	0	5017.722	-5020.12592592593	-4553.22222222223
44325.6184302778	0	5020.115	-5021.35555555555	-4554.65925925926
44325.6184303935	0	5020.115	-5022.63703703704	-4556.15555555556
44325.6184305093	0	5022.626	-5023.77037037037	-4557.62222222223
44325.618430625	0	5022.626	-5024.78518518518	-4559.20740740741
44325.6184307407	0	5024.774	-5025.74074074074	-4560.80740740741
44325.6184308565	0	5024.774	-5026.67407407407	-4562.40740740741
44325.6184309722	0	5026.663	-5027.42962962963	-4563.92592592593
44325.618431088	0	5026.663	-5028.19259259259	-4565.4
44325.6184312037	0	5028.182	-5029.05925925926	-4566.81481481482
44325.6184313194	0	5028.182	-5029.95555555555	-4568.17037037038
44325.6184314352	0	5029.945	-5030.97037037037	-4569.66666666667
44325.6184315509	0	5029.945	-5031.88888888889	-4570.9925925926
44325.6184316667	0	5031.878	-5032.88888888889	-4572.26666666667
44325.6184317824	0	5031.878	-5034.17037037037	-4573.60740740741
44325.6184318981	0	5034.159	-5035.57777777778	-4574.87407407408
44325.6184320139	0	5034.159	-5037.03703703704	-4576.00740740741
44325.6184321296	0	5037.026	-5038.62222222222	-4577.18518518519
44325.6184322454	0	5037.026	-5040.32592592592	-4578.40740740741
44325.6184323611	0	5040.315	-5042.13333333333	-4579.67407407408
44325.6184324769	0	5040.315	-5043.82962962963	-4581.00740740741
44325.6184325926	0	5043.819	-5045.35555555555	-4582.28148148148
44325.6184327083	0	5043.819	-5046.6	-4583.62222222223
44325.6184328241	0	5046.589	-5047.55555555555	-4584.98518518519
44325.6184329398	0	5046.589	-5048.12592592592	-4586.25925925926
44325.6184330556	0	5048.115	-5048.37777777778	-4587.22222222222
44325.6184331713	0	5048.115	-5048.6	-4588.34074074074
44325.618433287	0	5048.589	-5048.75555555555	-4589.48888888889
44325.6184334028	0	5048.589	-5048.77777777778	-4590.65185185185
44325.6184335185	0	5048.767	-5048.62222222222	-4591.58518518519
44325.6184336343	0	5048.767	-5048.18518518518	-4592.6
44325.61843375	0	5048.174	-5047.48148148148	-4593.62222222222
44325.6184338657	0	5048.174	-5046.68888888889	-4594.63703703704
44325.6184339815	0	5046.678	-5045.89629629629	-4595.66666666667
44325.6184340972	0	5046.678	-5045.1037037037	-4596.71111111111
44325.618434213	0	5045.093	-5044.42222222222	-4597.72592592593
44325.6184343287	0	5045.093	-5043.81481481481	-4598.74814814815
44325.6184344444	0	5043.804	-5043.17037037037	-4599.8
44325.6184345602	0	5043.804	-5042.5037037037	-4600.78518518519
44325.6184346759	0	5042.493	-5041.68888888889	-4601.74074074074
44325.6184347917	0	5042.493	-5040.81481481481	-4602.66666666667
44325.6184349074	0	5040.804	-5039.88148148148	-4603.62222222222
44325.6184350231	0	5040.804	-5038.97037037037	-4604.53333333333
44325.6184351389	0	5038.96	-5038.17777777777	-4605.51111111111
44325.6184353704	0	5037.619	-5037.44444444444	-4607.34074074074
44325.6184354861	0	5037.619	-5037.46666666666	-4608.25925925926
44325.6184356018	0	5037.456	-5037.68148148148	-4608.99259259259
44325.6184357176	0	5037.456	-5038.05925925925	-4609.82962962963
44325.6184358333	0	5038.049	-5038.65185185185	-4610.77777777778
44325.6184359491	0	5038.049	-5039.27407407407	-4611.63703703704
44325.6184360648	0	5039.264	-5040.08888888888	-4612.56296296296
44325.6184361806	0	5039.264	-5041.01481481481	-4613.48888888889
44325.6184362963	0	5041.005	-5041.94074074074	-4614.35555555556
44325.618436412	0	5041.005	-5042.78518518518	-4615.28148148148
44325.6184365278	0	5042.775	-5043.36296296296	-4616.21481481482
44325.6184366435	0	5042.775	-5043.55555555555	-4617.28888888889
44325.6184367593	0	5043.545	-5043.17037037037	-4618.45185185185
44325.618436875	0	5043.545	-5042.27407407407	-4619.4962962963
44325.6184369907	0	5042.264	-5040.98518518518	-4620.43703703704
44325.6184371065	0	5042.264	-5039.43703703703	-4621.31111111111
44325.6184372222	0	5039.427	-5037.82222222222	-4622.22222222223
44325.618437338	0	5039.427	-5036.06666666666	-4623.0962962963
44325.6184374537	0	5036.057	-5034.34074074074	-4624.03703703704
44325.6184375694	0	5036.057	-5032.78518518518	-4624.90370370371
44325.6184376852	0	5032.776	-5031.58518518518	-4625.6962962963
44325.6184378009	0	5032.776	-5030.6074074074	-4626.46666666667
44325.6184379167	0	5030.598	-5029.91111111111	-4627.20740740741
44325.6184380324	0	5030.598	-5029.6074074074	-4627.81481481482
44325.6184381482	0	5029.598	-5029.57037037036	-4628.54074074074
44325.6184382639	0	5029.598	-5029.67407407407	-4629.17777777778
44325.6184383796	0	5029.665	-5029.98518518518	-4629.82962962963
44325.6184384954	0	5029.665	-5030.48888888888	-4630.47407407408
44325.6184386111	0	5030.48	-5031.09629629629	-4631.04444444445
44325.6184387269	0	5030.48	-5031.77777777777	-4631.60740740741
44325.6184388426	0	5031.769	-5032.38518518518	-4632.07407407408
44325.6184389583	0	5031.769	-5032.89629629629	-4632.48148148148
44325.6184390741	0	5032.888	-5033.3037037037	-4632.85925925926
44325.6184391898	0	5032.888	-5033.43703703703	-4633.14074074074
44325.6184393056	0	5033.429	-5033.42962962963	-4633.40740740741
44325.6184394213	0	5033.429	-5033.37777777777	-4633.65185185186
44325.618439537	0	5033.37	-5033.32592592592	-4633.84444444445
44325.6184396528	0	5033.37	-5033.35555555555	-4633.98518518519
44325.6184397685	0	5033.348	-5033.5037037037	-4634.07407407408
44325.6184398843	0	5033.348	-5033.65185185185	-4634.08888888889
44325.61844	0	5033.644	-5033.82962962962	-4634.06666666667
44325.6184401157	0	5033.644	-5034.0074074074	-4633.94814814815
44325.6184402315	0	5034	-5034.25185185185	-4633.76296296297
44325.6184403472	0	5034	-5034.62962962962	-4633.50370370371
44325.618440463	0	5034.622	-5034.96296296296	-4633.2
44325.6184405787	0	5034.622	-5035.25185185185	-4632.78518518519
44325.6184406944	0	5035.244	-5035.46666666666	-4632.3925925926
44325.6184408102	0	5035.244	-5035.58518518518	-4632.03703703704
44325.6184409259	0	5035.577	-5035.66666666666	-4631.6
44325.6184410417	0	5035.577	-5035.85185185185	-4631.02222222222
44325.6184411574	0	5035.844	-5036.17037037036	-4630.37037037037
44325.6184412731	0	5035.844	-5036.58518518518	-4629.60740740741
44325.6184413889	0	5036.577	-5037.03703703703	-4628.83703703704
44325.6184415046	0	5036.577	-5037.48888888888	-4628.05925925926
44325.6184416204	0	5037.481	-5037.86666666666	-4627.12592592593
44325.6184417361	0	5037.481	-5038.06666666666	-4626.28888888889
44325.6184418519	0	5038.059	-5038.23703703703	-4625.33333333334
44325.6184419676	0	5038.059	-5038.41481481481	-4624.47407407408
44325.6184420833	0	5038.407	-5038.62962962962	-4623.40740740741
44325.6184421991	0	5038.407	-5038.77777777777	-4622.51111111112
44325.6184423148	0	5038.77	-5039.01481481481	-4621.48888888889
44325.6184424306	0	5038.77	-5039.28148148147	-4620.58518518519
44325.6184425463	0	5039.274	-5039.42222222222	-4619.41481481482
44325.618442662	0	5039.274	-5039.42222222222	-4618.31111111112
44325.6184427778	0	5039.415	-5039.17777777777	-4617.22222222223
44325.6184428935	0	5039.415	-5038.55555555555	-4616.0962962963
44325.6184430093	0	5038.548	-5037.74074074073	-4615.07407407408
44325.618443125	0	5038.548	-5036.95555555555	-4614.17037037038
44325.6184432407	0	5036.948	-5036.09629629629	-4613.25925925926
44325.6184433565	0	5036.948	-5035.28888888888	-4612.37037037038
44325.6184434722	0	5035.281	-5034.61481481481	-4611.60000000001
44325.618443588	0	5035.281	-5034.02222222221	-4611.03703703704
44325.6184437037	0	5034.014	-5033.45185185184	-4610.45925925927
44325.6184438194	0	5034.014	-5033.28888888888	-4610.30370370371
44325.6184439352	0	5033.281	-5032.45185185184	-4609.51111111112
44325.6184440509	0	5033.281	-5031.3037037037	-4608.57777777778
44325.6184441667	0	5031.296	-5030.32592592592	-4607.70370370371
44325.6184442824	0	5031.296	-5029.32592592592	-4606.8962962963
44325.6184443981	0	5029.318	-5028.38518518518	-4606.05185185186
44325.6184445139	0	5029.318	-5027.26666666666	-4605.28148148149
44325.6184446296	0	5027.259	-5026.08888888888	-4604.52592592593
44325.6184447454	0	5027.259	-5024.91851851851	-4603.98518518519
44325.6184448611	0	5024.911	-5023.74074074073	-4603.53333333334
44325.6184449769	0	5024.911	-5022.3037037037	-4603.0962962963
44325.6184450926	0	5022.296	-5021.07407407407	-4602.70370370371
44325.6184452083	0	5022.296	-5019.87407407407	-4602.38518518519
44325.6184453241	0	5019.866	-5018.87407407407	-4602.07407407408
44325.6184454398	0	5019.866	-5017.79259259258	-4601.60740740741
44325.6184455556	0	5017.785	-5016.69629629629	-4601.22962962964
44325.6184456713	0	5017.785	-5015.76296296295	-4600.97777777778
44325.618445787	0	5015.755	-5014.78518518518	-4600.80000000001
44325.6184459028	0	5015.755	-5013.81481481481	-4600.68148148149
44325.6184460185	0	5013.807	-5012.96296296295	-4600.65185185186
44325.6184461343	0	5013.807	-5012.3111111111	-4600.71111111112
44325.61844625	0	5012.303	-5011.88148148147	-4600.8962962963
44325.6184463657	0	5012.303	-5011.63703703703	-4601.13333333334
44325.6184464815	0	5011.629	-5011.5111111111	-4601.40000000001
44325.6184465972	0	5011.629	-5011.39999999999	-4601.74814814816
44325.618446713	0	5011.392	-5011.3111111111	-4602.04444444445
44325.6184468287	0	5011.392	-5011.21481481481	-4602.38518518519
44325.6184469444	0	5011.207	-5011.10370370369	-4602.63703703704
44325.6184470602	0	5011.207	-5010.91851851851	-4603.02222222223
44325.6184471759	0	5010.911	-5010.64444444444	-4603.53333333334
44325.6184472917	0	5010.911	-5010.14074074073	-4604.25925925927
44325.6184474074	0	5010.133	-5009.48148148147	-4605.03703703704
44325.6184475231	0	5010.133	-5008.53333333332	-4605.9925925926
44325.6184476389	0	5008.526	-5007.46666666666	-4607.11851851853
44325.6184477546	0	5008.526	-5006.42222222221	-4608.34074074075
44325.6184478704	0	5006.415	-5005.39999999999	-4609.67407407408
44325.6184479861	0	5006.415	-5004.51851851851	-4611.17777777778
44325.6184481019	0	5004.511	-5003.96296296295	-4612.45925925927
44325.6184482176	0	5004.511	-5003.39259259258	-4614.0888888889
44325.6184483333	0	5003.385	-5003.02222222221	-4615.6888888889
44325.6184484491	0	5003.385	-5002.85925925925	-4617.51111111112
44325.6184485648	0	5002.852	-5002.77777777777	-4619.33333333334
44325.6184486806	0	5002.852	-5002.70370370369	-4621.27407407408
44325.6184487963	0	5002.696	-5002.70370370369	-4623.26666666667
44325.618448912	0	5002.696	-5002.70370370369	-4625.32592592593
44325.6184490278	0	5002.696	-5002.66666666666	-4627.52592592593
44325.6184491435	0	5002.659	-5002.62222222221	-4629.80740740741
44325.6184492593	0	5002.659	-5002.38518518518	-4632.24444444445
44325.618449375	0	5002.378	-5002.22962962962	-4634.83703703704
44325.6184494907	0	5002.378	-5002.05925925925	-4637.53333333334
44325.6184496065	0	5002.052	-5001.99999999999	-4640.31851851853
44325.6184497222	0	5002.052	-5001.95555555555	-4643.08148148149
44325.618449838	0	5001.948	-5002.03703703703	-4645.94814814816
44325.6184499537	0	5001.948	-5002.19999999999	-4648.71851851853
44325.6184500694	0	5002.192	-5002.4148148148	-4651.6888888889
44325.6184501852	0	5002.192	-5002.64444444443	-4654.83703703704
44325.6184503009	0	5002.636	-5002.65185185184	-4658.07407407408
44325.6184504167	0	5002.636	-5002.57777777777	-4661.5925925926
44325.6184505324	0	5002.569	-5002.59999999999	-4665.18518518519
44325.6184506482	0	5002.569	-5002.68888888888	-4668.84444444445
44325.6184507639	0	5002.68	-5002.75555555554	-4672.72592592593
44325.6184508796	0	5002.68	-5002.91851851851	-4676.58518518519
44325.6184509954	0	5002.91	-5003.24444444443	-4680.54074074075
44325.6184511111	0	5002.91	-5003.52592592592	-4684.44444444445
44325.6184512269	0	5003.517	-5003.99999999999	-4688.56296296297
44325.6184513426	0	5003.517	-5004.28148148147	-4692.75555555556
44325.6184514583	0	5004.273	-5004.6074074074	-4697.02962962964
44325.6184515741	0	5004.273	-5005.17777777777	-4701.1925925926
44325.6184516898	0	5005.169	-5005.64444444443	-4705.42962962964
44325.6184518056	0	5005.169	-5005.98518518517	-4709.62222222223
44325.6184519213	0	5005.976	-5006.55555555554	-4713.82222222223
44325.618452037	0	5005.976	-5007.31851851851	-4718.1925925926
44325.6184521528	0	5007.309	-5008.34074074073	-4722.51111111112
44325.6184522685	0	5007.309	-5009.36296296295	-4727.0962962963
44325.6184523843	0	5009.353	-5010.31851851851	-4731.52592592593
44325.6184525	0	5009.353	-5011.14074074073	-4736.40740740741
44325.6184526157	0	5011.131	-5011.69629629628	-4741.20000000001
44325.6184527315	0	5011.131	-5012.17037037036	-4746.38518518519
44325.6184528472	0	5012.161	-5012.39999999999	-4751.40000000001
44325.618452963	0	5012.161	-5012.8074074074	-4756.58518518519
44325.6184530787	0	5012.798	-5013.35555555554	-4761.8888888889
44325.6184531944	0	5012.798	-5014.11851851851	-4767.05925925927
44325.6184533102	0	5014.109	-5014.77777777777	-4772.54074074075
44325.6184534259	0	5014.109	-5015.13333333332	-4777.81481481482
44325.6184535417	0	5015.124	-5015.48148148147	-4783.20740740741
44325.6184536574	0	5015.124	-5015.68888888888	-4788.91111111112
44325.6184537731	0	5015.68	-5015.8074074074	-4794.34814814815
44325.6184538889	0	5015.68	-5015.94074074073	-4799.84444444445
44325.6184540046	0	5015.932	-5015.97777777777	-4805.37037037038
44325.6184541204	0	5015.932	-5015.95555555555	-4810.93333333334
44325.6184542361	0	5015.947	-5015.89629629629	-4816.34074074075
44325.6184543519	0	5015.947	-5015.89629629629	-4821.65185185186
44325.6184544676	0	5015.888	-5015.92592592592	-4826.84444444445
44325.6184545833	0	5015.888	-5015.68888888888	-4832.08148148149
44325.6184546991	0	5015.681	-5015.44444444443	-4837.02222222223
44325.6184548148	0	5015.681	-5015.19999999999	-4841.71111111112
44325.6184549306	0	5015.192	-5014.85925925925	-4846.16296296297
44325.6184550463	0	5015.192	-5014.36296296295	-4850.54814814815
44325.618455162	0	5014.355	-5013.79259259258	-4854.84444444445
44325.6184552778	0	5014.355	-5013.21481481481	-4859.07407407408
44325.6184553935	0	5013.207	-5012.79259259258	-4863.48148148149
44325.6184555093	0	5013.207	-5012.57037037036	-4867.65925925927
44325.618455625	0	5012.563	-5012.38518518518	-4871.68148148149
44325.6184557407	0	5012.563	-5012.19999999999	-4875.73333333334
44325.6184558565	0	5012.193	-5012.13333333332	-4879.63703703704
44325.6184559722	0	5012.193	-5012.19259259258	-4883.50370370371
44325.618456088	0	5012.186	-5012.2074074074	-4887.0962962963
44325.6184562037	0	5012.186	-5012.28888888888	-4890.40740740741
44325.6184563194	0	5012.282	-5012.32592592592	-4893.57037037038
44325.6184564352	0	5012.282	-5012.4074074074	-4896.51111111112
44325.6184565509	0	5012.401	-5012.50370370369	-4899.48148148149
44325.6184566667	0	5012.401	-5012.53333333332	-4902.21481481482
44325.6184567824	0	5012.527	-5012.76296296295	-4905.00000000001
44325.6184568981	0	5012.527	-5012.92592592592	-4907.5925925926
44325.6184570139	0	5012.92	-5013.0148148148	-4910.10370370371
44325.6184571296	0	5012.92	-5013.13333333332	-4912.52592592593
44325.6184572454	0	5013.127	-5013.13333333332	-4914.48148148149
44325.6184573611	0	5013.127	-5013.12592592592	-4916.47407407408
44325.6184574768	0	5013.12	-5013.10370370369	-4918.32592592593
44325.6184575926	0	5013.12	-5013.09629629629	-4919.80000000001
44325.6184577083	0	5013.09	-5013.0074074074	-4921.1925925926
44325.6184578241	0	5013.09	-5012.93333333332	-4922.31111111112
44325.6184579398	0	5012.927	-5012.78518518518	-4923.33333333334
44325.6184580556	0	5012.927	-5012.61481481481	-4924.14074074075
44325.6184581713	0	5012.608	-5012.48888888888	-4924.61481481482
44325.618458287	0	5012.608	-5012.36296296295	-4924.97777777779
44325.6184584028	0	5012.356	-5012.21481481481	-4925.21481481482
44325.6184585185	0	5012.356	-5012.06666666666	-4925.32592592593
44325.6184586343	0	5012.06	-5011.88148148147	-4925.2962962963
44325.61845875	0	5012.06	-5011.7037037037	-4925.08148148149
44325.6184588657	0	5011.697	-5011.54814814814	-4924.74814814816
44325.6184589815	0	5011.697	-5011.34074074073	-4924.24444444445
44325.6184590972	0	5011.334	-5011.15555555555	-4923.62962962964
44325.618459213	0	5011.334	-5010.88148148147	-4923.06666666668
44325.6184593287	0	5010.875	-5010.65925925925	-4922.10370370371
44325.6184594444	0	5010.875	-5010.37037037036	-4920.8888888889
44325.6184595602	0	5010.364	-5010.04444444444	-4919.40740740742
44325.6184596759	0	5010.364	-5009.77777777777	-4917.8888888889
44325.6184597917	0	5009.771	-5009.49629629629	-4916.02962962964
44325.6184599074	0	5009.771	-5009.17037037036	-4914.21481481482
44325.6184600232	0	5009.164	-5008.78518518518	-4912.10370370371
44325.6184601389	0	5009.164	-5008.4074074074	-4909.90370370371
44325.6184602546	0	5008.401	-5008.08888888888	-4907.71851851853
44325.6184603704	0	5008.401	-5007.72592592592	-4905.11111111112
44325.6184604861	0	5007.72	-5007.45185185184	-4902.47407407408
44325.6184606019	0	5007.72	-5007.34074074073	-4899.94074074075
44325.6184607176	0	5007.335	-5007.32592592592	-4899.53333333334
44325.6184608333	0	5007.335	-5007.23703703703	-4898.00740740742
44325.6184609491	0	5007.231	-5007.18518518518	-4896.7925925926
44325.6184610648	0	5007.231	-5007.17037037036	-4894.8888888889
44325.6184611806	0	5007.164	-5007.19999999999	-4891.86666666668
44325.6184612963	0	5007.164	-5007.24444444444	-4889.02222222223
44325.618461412	0	5007.238	-5007.27407407407	-4885.68148148149
44325.6184615278	0	5007.238	-5007.32592592592	-4882.24444444445
44325.6184616435	0	5007.319	-5007.41481481481	-4878.81481481482
44325.6184617593	0	5007.319	-5007.57037037036	-4875.27407407408
44325.618461875	0	5007.563	-5007.77777777777	-4871.65925925927
44325.6184619907	0	5007.563	-5007.94074074073	-4867.84444444445
44325.6184621065	0	5007.933	-5008.13333333333	-4863.88148148149
44325.6184622222	0	5007.933	-5008.41481481481	-4859.94074074075
44325.618462338	0	5008.407	-5008.77777777777	-4855.90370370371
44325.6184624537	0	5008.407	-5009.37037037036	-4851.97037037038
44325.6184625694	0	5009.363	-5009.97037037036	-4848.12592592594
44325.6184626852	0	5009.363	-5010.89629629629	-4844.09629629631
44325.6184628009	0	5010.889	-5011.75555555555	-4840.05185185186
44325.6184629167	0	5010.889	-5012.75555555555	-4836.02222222223
44325.6184630324	0	5012.748	-5013.97777777777	-4831.97777777779
44325.6184631481	0	5012.748	-5015.26666666666	-4827.94814814816
44325.6184632639	0	5015.259	-5016.55555555555	-4824.05185185186
44325.6184633796	0	5015.259	-5017.82222222222	-4820.21481481483
44325.6184634954	0	5017.815	-5019.0074074074	-4816.09629629631
44325.6184636111	0	5017.815	-5019.99259259259	-4812.09629629631
44325.6184637269	0	5019.985	-5020.77777777777	-4808.14074074075
44325.6184638426	0	5019.985	-5021.46666666666	-4803.96296296297
44325.6184639583	0	5021.459	-5021.79259259259	-4799.71111111112
44325.6184640741	0	5021.459	-5021.99999999999	-4795.47407407408
44325.6184641898	0	5021.992	-5022.09629629629	-4791.24444444445
44325.6184643056	0	5021.992	-5022.1111111111	-4786.97777777779
44325.6184644213	0	5022.103	-5022.04444444444	-4782.70370370371
44325.618464537	0	5022.103	-5021.94074074073	-4778.4888888889
44325.6184646528	0	5021.933	-5021.74074074073	-4774.29629629631
44325.6184647685	0	5021.933	-5021.42222222222	-4770.15555555557
44325.6184648843	0	5021.414	-5021.17777777777	-4765.85925925927
44325.618465	0	5021.414	-5021.06666666666	-4761.77777777779
44325.6184651157	0	5021.058	-5020.98518518518	-4757.61481481483
44325.6184652315	0	5021.058	-5020.86666666666	-4753.45185185186
44325.6184653472	0	5020.858	-5020.88148148148	-4749.25925925927
44325.618465463	0	5020.858	-5020.85925925925	-4745.08148148149
44325.6184655787	0	5020.851	-5020.85925925925	-4740.84444444445
44325.6184656944	0	5020.851	-5020.98518518518	-4736.68148148149
44325.6184658102	0	5020.977	-5021.08888888888	-4732.52592592594
44325.6184659259	0	5020.977	-5021.14814814814	-4728.43703703705
44325.6184660417	0	5021.14	-5021.19999999999	-4724.3925925926
44325.6184661574	0	5021.14	-5021.19999999999	-4720.33333333334
44325.6184662731	0	5021.192	-5021.19999999999	-4716.29629629631
44325.6184663889	0	5021.192	-5021.26666666666	-4712.29629629631
44325.6184665046	0	5021.259	-5021.33333333333	-4708.42222222223
44325.6184666204	0	5021.259	-5021.49629629629	-4704.5925925926
44325.6184667361	0	5021.489	-5021.67407407407	-4700.89629629631
44325.6184668519	0	5021.489	-5021.83703703703	-4697.23703703705
44325.6184669676	0	5021.83	-5022.08148148148	-4693.64444444446
44325.6184670833	0	5021.83	-5022.33333333333	-4690.20740740742
44325.6184671991	0	5022.326	-5022.57777777777	-4687.05925925927
44325.6184673148	0	5022.326	-5022.79259259259	-4683.95555555557
44325.6184674306	0	5022.785	-5023.05925925925	-4680.94814814816
44325.6184675463	0	5022.785	-5023.33333333333	-4678.17777777779
44325.618467662	0	5023.326	-5023.48888888888	-4675.40000000001
44325.6184677778	0	5023.326	-5023.64444444444	-4672.74074074075
44325.6184678935	0	5023.637	-5023.74074074073	-4670.16296296297
44325.6184680093	0	5023.637	-5023.88888888888	-4667.73333333334
44325.618468125	0	5023.881	-5024.03703703703	-4665.47407407409
44325.6184682407	0	5023.881	-5024.25925925925	-4663.34074074075
44325.6184683565	0	5024.251	-5024.62222222222	-4661.45925925927
44325.6184684722	0	5024.251	-5024.97777777777	-4660.04444444446
44325.618468588	0	5024.97	-5025.48148148148	-4658.45185185186
44325.6184687037	0	5024.97	-5025.99259259259	-4657.20740740742
44325.6184688194	0	5025.985	-5026.42222222222	-4655.95555555557
44325.6184689352	0	5025.985	-5026.75555555555	-4654.77037037038
44325.6184690509	0	5026.748	-5026.8074074074	-4653.5851851852
44325.6184691667	0	5026.748	-5026.63703703703	-4652.73333333334
44325.6184692824	0	5026.629	-5025.99259259259	-4651.86666666668
44325.6184693981	0	5026.629	-5025.15555555555	-4651.17037037038
44325.6184695139	0	5025.148	-5024.39259259259	-4650.5925925926
44325.6184696296	0	5025.148	-5023.94814814814	-4650.25925925927
44325.6184697454	0	5023.941	-5023.84444444444	-4650.14074074075
44325.6184698611	0	5023.941	-5023.95555555555	-4650.13333333335
44325.6184699768	0	5023.948	-5024.21481481481	-4650.22962962964
44325.6184700926	0	5023.948	-5024.57037037036	-4650.45925925927
44325.6184702083	0	5024.563	-5024.94814814814	-4650.76296296298
44325.6184703241	0	5024.563	-5025.37777777777	-4651.23703703705
44325.6184704398	0	5025.37	-5025.79999999999	-4651.80740740742
44325.6184705556	0	5025.37	-5026.2074074074	-4652.55555555557
44325.6184706713	0	5026.2	-5026.48888888888	-4653.28148148149
44325.618470787	0	5026.2	-5026.88148148148	-4654.39259259261
44325.6184709028	0	5026.874	-5027.33333333333	-4655.57777777779
44325.6184710185	0	5026.874	-5027.82222222222	-4656.82222222224
44325.6184711343	0	5027.815	-5028.45925925925	-4658.23703703705
44325.61847125	0	5027.815	-5029.04444444444	-4659.70370370372
44325.6184713657	0	5029.037	-5029.31851851851	-4660.61481481483
44325.6184714815	0	5029.037	-5030.01481481481	-4662.25185185187
44325.6184715972	0	5030.007	-5030.74814814814	-4664.00740740742
44325.618471713	0	5030.007	-5031.41481481481	-4665.79259259261
44325.6184718287	0	5031.407	-5032.2	-4667.81481481483
44325.6184719444	0	5031.407	-5033.11851851851	-4669.87407407409
44325.6184720602	0	5033.111	-5034.02222222222	-4672.21481481483
44325.6184721759	0	5033.111	-5034.8074074074	-4674.61481481483
44325.6184722917	0	5034.8	-5035.38518518518	-4677.14074074075
44325.6184724074	0	5034.8	-5035.91111111111	-4679.85925925927
44325.6184725232	0	5035.904	-5036.48888888888	-4682.54814814816
44325.6184726389	0	5035.904	-5037.09629629629	-4685.24444444446
44325.6184727546	0	5037.089	-5037.73333333333	-4687.70370370372
44325.6184728704	0	5037.089	-5038.64444444444	-4690.64444444446
44325.6184729861	0	5038.637	-5039.65185185185	-4693.47407407409
44325.6184731019	0	5038.637	-5040.72592592592	-4696.55555555557
44325.6184732176	0	5040.718	-5041.66666666666	-4699.85185185186
44325.6184733333	0	5040.718	-5042.4	-4703.12592592594
44325.6184734491	0	5042.392	-5042.7037037037	-4706.4888888889
44325.6184735648	0	5042.392	-5042.63703703703	-4710.01481481483
44325.6184736806	0	5042.629	-5042.34074074074	-4713.60000000001
44325.6184737963	0	5042.629	-5041.92592592592	-4717.11111111112
44325.618473912	0	5041.918	-5041.41481481481	-4720.72592592594
44325.6184740278	0	5041.918	-5041.14074074074	-4724.44444444445
44325.6184741435	0	5041.133	-5041.02222222222	-4728.11111111112
44325.6184742593	0	5041.133	-5041.27407407407	-4731.90370370371
44325.618474375	0	5041.266	-5041.81481481481	-4735.80000000001
44325.6184744907	0	5041.266	-5042.65925925926	-4739.7925925926
44325.6184746065	0	5042.651	-5043.62222222222	-4743.93333333334
44325.6184747222	0	5042.651	-5044.77777777777	-4747.86666666668
44325.618474838	0	5044.77	-5046.1037037037	-4751.97037037038
44325.6184749537	0	5044.77	-5047.68888888888	-4756.02222222223
44325.6184750694	0	5047.681	-5049.45185185185	-4760.23703703705
44325.6184751852	0	5047.681	-5051.34814814814	-4764.41481481483
44325.6184753009	0	5051.34	-5053.32592592592	-4768.24444444445
44325.6184754167	0	5051.34	-5055.7037037037	-4772.02222222223
44325.6184755324	0	5055.696	-5058.13333333333	-4775.48148148149
44325.6184756481	0	5055.696	-5060.89629629629	-4779.04444444445
44325.6184757639	0	5060.889	-5063.97777777777	-4782.8888888889
44325.6184758796	0	5060.889	-5066.99259259259	-4786.63703703705
44325.6184759954	0	5066.985	-5070.1111111111	-4790.34074074075
44325.6184761111	0	5066.985	-5072.91111111111	-4794.01481481482
44325.6184762269	0	5072.904	-5075.57037037036	-4797.81481481482
44325.6184763426	0	5072.904	-5077.91111111111	-4801.54814814816
44325.6184764583	0	5077.904	-5080.1037037037	-4805.49629629631
44325.6184765741	0	5077.904	-5082.1037037037	-4809.52592592594
44325.6184766898	0	5082.097	-5084.09629629629	-4813.71851851853
44325.6184768056	0	5082.097	-5085.97037037036	-4817.85185185186
44325.6184769213	0	5085.964	-5087.73333333333	-4821.89629629631
44325.618477037	0	5085.964	-5089.42222222222	-4826.03703703705
44325.6184771528	0	5089.416	-5091.1111111111	-4830.31851851853
44325.6184772685	0	5089.416	-5092.7037037037	-4834.45925925927
44325.6184773843	0	5092.697	-5094.39999999999	-4838.72592592594
44325.6184775	0	5092.697	-5096.16296296296	-4842.85925925927
44325.6184776157	0	5096.156	-5098.0074074074	-4846.88148148149
44325.6184777315	0	5096.156	-5100.04444444444	-4850.74814814816
44325.6184778472	0	5100.037	-5102.34814814814	-4854.40000000001
44325.618477963	0	5100.037	-5104.84444444444	-4858.05925925927
44325.6184780787	0	5104.837	-5107.39259259259	-4861.60740740742
44325.6184781944	0	5104.837	-5110.28148148148	-4865.36296296297
44325.6184783102	0	5110.274	-5113.12592592592	-4869.0888888889
44325.6184784259	0	5110.274	-5116.16296296296	-4872.86666666668
44325.6184785417	0	5116.155	-5119.02962962962	-4876.4888888889
44325.6184786574	0	5116.155	-5122.12592592592	-4880.36296296297
44325.6184787731	0	5122.118	-5125.32592592592	-4884.30370370371
44325.6184788889	0	5122.118	-5128.93333333333	-4888.10370370371
44325.6184790046	0	5128.925	-5132.63703703703	-4892.07407407408
44325.6184791204	0	5128.925	-5136.28888888888	-4895.97777777779
44325.6184792361	0	5136.281	-5140.05925925925	-4900.08148148149
44325.6184793519	0	5136.281	-5143.74814814814	-4903.92592592594
44325.6184794676	0	5143.74	-5147.31851851851	-4907.85185185186
44325.6184795833	0	5143.74	-5150.62962962962	-4911.50370370371
44325.6184796991	0	5150.621	-5153.77037037036	-4915.31111111112
44325.6184798148	0	5150.621	-5156.75555555555	-4919.22222222223
44325.6184799306	0	5156.747	-5159.64444444444	-4923.17777777779
44325.6184800463	0	5156.747	-5162.26666666666	-4926.9851851852
44325.618480162	0	5162.258	-5165.0074074074	-4930.88148148149
44325.6184802778	0	5162.258	-5167.87407407407	-4934.71851851853
44325.6184803935	0	5167.865	-5169.82962962962	-4937.43703703705
44325.6184805093	0	5167.865	-5172.4074074074	-4940.6888888889
44325.618480625	0	5172.398	-5175.48148148148	-4944.24444444445
44325.6184807407	0	5172.398	-5178.46666666666	-4947.83703703705
44325.6184808565	0	5178.457	-5181.59999999999	-4951.60000000001
44325.6184809722	0	5178.457	-5184.7037037037	-4955.47407407408
44325.618481088	0	5184.694	-5187.67407407407	-4959.20740740742
44325.6184812037	0	5184.694	-5190.74074074074	-4963.05925925927
44325.6184813194	0	5190.731	-5193.93333333333	-4966.8888888889
44325.6184814352	0	5190.731	-5197.24444444444	-4970.62962962964
44325.6184815509	0	5197.235	-5200.88148148148	-4974.58518518519
44325.6184816667	0	5197.235	-5204.68888888888	-4978.56296296297
44325.6184817824	0	5204.679	-5208.42222222222	-4982.18518518519
44325.6184818981	0	5204.679	-5212.31111111111	-4986.04444444445
44325.6184820139	0	5212.301	-5216.1037037037	-4990.02222222223
44325.6184821296	0	5212.301	-5219.8074074074	-4994.00740740742
44325.6184822454	0	5219.797	-5223.37777777777	-4998.14814814816
44325.6184823611	0	5219.797	-5226.66666666666	-5002.25185185186
44325.6184824769	0	5226.656	-5229.68888888888	-5006.22962962964
44325.6184825926	0	5226.656	-5232.54814814814	-5010.25185185186
44325.6184827083	0	5232.537	-5235.15555555555	-5014.08148148149
44325.6184828241	0	5232.537	-5237.76296296296	-5017.89629629631
44325.6184829398	0	5237.752	-5240.28888888888	-5021.77037037038
44325.6184830556	0	5237.752	-5242.84444444444	-5025.64444444445
44325.6184831713	0	5242.833	-5245.35555555555	-5029.3925925926
44325.618483287	0	5242.833	-5248.08888888888	-5033.14814814816
44325.6184834028	0	5248.077	-5250.65925925925	-5036.73333333334
44325.6184835185	0	5248.077	-5253.34814814814	-5040.45925925927
44325.6184836343	0	5253.336	-5255.84444444444	-5044.25185185186
44325.61848375	0	5253.336	-5258.45925925925	-5048.14814814816
44325.6184838657	0	5258.447	-5261.29629629629	-5052.02222222223
44325.6184839815	0	5258.447	-5264.17037037037	-5055.84444444445
44325.6184840972	0	5264.158	-5267.4	-5059.85185185186
44325.618484213	0	5264.158	-5270.83703703703	-5064.01481481482
44325.6184843287	0	5270.825	-5274.58518518518	-5068.02962962964
44325.6184844444	0	5270.825	-5278.29629629629	-5072.11111111112
44325.6184845602	0	5278.284	-5281.79999999999	-5076.02962962964
44325.6184846759	0	5278.284	-5285.41481481481	-5080.28148148149
44325.6184847917	0	5285.403	-5289.01481481481	-5084.54074074075
44325.6184849074	0	5285.403	-5292.43703703703	-5088.94814814816
44325.6184850232	0	5292.425	-5295.6	-5093.11851851853
44325.6184851389	0	5292.425	-5298.6074074074	-5097.3925925926
44325.6184852546	0	5298.595	-5301.43703703703	-5101.46666666668
44325.6184853704	0	5298.595	-5304.25925925925	-5105.42962962964
44325.6184854861	0	5304.247	-5306.64444444444	-5108.53333333334
44325.6184856019	0	5304.247	-5309.38518518518	-5112.33333333334
44325.6184857176	0	5309.373	-5312.3037037037	-5116.05185185186
44325.6184858333	0	5309.373	-5315.29629629629	-5119.94814814816
44325.6184859491	0	5315.284	-5318.44444444444	-5123.97777777779
44325.6184860648	0	5315.284	-5321.32592592592	-5127.85185185186
44325.6184861806	0	5321.314	-5324.37037037037	-5131.85925925927
44325.6184862963	0	5321.314	-5327.42962962963	-5136.03703703705
44325.618486412	0	5327.418	-5330.4	-5140.22222222223
44325.6184865278	0	5327.418	-5333.4074074074	-5144.43703703705
44325.6184866435	0	5333.396	-5336.92592592592	-5148.73333333334
44325.6184867593	0	5333.396	-5340.45925925926	-5153.10370370371
44325.618486875	0	5340.448	-5343.94814814814	-5157.20000000001
44325.6184869907	0	5340.448	-5347.62962962963	-5161.26666666668
44325.6184871065	0	5347.618	-5351.34074074074	-5165.71851851853
44325.6184872222	0	5347.618	-5354.67407407407	-5169.97037037038
44325.618487338	0	5354.662	-5357.71851851851	-5173.97037037038
44325.6184874537	0	5354.662	-5360.88148148148	-5178.13333333334
44325.6184875694	0	5360.869	-5363.72592592592	-5182.16296296297
44325.6184876852	0	5360.869	-5366.2074074074	-5185.96296296297
44325.6184878009	0	5366.195	-5368.82222222222	-5189.92592592593
44325.6184879167	0	5366.195	-5371.18518518518	-5193.78518518519
44325.6184880324	0	5371.173	-5373.23703703703	-5197.42222222223
44325.6184881481	0	5371.173	-5375.42962962963	-5201.14074074075
44325.6184882639	0	5375.417	-5377.78518518518	-5204.94074074075
44325.6184883796	0	5375.417	-5380.37777777778	-5208.8888888889
44325.6184884954	0	5380.365	-5383.08888888889	-5212.85185185186
44325.6184886111	0	5380.365	-5386.12592592592	-5216.84444444445
44325.6184887269	0	5386.113	-5389.0074074074	-5220.76296296297
44325.6184888426	0	5386.113	-5391.74074074074	-5224.81481481482
44325.6184889583	0	5391.728	-5394.71111111111	-5229.14074074075
44325.6184890741	0	5391.728	-5397.89629629629	-5233.50370370371
44325.6184891898	0	5397.884	-5400.83703703703	-5237.4888888889
44325.6184893056	0	5397.884	-5403.81481481481	-5241.4888888889
44325.6184894213	0	5403.803	-5407.20740740741	-5245.57037037038
44325.618489537	0	5403.803	-5410.86666666667	-5249.52592592593
44325.6184896528	0	5410.855	-5414.48888888889	-5253.51111111112
44325.6184897685	0	5410.855	-5418.09629629629	-5257.48148148149
44325.6184898843	0	5418.085	-5421.73333333333	-5261.37777777779
44325.61849	0	5418.085	-5425.45185185185	-5265.70370370371
44325.6184901157	0	5425.441	-5428.79259259259	-5269.63703703705
44325.6184902315	0	5425.441	-5432.15555555555	-5273.77037037038
44325.6184903472	0	5432.145	-5435.51111111111	-5278.22222222223
44325.618490463	0	5432.145	-5438.82962962963	-5282.50370370371
44325.6184905787	0	5438.819	-5442.29629629629	-5286.91111111112
44325.6184906944	0	5438.819	-5445.95555555555	-5291.37777777779
44325.6184908102	0	5445.945	-5449.39259259259	-5295.40000000001
44325.6184909259	0	5445.945	-5452.75555555555	-5299.15555555556
44325.6184910417	0	5452.745	-5455.97037037037	-5302.93333333334
44325.6184911574	0	5452.745	-5459.40740740741	-5307.00740740741
44325.6184912731	0	5459.397	-5462.74074074074	-5311.03703703704
44325.6184913889	0	5459.397	-5465.77037037037	-5314.84444444445
44325.6184915046	0	5465.76	-5468.74074074074	-5318.61481481482
44325.6184916204	0	5465.76	-5471.79259259259	-5322.58518518519
44325.6184917361	0	5471.782	-5474.54074074074	-5326.40740740741
44325.6184918518	0	5471.782	-5477.38518518518	-5330.27407407408
44325.6184919676	0	5477.375	-5479.97777777778	-5333.93333333334
44325.6184920833	0	5477.375	-5482.74814814815	-5337.74074074075
44325.6184921991	0	5482.738	-5485.40740740741	-5341.37037037038
44325.6184923148	0	5482.738	-5488.41481481481	-5345.14074074075
44325.6184924306	0	5488.405	-5491.42222222222	-5348.82962962964
44325.6184925463	0	5488.405	-5494.87407407407	-5352.81481481482
44325.618492662	0	5494.864	-5498.12592592592	-5356.4962962963
44325.6184927778	0	5494.864	-5500.62222222222	-5359.18518518519
44325.6184928935	0	5500.612	-5503.96296296296	-5362.88148148149
44325.6184930093	0	5500.612	-5507.51111111111	-5366.78518518519
44325.618493125	0	5507.501	-5511.16296296296	-5370.61481481482
44325.6184932407	0	5507.501	-5514.89629629629	-5374.37777777778
44325.6184933565	0	5514.886	-5518.62222222222	-5378.34814814815
44325.6184934722	0	5514.886	-5522.2	-5382.10370370371
44325.618493588	0	5522.19	-5525.62222222222	-5385.77037037038
44325.6184937037	0	5522.19	-5528.88148148148	-5389.37037037038
44325.6184938194	0	5528.871	-5531.89629629629	-5393.17037037038
44325.6184939352	0	5528.871	-5534.71851851852	-5397.01481481482
44325.6184940509	0	5534.708	-5537.27407407407	-5400.70370370371
44325.6184941667	0	5534.708	-5539.79259259259	-5404.4962962963
44325.6184942824	0	5539.782	-5542.42222222222	-5408.4888888889
44325.6184943982	0	5539.782	-5544.87407407407	-5412.05185185186
44325.6184945139	0	5544.863	-5547.52592592592	-5415.83703703705
44325.6184946296	0	5544.863	-5550.25925925926	-5419.43703703705
44325.6184947454	0	5550.248	-5552.84444444444	-5422.57777777779
44325.6184948611	0	5550.248	-5555.66666666666	-5425.84444444445
44325.6184949769	0	5555.655	-5558.67407407407	-5429.37037037038
44325.6184950926	0	5555.655	-5561.74074074074	-5432.80000000001
44325.6184952083	0	5561.729	-5565.09629629629	-5436.40740740742
44325.6184953241	0	5561.729	-5568.46666666666	-5439.92592592593
44325.6184954398	0	5568.455	-5572.09629629629	-5443.60000000001
44325.6184955556	0	5568.455	-5575.62962962963	-5447.1925925926
44325.6184956713	0	5575.618	-5578.95555555555	-5450.62962962964
44325.618495787	0	5575.618	-5582.16296296296	-5454.14814814816
44325.6184959028	0	5582.151	-5585.24444444444	-5457.87407407408
44325.6184960185	0	5582.151	-5588.17777777777	-5461.5925925926
44325.6184961343	0	5588.166	-5590.8	-5465.05185185186
44325.61849625	0	5588.166	-5593.36296296296	-5468.37037037038
44325.6184963657	0	5593.351	-5595.96296296296	-5471.55555555556
44325.6184964815	0	5593.351	-5598.85185185185	-5474.94074074075
44325.6184965972	0	5598.84	-5601.77777777777	-5478.33333333334
44325.618496713	0	5598.84	-5604.77037037037	-5481.70370370371
44325.6184968287	0	5604.759	-5607.69629629629	-5485.0888888889
44325.6184969444	0	5604.759	-5610.54074074074	-5488.54074074075
44325.6184970602	0	5610.529	-5613.42962962963	-5491.8962962963
44325.6184971759	0	5610.529	-5616.74074074074	-5495.58518518519
44325.6184972917	0	5616.729	-5620.12592592592	-5499.13333333334
44325.6184974074	0	5616.729	-5623.64444444444	-5502.51851851853
44325.6184975232	0	5623.633	-5627.3037037037	-5505.85925925927
44325.6184976389	0	5623.633	-5631.17777777777	-5509.20000000001
44325.6184977546	0	5631.166	-5634.96296296296	-5512.4888888889
44325.6184978704	0	5631.166	-5638.93333333333	-5516.01481481482
44325.6184979861	0	5638.922	-5642.86666666666	-5519.4888888889
44325.6184981019	0	5638.922	-5646.61481481481	-5522.80740740741
44325.6184982176	0	5646.603	-5650.40740740741	-5526.48148148149
44325.6184983333	0	5646.603	-5654.25185185185	-5529.96296296297
44325.6184984491	0	5654.24	-5657.97777777778	-5533.37777777779
44325.6184985648	0	5654.24	-5661.2	-5536.21481481482
44325.6184986806	0	5661.188	-5664.97037037037	-5539.25185185186
44325.6184987963	0	5661.188	-5669.27407407407	-5542.55555555556
44325.618498912	0	5669.262	-5673.35555555555	-5545.80740740741
44325.6184990278	0	5669.262	-5677.22962962963	-5548.80740740741
44325.6184991435	0	5677.218	-5681.17037037037	-5552.07407407408
44325.6184992593	0	5677.218	-5684.88888888889	-5555.35555555556
44325.618499375	0	5684.877	-5688.44444444444	-5558.61481481482
44325.6184994907	0	5684.877	-5692.02222222222	-5561.98518518519
44325.6184996065	0	5692.01	-5695.6074074074	-5565.26666666667
44325.6184997222	0	5692.01	-5699.17037037037	-5568.32592592593
44325.618499838	0	5699.158	-5703.03703703703	-5571.60740740742
44325.6184999537	0	5699.158	-5706.89629629629	-5574.87407407408
44325.6185000694	0	5706.884	-5710.51851851852	-5578.11851851853
44325.6185001852	0	5706.884	-5714.42222222222	-5581.51851851853
44325.6185003009	0	5714.41	-5718.09629629629	-5584.80000000001
44325.6185004167	0	5714.41	-5721.78518518518	-5588.11111111112
44325.6185005324	0	5721.773	-5725.43703703703	-5591.32592592593
44325.6185006481	0	5721.773	-5728.94074074074	-5594.40740740742
44325.6185007639	0	5728.929	-5732.65925925926	-5597.6888888889
44325.6185008796	0	5728.929	-5736.29629629629	-5600.85185185186
44325.6185009954	0	5736.285	-5739.94074074074	-5603.81481481482
44325.6185011111	0	5736.285	-5743.45925925926	-5606.51851851853
44325.6185012269	0	5743.448	-5747.11851851852	-5609.37037037038
44325.6185013426	0	5743.448	-5750.72592592592	-5612.32592592593
44325.6185014583	0	5750.715	-5754.08148148148	-5615.06666666667
44325.6185015741	0	5750.715	-5757.34074074074	-5617.96296296297
44325.6185016898	0	5757.33	-5760.63703703703	-5621.04444444445
44325.6185018056	0	5757.33	-5763.81481481481	-5624.17777777779
44325.6185019213	0	5763.804	-5766.82962962963	-5627.22962962964
44325.618502037	0	5763.804	-5769.55555555555	-5629.92592592593
44325.6185021528	0	5769.545	-5772.22962962963	-5632.65185185186
44325.6185022685	0	5769.545	-5774.85925925926	-5635.2888888889
44325.6185023843	0	5774.849	-5777.85185185185	-5638.05185185186
44325.6185025	0	5774.849	-5780.52592592592	-5640.44444444445
44325.6185026157	0	5780.516	-5783.34074074074	-5643.04444444445
44325.6185027315	0	5780.516	-5786.15555555555	-5645.65185185186
44325.6185028472	0	5786.146	-5788.95555555555	-5648.06666666667
44325.618502963	0	5786.146	-5791.67407407407	-5650.57037037038
44325.6185030787	0	5791.665	-5794.45185185185	-5653.17777777779
44325.6185031944	0	5791.665	-5797.11111111111	-5655.54814814816
44325.6185033102	0	5797.102	-5799.88148148148	-5658.02222222223
44325.6185034259	0	5797.102	-5802.72592592592	-5660.40740740742
44325.6185035417	0	5802.717	-5805.53333333333	-5662.50370370371
44325.6185036574	0	5802.717	-5808.62222222222	-5664.74814814816
44325.6185037731	0	5808.613	-5811.82222222222	-5666.93333333334
44325.6185038889	0	5808.613	-5814.97777777777	-5669.12592592594
44325.6185040046	0	5814.969	-5818.45185185185	-5671.54814814816
44325.6185041204	0	5814.969	-5821.79259259259	-5674.02222222223
44325.6185042361	0	5821.784	-5825.18518518518	-5676.73333333334
44325.6185043518	0	5821.784	-5828.43703703703	-5679.28148148149
44325.6185044676	0	5828.428	-5831.67407407407	-5681.8888888889
44325.6185045833	0	5828.428	-5835.06666666666	-5684.65925925927
44325.6185048148	0	5835.058	-5842.13333333333	-5690.05185185186
44325.6185049306	0	5842.125	-5845.68148148148	-5692.54074074075
44325.6185050463	0	5842.125	-5849.43703703703	-5695.07407407408
44325.618505162	0	5849.429	-5853.02222222222	-5697.48148148149
44325.6185052778	0	5849.429	-5856.5037037037	-5699.97777777779
44325.6185053935	0	5856.496	-5860.03703703703	-5702.62222222223
44325.6185055093	0	5856.496	-5863.15555555555	-5705.02962962964
44325.618505625	0	5863.148	-5866.25925925926	-5707.5925925926
44325.6185057407	0	5863.148	-5869.2	-5710.08148148149
44325.6185058565	0	5869.192	-5871.94074074074	-5712.50370370371
44325.6185059722	0	5869.192	-5874.46666666666	-5714.85185185186
44325.618506088	0	5874.459	-5876.97037037037	-5717.30370370371
44325.6185062037	0	5874.459	-5879.48888888889	-5719.67407407409
44325.6185063194	0	5879.481	-5882.24444444444	-5722.10370370371
44325.6185064352	0	5879.481	-5884.91851851852	-5724.25925925927
44325.6185065509	0	5884.911	-5887.92592592592	-5726.62222222223
44325.6185066667	0	5884.911	-5890.8074074074	-5729.04444444446
44325.6185067824	0	5890.8	-5893.68148148148	-5731.48148148149
44325.6185068982	0	5890.8	-5896.54814814814	-5733.88148148149
44325.6185070139	0	5896.541	-5898.98518518518	-5736.17777777779
44325.6185071296	0	5896.541	-5901.94814814814	-5738.91111111112
44325.6185072454	0	5901.941	-5904.88888888889	-5741.61481481483
44325.6185073611	0	5901.941	-5907.84444444444	-5744.15555555557
44325.6185074769	0	5907.837	-5910.9037037037	-5746.57777777779
44325.6185075926	0	5907.837	-5914.22222222222	-5749.05925925927
44325.6185077083	0	5914.215	-5917.47407407407	-5751.33333333334
44325.6185078241	0	5917.467	-5918.9037037037	-5752.32592592594
44325.6185079398	0	5917.467	-5922.12592592592	-5754.70370370372
44325.6185080556	0	5922.119	-5925.82222222222	-5757.5851851852
44325.6185081713	0	5925.815	-5929.12592592592	-5760.23703703705
44325.618508287	0	5929.119	-5932.3037037037	-5762.90370370372
44325.6185084028	0	5929.119	-5935.67407407407	-5765.5925925926
44325.6185085185	0	5935.667	-5939.11851851852	-5768.42962962964
44325.6185086343	0	5935.667	-5942.57777777777	-5771.17777777779
44325.61850875	0	5942.571	-5945.82222222222	-5773.67407407409
44325.6185088657	0	5942.571	-5949.39259259259	-5776.36296296297
44325.6185089815	0	5949.386	-5952.8074074074	-5778.96296296297
44325.6185090972	0	5949.386	-5956.11111111111	-5781.2888888889
44325.618509213	0	5956.105	-5959.39259259259	-5783.93333333334
44325.6185093287	0	5956.105	-5962.72592592592	-5786.62962962964
44325.6185094444	0	5962.72	-5966.07407407407	-5789.41481481483
44325.6185095602	0	5962.72	-5969.37037037037	-5792.25185185186
44325.6185096759	0	5969.364	-5972.67407407407	-5795.16296296297
44325.6185097917	0	5969.364	-5976.07407407407	-5798.02962962964
44325.6185099074	0	5976.068	-5979.47407407407	-5800.85925925927
44325.6185100231	0	5976.068	-5982.96296296296	-5803.60000000001
44325.6185101389	0	5982.957	-5986.34814814814	-5806.43703703705
44325.6185102546	0	5982.957	-5989.95555555555	-5809.32592592594
44325.6185103704	0	5989.95	-5993.25925925926	-5812.15555555557
44325.6185104861	0	5989.95	-5996.58518518518	-5815.22222222223
44325.6185106019	0	5996.58	-5999.42962962963	-5818.00000000001
44325.6185107176	0	5996.58	-6002.35555555555	-5820.93333333334
44325.6185108333	0	6002.35	-6004.92592592592	-5823.57037037038
44325.6185109491	0	6002.35	-6007.57777777777	-5826.28148148149
44325.6185110648	0	6007.572	-6010.14814814815	-5828.74074074075
44325.6185111806	0	6007.572	-6013.09629629629	-5831.44444444445
44325.6185112963	0	6013.091	-6016.2074074074	-5834.14814814816
44325.618511412	0	6013.091	-6019.34074074074	-5836.77037037038
44325.6185115278	0	6019.335	-6022.66666666666	-5839.55555555556
44325.6185116435	0	6019.335	-6026.13333333333	-5842.2888888889
44325.6185117593	0	6026.128	-6029.48888888889	-5844.8888888889
44325.618511875	0	6026.128	-6032.79259259259	-5847.46666666668
44325.6185119907	0	6032.787	-6036.07407407407	-5850.10370370371
44325.6185121065	0	6032.787	-6039.65185185185	-5853.04444444445
44325.6185122222	0	6039.646	-6043.05185185185	-5855.92592592594
44325.618512338	0	6039.646	-6046.72592592592	-5858.85185185186
44325.6185124537	0	6046.72	-6050.41481481481	-5861.71111111112
44325.6185125694	0	6046.72	-6054.23703703703	-5864.56296296297
44325.6185126852	0	6054.231	-6058.05925925926	-5867.33333333334
44325.6185128009	0	6058.053	-6061.8074074074	-5870.03703703705
44325.6185129167	0	6061.801	-6065.42962962963	-5872.85185185186
44325.6185130324	0	6065.423	-6069.19259259259	-5875.93333333334
44325.6185131481	0	6065.423	-6072.63703703703	-5878.86666666668
44325.6185132639	0	6072.63	-6075.99259259259	-5881.84444444445
44325.6185133796	0	6072.63	-6079.15555555555	-5884.43703703705
44325.6185134954	0	6079.149	-6082.33333333333	-5887.32592592593
44325.6185136111	0	6079.149	-6085.25185185185	-5889.9925925926
44325.6185137269	0	6085.245	-6088.26666666666	-5892.66666666668
44325.6185138426	0	6085.245	-6091.42962962963	-5895.34074074075
44325.6185139583	0	6091.423	-6094.72592592592	-5897.78518518519
44325.6185140741	0	6091.423	-6097.95555555555	-5900.35555555556
44325.6185141898	0	6097.949	-6101.01481481481	-5902.74814814816
44325.6185143056	0	6097.949	-6103.07407407407	-5904.52592592593
44325.6185144213	0	6103.068	-6105.88148148148	-5907.02962962964
44325.618514537	0	6103.068	-6108.45925925926	-5909.57777777779
44325.6185146528	0	6108.453	-6111.22222222222	-5912.44444444445
44325.6185147685	0	6108.453	-6113.94074074074	-5915.22222222223
44325.6185148843	0	6113.934	-6116.85925925926	-5918.17037037038
44325.618515	0	6113.934	-6119.47407407407	-5920.82962962964
44325.6185151157	0	6119.467	-6122.37777777778	-5923.3925925926
44325.6185152315	0	6119.467	-6125.02962962963	-5925.62962962964
44325.6185153472	0	6125.023	-6127.94074074074	-5928.11851851853
44325.618515463	0	6125.023	-6130.99259259259	-5930.81481481482
44325.6185155787	0	6130.986	-6134.08888888889	-5933.77037037038
44325.6185156944	0	6130.986	-6137.13333333333	-5936.56296296297
44325.6185158102	0	6137.127	-6140.31851851852	-5939.43703703705
44325.6185159259	0	6137.127	-6143.20740740741	-5942.17037037038
44325.6185160417	0	6143.201	-6145.95555555555	-5944.91851851853
44325.6185161574	0	6145.949	-6148.45185185185	-5947.35555555556
44325.6185162731	0	6145.949	-6151.00740740741	-5949.83703703705
44325.6185163889	0	6151.00099999999	-6153.65925925926	-5952.32592592594
44325.6185165046	0	6151.00099999999	-6156.54074074074	-5954.82962962964
44325.6185166204	0	6156.534	-6159.7037037037	-5957.54074074075
44325.6185167361	0	6156.534	-6162.88888888889	-5960.10370370371
44325.6185168519	0	6162.882	-6165.67407407407	-5962.25925925927
44325.6185169676	0	6165.66699999999	-6168.8	-5964.91111111112
44325.6185170833	0	6165.66699999999	-6171.75555555555	-5967.4962962963
44325.6185171991	0	6171.748	-6174.66666666667	-5970.0888888889
44325.6185173148	0	6174.659	-6177.21481481481	-5972.53333333334
44325.6185174306	0	6177.20699999999	-6179.88148148148	-5975.44444444445
44325.6185175463	0	6179.874	-6182.28148148148	-5978.30370370371
44325.618517662	0	6179.874	-6184.57037037037	-5981.25925925927
44325.6185177778	0	6184.563	-6186.64444444444	-5984.02222222223
44325.6185178935	0	6184.563	-6188.87407407407	-5986.78518518519
44325.6185180093	0	6188.867	-6191	-5989.35555555556
44325.618518125	0	6188.867	-6192.81481481481	-5991.60000000001
44325.6185182407	0	6192.808	-6194.59259259259	-5993.72592592593
44325.6185183565	0	6192.808	-6196.62222222222	-5996.16296296297
44325.6185184722	0	6196.615	-6198.81481481481	-5998.84444444445
44325.618518588	0	6196.615	-6201.20740740741	-6001.5925925926
44325.6185187037	0	6201.2	-6203.71111111111	-6004.1925925926
44325.6185188194	0	6201.2	-6206.33333333333	-6006.8888888889
44325.6185189352	0	6206.326	-6208.97777777778	-6009.44444444445
44325.6185190509	0	6206.326	-6211.72592592592	-6012.02222222223
44325.6185191667	0	6211.719	-6214.52592592592	-6014.64444444445
44325.6185192824	0	6211.719	-6217.25185185185	-6017.02222222223
44325.6185193982	0	6217.245	-6220.17037037037	-6019.50370370371
44325.6185195139	0	6217.245	-6223.36296296296	-6021.91111111112
44325.6185196296	0	6223.356	-6226.65925925926	-6024.33333333334
44325.6185197454	0	6223.356	-6229.88148148148	-6026.65185185186
44325.6185198611	0	6229.875	-6232.8	-6028.96296296297
44325.6185199769	0	6229.875	-6235.59259259259	-6031.31851851853
44325.6185200926	0	6235.586	-6238.24444444444	-6033.64444444445
44325.6185202083	0	6235.586	-6240.96296296296	-6036.06666666668
44325.6185203241	0	6240.956	-6243.54074074074	-6038.55555555556
44325.6185204398	0	6243.534	-6245.99259259259	-6040.9925925926
44325.6185205556	0	6243.534	-6248.34814814815	-6043.32592592593
44325.6185206713	0	6248.341	-6250.65185185185	-6045.51111111112
44325.618520787	0	6248.341	-6253.24444444444	-6047.71111111112
44325.6185209028	0	6253.237	-6256.05925925926	-6049.85925925927
44325.6185210185	0	6256.052	-6258.93333333333	-6052.00000000001
44325.6185211343	0	6256.052	-6262.02962962963	-6054.2962962963
44325.61852125	0	6262.022	-6264.83703703704	-6056.44444444445
44325.6185213657	0	6262.022	-6267.68888888889	-6058.4962962963
44325.6185214815	0	6267.681	-6270.65185185185	-6060.80000000001
44325.6185215972	0	6267.681	-6273.61481481481	-6063.12592592593
44325.618521713	0	6273.607	-6276.60740740741	-6065.37037037038
44325.6185218287	0	6273.607	-6279.71851851852	-6067.72592592593
44325.6185219444	0	6279.711	-6282.8	-6070.15555555556
44325.6185220602	0	6279.711	-6285.88888888889	-6072.52592592593
44325.6185221759	0	6285.881	-6288.85185185185	-6074.77037037038
44325.6185222917	0	6288.844	-6291.95555555555	-6076.94814814816
44325.6185224074	0	6288.844	-6295.16296296296	-6079.04444444445
44325.6185225231	0	6295.155	-6295.16296296296	-6079.04444444445
44325.6185226389	0	6295.155	-6298.22222222222	-6081.20000000001
44325.6185227546	0	6298.214	-6303.99259259259	-6085.55555555556
44325.6185228704	0	6298.214	-6306.79259259259	-6087.85925925927
44325.6185229861	0	6306.784	-6309.27407407407	-6090.25925925927
44325.6185231019	0	6306.784	-6311.73333333333	-6092.5925925926
44325.6185232176	0	6311.72499999999	-6314.02962962963	-6094.91111111112
44325.6185233333	0	6311.72499999999	-6316.35555555555	-6097.1925925926
44325.6185234491	0	6316.347	-6319.12592592592	-6099.57037037038
44325.6185235648	0	6316.347	-6322.02962962963	-6101.82222222223
44325.6185236806	0	6322.021	-6324.93333333333	-6103.88148148149
44325.6185237963	0	6322.021	-6327.81481481481	-6106.08148148149
44325.618523912	0	6327.806	-6330.42222222222	-6108.34074074075
44325.6185240278	0	6327.806	-6333.04444444444	-6110.81481481482
44325.6185241435	0	6333.03599999999	-6335.5037037037	-6113.20000000001
44325.6185242593	0	6333.03599999999	-6337.85185185185	-6115.64444444445
44325.618524375	0	6337.84299999999	-6340.13333333333	-6118.01481481482
44325.6185244907	0	6337.84299999999	-6342.46666666666	-6120.51851851853
44325.6185246065	0	6342.45799999999	-6344.93333333333	-6123.05925925927
44325.6185247222	0	6342.45799999999	-6347.37037037037	-6125.4888888889
44325.618524838	0	6347.36199999999	-6349.79259259259	-6127.76296296297
44325.6185249537	0	6349.78399999999	-6352.09629629629	-6129.90370370371
44325.6185250694	0	6352.08799999999	-6354.47407407407	-6132.11111111112
44325.6185251852	0	6354.46599999999	-6356.4074074074	-6133.9925925926
44325.6185253009	0	6354.46599999999	-6358.14074074074	-6135.46666666668
44325.6185254167	0	6358.13299999999	-6360.9037037037	-6137.63703703705
44325.6185255324	0	6358.13299999999	-6363.67407407407	-6139.76296296297
44325.6185256481	0	6363.66599999999	-6366.49629629629	-6142.20740740742
44325.6185257639	0	6363.66599999999	-6369.15555555555	-6144.56296296297
44325.6185258796	0	6369.14699999999	-6371.89629629629	-6146.91111111112
44325.6185259954	0	6371.88799999999	-6374.45925925926	-6149.35555555556
44325.6185261111	0	6374.45099999999	-6377.02962962963	-6151.93333333334
44325.6185262269	0	6377.02099999999	-6379.4	-6154.47407407408
44325.6185263426	0	6379.39099999999	-6381.9037037037	-6156.9925925926
44325.6185264583	0	6381.89499999999	-6384.44444444444	-6159.45925925927
44325.6185265741	0	6384.43599999999	-6387.03703703703	-6161.80740740742
44325.6185266898	0	6387.02899999999	-6389.71111111111	-6163.9925925926
44325.6185268056	0	6389.70299999999	-6392.57777777777	-6166.04444444445
44325.6185269213	0	6389.70299999999	-6395.68888888889	-6168.37037037038
44325.618527037	0	6395.68099999999	-6398.74814814815	-6170.71851851853
44325.6185271528	0	6395.68099999999	-6401.85925925926	-6173.14074074075
44325.6185272685	0	6401.85099999999	-6404.74074074074	-6175.42222222223
44325.6185273843	0	6404.73199999999	-6407.77037037037	-6177.92592592594
44325.6185275	0	6407.76199999999	-6410.59259259259	-6180.37037037038
44325.6185276157	0	6407.76199999999	-6413.42222222222	-6182.96296296297
44325.6185277315	0	6413.41399999999	-6416.2074074074	-6185.52592592594
44325.6185278472	0	6413.41399999999	-6418.87407407407	-6187.94814814816
44325.618527963	0	6418.86599999999	-6421.38518518518	-6190.10370370371
44325.6185280787	0	6418.86599999999	-6423.92592592592	-6192.18518518519
44325.6185281944	0	6423.91799999999	-6426.71111111111	-6194.55555555556
44325.6185283102	0	6423.91799999999	-6429.55555555555	-6196.83703703705
44325.6185284259	0	6429.54799999999	-6432.4	-6199.2888888889
44325.6185285417	0	6429.54799999999	-6435.16296296296	-6201.70370370371
44325.6185286574	0	6435.15499999999	-6437.96296296296	-6204.29629629631
44325.6185287732	0	6435.15499999999	-6440.8	-6206.97777777779
44325.6185288889	0	6440.79199999999	-6443.36296296296	-6209.54814814816
44325.6185290046	0	6440.79199999999	-6446.05185185185	-6212.11851851853
44325.6185291204	0	6446.04399999999	-6448.8	-6214.65925925927
44325.6185292361	0	6446.04399999999	-6451.65925925926	-6217.00740740742
44325.6185293519	0	6451.65099999999	-6454.82222222222	-6219.53333333334
44325.6185294676	0	6454.81399999999	-6457.94074074074	-6222.02962962964
44325.6185295833	0	6454.81399999999	-6460.8	-6224.35555555556
44325.6185296991	0	6460.79199999999	-6463.61481481481	-6226.86666666668
44325.6185298148	0	6460.79199999999	-6466.35555555555	-6229.50370370371
44325.6185299306	0	6466.34799999999	-6468.94814814815	-6232.0962962963
44325.6185300463	0	6468.94099999999	-6471.60740740741	-6234.82962962964
44325.618530162	0	6468.94099999999	-6473.94814814815	-6237.37037037038
44325.6185302778	0	6473.94099999999	-6476.25925925926	-6240.07407407408
44325.6185303935	0	6476.25199999999	-6478.3037037037	-6242.82222222223
44325.6185305093	0	6476.25199999999	-6480.03703703704	-6245.42222222223
44325.618530625	0	6480.02999999999	-6481.43703703704	-6247.94074074075
44325.6185307407	0	6481.42999999999	-6482.65185185185	-6250.50370370371
44325.6185308565	0	6481.42999999999	-6483.73333333333	-6253.20740740742
44325.6185309722	0	6483.72599999999	-6484.94814814815	-6255.77777777779
44325.618531088	0	6483.72599999999	-6486.13333333333	-6258.21481481482
44325.6185312037	0	6486.12599999999	-6487.60740740741	-6260.81481481482
44325.6185313194	0	6486.12599999999	-6489.02222222222	-6263.47407407408
44325.6185314352	0	6489.01499999999	-6490.34074074074	-6266.16296296297
44325.6185315509	0	6489.01499999999	-6491.56296296296	-6268.94814814816
44325.6185316667	0	6491.55599999999	-6492.60740740741	-6271.74074074075
44325.6185317824	0	6491.55599999999	-6493.42962962963	-6274.33333333334
44325.6185318982	0	6493.42299999999	-6494.25925925926	-6277.11111111112
44325.6185320139	0	6493.42299999999	-6495.02962962963	-6279.91111111112
44325.6185321296	0	6495.02299999999	-6495.79259259259	-6282.69629629631
44325.6185322454	0	6495.02299999999	-6496.21481481481	-6285.14814814816
44325.6185323611	0	6496.20799999999	-6496.66666666667	-6287.94814814816
44325.6185324769	0	6496.20799999999	-6497.04444444444	-6290.74814814816
44325.6185325926	0	6497.03799999999	-6497.27407407407	-6293.57777777779
44325.6185327083	0	6497.03799999999	-6497.39259259259	-6296.45925925927
44325.6185328241	0	6497.38599999999	-6497.40740740741	-6299.29629629631
44325.6185329398	0	6497.38599999999	-6497.48888888889	-6302.17777777779
44325.6185330556	0	6497.48199999999	-6497.55555555555	-6303.66666666668
44325.6185331713	0	6497.54899999999	-6497.58518518518	-6306.45925925927
44325.618533287	0	6497.54899999999	-6497.62222222222	-6309.22962962964
44325.6185334028	0	6497.61599999999	-6497.52592592592	-6312.04444444445
44325.6185335185	0	6497.61599999999	-6497.35555555555	-6314.76296296297
44325.6185336343	0	6497.34899999999	-6497.06666666666	-6317.54814814816
44325.61853375	0	6497.05999999999	-6496.76296296296	-6320.37037037038
44325.6185338657	0	6496.75599999999	-6496.48888888889	-6322.98518518519
44325.6185339815	0	6496.75599999999	-6496.19259259259	-6325.73333333334
44325.6185340972	0	6496.18599999999	-6496.02962962963	-6328.47407407408
44325.618534213	0	6496.18599999999	-6495.94074074074	-6331.17777777779
44325.6185343287	0	6495.93399999999	-6495.82222222222	-6333.92592592594
44325.6185344444	0	6495.93399999999	-6495.69629629629	-6336.57777777779
44325.6185345602	0	6495.68999999999	-6495.52592592592	-6339.2888888889
44325.6185346759	0	6495.68999999999	-6495.42222222222	-6341.91111111112
44325.6185347917	0	6495.41599999999	-6495.37777777777	-6344.51851851853
44325.6185349074	0	6495.37199999999	-6495.26666666666	-6346.98518518519
44325.6185350231	0	6495.26099999999	-6495.15555555555	-6349.34814814816
44325.6185351389	0	6495.26099999999	-6495.19259259259	-6351.42962962964
44325.6185352546	0	6495.18699999999	-6495.13333333333	-6353.56296296297
44325.6185353704	0	6495.18699999999	-6495.14074074074	-6355.63703703705
44325.6185354861	0	6495.13499999999	-6495.2	-6357.71851851853
44325.6185356019	0	6495.13499999999	-6495.22962962963	-6359.61481481482
44325.6185357176	0	6495.22399999999	-6495.2	-6361.25185185186
44325.6185358333	0	6495.22399999999	-6495.27407407407	-6362.83703703704
44325.6185359491	0	6495.26799999999	-6495.38518518518	-6364.31111111112
44325.6185360648	0	6495.26799999999	-6495.6	-6365.60740740741
44325.6185361806	0	6495.59399999999	-6495.86666666666	-6366.60000000001
44325.6185362963	0	6495.59399999999	-6496.13333333333	-6367.52592592593
44325.618536412	0	6496.127	-6496.4	-6368.2888888889
44325.6185365278	0	6496.127	-6496.64444444444	-6368.91111111112
44325.6185366435	0	6496.638	-6496.94814814814	-6369.54074074075
44325.6185367593	0	6496.638	-6497.17037037037	-6369.96296296297
44325.618536875	0	6497.164	-6497.35555555555	-6370.28148148149
44325.6185369907	0	6497.164	-6497.48148148148	-6370.45185185186
44325.6185371065	0	6497.47499999999	-6497.59259259259	-6370.48148148149
44325.6185372222	0	6497.47499999999	-6497.7037037037	-6370.38518518519
44325.618537338	0	6497.69699999999	-6497.85185185185	-6370.1925925926
44325.6185374537	0	6497.69699999999	-6497.94074074074	-6369.91851851853
44325.6185375694	0	6497.93399999999	-6498.02962962962	-6369.46666666667
44325.6185376852	0	6497.93399999999	-6498.12592592592	-6368.88148148149
44325.6185378009	0	6498.119	-6498.26666666666	-6368.25925925927
44325.6185379167	0	6498.119	-6498.45925925925	-6367.42222222223
44325.6185380324	0	6498.45199999999	-6498.63703703703	-6366.45925925927
44325.6185381481	0	6498.45199999999	-6498.91111111111	-6365.37777777779
44325.6185382639	0	6498.904	-6499.1037037037	-6364.25185185186
44325.6185383796	0	6498.904	-6499.35555555555	-6362.94074074075
44325.6185384954	0	6499.348	-6499.59999999999	-6361.52592592593
44325.6185386111	0	6499.348	-6499.77037037037	-6359.91111111112
44325.6185387268	0	6499.763	-6500.06666666666	-6358.28148148149
44325.6185388426	0	6499.763	-6500.45185185185	-6356.5925925926
44325.6185389583	0	6500.444	-6500.93333333333	-6354.76296296297
44325.6185390741	0	6500.92499999999	-6501.65925925926	-6352.8888888889
44325.6185391898	0	6500.92499999999	-6502.56296296296	-6350.95555555556
44325.6185393056	0	6502.55499999999	-6503.58518518518	-6348.97777777779
44325.6185394213	0	6503.57699999999	-6504.58518518518	-6346.98518518519
44325.618539537	0	6503.57699999999	-6505.68148148148	-6344.86666666668
44325.6185396528	0	6505.67299999999	-6506.71111111111	-6342.60740740742
44325.6185397685	0	6505.67299999999	-6507.7037037037	-6340.22222222223
44325.6185398843	0	6507.69499999999	-6508.63703703703	-6337.72592592593
44325.61854	0	6507.69499999999	-6509.31851851851	-6335.38518518519
44325.6185401157	0	6509.30999999999	-6509.83703703703	-6332.9925925926
44325.6185402315	0	6509.30999999999	-6510.4074074074	-6330.4888888889
44325.6185403472	0	6510.39899999999	-6510.86666666666	-6327.89629629631
44325.618540463	0	6510.39899999999	-6511.31851851851	-6325.36296296297
44325.6185405787	0	6511.30999999999	-6511.68888888888	-6322.65925925927
44325.6185406944	0	6511.67999999999	-6512.11111111111	-6320.02222222223
44325.6185408102	0	6512.10199999999	-6512.57037037036	-6317.34814814816
44325.6185409259	0	6512.56099999999	-6513.25925925925	-6314.65185185186
44325.6185410417	0	6513.24999999999	-6514.08148148148	-6311.97777777779
44325.6185411574	0	6513.24999999999	-6514.85925925925	-6309.43703703705
44325.6185412732	0	6514.84999999999	-6515.74814814814	-6306.75555555556
44325.6185413889	0	6515.73899999999	-6516.59999999999	-6304.11851851853
44325.6185415046	0	6515.73899999999	-6517.43703703703	-6301.54814814816
44325.6185416204	0	6517.42799999999	-6518.26666666666	-6299.02222222223
44325.6185417361	0	6517.42799999999	-6518.92592592592	-6297.37037037038
44325.6185418519	0	6518.91699999999	-6519.8074074074	-6294.7851851852
44325.6185419676	0	6518.91699999999	-6520.75555555555	-6291.97037037038
44325.6185420833	0	6520.74699999999	-6521.54074074073	-6289.16296296297
44325.6185421991	0	6521.53199999999	-6521.97777777777	-6286.36296296297
44325.6185423148	0	6521.96899999999	-6522.19999999999	-6283.48148148149
44325.6185424306	0	6522.19099999999	-6522.34814814814	-6280.65185185186
44325.6185425463	0	6522.19099999999	-6522.34814814814	-6277.7851851852
44325.618542662	0	6522.33899999999	-6522.33333333333	-6275.00000000001
44325.6185427778	0	6522.32399999999	-6522.24444444444	-6272.22962962964
44325.6185428935	0	6522.23499999999	-6521.98518518518	-6269.48148148149
44325.6185430093	0	6521.97599999999	-6521.63703703703	-6266.80000000001
44325.618543125	0	6521.62799999999	-6521.34074074073	-6264.23703703705
44325.6185432407	0	6521.62799999999	-6520.94814814814	-6261.62962962964
44325.6185433565	0	6520.93899999999	-6520.66666666666	-6259.21481481482
44325.6185434722	0	6520.93899999999	-6520.21481481481	-6256.52592592594
44325.618543588	0	6520.20599999999	-6519.81481481481	-6254.00000000001
44325.6185437037	0	6519.80599999999	-6519.39259259259	-6251.53333333334
44325.6185438194	0	6519.80599999999	-6518.99999999999	-6249.29629629631
44325.6185439352	0	6518.99099999999	-6518.44444444444	-6247.13333333334
44325.6185440509	0	6518.99099999999	-6517.64444444444	-6244.81481481482
44325.6185441667	0	6517.63499999999	-6516.91111111111	-6242.9925925926
44325.6185442824	0	6517.63499999999	-6516.17037037036	-6240.95555555557
44325.6185443981	0	6516.16099999999	-6515.38518518518	-6239.11111111112
44325.6185445139	0	6516.16099999999	-6514.66666666666	-6237.25185185186
44325.6185446296	0	6514.65699999999	-6514.05185185185	-6235.21481481482
44325.6185447454	0	6514.65699999999	-6513.69629629629	-6233.68148148149
44325.6185448611	0	6513.68699999999	-6513.36296296296	-6232.00000000001
44325.6185449769	0	6513.68699999999	-6512.85185185185	-6230.26666666667
44325.6185450926	0	6512.84299999999	-6512.17777777777	-6228.57037037038
44325.6185452083	0	6512.84299999999	-6511.43703703703	-6227.00000000001
44325.6185453241	0	6511.42799999999	-6510.65925925925	-6225.53333333334
44325.6185454398	0	6511.42799999999	-6509.85185185185	-6224.16296296297
44325.6185455556	0	6509.84299999999	-6509.1111111111	-6222.92592592593
44325.6185456713	0	6509.84299999999	-6508.43703703703	-6221.70370370371
44325.618545787	0	6508.42799999999	-6507.91851851851	-6220.6962962963
44325.6185459028	0	6507.90899999999	-6507.43703703703	-6219.6888888889
44325.6185460185	0	6507.90899999999	-6507.14814814814	-6218.85925925927
44325.6185461343	0	6507.13899999999	-6506.96296296296	-6218.01481481482
44325.61854625	0	6507.13899999999	-6506.83703703703	-6217.26666666667
44325.6185463657	0	6506.82799999999	-6506.79999999999	-6216.53333333334
44325.6185464815	0	6506.79099999999	-6506.76296296296	-6215.97037037038
44325.6185465972	0	6506.79099999999	-6506.7037037037	-6215.58518518519
44325.618546713	0	6506.69499999999	-6506.49629629629	-6215.27407407408
44325.6185468287	0	6506.69499999999	-6506.01481481481	-6214.96296296297
44325.6185469444	0	6506.00599999999	-6505.43703703703	-6214.70370370371
44325.6185470602	0	6505.42799999999	-6504.91851851851	-6214.54074074075
44325.6185471759	0	6505.42799999999	-6504.5111111111	-6214.4888888889
44325.6185472917	0	6504.50199999999	-6504.28148148147	-6214.58518518519
44325.6185474074	0	6504.27199999999	-6504.15555555555	-6214.82962962964
44325.6185475231	0	6504.14599999999	-6503.98518518518	-6215.2888888889
44325.6185476389	0	6503.97599999999	-6503.68888888888	-6215.8962962963
44325.6185477546	0	6503.67999999999	-6503.25925925925	-6216.82962962964
44325.6185478704	0	6503.67999999999	-6502.7111111111	-6217.75555555556
44325.6185479861	0	6502.70199999999	-6502.1111111111	-6219.01481481482
44325.6185481019	0	6502.70199999999	-6501.65925925925	-6220.34074074075
44325.6185482176	0	6501.64999999999	-6501.39259259258	-6221.80740740741
44325.6185483333	0	6501.64999999999	-6501.14074074073	-6223.65185185186
44325.6185484491	0	6501.13099999999	-6501.08888888888	-6225.63703703705
44325.6185485648	0	6501.07899999999	-6501.06666666666	-6227.72592592593
44325.6185486806	0	6501.05699999999	-6501.08888888888	-6230.07407407408
44325.6185487963	0	6501.07899999999	-6501.08888888888	-6232.60740740742
44325.618548912	0	6501.07899999999	-6501.14814814814	-6235.2888888889
44325.6185490278	0	6501.13799999999	-6501.11851851851	-6238.11851851853
44325.6185491435	0	6501.13799999999	-6500.88148148147	-6240.97037037038
44325.6185492593	0	6500.87099999999	-6500.62222222221	-6244.11111111112
44325.618549375	0	6500.87099999999	-6500.13333333333	-6247.56296296297
44325.6185494907	0	6500.12299999999	-6499.37777777777	-6251.16296296297
44325.6185496065	0	6499.36699999999	-6498.3037037037	-6255.05185185186
44325.6185497222	0	6498.29299999999	-6497.19259259258	-6258.92592592593
44325.618549838	0	6497.18199999999	-6495.97777777777	-6262.78518518519
44325.6185499537	0	6495.96699999999	-6494.65185185184	-6266.76296296297
44325.6185500694	0	6494.64099999999	-6493.39999999999	-6270.72592592593
44325.6185501852	0	6494.64099999999	-6492.38518518518	-6274.71851851853
44325.6185503009	0	6492.37399999999	-6491.94074074073	-6278.89629629631
44325.6185504167	0	6492.37399999999	-6491.95555555555	-6283.21481481482
44325.6185505324	0	6491.94399999999	-6492.19999999999	-6287.49629629631
44325.6185506481	0	6492.18799999999	-6492.54814814814	-6291.72592592594
44325.6185507639	0	6492.18799999999	-6493.03703703703	-6296.02222222223
44325.6185508796	0	6493.02499999999	-6493.24444444444	-6298.83703703705
44325.6185509954	0	6493.02499999999	-6493.48148148147	-6302.60000000001
44325.6185511111	0	6493.46899999999	-6493.56296296296	-6307.52592592594
44325.6185512268	0	6493.54999999999	-6493.59999999999	-6312.76296296297
44325.6185513426	0	6493.58699999999	-6493.9111111111	-6317.90370370371
44325.6185514583	0	6493.89799999999	-6494.05185185184	-6323.51111111112
44325.6185515741	0	6494.03899999999	-6494.22222222222	-6328.94074074075
44325.6185516898	0	6494.20899999999	-6494.41481481481	-6334.62962962964
44325.6185518056	0	6494.20899999999	-6494.67407407407	-6340.40000000001
44325.6185519213	0	6494.66099999999	-6494.99999999999	-6346.40000000001
44325.618552037	0	6494.66099999999	-6495.29629629629	-6351.65925925927
44325.6185521528	0	6495.28299999999	-6495.7111111111	-6357.34814814816
44325.6185522685	0	6495.69799999999	-6496.1037037037	-6362.81481481482
44325.6185523843	0	6496.09099999999	-6496.59259259259	-6367.98518518519
44325.6185525	0	6496.57999999999	-6497.08888888888	-6373.42222222223
44325.6185526157	0	6497.07599999999	-6497.55555555555	-6379.1925925926
44325.6185527315	0	6497.54299999999	-6497.9037037037	-6385.08148148149
44325.6185528472	0	6497.89099999999	-6498.15555555555	-6390.90370370371
44325.618552963	0	6498.14299999999	-6498.28148148147	-6396.81481481482
44325.6185530787	0	6498.26899999999	-6498.4074074074	-6402.74814814816
44325.6185531944	0	6498.39499999999	-6498.45185185185	-6408.48148148149
44325.6185533102	0	6498.43899999999	-6498.41481481481	-6414.46666666668
44325.6185534259	0	6498.43899999999	-6498.28888888888	-6420.41481481482
44325.6185535417	0	6498.27599999999	-6497.92592592592	-6426.14074074075
44325.6185536574	0	6498.27599999999	-6497.58518518518	-6431.77777777779
44325.6185537732	0	6497.57199999999	-6497.17777777777	-6437.54074074075
44325.6185538889	0	6497.16499999999	-6496.8074074074	-6443.05185185186
44325.6185540046	0	6496.79499999999	-6496.49629629629	-6448.62962962964
44325.6185541204	0	6496.48399999999	-6496.14814814814	-6454.20000000001
44325.6185542361	0	6496.48399999999	-6495.57777777777	-6459.34074074075
44325.6185543519	0	6495.565	-6494.88888888888	-6464.5925925926
44325.6185544676	0	6495.565	-6494.27407407407	-6470.12592592594
44325.6185545833	0	6494.261	-6493.72592592592	-6475.60000000001
44325.6185546991	0	6494.261	-6493.42962962962	-6480.89629629631
44325.6185548148	0	6493.41699999999	-6493.19259259258	-6485.96296296297
44325.6185549306	0	6493.17999999999	-6493.12592592592	-6490.94814814816
44325.6185550463	0	6493.11299999999	-6493.24444444444	-6495.66666666668
44325.618555162	0	6493.23199999999	-6493.34074074073	-6500.06666666668
44325.6185552778	0	6493.32799999999	-6493.5111111111	-6504.41481481482
44325.6185553935	0	6493.49799999999	-6493.82222222221	-6508.54074074075
44325.6185555093	0	6493.80899999999	-6494.1037037037	-6512.50370370371
44325.618555625	0	6493.80899999999	-6494.54074074073	-6516.60000000001
44325.6185557407	0	6494.52799999999	-6494.8074074074	-6520.56296296297
44325.6185558565	0	6494.79499999999	-6495.09629629629	-6524.37037037038
44325.6185559722	0	6495.08399999999	-6495.36296296296	-6528.09629629631
44325.618556088	0	6495.35099999999	-6495.49629629629	-6531.6888888889
44325.6185562037	0	6495.48399999999	-6495.54074074073	-6534.76296296297
44325.6185563194	0	6495.52799999999	-6495.6074074074	-6537.74814814816
44325.6185564352	0	6495.59499999999	-6495.65925925925	-6540.60000000001
44325.6185565509	0	6495.64699999999	-6495.65185185185	-6543.35555555556
44325.6185566667	0	6495.63999999999	-6495.57037037036	-6546.02962962964
44325.6185567824	0	6495.55899999999	-6495.46666666666	-6548.5925925926
44325.6185568981	0	6495.45499999999	-6495.36296296296	-6550.82222222223
44325.6185570139	0	6495.35099999999	-6495.3111111111	-6552.83703703705
44325.6185571296	0	6495.29899999999	-6495.16296296296	-6554.75555555557
44325.6185572454	0	6495.15099999999	-6495.08888888888	-6556.57777777779
44325.6185573611	0	6495.07699999999	-6494.94814814814	-6558.21481481482
44325.6185574769	0	6494.93599999999	-6494.9111111111	-6559.60740740742
44325.6185575926	0	6494.89899999999	-6494.85925925925	-6560.75555555556
44325.6185577083	0	6494.84699999999	-6494.79999999999	-6561.62222222223
44325.6185578241	0	6494.78799999999	-6494.87407407407	-6562.30370370371
44325.6185579398	0	6494.86199999999	-6494.84444444444	-6562.85925925927
44325.6185580556	0	6494.83199999999	-6494.72592592592	-6563.25185185186
44325.6185581713	0	6494.71299999999	-6494.58518518518	-6563.41481481482
44325.618558287	0	6494.57199999999	-6494.45185185185	-6563.45925925927
44325.6185584028	0	6494.43899999999	-6494.31851851851	-6563.31851851853
44325.6185585185	0	6494.30599999999	-6494.1111111111	-6563.00000000001
44325.6185586343	0	6494.09899999999	-6493.89629629629	-6562.57777777779
44325.61855875	0	6493.88399999999	-6493.65185185185	-6561.97037037038
44325.6185588657	0	6493.88399999999	-6493.42962962962	-6561.20740740742
44325.6185589815	0	6493.41699999999	-6493.28148148148	-6560.40740740742
44325.6185590972	0	6493.26899999999	-6493.15555555555	-6559.35555555556
44325.618559213	0	6493.14299999999	-6492.88148148148	-6558.05925925927
44325.6185593287	0	6492.86899999999	-6492.51111111111	-6556.57777777779
44325.6185594444	0	6492.49899999999	-6492.13333333333	-6555.02962962964
44325.6185595602	0	6492.12099999999	-6491.57777777777	-6553.1925925926
44325.6185596759	0	6492.12099999999	-6491.1037037037	-6551.14074074075
44325.6185597917	0	6491.09099999999	-6490.46666666666	-6549.05185185186
44325.6185599074	0	6491.09099999999	-6489.94074074074	-6546.75555555556
44325.6185600231	0	6489.92799999999	-6489.45925925925	-6544.38518518519
44325.6185601389	0	6489.44699999999	-6488.83703703703	-6541.85925925927
44325.6185602546	0	6488.82499999999	-6488.35555555555	-6539.5925925926
44325.6185603704	0	6488.34399999999	-6487.73333333333	-6536.98518518519
44325.6185604861	0	6488.34399999999	-6487.04444444444	-6534.1925925926
44325.6185606019	0	6487.03299999999	-6486.35555555555	-6531.27407407408
44325.6185607176	0	6487.03299999999	-6485.77037037036	-6528.28148148149
44325.6185608333	0	6485.75899999999	-6485.14074074074	-6525.10370370371
44325.6185609491	0	6485.75899999999	-6484.43703703703	-6521.57037037038
44325.6185610648	0	6484.42599999999	-6483.75555555555	-6517.86666666668
44325.6185611806	0	6483.745	-6483.25185185185	-6514.40000000001
44325.6185612963	0	6483.241	-6482.87407407407	-6510.52592592593
44325.618561412	0	6482.863	-6482.61481481481	-6506.48148148149
44325.6185615278	0	6482.604	-6482.42222222222	-6502.25185185186
44325.6185616435	0	6482.604	-6482.25185185185	-6498.25925925927
44325.6185617593	0	6482.241	-6482.24444444444	-6494.02222222223
44325.618561875	0	6482.241	-6482.22962962962	-6489.76296296297
44325.6185619907	0	6482.219	-6482.35555555555	-6485.45925925927
44325.6185621065	0	6482.219	-6482.5037037037	-6481.1925925926
44325.6185622222	0	6482.493	-6482.6074074074	-6476.90370370371
44325.618562338	0	6482.597	-6482.76296296296	-6472.63703703705
44325.6185624537	0	6482.753	-6483.04444444444	-6468.35555555556
44325.6185625694	0	6483.034	-6483.3037037037	-6464.34074074075
44325.6185626852	0	6483.293	-6483.68888888888	-6460.05925925927
44325.6185628009	0	6483.678	-6484.17037037037	-6455.87407407408
44325.6185629167	0	6484.159	-6484.68888888888	-6451.71851851853
44325.6185630324	0	6484.159	-6485.18518518518	-6447.40740740742
44325.6185631481	0	6485.174	-6485.62222222222	-6442.88148148149
44325.6185632639	0	6485.611	-6486.03703703703	-6438.23703703705
44325.6185633796	0	6486.026	-6486.42962962962	-6433.65925925927
44325.6185634954	0	6486.026	-6487.06666666666	-6429.11851851853
44325.6185636111	0	6487.056	-6487.47407407407	-6424.54074074075
44325.6185637269	0	6487.463	-6487.98518518518	-6419.80740740742
44325.6185638426	0	6487.974	-6488.3037037037	-6415.17777777779
44325.6185639583	0	6487.974	-6488.59259259259	-6410.28148148149
44325.6185640741	0	6488.581	-6488.79259259259	-6405.70370370371
44325.6185641898	0	6488.581	-6489.14074074074	-6400.82962962964
44325.6185643056	0	6489.129	-6489.62222222222	-6395.86666666668
44325.6185644213	0	6489.61	-6490.29629629629	-6390.74814814816
44325.618564537	0	6490.284	-6490.94074074074	-6385.4888888889
44325.6185646528	0	6490.284	-6491.53333333333	-6380.55555555556
44325.6185647685	0	6491.521	-6492.07407407407	-6375.51851851853
44325.6185648843	0	6491.521	-6492.31851851851	-6370.0888888889
44325.618565	0	6492.306	-6492.51111111111	-6364.43703703705
44325.6185651157	0	6492.306	-6492.62222222222	-6358.77037037038
44325.6185652315	0	6492.61	-6492.71111111111	-6353.16296296297
44325.6185653472	0	6492.61	-6492.81481481481	-6347.51851851853
44325.618565463	0	6492.803	-6492.88888888888	-6341.85925925927
44325.6185655787	0	6492.803	-6492.98518518518	-6336.05185185186
44325.6185656944	0	6492.973	-6493.28888888888	-6330.22222222223
44325.6185658102	0	6492.973	-6493.8074074074	-6324.60740740742
44325.6185659259	0	6493.795	-6494.28148148148	-6319.14814814816
44325.6185660417	0	6493.795	-6494.87407407407	-6313.60740740742
44325.6185661574	0	6494.862	-6495.31111111111	-6308.37037037038
44325.6185662732	0	6495.299	-6495.76296296296	-6304.18518518519
44325.6185663889	0	6495.751	-6496.27407407407	-6298.62962962964
44325.6185665046	0	6496.262	-6496.6074074074	-6293.17037037038
44325.6185666204	0	6496.595	-6496.82962962962	-6287.57037037038
44325.6185667361	0	6496.817	-6496.85185185185	-6282.11111111112
44325.6185668519	0	6496.817	-6496.78518518518	-6276.45925925927
44325.6185669676	0	6496.773	-6496.41481481481	-6270.67407407408
44325.6185670833	0	6496.403	-6496.06666666666	-6264.92592592593
44325.6185671991	0	6496.055	-6495.3037037037	-6259.18518518519
44325.6185673148	0	6495.292	-6494.42222222222	-6253.71111111112
44325.6185674306	0	6494.411	-6493.57777777777	-6248.45925925927
44325.6185675463	0	6494.411	-6492.6074074074	-6243.23703703704
44325.618567662	0	6492.596	-6491.57777777777	-6238.11851851853
44325.6185677778	0	6491.566	-6490.48888888888	-6233.0962962963
44325.6185678935	0	6490.477	-6489.57037037036	-6228.34074074075
44325.6185680093	0	6489.558	-6488.89629629629	-6223.41481481482
44325.618568125	0	6489.558	-6488.15555555555	-6218.60000000001
44325.6185682407	0	6488.143	-6487.85925925925	-6213.91111111112
44325.6185683565	0	6488.143	-6487.39259259259	-6209.55555555556
44325.6185684722	0	6487.38	-6487.12592592592	-6204.8962962963
44325.618568588	0	6487.38	-6486.84444444444	-6200.50370370371
44325.6185687037	0	6486.832	-6486.56296296296	-6195.83703703704
44325.6185688194	0	6486.832	-6486.33333333333	-6191.55555555556
44325.6185689352	0	6486.321	-6485.95555555555	-6187.10370370371
44325.6185690509	0	6485.943	-6485.59259259259	-6182.85185185186
44325.6185691667	0	6485.943	-6485.24444444444	-6178.58518518519
44325.6185692824	0	6485.232	-6485.04444444444	-6174.47407407408
[truncated: 9,992 more rows]
