# Supplementary material for: Near-infrared manipulation of multiple neuronal populations via trichromatic upconversion
Source: Nat Commun. 2021 Sep 27;12:5662. doi: 10.1038/s41467-021-25993-7 (PMC8476604; doi:10.1038/s41467-021-25993-7)
Supplement: Supplementary file 7 — Source Data [file 41467_2021_25993_MOESM7_ESM.zip › Source Data/SI 31/808/7_2.csv]

DateTime	xPosComp	yPosComp	xPos	yPos
44331.5997961111	0	3676.962	-3679.04444444444	-4093.91111111111
44331.5997962269	0	3676.962	-3681.08888888889	-4093.55555555556
44331.5997963426	0	3681.081	-3682.83703703704	-4093.14074074074
44331.5997964583	0	3681.081	-3684.62222222222	-4092.84444444445
44331.5997965741	0	3684.614	-3685.87407407407	-4092.6962962963
44331.5997966898	0	3684.614	-3687.08148148148	-4092.64444444445
44331.5997968056	0	3687.073	-3688.14814814815	-4092.75555555556
44331.5997969213	0	3687.073	-3689.17777777778	-4092.94814814815
44331.599797037	0	3689.169	-3690.2	-4093.21481481482
44331.5997971528	0	3689.169	-3691.28888888889	-4093.57777777778
44331.5997972685	0	3691.28	-3692.47407407407	-4093.97037037037
44331.5997973843	0	3691.28	-3693.71111111111	-4094.31111111112
44331.5997975	0	3693.702	-3694.92592592593	-4094.53333333334
44331.5997976157	0	3693.702	-3696.35555555555	-4094.74074074075
44331.5997977315	0	3696.346	-3697.9037037037	-4094.94814814815
44331.5997978472	0	3696.346	-3699.85185185185	-4095.08148148149
44331.599797963	0	3699.842	-3701.80740740741	-4095.12592592593
44331.5997980787	0	3699.842	-3703.85925925926	-4095.15555555556
44331.5997981944	0	3703.849	-3706.72592592593	-4095.27407407408
44331.5997983102	0	3703.849	-3709.34814814815	-4095.43703703704
44331.5997984259	0	3709.338	-3712.27407407407	-4095.56296296297
44331.5997985417	0	3709.338	-3715.25185185185	-4095.67407407408
44331.5997986574	0	3715.242	-3718.46666666667	-4095.82222222223
44331.5997987731	0	3715.242	-3721.5037037037	-4096.18518518519
44331.5997988889	0	3721.494	-3724.41481481481	-4096.54074074075
44331.5997990046	0	3721.494	-3727.14074074074	-4096.93333333334
44331.5997991204	0	3727.131	-3729.34074074074	-4097.27407407408
44331.5997992361	0	3727.131	-3731.01481481481	-4097.61481481482
44331.5997993519	0	3731.005	-3732.77037037037	-4098.22962962963
44331.5997994676	0	3731.005	-3734.23703703704	-4098.91111111112
44331.5997995833	0	3734.227	-3735.48888888889	-4099.57777777778
44331.5997996991	0	3734.227	-3736.75555555556	-4100.22962962963
44331.5997998148	0	3736.746	-3737.73333333333	-4100.81481481482
44331.5997999306	0	3736.746	-3738.60740740741	-4101.51111111111
44331.5998000463	0	3738.598	-3739.51111111111	-4102.18518518519
44331.599800162	0	3738.598	-3740.76296296296	-4102.97037037037
44331.5998002778	0	3740.754	-3742.22962962963	-4103.84444444445
44331.5998003935	0	3740.754	-3743.99259259259	-4104.8
44331.5998005093	0	3743.984	-3745.88888888889	-4105.85925925926
44331.599800625	0	3743.984	-3747.66666666667	-4106.92592592593
44331.5998007407	0	3747.658	-3749.22962962963	-4107.82222222223
44331.5998008565	0	3747.658	-3750.8962962963	-4108.85185185185
44331.5998009722	0	3750.888	-3752.47407407407	-4109.85925925926
44331.599801088	0	3750.888	-3754.26666666667	-4111.06666666667
44331.5998012037	0	3754.258	-3755.57777777778	-4112.03703703704
44331.5998013194	0	3754.258	-3757.14814814815	-4113.28888888889
44331.5998014352	0	3757.139	-3758.43703703704	-4114.56296296297
44331.5998015509	0	3757.139	-3759.36296296296	-4115.8962962963
44331.5998016667	0	3759.354	-3760.18518518518	-4117.2962962963
44331.5998017824	0	3759.354	-3760.4	-4118.68888888889
44331.5998018981	0	3760.391	-3760.47407407407	-4120.43703703704
44331.5998020139	0	3760.391	-3760.40740740741	-4122.18518518519
44331.5998021296	0	3760.398	-3760.27407407407	-4124.04444444445
44331.5998022454	0	3760.398	-3760.08148148148	-4126.05185185185
44331.5998023611	0	3760.072	-3759.97037037037	-4127.87407407408
44331.5998024768	0	3760.072	-3759.97037037037	-4129.90370370371
44331.5998025926	0	3759.961	-3760.13333333333	-4131.88888888889
44331.5998027083	0	3759.961	-3760.58518518518	-4133.68148148148
44331.5998028241	0	3760.576	-3761.51111111111	-4135.59259259259
44331.5998029398	0	3760.576	-3762.65925925926	-4137.61481481482
44331.5998030556	0	3762.65	-3764.25185185185	-4139.65925925926
44331.5998031713	0	3762.65	-3765.94814814815	-4141.65925925926
44331.599803287	0	3765.939	-3768.05185185185	-4143.74074074074
44331.5998034028	0	3765.939	-3770.2	-4145.70370370371
44331.5998035185	0	3770.191	-3772.22962962963	-4147.61481481482
44331.5998036343	0	3770.191	-3774.05925925926	-4149.43703703704
44331.59980375	0	3774.05	-3776.14814814815	-4151.65185185185
44331.5998038657	0	3774.05	-3778.04444444444	-4154.03703703704
44331.5998039815	0	3778.035	-3779.92592592593	-4156.74074074074
44331.5998040972	0	3778.035	-3781.34814814815	-4158.96296296296
44331.599804213	0	3781.339	-3782.63703703704	-4161.4962962963
44331.5998043287	0	3781.339	-3783.82962962963	-4163.88148148148
44331.5998044444	0	3783.82	-3785	-4165.97777777778
44331.5998045602	0	3783.82	-3785.88888888889	-4168.12592592593
44331.5998046759	0	3785.879	-3786.51111111111	-4170.30370370371
44331.5998047917	0	3785.879	-3786.99259259259	-4172.62962962963
44331.5998049074	0	3786.983	-3787.48148148148	-4174.99259259259
44331.5998050232	0	3786.983	-3788.18518518518	-4177.44444444445
44331.5998051389	0	3788.176	-3789.22222222222	-4179.90370370371
44331.5998052546	0	3788.176	-3790.4962962963	-4182.42962962963
44331.5998053704	0	3790.487	-3791.81481481481	-4184.80740740741
44331.5998054861	0	3790.487	-3793.37037037037	-4186.98518518519
44331.5998056019	0	3793.361	-3794.94814814815	-4189.16296296296
44331.5998057176	0	3793.361	-3796.88888888889	-4191.31851851852
44331.5998058333	0	3796.88	-3799.17777777778	-4193.6
44331.5998059491	0	3796.88	-3801.63703703704	-4195.90370370371
44331.5998060648	0	3801.628	-3804.34074074074	-4198.07407407408
44331.5998061806	0	3801.628	-3806.97777777778	-4200.00740740741
44331.5998062963	0	3806.969	-3809.85925925926	-4201.96296296296
44331.599806412	0	3806.969	-3812.68148148148	-4203.82962962963
44331.5998065278	0	3812.673	-3815.8962962963	-4206.28148148148
44331.5998066435	0	3812.673	-3818.88148148148	-4208.62962962963
44331.5998067593	0	3818.873	-3821.81481481481	-4211.08148148148
44331.599806875	0	3818.873	-3824.57037037037	-4213.40740740741
44331.5998069907	0	3824.562	-3827.31851851852	-4215.85925925926
44331.5998071065	0	3824.562	-3829.82222222222	-4218.1037037037
44331.5998072222	0	3829.814	-3832.34814814815	-4220.15555555556
44331.599807338	0	3829.814	-3835.05925925926	-4222.16296296296
44331.5998074537	0	3835.051	-3838.2	-4224.42962962963
44331.5998075694	0	3835.051	-3841.34814814815	-4226.61481481482
44331.5998076852	0	3841.34	-3844.52592592593	-4228.91851851852
44331.5998078009	0	3841.34	-3847.61481481481	-4231.12592592593
44331.5998079167	0	3847.607	-3850.4	-4232.99259259259
44331.5998080324	0	3847.607	-3853.05925925926	-4235.02222222222
44331.5998081481	0	3853.051	-3855.08148148148	-4237.00740740741
44331.5998082639	0	3853.051	-3856.74074074074	-4238.85185185185
44331.5998083796	0	3856.732	-3858.34814814815	-4240.86666666667
44331.5998084954	0	3856.732	-3859.82962962963	-4242.92592592593
44331.5998086111	0	3859.821	-3861.07407407407	-4244.94814814815
44331.5998087269	0	3859.821	-3861.85925925926	-4246.6
44331.5998088426	0	3861.851	-3862.26666666667	-4248.08888888889
44331.5998089583	0	3861.851	-3862.46666666667	-4249.55555555556
44331.5998090741	0	3862.458	-3862.51851851852	-4250.84444444444
44331.5998091898	0	3862.458	-3862.7037037037	-4251.98518518519
44331.5998093056	0	3862.695	-3863.12592592593	-4252.71851851852
44331.5998094213	0	3862.695	-3863.94074074074	-4253.53333333333
44331.599809537	0	3863.932	-3865.03703703704	-4254.21481481482
44331.5998096528	0	3863.932	-3866.42222222222	-4254.95555555556
44331.5998097685	0	3866.413	-3867.86666666667	-4255.4962962963
44331.5998098843	0	3866.413	-3869.31111111111	-4255.74074074074
44331.59981	0	3869.302	-3870.96296296296	-4256
44331.5998101157	0	3869.302	-3872.72592592592	-4256.23703703704
44331.5998102315	0	3872.717	-3874.59259259259	-4256.42222222222
44331.5998103472	0	3872.717	-3876.84444444444	-4256.54814814815
44331.599810463	0	3876.836	-3878.72592592592	-4256.62222222222
44331.5998105787	0	3876.836	-3880.87407407407	-4256.58518518519
44331.5998106944	0	3880.866	-3883.21481481481	-4256.61481481482
44331.5998108102	0	3880.866	-3885.93333333333	-4256.64444444444
44331.5998109259	0	3885.925	-3888.77037037037	-4256.65925925926
44331.5998110417	0	3885.925	-3891.48148148148	-4256.48888888889
44331.5998111574	0	3891.473	-3893.96296296296	-4256.32592592592
44331.5998112731	0	3891.473	-3896.46666666667	-4256.14814814815
44331.5998113889	0	3896.458	-3898.54814814815	-4255.94814814815
44331.5998115046	0	3896.458	-3900.65185185185	-4255.73333333333
44331.5998116204	0	3900.643	-3902.45925925926	-4255.47407407407
44331.5998117361	0	3900.643	-3904.38518518518	-4255.03703703704
44331.5998118519	0	3904.376	-3906.27407407407	-4254.55555555555
44331.5998119676	0	3904.376	-3908	-4254.20740740741
44331.5998120833	0	3907.991	-3909.64444444444	-4253.85925925926
44331.5998121991	0	3907.991	-3911.37037037037	-4253.61481481481
44331.5998123148	0	3911.361	-3913.17037037037	-4253.31851851852
44331.5998124306	0	3911.361	-3914.98518518518	-4252.94074074074
44331.5998125463	0	3914.976	-3916.71851851852	-4252.62222222222
44331.599812662	0	3914.976	-3918.15555555555	-4252.20740740741
44331.5998127778	0	3918.146	-3919.1037037037	-4252.00740740741
44331.5998128935	0	3918.146	-3920.12592592593	-4251.68888888889
44331.5998130093	0	3920.116	-3921.03703703704	-4251.43703703704
44331.599813125	0	3920.116	-3921.95555555555	-4251.2
44331.5998132407	0	3921.946	-3922.99259259259	-4251.05185185185
44331.5998133565	0	3921.946	-3924.19259259259	-4250.91851851852
44331.5998134722	0	3924.183	-3925.42962962963	-4250.74814814815
44331.599813588	0	3924.183	-3926.72592592592	-4250.57037037037
44331.5998137037	0	3926.716	-3928.19259259259	-4250.4
44331.5998138194	0	3926.716	-3929.71851851852	-4250.28888888889
44331.5998139352	0	3929.709	-3931.24444444444	-4250.09629629629
44331.5998140509	0	3929.709	-3932.80740740741	-4249.96296296296
44331.5998141667	0	3932.798	-3934.2962962963	-4249.89629629629
44331.5998142824	0	3932.798	-3935.72592592592	-4249.82222222222
44331.5998143981	0	3935.717	-3937.01481481481	-4249.8
44331.5998145139	0	3935.717	-3938.06666666667	-4249.71111111111
44331.5998146296	0	3938.058	-3938.65185185185	-4249.65925925926
44331.5998147454	0	3938.058	-3938.83703703704	-4249.68888888889
44331.5998148611	0	3938.828	-3938.78518518518	-4249.81481481481
44331.5998149768	0	3938.828	-3938.44444444444	-4250.06666666666
44331.5998150926	0	3938.435	-3938.08148148148	-4250.34814814815
44331.5998152083	0	3938.435	-3937.80740740741	-4250.64444444444
44331.5998153241	0	3937.798	-3937.61481481481	-4250.97037037037
44331.5998154398	0	3937.798	-3937.57777777778	-4251.38518518518
44331.5998155556	0	3937.568	-3937.65925925926	-4251.74814814815
44331.5998156713	0	3937.568	-3937.87407407407	-4252.22962962963
44331.599815787	0	3937.864	-3938.21481481481	-4252.83703703704
44331.5998159028	0	3937.864	-3938.64444444444	-4253.55555555555
44331.5998160185	0	3938.634	-3939.14074074074	-4254.37037037037
44331.5998161343	0	3938.634	-3939.64444444444	-4255.25185185185
44331.59981625	0	3939.634	-3940.19259259259	-4256.21481481481
44331.5998163657	0	3939.634	-3940.6962962963	-4257.22962962963
44331.5998164815	0	3940.686	-3941.27407407407	-4258.41481481481
44331.5998165972	0	3940.686	-3941.87407407407	-4259.54074074074
44331.599816713	0	3941.864	-3942.57037037037	-4260.84444444444
44331.5998168287	0	3941.864	-3943.20740740741	-4262.08888888889
44331.5998169444	0	3943.197	-3943.8	-4263.37037037037
44331.5998170602	0	3943.197	-3944.21481481481	-4264.74814814815
44331.5998171759	0	3944.204	-3944.54074074074	-4266.05925925926
44331.5998172917	0	3944.204	-3944.67407407407	-4267.88148148148
44331.5998174074	0	3944.663	-3944.61481481481	-4269.25185185185
44331.5998175232	0	3944.663	-3944.44444444444	-4270.86666666667
44331.5998176389	0	3944.433	-3944.22962962963	-4272.55555555555
44331.5998177546	0	3944.433	-3944.02222222222	-4274.26666666667
44331.5998178704	0	3944.011	-3943.92592592592	-4275.98518518518
44331.5998179861	0	3944.011	-3944.03703703704	-4277.66666666667
44331.5998181019	0	3944.026	-3944.11851851852	-4279.46666666667
44331.5998182176	0	3944.026	-3944.28888888889	-4281.46666666667
44331.5998183333	0	3944.278	-3944.35555555555	-4283.25925925926
44331.5998184491	0	3944.278	-3944.41481481481	-4285.3037037037
44331.5998185648	0	3944.404	-3944.48888888889	-4287.45925925926
44331.5998186806	0	3944.404	-3944.62222222222	-4289.74074074074
44331.5998187963	0	3944.611	-3944.77037037037	-4291.82222222222
44331.599818912	0	3944.611	-3945.31851851852	-4294.16296296296
44331.5998190278	0	3945.307	-3946.16296296296	-4296.71851851852
44331.5998191435	0	3945.307	-3947.25925925926	-4299.34074074074
44331.5998192593	0	3947.248	-3948.48148148148	-4301.79259259259
44331.599819375	0	3947.248	-3950.02222222222	-4304.41481481481
44331.5998194907	0	3950.011	-3951.76296296296	-4306.85185185185
44331.5998196065	0	3950.011	-3953.53333333333	-4309.28888888889
44331.5998197222	0	3953.522	-3955.59259259259	-4311.82222222222
44331.599819838	0	3953.522	-3957.80740740741	-4314.47407407407
44331.5998199537	0	3957.796	-3960.48148148148	-4317.36296296296
44331.5998200694	0	3957.796	-3962.93333333333	-4320.2
44331.5998201852	0	3962.922	-3965.06666666667	-4322.91111111111
44331.5998203009	0	3962.922	-3967.17777777778	-4325.92592592592
44331.5998204167	0	3967.166	-3968.53333333333	-4328.4
44331.5998205324	0	3967.166	-3969.45185185185	-4330.83703703703
44331.5998206481	0	3969.44	-3970.11851851852	-4333.49629629629
44331.5998207639	0	3969.44	-3970.67407407407	-4335.62222222222
44331.5998208796	0	3970.662	-3971.32592592592	-4338.16296296296
44331.5998209954	0	3970.662	-3972.11851851852	-4340.78518518518
44331.5998211111	0	3972.106	-3972.99259259259	-4343
44331.5998212269	0	3972.106	-3973.91851851852	-4344.95555555555
44331.5998213426	0	3973.906	-3974.97777777778	-4347.17777777778
44331.5998214583	0	3973.906	-3976.56296296296	-4350.17037037037
44331.5998215741	0	3976.55	-3977.68148148148	-4353.54074074074
44331.5998216898	0	3976.55	-3978.20740740741	-4356.88148148148
44331.5998218056	0	3978.194	-3978.20740740741	-4360.03703703703
44331.5998219213	0	3978.194	-3977.85185185185	-4362.53333333333
44331.599822037	0	3977.838	-3977.3037037037	-4364.43703703703
44331.5998221528	0	3977.838	-3976.74074074074	-4366.8
44331.5998222685	0	3976.727	-3976.58518518518	-4369.22222222222
44331.5998223843	0	3976.727	-3976.52592592592	-4371.85185185185
44331.5998225	0	3976.512	-3976.61481481481	-4374.39259259259
44331.5998226157	0	3976.512	-3977.08148148148	-4377.09629629629
44331.5998227315	0	3977.068	-3977.91851851852	-4379.65925925926
44331.5998228472	0	3977.068	-3979.12592592593	-4382.23703703703
44331.599822963	0	3979.112	-3980.46666666667	-4384.6074074074
44331.5998230787	0	3979.112	-3980.81481481481	-4385.07407407407
44331.5998231944	0	3980.801	-3981.8962962963	-4386.53333333333
44331.5998233102	0	3980.801	-3983.68148148148	-4388.75555555555
44331.5998234259	0	3983.668	-3985.77777777778	-4391.14074074074
44331.5998235417	0	3983.668	-3988.11111111111	-4393.63703703703
44331.5998236574	0	3988.098	-3990.71111111111	-4396.03703703703
44331.5998237731	0	3988.098	-3993.5037037037	-4398.49629629629
44331.5998238889	0	3993.491	-3996.38518518518	-4401.0074074074
44331.5998240046	0	3993.491	-3999.11111111111	-4403.31851851851
44331.5998241204	0	3999.098	-4001.66666666667	-4405.55555555555
44331.5998242361	0	3999.098	-4004	-4407.78518518518
44331.5998243519	0	4003.987	-4006.34074074074	-4410.17777777777
44331.5998244676	0	4003.987	-4008.27407407407	-4412.42962962963
44331.5998245833	0	4008.261	-4010.0962962963	-4414.79259259259
44331.5998246991	0	4008.261	-4011.79259259259	-4417.24444444444
44331.5998248148	0	4011.78	-4013.13333333333	-4419.71111111111
44331.5998249306	0	4011.78	-4014.25185185185	-4422.23703703703
44331.5998250463	0	4014.239	-4015.25185185185	-4424.57777777777
44331.599825162	0	4014.239	-4016.17037037037	-4426.87407407407
44331.5998252778	0	4016.158	-4016.96296296296	-4428.74074074074
44331.5998253935	0	4016.158	-4017.91111111111	-4430.62962962963
44331.5998255093	0	4017.899	-4018.65185185185	-4431.75555555555
44331.599825625	0	4017.899	-4019.41481481481	-4432.89629629629
44331.5998257407	0	4019.403	-4020.18518518518	-4434.01481481481
44331.5998258565	0	4019.403	-4020.88148148148	-4434.97037037037
44331.5998259722	0	4020.87	-4021.74814814815	-4435.91851851851
44331.599826088	0	4020.87	-4023.01481481481	-4437.11851851851
44331.5998262037	0	4023.003	-4024.22222222222	-4438.04444444444
44331.5998263194	0	4023.003	-4025.52592592593	-4439.07407407407
44331.5998264352	0	4025.514	-4026.53333333333	-4439.92592592592
44331.5998265509	0	4025.514	-4027.44444444444	-4440.76296296296
44331.5998266667	0	4027.433	-4028.31111111111	-4441.69629629629
44331.5998267824	0	4027.433	-4029.0962962963	-4442.65925925925
44331.5998268981	0	4029.085	-4029.6962962963	-4443.51851851851
44331.5998270139	0	4029.085	-4030.28888888889	-4444.39259259259
44331.5998271296	0	4030.278	-4031.05185185185	-4445.18518518518
44331.5998272454	0	4030.278	-4031.85925925926	-4446.19259259259
44331.5998273611	0	4031.848	-4032.79259259259	-4447.31851851851
44331.5998274769	0	4031.848	-4033.77777777778	-4448.44444444444
44331.5998275926	0	4033.767	-4034.77777777778	-4449.61481481481
44331.5998277083	0	4033.767	-4035.85185185185	-4450.76296296296
44331.5998278241	0	4035.841	-4037.01481481481	-4451.88148148148
44331.5998279398	0	4035.841	-4038.43703703704	-4453.1037037037
44331.5998280556	0	4038.426	-4040.34074074074	-4454.51851851851
44331.5998281713	0	4038.426	-4042.35555555555	-4455.81481481481
44331.599828287	0	4042.345	-4044.68148148148	-4457.12592592592
44331.5998284028	0	4042.345	-4047.1037037037	-4458.41481481481
44331.5998285185	0	4047.093	-4049.4	-4459.74074074074
44331.5998286343	0	4047.093	-4051.69629629629	-4461.28888888888
44331.59982875	0	4051.686	-4054.05185185185	-4462.91111111111
44331.5998288657	0	4051.686	-4055.95555555555	-4464.57037037037
44331.5998289815	0	4055.945	-4057.60740740741	-4466.15555555555
44331.5998290972	0	4055.945	-4058.91111111111	-4467.71111111111
44331.599829213	0	4058.901	-4059.96296296296	-4469.37777777777
44331.5998293287	0	4058.901	-4060.78518518518	-4471.11851851852
44331.5998294444	0	4060.775	-4061.38518518518	-4472.99259259259
44331.5998295602	0	4060.775	-4061.82222222222	-4474.81481481481
44331.5998296759	0	4061.812	-4061.99259259259	-4476.83703703703
44331.5998297917	0	4061.812	-4062.25925925926	-4478.96296296296
44331.5998299074	0	4062.249	-4062.4962962963	-4481.18518518518
44331.5998300232	0	4062.249	-4062.74814814815	-4483.64444444444
44331.5998301389	0	4062.738	-4063.34074074074	-4486.22222222222
44331.5998302546	0	4062.738	-4064.20740740741	-4488.51111111111
44331.5998303704	0	4064.197	-4065.15555555555	-4491.08888888888
44331.5998304861	0	4064.197	-4066.20740740741	-4493.46666666666
44331.5998306019	0	4066.197	-4067.38518518518	-4495.81481481481
44331.5998307176	0	4066.197	-4068.17037037037	-4498.04444444444
44331.5998308333	0	4068.16	-4068.54814814815	-4500.61481481481
44331.5998309491	0	4068.16	-4068.68888888889	-4503.17037037037
44331.5998310648	0	4068.679	-4068.7037037037	-4505.81481481481
44331.5998311806	0	4068.679	-4068.85185185185	-4508.46666666666
44331.5998312963	0	4068.842	-4069.16296296296	-4511.11851851851
44331.599831412	0	4068.842	-4069.54074074074	-4513.56296296296
44331.5998315278	0	4069.531	-4070.25185185185	-4516.06666666666
44331.5998316435	0	4069.531	-4071.2962962963	-4518.67407407407
44331.5998317593	0	4071.287	-4072.57037037037	-4521.25925925925
44331.599831875	0	4071.287	-4073.85185185185	-4523.8
44331.5998319907	0	4073.843	-4075.37777777778	-4526.51851851851
44331.5998321065	0	4073.843	-4077.02962962963	-4529.29629629629
44331.5998322222	0	4077.021	-4078.79259259259	-4531.99259259259
44331.599832338	0	4077.021	-4080.81481481481	-4534.96296296296
44331.5998324537	0	4080.806	-4083.0962962963	-4538.04444444444
44331.5998325694	0	4080.806	-4085.62222222222	-4541.02222222222
44331.5998326852	0	4085.613	-4088.41481481481	-4544.01481481481
44331.5998328009	0	4085.613	-4091.21481481481	-4546.96296296296
44331.5998329167	0	4091.206	-4093.94814814815	-4549.75555555555
44331.5998330324	0	4091.206	-4096.95555555555	-4552.77777777777
44331.5998331481	0	4096.947	-4100.04444444444	-4555.91111111111
44331.5998332639	0	4096.947	-4102.8	-4558.72592592592
44331.5998333796	0	4102.791	-4105	-4561.51111111111
44331.5998334954	0	4102.791	-4107.25185185185	-4564.65925925925
44331.5998336111	0	4107.243	-4109.39259259259	-4567.95555555555
44331.5998337269	0	4107.243	-4111.19259259259	-4570.95555555555
44331.5998338426	0	4111.184	-4112.85925925926	-4573.85185185185
44331.5998339583	0	4111.184	-4114.42222222222	-4576.7037037037
44331.5998340741	0	4114.414	-4116.09629629629	-4579.66666666666
44331.5998341898	0	4114.414	-4117.66666666667	-4582.28148148148
44331.5998343056	0	4117.658	-4119.09629629629	-4584.76296296296
44331.5998344213	0	4117.658	-4120.14814814815	-4586.8
44331.599834537	0	4120.139	-4121.15555555555	-4588.79259259259
44331.5998346528	0	4120.139	-4121.99259259259	-4590.5037037037
44331.5998347685	0	4121.983	-4122.83703703704	-4592.18518518518
44331.5998348843	0	4121.983	-4123.77777777778	-4593.85185185185
44331.599835	0	4123.768	-4124.59259259259	-4595.45925925926
44331.5998351157	0	4123.768	-4125.38518518518	-4597.06666666666
44331.5998352315	0	4125.375	-4126.06666666667	-4598.71851851851
44331.5998353472	0	4125.375	-4126.79259259259	-4600.2074074074
44331.599835463	0	4126.782	-4127.5037037037	-4601.68888888889
44331.5998355787	0	4126.782	-4128.36296296296	-4603.22222222222
44331.5998356944	0	4128.352	-4129.00740740741	-4604.6
44331.5998358102	0	4128.352	-4129.62962962963	-4606.11851851852
44331.5998359259	0	4129.619	-4130.11851851852	-4607.58518518518
44331.5998360417	0	4129.619	-4130.52592592593	-4609.22222222222
44331.5998361574	0	4130.515	-4130.91851851852	-4610.79259259259
44331.5998362731	0	4130.515	-4131.14074074074	-4612.28148148148
44331.5998363889	0	4131.13	-4131.24444444444	-4613.6
44331.5998365046	0	4131.13	-4131.54074074074	-4615.01481481481
44331.5998366204	0	4131.53	-4131.8	-4616.38518518518
44331.5998367361	0	4131.53	-4132.22222222222	-4617.78518518518
44331.5998368518	0	4132.211	-4132.78518518519	-4619.17037037037
44331.5998369676	0	4132.211	-4133.46666666667	-4620.39259259259
44331.5998370833	0	4133.455	-4134.31851851852	-4621.56296296296
44331.5998371991	0	4133.455	-4135.4	-4622.68888888889
44331.5998373148	0	4135.388	-4136.82222222222	-4623.8074074074
44331.5998374306	0	4135.388	-4138.46666666667	-4624.91111111111
44331.5998375463	0	4138.455	-4140.37777777778	-4625.99259259259
44331.599837662	0	4138.455	-4142.47407407408	-4627.26666666666
44331.5998377778	0	4142.462	-4144.68148148148	-4628.46666666666
44331.5998378935	0	4142.462	-4147.01481481482	-4629.63703703703
44331.5998380093	0	4147.003	-4149.53333333333	-4630.82222222222
44331.599838125	0	4147.003	-4152.16296296296	-4631.94814814814
44331.5998382407	0	4152.151	-4154.68888888889	-4632.94074074074
44331.5998383565	0	4152.151	-4157.33333333333	-4634.05925925926
44331.5998384722	0	4157.321	-4159.85185185185	-4635.12592592592
44331.599838588	0	4157.321	-4162.41481481481	-4636.26666666666
44331.5998387037	0	4162.402	-4165.04444444444	-4637.27407407407
44331.5998388194	0	4162.402	-4167.47407407407	-4638.24444444444
44331.5998389352	0	4167.461	-4169.5037037037	-4638.99259259259
44331.5998390509	0	4167.461	-4171.11111111111	-4639.77037037037
44331.5998391667	0	4171.098	-4172.33333333333	-4640.56296296296
44331.5998392824	0	4171.098	-4173.2	-4641.26666666666
44331.5998393982	0	4173.187	-4174.06666666667	-4642.0074074074
44331.5998395139	0	4173.187	-4175	-4642.82962962963
44331.5998396296	0	4174.987	-4175.80740740741	-4643.57777777777
44331.5998397454	0	4174.987	-4176.67407407407	-4644.25925925926
44331.5998398611	0	4176.661	-4177.77037037037	-4645.05925925926
44331.5998399769	0	4176.661	-4178.8962962963	-4645.83703703703
44331.5998400926	0	4178.883	-4180.44444444445	-4646.66666666666
44331.5998402083	0	4178.883	-4182.40740740741	-4647.53333333333
44331.5998403241	0	4182.394	-4184.65925925926	-4648.4074074074
44331.5998404398	0	4182.394	-4187.47407407407	-4649.47407407407
44331.5998405556	0	4187.461	-4189.81481481481	-4650.34074074074
44331.5998406713	0	4187.461	-4192.2962962963	-4651.13333333333
44331.599840787	0	4192.283	-4194.85185185185	-4651.79259259259
44331.5998409028	0	4192.283	-4197.45185185185	-4652.54814814814
44331.5998410185	0	4197.439	-4200	-4653.28148148148
44331.5998411343	0	4197.439	-4202.74074074074	-4654.1037037037
44331.59984125	0	4202.728	-4205.08888888889	-4654.75555555555
44331.5998413657	0	4202.728	-4207.68148148148	-4655.57037037037
44331.5998414815	0	4207.669	-4210.3037037037	-4656.4074074074
44331.5998415972	0	4207.669	-4212.88148148148	-4657.29629629629
44331.599841713	0	4212.869	-4215.22222222222	-4658.25925925925
44331.5998418287	0	4212.869	-4217.42222222222	-4659.25925925925
44331.5998419444	0	4217.41	-4219.39259259259	-4660.26666666666
44331.5998420602	0	4217.41	-4221.23703703704	-4661.36296296296
44331.5998421759	0	4221.225	-4223.04444444445	-4662.38518518518
44331.5998422917	0	4221.225	-4224.8	-4663.35555555555
44331.5998424074	0	4224.788	-4226.64444444445	-4664.48888888888
44331.5998425231	0	4224.788	-4228.44444444445	-4665.57777777777
44331.5998426389	0	4228.432	-4229.93333333334	-4666.55555555555
44331.5998427546	0	4228.432	-4231.13333333334	-4667.46666666666
44331.5998428704	0	4231.121	-4231.95555555556	-4668.14814814814
44331.5998429861	0	4231.121	-4232.60740740741	-4668.92592592592
44331.5998431019	0	4232.595	-4232.97037037037	-4669.62222222222
44331.5998432176	0	4232.595	-4233.12592592593	-4670.34814814814
44331.5998433333	0	4233.114	-4233.19259259259	-4671.16296296296
44331.5998434491	0	4233.114	-4233.31111111111	-4671.88888888889
44331.5998435648	0	4233.299	-4233.6962962963	-4672.58518518518
44331.5998436806	0	4233.299	-4234.23703703704	-4673.37037037037
44331.5998437963	0	4234.225	-4235.05185185185	-4674.22962962963
44331.599843912	0	4234.225	-4236.20740740741	-4675.23703703703
44331.5998440278	0	4236.195	-4237.58518518519	-4676.23703703703
44331.5998441435	0	4236.195	-4239.3037037037	-4677.38518518518
44331.5998442593	0	4239.291	-4241.2	-4678.56296296296
44331.599844375	0	4239.291	-4243.40740740741	-4679.83703703703
44331.5998444907	0	4243.395	-4245.79259259259	-4681.05925925926
44331.5998446065	0	4243.395	-4248.43703703704	-4682.3037037037
44331.5998447222	0	4248.425	-4251.37037037037	-4683.48888888889
44331.599844838	0	4248.425	-4254.76296296296	-4684.82222222222
44331.5998449537	0	4254.751	-4258.46666666667	-4686.12592592592
44331.5998450694	0	4254.751	-4262.21481481481	-4687.42962962963
44331.5998451852	0	4262.203	-4265.87407407407	-4688.87407407407
44331.5998453009	0	4262.203	-4269.25925925926	-4690.28888888889
44331.5998454167	0	4269.247	-4272.44444444444	-4691.82222222222
44331.5998455324	0	4269.247	-4275.34074074074	-4693.4
44331.5998456481	0	4275.328	-4277.60740740741	-4694.82962962963
44331.5998457639	0	4275.328	-4279.14074074074	-4696.08888888889
44331.5998458796	0	4279.128	-4280.17777777778	-4697.25925925926
44331.5998459954	0	4279.128	-4280.6962962963	-4698.38518518518
44331.5998461111	0	4280.684	-4280.6962962963	-4699.55555555555
44331.5998462269	0	4280.684	-4280.45925925926	-4700.59259259259
44331.5998463426	0	4280.447	-4279.96296296296	-4701.58518518518
44331.5998464583	0	4280.447	-4279.52592592592	-4702.47407407407
44331.5998465741	0	4279.514	-4279.04444444444	-4703.43703703703
44331.5998466898	0	4279.514	-4278.65185185185	-4704.51851851852
44331.5998468056	0	4278.64	-4278.4	-4705.64444444444
44331.5998469213	0	4278.64	-4278.32592592592	-4707.07407407407
44331.599847037	0	4278.314	-4278.26666666667	-4708.51851851852
44331.5998471528	0	4278.314	-4278.45185185185	-4709.8074074074
44331.5998472685	0	4278.44	-4278.98518518518	-4711.12592592592
44331.5998473843	0	4278.44	-4279.76296296296	-4712.56296296296
44331.5998475	0	4279.751	-4280.63703703704	-4714.03703703703
44331.5998476157	0	4279.751	-4281.42222222222	-4715.45185185185
44331.5998477315	0	4281.41	-4282.37037037037	-4717.11851851852
44331.5998478472	0	4281.41	-4283.31111111111	-4718.78518518518
44331.599847963	0	4283.299	-4284.25185185185	-4720.48888888889
44331.5998480787	0	4283.299	-4285.18518518518	-4722.28148148148
44331.5998481944	0	4285.173	-4286.05185185185	-4724.14074074074
44331.5998483102	0	4285.173	-4287.01481481481	-4726.05925925926
44331.5998484259	0	4287.003	-4288	-4727.95555555555
44331.5998485417	0	4287.003	-4289.14074074074	-4729.97777777778
44331.5998486574	0	4289.129	-4290.37777777778	-4732.06666666666
44331.5998487731	0	4289.129	-4291.77777777778	-4734.19259259259
44331.5998488889	0	4291.766	-4293.12592592593	-4736.40740740741
44331.5998490046	0	4291.766	-4294.48888888889	-4738.65925925926
44331.5998491204	0	4294.477	-4295.84444444444	-4740.77037037037
44331.5998492361	0	4294.477	-4297.31851851852	-4743.20740740741
44331.5998493518	0	4297.307	-4298.73333333333	-4745.6074074074
44331.5998494676	0	4297.307	-4300.11111111111	-4748.17037037037
44331.5998495833	0	4300.1	-4301.21481481482	-4750.36296296296
44331.5998496991	0	4300.1	-4302.56296296296	-4752.91111111111
44331.5998498148	0	4302.552	-4303.66666666667	-4755.31851851852
44331.5998499306	0	4302.552	-4304.80740740741	-4757.91111111111
44331.5998500463	0	4304.796	-4306	-4760.64444444444
44331.599850162	0	4304.796	-4307.22222222222	-4763.48148148148
44331.5998502778	0	4307.211	-4308.36296296296	-4766.26666666666
44331.5998503935	0	4307.211	-4309.28148148148	-4768.96296296296
44331.5998505093	0	4309.27	-4309.95555555556	-4771.28888888889
44331.599850625	0	4309.27	-4310.70370370371	-4773.82222222222
44331.5998507407	0	4310.692	-4311.14074074074	-4776.28888888889
44331.5998508565	0	4310.692	-4311.43703703704	-4778.73333333333
44331.5998509722	0	4311.425	-4311.77037037037	-4781.1037037037
44331.599851088	0	4311.425	-4312.21481481482	-4783.51111111111
44331.5998512037	0	4312.203	-4312.98518518519	-4785.92592592592
44331.5998513194	0	4312.203	-4314.01481481482	-4788.34814814815
44331.5998514352	0	4314.003	-4314.99259259259	-4790.42222222222
44331.5998515509	0	4314.003	-4316.14074074074	-4792.28148148148
44331.5998516667	0	4316.129	-4317.71851851852	-4794.49629629629
44331.5998517824	0	4316.129	-4319.52592592593	-4797.03703703704
44331.5998518982	0	4319.514	-4321.61481481482	-4799.85185185185
44331.5998520139	0	4319.514	-4323.93333333333	-4802.58518518518
44331.5998521296	0	4323.921	-4326.42222222222	-4805.40740740741
44331.5998522454	0	4323.921	-4329.54814814815	-4808.55555555555
44331.5998523611	0	4329.536	-4332.2962962963	-4811.09629629629
44331.5998524769	0	4329.536	-4335.5037037037	-4813.92592592592
44331.5998525926	0	4335.492	-4338.68888888889	-4816.69629629629
44331.5998527083	0	4335.492	-4341.48888888889	-4819.08148148148
44331.5998528241	0	4341.477	-4344.43703703704	-4821.76296296296
44331.5998529398	0	4341.477	-4347.25925925926	-4824.63703703704
44331.5998530556	0	4347.247	-4349.76296296296	-4827.32592592592
44331.5998531713	0	4347.247	-4352.05925925926	-4829.96296296296
44331.599853287	0	4352.047	-4354.13333333333	-4832.42222222222
44331.5998534028	0	4352.047	-4354.37037037037	-4832.72592592592
44331.5998535185	0	4354.358	-4354.4	-4832.75555555555
44331.5998536343	0	4354.358	-4354.48888888889	-4832.91111111111
44331.59985375	0	4354.477	-4354.4962962963	-4832.92592592592
44331.5998538657	0	4354.477	-4354.54074074074	-4832.98518518518
44331.5998539815	0	4354.529	-4354.63703703704	-4833.05925925926
44331.5998540972	0	4354.529	-4355.85925925926	-4834.47407407407
44331.599854213	0	4355.848	-4357.08888888889	-4835.91111111111
44331.5998543287	0	4355.848	-4358.6962962963	-4837.7037037037
44331.5998544444	0	4358.685	-4360.60740740741	-4839.69629629629
44331.5998545602	0	4358.685	-4362.42962962963	-4841.37037037037
44331.5998546759	0	4362.418	-4364.76296296296	-4843.1037037037
44331.5998547917	0	4362.418	-4367.31851851852	-4844.83703703703
44331.5998549074	0	4367.307	-4370.12592592593	-4846.5037037037
44331.5998550231	0	4367.307	-4373.28888888889	-4848.42222222222
44331.5998551389	0	4373.277	-4376.2	-4850.08888888889
44331.5998552546	0	4373.277	-4379.31111111111	-4852.04444444444
44331.5998553704	0	4379.299	-4381.82222222222	-4853.68888888889
44331.5998554861	0	4379.299	-4383.97777777778	-4855.25925925926
44331.5998556019	0	4383.966	-4385.42222222222	-4856.7037037037
44331.5998557176	0	4383.966	-4386.45925925926	-4857.9037037037
44331.5998558333	0	4386.447	-4387.14814814815	-4858.88888888889
44331.5998559491	0	4386.447	-4387.43703703704	-4859.62222222222
44331.5998560648	0	4387.425	-4387.50370370371	-4860.42222222222
44331.5998561806	0	4387.425	-4387.47407407408	-4861.08888888889
44331.5998562963	0	4387.462	-4387.4962962963	-4861.61481481481
44331.599856412	0	4387.462	-4387.77777777778	-4862.04444444444
44331.5998565278	0	4387.766	-4388.23703703704	-4862.31851851852
44331.5998566435	0	4387.766	-4388.90370370371	-4862.48148148148
44331.5998567593	0	4388.892	-4389.8	-4862.54814814815
44331.599856875	0	4388.892	-4390.96296296297	-4862.52592592592
44331.5998569907	0	4390.951	-4392.47407407408	-4862.46666666667
44331.5998571065	0	4390.951	-4394.34814814815	-4862.28148148148
44331.5998572222	0	4394.336	-4396.24444444445	-4862.1037037037
44331.599857338	0	4394.336	-4398.28148148148	-4861.92592592592
44331.5998574537	0	4398.269	-4400.53333333334	-4861.71851851852
44331.5998575694	0	4398.269	-4402.80740740741	-4861.55555555555
44331.5998576852	0	4402.795	-4405.25185185185	-4861.43703703704
44331.5998578009	0	4402.795	-4407.73333333334	-4861.35555555555
44331.5998579167	0	4407.721	-4409.92592592593	-4861.28148148148
44331.5998580324	0	4407.721	-4412.22222222222	-4861.11851851852
44331.5998581481	0	4412.21	-4414.40740740741	-4861.04444444444
44331.5998582639	0	4412.21	-4416.48888888889	-4860.88148148148
44331.5998583796	0	4416.477	-4418.64444444445	-4860.65925925926
44331.5998584954	0	4416.477	-4420.85925925926	-4860.45925925926
44331.5998586111	0	4420.847	-4423	-4860.26666666666
44331.5998587269	0	4420.847	-4424.8962962963	-4860.1037037037
44331.5998588426	0	4424.884	-4426.77037037037	-4859.88888888889
44331.5998589583	0	4424.884	-4428.48888888889	-4859.7037037037
44331.5998590741	0	4428.477	-4430.04444444444	-4859.45925925926
44331.5998591898	0	4428.477	-4431.48888888889	-4859.31111111111
44331.5998593056	0	4431.477	-4432.8	-4859.11111111111
44331.5998594213	0	4431.477	-4434.01481481481	-4859
44331.599859537	0	4434.003	-4435.14074074074	-4858.9037037037
44331.5998596528	0	4434.003	-4436.25925925926	-4858.79259259259
44331.5998597685	0	4436.247	-4437.31851851852	-4858.6
44331.5998598843	0	4436.247	-4438.33333333333	-4858.43703703703
44331.59986	0	4438.321	-4439.03703703704	-4858.28888888889
44331.5998601157	0	4438.321	-4439.77777777778	-4858.17037037037
44331.5998602315	0	4439.765	-4440.58518518518	-4858.05185185185
44331.5998603472	0	4439.765	-4441.5037037037	-4857.97037037037
44331.599860463	0	4441.491	-4442.65185185185	-4857.91111111111
44331.5998605787	0	4441.491	-4444.17777777778	-4857.8074074074
44331.5998606944	0	4444.165	-4445.83703703704	-4857.71111111111
44331.5998608102	0	4444.165	-4447.71111111111	-4857.67407407407
44331.5998609259	0	4447.698	-4449.99259259259	-4857.54814814814
44331.5998610417	0	4447.698	-4452.28888888889	-4857.46666666666
44331.5998611574	0	4452.276	-4454.54814814815	-4857.34074074074
44331.5998612731	0	4452.276	-4456.60740740741	-4857.23703703703
44331.5998613889	0	4456.595	-4458.38518518519	-4857.14814814815
44331.5998615046	0	4456.595	-4459.71851851852	-4857.13333333333
44331.5998616204	0	4459.706	-4460.99259259259	-4857.11851851852
44331.5998617361	0	4459.706	-4462.00740740741	-4857.2074074074
44331.5998618519	0	4461.995	-4462.77037037037	-4857.4
44331.5998619676	0	4461.995	-4463.77037037037	-4857.51851851852
44331.5998620833	0	4463.758	-4465.19259259259	-4857.54074074074
44331.5998621991	0	4463.758	-4466.76296296296	-4857.59259259259
44331.5998623148	0	4466.751	-4468.45185185185	-4857.69629629629
44331.5998624306	0	4466.751	-4470.44444444444	-4857.52592592592
44331.5998625463	0	4470.432	-4472.71111111111	-4857.48148148148
44331.599862662	0	4470.432	-4475.05925925926	-4857.51111111111
44331.5998627778	0	4475.047	-4477.68888888889	-4857.51111111111
44331.5998628935	0	4475.047	-4480.3037037037	-4857.57037037037
44331.5998630093	0	4480.291	-4482.85185185185	-4857.74074074074
44331.599863125	0	4480.291	-4485.36296296296	-4857.86666666666
44331.5998632407	0	4485.35	-4487.85925925926	-4858.02222222222
44331.5998633565	0	4485.35	-4489.95555555556	-4858.08888888888
44331.5998634722	0	4489.943	-4492.03703703704	-4858.11851851851
44331.599863588	0	4489.943	-4494.1037037037	-4858.19259259259
44331.5998637037	0	4494.091	-4495.94814814815	-4858.28888888888
44331.5998638194	0	4494.091	-4497.88888888889	-4858.41481481481
44331.5998639352	0	4497.876	-4499.40740740741	-4858.67407407407
44331.5998640509	0	4497.876	-4500.48148148148	-4858.88888888888
44331.5998641667	0	4500.469	-4501.38518518518	-4859.27407407407
44331.5998642824	0	4500.469	-4501.97777777778	-4859.82222222222
44331.5998643982	0	4501.965	-4502.21481481481	-4860.25185185185
44331.5998645139	0	4501.965	-4502.26666666667	-4860.62962962963
44331.5998646296	0	4502.254	-4502.36296296296	-4861.0074074074
44331.5998647454	0	4502.254	-4502.51111111111	-4861.34074074074
44331.5998648611	0	4502.498	-4502.82962962963	-4861.85185185185
44331.5998649769	0	4502.498	-4503.31111111111	-4862.51111111111
44331.5998650926	0	4503.298	-4503.84444444444	-4863.31111111111
44331.5998652083	0	4503.298	-4504.41481481481	-4864.17037037037
44331.5998653241	0	4504.402	-4505.00740740741	-4865.13333333333
44331.5998654398	0	4504.402	-4505.28888888889	-4865.98518518518
44331.5998655556	0	4505.276	-4505.34074074074	-4866.74074074074
44331.5998656713	0	4505.276	-4505.39259259259	-4867.28148148148
44331.599865787	0	4505.38	-4505.44444444444	-4867.82222222222
44331.5998659028	0	4505.38	-4505.44444444444	-4868.48888888889
44331.5998660185	0	4505.432	-4505.52592592593	-4869.18518518518
44331.5998661343	0	4505.432	-4505.77037037037	-4870.01481481481
44331.59986625	0	4505.758	-4506.25185185185	-4871.06666666666
44331.5998663657	0	4505.758	-4506.93333333333	-4872.26666666666
44331.5998664815	0	4506.921	-4507.8962962963	-4873.51851851851
44331.5998665972	0	4506.921	-4508.9037037037	-4874.85185185185
44331.599866713	0	4508.891	-4510.03703703704	-4876.46666666666
44331.5998668287	0	4508.891	-4511.22962962963	-4878.09629629629
44331.5998669444	0	4511.217	-4512.48148148148	-4879.74814814814
44331.5998670602	0	4511.217	-4513.65925925926	-4881.42222222222
44331.5998671759	0	4513.647	-4515.04444444444	-4883.15555555555
44331.5998672917	0	4513.647	-4516.66666666667	-4884.95555555555
44331.5998674074	0	4516.654	-4518.53333333333	-4886.75555555555
44331.5998675231	0	4516.654	-4520.54814814815	-4888.37037037037
44331.5998676389	0	4520.535	-4522.66666666667	-4890.0074074074
44331.5998677546	0	4520.535	-4525.41481481481	-4892.02222222222
44331.5998678704	0	4525.402	-4528.2	-4894.02962962963
44331.5998679861	0	4525.402	-4530.97777777778	-4896.15555555555
44331.5998681019	0	4530.965	-4533.48888888889	-4898.19259259259
44331.5998682176	0	4530.965	-4535.71851851852	-4900.35555555555
44331.5998683333	0	4535.706	-4537.88888888889	-4902.81481481481
44331.5998684491	0	4535.706	-4539.96296296296	-4905.54074074074
44331.5998685648	0	4539.95	-4541.85925925926	-4908.09629629629
44331.5998686806	0	4539.95	-4543.48148148148	-4910.58518518518
44331.5998687963	0	4543.469	-4545.11851851852	-4913.02962962963
44331.599868912	0	4543.469	-4546.21481481481	-4914.8
44331.5998690278	0	4546.202	-4547.20740740741	-4916.65185185185
44331.5998691435	0	4546.202	-4547.79259259259	-4918.16296296296
44331.5998692593	0	4547.78	-4547.86666666667	-4919.62962962963
44331.599869375	0	4547.78	-4547.66666666667	-4920.88888888889
44331.5998694907	0	4547.654	-4547.44444444444	-4922.11851851852
44331.5998696065	0	4547.654	-4547.40740740741	-4923.47407407407
44331.5998697222	0	4547.395	-4547.59259259259	-4924.77777777777
44331.599869838	0	4547.395	-4548.12592592593	-4925.82222222222
44331.5998699537	0	4548.114	-4549.18518518518	-4927.25185185185
44331.5998700694	0	4548.114	-4550.68148148148	-4928.67407407407
44331.5998701852	0	4550.67	-4552.39259259259	-4930.14814814815
44331.5998703009	0	4550.67	-4554.01481481481	-4931.22962962963
44331.5998704167	0	4554.003	-4556.35555555555	-4932.88148148148
44331.5998705324	0	4554.003	-4559.02222222222	-4934.63703703703
44331.5998706481	0	4559.01	-4561.91111111111	-4936.18518518518
44331.5998707639	0	4559.01	-4565.3037037037	-4937.8074074074
44331.5998708796	0	4565.291	-4568.99259259259	-4939.62962962963
44331.5998709954	0	4565.291	-4573.65925925926	-4941.82962962963
44331.5998711111	0	4573.647	-4577.52592592592	-4943.56296296296
44331.5998712268	0	4573.647	-4581.76296296296	-4945.45925925926
44331.5998713426	0	4581.751	-4585.82222222222	-4947.26666666666
44331.5998714583	0	4581.751	-4589.79259259259	-4949.39259259259
44331.5998715741	0	4589.781	-4592.97777777778	-4951.37037037037
44331.5998716898	0	4589.781	-4595.20740740741	-4953.13333333333
44331.5998718056	0	4595.196	-4596.3037037037	-4954.26666666666
44331.5998719213	0	4595.196	-4596.99259259259	-4955.4074074074
44331.599872037	0	4596.981	-4597.27407407407	-4956.61481481481
44331.5998721528	0	4596.981	-4597.31111111111	-4957.83703703703
44331.5998722685	0	4597.3	-4597.32592592593	-4958.9037037037
44331.5998723843	0	4597.3	-4597.33333333333	-4959.75555555555
44331.5998725	0	4597.322	-4597.44444444445	-4960.78518518518
44331.5998726157	0	4597.322	-4597.85925925926	-4961.71111111111
44331.5998727315	0	4597.848	-4598.70370370371	-4962.7037037037
44331.5998728472	0	4597.848	-4600.08888888889	-4963.74814814815
44331.599872963	0	4600.078	-4601.87407407408	-4964.74074074074
44331.5998730787	0	4600.078	-4604.27407407408	-4965.86666666666
44331.5998731944	0	4604.263	-4606.85925925926	-4966.85185185185
44331.5998733102	0	4604.263	-4610.47407407408	-4968.34074074074
44331.5998734259	0	4610.463	-4613.03703703704	-4969.22222222222
44331.5998735417	0	4610.463	-4616.34074074074	-4970.38518518518
44331.5998736574	0	4616.33	-4620.00740740741	-4971.71111111111
44331.5998737732	0	4616.33	-4623.85925925926	-4973.2
44331.5998738889	0	4623.849	-4627.71851851852	-4974.79259259259
44331.5998740046	0	4623.849	-4631.79259259259	-4976.3037037037
44331.5998741204	0	4631.782	-4635.77777777778	-4977.91851851852
44331.5998742361	0	4631.782	-4639.33333333334	-4979.62222222222
44331.5998743519	0	4639.323	-4642.32592592593	-4981.1037037037
44331.5998744676	0	4639.323	-4644.73333333334	-4982.64444444444
44331.5998745833	0	4644.723	-4646.6	-4984.15555555555
44331.5998746991	0	4644.723	-4647.67407407408	-4985.37037037037
44331.5998748148	0	4647.664	-4648.22962962963	-4986.28888888889
44331.5998749306	0	4647.664	-4648.28148148148	-4987.22222222222
44331.5998750463	0	4648.271	-4648.01481481482	-4988.08888888889
44331.599875162	0	4648.271	-4647.60740740741	-4988.86666666666
44331.5998752778	0	4647.597	-4647.28888888889	-4989.6074074074
44331.5998753935	0	4647.597	-4647.20740740741	-4990.33333333333
44331.5998755093	0	4647.197	-4647.21481481482	-4991.32592592592
44331.599875625	0	4647.197	-4647.41481481482	-4992.34074074074
44331.5998757407	0	4647.404	-4647.90370370371	-4993.26666666666
44331.5998758565	0	4647.404	-4648.51851851852	-4994.06666666666
44331.5998759722	0	4648.508	-4649.5925925926	-4995.02222222222
44331.599876088	0	4648.508	-4651.14074074074	-4996.06666666666
44331.5998762037	0	4651.13	-4652.77037037037	-4997.08148148148
44331.5998763194	0	4651.13	-4654.63703703704	-4998.2
44331.5998764352	0	4654.626	-4656.51851851852	-4999.34074074074
44331.5998765509	0	4654.626	-4658.65185185186	-5000.45185185185
44331.5998766667	0	4658.641	-4660.91851851852	-5001.71851851852
44331.5998767824	0	4658.641	-4663.35555555556	-5002.84444444444
44331.5998768982	0	4663.345	-4665.88888888889	-5004.03703703703
44331.5998770139	0	4663.345	-4668.65185185186	-5005.31111111111
44331.5998771296	0	4668.641	-4671.62962962963	-5006.42962962963
44331.5998772454	0	4668.641	-4675.51111111111	-5008.12592592592
44331.5998773611	0	4675.5	-4678.67407407408	-5009.42962962963
44331.5998774769	0	4675.5	-4682.08888888889	-5011.01481481481
44331.5998775926	0	4682.078	-4685.54074074074	-5012.91851851852
44331.5998777083	0	4682.078	-4688.28888888889	-5014.65925925926
44331.5998778241	0	4688.278	-4690.38518518519	-5016.37777777777
44331.5998779398	0	4688.278	-4691.61481481482	-5017.82222222222
44331.5998780556	0	4691.604	-4692.11851851852	-5019.11111111111
44331.5998781713	0	4691.604	-4692.08148148149	-5020.39259259259
44331.599878287	0	4692.071	-4691.86666666667	-5021.53333333333
44331.5998784028	0	4692.071	-4691.37777777778	-5022.84444444444
44331.5998785185	0	4691.367	-4690.72592592593	-5024.07407407407
44331.5998786343	0	4691.367	-4690.11851851852	-5025.55555555555
44331.59987875	0	4690.108	-4689.91111111112	-5026.8074074074
44331.5998788657	0	4690.108	-4689.71111111112	-5028.4
44331.5998789815	0	4689.701	-4689.77777777778	-5029.83703703703
44331.5998790972	0	4689.701	-4690.22962962963	-5031.55555555555
44331.599879213	0	4690.22	-4690.77777777778	-5032.71851851852
44331.5998793287	0	4690.22	-4691.8962962963	-5034.43703703703
44331.5998794444	0	4691.887	-4693.27407407408	-5036.16296296296
44331.5998795602	0	4691.887	-4694.85185185186	-5037.8
44331.5998796759	0	4694.843	-4696.53333333334	-5039.62962962963
44331.5998797917	0	4694.843	-4698.41481481482	-5041.65185185185
44331.5998799074	0	4698.406	-4699.91851851852	-5043.29629629629
44331.5998800231	0	4698.406	-4701.71851851852	-5045.38518518518
44331.5998801389	0	4701.71	-4703.13333333334	-5047.13333333333
44331.5998802546	0	4701.71	-4704.54814814815	-5049.13333333333
44331.5998803704	0	4704.54	-4706.00740740741	-5051.31111111111
44331.5998804861	0	4704.54	-4707.50370370371	-5053.57777777777
44331.5998806019	0	4707.496	-4708.8962962963	-5056.0074074074
44331.5998807176	0	4707.496	-4710.26666666667	-5058.35555555555
44331.5998808333	0	4710.259	-4711.51111111112	-5060.77777777777
44331.5998809491	0	4710.259	-4712.74814814815	-5063.35555555555
44331.5998810648	0	4712.74	-4713.6962962963	-5065.9037037037
44331.5998811806	0	4712.74	-4714.38518518519	-5068.48888888888
44331.5998812963	0	4714.377	-4714.74074074075	-5071.26666666666
44331.599881412	0	4714.377	-4714.88888888889	-5074.19259259259
44331.5998815278	0	4714.881	-4715.00000000001	-5077.13333333333
44331.5998816435	0	4714.881	-4715.14814814815	-5080.11851851851
44331.5998817593	0	4715.14	-4715.20740740741	-5083.14814814814
44331.599881875	0	4715.14	-4715.00740740741	-5086.13333333333
44331.5998819907	0	4714.999	-4714.77777777778	-5089.16296296296
44331.5998821065	0	4714.999	-4714.66666666667	-5091.72592592592
44331.5998822222	0	4714.658	-4714.56296296297	-5094.67407407407
44331.599882338	0	4714.658	-4714.4962962963	-5098.11851851851
44331.5998824537	0	4714.488	-4714.4962962963	-5101.59999999999
44331.5998825694	0	4714.488	-4714.67407407408	-5105.15555555555
44331.5998826852	0	4714.666	-4714.97037037038	-5108.88888888888
44331.5998828009	0	4714.666	-4715.33333333334	-5112.59999999999
44331.5998829167	0	4715.325	-4715.61481481482	-5116.46666666666
44331.5998830324	0	4715.325	-4715.96296296297	-5120.51111111111
44331.5998831481	0	4715.955	-4716.45185185186	-5124.37777777777
44331.5998832639	0	4715.955	-4716.83703703704	-5128.11111111111
44331.5998833796	0	4716.829	-4717.57777777778	-5132
44331.5998834954	0	4716.829	-4718.42962962964	-5135.71111111111
44331.5998836111	0	4718.422	-4719.63703703704	-5139.42222222222
44331.5998837268	0	4718.422	-4721.05185185186	-5143.29629629629
44331.5998838426	0	4721.044	-4722.77777777778	-5147.29629629629
44331.5998839583	0	4721.044	-4724.71111111112	-5151.35555555555
44331.5998840741	0	4724.703	-4726.75555555556	-5155.31851851851
44331.5998841898	0	4724.703	-4728.6962962963	-5159.27407407407
44331.5998843056	0	4728.688	-4730.63703703704	-5163.31111111111
44331.5998844213	0	4728.688	-4732.5925925926	-5167.21481481481
44331.599884537	0	4732.584	-4734.51111111112	-5171.15555555555
44331.5998846528	0	4732.584	-4736.48148148149	-5175.08148148148
44331.5998847685	0	4736.473	-4738.47407407408	-5178.88888888888
44331.5998848843	0	4736.473	-4740.5925925926	-5182.46666666666
44331.599885	0	4740.584	-4742.75555555556	-5186.05925925925
44331.5998851157	0	4740.584	-4744.90370370371	-5189.62222222222
44331.5998852315	0	4744.895	-4746.74814814816	-5193.05185185185
44331.5998853472	0	4744.895	-4748.60740740742	-5196.72592592592
44331.599885463	0	4748.599	-4750.22962962964	-5200.17777777777
44331.5998855787	0	4748.599	-4751.66666666668	-5203.4074074074
44331.5998856944	0	4751.658	-4752.71111111112	-5206.22962962962
44331.5998858102	0	4751.658	-4753.45185185186	-5208.98518518518
44331.5998859259	0	4753.443	-4754.02222222223	-5211.83703703703
44331.5998860417	0	4753.443	-4754.33333333334	-5214.62222222222
44331.5998861574	0	4754.324	-4754.53333333334	-5217.28888888888
44331.5998862732	0	4754.324	-4754.62962962964	-5219.91851851851
44331.5998863889	0	4754.62	-4754.55555555556	-5222.49629629629
44331.5998865046	0	4754.62	-4754.40740740742	-5224.8074074074
44331.5998866204	0	4754.398	-4754.30370370371	-5227.08148148148
44331.5998867361	0	4754.398	-4754.12592592594	-5229.31111111111
44331.5998868519	0	4754.117	-4754.05185185186	-5231.42962962962
44331.5998869676	0	4754.117	-4754.05185185186	-5233.44444444444
44331.5998870833	0	4754.043	-4754.08148148149	-5235.45185185185
44331.5998871991	0	4754.043	-4754.25185185186	-5237.43703703703
44331.5998873148	0	4754.243	-4754.54074074075	-5239.34074074073
44331.5998874306	0	4754.243	-4755.02962962964	-5241.16296296296
44331.5998875463	0	4755.021	-4755.53333333334	-5242.51111111111
44331.599887662	0	4755.021	-4756.34074074075	-5244.15555555555
44331.5998877778	0	4756.332	-4757.37037037038	-5245.62962962962
44331.5998878935	0	4756.332	-4758.57777777779	-5246.75555555555
44331.5998880093	0	4758.569	-4760.05925925927	-5247.8074074074
44331.599888125	0	4758.569	-4761.67407407408	-5248.77037037036
44331.5998882407	0	4761.665	-4763.27407407408	-5249.46666666666
44331.5998883565	0	4761.665	-4763.95555555557	-5249.76296296296
44331.5998884722	0	4763.946	-4765.55555555557	-5250.28148148148
44331.599888588	0	4763.946	-4767.27407407408	-5250.7037037037
44331.5998887037	0	4767.265	-4768.77037037038	-5251.02962962962
44331.5998888194	0	4767.265	-4770.28148148149	-5251.16296296296
44331.5998889352	0	4770.272	-4771.56296296297	-5251.22962962962
44331.5998890509	0	4770.272	-4772.67407407408	-5251.22962962962
44331.5998891667	0	4772.665	-4773.57037037038	-5251.24444444444
44331.5998892824	0	4772.665	-4774.34814814816	-5251.2074074074
44331.5998893981	0	4774.339	-4775.14814814816	-5251.0074074074
44331.5998895139	0	4774.339	-4776.15555555557	-5250.69629629629
44331.5998896296	0	4776.146	-4777.05185185186	-5250.44444444444
44331.5998897454	0	4776.146	-4778.20000000001	-5250.08888888888
44331.5998898611	0	4778.19	-4779.32592592593	-5249.71851851851
44331.5998899769	0	4778.19	-4780.69629629631	-5249.28148148147
44331.5998900926	0	4780.686	-4782.0888888889	-5248.72592592592
44331.5998902083	0	4780.686	-4783.40740740742	-5248.05185185184
44331.5998903241	0	4783.397	-4784.62222222223	-5247.27407407407
44331.5998904398	0	4783.397	-4785.75555555556	-5246.53333333333
44331.5998905556	0	4785.745	-4786.81481481482	-5245.68148148147
44331.5998906713	0	4785.745	-4787.7925925926	-5244.73333333333
44331.599890787	0	4787.782	-4788.76296296297	-5243.79259259259
44331.5998909028	0	4787.782	-4789.82962962964	-5242.82222222221
44331.5998910185	0	4789.819	-4790.69629629631	-5242.04444444444
44331.5998911343	0	4789.819	-4791.86666666668	-5241.02962962962
44331.59989125	0	4791.856	-4793.07407407408	-5239.98518518518
44331.5998913657	0	4791.856	-4794.48148148149	-5238.9037037037
44331.5998914815	0	4794.471	-4795.88148148149	-5237.83703703703
44331.5998915972	0	4794.471	-4797.41481481482	-5236.78518518518
44331.599891713	0	4797.404	-4798.91851851853	-5235.62222222222
44331.5998918287	0	4797.404	-4800.37037037038	-5234.54814814814
44331.5998919444	0	4800.36	-4801.74074074075	-5233.37037037036
44331.5998920602	0	4800.36	-4802.94074074075	-5232.17037037036
44331.5998921759	0	4802.93	-4803.78518518519	-5231.13333333333
44331.5998922917	0	4802.93	-4804.64444444445	-5229.94074074073
44331.5998924074	0	4804.634	-4805.06666666668	-5228.99259259259
44331.5998925231	0	4804.634	-4805.15555555557	-5227.98518518518
44331.5998926389	0	4805.145	-4805.08148148149	-5226.95555555555
44331.5998927546	0	4805.145	-4804.74814814816	-5225.91851851851
44331.5998928704	0	4804.738	-4804.2888888889	-5224.93333333333
44331.5998929861	0	4804.738	-4803.76296296297	-5223.8074074074
44331.5998931019	0	4803.753	-4803.22222222223	-5222.57037037036
44331.5998932176	0	4803.753	-4802.82962962964	-5221.34814814814
44331.5998933333	0	4802.82	-4802.51851851853	-5219.96296296296
44331.5998934491	0	4802.82	-4802.28148148149	-5218.51851851851
44331.5998935648	0	4802.272	-4802.05185185186	-5217.06666666666
44331.5998936806	0	4802.272	-4801.77037037038	-5215.56296296296
44331.5998937963	0	4801.761	-4801.3851851852	-5214.18518518518
44331.599893912	0	4801.761	-4800.83703703705	-5212.78518518518
44331.5998940278	0	4800.828	-4800.15555555557	-5211.28888888888
44331.5998941435	0	4800.828	-4799.42222222223	-5209.66666666666
44331.5998942593	0	4799.413	-4798.71851851853	-5208.05185185184
44331.599894375	0	4799.413	-4798.14074074075	-5206.37777777777
44331.5998944907	0	4798.132	-4797.57037037038	-5204.59999999999
44331.5998946065	0	4798.132	-4797.15555555557	-5202.64444444444
44331.5998947222	0	4797.147	-4796.97777777779	-5200.63703703703
44331.599894838	0	4797.147	-4796.86666666668	-5198.42222222222
44331.5998949537	0	4796.858	-4796.88148148149	-5196.56296296296
44331.5998950694	0	4796.858	-4796.7925925926	-5194.36296296296
44331.5998951852	0	4796.784	-4796.73333333334	-5192.07407407407
44331.5998953009	0	4796.784	-4796.72592592594	-5189.74814814814
44331.5998954167	0	4796.717	-4796.82962962964	-5187.28888888888
44331.5998955324	0	4796.717	-4796.98518518519	-5184.65925925925
44331.5998956481	0	4796.976	-4797.14814814816	-5181.91111111111
44331.5998957639	0	4796.976	-4797.28148148149	-5179.19999999999
44331.5998958796	0	4797.272	-4797.36296296297	-5176.38518518518
44331.5998959954	0	4797.272	-4797.42222222223	-5173.48888888888
44331.5998961111	0	4797.413	-4797.3925925926	-5170.53333333333
44331.5998962269	0	4797.413	-4797.42222222223	-5167.49629629629
44331.5998963426	0	4797.413	-4797.29629629631	-5164.26666666666
44331.5998964583	0	4797.287	-4797.08148148149	-5160.9037037037
44331.5998965741	0	4797.287	-4796.97777777779	-5157.65185185185
44331.5998966898	0	4796.968	-4796.87407407408	-5154.29629629629
44331.5998968056	0	4796.968	-4796.70370370371	-5150.62962962962
44331.5998969213	0	4796.694	-4796.57777777779	-5146.95555555555
44331.599897037	0	4796.694	-4796.53333333334	-5143.09629629629
44331.5998971528	0	4796.524	-4796.52592592593	-5139.27407407407
44331.5998972685	0	4796.524	-4796.60000000001	-5135.56296296296
44331.5998973843	0	4796.591	-4796.62962962964	-5131.81481481481
44331.5998975	0	4796.591	-4796.58518518519	-5128.14074074073
44331.5998976157	0	4796.576	-4796.50370370371	-5124.38518518518
44331.5998977315	0	4796.576	-4796.4962962963	-5120.66666666666
44331.5998978472	0	4796.487	-4796.51111111112	-5116.48888888888
44331.599897963	0	4796.487	-4796.58518518519	-5113.1037037037
44331.5998980787	0	4796.576	-4796.70370370371	-5109.36296296296
44331.5998981944	0	4796.576	-4796.81481481482	-5105.48148148148
44331.5998983102	0	4796.806	-4796.88148148149	-5101.67407407407
44331.5998984259	0	4796.806	-4796.86666666668	-5097.93333333333
44331.5998985417	0	4796.858	-4796.82962962964	-5094.28148148148
44331.5998986574	0	4796.858	-4796.82962962964	-5090.64444444444
44331.5998987732	0	4796.821	-4796.74814814816	-5087.12592592592
44331.5998988889	0	4796.821	-4796.74074074075	-5083.82222222222
44331.5998990046	0	4796.732	-4796.65185185186	-5080.61481481481
44331.5998991204	0	4796.732	-4796.57777777779	-5077.33333333333
44331.5998992361	0	4796.569	-4796.60000000001	-5074.51851851851
44331.5998993519	0	4796.569	-4796.69629629631	-5071.58518518518
44331.5998994676	0	4796.688	-4796.82962962964	-5068.8074074074
44331.5998995833	0	4796.688	-4797.12592592594	-5066.06666666666
44331.5998996991	0	4797.118	-4797.44444444445	-5063.45185185185
44331.5998998148	0	4797.118	-4797.71851851853	-5060.65185185185
44331.5998999306	0	4797.711	-4797.92592592593	-5057.85185185185
44331.5999000463	0	4797.711	-4797.9925925926	-5055.08888888888
44331.599900162	0	4797.985	-4797.96296296297	-5052.45185185185
44331.5999002778	0	4797.985	-4797.69629629631	-5049.88888888888
44331.5999003935	0	4797.689	-4797.40000000001	-5047.68148148148
44331.5999005093	0	4797.689	-4796.96296296297	-5045.58518518518
44331.599900625	0	4796.956	-4796.46666666668	-5043.56296296296
44331.5999007407	0	4796.956	-4796.15555555556	-5041.99999999999
44331.5999008565	0	4796.149	-4795.65185185186	-5040.42222222222
44331.5999009722	0	4796.149	-4795.13333333334	-5039.08148148148
44331.599901088	0	4795.127	-4794.60740740742	-5037.94814814814
44331.5999012037	0	4795.127	-4794.08148148149	-5036.8
44331.5999013194	0	4794.075	-4793.58518518519	-5035.75555555555
44331.5999014352	0	4794.075	-4793.22222222223	-5034.93333333333
44331.5999015509	0	4793.216	-4792.85925925927	-5034.27407407407
44331.5999016667	0	4793.216	-4792.57777777779	-5033.82962962962
44331.5999017824	0	4792.572	-4792.37037037038	-5033.59999999999
44331.5999018981	0	4792.572	-4792.22222222223	-5033.54074074074
44331.5999020139	0	4792.216	-4792.12592592594	-5033.6074074074
44331.5999021296	0	4792.216	-4792.11111111112	-5033.83703703703
44331.5999022454	0	4792.105	-4792.08148148149	-5034.3037037037
44331.5999023611	0	4792.105	-4792.05185185186	-5034.96296296296
44331.5999024769	0	4792.046	-4791.97037037038	-5035.75555555555
44331.5999025926	0	4792.046	-4791.7925925926	-5036.78518518518
44331.5999027083	0	4791.787	-4791.57777777779	-5037.91851851851
44331.5999028241	0	4791.787	-4791.25185185186	-5039.42962962962
44331.5999029398	0	4791.246	-4790.69629629631	-5041.05185185185
44331.5999030556	0	4791.246	-4790.03703703705	-5042.69629629629
44331.5999031713	0	4790.031	-4789.22222222223	-5044.55555555555
44331.599903287	0	4790.031	-4788.53333333334	-5046.49629629629
44331.5999034028	0	4788.527	-4787.97037037038	-5048.76296296296
44331.5999035185	0	4788.527	-4787.45925925927	-5051.38518518518
44331.5999036343	0	4787.453	-4787.14814814816	-5054.15555555555
44331.59990375	0	4787.453	-4786.83703703705	-5056.99259259259
44331.5999038657	0	4786.831	-4786.64444444446	-5059.83703703703
44331.5999039815	0	4786.831	-4786.42962962964	-5062.91111111111
44331.5999040972	0	4786.424	-4786.27407407409	-5066.2074074074
44331.599904213	0	4786.424	-4786.14074074075	-5069.72592592592
44331.5999043287	0	4786.135	-4785.96296296297	-5073.37777777777
44331.5999044444	0	4786.135	-4785.97777777779	-5077.33333333333
44331.5999045602	0	4785.972	-4786.12592592594	-5081.35555555555
44331.5999046759	0	4785.972	-4786.32592592594	-5085.48888888888
44331.5999047917	0	4786.32	-4786.62222222223	-5089.83703703703
44331.5999049074	0	4786.32	-4786.7925925926	-5094.22962962962
44331.5999050231	0	4786.787	-4787.11111111112	-5098.59259259259
44331.5999051389	0	4786.787	-4787.31851851853	-5103.14074074073
44331.5999052546	0	4787.313	-4787.44444444446	-5107.69629629629
44331.5999053704	0	4787.313	-4787.70370370371	-5111.85925925925
44331.5999054861	0	4787.698	-4787.82222222223	-5116.75555555555
44331.5999056019	0	4787.698	-4788.25925925927	-5121.71851851851
44331.5999057176	0	4788.254	-4788.52592592594	-5126.99999999999
44331.5999058333	0	4788.254	-4789.02222222223	-5132.85185185185
44331.5999059491	0	4789.017	-4789.54814814816	-5138.27407407407
44331.5999060648	0	4789.017	-4789.70370370371	-5144.05185185185
44331.5999061806	0	4789.698	-4789.86666666668	-5149.75555555555
44331.5999062963	0	4789.698	-4789.95555555557	-5155.55555555555
44331.599906412	0	4789.95	-4789.98518518519	-5161.45185185185
44331.5999065278	0	4789.95	-4789.97777777779	-5167.33333333333
44331.5999066435	0	4789.972	-4789.83703703705	-5172.91851851851
44331.5999067593	0	4789.972	-4789.85185185186	-5178.41481481481
44331.599906875	0	4789.846	-4789.85925925927	-5184.3111111111
44331.5999069907	0	4789.846	-4790.05185185186	-5190.45925925925
44331.5999071065	0	4790.046	-4790.17777777779	-5196.42222222221
44331.5999072222	0	4790.046	-4790.47407407408	-5202.25925925925
44331.599907338	0	4790.468	-4791.02222222223	-5208.09629629629
44331.5999074537	0	4790.468	-4791.8888888889	-5214.06666666666
44331.5999075694	0	4791.883	-4792.83703703705	-5220.05925925925
44331.5999076852	0	4791.883	-4794.11111111112	-5226.63703703703
44331.5999078009	0	4794.105	-4795.4888888889	-5232.31851851851
44331.5999079167	0	4794.105	-4796.95555555556	-5238.15555555555
44331.5999080324	0	4796.949	-4798.42222222223	-5244.28148148147
44331.5999081482	0	4796.949	-4799.5925925926	-5249.9111111111
44331.5999082639	0	4799.586	-4800.44444444445	-5255.82962962962
44331.5999083796	0	4799.586	-4801.00740740742	-5261.36296296296
44331.5999084954	0	4801.001	-4801.32592592593	-5266.74074074073
44331.5999086111	0	4801.001	-4801.69629629631	-5272.34814814814
44331.5999087269	0	4801.69	-4801.7925925926	-5278.03703703703
44331.5999088426	0	4801.69	-4801.96296296297	-5284.02962962962
44331.5999089583	0	4801.957	-4802.10370370371	-5289.86666666666
44331.5999090741	0	4801.957	-4802.37037037038	-5295.65925925925
44331.5999091898	0	4802.364	-4803.15555555557	-5301.21481481481
44331.5999093056	0	4802.364	-4804.22222222223	-5306.59999999999
44331.5999094213	0	4804.216	-4805.42222222223	-5312.08148148147
44331.599909537	0	4804.216	-4806.92592592594	-5317.3037037037
44331.5999096528	0	4806.92	-4808.66666666668	-5322.71851851851
44331.5999097685	0	4806.92	-4810.31111111112	-5327.77037037036
44331.5999098843	0	4810.305	-4811.94814814816	-5332.9111111111
44331.59991	0	4810.305	-4813.60740740742	-5337.74074074073
44331.5999101157	0	4813.601	-4815.23703703705	-5342.33333333333
44331.5999102315	0	4813.601	-4817.00000000001	-5346.99259259259
44331.5999103472	0	4816.994	-4818.86666666668	-5351.7037037037
44331.599910463	0	4816.994	-4820.64444444445	-5355.85925925925
44331.5999105787	0	4820.638	-4822.66666666668	-5360.42962962962
44331.5999106944	0	4820.638	-4824.44444444445	-5364.65185185184
44331.5999108102	0	4824.438	-4826.14074074075	-5368.75555555555
44331.5999109259	0	4824.438	-4827.97037037038	-5373.27407407407
44331.5999110417	0	4827.964	-4829.3925925926	-5377.04444444444
44331.5999111574	0	4827.964	-4831.07407407408	-5380.95555555555
44331.5999112732	0	4831.068	-4832.74074074075	-5384.77037037036
44331.5999113889	0	4831.068	-4834.34074074075	-5388.3037037037
44331.5999115046	0	4834.335	-4835.74814814816	-5391.5111111111
44331.5999116204	0	4834.335	-4837.12592592594	-5394.36296296296
44331.5999117361	0	4837.12	-4838.42962962964	-5397.07407407407
44331.5999118519	0	4837.12	-4839.49629629631	-5399.74074074073
44331.5999119676	0	4839.49	-4840.31111111112	-5402.32592592592
44331.5999120833	0	4839.49	-4840.77037037038	-5404.68888888888
44331.5999121991	0	4840.764	-4840.91111111112	-5406.68148148147
44331.5999123148	0	4840.764	-4840.92592592593	-5408.7111111111
44331.5999124306	0	4840.92	-4841.02962962964	-5410.77777777777
44331.5999125463	0	4840.92	-4841.0888888889	-5412.74814814814
44331.599912662	0	4841.083	-4841.14074074075	-5414.69629629629
44331.5999127778	0	4841.083	-4841.14814814816	-5416.44444444444
44331.5999128935	0	4841.142	-4841.34814814816	-5417.98518518518
44331.5999130093	0	4841.142	-4841.63703703705	-5419.23703703703
44331.599913125	0	4841.631	-4841.9925925926	-5420.36296296296
44331.5999132407	0	4841.631	-4842.49629629631	-5421.4074074074
44331.5999133565	0	4842.49	-4842.83703703705	-5422.11851851851
44331.5999134722	0	4842.49	-4843.35555555556	-5422.7111111111
44331.599913588	0	4843.349	-4843.94814814816	-5423.15555555555
44331.5999137037	0	4843.349	-4844.64444444445	-5423.5037037037
44331.5999138194	0	4844.638	-4845.37037037038	-5423.68888888888
44331.5999139352	0	4844.638	-4846.0888888889	-5423.8074074074
44331.5999140509	0	4846.082	-4846.76296296297	-5423.83703703703
44331.5999141667	0	4846.082	-4847.40740740742	-5423.77037037036
44331.5999142824	0	4847.401	-4847.90370370371	-5423.55555555555
44331.5999143981	0	4847.401	-4848.31111111112	-5423.21481481481
44331.5999145139	0	4848.305	-4848.42222222223	-5422.9037037037
44331.5999146296	0	4848.305	-4848.31111111112	-5422.47407407407
44331.5999147454	0	4848.305	-4848.0888888889	-5422.07407407407
44331.5999148611	0	4848.083	-4847.85185185186	-5421.61481481481
44331.5999149769	0	4848.083	-4847.60000000001	-5421.18518518518
44331.5999150926	0	4847.594	-4847.38518518519	-5420.77037037036
44331.5999152083	0	4847.594	-4847.33333333334	-5420.45925925925
44331.5999153241	0	4847.327	-4847.55555555556	-5420.15555555555
44331.5999154398	0	4847.327	-4848.03703703705	-5419.85185185184
44331.5999155556	0	4848.031	-4848.68148148149	-5419.61481481481
44331.5999156713	0	4848.031	-4849.56296296297	-5419.42222222222
44331.599915787	0	4849.557	-4850.76296296297	-5419.19259259259
44331.5999159028	0	4849.557	-4852.26666666667	-5419.01481481481
44331.5999160185	0	4852.261	-4854.04444444445	-5418.61481481481
44331.5999161343	0	4852.261	-4855.91111111112	-5418.2074074074
44331.59991625	0	4855.905	-4857.77777777779	-5417.71851851851
44331.5999163657	0	4855.905	-4859.76296296297	-5416.97777777777
44331.5999164815	0	4859.757	-4861.23703703705	-5416.43703703703
44331.5999165972	0	4859.757	-4862.23703703705	-5416.04444444444
44331.599916713	0	4862.231	-4862.84444444445	-5415.73333333333
44331.5999168287	0	4862.231	-4863.1925925926	-5415.58518518518
44331.5999169444	0	4863.187	-4863.74814814816	-5415.44444444444
44331.5999170602	0	4863.187	-4864.50370370371	-5415.3037037037
44331.5999171759	0	4864.498	-4865.57037037038	-5415.12592592592
44331.5999172917	0	4864.498	-4866.8888888889	-5414.95555555555
44331.5999174074	0	4866.883	-4868.20000000001	-5414.87407407407
44331.5999175231	0	4866.883	-4869.65925925927	-5414.77037037036
44331.5999176389	0	4869.653	-4871.14814814816	-5414.73333333333
44331.5999177546	0	4869.653	-4872.65185185186	-5414.74074074073
44331.5999178704	0	4872.646	-4874.0962962963	-5414.76296296295
44331.5999179861	0	4872.646	-4875.22222222223	-5414.95555555555
44331.5999181018	0	4875.216	-4876.12592592593	-5415.29629629629
44331.5999182176	0	4875.216	-4877.24444444445	-5415.82222222221
44331.5999183333	0	4877.238	-4878.40740740742	-5416.4074074074
44331.5999184491	0	4877.238	-4879.74814814816	-5417.04444444443
44331.5999185648	0	4879.742	-4881.37037037038	-5417.69629629629
44331.5999186806	0	4879.742	-4883.07407407408	-5418.25925925925
44331.5999187963	0	4883.068	-4884.90370370371	-5418.82222222221
44331.599918912	0	4883.068	-4887.18518518519	-5419.52592592592
44331.5999190278	0	4887.179	-4889.35555555556	-5420.18518518518
44331.5999191435	0	4887.179	-4891.83703703705	-5421.0148148148
44331.5999192593	0	4891.831	-4893.91851851853	-5421.56296296295
44331.599919375	0	4891.831	-4896.28148148149	-5422.30370370369
44331.5999194907	0	4896.275	-4898.66666666668	-5422.97777777777
44331.5999196065	0	4896.275	-4901.22962962964	-5423.68888888888
44331.5999197222	0	4901.223	-4903.81481481482	-5424.47407407406
44331.599919838	0	4901.223	-4906.28148148149	-5425.22962962962
44331.5999199537	0	4906.275	-4908.64444444445	-5426.01481481481
44331.5999200694	0	4906.275	-4910.94814814816	-5426.65925925925
44331.5999201852	0	4910.942	-4913.14814814816	-5427.28888888888
44331.5999203009	0	4910.942	-4915.6888888889	-5428.05185185184
44331.5999204167	0	4915.683	-4917.34814814816	-5428.52592592592
44331.5999205324	0	4915.683	-4919.16296296297	-5429.22222222221
44331.5999206482	0	4919.157	-4920.88148148149	-5429.92592592592
44331.5999207639	0	4919.157	-4922.68148148149	-5430.59999999999
44331.5999208796	0	4922.676	-4924.14814814816	-5431.06666666666
44331.5999209954	0	4922.676	-4925.6962962963	-5431.63703703703
44331.5999211111	0	4925.691	-4927.18518518519	-5432.32592592592
44331.5999212269	0	4925.691	-4928.50370370371	-5433.05925925925
44331.5999213426	0	4928.498	-4929.60000000001	-5433.70370370369
44331.5999214583	0	4928.498	-4930.45185185186	-5434.34074074073
44331.5999215741	0	4930.446	-4931.1925925926	-5434.98518518517
44331.5999216898	0	4930.446	-4931.91851851853	-5435.74814814814
44331.5999218056	0	4931.913	-4932.28148148149	-5436.3111111111
44331.5999219213	0	4931.913	-4932.44444444445	-5436.76296296295
44331.599922037	0	4932.439	-4932.54074074075	-5437.14074074073
44331.5999221528	0	4932.439	-4932.63703703705	-5437.51851851851
44331.5999222685	0	4932.632	-4932.9925925926	-5437.97777777777
44331.5999223843	0	4932.632	-4933.53333333334	-5438.56296296295
44331.5999225	0	4933.528	-4934.30370370371	-5439.2074074074
44331.5999226157	0	4933.528	-4935.13333333334	-5439.82962962962
44331.5999227315	0	4935.128	-4936.05925925927	-5440.46666666665
44331.5999228472	0	4935.128	-4937.16296296297	-5441.30370370369
44331.599922963	0	4937.158	-4938.11851851853	-5441.91851851851
44331.5999230787	0	4937.158	-4939.5925925926	-5442.93333333332
44331.5999231944	0	4939.588	-4941.41481481483	-5444.08888888888
44331.5999233102	0	4939.588	-4943.16296296297	-5445.19259259258
44331.5999234259	0	4943.158	-4944.74074074075	-5446.25185185184
44331.5999235417	0	4943.158	-4946.74814814816	-5447.48888888888
44331.5999236574	0	4946.743	-4948.87407407409	-5448.79999999999
44331.5999237731	0	4946.743	-4951.43703703705	-5450.22962962962
44331.5999238889	0	4951.432	-4953.64444444446	-5451.58518518517
44331.5999240046	0	4951.432	-4956.43703703705	-5453.04444444443
44331.5999241204	0	4956.432	-4958.83703703705	-5454.33333333332
44331.5999242361	0	4956.432	-4961.54814814816	-5455.89629629628
44331.5999243519	0	4961.543	-4964.12592592594	-5457.4148148148
44331.5999244676	0	4961.543	-4966.77777777779	-5459.15555555554
44331.5999245833	0	4966.773	-4969.33333333334	-5460.99999999999
44331.5999246991	0	4966.773	-4971.62962962964	-5462.97037037036
44331.5999248148	0	4971.625	-4973.52592592594	-5464.85185185184
44331.5999249306	0	4971.625	-4974.93333333334	-5466.79999999999
44331.5999250463	0	4974.929	-4975.73333333334	-5468.69629629628
44331.599925162	0	4974.929	-4975.91851851853	-5470.48888888888
44331.5999252778	0	4975.914	-4975.71851851853	-5472.08888888888
44331.5999253935	0	4975.914	-4975.20740740742	-5473.45925925925
44331.5999255093	0	4975.203	-4974.42962962964	-5474.99259259258
44331.599925625	0	4975.203	-4973.65925925927	-5476.59999999999
44331.5999257407	0	4973.655	-4973.31851851853	-5478.25185185184
44331.5999258565	0	4973.655	-4973.29629629631	-5480.08888888888
44331.5999259722	0	4973.292	-4973.55555555557	-5481.97777777777
44331.599926088	0	4973.292	-4974.3851851852	-5483.74074074073
44331.5999262037	0	4974.381	-4975.52592592594	-5485.5111111111
44331.5999263194	0	4974.381	-4976.8888888889	-5487.42962962962
44331.5999264352	0	4976.885	-4978.45185185186	-5489.19999999999
44331.5999265509	0	4976.885	-4980.49629629631	-5491.24444444443
44331.5999266667	0	4980.492	-4982.80000000001	-5493.25925925925
44331.5999267824	0	4980.492	-4985.52592592594	-5495.28888888888
44331.5999268981	0	4985.522	-4988.52592592594	-5497.23703703702
44331.5999270139	0	4985.522	-4991.74814814816	-5499.22222222221
44331.5999271296	0	4991.744	-4995.48148148149	-5501.48148148147
44331.5999272454	0	4991.744	-4999.4888888889	-5503.80740740739
44331.5999273611	0	4999.485	-5003.51111111112	-5506.10370370369
44331.5999274769	0	4999.485	-5007.64444444446	-5508.62962962962
44331.5999275926	0	5007.641	-5011.02962962964	-5510.91851851851
44331.5999277083	0	5007.641	-5014.37777777779	-5513.39259259258
44331.5999278241	0	5014.374	-5017.13333333335	-5515.74074074073
44331.5999279398	0	5014.374	-5019.40000000001	-5518.0074074074
44331.5999280556	0	5019.396	-5021.17037037038	-5520.1111111111
44331.5999281713	0	5019.396	-5022.69629629631	-5522.2074074074
44331.599928287	0	5022.692	-5023.8888888889	-5524.34074074073
44331.5999284028	0	5022.692	-5024.8888888889	-5526.39999999999
44331.5999285185	0	5024.885	-5025.31111111112	-5528.37777777777
44331.5999286343	0	5024.885	-5025.45925925927	-5530.4148148148
44331.59992875	0	5025.455	-5025.56296296297	-5532.56296296295
44331.5999288657	0	5025.455	-5026.02962962964	-5534.54074074073
44331.5999289815	0	5026.025	-5026.71851851853	-5536.25925925925
44331.5999290972	0	5026.025	-5027.91851851853	-5538.28148148147
44331.599929213	0	5027.914	-5029.54814814816	-5540.17037037036
44331.5999293287	0	5027.914	-5031.5925925926	-5542.12592592591
44331.5999294444	0	5031.588	-5033.86666666668	-5544.04444444443
44331.5999295602	0	5031.588	-5036.5925925926	-5546.22222222221
44331.5999296759	0	5036.588	-5039.0888888889	-5548.14814814814
44331.5999297917	0	5036.588	-5042.3925925926	-5550.62222222221
44331.5999299074	0	5042.388	-5045.37777777779	-5552.62962962962
44331.5999300231	0	5042.388	-5048.80740740742	-5554.77777777777
44331.5999301389	0	5048.803	-5052.34074074075	-5556.91851851851
44331.5999302546	0	5048.803	-5056.26666666668	-5559.3111111111
44331.5999303704	0	5056.262	-5059.56296296298	-5561.35555555554
44331.5999304861	0	5056.262	-5063.22962962964	-5563.65925925925
44331.5999306018	0	5063.225	-5066.77037037038	-5565.99999999999
44331.5999307176	0	5063.225	-5070.1851851852	-5568.4148148148
44331.5999308333	0	5070.181	-5073.22962962964	-5570.59999999999
44331.5999309491	0	5070.181	-5075.93333333335	-5572.73333333332
44331.5999310648	0	5075.929	-5078.30370370372	-5574.72592592591
44331.5999311806	0	5075.929	-5080.40740740742	-5576.62222222221
44331.5999312963	0	5080.403	-5082.42962962964	-5578.43703703703
44331.599931412	0	5080.403	-5084.60740740742	-5580.28888888888
44331.5999315278	0	5084.603	-5086.42962962964	-5581.82222222221
44331.5999316435	0	5084.603	-5088.69629629631	-5583.6148148148
44331.5999317593	0	5088.692	-5090.52592592594	-5584.92592592592
44331.599931875	0	5088.692	-5092.71851851853	-5586.65185185184
44331.5999319907	0	5092.714	-5094.99259259261	-5588.25185185184
44331.5999321065	0	5092.714	-5097.37777777779	-5589.85185185184
44331.5999322222	0	5097.373	-5100.04444444446	-5591.55555555555
44331.599932338	0	5097.373	-5103.15555555557	-5593.33333333332
44331.5999324537	0	5103.151	-5106.21481481483	-5595.10370370369
44331.5999325694	0	5103.151	-5109.52592592594	-5596.92592592592
44331.5999326852	0	5109.521	-5112.91851851853	-5598.77037037036
44331.5999328009	0	5109.521	-5116.00740740742	-5600.51851851851
44331.5999329167	0	5116.002	-5118.22962962964	-5601.88888888888
44331.5999330324	0	5116.002	-5120.13333333335	-5603.1111111111
44331.5999331482	0	5120.128	-5121.62222222224	-5604.12592592592
44331.5999332639	0	5120.128	-5122.59259259261	-5604.9111111111
44331.5999333796	0	5122.587	-5123.14814814816	-5605.46666666666
44331.5999334954	0	5122.587	-5123.35555555557	-5605.7111111111
44331.5999336111	0	5123.35	-5123.46666666668	-5605.71851851851
44331.5999337269	0	5123.35	-5123.69629629631	-5605.54074074073
44331.5999338426	0	5123.691	-5124.06666666668	-5605.25185185184
44331.5999339583	0	5123.691	-5124.6814814815	-5604.85185185184
44331.5999340741	0	5124.676	-5125.22222222224	-5604.46666666666
44331.5999341898	0	5124.676	-5125.91111111113	-5603.98518518518
44331.5999343056	0	5125.906	-5126.65925925927	-5603.42222222221
44331.5999344213	0	5125.906	-5127.4814814815	-5602.78518518518
44331.599934537	0	5127.476	-5128.30370370372	-5602.14814814814
44331.5999346528	0	5127.476	-5129.30370370372	-5601.39259259258
44331.5999347685	0	5129.298	-5130.39259259261	-5600.58518518518
44331.5999348843	0	5129.298	-5131.65185185187	-5599.71851851851
44331.599935	0	5131.646	-5132.85925925927	-5598.85185185184
44331.5999351157	0	5131.646	-5134.0888888889	-5597.82222222221
44331.5999352315	0	5134.083	-5135.32592592594	-5596.85925925925
44331.5999353472	0	5134.083	-5136.60000000001	-5595.85925925925
44331.599935463	0	5136.594	-5138.06666666668	-5594.85185185184
44331.5999355787	0	5136.594	-5139.80000000001	-5593.74074074073
44331.5999356944	0	5139.794	-5141.74074074075	-5592.65925925925
44331.5999358102	0	5139.794	-5144.08148148149	-5591.39259259258
44331.5999359259	0	5144.075	-5146.55555555557	-5590.0074074074
44331.5999360417	0	5144.075	-5149.00000000001	-5588.62962962962
44331.5999361574	0	5148.994	-5151.03703703705	-5587.3111111111
44331.5999362731	0	5148.994	-5152.69629629631	-5585.95555555555
44331.5999363889	0	5152.69	-5153.80740740742	-5584.71851851851
44331.5999365046	0	5152.69	-5154.45185185187	-5583.65925925925
44331.5999366204	0	5154.446	-5154.80000000001	-5582.85185185184
44331.5999367361	0	5154.446	-5155.15555555557	-5581.98518518518
44331.5999368519	0	5155.15	-5155.81481481483	-5580.97037037036
44331.5999369676	0	5155.15	-5156.59259259261	-5580.02962962962
44331.5999370833	0	5156.587	-5157.74074074075	-5578.9111111111
44331.5999371991	0	5156.587	-5159.07407407409	-5577.86666666666
44331.5999373148	0	5159.068	-5160.62962962964	-5576.71851851851
44331.5999374306	0	5159.068	-5162.45925925927	-5575.54074074073
44331.5999375463	0	5162.453	-5164.05925925927	-5574.57037037036
44331.599937662	0	5162.453	-5165.72592592594	-5573.56296296295
44331.5999377778	0	5165.72	-5167.59259259261	-5572.6074074074
44331.5999378935	0	5165.72	-5169.62222222224	-5571.56296296295
44331.5999380093	0	5169.616	-5171.66666666668	-5570.45185185184
44331.599938125	0	5169.616	-5173.47407407409	-5569.50370370369
44331.5999382407	0	5173.468	-5175.55555555557	-5568.45185185184
44331.5999383565	0	5173.468	-5177.37777777779	-5567.37777777777
44331.5999384722	0	5177.372	-5179.36296296298	-5566.36296296295
44331.599938588	0	5177.372	-5181.02222222224	-5565.37037037036
44331.5999387037	0	5181.016	-5182.69629629631	-5564.34814814814
44331.5999388194	0	5181.016	-5184.31851851853	-5563.42962962962
44331.5999389352	0	5184.312	-5185.91851851853	-5562.57037037036
44331.5999390509	0	5184.312	-5187.40740740742	-5561.68148148147
44331.5999391667	0	5187.401	-5188.77777777779	-5560.85185185184
44331.5999392824	0	5187.401	-5190.07407407409	-5560.0074074074
44331.5999393981	0	5190.068	-5191.35555555557	-5559.18518518518
44331.5999395139	0	5190.068	-5192.42222222224	-5558.4074074074
44331.5999396296	0	5192.416	-5193.35555555557	-5557.68888888888
44331.5999397454	0	5192.416	-5194.16296296298	-5556.93333333333
44331.5999398611	0	5194.157	-5194.62962962965	-5556.37037037036
44331.5999399769	0	5194.157	-5195.10370370372	-5555.63703703703
44331.5999400926	0	5195.098	-5195.42962962965	-5555.08148148147
44331.5999402083	0	5195.098	-5195.6888888889	-5554.59999999999
44331.5999403241	0	5195.683	-5195.77777777779	-5554.2074074074
44331.5999404398	0	5195.683	-5195.77777777779	-5553.86666666666
44331.5999405556	0	5195.772	-5195.65185185187	-5553.66666666666
44331.5999406713	0	5195.772	-5195.51111111113	-5553.55555555555
44331.599940787	0	5195.505	-5195.36296296298	-5553.54814814814
44331.5999409028	0	5195.505	-5195.19259259261	-5553.57037037036
44331.5999410185	0	5195.186	-5195.0814814815	-5553.67407407407
44331.5999411343	0	5195.186	-5195.04444444446	-5553.79999999999
44331.59994125	0	5195.038	-5195.13333333335	-5553.97037037036
44331.5999413657	0	5195.038	-5195.43703703705	-5554.28148148147
44331.5999414815	0	5195.431	-5195.99259259261	-5554.69629629629
44331.5999415972	0	5195.431	-5196.72592592594	-5555.1111111111
44331.599941713	0	5196.72	-5197.62962962964	-5555.63703703703
44331.5999418287	0	5196.72	-5198.71111111113	-5556.22962962962
44331.5999419444	0	5198.705	-5199.8814814815	-5556.88888888888
44331.5999420602	0	5198.705	-5201.1851851852	-5557.55555555555
44331.5999421759	0	5201.179	-5202.62962962964	-5558.26666666666
44331.5999422917	0	5201.179	-5204.20000000001	-5559.13333333333
44331.5999424074	0	5204.194	-5205.80740740742	-5559.98518518518
44331.5999425231	0	5204.194	-5207.62222222224	-5560.88888888888
44331.5999426389	0	5207.616	-5209.76296296298	-5561.94074074073
44331.5999427546	0	5207.616	-5211.6888888889	-5562.78518518518
44331.5999428704	0	5211.683	-5213.8814814815	-5563.75555555555
44331.5999429861	0	5211.683	-5216.07407407409	-5564.72592592592
44331.5999431019	0	5216.068	-5218.20000000001	-5565.91851851851
44331.5999432176	0	5216.068	-5220.31111111113	-5567.28888888888
44331.5999433333	0	5220.305	-5221.77777777779	-5568.49629629629
44331.5999434491	0	5220.305	-5223.02222222224	-5569.79259259259
44331.5999435648	0	5223.016	-5223.93333333335	-5570.94074074073
44331.5999436806	0	5223.016	-5224.72592592594	-5572.18518518518
44331.5999437963	0	5224.72	-5225.53333333335	-5573.59999999999
44331.599943912	0	5224.72	-5226.33333333335	-5574.92592592592
44331.5999440278	0	5226.327	-5227.32592592594	-5576.34814814814
44331.5999441435	0	5226.327	-5228.49629629631	-5577.82222222222
44331.5999442593	0	5228.49	-5229.71111111113	-5579.27407407407
44331.599944375	0	5228.49	-5230.86666666668	-5580.85185185185
44331.5999444907	0	5230.86	-5231.56296296298	-5582.01481481481
44331.5999446065	0	5230.86	-5231.8814814815	-5583.3037037037
44331.5999447222	0	5231.875	-5231.79259259261	-5584.54074074074
44331.599944838	0	5231.875	-5231.2888888889	-5585.77777777777
44331.5999449537	0	5231.282	-5230.42962962964	-5587.06666666666
44331.5999450694	0	5231.282	-5229.5851851852	-5588.13333333333
44331.5999451852	0	5229.578	-5228.53333333335	-5589.2
44331.5999453009	0	5229.578	-5227.4888888889	-5590.29629629629
44331.5999454167	0	5227.482	-5226.65185185187	-5591.36296296296
44331.5999455324	0	5227.482	-5226.13333333335	-5592.4
44331.5999456482	0	5226.126	-5225.83703703705	-5593.48148148148
44331.5999457639	0	5226.126	-5225.81481481483	-5594.94814814814
44331.5999458796	0	5225.807	-5226.11851851853	-5596.24444444444
44331.5999459954	0	5225.807	-5226.72592592594	-5597.65185185185
44331.5999461111	0	5226.718	-5227.72592592594	-5599.37777777777
44331.5999462269	0	5226.718	-5228.6814814815	-5600.97037037037
44331.5999463426	0	5228.674	-5229.97777777779	-5603.0074074074
44331.5999464583	0	5228.674	-5231.11851851853	-5604.71851851851
44331.5999465741	0	5231.111	-5232.46666666668	-5606.65185185185
44331.5999466898	0	5231.111	-5233.93333333335	-5608.46666666666
44331.5999468056	0	5233.926	-5235.51111111113	-5610.22222222222
44331.5999469213	0	5233.926	-5237.51851851853	-5612.11851851851
44331.599947037	0	5237.511	-5239.53333333335	-5613.91111111111
44331.5999471528	0	5237.511	-5241.92592592594	-5615.88888888889
44331.5999472685	0	5241.918	-5244.61481481483	-5617.8074074074
44331.5999473843	0	5241.918	-5247.24444444446	-5619.6
44331.5999475	0	5247.237	-5250.00000000001	-5621.54074074074
44331.5999476157	0	5247.237	-5252.4814814815	-5623.41481481481
44331.5999477315	0	5252.474	-5254.57777777779	-5625.17037037037
44331.5999478472	0	5252.474	-5256.17037037038	-5626.78518518518
44331.599947963	0	5256.163	-5257.54074074075	-5628.38518518518
44331.5999480787	0	5256.163	-5258.89629629631	-5630.02962962963
44331.5999481944	0	5258.889	-5260.22222222224	-5631.69629629629
44331.5999483102	0	5258.889	-5261.86666666668	-5633.6
44331.5999484259	0	5261.859	-5263.42962962964	-5635.22222222222
44331.5999485417	0	5261.859	-5265.16296296298	-5636.86666666666
44331.5999486574	0	5265.155	-5267.05185185187	-5638.68888888889
44331.5999487731	0	5265.155	-5268.8888888889	-5640.37037037037
44331.5999488889	0	5268.881	-5270.25185185187	-5641.74814814814
44331.5999490046	0	5268.881	-5271.46666666668	-5643.27407407407
44331.5999491204	0	5271.459	-5272.45925925927	-5644.76296296296
44331.5999492361	0	5271.459	-5273.25925925927	-5646.18518518518
44331.5999493519	0	5273.252	-5273.87407407409	-5647.76296296296
44331.5999494676	0	5273.252	-5274.29629629631	-5649.31851851851
44331.5999495833	0	5274.289	-5274.81481481483	-5650.94814814814
44331.5999496991	0	5274.289	-5275.26666666668	-5652.11851851852
44331.5999498148	0	5275.259	-5276.42222222224	-5653.71111111111
44331.5999499306	0	5275.259	-5277.94814814816	-5655.25925925926
44331.5999500463	0	5277.94	-5279.39259259261	-5656.61481481481
44331.599950162	0	5277.94	-5281.51851851853	-5658.45925925926
44331.5999502778	0	5281.51	-5283.30370370372	-5659.83703703703
44331.5999503935	0	5281.51	-5285.60000000001	-5661.37777777778
44331.5999505093	0	5285.591	-5288.16296296298	-5663
44331.599950625	0	5285.591	-5291.3851851852	-5664.8074074074
44331.5999507407	0	5291.376	-5294.35555555557	-5666.40740740741
44331.5999508565	0	5291.376	-5298.34814814816	-5668.56296296296
44331.5999509722	0	5298.339	-5301.87407407409	-5670.44444444444
44331.599951088	0	5298.339	-5305.8814814815	-5672.49629629629
44331.5999512037	0	5305.872	-5309.77037037038	-5674.45185185185
44331.5999513194	0	5305.872	-5313.54814814816	-5676.46666666666
44331.5999514352	0	5313.539	-5317.16296296298	-5678.45185185185
44331.5999515509	0	5313.539	-5320.70370370372	-5680.35555555555
44331.5999516667	0	5320.695	-5323.85185185186	-5682.22962962963
44331.5999517824	0	5320.695	-5326.8888888889	-5684.11111111111
44331.5999518981	0	5326.88	-5329.51851851853	-5685.82962962963
44331.5999520139	0	5326.88	-5332.12592592594	-5687.49629629629
44331.5999521296	0	5332.117	-5334.85925925927	-5689.18518518518
44331.5999522454	0	5332.117	-5337.52592592594	-5690.75555555555
44331.5999523611	0	5337.517	-5340.0814814815	-5692.31111111111
44331.5999524768	0	5337.517	-5342.6888888889	-5693.63703703703
44331.5999525926	0	5342.68	-5345.61481481483	-5695.2
44331.5999527083	0	5342.68	-5348.77037037038	-5696.72592592592
44331.5999528241	0	5348.761	-5352.26666666668	-5698.29629629629
44331.5999529398	0	5348.761	-5355.90370370372	-5699.77777777777
44331.5999530556	0	5355.894	-5359.35555555557	-5701.29629629629
44331.5999531713	0	5355.894	-5362.70370370372	-5702.31851851851
44331.599953287	0	5362.694	-5365.91851851853	-5703.68888888888
44331.5999534028	0	5362.694	-5368.56296296298	-5704.93333333333
44331.5999535185	0	5368.553	-5370.42962962964	-5706.03703703703
44331.5999536343	0	5368.553	-5371.74074074075	-5707.03703703703
44331.59995375	0	5371.731	-5372.61481481483	-5707.88888888889
44331.5999538657	0	5371.731	-5373.15555555557	-5708.48888888889
44331.5999539815	0	5373.146	-5373.43703703705	-5708.82222222222
44331.5999540972	0	5373.146	-5373.57037037038	-5708.92592592592
44331.599954213	0	5373.561	-5373.64444444446	-5708.89629629629
44331.5999543287	0	5373.561	-5373.81481481483	-5708.77777777777
44331.5999544444	0	5373.805	-5374.14074074076	-5708.59259259259
44331.5999545602	0	5373.805	-5374.83703703705	-5708.34074074074
44331.5999546759	0	5374.827	-5375.77777777779	-5708.02222222222
44331.5999547917	0	5374.827	-5376.84444444446	-5707.69629629629
44331.5999549074	0	5376.834	-5378.31111111112	-5707.16296296296
44331.5999550232	0	5376.834	-5380.30370370372	-5706.45925925926
44331.5999551389	0	5380.293	-5382.02962962964	-5705.79259259259
44331.5999552546	0	5380.293	-5383.94074074076	-5704.94074074074
44331.5999553704	0	5383.93	-5385.79259259261	-5703.91851851852
44331.5999554861	0	5383.93	-5387.31851851853	-5702.93333333333
44331.5999556019	0	5387.308	-5388.26666666668	-5702.0074074074
44331.5999557176	0	5387.308	-5388.94074074076	-5701.2074074074
44331.5999558333	0	5388.93	-5389.29629629631	-5700.36296296296
44331.5999559491	0	5388.93	-5389.7851851852	-5699.42222222222
44331.5999560648	0	5389.774	-5390.34814814816	-5698.51111111111
44331.5999561806	0	5389.774	-5391.13333333335	-5697.57777777777
44331.5999562963	0	5391.122	-5392.10370370372	-5696.58518518518
44331.599956412	0	5391.122	-5393.34814814816	-5695.45185185185
44331.5999565278	0	5393.337	-5395.00000000002	-5694.19259259259
44331.5999566435	0	5393.337	-5396.97777777779	-5692.81481481481
44331.5999567593	0	5396.967	-5399.03703703705	-5691.38518518518
44331.599956875	0	5396.967	-5400.99259259261	-5689.87407407407
44331.5999569907	0	5400.982	-5402.83703703705	-5688.41481481481
44331.5999571065	0	5400.982	-5404.26666666668	-5687.11851851851
44331.5999572222	0	5404.256	-5405.42222222224	-5685.91111111111
44331.599957338	0	5404.256	-5406.46666666668	-5684.88148148148
44331.5999574537	0	5406.456	-5407.34814814816	-5683.92592592592
44331.5999575694	0	5406.456	-5408.26666666668	-5682.97777777777
44331.5999576852	0	5408.256	-5409.17037037039	-5682.09629629629
44331.5999578009	0	5408.256	-5410.23703703705	-5681.14074074074
44331.5999579167	0	5410.226	-5411.10370370372	-5680.37037037037
44331.5999580324	0	5410.226	-5412.09629629631	-5679.48888888889
44331.5999581481	0	5412.085	-5413.13333333335	-5678.6074074074
44331.5999582639	0	5412.085	-5414.33333333335	-5677.69629629629
44331.5999583796	0	5414.322	-5415.69629629631	-5676.78518518518
44331.5999584954	0	5414.322	-5417.17777777779	-5675.83703703703
44331.5999586111	0	5417.166	-5418.76296296298	-5674.97037037037
44331.5999587269	0	5417.166	-5420.41481481483	-5674.06666666666
44331.5999588426	0	5420.403	-5422.22222222224	-5673.15555555555
44331.5999589583	0	5420.403	-5424.05185185187	-5672.26666666666
44331.5999590741	0	5424.04	-5425.90370370372	-5671.38518518518
44331.5999591898	0	5424.04	-5427.96296296298	-5670.46666666666
44331.5999593056	0	5427.951	-5430.07407407409	-5669.46666666666
44331.5999594213	0	5427.951	-5432.1851851852	-5668.61481481481
44331.599959537	0	5432.173	-5434.50370370372	-5667.82222222222
44331.5999596528	0	5432.173	-5436.94074074076	-5666.82222222222
44331.5999597685	0	5436.929	-5439.35555555557	-5665.83703703703
44331.5999598843	0	5436.929	-5441.37777777779	-5665.04444444444
44331.59996	0	5441.366	-5443.22962962965	-5664.23703703703
44331.5999601157	0	5441.366	-5444.70370370372	-5663.51111111111
44331.5999602315	0	5444.692	-5446.02962962965	-5662.88148148148
44331.5999603472	0	5444.692	-5446.8814814815	-5662.33333333333
44331.599960463	0	5446.87	-5447.46666666668	-5661.88888888888
44331.5999605787	0	5446.87	-5448.11111111113	-5661.49629629629
44331.5999606944	0	5448.1	-5448.89629629631	-5661.09629629629
44331.5999608102	0	5448.1	-5449.65925925928	-5660.77037037037
44331.5999609259	0	5449.648	-5450.66666666668	-5660.43703703703
44331.5999610417	0	5449.648	-5451.7851851852	-5660.02222222222
44331.5999611574	0	5451.774	-5452.83703703705	-5659.62962962963
44331.5999612731	0	5451.774	-5453.80000000002	-5659.35555555555
44331.5999613889	0	5453.789	-5454.48888888891	-5659.19259259259
44331.5999615046	0	5453.789	-5455.10370370372	-5659.13333333333
44331.5999616204	0	5455.093	-5455.3851851852	-5659.12592592592
44331.5999617361	0	5455.093	-5455.45925925928	-5659.21481481481
44331.5999618519	0	5455.449	-5455.33333333335	-5659.4
44331.5999619676	0	5455.449	-5454.97037037039	-5659.62222222222
44331.5999620833	0	5454.96	-5454.47407407409	-5659.92592592592
44331.5999621991	0	5454.96	-5453.8814814815	-5660.28888888889
44331.5999623148	0	5453.871	-5453.31111111113	-5660.72592592592
44331.5999624306	0	5453.871	-5452.80740740742	-5661.19259259259
44331.5999625463	0	5452.797	-5452.51111111113	-5661.65925925926
44331.599962662	0	5452.797	-5452.51111111113	-5662.28148148148
44331.5999627778	0	5452.501	-5452.57037037039	-5662.88888888889
44331.5999628935	0	5452.501	-5452.73333333335	-5663.41481481481
44331.5999630093	0	5452.723	-5453.17037037039	-5664.17777777777
44331.599963125	0	5452.723	-5453.71111111113	-5665.05185185185
44331.5999632407	0	5453.701	-5454.34074074076	-5665.98518518518
44331.5999633565	0	5453.701	-5455.11851851854	-5667.11111111111
44331.5999634722	0	5455.108	-5455.84444444446	-5668.08888888888
44331.599963588	0	5455.108	-5456.73333333335	-5669.14814814814
44331.5999637037	0	5456.723	-5457.63703703705	-5670.25925925926
44331.5999638194	0	5456.723	-5458.62962962965	-5671.51111111111
44331.5999639352	0	5458.619	-5459.57777777779	-5672.72592592592
44331.5999640509	0	5458.619	-5460.69629629631	-5674.07407407407
44331.5999641667	0	5460.686	-5461.86666666668	-5675.57777777777
44331.5999642824	0	5460.686	-5462.93333333335	-5677.22962962963
44331.5999643981	0	5462.923	-5463.83703703705	-5679.06666666666
44331.5999645139	0	5462.923	-5464.42222222224	-5680.91851851851
44331.5999646296	0	5464.412	-5464.71111111113	-5682.9037037037
44331.5999647454	0	5464.412	-5464.81481481483	-5684.93333333333
44331.5999648611	0	5464.805	-5464.92592592594	-5687.02222222222
44331.5999649768	0	5464.805	-5464.9851851852	-5689.2
44331.5999650926	0	5464.975	-5465.05925925928	-5691.47407407407
44331.5999652083	0	5464.975	-5465.10370370372	-5693.83703703703
44331.5999653241	0	5465.094	-5465.17037037039	-5696.43703703703
44331.5999654398	0	5465.094	-5465.30370370372	-5699.06666666666
44331.5999655556	0	5465.294	-5465.47407407409	-5701.85185185185
44331.5999656713	0	5465.294	-5465.63703703706	-5704.65925925926
44331.599965787	0	5465.627	-5465.77037037039	-5707.4074074074
44331.5999659028	0	5465.627	-5465.99259259261	-5710.18518518518
44331.5999660185	0	5465.983	-5466.40000000002	-5712.93333333333
44331.5999661343	0	5465.983	-5467.10370370372	-5715.65185185185
44331.59996625	0	5467.094	-5467.94814814817	-5718.5037037037
44331.5999663657	0	5467.094	-5469.14814814817	-5721.53333333333
44331.5999664815	0	5469.138	-5470.67407407409	-5724.76296296296
44331.5999665972	0	5469.138	-5472.66666666669	-5728.07407407407
44331.599966713	0	5472.657	-5474.61481481483	-5731.02222222222
44331.5999668287	0	5472.657	-5476.9777777778	-5734.05185185185
44331.5999669444	0	5476.968	-5479.42222222224	-5736.84444444444
44331.5999670602	0	5476.968	-5482.46666666669	-5739.83703703703
44331.5999671759	0	5482.457	-5485.41481481483	-5742.92592592592
44331.5999672917	0	5482.457	-5488.28888888891	-5746.14074074074
44331.5999674074	0	5488.279	-5490.94074074076	-5749.25185185185
44331.5999675232	0	5488.279	-5493.14074074076	-5752.48148148148
44331.5999676389	0	5493.131	-5494.94814814817	-5755.98518518518
44331.5999677546	0	5493.131	-5495.83703703705	-5759.29629629629
44331.5999678704	0	5495.827	-5495.97037037039	-5762.42962962962
44331.5999679861	0	5495.827	-5495.60000000002	-5765.16296296296
44331.5999681019	0	5495.59	-5494.83703703705	-5767.77037037037
44331.5999682176	0	5495.59	-5493.90370370372	-5770.45185185185
44331.5999683333	0	5493.894	-5493.12592592594	-5773.03703703703
44331.5999684491	0	5493.894	-5492.72592592594	-5775.68888888888
44331.5999685648	0	5492.716	-5492.6814814815	-5778.49629629629
44331.5999686806	0	5492.716	-5492.76296296298	-5781.35555555555
44331.5999687963	0	5492.753	-5493.11851851854	-5784.02962962962
44331.599968912	0	5492.753	-5494.00740740743	-5786.66666666666
44331.5999690278	0	5493.997	-5495.25925925928	-5789.3037037037
44331.5999691435	0	5493.997	-5496.83703703705	-5791.94074074074
44331.5999692593	0	5496.827	-5498.73333333335	-5794.77037037036
44331.599969375	0	5496.827	-5500.4814814815	-5797.48888888888
44331.5999694907	0	5500.471	-5502.11851851854	-5800.06666666666
44331.5999696065	0	5500.471	-5503.82962962965	-5803.33333333333
44331.5999697222	0	5503.819	-5505.31111111113	-5806.23703703703
44331.599969838	0	5503.819	-5506.47407407409	-5809.12592592592
44331.5999699537	0	5506.463	-5507.26666666668	-5811.79259259259
44331.5999700694	0	5506.463	-5507.81481481483	-5814.2074074074
44331.5999701852	0	5507.804	-5508.69629629631	-5816.57777777777
44331.5999703009	0	5507.804	-5509.60740740743	-5818.82222222222
44331.5999704167	0	5509.597	-5510.73333333335	-5821.04444444444
44331.5999705324	0	5509.597	-5511.81481481483	-5822.91851851851
44331.5999706481	0	5511.804	-5513.3851851852	-5824.85925925925
44331.5999707639	0	5511.804	-5515.2814814815	-5826.95555555555
44331.5999708796	0	5515.271	-5517.51851851854	-5829.39259259259
44331.5999709954	0	5515.271	-5519.84444444446	-5831.81481481481
44331.5999711111	0	5519.834	-5522.28888888891	-5834.53333333333
44331.5999712269	0	5519.834	-5524.43703703705	-5837.17037037036
44331.5999713426	0	5524.427	-5526.50370370372	-5839.99999999999
44331.5999714583	0	5524.427	-5528.02962962965	-5842.55555555555
44331.5999715741	0	5528.02	-5529.20740740742	-5844.94814814814
44331.5999716898	0	5528.02	-5530.08888888891	-5847.45185185185
44331.5999718056	0	5530.079	-5530.86666666668	-5849.94074074073
44331.5999719213	0	5530.079	-5531.45925925928	-5852.2074074074
44331.599972037	0	5531.449	-5532.1851851852	-5854.7111111111
44331.5999721528	0	5531.449	-5532.82962962965	-5857.15555555555
44331.5999722685	0	5532.819	-5533.35555555557	-5859.62962962962
44331.5999723843	0	5532.819	-5533.7851851852	-5862.02962962962
44331.5999725	0	5533.775	-5534.13333333335	-5864.36296296296
44331.5999726157	0	5533.775	-5534.73333333335	-5866.3111111111
44331.5999727315	0	5534.723	-5535.29629629631	-5868.19259259259
44331.5999728472	0	5534.723	-5535.89629629631	-5869.85925925925
44331.599972963	0	5535.886	-5536.57037037039	-5871.48888888888
44331.5999730787	0	5535.886	-5537.05185185187	-5872.97777777777
44331.5999731944	0	5537.042	-5537.55555555557	-5874.37037037036
44331.5999733102	0	5537.042	-5537.87407407409	-5875.46666666666
44331.5999734259	0	5537.864	-5538.3851851852	-5876.66666666666
44331.5999735417	0	5537.864	-5538.91851851854	-5877.63703703703
44331.5999736574	0	5538.908	-5539.51851851854	-5878.5111111111
44331.5999737731	0	5538.908	-5540.13333333335	-5879.32592592592
44331.5999738889	0	5540.123	-5540.62962962965	-5880.04444444444
44331.5999740046	0	5540.123	-5541.09629629631	-5880.54814814814
44331.5999741204	0	5541.086	-5541.51111111113	-5881.02222222222
44331.5999742361	0	5541.086	-5541.94814814817	-5881.42962962962
44331.5999743519	0	5541.938	-5542.46666666668	-5881.69629629629
44331.5999744676	0	5541.938	-5543.11851851854	-5881.81481481481
44331.5999745833	0	5543.108	-5543.93333333335	-5881.81481481481
44331.5999746991	0	5543.108	-5544.83703703705	-5881.75555555555
44331.5999748148	0	5544.827	-5545.77777777779	-5881.62962962962
44331.5999749306	0	5544.827	-5546.74074074076	-5881.51851851851
44331.5999750463	0	5546.731	-5547.76296296298	-5881.36296296296
44331.599975162	0	5546.731	-5548.8814814815	-5881.0074074074
44331.5999752778	0	5548.872	-5550.10370370372	-5880.68888888888
44331.5999753935	0	5548.872	-5551.51111111113	-5880.25925925925
44331.5999755093	0	5551.502	-5553.0814814815	-5879.86666666666
44331.599975625	0	5551.502	-5554.79259259261	-5879.25185185185
44331.5999757407	0	5554.783	-5555.50370370372	-5879.01481481481
44331.5999758565	0	5554.783	-5556.30370370372	-5878.77037037036
44331.5999759722	0	5556.294	-5557.17777777779	-5878.42222222222
44331.599976088	0	5556.294	-5558.0814814815	-5877.93333333333
44331.5999762037	0	5558.072	-5559.17777777779	-5877.22222222222
44331.5999763194	0	5558.072	-5560.14814814817	-5876.45185185185
44331.5999764352	0	5560.139	-5560.6814814815	-5875.79259259259
44331.5999765509	0	5560.139	-5560.84444444446	-5875.22222222222
44331.5999766667	0	5560.835	-5560.62222222224	-5874.7037037037
44331.5999767824	0	5560.835	-5560.17037037039	-5874.31851851851
44331.5999768981	0	5560.161	-5559.80000000002	-5873.99259259259
44331.5999770139	0	5560.161	-5559.52592592594	-5873.62222222222
44331.5999771296	0	5559.517	-5559.22962962965	-5873.28888888888
44331.5999772454	0	5559.517	-5558.88888888891	-5872.98518518518
44331.5999773611	0	5558.88	-5558.81481481483	-5872.91851851851
44331.5999774769	0	5558.88	-5558.80740740743	-5872.88148148148
44331.5999775926	0	5558.799	-5558.91851851854	-5872.57037037036
44331.5999777083	0	5558.799	-5559.26666666669	-5872.05185185185
44331.5999778241	0	5559.258	-5559.96296296298	-5871.5111111111
44331.5999779398	0	5559.258	-5560.91851851854	-5870.94074074073
44331.5999780556	0	5560.91	-5562.12592592594	-5870.39999999999
44331.5999781713	0	5560.91	-5563.48888888891	-5869.94074074073
44331.599978287	0	5563.48	-5564.85925925928	-5869.45185185185
44331.5999784028	0	5563.48	-5566.45925925928	-5868.94074074073
44331.5999785185	0	5566.45	-5568.02962962965	-5868.4074074074
44331.5999786343	0	5566.45	-5569.51851851854	-5867.94814814814
44331.59997875	0	5569.509	-5571.00740740743	-5867.33333333333
44331.5999788657	0	5569.509	-5572.22962962965	-5866.82222222222
44331.5999789815	0	5572.22	-5573.68888888891	-5866.17037037036
44331.5999790972	0	5572.22	-5575.23703703706	-5865.59259259259
44331.599979213	0	5575.227	-5576.93333333335	-5864.99999999999
44331.5999793287	0	5575.227	-5578.84444444446	-5864.42962962962
44331.5999794444	0	5578.834	-5580.54814814817	-5863.99259259259
44331.5999795602	0	5578.834	-5582.34814814817	-5863.46666666666
44331.5999796759	0	5582.338	-5584.50370370372	-5862.94814814814
44331.5999797917	0	5582.338	-5586.63703703706	-5862.45925925925
44331.5999799074	0	5586.627	-5588.5777777778	-5862.08148148148
44331.5999800232	0	5586.627	-5590.4814814815	-5861.67407407407
44331.5999801389	0	5590.471	-5592.45185185187	-5861.32592592592
44331.5999802546	0	5590.471	-5594.20000000002	-5861.01481481481
44331.5999803704	0	5594.19	-5595.84444444446	-5860.8074074074
44331.5999804861	0	5594.19	-5597.16296296298	-5860.66666666666
44331.5999806019	0	5597.153	-5598.20740740743	-5860.53333333333
44331.5999807176	0	5597.153	-5599.04444444446	-5860.43703703703
44331.5999808333	0	5599.034	-5599.56296296298	-5860.43703703703
44331.5999809491	0	5599.034	-5599.73333333335	-5860.52592592592
44331.5999810648	0	5599.723	-5599.73333333335	-5860.78518518518
44331.5999811806	0	5599.723	-5599.7851851852	-5860.91851851851
44331.5999812963	0	5599.775	-5599.80000000002	-5860.94814814814
44331.599981412	0	5599.775	-5599.80740740743	-5860.94074074073
44331.5999815278	0	5599.797	-5599.81481481483	-5860.94074074073
44331.5999816435	0	5599.797	-5599.82222222224	-5860.94074074073
44331.5999817593	0	5599.812	-5599.82222222224	-5860.94074074073
44331.599981875	0	5599.812	-5599.82222222224	-5860.94074074073
44331.5999819907	0	5599.812	-5599.82962962965	-5860.94074074073
44331.5999821065	0	5599.819	-5599.82962962965	-5860.94074074073
44331.5999822222	0	5599.819	-5599.82962962965	-5860.94074074073
44331.599982338	0	5599.819	-5599.82962962965	-5860.94074074073
44331.5999824537	0	5599.819	-5599.83703703705	-5860.94074074073
44331.5999825694	0	5599.826	-5599.83703703705	-5860.94074074073
44331.5999826852	0	5599.826	-5599.84444444446	-5860.94074074073
44331.5999828009	0	5599.833	-5599.86666666668	-5860.94074074073
44331.5999829167	0	5599.833	-5599.8814814815	-5860.94074074073
44331.5999830324	0	5599.87	-5599.8814814815	-5860.94074074073
44331.5999831481	0	5599.87	-5599.8814814815	-5860.94074074073
44331.5999832639	0	5599.87	-5599.8814814815	-5860.93333333333
44331.5999833796	0	5599.87	-5599.8814814815	-5860.92592592592
44331.5999834954	0	5599.87	-5599.8814814815	-5860.91851851851
44331.5999836111	0	5599.87	-5599.88888888891	-5860.91111111111
44331.5999837269	0	5599.877	-5599.89629629631	-5860.89629629629
44331.5999838426	0	5599.877	-5599.89629629631	-5860.88148148148
44331.5999839583	0	5599.88399999999	-5599.91111111113	-5860.88148148148
44331.5999840741	0	5599.88399999999	-5599.95555555557	-5860.88148148148
44331.5999841898	0	5599.94299999999	-5600.05925925928	-5860.88148148148
44331.5999843056	0	5599.94299999999	-5600.29629629631	-5860.88148148148
44331.5999844213	0	5600.284	-5600.80000000002	-5860.93333333333
44331.599984537	0	5600.284	-5601.65185185187	-5861.01481481481
44331.5999846528	0	5601.63999999999	-5602.7777777778	-5861.04444444444
44331.5999847685	0	5601.63999999999	-5604.04444444446	-5861.17037037036
44331.5999848843	0	5604.03299999999	-5605.43703703705	-5861.43703703703
44331.599985	0	5604.03299999999	-5606.71111111113	-5861.88148148148
44331.5999851157	0	5606.7	-5607.87407407409	-5862.39259259259
44331.5999852315	0	5606.7	-5608.80000000002	-5863.03703703703
44331.5999853472	0	5608.789	-5609.55555555557	-5863.85185185184
44331.599985463	0	5608.789	-5610.17037037039	-5864.71851851851
44331.5999855787	0	5610.159	-5610.70370370372	-5865.59999999999
44331.5999856944	0	5610.159	-5611.3851851852	-5866.65925925925
44331.5999858102	0	5611.374	-5612.05185185187	-5867.61481481481
44331.5999859259	0	5611.374	-5612.92592592594	-5868.65185185185
44331.5999860417	0	5612.915	-5613.84444444446	-5869.65185185185
44331.5999861574	0	5612.915	-5614.99259259261	-5870.67407407407
44331.5999862731	0	5614.982	-5616.25925925928	-5871.73333333333
44331.5999863889	0	5614.982	-5617.60000000002	-5872.88148148147
44331.5999865046	0	5617.589	-5619.24444444446	-5874.02222222221
44331.5999866204	0	5617.589	-5621.11111111113	-5875.22962962962
44331.5999867361	0	5621.1	-5623.20740740743	-5876.35555555555
44331.5999868518	0	5621.1	-5625.6814814815	-5877.7037037037
44331.5999869676	0	5625.67	-5628.14074074076	-5879.01481481481
44331.5999870833	0	5625.67	-5630.53333333335	-5880.29629629629
44331.5999871991	0	5630.522	-5632.91111111113	-5881.57777777777
44331.5999873148	0	5630.522	-5635.03703703705	-5882.8074074074
44331.5999874306	0	5635.026	-5637.01481481483	-5884.08148148147
44331.5999875463	0	5635.026	-5638.68888888891	-5885.28888888888
44331.599987662	0	5638.678	-5640.02962962965	-5886.44444444444
44331.5999877778	0	5638.678	-5641.19259259261	-5887.59259259258
44331.5999878935	0	5641.182	-5642.45925925928	-5888.79999999999
44331.5999880093	0	5641.182	-5643.83703703705	-5889.9037037037
44331.599988125	0	5643.826	-5645.23703703705	-5891.02222222221
44331.5999882407	0	5643.826	-5647.07407407409	-5892.11851851851
44331.5999883565	0	5647.063	-5648.84444444446	-5893.22222222222
44331.5999884722	0	5647.063	-5650.52592592594	-5894.31851851851
44331.599988588	0	5650.515	-5652.22222222224	-5895.51851851851
44331.5999887037	0	5650.515	-5653.61481481483	-5896.7037037037
44331.5999888194	0	5653.604	-5654.72592592594	-5897.89629629629
44331.5999889352	0	5653.604	-5655.67407407409	-5899.17037037036
44331.5999890509	0	5655.663	-5656.54074074076	-5900.67407407407
44331.5999891667	0	5655.663	-5657.1851851852	-5901.84444444444
44331.5999892824	0	5657.174	-5657.99259259261	-5903.3037037037
44331.5999893982	0	5657.174	-5658.96296296298	-5904.68888888888
44331.5999895139	0	5658.952	-5660.02962962965	-5905.88148148147
44331.5999896296	0	5658.952	-5661.47407407409	-5907.07407407407
44331.5999897454	0	5661.463	-5663.57037037039	-5908.36296296296
44331.5999898611	0	5661.463	-5665.94074074076	-5909.64444444444
44331.5999899769	0	5665.93	-5668.55555555557	-5910.97037037036
44331.5999900926	0	5665.93	-5671.55555555557	-5912.32592592592
44331.5999902083	0	5671.545	-5674.95555555557	-5913.9111111111
44331.5999903241	0	5671.545	-5678.30370370372	-5915.4074074074
44331.5999904398	0	5678.293	-5681.7851851852	-5917.03703703703
44331.5999905556	0	5678.293	-5684.69629629631	-5918.47407407407
44331.5999906713	0	5684.686	-5687.92592592594	-5919.99999999999
44331.599990787	0	5684.686	-5690.89629629632	-5921.4074074074
44331.5999909028	0	5690.886	-5694.07407407409	-5923.17777777777
44331.5999910185	0	5690.886	-5696.8814814815	-5924.88148148147
44331.5999911343	0	5696.871	-5699.34074074076	-5926.55555555555
44331.59999125	0	5696.871	-5701.40740740743	-5928.18518518518
44331.5999913657	0	5701.397	-5703.40740740743	-5929.67407407407
44331.5999914815	0	5701.397	-5705.09629629631	-5931.12592592592
44331.5999915972	0	5705.086	-5706.40740740743	-5932.46666666666
44331.599991713	0	5705.086	-5707.28888888891	-5933.39999999999
44331.5999918287	0	5707.279	-5707.91111111113	-5934.23703703703
44331.5999919444	0	5707.279	-5708.35555555557	-5935.05925925925
44331.5999920602	0	5708.346	-5708.83703703706	-5935.9037037037
44331.5999921759	0	5708.346	-5709.31851851854	-5936.85185185184
44331.5999922917	0	5709.309	-5709.80000000002	-5937.82222222221
44331.5999924074	0	5709.309	-5710.33333333335	-5938.84444444444
44331.5999925232	0	5710.324	-5711.00740740743	-5940.0074074074
44331.5999926389	0	5710.324	-5711.7777777778	-5941.14814814814
44331.5999927546	0	5711.768	-5712.83703703706	-5942.4074074074
44331.5999928704	0	5711.768	-5714.39259259261	-5943.85185185184
44331.5999929861	0	5714.383	-5715.65185185187	-5945.01481481481
44331.5999931019	0	5714.383	-5716.83703703706	-5946.25185185184
44331.5999932176	0	5716.827	-5717.93333333335	-5947.52592592592
44331.5999933333	0	5716.827	-5719.14074074076	-5948.9111111111
44331.5999934491	0	5719.131	-5720.2814814815	-5950.22222222221
44331.5999935648	0	5719.131	-5721.57037037039	-5951.57777777777
44331.5999936806	0	5721.561	-5723.11851851854	-5953.01481481481
44331.5999937963	0	5721.561	-5725.09629629632	-5954.71851851851
44331.599993912	0	5725.087	-5727.14074074076	-5956.38518518518
44331.5999940278	0	5725.087	-5729.47407407409	-5958.17037037036
44331.5999941435	0	5729.465	-5732.22222222224	-5960.09629629629
44331.5999942593	0	5729.465	-5735.11111111113	-5961.97037037036
44331.599994375	0	5735.102	-5738.28888888891	-5964.02962962962
44331.5999944907	0	5735.102	-5741.07407407409	-5965.89629629629
44331.5999946065	0	5741.065	-5743.83703703706	-5967.9111111111
44331.5999947222	0	5741.065	-5746.36296296298	-5970.03703703703
44331.599994838	0	5746.354	-5748.65185185187	-5972.02962962962
44331.5999949537	0	5746.354	-5750.58518518521	-5973.84444444444
44331.5999950694	0	5750.576	-5752.2814814815	-5975.57777777777
44331.5999951852	0	5750.576	-5753.70370370372	-5977.1037037037
44331.5999953009	0	5753.695	-5754.8814814815	-5978.47407407407
44331.5999954167	0	5753.695	-5755.69629629632	-5979.76296296296
44331.5999955324	0	5755.688	-5756.16296296298	-5980.99259259259
44331.5999956481	0	5755.688	-5756.24444444446	-5982.06666666666
44331.5999957639	0	5756.236	-5756.24444444446	-5983.0074074074
44331.5999958796	0	5756.236	-5756.23703703706	-5983.92592592592
44331.5999959954	0	5756.229	-5756.48888888891	-5984.75555555555
44331.5999961111	0	5756.229	-5757.07407407409	-5985.5111111111
44331.5999962269	0	5757.066	-5758.08888888891	-5986.28888888888
44331.5999963426	0	5757.066	-5759.33333333335	-5987.03703703703
44331.5999964583	0	5759.325	-5760.85925925928	-5987.77037037036
44331.5999965741	0	5759.325	-5762.75555555557	-5988.54074074073
44331.5999966898	0	5762.747	-5764.96296296298	-5989.47407407407
44331.5999968056	0	5762.747	-5767.29629629631	-5990.51851851851
44331.5999969213	0	5767.288	-5769.80740740743	-5991.57777777777
44331.599997037	0	5767.288	-5772.51111111113	-5992.8074074074
44331.5999971528	0	5772.503	-5775.13333333335	-5993.99259259259
44331.5999972685	0	5772.503	-5777.63703703706	-5995.04444444444
44331.5999973843	0	5777.629	-5780.24444444446	-5996.25925925925
44331.5999975	0	5777.629	-5782.90370370372	-5997.49629629629
44331.5999976157	0	5782.896	-5785.87407407409	-5998.87407407407
44331.5999977315	0	5782.896	-5788.59259259261	-6000.45925925925
44331.5999978472	0	5788.585	-5791.20740740743	-6001.96296296296
44331.599997963	0	5788.585	-5793.45925925928	-6003.5111111111
44331.5999980787	0	5793.452	-5795.23703703706	-6004.95555555555
44331.5999981944	0	5793.452	-5796.52592592594	-6006.19259259259
44331.5999983102	0	5796.519	-5797.54814814817	-6007.25185185185
44331.5999984259	0	5796.519	-5798.22222222224	-6008.23703703703
44331.5999985417	0	5798.215	-5798.68888888891	-6009.15555555555
44331.5999986574	0	5798.215	-5798.80740740743	-6010.05185185185
44331.5999987731	0	5798.8	-5798.60740740743	-6010.94074074073
44331.5999988889	0	5798.8	-5798.42222222224	-6011.86666666666
44331.5999990046	0	5798.415	-5798.32592592594	-6012.92592592592
44331.5999991204	0	5798.415	-5798.31851851854	-6014.03703703703
44331.5999992361	0	5798.311	-5798.56296296298	-6015.1111111111
44331.5999993518	0	5798.311	-5799.19259259261	-6016.21481481481
44331.5999994676	0	5799.185	-5799.97037037039	-6017.33333333333
44331.5999995833	0	5799.185	-5801.06666666668	-6018.59999999999
44331.5999996991	0	5801.059	-5802.42222222224	-6020.05925925925
44331.5999998148	0	5801.059	-5803.80000000002	-6021.45925925925
44331.5999999306	0	5803.792	-5805.51851851854	-6022.94814814814
44331.6000000463	0	5803.792	-5807.54814814817	-6024.65185185185
44331.600000162	0	5807.54	-5809.54814814817	-6026.16296296296
44331.6000002778	0	5807.54	-5811.74074074076	-6027.74074074073
44331.6000003935	0	5811.733	-5814.14814814817	-6029.39999999999
44331.6000005093	0	5811.733	-5816.79259259261	-6031.06666666666
44331.600000625	0	5816.785	-5819.72592592594	-6032.84444444444
44331.6000007407	0	5816.785	-5822.9851851852	-6034.74814814814
44331.6000008565	0	5822.978	-5826.33333333335	-6036.83703703703
44331.6000009722	0	5822.978	-5829.35555555557	-6038.92592592592
44331.600001088	0	5829.348	-5832.23703703705	-6041.12592592592
44331.6000012037	0	5829.348	-5834.62222222224	-6043.33333333332
44331.6000013194	0	5834.615	-5836.65185185187	-6045.58518518518
44331.6000014352	0	5834.615	-5838.50370370372	-6047.88888888888
44331.6000015509	0	5838.496	-5839.85925925928	-6050.14074074073
44331.6000016667	0	5838.496	-5840.86666666668	-6052.05185185184
44331.6000017824	0	5840.859	-5841.44444444446	-6053.93333333333
44331.6000018982	0	5840.859	-5841.76296296298	-6055.82962962962
44331.6000020139	0	5841.755	-5841.80000000002	-6057.89629629629
44331.6000021296	0	5841.755	-5841.72592592594	-6059.83703703703
44331.6000022454	0	5841.718	-5841.63703703706	-6061.88888888888
44331.6000023611	0	5841.718	-5841.77037037039	-6063.85925925925
44331.6000024769	0	5841.762	-5842.39259259261	-6065.82222222221
44331.6000025926	0	5841.762	-5843.45185185187	-6067.79259259258
44331.6000027083	0	5843.44299999999	-5844.83703703705	-6069.79259259258
44331.6000028241	0	5843.44299999999	-5846.66666666668	-6071.7037037037
44331.6000029398	0	5846.65799999999	-5848.50370370372	-6073.42222222221
44331.6000030556	0	5846.65799999999	-5850.74814814817	-6075.3111111111
44331.6000031713	0	5850.739	-5853.46666666668	-6077.44444444444
44331.600003287	0	5850.739	-5856.49629629631	-6079.77037037036
44331.6000034028	0	5856.48699999999	-5860.00740740742	-6082.19259259258
44331.6000035185	0	5856.48699999999	-5863.74814814816	-6084.69629629629
44331.6000036343	0	5863.739	-5867.50370370372	-6087.03703703703
44331.60000375	0	5863.739	-5871.45185185187	-6089.26666666666
44331.6000038657	0	5871.44299999999	-5875.40000000002	-6091.57777777777
44331.6000039815	0	5871.44299999999	-5879.25925925928	-6093.98518518518
44331.6000040972	0	5879.24999999999	-5882.95555555557	-6096.61481481481
44331.600004213	0	5879.24999999999	-5886.06666666668	-6099.14814814814
44331.6000043287	0	5886.05699999999	-5888.71111111113	-6101.59259259258
44331.6000044444	0	5886.05699999999	-5890.68888888891	-6103.82962962962
44331.6000045602	0	5890.67899999999	-5892.22962962965	-6105.88888888888
44331.6000046759	0	5890.67899999999	-5893.55555555557	-6108.13333333333
44331.6000047917	0	5893.54599999999	-5894.79259259261	-6110.63703703703
44331.6000049074	0	5893.54599999999	-5895.33333333335	-6112.49629629629
44331.6000050231	0	5895.324	-5895.65185185187	-6114.62222222222
44331.6000051389	0	5895.324	-5895.90370370372	-6116.83703703703
44331.6000052546	0	5895.89399999999	-5896.31851851854	-6118.98518518518
44331.6000053704	0	5895.89399999999	-5897.00000000002	-6121.3037037037
44331.6000054861	0	5896.98999999999	-5898.02962962965	-6123.54074074073
44331.6000056019	0	5896.98999999999	-5899.39259259261	-6125.77777777777
44331.6000057176	0	5899.38299999999	-5901.11851851854	-6127.85925925925
44331.6000058333	0	5899.38299999999	-5903.0814814815	-6130.01481481481
44331.6000059491	0	5903.07199999999	-5905.1777777778	-6132.14814814814
44331.6000060648	0	5903.07199999999	-5907.50370370372	-6134.26666666666
44331.6000061806	0	5907.49399999999	-5910.00000000002	-6136.54074074073
44331.6000062963	0	5907.49399999999	-5912.43703703705	-6138.62222222221
44331.600006412	0	5912.42699999999	-5914.68888888891	-6140.67407407407
44331.6000065278	0	5912.42699999999	-5917.11111111113	-6142.83703703703
44331.6000066435	0	5917.10099999999	-5919.73333333335	-6145.03703703703
44331.6000067593	0	5917.10099999999	-5922.31111111113	-6147.29629629629
44331.600006875	0	5922.30099999999	-5925.06666666668	-6149.57777777777
44331.6000069907	0	5922.30099999999	-5927.69629629631	-6151.66666666666
44331.6000071065	0	5927.68599999999	-5930.60000000002	-6153.96296296295
44331.6000072222	0	5927.68599999999	-5933.54814814816	-6156.27407407407
44331.600007338	0	5933.53799999999	-5936.37037037039	-6158.59259259258
44331.6000074537	0	5933.53799999999	-5939.14074074076	-6161.0074074074
44331.6000075694	0	5939.13099999999	-5941.80000000002	-6163.47407407407
44331.6000076852	0	5939.13099999999	-5944.31851851853	-6165.91851851851
44331.6000078009	0	5944.30899999999	-5946.54814814816	-6168.27407407407
44331.6000079167	0	5944.30899999999	-5948.65925925928	-6170.47407407407
44331.6000080324	0	5948.64999999999	-5950.72592592594	-6172.50370370369
44331.6000081481	0	5948.64999999999	-5952.70370370372	-6174.34814814814
44331.6000082639	0	5952.69399999999	-5954.71851851854	-6176.14074074073
44331.6000083796	0	5952.69399999999	-5956.91851851854	-6178.10370370369
44331.6000084954	0	5956.90899999999	-5959.02962962965	-6179.82962962962
44331.6000086111	0	5956.90899999999	-5961.71111111113	-6181.83703703703
44331.6000087269	0	5961.70199999999	-5964.22962962965	-6183.49629629629
44331.6000088426	0	5961.70199999999	-5967.36296296298	-6185.42222222221
44331.6000089583	0	5967.35399999999	-5970.89629629631	-6187.39999999999
44331.6000090741	0	5967.35399999999	-5974.57037037039	-6189.35555555555
44331.6000091898	0	5974.56099999999	-5978.1851851852	-6191.35555555555
44331.6000093056	0	5974.56099999999	-5981.56296296298	-6193.37037037036
44331.6000094213	0	5981.55399999999	-5984.59259259261	-6195.3111111111
44331.600009537	0	5981.55399999999	-5987.27407407409	-6197.1111111111
44331.6000096528	0	5987.26499999999	-5990.01481481483	-6199.14074074073
44331.6000097685	0	5987.26499999999	-5992.51851851854	-6200.85925925925
44331.6000098843	0	5992.50899999999	-5995.16296296298	-6202.85925925925
44331.60001	0	5992.50899999999	-5997.77037037039	-6204.8074074074
44331.6000101157	0	5997.761	-6000.09629629631	-6206.64444444444
44331.6000102315	0	5997.761	-6002.0814814815	-6208.41481481481
44331.6000103472	0	6002.07199999999	-6003.80000000002	-6210.22962962962
44331.600010463	0	6002.07199999999	-6005.43703703705	-6211.87407407406
44331.6000105787	0	6005.42799999999	-6007.0888888889	-6213.42962962962
44331.6000106944	0	6005.42799999999	-6008.75555555557	-6214.82962962962
44331.6000108102	0	6008.74699999999	-6010.39259259261	-6216.1111111111
44331.6000109259	0	6008.74699999999	-6012.05925925928	-6217.33333333332
44331.6000110417	0	6012.05099999999	-6013.80740740742	-6218.53333333332
44331.6000111574	0	6012.05099999999	-6015.64444444446	-6219.59999999999
44331.6000112731	0	6015.636	-6017.48888888891	-6220.64444444444
44331.6000113889	0	6015.636	-6019.11111111113	-6221.42962962962
44331.6000115046	0	6019.10299999999	-6020.83703703705	-6222.27407407407
44331.6000116204	0	6019.10299999999	-6022.60000000002	-6222.94814814814
44331.6000117361	0	6022.59199999999	-6024.37037037039	-6223.4074074074
44331.6000118519	0	6022.59199999999	-6026.47407407409	-6223.85185185184
44331.6000119676	0	6026.46599999999	-6028.26666666668	-6224.19259259258
44331.6000120833	0	6026.46599999999	-6030.29629629631	-6224.55555555555
44331.6000121991	0	6030.28799999999	-6032.3851851852	-6224.9111111111
44331.6000123148	0	6030.28799999999	-6034.63703703705	-6225.10370370369
44331.6000124306	0	6034.62899999999	-6037.07407407409	-6225.47407407407
44331.6000125463	0	6034.62899999999	-6039.65925925928	-6225.63703703703
44331.600012662	0	6039.65099999999	-6042.2814814815	-6225.81481481481
44331.6000127778	0	6039.65099999999	-6044.96296296298	-6226.1111111111
44331.6000128935	0	6044.95499999999	-6047.45925925928	-6226.18518518518
44331.6000130093	0	6044.95499999999	-6049.74814814816	-6226.25925925925
44331.600013125	0	6049.73999999999	-6051.6814814815	-6226.24444444444
44331.6000132407	0	6049.73999999999	-6053.75555555557	-6226.25185185184
44331.6000133565	0	6053.74699999999	-6055.61481481483	-6226.25185185184
44331.6000134722	0	6053.74699999999	-6057.11851851854	-6226.24444444444
44331.600013588	0	6057.10999999999	-6058.42962962965	-6226.2074074074
44331.6000137037	0	6057.10999999999	-6059.49629629631	-6226.10370370369
44331.6000138194	0	6059.48799999999	-6060.26666666668	-6225.91851851851
44331.6000139352	0	6059.48799999999	-6060.82962962965	-6225.69629629629
44331.6000140509	0	6060.82099999999	-6061.23703703705	-6225.44444444444
44331.6000141667	0	6060.82099999999	-6061.76296296298	-6225.10370370369
44331.6000142824	0	6061.75399999999	-6062.37037037039	-6224.68888888888
44331.6000143982	0	6061.75399999999	-6063.31111111113	-6224.23703703703
44331.6000145139	0	6063.30199999999	-6064.46666666668	-6223.81481481481
44331.6000146296	0	6063.30199999999	-6065.71111111113	-6223.39259259258
44331.6000147454	0	6065.70199999999	-6067.36296296298	-6223.0074074074
44331.6000148611	0	6065.70199999999	-6069.07407407409	-6222.70370370369
44331.6000149769	0	6069.06499999999	-6071.14814814816	-6222.35555555555
44331.6000150926	0	6069.06499999999	-6073.32592592594	-6221.93333333332
44331.6000152083	0	6073.31699999999	-6075.43703703705	-6221.45925925925
44331.6000153241	0	6073.31699999999	-6077.6888888889	-6220.92592592592
44331.6000154398	0	6077.67999999999	-6079.75555555557	-6220.42962962962
44331.6000155556	0	6077.67999999999	-6081.80000000002	-6219.92592592592
44331.6000156713	0	6081.79099999999	-6084.20740740742	-6219.51851851851
44331.600015787	0	6081.79099999999	-6086.97037037039	-6218.94814814814
44331.6000159028	0	6086.96099999999	-6089.62222222224	-6218.42222222221
44331.6000160185	0	6086.96099999999	-6092.43703703705	-6217.74814814814
44331.6000161343	0	6092.42799999999	-6095.30370370372	-6216.88888888888
44331.60001625	0	6092.42799999999	-6097.66666666668	-6216.3111111111
44331.6000163657	0	6097.65799999999	-6100.05925925927	-6215.79259259258
44331.6000164815	0	6097.65799999999	-6102.4814814815	-6215.33333333332
44331.6000165972	0	6102.47299999999	-6104.29629629631	-6215.02222222221
44331.600016713	0	6102.47299999999	-6105.95555555557	-6214.71851851851
44331.6000168287	0	6105.94699999999	-6107.41481481483	-6214.37777777777
44331.6000169444	0	6105.94699999999	-6108.66666666668	-6213.99259259258
44331.6000170602	0	6108.65799999999	-6109.74814814816	-6213.51851851851
44331.6000171759	0	6108.65799999999	-6110.53333333335	-6213.03703703703
44331.6000172917	0	6110.52499999999	-6110.92592592594	-6212.62222222221
44331.6000174074	0	6110.52499999999	-6110.91851851853	-6212.33333333332
44331.6000175231	0	6110.90999999999	-6110.71111111113	-6212.19259259258
44331.6000176389	0	6110.90999999999	-6110.46666666668	-6212.17777777777
44331.6000177546	0	6110.45799999999	-6110.0888888889	-6212.16296296295
44331.6000178704	0	6110.45799999999	-6109.6814814815	-6212.16296296295
44331.6000179861	0	6109.67299999999	-6109.21481481483	-6212.19259259258
44331.6000181019	0	6109.67299999999	-6108.6814814815	-6212.25925925925
44331.6000182176	0	6108.67299999999	-6108.0814814815	-6212.32592592591
44331.6000183333	0	6108.67299999999	-6107.43703703705	-6212.42222222221
44331.6000184491	0	6107.42899999999	-6106.83703703705	-6212.57777777777
44331.6000185648	0	6107.42899999999	-6106.34074074076	-6212.82222222221
44331.6000186806	0	6106.33299999999	-6105.90370370372	-6213.02222222221
44331.6000187963	0	6106.33299999999	-6105.42962962964	-6213.34814814814
44331.600018912	0	6105.42199999999	-6104.91851851853	-6213.74074074073
44331.6000190278	0	6105.42199999999	-6104.35555555557	-6214.22962962962
44331.6000191435	0	6104.34799999999	-6103.81481481483	-6214.68888888888
44331.6000192593	0	6104.34799999999	-6103.52592592594	-6215.05925925925
44331.600019375	0	6103.51799999999	-6103.19259259261	-6215.6148148148
44331.6000194907	0	6103.51799999999	-6103.00740740742	-6216.18518518517
44331.6000196065	0	6102.99899999999	-6102.8814814815	-6216.79999999999
44331.6000197222	0	6102.99899999999	-6102.86666666668	-6217.59999999999
44331.600019838	0	6102.85799999999	-6102.89629629631	-6218.52592592591
44331.6000199537	0	6102.85799999999	-6103.07407407409	-6219.45925925925
44331.6000200694	0	6103.065	-6103.5851851852	-6220.62222222221
44331.6000201852	0	6103.065	-6104.09629629631	-6221.65185185184
44331.6000203009	0	6104.087	-6104.83703703705	-6222.85925925925
44331.6000204167	0	6104.087	-6105.76296296298	-6224.17037037036
44331.6000205324	0	6105.754	-6106.81481481483	-6225.62962962962
44331.6000206481	0	6105.754	-6107.95555555557	-6227.14074074073
44331.6000207639	0	6107.947	-6109.07407407409	-6228.82222222221
44331.6000208796	0	6107.947	-6110.14074074076	-6230.57777777777
44331.6000209954	0	6110.132	-6110.94814814816	-6232.33333333332
44331.6000211111	0	6110.132	-6111.62222222224	-6234.25185185184
44331.6000212269	0	6111.613	-6112.16296296298	-6236.37777777777
44331.6000213426	0	6111.613	-6112.52592592594	-6238.63703703703
44331.6000214583	0	6112.517	-6112.72592592594	-6241.05925925925
44331.6000215741	0	6112.517	-6112.84444444446	-6243.54074074073
44331.6000216898	0	6112.836	-6112.85185185187	-6246.09629629628
44331.6000218056	0	6112.836	-6112.79259259261	-6248.79259259258
44331.6000219213	0	6112.784	-6112.79259259261	-6251.46666666666
44331.600022037	0	6112.784	-6112.94814814816	-6254.2074074074
44331.6000221528	0	6112.94	-6113.34814814816	-6256.99999999999
44331.6000222685	0	6112.94	-6114.05925925927	-6259.77777777777
44331.6000223843	0	6114.051	-6115.17777777779	-6263.12592592592
44331.6000225	0	6114.051	-6116.03703703705	-6265.38518518517
44331.6000226157	0	6116.029	-6117.34074074075	-6268.29629629629
44331.6000227315	0	6116.029	-6118.91851851853	-6271.43703703703
44331.6000228472	0	6118.91	-6120.80000000001	-6274.84444444443
44331.600022963	0	6118.91	-6122.70370370372	-6278.08148148147
44331.6000230787	0	6122.695	-6124.77777777779	-6281.27407407406
44331.6000231944	0	6122.695	-6127.00000000001	-6284.42222222221
44331.6000233102	0	6126.991	-6129.2814814815	-6287.5111111111
44331.6000234259	0	6126.991	-6131.53333333335	-6290.57037037036
44331.6000235417	0	6131.524	-6133.82962962964	-6293.56296296295
44331.6000236574	0	6131.524	-6135.39259259261	-6295.90370370369
44331.6000237732	0	6135.383	-6137.37777777779	-6298.88148148147
44331.6000238889	0	6135.383	-6139.12592592594	-6301.95555555554
44331.6000240046	0	6139.116	-6140.84444444446	-6305.14074074073
44331.6000241204	0	6139.116	-6142.34074074075	-6308.09629629628
44331.6000242361	0	6142.331	-6143.72592592594	-6311.27407407406
44331.6000243519	0	6142.331	-6144.86666666668	-6314.71851851851
44331.6000244676	0	6144.857	-6145.47407407409	-6318.14074074073
44331.6000245833	0	6144.857	-6145.77777777779	-6321.30370370369
44331.6000246991	0	6145.768	-6145.74814814816	-6324.27407407406
44331.6000248148	0	6145.768	-6145.66666666668	-6327.13333333332
44331.6000249306	0	6145.657	-6145.47407407409	-6329.94814814814
44331.6000250463	0	6145.657	-6145.30370370372	-6332.73333333332
44331.600025162	0	6145.294	-6145.31851851853	-6335.59259259258
44331.6000252778	0	6145.294	-6145.46666666668	-6338.45925925925
44331.6000253935	0	6145.457	-6145.82962962964	-6341.08888888888
44331.6000255093	0	6145.457	-6146.2888888889	-6343.74074074073
44331.600025625	0	6146.279	-6147.42962962964	-6346.68888888888
44331.6000257407	0	6146.279	-6148.8888888889	-6349.46666666666
44331.6000258565	0	6148.879	-6150.69629629631	-6352.19259259258
44331.6000259722	0	6148.879	-6152.56296296298	-6354.79259259258
44331.600026088	0	6152.553	-6154.85185185187	-6357.45185185184
44331.6000262037	0	6152.553	-6157.55555555557	-6359.92592592592
44331.6000263194	0	6157.546	-6160.55555555557	-6362.69629629629
44331.6000264352	0	6157.546	-6163.51111111112	-6365.38518518518
44331.6000265509	0	6163.502	-6166.62962962964	-6368.09629629629
44331.6000266667	0	6163.502	-6169.81481481483	-6370.74814814814
44331.6000267824	0	6169.806	-6173.11111111113	-6373.4074074074
44331.6000268982	0	6169.806	-6176.51851851853	-6376.39999999999
44331.6000270139	0	6176.51	-6180.02222222224	-6379.29629629629
44331.6000271296	0	6176.51	-6183.77037037038	-6382.57777777777
44331.6000272454	0	6183.762	-6187.11111111113	-6385.77037037036
44331.6000273611	0	6183.762	-6189.74814814816	-6388.56296296295
[truncated: 9,991 more rows]
