# Supplementary material for: Near-infrared manipulation of multiple neuronal populations via trichromatic upconversion
Source: Nat Commun. 2021 Sep 27;12:5662. doi: 10.1038/s41467-021-25993-7 (PMC8476604; doi:10.1038/s41467-021-25993-7)
Supplement: Supplementary file 7 — Source Data [file 41467_2021_25993_MOESM7_ESM.zip › Source Data/SI 31/808/7_808_1.csv]

DateTime	xPosComp	yPosComp	xPos	yPos
44325.6212113079	0	3297.25	-3296.88148148148	-4356.0074074074
44325.6212114236	0	3297.25	-3296.53333333334	-4355.89629629629
44325.6212115394	0	3296.52399999999	-3296.28148148148	-4355.94074074073
44325.6212116551	0	3296.52399999999	-3296.17037037037	-4356.1111111111
44325.6212117708	0	3296.161	-3296.14814814815	-4356.34074074073
44325.6212118866	0	3296.161	-3296.34074074074	-4356.7037037037
44325.6212120023	0	3296.331	-3296.77037037037	-4357.16296296296
44325.6212121181	0	3296.331	-3297.2962962963	-4357.61481481481
44325.6212122338	0	3297.287	-3297.97777777778	-4358.09629629629
44325.6212123495	0	3297.287	-3298.85185185185	-4358.67407407407
44325.6212124653	0	3298.843	-3299.94074074074	-4359.37037037036
44325.621212581	0	3298.843	-3301.0962962963	-4360.07407407407
44325.6212126968	0	3301.087	-3302.19259259259	-4360.83703703703
44325.6212128125	0	3301.087	-3303.30370370371	-4361.73333333333
44325.6212129282	0	3303.294	-3304.19259259259	-4362.7037037037
44325.621213044	0	3303.294	-3305.08888888889	-4363.9111111111
44325.6212131597	0	3305.079	-3306.04444444445	-4365.3037037037
44325.6212132755	0	3305.079	-3306.83703703704	-4366.7111111111
44325.6212133912	0	3306.827	-3307.60740740741	-4368.41481481481
44325.6212135069	0	3306.827	-3308.25925925926	-4370.03703703703
44325.6212136227	0	3308.249	-3308.78518518519	-4371.75555555555
44325.6212137384	0	3308.249	-3309.36296296297	-4373.68888888888
44325.6212138542	0	3309.353	-3309.79259259259	-4375.55555555555
44325.6212139699	0	3309.353	-3310.05185185185	-4377.44444444444
44325.6212140857	0	3310.04199999999	-3310.14074074074	-4379.56296296296
44325.6212142014	0	3310.04199999999	-3310.02222222222	-4381.52592592592
44325.6212143171	0	3310.01199999999	-3309.57777777778	-4383.74814814814
44325.6212144329	0	3310.01199999999	-3308.72592592593	-4385.92592592592
44325.6212145486	0	3308.71599999999	-3307.96296296297	-4388.5111111111
44325.6212146644	0	3308.71599999999	-3307.42962962963	-4391.08148148147
44325.6212147801	0	3307.42	-3307.31851851852	-4393.76296296296
44325.6212148958	0	3307.42	-3307.4	-4396.62962962962
44325.6212150116	0	3307.38999999999	-3307.88148148148	-4399.41481481481
44325.6212151273	0	3307.38999999999	-3308.73333333334	-4402.23703703703
44325.6212152431	0	3308.723	-3309.81481481482	-4404.94074074073
44325.6212153588	0	3308.723	-3310.83703703704	-4407.19999999999
44325.6212154745	0	3310.82699999999	-3312.4	-4409.74814814814
44325.6212155903	0	3310.82699999999	-3314.2	-4412.45185185184
44325.621215706	0	3314.18999999999	-3315.87407407408	-4414.9037037037
44325.6212158218	0	3314.18999999999	-3317.85925925926	-4417.57037037036
44325.6212159375	0	3317.84899999999	-3320.50370370371	-4420.3111111111
44325.6212160532	0	3317.84899999999	-3323.31851851852	-4423.14814814814
44325.621216169	0	3323.30799999999	-3326.25925925926	-4425.83703703703
44325.6212162847	0	3323.30799999999	-3329.21481481482	-4428.65185185184
44325.6212164005	0	3329.20399999999	-3331.81481481482	-4431.24444444444
44325.6212165162	0	3329.20399999999	-3334.63703703704	-4434.14074074073
44325.6212166319	0	3334.62599999999	-3337.30370370371	-4437.48148148147
44325.6212167477	0	3334.62599999999	-3339.65925925926	-4441.14814814814
44325.6212168634	0	3339.64799999999	-3341.66666666667	-4444.94814814814
44325.6212169792	0	3339.64799999999	-3343.0962962963	-4448.94074074073
44325.6212170949	0	3343.08499999999	-3343.77777777778	-4452.69629629629
44325.6212172106	0	3343.08499999999	-3344.02222222223	-4456.31851851851
44325.6212173264	0	3344.01099999999	-3343.95555555556	-4460.02962962962
44325.6212174421	0	3344.01099999999	-3343.85185185185	-4463.76296296295
44325.6212175579	0	3343.84099999999	-3343.8962962963	-4467.65185185184
44325.6212176736	0	3343.84099999999	-3343.97037037037	-4471.34814814814
44325.6212177894	0	3343.95999999999	-3344.37777777778	-4475.24444444444
44325.6212179051	0	3343.95999999999	-3345.21481481482	-4478.99999999999
44325.6212180208	0	3345.20399999999	-3346.35555555556	-4482.9111111111
44325.6212181366	0	3345.20399999999	-3347.95555555556	-4486.82962962962
44325.6212182523	0	3347.94499999999	-3349.52592592593	-4490.57777777777
44325.6212183681	0	3347.94499999999	-3351.4	-4494.46666666666
44325.6212184838	0	3351.38899999999	-3353.2	-4498.08148148147
44325.6212185995	0	3351.38899999999	-3355.13333333334	-4501.87407407407
44325.6212187153	0	3355.12199999999	-3357.28148148148	-4505.61481481481
44325.621218831	0	3355.12199999999	-3359.48148148148	-4509.01481481481
44325.6212189468	0	3359.46999999999	-3362.05185185185	-4512.48888888888
44325.6212190625	0	3359.46999999999	-3364.96296296297	-4516.03703703703
44325.6212191782	0	3364.951	-3368.00740740741	-4519.61481481481
44325.621219294	0	3364.951	-3371.38518518519	-4523.39259259258
44325.6212194097	0	3371.373	-3374.41481481482	-4526.59999999999
44325.6212195255	0	3371.373	-3377.8	-4530.02962962962
44325.6212196412	0	3377.788	-3381.4	-4533.77777777777
44325.6212197569	0	3377.788	-3384.74074074074	-4537.48148148147
44325.6212198727	0	3384.72899999999	-3387.6962962963	-4541.17777777777
44325.6212199884	0	3384.72899999999	-3390.2962962963	-4544.8074074074
44325.6212201042	0	3390.28499999999	-3392.65185185185	-4548.48148148147
44325.6212202199	0	3390.28499999999	-3394.86666666667	-4552.4074074074
44325.6212203356	0	3394.855	-3396.94074074074	-4556.43703703703
44325.6212204514	0	3394.855	-3398.93333333334	-4560.59259259258
44325.6212205671	0	3398.922	-3400.81481481482	-4564.57037037036
44325.6212206829	0	3398.922	-3402.93333333334	-4568.62962962962
44325.6212207986	0	3402.922	-3405.13333333334	-4572.53333333332
44325.6212209143	0	3402.922	-3407.30370370371	-4576.33333333332
44325.6212210301	0	3407.29199999999	-3409.6	-4580.09629629629
44325.6212211458	0	3407.29199999999	-3411.82962962963	-4583.85185185184
44325.6212212616	0	3411.81799999999	-3413.99259259259	-4587.66666666666
44325.6212213773	0	3411.81799999999	-3416.21481481482	-4591.54814814814
44325.6212214931	0	3416.203	-3418.46666666667	-4595.5111111111
44325.6212216088	0	3416.203	-3420.51111111111	-4599.15555555555
44325.6212217245	0	3420.49899999999	-3422.67407407408	-4602.88888888888
44325.6212218403	0	3420.49899999999	-3424.99259259259	-4606.78518518517
44325.621221956	0	3424.98	-3427.41481481482	-4610.6074074074
44325.6212220718	0	3424.98	-3429.86666666667	-4614.31851851851
44325.6212221875	0	3429.85399999999	-3432.34074074074	-4618.17777777777
44325.6212223032	0	3429.85399999999	-3434.78518518519	-4622.11851851851
44325.621222419	0	3434.77299999999	-3437.20740740741	-4626.06666666666
44325.6212225347	0	3434.77299999999	-3439.52592592593	-4630.05185185184
44325.6212226505	0	3439.51399999999	-3441.71111111111	-4634.19259259258
44325.6212227662	0	3439.51399999999	-3443.9037037037	-4638.35555555554
44325.6212228819	0	3443.89199999999	-3445.8962962963	-4642.3111111111
44325.6212229977	0	3443.89199999999	-3447.74074074074	-4646.69629629629
44325.6212231134	0	3447.72899999999	-3449.23703703704	-4650.71851851851
44325.6212232292	0	3447.72899999999	-3450.54074074074	-4654.82222222221
44325.6212233449	0	3450.529	-3451.88888888889	-4658.33333333332
44325.6212234607	0	3450.529	-3453.33333333333	-4662.57037037036
44325.6212235764	0	3453.322	-3454.91111111111	-4666.74074074073
44325.6212236921	0	3453.322	-3456.7037037037	-4670.69629629629
44325.6212238079	0	3456.692	-3458.63703703704	-4674.71851851851
44325.6212239236	0	3456.692	-3460.71111111111	-4678.67407407406
44325.6212240394	0	3460.699	-3462.76296296296	-4682.77037037036
44325.6212241551	0	3460.699	-3464.85185185185	-4686.90370370369
44325.6212242708	0	3464.84	-3466.82962962963	-4690.83703703703
44325.6212243866	0	3464.84	-3468.83703703704	-4695.06666666666
44325.6212245023	0	3468.825	-3470.6	-4699.16296296295
44325.6212246181	0	3468.825	-3472.48888888889	-4703.27407407406
44325.6212247338	0	3472.477	-3474.35555555556	-4707.34074074073
44325.6212248495	0	3472.477	-3476.45925925926	-4711.51851851851
44325.6212249653	0	3476.447	-3478.62962962963	-4715.55555555555
44325.621225081	0	3476.447	-3480.96296296296	-4719.54074074073
44325.6212251968	0	3480.951	-3483.62962962963	-4723.55555555555
44325.6212253125	0	3480.951	-3486.08888888889	-4727.22222222221
44325.6212254282	0	3486.077	-3488.59259259259	-4730.99259259258
44325.621225544	0	3486.077	-3490.97777777778	-4734.74814814814
44325.6212256597	0	3490.966	-3493.45185185185	-4738.85185185184
44325.6212257755	0	3490.966	-3495.94074074074	-4743.05185185184
44325.6212258912	0	3495.929	-3498.16296296296	-4747.27407407406
44325.6212260069	0	3495.929	-3500.34814814815	-4751.48148148147
44325.6212261227	0	3500.336	-3502.37037037037	-4755.88148148147
44325.6212262384	0	3500.336	-3504.46666666667	-4760.42962962962
44325.6212263542	0	3504.455	-3506.41481481481	-4764.92592592592
44325.6212264699	0	3504.455	-3508.37037037037	-4769.17037037036
44325.6212265856	0	3508.359	-3510.28148148148	-4773.42222222221
44325.6212267014	0	3508.359	-3512.48148148148	-4777.79999999999
44325.6212268171	0	3512.47	-3514.82962962963	-4781.82222222221
44325.6212269329	0	3512.47	-3517.22222222222	-4785.72592592592
44325.6212270486	0	3517.211	-3519.57777777778	-4789.46666666666
44325.6212271644	0	3517.211	-3521.82962962963	-4793.17777777777
44325.6212272801	0	3521.818	-3524.20740740741	-4796.92592592592
44325.6212273958	0	3521.818	-3526.6962962963	-4801.07407407406
44325.6212275116	0	3526.685	-3529.16296296296	-4805.31851851851
44325.6212276273	0	3526.685	-3531.37037037037	-4809.14814814814
44325.6212277431	0	3531.359	-3533.97037037037	-4813.26666666666
44325.6212278588	0	3531.359	-3536.61481481482	-4817.36296296295
44325.6212279745	0	3536.603	-3539.47407407407	-4821.77037037036
44325.6212280903	0	3536.603	-3542.60740740741	-4825.95555555555
44325.621228206	0	3542.596	-3545.78518518519	-4830.18518518518
44325.6212283218	0	3542.596	-3548.96296296296	-4834.47407407406
44325.6212284375	0	3548.952	-3552.15555555556	-4838.92592592592
44325.6212285648	0	3548.952	-3555.22962962963	-4843.39259259258
44325.621228669	0	3555.219	-3558.17777777778	-4847.8148148148
44325.6212287847	0	3555.219	-3560.88148148148	-4852.30370370369
44325.6212289005	0	3560.871	-3563.34814814815	-4856.8074074074
44325.6212290162	0	3560.871	-3565.72592592593	-4861.43703703703
44325.6212291319	0	3565.715	-3567.96296296296	-4866.05185185184
44325.6212292477	0	3565.715	-3570.3037037037	-4870.9111111111
44325.6212293634	0	3570.293	-3572.44444444444	-4875.22962962962
44325.6212294792	0	3570.293	-3574.71851851852	-4879.59259259258
44325.6212295949	0	3574.708	-3577.1037037037	-4883.41481481481
44325.6212297106	0	3574.708	-3579.54814814815	-4887.62962962962
44325.6212298264	0	3579.538	-3581.71851851852	-4891.72592592592
44325.6212299421	0	3579.538	-3584.11111111111	-4896.22962962962
44325.6212300579	0	3584.101	-3586.21481481481	-4900.65185185184
44325.6212301736	0	3584.101	-3588.28888888889	-4905.29629629629
44325.6212302894	0	3588.279	-3590.2962962963	-4910.12592592592
44325.6212304051	0	3588.279	-3592.2	-4914.59259259258
44325.6212305208	0	3592.19	-3594.02962962963	-4919.10370370369
44325.6212306366	0	3592.19	-3596.43703703704	-4923.97037037036
44325.6212307523	0	3596.427	-3598.8962962963	-4928.65185185184
44325.6212308681	0	3596.427	-3601.37777777778	-4933.05185185184
44325.6212309838	0	3601.368	-3603.85925925926	-4937.39259259258
44325.6212310995	0	3601.368	-3606.55555555556	-4941.83703703703
44325.6212312153	0	3606.546	-3609.27407407407	-4946.36296296295
44325.621231331	0	3606.546	-3611.77037037037	-4950.89629629629
44325.6212314468	0	3611.761	-3614.11851851852	-4955.65185185184
44325.6212315625	0	3611.761	-3616.11111111111	-4960.04444444443
44325.6212316782	0	3616.102	-3618.14074074074	-4964.83703703703
44325.621231794	0	3616.102	-3620.03703703704	-4969.5111111111
44325.6212319097	0	3620.028	-3621.73333333333	-4974.49629629629
44325.6212320255	0	3620.028	-3623.3037037037	-4979.56296296295
44325.6212321412	0	3623.295	-3624.91111111111	-4984.42962962962
44325.6212322569	0	3623.295	-3626.5037037037	-4989.35555555554
44325.6212323727	0	3626.495	-3627.98518518518	-4993.67407407406
44325.6212324884	0	3626.495	-3629.51851851852	-4998.36296296295
44325.6212326042	0	3629.51	-3631.37037037037	-5003.29629629629
44325.6212327199	0	3629.51	-3633.3037037037	-5007.98518518517
44325.6212328356	0	3633.295	-3635.38518518518	-5012.69629629629
44325.6212329514	0	3633.295	-3637.74074074074	-5017.57777777777
44325.6212330671	0	3637.732	-3640.01481481481	-5022.37037037036
44325.6212331829	0	3637.732	-3642.05925925926	-5026.54074074073
44325.6212332986	0	3642.05099999999	-3644.00740740741	-5030.93333333332
44325.6212334143	0	3642.05099999999	-3646.23703703704	-5035.85925925925
44325.6212335301	0	3646.22899999999	-3648.4	-5040.88888888888
44325.6212336458	0	3646.22899999999	-3650.56296296296	-5045.68888888888
44325.6212337616	0	3650.55499999999	-3652.71111111111	-5050.44444444443
44325.6212338773	0	3650.55499999999	-3654.97037037037	-5055.08888888888
44325.6212339931	0	3654.962	-3657.26666666667	-5059.39259259258
44325.6212341088	0	3654.962	-3659.62962962963	-5063.83703703703
44325.6212342245	0	3659.621	-3662.04444444444	-5068.24444444443
44325.6212343403	0	3659.621	-3664.27407407407	-5072.71851851851
44325.621234456	0	3664.26499999999	-3665.31851851852	-5074.97037037036
44325.6212345718	0	3664.26499999999	-3666.00740740741	-5076.54074074073
44325.6212346875	0	3665.998	-3667.76296296296	-5080.67407407406
44325.6212348032	0	3665.998	-3669.81481481481	-5085.38518518517
44325.621234919	0	3669.80499999999	-3672.02222222222	-5090.2074074074
44325.6212350347	0	3669.80499999999	-3674.16296296296	-5095.0148148148
44325.6212351505	0	3674.15299999999	-3676.14814814815	-5099.67407407406
44325.6212352662	0	3674.15299999999	-3677.88148148148	-5104.07407407406
44325.6212353819	0	3677.87199999999	-3679.99259259259	-5108.97037037036
44325.6212354977	0	3677.87199999999	-3682.08888888889	-5113.5111111111
44325.6212356134	0	3682.07899999999	-3684.2	-5117.91851851851
44325.6212357292	0	3682.07899999999	-3686.43703703704	-5122.25925925925
44325.6212358449	0	3686.42699999999	-3688.93333333333	-5126.64444444443
44325.6212359607	0	3686.42699999999	-3691.51851851852	-5131.07407407406
44325.6212360764	0	3691.50799999999	-3694.07407407407	-5135.32592592591
44325.6212361921	0	3691.50799999999	-3696.55555555555	-5139.59999999999
44325.6212363079	0	3696.54499999999	-3698.8	-5143.4148148148
44325.6212364236	0	3696.54499999999	-3700.9037037037	-5147.31851851851
44325.6212365394	0	3700.89299999999	-3703.31111111111	-5151.83703703702
44325.6212366551	0	3700.89299999999	-3705.64444444444	-5156.51851851851
44325.6212367708	0	3705.63399999999	-3707.72592592593	-5161.22222222221
44325.6212368866	0	3705.63399999999	-3709.63703703704	-5165.83703703702
44325.6212370023	0	3709.62699999999	-3711.48148148148	-5170.82222222221
44325.6212371181	0	3709.62699999999	-3713.32592592593	-5175.85925925925
44325.6212372338	0	3713.31599999999	-3715.06666666667	-5180.37777777777
44325.6212373495	0	3713.31599999999	-3717.00740740741	-5185.10370370369
44325.6212374653	0	3716.99699999999	-3718.86666666667	-5189.65185185184
44325.621237581	0	3716.99699999999	-3720.77777777778	-5194.23703703703
44325.6212376968	0	3720.76699999999	-3722.67407407407	-5199.09629629628
44325.6212378125	0	3720.76699999999	-3724.45185185185	-5203.68888888888
44325.6212379282	0	3724.44099999999	-3726.33333333333	-5208.34074074073
44325.621238044	0	3724.44099999999	-3727.94814814815	-5212.64444444443
44325.6212381597	0	3727.93699999999	-3729.72592592593	-5217.1111111111
44325.6212382755	0	3727.93699999999	-3731.55555555556	-5221.7111111111
44325.6212383912	0	3731.54399999999	-3733.35555555556	-5225.91851851851
44325.6212385069	0	3731.54399999999	-3735.4	-5230.45925925925
44325.6212386227	0	3735.38799999999	-3737.3037037037	-5234.57777777777
44325.6212387384	0	3735.38799999999	-3739.31851851852	-5238.92592592591
44325.6212388542	0	3739.30699999999	-3741.51111111111	-5243.18518518517
44325.6212389699	0	3739.30699999999	-3743.74814814815	-5247.44444444443
44325.6212390856	0	3743.73699999999	-3745.85185185185	-5251.37777777777
44325.6212392014	0	3743.73699999999	-3748.08148148148	-5255.23703703703
44325.6212393171	0	3748.06999999999	-3750.4	-5259.24444444443
44325.6212394329	0	3748.06999999999	-3752.65925925926	-5263.11851851851
44325.6212395486	0	3752.64799999999	-3754.9037037037	-5266.97037037036
44325.6212396644	0	3752.64799999999	-3757.00740740741	-5271.05925925925
44325.6212397801	0	3756.99599999999	-3759.11111111111	-5275.19999999999
44325.6212398958	0	3756.99599999999	-3760.94814814815	-5279.36296296295
44325.6212400116	0	3760.93699999999	-3762.66666666667	-5283.55555555554
44325.6212401273	0	3760.93699999999	-3763.94814814815	-5287.63703703703
44325.6212402431	0	3763.93699999999	-3764.81481481481	-5291.58518518517
44325.6212403588	0	3763.93699999999	-3765.54074074074	-5295.59259259258
44325.6212404745	0	3765.52999999999	-3766.1037037037	-5299.67407407406
44325.6212405903	0	3765.52999999999	-3766.38518518518	-5303.6148148148
44325.621240706	0	3766.37399999999	-3766.47407407407	-5307.4148148148
44325.6212408218	0	3766.37399999999	-3766.44444444444	-5311.36296296295
44325.6212409375	0	3766.43299999999	-3766.25925925926	-5315.2148148148
44325.6212410532	0	3766.43299999999	-3765.94814814815	-5319.07407407406
44325.621241169	0	3765.93699999999	-3765.56296296296	-5322.56296296295
44325.6212412847	0	3765.93699999999	-3765.11111111111	-5325.97037037036
44325.6212414005	0	3765.09999999999	-3764.78518518518	-5329.24444444443
44325.6212415162	0	3765.09999999999	-3764.62222222222	-5332.10370370369
44325.6212416319	0	3764.61099999999	-3764.31111111111	-5334.95555555554
44325.6212417477	0	3764.61099999999	-3763.92592592593	-5337.75555555554
44325.6212418634	0	3763.91499999999	-3763.65185185185	-5340.0148148148
44325.6212419792	0	3763.91499999999	-3763.51111111111	-5341.65185185184
44325.6212420949	0	3763.49999999999	-3763.42962962963	-5342.79259259258
44325.6212422106	0	3763.49999999999	-3763.42962962963	-5342.82962962962
44325.6212423264	0	3763.41899999999	-3763.42222222222	-5343.0074074074
44325.6212424421	0	3763.41899999999	-3763.57037037037	-5344.62962962962
44325.6212425579	0	3763.55999999999	-3763.67407407407	-5346.97037037036
44325.6212426736	0	3763.55999999999	-3763.77777777778	-5349.28148148147
44325.6212427894	0	3763.76699999999	-3763.88888888889	-5351.42222222221
44325.6212429051	0	3763.76699999999	-3764.01481481481	-5353.54074074073
44325.6212430208	0	3764.00399999999	-3764.0962962963	-5355.37037037036
44325.6212431366	0	3764.00399999999	-3764.11111111111	-5357.03703703703
44325.6212432523	0	3764.09999999999	-3764.13333333333	-5358.55555555554
44325.6212433681	0	3764.09999999999	-3764.12592592593	-5359.85925925925
44325.6212434838	0	3764.11499999999	-3764.15555555556	-5361.17037037036
44325.6212435995	0	3764.11499999999	-3764.21481481481	-5362.35555555554
44325.6212437153	0	3764.20399999999	-3764.22222222222	-5363.42222222221
44325.621243831	0	3764.20399999999	-3764.22222222222	-5364.3111111111
44325.6212439468	0	3764.21099999999	-3764.16296296296	-5365.0074074074
44325.6212440625	0	3764.21099999999	-3764.08888888889	-5365.62222222221
44325.6212441782	0	3764.07799999999	-3764.02222222222	-5366.03703703703
44325.621244294	0	3764.07799999999	-3763.88888888889	-5366.33333333332
44325.6212444097	0	3763.87799999999	-3763.71111111111	-5366.5111111111
44325.6212445255	0	3763.87799999999	-3763.54814814815	-5366.56296296295
44325.6212446412	0	3763.53699999999	-3763.41481481481	-5366.48888888888
44325.6212447569	0	3763.53699999999	-3763.35555555556	-5366.34074074073
44325.6212448727	0	3763.34399999999	-3763.28888888889	-5366.12592592592
44325.6212449884	0	3763.34399999999	-3763.20740740741	-5365.7111111111
44325.6212451042	0	3763.19599999999	-3763.15555555556	-5365.25925925925
44325.6212452199	0	3763.19599999999	-3763.14814814815	-5364.74074074073
44325.6212453356	0	3763.13699999999	-3763.12592592593	-5364.02222222221
44325.6212454514	0	3763.13699999999	-3763.12592592593	-5363.26666666666
44325.6212455671	0	3763.11499999999	-3763.11851851852	-5362.28888888888
44325.6212456829	0	3763.11499999999	-3763.07407407407	-5361.19999999999
44325.6212457986	0	3763.06299999999	-3763.04444444444	-5359.95555555555
44325.6212459144	0	3763.06299999999	-3763.03703703704	-5358.54074074073
44325.6212460301	0	3763.02599999999	-3763.1037037037	-5357.10370370369
44325.6212461458	0	3763.02599999999	-3763.21481481481	-5355.63703703703
44325.6212462616	0	3763.20399999999	-3763.34814814815	-5354.11851851851
44325.6212463773	0	3763.20399999999	-3763.45185185185	-5352.54074074073
44325.6212464931	0	3763.44099999999	-3763.60740740741	-5350.92592592592
44325.6212466088	0	3763.44099999999	-3763.87407407407	-5349.05925925925
44325.6212467245	0	3763.86299999999	-3764.3037037037	-5347.16296296295
44325.6212468403	0	3763.86299999999	-3764.76296296296	-5345.28148148147
44325.621246956	0	3764.75199999999	-3765.3037037037	-5343.48888888888
44325.6212470718	0	3764.75199999999	-3765.81481481481	-5341.63703703703
44325.6212471875	0	3765.80399999999	-3766.54814814815	-5339.71851851851
44325.6212473032	0	3765.80399999999	-3767.35555555556	-5337.54074074073
44325.621247419	0	3767.34499999999	-3768.22222222222	-5335.21481481481
44325.6212475347	0	3767.34499999999	-3768.82222222222	-5333.12592592592
44325.6212476505	0	3768.81199999999	-3769.36296296296	-5331.07407407406
44325.6212477662	0	3768.81199999999	-3769.86666666667	-5329.10370370369
44325.6212478819	0	3769.85599999999	-3770.42222222222	-5327.04444444443
44325.6212479977	0	3769.85599999999	-3770.91851851852	-5324.90370370369
44325.6212481134	0	3770.90799999999	-3771.54074074074	-5322.9111111111
44325.6212482292	0	3770.90799999999	-3772.08148148148	-5321.13333333332
44325.6212483449	0	3772.07099999999	-3772.54814814815	-5319.12592592592
44325.6212484607	0	3772.07099999999	-3773.21481481481	-5316.95555555555
44325.6212485764	0	3773.20399999999	-3773.93333333333	-5314.93333333332
44325.6212486921	0	3773.20399999999	-3774.77037037037	-5312.83703703703
44325.6212488079	0	3774.75999999999	-3775.64444444444	-5310.82222222221
44325.6212489236	0	3774.75999999999	-3776.37037037037	-5308.77037037036
44325.6212490394	0	3776.35999999999	-3777.22222222222	-5306.47407407406
44325.6212491551	0	3776.35999999999	-3778.14074074074	-5304.19999999999
44325.6212492708	0	3778.12999999999	-3779.26666666667	-5301.82222222221
44325.6212493866	0	3778.12999999999	-3780.42962962963	-5299.47407407406
44325.6212495023	0	3780.41899999999	-3781.6	-5297.11851851851
44325.6212496181	0	3780.41899999999	-3782.5037037037	-5294.88888888888
44325.6212497338	0	3782.49299999999	-3783.23703703704	-5292.8148148148
44325.6212498495	0	3782.49299999999	-3783.82222222222	-5290.67407407406
44325.6212499769	0	3783.81199999999	-3784.13333333333	-5288.53333333332
44325.621250081	0	3783.81199999999	-3784.22962962963	-5286.39259259258
44325.6212501968	0	3784.21899999999	-3784.13333333333	-5284.13333333332
44325.6212503125	0	3784.21899999999	-3783.81481481481	-5282.33333333332
44325.6212504282	0	3783.80399999999	-3783.26666666667	-5280.49629629629
44325.621250544	0	3783.80399999999	-3782.6	-5278.84444444444
44325.6212506597	0	3782.58899999999	-3781.77037037037	-5277.12592592592
44325.6212507755	0	3782.58899999999	-3780.99259259259	-5275.59259259258
44325.6212508912	0	3780.98199999999	-3780.25925925926	-5274.07407407407
44325.6212510069	0	3780.98199999999	-3779.63703703704	-5272.64444444444
44325.6212511227	0	3779.62599999999	-3779.16296296296	-5271.25185185184
44325.6212512384	0	3779.62599999999	-3778.94814814815	-5269.91851851851
44325.6212513542	0	3778.93699999999	-3778.92592592592	-5268.52592592592
44325.6212514699	0	3778.93699999999	-3778.93333333333	-5267.12592592592
44325.6212515856	0	3778.92199999999	-3779.09629629629	-5265.7037037037
44325.6212517014	0	3778.92199999999	-3779.31111111111	-5264.45925925925
44325.6212518171	0	3779.29999999999	-3779.61481481481	-5263.43703703703
44325.6212519329	0	3779.29999999999	-3779.93333333333	-5262.42962962962
44325.6212520486	0	3779.92199999999	-3780.20740740741	-5261.48888888888
44325.6212521644	0	3779.92199999999	-3780.46666666667	-5260.46666666666
44325.6212522801	0	3780.45499999999	-3780.65185185185	-5259.59259259259
44325.6212523958	0	3780.45499999999	-3780.68888888889	-5258.74074074073
44325.6212525116	0	3780.67699999999	-3780.64444444444	-5258.06666666666
44325.6212526273	0	3780.67699999999	-3780.46666666667	-5257.46666666666
44325.6212527431	0	3780.45499999999	-3780.34074074074	-5257.12592592592
44325.6212528588	0	3780.45499999999	-3780.06666666667	-5256.65925925925
44325.6212529745	0	3780.05499999999	-3779.82222222222	-5256.34074074073
44325.6212530903	0	3780.05499999999	-3779.62962962963	-5256.08888888888
44325.621253206	0	3779.61799999999	-3779.55555555555	-5255.93333333333
44325.6212533218	0	3779.61799999999	-3779.56296296296	-5255.87407407407
44325.6212534375	0	3779.55099999999	-3779.68148148148	-5255.85925925925
44325.6212535532	0	3779.55099999999	-3779.86666666667	-5255.9037037037
44325.621253669	0	3779.85499999999	-3780.05185185185	-5256.0074074074
44325.6212537847	0	3779.85499999999	-3780.21481481481	-5256.16296296296
44325.6212539005	0	3780.20299999999	-3780.37037037037	-5256.37037037036
44325.6212540162	0	3780.20299999999	-3780.4962962963	-5256.62962962962
44325.6212541319	0	3780.48399999999	-3780.57037037037	-5256.94814814814
44325.6212542477	0	3780.48399999999	-3780.57037037037	-5257.28148148147
44325.6212543634	0	3780.55799999999	-3780.57037037037	-5257.71851851851
44325.6212544792	0	3780.55799999999	-3780.56296296296	-5258.21481481481
44325.6212545949	0	3780.55099999999	-3780.55555555555	-5258.76296296296
44325.6212547106	0	3780.55099999999	-3780.5037037037	-5259.31851851851
44325.6212548264	0	3780.49199999999	-3780.44444444444	-5259.88148148148
44325.6212549421	0	3780.49199999999	-3780.43703703704	-5260.53333333333
44325.6212550579	0	3780.42499999999	-3780.46666666667	-5261.19259259259
44325.6212551736	0	3780.42499999999	-3780.54074074074	-5261.83703703703
44325.6212552893	0	3780.52899999999	-3780.6	-5262.47407407407
44325.6212554051	0	3780.52899999999	-3780.68888888889	-5263.08888888888
44325.6212555208	0	3780.67699999999	-3780.84444444444	-5263.59259259259
44325.6212556366	0	3780.67699999999	-3780.9037037037	-5264.31851851851
44325.6212557523	0	3780.89199999999	-3780.92592592592	-5265.1111111111
44325.6212558681	0	3780.89199999999	-3780.91111111111	-5265.85925925925
44325.6212559838	0	3780.89899999999	-3780.8962962963	-5266.6074074074
44325.6212560995	0	3780.89899999999	-3780.82962962963	-5267.39999999999
44325.6212562153	0	3780.81799999999	-3780.79259259259	-5268.1037037037
44325.621256331	0	3780.81799999999	-3780.80740740741	-5268.91851851851
44325.6212564468	0	3780.79599999999	-3780.82962962963	-5269.7037037037
44325.6212565625	0	3780.79599999999	-3780.91851851852	-5270.47407407407
44325.6212566782	0	3780.90699999999	-3781.00740740741	-5271.24444444444
44325.621256794	0	3780.90699999999	-3781.07407407407	-5271.82962962962
44325.6212569097	0	3781.06299999999	-3781.18518518518	-5272.49629629629
44325.6212570255	0	3781.06299999999	-3781.23703703704	-5273.19259259259
44325.6212571412	0	3781.22599999999	-3781.26666666667	-5273.91851851851
44325.6212572569	0	3781.22599999999	-3781.3037037037	-5274.65925925925
44325.6212573727	0	3781.29299999999	-3781.31111111111	-5275.39999999999
44325.6212574884	0	3781.29299999999	-3781.31111111111	-5276.05925925925
44325.6212576042	0	3781.29999999999	-3781.31111111111	-5276.66666666666
44325.6212577199	0	3781.29999999999	-3781.34074074074	-5277.29629629629
44325.6212578357	0	3781.32999999999	-3781.38518518518	-5277.91851851851
44325.6212579514	0	3781.32999999999	-3781.42222222222	-5278.51851851851
44325.6212580671	0	3781.41099999999	-3781.45925925926	-5278.99259259259
44325.6212581829	0	3781.41099999999	-3781.47407407407	-5279.49629629629
44325.6212582986	0	3781.46299999999	-3781.45925925926	-5279.94074074074
44325.6212584144	0	3781.46299999999	-3781.45925925926	-5280.44444444444
44325.6212585301	0	3781.44799999999	-3781.45925925926	-5280.91111111111
44325.6212586458	0	3781.44799999999	-3781.45925925926	-5281.37777777777
44325.6212587616	0	3781.44799999999	-3781.45185185185	-5281.8074074074
44325.6212588773	0	3781.44099999999	-3781.43703703704	-5282.21481481481
44325.6212589931	0	3781.44099999999	-3781.42962962963	-5282.58518518518
44325.6212591088	0	3781.41899999999	-3781.43703703704	-5282.91111111111
44325.6212592245	0	3781.41899999999	-3781.5037037037	-5283.21481481481
44325.6212593403	0	3781.49299999999	-3781.53333333333	-5283.4
44325.621259456	0	3781.49299999999	-3781.58518518518	-5283.65185185185
44325.6212595718	0	3781.574	-3781.61481481481	-5283.91111111111
44325.6212596875	0	3781.574	-3781.61481481481	-5284.15555555555
44325.6212598032	0	3781.604	-3781.6	-5284.37037037037
44325.621259919	0	3781.604	-3781.56296296296	-5284.54814814814
44325.6212600347	0	3781.552	-3781.48888888889	-5284.69629629629
44325.6212601505	0	3781.552	-3781.45925925926	-5284.77777777777
44325.6212602662	0	3781.448	-3781.43703703704	-5284.84444444444
44325.6212603819	0	3781.448	-3781.42962962963	-5284.91851851851
44325.6212604977	0	3781.418	-3781.43703703704	-5284.96296296296
44325.6212606134	0	3781.418	-3781.47407407407	-5284.98518518518
44325.6212607292	0	3781.462	-3781.5037037037	-5284.99259259259
44325.6212608449	0	3781.462	-3781.54814814815	-5284.97777777777
44325.6212609606	0	3781.536	-3781.57037037037	-5284.95555555555
44325.6212610764	0	3781.536	-3781.57037037037	-5284.91851851851
44325.6212611921	0	3781.558	-3781.57037037037	-5284.84444444444
44325.6212613079	0	3781.558	-3781.56296296296	-5284.77777777777
44325.6212614236	0	3781.55099999999	-3781.54074074074	-5284.68148148148
44325.6212615394	0	3781.55099999999	-3781.51851851852	-5284.59259259259
44325.6212616551	0	3781.507	-3781.51851851852	-5284.48888888888
44325.6212617708	0	3781.507	-3781.51111111111	-5284.35555555555
44325.6212618866	0	3781.5	-3781.51851851852	-5284.17777777777
44325.6212620023	0	3781.5	-3781.51851851852	-5283.97777777777
44325.6212621181	0	3781.507	-3781.54814814815	-5283.82222222222
44325.6212622338	0	3781.507	-3781.57777777778	-5283.56296296296
44325.6212623495	0	3781.566	-3781.59259259259	-5283.31111111111
44325.6212624653	0	3781.566	-3781.6	-5283.07407407407
44325.621262581	0	3781.588	-3781.59259259259	-5282.82222222222
44325.6212626968	0	3781.588	-3781.56296296296	-5282.54074074073
44325.6212628125	0	3781.551	-3781.54074074074	-5282.26666666666
44325.6212629282	0	3781.551	-3781.5037037037	-5281.99259259259
44325.621263044	0	3781.492	-3781.5037037037	-5281.71111111111
44325.6212631597	0	3781.492	-3781.51851851852	-5281.39259259259
44325.6212632755	0	3781.507	-3781.57777777778	-5281.07407407407
44325.6212633912	0	3781.507	-3781.65185185185	-5280.79999999999
44325.6212635069	0	3781.63999999999	-3781.74074074074	-5280.47407407407
44325.6212636227	0	3781.63999999999	-3781.80740740741	-5280.12592592592
44325.6212637384	0	3781.79599999999	-3781.88888888889	-5279.78518518518
44325.6212638542	0	3781.79599999999	-3781.94074074074	-5279.48148148148
44325.6212639699	0	3781.92899999999	-3781.99259259259	-5279.15555555555
44325.6212640856	0	3781.92899999999	-3781.99259259259	-5278.82962962962
44325.6212642014	0	3781.98099999999	-3782.02962962963	-5278.51851851851
44325.6212643171	0	3781.98099999999	-3782.08888888889	-5278.16296296296
44325.6212644329	0	3782.07699999999	-3782.0962962963	-5277.77777777777
44325.6212645486	0	3782.07699999999	-3782.0962962963	-5277.4074074074
44325.6212646644	0	3782.08399999999	-3782.08148148148	-5277.02962962962
44325.6212647801	0	3782.08399999999	-3782.05185185185	-5276.65925925925
44325.6212648958	0	3782.04	-3781.95555555556	-5276.29629629629
44325.6212650116	0	3782.04	-3781.88148148148	-5275.96296296296
44325.6212651273	0	3781.86999999999	-3781.82962962963	-5275.7037037037
44325.6212652431	0	3781.86999999999	-3781.76296296296	-5275.37777777777
44325.6212653588	0	3781.75099999999	-3781.76296296296	-5275.04444444444
44325.6212654745	0	3781.75099999999	-3781.77777777778	-5274.72592592592
44325.6212655903	0	3781.76599999999	-3781.77777777778	-5274.43703703703
44325.621265706	0	3781.76599999999	-3781.77777777778	-5274.15555555555
44325.6212658218	0	3781.76599999999	-3781.78518518518	-5273.89629629629
44325.6212659375	0	3781.77299999999	-3781.79259259259	-5273.6074074074
44325.6212660532	0	3781.77299999999	-3781.82222222222	-5273.34074074074
44325.621266169	0	3781.80999999999	-3781.82222222222	-5273.09629629629
44325.6212662847	0	3781.80999999999	-3781.79259259259	-5272.85185185185
44325.6212664005	0	3781.77999999999	-3781.74814814815	-5272.62962962962
44325.6212665162	0	3781.77999999999	-3781.68888888889	-5272.39999999999
44325.6212666319	0	3781.67599999999	-3781.68888888889	-5272.17037037036
44325.6212667477	0	3781.67599999999	-3781.68888888889	-5271.95555555555
44325.6212668634	0	3781.67599999999	-3781.74814814815	-5271.74074074074
44325.6212669792	0	3781.73499999999	-3781.78518518518	-5271.55555555555
44325.6212670949	0	3781.73499999999	-3781.79259259259	-5271.42962962962
44325.6212672106	0	3781.77899999999	-3781.8	-5271.3037037037
44325.6212673264	0	3781.77899999999	-3781.8	-5271.14074074074
44325.6212674421	0	3781.78599999999	-3781.77037037037	-5271.02222222222
44325.6212675579	0	3781.78599999999	-3781.71111111111	-5270.88148148148
44325.6212676736	0	3781.69699999999	-3781.6962962963	-5270.79259259259
44325.6212677893	0	3781.69699999999	-3781.6962962963	-5270.7037037037
44325.6212679051	0	3781.68199999999	-3781.71851851852	-5270.62222222222
44325.6212680208	0	3781.68199999999	-3781.78518518518	-5270.51111111111
44325.6212681366	0	3781.77099999999	-3781.86666666667	-5270.38518518518
44325.6212682523	0	3781.77099999999	-3781.91111111111	-5270.3037037037
44325.6212683681	0	3781.89699999999	-3781.91851851852	-5270.25185185185
44325.6212684838	0	3781.89699999999	-3781.8962962963	-5270.17777777777
44325.6212685995	0	3781.882	-3781.83703703704	-5270.11851851851
44325.6212687153	0	3781.882	-3781.74814814815	-5270.06666666666
44325.621268831	0	3781.73399999999	-3781.65925925926	-5270.04444444444
44325.6212689468	0	3781.73399999999	-3781.57037037037	-5270.04444444444
44325.6212690625	0	3781.556	-3781.51851851852	-5270.05185185185
44325.6212691782	0	3781.556	-3781.48888888889	-5270.05185185185
44325.621269294	0	3781.47499999999	-3781.48888888889	-5270.06666666666
44325.6212694097	0	3781.47499999999	-3781.4962962963	-5270.08148148148
44325.6212695255	0	3781.482	-3781.53333333333	-5270.1037037037
44325.6212696412	0	3781.482	-3781.58518518518	-5270.13333333333
44325.6212697569	0	3781.57099999999	-3781.61481481481	-5270.17777777777
44325.6212698727	0	3781.57099999999	-3781.62222222222	-5270.19999999999
44325.6212699884	0	3781.60799999999	-3781.62222222222	-5270.22222222222
44325.6212701042	0	3781.60799999999	-3781.6	-5270.25925925925
44325.6212702199	0	3781.58599999999	-3781.51851851852	-5270.31111111111
44325.6212703357	0	3781.58599999999	-3781.42962962963	-5270.38518518518
44325.6212704514	0	3781.41599999999	-3781.37037037037	-5270.45185185185
44325.6212705671	0	3781.41599999999	-3781.35555555555	-5270.51851851851
44325.6212706829	0	3781.34199999999	-3781.36296296296	-5270.58518518518
44325.6212707986	0	3781.34199999999	-3781.42962962963	-5270.64444444444
44325.6212709144	0	3781.41599999999	-3781.5037037037	-5270.71851851851
44325.6212710301	0	3781.41599999999	-3781.59259259259	-5270.78518518518
44325.6212711458	0	3781.57899999999	-3781.67407407407	-5270.84444444444
44325.6212712616	0	3781.57899999999	-3781.7037037037	-5270.87407407407
44325.6212713773	0	3781.68999999999	-3781.7037037037	-5270.89629629629
44325.6212714931	0	3781.68999999999	-3781.7037037037	-5270.94814814814
44325.6212716088	0	3781.68999999999	-3781.65925925926	-5270.98518518518
44325.6212717245	0	3781.64599999999	-3781.59259259259	-5271.01481481481
44325.6212718403	0	3781.64599999999	-3781.54814814815	-5271.04444444444
44325.621271956	0	3781.53499999999	-3781.54074074074	-5271.08148148147
44325.6212720718	0	3781.53499999999	-3781.54074074074	-5271.08148148147
44325.6212721875	0	3781.52799999999	-3781.58518518518	-5271.08888888888
44325.6212723032	0	3781.52799999999	-3781.68888888889	-5271.1037037037
44325.621272419	0	3781.67599999999	-3781.79259259259	-5271.1037037037
44325.6212725347	0	3781.67599999999	-3781.87407407407	-5271.1037037037
44325.6212726505	0	3781.86099999999	-3781.8962962963	-5271.1037037037
44325.6212727662	0	3781.86099999999	-3781.8962962963	-5271.08148148147
44325.6212728819	0	3781.88299999999	-3781.85925925926	-5271.06666666666
44325.6212729977	0	3781.88299999999	-3781.78518518518	-5271.06666666666
44325.6212731134	0	3781.77199999999	-3781.68888888889	-5271.05185185185
44325.6212732292	0	3781.77199999999	-3781.59259259259	-5271.05185185185
44325.6212733449	0	3781.57899999999	-3781.53333333333	-5271.05925925925
44325.6212734606	0	3781.57899999999	-3781.51111111111	-5271.05925925925
44325.6212735764	0	3781.49799999999	-3781.51851851852	-5271.04444444444
44325.6212736921	0	3781.49799999999	-3781.6	-5270.99999999999
44325.6212738079	0	3781.58699999999	-3781.71851851852	-5270.94814814814
44325.6212739236	0	3781.58699999999	-3781.87407407407	-5270.88888888888
44325.6212740394	0	3781.86099999999	-3782	-5270.79999999999
44325.6212741551	0	3781.86099999999	-3782.07407407407	-5270.71111111111
44325.6212742708	0	3782.06099999999	-3782.14814814815	-5270.62222222222
44325.6212743866	0	3782.06099999999	-3782.21481481481	-5270.51111111111
44325.6212745023	0	3782.20199999999	-3782.3037037037	-5270.39999999999
44325.6212746181	0	3782.20199999999	-3782.42222222222	-5270.28148148148
44325.6212747338	0	3782.40899999999	-3782.59259259259	-5270.06666666666
44325.6212748495	0	3782.40899999999	-3782.75555555555	-5269.82962962962
44325.6212749653	0	3782.74199999999	-3782.9037037037	-5269.61481481481
44325.621275081	0	3782.74199999999	-3783.03703703704	-5269.29629629629
44325.6212751968	0	3783.02299999999	-3783.05925925926	-5269.03703703703
44325.6212753125	0	3783.02299999999	-3782.99259259259	-5268.83703703703
44325.6212754282	0	3782.97899999999	-3782.85925925926	-5268.63703703703
44325.621275544	0	3782.97899999999	-3782.63703703704	-5268.42962962963
44325.6212756597	0	3782.62299999999	-3782.42222222222	-5268.25185185185
44325.6212757755	0	3782.62299999999	-3782.25925925926	-5268.08148148148
44325.6212758912	0	3782.24499999999	-3782.11111111111	-5267.87407407407
44325.6212760069	0	3782.24499999999	-3782.01481481481	-5267.73333333333
44325.6212761227	0	3782.00099999999	-3782	-5267.57037037037
44325.6212762384	0	3782.00099999999	-3782	-5267.37037037037
44325.6212763542	0	3781.98599999999	-3782	-5267.14814814814
44325.6212764699	0	3781.98599999999	-3782.00740740741	-5266.91111111111
44325.6212765856	0	3781.99299999999	-3782.02222222222	-5266.66666666666
44325.6212767014	0	3781.99299999999	-3782.00740740741	-5266.43703703703
44325.6212768171	0	3781.99299999999	-3781.98518518518	-5266.28888888888
44325.6212769329	0	3781.97099999999	-3781.93333333333	-5266.14074074074
44325.6212770486	0	3781.97099999999	-3781.88888888889	-5266.0074074074
44325.6212771644	0	3781.87499999999	-3781.85925925926	-5265.86666666666
44325.6212772801	0	3781.87499999999	-3781.85925925926	-5265.71851851851
44325.6212773958	0	3781.84499999999	-3781.94074074074	-5265.58518518518
44325.6212775116	0	3781.84499999999	-3782.04444444444	-5265.45925925926
44325.6212776273	0	3782.02999999999	-3782.14814814815	-5265.33333333333
44325.6212777431	0	3782.02999999999	-3782.2	-5265.22962962963
44325.6212778588	0	3782.18599999999	-3782.2	-5265.1037037037
44325.6212779745	0	3782.18599999999	-3782.18518518518	-5265.02962962963
44325.6212780903	0	3782.17099999999	-3782.11851851852	-5264.97037037037
44325.621278206	0	3782.17099999999	-3782.03703703704	-5264.91851851851
44325.6212783218	0	3782.02299999999	-3781.94814814815	-5264.88148148148
44325.6212784375	0	3782.02299999999	-3781.8962962963	-5264.86666666666
44325.6212785532	0	3781.88199999999	-3781.87407407407	-5264.85185185185
44325.621278669	0	3781.88199999999	-3781.87407407407	-5264.85185185185
44325.6212787847	0	3781.85999999999	-3781.9037037037	-5264.84444444444
44325.6212789005	0	3781.85999999999	-3781.93333333333	-5264.84444444444
44325.6212790162	0	3781.91899999999	-3781.97037037037	-5264.85185185185
44325.6212791319	0	3781.91899999999	-3781.97037037037	-5264.86666666666
44325.6212792477	0	3781.95599999999	-3781.96296296296	-5264.9037037037
44325.6212793634	0	3781.95599999999	-3781.92592592592	-5264.95555555555
44325.6212794792	0	3781.91199999999	-3781.87407407407	-5265.0074074074
44325.6212795949	0	3781.91199999999	-3781.82222222222	-5265.08888888888
44325.6212797106	0	3781.80799999999	-3781.77037037037	-5265.17777777777
44325.6212798264	0	3781.80799999999	-3781.74074074074	-5265.28148148148
44325.6212799421	0	3781.72699999999	-3781.73333333333	-5265.37037037037
44325.6212800579	0	3781.72699999999	-3781.74814814815	-5265.48148148148
44325.6212801736	0	3781.73399999999	-3781.79259259259	-5265.62222222222
44325.6212802894	0	3781.73399999999	-3781.82222222222	-5265.72592592592
44325.6212804051	0	3781.80799999999	-3781.85925925926	-5265.81481481481
44325.6212805208	0	3781.80799999999	-3781.86666666666	-5265.94074074074
44325.6212806366	0	3781.85199999999	-3781.86666666666	-5266.03703703703
44325.6212807523	0	3781.85199999999	-3781.85185185185	-5266.11111111111
44325.6212808681	0	3781.83699999999	-3781.8	-5266.2
44325.6212809838	0	3781.83699999999	-3781.74074074074	-5266.28888888888
44325.6212810995	0	3781.72599999999	-3781.68888888889	-5266.39259259259
44325.6212812153	0	3781.72599999999	-3781.66666666666	-5266.46666666666
44325.621281331	0	3781.65199999999	-3781.66666666666	-5266.52592592592
44325.6212814468	0	3781.65199999999	-3781.67407407407	-5266.6074074074
44325.6212815625	0	3781.65899999999	-3781.68888888889	-5266.68148148148
44325.6212816782	0	3781.65899999999	-3781.7037037037	-5266.76296296296
44325.621281794	0	3781.68899999999	-3781.71851851852	-5266.8074074074
44325.6212819097	0	3781.68899999999	-3781.72592592592	-5266.85925925925
44325.6212820255	0	3781.71099999999	-3781.73333333333	-5266.91111111111
44325.6212821412	0	3781.71099999999	-3781.74814814814	-5266.94814814814
44325.6212822569	0	3781.73299999999	-3781.74074074074	-5266.97037037037
44325.6212823727	0	3781.73299999999	-3781.71111111111	-5266.99259259259
44325.6212824884	0	3781.69599999999	-3781.68148148148	-5267.01481481481
44325.6212826042	0	3781.69599999999	-3781.67407407407	-5267.02222222222
44325.6212827199	0	3781.65899999999	-3781.68148148148	-5267.02222222222
44325.6212828357	0	3781.65899999999	-3781.71851851851	-5267.01481481481
44325.6212829514	0	3781.70299999999	-3781.8074074074	-5266.97777777777
44325.6212830671	0	3781.70299999999	-3781.9037037037	-5266.91851851851
44325.6212831829	0	3781.88799999999	-3781.97777777777	-5266.86666666666
44325.6212832986	0	3781.88799999999	-3781.99259259259	-5266.82222222222
44325.6212834144	0	3781.97699999999	-3781.99259259259	-5266.75555555555
44325.6212835301	0	3781.97699999999	-3781.95555555555	-5266.7037037037
44325.6212836458	0	3781.93999999999	-3781.88148148148	-5266.65185185185
44325.6212837616	0	3781.93999999999	-3781.74814814814	-5266.57777777777
44325.6212838773	0	3781.73299999999	-3781.65185185185	-5266.5111111111
44325.6212839931	0	3781.73299999999	-3781.59259259259	-5266.42222222222
44325.6212841088	0	3781.57699999999	-3781.57777777777	-5266.36296296296
44325.6212842245	0	3781.57699999999	-3781.59259259259	-5266.3037037037
44325.6212843403	0	3781.57699999999	-3781.66666666666	-5266.21481481481
44325.621284456	0	3781.65099999999	-3781.74814814814	-5266.14814814814
44325.6212845718	0	3781.65099999999	-3781.82222222222	-5266.07407407407
44325.6212846875	0	3781.80699999999	-3781.86666666666	-5265.99999999999
44325.6212848032	0	3781.80699999999	-3781.86666666666	-5265.95555555555
44325.621284919	0	3781.85099999999	-3781.86666666666	-5265.9037037037
44325.6212850347	0	3781.85099999999	-3781.83703703703	-5265.85925925925
44325.6212851505	0	3781.82099999999	-3781.76296296296	-5265.82962962962
44325.6212852662	0	3781.82099999999	-3781.66666666666	-5265.79259259259
44325.6212853819	0	3781.65099999999	-3781.62222222222	-5265.77777777777
44325.6212854977	0	3781.65099999999	-3781.58518518518	-5265.76296296296
44325.6212856134	0	3781.56999999999	-3781.57777777777	-5265.75555555555
44325.6212857292	0	3781.56999999999	-3781.57777777777	-5265.75555555555
44325.6212858449	0	3781.56299999999	-3781.59259259259	-5265.75555555555
44325.6212859606	0	3781.56299999999	-3781.61481481481	-5265.75555555555
44325.6212860764	0	3781.59999999999	-3781.62222222222	-5265.75555555555
44325.6212861921	0	3781.59999999999	-3781.62962962963	-5265.77037037036
44325.6212863079	0	3781.61499999999	-3781.62962962963	-5265.78518518518
44325.6212864236	0	3781.61499999999	-3781.64444444444	-5265.82222222222
44325.6212865394	0	3781.62999999999	-3781.64444444444	-5265.86666666666
44325.6212866551	0	3781.62999999999	-3781.64444444444	-5265.89629629629
44325.6212867708	0	3781.62999999999	-3781.65925925926	-5265.92592592592
44325.6212868866	0	3781.64499999999	-3781.66666666666	-5265.95555555555
44325.6212870023	0	3781.64499999999	-3781.66666666666	-5266.02222222222
44325.6212871181	0	3781.65199999999	-3781.66666666666	-5266.08888888888
44325.6212872338	0	3781.65199999999	-3781.66666666666	-5266.19259259259
44325.6212873495	0	3781.65199999999	-3781.64444444444	-5266.29629629629
44325.6212874653	0	3781.62999999999	-3781.64444444444	-5266.39999999999
44325.621287581	0	3781.62999999999	-3781.64444444444	-5266.51111111111
44325.6212876968	0	3781.62999999999	-3781.65185185185	-5266.59999999999
44325.6212878125	0	3781.63699999999	-3781.68888888888	-5266.67407407407
44325.6212879282	0	3781.63699999999	-3781.72592592592	-5266.74074074073
44325.621288044	0	3781.71099999999	-3781.78518518518	-5266.81481481481
44325.6212881597	0	3781.71099999999	-3781.8074074074	-5266.85925925925
44325.6212882755	0	3781.79199999999	-3781.8074074074	-5266.94074074073
44325.6212883912	0	3781.79199999999	-3781.8074074074	-5267.01481481481
44325.6212885069	0	3781.79199999999	-3781.8074074074	-5267.05185185185
44325.6212886227	0	3781.79199999999	-3781.75555555555	-5267.1111111111
44325.6212887384	0	3781.73999999999	-3781.71851851851	-5267.19999999999
44325.6212888542	0	3781.73999999999	-3781.69629629629	-5267.23703703703
44325.6212889699	0	3781.68099999999	-3781.68888888888	-5267.25925925925
44325.6212890856	0	3781.68099999999	-3781.68888888888	-5267.26666666666
44325.6212892014	0	3781.67399999999	-3781.7037037037	-5267.29629629629
44325.6212893171	0	3781.67399999999	-3781.74074074074	-5267.32592592592
44325.6212894329	0	3781.72599999999	-3781.78518518518	-5267.34074074073
44325.6212895486	0	3781.72599999999	-3781.8074074074	-5267.34814814814
44325.6212896643	0	3781.79299999999	-3781.82222222222	-5267.34814814814
44325.6212897801	0	3781.79299999999	-3781.82222222222	-5267.34074074073
44325.6212898958	0	3781.80799999999	-3781.81481481481	-5267.32592592592
44325.6212900116	0	3781.80799999999	-3781.79259259259	-5267.3111111111
44325.6212901273	0	3781.77799999999	-3781.75555555555	-5267.28148148147
44325.6212902431	0	3781.77799999999	-3781.73333333333	-5267.25925925925
44325.6212903588	0	3781.71899999999	-3781.71851851851	-5267.23703703703
44325.6212904745	0	3781.71899999999	-3781.68888888888	-5267.24444444444
44325.6212905903	0	3781.67499999999	-3781.56296296296	-5267.25925925925
44325.621290706	0	3781.67499999999	-3781.34814814814	-5267.3037037037
44325.6212908218	0	3781.33399999999	-3780.98518518518	-5267.42222222222
44325.6212909375	0	3781.33399999999	-3780.5037037037	-5267.56296296296
44325.6212910532	0	3780.48999999999	-3780.02222222222	-5267.65185185185
44325.621291169	0	3780.48999999999	-3779.48888888888	-5267.79999999999
44325.6212912847	0	3779.47499999999	-3778.74074074074	-5268.04444444444
44325.6212914005	0	3779.47499999999	-3777.74074074074	-5268.48148148147
44325.6212915162	0	3777.72699999999	-3776.67407407407	-5269.06666666666
44325.6212916319	0	3777.72699999999	-3775.42222222222	-5269.77777777777
44325.6212917477	0	3775.40799999999	-3773.96296296296	-5270.55555555555
44325.6212918634	0	3775.40799999999	-3772.51111111111	-5271.48888888888
44325.6212919792	0	3772.49699999999	-3770.95555555555	-5272.46666666666
44325.6212920949	0	3772.49699999999	-3769.29629629629	-5273.52592592592
44325.6212922107	0	3769.28199999999	-3767.66666666666	-5274.62962962962
44325.6212923264	0	3769.28199999999	-3766.12592592592	-5275.74814814814
44325.6212924421	0	3766.11199999999	-3764.69629629629	-5276.93333333333
44325.6212925579	0	3766.11199999999	-3763.37037037037	-5278.12592592592
44325.6212926736	0	3763.35599999999	-3762.4074074074	-5279.32592592592
44325.6212927894	0	3763.35599999999	-3761.62962962963	-5280.59259259258
44325.6212929051	0	3761.61499999999	-3761.17777777777	-5281.89629629629
44325.6212930208	0	3761.61499999999	-3760.88148148148	-5283.25925925925
44325.6212931366	0	3760.86699999999	-3760.78518518518	-5284.79999999999
44325.6212932523	0	3760.86699999999	-3760.78518518518	-5286.28148148147
44325.6212933681	0	3760.77099999999	-3760.79259259259	-5287.92592592592
44325.6212934838	0	3760.77099999999	-3760.69629629629	-5289.69629629629
44325.6212935995	0	3760.68199999999	-3760.62222222222	-5291.57037037036
44325.6212937153	0	3760.68199999999	-3760.45185185185	-5293.48148148147
44325.621293831	0	3760.43799999999	-3760.42962962963	-5295.54074074073
44325.6212939468	0	3760.43799999999	-3760.28148148148	-5297.59999999999
44325.6212940625	0	3760.26799999999	-3760.1037037037	-5299.62962962962
44325.6212941782	0	3760.26799999999	-3759.93333333333	-5301.79259259259
44325.621294294	0	3759.91999999999	-3759.79259259259	-5304.17777777777
44325.6212944097	0	3759.91999999999	-3759.65925925926	-5306.65925925925
44325.6212945255	0	3759.64599999999	-3759.57777777777	-5309.19259259259
44325.6212946412	0	3759.64599999999	-3759.46666666666	-5311.92592592592
44325.6212947569	0	3759.45299999999	-3759.42222222222	-5314.64444444444
44325.6212948727	0	3759.45299999999	-3759.48148148148	-5317.48148148147
44325.6212949884	0	3759.46799999999	-3759.58518518518	-5320.37777777777
44325.6212951042	0	3759.46799999999	-3759.8074074074	-5323.14074074073
44325.6212952199	0	3759.79399999999	-3760.05925925925	-5326.02222222221
44325.6212953357	0	3759.79399999999	-3760.22962962962	-5329.01481481481
44325.6212954514	0	3760.21599999999	-3760.39259259259	-5332.1111111111
44325.6212955671	0	3760.21599999999	-3760.45925925925	-5335.13333333333
44325.6212956829	0	3760.44599999999	-3760.65185185185	-5338.5111111111
44325.6212957986	0	3760.44599999999	-3760.84444444444	-5341.84444444444
44325.6212959144	0	3760.83099999999	-3761.16296296296	-5345.31851851851
44325.6212960301	0	3760.83099999999	-3761.52592592592	-5348.85185185184
44325.6212961458	0	3761.51199999999	-3762.03703703703	-5352.41481481481
44325.6212962616	0	3761.51199999999	-3762.67407407407	-5355.99999999999
44325.6212963773	0	3762.65999999999	-3763.2074074074	-5359.48888888888
44325.6212964931	0	3762.65999999999	-3763.85185185185	-5362.82222222221
44325.6212966088	0	3763.83799999999	-3764.51111111111	-5366.51851851851
44325.6212967245	0	3763.83799999999	-3765.26666666666	-5370.03703703703
44325.6212968403	0	3765.25299999999	-3766.03703703703	-5373.26666666666
44325.621296956	0	3765.25299999999	-3767.18518518518	-5377.03703703703
44325.6212970718	0	3767.17199999999	-3768.17777777777	-5380.57777777777
44325.6212971875	0	3767.17199999999	-3769.22222222222	-5384.22962962962
44325.6212973032	0	3769.20899999999	-3770.37037037037	-5388.25925925925
44325.621297419	0	3769.20899999999	-3771.39259259259	-5391.88888888888
44325.6212975347	0	3771.37899999999	-3772.65185185185	-5395.97777777777
44325.6212976505	0	3771.37899999999	-3773.66666666666	-5399.85925925925
44325.6212977662	0	3773.65299999999	-3774.78518518518	-5403.94074074073
44325.6212978819	0	3773.65299999999	-3775.69629629629	-5407.62222222221
44325.6212979977	0	3775.68299999999	-3776.69629629629	-5411.49629629629
44325.6212981134	0	3775.68299999999	-3777.58518518518	-5415.37777777777
44325.6212982292	0	3777.57199999999	-3778.36296296296	-5419.43703703703
44325.6212983449	0	3777.57199999999	-3779.19999999999	-5423.30370370369
44325.6212984606	0	3779.18699999999	-3780.05925925925	-5427.09629629629
44325.6212985764	0	3779.18699999999	-3780.94814814814	-5431.19259259258
44325.6212986921	0	3780.93499999999	-3781.79259259259	-5435.19259259258
44325.6212988079	0	3780.93499999999	-3782.86666666666	-5439.25185185184
44325.6212989236	0	3782.85399999999	-3783.79999999999	-5443.29629629629
44325.6212990394	0	3782.85399999999	-3784.73333333333	-5447.3111111111
44325.6212991551	0	3784.72099999999	-3785.75555555555	-5451.05185185184
44325.6212992708	0	3784.72099999999	-3786.99999999999	-5455.39259259258
44325.6212993866	0	3786.98799999999	-3788.18518518518	-5459.43703703703
44325.6212995023	0	3786.98799999999	-3789.31111111111	-5463.8074074074
44325.6212996181	0	3789.29899999999	-3790.21481481481	-5468.13333333333
44325.6212997338	0	3789.29899999999	-3790.89629629629	-5472.44444444444
44325.6212998495	0	3790.88399999999	-3791.48888888888	-5476.57037037036
44325.6212999653	0	3790.88399999999	-3791.87407407407	-5480.82962962962
44325.621300081	0	3791.86199999999	-3792.17777777777	-5484.88888888888
44325.6213001968	0	3791.86199999999	-3792.49629629629	-5489.17037037036
44325.6213003125	0	3792.48399999999	-3792.67407407407	-5493.3111111111
44325.6213004282	0	3792.48399999999	-3792.71111111111	-5497.4074074074
44325.621300544	0	3792.69899999999	-3792.81481481481	-5501.49629629629
44325.6213006597	0	3792.69899999999	-3792.82222222222	-5505.57777777777
44325.6213007755	0	3792.80999999999	-3792.74074074074	-5509.65185185184
44325.6213008912	0	3792.80999999999	-3792.64444444444	-5513.62962962962
44325.6213010069	0	3792.63199999999	-3792.49629629629	-5517.57037037036
44325.6213011227	0	3792.63199999999	-3792.38518518518	-5521.45925925925
44325.6213012384	0	3792.37299999999	-3792.33333333333	-5525.21481481481
44325.6213013542	0	3792.37299999999	-3792.2074074074	-5528.87407407407
44325.6213014699	0	3792.19499999999	-3792.06666666666	-5532.42222222221
44325.6213015856	0	3792.19499999999	-3791.96296296296	-5535.79259259258
44325.6213017014	0	3791.95099999999	-3791.88148148148	-5539.12592592592
44325.6213018171	0	3791.95099999999	-3791.74814814814	-5542.28148148147
44325.6213019329	0	3791.73599999999	-3791.67407407407	-5545.30370370369
44325.6213020486	0	3791.73599999999	-3791.62222222222	-5548.15555555555
44325.6213021643	0	3791.60999999999	-3791.62962962962	-5550.98518518518
44325.6213022801	0	3791.60999999999	-3791.63703703703	-5553.71851851851
44325.6213023958	0	3791.62499999999	-3791.76296296296	-5556.39999999999
44325.6213025116	0	3791.62499999999	-3791.85185185185	-5558.9111111111
44325.6213026273	0	3791.83999999999	-3791.97777777777	-5561.34814814814
44325.6213027431	0	3791.83999999999	-3792.25925925925	-5563.39999999999
44325.6213028588	0	3792.24699999999	-3792.57037037036	-5565.54814814814
44325.6213029745	0	3792.24699999999	-3792.9037037037	-5567.53333333332
44325.6213030903	0	3792.89099999999	-3793.22222222222	-5569.34814814814
44325.621303206	0	3792.89099999999	-3793.55555555555	-5571.04444444444
44325.6213033218	0	3793.54299999999	-3793.72592592592	-5572.72592592592
44325.6213034375	0	3793.54299999999	-3793.85185185185	-5574.22222222221
44325.6213035532	0	3793.83899999999	-3793.97777777777	-5575.67407407407
44325.621303669	0	3793.83899999999	-3794.05925925925	-5576.95555555555
44325.6213037847	0	3794.04599999999	-3794.1037037037	-5578.16296296295
44325.6213039005	0	3794.04599999999	-3794.07407407407	-5579.25185185184
44325.6213040162	0	3794.06099999999	-3794.02222222222	-5580.17777777777
44325.6213041319	0	3794.06099999999	-3793.98518518518	-5580.97037037036
44325.6213042477	0	3793.97199999999	-3793.96296296296	-5581.58518518518
44325.6213043634	0	3793.97199999999	-3793.95555555555	-5582.08148148147
44325.6213044792	0	3793.94199999999	-3794.02962962962	-5582.43703703703
44325.6213045949	0	3793.94199999999	-3794.14814814814	-5582.66666666666
44325.6213047107	0	3794.13499999999	-3794.25185185185	-5582.7111111111
44325.6213048264	0	3794.13499999999	-3794.47407407407	-5582.73333333333
44325.6213049421	0	3794.46099999999	-3794.88148148147	-5582.73333333333
44325.6213050579	0	3794.46099999999	-3795.38518518518	-5582.74814814814
44325.6213051736	0	3795.37199999999	-3795.93333333333	-5582.74814814814
44325.6213052894	0	3795.37199999999	-3796.54074074073	-5582.81481481481
44325.6213054051	0	3796.52799999999	-3797.38518518518	-5582.79259259258
44325.6213055208	0	3796.52799999999	-3798.24444444444	-5582.74814814814
44325.6213056366	0	3798.23199999999	-3799.09629629629	-5582.68148148147
44325.6213057523	0	3798.23199999999	-3799.99999999999	-5582.74074074073
44325.6213058681	0	3799.98799999999	-3800.79999999999	-5582.79259259258
44325.6213059838	0	3799.98799999999	-3801.68148148147	-5582.85185185184
44325.6213060995	0	3801.66899999999	-3802.69629629629	-5582.93333333333
44325.6213062153	0	3801.66899999999	-3803.73333333333	-5583.01481481481
44325.621306331	0	3803.72099999999	-3804.85185185184	-5583.14074074073
44325.6213064468	0	3803.72099999999	-3806.03703703703	-5583.31851851851
44325.6213065625	0	3806.02499999999	-3807.57037037036	-5583.42222222221
44325.6213066782	0	3806.02499999999	-3809.23703703703	-5583.54814814814
44325.621306794	0	3809.22499999999	-3810.95555555555	-5583.59259259258
44325.6213069097	0	3809.22499999999	-3812.7037037037	-5583.64444444444
44325.6213070255	0	3812.69199999999	-3814.5111111111	-5583.65925925925
44325.6213071412	0	3812.69199999999	-3816.21481481481	-5583.68888888888
44325.6213072569	0	3816.20299999999	-3817.91851851851	-5583.67407407407
44325.6213073727	0	3816.20299999999	-3819.42962962962	-5583.65185185184
44325.6213074884	0	3819.41799999999	-3820.81481481481	-5583.65925925925
44325.6213076042	0	3819.41799999999	-3822.09629629629	-5583.65185185184
44325.6213077199	0	3822.08499999999	-3823.19259259259	-5583.65185185184
44325.6213078356	0	3822.08499999999	-3824.14074074073	-5583.65925925925
44325.6213079514	0	3824.12899999999	-3824.83703703703	-5583.69629629629
44325.6213080671	0	3824.12899999999	-3825.3037037037	-5583.69629629629
44325.6213081829	0	3825.29199999999	-3825.65185185184	-5583.73333333333
44325.6213082986	0	3825.29199999999	-3825.93333333333	-5583.73333333333
44325.6213084144	0	3825.92199999999	-3826.15555555555	-5583.74074074073
44325.6213085301	0	3825.92199999999	-3826.31851851851	-5583.76296296296
44325.6213086458	0	3826.30699999999	-3826.39999999999	-5583.78518518518
44325.6213087616	0	3826.30699999999	-3826.41481481481	-5583.82222222221
44325.6213088773	0	3826.40299999999	-3826.39259259258	-5583.9037037037
44325.6213089931	0	3826.40299999999	-3826.31851851851	-5583.99999999999
44325.6213091088	0	3826.30699999999	-3826.22962962962	-5584.1037037037
44325.6213092245	0	3826.30699999999	-3826.07407407407	-5584.19259259259
44325.6213093403	0	3826.06299999999	-3825.91851851851	-5584.28888888888
44325.621309456	0	3826.06299999999	-3825.82222222221	-5584.38518518518
44325.6213095718	0	3825.81099999999	-3825.8074074074	-5584.5111111111
44325.6213096875	0	3825.81099999999	-3825.83703703703	-5584.65925925925
44325.6213098032	0	3825.82599999999	-3825.94074074073	-5584.83703703703
44325.621309919	0	3825.82599999999	-3826.11851851851	-5585.06666666666
44325.6213100347	0	3826.10699999999	-3826.37037037036	-5585.36296296296
44325.6213101505	0	3826.10699999999	-3826.67407407407	-5585.66666666666
44325.6213102662	0	3826.66299999999	-3827.05925925925	-5586.06666666666
44325.6213103819	0	3826.66299999999	-3827.54074074073	-5586.48888888888
44325.6213104977	0	3827.52999999999	-3828.08148148147	-5586.94814814814
44325.6213106134	0	3827.52999999999	-3828.85185185184	-5587.52592592592
44325.6213107292	0	3828.84099999999	-3829.74074074073	-5588.18518518518
44325.6213108449	0	3828.84099999999	-3830.68888888888	-5588.94814814814
44325.6213109606	0	3830.67799999999	-3831.81481481481	-5589.75555555555
44325.6213110764	0	3830.67799999999	-3832.82962962962	-5590.55555555555
44325.6213111921	0	3832.81899999999	-3833.85925925925	-5591.38518518518
44325.6213113079	0	3832.81899999999	-3834.98518518518	-5592.45925925925
44325.6213114236	0	3834.97499999999	-3835.99999999999	-5593.57777777777
44325.6213115394	0	3834.97499999999	-3836.83703703703	-5594.59999999999
44325.6213116551	0	3836.82699999999	-3837.9111111111	-5595.91851851851
44325.6213117708	0	3836.82699999999	-3838.99999999999	-5597.25925925925
44325.6213118866	0	3838.98999999999	-3840.05185185184	-5598.68888888888
44325.6213120023	0	3838.98999999999	-3841.02222222221	-5600.23703703703
44325.6213121181	0	3841.01199999999	-3841.94814814814	-5601.93333333333
44325.6213122338	0	3841.01199999999	-3842.76296296295	-5603.7037037037
44325.6213123495	0	3842.75299999999	-3843.5037037037	-5605.57037037036
44325.6213124653	0	3842.75299999999	-3844.17777777777	-5607.57037037036
44325.621312581	0	3844.16799999999	-3844.74074074073	-5609.59999999999
44325.6213126968	0	3844.16799999999	-3845.3037037037	-5611.65925925925
44325.6213128125	0	3845.29399999999	-3845.82962962962	-5613.59259259258
44325.6213129282	0	3845.29399999999	-3846.54814814814	-5615.61481481481
44325.621313044	0	3846.53799999999	-3847.2074074074	-5617.61481481481
44325.6213131597	0	3846.53799999999	-3848.28148148147	-5619.9111111111
44325.6213132755	0	3848.27099999999	-3849.62962962962	-5622.25925925925
44325.6213133912	0	3848.27099999999	-3851.07407407407	-5624.67407407407
44325.6213135069	0	3851.06399999999	-3852.38518518518	-5626.97037037036
44325.6213136227	0	3851.06399999999	-3853.99999999999	-5629.32592592592
44325.6213137384	0	3853.98999999999	-3855.66666666666	-5631.74074074073
44325.6213138542	0	3853.98999999999	-3857.5037037037	-5634.22962962962
44325.6213139699	0	3857.49399999999	-3859.19999999999	-5636.57777777777
44325.6213140856	0	3857.49399999999	-3861.08148148147	-5638.93333333333
44325.6213142014	0	3861.07199999999	-3862.96296296295	-5641.28888888888
44325.6213143171	0	3861.07199999999	-3865.03703703703	-5643.82222222222
44325.6213144329	0	3865.02799999999	-3867.05925925925	-5646.18518518518
44325.6213145486	0	3865.02799999999	-3869.09629629629	-5648.63703703703
44325.6213146643	0	3869.08699999999	-3870.94814814814	-5650.97037037037
44325.6213147801	0	3869.08699999999	-3872.88888888888	-5653.48148148148
44325.6213148958	0	3872.87999999999	-3874.62962962962	-5656.0074074074
44325.6213150116	0	3872.87999999999	-3876.14814814814	-5658.55555555555
44325.6213151273	0	3876.13899999999	-3877.49629629629	-5661.27407407407
44325.6213152431	0	3876.13899999999	-3878.57777777777	-5664.01481481481
44325.6213153588	0	3878.56899999999	-3879.34814814814	-5666.68888888888
44325.6213154745	0	3878.56899999999	-3879.95555555555	-5669.51851851851
44325.6213155903	0	3879.94699999999	-3880.35555555555	-5672.37777777777
44325.621315706	0	3879.94699999999	-3880.81481481481	-5675.28148148148
44325.6213158218	0	3880.80599999999	-3881.35555555555	-5678.07407407407
44325.6213159375	0	3880.80599999999	-3882.1037037037	-5680.85185185185
44325.6213160532	0	3882.09499999999	-3883.08148148147	-5683.66666666666
44325.621316169	0	3882.09499999999	-3883.94814814814	-5686.77777777777
44325.6213162847	0	3883.93899999999	-3884.91851851851	-5689.99999999999
44325.6213164005	0	3883.93899999999	-3885.89629629629	-5693.17777777777
44325.6213165162	0	3885.88699999999	-3886.94814814814	-5696.08888888888
44325.6213166319	0	3885.88699999999	-3888.14814814814	-5698.92592592592
44325.6213167477	0	3888.13899999999	-3889.57037037036	-5702.17037037037
44325.6213168634	0	3888.13899999999	-3891.22962962962	-5705.62222222222
44325.6213169792	0	3891.21999999999	-3892.98518518518	-5709.13333333333
44325.6213170949	0	3891.21999999999	-3894.99999999999	-5712.86666666666
44325.6213172107	0	3894.98999999999	-3897.01481481481	-5716.51851851851
44325.6213173264	0	3894.98999999999	-3899.18518518518	-5720.01481481481
44325.6213174421	0	3899.17499999999	-3901.39259259258	-5723.63703703703
44325.6213175579	0	3899.17499999999	-3903.8074074074	-5727.15555555555
44325.6213176736	0	3903.79699999999	-3906.43703703703	-5730.58518518518
44325.6213177894	0	3903.79699999999	-3909.22962962962	-5733.97037037036
44325.6213179051	0	3909.21899999999	-3911.83703703703	-5737.1111111111
44325.6213180208	0	3909.21899999999	-3914.71851851851	-5740.61481481481
44325.6213181366	0	3914.70799999999	-3917.37777777777	-5744.17037037036
44325.6213182523	0	3914.70799999999	-3919.75555555555	-5747.81481481481
44325.6213183681	0	3919.74499999999	-3921.94814814814	-5751.67407407407
44325.6213184838	0	3919.74499999999	-3923.94074074073	-5755.5111111111
44325.6213185995	0	3923.92999999999	-3925.71851851851	-5759.56296296296
44325.6213187153	0	3923.92999999999	-3927.45185185184	-5763.57777777777
44325.621318831	0	3927.44099999999	-3929.30370370369	-5767.45925925925
44325.6213189468	0	3927.44099999999	-3931.11851851851	-5771.54814814814
44325.6213190625	0	3931.10799999999	-3932.89629629629	-5775.66666666666
44325.6213191782	0	3931.10799999999	-3934.74814814814	-5779.81481481481
44325.621319294	0	3934.73799999999	-3936.56296296295	-5783.77037037036
44325.6213194097	0	3934.73799999999	-3938.19259259258	-5787.83703703703
44325.6213195255	0	3938.18199999999	-3939.63703703703	-5792.0074074074
44325.6213196412	0	3938.18199999999	-3941.19999999999	-5796.14074074073
44325.6213197569	0	3941.18899999999	-3942.63703703703	-5800.15555555555
44325.6213198727	0	3941.18899999999	-3944.05185185184	-5804.26666666666
44325.6213199884	0	3944.04099999999	-3945.55555555555	-5808.33333333333
44325.6213201042	0	3944.04099999999	-3946.68148148147	-5812.26666666666
44325.6213202199	0	3946.67099999999	-3947.74074074073	-5816.3037037037
44325.6213203356	0	3946.67099999999	-3948.78518518517	-5820.65185185185
44325.6213204514	0	3948.77499999999	-3949.68148148147	-5824.64444444444
44325.6213205671	0	3948.77499999999	-3950.54814814814	-5828.86666666666
44325.6213206829	0	3950.53799999999	-3951.29629629629	-5832.97777777777
44325.6213207986	0	3950.53799999999	-3951.97037037036	-5836.95555555555
44325.6213209144	0	3951.95999999999	-3953.04444444443	-5841.08888888888
44325.6213210301	0	3951.95999999999	-3954.16296296295	-5845.13333333333
44325.6213211458	0	3954.15299999999	-3955.51851851851	-5848.99259259259
44325.6213212616	0	3954.15299999999	-3957.19999999999	-5853.02962962962
44325.6213213773	0	3957.18999999999	-3959.03703703703	-5857
44325.6213214931	0	3957.18999999999	-3961.0074074074	-5860.89629629629
44325.6213216088	0	3960.99699999999	-3962.94814814814	-5864.51111111111
44325.6213217245	0	3960.99699999999	-3964.99259259258	-5868.06666666666
44325.6213218403	0	3964.98199999999	-3967.25185185184	-5871.84444444444
44325.621321956	0	3964.98199999999	-3969.65185185184	-5875.47407407407
44325.6213220718	0	3969.64099999999	-3972.09629629629	-5879.07407407407
44325.6213221875	0	3969.64099999999	-3974.28888888888	-5882.33333333333
44325.6213223032	0	3974.27799999999	-3976.56296296295	-5885.81481481481
44325.621322419	0	3974.27799999999	-3978.77037037036	-5889.39259259259
44325.6213225347	0	3978.75899999999	-3980.83703703703	-5892.91851851851
44325.6213226505	0	3978.75899999999	-3982.87407407406	-5896.4
44325.6213227662	0	3982.86299999999	-3984.62222222221	-5899.52592592592
44325.6213228819	0	3982.86299999999	-3985.67407407406	-5901.58518518518
44325.6213229977	0	3985.66299999999	-3987.29629629629	-5904.91111111111
44325.6213231134	0	3985.66299999999	-3988.82222222221	-5908.04444444444
44325.6213232292	0	3988.81099999999	-3990.14074074073	-5910.95555555555
44325.6213233449	0	3988.81099999999	-3991.30370370369	-5913.71851851851
44325.6213234606	0	3991.29199999999	-3992.35555555555	-5916.43703703703
44325.6213235764	0	3991.29199999999	-3993.37777777777	-5919.14814814814
44325.6213236921	0	3993.36599999999	-3994.28148148147	-5921.6074074074
44325.6213238079	0	3993.36599999999	-3995.44444444443	-5924.19999999999
44325.6213239236	0	3995.43299999999	-3996.51851851851	-5926.7037037037
44325.6213240394	0	3995.43299999999	-3997.82222222221	-5929.47407407407
44325.6213241551	0	3997.81099999999	-3998.97037037036	-5932.14814814814
44325.6213242708	0	3997.81099999999	-4000.19999999999	-5934.98518518518
44325.6213243866	0	4000.18899999999	-4001.25925925925	-5937.63703703703
44325.6213245023	0	4000.18899999999	-4002.26666666666	-5940.3111111111
44325.6213246181	0	4002.25599999999	-4003.11851851851	-5942.85185185184
44325.6213247338	0	4002.25599999999	-4003.98518518517	-5945.65925925925
44325.6213248495	0	4003.97499999999	-4004.8074074074	-5948.5037037037
44325.6213249653	0	4003.97499999999	-4005.6074074074	-5951.25925925925
44325.621325081	0	4005.59699999999	-4006.55555555555	-5953.85925925925
44325.6213251968	0	4005.59699999999	-4007.94074074073	-5956.53333333333
44325.6213253125	0	4007.92999999999	-4009.74814814814	-5959.3111111111
44325.6213254282	0	4007.92999999999	-4011.72592592592	-5961.94074074073
44325.621325544	0	4011.71499999999	-4013.95555555554	-5964.65185185185
44325.6213256597	0	4011.71499999999	-4016.30370370369	-5967.29629629629
44325.6213257755	0	4016.29299999999	-4018.74814814814	-5969.96296296296
44325.6213258912	0	4016.29299999999	-4021.53333333332	-5972.77777777777
44325.6213260069	0	4021.52299999999	-4023.83703703703	-5974.99259259259
44325.6213261227	0	4021.52299999999	-4026.44444444443	-5977.34814814814
44325.6213262384	0	4026.43399999999	-4029.49629629629	-5979.99259259259
44325.6213263542	0	4026.43399999999	-4032.37037037036	-5982.59259259259
44325.6213264699	0	4032.35999999999	-4035.2074074074	-5985.05925925925
44325.6213265857	0	4032.35999999999	-4038.25185185184	-5987.49629629629
44325.6213267014	0	4038.24099999999	-4041.39999999999	-5989.97037037036
44325.6213268171	0	4038.24099999999	-4044.57777777777	-5992.53333333333
44325.6213269329	0	4044.56699999999	-4047.7111111111	-5994.91851851851
44325.6213270486	0	4044.56699999999	-4050.78518518517	-5997.25925925925
44325.6213271644	0	4050.77399999999	-4053.98518518517	-5999.82222222221
44325.6213272801	0	4050.77399999999	-4057.24444444443	-6002.5111111111
44325.6213273958	0	4057.23299999999	-4060.45185185184	-6005.25185185184
44325.6213275116	0	4057.23299999999	-4063.2074074074	-6007.67407407407
44325.6213276273	0	4063.19599999999	-4065.87407407406	-6010.25185185184
44325.6213277431	0	4063.19599999999	-4068.6148148148	-6013.14814814814
44325.6213278588	0	4068.60299999999	-4071.22222222221	-6016.09629629629
44325.6213279745	0	4068.60299999999	-4073.65185185184	-6019.14074074073
44325.6213280903	0	4073.63999999999	-4076.02222222221	-6022.65185185184
44325.621328206	0	4073.63999999999	-4078.37777777777	-6026.49629629629
44325.6213283218	0	4078.36599999999	-4080.44444444443	-6030.22962962962
44325.6213284375	0	4078.36599999999	-4082.42222222221	-6034.11851851851
44325.6213285532	0	4082.40999999999	-4084.4148148148	-6038.14814814814
44325.621328669	0	4082.40999999999	-4086.43703703703	-6042.28888888888
44325.6213287847	0	4086.42499999999	-4088.48888888888	-6046.43703703703
44325.6213289005	0	4086.42499999999	-4090.53333333332	-6050.62222222221
44325.6213290162	0	4090.52099999999	-4092.5111111111	-6054.84444444444
44325.6213291319	0	4090.52099999999	-4094.57037037036	-6059.16296296296
44325.6213292477	0	4094.55799999999	-4096.39999999999	-6063.37037037036
44325.6213293634	0	4094.55799999999	-4097.95555555554	-6067.33333333332
44325.6213294792	0	4097.94299999999	-4099.58518518517	-6071.59259259258
44325.6213295949	0	4097.94299999999	-4101.37037037036	-6076.09629629629
44325.6213297107	0	4101.35799999999	-4103.29629629629	-6080.5111111111
44325.6213298264	0	4101.35799999999	-4105.13333333332	-6084.74814814814
44325.6213299421	0	4105.12099999999	-4107.27407407406	-6088.99999999999
44325.6213300579	0	4105.12099999999	-4109.57037037036	-6092.98518518518
44325.6213301736	0	4109.55799999999	-4111.94074074073	-6096.86666666666
44325.6213302894	0	4109.55799999999	-4114.6074074074	-6100.88148148147
44325.6213304051	0	4114.59499999999	-4117.53333333332	-6104.99999999999
44325.6213305208	0	4114.59499999999	-4120.48888888888	-6109.05925925925
44325.6213306366	0	4120.47599999999	-4123.17037037036	-6112.77777777777
44325.6213307523	0	4120.47599999999	-4126.06666666666	-6116.65185185184
44325.6213308681	0	4126.05399999999	-4129.25925925925	-6121.23703703703
44325.6213309838	0	4126.05399999999	-4132.10370370369	-6125.66666666666
44325.6213310995	0	4132.09099999999	-4134.83703703703	-6130.12592592592
44325.6213312153	0	4132.09099999999	-4137.2074074074	-6134.50370370369
44325.621331331	0	4137.195	-4139.57037037036	-6139.25925925925
44325.6213314468	0	4137.195	-4141.69629629629	-6143.99999999999
44325.6213315625	0	4141.68399999999	-4143.8074074074	-6148.87407407407
44325.6213316782	0	4141.68399999999	-4146.06666666666	-6153.71851851851
44325.621331794	0	4146.05399999999	-4148.34074074073	-6158.33333333332
44325.6213319097	0	4146.05399999999	-4150.45185185184	-6162.65925925925
44325.6213320255	0	4150.43899999999	-4152.54814814814	-6167.1111111111
44325.6213321412	0	4150.43899999999	-4154.54074074073	-6171.66666666666
44325.6213322569	0	4154.52799999999	-4156.38518518518	-6176.31851851851
44325.6213323727	0	4154.52799999999	-4158.37777777777	-6180.8074074074
44325.6213324884	0	4158.365	-4159.42962962962	-6183.25185185184
44325.6213326042	0	4158.365	-4161.29629629629	-6187.83703703703
44325.6213327199	0	4161.284	-4163.31851851851	-6192.22222222221
44325.6213328356	0	4161.284	-4165.37777777777	-6196.56296296295
44325.6213329514	0	4165.365	-4167.50370370369	-6200.57777777777
44325.6213330671	0	4165.365	-4169.43703703703	-6204.63703703703
44325.6213331829	0	4169.424	-4171.50370370369	-6208.3111111111
44325.6213332986	0	4169.424	-4174.12592592592	-6212.9111111111
44325.6213334144	0	4174.113	-4176.54814814814	-6217.65925925925
44325.6213335301	0	4174.113	-4178.97037037036	-6221.85185185184
44325.6213336458	0	4178.957	-4181.47407407407	-6226.32592592592
44325.6213337616	0	4178.957	-4184.02962962962	-6230.74814814814
44325.6213338773	0	4184.016	-4186.66666666666	-6235.42222222221
44325.6213339931	0	4184.016	-4189.03703703703	-6239.86666666666
44325.6213341088	0	4189.023	-4191.19999999999	-6244.37037037036
44325.6213342245	0	4189.023	-4193.39999999999	-6249.32592592592
44325.6213343403	0	4193.386	-4195.35555555555	-6254.0074074074
44325.621334456	0	4193.386	-4197.13333333332	-6259.14074074073
44325.6213345718	0	4197.119	-4198.50370370369	-6263.97777777777
44325.6213346875	0	4197.119	-4199.6074074074	-6268.99259259258
44325.6213348032	0	4199.593	-4200.82222222221	-6274.24444444443
44325.621334919	0	4199.593	-4201.97037037036	-6278.61481481481
44325.6213350347	0	4201.956	-4203.47407407406	-6283.19259259258
44325.6213351505	0	4201.956	-4205.08148148147	-6287.84444444443
44325.6213352662	0	4205.067	-4206.88888888888	-6292.58518518517
44325.6213353819	0	4205.067	-4208.62962962962	-6296.97777777777
44325.6213354977	0	4208.615	-4210.39259259258	-6301.57037037036
44325.6213356134	0	4208.615	-4212.45925925925	-6306.23703703703
44325.6213357292	0	4212.445	-4214.43703703703	-6310.65925925925
44325.6213358449	0	4212.445	-4216.48888888888	-6314.78518518517
44325.6213359606	0	4216.475	-4218.53333333332	-6318.62222222221
44325.6213360764	0	4216.475	-4220.81481481481	-6322.73333333332
44325.6213361921	0	4220.801	-4223.12592592592	-6326.56296296295
44325.6213363079	0	4220.801	-4225.17777777777	-6330.4148148148
44325.6213364236	0	4225.164	-4226.95555555555	-6334.39999999999
44325.6213365393	0	4225.164	-4228.85185185184	-6338.19259259258
44325.6213366551	0	4228.838	-4230.94074074073	-6342.47407407406
44325.6213367708	0	4228.838	-4233.05185185184	-6346.90370370369
44325.6213368866	0	4233.038	-4235.09629629629	-6351.37777777777
44325.6213370023	0	4233.038	-4236.91851851851	-6356.07407407406
44325.6213371181	0	4236.905	-4238.69629629629	-6360.8074074074
44325.6213372338	0	4236.905	-4240.16296296295	-6365.21481481481
44325.6213373495	0	4240.149	-4241.62222222221	-6369.47407407407
44325.6213374653	0	4240.149	-4242.99999999999	-6373.77777777777
44325.621337581	0	4242.986	-4244.45185185184	-6378.07407407407
44325.6213376968	0	4242.986	-4246.0148148148	-6382.1111111111
44325.6213378125	0	4246.001	-4247.54814814814	-6385.92592592592
44325.6213379282	0	4246.001	-4249.18518518518	-6390.01481481481
44325.621338044	0	4249.171	-4250.91851851851	-6394.48148148147
44325.6213381597	0	4249.171	-4252.75555555555	-6398.86666666666
44325.6213382755	0	4252.741	-4254.50370370369	-6403.11851851851
44325.6213383912	0	4252.741	-4256.26666666666	-6407.13333333332
44325.6213385069	0	4256.252	-4258.15555555555	-6411.19259259258
44325.6213386227	0	4256.252	-4260.08888888888	-6415.21481481481
44325.6213387384	0	4260.074	-4262.03703703703	-6419.04444444443
44325.6213388542	0	4260.074	-4264.22222222221	-6423.17037037036
44325.6213389699	0	4264.207	-4266.49629629629	-6427.15555555555
44325.6213390857	0	4264.207	-4268.75555555554	-6431.26666666666
44325.6213392014	0	4268.74	-4270.7111111111	-6435.32592592592
44325.6213393171	0	4268.74	-4272.65925925925	-6439.39999999999
44325.6213394329	0	4272.644	-4274.34074074073	-6443.64444444444
44325.6213395486	0	4272.644	-4275.88888888888	-6447.79259259258
44325.6213396644	0	4275.874	-4277.25925925925	-6451.96296296295
44325.6213397801	0	4275.874	-4278.43703703703	-6456.19999999999
44325.6213398958	0	4278.422	-4279.49629629629	-6460.57777777777
44325.6213400116	0	4278.422	-4280.54814814814	-6464.95555555555
44325.6213401273	0	4280.533	-4281.89629629629	-6469.32592592592
44325.6213402431	0	4280.533	-4283.45185185184	-6473.63703703703
44325.6213403588	0	4283.437	-4285.37777777777	-6477.8074074074
44325.6213404745	0	4283.437	-4287.24444444443	-6481.75555555555
44325.6213405903	0	4287.23	-4289.37037037036	-6485.93333333332
44325.621340706	0	4287.23	-4291.59259259258	-6489.91851851851
44325.6213408218	0	4291.578	-4293.92592592592	-6493.8074074074
44325.6213409375	0	4291.578	-4296.28148148147	-6497.6074074074
44325.6213410532	0	4296.267	-4298.84444444443	-6501.33333333332
44325.621341169	0	4296.267	-4301.48148148147	-6504.85185185184
44325.6213412847	0	4301.467	-4304.62962962962	-6508.85925925925
44325.6213414005	0	4301.467	-4308.0074074074	-6512.79999999999
44325.6213415162	0	4307.993	-4311.34814814814	-6516.59259259258
44325.6213416319	0	4307.993	-4314.44444444443	-6520.28148148147
44325.6213417477	0	4314.43	-4317.77037037036	-6524.19999999999
44325.6213418634	0	4314.43	-4320.93333333332	-6528.05185185184
44325.6213419792	0	4320.919	-4323.97037037036	-6531.86666666666
44325.6213420949	0	4320.919	-4326.8074074074	-6535.7037037037
44325.6213422106	0	4326.793	-4329.4074074074	-6539.62222222221
44325.6213423264	0	4326.793	-4331.74074074073	-6543.48888888888
44325.6213424421	0	4331.726	-4333.78518518518	-6547.45925925925
44325.6213425579	0	4331.726	-4335.59999999999	-6551.58518518518
44325.6213426736	0	4335.585	-4337.19259259258	-6555.78518518518
44325.6213427894	0	4335.585	-4338.27407407406	-6560.05185185184
44325.6213429051	0	4338.259	-4339.2074074074	-6564.41481481481
44325.6213430208	0	4338.259	-4339.67407407406	-6568.76296296296
44325.6213431366	0	4339.659	-4339.95555555555	-6573.04444444444
44325.6213432523	0	4339.659	-4340.13333333332	-6577.45925925925
44325.6213433681	0	4340.118	-4340.41481481481	-6581.9111111111
44325.6213434838	0	4340.118	-4340.6074074074	-6586.19259259259
44325.6213435995	0	4340.592	-4340.74814814814	-6590.39259259259
44325.6213437153	0	4340.592	-4340.90370370369	-6594.57777777777
44325.621343831	0	4340.888	-4341.14074074073	-6598.72592592592
44325.6213439468	0	4340.888	-4341.52592592592	-6602.98518518518
44325.6213440625	0	4341.51	-4341.85185185184	-6607.15555555555
44325.6213441782	0	4341.51	-4342.28888888888	-6611.29629629629
44325.621344294	0	4342.273	-4343.13333333332	-6615.44444444444
44325.6213444097	0	4342.273	-4344.06666666666	-6619.46666666666
44325.6213445255	0	4344.051	-4345.33333333332	-6623.6074074074
44325.6213446412	0	4344.051	-4346.69629629629	-6627.77037037036
44325.6213447569	0	4346.681	-4348.05925925925	-6632.07407407407
44325.6213448727	0	4346.681	-4349.34074074073	-6636.18518518518
44325.6213449884	0	4349.325	-4350.61481481481	-6640.65925925925
44325.6213451042	0	4349.325	-4351.78518518518	-6644.82222222222
44325.6213452199	0	4351.769	-4352.74814814814	-6648.81481481481
44325.6213453356	0	4351.769	-4353.8148148148	-6652.97037037036
44325.6213454514	0	4353.799	-4354.79259259258	-6657.17037037036
44325.6213455671	0	4353.799	-4355.70370370369	-6661.17777777777
44325.6213456829	0	4355.688	-4356.77777777777	-6665.35555555555
44325.6213457986	0	4355.688	-4357.85925925925	-6669.35555555555
44325.6213459144	0	4357.844	-4358.96296296295	-6673.26666666666
44325.6213460301	0	4357.844	-4360.6074074074	-6677.19259259259
44325.6213461458	0	4360.592	-4362.31851851851	-6680.87407407407
44325.6213462616	0	4360.592	-4364.26666666666	-6684.87407407407
44325.6213463773	0	4364.251	-4366.33333333332	-6688.77037037036
44325.6213464931	0	4364.251	-4368.4148148148	-6692.5111111111
44325.6213466088	0	4368.399	-4370.6148148148	-6696.21481481481
44325.6213467245	0	4368.399	-4372.64444444443	-6699.8074074074
44325.6213468403	0	4372.629	-4374.74814814814	-6703.52592592592
44325.621346956	0	4372.629	-4376.74814814814	-6707.3111111111
44325.6213470718	0	4376.733	-4378.48888888888	-6711.21481481481
44325.6213471875	0	4376.733	-4379.9111111111	-6715.1111111111
44325.6213473032	0	4379.896	-4380.77037037036	-6718.69629629629
44325.621347419	0	4379.896	-4381.39999999999	-6722.04444444444
44325.6213475347	0	4381.385	-4381.69629629629	-6725.49629629629
44325.6213476505	0	4381.385	-4381.84444444443	-6728.7037037037
44325.6213477662	0	4381.829	-4382.02222222221	-6731.55555555555
44325.6213478819	0	4381.829	-4382.54814814814	-6734.32592592592
44325.6213479977	0	4382.533	-4383.15555555555	-6736.94074074073
44325.6213481134	0	4382.533	-4383.9111111111	-6739.73333333333
44325.6213482292	0	4383.896	-4384.95555555555	-6742.38518518518
44325.6213483449	0	4383.896	-4386.18518518518	-6744.94814814814
44325.6213484606	0	4386.17	-4387.43703703703	-6747.53333333332
44325.6213485764	0	4386.17	-4388.83703703703	-6750.08888888888
44325.6213486921	0	4388.822	-4390.34074074073	-6752.57777777777
44325.6213488079	0	4388.822	-4391.88888888888	-6755.06666666666
44325.6213489236	0	4391.874	-4393.59259259258	-6757.38518518518
44325.6213490393	0	4391.874	-4395.4074074074	-6759.81481481481
44325.6213491551	0	4395.393	-4397.34074074073	-6762.13333333333
44325.6213492708	0	4395.393	-4399.54074074073	-6764.48148148147
44325.6213493866	0	4399.526	-4401.96296296295	-6766.88888888888
44325.6213495023	0	4399.526	-4404.42962962962	-6769.08888888888
44325.6213496181	0	4404.415	-4407.06666666666	-6771.28888888888
44325.6213497338	0	4404.415	-4409.75555555554	-6773.22962962962
44325.6213498495	0	4409.741	-4412.77777777777	-6775.32592592592
44325.6213499653	0	4409.741	-4415.99259259258	-6777.36296296296
44325.621350081	0	4415.978	-4419.48888888888	-6779.62222222222
44325.6213501968	0	4415.978	-4422.97777777777	-6781.78518518518
44325.6213503125	0	4422.963	-4426.55555555554	-6783.92592592592
44325.6213504282	0	4422.963	-4429.97037037036	-6786.14814814814
44325.621350544	0	4429.956	-4433.17777777777	-6788.32592592592
44325.6213506597	0	4429.956	-4436.26666666665	-6790.54814814814
44325.6213507755	0	4436.252	-4438.94074074073	-6792.8074074074
44325.6213508912	0	4436.252	-4441.07407407406	-6794.91111111111
44325.6213510069	0	4441.059	-4442.74074074073	-6796.77777777777
44325.6213511227	0	4441.059	-4444.45185185184	-6798.79259259259
44325.6213512384	0	4444.437	-4446.2148148148	-6800.82222222222
44325.6213513542	0	4444.437	-4447.78518518517	-6802.7037037037
44325.6213514699	0	4447.77	-4449.23703703702	-6804.43703703703
44325.6213515857	0	4447.77	-4450.75555555554	-6806.42222222222
44325.6213517014	0	4450.74	-4452.02222222221	-6808.1037037037
44325.6213518171	0	4450.74	-4453.33333333332	-6810.27407407407
44325.6213519329	0	4453.318	-4454.66666666665	-6812.51111111111
44325.6213520486	0	4453.318	-4455.98518518517	-6815.02962962962
44325.6213521644	0	4455.97	-4457.23703703702	-6817.55555555555
44325.6213522801	0	4455.97	-4458.40740740739	-6819.98518518518
44325.6213523958	0	4458.392	-4459.45925925925	-6822.34074074073
44325.6213525116	0	4458.392	-4460.50370370369	-6824.89629629629
44325.6213526273	0	4460.488	-4461.6148148148	-6827.47407407407
44325.6213527431	0	4460.488	-4462.76296296295	-6830.06666666666
44325.6213528588	0	4462.747	-4463.91851851851	-6832.54814814814
44325.6213529745	0	4462.747	-4465.09629629628	-6834.94814814814
44325.6213530903	0	4465.08	-4466.3111111111	-6837.37777777777
44325.621353206	0	4465.08	-4467.65925925925	-6839.77777777777
44325.6213533218	0	4467.643	-4468.97037037036	-6842.25925925925
44325.6213534375	0	4467.643	-4470.15555555554	-6844.78518518518
44325.6213535532	0	4470.139	-4471.19259259258	-6847.28148148147
44325.621353669	0	4470.139	-4472.13333333332	-6850.14814814814
44325.6213537847	0	4472.117	-4472.75555555554	-6853.12592592592
44325.6213539005	0	4472.117	-4472.83703703702	-6856.01481481481
44325.6213540162	0	4472.821	-4472.77777777776	-6859.21481481481
44325.6213541319	0	4472.821	-4472.46666666665	-6862.48148148147
44325.6213542477	0	4472.451	-4471.93333333332	-6865.39999999999
44325.6213543634	0	4472.451	-4471.07407407406	-6868.77037037036
44325.6213544792	0	4471.058	-4470.10370370369	-6872.25185185185
44325.6213545949	0	4471.058	-4469.60740740739	-6875.47407407407
44325.6213547106	0	4469.591	-4469.32592592591	-6878.94814814814
44325.6213548264	0	4469.591	-4469.22222222221	-6882.2074074074
44325.6213549421	0	4469.206	-4469.14074074073	-6885.61481481481
44325.6213550579	0	4469.206	-4469.05925925924	-6888.97777777777
44325.6213551736	0	4469.043	-4469.1185185185	-6892.37037037037
44325.6213552894	0	4469.043	-4469.30370370369	-6895.88148148148
44325.6213554051	0	4469.287	-4469.68888888887	-6899.54814814814
44325.6213555208	0	4469.287	-4470.28148148147	-6903.07407407407
44325.6213556366	0	4470.265	-4471.40740740739	-6906.92592592592
44325.6213557523	0	4470.265	-4472.60740740739	-6910.75555555555
44325.6213558681	0	4472.591	-4473.7185185185	-6914.34074074073
44325.6213559838	0	4472.591	-4474.90370370369	-6918.26666666666
44325.6213560995	0	4474.887	-4475.83703703702	-6922.01481481481
44325.6213562153	0	4474.887	-4476.82962962961	-6925.96296296296
44325.621356331	0	4476.813	-4477.79999999999	-6929.93333333333
44325.6213564468	0	4476.813	-4478.7185185185	-6933.56296296296
44325.6213565625	0	4478.702	-4479.84444444443	-6937.57037037036
44325.6213566782	0	4478.702	-4480.9185185185	-6941.45925925925
44325.621356794	0	4480.902	-4482.05925925924	-6945.65185185185
44325.6213569097	0	4480.902	-4483.14074074073	-6949.74074074073
44325.6213570255	0	4483.124	-4484.40740740739	-6953.93333333333
44325.6213571412	0	4483.124	-4485.76296296295	-6958.23703703703
44325.6213572569	0	4485.746	-4487.3111111111	-6962.48148148148
44325.6213573727	0	4485.746	-4489.14814814813	-6966.77777777777
44325.6213574884	0	4489.131	-4490.85185185184	-6970.89629629629
44325.6213576042	0	4489.131	-4492.7185185185	-6975.4074074074
44325.6213577199	0	4492.701	-4494.60740740739	-6979.93333333333
44325.6213578356	0	4492.701	-4496.44444444443	-6984.28888888888
44325.6213579514	0	4496.427	-4498.13333333332	-6988.66666666666
44325.6213580671	0	4496.427	-4500.00740740739	-6993.21481481481
44325.6213581829	0	4499.99	-4502.03703703702	-6997.79999999999
44325.6213582986	0	4499.99	-4503.92592592591	-7002.2074074074
44325.6213584144	0	4503.909	-4506.02222222221	-7006.71111111111
44325.6213585301	0	4503.909	-4507.92592592591	-7011.56296296296
44325.6213586458	0	4507.909	-4509.79259259258	-7016.25925925925
44325.6213587616	0	4507.909	-4511.65925925924	-7020.97777777777
44325.6213588773	0	4511.642	-4513.45185185184	-7026.34074074073
44325.6213589931	0	4511.642	-4515.14074074073	-7031.48888888888
44325.6213591088	0	4515.123	-4516.88148148147	-7036.62962962962
44325.6213592245	0	4515.123	-4518.88148148147	-7041.62222222222
44325.6213593403	0	4518.864	-4521.05925925924	-7046.57037037036
44325.621359456	0	4518.864	-4523.45925925924	-7051.62962962962
44325.6213595718	0	4523.442	-4525.42222222221	-7056.35555555555
44325.6213596875	0	4523.442	-4526.93333333332	-7060.74074074073
44325.6213598032	0	4526.916	-4528.47407407406	-7065.17777777777
44325.621359919	0	4526.916	-4530.57037037035	-7069.9037037037
44325.6213600347	0	4530.553	-4532.52592592591	-7074.16296296296
44325.6213601505	0	4530.553	-4534.63703703702	-7078.46666666666
44325.6213602662	0	4534.62	-4537.1111111111	-7082.82962962962
44325.6213603819	0	4534.62	-4539.97037037036	-7087.79999999999
44325.6213604977	0	4539.953	-4543.15555555554	-7092.79259259259
44325.6213606134	0	4539.953	-4546.2148148148	-7097.82962962962
44325.6213607292	0	4546.197	-4549.36296296295	-7102.94074074074
44325.6213608449	0	4546.197	-4552.62962962961	-7107.97037037037
44325.6213609606	0	4552.612	-4555.87407407406	-7112.98518518518
44325.6213610764	0	4552.612	-4559.57037037035	-7118.55555555555
44325.6213611921	0	4559.553	-4563.24444444443	-7123.83703703703
44325.6213613079	0	4559.553	-4566.72592592591	-7129.11851851851
44325.6213614236	0	4566.709	-4570.28148148147	-7134.45185185185
44325.6213615394	0	4566.709	-4574.06666666665	-7140.13333333333
44325.6213616551	0	4574.05	-4578.14814814813	-7146.42222222222
44325.6213617708	0	4574.05	-4581.87407407406	-7152.62222222222
44325.6213618866	0	4581.857	-4585.50370370369	-7158.74074074074
44325.6213620023	0	4581.857	-4588.62222222221	-7164.18518518518
44325.6213621181	0	4588.605	-4591.99999999999	-7169.98518518518
44325.6213622338	0	4588.605	-4595.45925925924	-7176.11851851851
44325.6213623495	0	4595.442	-4598.70370370369	-7181.9037037037
44325.6213624653	0	4595.442	-4601.62962962962	-7187.11111111111
44325.621362581	0	4601.612	-4604.68888888887	-7192.29629629629
44325.6213626968	0	4601.612	-4608.55555555554	-7198.58518518518
44325.6213628125	0	4608.538	-4612.28148148147	-7204.63703703703
44325.6213629282	0	4608.538	-4615.30370370369	-7209.77777777777
44325.621363044	0	4615.286	-4618.99999999999	-7215.72592592592
44325.6213631597	0	4615.286	-4622.56296296295	-7221.37037037037
44325.6213632755	0	4622.545	-4626.58518518517	-7227.6
44325.6213633912	0	4622.545	-4630.5111111111	-7233.85185185185
44325.6213635069	0	4630.493	-4634.50370370369	-7240.3037037037
44325.6213636227	0	4630.493	-4638.37037037036	-7246.74814814814
44325.6213637384	0	4638.352	-4642.04444444443	-7253.17037037037
44325.6213638542	0	4638.352	-4645.62222222221	-7259.96296296296
44325.6213639699	0	4645.604	-4648.95555555554	-7266.48888888888
44325.6213640857	0	4645.604	-4651.88888888887	-7272.7037037037
44325.6213642014	0	4651.871	-4654.59259259258	-7278.51111111111
44325.6213643171	0	4651.871	-4656.74814814813	-7284.0074074074
44325.6213644329	0	4656.73	-4658.7111111111	-7289.48148148148
44325.6213645486	0	4656.73	-4660.99259259258	-7295.36296296296
44325.6213646644	0	4660.974	-4663.37037037036	-7300.94074074074
44325.6213647801	0	4660.974	-4665.65925925924	-7306.52592592592
44325.6213648958	0	4665.641	-4668.05185185184	-7312.21481481481
44325.6213650116	0	4665.641	-4670.50370370369	-7318.42962962962
44325.6213651273	0	4670.485	-4673.08888888887	-7324.73333333333
44325.6213652431	0	4670.485	-4675.59259259258	-7331.3037037037
44325.6213653588	0	4675.574	-4677.76296296295	-7337.62222222222
44325.6213654745	0	4675.574	-4680.28148148147	-7343.92592592592
44325.6213655903	0	4680.263	-4682.78518518517	-7350.01481481481
44325.621365706	0	4680.263	-4683.38518518517	-7351.52592592592
44325.6213658218	0	4683.367	-4685.83703703702	-7357.26666666666
44325.6213659375	0	4683.367	-4688.67407407406	-7364.05185185185
44325.6213660532	0	4688.656	-4691.62222222221	-7371.24444444444
44325.621366169	0	4688.656	-4694.4148148148	-7378.42962962962
44325.6213662847	0	4694.397	-4697.06666666665	-7385.53333333333
44325.6213664005	0	4694.397	-4699.51111111109	-7392.87407407407
44325.6213665162	0	4699.493	-4701.74814814813	-7400.37037037037
44325.6213666319	0	4699.493	-4704.05925925924	-7407.73333333333
44325.6213667477	0	4704.041	-4706.42962962961	-7415.12592592592
44325.6213668634	0	4704.041	-4707.66666666665	-7420.09629629629
44325.6213669792	0	4707.648	-4710.23703703702	-7427.29629629629
44325.6213670949	0	4707.648	-4712.75555555554	-7434.35555555555
44325.6213672106	0	4712.737	-4714.57777777776	-7439.42962962962
44325.6213673264	0	4712.737	-4717.37777777776	-7445.85925925925
44325.6213674421	0	4717.359	-4719.83703703702	-7451.24444444444
44325.6213675579	0	4717.359	-4722.88148148147	-7457.54814814814
44325.6213676736	0	4722.863	-4726.48148148147	-7464.44444444444
44325.6213677894	0	4722.863	-4730.37777777776	-7471.86666666666
44325.6213679051	0	4730.359	-4733.98518518517	-7478.88148148148
44325.6213680208	0	4730.359	-4738.11111111109	-7486.31111111111
44325.6213681366	0	4738.092	-4742.27407407406	-7493.65185185185
44325.6213682523	0	4738.092	-4746.65185185184	-7501.34074074073
44325.6213683681	0	4746.633	-4750.97777777776	-7508.82962962962
44325.6213684838	0	4746.633	-4755.07407407406	-7516.1037037037
44325.6213685995	0	4755.055	-4759.42222222221	-7523.67407407407
44325.6213687153	0	4755.055	-4763.68888888887	-7531.3037037037
44325.621368831	0	4763.67	-4768.07407407406	-7539.37037037036
44325.6213689468	0	4763.67	-4772.28888888887	-7547.26666666666
44325.6213690625	0	4772.27	-4776.59259259258	-7555.3111111111
44325.6213691782	0	4772.27	-4780.73333333332	-7563.28888888888
44325.621369294	0	4780.714	-4784.74074074072	-7570.92592592592
44325.6213694097	0	4780.714	-4788.65925925924	-7578.65925925925
44325.6213695255	0	4788.64	-4792.59259259258	-7586.3111111111
44325.6213696412	0	4788.64	-4796.40740740739	-7593.23703703703
44325.6213697569	0	4796.388	-4800.7111111111	-7600.79259259259
44325.6213698727	0	4796.388	-4804.92592592591	-7608.06666666666
44325.6213699884	0	4804.907	-4808.96296296295	-7614.99259259259
44325.6213701042	0	4804.907	-4813.40740740739	-7622.02222222222
44325.6213702199	0	4813.388	-4817.62222222221	-7626.88888888888
44325.6213703356	0	4813.388	-4821.96296296295	-7634.02222222222
44325.6213704514	0	4821.944	-4826.77777777776	-7641.46666666666
44325.6213705671	0	4821.944	-4831.67407407406	-7648.97037037036
44325.6213706829	0	4831.655	-4836.14074074072	-7655.88888888888
44325.6213707986	0	4831.655	-4841.08888888887	-7663.38518518518
44325.6213709143	0	4841.07	-4845.96296296295	-7671.07407407407
44325.6213710301	0	4841.07	-4850.57037037035	-7678.73333333333
44325.6213711458	0	4850.551	-4854.83703703702	-7686.45925925925
44325.6213712616	0	4850.551	-4858.80740740739	-7694.25185185185
44325.6213713773	0	4858.788	-4862.65925925924	-7701.52592592592
44325.6213714931	0	4858.788	-4866.38518518517	-7709.02962962962
44325.6213716088	0	4866.366	-4869.95555555554	-7716.03703703703
44325.6213717245	0	4866.366	-4873.62222222221	-7723.14814814814
44325.6213718403	0	4873.603	-4877.22962962961	-7730.11851851851
44325.621371956	0	4873.603	-4880.9111111111	-7736.69629629629
44325.6213720718	0	4880.892	-4884.64444444443	-7743.22222222222
44325.6213721875	0	4880.892	-4887.9185185185	-7748.92592592592
44325.6213723032	0	4887.899	-4891.68148148147	-7755.3111111111
44325.621372419	0	4887.899	-4895.97037037035	-7762.44444444444
44325.6213725347	0	4895.951	-4900.08888888887	-7769.45925925925
44325.6213726505	0	4895.951	-4904.52592592591	-7776.77037037036
44325.6213727662	0	4904.507	-4908.9185185185	-7783.86666666666
44325.6213728819	0	4904.507	-4913.23703703702	-7790.77037037036
44325.6213729977	0	4913.218	-4917.69629629628	-7797.85925925925
44325.6213731134	0	4913.218	-4921.92592592591	-7804.75555555555
44325.6213732292	0	4921.907	-4925.97777777776	-7811.73333333333
44325.6213733449	0	4921.907	-4930.29629629628	-7819.22222222222
44325.6213734607	0	4930.277	-4934.33333333332	-7827.02962962962
44325.6213735764	0	4930.277	-4937.98518518517	-7834.65925925925
44325.6213736921	0	4937.966	-4941.06666666665	-7841.76296296296
44325.6213738079	0	4937.966	-4943.85185185184	-7848.74074074073
44325.6213739236	0	4943.833	-4946.19999999998	-7855.64444444444
44325.6213740394	0	4943.833	-4948.05925925924	-7861.48888888888
44325.6213741551	0	4948.04	-4950.19259259258	-7867.19259259259
44325.6213742708	0	4948.04	-4952.44444444443	-7872.77037037036
44325.6213743866	0	4952.425	-4954.79259259258	-7878.22962962962
44325.6213745023	0	4952.425	-4957.87407407406	-7884.5037037037
44325.6213746181	0	4957.855	-4960.59259259258	-7889.2074074074
44325.6213747338	0	4957.855	-4963.94074074073	-7895.73333333333
44325.6213748495	0	4963.922	-4967.16296296295	-7901.75555555555
44325.6213749653	0	4963.922	-4970.58518518517	-7908.15555555555
44325.621375081	0	4970.566	-4974.02962962961	-7914.77037037036
44325.6213751968	0	4970.566	-4977.62222222221	-7921.5037037037
44325.6213753125	0	4977.603	-4981.53333333332	-7928.6074074074
44325.6213754282	0	4977.603	-4985.49629629628	-7935.72592592592
44325.621375544	0	4985.477	-4989.25925925924	-7942.75555555555
44325.6213756597	0	4985.477	-4992.92592592591	-7949.85925925925
44325.6213757755	0	4992.907	-4996.54814814813	-7956.99999999999
44325.6213758912	0	4992.907	-4999.83703703702	-7964.22222222221
44325.6213760069	0	4999.818	-5002.94074074073	-7971.47407407407
44325.6213761227	0	4999.818	-5005.93333333332	-7978.98518518518
44325.6213762384	0	5005.914	-5008.95555555554	-7986.62962962962
44325.6213763542	0	5005.914	-5011.45925925924	-7993.62962962962
44325.6213764699	0	5011.44	-5013.77037037036	-7999.93333333333
44325.6213765856	0	5011.44	-5015.85185185184	-8006.14814814814
44325.6213767014	0	5015.833	-5018.15555555554	-8012.53333333332
44325.6213768171	0	5015.833	-5020.70370370369	-8019.07407407407
44325.6213769329	0	5020.685	-5023.05185185184	-8024.95555555555
44325.6213770486	0	5020.685	-5026.14814814813	-8031.59999999999
44325.6213771644	0	5026.129	-5029.62962962962	-8038.39259259258
44325.6213772801	0	5026.129	-5032.94074074073	-8044.62962962962
44325.6213773958	0	5032.922	-5036.97777777776	-8051.78518518518
44325.6213775116	0	5032.922	-5040.83703703702	-8058.74814814814
44325.6213776273	0	5040.818	-5044.95555555554	-8066.11851851851
44325.6213777431	0	5040.818	-5049.05185185184	-8073.48148148147
44325.6213778588	0	5049.033	-5052.95555555554	-8080.57037037036
44325.6213779745	0	5049.033	-5057.3111111111	-8088.16296296295
44325.6213780903	0	5057.292	-5061.87407407406	-8095.89629629629
44325.621378206	0	5057.292	-5066.3111111111	-8103.22222222221
44325.6213783218	0	5066.292	-5070.87407407406	-8110.93333333332
44325.6213784375	0	5066.292	-5075.24444444443	-8118.65185185184
44325.6213785532	0	5075.225	-5079.44444444443	-8126.34074074073
44325.621378669	0	5075.225	-5083.37777777777	-8134.22962962962
44325.6213787847	0	5083.358	-5087.14814814814	-8142.09629629629
44325.6213789005	0	5083.358	-5090.65185185184	-8149.88888888888
44325.6213790162	0	5090.632	-5094.05185185184	-8157.74814814814
44325.6213791319	0	5090.632	-5097.07407407406	-8165.37777777777
44325.6213792477	0	5097.054	-5100.22222222221	-8173.06666666666
44325.6213793634	0	5097.054	-5102.8148148148	-8180.82962962962
44325.6213794792	0	5102.795	-5105.75555555554	-8187.88148148147
44325.6213795949	0	5102.795	-5108.77777777776	-8194.77777777777
44325.6213797106	0	5108.758	-5112.12592592591	-8201.71851851851
44325.6213798264	0	5108.758	-5115.87407407406	-8209.17037037036
44325.6213799421	0	5115.854	-5119.89629629628	-8216.63703703703
44325.6213800579	0	5115.854	-5123.97777777776	-8224.25185185184
44325.6213801736	0	5123.958	-5128.17037037036	-8231.88148148147
44325.6213802894	0	5123.958	-5132.57037037035	-8239.88888888888
44325.6213804051	0	5132.551	-5136.72592592591	-8247.58518518518
44325.6213805208	0	5132.551	-5140.89629629628	-8255.1111111111
44325.6213806366	0	5140.877	-5145.2148148148	-8262.77777777777
44325.6213807523	0	5140.877	-5149.76296296295	-8270.5111111111
44325.6213808681	0	5149.744	-5154.29629629628	-8278.26666666666
44325.6213809838	0	5149.744	-5159.02222222221	-8286.1037037037
44325.6213810995	0	5159.003	-5163.54814814813	-8294.19259259259
44325.6213812153	0	5159.003	-5167.98518518517	-8302.2074074074
44325.621381331	0	5167.966	-5171.8148148148	-8309.48888888888
44325.6213814468	0	5167.966	-5175.52592592591	-8317.01481481481
44325.6213815625	0	5175.507	-5179.28888888887	-8324.67407407407
44325.6213816782	0	5175.507	-5182.92592592591	-8332.2074074074
44325.621381794	0	5182.907	-5186.51111111109	-8339.42962962962
44325.6213819097	0	5182.907	-5190.39259259258	-8346.85185185184
44325.6213820255	0	5190.374	-5194.12592592591	-8354.19259259258
44325.6213821412	0	5190.374	-5197.72592592591	-8361.02222222221
44325.6213822569	0	5197.707	-5201.64444444443	-8367.9037037037
44325.6213823727	0	5197.707	-5205.45925925924	-8374.49629629629
44325.6213824884	0	5205.44	-5209.47407407406	-8381.57777777777
44325.6213826042	0	5205.44	-5213.66666666665	-8388.81481481481
44325.6213827199	0	5213.647	-5217.94814814813	-8396.26666666666
44325.6213828356	0	5213.647	-5222.14814814813	-8403.7037037037
44325.6213829514	0	5222.128	-5226.50370370369	-8411.26666666666
44325.6213830671	0	5222.128	-5230.79259259258	-8418.62222222222
44325.6213831829	0	5230.772	-5235.06666666665	-8425.87407407407
44325.6213832986	0	5230.772	-5238.97777777776	-8432.68148148148
44325.6213834143	0	5238.957	-5242.82962962961	-8439.4074074074
44325.6213835301	0	5238.957	-5246.88148148147	-8446.63703703703
44325.6213836458	0	5246.861	-5250.45925925924	-8453.68888888888
44325.6213837616	0	5246.861	-5254.13333333332	-8460.93333333333
44325.6213838773	0	5254.113	-5257.59999999998	-8467.88148148148
44325.6213839931	0	5254.113	-5260.55555555554	-8474.55555555555
44325.6213841088	0	5260.535	-5263.34814814813	-8481.05925925925
44325.6213842245	0	5260.535	-5265.78518518517	-8487.23703703703
44325.6213843403	0	5265.765	-5268.39999999999	-8493.37777777777
44325.621384456	0	5265.765	-5271.03703703702	-8499.3037037037
44325.6213845718	0	5271.017	-5274.02222222221	-8505.31851851851
44325.6213846875	0	5271.017	-5277.29629629628	-8511.48148148147
44325.6213848032	0	5277.276	-5280.65925925924	-8517.39999999999
44325.6213849306	0	5277.276	-5283.90370370369	-8522.92592592592
44325.6213850347	0	5283.883	-5286.94814814813	-8528.03703703703
44325.6213851505	0	5283.883	-5290.54074074073	-8534.07407407406
44325.6213852662	0	5290.52	-5293.74814814813	-8539.28888888888
44325.6213853819	0	5290.52	-5296.49629629628	-8544.5111111111
44325.6213854977	0	5296.476	-5299.80740740739	-8549.88148148147
44325.6213856134	0	5296.476	-5302.79999999998	-8555.13333333332
44325.6213857292	0	5302.78	-5306.22222222221	-8560.68888888888
44325.6213858449	0	5302.78	-5309.44444444443	-8565.98518518517
44325.6213859607	0	5309.424	-5312.88888888887	-8571.43703703703
44325.6213860764	0	5309.424	-5315.93333333332	-8576.1111111111
44325.6213861921	0	5315.913	-5319.74814814813	-8581.84444444443
44325.6213863079	0	5315.913	-5323.5185185185	-8587.59999999999
44325.6213864236	0	5323.498	-5327.24444444443	-8593.59259259258
44325.6213865394	0	5323.498	-5330.82222222221	-8599.50370370369
44325.6213866551	0	5330.802	-5334.30370370369	-8605.54074074073
44325.6213867708	0	5330.802	-5337.54814814813	-8611.55555555554
44325.6213868866	0	5337.528	-5340.79259259258	-8617.65925925925
44325.6213870023	0	5337.528	-5343.79999999999	-8623.36296296295
44325.6213871181	0	5343.78	-5346.54074074073	-8628.58518518517
44325.6213872338	0	5343.78	-5349.6148148148	-8634.17037037036
44325.6213873495	0	5349.595	-5352.99259259258	-8639.73333333332
44325.6213874653	0	5349.595	-5356.37777777776	-8645.27407407406
44325.621387581	0	5356.358	-5359.88888888887	-8650.70370370369
44325.6213876968	0	5356.358	-5363.57037037036	-8656.1111111111
44325.6213878125	0	5363.551	-5366.95555555554	-8661.02222222221
44325.6213879282	0	5363.551	-5370.42222222221	-8666.24444444443
44325.621388044	0	5370.403	-5374.00740740739	-8671.58518518517
44325.6213881597	0	5370.403	-5377.76296296295	-8677.11851851851
44325.6213882755	0	5377.744	-5381.55555555554	-8682.86666666666
44325.6213883912	0	5377.744	-5385.28888888887	-8688.42222222221
44325.6213885069	0	5385.27	-5388.97777777776	-8693.48148148147
44325.6213886227	0	5385.27	-5392.80740740739	-8698.77777777776
44325.6213887384	0	5392.789	-5396.65185185184	-8704.08888888887
44325.6213888542	0	5392.789	-5400.74074074073	-8709.5185185185
44325.6213889699	0	5400.722	-5404.68148148147	-8715.1111111111
44325.6213890856	0	5400.722	-5408.42962962961	-8720.65185185184
44325.6213892014	0	5408.411	-5411.88888888887	-8725.89629629628
44325.6213893171	0	5408.411	-5415.17777777776	-8731.26666666665
44325.6213894329	0	5415.159	-5418.34074074073	-8736.58518518517
44325.6213895486	0	5415.159	-5421.22222222221	-8741.83703703702
44325.6213896644	0	5421.203	-5423.75555555554	-8746.6148148148
44325.6213897801	0	5421.203	-5426.37777777776	-8751.40740740739
44325.6213898958	0	5426.359	-5428.90370370369	-8756.14074074073
44325.6213900116	0	5426.359	-5431.79999999998	-8760.74814814813
44325.6213901273	0	5431.781	-5434.85925925924	-8765.29629629628
44325.6213902431	0	5431.781	-5438.10370370369	-8770.32592592591
44325.6213903588	0	5438.085	-5441.5185185185	-8775.22222222221
44325.6213904745	0	5438.085	-5444.84444444443	-8780.29629629628
44325.6213905903	0	5444.826	-5448.14074074073	-8785.17037037036
44325.621390706	0	5444.826	-5451.40740740739	-8790.04444444443
44325.6213908218	0	5451.389	-5454.47407407406	-8794.59259259258
44325.6213909375	0	5451.389	-5457.82222222221	-8799.74074074072
44325.6213910532	0	5457.804	-5461.33333333332	-8804.86666666665
44325.621391169	0	5457.804	-5464.79259259258	-8810.00740740739
44325.6213912847	0	5464.774	-5468.34074074073	-8815.06666666665
44325.6213914005	0	5464.774	-5471.74074074073	-8820.36296296294
44325.6213915162	0	5471.722	-5474.46666666665	-8825.25925925924
44325.6213916319	0	5471.722	-5476.75555555554	-8830.02962962961
44325.6213917477	0	5476.737	-5478.95555555554	-8835.63703703702
44325.6213918634	0	5476.737	-5481.0148148148	-8840.95555555554
44325.6213919792	0	5480.996	-5482.9185185185	-8846.31111111109
44325.6213920949	0	5480.996	-5484.56296296295	-8851.44444444443
44325.6213922106	0	5484.544	-5485.92592592591	-8856.58518518517
44325.6213923264	0	5484.544	-5487.19259259258	-8861.66666666665
44325.6213924421	0	5487.174	-5488.07407407406	-8866.56296296295
44325.6213925579	0	5487.174	-5488.75555555554	-8871.48888888887
44325.6213926736	0	5488.737	-5489.38518518517	-8876.05185185183
44325.6213927894	0	5488.737	-5490.28148148147	-8880.59259259257
44325.6213929051	0	5490.263	-5491.37037037035	-8884.93333333332
44325.6213930208	0	5490.263	-5492.86666666665	-8888.95555555554
44325.6213931366	0	5492.848	-5494.37777777776	-8892.73333333332
44325.6213932523	0	5492.848	-5496.11111111109	-8896.86666666665
44325.6213933681	0	5496.092	-5498.05925925924	-8900.68888888887
44325.6213934838	0	5496.092	-5500.33333333332	-8904.68888888887
44325.6213935995	0	5500.314	-5503.05185185183	-8908.97777777776
44325.6213937153	0	5500.314	-5506.0148148148	-8913.27407407406
44325.621393831	0	5505.995	-5508.94074074072	-8917.73333333332
44325.6213939468	0	5505.995	-5511.97777777776	-8922.17777777776
44325.6213940625	0	5511.958	-5515.32592592591	-8926.88148148147
44325.6213941782	0	5511.958	-5518.50370370369	-8931.2148148148
44325.621394294	0	5518.484	-5521.70370370369	-8935.48148148147
44325.6213944097	0	5518.484	-5525.16296296295	-8939.97777777776
44325.6213945255	0	5525.143	-5528.78518518517	-8944.64444444443
44325.6213946412	0	5525.143	-5532.13333333332	-8949.37037037035
44325.6213947569	0	5532.113	-5535.56296296295	-8954.48148148147
44325.6213948727	0	5532.113	-5539.02222222221	-8959.79259259258
44325.6213949884	0	5539.002	-5542.03703703702	-8964.6148148148
44325.6213951042	0	5539.002	-5544.45925925924	-8968.79999999998
44325.6213952199	0	5544.439	-5546.79999999998	-8973.02962962961
44325.6213953356	0	5544.439	-5549.06666666665	-8977.28148148146
44325.6213954514	0	5549.046	-5551.68148148146	-8981.60740740739
44325.6213955671	0	5549.046	-5554.55555555554	-8985.90370370369
44325.6213956829	0	5554.535	-5557.62222222221	-8990.33333333332
44325.6213957986	0	5554.535	-5560.46666666665	-8994.34814814813
44325.6213959144	0	5560.446	-5563.59259259258	-8998.64444444443
44325.6213960301	0	5560.446	-5566.37777777776	-9002.71111111109
44325.6213961458	0	5566.357	-5569.15555555554	-9006.77777777776
44325.6213962616	0	5566.357	-5572.1185185185	-9011.37037037035
44325.6213963773	0	5572.098	-5575.05925925924	-9015.92592592591
44325.6213964931	0	5572.098	-5577.87407407406	-9020.02962962961
44325.6213966088	0	5577.854	-5581.02962962961	-9024.56296296295
44325.6213967245	0	5577.854	-5584.39259259258	-9029.14814814813
44325.6213968403	0	5584.373	-5587.9185185185	-9033.88888888887
44325.621396956	0	5584.373	-5591.29629629628	-9038.33333333332
44325.6213970718	0	5591.277	-5594.50370370369	-9042.59259259258
44325.6213971875	0	5591.277	-5597.57037037035	-9046.64444444443
44325.6213973032	0	5597.551	-5600.54074074072	-9050.99259259258
44325.621397419	0	5597.551	-5603.28888888887	-9055.57037037035
44325.6213975347	0	5603.27	-5605.87407407406	-9060.16296296295
44325.6213976505	0	5603.27	-5608.0148148148	-9064.9185185185
44325.6213977662	0	5607.996	-5609.8222222222	-9069.17777777776
44325.6213978819	0	5607.996	-5611.77777777776	-9073.54814814813
44325.6213979977	0	5611.759	-5613.23703703702	-9077.3185185185
44325.6213981134	0	5611.759	-5614.71111111109	-9081.30370370369
44325.6213982292	0	5614.692	-5616.26666666665	-9085.46666666665
44325.6213983449	0	5614.692	-5618.28888888887	-9090.64444444443
44325.6213984607	0	5618.27	-5620.07407407406	-9095.02222222221
44325.6213985764	0	5618.27	-5621.91111111109	-9099.52592592591
44325.6213986921	0	5621.892	-5623.99999999998	-9103.96296296295
44325.6213988079	0	5621.892	-5625.90370370368	-9108.8222222222
44325.6213989236	0	5625.885	-5628.3185185185	-9114.0148148148
44325.6213990394	0	5625.885	-5630.77037037035	-9119.39259259258
44325.6213991551	0	5630.752	-5633.31111111109	-9124.38518518517
44325.6213992708	0	5630.752	-5635.96296296294	-9129.59999999998
44325.6213993866	0	5635.945	-5638.64444444443	-9134.88888888887
44325.6213995023	0	5635.945	-5641.64444444443	-9140.20740740739
44325.6213996181	0	5641.626	-5644.32592592591	-9145.22222222221
44325.6213997338	0	5641.626	-5647.22962962961	-9150.59259259258
44325.6213998495	0	5647.211	-5649.94814814813	-9156.03703703702
44325.6213999653	0	5647.211	-5652.74074074072	-9161.62962962962
44325.621400081	0	5652.722	-5655.59999999998	-9167.5111111111
44325.6214001968	0	5652.722	-5658.06666666665	-9172.90370370369
44325.6214003125	0	5658.048	-5660.4222222222	-9178.35555555554
44325.6214004282	0	5658.048	-5662.62962962961	-9184.06666666665
44325.621400544	0	5662.611	-5664.47407407405	-9189.63703703702
44325.6214006597	0	5662.611	-5665.92592592591	-9194.94814814813
44325.6214007755	0	5665.907	-5667.4222222222	-9200.19999999999
44325.6214008912	0	5665.907	-5669.04444444442	-9205.13333333332
44325.6214010069	0	5669.026	-5670.99999999998	-9210.50370370369
44325.6214011227	0	5669.026	-5672.85925925924	-9215.66666666665
44325.6214012384	0	5672.841	-5675.2148148148	-9221.34074074072
44325.6214013542	0	5672.841	-5677.56296296294	-9226.86666666665
44325.6214014699	0	5677.545	-5679.87407407406	-9232.53333333332
44325.6214015856	0	5677.545	-5681.88148148146	-9237.42222222221
44325.6214017014	0	5681.864	-5684.33333333331	-9243.26666666665
44325.6214018171	0	5681.864	-5686.6222222222	-9248.94074074072
44325.6214019329	0	5686.605	-5689.08888888887	-9254.60740740739
44325.6214020486	0	5686.605	-5691.36296296294	-9259.99259259257
44325.6214021644	0	5691.346	-5693.38518518517	-9265.06666666665
44325.6214022801	0	5691.346	-5695.74814814813	-9270.47407407406
44325.6214023958	0	5695.731	-5698.35555555554	-9276.10370370369
44325.6214025116	0	5695.731	-5701.14074074072	-9281.97037037035
44325.6214026273	0	5701.124	-5703.45185185183	-9287.62962962961
44325.6214027431	0	5701.124	-5705.8148148148	-9293.37037037035
44325.6214028588	0	5705.798	-5708.26666666665	-9299.24444444443
44325.6214029745	0	5705.798	-5710.47407407405	-9304.48888888887
44325.6214030903	0	5710.457	-5713.22962962961	-9310.45185185183
44325.621403206	0	5710.457	-5715.49629629628	-9315.86666666665
44325.6214033218	0	5715.479	-5718.13333333331	-9321.76296296294
44325.6214034375	0	5715.479	-5720.73333333331	-9327.23703703702
44325.6214035532	0	5720.716	-5723.35555555554	-9332.97777777776
44325.621403669	0	5720.716	-5726.38518518517	-9338.79999999998
44325.6214037847	0	5726.368	-5729.39259259257	-9344.32592592591
44325.6214039005	0	5726.368	-5732.65185185183	-9350.12592592591
44325.6214040162	0	5732.635	-5735.50370370368	-9355.35555555554
44325.6214041319	0	5732.635	-5738.4148148148	-9360.45185185183
44325.6214042477	0	5738.398	-5741.79259259257	-9365.94074074072
44325.6214043634	0	5738.398	-5745.03703703702	-9371.48148148146
44325.6214044792	0	5745.02	-5748.35555555554	-9377.70370370369
44325.6214045949	0	5745.02	-5751.84444444442	-9383.96296296295
44325.6214047106	0	5751.827	-5755.45925925924	-9390.62962962961
44325.6214048264	0	5751.827	-5759.05925925924	-9396.91111111109
44325.6214049421	0	5759.042	-5762.97037037035	-9403.42962962961
44325.6214050579	0	5759.042	-5766.70370370369	-9409.69629629628
44325.6214051736	0	5766.686	-5770.34074074072	-9415.79259259257
44325.6214052893	0	5766.686	-5773.57037037035	-9421.47407407405
44325.6214054051	0	5773.553	-5776.52592592591	-9427.06666666665
44325.6214055208	0	5773.553	-5779.57777777776	-9433.29629629628
44325.6214056366	0	5779.56	-5782.39999999998	-9439.79999999998
44325.6214057523	0	5779.56	-5785.3185185185	-9446.14074074072
44325.6214058681	0	5785.301	-5787.76296296294	-9451.73333333332
44325.6214059838	0	5785.301	-5789.24444444443	-9455.04444444443
44325.6214060995	0	5789.227	-5789.74814814813	-9456.33333333331
44325.6214062153	0	5789.227	-5792.32592592591	-9461.88148148146
44325.621406331	0	5792.308	-5794.85925925924	-9467.28888888887
44325.6214064468	0	5792.308	-5797.76296296294	-9472.8222222222
44325.6214065625	0	5797.745	-5800.86666666665	-9478.43703703702
44325.6214066782	0	5797.745	-5803.94074074072	-9483.96296296294
44325.621406794	0	5803.923	-5807.15555555554	-9489.38518518516
44325.6214069097	0	5803.923	-5810.54814814813	-9495.11111111109
44325.6214070255	0	5810.53	-5814.05185185183	-9500.94074074072
44325.6214071412	0	5810.53	-5817.40740740739	-9506.66666666665
44325.6214072569	0	5817.389	-5820.98518518517	-9512.67407407405
44325.6214073727	0	5817.389	-5824.68888888887	-9518.85185185183
44325.6214074884	0	5824.67	-5828.30370370368	-9524.88888888887
44325.6214076042	0	5824.67	-5831.51111111109	-9530.24444444442
44325.6214077199	0	5831.492	-5834.03703703702	-9534.33333333331
44325.6214078357	0	5831.492	-5836.95555555554	-9539.31111111109
44325.6214079514	0	5836.936	-5839.99999999998	-9544.3185185185
44325.6214080671	0	5836.936	-5843.60740740739	-9550.20740740739
44325.6214081829	0	5843.588	-5847.13333333331	-9556.3259259259
44325.6214082986	0	5843.588	-5850.85185185183	-9562.56296296294
44325.6214084144	0	5850.832	-5853.9185185185	-9568.27407407405
44325.6214085301	0	5850.832	-5856.75555555554	-9573.89629629628
44325.6214086458	0	5856.736	-5859.65925925924	-9579.70370370368
44325.6214087616	0	5856.736	-5862.57037037035	-9585.13333333331
44325.6214088773	0	5862.551	-5865.27407407405	-9590.66666666664
44325.6214089931	0	5862.551	-5867.72592592591	-9595.58518518516
44325.6214091088	0	5867.707	-5870.37037037035	-9600.81481481479
44325.6214092245	0	5867.707	-5873.04444444442	-9605.7259259259
44325.6214093403	0	5873.026	-5876.07407407405	-9611.22962962961
44325.621409456	0	5873.026	-5878.97037037035	-9616.57037037035
44325.6214095718	0	5878.952	-5882.26666666665	-9622.45925925924
44325.6214096875	0	5878.952	-5885.57037037035	-9628.15555555553
44325.6214098032	0	5885.552	-5889.12592592591	-9634.53333333331
44325.621409919	0	5885.552	-5892.27407407405	-9640.44444444442
44325.6214100347	0	5892.256	-5895.97037037035	-9646.75555555553
44325.6214101505	0	5892.256	-5899.49629629627	-9652.7185185185
44325.6214102662	0	5899.478	-5903.25185185183	-9658.65925925924
44325.6214103819	0	5899.478	-5906.99259259257	-9664.96296296294
44325.6214104977	0	5906.974	-5910.89629629627	-9671.42962962961
44325.6214106134	0	5906.974	-5914.56296296294	-9677.64444444442
44325.6214107292	0	5914.544	-5917.88888888887	-9683.95555555553
44325.6214108449	0	5914.544	-5921.24444444442	-9690.56296296294
44325.6214109607	0	5921.225	-5924.28888888887	-9697.28148148146
44325.6214110764	0	5921.225	-5926.80740740739	-9703.61481481479
44325.6214111921	0	5926.788	-5928.9185185185	-9709.39259259257
44325.6214113079	0	5926.788	-5931.14074074072	-9715.50370370368
44325.6214114236	0	5931.121	-5933.17037037035	-9720.8222222222
44325.6214115394	0	5931.121	-5935.59999999998	-9726.38518518517
44325.6214116551	0	5935.58	-5938.33333333331	-9732.14814814813
44325.6214117708	0	5935.58	-5941.05925925924	-9737.34814814813
44325.6214118866	0	5941.039	-5944.02962962961	-9742.97777777776
44325.6214120023	0	5941.039	-5947.22962962961	-9748.68888888887
44325.6214121181	0	5947.209	-5950.5185185185	-9754.77037037035
44325.6214122338	0	5947.209	-5953.6148148148	-9760.2222222222
44325.6214123495	0	5953.594	-5956.97777777776	-9766.14814814813
44325.6214124653	0	5953.594	-5960.22962962961	-9771.97037037035
44325.621412581	0	5960.209	-5963.54814814813	-9778.29629629628
44325.6214126968	0	5960.209	-5966.9185185185	-9784.52592592591
44325.6214128125	0	5966.898	-5970.19999999998	-9790.7185185185
44325.6214129282	0	5966.898	-5973.45925925924	-9796.56296296295
44325.621413044	0	5973.439	-5976.71111111109	-9802.30370370369
44325.6214131597	0	5973.439	-5980.02962962961	-9808.30370370369
44325.6214132755	0	5980.009	-5982.75555555554	-9813.75555555554
44325.6214133912	0	5980.009	-5986.08148148146	-9820.1185185185
44325.6214135069	0	5986.061	-5989.3185185185	-9826.48148148147
44325.6214136227	0	5986.061	-5991.97777777776	-9832.3111111111
44325.6214137384	0	5991.957	-5994.79999999998	-9838.34814814813
44325.6214138542	0	5991.957	-5997.63703703702	-9844.37037037036
44325.6214139699	0	5997.616	-6000.07407407405	-9850.12592592591
44325.6214140856	0	5997.616	-6002.96296296294	-9856.16296296295
44325.6214142014	0	6002.942	-6005.63703703702	-9861.3185185185
44325.6214143171	0	6002.942	-6008.10370370368	-9864.89629629628
44325.6214144329	0	6008.083	-6011.04444444442	-9870.5185185185
44325.6214145486	0	6008.083	-6014.05185185183	-9876.05185185184
44325.6214146644	0	6014.031	-6017.05185185183	-9881.38518518517
44325.6214147801	0	6014.031	-6020.27407407405	-9886.98518518517
44325.6214148958	0	6020.253	-6024.1185185185	-9893.58518518517
44325.6214150116	0	6020.253	-6027.84444444443	-9900.0148148148
44325.6214151273	0	6027.823	-6031.49629629628	-9906.64444444443
44325.6214152431	0	6027.823	-6035.28888888887	-9913.2148148148
44325.6214153588	0	6035.267	-6039.05925925924	-9919.66666666665
44325.6214154745	0	6035.267	-6042.72592592591	-9925.70370370369
44325.6214155903	0	6042.704	-6046.10370370368	-9931.60740740739
44325.621415706	0	6042.704	-6049.8148148148	-9938.04444444443
44325.6214158218	0	6049.793	-6053.14074074072	-9944.30370370369
44325.6214159375	0	6049.793	-6056.54814814813	-9950.83703703702
44325.6214160532	0	6056.526	-6059.23703703702	-9956.65925925924
44325.621416169	0	6056.526	-6060.60740740739	-9959.75555555554
44325.6214162847	0	6060.585	-6062.48888888887	-9964.1111111111
44325.6214164005	0	6060.585	-6064.99999999998	-9970.22962962962
44325.6214165162	0	6064.978	-6067.60740740739	-9976.29629629628
44325.6214166319	0	6064.978	-6070.68148148146	-9982.42962962962
44325.6214167477	0	6070.659	-6073.68148148146	-9988.37037037036
44325.6214168634	0	6070.659	-6076.75555555554	-9994.00740740739
44325.6214169792	0	6076.733	-6079.8148148148	-9999.42222222221
44325.6214170949	0	6076.733	-6083.3185185185	-10005.2888888889
44325.6214172106	0	6083.296	-6086.65925925924	-10011.0222222222
44325.6214173264	0	6083.296	-6090.37037037035	-10017.2666666667
44325.6214174421	0	6090.348	-6093.80740740739	-10023.5629629629
44325.6214175579	0	6090.348	-6097.38518518517	-10030.0888888889
44325.6214176736	0	6097.363	-6100.68148148146	-10036.0296296296
44325.6214177893	0	6097.363	-6103.85925925924	-10041.7407407407
44325.6214179051	0	6103.837	-6107.16296296294	-10046.8888888889
44325.6214180208	0	6103.837	-6110.32592592591	-10052.037037037
44325.6214181366	0	6110.304	-6113.91111111109	-10057.9703703704
44325.6214182523	0	6110.304	-6117.65185185183	-10064.2888888889
44325.6214183681	0	6117.63	-6121.43703703702	-10070.637037037
44325.6214184838	0	6117.63	-6125.12592592591	-10077.1925925926
44325.6214185995	0	6125.104	-6128.43703703702	-10083.1481481481
44325.6214187153	0	6125.104	-6131.91111111109	-10089.4814814815
44325.621418831	0	6131.889	-6135.02962962961	-10095.8074074074
44325.6214189468	0	6131.889	-6138.2222222222	-10101.4814814815
44325.6214190625	0	6138.2	-6141.3185185185	-10107.1555555555
44325.6214191782	0	6138.2	-6144.66666666665	-10113.0222222222
44325.621419294	0	6144.644	-6147.85185185183	-10118.4296296296
44325.6214194097	0	6144.644	-6151.63703703702	-10124.5037037037
44325.6214195255	0	6151.614	-6155.29629629628	-10130.6444444444
44325.6214196412	0	6151.614	-6158.64444444443	-10136.2740740741
44325.6214197569	0	6158.621	-6162.20740740739	-10142.2592592592
44325.6214198727	0	6158.621	-6165.97777777776	-10148.8962962963
44325.6214199884	0	6165.954	-6169.56296296295	-10155.3185185185
44325.6214201042	0	6165.954	-6173.35555555554	-10162.0518518518
44325.6214202199	0	6173.332	-6177.12592592591	-10168.6148148148
44325.6214203357	0	6173.332	-6180.45925925924	-10174.4666666667
44325.6214204514	0	6180.436	-6183.97777777776	-10180.6
44325.6214205671	0	6180.436	-6187.78518518517	-10187.2592592592
44325.6214206829	0	6187.762	-6190.94074074072	-10193.1777777778
44325.6214207986	0	6187.762	-6194.2222222222	-10199.3629629629
44325.6214209144	0	6194.199	-6197.60740740739	-10206.1851851852
44325.6214210301	0	6194.199	-6200.88888888887	-10213.1037037037
44325.6214211458	0	6200.866	-6203.91111111109	-10219.8962962963
44325.6214212616	0	6200.866	-6206.8148148148	-10226.4962962963
44325.6214213773	0	6206.792	-6209.66666666665	-10232.7259259259
44325.6214214931	0	6206.792	-6212.46666666665	-10238.7259259259
44325.6214216088	0	6212.444	-6215.23703703702	-10244.5111111111
44325.6214217245	0	6212.444	-6217.85925925924	-10249.8518518518
44325.6214218403	0	6217.837	-6220.66666666665	-10255.5111111111
44325.621421956	0	6217.837	-6223.65925925924	-10261.3333333333
44325.6214220718	0	6223.637	-6226.48888888887	-10266.8666666667
44325.6214221875	0	6223.637	-6229.39999999998	-10272.237037037
44325.6214223032	0	6229.378	-6232.62222222221	-10278.3037037037
44325.621422419	0	6229.378	-6235.82962962961	-10284.3481481481
44325.6214225347	0	6235.808	-6239.03703703702	-10290.4518518518
44325.6214226505	0	6235.808	-6242.42962962961	-10296.7037037037
44325.6214227662	0	6242.408	-6246.12592592591	-10303.2518518518
44325.6214228819	0	6242.408	-6249.79259259257	-10309.5703703704
44325.6214229977	0	6249.771	-6253.40740740739	-10315.6518518518
44325.6214231134	0	6249.771	-6256.6148148148	-10321.4666666667
44325.6214232292	0	6256.593	-6259.71111111109	-10326.7925925926
44325.6214233449	0	6256.593	-6263.07407407406	-10333.1333333333
44325.6214234606	0	6263.052	-6266.12592592591	-10338.562962963
44325.6214235764	0	6263.052	-6269.06666666665	-10344.437037037
44325.6214236921	0	6269.045	-6271.73333333332	-10350.1851851852
44325.6214238079	0	6269.045	-6274.64444444443	-10356.4074074074
44325.6214239236	0	6274.623	-6277.6148148148	-10362.4814814815
44325.6214240394	0	6274.623	-6280.14074074072	-10368.1185185185
44325.6214241551	0	6280.119	-6282.68888888887	-10373.5185185185
44325.6214242708	0	6280.119	-6285.48888888887	-10378.5703703704
44325.6214243866	0	6285.467	-6288.43703703702	-10384.0296296296
44325.6214245023	0	6285.467	-6291.52592592591	-10389.4518518518
44325.6214246181	0	6291.504	-6294.87407407406	-10395.1259259259
44325.6214247338	0	6291.504	-6298.33333333332	-10401.1777777778
44325.6214248495	0	6298.311	-6301.69629629628	-10407.3851851852
44325.6214249653	0	6298.311	-6304.97777777776	-10413.6814814815
44325.621425081	0	6304.955	-6308.28888888887	-10419.9851851852
44325.6214251968	0	6304.955	-6311.89629629628	-10426.4740740741
44325.6214253125	0	6311.874	-6315.65185185184	-10432.9111111111
44325.6214254282	0	6311.874	-6318.87407407406	-10438.2814814815
44325.621425544	0	6318.852	-6322.5111111111	-10444.1703703704
44325.6214256597	0	6318.852	-6326.00740740739	-10449.9037037037
44325.6214257755	0	6325.985	-6329.44444444443	-10455.9407407407
44325.6214258912	0	6325.985	-6333.02222222221	-10462.3777777778
44325.6214260069	0	6333	-6336.25925925924	-10468.4888888889
44325.6214261227	0	6333	-6338.95555555554	-10473.7407407407
44325.6214262384	0	6338.933	-6339.88148148147	-10475.9259259259
44325.6214263542	0	6338.933	-6342.22222222221	-10481.0740740741
44325.6214264699	0	6342.2	-6344.79999999998	-10486.6
44325.6214265856	0	6342.2	-6347.17777777776	-10492.1111111111
44325.6214267014	0	6347.156	-6349.89629629628	-10497.6222222222
44325.6214268171	0	6347.156	-6352.5185185185	-10502.6814814815
44325.6214269329	0	6352.497	-6355.25185185184	-10507.7703703704
44325.6214270486	0	6352.497	-6358.17037037035	-10513.1851851852
44325.6214271644	0	6358.149	-6361.42962962961	-10518.9037037037
44325.6214272801	0	6358.149	-6364.65185185184	-10524.7777777778
44325.6214273958	0	6364.63	-6367.84444444443	-10530.5407407407
44325.6214275116	0	6364.63	-6371.34814814813	-10536.4888888889
44325.6214276273	0	6371.326	-6374.88148148147	-10542.3555555555
44325.6214277431	0	6371.326	-6378.42962962961	-10548.1259259259
44325.6214278588	0	6378.407	-6381.25925925924	-10552.7777777778
44325.6214279745	0	6378.407	-6384.25925925924	-10557.5703703704
44325.6214280903	0	6384.237	-6387.99259259258	-10563.0296296296
44325.621428206	0	6384.237	-6392.19259259258	-10569.2148148148
44325.6214283218	0	6392.17	-6395.94814814813	-10574.8962962963
44325.6214284375	0	6392.17	-6399.97037037035	-10581.437037037
44325.6214285532	0	6399.948	-6403.75555555554	-10587.7333333333
44325.621428669	0	6399.948	-6406.96296296295	-10593.5111111111
44325.6214287847	0	6406.941	-6409.85925925924	-10599.4518518518
44325.6214289005	0	6406.941	-6412.24444444443	-10604.9703703703
44325.6214290162	0	6412.222	-6413.95555555554	-10610.5481481481
44325.6214291319	0	6412.222	-6415.20740740739	-10616.2740740741
44325.6214292477	0	6415.185	-6416.11111111109	-10621.8814814815
44325.6214293634	0	6415.185	-6416.70370370369	-10627.6296296296
44325.6214294792	0	6416.681	-6417.07407407406	-10633.3629629629
44325.6214295949	0	6416.681	-6417.45925925924	-10639.0296296296
44325.6214297106	0	6417.437	-6417.77037037035	-10644.7481481481
44325.6214298264	0	6417.437	-6417.87407407406	-10650.3925925926
44325.6214299421	0	6417.852	-6418.04444444443	-10656.3407407407
44325.6214300579	0	6417.852	-6418.18518518517	-10662.0814814815
44325.6214301736	0	6418.163	-6418.26666666665	-10667.6148148148
44325.6214302894	0	6418.163	-6418.24444444443	-10673.3111111111
44325.6214304051	0	6418.222	-6418.08148148146	-10678.8148148148
44325.6214305208	0	6418.222	-6417.78518518517	-10684.4296296296
44325.6214306366	0	6417.763	-6417.5185185185	-10689.6444444444
44325.6214307523	0	6417.763	-6417.12592592591	-10694.8740740741
44325.6214308681	0	6417.104	-6416.86666666665	-10699.6962962963
44325.6214309838	0	6417.104	-6416.36296296295	-10704.6222222222
44325.6214310995	0	6416.341	-6415.73333333332	-10709.2592592592
44325.6214312153	0	6416.341	-6415.22962962961	-10714.0592592592
44325.621431331	0	6415.208	-6414.67407407406	-10718.7037037037
44325.6214314468	0	6415.208	-6413.94074074072	-10723.2148148148
44325.6214315625	0	6413.919	-6413.3185185185	-10727.637037037
44325.6214316782	0	6413.919	-6412.91111111109	-10731.9777777778
44325.621431794	0	6412.889	-6412.68888888887	-10736.2074074074
44325.6214319097	0	6412.889	-6412.68888888887	-10740.3407407407
44325.6214320255	0	6412.667	-6412.80740740739	-10744.3777777778
44325.6214321412	0	6412.667	-6412.9185185185	-10748.3333333333
44325.6214322569	0	6412.897	-6413.11111111109	-10752.2148148148
44325.6214323727	0	6412.897	-6413.37037037035	-10755.9703703704
44325.6214324884	0	6413.349	-6413.51111111109	-10759.6074074074
44325.6214326042	0	6413.349	-6413.68148148146	-10762.9777777778
44325.6214327199	0	6413.66	-6413.86666666665	-10766.0592592592
44325.6214328357	0	6413.66	-6413.94814814813	-10769.0148148148
44325.6214329514	0	6413.927	-6414.29629629628	-10771.9703703704
44325.6214330671	0	6413.927	-6414.73333333332	-10774.7925925926
44325.6214331829	0	6414.712	-6415.27407407406	-10777.5111111111
44325.6214332986	0	6414.712	-6415.83703703702	-10780.0592592592
44325.6214334144	0	6415.816	-6416.50370370369	-10782.4222222222
44325.6214335301	0	6415.816	-6417.2222222222	-10784.8222222222
44325.6214336458	0	6417.201	-6418.00740740739	-10787.037037037
44325.6214337616	0	6417.201	-6418.94074074072	-10789.2074074074
44325.6214338773	0	6418.92	-6419.97037037035	-10791.1333333333
44325.6214339931	0	6418.92	-6420.95555555554	-10792.9185185185
44325.6214341088	0	6420.935	-6421.96296296295	-10794.6296296296
44325.6214342245	0	6420.935	-6423.04444444443	-10796.237037037
44325.6214343403	0	6423.024	-6424.07407407406	-10797.8962962963
44325.621434456	0	6423.024	-6424.99259259257	-10799.2444444444
44325.6214345718	0	6424.972	-6425.90370370369	-10800.5703703704
44325.6214346875	0	6424.972	-6426.77037037035	-10801.7777777778
44325.6214348032	0	6426.75	-6427.53333333332	-10802.7259259259
44325.621434919	0	6426.75	-6428.35555555554	-10803.6962962963
44325.6214350347	0	6428.335	-6428.99999999998	-10804.4518518518
44325.6214351505	0	6428.335	-6429.64444444443	-10805.2740740741
44325.6214352662	0	6429.624	-6430.25925925924	-10806.037037037
44325.6214353819	0	6429.624	-6430.94074074072	-10806.7037037037
44325.6214354977	0	6430.92	-6431.6222222222	-10807.2518518518
44325.6214356134	0	6430.92	-6432.53333333332	-10807.8444444444
44325.6214357292	0	6432.513	-6433.59259259257	-10808.4074074074
44325.6214358449	0	6432.513	-6434.59999999998	-10808.8444444444
44325.6214359606	0	6434.58	-6435.71111111109	-10809.1777777778
44325.6214360764	0	6434.58	-6436.6148148148	-10809.2592592592
44325.6214361921	0	6436.595	-6437.74814814813	-10809.4592592592
44325.6214363079	0	6436.595	-6438.88148148146	-10809.4888888889
44325.6214364236	0	6438.862	-6440.14074074072	-10809.5555555555
44325.6214365394	0	6438.862	-6441.35555555554	-10809.5777777778
44325.6214366551	0	6441.336	-6442.64444444443	-10809.6
44325.6214367708	0	6441.336	-6443.85925925924	-10809.5037037037
44325.6214368866	0	6443.84	-6445.02962962961	-10809.3925925926
44325.6214370023	0	6443.84	-6446.27407407406	-10809.1629629629
44325.6214371181	0	6446.255	-6447.53333333331	-10808.8222222222
44325.6214372338	0	6446.255	-6448.79259259257	-10808.4444444444
44325.6214373495	0	6448.774	-6449.97777777776	-10808.037037037
44325.6214374653	0	6448.774	-6451.14814814813	-10807.6296296296
44325.621437581	0	6451.13	-6452.34814814813	-10807.0962962963
44325.6214376968	0	6451.13	-6453.57777777776	-10806.4740740741
44325.6214378125	0	6453.56	-6454.71111111109	-10805.8222222222
44325.6214379282	0	6453.56	-6455.79999999998	-10805.1333333333
44325.621438044	0	6455.782	-6456.64444444443	-10804.4962962963
44325.6214381597	0	6455.782	-6457.37037037035	-10803.8
44325.6214382755	0	6457.352	-6457.99999999998	-10803.1185185185
44325.6214383912	0	6457.352	-6458.62962962961	-10802.3629629629
44325.6214385069	0	6458.611	-6459.25185185183	-10801.5703703704
44325.6214386227	0	6458.611	-6459.99259259257	-10800.7185185185
44325.6214387384	0	6459.974	-6460.73333333332	-10799.8444444444
44325.6214388542	0	6459.974	-6461.55555555554	-10798.9333333333
44325.6214389699	0	6461.537	-6462.52592592591	-10797.9555555555
44325.6214390856	0	6461.537	-6463.57037037035	-10797.0592592592
44325.6214392014	0	6463.552	-6464.88888888887	-10796.0074074074
44325.6214393171	0	6463.552	-6466.23703703702	-10795.0222222222
44325.6214394329	0	6466.219	-6467.42222222221	-10794.1259259259
44325.6214395486	0	6466.219	-6468.68148148146	-10793.1777777778
44325.6214396644	0	6468.663	-6469.79999999998	-10792.3851851852
44325.6214397801	0	6468.663	-6470.84444444443	-10791.4814814815
44325.6214398958	0	6470.826	-6471.68148148146	-10790.6296296296
44325.6214400116	0	6470.826	-6472.38518518517	-10789.7259259259
44325.6214401273	0	6472.367	-6472.88888888887	-10788.9037037037
44325.6214402431	0	6472.367	-6473.28148148146	-10788.1555555555
44325.6214403588	0	6473.263	-6473.66666666665	-10787.2814814815
44325.6214404745	0	6473.263	-6474.03703703702	-10786.4592592592
44325.6214405903	0	6474.019	-6474.43703703702	-10785.6518518518
44325.621440706	0	6474.019	-6474.89629629628	-10784.8888888889
44325.6214408218	0	6474.878	-6475.39259259257	-10784.1851851852
44325.6214409375	0	6474.878	-6475.87407407406	-10783.4222222222
44325.6214410532	0	6475.856	-6476.37777777776	-10782.7925925926
44325.621441169	0	6475.856	-6476.99259259257	-10782.1407407407
44325.6214412847	0	6476.975	-6477.6148148148	-10781.6
44325.6214414005	0	6476.975	-6478.2222222222	-10781.0962962963
44325.6214415162	0	6478.205	-6478.78518518517	-10780.6740740741
44325.6214416319	0	6478.205	-6479.28888888887	-10780.2296296296
44325.6214417477	0	6479.272	-6479.79999999998	-10779.8962962963
44325.6214418634	0	6479.272	-6480.34074074072	-10779.5703703704
44325.6214419792	0	6480.324	-6480.90370370369	-10779.4
44325.6214420949	0	6480.324	-6481.51111111109	-10779.2444444444
44325.6214422107	0	6481.494	-6482.23703703702	-10779.1259259259
44325.6214423264	0	6481.494	-6482.99999999998	-10779.0962962963
44325.6214424421	0	6482.983	-6483.59999999998	-10779.0962962963
44325.6214425579	0	6482.983	-6484.33333333332	-10779.1777777778
[truncated: 9,997 more rows]
