# Supplementary material for: Near-infrared manipulation of multiple neuronal populations via trichromatic upconversion
Source: Nat Commun. 2021 Sep 27;12:5662. doi: 10.1038/s41467-021-25993-7 (PMC8476604; doi:10.1038/s41467-021-25993-7)
Supplement: Supplementary file 7 — Source Data [file 41467_2021_25993_MOESM7_ESM.zip › Source Data/SI 31/808/7_808_2.csv]

DateTime	xPosComp	yPosComp	xPos	yPos
44331.6022030671	0	1657.283	-1657.68888888889	-822.548148148148
44331.6022031829	0	1657.676	-1657.9037037037	-822.555555555556
44331.6022032986	0	1657.676	-1658.25185185185	-822.607407407408
44331.6022034144	0	1658.239	-1658.65925925926	-822.762962962963
44331.6022035417	0	1658.239	-1659.16296296296	-822.970370370371
44331.6022036458	0	1659.15	-1659.88148148148	-823.192592592593
44331.6022037616	0	1659.15	-1660.81481481481	-823.340740740741
44331.6022038773	0	1660.802	-1662.19259259259	-823.496296296296
44331.6022039931	0	1660.802	-1663.99259259259	-823.585185185185
44331.6022041204	0	1663.98	-1666.15555555555	-823.681481481482
44331.6022042245	0	1663.98	-1668.45925925926	-823.718518518519
44331.6022043403	0	1668.447	-1671.05185185185	-823.866666666667
44331.602204456	0	1668.447	-1673.6	-823.977777777778
44331.6022045718	0	1673.588	-1676.25925925926	-824.051851851852
44331.6022046991	0	1673.588	-1678.94814814815	-824.148148148148
44331.6022048032	0	1678.936	-1681.67407407407	-824.17037037037
44331.602204919	0	1678.936	-1684.4	-824.17037037037
44331.6022050347	0	1684.388	-1687.09629629629	-824.162962962963
44331.6022051505	0	1684.388	-1689.71851851852	-824.185185185185
44331.6022052662	0	1689.707	-1692.22962962963	-824.148148148148
44331.6022053819	0	1689.707	-1694.74074074074	-824.244444444444
44331.6022054977	0	1694.729	-1697.12592592592	-824.333333333333
44331.6022056134	0	1694.729	-1699.37777777778	-824.407407407407
44331.6022057292	0	1699.366	-1701.32592592592	-824.459259259259
44331.6022058565	0	1699.366	-1703.11111111111	-824.666666666667
44331.6022059606	0	1703.099	-1704.7037037037	-824.896296296296
44331.6022060764	0	1703.099	-1706.03703703704	-824.977777777778
44331.6022061921	0	1706.025	-1707.17777777778	-824.97037037037
44331.6022063079	0	1706.025	-1708.1037037037	-824.97037037037
44331.6022064352	0	1708.092	-1708.71111111111	-824.911111111111
44331.6022065394	0	1708.092	-1709.12592592592	-824.822222222222
44331.6022066551	0	1709.114	-1709.31111111111	-824.814814814815
44331.6022067708	0	1709.114	-1709.28888888889	-824.837037037037
44331.6022068866	0	1709.277	-1709.05925925926	-824.911111111111
44331.6022070023	0	1709.277	-1708.77037037037	-825.088888888889
44331.6022071181	0	1708.758	-1708.52592592592	-825.311111111111
44331.6022072338	0	1708.758	-1708.36296296296	-825.696296296296
44331.6022073495	0	1708.351	-1708.22962962963	-826.037037037037
44331.6022074653	0	1708.351	-1708.06666666667	-826.481481481481
44331.6022075926	0	1708.055	-1707.87407407407	-826.874074074074
44331.6022076968	0	1708.055	-1707.68148148148	-827.2
44331.6022078125	0	1707.67	-1707.58518518518	-827.451851851852
44331.6022079282	0	1707.67	-1707.57037037037	-827.777777777778
44331.602208044	0	1707.559	-1707.71111111111	-828.133333333333
44331.6022081713	0	1707.559	-1708.11111111111	-828.562962962963
44331.6022082755	0	1708.1	-1708.66666666667	-829.037037037037
44331.6022083912	0	1708.1	-1709.32592592593	-829.466666666667
44331.6022085069	0	1709.315	-1710.04444444444	-829.933333333333
44331.6022086227	0	1709.315	-1710.87407407407	-830.511111111111
44331.60220875	0	1710.863	-1711.68888888889	-831.059259259259
44331.6022088542	0	1710.863	-1712.62962962963	-831.592592592593
44331.6022089699	0	1712.619	-1713.57037037037	-832.125925925926
44331.6022090857	0	1712.619	-1714.61481481481	-832.725925925926
44331.6022092014	0	1714.604	-1715.80740740741	-833.444444444444
44331.6022093287	0	1714.604	-1717.20740740741	-834.17037037037
44331.6022094329	0	1717.197	-1718.64444444444	-834.918518518518
44331.6022095486	0	1717.197	-1720.41481481481	-835.718518518518
44331.6022096644	0	1720.404	-1722.18518518518	-836.703703703704
44331.6022097801	0	1720.404	-1724.01481481481	-837.718518518518
44331.6022099074	0	1724.004	-1725.54814814815	-838.740740740741
44331.6022100116	0	1724.004	-1727.05185185185	-839.933333333333
44331.6022101273	0	1727.041	-1728.25185185185	-841.17037037037
44331.6022102431	0	1727.041	-1729.2	-842.466666666667
44331.6022103704	0	1729.189	-1729.79259259259	-843.755555555555
44331.6022104861	0	1729.189	-1730.08888888889	-845.214814814815
44331.6022105903	0	1730.078	-1730.17037037037	-846.540740740741
44331.602210706	0	1730.078	-1730.3037037037	-847.874074074074
44331.6022108218	0	1730.293	-1730.38518518518	-849.296296296296
44331.6022109375	0	1730.293	-1730.48888888889	-850.837037037037
44331.6022110648	0	1730.478	-1730.59259259259	-852.325925925926
44331.602211169	0	1730.478	-1730.82222222222	-853.874074074074
44331.6022112847	0	1730.811	-1731.1037037037	-855.088888888889
44331.6022114005	0	1730.811	-1731.54074074074	-856.518518518518
44331.6022115162	0	1731.53	-1732.05185185185	-858.259259259259
44331.6022116435	0	1731.53	-1732.61481481481	-859.955555555556
44331.6022117477	0	1732.604	-1733.2	-861.711111111111
44331.6022118634	0	1732.604	-1733.74074074074	-863.503703703704
44331.6022119792	0	1733.73	-1734.14814814815	-865.385185185185
44331.6022120949	0	1733.73	-1734.40740740741	-867.318518518518
44331.6022122222	0	1734.397	-1734.51851851852	-869.340740740741
44331.6022123264	0	1734.397	-1734.25925925926	-871.244444444444
44331.6022124421	0	1734.249	-1733.76296296296	-873.2
44331.6022125579	0	1734.249	-1732.99259259259	-874.755555555555
44331.6022126736	0	1732.982	-1732.17777777778	-876.237037037037
44331.6022128009	0	1732.982	-1731.40740740741	-877.62962962963
44331.6022129051	0	1731.397	-1730.71851851852	-879.192592592593
44331.6022130208	0	1731.397	-1730.20740740741	-880.837037037037
44331.6022131366	0	1730.197	-1729.94814814815	-882.666666666667
44331.6022132523	0	1730.197	-1729.94074074074	-884.688888888889
44331.6022133681	0	1729.93	-1730.03703703704	-886.866666666667
44331.6022134838	0	1729.93	-1730.32592592593	-888.925925925926
44331.6022135995	0	1730.315	-1731.07407407407	-891.096296296296
44331.6022137153	0	1730.315	-1732.12592592593	-893.177777777778
44331.602213831	0	1732.115	-1733.28888888889	-895.296296296296
44331.6022139583	0	1732.115	-1734.71111111111	-897.540740740741
44331.6022140625	0	1734.7	-1736.42222222222	-899.785185185185
44331.6022141782	0	1734.7	-1737.82962962963	-901.822222222222
44331.602214294	0	1737.819	-1739.31111111111	-903.533333333333
44331.6022144097	0	1737.819	-1741.20740740741	-905.681481481481
44331.6022145255	0	1741.197	-1743.28888888889	-907.881481481481
44331.6022146528	0	1741.197	-1745.68148148148	-910.281481481481
44331.6022147569	0	1745.671	-1748.11111111111	-912.6
44331.6022148727	0	1745.671	-1750.63703703704	-914.977777777778
44331.6022149884	0	1750.627	-1753.40740740741	-917.437037037037
44331.6022151042	0	1750.627	-1755.8962962963	-919.777777777778
44331.6022152199	0	1755.886	-1758.31851851852	-922.311111111111
44331.6022153356	0	1755.886	-1760.22962962963	-924.740740740741
44331.6022154514	0	1760.219	-1761.82962962963	-927.185185185185
44331.6022155671	0	1760.219	-1762.97037037037	-929.592592592593
44331.6022156944	0	1762.96	-1763.87407407407	-931.948148148148
44331.6022157986	0	1762.96	-1764.75555555555	-934.303703703704
44331.6022159144	0	1764.745	-1765.82222222222	-936.637037037037
44331.6022160301	0	1764.745	-1767.18518518518	-939.125925925926
44331.6022161458	0	1767.175	-1768.68148148148	-941.377777777778
44331.6022162731	0	1767.175	-1770.3037037037	-943.674074074074
44331.6022163773	0	1770.294	-1772.0962962963	-945.725925925926
44331.6022164931	0	1770.294	-1774.17777777778	-947.918518518519
44331.6022166088	0	1774.168	-1776.39259259259	-950.074074074074
44331.6022167245	0	1774.168	-1778.65925925926	-952.177777777778
44331.6022168403	0	1778.649	-1780.8962962963	-954.192592592593
44331.602216956	0	1778.649	-1783.00740740741	-956.251851851852
44331.6022170718	0	1782.997	-1785.00740740741	-958.125925925926
44331.6022171875	0	1782.997	-1786.82222222222	-959.977777777778
44331.6022173032	0	1786.812	-1788.78518518518	-961.985185185185
44331.602217419	0	1786.812	-1790.68888888889	-963.777777777778
44331.6022175347	0	1790.679	-1792.66666666667	-965.607407407408
44331.6022176505	0	1790.679	-1794.85185185185	-967.548148148148
44331.6022177662	0	1794.842	-1796.65925925926	-969.2
44331.6022178819	0	1794.842	-1798.65925925926	-971.162962962963
44331.6022179977	0	1798.649	-1800.44444444444	-972.962962962963
44331.6022181134	0	1798.649	-1802.35555555555	-974.962962962963
44331.6022182292	0	1802.345	-1804.18518518518	-976.911111111111
44331.6022183449	0	1802.345	-1805.95555555555	-978.651851851852
44331.6022184606	0	1805.945	-1807.46666666667	-980.288888888889
44331.6022185764	0	1805.945	-1809.15555555555	-982.014814814815
44331.6022186921	0	1809.145	-1810.7037037037	-983.740740740741
44331.6022188079	0	1809.145	-1812.05185185185	-985.325925925926
44331.6022189236	0	1812.041	-1813.20740740741	-986.785185185185
44331.6022190393	0	1812.041	-1814.32592592592	-988.214814814815
44331.6022191551	0	1814.315	-1815.42962962963	-989.6
44331.6022192708	0	1814.315	-1816.82962962963	-990.992592592593
44331.6022193866	0	1816.819	-1818.54814814815	-992.266666666667
44331.6022195023	0	1816.819	-1820.71111111111	-993.518518518518
44331.6022196181	0	1820.7	-1823	-994.562962962963
44331.6022197338	0	1820.7	-1825.13333333333	-995.481481481482
44331.6022198495	0	1825.122	-1827.42962962963	-996.318518518519
44331.6022199653	0	1825.122	-1829.79259259259	-996.97037037037
44331.602220081	0	1829.781	-1831.8962962963	-997.333333333333
44331.6022201968	0	1829.781	-1834.60740740741	-997.822222222222
44331.6022203125	0	1834.596	-1837.4	-998.244444444444
44331.6022204282	0	1834.596	-1840.0962962963	-998.681481481481
44331.602220544	0	1840.085	-1842.98518518518	-999.096296296296
44331.6022206597	0	1840.085	-1845.91111111111	-999.362962962963
44331.6022207755	0	1845.9	-1848.8962962963	-999.733333333333
44331.6022208912	0	1845.9	-1851.85185185185	-999.911111111111
44331.6022210069	0	1851.841	-1854.80740740741	-1000.14074074074
44331.6022211227	0	1851.841	-1857.82222222222	-1000.31111111111
44331.6022212384	0	1857.811	-1860.80740740741	-1000.52592592593
44331.6022213542	0	1857.811	-1863.6	-1000.7037037037
44331.6022214699	0	1863.589	-1866.28148148148	-1000.86666666667
44331.6022215857	0	1863.589	-1868.44444444444	-1000.96296296296
44331.6022217014	0	1868.433	-1870.20740740741	-1001.01481481481
44331.6022218171	0	1868.433	-1871.58518518518	-1001.04444444444
44331.6022219329	0	1871.574	-1872.71851851852	-1000.92592592593
44331.6022220486	0	1871.574	-1873.65185185185	-1000.68888888889
44331.6022221644	0	1873.641	-1874.45925925926	-1000.34814814815
44331.6022222801	0	1873.641	-1875.27407407407	-999.925925925926
44331.6022223958	0	1875.263	-1875.97037037037	-999.466666666667
44331.6022225116	0	1875.263	-1876.65925925926	-999.022222222222
44331.6022226273	0	1876.648	-1877.53333333333	-998.548148148148
44331.6022227431	0	1876.648	-1878.74814814815	-998.02962962963
44331.6022228588	0	1878.737	-1880.2	-997.474074074074
44331.6022229745	0	1878.737	-1882.02222222222	-997.022222222222
44331.6022230903	0	1882.011	-1884.12592592593	-996.57037037037
44331.602223206	0	1882.011	-1886.47407407407	-996.103703703704
44331.6022233218	0	1886.463	-1888.82222222222	-995.681481481481
44331.6022234375	0	1886.463	-1891.32592592593	-995.237037037037
44331.6022235532	0	1891.315	-1893.75555555556	-994.77037037037
44331.602223669	0	1891.315	-1896.25185185185	-994.4
44331.6022237847	0	1896.241	-1898.73333333333	-994.02962962963
44331.6022239005	0	1896.241	-1901.13333333333	-993.622222222222
44331.6022240162	0	1901.122	-1903.25925925926	-993.333333333333
44331.6022241319	0	1901.122	-1905.08888888889	-993
44331.6022242477	0	1905.078	-1906.67407407407	-992.748148148148
44331.6022243634	0	1905.078	-1908.02222222222	-992.525925925926
44331.6022244792	0	1908.011	-1909.25185185185	-992.4
44331.6022245949	0	1908.011	-1910.25185185185	-992.37037037037
44331.6022247106	0	1910.241	-1911.21481481481	-992.311111111111
44331.6022248264	0	1910.241	-1912.06666666667	-992.348148148148
44331.6022249421	0	1912.056	-1913.04444444444	-992.281481481481
44331.6022250579	0	1912.056	-1914.1037037037	-992.125925925926
44331.6022251736	0	1914.093	-1915.23703703704	-992.044444444444
44331.6022252894	0	1914.093	-1916.48148148148	-991.977777777778
44331.6022254051	0	1916.471	-1917.72592592593	-991.940740740741
44331.6022255208	0	1916.471	-1918.97777777778	-992.044444444444
44331.6022256366	0	1918.967	-1920.13333333333	-992.251851851852
44331.6022257523	0	1918.967	-1921.22962962963	-992.614814814815
44331.6022258681	0	1921.219	-1922.07407407407	-992.985185185185
44331.6022259838	0	1921.219	-1922.86666666667	-993.4
44331.6022260995	0	1922.856	-1923.54074074074	-993.859259259259
44331.6022262153	0	1922.856	-1924.07407407407	-994.385185185185
44331.602226331	0	1924.063	-1924.39259259259	-994.844444444444
44331.6022264468	0	1924.063	-1924.5037037037	-995.4
44331.6022265625	0	1924.493	-1924.37777777778	-996.051851851852
44331.6022266782	0	1924.493	-1924.11851851852	-996.629629629629
44331.602226794	0	1924.108	-1923.71111111111	-997.288888888889
44331.6022269097	0	1924.108	-1923.19259259259	-998.037037037037
44331.6022270255	0	1923.182	-1922.66666666667	-998.844444444444
44331.6022271412	0	1923.182	-1922.22222222222	-999.607407407407
44331.6022272569	0	1922.212	-1921.77777777778	-1000.45185185185
44331.6022273727	0	1922.212	-1921.39259259259	-1001.35555555556
44331.6022274884	0	1921.382	-1921.2	-1002.25925925926
44331.6022276042	0	1921.382	-1921.0962962963	-1003.33333333333
44331.6022277199	0	1921.086	-1921.05185185185	-1004.48888888889
44331.6022278356	0	1921.086	-1921.05925925926	-1005.62962962963
44331.6022279514	0	1921.049	-1921.37777777778	-1006.62222222222
44331.6022280671	0	1921.049	-1921.88888888889	-1007.85925925926
44331.6022281829	0	1921.879	-1922.51851851852	-1009.35555555556
44331.6022282986	0	1921.879	-1923.24444444444	-1011.05185185185
44331.6022284144	0	1923.235	-1923.98518518518	-1012.85185185185
44331.6022285301	0	1923.235	-1924.75555555556	-1014.51851851852
44331.6022286458	0	1924.746	-1925.64444444444	-1016.32592592593
44331.6022287616	0	1924.746	-1926.6	-1018.25185185185
44331.6022288773	0	1926.59	-1927.6962962963	-1020.12592592593
44331.6022289931	0	1926.59	-1929.05925925926	-1022.3037037037
44331.6022291088	0	1929.049	-1930.54074074074	-1024.53333333333
44331.6022292245	0	1929.049	-1932.08148148148	-1026.81481481481
44331.6022293403	0	1932.071	-1933.76296296296	-1029.26666666667
44331.602229456	0	1932.071	-1935.41481481481	-1031.62962962963
44331.6022295718	0	1935.404	-1936.95555555556	-1033.88888888889
44331.6022296875	0	1935.404	-1938.6962962963	-1036.4
44331.6022298032	0	1938.685	-1940.37037037037	-1039
44331.602229919	0	1938.685	-1942.21481481481	-1041.92592592593
44331.6022300347	0	1942.204	-1944.05925925926	-1044.87407407407
44331.6022301505	0	1942.204	-1945.86666666667	-1047.86666666667
44331.6022302778	0	1945.856	-1947.82222222222	-1051.05185185185
44331.6022303935	0	1945.856	-1949.38518518518	-1054.11111111111
44331.6022304977	0	1949.375	-1950.52592592593	-1056.91111111111
44331.6022306134	0	1949.375	-1950.97037037037	-1059.71111111111
44331.6022307292	0	1950.96	-1950.79259259259	-1062.37037037037
44331.6022308449	0	1950.96	-1950.08888888889	-1064.8962962963
44331.6022309606	0	1950.079	-1949.23703703704	-1067.43703703704
44331.6022310764	0	1950.079	-1948.23703703704	-1069.56296296296
44331.6022311921	0	1948.227	-1947.28148148148	-1071.71851851852
44331.6022313194	0	1948.227	-1946.60740740741	-1074.1037037037
44331.6022314236	0	1946.597	-1946.17777777778	-1076.54814814815
44331.6022315393	0	1946.597	-1945.95555555556	-1078.88148148148
44331.6022316551	0	1945.945	-1946.07407407407	-1081.31851851852
44331.6022317708	0	1945.945	-1946.53333333333	-1083.52592592593
44331.6022318866	0	1946.523	-1947.40740740741	-1085.58518518519
44331.6022320023	0	1946.523	-1948.52592592593	-1087.54814814815
44331.6022321181	0	1948.516	-1949.91851851852	-1089.5037037037
44331.6022322338	0	1948.516	-1951.41481481481	-1091.3037037037
44331.6022323495	0	1951.405	-1953.2	-1093.16296296296
44331.6022324653	0	1951.405	-1955.11111111111	-1095.05925925926
44331.602232581	0	1955.101	-1957.42962962963	-1097.02222222222
44331.6022326968	0	1955.101	-1959.87407407407	-1098.78518518519
44331.6022328125	0	1959.864	-1962.62222222222	-1100.34814814815
44331.6022329282	0	1959.864	-1965.06666666667	-1101.76296296296
44331.602233044	0	1965.057	-1968.25185185185	-1103.37037037037
44331.6022331597	0	1965.057	-1971.8962962963	-1105.31851851852
44331.6022332755	0	1971.887	-1975.40740740741	-1107.26666666667
44331.6022333912	0	1971.887	-1978.81481481481	-1109.2962962963
44331.6022335069	0	1978.806	-1981.96296296296	-1111.31111111111
44331.6022336227	0	1978.806	-1984.83703703704	-1113.26666666667
44331.6022337384	0	1984.828	-1987.45925925926	-1115.16296296296
44331.6022338542	0	1984.828	-1989.81481481481	-1116.80740740741
44331.6022339699	0	1989.806	-1991.94074074074	-1118.39259259259
44331.6022340857	0	1989.806	-1994.01481481481	-1120.01481481481
44331.6022342014	0	1994.006	-1995.88888888889	-1121.54814814815
44331.6022343171	0	1994.006	-1997.39259259259	-1123.02962962963
44331.6022344329	0	1997.384	-1998.4962962963	-1124.62222222222
44331.6022345486	0	1997.384	-1999.4	-1126.18518518519
44331.6022346644	0	1999.391	-2000.32592592593	-1127.6962962963
44331.6022347801	0	1999.391	-2001.12592592593	-1129.03703703704
44331.6022348958	0	2001.117	-2002.04444444444	-1130.36296296296
44331.6022350116	0	2001.117	-2002.97777777778	-1131.53333333333
44331.6022351273	0	2002.969	-2004.33333333333	-1132.77777777778
44331.6022352431	0	2002.969	-2005.92592592593	-1134.02962962963
44331.6022353704	0	2005.917	-2007.82222222222	-1135.28888888889
44331.6022354861	0	2005.917	-2010.05925925926	-1136.75555555556
44331.6022355903	0	2010.05	-2012.40740740741	-1138.17037037037
44331.6022357176	0	2010.05	-2014.78518518518	-1139.57777777778
44331.6022358218	0	2014.776	-2017.2	-1140.9037037037
44331.6022359491	0	2014.776	-2019.33333333333	-1142.08148148148
44331.6022360532	0	2019.324	-2020.96296296296	-1143.02222222222
44331.602236169	0	2019.324	-2022.19259259259	-1143.80740740741
44331.6022362963	0	2022.183	-2023.07407407407	-1144.43703703704
44331.6022364005	0	2022.183	-2023.71851851852	-1144.88888888889
44331.6022365162	0	2023.709	-2024.14074074074	-1145.07407407407
44331.6022366319	0	2023.709	-2024.56296296296	-1145.06666666667
44331.6022367477	0	2024.553	-2024.95555555556	-1144.87407407407
44331.602236875	0	2024.553	-2025.28148148148	-1144.54814814815
44331.6022369792	0	2025.272	-2025.67407407407	-1144.08148148148
44331.6022371065	0	2025.272	-2026.20740740741	-1143.45925925926
44331.6022372106	0	2026.198	-2026.97777777778	-1142.80740740741
44331.602237338	0	2026.198	-2028.04444444444	-1142.06666666667
44331.6022374537	0	2028.035	-2029.62962962963	-1141.08888888889
44331.6022375694	0	2028.035	-2031.6	-1140.03703703704
44331.6022376736	0	2031.591	-2033.87407407407	-1138.86666666667
44331.6022377894	0	2031.591	-2036.27407407407	-1137.62962962963
44331.6022379167	0	2036.265	-2038.76296296296	-1136.23703703704
44331.6022380208	0	2036.265	-2040.94814814815	-1134.92592592593
44331.6022381366	0	2040.939	-2042.62962962963	-1133.6962962963
44331.6022382523	0	2040.939	-2043.85925925926	-1132.39259259259
44331.6022383681	0	2043.85	-2044.68148148148	-1131
44331.6022384954	0	2043.85	-2045.45185185185	-1129.61481481482
44331.6022385995	0	2045.443	-2046.38518518518	-1128.13333333333
44331.6022387153	0	2045.443	-2047.52592592593	-1126.63703703704
44331.602238831	0	2047.517	-2048.8962962963	-1125.11111111111
44331.6022389468	0	2047.517	-2050.34814814815	-1123.64444444444
44331.6022390625	0	2050.339	-2051.91111111111	-1122.03703703704
44331.6022391782	0	2050.339	-2053.12592592593	-1120.47407407407
44331.602239294	0	2053.117	-2054.08148148148	-1119.08888888889
44331.6022394213	0	2053.117	-2054.86666666667	-1117.91851851852
44331.6022395255	0	2054.858	-2055.42222222222	-1116.98518518519
44331.6022396412	0	2054.858	-2055.75555555556	-1116.17777777778
44331.6022397569	0	2055.747	-2056.03703703704	-1115.46666666667
44331.6022398727	0	2055.747	-2056.34074074074	-1114.80740740741
44331.60224	0	2056.332	-2056.65925925926	-1114.23703703704
44331.6022401042	0	2056.332	-2056.99259259259	-1113.74814814815
44331.6022402199	0	2056.984	-2057.34814814815	-1113.33333333333
44331.6022403356	0	2056.984	-2057.60740740741	-1113
44331.6022404514	0	2057.599	-2057.66666666667	-1112.82222222222
44331.6022405787	0	2057.599	-2057.56296296296	-1112.83703703704
44331.6022406829	0	2057.555	-2057.33333333333	-1112.98518518518
44331.6022407986	0	2057.555	-2057.17777777778	-1113.31111111111
44331.6022409144	0	2057.17	-2057.15555555556	-1113.56296296296
44331.6022410301	0	2057.17	-2057.19259259259	-1113.74074074074
44331.6022411574	0	2057.185	-2057.37037037037	-1113.95555555556
44331.6022412731	0	2057.185	-2057.62222222222	-1114.13333333333
44331.6022413773	0	2057.615	-2058.1037037037	-1114.3037037037
44331.6022414931	0	2057.615	-2058.74814814815	-1114.42222222222
44331.6022416088	0	2058.741	-2059.7037037037	-1114.48148148148
44331.6022417245	0	2058.741	-2060.98518518519	-1114.57777777778
44331.6022418403	0	2060.978	-2062.74814814815	-1114.8
44331.602241956	0	2060.978	-2064.73333333333	-1115.01481481481
44331.6022420718	0	2064.726	-2066.8	-1115.15555555556
44331.6022421875	0	2064.726	-2069.26666666667	-1115.36296296296
44331.6022423032	0	2069.259	-2071.84444444444	-1115.63703703704
44331.602242419	0	2069.259	-2074.37037037037	-1115.83703703704
44331.6022425347	0	2074.363	-2076.77037037037	-1116.15555555556
44331.6022426505	0	2074.363	-2078.85925925926	-1116.41481481481
44331.6022427662	0	2078.852	-2080.31111111111	-1116.82222222222
44331.6022428819	0	2078.852	-2081.4962962963	-1117.3037037037
44331.6022429977	0	2081.489	-2082.11851851852	-1117.73333333333
44331.6022431134	0	2081.489	-2082.28888888889	-1118.03703703704
44331.6022432292	0	2082.282	-2082.28888888889	-1118.33333333333
44331.6022433449	0	2082.282	-2082.28888888889	-1118.61481481481
44331.6022434606	0	2082.282	-2082.45925925926	-1118.97037037037
44331.6022435764	0	2082.452	-2082.84444444444	-1119.40740740741
44331.6022436921	0	2082.452	-2083.46666666667	-1119.9037037037
44331.6022438079	0	2083.459	-2084.2	-1120.41481481481
44331.6022439236	0	2083.459	-2084.94814814815	-1120.98518518519
44331.6022440394	0	2084.94	-2085.56296296296	-1121.4962962963
44331.6022441551	0	2084.94	-2085.9037037037	-1122
44331.6022442708	0	2085.896	-2085.81481481481	-1122.5037037037
44331.6022443866	0	2085.896	-2085.37037037037	-1123.13333333333
44331.6022445023	0	2085.363	-2084.74814814815	-1123.77037037037
44331.6022446181	0	2085.363	-2084.21481481481	-1124.48888888889
44331.6022447338	0	2084.207	-2083.79259259259	-1125.31111111111
44331.6022448495	0	2084.207	-2083.73333333333	-1126.24444444444
44331.6022449653	0	2083.726	-2083.85925925926	-1127.04444444444
44331.602245081	0	2083.726	-2084.33333333333	-1127.84444444444
44331.6022451968	0	2084.326	-2085.0962962963	-1128.87407407407
44331.6022453125	0	2084.326	-2086.02962962963	-1130.08888888889
44331.6022454282	0	2086.022	-2087.05925925926	-1131.19259259259
44331.602245544	0	2086.022	-2088.27407407407	-1132.43703703704
44331.6022456597	0	2088.266	-2089.71111111111	-1133.72592592593
44331.6022457755	0	2088.266	-2091.5037037037	-1135.16296296296
44331.6022458912	0	2091.496	-2093.6962962963	-1136.87407407407
44331.6022460069	0	2091.496	-2096.17777777778	-1138.48148148148
44331.6022461227	0	2096.17	-2098.95555555555	-1140.08148148148
44331.6022462384	0	2096.17	-2102.20740740741	-1141.8
44331.6022463542	0	2102.2	-2105.62222222222	-1143.54074074074
44331.6022464699	0	2102.2	-2109.00740740741	-1145.36296296296
44331.6022465857	0	2109	-2112.12592592592	-1146.94074074074
44331.602246713	0	2109	-2115.02222222222	-1148.76296296296
44331.6022468171	0	2115.015	-2117.54074074074	-1150.65925925926
44331.6022469444	0	2115.015	-2119.85185185185	-1152.61481481481
44331.6022470486	0	2119.845	-2121.7037037037	-1154.43703703704
44331.6022471644	0	2119.845	-2123.56296296296	-1156.37037037037
44331.6022472801	0	2123.556	-2125.04444444444	-1158.28888888889
44331.6022473958	0	2123.556	-2126.18518518518	-1160.3037037037
44331.6022475116	0	2126.178	-2126.82962962963	-1162.06666666667
44331.6022476273	0	2126.178	-2126.98518518518	-1163.95555555556
44331.6022477431	0	2126.978	-2126.83703703704	-1165.64444444444
44331.6022478588	0	2126.978	-2126.39259259259	-1167.11851851852
44331.6022479745	0	2126.385	-2125.66666666667	-1168.59259259259
44331.6022480903	0	2126.385	-2124.81481481481	-1170.0962962963
44331.602248206	0	2124.807	-2124.17037037037	-1171.6
44331.6022483218	0	2124.807	-2123.96296296296	-1173.34074074074
44331.6022484375	0	2123.955	-2124.08148148148	-1175.02962962963
44331.6022485532	0	2123.955	-2124.64444444444	-1176.45185185185
44331.602248669	0	2124.636	-2125.6962962963	-1177.99259259259
44331.6022487847	0	2124.636	-2127.05185185185	-1179.36296296296
44331.6022489005	0	2127.043	-2128.74074074074	-1180.58518518519
44331.6022490162	0	2127.043	-2130.81481481481	-1181.9037037037
44331.6022491319	0	2130.806	-2133.21481481481	-1183.25925925926
44331.6022492477	0	2130.806	-2135.78518518518	-1184.57037037037
44331.6022493634	0	2135.776	-2138.51851851852	-1185.96296296296
44331.6022494792	0	2135.776	-2141.42222222222	-1187.39259259259
44331.6022495949	0	2141.413	-2144.45185185185	-1188.75555555556
44331.6022497106	0	2141.413	-2147.53333333333	-1190.33333333333
44331.6022498264	0	2147.524	-2150.83703703704	-1191.92592592593
44331.6022499421	0	2147.524	-2154.2	-1193.37037037037
44331.6022500579	0	2154.191	-2157.78518518518	-1195.04444444444
44331.6022501736	0	2154.191	-2161.51851851852	-1196.8
44331.6022502894	0	2161.51	-2163.13333333333	-1197.44444444444
44331.6022504051	0	2161.51	-2165.18518518518	-1198.44444444444
44331.6022505208	0	2165.177	-2167.77777777778	-1199.82962962963
44331.6022506366	0	2165.177	-2170.18518518518	-1201.2
44331.6022507523	0	2170.177	-2172.03703703704	-1202.53333333333
44331.6022508681	0	2170.177	-2173.51851851852	-1203.71111111111
44331.6022509838	0	2173.51	-2174.45185185185	-1204.75555555556
44331.6022510995	0	2173.51	-2175.02222222222	-1205.74074074074
44331.6022512153	0	2175.014	-2175.4962962963	-1206.91111111111
44331.602251331	0	2175.014	-2175.88888888889	-1208.08888888889
44331.6022514468	0	2175.881	-2176.53333333333	-1209.34074074074
44331.6022515625	0	2175.881	-2177.24444444444	-1210.65925925926
44331.6022516782	0	2177.237	-2178.00740740741	-1212.0962962963
44331.602251794	0	2177.237	-2178.83703703704	-1213.46666666667
44331.6022519097	0	2178.83	-2179.78518518518	-1214.61481481481
44331.6022520255	0	2178.83	-2181.20740740741	-1215.95555555556
44331.6022521412	0	2181.2	-2183.11851851852	-1217.4
44331.6022522569	0	2181.2	-2185.36296296296	-1218.73333333333
44331.6022523727	0	2185.356	-2188.13333333333	-1220.16296296296
44331.6022524884	0	2185.356	-2191.22962962963	-1221.79259259259
44331.6022526042	0	2191.223	-2194.45925925926	-1223.26666666667
44331.6022527199	0	2191.223	-2197.9037037037	-1224.87407407407
44331.6022528356	0	2197.897	-2201.58518518518	-1226.59259259259
44331.6022529514	0	2197.897	-2205.24444444444	-1228.3037037037
44331.6022530671	0	2205.238	-2208.7037037037	-1230
44331.6022531829	0	2205.238	-2211.96296296296	-1231.6962962963
44331.6022532986	0	2211.957	-2214.47407407407	-1233.02962962963
44331.6022534259	0	2211.957	-2216.83703703704	-1234.33333333333
44331.6022535301	0	2216.831	-2218.74074074074	-1235.65185185185
44331.6022536458	0	2216.831	-2220.20740740741	-1236.82962962963
44331.6022537616	0	2220.201	-2221.11851851852	-1237.76296296296
44331.6022538773	0	2220.201	-2222.07407407407	-1238.62222222222
44331.6022539931	0	2222.068	-2223.03703703704	-1239.39259259259
44331.6022541088	0	2222.068	-2223.97037037037	-1240.05925925926
44331.6022542245	0	2223.964	-2224.83703703704	-1240.65185185185
44331.6022543403	0	2223.964	-2225.78518518518	-1241.24444444444
44331.6022544676	0	2225.779	-2226.60740740741	-1241.78518518518
44331.6022545833	0	2225.779	-2227.38518518518	-1242.31851851852
44331.6022546991	0	2227.379	-2228.14074074074	-1242.82962962963
44331.6022548148	0	2227.379	-2228.91111111111	-1243.39259259259
44331.602254919	0	2228.905	-2229.57037037037	-1243.91111111111
44331.6022550347	0	2228.905	-2230.14814814815	-1244.40740740741
44331.6022551505	0	2230.142	-2230.78518518518	-1244.85185185185
44331.6022552778	0	2230.142	-2231.53333333333	-1245.34814814815
44331.6022553935	0	2231.527	-2232.68148148148	-1245.75555555555
44331.6022554977	0	2231.527	-2234.0962962963	-1246.28888888889
44331.6022556134	0	2234.09	-2235.71851851852	-1246.72592592593
44331.6022557407	0	2234.09	-2238.00740740741	-1247.31851851852
44331.6022558449	0	2238.001	-2240.59259259259	-1247.95555555555
44331.6022559722	0	2238.001	-2243.14074074074	-1248.2
44331.6022560764	0	2243.134	-2246.42222222222	-1248.54074074074
44331.6022561921	0	2243.134	-2249.94074074074	-1248.83703703704
44331.6022563079	0	2249.934	-2253.6	-1249.17777777778
44331.6022564236	0	2249.934	-2257.16296296296	-1249.51851851852
44331.6022565394	0	2257.156	-2260.82222222222	-1249.79259259259
44331.6022566551	0	2257.156	-2264.22962962963	-1249.95555555556
44331.6022567708	0	2264.223	-2267.32592592593	-1250.33333333333
44331.6022568866	0	2264.223	-2269.82222222222	-1250.66666666667
44331.6022570023	0	2269.816	-2271.83703703704	-1251.14074074074
44331.6022571181	0	2269.816	-2273.43703703704	-1251.64444444444
44331.6022572338	0	2273.431	-2274.52592592593	-1252.16296296296
44331.6022573495	0	2273.431	-2275.26666666667	-1252.56296296296
44331.6022574653	0	2275.261	-2275.77777777778	-1252.81481481481
44331.602257581	0	2275.261	-2276.23703703704	-1253.02962962963
44331.6022576968	0	2276.231	-2276.72592592593	-1253.06666666667
44331.6022578125	0	2276.231	-2277.13333333333	-1253.06666666667
44331.6022579282	0	2277.127	-2277.6	-1253.00740740741
44331.602258044	0	2277.127	-2278.01481481481	-1252.94814814815
44331.6022581597	0	2278.008	-2278.47407407407	-1252.86666666667
44331.6022582755	0	2278.008	-2279.02222222222	-1252.81481481481
44331.6022583912	0	2279.015	-2279.61481481481	-1252.74074074074
44331.6022585069	0	2279.015	-2280.3037037037	-1252.66666666667
44331.6022586227	0	2280.296	-2281.06666666667	-1252.66666666667
44331.6022587384	0	2280.296	-2282.02222222222	-1252.57037037037
44331.6022588542	0	2282.015	-2283.32592592593	-1252.51111111111
44331.6022589699	0	2282.015	-2284.74074074074	-1252.45925925926
44331.6022590856	0	2284.734	-2286.57777777778	-1252.4
44331.6022592014	0	2284.734	-2288.54074074074	-1252.31851851852
44331.6022593171	0	2288.534	-2290.95555555556	-1252.18518518518
44331.6022594329	0	2288.534	-2293.62222222222	-1252.14814814815
44331.6022595486	0	2293.615	-2296.43703703704	-1251.98518518518
44331.6022596644	0	2293.615	-2299.22222222222	-1251.88148148148
44331.6022597801	0	2299.215	-2301.92592592593	-1251.88888888889
44331.6022598958	0	2299.215	-2304.51851851852	-1251.81481481481
44331.6022600116	0	2304.511	-2306.92592592593	-1251.68148148148
44331.6022601273	0	2304.511	-2308.93333333333	-1251.44444444444
44331.6022602431	0	2308.926	-2310.6	-1251.15555555555
44331.6022603588	0	2308.926	-2311.88148148148	-1250.8
44331.6022604745	0	2311.874	-2312.91111111111	-1250.46666666667
44331.6022605903	0	2311.874	-2313.73333333333	-1250.21481481481
44331.602260706	0	2313.726	-2314.52592592593	-1250.08148148148
44331.6022608218	0	2313.726	-2315.35555555555	-1249.98518518518
44331.6022609375	0	2315.348	-2316.35555555555	-1249.91851851852
44331.6022610532	0	2315.348	-2317.57777777778	-1249.74814814815
44331.602261169	0	2317.57	-2318.9037037037	-1249.51851851852
44331.6022612847	0	2317.57	-2320.20740740741	-1249.36296296296
44331.6022614005	0	2320.2	-2321.47407407407	-1249.24444444444
44331.6022615162	0	2320.2	-2322.79259259259	-1249.2
44331.6022616319	0	2322.785	-2324.19259259259	-1249.14074074074
44331.6022617477	0	2322.785	-2325.74814814815	-1249.06666666667
44331.6022618634	0	2325.741	-2327.4	-1249.00740740741
44331.6022619907	0	2325.741	-2329.21481481481	-1248.91851851852
44331.6022620949	0	2329.208	-2331.17037037037	-1248.87407407407
44331.6022622106	0	2329.208	-2333.18518518518	-1248.78518518518
44331.6022623264	0	2333.178	-2335.41481481481	-1248.68888888889
44331.6022624421	0	2333.178	-2337.75555555556	-1248.6
44331.6022625579	0	2337.748	-2340.32592592593	-1248.56296296296
44331.6022626736	0	2337.748	-2342.93333333333	-1248.51111111111
44331.6022627894	0	2342.926	-2345.51111111111	-1248.55555555555
44331.6022629051	0	2342.926	-2348.16296296296	-1248.47407407407
44331.6022630208	0	2348.156	-2350.83703703704	-1248.39259259259
44331.6022631366	0	2348.156	-2353.4	-1248.38518518518
44331.6022632523	0	2353.393	-2355.68148148148	-1248.2962962963
44331.6022633681	0	2353.393	-2357.52592592593	-1248.24444444444
44331.6022634838	0	2357.519	-2358.94074074074	-1248.26666666667
44331.6022635995	0	2357.519	-2360.08888888889	-1248.33333333333
44331.6022637153	0	2360.082	-2361.25925925926	-1248.49629629629
44331.602263831	0	2360.082	-2362.53333333333	-1248.68888888889
44331.6022639468	0	2362.526	-2364.05185185185	-1248.85925925926
44331.6022640625	0	2362.526	-2365.82222222222	-1249.05185185185
44331.6022641782	0	2365.815	-2367.7037037037	-1249.2
44331.602264294	0	2365.815	-2369.6962962963	-1249.37777777778
44331.6022644097	0	2369.689	-2371.88148148148	-1249.42222222222
44331.6022645255	0	2369.689	-2374.14814814815	-1249.42222222222
44331.6022646412	0	2374.141	-2376.6962962963	-1249.42222222222
44331.6022647569	0	2374.141	-2379.13333333333	-1249.5037037037
44331.6022648727	0	2379.126	-2381.48888888889	-1249.62962962963
44331.6022649884	0	2379.126	-2383.75555555556	-1249.6
44331.6022651042	0	2383.748	-2386.16296296296	-1249.71111111111
44331.6022652199	0	2383.748	-2388.46666666667	-1249.83703703704
44331.6022653356	0	2388.459	-2390.82222222222	-1250.00740740741
44331.6022654514	0	2388.459	-2393.07407407407	-1250.09629629629
44331.6022655671	0	2393.066	-2395.34074074074	-1250.32592592592
44331.6022656829	0	2393.066	-2397.8	-1250.58518518518
44331.6022657986	0	2397.792	-2400.42222222222	-1250.88148148148
44331.6022659143	0	2397.792	-2403.17037037037	-1251.20740740741
44331.6022660301	0	2403.162	-2406.01481481482	-1251.4
44331.6022661458	0	2403.162	-2409.08888888889	-1251.53333333333
44331.6022662616	0	2409.081	-2412.42962962963	-1251.73333333333
44331.6022663773	0	2409.081	-2415.62222222222	-1252.02222222222
44331.6022664931	0	2415.614	-2418.6	-1252.34814814815
44331.6022666088	0	2415.614	-2421.46666666667	-1252.74074074074
44331.6022667245	0	2421.458	-2424.13333333333	-1253.18518518518
44331.6022668403	0	2421.458	-2426.40740740741	-1253.49629629629
44331.602266956	0	2426.399	-2427.88148148148	-1253.75555555555
44331.6022670718	0	2426.399	-2428.7037037037	-1254.02962962963
44331.6022671875	0	2428.695	-2429.27407407407	-1254.28148148148
44331.6022673032	0	2428.695	-2429.72592592593	-1254.56296296296
44331.602267419	0	2429.717	-2430.17037037037	-1254.80740740741
44331.6022675347	0	2429.717	-2430.64444444444	-1255
44331.6022676505	0	2430.636	-2431.15555555555	-1255.05925925926
44331.6022677662	0	2430.636	-2431.83703703704	-1255.11111111111
44331.6022678819	0	2431.829	-2432.76296296296	-1255.26666666667
44331.6022679977	0	2431.829	-2433.79259259259	-1255.41481481481
44331.6022681134	0	2433.785	-2435.1037037037	-1255.52592592592
44331.6022682292	0	2433.785	-2436.61481481481	-1255.72592592592
44331.6022683449	0	2436.607	-2438.42222222222	-1256.03703703704
44331.6022684607	0	2436.607	-2440.47407407407	-1256.34074074074
44331.6022685764	0	2440.466	-2442.62222222222	-1256.57777777778
44331.6022686921	0	2440.466	-2445.15555555556	-1256.9037037037
44331.6022688079	0	2445.147	-2447.7037037037	-1257.26666666667
44331.6022689236	0	2445.147	-2450.46666666667	-1257.51851851852
44331.6022690394	0	2450.458	-2453.28148148148	-1257.68148148148
44331.6022691551	0	2450.458	-2456.08888888889	-1257.83703703704
44331.6022692708	0	2456.08	-2458.86666666667	-1257.91111111111
44331.6022693866	0	2456.08	-2461.74074074074	-1258.04444444444
44331.6022695023	0	2461.732	-2464.58518518518	-1258.16296296296
44331.6022696181	0	2461.732	-2467.38518518519	-1258.29629629629
44331.6022697338	0	2467.376	-2470.14074074074	-1258.52592592592
44331.6022698495	0	2467.376	-2472.91851851852	-1258.6962962963
44331.6022699653	0	2472.909	-2475.4962962963	-1258.88888888889
44331.602270081	0	2472.909	-2477.66666666667	-1259.25185185185
44331.6022701968	0	2477.657	-2479.60740740741	-1259.63703703704
44331.6022703125	0	2477.657	-2481.38518518518	-1260.01481481481
44331.6022704282	0	2481.376	-2482.99259259259	-1260.37037037037
44331.602270544	0	2481.376	-2484.27407407407	-1260.55555555555
44331.6022706597	0	2484.265	-2485.2	-1260.76296296296
44331.6022707755	0	2484.265	-2485.85925925926	-1260.91851851852
44331.6022708912	0	2485.85	-2486.31851851852	-1261.05185185185
44331.6022710069	0	2485.85	-2486.57037037037	-1261.2
44331.6022711227	0	2486.561	-2486.61481481481	-1261.38518518518
44331.6022712384	0	2486.561	-2486.46666666667	-1261.55555555555
44331.6022713542	0	2486.457	-2486.15555555555	-1261.79259259259
44331.6022714699	0	2486.457	-2485.74074074074	-1262.11111111111
44331.6022715856	0	2485.731	-2485.2962962963	-1262.54814814815
44331.6022717014	0	2485.731	-2484.91111111111	-1262.99259259259
44331.6022718171	0	2484.901	-2484.62962962963	-1263.36296296296
44331.6022719329	0	2484.901	-2484.45925925926	-1263.8
44331.6022720486	0	2484.449	-2484.57037037037	-1264.42222222222
44331.6022721644	0	2484.449	-2484.86666666667	-1265
44331.6022722801	0	2484.856	-2485.59259259259	-1265.6962962963
44331.6022723958	0	2484.856	-2486.74074074074	-1266.42222222222
44331.6022725116	0	2486.73	-2487.8	-1267.11111111111
44331.6022726273	0	2486.73	-2489.02962962963	-1267.82222222222
44331.6022727431	0	2489.019	-2490.48888888889	-1268.57777777778
44331.6022728588	0	2489.019	-2491.97777777778	-1269.42222222222
44331.6022729745	0	2491.967	-2493.32592592593	-1270.25185185185
44331.6022730903	0	2491.967	-2494.5037037037	-1270.93333333333
44331.602273206	0	2494.493	-2495.83703703704	-1271.81481481481
44331.6022733218	0	2494.493	-2497.17777777778	-1272.80740740741
44331.6022734375	0	2497.167	-2498.34074074074	-1273.63703703704
44331.6022735532	0	2497.167	-2499.61481481482	-1274.46666666667
44331.602273669	0	2499.604	-2501.07407407407	-1275.43703703704
44331.6022737847	0	2499.604	-2502.82222222222	-1276.51111111111
44331.6022739005	0	2502.811	-2504.62222222222	-1277.67407407407
44331.6022740162	0	2502.811	-2506.31111111111	-1278.75555555555
44331.6022741319	0	2506.3	-2507.77037037037	-1279.72592592592
44331.6022742477	0	2506.3	-2508.97037037037	-1280.80740740741
44331.6022743634	0	2508.959	-2509.98518518519	-1281.97777777778
44331.6022744792	0	2508.959	-2510.94074074074	-1283.11851851852
44331.6022745949	0	2510.929	-2511.74814814815	-1284.20740740741
44331.6022747106	0	2510.929	-2512.65185185185	-1285.35555555555
44331.6022748264	0	2512.64	-2513.78518518519	-1286.66666666667
44331.6022749421	0	2512.64	-2514.74814814815	-1287.54814814815
44331.6022750579	0	2514.736	-2515.97037037037	-1288.56296296296
44331.6022751736	0	2514.736	-2517.44444444444	-1289.65925925926
44331.6022752894	0	2517.432	-2518.96296296296	-1290.68148148148
44331.6022754051	0	2517.432	-2520.38518518519	-1291.68888888889
44331.6022755208	0	2520.373	-2521.60740740741	-1292.73333333333
44331.6022756366	0	2520.373	-2522.59259259259	-1293.72592592592
44331.6022757523	0	2522.58	-2523.45185185185	-1294.83703703704
44331.6022758681	0	2522.58	-2523.94074074074	-1295.93333333333
44331.6022759838	0	2523.928	-2524	-1297.12592592592
44331.6022760995	0	2523.928	-2523.71851851852	-1298.24444444444
44331.6022762153	0	2523.706	-2523.02962962963	-1299.4
44331.602276331	0	2523.706	-2522.34074074074	-1300.45925925926
44331.6022764468	0	2522.328	-2521.87407407408	-1301.42962962963
44331.6022765625	0	2522.328	-2521.74814814815	-1302.59259259259
44331.6022766782	0	2521.735	-2521.85925925926	-1303.81481481481
44331.602276794	0	2521.735	-2522.45925925926	-1305.17037037037
44331.6022769097	0	2522.446	-2523.34074074074	-1306.6
44331.6022770255	0	2522.446	-2524.48888888889	-1307.91851851852
44331.6022771412	0	2524.476	-2525.77777777778	-1309.13333333333
44331.6022772569	0	2524.476	-2527.42962962963	-1310.3037037037
44331.6022773727	0	2527.417	-2529.39259259259	-1311.59259259259
44331.6022774884	0	2527.417	-2531.47407407408	-1312.67407407407
44331.6022776042	0	2531.461	-2533.72592592593	-1313.71851851852
44331.6022777199	0	2531.461	-2536.08148148148	-1314.69629629629
44331.6022778356	0	2536.068	-2538.60740740741	-1315.71111111111
44331.6022779514	0	2536.068	-2541.56296296296	-1316.9037037037
44331.6022780671	0	2541.549	-2544.62222222222	-1318.06666666666
44331.6022781829	0	2541.549	-2547.84444444445	-1319.05185185185
44331.6022782986	0	2547.83	-2551.19259259259	-1320.20740740741
44331.6022784144	0	2547.83	-2554.86666666667	-1321.48148148148
44331.6022785301	0	2554.852	-2558.2	-1322.79259259259
44331.6022786458	0	2554.852	-2561.24444444445	-1323.99259259259
44331.6022787616	0	2561.23	-2564.11111111111	-1325.35555555555
44331.6022788773	0	2561.23	-2566.62222222222	-1326.54074074074
44331.6022789931	0	2566.608	-2568.54814814815	-1327.54074074074
44331.6022791088	0	2566.608	-2570.04444444445	-1328.55555555555
44331.6022792245	0	2570.03	-2570.88888888889	-1329.48148148148
44331.6022793403	0	2570.03	-2571.24444444445	-1330.4
44331.602279456	0	2571.23	-2571.31111111111	-1331.45185185185
44331.6022795718	0	2571.23	-2571.2962962963	-1332.52592592592
44331.6022796875	0	2571.282	-2571.22962962963	-1333.44444444444
44331.6022798032	0	2571.282	-2571.31851851852	-1334.42962962963
44331.602279919	0	2571.304	-2571.42222222222	-1335.44444444444
44331.6022800347	0	2571.304	-2571.72592592593	-1336.26666666666
44331.6022801505	0	2571.711	-2572.27407407408	-1337.28888888889
44331.6022802662	0	2571.711	-2572.99259259259	-1338.29629629629
44331.6022803819	0	2572.978	-2573.91111111111	-1339.25925925926
44331.6022804977	0	2572.978	-2575.05925925926	-1340.09629629629
44331.6022806134	0	2575.045	-2576.42962962963	-1340.91111111111
44331.6022807292	0	2575.045	-2578	-1341.71851851852
44331.6022808449	0	2577.986	-2579.63703703704	-1342.39259259259
44331.6022809607	0	2577.986	-2581.32592592593	-1343.01481481481
44331.6022810764	0	2581.312	-2583.07407407408	-1343.46666666666
44331.6022811921	0	2581.312	-2584.94074074074	-1343.92592592592
44331.6022813079	0	2584.927	-2587.10370370371	-1344.32592592592
44331.6022814236	0	2584.927	-2589.12592592593	-1344.62962962963
44331.6022815394	0	2589.112	-2591.16296296296	-1344.84444444444
44331.6022816551	0	2589.112	-2593.14814814815	-1345.02222222222
44331.6022817708	0	2593.134	-2595.14074074074	-1345.17037037037
44331.6022818866	0	2593.134	-2597.02222222222	-1345.19259259259
44331.6022820023	0	2597.008	-2598.81481481482	-1345.27407407407
44331.6022821181	0	2597.008	-2600.33333333334	-1345.25185185185
44331.6022822338	0	2600.319	-2601.58518518519	-1345.19259259259
44331.6022823495	0	2600.319	-2602.57037037037	-1345.07407407407
44331.6022824653	0	2602.556	-2603.43703703704	-1344.9037037037
44331.602282581	0	2602.556	-2604.26666666667	-1344.68148148148
44331.6022826968	0	2604.252	-2605.14074074074	-1344.35555555555
44331.6022828125	0	2604.252	-2606.02222222222	-1344.06666666666
44331.6022829282	0	2606.008	-2607.08148148148	-1343.71851851852
44331.602283044	0	2606.008	-2608.53333333334	-1343.26666666666
44331.6022831597	0	2608.519	-2610.46666666667	-1342.68148148148
44331.6022832755	0	2608.519	-2612.38518518519	-1342.11111111111
44331.6022833912	0	2612.371	-2614.71111111111	-1341.40740740741
44331.6022835069	0	2612.371	-2617.14814814815	-1340.47407407407
44331.6022836227	0	2617.134	-2619.44444444445	-1339.59259259259
44331.6022837384	0	2617.134	-2621.75555555556	-1338.74814814815
44331.6022838542	0	2621.741	-2623.82222222222	-1337.97037037037
44331.6022839699	0	2621.741	-2625.51111111111	-1337.28148148148
44331.6022840856	0	2625.497	-2627.01481481482	-1336.74074074074
44331.6022842014	0	2625.497	-2628.72592592593	-1336.08888888889
44331.6022843171	0	2628.712	-2630.46666666667	-1335.41481481481
44331.6022844329	0	2628.712	-2632.11851851852	-1334.69629629629
44331.6022845486	0	2632.105	-2633.81481481482	-1333.93333333333
44331.6022846644	0	2632.105	-2635.58518518519	-1333.20740740741
44331.6022847801	0	2635.572	-2637.46666666667	-1332.48148148148
44331.6022848958	0	2635.572	-2639.15555555556	-1331.82222222222
44331.6022850116	0	2639.142	-2640.87407407408	-1331.31111111111
44331.6022851273	0	2639.142	-2642.54814814815	-1330.84444444444
44331.6022852431	0	2642.535	-2644.35555555556	-1330.26666666666
44331.6022853588	0	2642.535	-2646.18518518519	-1329.73333333333
44331.6022854745	0	2646.172	-2647.98518518519	-1329.27407407407
44331.6022855903	0	2646.172	-2649.57777777778	-1328.84444444444
44331.602285706	0	2649.565	-2651.20740740741	-1328.58518518518
44331.6022858218	0	2649.565	-2652.95555555556	-1328.16296296296
44331.6022859375	0	2652.943	-2654.94074074074	-1327.74074074074
44331.6022860532	0	2652.943	-2657.22222222222	-1327.27407407407
44331.602286169	0	2657.21	-2659.7925925926	-1326.78518518518
44331.6022862847	0	2657.21	-2662.48888888889	-1326.34074074074
44331.6022864005	0	2662.477	-2665.30370370371	-1325.83703703704
44331.6022865162	0	2662.477	-2667.94074074074	-1325.39259259259
44331.6022866319	0	2667.929	-2670.52592592593	-1325.09629629629
44331.6022867477	0	2667.929	-2672.87407407408	-1324.85925925926
44331.6022868634	0	2672.862	-2674.65925925926	-1324.57777777778
44331.6022869792	0	2672.862	-2676	-1324.31851851852
44331.6022870949	0	2675.988	-2676.80740740741	-1324.08148148148
44331.6022872106	0	2675.988	-2677.12592592593	-1323.97037037037
44331.6022873264	0	2677.114	-2677.11851851852	-1323.97777777778
44331.6022874421	0	2677.114	-2677.02962962963	-1324.12592592592
44331.6022875579	0	2677.018	-2676.94074074074	-1324.22222222222
44331.6022876736	0	2677.018	-2676.60740740741	-1324.42962962963
44331.6022877893	0	2676.596	-2676.31851851852	-1324.65925925926
44331.6022879051	0	2676.596	-2676.17777777778	-1324.91111111111
44331.6022880208	0	2676.166	-2676.11111111111	-1325.19259259259
44331.6022881366	0	2676.166	-2675.99259259259	-1325.45925925926
44331.6022882523	0	2675.981	-2675.77777777778	-1325.79259259259
44331.6022883681	0	2675.981	-2675.54074074074	-1326.15555555555
44331.6022884838	0	2675.529	-2675.34814814815	-1326.51111111111
44331.6022885995	0	2675.529	-2675.15555555556	-1327.02222222222
44331.6022887153	0	2675.144	-2674.96296296296	-1327.60740740741
44331.602288831	0	2675.144	-2674.82222222222	-1328.22962962963
44331.6022889468	0	2674.811	-2674.73333333333	-1328.97037037037
44331.6022890625	0	2674.811	-2674.60740740741	-1329.65185185185
44331.6022891782	0	2674.596	-2674.62222222222	-1330.54074074074
44331.602289294	0	2674.596	-2674.84444444445	-1331.42222222222
44331.6022894097	0	2674.833	-2675.22962962963	-1332.17037037037
44331.6022895255	0	2674.833	-2675.65925925926	-1332.98518518518
44331.6022896412	0	2675.648	-2676.18518518519	-1333.85925925926
44331.6022897569	0	2675.648	-2676.79259259259	-1334.8
44331.6022898727	0	2676.781	-2677.43703703704	-1335.77777777778
44331.6022899884	0	2676.781	-2678.20740740741	-1336.92592592592
44331.6022901042	0	2678.196	-2679.0962962963	-1338.15555555555
44331.6022902199	0	2678.196	-2679.98518518519	-1339.42222222222
44331.6022903357	0	2679.974	-2680.93333333333	-1340.9037037037
44331.6022904514	0	2679.974	-2681.85925925926	-1342.40740740741
44331.6022905671	0	2681.848	-2682.64444444445	-1343.87407407407
44331.6022906829	0	2681.848	-2683.2	-1345.45185185185
44331.6022907986	0	2683.189	-2683.48148148148	-1347.03703703703
44331.6022909144	0	2683.189	-2683.56296296296	-1348.62962962963
44331.6022910301	0	2683.552	-2683.47407407408	-1350.17037037037
44331.6022911458	0	2683.552	-2683.25185185185	-1351.68888888889
44331.6022912616	0	2683.241	-2683.05925925926	-1353.17777777778
44331.6022913773	0	2683.241	-2683	-1354.74814814815
44331.6022914931	0	2682.989	-2683.05925925926	-1356.45925925926
44331.6022916088	0	2682.989	-2683.2962962963	-1358.20740740741
44331.6022917245	0	2683.285	-2683.73333333333	-1360.05185185185
44331.6022918403	0	2683.285	-2684.28888888889	-1361.96296296296
44331.602291956	0	2684.278	-2685.15555555556	-1363.83703703704
44331.6022920718	0	2684.278	-2686.18518518519	-1365.77777777778
44331.6022921875	0	2686.174	-2687.51111111111	-1367.93333333333
44331.6022923032	0	2686.174	-2689.02962962963	-1370.24444444444
44331.602292419	0	2689.018	-2690.58518518519	-1372.55555555555
44331.6022925347	0	2689.018	-2692.12592592593	-1374.94074074074
44331.6022926505	0	2692.114	-2693.43703703704	-1377.48148148148
44331.6022927662	0	2692.114	-2694.21481481482	-1380.03703703704
44331.6022928819	0	2694.203	-2694.31851851852	-1382.54074074074
44331.6022929977	0	2694.203	-2693.88888888889	-1384.62962962963
44331.6022931134	0	2693.877	-2692.97037037037	-1386.44444444444
44331.6022932292	0	2693.877	-2691.83703703704	-1388.02962962963
44331.6022933449	0	2691.825	-2690.8	-1389.48148148148
44331.6022934607	0	2691.825	-2690.10370370371	-1390.88888888889
44331.6022935764	0	2690.092	-2690.02222222222	-1392.37777777778
44331.6022936921	0	2690.092	-2690.23703703704	-1394.14074074074
44331.6022938079	0	2690.22499999999	-2691.02962962963	-1395.79259259259
44331.6022939236	0	2690.22499999999	-2692.14074074074	-1397.54074074074
44331.6022940394	0	2692.12899999999	-2693.40740740741	-1399.09629629629
44331.6022941551	0	2692.12899999999	-2695.11851851852	-1400.76296296296
44331.6022942708	0	2695.107	-2697.05925925926	-1402.5037037037
44331.6022943866	0	2695.107	-2699.2962962963	-1404.31111111111
44331.6022945023	0	2699.28499999999	-2701.6962962963	-1406.07407407407
44331.6022946181	0	2699.28499999999	-2704.24444444445	-1407.88888888889
44331.6022947338	0	2704.23299999999	-2707.02962962963	-1409.74074074074
44331.6022948495	0	2704.23299999999	-2709.92592592593	-1411.59259259259
44331.6022949653	0	2709.91399999999	-2713.14814814815	-1413.56296296296
44331.602295081	0	2709.91399999999	-2715.85185185185	-1415.19259259259
44331.6022951968	0	2715.83999999999	-2717.48148148148	-1415.98518518518
44331.6022953125	0	2715.83999999999	-2721.00740740741	-1417.77037037037
44331.6022954282	0	2720.99599999999	-2724.37037037037	-1419.71111111111
44331.602295544	0	2720.99599999999	-2727.66666666667	-1421.76296296296
44331.6022956597	0	2727.65499999999	-2730.51851851852	-1423.8
44331.6022957755	0	2727.65499999999	-2733.30370370371	-1425.91851851852
44331.6022958912	0	2733.29199999999	-2735.71111111111	-1427.88888888889
44331.6022960069	0	2733.29199999999	-2737.83703703704	-1429.77777777778
44331.6022961227	0	2737.82499999999	-2739.66666666667	-1431.58518518518
44331.6022962384	0	2737.82499999999	-2741.17037037037	-1433.20740740741
44331.6022963542	0	2741.15799999999	-2742.48888888889	-1434.71851851852
44331.6022964699	0	2741.15799999999	-2743.6	-1436.23703703704
44331.6022965856	0	2743.58799999999	-2744.44444444445	-1437.62962962963
44331.6022967014	0	2743.58799999999	-2745.2	-1439.05925925926
44331.6022968171	0	2745.18799999999	-2745.88888888889	-1440.32592592592
44331.6022969329	0	2745.18799999999	-2746.50370370371	-1441.53333333333
44331.6022970486	0	2746.49199999999	-2747.24444444445	-1442.91111111111
44331.6022971644	0	2746.49199999999	-2748.07407407408	-1444.25925925926
44331.6022972801	0	2748.06199999999	-2748.96296296297	-1445.37777777778
44331.6022973958	0	2748.06199999999	-2750.08148148148	-1446.55555555555
44331.6022975116	0	2750.069	-2751.63703703704	-1447.74814814815
44331.6022976273	0	2750.069	-2753.78518518519	-1448.98518518518
44331.6022977431	0	2753.773	-2756.25925925926	-1450.26666666666
44331.6022978588	0	2753.773	-2758.96296296297	-1451.43703703704
44331.6022979745	0	2758.951	-2761.77037037037	-1452.51851851852
44331.6022980903	0	2758.951	-2764.93333333334	-1453.63703703704
44331.602298206	0	2764.92099999999	-2767.93333333334	-1454.61481481481
44331.6022983218	0	2764.92099999999	-2770.70370370371	-1455.59259259259
44331.6022984375	0	2770.69099999999	-2773.23703703704	-1456.52592592592
44331.6022985532	0	2770.69099999999	-2775.67407407408	-1457.40740740741
44331.602298669	0	2775.66099999999	-2777.58518518519	-1458.17037037037
44331.6022987847	0	2775.66099999999	-2779.25185185186	-1458.99259259259
44331.6022989005	0	2779.23899999999	-2780.37777777778	-1459.58518518518
44331.6022990162	0	2779.23899999999	-2781.20740740741	-1460.02222222222
44331.6022991319	0	2781.19499999999	-2781.56296296297	-1460.23703703704
44331.6022992477	0	2781.19499999999	-2781.66666666667	-1460.23703703704
44331.6022993634	0	2781.65399999999	-2781.77037037037	-1460.08148148148
44331.6022994792	0	2781.65399999999	-2782.04444444445	-1459.81481481481
44331.6022995949	0	2782.03199999999	-2782.48148148148	-1459.48148148148
44331.6022997106	0	2782.03199999999	-2783.16296296297	-1459.11851851852
44331.6022998264	0	2783.15099999999	-2784.03703703704	-1458.77037037037
44331.6022999421	0	2783.15099999999	-2785.14074074074	-1458.37777777778
44331.6023000579	0	2785.12899999999	-2786.47407407408	-1457.85925925926
44331.6023001736	0	2785.12899999999	-2788.17037037037	-1457.17037037037
44331.6023002893	0	2788.159	-2789.96296296297	-1456.33333333333
44331.6023004051	0	2788.159	-2792	-1455.40740740741
44331.6023005208	0	2791.989	-2794.22222222223	-1454.46666666667
44331.6023006366	0	2791.989	-2796.42222222223	-1453.48888888889
44331.6023007523	0	2796.411	-2798.67407407408	-1452.36296296296
44331.6023008681	0	2796.411	-2800.82222222223	-1451.36296296296
44331.6023009838	0	2800.811	-2803.02222222223	-1450.2
44331.6023010995	0	2800.811	-2805.33333333334	-1449.0962962963
44331.6023012153	0	2805.322	-2807.4962962963	-1447.96296296296
44331.602301331	0	2805.322	-2809.56296296297	-1446.80740740741
44331.6023014468	0	2809.552	-2811.42962962963	-1445.65925925926
44331.6023015625	0	2809.552	-2813.31111111111	-1444.51111111111
44331.6023016782	0	2813.3	-2815.18518518519	-1443.27407407407
44331.602301794	0	2813.3	-2817.08148148148	-1441.97777777778
44331.6023019097	0	2817.07	-2819.17777777778	-1440.61481481481
44331.6023020255	0	2817.07	-2821.40740740741	-1439.13333333333
44331.6023021412	0	2821.396	-2823.71111111111	-1437.68888888889
44331.6023022569	0	2821.396	-2826.05185185185	-1436.23703703704
44331.6023023727	0	2826.04	-2828.37777777778	-1434.85185185185
44331.6023024884	0	2826.04	-2830.73333333334	-1433.43703703704
44331.6023026042	0	2830.721	-2832.83703703704	-1431.93333333333
44331.6023027199	0	2830.721	-2834.7925925926	-1430.51851851852
44331.6023028357	0	2834.78	-2836.73333333334	-1429.16296296296
44331.6023029514	0	2834.78	-2838.56296296297	-1427.77037037037
44331.6023030671	0	2838.55	-2840.47407407408	-1426.28148148148
44331.6023031829	0	2838.55	-2842.28148148148	-1424.82962962963
44331.6023032986	0	2842.269	-2844.06666666667	-1423.45185185185
44331.6023034144	0	2842.269	-2845.85925925926	-1422.08888888889
44331.6023035301	0	2845.847	-2847.54074074074	-1420.77037037037
44331.6023036458	0	2845.847	-2849.10370370371	-1419.53333333333
44331.6023037616	0	2849.091	-2850.52592592593	-1418.28888888889
44331.6023038773	0	2849.091	-2851.7925925926	-1417.05185185185
44331.6023039931	0	2851.78	-2852.83703703704	-1415.86666666667
44331.6023041088	0	2851.78	-2853.70370370371	-1414.82962962963
44331.6023042245	0	2853.691	-2854.3925925926	-1413.88888888889
44331.6023043403	0	2853.691	-2855	-1413.00740740741
44331.602304456	0	2854.987	-2855.51111111111	-1412.2
44331.6023045718	0	2854.987	-2855.96296296297	-1411.42962962963
44331.6023046875	0	2855.95	-2856.31851851852	-1410.8962962963
44331.6023048032	0	2855.95	-2856.58518518519	-1410.45185185185
44331.602304919	0	2856.572	-2856.71111111111	-1410.0962962963
44331.6023050347	0	2856.572	-2856.73333333334	-1409.87407407407
44331.6023051505	0	2856.72	-2856.70370370371	-1409.76296296296
44331.6023052662	0	2856.72	-2856.62222222222	-1409.71851851852
44331.6023053819	0	2856.609	-2856.56296296297	-1409.7037037037
44331.6023054977	0	2856.609	-2856.54814814815	-1409.71851851852
44331.6023056134	0	2856.535	-2856.54814814815	-1409.75555555555
44331.6023057292	0	2856.535	-2856.52592592593	-1409.81481481481
44331.6023058449	0	2856.513	-2856.50370370371	-1409.8962962963
44331.6023059606	0	2856.513	-2856.55555555556	-1410.03703703704
44331.6023060764	0	2856.543	-2856.73333333334	-1410.17037037037
44331.6023061921	0	2856.543	-2856.91851851852	-1410.31851851852
44331.6023063079	0	2856.906	-2857.04444444445	-1410.43703703704
44331.6023064236	0	2856.906	-2856.96296296297	-1410.57037037037
44331.6023065394	0	2856.95	-2856.78518518519	-1410.71851851852
44331.6023066551	0	2856.95	-2856.65185185185	-1410.82962962963
44331.6023067708	0	2856.639	-2856.52592592593	-1410.98518518518
44331.6023068866	0	2856.639	-2856.4	-1411.12592592593
44331.6023070023	0	2856.387	-2856.25185185185	-1411.25185185185
44331.6023071181	0	2856.387	-2856.13333333334	-1411.37777777778
44331.6023072338	0	2856.12	-2856.00740740741	-1411.4962962963
44331.6023073495	0	2856.12	-2855.88888888889	-1411.62222222222
44331.6023074653	0	2855.876	-2855.75555555556	-1411.75555555556
44331.602307581	0	2855.876	-2855.63703703704	-1411.91851851852
44331.6023076968	0	2855.624	-2855.50370370371	-1412.07407407407
44331.6023078125	0	2855.624	-2855.38518518519	-1412.24444444444
44331.6023079282	0	2855.372	-2855.26666666667	-1412.38518518518
44331.602308044	0	2855.372	-2855.10370370371	-1412.54074074074
44331.6023081597	0	2855.091	-2854.94074074074	-1412.71111111111
44331.6023082755	0	2855.091	-2854.75555555556	-1412.9037037037
44331.6023083912	0	2854.743	-2854.62222222222	-1413.07407407407
44331.6023085069	0	2854.743	-2854.46666666667	-1413.23703703704
44331.6023086227	0	2854.454	-2854.31851851852	-1413.36296296296
44331.6023087384	0	2854.454	-2854.17777777778	-1413.51111111111
44331.6023088542	0	2854.165	-2854.11111111111	-1413.61481481481
44331.6023089699	0	2854.165	-2854.07407407408	-1413.67407407407
44331.6023090856	0	2854.061	-2854.06666666667	-1413.68888888889
44331.6023092014	0	2854.061	-2854.0962962963	-1413.67407407407
44331.6023093171	0	2854.083	-2854.10370370371	-1413.65925925926
44331.6023094329	0	2854.083	-2854.11111111111	-1413.65185185185
44331.6023095486	0	2854.098	-2854.11111111111	-1413.65185185185
44331.6023096644	0	2854.098	-2854.11111111111	-1413.65185185185
44331.6023097801	0	2854.098	-2854.11851851852	-1413.64444444444
44331.6023098958	0	2854.105	-2854.13333333334	-1413.63703703704
44331.6023100116	0	2854.105	-2854.2	-1413.61481481481
44331.6023101273	0	2854.186	-2854.34074074074	-1413.6
44331.6023102431	0	2854.186	-2854.48148148148	-1413.60740740741
44331.6023103588	0	2854.467	-2854.53333333334	-1413.65925925926
44331.6023104745	0	2854.467	-2854.53333333334	-1413.73333333333
44331.6023105903	0	2854.519	-2854.53333333334	-1413.79259259259
44331.602310706	0	2854.519	-2854.54814814815	-1413.84444444444
44331.6023108218	0	2854.534	-2854.54074074074	-1413.8962962963
44331.6023109375	0	2854.534	-2854.46666666667	-1413.98518518518
44331.6023110532	0	2854.453	-2854.40740740741	-1414.08888888889
44331.602311169	0	2854.453	-2854.36296296297	-1414.23703703704
44331.6023112847	0	2854.349	-2854.36296296297	-1414.4
44331.6023114005	0	2854.349	-2854.47407407408	-1414.58518518518
44331.6023115162	0	2854.46	-2854.6	-1414.80740740741
44331.6023116319	0	2854.46	-2854.65185185185	-1414.99259259259
44331.6023117477	0	2854.63799999999	-2854.61481481482	-1415.14814814815
44331.6023118634	0	2854.63799999999	-2854.57037037037	-1415.26666666667
44331.6023119792	0	2854.55699999999	-2854.63703703704	-1415.39259259259
44331.6023120949	0	2854.55699999999	-2854.91111111111	-1415.53333333333
44331.6023122106	0	2854.89799999999	-2855.36296296297	-1415.65185185185
44331.6023123264	0	2854.89799999999	-2856.07407407408	-1415.8
44331.6023124421	0	2856.06099999999	-2856.91111111111	-1416.04444444444
44331.6023125579	0	2856.06099999999	-2857.56296296297	-1416.36296296296
44331.6023126736	0	2857.54999999999	-2857.9925925926	-1416.72592592593
44331.6023127894	0	2857.54999999999	-2858.17037037037	-1417.05185185185
44331.6023129051	0	2858.15699999999	-2858.2	-1417.53333333333
44331.6023130208	0	2858.15699999999	-2858.16296296297	-1418.12592592593
44331.6023131366	0	2858.14999999999	-2857.95555555556	-1418.77037037037
44331.6023132523	0	2858.14999999999	-2857.67407407408	-1419.4962962963
44331.6023133681	0	2857.66099999999	-2857.45185185186	-1420.20740740741
44331.6023134838	0	2857.66099999999	-2857.23703703704	-1420.97037037037
44331.6023135995	0	2857.22399999999	-2857.12592592593	-1421.77777777778
44331.6023137153	0	2857.22399999999	-2856.92592592593	-1422.55555555556
44331.602313831	0	2856.91299999999	-2856.63703703704	-1423.43703703704
44331.6023139468	0	2856.91299999999	-2856.34074074074	-1424.3037037037
44331.6023140625	0	2856.32799999999	-2856.01481481482	-1425.22962962963
44331.6023141782	0	2856.32799999999	-2855.72592592593	-1426.14074074074
44331.602314294	0	2855.71299999999	-2855.48148148149	-1427.00740740741
44331.6023144097	0	2855.71299999999	-2855.30370370371	-1427.86666666667
44331.6023145255	0	2855.29099999999	-2855.15555555556	-1428.80740740741
44331.6023146412	0	2855.29099999999	-2855.0962962963	-1429.8962962963
44331.6023147569	0	2855.08399999999	-2855.11111111111	-1431.02962962963
44331.6023148727	0	2855.08399999999	-2855.25925925926	-1432.11851851852
44331.6023149884	0	2855.24699999999	-2855.37777777778	-1433.25185185185
44331.6023151042	0	2855.24699999999	-2855.60740740741	-1434.31851851852
44331.6023152199	0	2855.59499999999	-2855.91851851852	-1435.57037037037
44331.6023153357	0	2855.59499999999	-2856.42222222223	-1437.04444444444
44331.6023154514	0	2856.40999999999	-2857.05185185186	-1438.61481481481
44331.6023155671	0	2856.40999999999	-2857.68148148148	-1440.17777777778
44331.6023156829	0	2857.66899999999	-2858.30370370371	-1441.72592592593
44331.6023157986	0	2857.66899999999	-2858.95555555556	-1443.25925925926
44331.6023159144	0	2858.94299999999	-2859.5925925926	-1444.95555555556
44331.6023160301	0	2858.94299999999	-2860.35555555556	-1446.74074074074
44331.6023161458	0	2860.34299999999	-2861.11111111111	-1448.43703703704
44331.6023162616	0	2860.34299999999	-2861.94074074074	-1450.2
44331.6023163773	0	2861.92799999999	-2863.12592592593	-1452.22222222222
44331.6023164931	0	2861.92799999999	-2864.56296296297	-1454.22222222222
44331.6023166088	0	2864.54999999999	-2866.14814814815	-1456.16296296296
44331.6023167245	0	2864.54999999999	-2868.06666666667	-1458.34814814815
44331.6023168403	0	2868.05399999999	-2869.87407407408	-1460.42222222222
44331.602316956	0	2868.05399999999	-2871.88148148148	-1462.68148148148
44331.6023170718	0	2871.86899999999	-2873.86666666667	-1464.88888888889
44331.6023171875	0	2871.86899999999	-2875.64444444445	-1467.12592592593
44331.6023173032	0	2875.63199999999	-2877.2962962963	-1469.57777777778
44331.602317419	0	2875.63199999999	-2878.6	-1472.14074074074
44331.6023175347	0	2878.58799999999	-2879.62222222223	-1474.57777777778
44331.6023176505	0	2878.58799999999	-2880.47407407408	-1476.95555555556
44331.6023177662	0	2880.46199999999	-2881.30370370371	-1479.33333333333
44331.6023178819	0	2880.46199999999	-2882.25185185186	-1481.78518518518
44331.6023179977	0	2882.23999999999	-2883.37777777778	-1484.17037037037
44331.6023181134	0	2882.23999999999	-2884.70370370371	-1486.80740740741
44331.6023182292	0	2884.69199999999	-2885.98518518519	-1489.17037037037
44331.6023183449	0	2884.69199999999	-2887.05925925926	-1491.54074074074
44331.6023184606	0	2887.04799999999	-2887.84444444445	-1493.81481481481
44331.6023185764	0	2887.04799999999	-2887.9925925926	-1495.96296296296
44331.6023186921	0	2887.98099999999	-2888.01481481482	-1498.17037037037
44331.6023188079	0	2887.98099999999	-2887.94814814815	-1500.16296296296
44331.6023189236	0	2887.93699999999	-2887.67407407408	-1501.95555555556
44331.6023190394	0	2887.93699999999	-2887.60740740741	-1503.7037037037
44331.6023191551	0	2887.596	-2887.62962962963	-1505.7037037037
44331.6023192708	0	2887.596	-2888.00740740741	-1507.64444444444
44331.6023193866	0	2887.996	-2888.51851851852	-1509.34814814815
44331.6023195023	0	2887.996	-2889.47407407408	-1511.31111111111
44331.6023196181	0	2889.463	-2890.66666666667	-1513.59259259259
44331.6023197338	0	2889.463	-2892.02962962963	-1515.9037037037
44331.6023198495	0	2892.019	-2893.33333333334	-1518.25185185185
44331.6023199653	0	2892.019	-2894.53333333334	-1520.45185185185
44331.602320081	0	2894.523	-2895.88888888889	-1522.7037037037
44331.6023201968	0	2894.523	-2897.36296296297	-1524.96296296296
44331.6023203125	0	2897.353	-2899.06666666667	-1527.4
44331.6023204282	0	2897.353	-2900.83703703704	-1529.83703703704
44331.602320544	0	2900.827	-2902.85185185186	-1532.42222222222
44331.6023206597	0	2900.827	-2904.80740740741	-1534.9037037037
44331.6023207755	0	2904.797	-2906.91111111111	-1537.59259259259
44331.6023208912	0	2904.797	-2908.8962962963	-1540.22962962963
44331.6023210069	0	2908.886	-2910.68888888889	-1542.84444444444
44331.6023211227	0	2908.886	-2912.48888888889	-1545.80740740741
44331.6023212384	0	2912.47899999999	-2914.16296296297	-1548.76296296296
44331.6023213542	0	2912.47899999999	-2915.54074074074	-1551.59259259259
44331.6023214699	0	2915.53099999999	-2916.87407407408	-1554.36296296296
44331.6023215856	0	2915.53099999999	-2918.22222222223	-1557.12592592593
44331.6023217014	0	2918.212	-2919.30370370371	-1559.64444444444
44331.6023218171	0	2918.212	-2920.36296296297	-1562.20740740741
44331.6023219329	0	2920.353	-2921.42222222223	-1564.8962962963
44331.6023220486	0	2920.353	-2922.18518518519	-1567.58518518518
44331.6023221644	0	2922.175	-2922.56296296297	-1569.97777777778
44331.6023222801	0	2922.175	-2922.58518518519	-1572.14074074074
44331.6023223958	0	2922.575	-2922.51111111112	-1574.1037037037
44331.6023225116	0	2922.575	-2922.4	-1575.61481481481
44331.6023226273	0	2922.39	-2922.0962962963	-1577.16296296296
44331.6023227431	0	2922.39	-2921.85925925926	-1578.65185185185
44331.6023228588	0	2921.849	-2921.82962962963	-1580.2962962963
44331.6023229745	0	2921.849	-2921.98518518519	-1582.11851851852
44331.6023230903	0	2921.975	-2922.28888888889	-1583.77037037037
44331.602323206	0	2921.975	-2923.17037037037	-1585.75555555556
44331.6023233218	0	2923.16	-2923.8962962963	-1587.17777777778
44331.6023234375	0	2923.16	-2925.0962962963	-1589.08888888889
44331.6023235532	0	2925.086	-2926.21481481482	-1590.77037037037
44331.602323669	0	2925.086	-2927.74074074074	-1592.75555555556
44331.6023237847	0	2927.73	-2929.4	-1594.53333333333
44331.6023239005	0	2927.73	-2931.48148148149	-1596.41481481481
44331.6023240162	0	2931.471	-2933.97037037037	-1598.45185185185
44331.6023241319	0	2931.471	-2936.53333333334	-1600.40740740741
44331.6023242477	0	2936.523	-2939.37037037037	-1602.41481481481
44331.6023243634	0	2936.523	-2942.08148148149	-1604.04444444444
44331.6023244792	0	2942.07099999999	-2945.05185185186	-1605.91111111111
44331.6023245949	0	2942.07099999999	-2948.16296296297	-1607.92592592593
44331.6023247107	0	2948.152	-2951.08148148149	-1609.74074074074
44331.6023248264	0	2948.152	-2953.96296296297	-1612.00740740741
44331.6023249421	0	2953.952	-2956.2962962963	-1614.32592592593
44331.6023250579	0	2953.952	-2958.13333333334	-1616.65185185185
44331.6023251736	0	2958.122	-2959.58518518519	-1618.99259259259
44331.6023252894	0	2958.122	-2960.14814814815	-1621.22962962963
44331.6023254051	0	2960.137	-2960.17037037037	-1623.34074074074
44331.6023255208	0	2960.137	-2959.8	-1625.18518518518
44331.6023256366	0	2959.789	-2959.07407407408	-1626.82222222222
44331.6023257523	0	2959.789	-2958.27407407408	-1628.47407407407
44331.6023258681	0	2958.263	-2957.57037037037	-1630.07407407407
44331.6023259838	0	2958.263	-2957.01481481482	-1631.64444444444
44331.6023260995	0	2957.004	-2956.72592592593	-1633.19259259259
44331.6023262153	0	2957.004	-2956.71111111112	-1634.86666666667
44331.602326331	0	2956.7	-2956.94814814815	-1636.36296296296
44331.6023264468	0	2956.7	-2957.60740740741	-1637.88148148148
44331.6023265625	0	2957.596	-2958.70370370371	-1639.53333333333
44331.6023266782	0	2957.596	-2960.11111111112	-1641.13333333333
44331.602326794	0	2960.1	-2961.7925925926	-1642.74074074074
44331.6023269097	0	2960.1	-2963.52592592593	-1644.24444444444
44331.6023270255	0	2963.515	-2965.67407407408	-1645.83703703704
44331.6023271412	0	2963.515	-2968.10370370371	-1647.51111111111
44331.6023272569	0	2968.093	-2970.67407407408	-1649.12592592593
44331.6023273727	0	2968.093	-2973.48888888889	-1650.74814814815
44331.6023274884	0	2973.478	-2976.8	-1652.74074074074
44331.6023276042	0	2973.478	-2980.33333333334	-1654.74074074074
44331.6023277199	0	2980.322	-2983.86666666667	-1656.65925925926
44331.6023278357	0	2980.322	-2987.3925925926	-1658.65185185185
44331.6023279514	0	2987.381	-2990.88888888889	-1660.57037037037
44331.6023280671	0	2987.381	-2994.1925925926	-1662.57777777778
44331.6023281829	0	2994.181	-2996.97037037037	-1664.53333333333
44331.6023282986	0	2994.181	-2999.57037037037	-1666.60740740741
44331.6023284144	0	2999.559	-3001.86666666667	-1668.64444444444
44331.6023285301	0	2999.559	-3003.66666666667	-1670.57777777778
44331.6023286458	0	3003.655	-3005.22222222223	-1672.59259259259
44331.6023287616	0	3003.655	-3006.36296296297	-1674.45185185185
44331.6023288773	0	3006.351	-3007.05925925926	-1676.07407407407
44331.6023289931	0	3006.351	-3007.57037037037	-1677.62962962963
44331.6023291088	0	3007.558	-3007.8	-1679.04444444444
44331.6023292245	0	3007.558	-3008.06666666667	-1680.81481481481
44331.6023293403	0	3008.054	-3008.18518518519	-1682.64444444444
44331.602329456	0	3008.054	-3008.2962962963	-1684.61481481481
44331.6023295718	0	3008.284	-3008.41481481482	-1686.53333333333
44331.6023296875	0	3008.284	-3008.67407407408	-1688.47407407407
44331.6023298032	0	3008.662	-3009.22222222223	-1690.3037037037
44331.602329919	0	3008.662	-3010.15555555556	-1692.17037037037
44331.6023300347	0	3010.143	-3011.63703703704	-1694.11851851852
44331.6023301505	0	3010.143	-3013.35555555556	-1695.98518518518
44331.6023302662	0	3013.343	-3015.2962962963	-1697.80740740741
44331.6023303819	0	3013.343	-3017.71111111112	-1699.80740740741
44331.6023304977	0	3017.699	-3020.18518518519	-1701.7037037037
44331.6023306134	0	3017.699	-3022.85925925926	-1703.66666666667
44331.6023307292	0	3022.847	-3025.72592592593	-1705.68888888889
44331.6023308449	0	3022.847	-3028.74814814815	-1707.71111111111
44331.6023309606	0	3028.736	-3031.9925925926	-1709.71111111111
44331.6023310764	0	3028.736	-3035.4962962963	-1711.97037037037
44331.6023311921	0	3035.484	-3039.02222222223	-1714.2
44331.6023313079	0	3035.484	-3042.55555555556	-1716.36296296296
44331.6023314236	0	3042.543	-3045.88148148149	-1718.46666666667
44331.6023315394	0	3042.543	-3049.07407407408	-1720.52592592593
44331.6023316551	0	3049.062	-3052.11851851852	-1722.65925925926
44331.6023317708	0	3049.062	-3054.85185185186	-1724.78518518518
44331.6023318866	0	3054.84	-3057.33333333334	-1726.88148148148
44331.6023320023	0	3054.84	-3059.08148148149	-1728.54814814815
44331.6023321181	0	3059.07	-3060.6	-1729.98518518518
44331.6023322338	0	3059.07	-3062.56296296297	-1731.77037037037
44331.6023323495	0	3062.551	-3064.45185185186	-1733.58518518518
44331.6023324653	0	3062.551	-3066.3925925926	-1735.37777777778
44331.602332581	0	3066.381	-3068.52592592593	-1737.3037037037
44331.6023326968	0	3066.381	-3070.6	-1739.15555555556
44331.6023328125	0	3070.588	-3072.67407407408	-1741.04444444444
44331.6023329282	0	3070.588	-3074.18518518519	-1742.48148148148
44331.602333044	0	3074.173	-3076.14814814815	-1744.05925925926
44331.6023331597	0	3074.173	-3078.6	-1745.79259259259
44331.6023332755	0	3078.588	-3081.38518518519	-1747.7037037037
44331.6023333912	0	3078.588	-3084.41481481482	-1749.57777777778
44331.6023335069	0	3084.403	-3086.93333333334	-1751.22962962963
44331.6023336227	0	3084.403	-3089.75555555556	-1753.08148148148
44331.6023337384	0	3089.744	-3092.00740740741	-1755.02222222222
44331.6023338542	0	3089.744	-3094.21481481482	-1756.82962962963
44331.6023339699	0	3094.203	-3096.02222222223	-1758.51111111111
44331.6023340856	0	3094.203	-3097.54074074074	-1760.15555555556
44331.6023342014	0	3097.529	-3098.63703703704	-1761.57037037037
44331.6023343171	0	3097.529	-3099.3925925926	-1762.71111111111
44331.6023344329	0	3099.381	-3099.95555555556	-1763.74814814815
44331.6023345486	0	3099.381	-3100.32592592593	-1764.5037037037
44331.6023346643	0	3100.314	-3100.65925925926	-1765.13333333333
44331.6023347801	0	3100.314	-3100.9925925926	-1765.65185185185
44331.6023348958	0	3100.981	-3101.4	-1766.01481481481
44331.6023350116	0	3100.981	-3101.95555555556	-1766.26666666667
44331.6023351273	0	3101.944	-3102.72592592593	-1766.42222222222
44331.6023352431	0	3101.944	-3103.83703703704	-1766.4962962963
44331.6023353588	0	3103.825	-3105.51851851852	-1766.52592592593
44331.6023354745	0	3103.825	-3107.54814814815	-1766.59259259259
44331.6023355903	0	3107.536	-3109.85185185186	-1766.59259259259
44331.602335706	0	3107.536	-3112.4962962963	-1766.53333333333
44331.6023358218	0	3112.484	-3115.11851851852	-1766.38518518518
44331.6023359375	0	3112.484	-3117.87407407408	-1766.03703703704
44331.6023360532	0	3117.862	-3120.64444444445	-1765.6962962963
44331.602336169	0	3117.862	-3123.43703703704	-1765.4
44331.6023362847	0	3123.425	-3126.02962962963	-1764.95555555556
44331.602336412	0	3123.425	-3128.63703703704	-1764.39259259259
44331.6023365162	0	3128.625	-3131.34074074075	-1763.85185185185
44331.6023366319	0	3128.625	-3134.03703703704	-1763.15555555556
44331.6023367477	0	3134.025	-3136.73333333334	-1762.44444444444
44331.6023368634	0	3134.025	-3139.11851851852	-1761.84444444444
44331.6023369792	0	3139.106	-3141.51851851852	-1761.05185185185
44331.6023370949	0	3139.106	-3143.7925925926	-1760.33333333333
44331.6023372107	0	3143.78	-3146.26666666667	-1759.66666666667
44331.6023373264	0	3143.78	-3148.45925925926	-1758.91851851852
44331.6023374421	0	3148.447	-3150.58518518519	-1758.2
44331.6023375694	0	3148.447	-3152.5925925926	-1757.60740740741
44331.6023376736	0	3152.58	-3154.34074074075	-1757.07407407407
44331.6023377894	0	3152.58	-3156.0962962963	-1756.54814814815
44331.6023379051	0	3156.084	-3157.8	-1756.04444444444
44331.6023380208	0	3156.084	-3159.38518518519	-1755.51851851852
44331.6023381366	0	3159.373	-3161.38518518519	-1754.91111111111
44331.6023382523	0	3159.373	-3163.50370370371	-1754.28888888889
44331.6023383681	0	3163.492	-3165.82962962963	-1753.65185185185
44331.6023384838	0	3163.492	-3168.3925925926	-1753.05185185185
44331.6023385995	0	3168.381	-3170.91851851852	-1752.47407407407
44331.6023387269	0	3168.381	-3173.4962962963	-1751.98518518518
44331.602338831	0	3173.485	-3176.31851851852	-1751.42222222222
44331.6023389468	0	3173.485	-3178.74074074075	-1751.00740740741
44331.6023390625	0	3178.729	-3180.37037037038	-1750.55555555555
44331.6023391782	0	3178.729	-3182.34074074075	-1750.11851851852
44331.602339294	0	3182.329	-3184.08888888889	-1749.68888888889
44331.6023394097	0	3182.329	-3185.51111111112	-1749.47407407407
44331.6023395255	0	3185.499	-3186.51851851852	-1749.40740740741
44331.6023396412	0	3185.499	-3187.28148148149	-1749.60740740741
44331.6023397569	0	3187.269	-3187.96296296297	-1749.95555555555
44331.6023398843	0	3187.269	-3188.65185185186	-1750.38518518518
44331.6023399884	0	3188.639	-3189.4	-1750.80740740741
44331.6023401042	0	3188.639	-3189.94814814815	-1751.14814814815
44331.6023402199	0	3189.935	-3190.53333333334	-1751.45185185185
44331.6023403356	0	3189.935	-3191.04444444445	-1751.74074074074
44331.6023404514	0	3191.031	-3191.56296296297	-1752.05185185185
44331.6023405671	0	3191.031	-3192.17777777778	-1752.41481481481
44331.6023406829	0	3192.164	-3192.94814814815	-1752.8
44331.6023407986	0	3192.164	-3193.77777777778	-1753.24444444444
44331.6023409144	0	3193.764	-3194.62222222223	-1753.67407407407
44331.6023410417	0	3193.764	-3195.41481481482	-1754.13333333333
44331.6023411458	0	3195.401	-3196.28148148149	-1754.65185185185
44331.6023412616	0	3195.401	-3197.05925925926	-1755.14814814815
44331.6023413773	0	3197.045	-3197.64444444445	-1755.59259259259
44331.6023414931	0	3197.045	-3198.32592592593	-1756.14814814815
44331.6023416088	0	3198.312	-3199.07407407408	-1756.59259259259
44331.6023417245	0	3198.312	-3199.88148148149	-1757.02222222222
44331.6023418403	0	3199.868	-3200.97777777778	-1757.51851851852
44331.602341956	0	3199.868	-3202.34814814815	-1758.17777777778
44331.6023420718	0	3202.335	-3203.71111111112	-1758.86666666667
44331.6023421991	0	3202.335	-3204.91851851852	-1759.39259259259
44331.6023423032	0	3204.905	-3206.33333333334	-1759.98518518518
44331.602342419	0	3204.905	-3207.94814814815	-1760.66666666667
44331.6023425347	0	3207.935	-3209.4888888889	-1761.3037037037
44331.6023426505	0	3207.935	-3211.02962962964	-1761.92592592592
44331.6023427662	0	3211.016	-3212.82222222223	-1762.64444444444
44331.6023428819	0	3211.016	-3214.48148148149	-1763.36296296296
44331.6023429977	0	3214.468	-3216.25925925927	-1764.21481481481
44331.6023431134	0	3214.468	-3218.02222222223	-1765.13333333333
44331.6023432292	0	3218.009	-3219.81481481482	-1766.14074074074
44331.6023433565	0	3218.009	-3221.48888888889	-1767.17777777778
44331.6023434606	0	3221.476	-3223.15555555556	-1768.15555555555
44331.6023435764	0	3221.476	-3224.86666666667	-1769.14074074074
44331.6023436921	0	3224.854	-3226.60740740741	-1770.1037037037
44331.6023438079	0	3224.854	-3228.3925925926	-1771.08888888889
44331.6023439352	0	3228.38	-3230.08888888889	-1771.96296296296
44331.6023440394	0	3228.38	-3231.84444444445	-1772.77037037037
44331.6023441551	0	3231.832	-3233.31111111112	-1773.4
44331.6023442708	0	3231.832	-3234.88148148149	-1774.08148148148
44331.6023443866	0	3234.869	-3236.43703703704	-1774.64444444444
44331.6023445023	0	3234.869	-3237.94074074075	-1775.11851851852
44331.6023446181	0	3237.928	-3239.15555555556	-1775.51851851852
44331.6023447338	0	3237.928	-3240.25185185186	-1776.1037037037
44331.6023448495	0	3240.239	-3241.18518518519	-1776.61481481481
44331.6023449653	0	3240.239	-3242.21481481482	-1777.22962962963
44331.602345081	0	3242.202	-3243.41481481482	-1777.88888888889
44331.6023451968	0	3242.202	-3244.65925925926	-1778.44444444444
44331.6023453125	0	3244.646	-3246.28888888889	-1778.99259259259
44331.6023454282	0	3244.646	-3248.18518518519	-1779.4962962963
44331.602345544	0	3248.172	-3250.45185185186	-1780.11851851852
44331.6023456597	0	3248.172	-3252.8962962963	-1780.75555555555
44331.6023457755	0	3252.883	-3255.3925925926	-1781.37037037037
44331.6023458912	0	3252.883	-3257.84444444445	-1781.94814814815
44331.6023460069	0	3257.831	-3260.34814814815	-1782.63703703704
44331.6023461227	0	3257.831	-3262.77037037038	-1783.47407407407
44331.6023462384	0	3262.757	-3265.22962962964	-1784.12592592593
44331.6023463542	0	3262.757	-3267.72592592593	-1784.85925925926
44331.6023464699	0	3267.713	-3270.13333333334	-1785.42222222222
44331.6023465856	0	3267.713	-3272.76296296297	-1785.98518518518
44331.6023467014	0	3272.75	-3275.21481481482	-1786.56296296296
44331.6023468171	0	3272.75	-3277.87407407408	-1787.16296296296
44331.6023469329	0	3277.861	-3280.27407407408	-1787.92592592592
44331.6023470486	0	3277.861	-3282.38518518519	-1788.68148148148
44331.6023471643	0	3282.372	-3284.22222222223	-1789.45185185185
44331.6023472801	0	3282.372	-3285.74814814815	-1790.05185185185
44331.6023473958	0	3285.735	-3286.63703703704	-1790.45925925926
44331.6023475116	0	3285.735	-3286.91111111112	-1790.7037037037
44331.6023476273	0	3286.898	-3286.84444444445	-1790.91111111111
44331.6023477431	0	3286.898	-3286.72592592593	-1791.13333333333
44331.6023478588	0	3286.713	-3286.61481481482	-1791.37037037037
44331.6023479745	0	3286.713	-3286.47407407408	-1791.59259259259
44331.6023480903	0	3286.461	-3286.37777777778	-1791.77777777778
44331.602348206	0	3286.461	-3286.28888888889	-1791.91111111111
44331.6023483218	0	3286.276	-3286.20000000001	-1792.02962962963
44331.6023484375	0	3286.276	-3286.08888888889	-1792.14074074074
44331.6023485532	0	3286.076	-3286.01481481482	-1792.25185185185
44331.602348669	0	3286.076	-3285.97037037038	-1792.33333333333
44331.6023487847	0	3285.957	-3285.96296296297	-1792.45925925926
44331.6023489005	0	3285.957	-3285.97037037038	-1792.59259259259
44331.6023490162	0	3285.957	-3285.97037037038	-1792.73333333333
44331.6023491319	0	3285.957	-3285.92592592593	-1792.92592592592
44331.6023492477	0	3285.913	-3285.86666666667	-1793.08148148148
44331.6023493634	0	3285.913	-3285.82962962964	-1793.23703703704
44331.6023494792	0	3285.817	-3285.82222222223	-1793.47407407407
44331.6023495949	0	3285.817	-3285.82222222223	-1793.73333333333
44331.6023497107	0	3285.81	-3285.83703703704	-1794.02222222222
44331.6023498264	0	3285.81	-3285.83703703704	-1794.34814814815
44331.6023499421	0	3285.825	-3285.72592592593	-1794.72592592592
44331.6023500579	0	3285.825	-3285.56296296297	-1795.0962962963
44331.6023501736	0	3285.551	-3285.41481481482	-1795.56296296296
44331.6023502894	0	3285.551	-3285.28148148149	-1796.01481481481
44331.6023504051	0	3285.27	-3285.04444444445	-1796.5037037037
44331.6023505208	0	3285.27	-3284.67407407408	-1797.12592592592
44331.6023506366	0	3284.663	-3284.20000000001	-1797.8
44331.6023507523	0	3284.663	-3283.67407407408	-1798.48888888889
44331.6023508681	0	3283.663	-3283.12592592593	-1799.2962962963
44331.6023509838	0	3283.663	-3282.5925925926	-1800.1037037037
44331.6023510995	0	3282.582	-3282.10370370371	-1801.01481481481
44331.6023512153	0	3282.582	-3281.80740740741	-1801.97037037037
44331.602351331	0	3281.797	-3281.73333333334	-1803.05925925926
44331.6023514468	0	3281.797	-3281.70370370371	-1804.20740740741
44331.6023515625	0	3281.693	-3281.73333333334	-1805.49629629629
44331.6023516782	0	3281.693	-3281.84444444445	-1806.88888888889
44331.602351794	0	3281.834	-3282.02222222223	-1808.25925925926
44331.6023519097	0	3281.834	-3282.17777777778	-1809.84444444444
44331.6023520255	0	3282.167	-3282.20000000001	-1811.37777777778
44331.6023521412	0	3282.167	-3282.20000000001	-1812.86666666667
44331.6023522569	0	3282.189	-3282.37037037038	-1814.42962962963
44331.6023523727	0	3282.189	-3282.68148148149	-1816.14814814815
44331.6023524884	0	3282.67	-3283.07407407408	-1817.89629629629
44331.6023526042	0	3282.67	-3283.4962962963	-1819.82962962963
44331.6023527199	0	3283.485	-3283.8888888889	-1821.72592592592
44331.6023528356	0	3283.485	-3284.12592592593	-1823.7037037037
44331.6023529514	0	3284.115	-3284.1925925926	-1825.49629629629
44331.6023530671	0	3284.115	-3284.13333333334	-1827.52592592592
44331.6023531829	0	3284.122	-3284.0962962963	-1829.62962962963
44331.6023532986	0	3284.122	-3284.0962962963	-1831.74814814815
44331.6023534144	0	3284.085	-3284.17777777778	-1833.97777777778
44331.6023535301	0	3284.085	-3284.31111111112	-1836.45185185185
44331.6023536458	0	3284.3	-3284.60740740741	-1838.97037037037
44331.6023537616	0	3284.3	-3284.8962962963	-1841.4
44331.6023538773	0	3284.885	-3285.37777777778	-1843.86666666667
44331.6023539931	0	3284.885	-3285.85925925926	-1846.4
44331.6023541088	0	3285.848	-3286.43703703704	-1848.8962962963
44331.6023542245	0	3285.848	-3287.28888888889	-1851.52592592592
44331.6023543403	0	3287.278	-3288.35555555556	-1854.11111111111
44331.602354456	0	3287.278	-3289.37777777778	-1856.71851851852
44331.6023545718	0	3289.367	-3290.51111111112	-1859.08888888889
44331.6023546875	0	3289.367	-3291.96296296297	-1861.55555555555
44331.6023548032	0	3291.952	-3293.37037037038	-1863.73333333333
44331.602354919	0	3291.952	-3294.97037037038	-1866.22962962963
44331.6023550347	0	3294.959	-3297.04444444445	-1869.11111111111
44331.6023551505	0	3294.959	-3299.08888888889	-1871.84444444444
44331.6023552662	0	3299.078	-3301.03703703704	-1874.45185185185
44331.6023553819	0	3299.078	-3303.2	-1877.48148148148
44331.6023554977	0	3303.189	-3304.77777777778	-1879.91851851852
44331.6023556134	0	3303.189	-3306.37037037037	-1882.59259259259
44331.6023557292	0	3306.359	-3308.20740740741	-1885.66666666667
44331.6023558449	0	3306.359	-3309.9925925926	-1889.01481481481
44331.6023559606	0	3309.981	-3311.55555555556	-1892.42222222222
44331.6023560764	0	3309.981	-3312.94814814815	-1895.77777777778
44331.6023561921	0	3312.937	-3314.18518518519	-1899.02222222222
44331.6023563079	0	3312.937	-3315.24444444445	-1902.23703703704
44331.6023564236	0	3315.233	-3316.04444444445	-1905.28888888889
44331.6023565394	0	3315.233	-3316.81481481482	-1908.39259259259
44331.6023566551	0	3316.803	-3317.75555555556	-1911.53333333333
44331.6023567708	0	3316.803	-3318.57037037038	-1914.22222222222
44331.6023568866	0	3318.559	-3319.35555555556	-1916.91111111111
44331.6023570023	0	3318.559	-3320.25925925926	-1919.68888888889
44331.6023571181	0	3320.248	-3321.05925925926	-1922.61481481481
44331.6023572338	0	3320.248	-3321.82962962963	-1925.48888888889
44331.6023573495	0	3321.818	-3322.51851851852	-1928.22962962963
44331.6023574653	0	3321.818	-3323.1925925926	-1931.05925925926
44331.602357581	0	3323.181	-3324.01481481482	-1933.88888888889
44331.6023576968	0	3323.181	-3325.16296296297	-1937.04444444444
44331.6023578125	0	3325.151	-3326.58518518519	-1940.11111111111
44331.6023579282	0	3325.151	-3328.31111111112	-1943.35555555555
44331.602358044	0	3328.299	-3330.23703703704	-1946.47407407407
44331.6023581597	0	3328.299	-3332.20000000001	-1949.36296296296
44331.6023582755	0	3332.188	-3334.42962962964	-1952.53333333333
44331.6023583912	0	3332.188	-3336.81481481482	-1955.55555555555
44331.6023585069	0	3336.803	-3339.17777777778	-1958.34074074074
44331.6023586227	0	3336.803	-3341.72592592593	-1961.40740740741
44331.6023587384	0	3341.714	-3344.34074074075	-1964.47407407407
44331.6023588542	0	3341.714	-3347.03703703704	-1967.68148148148
44331.6023589699	0	3347.025	-3349.88888888889	-1970.86666666667
44331.6023590856	0	3347.025	-3353.00000000001	-1974.09629629629
44331.6023592014	0	3352.988	-3355.94074074075	-1976.94814814815
44331.6023593171	0	3352.988	-3358.92592592593	-1980.04444444444
44331.6023594329	0	3358.914	-3362.08888888889	-1983.22222222222
44331.6023595486	0	3358.914	-3365.08888888889	-1986.41481481481
44331.6023596644	0	3365.077	-3367.90370370371	-1989.68148148148
44331.6023597801	0	3365.077	-3370.54814814815	-1992.93333333333
44331.6023598958	0	3370.536	-3373.00740740741	-1996.15555555555
44331.6023600116	0	3370.536	-3375.20000000001	-1998.95555555555
44331.6023601273	0	3375.188	-3377.03703703704	-2001.45925925926
44331.6023602431	0	3375.188	-3378.87407407408	-2003.87407407407
44331.6023603588	0	3378.862	-3380.6888888889	-2006.33333333333
44331.6023604745	0	3378.862	-3382.40000000001	-2008.56296296296
44331.6023605903	0	3382.388	-3384.15555555556	-2010.83703703704
44331.602360706	0	3382.388	-3385.92592592593	-2012.96296296296
44331.6023608218	0	3385.914	-3387.77037037038	-2014.94074074074
44331.6023609375	0	3385.914	-3389.62962962964	-2016.89629629629
44331.6023610532	0	3389.618	-3391.63703703704	-2018.65185185185
44331.602361169	0	3389.618	-3393.97037037038	-2020.48888888889
44331.6023612847	0	3393.959	-3396.37037037038	-2022.18518518518
44331.6023614005	0	3393.959	-3399.21481481482	-2024.15555555555
44331.6023615162	0	3399.203	-3402.12592592593	-2026.08888888889
44331.6023616319	0	3399.203	-3404.78518518519	-2027.94814814815
44331.6023617477	0	3404.773	-3407.25925925927	-2029.82962962963
44331.6023618634	0	3404.773	-3409.82222222223	-2031.83703703704
44331.6023619792	0	3409.81	-3412.2888888889	-2033.88888888889
44331.6023620949	0	3409.81	-3414.58518518519	-2035.72592592592
44331.6023622107	0	3414.573	-3417.11851851852	-2037.67407407407
44331.6023623264	0	3414.573	-3419.77037037038	-2039.62222222222
44331.6023624421	0	3419.758	-3422.28148148149	-2041.31851851852
44331.6023625579	0	3419.758	-3424.98518518519	-2043.11111111111
44331.6023626736	0	3424.973	-3427.74074074075	-2044.92592592592
44331.6023627894	0	3424.973	-3430.20740740741	-2046.57037037037
44331.6023629051	0	3430.195	-3432.91851851852	-2048.42222222222
44331.6023630208	0	3430.195	-3435.44444444445	-2050.22222222222
44331.6023631366	0	3435.432	-3437.72592592593	-2051.86666666667
44331.6023632523	0	3435.432	-3439.86666666667	-2053.4962962963
44331.6023633681	0	3439.854	-3441.82222222223	-2055.01481481481
44331.6023634838	0	3439.854	-3443.4962962963	-2056.35555555555
44331.6023635995	0	3443.484	-3444.88148148149	-2057.6962962963
44331.6023637153	0	3443.484	-3446.26666666667	-2058.97777777778
44331.602363831	0	3446.254	-3447.56296296297	-2060.34814814815
44331.6023639468	0	3446.254	-3448.91851851852	-2061.63703703704
44331.6023640625	0	3448.906	-3450.2888888889	-2062.86666666667
44331.6023641782	0	3448.906	-3451.8962962963	-2064.04444444444
44331.602364294	0	3451.884	-3453.74074074075	-2065.3037037037
44331.6023644097	0	3451.884	-3455.05925925927	-2066.04444444444
44331.6023645255	0	3455.047	-3457.30370370371	-2067.2962962963
44331.6023646412	0	3455.047	-3459.86666666667	-2068.55555555555
44331.6023647569	0	3459.854	-3462.43703703704	-2069.77777777778
44331.6023648727	0	3459.854	-3465.00740740741	-2070.95555555555
44331.6023649884	0	3464.995	-3467.77037037038	-2072.23703703704
44331.6023651042	0	3464.995	-3470.52592592593	-2073.72592592593
44331.6023652199	0	3470.514	-3473.18518518519	-2075.21481481481
44331.6023653356	0	3470.514	-3475.67407407408	-2076.81481481481
44331.6023654514	0	3475.662	-3477.85185185186	-2078.4962962963
44331.6023655671	0	3475.662	-3480.04444444445	-2080.05185185185
44331.6023656829	0	3480.032	-3482.00740740741	-2081.37777777778
44331.6023657986	0	3480.032	-3484.03703703704	-2082.83703703704
44331.6023659144	0	3484.025	-3486.16296296297	-2084.22962962963
44331.6023660301	0	3484.025	-3488.12592592593	-2085.48888888889
44331.6023661458	0	3488.114	-3490.45925925927	-2086.86666666667
44331.6023662616	0	3488.114	-3492.72592592593	-2088.27407407407
44331.6023663773	0	3492.714	-3495.05925925927	-2089.75555555556
44331.6023664931	0	3492.714	-3497.0888888889	-2091.36296296296
44331.6023666088	0	3497.077	-3498.83703703704	-2092.80740740741
44331.6023667245	0	3497.077	-3500.38518518519	-2094.22962962963
44331.6023668403	0	3500.373	-3501.77037037038	-2095.53333333333
44331.602366956	0	3500.373	-3502.92592592593	-2096.71851851852
44331.6023670718	0	3502.914	-3503.74074074075	-2097.80740740741
44331.6023671875	0	3502.914	-3504.24444444445	-2098.7037037037
44331.6023673032	0	3504.233	-3504.74074074075	-2099.63703703704
44331.602367419	0	3504.233	-3505.11851851853	-2100.45925925926
44331.6023675347	0	3505.107	-3505.43703703704	-2101.15555555556
44331.6023676505	0	3505.107	-3505.72592592593	-2101.91851851852
44331.6023677662	0	3505.714	-3505.98518518519	-2102.62962962963
44331.6023678819	0	3505.714	-3506.07407407408	-2103.36296296296
44331.6023679977	0	3506.062	-3506.04444444445	-2103.98518518518
44331.6023681134	0	3506.062	-3506.11111111112	-2104.56296296296
44331.6023682292	0	3506.099	-3506.20740740741	-2105.07407407407
44331.6023683449	0	3506.099	-3506.41481481482	-2105.63703703704
44331.6023684606	0	3506.403	-3506.68148148149	-2106.17777777778
44331.6023685764	0	3506.403	-3507.17777777778	-2106.92592592592
44331.6023686921	0	3507.166	-3507.78518518519	-2107.82222222222
44331.6023688079	0	3507.166	-3508.46666666667	-2108.84444444444
44331.6023689236	0	3508.455	-3509.22222222223	-2109.91851851852
44331.6023690393	0	3508.455	-3509.95555555556	-2111.08888888889
44331.6023691551	0	3509.944	-3510.45925925927	-2111.99259259259
44331.6023692708	0	3509.944	-3510.47407407408	-2112.05185185185
44331.6023693866	0	3510.463	-3510.46666666667	-2112.03703703704
44331.6023695023	0	3510.463	-3510.54074074075	-2112.24444444444
44331.6023696181	0	3510.53	-3510.82962962964	-2112.95555555555
44331.6023697338	0	3510.53	-3511.60740740741	-2114.22962962963
44331.6023698495	0	3511.597	-3512.60740740741	-2115.4962962963
44331.6023699653	0	3511.597	-3513.84444444445	-2116.76296296296
44331.602370081	0	3513.834	-3515.37037037038	-2118.1037037037
44331.6023701968	0	3513.834	-3517.08888888889	-2119.58518518518
44331.6023703125	0	3517.078	-3519.26666666667	-2121.08888888889
44331.6023704282	0	3517.078	-3521.71851851852	-2122.76296296296
44331.602370544	0	3521.708	-3524.40000000001	-2124.36296296296
44331.6023706597	0	3521.708	-3527.22962962964	-2126.03703703704
44331.6023707755	0	3527.219	-3530.31111111112	-2127.94814814815
44331.6023708912	0	3527.219	-3532.93333333334	-2129.76296296296
44331.6023710069	0	3532.923	-3535.33333333334	-2131.57777777778
44331.6023711227	0	3532.923	-3537.35555555556	-2133.37777777778
44331.6023712384	0	3537.345	-3539.00000000001	-2135.15555555556
44331.6023713542	0	3537.345	-3540.32592592593	-2136.93333333333
44331.6023714699	0	3540.315	-3541.60740740741	-2138.62962962963
44331.6023715857	0	3540.315	-3542.74814814816	-2140.25185185185
44331.6023717014	0	3542.737	-3543.84444444445	-2141.96296296296
44331.6023718171	0	3542.737	-3544.91851851853	-2143.60740740741
44331.6023719329	0	3544.907	-3545.96296296297	-2145.28888888889
44331.6023720486	0	3544.907	-3546.98518518519	-2146.95555555556
44331.6023721644	0	3546.974	-3547.8888888889	-2148.55555555556
44331.6023722801	0	3546.974	-3548.56296296297	-2150.04444444444
44331.6023723958	0	3548.552	-3548.98518518519	-2151.28888888889
44331.6023725116	0	3548.552	-3549.31111111112	-2152.41481481482
44331.6023726273	0	3549.3	-3549.63703703704	-2153.54074074074
44331.6023727431	0	3549.3	-3550.0962962963	-2154.6
44331.6023728588	0	3550.085	-3550.67407407408	-2155.8
44331.6023729745	0	3550.085	-3551.22962962964	-2157.05185185185
44331.6023730903	0	3551.218	-3552.02222222223	-2158.38518518519
44331.602373206	0	3551.218	-3552.94814814815	-2159.77037037037
44331.6023733218	0	3552.937	-3553.94074074075	-2161.25925925926
44331.6023734375	0	3552.937	-3555.02962962964	-2162.74814814815
44331.6023735532	0	3555.018	-3556.22962962964	-2164.52592592593
44331.602373669	0	3555.018	-3557.42222222223	-2166.43703703704
44331.6023737847	0	3557.411	-3558.60740740741	-2168.42222222222
44331.6023739005	0	3557.411	-3559.77777777778	-2170.44444444445
44331.6023740162	0	3559.767	-3560.8962962963	-2172.46666666667
44331.6023741319	0	3559.767	-3561.8888888889	-2174.4
44331.6023742477	0	3561.878	-3562.98518518519	-2176.3037037037
44331.6023743634	0	3561.878	-3564.18518518519	-2178.3037037037
44331.6023744792	0	3564.174	-3565.42962962964	-2180.19259259259
44331.6023745949	0	3564.174	-3566.65185185186	-2182.17777777778
44331.6023747106	0	3566.641	-3567.75555555556	-2184.25185185185
44331.6023748264	0	3566.641	-3568.56296296297	-2186.26666666667
44331.6023749421	0	3568.552	-3569.06666666667	-2188.43703703704
44331.6023750579	0	3568.552	-3569.33333333334	-2190.66666666667
44331.6023751736	0	3569.322	-3569.45185185186	-2193.12592592593
44331.6023752894	0	3569.322	-3569.54074074075	-2195.74074074074
44331.6023754051	0	3569.529	-3569.60740740741	-2198.25185185185
44331.6023755208	0	3569.529	-3569.6962962963	-2200.82962962963
44331.6023756366	0	3569.685	-3569.91851851853	-2203.37037037037
44331.6023757523	0	3569.685	-3570.47407407408	-2205.76296296296
44331.6023758681	0	3570.463	-3571.4888888889	-2208.27407407407
44331.6023759838	0	3570.463	-3572.86666666667	-2210.6
44331.6023760995	0	3572.856	-3574.32592592593	-2212.93333333333
44331.6023762153	0	3572.856	-3575.91111111112	-2215.28148148148
44331.602376331	0	3575.9	-3577.53333333334	-2217.72592592593
44331.6023764468	0	3575.9	-3579.05185185186	-2220.05185185185
44331.6023765625	0	3579.041	-3580.57777777778	-2222.31851851852
44331.6023766782	0	3579.041	-3582.28148148149	-2224.87407407407
44331.602376794	0	3582.271	-3584.02962962964	-2227.42222222222
44331.6023769097	0	3582.271	-3585.65185185186	-2229.94074074074
44331.6023770255	0	3585.641	-3587.10370370371	-2232.25185185185
44331.6023771412	0	3585.641	-3588.6888888889	-2234.7037037037
44331.6023772569	0	3588.678	-3590.22962962964	-2237.07407407407
44331.6023773727	0	3588.678	-3591.67407407408	-2239.06666666667
44331.6023774884	0	3591.663	-3593.40000000001	-2241.0962962963
44331.6023776042	0	3591.663	-3595.23703703704	-2243.02962962963
44331.6023777199	0	3595.226	-3597.27407407408	-2244.93333333333
44331.6023778356	0	3595.226	-3599.37777777778	-2246.86666666667
44331.6023779514	0	3599.367	-3601.46666666667	-2248.85925925926
44331.6023780671	0	3599.367	-3603.45185185186	-2250.72592592593
44331.6023781829	0	3603.441	-3605.4962962963	-2252.71111111111
44331.6023782986	0	3603.441	-3607.32592592593	-2254.6
44331.6023784144	0	3607.315	-3608.72592592593	-2256.05185185185
44331.6023785301	0	3607.315	-3609.72592592593	-2257.44444444445
44331.6023786458	0	3609.715	-3610.24444444445	-2258.47407407407
44331.6023787616	0	3609.715	-3610.31851851853	-2259.05925925926
44331.6023788773	0	3610.308	-3610.31851851853	-2259.56296296296
44331.6023789931	0	3610.308	-3610.37037037038	-2259.88148148148
44331.6023791088	0	3610.36	-3610.58518518519	-2260.12592592593
44331.6023792245	0	3610.36	-3610.92592592593	-2260.31111111111
44331.6023793403	0	3610.916	-3611.40000000001	-2260.42962962963
44331.602379456	0	3610.916	-3611.97037037038	-2260.45925925926
44331.6023795718	0	3611.96	-3612.60740740741	-2260.37777777778
44331.6023796875	0	3611.96	-3613.22962962964	-2260.1037037037
44331.6023798032	0	3613.219	-3613.7925925926	-2259.68888888889
44331.602379919	0	3613.219	-3614.27407407408	-2259.14074074074
44331.6023800347	0	3614.263	-3614.77037037038	-2258.51111111111
44331.6023801505	0	3614.263	-3615.24444444445	-2257.86666666667
44331.6023802662	0	3615.233	-3615.84444444445	-2257.17037037037
44331.6023803819	0	3615.233	-3616.6888888889	-2256.38518518519
44331.6023804977	0	3616.677	-3617.77037037038	-2255.51111111111
44331.6023806134	0	3616.677	-3619.10370370371	-2254.57037037037
44331.6023807292	0	3619.092	-3620.62962962964	-2253.44444444445
44331.6023808449	0	3619.092	-3622.30370370371	-2252.2
44331.6023809606	0	3622.292	-3624.14814814816	-2250.85925925926
44331.6023810764	0	3622.292	-3625.9925925926	-2249.48888888889
44331.6023811921	0	3625.981	-3627.92592592593	-2247.93333333333
44331.6023813079	0	3625.981	-3629.75555555556	-2246.39259259259
44331.6023814236	0	3629.744	-3631.40000000001	-2244.88148148148
44331.6023815393	0	3629.744	-3632.84444444445	-2243.35555555556
44331.6023816551	0	3632.833	-3634.13333333334	-2241.88148148148
44331.6023817708	0	3632.833	-3635.28148148149	-2240.40740740741
44331.6023818866	0	3635.27	-3636.35555555556	-2238.85185185185
44331.6023820023	0	3635.27	-3637.34814814816	-2237.24444444445
44331.6023821181	0	3637.337	-3638.32592592593	-2235.6962962963
44331.6023822338	0	3637.337	-3639.32592592593	-2234.0962962963
44331.6023823495	0	3639.315	-3640.28148148149	-2232.63703703704
44331.6023824653	0	3639.315	-3641.1925925926	-2231.17777777778
44331.602382581	0	3641.182	-3642.05185185186	-2229.78518518519
44331.6023826968	0	3641.182	-3642.74074074075	-2228.45925925926
44331.6023828125	0	3642.73	-3642.98518518519	-2227.20740740741
44331.6023829282	0	3642.73	-3642.87407407408	-2226.33333333333
44331.602383044	0	3642.863	-3642.51851851853	-2225.8
44331.6023831597	0	3642.863	-3642.31111111112	-2225.57777777778
44331.6023832755	0	3642.3	-3642.20740740741	-2225.40740740741
44331.6023833912	0	3642.3	-3642.14074074075	-2225.25925925926
44331.6023835069	0	3642.13	-3642.11111111112	-2225.22962962963
44331.6023836227	0	3642.13	-3642.08148148149	-2225.22962962963
44331.6023837384	0	3642.07099999999	-3642.01481481482	-2225.25185185185
44331.6023838542	0	3642.07099999999	-3641.97777777779	-2225.25925925926
44331.6023839699	0	3641.967	-3641.97037037038	-2225.25925925926
44331.6023840857	0	3641.967	-3641.96296296297	-2225.25925925926
44331.6023842014	0	3641.952	-3641.96296296297	-2225.27407407407
44331.6023843171	0	3641.952	-3641.97037037038	-2225.3037037037
44331.6023844329	0	3641.959	-3642.08148148149	-2225.32592592593
44331.6023845486	0	3641.959	-3642.34074074075	-2225.33333333333
44331.6023846644	0	3642.329	-3642.76296296297	-2225.34074074074
44331.6023847801	0	3642.329	-3643.34074074075	-2225.31111111111
44331.6023848958	0	3643.329	-3644.02962962964	-2225.25185185185
44331.6023850116	0	3643.329	-3644.95555555556	-2225.12592592593
44331.6023851273	0	3644.944	-3646.11851851853	-2224.99259259259
44331.6023852431	0	3644.944	-3647.60000000001	-2224.84444444444
44331.6023853588	0	3647.58799999999	-3649.12592592593	-2224.77777777778
44331.6023854745	0	3647.58799999999	-3650.86666666667	-2224.62222222222
44331.6023855903	0	3650.85499999999	-3652.74814814816	-2224.47407407407
44331.602385706	0	3650.85499999999	-3654.6962962963	-2224.36296296296
44331.6023858218	0	3654.68499999999	-3656.63703703704	-2224.14814814815
44331.6023859375	0	3654.68499999999	-3658.31851851853	-2223.8962962963
44331.6023860532	0	3658.30699999999	-3659.65925925927	-2223.7037037037
44331.602386169	0	3658.30699999999	-3660.68148148149	-2223.45185185185
44331.6023862847	0	3660.66999999999	-3661.4888888889	-2223.17037037037
44331.6023864005	0	3660.66999999999	-3662.23703703705	-2222.85925925926
44331.6023865162	0	3662.22599999999	-3662.90370370371	-2222.51111111111
44331.6023866319	0	3662.22599999999	-3663.57037037038	-2222.0962962963
44331.6023867477	0	3663.55899999999	-3664.38518518519	-2221.65185185185
44331.6023868634	0	3663.55899999999	-3665.26666666667	-2221.14074074074
44331.6023869792	0	3665.25499999999	-3666.12592592593	-2220.62222222222
44331.6023870949	0	3665.25499999999	-3666.75555555556	-2220.14814814815
44331.6023872106	0	3666.74399999999	-3667.34074074075	-2219.62962962963
44331.6023873264	0	3666.74399999999	-3667.87407407408	-2219.11111111111
44331.6023874421	0	3667.86299999999	-3668.31851851853	-2218.57777777778
44331.6023875579	0	3667.86299999999	-3668.65185185186	-2218.08888888889
44331.6023876736	0	3668.64099999999	-3668.98518518519	-2217.60740740741
44331.6023877894	0	3668.64099999999	-3669.31851851853	-2217.15555555556
44331.6023879051	0	3669.30799999999	-3669.78518518519	-2216.6962962963
44331.6023880208	0	3669.30799999999	-3670.35555555556	-2216.25925925926
44331.6023881366	0	3670.34499999999	-3670.95555555556	-2215.81481481482
44331.6023882523	0	3670.34499999999	-3671.44444444445	-2215.37037037037
44331.6023883681	0	3671.43399999999	-3671.63703703704	-2214.88148148148
44331.6023884838	0	3671.43399999999	-3671.48148148149	-2214.56296296296
44331.6023885995	0	3671.47099999999	-3671.15555555556	-2214.42962962963
44331.6023887153	0	3671.47099999999	-3670.8888888889	-2214.53333333333
44331.602388831	0	3670.87799999999	-3670.77777777779	-2214.64444444445
44331.6023889468	0	3670.87799999999	-3670.71851851853	-2214.73333333333
44331.6023890625	0	3670.70799999999	-3670.63703703704	-2214.81481481482
44331.6023891782	0	3670.70799999999	-3670.60740740741	-2214.87407407408
44331.602389294	0	3670.59699999999	-3670.54814814816	-2214.92592592593
44331.6023894097	0	3670.59699999999	-3670.4962962963	-2214.98518518519
44331.6023895255	0	3670.48599999999	-3670.45185185186	-2215.02962962963
44331.6023896412	0	3670.48599999999	-3670.40000000001	-2215.06666666667
44331.6023897569	0	3670.38999999999	-3670.35555555556	-2215.11111111111
44331.6023898727	0	3670.38999999999	-3670.31851851853	-2215.14814814815
44331.6023899884	0	3670.30899999999	-3670.27407407408	-2215.19259259259
44331.6023901042	0	3670.30899999999	-3670.20740740741	-2215.25185185185
44331.6023902199	0	3670.19799999999	-3670.14074074075	-2215.31851851852
44331.6023903356	0	3670.19799999999	-3670.05925925927	-2215.4
44331.6023904514	0	3670.04999999999	-3669.98518518519	-2215.48148148148
44331.6023905671	0	3670.04999999999	-3669.91111111112	-2215.55555555556
44331.6023906829	0	3669.90199999999	-3669.81481481482	-2215.65185185185
44331.6023907986	0	3669.90199999999	-3669.71851851853	-2215.74814814815
44331.6023909144	0	3669.70899999999	-3669.62962962964	-2215.83703703704
44331.6023910301	0	3669.70899999999	-3669.54814814816	-2215.94074074074
44331.6023911458	0	3669.53899999999	-3669.44444444445	-2216.08148148148
44331.6023912616	0	3669.53899999999	-3669.31851851853	-2216.26666666667
44331.6023913773	0	3669.30899999999	-3669.17037037038	-2216.4962962963
44331.6023914931	0	3669.30899999999	-3668.94814814816	-2216.74814814815
44331.6023916088	0	3668.93899999999	-3668.71111111112	-2217.03703703704
44331.6023917245	0	3668.93899999999	-3668.45925925927	-2217.37777777778
44331.6023918403	0	3668.44999999999	-3668.1925925926	-2217.73333333333
44331.602391956	0	3668.44999999999	-3667.83703703704	-2218.11111111111
44331.6023920718	0	3667.82799999999	-3667.40000000001	-2218.54814814815
44331.6023921875	0	3667.82799999999	-3666.92592592593	-2219.02222222222
44331.6023923032	0	3666.91699999999	-3666.37037037038	-2219.56296296296
44331.602392419	0	3666.91699999999	-3665.77037037038	-2220.22962962963
44331.6023925347	0	3665.76099999999	-3665.22222222223	-2220.97037037037
44331.6023926505	0	3665.76099999999	-3664.64444444445	-2221.7037037037
44331.6023927662	0	3664.63499999999	-3663.97777777779	-2222.54814814815
44331.6023928819	0	3664.63499999999	-3663.31851851853	-2223.44444444444
44331.6023929977	0	3663.30899999999	-3662.60740740741	-2224.42222222222
44331.6023931134	0	3663.30899999999	-3661.82222222223	-2225.54814814815
44331.6023932292	0	3661.81299999999	-3661.05925925927	-2226.76296296296
44331.6023933449	0	3661.81299999999	-3660.48148148149	-2227.94814814815
44331.6023934606	0	3660.47199999999	-3660.10370370371	-2229.28148148148
44331.6023935764	0	3660.47199999999	-3659.85925925927	-2230.74814814815
44331.6023936921	0	3659.84999999999	-3659.7925925926	-2232.44444444444
44331.6023938079	0	3659.84999999999	-3659.76296296297	-2234.34074074074
44331.6023939236	0	3659.75399999999	-3659.78518518519	-2236.31111111111
44331.6023940394	0	3659.75399999999	-3659.8962962963	-2238.40740740741
44331.6023941551	0	3659.88699999999	-3660.00740740742	-2240.51111111111
44331.6023942708	0	3659.88699999999	-3660.26666666668	-2242.71851851852
44331.6023943866	0	3660.25699999999	-3660.58518518519	-2245.11111111111
44331.6023945023	0	3660.25699999999	-3661.05925925927	-2247.60740740741
44331.6023946181	0	3661.04999999999	-3661.52592592593	-2250.28148148148
44331.6023947338	0	3661.04999999999	-3661.91851851853	-2252.96296296296
44331.6023948495	0	3661.90899999999	-3662.34074074075	-2255.71111111111
44331.6023949653	0	3661.90899999999	-3662.63703703705	-2258.55555555556
44331.602395081	0	3662.62799999999	-3662.87407407408	-2261.34814814815
44331.6023951968	0	3662.62799999999	-3663.26666666668	-2264.38518518519
44331.6023953125	0	3663.25799999999	-3663.53333333334	-2267.75555555556
44331.6023954282	0	3663.25799999999	-3663.82962962964	-2270.97037037037
44331.602395544	0	3663.82099999999	-3664.14814814816	-2274.25185185185
44331.6023956597	0	3663.82099999999	-3664.41481481482	-2277.14074074074
44331.6023957755	0	3664.40599999999	-3665.18518518519	-2280.88148148148
44331.6023958912	0	3664.40599999999	-3665.8888888889	-2284.68148148148
44331.6023960069	0	3665.87999999999	-3666.95555555556	-2288.59259259259
44331.6023961227	0	3665.87999999999	-3668.15555555556	-2292.62222222222
44331.6023962384	0	3668.14699999999	-3669.36296296297	-2296.42962962963
44331.6023963542	0	3668.14699999999	-3670.51111111112	-2300.45925925926
44331.6023964699	0	3670.50299999999	-3671.58518518519	-2304.46666666667
44331.6023965857	0	3670.50299999999	-3672.55555555556	-2308.71111111111
44331.6023967014	0	3672.54699999999	-3673.29629629631	-2313.00740740741
44331.6023968171	0	3672.54699999999	-3673.5925925926	-2317.21481481482
44331.6023969329	0	3673.58399999999	-3674.0888888889	-2321.4962962963
44331.6023970486	0	3673.58399999999	-3674.81481481482	-2325.65925925926
44331.6023971644	0	3674.80599999999	-3675.4888888889	-2330
44331.6023972801	0	3674.80599999999	-3676.25185185186	-2334.13333333333
44331.6023973958	0	3676.24299999999	-3677.72592592593	-2338.58518518519
44331.6023975116	0	3676.24299999999	-3679.51111111112	-2342.97037037037
44331.6023976273	0	3679.50199999999	-3681.33333333334	-2347.14814814815
44331.6023977431	0	3679.50199999999	-3683.31111111112	-2351.58518518519
44331.6023978588	0	3683.30199999999	-3685.11111111112	-2355.54074074074
44331.6023979745	0	3683.30199999999	-3686.88148148149	-2359.53333333333
44331.6023980903	0	3686.87199999999	-3688.91111111112	-2363.67407407407
44331.602398206	0	3686.87199999999	-3690.98518518519	-2367.7037037037
44331.6023983218	0	3690.97599999999	-3693.14074074075	-2371.58518518519
44331.6023984375	0	3690.97599999999	-3695.26666666668	-2375.12592592593
44331.6023985532	0	3695.25699999999	-3696.94814814816	-2377.9037037037
44331.602398669	0	3695.25699999999	-3699.68148148149	-2381.74814814815
44331.6023987847	0	3699.67199999999	-3702.56296296297	-2385.68888888889
44331.6023989005	0	3699.67199999999	-3705.51851851853	-2389.6962962963
44331.6023990162	0	3705.50899999999	-3708.38518518519	-2393.72592592593
44331.6023991319	0	3705.50899999999	-3711.11111111112	-2397.82962962963
44331.6023992477	0	3711.10199999999	-3713.98518518519	-2401.91111111111
44331.6023993634	0	3711.10199999999	-3717.09629629631	-2406.01481481482
44331.6023994792	0	3717.08699999999	-3719.91111111112	-2410.03703703704
44331.6023995949	0	3717.08699999999	-3722.70370370371	-2414
44331.6023997106	0	3722.69399999999	-3725.29629629631	-2417.82962962963
44331.6023998264	0	3722.69399999999	-3727.85185185186	-2421.53333333333
44331.6023999421	0	3727.84199999999	-3730.25925925927	-2425.41481481482
44331.6024000579	0	3727.84199999999	-3732.50370370371	-2429.23703703704
44331.6024001736	0	3732.49399999999	-3734.85925925927	-2433.04444444445
44331.6024002894	0	3732.49399999999	-3737.12592592594	-2436.9037037037
44331.6024004051	0	3737.11599999999	-3739.44444444445	-2440.62222222222
44331.6024005208	0	3737.11599999999	-3741.78518518519	-2444.35555555556
44331.6024006366	0	3741.77499999999	-3744.11111111112	-2447.97777777778
44331.6024007523	0	3741.77499999999	-3746.4888888889	-2451.31111111111
44331.6024008681	0	3746.47899999999	-3749.0888888889	-2454.65925925926
44331.6024009838	0	3746.47899999999	-3751.81481481482	-2457.94814814815
44331.6024010995	0	3751.80499999999	-3754.81481481482	-2461.36296296296
44331.6024012153	0	3751.80499999999	-3758.00740740742	-2464.71111111111
44331.602401331	0	3757.99799999999	-3761.2962962963	-2468.01481481482
44331.6024014468	0	3757.99799999999	-3764.71851851853	-2471.43703703704
44331.6024015625	0	3764.70899999999	-3768.0888888889	-2474.59259259259
44331.6024016782	0	3764.70899999999	-3771.72592592593	-2477.91851851852
44331.602401794	0	3771.71599999999	-3775.2888888889	-2481.25925925926
44331.6024019097	0	3771.71599999999	-3778.51851851853	-2484.4962962963
44331.6024020255	0	3778.50899999999	-3781.60000000001	-2488.05185185185
44331.6024021412	0	3778.50899999999	-3784.33333333334	-2491.47407407407
44331.6024022569	0	3784.32399999999	-3786.6962962963	-2494.67407407407
44331.6024023727	0	3784.32399999999	-3788.85925925927	-2498
44331.6024024884	0	3788.84999999999	-3790.77777777779	-2501.02222222222
44331.6024026042	0	3788.84999999999	-3792.71111111112	-2504.41481481482
44331.6024027199	0	3792.70199999999	-3794.55555555556	-2507.74814814815
44331.6024028356	0	3792.70199999999	-3796.25185185186	-2510.80740740741
44331.6024029514	0	3796.24299999999	-3797.91851851853	-2513.63703703704
44331.6024030671	0	3796.24299999999	-3799.83703703704	-2516.31111111111
44331.6024031829	0	3799.82799999999	-3802.20000000001	-2518.90370370371
44331.6024032986	0	3799.82799999999	-3804.74814814816	-2521.17777777778
44331.6024034143	0	3804.73899999999	-3807.2888888889	-2523.04444444445
44331.6024035301	0	3804.73899999999	-3809.51111111112	-2524.57037037037
44331.6024036458	0	3809.50199999999	-3811.83703703704	-2526.07407407408
44331.6024037616	0	3809.50199999999	-3814.31111111112	-2527.54814814815
44331.6024038773	0	3814.30199999999	-3816.86666666667	-2529.05925925926
44331.6024039931	0	3814.30199999999	-3819.42962962964	-2530.47407407408
44331.6024041088	0	3819.42099999999	-3821.94814814816	-2531.75555555556
44331.6024042245	0	3819.42099999999	-3824.62962962964	-2532.90370370371
44331.6024043403	0	3824.62099999999	-3827.57037037038	-2534.11111111111
44331.602404456	0	3824.62099999999	-3830.60000000001	-2535.2
44331.6024045718	0	3830.59099999999	-3833.7925925926	-2536.33333333333
44331.6024046875	0	3830.59099999999	-3836.96296296297	-2537.33333333333
44331.6024048032	0	3836.95399999999	-3840.03703703704	-2538.16296296296
44331.602404919	0	3836.95399999999	-3842.97777777779	-2539.02222222222
44331.6024050347	0	3842.96899999999	-3845.45185185186	-2539.82222222222
44331.6024051505	0	3842.96899999999	-3847.84444444445	-2540.8962962963
44331.6024052662	0	3847.83599999999	-3849.92592592593	-2541.88148148148
44331.6024053819	0	3847.83599999999	-3850.54074074075	-2542.17037037037
44331.6024054977	0	3850.53199999999	-3850.54814814816	-2542.17037037037
44331.6024056134	0	3850.53199999999	-3851.06666666667	-2542.41481481482
44331.6024057292	0	3851.05799999999	-3852.60000000001	-2542.98518518519
44331.6024058449	0	3851.05799999999	-3854.03703703705	-2543.35555555556
44331.6024059607	0	3854.02799999999	-3854.71111111112	-2543.48148148148
44331.6024060764	0	3854.02799999999	-3856.76296296297	-2543.91851851852
44331.6024061921	0	3856.75399999999	-3858.91111111112	-2544.25925925926
44331.6024063079	0	3856.75399999999	-3861.17037037038	-2544.68888888889
44331.6024064236	0	3861.16099999999	-3863.47407407408	-2544.96296296296
44331.6024065394	0	3861.16099999999	-3865.83703703705	-2545.20740740741
44331.6024066551	0	3865.82799999999	-3868.20740740742	-2545.34814814815
44331.6024067708	0	3865.82799999999	-3870.65185185186	-2545.56296296297
44331.6024068866	0	3870.64299999999	-3873.10370370371	-2545.74814814815
44331.6024070023	0	3870.64299999999	-3875.47407407408	-2545.8962962963
44331.6024071181	0	3875.46499999999	-3877.91851851853	-2546.08888888889
44331.6024072338	0	3875.46499999999	-3880.42962962964	-2546.42222222222
44331.6024073495	0	3880.42099999999	-3882.97037037038	-2546.80740740741
44331.6024074653	0	3880.42099999999	-3885.54074074075	-2547.31851851852
44331.602407581	0	3885.53199999999	-3888.21481481482	-2547.65925925926
44331.6024076968	0	3885.53199999999	-3891.20000000001	-2547.90370370371
44331.6024078125	0	3891.19099999999	-3894.33333333334	-2548.16296296297
44331.6024079282	0	3891.19099999999	-3897.31111111112	-2548.35555555556
44331.602408044	0	3897.30199999999	-3900.17777777779	-2548.55555555556
44331.6024081597	0	3897.30199999999	-3902.72592592593	-2548.99259259259
44331.6024082755	0	3902.71699999999	-3905.10370370371	-2549.38518518519
44331.6024083912	0	3902.71699999999	-3907.0962962963	-2549.78518518519
44331.6024085069	0	3907.08699999999	-3908.98518518519	-2550.24444444445
44331.6024086227	0	3907.08699999999	-3911.00000000001	-2550.94074074074
44331.6024087384	0	3910.99099999999	-3912.85925925927	-2551.4962962963
44331.6024088542	0	3910.99099999999	-3914.85925925927	-2552.06666666667
44331.6024089699	0	3914.84999999999	-3916.94074074075	-2552.57777777778
44331.6024090857	0	3914.84999999999	-3919.08148148149	-2552.99259259259
44331.6024092014	0	3919.07199999999	-3921.13333333334	-2553.41481481482
44331.6024093171	0	3919.07199999999	-3923.21481481482	-2553.98518518519
44331.6024094329	0	3923.20499999999	-3925.31111111112	-2554.67407407408
44331.6024095486	0	3923.20499999999	-3927.2888888889	-2555.44444444445
44331.6024096644	0	3927.27899999999	-3929.0888888889	-2556.15555555556
44331.6024097801	0	3927.27899999999	-3930.74814814816	-2556.87407407408
44331.6024098958	0	3930.73799999999	-3932.57037037038	-2557.51111111111
44331.6024100116	0	3930.73799999999	-3934.36296296297	-2558.07407407408
44331.6024101273	0	3934.35299999999	-3935.97777777779	-2558.64444444445
44331.6024102431	0	3934.35299999999	-3937.27407407408	-2559.23703703704
44331.6024103588	0	3937.26399999999	-3938.34074074075	-2559.87407407408
44331.6024104745	0	3937.26399999999	-3938.98518518519	-2560.53333333334
44331.6024105903	0	3938.97499999999	-3939.2962962963	-2561.18518518519
44331.602410706	0	3938.97499999999	-3939.34814814816	-2561.79259259259
44331.6024108218	0	3939.33799999999	-3939.44444444445	-2562.47407407408
44331.6024109375	0	3939.33799999999	-3939.50370370371	-2562.91851851852
44331.6024110532	0	3939.49399999999	-3939.62962962964	-2563.57037037037
44331.602411169	0	3939.49399999999	-3939.72592592593	-2564.23703703704
44331.6024112847	0	3939.71599999999	-3939.80000000001	-2564.85185185185
44331.6024114005	0	3939.71599999999	-3940.01481481482	-2565.61481481482
44331.6024115162	0	3940.00499999999	-3940.40000000001	-2566.42222222222
44331.6024116319	0	3940.00499999999	-3941.00000000001	-2567.27407407408
44331.6024117477	0	3940.98999999999	-3941.66666666667	-2568.02962962963
44331.6024118634	0	3940.98999999999	-3942.61481481482	-2569.02222222222
44331.6024119792	0	3942.60499999999	-3943.51111111112	-2569.87407407408
44331.6024120949	0	3942.60499999999	-3944.4962962963	-2570.79259259259
44331.6024122106	0	3944.48599999999	-3945.41481481482	-2571.67407407408
44331.6024123264	0	3944.48599999999	-3946.36296296297	-2572.62962962963
44331.6024124421	0	3946.35299999999	-3947.35555555556	-2573.62962962963
44331.6024125579	0	3946.35299999999	-3948.35555555556	-2574.68888888889
44331.6024126736	0	3948.34599999999	-3949.46666666667	-2575.85185185185
44331.6024127894	0	3948.34599999999	-3950.56296296297	-2577.01481481482
44331.6024129051	0	3950.55299999999	-3951.71111111112	-2578.25185185185
44331.6024130208	0	3950.55299999999	-3952.8888888889	-2579.51851851852
44331.6024131366	0	3952.87899999999	-3953.9925925926	-2580.92592592593
44331.6024132523	0	3952.87899999999	-3954.96296296297	-2582.44444444445
44331.6024133681	0	3954.95299999999	-3955.93333333334	-2584.22962962963
44331.6024134838	0	3954.95299999999	-3956.65925925927	-2585.77037037037
44331.6024135995	0	3956.64899999999	-3957.0962962963	-2587.42962962963
44331.6024137153	0	3956.64899999999	-3957.25185185186	-2589.28148148148
44331.602413831	0	3957.24199999999	-3957.18518518519	-2590.91111111111
44331.6024139468	0	3957.24199999999	-3956.97037037038	-2592.42222222222
44331.6024140625	0	3956.96099999999	-3956.72592592593	-2593.74814814815
44331.6024141782	0	3956.96099999999	-3956.48148148149	-2595.02222222222
44331.602414294	0	3956.47199999999	-3956.34074074075	-2596.43703703704
44331.6024144097	0	3956.47199999999	-3956.23703703705	-2597.97777777778
44331.6024145255	0	3956.22799999999	-3956.22962962964	-2599.67407407407
44331.6024146412	0	3956.22799999999	-3956.35555555556	-2601.51111111111
44331.6024147569	0	3956.34699999999	-3956.72592592593	-2603.39259259259
44331.6024148727	0	3956.34699999999	-3957.46666666667	-2605.05185185185
44331.6024149884	0	3957.45799999999	-3958.41481481482	-2606.68888888889
44331.6024151042	0	3957.45799999999	-3959.60000000001	-2608.37777777778
44331.6024152199	0	3959.59099999999	-3960.92592592593	-2609.84444444444
44331.6024153356	0	3959.59099999999	-3962.62222222223	-2611.4962962963
44331.6024154514	0	3962.61299999999	-3964.3925925926	-2613.15555555556
44331.6024155671	0	3962.61299999999	-3966.63703703705	-2614.94074074074
44331.6024156829	0	3966.62799999999	-3968.82222222223	-2616.54814814815
44331.6024157986	0	3966.62799999999	-3970.94074074075	-2618.2962962963
44331.6024159143	0	3970.93199999999	-3972.94074074075	-2620.19259259259
44331.6024160301	0	3970.93199999999	-3974.80000000001	-2622.19259259259
44331.6024161458	0	3974.79099999999	-3976.18518518519	-2624.04444444444
44331.6024162616	0	3974.79099999999	-3977.53333333334	-2626.20740740741
44331.6024163773	0	3977.52399999999	-3978.34814814816	-2627.82962962963
44331.6024164931	0	3977.52399999999	-3978.83703703704	-2629.62222222222
44331.6024166088	0	3978.82799999999	-3978.9925925926	-2631.37037037037
44331.6024167245	0	3978.82799999999	-3978.96296296297	-2633.11851851852
44331.6024168403	0	3978.95399999999	-3978.75555555556	-2634.51851851852
44331.602416956	0	3978.95399999999	-3978.65925925927	-2635.74814814815
44331.6024170718	0	3978.64999999999	-3978.65925925927	-2636.85185185185
44331.6024171875	0	3978.64999999999	-3978.90370370371	-2638.1037037037
44331.6024173032	0	3978.89399999999	-3979.25185185186	-2639.57037037037
44331.602417419	0	3978.89399999999	-3979.65185185186	-2641.05185185185
44331.6024175347	0	3979.64199999999	-3980.14074074075	-2642.51111111111
44331.6024176505	0	3979.64199999999	-3980.77037037038	-2644.13333333333
44331.6024177662	0	3980.76099999999	-3981.53333333334	-2645.88888888889
44331.6024178819	0	3980.76099999999	-3982.33333333334	-2647.4962962963
44331.6024179977	0	3982.32399999999	-3983.2962962963	-2649.17037037037
44331.6024181134	0	3982.32399999999	-3984.27407407408	-2650.82222222222
44331.6024182292	0	3984.26499999999	-3985.50370370371	-2652.53333333333
44331.6024183449	0	3984.26499999999	-3986.77777777779	-2654.08888888889
44331.6024184607	0	3986.76899999999	-3988.42222222223	-2655.74814814815
44331.6024185764	0	3986.76899999999	-3990.10370370371	-2657.39259259259
44331.6024186921	0	3990.09499999999	-3992.02222222223	-2658.85185185185
44331.6024188079	0	3990.09499999999	-3993.97777777779	-2660.22962962963
44331.6024189236	0	3993.96899999999	-3996.44444444445	-2662.02222222222
44331.6024190394	0	3993.96899999999	-3998.7925925926	-2663.7037037037
44331.6024191551	0	3998.78399999999	-4000.94814814816	-2665.26666666667
44331.6024192708	0	3998.78399999999	-4003.11851851853	-2667.1037037037
44331.6024193866	0	4003.10999999999	-4004.86666666667	-2668.38518518519
44331.6024195023	0	4003.10999999999	-4006.22962962964	-2670.02222222222
44331.6024196181	0	4006.22099999999	-4007.24444444445	-2671.62222222222
44331.6024197338	0	4006.22099999999	-4008.25925925927	-2673.48148148148
44331.6024198495	0	4008.25099999999	-4009.11851851853	-2675.2
44331.6024199653	0	4008.25099999999	-4009.91851851853	-2677.03703703704
44331.602420081	0	4009.90999999999	-4010.42222222223	-2678.88888888889
44331.6024201968	0	4009.90999999999	-4010.54814814816	-2680.74074074074
44331.6024203125	0	4010.53999999999	-4010.28148148149	-2682.34814814815
44331.6024204282	0	4010.53999999999	-4009.57037037038	-2683.78518518518
44331.602420544	0	4009.56199999999	-4008.78518518519	-2684.9037037037
44331.6024206597	0	4009.56199999999	-4008.0888888889	-2685.88148148148
44331.6024207755	0	4008.08099999999	-4007.42222222223	-2687.02962962963
44331.6024208912	0	4008.08099999999	-4007.02962962964	-2688.20740740741
44331.6024210069	0	4007.02199999999	-4006.92592592593	-2689.41481481481
44331.6024211227	0	4007.02199999999	-4006.96296296297	-2690.63703703704
44331.6024212384	0	4006.95499999999	-4007.22962962964	-2691.8
44331.6024213542	0	4006.95499999999	-4007.91111111112	-2693.16296296296
44331.6024214699	0	4007.90299999999	-4008.82962962964	-2694.62962962963
44331.6024215856	0	4007.90299999999	-4009.70370370371	-2695.87407407407
44331.6024217014	0	4009.69599999999	-4010.86666666667	-2697.36296296296
44331.6024218171	0	4009.69599999999	-4012.17037037038	-2698.97777777778
44331.6024219329	0	4012.16299999999	-4013.4888888889	-2700.5037037037
44331.6024220486	0	4012.16299999999	-4014.7925925926	-2702
44331.6024221644	0	4014.78499999999	-4016.40000000001	-2703.74814814815
44331.6024222801	0	4014.78499999999	-4018.0888888889	-2705.5037037037
44331.6024223958	0	4018.08099999999	-4019.97037037038	-2707.27407407407
44331.6024225116	0	4018.08099999999	-4021.94074074075	-2708.92592592593
44331.6024226273	0	4021.93299999999	-4024.22222222223	-2710.64444444445
44331.6024227431	0	4021.93299999999	-4026.87407407408	-2712.67407407407
44331.6024228588	0	4026.86599999999	-4029.77777777779	-2714.62962962963
44331.6024229745	0	4026.86599999999	-4032.77777777779	-2716.60740740741
44331.6024230903	0	4032.76999999999	-4035.66666666667	-2718.6
44331.602423206	0	4032.76999999999	-4038.40740740741	-2720.52592592593
44331.6024233218	0	4038.39999999999	-4041.02962962964	-2722.71851851852
44331.6024234375	0	4038.39999999999	-4043.53333333334	-2725.02962962963
44331.6024235532	0	4043.52599999999	-4045.77037037038	-2727.33333333333
44331.602423669	0	4043.52599999999	-4047.8962962963	-2729.6962962963
44331.6024237847	0	4047.88899999999	-4049.67407407408	-2731.88888888889
44331.6024239005	0	4047.88899999999	-4051.21481481482	-2734
44331.6024240162	0	4051.20799999999	-4052.5925925926	-2736.32592592593
44331.6024241319	0	4051.20799999999	-4053.74814814816	-2738.51851851852
44331.6024242477	0	4053.74099999999	-4054.74814814816	-2740.48148148148
44331.6024243634	0	4053.74099999999	-4055.82962962964	-2742.85185185185
44331.6024244792	0	4055.82199999999	-4056.92592592593	-2745.1037037037
44331.6024245949	0	4055.82199999999	-4058.06666666667	-2747.22222222222
44331.6024247106	0	4058.05899999999	-4059.32592592593	-2749.4962962963
44331.6024248264	0	4058.05899999999	-4060.57777777779	-2751.46666666667
44331.6024249421	0	4060.56999999999	-4062.25185185186	-2753.57777777778
44331.6024250579	0	4060.56999999999	-4064.07407407408	-2755.53333333334
44331.6024251736	0	4064.06599999999	-4065.98518518519	-2757.30370370371
44331.6024252894	0	4064.06599999999	-4068.17037037038	-2759.2962962963
44331.6024254051	0	4068.16199999999	-4070.4888888889	-2761.37037037037
44331.6024255208	0	4068.16199999999	-4072.91851851853	-2763.42962962963
44331.6024256366	0	4072.90999999999	-4075.4962962963	-2765.63703703704
44331.6024257523	0	4072.90999999999	-4078.22222222223	-2767.95555555556
44331.6024258681	0	4078.21399999999	-4080.98518518519	-2770.08148148148
44331.6024259838	0	4078.21399999999	-4084.08148148149	-2772.41481481482
44331.6024260995	0	4084.07299999999	-4087.04444444445	-2774.61481481482
44331.6024262153	0	4084.07299999999	-4089.97777777778	-2776.80740740741
44331.602426331	0	4089.96899999999	-4092.90370370371	-2779.03703703704
44331.6024264468	0	4089.96899999999	-4095.61481481482	-2781.21481481482
44331.6024265625	0	4095.60599999999	-4098.06666666667	-2783.33333333334
44331.6024266782	0	4095.60599999999	-4100.27407407408	-2785.37777777778
44331.602426794	0	4100.26499999999	-4102.54814814815	-2787.45185185185
44331.6024269097	0	4100.26499999999	-4104.60000000001	-2789.51111111111
44331.6024270255	0	4104.59099999999	-4106.4962962963	-2791.33333333333
44331.6024271412	0	4104.59099999999	-4108.08888888889	-2792.95555555556
44331.6024272569	0	4108.07999999999	-4109.37777777778	-2794.38518518519
44331.6024273727	0	4108.07999999999	-4110.48148148149	-2795.64444444445
44331.6024274884	0	4110.47299999999	-4111.43703703704	-2796.73333333333
44331.6024276042	0	4110.47299999999	-4112.21481481482	-2797.57777777778
44331.6024277199	0	4112.20599999999	-4113.05925925927	-2798.51111111111
44331.6024278356	0	4112.20599999999	-4113.80740740741	-2799.39259259259
44331.6024279514	0	4113.79899999999	-4114.62962962964	-2800.2962962963
44331.6024280671	0	4113.79899999999	-4115.55555555556	-2801.21481481482
44331.6024281829	0	4115.54699999999	-4116.50370370371	-2802.0962962963
44331.6024282986	0	4115.54699999999	-4117.70370370371	-2803.11851851852
44331.6024284144	0	4117.69499999999	-4119.12592592593	-2804.24444444445
44331.6024285301	0	4117.69499999999	-4120.94074074075	-2805.39259259259
44331.6024286458	0	4120.93199999999	-4122.8888888889	-2806.42962962963
44331.6024287616	0	4120.93199999999	-4125.25925925927	-2807.54074074074
44331.6024288773	0	4125.25099999999	-4127.87407407408	-2808.70370370371
44331.6024289931	0	4125.25099999999	-4130.55555555556	-2809.68148148148
44331.6024291088	0	4130.54699999999	-4133.42962962964	-2810.44444444445
44331.6024292245	0	4130.54699999999	-4136.62962962964	-2811.1037037037
44331.6024293403	0	4136.62099999999	-4139.55555555556	-2811.46666666667
44331.602429456	0	4136.62099999999	-4142.56296296297	-2812.08148148148
44331.6024295718	0	4142.55399999999	-4145.36296296297	-2812.6962962963
44331.6024296875	0	4142.55399999999	-4147.86666666667	-2813.36296296296
44331.6024298032	0	4147.85799999999	-4149.8962962963	-2814.01481481482
44331.602429919	0	4147.85799999999	-4151.48148148149	-2814.66666666667
44331.6024300347	0	4151.47299999999	-4152.88148148149	-2815.22222222222
44331.6024301505	0	4151.47299999999	-4154.05925925926	-2815.81481481482
44331.6024302662	0	4154.05099999999	-4155.05185185186	-2816.34814814815
44331.6024303819	0	4154.05099999999	-4156.02222222223	-2816.85925925926
44331.6024304977	0	4156.01399999999	-4156.9925925926	-2817.2962962963
44331.6024306134	0	4156.01399999999	-4157.9925925926	-2817.62222222222
44331.6024307292	0	4157.98399999999	-4158.91851851853	-2817.77777777778
44331.6024308449	0	4157.98399999999	-4159.7925925926	-2817.90370370371
44331.6024309607	0	4159.78399999999	-4160.48148148149	-2818.02962962963
44331.6024310764	0	4159.78399999999	-4161.24444444445	-2818.20740740741
44331.6024311921	0	4161.23599999999	-4161.93333333334	-2818.41481481482
44331.6024313079	0	4161.23599999999	-4162.65185185186	-2818.61481481482
44331.6024314236	0	4162.64299999999	-4163.24444444445	-2818.72592592593
44331.6024315394	0	4162.64299999999	-4163.88888888889	-2818.94074074074
44331.6024316551	0	4163.87999999999	-4164.72592592593	-2819.22222222222
44331.6024317708	0	4163.87999999999	-4165.50370370371	-2819.4962962963
44331.6024318866	0	4165.49499999999	-4166.57037037037	-2819.91111111111
44331.6024320023	0	4165.49499999999	-4167.97037037037	-2820.33333333334
44331.6024321181	0	4167.96199999999	-4169.6	-2820.62962962963
44331.6024322338	0	4167.96199999999	-4170.64444444445	-2820.78518518519
44331.6024323495	0	4170.63599999999	-4172.23703703704	-2821.01481481482
44331.6024324653	0	4170.63599999999	-4174.2962962963	-2821.25185185185
44331.602432581	0	4174.28799999999	-4176.95555555556	-2821.68148148148
44331.6024326968	0	4174.28799999999	-4179.6	-2821.98518518519
44331.6024328125	0	4179.59199999999	-4182.25185185186	-2822.16296296297
44331.6024329282	0	4179.59199999999	-4185.02222222223	-2822.32592592593
44331.602433044	0	4185.01399999999	-4187.73333333334	-2822.44444444445
44331.6024331597	0	4185.01399999999	-4190.40740740741	-2822.57037037037
44331.6024332755	0	4190.39899999999	-4193.16296296297	-2822.88148148148
44331.6024333912	0	4190.39899999999	-4195.91851851852	-2823.07407407408
44331.6024335069	0	4195.90999999999	-4198.68888888889	-2823.30370370371
44331.6024336227	0	4195.90999999999	-4201.2962962963	-2823.52592592593
44331.6024337384	0	4201.28799999999	-4203.81481481482	-2823.87407407408
44331.6024338542	0	4201.28799999999	-4206.08148148148	-2824.34814814815
44331.6024339699	0	4206.07299999999	-4208.02962962963	-2824.8
44331.6024340856	0	4206.07299999999	-4209.73333333334	-2825.19259259259
44331.6024342014	0	4209.72499999999	-4211.11851851852	-2825.51851851852
44331.6024343171	0	4209.72499999999	-4212.11851851852	-2825.80740740741
[truncated: 10,001 more rows]
