# Supplementary material for: Near-infrared manipulation of multiple neuronal populations via trichromatic upconversion
Source: Nat Commun. 2021 Sep 27;12:5662. doi: 10.1038/s41467-021-25993-7 (PMC8476604; doi:10.1038/s41467-021-25993-7)
Supplement: Supplementary file 7 — Source Data [file 41467_2021_25993_MOESM7_ESM.zip › Source Data/SI 31/808/8_1.csv]

DateTime	xPosComp	yPosComp	xPos	yPos
44331.5954401042	0	2728.025	-2729.87407407407	-191.696296296296
44331.5954402199	0	2728.025	-2731.63703703704	-192.4
44331.5954403356	0	2731.647	-2733.38518518518	-193.222222222222
44331.5954404514	0	2731.647	-2735.02222222222	-194.081481481482
44331.5954405671	0	2735.032	-2736.57777777778	-194.918518518519
44331.5954406829	0	2735.032	-2737.94814814815	-195.622222222222
44331.5954407986	0	2737.958	-2739.47407407407	-196.577777777778
44331.5954409144	0	2737.958	-2740.94814814815	-197.518518518519
44331.5954410301	0	2740.958	-2742.45185185185	-198.466666666667
44331.5954411458	0	2740.958	-2743.8962962963	-199.459259259259
44331.5954412616	0	2743.906	-2745.24444444444	-200.407407407407
44331.5954413773	0	2743.906	-2746.74074074074	-201.4
44331.5954414931	0	2746.75	-2748.33333333333	-202.459259259259
44331.5954416088	0	2746.75	-2749.78518518518	-203.451851851852
44331.5954417245	0	2749.794	-2751.31111111111	-204.481481481481
44331.5954418403	0	2749.794	-2752.60740740741	-205.503703703704
44331.595441956	0	2752.616	-2753.86666666667	-206.562962962963
44331.5954420718	0	2752.616	-2755.04444444444	-207.755555555556
44331.5954421875	0	2755.053	-2756.17777777778	-208.822222222222
44331.5954423032	0	2755.053	-2757.22962962963	-209.940740740741
44331.595442419	0	2757.238	-2758.11111111111	-211.02962962963
44331.5954425463	0	2757.238	-2759.08148148148	-212.096296296296
44331.5954426505	0	2759.09	-2760.20740740741	-213.207407407407
44331.5954427662	0	2759.09	-2761.51111111111	-214.348148148148
44331.5954428819	0	2761.52	-2762.8	-215.518518518519
44331.5954429977	0	2761.52	-2764.2	-216.718518518519
44331.5954431134	0	2764.209	-2765.7037037037	-218.022222222222
44331.5954432292	0	2764.209	-2767.21481481481	-219.296296296296
44331.5954433449	0	2767.224	-2768.65185185185	-220.540740740741
44331.5954434606	0	2767.224	-2769.96296296296	-221.859259259259
44331.5954435764	0	2769.972	-2771.02962962963	-223.103703703704
44331.5954436921	0	2769.972	-2771.8962962963	-224.303703703704
44331.5954438079	0	2771.905	-2772.61481481481	-225.392592592593
44331.5954439236	0	2771.905	-2773.34074074074	-226.488888888889
44331.5954440394	0	2773.349	-2774.05925925926	-227.6
44331.5954441551	0	2773.349	-2774.74814814815	-228.696296296296
44331.5954442708	0	2774.756	-2775.59259259259	-229.777777777778
44331.5954443866	0	2774.756	-2776.57037037037	-230.711111111111
44331.5954445023	0	2776.578	-2777.76296296296	-231.703703703704
44331.5954446181	0	2776.578	-2779.07407407407	-232.777777777778
44331.5954447338	0	2779.082	-2780.45185185185	-233.925925925926
44331.5954448611	0	2779.082	-2781.62222222222	-235.059259259259
44331.5954449653	0	2781.63	-2782.88888888889	-236.318518518519
44331.595445081	0	2781.63	-2784.1037037037	-237.577777777778
44331.5954451968	0	2784.111	-2785.14814814815	-238.925925925926
44331.5954453125	0	2784.111	-2785.88888888889	-240.214814814815
44331.5954454282	0	2785.896	-2786.22222222222	-241.266666666667
44331.595445544	0	2785.896	-2786.31851851852	-242.325925925926
44331.5954456597	0	2786.326	-2786.20740740741	-243.281481481481
44331.5954457755	0	2786.326	-2785.91851851852	-244.081481481481
44331.5954458912	0	2785.926	-2785.36296296296	-244.911111111111
44331.5954460069	0	2785.926	-2784.68888888889	-245.674074074074
44331.5954461227	0	2784.696	-2783.86666666667	-246.37037037037
44331.5954462384	0	2784.696	-2782.92592592592	-247.037037037037
44331.5954463542	0	2782.933	-2782.02962962963	-247.644444444444
44331.5954464699	0	2782.933	-2781.25925925926	-248.192592592593
44331.5954465972	0	2781.266	-2780.68148148148	-248.711111111111
44331.5954467014	0	2781.266	-2780.51851851852	-249.014814814815
44331.5954468171	0	2780.525	-2780.59259259259	-249.237037037037
44331.5954469329	0	2780.525	-2781	-249.377777777778
44331.5954470486	0	2781.006	-2781.77777777778	-249.503703703704
44331.5954471643	0	2781.006	-2782.85925925926	-249.614814814815
44331.5954472801	0	2782.865	-2784.22962962963	-249.740740740741
44331.5954473958	0	2782.865	-2785.74074074074	-249.844444444444
44331.5954475116	0	2785.746	-2787.38518518518	-249.97037037037
44331.5954476273	0	2785.746	-2789.29629629629	-250.007407407407
44331.5954477431	0	2789.302	-2791.32592592592	-250.125925925926
44331.5954478588	0	2789.302	-2793.37777777778	-250.207407407407
44331.5954479745	0	2793.383	-2795.57037037037	-250.222222222222
44331.5954480903	0	2793.383	-2798.04444444444	-250.259259259259
44331.595448206	0	2798.05	-2800.59259259259	-250.303703703704
44331.5954483333	0	2798.05	-2803.37037037037	-250.259259259259
44331.5954484375	0	2803.376	-2806.11851851852	-250.185185185185
44331.5954485532	0	2803.376	-2808.88148148148	-250.155555555556
44331.595448669	0	2808.887	-2811.71111111111	-250.022222222222
44331.5954487847	0	2808.887	-2814.42962962963	-249.851851851852
44331.5954489005	0	2814.435	-2817.1037037037	-249.637037037037
44331.5954490162	0	2814.435	-2819.83703703704	-249.451851851852
44331.5954491319	0	2819.842	-2822.51111111111	-249.222222222222
44331.5954492477	0	2819.842	-2825.3037037037	-249.059259259259
44331.5954493634	0	2825.309	-2827.92592592592	-248.925925925926
44331.5954494907	0	2825.309	-2830.52592592592	-248.762962962963
44331.5954495949	0	2830.531	-2833.25185185185	-248.474074074074
44331.5954497107	0	2830.531	-2835.84444444444	-248.274074074074
44331.5954498264	0	2835.85	-2838.04444444444	-247.918518518519
44331.5954499421	0	2835.85	-2840.12592592592	-247.674074074074
44331.5954500579	0	2840.131	-2841.85925925926	-247.325925925926
44331.5954501736	0	2840.131	-2843.23703703704	-247.014814814815
44331.5954502894	0	2843.242	-2844.33333333333	-246.659259259259
44331.5954504051	0	2843.242	-2845.25185185185	-246.259259259259
44331.5954505208	0	2845.257	-2846.02222222222	-245.903703703704
44331.5954506366	0	2845.257	-2846.94814814815	-245.459259259259
44331.5954507523	0	2846.953	-2847.95555555555	-244.985185185185
44331.5954508681	0	2846.953	-2849.27407407407	-244.451851851852
44331.5954509838	0	2849.279	-2850.85185185185	-244.007407407407
44331.5954510995	0	2849.279	-2852.57037037037	-243.6
44331.5954512153	0	2852.575	-2854.40740740741	-243.177777777778
44331.595451331	0	2852.575	-2856.43703703704	-242.733333333333
44331.5954514468	0	2856.442	-2858.77777777778	-242.296296296296
44331.5954515625	0	2856.442	-2861.28888888889	-241.688888888889
44331.5954516782	0	2861.294	-2863.93333333333	-240.911111111111
44331.595451794	0	2861.294	-2866.67407407407	-240.133333333333
44331.5954519097	0	2866.679	-2869.48148148148	-239.503703703704
44331.5954520255	0	2866.679	-2872.33333333333	-238.822222222222
44331.5954521412	0	2872.338	-2874.94814814815	-238.274074074074
44331.5954522569	0	2872.338	-2877.54814814815	-237.762962962963
44331.5954523843	0	2877.553	-2879.93333333333	-237.17037037037
44331.5954524884	0	2877.553	-2882.2	-236.444444444444
44331.5954526042	0	2882.205	-2884.17037037037	-235.807407407407
44331.5954527199	0	2882.205	-2886.18518518518	-235.088888888889
44331.5954528356	0	2886.19	-2887.97777777778	-234.377777777778
44331.5954529514	0	2886.19	-2889.82962962963	-233.637037037037
44331.5954530671	0	2889.834	-2891.51111111111	-232.940740740741
44331.5954531829	0	2889.834	-2893.16296296296	-232.185185185185
44331.5954532986	0	2893.167	-2894.57777777778	-231.488888888889
44331.5954534144	0	2893.167	-2895.67407407407	-230.851851851852
44331.5954535301	0	2895.678	-2896.48148148148	-230.207407407407
44331.5954536458	0	2895.678	-2897	-229.577777777778
44331.5954537616	0	2897.004	-2897.28148148148	-228.955555555556
44331.5954538773	0	2897.004	-2897.34814814815	-228.4
44331.5954539931	0	2897.352	-2897.35555555555	-227.718518518519
44331.5954541088	0	2897.352	-2897.42222222222	-227.044444444444
44331.5954542245	0	2897.426	-2897.54814814815	-226.444444444444
44331.5954543403	0	2897.426	-2897.86666666666	-225.822222222222
44331.595454456	0	2897.87	-2898.45925925926	-225.185185185185
44331.5954545718	0	2897.87	-2899.3037037037	-224.607407407407
44331.5954546875	0	2899.307	-2900.48148148148	-223.940740740741
44331.5954548032	0	2899.307	-2901.78518518518	-223.392592592593
44331.595454919	0	2901.788	-2903.48888888889	-222.903703703704
44331.5954550347	0	2901.788	-2905.22222222222	-222.562962962963
44331.5954551505	0	2905.225	-2907.40740740741	-222.266666666667
44331.5954552662	0	2905.225	-2909.7037037037	-221.955555555556
44331.5954553819	0	2909.706	-2912.23703703704	-221.666666666667
44331.5954554977	0	2909.706	-2914.77037037037	-221.407407407407
44331.5954556134	0	2914.773	-2917.26666666666	-221.214814814815
44331.5954557292	0	2914.773	-2919.74814814815	-220.97037037037
44331.5954558449	0	2919.751	-2922.04444444444	-220.77037037037
44331.5954559606	0	2919.751	-2924.12592592592	-220.488888888889
44331.5954560764	0	2924.129	-2926.02222222222	-220.385185185185
44331.5954561921	0	2924.129	-2927.57037037037	-220.303703703704
44331.5954563079	0	2927.573	-2928.77037037037	-220.192592592593
44331.5954564236	0	2927.573	-2929.47407407407	-220.103703703704
44331.5954565394	0	2929.477	-2929.75555555555	-220.059259259259
44331.5954566551	0	2929.477	-2929.82222222222	-220.088888888889
44331.5954567708	0	2929.825	-2929.76296296296	-220.17037037037
44331.5954568866	0	2929.825	-2929.62222222222	-220.407407407407
44331.5954570023	0	2929.625	-2929.41481481481	-220.622222222222
44331.5954571181	0	2929.625	-2929.29629629629	-220.859259259259
44331.5954572338	0	2929.299	-2929.35555555555	-221.059259259259
44331.5954573495	0	2929.299	-2929.68148148148	-221.42962962963
44331.5954574653	0	2929.684	-2930.25925925926	-221.837037037037
44331.595457581	0	2929.684	-2931.05925925926	-222.362962962963
44331.5954576968	0	2931.062	-2932.11111111111	-222.962962962963
44331.5954578125	0	2931.062	-2933.31111111111	-223.674074074074
44331.5954579282	0	2933.314	-2934.61481481481	-224.4
44331.595458044	0	2933.314	-2936.05185185185	-225.222222222222
44331.5954581597	0	2936.055	-2937.83703703703	-226.140740740741
44331.5954582755	0	2936.055	-2939.6	-227.088888888889
44331.5954583912	0	2939.603	-2941.62222222222	-228.125925925926
44331.5954585069	0	2939.603	-2943.74814814815	-229.259259259259
44331.5954586227	0	2943.751	-2945.33333333333	-230.111111111111
44331.5954587384	0	2943.751	-2947.27407407407	-231.207407407407
44331.5954588542	0	2947.277	-2949.46666666666	-232.592592592593
44331.5954589699	0	2947.277	-2951.43703703703	-233.948148148148
44331.5954590856	0	2951.44	-2953.28888888889	-235.303703703704
44331.5954592014	0	2951.44	-2955.48148148148	-236.977777777778
44331.5954593171	0	2955.484	-2957.26666666666	-238.614814814815
44331.5954594329	0	2955.484	-2958.8	-240.22962962963
44331.5954595486	0	2958.803	-2960.33333333333	-242.051851851852
44331.5954596644	0	2958.803	-2961.7037037037	-243.955555555555
44331.5954597801	0	2961.707	-2962.91111111111	-245.925925925926
44331.5954598958	0	2961.707	-2963.87407407407	-247.755555555556
44331.5954600116	0	2963.877	-2964.78518518518	-249.8
44331.5954601273	0	2963.877	-2965.48148148148	-251.881481481481
44331.5954602431	0	2965.484	-2965.97037037037	-254.096296296296
44331.5954603588	0	2965.484	-2966.49629629629	-256.62962962963
44331.5954604745	0	2966.499	-2966.66666666666	-259.014814814815
44331.5954605903	0	2966.499	-2966.88888888889	-261.592592592593
44331.595460706	0	2966.892	-2967.04444444444	-264.444444444444
44331.5954608218	0	2966.892	-2967.12592592592	-267.148148148148
44331.5954609375	0	2967.129	-2967.17037037037	-269.822222222222
44331.5954610532	0	2967.129	-2967.02222222222	-272.525925925926
44331.595461169	0	2967.025	-2966.76296296296	-275.244444444444
44331.5954612847	0	2967.025	-2966.45185185185	-278.044444444444
44331.5954614005	0	2966.455	-2966.2074074074	-280.733333333333
44331.5954615162	0	2966.455	-2966.02222222222	-283.414814814815
44331.5954616319	0	2966.025	-2965.75555555555	-286.177777777778
44331.5954617477	0	2966.025	-2965.37777777777	-288.933333333333
44331.5954618634	0	2965.381	-2964.96296296296	-291.77037037037
44331.5954619792	0	2965.381	-2964.61481481481	-294.548148148148
44331.5954620949	0	2964.618	-2964.25925925926	-297.222222222222
44331.5954622107	0	2964.618	-2963.97777777777	-300.014814814815
44331.5954623264	0	2963.981	-2963.76296296296	-302.725925925926
44331.5954624421	0	2963.981	-2963.52592592592	-305.362962962963
44331.5954625579	0	2963.529	-2963.33333333333	-307.985185185185
44331.5954626736	0	2963.529	-2963.2	-310.622222222222
44331.5954627894	0	2963.203	-2963.15555555555	-313.222222222222
44331.5954629051	0	2963.203	-2963.14814814815	-315.748148148148
44331.5954630208	0	2963.151	-2963.1037037037	-318.237037037037
44331.5954631366	0	2963.151	-2963.11111111111	-320.748148148148
44331.5954632523	0	2963.114	-2963.16296296296	-323.22962962963
44331.5954633681	0	2963.114	-2963.26666666666	-325.651851851852
44331.5954634838	0	2963.27	-2963.53333333333	-328.051851851852
44331.5954635995	0	2963.27	-2963.83703703703	-330.214814814815
44331.5954637153	0	2963.84	-2964.22222222222	-332.207407407407
44331.595463831	0	2963.84	-2965.02222222222	-334.162962962963
44331.5954639468	0	2965.025	-2966.08888888889	-336.007407407407
44331.5954640625	0	2965.025	-2967.49629629629	-337.718518518518
44331.5954641782	0	2967.499	-2969.18518518518	-339.251851851852
44331.595464294	0	2967.499	-2971.37037037037	-340.718518518518
44331.5954644097	0	2971.373	-2973.7037037037	-341.807407407407
44331.5954645255	0	2971.373	-2975.9037037037	-342.725925925926
44331.5954646412	0	2975.906	-2978.25185185185	-343.548148148148
44331.5954647569	0	2975.906	-2980.75555555555	-344.414814814815
44331.5954648727	0	2980.758	-2983.25925925926	-345.266666666667
44331.5954649884	0	2980.758	-2985.79259259259	-346.133333333333
44331.5954651042	0	2985.795	-2988.27407407407	-347.007407407407
44331.5954652199	0	2985.795	-2990.67407407407	-347.955555555556
44331.5954653356	0	2990.676	-2993.00740740741	-348.77037037037
44331.5954654514	0	2990.676	-2994.99259259259	-349.414814814815
44331.5954655671	0	2994.995	-2996.85185185185	-350.207407407407
44331.5954656829	0	2994.995	-2998.38518518518	-350.881481481482
44331.5954657986	0	2998.388	-2999.68148148148	-351.437037037037
44331.5954659144	0	2998.388	-3000.49629629629	-351.837037037037
44331.5954660301	0	3000.499	-3000.99259259259	-352.088888888889
44331.5954661458	0	3000.499	-3001.23703703703	-352.22962962963
44331.5954662616	0	3001.24	-3001.37037037037	-352.281481481481
44331.5954663773	0	3001.24	-3001.44444444444	-352.311111111111
44331.5954664931	0	3001.447	-3001.43703703703	-352.311111111111
44331.5954666088	0	3001.447	-3001.37777777778	-352.266666666667
44331.5954667245	0	3001.38	-3001.25185185185	-352.162962962963
44331.5954668403	0	3001.38	-3001.19259259259	-352.059259259259
44331.595466956	0	3001.195	-3001.31111111111	-351.911111111111
44331.5954670718	0	3001.195	-3001.76296296296	-351.688888888889
44331.5954671875	0	3001.765	-3002.59259259259	-351.437037037037
44331.5954673032	0	3001.765	-3003.88148148148	-351.177777777778
44331.595467419	0	3003.884	-3005.57037037037	-350.948148148148
44331.5954675347	0	3003.884	-3007.53333333333	-350.681481481481
44331.5954676505	0	3007.536	-3009.8	-350.385185185185
44331.5954677662	0	3007.536	-3012.25925925926	-350.214814814815
44331.5954678819	0	3012.262	-3014.96296296296	-349.925925925926
44331.5954679977	0	3012.262	-3017.71111111111	-349.525925925926
44331.5954681134	0	3017.714	-3020.42962962963	-349.17037037037
44331.5954682292	0	3017.714	-3023.2	-348.748148148148
44331.5954683449	0	3023.203	-3025.94814814815	-348.414814814815
44331.5954684606	0	3023.203	-3028.48148148148	-348.096296296296
44331.5954685764	0	3028.484	-3031.08888888889	-347.785185185185
44331.5954686921	0	3028.484	-3033.48888888889	-347.385185185185
44331.5954688079	0	3033.491	-3035.45185185185	-347.066666666667
44331.5954689236	0	3033.491	-3037.17037037037	-346.718518518518
44331.5954690393	0	3037.172	-3038.74074074074	-346.311111111111
44331.5954691551	0	3037.172	-3040.4	-345.859259259259
44331.5954692708	0	3040.402	-3042.06666666666	-345.362962962963
44331.5954693866	0	3040.402	-3043.88888888889	-344.874074074074
44331.5954695023	0	3043.891	-3045.89629629629	-344.2
44331.5954696181	0	3043.891	-3047.9037037037	-343.533333333333
44331.5954697338	0	3047.906	-3049.79259259259	-343.081481481481
44331.5954698495	0	3047.906	-3051.83703703703	-342.540740740741
44331.5954699653	0	3051.839	-3053.81481481481	-342.088888888889
44331.595470081	0	3051.839	-3055.88148148148	-341.718518518518
44331.5954701968	0	3055.883	-3057.78518518518	-341.444444444444
44331.5954703125	0	3055.883	-3059.51851851852	-341.348148148148
44331.5954704282	0	3059.52	-3061.2074074074	-341.266666666667
44331.595470544	0	3059.52	-3063.07407407407	-341.207407407407
44331.5954706597	0	3063.076	-3065.11111111111	-341.140740740741
44331.5954707755	0	3063.076	-3067.02222222222	-341.111111111111
44331.5954708912	0	3067.024	-3069.38518518518	-341.066666666667
44331.5954710069	0	3067.024	-3071.96296296296	-341.014814814815
44331.5954711227	0	3071.965	-3074.6	-340.992592592592
44331.5954712384	0	3071.965	-3077.34814814814	-340.985185185185
44331.5954713542	0	3077.35	-3080.17777777777	-340.866666666667
44331.5954714699	0	3077.35	-3083.25925925926	-340.807407407407
44331.5954715857	0	3083.261	-3086.73333333333	-340.8
44331.5954717014	0	3083.261	-3090.29629629629	-340.651851851852
44331.5954718171	0	3090.298	-3093.88148148148	-340.614814814815
44331.5954719329	0	3090.298	-3097.64444444444	-340.540740740741
44331.5954720486	0	3097.646	-3101.3037037037	-340.533333333333
44331.5954721644	0	3097.646	-3104.94814814814	-340.511111111111
44331.5954722801	0	3104.95	-3108.31111111111	-340.533333333333
44331.5954723958	0	3104.95	-3111.22222222222	-340.644444444444
44331.5954725116	0	3111.224	-3113.4074074074	-340.733333333333
44331.5954726273	0	3111.224	-3115.03703703703	-341.007407407407
44331.5954727431	0	3115.039	-3116.2	-341.444444444444
44331.5954728588	0	3115.039	-3116.78518518518	-341.948148148148
44331.5954729745	0	3116.787	-3116.91851851852	-342.496296296296
44331.5954730903	0	3116.787	-3116.94074074074	-343.022222222222
44331.595473206	0	3116.943	-3116.98518518518	-343.651851851852
44331.5954733218	0	3116.943	-3117.05185185185	-344.311111111111
44331.5954734375	0	3117.054	-3117.21481481481	-344.948148148148
44331.5954735532	0	3117.054	-3117.49629629629	-345.696296296296
44331.595473669	0	3117.498	-3117.97777777777	-346.42962962963
44331.5954737847	0	3117.498	-3118.61481481481	-347.422222222222
44331.5954739005	0	3118.617	-3119.56296296296	-348.644444444444
44331.5954740162	0	3118.617	-3120.49629629629	-349.859259259259
44331.5954741319	0	3120.498	-3121.56296296296	-351.162962962963
44331.5954742477	0	3120.498	-3122.86666666666	-352.614814814815
44331.5954743634	0	3122.868	-3124.31851851851	-354.096296296296
44331.5954744792	0	3122.868	-3125.85185185185	-355.607407407407
44331.5954745949	0	3125.853	-3127.58518518518	-357.214814814815
44331.5954747107	0	3125.853	-3129.47407407407	-358.859259259259
44331.5954748264	0	3129.475	-3131.43703703703	-360.577777777778
44331.5954749421	0	3129.475	-3133.48888888888	-362.496296296296
44331.5954750579	0	3133.49	-3135.27407407407	-364.274074074074
44331.5954751736	0	3133.49	-3136.92592592592	-366.259259259259
44331.5954752894	0	3136.927	-3138.3037037037	-368.214814814815
44331.5954754051	0	3136.927	-3139.31111111111	-370.214814814815
44331.5954755208	0	3139.312	-3139.92592592592	-372.088888888889
44331.5954756366	0	3139.312	-3140.0074074074	-373.874074074074
44331.5954757523	0	3140.008	-3139.8074074074	-375.696296296296
44331.5954758681	0	3140.008	-3139.41481481481	-377.162962962963
44331.5954759838	0	3139.415	-3138.94814814814	-378.555555555555
44331.5954760995	0	3139.415	-3138.66666666666	-380.2
44331.5954762153	0	3138.667	-3138.6074074074	-382.037037037037
44331.595476331	0	3138.667	-3138.74074074074	-383.888888888889
44331.5954764468	0	3138.741	-3139.25925925926	-385.57037037037
44331.5954765625	0	3138.741	-3140.11111111111	-387.296296296296
44331.5954766782	0	3140.111	-3141.28148148148	-389.237037037037
44331.595476794	0	3140.111	-3142.74814814814	-391.459259259259
44331.5954769097	0	3142.748	-3144.28888888888	-393.666666666667
44331.5954770255	0	3142.748	-3145.87407407407	-395.874074074074
44331.5954771412	0	3145.874	-3147.62962962963	-398.096296296296
44331.5954772569	0	3145.874	-3149.41481481481	-400.392592592593
44331.5954773727	0	3149.415	-3151.31851851851	-402.807407407407
44331.5954774884	0	3149.415	-3153.02222222222	-405.325925925926
44331.5954776042	0	3153.022	-3154.62222222222	-407.822222222222
44331.5954777199	0	3153.022	-3156.08888888888	-410.311111111111
44331.5954778356	0	3156.089	-3157.23703703703	-412.925925925926
44331.5954779514	0	3156.089	-3158.21481481481	-415.585185185185
44331.5954780671	0	3158.215	-3158.81481481481	-418.096296296296
44331.5954781829	0	3158.215	-3159.11851851851	-420.666666666667
44331.5954782986	0	3159.119	-3159.34814814814	-423.17037037037
44331.5954784144	0	3159.119	-3159.54074074074	-425.777777777778
44331.5954785301	0	3159.541	-3159.65185185185	-428.251851851852
44331.5954786458	0	3159.541	-3159.77037037037	-430.733333333333
44331.5954787616	0	3159.771	-3159.82962962963	-433.140740740741
44331.5954788773	0	3159.771	-3159.9037037037	-435.688888888889
44331.5954789931	0	3159.904	-3160.06666666666	-438.214814814815
44331.5954791088	0	3159.904	-3160.31851851851	-440.6
44331.5954792245	0	3160.319	-3160.88148148148	-443.081481481481
44331.5954793403	0	3160.319	-3161.75555555555	-445.555555555555
44331.595479456	0	3161.756	-3162.93333333333	-447.888888888889
44331.5954795718	0	3161.756	-3164.22222222222	-450.096296296296
44331.5954796875	0	3164.223	-3165.67407407407	-451.97037037037
44331.5954798032	0	3164.223	-3167.35555555555	-453.888888888889
44331.595479919	0	3167.356	-3169.2074074074	-455.674074074074
44331.5954800347	0	3167.356	-3171.26666666666	-457.57037037037
44331.5954801505	0	3171.267	-3173.24444444444	-459.362962962963
44331.5954802662	0	3171.267	-3174.94074074074	-461
44331.5954803819	0	3174.941	-3176.79259259259	-462.851851851852
44331.5954804977	0	3174.941	-3178.53333333333	-464.955555555555
44331.5954806134	0	3178.534	-3180.15555555555	-466.948148148148
44331.5954807292	0	3178.534	-3181.65925925925	-469.125925925926
44331.5954808449	0	3181.66	-3183.12592592592	-471.355555555555
44331.5954809606	0	3181.66	-3184.62962962962	-473.755555555555
44331.5954810764	0	3184.63	-3185.98518518518	-476.022222222222
44331.5954811921	0	3184.63	-3187.14074074074	-478.274074074074
44331.5954813079	0	3187.141	-3188.25185185185	-480.488888888889
44331.5954814236	0	3187.141	-3189.47407407407	-482.459259259259
44331.5954815393	0	3189.474	-3190.66666666666	-484.029629629629
44331.5954816551	0	3189.474	-3192.11111111111	-485.274074074074
44331.5954817708	0	3192.111	-3193.62962962962	-486.6
44331.5954818866	0	3192.111	-3195.03703703703	-487.711111111111
44331.5954820023	0	3195.037	-3196.26666666666	-488.725925925926
44331.5954821181	0	3195.037	-3197.43703703703	-489.748148148148
44331.5954822338	0	3197.437	-3198.48888888888	-490.659259259259
44331.5954823495	0	3197.437	-3199.7037037037	-491.57037037037
44331.5954824653	0	3199.704	-3201.17777777777	-492.333333333333
44331.595482581	0	3199.704	-3202.92592592592	-493.051851851852
44331.5954826968	0	3202.926	-3204.88888888888	-493.622222222222
44331.5954828125	0	3202.926	-3207.13333333333	-494.051851851852
44331.5954829282	0	3207.133	-3209.44444444444	-494.466666666666
44331.595483044	0	3207.133	-3211.83703703703	-494.807407407407
44331.5954831597	0	3211.837	-3214.51851851851	-495.185185185185
44331.5954832755	0	3211.837	-3217.14074074074	-495.548148148148
44331.5954833912	0	3217.141	-3219.86666666666	-495.807407407407
44331.5954835069	0	3217.141	-3222.68888888888	-496.059259259259
44331.5954836227	0	3222.689	-3225.49629629629	-496.274074074074
44331.5954837384	0	3222.689	-3228.18518518518	-496.518518518518
44331.5954838542	0	3228.185	-3230.8	-496.733333333333
44331.5954839699	0	3228.185	-3233.24444444444	-496.874074074074
44331.5954840857	0	3233.244	-3235.2074074074	-496.94074074074
44331.5954842014	0	3233.244	-3236.66666666666	-496.933333333333
44331.5954843171	0	3236.666	-3237.63703703703	-496.94074074074
44331.5954844329	0	3236.666	-3238.08888888888	-496.911111111111
44331.5954845486	0	3238.088	-3238.15555555555	-496.807407407407
44331.5954846644	0	3238.088	-3237.99259259259	-496.607407407407
44331.5954847801	0	3237.992	-3237.66666666666	-496.407407407407
44331.5954848958	0	3237.992	-3237.38518518518	-496.185185185185
44331.5954850116	0	3237.385	-3237.14074074074	-495.94074074074
44331.5954851273	0	3237.385	-3237.13333333333	-495.651851851852
44331.5954852431	0	3237.133	-3237.45925925925	-495.37037037037
44331.5954853588	0	3237.133	-3238.08148148148	-495.059259259259
44331.5954854745	0	3238.081	-3238.86666666666	-494.8
44331.5954855903	0	3238.081	-3240.03703703703	-494.614814814815
44331.595485706	0	3240.037	-3241.67407407407	-494.488888888889
44331.5954858218	0	3240.037	-3243.67407407407	-494.259259259259
44331.5954859375	0	3243.674	-3246.11851851851	-494.037037037037
44331.5954860532	0	3243.674	-3248.68888888888	-493.896296296296
44331.595486169	0	3248.689	-3251.39999999999	-493.696296296296
44331.5954862847	0	3248.689	-3254.25925925925	-493.548148148148
44331.5954864005	0	3254.259	-3257.48148148148	-493.37037037037
44331.5954865162	0	3254.259	-3260.97037037036	-493.274074074074
44331.5954866319	0	3260.97	-3264.66666666666	-493.096296296296
44331.5954867477	0	3260.97	-3268.37037037037	-492.962962962963
44331.5954868634	0	3268.37	-3272.08888888888	-492.8
44331.5954869792	0	3268.37	-3275.55555555555	-492.607407407407
44331.5954870949	0	3275.555	-3278.58518518518	-492.281481481481
44331.5954872106	0	3275.555	-3281.48888888888	-491.97037037037
44331.5954873264	0	3281.488	-3284.1037037037	-491.592592592592
44331.5954874421	0	3281.488	-3286.39999999999	-491.244444444444
44331.5954875579	0	3286.399	-3288.39999999999	-490.985185185185
44331.5954876736	0	3286.399	-3290.31851851851	-490.688888888889
44331.5954877894	0	3290.318	-3292.15555555555	-490.4
44331.5954879051	0	3290.318	-3293.93333333333	-490.2
44331.5954880208	0	3293.933	-3295.75555555555	-490.014814814814
44331.5954881366	0	3293.933	-3297.59259259259	-489.888888888889
44331.5954882523	0	3297.592	-3299.56296296296	-489.844444444444
44331.5954883681	0	3297.592	-3301.54814814814	-489.814814814815
44331.5954884838	0	3301.548	-3303.57037037037	-489.814814814815
44331.5954885995	0	3301.548	-3305.57777777777	-489.792592592592
44331.5954887153	0	3305.578	-3307.62962962962	-489.777777777777
44331.595488831	0	3305.578	-3309.78518518518	-489.755555555555
44331.5954889468	0	3309.785	-3312.22222222222	-489.748148148148
44331.5954890625	0	3309.785	-3314.85925925925	-489.718518518518
44331.5954891782	0	3314.859	-3317.65925925925	-489.837037037037
44331.595489294	0	3314.859	-3320.51111111111	-489.911111111111
44331.5954894097	0	3320.511	-3323.54074074074	-489.925925925926
44331.5954895255	0	3320.511	-3326.68888888888	-490
44331.5954896412	0	3326.689	-3329.95555555555	-490.14074074074
44331.5954897569	0	3326.689	-3333.33333333333	-490.333333333333
44331.5954898727	0	3333.333	-3336.34074074074	-490.466666666666
44331.5954899884	0	3333.333	-3339.4	-490.822222222222
44331.5954901042	0	3339.4	-3341.82222222222	-491.281481481481
44331.5954902199	0	3339.4	-3343.95555555555	-491.74074074074
44331.5954903356	0	3343.956	-3345.62962962963	-492.133333333333
44331.5954904514	0	3343.956	-3346.94814814814	-492.785185185185
44331.5954905671	0	3346.949	-3347.65925925925	-493.429629629629
44331.5954906829	0	3346.949	-3347.93333333333	-494.133333333333
44331.5954907986	0	3347.934	-3347.82222222222	-494.859259259259
44331.5954909144	0	3347.934	-3347.56296296296	-495.614814814814
44331.5954910301	0	3347.564	-3347.42962962963	-496.429629629629
44331.5954911458	0	3347.564	-3347.45925925925	-497.274074074074
44331.5954912616	0	3347.46	-3347.83703703703	-498.029629629629
44331.5954913773	0	3347.46	-3348.65925925925	-498.859259259259
44331.5954914931	0	3348.66	-3349.74074074074	-499.748148148148
44331.5954916088	0	3348.66	-3351.26666666666	-500.651851851851
44331.5954917245	0	3351.267	-3353.08888888888	-501.54074074074
44331.5954918403	0	3351.267	-3354.97777777777	-502.466666666666
44331.595491956	0	3354.978	-3357.19259259259	-503.6
44331.5954920718	0	3354.978	-3359.62222222222	-504.785185185185
44331.5954921875	0	3359.622	-3362.09629629629	-506.133333333333
44331.5954923032	0	3359.622	-3364.56296296296	-507.525925925926
44331.595492419	0	3364.563	-3367.1037037037	-509.118518518518
44331.5954925347	0	3364.563	-3369.77037037037	-510.614814814814
44331.5954926505	0	3369.77	-3372.93333333333	-512.311111111111
44331.5954927662	0	3369.77	-3376.34074074074	-514.222222222222
44331.5954928819	0	3376.34	-3379.85925925925	-516.051851851852
44331.5954929977	0	3376.34	-3383.51851851851	-517.962962962963
44331.5954931134	0	3383.518	-3387.11111111111	-519.837037037037
44331.5954932292	0	3383.518	-3390.54074074074	-521.637037037037
44331.5954933449	0	3390.54	-3393.98518518518	-523.511111111111
44331.5954934606	0	3390.54	-3397.14814814814	-525.511111111111
44331.5954935764	0	3397.147	-3400.04444444444	-527.451851851852
44331.5954936921	0	3397.147	-3402.67407407407	-529.503703703703
44331.5954938079	0	3402.673	-3404.83703703703	-531.444444444444
44331.5954939236	0	3402.673	-3406.37777777777	-533.4
44331.5954940393	0	3406.377	-3407.26666666666	-535.274074074074
44331.5954941551	0	3406.377	-3407.39259259259	-537.022222222222
44331.5954942708	0	3407.392	-3407.08148148148	-538.481481481481
44331.5954943866	0	3407.392	-3406.34814814814	-539.755555555555
44331.5954945023	0	3406.348	-3405.26666666666	-540.962962962963
44331.5954946181	0	3406.348	-3403.99999999999	-542.140740740741
44331.5954947338	0	3404	-3402.77037037037	-543.296296296296
44331.5954948495	0	3404	-3401.62962962962	-544.437037037037
44331.5954949653	0	3401.63	-3400.56296296296	-545.718518518518
44331.595495081	0	3401.63	-3399.64444444444	-547.081481481481
44331.5954951968	0	3399.645	-3398.85185185185	-548.607407407407
44331.5954953125	0	3399.645	-3398.37037037037	-550.044444444444
44331.5954954282	0	3398.371	-3398.22962962962	-551.474074074074
44331.595495544	0	3398.371	-3398.21481481481	-553.066666666666
44331.5954956597	0	3398.215	-3398.38518518518	-554.6
44331.5954957755	0	3398.215	-3398.74074074074	-556.133333333333
44331.5954958912	0	3398.741	-3399.22962962962	-557.718518518518
44331.5954960069	0	3398.741	-3399.69629629629	-559.133333333333
44331.5954961227	0	3399.697	-3400.18518518518	-560.614814814815
44331.5954962384	0	3399.697	-3400.71851851851	-562.051851851852
44331.5954963542	0	3400.719	-3401.28148148148	-563.385185185185
44331.5954964699	0	3400.719	-3401.91111111111	-564.711111111111
44331.5954965857	0	3401.912	-3402.71111111111	-566.162962962963
44331.5954967014	0	3401.912	-3403.49629629629	-567.518518518518
44331.5954968171	0	3403.497	-3404.25185185185	-568.777777777778
44331.5954969329	0	3403.497	-3404.96296296296	-569.985185185185
44331.5954970486	0	3404.964	-3405.67407407407	-571.037037037037
44331.5954971644	0	3404.964	-3406.51851851851	-572.155555555555
44331.5954972801	0	3406.52	-3407.37037037037	-573.148148148148
44331.5954973958	0	3406.52	-3408.33333333333	-574.103703703704
44331.5954975116	0	3408.335	-3409.39259259259	-575.133333333333
44331.5954976273	0	3408.335	-3410.18518518518	-576.014814814815
44331.5954977431	0	3410.187	-3410.76296296296	-577
44331.5954978588	0	3410.187	-3411.03703703703	-577.977777777778
44331.5954979745	0	3411.039	-3411.01481481481	-578.940740740741
44331.5954980903	0	3411.039	-3410.7037037037	-579.777777777778
44331.595498206	0	3410.706	-3410.19259259259	-580.496296296296
44331.5954983218	0	3410.706	-3409.74814814814	-581.111111111111
44331.5954984375	0	3409.75	-3409.53333333333	-581.666666666667
44331.5954985532	0	3409.75	-3409.73333333333	-582.066666666666
44331.595498669	0	3409.735	-3410.36296296296	-582.414814814815
44331.5954987847	0	3409.735	-3411.27407407407	-582.555555555555
44331.5954989005	0	3411.276	-3412.53333333333	-582.622222222222
44331.5954990162	0	3411.276	-3414.19259259259	-582.681481481481
44331.5954991319	0	3414.195	-3416.17037037036	-582.740740740741
44331.5954992477	0	3414.195	-3418.57777777777	-582.740740740741
44331.5954993634	0	3418.58	-3421.28888888888	-582.688888888889
44331.5954994792	0	3418.58	-3424.0074074074	-582.733333333333
44331.5954995949	0	3424.01	-3427.03703703703	-582.866666666667
44331.5954997106	0	3424.01	-3430.27407407407	-582.866666666667
44331.5954998264	0	3430.277	-3433.57037037036	-582.837037037037
44331.5954999421	0	3430.277	-3436.95555555555	-582.540740740741
44331.5955000579	0	3436.958	-3440.21481481481	-582.2
44331.5955001736	0	3436.958	-3443.4074074074	-581.918518518518
44331.5955002894	0	3443.41	-3446.38518518518	-581.585185185185
44331.5955004051	0	3443.41	-3449.17037037036	-581.103703703704
44331.5955005208	0	3449.173	-3451.8074074074	-580.651851851852
44331.5955006366	0	3449.173	-3454.05925925925	-580.222222222222
44331.5955007523	0	3454.062	-3455.9037037037	-579.755555555555
44331.5955008681	0	3454.062	-3457.18518518518	-579.266666666666
44331.5955009838	0	3457.188	-3458.14814814814	-578.696296296296
44331.5955010995	0	3457.188	-3458.97037037036	-578.081481481481
44331.5955012153	0	3458.973	-3459.72592592592	-577.474074074074
44331.595501331	0	3458.973	-3460.52592592592	-576.874074074074
44331.5955014468	0	3460.529	-3461.48888888888	-576.177777777777
44331.5955015625	0	3460.529	-3462.77037037036	-575.437037037037
44331.5955016782	0	3462.773	-3464.18518518518	-574.77037037037
44331.595501794	0	3462.773	-3465.53333333333	-574.148148148148
44331.5955019097	0	3465.536	-3467.47407407407	-573.525925925926
44331.5955020255	0	3465.536	-3469.73333333333	-573.103703703703
44331.5955021412	0	3469.736	-3472.25925925925	-572.57037037037
44331.5955022569	0	3469.736	-3474.02222222222	-572.133333333333
44331.5955023727	0	3474.025	-3477.29629629629	-571.681481481481
44331.5955024884	0	3474.025	-3480.93333333333	-571.259259259259
44331.5955026042	0	3480.936	-3484.74074074073	-570.837037037037
44331.5955027199	0	3480.936	-3488.65925925925	-570.451851851852
44331.5955028356	0	3488.662	-3490.76296296296	-570.222222222222
44331.5955029514	0	3488.662	-3491.65925925925	-570.414814814815
44331.5955030671	0	3491.662	-3492.55555555555	-570.348148148148
44331.5955031829	0	3491.662	-3495.53333333333	-570.051851851852
44331.5955032986	0	3495.536	-3499.48888888888	-569.496296296296
44331.5955034144	0	3495.536	-3503.31851851851	-568.896296296296
44331.5955035301	0	3503.321	-3506.46666666666	-568.34074074074
44331.5955036458	0	3503.321	-3508.99999999999	-567.822222222222
44331.5955037616	0	3509.002	-3510.9111111111	-567.288888888889
44331.5955038773	0	3509.002	-3512.7111111111	-566.681481481481
44331.5955039931	0	3512.713	-3514.05185185185	-566.237037037037
44331.5955041088	0	3512.713	-3515.3111111111	-565.792592592592
44331.5955042245	0	3515.313	-3516.38518518518	-565.429629629629
44331.5955043403	0	3515.313	-3517.46666666666	-565.103703703703
44331.595504456	0	3517.469	-3518.39999999999	-564.733333333333
44331.5955045718	0	3517.469	-3519.11851851851	-564.392592592592
44331.5955046875	0	3519.121	-3519.7111111111	-564.029629629629
44331.5955048032	0	3519.121	-3520.14074074073	-563.637037037037
44331.595504919	0	3520.143	-3520.45185185185	-563.192592592592
44331.5955050347	0	3520.143	-3520.81481481481	-562.674074074074
44331.5955051505	0	3520.817	-3521.39999999999	-562.044444444444
44331.5955052662	0	3520.817	-3522.15555555555	-561.325925925926
44331.5955053819	0	3522.158	-3523.23703703703	-560.533333333333
44331.5955054977	0	3522.158	-3524.38518518518	-559.740740740741
44331.5955056134	0	3524.388	-3525.79259259259	-558.859259259259
44331.5955057292	0	3524.388	-3527.28148148148	-557.977777777778
44331.5955058449	0	3527.284	-3529.13333333333	-556.940740740741
44331.5955059606	0	3527.284	-3531.08148148148	-555.925925925926
44331.5955060764	0	3531.084	-3533.47407407407	-554.77037037037
44331.5955061921	0	3531.084	-3535.83703703703	-553.696296296296
44331.5955063079	0	3535.84	-3538.47407407407	-552.451851851852
44331.5955064236	0	3535.84	-3541.11851851851	-551.22962962963
44331.5955065394	0	3541.121	-3543.71111111111	-549.888888888889
44331.5955066551	0	3541.121	-3546.59999999999	-548.488888888889
44331.5955067708	0	3546.602	-3549.64444444444	-546.859259259259
44331.5955068866	0	3546.602	-3552.84444444444	-545.125925925926
44331.5955070023	0	3552.846	-3556.38518518518	-543.340740740741
44331.5955071181	0	3552.846	-3559.83703703703	-541.585185185185
44331.5955072338	0	3559.839	-3563.39259259259	-539.807407407407
44331.5955073495	0	3559.839	-3567.1111111111	-537.918518518518
44331.5955074653	0	3567.113	-3570.86666666666	-536.207407407407
44331.595507581	0	3567.113	-3574.57037037036	-534.362962962963
44331.5955076968	0	3574.572	-3578.23703703703	-532.481481481481
44331.5955078125	0	3574.572	-3581.34814814814	-530.814814814815
44331.5955079282	0	3581.35	-3583.77777777777	-529.311111111111
44331.595508044	0	3581.35	-3585.91851851851	-527.829629629629
44331.5955081597	0	3585.92	-3587.67407407407	-526.37037037037
44331.5955082755	0	3585.92	-3589.05925925925	-525
44331.5955083912	0	3589.061	-3590.08888888888	-523.740740740741
44331.5955085069	0	3589.061	-3590.94814814814	-522.414814814815
44331.5955086227	0	3590.95	-3591.81481481481	-521.088888888889
44331.5955087384	0	3590.95	-3592.73333333333	-519.725925925926
44331.5955088542	0	3592.735	-3593.68888888888	-518.296296296296
44331.5955089699	0	3592.735	-3594.7037037037	-516.822222222222
44331.5955090857	0	3594.705	-3595.73333333333	-515.311111111111
44331.5955092014	0	3594.705	-3596.85185185185	-513.562962962963
44331.5955093171	0	3596.853	-3598.05925925925	-511.977777777778
44331.5955094329	0	3596.853	-3599.31851851851	-510.177777777778
44331.5955095486	0	3599.32	-3600.78518518518	-508.422222222222
44331.5955096644	0	3599.32	-3602.45185185185	-506.77037037037
44331.5955097801	0	3602.453	-3604.27407407407	-505.103703703703
44331.5955098958	0	3602.453	-3606.49629629629	-503.362962962963
44331.5955100116	0	3606.497	-3609.12592592592	-501.503703703703
44331.5955101273	0	3606.497	-3612.07407407407	-499.622222222222
44331.5955102431	0	3612.075	-3615.46666666666	-497.659259259259
44331.5955103588	0	3612.075	-3618.88148148148	-495.733333333333
44331.5955104745	0	3618.882	-3622.37777777777	-493.925925925926
44331.5955105903	0	3618.882	-3626.05925925925	-492.118518518518
44331.595510706	0	3626.06	-3629.94814814814	-490.229629629629
44331.5955108218	0	3626.06	-3633.81481481481	-488.362962962963
44331.5955109375	0	3633.816	-3637.59999999999	-486.548148148148
44331.5955110532	0	3633.816	-3641.45185185185	-484.77037037037
44331.595511169	0	3641.453	-3645.29629629629	-483.029629629629
44331.5955112847	0	3641.453	-3649.22222222222	-481.377777777777
44331.5955114005	0	3649.223	-3653.14074074073	-479.725925925925
44331.5955115162	0	3649.223	-3656.96296296296	-478.111111111111
44331.5955116319	0	3656.964	-3660.69629629629	-476.6
44331.5955117477	0	3656.964	-3664.28888888888	-475.111111111111
44331.5955118634	0	3664.29	-3667.71851851851	-473.518518518518
44331.5955119792	0	3664.29	-3670.66666666666	-472.118518518518
44331.5955120949	0	3670.668	-3673.25185185185	-470.8
44331.5955122106	0	3670.668	-3675.79999999999	-469.474074074074
44331.5955123264	0	3675.801	-3677.97777777777	-468.362962962963
44331.5955124421	0	3675.801	-3680.08148148147	-467.296296296296
44331.5955125579	0	3680.082	-3681.93333333333	-466.244444444444
44331.5955126736	0	3680.082	-3683.55555555555	-465.407407407407
44331.5955127894	0	3683.556	-3685.09629629629	-464.562962962963
44331.5955129051	0	3683.556	-3686.8074074074	-463.622222222222
44331.5955130208	0	3686.808	-3688.63703703703	-462.577777777777
44331.5955131366	0	3686.808	-3690.66666666666	-461.592592592592
44331.5955132523	0	3690.667	-3692.94814814814	-460.562962962963
44331.5955133681	0	3690.667	-3695.55555555555	-459.629629629629
44331.5955134838	0	3695.556	-3698.02222222222	-458.859259259259
44331.5955135995	0	3695.556	-3700.57037037036	-458.229629629629
44331.5955137153	0	3700.571	-3703.3037037037	-457.74074074074
44331.595513831	0	3700.571	-3706.38518518518	-457.2
44331.5955139468	0	3706.386	-3709.52592592592	-456.896296296296
44331.5955140625	0	3706.386	-3712.72592592592	-456.414814814815
44331.5955141782	0	3712.727	-3715.5037037037	-455.814814814815
44331.595514294	0	3712.727	-3718.31851851851	-455.325925925926
44331.5955144097	0	3718.32	-3721.16296296296	-454.837037037037
44331.5955145255	0	3718.32	-3723.94814814814	-454.392592592592
44331.5955146412	0	3723.95	-3726.7037037037	-454.022222222222
44331.5955147569	0	3723.95	-3729.59999999999	-453.651851851852
44331.5955148727	0	3729.602	-3732.34074074073	-453.311111111111
44331.5955149884	0	3729.602	-3735.21481481481	-452.866666666666
44331.5955151042	0	3735.217	-3737.99259259259	-452.4
44331.5955152199	0	3735.217	-3740.61481481481	-451.814814814815
44331.5955153356	0	3740.617	-3742.64444444444	-451.237037037037
44331.5955154514	0	3740.617	-3744.43703703703	-450.555555555555
44331.5955155671	0	3744.439	-3745.87407407407	-449.837037037037
44331.5955156829	0	3744.439	-3746.79999999999	-449.222222222222
44331.5955157986	0	3746.802	-3747.38518518518	-448.6
44331.5955159143	0	3746.802	-3747.75555555555	-447.94074074074
44331.5955160301	0	3747.758	-3747.95555555555	-447.325925925926
44331.5955161458	0	3747.758	-3748.05185185185	-446.807407407407
44331.5955162616	0	3748.054	-3748.1037037037	-446.229629629629
44331.5955163773	0	3748.054	-3748.08888888888	-445.644444444444
44331.5955164931	0	3748.091	-3748.08888888888	-444.992592592592
44331.5955166088	0	3748.091	-3748.13333333333	-444.229629629629
44331.5955167245	0	3748.135	-3748.15555555555	-443.422222222222
44331.5955168403	0	3748.135	-3748.22962962962	-442.674074074074
44331.595516956	0	3748.231	-3748.42962962962	-441.962962962963
44331.5955170718	0	3748.231	-3748.96296296296	-441.066666666666
44331.5955171875	0	3748.964	-3749.65925925925	-440.081481481481
44331.5955173032	0	3748.964	-3750.58518518518	-439.029629629629
44331.595517419	0	3750.586	-3751.64444444444	-438
44331.5955175347	0	3750.586	-3752.89629629629	-436.903703703703
44331.5955176505	0	3752.897	-3754.6074074074	-435.688888888889
44331.5955177662	0	3752.897	-3756.48148148148	-434.407407407407
44331.5955178819	0	3756.482	-3758.41481481481	-433.044444444444
44331.5955179977	0	3756.482	-3760.61481481481	-431.629629629629
44331.5955181134	0	3760.615	-3762.94074074073	-430.125925925926
44331.5955182292	0	3760.615	-3765.32592592592	-428.614814814815
44331.5955183449	0	3765.326	-3767.72592592592	-426.962962962963
44331.5955184607	0	3765.326	-3770.32592592592	-425.259259259259
44331.5955185764	0	3770.326	-3772.74814814814	-423.503703703703
44331.5955186921	0	3770.326	-3775.1111111111	-421.762962962963
44331.5955188079	0	3775.111	-3777.08148148148	-420.022222222222
44331.5955189236	0	3775.111	-3778.57037037036	-418.355555555555
44331.5955190394	0	3778.57	-3779.71111111111	-416.762962962963
44331.5955191551	0	3778.57	-3780.57037037036	-415.259259259259
44331.5955192708	0	3780.57	-3781.13333333333	-413.977777777777
44331.5955193866	0	3780.57	-3781.57777777777	-412.822222222222
44331.5955195023	0	3781.577	-3781.91851851851	-411.518518518518
44331.5955196181	0	3781.577	-3782.34074074073	-410.14074074074
44331.5955197338	0	3782.34	-3783.27407407407	-408.585185185185
44331.5955198495	0	3782.34	-3784.35555555555	-407.022222222222
44331.5955199653	0	3784.355	-3785.7037037037	-405.429629629629
44331.595520081	0	3784.355	-3787.11111111111	-403.888888888889
44331.5955201968	0	3787.111	-3788.51111111111	-402.4
44331.5955203125	0	3787.111	-3790.11851851851	-400.955555555555
44331.5955204282	0	3790.118	-3791.84444444444	-399.437037037037
44331.595520544	0	3790.118	-3793.7037037037	-397.918518518518
44331.5955206597	0	3793.703	-3795.69629629629	-396.303703703703
44331.5955207755	0	3793.703	-3797.77777777777	-394.607407407407
44331.5955208912	0	3797.777	-3800.0074074074	-392.911111111111
44331.5955210069	0	3797.777	-3802.4074074074	-391.325925925926
44331.5955211227	0	3802.407	-3804.39999999999	-390.029629629629
44331.5955212384	0	3802.407	-3807.28148148148	-388.355555555555
44331.5955213542	0	3807.281	-3810.82962962962	-386.518518518518
44331.5955214699	0	3807.281	-3814.65925925925	-384.74074074074
44331.5955215856	0	3814.659	-3818.67407407407	-382.762962962963
44331.5955217014	0	3814.659	-3822.74814814814	-380.74074074074
44331.5955218171	0	3822.748	-3826.76296296296	-378.762962962963
44331.5955219329	0	3822.748	-3830.74814814814	-376.822222222222
44331.5955220486	0	3830.748	-3834.77037037036	-374.911111111111
44331.5955221644	0	3830.748	-3838.3037037037	-373.111111111111
44331.5955222801	0	3838.304	-3841.9037037037	-371.244444444444
44331.5955223958	0	3838.304	-3845.09629629629	-369.511111111111
44331.5955225116	0	3845.097	-3848.05925925925	-367.911111111111
44331.5955226273	0	3845.097	-3850.71111111111	-366.362962962963
44331.5955227431	0	3850.712	-3853.25185185185	-364.866666666666
44331.5955228588	0	3850.712	-3855.73333333333	-363.377777777777
44331.5955229745	0	3855.734	-3858.22962962962	-361.785185185185
44331.5955230903	0	3855.734	-3860.89629629629	-360.096296296296
44331.595523206	0	3860.897	-3863.48888888888	-358.555555555555
44331.5955233218	0	3860.897	-3866.17777777777	-356.962962962963
44331.5955234375	0	3866.178	-3869.13333333333	-355.237037037037
44331.5955235532	0	3866.178	-3871.97777777777	-353.511111111111
44331.595523669	0	3871.978	-3874.97777777777	-351.762962962963
44331.5955237847	0	3871.978	-3878.01481481481	-350.133333333333
44331.5955239005	0	3878.015	-3881.62962962962	-348.274074074074
44331.5955240162	0	3878.015	-3885.38518518518	-346.488888888888
44331.5955241319	0	3885.385	-3889.31111111111	-344.696296296296
44331.5955242477	0	3885.385	-3893.39259259259	-342.911111111111
44331.5955243634	0	3893.392	-3897.59999999999	-341.081481481481
44331.5955244792	0	3893.392	-3901.56296296296	-339.266666666666
44331.5955245949	0	3901.562	-3905.62222222222	-337.392592592592
44331.5955247106	0	3901.562	-3909.41481481481	-335.622222222222
44331.5955248264	0	3909.414	-3913.07407407407	-333.874074074074
44331.5955249421	0	3909.414	-3916.49629629629	-332.251851851851
44331.5955250579	0	3916.495	-3919.46666666666	-330.629629629629
44331.5955251736	0	3916.495	-3921.94814814814	-329.17037037037
44331.5955252894	0	3921.947	-3924.31111111111	-327.748148148148
44331.5955254051	0	3921.947	-3926.43703703703	-326.348148148148
44331.5955255208	0	3926.436	-3928.39999999999	-324.822222222222
44331.5955256366	0	3926.436	-3930.19999999999	-323.251851851851
44331.5955257523	0	3930.199	-3931.97037037037	-321.592592592592
44331.5955258681	0	3930.199	-3933.55555555555	-319.851851851851
44331.5955259838	0	3933.555	-3934.9037037037	-318.155555555555
44331.5955260995	0	3933.555	-3936.09629629629	-316.385185185185
44331.5955262153	0	3936.096	-3937.14814814814	-314.629629629629
44331.595526331	0	3936.096	-3938.23703703703	-312.807407407407
44331.5955264468	0	3938.237	-3939.37777777777	-310.97037037037
44331.5955265625	0	3938.237	-3940.49629629629	-309.162962962963
44331.5955266782	0	3940.496	-3941.68888888888	-307.37037037037
44331.595526794	0	3940.496	-3942.98518518518	-305.57037037037
44331.5955269097	0	3942.985	-3944.41481481481	-303.777777777777
44331.5955270255	0	3942.985	-3946.02222222222	-302.029629629629
44331.5955271412	0	3946.022	-3947.77777777777	-300.362962962963
44331.5955272569	0	3946.022	-3949.68148148148	-298.614814814814
44331.5955273727	0	3949.681	-3951.52592592592	-296.933333333333
44331.5955274884	0	3949.681	-3953.36296296296	-295.214814814814
44331.5955276042	0	3953.362	-3955.14814814814	-293.518518518518
44331.5955277199	0	3953.362	-3956.92592592592	-291.74074074074
44331.5955278356	0	3956.925	-3958.41481481481	-289.948148148148
44331.5955279514	0	3956.925	-3959.6	-288.096296296296
44331.5955280671	0	3959.599	-3960.24444444444	-286.533333333333
44331.5955281829	0	3959.599	-3960.5037037037	-284.94074074074
44331.5955282986	0	3960.503	-3960.48888888888	-283.422222222222
44331.5955284143	0	3960.503	-3960.38518518518	-281.896296296296
44331.5955285301	0	3960.384	-3960.3037037037	-280.274074074074
44331.5955286458	0	3960.384	-3960.35555555555	-278.629629629629
44331.5955287616	0	3960.354	-3960.69629629629	-276.925925925925
44331.5955288773	0	3960.354	-3961.42222222222	-275.044444444444
44331.5955289931	0	3961.421	-3962.26666666666	-273.296296296296
44331.5955291088	0	3961.421	-3963.28888888888	-271.207407407407
44331.5955292245	0	3963.288	-3964.3037037037	-269.177777777777
44331.5955293403	0	3963.288	-3965.4074074074	-266.888888888888
44331.595529456	0	3965.407	-3966.6	-264.644444444444
44331.5955295718	0	3965.407	-3967.78518518518	-262.333333333333
44331.5955296875	0	3967.785	-3969.1037037037	-259.851851851851
44331.5955298032	0	3967.785	-3970.36296296296	-257.318518518518
44331.595529919	0	3970.363	-3971.61481481481	-254.844444444444
44331.5955300347	0	3970.363	-3972.78518518518	-252.288888888888
44331.5955301505	0	3972.785	-3973.79259259259	-249.674074074073
44331.5955302662	0	3972.785	-3974.94814814814	-247.088888888888
44331.5955303819	0	3974.948	-3976.34814814814	-244.577777777777
44331.5955304977	0	3974.948	-3978.11851851851	-242.133333333333
44331.5955306134	0	3978.118	-3980.31111111111	-239.71111111111
44331.5955307292	0	3978.118	-3983.02222222222	-237.251851851851
44331.5955308449	0	3983.022	-3986.05185185185	-234.755555555555
44331.5955309607	0	3983.022	-3988.72592592592	-232.622222222222
44331.5955310764	0	3988.726	-3991.67407407407	-230.599999999999
44331.5955311921	0	3988.726	-3995.0074074074	-228.229629629629
44331.5955313079	0	3995.007	-3998.61481481481	-225.681481481481
44331.5955314236	0	3995.007	-4002.14814814814	-222.962962962962
44331.5955315394	0	4002.148	-4003.83703703703	-221.637037037036
44331.5955316551	0	4002.148	-4004.29629629629	-221.274074074073
44331.5955317708	0	4004.296	-4006.71851851851	-219.399999999999
44331.5955318866	0	4004.296	-4009.96296296296	-216.792592592592
44331.5955320023	0	4009.963	-4012.79259259259	-214.407407407407
44331.5955321181	0	4009.963	-4015.35555555555	-212.118518518518
44331.5955322338	0	4015.356	-4017.56296296296	-209.866666666666
44331.5955323495	0	4015.356	-4019.42962962963	-207.674074074073
44331.5955324653	0	4019.43	-4021.14074074074	-205.429629629629
44331.595532581	0	4019.43	-4022.75555555555	-203.066666666666
44331.5955326968	0	4022.756	-4024.33333333333	-200.71111111111
44331.5955328125	0	4022.756	-4025.9037037037	-198.348148148147
44331.5955329282	0	4025.904	-4027.41481481481	-195.94074074074
44331.595533044	0	4025.904	-4028.86666666666	-193.488888888888
44331.5955331597	0	4028.867	-4030.19259259259	-190.977777777777
44331.5955332755	0	4028.867	-4031.35555555555	-188.592592592592
44331.5955333912	0	4031.356	-4032.47407407407	-186.251851851851
44331.5955335069	0	4031.356	-4033.78518518518	-183.822222222222
44331.5955336227	0	4033.786	-4035.31851851851	-181.54074074074
44331.5955337384	0	4033.786	-4037.17037037037	-179.318518518518
44331.5955338542	0	4037.171	-4039.19259259259	-177.229629629629
44331.5955339699	0	4037.171	-4041.69629629629	-175.007407407407
44331.5955340856	0	4041.697	-4044.54814814814	-172.792592592592
44331.5955342014	0	4041.697	-4047.28148148148	-170.718518518518
44331.5955343171	0	4047.282	-4050.31851851851	-168.644444444444
44331.5955344329	0	4047.282	-4053.43703703703	-166.585185185185
44331.5955345486	0	4053.438	-4056.45185185185	-164.51111111111
44331.5955346644	0	4053.438	-4059.0074074074	-162.592592592592
44331.5955347801	0	4059.008	-4061.06666666666	-160.822222222222
44331.5955348958	0	4059.008	-4062.78518518518	-159.096296296296
44331.5955350116	0	4062.786	-4064.14814814814	-157.474074074073
44331.5955351273	0	4062.786	-4065.31851851851	-155.933333333333
44331.5955352431	0	4065.319	-4066.19259259259	-154.555555555555
44331.5955353588	0	4065.319	-4066.74814814814	-153.429629629629
44331.5955354745	0	4066.749	-4067.11111111111	-152.451851851851
44331.5955355903	0	4066.749	-4067.25185185185	-151.733333333333
44331.595535706	0	4067.253	-4067.35555555555	-151.074074074073
44331.5955358218	0	4067.253	-4067.49629629629	-150.585185185185
44331.5955359375	0	4067.497	-4067.73333333333	-150.199999999999
44331.5955360532	0	4067.497	-4068.08888888888	-149.785185185185
44331.595536169	0	4068.09	-4068.51851851851	-149.474074074073
44331.5955362847	0	4068.09	-4069.16296296296	-149.237037037036
44331.5955364005	0	4069.164	-4069.97037037037	-149.081481481481
44331.5955365162	0	4069.164	-4071.14814814814	-149.022222222222
44331.5955366319	0	4071.149	-4072.54074074074	-149.081481481481
44331.5955367477	0	4071.149	-4074.26666666666	-149.118518518518
44331.5955368634	0	4074.268	-4076.34814814814	-149.237037037036
44331.5955369792	0	4074.268	-4078.57777777777	-149.422222222222
44331.5955370949	0	4078.579	-4080.99259259259	-149.681481481481
44331.5955372106	0	4078.579	-4083.17037037037	-149.992592592592
44331.5955373264	0	4083.172	-4084.66666666666	-150.281481481481
44331.5955374421	0	4083.172	-4085.74074074074	-150.762962962962
44331.5955375579	0	4085.742	-4086.22962962963	-151.237037037036
44331.5955376736	0	4085.742	-4086.22962962963	-151.703703703703
44331.5955377894	0	4086.231	-4085.88888888889	-152.17037037037
44331.5955379051	0	4086.231	-4085.41481481481	-152.74074074074
44331.5955380208	0	4085.416	-4084.96296296296	-153.355555555555
44331.5955381366	0	4085.416	-4084.55555555555	-153.948148148148
44331.5955382523	0	4084.557	-4084.09629629629	-154.585185185185
44331.5955383681	0	4084.557	-4083.78518518518	-155.125925925925
44331.5955384838	0	4083.787	-4083.58518518518	-155.874074074073
44331.5955385995	0	4083.787	-4083.57037037037	-156.711111111111
44331.5955387153	0	4083.572	-4083.67407407407	-157.725925925925
44331.595538831	0	4083.572	-4083.93333333333	-158.799999999999
44331.5955389468	0	4083.935	-4084.35555555555	-159.977777777777
44331.5955390625	0	4083.935	-4084.94814814814	-161.162962962962
44331.5955391782	0	4084.95	-4085.62222222222	-162.422222222222
44331.595539294	0	4084.95	-4086.48148148148	-163.659259259259
44331.5955394097	0	4086.483	-4087.52592592592	-165.148148148148
44331.5955395255	0	4086.483	-4088.7037037037	-166.77037037037
44331.5955396412	0	4088.705	-4089.96296296296	-168.385185185185
44331.5955397569	0	4088.705	-4091.14074074074	-170.022222222222
44331.5955398727	0	4091.142	-4092.39259259259	-171.644444444444
44331.5955399884	0	4091.142	-4093.8074074074	-173.629629629629
44331.5955401042	0	4093.809	-4095.4074074074	-175.666666666666
44331.5955402199	0	4093.809	-4097.14814814814	-177.696296296296
44331.5955403356	0	4097.15	-4099.02222222222	-179.799999999999
44331.5955404514	0	4097.15	-4100.89629629629	-182.022222222222
44331.5955405671	0	4100.898	-4102.77777777777	-184.325925925925
44331.5955406829	0	4100.898	-4104.58518518518	-186.577777777777
44331.5955407986	0	4104.587	-4106.67407407407	-188.992592592592
44331.5955409144	0	4104.587	-4108.61481481481	-191.355555555555
44331.5955410301	0	4108.617	-4110.76296296296	-193.814814814814
44331.5955411458	0	4108.617	-4113	-196.488888888888
44331.5955412616	0	4113.002	-4114.82962962962	-198.925925925925
44331.5955413773	0	4113.002	-4116.51851851851	-201.511111111111
44331.5955414931	0	4116.521	-4117.93333333333	-204.162962962962
44331.5955416088	0	4116.521	-4119.09629629629	-206.844444444444
44331.5955417245	0	4119.099	-4120.07407407407	-209.555555555555
44331.5955418403	0	4119.099	-4120.63703703703	-212.214814814814
44331.595541956	0	4120.64	-4120.78518518518	-214.866666666666
44331.5955420718	0	4120.64	-4120.76296296296	-217.222222222222
44331.5955421875	0	4120.766	-4120.52592592592	-219.451851851851
44331.5955423032	0	4120.766	-4120.0074074074	-221.688888888888
44331.595542419	0	4120.01	-4119.3037037037	-223.674074074074
44331.5955425347	0	4120.01	-4118.37037037037	-225.555555555555
44331.5955426505	0	4118.373	-4117.53333333333	-227.437037037036
44331.5955427662	0	4118.373	-4116.93333333333	-229.303703703703
44331.5955428819	0	4116.936	-4116.6	-231.066666666666
44331.5955429977	0	4116.936	-4116.6074074074	-232.903703703703
44331.5955431134	0	4116.61	-4116.8074074074	-234.518518518518
44331.5955432292	0	4116.61	-4117.03703703703	-236.103703703703
44331.5955433449	0	4117.04	-4117.17777777777	-237.933333333333
44331.5955434607	0	4117.04	-4117.17777777777	-239.807407407407
44331.5955435764	0	4117.181	-4117.03703703703	-241.437037037037
44331.5955436921	0	4117.181	-4116.54074074074	-242.77037037037
44331.5955438079	0	4116.544	-4116.17777777777	-243.859259259259
44331.5955439236	0	4116.544	-4116.01481481481	-244.466666666666
44331.5955440394	0	4116.018	-4116.02222222222	-244.896296296296
44331.5955441551	0	4116.018	-4116.19259259259	-245.496296296296
44331.5955442708	0	4116.196	-4116.59259259259	-246.185185185185
44331.5955443866	0	4116.196	-4117.11111111111	-246.703703703703
44331.5955445023	0	4117.115	-4117.88888888888	-247.17037037037
44331.5955446181	0	4117.115	-4118.88148148148	-247.622222222222
44331.5955447454	0	4118.885	-4119.95555555555	-247.977777777777
44331.5955448495	0	4118.885	-4121.3037037037	-248.185185185185
44331.5955449653	0	4121.307	-4122.88148148148	-248.333333333333
44331.595545081	0	4121.307	-4124.66666666666	-248.385185185185
44331.5955451968	0	4124.67	-4126.69629629629	-248.451851851851
44331.5955453125	0	4124.67	-4128.8	-248.437037037037
44331.5955454282	0	4128.803	-4130.98518518518	-248.318518518518
44331.595545544	0	4128.803	-4133.0074074074	-248.17037037037
44331.5955456597	0	4133.01	-4135.12592592592	-248.037037037036
44331.5955457755	0	4133.01	-4137.14074074074	-247.703703703703
44331.5955458912	0	4137.143	-4139.09629629629	-247.214814814814
44331.5955460069	0	4137.143	-4140.99259259259	-246.533333333333
44331.5955461227	0	4140.995	-4142.62962962962	-245.844444444444
44331.5955462384	0	4140.995	-4144.11851851851	-245.014814814814
44331.5955463542	0	4144.121	-4145.31851851851	-244.207407407407
44331.5955464699	0	4144.121	-4145.94074074074	-243.429629629629
44331.5955465856	0	4145.943	-4146.06666666666	-242.755555555555
44331.5955467014	0	4145.943	-4145.71111111111	-242.177777777777
44331.5955468171	0	4145.713	-4144.94814814814	-241.518518518518
44331.5955469329	0	4145.713	-4144.03703703703	-240.866666666666
44331.5955470486	0	4144.039	-4143.24444444444	-240.274074074074
44331.5955471644	0	4144.039	-4142.71851851851	-239.577777777777
44331.5955472801	0	4142.72	-4142.57777777777	-238.933333333333
44331.5955473958	0	4142.72	-4142.79999999999	-238.488888888888
44331.5955475116	0	4142.801	-4143.33333333333	-238.066666666666
44331.5955476273	0	4142.801	-4143.99259259259	-237.777777777777
44331.5955477431	0	4143.994	-4144.84444444444	-237.607407407407
44331.5955478588	0	4143.994	-4146.03703703703	-237.444444444444
44331.5955479745	0	4146.038	-4147.34814814814	-237.34074074074
44331.5955480903	0	4146.038	-4148.97037037037	-237.266666666666
44331.595548206	0	4148.971	-4150.88148148148	-237.192592592592
44331.5955483218	0	4148.971	-4153.0074074074	-237.111111111111
44331.5955484375	0	4153.008	-4155.51111111111	-237.037037037036
44331.5955485532	0	4153.008	-4158.11851851852	-236.999999999999
44331.595548669	0	4158.119	-4160.81481481481	-236.844444444444
44331.5955487847	0	4158.119	-4163.66666666666	-236.599999999999
44331.5955489005	0	4163.667	-4166.66666666666	-236.296296296296
44331.5955490162	0	4163.667	-4169.52592592592	-236.022222222222
44331.5955491319	0	4169.526	-4172.35555555555	-235.637037037036
44331.5955492477	0	4169.526	-4175.18518518518	-235.17037037037
44331.5955493634	0	4175.185	-4177.76296296296	-234.666666666666
44331.5955494792	0	4175.185	-4180.26666666666	-233.94074074074
44331.5955495949	0	4175.185	-4182.73333333333	-233.355555555555
44331.5955497106	0	4180.266	-4184.77037037037	-232.659259259259
44331.5955498264	0	4180.266	-4186.64444444444	-231.985185185185
44331.5955499421	0	4186.644	-4188.16296296296	-231.237037037036
44331.5955500579	0	4186.644	-4189.3037037037	-230.518518518518
44331.5955501736	0	4189.303	-4190.11851851851	-229.851851851851
44331.5955502893	0	4189.303	-4190.74074074074	-229.251851851851
44331.5955504051	0	4190.74	-4191.37777777777	-228.614814814814
44331.5955505208	0	4190.74	-4192.03703703703	-227.97037037037
44331.5955506366	0	4192.036	-4192.85925925925	-227.266666666666
44331.5955507523	0	4192.036	-4193.85185185185	-226.511111111111
44331.5955508681	0	4193.851	-4195	-225.799999999999
44331.5955509838	0	4193.851	-4196.42962962963	-225.074074074074
44331.5955510995	0	4196.429	-4198.05925925925	-224.377777777777
44331.5955512153	0	4196.429	-4199.95555555555	-223.777777777777
44331.595551331	0	4199.955	-4202.08148148148	-223.459259259259
44331.5955514468	0	4199.955	-4204.49629629629	-223.118518518518
44331.5955515625	0	4204.496	-4207.23703703703	-222.77037037037
44331.5955516782	0	4204.496	-4209.94814814814	-222.54074074074
44331.595551794	0	4209.948	-4212.68148148148	-222.362962962962
44331.5955519097	0	4209.948	-4215.7037037037	-222.237037037036
44331.5955520255	0	4215.704	-4218.8	-222.059259259259
44331.5955521412	0	4215.704	-4221.99259259259	-221.807407407407
44331.5955522569	0	4221.993	-4224.85925925925	-221.562962962962
44331.5955523727	0	4221.993	-4227.47407407407	-221.392592592592
44331.5955524884	0	4227.474	-4229.77037037037	-221.207407407407
44331.5955526042	0	4227.474	-4231.74074074074	-221.148148148148
44331.5955527199	0	4231.741	-4233.49629629629	-221.081481481481
44331.5955528357	0	4231.741	-4234.88888888889	-221.074074074074
44331.5955529514	0	4234.889	-4236.01481481481	-221.207407407407
44331.5955530671	0	4234.889	-4236.83703703703	-221.362962962962
44331.5955531829	0	4236.837	-4237.44444444444	-221.651851851851
44331.5955532986	0	4236.837	-4238	-221.977777777777
44331.5955534144	0	4238	-4238.59259259259	-222.288888888888
44331.5955535301	0	4238	-4239.2	-222.614814814814
44331.5955536458	0	4239.2	-4240.01481481481	-222.859259259259
44331.5955537616	0	4239.2	-4241.08888888888	-223.133333333333
44331.5955538773	0	4241.089	-4242.41481481481	-223.311111111111
44331.5955539931	0	4241.089	-4243.91851851851	-223.518518518518
44331.5955541088	0	4243.919	-4245.74074074074	-223.718518518518
44331.5955542245	0	4243.919	-4247.74074074074	-223.925925925925
44331.5955543403	0	4247.741	-4249.9037037037	-224.133333333333
44331.595554456	0	4247.741	-4252.26666666666	-224.311111111111
44331.5955545718	0	4252.267	-4254.65185185185	-224.548148148148
44331.5955546875	0	4252.267	-4256.88148148148	-224.77037037037
44331.5955548032	0	4256.882	-4259.03703703703	-225.111111111111
44331.595554919	0	4256.882	-4261.02962962963	-225.385185185185
44331.5955550347	0	4261.03	-4262.71851851851	-225.733333333333
44331.5955551505	0	4261.03	-4264.05925925925	-226.037037037036
44331.5955552662	0	4264.06	-4264.97037037037	-226.133333333333
44331.5955553819	0	4264.06	-4265.6	-226.177777777777
44331.5955554977	0	4265.601	-4267.07407407407	-226.348148148148
44331.5955556134	0	4265.601	-4268.94074074074	-226.518518518518
44331.5955557292	0	4268.942	-4270.77777777777	-226.74074074074
44331.5955558449	0	4268.942	-4272.95555555555	-226.903703703703
44331.5955559606	0	4272.957	-4274.84444444444	-227.133333333333
44331.5955560764	0	4272.957	-4276.93333333333	-227.377777777777
44331.5955561921	0	4276.935	-4278.8	-227.607407407407
44331.5955563079	0	4276.935	-4280.62222222222	-227.748148148148
44331.5955564236	0	4280.624	-4282.19259259259	-227.881481481481
44331.5955565394	0	4280.624	-4283.68148148148	-227.985185185185
44331.5955566551	0	4283.683	-4284.88888888888	-228.044444444444
44331.5955567708	0	4283.683	-4286.14074074074	-228.11111111111
44331.5955568866	0	4286.142	-4287.37037037037	-228.11111111111
44331.5955570023	0	4286.142	-4288.49629629629	-228.044444444444
44331.5955571181	0	4288.498	-4289.6074074074	-227.999999999999
44331.5955572338	0	4288.498	-4290.68148148148	-227.844444444444
44331.5955573495	0	4290.683	-4292.02222222222	-227.696296296296
44331.5955574653	0	4290.683	-4293.43703703703	-227.474074074073
44331.595557581	0	4293.439	-4294.63703703703	-227.31111111111
44331.5955576968	0	4293.439	-4295.95555555555	-227.14074074074
44331.5955578125	0	4295.958	-4297.54814814814	-226.91111111111
44331.5955579282	0	4295.958	-4299.25185185185	-226.74074074074
44331.595558044	0	4299.254	-4300.91111111111	-226.496296296296
44331.5955581597	0	4299.254	-4301.24444444444	-226.429629629629
44331.5955582755	0	4301.247	-4301.41481481481	-226.407407407407
44331.5955583912	0	4301.247	-4301.65185185185	-226.437037037036
44331.5955585069	0	4301.654	-4302.1037037037	-226.266666666666
44331.5955586227	0	4301.654	-4302.52592592592	-226.037037037036
44331.5955587384	0	4302.528	-4302.98518518518	-225.674074074073
44331.5955588542	0	4302.528	-4303.64444444444	-225.222222222222
44331.5955589699	0	4303.647	-4304.71851851851	-224.637037037036
44331.5955590856	0	4303.647	-4305.9037037037	-223.977777777777
44331.5955592014	0	4305.906	-4307.39259259259	-223.266666666666
44331.5955593171	0	4305.906	-4309.02962962962	-222.503703703703
44331.5955594329	0	4309.032	-4310.93333333333	-221.71111111111
44331.5955595486	0	4309.032	-4313.01481481481	-220.814814814814
44331.5955596644	0	4313.017	-4315.39259259259	-219.814814814814
44331.5955597801	0	4313.017	-4317.92592592592	-218.814814814814
44331.5955598958	0	4317.928	-4320.4074074074	-217.91111111111
44331.5955600116	0	4317.928	-4322.94814814814	-217.155555555555
44331.5955601273	0	4322.95	-4325.69629629629	-216.437037037036
44331.5955602431	0	4322.95	-4328.57037037037	-215.622222222222
44331.5955603588	0	4328.572	-4331.43703703703	-214.799999999999
44331.5955604745	0	4328.572	-4334.28888888888	-213.91111111111
44331.5955605903	0	4334.291	-4336.88888888889	-213.133333333333
44331.595560706	0	4334.291	-4339.69629629629	-212.385185185184
44331.5955608218	0	4339.698	-4342.4074074074	-211.785185185185
44331.5955609375	0	4339.698	-4345.1037037037	-211.244444444444
44331.5955610532	0	4345.105	-4347.58518518518	-210.718518518518
44331.595561169	0	4345.105	-4349.78518518518	-210.274074074073
44331.5955612847	0	4349.786	-4351.83703703703	-209.866666666666
44331.5955614005	0	4349.786	-4353.8	-209.385185185184
44331.5955615162	0	4353.801	-4355.59259259259	-208.933333333333
44331.5955616319	0	4353.801	-4357.4074074074	-208.622222222222
44331.5955617477	0	4357.408	-4359.1037037037	-208.259259259259
44331.5955618634	0	4357.408	-4360.78518518518	-207.918518518518
44331.5955619792	0	4360.786	-4362.41481481481	-207.614814814814
44331.5955620949	0	4360.786	-4364.22962962963	-207.37037037037
44331.5955622106	0	4364.23	-4366.16296296296	-207.118518518518
44331.5955623264	0	4364.23	-4368.2074074074	-206.91111111111
44331.5955624421	0	4368.208	-4370.24444444444	-206.696296296296
44331.5955625579	0	4368.208	-4372.46666666666	-206.392592592592
44331.5955626736	0	4372.467	-4374.73333333333	-206.133333333333
44331.5955627893	0	4372.467	-4377.09629629629	-205.881481481481
44331.5955629051	0	4377.097	-4379.37777777778	-205.703703703703
44331.5955630208	0	4377.097	-4381.57777777777	-205.51111111111
44331.5955631366	0	4381.578	-4383.58518518518	-205.288888888888
44331.5955632523	0	4381.578	-4385.58518518518	-205.066666666666
44331.5955633681	0	4385.585	-4387.43703703703	-204.777777777777
44331.5955634838	0	4385.585	-4389.28888888889	-204.533333333333
44331.5955635995	0	4389.289	-4390.93333333333	-204.237037037036
44331.5955637153	0	4389.289	-4392.51111111111	-203.955555555555
44331.595563831	0	4392.511	-4394	-203.651851851851
44331.5955639468	0	4392.511	-4395.24444444444	-203.474074074073
44331.5955640625	0	4395.244	-4396.28148148148	-203.185185185185
44331.5955641782	0	4395.244	-4397.59259259259	-202.962962962962
44331.595564294	0	4397.592	-4399.25925925926	-202.666666666666
44331.5955644097	0	4397.592	-4401.01481481481	-202.518518518518
44331.5955645255	0	4401.014	-4403.11111111111	-202.414814814814
44331.5955646412	0	4401.014	-4405.54814814815	-202.288888888888
44331.5955647569	0	4405.547	-4408.11851851852	-202.148148148147
44331.5955648727	0	4405.547	-4410.74814814815	-202.074074074073
44331.5955649884	0	4410.747	-4413.28888888889	-201.97037037037
44331.5955651042	0	4410.747	-4415.65185185185	-201.874074074073
44331.5955652199	0	4415.651	-4417.76296296296	-201.822222222222
44331.5955653357	0	4415.651	-4419.74814814815	-201.785185185185
44331.5955654514	0	4419.747	-4421.63703703704	-201.799999999999
44331.5955655671	0	4419.747	-4423.46666666667	-201.814814814814
44331.5955656829	0	4423.466	-4425.32592592592	-201.762962962962
44331.5955657986	0	4423.466	-4427.3037037037	-201.755555555555
44331.5955659144	0	4427.303	-4429.3037037037	-201.755555555555
44331.5955660301	0	4427.303	-4431.46666666667	-201.807407407407
44331.5955661458	0	4431.466	-4433.81481481481	-201.837037037036
44331.5955662616	0	4431.466	-4436.27407407407	-201.999999999999
44331.5955663773	0	4436.273	-4438.84444444444	-202.096296296296
44331.5955664931	0	4436.273	-4441.52592592593	-202.222222222222
44331.5955666088	0	4441.525	-4444.11851851852	-202.385185185184
44331.5955667245	0	4441.525	-4446.53333333333	-202.466666666666
44331.5955668403	0	4446.532	-4448.86666666667	-202.562962962962
44331.595566956	0	4446.532	-4451.00740740741	-202.822222222222
44331.5955670718	0	4451.006	-4452.88148148148	-203.066666666666
44331.5955671875	0	4451.006	-4454.54814814815	-203.237037037036
44331.5955673032	0	4454.547	-4455.88148148148	-203.34074074074
44331.595567419	0	4454.547	-4457.16296296296	-203.444444444444
44331.5955675347	0	4457.162	-4458.34814814815	-203.474074074073
44331.5955676505	0	4457.162	-4459.52592592593	-203.503703703703
44331.5955677662	0	4459.525	-4460.64444444444	-203.585185185184
44331.5955678819	0	4459.525	-4461.68888888889	-203.651851851851
44331.5955679977	0	4461.688	-4462.66666666667	-203.703703703703
44331.5955681134	0	4461.688	-4463.58518518519	-203.822222222222
44331.5955682292	0	4463.584	-4464.27407407407	-203.962962962962
44331.5955683449	0	4463.584	-4464.68148148148	-204.155555555555
44331.5955684606	0	4464.68	-4464.85185185185	-204.31111111111
44331.5955685764	0	4464.68	-4464.83703703704	-204.407407407407
44331.5955686921	0	4464.836	-4464.67407407408	-204.451851851851
44331.5955688079	0	4464.836	-4464.53333333333	-204.459259259259
44331.5955689236	0	4464.532	-4464.42962962963	-204.459259259259
44331.5955690394	0	4464.532	-4464.42962962963	-204.429629629629
44331.5955691551	0	4464.428	-4464.6	-204.34074074074
44331.5955692708	0	4464.428	-4464.97777777778	-204.237037037036
44331.5955693866	0	4464.976	-4465.5037037037	-204.037037037036
44331.5955695023	0	4464.976	-4466.28888888889	-203.762962962962
44331.5955696181	0	4466.287	-4467.14814814815	-203.422222222222
44331.5955697338	0	4466.287	-4468.12592592593	-203.11111111111
44331.5955698495	0	4468.124	-4469	-202.792592592592
44331.5955699653	0	4468.124	-4469.99259259259	-202.355555555555
44331.595570081	0	4469.991	-4470.84444444445	-201.866666666666
44331.5955701968	0	4469.991	-4471.48888888889	-201.399999999999
44331.5955703125	0	4471.487	-4472.17037037037	-200.896296296296
44331.5955704282	0	4471.487	-4472.85925925926	-200.333333333333
44331.595570544	0	4472.857	-4473.56296296296	-199.785185185185
44331.5955706597	0	4472.857	-4474.23703703704	-199.274074074073
44331.5955707755	0	4474.235	-4474.95555555556	-198.74074074074
44331.5955708912	0	4474.235	-4475.68888888889	-198.118518518518
44331.5955710069	0	4475.687	-4476.4962962963	-197.429629629629
44331.5955711227	0	4475.687	-4477.37777777778	-196.644444444444
44331.5955712384	0	4477.376	-4478.52592592593	-195.799999999999
44331.5955713542	0	4477.376	-4480.11851851852	-194.866666666666
44331.5955714699	0	4480.117	-4482	-193.888888888888
44331.5955715856	0	4480.117	-4484.20740740741	-192.859259259259
44331.5955717014	0	4484.206	-4486.62222222222	-191.962962962962
44331.5955718171	0	4484.206	-4489.07407407407	-190.97037037037
44331.5955719329	0	4489.073	-4491.6	-189.992592592592
44331.5955720486	0	4489.073	-4494.14074074074	-188.985185185184
44331.5955721644	0	4494.14	-4496.68148148148	-187.896296296296
44331.5955722801	0	4494.14	-4499.32592592593	-186.844444444444
44331.5955723958	0	4499.325	-4502.08888888889	-185.77037037037
44331.5955725116	0	4499.325	-4504.74074074074	-184.748148148147
44331.5955726273	0	4504.74	-4507.48888888889	-183.688888888888
44331.5955727431	0	4504.74	-4510.18518518519	-182.659259259259
44331.5955728588	0	4510.184	-4512.88148148148	-181.54074074074
44331.5955729745	0	4510.184	-4515.47407407407	-180.592592592592
44331.5955730903	0	4515.473	-4518.24444444444	-179.503703703703
44331.595573206	0	4515.473	-4520.68148148148	-178.51111111111
44331.5955733218	0	4520.68	-4523.20740740741	-177.466666666666
44331.5955734375	0	4520.68	-4525.22962962963	-176.503703703703
44331.5955735532	0	4525.228	-4527.08148148148	-175.614814814814
44331.595573669	0	4525.228	-4528.45925925926	-174.844444444444
44331.5955737847	0	4528.458	-4529.84444444444	-174.118518518518
44331.5955739005	0	4528.458	-4531.08148148148	-173.437037037036
44331.5955740162	0	4531.08	-4532.31111111111	-172.792592592592
44331.5955741319	0	4531.08	-4533.53333333333	-172.266666666666
44331.5955742477	0	4533.532	-4534.91111111111	-171.651851851851
44331.5955743634	0	4533.532	-4536.12592592593	-171.214814814814
44331.5955744792	0	4536.125	-4537.34074074074	-170.71111111111
44331.5955745949	0	4536.125	-4538.66666666667	-170.229629629629
44331.5955747106	0	4538.666	-4540.14074074074	-169.755555555555
44331.595574838	0	4538.666	-4541.85185185185	-169.251851851851
44331.5955749421	0	4541.851	-4543.45925925926	-168.844444444444
44331.5955750579	0	4541.851	-4545.11111111111	-168.407407407407
44331.5955751736	0	4545.11	-4546.62222222222	-168.133333333333
44331.5955752894	0	4545.11	-4548.25925925926	-167.755555555555
44331.5955754051	0	4548.258	-4549.53333333333	-167.437037037036
44331.5955755208	0	4548.258	-4550.65185185185	-167.251851851851
44331.5955756366	0	4550.651	-4551.74074074074	-167.103703703703
44331.5955757523	0	4550.651	-4552.73333333333	-167.029629629629
44331.5955758681	0	4552.732	-4553.35555555555	-167.014814814814
44331.5955759838	0	4552.732	-4553.81481481481	-167.051851851851
44331.5955760995	0	4553.813	-4554.09629629629	-167.14074074074
44331.5955762153	0	4553.813	-4554.27407407407	-167.229629629629
44331.595576331	0	4554.272	-4554.37037037037	-167.348148148147
44331.5955764468	0	4554.272	-4554.41481481481	-167.459259259259
44331.5955765625	0	4554.413	-4554.45925925926	-167.577777777777
44331.5955766782	0	4554.413	-4554.52592592592	-167.777777777777
44331.595576794	0	4554.524	-4554.8	-168.185185185184
44331.5955769097	0	4554.524	-4555.17777777778	-168.659259259259
44331.5955770255	0	4555.176	-4555.62962962963	-169.222222222222
44331.5955771412	0	4555.176	-4556.06666666666	-169.903703703703
44331.5955772569	0	4556.065	-4556.44444444444	-170.525925925925
44331.5955773727	0	4556.065	-4556.82962962963	-171.177777777777
44331.5955774884	0	4556.828	-4557.27407407407	-171.999999999999
44331.5955776042	0	4556.828	-4557.7037037037	-172.829629629629
44331.5955777199	0	4557.702	-4558.01481481481	-173.614814814814
44331.5955778357	0	4557.702	-4558.33333333333	-174.651851851851
44331.5955779514	0	4558.332	-4558.54814814815	-175.837037037036
44331.5955780671	0	4558.332	-4558.63703703703	-177.274074074073
44331.5955781829	0	4558.636	-4558.72592592592	-178.792592592592
44331.5955782986	0	4558.636	-4558.72592592592	-180.303703703703
44331.5955784144	0	4558.725	-4558.71111111111	-181.874074074073
44331.5955785301	0	4558.725	-4558.74074074074	-183.392592592592
44331.5955786458	0	4558.74	-4558.8074074074	-184.837037037036
44331.5955787616	0	4558.74	-4558.85925925926	-186.214814814814
44331.5955788773	0	4558.859	-4558.8	-187.585185185185
44331.5955789931	0	4558.859	-4558.84444444444	-188.844444444444
44331.5955791088	0	4558.844	-4558.81481481481	-190.222222222222
44331.5955792245	0	4558.844	-4558.89629629629	-191.762962962962
44331.5955793403	0	4558.896	-4558.96296296296	-193.259259259259
44331.595579456	0	4558.896	-4558.97037037037	-194.585185185185
44331.5955795718	0	4558.97	-4558.97037037037	-195.874074074073
44331.5955796875	0	4558.97	-4558.94814814815	-197.155555555555
44331.5955798032	0	4558.948	-4558.74074074074	-198.325925925925
44331.595579919	0	4558.948	-4558.45185185185	-199.392592592592
44331.5955800347	0	4558.452	-4557.9037037037	-200.422222222222
44331.5955801505	0	4558.452	-4557	-201.637037037036
44331.5955802662	0	4557	-4556	-202.962962962962
44331.5955803819	0	4557	-4554.86666666666	-204.14074074074
44331.5955804977	0	4554.867	-4553.54814814815	-205.31111111111
44331.595580625	0	4554.867	-4552.06666666666	-206.459259259259
44331.5955807292	0	4552.067	-4550.63703703703	-207.54074074074
44331.5955808449	0	4552.067	-4549.14074074074	-208.577777777777
44331.5955809606	0	4549.141	-4547.71851851852	-209.57037037037
44331.5955810764	0	4549.141	-4546.31111111111	-210.548148148147
44331.5955811921	0	4546.311	-4544.92592592592	-211.503703703703
44331.5955813079	0	4546.311	-4543.57037037037	-212.385185185184
44331.5955814236	0	4543.57	-4542.34074074074	-213.11111111111
44331.5955815394	0	4543.57	-4541.15555555555	-213.807407407407
44331.5955816551	0	4541.155	-4540.2	-214.481481481481
44331.5955817708	0	4541.155	-4539.5037037037	-215.081481481481
44331.5955818866	0	4539.503	-4539.05925925926	-215.555555555555
44331.5955820023	0	4539.503	-4538.9037037037	-215.925925925925
44331.5955821181	0	4538.903	-4538.94814814815	-216.155555555555
44331.5955822338	0	4538.903	-4539.2	-216.37037037037
44331.5955823495	0	4539.199	-4539.62962962963	-216.437037037036
44331.5955824653	0	4539.199	-4540.13333333333	-216.488888888888
44331.595582581	0	4540.132	-4540.96296296296	-216.525925925925
44331.5955826968	0	4540.132	-4541.88148148148	-216.54074074074
44331.5955828125	0	4541.88	-4542.94074074074	-216.474074074073
44331.5955829282	0	4541.88	-4544.03703703703	-216.422222222222
44331.595583044	0	4544.036	-4545.34074074074	-216.37037037037
44331.5955831597	0	4544.036	-4546.8074074074	-216.155555555555
44331.5955832755	0	4546.806	-4548.58518518518	-215.97037037037
44331.5955833912	0	4546.806	-4550.5037037037	-215.637037037036
44331.5955835069	0	4550.502	-4552.48888888889	-215.355555555555
44331.5955836227	0	4550.502	-4554.54074074074	-214.999999999999
44331.5955837384	0	4554.539	-4556.48888888889	-214.674074074073
44331.5955838542	0	4554.539	-4558.5037037037	-214.422222222222
44331.5955839699	0	4558.502	-4560.34074074074	-214.051851851851
44331.5955840856	0	4558.502	-4562.2074074074	-213.614814814814
44331.5955842014	0	4562.206	-4564.24444444444	-213.081481481481
44331.5955843171	0	4562.206	-4566.17037037037	-212.525925925925
44331.5955844329	0	4566.169	-4567.82222222222	-211.955555555555
44331.5955845486	0	4566.169	-4569.78518518518	-211.259259259259
44331.5955846643	0	4569.784	-4571.56296296296	-210.466666666666
44331.5955847801	0	4569.784	-4573.28148148148	-209.577777777777
44331.5955848958	0	4573.28	-4574.75555555555	-208.725925925925
44331.5955850116	0	4573.28	-4576.05185185185	-207.792592592592
44331.5955851273	0	4576.05	-4577.03703703703	-206.859259259259
44331.5955852431	0	4576.05	-4577.56296296296	-205.999999999999
44331.5955853588	0	4577.561	-4577.69629629629	-205.162962962962
44331.5955854745	0	4577.561	-4577.65925925926	-204.377777777777
44331.5955855903	0	4577.657	-4577.56296296296	-203.651851851851
44331.595585706	0	4577.657	-4577.48888888888	-203.185185185184
44331.5955858218	0	4577.487	-4577.37777777777	-202.577777777777
44331.5955859375	0	4577.487	-4577.2074074074	-201.955555555555
44331.5955860532	0	4577.206	-4577.17037037037	-201.31111111111
44331.595586169	0	4577.206	-4577.32592592592	-200.837037037036
44331.5955862847	0	4577.325	-4577.73333333333	-200.474074074073
44331.5955864005	0	4577.325	-4578.43703703703	-200.296296296296
44331.5955865162	0	4578.436	-4579.47407407407	-200.259259259259
44331.5955866319	0	4578.436	-4580.48148148148	-200.355555555555
44331.5955867477	0	4580.48	-4581.67407407407	-200.51111111111
44331.5955868634	0	4580.48	-4582.85185185185	-200.866666666666
44331.5955869792	0	4582.85	-4584.26666666666	-201.348148148147
44331.5955870949	0	4582.85	-4585.92592592592	-201.874074074073
44331.5955872107	0	4585.924	-4587.38518518518	-202.244444444444
44331.5955873264	0	4585.924	-4589.15555555555	-202.74074074074
44331.5955874421	0	4589.154	-4591.19259259259	-203.562962962962
44331.5955875579	0	4589.154	-4592.98518518518	-204.14074074074
44331.5955876736	0	4592.984	-4594.6	-204.792592592592
44331.5955877894	0	4592.984	-4596.38518518518	-205.548148148147
44331.5955879051	0	4596.384	-4598.0074074074	-206.199999999999
44331.5955880208	0	4596.384	-4599.54814814814	-206.807407407407
44331.5955881366	0	4599.547	-4600.86666666666	-207.237037037036
44331.5955882523	0	4599.547	-4601.99259259259	-207.637037037036
44331.5955883681	0	4601.991	-4603.01481481481	-207.97037037037
44331.5955884838	0	4601.991	-4603.99259259259	-208.274074074073
44331.5955885995	0	4603.991	-4605.09629629629	-208.674074074073
44331.5955887153	0	4603.991	-4606.2	-209.066666666666
44331.595588831	0	4606.198	-4607.4074074074	-209.459259259259
44331.5955889468	0	4606.198	-4608.48888888889	-209.792592592592
44331.5955890625	0	4608.487	-4609.81481481481	-210.281481481481
44331.5955891782	0	4608.487	-4611.12592592592	-210.77037037037
44331.595589294	0	4611.124	-4612.63703703703	-211.459259259259
44331.5955894097	0	4611.124	-4614.05185185185	-212.074074074073
44331.5955895255	0	4614.05	-4615.4	-212.681481481481
44331.5955896412	0	4614.05	-4616.8	-213.303703703703
44331.5955897569	0	4616.798	-4618.06666666666	-213.918518518518
44331.5955898727	0	4616.798	-4619.21481481481	-214.51111111111
44331.5955899884	0	4619.213	-4620	-214.97037037037
44331.5955901042	0	4619.213	-4620.34814814814	-215.14074074074
44331.5955902199	0	4620.346	-4620.45925925926	-215.244444444444
44331.5955903357	0	4620.346	-4620.48888888889	-215.266666666666
44331.5955904514	0	4620.487	-4620.48888888889	-215.259259259259
44331.5955905671	0	4620.487	-4620.51851851851	-215.251851851851
44331.5955906829	0	4620.517	-4620.62962962963	-215.237037037036
44331.5955907986	0	4620.517	-4620.91111111111	-215.207407407407
44331.5955909144	0	4620.91	-4621.4	-215.251851851851
44331.5955910301	0	4620.91	-4622.11111111111	-215.392592592592
44331.5955911458	0	4622.11	-4623.0074074074	-215.562962962962
44331.5955912616	0	4622.11	-4623.74814814814	-215.829629629629
44331.5955913773	0	4623.747	-4624.8	-216.259259259259
44331.5955914931	0	4623.747	-4626.19259259259	-216.807407407407
44331.5955916088	0	4626.191	-4627.51851851851	-217.296296296296
44331.5955917245	0	4626.191	-4629.06666666666	-217.992592592592
44331.5955918403	0	4629.065	-4630.53333333333	-218.748148148147
44331.595591956	0	4629.065	-4632.05185185185	-219.451851851851
44331.5955920718	0	4632.05	-4633.74074074074	-220.185185185184
44331.5955921875	0	4632.05	-4635.35555555555	-220.866666666666
44331.5955923032	0	4635.354	-4636.92592592592	-221.533333333333
44331.595592419	0	4635.354	-4638.33333333333	-222.125925925925
44331.5955925347	0	4638.332	-4639.54814814814	-222.659259259259
44331.5955926505	0	4638.332	-4640.65925925926	-223.155555555555
44331.5955927662	0	4640.658	-4641.43703703703	-223.481481481481
44331.5955928819	0	4640.658	-4641.88148148148	-223.599999999999
44331.5955929977	0	4641.88	-4642.31111111111	-223.696296296296
44331.5955931134	0	4641.88	-4642.71851851851	-223.733333333333
44331.5955932292	0	4642.717	-4643.37777777777	-223.844444444444
44331.5955933449	0	4642.717	-4644.1037037037	-224.037037037036
44331.5955934606	0	4644.102	-4645.08888888889	-224.303703703703
44331.5955935764	0	4644.102	-4646.31851851852	-224.644444444444
44331.5955936921	0	4646.317	-4647.62222222222	-225.059259259259
44331.5955938079	0	4646.317	-4649.17777777778	-225.503703703703
44331.5955939236	0	4649.176	-4650.82222222222	-226.007407407407
44331.5955940394	0	4649.176	-4652.71111111111	-226.622222222222
44331.5955941551	0	4652.709	-4654.49629629629	-227.051851851851
44331.5955942708	0	4652.709	-4656.35555555555	-227.74074074074
44331.5955943866	0	4656.353	-4658.15555555555	-228.503703703703
44331.5955945023	0	4656.353	-4659.71111111111	-229.17037037037
44331.5955946181	0	4659.709	-4660.98518518518	-229.866666666666
44331.5955947338	0	4659.709	-4661.62222222222	-230.207407407407
44331.5955948495	0	4661.62	-4662.01481481481	-230.451851851851
44331.5955949653	0	4661.62	-4662.15555555555	-230.592592592592
44331.595595081	0	4662.153	-4662.28888888889	-230.644444444444
44331.5955951968	0	4662.153	-4662.48888888889	-230.659259259259
44331.5955953125	0	4662.486	-4662.94074074074	-230.659259259259
44331.5955954282	0	4662.486	-4663.72592592592	-230.637037037036
44331.595595544	0	4663.723	-4664.9037037037	-230.592592592592
44331.5955956597	0	4663.723	-4666.22962962963	-230.622222222222
44331.5955957755	0	4666.227	-4668.18518518518	-230.725925925925
44331.5955958912	0	4666.227	-4670.68148148148	-230.748148148147
44331.5955960069	0	4670.679	-4673.48148148148	-230.837037037036
44331.5955961227	0	4670.679	-4676.5037037037	-230.718518518518
44331.5955962384	0	4676.501	-4679.8074074074	-230.666666666666
44331.5955963542	0	4676.501	-4683.52592592592	-230.666666666666
44331.5955964699	0	4683.523	-4687.42962962963	-230.659259259259
44331.5955965856	0	4683.523	-4690.68148148148	-230.792592592592
44331.5955967014	0	4690.679	-4694.48148148148	-230.977777777777
44331.5955968171	0	4690.679	-4698.48148148148	-231.185185185184
44331.5955969329	0	4698.479	-4702.32592592592	-231.325925925925
44331.5955970486	0	4698.479	-4705.98518518518	-231.488888888888
44331.5955971643	0	4705.983	-4709.42962962963	-231.577777777777
44331.5955972801	0	4705.983	-4712.5037037037	-231.71111111111
44331.5955973958	0	4712.502	-4715.66666666666	-231.777777777777
44331.5955975116	0	4712.502	-4718.74074074074	-231.807407407407
44331.5955976273	0	4718.739	-4721.49629629629	-231.859259259259
44331.5955977431	0	4718.739	-4724.08888888888	-232.014814814814
44331.5955978588	0	4724.087	-4726.42962962963	-232.17037037037
44331.5955979745	0	4724.087	-4728.47407407407	-232.362962962962
44331.5955980903	0	4728.472	-4730.48888888888	-232.696296296296
44331.595598206	0	4728.472	-4732.17037037037	-233.007407407407
44331.5955983218	0	4732.168	-4733.68148148148	-233.414814814814
44331.5955984375	0	4732.168	-4734.92592592592	-233.777777777777
44331.5955985532	0	4734.924	-4736.1037037037	-234.214814814814
44331.595598669	0	4734.924	-4737.24444444444	-234.696296296296
44331.5955987847	0	4737.243	-4738.2	-235.237037037036
44331.5955989005	0	4737.243	-4739.2	-235.792592592592
44331.5955990162	0	4739.199	-4740.31111111111	-236.355555555555
44331.5955991319	0	4739.199	-4741.68888888888	-236.903703703703
44331.5955992477	0	4741.688	-4743.41481481481	-237.696296296296
44331.5955993634	0	4741.688	-4745.23703703703	-238.474074074073
44331.5955994792	0	4745.236	-4747.49629629629	-239.348148148148
44331.5955995949	0	4745.236	-4750.09629629629	-240.088888888888
44331.5955997107	0	4750.095	-4752.51111111111	-240.807407407407
44331.5955998264	0	4750.095	-4755.5037037037	-241.629629629629
44331.5955999421	0	4755.502	-4758.91111111111	-242.533333333333
44331.5956000579	0	4755.502	-4762.3037037037	-243.355555555555
44331.5956001736	0	4762.302	-4765.82962962963	-244.229629629629
44331.5956002894	0	4762.302	-4769.54074074074	-245.044444444444
44331.5956004051	0	4769.539	-4773.25185185185	-246.044444444444
44331.5956005208	0	4769.539	-4777.03703703703	-247.066666666666
44331.5956006366	0	4777.035	-4780.71851851851	-248.229629629629
44331.5956007523	0	4777.035	-4784.06666666666	-249.281481481481
44331.5956008681	0	4784.065	-4786.86666666666	-250.481481481481
44331.5956009838	0	4784.065	-4789.03703703703	-251.644444444444
44331.5956010995	0	4789.035	-4790.34074074074	-252.681481481481
44331.5956012153	0	4789.035	-4791.01481481481	-253.792592592592
44331.595601331	0	4791.013	-4791.25185185185	-254.807407407407
44331.5956014468	0	4791.013	-4791.25185185185	-255.903703703703
44331.5956015625	0	4791.25	-4791.05185185185	-256.955555555555
44331.5956016782	0	4791.25	-4790.81481481481	-258.037037037036
44331.595601794	0	4790.813	-4790.61481481481	-259.192592592592
44331.5956019097	0	4790.813	-4790.57037037037	-260.385185185185
44331.5956020255	0	4790.569	-4790.61481481481	-261.555555555555
44331.5956021412	0	4790.569	-4790.99259259259	-262.518518518518
44331.5956022569	0	4790.991	-4791.78518518518	-263.755555555555
44331.5956023727	0	4790.991	-4792.79259259259	-264.866666666666
44331.5956024884	0	4792.791	-4794.15555555555	-266.111111111111
44331.5956026042	0	4792.791	-4795.85185185185	-267.503703703703
44331.5956027199	0	4795.85	-4797.68888888889	-268.837037037036
44331.5956028356	0	4795.85	-4799.95555555555	-270.392592592592
44331.5956029514	0	4799.954	-4802.27407407407	-271.837037037036
44331.5956030671	0	4799.954	-4804.81481481481	-273.451851851851
44331.5956031829	0	4804.813	-4807.41481481481	-275.051851851851
44331.5956032986	0	4804.813	-4810.16296296296	-276.585185185185
44331.5956034144	0	4810.161	-4813.07407407407	-277.955555555555
44331.5956035301	0	4810.161	-4815.72592592592	-279.348148148148
44331.5956036458	0	4815.724	-4818.58518518518	-280.829629629629
44331.5956037616	0	4815.724	-4821.23703703703	-282.311111111111
44331.5956038773	0	4821.235	-4823.48888888889	-283.637037037036
44331.5956039931	0	4821.235	-4825.37037037037	-284.888888888888
44331.5956041088	0	4825.368	-4827.32592592592	-286.274074074074
44331.5956042245	0	4825.368	-4829.19259259259	-287.688888888888
44331.5956043403	0	4829.19	-4830.97777777778	-289.155555555555
44331.595604456	0	4829.19	-4832.42962962963	-290.637037037036
44331.5956045718	0	4832.427	-4833.75555555555	-291.955555555555
44331.5956046875	0	4832.427	-4834.97777777778	-293.125925925925
44331.5956048032	0	4834.975	-4836.3037037037	-294.303703703703
44331.595604919	0	4834.975	-4837.67407407407	-295.377777777777
44331.5956050347	0	4837.671	-4839.01481481481	-296.444444444444
44331.5956051505	0	4837.671	-4840.45925925926	-297.614814814814
44331.5956052662	0	4840.456	-4841.85185185185	-298.711111111111
44331.5956053819	0	4840.456	-4843.23703703703	-299.918518518518
44331.5956054977	0	4843.234	-4844.33333333333	-300.992592592592
44331.5956056134	0	4843.234	-4845.4074074074	-302.088888888888
44331.5956057292	0	4845.404	-4846.6074074074	-303.199999999999
44331.5956058449	0	4845.404	-4847.7037037037	-304.199999999999
44331.5956059606	0	4847.7	-4848.8074074074	-305.199999999999
44331.5956060764	0	4847.7	-4849.86666666666	-306.14074074074
44331.5956061921	0	4849.863	-4851.01481481481	-307.066666666666
44331.5956063079	0	4849.863	-4852.3037037037	-307.888888888888
44331.5956064236	0	4852.3	-4853.88148148148	-308.622222222222
44331.5956065394	0	4852.3	-4855.51851851852	-309.444444444444
44331.5956066551	0	4855.515	-4857.23703703703	-310.244444444444
44331.5956067708	0	4855.515	-4858.78518518518	-310.866666666666
44331.5956068866	0	4858.782	-4860.35555555555	-311.555555555555
44331.5956070023	0	4858.782	-4861.86666666666	-312.37037037037
44331.5956071181	0	4861.863	-4863.03703703703	-313.074074074074
44331.5956072338	0	4861.863	-4863.93333333333	-313.814814814814
44331.5956073495	0	4863.93	-4864.4	-314.422222222222
44331.5956074653	0	4863.93	-4864.48888888888	-314.911111111111
44331.595607581	0	4864.486	-4864.45185185185	-315.311111111111
44331.5956076968	0	4864.486	-4864.3037037037	-315.607407407407
44331.5956078125	0	4864.301	-4864.28148148148	-315.874074074073
44331.5956079282	0	4864.301	-4864.54074074074	-316.133333333333
44331.595608044	0	4864.538	-4865.07407407407	-316.362962962962
44331.5956081597	0	4864.538	-4865.9037037037	-316.585185185185
44331.5956082755	0	4865.901	-4866.98518518518	-316.792592592592
44331.5956083912	0	4865.901	-4868.17777777777	-316.881481481481
44331.5956085069	0	4868.175	-4869.6	-317.014814814814
44331.5956086227	0	4868.175	-4871.22222222222	-317.177777777777
44331.5956087384	0	4871.219	-4873.13333333333	-317.422222222222
44331.5956088542	0	4871.219	-4875.2074074074	-317.622222222222
44331.5956089699	0	4875.204	-4877.46666666666	-317.948148148148
44331.5956090856	0	4875.204	-4879.77037037037	-318.244444444444
44331.5956092014	0	4879.767	-4881.93333333333	-318.518518518518
44331.5956093171	0	4879.767	-4884.28148148148	-318.903703703703
44331.5956094329	0	4884.278	-4886.49629629629	-319.466666666666
44331.5956095486	0	4884.278	-4888.54074074074	-319.874074074073
44331.5956096643	0	4888.537	-4889.57037037037	-320.088888888888
44331.5956097801	0	4888.537	-4891.0074074074	-320.607407407407
44331.5956098958	0	4891.004	-4892.72592592592	-321.229629629629
44331.5956100116	0	4891.004	-4894.34074074074	-321.77037037037
44331.5956101273	0	4894.337	-4895.79259259259	-322.34074074074
44331.5956102431	0	4894.337	-4897.08888888888	-322.755555555555
44331.5956103588	0	4897.085	-4898.24444444444	-323.303703703703
44331.5956104745	0	4897.085	-4899.23703703703	-323.822222222222
44331.5956105903	0	4899.233	-4900.15555555555	-324.34074074074
44331.595610706	0	4899.233	-4901.13333333333	-324.925925925925
44331.5956108218	0	4901.129	-4902.25185185185	-325.503703703703
44331.5956109375	0	4901.129	-4903.45925925926	-326.051851851851
44331.5956110532	0	4903.455	-4904.91851851851	-326.577777777777
44331.595611169	0	4903.455	-4906.51851851851	-327.17037037037
44331.5956112847	0	4906.514	-4908.11851851852	-327.71111111111
44331.5956114005	0	4906.514	-4909.88888888889	-328.496296296296
44331.5956115162	0	4909.884	-4911.76296296296	-329.37037037037
44331.5956116319	0	4909.884	-4913.63703703703	-330.303703703703
44331.5956117477	0	4913.632	-4915.43703703703	-331.333333333333
44331.5956118634	0	4913.632	-4917.08888888888	-332.311111111111
44331.5956119792	0	4917.084	-4918.62222222222	-333.237037037036
44331.5956120949	0	4917.084	-4920.1037037037	-334.251851851851
44331.5956122107	0	4920.099	-4921.46666666666	-335.348148148148
44331.5956123264	0	4920.099	-4922.67407407407	-336.355555555555
44331.5956124421	0	4922.669	-4923.81481481481	-337.644444444444
44331.5956125579	0	4922.669	-4924.83703703703	-338.851851851851
44331.5956126736	0	4924.832	-4925.83703703703	-340.103703703703
44331.5956127894	0	4924.832	-4926.95555555555	-341.444444444444
44331.5956129051	0	4926.951	-4928.22222222222	-342.844444444444
44331.5956130208	0	4926.951	-4929.45925925926	-344.14074074074
44331.5956131366	0	4929.455	-4930.95555555555	-345.755555555555
44331.5956132523	0	4929.455	-4932.42222222222	-347.348148148148
44331.5956133681	0	4932.418	-4933.87407407407	-349.029629629629
44331.5956134838	0	4932.418	-4935.18518518518	-350.585185185185
44331.5956135995	0	4935.181	-4936.3037037037	-352.333333333333
44331.5956137153	0	4935.181	-4937.22962962963	-353.97037037037
44331.595613831	0	4937.225	-4938.02962962963	-355.688888888888
44331.5956139468	0	4937.225	-4938.74074074074	-357.399999999999
44331.5956140625	0	4938.736	-4939.28148148148	-359.34074074074
44331.5956141782	0	4938.736	-4939.65925925926	-361.103703703703
44331.595614294	0	4939.655	-4940.07407407407	-362.822222222222
44331.5956144097	0	4939.655	-4940.51851851851	-364.837037037036
44331.5956145255	0	4940.514	-4941	-366.792592592592
44331.5956146412	0	4940.514	-4941.45185185185	-368.674074074073
44331.5956147569	0	4941.447	-4942.1037037037	-370.644444444444
44331.5956148727	0	4941.447	-4942.75555555555	-372.311111111111
44331.5956149884	0	4942.751	-4943.53333333333	-374.148148148148
44331.5956151042	0	4942.751	-4944.26666666666	-376.051851851851
44331.5956152199	0	4944.262	-4944.79259259259	-378.007407407407
44331.5956153356	0	4944.262	-4945.25185185185	-379.874074074073
44331.5956154514	0	4945.247	-4945.77037037036	-381.77037037037
44331.5956155671	0	4945.247	-4946.42222222222	-383.71111111111
44331.5956156829	0	4946.417	-4947.1111111111	-385.607407407407
44331.5956157986	0	4946.417	-4947.79259259259	-387.474074074073
44331.5956159144	0	4947.787	-4948.25185185185	-389.17037037037
44331.5956160301	0	4947.787	-4948.61481481481	-390.992592592592
44331.5956161458	0	4948.609	-4948.96296296296	-392.51111111111
44331.5956162616	0	4948.609	-4949.28148148148	-393.859259259259
44331.5956163773	0	4949.276	-4949.73333333333	-395.325925925925
44331.5956164931	0	4949.276	-4950.38518518518	-396.807407407407
44331.5956166088	0	4950.38	-4951.32592592592	-398.34074074074
44331.5956167245	0	4950.38	-4952.46666666666	-399.644444444444
44331.5956168403	0	4952.461	-4953.88888888888	-401.051851851851
44331.595616956	0	4952.461	-4955.38518518518	-402.474074074073
44331.5956170718	0	4955.38	-4956.88888888888	-403.785185185185
44331.5956171875	0	4955.38	-4958.34074074073	-405.066666666666
44331.5956173032	0	4958.336	-4959.85185185184	-406.251851851851
44331.595617419	0	4958.336	-4961.39999999999	-407.54074074074
44331.5956175347	0	4961.395	-4962.85185185184	-408.777777777777
44331.5956176505	0	4961.395	-4964.17037037036	-410.014814814814
44331.5956177662	0	4964.165	-4965.15555555555	-411.17037037037
44331.5956178819	0	4964.165	-4965.9037037037	-412.237037037036
44331.5956179977	0	4965.898	-4966.27407407407	-413.251851851851
44331.5956181134	0	4965.898	-4966.33333333333	-414.148148148147
44331.5956182292	0	4966.328	-4966.13333333333	-414.859259259259
44331.5956183449	0	4966.328	-4965.67407407407	-415.407407407407
44331.5956184606	0	4965.669	-4965.08148148148	-415.859259259259
44331.5956185764	0	4965.669	-4964.59259259259	-416.162962962962
44331.5956186921	0	4964.588	-4964.38518518518	-416.377777777777
44331.5956188079	0	4964.588	-4964.42222222222	-416.481481481481
44331.5956189236	0	4964.418	-4964.71111111111	-416.503703703703
44331.5956190394	0	4964.418	-4965.27407407407	-416.459259259259
44331.5956191551	0	4965.27	-4966.06666666666	-416.37037037037
44331.5956192708	0	4965.27	-4966.98518518518	-416.207407407407
44331.5956193866	0	4966.981	-4968	-416.014814814814
44331.5956195023	0	4966.981	-4969.11851851851	-415.703703703703
44331.5956196181	0	4969.114	-4970.39259259259	-415.355555555555
44331.5956197338	0	4969.114	-4971.77777777777	-414.97037037037
44331.5956198495	0	4971.773	-4973.14814814814	-414.392592592592
44331.5956199653	0	4971.773	-4974.55555555555	-413.748148148147
44331.595620081	0	4974.551	-4975.88888888888	-413.037037037036
44331.5956201968	0	4974.551	-4977.22962962962	-412.303703703703
44331.5956203125	0	4977.225	-4978.46666666666	-411.51111111111
44331.5956204282	0	4977.225	-4979.71111111111	-410.637037037036
44331.595620544	0	4979.706	-4980.88148148148	-409.659259259259
44331.5956206597	0	4979.706	-4982.0074074074	-408.644444444444
44331.5956207755	0	4982.002	-4983.02222222222	-407.54074074074
44331.5956208912	0	4982.002	-4983.87407407407	-406.377777777777
44331.5956210069	0	4983.869	-4984.63703703703	-405.185185185184
44331.5956211227	0	4983.869	-4985.39259259259	-403.896296296296
44331.5956212384	0	4985.388	-4985.93333333333	-402.518518518518
44331.5956213542	0	4985.388	-4986.34074074074	-401.096296296296
44331.5956214699	0	4986.336	-4986.5037037037	-399.688888888888
44331.5956215856	0	4986.336	-4986.55555555555	-398.214814814814
44331.5956217014	0	4986.551	-4986.57037037037	-396.755555555555
44331.5956218171	0	4986.551	-4986.47407407407	-395.244444444444
44331.5956219329	0	4986.47	-4986.27407407407	-393.74074074074
44331.5956220486	0	4986.47	-4985.89629629629	-392.318518518518
44331.5956221644	0	4985.892	-4985.31111111111	-390.91111111111
44331.5956222801	0	4985.892	-4984.71851851852	-389.355555555555
44331.5956223958	0	4984.714	-4984.16296296296	-387.829629629629
44331.5956225116	0	4984.714	-4983.59259259259	-386.222222222222
44331.5956226273	0	4983.588	-4982.94814814815	-384.451851851851
44331.5956227431	0	4983.588	-4982.35555555555	-382.651851851851
44331.5956228588	0	4982.351	-4981.79259259259	-380.822222222222
44331.5956229745	0	4982.351	-4981.29629629629	-378.948148148147
44331.5956230903	0	4981.292	-4980.82222222222	-376.918518518518
44331.595623206	0	4981.292	-4980.48148148148	-374.955555555555
44331.5956233218	0	4980.477	-4980.38518518518	-372.859259259259
44331.5956234375	0	4980.477	-4980.37037037037	-370.681481481481
44331.5956235532	0	4980.366	-4980.37037037037	-368.54074074074
44331.595623669	0	4980.366	-4980.51111111111	-366.192592592592
44331.5956237847	0	4980.507	-4980.68148148148	-363.637037037036
44331.5956239005	0	4980.507	-4980.94814814815	-361.007407407407
44331.5956240162	0	4980.944	-4981.17037037037	-358.54074074074
44331.5956241319	0	4980.944	-4981.35555555555	-355.91111111111
44331.5956242477	0	4981.351	-4981.55555555555	-353.185185185184
44331.5956243634	0	4981.351	-4981.68888888889	-350.488888888888
44331.5956244792	0	4981.684	-4981.77777777777	-347.822222222222
44331.5956245949	0	4981.684	-4981.88148148148	-345.074074074073
44331.5956247107	0	4981.877	-4982.02222222222	-342.274074074073
44331.5956248264	0	4981.877	-4982.14074074074	-339.355555555555
44331.5956249421	0	4982.136	-4982.22222222222	-336.474074074073
44331.5956250579	0	4982.136	-4982.26666666666	-333.562962962962
44331.5956251736	0	4982.262	-4982.42222222222	-330.688888888888
44331.5956252894	0	4982.262	-4982.71851851852	-327.733333333333
44331.5956254051	0	4982.714	-4983.05925925926	-324.851851851851
44331.5956255208	0	4982.714	-4983.49629629629	-322.096296296296
44331.5956256366	0	4983.492	-4984.03703703703	-319.459259259258
44331.5956257523	0	4983.492	-4984.48888888889	-316.733333333333
44331.5956258681	0	4984.485	-4984.97037037037	-313.874074074073
44331.5956259838	0	4984.485	-4985.32592592592	-311.074074074073
44331.5956260995	0	4985.322	-4985.65185185185	-308.17037037037
44331.5956262153	0	4985.322	-4986.03703703703	-305.192592592592
44331.595626331	0	4986.033	-4986.27407407407	-302.185185185184
44331.5956264468	0	4986.033	-4986.35555555555	-299.303703703703
44331.5956265625	0	4986.352	-4986.28148148148	-296.325925925925
44331.5956266782	0	4986.352	-4986.13333333333	-293.444444444444
44331.595626794	0	4986.13	-4985.74814814815	-290.622222222221
44331.5956269097	0	4986.13	-4985.3037037037	-288.029629629629
44331.5956270255	0	4985.3	-4984.8	-285.385185185184
44331.5956271412	0	4985.3	-4984.37037037037	-282.703703703703
44331.5956272569	0	4984.367	-4983.96296296296	-279.97037037037
44331.5956273727	0	4984.367	-4983.71111111111	-277.259259259259
44331.5956274884	0	4983.708	-4983.54814814814	-274.488888888888
44331.5956276042	0	4983.708	-4983.48888888889	-271.77037037037
44331.5956277199	0	4983.486	-4983.47407407407	-269.222222222221
44331.5956278356	0	4983.486	-4983.51111111111	-266.74074074074
44331.5956279514	0	4983.508	-4983.59259259259	-264.503703703703
44331.5956280671	0	4983.508	-4983.67407407407	-262.451851851851
44331.5956281829	0	4983.671	-4983.79259259259	-260.288888888888
44331.5956282986	0	4983.671	-4983.93333333333	-258.31111111111
44331.5956284144	0	4983.93	-4984.24444444444	-256.266666666666
44331.5956285301	0	4983.93	-4984.61481481481	-254.459259259259
44331.5956286458	0	4984.611	-4985.02962962963	-252.696296296296
44331.5956287616	0	4984.611	-4985.51111111111	-250.903703703703
44331.5956288773	0	4985.507	-4985.93333333333	-249.451851851851
44331.5956289931	0	4985.507	-4986.37037037037	-248.162962962962
44331.5956291088	0	4986.366	-4986.77037037037	-246.762962962962
44331.5956292245	0	4986.366	-4987.08888888889	-245.696296296296
44331.5956293403	0	4987.085	-4987.45185185185	-244.777777777777
44331.595629456	0	4987.085	-4987.86666666666	-243.837037037036
44331.5956295718	0	4987.863	-4988.31851851852	-242.992592592592
44331.5956296875	0	4987.863	-4988.75555555555	-242.318518518518
44331.5956298032	0	4988.752	-4989.14814814815	-241.844444444444
44331.5956299306	0	4988.752	-4990.03703703703	-240.992592592592
44331.5956300347	0	4989.567	-4990.03703703703	-240.992592592592
44331.5956301505	0	4989.567	-4990.49629629629	-240.77037037037
44331.5956302662	0	4990.493	-4990.9037037037	-240.762962962962
44331.5956303819	0	4990.493	-4991.35555555555	-240.837037037036
44331.5956304977	0	4991.352	-4991.79259259259	-241.096296296296
44331.5956306134	0	4991.352	-4992.17037037037	-241.451851851851
44331.5956307292	0	4992.167	-4992.42962962963	-241.903703703703
44331.5956308449	0	4992.167	-4992.61481481481	-242.488888888888
44331.5956309606	0	4992.611	-4992.7037037037	-243.244444444444
44331.5956310764	0	4992.611	-4992.74074074074	-244.199999999999
44331.5956311921	0	4992.737	-4992.6074074074	-245.318518518518
44331.5956313079	0	4992.737	-4992.17777777777	-246.54074074074
44331.5956314236	0	4992.174	-4991.5037037037	-247.859259259259
44331.5956315393	0	4992.174	-4990.64444444444	-249.303703703703
44331.5956316551	0	4990.641	-4989.62962962963	-250.896296296296
44331.5956317708	0	4990.641	-4988.58518518518	-252.488888888888
44331.5956318866	0	4988.582	-4987.43703703703	-254.333333333333
44331.5956320023	0	4988.582	-4986.4074074074	-256.155555555555
44331.5956321181	0	4986.404	-4985.68148148148	-258.074074074073
44331.5956322338	0	4986.404	-4985.13333333333	-260.37037037037
44331.5956323495	0	4985.13	-4984.87407407407	-262.866666666666
44331.5956324653	0	4985.13	-4984.85925925926	-265.503703703703
44331.595632581	0	4984.856	-4984.99259259259	-268.207407407407
44331.5956326968	0	4984.856	-4985.22222222222	-270.992592592592
44331.5956328125	0	4985.219	-4985.63703703703	-273.718518518518
44331.5956329282	0	4985.219	-4986.27407407407	-276.348148148147
44331.595633044	0	4986.271	-4987.1037037037	-279.088888888888
44331.5956331597	0	4986.271	-4987.9037037037	-281.614814814814
44331.5956332755	0	4987.901	-4988.58518518518	-283.985185185184
44331.5956333912	0	4987.901	-4989.47407407407	-286.666666666666
44331.5956335069	0	4989.471	-4990.39259259259	-289.414814814814
44331.5956336227	0	4989.471	-4991.34074074074	-292.014814814814
44331.5956337384	0	4991.338	-4992.52592592592	-295.207407407407
44331.5956338542	0	4991.338	-4993.67407407407	-298.422222222222
44331.5956339699	0	4993.671	-4994.67407407407	-301.962962962962
44331.5956340857	0	4993.671	-4995.59259259259	-305.555555555555
44331.5956342014	0	4995.59	-4996.28148148148	-309.14074074074
44331.5956343171	0	4995.59	-4996.85185185185	-313.11111111111
44331.5956344329	0	4996.849	-4997.33333333333	-317.007407407407
44331.5956345486	0	4996.849	-4997.65185185185	-320.748148148147
44331.5956346644	0	4997.649	-4997.85185185185	-324.214814814814
44331.5956347801	0	4997.649	-4998.03703703703	-327.488888888888
44331.5956348958	0	4998.034	-4998.1037037037	-330.533333333333
44331.5956350116	0	4998.034	-4998.17037037037	-333.71111111111
44331.5956351273	0	4998.167	-4998.25925925926	-336.948148148147
44331.5956352431	0	4998.167	-4998.25925925926	-340.103703703703
44331.5956353588	0	4998.256	-4998.28888888888	-343.288888888888
44331.5956354745	0	4998.256	-4998.32592592592	-346.51111111111
44331.5956355903	0	4998.323	-4998.44444444444	-349.703703703703
44331.595635706	0	4998.323	-4998.54814814814	-353.007407407407
44331.5956358218	0	4998.545	-4998.68148148148	-356.155555555555
44331.5956359375	0	4998.545	-4998.94074074074	-359.622222222221
44331.5956360532	0	4998.938	-4999.22962962963	-363.059259259259
44331.595636169	0	4998.938	-4999.54814814814	-366.266666666666
44331.5956362847	0	4999.545	-4999.77777777777	-369.518518518518
44331.5956364005	0	4999.545	-4999.86666666666	-372.71111111111
44331.5956365162	0	4999.864	-5000.0074074074	-375.785185185184
44331.5956366319	0	4999.864	-5000.12592592592	-378.822222222221
44331.5956367477	0	5000.123	-5000.25925925926	-381.599999999999
44331.5956368634	0	5000.123	-5000.3037037037	-384.385185185184
44331.5956369792	0	5000.301	-5000.42222222222	-387.148148148147
44331.5956370949	0	5000.301	-5000.62222222222	-390.059259259258
44331.5956372106	0	5000.62	-5000.74814814814	-392.874074074073
44331.5956373264	0	5000.62	-5000.97777777777	-395.681481481481
44331.5956374421	0	5000.976	-5001.07407407407	-398.533333333333
44331.5956375579	0	5000.976	-5001.22962962963	-401.429629629629
44331.5956376736	0	5001.228	-5001.39259259259	-404.118518518518
44331.5956377894	0	5001.228	-5001.68148148148	-406.674074074073
44331.5956379051	0	5001.68	-5002	-409.407407407407
44331.5956380208	0	5001.68	-5002.34074074074	-411.970370370369
44331.5956381366	0	5002.339	-5002.69629629629	-414.407407407407
44331.5956382523	0	5002.339	-5002.91111111111	-416.829629629629
44331.5956383681	0	5002.909	-5002.95555555555	-419.170370370369
44331.5956384838	0	5002.909	-5002.91851851852	-421.525925925925
44331.5956385995	0	5002.916	-5002.81481481481	-423.755555555555
44331.5956387153	0	5002.916	-5002.59259259259	-425.925925925925
44331.595638831	0	5002.59	-5002.28888888888	-427.955555555555
44331.5956389468	0	5002.59	-5001.99259259259	-429.829629629629
44331.5956390625	0	5001.99	-5001.75555555555	-431.688888888888
44331.5956391782	0	5001.99	-5001.46666666666	-433.459259259258
44331.595639294	0	5001.464	-5001.26666666666	-435.214814814814
44331.5956394097	0	5001.464	-5001.14074074074	-436.777777777777
44331.5956395255	0	5001.138	-5001.12592592592	-438.207407407407
44331.5956396412	0	5001.138	-5001.05925925925	-439.503703703703
44331.5956397569	0	5001.057	-5001.12592592592	-440.57037037037
44331.5956398727	0	5001.057	-5001.31111111111	-441.362962962962
44331.5956399884	0	5001.309	-5001.68148148148	-442.037037037036
44331.5956401042	0	5001.309	-5002.07407407407	-442.525925925925
44331.5956402199	0	5002.072	-5002.52592592592	-442.933333333332
44331.5956403356	0	5002.072	-5003.02962962962	-443.088888888888
44331.5956404514	0	5003.028	-5003.51851851851	-443.199999999999
44331.5956405671	0	5003.028	-5003.95555555555	-443.214814814814
44331.5956406829	0	5003.954	-5004.37777777777	-443.118518518518
44331.5956407986	0	5003.954	-5004.79259259259	-443.014814814814
44331.5956409144	0	5004.791	-5005.25185185185	-442.785185185184
44331.5956410301	0	5004.791	-5005.75555555555	-442.481481481481
44331.5956411458	0	5005.754	-5006.24444444444	-442.125925925925
44331.5956412616	0	5005.754	-5006.82222222222	-441.651851851851
44331.5956413773	0	5006.821	-5007.39259259259	-441.11111111111
44331.5956414931	0	5006.821	-5008.0074074074	-440.474074074073
44331.5956416088	0	5008.006	-5008.62222222222	-439.733333333332
44331.5956417245	0	5008.006	-5009.2	-438.903703703703
44331.5956418403	0	5009.199	-5009.78518518518	-437.977777777777
44331.595641956	0	5009.199	-5010.21481481481	-437.170370370369
44331.5956420718	0	5010.214	-5010.4	-436.214814814814
44331.5956421875	0	5010.214	-5010.42962962962	-434.999999999999
44331.5956423032	0	5010.429	-5010.34074074074	-433.688888888888
44331.595642419	0	5010.429	-5010.2	-432.34074074074
44331.5956425347	0	5010.199	-5009.88888888888	-430.999999999999
44331.5956426505	0	5010.199	-5009.48888888888	-429.614814814814
44331.5956427662	0	5009.488	-5008.83703703703	-428.148148148147
44331.5956428819	0	5009.488	-5008.24444444444	-426.666666666666
44331.5956429977	0	5008.244	-5007.8074074074	-424.992592592592
44331.5956431134	0	5008.244	-5007.62222222222	-423.229629629629
44331.5956432292	0	5007.622	-5007.63703703703	-421.518518518518
44331.5956433449	0	5007.622	-5008.16296296296	-419.837037037036
44331.5956434606	0	5008.163	-5009.05925925925	-418.014814814814
44331.5956435764	0	5008.163	-5010.17037037037	-416.466666666666
44331.5956436921	0	5010.17	-5011.48148148148	-415.125925925925
44331.5956438079	0	5010.17	-5012.89629629629	-413.851851851851
44331.5956439236	0	5012.896	-5014.65925925926	-412.488888888888
44331.5956440393	0	5012.896	-5016.53333333333	-411.162962962962
44331.5956441551	0	5016.533	-5018.6074074074	-409.807407407407
44331.5956442708	0	5016.533	-5020.82962962963	-408.459259259258
44331.5956443866	0	5020.829	-5023.17037037037	-407.103703703703
44331.5956445023	0	5020.829	-5025.41481481481	-405.755555555555
44331.5956446181	0	5025.414	-5027.74074074074	-404.429629629629
44331.5956447338	0	5025.414	-5029.79259259259	-403.051851851851
44331.5956448495	0	5029.792	-5031.96296296296	-401.637037037036
44331.5956449653	0	5029.792	-5034.22222222222	-400.162962962962
44331.595645081	0	5034.222	-5036.47407407407	-398.703703703703
44331.5956451968	0	5034.222	-5038.65925925926	-397.274074074073
44331.5956453125	0	5038.659	-5040.79259259259	-395.799999999999
44331.5956454282	0	5038.659	-5042.98518518518	-394.288888888888
44331.595645544	0	5042.985	-5045.15555555555	-392.748148148147
44331.5956456597	0	5042.985	-5047.3037037037	-391.17037037037
44331.5956457755	0	5047.304	-5049.4	-389.688888888888
44331.5956460069	0	5051.452	-5053.56296296296	-386.814814814814
44331.5956461227	0	5051.452	-5055.5037037037	-385.592592592592
44331.5956462384	0	5055.504	-5057.46666666666	-384.518518518518
44331.5956463542	0	5055.504	-5059.33333333333	-383.503703703703
44331.5956464699	0	5059.334	-5061.31851851851	-382.592592592592
44331.5956465857	0	5059.334	-5063.23703703703	-381.799999999999
44331.5956467014	0	5063.238	-5065.21481481481	-381.014814814814
44331.5956468171	0	5063.238	-5067.25185185185	-380.325925925925
44331.5956469329	0	5067.253	-5069.34814814815	-379.666666666666
44331.5956470486	0	5067.253	-5071.57777777778	-379.022222222222
44331.5956471644	0	5071.579	-5074.02962962963	-378.325925925925
44331.5956472801	0	5071.579	-5076.44444444444	-377.607407407407
44331.5956473958	0	5076.446	-5079.17037037037	-377.014814814814
44331.5956475116	0	5076.446	-5082.01481481481	-376.503703703703
44331.5956476273	0	5082.016	-5084.81481481481	-376.029629629629
44331.5956477431	0	5082.016	-5087.52592592592	-375.622222222222
44331.5956478588	0	5087.527	-5090.18518518518	-375.303703703703
44331.5956479745	0	5087.527	-5092.91851851852	-375.103703703703
44331.5956480903	0	5092.92	-5095.57777777778	-375.051851851851
44331.595648206	0	5092.92	-5097.83703703704	-375.11111111111
44331.5956483218	0	5097.839	-5099.68148148148	-375.074074074073
44331.5956484375	0	5097.839	-5101.07407407407	-375.103703703703
44331.5956485532	0	5101.076	-5101.86666666667	-375.333333333333
44331.595648669	0	5101.076	-5102.14074074074	-375.666666666666
44331.5956487847	0	5102.143	-5102.03703703704	-376.051851851851
44331.5956489005	0	5102.143	-5101.58518518518	-376.599999999999
44331.5956490162	0	5101.58700000001	-5100.85185185185	-377.244444444444
44331.5956491319	0	5101.58700000001	-5099.95555555556	-377.933333333333
44331.5956492477	0	5099.957	-5099.08148148148	-378.525925925925
44331.5956493634	0	5099.957	-5098.28148148148	-379.296296296296
44331.5956494792	0	5098.283	-5097.71111111111	-380.11111111111
44331.5956495949	0	5098.283	-5097.53333333333	-381.022222222222
44331.5956497106	0	5097.53500000001	-5097.76296296296	-381.859259259259
44331.5956498264	0	5097.53500000001	-5098.2962962963	-382.77037037037
44331.5956499421	0	5098.29800000001	-5099.2	-383.659259259259
44331.5956500579	0	5098.29800000001	-5100.46666666667	-384.622222222222
44331.5956501736	0	5100.46800000001	-5102.02962962963	-385.629629629629
44331.5956502894	0	5100.46800000001	-5104.17037037037	-386.77037037037
44331.5956504051	0	5104.17200000001	-5106.51111111111	-387.933333333333
44331.5956505208	0	5104.17200000001	-5108.91111111111	-388.881481481481
44331.5956506366	0	5108.91300000001	-5111.47407407407	-390.051851851851
44331.5956507523	0	5108.91300000001	-5114.28148148148	-391.162962962962
44331.5956508681	0	5114.283	-5117.16296296296	-392.37037037037
44331.5956509838	0	5114.283	-5119.93333333333	-393.733333333333
44331.5956510995	0	5119.935	-5122.64444444444	-395.007407407407
44331.5956512153	0	5119.935	-5125.17777777778	-396.429629629629
44331.595651331	0	5125.179	-5127.23703703704	-397.688888888888
44331.5956514468	0	5125.179	-5128.82222222222	-398.777777777777
44331.5956515625	0	5128.823	-5130.07407407407	-399.733333333333
44331.5956516782	0	5128.823	-5131.4	-400.718518518518
44331.595651794	0	5131.40100000001	-5132.75555555555	-401.792592592592
44331.5956519097	0	5131.40100000001	-5134.32592592592	-402.925925925925
44331.5956520255	0	5134.32700000001	-5136.25925925926	-404.066666666666
44331.5956521412	0	5134.32700000001	-5138.52592592592	-405.311111111111
44331.5956522569	0	5138.52700000001	-5140.68888888889	-406.444444444444
44331.5956523727	0	5138.52700000001	-5142.80740740741	-407.614814814814
44331.5956524884	0	5142.80800000001	-5144.81481481481	-408.851851851851
44331.5956526042	0	5142.80800000001	-5146.64444444444	-410.111111111111
44331.5956527199	0	5146.64500000001	-5148.17777777778	-411.281481481481
44331.5956528356	0	5146.64500000001	-5149.42222222222	-412.407407407407
44331.5956529514	0	5149.42300000001	-5150.17777777778	-413.377777777777
44331.5956530671	0	5149.42300000001	-5150.75555555555	-414.318518518518
44331.5956531829	0	5150.75600000001	-5151.17777777778	-415.051851851851
44331.5956532986	0	5150.75600000001	-5151.41481481481	-415.807407407407
44331.5956534144	0	5151.41500000001	-5151.54074074074	-416.555555555555
44331.5956535301	0	5151.41500000001	-5151.71111111111	-417.296296296296
44331.5956536458	0	5151.71100000001	-5151.95555555555	-417.881481481481
44331.5956537616	0	5151.71100000001	-5152.37037037037	-418.548148148148
44331.5956538773	0	5152.37000000001	-5153.00740740741	-419.199999999999
44331.5956539931	0	5152.37000000001	-5153.74814814815	-419.807407407407
44331.5956541088	0	5153.74800000001	-5154.64444444444	-420.392592592592
44331.5956542245	0	5153.74800000001	-5155.71111111111	-420.918518518518
44331.5956543403	0	5155.711	-5156.96296296296	-421.34074074074
44331.595654456	0	5155.711	-5158.38518518518	-421.651851851851
44331.5956545718	0	5158.385	-5159.80740740741	-421.829629629629
44331.5956546875	0	5158.385	-5161.2962962963	-421.948148148148
44331.5956548032	0	5161.296	-5162.65185185185	-422.118518518518
44331.595654919	0	5161.296	-5163.71851851852	-422.259259259259
44331.5956550347	0	5163.718	-5164.59259259259	-422.437037037037
44331.5956551505	0	5163.718	-5165.31851851852	-422.733333333333
44331.5956552662	0	5165.318	-5165.85925925926	-422.977777777777
44331.5956553819	0	5165.318	-5166.2962962963	-423.17037037037
44331.5956554977	0	5166.296	-5166.73333333333	-423.222222222222
44331.5956556134	0	5166.296	-5167.27407407407	-423.2
44331.5956557292	0	5167.274	-5168.13333333333	-423.111111111111
44331.5956558449	0	5167.274	-5169.14814814815	-422.992592592592
44331.5956559606	0	5169.148	-5170.23703703704	-422.777777777777
44331.5956560764	0	5169.148	-5171.32592592593	-422.666666666666
44331.5956561921	0	5171.326	-5172.73333333333	-422.377777777777
44331.5956563079	0	5171.326	-5174.19259259259	-421.985185185185
44331.5956564236	0	5174.193	-5175.85185185185	-421.54074074074
44331.5956565394	0	5174.193	-5177.65185185185	-421.044444444444
44331.5956566551	0	5177.652	-5179.23703703704	-420.592592592592
44331.5956567708	0	5177.652	-5181.45185185185	-419.97037037037
44331.5956568866	0	5181.452	-5183.95555555556	-419.162962962962
44331.5956570023	0	5181.452	-5186.59259259259	-418.414814814814
44331.5956571181	0	5186.593	-5189.16296296296	-417.777777777777
44331.5956572338	0	5186.593	-5192.05185185185	-416.911111111111
44331.5956573495	0	5192.052	-5195.02962962963	-415.874074074074
44331.5956574653	0	5192.052	-5198.08148148148	-414.762962962962
44331.595657581	0	5198.082	-5200.91111111111	-413.659259259259
44331.5956576968	0	5198.082	-5203.77037037037	-412.444444444444
44331.5956578125	0	5203.771	-5206.4962962963	-411.251851851851
44331.5956579282	0	5203.771	-5209.18518518519	-409.97037037037
44331.595658044	0	5209.186	-5211.76296296296	-408.725925925925
44331.5956581597	0	5209.186	-5214.0962962963	-407.518518518518
44331.5956582755	0	5214.097	-5216.19259259259	-406.303703703703
44331.5956583912	0	5214.097	-5217.88148148148	-405.148148148148
44331.5956585069	0	5217.882	-5219.2	-403.999999999999
44331.5956586227	0	5217.882	-5219.88148148148	-403.014814814814
44331.5956587384	0	5219.882	-5220	-402.118518518518
44331.5956588542	0	5219.882	-5219.71111111111	-401.37037037037
44331.5956589699	0	5219.712	-5219.03703703704	-400.651851851851
44331.5956590857	0	5219.712	-5218.17777777778	-399.918518518518
44331.5956592014	0	5218.179	-5217.33333333333	-399.133333333333
44331.5956593171	0	5218.179	-5216.5037037037	-398.355555555555
44331.5956594329	0	5216.505	-5215.91851851852	-397.496296296296
44331.5956595486	0	5216.505	-5215.80740740741	-396.725925925925
44331.5956596644	0	5215.809	-5216.00740740741	-395.837037037037
44331.5956597801	0	5215.809	-5216.47407407407	-394.866666666666
44331.5956598958	0	5216.476	-5217.20740740741	-393.74074074074
44331.5956600116	0	5216.476	-5218.11851851852	-392.577777777777
44331.5956601273	0	5218.12	-5219.32592592592	-391.37037037037
44331.5956602431	0	5218.12	-5220.63703703704	-390.096296296296
44331.5956603588	0	5220.639	-5222.02962962963	-388.814814814814
44331.5956604745	0	5220.639	-5223.74074074074	-387.488888888888
44331.5956605903	0	5223.743	-5225.54814814815	-386.081481481481
44331.595660706	0	5223.743	-5227.47407407407	-384.607407407407
44331.5956608218	0	5227.47600000001	-5229.49629629629	-383.14074074074
44331.5956609375	0	5227.47600000001	-5231.48888888889	-381.585185185185
44331.5956610532	0	5231.49100000001	-5233.45185185185	-379.918518518518
44331.595661169	0	5231.49100000001	-5235.35555555555	-378.318518518518
44331.5956612847	0	5235.35800000001	-5237.08148148148	-376.814814814814
44331.5956614005	0	5235.35800000001	-5238.76296296296	-375.229629629629
44331.5956615162	0	5238.76500000001	-5240.45185185185	-373.525925925925
44331.5956616319	0	5238.76500000001	-5242.13333333333	-371.755555555555
44331.5956617477	0	5242.13500000001	-5243.81481481481	-369.933333333333
44331.5956618634	0	5242.13500000001	-5245.51111111111	-368.14074074074
44331.5956619792	0	5245.51300000001	-5247.16296296296	-366.274074074074
44331.5956620949	0	5245.51300000001	-5248.88148148148	-364.4
44331.5956622106	0	5248.88300000001	-5250.64444444444	-362.511111111111
44331.5956623264	0	5248.88300000001	-5252.55555555555	-360.533333333333
44331.5956624421	0	5252.55700000001	-5254.48148148148	-358.562962962963
44331.5956625579	0	5252.55700000001	-5256.46666666666	-356.525925925926
44331.5956626736	0	5256.46800000001	-5258.45185185185	-354.466666666666
44331.5956627894	0	5256.46800000001	-5260.31851851852	-352.548148148148
44331.5956629051	0	5260.32000000001	-5262.02962962963	-350.488888888889
44331.5956630208	0	5260.32000000001	-5263.57037037037	-348.503703703703
44331.5956631366	0	5263.57200000001	-5264.88888888889	-346.577777777777
44331.5956632523	0	5263.57200000001	-5266.00740740741	-344.762962962963
44331.5956633681	0	5266.00900000001	-5267.02222222222	-342.896296296296
44331.5956634838	0	5266.00900000001	-5268.01481481481	-341.059259259259
44331.5956635995	0	5268.01600000001	-5269.09629629629	-339.281481481481
44331.5956637153	0	5268.01600000001	-5270.19259259259	-337.4
44331.595663831	0	5270.19400000001	-5271.36296296296	-335.6
44331.5956639468	0	5270.19400000001	-5272.6	-333.851851851851
44331.5956640625	0	5272.60100000001	-5273.85925925926	-332.081481481481
44331.5956641782	0	5272.60100000001	-5275.15555555555	-330.444444444444
44331.595664294	0	5275.157	-5276.45925925926	-328.777777777777
44331.5956644097	0	5275.157	-5277.87407407407	-327.214814814814
44331.5956645255	0	5277.876	-5279.34074074074	-325.659259259259
44331.5956646412	0	5277.876	-5280.71111111111	-324.259259259259
44331.5956647569	0	5280.71300000001	-5282.22962962963	-322.77037037037
44331.5956648727	0	5280.71300000001	-5283.62222222222	-321.407407407407
44331.5956649884	0	5283.62400000001	-5284.85925925926	-320.066666666666
44331.5956651042	0	5283.62400000001	-5285.82962962963	-318.696296296296
44331.5956652199	0	5285.83100000001	-5286.65185185185	-317.318518518518
44331.5956653356	0	5285.83100000001	-5287.33333333333	-315.962962962963
44331.5956654514	0	5287.33500000001	-5287.74814814815	-314.688888888889
44331.5956655671	0	5287.33500000001	-5287.91111111111	-313.444444444444
44331.5956656829	0	5287.91300000001	-5287.94074074074	-312.2
44331.5956657986	0	5287.91300000001	-5287.9037037037	-311.044444444444
44331.5956659143	0	5287.90600000001	-5287.94074074074	-309.977777777777
44331.5956660301	0	5287.90600000001	-5288.20740740741	-308.955555555555
44331.5956661458	0	5288.21000000001	-5288.88148148148	-308.066666666666
44331.5956662616	0	5288.21000000001	-5289.80740740741	-307.229629629629
44331.5956663773	0	5289.81000000001	-5291.02222222222	-306.437037037037
44331.5956664931	0	5289.81000000001	-5292.43703703704	-305.829629629629
44331.5956666088	0	5292.44000000001	-5294.14074074074	-305.266666666666
44331.5956667245	0	5292.44000000001	-5295.17037037037	-304.903703703703
44331.5956668403	0	5295.17300000001	-5297.05185185185	-304.385185185185
44331.595666956	0	5295.17300000001	-5299.28888888889	-303.97037037037
44331.5956670718	0	5299.29200000001	-5301.8	-303.644444444444
44331.5956671875	0	5299.29200000001	-5304.46666666667	-303.548148148148
44331.5956673032	0	5304.47000000001	-5307.28148148148	-303.34074074074
44331.595667419	0	5304.47000000001	-5310.25925925926	-303.244444444444
44331.5956675347	0	5310.26300000001	-5313.3037037037	-303.133333333333
44331.5956676505	0	5310.26300000001	-5316.56296296296	-302.985185185185
44331.5956677662	0	5316.56700000001	-5319.83703703704	-302.948148148148
44331.5956678819	0	5316.56700000001	-5323.15555555555	-302.977777777777
44331.5956679977	0	5323.16000000001	-5326.45925925926	-302.97037037037
44331.5956681134	0	5323.16000000001	-5329.79259259259	-302.918518518518
44331.5956682292	0	5329.79700000001	-5333.13333333333	-302.948148148148
44331.5956683449	0	5329.79700000001	-5336.23703703704	-303.081481481481
44331.5956684607	0	5336.24100000001	-5339.34814814815	-303.325925925926
44331.5956685764	0	5336.24100000001	-5342.19259259259	-303.614814814815
44331.5956686921	0	5342.19700000001	-5344.71851851852	-303.925925925926
44331.5956688079	0	5342.19700000001	-5346.72592592592	-304.192592592592
44331.5956689236	0	5346.73000000001	-5348.62222222222	-304.651851851852
44331.5956690394	0	5346.73000000001	-5350.02222222222	-305.155555555555
44331.5956691551	0	5350.02600000001	-5351.01481481481	-305.607407407407
44331.5956692708	0	5350.02600000001	-5351.71111111111	-306.059259259259
44331.5956693866	0	5351.71500000001	-5352.11111111111	-306.459259259259
44331.5956695023	0	5351.71500000001	-5352.48148148148	-306.844444444444
44331.5956696181	0	5352.48500000001	-5352.92592592592	-307.259259259259
44331.5956697338	0	5352.48500000001	-5353.48148148148	-307.666666666666
44331.5956698495	0	5353.48500000001	-5354.21481481481	-308.029629629629
44331.5956699653	0	5353.48500000001	-5355.08148148148	-308.429629629629
44331.595670081	0	5355.08500000001	-5355.99259259259	-308.755555555555
44331.5956701968	0	5355.08500000001	-5357.08148148148	-309.051851851852
44331.5956703125	0	5357.08500000001	-5358.14074074074	-309.281481481481
44331.5956704282	0	5357.08500000001	-5359.06666666666	-309.459259259259
44331.595670544	0	5359.07000000001	-5359.95555555555	-309.548148148148
44331.5956706597	0	5359.07000000001	-5360.81481481481	-309.711111111111
44331.5956707755	0	5360.81800000001	-5361.6	-309.837037037037
44331.5956708912	0	5360.81800000001	-5362.5037037037	-309.955555555555
44331.5956710069	0	5362.50700000001	-5363.34074074074	-310.014814814815
44331.5956711227	0	5362.50700000001	-5364.08888888889	-310.066666666666
44331.5956712384	0	5364.09200000001	-5364.82962962963	-310.162962962963
44331.5956713542	0	5364.09200000001	-5365.74814814815	-310.118518518518
44331.5956714699	0	5365.75100000001	-5366.74074074074	-309.977777777778
[truncated: 9,977 more rows]
