# Supplementary material for: Near-infrared manipulation of multiple neuronal populations via trichromatic upconversion
Source: Nat Commun. 2021 Sep 27;12:5662. doi: 10.1038/s41467-021-25993-7 (PMC8476604; doi:10.1038/s41467-021-25993-7)
Supplement: Supplementary file 7 — Source Data [file 41467_2021_25993_MOESM7_ESM.zip › Source Data/SI 31/808/8_2.csv]

DateTime	xPosComp	yPosComp	xPos	yPos
44331.6146852662	0	103.444	18.585185185185	89.2296296296297
44331.6146853819	0	105.163	16.6666666666665	89.8888888888889
44331.6146854977	0	107.082	14.8518518518517	90.4148148148148
44331.6146856134	0	108.897	12.748148148148	91.0444444444445
44331.6146857292	0	111.001	10.3037037037035	91.725925925926
44331.6146858449	0	113.445	8.39999999999982	92.2814814814815
44331.6146859606	0	115.349	6.35555555555537	92.9185185185186
44331.6146860764	0	117.393	4.67407407407389	93.4222222222223
44331.6146861921	0	119.074	3.10370370370352	93.8444444444445
44331.6146863079	0	120.644	1.80740740740722	94.3037037037037
44331.6146864236	0	120.644	0.614814814814632	94.6592592592593
44331.6146865394	0	123.133	-0.303703703703887	94.9925925925926
44331.6146866551	0	124.052	-1.19259259259278	95.3777777777778
44331.6146867708	0	124.941	-1.97777777777796	95.7777777777778
44331.6146868866	0	125.726	-2.79259259259278	96.1111111111111
44331.6146870023	0	126.541	-3.62962962962981	96.3777777777778
44331.6146871181	0	127.378	-4.60000000000018	96.7111111111111
44331.6146872338	0	128.348	-5.45925925925944	97.0444444444445
44331.6146873495	0	129.207	-6.18518518518537	97.3037037037037
44331.6146874653	0	129.207	-6.8222222222224	97.637037037037
44331.614687581	0	130.57	-7.34814814814833	97.9851851851852
44331.6146876968	0	131.096	-7.74814814814833	98.4074074074074
44331.6146878125	0	131.496	-8.014814814815	98.7777777777778
44331.6146879282	0	131.763	-8.22222222222241	99.1555555555556
44331.614688044	0	131.763	-8.34814814814833	99.5481481481481
44331.6146881597	0	132.096	-8.38518518518537	99.9407407407407
44331.6146882755	0	132.133	-8.37037037037056	100.377777777778
44331.6146883912	0	132.118	-8.37037037037056	100.755555555556
44331.6146885069	0	132.118	-8.32592592592611	101.22962962963
44331.6146886227	0	132.074	-8.26666666666685	101.614814814815
44331.6146887384	0	132.015	-8.3185185185187	101.962962962963
44331.6146888542	0	132.015	-8.37037037037056	102.318518518519
44331.6146889699	0	132.119	-8.53333333333352	102.688888888889
44331.6146890856	0	132.282	-8.80000000000019	103.133333333333
44331.6146892014	0	132.549	-9.14074074074093	103.481481481481
44331.6146893171	0	132.549	-9.64444444444463	103.844444444444
44331.6146894329	0	133.393	-10.2740740740743	104.2
44331.6146895486	0	134.023	-11.0222222222224	104.496296296296
44331.6146896644	0	134.771	-11.7481481481483	104.718518518519
44331.6146897801	0	135.497	-12.6074074074076	104.918518518519
44331.6146898958	0	136.356	-13.4666666666669	105.133333333333
44331.6146900116	0	137.215	-14.2592592592594	105.303703703704
44331.6146901273	0	138.008	-15.0222222222224	105.555555555556
44331.6146902431	0	138.771	-15.6740740740743	105.837037037037
44331.6146903588	0	139.423	-16.1703703703706	106.177777777778
44331.6146904745	0	139.919	-16.5037037037039	106.466666666667
44331.6146905903	0	140.252	-16.6666666666668	106.718518518519
44331.614690706	0	140.415	-16.6444444444446	106.896296296296
44331.6146908218	0	140.393	-16.4666666666669	107.014814814815
44331.6146909375	0	140.215	-16.3111111111113	107.074074074074
44331.6146910532	0	140.059	-16.1407407407409	107.148148148148
44331.614691169	0	139.889	-16.0370370370372	107.192592592593
44331.6146912847	0	139.785	-15.9703703703706	107.244444444444
44331.6146914005	0	139.718	-15.8814814814817	107.311111111111
44331.6146915162	0	139.629	-15.8000000000002	107.355555555556
44331.6146916319	0	139.548	-15.6962962962965	107.407407407407
44331.6146917477	0	139.444	-15.651851851852	107.422222222222
44331.6146918634	0	139.4	-15.6814814814817	107.422222222222
44331.6146919792	0	139.43	-15.7629629629631	107.422222222222
44331.6146920949	0	139.511	-15.9407407407409	107.407407407407
44331.6146922106	0	139.689	-16.0814814814817	107.385185185185
44331.6146923264	0	139.83	-16.2592592592594	107.311111111111
44331.6146924421	0	140.008	-16.4814814814817	107.214814814815
44331.6146925579	0	140.23	-16.8666666666668	107.066666666667
44331.6146926736	0	140.615	-17.2666666666668	106.977777777778
44331.6146927894	0	141.015	-17.8000000000002	106.844444444444
44331.6146929051	0	141.548	-18.6000000000002	106.651851851852
44331.6146930208	0	142.348	-19.4444444444446	106.533333333333
44331.6146931366	0	143.192	-20.2888888888891	106.4
44331.6146932523	0	144.036	-21.2888888888891	106.311111111111
44331.6146933681	0	145.036	-22.1259259259261	106.133333333333
44331.6146934838	0	145.873	-23.051851851852	105.814814814815
44331.6146935995	0	146.799	-23.8222222222224	105.555555555556
44331.6146937153	0	147.569	-24.6592592592594	105.207407407407
44331.614693831	0	148.406	-25.614814814815	104.696296296296
44331.6146939468	0	149.362	-26.6592592592594	104.096296296296
44331.6146940625	0	150.406	-27.7629629629631	103.525925925926
44331.6146941782	0	151.51	-29.0000000000002	102.77037037037
44331.614694294	0	152.747	-30.2074074074076	102.074074074074
44331.6146944097	0	153.954	-31.6962962962965	101.259259259259
44331.6146945255	0	155.443	-33.2814814814817	100.451851851852
44331.6146946412	0	157.028	-34.9555555555557	99.5555555555556
44331.6146947569	0	158.702	-36.9851851851854	98.6
44331.6146948727	0	160.732	-39.3629629629631	97.4
44331.6146949884	0	163.11	-41.777777777778	96.3481481481482
44331.6146951042	0	165.525	-44.451851851852	95.2666666666667
44331.6146952199	0	168.199	-47.1851851851854	94.0518518518519
44331.6146953357	0	170.932	-49.8222222222224	92.8296296296296
44331.6146954514	0	173.569	-52.3555555555557	91.5037037037037
44331.6146955671	0	176.102	-54.7037037037039	90.1259259259259
44331.6146956829	0	178.45	-56.9851851851854	88.5555555555556
44331.6146957986	0	180.731	-59.1407407407409	86.9925925925926
44331.6146959144	0	182.887	-61.0666666666669	85.4296296296296
44331.6146960301	0	182.887	-62.8888888888891	83.6296296296296
44331.6146961458	0	186.635	-64.5703703703706	82.162962962963
44331.6146962616	0	188.316	-66.414814814815	80.5407407407408
44331.6146963773	0	190.16	-68.1629629629631	78.9481481481482
44331.6146964931	0	191.908	-69.8666666666669	77.2888888888889
44331.6146966088	0	193.612	-71.4814814814817	75.5851851851852
44331.6146967245	0	195.227	-72.814814814815	74.0740740740741
44331.6146968403	0	196.56	-73.9037037037039	72.6888888888889
44331.614696956	0	196.56	-74.9111111111113	71.2296296296297
44331.6146970718	0	198.656	-75.7703703703706	69.7185185185186
44331.6146971875	0	199.515	-76.4518518518521	68.2444444444445
44331.6146973032	0	200.196	-76.9703703703706	66.8740740740741
44331.614697419	0	200.715	-77.5185185185187	65.3703703703704
44331.6146975347	0	201.263	-78.0000000000002	63.9851851851852
44331.6146976505	0	201.744	-78.414814814815	62.7925925925926
44331.6146977662	0	202.159	-78.8592592592595	61.2518518518519
44331.6146978819	0	202.603	-79.3333333333335	59.8296296296297
44331.6146979977	0	202.603	-79.8888888888891	58.4666666666667
44331.6146981134	0	203.633	-80.5259259259261	57.0888888888889
44331.6146982292	0	204.27	-81.1851851851854	55.7925925925926
44331.6146983449	0	204.929	-82.014814814815	54.2444444444445
44331.6146984606	0	205.759	-82.9481481481483	52.8592592592593
44331.6146985764	0	205.759	-84.0222222222224	51.4814814814815
44331.6146986921	0	207.766	-85.2518518518521	50
44331.6146988079	0	208.996	-86.4666666666669	48.7037037037037
44331.6146989236	0	210.211	-87.8666666666669	47.3407407407408
44331.6146990394	0	211.611	-89.3407407407409	45.9481481481482
44331.6146991551	0	213.085	-90.8814814814817	44.562962962963
44331.6146992708	0	214.626	-92.4814814814817	43.0814814814815
44331.6146993866	0	216.226	-94.0962962962965	41.7037037037037
44331.6146995023	0	217.841	-95.6000000000002	40.5555555555556
44331.6146996181	0	219.345	-97.140740740741	39.4074074074074
44331.6146997338	0	220.886	-98.8518518518521	38.1037037037037
44331.6146998495	0	222.597	-100.548148148148	36.8222222222223
44331.6146999653	0	224.293	-102.377777777778	35.5111111111112
44331.614700081	0	226.123	-104.348148148148	34.2148148148149
44331.6147001968	0	228.093	-106.385185185185	32.9407407407408
44331.6147003125	0	230.13	-108.496296296297	31.6666666666667
44331.6147004282	0	232.241	-110.562962962963	30.2592592592593
44331.614700544	0	234.308	-112.474074074074	28.7851851851852
44331.6147006597	0	236.219	-114.148148148148	27.3481481481482
44331.6147007755	0	237.893	-115.303703703704	26.2
44331.6147008912	0	239.049	-116.259259259259	24.9555555555556
44331.6147010069	0	240.005	-117.140740740741	23.4814814814815
44331.6147011227	0	240.005	-117.666666666667	22.0962962962963
44331.6147012384	0	241.412	-117.8	20.6444444444445
44331.6147013542	0	241.545	-117.903703703704	19.2518518518519
44331.6147014699	0	241.649	-118.133333333334	17.9333333333334
44331.6147015856	0	241.879	-118.488888888889	16.8148148148149
44331.6147017014	0	242.235	-119.037037037037	15.8370370370371
44331.6147018171	0	242.783	-119.644444444445	14.7925925925926
44331.6147019329	0	243.39	-120.340740740741	13.7481481481482
44331.6147020486	0	244.086	-120.925925925926	12.7925925925926
44331.6147021643	0	244.671	-121.511111111111	11.7037037037037
44331.6147022801	0	245.256	-122.044444444445	10.7111111111112
44331.6147023958	0	245.789	-122.4	9.88888888888893
44331.6147025116	0	245.789	-122.674074074074	8.88888888888893
44331.6147026273	0	246.419	-122.837037037037	7.94074074074078
44331.6147027431	0	246.419	-122.955555555556	7.02222222222226
44331.6147028588	0	246.7	-122.985185185185	6.11851851851856
44331.6147029745	0	246.73	-123.066666666667	5.25185185185189
44331.6147030903	0	246.811	-123.118518518519	4.42222222222226
44331.614703206	0	246.863	-123.162962962963	3.71111111111115
44331.6147033218	0	246.907	-123.237037037037	3.08888888888893
44331.6147034375	0	246.981	-123.362962962963	2.48888888888893
44331.6147035532	0	247.107	-123.518518518519	1.91851851851856
44331.614703669	0	247.263	-123.733333333334	1.52592592592597
44331.6147037847	0	247.263	-123.955555555556	1.05185185185189
44331.6147039005	0	247.7	-124.207407407408	0.562962962963005
44331.6147040162	0	247.952	-124.459259259259	0.222222222222264
44331.6147041319	0	248.204	-124.681481481482	-0.0296296296295879
44331.6147042477	0	248.426	-124.970370370371	-0.222222222222181
44331.6147043634	0	248.715	-125.2	-0.288888888888847
44331.6147044792	0	248.945	-125.503703703704	-0.311111111111069
44331.6147045949	0	249.249	-125.903703703704	-0.296296296296255
44331.6147047107	0	249.649	-126.548148148148	-0.28148148148144
44331.6147048264	0	250.293	-127.362962962963	-0.237037037036995
44331.6147049421	0	251.108	-128.407407407408	-0.162962962962921
44331.6147050579	0	252.152	-129.82962962963	-0.0444444444444027
44331.6147051736	0	253.574	-131.459259259259	0.0888888888889307
44331.6147052894	0	255.204	-133.281481481482	0.244444444444486
44331.6147054051	0	257.026	-135.162962962963	0.51851851851856
44331.6147055208	0	257.026	-137.340740740741	0.859259259259301
44331.6147056366	0	261.085	-139.740740740741	1.3555555555556
44331.6147057523	0	263.485	-142.244444444445	1.85185185185189
44331.6147058681	0	265.989	-144.770370370371	2.5555555555556
44331.6147059838	0	268.515	-147.488888888889	3.0592592592593
44331.6147060995	0	271.234	-150.088888888889	3.70370370370375
44331.6147062153	0	271.234	-152.711111111111	4.32592592592597
44331.614706331	0	276.456	-155.348148148148	4.99259259259263
44331.6147064468	0	279.093	-157.940740740741	5.68888888888893
44331.6147065625	0	281.686	-160.385185185185	6.60740740740745
44331.6147066782	0	284.13	-162.570370370371	7.48148148148152
44331.614706794	0	286.315	-164.237037037037	8.31851851851856
44331.6147069097	0	287.982	-164.970370370371	9.00740740740745
44331.6147070255	0	288.715	-165.096296296296	9.54814814814819
44331.6147071412	0	288.841	-164.977777777778	9.89629629629634
44331.6147072569	0	288.722	-164.651851851852	10.2518518518519
44331.6147073727	0	288.396	-164.311111111111	10.6370370370371
44331.6147074884	0	288.055	-164.059259259259	10.9851851851852
44331.6147076042	0	287.803	-163.925925925926	11.325925925926
44331.6147077199	0	287.67	-163.903703703704	11.725925925926
44331.6147078357	0	287.648	-164.014814814815	12.0814814814815
44331.6147079514	0	287.759	-164.274074074074	12.4444444444445
44331.6147080671	0	288.018	-164.681481481482	12.8518518518519
44331.6147081829	0	288.425	-165.266666666667	13.2962962962963
44331.6147082986	0	289.01	-165.970370370371	13.7703703703704
44331.6147084144	0	289.714	-166.844444444445	14.2
44331.6147085301	0	290.588	-167.948148148148	14.6888888888889
44331.6147086458	0	291.692	-169.111111111111	15.2148148148149
44331.6147087616	0	292.855	-170.274074074074	15.7481481481482
44331.6147088773	0	294.018	-171.6	16.2962962962963
44331.6147089931	0	295.344	-172.970370370371	16.8962962962963
44331.6147091088	0	296.714	-174.414814814815	17.4518518518519
44331.6147092245	0	298.158	-175.925925925926	18.0296296296297
44331.6147093403	0	299.669	-177.325925925926	18.525925925926
44331.614709456	0	301.069	-179.214814814815	19.1111111111112
44331.6147095718	0	301.069	-180.851851851852	19.6518518518519
44331.6147096875	0	304.595	-182.740740740741	20.162962962963
44331.6147098032	0	306.484	-184.8	20.7333333333334
44331.614709919	0	308.543	-187.162962962963	21.3851851851852
44331.6147100347	0	310.906	-189.762962962963	22.0814814814815
44331.6147101505	0	313.506	-192.303703703704	22.7777777777778
44331.6147102662	0	313.506	-194.903703703704	23.4222222222223
44331.6147103819	0	318.647	-197.614814814815	24.0444444444445
44331.6147104977	0	321.358	-200.244444444445	24.6296296296297
44331.6147106134	0	323.988	-202.866666666667	25.0740740740741
44331.6147107292	0	326.61	-205.311111111111	25.4740740740741
44331.6147108449	0	329.054	-207.340740740741	25.7481481481482
44331.6147109606	0	331.084	-209.22962962963	26.162962962963
44331.6147110764	0	332.973	-210.822222222222	26.5185185185186
44331.6147111921	0	334.566	-212.244444444445	26.8962962962963
44331.6147113079	0	335.988	-213.511111111111	27.3481481481482
44331.6147114236	0	337.255	-214.474074074074	27.8074074074075
44331.6147115394	0	338.218	-215.377777777778	28.3333333333334
44331.6147116551	0	339.122	-216.148148148148	28.8592592592593
44331.6147117708	0	339.892	-216.814814814815	29.4
44331.6147118866	0	340.559	-217.348148148148	29.8814814814815
44331.6147120023	0	341.092	-217.814814814815	30.4296296296297
44331.6147121181	0	341.559	-218.185185185185	31.0518518518519
44331.6147122338	0	341.559	-218.570370370371	31.6814814814815
44331.6147123495	0	342.315	-218.933333333334	32.2074074074075
44331.6147124653	0	342.678	-219.318518518519	32.7851851851852
44331.614712581	0	343.063	-219.725925925926	33.4888888888889
44331.6147126968	0	343.47	-220.088888888889	34.125925925926
44331.6147128125	0	343.833	-220.570370370371	34.8074074074075
44331.6147129282	0	344.314	-221.140740740741	35.5407407407408
44331.614713044	0	344.884	-221.777777777778	36.3037037037038
44331.6147131597	0	345.521	-222.333333333334	37.0074074074075
44331.6147132755	0	346.077	-222.925925925926	37.725925925926
44331.6147133912	0	346.67	-223.6	38.5037037037038
44331.6147135069	0	347.344	-224.407407407408	39.4000000000001
44331.6147136227	0	348.151	-225.214814814815	40.2222222222223
44331.6147137384	0	348.958	-226.111111111111	41.0740740740741
44331.6147138542	0	349.854	-226.962962962963	41.8962962962964
44331.6147139699	0	350.706	-228.014814814815	42.8074074074075
44331.6147140856	0	351.758	-229.22962962963	43.7111111111112
44331.6147142014	0	352.973	-230.592592592593	44.6296296296297
44331.6147143171	0	354.336	-232.096296296296	45.6074074074075
44331.6147144329	0	355.84	-233.896296296296	46.6666666666667
44331.6147145486	0	357.64	-235.681481481482	47.7333333333334
44331.6147146643	0	359.425	-237.644444444445	48.8740740740741
44331.6147147801	0	361.388	-239.903703703704	50.0814814814815
44331.6147148958	0	363.647	-242.251851851852	51.3037037037038
44331.6147150116	0	365.995	-244.755555555556	52.6000000000001
44331.6147151273	0	365.995	-247.496296296296	53.9851851851852
44331.6147152431	0	371.239	-249.614814814815	55.125925925926
44331.6147153588	0	371.239	-251.681481481482	56.2370370370371
44331.6147154745	0	375.424	-253.481481481482	57.2962962962964
44331.6147155903	0	377.224	-254.977777777778	58.3037037037038
44331.614715706	0	378.72	-256.214814814815	59.2444444444445
44331.6147158218	0	378.72	-257.318518518519	60.1185185185186
44331.6147159375	0	381.061	-258.392592592593	61.1333333333334
44331.6147160532	0	382.135	-259.207407407408	62.0074074074075
44331.614716169	0	382.95	-259.844444444445	62.7925925925926
44331.6147162847	0	383.587	-260.377777777778	63.7111111111112
44331.6147164005	0	384.12	-260.740740740741	64.6592592592593
44331.6147165162	0	384.483	-260.962962962963	65.6814814814815
44331.6147166319	0	384.705	-261.044444444445	66.6222222222223
44331.6147167477	0	384.786	-261.044444444445	67.6814814814815
44331.6147168634	0	384.786	-261.037037037037	68.7407407407408
44331.6147169792	0	384.779	-261.022222222223	69.6000000000001
44331.6147170949	0	384.764	-261.133333333334	70.5925925925927
44331.6147172107	0	384.875	-261.214814814815	71.5777777777778
44331.6147173264	0	384.956	-261.348148148148	72.4740740740741
44331.6147174421	0	385.089	-261.496296296297	73.2740740740741
44331.6147175579	0	385.237	-261.8	74.2592592592593
44331.6147176736	0	385.237	-262.133333333334	75.0740740740741
44331.6147177894	0	385.874	-262.622222222222	75.9925925925927
44331.6147179051	0	386.363	-263.022222222222	76.7037037037038
44331.6147180208	0	386.363	-263.674074074074	77.7481481481482
44331.6147181366	0	387.415	-264.207407407408	78.5777777777779
44331.6147182523	0	387.948	-264.755555555556	79.4444444444445
44331.6147183681	0	388.496	-265.407407407408	80.4000000000001
44331.6147184838	0	389.148	-265.962962962963	81.1703703703704
44331.6147185995	0	389.704	-266.607407407408	81.9851851851852
44331.6147187153	0	390.348	-267.348148148148	82.8740740740741
44331.614718831	0	391.089	-267.962962962963	83.6148148148149
44331.6147189468	0	391.704	-268.703703703704	84.3555555555556
44331.6147190625	0	392.445	-269.503703703704	85.1185185185186
44331.6147191782	0	393.245	-270.474074074074	85.925925925926
44331.614719294	0	394.215	-271.333333333334	86.6074074074075
44331.6147194097	0	395.074	-272.437037037037	87.3703703703704
44331.6147195255	0	396.178	-273.770370370371	88.1555555555556
44331.6147196412	0	397.511	-274.925925925926	88.8074074074075
44331.6147197569	0	398.667	-276.170370370371	89.4518518518519
44331.6147198727	0	399.911	-277.45925925926	90.1037037037038
44331.6147199884	0	399.911	-278.918518518519	90.562962962963
44331.6147201042	0	402.659	-280.311111111111	90.9555555555556
44331.6147202199	0	404.052	-281.844444444445	91.3703703703705
44331.6147203356	0	405.585	-283.962962962963	91.8518518518519
44331.6147204514	0	407.704	-285.82962962963	92.2518518518519
44331.6147205671	0	409.571	-288.096296296297	92.5851851851853
44331.6147206829	0	411.838	-290.866666666667	92.9851851851853
44331.6147207986	0	414.608	-293.318518518519	93.288888888889
44331.6147209144	0	417.06	-296.437037037037	93.6518518518519
44331.6147210301	0	420.179	-299.148148148148	93.8666666666668
44331.6147211458	0	420.179	-302.340740740741	94.2592592592594
44331.6147212616	0	426.083	-305.82962962963	94.6148148148149
44331.6147213773	0	429.572	-308.503703703704	94.8074074074075
44331.6147214931	0	432.246	-311.377777777778	94.8592592592593
44331.6147216088	0	435.12	-314.148148148148	94.8074074074075
44331.6147217245	0	437.89	-316.718518518519	94.725925925926
44331.6147218403	0	440.46	-319.02962962963	94.6444444444445
44331.614721956	0	442.771	-321.214814814815	94.5111111111112
44331.6147220718	0	444.956	-322.696296296297	94.3703703703705
44331.6147221875	0	446.437	-324.177777777778	94.2296296296297
44331.6147223032	0	447.918	-325.348148148148	94.1037037037038
44331.614722419	0	447.918	-326.548148148148	93.9037037037038
44331.6147225347	0	450.288	-327.62962962963	93.7481481481482
44331.6147226505	0	450.288	-328.703703703704	93.6592592592594
44331.6147227662	0	452.444	-329.85925925926	93.5629629629631
44331.6147228819	0	453.6	-330.874074074074	93.4592592592594
44331.6147229977	0	454.615	-331.814814814815	93.3407407407408
44331.6147231134	0	455.556	-332.503703703704	93.2296296296297
44331.6147232292	0	456.245	-333.140740740741	93.0740740740742
44331.6147233449	0	456.882	-333.681481481482	92.8296296296297
44331.6147234606	0	457.423	-334.148148148148	92.5333333333334
44331.6147235764	0	457.423	-334.585185185185	92.1851851851853
44331.6147236921	0	458.327	-334.925925925926	91.925925925926
44331.6147238079	0	458.668	-335.296296296297	91.6148148148149
44331.6147239236	0	459.038	-335.62962962963	91.3333333333334
44331.6147240394	0	459.371	-335.948148148148	91.1037037037038
44331.6147241551	0	459.69	-336.370370370371	90.8740740740742
44331.6147242708	0	460.112	-336.681481481482	90.7333333333334
44331.6147243866	0	460.423	-337.140740740741	90.6148148148149
44331.6147245023	0	460.882	-337.585185185186	90.5481481481483
44331.6147246181	0	461.326	-337.896296296297	90.4962962962964
44331.6147247338	0	461.637	-338.281481481482	90.451851851852
44331.6147248495	0	462.022	-338.644444444445	90.4296296296297
44331.6147249653	0	462.385	-339.037037037037	90.451851851852
44331.614725081	0	462.778	-339.511111111112	90.488888888889
44331.6147251968	0	463.252	-340.02962962963	90.6074074074075
44331.6147253125	0	463.771	-340.577777777778	90.7851851851853
44331.6147254282	0	464.319	-341.096296296297	90.9629629629631
44331.614725544	0	464.838	-341.762962962963	91.2074074074075
44331.6147256597	0	465.505	-342.733333333334	91.5703703703705
44331.6147257755	0	466.475	-343.718518518519	91.8222222222223
44331.6147258912	0	467.46	-344.911111111112	92.1851851851853
44331.6147260069	0	468.653	-346.296296296297	92.5037037037038
44331.6147261227	0	470.038	-348.385185185186	93.1185185185186
44331.6147262384	0	472.127	-350.4	93.7481481481483
44331.6147263542	0	474.142	-352.651851851852	94.4740740740742
44331.6147264699	0	474.142	-355.155555555556	95.1481481481483
44331.6147265856	0	478.898	-357.481481481482	95.7407407407409
44331.6147267014	0	481.224	-360.481481481482	96.6074074074075
44331.6147268171	0	484.224	-363.170370370371	97.288888888889
44331.6147269329	0	486.913	-365.792592592593	97.8222222222223
44331.6147270486	0	489.535	-369.370370370371	98.5333333333334
44331.6147271643	0	493.113	-372.466666666667	98.9925925925927
44331.6147272801	0	496.209	-376.148148148148	99.525925925926
44331.6147273958	0	499.89	-378.844444444445	99.9481481481482
44331.6147275116	0	502.586	-381.570370370371	100.4
44331.6147276273	0	505.312	-383.985185185186	100.814814814815
44331.6147277431	0	507.727	-385.696296296297	101.385185185185
44331.6147278588	0	509.438	-386.881481481482	102.014814814815
44331.6147279745	0	510.623	-387.681481481482	102.62962962963
44331.6147280903	0	511.423	-388.22962962963	103.355555555556
44331.614728206	0	511.971	-388.748148148148	104.051851851852
44331.6147283218	0	512.49	-389.192592592593	104.740740740741
44331.6147284375	0	512.934	-389.496296296297	105.525925925926
44331.6147285532	0	513.238	-389.681481481482	106.348148148148
44331.614728669	0	513.423	-389.785185185186	107.340740740741
44331.6147287847	0	513.527	-389.844444444445	108.422222222222
44331.6147289005	0	513.586	-390	109.585185185185
44331.6147290162	0	513.742	-390.103703703704	110.918518518519
44331.6147291319	0	513.846	-390.2	112.014814814815
44331.6147292477	0	513.942	-390.318518518519	113.148148148148
44331.6147293634	0	514.061	-390.377777777778	114.318518518519
44331.6147294792	0	514.12	-390.437037037037	115.311111111111
44331.6147295949	0	514.179	-390.488888888889	116.377777777778
44331.6147297107	0	514.231	-390.6	117.422222222222
44331.6147298264	0	514.342	-390.844444444445	118.348148148148
44331.6147299421	0	514.586	-391.348148148148	119.407407407408
44331.6147300579	0	515.09	-391.844444444445	120.185185185185
44331.6147301736	0	515.586	-392.733333333334	121.355555555556
44331.6147302894	0	516.475	-393.577777777778	122.42962962963
44331.6147304051	0	517.319	-394.585185185186	123.585185185185
44331.6147305208	0	518.326	-395.866666666667	124.851851851852
44331.6147306366	0	519.607	-397.111111111111	125.940740740741
44331.6147307523	0	520.851	-398.577777777778	127.162962962963
44331.6147308681	0	522.318	-400.2	128.362962962963
44331.6147309838	0	523.94	-402.118518518519	129.681481481482
44331.6147310995	0	525.859	-404.103703703704	130.962962962963
44331.6147312153	0	527.844	-406.466666666667	132.42962962963
44331.614731331	0	530.207	-408.651851851852	133.82962962963
44331.6147314468	0	532.392	-411.051851851852	135.274074074074
44331.6147315625	0	534.792	-413.451851851852	136.688888888889
44331.6147316782	0	537.192	-416.05925925926	138.133333333333
44331.614731794	0	539.799	-418.65925925926	139.451851851852
44331.6147319097	0	542.399	-421.918518518519	140.881481481482
44331.6147320255	0	545.658	-425.42962962963	142.4
44331.6147321412	0	549.169	-429.481481481482	144.059259259259
44331.6147322569	0	549.169	-432.911111111111	145.533333333333
44331.6147323727	0	556.65	-436.022222222222	146.866666666667
44331.6147324884	0	559.761	-439.103703703704	148.244444444445
44331.6147326042	0	562.842	-441.681481481482	149.407407407408
44331.6147327199	0	562.842	-443.718518518519	150.340740740741
44331.6147328356	0	567.457	-445.42962962963	151.318518518519
44331.6147329514	0	569.168	-446.488888888889	152.140740740741
44331.6147330671	0	570.227	-447.318518518519	152.985185185185
44331.6147331829	0	571.057	-447.859259259259	153.666666666667
44331.6147332986	0	571.057	-448.488888888889	154.407407407408
44331.6147334144	0	572.227	-449.214814814815	155.096296296296
44331.6147335301	0	572.953	-449.970370370371	155.814814814815
44331.6147336458	0	572.953	-451.081481481482	156.703703703704
44331.6147337616	0	574.82	-452.111111111111	157.459259259259
44331.6147338773	0	575.85	-453.37037037037	158.333333333333
44331.6147339931	0	577.109	-454.837037037037	159.170370370371
44331.6147341088	0	578.576	-456.02962962963	159.770370370371
44331.6147342245	0	579.769	-457.348148148148	160.385185185185
44331.6147343403	0	581.088	-458.822222222222	161
44331.614734456	0	582.562	-460.118518518519	161.555555555556
44331.6147345718	0	583.858	-461.481481481482	162.088888888889
44331.6147346875	0	585.221	-462.762962962963	162.688888888889
44331.6147348032	0	586.502	-464.333333333333	163.466666666667
44331.614734919	0	588.072	-465.585185185185	164.148148148148
44331.6147350347	0	589.324	-466.785185185185	164.903703703704
44331.6147351505	0	590.524	-467.977777777778	165.770370370371
44331.6147352662	0	591.717	-468.82962962963	166.325925925926
44331.6147353819	0	592.569	-469.674074074074	166.903703703704
44331.6147354977	0	593.413	-470.214814814815	167.288888888889
44331.6147356134	0	593.954	-470.540740740741	167.592592592593
44331.6147357292	0	594.28	-470.666666666667	167.866666666667
44331.6147358449	0	594.406	-470.674074074074	168.192592592593
44331.6147359606	0	594.413	-470.681481481481	168.459259259259
44331.6147360764	0	594.42	-470.696296296296	168.77037037037
44331.6147361921	0	594.435	-470.8	169.051851851852
44331.6147363079	0	594.539	-471.02962962963	169.407407407408
44331.6147364236	0	594.769	-471.385185185185	169.792592592593
44331.6147365394	0	595.125	-471.948148148148	170.266666666667
44331.6147366551	0	595.688	-472.733333333333	170.8
44331.6147367708	0	596.473	-473.503703703704	171.274074074074
44331.6147368866	0	596.473	-474.481481481481	171.822222222222
44331.6147370023	0	598.221	-475.466666666667	172.274074074074
44331.6147371181	0	599.206	-476.718518518518	172.822222222222
44331.6147372338	0	600.458	-477.762962962963	173.266666666667
44331.6147373495	0	601.502	-478.918518518518	173.651851851852
44331.6147374653	0	602.658	-480.451851851852	174.088888888889
44331.614737581	0	604.191	-482.118518518519	174.585185185185
44331.6147376968	0	605.858	-484.37037037037	175.207407407408
44331.6147378125	0	608.11	-486.437037037037	175.688888888889
44331.6147379282	0	610.177	-489.066666666667	176.303703703704
44331.614738044	0	612.807	-491.874074074074	176.911111111111
44331.6147381597	0	615.614	-494.82962962963	177.459259259259
44331.6147382755	0	618.57	-497.896296296296	178.103703703704
44331.6147383912	0	621.637	-501.007407407407	178.955555555556
44331.6147385069	0	624.748	-503.755555555556	179.814814814815
44331.6147386227	0	627.496	-506.111111111111	180.607407407408
44331.6147387384	0	629.852	-508.251851851852	181.4
44331.6147388542	0	631.993	-510.2	182.192592592593
44331.6147389699	0	633.941	-511.474074074074	182.777777777778
44331.6147390856	0	635.215	-512.77037037037	183.407407407408
44331.6147392014	0	636.511	-514.074074074074	184.125925925926
44331.6147393171	0	637.815	-515.051851851852	184.666666666667
44331.6147394329	0	638.793	-516.340740740741	185.333333333334
44331.6147395486	0	640.082	-517.540740740741	185.859259259259
44331.6147396644	0	641.282	-518.933333333333	186.355555555556
44331.6147397801	0	642.675	-520.348148148148	186.8
44331.6147398958	0	644.09	-521.77037037037	187.177777777778
44331.6147400116	0	645.512	-523.111111111111	187.503703703704
44331.6147401273	0	646.853	-524.288888888889	187.748148148148
44331.6147402431	0	648.031	-525.444444444444	188
44331.6147403588	0	649.187	-526.222222222222	188.170370370371
44331.6147404745	0	649.965	-526.888888888889	188.385185185185
44331.6147405903	0	650.632	-527.318518518519	188.688888888889
44331.614740706	0	651.062	-527.503703703704	188.962962962963
44331.6147408218	0	651.247	-527.503703703704	189.22962962963
44331.6147409375	0	651.247	-527.422222222222	189.503703703704
44331.6147410532	0	651.166	-527.311111111111	189.733333333333
44331.614741169	0	651.055	-527.237037037037	190
44331.6147412847	0	650.981	-527.214814814815	190.303703703704
44331.6147414005	0	650.959	-527.22962962963	190.555555555556
44331.6147415162	0	650.974	-527.288888888889	190.82962962963
44331.6147416319	0	651.033	-527.377777777778	191.088888888889
44331.6147417477	0	651.122	-527.459259259259	191.274074074074
44331.6147418634	0	651.203	-527.503703703704	191.42962962963
44331.6147419792	0	651.247	-527.577777777778	191.540740740741
44331.6147420949	0	651.321	-527.681481481482	191.681481481482
44331.6147422107	0	651.425	-527.851851851852	191.814814814815
44331.6147423264	0	651.595	-528.125925925926	191.992592592593
44331.6147424421	0	651.869	-528.540740740741	192.207407407408
44331.6147425579	0	652.284	-529.059259259259	192.362962962963
44331.6147426736	0	652.803	-529.718518518519	192.451851851852
44331.6147427894	0	653.462	-530.548148148148	192.607407407408
44331.6147429051	0	654.292	-531.622222222222	192.785185185185
44331.6147430208	0	655.366	-532.585185185185	192.940740740741
44331.6147431366	0	656.329	-533.62962962963	193.081481481482
44331.6147432523	0	657.373	-535.103703703704	193.2
44331.6147433681	0	658.847	-536.437037037037	193.377777777778
44331.6147434838	0	660.18	-537.777777777778	193.614814814815
44331.6147435995	0	661.521	-539.133333333333	193.807407407408
44331.6147437153	0	662.877	-540.459259259259	193.911111111111
44331.614743831	0	664.203	-541.785185185185	193.977777777778
44331.6147439468	0	665.529	-543.377777777778	194.051851851852
44331.6147440625	0	667.122	-545.192592592593	194.133333333334
44331.6147441782	0	668.937	-547.007407407408	194.148148148148
44331.614744294	0	670.752	-548.925925925926	194.162962962963
44331.6147444097	0	672.671	-550.637037037037	194.192592592593
44331.6147445255	0	674.382	-552.651851851852	194.185185185185
44331.6147446412	0	676.397	-554.933333333334	194.148148148148
44331.6147447569	0	678.678	-557.548148148148	194.037037037037
44331.6147448727	0	681.293	-559.844444444445	193.837037037037
44331.6147449884	0	681.293	-562.266666666667	193.674074074074
44331.6147451042	0	686.012	-564.266666666667	193.555555555556
44331.6147452199	0	688.012	-566.318518518519	193.437037037037
44331.6147453356	0	690.064	-568.318518518519	193.288888888889
44331.6147454514	0	690.064	-569.814814814815	193.125925925926
44331.6147455671	0	693.56	-571.162962962963	192.903703703704
44331.6147456829	0	694.908	-572.614814814815	192.622222222222
44331.6147457986	0	696.36	-574.081481481482	192.392592592593
44331.6147459144	0	697.827	-575.770370370371	192.118518518519
44331.6147460301	0	699.516	-577.503703703704	191.866666666667
44331.6147461458	0	701.249	-578.85925925926	191.496296296297
44331.6147462616	0	702.605	-579.962962962963	191.074074074074
44331.6147463773	0	703.709	-580.933333333334	190.503703703704
44331.6147464931	0	704.679	-581.622222222223	189.881481481482
44331.6147466088	0	705.368	-582.111111111112	189.155555555556
44331.6147467245	0	705.857	-582.392592592593	188.614814814815
44331.6147468403	0	706.138	-582.577777777778	187.962962962963
44331.614746956	0	706.323	-582.725925925926	187.274074074074
44331.6147470718	0	706.471	-582.844444444445	186.414814814815
44331.6147471875	0	706.59	-582.970370370371	185.703703703704
44331.6147473032	0	706.716	-583.088888888889	185.022222222222
44331.614747419	0	706.835	-583.288888888889	184.370370370371
44331.6147475347	0	707.035	-583.696296296297	183.6
44331.6147476505	0	707.442	-584.081481481482	183.022222222222
44331.6147477662	0	707.827	-584.562962962963	182.266666666667
44331.6147478819	0	708.308	-585.111111111112	181.540740740741
44331.6147479977	0	708.856	-585.503703703704	180.948148148148
44331.6147481134	0	709.249	-585.962962962963	180.081481481482
44331.6147482292	0	709.708	-586.177777777778	179.4
44331.6147483449	0	709.923	-586.288888888889	178.474074074074
44331.6147484606	0	710.034	-586.2	177.422222222222
44331.6147485764	0	709.945	-586.014814814815	176.622222222222
44331.6147486921	0	709.76	-585.651851851852	175.681481481482
44331.6147488079	0	709.397	-585.296296296297	175.044444444445
44331.6147489236	0	709.041	-584.918518518519	174.274074074074
44331.6147490393	0	708.663	-584.540740740741	173.62962962963
44331.6147491551	0	708.285	-584.325925925926	173.103703703704
44331.6147492708	0	708.07	-584.177777777778	172.533333333334
44331.6147493866	0	707.922	-584.162962962963	172.059259259259
44331.6147495023	0	707.907	-584.162962962963	171.688888888889
44331.6147496181	0	707.907	-584.318518518519	171.333333333333
44331.6147497338	0	708.063	-584.437037037038	171.103703703704
44331.6147498495	0	708.182	-584.644444444445	170.777777777778
44331.6147499653	0	708.389	-584.814814814815	170.533333333333
44331.614750081	0	708.389	-585.044444444445	170.281481481482
44331.6147501968	0	708.789	-585.222222222223	170.088888888889
44331.6147503125	0	708.967	-585.400000000001	169.97037037037
44331.6147504282	0	709.145	-585.525925925926	169.896296296296
44331.614750544	0	709.271	-585.637037037038	169.881481481482
44331.6147506597	0	709.382	-585.681481481482	169.911111111111
44331.6147507755	0	709.426	-585.740740740741	169.977777777778
44331.6147508912	0	709.485	-585.740740740741	170.066666666667
44331.6147510069	0	709.485	-585.688888888889	170.281481481482
44331.6147511227	0	709.433	-585.562962962964	170.4
44331.6147512384	0	709.307	-585.45925925926	170.674074074074
44331.6147513542	0	709.203	-585.392592592593	171.148148148148
44331.6147514699	0	709.136	-585.392592592593	171.562962962963
44331.6147515857	0	709.136	-585.385185185186	172.192592592593
44331.6147517014	0	709.129	-585.370370370371	172.77037037037
44331.6147518171	0	709.114	-585.362962962963	173.42962962963
44331.6147519329	0	709.107	-585.362962962963	174.02962962963
44331.6147520486	0	709.107	-585.400000000001	174.762962962963
44331.6147521644	0	709.144	-585.496296296297	175.525925925926
44331.6147522801	0	709.24	-585.592592592593	176.259259259259
44331.6147523958	0	709.336	-585.637037037038	177.088888888889
44331.6147525116	0	709.38	-585.703703703704	177.962962962963
44331.6147526273	0	709.447	-585.711111111112	178.711111111111
44331.6147527431	0	709.454	-585.725925925927	179.540740740741
44331.6147528588	0	709.469	-585.748148148149	180.392592592593
44331.6147529745	0	709.491	-585.792592592593	181.044444444445
44331.6147530903	0	709.535	-586.051851851852	181.82962962963
44331.614753206	0	709.794	-586.355555555556	182.585185185185
44331.6147533218	0	710.098	-586.800000000001	183.42962962963
44331.6147534375	0	710.542	-587.266666666667	184.2
44331.6147535532	0	711.009	-587.807407407408	184.985185185185
44331.614753669	0	711.55	-588.585185185186	185.881481481482
44331.6147537847	0	712.328	-589.340740740741	186.614814814815
44331.6147539005	0	713.084	-590.318518518519	187.377777777778
44331.6147540162	0	714.062	-591.407407407408	188.207407407408
44331.6147541319	0	715.151	-592.607407407408	189.022222222222
44331.6147542477	0	716.351	-594.103703703704	190.014814814815
44331.6147543634	0	717.847	-595.318518518519	190.755555555556
44331.6147544792	0	719.062	-596.985185185186	191.614814814815
44331.6147545949	0	720.729	-598.814814814815	192.481481481482
44331.6147547106	0	722.559	-600.822222222223	193.214814814815
44331.6147548264	0	724.566	-602.866666666667	193.940740740741
44331.6147549421	0	726.61	-604.740740740741	194.496296296296
44331.6147550579	0	728.484	-607.081481481482	195.125925925926
44331.6147551736	0	730.825	-609.022222222223	195.533333333333
44331.6147552894	0	732.766	-611.562962962964	196.074074074074
44331.6147554051	0	735.307	-614.577777777778	196.651851851852
44331.6147555208	0	738.322	-617.303703703704	197.133333333333
44331.6147556366	0	741.048	-620.748148148149	197.451851851852
44331.6147557523	0	744.492	-623.985185185186	197.807407407408
44331.6147558681	0	747.729	-627.562962962964	198.103703703704
44331.6147559838	0	751.307	-631.733333333334	198.355555555556
44331.6147560995	0	755.477	-635.02962962963	198.540740740741
44331.6147562153	0	758.773	-636.318518518519	198.637037037037
44331.614756331	0	760.062	-638.022222222223	198.644444444445
44331.6147564468	0	761.766	-640.807407407408	198.62962962963
44331.6147565625	0	764.551	-643.414814814816	198.585185185185
44331.6147566782	0	767.158	-645.111111111112	198.488888888889
44331.614756794	0	768.854	-646.918518518519	198.288888888889
44331.6147569097	0	770.661	-648.118518518519	198.007407407408
44331.6147570255	0	771.861	-649.340740740741	197.525925925926
44331.6147571412	0	771.861	-650.444444444445	196.955555555556
44331.6147572569	0	774.187	-651.25925925926	196.392592592593
44331.6147573727	0	775.002	-651.977777777778	195.866666666667
44331.6147574884	0	775.721	-652.62962962963	195.348148148148
44331.6147576042	0	776.373	-653.481481481482	194.703703703704
44331.6147577199	0	777.225	-654.303703703704	194.096296296296
44331.6147578356	0	778.047	-655.103703703704	193.518518518519
44331.6147579514	0	778.047	-656.251851851852	192.762962962963
44331.6147580671	0	779.995	-657.103703703704	192.2
44331.6147581829	0	780.847	-658.296296296297	191.296296296296
44331.6147582986	0	782.04	-659.65925925926	190.340740740741
44331.6147584144	0	783.403	-660.814814814815	189.407407407408
44331.6147585301	0	784.559	-662.125925925926	188.340740740741
44331.6147586458	0	785.87	-663.111111111112	187.496296296296
44331.6147587616	0	786.855	-664.303703703704	186.451851851852
44331.6147588773	0	788.048	-665.577777777778	185.251851851852
44331.6147589931	0	789.322	-666.570370370371	184.259259259259
44331.6147591088	0	790.315	-667.696296296297	183.007407407408
44331.6147592245	0	791.441	-668.65925925926	181.822222222222
44331.6147593403	0	792.404	-669.496296296297	180.8
44331.614759456	0	793.241	-670.311111111112	179.585185185185
44331.6147595718	0	794.056	-671.02962962963	178.4
44331.6147596875	0	794.775	-671.822222222223	176.888888888889
44331.6147598032	0	795.568	-672.451851851852	175.503703703704
44331.614759919	0	796.198	-672.844444444445	174.214814814815
44331.6147600347	0	796.591	-673.318518518519	172.607407407408
44331.6147601505	0	797.065	-673.688888888889	171.414814814815
44331.6147602662	0	797.435	-674.088888888889	170.340740740741
44331.6147603819	0	797.835	-674.533333333334	168.911111111111
44331.6147604977	0	798.279	-675.066666666667	167.355555555556
44331.6147606134	0	798.812	-675.496296296297	166.111111111111
44331.6147607292	0	799.242	-676.051851851852	164.688888888889
44331.6147608449	0	799.798	-676.777777777778	163.155555555556
44331.6147609606	0	800.524	-677.348148148149	161.837037037037
44331.6147610764	0	801.094	-678.288888888889	160.162962962963
44331.6147611921	0	802.035	-679.22962962963	158.82962962963
44331.6147613079	0	802.976	-680.42962962963	157.237037037037
44331.614761412	0	804.176	-681.777777777778	155.740740740741
44331.6147615393	0	805.524	-683.333333333334	154.185185185185
44331.6147616551	0	807.08	-685.051851851852	152.444444444445
44331.6147617708	0	808.799	-686.82962962963	150.607407407408
44331.6147618866	0	810.577	-688.125925925926	149.007407407408
44331.6147620023	0	811.873	-689.637037037037	146.851851851852
44331.6147621181	0	813.384	-690.703703703704	145.081481481482
44331.6147622338	0	814.451	-691.777777777778	143.051851851852
44331.6147623495	0	815.525	-692.881481481482	140.844444444445
44331.6147624653	0	816.629	-693.62962962963	139.088888888889
44331.614762581	0	817.377	-694.488888888889	137.118518518519
44331.6147626968	0	818.236	-695.162962962963	135.266666666667
44331.6147628125	0	818.91	-695.614814814815	133.414814814815
44331.6147629282	0	819.362	-695.970370370371	131.437037037037
44331.614763044	0	819.718	-696.222222222223	129.792592592593
44331.6147631597	0	819.97	-696.548148148149	127.911111111111
44331.6147632755	0	820.296	-696.674074074075	126.466666666667
44331.6147633912	0	820.422	-696.962962962963	124.718518518519
44331.6147635069	0	820.422	-697.207407407408	122.785185185185
44331.6147636227	0	820.955	-697.503703703704	121.118518518519
44331.6147637384	0	821.251	-697.837037037037	119.392592592593
44331.6147638542	0	821.584	-698.25925925926	117.607407407408
44331.6147639699	0	822.006	-698.851851851852	115.859259259259
44331.6147640857	0	822.599	-699.666666666667	114.111111111111
44331.6147642014	0	823.414	-700.592592592593	112.348148148148
44331.6147643171	0	824.34	-701.585185185186	110.718518518519
44331.6147644329	0	825.333	-702.785185185186	109.059259259259
44331.6147645486	0	826.533	-703.992592592593	107.422222222222
44331.6147646644	0	827.74	-704.918518518519	106.237037037037
44331.6147647801	0	828.666	-706.066666666667	104.866666666667
44331.6147648958	0	828.666	-707.096296296297	103.592592592593
44331.6147650116	0	830.844	-707.888888888889	102.496296296296
44331.6147651273	0	831.637	-708.844444444445	101.051851851852
44331.6147652431	0	832.593	-709.555555555556	99.9333333333335
44331.6147653472	0	833.304	-710.385185185186	98.5703703703705
44331.6147654745	0	834.134	-711.066666666667	97.4444444444446
44331.6147655787	0	834.815000000001	-711.681481481482	96.214814814815
44331.614765706	0	835.430000000001	-712.318518518519	95.014814814815
44331.6147658218	0	835.430000000001	-712.948148148149	93.8592592592594
44331.6147659375	0	836.697000000001	-713.496296296297	92.8222222222224
44331.6147660532	0	837.245000000001	-714.096296296297	91.7925925925928
44331.614766169	0	837.245000000001	-714.600000000001	91.014814814815
44331.6147662847	0	838.349000000001	-715.185185185186	90.0592592592594
44331.6147664005	0	838.349000000001	-715.762962962964	89.2000000000002
44331.6147665162	0	839.512000000001	-716.185185185186	88.6074074074076
44331.6147666319	0	839.934000000001	-716.600000000001	87.9703703703706
44331.6147667477	0	840.349000000001	-716.992592592593	87.4888888888891
44331.6147668634	0	840.742000000001	-717.496296296297	87.0370370370372
44331.6147669792	0	841.246000000001	-718.02962962963	86.5925925925928
44331.6147670949	0	841.779000000001	-718.42962962963	86.2962962962965
44331.6147672106	0	842.179000000001	-718.970370370371	85.977777777778
44331.6147673264	0	842.179000000001	-719.444444444445	85.8370370370372
44331.6147674421	0	843.194000000001	-719.955555555556	85.8074074074076
44331.6147675579	0	843.194000000001	-720.681481481482	85.8444444444446
44331.614767662	0	844.431000000001	-721.42962962963	85.977777777778
44331.6147677778	0	845.179000000001	-722.162962962963	86.2222222222224
44331.6147679051	0	845.912000000001	-722.874074074075	86.5037037037039
44331.6147680208	0	846.623000000001	-723.651851851852	86.9259259259261
44331.614768125	0	847.401000000001	-724.348148148149	87.4000000000002
44331.6147682523	0	847.401000000001	-725.044444444445	87.9925925925928
44331.6147683681	0	848.794000000001	-725.666666666667	88.5555555555557
44331.6147684838	0	848.794000000001	-726.25925925926	89.2666666666669
44331.6147685995	0	850.009000000001	-726.874074074075	90.0666666666668
44331.6147687037	0	850.624000000001	-727.42962962963	90.8962962962965
44331.614768831	0	851.180000000001	-727.688888888889	91.7703703703706
44331.6147689468	0	851.180000000001	-727.666666666667	92.851851851852
44331.6147690625	0	851.417000000001	-727.362962962963	93.6666666666668
44331.6147691782	0	851.113000000001	-726.814814814815	94.6074074074076
44331.614769294	0	850.565000000001	-726.066666666667	95.6592592592594
44331.6147694097	0	850.565000000001	-725.400000000001	96.5703703703705
44331.6147695255	0	849.150000000001	-724.696296296297	97.5481481481483
44331.6147696412	0	849.150000000001	-724.066666666667	98.5407407407409
44331.6147697569	0	847.817000000001	-723.933333333334	99.3333333333335
44331.6147698727	0	847.684000000001	-723.918518518519	100.555555555556
44331.6147699769	0	847.669000000001	-724.103703703704	101.82962962963
44331.6147701042	0	847.854000000001	-724.481481481482	102.888888888889
44331.6147702199	0	847.854000000001	-724.888888888889	103.844444444445
44331.6147703356	0	848.639000000001	-725.325925925926	104.859259259259
44331.6147704514	0	849.076000000001	-725.755555555556	105.874074074074
44331.6147705671	0	849.506000000001	-726.25925925926	106.985185185185
44331.6147706829	0	850.010000000001	-726.748148148149	108.170370370371
44331.6147707986	0	850.010000000001	-727.02962962963	109.133333333334
44331.6147709144	0	850.780000000001	-727.288888888889	110.296296296296
44331.6147710185	0	851.039000000001	-727.62962962963	111.437037037037
44331.6147711343	0	851.380000000001	-727.955555555556	112.392592592593
44331.61477125	0	851.380000000001	-728.414814814815	113.748148148148
44331.6147713657	0	852.165000000001	-728.903703703704	114.925925925926
44331.6147714931	0	852.654000000001	-729.392592592593	115.962962962963
44331.6147716088	0	852.654000000001	-730.037037037038	117.162962962963
44331.6147717245	0	853.787000000001	-730.577777777778	118.074074074074
44331.6147718403	0	854.328000000001	-731.170370370371	119.155555555556
44331.6147719444	0	854.921000000001	-731.844444444445	120.333333333333
44331.6147720718	0	855.595000000001	-732.362962962963	121.237037037037
44331.6147721875	0	856.114000000001	-732.955555555556	122.266666666667
44331.6147723032	0	856.707000000001	-733.355555555556	122.888888888889
44331.614772419	0	856.707000000001	-733.911111111112	123.703703703704
44331.6147725347	0	857.663000000001	-734.42962962963	124.377777777778
44331.6147726505	0	858.182000000001	-735.133333333334	125.274074074074
44331.6147727662	0	858.182000000001	-735.755555555556	126.022222222222
44331.6147728819	0	859.508000000001	-736.333333333334	126.681481481482
44331.6147729977	0	860.086000000001	-737.22962962963	127.533333333333
44331.6147731134	0	860.982000000001	-738.192592592593	128.222222222222
44331.6147732292	0	861.945000000001	-739.162962962963	128.792592592593
44331.6147733449	0	861.945000000001	-740.474074074075	129.311111111111
44331.6147734606	0	864.226000000001	-741.844444444445	129.674074074074
44331.6147735764	0	864.226000000001	-743.481481481482	130.022222222222
44331.6147736921	0	867.233000000001	-745.348148148149	130.288888888889
44331.6147738079	0	869.1	-747.377777777778	130.422222222222
44331.6147739236	0	869.1	-749.6	130.614814814815
44331.6147740394	0	873.352	-752.066666666667	130.814814814815
44331.6147741551	0	873.352	-754.770370370371	131.059259259259
44331.6147742708	0	878.522	-757.244444444445	131.377777777778
44331.6147743866	0	878.522	-759.940740740741	131.644444444445
44331.6147745023	0	883.692	-762.644444444445	131.844444444445
44331.6147746065	0	883.692	-765.288888888889	131.933333333333
44331.6147747338	0	889.04	-768.125925925926	131.911111111111
44331.6147748495	0	889.04	-770.281481481482	131.866666666667
44331.6147749653	0	894.033	-772.592592592593	131.792592592593
44331.614775081	0	894.033	-774.444444444445	131.8
44331.6147751852	0	898.196	-775.903703703704	131.777777777778
44331.6147753009	0	898.196	-777.503703703704	131.785185185185
44331.6147754167	0	901.255	-778.755555555556	131.785185185185
44331.6147755324	0	901.255	-779.874074074075	131.777777777778
44331.6147756597	0	903.625	-780.777777777778	131.82962962963
44331.6147757639	0	904.529	-781.592592592593	131.837037037037
44331.6147758796	0	905.344	-782.318518518519	131.777777777778
44331.6147760069	0	905.344	-782.814814814815	131.755555555556
44331.6147761227	0	906.566	-783.170370370371	131.711111111111
44331.6147762384	0	906.922	-783.444444444445	131.703703703704
44331.6147763542	0	906.922	-783.62962962963	131.703703703704
44331.6147764699	0	907.381	-783.748148148149	131.725925925926
44331.6147765857	0	907.5	-783.762962962964	131.733333333334
44331.6147767014	0	907.515	-783.748148148149	131.762962962963
44331.6147768171	0	907.515	-783.748148148149	131.770370370371
44331.6147769329	0	907.5	-783.748148148149	131.785185185185
44331.6147770486	0	907.5	-783.748148148149	131.792592592593
44331.6147771528	0	907.5	-783.755555555556	131.814814814815
44331.6147772685	0	907.507	-783.762962962964	131.866666666667
44331.6147773843	0	907.514	-783.800000000001	131.962962962963
44331.6147775	0	907.551	-783.866666666667	132.066666666667
44331.6147776273	0	907.618	-783.918518518519	132.177777777778
44331.6147777431	0	907.618	-784.022222222223	132.362962962963
44331.6147778588	0	907.774	-784.185185185186	132.585185185185
44331.6147779745	0	907.774	-784.370370370371	132.8
44331.6147780903	0	908.122	-784.622222222223	133.103703703704
44331.614778206	0	908.374	-784.970370370371	133.459259259259
44331.6147783218	0	908.374	-785.414814814816	133.881481481482
44331.6147784375	0	909.167	-785.792592592593	134.259259259259
44331.6147785532	0	909.167	-786.177777777778	134.711111111111
44331.614778669	0	909.93	-786.548148148149	135.222222222222
44331.6147787847	0	910.3	-786.837037037038	135.740740740741
44331.6147789005	0	910.3	-787.007407407408	136.244444444445
44331.6147790162	0	910.759	-787.096296296297	136.770370370371
44331.6147791204	0	910.759	-787.148148148149	137.422222222222
44331.6147792361	0	910.9	-787.185185185186	138.274074074074
44331.6147793519	0	910.937	-787.207407407408	139.192592592593
44331.6147794792	0	910.937	-787.192592592593	140.155555555556
44331.6147795949	0	910.944	-787.02962962963	140.903703703704
44331.6147797106	0	910.944	-786.696296296297	141.770370370371
44331.6147798264	0	910.448	-786.370370370371	142.437037037037
44331.6147799421	0	910.448	-785.955555555556	143.177777777778
44331.6147800579	0	909.707	-785.45925925926	143.925925925926
44331.6147801736	0	909.707	-785.200000000001	144.4
44331.6147802778	0	908.951	-784.962962962964	144.933333333333
44331.6147804051	0	908.951	-784.896296296297	145.259259259259
44331.6147805208	0	908.647	-784.896296296297	145.511111111111
44331.6147806366	0	908.647	-785.096296296297	145.755555555556
44331.6147807523	0	908.647	-785.533333333334	146.044444444445
44331.6147808681	0	909.284	-786.140740740741	146.340740740741
44331.6147809722	0	909.284	-786.985185185186	146.577777777778
44331.614781088	0	910.736	-788.081481481482	146.837037037037
44331.6147812153	0	910.736	-789.333333333334	147.059259259259
44331.6147813194	0	913.084	-790.570370370371	147.281481481482
44331.6147814352	0	913.084	-792.103703703704	147.614814814815
44331.6147815625	0	915.854	-793.651851851852	147.844444444445
44331.6147816667	0	917.402	-795.281481481482	148.140740740741
44331.614781794	0	917.402	-797.05925925926	148.437037037037
44331.6147819097	0	920.809	-798.970370370371	148.762962962963
44331.6147820139	0	922.72	-800.822222222223	149.148148148148
44331.6147821296	0	924.572	-802.844444444445	149.511111111111
44331.6147822454	0	926.594	-805.162962962964	149.881481481482
44331.6147823611	0	928.913	-808.185185185186	150.407407407408
44331.6147824768	0	931.935	-810.881481481482	150.777777777778
44331.6147825926	0	934.631	-813.933333333334	151.103703703704
44331.6147827083	0	937.683	-817.370370370371	151.414814814815
44331.6147828356	0	941.12	-821.42962962963	151.866666666667
44331.6147829514	0	941.12	-825.637037037038	152.259259259259
44331.6147830671	0	949.387	-829.65925925926	152.614814814815
44331.6147831829	0	949.387	-833.474074074075	152.962962962963
44331.6147832986	0	957.224	-836.88888888889	153.2
44331.6147834143	0	960.639	-839.414814814816	153.496296296296
44331.6147835301	0	960.639	-841.125925925927	153.837037037037
44331.6147836458	0	964.876	-842.207407407408	154.081481481482
44331.61478375	0	964.876	-842.711111111112	154.281481481482
44331.6147838773	0	966.461	-842.933333333334	154.451851851852
44331.6147839931	0	966.461	-843.007407407408	154.607407407408
44331.6147841088	0	966.757	-843.066666666667	154.807407407408
44331.6147842245	0	966.757	-843.22962962963	155.044444444445
44331.6147843403	0	966.979	-843.555555555556	155.318518518519
44331.614784456	0	966.979	-844.037037037038	155.585185185185
44331.6147845718	0	967.786	-844.733333333334	155.874074074074
44331.6147846759	0	967.786	-845.555555555556	156.155555555556
44331.6147848032	0	969.305	-846.266666666667	156.348148148148
44331.614784919	0	969.305	-847.25925925926	156.592592592593
44331.6147850347	0	971.009	-848.244444444445	156.8
44331.6147851505	0	971.009	-849.244444444445	156.992592592593
44331.6147852662	0	972.994	-850.400000000001	157.274074074074
44331.6147853819	0	974.15	-851.474074074075	157.533333333334
44331.6147854977	0	974.15	-852.866666666667	157.955555555556
44331.6147856134	0	976.617	-854.48888888889	158.4
44331.6147857292	0	978.239	-856.385185185186	158.925925925926
44331.6147858449	0	978.239	-858.392592592593	159.451851851852
44331.6147859607	0	982.143	-860.748148148149	160.014814814815
44331.6147860764	0	982.143	-862.222222222223	160.42962962963
44331.6147861921	0	985.973	-864.422222222223	160.896296296296
44331.6147863079	0	985.973	-867.28888888889	161.518518518519
44331.6147864236	0	991.04	-870.525925925927	162.251851851852
44331.6147865394	0	991.04	-873.155555555556	162.955555555556
44331.6147866551	0	996.907	-875.88888888889	163.651851851852
44331.6147867708	0	996.907	-878.444444444445	164.318518518519
44331.6147868866	0	1002.196	-881.111111111112	164.940740740741
44331.6147870023	0	1002.196	-883.844444444445	165.474074074074
44331.6147871181	0	1007.596	-885.881481481482	165.866666666667
44331.6147872338	0	1007.596	-887.970370370371	166.244444444445
44331.6147873495	0	1011.722	-889.881481481482	166.688888888889
44331.6147874653	0	1011.722	-891.762962962964	167.155555555556
44331.614787581	0	1015.515	-893.548148148149	167.740740740741
44331.6147876968	0	1015.515	-894.807407407408	168.303703703704
44331.6147878125	0	1018.559	-895.948148148149	168.970370370371
44331.6147879282	0	1018.559	-896.866666666668	169.614814814815
44331.614788044	0	1020.618	-897.466666666668	170.274074074074
44331.6147881597	0	1021.218	-897.829629629631	170.859259259259
44331.6147882755	0	1021.218	-897.925925925927	171.385185185185
44331.6147883796	0	1021.677	-897.918518518519	171.896296296296
44331.6147884954	0	1021.677	-897.866666666667	172.355555555556
44331.6147886111	0	1021.618	-897.748148148149	172.762962962963
44331.6147887269	0	1021.499	-897.570370370371	173.244444444445
44331.6147888426	0	1021.321	-897.392592592593	173.674074074074
44331.6147889583	0	1021.143	-897.274074074075	174.111111111111
44331.6147890741	0	1021.024	-897.222222222223	174.570370370371
44331.6147892014	0	1020.972	-897.266666666667	175.081481481482
44331.6147893171	0	1020.972	-897.45925925926	175.651851851852
44331.6147894329	0	1021.209	-897.777777777779	176.111111111111
44331.6147895486	0	1021.209	-898.214814814816	176.644444444445
44331.6147896644	0	1021.965	-898.770370370371	177.162962962963
44331.6147897801	0	1021.965	-899.422222222223	177.674074074074
44331.6147898958	0	1023.172	-900.214814814816	178.222222222222
44331.6147900116	0	1023.172	-901.207407407408	178.837037037037
44331.6147901157	0	1024.957	-902.355555555556	179.511111111111
44331.6147902431	0	1024.957	-903.48888888889	180.222222222222
44331.6147903588	0	1027.238	-904.666666666667	180.851851851852
44331.6147904745	0	1027.238	-905.970370370371	181.481481481482
44331.6147905903	0	1029.719	-907.600000000001	182.125925925926
44331.614790706	0	1029.719	-909.392592592593	182.725925925926
44331.6147908218	0	1033.141	-911.48888888889	183.362962962963
44331.6147909375	0	1035.237	-913.814814814816	183.918518518519
44331.6147910532	0	1035.237	-916.496296296297	184.622222222222
44331.614791169	0	1040.244	-919.237037037038	185.318518518519
44331.6147912847	0	1042.985	-922.296296296297	185.970370370371
44331.6147914005	0	1046.044	-925.62962962963	186.637037037037
44331.6147915162	0	1046.044	-929.25925925926	187.325925925926
44331.6147916319	0	1053.007	-933.185185185186	188.066666666667
44331.6147917477	0	1053.007	-936.214814814816	188.481481481482
44331.6147918634	0	1059.963	-939.348148148149	188.918518518519
44331.6147919792	0	1059.963	-942.414814814816	189.103703703704
44331.6147920949	0	1066.163	-945.503703703705	189.303703703704
44331.6147922106	0	1066.163	-948.437037037038	189.577777777778
44331.6147923264	0	1072.185	-951.266666666668	189.888888888889
44331.6147924306	0	1072.185	-953.985185185186	190.148148148148
44331.6147925579	0	1077.733	-956.562962962964	190.444444444445
44331.6147926736	0	1077.733	-958.896296296297	190.659259259259
44331.6147927894	0	1082.644	-960.962962962964	190.888888888889
44331.6147929051	0	1082.644	-962.851851851853	191.014814814815
44331.6147930208	0	1086.6	-964.674074074075	191.170370370371
44331.6147931366	0	1086.6	-966.28888888889	191.340740740741
44331.6147932523	0	1090.037	-967.844444444445	191.444444444445
44331.6147933681	0	1090.037	-969.296296296297	191.444444444445
44331.6147934838	0	1093.044	-970.644444444446	191.570370370371
44331.6147935995	0	1093.044	-972.007407407408	191.592592592593
44331.6147937153	0	1095.755	-973.392592592594	191.614814814815
44331.614793831	0	1095.755	-974.770370370371	191.688888888889
44331.6147939352	0	1098.518	-976.251851851853	191.711111111111
44331.6147940509	0	1098.518	-977.437037037038	191.703703703704
44331.6147941667	0	1101.185	-978.696296296297	191.696296296296
44331.6147942824	0	1101.185	-979.851851851853	191.607407407407
44331.6147943981	0	1103.6	-981.007407407408	191.511111111111
44331.6147945139	0	1103.6	-982.177777777779	191.355555555556
44331.6147946412	0	1105.926	-983.148148148149	191.22962962963
44331.6147947569	0	1105.926	-984.200000000001	191.088888888889
44331.6147948611	0	1107.948	-985.296296296297	190.948148148148
44331.6147949884	0	1107.948	-986.607407407408	190.851851851852
44331.6147951042	0	1110.355	-988.192592592594	190.82962962963
44331.6147952199	0	1110.355	-989.696296296297	190.748148148148
44331.6147953356	0	1113.444	-991.48888888889	190.733333333333
44331.6147954514	0	1113.444	-993.133333333334	190.592592592593
44331.6147955556	0	1116.881	-994.748148148149	190.540740740741
44331.6147956829	0	1116.881	-996.177777777779	190.333333333333
44331.6147957986	0	1119.925	-997.348148148149	190.103703703704
44331.6147959143	0	1119.925	-998.481481481482	189.77037037037
44331.6147960301	0	1122.229	-999.333333333334	189.414814814815
44331.6147961458	0	1122.229	-1000.07407407408	189.111111111111
44331.6147962616	0	1123.822	-1000.85185185185	188.792592592593
44331.6147963773	0	1123.822	-1001.63703703704	188.496296296296
44331.6147964931	0	1125.385	-1002.5037037037	188.185185185185
44331.6147965972	0	1125.385	-1003.37777777778	187.933333333333
44331.6147967245	0	1127.126	-1004.12592592593	187.748148148148
44331.6147968403	0	1127.126	-1004.74814814815	187.607407407407
44331.614796956	0	1128.496	-1005.22962962963	187.481481481482
44331.6147970718	0	1128.496	-1005.44444444445	187.4
44331.6147971875	0	1129.192	-1005.48888888889	187.348148148148
44331.6147972917	0	1129.192	-1005.41481481482	187.311111111111
44331.614797419	0	1129.162	-1005.28148148148	187.281481481482
44331.6147975347	0	1129.162	-1005.12592592593	187.244444444445
44331.6147976505	0	1128.873	-1004.97777777778	187.244444444445
44331.6147977546	0	1128.873	-1004.8	187.237037037037
44331.6147978819	0	1128.547	-1004.61481481482	187.237037037037
44331.6147979977	0	1128.547	-1004.48148148148	187.222222222222
44331.6147981134	0	1128.228	-1004.31851851852	187.214814814815
44331.6147982176	0	1128.228	-1004.22962962963	187.2
44331.6147983333	0	1127.976	-1004.17777777778	187.185185185185
44331.6147984491	0	1127.924	-1004.12592592593	187.177777777778
44331.6147985648	0	1127.872	-1004.11111111111	187.177777777778
44331.6147986806	0	1127.872	-1004.14074074074	187.192592592593
44331.6147987963	0	1127.887	-1004.26666666667	187.22962962963
44331.614798912	0	1128.013	-1004.45925925926	187.303703703704
44331.6147990278	0	1128.206	-1004.68888888889	187.4
44331.6147991435	0	1128.436	-1005.04444444445	187.525925925926
44331.6147992593	0	1128.792	-1005.41481481482	187.681481481482
44331.614799375	0	1129.162	-1005.84444444445	187.896296296296
44331.6147994907	0	1129.592	-1006.40740740741	188.044444444444
44331.6147996065	0	1129.592	-1007.20740740741	188.222222222222
44331.6147997338	0	1130.955	-1008.31111111111	188.451851851852
44331.6147998495	0	1130.955	-1009.66666666667	188.748148148148
44331.6147999653	0	1133.414	-1011.28148148148	189.074074074074
44331.6148000694	0	1133.414	-1013	189.422222222222
44331.6148001852	0	1136.747	-1014.68148148148	189.740740740741
44331.6148003125	0	1136.747	-1016.43703703704	190.044444444444
44331.6148004282	0	1140.184	-1017.88148148148	190.348148148148
44331.6148005324	0	1140.184	-1019.3037037037	190.622222222222
44331.6148006481	0	1143.051	-1020.65185185185	190.911111111111
44331.6148007755	0	1143.051	-1021.98518518519	191.259259259259
44331.6148008912	0	1145.732	-1023.23703703704	191.592592592593
44331.6148010069	0	1145.732	-1024.27407407408	191.881481481482
44331.6148011111	0	1148.021	-1025.25185185185	192.303703703704
44331.6148012384	0	1148.021	-1026.17037037037	192.755555555556
44331.6148013426	0	1149.917	-1026.77777777778	193.2
44331.6148014583	0	1149.917	-1027.21481481482	193.562962962963
44331.6148015741	0	1150.961	-1027.60740740741	193.940740740741
44331.6148016898	0	1151.354	-1027.93333333333	194.222222222222
44331.6148018056	0	1151.354	-1028.22222222222	194.466666666667
44331.6148019329	0	1151.969	-1028.54814814815	194.718518518519
44331.614802037	0	1151.969	-1028.95555555556	194.933333333333
44331.6148021528	0	1152.702	-1029.38518518519	195.162962962963
44331.6148022685	0	1152.702	-1029.9037037037	195.407407407407
44331.6148023843	0	1153.65	-1030.48888888889	195.644444444444
44331.6148025	0	1153.65	-1031.08148148148	195.874074074074
44331.6148026273	0	1154.828	-1031.77037037037	196.103703703704
44331.6148027431	0	1154.828	-1032.53333333333	196.274074074074
44331.6148028588	0	1156.28	-1033.41481481482	196.37037037037
44331.6148029745	0	1156.28	-1034.44444444445	196.525925925926
44331.6148030903	0	1158.191	-1035.67407407408	196.548148148148
44331.614803206	0	1158.191	-1037.05185185185	196.592592592593
44331.6148033102	0	1160.798	-1038.55555555556	196.592592592593
44331.6148034375	0	1160.798	-1040.06666666667	196.674074074074
44331.6148035532	0	1163.813	-1041.51111111111	196.740740740741
44331.6148036574	0	1165.257	-1042.94814814815	196.874074074074
44331.6148037847	0	1165.257	-1044.53333333333	197.044444444444
44331.6148039005	0	1168.279	-1046.21481481482	197.177777777778
44331.6148040162	0	1168.279	-1048.04444444445	197.318518518519
44331.6148041204	0	1171.79	-1050	197.42962962963
44331.6148042361	0	1171.79	-1052.31111111111	197.555555555556
44331.6148043634	0	1176.057	-1055.25925925926	197.725925925926
44331.6148044792	0	1176.057	-1057.73333333333	197.881481481481
44331.6148045949	0	1181.479	-1060.58518518519	198
44331.6148047106	0	1181.479	-1063.4	197.992592592593
44331.6148048264	0	1187.146	-1065.98518518519	197.948148148148
44331.6148049306	0	1187.146	-1068.18518518519	197.896296296296
44331.6148050579	0	1191.931	-1069.95555555556	197.762962962963
44331.614805162	0	1191.931	-1071.42222222222	197.57037037037
44331.6148052894	0	1195.168	-1072.58518518519	197.362962962963
44331.6148054051	0	1195.168	-1073.4962962963	197.148148148148
44331.6148055208	0	1197.242	-1074.31851851852	196.874074074074
44331.6148056366	0	1197.242	-1075.08148148148	196.562962962963
44331.6148057407	0	1198.827	-1075.83703703704	196.259259259259
44331.6148058681	0	1198.827	-1076.58518518519	195.992592592593
44331.6148059838	0	1200.331	-1077.43703703704	195.696296296296
44331.6148060995	0	1200.331	-1078.31851851852	195.407407407407
44331.6148062153	0	1202.064	-1079.11851851852	195.088888888889
44331.6148063194	0	1202.064	-1079.98518518519	194.785185185185
44331.6148064468	0	1203.731	-1080.79259259259	194.451851851852
44331.6148065625	0	1203.731	-1081.72592592593	194.02962962963
44331.6148066667	0	1205.472	-1082.77037037037	193.562962962963
44331.6148067824	0	1205.472	-1083.7037037037	193.118518518518
44331.6148069097	0	1207.45	-1084.63703703704	192.703703703704
44331.6148070255	0	1207.45	-1085.6	192.311111111111
44331.6148071412	0	1209.346	-1086.47407407408	191.896296296296
44331.6148072569	0	1209.346	-1087.41481481482	191.362962962963
44331.6148073611	0	1211.161	-1088.25925925926	190.844444444444
44331.6148074884	0	1211.161	-1089.05925925926	190.22962962963
44331.6148075926	0	1212.805	-1089.76296296296	189.651851851852
44331.6148077199	0	1212.805	-1090.35555555556	189.103703703704
44331.6148078356	0	1214.101	-1091	188.451851851852
44331.6148079514	0	1214.101	-1091.73333333333	187.851851851852
44331.6148080671	0	1215.479	-1092.66666666667	187.251851851852
44331.6148081713	0	1215.479	-1093.68888888889	186.703703703704
44331.6148082986	0	1217.435	-1094.81481481482	186.296296296296
44331.6148084144	0	1217.435	-1096.2962962963	185.888888888889
44331.6148085185	0	1220.042	-1097.8962962963	185.585185185185
44331.6148086343	0	1220.042	-1099.8962962963	185.377777777778
44331.61480875	0	1223.642	-1102.13333333333	185.214814814815
44331.6148088657	0	1223.642	-1104.7037037037	185.155555555556
44331.6148089931	0	1228.449	-1107.43703703704	185.088888888889
44331.6148091088	0	1228.449	-1110.17037037037	185.02962962963
44331.614809213	0	1233.916	-1112.6962962963	184.888888888889
44331.6148093403	0	1233.916	-1115.00740740741	184.62962962963
44331.6148094444	0	1238.753	-1117.05185185185	184.311111111111
44331.6148095718	0	1238.753	-1118.7037037037	184
44331.6148096875	0	1242.449	-1120.05185185185	183.755555555556
44331.6148098032	0	1242.449	-1121.20740740741	183.555555555556
44331.614809919	0	1244.953	-1122.22962962963	183.474074074074
44331.6148100347	0	1244.953	-1123.24444444445	183.459259259259
44331.6148101505	0	1246.99	-1124.11851851852	183.562962962963
44331.6148102662	0	1246.99	-1124.94814814815	183.711111111111
44331.6148103704	0	1248.694	-1125.7037037037	183.940740740741
44331.6148104861	0	1248.694	-1126.61481481482	184.333333333333
44331.6148106019	0	1250.361	-1127.44444444445	184.837037037037
44331.6148107292	0	1250.361	-1128.13333333333	185.281481481482
44331.6148108449	0	1251.88	-1128.74074074074	185.733333333333
44331.6148109607	0	1251.88	-1129.32592592593	186.288888888889
44331.6148110764	0	1253.073	-1129.71851851852	186.837037037037
44331.6148111921	0	1253.466	-1130.08148148148	187.407407407407
44331.6148113079	0	1253.466	-1130.36296296296	188.037037037037
44331.614811412	0	1254.11	-1130.4962962963	188.651851851852
44331.6148115394	0	1254.11	-1130.65925925926	189.333333333333
44331.6148116551	0	1254.406	-1130.77037037037	190.037037037037
44331.6148117593	0	1254.517	-1130.86666666667	190.792592592593
44331.6148118866	0	1254.517	-1130.98518518519	191.607407407407
44331.6148120023	0	1254.732	-1131.02962962963	192.355555555556
44331.6148121181	0	1254.732	-1131.05185185185	193.2
44331.6148122338	0	1254.799	-1131.00740740741	194.118518518519
44331.6148123495	0	1254.755	-1131.00740740741	195.066666666667
44331.6148124653	0	1254.755	-1131.07407407407	196.096296296296
44331.614812581	0	1254.822	-1131.18518518519	197.259259259259
44331.6148126852	0	1254.822	-1131.17037037037	198.385185185185
44331.6148128125	0	1254.918	-1131.11111111111	199.488888888889
44331.6148129167	0	1254.918	-1130.92592592593	200.896296296296
44331.614813044	0	1254.674	-1130.91851851852	201.948148148148
44331.6148131597	0	1254.674	-1130.84444444444	203.303703703704
44331.6148132639	0	1254.593	-1130.88888888889	204.785185185185
44331.6148133796	0	1254.593	-1130.9037037037	206.318518518519
44331.6148135069	0	1254.652	-1131.01481481482	207.933333333333
44331.6148136227	0	1254.652	-1131.14074074074	209.348148148148
44331.6148137384	0	1254.889	-1131.19259259259	210.888888888889
44331.6148138426	0	1254.889	-1131.23703703704	212.488888888889
44331.6148139583	0	1254.985	-1131.27407407407	214.066666666667
44331.6148140856	0	1254.985	-1131.23703703704	215.725925925926
44331.6148142014	0	1254.985	-1131.17777777778	217.385185185185
44331.6148143056	0	1254.926	-1131.02962962963	218.925925925926
44331.6148144329	0	1254.926	-1130.88888888889	220.659259259259
44331.6148145486	0	1254.637	-1130.74814814815	222.244444444444
44331.6148146644	0	1254.637	-1130.57037037037	223.740740740741
44331.6148147801	0	1254.318	-1130.34814814815	225.118518518519
44331.6148148958	0	1254.318	-1130.14814814815	226.266666666667
44331.614815	0	1253.896	-1129.86666666667	227.2
44331.6148151273	0	1253.896	-1129.6	228.2
44331.6148152431	0	1253.348	-1129.26666666667	229.42962962963
44331.6148153588	0	1253.348	-1128.98518518519	230.42962962963
44331.6148154745	0	1252.733	-1128.76296296296	231.2
44331.6148155787	0	1252.733	-1128.76296296296	231.718518518519
44331.614815706	0	1252.511	-1128.76296296296	231.955555555556
44331.6148158218	0	1252.511	-1128.75555555556	233.044444444444
44331.6148159375	0	1252.504	-1128.79259259259	234.214814814815
44331.6148160532	0	1252.504	-1128.94814814815	235.037037037037
44331.6148161574	0	1252.697	-1129.32592592593	236.081481481481
44331.6148162847	0	1252.697	-1129.85925925926	237.125925925926
44331.6148164005	0	1253.608	-1130.45925925926	238.051851851852
44331.6148165046	0	1253.608	-1131.0962962963	238.866666666667
44331.6148166204	0	1254.845	-1131.73333333333	239.540740740741
44331.6148167361	0	1254.845	-1132.35555555556	240.088888888889
44331.6148168518	0	1256.104	-1132.96296296296	240.614814814815
44331.6148169676	0	1256.104	-1133.57037037037	241.103703703704
44331.6148170833	0	1257.319	-1134.12592592593	241.459259259259
44331.6148171991	0	1257.319	-1134.54814814815	241.681481481481
44331.6148173264	0	1258.297	-1134.97777777778	241.8
44331.6148174306	0	1258.297	-1135.35555555556	241.82962962963
44331.6148175463	0	1259.104	-1135.61481481482	241.748148148148
44331.614817662	0	1259.104	-1135.81481481482	241.525925925926
44331.6148177778	0	1259.563	-1135.9037037037	241.22962962963
44331.6148178935	0	1259.563	-1135.94074074074	240.822222222222
44331.6148180093	0	1259.689	-1135.97037037037	240.296296296296
44331.614818125	0	1259.719	-1136.15555555556	239.6
44331.6148182523	0	1259.719	-1136.36296296296	238.925925925926
44331.6148183565	0	1260.112	-1136.41481481482	238.755555555556
44331.6148184838	0	1260.112	-1136.42962962963	238.044444444444
44331.614818588	0	1260.179	-1136.55555555556	237.125925925926
44331.6148187037	0	1260.179	-1136.65925925926	235.888888888889
44331.6148188194	0	1260.409	-1136.74814814815	234.77037037037
44331.6148189352	0	1260.409	-1136.97037037037	233.644444444444
44331.6148190509	0	1260.72	-1137.25185185185	232.592592592593
44331.6148191667	0	1260.72	-1137.67407407407	231.177777777778
44331.614819294	0	1261.424	-1138.02222222222	229.985185185185
44331.6148194097	0	1261.424	-1138.53333333333	228.585185185185
44331.6148195139	0	1262.283	-1139.19259259259	227.037037037037
44331.6148196296	0	1262.283	-1139.9037037037	225.437037037037
44331.6148197454	0	1263.653	-1140.62222222222	223.696296296296
44331.6148198727	0	1264.372	-1141.43703703704	221.807407407407
44331.6148199769	0	1264.372	-1142.37777777778	219.851851851852
44331.6148200926	0	1266.128	-1143.2	218.222222222222
44331.6148202083	0	1266.128	-1144	216.392592592593
44331.6148203241	0	1267.75	-1144.75555555556	214.814814814815
44331.6148204398	0	1267.75	-1145.74814814815	212.659259259259
44331.6148205556	0	1269.498	-1146.48148148148	210.644444444444
44331.6148206713	0	1269.498	-1147.19259259259	208.207407407407
44331.614820787	0	1270.942	-1147.82222222222	206.02962962963
44331.6148209144	0	1270.942	-1148.15555555556	204.296296296296
44331.6148210185	0	1271.905	-1148.4962962963	202.422222222222
44331.6148211458	0	1271.905	-1148.95555555556	200.274074074074
44331.61482125	0	1272.705	-1149.43703703704	198.111111111111
44331.6148213773	0	1272.705	-1149.99259259259	195.681481481481
44331.6148214815	0	1273.742	-1150.32592592593	193.622222222222
44331.6148216088	0	1273.742	-1150.71111111111	191.118518518518
44331.6148217245	0	1274.461	-1150.92592592593	189.088888888889
44331.6148218287	0	1274.461	-1151.08148148148	186.955555555556
44331.6148219444	0	1274.831	-1151.25925925926	184.792592592593
44331.6148220602	0	1274.831	-1151.45185185185	182.577777777778
44331.6148221875	0	1275.201	-1151.64444444445	180.177777777778
44331.6148223032	0	1275.201	-1151.92592592593	177.992592592593
44331.6148224074	0	1275.675	-1152.24444444445	176.185185185185
44331.6148225231	0	1275.675	-1152.60740740741	173.925925925926
44331.6148226505	0	1276.356	-1152.88148148148	172.311111111111
44331.6148227546	0	1276.63	-1153.22962962963	170.296296296296
44331.6148228704	0	1276.63	-1153.4	168.444444444444
44331.6148229861	0	1277.149	-1153.58518518519	166.533333333333
44331.6148231019	0	1277.149	-1153.76296296296	164.288888888889
44331.6148232176	0	1277.512	-1153.84444444445	162.525925925926
44331.6148233333	0	1277.512	-1153.81481481482	160.451851851852
44331.6148234607	0	1277.564	-1153.8	158.837037037037
44331.6148235648	0	1277.564	-1153.71111111111	157.059259259259
44331.6148236806	0	1277.46	-1153.53333333333	155.281481481481
44331.6148238079	0	1277.46	-1153.42222222222	153.437037037037
44331.614823912	0	1277.171	-1153.2962962963	152.103703703704
44331.6148240278	0	1277.171	-1153.14074074074	150.62962962963
44331.6148241435	0	1276.89	-1153	149.192592592593
44331.6148242593	0	1276.89	-1152.8962962963	147.814814814815
44331.6148243866	0	1276.646	-1152.85185185185	146.644444444444
44331.6148244907	0	1276.646	-1152.85925925926	145.607407407407
44331.6148246065	0	1276.609	-1152.94074074074	144.6
44331.6148247222	0	1276.609	-1153.06666666667	143.733333333333
44331.6148248495	0	1276.816	-1153.3037037037	142.992592592593
44331.6148249653	0	1276.816	-1153.61481481482	142.414814814815
44331.6148250694	0	1277.364	-1153.8962962963	141.97037037037
44331.6148251852	0	1277.364	-1154.28888888889	141.533333333333
44331.6148253009	0	1278.038	-1154.74074074074	141.222222222222
44331.6148254167	0	1278.038	-1155.05925925926	141.081481481481
44331.6148255324	0	1278.808	-1155.43703703704	141.081481481481
44331.6148256481	0	1278.808	-1155.72592592593	141.17037037037
44331.6148257639	0	1279.475	-1155.99259259259	141.348148148148
44331.6148258796	0	1279.475	-1156.23703703704	141.637037037037
44331.6148259954	0	1279.986	-1156.46666666667	142.02962962963
44331.6148261111	0	1279.986	-1156.75555555556	142.533333333333
44331.6148262269	0	1280.505	-1157.05185185185	142.985185185185
44331.6148263542	0	1280.505	-1157.37037037037	143.459259259259
44331.6148264583	0	1281.12	-1157.78518518519	144.074074074074
44331.6148265741	0	1281.12	-1158.22962962963	144.703703703704
44331.6148266898	0	1281.979	-1158.75555555556	145.348148148148
44331.6148268056	0	1281.979	-1159.32592592593	146.111111111111
44331.6148269213	0	1283.075	-1159.8962962963	146.866666666667
44331.614827037	0	1283.075	-1160.57777777778	147.733333333333
44331.6148271528	0	1284.327	-1161.28148148148	148.592592592593
44331.6148272685	0	1284.327	-1162.17777777778	149.459259259259
44331.6148273843	0	1285.927	-1163.26666666667	150.451851851852
44331.6148275	0	1285.927	-1164.55555555556	151.540740740741
44331.6148276157	0	1288.305	-1165.73333333333	152.392592592593
44331.6148277315	0	1288.305	-1167.18518518519	153.459259259259
44331.6148278472	0	1290.935	-1168.77037037037	154.637037037037
44331.614827963	0	1290.935	-1170.42962962963	155.807407407407
44331.6148280903	0	1294.179	-1172.3037037037	157.133333333333
44331.614828206	0	1294.179	-1173.91111111111	158.274074074074
44331.6148283102	0	1297.66	-1175.83703703704	159.533333333333
44331.6148284375	0	1297.66	-1178.14814814815	160.948148148148
44331.6148285532	0	1301.897	-1180.57777777778	162.251851851852
44331.6148286574	0	1301.897	-1182.91851851852	163.444444444444
44331.6148287731	0	1306.667	-1185.77777777778	164.82962962963
44331.6148288889	0	1306.667	-1188.54074074074	166.02962962963
44331.6148290046	0	1312.289	-1191.28148148148	167.437037037037
44331.6148291204	0	1312.289	-1193.91851851852	168.777777777778
44331.6148292477	0	1317.667	-1196.2	170.066666666667
44331.6148293518	0	1317.667	-1198.44444444444	171.437037037037
44331.6148294676	0	1322.193	-1200.2962962963	172.718518518519
44331.6148295833	0	1322.193	-1201.83703703704	173.955555555556
44331.6148296991	0	1325.586	-1203.11111111111	175.148148148148
44331.6148298148	0	1325.586	-1204.17777777778	176.311111111111
44331.6148299306	0	1327.927	-1205.24444444444	177.607407407407
44331.6148300463	0	1327.927	-1206.08888888889	178.740740740741
44331.6148301736	0	1329.838	-1206.85185185185	179.82962962963
44331.6148302778	0	1329.838	-1207.48148148148	180.688888888889
44331.6148303935	0	1331.231	-1208.18518518519	181.688888888889
44331.6148305093	0	1331.231	-1208.86666666667	182.555555555556
44331.614830625	0	1332.616	-1209.58518518519	183.437037037037
44331.6148307407	0	1332.616	-1210.43703703704	184.333333333333
44331.6148308565	0	1334.186	-1211.19259259259	185.059259259259
44331.6148309722	0	1334.186	-1211.98518518519	185.740740740741
44331.614831088	0	1335.734	-1212.71851851852	186.259259259259
44331.6148312037	0	1335.734	-1213.6962962963	186.903703703704
44331.6148313194	0	1337.445	-1214.62222222222	187.444444444444
44331.6148314352	0	1337.445	-1215.57777777778	187.933333333333
44331.6148315509	0	1339.326	-1216.38518518519	188.251851851852
44331.6148316782	0	1339.326	-1217.60740740741	188.540740740741
44331.614831794	0	1341.356	-1218.78518518519	188.733333333333
44331.6148318982	0	1341.356	-1220.25185185185	188.851851851852
44331.6148320139	0	1344	-1221.83703703704	188.859259259259
44331.6148321296	0	1344	-1223.94074074074	188.874074074074
44331.6148322454	0	1347.689	-1225.72592592593	188.844444444445
44331.6148323611	0	1347.689	-1228.05925925926	188.733333333333
44331.6148324884	0	1351.808	-1230.01481481482	188.688888888889
44331.6148326042	0	1351.808	-1232.45925925926	188.548148148148
44331.6148327199	0	1356.208	-1235.3037037037	188.2
44331.6148328241	0	1356.208	-1237.66666666667	187.822222222222
44331.6148329398	0	1361.415	-1240.37777777778	187.459259259259
44331.6148330556	0	1361.415	-1243.18518518519	186.955555555556
44331.6148331713	0	1366.934	-1245.9037037037	186.392592592593
44331.614833287	0	1366.934	-1248.97037037037	185.718518518519
44331.6148334028	0	1372.719	-1251.73333333333	185.118518518519
44331.6148335301	0	1372.719	-1254.24444444444	184.488888888889
44331.6148336343	0	1377.993	-1256.8962962963	183.585185185185
44331.6148337616	0	1377.993	-1259.38518518519	182.496296296296
44331.6148338773	0	1383.134	-1261.58518518519	181.274074074074
44331.6148339931	0	1383.134	-1263.3037037037	180.096296296296
44331.6148340972	0	1387.053	-1264.64444444444	178.851851851852
44331.614834213	0	1387.053	-1265.77777777778	177.525925925926
44331.6148343287	0	1389.527	-1266.63703703704	176.281481481482
44331.6148344444	0	1389.527	-1267.23703703704	175.140740740741
44331.6148345718	0	1390.986	-1267.54814814815	174.066666666667
44331.6148346875	0	1390.986	-1267.75555555556	172.674074074074
44331.6148348032	0	1391.505	-1267.85185185185	171.622222222222
44331.6148349074	0	1391.505	-1267.88148148148	170.251851851852
44331.6148350347	0	1391.631	-1267.98518518519	169.155555555556
44331.6148351505	0	1391.631	-1268.25185185185	168.311111111111
44331.6148352662	0	1392.001	-1268.81481481482	167.111111111111
44331.6148353819	0	1392.001	-1269.71851851852	165.725925925926
44331.6148354977	0	1393.468	-1270.80740740741	164.311111111111
44331.6148356019	0	1393.468	-1272.02222222222	162.985185185185
44331.6148357176	0	1395.772	-1273.24444444444	161.748148148148
44331.6148358333	0	1395.772	-1274.74814814815	160.281481481482
44331.6148359491	0	1398.498	-1276.37037037037	158.711111111111
44331.6148360648	0	1398.498	-1277.88148148148	156.940740740741
44331.6148361806	0	1401.631	-1279.35555555556	155.207407407408
44331.6148363079	0	1401.631	-1280.71111111111	153.422222222222
44331.614836412	0	1404.461	-1281.88888888889	151.637037037037
44331.6148365278	0	1404.461	-1283.15555555556	149.622222222222
44331.6148366435	0	1406.905	-1284.00740740741	147.918518518519
44331.6148367593	0	1406.905	-1284.68148148148	146.22962962963
44331.6148368866	0	1408.431	-1285.0962962963	144.548148148148
44331.6148369907	0	1408.431	-1285.25925925926	142.785185185185
44331.6148371181	0	1409.009	-1285.33333333333	141.355555555556
44331.6148372222	0	1409.009	-1285.33333333333	139.755555555556
44331.6148373495	0	1409.083	-1285.21481481482	138.17037037037
44331.6148374537	0	1409.083	-1285.05925925926	136.896296296296
44331.614837581	0	1408.809	-1284.92592592593	135.592592592593
44331.6148376852	0	1408.809	-1284.88148148148	134.222222222222
44331.6148378009	0	1408.631	-1284.92592592593	132.703703703704
44331.6148379167	0	1408.631	-1285.02222222222	131.437037037037
44331.614838044	0	1408.772	-1285.16296296296	130.022222222222
44331.6148381481	0	1408.772	-1285.4962962963	128.585185185185
44331.6148382639	0	1409.246	-1285.83703703704	127.207407407408
44331.6148383796	0	1409.246	-1286.22962962963	125.874074074074
44331.6148384954	0	1409.979	-1286.6962962963	124.718518518519
44331.6148386111	0	1410.446	-1287.3037037037	123.459259259259
44331.6148387269	0	1410.446	-1287.95555555556	122.340740740741
44331.6148388426	0	1411.705	-1288.68148148148	121.22962962963
44331.6148389583	0	1412.431	-1289.42962962963	120.133333333333
44331.6148390856	0	1412.431	-1290.46666666667	118.925925925926
44331.6148391898	0	1414.216	-1291.34074074074	117.933333333333
44331.6148393171	0	1414.216	-1292.45185185185	116.807407407408
44331.6148394213	0	1416.201	-1293.39259259259	115.911111111111
44331.614839537	0	1416.201	-1294.57037037037	115.007407407408
44331.6148396528	0	1418.32	-1295.95555555556	114.162962962963
44331.6148397685	0	1418.32	-1297.74814814815	113.385185185185
44331.6148398843	0	1421.498	-1299.42222222222	112.644444444445
44331.61484	0	1421.498	-1301.20740740741	111.948148148148
44331.6148401157	0	1424.957	-1303.2	111.140740740741
44331.6148402315	0	1424.957	-1304.74074074074	110.362962962963
44331.6148403472	0	1428.49	-1306.0962962963	109.548148148148
44331.614840463	0	1428.49	-1307.24444444444	108.777777777778
44331.6148405787	0	1430.994	-1307.97777777778	108.096296296296
44331.6148406944	0	1431.727	-1308.32592592593	107.555555555556
44331.6148408102	0	1432.075	-1308.57777777778	107.133333333333
44331.6148409259	0	1432.075	-1308.6	106.8
44331.6148410417	0	1432.349	-1308.54074074074	106.548148148148
44331.6148411574	0	1432.349	-1308.54074074074	106.355555555556
44331.6148412731	0	1432.29	-1308.54074074074	106.244444444445
44331.6148413889	0	1432.29	-1308.56296296296	106.162962962963
44331.6148415046	0	1432.312	-1308.64444444444	106.096296296296
44331.6148416204	0	1432.312	-1308.77777777778	106.051851851852
44331.6148417477	0	1432.527	-1308.94814814815	106.044444444445
44331.6148418519	0	1432.527	-1309.2	106.074074074074
44331.6148419676	0	1432.949	-1309.38518518519	106.133333333333
44331.6148420833	0	1432.949	-1309.68148148148	106.222222222222
44331.6148421991	0	1433.43	-1309.99259259259	106.22962962963
44331.6148423148	0	1433.43	-1310.51111111111	106.266666666667
44331.6148424306	0	1434.26	-1311.16296296296	106.296296296296
44331.6148425463	0	1434.26	-1311.85925925926	106.296296296296
44331.614842662	0	1435.608	-1312.76296296296	106.311111111111
44331.6148427778	0	1435.608	-1313.72592592593	106.340740740741
44331.6148428935	0	1437.475	-1314.80740740741	106.318518518519
44331.6148430093	0	1437.475	-1316.2	106.22962962963
44331.614843125	0	1439.949	-1317.58518518519	106.22962962963
44331.6148432407	0	1439.949	-1318.93333333333	106.214814814815
44331.6148433565	0	1442.682	-1320.42962962963	106.266666666667
44331.6148434722	0	1442.682	-1322.06666666667	106.355555555556
44331.614843588	0	1445.815	-1323.65925925926	106.437037037037
44331.6148437037	0	1445.815	-1325.14074074074	106.511111111111
44331.6148438194	0	1448.889	-1326.68148148148	106.533333333333
44331.6148439352	0	1448.889	-1328.20740740741	106.644444444445
44331.6148440509	0	1451.956	-1329.75555555556	106.755555555556
44331.6148441782	0	1451.956	-1331.31111111111	106.933333333333
44331.6148442824	0	1455.06	-1333.04444444445	107.074074074074
44331.6148444097	0	1455.06	-1334.95555555556	107.207407407408
44331.6148445139	0	1458.704	-1336.87407407407	107.42962962963
44331.6148446412	0	1458.704	-1339	107.488888888889
44331.6148447569	0	1462.748	-1341.28148148148	107.637037037037
44331.6148448611	0	1462.748	-1343.72592592593	107.762962962963
44331.6148449769	0	1467.474	-1346.11111111111	107.918518518519
44331.6148450926	0	1467.474	-1348.34074074074	108.096296296296
44331.6148452199	0	1472.089	-1350.18518518519	108.244444444445
44331.6148453241	0	1472.089	-1351.74814814815	108.266666666667
44331.6148454514	0	1475.496	-1353.14814814815	108.251851851852
44331.6148455556	0	1475.496	-1354.00740740741	108.185185185185
44331.6148456713	0	1477.755	-1354.76296296296	108.059259259259
44331.6148457986	0	1477.755	-1355.16296296296	107.844444444445
44331.6148459028	0	1478.911	-1355.65925925926	107.681481481482
44331.6148460185	0	1478.911	-1356.25185185185	107.481481481482
44331.6148461343	0	1480	-1356.85925925926	107.274074074074
44331.61484625	0	1480	-1357.88888888889	107.096296296296
44331.6148463773	0	1481.637	-1358.82962962963	106.940740740741
44331.6148464815	0	1481.637	-1360.05185185185	106.703703703704
44331.6148466088	0	1483.8	-1361.34074074074	106.503703703704
44331.614846713	0	1483.8	-1362.60740740741	106.288888888889
44331.6148468287	0	1486.356	-1363.74814814815	106.133333333334
44331.614846956	0	1486.356	-1365.20740740741	105.925925925926
44331.6148470602	0	1488.956	-1366.43703703704	105.651851851852
44331.6148471759	0	1488.956	-1367.72592592593	105.414814814815
44331.6148472917	0	1491.475	-1369.05185185185	105.022222222222
44331.6148474074	0	1491.475	-1370.31111111111	104.548148148148
44331.6148475231	0	1494.06	-1371.5037037037	103.992592592593
44331.6148476389	0	1494.06	-1372.72592592593	103.355555555556
44331.6148477546	0	1496.475	-1373.92592592593	102.681481481482
44331.6148478704	0	1496.475	-1375.20740740741	101.970370370371
44331.6148479861	0	1498.956	-1376.52592592593	101.214814814815
44331.6148481019	0	1498.956	-1377.86666666667	100.42962962963
44331.6148482292	0	1501.615	-1379.2962962963	99.5555555555557
44331.6148483449	0	1501.615	-1381.2	98.5703703703706
44331.6148484491	0	1504.948	-1382.99259259259	97.6814814814817
44331.6148485764	0	1504.948	-1385.06666666667	96.7259259259261
44331.6148486921	0	1508.815	-1387.42962962963	95.7259259259261
44331.6148487963	0	1508.815	-1389.34074074074	94.977777777778
44331.6148489236	0	1513.089	-1391.45185185185	94.377777777778
44331.6148490278	0	1513.089	-1394.67407407407	93.3851851851854
44331.6148491551	0	1518.422	-1398.12592592593	92.2814814814817
44331.6148492593	0	1518.422	-1401.38518518519	91.414814814815
44331.614849375	0	1525.133	-1404.7037037037	90.6444444444447
44331.6148494907	0	1525.133	-1407.41481481482	89.6592592592595
44331.6148496181	0	1531.163	-1409.73333333333	88.6000000000002
44331.6148497222	0	1531.163	-1411.18518518519	87.7851851851854
44331.614849838	0	1534.933	-1412.20740740741	86.9333333333336
44331.6148499537	0	1534.933	-1412.82962962963	86.0592592592595
44331.6148500694	0	1536.577	-1413.31111111111	85.1703703703706
44331.6148501852	0	1536.577	-1413.6962962963	84.377777777778
44331.6148503125	0	1537.444	-1414.12592592593	83.5481481481484
44331.6148504167	0	1537.444	-1414.6962962963	82.6444444444447
44331.6148505324	0	1538.444	-1415.25925925926	81.8592592592595
44331.6148506481	0	1538.444	-1415.99259259259	81.0518518518521
44331.6148507639	0	1539.74	-1416.92592592593	80.0814814814817
44331.6148508796	0	1539.74	-1417.77777777778	79.2518518518521
44331.6148509954	0	1541.525	-1418.83703703704	78.3851851851854
44331.6148511111	0	1541.525	-1419.94814814815	77.4962962962965
44331.6148512268	0	1543.695	-1420.99259259259	76.614814814815
44331.6148513426	0	1543.695	-1422.2	75.6962962962965
44331.6148514699	0	1545.947	-1423.42962962963	74.7333333333335
44331.6148515741	0	1545.947	-1424.65925925926	73.7925925925928
44331.6148516898	0	1548.406	-1425.74074074074	72.9925925925928
44331.6148518056	0	1548.406	-1426.85925925926	72.1555555555558
44331.6148519213	0	1550.606	-1427.97777777778	71.1555555555558
44331.614852037	0	1550.606	-1428.74814814815	70.2592592592595
44331.6148521528	0	1552.495	-1429.5037037037	69.3481481481484
44331.6148522685	0	1552.495	-1430.15555555556	68.377777777778
44331.6148523958	0	1553.902	-1430.65185185185	67.5111111111113
44331.6148525	0	1553.902	-1430.97777777778	66.6296296296298
44331.6148526273	0	1554.724	-1431.19259259259	65.8074074074076
44331.6148527431	0	1554.724	-1431.35555555556	64.9703703703706
44331.6148528472	0	1555.102	-1431.45185185185	64.2888888888891
44331.614852963	0	1555.102	-1431.53333333333	63.6888888888891
44331.6148530787	0	1555.28	-1431.71111111111	62.9481481481483
44331.6148531944	0	1555.28	-1431.81481481482	62.3407407407409
44331.6148533102	0	1555.561	-1431.91111111111	61.7111111111113
44331.6148534259	0	1555.561	-1432.08888888889	61.0814814814817
44331.6148535417	0	1555.835	-1432.20740740741	60.6518518518521
44331.614853669	0	1555.835	-1432.48888888889	60.1481481481484
44331.6148537732	0	1556.235	-1432.80740740741	59.6740740740743
44331.6148539005	0	1556.235	-1433.14074074074	59.1333333333335
44331.6148540046	0	1556.887	-1433.55555555556	58.614814814815
44331.6148541204	0	1556.887	-1434.11111111111	57.9555555555558
44331.6148542361	0	1557.857	-1434.6	57.4740740740743
44331.6148543634	0	1557.857	-1435.26666666667	56.9259259259261
44331.6148544676	0	1559.013	-1436.0962962963	56.3703703703706
44331.6148545833	0	1559.013	-1437.08888888889	55.7703703703706
44331.6148546991	0	1560.835	-1437.98518518519	55.2370370370372
44331.6148548148	0	1560.835	-1438.95555555556	54.7333333333335
44331.6148549306	0	1562.702	-1439.9037037037	54.3333333333335
44331.6148550463	0	1562.702	-1441.19259259259	54.014814814815
44331.614855162	0	1564.939	-1442.62962962963	53.777777777778
44331.6148552778	0	1564.939	-1444.54814814815	53.4888888888891
44331.6148553935	0	1568.295	-1446.22962962963	53.3481481481484
44331.6148555093	0	1568.295	-1448.57037037037	53.1629629629632
44331.614855625	0	1572.317	-1450.85185185185	53.1407407407409
44331.6148557407	0	1572.317	-1453.4962962963	53.0444444444447
44331.6148558565	0	1577.243	-1456.00740740741	52.8222222222224
44331.6148559722	0	1577.243	-1458.17037037037	52.7185185185187
44331.614856088	0	1581.917	-1460.05925925926	52.4592592592595
44331.6148562037	0	1581.917	-1461.81481481482	52.1703703703706
44331.614856331	0	1585.561	-1463.20740740741	51.8444444444446
44331.6148564468	0	1585.561	-1464.76296296296	51.4000000000002
44331.6148565509	0	1588.509	-1465.94074074074	51.177777777778
44331.6148566667	0	1588.509	-1467.17777777778	51.0740740740743
44331.614856794	0	1590.924	-1468.34074074074	50.977777777778
44331.6148568982	0	1590.924	-1469.43703703704	50.8740740740743
44331.6148570139	0	1593.183	-1470.57037037037	50.7925925925928
44331.6148571296	0	1593.183	-1471.51851851852	50.7481481481484
44331.6148572454	0	1595.264	-1472.6	50.740740740741
44331.6148573611	0	1595.264	-1473.54074074074	50.7333333333335
44331.6148574769	0	1597.286	-1474.38518518519	50.7037037037039
44331.6148575926	0	1597.286	-1475.4	50.6074074074076
44331.6148577083	0	1599.145	-1476.4	50.5185185185187
44331.6148578241	0	1599.145	-1477.47407407407	50.4370370370373
44331.6148579398	0	1601.219	-1478.66666666667	50.3259259259261
44331.6148580556	0	1601.219	-1480.02222222222	50.2666666666669
44331.6148581713	0	1603.767	-1481.4962962963	50.2000000000002
44331.614858287	0	1603.767	-1482.88148148148	50.1185185185187
44331.6148584028	0	1606.626	-1484.32592592593	50.0370370370372
44331.6148585185	0	1606.626	-1485.71111111111	49.9555555555558
44331.6148586343	0	1609.456	-1486.92592592593	49.8740740740743
44331.61485875	0	1609.456	-1488.15555555556	49.7629629629632
44331.6148588657	0	1611.9	-1489.21481481482	49.5851851851854
44331.6148589815	0	1611.9	-1490.15555555556	49.3629629629632
44331.6148590972	0	1613.9	-1491.12592592593	49.1111111111113
44331.614859213	0	1613.9	-1491.97777777778	48.7629629629632
44331.6148593287	0	1615.722	-1492.74074074074	48.4000000000002
44331.6148594444	0	1615.722	-1493.45925925926	48.0074074074076
44331.6148595602	0	1617.203	-1494.24444444445	47.5481481481484
44331.6148596759	0	1617.203	-1495.11111111111	47.0370370370372
44331.6148597917	0	1618.855	-1495.97777777778	46.5925925925928
44331.6148599074	0	1618.855	-1497.02962962963	46.0518518518521
44331.6148600231	0	1620.774	-1498.22222222222	45.5037037037039
44331.6148601389	0	1620.774	-1499.4962962963	44.9407407407409
44331.6148602662	0	1623.241	-1500.82962962963	44.3703703703706
44331.6148603704	0	1624.574	-1502.34074074074	43.8666666666669
44331.6148604861	0	1624.574	-1503.96296296296	43.2222222222224
44331.6148606019	0	1627.707	-1505.7037037037	42.4074074074076
44331.6148607176	0	1627.707	-1507.25925925926	41.5407407407409
44331.6148608333	0	1631.003	-1508.88148148148	40.614814814815
44331.6148609491	0	1631.003	-1510.42962962963	39.6444444444446
44331.6148610648	0	1634.173	-1512.26666666667	38.377777777778
44331.6148611806	0	1634.173	-1513.67407407407	37.4222222222224
44331.6148612963	0	1637.417	-1515.14074074074	36.2666666666669
44331.614861412	0	1637.417	-1516.58518518519	35.2000000000002
44331.6148615278	0	1640.328	-1518.08888888889	33.9851851851854
44331.6148616435	0	1640.328	-1519.57777777778	32.777777777778
44331.6148617593	0	1643.321	-1521.0962962963	31.7259259259261
44331.614861875	0	1643.321	-1522.91851851852	30.451851851852
44331.6148619907	0	1646.662	-1524.41481481482	29.3703703703706
44331.6148621065	0	1648.158	-1526.11111111111	28.3259259259261
44331.6148622222	0	1648.158	-1527.97037037037	27.1259259259261
44331.614862338	0	1651.714	-1529.98518518519	25.9333333333335
44331.6148624537	0	1651.714	-1532.23703703704	24.5925925925928
44331.6148625694	0	1655.981	-1534.52592592593	23.1851851851854
44331.6148626852	0	1658.27	-1536.93333333333	21.6814814814817
44331.6148628009	0	1658.27	-1539.35555555556	20.1185185185187
44331.6148629167	0	1663.1	-1541.85925925926	18.651851851852
44331.6148630324	0	1663.1	-1544.77037037037	17.0074074074076
44331.6148631481	0	1668.515	-1547.02222222222	15.7407407407409
44331.6148632639	0	1668.515	-1549.79259259259	14.1925925925928
44331.6148633796	0	1673.537	-1552.48148148148	12.6296296296298
44331.6148634954	0	1673.537	-1555.06666666667	11.1111111111113
44331.6148636111	0	1678.811	-1557.6962962963	9.67407407407427
44331.6148637268	0	1678.811	-1560.32592592593	8.3111111111113
44331.6148638426	0	1684.07	-1562.85925925926	6.95555555555575
44331.6148639583	0	1684.07	-1565.42962962963	5.5111111111113
44331.6148640741	0	1689.174	-1567.99259259259	4.0074074074076
44331.6148641898	0	1689.174	-1570.34814814815	2.55555555555575
44331.6148643056	0	1694.093	-1572.58518518519	1.04444444444464
44331.6148644213	0	1694.093	-1574.34074074074	-0.407407407407216
44331.614864537	0	1698.086	-1575.85185185185	-1.88148148148129
44331.6148646528	0	1698.086	-1577.02222222222	-3.35555555555536
44331.6148647685	0	1700.767	-1578.04444444444	-4.89629629629611
44331.6148648843	0	1700.767	-1578.84444444444	-6.3925925925924
44331.614865	0	1702.589	-1579.51111111111	-7.82962962962944
44331.6148651157	0	1702.589	-1580.00740740741	-9.22962962962944
44331.6148652315	0	1703.752	-1580.60740740741	-10.822222222222
44331.6148653472	0	1703.752	-1581.28148148148	-12.1703703703702
44331.614865463	0	1705.026	-1582.08148148148	-13.6370370370368
44331.6148655903	0	1705.026	-1582.8962962963	-15.2666666666665
44331.6148656944	0	1706.641	-1583.63703703704	-16.7629629629628
44331.6148658102	0	1706.641	-1584.36296296296	-18.2962962962961
44331.6148659259	0	1708.108	-1585.25925925926	-20.0074074074072
44331.6148660417	0	1708.108	-1586.22222222222	-21.7037037037035
44331.6148661574	0	1709.967	-1587.07407407407	-23.3629629629628
44331.6148662732	0	1709.967	-1587.77037037037	-24.9037037037035
44331.6148663889	0	1711.515	-1588.14814814815	-26.348148148148
44331.6148665046	0	1711.515	-1588.31111111111	-28.0666666666665
44331.6148666204	0	1712.056	-1588.34814814815	-29.822222222222
44331.6148667361	0	1712.056	-1588.34814814815	-31.4962962962961
44331.6148668519	0	1712.093	-1588.42222222222	-33.0296296296294
44331.6148669676	0	1712.093	-1588.55555555556	-34.4740740740739
44331.6148670833	0	1712.3	-1588.83703703704	-35.8444444444443
44331.6148671991	0	1712.3	-1589.25185185185	-37.2296296296294
44331.6148673148	0	1712.996	-1589.75555555556	-38.622222222222
44331.6148674306	0	1712.996	-1590.13333333333	-39.8370370370369
44331.6148675463	0	1713.877	-1590.42962962963	-41.0370370370369
44331.614867662	0	1713.877	-1590.62962962963	-42.2888888888887
44331.6148677778	0	1714.373	-1590.74814814815	-43.4592592592591
44331.6148678935	0	1714.373	-1590.75555555556	-44.5185185185183
44331.6148680093	0	1714.499	-1590.78518518519	-45.5037037037035
44331.614868125	0	1714.499	-1590.82222222222	-46.4148148148146
44331.6148682407	0	1714.566	-1590.82962962963	-47.2592592592591
44331.6148683565	0	1714.566	-1590.86666666667	-48.0370370370369
44331.6148684722	0	1714.61	-1590.88888888889	-48.6518518518517
44331.614868588	0	1714.61	-1590.94814814815	-49.1703703703702
44331.6148687037	0	1714.691	-1591.08888888889	-49.5555555555554
44331.6148688194	0	1714.691	-1591.18518518518	-49.8592592592591
44331.6148689352	0	1714.928	-1591.39259259259	-50.1777777777776
44331.6148690509	0	1714.928	-1591.56296296296	-50.3185185185183
44331.6148691667	0	1715.306	-1591.77037037037	-50.4296296296294
44331.6148692824	0	1715.306	-1591.99259259259	-50.5037037037035
44331.6148693981	0	1715.736	-1592.25185185185	-50.5555555555554
44331.6148695139	0	1715.736	-1592.56296296296	-50.5703703703702
44331.6148696296	0	1716.306	-1592.86666666667	-50.5703703703702
44331.6148697454	0	1716.306	-1593.11111111111	-50.5703703703702
44331.6148698611	0	1716.854	-1593.4	-50.5703703703702
44331.6148699769	0	1716.854	-1593.73333333333	-50.5777777777776
44331.6148700926	0	1717.476	-1594.08148148148	-50.5925925925924
44331.6148702083	0	1717.476	-1594.44444444444	-50.6740740740739
44331.6148703241	0	1718.187	-1594.77037037037	-50.7259259259257
44331.6148704398	0	1718.187	-1595.13333333333	-50.7703703703702
44331.6148705671	0	1718.876	-1595.62222222222	-50.822222222222
44331.6148706713	0	1718.876	-1596.26666666667	-50.8370370370368
44331.614870787	0	1720.009	-1596.93333333333	-50.8296296296294
44331.6148709028	0	1720.009	-1597.71111111111	-50.8148148148146
44331.6148710185	0	1721.453	-1598.62962962963	-50.822222222222
44331.6148711458	0	1721.453	-1599.74074074074	-50.8148148148146
44331.61487125	0	1723.483	-1601.11851851852	-50.8148148148146
44331.6148713773	0	1723.483	-1602.48888888889	-50.7629629629628
44331.6148714931	0	1726.231	-1604.31111111111	-50.785185185185
44331.6148715972	0	1726.231	-1606.42222222222	-50.7037037037035
44331.614871713	0	1730.164	-1608.82222222222	-50.6370370370368
44331.6148718403	0	1730.164	-1611.48888888889	-50.6444444444443
44331.6148719444	0	1735.231	-1614.33333333333	-50.6814814814813
44331.6148720602	0	1735.231	-1617.58518518518	-50.5333333333331
44331.6148721759	0	1741.327	-1621.17037037037	-50.3999999999998
44331.6148722917	0	1741.327	-1625	-50.3037037037035
44331.6148724074	0	1748.742	-1629	-50.2148148148146
44331.6148725231	0	1748.742	-1633.45185185185	-50.0666666666665
44331.6148726389	0	1757.194	-1636.91111111111	-50.0370370370369
44331.6148727546	0	1757.194	-1640.26666666667	-50.0518518518517
44331.6148728819	0	1764.009	-1643.12592592593	-50.0370370370369
44331.6148729861	0	1764.009	-1645.51851851852	-50.0370370370369
44331.6148731019	0	1769.261	-1647.48148148148	-49.9555555555554
44331.6148732176	0	1769.261	-1648.95555555556	-49.8444444444443
44331.6148733333	0	1772.698	-1650.15555555556	-49.7777777777776
44331.6148734491	0	1772.698	-1651.12592592593	-49.7999999999998
44331.6148735648	0	1774.868	-1651.8962962963	-49.8592592592591
44331.6148736806	0	1774.868	-1652.78518518518	-49.8666666666665
44331.6148737963	0	1776.527	-1653.68148148148	-49.9111111111109
44331.614873912	0	1776.527	-1654.45185185185	-49.9555555555554
44331.6148740278	0	1778.194	-1655.25185185185	-50.0370370370368
44331.6148741435	0	1778.194	-1656.19259259259	-50.1333333333331
44331.6148742593	0	1779.935	-1657.22962962963	-50.2444444444443
44331.614874375	0	1779.935	-1658.41481481481	-50.3185185185183
44331.6148744907	0	1782.157	-1659.84444444444	-50.4296296296294
44331.6148746065	0	1782.157	-1661.39259259259	-50.5185185185183
44331.6148747222	0	1785.135	-1662.97037037037	-50.6518518518517
44331.614874838	0	1785.135	-1665.08148148148	-50.8296296296294
44331.6148749537	0	1788.824	-1666.98518518518	-50.948148148148
44331.6148750694	0	1788.824	-1669.42962962963	-51.1333333333331
44331.6148751852	0	1793.172	-1671.82962962963	-51.3111111111109
44331.6148753125	0	1793.172	-1674.06666666667	-51.4074074074072
44331.6148754167	0	1797.809	-1677.02962962963	-51.6814814814813
44331.6148755324	0	1797.809	-1679.77777777778	-51.9407407407406
44331.6148756481	0	1803.52	-1682.27407407407	-52.2518518518517
44331.6148757639	0	1803.52	-1685.23703703704	-52.585185185185
44331.6148758796	0	1808.979	-1687.78518518518	-52.9259259259257
44331.6148759954	0	1808.979	-1690.7037037037	-53.2740740740739
44331.6148761111	0	1814.446	-1693.94814814815	-53.5259259259257
44331.6148762268	0	1814.446	-1697.03703703704	-53.8592592592591
44331.6148763426	0	1820.779	-1700.78518518518	-54.1777777777776
44331.6148764583	0	1820.779	-1704.31851851852	-54.5111111111109
44331.6148765741	0	1828.06	-1707.66666666667	-54.9629629629628
44331.6148766898	0	1828.06	-1710.81481481481	-55.5185185185183
44331.6148768056	0	1834.556	-1713.22222222222	-55.8962962962961
44331.6148769213	0	1834.556	-1716.42222222222	-56.8148148148146
44331.614877037	0	1840.163	-1718.95555555555	-57.7925925925924
44331.6148771528	0	1840.163	-1721.13333333333	-58.7703703703702
44331.6148772685	0	1844.874	-1722.8962962963	-59.7629629629628
44331.6148773843	0	1844.874	-1724.31111111111	-60.7555555555554
44331.6148775	0	1848.052	-1725.53333333333	-61.748148148148
44331.6148776157	0	1848.052	-1726.34074074074	-62.6296296296294
44331.6148777315	0	1850.082	-1727.01481481481	-63.6518518518517
44331.6148778472	0	1850.082	-1727.72592592593	-64.6888888888887
44331.614877963	0	1851.467	-1728.12592592593	-65.5037037037035
44331.6148780787	0	1851.467	-1728.48148148148	-66.4740740740739
44331.6148781944	0	1852.223	-1728.84444444444	-67.4814814814813
44331.6148783102	0	1852.223	-1729.25925925926	-68.548148148148
44331.6148784259	0	1853.001	-1729.68888888889	-69.585185185185
44331.6148785417	0	1853.001	-1730.37037037037	-70.9037037037035
44331.6148786574	0	1854.112	-1730.96296296296	-72.0592592592591
44331.6148787732	0	1854.112	-1731.74074074074	-73.4518518518517
44331.6148788889	0	1855.482	-1732.72592592593	-74.8074074074072
44331.6148790046	0	1855.482	-1733.85925925926	-76.3333333333331
44331.6148791204	0	1857.601	-1735	-77.7259259259257
44331.6148792361	0	1857.601	-1736.38518518519	-79.4148148148146
44331.6148793519	0	1860.127	-1737.7037037037	-81.0148148148146
44331.6148794676	0	1860.127	-1739.11851851852	-82.7703703703702
44331.6148795833	0	1862.86	-1740.57777777778	-84.7555555555554
44331.6148796991	0	1862.86	-1741.85925925926	-86.7333333333331
44331.6148798148	0	1865.601	-1742.85925925926	-88.422222222222
44331.6148799306	0	1865.601	-1743.88888888889	-90.3703703703702
44331.6148800463	0	1867.631	-1744.78518518518	-92.3111111111109
44331.614880162	0	1867.631	-1745.58518518518	-94.1333333333331
44331.6148802778	0	1869.327	-1746.23703703704	-96.3037037037035
44331.6148803935	0	1869.327	-1746.74814814815	-98.2814814814813
44331.6148805093	0	1870.49	-1747.06666666667	-100.503703703703
44331.614880625	0	1870.49	-1747.25185185185	-102.925925925926
44331.6148807407	0	1870.994	-1747.3037037037	-105.592592592592
44331.6148808565	0	1870.994	-1747.31111111111	-108.059259259259
44331.6148809722	0	1871.053	-1747.31851851852	-110.518518518518
44331.614881088	0	1871.053	-1747.35555555555	-112.874074074074
44331.6148812037	0	1871.097	-1747.37777777778	-115.377777777778
44331.6148813194	0	1871.097	-1747.36296296296	-117.77037037037
44331.6148814352	0	1871.104	-1747.32592592593	-120.259259259259
44331.6148815509	0	1871.104	-1747.15555555555	-122.792592592592
44331.6148816667	0	1870.897	-1746.99259259259	-125.259259259259
44331.6148817824	0	1870.897	-1746.8	-127.711111111111
44331.6148818981	0	1870.541	-1746.51851851852	-130.074074074074
44331.6148820139	0	1870.541	-1746.11851851852	-132.533333333333
44331.6148821296	0	1869.86	-1745.5037037037	-134.948148148148
44331.6148822454	0	1869.86	-1744.98518518518	-136.925925925926
44331.6148823611	0	1868.727	-1744.53333333333	-138.903703703704
44331.6148824769	0	1868.727	-1744.25185185185	-140.8
44331.6148825926	0	1867.994	-1744.06666666667	-142.57037037037
44331.6148827083	0	1867.994	-1744	-144.644444444444
44331.6148828241	0	1867.742	-1744.08148148148	-146.348148148148
44331.6148829398	0	1867.742	-1744.2	-147.874074074074
44331.6148830556	0	1867.942	-1744.59259259259	-149.103703703704
44331.6148831713	0	1867.942	-1745.02962962963	-149.948148148148
44331.614883287	0	1868.772	-1745.7037037037	-151.074074074074
44331.6148834028	0	1868.772	-1746.26666666667	-151.866666666666
44331.6148835185	0	1870.009	-1746.9037037037	-152.651851851852
44331.6148836343	0	1870.009	-1747.58518518518	-153.392592592592
44331.61488375	0	1871.328	-1748.26666666667	-154.029629629629
44331.6148838657	0	1871.328	-1748.97037037037	-154.488888888889
44331.6148839815	0	1872.713	-1749.56296296296	-154.77037037037
44331.6148840972	0	1872.713	-1750.13333333333	-154.977777777778
44331.614884213	0	1873.876	-1750.75555555556	-155.096296296296
44331.6148843287	0	1873.876	-1751.42962962963	-155.214814814815
44331.6148844444	0	1875.172	-1752.05925925926	-155.222222222222
44331.6148845602	0	1875.172	-1752.54814814815	-155.214814814815
44331.6148846759	0	1876.291	-1753.02962962963	-155.148148148148
44331.6148847917	0	1876.291	-1753.51111111111	-155
44331.6148849074	0	1877.254	-1753.91111111111	-154.8
44331.6148850231	0	1877.254	-1754.39259259259	-154.533333333333
44331.6148851389	0	1878.135	-1754.8962962963	-154.214814814815
44331.6148852546	0	1878.135	-1755.42962962963	-153.888888888889
44331.6148853704	0	1879.172	-1756.02962962963	-153.57037037037
44331.6148854861	0	1879.172	-1756.73333333333	-153.185185185185
44331.6148856019	0	1880.476	-1757.45925925926	-152.762962962963
44331.6148857176	0	1880.476	-1758.2	-152.296296296296
44331.6148858333	0	1881.943	-1758.95555555556	-151.822222222222
44331.6148859491	0	1881.943	-1759.78518518518	-151.214814814815
44331.6148860648	0	1883.528	-1760.45185185185	-150.696296296296
44331.6148861806	0	1883.528	-1761.20740740741	-150.096296296296
44331.6148862963	0	1884.95	-1762.00740740741	-149.340740740741
44331.614886412	0	1884.95	-1762.65185185185	-148.696296296296
44331.6148865278	0	1886.394	-1763.41481481481	-147.866666666666
44331.6148866435	0	1886.394	-1763.97777777778	-147.251851851852
44331.6148867593	0	1887.72	-1764.51851851852	-146.533333333333
44331.614886875	0	1887.72	-1764.96296296296	-145.829629629629
44331.6148869907	0	1888.705	-1765.2962962963	-145.037037037037
44331.6148871065	0	1888.705	-1765.58518518518	-144.318518518518
44331.6148872222	0	1889.327	-1765.71851851852	-143.807407407407
44331.614887338	0	1889.327	-1765.93333333333	-143.222222222222
44331.6148874537	0	1889.675	-1766.2962962963	-142.54074074074
44331.6148875694	0	1889.675	-1766.77037037037	-141.837037037037
44331.6148876852	0	1890.512	-1767.34814814815	-141.214814814815
44331.6148878009	0	1890.512	-1768.17777777778	-140.481481481481
44331.6148879167	0	1891.919	-1769.05185185185	-139.837037037037
44331.6148880324	0	1891.919	-1770.38518518518	-139.096296296296
44331.6148881481	0	1894.126	-1772.06666666667	-138.251851851852
44331.6148882639	0	1894.126	-1774.02222222222	-137.407407407407
44331.6148883796	0	1897.763	-1776.2962962963	-136.533333333333
44331.6148884954	0	1897.763	-1779.31111111111	-135.459259259259
44331.6148886111	0	1903.052	-1781.83703703704	-134.666666666666
44331.6148887269	0	1903.052	-1784.48148148148	-133.777777777778
44331.6148888426	0	1908.222	-1786.88148148148	-132.851851851852
44331.6148889583	0	1908.222	-1789.46666666667	-131.933333333333
44331.6148890741	0	1913.207	-1792.05925925926	-131.037037037037
44331.6148891898	0	1913.207	-1793.91851851852	-130.348148148148
44331.6148893056	0	1917.659	-1795.82962962963	-129.518518518518
44331.6148894213	0	1917.659	-1797.62962962963	-128.696296296296
44331.614889537	0	1921.37	-1799.02962962963	-127.955555555555
44331.6148896528	0	1921.37	-1800.46666666667	-127.14074074074
44331.6148897685	0	1924.207	-1801.59259259259	-126.511111111111
44331.6148898843	0	1924.207	-1802.57777777778	-125.888888888889
44331.61489	0	1926.318	-1803.25185185185	-125.244444444444
44331.6148901157	0	1926.318	-1803.72592592593	-124.57037037037
44331.6148902315	0	1927.466	-1804.05185185185	-123.94074074074
44331.6148903472	0	1927.466	-1804.15555555555	-123.437037037037
44331.614890463	0	1927.896	-1804.13333333333	-123.066666666666
44331.6148905787	0	1927.896	-1803.97037037037	-122.822222222222
44331.6148906944	0	1927.711	-1803.79259259259	-122.607407407407
44331.6148908102	0	1927.711	-1803.63703703704	-122.422222222222
44331.6148909259	0	1927.378	-1803.52592592593	-122.266666666666
44331.6148910417	0	1927.378	-1803.48888888889	-122.192592592592
44331.6148911574	0	1927.23	-1803.48888888889	-122.177777777778
44331.6148912732	0	1927.23	-1803.57037037037	-122.207407407407
44331.6148913889	0	1927.311	-1803.68148148148	-122.281481481481
44331.6148915046	0	1927.311	-1803.88888888889	-122.377777777778
44331.6148916204	0	1927.63	-1804.21481481481	-122.511111111111
44331.6148917361	0	1927.63	-1804.7037037037	-122.651851851852
44331.6148918519	0	1928.445	-1805.25185185185	-122.822222222222
44331.6148919676	0	1928.445	-1805.88148148148	-122.955555555555
44331.6148920833	0	1929.623	-1806.4962962963	-123.051851851852
44331.6148921991	0	1929.623	-1807.53333333333	-123.348148148148
44331.6148923148	0	1931.275	-1808.77037037037	-123.696296296296
44331.6148924306	0	1931.275	-1810.25925925926	-124.037037037037
44331.6148925463	0	1934.001	-1811.42962962963	-124.37037037037
44331.614892662	0	1934.001	-1812.82222222222	-124.6
44331.6148927778	0	1936.564	-1814.52592592593	-124.97037037037
44331.6148928935	0	1936.564	-1816.08148148148	-125.340740740741
44331.6148930093	0	1939.823	-1817.65185185185	-125.540740740741
44331.614893125	0	1939.823	-1819.25185185185	-125.955555555555
44331.6148932407	0	1942.993	-1821.00740740741	-126.355555555555
44331.6148933565	0	1942.993	-1822.80740740741	-126.77037037037
44331.6148934722	0	1946.549	-1824.92592592593	-127.266666666666
44331.614893588	0	1946.549	-1826.6	-127.481481481481
44331.6148937037	0	1950.342	-1828.45925925926	-127.740740740741
44331.6148938194	0	1950.342	-1830.7037037037	-128.207407407407
44331.6148939352	0	1954.446	-1833.20740740741	-128.829629629629
44331.6148940509	0	1954.446	-1835.85185185185	-129.540740740741
44331.6148941667	0	1959.594	-1838.42222222222	-130.288888888889
44331.6148942824	0	1959.594	-1841.42962962963	-131.296296296296
44331.6148943981	0	1965.172	-1843.92592592593	-132.333333333333
44331.6148945139	0	1965.172	-1846.61481481481	-133.614814814815
44331.6148946296	0	1970.357	-1849.47407407407	-134.918518518518
44331.6148947454	0	1970.357	-1851.88148148148	-136.088888888889
44331.6148948611	0	1975.624	-1854.66666666667	-137.518518518518
44331.6148949769	0	1975.624	-1857.11851851852	-138.837037037037
44331.6148950926	0	1980.861	-1859.67407407407	-140.325925925926
44331.6148952083	0	1980.861	-1862.34074074074	-141.948148148148
44331.6148953241	0	1986.083	-1864.64444444444	-143.392592592592
44331.6148954398	0	1986.083	-1867.1037037037	-145.014814814815
44331.6148955556	0	1990.846	-1869.37037037037	-146.644444444444
44331.6148956713	0	1990.846	-1871.58518518518	-148.548148148148
44331.614895787	0	1995.327	-1873.31851851852	-150.466666666666
44331.6148959028	0	1995.327	-1874.54074074074	-152.288888888889
44331.6148960185	0	1998.283	-1875.26666666667	-153.888888888889
44331.6148961343	0	1998.283	-1875.41481481481	-155.607407407407
44331.61489625	0	1999.157	-1875.42222222222	-157.555555555555
44331.6148963657	0	1999.157	-1875.28888888889	-159.474074074074
44331.6148964815	0	1999.031	-1875.01481481481	-161.459259259259
44331.6148965972	0	1999.031	-1874.64444444444	-163.496296296296
44331.614896713	0	1998.387	-1874.31851851852	-165.444444444444
44331.6148968287	0	1998.387	-1874.08888888889	-167.496296296296
44331.6148969444	0	1997.831	-1873.91851851852	-169.333333333333
44331.6148970602	0	1997.831	-1873.91111111111	-171.296296296296
44331.6148971759	0	1997.653	-1874.07407407407	-173.333333333333
44331.6148972917	0	1997.653	-1874.4	-174.881481481481
44331.6148974074	0	1998.142	-1874.85185185185	-176.644444444444
44331.6148975231	0	1998.142	-1875.38518518518	-178.555555555555
44331.6148976389	0	1999.127	-1876.05185185185	-180.185185185185
44331.6148977546	0	1999.127	-1876.38518518518	-181.629629629629
44331.6148978704	0	2000.127	-1876.85925925926	-183.474074074074
44331.6148979861	0	2000.127	-1877.26666666667	-185.511111111111
44331.6148981018	0	2001.008	-1877.49629629629	-187.162962962963
44331.6148982176	0	2001.008	-1877.60740740741	-189.17037037037
44331.6148983333	0	2001.349	-1877.60740740741	-191.37037037037
44331.6148984606	0	2001.349	-1877.58518518518	-193.177777777778
44331.6148985648	0	2001.327	-1877.47407407407	-195.162962962963
44331.6148986806	0	2001.327	-1877.31851851852	-197.103703703703
44331.6148987963	0	2001.06	-1877.11111111111	-199.177777777778
44331.614898912	0	2001.06	-1876.97037037037	-201.022222222222
44331.6148990278	0	2000.712	-1876.85185185185	-202.748148148148
44331.6148991435	0	2000.712	-1876.8	-204.385185185185
44331.6148992593	0	2000.542	-1876.81481481481	-205.985185185185
44331.614899375	0	2000.542	-1876.88148148148	-207.629629629629
44331.6148994907	0	2000.623	-1876.99259259259	-209.177777777778
44331.6148996065	0	2000.623	-1877.14074074074	-210.54074074074
44331.6148997222	0	2000.882	-1877.31111111111	-211.644444444444
44331.614899838	0	2000.882	-1877.74074074074	-212.851851851852
44331.6148999537	0	2001.482	-1878.12592592592	-214.007407407407
44331.6149000694	0	2001.482	-1878.76296296296	-215.125925925926
44331.6149001852	0	2002.504	-1879.41481481481	-216.096296296296
44331.6149003009	0	2002.504	-1880.05185185185	-216.881481481481
44331.6149004167	0	2003.793	-1880.77037037037	-217.644444444444
44331.6149005324	0	2003.793	-1881.63703703704	-218.348148148148
44331.6149006482	0	2005.378	-1882.78518518518	-219.162962962963
44331.6149007639	0	2005.378	-1884.08148148148	-219.903703703703
44331.6149008796	0	2007.822	-1885.42962962963	-220.481481481481
44331.6149009954	0	2007.822	-1887	-221.022222222222
44331.6149011111	0	2010.741	-1888.59259259259	-221.385185185185
44331.6149012269	0	2010.741	-1890.28888888889	-221.792592592592
44331.6149013426	0	2014.03	-1892.2	-221.992592592592
44331.6149014583	0	2014.03	-1894.37777777778	-222.133333333333
44331.6149015741	0	2018.119	-1897.02222222222	-222.296296296296
44331.6149016898	0	2018.119	-1899.02222222222	-222.348148148148
44331.6149018056	0	2022.763	-1901.34074074074	-222.4
44331.6149019213	0	2022.763	-1903.62222222222	-222.444444444444
44331.614902037	0	2027.363	-1905.81481481481	-222.37037037037
44331.6149021528	0	2027.363	-1907.8	-222.392592592592
44331.6149022685	0	2031.541	-1909.5037037037	-222.4
44331.6149023843	0	2031.541	-1910.84444444444	-222.459259259259
44331.6149025	0	2034.585	-1911.81481481481	-222.444444444444
44331.6149026157	0	2034.585	-1912.46666666666	-222.392592592592
44331.6149027315	0	2036.207	-1912.77037037037	-222.259259259259
44331.6149028472	0	2036.207	-1912.82962962963	-222.081481481481
44331.614902963	0	2036.57	-1912.72592592592	-221.881481481481
44331.6149030787	0	2036.57	-1912.42222222222	-221.637037037037
44331.6149031944	0	2036.163	-1912.03703703704	-221.333333333333
44331.6149033102	0	2036.163	-1911.80740740741	-221.014814814815
44331.6149034259	0	2035.548	-1911.75555555555	-220.666666666666
44331.6149035417	0	2035.548	-1911.89629629629	-220.325925925926
44331.6149036574	0	2035.637	-1912.33333333333	-219.955555555555
44331.6149037731	0	2035.637	-1912.93333333333	-219.585185185185
44331.6149038889	0	2036.674	-1913.62962962963	-219.207407407407
44331.6149040046	0	2036.674	-1914.31111111111	-218.896296296296
44331.6149041204	0	2038.052	-1914.65185185185	-218.785185185185
44331.6149042361	0	2038.052	-1915.60740740741	-218.525925925926
44331.6149043519	0	2039.348	-1916.87407407407	-218.259259259259
44331.6149044676	0	2039.348	-1918.40740740741	-218
44331.6149045833	0	2042.148	-1920.26666666666	-217.711111111111
44331.6149046991	0	2042.148	-1922.47407407407	-217.474074074074
44331.6149048148	0	2046.215	-1924.86666666666	-217.303703703703
44331.6149049306	0	2046.215	-1927.36296296296	-217.118518518518
44331.6149050463	0	2051.104	-1930.02962962963	-216.888888888889
44331.614905162	0	2051.104	-1932.66666666666	-216.614814814815
44331.6149052778	0	2056.408	-1934.91111111111	-216.318518518518
44331.6149053935	0	2056.408	-1937.67407407407	-216
44331.6149055093	0	2061.415	-1939.76296296296	-215.622222222222
44331.614905625	0	2061.415	-1942.31851851852	-215.222222222222
44331.6149057407	0	2066.059	-1944.40740740741	-214.851851851852
44331.6149058565	0	2066.059	-1946.54074074074	-214.474074074074
44331.6149059722	0	2070.281	-1948.51851851852	-214.133333333333
44331.614906088	0	2070.281	-1950.16296296296	-213.703703703703
44331.6149062037	0	2073.903	-1951.48148148148	-213.333333333333
44331.6149063194	0	2073.903	-1952.53333333333	-212.948148148148
44331.6149064352	0	2076.273	-1953.34814814815	-212.644444444444
44331.6149065509	0	2076.273	-1953.78518518518	-212.392592592592
44331.6149066667	0	2077.525	-1954.14074074074	-212.125925925926
44331.6149067824	0	2077.525	-1954.37037037037	-211.881481481481
44331.6149068981	0	2078.11	-1954.51851851852	-211.688888888889
44331.6149070139	0	2078.11	-1954.85925925926	-211.451851851852
44331.6149071296	0	2078.599	-1955.26666666667	-211.237037037037
44331.6149072454	0	2078.599	-1955.61481481481	-211.096296296296
44331.6149073611	0	2079.355	-1956.17777777778	-210.888888888889
44331.6149074769	0	2079.355	-1956.9037037037	-210.688888888889
44331.6149075926	0	2080.644	-1957.74814814815	-210.407407407407
44331.6149077083	0	2080.644	-1958.72592592592	-210.155555555555
44331.6149078241	0	2082.466	-1959.62962962963	-209.955555555555
44331.6149079398	0	2082.466	-1960.58518518518	-209.725925925926
44331.6149080556	0	2084.325	-1961.56296296296	-209.414814814815
44331.6149081713	0	2084.325	-1962.51851851852	-209.111111111111
44331.614908287	0	2086.258	-1963.63703703704	-208.851851851852
44331.6149084028	0	2086.258	-1964.6962962963	-208.6
44331.6149085185	0	2088.436	-1965.71111111111	-208.281481481481
44331.6149086343	0	2088.436	-1966.5037037037	-208.118518518518
44331.61490875	0	2090.243	-1967.36296296296	-207.918518518518
44331.6149088657	0	2090.243	-1968.20740740741	-207.703703703704
44331.6149089815	0	2091.947	-1968.9037037037	-207.444444444444
44331.6149090972	0	2091.947	-1969.66666666667	-207.118518518518
44331.614909213	0	2093.406	-1970.25185185185	-206.822222222222
44331.6149093287	0	2093.406	-1970.9037037037	-206.503703703704
44331.6149094444	0	2094.643	-1971.47407407407	-206.192592592592
44331.6149095602	0	2094.643	-1972.08888888889	-205.814814814815
44331.6149096759	0	2095.828	-1972.74814814815	-205.451851851852
44331.6149097917	0	2095.828	-1973.46666666667	-205.051851851852
44331.6149099074	0	2097.206	-1974.2	-204.674074074074
44331.6149100231	0	2097.206	-1975.03703703704	-204.266666666667
44331.6149101389	0	2098.776	-1975.99259259259	-203.829629629629
44331.6149102546	0	2098.776	-1976.98518518518	-203.274074074074
44331.6149103704	0	2100.724	-1978.03703703704	-202.688888888889
44331.6149104861	0	2100.724	-1979.31851851852	-202.029629629629
44331.6149106018	0	2103.057	-1980.6	-201.325925925926
44331.6149107176	0	2103.057	-1981.91851851852	-200.659259259259
44331.6149108333	0	2105.657	-1983.54074074074	-199.962962962963
44331.6149109491	0	2105.657	-1985.48148148148	-199.229629629629
44331.6149110648	0	2109.22	-1987.39259259259	-198.533333333333
44331.6149111806	0	2109.22	-1989.41481481481	-197.888888888889
44331.6149112963	0	2113.153	-1991.33333333333	-197.37037037037
44331.614911412	0	2113.153	-1993.94074074074	-196.688888888889
44331.6149115278	0	2117.679	-1996.35555555555	-195.985185185185
44331.6149116435	0	2117.679	-1998.81481481481	-195.251851851852
44331.6149117593	0	2122.553	-2001.08148148148	-194.533333333333
44331.614911875	0	2122.553	-2003.71851851852	-193.844444444444
44331.6149119907	0	2127.457	-2006.41481481481	-193.192592592592
44331.6149121065	0	2127.457	-2008.62222222222	-192.651851851852
44331.6149122222	0	2132.361	-2010.93333333333	-192.029629629629
44331.614912338	0	2132.361	-2012.51111111111	-191.540740740741
44331.6149124537	0	2136.25	-2013.76296296296	-190.881481481481
44331.6149125694	0	2136.25	-2014.7037037037	-190.333333333333
44331.6149126852	0	2138.443	-2015.34074074074	-189.859259259259
44331.6149128009	0	2139.08	-2015.66666666667	-189.451851851852
44331.6149129167	0	2139.08	-2015.77777777778	-189.148148148148
44331.6149130324	0	2139.517	-2015.78518518518	-188.807407407407
44331.6149131482	0	2139.517	-2015.78518518518	-188.422222222222
44331.6149132639	0	2139.524	-2015.74814814815	-188.059259259259
44331.6149133796	0	2139.524	-2015.71111111111	-187.651851851852
44331.6149134954	0	2139.45	-2015.66666666667	-187.237037037037
44331.6149136111	0	2139.45	-2015.65925925926	-186.955555555555
44331.6149137269	0	2139.398	-2015.68888888889	-186.592592592592
44331.6149138426	0	2139.398	-2015.78518518518	-186.214814814815
44331.6149139583	0	2139.524	-2015.94814814815	-185.911111111111
44331.6149140741	0	2139.524	-2016.0962962963	-185.718518518518
44331.6149141898	0	2139.835	-2016.46666666667	-185.481481481481
44331.6149143056	0	2139.835	-2017.01481481481	-185.259259259259
44331.6149144213	0	2140.754	-2017.71111111111	-185.059259259259
44331.614914537	0	2140.754	-2018.81481481481	-184.859259259259
44331.6149146528	0	2142.554	-2020.2	-184.733333333333
44331.6149147685	0	2142.554	-2021.53333333333	-184.644444444444
44331.6149148843	0	2145.273	-2022.97037037037	-184.459259259259
44331.614915	0	2145.273	-2024.48148148148	-184.281481481481
44331.6149151157	0	2148.221	-2025.80740740741	-184.229629629629
44331.6149152315	0	2148.221	-2027.42222222222	-184.014814814815
44331.6149153472	0	2151.162	-2029.14814814815	-183.777777777778
44331.614915463	0	2151.162	-2030.60740740741	-183.614814814815
44331.6149155787	0	2154.347	-2032.1037037037	-183.503703703704
44331.6149156944	0	2154.347	-2033.88148148148	-183.451851851852
44331.6149158102	0	2157.621	-2035.46666666667	-183.392592592592
44331.6149159259	0	2157.621	-2036.96296296296	-183.311111111111
44331.6149160417	0	2160.702	-2038.82962962963	-183.103703703704
44331.6149161574	0	2160.702	-2040.41481481481	-183.037037037037
44331.6149162731	0	2164.154	-2042.51851851852	-183.022222222222
44331.6149163889	0	2164.154	-2044.36296296296	-182.955555555555
44331.6149165046	0	2168.102	-2046.28148148148	-183.037037037037
[truncated: 10,001 more rows]
