# Supplementary material for: Near-infrared manipulation of multiple neuronal populations via trichromatic upconversion
Source: Nat Commun. 2021 Sep 27;12:5662. doi: 10.1038/s41467-021-25993-7 (PMC8476604; doi:10.1038/s41467-021-25993-7)
Supplement: Supplementary file 7 — Source Data [file 41467_2021_25993_MOESM7_ESM.zip › Source Data/SI 31/808/8_808_1.csv]

DateTime	xPosComp	yPosComp	xPos	yPos
44328.6425525694	0	0	0	0
44328.6425526852	0	0	0	0
44328.6425528009	0	0	0	0
44328.6425529167	0	0	0	0
44328.6425530324	0	0	0	0
44328.6425531482	0	0	0	0
44328.6425532639	0	0	0	0
44328.6425533796	0	0	0	0
44328.6425534954	0	0	0	0
44328.6425536111	0	0	0	0
44328.6425537269	0	0	0	0
44328.6425538426	0	0	0	0
44328.6425539583	0	0	0	0
44328.6425540741	0	0	0	0
44328.6425541898	0	0	0	0
44328.6425543056	0	0	0	0
44328.6425544213	0	0	0	0
44328.642554537	0	0	0	0
44328.6425546528	0	0	0	0
44328.6425547685	0	0	0	0
44328.6425548843	0	0	0	0
44328.642555	0	0	0	0
44328.6425551157	0	0	0	0
44328.6425552315	0	0	0	0
44328.6425553472	0	0	0	0
44328.642555463	0	0	0	0
44328.6425555787	0	0	0	0
44328.6425556944	0	0	0	0
44328.6425558102	0	0	0	0
44328.6425559259	0	0	0	0
44328.6425560417	0	0	0	0
44328.6425561574	0	0	0	0
44328.6425562731	0	0	0	0
44328.6425563889	0	0	0	0
44328.6425565046	0	0	0	0
44328.6425566204	0	0	0	0
44328.6425567361	0	0	0	0
44328.6425568519	0	0	0	0
44328.6425569676	0	0	0	0
44328.6425570833	0	0	0	0
44328.6425571991	0	0	0	0
44328.6425573148	0	0	0	0
44328.6425574306	0	0	0	0
44328.6425575463	0	0	0	0
44328.642557662	0	0	0	0
44328.6425577778	0	0	0	0
44328.6425578935	0	0	0	0
44328.6425581713	0	0	0	0
44328.6425582755	0	0	0	0
44328.6425583912	0	0	0	0
44328.6425585069	0	0	0	0
44328.6425586343	0	0	0	0
44328.6425587384	0	0	-117.918518518519	58.6592592592593
44328.6425588542	0	0	-118.051851851852	61.2222222222222
44328.6425589699	0	0	-118.414814814815	63.3185185185185
44328.6425590856	0	0	-119.474074074074	66.3407407407407
44328.6425592014	0	0	-120.807407407407	68.9037037037037
44328.6425593171	0	0	-122.511111111111	71.5259259259259
44328.6425594329	0	0	-124.6	74.4148148148148
44328.6425595486	0	0	-126.940740740741	77.1259259259259
44328.6425596644	0	0	-129.503703703704	80.0666666666666
44328.6425597801	0	0	-132.348148148148	82.8592592592592
44328.6425598958	0	0	-135.437037037037	85.8444444444444
44328.6425600116	0	0	-138.666666666667	88.9481481481481
44328.6425601273	0	0	-141.948148148148	92.1703703703704
44328.6425602431	0	0	-145.022222222222	95.3333333333333
44328.6425603588	0	0	-147.874074074074	98.4296296296296
44328.6425604745	0	0	-150.503703703704	101.681481481481
44328.6425605903	0	0	-152.82962962963	104.888888888889
44328.642560706	0	0	-155.007407407407	108.103703703704
44328.6425608218	0	0	-157.140740740741	111.437037037037
44328.6425609375	0	0	-159.177777777778	114.644444444444
44328.6425610532	0	0	-160.955555555556	117.637037037037
44328.642561169	0	0	-163.007407407408	121.148148148148
44328.6425612847	0	0	-164.607407407408	124.488888888889
44328.6425614005	0	0	-165.622222222222	127.362962962963
44328.6425615162	0	0	-166	130.148148148148
44328.6425616319	0	0	-166.066666666667	132.948148148148
44328.6425617477	0	0	-166.074074074074	135.62962962963
44328.6425618634	0	0	-166.044444444445	138.02962962963
44328.6425619792	0	0	-166.037037037037	140.518518518518
44328.6425620949	0	0	-166.148148148148	143.02962962963
44328.6425622106	0	0	-166.325925925926	145.592592592592
44328.6425623264	0	0	-166.488888888889	148.007407407407
44328.6425624421	0	0	-166.696296296297	150.622222222222
44328.6425625579	0	0	-167.022222222222	153.311111111111
44328.6425626736	0	0	-167.62962962963	156.037037037037
44328.6425627894	0	0	-168.637037037037	158.57037037037
44328.6425629051	0	0	-169.970370370371	161.081481481481
44328.6425630208	0	0	-171.622222222222	163.525925925926
44328.6425631366	0	0	-173.622222222222	166.111111111111
44328.6425632523	0	0	-175.903703703704	168.777777777778
44328.6425633681	0	0	-178.355555555556	171.466666666666
44328.6425634838	0	177.859	-180.851851851852	174.096296296296
44328.6425635995	0	180.852	-183.533333333334	176.985185185185
44328.6425637153	0	184.052	-186.325925925926	179.911111111111
44328.642563831	0	186.911	-189.355555555556	183.022222222222
44328.6425639468	0	189.926	-192.4	186.074074074074
44328.6425640625	0	193.719	-195.637037037037	189.355555555555
44328.6425641782	0	197.534	-198.711111111111	192.607407407407
44328.642564294	0	200.453	-201.62962962963	195.748148148148
44328.6425644097	0	203.764	-204.318518518519	198.733333333333
44328.6425645255	0	206.557	-207.111111111111	202.111111111111
44328.6425646412	0	206.557	-209.82962962963	205.444444444444
44328.6425647569	0	209.831	-211.903703703704	208
44328.6425648727	0	211.905	-214.140740740741	211.059259259259
44328.6425649884	0	214.624	-216.444444444445	214.459259259259
44328.6425651042	0	216.839	-218.362962962963	217.77037037037
44328.6425652199	0	218.735	-220.066666666667	221.222222222222
44328.6425653356	0	220.691	-221.422222222222	224.474074074074
44328.6425654514	0	221.891	-222.488888888889	227.496296296296
44328.6425655671	0	222.98	-223.259259259259	230.207407407407
44328.6425656829	0	223.824	-223.925925925926	232.985185185185
44328.6425657986	0	224.157	-224.170370370371	235.748148148148
44328.6425659144	0	224.157	-224.133333333334	238.548148148148
44328.6425660301	0	224.135	-223.792592592593	241.259259259259
44328.6425661458	0	223.794	-223.118518518519	243.948148148148
44328.6425662616	0	222.95	-222.311111111111	246.42962962963
44328.6425663773	0	221.854	-221.555555555556	248.992592592592
44328.6425664931	0	221.01	-220.903703703704	251.577777777778
44328.6425666088	0	220.706	-220.65925925926	253.977777777778
44328.6425667245	0	220.706	-220.518518518519	256.503703703703
44328.6425668403	0	220.521	-220.555555555556	258.77037037037
44328.642566956	0	220.558	-220.614814814815	261.177777777778
44328.6425670718	0	220.647	-220.762962962963	263.422222222222
44328.6425671875	0	220.803	-220.903703703704	265.674074074074
44328.6425673032	0	220.936	-220.977777777778	267.903703703704
44328.642567419	0	220.98	-220.977777777778	270.125925925926
44328.6425675347	0	221.002	-221	272.288888888889
44328.6425676505	0	221.002	-221.007407407408	274.348148148148
44328.6425677662	0	221.009	-221.007407407408	276.392592592593
44328.6425678819	0	221.031	-221.02962962963	278.42962962963
44328.6425679977	0	221.031	-221.022222222222	280.318518518518
44328.6425681134	0	220.964	-220.948148148148	282.029629629629
44328.6425682292	0	220.964	-220.874074074074	283.555555555555
44328.6425683449	0	220.875	-220.674074074074	284.962962962963
44328.6425684607	0	220.675	-220.259259259259	286.281481481481
44328.6425685764	0	220.186	-219.911111111111	287.385185185185
44328.6425686921	0	219.823	-219.503703703704	288.540740740741
44328.6425688079	0	219.379	-219.162962962963	289.540740740741
44328.6425689236	0	219.098	-218.985185185185	290.407407407407
44328.6425690394	0	218.905	-218.903703703704	291.251851851852
44328.6425691551	0	218.957	-219.014814814815	292.051851851852
44328.6425692708	0	219.246	-219.318518518519	292.644444444444
44328.6425693866	0	219.661	-219.770370370371	293.311111111111
44328.6425695023	0	219.661	-220.533333333334	293.888888888889
44328.6425696181	0	220.535	-221.725925925926	294.548148148148
44328.6425697338	0	221.728	-223.044444444445	295.2
44328.6425698495	0	223.402	-224.82962962963	295.874074074074
44328.6425699653	0	225.158	-226.82962962963	296.377777777778
44328.642570081	0	227.751	-229.133333333334	296.925925925926
44328.6425701968	0	230.158	-231.703703703704	297.444444444444
44328.6425703125	0	233.291	-234.481481481482	298.081481481481
44328.6425704282	0	236.335	-237.622222222222	298.496296296296
44328.642570544	0	240.254	-240.918518518519	299
44328.6425706597	0	243.565	-244.192592592593	299.540740740741
44328.6425707755	0	243.565	-247.392592592593	299.911111111111
44328.6425708912	0	247.395	-250.585185185185	300.259259259259
44328.6425710069	0	250.588	-253.562962962963	300.6
44328.6425711227	0	254.166	-256.474074074074	300.881481481481
44328.6425712384	0	257.04	-259.281481481482	301.059259259259
44328.6425713542	0	260.396	-261.985185185185	301.155555555555
44328.6425714699	0	263.055	-264.585185185185	301.207407407407
44328.6425715856	0	266.033	-266.948148148148	301.237037037037
44328.6425717014	0	268.255	-269.066666666667	301.192592592592
44328.6425718171	0	270.64	-271.007407407408	301.125925925926
44328.6425719329	0	272.447	-272.770370370371	301.044444444444
44328.6425720486	0	272.447	-274.42962962963	300.888888888889
44328.6425721644	0	274.432	-275.948148148148	300.681481481481
44328.6425722801	0	275.951	-277.585185185185	300.392592592592
44328.6425723958	0	277.921	-279.266666666667	300.051851851852
44328.6425725116	0	279.617	-280.837037037037	299.555555555555
44328.6425726273	0	281.521	-282.585185185185	299.074074074074
44328.6425727431	0	283.358	-284.577777777778	298.451851851852
44328.6425728588	0	285.788	-286.651851851852	297.725925925926
44328.6425729745	0	287.981	-288.896296296296	296.992592592592
44328.6425730903	0	290.803	-291.311111111111	296.422222222222
44328.642573206	0	293.47	-294.02962962963	295.822222222222
44328.6425733218	0	293.47	-297.118518518519	295.17037037037
44328.6425734375	0	297.122	-300.414814814815	294.503703703704
44328.6425735532	0	300.418	-303.755555555556	293.740740740741
44328.642573669	0	304.418	-306.955555555556	293.22962962963
44328.6425737847	0	307.596	-310.103703703704	292.407407407407
44328.6425739583	0	307.596	-311.244444444444	292.088888888889
44328.6425740625	0	311.248	-316.666666666667	290.474074074074
44328.6425742477	0	316.67	-318.62962962963	289.829629629629
44328.6425743634	0	318.633	-319.118518518519	289.651851851852
44328.6425744792	0	318.633	-321.518518518518	288.785185185185
44328.6425745949	0	321.522	-324.237037037037	287.792592592592
44328.6425747106	0	321.522	-326.903703703704	286.948148148148
44328.6425748264	0	326.907	-329.459259259259	286.185185185185
44328.6425749421	0	326.907	-332.377777777778	285.311111111111
44328.6425750579	0	332.381	-335.140740740741	284.666666666666
44328.6425751736	0	332.381	-338.2	284.118518518518
44328.6425752893	0	338.203	-341.251851851852	283.525925925926
44328.6425754051	0	338.203	-344.407407407407	282.777777777777
44328.6425755208	0	344.41	-347.540740740741	281.851851851852
44328.6425756366	0	344.41	-351.222222222222	280.555555555555
44328.6425757523	0	351.225	-355.162962962963	279.288888888889
44328.6425758681	0	351.225	-359.125925925926	278.207407407407
44328.6425759838	0	359.129	-363.437037037037	277.007407407407
44328.6425760995	0	363.44	-368.059259259259	275.755555555555
44328.6425762153	0	363.44	-372.311111111111	274.533333333333
44328.642576331	0	372.314	-376.614814814815	273.125925925926
44328.6425764468	0	372.314	-380.903703703704	271.57037037037
44328.6425765625	0	380.907	-384.577777777778	270.022222222222
44328.6425766782	0	380.907	-388.014814814815	268.459259259259
44328.642576794	0	388.018	-390.985185185185	266.940740740741
44328.6425769097	0	388.018	-393.518518518518	265.548148148148
44328.6425770255	0	393.522	-396.022222222222	264.096296296296
44328.6425771412	0	393.522	-398.607407407407	262.555555555555
44328.6425772569	0	398.611	-401.303703703704	261.081481481481
44328.6425773727	0	398.611	-404.155555555556	259.488888888889
44328.6425774884	0	404.159	-406.82962962963	258.066666666666
44328.6425776042	0	404.159	-409.807407407407	256.6
44328.6425777199	0	409.811	-413.340740740741	254.807407407407
44328.6425778357	0	409.811	-417.118518518519	252.859259259259
44328.6425779514	0	417.122	-421.2	250.925925925926
44328.6425780671	0	417.122	-425.496296296296	248.896296296296
44328.6425781829	0	425.5	-429.733333333333	247.029629629629
44328.6425782986	0	425.5	-434.666666666667	245.111111111111
44328.6425784144	0	434.67	-439.57037037037	243.437037037037
44328.6425785301	0	434.67	-444.651851851852	241.525925925926
44328.6425786458	0	444.655	-449.511111111111	239.637037037037
44328.6425787616	0	444.655	-453.622222222222	237.807407407407
44328.6425788773	0	453.625	-457.8	235.985185185185
44328.6425789931	0	453.625	-461.851851851852	234.096296296296
44328.6425791088	0	461.855	-465.837037037037	232.066666666666
44328.6425792245	0	461.855	-469.807407407407	230.074074074074
44328.6425793403	0	469.811	-473.8	228.162962962963
44328.642579456	0	469.811	-477.911111111111	226.259259259259
44328.6425795718	0	477.915	-482.059259259259	224.377777777778
44328.6425796875	0	477.915	-486.251851851852	222.429629629629
44328.6425798032	0	486.256	-490.518518518518	220.377777777778
44328.642579919	0	486.256	-494.837037037037	218.288888888889
44328.6425800347	0	494.841	-499.222222222222	216.229629629629
44328.6425801505	0	494.841	-503.577777777778	214.192592592592
44328.6425802662	0	503.582	-508.051851851852	212.088888888889
44328.6425803819	0	508.056	-512.496296296296	209.977777777778
44328.6425804977	0	508.056	-517.237037037037	207.822222222222
44328.6425806134	0	517.241	-521.548148148148	205.792592592592
44328.6425807292	0	517.241	-525.422222222222	203.8
44328.6425808449	0	525.426	-529.503703703704	201.577777777778
44328.6425809607	0	525.426	-533.555555555556	199.459259259259
44328.6425810764	0	533.559	-537.748148148148	197.444444444444
44328.6425811921	0	533.559	-542.088888888889	195.377777777778
44328.6425813079	0	542.092	-546.607407407407	193.348148148148
44328.6425814236	0	542.092	-551.125925925926	191.592592592592
44328.6425815394	0	551.129	-555.82962962963	189.688888888889
44328.6425816551	0	551.129	-560.451851851852	187.785185185185
44328.6425817708	0	560.455	-564.792592592593	185.911111111111
44328.6425818866	0	560.455	-568.874074074074	183.851851851852
44328.6425820023	0	568.877	-572.681481481481	181.77037037037
44328.6425821181	0	568.877	-575.814814814815	179.851851851852
44328.6425822338	0	575.818	-578.333333333333	178.185185185185
44328.6425823495	0	575.818	-580.422222222222	176.466666666666
44328.6425824653	0	580.425	-582.325925925926	174.940740740741
44328.642582581	0	580.425	-584.192592592593	173.392592592592
44328.6425826968	0	584.195	-586.081481481481	171.955555555555
44328.6425828125	0	584.195	-588.259259259259	170.355555555555
44328.6425829282	0	588.262	-590.62962962963	168.703703703703
44328.642583044	0	588.262	-593.318518518518	167.081481481481
44328.6425831597	0	593.321	-596.318518518518	165.555555555555
44328.6425832755	0	593.321	-600.133333333333	163.748148148148
44328.6425833912	0	600.136	-604.111111111111	162.155555555555
44328.6425835069	0	600.136	-608.466666666667	160.837037037037
44328.6425836227	0	608.469	-612.896296296296	159.725925925926
44328.6425837384	0	608.469	-617.822222222222	158.548148148148
44328.6425838542	0	617.825	-622.503703703704	157.474074074074
44328.6425839699	0	617.825	-627.42962962963	156.407407407407
44328.6425840856	0	627.432	-632.259259259259	155.377777777778
44328.6425842014	0	627.432	-636.762962962963	154.348148148148
44328.6425843171	0	636.765	-641.237037037037	153.059259259259
44328.6425844329	0	636.765	-645.548148148148	151.740740740741
44328.6425845486	0	645.55	-649.82962962963	150.466666666666
44328.6425846644	0	645.55	-654.059259259259	149.17037037037
44328.6425847801	0	654.061	-658.348148148148	147.948148148148
44328.6425848958	0	654.061	-662.62962962963	146.6
44328.6425850116	0	662.631	-666.792592592593	145.266666666666
44328.6425851273	0	662.631	-670.814814814815	143.651851851852
44328.6425852431	0	670.816	-674.585185185185	142.422222222222
44328.6425853588	0	670.816	-678.251851851852	141.244444444444
44328.6425854745	0	678.253	-682.02962962963	140.125925925926
44328.6425855903	0	678.253	-686.081481481482	138.962962962963
44328.642585706	0	686.083	-690.02962962963	137.933333333333
44328.6425858218	0	686.083	-694.02962962963	136.962962962963
44328.6425859375	0	694.031	-698.348148148148	135.977777777778
44328.6425860532	0	694.031	-702.6	135.177777777778
44328.642586169	0	702.601	-706.814814814815	134.244444444444
44328.6425862847	0	702.601	-710.681481481481	133.259259259259
44328.6425864005	0	710.682	-714.407407407407	132.148148148148
44328.6425865162	0	710.682	-717.888888888889	131.340740740741
44328.6425866319	0	717.889	-721.688888888889	130.4
44328.6425867477	0	717.889	-725.681481481481	129.451851851852
44328.6425868634	0	725.682	-729.666666666667	128.511111111111
44328.6425869792	0	725.682	-733.585185185185	127.651851851852
44328.6425870949	0	733.586	-737.518518518518	126.674074074074
44328.6425872106	0	733.586	-741.444444444444	125.525925925926
44328.6425873264	0	741.445	-745.118518518519	124.444444444444
44328.6425874421	0	741.445	-748.540740740741	123.637037037037
44328.6425875579	0	748.541	-751.933333333333	122.859259259259
44328.6425876736	0	748.541	-755.511111111111	122.288888888889
44328.6425877893	0	755.511	-759.348148148148	121.703703703704
44328.6425879051	0	755.511	-763.42962962963	120.948148148148
44328.6425880208	0	763.43	-767.637037037037	120.318518518518
44328.6425881366	0	763.43	-771.844444444444	119.918518518518
44328.6425882523	0	771.845	-776.096296296296	119.303703703704
44328.6425883681	0	771.845	-780.296296296296	118.748148148148
44328.6425884838	0	780.297	-784.6	118.044444444444
44328.6425885995	0	780.297	-788.992592592593	117.229629629629
44328.6425887153	0	788.993	-793.42962962963	116.555555555555
44328.642588831	0	788.993	-798.237037037037	115.651851851852
44328.6425889468	0	798.237	-802.155555555556	114.925925925926
44328.6425890625	0	798.237	-807.103703703704	113.948148148148
44328.6425891782	0	807.104	-812.140740740741	112.985185185185
44328.642589294	0	807.104	-816.844444444444	112.185185185185
44328.6425894097	0	816.845	-821.385185185185	111.007407407407
44328.6425895255	0	816.845	-825.711111111111	109.925925925926
44328.6425896412	0	825.712	-829.925925925926	108.807407407407
44328.6425897569	0	825.712	-834.111111111111	107.807407407407
44328.6425898727	0	834.112	-838.837037037037	107
44328.6425899884	0	834.112	-843.577777777778	106.4
44328.6425901042	0	843.579	-848.362962962963	105.466666666666
44328.6425902199	0	843.579	-853.62962962963	104.562962962963
44328.6425903357	0	853.631	-858.511111111111	103.711111111111
44328.6425904514	0	853.631	-863.185185185185	102.977777777778
44328.6425905671	0	863.187	-867.814814814815	102.044444444444
44328.6425906829	0	863.187	-872.674074074074	100.911111111111
44328.6425907986	0	872.676	-877.666666666667	99.8148148148146
44328.6425909144	0	872.676	-882.637037037037	98.7333333333332
44328.6425910301	0	882.639	-887.911111111111	97.748148148148
44328.6425911458	0	882.639	-892.874074074074	96.5407407407406
44328.6425912616	0	892.876	-897.207407407407	95.1407407407406
44328.6425913773	0	892.876	-901.4	93.6074074074072
44328.6425914931	0	901.402	-905.340740740741	92.1703703703702
44328.6425916088	0	901.402	-908.844444444444	90.7037037037035
44328.6425917245	0	908.846	-912.059259259259	89.1777777777776
44328.6425918403	0	908.846	-915.296296296296	87.6888888888887
44328.642591956	0	915.298	-918.703703703703	86.1999999999998
44328.6425920718	0	915.298	-922.214814814815	84.822222222222
44328.6425921875	0	922.217	-925.918518518518	83.385185185185
44328.6425923032	0	922.217	-929.6	82.0518518518517
44328.642592419	0	929.602	-933.414814814814	80.5555555555554
44328.6425925347	0	929.602	-937.162962962963	79.1629629629628
44328.6425926505	0	937.165	-941.237037037037	77.5703703703702
44328.6425927662	0	937.165	-945.503703703703	75.9703703703702
44328.6425928819	0	945.506	-950.237037037037	74.1999999999998
44328.6425929977	0	945.506	-954.851851851852	72.7777777777776
44328.6425931134	0	954.854	-959.407407407407	71.1111111111109
44328.6425932292	0	954.854	-963.955555555555	69.4888888888887
44328.6425933449	0	963.958	-968.14074074074	67.585185185185
44328.6425934606	0	963.958	-971.644444444444	65.8518518518517
44328.6425935764	0	971.647	-974.785185185185	64.2370370370368
44328.6425936921	0	971.647	-977.281481481481	62.7333333333331
44328.6425938079	0	977.284	-979.474074074074	61.148148148148
44328.6425939236	0	977.284	-981.577777777777	59.4444444444443
44328.6425940394	0	981.58	-983.8	57.7111111111109
44328.6425941551	0	981.58	-986.207407407407	55.9999999999998
44328.6425942708	0	986.21	-988.6	54.3777777777776
44328.6425943866	0	986.21	-991.2	52.8148148148146
44328.6425945023	0	991.203	-994.118518518518	51.1037037037035
44328.6425946181	0	991.203	-997.192592592592	49.3703703703702
44328.6425947338	0	997.196	-1000.73333333333	47.4740740740739
44328.6425948495	0	997.196	-1004.37777777778	45.622222222222
44328.6425949653	0	1004.381	-1008.41481481481	43.622222222222
44328.642595081	0	1004.381	-1012.52592592593	41.5703703703702
44328.6425951968	0	1012.529	-1016.67407407407	39.6148148148146
44328.6425953125	0	1012.529	-1020.78518518518	37.6962962962961
44328.6425954282	0	1020.788	-1024.78518518518	35.748148148148
44328.642595544	0	1020.788	-1028.77037037037	33.6888888888887
44328.6425956597	0	1028.773	-1032.44444444444	31.5703703703702
44328.6425957755	0	1028.773	-1035.15555555556	29.7185185185183
44328.6425958912	0	1035.158	-1037.08148148148	28.1777777777776
44328.6425960069	0	1035.158	-1038.38518518518	26.785185185185
44328.6425961227	0	1038.388	-1039.2962962963	25.5629629629628
44328.6425962384	0	1038.388	-1040.14814814815	24.3407407407406
44328.6425963542	0	1040.151	-1041.12592592593	23.1925925925924
44328.6425964699	0	1040.151	-1042.37777777778	22.0962962962961
44328.6425965856	0	1042.381	-1043.85925925926	21.0814814814813
44328.6425967014	0	1042.381	-1045.8	20.1333333333331
44328.6425968171	0	1045.803	-1047.9037037037	19.3185185185183
44328.6425969329	0	1045.803	-1050.01481481481	18.6814814814813
44328.6425970486	0	1050.018	-1052.48148148148	17.785185185185
44328.6425971644	0	1050.018	-1054.82222222222	16.9333333333331
44328.6425972801	0	1054.825	-1057.44444444444	15.948148148148
44328.6425973958	0	1054.825	-1060.4	14.8518518518517
44328.6425975116	0	1060.403	-1063.47407407407	13.4888888888887
44328.6425976273	0	1060.403	-1066.98518518518	11.948148148148
44328.6425977431	0	1066.988	-1070.85185185185	10.3703703703702
44328.6425978588	0	1066.988	-1074.82962962963	8.85925925925907
44328.6425979745	0	1074.832	-1079.0962962963	7.41481481481463
44328.6425980903	0	1074.832	-1083.59259259259	5.87407407407389
44328.642598206	0	1083.595	-1088.2	4.1925925925924
44328.6425983218	0	1083.595	-1092.51111111111	2.51111111111092
44328.6425984375	0	1092.514	-1096.6	0.770370370370181
44328.6425985532	0	1092.514	-1100.46666666667	-0.962962962963153
44328.642598669	0	1100.47	-1103.85925925926	-2.63703703703723
44328.6425987847	0	1100.47	-1106.78518518518	-4.19259259259278
44328.6425989005	0	1106.789	-1109.54074074074	-5.68888888888908
44328.6425990162	0	1106.789	-1112.02962962963	-6.85925925925945
44328.6425991319	0	1112.033	-1114.83703703704	-8.32592592592611
44328.6425992477	0	1112.033	-1118.21481481481	-9.97777777777797
44328.6425993634	0	1118.218	-1121.78518518518	-11.4592592592594
44328.6425994792	0	1118.218	-1125.17037037037	-12.814814814815
44328.6425995949	0	1125.174	-1128.92592592593	-14.3037037037039
44328.6425997106	0	1125.174	-1132.88148148148	-16.0074074074076
44328.6425998264	0	1132.885	-1137.11111111111	-17.7555555555557
44328.6425999421	0	1132.885	-1141.34814814815	-19.4740740740743
44328.6426000579	0	1141.352	-1145.84444444444	-21.0962962962965
44328.6426001736	0	1141.352	-1150.91111111111	-22.8444444444446
44328.6426002894	0	1150.915	-1156.04444444444	-24.4740740740743
44328.6426004051	0	1150.915	-1161.25925925926	-26.2000000000002
44328.6426005208	0	1161.263	-1166.34074074074	-28.0666666666669
44328.6426006366	0	1161.263	-1170.74814814815	-30.0000000000002
44328.6426007523	0	1170.752	-1174.73333333333	-31.9333333333335
44328.6426008681	0	1170.752	-1178.58518518519	-33.9185185185187
44328.6426009838	0	1178.589	-1182.08888888889	-35.7481481481483
44328.6426010995	0	1178.589	-1185.63703703704	-37.6296296296298
44328.6426012153	0	1185.641	-1189.17777777778	-39.6222222222224
44328.642601331	0	1185.641	-1192.95555555556	-41.6296296296298
44328.6426014468	0	1192.96	-1196.6962962963	-43.5185185185187
44328.6426015625	0	1192.96	-1200.33333333333	-45.414814814815
44328.6426016782	0	1200.338	-1203.71851851852	-47.2666666666669
44328.642601794	0	1200.338	-1206.93333333333	-49.0592592592594
44328.6426019097	0	1206.938	-1210.21481481481	-50.9481481481483
44328.6426020255	0	1206.938	-1213.5037037037	-52.7333333333335
44328.6426021412	0	1213.508	-1217.14814814815	-54.6888888888891
44328.6426022569	0	1213.508	-1220.84444444444	-56.5407407407409
44328.6426023727	0	1220.849	-1224.87407407407	-58.4888888888891
44328.6426024884	0	1220.849	-1228.8	-60.451851851852
44328.6426026042	0	1228.805	-1232.82962962963	-62.2814814814817
44328.6426027199	0	1228.805	-1237.38518518519	-64.3851851851854
44328.6426028357	0	1237.39	-1241.53333333333	-66.2740740740743
44328.6426029514	0	1237.39	-1245.64444444444	-68.0740740740742
44328.6426030671	0	1245.649	-1249.8962962963	-69.8444444444446
44328.6426031829	0	1245.649	-1254.26666666667	-71.6222222222224
44328.6426032986	0	1254.271	-1258.87407407407	-73.414814814815
44328.6426034144	0	1254.271	-1263.48148148148	-75.2814814814816
44328.6426035301	0	1263.486	-1268.26666666667	-77.1925925925928
44328.6426036458	0	1263.486	-1273.18518518519	-78.9629629629631
44328.6426037616	0	1273.19	-1277.80740740741	-80.5555555555557
44328.6426038773	0	1273.19	-1282.31111111111	-82.4074074074076
44328.6426039931	0	1282.316	-1286.65925925926	-84.2370370370372
44328.6426041088	0	1282.316	-1290.83703703704	-86.1407407407409
44328.6426042245	0	1290.842	-1294.92592592593	-88.0888888888891
44328.6426043403	0	1290.842	-1299.14814814815	-89.9333333333335
44328.642604456	0	1299.153	-1303.44444444444	-91.5851851851854
44328.6426045718	0	1299.153	-1308.1037037037	-93.5851851851854
44328.6426046875	0	1308.109	-1312.65185185185	-95.4074074074076
44328.6426048032	0	1308.109	-1316.82962962963	-97.2592592592594
44328.642604919	0	1316.835	-1320.71111111111	-99.2444444444446
44328.6426050347	0	1316.835	-1324.57777777778	-101.222222222222
44328.6426051505	0	1324.583	-1327.86666666667	-102.977777777778
44328.6426052662	0	1324.583	-1330.51851851852	-104.466666666667
44328.6426053819	0	1330.524	-1333.22962962963	-106
44328.6426054977	0	1330.524	-1335.94074074074	-107.362962962963
44328.6426056134	0	1335.946	-1339.01481481481	-108.770370370371
44328.6426057292	0	1335.946	-1342.43703703704	-110.22962962963
44328.6426058449	0	1342.442	-1345.91111111111	-111.377777777778
44328.6426059606	0	1342.442	-1349.36296296296	-112.42962962963
44328.6426060764	0	1349.368	-1352.77037037037	-113.311111111111
44328.6426061921	0	1349.368	-1356.20740740741	-114.392592592593
44328.6426063079	0	1356.212	-1359.76296296296	-115.614814814815
44328.6426064236	0	1356.212	-1363.41481481481	-116.918518518519
44328.6426065394	0	1363.419	-1367.1037037037	-118.170370370371
44328.6426066551	0	1363.419	-1370.41481481481	-119.311111111111
44328.6426067708	0	1370.419	-1373.42962962963	-120.222222222222
44328.6426068866	0	1370.419	-1377.18518518518	-121.422222222222
44328.6426070023	0	1377.189	-1380.91111111111	-122.711111111111
44328.6426071181	0	1377.189	-1384.6	-124.066666666667
44328.6426072338	0	1384.604	-1387.93333333333	-125.437037037037
44328.6426073495	0	1384.604	-1390.84444444444	-126.562962962963
44328.6426074653	0	1390.848	-1393.85185185185	-127.703703703704
44328.642607581	0	1390.848	-1397.11851851852	-128.725925925926
44328.6426076968	0	1397.122	-1400.54814814815	-129.755555555556
44328.6426078125	0	1397.122	-1404.00740740741	-130.666666666667
44328.6426079282	0	1404.011	-1407.55555555555	-131.437037037037
44328.642608044	0	1404.011	-1411.42962962963	-132.333333333333
44328.6426081597	0	1411.433	-1415.1037037037	-132.992592592593
44328.6426082755	0	1411.433	-1418.71851851852	-133.762962962963
44328.6426083912	0	1418.722	-1422.36296296296	-134.525925925926
44328.6426085069	0	1418.722	-1425.7037037037	-135.333333333333
44328.6426086227	0	1425.707	-1428.57777777778	-136.162962962963
44328.6426087384	0	1425.707	-1431.57777777778	-137.022222222222
44328.6426088542	0	1431.581	-1434.75555555555	-137.992592592593
44328.6426089699	0	1431.581	-1438.24444444444	-138.888888888889
44328.6426090856	0	1438.248	-1441.66666666667	-139.666666666667
44328.6426092014	0	1438.248	-1445.51851851852	-140.607407407408
44328.6426093171	0	1445.522	-1449.28148148148	-141.62962962963
44328.6426094329	0	1445.522	-1452.98518518518	-142.785185185185
44328.6426095486	0	1452.989	-1456.62962962963	-144.103703703704
44328.6426096644	0	1452.989	-1460	-145.340740740741
44328.6426097801	0	1460.004	-1463.08148148148	-146.637037037037
44328.6426098958	0	1460.004	-1465.97777777778	-147.674074074074
44328.6426100116	0	1465.982	-1468.74074074074	-148.592592592593
44328.6426101273	0	1465.982	-1471.54074074074	-149.562962962963
44328.6426102431	0	1471.545	-1474.37777777778	-150.540740740741
44328.6426103588	0	1471.545	-1477.01481481481	-151.474074074074
44328.6426104745	0	1477.019	-1479.99259259259	-152.4
44328.6426105903	0	1477.019	-1482.82962962963	-153.125925925926
44328.642610706	0	1482.834	-1485.58518518518	-154.007407407408
44328.6426108218	0	1482.834	-1488.3037037037	-154.637037037037
44328.6426109375	0	1488.308	-1491.13333333333	-155.533333333334
44328.6426110532	0	1488.308	-1494.47407407407	-156.755555555556
44328.642611169	0	1494.478	-1497.93333333333	-158.088888888889
44328.6426112847	0	1494.478	-1501.53333333333	-159.22962962963
44328.6426114005	0	1501.537	-1505.57777777778	-160.414814814815
44328.6426115162	0	1501.537	-1510.22962962963	-161.622222222222
44328.6426116319	0	1510.233	-1515.05925925926	-162.659259259259
44328.6426117477	0	1510.233	-1519.72592592593	-163.859259259259
44328.6426118634	0	1519.729	-1523.96296296296	-165.140740740741
44328.6426119792	0	1519.729	-1528.33333333333	-166.666666666667
44328.6426120949	0	1528.336	-1532.42222222222	-168.192592592593
44328.6426122107	0	1528.336	-1536.56296296296	-169.659259259259
44328.6426123264	0	1536.566	-1540.73333333333	-171.118518518519
44328.6426124421	0	1536.566	-1544.77037037037	-172.444444444445
44328.6426125579	0	1544.773	-1548.99259259259	-173.962962962963
44328.6426126736	0	1544.773	-1553.2	-175.362962962963
44328.6426127894	0	1553.203	-1556.94814814815	-176.666666666667
44328.6426129051	0	1553.203	-1560.97777777778	-178.014814814815
44328.6426130208	0	1560.981	-1564.79259259259	-179.496296296296
44328.6426131366	0	1560.981	-1568.41481481481	-181.02962962963
44328.6426132523	0	1568.418	-1571.71111111111	-182.585185185185
44328.6426133681	0	1568.418	-1574.61481481481	-183.962962962963
44328.6426134838	0	1574.618	-1577.17037037037	-185.044444444445
44328.6426135995	0	1574.618	-1579.86666666667	-186.244444444445
44328.6426137153	0	1579.87	-1582.56296296296	-187.362962962963
44328.642613831	0	1579.87	-1585.33333333333	-188.82962962963
44328.6426139468	0	1585.337	-1588.06666666667	-190.244444444445
44328.6426140625	0	1585.337	-1590.36296296296	-191.525925925926
44328.6426141782	0	1590.367	-1592.71851851852	-192.837037037037
44328.642614294	0	1590.367	-1595.00740740741	-194
44328.6426144097	0	1595.011	-1597.4962962963	-195.059259259259
44328.6426145255	0	1595.011	-1600.05925925926	-195.977777777778
44328.6426146412	0	1600.063	-1602.66666666667	-196.866666666667
44328.6426147569	0	1600.063	-1605.28888888889	-197.807407407407
44328.6426148727	0	1605.293	-1607.74074074074	-198.674074074074
44328.6426149884	0	1605.293	-1610.42962962963	-199.496296296296
44328.6426151042	0	1610.434	-1613.6	-200.444444444445
44328.6426152199	0	1610.434	-1616.8	-201.222222222222
44328.6426153357	0	1616.804	-1620.36296296296	-202.111111111111
44328.6426154514	0	1616.804	-1620.36296296296	-202.111111111111
44328.6426155671	0	1620.367	-1624.05185185185	-202.955555555556
44328.6426156829	0	1620.367	-1631.80740740741	-205.333333333333
44328.6426157986	0	1631.811	-1635.98518518518	-206.837037037037
44328.6426159144	0	1631.811	-1640.31111111111	-208.259259259259
44328.6426160301	0	1640.315	-1644.56296296296	-209.57037037037
44328.6426161458	0	1640.315	-1648.6962962963	-210.555555555556
44328.6426162616	0	1648.7	-1653.15555555555	-211.696296296296
44328.6426163773	0	1648.7	-1657.25925925926	-212.940740740741
44328.6426164931	0	1657.263	-1661.31851851852	-214.311111111111
44328.6426166088	0	1657.263	-1664.88148148148	-215.622222222222
44328.6426167245	0	1664.885	-1667.88888888889	-216.888888888889
44328.6426168403	0	1664.885	-1670.36296296296	-217.911111111111
44328.642616956	0	1670.366	-1672.37777777778	-219.044444444444
44328.6426170718	0	1670.366	-1674.04444444444	-220.118518518519
44328.6426171875	0	1674.047	-1675.72592592593	-221.222222222222
44328.6426173032	0	1674.047	-1677.3037037037	-222.311111111111
44328.642617419	0	1677.306	-1678.79259259259	-223.266666666667
44328.6426175347	0	1677.306	-1680.34074074074	-224.177777777778
44328.6426176505	0	1680.343	-1682.05185185185	-225.155555555556
44328.6426177662	0	1680.343	-1683.82222222222	-226.148148148148
44328.6426178819	0	1683.824	-1685.71111111111	-227.177777777778
44328.6426179977	0	1683.824	-1687.81481481481	-228.288888888889
44328.6426181134	0	1687.817	-1690.16296296296	-229.496296296296
44328.6426182292	0	1687.817	-1692.68148148148	-230.777777777778
44328.6426183449	0	1692.684	-1695.28888888889	-232.081481481481
44328.6426184606	0	1692.684	-1698.0962962963	-233.437037037037
44328.6426185764	0	1698.099	-1701.07407407407	-234.718518518519
44328.6426186921	0	1698.099	-1704.48888888889	-236.088888888889
44328.6426188079	0	1704.492	-1707.85185185185	-237.274074074074
44328.6426189236	0	1704.492	-1711.08888888889	-238.207407407407
44328.6426190394	0	1711.092	-1714.83703703704	-239.844444444444
44328.6426191551	0	1711.092	-1718.51111111111	-241.540740740741
44328.6426192708	0	1718.514	-1722.01481481481	-243.244444444444
44328.6426193866	0	1718.514	-1725.20740740741	-244.903703703704
44328.6426195023	0	1725.21	-1728.00740740741	-246.6
44328.6426196181	0	1725.21	-1730.04444444444	-248.244444444444
44328.6426197338	0	1730.047	-1731.62222222222	-249.8
44328.6426198495	0	1730.047	-1732.74074074074	-251.237037037037
44328.6426199653	0	1732.743	-1733.44444444444	-252.540740740741
44328.642620081	0	1732.743	-1734.16296296296	-253.888888888889
44328.6426201968	0	1734.165	-1734.83703703704	-255.185185185185
44328.6426203125	0	1734.165	-1735.80740740741	-256.511111111111
44328.6426204282	0	1735.809	-1737.1037037037	-257.837037037037
44328.642620544	0	1735.809	-1739.05185185185	-259.511111111111
44328.6426206597	0	1739.053	-1741.55555555555	-261.259259259259
44328.6426207755	0	1739.053	-1744.65925925926	-263.111111111111
44328.6426208912	0	1744.66	-1748.37037037037	-265.177777777778
44328.6426210069	0	1744.66	-1752.22962962963	-267.177777777778
44328.6426211227	0	1752.23	-1756.52592592593	-269.22962962963
44328.6426212384	0	1752.23	-1760.91111111111	-271.059259259259
44328.6426213542	0	1760.911	-1765.42962962963	-272.977777777778
44328.6426214699	0	1760.911	-1769.43703703704	-274.874074074074
44328.6426215856	0	1769.437	-1773.54814814815	-277.007407407407
44328.6426217014	0	1769.437	-1777.54814814815	-279.251851851852
44328.6426218171	0	1777.548	-1781.18518518518	-281.444444444444
44328.6426219329	0	1777.548	-1784.63703703704	-283.592592592593
44328.6426220486	0	1784.637	-1787.9037037037	-285.666666666667
44328.6426221643	0	1784.637	-1791.51851851852	-287.940740740741
44328.6426222801	0	1791.518	-1795.14814814815	-290.185185185185
44328.6426223958	0	1791.518	-1798.62962962963	-292.355555555556
44328.6426225116	0	1798.629	-1802.11851851852	-294.518518518519
44328.6426226273	0	1798.629	-1805.32592592593	-296.333333333333
44328.6426227431	0	1805.325	-1808.88148148148	-298.548148148148
44328.6426228588	0	1805.325	-1812.61481481481	-300.822222222222
44328.6426229745	0	1812.614	-1816.57777777778	-303.111111111111
44328.6426230903	0	1812.614	-1820.66666666667	-305.525925925926
44328.642623206	0	1820.666	-1824.56296296296	-307.785185185185
44328.6426233218	0	1820.666	-1828.68888888889	-310.192592592593
44328.6426234375	0	1828.688	-1832.83703703704	-312.822222222222
44328.6426235532	0	1828.688	-1836.8962962963	-315.511111111111
44328.642623669	0	1836.895	-1840.84444444444	-318.207407407407
44328.6426237847	0	1836.895	-1844.60740740741	-320.955555555556
44328.6426239005	0	1844.606	-1848.28148148148	-323.503703703704
44328.6426240162	0	1844.606	-1851.57777777778	-325.792592592593
44328.6426241319	0	1851.576	-1855.37037037037	-328.355555555556
44328.6426242477	0	1851.576	-1859.14814814815	-330.874074074074
44328.6426243634	0	1859.146	-1863.25185185185	-333.577777777778
44328.6426244792	0	1859.146	-1867.15555555556	-336.022222222222
44328.6426245949	0	1867.153	-1871.04444444444	-338.474074074074
44328.6426247107	0	1867.153	-1874.97037037037	-340.955555555556
44328.6426248264	0	1874.968	-1878.61481481481	-343.407407407407
44328.6426249421	0	1874.968	-1881.92592592593	-345.807407407407
44328.6426250579	0	1881.924	-1885.37777777778	-348.296296296296
44328.6426251736	0	1881.924	-1889.13333333333	-350.925925925926
44328.6426252894	0	1889.131	-1892.64444444444	-353.140740740741
44328.6426254051	0	1889.131	-1895.74074074074	-355.17037037037
44328.6426255208	0	1895.738	-1899.51111111111	-357.837037037037
44328.6426256366	0	1895.738	-1902.28148148148	-359.896296296296
44328.6426257523	0	1902.279	-1905.7037037037	-362.562962962963
44328.6426258681	0	1902.279	-1908.95555555556	-365.103703703704
44328.6426259838	0	1908.953	-1911.91851851852	-367.407407407407
44328.6426260995	0	1908.953	-1915.21481481481	-369.948148148148
44328.6426262153	0	1915.212	-1918.71111111111	-372.711111111111
44328.642626331	0	1915.212	-1922.17777777778	-375.311111111111
44328.6426264468	0	1922.175	-1926.08148148148	-378.051851851852
44328.6426265625	0	1922.175	-1929.88148148148	-380.555555555556
44328.6426266782	0	1929.879	-1933.61481481481	-383.044444444444
44328.642626794	0	1929.879	-1937.31111111111	-385.607407407407
44328.6426269097	0	1937.309	-1941.17777777778	-388.244444444444
44328.6426270255	0	1937.309	-1945.17777777778	-390.918518518519
44328.6426271412	0	1945.176	-1949.25185185185	-393.562962962963
44328.6426272569	0	1945.176	-1953.59259259259	-396.266666666667
44328.6426273727	0	1953.591	-1958.00740740741	-398.992592592593
44328.6426274884	0	1953.591	-1962.34814814815	-401.725925925926
44328.6426276042	0	1962.347	-1966.45925925926	-404.355555555556
44328.6426277199	0	1962.347	-1970.35555555556	-407.037037037037
44328.6426278356	0	1970.354	-1974.22962962963	-409.925925925926
44328.6426279514	0	1970.354	-1977.88148148148	-412.733333333333
44328.6426280671	0	1977.88	-1981.42222222222	-415.348148148148
44328.6426281829	0	1977.88	-1985.00740740741	-418.051851851852
44328.6426282986	0	1985.006	-1988.72592592593	-420.607407407407
44328.6426284144	0	1985.006	-1992.51851851852	-423.066666666667
44328.6426285301	0	1992.517	-1996.23703703704	-425.451851851852
44328.6426286458	0	1992.517	-1999.73333333333	-427.651851851852
44328.6426287616	0	1999.732	-2002.93333333333	-429.748148148148
44328.6426288773	0	1999.732	-2006.42962962963	-432.140740740741
44328.6426289931	0	2006.428	-2010.05925925926	-434.577777777778
44328.6426291088	0	2006.428	-2013.72592592593	-436.985185185185
44328.6426292245	0	2013.724	-2017.19259259259	-439.340740740741
44328.6426293403	0	2013.724	-2020.93333333333	-441.822222222222
44328.642629456	0	2020.931	-2024.81481481481	-444.37037037037
44328.6426295718	0	2020.931	-2028.61481481481	-447.007407407407
44328.6426296875	0	2028.612	-2032.31111111111	-449.814814814815
44328.6426298032	0	2028.612	-2035.57777777778	-452.451851851852
44328.642629919	0	2035.575	-2038.8	-455.125925925926
44328.6426300347	0	2035.575	-2041.80740740741	-457.837037037037
44328.6426301505	0	2041.805	-2044.93333333333	-460.518518518518
44328.6426302662	0	2041.805	-2048.25185185185	-463.081481481481
44328.6426303819	0	2048.249	-2051.86666666667	-465.555555555555
44328.6426304977	0	2048.249	-2055.65185185185	-468.111111111111
44328.6426306134	0	2055.649	-2059.60740740741	-470.503703703704
44328.6426307292	0	2055.649	-2063.45185185185	-472.711111111111
44328.6426308449	0	2063.449	-2067.46666666667	-474.896296296296
44328.6426309606	0	2063.449	-2071.22962962963	-477.17037037037
44328.6426310764	0	2071.227	-2074.76296296296	-479.42962962963
44328.6426311921	0	2071.227	-2078.14814814815	-481.755555555555
44328.6426313079	0	2078.146	-2081.37777777778	-484.088888888889
44328.6426314236	0	2078.146	-2084.05185185185	-486.222222222222
44328.6426315394	0	2084.05	-2086.26666666667	-488.214814814815
44328.6426316551	0	2084.05	-2087.96296296296	-490.155555555555
44328.6426317708	0	2087.961	-2089.37037037037	-491.97037037037
44328.6426318866	0	2087.961	-2090.62962962963	-493.755555555555
44328.6426320023	0	2090.628	-2091.6962962963	-495.57037037037
44328.6426321181	0	2090.628	-2092.51111111111	-497.340740740741
44328.6426322338	0	2092.509	-2092.91111111111	-498.785185185185
44328.6426323495	0	2092.509	-2093.11111111111	-500.192592592592
44328.6426324653	0	2093.109	-2093.11111111111	-501.303703703704
44328.642632581	0	2093.109	-2093.11851851852	-502.333333333333
44328.6426326968	0	2093.116	-2093.11851851852	-503.2
44328.6426328125	0	2093.116	-2093.14814814815	-503.940740740741
44328.6426329282	0	2093.146	-2093.2	-504.474074074074
44328.642633044	0	2093.146	-2093.32592592593	-504.985185185185
44328.6426331597	0	2093.324	-2093.57037037037	-505.451851851852
44328.6426332755	0	2093.324	-2094.03703703704	-506.007407407407
44328.6426333912	0	2094.035	-2094.74814814815	-506.533333333333
44328.6426335069	0	2094.035	-2095.4962962963	-506.896296296296
44328.6426336227	0	2095.494	-2096.66666666667	-507.303703703704
44328.6426337384	0	2095.494	-2098.02962962963	-507.718518518518
44328.6426338542	0	2098.027	-2099.51111111111	-507.992592592592
44328.6426339699	0	2098.027	-2101.16296296296	-508.207407407407
44328.6426340972	0	2101.16	-2102.82222222222	-508.422222222222
44328.6426342014	0	2101.16	-2104.55555555555	-508.451851851852
44328.6426343171	0	2104.553	-2106.25925925926	-508.488888888889
44328.6426344329	0	2104.553	-2107.83703703704	-508.496296296296
44328.6426345486	0	2107.834	-2109.41481481481	-508.42962962963
44328.6426346643	0	2107.834	-2110.82962962963	-508.303703703704
44328.6426347801	0	2110.827	-2112.12592592592	-508.192592592593
44328.6426348958	0	2110.827	-2113.18518518518	-508.148148148148
44328.6426350116	0	2113.183	-2114.02962962963	-508.022222222222
44328.6426351273	0	2113.183	-2114.71111111111	-507.962962962963
44328.6426352431	0	2114.709	-2115.17777777778	-507.962962962963
44328.6426353588	0	2114.709	-2115.57777777778	-507.977777777778
44328.6426354745	0	2115.576	-2115.93333333333	-507.977777777778
44328.6426355903	0	2115.576	-2116.35555555555	-507.962962962963
44328.642635706	0	2116.354	-2116.76296296296	-507.940740740741
44328.6426358218	0	2116.354	-2117.08888888889	-507.911111111111
44328.6426359606	0	2117.087	-2117.22222222222	-507.977777777778
44328.6426360532	0	2117.22	-2117.23703703704	-508.088888888889
44328.642636169	0	2117.22	-2117.17777777778	-508.333333333333
44328.6426362847	0	2117.176	-2117.1037037037	-508.651851851852
44328.6426364005	0	2117.176	-2117.1037037037	-509.244444444444
44328.6426365162	0	2117.102	-2117.22962962963	-509.925925925926
44328.6426366319	0	2117.102	-2117.40740740741	-510.518518518518
44328.6426367477	0	2117.406	-2117.77037037037	-511.281481481481
44328.6426368634	0	2117.406	-2118.17037037037	-512.037037037037
44328.6426369792	0	2118.169	-2118.42222222222	-512.807407407407
44328.6426370949	0	2118.169	-2118.71851851852	-513.688888888889
44328.6426372107	0	2118.717	-2119.04444444444	-514.637037037037
44328.6426373264	0	2118.717	-2119.34074074074	-515.525925925926
44328.6426374421	0	2119.339	-2119.76296296296	-516.814814814815
44328.6426375579	0	2119.339	-2120.08888888889	-517.97037037037
44328.6426376736	0	2120.087	-2120.4	-519.103703703704
44328.6426377894	0	2120.087	-2120.61481481481	-520.348148148148
44328.6426379051	0	2120.613	-2120.77037037037	-521.851851851852
44328.6426380208	0	2120.613	-2120.8	-523.355555555555
44328.6426381366	0	2120.798	-2120.71851851852	-524.866666666666
44328.6426382523	0	2120.798	-2120.62222222222	-526.281481481481
44328.6426383681	0	2120.62	-2120.48888888889	-527.837037037037
44328.6426384838	0	2120.62	-2120.40740740741	-529.325925925926
44328.6426385995	0	2120.405	-2120.37037037037	-530.977777777778
44328.6426387153	0	2120.405	-2120.34074074074	-532.8
44328.642638831	0	2120.338	-2120.39259259259	-534.681481481481
44328.6426389468	0	2120.338	-2120.57777777778	-536.437037037037
44328.6426390625	0	2120.575	-2120.99259259259	-538.311111111111
44328.6426391782	0	2120.575	-2121.47407407407	-539.955555555555
44328.642639294	0	2121.471	-2122.25925925926	-541.814814814815
44328.6426394097	0	2121.471	-2123.18518518518	-543.748148148148
44328.6426395255	0	2123.182	-2124.5037037037	-545.725925925926
44328.6426396412	0	2123.182	-2126.17777777778	-547.77037037037
44328.6426397569	0	2126.175	-2128.27407407407	-549.874074074074
44328.6426398727	0	2126.175	-2130.68888888889	-551.703703703703
44328.6426399884	0	2130.686	-2133.58518518518	-553.548148148148
44328.6426401042	0	2130.686	-2137.09629629629	-555.703703703703
44328.6426402199	0	2137.093	-2140.82962962963	-557.925925925926
44328.6426403356	0	2137.093	-2144.55555555555	-560.148148148148
44328.6426404514	0	2144.552	-2148.33333333333	-562.474074074074
44328.6426405671	0	2144.552	-2151.96296296296	-564.8
44328.6426406829	0	2151.959	-2155.37037037037	-567.051851851851
44328.6426407986	0	2151.959	-2158.47407407407	-569.229629629629
44328.6426409144	0	2158.47	-2161.25925925926	-571.644444444444
44328.6426410301	0	2158.47	-2163.36296296296	-574.081481481481
44328.6426411458	0	2163.359	-2164.8	-576.533333333333
44328.6426412616	0	2163.359	-2165.91111111111	-579.103703703703
44328.6426413773	0	2165.907	-2166.82962962963	-581.429629629629
44328.6426414931	0	2165.907	-2167.76296296296	-583.888888888889
44328.6426416088	0	2167.759	-2168.8074074074	-586.414814814814
44328.6426417245	0	2167.759	-2170.02222222222	-588.881481481481
44328.6426418403	0	2170.018	-2171.32592592592	-591.185185185185
44328.642641956	0	2170.018	-2172.88888888889	-593.511111111111
44328.6426420718	0	2172.885	-2174.46666666666	-595.6
44328.6426421875	0	2172.885	-2176.45925925926	-597.733333333333
44328.6426423032	0	2176.455	-2178.72592592592	-599.807407407407
44328.642642419	0	2176.455	-2181.41481481481	-601.762962962963
44328.6426425347	0	2181.411	-2184.74074074074	-603.874074074074
44328.6426426505	0	2181.411	-2188.27407407407	-606.096296296296
44328.6426427662	0	2188.27	-2191.98518518518	-608.407407407407
44328.6426428819	0	2188.27	-2195.79259259259	-610.807407407407
44328.6426429977	0	2195.789	-2199.41481481481	-613.14074074074
44328.6426431134	0	2195.789	-2202.95555555555	-615.577777777777
44328.6426432292	0	2202.952	-2206.96296296296	-618.281481481481
44328.6426433449	0	2202.952	-2210.85185185185	-620.837037037037
44328.6426434606	0	2210.848	-2214.65925925926	-623.474074074074
44328.6426435764	0	2210.848	-2218.54074074074	-626.259259259259
44328.6426436921	0	2218.537	-2222.26666666666	-629.051851851851
44328.6426438079	0	2218.537	-2225.75555555555	-631.859259259259
44328.6426439236	0	2225.752	-2228.85925925926	-634.533333333333
44328.6426440394	0	2225.752	-2231.24444444444	-636.888888888888
44328.6426441551	0	2231.241	-2233.44444444444	-639.281481481481
44328.6426442708	0	2231.241	-2235.41481481481	-641.711111111111
44328.6426443866	0	2235.411	-2237.19259259259	-644.096296296296
44328.6426445023	0	2235.411	-2238.8074074074	-646.511111111111
44328.6426446181	0	2238.804	-2240.45185185185	-648.874074074074
44328.6426447338	0	2238.804	-2242.23703703703	-651.118518518518
44328.6426448495	0	2242.234	-2244.21481481481	-653.222222222222
44328.6426449653	0	2242.234	-2246.47407407407	-655.496296296296
44328.642645081	0	2246.471	-2248.94074074074	-657.533333333333
44328.6426451968	0	2246.471	-2251.78518518518	-659.688888888888
44328.6426453125	0	2251.782	-2254.63703703703	-661.644444444444
44328.6426454282	0	2251.782	-2258.05185185185	-664.044444444444
44328.642645544	0	2258.049	-2261.48148148148	-666.451851851851
44328.6426456597	0	2258.049	-2265.01481481481	-668.822222222222
44328.6426457755	0	2265.012	-2268.91111111111	-671.399999999999
44328.6426458912	0	2265.012	-2272.58518518518	-673.807407407407
44328.6426460069	0	2272.582	-2276.32592592592	-676.096296296296
44328.6426461227	0	2272.582	-2280.18518518518	-678.614814814814
44328.6426462384	0	2280.182	-2283.62222222222	-681.007407407407
44328.6426463542	0	2280.182	-2287.03703703703	-683.651851851851
44328.6426464699	0	2287.034	-2290.2074074074	-686.199999999999
44328.6426465856	0	2287.034	-2292.91851851852	-688.503703703703
44328.6426467014	0	2292.915	-2295.35555555555	-690.792592592592
44328.6426468171	0	2292.915	-2297.6074074074	-692.985185185184
44328.6426469329	0	2297.604	-2299.85185185185	-695.118518518518
44328.6426470486	0	2297.604	-2302.28148148148	-697.385185185184
44328.6426471644	0	2302.278	-2304.67407407407	-699.503703703703
44328.6426472801	0	2302.278	-2307.2074074074	-701.622222222221
44328.6426473958	0	2307.204	-2309.94814814815	-703.629629629629
44328.6426475116	0	2307.204	-2312.88148148148	-705.555555555555
44328.6426476273	0	2312.878	-2316.24444444444	-707.614814814814
44328.6426477431	0	2312.878	-2319.79259259259	-709.755555555555
44328.6426478588	0	2319.789	-2323.57037037037	-712.155555555555
44328.6426479745	0	2319.789	-2327.41481481481	-714.651851851851
44328.6426480903	0	2327.411	-2331.24444444444	-716.962962962962
44328.642648206	0	2327.411	-2334.97037037037	-719.192592592592
44328.6426483218	0	2334.967	-2339.08148148148	-721.548148148147
44328.6426484375	0	2339.078	-2342.99259259259	-723.896296296296
44328.6426485532	0	2339.078	-2347.39259259259	-726.54074074074
44328.642648669	0	2347.389	-2351.02222222222	-728.874074074073
44328.6426487847	0	2347.389	-2354.65925925926	-731.318518518518
44328.6426489005	0	2354.656	-2358.44444444444	-733.844444444444
44328.6426490162	0	2354.656	-2362.08888888889	-736.259259259259
44328.6426491319	0	2362.086	-2365.96296296296	-738.533333333333
44328.6426492477	0	2362.086	-2370.03703703703	-740.822222222222
44328.6426493634	0	2370.034	-2374.71111111111	-742.985185185184
44328.6426494792	0	2370.034	-2379.41481481481	-745.007407407407
44328.6426495949	0	2379.412	-2384.36296296296	-747.103703703703
44328.6426497107	0	2379.412	-2389.12592592592	-749.296296296296
44328.6426498264	0	2389.123	-2393.42222222222	-751.488888888888
44328.6426499421	0	2389.123	-2397.41481481481	-753.755555555555
44328.6426500579	0	2397.412	-2401.31111111111	-755.866666666666
44328.6426501736	0	2397.412	-2405.05185185185	-758.014814814814
44328.6426502894	0	2405.049	-2408.48148148148	-760.037037037036
44328.6426504051	0	2405.049	-2411.63703703704	-761.91111111111
44328.6426505208	0	2411.634	-2414.81481481481	-763.792592592592
44328.6426506366	0	2411.634	-2417.93333333333	-765.607407407407
44328.6426507523	0	2417.93	-2420.86666666667	-767.444444444444
44328.6426508681	0	2417.93	-2423.82222222222	-769.192592592592
44328.6426509838	0	2423.819	-2426.71851851852	-770.814814814814
44328.6426510995	0	2423.819	-2429.7037037037	-772.407407407407
44328.6426512153	0	2429.7	-2433.08148148148	-773.933333333333
44328.642651331	0	2429.7	-2436.6962962963	-775.318518518518
44328.6426514468	0	2436.693	-2440.48888888889	-776.718518518518
44328.6426515625	0	2436.693	-2444.42222222222	-778.059259259259
44328.6426516782	0	2444.419	-2448.73333333333	-779.237037037036
44328.642651794	0	2444.419	-2452.97037037037	-780.31111111111
44328.6426519097	0	2452.967	-2456.98518518518	-781.31111111111
44328.6426520255	0	2452.967	-2460.78518518518	-781.992592592592
44328.6426521412	0	2460.782	-2464.36296296296	-782.859259259259
44328.6426522569	0	2460.782	-2467.23703703704	-783.585185185185
44328.6426523727	0	2467.234	-2469.67407407407	-784.659259259259
44328.6426524884	0	2467.234	-2471.51851851852	-785.629629629629
44328.6426526042	0	2471.515	-2472.7037037037	-786.466666666666
44328.6426527199	0	2471.515	-2473.44444444444	-787.103703703703
44328.6426528356	0	2473.441	-2473.73333333333	-787.54074074074
44328.6426529514	0	2473.441	-2473.66666666667	-787.74074074074
44328.6426530671	0	2473.663	-2473.52592592592	-787.777777777777
44328.6426531829	0	2473.663	-2473.48148148148	-787.733333333333
44328.6426532986	0	2473.478	-2473.60740740741	-787.651851851851
44328.6426534144	0	2473.478	-2473.92592592592	-787.496296296296
44328.6426535301	0	2473.922	-2474.4962962963	-787.244444444444
44328.6426536458	0	2473.922	-2475.42962962963	-786.896296296296
44328.6426537616	0	2475.426	-2476.65925925926	-786.496296296296
44328.6426538773	0	2475.426	-2478.25925925926	-786.125925925925
44328.6426539931	0	2478.256	-2480.13333333333	-785.74074074074
44328.6426541088	0	2478.256	-2481.97777777778	-785.303703703703
44328.6426542245	0	2481.975	-2483.87407407407	-784.844444444444
44328.6426543403	0	2481.975	-2485.31851851852	-784.474074074074
44328.642654456	0	2485.316	-2486.48888888889	-784.096296296296
44328.6426545718	0	2485.316	-2487.34814814815	-783.733333333333
44328.6426546875	0	2487.346	-2488.14074074074	-783.414814814814
44328.6426548032	0	2487.346	-2488.87407407407	-783.059259259259
44328.642654919	0	2488.872	-2489.62962962963	-782.674074074074
44328.6426550347	0	2488.872	-2490.25925925926	-782.325925925925
44328.6426551505	0	2490.257	-2490.77037037037	-781.903703703703
44328.6426552662	0	2490.257	-2491.12592592592	-781.444444444444
44328.6426553819	0	2491.124	-2491.4	-780.992592592592
44328.6426554977	0	2491.124	-2491.54074074074	-780.622222222222
44328.6426556134	0	2491.539	-2491.6	-780.118518518518
44328.6426557292	0	2491.539	-2491.52592592592	-779.674074074074
44328.6426558449	0	2491.524	-2491.37777777778	-779.311111111111
44328.6426559606	0	2491.524	-2491.34814814815	-778.94074074074
44328.6426560764	0	2491.346	-2491.54814814815	-778.503703703703
44328.6426561921	0	2491.346	-2492.05185185185	-778.044444444444
44328.6426563079	0	2492.05	-2492.75555555555	-777.57037037037
44328.6426564236	0	2492.05	-2493.51111111111	-777.103703703703
44328.6426565393	0	2493.509	-2494.3037037037	-776.607407407407
44328.6426566551	0	2493.509	-2495.26666666666	-776.088888888888
44328.6426567708	0	2495.265	-2496.38518518518	-775.592592592592
44328.6426568866	0	2495.265	-2497.77777777778	-775.17037037037
44328.6426570023	0	2497.776	-2499.54074074074	-774.866666666666
44328.6426571181	0	2497.776	-2501.51851851852	-774.614814814814
44328.6426572454	0	2501.517	-2503.91111111111	-774.34074074074
44328.6426573495	0	2501.517	-2506.56296296296	-774.155555555555
44328.6426574653	0	2506.561	-2509.36296296296	-773.962962962962
44328.642657581	0	2506.561	-2512.11111111111	-773.762962962962
44328.6426576968	0	2512.109	-2514.57037037037	-773.666666666666
44328.6426578125	0	2512.109	-2516.38518518518	-773.599999999999
44328.6426579282	0	2516.383	-2517.34074074074	-773.577777777777
44328.642658044	0	2516.383	-2517.46666666666	-773.785185185185
44328.6426581597	0	2517.464	-2517.18518518518	-774.207407407407
44328.6426582755	0	2517.464	-2516.91111111111	-774.592592592592
44328.6426583912	0	2516.908	-2516.65185185185	-775.014814814814
44328.6426585069	0	2516.908	-2516.44444444444	-775.51111111111
44328.6426586227	0	2516.441	-2516.36296296296	-775.925925925925
44328.6426587384	0	2516.441	-2516.4	-776.444444444444
44328.6426588542	0	2516.397	-2516.76296296296	-777.059259259259
44328.6426589699	0	2516.397	-2517.46666666666	-777.696296296296
44328.6426590857	0	2517.464	-2518.59259259259	-778.362962962962
44328.6426592014	0	2517.464	-2520.31111111111	-779.074074074073
44328.6426593171	0	2520.308	-2522.77037037037	-779.807407407407
44328.6426594329	0	2520.308	-2525.43703703704	-780.155555555555
44328.6426595486	0	2525.434	-2528.91851851852	-780.696296296296
44328.6426596644	0	2525.434	-2532.92592592592	-781.096296296296
44328.6426597801	0	2532.923	-2537.42962962963	-781.51111111111
44328.6426598958	0	2532.923	-2542.02962962963	-782.229629629629
44328.6426600116	0	2542.027	-2547.03703703703	-782.696296296296
44328.6426601273	0	2542.027	-2552.43703703703	-783.037037037037
44328.6426602431	0	2552.434	-2557.54074074074	-783.37037037037
44328.6426603588	0	2552.434	-2561.80740740741	-783.718518518518
44328.6426604745	0	2561.804	-2565.02962962963	-784.074074074074
44328.6426605903	0	2561.804	-2567.31851851852	-784.681481481481
44328.642660706	0	2567.315	-2568.73333333333	-785.466666666666
44328.6426608218	0	2567.315	-2569.37037037037	-786.377777777778
44328.6426609375	0	2569.367	-2569.52592592592	-787.274074074074
44328.6426610532	0	2569.367	-2569.6	-788.177777777778
44328.642661169	0	2569.597	-2569.95555555555	-789.125925925926
44328.6426612847	0	2569.597	-2570.88888888889	-790.177777777778
44328.6426614005	0	2570.886	-2572.42222222222	-791.288888888889
44328.6426615162	0	2570.886	-2574.6074074074	-792.481481481481
44328.6426616319	0	2574.605	-2577.3037037037	-793.711111111111
44328.6426617477	0	2574.605	-2580.67407407407	-794.97037037037
44328.6426618634	0	2580.672	-2584.65185185185	-796.266666666666
44328.6426619792	0	2580.672	-2588.43703703703	-797.807407407407
44328.6426620949	0	2588.435	-2592.17777777777	-798.725925925926
44328.6426622106	0	2588.435	-2597.07407407407	-799.777777777778
44328.6426623264	0	2597.072	-2602.06666666666	-800.851851851852
44328.6426624421	0	2597.072	-2607.08888888889	-801.925925925926
44328.6426625579	0	2607.087	-2611.86666666666	-802.948148148148
44328.6426626736	0	2607.087	-2616.4	-804.266666666666
44328.6426627894	0	2616.398	-2620.43703703703	-805.57037037037
44328.6426629051	0	2616.398	-2623.93333333333	-807.044444444444
44328.6426630208	0	2623.931	-2626.65925925926	-808.407407407407
44328.6426631366	0	2623.931	-2628.93333333333	-809.629629629629
44328.6426632523	0	2628.931	-2630.8074074074	-810.74074074074
44328.6426633681	0	2628.931	-2632.45925925926	-811.777777777777
44328.6426634838	0	2632.457	-2633.92592592592	-812.762962962963
44328.6426635995	0	2632.457	-2635.65925925926	-813.814814814815
44328.6426637153	0	2635.657	-2637.77037037037	-814.874074074074
44328.642663831	0	2635.657	-2640.1037037037	-815.814814814815
44328.6426639468	0	2640.101	-2643.15555555555	-816.644444444444
44328.6426640625	0	2640.101	-2646.85925925926	-817.711111111111
44328.6426641782	0	2646.857	-2650.78518518518	-818.866666666666
44328.642664294	0	2646.857	-2655.17037037037	-820.125925925926
44328.6426644097	0	2655.168	-2659.45925925926	-821.362962962963
44328.6426645255	0	2655.168	-2663.65185185185	-822.518518518518
44328.6426646412	0	2663.649	-2667.97037037037	-823.688888888889
44328.6426647569	0	2663.649	-2671.88888888889	-824.925925925926
44328.6426648727	0	2671.886	-2675.52592592592	-825.881481481481
44328.6426649884	0	2671.886	-2679.22222222222	-826.785185185185
44328.6426651042	0	2679.219	-2683.32592592592	-828.059259259259
44328.6426652199	0	2679.219	-2687.2074074074	-829.414814814815
44328.6426653356	0	2687.204	-2691.2074074074	-830.777777777777
44328.6426654514	0	2687.204	-2695.47407407407	-832.148148148148
44328.6426655671	0	2695.471	-2700.05925925926	-833.214814814815
44328.6426656829	0	2695.471	-2705.02962962963	-834.288888888889
44328.6426657986	0	2705.027	-2710.26666666666	-835.444444444444
44328.6426659144	0	2705.027	-2715.48888888889	-836.407407407407
44328.6426660301	0	2715.486	-2720.47407407407	-837.229629629629
44328.6426661458	0	2715.486	-2725.11851851852	-838.259259259259
44328.6426662616	0	2725.116	-2729.25925925926	-839.348148148148
44328.6426663773	0	2725.116	-2733	-840.37037037037
44328.6426664931	0	2732.997	-2736.28148148148	-841.333333333333
44328.6426666088	0	2732.997	-2739.83703703704	-842.214814814814
44328.6426667245	0	2739.834	-2743.37037037037	-843
44328.6426668403	0	2739.834	-2747.11111111111	-843.659259259259
44328.642666956	0	2747.108	-2750.95555555555	-844.392592592592
44328.6426670718	0	2747.108	-2754.77037037037	-845.392592592592
44328.6426671875	0	2754.767	-2758.31851851852	-846.511111111111
44328.6426673032	0	2754.767	-2761.98518518518	-847.629629629629
44328.642667419	0	2761.982	-2765.95555555555	-848.748148148148
44328.6426675347	0	2761.982	-2769.85185185185	-849.711111111111
44328.6426676505	0	2769.849	-2774.14074074074	-850.303703703703
44328.6426677662	0	2769.849	-2778.81481481481	-850.97037037037
44328.6426678819	0	2778.812	-2784.11111111111	-851.585185185185
44328.6426679977	0	2778.812	-2789.37037037037	-851.866666666666
44328.6426681134	0	2789.368	-2794.80740740741	-852.333333333333
44328.6426682292	0	2789.368	-2800.05185185185	-852.644444444444
44328.6426683449	0	2800.049	-2804.93333333333	-853.081481481481
44328.6426684606	0	2800.049	-2809.57037037037	-853.696296296296
44328.6426685764	0	2809.568	-2814.31851851852	-854.385185185185
44328.6426686921	0	2809.568	-2819	-855.111111111111
44328.6426688079	0	2818.998	-2824.02222222222	-855.733333333333
44328.6426689236	0	2818.998	-2829.28888888889	-856.37037037037
44328.6426690393	0	2829.287	-2834.20740740741	-857.185185185185
44328.6426691551	0	2829.287	-2838.7037037037	-858.022222222222
44328.6426692708	0	2838.702	-2843.25185185185	-858.925925925926
44328.6426693866	0	2838.702	-2847.53333333333	-859.548148148148
44328.6426695023	0	2847.532	-2851.9037037037	-860.311111111111
44328.6426696181	0	2847.532	-2856.51851851852	-860.881481481481
44328.6426697338	0	2856.517	-2861.82222222222	-861.666666666667
44328.6426698495	0	2856.517	-2867.05185185185	-862.274074074074
44328.6426699653	0	2867.05	-2872.18518518518	-862.577777777778
44328.642670081	0	2867.05	-2876.37037037037	-863.103703703704
44328.6426701968	0	2876.369	-2880.4962962963	-863.533333333333
44328.6426703125	0	2876.369	-2883.96296296296	-863.866666666667
44328.6426704282	0	2883.962	-2886.67407407407	-864.229629629629
44328.642670544	0	2883.962	-2889.34814814815	-864.296296296296
44328.6426706597	0	2889.347	-2891.33333333333	-864.274074074074
44328.6426707755	0	2889.347	-2892.53333333333	-864.511111111111
44328.6426708912	0	2892.532	-2895.01481481481	-864.896296296296
44328.6426710069	0	2892.532	-2897.79259259259	-865.325925925926
44328.6426711227	0	2897.791	-2900.1037037037	-865.77037037037
44328.6426712384	0	2897.791	-2902.51111111111	-866.385185185185
44328.6426713542	0	2902.51	-2904.78518518518	-866.911111111111
44328.6426714699	0	2902.51	-2908.00740740741	-867.459259259259
44328.6426715857	0	2908.006	-2911.71111111111	-868
44328.6426717014	0	2908.006	-2915.54074074074	-868.274074074074
44328.6426718171	0	2915.539	-2919.83703703704	-868.614814814815
44328.6426719329	0	2915.539	-2924.4962962963	-868.740740740741
44328.6426720486	0	2924.495	-2929.56296296296	-869.125925925926
44328.6426721644	0	2924.495	-2934.62222222222	-869.34074074074
44328.6426722801	0	2934.621	-2939.2	-869.325925925926
44328.6426723958	0	2934.621	-2943.68148148148	-869.392592592592
44328.6426725116	0	2943.68	-2947.84444444444	-869.548148148148
44328.6426726273	0	2943.68	-2951.82962962963	-869.814814814815
44328.6426727431	0	2951.828	-2955.77037037037	-870.111111111111
44328.6426728588	0	2951.828	-2959.62962962963	-870.355555555555
44328.6426729745	0	2959.628	-2963.34074074074	-870.637037037037
44328.6426730903	0	2959.628	-2967.34074074074	-870.881481481481
44328.642673206	0	2967.339	-2971.20740740741	-871.185185185185
44328.6426733218	0	2967.339	-2975.05185185185	-871.518518518518
44328.6426734375	0	2975.05	-2978.54074074074	-871.814814814815
44328.6426735532	0	2975.05	-2981.91851851852	-872.103703703703
44328.642673669	0	2981.917	-2985.68148148148	-872.355555555555
44328.6426737847	0	2981.917	-2989.59259259259	-872.518518518518
44328.6426739005	0	2989.591	-2993.81481481481	-872.614814814815
44328.6426740162	0	2989.591	-2998.54814814815	-872.859259259259
44328.6426741319	0	2998.547	-3003.25185185185	-873.044444444444
44328.6426742477	0	2998.547	-3007.94074074074	-873.007407407407
44328.6426743634	0	3007.94	-3012.28888888889	-873.059259259259
44328.6426744792	0	3007.94	-3016.38518518518	-873.029629629629
44328.6426745949	0	3016.384	-3019.77777777778	-872.977777777777
44328.6426747106	0	3016.384	-3022.51111111111	-872.97037037037
44328.6426748264	0	3022.51	-3024.66666666667	-873.081481481481
44328.6426749421	0	3022.51	-3026.21481481481	-873.103703703703
44328.6426750579	0	3026.214	-3027.08148148148	-873.059259259259
44328.6426751736	0	3026.214	-3027.40740740741	-872.962962962963
44328.6426752894	0	3027.407	-3027.45925925926	-872.807407407407
44328.6426754051	0	3027.407	-3027.42962962963	-872.614814814814
44328.6426755208	0	3027.429	-3027.40740740741	-872.414814814814
44328.6426756366	0	3027.429	-3027.40740740741	-872.148148148148
44328.6426757523	0	3027.407	-3027.51111111111	-871.8
44328.6426758681	0	3027.407	-3027.83703703704	-871.4
44328.6426759838	0	3027.837	-3028.48888888889	-870.881481481481
44328.6426760995	0	3027.837	-3029.48888888889	-870.318518518518
44328.6426762153	0	3029.489	-3030.63703703704	-869.718518518518
44328.642676331	0	3029.489	-3032.14814814815	-869.022222222222
44328.6426764468	0	3032.148	-3033.94814814815	-868.177777777777
44328.6426765625	0	3032.148	-3035.94814814815	-867.296296296296
44328.6426766782	0	3035.948	-3037.9037037037	-866.37037037037
44328.642676794	0	3035.948	-3040.37777777778	-865.318518518518
44328.6426769097	0	3040.378	-3042.85925925926	-864.348148148148
44328.6426770255	0	3040.378	-3045.29629629629	-863.414814814814
44328.6426771412	0	3045.297	-3047.88148148148	-862.333333333333
44328.6426772569	0	3045.297	-3050.68888888889	-861.192592592592
44328.6426773727	0	3050.69	-3053.8	-860.022222222222
44328.6426774884	0	3050.69	-3057.06666666667	-858.725925925925
44328.6426776042	0	3057.068	-3060.28888888889	-857.34074074074
44328.6426777199	0	3057.068	-3063.42222222222	-856.022222222222
44328.6426778356	0	3063.424	-3066.44444444444	-854.577777777777
44328.6426779514	0	3063.424	-3069.22962962963	-853.051851851851
44328.6426780671	0	3069.231	-3071.73333333333	-851.54074074074
44328.6426781829	0	3069.231	-3074.02222222222	-850.022222222222
44328.6426782986	0	3074.024	-3075.98518518518	-848.555555555555
44328.6426784144	0	3074.024	-3077.56296296296	-847.155555555555
44328.6426785301	0	3077.565	-3078.58518518518	-845.896296296296
44328.6426786458	0	3077.565	-3079.14074074074	-844.8
44328.6426787616	0	3079.143	-3079.4	-843.859259259259
44328.6426788773	0	3079.143	-3079.47407407407	-842.733333333333
44328.6426789931	0	3079.476	-3079.5037037037	-841.666666666666
44328.6426791088	0	3079.476	-3079.51851851852	-840.577777777778
44328.6426792245	0	3079.52	-3079.6	-839.496296296296
44328.6426793403	0	3079.52	-3079.97037037037	-838.333333333333
44328.642679456	0	3079.972	-3080.79259259259	-837.177777777778
44328.6426795718	0	3079.972	-3081.98518518518	-835.962962962963
44328.6426796875	0	3081.987	-3083.71851851852	-834.718518518518
44328.6426798032	0	3081.987	-3085.88888888889	-833.4
44328.642679919	0	3085.891	-3088.38518518518	-832.044444444444
44328.6426800347	0	3085.891	-3090.91111111111	-830.725925925926
44328.6426801505	0	3090.913	-3093.64444444444	-829.422222222222
44328.6426802662	0	3090.913	-3096.65925925926	-828.103703703703
44328.6426803819	0	3096.661	-3099.86666666666	-826.792592592592
44328.6426804977	0	3096.661	-3103.2	-825.392592592592
44328.6426806134	0	3103.202	-3106.94074074074	-823.785185185185
44328.6426807292	0	3103.202	-3110.84444444444	-822.162962962963
44328.6426808449	0	3110.846	-3114.8	-820.37037037037
44328.6426809606	0	3110.846	-3118.80740740741	-818.725925925926
44328.6426810764	0	3118.809	-3122.61481481481	-817.029629629629
44328.6426811921	0	3118.809	-3126.16296296296	-815.355555555555
44328.6426813079	0	3126.165	-3129.14074074074	-813.748148148148
44328.6426814236	0	3126.165	-3131.61481481481	-812.222222222222
44328.6426815394	0	3131.617	-3133.62962962963	-810.874074074074
44328.6426816551	0	3131.617	-3134.97037037037	-809.696296296296
44328.6426817708	0	3134.973	-3135.7037037037	-808.711111111111
44328.6426818866	0	3134.973	-3136.03703703704	-807.992592592592
44328.6426820023	0	3136.04	-3136.01481481481	-807.37037037037
44328.6426821181	0	3136.04	-3135.71851851852	-806.933333333333
44328.6426822338	0	3135.721	-3135.23703703704	-806.562962962963
44328.6426823495	0	3135.721	-3134.68888888889	-806.192592592592
44328.6426824653	0	3134.691	-3133.98518518518	-805.807407407407
44328.642682581	0	3134.691	-3133.27407407407	-805.407407407407
44328.6426826968	0	3133.276	-3132.51851851852	-804.955555555555
44328.6426828125	0	3133.276	-3131.82962962963	-804.422222222222
44328.6426829282	0	3131.832	-3131.3037037037	-803.881481481481
44328.642683044	0	3131.832	-3130.78518518518	-803.177777777778
44328.6426831597	0	3130.788	-3130.25925925926	-802.392592592592
44328.6426832755	0	3130.788	-3129.69629629629	-801.548148148148
44328.6426833912	0	3129.699	-3129.12592592592	-800.629629629629
44328.6426835069	0	3129.699	-3128.57777777778	-799.703703703703
44328.6426836227	0	3128.58	-3128.21481481481	-798.8
44328.6426837384	0	3128.58	-3128.14074074074	-797.933333333333
44328.6426838542	0	3128.143	-3128.2074074074	-797.022222222222
44328.6426839699	0	3128.143	-3128.48888888889	-796.081481481481
44328.6426840857	0	3128.491	-3128.9037037037	-795.177777777777
44328.6426842014	0	3128.491	-3129.42962962963	-794.155555555555
44328.6426843171	0	3129.432	-3130.02222222222	-793.066666666666
44328.6426844329	0	3129.432	-3130.67407407407	-791.948148148148
44328.6426845486	0	3130.676	-3131.41481481481	-790.681481481481
44328.6426846644	0	3130.676	-3132.24444444444	-789.34074074074
44328.6426847801	0	3132.246	-3133.08148148148	-788.007407407407
44328.6426848958	0	3132.246	-3134.05185185185	-786.555555555555
44328.6426850116	0	3134.053	-3135.12592592592	-784.992592592592
44328.6426851273	0	3134.053	-3136.35555555555	-783.37037037037
44328.6426852431	0	3136.357	-3137.79259259259	-781.711111111111
44328.6426853588	0	3136.357	-3139.56296296296	-779.859259259259
44328.6426854745	0	3139.564	-3141.54074074074	-777.992592592592
44328.6426855903	0	3139.564	-3143.93333333333	-776.14074074074
44328.642685706	0	3143.934	-3146.74074074074	-774.251851851851
44328.6426858218	0	3143.934	-3150.05925925926	-772.214814814814
44328.6426859375	0	3150.06	-3153.65185185185	-770.14074074074
44328.6426860532	0	3150.06	-3157.40740740741	-768.066666666666
44328.642686169	0	3157.408	-3161.27407407407	-765.977777777778
44328.6426862847	0	3157.408	-3165.15555555555	-763.896296296296
44328.6426864005	0	3165.156	-3169.02962962963	-761.711111111111
44328.6426865162	0	3165.156	-3172.65925925926	-759.518518518518
44328.6426866319	0	3172.66	-3176.2	-757.192592592592
44328.6426867477	0	3172.66	-3179.43703703703	-754.8
44328.6426868634	0	3179.438	-3182.32592592592	-752.444444444444
44328.6426869792	0	3179.438	-3184.92592592592	-750.066666666666
44328.6426871065	0	3184.927	-3187.13333333333	-747.681481481481
44328.6426872106	0	3187.134	-3188.82962962963	-745.466666666666
44328.6426873264	0	3187.134	-3190.19259259259	-743.148148148148
44328.6426874421	0	3190.193	-3191.01481481481	-741.429629629629
44328.6426875579	0	3190.193	-3191.82962962963	-739.496296296296
44328.6426876736	0	3191.83	-3192.57777777778	-737.674074074074
44328.6426877894	0	3191.83	-3193.47407407407	-735.844444444444
44328.6426879051	0	3193.474	-3194.66666666666	-733.955555555555
44328.6426880208	0	3193.474	-3196.00740740741	-732.2
44328.6426881366	0	3196.007	-3197.56296296296	-730.437037037037
44328.6426882523	0	3196.007	-3199.18518518518	-728.829629629629
44328.6426883681	0	3199.185	-3201.1037037037	-727.148148148148
44328.6426884838	0	3199.185	-3203.31111111111	-725.429629629629
44328.6426885995	0	3203.311	-3205.82222222222	-723.592592592592
44328.6426887153	0	3203.311	-3208.39259259259	-721.740740740741
44328.642688831	0	3208.392	-3211.25185185185	-719.822222222222
44328.6426889468	0	3208.392	-3214.45185185185	-717.681481481481
44328.6426890625	0	3214.451	-3218.01481481481	-715.511111111111
44328.6426891782	0	3214.451	-3221.68888888889	-713.325925925926
44328.642689294	0	3221.688	-3225.4	-711.096296296296
44328.6426894097	0	3221.688	-3229.06666666666	-708.829629629629
44328.6426895255	0	3229.066	-3232.42222222222	-706.659259259259
44328.6426896412	0	3229.066	-3235.84444444444	-704.414814814815
44328.6426897569	0	3235.844	-3239.42962962963	-702.022222222222
44328.6426898727	0	3235.844	-3242.82222222222	-699.629629629629
44328.6426899884	0	3242.822	-3246.11851851852	-697.259259259259
44328.6426901042	0	3242.822	-3249.03703703703	-694.992592592592
44328.6426902199	0	3249.037	-3251.52592592592	-692.762962962963
44328.6426903356	0	3249.037	-3253.63703703703	-690.659259259259
44328.6426904514	0	3253.637	-3255.7037037037	-688.474074074074
44328.6426905671	0	3253.637	-3257.97037037037	-686.296296296296
44328.6426906829	0	3257.97	-3260.33333333333	-684.237037037037
44328.6426907986	0	3257.97	-3262.81481481481	-682.125925925926
44328.6426909143	0	3262.814	-3265.31851851852	-680.088888888889
44328.6426910301	0	3262.814	-3267.63703703703	-678.259259259259
44328.6426911458	0	3267.636	-3269.91851851852	-676.281481481481
44328.6426912616	0	3267.636	-3272	-674.340740740741
44328.6426913773	0	3271.999	-3273.83703703703	-672.451851851852
44328.6426914931	0	3271.999	-3275.37777777778	-670.614814814815
44328.6426916088	0	3275.377	-3276.57777777778	-668.859259259259
44328.6426917245	0	3275.377	-3277.51111111111	-667.244444444444
44328.6426918403	0	3277.51	-3277.97037037037	-665.874074074074
44328.6426919676	0	3277.51	-3278.06666666666	-664.681481481481
44328.6426920718	0	3278.066	-3278.03703703703	-663.459259259259
44328.6426921875	0	3278.066	-3278.08888888889	-662.511111111111
44328.6426923032	0	3278.088	-3278.42962962963	-661.592592592593
44328.642692419	0	3278.088	-3279.25185185185	-660.644444444444
44328.6426925347	0	3279.251	-3280.51111111111	-659.785185185185
44328.6426926505	0	3279.251	-3282.29629629629	-658.82962962963
44328.6426927662	0	3282.295	-3284.72592592592	-657.955555555556
44328.6426928819	0	3282.295	-3287.62962962963	-657.088888888889
44328.6426929977	0	3287.628	-3291.11851851852	-656.318518518518
44328.6426931134	0	3287.628	-3294.95555555555	-655.6
44328.6426932292	0	3294.954	-3299.20740740741	-654.837037037037
44328.6426933449	0	3299.206	-3303.18518518518	-654.333333333333
44328.6426934607	0	3299.206	-3307.57777777778	-653.755555555555
44328.6426935764	0	3307.576	-3312	-653.088888888889
44328.6426936921	0	3307.576	-3316.36296296296	-652.696296296296
44328.6426938079	0	3316.361	-3320.25185185185	-652.318518518519
44328.6426939236	0	3316.361	-3323.83703703704	-651.955555555556
44328.6426940394	0	3323.835	-3326.89629629629	-651.6
44328.6426941551	0	3323.835	-3329.64444444444	-651.259259259259
44328.6426942708	0	3329.642	-3332.17777777778	-650.977777777778
44328.6426943866	0	3329.642	-3334.78518518518	-650.62962962963
44328.6426945023	0	3334.783	-3337.61481481481	-650.392592592593
44328.6426946181	0	3334.783	-3340.6	-650.162962962963
44328.6426947338	0	3340.598	-3343.94814814815	-649.888888888889
44328.6426948495	0	3343.946	-3352.85925925926	-648.748148148148
44328.6426949653	0	3353.479	-3355.4	-648.459259259259
44328.642695081	0	3355.916	-3358.45925925926	-648.355555555556
44328.6426951968	0	3359.731	-3361.54814814815	-648.148148148148
44328.6426953125	0	3362.775	-3364.54074074074	-648.029629629629
44328.6426954282	0	3366.212	-3367.34814814815	-647.896296296296
44328.642695544	0	3368.968	-3370.08888888889	-647.874074074074
44328.6426956597	0	3372.375	-3372.97037037037	-647.911111111111
44328.6426957755	0	3375.464	-3376.12592592592	-647.874074074074
44328.6426958912	0	3375.464	-3379.48888888889	-647.829629629629
44328.6426960069	0	3379.486	-3382.94074074074	-647.844444444444
44328.6426961227	0	3382.938	-3386.4	-647.837037037037
44328.6426962384	0	3387.116	-3390.05925925926	-647.792592592592
44328.6426963542	0	3390.79	-3393.94814814815	-647.755555555555
44328.6426964699	0	3395.56	-3398.08148148148	-647.681481481481
44328.6426965857	0	3399.827	-3402.62222222222	-647.637037037036
44328.6426967014	0	3405.523	-3407.52592592592	-647.54074074074
44328.6426968171	0	3410.434	-3412.57777777778	-647.437037037036
44328.6426969329	0	3416.715	-3417.74814814815	-647.562962962962
44328.6426970486	0	3421.626	-3422.57037037037	-647.259259259259
44328.6426971644	0	3421.626	-3427.08148148148	-646.866666666666
44328.6426972801	0	3427.078	-3431.34814814815	-646.748148148147
44328.6426973958	0	3431.345	-3435.29629629629	-646.777777777777
44328.6426975116	0	3436.041	-3438.91111111111	-646.777777777777
44328.6426976273	0	3439.582	-3442.25925925926	-646.799999999999
44328.6426977431	0	3439.582	-3444.15555555555	-646.748148148147
44328.6426978588	0	3439.582	-3444.15555555555	-646.748148148147
44328.6426979977	0	3443.53	-3444.77777777778	-646.733333333333
44328.6426981134	0	3444.774	-3449.78518518518	-646.718518518518
44328.6426982292	0	3444.774	-3453.28148148148	-646.725925925925
44328.6426983449	0	3453.278	-3456.27407407407	-646.77037037037
44328.6426984607	0	3453.278	-3459.22962962963	-646.94074074074
44328.6426985764	0	3459.226	-3462.27407407407	-647.103703703703
44328.6426986921	0	3459.226	-3465.37037037037	-647.214814814814
44328.6426988079	0	3465.367	-3468.62222222222	-647.237037037036
44328.6426989236	0	3465.367	-3472.08888888889	-647.31111111111
44328.6426990394	0	3472.086	-3475.68148148148	-647.266666666666
44328.6426991551	0	3472.086	-3479.47407407407	-647.355555555555
44328.6426992708	0	3479.471	-3483.33333333333	-647.459259259258
44328.6426993866	0	3479.471	-3487.29629629629	-647.451851851851
44328.6426995023	0	3487.293	-3491.23703703704	-647.481481481481
44328.6426996181	0	3487.293	-3495.06666666666	-647.555555555555
44328.6426997338	0	3495.063	-3499.05925925926	-647.629629629629
44328.6426998495	0	3495.063	-3502.93333333333	-647.725925925925
44328.6426999653	0	3502.93	-3506.82962962963	-647.866666666666
44328.642700081	0	3502.93	-3510.77037037037	-647.999999999999
44328.6427001968	0	3510.767	-3514.77037037037	-648.155555555555
44328.6427003125	0	3510.767	-3518.81481481481	-648.407407407406
44328.6427004282	0	3518.811	-3522.92592592592	-648.555555555555
44328.642700544	0	3518.811	-3527.11851851852	-648.762962962962
44328.6427006597	0	3527.115	-3531.22962962963	-649.059259259258
44328.6427007755	0	3527.115	-3535	-649.429629629629
44328.6427008912	0	3527.115	-3538.39259259259	-649.703703703703
44328.6427010069	0	3534.996	-3541.20740740741	-649.918518518517
44328.6427011227	0	3534.996	-3543.65925925926	-650.029629629629
44328.6427012384	0	3543.655	-3545.75555555555	-650.14074074074
44328.6427013542	0	3543.655	-3547.68148148148	-650.28148148148
44328.6427014699	0	3547.677	-3549.23703703704	-650.474074074073
44328.6427015856	0	3547.677	-3550.45185185185	-650.748148148147
44328.6427017014	0	3550.447	-3551.38518518518	-650.992592592591
44328.6427018171	0	3550.447	-3552.07407407407	-651.214814814814
44328.6427019329	0	3552.069	-3552.83703703704	-651.525925925925
44328.6427020486	0	3552.069	-3553.60740740741	-651.814814814814
44328.6427021644	0	3553.602	-3554.52592592592	-652.133333333332
44328.6427022801	0	3553.602	-3555.52592592592	-652.48148148148
44328.6427023958	0	3555.521	-3556.43703703704	-652.91111111111
44328.6427025116	0	3555.521	-3557.67407407407	-653.251851851851
44328.6427026273	0	3557.669	-3559.00740740741	-653.74074074074
44328.6427027431	0	3557.669	-3560.05925925926	-654.14074074074
44328.6427028588	0	3560.054	-3561.38518518518	-654.799999999999
44328.6427029745	0	3560.054	-3562.7037037037	-655.355555555554
44328.6427030903	0	3562.698	-3564.03703703704	-656.007407407406
44328.642703206	0	3562.698	-3565.56296296296	-656.688888888888
44328.6427033218	0	3565.557	-3567.28148148148	-657.525925925925
44328.6427034375	0	3565.557	-3568.85185185185	-658.459259259258
44328.6427035532	0	3568.846	-3570.25925925926	-659.377777777777
44328.642703669	0	3568.846	-3571.51851851852	-660.392592592591
44328.6427037847	0	3571.513	-3572.76296296296	-661.54074074074
44328.6427039005	0	3571.513	-3574.08888888889	-662.68148148148
44328.6427040162	0	3574.083	-3575.60740740741	-663.837037037036
44328.6427041319	0	3574.083	-3577.34814814815	-665.037037037036
44328.6427042477	0	3577.342	-3577.34814814815	-665.037037037036
44328.6427043634	0	3577.342	-3579.45925925926	-666.333333333332
44328.6427044792	0	3579.453	-3587.97777777778	-671.214814814814
44328.6427045949	0	3587.972	-3589.81481481481	-672.31111111111
44328.6427047106	0	3591.061	-3592.89629629629	-674.133333333332
44328.6427048264	0	3593.802	-3595.18518518518	-675.459259259258
44328.6427049421	0	3596.143	-3597.62222222222	-676.814814814814
44328.6427050579	0	3598.958	-3599.86666666667	-678.133333333332
44328.6427051736	0	3601.351	-3602.32592592592	-679.437037037036
44328.6427052893	0	3604.403	-3604.94074074074	-680.770370370369
44328.6427054051	0	3607.151	-3607.68888888889	-682.177777777776
44328.6427055208	0	3607.151	-3610.8962962963	-683.740740740739
44328.6427056366	0	3610.892	-3614.51851851852	-685.48148148148
44328.6427057523	0	3614.514	-3618.44444444444	-687.414814814813
44328.6427058681	0	3619.233	-3622.48148148148	-689.162962962962
44328.6427059838	0	3623.322	-3626.62222222222	-690.888888888888
44328.6427060995	0	3628.218	-3630.77777777778	-692.607407407406
44328.6427062153	0	3632.499	-3634.98518518518	-694.340740740739
44328.642706331	0	3637.321	-3639	-696.170370370369
44328.6427064468	0	3641.447	-3642.99259259259	-698.125925925924
44328.6427065625	0	3646.017	-3646.77777777777	-700.170370370369
44328.6427066782	0	3649.669	-3650.36296296296	-702.148148148146
44328.642706794	0	3649.669	-3653.4074074074	-703.962962962961
44328.6427069097	0	3653.402	-3656.08888888889	-705.644444444443
44328.6427070255	0	3656.083	-3659.07407407407	-707.392592592591
44328.6427071412	0	3659.705	-3662.37037037037	-709.266666666665
44328.6427072569	0	3663.046	-3665.89629629629	-711.22222222222
44328.6427073727	0	3667.283	-3669.5037037037	-713.25185185185
44328.6427074884	0	3670.972	-3673.04444444444	-715.074074074072
44328.6427076042	0	3675.076	-3676.4	-716.85185185185
44328.6427077199	0	3678.283	-3679.42962962963	-718.555555555554
44328.6427078357	0	3681.505	-3681.99259259259	-720.170370370369
44328.6427079514	0	3683.757	-3684.16296296296	-721.822222222221
44328.6427080671	0	3683.757	-3686.05925925926	-723.503703703702
44328.6427081829	0	3686.053	-3687.62962962963	-725.148148148147
44328.6427082986	0	3687.623	-3688.89629629629	-726.666666666666
44328.6427084144	0	3689.09	-3689.88148148148	-728.199999999999
44328.6427085301	0	3690.031	-3690.45925925926	-729.577777777777
44328.6427086458	0	3690.512	-3690.52592592592	-730.837037037036
44328.6427087616	0	3690.519	-3690.5037037037	-731.977777777777
44328.6427088773	0	3690.512	-3690.51111111111	-732.822222222221
44328.6427089931	0	3690.49	-3690.51851851851	-733.688888888888
44328.6427091088	0	3690.668	-3690.76296296296	-734.474074074073
44328.6427092245	0	3691.142	-3691.26666666666	-735.096296296295
44328.6427093403	0	3691.142	-3692.04444444444	-735.674074074073
44328.642709456	0	3692.038	-3692.92592592592	-736.125925925925
44328.6427095718	0	3692.919	-3693.8	-736.488888888887
44328.6427096875	0	3693.963	-3694.61481481481	-736.785185185184
44328.6427098032	0	3694.748	-3695.22962962962	-737.059259259258
44328.642709919	0	3695.378	-3695.52592592592	-737.237037037036
44328.6427100347	0	3695.556	-3695.55555555555	-737.281481481481
44328.6427101505	0	3695.541	-3695.54814814814	-737.281481481481
44328.6427102662	0	3695.541	-3695.54814814814	-737.281481481481
44328.6427103819	0	3695.563	-3695.6074074074	-737.244444444444
44328.6427104977	0	3695.652	-3695.67407407407	-737.177777777777
44328.6427106134	0	3695.726	-3695.74074074073	-737.044444444443
44328.6427107292	0	3695.726	-3695.8074074074	-736.851851851851
44328.6427108449	0	3695.8	-3695.85925925925	-736.644444444443
44328.6427109606	0	3695.852	-3695.87407407407	-736.355555555554
44328.6427110764	0	3695.867	-3695.88888888888	-735.999999999998
44328.6427111921	0	3695.882	-3695.90370370369	-735.540740740739
44328.6427113079	0	3695.904	-3695.93333333332	-735.037037037036
44328.6427114236	0	3695.963	-3696.05185185184	-734.318518518517
44328.6427115394	0	3696.17	-3696.29629629629	-733.540740740739
44328.6427116551	0	3696.526	-3696.7111111111	-732.533333333332
44328.6427117708	0	3697.082	-3697.19999999999	-731.414814814813
44328.6427118866	0	3697.697	-3697.82222222221	-730.162962962962
44328.6427120023	0	3697.697	-3698.39999999999	-728.88148148148
44328.6427121181	0	3698.393	-3698.96296296295	-727.599999999999
44328.6427122338	0	3698.956	-3699.7037037037	-726.37037037037
44328.6427123495	0	3699.837	-3700.43703703703	-725.11111111111
44328.6427124653	0	3700.593	-3700.59999999999	-724.807407407407
44328.642712581	0	3700.593	-3700.59999999999	-724.807407407407
44328.6427126968	0	3700.593	-3700.59999999999	-724.807407407407
44328.6427128125	0	3700.593	-3700.59999999999	-724.807407407407
44328.6427129282	0	3700.593	-3700.59999999999	-724.807407407407
44328.642713044	0	3700.593	-3700.59999999999	-724.807407407407
44328.6427131597	0	3700.593	-3700.59999999999	-724.807407407407
44328.6427132755	0	3700.593	-3700.59999999999	-724.807407407407
44328.6427133912	0	3700.593	-3700.59999999999	-724.807407407407
44328.6427135069	0	3700.593	-3700.59999999999	-724.807407407407
44328.6427136227	0	3700.593	-3700.59999999999	-724.807407407407
44328.6427137384	0	3700.593	-3700.59999999999	-724.807407407407
44328.6427138542	0	3700.593	-3700.59999999999	-724.807407407407
44328.6427139699	0	3700.593	-3700.59999999999	-724.807407407407
44328.6427140856	0	3700.593	-3700.59999999999	-724.807407407407
44328.6427142014	0	3700.593	-3700.59999999999	-724.807407407407
44328.6427143171	0	3700.593	-3700.59999999999	-724.807407407407
44328.6427144329	0	3700.593	-3700.59999999999	-724.807407407407
44328.6427145486	0	3700.593	-3700.59999999999	-724.807407407407
44328.6430194676	0	0	0	0
44328.6430195949	0	0	0	0
44328.6430197106	0	0	0	0
44328.6430198264	0	0	0	0
44328.6430199421	0	0	0	0
44328.6430200579	0	0	0	0
44328.6430201736	0	0	0	0
44328.6430202894	0	0	0	0
44328.6430204051	0	0	0	0
44328.6430205208	0	0	0	0
44328.6430206366	0	0	0	0
44328.6430207523	0	0	0	0
44328.6430208681	0	0	0	0
44328.6430209838	0	0	0	0
44328.6430210995	0	0	0	0
44328.6430212153	0	0	0	0
44328.643021331	0	0	0	0
44328.6430214468	0	0	0	0
44328.6430215625	0	0	0	0
44328.6430216782	0	0	0	0
44328.643021794	0	0	0	0
44328.6430219097	0	0	0	0
44328.6430220255	0	0	0	0
44328.6430221412	0	0	0	0
44328.6430222569	0	0	0	0
44328.6430223727	0	0	0	0
44328.6430224884	0	0	0	0
44328.6430226042	0	0	0	0
44328.6430227199	0	0	0	0
44328.6430228356	0	0	0	0
44328.6430229514	0	0	0	0
44328.6430230671	0	0	0	0
44328.6430231829	0	0	0	0
44328.6430232986	0	0	0	0
44328.6430234144	0	0	0	0
44328.6430235301	0	0	0	0
44328.6430236458	0	0	0	0
44328.6430237616	0	0	0	0
44328.6430238773	0	0	0	0
44328.6430239931	0	0	0	0
44328.6430241088	0	0	0	0
44328.6430242245	0	0	0	0
44328.6430243403	0	0	0	0
44328.643024456	0	0	0	0
44328.6430245718	0	0	0	0
44328.6430246875	0	0	0	0
44328.6430248032	0	0	0	0
44328.6430249653	0	0	0	0
44328.643025081	0	0	0	0
44328.6430251968	0	0	0	0
44328.6430253125	0	0	0	0
44328.6430254282	0	0	0	0
44328.643025544	0	0	-0.185185185185185	0.318518518518519
44328.6430256597	0	0	220.851851851852	4.60740740740741
44328.6430257755	0	0	220.725925925926	6.74074074074074
44328.6430258912	0	0	220.096296296296	8.77777777777778
44328.6430260069	0	0	219.148148148148	10.8740740740741
44328.6430261227	0	0	217.748148148148	13.0444444444444
44328.6430262384	0	0	216.177777777778	14.9925925925926
44328.6430263542	0	0	214.118518518519	17.1185185185185
44328.6430264699	0	0	212.392592592593	18.8222222222222
44328.6430265856	0	0	209.674074074074	21.3111111111111
44328.6430267014	0	0	206.992592592593	23.4666666666667
44328.6430268171	0	0	204.274074074074	25.5481481481481
44328.6430269329	0	0	201.17037037037	27.7481481481481
44328.6430270486	0	0	197.807407407407	29.9333333333333
44328.6430271644	0	0	194.244444444444	32.1111111111111
44328.6430272801	0	0	190.555555555556	34.2814814814815
44328.6430273958	0	0	187.57037037037	36
44328.6430275116	0	0	183.059259259259	38.4592592592593
44328.6430276273	0	0	179.340740740741	40.4592592592593
44328.6430277431	0	0	175.807407407407	42.3777777777778
44328.6430278588	0	0	172.925925925926	44.0518518518519
44328.6430279745	0	0	170.407407407407	45.7259259259259
44328.6430280903	0	0	168.444444444444	47.3037037037037
44328.643028206	0	0	166.896296296296	48.7333333333333
44328.6430283218	0	0	165.844444444444	49.9037037037037
44328.6430284375	0	0	164.57037037037	51.6296296296296
44328.6430285532	0	0	163.674074074074	53.0222222222222
44328.643028669	0	0	162.837037037037	54.4
44328.6430287847	0	0	162.051851851852	55.7185185185185
44328.6430289005	0	0	161.222222222222	57.0296296296296
44328.6430290162	0	0	160.385185185185	58.2296296296296
44328.6430291319	0	0	159.540740740741	59.2888888888889
44328.6430292477	0	0	158.881481481482	60.0962962962963
44328.6430293634	0	0	157.866666666667	61.2592592592593
44328.6430294792	0	0	157.585185185185	61.6222222222223
44328.6430295949	0	0	157.059259259259	62.2296296296297
44328.6430297106	0	0	156.237037037037	63.1555555555556
44328.6430298264	0	0	155.303703703704	64.0888888888889
44328.6430299421	0	0	154.22962962963	65.1333333333333
44328.6430300579	0	0	152.874074074074	66.3555555555556
44328.6430301736	0	0	151.755555555556	67.5555555555556
44328.6430302894	0	0	150.162962962963	69.3481481481482
44328.6430304051	0	0	149.140740740741	70.8592592592593
44328.6430305208	0	1.333	148.155555555556	72.3703703703704
44328.6430306366	0	2.503	147.177777777778	74.0518518518519
44328.6430307523	0	3.673	146.111111111111	75.6444444444444
44328.6430308681	0	4.792	144.896296296297	77.2444444444444
44328.6430309838	0	6.029	143.570370370371	78.8148148148148
44328.6430310995	0	7.718	142.288888888889	80.0222222222222
44328.6430312153	0	9.696	140.266666666667	81.8
44328.643031331	0	11.74	138.592592592593	83.237037037037
44328.6430314468	0	11.74	136.814814814815	84.8
44328.6430315625	0	13.466	134.688888888889	86.5259259259259
44328.6430316782	0	15.97	132.370370370371	88.3925925925926
44328.643031794	0	18.289	129.903703703704	90.3777777777777
44328.6430319097	0	21.193	127.42962962963	92.3703703703703
44328.6430320255	0	23.726	125.362962962963	93.9555555555555
44328.6430321412	0	26.348	122.022222222222	96.4074074074074
44328.6430322569	0	29.881	118.866666666667	98.5703703703704
44328.6430323727	0	33.718	115.688888888889	100.681481481481
44328.6430324884	0	36.792	112.674074074074	102.518518518519
44328.6430326042	0	39.903	109.45925925926	104.644444444444
44328.6430327199	0	39.903	106.837037037037	106.42962962963
44328.6430328357	0	43.822	103.274074074074	109.207407407407
44328.6430329514	0	47.385	101.22962962963	110.866666666667
44328.6430330671	0	49.97	98.0888888888892	113.711111111111
44328.6430331829	0	53.051	95.8148148148151	116.096296296296
44328.6430332986	0	55.273	93.8444444444447	118.459259259259
44328.6430334144	0	57.51	92.1481481481484	120.792592592593
44328.6430335301	0	59.399	90.7333333333336	123.162962962963
44328.6430336458	0	60.562	89.8296296296299	125.637037037037
44328.6430337616	0	61.184	89.4148148148151	127.992592592593
44328.6430338773	0	61.184	89.2222222222225	129.688888888889
44328.6430339931	0	61.436	89.0222222222225	132.222222222222
44328.6430341088	0	61.636	88.903703703704	134.325925925926
44328.6430342245	0	61.755	88.6740740740743	136.311111111111
44328.6430343403	0	61.985	88.2370370370373	138.22962962963
44328.643034456	0	62.541	87.5703703703706	140.281481481482
44328.6430345718	0	63.452	86.5333333333336	142.377777777778
44328.6430346875	0	64.919	85.1481481481484	144.644444444444
44328.6430348032	0	66.519	83.7629629629632	146.459259259259
44328.643034919	0	68.949	81.2814814814817	149.325925925926
44328.6430350347	0	68.949	78.940740740741	151.681481481481
44328.6430351505	0	71.208	76.2296296296299	154.318518518518
44328.6430352662	0	74.43	73.140740740741	157.088888888889
44328.6430353819	0	78.163	69.9629629629632	159.814814814815
44328.6430354977	0	81.356	66.4814814814817	162.762962962963
44328.6430356134	0	84.912	62.7925925925928	165.644444444444
44328.6430357292	0	89.275	60.0148148148151	167.82962962963
44328.6430358449	0	93.445	55.8444444444447	171.214814814815
44328.6430359606	0	97.289	52.7333333333336	173.985185185185
44328.6430360764	0	97.289	50.3185185185188	176.303703703704
44328.6430361921	0	100.341	47.2000000000002	179.525925925926
44328.6430363079	0	103.46	44.977777777778	182.118518518519
44328.6430364236	0	106.045	43.2888888888891	184.466666666667
44328.6430365394	0	107.645	41.9259259259262	186.874074074074
44328.6430366551	0	109.119	41.3111111111113	188.859259259259
44328.6430367708	0	109.608	40.9925925925928	191.607407407407
44328.6430368866	0	109.689	40.9481481481484	193.748148148148
44328.6430370023	0	109.689	40.9333333333336	195.444444444444
44328.6430371181	0	109.726	40.8296296296299	197.82962962963
44328.6430372338	0	109.83	40.4518518518521	199.703703703704
44328.6430373495	0	110.208	39.7037037037039	201.785185185185
44328.6430374653	0	111.134	38.7629629629632	203.874074074074
44328.643037581	0	112.127	37.7555555555558	205.533333333333
44328.6430376968	0	113.468	35.9851851851854	208.066666666667
44328.6430378125	0	115.349	34.2000000000002	210.207407407407
44328.6430379282	0	117.779	31.9629629629632	212.42962962963
44328.643038044	0	120.698	29.4222222222225	214.62962962963
44328.6430381597	0	120.698	26.5037037037039	216.822222222222
44328.6430382755	0	123.55	23.4592592592595	218.918518518518
44328.6430383912	0	127.202	20.2370370370373	220.977777777778
44328.6430385069	0	130.424	17.6518518518521	222.733333333333
44328.6430386227	0	134.157	14.3259259259262	225.17037037037
44328.6430387384	0	136.824	12.1333333333336	227.088888888889
44328.6430388542	0	139.246	10.4518518518521	228.807407407407
44328.6430389699	0	140.713	9.54814814814838	229.977777777778
44328.6430390856	0	141.639	8.9629629629632	231.185185185185
44328.6430392014	0	141.743	8.92592592592616	232.125925925926
44328.6430393171	0	141.587	9.07407407407431	232.748148148148
44328.6430394329	0	141.587	9.25925925925949	233.207407407407
44328.6430395486	0	141.402	9.32592592592616	233.711111111111
44328.6430396644	0	141.335	9.15555555555579	234.288888888889
44328.6430397801	0	141.698	8.55555555555579	235.014814814815
44328.6430398958	0	142.468	7.48888888888912	235.733333333333
44328.6430400116	0	144.061	5.85925925925949	236.422222222222
44328.6430401273	0	146.209	3.41481481481505	237.192592592592
44328.6430402431	0	149.483	0.622222222222456	237.903703703704
44328.6430403588	0	152.557	-2.57777777777754	238.459259259259
44328.6430404745	0	156.905	-7.01481481481458	239.162962962963
44328.6430405903	0	156.905	-11.2148148148146	239.562962962963
44328.643040706	0	160.994	-15.4074074074072	240
44328.6430408218	0	166.068	-19.9111111111109	240.437037037037
44328.6430409375	0	170.572	-24.7407407407405	240.518518518518
44328.6430410532	0	176.55	-30.059259259259	240.703703703704
44328.643041169	0	181.713	-35.022222222222	240.866666666667
44328.6430412847	0	187.454	-39.4814814814813	240.896296296296
44328.6430414005	0	191.017	-43.5407407407405	241.02962962963
44328.6430415162	0	196.943	-46.9037037037035	241.192592592593
44328.6430416319	0	196.943	-49.7925925925924	241.303703703704
44328.6430417477	0	199.876	-52.7259259259257	241.348148148148
44328.6430418634	0	203.387	-55.8666666666664	241.488888888889
44328.6430419792	0	206.528	-59.4370370370368	241.466666666667
44328.6430420949	0	210.876	-63.2740740740738	241.362962962963
44328.6430422107	0	215.432	-67.1999999999998	241.244444444444
44328.6430423264	0	219.506	-71.3481481481479	241.244444444444
44328.6430424421	0	224.365	-75.2740740740738	241.214814814815
44328.6430425579	0	229.246	-79.4296296296294	241.259259259259
44328.6430426736	0	229.246	-83.7555555555553	241.251851851852
44328.6430427894	0	233.52	-88.2740740740738	241.155555555555
44328.6430429051	0	238.935	-92.7629629629627	241.081481481481
44328.6430430208	0	243.424	-97.5777777777775	240.829629629629
44328.6430431366	0	248.239	-102.162962962963	240.555555555555
44328.6430432523	0	253.691	-106.725925925926	240.266666666666
44328.6430433681	0	259.254	-111.444444444444	239.97037037037
44328.6430434838	0	263.81	-115.844444444444	239.577777777778
44328.6430435995	0	269.084	-120.051851851852	239.407407407407
44328.6430437153	0	273.965	-124.185185185185	238.962962962963
44328.643043831	0	273.965	-128.555555555555	238.733333333333
44328.6430439468	0	278.424	-132.525925925926	238.629629629629
44328.6430440625	0	283.187	-137.466666666666	238.259259259259
44328.6430441782	0	289.054	-142.718518518518	237.933333333333
44328.643044294	0	295.617	-148.392592592592	237.725925925926
44328.6430444097	0	302.136	-153.651851851852	237.703703703703
44328.6430445255	0	308.603	-158.992592592592	237.496296296296
44328.6430446412	0	308.603	-164.155555555555	237.177777777778
44328.6430447569	0	313.781	-169.051851851852	236.807407407407
44328.6430448727	0	319.714	-173.562962962963	236.281481481481
44328.6430449884	0	324.225	-178.37037037037	235.940740740741
44328.6430451042	0	330.988	-183.251851851852	235.4
44328.6430452199	0	335.929	-188.14074074074	234.977777777778
44328.6430453357	0	341.788	-193.051851851852	234.555555555555
44328.6430454514	0	346.44	-197.496296296296	234.162962962963
44328.6430455671	0	351.751	-201.903703703703	233.644444444444
44328.6430456829	0	351.751	-206.222222222222	233.096296296296
44328.6430457986	0	355.951	-210.925925925926	232.562962962963
44328.6430459144	0	361.588	-215.933333333333	231.933333333333
44328.6430460301	0	366.595	-221.118518518518	231.533333333333
44328.6430461458	0	371.78	-226.377777777778	231.037037037037
44328.6430462616	0	378.017	-231.459259259259	230.674074074074
44328.6430463773	0	384.091	-236.54074074074	230.37037037037
44328.6430464931	0	389.365	-241.303703703703	230.155555555555
44328.6430466088	0	394.639	-245.637037037037	229.674074074074
44328.6430467245	0	399.461	-249.511111111111	229.288888888889
44328.6430468403	0	399.461	-253.118518518518	228.992592592592
44328.643046956	0	403.78	-257.044444444444	228.614814814814
44328.6430470718	0	407.706	-261.029629629629	228.266666666666
44328.6430471875	0	412.484	-265.177777777778	227.837037037037
44328.6430473032	0	417.484	-269.140740740741	227.281481481481
44328.643047419	0	422.017	-272.851851851852	226.785185185185
44328.6430476042	0	422.017	-275	226.451851851851
44328.6430477431	0	425.661	-275.703703703704	226.318518518518
44328.6430478588	0	426.365	-279.096296296296	225.607407407407
44328.6430479745	0	426.365	-282.133333333333	225.059259259259
44328.6430480903	0	432.795	-284.62962962963	224.511111111111
44328.643048206	0	432.795	-287.155555555556	223.859259259259
44328.6430483218	0	437.817	-289.711111111111	223.385185185185
44328.6430484375	0	437.817	-292.296296296296	222.755555555555
44328.6430485532	0	442.958	-294.733333333333	222.111111111111
44328.643048669	0	442.958	-297.244444444444	221.718518518518
44328.6430487847	0	447.906	-299.896296296296	221.414814814814
44328.6430489005	0	447.906	-302.548148148148	221
44328.6430490162	0	453.21	-305.192592592593	220.607407407407
44328.6430491319	0	453.21	-308.066666666667	220.133333333333
44328.6430492477	0	458.729	-311.474074074074	219.614814814814
44328.6430493634	0	458.729	-315.607407407407	218.718518518518
44328.6430494792	0	466.27	-319.703703703704	217.955555555555
44328.6430495949	0	466.27	-324.444444444444	217.222222222222
44328.6430497106	0	475.107	-329.511111111111	216.4
44328.6430498264	0	475.107	-333.977777777778	215.792592592592
44328.6430499421	0	484.64	-338.37037037037	214.874074074074
44328.6430500579	0	484.64	-343.237037037037	213.837037037037
44328.6430501736	0	493.899	-347.807407407407	212.762962962963
44328.6430502893	0	493.899	-352.022222222222	211.77037037037
44328.6430504051	0	502.684	-356.2	210.666666666666
44328.6430505208	0	502.684	-360.355555555556	209.637037037037
44328.6430506366	0	511.017	-364.607407407407	208.555555555555
44328.6430507523	0	511.017	-368.97037037037	207.548148148148
44328.6430508681	0	519.632	-373.451851851852	206.607407407407
44328.6430509838	0	519.632	-377.896296296296	205.711111111111
44328.6430510995	0	528.558	-382.222222222222	204.77037037037
44328.6430512153	0	528.558	-386.577777777778	203.711111111111
44328.643051331	0	537.239	-391.37037037037	202.57037037037
44328.6430514468	0	537.239	-396.281481481481	201.296296296296
44328.6430515625	0	546.943	-401.555555555555	200.074074074074
44328.6430516782	0	546.943	-406.711111111111	198.874074074074
44328.643051794	0	557.373	-411.607407407407	197.77037037037
44328.6430519097	0	557.373	-415.2	196.711111111111
44328.6430520255	0	565.862	-419.525925925926	195.392592592592
44328.6430521412	0	565.862	-423.62962962963	193.881481481481
44328.6430522569	0	574.292	-427.37037037037	192.474074074074
44328.6430523727	0	574.292	-430.82962962963	191.088888888889
44328.6430524884	0	581.492	-434.244444444444	189.451851851852
44328.6430526042	0	581.492	-437.622222222222	187.777777777777
44328.6430527199	0	588.285	-441.155555555556	186.103703703703
44328.6430528357	0	588.285	-445.014814814815	184.481481481481
44328.6430529514	0	595.678	-448.955555555556	182.755555555555
44328.6430530671	0	595.678	-452.703703703704	181.133333333333
44328.6430531829	0	603.367	-456.57037037037	179.451851851851
44328.6430532986	0	603.367	-460.585185185185	177.6
44328.6430534144	0	611.248	-464.911111111111	175.814814814814
44328.6430535301	0	611.248	-469.207407407407	174.385185185185
44328.6430536458	0	619.87	-473.77037037037	173
44328.6430537616	0	619.87	-479.074074074074	171.296296296296
44328.6430538773	0	629.737	-484.155555555556	169.666666666666
44328.6430539931	0	629.737	-488.725925925926	168.155555555555
44328.6430541088	0	639.389	-493.62962962963	166.244444444444
44328.6430542245	0	639.389	-498.155555555556	164.274074074074
44328.6430543403	0	648.819	-502.422222222222	162.251851851852
44328.643054456	0	648.819	-506.422222222222	160.259259259259
44328.6430545718	0	657.086	-510.548148148148	158.214814814814
44328.6430546875	0	657.086	-514.696296296296	156.266666666666
44328.6430548032	0	665.36	-519	154.251851851852
44328.643054919	0	665.36	-523.214814814815	152.318518518518
44328.6430550347	0	673.879	-526.955555555556	150.481481481481
44328.6430551505	0	673.879	-530.918518518519	148.444444444444
44328.6430552662	0	681.583	-534.785185185185	146.296296296296
44328.6430553819	0	681.583	-538.733333333333	144.311111111111
44328.6430554977	0	689.398	-542.822222222222	142.303703703703
44328.6430556134	0	689.398	-547.140740740741	140.14074074074
44328.6430557292	0	697.805	-551.437037037037	138.029629629629
44328.6430558449	0	697.805	-555.355555555556	135.859259259259
44328.6430559606	0	706.02	-559.237037037037	133.496296296296
44328.6430560764	0	706.02	-562.814814814815	131.007407407407
44328.6430561921	0	713.479	-566.155555555556	128.622222222222
44328.6430563079	0	713.479	-569.007407407408	126.444444444444
44328.6430564236	0	719.672	-571.511111111111	124.222222222222
44328.6430565394	0	719.672	-573.918518518519	122.066666666666
44328.6430566551	0	724.583	-576.474074074074	119.844444444444
44328.6430567708	0	724.583	-579.333333333333	117.733333333333
44328.6430568866	0	729.998	-582.007407407407	115.77037037037
44328.6430570023	0	729.998	-584.696296296296	113.918518518518
44328.6430571181	0	735.361	-587.496296296296	111.948148148148
44328.6430572338	0	735.361	-590.333333333333	109.777777777777
44328.6430573495	0	740.998	-593.266666666667	107.533333333333
44328.6430574653	0	740.998	-596.348148148148	105.229629629629
44328.643057581	0	747.013	-599.562962962963	102.851851851852
44328.6430576968	0	747.013	-602.859259259259	100.533333333333
44328.6430578125	0	753.524	-606.296296296296	98.133333333333
44328.6430579282	0	753.524	-609.711111111111	95.5851851851849
44328.643058044	0	760.376	-613.044444444444	92.9185185185182
44328.6430581597	0	760.376	-616.088888888889	90.2444444444441
44328.6430582755	0	766.754	-618.77037037037	87.4666666666663
44328.6430583912	0	766.754	-621.155555555555	84.5037037037034
44328.6430585069	0	771.821	-623.007407407407	81.9037037037034
44328.6430586227	0	771.821	-624.4	79.4222222222219
44328.6430587384	0	775.065	-625.251851851852	76.8074074074071
44328.6430588542	0	775.065	-625.511111111111	74.6296296296293
44328.6430589699	0	776.176	-625.6	72.7037037037034
44328.6430590856	0	776.176	-625.911111111111	70.7999999999997
44328.6430592014	0	776.576	-626.422222222222	68.9037037037034
44328.6430593171	0	776.576	-626.948148148148	67.2074074074071
44328.6430594329	0	777.613	-627.8	65.296296296296
44328.6430595486	0	777.613	-628.97037037037	63.0888888888886
44328.6430596644	0	779.635	-630.377777777777	60.7777777777775
44328.6430597801	0	779.635	-631.94074074074	58.5259259259256
44328.6430598958	0	782.605	-633.444444444444	56.2148148148145
44328.6430600116	0	782.605	-635.103703703703	53.8148148148145
44328.6430601273	0	785.768	-636.622222222222	51.3481481481478
44328.6430602431	0	785.768	-637.844444444444	48.8148148148145
44328.6430603588	0	788.509	-638.74074074074	46.1481481481478
44328.6430604745	0	788.509	-639.548148148148	43.2592592592589
44328.6430605903	0	790.213	-639.859259259259	40.3999999999997
44328.643060706	0	790.213	-640.133333333333	37.4222222222219
44328.6430608218	0	790.798	-640.525925925925	34.1185185185182
44328.6430609375	0	790.798	-640.888888888888	31.1259259259256
44328.6430610532	0	791.554	-641.429629629629	28.1777777777775
44328.643061169	0	791.554	-642.207407407407	25.0518518518515
44328.6430612847	0	792.873	-643.37037037037	21.7777777777775
44328.6430614005	0	792.873	-644.933333333333	18.3555555555552
44328.6430615162	0	795.599	-647.074074074073	14.7407407407404
44328.6430616319	0	795.599	-649.348148148148	11.2740740740738
44328.6430617477	0	800.014	-651.829629629629	7.78518518518487
44328.6430618634	0	800.014	-654.637037037036	4.43703703703672
44328.6430619792	0	805.303	-657.444444444444	1.14074074074042
44328.6430620949	0	805.303	-660.229629629629	-2.01481481481513
44328.6430622106	0	810.896	-662.792592592592	-5.1851851851855
44328.6430623264	0	810.896	-665.111111111111	-8.31111111111143
44328.6430624421	0	815.777	-667.481481481481	-11.8740740740744
44328.6430625579	0	815.777	-669.496296296296	-15.5333333333337
44328.6430626736	0	820.162	-671.281481481481	-19.2814814814818
44328.6430627894	0	820.162	-672.74074074074	-22.9481481481485
44328.6430629051	0	823.406	-674.029629629629	-26.4370370370374
44328.6430630208	0	823.406	-674.992592592592	-29.7555555555559
44328.6430631366	0	825.658	-676.162962962962	-33.1111111111114
44328.6430632523	0	825.658	-677.377777777777	-36.8000000000003
44328.6430633681	0	828.043	-678.807407407407	-40.7407407407411
44328.6430634838	0	828.043	-680.192592592592	-44.6222222222225
44328.6430635995	0	830.858	-681.859259259259	-48.6074074074077
44328.6430637153	0	830.858	-683.688888888888	-52.6000000000003
44328.643063831	0	834.354	-685.792592592592	-56.42962962963
44328.6430639468	0	834.354	-687.985185185184	-60.2444444444448
44328.6430640625	0	838.65	-690.333333333333	-64.0148148148151
44328.6430641782	0	838.65	-692.837037037036	-67.7777777777781
44328.643064294	0	843.502	-695.562962962962	-71.5629629629633
44328.6430644097	0	843.502	-698.474074074073	-75.4222222222225
44328.6430645255	0	849.139	-701.555555555555	-79.4370370370374
44328.6430646412	0	849.139	-704.629629629629	-83.5777777777781
44328.6430647569	0	855.295	-707.577777777777	-87.5629629629633
44328.6430648727	0	855.295	-710.325925925925	-91.5481481481485
44328.6430649884	0	860.991	-712.607407407407	-95.5407407407411
44328.6430651042	0	860.991	-714.681481481481	-99.4814814814818
44328.6430652199	0	865.347	-716.755555555555	-103.503703703704
44328.6430653357	0	865.347	-718.666666666666	-107.377777777778
44328.6430654514	0	869.332	-720.71111111111	-111.355555555556
44328.6430655671	0	869.332	-722.888888888888	-115.422222222223
44328.6430656829	0	873.554	-725.074074074073	-119.42962962963
44328.6430657986	0	873.554	-727.207407407407	-123.370370370371
44328.6430659144	0	877.873	-729.34074074074	-127.088888888889
44328.6430660301	0	877.873	-731.622222222221	-131.05925925926
44328.6430661458	0	882.288	-734.081481481481	-134.962962962963
44328.6430662616	0	882.288	-736.555555555555	-138.85925925926
44328.6430663773	0	887.221	-739.022222222222	-142.533333333334
44328.6430664931	0	887.221	-741.674074074073	-146.392592592593
44328.6430666088	0	892.34	-744.022222222222	-150.2
44328.6430667245	0	892.34	-746.54074074074	-154.044444444445
44328.6430668403	0	897.207	-748.918518518518	-158.044444444445
44328.643066956	0	897.207	-751.696296296296	-162.340740740741
44328.6430670718	0	902.363	-754.259259259259	-166.592592592593
44328.6430671875	0	902.363	-756.896296296296	-170.970370370371
44328.6430673032	0	907.563	-759.162962962962	-174.903703703704
44328.643067419	0	907.563	-761.31111111111	-178.718518518519
44328.6430675347	0	911.978	-763.54074074074	-182.733333333334
44328.6430676505	0	911.978	-765.548148148147	-186.577777777778
44328.6430677662	0	916.215	-767.644444444444	-190.518518518519
44328.6430678819	0	916.215	-769.829629629629	-194.511111111111
44328.6430679977	0	920.496	-772.11111111111	-198.42962962963
44328.6430681134	0	920.496	-774.466666666666	-202.237037037037
44328.6430682292	0	925.132999999999	-776.762962962962	-205.874074074074
44328.6430683449	0	925.132999999999	-779.577777777777	-209.711111111111
44328.6430684606	0	930.243999999999	-782.688888888888	-213.770370370371
44328.6430685764	0	930.243999999999	-786.044444444444	-217.740740740741
44328.6430686921	0	936.710999999999	-789.496296296296	-221.725925925926
44328.6430688079	0	936.710999999999	-793.088888888888	-225.711111111111
44328.6430689236	0	943.754999999999	-796.799999999999	-229.955555555556
44328.6430690394	0	943.754999999999	-800.259259259259	-234.051851851852
44328.6430691551	0	950.924999999999	-803.97037037037	-238.688888888889
44328.6430692708	0	950.924999999999	-807.577777777777	-243.414814814815
44328.6430693866	0	958.243999999999	-811.111111111111	-248.177777777778
44328.6430695023	0	958.243999999999	-814.459259259259	-252.814814814815
44328.6430696181	0	965.124999999999	-817.696296296296	-257.481481481482
44328.6430697338	0	965.124999999999	-821.066666666666	-262.066666666667
44328.6430698495	0	971.731999999999	-824.385185185185	-266.377777777778
44328.6430699653	0	971.731999999999	-827.614814814814	-270.281481481482
44328.643070081	0	978.279999999999	-831.207407407407	-274.503703703704
44328.6430701968	0	978.279999999999	-834.762962962962	-278.525925925926
44328.6430703125	0	985.427999999999	-838.333333333333	-282.711111111111
44328.6430704282	0	985.427999999999	-841.792592592592	-287.022222222223
44328.643070544	0	992.457999999999	-845.266666666666	-291.466666666667
44328.6430706597	0	992.457999999999	-848.718518518518	-295.844444444445
44328.6430707755	0	999.383999999999	-852.155555555555	-300.466666666667
44328.6430708912	0	999.383999999999	-855.555555555555	-305.007407407408
44328.6430710069	0	1006.221	-858.97037037037	-309.62962962963
44328.6430711227	0	1006.221	-862.251851851851	-314.177777777778
44328.6430712384	0	1012.917	-865.377777777777	-318.622222222222
44328.6430713542	0	1012.917	-868.637037037036	-323.414814814815
44328.6430714699	0	1019.302	-871.644444444444	-328.111111111111
44328.6430715856	0	1019.302	-874.562962962962	-332.6
44328.6430717014	0	1025.228	-877.474074074074	-336.940740740741
44328.6430718171	0	1025.228	-880.296296296296	-341.081481481482
44328.6430719329	0	1030.961	-883.244444444444	-345.340740740741
44328.6430720486	0	1030.961	-886.614814814814	-349.807407407408
44328.6430721643	0	1037.28	-890.333333333333	-354.274074074074
44328.6430722801	0	1037.28	-894.148148148147	-358.548148148148
44328.6430723958	0	1044.813	-898.014814814814	-362.607407407408
44328.6430725116	0	1044.813	-901.977777777777	-366.748148148148
44328.6430726273	0	1052.643	-905.629629629629	-370.681481481482
44328.6430727431	0	1052.643	-909.288888888888	-374.733333333333
44328.6430728588	0	1059.954	-912.622222222221	-378.755555555556
44328.6430729745	0	1059.954	-915.614814814814	-382.696296296296
44328.6430730903	0	1066.28	-918.377777777777	-386.792592592593
44328.643073206	0	1066.28	-920.822222222222	-390.607407407408
44328.6430733218	0	1071.487	-923.362962962962	-394.637037037037
44328.6430734375	0	1071.487	-925.525925925925	-398.118518518519
44328.6430735532	0	1076.191	-927.807407407407	-401.844444444445
44328.643073669	0	1076.191	-930.074074074073	-405.651851851852
44328.6430737847	0	1080.739	-932.362962962962	-409.540740740741
44328.6430739005	0	1080.739	-934.659259259259	-413.362962962963
44328.6430740162	0	1085.324	-937.044444444444	-417.177777777778
44328.6430741319	0	1085.324	-939.681481481481	-420.948148148148
44328.6430742477	0	1090.346	-942.488888888888	-424.42962962963
44328.6430743634	0	1090.346	-945.577777777777	-428.014814814815
44328.6430744792	0	1096.242	-949.177777777777	-431.718518518519
44328.6430745949	0	1096.242	-952.992592592592	-435.392592592593
44328.6430747107	0	1103.657	-956.703703703703	-438.948148148148
44328.6430748264	0	1103.657	-960.474074074073	-442.392592592593
44328.6430749421	0	1111.138	-964.022222222221	-445.533333333334
44328.6430750579	0	1111.138	-967.651851851851	-448.82962962963
44328.6430751736	0	1118.316	-971.288888888888	-452.074074074074
44328.6430752894	0	1118.316	-974.503703703703	-455.111111111111
44328.6430754051	0	1125.168	-977.362962962962	-458.133333333334
44328.6430755208	0	1125.168	-980.103703703703	-461.222222222223
44328.6430756366	0	1130.768	-982.948148148147	-464.318518518519
44328.6430757523	0	1130.768	-985.762962962962	-467.437037037037
44328.6430758681	0	1136.427	-988.703703703703	-470.577777777778
44328.6430759838	0	1136.427	-991.237037037036	-473.303703703704
44328.6430760995	0	1141.901	-993.851851851851	-475.896296296297
44328.6430762153	0	1141.901	-996.525925925925	-478.622222222223
44328.643076331	0	1147.19	-999.081481481481	-481.281481481482
44328.6430764468	0	1147.19	-1001.36296296296	-483.725925925926
44328.6430765625	0	1152.027	-1003.78518518518	-486.170370370371
44328.6430766782	0	1152.027	-1006.34814814815	-488.570370370371
44328.643076794	0	1157.012	-1009.16296296296	-490.733333333334
44328.6430769097	0	1157.012	-1012.00740740741	-492.940740740741
44328.6430770255	0	1162.671	-1015.14074074074	-495.333333333334
44328.6430771412	0	1162.671	-1018.51851851852	-497.755555555556
44328.6430772569	0	1169.182	-1022.17037037037	-500.2
44328.6430773727	0	1169.182	-1025.85925925926	-502.407407407408
44328.6430774884	0	1176.523	-1029.25185185185	-504.325925925926
44328.6430776042	0	1176.523	-1033.05925925926	-506.370370370371
44328.6430777199	0	1183.723	-1036.83703703704	-508.355555555556
44328.6430778357	0	1183.723	-1040.7037037037	-510.503703703704
44328.6430779514	0	1191.367	-1044.45185185185	-512.607407407408
44328.6430780671	0	1191.367	-1048.14814814815	-514.755555555556
44328.6430781829	0	1198.811	-1051.92592592593	-516.933333333334
44328.6430782986	0	1198.811	-1055.84444444444	-519.111111111112
44328.6430784144	0	1206.507	-1059.99259259259	-521.288888888889
44328.6430785301	0	1206.507	-1064.08888888889	-523.548148148149
44328.6430786458	0	1214.751	-1068.15555555555	-525.955555555556
44328.6430787616	0	1214.751	-1071.80740740741	-528.222222222223
44328.6430788773	0	1222.47	-1075.31851851852	-530.62962962963
44328.6430789931	0	1222.47	-1078.51111111111	-533.118518518519
44328.6430791088	0	1229.174	-1081.38518518518	-535.533333333334
44328.6430792245	0	1229.174	-1083.78518518518	-537.770370370371
44328.6430793403	0	1234.448	-1085.73333333333	-539.740740740741
44328.643079456	0	1234.448	-1087.57777777778	-541.792592592593
44328.6430795718	0	1238.241	-1089.42962962963	-543.607407407408
44328.6430796875	0	1238.241	-1091.62962962963	-545.525925925926
44328.6430798032	0	1242.293	-1094.04444444444	-547.333333333334
44328.643079919	0	1242.293	-1096.77777777778	-549.192592592593
44328.6430800347	0	1247.441	-1099.07407407407	-550.585185185186
44328.6430801505	0	1247.441	-1102.14814814815	-552.370370370371
44328.6430802662	0	1252.811	-1105.81481481481	-554.45925925926
44328.6430803819	0	1252.811	-1109.55555555556	-556.555555555556
44328.6430804977	0	1260.218	-1113.39259259259	-558.792592592593
44328.6430806134	0	1260.218	-1117.31111111111	-560.851851851852
44328.6430807292	0	1267.974	-1121.05185185185	-562.696296296297
44328.6430808449	0	1267.974	-1125.28888888889	-564.718518518519
44328.6430809606	0	1275.952	-1129.85925925926	-567.05925925926
44328.6430810764	0	1275.952	-1134.00740740741	-569.45925925926
44328.6430811921	0	1284.671	-1137.86666666667	-571.948148148149
44328.6430813079	0	1284.671	-1141.34074074074	-574.422222222223
44328.6430814236	0	1292.004	-1144.41481481481	-576.733333333334
44328.6430815394	0	1292.004	-1147.08888888889	-578.970370370371
44328.6430816551	0	1297.752	-1149.74074074074	-581.2
44328.6430817708	0	1297.752	-1152.34814814815	-583.214814814815
44328.6430818866	0	1303.011	-1155.2	-585.244444444445
44328.6430820023	0	1303.011	-1158.21481481481	-587.162962962963
44328.6430821181	0	1308.878	-1161.15555555556	-588.874074074075
44328.6430822338	0	1308.878	-1164.46666666667	-590.844444444445
44328.6430823495	0	1315.13	-1167.87407407407	-592.881481481482
44328.6430824653	0	1315.13	-1171.37777777778	-594.933333333334
44328.643082581	0	1322.041	-1175.08148148148	-596.985185185186
44328.6430826968	0	1322.041	-1178.79259259259	-599.051851851852
44328.6430828125	0	1329.456	-1182.77777777778	-601.355555555556
44328.6430829282	0	1329.456	-1186.84444444444	-603.62962962963
44328.643083044	0	1337.508	-1190.53333333333	-605.496296296297
44328.6430831597	0	1337.508	-1194.54814814815	-607.666666666667
44328.6430832755	0	1345.212	-1198.33333333333	-610.066666666667
44328.6430833912	0	1345.212	-1202.15555555556	-612.68888888889
44328.6430835069	0	1352.819	-1205.73333333333	-615.207407407408
44328.6430836227	0	1352.819	-1208.92592592593	-617.45925925926
44328.6430837384	0	1359.589	-1211.91851851852	-619.651851851852
44328.6430838542	0	1359.589	-1214.85185185185	-621.822222222223
44328.6430839699	0	1365.515	-1217.52592592593	-623.785185185186
44328.6430840856	0	1365.515	-1220.42962962963	-625.762962962964
44328.6430842014	0	1371.093	-1223.64444444444	-627.814814814815
44328.6430843171	0	1371.093	-1226.98518518519	-629.970370370371
44328.6430844329	0	1377.649	-1230.42222222222	-632.155555555556
44328.6430845486	0	1377.649	-1233.47407407407	-633.955555555556
44328.6430846643	0	1384.138	-1236.61481481481	-635.851851851853
44328.6430847801	0	1384.138	-1239.85185185185	-638.014814814816
44328.6430848958	0	1390.516	-1243.11851851852	-640.348148148149
44328.6430850116	0	1390.516	-1246.04444444444	-642.370370370371
44328.6430851273	0	1396.709	-1248.77037037037	-644.414814814816
44328.6430852431	0	1396.709	-1251.19259259259	-646.525925925927
44328.6430853588	0	1401.857	-1253.27407407407	-648.444444444445
44328.6430854745	0	1401.857	-1254.98518518518	-650.185185185186
44328.6430855903	0	1405.65	-1256.6	-651.970370370371
44328.643085706	0	1405.65	-1258.06666666667	-653.785185185186
44328.6430858218	0	1408.731	-1259.52592592593	-655.540740740742
44328.6430859375	0	1408.731	-1261.27407407407	-657.45925925926
44328.6430860532	0	1411.938	-1263.26666666667	-659.155555555556
44328.643086169	0	1411.938	-1265.58518518518	-660.933333333334
44328.6430862847	0	1416.249	-1268.00740740741	-662.592592592594
44328.6430864005	0	1416.249	-1270.1037037037	-664.133333333334
44328.6430865162	0	1420.768	-1272.02222222222	-665.548148148149
44328.6430866319	0	1420.768	-1273.6962962963	-666.829629629631
44328.6430867477	0	1424.361	-1275.34074074074	-668.140740740742
44328.6430868634	0	1424.361	-1276.97037037037	-669.511111111112
44328.6430869792	0	1427.635	-1278.54074074074	-670.792592592593
44328.6430870949	0	1427.635	-1280.06666666667	-672.000000000001
44328.6430872107	0	1430.731	-1281.68888888889	-673.096296296297
44328.6430873264	0	1430.731	-1283.43703703704	-674.25925925926
44328.6430874421	0	1434.101	-1285.42222222222	-675.429629629631
44328.6430875579	0	1434.101	-1287.74814814815	-676.681481481482
44328.6430876736	0	1438.412	-1290.05925925926	-677.874074074075
44328.6430877894	0	1438.412	-1292.5037037037	-679.214814814816
44328.6430879051	0	1443.168	-1294.9037037037	-680.51851851852
44328.6430880208	0	1443.168	-1297.56296296296	-681.977777777779
44328.6430881366	0	1448.227	-1300.51851851852	-683.437037037038
44328.6430882523	0	1448.227	-1303.9037037037	-685.081481481482
44328.6430883681	0	1454.568	-1307.42222222222	-686.614814814816
44328.6430884838	0	1454.568	-1311.22222222222	-688.111111111112
44328.6430885995	0	1461.887	-1315.24444444444	-689.874074074075
44328.6430887153	0	1461.887	-1319.0962962963	-691.614814814816
44328.643088831	0	1469.761	-1322.82222222222	-693.31851851852
44328.6430889468	0	1469.761	-1326.4962962963	-695.066666666668
44328.6430890625	0	1477.161	-1329.85185185185	-696.881481481483
[truncated: 13,400 more rows]
