# Supplementary material for: Near-infrared manipulation of multiple neuronal populations via trichromatic upconversion
Source: Nat Commun. 2021 Sep 27;12:5662. doi: 10.1038/s41467-021-25993-7 (PMC8476604; doi:10.1038/s41467-021-25993-7)
Supplement: Supplementary file 7 — Source Data [file 41467_2021_25993_MOESM7_ESM.zip › Source Data/SI 31/808/8_808_2.csv]

DateTime	xPosComp	yPosComp	xPos	yPos
44331.6173174537	0	22.058	-23.6148148148148	139.007407407407
44331.6173175694	0	23.614	-24.9629629629629	139.288888888889
44331.6173176852	0	24.962	-28.4148148148148	139.814814814815
44331.6173178009	0	29.081	-31.3777777777777	140.288888888889
44331.6173179167	0	32.014	-34.5555555555555	141.081481481481
44331.6173180324	0	35.858	-37.6296296296296	141.8
44331.6173181482	0	38.695	-40.2592592592592	142.503703703704
44331.6173182639	0	41.836	-42.9333333333333	143.222222222222
44331.6173183796	0	44.473	-45.4518518518518	143.911111111111
44331.6173184954	0	47.54	-48.0444444444444	144.437037037037
44331.6173186111	0	49.97	-50.4444444444444	144.82962962963
44331.6173187269	0	49.97	-52.6592592592592	145.244444444444
44331.6173188426	0	52.659	-54.5037037037037	145.466666666667
44331.6173189583	0	54.503	-56.1037037037037	145.57037037037
44331.6173190741	0	56.407	-57.5777777777777	145.607407407407
44331.6173191898	0	57.837	-58.837037037037	145.62962962963
44331.6173193056	0	59.296	-59.9925925925925	145.614814814815
44331.6173194213	0	60.415	-61.0592592592592	145.540740740741
44331.617319537	0	61.704	-62.0962962962962	145.422222222222
44331.6173196528	0	62.748	-63.1777777777777	145.377777777778
44331.6173197685	0	64.111	-64.3629629629629	145.288888888889
44331.6173198843	0	65.407	-65.6592592592592	145.192592592593
44331.61732	0	65.407	-67.111111111111	145.066666666667
44331.6173201157	0	67.111	-68.7185185185184	144.962962962963
44331.6173202315	0	68.718	-70.4962962962962	144.785185185185
44331.6173203472	0	70.881	-72.4444444444444	144.518518518519
44331.617320463	0	72.829	-74.4888888888888	144.296296296296
44331.6173205787	0	75.422	-76.9629629629629	143.977777777778
44331.6173206944	0	78.029	-79.5629629629628	143.496296296296
44331.6173208102	0	81.251	-82.3259259259258	143.02962962963
44331.6173209259	0	84.014	-85.2370370370369	142.607407407407
44331.6173210417	0	87.844	-88.4666666666666	142.059259259259
44331.6173211574	0	91.133	-91.8444444444443	141.4
44331.6173212731	0	91.133	-95.3185185185184	140.762962962963
44331.6173213889	0	95.318	-99.1925925925925	139.977777777778
44331.6173215046	0	99.192	-103.237037037037	139.185185185185
44331.6173216204	0	104.029	-107.2	138.42962962963
44331.6173217361	0	107.992	-109.533333333333	137.903703703704
44331.6173218519	0	112.511	-114.414814814815	136.733333333333
44331.6173219676	0	115.622	-117.281481481481	136.02962962963
44331.6173220833	0	118.696	-119.6	135.177777777778
44331.6173221991	0	120.777	-121.496296296296	134.133333333333
44331.6173223148	0	122.481	-122.659259259259	133.088888888889
44331.6173224306	0	123.296	-123.437037037037	132.014814814815
44331.6173225463	0	123.296	-123.977777777778	130.977777777778
44331.617322662	0	123.977	-124.214814814815	130.318518518519
44331.6173227778	0	124.266	-124.57037037037	129.140740740741
44331.6173228935	0	124.644	-125.051851851852	128.096296296296
44331.6173230093	0	125.2	-125.807407407407	126.903703703704
44331.617323125	0	126.126	-126.718518518518	125.696296296296
44331.6173232407	0	127.148	-127.881481481481	124.466666666667
44331.6173233565	0	128.726	-129.296296296296	123.266666666667
44331.6173234722	0	130.156	-130.748148148148	122.118518518519
44331.617323588	0	132.089	-132.088888888889	121.162962962963
44331.6173237037	0	133.867	-134.22962962963	119.711111111111
44331.6173238194	0	133.867	-136.111111111111	118.474074074074
44331.6173239352	0	136.111	-137.955555555555	117.340740740741
44331.6173240509	0	137.955	-140.044444444444	116.007407407407
44331.6173241667	0	140.436	-142.214814814815	114.718518518519
44331.6173242824	0	142.695	-144.592592592593	113.392592592593
44331.6173243981	0	145.569	-147.096296296296	112.081481481482
44331.6173245139	0	148.147	-149.2	111.02962962963
44331.6173246296	0	151.258	-152.251851851852	109.488888888889
44331.6173247454	0	154.051	-155.348148148148	108.014814814815
44331.6173248611	0	157.925	-158.57037037037	106.703703703704
44331.6173249769	0	161.132	-161.748148148148	105.481481481482
44331.6173250926	0	161.132	-164.925925925926	104.214814814815
44331.6173252083	0	164.925	-168.118518518518	103
44331.6173253241	0	168.118	-171.051851851852	101.777777777778
44331.6173254398	0	171.525	-173.007407407407	100.933333333333
44331.6173255556	0	174.036	-176.118518518518	99.4370370370372
44331.6173256713	0	177.058	-178.437037037037	98.1333333333335
44331.617325787	0	179.273	-180.481481481481	96.8222222222224
44331.6173259028	0	181.547	-182.177777777778	95.5333333333335
44331.6173260185	0	183.103	-183.681481481481	94.2444444444446
44331.6173261343	0	184.777	-185.051851851852	93.0592592592594
44331.61732625	0	186.029	-186.266666666667	92.0074074074076
44331.6173263657	0	186.029	-187.125925925926	91.2444444444446
44331.6173264815	0	187.125	-188.074074074074	90.3185185185187
44331.6173265972	0	188.073	-188.644444444444	89.6962962962965
44331.617326713	0	188.754	-189.081481481481	89.214814814815
44331.6173268287	0	189.147	-189.407407407407	88.8370370370372
44331.6173269444	0	189.532	-189.725925925926	88.4888888888891
44331.6173270602	0	189.828	-189.896296296296	88.2740740740743
44331.6173271759	0	190.043	-190.148148148148	88.1259259259261
44331.6173272917	0	190.332	-190.414814814815	88.014814814815
44331.6173274074	0	190.821	-190.896296296296	87.8666666666669
44331.6173275231	0	191.199	-191.288888888889	87.7555555555557
44331.6173276389	0	191.199	-191.718518518518	87.6888888888891
44331.6173277546	0	191.718	-192.22962962963	87.6888888888891
44331.6173278704	0	192.229	-192.962962962963	87.6962962962965
44331.6173279861	0	193.125	-193.859259259259	87.7333333333335
44331.6173281018	0	194.058	-194.962962962963	87.8888888888891
44331.6173282176	0	195.517	-196.051851851852	88.051851851852
44331.6173283333	0	196.924	-197.888888888889	88.3481481481484
44331.6173284491	0	198.813	-199.540740740741	88.4740740740743
44331.6173285648	0	200.776	-201.651851851852	88.8740740740743
44331.6173286806	0	202.065	-202.296296296296	89.0074074074076
44331.6173287963	0	204.406	-204.940740740741	89.4962962962965
44331.617328912	0	204.406	-207.844444444444	89.9703703703706
44331.6173290278	0	207.843	-211.192592592592	90.5555555555558
44331.6173291435	0	211.191	-214.014814814815	91.0222222222224
44331.6173292593	0	215.332	-218.459259259259	91.7851851851854
44331.617329375	0	219.184	-222.244444444444	92.3333333333336
44331.6173294907	0	223.858	-226.111111111111	93.0222222222225
44331.6173296065	0	227.539	-229.651851851852	93.6962962962965
44331.6173297222	0	231.532	-232.659259259259	94.3703703703706
44331.617329838	0	234.11	-234.925925925926	95.0518518518521
44331.6173299537	0	236.273	-236.562962962963	95.8592592592595
44331.6173300694	0	237.554	-237.555555555556	96.4740740740743
44331.6173301852	0	237.554	-238.740740740741	97.377777777778
44331.6173303009	0	238.739	-239.688888888889	98.1629629629632
44331.6173304167	0	239.687	-240.688888888889	99.0814814814817
44331.6173305324	0	240.687	-241.762962962963	99.9555555555558
44331.6173306482	0	241.946	-242.807407407407	100.792592592593
44331.6173307639	0	243.272	-244	101.762962962963
44331.6173308796	0	244.516	-245.385185185185	102.725925925926
44331.6173309954	0	246.39	-246.762962962963	103.585185185185
44331.6173311111	0	248.316	-249.162962962963	105.007407407408
44331.6173312269	0	250.857	-251.333333333333	106.237037037037
44331.6173313426	0	253.013	-253.444444444444	107.192592592593
44331.6173314583	0	253.013	-255.903703703704	108.414814814815
44331.6173315741	0	255.902	-258.585185185185	109.6
44331.6173316898	0	258.583	-261.251851851852	110.614814814815
44331.6173318056	0	261.924	-264.511111111111	111.985185185185
44331.6173319213	0	265.205	-267.325925925926	113.162962962963
44331.617332037	0	269.59	-271.948148148148	115.237037037037
44331.6173321528	0	273.464	-275.785185185185	116.82962962963
44331.6173322685	0	277.99	-279.511111111111	118.466666666667
44331.6173323843	0	281.657	-283.081481481481	119.977777777778
44331.6173325	0	285.094	-286.377777777778	121.392592592593
44331.6173326157	0	288.731	-289.325925925926	122.777777777778
44331.6173327315	0	288.731	-291.933333333333	124.037037037037
44331.6173328472	0	291.931	-294.029629629629	124.992592592593
44331.617332963	0	294.479	-296.785185185185	126.525925925926
44331.6173330787	0	297.242	-298.948148148148	127.866666666667
44331.6173331944	0	299.375	-300.992592592592	129.214814814815
44331.6173333102	0	301.79	-302.97037037037	130.651851851852
44331.6173334259	0	303.694	-304.814814814815	132.081481481482
44331.6173336574	0	305.924	-306.303703703704	133.222222222222
44331.6173337731	0	306.302	-310.22962962963	136.57037037037
44331.6173339699	0	310.65	-312.407407407407	138.251851851852
44331.6173340856	0	312.406	-312.851851851852	138.577777777778
44331.6173342014	0	312.406	-315.02962962963	140.177777777778
44331.6173343171	0	315.028	-317.414814814815	141.8
44331.6173344329	0	315.028	-319.888888888889	143.355555555556
44331.6173345486	0	319.887	-322.466666666667	144.859259259259
44331.6173346644	0	319.887	-325.414814814815	146.162962962963
44331.6173347801	0	325.413	-328.466666666667	147.674074074074
44331.6173348958	0	325.413	-331.725925925926	149.133333333333
44331.6173350116	0	331.724	-335.096296296296	150.725925925926
44331.6173351273	0	331.724	-338.385185185185	152.2
44331.6173352431	0	338.383	-341.414814814815	153.451851851852
44331.6173353588	0	338.383	-343.977777777778	154.785185185185
44331.6173354745	0	343.976	-346.377777777778	156.088888888889
44331.6173355903	0	343.976	-348.585185185185	157.296296296296
44331.617335706	0	348.583	-350.540740740741	158.459259259259
44331.6173358218	0	348.583	-352.155555555556	159.57037037037
44331.6173359375	0	352.153	-353.666666666667	160.659259259259
44331.6173360532	0	352.153	-355.014814814815	161.977777777778
44331.617336169	0	355.012	-355.962962962963	163.244444444445
44331.6173362847	0	355.012	-356.844444444444	164.614814814815
44331.6173364005	0	356.842	-357.562962962963	166.007407407408
44331.6173365162	0	356.842	-358.22962962963	167.444444444445
44331.6173366319	0	358.227	-358.748148148148	169.014814814815
44331.6173367477	0	358.227	-359.037037037037	170.414814814815
44331.6173368634	0	359.034	-359.437037037037	171.844444444445
44331.6173369792	0	359.034	-360.022222222222	173.222222222222
44331.6173370949	0	360.019	-360.703703703704	174.711111111111
44331.6173372107	0	360.019	-361.57037037037	176.207407407408
44331.6173373264	0	361.567	-362.696296296296	177.8
44331.6173374421	0	361.567	-363.814814814815	179.2
44331.6173375579	0	363.811	-365.333333333333	180.696296296296
44331.6173376736	0	363.811	-367.162962962963	182.325925925926
44331.6173377894	0	367.159	-369.162962962963	183.911111111111
44331.6173379051	0	367.159	-371.42962962963	185.496296296296
44331.6173380208	0	371.426	-373.82962962963	186.962962962963
44331.6173381366	0	371.426	-376.592592592593	188.525925925926
44331.6173382523	0	376.589	-380.007407407407	190.214814814815
44331.6173383681	0	376.589	-383.362962962963	191.82962962963
44331.6173384838	0	383.359	-386.955555555555	193.325925925926
44331.6173385995	0	383.359	-390.592592592593	194.911111111111
44331.6173387153	0	390.589	-394.4	196.466666666667
44331.617338831	0	390.589	-397.881481481481	197.977777777778
44331.6173389468	0	397.878	-401.155555555555	199.444444444445
44331.6173390625	0	397.878	-404.162962962963	200.822222222222
44331.6173391782	0	404.159	-406.740740740741	202.192592592593
44331.617339294	0	404.159	-409.237037037037	203.62962962963
44331.6173394097	0	409.233	-411.777777777778	205.014814814815
44331.6173395255	0	409.233	-414.251851851852	206.42962962963
44331.6173396412	0	414.248	-416.762962962963	208.044444444445
44331.6173397569	0	414.248	-419.214814814815	209.666666666667
44331.6173398727	0	419.211	-421.718518518518	211.333333333333
44331.6173399884	0	419.211	-424.281481481481	213.103703703704
44331.6173401042	0	424.278	-426.785185185185	214.770370370371
44331.6173402199	0	424.278	-429.451851851852	216.481481481482
44331.6173403357	0	429.448	-432.17037037037	218.222222222222
44331.6173404514	0	429.448	-435.037037037037	219.881481481482
44331.6173405671	0	435.033	-438.118518518518	221.548148148148
44331.6173406829	0	435.033	-441.185185185185	223.148148148148
44331.6173407986	0	441.181	-444.496296296296	224.918518518519
44331.6173409144	0	441.181	-447.911111111111	226.57037037037
44331.6173410301	0	447.907	-451.6	228.414814814815
44331.6173411458	0	447.907	-455.325925925926	230.133333333333
44331.6173412616	0	455.322	-458.940740740741	231.896296296296
44331.6173413773	0	455.322	-462.281481481481	233.348148148148
44331.6173414931	0	462.278	-465.407407407407	234.837037037037
44331.6173416088	0	462.278	-468.466666666667	236.185185185185
44331.6173417245	0	468.463	-471.637037037037	237.548148148148
44331.6173418403	0	468.463	-474.6	238.822222222222
44331.617341956	0	474.596	-477.333333333333	240.059259259259
44331.6173420718	0	474.596	-479.97037037037	241.333333333333
44331.6173421875	0	479.966	-482.562962962963	242.592592592593
44331.6173423032	0	479.966	-484.896296296296	243.837037037037
44331.617342419	0	484.892	-486.814814814815	244.933333333333
44331.6173425347	0	484.892	-488.459259259259	245.918518518519
44331.6173426505	0	488.455	-489.992592592593	246.785185185185
44331.6173427662	0	488.455	-491.355555555556	247.466666666667
44331.6173428819	0	491.351	-492.525925925926	248.007407407407
44331.6173429977	0	491.351	-493.6	248.348148148148
44331.6173431134	0	493.595	-494.562962962963	248.533333333333
44331.6173432292	0	493.595	-495.62962962963	248.733333333333
44331.6173433449	0	495.625	-496.955555555556	248.955555555556
44331.6173434606	0	495.625	-498.407407407407	249.111111111111
44331.6173435764	0	498.403	-500.318518518518	249.259259259259
44331.6173436921	0	498.403	-502.37037037037	249.42962962963
44331.6173438079	0	502.366	-504.748148148148	249.525925925926
44331.6173439236	0	502.366	-507.340740740741	249.62962962963
44331.6173440394	0	507.336	-510.066666666667	249.688888888889
44331.6173441551	0	507.336	-512.911111111111	249.718518518519
44331.6173442708	0	512.906	-516.037037037037	249.681481481482
44331.6173443866	0	512.906	-519.17037037037	249.681481481482
44331.6173445023	0	519.165	-522.496296296296	249.503703703704
44331.6173446181	0	519.165	-525.844444444445	249.244444444444
44331.6173447338	0	525.839	-529.207407407407	248.837037037037
44331.6173448495	0	525.839	-532.62962962963	248.244444444444
44331.6173449653	0	532.624	-536.02962962963	247.637037037037
44331.617345081	0	532.624	-539.585185185185	246.948148148148
44331.6173451968	0	539.58	-542.837037037037	246.214814814815
44331.6173453125	0	539.58	-546.577777777778	245.251851851852
44331.6173454282	0	546.573	-550.251851851852	244.325925925926
44331.617345544	0	546.573	-554.22962962963	243.414814814815
44331.6173456597	0	554.225	-558.125925925926	242.422222222222
44331.6173457755	0	554.225	-562.207407407407	241.4
44331.6173458912	0	562.203	-566.066666666667	240.37037037037
44331.6173460069	0	562.203	-569.814814814815	239.111111111111
44331.6173461227	0	569.81	-573.155555555556	237.97037037037
44331.6173462384	0	569.81	-575.888888888889	236.711111111111
44331.6173463542	0	575.884	-577.903703703704	235.392592592593
44331.6173464699	0	575.884	-579.859259259259	233.940740740741
44331.6173465856	0	579.854	-581.2	232.614814814815
44331.6173467014	0	579.854	-582.518518518519	231.140740740741
44331.6173468171	0	582.513	-583.592592592593	229.666666666667
44331.6173469329	0	582.513	-584.874074074074	228.148148148148
44331.6173470486	0	584.869	-586.385185185185	226.644444444445
44331.6173471643	0	584.869	-588.148148148148	225.222222222222
44331.6173472801	0	588.143	-590.088888888889	223.881481481482
44331.6173473958	0	588.143	-592.059259259259	222.511111111111
44331.6173475116	0	592.054	-593.985185185185	220.933333333333
44331.6173476273	0	592.054	-595.674074074074	219.348148148148
44331.6173477431	0	595.669	-597.37037037037	217.577777777778
44331.6173478588	0	595.669	-598.918518518518	215.755555555556
44331.6173479745	0	598.913	-600.42962962963	213.740740740741
44331.6173480903	0	598.913	-601.940740740741	211.762962962963
44331.617348206	0	601.935	-603.555555555555	209.733333333333
44331.6173483218	0	601.935	-605.118518518518	207.725925925926
44331.6173484375	0	605.113	-606.548148148148	205.814814814815
44331.6173485532	0	605.113	-608	204
44331.617348669	0	607.994	-609.488888888889	202.207407407407
44331.6173487847	0	607.994	-610.911111111111	200.333333333333
44331.6173489005	0	610.905	-612.081481481481	198.422222222222
44331.6173490162	0	610.905	-613.074074074074	196.548148148148
44331.6173491319	0	613.068	-614.066666666667	194.644444444444
44331.6173492477	0	613.068	-614.822222222222	192.674074074074
44331.6173493634	0	614.816	-615.362962962963	190.762962962963
44331.6173494792	0	614.816	-615.8	188.792592592593
44331.6173495949	0	615.794	-616.125925925926	186.896296296296
44331.6173497107	0	615.794	-616.414814814815	185.2
44331.6173498264	0	616.409	-616.62962962963	183.792592592593
44331.6173499421	0	616.409	-616.762962962963	182.688888888889
44331.6173500579	0	616.757	-616.911111111111	181.644444444444
44331.6173501736	0	616.757	-617.059259259259	180.77037037037
44331.6173502894	0	617.053	-617.303703703704	179.881481481482
44331.6173504051	0	617.053	-617.666666666667	178.888888888889
44331.6173505208	0	617.66	-617.955555555555	178.325925925926
44331.6173506366	0	617.66	-618.459259259259	177.6
44331.6173507523	0	618.453	-619.029629629629	176.918518518519
44331.6173508681	0	618.453	-619.8	176.311111111111
44331.6173509838	0	619.794	-620.644444444444	175.807407407407
44331.6173510995	0	619.794	-621.674074074074	175.281481481482
44331.6173512153	0	621.668	-622.829629629629	174.955555555556
44331.617351331	0	621.668	-624.185185185185	174.740740740741
44331.6173514468	0	624.179	-625.659259259259	174.644444444444
44331.6173515625	0	624.179	-627.251851851852	174.577777777778
44331.6173516782	0	627.246	-627.777777777778	174.57037037037
44331.617351794	0	627.246	-629.555555555556	174.533333333333
44331.6173519097	0	629.55	-631.407407407407	174.614814814815
44331.6173520255	0	629.55	-633.525925925926	174.607407407407
44331.6173521412	0	633.52	-635.711111111111	174.711111111111
44331.6173522569	0	633.52	-638.022222222222	174.8
44331.6173523727	0	638.016	-640.437037037037	174.940740740741
44331.6173524884	0	638.016	-643.022222222222	175.125925925926
44331.6173526042	0	643.016	-645.318518518519	175.274074074074
44331.6173527199	0	643.016	-647.266666666667	175.444444444444
44331.6173528356	0	647.26	-649.037037037037	175.688888888889
44331.6173529514	0	647.26	-650.414814814815	175.8
44331.6173530671	0	650.408	-651.214814814815	176.014814814815
44331.6173531829	0	650.408	-651.540740740741	176.222222222222
44331.6173532986	0	651.534	-651.666666666667	176.488888888889
44331.6173534144	0	651.534	-651.674074074074	176.777777777778
44331.6173535301	0	651.667	-651.874074074074	177.162962962963
44331.6173536458	0	651.667	-652.392592592593	177.748148148148
44331.6173537616	0	652.386	-653.244444444444	178.42962962963
44331.6173538773	0	652.386	-654.392592592593	179.222222222222
44331.6173539931	0	654.386	-655.57037037037	180.014814814815
44331.6173541088	0	654.386	-656.777777777778	180.740740740741
44331.6173542245	0	656.771	-658.17037037037	181.62962962963
44331.6173543403	0	656.771	-659.555555555556	182.562962962963
44331.617354456	0	659.549	-661	183.540740740741
44331.6173545718	0	659.549	-662.562962962963	184.644444444445
44331.6173546875	0	662.556	-664.214814814815	185.718518518519
44331.6173548032	0	662.556	-665.955555555556	186.837037037037
44331.617354919	0	665.949	-667.955555555556	188.022222222222
44331.6173550347	0	665.949	-670.296296296296	189.303703703704
44331.6173551505	0	670.29	-672.711111111111	190.644444444445
44331.6173552662	0	670.29	-675.281481481481	191.985185185185
44331.6173553819	0	675.275	-678.177777777778	193.437037037037
44331.6173554977	0	675.275	-681.444444444444	195.096296296296
44331.6173556134	0	681.438	-684.540740740741	196.62962962963
44331.6173557292	0	681.438	-687.488888888889	198.051851851852
44331.6173558449	0	687.482	-690.148148148148	199.407407407407
44331.6173559606	0	687.482	-692.748148148148	200.837037037037
44331.6173560764	0	692.741	-695.318518518518	202.2
44331.6173561921	0	692.741	-697.822222222222	203.392592592593
44331.6173563079	0	697.815	-700.466666666666	204.585185185185
44331.6173564236	0	697.815	-703.229629629629	205.911111111111
44331.6173565394	0	703.222	-705.911111111111	207.303703703704
44331.6173566551	0	703.222	-708.955555555555	208.837037037037
44331.6173567708	0	708.948	-711.881481481481	210.125925925926
44331.6173568866	0	708.948	-715.118518518518	211.622222222222
44331.6173570023	0	715.111	-718.4	213.103703703704
44331.6173571181	0	715.111	-721.925925925926	214.607407407408
44331.6173572338	0	721.918	-725.414814814815	216.111111111111
44331.6173573495	0	721.918	-729.088888888889	217.622222222222
44331.6173574653	0	729.081	-732.844444444444	219.066666666667
44331.617357581	0	729.081	-736.748148148148	220.725925925926
44331.6173576968	0	736.74	-740.651851851852	222.370370370371
44331.6173578125	0	736.74	-744.622222222222	223.970370370371
44331.6173579282	0	744.614	-748.711111111111	225.481481481482
44331.617358044	0	744.614	-752.866666666667	226.837037037037
44331.6173581597	0	752.858	-756.918518518518	228.133333333333
44331.6173582755	0	752.858	-760.911111111111	229.414814814815
44331.6173583912	0	760.902	-764.903703703704	230.577777777778
44331.6173585069	0	760.902	-768.644444444444	231.6
44331.6173586227	0	768.635	-772.281481481481	232.540740740741
44331.6173587384	0	768.635	-775.711111111111	233.451851851852
44331.6173588542	0	775.702	-779.192592592593	234.377777777778
44331.6173589699	0	775.702	-782.637037037037	235.311111111111
44331.6173590856	0	782.628	-786.22962962963	236.459259259259
44331.6173592014	0	782.628	-789.918518518519	237.82962962963
44331.6173593171	0	789.909	-793.103703703704	238.992592592593
44331.6173594329	0	789.909	-796.007407407408	240.192592592593
44331.6173595486	0	795.998	-798.592592592593	241.170370370371
44331.6173596643	0	795.998	-801.118518518519	242.207407407408
44331.6173597801	0	801.109	-803.42962962963	243.037037037037
44331.6173598958	0	801.109	-805.614814814815	243.822222222222
44331.6173600116	0	805.605	-807.703703703704	244.511111111111
44331.6173601273	0	805.605	-810.111111111111	245.259259259259
44331.6173602431	0	810.101	-812.666666666667	246.111111111111
44331.6173603588	0	810.101	-815.518518518519	246.955555555556
44331.6173604745	0	815.508	-818.414814814815	247.674074074074
44331.6173605903	0	815.508	-821.377777777778	248.162962962963
44331.617360706	0	821.367	-824.481481481482	248.881481481482
44331.6173608218	0	821.367	-827.555555555556	249.37037037037
44331.6173609375	0	827.545	-830.57037037037	249.785185185185
44331.6173610532	0	827.545	-833.459259259259	250.162962962963
44331.617361169	0	833.449	-836.407407407407	250.414814814815
44331.6173612847	0	833.449	-839.474074074074	250.607407407408
44331.6173614005	0	839.464	-842.577777777778	250.837037037037
44331.6173615162	0	839.464	-845.82962962963	250.992592592593
44331.6173616319	0	845.82	-849.2	251.185185185185
44331.6173617477	0	845.82	-852.785185185185	251.288888888889
44331.6173618634	0	852.776	-856.525925925926	251.348148148148
44331.6173619792	0	852.776	-859.081481481481	251.533333333333
44331.6173620949	0	859.072	-862.4	251.8
44331.6173622107	0	859.072	-866.666666666667	251.925925925926
44331.6173623264	0	866.657	-870.703703703704	251.992592592593
44331.6173624421	0	866.657	-874.755555555556	252.2
44331.6173625579	0	874.746	-878.733333333333	252.355555555556
44331.6173626736	0	874.746	-882.2	252.711111111111
44331.6173627894	0	882.19	-885.555555555556	252.992592592593
44331.6173629051	0	882.19	-888.614814814815	253.103703703704
44331.6173630208	0	888.605	-891.688888888889	253.325925925926
44331.6173631366	0	888.605	-894.592592592593	253.407407407408
44331.6173632523	0	894.583	-897.392592592593	253.42962962963
44331.6173633681	0	894.583	-900.162962962963	253.407407407408
44331.6173634838	0	900.153	-902.822222222222	253.362962962963
44331.6173635995	0	900.153	-905.459259259259	253.111111111111
44331.6173637153	0	905.449	-908.014814814815	252.703703703704
44331.617363831	0	905.449	-910.407407407408	252.4
44331.6173639468	0	910.397	-913.133333333333	251.703703703704
44331.6173640625	0	910.397	-916.111111111111	251.088888888889
44331.6173641782	0	916.101	-918.540740740741	250.622222222222
44331.617364294	0	916.101	-921.333333333333	249.97037037037
44331.6173644097	0	921.323	-924.496296296296	249.540740740741
44331.6173645255	0	921.323	-927.837037037037	249.088888888889
44331.6173646412	0	927.827	-931.548148148148	248.244444444445
44331.6173647569	0	927.827	-935.437037037037	247.244444444445
44331.6173648727	0	935.427	-939.659259259259	246.481481481482
44331.6173649884	0	935.427	-944.42962962963	245.762962962963
44331.6173651042	0	944.42	-948.392592592593	245.148148148148
44331.6173652199	0	944.42	-952.977777777778	244.42962962963
44331.6173653356	0	952.968	-957.311111111111	243.837037037037
44331.6173654514	0	952.968	-961.348148148148	243.362962962963
44331.6173655671	0	961.338	-965.333333333333	242.866666666667
44331.6173656829	0	961.338	-969.288888888889	242.222222222222
44331.6173657986	0	969.279	-972.785185185185	241.792592592593
44331.6173659144	0	969.279	-975.711111111111	241.266666666667
44331.6173660301	0	975.701	-978.481481481482	240.6
44331.6173661458	0	975.701	-981.370370370371	239.718518518519
44331.6173662616	0	981.36	-984.096296296297	238.703703703704
44331.6173663773	0	981.36	-986.42962962963	237.651851851852
44331.6173664931	0	986.419	-988.481481481482	236.6
44331.6173666088	0	986.419	-990.377777777778	235.496296296296
44331.6173667245	0	990.367	-992.22962962963	234.318518518519
44331.6173668403	0	990.367	-994.051851851852	233.162962962963
44331.617366956	0	994.041	-996.170370370371	231.911111111111
44331.6173670718	0	994.041	-998.496296296297	230.703703703704
44331.6173671875	0	998.485	-1000.6962962963	229.548148148148
44331.6173673032	0	998.485	-1002.66666666667	228.540740740741
44331.617367419	0	1002.655	-1004.5037037037	227.451851851852
44331.6173675347	0	1002.655	-1006.21481481482	226.511111111111
44331.6173676505	0	1006.203	-1007.76296296296	225.57037037037
44331.6173677662	0	1006.203	-1009.22962962963	224.592592592593
44331.6173678819	0	1009.218	-1010.61481481482	223.585185185185
44331.6173679977	0	1009.218	-1012.04444444444	222.644444444444
44331.6173681134	0	1012.033	-1013.84444444444	221.681481481482
44331.6173682292	0	1012.033	-1015.47407407407	220.911111111111
44331.6173683449	0	1015.463	-1017.33333333333	220.111111111111
44331.6173684606	0	1015.463	-1019.17777777778	219.318518518519
44331.6173685764	0	1019.167	-1020.73333333333	218.637037037037
44331.6173686921	0	1019.167	-1022.51851851852	218.2
44331.6173688079	0	1022.508	-1024.61481481482	217.792592592593
44331.6173689236	0	1022.508	-1026.54814814815	217.42962962963
44331.6173690394	0	1026.538	-1028.55555555556	217.185185185185
44331.6173691551	0	1026.538	-1030.56296296296	216.911111111111
44331.6173692708	0	1030.553	-1032.53333333333	216.622222222222
44331.6173693866	0	1030.553	-1034.46666666667	216.466666666667
44331.6173695023	0	1034.457	-1036.46666666667	216.266666666667
44331.6173696181	0	1034.457	-1038.34074074074	216.103703703704
44331.6173697338	0	1038.331	-1039.97777777778	216
44331.6173698495	0	1038.331	-1041.36296296296	215.955555555556
44331.6173699653	0	1041.353	-1042.25925925926	215.888888888889
44331.617370081	0	1041.353	-1042.73333333333	215.874074074074
44331.6173701968	0	1042.723	-1042.86666666667	215.888888888889
44331.6173703125	0	1042.723	-1042.87407407407	215.955555555556
44331.6173704282	0	1042.864	-1042.87407407407	216.074074074074
44331.617370544	0	1042.864	-1042.99259259259	216.274074074074
44331.6173706597	0	1042.983	-1043.46666666667	216.62962962963
44331.6173707755	0	1042.983	-1043.46666666667	216.62962962963
44331.6173708912	0	1043.457	-1044.31851851852	217.111111111111
44331.6173710069	0	1043.457	-1044.31851851852	217.111111111111
44331.6173711227	0	1044.309	-1046.40740740741	218
44331.6173712384	0	1044.309	-1049.24444444444	219.111111111111
44331.6173713542	0	1049.235	-1051.14814814815	219.777777777778
44331.6173714699	0	1049.235	-1053.34074074074	220.533333333333
44331.6173715856	0	1053.331	-1055.80740740741	221.281481481482
44331.6173717014	0	1053.331	-1058.45925925926	221.948148148148
44331.6173718171	0	1058.45	-1061.25185185185	222.637037037037
44331.6173719329	0	1058.45	-1064.64444444445	223.377777777778
44331.6173720486	0	1064.635	-1068.39259259259	224.22962962963
44331.6173721644	0	1064.635	-1072.31851851852	225.066666666667
44331.6173722801	0	1072.309	-1076.47407407407	226.148148148148
44331.6173723958	0	1072.309	-1080.56296296296	227.474074074074
44331.6173725116	0	1080.553	-1084.60740740741	228.866666666667
44331.6173726273	0	1080.553	-1088.53333333333	230.096296296296
44331.6173727431	0	1088.523	-1092.44444444445	231.555555555556
44331.6173728588	0	1088.523	-1095.85925925926	232.918518518519
44331.6173729745	0	1095.849	-1098.62962962963	234.162962962963
44331.6173730903	0	1095.849	-1101.23703703704	235.488888888889
44331.617373206	0	1101.227	-1103.44444444445	236.666666666667
44331.6173733218	0	1101.227	-1105.5037037037	237.792592592593
44331.6173734375	0	1105.494	-1107.46666666667	238.985185185185
44331.6173735532	0	1105.494	-1109.54074074074	240.148148148148
44331.617373669	0	1109.531	-1111.56296296296	241.222222222222
44331.6173737847	0	1109.531	-1113.94074074074	242.355555555556
44331.6173739005	0	1113.931	-1116.44444444445	243.444444444444
44331.6173740162	0	1113.931	-1118.82222222222	244.259259259259
44331.6173741319	0	1118.812	-1121.46666666667	245.274074074074
44331.6173742477	0	1118.812	-1124.05185185185	246.222222222222
44331.6173743634	0	1124.042	-1127.15555555556	247.348148148148
44331.6173744792	0	1124.042	-1130.2962962963	248.362962962963
44331.6173745949	0	1130.286	-1133.98518518519	249.644444444444
44331.6173747107	0	1130.286	-1137.94074074074	251.007407407407
44331.6173748264	0	1137.93	-1141.55555555556	252.177777777778
44331.6173749421	0	1137.93	-1145.39259259259	253.140740740741
44331.6173750579	0	1145.382	-1149.45925925926	254.311111111111
44331.6173751736	0	1145.382	-1153.72592592593	255.925925925926
44331.6173752894	0	1153.715	-1158	257.392592592593
44331.6173754051	0	1153.715	-1162	258.985185185185
44331.6173755208	0	1161.989	-1165.73333333333	260.466666666667
44331.6173756366	0	1161.989	-1168.85925925926	261.933333333333
44331.6173757523	0	1168.848	-1171.45925925926	263.244444444444
44331.6173758681	0	1168.848	-1173.8	264.511111111111
44331.6173759838	0	1173.789	-1175.64444444444	265.6
44331.6173760995	0	1173.789	-1177.16296296296	266.562962962963
44331.6173762153	0	1177.152	-1178.68888888889	267.518518518519
44331.617376331	0	1177.152	-1180.31111111111	268.503703703704
44331.6173764468	0	1180.3	-1182.14814814815	269.562962962963
44331.6173765625	0	1180.3	-1183.97037037037	270.511111111111
44331.6173766782	0	1183.959	-1186.16296296296	271.481481481482
44331.617376794	0	1183.959	-1188.7037037037	272.577777777778
44331.6173769097	0	1188.692	-1191.17777777778	273.496296296296
44331.6173770255	0	1188.692	-1193.81481481482	274.548148148148
44331.6173771412	0	1193.803	-1196.47407407407	275.422222222222
44331.6173772569	0	1193.803	-1199.8	276.392592592593
44331.6173773727	0	1199.788	-1203.17037037037	277.2
44331.6173774884	0	1199.788	-1206.86666666667	277.985185185185
44331.6173776042	0	1206.855	-1210.77037037037	278.859259259259
44331.6173777199	0	1206.855	-1214.4	279.62962962963
44331.6173778356	0	1214.388	-1218.42962962963	280.503703703704
44331.6173779514	0	1214.388	-1222.75555555556	281.637037037037
44331.6173780671	0	1222.744	-1227.07407407407	283.111111111111
44331.6173781829	0	1222.744	-1231.24444444445	284.466666666667
44331.6173782986	0	1231.233	-1234.94814814815	285.607407407407
44331.6173784144	0	1231.233	-1238	286.711111111111
44331.6173785301	0	1237.989	-1240.54074074074	287.518518518519
44331.6173786458	0	1237.989	-1243.05925925926	288.318518518519
44331.6173787616	0	1243.048	-1245.06666666667	288.992592592593
44331.6173788773	0	1243.048	-1246.68888888889	289.511111111111
44331.6173789931	0	1246.678	-1247.93333333333	290.014814814815
44331.6173791088	0	1246.678	-1249.03703703704	290.525925925926
44331.6173792245	0	1249.026	-1250.24444444445	291.148148148148
44331.6173793403	0	1249.026	-1251.6	291.814814814815
44331.617379456	0	1251.589	-1253.11851851852	292.474074074074
44331.6173795718	0	1251.589	-1254.91851851852	293.170370370371
44331.6173796875	0	1254.908	-1256.73333333333	293.962962962963
44331.6173798032	0	1254.908	-1258.57777777778	294.82962962963
44331.617379919	0	1258.567	-1260.4	295.718518518519
44331.6173800347	0	1258.567	-1262.04444444445	296.614814814815
44331.6173801505	0	1262.034	-1263.71851851852	297.437037037037
44331.6173802662	0	1262.034	-1265.4962962963	298.140740740741
44331.6173803819	0	1265.486	-1267.46666666667	298.82962962963
44331.6173804977	0	1265.486	-1269.82222222222	299.488888888889
44331.6173806134	0	1269.812	-1272.31111111111	300.259259259259
44331.6173807292	0	1269.812	-1274.94814814815	300.97037037037
44331.6173808449	0	1274.938	-1278.02222222222	301.792592592593
44331.6173809606	0	1274.938	-1281.05925925926	302.918518518519
44331.6173810764	0	1281.049	-1284.35555555556	304.259259259259
44331.6173811921	0	1281.049	-1287.41481481482	305.533333333333
44331.6173813079	0	1287.405	-1290.47407407407	306.940740740741
44331.6173814236	0	1287.405	-1293.34074074074	308.22962962963
44331.6173815393	0	1293.331	-1296.12592592593	309.755555555556
44331.6173816551	0	1293.331	-1298.41481481482	310.962962962963
44331.6173817708	0	1298.405	-1300.28148148148	312.081481481481
44331.6173818866	0	1298.405	-1301.81481481482	313.133333333333
44331.6173820023	0	1301.805	-1303.03703703704	314.059259259259
44331.6173821181	0	1301.805	-1304.06666666667	315.014814814815
44331.6173822338	0	1304.057	-1305.12592592593	315.933333333333
44331.6173823495	0	1304.057	-1306.2962962963	316.888888888889
44331.6173824653	0	1306.287	-1307.62222222222	317.837037037037
44331.617382581	0	1306.287	-1309.11851851852	318.822222222222
44331.6173826968	0	1309.109	-1310.95555555556	319.948148148148
44331.6173828125	0	1309.109	-1313.07407407407	321.140740740741
44331.6173829282	0	1313.065	-1315.57037037037	322.518518518519
44331.617383044	0	1313.065	-1318.14074074074	323.933333333333
44331.6173831597	0	1318.132	-1320.93333333333	325.37037037037
44331.6173832755	0	1318.132	-1324.00740740741	326.8
44331.6173833912	0	1323.999	-1327.4962962963	328.466666666667
44331.6173835069	0	1323.999	-1331.12592592593	330.148148148148
44331.6173836227	0	1331.118	-1334.92592592593	332
44331.6173837384	0	1331.118	-1338.8962962963	333.888888888889
44331.6173838542	0	1338.888	-1342.92592592593	335.762962962963
44331.6173839699	0	1338.888	-1346.97777777778	337.718518518519
44331.6173840857	0	1346.969	-1351.02962962963	339.62962962963
44331.6173842014	0	1346.969	-1354.97777777778	341.57037037037
44331.6173843171	0	1354.969	-1358.67407407407	343.362962962963
44331.6173844329	0	1354.969	-1362.02222222222	345.185185185185
44331.6173845486	0	1362.013	-1365.15555555556	346.962962962963
44331.6173846644	0	1362.013	-1367.8962962963	348.688888888889
44331.6173847801	0	1367.887	-1370.2962962963	350.303703703704
44331.6173848958	0	1367.887	-1372.71111111111	351.881481481482
44331.6173850116	0	1372.702	-1375.13333333333	353.4
44331.6173851273	0	1372.702	-1377.47407407408	354.903703703704
44331.6173852431	0	1377.465	-1379.65925925926	356.318518518519
44331.6173853588	0	1377.465	-1382.02222222222	357.762962962963
44331.6173854745	0	1382.013	-1384.38518518519	359.207407407407
44331.6173855903	0	1382.013	-1386.98518518519	360.733333333333
44331.617385706	0	1386.976	-1389.59259259259	362.237037037037
44331.6173858218	0	1386.976	-1391.6	363.414814814815
44331.6173859375	0	1391.591	-1394.25925925926	364.859259259259
44331.6173860532	0	1391.591	-1397.24444444445	366.562962962963
44331.617386169	0	1397.235	-1400.08888888889	368.333333333333
44331.6173862847	0	1397.235	-1402.74814814815	370.022222222222
44331.6173864005	0	1402.739	-1405.40740740741	371.711111111111
44331.6173865162	0	1402.739	-1407.87407407407	373.37037037037
44331.6173866319	0	1407.865	-1410.22222222222	374.962962962963
44331.6173867477	0	1407.865	-1412.48888888889	376.481481481482
44331.6173868634	0	1412.48	-1414.73333333333	377.918518518519
44331.6173869792	0	1412.48	-1417.31111111111	379.511111111111
44331.6173870949	0	1417.302	-1419.55555555556	380.711111111111
44331.6173872106	0	1417.302	-1422.12592592593	381.992592592593
44331.6173873264	0	1422.117	-1424.65185185185	383.214814814815
44331.6173874421	0	1422.117	-1427.21481481482	384.311111111111
44331.6173875579	0	1427.206	-1429.82222222222	385.362962962963
44331.6173876736	0	1427.206	-1432.14814814815	386.259259259259
44331.6173877894	0	1432.139	-1434.35555555556	386.940740740741
44331.6173879051	0	1432.139	-1436.36296296296	387.525925925926
44331.6173880208	0	1436.354	-1438.24444444445	387.962962962963
44331.6173881366	0	1436.354	-1440.42222222222	388.362962962963
44331.6173882523	0	1440.413	-1442.80740740741	388.748148148148
44331.6173883681	0	1442.798	-1445.31111111111	389.044444444445
44331.6173884838	0	1442.798	-1448.40740740741	389.333333333333
44331.6173885995	0	1448.398	-1451.13333333333	389.503703703704
44331.6173887153	0	1448.398	-1454.34074074074	389.577777777778
44331.617388831	0	1454.331	-1457.97777777778	389.666666666667
44331.6173889468	0	1454.331	-1461.61481481482	389.8
44331.6173890625	0	1461.605	-1465.48148148148	389.822222222222
44331.6173891782	0	1461.605	-1469.51851851852	389.822222222222
44331.617389294	0	1469.509	-1473.68148148148	389.807407407408
44331.6173894097	0	1469.509	-1477.85925925926	389.837037037037
44331.6173895255	0	1477.85	-1481.9037037037	389.896296296296
44331.6173896412	0	1477.85	-1486.04444444444	389.896296296296
44331.6173897569	0	1486.035	-1490.11851851852	389.955555555556
44331.6173898727	0	1486.035	-1494.04444444444	389.962962962963
44331.6173899884	0	1494.035	-1497.67407407407	390.096296296296
44331.6173901042	0	1494.035	-1500.81481481482	390.318518518519
44331.6173902199	0	1500.805	-1503.62222222222	390.303703703704
44331.6173903356	0	1500.805	-1506.12592592593	390.274074074074
44331.6173904514	0	1506.116	-1508.22962962963	390.111111111111
44331.6173905671	0	1506.116	-1510.07407407407	389.837037037037
44331.6173906829	0	1510.064	-1511.7037037037	389.637037037037
44331.6173907986	0	1510.064	-1513.28148148148	389.311111111111
44331.6173909144	0	1513.271	-1514.93333333333	389.096296296296
44331.6173910301	0	1513.271	-1516.63703703704	388.777777777778
44331.6173911458	0	1516.627	-1518.5037037037	388.444444444445
44331.6173912616	0	1516.627	-1520.8	388.096296296296
44331.6173913773	0	1520.79	-1523.34814814815	387.807407407408
44331.6173914931	0	1520.79	-1525.81481481482	387.659259259259
44331.6173916088	0	1525.805	-1528.33333333333	387.533333333333
44331.6173917245	0	1525.805	-1530.96296296296	387.355555555556
44331.6173918403	0	1530.953	-1533.79259259259	387.244444444445
44331.617391956	0	1530.953	-1536.80740740741	387.192592592593
44331.6173920718	0	1536.797	-1539.97037037037	387.096296296296
44331.6173921875	0	1536.797	-1543.2962962963	387.044444444445
44331.6173923032	0	1543.286	-1546.75555555556	387.148148148148
44331.617392419	0	1543.286	-1550.35555555556	387.237037037037
44331.6173925347	0	1550.345	-1553.98518518518	387.296296296296
44331.6173926505	0	1550.345	-1557.6962962963	387.318518518519
44331.6173927662	0	1557.686	-1561.2962962963	387.466666666667
44331.6173928819	0	1557.686	-1564.81481481481	387.585185185185
44331.6173929977	0	1564.805	-1567.97777777778	387.696296296296
44331.6173931134	0	1564.805	-1570.84444444444	387.733333333333
44331.6173932292	0	1570.835	-1573.31111111111	387.733333333333
44331.6173933449	0	1570.835	-1575.34074074074	387.733333333333
44331.6173934606	0	1575.331	-1576.79259259259	387.740740740741
44331.6173935764	0	1575.331	-1577.75555555556	387.762962962963
44331.6173936921	0	1577.746	-1578.20740740741	387.807407407408
44331.6173938079	0	1577.746	-1578.25925925926	387.851851851852
44331.6173939236	0	1578.25	-1578.36296296296	388.037037037037
44331.6173940393	0	1578.25	-1578.6	388.259259259259
44331.6173941551	0	1578.591	-1579.08148148148	388.540740740741
44331.6173942708	0	1578.591	-1579.82222222222	388.911111111111
44331.6173943866	0	1579.813	-1580.85925925926	389.22962962963
44331.6173945023	0	1579.813	-1582.26666666667	389.57037037037
44331.6173946181	0	1582.257	-1583.86666666667	389.822222222222
44331.6173947338	0	1582.257	-1585.77777777778	390.014814814815
44331.6173948495	0	1585.768	-1588.06666666667	390.207407407407
44331.6173949653	0	1585.768	-1590.56296296296	390.414814814815
44331.617395081	0	1590.553	-1593.28888888889	390.674074074074
44331.6173951968	0	1590.553	-1596.25925925926	390.925925925926
44331.6173953125	0	1596.249	-1599.44444444444	391.185185185185
44331.6173954282	0	1596.249	-1602.62222222222	391.451851851852
44331.617395544	0	1602.612	-1605.71111111111	391.82962962963
44331.6173956597	0	1602.612	-1609.2962962963	392.17037037037
44331.6173957755	0	1609.286	-1612.72592592592	392.540740740741
44331.6173958912	0	1609.286	-1616.32592592592	392.851851851852
44331.6173960069	0	1616.316	-1619.85185185185	393.133333333333
44331.6173961227	0	1616.316	-1623.26666666667	393.385185185185
44331.6173962384	0	1623.257	-1626.31111111111	393.592592592593
44331.6173963542	0	1623.257	-1629.18518518518	393.8
44331.6173964699	0	1629.176	-1631.91111111111	394.051851851852
44331.6173965857	0	1629.176	-1634.25185185185	394.288888888889
44331.6173967014	0	1634.243	-1636.16296296296	394.548148148148
44331.6173968171	0	1634.243	-1637.91851851852	394.792592592593
44331.6173969329	0	1637.91	-1639.68148148148	395.051851851852
44331.6173970486	0	1637.91	-1641.41481481481	395.325925925926
44331.6173971644	0	1641.406	-1643.26666666667	395.644444444444
44331.6173972801	0	1641.406	-1645.17037037037	396.037037037037
44331.6173973958	0	1645.162	-1647.37037037037	396.481481481481
44331.6173975116	0	1645.162	-1650.03703703704	396.948148148148
44331.6173976273	0	1650.029	-1652.77037037037	397.281481481481
44331.6173977431	0	1650.029	-1655.79259259259	397.62962962963
44331.6173978588	0	1655.785	-1658.94074074074	398.185185185185
44331.6173979745	0	1655.785	-1662.07407407407	398.488888888889
44331.6173980903	0	1662.066	-1665.39259259259	398.837037037037
44331.617398206	0	1662.066	-1668.84444444444	399.140740740741
44331.6173983218	0	1668.836	-1672.33333333333	399.6
44331.6173984375	0	1668.836	-1676.19259259259	400.111111111111
44331.6173985532	0	1676.184	-1680.0962962963	400.548148148148
44331.617398669	0	1676.184	-1684.2	401.148148148148
44331.6173987847	0	1684.191	-1688.28148148148	401.8
44331.6173989005	0	1684.191	-1692.32592592593	402.444444444444
44331.6173990162	0	1692.317	-1695.97777777778	402.881481481482
44331.6173991319	0	1692.317	-1699.4	403.333333333333
44331.6173992477	0	1699.391	-1702.57037037037	403.733333333333
44331.6173993634	0	1699.391	-1705.54814814815	404.059259259259
44331.6173994792	0	1705.539	-1708.36296296296	404.333333333333
44331.6173995949	0	1705.539	-1711.03703703704	404.644444444444
44331.6173997106	0	1711.028	-1713.4962962963	404.903703703704
44331.6173998264	0	1711.028	-1715.96296296296	405.155555555556
44331.6173999421	0	1715.954	-1718.51851851852	405.37037037037
44331.6174000579	0	1715.954	-1720.93333333333	405.82962962963
44331.6174001736	0	1720.924	-1723.20740740741	406.251851851852
44331.6174002894	0	1720.924	-1725.17777777778	406.651851851852
44331.6174004051	0	1725.168	-1727.14814814815	407.066666666667
44331.6174005208	0	1725.168	-1729.14814814815	407.444444444444
44331.6174006366	0	1729.138	-1731.22962962963	407.8
44331.6174007523	0	1729.138	-1733.34814814815	408.17037037037
44331.6174008681	0	1733.338	-1735.42962962963	408.57037037037
44331.6174009838	0	1733.338	-1737.38518518518	409.022222222222
44331.6174010995	0	1737.375	-1739.26666666667	409.577777777778
44331.6174012153	0	1737.375	-1741.02222222222	410.214814814815
44331.617401331	0	1741.012	-1742.68148148148	410.911111111111
44331.6174014468	0	1741.012	-1744.17037037037	411.496296296296
44331.6174015625	0	1744.16	-1745.44444444444	412.022222222222
44331.6174016782	0	1744.16	-1746.74814814815	412.577777777778
44331.617401794	0	1746.738	-1748.14814814815	413.066666666667
44331.6174019097	0	1746.738	-1749.61481481481	413.577777777778
44331.6174020255	0	1749.605	-1751.38518518518	414.044444444444
44331.6174021412	0	1749.605	-1753.34074074074	414.422222222222
44331.6174022569	0	1753.331	-1755.56296296296	414.807407407407
44331.6174023727	0	1753.331	-1757.85185185185	415.118518518519
44331.6174024884	0	1757.842	-1760.24444444444	415.311111111111
44331.6174026042	0	1757.842	-1762.61481481481	415.414814814815
44331.6174027199	0	1762.605	-1764.83703703704	415.548148148148
44331.6174028356	0	1762.605	-1766.83703703704	415.57037037037
44331.6174029514	0	1766.827	-1768.77037037037	415.562962962963
44331.6174030671	0	1766.827	-1770.60740740741	415.62962962963
44331.6174031829	0	1770.597	-1772.39259259259	415.592592592593
44331.6174032986	0	1770.597	-1774.13333333333	415.525925925926
44331.6174034144	0	1774.123	-1776.03703703704	415.42962962963
44331.6174035301	0	1774.123	-1778.03703703704	415.414814814815
44331.6174036458	0	1778.027	-1780.46666666667	415.355555555556
44331.6174037616	0	1778.027	-1783.08148148148	415.274074074074
44331.6174038773	0	1783.071	-1785.7037037037	415.081481481481
44331.6174039931	0	1783.071	-1788.88148148148	414.925925925926
44331.6174041088	0	1788.871	-1792.00740740741	414.940740740741
44331.6174042245	0	1788.871	-1795.54074074074	414.762962962963
44331.6174043403	0	1795.53	-1799.24444444444	414.488888888889
44331.617404456	0	1795.53	-1803.3037037037	414.192592592593
44331.6174045718	0	1803.293	-1807.31851851852	413.97037037037
44331.6174046875	0	1803.293	-1811.35555555555	413.659259259259
44331.6174048032	0	1811.345	-1815.7037037037	413.311111111111
44331.617404919	0	1811.345	-1820.08888888889	413.214814814815
44331.6174050347	0	1820.078	-1824.16296296296	413.066666666667
44331.6174052662	0	1827.834	-1830.80740740741	412.540740740741
44331.6174053819	0	1827.834	-1833.04444444444	412.096296296296
44331.6174054977	0	1833.034	-1834.71111111111	411.407407407407
44331.6174056134	0	1833.034	-1835.97777777778	410.681481481481
44331.6174057292	0	1835.967	-1836.92592592592	409.925925925926
44331.6174058449	0	1835.967	-1837.84444444444	409.118518518519
44331.6174059606	0	1837.834	-1838.73333333333	408.274074074074
44331.6174060764	0	1837.834	-1839.67407407407	407.437037037037
44331.6174061921	0	1839.664	-1840.74074074074	406.525925925926
44331.6174063079	0	1839.664	-1842.07407407407	405.459259259259
44331.6174064236	0	1842.064	-1843.6	404.325925925926
44331.6174065394	0	1842.064	-1845.25925925926	403.2
44331.6174066551	0	1845.249	-1847.12592592592	402.014814814815
44331.6174067708	0	1845.249	-1849.13333333333	400.844444444444
44331.6174068866	0	1849.123	-1851.36296296296	399.703703703704
44331.6174070023	0	1849.123	-1853.65185185185	398.503703703704
44331.6174071181	0	1853.642	-1855.79259259259	397.392592592593
44331.6174072338	0	1853.642	-1858.21481481481	396.274074074074
44331.6174073495	0	1858.205	-1860.76296296296	395.118518518519
44331.6174074653	0	1858.205	-1863.27407407407	394.192592592593
44331.617407581	0	1863.264	-1865.97777777778	393.251851851852
44331.6174076968	0	1863.264	-1868.52592592592	392.281481481482
44331.6174078125	0	1868.516	-1871.07407407407	391.251851851852
44331.6174079282	0	1868.516	-1873.48148148148	390.148148148148
44331.617408044	0	1873.472	-1875.8	389.111111111111
44331.6174081597	0	1873.472	-1877.82962962963	388.281481481482
44331.6174082755	0	1877.82	-1879.63703703704	387.392592592593
44331.6174083912	0	1877.82	-1881.17037037037	386.503703703704
44331.6174085069	0	1881.161	-1882.57777777778	385.733333333333
44331.6174086227	0	1881.161	-1883.82222222222	384.859259259259
44331.6174087384	0	1883.813	-1885.01481481481	384
44331.6174088542	0	1883.813	-1886.16296296296	383.266666666667
44331.6174089699	0	1886.154	-1887.58518518518	382.518518518519
44331.6174090857	0	1886.154	-1888.94814814815	381.77037037037
44331.6174092014	0	1888.939	-1890.44444444444	380.940740740741
44331.6174093171	0	1888.939	-1891.97777777778	380.044444444444
44331.6174094329	0	1891.969	-1893.9037037037	379.133333333333
44331.6174095486	0	1891.969	-1895.94074074074	378.237037037037
44331.6174096644	0	1895.932	-1897.61481481481	377.222222222222
44331.6174097801	0	1895.932	-1899.00740740741	376.103703703704
44331.6174098958	0	1898.999	-1900.17777777778	374.918518518519
44331.6174100116	0	1898.999	-1901.05185185185	373.748148148148
44331.6174101273	0	1901.043	-1901.71111111111	372.651851851852
44331.6174102431	0	1901.043	-1902.11851851852	371.592592592593
44331.6174103588	0	1902.11	-1902.48888888889	370.414814814815
44331.6174104745	0	1902.11	-1902.84444444444	369.244444444444
44331.6174105903	0	1902.836	-1903.26666666667	368.177777777778
44331.617410706	0	1902.836	-1903.85925925926	367.02962962963
44331.6174108218	0	1903.851	-1904.60740740741	365.851851851852
44331.6174109375	0	1903.851	-1905.6	364.681481481481
44331.6174110532	0	1905.592	-1906.75555555555	363.548148148148
44331.617411169	0	1905.592	-1907.91111111111	362.348148148148
44331.6174112847	0	1907.903	-1908.96296296296	361.207407407407
44331.6174114005	0	1907.903	-1910.01481481481	360.096296296296
44331.6174115162	0	1910.007	-1911.1037037037	359.037037037037
44331.6174116319	0	1910.007	-1912.2	357.985185185185
44331.6174117477	0	1912.192	-1913.22962962963	356.962962962963
44331.6174118634	0	1912.192	-1914.2	355.903703703704
44331.6174119792	0	1914.192	-1915.04444444444	354.874074074074
44331.6174120949	0	1914.192	-1915.8	353.940740740741
44331.6174122106	0	1915.792	-1916.39259259259	352.977777777778
44331.6174123264	0	1915.792	-1916.96296296296	352.014814814815
44331.6174124421	0	1916.955	-1917.42222222222	351.051851851852
44331.6174125579	0	1916.955	-1917.83703703704	350.140740740741
44331.6174126736	0	1917.829	-1918.2	349.325925925926
44331.6174127894	0	1917.829	-1918.57037037037	348.518518518518
44331.6174129051	0	1918.562	-1918.93333333333	347.725925925926
44331.6174130208	0	1918.562	-1919.31111111111	347.074074074074
44331.6174131366	0	1919.303	-1919.76296296296	346.466666666667
44331.6174132523	0	1919.303	-1920.39259259259	345.866666666667
44331.6174133681	0	1920.384	-1921.13333333333	345.414814814815
44331.6174134838	0	1920.384	-1921.97777777778	345.059259259259
44331.6174135995	0	1921.969	-1923.02222222222	344.807407407407
44331.6174137153	0	1921.969	-1924.06666666667	344.674074074074
44331.617413831	0	1924.058	-1925.16296296296	344.6
44331.6174139468	0	1924.058	-1926.33333333333	344.518518518518
44331.6174140625	0	1926.325	-1927.57777777778	344.422222222222
44331.6174141782	0	1926.325	-1929.05925925926	344.42962962963
44331.617414294	0	1929.051	-1930.81481481481	344.481481481481
44331.6174144097	0	1929.051	-1932.8	344.562962962963
44331.6174145255	0	1932.792	-1934.89629629629	344.666666666667
44331.6174146412	0	1932.792	-1937.14074074074	344.762962962963
44331.6174147569	0	1937.133	-1939.51851851852	344.881481481481
44331.6174148727	0	1937.133	-1941.97037037037	345.037037037037
44331.6174149884	0	1941.963	-1944.56296296296	345.22962962963
44331.6174151042	0	1941.963	-1947.24444444444	345.466666666667
44331.6174152199	0	1947.237	-1949.8	345.77037037037
44331.6174153356	0	1947.237	-1952.14814814815	345.992592592593
44331.6174154514	0	1952.141	-1954.22962962963	346.2
44331.6174155671	0	1952.141	-1955.82962962963	346.414814814815
44331.6174156829	0	1955.822	-1956.91851851852	346.614814814815
44331.6174157986	0	1955.822	-1957.66666666667	346.762962962963
44331.6174159143	0	1957.659	-1957.92592592592	346.807407407407
44331.6174160301	0	1957.659	-1957.92592592592	346.822222222222
44331.6174161458	0	1957.918	-1957.9037037037	346.851851851852
44331.6174162616	0	1957.918	-1957.87407407407	346.911111111111
44331.6174163773	0	1957.866	-1957.88148148148	346.985185185185
44331.6174164931	0	1957.866	-1957.98518518518	347.022222222222
44331.6174166088	0	1957.977	-1958.31851851852	347.081481481481
44331.6174167245	0	1957.977	-1958.9037037037	347.177777777778
44331.6174168403	0	1958.896	-1959.74074074074	347.266666666667
44331.617416956	0	1958.896	-1960.91111111111	347.392592592593
44331.6174170718	0	1960.903	-1962.23703703704	347.518518518518
44331.6174171875	0	1960.903	-1963.71851851852	347.62962962963
44331.6174173032	0	1963.71	-1965.26666666667	347.785185185185
44331.617417419	0	1963.71	-1966.95555555555	347.911111111111
44331.6174175347	0	1966.947	-1968.67407407407	347.992592592592
44331.6174176505	0	1966.947	-1970.54814814815	347.992592592592
44331.6174177662	0	1970.54	-1972.47407407407	347.955555555555
44331.6174178819	0	1970.54	-1974.38518518518	347.955555555555
44331.6174179977	0	1974.377	-1976.57037037037	347.985185185185
44331.6174181134	0	1974.377	-1978.91851851852	347.925925925926
44331.6174182292	0	1978.91	-1981.51851851852	347.8
44331.6174183449	0	1978.91	-1984.24444444444	347.644444444444
44331.6174184607	0	1984.236	-1987.11111111111	347.385185185185
44331.6174185764	0	1984.236	-1989.8	347.074074074074
44331.6174186921	0	1989.792	-1992.31851851852	346.674074074074
44331.6174188079	0	1989.792	-1994.34074074074	346.348148148148
44331.6174189236	0	1994.333	-1996.32592592592	345.822222222222
44331.6174190394	0	1994.333	-1998.08148148148	345.325925925926
44331.6174191551	0	1998.074	-1999.59259259259	344.688888888889
44331.6174192708	0	1998.074	-2001.42962962963	343.837037037037
44331.6174193866	0	2001.422	-2003.14074074074	342.940740740741
44331.6174195023	0	2001.422	-2004.93333333333	342.044444444444
44331.6174196181	0	2004.926	-2006.51851851852	340.97037037037
44331.6174197338	0	2004.926	-2007.9037037037	339.807407407407
44331.6174198495	0	2007.896	-2009.02222222222	338.592592592593
44331.6174199653	0	2007.896	-2010.11851851852	337.111111111111
44331.617420081	0	2010.111	-2011.15555555555	335.496296296296
44331.6174201968	0	2010.111	-2012.06666666666	333.77037037037
44331.6174203125	0	2012.059	-2012.99259259259	331.985185185185
44331.6174204282	0	2012.059	-2013.98518518518	330.103703703704
44331.617420544	0	2013.978	-2014.85185185185	328.333333333333
44331.6174206597	0	2013.978	-2015.98518518518	326.444444444444
44331.6174207755	0	2015.978	-2017.18518518518	324.466666666667
44331.6174208912	0	2015.978	-2018.39259259259	322.585185185185
44331.6174210069	0	2018.385	-2019.76296296296	320.725925925926
44331.6174211227	0	2018.385	-2020.8	319.362962962963
44331.6174212384	0	2020.792	-2021.14814814815	318.933333333333
44331.6174213542	0	2020.792	-2022.67407407407	317.118518518519
44331.6174214699	0	2022.666	-2024.3037037037	315.162962962963
44331.6174215857	0	2022.666	-2025.68148148148	313.407407407407
44331.6174217014	0	2025.673	-2027.1037037037	311.311111111111
44331.6174218171	0	2025.673	-2028.27407407407	309.251851851852
44331.6174219329	0	2028.266	-2029.48148148148	306.807407407407
44331.6174220486	0	2028.266	-2030.65185185185	304.422222222222
44331.6174221644	0	2030.644	-2031.77777777778	302.148148148148
44331.6174222801	0	2030.644	-2032.92592592592	299.733333333333
44331.6174223958	0	2032.918	-2033.69629629629	297.748148148148
44331.6174225116	0	2032.918	-2034.28148148148	295.8
44331.6174226273	0	2034.274	-2034.82222222222	293.82962962963
44331.6174227431	0	2034.274	-2035.45925925926	291.674074074074
44331.6174228588	0	2035.452	-2036.15555555555	289.718518518518
44331.6174229745	0	2035.452	-2037.01481481481	287.792592592593
44331.6174230903	0	2037.008	-2038.14814814815	285.77037037037
44331.617423206	0	2037.008	-2039.22222222222	283.992592592593
44331.6174233218	0	2039.215	-2040.34814814815	282.125925925926
44331.6174234375	0	2039.215	-2041.26666666666	280.451851851852
44331.6174235532	0	2041.259	-2042.02222222222	278.703703703704
44331.617423669	0	2041.259	-2042.58518518518	276.829629629629
44331.6174237847	0	2042.578	-2043.02962962963	274.77037037037
44331.6174239005	0	2042.578	-2043.28148148148	272.777777777778
44331.6174240162	0	2043.274	-2043.6	270.792592592592
44331.6174241319	0	2043.274	-2044.03703703703	269.296296296296
44331.6174242477	0	2044.03	-2044.9037037037	267.807407407407
44331.6174243634	0	2044.03	-2045.88888888889	266.533333333333
44331.6174244792	0	2045.882	-2047.03703703703	265.377777777778
44331.6174245949	0	2045.882	-2048.08148148148	264.451851851852
44331.6174247106	0	2048.075	-2049.33333333333	263.614814814815
44331.6174248264	0	2048.075	-2050.69629629629	262.822222222222
44331.6174249421	0	2050.69	-2052.05185185185	262.111111111111
44331.6174250579	0	2050.69	-2053.54074074074	261.437037037037
44331.6174251736	0	2053.534	-2055.09629629629	260.903703703704
44331.6174252894	0	2053.534	-2056.48888888889	260.577777777778
44331.6174254051	0	2056.482	-2057.79259259259	260.362962962963
44331.6174255208	0	2056.482	-2059.27407407407	260.185185185185
44331.6174256366	0	2059.267	-2060.65185185185	260.229629629629
44331.6174257523	0	2059.267	-2062.13333333333	260.192592592592
44331.6174258681	0	2062.126	-2063.77037037037	260.177777777778
44331.6174259838	0	2062.126	-2065.42222222222	260.177777777778
44331.6174260995	0	2065.415	-2067.3037037037	260.125925925926
44331.6174262153	0	2065.415	-2069.17777777778	260.177777777778
44331.617426331	0	2069.171	-2070.91851851852	260.303703703704
44331.6174264468	0	2069.171	-2072.66666666666	260.540740740741
44331.6174265625	0	2072.66	-2074.48888888889	260.740740740741
44331.6174266782	0	2072.66	-2076.3037037037	260.962962962963
44331.617426794	0	2076.297	-2078.18518518518	261.251851851852
44331.6174269097	0	2076.297	-2080.08888888889	261.607407407407
44331.6174270255	0	2080.082	-2082.16296296296	261.985185185185
44331.6174271412	0	2080.082	-2084.33333333333	262.37037037037
44331.6174272569	0	2084.326	-2086.65185185185	262.822222222222
44331.6174273727	0	2084.326	-2088.69629629629	263.288888888889
44331.6174274884	0	2088.689	-2090.68148148148	263.903703703704
44331.6174276042	0	2088.689	-2092.59259259259	264.592592592592
44331.6174277199	0	2092.585	-2094.22222222222	265.288888888889
44331.6174278356	0	2092.585	-2095.39259259259	265.918518518518
44331.6174279514	0	2095.385	-2096.22962962963	266.525925925926
44331.6174280671	0	2095.385	-2096.82222222222	267.081481481481
44331.6174281829	0	2096.815	-2097.4	267.6
44331.6174282986	0	2096.815	-2098.04444444444	268.155555555555
44331.6174284143	0	2098.037	-2098.76296296296	268.711111111111
44331.6174285301	0	2098.037	-2099.74814814815	269.274074074074
44331.6174286458	0	2099.741	-2100.95555555555	269.785185185185
44331.6174287616	0	2099.741	-2102.29629629629	270.237037037037
44331.6174288773	0	2102.289	-2104.08148148148	270.555555555555
44331.6174289931	0	2102.289	-2105.85185185185	270.792592592592
44331.6174291088	0	2105.845	-2108.02222222222	271.014814814815
44331.6174292245	0	2105.845	-2110.34074074074	271.281481481481
44331.6174293403	0	2110.334	-2112.68148148148	271.555555555555
44331.617429456	0	2110.334	-2115.02222222222	271.822222222222
44331.6174295718	0	2115.015	-2117.49629629629	272.133333333333
44331.6174296875	0	2115.015	-2119.78518518518	272.318518518518
44331.6174298032	0	2119.778	-2121.88148148148	272.4
44331.617429919	0	2119.778	-2123.9037037037	272.4
44331.6174300347	0	2123.897	-2125.73333333333	272.296296296296
44331.6174301505	0	2123.897	-2127.35555555555	272.059259259259
44331.6174302662	0	2127.349	-2128.47407407407	271.525925925926
44331.6174303819	0	2127.349	-2129.9037037037	270.985185185185
44331.6174304977	0	2129.897	-2131.62222222222	270.511111111111
44331.6174306134	0	2129.897	-2133.6074074074	269.896296296296
44331.6174307292	0	2133.601	-2135.56296296296	269.303703703703
44331.6174308449	0	2133.601	-2137.45925925926	268.762962962963
44331.6174309607	0	2137.453	-2139.2	268.407407407407
44331.6174310764	0	2137.453	-2141.15555555555	267.792592592592
44331.6174311921	0	2141.149	-2143.20740740741	266.985185185185
44331.6174313079	0	2141.149	-2145.17777777778	265.948148148148
44331.6174314236	0	2145.171	-2146.84444444444	264.866666666667
44331.6174315394	0	2145.171	-2148.18518518518	263.711111111111
44331.6174316551	0	2148.178	-2149.24444444444	262.466666666666
44331.6174317708	0	2148.178	-2150.18518518518	261.155555555555
44331.6174318866	0	2150.178	-2151.02962962963	259.962962962963
44331.6174320023	0	2150.178	-2151.8	258.777777777778
44331.6174321181	0	2151.793	-2152.54814814815	257.6
44331.6174322338	0	2151.793	-2153.31851851852	256.214814814815
44331.6174323495	0	2153.312	-2154.18518518518	254.851851851852
44331.6174324653	0	2153.312	-2155.11851851852	253.422222222222
44331.617432581	0	2155.112	-2156.21481481481	251.955555555555
44331.6174326968	0	2155.112	-2157.40740740741	250.385185185185
44331.6174328125	0	2157.401	-2158.79259259259	248.659259259259
44331.6174329282	0	2157.401	-2160.11111111111	247.096296296296
44331.617433044	0	2160.105	-2161.75555555555	245.229629629629
44331.6174331597	0	2160.105	-2163.45185185185	243.229629629629
44331.6174332755	0	2163.446	-2165.23703703704	241.118518518518
44331.6174334028	0	2163.446	-2166.99259259259	238.97037037037
44331.6174335069	0	2166.987	-2168.62222222222	236.844444444444
44331.6174336227	0	2166.987	-2170.46666666666	234.6
44331.6174337384	0	2170.461	-2172.43703703704	232.214814814815
44331.6174338542	0	2170.461	-2174.40740740741	229.822222222222
44331.6174339699	0	2174.402	-2176.44444444444	227.437037037037
44331.6174340856	0	2174.402	-2178.57037037037	224.940740740741
44331.6174342014	0	2178.565	-2180.81481481481	222.222222222222
44331.6174343171	0	2178.565	-2183.12592592592	219.437037037037
44331.6174344329	0	2183.121	-2185.33333333333	216.696296296296
44331.6174345486	0	2183.121	-2187.57777777778	213.837037037037
44331.6174346644	0	2187.573	-2189.77037037037	210.874074074074
44331.6174347801	0	2187.573	-2191.81481481481	207.851851851852
44331.6174348958	0	2191.81	-2193.71851851852	204.696296296296
44331.6174350116	0	2191.81	-2195.43703703704	201.644444444444
44331.6174351273	0	2195.432	-2197.31851851852	198.311111111111
44331.6174352431	0	2195.432	-2199.14814814815	195.007407407407
44331.6174353588	0	2199.143	-2201.03703703704	191.644444444444
44331.6174354745	0	2199.143	-2202.71851851852	188.407407407407
44331.6174355903	0	2202.713	-2204.62962962963	184.955555555555
44331.617435706	0	2202.713	-2206.5037037037	181.637037037037
44331.6174358218	0	2206.498	-2208.07407407407	178.481481481481
44331.6174359375	0	2206.498	-2209.58518518518	175.481481481481
44331.6174360532	0	2209.579	-2210.88148148148	172.755555555555
44331.617436169	0	2209.579	-2211.94074074074	170.088888888889
44331.6174362847	0	2211.935	-2212.84444444444	167.488888888889
44331.6174364005	0	2211.935	-2213.48888888889	164.881481481481
44331.6174365162	0	2213.483	-2214.11111111111	162.2
44331.6174366319	0	2213.483	-2214.60740740741	159.785185185185
44331.6174367477	0	2214.602	-2215.34814814815	157.311111111111
44331.6174368634	0	2214.602	-2216.34074074074	154.622222222222
44331.6174369792	0	2216.335	-2217.5037037037	152.081481481481
44331.6174370949	0	2216.335	-2218.81481481481	149.592592592592
44331.6174372106	0	2218.809	-2220.28888888889	147.251851851852
44331.6174373264	0	2218.809	-2221.97777777778	145.066666666666
44331.6174374421	0	2221.972	-2223.68148148148	143.155555555555
44331.6174375579	0	2221.972	-2225.43703703704	141.362962962963
44331.6174376736	0	2225.431	-2227.17037037037	139.577777777778
44331.6174377894	0	2225.431	-2228.96296296296	137.851851851852
44331.6174379051	0	2228.957	-2230.75555555555	136.229629629629
44331.6174380208	0	2228.957	-2232.55555555555	134.666666666666
44331.6174381366	0	2232.55	-2234.45185185185	133.162962962963
44331.6174382523	0	2232.55	-2236.20740740741	131.918518518518
44331.6174383681	0	2236.202	-2237.68888888889	131.007407407407
44331.6174384838	0	2236.202	-2239.84444444444	129.637037037037
44331.6174385995	0	2239.839	-2242.16296296296	128.274074074074
44331.6174387153	0	2239.839	-2244.54814814815	126.837037037037
44331.617438831	0	2244.543	-2246.83703703703	125.377777777778
44331.6174389468	0	2244.543	-2248.75555555555	123.977777777778
44331.6174390625	0	2248.75	-2250.35555555555	122.651851851852
44331.6174391782	0	2248.75	-2251.74814814815	121.274074074074
44331.617439294	0	2251.743	-2252.94814814815	119.955555555555
44331.6174394097	0	2251.743	-2253.94074074074	118.851851851852
44331.6174395255	0	2253.936	-2254.86666666666	117.777777777778
44331.6174396412	0	2253.936	-2255.8	116.755555555555
44331.6174397569	0	2255.795	-2256.84444444444	115.851851851852
44331.6174398727	0	2255.795	-2258.01481481481	115
44331.6174399884	0	2258.01	-2259.54814814815	114.103703703703
44331.6174401042	0	2258.01	-2261.26666666666	113.222222222222
44331.6174402199	0	2261.262	-2263.22222222222	112.259259259259
44331.6174403356	0	2261.262	-2265.28888888889	111.407407407407
44331.6174404514	0	2265.284	-2267.3037037037	110.644444444444
44331.6174405671	0	2265.284	-2269.11851851852	110
44331.6174406829	0	2269.114	-2270.6	109.437037037037
44331.6174407986	0	2269.114	-2271.89629629629	108.807407407407
44331.6174409144	0	2271.892	-2273.22222222222	108.096296296296
44331.6174410301	0	2271.892	-2274.53333333333	107.333333333333
44331.6174411458	0	2274.529	-2275.82962962963	106.562962962963
44331.6174412616	0	2274.529	-2277.28888888889	105.659259259259
44331.6174413773	0	2277.285	-2278.85185185185	104.755555555555
44331.6174414931	0	2277.285	-2280.57037037037	103.696296296296
44331.6174416088	0	2280.566	-2282.25925925926	102.711111111111
44331.6174417245	0	2280.566	-2284.37037037037	101.644444444444
44331.6174418403	0	2284.366	-2286.57777777777	100.659259259259
44331.617441956	0	2284.366	-2289.11111111111	99.5185185185183
44331.6174420718	0	2289.107	-2291.55555555555	98.5185185185183
44331.6174421875	0	2289.107	-2293.91851851852	97.6592592592591
44331.6174423032	0	2293.914	-2296.65185185185	96.6814814814813
44331.617442419	0	2293.914	-2299.65925925926	95.5999999999998
44331.6174425347	0	2299.655	-2303.02962962963	94.2740740740739
44331.6174426505	0	2299.655	-2306.05925925926	93.1703703703702
44331.6174427662	0	2306.055	-2309.01481481481	91.9259259259257
44331.6174428819	0	2306.055	-2311.47407407407	90.7185185185183
44331.6174429977	0	2311.47	-2313.65185185185	89.3777777777776
44331.6174431134	0	2311.47	-2315.17037037037	88.1629629629628
44331.6174432292	0	2315.166	-2316.14814814815	87.0666666666665
44331.6174433449	0	2315.166	-2316.88148148148	86.0518518518517
44331.6174434607	0	2316.877	-2317.57037037037	84.9407407407406
44331.6174435764	0	2316.877	-2318.18518518518	83.9037037037035
44331.6174436921	0	2318.181	-2318.95555555555	82.7703703703702
44331.6174438079	0	2318.181	-2319.85185185185	81.622222222222
44331.6174439236	0	2319.848	-2320.86666666666	80.4740740740739
44331.6174440394	0	2319.848	-2322.05925925926	79.385185185185
44331.6174441551	0	2322.055	-2323.5037037037	78.1925925925924
44331.6174442708	0	2322.055	-2325.04444444444	77.0444444444442
44331.6174443866	0	2325.04	-2326.87407407407	75.7333333333331
44331.6174445023	0	2325.04	-2328.7037037037	74.4296296296294
44331.6174446181	0	2328.699	-2330.6	73.1407407407405
44331.6174447338	0	2328.699	-2332.45185185185	71.9925925925924
44331.6174448495	0	2332.447	-2334.51851851852	70.7407407407405
44331.6174449653	0	2332.447	-2336.47407407407	69.622222222222
44331.617445081	0	2336.469	-2338.21481481481	68.622222222222
44331.6174451968	0	2336.469	-2340.76296296296	67.2444444444442
44331.6174453125	0	2340.758	-2342.79259259259	66.1703703703702
44331.6174454282	0	2340.758	-2345.31111111111	65.0518518518516
44331.617445544	0	2345.306	-2347.8	64.0518518518516
44331.6174456597	0	2345.306	-2350.47407407407	63.0888888888887
44331.6174457755	0	2350.469	-2353.35555555555	62.1481481481479
44331.6174458912	0	2350.469	-2356.04444444444	61.3037037037035
44331.6174460069	0	2356.039	-2358.61481481481	60.1481481481479
44331.6174461227	0	2356.039	-2360.80740740741	59.0666666666665
44331.6174462384	0	2360.802	-2362.23703703704	58.1333333333331
44331.6174463542	0	2360.802	-2363.2	57.2666666666665
44331.6174464699	0	2363.195	-2363.7037037037	56.5185185185183
44331.6174465856	0	2363.195	-2363.75555555555	55.9629629629627
44331.6174467014	0	2363.751	-2363.65185185185	55.5703703703702
44331.6174468171	0	2363.751	-2363.5037037037	55.3777777777776
44331.6174469329	0	2363.499	-2363.44444444444	55.2740740740739
44331.6174470486	0	2363.499	-2363.5037037037	55.2444444444442
44331.6174471644	0	2363.499	-2363.76296296296	55.2444444444442
44331.6174472801	0	2363.758	-2364.20740740741	55.2518518518516
44331.6174473958	0	2363.758	-2364.83703703703	55.3111111111109
44331.6174475116	0	2364.832	-2365.66666666666	55.3925925925924
44331.6174476273	0	2364.832	-2366.62222222222	55.4740740740739
44331.6174477431	0	2366.617	-2367.82222222222	55.6814814814813
44331.6174478588	0	2366.617	-2369.23703703704	55.8296296296294
44331.6174479745	0	2369.232	-2370.8	55.9999999999998
44331.6174480903	0	2369.232	-2372.64444444444	56.2148148148146
44331.617448206	0	2372.639	-2374.6	56.5185185185183
44331.6174483218	0	2372.639	-2376.63703703704	56.8296296296294
44331.6174484375	0	2376.632	-2378.95555555555	57.1999999999998
44331.6174485532	0	2376.632	-2381.41481481481	57.6666666666665
44331.617448669	0	2381.41	-2383.97777777778	58.1111111111109
44331.6174487847	0	2381.41	-2386.62222222222	58.6888888888887
44331.6174489005	0	2386.617	-2389.34814814815	59.2740740740739
44331.6174490162	0	2386.617	-2392.23703703704	59.9111111111109
44331.6174491319	0	2392.232	-2394.97037037037	60.5111111111109
44331.6174492477	0	2392.232	-2398.14074074074	61.222222222222
44331.6174493634	0	2398.136	-2401.66666666666	61.9703703703702
44331.6174494792	0	2398.136	-2404.9037037037	62.5925925925924
44331.6174495949	0	2404.899	-2408.27407407407	63.3333333333331
44331.6174497106	0	2404.899	-2411.24444444444	63.9777777777776
44331.6174498264	0	2411.24	-2413.79259259259	64.6962962962961
44331.6174499421	0	2411.24	-2416.08888888889	65.3925925925924
44331.6174500579	0	2416.084	-2418.13333333333	66.0740740740739
44331.6174501736	0	2416.084	-2420.11111111111	66.6962962962961
44331.6174502894	0	2420.106	-2421.82222222222	67.0592592592591
44331.6174504051	0	2420.106	-2423.31851851852	67.4444444444442
44331.6174505208	0	2423.313	-2424.96296296296	67.9259259259257
44331.6174506366	0	2423.313	-2426.65185185185	68.3999999999998
44331.6174507523	0	2426.646	-2428.66666666666	68.985185185185
44331.6174508681	0	2426.646	-2430.36296296296	69.422222222222
44331.6174509838	0	2430.357	-2432.49629629629	69.8962962962961
44331.6174510995	0	2430.357	-2434.57777777778	70.3259259259257
44331.6174512153	0	2434.572	-2436.88148148148	70.7999999999998
44331.617451331	0	2434.572	-2439.42222222222	71.2888888888887
44331.6174514468	0	2439.416	-2441.96296296296	71.8444444444442
44331.6174515625	0	2439.416	-2444.57037037037	72.3259259259257
44331.6174516782	0	2444.564	-2447.15555555555	72.7629629629627
44331.617451794	0	2444.564	-2449.72592592592	73.1629629629628
44331.6174519097	0	2449.72	-2452.34074074074	73.5407407407405
44331.6174520255	0	2449.72	-2455.03703703703	73.8296296296294
44331.6174521412	0	2455.031	-2457.9037037037	74.0666666666665
44331.6174522569	0	2455.031	-2460.89629629629	74.4074074074072
44331.6174523727	0	2460.89	-2463.94074074074	74.5481481481479
44331.6174524884	0	2460.89	-2467.08888888889	74.6370370370368
44331.6174526042	0	2467.083	-2470.26666666666	74.6666666666665
44331.6174527199	0	2467.083	-2473.32592592592	74.6444444444442
44331.6174528357	0	2473.32	-2476.37037037037	74.659259259259
44331.6174529514	0	2473.32	-2479.64444444444	74.622222222222
44331.6174530671	0	2479.639	-2482.87407407407	74.5703703703702
44331.6174531829	0	2479.639	-2486.14074074074	74.4148148148146
44331.6174532986	0	2486.135	-2489.37777777778	74.2370370370368
44331.6174534144	0	2486.135	-2492.54074074074	73.9777777777776
44331.6174535301	0	2492.535	-2495.82222222222	73.622222222222
44331.6174536458	0	2492.535	-2498.93333333333	73.1185185185183
44331.6174537616	0	2498.928	-2501.31851851852	72.6370370370368
44331.6174538773	0	2498.928	-2503.31851851852	72.022222222222
44331.6174539931	0	2503.313	-2504.91111111111	71.1777777777776
44331.6174541088	0	2503.313	-2505.94074074074	70.4370370370368
44331.6174542245	0	2505.935	-2506.46666666666	69.6740740740739
44331.6174543403	0	2505.935	-2506.6	68.9185185185183
44331.617454456	0	2506.594	-2506.6	68.2296296296294
44331.6174545718	0	2506.594	-2506.57037037037	67.5629629629627
44331.6174546875	0	2506.564	-2506.51111111111	66.8148148148146
44331.6174548032	0	2506.564	-2506.51111111111	65.9999999999998
44331.617454919	0	2506.505	-2506.57037037037	65.1777777777776
44331.6174550347	0	2506.505	-2506.94074074074	64.3037037037035
44331.6174551505	0	2506.935	-2507.6074074074	63.2740740740739
44331.6174552662	0	2506.935	-2508.52592592592	62.1925925925924
44331.6174553819	0	2508.52	-2509.61481481481	61.0444444444442
44331.6174554977	0	2508.52	-2510.91851851852	59.7037037037035
44331.6174556134	0	2510.913	-2512.40740740741	58.3333333333331
44331.6174557292	0	2510.913	-2514	56.7999999999998
44331.6174558449	0	2513.994	-2515.85185185185	55.2444444444442
44331.6174559607	0	2513.994	-2517.80740740741	53.5777777777776
44331.6174560764	0	2517.801	-2519.69629629629	51.9185185185183
44331.6174561921	0	2517.801	-2521.73333333333	50.2370370370368
44331.6174563079	0	2521.727	-2523.75555555555	48.4740740740739
44331.6174564236	0	2521.727	-2525.65185185185	46.6148148148146
44331.6174565394	0	2525.646	-2527.52592592592	44.5481481481479
44331.6174566551	0	2525.646	-2529.1037037037	42.5629629629627
44331.6174567708	0	2529.098	-2530.48148148148	40.4962962962961
44331.6174568866	0	2529.098	-2531.84444444444	38.385185185185
44331.6174570023	0	2531.839	-2533.11851851852	36.3555555555553
44331.6174571181	0	2531.839	-2533.75555555555	35.3037037037035
44331.6174572338	0	2533.75	-2534.82222222222	33.6370370370368
44331.6174573495	0	2533.75	-2536.35555555555	31.5777777777775
44331.6174574653	0	2536.35	-2537.93333333333	29.6666666666664
44331.617457581	0	2536.35	-2539.74814814815	27.6962962962961
44331.6174576968	0	2539.743	-2541.63703703703	25.7111111111109
44331.6174578125	0	2539.743	-2543.52592592592	23.7185185185183
44331.6174579282	0	2543.521	-2545.22962962963	21.785185185185
44331.617458044	0	2543.521	-2546.69629629629	20.0074074074072
44331.6174581597	0	2546.691	-2548.37777777778	17.9481481481479
44331.6174582755	0	2546.691	-2549.83703703703	16.0370370370368
44331.6174583912	0	2549.832	-2551.14814814815	14.3333333333331
44331.6174585069	0	2549.832	-2552.62222222222	12.5259259259257
44331.6174586227	0	2552.617	-2554.02962962963	10.8888888888887
44331.6174587384	0	2552.617	-2555.55555555555	9.40740740740717
44331.6174588542	0	2555.55	-2557.14074074074	7.90370370370347
44331.6174589699	0	2555.55	-2558.91851851852	6.31851851851828
44331.6174590856	0	2558.913	-2560.73333333333	4.78518518518495
44331.6174592014	0	2558.913	-2562.71851851852	3.30370370370347
44331.6174593171	0	2562.713	-2564.73333333333	1.82962962962939
44331.6174594329	0	2562.713	-2566.6	0.592592592592355
44331.6174595486	0	2566.594	-2568.62962962963	-0.733333333333571
44331.6174596644	0	2566.594	-2570.76296296296	-2.10370370370394
44331.6174597801	0	2570.757	-2572.89629629629	-3.51851851851876
44331.6174598958	0	2570.757	-2574.9037037037	-4.79259259259283
44331.6174600116	0	2574.898	-2576.69629629629	-5.95555555555579
44331.6174601273	0	2574.898	-2578.54074074074	-7.21481481481505
44331.6174602431	0	2578.535	-2580.12592592592	-8.40740740740765
44331.6174603588	0	2578.535	-2581.26666666666	-9.5629629629632
44331.6174604745	0	2581.261	-2582.13333333333	-10.6148148148151
44331.6174605903	0	2581.261	-2582.62222222222	-11.4740740740743
44331.617460706	0	2582.617	-2582.84444444444	-12.140740740741
44331.6174608218	0	2582.617	-2582.9037037037	-12.7037037037039
44331.6174609375	0	2582.898	-2582.95555555555	-13.1629629629632
44331.6174610532	0	2582.898	-2583.20740740741	-13.5629629629632
44331.617461169	0	2583.202	-2583.68888888889	-13.940740740741
44331.6174612847	0	2583.202	-2584.54074074074	-14.3111111111113
44331.6174614005	0	2584.535	-2585.65925925926	-14.6592592592595
44331.6174615162	0	2584.535	-2586.86666666666	-14.9185185185188
44331.6174616319	0	2586.861	-2588.23703703704	-15.1555555555558
44331.6174617477	0	2586.861	-2589.75555555555	-15.3333333333336
44331.6174618634	0	2589.75	-2591.45925925926	-15.5111111111113
44331.6174619792	0	2589.75	-2593.20740740741	-15.577777777778
44331.6174620949	0	2593.202	-2595.07407407407	-15.6074074074076
44331.6174622106	0	2593.202	-2597.32592592592	-15.6962962962965
44331.6174623264	0	2597.321	-2599.87407407407	-15.7555555555558
44331.6174624421	0	2597.321	-2602.45185185185	-15.7629629629632
44331.6174625579	0	2602.447	-2605.00740740741	-15.8148148148151
44331.6174626736	0	2602.447	-2607.69629629629	-15.8074074074076
44331.6174627893	0	2607.691	-2610.65185185185	-15.7555555555558
44331.6174629051	0	2607.691	-2613.58518518518	-15.6592592592595
44331.6174630208	0	2613.58	-2616.65185185185	-15.5629629629632
44331.6174631366	0	2613.58	-2619.74814814815	-15.5185185185188
44331.6174632523	0	2619.743	-2622.82222222222	-15.5851851851854
44331.6174633681	0	2619.743	-2625.94074074074	-15.5333333333336
44331.6174634838	0	2625.936	-2628.94074074074	-15.4370370370373
44331.6174635995	0	2625.936	-2631.71851851852	-15.2740740740743
44331.6174637153	0	2631.714	-2634.28148148148	-15.177777777778
44331.617463831	0	2631.714	-2636.34074074074	-15.177777777778
44331.6174639468	0	2636.336	-2637.85185185185	-15.0962962962965
44331.6174640625	0	2636.336	-2639.13333333333	-14.977777777778
44331.6174641782	0	2639.129	-2640.34074074074	-14.9333333333336
44331.617464294	0	2639.129	-2641.56296296296	-14.940740740741
44331.6174644097	0	2641.559	-2642.9037037037	-14.9185185185188
44331.6174645255	0	2641.559	-2644.36296296296	-14.8592592592595
44331.6174646412	0	2644.359	-2646.05925925926	-14.8222222222225
44331.6174647569	0	2644.359	-2648	-14.8000000000002
44331.6174648727	0	2647.996	-2650.17777777778	-14.8370370370373
44331.6174649884	0	2647.996	-2652.62962962963	-14.7333333333336
44331.6174651042	0	2652.626	-2655.32592592592	-14.5703703703706
44331.6174652199	0	2652.626	-2658.3037037037	-14.4962962962965
44331.6174653357	0	2658.3	-2661.39259259259	-14.3481481481484
44331.6174654514	0	2658.3	-2664.62222222222	-14.2370370370373
44331.6174655671	0	2664.619	-2668.3037037037	-14.1259259259262
44331.6174656829	0	2664.619	-2672.22962962963	-13.9259259259262
44331.6174657986	0	2672.226	-2676.39259259259	-13.8296296296299
44331.6174659144	0	2672.226	-2680.64444444444	-13.7925925925928
44331.6174660301	0	2680.641	-2685.05185185185	-13.6148148148151
44331.6174661458	0	2680.641	-2689.25925925926	-13.5185185185188
44331.6174662616	0	2689.256	-2693.28888888889	-13.4000000000002
44331.6174663773	0	2689.256	-2697.17037037037	-13.2740740740743
44331.6174664931	0	2697.167	-2700.88148148148	-12.977777777778
44331.6174666088	0	2697.167	-2704.11851851852	-12.6666666666669
44331.6174667245	0	2704.115	-2706.96296296296	-12.5185185185188
44331.6174668403	0	2704.115	-2709.47407407407	-12.3629629629632
44331.617466956	0	2709.471	-2711.73333333333	-12.2518518518521
44331.6174670718	0	2709.471	-2713.74074074074	-12.2148148148151
44331.6174671875	0	2713.738	-2715.58518518518	-12.2148148148151
44331.6174673032	0	2713.738	-2717.23703703704	-12.3037037037039
44331.617467419	0	2717.234	-2718.75555555555	-12.3851851851854
44331.6174675347	0	2717.234	-2720.28888888889	-12.6074074074076
44331.6174676505	0	2720.286	-2721.87407407407	-12.7851851851854
44331.6174677662	0	2720.286	-2723.62222222222	-13.0000000000002
44331.6174678819	0	2723.619	-2725.38518518518	-13.2222222222225
44331.6174679977	0	2723.619	-2727.38518518518	-13.4740740740743
44331.6174681134	0	2727.382	-2729.62962962963	-13.6962962962965
44331.6174682292	0	2727.382	-2732.22962962963	-14.0000000000002
44331.6174683449	0	2732.226	-2734.82222222222	-14.3703703703706
44331.6174684606	0	2732.226	-2737.77777777778	-14.6222222222225
44331.6174685764	0	2737.774	-2740.82962962963	-14.8740740740743
44331.6174686921	0	2737.774	-2744.05925925926	-15.0074074074076
44331.6174688079	0	2744.055	-2747.43703703704	-15.377777777778
44331.6174689236	0	2744.055	-2751.02962962963	-15.6962962962965
44331.6174690394	0	2751.025	-2754.77037037037	-15.9333333333336
44331.6174691551	0	2751.025	-2758.97037037037	-16.2000000000002
44331.6174692708	0	2758.966	-2762.39259259259	-16.4000000000002
44331.6174693866	0	2758.966	-2766.08148148148	-16.614814814815
44331.6174695023	0	2766.077	-2769.59259259259	-16.814814814815
44331.6174696181	0	2766.077	-2772.85185185185	-16.8888888888891
44331.6174697338	0	2772.847	-2776.12592592592	-17.0222222222225
44331.6174698495	0	2772.847	-2779.23703703704	-17.2222222222225
44331.6174699653	0	2779.232	-2782.05925925926	-17.4518518518521
44331.617470081	0	2779.232	-2784.45185185185	-17.7111111111113
44331.6174701968	0	2784.447	-2786.35555555555	-18.1111111111113
44331.6174703125	0	2784.447	-2787.81481481481	-18.6666666666669
44331.6174704282	0	2787.81	-2788.94074074074	-19.2814814814817
44331.617470544	0	2787.81	-2789.62962962963	-19.8074074074076
44331.6174706597	0	2789.625	-2790.15555555555	-20.3333333333336
44331.6174707755	0	2789.625	-2790.51111111111	-20.8814814814817
44331.6174708912	0	2790.506	-2790.72592592592	-21.4370370370373
44331.6174710069	0	2790.506	-2790.97037037037	-22.0000000000002
44331.6174711227	0	2790.965	-2791.35555555555	-22.5333333333336
44331.6174712384	0	2790.965	-2791.95555555555	-23.0814814814817
44331.6174713542	0	2791.95	-2792.80740740741	-23.614814814815
44331.6174714699	0	2791.95	-2793.74074074074	-24.1037037037039
44331.6174715856	0	2793.735	-2794.63703703704	-24.4518518518521
44331.6174717014	0	2793.735	-2795.97777777778	-24.8814814814817
44331.6174718171	0	2795.972	-2797.31111111111	-25.1851851851854
44331.6174719329	0	2795.972	-2798.85185185185	-25.4962962962965
44331.6174720486	0	2798.846	-2800.62962962963	-25.7925925925928
44331.6174721644	0	2798.846	-2802.46666666667	-26.1333333333336
44331.6174722801	0	2802.461	-2804.05925925926	-26.4888888888891
44331.6174723958	0	2802.461	-2805.27407407407	-26.8074074074076
44331.6174725116	0	2805.268	-2806.42222222222	-27.2740740740743
44331.6174726273	0	2805.268	-2807.6	-27.8296296296299
44331.6174727431	0	2807.594	-2808.51851851852	-28.3185185185188
44331.6174728588	0	2807.594	-2809.02962962963	-28.6666666666669
44331.6174729745	0	2809.024	-2809.41481481481	-29.0814814814817
44331.6174730903	0	2809.024	-2809.60740740741	-29.3851851851854
44331.617473206	0	2809.602	-2809.82222222222	-29.6888888888891
44331.6174733218	0	2809.602	-2809.99259259259	-29.977777777778
44331.6174734375	0	2809.987	-2810.02962962963	-30.2666666666669
44331.6174735532	0	2809.987	-2810.09629629629	-30.6222222222225
44331.617473669	0	2810.091	-2810.14074074074	-31.0888888888891
44331.6174737847	0	2810.091	-2810.11851851852	-31.6000000000002
44331.6174739005	0	2810.113	-2810.02962962963	-32.2296296296299
44331.6174740162	0	2810.113	-2809.80740740741	-32.8000000000002
44331.6174741319	0	2809.802	-2809.65185185185	-33.3259259259262
44331.6174742477	0	2809.802	-2809.46666666666	-33.940740740741
44331.6174743634	0	2809.461	-2809.27407407407	-34.5703703703706
44331.6174744792	0	2809.461	-2809.16296296296	-35.2444444444447
44331.6174745949	0	2809.157	-2809.05185185185	-36.0296296296299
44331.6174747106	0	2809.157	-2809.03703703704	-36.8592592592595
44331.6174748264	0	2809.031	-2809.08888888889	-37.8222222222224
44331.6174749421	0	2809.031	-2809.22222222222	-38.6518518518521
44331.6174750579	0	2809.216	-2809.44444444444	-39.5111111111113
44331.6174751736	0	2809.216	-2809.84444444444	-40.2962962962965
44331.6174752893	0	2809.838	-2810.45185185185	-41.3333333333336
44331.6174754051	0	2809.838	-2811.08148148148	-42.2814814814817
44331.6174755208	0	2811.075	-2811.69629629629	-43.2000000000002
44331.6174756366	0	2811.075	-2812.37037037037	-44.1555555555558
44331.6174757523	0	2812.364	-2813.18518518518	-45.1925925925928
44331.6174758681	0	2812.364	-2814.08148148148	-46.3851851851854
44331.6174759838	0	2814.075	-2814.99259259259	-47.6518518518521
44331.6174760995	0	2814.075	-2815.94074074074	-48.8814814814817
44331.6174762153	0	2815.934	-2816.97037037037	-50.1111111111113
44331.617476331	0	2815.934	-2818.16296296296	-51.4222222222224
44331.6174764468	0	2818.156	-2819.38518518518	-52.6888888888891
44331.6174765625	0	2818.156	-2820.74814814815	-54.0222222222224
44331.6174766782	0	2820.741	-2822.20740740741	-55.3037037037039
44331.617476794	0	2820.741	-2823.78518518518	-56.5111111111113
44331.6174769097	0	2823.778	-2825.42962962963	-57.7333333333335
44331.6174770255	0	2823.778	-2827.2	-58.9555555555558
44331.6174771412	0	2827.193	-2829.25925925926	-60.2666666666669
44331.6174772569	0	2827.193	-2831.57777777778	-61.6814814814817
44331.6174773727	0	2831.571	-2833.95555555555	-63.0370370370373
44331.6174774884	0	2831.571	-2836.38518518518	-64.4074074074076
44331.6174776042	0	2836.378	-2839.03703703704	-65.9037037037039
44331.6174777199	0	2836.378	-2841.63703703704	-67.2370370370372
44331.6174778357	0	2841.63	-2844.18518518518	-68.414814814815
44331.6174779514	0	2841.63	-2846.75555555555	-69.7037037037039
44331.6174780671	0	2846.749	-2849.35555555555	-71.014814814815
44331.6174781829	0	2846.749	-2851.72592592592	-72.3259259259261
44331.6174782986	0	2851.719	-2853.57777777778	-73.4740740740743
44331.6174784144	0	2851.719	-2854.89629629629	-74.5259259259261
44331.6174785301	0	2854.889	-2855.77037037037	-75.540740740741
44331.6174786458	0	2854.889	-2856.25925925926	-76.4888888888891
44331.6174787616	0	2856.252	-2856.34814814815	-77.2888888888891
44331.6174788773	0	2856.252	-2856.23703703704	-77.9407407407409
44331.6174789931	0	2856.23	-2855.94814814815	-78.5111111111113
44331.6174791088	0	2856.23	-2855.68888888889	-79.0518518518521
44331.6174792245	0	2855.682	-2855.4962962963	-79.6074074074076
44331.6174793403	0	2855.682	-2855.43703703704	-80.2074074074076
44331.617479456	0	2855.43	-2855.66666666667	-80.7555555555558
44331.6174795718	0	2855.43	-2856.18518518518	-81.2518518518521
44331.6174796875	0	2856.178	-2856.94074074074	-81.7481481481483
44331.6174798032	0	2856.178	-2857.74074074074	-81.9925925925928
44331.617479919	0	2857.734	-2858.64444444444	-82.3407407407409
44331.6174800347	0	2857.734	-2859.77037037037	-82.7111111111113
44331.6174801505	0	2859.764	-2861.11111111111	-82.9851851851854
44331.6174802662	0	2859.764	-2862.53333333333	-83.2000000000002
44331.6174803819	0	2862.527	-2864.02962962963	-83.3703703703706
44331.6174804977	0	2862.527	-2865.42222222222	-83.4666666666669
44331.6174806134	0	2865.416	-2866.85925925926	-83.6444444444446
44331.6174807292	0	2865.416	-2868.28148148148	-83.9111111111113
44331.6174808449	0	2868.275	-2869.76296296296	-84.1111111111113
44331.6174809606	0	2868.275	-2871.38518518518	-84.3037037037039
44331.6174810764	0	2871.379	-2873.17777777778	-84.377777777778
44331.6174811921	0	2871.379	-2875.07407407407	-84.414814814815
44331.6174813079	0	2875.068	-2877.18518518518	-84.4444444444446
44331.6174814236	0	2875.068	-2879.63703703704	-84.5111111111113
44331.6174815394	0	2879.631	-2882.27407407407	-84.5407407407409
44331.6174816551	0	2879.631	-2885.16296296296	-84.5481481481483
44331.6174817708	0	2885.157	-2888.0962962963	-84.5185185185187
44331.6174818866	0	2885.157	-2891.38518518518	-84.5111111111113
44331.6174820023	0	2891.379	-2894.87407407407	-84.5407407407409
44331.6174821181	0	2891.379	-2898.60740740741	-84.5555555555557
44331.6174822338	0	2898.601	-2902.18518518518	-84.5333333333335
44331.6174823495	0	2898.601	-2905.77777777778	-84.5037037037039
44331.6174824653	0	2905.771	-2909.34814814815	-84.5037037037039
44331.617482581	0	2905.771	-2912.88148148148	-84.4814814814817
44331.6174826968	0	2912.875	-2916.17037037037	-84.4666666666669
44331.6174828125	0	2912.875	-2919.3037037037	-84.4814814814817
44331.6174829282	0	2919.297	-2922.28148148148	-84.5629629629631
44331.617483044	0	2919.297	-2925.05925925926	-84.5481481481483
44331.6174831597	0	2925.053	-2927.71111111111	-84.5333333333335
44331.6174832755	0	2925.053	-2930.27407407407	-84.6666666666669
44331.6174833912	0	2930.268	-2932.57777777778	-84.7185185185187
44331.6174835069	0	2930.268	-2934.68888888889	-84.8222222222224
44331.6174836227	0	2934.683	-2936.67407407407	-84.8666666666669
44331.6174837384	0	2936.668	-2938.48888888889	-84.9555555555557
44331.6174838542	0	2936.668	-2940.22962962963	-85.051851851852
44331.6174839699	0	2940.224	-2941.86666666667	-85.0740740740743
44331.6174840856	0	2940.224	-2943.81481481481	-85.2296296296298
44331.6174842014	0	2943.809	-2945.77777777778	-85.2888888888891
44331.6174843171	0	2943.809	-2947.59259259259	-85.4222222222224
44331.6174844329	0	2947.587	-2949.62222222222	-85.4444444444447
44331.6174845486	0	2947.587	-2951.83703703704	-85.4962962962965
44331.6174846644	0	2951.831	-2953.80740740741	-85.614814814815
44331.6174847801	0	2951.831	-2955.75555555555	-85.8592592592595
44331.6174848958	0	2955.75	-2957.69629629629	-86.1333333333335
44331.6174850116	0	2955.75	-2959.4	-86.5481481481484
44331.6174851273	0	2959.394	-2961.1037037037	-87.1185185185187
44331.6174852431	0	2959.394	-2962.7037037037	-87.8000000000002
44331.6174853588	0	2962.698	-2964.4962962963	-88.5259259259261
44331.6174854745	0	2962.698	-2966.18518518518	-89.3407407407409
44331.6174855903	0	2966.179	-2967.78518518518	-90.2740740740743
44331.617485706	0	2966.179	-2969.34814814815	-91.2666666666669
44331.6174858218	0	2969.342	-2970.9037037037	-92.4222222222224
44331.6174859375	0	2969.342	-2972.40740740741	-93.614814814815
44331.6174860532	0	2972.401	-2973.93333333333	-94.9111111111113
44331.617486169	0	2972.401	-2975.3037037037	-96.1259259259261
44331.6174862847	0	2975.297	-2976.74814814815	-97.4962962962965
44331.6174864005	0	2975.297	-2978.37777777778	-98.9111111111113
44331.6174865162	0	2978.371	-2980.00740740741	-100.348148148148
44331.6174866319	0	2978.371	-2981.79259259259	-101.948148148148
44331.6174867477	0	2981.786	-2983.72592592592	-103.644444444445
44331.6174868634	0	2981.786	-2985.88148148148	-105.311111111111
44331.6174869792	0	2985.875	-2987.9037037037	-106.8
44331.6174870949	0	2985.875	-2989.96296296296	-108.414814814815
44331.6174872106	0	2989.956	-2992.09629629629	-110.170370370371
44331.6174873264	0	2989.956	-2994.13333333333	-111.940740740741
44331.6174874421	0	2994.126	-2996.16296296296	-113.770370370371
44331.6174875579	0	2994.126	-2998.12592592592	-115.540740740741
44331.6174876736	0	2998.119	-2999.97777777778	-117.22962962963
44331.6174877894	0	2998.119	-3001.99259259259	-119.059259259259
44331.6174879051	0	3001.986	-3003.88888888889	-120.874074074074
44331.6174880208	0	3001.986	-3005.57777777778	-122.674074074074
44331.6174881366	0	3005.571	-3007.11111111111	-124.355555555556
44331.6174882523	0	3005.571	-3008.5037037037	-126.103703703704
44331.6174883681	0	3008.497	-3009.71111111111	-127.711111111111
44331.6174884838	0	3008.497	-3010.82962962963	-129.251851851852
44331.6174885995	0	3010.823	-3011.94074074074	-130.792592592593
44331.6174887153	0	3010.823	-3012.88148148148	-132.377777777778
44331.617488831	0	3012.875	-3013.72592592592	-133.8
44331.6174889468	0	3012.875	-3014.35555555555	-135.118518518519
44331.6174890625	0	3014.349	-3015.05925925926	-136.607407407408
44331.6174891782	0	3014.349	-3015.77777777778	-138.037037037037
44331.617489294	0	3015.771	-3016.52592592593	-139.414814814815
44331.6174894097	0	3015.771	-3017.04444444444	-140.6
44331.6174895255	0	3017.038	-3017.58518518518	-141.785185185185
44331.6174896412	0	3017.038	-3018.19259259259	-142.940740740741
44331.6174897569	0	3018.186	-3018.72592592592	-143.970370370371
44331.6174898727	0	3018.186	-3019.33333333333	-145.02962962963
44331.6174899884	0	3019.327	-3019.79259259259	-146.037037037037
44331.6174901042	0	3019.327	-3020.07407407407	-147.096296296296
44331.6174902199	0	3020.068	-3020.22222222222	-147.888888888889
44331.6174903357	0	3020.068	-3020.31111111111	-148.444444444445
44331.6174904514	0	3020.305	-3020.34074074074	-148.822222222222
44331.6174905671	0	3020.305	-3020.35555555555	-149.007407407408
44331.6174906829	0	3020.349	-3020.39259259259	-149.007407407408
44331.6174907986	0	3020.349	-3020.54074074074	-148.82962962963
44331.6174909144	0	3020.534	-3020.85185185185	-148.488888888889
44331.6174910301	0	3020.534	-3021.38518518518	-148.074074074074
44331.6174911458	0	3021.378	-3022.08888888889	-147.666666666667
44331.6174912616	0	3021.378	-3022.97777777778	-147.148148148148
44331.6174913773	0	3022.971	-3023.86666666667	-146.585185185185
44331.6174914931	0	3022.971	-3024.79259259259	-145.970370370371
44331.6174916088	0	3024.786	-3025.67407407407	-145.355555555556
44331.6174917245	0	3024.786	-3026.57777777778	-144.688888888889
44331.6174918403	0	3026.571	-3027.42222222222	-144
44331.617491956	0	3026.571	-3028.17777777778	-143.311111111111
44331.6174920718	0	3028.171	-3028.78518518518	-142.533333333334
44331.6174921875	0	3028.171	-3029.28148148148	-141.740740740741
44331.6174923032	0	3029.275	-3029.87407407407	-140.896296296296
44331.617492419	0	3029.275	-3030.59259259259	-139.985185185185
44331.6174925347	0	3030.586	-3031.36296296296	-139
44331.6174926505	0	3030.586	-3032.21481481481	-138
44331.6174927662	0	3032.208	-3033.3037037037	-136.896296296297
44331.6174928819	0	3032.208	-3034.6	-135.777777777778
44331.6174929977	0	3034.593	-3036.08148148148	-134.592592592593
44331.6174931134	0	3034.593	-3037.82222222222	-133.355555555556
44331.6174932292	0	3037.815	-3039.91851851852	-132.140740740741
44331.6174933449	0	3037.815	-3042.3037037037	-130.844444444445
44331.6174934606	0	3042.296	-3044.9037037037	-129.496296296297
44331.6174935764	0	3042.296	-3047.59259259259	-128.088888888889
44331.6174936921	0	3047.585	-3050.23703703704	-126.651851851852
44331.6174938079	0	3047.585	-3052.97037037037	-125.214814814815
44331.6174939236	0	3052.963	-3055.71851851852	-123.622222222222
44331.6174940394	0	3052.963	-3058.60740740741	-121.977777777778
44331.6174941551	0	3058.6	-3061.37777777778	-120.318518518519
44331.6174942708	0	3058.6	-3064.31851851852	-118.733333333334
44331.6174943866	0	3064.311	-3067.17777777778	-117.081481481482
44331.6174945023	0	3064.311	-3069.95555555555	-115.444444444445
44331.6174946181	0	3069.948	-3072.52592592592	-113.807407407408
44331.6174947338	0	3069.948	-3074.88148148148	-112.214814814815
44331.6174948495	0	3074.874	-3076.79259259259	-110.770370370371
44331.6174949653	0	3074.874	-3078.42962962963	-109.348148148148
44331.617495081	0	3078.422	-3079.74814814815	-108.096296296297
44331.6174951968	0	3078.422	-3080.92592592592	-106.814814814815
44331.6174953125	0	3080.918	-3081.87407407407	-105.644444444445
44331.6174954282	0	3080.918	-3082.85185185185	-104.377777777778
44331.617495544	0	3082.844	-3083.6074074074	-103.340740740741
44331.6174956597	0	3082.844	-3084.41481481481	-102.237037037037
44331.6174957755	0	3084.407	-3085.26666666666	-101.111111111111
44331.6174958912	0	3084.407	-3086.22222222222	-99.977777777778
44331.6174960069	0	3086.214	-3087.41481481481	-98.8370370370373
44331.6174961227	0	3086.214	-3088.82222222222	-97.7703703703706
44331.6174962384	0	3088.814	-3090.48888888889	-96.7111111111113
44331.6174963542	0	3088.814	-3092.48888888889	-95.5555555555558
44331.6174964699	0	3092.481	-3094.7037037037	-94.4666666666669
44331.6174965856	0	3092.481	-3097.15555555555	-93.5111111111113
44331.6174967014	0	3097.148	-3099.51111111111	-92.6888888888891
44331.6174968171	0	3097.148	-3101.97037037037	-91.9333333333336
44331.6174969329	0	3101.963	-3104.62962962963	-91.1703703703706
44331.6174970486	0	3101.963	-3107.32592592592	-90.4518518518521
44331.6174971643	0	3107.319	-3109.94074074074	-89.9111111111113
44331.6174972801	0	3107.319	-3112.65925925926	-89.3259259259262
44331.6174973958	0	3112.652	-3115.63703703703	-88.7555555555558
44331.6174975116	0	3112.652	-3118.54074074074	-88.1851851851854
44331.6174976273	0	3118.533	-3121.23703703703	-87.577777777778
44331.6174978588	0	3124.111	-3126.08888888889	-86.2074074074076
44331.6174979745	0	3124.111	-3128.45925925926	-85.5333333333336
44331.6174980903	0	3128.452	-3130.56296296296	-84.9629629629632
44331.617498206	0	3128.452	-3132.48148148148	-84.4222222222225
44331.6174983218	0	3132.474	-3134.03703703703	-83.9037037037039
44331.6174984375	0	3132.474	-3134.28888888889	-83.8000000000002
44331.6174985532	0	3134.281	-3134.29629629629	-83.8000000000002
44331.617498669	0	3134.281	-3134.36296296296	-83.7703703703706
44331.6174987847	0	3134.355	-3134.9037037037	-83.6888888888891
44331.6174989005	0	3134.355	-3135.5037037037	-83.5333333333336
44331.6174990162	0	3135.496	-3135.73333333333	-83.503703703704
44331.6174991319	0	3135.496	-3135.89629629629	-83.5555555555558
44331.6174992477	0	3135.889	-3135.99259259259	-83.6518518518521
44331.6174993634	0	3135.889	-3136.05925925925	-83.777777777778
44331.6174994792	0	3136.052	-3136.09629629629	-83.7925925925929
44331.6174995949	0	3136.052	-3136.28148148148	-83.8592592592595
44331.6174997107	0	3136.274	-3136.67407407407	-83.9185185185188
44331.6174998264	0	3136.274	-3137.2074074074	-83.8666666666669
44331.6174999421	0	3137.2	-3137.88888888888	-83.8666666666669
44331.6175000579	0	3137.2	-3138.59259259259	-83.8666666666669
44331.6175001736	0	3138.585	-3139.43703703703	-83.8296296296299
44331.6175002894	0	3138.585	-3140.31111111111	-83.8222222222225
44331.6175004051	0	3140.304	-3141.17037037037	-83.8222222222225
44331.6175005208	0	3140.304	-3141.93333333333	-83.8296296296299
44331.6175006366	0	3141.926	-3142.77777777777	-83.8296296296299
44331.6175007523	0	3141.926	-3143.67407407407	-83.8074074074077
44331.6175008681	0	3143.667	-3144.48148148148	-83.7185185185188
44331.6175009838	0	3143.667	-3145.35555555555	-83.5851851851854
44331.6175010995	0	3145.348	-3146.0074074074	-83.5111111111114
44331.6175012153	0	3145.348	-3146.93333333333	-83.2518518518521
44331.617501331	0	3146.926	-3147.98518518518	-82.9481481481484
44331.6175014468	0	3146.926	-3149.07407407407	-82.577777777778
44331.6175015625	0	3149.067	-3150.16296296296	-82.0592592592595
44331.6175016782	0	3149.067	-3151.52592592592	-81.4592592592595
44331.617501794	0	3151.519	-3153.0074074074	-80.8666666666669
44331.6175019097	0	3151.519	-3154.62222222222	-80.1555555555558
44331.6175020255	0	3154.615	-3155.77037037037	-79.6296296296299
44331.6175021412	0	3154.615	-3157.42222222222	-78.8444444444447
44331.6175022569	0	3157.415	-3159.58518518518	-77.9259259259262
44331.6175023727	0	3157.415	-3161.96296296296	-76.8962962962966
44331.6175024884	0	3161.956	-3164.45925925926	-75.7333333333336
44331.6175026042	0	3161.956	-3166.82962962963	-74.6518518518521
44331.6175027199	0	3166.823	-3169.39259259259	-73.5259259259262
44331.6175028356	0	3166.823	-3171.95555555555	-72.340740740741
44331.6175029514	0	3171.949	-3174.46666666666	-71.2000000000003
44331.6175030671	0	3171.949	-3177.18518518518	-69.9481481481484
44331.6175031829	0	3177.179	-3179.62962962963	-68.703703703704
44331.6175032986	0	3177.179	-3181.89629629629	-67.377777777778
44331.6175034144	0	3181.89	-3183.95555555555	-66.2222222222225
44331.6175035301	0	3181.89	-3185.6	-64.9703703703706
44331.6175036458	0	3185.594	-3186.61481481481	-63.8592592592595
44331.6175037616	0	3185.594	-3187.17037037037	-62.8592592592595
44331.6175038773	0	3187.164	-3187.26666666666	-61.8222222222225
44331.6175039931	0	3187.164	-3187.17037037037	-61.0740740740743
44331.6175041088	0	3187.164	-3186.8074074074	-60.3481481481484
44331.6175042245	0	3186.801	-3186.45185185185	-59.577777777778
44331.6175043403	0	3186.801	-3186.34814814814	-58.8370370370373
44331.617504456	0	3186.342	-3186.4074074074	-57.8000000000003
44331.6175045718	0	3186.342	-3186.72592592592	-56.9333333333336
44331.6175046875	0	3186.72	-3187.4	-56.0962962962966
44331.6175048032	0	3186.72	-3188.27407407407	-54.9629629629632
44331.617504919	0	3188.268	-3189.37037037037	-53.7185185185188
44331.6175050347	0	3188.268	-3190.53333333333	-52.5481481481484
44331.6175051505	0	3190.527	-3191.93333333333	-51.2444444444447
44331.6175052662	0	3190.527	-3193.44444444444	-49.940740740741
44331.6175053819	0	3193.438	-3195.11111111111	-48.6000000000003
44331.6175054977	0	3193.438	-3197.02222222222	-47.2000000000003
44331.6175056134	0	3197.016	-3199.25925925926	-45.8814814814817
44331.6175057292	0	3197.016	-3201.79259259259	-44.7185185185188
44331.6175058449	0	3201.786	-3204.5037037037	-43.3259259259262
44331.6175059606	0	3201.786	-3207.51111111111	-41.9703703703706
44331.6175060764	0	3207.505	-3210.82962962963	-40.5185185185188
44331.6175061921	0	3207.505	-3214.43703703703	-38.7629629629632
44331.6175063079	0	3214.431	-3218.2074074074	-36.8370370370373
44331.6175064236	0	3214.431	-3222	-34.7629629629632
44331.6175065394	0	3221.994	-3225.64444444444	-32.8000000000003
44331.6175066551	0	3221.994	-3229.27407407407	-30.8814814814817
44331.6175067708	0	3229.268	-3232.45925925926	-28.9481481481484
44331.6175068866	0	3229.268	-3235.12592592592	-27.3111111111114
44331.6175070023	0	3235.12	-3237.6074074074	-25.6370370370373
44331.6175071181	0	3235.12	-3239.72592592592	-24.1333333333336
44331.6175072338	0	3239.72	-3241.51111111111	-22.7333333333336
44331.6175073495	0	3239.72	-3243.0074074074	-21.3851851851854
44331.6175074653	0	3243.001	-3244.31111111111	-20.140740740741
44331.617507581	0	3243.001	-3245.65185185185	-18.8740740740743
44331.6175076968	0	3245.645	-3247.02962962963	-17.6740740740743
44331.6175078125	0	3245.645	-3248.67407407407	-16.4370370370373
44331.6175079282	0	3248.667	-3250.55555555555	-15.1333333333336
44331.617508044	0	3248.667	-3252.71851851851	-13.7111111111114
44331.6175081597	0	3252.711	-3255.08888888889	-12.2444444444447
44331.6175082755	0	3252.711	-3257.45925925926	-10.7851851851855
44331.6175083912	0	3257.452	-3260.01481481481	-9.20740740740767
44331.6175085069	0	3257.452	-3262.76296296296	-7.66666666666693
44331.6175086227	0	3262.756	-3265.89629629629	-6.11111111111138
44331.6175087384	0	3262.756	-3269.31851851852	-4.37777777777804
44331.6175088542	0	3269.312	-3272.85925925926	-2.58518518518545
44331.6175089699	0	3269.312	-3276.54814814814	-0.785185185185451
44331.6175090856	0	3276.542	-3280.26666666666	0.933333333333068
44331.6175092014	0	3276.542	-3284.03703703703	2.6666666666664
44331.6175093171	0	3284.031	-3287.92592592592	4.54074074074047
44331.6175094329	0	3284.031	-3291.72592592592	6.41481481481455
44331.6175095486	0	3291.72	-3295.48148148148	8.30370370370344
44331.6175096643	0	3291.72	-3298.9037037037	10.1777777777775
44331.6175097801	0	3298.898	-3301.77037037037	11.9851851851849
44331.6175098958	0	3298.898	-3304.21481481481	13.7999999999997
44331.6175100116	0	3304.209	-3306.22962962963	15.5481481481479
44331.6175101273	0	3304.209	-3307.8	17.022222222222
44331.6175102431	0	3307.794	-3309.01481481481	18.3037037037034
44331.6175103588	0	3307.794	-3309.88148148148	19.4814814814812
44331.6175104745	0	3309.875	-3310.49629629629	20.4444444444442
44331.6175105903	0	3309.875	-3310.97777777777	21.3111111111108
44331.617510706	0	3310.971	-3311.43703703703	22.096296296296
44331.6175108218	0	3310.971	-3312.08888888889	22.9777777777775
44331.6175109375	0	3312.082	-3312.94074074074	23.8296296296294
44331.6175110532	0	3312.082	-3314.13333333333	24.7481481481479
44331.617511169	0	3314.126	-3315.62962962963	25.7925925925923
44331.6175112847	0	3314.126	-3317.46666666666	26.9333333333331
44331.6175114005	0	3317.459	-3319.31851851852	28.0370370370368
44331.6175115162	0	3317.459	-3321.27407407407	29.1703703703701
44331.6175116319	0	3321.266	-3323.42222222222	30.296296296296
44331.6175117477	0	3321.266	-3325.66666666666	31.4518518518516
44331.6175118634	0	3325.659	-3328.13333333333	32.696296296296
44331.6175119792	0	3325.659	-3330.45925925926	33.7999999999997
44331.6175120949	0	3330.452	-3332.91851851852	34.8370370370368
44331.6175122107	0	3330.452	-3335.43703703703	35.9777777777775
44331.6175123264	0	3335.43	-3338.0074074074	37.1555555555553
44331.6175124421	0	3335.43	-3340.62962962963	38.3555555555553
44331.6175125579	0	3340.623	-3343.1037037037	39.7111111111108
44331.6175126736	0	3340.623	-3345.37037037037	41.059259259259
44331.6175127894	0	3345.364	-3347.54074074074	42.422222222222
44331.6175129051	0	3345.364	-3349.74814814815	43.896296296296
44331.6175130208	0	3349.742	-3351.82222222222	45.2370370370368
44331.6175131366	0	3349.742	-3353.98518518518	46.5629629629627
44331.6175132523	0	3353.979	-3356.05185185185	47.9629629629627
44331.6175133681	0	3353.979	-3358.14074074074	49.3333333333331
44331.6175134838	0	3358.135	-3360.3037037037	50.6888888888886
44331.6175135995	0	3358.135	-3362.37777777777	52.1111111111109
44331.6175137153	0	3362.372	-3364.09629629629	53.3629629629627
44331.617513831	0	3362.372	-3365.49629629629	54.5851851851849
44331.6175139468	0	3365.491	-3366.48888888889	55.696296296296
44331.6175140625	0	3365.491	-3367.11111111111	56.6888888888886
44331.6175141782	0	3367.106	-3367.46666666666	57.5185185185183
44331.617514294	0	3367.106	-3367.64444444444	58.3629629629627
44331.6175144097	0	3367.639	-3367.97037037037	59.3111111111109
44331.6175145255	0	3367.639	-3368.57037037037	60.3481481481479
44331.6175146412	0	3368.565	-3369.45185185185	61.5185185185183
44331.6175147569	0	3368.565	-3370.34814814814	62.6148148148146
44331.6175148727	0	3370.343	-3371.39259259259	63.6148148148146
44331.6175149884	0	3370.343	-3372.74074074074	64.7777777777775
44331.6175151042	0	3372.736	-3374.25925925926	66.022222222222
44331.6175152199	0	3372.736	-3375.82222222222	67.2444444444442
44331.6175153356	0	3375.817	-3377.6	68.5703703703701
44331.6175154514	0	3375.817	-3379.72592592592	69.9407407407405
44331.6175155671	0	3379.721	-3382.08148148148	71.2666666666664
44331.6175156829	0	3379.721	-3384.63703703703	72.6444444444442
44331.6175157986	0	3384.632	-3387.25185185185	74.1185185185183
44331.6175159144	0	3384.632	-3389.98518518518	75.6296296296294
44331.6175160301	0	3389.98	-3392.09629629629	76.7629629629627
44331.6175161458	0	3389.98	-3394.82962962963	78.1037037037034
44331.6175162616	0	3394.824	-3397.72592592592	79.6518518518516
44331.6175163773	0	3394.824	-3400.71851851852	81.2888888888886
44331.6175164931	0	3400.713	-3403.56296296296	82.9111111111108
44331.6175166088	0	3400.713	-3406.29629629629	84.3851851851849
44331.6175167245	0	3406.291	-3408.98518518518	85.9777777777775
44331.6175168403	0	3406.291	-3411.68148148148	87.6074074074071
44331.617516956	0	3411.676	-3414.34814814814	89.1481481481479
44331.6175170718	0	3411.676	-3416.93333333333	90.6888888888886
44331.6175171875	0	3416.928	-3419.18518518518	92.1629629629627
44331.6175173032	0	3416.928	-3421.38518518518	93.5259259259257
44331.617517419	0	3421.38	-3423.45185185185	94.8370370370368
44331.6175175347	0	3421.38	-3425.26666666666	95.896296296296
44331.6175176505	0	3425.261	-3427.07407407407	97.0518518518516
44331.6175177662	0	3425.261	-3428.8	98.0888888888886
44331.6175178819	0	3428.794	-3430.48148148148	99.1259259259257
44331.6175179977	0	3428.794	-3432.2074074074	100.17037037037
44331.6175181134	0	3432.201	-3433.97037037037	101.214814814815
44331.6175182292	0	3432.201	-3435.76296296296	102.2
44331.6175183449	0	3435.757	-3437.77777777777	103.222222222222
44331.6175184606	0	3435.757	-3439.94814814814	104.185185185185
44331.6175185764	0	3439.942	-3442.45185185185	105.074074074074
44331.6175186921	0	3439.942	-3445.02222222222	106.037037037037
44331.6175188079	0	3445.016	-3447.48148148148	106.814814814815
44331.6175189236	0	3445.016	-3450.19259259259	107.681481481481
44331.6175190394	0	3450.186	-3453.11111111111	108.6
44331.6175191551	0	3450.186	-3456.1037037037	109.429629629629
44331.6175192708	0	3456.097	-3459.02222222222	109.948148148148
44331.6175193866	0	3456.097	-3461.8074074074	110.540740740741
44331.6175195023	0	3461.801	-3464.73333333333	111.288888888889
44331.6175196181	0	3461.801	-3467.41481481481	112.037037037037
44331.6175197338	0	3467.408	-3470.07407407407	112.844444444444
44331.6175198495	0	3467.408	-3472.51111111111	113.681481481481
44331.6175199653	0	3472.504	-3474.58518518518	114.392592592592
44331.617520081	0	3472.504	-3476.35555555555	114.962962962963
44331.6175201968	0	3476.348	-3477.97777777777	115.451851851852
44331.6175203125	0	3476.348	-3479.24444444444	115.822222222222
44331.6175204282	0	3479.237	-3480.64444444444	116.096296296296
44331.617520544	0	3479.237	-3482.22962962963	116.296296296296
44331.6175206597	0	3482.222	-3483.93333333333	116.444444444444
44331.6175207755	0	3482.222	-3485.85925925926	116.533333333333
44331.6175208912	0	3485.852	-3487.66666666666	116.562962962963
44331.6175210069	0	3485.852	-3489.54814814814	116.562962962963
44331.6175211227	0	3489.541	-3491.27407407407	116.414814814815
44331.6175212384	0	3489.541	-3493.2	116.066666666666
44331.6175213542	0	3493.193	-3495	115.614814814815
44331.6175214699	0	3493.193	-3496.83703703703	115.17037037037
44331.6175215856	0	3496.83	-3498.71111111111	114.725925925926
44331.6175217014	0	3496.83	-3500.81481481481	114.14074074074
44331.6175218171	0	3500.808	-3503.25185185185	113.385185185185
44331.6175219329	0	3500.808	-3505.79259259259	112.57037037037
44331.6175220486	0	3505.786	-3508.42222222222	111.748148148148
44331.6175221644	0	3505.786	-3511.06666666666	110.814814814815
44331.6175222801	0	3511.06	-3513.79259259259	109.785185185185
44331.6175223958	0	3511.06	-3516.8074074074	108.659259259259
44331.6175225116	0	3516.801	-3519.71111111111	107.474074074074
44331.6175226273	0	3516.801	-3522.68888888888	106.362962962963
44331.6175227431	0	3522.682	-3525.89629629629	104.955555555555
44331.6175228588	0	3522.682	-3529.1037037037	103.481481481481
44331.6175229745	0	3529.097	-3532.07407407407	102.059259259259
44331.6175230903	0	3529.097	-3534.97037037037	100.696296296296
44331.617523206	0	3534.964	-3537.5037037037	99.5259259259257
44331.6175233218	0	3534.964	-3539.94074074074	98.1703703703701
44331.6175234375	0	3539.934	-3542.02222222222	96.8814814814812
44331.6175235532	0	3539.934	-3543.89629629629	95.5185185185183
44331.617523669	0	3543.89	-3545.64444444444	94.1407407407405
44331.6175237847	0	3543.89	-3547.25925925926	92.7703703703701
44331.6175239005	0	3547.253	-3548.81481481481	91.3481481481479
44331.6175240162	0	3547.253	-3550.32592592592	89.8888888888887
44331.6175241319	0	3550.32	-3551.73333333333	88.4666666666664
44331.6175242477	0	3550.32	-3552.96296296296	87.1037037037035
44331.6175243634	0	3552.957	-3554.29629629629	85.5777777777775
44331.6175244792	0	3552.957	-3555.5037037037	83.9555555555553
44331.6175245949	0	3555.498	-3556.57777777777	82.3259259259257
44331.6175247107	0	3555.498	-3557.62962962963	80.5185185185183
44331.6175248264	0	3557.624	-3558.74074074074	78.7777777777775
44331.6175249421	0	3557.624	-3559.72592592592	76.9703703703701
44331.6175250579	0	3559.72	-3560.94814814815	75.1481481481479
44331.6175251736	0	3559.72	-3562.34074074074	73.2370370370368
44331.6175252894	0	3562.335	-3563.82222222222	71.259259259259
44331.6175254051	0	3563.816	-3565.67407407407	69.3777777777775
44331.6175255208	0	3565.668	-3567.6074074074	67.622222222222
44331.6175256366	0	3565.668	-3569.74074074074	65.896296296296
44331.6175257523	0	3569.735	-3572.05925925926	64.1481481481479
44331.6175258681	0	3572.054	-3574.59259259259	62.5111111111109
44331.6175259838	0	3572.054	-3577.25925925926	60.7777777777775
44331.6175260995	0	3577.254	-3579.97037037037	59.0296296296294
44331.6175262153	0	3577.254	-3582.95555555555	57.1851851851849
44331.617526331	0	3582.95	-3586.2074074074	55.3333333333331
44331.6175264468	0	3582.95	-3589.62962962963	53.5703703703701
44331.6175265625	0	3589.624	-3593.25925925926	51.7999999999997
44331.6175266782	0	3589.624	-3596.99259259259	50.0074074074072
44331.617526794	0	3596.987	-3600.68888888889	48.2666666666664
44331.6175269097	0	3596.987	-3604.4074074074	46.5999999999997
44331.6175270255	0	3604.402	-3607.82962962963	45.1185185185183
44331.6175271412	0	3604.402	-3611.09629629629	43.6148148148146
44331.6175272569	0	3611.091	-3614.05925925926	42.3185185185183
44331.6175273727	0	3614.054	-3616.58518518518	41.0518518518516
44331.6175274884	0	3616.58	-3618.02962962963	40.296296296296
44331.6175276042	0	3616.58	-3618.22962962963	40.1851851851849
44331.6175277199	0	3618.224	-3618.79259259259	39.859259259259
44331.6175278356	0	3618.224	-3620.54074074074	38.5851851851849
44331.6175279514	0	3620.535	-3621.98518518518	37.2814814814812
44331.6175280671	0	3620.535	-3623.0074074074	36.2444444444442
44331.6175281829	0	3623.002	-3623.69629629629	35.3703703703701
44331.6175282986	0	3623.002	-3624.3037037037	34.4296296296294
44331.6175284144	0	3624.298	-3624.89629629629	33.3777777777775
44331.6175285301	0	3624.298	-3625.62222222222	32.222222222222
44331.6175286458	0	3625.617	-3626.49629629629	31.222222222222
44331.6175287616	0	3625.617	-3627.57037037037	30.1555555555553
44331.6175288773	0	3627.565	-3628.93333333333	29.1037037037034
44331.6175289931	0	3627.565	-3630.51851851852	27.9925925925923
44331.6175291088	0	3630.513	-3632.25185185185	27.0814814814812
44331.6175292245	0	3630.513	-3633.71851851852	26.5407407407405
44331.6175293403	0	3633.713	-3634.72592592592	26.1999999999997
44331.617529456	0	3634.72	-3637.02222222222	25.5333333333331
44331.6175295718	0	3634.72	-3639.23703703703	25.0444444444442
44331.6175296875	0	3639.231	-3641.99259259259	24.296296296296
44331.6175298032	0	3639.231	-3644.72592592592	23.7851851851849
44331.617529919	0	3644.72	-3647.67407407407	23.1555555555553
44331.6175300347	0	3647.668	-3651.05185185185	22.4814814814812
44331.6175301505	0	3647.668	-3654.4074074074	21.8148148148146
44331.6175302662	0	3654.401	-3658.03703703703	21.2148148148146
44331.6175303819	0	3654.401	-3661.66666666666	20.5999999999997
44331.6175304977	0	3661.66	-3665.14074074074	19.9925925925923
44331.6175306134	0	3661.66	-3668.55555555555	19.4296296296294
44331.6175307292	0	3668.549	-3671.39259259259	18.8666666666664
44331.6175308449	0	3668.549	-3673.87407407407	18.2296296296294
44331.6175309606	0	3673.868	-3675.73333333333	17.6888888888886
44331.6175310764	0	3673.868	-3677.29629629629	16.9925925925923
44331.6175311921	0	3677.29	-3678.49629629629	16.2814814814812
44331.6175313079	0	3677.29	-3679.57037037037	15.5555555555553
44331.6175314236	0	3679.564	-3680.58518518518	14.8518518518516
44331.6175315393	0	3679.564	-3681.59999999999	14.0666666666664
44331.6175316551	0	3681.594	-3682.59999999999	13.3703703703701
44331.6175317708	0	3681.594	-3683.51111111111	12.6814814814812
44331.6175318866	0	3683.505	-3684.4074074074	11.8518518518516
44331.6175320023	0	3683.505	-3685.55555555555	11.0148148148146
44331.6175321181	0	3685.549	-3686.63703703703	10.3481481481479
44331.6175322338	0	3685.549	-3688.1037037037	9.39999999999974
44331.6175323495	0	3688.097	-3689.77037037037	8.57037037037011
44331.6175324653	0	3688.097	-3691.48888888888	7.74814814814789
44331.617532581	0	3691.482	-3693.54814814814	6.82962962962937
44331.6175326968	0	3691.482	-3695.63703703703	5.9555555555553
44331.6175328125	0	3695.63	-3697.98518518518	5.02962962962937
44331.6175329282	0	3695.63	-3699.99999999999	4.22962962962937
44331.617533044	0	3699.993	-3702.5037037037	3.22222222222197
44331.6175331597	0	3699.993	-3705.03703703703	2.11111111111086
44331.6175332755	0	3705.03	-3707.31111111111	1.10370370370345
44331.6175333912	0	3705.03	-3709.77037037037	0.0592592592590035
44331.6175335069	0	3709.763	-3711.86666666666	-0.911111111111367
44331.6175336227	0	3709.763	-3713.8074074074	-1.87407407407433
44331.6175337384	0	3713.8	-3715.45925925925	-2.63703703703729
44331.6175338657	0	3715.452	-3717.17777777777	-3.58518518518544
44331.6175339699	0	3715.452	-3717.17777777777	-3.58518518518544
44331.6175340857	0	3717.171	-3718.96296296296	-4.60000000000026
44331.6175342014	0	3717.171	-3722.64444444444	-6.73333333333359
44331.6175343171	0	3722.638	-3724.58518518518	-7.82962962962988
44331.6175344329	0	3722.638	-3726.91111111111	-8.940740740741
44331.6175345486	0	3726.905	-3729.42222222222	-10.1481481481484
44331.6175346644	0	3726.905	-3731.97777777777	-11.2888888888891
44331.6175347801	0	3731.972	-3734.69629629629	-12.3259259259262
44331.6175348958	0	3731.972	-3737.59259259259	-13.4074074074077
44331.6175350116	0	3737.587	-3740.4074074074	-14.3555555555558
44331.6175351273	0	3737.587	-3742.99999999999	-15.5333333333336
44331.6175352431	0	3742.994	-3745.45185185185	-16.8074074074077
44331.6175353588	0	3742.994	-3747.58518518518	-18.0740740740743
44331.6175354745	0	3747.579	-3749.11851851851	-19.377777777778
44331.6175355903	0	3749.112	-3750.11111111111	-20.5185185185188
44331.617535706	0	3750.105	-3750.62222222222	-21.3555555555558
44331.6175358218	0	3750.105	-3750.91111111111	-22.140740740741
44331.6175359375	0	3750.905	-3750.99259259259	-22.9481481481484
44331.6175360532	0	3750.905	-3751.14074074074	-23.7111111111114
44331.617536169	0	3751.135	-3751.42222222222	-24.6518518518521
44331.6175362847	0	3751.135	-3751.83703703703	-25.5037037037039
44331.6175364005	0	3751.831	-3752.42222222222	-26.4296296296299
44331.6175365162	0	3752.416	-3753.01481481481	-27.1851851851854
44331.6175366319	0	3753.009	-3753.7037037037	-27.8518518518521
44331.6175367477	0	3753.698	-3754.51851851851	-28.6148148148151
44331.6175368634	0	3754.513	-3755.52592592592	-29.4074074074077
44331.6175369792	0	3754.513	-3756.59259259259	-30.2296296296299
44331.6175370949	0	3756.587	-3757.59999999999	-31.0148148148151
44331.6175372106	0	3756.587	-3758.4074074074	-31.8740740740743
44331.6175373264	0	3758.402	-3759.17777777777	-32.6740740740743
44331.6175374421	0	3758.402	-3760.01481481481	-33.5629629629632
44331.6175375579	0	3760.009	-3760.8074074074	-34.4074074074076
44331.6175376736	0	3760.009	-3761.5037037037	-35.0740740740743
44331.6175377894	0	3761.498	-3762.19259259259	-35.6000000000002
44331.6175379051	0	3762.187	-3762.73333333333	-36.0888888888891
44331.6175380208	0	3762.187	-3763.12592592592	-36.6074074074076
44331.6175381366	0	3763.12	-3763.28888888888	-37.014814814815
44331.6175382523	0	3763.12	-3763.31851851851	-37.3925925925928
44331.6175383681	0	3763.313	-3763.25185185185	-37.7259259259262
44331.6175384838	0	3763.246	-3763.13333333333	-37.9925925925928
44331.6175385995	0	3763.246	-3762.94814814814	-38.2666666666669
44331.6175387153	0	3762.942	-3762.73333333333	-38.5333333333336
44331.617538831	0	3762.942	-3762.52592592592	-38.8000000000002
44331.6175389468	0	3762.52	-3762.41481481481	-39.0296296296299
44331.6175390625	0	3762.52	-3762.34814814814	-39.2518518518521
44331.6175391782	0	3762.342	-3762.28888888888	-39.4296296296299
44331.617539294	0	3762.342	-3762.24444444444	-39.5333333333336
44331.6175394097	0	3762.238	-3762.19259259259	-39.6222222222224
44331.6175395255	0	3762.238	-3762.13333333333	-39.6814814814817
44331.6175396412	0	3762.127	-3762.07407407407	-39.6962962962965
44331.6175397569	0	3762.127	-3762.03703703703	-39.6962962962965
44331.6175398727	0	3762.031	-3762.04444444444	-39.6444444444447
44331.6175399884	0	3762.031	-3762.18518518518	-39.5555555555558
44331.6175401042	0	3762.179	-3762.49629629629	-39.3703703703706
44331.6175402199	0	3762.179	-3762.97037037036	-39.1481481481484
44331.6175403356	0	3762.964	-3763.7037037037	-38.9703703703706
44331.6175404514	0	3763.697	-3764.42962962962	-38.8222222222225
44331.6175405671	0	3764.423	-3765.48148148147	-38.6370370370373
44331.6175406829	0	3764.423	-3766.62222222222	-38.4296296296299
44331.6175407986	0	3766.616	-3767.98518518518	-38.2740740740743
44331.6175409144	0	3766.616	-3769.34814814814	-38.2000000000002
44331.6175410301	0	3769.342	-3771.07407407407	-38.0000000000002
44331.6175411458	0	3769.342	-3772.94074074073	-37.7703703703706
44331.6175412616	0	3772.935	-3774.78518518518	-37.577777777778
44331.6175413773	0	3772.935	-3776.77777777777	-37.2222222222224
44331.6175414931	0	3776.772	-3778.85185185185	-36.8592592592595
44331.6175416088	0	3776.772	-3781.03703703703	-36.377777777778
44331.6175417245	0	3781.031	-3783.46666666666	-35.7703703703706
44331.6175418403	0	3781.031	-3785.93333333333	-35.1037037037039
44331.617541956	0	3785.927	-3788.64444444444	-34.3333333333336
44331.6175420718	0	3785.927	-3790.98518518518	-33.6074074074076
44331.6175421875	0	3790.979	-3793.34074074073	-32.8962962962965
44331.6175423032	0	3790.979	-3795.64444444444	-32.1037037037039
44331.617542419	0	3795.638	-3797.62222222222	-31.2814814814817
44331.6175425347	0	3795.638	-3799.37037037036	-30.4518518518521
44331.6175426505	0	3799.364	-3800.7037037037	-29.6814814814817
44331.6175427662	0	3799.364	-3801.57037037036	-29.0666666666669
44331.6175428819	0	3801.564	-3802.0074074074	-28.5629629629632
44331.6175429977	0	3802.001	-3802.08888888888	-28.1703703703706
44331.6175431134	0	3802.082	-3801.97037037036	-27.8888888888891
44331.6175432292	0	3802.082	-3801.67407407407	-27.6000000000002
44331.6175433449	0	3801.667	-3801.36296296296	-27.2962962962965
44331.6175434606	0	3801.356	-3801.22962962962	-27.0296296296299
44331.6175435764	0	3801.356	-3801.42962962962	-26.7111111111113
44331.6175436921	0	3801.423	-3802.08148148148	-26.377777777778
44331.6175438079	0	3801.423	-3803.16296296296	-25.977777777778
44331.6175439236	0	3803.156	-3804.54074074074	-25.5851851851854
44331.6175440393	0	3803.156	-3806.06666666666	-25.2740740740743
44331.6175441551	0	3806.06	-3807.85185185185	-24.9259259259262
44331.6175442708	0	3806.06	-3809.91851851851	-24.5555555555558
44331.6175443866	0	3809.912	-3812.11111111111	-24.1555555555558
44331.6175445023	0	3809.912	-3814.8074074074	-23.5703703703706
44331.6175446181	0	3814.801	-3817.45925925925	-23.0074074074076
44331.6175447338	0	3814.801	-3820.04444444444	-22.4074074074076
44331.6175448495	0	3820.038	-3822.74814814814	-21.6814814814817
44331.6175449653	0	3820.038	-3825.46666666666	-20.940740740741
44331.617545081	0	3825.46	-3828.14814814814	-20.1925925925928
44331.6175451968	0	3825.46	-3830.88888888888	-19.2740740740743
44331.6175453125	0	3830.882	-3833.73333333333	-18.3925925925928
44331.6175454282	0	3830.882	-3836.64444444444	-17.3555555555558
44331.617545544	0	3836.638	-3839.64444444444	-16.4370370370373
44331.6175456597	0	3836.638	-3842.63703703703	-15.4518518518521
44331.6175457755	0	3842.631	-3845.57777777777	-14.5111111111114
44331.6175458912	0	3842.631	-3848.45185185185	-13.4888888888891
44331.6175460069	0	3848.446	-3851.1037037037	-12.3925925925928
44331.6175461227	0	3848.446	-3853.67407407407	-11.2370370370373
44331.6175462384	0	3853.668	-3855.78518518518	-10.177777777778
44331.6175463542	0	3853.668	-3857.54074074074	-9.14814814814839
44331.6175464699	0	3857.535	-3858.76296296296	-8.24444444444469
44331.6175465857	0	3858.757	-3859.59259259259	-7.44444444444469
44331.6175467014	0	3858.757	-3860.08148148148	-6.7555555555558
44331.6175468171	0	3860.076	-3860.26666666666	-6.25185185185209
44331.6175469329	0	3860.076	-3860.32592592592	-5.69629629629654
44331.6175470486	0	3860.32	-3860.37037037037	-5.22962962962987
44331.6175471644	0	3860.32	-3860.29629629629	-4.77777777777802
44331.6175472801	0	3860.29	-3860.11851851851	-4.3555555555558
44331.6175473958	0	3860.29	-3859.99259259259	-4.02222222222246
44331.6175475116	0	3859.986	-3859.87407407407	-3.89629629629654
44331.6175476273	0	3859.986	-3860.07407407407	-3.59259259259283
44331.6175477431	0	3860.067	-3860.65185185185	-3.05185185185209
44331.6175478588	0	3860.067	-3861.48148148148	-2.53333333333357
44331.6175479745	0	3861.474	-3862.37777777777	-2.04444444444469
44331.6175480903	0	3861.474	-3863.71851851851	-1.49629629629654
44331.617548206	0	3863.711	-3865.2	-0.888888888889129
44331.6175483218	0	3863.711	-3866.87407407407	-0.207407407407648
44331.6175484375	0	3866.867	-3868.62962962963	0.39999999999976
44331.6175485532	0	3866.867	-3870.55555555555	1.09629629629606
44331.617548669	0	3870.548	-3872.33333333333	1.8370370370368
44331.6175487847	0	3870.548	-3874.04444444444	2.57777777777754
44331.6175489005	0	3874.037	-3875.71111111111	3.40740740740717
44331.6175490162	0	3874.037	-3877.25185185185	4.17777777777754
44331.6175491319	0	3877.244	-3878.71111111111	4.95555555555532
[truncated: 9,998 more rows]
