# Supplementary material for: Near-infrared manipulation of multiple neuronal populations via trichromatic upconversion
Source: Nat Commun. 2021 Sep 27;12:5662. doi: 10.1038/s41467-021-25993-7 (PMC8476604; doi:10.1038/s41467-021-25993-7)
Supplement: Supplementary file 7 — Source Data [file 41467_2021_25993_MOESM7_ESM.zip › Source Data/SI 31/980/1_1.csv]

DateTime	xPosComp	yPosComp	xPos	yPos
44305.8614689699	0	5738.03199999999	-5736.7037037037	-4131.50370370371
44305.8614691551	0	5736.71299999999	-5735.5037037037	-4132.6
44305.8614693287	0	5735.51299999999	-5734.48888888889	-4133.85185185186
44305.8614695139	0	5734.49799999999	-5733.7037037037	-4135.42962962963
44305.8614696991	0	5733.71299999999	-5733.36296296296	-4137.08888888889
44305.8614698727	0	5733.37199999999	-5733.36296296296	-4139.12592592593
44305.8614700579	0	5733.37199999999	-5733.71851851852	-4141.31111111112
44305.8614702315	0	5733.72799999999	-5734.40740740741	-4143.75555555556
44305.8614704167	0	5734.41699999999	-5735.2	-4146.37037037038
44305.8614706018	0	5735.20999999999	-5735.91111111111	-4149.00000000001
44305.861470787	0	5735.92099999999	-5736.19259259259	-4152.02222222223
44305.8614709606	0	5736.00899999999	-5736	-4154.93333333334
44305.8614711458	0	5736.00899999999	-5735.32592592592	-4158.24444444445
44305.8614713194	0	5735.33499999999	-5734.17777777778	-4162.05925925926
44305.8614715046	0	5734.18699999999	-5733.16296296296	-4165.84444444445
44305.8614716782	0	5733.17199999999	-5732.47407407407	-4170.01481481482
44305.8614718634	0	5732.48299999999	-5732.18518518518	-4174.12592592593
44305.861472037	0	5732.19399999999	-5732.37777777778	-4178.67407407408
44305.8614722222	0	5732.38699999999	-5732.83703703704	-4183.35555555556
44305.8614723958	0	5732.84599999999	-5733.55555555555	-4187.92592592593
44305.861472581	0	5733.56499999999	-5734.92592592592	-4193.06666666667
44305.8614727662	0	5734.93499999999	-5736.98518518518	-4198.08148148149
44305.8614729398	0	5736.99399999999	-5739.78518518518	-4203.70370370371
44305.861473125	0	5739.79399999999	-5743.08148148148	-4209.2962962963
44305.8614733102	0	5743.08999999999	-5746.45185185185	-4214.50370370371
44305.8614734838	0	5746.45999999999	-5749.85925925926	-4220.41481481482
44305.861473669	0	5749.86699999999	-5752.41481481481	-4226.24444444445
44305.8614738426	0	5752.42299999999	-5753.82222222222	-4232.48148148149
44305.8614740278	0	5753.82999999999	-5753.94074074074	-4238.77037037038
44305.861474213	0	5753.94899999999	-5753.44444444444	-4244.23703703704
44305.8614743866	0	5753.45299999999	-5752.58518518518	-4249.84444444445
44305.8614745718	0	5752.59399999999	-5751.98518518518	-4255.25185185186
44305.8614747454	0	5751.99399999999	-5751.99259259259	-4260.88148148149
44305.8614749306	0	5752.00099999999	-5752.73333333333	-4266.43703703704
44305.8614751042	0	5752.74199999999	-5754.45185185185	-4271.8962962963
44305.8614752894	0	5754.46099999999	-5757.05185185185	-4278.03703703704
44305.8614754745	0	5757.06099999999	-5759.74814814815	-4283.77777777778
44305.8614756481	0	5759.75699999999	-5762.42222222222	-4289.8888888889
44305.8614758333	0	5762.43099999999	-5764.81481481481	-4296.02222222223
44305.8614760185	0	5764.82399999999	-5766.92592592593	-4302.02222222223
44305.8614761921	0	5766.93499999999	-5768.63703703704	-4308.34814814815
44305.8614763773	0	5768.64599999999	-5769.42222222222	-4313.85925925926
44305.8614765509	0	5769.43099999999	-5769.80740740741	-4319.77037037038
44305.8614767361	0	5769.81599999999	-5770	-4325.25925925927
44305.8614769213	0	5770.00899999999	-5769.91111111111	-4330.06666666667
44305.8614771065	0	5769.91999999999	-5769.74074074074	-4334.74814814815
44305.8614772801	0	5769.74999999999	-5769.36296296296	-4338.75555555556
44305.8614774537	0	5769.37199999999	-5768.83703703704	-4342.78518518519
44305.8614776389	0	5768.84599999999	-5768.19259259259	-4346.43703703704
44305.8614778241	0	5768.20199999999	-5767.48148148148	-4349.63703703704
44305.8614779977	0	5767.49099999999	-5766.51111111111	-4352.75555555556
44305.8614781829	0	5766.52099999999	-5765.63703703704	-4355.36296296297
44305.8614783565	0	5765.64699999999	-5764.80740740741	-4357.91111111112
44305.8614785417	0	5764.81699999999	-5764.28888888889	-4360.02962962964
44305.8614787269	0	5764.29799999999	-5764.11851851852	-4361.38518518519
44305.8614789005	0	5764.12799999999	-5764.1037037037	-4362.13333333334
44305.8614790856	0	5764.11299999999	-5764.14814814815	-4362.31851851852
44305.8614792593	0	5764.15699999999	-5764.2	-4362.25185185186
44305.8614794444	0	5764.20899999999	-5764.39259259259	-4362.13333333334
44305.8614796181	0	5764.40199999999	-5764.60740740741	-4362.13333333334
44305.8614798032	0	5764.61699999999	-5764.73333333333	-4362.00740740741
44305.8614799884	0	5764.74299999999	-5764.94814814815	-4361.62222222223
44305.861480162	0	5764.95799999999	-5765.31851851852	-4361.06666666667
44305.8614803472	0	5765.32799999999	-5765.91111111111	-4360.2962962963
44305.8614805208	0	5765.92099999999	-5766.98518518518	-4359.31111111112
44305.861480706	0	5766.99499999999	-5768.87407407407	-4357.9925925926
44305.8614808912	0	5768.88399999999	-5770.9037037037	-4356.48148148149
44305.8614810648	0	5770.91399999999	-5772.29629629629	-4354.8888888889
44305.86148125	0	5772.30699999999	-5773.09629629629	-4353.22962962964
44305.8614814236	0	5773.10699999999	-5773.33333333333	-4351.6888888889
44305.8614816088	0	5773.34399999999	-5773.24444444444	-4350.04444444445
44305.861481794	0	5773.25499999999	-5773.28148148148	-4348.34074074075
44305.8614819676	0	5773.29199999999	-5773.42222222222	-4346.54814814815
44305.8614821528	0	5773.43299999999	-5773.98518518518	-4344.47407407408
44305.8614823264	0	5773.99599999999	-5775.03703703704	-4342.35555555556
44305.8614825116	0	5775.04799999999	-5776.4962962963	-4339.98518518519
44305.8614826968	0	5776.50699999999	-5778.02962962963	-4337.37037037038
44305.8614828704	0	5778.03999999999	-5779.32592592593	-4334.86666666667
44305.8614830556	0	5779.33599999999	-5780.62962962963	-4331.90370370371
44305.8614832292	0	5780.63999999999	-5781.55555555556	-4329.02222222223
44305.8614834144	0	5781.56599999999	-5782.4	-4325.80000000001
44305.8614835995	0	5782.40999999999	-5783.06666666667	-4322.56296296297
44305.8614837732	0	5783.07699999999	-5783.47407407408	-4319.47407407408
44305.8614839583	0	5783.48399999999	-5783.70370370371	-4316.02222222223
44305.8614841319	0	5783.71399999999	-5783.78518518519	-4312.6888888889
44305.8614843171	0	5783.79499999999	-5783.77037037037	-4308.96296296297
44305.8614845023	0	5783.77999999999	-5783.75555555556	-4304.98518518519
44305.8614846759	0	5783.76499999999	-5783.68148148148	-4301.1925925926
44305.8614848611	0	5783.69099999999	-5783.64444444445	-4297.08888888889
44305.8614850347	0	5783.65399999999	-5783.47407407408	-4293.28148148149
44305.8614852199	0	5783.48399999999	-5783.0962962963	-4289.10370370371
44305.8614854051	0	5783.10599999999	-5782.34814814815	-4284.91111111112
44305.8614855787	0	5782.35799999999	-5781.22962962963	-4281.11111111112
44305.8614857639	0	5781.23899999999	-5779.88148148148	-4277.01481481482
44305.8614859491	0	5779.89099999999	-5778.63703703704	-4273.18518518519
44305.8614861227	0	5778.64699999999	-5777.48888888889	-4269.14074074075
44305.8614863079	0	5777.49899999999	-5776.6962962963	-4265.00740740741
44305.8614864815	0	5776.70599999999	-5775.82222222222	-4261.07407407408
44305.8614866667	0	5775.83199999999	-5774.80740740741	-4256.96296296297
44305.8614868518	0	5774.81699999999	-5773.62962962963	-4253.06666666667
44305.8614870255	0	5773.63899999999	-5772.03703703704	-4248.91851851852
44305.8614872106	0	5772.04599999999	-5770.33333333333	-4245.05185185186
44305.8614873843	0	5770.34199999999	-5768.62962962963	-4241.58518518519
44305.8614875694	0	5768.63799999999	-5766.82222222222	-4238.10370370371
44305.8614877546	0	5766.83099999999	-5765.36296296297	-4235.07407407408
44305.8614879282	0	5765.37199999999	-5764.2962962963	-4231.95555555556
44305.8614881134	0	5764.30499999999	-5763.57037037037	-4229.02222222223
44305.861488287	0	5763.57899999999	-5762.85185185185	-4226.42962962964
44305.8614884722	0	5762.85999999999	-5762.01481481482	-4223.98518518519
44305.8614886574	0	5762.02299999999	-5761.2962962963	-4221.87407407408
44305.861488831	0	5761.30399999999	-5760.76296296297	-4219.88148148149
44305.8614890162	0	5760.77099999999	-5760.47407407408	-4218.03703703704
44305.8614891898	0	5760.48199999999	-5760.31851851852	-4216.57777777778
44305.861489375	0	5760.32599999999	-5759.8962962963	-4215.42962962964
44305.8614895602	0	5759.90399999999	-5759.22962962963	-4214.64444444445
44305.8614897338	0	5759.23699999999	-5758.41481481482	-4214.20000000001
44305.861489919	0	5758.42199999999	-5757.73333333334	-4214.16296296297
44305.8614900926	0	5757.74099999999	-5757.24444444445	-4214.41481481482
44305.8614902778	0	5757.25199999999	-5756.78518518519	-4214.92592592593
44305.861490463	0	5756.79299999999	-5756.37037037037	-4215.71111111112
44305.8614906366	0	5756.37799999999	-5755.88148148148	-4216.86666666667
44305.8614908218	0	5755.88899999999	-5755.4962962963	-4218.41481481482
44305.8614909954	0	5755.50399999999	-5755.26666666667	-4220.26666666667
44305.8614911806	0	5755.27399999999	-5754.98518518519	-4222.57037037038
44305.8614913657	0	5754.99299999999	-5754.60740740741	-4224.91111111112
44305.8614915394	0	5754.61499999999	-5753.99259259259	-4227.88148148149
44305.8614917245	0	5753.99999999999	-5753.02962962963	-4231.08888888889
44305.8614918981	0	5753.03699999999	-5751.97037037037	-4234.57777777778
44305.8614920833	0	5751.97799999999	-5750.61481481482	-4238.6962962963
44305.8614922569	0	5750.62199999999	-5749.25925925926	-4242.81481481482
44305.8614924421	0	5749.266	-5747.77777777778	-4247.47407407408
44305.8614926273	0	5747.785	-5746.39259259259	-4252.65925925927
44305.8614928009	0	5746.4	-5745.51851851852	-4257.81481481482
44305.8614929861	0	5745.526	-5744.95555555556	-4263.4888888889
44305.8614931597	0	5744.963	-5744.62962962963	-4269.25925925927
44305.8614933449	0	5744.637	-5744.38518518519	-4275.60740740741
44305.8614935301	0	5744.393	-5744.54814814815	-4282.17037037038
44305.8614937037	0	5744.556	-5745.22222222222	-4288.36296296297
44305.8614938889	0	5745.23	-5746.64444444445	-4294.8888888889
44305.8614940741	0	5746.65199999999	-5748.40740740741	-4301.2962962963
44305.8614942477	0	5748.41499999999	-5750.31111111111	-4308.34074074075
44305.8614944329	0	5750.319	-5751.52592592593	-4315.34814814815
44305.8614946065	0	5751.534	-5752.11111111111	-4322.88148148149
44305.8614947917	0	5752.119	-5752.36296296296	-4330.67407407408
44305.8614949653	0	5752.371	-5752.82962962963	-4337.94814814816
44305.8614951505	0	5752.838	-5753.85925925926	-4345.88148148149
44305.8614953356	0	5753.86799999999	-5755.65925925926	-4353.94814814816
44305.8614955093	0	5755.668	-5757.82962962963	-4361.38518518519
44305.8614956944	0	5757.838	-5760.63703703704	-4369.33333333334
44305.8614958796	0	5760.645	-5763.25925925926	-4376.57037037038
44305.8614960648	0	5763.267	-5765.81481481481	-4383.74814814816
44305.8614962384	0	5765.82299999999	-5768.42962962963	-4390.81481481482
44305.861496412	0	5768.43799999999	-5771.16296296296	-4397.26666666667
44305.8614965972	0	5771.17099999999	-5774.17777777778	-4404.33333333334
44305.8614967708	0	5774.186	-5776.66666666667	-4411.22962962964
44305.861496956	0	5776.67499999999	-5778.48148148148	-4418.65185185186
44305.8614971412	0	5778.48999999999	-5779.82222222222	-4426.07407407408
44305.8614973148	0	5779.83099999999	-5780.58518518518	-4432.94814814816
44305.8614975	0	5780.59399999999	-5781.47407407407	-4440.23703703704
44305.8614976736	0	5781.48299999999	-5782.46666666667	-4446.88148148149
44305.8614978588	0	5782.476	-5783.94074074074	-4453.8962962963
44305.861498044	0	5783.95	-5785.99259259259	-4460.80740740741
44305.8614982176	0	5786.002	-5788.23703703704	-4467.30370370371
44305.8614984028	0	5788.24599999999	-5791.12592592593	-4474.02222222223
44305.8614985764	0	5791.13499999999	-5794.15555555556	-4480.00740740741
44305.8614987616	0	5794.16499999999	-5797.91111111111	-4486.41481481482
44305.8614989468	0	5797.92099999999	-5802.36296296296	-4492.9925925926
44305.8614991204	0	5802.373	-5807.39259259259	-4499.32592592593
44305.8614993056	0	5807.40299999999	-5813.55555555555	-4506.24444444445
44305.8614994907	0	5813.56599999999	-5819.64444444444	-4512.62962962964
44305.8614996644	0	5819.65499999999	-5825.68888888889	-4519.57037037038
44305.8614998495	0	5825.69899999999	-5830.99259259259	-4526.36296296297
44305.8615000232	0	5831.00299999999	-5835.37777777778	-4532.80000000001
44305.8615002083	0	5835.38799999999	-5839.45185185185	-4539.45925925927
44305.8615003819	0	5839.46199999999	-5842.45925925926	-4545.3925925926
44305.8615005671	0	5842.46899999999	-5845.22222222222	-4551.60000000001
44305.8615007639	0	5845.23199999999	-5848.2	-4557.77037037038
44305.8615009259	0	5848.20999999999	-5851.42962962963	-4563.0888888889
44305.8615011111	0	5851.43999999999	-5855.60740740741	-4568.91111111112
44305.8615012963	0	5855.61799999999	-5859.76296296296	-4573.78518518519
44305.8615014699	0	5859.77399999999	-5865.54814814815	-4579.35555555556
44305.8615016551	0	5865.55899999999	-5872.34814814815	-4584.95555555556
44305.8615018403	0	5872.35899999999	-5879.6	-4590.06666666667
44305.8615020139	0	5879.61099999999	-5887.66666666667	-4595.71111111112
44305.8615021991	0	5887.67799999999	-5895.1037037037	-4600.94074074075
44305.8615023727	0	5895.11499999999	-5902.43703703704	-4606.57777777779
44305.8615025579	0	5902.44799999999	-5909.08888888889	-4612.11111111112
44305.8615027315	0	5909.09999999999	-5914.71851851852	-4617.32592592593
44305.8615029167	0	5914.72999999999	-5920.39259259259	-4622.86666666668
44305.8615031018	0	5920.40399999999	-5924.99259259259	-4627.68148148149
44305.8615032755	0	5925.00399999999	-5930.05185185185	-4632.21481481482
44305.8615034606	0	5930.06299999999	-5935.71111111111	-4636.47407407408
44305.8615036343	0	5935.72199999999	-5941.2962962963	-4640.18518518519
44305.8615038194	0	5941.30699999999	-5947.38518518518	-4643.8888888889
44305.8615039931	0	5947.39599999999	-5953.47407407407	-4647.42222222223
44305.8615041782	0	5953.48499999999	-5960.44444444444	-4651.33333333334
44305.8615043634	0	5960.45499999999	-5968.08888888889	-4655.54074074075
44305.861504537	0	5968.09899999999	-5975.66666666667	-4659.87407407408
44305.8615047222	0	5975.67699999999	-5984.24444444444	-4664.2962962963
44305.8615049074	0	5984.25499999999	-5991.58518518518	-4668.05185185186
44305.861505081	0	5991.596	-5998.54814814815	-4672.13333333334
44305.8615052662	0	5998.55899999999	-6005.13333333333	-4676.24444444445
44305.8615054398	0	6005.14399999999	-6010.81481481481	-4680.02962962964
44305.861505625	0	6010.82499999999	-6016.58518518518	-4683.5925925926
44305.8615058102	0	6016.59499999999	-6022.15555555555	-4686.67407407408
44305.8615059838	0	6022.16499999999	-6028.52592592592	-4689.77777777779
44305.861506169	0	6028.53499999999	-6035.15555555555	-4692.68148148149
44305.8615063542	0	6035.16499999999	-6041.37037037037	-4695.44444444445
44305.8615065278	0	6041.37999999999	-6048.26666666666	-4698.60000000001
44305.861506713	0	6048.27599999999	-6055.53333333333	-4701.75555555556
44305.8615068866	0	6055.54299999999	-6063.91851851851	-4705.34814814815
44305.8615070718	0	6063.92799999999	-6072.04444444444	-4708.68148148149
44305.8615072454	0	6072.05399999999	-6080.48888888888	-4711.91111111112
44305.8615074306	0	6080.498	-6088.35555555555	-4715.41481481482
44305.8615076157	0	6088.365	-6094.86666666666	-4718.64444444445
44305.8615077893	0	6094.876	-6100.32592592592	-4721.98518518519
44305.8615079745	0	6100.335	-6104.19259259259	-4724.96296296297
44305.8615081481	0	6104.202	-6107.25925925925	-4727.4888888889
44305.8615083333	0	6107.269	-6110.57037037037	-4730.02962962964
44305.8615085185	0	6110.58	-6113.97777777777	-4732.22222222223
44305.8615086921	0	6113.987	-6118.06666666666	-4734.55555555556
44305.8615088773	0	6118.076	-6123.36296296296	-4737.03703703704
44305.8615090509	0	6123.372	-6129.1037037037	-4739.22222222223
44305.8615092361	0	6129.113	-6135.79259259259	-4741.35555555556
44305.8615094097	0	6135.802	-6142.71111111111	-4743.17777777778
44305.8615095949	0	6142.721	-6150.65185185185	-4745.11851851853
44305.8615097801	0	6150.662	-6158.84444444444	-4747.25185185186
44305.8615099537	0	6158.855	-6166.05925925925	-4749.34074074075
44305.8615101389	0	6166.07	-6173.14814814814	-4751.63703703704
44305.8615103125	0	6173.159	-6178.96296296296	-4753.65925925927
44305.8615104977	0	6178.974	-6184.61481481481	-4755.64444444445
44305.8615106829	0	6184.626	-6190.33333333333	-4757.3925925926
44305.8615108565	0	6190.345	-6195.81481481481	-4758.78518518519
44305.8615110417	0	6195.826	-6201.97777777777	-4760.11851851852
44305.8615112153	0	6201.989	-6208.22962962962	-4761.41481481482
44305.8615114005	0	6208.241	-6215.31111111111	-4763.08888888889
44305.8615115856	0	6215.322	-6223.35555555555	-4764.65925925927
44305.8615117593	0	6223.366	-6231.51111111111	-4766.04444444445
44305.8615119444	0	6231.522	-6240.45185185185	-4767.61481481482
44305.8615121181	0	6240.463	-6248.49629629629	-4769.14074074075
44305.8615123032	0	6248.507	-6256.12592592592	-4771.14814814815
44305.8615124884	0	6256.137	-6262.83703703703	-4773.27407407408
44305.861512662	0	6262.848	-6268.25925925925	-4775.11111111112
44305.8615128472	0	6268.27	-6273.47407407407	-4776.8962962963
44305.8615130324	0	6273.485	-6278.42222222222	-4778.31111111112
44305.861513206	0	6278.433	-6284.02222222222	-4779.60740740741
44305.8615133912	0	6284.033	-6289.53333333333	-4780.72592592593
44305.8615135648	0	6289.544	-6294.86666666666	-4781.92592592593
44305.86151375	0	6294.877	-6301.02222222222	-4783.65925925927
44305.8615139352	0	6301.033	-6307.16296296296	-4785.62962962964
44305.8615141088	0	6307.174	-6314.0074074074	-4787.86666666667
44305.861514294	0	6314.018	-6320.86666666666	-4790.02962962964
44305.8615144676	0	6320.877	-6327.48148148148	-4792.24444444445
44305.8615146528	0	6327.492	-6334.24444444444	-4794.71111111112
44305.861514838	0	6334.255	-6340.01481481481	-4797.22222222223
44305.8615150116	0	6340.025	-6344.37777777777	-4799.67407407408
44305.8615151968	0	6344.388	-6346.14074074073	-4801.73333333334
44305.8615153704	0	6346.151	-6346.25925925925	-4803.34074074075
44305.8615155556	0	6346.27	-6345.37777777777	-4804.80740740741
44305.8615157407	0	6345.389	-6344.31851851851	-4806.22222222223
44305.8615159144	0	6344.33	-6342.86666666666	-4807.82962962964
44305.8615160995	0	6342.878	-6341.48148148148	-4809.54074074075
44305.8615162732	0	6341.49299999999	-6340.51851851851	-4811.20000000001
44305.8615164583	0	6340.53	-6339.91851851851	-4813.02962962964
44305.8615166435	0	6339.92999999999	-6339.68888888888	-4814.70370370371
44305.8615168171	0	6339.7	-6339.6074074074	-4816.31111111112
44305.8615170023	0	6339.619	-6339.39999999999	-4817.96296296297
44305.8615171759	0	6339.41199999999	-6339.1037037037	-4819.44444444445
44305.8615173611	0	6339.11599999999	-6338.57777777777	-4821.08888888889
44305.8615175463	0	6338.58999999999	-6338.14074074074	-4822.57037037038
44305.8615177199	0	6338.15299999999	-6337.74074074074	-4824.36296296297
44305.8615179051	0	6337.753	-6337.54074074074	-4826.37037037038
44305.8615180787	0	6337.553	-6337.51851851851	-4828.36296296297
44305.8615182639	0	6337.531	-6337.56296296296	-4830.62222222223
44305.8615184491	0	6337.575	-6337.65185185185	-4832.77777777778
44305.8615186227	0	6337.664	-6337.65185185185	-4835.01481481482
44305.8615188079	0	6337.664	-6337.72592592592	-4837.44444444445
44305.8615189815	0	6337.73799999999	-6337.82962962962	-4839.77777777778
44305.8615191667	0	6337.842	-6338	-4842.53333333334
44305.8615193518	0	6338.012	-6338.22222222222	-4845.32592592593
44305.8615195255	0	6338.23399999999	-6338.56296296296	-4848.45185185186
44305.8615197106	0	6338.575	-6339.04444444444	-4851.5925925926
44305.8615198843	0	6339.056	-6339.49629629629	-4854.70370370371
44305.8615200694	0	6339.508	-6340.24444444444	-4858.34074074075
44305.8615202546	0	6340.25599999999	-6340.95555555555	-4862.03703703704
44305.8615204282	0	6340.967	-6341.82962962962	-4866.11851851852
44305.8615206134	0	6341.84099999999	-6343.11111111111	-4870.2962962963
44305.861520787	0	6343.12199999999	-6344.8074074074	-4874.48888888889
44305.8615209722	0	6344.81799999999	-6346.74074074074	-4878.88148148149
44305.8615211458	0	6346.75099999999	-6348.56296296296	-4883.14814814815
44305.861521331	0	6348.57299999999	-6350.62962962963	-4888.15555555556
44305.8615215162	0	6350.63999999999	-6352.92592592592	-4893.33333333334
44305.8615217014	0	6352.936	-6355.28888888888	-4898.44444444445
44305.861521875	0	6355.299	-6358.2	-4903.98518518519
44305.8615220602	0	6358.21	-6361.29629629629	-4909.28888888889
44305.8615222338	0	6361.306	-6364.68888888889	-4914.91851851852
44305.861522419	0	6364.699	-6367.94074074074	-4920.56296296297
44305.8615225926	0	6367.951	-6370.87407407407	-4926.00740740741
44305.8615227778	0	6370.884	-6373.65185185185	-4931.97037037038
44305.861522963	0	6375.529	-6375.51851851851	-4937.3925925926
44305.8615231366	0	6375.529	-6376.43703703703	-4943.27407407408
44305.8615233218	0	6376.448	-6376.58518518518	-4948.80740740741
44305.8615234954	0	6376.596	-6376.7037037037	-4953.9925925926
44305.8615236806	0	6376.715	-6376.92592592592	-4959.62962962964
44305.8615238657	0	6376.937	-6377.85185185185	-4965.17037037038
44305.8615240393	0	6377.863	-6379.95555555555	-4971.28148148149
44305.8615242245	0	6379.967	-6383.05925925926	-4977.04444444445
44305.8615243981	0	6383.071	-6386.67407407407	-4982.20000000001
44305.8615245833	0	6386.686	-6391.17777777778	-4987.75555555556
44305.8615247569	0	6391.19	-6395.67407407407	-4993.05185185186
44305.8615249421	0	6395.686	-6399.95555555555	-4998.54814814815
44305.8615251273	0	6399.967	-6403.31851851852	-5003.97037037038
44305.8615253125	0	6403.33	-6405.83703703703	-5009.31851851852
44305.8615254861	0	6405.849	-6408.07407407407	-5015.04444444445
44305.8615256597	0	6408.086	-6409.72592592592	-5020.38518518519
44305.8615258449	0	6409.738	-6411.16296296296	-5025.91111111112
44305.8615260301	0	6411.175	-6412.48888888889	-5031.42222222223
44305.8615262037	0	6412.501	-6413.45185185185	-5036.16296296297
44305.8615263889	0	6413.464	-6414.9037037037	-5041.36296296297
44305.8615265741	0	6414.916	-6416.92592592592	-5046.64444444445
44305.8615267477	0	6416.938	-6419.48148148148	-5052.28148148149
44305.8615269329	0	6419.494	-6422.0074074074	-5057.63703703704
44305.8615271065	0	6422.02	-6424.15555555555	-5062.31111111112
44305.8615272917	0	6424.168	-6426.26666666666	-5066.76296296297
44305.8615274769	0	6426.279	-6428.45925925926	-5071.18518518519
44305.8615276505	0	6428.472	-6431.42222222222	-5076.22222222223
44305.8615278356	0	6431.435	-6435.0074074074	-5081.32592592593
44305.8615280093	0	6435.02	-6438.97777777777	-5086.15555555556
44305.8615281944	0	6438.99	-6443.23703703703	-5091.20000000001
44305.8615283796	0	6443.249	-6447.02962962963	-5096.14074074075
44305.8615285532	0	6447.042	-6450.68888888889	-5101.40740740741
44305.8615287384	0	6450.701	-6453.81481481481	-5106.4888888889
44305.861528912	0	6453.827	-6457.07407407407	-5111.97037037038
44305.8615290972	0	6457.086	-6460.43703703703	-5117.47407407408
44305.8615292824	0	6460.449	-6463.97037037037	-5122.58518518519
44305.861529456	0	6463.982	-6468.34814814814	-5127.9925925926
44305.8615296412	0	6468.36	-6472.82222222222	-5133.03703703704
44305.8615298148	0	6472.834	-6477.44444444444	-5138.17777777779
44305.86153	0	6477.456	-6481.81481481481	-5143.05925925927
44305.8615301852	0	6481.826	-6486.02962962963	-5147.3925925926
44305.8615303588	0	6486.041	-6490.65185185185	-5151.92592592593
44305.861530544	0	6490.663	-6495.08888888889	-5156.40000000001
44305.8615307176	0	6495.1	-6499.87407407407	-5161.4888888889
44305.8615309028	0	6499.885	-6504.58518518518	-5166.83703703704
44305.861531088	0	6504.596	-6509.19259259259	-5171.94814814816
44305.8615312616	0	6509.203	-6514.46666666666	-5177.4962962963
44305.8615314468	0	6514.477	-6519.5037037037	-5182.66666666668
44305.8615316204	0	6519.514	-6524.91111111111	-5188.0888888889
44305.8615318056	0	6524.921	-6530.08148148148	-5193.37777777779
44305.8615319907	0	6530.091	-6534.92592592592	-5198.40740740742
44305.8615321644	0	6534.935	-6539.85185185185	-5203.58518518519
44305.8615323495	0	6539.861	-6543.85185185185	-5208.0888888889
44305.8615325232	0	6543.861	-6547.75555555555	-5212.54074074075
44305.8615327083	0	6547.765	-6551.67407407407	-5216.64444444445
44305.8615328935	0	6551.684	-6555.27407407407	-5220.37037037038
44305.8615330671	0	6555.284	-6559.09629629629	-5224.37037037038
44305.8615332523	0	6559.106	-6562.75555555555	-5228.53333333334
44305.8615334259	0	6562.765	-6566.38518518518	-5232.40740740742
44305.8615336111	0	6566.395	-6570.8962962963	-5236.31111111112
44305.8615337963	0	6570.906	-6575.62962962963	-5239.89629629631
44305.8615339699	0	6575.639	-6581.1037037037	-5243.42222222223
44305.8615341551	0	6581.113	-6586.41481481481	-5246.4962962963
44305.8615343287	0	6586.424	-6592.25925925926	-5249.9925925926
44305.8615345139	0	6592.268	-6598.45185185185	-5253.52592592593
44305.8615346991	0	6598.461	-6604.44444444444	-5256.74814814816
44305.8615348727	0	6604.454	-6610.75555555556	-5259.8888888889
44305.8615350579	0	6610.765	-6616.51111111111	-5262.64444444445
44305.8615352315	0	6616.521	-6622.64444444444	-5265.5925925926
44305.8615354167	0	6622.654	-6628.3037037037	-5268.45925925927
44305.8615356018	0	6628.313	-6632.76296296296	-5270.92592592593
44305.8615357755	0	6632.772	-6637.05185185185	-5273.60000000001
44305.8615359606	0	6637.061	-6641.25925925926	-5276.18518518519
44305.8615361343	0	6641.268	-6646.19259259259	-5279.37037037038
44305.8615363194	0	6646.201	-6651.82222222222	-5282.82962962964
44305.8615364931	0	6651.831	-6657.7037037037	-5286.08148148149
44305.8615366782	0	6657.712	-6664.51111111111	-5289.61481481482
44305.8615368634	0	6664.519	-6671.11111111111	-5293.03703703705
44305.861537037	0	6671.119	-6677.67407407407	-5296.74074074075
44305.8615372222	0	6677.682	-6683.71111111111	-5300.35555555556
44305.8615374074	0	6683.719	-6688.88148148148	-5303.60000000001
44305.861537581	0	6688.889	-6693.47407407407	-5306.76296296297
44305.8615377662	0	6693.482	-6696.80740740741	-5309.46666666668
44305.8615379398	0	6696.815	-6699.79259259259	-5312.16296296297
44305.861538125	0	6699.8	-6702.73333333333	-5314.87407407408
44305.8615383102	0	6702.741	-6705.68888888889	-5317.65925925927
44305.8615384838	0	6705.697	-6709.08888888889	-5320.90370370371
44305.861538669	0	6709.097	-6712.82222222222	-5324.08148148149
44305.8615388426	0	6712.83	-6717.79259259259	-5327.64444444445
44305.8615390278	0	6717.8	-6723.39259259259	-5331.18518518519
44305.861539213	0	6723.4	-6729.28148148148	-5334.67407407408
44305.8615393866	0	6729.289	-6735.75555555556	-5338.35555555556
44305.8615395718	0	6735.763	-6742.14074074074	-5341.73333333334
44305.8615397454	0	6742.148	-6748.97777777778	-5345.48148148149
44305.8615399306	0	6748.985	-6755.59259259259	-5349.06666666668
44305.8615401042	0	6755.6	-6761.31111111111	-5352.24444444445
44305.8615402893	0	6761.319	-6766.85925925926	-5355.44444444445
44305.8615404745	0	6766.867	-6771.12592592593	-5358.38518518519
44305.8615406481	0	6771.134	-6774.45185185185	-5361.20740740742
44305.8615408333	0	6774.46	-6777.62962962963	-5364.34074074075
44305.8615410185	0	6777.638	-6780.81481481481	-5367.37037037038
44305.8615411921	0	6780.823	-6784.72592592593	-5370.88148148149
44305.8615413773	0	6784.734	-6789.32592592593	-5374.42222222223
44305.8615415625	0	6789.334	-6795.02962962963	-5378.22222222223
44305.8615417361	0	6795.038	-6801.17777777778	-5382.07407407408
44305.8615419213	0	6801.186	-6814.05185185185	-5389.33333333334
44305.8615420949	0	6807.334	-6814.05185185185	-5389.33333333334
44305.8615422801	0	6814.06	-6820.67407407407	-5392.76296296297
44305.8615424537	0	6820.682	-6827.76296296296	-5396.30370370371
44305.8615426389	0	6827.771	-6834.53333333333	-5399.56296296297
44305.8615428241	0	6834.541	-6840.4	-5402.47407407408
44305.8615429977	0	6840.408	-6846.57777777778	-5405.63703703705
44305.8615431829	0	6846.586	-6852.22222222222	-5408.68148148149
44305.8615433565	0	6852.23	-6858.11851851852	-5411.93333333334
44305.8615435417	0	6858.126	-6863.88888888889	-5415.26666666668
44305.8615437269	0	6863.896	-6869.47407407407	-5418.54814814816
44305.8615439005	0	6869.481	-6875.76296296296	-5422.22222222223
44305.8615440856	0	6875.77	-6882.28148148148	-5425.94814814816
44305.8615442593	0	6882.289	-6888.67407407407	-5429.51111111112
44305.8615444444	0	6888.682	-6895.64444444444	-5433.7925925926
44305.8615446181	0	6895.652	-6901.60740740741	-5437.73333333335
44305.8615448032	0	6901.615	-6907.12592592592	-5441.71851851853
44305.8615449884	0	6907.134	-6912.12592592592	-5445.47407407409
44305.861545162	0	6912.134	-6916.95555555555	-5449.10370370372
44305.8615453472	0	6916.964	-6922.48148148148	-5452.6888888889
44305.8615455324	0	6922.49	-6933.8074074074	-5459.35555555557
44305.861545706	0	6927.979	-6933.8074074074	-5459.35555555557
44305.8615458912	0	6933.816	-6939.41481481481	-5462.68148148149
44305.8615460648	0	6939.423	-6946.07407407407	-5466.50370370372
44305.86154625	0	6946.082	-6953.25185185185	-5470.29629629631
44305.8615464236	0	6953.26	-6960.77777777778	-5474.02962962964
44305.8615466088	0	6960.786	-6969.26666666666	-5478.21481481483
44305.861546794	0	6969.275	-6977.06666666666	-5482.29629629631
44305.8615469676	0	6977.075	-6983.45185185185	-5486.08148148149
44305.8615471528	0	6983.46	-6989.33333333333	-5489.62962962964
44305.8615473264	0	6989.341	-6994.86666666667	-5492.80000000001
44305.8615475116	0	6994.874	-7001.05925925926	-5496.05185185186
44305.8615476968	0	7001.067	-7007.62222222222	-5499.02222222224
44305.8615478704	0	7007.63	-7013.63703703704	-5501.72592592594
44305.8615480556	0	7013.645	-7019.97777777778	-5504.63703703705
44305.8615482407	0	7019.986	-7025.87407407407	-5507.45925925927
44305.8615484144	0	7025.882	-7031.99259259259	-5510.54074074075
44305.8615485995	0	7032.001	-7038.02962962963	-5513.52592592594
44305.8615487732	0	7038.038	-7044.12592592592	-5516.62222222224
44305.8615489583	0	7044.134	-7050.05185185185	-5519.60740740742
44305.8615491435	0	7050.06	-7055.65925925926	-5522.51851851853
44305.8615493171	0	7055.667	-7061.37037037037	-5525.60000000001
44305.8615495023	0	7061.378	-7066.45925925926	-5528.19259259261
44305.8615496759	0	7066.467	-7071.94074074074	-5530.53333333335
44305.8615498611	0	7071.948	-7077.83703703703	-5532.4888888889
44305.8615500463	0	7077.844	-7083.66666666666	-5534.00000000001
44305.8615502199	0	7083.674	-7089.93333333333	-5535.57777777779
44305.8615504051	0	7089.941	-7095.88888888889	-5536.82962962964
44305.8615505787	0	7095.897	-7102.31111111111	-5538.22962962964
44305.8615507639	0	7102.319	-7108.76296296296	-5539.86666666668
44305.8615509375	0	7108.771	-7114.85925925926	-5541.70370370372
44305.8615511227	0	7114.867	-7121.77777777778	-5543.83703703705
44305.8615513079	0	7121.786	-7128.25925925926	-5545.88148148149
44305.8615514931	0	7128.267	-7134.94814814815	-5548.08148148149
44305.8615516667	0	7134.956	-7141.28148148148	-5550.22962962964
44305.8615518403	0	7141.289	-7147.21481481481	-5552.40000000001
44305.8615520255	0	7147.222	-7153.02962962963	-5554.73333333334
44305.8615522106	0	7153.037	-7158.66666666666	-5556.77777777779
44305.8615523843	0	7158.674	-7164.31851851852	-5558.3851851852
44305.8615525694	0	7164.326	-7170.8074074074	-5559.84444444446
44305.8615527546	0	7170.815	-7183.45925925926	-5561.91111111112
44305.8615529282	0	7176.934	-7183.45925925926	-5561.91111111112
44305.8615531134	0	7183.467	-7189.69629629629	-5562.91111111112
44305.861553287	0	7189.704	-7195.96296296296	-5564.25925925927
44305.8615534722	0	7195.971	-7201.72592592592	-5565.85185185186
44305.8615536458	0	7201.734	-7206.89629629629	-5567.5925925926
44305.861553831	0	7206.904	-7212.40740740741	-5569.71851851853
44305.8615540162	0	7212.415	-7218.05185185185	-5571.80000000001
44305.8615541898	0	7218.059	-7223.55555555555	-5573.89629629631
44305.861554375	0	7223.563	-7229.65185185185	-5576.20000000001
44305.8615545486	0	7229.659	-7235.11111111111	-5578.32592592594
44305.8615547338	0	7235.118	-7239.58518518518	-5580.56296296297
44305.861554919	0	7239.592	-7242.57777777778	-5582.44444444446
44305.8615550926	0	7242.585	-7243.94074074074	-5584.05185185186
44305.8615552778	0	7243.948	-7243.94074074074	-5585.55555555557
44305.861555463	0	7243.948	-7243.16296296296	-5586.86666666668
44305.8615556366	0	7243.17	-7242.12592592592	-5588.31851851853
44305.8615558218	0	7242.133	-7240.96296296296	-5589.9851851852
44305.8615559954	0	7240.97	-7239.91111111111	-5591.72592592594
44305.8615561806	0	7239.918	-7239.09629629629	-5593.73333333335
44305.8615563542	0	7239.103	-7238.71111111111	-5595.80000000001
44305.8615565393	0	7238.718	-7238.58518518518	-5598.10370370372
44305.8615567245	0	7238.592	-7238.61481481481	-5600.3851851852
44305.8615568981	0	7238.622	-7238.76296296296	-5602.48148148149
44305.8615570833	0	7238.77	-7239.17037037037	-5604.85925925927
44305.8615572569	0	7239.177	-7239.74074074074	-5607.13333333335
44305.8615574421	0	7239.747	-7240.41481481481	-5609.64444444446
44305.8615576273	0	7240.421	-7241.33333333333	-5612.19259259261
44305.8615578009	0	7241.34	-7242.45185185185	-5614.80000000001
44305.8615579861	0	7242.459	-7244.04444444444	-5617.59259259261
44305.8615581597	0	7244.052	-7245.65185185185	-5620.46666666668
44305.8615583449	0	7245.659	-7247.00740740741	-5623.61481481483
44305.8615585301	0	7247.015	-7247.62222222222	-5626.97037037038
44305.8615587037	0	7247.63	-7247.88888888889	-5630.17777777779
44305.8615588889	0	7247.897	-7247.94814814815	-5633.49629629631
44305.8615590741	0	7247.956	-7247.97777777778	-5636.68148148149
44305.8615592477	0	7247.986	-7247.9037037037	-5640.05185185186
44305.8615594329	0	7247.912	-7247.88888888889	-5643.3851851852
44305.8615596065	0	7247.897	-7247.94074074074	-5646.64444444446
44305.8615597917	0	7247.949	-7248.20740740741	-5650.20000000001
44305.8615599769	0	7248.216	-7248.65925925926	-5653.44444444446
44305.8615601505	0	7248.668	-7249.55555555555	-5656.97777777779
44305.8615603356	0	7249.564	-7251.23703703703	-5660.54074074075
44305.8615605093	0	7251.245	-7253.3037037037	-5663.80740740742
44305.8615606944	0	7253.312	-7255.83703703703	-5667.32592592594
44305.8615608796	0	7255.845	-7258.42962962963	-5670.74074074075
44305.8615610532	0	7258.438	-7261.46666666666	-5674.41481481483
44305.8615612384	0	7261.475	-7264.49629629629	-5678.1851851852
44305.8615614236	0	7264.505	-7267.08888888889	-5681.80000000001
44305.8615615972	0	7267.098	-7269.66666666666	-5685.55555555557
44305.8615617708	0	7269.676	-7272.01481481481	-5689.05185185186
44305.861561956	0	7272.024	-7274.2	-5692.59259259261
44305.8615621412	0	7274.209	-7276.16296296296	-5695.75555555557
44305.8615623148	0	7276.172	-7277.9037037037	-5698.81481481483
44305.8615625	0	7277.913	-7279.68888888889	-5701.86666666668
44305.8615626736	0	7279.698	-7281.45185185185	-5704.49629629631
44305.8615628588	0	7281.461	-7283.65925925926	-5707.14074074075
44305.861563044	0	7283.668	-7286.58518518518	-5710.00740740742
44305.8615632176	0	7286.594	-7289.91851851852	-5712.62962962964
44305.8615634028	0	7289.927	-7293.94814814814	-5715.51851851853
44305.861563588	0	7293.957	-7297.71111111111	-5718.34814814816
44305.8615637616	0	7297.72	-7301.04444444444	-5721.20740740742
44305.8615639468	0	7301.053	-7303.84444444444	-5723.94814814816
44305.8615641204	0	7303.853	-7305.97777777777	-5726.25185185187
44305.8615643056	0	7305.986	-7307.92592592592	-5728.59259259261
44305.8615644907	0	7307.934	-7309.51111111111	-5730.80000000001
44305.8615646644	0	7309.519	-7310.97777777777	-5733.00740740742
44305.8615648495	0	7310.986	-7312.45925925925	-5735.02962962964
44305.8615650232	0	7312.467	-7314.17037037037	-5736.63703703705
44305.8615652083	0	7314.178	-7316.52592592592	-5738.14814814816
44305.8615653819	0	7316.534	-7318.99259259259	-5739.53333333335
44305.8615655671	0	7319.001	-7321.66666666666	-5740.7925925926
44305.8615657523	0	7321.675	-7323.94814814814	-5741.90370370372
44305.8615659375	0	7323.956	-7325.3037037037	-5742.68148148149
44305.8615661111	0	7325.312	-7325.96296296296	-5743.29629629631
44305.8615662847	0	7325.971	-7326.11851851851	-5743.65185185186
44305.8615664699	0	7326.127	-7326.04444444444	-5743.71851851853
44305.8615666551	0	7326.053	-7325.91851851851	-5743.51851851853
44305.8615668287	0	7325.927	-7325.8	-5743.14814814816
44305.8615670139	0	7325.808	-7325.71111111111	-5742.55555555557
44305.8615671875	0	7325.719	-7325.68148148148	-5741.91851851853
44305.8615673727	0	7325.689	-7325.64444444444	-5741.17037037038
44305.8615675579	0	7325.652	-7325.67407407407	-5740.34074074075
44305.8615677315	0	7325.682	-7325.72592592592	-5739.51851851853
44305.8615679167	0	7325.734	-7325.72592592592	-5738.50370370372
44305.8615680903	0	7325.734	-7325.71111111111	-5737.62222222224
44305.8615682755	0	7325.719	-7325.63703703703	-5736.80000000001
44305.8615684606	0	7325.645	-7325.49629629629	-5736.05925925927
44305.8615686343	0	7325.504	-7325.27407407407	-5735.46666666668
44305.8615688194	0	7325.282	-7324.72592592592	-5734.86666666668
44305.8615690046	0	7324.734	-7323.86666666666	-5734.31111111112
44305.8615691782	0	7323.875	-7322.61481481481	-5733.60740740742
44305.8615693634	0	7322.623	-7321.19259259259	-5732.84444444446
44305.861569537	0	7321.201	-7319.77037037037	-5732.20740740742
44305.8615697222	0	7319.779	-7317.91851851851	-5731.81481481483
44305.8615699074	0	7317.927	-7315.85185185185	-5731.56296296298
44305.861570081	0	7315.86	-7313.17777777777	-5731.41481481483
44305.8615702662	0	7313.186	-7310.36296296296	-5731.34814814816
44305.8615704398	0	7310.371	-7307.77777777777	-5731.35555555557
44305.861570625	0	7307.786	-7305.3037037037	-5731.27407407409
44305.8615707986	0	7305.312	-7303.14814814814	-5731.14814814816
44305.8615709838	0	7303.156	-7301.2074074074	-5731.14814814816
44305.861571169	0	7301.215	-7299.52592592592	-5731.16296296298
44305.8615713426	0	7299.534	-7298.31851851851	-5731.31851851853
44305.8615715278	0	7298.327	-7297.48888888888	-5731.64444444446
44305.8615717014	0	7297.497	-7296.9037037037	-5732.11111111113
44305.8615718866	0	7296.912	-7296.53333333333	-5732.8814814815
44305.8615720718	0	7296.542	-7296.45185185185	-5733.85925925927
44305.8615722454	0	7296.461	-7296.49629629629	-5734.92592592594
44305.8615724306	0	7296.579	-7296.57037037037	-5736.25185185187
44305.8615726042	0	7296.579	-7296.68148148148	-5737.62222222224
44305.8615727893	0	7296.69	-7296.84444444444	-5739.07407407409
44305.8615729745	0	7296.853	-7297.11851851852	-5740.87407407409
44305.8615731481	0	7297.127	-7297.52592592592	-5742.74074074075
44305.8615733333	0	7297.534	-7297.88148148148	-5744.91111111113
44305.8615735069	0	7297.89	-7298.03703703703	-5747.23703703705
44305.8615736921	0	7298.046	-7298.03703703703	-5749.94074074075
44305.8615738773	0	7298.046	-7297.76296296296	-5752.90370370372
44305.8615740509	0	7297.772	-7297.22962962963	-5755.99259259261
44305.8615742361	0	7297.239	-7296.46666666666	-5759.51111111112
44305.8615744213	0	7296.476	-7295.59259259259	-5763.05925925927
44305.8615745949	0	7295.602	-7294.54814814814	-5767.14074074075
44305.8615747801	0	7294.558	-7293.69629629629	-5771.17037037038
44305.8615749537	0	7293.706	-7293.07407407407	-5775.6888888889
44305.8615751389	0	7293.084	-7292.7037037037	-5780.34074074075
44305.8615753125	0	7292.714	-7292.65185185185	-5784.97777777779
44305.8615754977	0	7292.662	-7292.71111111111	-5790.29629629631
44305.8615756829	0	7292.721	-7293.05925925926	-5796.00740740742
44305.8615758565	0	7293.069	-7293.7037037037	-5801.46666666668
44305.8615760417	0	7293.713	-7294.58518518518	-5807.80000000001
44305.8615762153	0	7294.594	-7295.54814814814	-5813.7925925926
44305.8615764005	0	7295.557	-7297.08148148148	-5820.2888888889
44305.8615765856	0	7297.09	-7298.91111111111	-5826.84444444445
44305.8615767593	0	7298.92	-7300.81481481481	-5833.0888888889
44305.8615769444	0	7300.824	-7302.93333333333	-5839.80740740742
44305.8615771296	0	7302.943	-7304.68148148148	-5846.09629629631
44305.8615773032	0	7304.691	-7306.28148148148	-5852.94814814816
44305.8615774884	0	7306.291	-7307.65185185185	-5860.08148148149
44305.861577662	0	7307.661	-7308.6074074074	-5866.69629629631
44305.8615778472	0	7308.617	-7309.37777777777	-5873.82222222223
44305.8615780208	0	7309.387	-7309.82222222222	-5880.5851851852
44305.861578206	0	7309.831	-7309.91111111111	-5887.70370370371
44305.8615783912	0	7309.92	-7309.74074074074	-5894.75555555557
44305.8615785648	0	7309.75	-7309.69629629629	-5901.43703703705
44305.86157875	0	7309.706	-7309.77777777777	-5908.4888888889
44305.8615789352	0	7309.787	-7310.19259259259	-5915.34074074075
44305.8615791088	0	7310.202	-7311.48888888888	-5922.42222222223
44305.861579294	0	7311.498	-7313.48148148148	-5929.11851851853
44305.8615794676	0	7313.491	-7316.14074074074	-5936.12592592594
44305.8615796528	0	7316.15	-7318.84444444444	-5943.01481481483
44305.861579838	0	7318.854	-7321.02222222222	-5949.54814814816
44305.8615800116	0	7321.032	-7322.72592592592	-5956.54814814816
44305.8615801968	0	7322.736	-7323.79999999999	-5963.07407407408
44305.8615803704	0	7323.81	-7324.42962962962	-5969.8888888889
44305.8615805556	0	7324.44	-7325.02962962962	-5976.51111111112
44305.8615807407	0	7325.04	-7325.62962962963	-5982.62962962964
44305.8615809144	0	7325.64	-7326.17037037037	-5988.8888888889
44305.8615810995	0	7326.181	-7326.72592592592	-5994.54814814816
44305.8615812847	0	7326.737	-7327.61481481481	-6000.53333333334
44305.8615814583	0	7327.626	-7328.63703703703	-6006.33333333334
44305.8615816435	0	7328.648	-7329.58518518518	-6016.65925925927
44305.8615818171	0	7329.352	-7329.58518518518	-6016.65925925927
44305.8615820023	0	7329.596	-7329.45185185185	-6021.11851851853
44305.8615821759	0	7329.463	-7329.14074074074	-6025.68148148149
44305.8615823611	0	7329.152	-7329.59259259259	-6029.80000000001
44305.8615825463	0	7329.604	-7330.95555555555	-6033.17037037038
44305.8615827199	0	7330.967	-7333.21481481481	-6036.25925925927
44305.8615829051	0	7333.226	-7336.12592592592	-6038.89629629631
44305.8615830787	0	7336.137	-7340.0074074074	-6041.32592592594
44305.8615832639	0	7340.018	-7344.62222222222	-6043.64444444446
44305.8615834491	0	7344.633	-7349.48888888888	-6045.7925925926
44305.8615836227	0	7349.5	-7354.81481481481	-6047.68148148149
44305.8615838079	0	7354.826	-7360.39259259259	-6049.3925925926
44305.8615839815	0	7360.404	-7366.87407407407	-6051.17037037038
44305.8615841667	0	7366.885	-7373.23703703703	-6052.80000000001
44305.8615843403	0	7373.248	-7378.66666666666	-6053.97777777779
44305.8615845255	0	7378.678	-7383.24444444444	-6054.94074074075
44305.8615847106	0	7383.256	-7386.45925925925	-6055.72592592594
44305.8615848843	0	7386.471	-7388.54074074074	-6056.36296296297
44305.8615850694	0	7388.552	-7389.5037037037	-6056.72592592594
44305.8615852431	0	7389.515	-7389.79999999999	-6056.85185185186
44305.8615854282	0	7389.811	-7390.13333333333	-6056.7851851852
44305.8615856134	0	7390.144	-7390.69629629629	-6056.4888888889
44305.861585787	0	7390.707	-7391.63703703703	-6056.02962962964
44305.8615859722	0	7391.648	-7392.9037037037	-6055.52592592594
44305.8615861458	0	7392.915	-7394.23703703703	-6055.07407407408
44305.861586331	0	7394.248	-7395.66666666666	-6054.60740740742
44305.8615865162	0	7395.678	-7397.15555555555	-6054.31111111112
44305.8615866898	0	7397.167	-7398.78518518518	-6054.21481481483
44305.861586875	0	7398.797	-7400.68148148148	-6054.15555555557
44305.8615870486	0	7400.693	-7402.52592592592	-6054.30370370371
44305.8615872338	0	7402.537	-7404.68148148148	-6054.56296296297
44305.861587419	0	7404.693	-7406.99999999999	-6054.88148148149
44305.8615875926	0	7407.012	-7409.33333333333	-6055.17777777779
44305.8615877778	0	7409.345	-7412.35555555555	-6055.65185185186
44305.8615879514	0	7412.367	-7415.73333333333	-6056.13333333334
44305.8615881366	0	7415.745	-7419.86666666666	-6056.74814814816
44305.8615883218	0	7419.878	-7424.48148148147	-6057.37777777779
44305.8615884954	0	7424.493	-7429.22962962962	-6058.10370370371
44305.8615886806	0	7429.241	-7434.1111111111	-6058.92592592594
44305.8615888657	0	7434.122	-7438.18518518518	-6059.95555555557
44305.8615890393	0	7438.196	-7441.77777777777	-6061.22962962964
44305.8615892245	0	7441.789	-7443.95555555555	-6062.60000000001
44305.8615893981	0	7443.967	-7444.83703703703	-6063.85185185186
44305.8615895833	0	7444.848	-7445.19999999999	-6065.04444444445
44305.8615897569	0	7445.211	-7445.34074074073	-6066.14074074075
44305.8615899421	0	7445.352	-7445.59259259258	-6067.41481481483
44305.8615901273	0	7445.604	-7446.52592592592	-6068.68148148149
44305.8615903009	0	7446.537	-7448.55555555555	-6070.05185185186
44305.8615904861	0	7448.567	-7451.77777777777	-6071.66666666668
44305.8615906597	0	7451.789	-7455.57777777777	-6073.11111111112
44305.8615908449	0	7455.589	-7460.42962962962	-6074.51111111112
44305.8615910301	0	7460.441	-7466.32592592592	-6076.02222222223
44305.8615912037	0	7466.337	-7472.16296296296	-6077.65185185186
44305.8615913889	0	7472.174	-7478.18518518518	-6079.56296296297
44305.8615915625	0	7478.196	-7483.52592592592	-6081.51851851853
44305.8615917477	0	7483.537	-7487.96296296295	-6083.60740740742
44305.8615919329	0	7487.974	-7491.22222222221	-6085.76296296297
44305.8615921065	0	7491.233	-7493.15555555555	-6087.85185185186
44305.8615922917	0	7493.166	-7494.14074074073	-6090.0962962963
44305.8615924653	0	7494.151	-7494.14074074073	-6091.98518518519
44305.8615926505	0	7494.151	-7493.7037037037	-6093.9925925926
44305.8615928356	0	7493.714	-7493.35555555555	-6095.85185185186
44305.8615930093	0	7493.366	-7493.81481481481	-6097.65925925927
44305.8615931944	0	7493.825	-7495.17777777777	-6099.71851851853
44305.8615933796	0	7495.188	-7497.04444444444	-6101.54074074075
44305.8615935532	0	7497.055	-7499.7111111111	-6103.5925925926
44305.8615937384	0	7499.722	-7502.63703703703	-6105.60000000001
44305.861593912	0	7502.648	-7505.43703703703	-6107.47407407408
44305.8615940972	0	7505.448	-7508.48148148147	-6109.54074074075
44305.8615942824	0	7508.492	-7511.3037037037	-6111.54074074075
44305.861594456	0	7511.314	-7514.26666666666	-6113.77777777779
44305.8615946412	0	7514.277	-7516.98518518518	-6115.97037037038
44305.8615948148	0	7516.996	-7519.43703703703	-6118.02222222223
44305.861595	0	7519.448	-7521.87407407407	-6120.08148148149
44305.8615951736	0	7521.885	-7523.86666666666	-6121.8888888889
44305.8615953588	0	7523.878	-7525.75555555555	-6123.82222222223
44305.861595544	0	7525.767	-7527.37037037036	-6125.63703703705
44305.8615957176	0	7527.382	-7528.77037037036	-6127.25185185186
44305.8615959028	0	7528.782	-7530.28888888888	-6128.91111111112
44305.861596088	0	7530.301	-7531.73333333332	-6130.27407407408
44305.8615962616	0	7531.745	-7533.17037037036	-6131.62222222223
44305.8615964468	0	7533.182	-7534.28888888888	-6132.46666666668
44305.8615966204	0	7534.301	-7535.29629629629	-6133.01481481483
44305.8615968056	0	7535.308	-7536.18518518518	-6133.3925925926
44305.8615969907	0	7536.197	-7536.88148148147	-6133.51851851853
44305.8615971644	0	7536.893	-7537.59999999999	-6133.60000000001
44305.8615973495	0	7537.612	-7538.23703703703	-6133.5851851852
44305.8615975232	0	7538.249	-7538.85185185184	-6133.43703703705
44305.8615977083	0	7538.864	-7539.71851851851	-6133.07407407408
44305.8615978819	0	7539.731	-7540.85185185184	-6132.45185185186
44305.8615980671	0	7540.864	-7542.37037037036	-6131.51851851853
44305.8615982523	0	7542.383	-7544.13333333332	-6130.37037037038
44305.8615984259	0	7544.146	-7545.74814814814	-6129.17037037038
44305.8615986111	0	7545.761	-7547.2148148148	-6127.77777777779
44305.8615987847	0	7547.228	-7548.22962962962	-6126.31851851853
44305.8615989699	0	7548.243	-7549.03703703703	-6124.57777777779
44305.8615991551	0	7549.05	-7549.57037037036	-6122.65185185186
44305.8615993287	0	7549.583	-7549.88888888888	-6120.65185185186
44305.8615995139	0	7549.902	-7550.39999999999	-6118.31851851853
44305.8615996875	0	7550.413	-7551.0148148148	-6116.01481481483
44305.8615998727	0	7551.028	-7551.77037037036	-6113.46666666668
44305.8616000579	0	7551.784	-7552.62962962962	-6110.71851851853
44305.8616002315	0	7552.643	-7553.47407407406	-6108.07407407409
44305.8616004167	0	7553.487	-7554.48148148147	-6105.23703703705
44305.8616006018	0	7554.494	-7555.58518518517	-6102.46666666668
44305.8616007755	0	7555.598	-7556.74074074073	-6099.34074074075
44305.8616009606	0	7556.754	-7557.54074074073	-6096.35555555557
44305.8616011458	0	7557.554	-7557.68888888888	-6093.75555555557
44305.8616013194	0	7557.702	-7557.57777777777	-6090.97037037038
44305.8616014931	0	7557.591	-7557.3111111111	-6088.20000000001
44305.8616016782	0	7557.324	-7556.65925925925	-6085.53333333334
44305.8616018634	0	7556.672	-7555.49629629629	-6083.41481481483
44305.8616020486	0	7555.509	-7554.18518518517	-6081.88148148149
44305.8616022222	0	7554.198	-7552.57777777777	-6080.65925925927
44305.8616023958	0	7552.591	-7550.97777777777	-6079.82222222223
44305.861602581	0	7550.991	-7548.88148148147	-6079.1851851852
44305.8616027662	0	7548.895	-7546.73333333332	-6078.74074074075
44305.8616029398	0	7546.747	-7544.56296296295	-6078.47407407409
44305.861603125	0	7544.577	-7542.12592592591	-6078.31851851853
44305.8616032986	0	7542.14	-7539.89629629628	-6078.35555555557
44305.8616034838	0	7539.91	-7537.62222222221	-6078.86666666668
44305.861603669	0	7537.636	-7535.65925925925	-6079.64444444446
44305.8616038426	0	7535.673	-7534.0148148148	-6080.40000000001
44305.8616040278	0	7534.029	-7532.65185185184	-6081.08148148149
44305.8616042014	0	7532.666	-7531.85925925925	-6081.61481481483
44305.8616043866	0	7531.873	-7531.32592592591	-6082.20000000001
44305.8616045718	0	7531.34	-7530.97037037036	-6082.96296296297
44305.8616047454	0	7530.984	-7530.76296296295	-6083.87407407409
44305.8616049306	0	7530.777	-7530.48888888888	-6084.97037037038
44305.8616051157	0	7530.503	-7530.34074074073	-6086.05185185186
44305.8616052893	0	7530.355	-7530.16296296295	-6087.23703703705
44305.8616054745	0	7530.177	-7529.8074074074	-6088.62962962964
44305.8616056481	0	7529.821	-7529.07407407406	-6090.1925925926
44305.8616058333	0	7529.088	-7528.17037037036	-6092.05185185186
44305.8616060069	0	7528.184	-7527.50370370369	-6093.91111111112
44305.8616061921	0	7527.517	-7527.08888888888	-6096.07407407409
44305.8616063773	0	7527.102	-7527.11851851851	-6098.07407407409
44305.8616065509	0	7527.132	-7527.17037037036	-6099.9851851852
44305.8616067361	0	7527.184	-7527.14814814814	-6102.1851851852
44305.8616069097	0	7527.162	-7527.2074074074	-6104.2888888889
44305.8616070949	0	7527.221	-7527.31851851851	-6106.80000000001
44305.8616072801	0	7527.332	-7527.54074074073	-6109.51851851853
44305.8616074537	0	7527.554	-7527.78518518517	-6112.28148148149
44305.8616076389	0	7527.798	-7528.28148148147	-6115.36296296298
44305.8616078125	0	7528.294	-7528.92592592591	-6118.33333333335
44305.8616079977	0	7528.938	-7529.67407407406	-6121.72592592594
44305.8616081829	0	7529.686	-7530.76296296295	-6125.36296296298
44305.8616083565	0	7530.775	-7532.02962962962	-6128.94074074075
44305.8616085417	0	7532.042	-7533.10370370369	-6132.70370370372
44305.8616087153	0	7533.116	-7533.57777777777	-6136.28148148149
44305.8616089005	0	7533.59	-7533.72592592591	-6140.20000000001
44305.8616090856	0	7533.738	-7533.83703703702	-6144.21481481483
44305.8616092593	0	7533.849	-7534.0148148148	-6147.91111111112
44305.8616094444	0	7534.027	-7534.34814814814	-6151.82962962964
44305.8616096181	0	7534.36	-7534.68888888888	-6155.77777777779
44305.8616098032	0	7534.701	-7534.87407407406	-6160.15555555557
44305.8616099884	0	7534.886	-7535.13333333332	-6164.43703703705
44305.861610162	0	7535.145	-7535.67407407406	-6168.62222222223
44305.8616103472	0	7535.686	-7536.68888888888	-6173.14814814816
44305.8616105208	0	7536.701	-7538.08888888888	-6177.4888888889
44305.861610706	0	7538.101	-7540.20740740739	-6182.22962962964
44305.8616108912	0	7540.22	-7542.70370370369	-6187.34814814816
44305.8616110648	0	7542.716	-7545.29629629628	-6192.3851851852
44305.86161125	0	7545.309	-7548.30370370369	-6197.84444444446
44305.8616114352	0	7548.316	-7551.37777777776	-6202.9851851852
44305.8616116088	0	7551.39	-7554.95555555554	-6208.50370370371
44305.861611794	0	7554.968	-7558.54074074073	-6213.75555555557
44305.8616119676	0	7558.553	-7562.54814814813	-6219.37777777779
44305.8616121528	0	7562.56	-7566.54814814813	-6225.05185185186
44305.8616123264	0	7566.56	-7570.44444444443	-6230.54074074075
44305.8616125116	0	7570.456	-7574.66666666665	-6236.42222222223
44305.8616126968	0	7574.678	-7578.88148148147	-6242.33333333334
44305.8616128704	0	7578.893	-7582.69629629628	-6247.97777777779
44305.8616130556	0	7582.708	-7586.42222222221	-6254.01481481483
44305.8616132292	0	7586.434	-7589.59999999999	-6259.71851851853
44305.8616134144	0	7589.612	-7592.5185185185	-6265.9851851852
44305.8616135995	0	7592.531	-7594.48148148147	-6272.40740740742
44305.8616137732	0	7594.494	-7595.6148148148	-6278.31111111112
44305.8616139583	0	7595.627	-7596.58518518517	-6284.45185185186
44305.8616141319	0	7596.597	-7597.95555555554	-6290.34074074075
44305.8616143171	0	7597.967	-7600.09629629628	-6296.85925925927
44305.8616145023	0	7600.108	-7602.47407407406	-6303.22962962964
44305.8616146759	0	7602.486	-7604.64444444443	-6309.20000000001
44305.8616148611	0	7604.656	-7607.04444444443	-6315.66666666668
44305.8616150463	0	7607.056	-7609.39259259258	-6321.63703703705
44305.8616152199	0	7609.404	-7611.80740740739	-6327.92592592594
44305.8616154051	0	7611.819	-7614.48148148147	-6334.22222222223
44305.8616155787	0	7614.493	-7617.03703703702	-6340.03703703705
44305.8616157639	0	7617.049	-7619.5111111111	-6346.22962962964
44305.8616159375	0	7619.523	-7621.04444444443	-6352.0888888889
44305.8616161227	0	7621.056	-7621.78518518517	-6358.25925925927
44305.8616163079	0	7621.797	-7621.84444444443	-6364.22222222223
44305.8616164815	0	7621.856	-7621.52592592591	-6369.32592592594
44305.8616166667	0	7621.537	-7621.22962962962	-6374.29629629631
44305.8616168403	0	7621.241	-7621.08888888888	-6378.66666666668
44305.8616170255	0	7621.1	-7621.10370370369	-6382.90370370372
44305.8616172106	0	7621.115	-7621.42962962962	-6386.82962962964
44305.8616173843	0	7621.441	-7622.22222222221	-6390.32592592594
44305.8616175694	0	7622.234	-7623.62962962962	-6393.67407407409
44305.8616177431	0	7623.641	-7625.31851851851	-6396.45925925927
44305.8616179282	0	7625.33	-7627.36296296295	-6399.07407407409
44305.8616181134	0	7627.374	-7629.7111111111	-6401.45925925927
44305.861618287	0	7629.722	-7632.23703703703	-6403.48148148149
44305.8616184722	0	7632.248	-7635.19999999999	-6405.46666666668
44305.8616186458	0	7635.211	-7638.13333333332	-6407.15555555557
44305.861618831	0	7638.144	-7641.42222222221	-6408.79259259261
44305.8616190162	0	7641.433	-7644.82222222221	-6410.17777777779
44305.8616191898	0	7644.833	-7648.4148148148	-6411.28148148149
44305.861619375	0	7648.42599999999	-7652.57777777777	-6412.2888888889
44305.8616195486	0	7652.58899999999	-7656.72592592591	-6413.01481481483
44305.8616197338	0	7656.73699999999	-7660.16296296295	-6413.31851851853
44305.861619919	0	7660.17399999999	-7663.50370370369	-6413.37777777779
44305.8616200926	0	7663.51499999999	-7666.19259259258	-6413.25185185187
44305.8616202778	0	7666.204	-7667.97037037036	-6413.10370370372
44305.861620463	0	7667.982	-7668.75555555554	-6413.02222222224
44305.8616206366	0	7668.767	-7669.2148148148	-6412.80000000001
44305.8616208218	0	7669.226	-7669.50370370369	-6412.54074074075
44305.8616209954	0	7669.51499999999	-7670.04444444443	-6412.17777777779
44305.8616211806	0	7670.056	-7670.99999999999	-6411.65185185187
44305.8616213542	0	7671.012	-7672.27407407406	-6411.11851851853
44305.8616215393	0	7672.286	-7673.65925925925	-6410.65185185187
44305.8616217245	0	7673.671	-7674.96296296295	-6410.40000000001
44305.8616218981	0	7674.975	-7676.16296296295	-6410.27407407409
44305.8616220833	0	7676.175	-7677.22222222221	-6410.33333333335
44305.8616222569	0	7677.234	-7678.14074074073	-6410.42962962964
44305.8616224421	0	7678.153	-7679.35555555554	-6410.57037037038
44305.8616226273	0	7679.368	-7680.51851851851	-6410.82962962964
44305.8616228009	0	7680.531	-7681.56296296295	-6411.31111111113
44305.8616229861	0	7681.575	-7682.88148148147	-6411.8814814815
44305.8616231597	0	7682.894	-7684.08888888888	-6412.57037037038
44305.8616233449	0	7684.101	-7685.37777777777	-6413.42222222224
44305.8616235301	0	7685.39	-7686.57037037036	-6414.54074074076
44305.8616237037	0	7686.583	-7687.90370370369	-6415.76296296298
44305.8616238889	0	7687.916	-7689.47407407406	-6417.2888888889
44305.8616240625	0	7689.486	-7691.13333333332	-6418.91851851853
44305.8616242477	0	7691.145	-7693.0148148148	-6420.87407407409
44305.8616244329	0	7693.026	-7694.74814814814	-6422.91851851853
44305.8616246065	0	7694.759	-7696.43703703702	-6424.90370370372
44305.8616247917	0	7696.448	-7698.45185185184	-6427.00740740742
44305.8616249653	0	7698.463	-7700.63703703702	-6429.0814814815
44305.8616251505	0	7700.648	-7703.22962962962	-6431.40740740742
44305.8616253356	0	7703.241	-7705.71851851851	-6433.74074074076
44305.8616255093	0	7705.73	-7708.19259259258	-6436.42222222224
44305.8616256944	0	7708.204	-7710.1111111111	-6439.0888888889
44305.8616258681	0	7710.123	-7711.06666666665	-6441.49629629631
44305.8616260532	0	7711.079	-7711.33333333332	-6443.80000000002
44305.8616262384	0	7711.346	-7711.31851851851	-6445.86666666668
44305.861626412	0	7711.331	-7711.62222222221	-6448.1851851852
44305.8616265972	0	7711.635	-7712.85925925925	-6450.65185185187
44305.8616267824	0	7712.872	-7714.57037037036	-6452.74814814816
44305.861626956	0	7714.583	-7717.39259259258	-6455.1851851852
44305.8616271412	0	7717.405	-7720.8148148148	-6457.57037037039
44305.8616273148	0	7720.827	-7724.78518518517	-6460.11851851853
44305.8616275	0	7724.797	-7728.97037037036	-6462.85185185187
44305.8616276736	0	7728.982	-7732.94814814814	-6465.47407407409
44305.8616278588	0	7732.96	-7737.22962962962	-6468.35555555557
44305.861628044	0	7737.241	-7741.24444444443	-6471.15555555557
44305.8616282176	0	7741.256	-7745.94814814814	-6474.25925925928
44305.8616284028	0	7745.96	-7751.02962962962	-6477.45925925928
44305.861628588	0	7751.041	-7755.72592592591	-6480.49629629631
44305.8616287616	0	7755.737	-7760.23703703702	-6483.45185185187
44305.8616289468	0	7760.248	-7763.79259259258	-6486.22222222224
44305.8616291204	0	7763.804	-7766.77037037036	-6489.02962962965
44305.8616293056	0	7766.782	-7769.07407407406	-6491.88888888891
44305.8616294792	0	7769.086	-7770.84444444443	-6494.57777777779
44305.8616296644	0	7770.856	-7772.62962962962	-6497.42222222224
44305.8616298495	0	7772.641	-7774.74814814814	-6500.32592592594
44305.8616300232	0	7774.76	-7777.34814814814	-6503.15555555557
44305.8616302083	0	7777.36	-7780.52592592591	-6506.23703703705
44305.8616303819	0	7780.538	-7783.79259259258	-6509.10370370372
44305.8616305671	0	7783.805	-7787.71851851851	-6512.25925925927
44305.8616307523	0	7787.731	-7791.33333333332	-6515.32592592594
44305.8616309259	0	7791.346	-7794.04444444443	-6518.22222222224
44305.8616311111	0	7794.057	-7796.3111111111	-6521.40740740742
44305.8616312847	0	7796.324	-7798.17777777777	-6524.60000000001
44305.8616314699	0	7798.191	-7799.94814814814	-6527.97037037039
44305.8616316551	0	7799.961	-7801.79259259258	-6531.15555555557
44305.8616318287	0	7801.805	-7803.50370370369	-6533.95555555557
44305.8616320139	0	7803.516	-7805.22962962962	-6536.5851851852
44305.8616321875	0	7805.242	-7806.65185185184	-6538.90370370372
44305.8616323727	0	7806.664	-7807.85185185184	-6541.29629629631
44305.8616325579	0	7807.864	-7808.69629629629	-6543.46666666668
44305.8616327315	0	7808.708	-7809.19999999999	-6545.37037037039
44305.8616329167	0	7809.212	-7809.49629629629	-6547.22222222224
44305.8616330903	0	7809.508	-7809.8074074074	-6548.73333333335
44305.8616332755	0	7809.819	-7810.09629629629	-6550.09629629631
44305.8616334606	0	7810.108	-7810.17777777777	-6551.05925925927
44305.8616336343	0	7810.189	-7810.05925925925	-6551.60740740742
44305.8616338194	0	7810.07	-7809.90370370369	-6551.75555555557
44305.8616339931	0	7809.914	-7809.82962962962	-6551.62222222224
44305.8616341782	0	7809.84	-7809.82962962962	-6551.32592592594
44305.8616343634	0	7809.84	-7809.96296296295	-6551.12592592594
44305.861634537	0	7809.973	-7810.11851851851	-6551.11851851853
44305.8616347222	0	7810.129	-7810.31851851851	-6551.15555555557
44305.8616348958	0	7810.329	-7810.58518518517	-6551.19259259261
44305.861635081	0	7810.596	-7810.94074074073	-6551.22962962965
44305.8616352662	0	7810.952	-7811.4148148148	-6551.20000000002
44305.8616354398	0	7811.426	-7811.97037037036	-6551.00000000002
44305.861635625	0	7811.982	-7812.85925925925	-6550.60740740742
44305.8616357986	0	7812.871	-7813.83703703703	-6550.09629629631
44305.8616359838	0	7813.849	-7814.68148148147	-6549.3851851852
44305.861636169	0	7814.693	-7814.97037037036	-6548.57777777779
44305.8616363426	0	7814.982	-7814.94814814814	-6547.82962962965
44305.8616365278	0	7814.96	-7814.94074074073	-6547.00740740742
44305.8616367014	0	7814.953	-7815.1111111111	-6545.96296296298
44305.8616368866	0	7815.123	-7815.47407407407	-6544.65185185187
44305.8616370718	0	7815.486	-7815.82222222221	-6543.23703703705
44305.8616372454	0	7815.834	-7815.97777777777	-6541.94814814816
44305.8616374306	0	7815.99	-7816.09629629629	-6540.55555555557
44305.8616376042	0	7816.109	-7816.33333333332	-6539.08888888891
44305.8616377893	0	7816.346	-7816.59999999999	-6537.39259259261
44305.8616379745	0	7816.613	-7816.48148148147	-6535.77037037039
44305.8616381481	0	7816.494	-7815.59999999999	-6534.72592592594
44305.8616383333	0	7815.613	-7814.17037037036	-6533.87407407409
44305.8616385069	0	7814.183	-7812.51851851851	-6533.0888888889
44305.8616386921	0	7812.531	-7810.74814814814	-6532.16296296298
44305.8616388773	0	7810.761	-7808.9037037037	-6531.49629629631
44305.8616390509	0	7808.917	-7806.9111111111	-6531.01481481483
44305.8616392361	0	7806.924	-7804.56296296295	-6530.69629629631
44305.8616394213	0	7804.576	-7802.33333333332	-6530.5851851852
44305.8616395949	0	7802.346	-7799.54814814814	-6530.47407407409
44305.8616397801	0	7799.561	-7796.43703703703	-6530.45925925927
44305.8616399537	0	7796.45	-7793.42222222221	-6530.57037037039
44305.8616401389	0	7793.435	-7790.27407407406	-6530.65925925927
44305.8616403125	0	7790.287	-7787.8074074074	-6530.71111111113
44305.8616404977	0	7787.82	-7785.75555555555	-6530.6888888889
44305.8616406829	0	7785.768	-7784.4074074074	-6530.61481481483
44305.8616408565	0	7784.42	-7783.54074074073	-6530.62222222224
44305.8616410417	0	7783.553	-7783.05925925925	-6530.70370370372
44305.8616412153	0	7783.072	-7782.93333333332	-6530.93333333335
44305.8616414005	0	7782.946	-7783.02962962962	-6531.26666666668
44305.8616415856	0	7783.042	-7783.12592592592	-6531.85185185187
44305.8616417593	0	7783.138	-7783.16296296295	-6532.60000000001
44305.8616419444	0	7783.175	-7782.89629629629	-6533.71111111113
44305.8616421296	0	7782.908	-7782.43703703703	-6534.80740740742
44305.8616423032	0	7782.449	-7781.75555555555	-6536.14074074076
44305.8616424884	0	7781.768	-7780.85925925925	-6537.82962962964
44305.861642662	0	7780.872	-7780.19259259258	-6539.41481481483
44305.8616428472	0	7780.205	-7779.97777777777	-6541.39259259261
44305.8616430208	0	7779.99	-7779.9037037037	-6543.49629629631
44305.861643206	0	7779.916	-7779.93333333333	-6546.02222222224
44305.8616433912	0	7779.946	-7779.95555555555	-6548.80740740742
44305.8616435764	0	7779.968	-7779.97037037036	-6551.51851851853
44305.86164375	0	7779.983	-7779.7111111111	-6554.62962962965
44305.8616439236	0	7779.724	-7779.25925925925	-6557.6888888889
44305.8616441088	0	7779.272	-7778.65925925925	-6561.22962962965
44305.861644294	0	7778.672	-7778.01481481481	-6565.16296296298
44305.8616444676	0	7778.028	-7777.39259259258	-6569.11111111113
44305.8616446528	0	7777.406	-7777.0074074074	-6573.36296296298
44305.8616448264	0	7777.021	-7776.75555555555	-6577.31851851853
44305.8616450116	0	7776.76899999999	-7776.66666666666	-6581.62962962965
44305.8616451968	0	7776.67999999999	-7776.89629629629	-6586.15555555557
44305.8616453704	0	7776.90999999999	-7777.24444444444	-6590.51111111113
44305.8616455556	0	7777.25799999999	-7777.75555555555	-6595.24444444446
44305.8616457292	0	7777.76899999999	-7778.37037037036	-6599.71851851853
44305.8616459144	0	7778.38399999999	-7778.85185185184	-6604.4888888889
44305.8616460995	0	7778.86499999999	-7779.34814814814	-6609.37777777779
44305.8616462732	0	7779.36099999999	-7779.65925925925	-6614.14074074076
44305.8616464583	0	7779.67199999999	-7780.02962962962	-6619.26666666668
44305.8616466319	0	7780.04199999999	-7780.23703703703	-6623.93333333335
44305.8616468171	0	7780.24899999999	-7780.46666666666	-6628.60740740742
44305.8616470023	0	7780.47899999999	-7780.99259259259	-6633.16296296298
44305.8616471875	0	7781.00499999999	-7781.97037037036	-6637.45185185187
44305.8616473611	0	7781.98299999999	-7783.26666666666	-6641.71111111113
44305.8616475347	0	7783.27899999999	-7784.45185185185	-6645.77037037039
44305.8616477199	0	7784.46399999999	-7785.47407407407	-6650.11851851854
44305.8616479051	0	7785.48599999999	-7786.1037037037	-6654.3851851852
44305.8616480787	0	7786.11599999999	-7786.25185185184	-6658.30370370372
44305.8616482639	0	7786.26399999999	-7786.0074074074	-6662.59259259261
44305.8616484491	0	7786.02	-7785.43703703703	-6666.37037037039
44305.8616486227	0	7785.45	-7784.85185185184	-6670.20740740742
44305.8616488079	0	7784.865	-7784.73333333333	-6674.12592592594
44305.8616489815	0	7784.746	-7785.08148148147	-6677.83703703705
44305.8616491667	0	7785.094	-7786.09629629629	-6681.81481481483
44305.8616493403	0	7786.109	-7787.28888888888	-6685.4814814815
44305.8616495255	0	7787.302	-7788.74074074073	-6689.42962962965
44305.8616497106	0	7788.754	-7790.11851851851	-6693.43703703705
44305.8616498843	0	7790.132	-7791.42962962962	-6697.17037037039
44305.8616500694	0	7791.443	-7792.94814814814	-6701.17037037039
44305.8616502431	0	7792.962	-7794.3037037037	-6705.11111111113
44305.8616504282	0	7794.318	-7795.99999999999	-6709.27407407409
44305.8616506134	0	7796.014	-7797.82962962962	-6713.60740740742
44305.861650787	0	7797.844	-7799.98518518518	-6717.82222222224
44305.8616509722	0	7800	-7802.41481481481	-6722.61481481483
44305.8616511458	0	7802.43	-7805.04444444444	-6727.2814814815
44305.861651331	0	7805.06	-7808.1111111111	-6732.31851851854
44305.8616515162	0	7808.127	-7811.36296296296	-6737.57037037039
44305.8616516898	0	7811.379	-7814.68888888888	-6742.51111111113
44305.861651875	0	7814.705	-7818.63703703703	-6747.86666666668
44305.8616520486	0	7818.653	-7822.57777777777	-6752.94074074076
44305.8616522338	0	7822.594	-7826.9037037037	-6758.63703703705
44305.861652419	0	7826.92	-7830.33333333332	-6764.24444444446
44305.8616525926	0	7830.35	-7832.52592592592	-6769.62222222224
44305.8616527778	0	7832.543	-7833.15555555555	-6775.2814814815
44305.8616529514	0	7833.173	-7832.97777777777	-6780.35555555557
44305.8616531366	0	7832.995	-7832.5111111111	-6785.63703703706
44305.8616533218	0	7832.528	-7832.3111111111	-6790.53333333335
44305.8616534954	0	7832.328	-7832.66666666666	-6795.80740740742
44305.8616536806	0	7832.684	-7833.93333333333	-6801.68888888891
44305.8616538542	0	7833.951	-7835.88148148147	-6807.46666666668
44305.8616540393	0	7835.899	-7838.46666666666	-6813.65185185187
44305.8616542245	0	7838.484	-7841.48888888888	-6819.60740740742
44305.8616543981	0	7841.506	-7844.79999999999	-6825.00000000002
44305.8616545833	0	7844.817	-7848.78518518518	-6830.85185185187
44305.8616547569	0	7848.802	-7852.77777777777	-6836.48888888891
44305.8616549421	0	7852.795	-7857.07407407407	-6842.62962962965
44305.8616551273	0	7857.091	-7861.98518518518	-6849.2814814815
44305.8616553009	0	7862.002	-7866.05185185184	-6854.50370370372
44305.8616554861	0	7866.069	-7870.88148148147	-6861.20000000002
44305.8616556597	0	7870.899	-7875.23703703703	-6867.55555555557
44305.8616558449	0	7875.255	-7879.55555555555	-6873.90370370372
44305.8616560301	0	7879.574	-7883.19999999999	-6880.29629629631
44305.8616562037	0	7883.218	-7885.87407407407	-6886.33333333335
44305.8616563889	0	7885.892	-7888.06666666666	-6892.83703703705
44305.8616565625	0	7888.085	-7890.06666666666	-6898.9851851852
44305.8616567477	0	7890.085	-7892.76296296295	-6905.33333333335
44305.8616569329	0	7892.781	-7896.4074074074	-6911.34074074076
44305.8616571065	0	7896.425	-7901.02962962962	-6917.20740740742
44305.8616572917	0	7901.047	-7907.19999999999	-6923.44444444446
44305.8616574769	0	7907.217	-7913.55555555555	-6929.1851851852
44305.8616576505	0	7913.573	-7920.42222222221	-6935.45185185187
44305.8616578356	0	7920.44	-7927.46666666666	-6941.7851851852
44305.8616580093	0	7927.484	-7933.95555555555	-6947.72592592594
44305.8616581944	0	7933.973	-7940.58518518518	-6953.97777777779
44305.8616583796	0	7940.603	-7946.61481481481	-6960.05925925928
44305.8616585532	0	7946.633	-7952.6074074074	-6966.54814814816
44305.8616587384	0	7952.626	-7957.79259259258	-6972.37777777779
44305.861658912	0	7957.811	-7962.33333333333	-6977.5851851852
44305.8616590972	0	7962.352	-7967.17037037036	-6983.00000000002
44305.8616592824	0	7967.189	-7971.38518518518	-6987.85185185187
44305.861659456	0	7971.404	-7975.73333333333	-6992.92592592594
44305.8616596412	0	7975.752	-7980.34814814814	-6998.22222222224
44305.8616598148	0	7980.367	-7984.93333333333	-7003.28888888891
44305.86166	0	7984.952	-7989.49629629629	-7008.57777777779
44305.8616601736	0	7989.515	-7993.15555555555	-7013.22222222224
44305.8616603588	0	7993.174	-7996.45925925925	-7018.21481481483
44305.861660544	0	7996.478	-7998.52592592592	-7022.71111111113
44305.8616607176	0	7998.545	-7999.48148148147	-7026.64444444446
44305.8616609028	0	7999.501	-7999.66666666666	-7030.25185185187
44305.861661088	0	7999.686	-7999.37777777777	-7033.22222222224
44305.8616612616	0	7999.397	-7998.76296296295	-7035.74074074076
44305.8616614468	0	7998.782	-7998.02962962962	-7037.49629629631
44305.8616616204	0	7998.049	-7997.38518518518	-7038.69629629631
44305.8616618056	0	7997.405	-7996.74814814814	-7039.42962962965
44305.8616619792	0	7996.768	-7996.2074074074	-7039.74074074076
44305.8616621644	0	7996.227	-7995.81481481481	-7039.60000000002
44305.8616623495	0	7995.834	-7995.63703703703	-7039.31111111113
44305.8616625232	0	7995.656	-7995.5111111111	-7038.9777777778
44305.8616627083	0	7995.53	-7995.39999999999	-7038.5851851852
44305.8616628819	0	7995.419	-7995.33333333332	-7038.12592592594
44305.8616630671	0	7995.352	-7995.34814814814	-7037.7777777778
44305.8616632523	0	7995.367	-7995.39999999999	-7037.46666666668
44305.8616634259	0	7995.419	-7995.39999999999	-7037.32592592594
44305.8616636111	0	7995.419	-7995.46666666666	-7037.15555555557
44305.8616637847	0	7995.486	-7995.66666666666	-7036.86666666668
44305.8616639699	0	7995.686	-7995.88148148147	-7036.60740740742
44305.8616641551	0	7995.901	-7996.1111111111	-7036.31851851854
44305.8616643287	0	7996.131	-7996.19999999999	-7036.22222222224
44305.8616645139	0	7996.22	-7996.22962962962	-7036.42222222224
44305.8616646991	0	7996.25	-7996.35555555555	-7036.77037037039
44305.8616648727	0	7996.376	-7996.49629629629	-7037.21481481483
44305.8616650579	0	7996.517	-7996.57037037036	-7037.71111111113
44305.8616652315	0	7996.591	-7996.58518518517	-7038.29629629631
44305.8616654167	0	7996.606	-7996.35555555554	-7038.94814814816
44305.8616656018	0	7996.376	-7995.68888888888	-7039.54074074076
44305.8616657755	0	7995.709	-7994.3111111111	-7040.34074074076
44305.8616659606	0	7994.331	-7992.32592592591	-7041.1851851852
44305.8616661343	0	7992.346	-7990.16296296295	-7042.02962962965
44305.8616663194	0	7990.183	-7987.57777777777	-7043.04444444446
44305.8616665046	0	7987.598	-7985.30370370369	-7044.11851851854
44305.8616666782	0	7985.324	-7983.2148148148	-7045.33333333335
44305.8616668634	0	7983.235	-7981.5111111111	-7046.55555555557
44305.861667037	0	7981.531	-7980.47407407406	-7047.69629629631
44305.8616672222	0	7980.494	-7980.07407407406	-7048.92592592594
44305.8616673958	0	7980.094	-7980.06666666666	-7050.30370370372
44305.861667581	0	7980.087	-7980.37777777777	-7051.85185185187
44305.8616677662	0	7980.398	-7981.04444444443	-7053.57037037039
44305.8616679398	0	7981.065	-7981.69629629629	-7055.07407407409
44305.861668125	0	7981.717	-7982.12592592592	-7056.74814814816
44305.8616682986	0	7982.147	-7982.28148148147	-7058.57037037039
44305.8616684838	0	7982.303	-7982.30370370369	-7060.44444444446
44305.861668669	0	7982.325	-7982.13333333332	-7062.28888888891
44305.8616688426	0	7982.155	-7982.02962962962	-7064.00000000002
44305.8616690278	0	7982.051	-7982.16296296295	-7065.95555555557
44305.8616692014	0	7982.184	-7982.33333333332	-7068.13333333335
44305.8616693866	0	7982.354	-7982.47407407406	-7070.80740740742
44305.8616695718	0	7982.495	-7982.6074074074	-7073.65925925928
44305.8616697454	0	7982.628	-7982.73333333332	-7076.39259259261
44305.8616699306	0	7982.754	-7982.89629629629	-7079.45185185187
44305.8616701042	0	7982.917	-7983.18518518517	-7082.14814814817
44305.8616702893	0	7983.206	-7983.74814814814	-7085.20740740742
44305.8616704745	0	7983.769	-7984.42962962962	-7088.45185185187
44305.8616706481	0	7984.45	-7984.95555555554	-7091.67407407409
44305.8616708333	0	7984.976	-7985.34074074073	-7095.45185185187
44305.8616710069	0	7985.361	-7985.5111111111	-7099.25185185187
44305.8616711921	0	7985.531	-7985.43703703703	-7103.44444444446
44305.8616713773	0	7985.457	-7985.42962962962	-7107.62222222224
44305.8616715509	0	7985.45	-7985.55555555554	-7111.70370370372
44305.8616717361	0	7985.576	-7985.86666666666	-7116.17037037039
44305.8616719213	0	7985.887	-7986.22222222221	-7120.51111111113
44305.8616720949	0	7986.243	-7986.43703703703	-7125.23703703705
44305.8616722801	0	7986.458	-7986.53333333332	-7129.93333333335
44305.8616724537	0	7986.554	-7986.91851851851	-7134.5851851852
44305.8616726389	0	7986.939	-7987.56296296295	-7139.77777777779
44305.8616728241	0	7987.583	-7988.73333333332	-7144.77037037039
44305.8616729977	0	7988.753	-7990.97037037036	-7150.53333333335
44305.8616731829	0	7990.99	-7993.86666666666	-7156.36296296298
44305.8616733565	0	7993.886	-7996.93333333332	-7161.74074074076
44305.8616735417	0	7996.953	-8000.2148148148	-7167.20000000002
44305.8616737269	0	8000.234	-8002.89629629629	-7172.20000000002
44305.8616739005	0	8002.915	-8004.68888888888	-7177.13333333335
44305.8616740856	0	8004.708	-8005.87407407406	-7182.11111111113
44305.8616742593	0	8005.893	-8007.12592592592	-7187.24444444446
44305.8616744444	0	8007.145	-8008.87407407406	-7193.20000000002
44305.8616746181	0	8008.893	-8010.58518518517	-7199.01481481483
44305.8616748032	0	8010.604	-8012.57037037036	-7205.3851851852
44305.8616749884	0	8012.589	-8014.90370370369	-7211.89629629631
44305.861675162	0	8014.922	-8017.26666666666	-7217.9851851852
44305.8616753472	0	8017.285	-8020.13333333332	-7224.40000000002
44305.8616755324	0	8020.152	-8022.93333333332	-7230.26666666668
44305.861675706	0	8022.952	-8026.19259259258	-7236.55555555557
44305.8616758912	0	8026.211	-8029.54814814814	-7242.75555555557
44305.8616760648	0	8029.567	-8032.85185185184	-7248.61481481483
44305.86167625	0	8032.871	-8036.6074074074	-7254.82222222224
44305.8616764236	0	8036.627	-8040.19999999999	-7260.37777777779
44305.8616766088	0	8040.22	-8043.72592592592	-7266.31851851853
44305.861676794	0	8043.746	-8046.38518518518	-7272.03703703705
44305.8616769676	0	8046.405	-8048.49629629629	-7278.42962962964
44305.8616771528	0	8048.516	-8049.71851851851	-7284.89629629631
44305.8616773264	0	8049.738	-8050.57777777777	-7290.90370370372
44305.8616775116	0	8050.597	-8051.85925925925	-7297.39259259261
44305.8616776968	0	8051.878	-8053.65185185184	-7303.39259259261
44305.8616778704	0	8053.671	-8056.42962962962	-7309.44444444446
44305.8616780556	0	8056.449	-8060.02962962962	-7315.29629629631
44305.8616782407	0	8060.049	-8064.38518518518	-7320.8814814815
44305.8616784144	0	8064.405	-8070.13333333333	-7326.94074074076
44305.8616785995	0	8070.153	-8076.54074074073	-7332.85925925927
44305.8616787732	0	8076.56	-8083.41481481481	-7338.4888888889
44305.8616789583	0	8083.434	-8091.18518518518	-7344.25185185187
44305.8616791435	0	8091.204	-8098.36296296296	-7349.6888888889
44305.8616793171	0	8098.382	-8104.75555555555	-7355.45185185187
44305.8616795023	0	8104.775	-8109.68888888888	-7361.14074074076
44305.8616796759	0	8109.708	-8113.13333333333	-7366.14814814816
44305.8616798611	0	8113.152	-8116.47407407407	-7371.4888888889
44305.8616800463	0	8116.493	-8119.63703703703	-7376.59259259261
44305.8616802199	0	8119.656	-8122.97777777777	-7382.17777777779
44305.8616804051	0	8122.997	-8126.38518518518	-7387.59259259261
44305.8616805787	0	8126.404	-8129.79999999999	-7392.6888888889
44305.8616807639	0	8129.819	-8133.99999999999	-7398.25185185187
44305.8616809491	0	8134.019	-8138.53333333333	-7403.51111111113
44305.8616811227	0	8138.552	-8143.83703703703	-7409.10370370372
44305.8616813079	0	8143.856	-8149.76296296296	-7414.6888888889
44305.8616814815	0	8149.782	-8156.15555555555	-7420.00000000001
44305.8616816667	0	8156.175	-8163.35555555555	-7425.55555555557
44305.8616818403	0	8163.375	-8169.45185185184	-7430.87407407409
44305.8616820255	0	8169.471	-8175.08148148147	-7436.42962962964
44305.8616822106	0	8175.101	-8180.22962962962	-7441.85925925927
44305.8616823843	0	8180.249	-8184.77037037036	-7446.79259259261
44305.8616825694	0	8184.79	-8189.17037037036	-7451.92592592594
44305.8616827431	0	8189.19	-8193.3037037037	-7456.77777777779
44305.8616829282	0	8193.323	-8197.88148148147	-7461.92592592594
44305.8616831134	0	8197.901	-8202.68888888888	-7467.02962962964
44305.861683287	0	8202.708	-8207.57037037036	-7471.97777777779
44305.8616834722	0	8207.589	-8213.5111111111	-7477.59259259261
44305.8616836574	0	8213.53	-8219.65185185184	-7482.85185185187
44305.861683831	0	8219.671	-8226.57777777777	-7488.42222222224
44305.8616840162	0	8226.597	-8233.19259259258	-7493.76296296298
44305.8616841898	0	8233.212	-8238.33333333332	-7498.37037037038
44305.861684375	0	8238.353	-8243.50370370369	-7503.33333333335
44305.8616845486	0	8243.523	-8248.08888888888	-7508.10370370372
44305.8616847338	0	8248.108	-8253.46666666666	-7513.57777777779
44305.861684919	0	8253.486	-8259.21481481481	-7519.03703703705
44305.8616850926	0	8259.234	-8265.10370370369	-7524.24444444446
44305.8616852778	0	8265.123	-8271.99999999999	-7529.96296296298
44305.861685463	0	8272.019	-8278.54814814814	-7535.21481481483
44305.8616856366	0	8278.567	-8285.9111111111	-7540.77777777779
44305.8616858218	0	8285.93	-8293.66666666666	-7546.57777777779
44305.8616859954	0	8293.686	-8300.64444444444	-7551.66666666668
44305.8616861806	0	8300.664	-8307.09629629629	-7556.64444444446
44305.8616863657	0	8307.116	-8312.35555555555	-7561.11851851853
44305.8616865393	0	8312.375	-8317.29629629629	-7565.84444444446
44305.8616867245	0	8317.316	-8321.97037037036	-7570.63703703705
44305.8616869097	0	8321.99	-8326.3037037037	-7575.35555555557
44305.8616870833	0	8326.323	-8331.26666666666	-7580.74074074075
44305.8616872685	0	8331.286	-8336.41481481481	-7585.94074074075
44305.8616874421	0	8336.434	-8342.37777777777	-7591.34814814816
44305.8616876273	0	8342.397	-8348.62222222222	-7596.74814814816
44305.8616878009	0	8348.641	-8354.88148148147	-7602.01481481483
44305.8616879861	0	8354.9	-8362.11851851851	-7607.5851851852
44305.8616881713	0	8362.137	-8369.42222222221	-7612.80000000001
44305.8616883565	0	8369.441	-8377.77037037036	-7618.01481481483
44305.8616885301	0	8377.789	-8385.56296296295	-7622.60000000001
44305.8616887037	0	8385.582	-8392.31851851851	-7627.02222222223
44305.8616888889	0	8392.338	-8398.56296296295	-7631.11111111112
44305.8616890625	0	8398.582	-8404.63703703703	-7635.52592592594
44305.8616892477	0	8404.656	-8411.68888888888	-7640.62222222223
44305.8616894329	0	8411.708	-8419.54814814814	-7645.94074074075
44305.8616896065	0	8419.567	-8428.25925925925	-7651.24444444446
44305.8616897917	0	8428.278	-8437.62222222222	-7656.82222222223
44305.8616899653	0	8437.641	-8446.07407407407	-7662.24444444446
44305.8616901505	0	8446.093	-8453.75555555555	-7667.72592592594
44305.8616903356	0	8453.774	-8460.25925925925	-7673.02962962964
44305.8616905093	0	8460.278	-8465.63703703703	-7677.57777777779
44305.8616906944	0	8465.656	-8471.44444444444	-7682.16296296298
44305.8616908681	0	8471.463	-8476.83703703703	-7686.21481481483
44305.8616910532	0	8476.856	-8482.68888888888	-7690.66666666668
44305.8616912384	0	8482.708	-8488.99999999999	-7695.28148148149
44305.861691412	0	8489.019	-8495.98518518518	-7699.95555555557
44305.8616915972	0	8496.004	-8504.34814814814	-7705.17777777779
44305.8616917824	0	8504.367	-8512.61481481481	-7710.14814814816
44305.861691956	0	8512.634	-8520.89629629629	-7715.4888888889
44305.8616921412	0	8520.915	-8528.06666666666	-7720.77777777779
44305.8616923148	0	8528.085	-8533.6074074074	-7725.60000000001
44305.8616925	0	8533.626	-8538.23703703703	-7730.31851851853
44305.8616926852	0	8538.256	-8541.65185185184	-7734.16296296298
44305.8616928588	0	8541.671	-8545.05185185184	-7738.19259259261
44305.861693044	0	8545.071	-8548.64444444443	-7742.31851851853
44305.8616932176	0	8548.664	-8552.86666666666	-7746.34814814816
44305.8616934028	0	8552.886	-8558.22962962962	-7750.85185185186
44305.8616935764	0	8558.249	-8564.0074074074	-7755.29629629631
44305.8616937616	0	8564.027	-8570.9111111111	-7760.17037037038
44305.8616939468	0	8570.931	-8578.54074074073	-7765.1925925926
44305.8616941204	0	8578.561	-8586.0148148148	-7769.94074074075
44305.8616943056	0	8586.035	-8593.6148148148	-7775.12592592594
44305.8616944792	0	8593.635	-8599.68888888888	-7779.87407407409
44305.8616946644	0	8599.709	-8605.42222222221	-7784.57037037038
44305.8616948495	0	8605.442	-8610.79259259258	-7788.89629629631
44305.8616950232	0	8610.812	-8615.83703703703	-7792.65185185186
44305.8616952083	0	8615.856	-8621.2148148148	-7796.62962962964
44305.8616953819	0	8621.234	-8626.90370370369	-7800.6888888889
44305.8616955671	0	8626.923	-8632.52592592592	-7804.71111111112
44305.8616957523	0	8632.545	-8639.14814814814	-7809.33333333334
44305.8616959259	0	8639.167	-8646.25185185184	-7814.06666666668
44305.8616961111	0	8646.271	-8654.65185185184	-7819.00000000001
44305.8616962963	0	8654.671	-8662.17037037036	-7823.51851851853
44305.8616964699	0	8662.19	-8669.65185185184	-7828.57777777779
44305.8616966551	0	8669.671	-8676.37777777777	-7833.63703703705
44305.8616968287	0	8676.397	-8681.52592592592	-7838.15555555557
44305.8616970139	0	8681.545	-8686.10370370369	-7842.47407407409
44305.8616971991	0	8686.123	-8690.21481481481	-7846.3851851852
44305.8616973727	0	8690.234	-8694.7111111111	-7850.42962962964
44305.8616975579	0	8694.73	-8699.68888888888	-7854.34074074075
44305.8616977315	0	8699.708	-8705.15555555555	-7858.15555555557
44305.8616979167	0	8705.175	-8711.82962962962	-7862.41481481483
44305.8616981018	0	8711.849	-8719.35555555555	-7866.5851851852
44305.8616982755	0	8719.375	-8728.06666666666	-7871.45925925927
44305.8616984606	0	8728.086	-8736.61481481481	-7876.33333333335
44305.8616986343	0	8736.634	-8743.57037037036	-7880.71111111112
44305.8616988194	0	8743.59	-8749.99999999999	-7885.37037037038
44305.8616990046	0	8750.02	-8755.3111111111	-7889.90370370372
44305.8616991782	0	8755.331	-8760.10370370369	-7894.41481481483
44305.8616993634	0	8760.124	-8764.34814814814	-7898.31851851853
44305.861699537	0	8764.368	-8768.33333333332	-7901.71111111112
44305.8616997222	0	8768.353	-8773.15555555555	-7905.51111111112
44305.8616998958	0	8773.175	-8778.27407407406	-7909.16296296298
44305.861700081	0	8778.294	-8784.31851851851	-7913.21481481483
44305.8617002662	0	8784.338	-8791.08888888888	-7917.2888888889
44305.8617004398	0	8791.108	-8798.28148148147	-7921.33333333335
44305.861700625	0	8798.301	-8806.35555555555	-7925.8888888889
44305.8617008102	0	8806.375	-8813.78518518518	-7930.07407407409
44305.8617009838	0	8813.805	-8820.78518518518	-7934.70370370372
44305.861701169	0	8820.805	-8826.68148148147	-7939.25185185186
44305.8617013426	0	8826.701	-8830.65185185184	-7943.11111111112
44305.8617015278	0	8830.671	-8834.02962962962	-7946.6888888889
44305.8617017014	0	8834.049	-8836.92592592592	-7949.96296296298
44305.8617018866	0	8836.945	-8839.96296296295	-7953.44444444446
44305.8617020718	0	8839.982	-8843.18518518518	-7956.84444444446
44305.8617022454	0	8843.204	-8846.7111111111	-7960.11851851853
44305.8617024306	0	8846.73	-8851.37777777777	-7963.8888888889
44305.8617026157	0	8851.397	-8856.6148148148	-7967.67407407409
44305.8617027893	0	8856.634	-8862.85185185184	-7971.91851851853
44305.8617029745	0	8862.871	-8869.48888888888	-7976.1851851852
44305.8617031481	0	8869.508	-8875.82962962962	-7980.09629629631
44305.8617033333	0	8875.849	-8882.43703703703	-7984.15555555557
44305.8617035069	0	8882.456	-8888.78518518518	-7988.14814814816
44305.8617036921	0	8888.804	-8895.51851851851	-7992.77037037038
44305.8617038773	0	8895.537	-8901.31851851851	-7997.12592592594
44305.8617040509	0	8901.337	-8905.97037037036	-8000.85185185186
44305.8617042361	0	8905.989	-8910.74074074073	-8004.80740740742
44305.8617044097	0	8910.759	-8915.24444444443	-8008.30370370372
44305.8617045949	0	8915.263	-8920.13333333332	-8011.89629629631
44305.8617047801	0	8920.152	-8924.99259259258	-8015.54814814816
44305.8617049537	0	8925.011	-8929.65185185184	-8019.14074074075
44305.8617051389	0	8929.67	-8934.65185185184	-8023.30370370372
44305.8617053125	0	8934.67	-8939.84444444443	-8027.31111111112
44305.8617054977	0	8939.863	-8945.70370370369	-8031.85925925927
44305.8617056829	0	8945.722	-8952.0148148148	-8036.56296296297
44305.8617058565	0	8952.033	-8958.25185185184	-8041.10370370372
44305.8617060417	0	8958.27	-8964.64444444443	-8046.03703703705
44305.8617062153	0	8964.663	-8970.17037037036	-8050.7925925926
44305.8617064005	0	8970.189	-8975.05185185184	-8055.66666666668
44305.8617065856	0	8975.07	-8978.8148148148	-8060.1851851852
44305.8617067593	0	8978.833	-8981.84444444443	-8064.27407407409
44305.8617069444	0	8981.863	-8984.64444444443	-8068.31851851853
44305.8617071181	0	8984.663	-8987.26666666665	-8072.04444444446
44305.8617073032	0	8987.285	-8990.30370370369	-8075.90370370372
44305.8617074884	0	8990.322	-8994.16296296295	-8079.88148148149
44305.861707662	0	8994.181	-8998.74814814814	-8083.71851851853
44305.8617078472	0	8998.766	-9004.05925925925	-8087.9925925926
44305.8617080208	0	9004.077	-9009.54814814813	-8092.31111111112
44305.861708206	0	9009.566	-9015.76296296295	-8096.97777777779
44305.8617083912	0	9015.781	-9022.25925925925	-8101.47407407409
44305.8617085648	0	9022.277	-9028.40740740739	-8105.63703703705
44305.86170875	0	9028.425	-9035.03703703702	-8110.29629629631
44305.8617089352	0	9035.05499999999	-9040.62962962962	-8114.55555555557
44305.8617091088	0	9040.648	-9045.55555555554	-8118.92592592594
44305.861709294	0	9045.574	-9049.03703703702	-8122.77037037038
44305.8617094676	0	9049.05499999999	-9051.44444444443	-8126.24444444446
44305.8617096528	0	9051.46199999999	-9053.19999999999	-8129.74074074075
44305.861709838	0	9053.21799999999	-9054.17777777776	-8132.87407407409
44305.8617100116	0	9054.19599999999	-9055.23703703702	-8136.54814814816
44305.8617101968	0	9055.25499999999	-9056.9185185185	-8140.30370370372
44305.8617103704	0	9056.93599999999	-9058.94814814813	-8143.62222222224
44305.8617105556	0	9058.96599999999	-9061.66666666665	-8146.97037037038
44305.8617107407	0	9061.68499999999	-9064.47407407406	-8150.25185185187
44305.8617109144	0	9064.49199999999	-9067.70370370369	-8153.79259259261
44305.8617110995	0	9067.72199999999	-9070.64444444443	-8157.19259259261
44305.8617112732	0	9070.66299999999	-9072.7185185185	-8160.36296296298
44305.8617114583	0	9072.73699999999	-9074.28888888888	-8163.6814814815
44305.8617116435	0	9074.30699999999	-9075.0148148148	-8166.79259259261
44305.8617118171	0	9075.03299999999	-9075.14074074073	-8170.03703703705
44305.8617120023	0	9075.15899999999	-9074.63703703702	-8173.1851851852
44305.8617121759	0	9074.65499999999	-9073.54074074073	-8176.19259259261
44305.8617123611	0	9073.55899999999	-9071.82962962962	-8179.35555555557
44305.8617125347	0	9071.84799999999	-9069.95555555554	-8182.2814814815
44305.8617127199	0	9069.97399999999	-9067.74814814813	-8185.31851851853
44305.8617129051	0	9067.76699999999	-9065.5111111111	-8188.22222222224
44305.8617130787	0	9065.53	-9063.47407407406	-8191.00740740742
44305.8617132639	0	9063.49299999999	-9061.58518518517	-8194.01481481483
44305.8617134491	0	9061.604	-9060.17777777776	-8196.88888888891
44305.8617136227	0	9060.197	-9059.4148148148	-8200.15555555557
44305.8617138079	0	9059.434	-9059.06666666665	-8203.71851851854
44305.8617139815	0	9059.086	-9058.99999999999	-8207.34814814816
44305.8617141667	0	9059.019	-9059.14814814813	-8211.27407407409
44305.8617143403	0	9059.167	-9059.37037037036	-8215.23703703705
44305.8617145255	0	9059.389	-9059.7185185185	-8219.71851851854
44305.8617147106	0	9059.737	-9059.97037037036	-8224.42962962965
44305.8617148843	0	9059.989	-9060.07407407406	-8229.05925925928
44305.8617150694	0	9060.093	-9059.97777777776	-8234.29629629631
44305.8617152546	0	9059.997	-9059.82222222221	-8239.57777777779
44305.8617154282	0	9059.84099999999	-9059.82962962962	-8245.41481481483
44305.8617156134	0	9059.84799999999	-9060.10370370369	-8251.31851851854
44305.861715787	0	9060.12199999999	-9060.6148148148	-8257.16296296298
44305.8617159722	0	9060.63299999999	-9061.39259259258	-8263.59259259261
44305.8617161574	0	9061.41099999999	-9062.05925925924	-8269.64444444446
44305.861716331	0	9062.07799999999	-9062.87407407406	-8276.27407407409
44305.8617165162	0	9062.89299999999	-9063.77037037036	-8283.08888888891
44305.8617166898	0	9063.789	-9064.48888888887	-8289.5851851852
44305.861716875	0	9064.50799999999	-9065.08148148147	-8296.60740740742
44305.8617170486	0	9065.101	-9065.65185185184	-8303.25185185187
44305.8617172338	0	9065.67099999999	-9066.62222222221	-8310.1851851852
44305.861717419	0	9066.64099999999	-9067.65185185184	-8316.92592592594
44305.8617175926	0	9067.67099999999	-9068.75555555554	-8323.30370370372
44305.8617177778	0	9068.77499999999	-9069.66666666665	-8330.0888888889
44305.8617179514	0	9069.68599999999	-9070.39259259258	-8336.83703703705
44305.8617181366	0	9070.41199999999	-9071.03703703702	-8344.07407407409
44305.8617183218	0	9071.056	-9071.69629629628	-8351.22222222224
44305.8617184954	0	9071.71499999999	-9072.09629629628	-8358.77037037038
44305.8617186806	0	9072.11499999999	-9072.35555555554	-8366.45185185187
44305.8617188542	0	9072.37399999999	-9072.30370370369	-8373.50370370372
44305.8617190393	0	9072.32199999999	-9072.29629629628	-8381.10370370372
44305.8617192245	0	9072.315	-9072.34074074073	-8388.32592592594
44305.8617193981	0	9072.35899999999	-9072.87407407406	-8395.55555555557
44305.8617195833	0	9072.89199999999	-9074.07407407406	-8402.31851851853
44305.8617197569	0	9074.092	-9075.82222222221	-8408.4888888889
44305.8617199421	0	9075.83999999999	-9078.17037037036	-8414.85925925927
44305.8617201273	0	9078.18799999999	-9080.66666666665	-8420.71111111112
44305.8617203009	0	9080.68399999999	-9083.48148148147	-8427.00740740742
44305.8617204861	0	9083.49899999999	-9086.73333333332	-8433.11111111112
44305.8617206597	0	9086.75099999999	-9090.13333333332	-8438.4888888889
44305.8617208449	0	9090.15099999999	-9094.68888888888	-8444.36296296298
44305.8617210301	0	9094.70699999999	-9099.74814814813	-8449.69629629631
44305.8617212037	0	9099.76599999999	-9105.68888888888	-8455.01481481483
44305.8617213889	0	9105.70699999999	-9111.46666666665	-8459.82222222224
44305.8617215625	0	9111.485	-9116.22962962962	-8463.8888888889
44305.8617217477	0	9116.248	-9120.13333333332	-8468.06666666668
44305.8617219329	0	9120.152	-9122.67407407406	-8471.4888888889
44305.8617221065	0	9122.693	-9124.44444444443	-8474.95555555557
44305.8617222917	0	9124.463	-9125.60740740739	-8478.17777777779
44305.8617224653	0	9125.626	-9126.68148148147	-8480.71111111112
44305.8617226505	0	9126.7	-9127.77037037036	-8482.85185185186
44305.8617228356	0	9127.789	-9129.02962962961	-8484.57777777779
44305.8617230208	0	9130.855	-9130.83703703702	-8486.0888888889
44305.8617231944	0	9130.855	-9133.05185185184	-8487.56296296298
44305.8617233681	0	9133.07	-9135.19259259258	-8488.81481481483
44305.8617235532	0	9135.211	-9137.30370370369	-8489.8888888889
44305.8617237384	0	9137.322	-9138.77037037036	-8490.61481481483
44305.861723912	0	9138.789	-9139.8148148148	-8491.25185185187
44305.8617240972	0	9139.833	-9140.43703703702	-8491.85925925927
44305.8617242824	0	9140.455	-9140.79999999998	-8492.47407407409
44305.861724456	0	9140.818	-9141.02962962961	-8493.32592592594
44305.8617246412	0	9141.048	-9141.3111111111	-8494.24444444446
44305.8617248148	0	9141.329	-9142.12592592591	-8495.45185185187
44305.861725	0	9142.144	-9142.94814814813	-8496.74814814816
44305.8617251736	0	9142.966	-9143.63703703702	-8497.95555555557
44305.8617253588	0	9143.655	-9144.40740740739	-8499.20740740742
44305.861725544	0	9144.425	-9145.09629629628	-8500.39259259261
44305.8617257176	0	9145.114	-9145.82222222221	-8501.57037037038
44305.8617259028	0	9145.84	-9146.4148148148	-8502.54814814816
44305.8617260764	0	9146.433	-9146.88148148147	-8503.37777777779
44305.8617262616	0	9146.9	-9147.2074074074	-8504.00000000001
44305.8617264468	0	9147.226	-9147.52592592592	-8504.47407407409
44305.8617266204	0	9147.545	-9147.88148148147	-8505.01481481483
44305.8617268056	0	9147.901	-9148.23703703703	-8505.57777777779
44305.8617269792	0	9148.257	-9148.55555555555	-8506.14074074076
44305.8617271644	0	9148.576	-9148.88888888888	-8506.77037037039
44305.8617273495	0	9148.909	-9148.9037037037	-8507.23703703705
44305.8617275232	0	9148.924	-9148.81481481481	-8507.8814814815
44305.8617277083	0	9148.835	-9148.77777777777	-8508.81481481483
44305.8617278819	0	9148.798	-9149.03703703703	-8509.7851851852
44305.8617280671	0	9149.057	-9149.6074074074	-8510.84444444446
44305.8617282523	0	9149.627	-9150.02962962962	-8511.85925925927
44305.8617284259	0	9150.049	-9150.25185185184	-8512.82962962964
44305.8617286111	0	9150.271	-9150.35555555555	-8514.06666666668
44305.8617287847	0	9150.375	-9150.39999999999	-8515.35555555557
44305.8617289699	0	9150.419	-9150.58518518518	-8516.85925925927
44305.8617291551	0	9150.604	-9151.03703703703	-8518.44444444446
44305.8617293403	0	9151.056	-9151.46666666666	-8519.89629629631
44305.8617295139	0	9151.486	-9151.62962962962	-8521.36296296298
44305.8617296991	0	9151.649	-9151.63703703703	-8522.63703703705
44305.8617298727	0	9151.656	-9151.77037037036	-8524.27407407409
44305.8617300579	0	9151.789	-9152.11851851851	-8526.34814814816
44305.8617302315	0	9152.137	-9152.43703703703	-8528.54814814817
44305.8617304167	0	9152.456	-9152.88148148147	-8531.16296296298
44305.8617306019	0	9152.9	-9153.22962962962	-8533.69629629631
44305.8617307755	0	9153.248	-9153.74074074073	-8536.40000000002
44305.8617309606	0	9153.759	-9154.37037037036	-8539.35555555557
44305.8617311343	0	9154.389	-9155.08888888888	-8542.40740740743
44305.8617313194	0	9155.10799999999	-9156.11851851851	-8545.8814814815
44305.8617314931	0	9156.138	-9157.35555555555	-8549.25185185187
44305.8617316782	0	9157.37499999999	-9158.71851851851	-8553.15555555557
44305.8617318634	0	9158.73799999999	-9159.94074074073	-8557.17037037039
44305.861732037	0	9159.95999999999	-9160.97037037036	-8560.79259259261
44305.8617322222	0	9160.98999999999	-9162.08888888888	-8564.79259259261
44305.8617323958	0	9162.10899999999	-9163.21481481481	-8568.6814814815
44305.861732581	0	9163.235	-9163.97037037036	-8572.86666666668
44305.8617327662	0	9163.99099999999	-9164.42222222222	-8576.88888888891
44305.8617329398	0	9164.44299999999	-9164.77777777777	-8580.64444444446
44305.861733125	0	9164.79899999999	-9165.52592592592	-8584.91111111113
44305.8617332986	0	9165.54699999999	-9166.87407407407	-8588.96296296298
44305.8617334838	0	9166.89499999999	-9169.01481481481	-8593.37777777779
44305.861733669	0	9169.03599999999	-9171.77037037036	-8598.00740740742
44305.8617338426	0	9171.79199999999	-9174.77037037036	-8602.40740740742
44305.8617340278	0	9174.79199999999	-9178.42962962962	-8607.20000000001
44305.8617342014	0	9178.45099999999	-9182.37777777777	-8611.80000000001
44305.8617343866	0	9182.39899999999	-9187.06666666666	-8616.90370370372
44305.8617345718	0	9187.08799999999	-9191.97037037037	-8622.10370370372
44305.8617347454	0	9191.99199999999	-9196.7037037037	-8627.02222222224
44305.8617349306	0	9196.72499999999	-9201.8	-8632.07407407409
44305.8617351042	0	9201.82099999999	-9206.79259259259	-8636.93333333335
44305.8617352893	0	9206.81399999999	-9211.83703703703	-8641.74814814816
44305.8617354745	0	9211.85799999999	-9216.11851851851	-8646.22222222224
44305.8617356481	0	9216.13899999999	-9219.29629629629	-8650.43703703705
44305.8617358333	0	9219.31699999999	-9222.62222222222	-8654.90370370372
44305.8617360185	0	9222.64299999999	-9225.82962962962	-8658.88888888891
44305.8617361921	0	9225.84999999999	-9229.76296296296	-8662.99259259261
44305.8617363773	0	9229.78299999999	-9234.3111111111	-8667.24444444446
44305.8617365509	0	9234.33099999999	-9239.22962962962	-8671.62222222224
44305.8617367361	0	9239.24999999999	-9244.94814814814	-8676.32592592594
44305.8617369097	0	9244.96899999999	-9250.7037037037	-8680.65185185187
44305.8617370949	0	9250.72499999999	-9257.6074074074	-8685.45185185187
44305.8617372801	0	9257.62899999999	-9264.73333333333	-8690.41481481483
44305.8617374537	0	9264.75499999999	-9271.48888888888	-8695.05925925928
44305.8617376389	0	9271.51099999999	-9278.77777777777	-8699.99259259261
44305.8617378241	0	9278.79999999999	-9284.93333333333	-8704.12592592594
44305.8617379977	0	9284.95599999999	-9291.37777777777	-8708.24444444446
44305.8617381829	0	9291.39999999999	-9297.76296296296	-8712.19259259261
44305.8617383565	0	9297.78499999999	-9303.73333333333	-8715.81481481483
44305.8617385417	0	9303.75499999999	-9309.94814814814	-8719.60000000002
44305.8617387153	0	9309.96999999999	-9315.45185185185	-8723.2814814815
44305.8617389005	0	9315.47399999999	-9321.28888888888	-8727.60740740742
44305.8617390856	0	9321.31099999999	-9327.18518518518	-8732.01481481483
44305.8617392593	0	9327.20699999999	-9333.22962962962	-8736.34814814816
44305.8617394444	0	9333.25099999999	-9340.08888888888	-8740.9851851852
44305.8617396181	0	9340.11	-9346.51851851851	-8745.2888888889
44305.8617398032	0	9346.54	-9353.01481481481	-8749.11851851854
44305.8617399884	0	9353.03599999999	-9359.7037037037	-8753.16296296298
44305.861740162	0	9359.72499999999	-9365.62962962962	-8756.77037037039
44305.8617403472	0	9365.65099999999	-9371.76296296296	-8760.27407407409
44305.8617405208	0	9371.78399999999	-9377.57037037036	-8763.53333333335
44305.861740706	0	9377.59099999999	-9383.54814814814	-8766.73333333335
44305.8617408912	0	9383.56899999999	-9388.91851851851	-8769.74074074076
44305.8617410648	0	9388.93899999999	-9394.54814814814	-8772.92592592594
44305.86174125	0	9394.56899999999	-9399.88888888888	-8776.31111111113
44305.8617414236	0	9399.90999999999	-9405.08148148147	-8779.65925925928
44305.8617416088	0	9405.10299999999	-9410.78518518518	-8783.22222222224
44305.861741794	0	9410.80699999999	-9417.0074074074	-8786.95555555557
44305.8617419676	0	9417.02899999999	-9423.26666666666	-8790.32592592594
44305.8617421528	0	9423.28799999999	-9430.59259259259	-8794.32592592594
44305.8617423264	0	9430.61399999999	-9437.22222222222	-8798.13333333335
44305.8617425116	0	9437.24399999999	-9443.7037037037	-8801.97037037039
44305.8617426968	0	9443.72499999999	-9449.82222222222	-8805.39259259261
44305.8617428704	0	9449.84399999999	-9455.64444444444	-8808.32592592594
44305.8617430556	0	9455.66599999999	-9462.01481481481	-8811.2888888889
44305.8617432407	0	9462.03599999999	-9468.57777777777	-8814.04444444446
44305.8617434144	0	9468.59899999999	-9474.61481481481	-8816.67407407409
44305.8617435995	0	9474.63599999999	-9480.88888888889	-8819.61481481483
44305.8617437731	0	9480.90999999999	-9486.98518518518	-8822.55555555557
44305.8617439583	0	9487.00599999999	-9494.09629629629	-8825.6814814815
44305.8617441319	0	9494.11699999999	-9501.91851851852	-8828.92592592594
44305.8617443171	0	9501.93899999999	-9509.68148148148	-8832.02222222224
44305.8617444907	0	9509.70199999999	-9518.23703703703	-8835.1851851852
44305.8617446759	0	9518.25799999999	-9525.48888888889	-8838.35555555557
44305.8617448611	0	9525.50999999999	-9532.1037037037	-8841.59259259261
44305.8617450347	0	9532.12499999999	-9538.01481481481	-8844.46666666668
44305.8617452315	0	9538.03599999999	-9544.12592592592	-8847.36296296298
44305.8617454051	0	9544.147	-9550.42222222222	-8850.20740740742
44305.8617455787	0	9550.443	-9556.27407407407	-8852.74074074076
44305.8617457639	0	9556.295	-9562.45185185185	-8855.52592592594
44305.8617459491	0	9562.473	-9568.05185185185	-8858.37777777779
44305.8617461227	0	9568.073	-9573.98518518518	-8861.50370370372
44305.8617463079	0	9574.006	-9580.51111111111	-8864.77037037039
44305.8617464815	0	9580.532	-9586.98518518518	-8867.77777777779
44305.8617466667	0	9587.006	-9594.25185185185	-8871.09629629631
44305.8617468403	0	9594.273	-9601.2	-8874.33333333335
44305.8617470255	0	9601.221	-9608.14814814814	-8877.89629629631
44305.8617471991	0	9608.169	-9614.54814814814	-8881.28888888891
44305.8617473843	0	9614.569	-9619.91851851851	-8884.30370370372
44305.8617475694	0	9619.939	-9625.29629629629	-8887.3851851852
44305.8617477431	0	9625.317	-9630.11851851852	-8890.02222222224
44305.8617479282	0	9630.139	-9635.32592592592	-8892.80740740742
44305.8617481134	0	9635.346	-9640.86666666666	-8895.74074074076
44305.861748287	0	9640.887	-9646.51111111111	-8898.54814814816
44305.8617484722	0	9646.531	-9652.74074074074	-8901.76296296298
44305.8617486458	0	9652.761	-9658.71851851852	-8904.88888888891
44305.861748831	0	9658.739	-9665.31111111111	-8908.31111111113
44305.8617490046	0	9665.332	-9672.04444444444	-8911.8814814815
44305.8617491898	0	9672.065	-9678.02222222222	-8915.34074074076
44305.861749375	0	9678.043	-9683.88148148148	-8919.03703703705
44305.8617495486	0	9683.902	-9688.27407407407	-8922.30370370372
44305.8617497338	0	9688.295	-9691.57037037037	-8925.40740740743
44305.861749919	0	9691.591	-9693.9037037037	-8928.28888888891
44305.8617500926	0	9693.924	-9695.12592592592	-8930.65925925928
44305.8617502778	0	9695.146	-9696.17777777778	-8932.88888888891
44305.861750463	0	9696.198	-9697.51111111111	-8935.08888888891
44305.8617506366	0	9697.531	-9699.4	-8937.69629629632
44305.8617508218	0	9699.42	-9702	-8940.55555555557
44305.8617509954	0	9702.02	-9704.83703703704	-8943.25185185187
44305.8617511806	0	9704.857	-9708.1037037037	-8946.29629629632
44305.8617513542	0	9708.124	-9711.21481481481	-8949.19259259261
44305.8617515393	0	9711.235	-9714.72592592592	-8952.4814814815
44305.8617517245	0	9714.746	-9718.40740740741	-8955.91111111113
44305.8617518981	0	9718.427	-9721.91111111111	-8959.13333333335
44305.8617520833	0	9721.931	-9725.67407407407	-8962.71111111113
44305.8617522685	0	9725.694	-9728.8	-8966.07407407409
44305.8617524421	0	9728.82	-9731.59259259259	-8969.62962962965
44305.8617526157	0	9731.613	-9733.48148148148	-8973.15555555557
44305.8617528009	0	9733.502	-9734.49629629629	-8976.37037037039
44305.8617529861	0	9734.517	-9734.82222222222	-8979.62962962965
44305.8617531597	0	9734.843	-9735.03703703703	-8982.71851851854
44305.8617533449	0	9735.058	-9736.11851851852	-8986.55555555557
44305.8617535301	0	9736.139	-9738.06666666667	-8990.40000000002
44305.8617537037	0	9738.087	-9740.31111111111	-8994.02962962965
44305.8617538889	0	9740.331	-9743.3037037037	-8997.95555555557
44305.8617540625	0	9743.324	-9746.65185185185	-9001.71111111113
44305.8617542477	0	9746.672	-9750.57777777778	-9005.91851851854
44305.8617544213	0	9750.598	-9754.31111111111	-9010.09629629631
44305.8617546065	0	9754.331	-9757.76296296296	-9014.11111111113
44305.8617547917	0	9757.783	-9761.7037037037	-9018.53333333335
44305.8617549653	0	9761.724	-9765.38518518519	-9022.64444444446
44305.8617551505	0	9765.405	-9769.65185185185	-9027.06666666668
44305.8617553356	0	9769.672	-9774.42962962963	-9031.52592592594
44305.8617555093	0	9774.45	-9778.80740740741	-9035.60740740743
44305.8617556944	0	9778.828	-9782.81481481481	-9039.66666666668
44305.8617558681	0	9782.835	-9786.1037037037	-9043.52592592594
44305.8617560532	0	9786.124	-9789.51111111111	-9047.37037037039
44305.8617562384	0	9789.531	-9793.07407407407	-9051.03703703705
44305.861756412	0	9793.094	-9796.8	-9054.57777777779
44305.8617565972	0	9796.82	-9801.34814814815	-9058.79259259261
44305.8617567708	0	9801.368	-9806.14814814815	-9062.9851851852
44305.861756956	0	9806.168	-9811.83703703704	-9067.84444444446
44305.8617571412	0	9811.857	-9818.08888888889	-9072.76296296298
44305.8617573148	0	9818.109	-9824.09629629629	-9077.42962962965
44305.8617575	0	9824.116	-9830.45185185185	-9082.34074074076
44305.8617576736	0	9830.472	-9836.45185185185	-9087.20000000002
44305.8617578588	0	9836.472	-9842.5037037037	-9092.08888888891
44305.861758044	0	9842.524	-9847.75555555555	-9096.6814814815
44305.8617582176	0	9847.776	-9851.92592592592	-9100.54074074076
44305.8617584028	0	9851.946	-9856.02222222222	-9104.37037037039
44305.8617585764	0	9856.042	-9859.97777777778	-9108.20740740743
44305.8617587616	0	9859.998	-9864.36296296296	-9112.40740740743
44305.8617589468	0	9864.383	-9869.51111111111	-9117.03703703706
44305.8617591204	0	9869.531	-9875.29629629629	-9121.64444444446
44305.8617593056	0	9875.316	-9881.97037037037	-9126.4814814815
44305.8617594792	0	9881.99	-9888.77037037037	-9130.92592592595
44305.8617596644	0	9888.79	-9896.23703703703	-9135.85185185187
44305.8617598495	0	9896.257	-9903.42962962963	-9140.69629629632
44305.8617600231	0	9903.45	-9909.85185185185	-9145.22222222224
44305.8617602083	0	9909.872	-9916.39259259259	-9149.85925925928
44305.8617603819	0	9916.413	-9921.87407407407	-9153.7851851852
44305.8617605671	0	9921.894	-9927.11111111111	-9157.73333333335
44305.8617607407	0	9927.131	-9932.08148148148	-9161.63703703706
44305.8617609259	0	9932.101	-9936.59259259259	-9165.41481481483
44305.8617611111	0	9936.612	-9941.45925925926	-9169.52592592595
44305.8617612847	0	9941.479	-9946.53333333333	-9173.68888888891
44305.8617614699	0	9946.553	-9952.93333333333	-9178.42222222224
44305.8617616551	0	9952.953	-9956.6	-9181.02962962965
44305.8617618287	0	9956.62	-9961.4	-9184.25185185187
44305.8617620139	0	9961.42	-9968.14074074074	-9189.1777777778
44305.8617621875	0	9968.161	-9973.65925925926	-9193.66666666669
44305.8617623727	0	9973.68	-9978.33333333333	-9198.05185185187
44305.8617625579	0	9978.354	-9981.83703703703	-9202.12592592595
44305.8617627315	0	9981.858	-9984.57037037037	-9205.82222222224
44305.8617629167	0	9984.591	-9987.11111111111	-9209.52592592595
44305.8617631019	0	9987.132	-9989.44444444444	-9212.76296296298
44305.8617632755	0	9989.465	-9992.21481481481	-9216.18518518521
44305.8617634491	0	9992.235	-9995.17777777777	-9219.84444444446
44305.8617636343	0	9995.198	-9998.43703703703	-9223.97037037039
44305.8617638194	0	9998.457	-10001.7703703704	-9228.27407407409
44305.8617639931	0	10001.79	-10005.1111111111	-9232.79259259261
44305.8617641782	0	10005.131	-10008.8888888889	-9237.62222222224
44305.8617643634	0	10008.909	-10012.4444444444	-9242.1777777778
44305.861764537	0	10012.465	-10016.437037037	-9247.07407407409
44305.8617647222	0	10016.458	-10020.6740740741	-9252.17037037039
44305.8617648958	0	10020.695	-10024.7555555556	-9256.82222222224
44305.861765081	0	10024.776	-10029.1333333333	-9261.7851851852
44305.8617652662	0	10029.154	-10032.8666666667	-9266.40000000002
44305.8617654398	0	10032.887	-10036.3555555556	-9271.39259259261
44305.861765625	0	10036.376	-10039.5777777778	-9276.0814814815
44305.8617657986	0	10039.598	-10042.6814814815	-9280.34074074076
44305.8617659838	0	10042.702	-10046.0518518518	-9284.68888888891
44305.8617661574	0	10046.072	-10049.4814814815	-9288.6740740741
44305.8617663426	0	10049.502	-10053.5851851852	-9293.11111111113
44305.8617665278	0	10053.606	-10058.4518518518	-9298.11851851854
44305.8617667014	0	10058.473	-10063.5481481481	-9303.00740740743
44305.8617668866	0	10063.569	-10069.2740740741	-9308.12592592595
44305.8617670602	0	10069.295	-10074.6740740741	-9312.69629629632
44305.8617672454	0	10074.695	-10080.6296296296	-9317.68888888891
44305.8617674306	0	10080.651	-10086.5925925926	-9322.75555555558
44305.8617676042	0	10086.614	-10092.162962963	-9327.4740740741
44305.8617677893	0	10092.184	-10097.9851851852	-9332.45185185187
44305.8617679745	0	10098.006	-10103.1777777778	-9336.88888888891
44305.8617681481	0	10103.199	-10108.3407407407	-9341.06666666669
44305.8617683333	0	10108.362	-10113.5037037037	-9345.11111111113
44305.8617685069	0	10113.525	-10118.6	-9348.71111111113
44305.8617686921	0	10118.621	-10124.1555555556	-9352.42962962965
44305.8617688657	0	10124.177	-10129.2222222222	-9355.81481481484
44305.8617690625	0	10129.244	-10134.3481481481	-9359.79259259261
44305.8617692361	0	10134.37	-10139.4148148148	-9363.93333333335
44305.8617694097	0	10139.437	-10144.3407407407	-9367.91851851854
44305.8617695949	0	10144.363	-10149.6666666667	-9372.15555555558
44305.8617697685	0	10149.689	-10154.7037037037	-9376.07407407409
44305.8617699537	0	10154.726	-10160.2518518519	-9380.25185185187
44305.8617701389	0	10160.274	-10165.837037037	-9384.35555555558
44305.8617703125	0	10165.859	-10171.1481481481	-9388.14814814817
44305.8617704977	0	10171.17	-10177.1555555556	-9391.82962962965
44305.8617706829	0	10177.177	-10182.7851851852	-9394.99259259261
44305.8617708565	0	10182.807	-10188.7555555556	-9398.1777777778
44305.8617710417	0	10188.777	-10194.7481481481	-9401.25925925928
44305.8617712269	0	10194.77	-10199.8	-9403.9777777778
44305.8617714005	0	10199.822	-10204.2	-9406.87407407409
44305.8617715856	0	10204.222	-10207.5481481481	-9409.54814814817
44305.8617717593	0	10207.57	-10210.4592592593	-9412.51111111113
44305.8617719444	0	10210.481	-10212.7185185185	-9415.5777777778
44305.8617721296	0	10212.74	-10214.2740740741	-9418.42962962965
44305.8617723032	0	10214.296	-10215.362962963	-9421.38518518521
44305.8617724884	0	10215.385	-10215.8074074074	-9423.87407407409
44305.861772662	0	10215.829	-10215.9481481481	-9426.21481481484
44305.8617728472	0	10215.97	-10215.9777777778	-9428.40000000002
44305.8617730208	0	10216	-10215.8444444444	-9430.27407407409
44305.861773206	0	10215.867	-10215.8444444444	-9431.59259259261
44305.8617733796	0	10215.867	-10215.6962962963	-9433.58518518521
44305.8617735648	0	10215.719	-10215.6888888889	-9435.82962962965
44305.86177375	0	10215.712	-10216.0148148148	-9438.05925925928
44305.8617739236	0	10216.038	-10216.4592592593	-9440.32592592595
44305.8617741088	0	10216.482	-10216.9703703704	-9442.77037037039
44305.8617742824	0	10216.993	-10217.4814814815	-9445.20740740743
44305.8617744676	0	10217.504	-10218.0518518519	-9447.76296296298
44305.8617746528	0	10218.074	-10218.7111111111	-9450.43703703706
44305.8617748264	0	10218.733	-10219.562962963	-9453.36296296298
44305.8617750116	0	10219.585	-10220.9777777778	-9456.63703703706
44305.8617751852	0	10221	-10222.7555555556	-9459.94814814817
44305.8617753704	0	10222.778	-10224.6148148148	-9463.81481481483
44305.8617755556	0	10224.637	-10226.1777777778	-9467.76296296298
44305.8617757292	0	10226.2	-10227.3259259259	-9471.65925925928
44305.8617759144	0	10227.348	-10228.562962963	-9475.85185185187
44305.8617760995	0	10228.585	-10229.8296296296	-9479.94074074076
44305.8617762731	0	10229.852	-10231.0148148148	-9484.22222222224
44305.8617764583	0	10231.037	-10231.9925925926	-9488.33333333335
44305.8617766319	0	10232.015	-10232.9481481481	-9492.29629629632
44305.8617768171	0	10232.971	-10234.3777777778	-9496.66666666669
44305.8617770023	0	10234.401	-10236.162962963	-9501.35555555558
44305.8617771759	0	10236.186	-10237.9407407407	-9506.1777777778
44305.8617773611	0	10237.964	-10239.8296296296	-9511.74074074076
44305.8617775347	0	10239.853	-10241.4222222222	-9516.97037037039
44305.8617777199	0	10241.446	-10242.7925925926	-9522.73333333336
44305.8617778935	0	10242.816	-10243.9851851852	-9528.31851851854
44305.8617780787	0	10244.009	-10245.3851851852	-9534.42962962965
44305.8617782639	0	10245.409	-10247.0148148148	-9540.58518518521
44305.8617784375	0	10247.039	-10248.9111111111	-9546.41481481484
44305.8617786227	0	10248.935	-10251.3925925926	-9552.75555555558
44305.8617788079	0	10251.416	-10254.1037037037	-9559.08888888891
44305.8617789815	0	10254.127	-10257.1481481481	-9564.76296296299
44305.8617791667	0	10257.171	-10261.2148148148	-9570.74814814817
44305.8617793519	0	10261.238	-10265.8740740741	-9576.41481481484
44305.8617795255	0	10265.897	-10271.8518518519	-9582.34074074076
44305.8617797106	0	10271.875	-10278.0518518519	-9587.80000000002
44305.8617798843	0	10278.075	-10284.4814814815	-9593.81481481484
44305.8617800694	0	10284.505	-10289.6148148148	-9599.82222222224
44305.8617802546	0	10289.638	-10292.762962963	-9605.32592592595
44305.8617804282	0	10292.786	-10294.4	-9611.45185185187
44305.8617806134	0	10294.423	-10294.4962962963	-9616.94074074076
44305.861780787	0	10294.519	-10294.3777777778	-9622.48888888891
44305.8617809722	0	10294.4	-10294.5259259259	-9628.14074074076
44305.8617811574	0	10294.548	-10295.9555555556	-9633.62962962965
44305.861781331	0	10295.978	-10298.637037037	-9639.46666666669
44305.8617815046	0	10298.659	-10301.6148148148	-9644.77037037039
44305.8617816898	0	10301.637	-10305.2	-9650.37037037039
44305.861781875	0	10305.222	-10308.8666666667	-9656.09629629632
44305.8617820486	0	10308.889	-10312.562962963	-9661.31851851854
44305.8617822338	0	10312.585	-10316.7851851852	-9666.82222222224
44305.861782419	0	10316.807	-10321.2518518519	-9672.18518518521
44305.8617825926	0	10321.274	-10326.637037037	-9678.08888888891
44305.8617827778	0	10326.659	-10332.3333333333	-9684.25925925928
44305.8617829514	0	10332.355	-10337.7555555556	-9690.02962962965
44305.8617831366	0	10337.777	-10343.3925925926	-9696.20000000002
44305.8617833218	0	10343.414	-10348.4666666667	-9702.0814814815
44305.8617834954	0	10348.488	-10352.3037037037	-9707.20000000002
44305.8617836806	0	10352.325	-10355.6814814815	-9712.62222222224
44305.8617838542	0	10355.703	-10358.4666666667	-9717.39259259261
44305.8617840393	0	10358.488	-10361.3851851852	-9722.16296296298
44305.8617842245	0	10361.407	-10364.4962962963	-9726.92592592595
44305.8617843981	0	10364.518	-10367.7407407407	-9731.53333333335
44305.8617845833	0	10367.762	-10371.7259259259	-9736.62962962965
44305.8617847569	0	10371.747	-10376.0814814815	-9741.65185185187
44305.8617849421	0	10376.103	-10381.5111111111	-9747.27407407409
44305.8617851273	0	10381.533	-10387.3037037037	-9752.72592592595
44305.8617853009	0	10387.326	-10393.7407407407	-9758.18518518521
44305.8617854861	0	10393.763	-10400.4814814815	-9763.94074074076
44305.8617856597	0	10400.504	-10406.5259259259	-9769.37037037039
44305.8617858449	0	10406.548	-10412.2296296296	-9774.82962962965
44305.8617860301	0	10412.252	-10416.7037037037	-9779.65925925928
44305.8617862037	0	10416.726	-10420.8740740741	-9784.62222222224
44305.8617863889	0	10420.896	-10424.7851851852	-9789.3777777778
44305.8617865625	0	10424.807	-10428.4074074074	-9793.73333333336
44305.8617867477	0	10428.429	-10432.4518518518	-9798.51851851854
44305.8617869329	0	10432.473	-10436.9481481481	-9803.34814814817
44305.8617871065	0	10436.969	-10442.3407407407	-9808.84444444447
44305.8617872917	0	10442.362	-10448.6148148148	-9814.4814814815
44305.8617874769	0	10448.636	-10455.0518518518	-9819.71111111113
44305.8617876505	0	10455.073	-10461.962962963	-9825.30370370373
44305.8617878356	0	10461.984	-10468.437037037	-9830.53333333336
44305.8617880093	0	10468.458	-10474.9703703704	-9836.0740740741
44305.8617881944	0	10474.991	-10481.0666666667	-9841.40000000002
44305.8617883681	0	10481.087	-10486.1333333333	-9846.0740740741
44305.8617885532	0	10486.154	-10489.0814814815	-9848.85185185187
44305.8617887384	0	10489.102	-10493.2	-9853.22962962965
44305.861788912	0	10493.221	-10497.5703703704	-9858.18518518521
44305.8617890972	0	10497.591	-10502.5111111111	-9863.40000000002
44305.8617892708	0	10502.532	-10507.9111111111	-9868.51111111113
44305.861789456	0	10507.932	-10514.4	-9874.2814814815
44305.8617896412	0	10514.421	-10520.8518518519	-9879.71111111113
44305.8617898148	0	10520.873	-10527.962962963	-9885.73333333336
44305.86179	0	10527.984	-10534.8888888889	-9891.95555555558
44305.8617901736	0	10534.91	-10540.6962962963	-9897.56296296299
44305.8617903588	0	10540.717	-10546.162962963	-9903.24444444447
44305.861790544	0	10546.184	-10550.8148148148	-9908.30370370372
44305.8617907176	0	10550.836	-10555.9925925926	-9913.68888888891
44305.8617909028	0	10556.014	-10561.2888888889	-9919.09629629632
44305.861791088	0	10561.31	-10566.6444444444	-9924.21481481484
44305.8617912616	0	10566.666	-10573.3111111111	-9929.85925925928
44305.8617914468	0	10573.333	-10580.8074074074	-9935.31851851854
44305.8617916204	0	10580.829	-10589.5555555556	-9941.28888888891
44305.8617918056	0	10589.577	-10598.837037037	-9947.39259259261
44305.8617919792	0	10598.858	-10606.8814814815	-9953.21481481484
44305.8617921644	0	10606.902	-10613.7259259259	-9959.23703703706
44305.8617923495	0	10613.746	-10618.4666666667	-9964.31851851854
44305.8617925231	0	10618.487	-10622.2148148148	-9969.34074074076
44305.8617927083	0	10622.235	-10624.962962963	-9973.71851851854
44305.8617928819	0	10624.983	-10627.7333333333	-9978.05185185187
44305.8617930671	0	10627.753	-10630.7925925926	-9982.56296296299
44305.8617932523	0	10630.812	-10634.1259259259	-9987.05925925928
44305.8617934259	0	10634.145	-10638.3481481481	-9991.5777777778
44305.8617936111	0	10638.367	-10643.9407407407	-9995.96296296299
44305.8617937963	0	10643.96	-10649.962962963	-10000.2
44305.8617939699	0	10649.982	-10657.1481481481	-10004.7925925926
44305.8617941551	0	10657.167	-10665.0740740741	-10009.4814814815
44305.8617943287	0	10665.093	-10672.8296296296	-10013.8740740741
44305.8617945139	0	10672.849	-10680.5555555555	-10018.6444444445
44305.8617946875	0	10680.575	-10686.6444444444	-10022.9851851852
44305.8617948727	0	10686.664	-10692.4962962963	-10027.3333333334
44305.8617950463	0	10692.516	-10698.362962963	-10031.4518518519
44305.8617952315	0	10698.383	-10703.7851851852	-10035.1407407408
44305.8617954167	0	10703.805	-10709.7185185185	-10038.7851851852
44305.8617955903	0	10709.738	-10715.4074074074	-10042.1037037037
44305.8617957755	0	10715.427	-10721.4888888889	-10045.762962963
44305.8617959606	0	10721.508	-10727.9703703704	-10049.3555555556
44305.8617961343	0	10727.989	-10735.4592592593	-10053.125925926
44305.8617963194	0	10735.478	-10743.5851851852	-10057.162962963
44305.8617964931	0	10743.604	-10750.9703703704	-10060.9703703704
44305.8617966782	0	10750.989	-10758.3481481481	-10065.0740740741
44305.8617968634	0	10758.367	-10764.2814814815	-10068.8592592593
44305.861797037	0	10764.3	-10769.9481481481	-10072.5777777778
44305.8617972222	0	10769.967	-10775.5185185185	-10076.0814814815
44305.8617974074	0	10775.537	-10780.7555555556	-10079.1481481482
44305.861797581	0	10780.774	-10786.2962962963	-10082.2296296297
44305.8617977662	0	10786.315	-10791.637037037	-10084.9185185185
44305.8617979398	0	10791.656	-10797.3185185185	-10087.7111111111
44305.861798125	0	10797.337	-10803.3481481481	-10090.6962962963
44305.8617982986	0	10803.367	-10809.5407407407	-10093.7555555556
44305.8617984838	0	10809.56	-10816.6148148148	-10097.0148148148
44305.8617986574	0	10816.634	-10823.437037037	-10100.0962962963
44305.8617988426	0	10823.456	-10830.6222222222	-10103.4444444445
44305.8617990278	0	10830.641	-10837.3407407407	-10106.725925926
44305.8617992014	0	10837.36	-10843.0222222222	-10109.8370370371
44305.8617993866	0	10843.041	-10848.3333333333	-10113.0222222222
44305.8617995718	0	10848.352	-10852.4222222222	-10115.7481481482
44305.8617997454	0	10852.441	-10856.1333333333	-10118.4888888889
44305.8617999306	0	10856.152	-10859.237037037	-10121.2296296297
44305.8618001042	0	10859.256	-10862.0592592593	-10123.6740740741
44305.8618002893	0	10862.078	-10865.1037037037	-10126.2962962963
44305.8618004745	0	10865.122	-10868.2592592593	-10128.8962962963
44305.8618006481	0	10868.278	-10871.9259259259	-10131.8666666667
44305.8618008333	0	10871.945	-10876.4518518518	-10135.162962963
44305.8618010069	0	10876.471	-10881.3259259259	-10138.4222222222
44305.8618011921	0	10881.345	-10886.8592592593	-10141.8740740741
44305.8618013773	0	10886.878	-10892.3407407407	-10145.1481481482
44305.8618015509	0	10892.359	-10898.3185185185	-10148.6444444445
44305.8618017361	0	10898.337	-10904.2296296296	-10152.362962963
44305.8618019097	0	10904.248	-10909.2444444444	-10155.6814814815
44305.8618020949	0	10909.263	-10913.7333333333	-10159.0888888889
44305.8618022801	0	10913.752	-10916.8222222222	-10162.2740740741
44305.8618024537	0	10916.841	-10918.9481481481	-10165.4518518519
44305.8618026389	0	10918.967	-10920.162962963	-10168.3333333334
44305.8618028125	0	10920.182	-10920.7037037037	-10170.8
44305.8618029977	0	10920.723	-10921.4888888889	-10173.8740740741
44305.8618031829	0	10921.508	-10922.3555555555	-10176.9777777778
44305.8618033565	0	10922.375	-10923.6518518518	-10180.6444444445
44305.8618035417	0	10923.671	-10925.0518518518	-10184.8
44305.8618037153	0	10925.071	-10926.2222222222	-10188.6222222222
44305.8618039005	0	10926.241	-10927.4074074074	-10192.9037037037
44305.8618040741	0	10927.426	-10928.2814814815	-10196.9481481482
44305.8618042593	0	10928.3	-10929.0444444444	-10201.3111111111
44305.8618044444	0	10929.063	-10930.0740740741	-10205.6962962963
44305.8618046181	0	10930.093	-10930.9851851852	-10209.8518518519
44305.8618048032	0	10931.004	-10931.6148148148	-10214.5703703704
44305.8618049884	0	10931.634	-10931.7851851852	-10219.0814814815
44305.861805162	0	10931.804	-10931.7555555555	-10224.0074074074
44305.8618053472	0	10931.774	-10931.5925925926	-10229.1925925926
44305.8618055208	0	10931.611	-10931.6	-10234.1037037037
44305.861805706	0	10931.618	-10931.6740740741	-10239.5111111111
44305.8618058912	0	10931.692	-10932.0814814815	-10244.6074074074
44305.8618060648	0	10932.099	-10932.9185185185	-10250.4074074074
44305.86180625	0	10932.936	-10934.2074074074	-10256.2740740741
44305.8618064236	0	10934.225	-10935.6444444444	-10262.0148148148
44305.8618066088	0	10935.662	-10937.8814814815	-10268.2444444445
44305.861806794	0	10937.899	-10940.637037037	-10274.5407407408
44305.8618069676	0	10940.655	-10943.4740740741	-10280.3111111111
44305.8618071528	0	10943.492	-10946.3703703704	-10286.6296296297
44305.8618073264	0	10946.388	-10948.4444444444	-10292.7259259259
44305.8618075116	0	10948.462	-10949.9777777778	-10299.4222222222
44305.8618076968	0	10949.995	-10950.8740740741	-10306.0814814815
44305.8618078704	0	10950.891	-10951.0296296296	-10312.3703703704
44305.8618080556	0	10951.047	-10950.8518518518	-10318.8740740741
44305.8618082292	0	10950.869	-10950.962962963	-10324.962962963
44305.8618084144	0	10950.98	-10951.5111111111	-10331.7111111111
44305.8618085995	0	10951.528	-10952.3481481481	-10338.1185185185
44305.8618087731	0	10952.365	-10953.3555555555	-10344.9111111111
44305.8618089583	0	10953.372	-10954.6814814815	-10351.6518518519
44305.8618091319	0	10954.698	-10956.0740740741	-10357.9259259259
44305.8618093171	0	10956.091	-10957.5851851852	-10364.7333333334
44305.8618094907	0	10957.602	-10959.1037037037	-10370.9777777778
44305.8618096759	0	10959.121	-10960.7111111111	-10377.5925925926
44305.8618098611	0	10960.728	-10962.0148148148	-10384.2370370371
44305.8618100463	0	10962.032	-10962.8074074074	-10390.4740740741
44305.8618102199	0	10962.825	-10963.3259259259	-10397.1259259259
44305.8618103935	0	10963.344	-10963.5925925926	-10403.9481481482
44305.8618105787	0	10963.611	-10963.8814814815	-10410.362962963
44305.8618107639	0	10963.9	-10964.3925925926	-10417.1481481482
44305.8618109375	0	10964.411	-10965.2222222222	-10423.5407407408
44305.8618111227	0	10965.241	-10966.5259259259	-10430.4
44305.8618113079	0	10966.545	-10967.9333333333	-10436.6814814815
44305.8618114815	0	10967.952	-10969.762962963	-10443.2074074074
44305.8618116667	0	10969.782	-10971.6222222222	-10449.7925925926
44305.8618118403	0	10971.641	-10973.2814814815	-10456.0148148148
44305.8618120255	0	10973.3	-10974.9259259259	-10462.5037037037
44305.8618121991	0	10974.944	-10976.3407407407	-10468.5333333334
44305.8618123843	0	10976.359	-10977.6074074074	-10474.8592592593
44305.8618125694	0	10977.626	-10978.3777777778	-10480.6962962963
44305.8618127546	0	10978.396	-10978.9481481481	-10485.7037037037
44305.8618129282	0	10978.966	-10980.3777777778	-10490.6962962963
44305.8618131134	0	10980.396	-10982.5555555555	-10495.2370370371
44305.861813287	0	10982.574	-10985.5555555555	-10499.6888888889
44305.8618134722	0	10985.574	-10989.3037037037	-10503.7851851852
44305.8618136458	0	10989.322	-10993.3481481481	-10507.3037037037
44305.861813831	0	10993.366	-10998.2	-10510.5851851852
44305.8618140046	0	10998.218	-11003.0740740741	-10513.3185185185
44305.8618141898	0	11003.092	-11008.8518518518	-10516.1481481482
44305.861814375	0	11008.87	-11014.7555555555	-10518.7555555556
44305.8618145486	0	11014.774	-11019.9925925926	-10520.8074074074
44305.8618147338	0	11020.011	-11025.0666666667	-10522.2888888889
44305.861814919	0	11025.085	-11029.3111111111	-10523.6888888889
44305.8618150926	0	11029.329	-11032.5555555555	-10525.2740740741
44305.8618152778	0	11032.573	-11034.7481481481	-10526.8814814815
44305.8618154514	0	11034.766	-11035.7111111111	-10528.2740740741
44305.8618156366	0	11035.729	-11035.9185185185	-10529.4296296297
44305.8618158218	0	11035.936	-11036.0814814815	-10530.0148148148
44305.8618159954	0	11036.099	-11036.3333333333	-10530.0148148148
44305.8618161806	0	11036.351	-11037.0814814815	-10529.5851851852
44305.8618163542	0	11037.099	-11038.2740740741	-10528.9555555556
44305.8618165393	0	11038.292	-11040.0148148148	-10528.1407407408
44305.861816713	0	11040.033	-11041.7111111111	-10527.2962962963
44305.8618168981	0	11041.729	-11042.8	-10526.6666666667
44305.8618170833	0	11042.818	-11043.4740740741	-10526.1333333334
44305.8618172569	0	11043.492	-11043.6666666667	-10525.8148148148
44305.8618174421	0	11043.685	-11043.5481481481	-10525.6370370371
44305.8618176273	0	11043.566	-11043.3111111111	-10525.5037037037
44305.8618178009	0	11043.329	-11043.0148148148	-10525.4222222222
44305.8618179861	0	11043.033	-11042.762962963	-10525.4740740741
44305.8618181597	0	11042.781	-11042.5851851852	-10525.6592592593
44305.8618183449	0	11042.603	-11042.5851851852	-10525.8740740741
44305.8618185301	0	11042.603	-11042.6740740741	-10526.2074074074
44305.8618187037	0	11042.692	-11042.837037037	-10526.7851851852
44305.8618188889	0	11042.855	-11042.9777777778	-10527.5407407408
44305.8618190625	0	11042.996	-11043.0666666667	-10528.2962962963
44305.8618192477	0	11043.085	-11043.0888888889	-10529.3481481482
44305.8618194329	0	11043.107	-11043.0962962963	-10530.5925925926
44305.8618196065	0	11043.114	-11043.1555555555	-10532.1925925926
44305.8618197917	0	11043.173	-11043.3407407407	-10533.9777777778
44305.8618199653	0	11043.358	-11043.6444444444	-10535.7555555556
44305.8618201505	0	11043.662	-11044.0740740741	-10537.6962962963
44305.8618203241	0	11044.092	-11044.4296296296	-10539.6148148148
44305.8618205093	0	11044.448	-11044.6222222222	-10541.5037037037
44305.8618206944	0	11044.641	-11044.7555555555	-10543.6370370371
44305.8618208681	0	11044.774	-11045.1555555555	-10545.8888888889
44305.8618210532	0	11045.174	-11046.0666666667	-10548.4370370371
44305.8618212268	0	11046.085	-11047.2888888889	-10551.2148148148
44305.861821412	0	11047.307	-11048.5037037037	-10553.6296296296
44305.8618215972	0	11048.522	-11049.6962962963	-10556.1037037037
44305.8618217708	0	11049.715	-11050.7481481481	-10558.7185185185
44305.861821956	0	11050.767	-11051.3777777778	-10561.4962962963
44305.8618221412	0	11051.397	-11051.2888888889	-10564.0518518519
44305.8618223148	0	11051.308	-11050.8296296296	-10566.5185185185
44305.8618225	0	11050.849	-11050.2222222222	-10569.2814814815
44305.8618226736	0	11050.242	-11049.9629629629	-10571.9259259259
44305.8618228588	0	11049.983	-11050.1333333333	-10574.9333333334
44305.861823044	0	11050.153	-11050.6222222222	-10578.0962962963
44305.8618232176	0	11050.642	-11051.4666666667	-10581.8222222222
44305.8618234028	0	11051.486	-11052.1851851852	-10585.6962962963
44305.8618235764	0	11052.205	-11052.7481481481	-10589.162962963
44305.8618237616	0	11052.768	-11053.2814814815	-10593.1333333334
44305.8618239352	0	11053.301	-11054.037037037	-10596.9333333334
44305.8618241204	0	11054.057	-11055.0148148148	-10601.0888888889
44305.8618243056	0	11055.035	-11056.6148148148	-10605.5111111111
44305.8618244792	0	11056.635	-11058.8666666667	-10609.9333333334
44305.8618246644	0	11058.887	-11062.1111111111	-10614.9259259259
44305.8618248495	0	11062.131	-11065.762962963	-10619.8592592593
44305.8618250231	0	11065.783	-11069.3555555555	-10624.7185185185
44305.8618252083	0	11069.376	-11073.237037037	-10629.8222222222
44305.8618253819	0	11073.257	-11077.1185185185	-10634.8666666667
44305.8618255671	0	11077.138	-11080.9851851852	-10640.2888888889
44305.8618257523	0	11081.005	-11083.9185185185	-10645.4296296296
44305.8618259259	0	11083.938	-11086.2	-10650.9777777778
44305.8618261111	0	11086.219	-11086.9777777778	-10656.3185185185
44305.8618262963	0	11086.997	-11086.6888888889	-10660.9481481482
44305.8618264699	0	11086.708	-11085.2074074074	-10665.4074074074
44305.8618266551	0	11085.227	-11083.2592592592	-10669.9037037037
44305.8618268287	0	11083.279	-11081.7333333333	-10675
44305.8618270139	0	11081.753	-11081.3629629629	-10680.5481481482
44305.8618271875	0	11081.383	-11081.7851851852	-10685.9037037037
44305.8618273727	0	11081.805	-11082.8074074074	-10691.6148148148
44305.8618275579	0	11082.827	-11084.0222222222	-10696.8148148148
44305.8618277315	0	11084.042	-11085.4296296296	-10702.6148148148
44305.8618279167	0	11085.449	-11086.9629629629	-10708.4740740741
44305.8618280903	0	11086.982	-11088.3851851852	-10714.0296296296
44305.8618282755	0	11088.404	-11090.0074074074	-10720.0592592593
44305.8618284606	0	11090.026	-11092.0592592592	-10725.7925925926
44305.8618286343	0	11092.078	-11094.8962962963	-10731.8444444445
44305.8618288194	0	11094.915	-11098.0296296296	-10737.8222222222
44305.8618289931	0	11098.048	-11100.8962962963	-10743.3851851852
44305.8618291782	0	11100.915	-11103.6	-10749.3259259259
44305.8618293634	0	11103.619	-11105.6740740741	-10755.1259259259
44305.861829537	0	11105.693	-11107.4962962963	-10761.4740740741
44305.8618297222	0	11107.515	-11109.2666666667	-10767.8518518519
[truncated: 5,735 more rows]
