# Supplementary material for: Near-infrared manipulation of multiple neuronal populations via trichromatic upconversion
Source: Nat Commun. 2021 Sep 27;12:5662. doi: 10.1038/s41467-021-25993-7 (PMC8476604; doi:10.1038/s41467-021-25993-7)
Supplement: Supplementary file 7 — Source Data [file 41467_2021_25993_MOESM7_ESM.zip › Source Data/SI 31/980/1_2.csv]

DateTime	xPosComp	yPosComp	xPos	yPos
44300.9192209491	0	3252.916	-3252.83703703704	-9746.02222222222
44300.9192211343	0	3252.872	-3252.82962962964	-9746.91111111111
44300.9192213079	0	3252.865	-3252.88888888889	-9747.85185185185
44300.9192214931	0	3252.924	-3252.94814814815	-9748.82962962963
44300.9192216667	0	3252.983	-3253.11851851852	-9750.02222222222
44300.9192218519	0	3253.153	-3253.25925925927	-9751.31111111111
44300.919222037	0	3253.294	-3253.2962962963	-9752.94074074074
44300.9192222107	0	3253.331	-3253.25925925927	-9754.45925925926
44300.9192223958	0	3253.294	-3253.11851851852	-9756.14074074074
44300.919222581	0	3253.153	-3253.02962962964	-9757.94814814815
44300.9192227546	0	3253.064	-3252.94074074075	-9759.83703703703
44300.9192229398	0	3252.975	-3252.70370370371	-9761.91111111111
44300.9192231134	0	3252.738	-3252.25925925926	-9764.23703703704
44300.9192232986	0	3252.294	-3251.85925925926	-9766.57777777778
44300.9192234722	0	3251.894	-3251.51851851852	-9769.37777777778
44300.9192236574	0	3251.553	-3251.22962962963	-9772
44300.9192238426	0	3251.264	-3250.60740740741	-9775.22222222222
44300.9192240162	0	3250.642	-3249.98518518519	-9778.32592592592
44300.9192242014	0	3250.02	-3249.42222222223	-9781.34814814815
44300.919224375	0	3249.457	-3248.74814814815	-9785
44300.9192245602	0	3248.783	-3248.11851851852	-9788.83703703704
44300.9192247454	0	3248.153	-3247.68148148149	-9793.22222222222
44300.919224919	0	3247.716	-3247.57777777778	-9797.38518518518
44300.9192251042	0	3247.612	-3247.54814814815	-9801.89629629629
44300.9192252894	0	3247.582	-3247.53333333334	-9806.49629629629
44300.919225463	0	3247.567	-3247.45185185186	-9811.11111111111
44300.9192256481	0	3247.486	-3247.40000000001	-9816.11111111111
44300.9192258218	0	3247.434	-3247.31111111112	-9820.94814814815
44300.9192260069	0	3247.345	-3247.18518518519	-9826.25185185185
44300.9192261921	0	3247.219	-3247.13333333334	-9831.68148148148
44300.9192263657	0	3247.167	-3247.08888888889	-9836.81481481481
44300.9192265509	0	3247.123	-3247.06666666667	-9842.38518518518
44300.9192267245	0	3247.101	-3247.06666666667	-9847.76296296296
44300.9192269097	0	3247.101	-3247.02222222223	-9853.6
44300.9192270949	0	3247.057	-3246.82962962963	-9859.47407407407
44300.9192272685	0	3246.864	-3246.65185185186	-9864.92592592593
44300.9192274537	0	3246.686	-3246.63703703704	-9870.51851851852
44300.9192276273	0	3246.671	-3246.74074074075	-9875.57777777778
44300.9192278125	0	3246.775	-3247.01481481482	-9881.03703703704
44300.9192279977	0	3247.049	-3247.68888888889	-9886.13333333333
44300.9192281713	0	3247.723	-3248.44444444445	-9890.81481481481
44300.9192283565	0	3248.479	-3249.52592592593	-9895.95555555555
44300.9192285301	0	3249.56	-3250.74074074075	-9901.14814814815
44300.9192287153	0	3250.775	-3251.84444444445	-9906.18518518518
44300.9192288889	0	3251.879	-3252.38518518519	-9910.99259259259
44300.9192290741	0	3252.42	-3252.71111111112	-9915.71851851852
44300.9192292593	0	3252.746	-3252.83703703704	-9920.42962962963
44300.9192294329	0	3252.872	-3252.93333333334	-9924.8962962963
44300.9192296181	0	3252.968	-3253.14814814815	-9929.34814814815
44300.9192297917	0	3253.183	-3253.45925925926	-9934.06666666667
44300.9192299769	0	3253.494	-3253.7925925926	-9938.42222222222
44300.919230162	0	3253.827	-3254.63703703704	-9943.31111111111
44300.9192303356	0	3254.671	-3255.53333333334	-9948.08148148148
44300.9192305208	0	3255.567	-3256.4962962963	-9952.71111111111
44300.9192306944	0	3256.53	-3257.43703703704	-9957.74074074074
44300.9192308796	0	3257.471	-3258.34074074075	-9962.88148148148
44300.9192310648	0	3258.375	-3258.76296296297	-9968.37777777778
44300.9192312384	0	3258.797	-3258.95555555556	-9973.95555555556
44300.9192314236	0	3258.99	-3258.83703703704	-9978.91111111111
44300.9192316088	0	3258.871	-3258.37037037038	-9983.85185185185
44300.9192317824	0	3258.404	-3257.58518518519	-9988.82222222222
44300.9192319676	0	3257.619	-3256.80000000001	-9993.6
44300.9192321412	0	3256.834	-3256.08888888889	-9998.64444444445
44300.9192323264	0	3256.123	-3255.46666666667	-10003.2074074074
44300.9192325116	0	3255.501	-3254.88148148149	-10008.0592592593
44300.9192326852	0	3254.916	-3254.34814814815	-10012.5259259259
44300.9192328704	0	3254.383	-3253.85185185186	-10017.3259259259
44300.919233044	0	3253.887	-3253.66666666667	-10022.0888888889
44300.9192332292	0	3253.702	-3253.5925925926	-10026.5259259259
44300.9192334144	0	3253.628	-3253.65185185186	-10031.3259259259
44300.919233588	0	3253.687	-3253.63703703704	-10035.9407407407
44300.9192337732	0	3253.672	-3253.62222222223	-10040.8
44300.9192339468	0	3253.657	-3253.34814814815	-10045.5407407407
44300.9192341319	0	3253.383	-3252.80000000001	-10049.9481481481
44300.9192343171	0	3252.835	-3252.26666666667	-10054.4666666667
44300.9192344907	0	3252.302	-3251.80000000001	-10058.7037037037
44300.9192346759	0	3251.835	-3251.48888888889	-10062.7185185185
44300.9192348495	0	3251.524	-3251.28888888889	-10067.0296296296
44300.9192350347	0	3251.324	-3251.14074074075	-10071.0444444444
44300.9192352083	0	3251.176	-3250.91111111112	-10075.437037037
44300.9192353935	0	3250.946	-3250.67407407408	-10079.8740740741
44300.9192355787	0	3250.709	-3250.53333333334	-10084.0074074074
44300.9192357523	0	3250.568	-3250.48148148149	-10087.9703703704
44300.9192359375	0	3250.516	-3250.54814814815	-10092.162962963
44300.9192361111	0	3250.583	-3250.7925925926	-10096.4148148148
44300.9192362963	0	3250.827	-3251.40000000001	-10100.3777777778
44300.9192364815	0	3251.434	-3252.23703703704	-10104.6296296296
44300.9192366551	0	3252.271	-3252.91851851852	-10108.5555555556
44300.9192368403	0	3252.952	-3253.34074074075	-10112.1703703704
44300.9192370139	0	3253.374	-3253.71111111112	-10115.7407407407
44300.9192371991	0	3253.744	-3253.95555555556	-10119.3555555556
44300.9192373843	0	3253.988	-3254.17777777778	-10122.562962963
44300.9192375579	0	3254.21	-3254.3925925926	-10126.2296296296
44300.9192377431	0	3254.425	-3254.60740740741	-10129.6666666667
44300.9192379282	0	3254.64	-3254.72592592593	-10133.3925925926
44300.9192381019	0	3254.759	-3254.82962962964	-10137.0962962963
44300.919238287	0	3254.863	-3254.93333333334	-10141.1481481481
44300.9192384607	0	3254.967	-3255.15555555556	-10145.2962962963
44300.9192386458	0	3255.189	-3255.28148148149	-10149.1185185185
44300.919238831	0	3255.315	-3255.40740740741	-10153.1703703704
44300.9192390046	0	3255.441	-3255.34814814815	-10156.8666666667
44300.9192391898	0	3255.382	-3255.34814814815	-10160.6518518519
44300.9192393634	0	3255.382	-3255.42222222223	-10164.2518518519
44300.9192395486	0	3255.456	-3255.65925925926	-10167.3851851852
44300.9192397338	0	3255.693	-3255.74814814815	-10170.5851851852
44300.9192399074	0	3255.782	-3255.85925925926	-10173.4296296296
44300.9192400926	0	3255.893	-3256.11111111112	-10176.4888888889
44300.9192402662	0	3256.145	-3256.36296296297	-10179.4222222222
44300.9192404514	0	3256.397	-3256.57777777778	-10181.9407407407
44300.9192406366	0	3256.612	-3256.63703703704	-10184.5703703704
44300.9192408102	0	3256.671	-3256.63703703704	-10186.8148148148
44300.9192409954	0	3256.671	-3256.52592592593	-10189.0666666667
44300.919241169	0	3256.56	-3256.40000000001	-10191.2666666667
44300.9192413542	0	3256.434	-3256.30370370371	-10193.1259259259
44300.9192415278	0	3256.338	-3256.35555555556	-10194.9259259259
44300.919241713	0	3256.39	-3256.4962962963	-10196.1925925926
44300.9192418981	0	3256.531	-3256.90370370371	-10197.2074074074
44300.9192420718	0	3256.938	-3257.35555555556	-10198.0592592593
44300.9192422569	0	3257.39	-3257.74814814815	-10198.6444444444
44300.9192424306	0	3257.783	-3258.35555555556	-10199.2888888889
44300.9192426157	0	3258.39	-3259.05925925927	-10200.2296296296
44300.9192428009	0	3259.094	-3259.50370370371	-10200.8740740741
44300.9192429745	0	3259.538	-3259.82962962964	-10201.7259259259
44300.9192431597	0	3259.864	-3260.36296296297	-10202.6518518519
44300.9192433449	0	3260.397	-3260.54814814815	-10203.7925925926
44300.9192435185	0	3260.582	-3260.61481481482	-10204.8888888889
44300.9192437037	0	3260.649	-3260.51111111112	-10206.3037037037
44300.9192438773	0	3260.545	-3260.14814814815	-10207.6518518519
44300.9192440625	0	3260.182	-3259.66666666667	-10209.4888888889
44300.9192442361	0	3259.701	-3259.28888888889	-10211.5111111111
44300.9192444213	0	3259.323	-3258.98518518519	-10213.7111111111
44300.9192446065	0	3259.019	-3258.82962962964	-10215.9925925926
44300.9192447801	0	3258.863	-3258.62222222223	-10218.6518518519
44300.9192449653	0	3258.656	-3258.44444444445	-10221.3777777778
44300.9192451389	0	3258.478	-3258.31851851852	-10224.5555555556
44300.9192453241	0	3258.352	-3258.26666666667	-10227.637037037
44300.9192455093	0	3258.3	-3258.35555555556	-10231.0592592593
44300.9192456944	0	3258.389	-3258.5925925926	-10234.7777777778
44300.9192458681	0	3258.626	-3258.81481481482	-10238.2
44300.9192460417	0	3258.848	-3259.08888888889	-10242.1555555556
44300.9192462269	0	3259.122	-3259.64444444445	-10245.9481481481
44300.919246412	0	3259.678	-3260.68888888889	-10250
44300.9192465856	0	3260.722	-3262.23703703704	-10254.1111111111
44300.9192467708	0	3262.27	-3263.85925925926	-10257.8074074074
44300.9192469444	0	3263.892	-3265.62962962964	-10261.8666666667
44300.9192471296	0	3265.662	-3267.03703703704	-10265.8
44300.9192473148	0	3267.069	-3268.27407407408	-10270
44300.9192474884	0	3268.306	-3269.30370370371	-10274.0666666667
44300.9192476736	0	3268.306	-3270.05925925927	-10277.8222222222
44300.9192478472	0	3269.336	-3270.7925925926	-10281.5555555556
44300.9192480324	0	3270.825	-3271.60000000001	-10284.837037037
44300.9192482176	0	3271.632	-3272.74074074075	-10288.3777777778
44300.9192483912	0	3272.773	-3274.08148148149	-10291.6518518518
44300.9192485764	0	3274.114	-3275.46666666667	-10294.5851851852
44300.91924875	0	3275.499	-3277.08888888889	-10297.6444444444
44300.9192489352	0	3277.121	-3278.70370370371	-10300.3037037037
44300.9192491204	0	3278.736	-3280.68148148149	-10302.9851851852
44300.919249294	0	3280.714	-3282.81481481482	-10305.437037037
44300.9192494792	0	3282.847	-3284.93333333334	-10307.6444444444
44300.9192496528	0	3284.966	-3287.11851851852	-10309.8518518518
44300.919249838	0	3287.151	-3289.02962962964	-10311.7407407407
44300.9192500232	0	3289.062	-3290.68148148149	-10313.4222222222
44300.9192501968	0	3290.714	-3292.22222222223	-10315.0666666667
44300.9192503819	0	3292.255	-3293.47407407408	-10316.4148148148
44300.9192505556	0	3293.507	-3294.44444444445	-10317.7703703704
44300.9192507407	0	3294.477	-3294.94814814815	-10318.7555555556
44300.9192509259	0	3294.981	-3295.05925925927	-10319.6888888889
44300.9192510995	0	3295.092	-3295.05925925927	-10320.7851851852
44300.9192512847	0	3295.092	-3294.82962962964	-10321.6814814815
44300.9192514699	0	3294.862	-3294.32592592593	-10322.837037037
44300.9192516435	0	3294.358	-3293.75555555556	-10323.762962963
44300.9192518287	0	3293.788	-3293.20740740741	-10324.6962962963
44300.9192520023	0	3293.24	-3292.4962962963	-10325.5481481481
44300.9192521875	0	3292.529	-3291.54814814815	-10326.3259259259
44300.9192523727	0	3291.581	-3290.50370370371	-10327.1259259259
44300.9192525463	0	3290.537	-3289.62222222223	-10327.6740740741
44300.9192527315	0	3289.656	-3288.8888888889	-10328.162962963
44300.9192529051	0	3288.923	-3288.26666666667	-10328.6740740741
44300.9192530903	0	3288.301	-3287.94074074075	-10329.037037037
44300.9192532755	0	3287.975	-3287.71111111112	-10329.3407407407
44300.9192534491	0	3287.745	-3287.47407407408	-10329.6592592593
44300.9192536343	0	3287.508	-3287.07407407408	-10330.1259259259
44300.9192538079	0	3287.108	-3286.68148148149	-10330.5185185185
44300.9192539931	0	3286.715	-3286.42222222223	-10330.8814814815
44300.9192541782	0	3286.456	-3286.13333333334	-10331.3185185185
44300.9192543519	0	3286.167	-3285.90370370371	-10331.7333333333
44300.919254537	0	3285.937	-3285.6962962963	-10332.2814814815
44300.9192547107	0	3285.73	-3285.52592592593	-10333.0296296296
44300.9192548958	0	3285.56	-3285.40000000001	-10333.7925925926
44300.919255081	0	3285.434	-3285.1925925926	-10334.7555555555
44300.9192552546	0	3285.227	-3284.85185185186	-10335.5481481481
44300.9192554398	0	3284.886	-3284.1925925926	-10336.8518518518
44300.9192556134	0	3284.227	-3283.51111111112	-10338.0888888889
44300.9192557986	0	3283.546	-3282.85925925927	-10339.3777777778
44300.9192559722	0	3282.894	-3282.25185185186	-10340.7259259259
44300.9192561574	0	3282.287	-3282.00740740741	-10342.0888888889
44300.9192563426	0	3282.043	-3281.90370370371	-10343.6888888889
44300.9192565162	0	3281.939	-3281.90370370371	-10345.2814814815
44300.9192567014	0	3281.939	-3281.96296296297	-10346.8
44300.919256875	0	3281.998	-3282.1925925926	-10348.5407407407
44300.9192570602	0	3282.228	-3282.70370370371	-10350.0444444444
44300.9192572454	0	3282.739	-3283.51111111112	-10352.0444444444
44300.919257419	0	3283.546	-3284.02962962964	-10354.0740740741
44300.9192576042	0	3284.065	-3284.26666666667	-10356.2148148148
44300.9192577778	0	3284.302	-3284.16296296297	-10358.6
44300.919257963	0	3284.198	-3283.85185185186	-10360.8592592592
44300.9192581481	0	3283.887	-3283.38518518519	-10363.2888888889
44300.9192583218	0	3283.42	-3282.67407407408	-10365.9037037037
44300.9192585069	0	3282.709	-3282.02962962964	-10367.9333333333
44300.9192586806	0	3282.065	-3281.51111111112	-10370.3851851852
44300.9192588657	0	3281.546	-3281.14814814815	-10372.7037037037
44300.9192590509	0	3281.183	-3280.60000000001	-10375.1555555555
44300.9192592245	0	3280.635	-3280.11111111112	-10377.7407407407
44300.9192594097	0	3280.146	-3279.40000000001	-10380.5407407407
44300.9192595833	0	3279.435	-3278.4888888889	-10383.637037037
44300.9192597685	0	3278.524	-3277.80000000001	-10386.7037037037
44300.9192599537	0	3277.835	-3277.20000000001	-10390.1185185185
44300.9192601273	0	3277.235	-3276.90370370371	-10393.8592592593
44300.9192603125	0	3276.939	-3276.8888888889	-10397.8
44300.9192604977	0	3276.924	-3276.8888888889	-10402.037037037
44300.9192606713	0	3276.924	-3276.60740740741	-10406.4592592593
44300.9192608565	0	3276.643	-3276.31851851853	-10410.637037037
44300.9192610301	0	3276.354	-3275.91111111112	-10415.2592592593
44300.9192612153	0	3275.947	-3275.65185185186	-10419.5481481481
44300.9192613889	0	3275.688	-3275.22222222223	-10424.1407407407
44300.9192615741	0	3275.258	-3274.91111111112	-10428.3481481481
44300.9192617593	0	3274.947	-3274.52592592593	-10432.8
44300.9192619329	0	3274.562	-3274.11111111112	-10437.3703703704
44300.9192621181	0	3274.147	-3274.04444444445	-10441.5111111111
44300.9192622917	0	3274.08	-3274.17777777778	-10445.8888888889
44300.9192624769	0	3274.213	-3274.45925925927	-10449.9851851852
44300.919262662	0	3274.494	-3275.4888888889	-10454.3407407407
44300.9192628356	0	3275.524	-3277.0962962963	-10458.4074074074
44300.9192630208	0	3277.131	-3278.63703703704	-10462.3925925926
44300.9192631944	0	3278.672	-3280.07407407408	-10466.7555555556
44300.9192633796	0	3280.109	-3280.94074074075	-10470.9185185185
44300.9192635648	0	3280.976	-3281.31851851853	-10475.4296296296
44300.9192637384	0	3281.354	-3281.47407407408	-10479.9333333333
44300.9192639236	0	3281.51	-3281.52592592593	-10484.0074074074
44300.9192640972	0	3281.562	-3281.6962962963	-10488.2074074074
44300.9192642824	0	3281.732	-3282.34814814815	-10492.0518518518
44300.9192644676	0	3282.384	-3283.52592592593	-10496.1555555556
44300.9192646412	0	3283.562	-3284.7925925926	-10500.0962962963
44300.9192648264	0	3284.829	-3285.9925925926	-10503.437037037
44300.919265	0	3286.029	-3287.11851851853	-10506.9925925926
44300.9192651852	0	3287.155	-3287.91111111112	-10510.3259259259
44300.9192653704	0	3287.948	-3288.43703703704	-10513.7851851852
44300.919265544	0	3288.474	-3288.97037037038	-10517.6518518518
44300.9192657292	0	3289.007	-3289.34814814815	-10521.3037037037
44300.9192659028	0	3289.385	-3289.45925925927	-10525.3037037037
44300.919266088	0	3289.496	-3289.54074074075	-10528.9777777778
44300.9192662732	0	3289.577	-3289.54074074075	-10533.0222222222
44300.9192664468	0	3289.577	-3289.4888888889	-10537.4222222222
44300.9192666319	0	3289.525	-3289.54074074075	-10541.1407407407
44300.9192668056	0	3289.577	-3289.75555555556	-10545.5407407407
44300.9192669907	0	3289.792	-3290.20740740741	-10549.6592592593
44300.9192671759	0	3290.244	-3290.97037037038	-10553.9777777778
44300.9192673495	0	3291.007	-3291.88148148149	-10558.3481481481
44300.9192675347	0	3291.918	-3292.61481481482	-10562.5259259259
44300.9192677083	0	3292.651	-3293.31111111112	-10567.0666666667
44300.9192678935	0	3293.347	-3293.74074074075	-10571.4814814815
44300.9192680787	0	3293.777	-3294.41481481482	-10576.3185185185
44300.9192682523	0	3294.451	-3295.34814814815	-10580.7777777778
44300.9192684375	0	3295.384	-3296.34074074075	-10585.4148148148
44300.9192686227	0	3296.377	-3296.92592592593	-10590.1555555556
44300.9192687963	0	3296.962	-3297.17037037038	-10594.5259259259
44300.9192689815	0	3297.206	-3297.41481481482	-10599.0074074074
44300.9192691551	0	3297.45	-3297.82962962964	-10603.4222222222
44300.9192693403	0	3297.865	-3298.60000000001	-10607.4148148148
44300.9192695139	0	3298.635	-3299.78518518519	-10611.6740740741
44300.9192696991	0	3299.82	-3301.37777777779	-10615.7037037037
44300.9192698843	0	3301.413	-3303.04444444445	-10619.6
44300.9192700579	0	3303.08	-3304.94074074075	-10623.837037037
44300.9192702431	0	3304.976	-3307.00000000001	-10627.9481481481
44300.9192704167	0	3307.035	-3309.41481481482	-10632.6592592593
44300.9192706019	0	3309.45	-3311.91111111112	-10637.3185185185
44300.919270787	0	3311.946	-3314.62222222223	-10642.5185185185
44300.9192709607	0	3314.657	-3317.52592592593	-10648.0518518518
44300.9192711458	0	3317.561	-3320.35555555556	-10653.4444444444
44300.9192713194	0	3320.391	-3323.31111111112	-10658.9703703704
44300.9192715046	0	3323.347	-3326.35555555556	-10664.2518518518
44300.9192716898	0	3326.391	-3329.66666666667	-10669.7777777778
44300.9192718634	0	3329.702	-3333.10370370371	-10675.0148148148
44300.9192720486	0	3333.139	-3336.6888888889	-10680.5851851852
44300.9192722222	0	3336.724	-3340.14814814816	-10686.1481481481
44300.9192724074	0	3340.183	-3343.22222222223	-10691.4444444444
44300.9192725926	0	3343.257	-3346.27407407408	-10697.0592592593
44300.9192727662	0	3346.309	-3348.91111111112	-10702.2074074074
44300.9192729514	0	3348.946	-3351.64444444445	-10707.1333333333
44300.9192731366	0	3351.679	-3354.81481481482	-10711.962962963
44300.9192733102	0	3354.849	-3358.00000000001	-10716.4888888889
44300.9192734954	0	3358.034	-3361.40000000001	-10721.6444444444
44300.919273669	0	3361.434	-3365.67407407408	-10727.5259259259
44300.9192738542	0	3365.708	-3369.80740740741	-10733.0962962963
44300.9192740393	0	3369.841	-3374.51111111112	-10739.1851851852
44300.919274213	0	3374.545	-3378.91851851853	-10744.8740740741
44300.9192743981	0	3378.952	-3383.78518518519	-10751.0148148148
44300.9192745718	0	3383.819	-3388.58518518519	-10757.0814814815
44300.9192747569	0	3388.619	-3392.82962962964	-10762.637037037
44300.9192749306	0	3392.863	-3397.01481481482	-10768.5185185185
44300.9192751157	0	3397.048	-3400.27407407408	-10774.0296296296
44300.9192753009	0	3400.307	-3403.3925925926	-10780.0222222222
44300.9192754745	0	3403.426	-3406.23703703705	-10786.037037037
44300.9192756597	0	3406.27	-3409.01481481482	-10791.5925925926
44300.9192758333	0	3409.048	-3411.91111111112	-10796.6518518518
44300.9192760185	0	3411.944	-3415.48148148149	-10801.762962963
44300.9192762037	0	3415.514	-3419.64444444445	-10807.3555555556
44300.9192763773	0	3419.677	-3424.07407407408	-10813.1925925926
44300.9192765625	0	3424.107	-3428.2962962963	-10818.8296296296
44300.9192767361	0	3428.329	-3432.73333333334	-10824.8888888889
44300.9192769213	0	3432.766	-3436.5925925926	-10830.4296296296
44300.9192771065	0	3436.625	-3440.41481481482	-10836.2444444444
44300.9192772801	0	3440.447	-3444.06666666667	-10842.1555555555
44300.9192774653	0	3444.099	-3447.41481481482	-10847.5777777778
44300.9192776389	0	3447.447	-3451.22222222223	-10853.2444444444
44300.9192778241	0	3451.254	-3454.96296296297	-10858.437037037
44300.9192780093	0	3454.995	-3458.92592592593	-10863.9185185185
44300.9192781829	0	3458.958	-3462.65925925927	-10868.9555555555
44300.9192783681	0	3462.691	-3466.67407407408	-10874.437037037
44300.9192785417	0	3466.706	-3470.44444444445	-10879.5407407407
44300.9192787269	0	3470.476	-3474.08148148149	-10884.1111111111
44300.919278912	0	3474.113	-3478.38518518519	-10888.8
44300.9192790856	0	3478.417	-3482.74074074075	-10892.7259259259
44300.9192792708	0	3482.773	-3487.96296296297	-10897.2074074074
44300.9192794444	0	3487.995	-3493.60740740741	-10902.3111111111
44300.9192796296	0	3493.639	-3498.76296296297	-10907.1703703704
44300.9192798148	0	3498.795	-3504.34074074075	-10912.3185185185
44300.9192799884	0	3504.373	-3509.90370370371	-10917.3333333333
44300.9192801736	0	3509.936	-3515.02962962964	-10921.9185185185
44300.9192803588	0	3515.062	-3520.44444444445	-10926.6888888889
44300.9192805324	0	3520.477	-3525.43703703704	-10931.1333333333
44300.9192807176	0	3525.47	-3530.84444444445	-10935.6666666667
44300.9192808912	0	3530.877	-3536.2962962963	-10940.0222222222
44300.9192810764	0	3536.329	-3541.37037037038	-10943.7851851852
44300.91928125	0	3541.403	-3546.22222222223	-10947.2296296296
44300.9192814352	0	3546.255	-3550.74074074075	-10950.3703703704
44300.9192816204	0	3550.774	-3555.47407407408	-10953.5111111111
44300.919281794	0	3555.507	-3560.37037037038	-10956.4666666667
44300.9192819792	0	3560.403	-3566.10370370371	-10959.6444444444
44300.9192821528	0	3566.136	-3571.86666666667	-10963.1111111111
44300.919282338	0	3571.899	-3577.25185185186	-10966.6148148148
44300.9192825232	0	3577.284	-3583.04444444445	-10970.2962962963
44300.9192826968	0	3583.077	-3589.00000000001	-10973.9555555556
44300.9192828819	0	3589.033	-3594.43703703704	-10977.1925925926
44300.9192830556	0	3594.47	-3600.38518518519	-10980.8296296296
44300.9192832407	0	3600.418	-3605.71851851852	-10984.2518518518
44300.9192834259	0	3605.751	-3610.75555555556	-10987.5259259259
44300.9192835995	0	3610.788	-3614.80740740741	-10990.362962963
44300.9192837847	0	3614.84	-3618.22962962964	-10993.0740740741
44300.9192839699	0	3618.262	-3621.65925925927	-10995.7925925926
44300.9192841435	0	3621.692	-3624.47407407408	-10998.2074074074
44300.9192843287	0	3624.507	-3627.63703703704	-11000.6222222222
44300.9192845023	0	3627.67	-3631.66666666667	-11003.2296296296
44300.9192846875	0	3631.7	-3636.51851851853	-11006.1037037037
44300.9192848727	0	3636.552	-3642.37777777778	-11009.4740740741
44300.9192850463	0	3642.411	-3647.95555555556	-11012.6518518518
44300.9192852315	0	3647.989	-3654.00740740741	-11015.9481481481
44300.9192854051	0	3654.041	-3660.30370370371	-11019.3407407407
44300.9192855903	0	3660.337	-3665.97037037038	-11022.5851851852
44300.9192857639	0	3666.004	-3672.01481481482	-11026.1259259259
44300.9192859491	0	3672.048	-3677.47407407408	-11029.4814814815
44300.9192861343	0	3677.507	-3682.81481481482	-11033.0962962963
44300.9192863079	0	3682.848	-3686.88148148149	-11036.2962962963
44300.9192864931	0	3686.915	-3689.91111111112	-11039.3037037037
44300.9192866667	0	3689.945	-3692.94814814815	-11042.3333333333
44300.9192868519	0	3692.982	-3695.77777777778	-11045.0814814815
44300.919287037	0	3695.812	-3698.82222222223	-11047.5333333333
44300.9192872107	0	3698.856	-3702.85925925926	-11050.2962962963
44300.9192873958	0	3702.893	-3707.57777777778	-11053.1851851852
44300.9192875694	0	3707.612	-3713.44444444445	-11056.3407407407
44300.9192877546	0	3713.479	-3719.47407407408	-11059.2888888889
44300.9192879398	0	3719.509	-3726.03703703704	-11062.6666666667
44300.9192881134	0	3726.072	-3732.54074074075	-11066.2666666667
44300.9192882986	0	3732.576	-3738.20000000001	-11069.7703703704
44300.9192884722	0	3738.235	-3743.92592592593	-11073.4888888889
44300.9192886574	0	3743.961	-3748.47407407408	-11076.762962963
44300.9192888426	0	3748.509	-3752.57037037038	-11080.0814814815
44300.9192890162	0	3752.605	-3756.07407407408	-11083.3037037037
44300.9192892014	0	3756.109	-3759.30370370371	-11086.037037037
44300.9192893866	0	3759.339	-3762.82962962964	-11088.8962962963
44300.9192895602	0	3762.865	-3766.55555555556	-11091.4740740741
44300.9192897454	0	3766.591	-3771.13333333334	-11094.2814814815
44300.919289919	0	3771.169	-3776.82222222223	-11097.2814814815
44300.9192901042	0	3776.858	-3782.71851851852	-11100.0666666667
44300.9192902778	0	3782.754	-3789.77037037038	-11103.1111111111
44300.919290463	0	3789.806	-3796.54074074075	-11106.0666666667
44300.9192906481	0	3796.576	-3803.66666666667	-11109.3037037037
44300.9192908218	0	3803.702	-3810.32592592593	-11112.3703703704
44300.9192910069	0	3810.361	-3817.01481481482	-11115.8814814815
44300.9192911921	0	3817.05	-3823.02962962964	-11119.4740740741
44300.9192913657	0	3823.065	-3828.23703703704	-11122.7555555556
44300.9192915509	0	3828.272	-3832.95555555556	-11126.1555555556
44300.9192917245	0	3832.991	-3836.75555555556	-11129.3555555556
44300.9192919097	0	3836.791	-3840.28148148149	-11132.1555555556
44300.9192920949	0	3840.317	-3844.45185185186	-11135.0444444444
44300.9192922685	0	3844.487	-3848.76296296297	-11137.6666666667
44300.9192924537	0	3848.798	-3853.90370370371	-11140.4074074074
44300.9192926273	0	3853.939	-3859.92592592593	-11143.2592592593
44300.9192928125	0	3859.961	-3865.82222222223	-11146.0222222222
44300.9192929861	0	3865.857	-3872.33333333334	-11149.0740740741
44300.9192931713	0	3872.368	-3878.4962962963	-11151.9555555556
44300.9192933565	0	3878.531	-3885.28148148149	-11155.2
44300.9192935301	0	3885.316	-3891.50370370371	-11158.1851851852
44300.9192937153	0	3891.538	-3897.65925925927	-11161.3037037037
44300.9192939005	0	3897.694	-3903.30370370371	-11164.4962962963
44300.9192940741	0	3903.338	-3907.9925925926	-11167.4814814815
44300.9192942593	0	3908.027	-3912.1925925926	-11170.3037037037
44300.9192944329	0	3912.227	-3916.13333333334	-11172.9185185185
44300.9192946181	0	3916.168	-3920.25925925927	-11175.2740740741
44300.9192947917	0	3920.294	-3925.48888888889	-11177.8518518519
44300.9192949769	0	3925.524	-3930.53333333334	-11180.2
44300.919295162	0	3930.568	-3936.63703703704	-11182.6148148148
44300.9192953356	0	3936.672	-3943.10370370371	-11185.0518518518
44300.9192955208	0	3943.139	-3949.4962962963	-11187.5111111111
44300.919295706	0	3949.532	-3956.44444444445	-11190.4
44300.9192958796	0	3956.48	-3963.05925925926	-11193.1407407407
44300.9192960648	0	3963.095	-3969.85925925926	-11196.0666666667
44300.9192962384	0	3969.895	-3976.33333333334	-11198.9851851852
44300.9192964236	0	3976.369	-3982.08148148149	-11201.8666666667
44300.9192965972	0	3982.117	-3987.74074074075	-11204.9851851852
44300.9192967824	0	3987.776	-3991.83703703704	-11207.5407407407
44300.9192969676	0	3991.872	-3995.57037037038	-11209.8296296296
44300.9192971412	0	3995.605	-3998.67407407408	-11211.7851851852
44300.9192973264	0	3998.709	-4000.95555555556	-11213.5333333333
44300.9192975116	0	4000.99	-4003.32592592593	-11215.2814814815
44300.9192976852	0	4003.36	-4005.56296296297	-11217
44300.9192978704	0	4005.597	-4007.75555555556	-11218.8148148148
44300.919298044	0	4007.79	-4009.80740740741	-11220.6296296296
44300.9192982292	0	4009.842	-4011.48888888889	-11222.1259259259
44300.9192984028	0	4011.523	-4013.21481481482	-11223.8074074074
44300.919298588	0	4013.249	-4014.90370370371	-11225.5851851852
44300.9192987732	0	4014.938	-4016.43703703704	-11227.4666666667
44300.9192989468	0	4016.471	-4017.77037037038	-11229.3185185185
44300.9192991319	0	4017.804	-4018.92592592593	-11231.0148148148
44300.9192993056	0	4018.96	-4020.20740740741	-11232.9851851852
44300.9192994907	0	4020.241	-4021.28888888889	-11234.6814814815
44300.9192996759	0	4021.322	-4022.32592592593	-11236.5925925926
44300.9192998495	0	4022.359	-4023.20740740741	-11238.2444444444
44300.9193000347	0	4023.24	-4023.94814814815	-11239.6222222222
44300.9193002083	0	4023.981	-4024.3925925926	-11241.1111111111
44300.9193003935	0	4024.425	-4024.48148148149	-11242.4518518519
44300.9193005787	0	4024.514	-4024.21481481482	-11244.0666666667
44300.9193007523	0	4024.247	-4023.65925925926	-11245.5481481481
44300.9193009375	0	4023.691	-4023.10370370371	-11247.0074074074
44300.9193011111	0	4023.135	-4022.42222222223	-11248.7185185185
44300.9193012963	0	4022.454	-4021.77037037038	-11250.3925925926
44300.9193014815	0	4021.802	-4020.94074074075	-11252.4888888889
44300.9193016551	0	4020.972	-4019.74814814815	-11254.762962963
44300.9193018403	0	4019.779	-4018.42962962963	-11256.7259259259
44300.9193020255	0	4018.46	-4016.8962962963	-11258.7481481481
44300.9193021991	0	4016.927	-4015.48888888889	-11260.6814814815
44300.9193023843	0	4015.52	-4014.11851851852	-11262.7555555556
44300.9193025579	0	4014.15	-4012.82962962963	-11264.9481481481
44300.9193027431	0	4012.861	-4011.86666666667	-11267.0296296296
44300.9193029167	0	4011.898	-4011.64444444445	-11269.2222222222
44300.9193031019	0	4011.676	-4011.71851851852	-11271.2518518519
44300.919303287	0	4011.75	-4012.12592592593	-11273.0888888889
44300.9193034607	0	4012.157	-4012.85925925926	-11274.6888888889
44300.9193036458	0	4012.89	-4013.57777777778	-11276.0888888889
44300.9193038194	0	4013.609	-4014.32592592593	-11277.3407407407
44300.9193040046	0	4014.357	-4015.03703703704	-11278.3259259259
44300.9193041898	0	4015.068	-4015.82962962963	-11279.2666666667
44300.9193043634	0	4015.861	-4016.42222222223	-11279.7777777778
44300.9193045486	0	4016.454	-4016.96296296297	-11280.0074074074
44300.9193047222	0	4016.995	-4017.42962962963	-11280
44300.9193049074	0	4017.462	-4017.7925925926	-11279.762962963
44300.9193050926	0	4017.825	-4018.0962962963	-11279.2888888889
44300.9193052662	0	4018.129	-4018.37037037038	-11278.7185185185
44300.9193054514	0	4018.403	-4018.74074074075	-11277.8444444444
44300.919305625	0	4018.773	-4019.15555555556	-11276.6814814815
44300.9193058102	0	4019.188	-4019.42962962963	-11275.437037037
44300.9193059954	0	4019.462	-4019.66666666667	-11273.8962962963
44300.919306169	0	4019.699	-4019.93333333334	-11272.2666666667
44300.9193063542	0	4019.966	-4020.16296296297	-11270.7185185185
44300.9193065393	0	4020.196	-4020.57037037038	-11269.0074074074
44300.919306713	0	4020.603	-4021.02222222223	-11267.2962962963
44300.9193068981	0	4021.055	-4021.28148148149	-11265.2444444444
44300.9193070718	0	4021.314	-4021.31111111112	-11262.9703703704
44300.9193072569	0	4021.344	-4021.27407407408	-11260.5851851852
44300.9193074306	0	4021.307	-4021.27407407408	-11257.9481481482
44300.9193076157	0	4021.307	-4021.25185185186	-11255.4148148148
44300.9193078009	0	4021.285	-4021.20740740741	-11252.637037037
44300.9193079745	0	4021.241	-4021.14814814815	-11249.8296296296
44300.9193081597	0	4021.182	-4021.01481481482	-11247.1185185185
44300.9193083449	0	4021.049	-4020.86666666667	-11244.1037037037
44300.9193085185	0	4020.901	-4020.6962962963	-11241.3185185185
44300.9193087037	0	4020.731	-4020.65185185186	-11238.4222222222
44300.9193088773	0	4020.687	-4020.68888888889	-11235.8962962963
44300.9193090625	0	4020.724	-4020.60740740741	-11233.3333333333
44300.9193092361	0	4020.643	-4020.24444444445	-11230.8074074074
44300.9193094213	0	4020.28	-4019.40000000001	-11228.7555555556
44300.9193096065	0	4019.436	-4018.16296296297	-11226.6518518519
44300.9193097801	0	4018.199	-4017.06666666667	-11224.8888888889
44300.9193099653	0	4017.103	-4015.84444444445	-11223.2074074074
44300.9193101505	0	4015.881	-4014.76296296297	-11221.8148148148
44300.9193103241	0	4014.8	-4013.81481481482	-11220.5481481482
44300.9193105093	0	4013.852	-4012.9925925926	-11219.3111111111
44300.9193106829	0	4013.03	-4012.28888888889	-11218.162962963
44300.9193108681	0	4012.326	-4011.6962962963	-11216.962962963
44300.9193110417	0	4011.733	-4011.26666666667	-11215.7259259259
44300.9193112269	0	4011.303	-4011.0962962963	-11214.4
44300.919311412	0	4011.133	-4011.11851851852	-11212.9333333333
44300.9193115856	0	4011.155	-4011.37037037038	-11211.4740740741
44300.9193117708	0	4011.407	-4011.72592592593	-11210.1185185185
44300.9193119444	0	4011.763	-4012.16296296297	-11208.7481481482
44300.9193121296	0	4012.2	-4012.46666666667	-11207.6518518519
44300.9193123148	0	4012.504	-4012.50370370371	-11206.6518518519
44300.9193124884	0	4012.541	-4012.33333333334	-11205.8296296296
44300.9193126736	0	4012.371	-4012.04444444445	-11205.2
44300.9193128472	0	4012.082	-4011.72592592593	-11204.637037037
44300.9193130324	0	4011.763	-4011.54814814815	-11204.1481481482
44300.9193132176	0	4011.585	-4011.54814814815	-11203.8666666667
44300.9193133912	0	4011.585	-4011.61481481482	-11203.7111111111
44300.9193135764	0	4011.652	-4011.60740740741	-11203.7481481482
44300.91931375	0	4011.645	-4011.46666666667	-11203.9481481482
44300.9193139352	0	4011.504	-4011.2962962963	-11204.2074074074
44300.9193141204	0	4011.334	-4011.05925925926	-11204.4888888889
44300.919314294	0	4011.097	-4010.63703703704	-11204.8148148148
44300.9193144792	0	4010.675	-4010.2	-11205.2148148148
44300.9193146528	0	4010.238	-4009.55555555556	-11205.7259259259
44300.919314838	0	4009.594	-4008.77777777778	-11206.4
44300.9193150232	0	4008.816	-4007.80740740741	-11207.3333333333
44300.9193151968	0	4007.846	-4006.74814814815	-11208.4518518519
44300.9193153819	0	4006.787	-4005.68888888889	-11209.762962963
44300.9193155556	0	4005.728	-4004.57777777778	-11211.3481481482
44300.9193157407	0	4004.617	-4003.52592592593	-11213.1111111111
44300.9193159259	0	4003.565	-4002.31851851852	-11215.2222222222
44300.9193160995	0	4002.358	-4001.02962962963	-11217.5703703704
44300.9193162847	0	4001.069	-3999.80740740741	-11220.2888888889
44300.9193164583	0	3999.847	-3998.57777777778	-11223.4962962963
44300.9193166435	0	3998.617	-3997.51851851852	-11226.2518518519
44300.9193168287	0	3997.558	-3996.38518518519	-11229.3777777778
44300.9193170023	0	3996.425	-3995.30370370371	-11232.6814814815
44300.9193171875	0	3995.344	-3994.11111111112	-11236.4962962963
44300.9193173611	0	3994.151	-3993.06666666667	-11240.237037037
44300.9193175463	0	3993.107	-3992.11851851852	-11244.5111111111
44300.9193177315	0	3992.159	-3991.0962962963	-11248.7925925926
44300.9193179051	0	3991.137	-3990.31851851852	-11253.4740740741
44300.9193180903	0	3990.359	-3989.45925925926	-11258.962962963
44300.9193182639	0	3989.5	-3988.62222222223	-11264.1851851852
44300.9193184491	0	3988.663	-3987.78518518519	-11269.6740740741
44300.9193186343	0	3987.826	-3987.08888888889	-11275.8148148148
44300.9193188079	0	3987.13	-3986.45925925926	-11282.2
44300.9193189931	0	3986.5	-3986.03703703704	-11288.2296296296
44300.9193191667	0	3986.078	-3985.74074074075	-11294.8
44300.9193193519	0	3985.782	-3985.44444444445	-11301.5259259259
44300.919319537	0	3985.486	-3985.0962962963	-11307.9703703704
44300.9193197107	0	3985.138	-3984.77777777778	-11314.8888888889
44300.9193198958	0	3984.819	-3984.47407407408	-11321.5185185185
44300.9193200694	0	3984.515	-3984.31111111112	-11328.6074074074
44300.9193202546	0	3984.352	-3984.04444444445	-11335.3185185185
44300.9193204398	0	3984.085	-3983.78518518519	-11342.5333333333
44300.9193206134	0	3983.826	-3983.37777777778	-11349.7111111111
44300.9193207986	0	3983.419	-3982.75555555556	-11356.5555555556
44300.9193209722	0	3982.797	-3982.17777777778	-11363.8814814815
44300.9193211574	0	3982.219	-3981.81481481482	-11370.8148148148
44300.9193213426	0	3981.856	-3981.58518518519	-11378.2444444444
44300.9193215162	0	3981.626	-3981.77777777778	-11385.6
44300.9193217014	0	3981.819	-3982.23703703704	-11392.562962963
44300.919321875	0	3982.278	-3982.57037037038	-11399.9481481482
44300.9193220602	0	3982.611	-3983.00740740741	-11406.8148148148
44300.9193222454	0	3983.048	-3983.47407407408	-11413.7481481482
44300.919322419	0	3983.515	-3983.90370370371	-11420.762962963
44300.9193226042	0	3983.945	-3984.60740740741	-11427.1703703704
44300.9193227893	0	3984.649	-3985.51851851852	-11433.8296296296
44300.919322963	0	3985.56	-3986.48148148149	-11439.6222222222
44300.9193231481	0	3986.523	-3987.57777777778	-11446.4814814815
44300.9193233218	0	3987.619	-3988.52592592593	-11453.5777777778
44300.9193235069	0	3988.567	-3989.47407407408	-11460.0296296296
44300.9193236806	0	3989.515	-3990.85925925926	-11466.8444444444
44300.9193238657	0	3990.9	-3992.20740740741	-11473.2666666667
44300.9193240509	0	3992.248	-3993.88148148149	-11480.4666666667
44300.9193242245	0	3993.922	-3995.37037037038	-11487.4666666667
44300.9193244097	0	3995.411	-3996.93333333334	-11494.3407407407
44300.9193245833	0	3996.974	-3999.05185185186	-11501.4962962963
44300.9193247685	0	3999.093	-4000.91851851852	-11508
44300.9193249537	0	4000.96	-4003.03703703704	-11515.1111111111
44300.9193251273	0	4003.079	-4005.00740740741	-11521.7111111111
44300.9193253125	0	4005.049	-4007.01481481482	-11527.9925925926
44300.9193254861	0	4007.056	-4009.58518518519	-11534.8222222222
44300.9193256713	0	4009.626	-4012.25925925927	-11540.9851851852
44300.9193258565	0	4012.3	-4015.18518518519	-11547.4
44300.9193260301	0	4015.226	-4018.17037037038	-11553.6592592593
44300.9193262153	0	4018.211	-4021.14074074075	-11559.5555555556
44300.9193263889	0	4021.181	-4024.50370370371	-11565.7481481482
44300.9193265741	0	4024.544	-4027.86666666667	-11571.5185185185
44300.9193267593	0	4027.907	-4031.28148148149	-11577.7333333333
44300.9193269329	0	4031.322	-4034.30370370371	-11584.4592592593
44300.9193271181	0	4034.344	-4036.85185185186	-11590.8
44300.9193272917	0	4036.892	-4039.18518518519	-11597.5851851852
44300.9193274769	0	4039.225	-4041.48148148149	-11604.2222222222
44300.919327662	0	4041.521	-4043.73333333334	-11610.5185185185
44300.9193278356	0	4043.773	-4046.46666666667	-11617.1333333333
44300.9193280208	0	4046.506	-4049.24444444445	-11623.1851851852
44300.9193281944	0	4049.284	-4052.47407407408	-11629.2962962963
44300.9193283796	0	4052.514	-4056.20000000001	-11635.0814814815
44300.9193285648	0	4056.24	-4060.28148148149	-11640.3333333333
44300.9193287384	0	4060.321	-4065.5925925926	-11646.1703703704
44300.9193289236	0	4065.632	-4071.00740740741	-11651.7851851852
44300.9193290972	0	4071.047	-4076.96296296297	-11657.9037037037
44300.9193292824	0	4077.003	-4081.87407407408	-11663.7407407407
44300.9193294676	0	4081.914	-4085.85185185186	-11669.8592592593
44300.9193296412	0	4085.892	-4088.78518518519	-11676.4
44300.9193298264	0	4088.825	-4090.61481481482	-11682.362962963
44300.91933	0	4090.655	-4091.71851851852	-11688.7259259259
44300.9193301852	0	4091.759	-4092.6888888889	-11694.5333333333
44300.9193303704	0	4092.729	-4094.34814814815	-11700.7185185185
44300.919330544	0	4094.388	-4096.73333333334	-11706.9111111111
44300.9193307292	0	4096.773	-4099.34814814815	-11712.8148148148
44300.9193309028	0	4099.388	-4102.23703703704	-11718.9333333333
44300.919331088	0	4102.277	-4105.0962962963	-11725.2518518519
44300.9193312732	0	4105.136	-4107.56296296297	-11731.1407407407
44300.9193314468	0	4107.603	-4109.8962962963	-11737.5777777778
44300.9193316319	0	4109.936	-4111.85185185186	-11743.5037037037
44300.9193318056	0	4111.892	-4113.52592592593	-11749.7555555556
44300.9193319907	0	4113.566	-4115.31111111112	-11755.762962963
44300.9193321759	0	4115.351	-4117.51111111112	-11762.2222222222
44300.9193323495	0	4117.551	-4119.82222222223	-11768.8814814815
44300.9193325347	0	4119.862	-4121.88148148149	-11775.1111111111
44300.9193327083	0	4121.921	-4124.12592592593	-11781.8074074074
44300.9193328935	0	4124.165	-4126.62222222223	-11788.6296296296
44300.9193330787	0	4126.661	-4129.15555555556	-11794.8962962963
44300.9193332523	0	4129.194	-4131.9925925926	-11801.5259259259
44300.9193334375	0	4132.031	-4134.85925925927	-11807.8592592593
44300.9193336227	0	4134.898	-4137.73333333334	-11814.5185185185
44300.9193337963	0	4137.772	-4140.05925925927	-11820.5851851852
44300.9193339815	0	4140.098	-4142.45185185186	-11826.837037037
44300.9193341551	0	4142.491	-4144.87407407408	-11833.1481481482
44300.9193343403	0	4144.913	-4147.34814814815	-11838.8888888889
44300.9193345139	0	4147.387	-4150.43703703704	-11844.9703703704
44300.9193346991	0	4150.476	-4153.62222222223	-11850.5703703704
44300.9193348843	0	4153.661	-4157.34814814815	-11856.3925925926
44300.9193350579	0	4157.387	-4161.41481481482	-11862.4814814815
44300.9193352431	0	4161.454	-4165.03703703704	-11868.3555555556
44300.9193354167	0	4165.076	-4168.57037037038	-11874.5555555556
44300.9193356019	0	4168.609	-4171.4888888889	-11880.4
44300.919335787	0	4171.528	-4174.48148148149	-11886.9925925926
44300.9193359607	0	4174.521	-4176.9925925926	-11892.9481481482
44300.9193361458	0	4177.032	-4179.77037037038	-11899.3111111111
44300.9193363194	0	4179.81	-4182.81481481482	-11905.4962962963
44300.9193365046	0	4182.854	-4185.8888888889	-11910.9851851852
44300.9193366898	0	4185.928	-4189.42962962964	-11916.6962962963
44300.9193368634	0	4189.469	-4193.02962962964	-11922.0518518519
44300.9193370486	0	4193.06900000001	-4196.67407407408	-11926.8222222222
44300.9193372222	0	4196.71300000001	-4200.92592592593	-11931.9185185185
44300.9193374074	0	4200.96500000001	-4205.12592592593	-11936.3555555556
44300.9193375926	0	4205.16500000001	-4210.22222222223	-11941.0740740741
44300.9193377662	0	4210.26100000001	-4215.50370370371	-11945.5185185185
44300.9193379514	0	4215.542	-4221.31851851853	-11950.2518518519
44300.919338125	0	4221.357	-4226.97037037038	-11955.0592592593
44300.9193383102	0	4227.009	-4231.98518518519	-11959.5333333333
44300.9193384954	0	4232.024	-4236.8888888889	-11964.0074074074
44300.919338669	0	4236.92800000001	-4241.36296296297	-11968.1407407407
44300.9193388542	0	4241.40200000001	-4245.50370370371	-11972.2518518519
44300.9193390278	0	4245.54300000001	-4249.05185185186	-11976.237037037
44300.919339213	0	4249.091	-4255.3925925926	-11983.5555555556
44300.9193393981	0	4252.158	-4255.3925925926	-11983.5555555556
44300.9193395718	0	4255.43200000001	-4258.22222222223	-11986.8148148148
44300.9193397569	0	4258.26200000001	-4261.34814814815	-11990.2444444445
44300.9193399306	0	4261.38800000001	-4264.31111111112	-11993.3037037037
44300.9193401157	0	4264.35100000001	-4266.91111111112	-11995.8962962963
44300.9193403009	0	4266.95100000001	-4269.83703703704	-11998.4962962963
44300.9193404745	0	4269.87700000001	-4272.70370370371	-12000.8666666667
44300.9193406597	0	4272.74400000001	-4276.02222222223	-12003.2962962963
44300.9193408333	0	4276.06300000001	-4279.83703703704	-12005.8
44300.9193410185	0	4279.87800000001	-4283.91851851853	-12008.3925925926
44300.9193412037	0	4283.95900000001	-4288.72592592593	-12011.5333333333
44300.9193413773	0	4288.76600000001	-4293.53333333334	-12014.6740740741
44300.9193415625	0	4293.57300000001	-4298.34074074075	-12017.7407407407
44300.9193417477	0	4298.38000000001	-4303.65925925927	-12021.0296296296
44300.9193419213	0	4303.69900000001	-4308.60000000001	-12024.2222222222
44300.9193421065	0	4308.64000000001	-4313.56296296297	-12027.4518518519
44300.9193422801	0	4313.60300000001	-4317.90370370371	-12030.6222222222
44300.9193424653	0	4317.94400000001	-4320.90370370371	-12033.3703703704
44300.9193426389	0	4320.94400000001	-4323.42222222223	-12036.1185185185
44300.9193428241	0	4323.46300000001	-4325.36296296297	-12038.8444444445
44300.9193430093	0	4325.40400000001	-4326.92592592593	-12041.2814814815
44300.9193431829	0	4326.96700000001	-4328.6962962963	-12044.0666666667
44300.9193433681	0	4328.73700000001	-4330.6962962963	-12046.4444444445
44300.9193435417	0	4330.73700000001	-4333.52592592593	-12049.2962962963
44300.9193437269	0	4333.56700000001	-4336.61481481482	-12052.1037037037
44300.919343912	0	4336.65600000001	-4340.84444444445	-12055.2444444445
44300.9193440856	0	4340.88600000001	-4345.87407407408	-12058.6296296296
44300.9193442708	0	4345.91600000001	-4351.01481481482	-12061.9259259259
44300.9193444444	0	4351.05700000001	-4356.70370370371	-12065.5555555556
44300.9193446296	0	4356.74600000001	-4362.06666666667	-12069.0222222222
44300.9193448148	0	4362.10900000001	-4367.75555555556	-12072.7703703704
44300.9193449884	0	4367.79800000001	-4373.22222222223	-12076.5703703704
44300.9193451736	0	4373.26500000001	-4377.67407407408	-12079.9555555556
44300.9193453472	0	4377.71700000001	-4381.2	-12083.2148148148
44300.9193455324	0	4381.24300000001	-4383.98518518519	-12086.2222222222
44300.9193457176	0	4384.02800000001	-4386.75555555556	-12089.5555555556
44300.9193458912	0	4386.79800000001	-4389.14814814815	-12092.4740740741
44300.9193460764	0	4389.19100000001	-4391.87407407408	-12095.4888888889
44300.91934625	0	4391.91700000001	-4395.46666666667	-12098.7481481482
44300.9193464352	0	4395.51000000001	-4399.55555555556	-12101.7259259259
44300.9193466204	0	4399.59900000001	-4404.75555555556	-12105.1777777778
44300.919346794	0	4404.79900000001	-4410.50370370371	-12108.7555555556
44300.9193469792	0	4410.54700000001	-4415.97037037037	-12112.0814814815
44300.9193471528	0	4416.014	-4421.96296296297	-12115.9407407407
44300.919347338	0	4422.00700000001	-4427.51111111111	-12119.5111111111
44300.9193475232	0	4427.555	-4433.31851851852	-12123.4814814815
44300.9193476968	0	4433.362	-4438.6962962963	-12127.4666666667
44300.9193478819	0	4438.74	-4443.50370370371	-12131.2074074074
44300.9193480556	0	4443.547	-4447.71851851852	-12134.8222222222
44300.9193482407	0	4447.762	-4451.17777777778	-12138.1851851852
44300.9193484259	0	4451.221	-4453.77037037037	-12141.0962962963
44300.9193485995	0	4453.814	-4455.81481481482	-12143.7925925926
44300.9193487847	0	4455.858	-4457.97777777778	-12146.4666666667
44300.9193489583	0	4458.021	-4460.52592592593	-12149.4
44300.9193491435	0	4460.569	-4463.16296296297	-12152.1037037037
44300.9193493287	0	4463.206	-4465.94814814815	-12154.8074074074
44300.9193495023	0	4465.991	-4469.07407407408	-12157.7407407407
44300.9193496875	0	4469.117	-4471.93333333334	-12160.5851851852
44300.9193498611	0	4471.976	-4474.54074074074	-12163.3851851852
44300.9193500463	0	4474.583	-4476.52592592593	-12165.7259259259
44300.9193502315	0	4476.568	-4478.04444444445	-12168.2074074074
44300.9193504051	0	4478.087	-4479.70370370371	-12170.9555555556
44300.9193505903	0	4479.746	-4481.21481481482	-12173.362962963
44300.9193507639	0	4481.257	-4482.94074074074	-12176.2888888889
44300.9193509491	0	4482.983	-4484.71851851852	-12179.3481481482
44300.9193511343	0	4484.761	-4486.38518518519	-12182.0888888889
44300.9193513079	0	4486.428	-4488.03703703704	-12185.0666666667
44300.9193514931	0	4488.08	-4489.22962962963	-12187.4148148148
44300.9193516667	0	4489.273	-4489.85925925926	-12189.5481481482
44300.9193518519	0	4489.903	-4490.00740740741	-12191.4074074074
44300.919352037	0	4490.051	-4490.15555555556	-12193.6222222222
44300.9193522107	0	4490.199	-4490.4	-12196.1111111111
44300.9193523958	0	4490.443	-4490.62222222223	-12198.2444444445
44300.9193525694	0	4490.665	-4490.82962962963	-12200.8296296296
44300.9193527546	0	4490.872	-4490.91111111111	-12203.562962963
44300.9193529398	0	4490.953	-4490.99259259259	-12206.3703703704
44300.9193531134	0	4491.034	-4490.99259259259	-12209.2592592593
44300.9193532986	0	4491.034	-4490.8962962963	-12211.9037037037
44300.9193534722	0	4490.938	-4490.71111111111	-12214.8518518519
44300.9193536574	0	4490.753	-4490.31111111111	-12217.7333333333
44300.9193538426	0	4490.353	-4490.03703703704	-12220.8740740741
44300.9193540162	0	4490.079	-4489.97777777778	-12224
44300.9193542014	0	4490.02	-4489.83703703704	-12226.9111111111
44300.919354375	0	4489.879	-4489.57037037037	-12230.0518518519
44300.9193545602	0	4489.612	-4489.36296296297	-12233.2
44300.9193547454	0	4489.405	-4489.28148148148	-12236.1407407407
44300.919354919	0	4489.324	-4489.54074074074	-12239.2962962963
44300.9193551042	0	4489.583	-4489.9925925926	-12242.2296296296
44300.9193552778	0	4490.035	-4490.45925925926	-12245.3777777778
44300.919355463	0	4490.502	-4490.82962962963	-12248.3481481482
44300.9193556481	0	4490.872	-4490.91851851852	-12251.4074074074
44300.9193558218	0	4490.961	-4490.94074074074	-12254.5777777778
44300.9193560069	0	4490.983	-4490.93333333334	-12257.5259259259
44300.9193561806	0	4490.976	-4491.13333333334	-12260.6
44300.9193563657	0	4491.176	-4491.31851851852	-12263.5407407407
44300.9193565509	0	4491.361	-4491.62222222222	-12266.6444444445
44300.9193567245	0	4491.665	-4491.92592592593	-12269.6962962963
44300.9193569097	0	4491.969	-4492.35555555556	-12272.5555555556
44300.9193570833	0	4492.399	-4492.8	-12275.3777777778
44300.9193572685	0	4492.84300000001	-4493.18518518519	-12277.7851851852
44300.9193574537	0	4493.22800000001	-4493.77777777778	-12280.2148148148
44300.9193576273	0	4493.82100000001	-4494.52592592593	-12282.1925925926
44300.9193578125	0	4494.56900000001	-4495.31851851852	-12283.8296296296
44300.9193579861	0	4495.362	-4496	-12285.4
44300.9193581713	0	4496.043	-4496.58518518519	-12286.5851851852
44300.9193583565	0	4496.628	-4497.22962962963	-12287.5259259259
44300.9193585301	0	4497.272	-4497.92592592593	-12288.1037037037
44300.9193587153	0	4497.968	-4498.58518518519	-12288.3925925926
44300.9193588889	0	4498.627	-4499.22222222222	-12288.3925925926
44300.9193590741	0	4499.264	-4499.77037037037	-12288.0518518519
44300.9193592593	0	4499.812	-4500.08888888889	-12287.5259259259
44300.9193594329	0	4500.131	-4500.25185185185	-12286.6296296296
44300.9193596181	0	4500.294	-4500.20740740741	-12285.5111111111
44300.9193597917	0	4500.25	-4499.85185185185	-12284.0962962963
44300.9193599769	0	4499.894	-4499.17037037037	-12282.637037037
44300.919360162	0	4499.213	-4498.20740740741	-12280.8962962963
44300.9193603356	0	4498.25	-4497.07407407408	-12279.1555555556
44300.9193605208	0	4497.117	-4495.86666666667	-12277.4814814815
44300.9193606944	0	4495.91	-4494.4	-12275.7185185185
44300.9193608796	0	4494.443	-4492.96296296297	-12274.0148148148
44300.9193610648	0	4493.006	-4491.3925925926	-12272.2
44300.9193612384	0	4491.43600000001	-4489.77037037037	-12270.362962963
44300.9193614236	0	4489.814	-4488.32592592593	-12268.6
44300.9193615972	0	4488.37	-4486.80740740741	-12266.7555555556
44300.9193617824	0	4486.851	-4485.4	-12264.9555555556
44300.9193619676	0	4485.444	-4483.91851851852	-12263.1407407407
44300.9193621412	0	4483.963	-4482.51111111111	-12261.3777777778
44300.9193623264	0	4482.556	-4481.25925925926	-12259.7555555556
44300.9193625	0	4481.304	-4479.8	-12257.8740740741
44300.9193626852	0	4479.845	-4478.34814814815	-12255.8814814815
44300.9193628704	0	4478.393	-4476.94074074074	-12254.0592592593
44300.919363044	0	4476.986	-4475.56296296296	-12252.1555555556
44300.9193632292	0	4475.608	-4474.34814814815	-12250.637037037
44300.9193634028	0	4474.393	-4473.26666666667	-12249.162962963
44300.919363588	0	4473.312	-4472.52592592593	-12247.7333333333
44300.9193637732	0	4472.571	-4472.02222222222	-12246.2740740741
44300.9193639468	0	4472.067	-4471.63703703704	-12244.7481481482
44300.9193641319	0	4471.682	-4471.2962962963	-12243.3777777778
44300.9193643056	0	4471.341	-4470.90370370371	-12242.0592592593
44300.9193644907	0	4470.948	-4470.54074074074	-12241.0444444444
44300.9193646759	0	4470.585	-4470.14074074074	-12240.1037037037
44300.9193648495	0	4470.185	-4469.60740740741	-12239.3333333333
44300.9193650347	0	4469.652	-4468.97777777778	-12238.8962962963
44300.9193652083	0	4469.022	-4468.25925925926	-12238.7407407407
44300.9193653935	0	4468.303	-4467.25925925926	-12238.8592592593
44300.9193655787	0	4467.303	-4466.08148148148	-12239.3703703704
44300.9193657523	0	4466.125	-4464.87407407408	-12240.2296296296
44300.9193659375	0	4464.918	-4463.75555555556	-12241.2148148148
44300.9193661111	0	4463.799	-4462.51851851852	-12242.5851851852
44300.9193662963	0	4462.562	-4461.46666666667	-12244.1111111111
44300.9193664815	0	4461.51	-4460.40740740741	-12246.1185185185
44300.9193666551	0	4460.451	-4459.57037037037	-12248.5111111111
44300.9193668403	0	4459.614	-4459.08888888889	-12251.0074074074
44300.9193670139	0	4459.133	-4458.70370370371	-12254.0666666667
44300.9193671991	0	4458.748	-4458.26666666667	-12257.3111111111
44300.9193673843	0	4458.311	-4457.52592592593	-12261.2296296296
44300.9193675579	0	4457.57	-4456.50370370371	-12265.562962963
44300.9193677431	0	4456.548	-4455.46666666667	-12269.7333333333
44300.9193679167	0	4455.511	-4454.43703703704	-12274.1111111111
44300.9193681019	0	4454.481	-4453.6	-12279
44300.9193682755	0	4453.644	-4453.06666666667	-12283.9555555556
44300.9193684607	0	4453.111	-4452.71111111111	-12289.5407407407
44300.9193686458	0	4452.755	-4452.08148148148	-12295.1407407407
44300.9193688194	0	4452.125	-4451.13333333334	-12301.4148148148
44300.9193690046	0	4451.177	-4450.23703703704	-12307.2592592593
44300.9193691782	0	4450.281	-4449.4962962963	-12313.7037037037
44300.9193693634	0	4449.54	-4448.83703703704	-12320.3555555556
44300.9193695486	0	4448.881	-4448.22962962963	-12326.6962962963
44300.9193697222	0	4448.274	-4447.67407407408	-12333.5703703704
44300.9193699074	0	4447.718	-4447.23703703704	-12340.2148148148
44300.9193700926	0	4447.281	-4446.90370370371	-12347.4148148148
44300.9193702662	0	4446.948	-4446.51111111111	-12354.7555555556
44300.9193704514	0	4446.555	-4446.32592592593	-12361.6074074074
44300.919370625	0	4446.37	-4446.24444444445	-12369.0148148148
44300.9193708102	0	4446.289	-4446.31851851852	-12375.9703703704
44300.9193709954	0	4446.363	-4446.54814814815	-12383.4814814815
44300.919371169	0	4446.593	-4446.80740740741	-12390.8444444445
44300.9193713542	0	4446.852	-4446.94814814815	-12397.7111111111
44300.9193715278	0	4446.993	-4447.23703703704	-12405.0814814815
44300.919371713	0	4447.282	-4447.42222222223	-12412.0888888889
44300.9193718981	0	4447.467	-4447.68888888889	-12419.6740740741
44300.9193720718	0	4447.734	-4447.7925925926	-12427.1407407407
44300.9193722569	0	4447.838	-4447.75555555556	-12434.0666666667
44300.9193724306	0	4447.801	-4447.62222222223	-12441.1111111111
44300.9193726157	0	4447.668	-4447.61481481482	-12447.6222222222
44300.9193728009	0	4447.661	-4448.08148148148	-12454.362962963
44300.9193729745	0	4448.128	-4449.28888888889	-12460.9481481482
44300.9193731597	0	4449.335	-4451.07407407408	-12466.5111111111
44300.9193733333	0	4451.12	-4453.71851851852	-12471.9851851852
44300.9193735185	0	4453.764	-4456.32592592593	-12476.8
44300.9193737037	0	4456.371	-4459.12592592593	-12481.4296296296
44300.9193738773	0	4459.171	-4461.71851851852	-12485.7851851852
44300.9193740625	0	4461.764	-4464.05925925926	-12489.7111111111
44300.9193742361	0	4464.105	-4466.1925925926	-12493.9185185185
44300.9193744213	0	4466.238	-4467.85185185185	-12497.8666666667
44300.9193746065	0	4467.897	-4469.07407407408	-12501.9333333333
44300.9193747801	0	4469.119	-4470.01481481482	-12505.6296296296
44300.9193749653	0	4470.06	-4471.02962962963	-12509.3925925926
44300.9193751389	0	4471.075	-4472.03703703704	-12513.8592592593
44300.9193753241	0	4472.082	-4472.48888888889	-12518.0074074074
44300.9193755093	0	4472.534	-4472.6	-12522.5851851852
44300.9193756829	0	4472.645	-4472.55555555556	-12527.2296296296
44300.9193758681	0	4472.601	-4472.55555555556	-12531.5037037037
44300.9193760417	0	4472.601	-4472.53333333334	-12535.8814814815
44300.9193762269	0	4472.579	-4472.52592592593	-12539.9481481482
44300.919376412	0	4472.572	-4472.88888888889	-12544.0444444445
44300.9193765856	0	4472.935	-4473.72592592593	-12548.0296296296
44300.9193767708	0	4473.772	-4475.08148148148	-12551.5851851852
44300.9193769444	0	4475.128	-4477.05185185186	-12555.2962962963
44300.9193771296	0	4477.098	-4479.24444444445	-12558.5703703704
44300.9193773032	0	4479.291	-4481.68148148149	-12561.8740740741
44300.9193774884	0	4481.728	-4484.4	-12565.2296296296
44300.9193776736	0	4484.447	-4487.13333333334	-12568.0518518519
44300.9193778472	0	4487.18	-4490.06666666667	-12570.8
44300.9193780324	0	4490.113	-4493.37037037037	-12573.4962962963
44300.919378206	0	4493.417	-4496.8	-12576.2296296296
44300.9193783912	0	4496.847	-4500.22962962963	-12579.0296296296
44300.9193785764	0	4500.277	-4503.25185185186	-12581.6666666667
44300.91937875	0	4503.299	-4505.37777777778	-12583.6814814815
44300.9193789352	0	4505.425	-4507.08888888889	-12586.0370370371
44300.9193791204	0	4507.136	-4508.88888888889	-12589.362962963
44300.919379294	0	4508.936	-4509.93333333334	-12592.6962962963
44300.9193794792	0	4509.98	-4510.67407407408	-12596.0888888889
44300.9193796528	0	4510.721	-4511.4	-12599.762962963
44300.919379838	0	4511.447	-4512.2	-12603.4518518519
44300.9193800232	0	4512.247	-4513.48148148149	-12607.2518518519
44300.9193801968	0	4513.528	-4515.37037037038	-12610.7703703704
44300.9193803819	0	4515.417	-4517.68888888889	-12614.0740740741
44300.9193805556	0	4517.736	-4520.55555555556	-12617.2518518519
44300.9193807407	0	4520.603	-4523.94814814815	-12620.5185185185
44300.9193809259	0	4523.996	-4527.98518518519	-12623.9333333333
44300.9193810995	0	4528.033	-4532.17037037038	-12627.2740740741
44300.9193812847	0	4532.21800000001	-4536.40740740741	-12630.7407407408
44300.9193814583	0	4536.45500000001	-4540.6	-12634.3037037037
44300.9193816435	0	4540.64800000001	-4543.94074074075	-12637.762962963
44300.9193818287	0	4543.98900000001	-4546.82962962963	-12641.4370370371
44300.9193820023	0	4546.87800000001	-4549.11851851852	-12645.4
44300.9193821875	0	4549.16700000001	-4551.11851851852	-12649.2296296296
44300.9193823611	0	4551.16700000001	-4553.21481481482	-12653.3037037037
44300.9193825463	0	4553.26300000001	-4555.34814814815	-12657.2148148148
44300.9193827199	0	4555.39600000001	-4557.65185185186	-12661.4592592593
44300.9193829051	0	4557.70000000001	-4559.94814814815	-12665.8962962963
44300.9193830903	0	4559.99600000001	-4562.25185185186	-12670.3555555556
44300.9193832639	0	4562.30000000001	-4564.88148148149	-12675.2296296296
44300.9193834491	0	4564.93000000001	-4567.58518518519	-12679.8074074074
44300.9193836227	0	4567.63400000001	-4570.62222222223	-12684.6592592593
44300.9193838079	0	4570.67100000001	-4573.75555555556	-12689.2148148148
44300.9193839931	0	4573.80400000001	-4576.57777777778	-12693.5333333333
44300.9193841667	0	4576.62600000001	-4579.60740740741	-12698.0370370371
44300.9193843519	0	4579.65600000001	-4582.68148148149	-12702.3925925926
44300.919384537	0	4582.73000000001	-4585.76296296297	-12706.6444444445
44300.9193847107	0	4585.81100000001	-4589.33333333334	-12711.2296296296
44300.9193848958	0	4589.381	-4593.01481481482	-12715.4814814815
44300.9193850694	0	4593.062	-4596.92592592593	-12719.8814814815
44300.9193852546	0	4596.973	-4600.65185185186	-12723.6814814815
44300.9193854398	0	4600.699	-4604.61481481482	-12727.4222222222
44300.9193856134	0	4604.662	-4608.38518518519	-12731.0222222222
44300.9193857986	0	4608.432	-4611.56296296297	-12734.5185185185
44300.9193859722	0	4611.61	-4614.60740740741	-12738.3037037037
44300.9193861574	0	4614.654	-4617.17777777778	-12741.8074074074
44300.919386331	0	4617.224	-4619.34814814815	-12745.5037037037
44300.9193865162	0	4619.394	-4620.70370370371	-12749.2
44300.9193867014	0	4620.75	-4621.32592592593	-12752.2666666667
44300.919386875	0	4621.372	-4621.6962962963	-12755.4148148148
44300.9193870602	0	4621.742	-4621.76296296297	-12758.3777777778
44300.9193872454	0	4621.809	-4621.76296296297	-12761.3259259259
44300.919387419	0	4621.809	-4621.68888888889	-12764.1333333334
44300.9193876042	0	4621.735	-4621.45185185186	-12766.6074074074
44300.9193877778	0	4621.498	-4621.14814814815	-12768.8962962963
44300.919387963	0	4621.194	-4621.00740740741	-12771.0740740741
44300.9193881366	0	4621.053	-4620.95555555556	-12773.2666666667
44300.9193883218	0	4621.001	-4620.95555555556	-12775.5555555556
44300.9193885069	0	4621.001	-4620.96296296297	-12777.4444444445
44300.9193886806	0	4621.008	-4621.18518518519	-12779.2518518519
44300.9193888657	0	4621.23	-4621.54814814815	-12780.8222222222
44300.9193890509	0	4621.593	-4622.08888888889	-12782.3259259259
44300.9193892245	0	4622.134	-4622.70370370371	-12783.7185185185
44300.9193894097	0	4622.749	-4623.54074074075	-12785.1111111111
44300.9193895833	0	4623.586	-4624.56296296297	-12786.6740740741
44300.9193897685	0	4624.608	-4625.48888888889	-12788.0962962963
44300.9193899537	0	4625.53400000001	-4626.48888888889	-12789.6962962963
44300.9193901273	0	4626.53400000001	-4627.55555555556	-12791.4814814815
44300.9193903125	0	4627.60100000001	-4628.63703703704	-12793.0666666667
44300.9193904861	0	4628.68200000001	-4630.06666666667	-12794.8814814815
44300.9193906713	0	4630.11200000001	-4631.55555555556	-12796.5925925926
44300.9193908565	0	4631.60100000001	-4633.45925925926	-12798.6740740741
44300.9193910301	0	4633.50500000001	-4635.30370370371	-12800.8222222222
44300.9193912153	0	4635.34900000001	-4637.07407407408	-12803.0518518519
44300.9193913889	0	4637.11900000001	-4638.98518518519	-12805.6
44300.9193915741	0	4639.03000000001	-4640.82222222223	-12808.0222222222
44300.9193917593	0	4640.86700000001	-4642.68148148149	-12810.7037037037
44300.9193919329	0	4642.72600000001	-4644.57037037038	-12813.4814814815
44300.9193921181	0	4644.61500000001	-4646.32592592593	-12815.9777777778
44300.9193922917	0	4646.37100000001	-4647.5925925926	-12818.5555555556
44300.9193924769	0	4647.63800000001	-4648.07407407408	-12820.8370370371
44300.919392662	0	4648.11900000001	-4648.23703703704	-12823.3851851852
44300.9193928356	0	4648.28200000001	-4648.34814814815	-12826.0518518519
44300.9193930208	0	4648.39300000001	-4648.85185185186	-12828.6814814815
44300.9193931944	0	4648.89700000001	-4649.92592592593	-12831.6444444445
44300.9193933796	0	4649.97100000001	-4651.17037037038	-12834.5481481482
44300.9193935532	0	4651.21500000001	-4652.51851851852	-12837.8518518519
44300.9193937384	0	4652.56300000001	-4653.92592592593	-12841.1925925926
44300.9193939236	0	4653.97000000001	-4655.47407407408	-12844.4444444445
44300.9193940972	0	4655.51800000001	-4657.25185185186	-12848.1851851852
44300.9193942824	0	4657.29600000001	-4659.11111111112	-12851.762962963
44300.919394456	0	4659.15500000001	-4661.2888888889	-12855.7185185185
44300.9193946412	0	4661.33300000001	-4663.65185185186	-12859.5555555556
44300.9193948264	0	4663.69600000001	-4666.11111111112	-12863.3037037037
44300.919395	0	4666.15500000001	-4669.08148148149	-12867.4518518519
44300.9193951852	0	4669.12500000001	-4672.02962962964	-12871.362962963
44300.9193953588	0	4672.07300000001	-4675.67407407408	-12875.6
44300.919395544	0	4675.71700000001	-4679.82222222223	-12879.8148148148
44300.9193957292	0	4679.86500000001	-4683.50370370371	-12883.7555555556
44300.9193959144	0	4683.54600000001	-4686.85185185186	-12887.7481481482
44300.919396088	0	4686.89400000001	-4689.42222222223	-12891.2444444445
44300.9193962616	0	4689.46400000001	-4691.46666666667	-12895.1111111111
44300.9193964468	0	4691.50800000001	-4692.83703703704	-12899.0444444445
44300.9193966319	0	4692.87800000001	-4693.93333333334	-12902.9259259259
44300.9193968056	0	4693.97400000001	-4695.72592592593	-12907.1407407408
44300.9193969907	0	4695.76700000001	-4698.03703703704	-12911.3259259259
44300.9193971644	0	4698.07800000001	-4700.43703703704	-12915.2666666667
44300.9193973495	0	4700.478	-4703.2962962963	-12920.162962963
44300.9193975347	0	4703.33700000001	-4706.06666666667	-12924.8444444445
44300.9193977083	0	4706.10700000001	-4709.00000000001	-12929.8222222222
44300.9193978935	0	4709.04000000001	-4712.13333333334	-12935.1777777778
44300.9193980671	0	4712.17300000001	-4715.22962962964	-12940.2888888889
44300.9193982523	0	4715.269	-4718.72592592593	-12945.4592592593
44300.9193984375	0	4718.765	-4722.24444444445	-12950.1111111111
44300.9193986111	0	4722.28400000001	-4726.57037037038	-12955.2740740741
44300.9193987963	0	4726.61000000001	-4730.66666666667	-12960.162962963
44300.9193989699	0	4730.706	-4734.91111111112	-12965.2666666667
44300.9193991551	0	4734.95	-4738.66666666667	-12970.0666666667
44300.9193993403	0	4738.706	-4742.00000000001	-12974.3851851852
44300.9193995139	0	4742.039	-4745.52592592593	-12978.562962963
44300.9193996991	0	4745.565	-4748.90370370371	-12982.3407407408
44300.9193998843	0	4748.943	-4752.68148148149	-12986.4518518519
44300.9194000579	0	4752.721	-4756.90370370371	-12991.2222222222
44300.9194002431	0	4756.943	-4760.74074074075	-12995.9851851852
44300.9194004167	0	4760.78	-4764.65185185186	-13000.9925925926
44300.9194006019	0	4764.691	-4768.51851851853	-13006.0962962963
44300.9194007755	0	4768.558	-4772.26666666667	-13010.9481481482
44300.9194009607	0	4772.306	-4776.37777777779	-13016.1111111111
44300.9194011458	0	4776.417	-4780.45185185186	-13021.0592592593
44300.9194013194	0	4780.491	-4784.88148148149	-13026.1185185185
44300.9194015046	0	4784.921	-4789.92592592593	-13031.362962963
44300.9194016782	0	4789.965	-4794.62962962964	-13036.2666666667
44300.9194018634	0	4794.669	-4799.34814814815	-13041.1555555556
44300.9194020486	0	4799.388	-4803.92592592593	-13045.6074074074
44300.9194022222	0	4803.966	-4808.95555555556	-13050.1259259259
44300.9194024074	0	4808.996	-4814.05925925927	-13054.5037037037
44300.919402581	0	4814.1	-4819.58518518519	-13059.4592592593
44300.9194027662	0	4819.626	-4825.54814814815	-13065.0074074074
44300.9194029514	0	4825.589	-4831.48148148149	-13070.1925925926
44300.919403125	0	4831.522	-4837.88148148149	-13075.7481481482
44300.9194033102	0	4837.922	-4843.73333333334	-13080.8518518519
44300.9194034838	0	4843.774	-4850.17037037038	-13086.3555555556
44300.919403669	0	4850.211	-4856.50370370371	-13092.0148148148
44300.9194038542	0	4856.544	-4861.81481481482	-13097.2370370371
44300.9194040278	0	4861.855	-4866.50370370371	-13102.2814814815
44300.919404213	0	4866.544	-4870.26666666667	-13106.9259259259
44300.9194043981	0	4870.307	-4874.02962962963	-13111.5555555556
44300.9194045718	0	4874.07	-4877.64444444445	-13116.0666666667
44300.9194047569	0	4877.685	-4881.0962962963	-13120.1185185185
44300.9194049306	0	4881.137	-4885.66666666667	-13124.8962962963
44300.9194051157	0	4885.707	-4890.82962962963	-13129.7333333333
44300.9194052894	0	4890.87	-4896.02222222223	-13134.5777777778
44300.9194054745	0	4896.063	-4901.77777777778	-13139.9777777778
44300.9194056597	0	4901.819	-4907.54074074075	-13145.0148148148
44300.9194058333	0	4907.582	-4913.48888888889	-13150.3925925926
44300.9194060185	0	4913.53	-4919.50370370371	-13155.6518518519
44300.9194061921	0	4919.545	-4925.08148148149	-13160.6666666667
44300.9194063773	0	4925.123	-4930.73333333334	-13166.0666666667
44300.9194065625	0	4930.775	-4935.18518518519	-13170.6888888889
44300.9194067361	0	4935.227	-4938.91851851852	-13175.1851851852
44300.9194069213	0	4938.96	-4941.77037037037	-13179.1555555556
44300.9194070949	0	4941.812	-4944.33333333334	-13183.037037037
44300.9194072801	0	4944.375	-4946.45185185186	-13187.0222222222
44300.9194074653	0	4946.494	-4948.25925925926	-13190.9777777778
44300.9194076389	0	4948.301	-4949.61481481482	-13195.3703703704
44300.9194078241	0	4949.657	-4950.2	-13199.6296296296
44300.9194079977	0	4950.242	-4950.32592592593	-13204.1407407408
44300.9194081829	0	4950.368	-4950.17777777778	-13208.5037037037
44300.9194083681	0	4950.22	-4949.77037037037	-13212.5481481482
44300.9194085417	0	4949.813	-4949.20740740741	-13216.8444444445
44300.9194087269	0	4949.25	-4948.74814814815	-13220.9481481482
44300.919408912	0	4948.791	-4948.53333333334	-13225.3925925926
44300.9194090856	0	4948.576	-4948.45185185186	-13230.0814814815
44300.9194092708	0	4948.495	-4948.37777777778	-13234.6814814815
44300.9194094444	0	4948.421	-4948.34074074075	-13239.7777777778
44300.9194096296	0	4948.384	-4948.25925925926	-13244.3925925926
44300.9194098032	0	4948.303	-4948.02222222223	-13248.8888888889
44300.9194099884	0	4948.066	-4947.64444444445	-13253.2148148148
44300.9194101736	0	4947.688	-4947.28148148149	-13257.3481481482
44300.9194103472	0	4947.325	-4946.91851851852	-13261.6
44300.9194105324	0	4946.962	-4946.66666666667	-13265.5185185185
44300.919410706	0	4946.71	-4946.40740740741	-13269.4666666667
44300.9194108912	0	4946.451	-4946.25185185186	-13273.1703703704
44300.9194110764	0	4946.295	-4946.16296296297	-13276.3481481482
44300.91941125	0	4946.206	-4945.98518518519	-13279.4518518519
44300.9194114352	0	4946.028	-4945.68148148149	-13282.0666666667
44300.9194116088	0	4945.724	-4945.27407407408	-13284.4
44300.919411794	0	4945.317	-4945.03703703704	-13286.4074074074
44300.9194119792	0	4945.08	-4944.70370370371	-13288.0222222222
44300.9194121528	0	4944.747	-4944.1925925926	-13289.4
44300.919412338	0	4944.236	-4943.7925925926	-13290.5185185185
44300.9194125116	0	4943.836	-4943.63703703704	-13291.4148148148
44300.9194126968	0	4943.68	-4943.43703703704	-13291.9481481482
44300.9194128819	0	4943.48	-4943.02962962964	-13292.3037037037
44300.9194130556	0	4943.073	-4942.45185185186	-13292.4666666667
44300.9194132407	0	4942.495	-4941.92592592593	-13292.4370370371
44300.9194134144	0	4941.969	-4941.40740740741	-13292.2
44300.9194135995	0	4941.45	-4941.03703703704	-13291.762962963
44300.9194137847	0	4941.08	-4940.92592592593	-13291.1111111111
44300.9194139583	0	4940.969	-4940.91111111112	-13290.0666666667
44300.9194141435	0	4940.954	-4940.95555555556	-13288.7037037037
44300.9194143171	0	4940.998	-4940.98518518519	-13287.1185185185
44300.9194145023	0	4941.028	-4940.94814814815	-13285.0592592593
44300.9194146875	0	4940.991	-4940.85185185186	-13283.0148148148
44300.9194148611	0	4940.895	-4940.67407407408	-13280.5703703704
44300.9194150463	0	4940.717	-4940.58518518519	-13277.8222222222
44300.9194152199	0	4940.628	-4940.52592592593	-13274.9777777778
44300.9194154051	0	4940.569	-4940.48888888889	-13271.6888888889
44300.9194155903	0	4940.532	-4940.47407407408	-13268.4370370371
44300.9194157639	0	4940.517	-4940.43703703704	-13264.6074074074
44300.9194159491	0	4940.48	-4940.55555555556	-13260.8888888889
44300.9194161227	0	4940.599	-4940.80740740741	-13256.6222222222
44300.9194163079	0	4940.851	-4941.11111111112	-13252.2814814815
44300.9194164931	0	4941.155	-4941.36296296297	-13248.1111111111
44300.9194166667	0	4941.407	-4941.48148148149	-13243.4518518519
44300.9194168519	0	4941.526	-4941.52592592593	-13239.0518518519
44300.9194170255	0	4941.57	-4941.45185185186	-13234.4222222222
44300.9194172107	0	4941.496	-4941.40000000001	-13229.8074074074
44300.9194173958	0	4941.444	-4941.54074074075	-13225.4962962963
44300.9194175694	0	4941.585	-4941.82222222223	-13220.8962962963
44300.9194177546	0	4941.866	-4942.10370370371	-13216.6518518519
44300.9194179282	0	4942.147	-4942.41481481482	-13212.1777777778
44300.9194181134	0	4942.458	-4942.93333333334	-13207.6888888889
44300.9194182986	0	4942.977	-4943.60000000001	-13203.4296296296
44300.9194184722	0	4943.644	-4944.48148148149	-13198.9777777778
44300.9194186574	0	4944.525	-4945.38518518519	-13194.8148148148
44300.919418831	0	4945.429	-4946.20000000001	-13190.4
44300.9194190162	0	4946.244	-4946.67407407408	-13185.9037037037
44300.9194192014	0	4946.718	-4946.86666666667	-13181.762962963
44300.919419375	0	4946.911	-4947.08148148149	-13177.3333333334
44300.9194195602	0	4947.126	-4947.52592592593	-13173.0296296296
44300.9194197338	0	4947.57	-4948.13333333334	-13169.0148148148
44300.919419919	0	4948.177	-4948.97037037038	-13164.7481481482
44300.9194201042	0	4949.014	-4949.71851851852	-13160.9333333334
44300.9194202778	0	4949.762	-4950.32592592593	-13156.9851851852
44300.919420463	0	4950.369	-4950.60740740741	-13153.362962963
44300.9194206366	0	4950.65	-4950.77037037038	-13150.2222222222
44300.9194208218	0	4950.813	-4950.96296296297	-13146.9481481482
44300.9194210069	0	4951.006	-4951.16296296297	-13143.9925925926
44300.9194211806	0	4951.206	-4951.41481481482	-13140.9259259259
44300.9194213657	0	4951.458	-4951.70370370371	-13138.1185185185
44300.9194215394	0	4951.747	-4951.97037037038	-13135.3333333334
44300.9194217245	0	4952.014	-4952.33333333334	-13132.8148148148
44300.9194219097	0	4952.377	-4952.71111111112	-13130.7037037037
44300.9194220833	0	4952.755	-4953.31851851853	-13128.6666666667
44300.9194222685	0	4953.362	-4953.91111111112	-13126.8740740741
44300.9194224421	0	4953.955	-4954.53333333334	-13125.4074074074
44300.9194226273	0	4954.577	-4955.00000000001	-13124.3703703704
44300.9194228125	0	4955.044	-4955.52592592593	-13123.4296296296
44300.9194229861	0	4955.57	-4956.04444444445	-13122.6518518519
44300.9194231713	0	4956.089	-4956.45925925927	-13122.1555555556
44300.9194233449	0	4956.504	-4956.8962962963	-13121.8370370371
44300.9194235301	0	4956.941	-4957.21481481482	-13121.7925925926
44300.9194237153	0	4957.26	-4957.45185185186	-13121.9555555556
44300.9194238889	0	4957.497	-4957.54814814815	-13122.2814814815
44300.9194240741	0	4957.593	-4957.54814814815	-13122.7555555556
44300.9194242593	0	4957.593	-4957.47407407408	-13123.3185185185
44300.9194244329	0	4957.519	-4957.37037037038	-13124.0666666667
44300.9194246181	0	4957.415	-4957.18518518519	-13124.9555555556
44300.9194247917	0	4957.23	-4956.8962962963	-13126.1037037037
44300.9194249769	0	4956.941	-4956.61481481482	-13127.3777777778
44300.919425162	0	4956.66	-4956.4962962963	-13129.0296296296
44300.9194253356	0	4956.541	-4956.50370370371	-13130.9777777778
44300.9194255208	0	4956.548	-4956.46666666667	-13133.0740740741
44300.9194256944	0	4956.511	-4956.35555555556	-13135.6444444445
44300.9194258796	0	4956.4	-4956.15555555556	-13138.4370370371
44300.9194260532	0	4956.2	-4955.94814814815	-13141.1407407408
44300.9194262384	0	4955.993	-4955.68888888889	-13144.2518518519
44300.9194264236	0	4955.734	-4955.46666666667	-13147.2
44300.9194265972	0	4955.512	-4955.16296296297	-13150.5481481482
44300.9194267824	0	4955.208	-4954.65185185186	-13154.1333333334
44300.919426956	0	4954.697	-4953.97037037038	-13157.7185185185
44300.9194271412	0	4954.016	-4952.93333333334	-13161.8148148148
44300.9194273264	0	4952.979	-4951.94814814815	-13165.8148148148
44300.9194275	0	4951.994	-4950.68888888889	-13170.1259259259
44300.9194276852	0	4950.735	-4949.5925925926	-13174.2814814815
44300.9194278588	0	4949.639	-4948.72592592593	-13178.7703703704
44300.919428044	0	4948.772	-4947.91111111112	-13183.5111111111
44300.9194282292	0	4947.957	-4947.00740740741	-13188.162962963
44300.9194284028	0	4947.053	-4945.60740740741	-13193.2962962963
44300.919428588	0	4945.653	-4944.08888888889	-13198.7037037037
44300.9194287616	0	4944.134	-4942.7925925926	-13203.9185185185
44300.9194289468	0	4942.838	-4941.83703703704	-13209.562962963
44300.9194291319	0	4941.882	-4941.28148148149	-13215.1333333334
44300.9194293056	0	4941.326	-4941.08148148149	-13221.0518518519
44300.9194294907	0	4941.126	-4940.91111111112	-13226.8222222222
44300.9194296644	0	4940.956	-4940.71851851852	-13233.0962962963
44300.9194298495	0	4940.763	-4940.43703703704	-13239.4740740741
44300.9194300347	0	4940.482	-4939.94814814815	-13245.3851851852
44300.9194302083	0	4939.993	-4939.44444444445	-13251.5185185185
44300.9194303935	0	4939.489	-4938.85185185186	-13257.2518518519
44300.9194305671	0	4938.896	-4938.07407407408	-13263.4148148148
44300.9194307523	0	4938.118	-4937.33333333334	-13269.5703703704
44300.9194309375	0	4937.377	-4936.76296296297	-13275.5111111111
44300.9194311111	0	4936.807	-4936.15555555556	-13281.8370370371
44300.9194312963	0	4936.2	-4935.53333333334	-13287.9777777778
44300.9194314699	0	4935.578	-4934.95555555556	-13293.7851851852
44300.9194316551	0	4935	-4934.35555555556	-13299.8
44300.9194318403	0	4934.4	-4933.71851851852	-13305.4444444445
44300.9194320139	0	4933.763	-4933.13333333334	-13311.7259259259
44300.9194321991	0	4933.178	-4932.72592592593	-13317.5777777778
44300.9194323727	0	4932.771	-4932.35555555556	-13323.8962962963
44300.9194325579	0	4932.401	-4932.01481481482	-13330.1925925926
44300.9194327431	0	4932.06	-4931.76296296297	-13336.0740740741
44300.9194329167	0	4931.808	-4931.55555555556	-13342.2740740741
44300.9194331019	0	4931.601	-4931.31851851852	-13347.8370370371
44300.9194332755	0	4931.364	-4931.25925925926	-13353.7259259259
44300.9194334607	0	4931.305	-4931.45925925926	-13359.1185185185
44300.9194336458	0	4931.505	-4931.88148148149	-13364.1333333334
44300.9194338194	0	4931.927	-4932.6	-13369.362962963
44300.9194340046	0	4932.646	-4933.5925925926	-13374.4222222222
44300.9194341782	0	4933.639	-4934.50370370371	-13379.6222222222
44300.9194343634	0	4934.55	-4935.42222222223	-13384.7185185185
44300.9194345486	0	4935.469	-4936.26666666667	-13389.1777777778
44300.9194347222	0	4936.313	-4937.20000000001	-13393.8814814815
44300.9194349074	0	4937.246	-4938.0962962963	-13398.2222222222
44300.919435081	0	4938.142	-4939.14074074075	-13403.0444444445
44300.9194352662	0	4939.186	-4939.80740740741	-13407.9851851852
44300.9194354514	0	4939.853	-4940.0888888889	-13412.4518518519
44300.919435625	0	4940.134	-4940.23703703704	-13417.3555555556
44300.9194358102	0	4940.282	-4940.22962962964	-13421.8740740741
44300.9194359838	0	4940.275	-4940.0888888889	-13426.5851851852
44300.919436169	0	4940.134	-4939.77037037038	-13431.1333333334
44300.9194363542	0	4939.815	-4939.42962962964	-13435.2518518519
44300.9194365278	0	4939.474	-4938.7925925926	-13439.2518518519
44300.919436713	0	4938.837	-4938.21481481482	-13442.6296296297
44300.9194368866	0	4938.259	-4937.46666666667	-13445.9037037037
44300.9194370718	0	4937.511	-4936.8888888889	-13449.0148148148
44300.9194372569	0	4936.933	-4936.42962962964	-13451.7777777778
44300.9194374306	0	4936.474	-4935.95555555556	-13454.2740740741
44300.9194376157	0	4936	-4935.40000000001	-13456.2962962963
44300.9194377894	0	4935.444	-4934.64444444445	-13458.0962962963
44300.9194379745	0	4934.688	-4933.82222222223	-13459.5259259259
44300.9194381597	0	4933.866	-4933.04444444445	-13460.5333333334
44300.9194383333	0	4933.088	-4932.0962962963	-13461.3333333334
44300.9194385185	0	4932.14	-4931.18518518519	-13461.8962962963
44300.9194386921	0	4931.229	-4930.28148148149	-13462.162962963
44300.9194388773	0	4930.325	-4929.33333333334	-13462.2
44300.9194390625	0	4929.377	-4928.56296296297	-13462
44300.9194392361	0	4928.607	-4927.90370370371	-13461.5111111111
44300.9194394213	0	4927.948	-4927.57037037038	-13460.9407407408
44300.9194395949	0	4927.615	-4927.17037037038	-13459.9481481482
44300.9194397801	0	4927.215	-4926.91111111112	-13458.6740740741
44300.9194399653	0	4926.956	-4926.65925925927	-13457.2074074074
44300.9194401389	0	4926.704	-4926.51111111112	-13455.4666666667
44300.9194403241	0	4926.556	-4926.53333333334	-13453.6074074074
44300.9194404977	0	4926.578	-4926.69629629631	-13451.2888888889
44300.9194406829	0	4926.741	-4927.04444444445	-13448.6074074074
44300.9194408681	0	4927.089	-4927.31111111112	-13445.8370370371
44300.9194410417	0	4927.356	-4927.65925925927	-13442.6666666667
44300.9194412269	0	4927.704	-4927.84444444445	-13439.3925925926
44300.9194414005	0	4927.889	-4927.91111111112	-13436.2888888889
44300.9194415856	0	4927.956	-4927.94814814816	-13432.8370370371
44300.9194417708	0	4927.993	-4927.95555555557	-13429.5555555556
44300.9194419444	0	4928	-4927.96296296297	-13426.0222222222
44300.9194421296	0	4928.007	-4928.03703703705	-13422.7259259259
44300.9194423032	0	4928.081	-4928.09629629631	-13419.3407407408
44300.9194424884	0	4928.14	-4928.14814814816	-13415.9703703704
44300.9194426736	0	4928.192	-4928.22222222223	-13412.7703703704
44300.9194428472	0	4928.266	-4928.33333333334	-13409.2962962963
44300.9194430324	0	4928.377	-4928.45925925927	-13405.8592592593
44300.919443206	0	4928.503	-4928.53333333334	-13402.0962962963
44300.9194433912	0	4928.577	-4928.5925925926	-13398.1111111111
44300.9194435764	0	4928.636	-4928.61481481483	-13394.1851851852
44300.91944375	0	4928.658	-4928.61481481483	-13389.9037037037
44300.9194439352	0	4928.658	-4928.37777777779	-13385.6296296297
44300.9194441088	0	4928.421	-4928.05925925927	-13381.6222222222
44300.919444294	0	4928.102	-4927.62222222223	-13377.4444444445
44300.9194444792	0	4927.665	-4927.20000000001	-13373.6148148148
44300.9194446528	0	4927.243	-4926.94074074075	-13369.5481481482
44300.919444838	0	4926.984	-4926.82222222223	-13365.6740740741
44300.9194450116	0	4926.865	-4926.84444444445	-13361.5851851852
44300.9194451968	0	4926.887	-4927.00740740742	-13357.5111111111
44300.9194453819	0	4927.05	-4927.1851851852	-13353.8370370371
44300.9194455556	0	4927.228	-4927.57777777779	-13349.6444444445
44300.9194457407	0	4927.621	-4927.96296296297	-13345.6740740741
44300.9194459144	0	4928.006	-4928.40000000001	-13341.962962963
44300.9194460995	0	4928.443	-4928.85925925927	-13337.9111111111
44300.9194462847	0	4928.902	-4929.2888888889	-13334.2148148148
44300.9194464583	0	4929.332	-4929.67407407408	-13330.2962962963
44300.9194466435	0	4929.717	-4929.94814814816	-13326.7037037037
44300.9194468171	0	4929.991	-4930.34814814816	-13323.0222222222
44300.9194470023	0	4930.391	-4930.62962962964	-13319.2814814815
44300.9194471875	0	4930.672	-4930.89629629631	-13315.8740740741
44300.9194473611	0	4930.939	-4931.28148148149	-13312.3555555556
44300.9194475463	0	4931.324	-4931.66666666668	-13309.1555555556
44300.9194477199	0	4931.709	-4932.0888888889	-13305.7703703704
44300.9194479051	0	4932.131	-4932.51111111112	-13302.3407407408
44300.9194480903	0	4932.553	-4932.84444444445	-13299.2370370371
44300.9194482639	0	4932.886	-4933.14814814816	-13296.0148148148
44300.9194484491	0	4933.19	-4933.40000000001	-13292.9851851852
44300.9194486343	0	4933.442	-4933.62962962964	-13289.8592592593
44300.9194488079	0	4933.672	-4933.84444444445	-13286.8074074074
44300.9194489931	0	4933.887	-4934.01481481482	-13283.9851851852
44300.9194491667	0	4934.057	-4934.22222222223	-13281.0888888889
44300.9194493519	0	4934.264	-4934.37037037038	-13278.5407407408
44300.9194495255	0	4934.412	-4934.51851851853	-13276.0296296297
44300.9194497107	0	4934.56	-4934.68148148149	-13273.6518518519
44300.9194498958	0	4934.723	-4934.91111111112	-13271.4
44300.9194500694	0	4934.953	-4935.12592592593	-13269.1703703704
44300.9194502546	0	4935.168	-4935.23703703705	-13267.2444444445
44300.9194504398	0	4935.279	-4935.40740740742	-13265.3259259259
44300.9194506134	0	4935.449	-4935.62962962964	-13263.5185185185
44300.9194507986	0	4935.671	-4935.80740740742	-13261.9703703704
44300.9194509722	0	4935.849	-4936.00000000001	-13260.4962962963
44300.9194511574	0	4936.042	-4936.14074074075	-13259.2666666667
44300.9194513426	0	4936.183	-4936.28148148149	-13258.0148148148
44300.9194515162	0	4936.324	-4936.48148148149	-13256.8740740741
44300.9194517014	0	4936.52399999999	-4936.60000000001	-13256.0296296297
44300.919451875	0	4936.64299999999	-4936.78518518519	-13255.2518518519
44300.9194520602	0	4936.828	-4936.90370370371	-13254.6296296297
44300.9194522454	0	4936.94699999999	-4937.11111111112	-13254.0814814815
44300.919452419	0	4937.154	-4937.2962962963	-13253.6518518519
44300.9194526042	0	4937.339	-4937.4962962963	-13253.3851851852
44300.9194527778	0	4937.539	-4937.73333333334	-13253.2592592593
44300.919452963	0	4937.776	-4937.82962962964	-13253.2740740741
44300.9194531366	0	4937.87199999999	-4937.70370370371	-13253.4740740741
44300.9194533218	0	4937.74599999999	-4937.35555555556	-13253.8222222222
44300.9194535069	0	4937.39799999999	-4936.94074074075	-13254.2592592593
44300.9194536806	0	4936.98299999999	-4936.47407407408	-13254.8814814815
44300.9194538657	0	4936.516	-4936.10370370371	-13255.5481481482
44300.9194540394	0	4936.146	-4935.96296296297	-13256.4222222222
44300.9194542245	0	4936.005	-4936.04444444445	-13257.4074074074
44300.9194544097	0	4936.086	-4936.23703703705	-13258.362962963
44300.9194545833	0	4936.279	-4936.50370370371	-13259.4962962963
44300.9194547685	0	4936.546	-4936.73333333334	-13260.7407407408
44300.9194549421	0	4936.776	-4936.96296296297	-13262.2888888889
44300.9194551273	0	4937.00599999999	-4937.06666666668	-13263.9925925926
44300.9194553125	0	4937.11	-4937.11851851853	-13265.6666666667
44300.9194554861	0	4937.16199999999	-4937.11851851853	-13267.6148148148
44300.9194556713	0	4937.16199999999	-4937.11111111112	-13269.5851851852
44300.9194558449	0	4937.155	-4937.10370370371	-13271.7333333334
44300.9194560301	0	4937.148	-4937.09629629631	-13273.9777777778
44300.9194562153	0	4937.141	-4937.05185185186	-13276.1333333334
44300.9194563889	0	4937.097	-4936.97777777779	-13278.5407407408
44300.9194565741	0	4937.023	-4936.94814814816	-13280.8888888889
44300.9194567477	0	4936.993	-4936.94814814816	-13283.4296296297
44300.9194569329	0	4936.993	-4936.95555555557	-13286.0518518519
44300.9194571181	0	4937	-4936.95555555557	-13288.6222222222
44300.9194572917	0	4937	-4936.81481481482	-13291.4148148148
44300.9194574769	0	4936.859	-4936.57037037038	-13294.0740740741
44300.919457662	0	4936.615	-4936.27407407408	-13296.8296296297
44300.9194578356	0	4936.319	-4935.87407407408	-13299.6222222222
44300.9194580208	0	4935.919	-4935.58518518519	-13302.2444444445
44300.9194581944	0	4935.63	-4935.4888888889	-13304.9037037037
44300.9194583796	0	4935.534	-4935.52592592594	-13307.4296296297
44300.9194585532	0	4935.571	-4935.82962962964	-13310.0518518519
44300.9194587384	0	4935.875	-4936.2888888889	-13312.5925925926
44300.9194589236	0	4936.334	-4936.67407407408	-13314.9111111111
44300.9194590972	0	4936.719	-4937.0888888889	-13317.4222222222
44300.9194592824	0	4937.134	-4937.42222222223	-13319.9259259259
44300.919459456	0	4937.467	-4937.45185185186	-13322.1333333334
44300.9194596412	0	4937.497	-4937.41481481482	-13324.5185185185
44300.9194598264	0	4937.46	-4937.21481481482	-13326.7555555556
44300.91946	0	4937.26	-4936.87407407408	-13328.9407407408
44300.9194601852	0	4936.919	-4936.56296296297	-13330.9703703704
44300.9194603588	0	4936.608	-4936.42962962964	-13333.0148148148
44300.919460544	0	4936.475	-4936.37037037038	-13335.0444444445
44300.9194607292	0	4936.416	-4936.35555555556	-13336.9037037037
44300.9194609028	0	4936.401	-4936.32592592594	-13338.7925925926
44300.919461088	0	4936.371	-4936.28148148149	-13340.3703703704
44300.9194612616	0	4936.327	-4935.87407407408	-13341.9925925926
44300.9194614468	0	4935.92	-4935.28148148149	-13343.6592592593
44300.9194616319	0	4935.327	-4934.7925925926	-13345.0888888889
44300.9194618056	0	4934.838	-4934.56296296297	-13346.5703703704
44300.9194619907	0	4934.608	-4934.51111111112	-13347.9851851852
44300.9194621644	0	4934.556	-4934.32592592593	-13349.1481481482
44300.9194623495	0	4934.371	-4933.90370370371	-13350.1259259259
44300.9194625347	0	4933.949	-4933.41481481482	-13350.7851851852
44300.9194627083	0	4933.46	-4932.97037037038	-13351.162962963
44300.9194628935	0	4933.016	-4932.71851851853	-13351.362962963
44300.9194630671	0	4932.764	-4932.65185185186	-13351.4444444445
44300.9194632523	0	4932.697	-4932.65925925927	-13351.4370370371
44300.9194634375	0	4932.704	-4932.68148148149	-13351.3851851852
44300.9194636111	0	4932.726	-4932.65925925927	-13351.3037037037
44300.9194637963	0	4932.704	-4932.60740740742	-13351.1481481482
44300.9194639815	0	4932.652	-4932.40740740742	-13350.8962962963
44300.9194641551	0	4932.452	-4932.04444444445	-13350.4666666667
44300.9194643403	0	4932.089	-4931.76296296297	-13349.8888888889
44300.9194645139	0	4931.808	-4931.6962962963	-13349.1481481482
44300.9194646991	0	4931.741	-4931.6962962963	-13348.4296296297
44300.9194648727	0	4931.741	-4931.61481481482	-13347.7333333334
44300.9194650579	0	4931.66	-4931.27407407408	-13347.1259259259
44300.9194652431	0	4931.319	-4930.87407407408	-13346.6814814815
44300.9194654167	0	4930.919	-4930.42222222223	-13346.1555555556
44300.9194656019	0	4930.467	-4929.94814814816	-13345.6518518519
44300.9194657755	0	4929.993	-4929.40000000001	-13345.1111111111
44300.9194659607	0	4929.445	-4929.02222222223	-13344.6074074074
44300.9194661458	0	4929.067	-4928.74074074075	-13344.1555555556
44300.9194663194	0	4928.786	-4928.62962962964	-13343.7111111111
44300.9194665046	0	4928.675	-4928.54814814816	-13343.3259259259
44300.9194666782	0	4928.594	-4928.15555555556	-13343.0814814815
44300.9194668634	0	4928.201	-4927.37777777779	-13343.1407407408
44300.9194670486	0	4927.423	-4926.53333333334	-13343.4370370371
44300.9194672222	0	4926.579	-4925.54074074075	-13343.8074074074
44300.9194674074	0	4925.586	-4924.57037037038	-13344.1851851852
44300.9194675926	0	4924.616	-4923.33333333334	-13344.6666666667
44300.9194677662	0	4923.379	-4922.2962962963	-13345.1703703704
44300.9194679514	0	4922.342	-4921.58518518519	-13345.7185185185
44300.919468125	0	4921.631	-4920.94074074075	-13346.4518518519
44300.9194683102	0	4920.987	-4920.40740740742	-13347.2518518519
44300.9194684954	0	4920.454	-4919.84444444445	-13348.4370370371
44300.919468669	0	4919.891	-4919.46666666667	-13349.7777777778
44300.9194688542	0	4919.513	-4919.1925925926	-13351.2222222222
44300.9194690278	0	4919.239	-4918.73333333334	-13353.0962962963
44300.919469213	0	4918.78	-4918.28148148149	-13355.1037037037
44300.9194693866	0	4918.328	-4917.66666666668	-13357.4740740741
44300.9194695718	0	4917.713	-4916.57037037038	-13360.2074074074
44300.9194697569	0	4916.617	-4915.22962962964	-13362.962962963
44300.9194699306	0	4915.276	-4913.94074074075	-13366.1111111111
44300.9194701157	0	4913.987	-4912.85925925927	-13369.3481481482
44300.9194702894	0	4912.906	-4912.0962962963	-13372.4074074074
44300.9194704745	0	4912.143	-4911.20740740742	-13376.1555555556
44300.9194706597	0	4911.254	-4910.35555555556	-13379.8296296296
44300.9194708333	0	4910.402	-4909.34074074075	-13384.1111111111
44300.9194710185	0	4909.387	-4908.37777777779	-13388.0740740741
44300.9194711921	0	4908.424	-4907.31111111112	-13392.3481481482
44300.9194713773	0	4907.357	-4906.37037037038	-13396.7333333333
44300.9194715625	0	4906.416	-4905.83703703705	-13401.0370370371
44300.9194717361	0	4905.883	-4905.56296296297	-13405.762962963
44300.9194719213	0	4905.609	-4905.56296296297	-13410.6222222222
44300.9194720949	0	4905.609	-4905.62962962964	-13415.9777777778
44300.9194722801	0	4905.676	-4905.81481481482	-13421.7259259259
44300.9194724653	0	4905.861	-4905.81481481482	-13427.4074074074
44300.9194726389	0	4905.861	-4905.65925925927	-13433.7407407408
44300.9194728241	0	4905.705	-4905.17037037038	-13439.7111111111
44300.9194729977	0	4905.216	-4904.03703703705	-13445.8148148148
44300.9194731829	0	4904.083	-4902.69629629631	-13451.8296296296
44300.9194733681	0	4902.742	-4901.71111111112	-13457.4962962963
44300.9194735417	0	4901.757	-4901.25185185186	-13463.7703703704
44300.9194737269	0	4901.298	-4901.15555555557	-13469.7703703704
44300.9194739005	0	4901.202	-4901.2888888889	-13476.4592592593
44300.9194740856	0	4901.335	-4901.67407407408	-13483.1333333333
44300.9194742708	0	4901.72	-4902.22222222223	-13489.4222222222
44300.9194744444	0	4902.268	-4903.17037037038	-13496.2962962963
44300.9194746296	0	4903.216	-4904.24444444445	-13503.1111111111
44300.9194748032	0	4904.29	-4904.97777777779	-13509.5111111111
44300.9194749884	0	4905.023	-4905.17777777779	-13516.2814814815
44300.9194751736	0	4905.223	-4905.04444444445	-13522.5333333333
44300.9194753472	0	4905.09	-4904.49629629631	-13529.0444444445
44300.9194755324	0	4904.542	-4903.6888888889	-13534.9481481482
44300.919475706	0	4903.735	-4902.60740740742	-13541.1481481482
44300.9194758912	0	4902.654	-4901.85185185186	-13547.0962962963
44300.9194760764	0	4901.898	-4901.61481481482	-13552.362962963
44300.91947625	0	4901.661	-4901.80740740742	-13557.9555555556
44300.9194764352	0	4901.854	-4902.66666666668	-13563.1111111111
44300.9194766088	0	4902.713	-4904.36296296297	-13568.0148148148
44300.919476794	0	4904.409	-4906.74814814816	-13573.1407407408
44300.9194769792	0	4906.794	-4909.43703703705	-13577.962962963
44300.9194771528	0	4909.483	-4912.1925925926	-13582.9777777778
44300.919477338	0	4912.239	-4914.75555555556	-13587.6148148148
44300.9194775116	0	4914.802	-4917.04444444445	-13592.0444444445
44300.9194776968	0	4917.091	-4919.00740740742	-13596.3925925926
44300.9194778819	0	4919.054	-4920.55555555556	-13600.5111111111
44300.9194780556	0	4920.602	-4921.85925925927	-13604.5777777778
44300.9194782407	0	4921.906	-4922.82962962964	-13608.8592592593
44300.9194784144	0	4922.876	-4923.51851851853	-13613.562962963
44300.9194785995	0	4923.565	-4924.00000000001	-13618.1703703704
44300.9194787847	0	4924.046	-4924.44444444445	-13622.4814814815
44300.9194789583	0	4924.49	-4924.82222222223	-13627.1703703704
44300.9194791435	0	4924.868	-4925.1925925926	-13631.5407407408
44300.9194793171	0	4925.238	-4925.42962962964	-13636.2740740741
44300.9194795023	0	4925.475	-4925.72592592594	-13640.8666666667
44300.9194796875	0	4925.771	-4925.97037037038	-13645.1111111111
44300.9194798611	0	4926.015	-4926.11851851853	-13649.5925925926
44300.9194800463	0	4926.163	-4926.47407407408	-13654.2888888889
44300.9194802199	0	4926.519	-4926.87407407408	-13658.8962962963
44300.9194804051	0	4926.919	-4927.3925925926	-13663.762962963
44300.9194805903	0	4927.438	-4927.62962962964	-13668.3555555556
44300.9194807639	0	4927.675	-4927.66666666668	-13672.9481481482
44300.9194809491	0	4927.712	-4927.52592592594	-13676.8888888889
44300.9194811227	0	4927.571	-4927.31111111112	-13680.5777777778
44300.9194813079	0	4927.356	-4927.06666666668	-13683.2888888889
44300.9194814931	0	4927.112	-4926.91111111112	-13685.8
44300.9194816667	0	4926.956	-4927.01481481483	-13688.2962962963
44300.9194818519	0	4927.06	-4927.60000000001	-13690.3185185185
44300.919482037	0	4927.645	-4928.92592592594	-13692.1037037037
44300.9194822107	0	4928.971	-4930.73333333334	-13693.6740740741
44300.9194823958	0	4930.778	-4932.77777777779	-13694.8740740741
44300.9194825694	0	4932.822	-4935.85925925927	-13696.4962962963
44300.9194827546	0	4935.903	-4938.62962962964	-13697.8814814815
44300.9194829282	0	4938.673	-4941.37777777779	-13699.2888888889
44300.9194831134	0	4941.421	-4944.35555555557	-13700.6814814815
44300.9194832986	0	4944.399	-4946.80740740742	-13701.9777777778
44300.9194834722	0	4946.851	-4949.1851851852	-13703.2888888889
44300.9194836574	0	4949.229	-4950.88148148149	-13704.5925925926
44300.9194838426	0	4950.925	-4952.1851851852	-13705.9703703704
44300.9194840162	0	4952.229	-4952.96296296297	-13707.1555555556
44300.9194842014	0	4953.007	-4953.51111111112	-13708.1111111111
44300.919484375	0	4953.555	-4953.9925925926	-13709.4518518519
44300.9194845602	0	4954.036	-4953.97777777779	-13710.3111111111
44300.9194847338	0	4954.021	-4954.14074074075	-13711.3333333334
44300.919484919	0	4954.184	-4954.36296296298	-13713.1777777778
44300.9194851042	0	4954.406	-4954.63703703705	-13715.1481481482
44300.9194852778	0	4954.68	-4954.88148148149	-13717.1703703704
44300.919485463	0	4954.924	-4955.31111111112	-13719.1777777778
44300.9194856366	0	4955.354	-4955.65185185186	-13721.4740740741
44300.9194858218	0	4955.695	-4956.25925925927	-13724.2222222222
44300.9194860069	0	4956.302	-4957.13333333335	-13726.7407407408
44300.9194861806	0	4957.176	-4958.22962962964	-13729.8074074074
44300.9194863657	0	4958.272	-4959.42962962964	-13732.7037037037
44300.9194865509	0	4959.472	-4960.6888888889	-13735.8296296296
44300.9194867245	0	4960.731	-4961.61481481483	-13739.1037037037
44300.9194869097	0	4961.657	-4962.17037037038	-13742.0148148148
44300.9194870833	0	4962.213	-4962.65185185186	-13745.162962963
44300.9194872685	0	4962.694	-4963.01481481483	-13747.9555555556
44300.9194874421	0	4963.057	-4963.55555555557	-13751.1851851852
44300.9194876273	0	4963.598	-4964.17037037038	-13754.2148148148
44300.9194878125	0	4964.213	-4965.14814814816	-13757.6222222222
44300.9194879861	0	4965.191	-4966.28148148149	-13761.2074074074
44300.9194881713	0	4966.324	-4967.71111111112	-13764.7481481482
44300.9194883449	0	4967.754	-4969.54814814816	-13768.3407407408
44300.9194885301	0	4969.591	-4971.75555555557	-13772.0814814815
44300.9194887153	0	4971.798	-4974.11111111112	-13775.6740740741
44300.9194888889	0	4974.154	-4976.33333333335	-13779.1185185185
44300.9194890741	0	4976.376	-4978.62222222224	-13782.9777777778
44300.9194892477	0	4978.665	-4980.62222222224	-13786.5333333334
44300.9194894329	0	4980.665	-4982.64444444446	-13790.2592592593
44300.9194896181	0	4982.687	-4984.77777777779	-13793.8814814815
44300.9194897917	0	4984.82	-4987.02962962964	-13797.8592592593
44300.9194899769	0	4987.072	-4988.72592592594	-13801.7555555556
44300.9194901505	0	4988.768	-4989.91851851853	-13806.0518518519
44300.9194903356	0	4989.961	-4990.84444444446	-13810.3925925926
44300.9194905208	0	4990.887	-4991.33333333335	-13814.4148148148
44300.9194906944	0	4991.376	-4991.84444444446	-13818.6962962963
44300.9194908796	0	4991.887	-4992.41481481483	-13822.7481481482
44300.9194910532	0	4992.457	-4993.37037037038	-13826.7851851852
44300.9194912384	0	4993.413	-4994.74814814816	-13831
44300.9194914236	0	4994.791	-4996.20000000001	-13835.0074074074
44300.9194915972	0	4996.243	-4997.88148148149	-13839.2666666667
44300.9194917824	0	4997.924	-4999.40740740742	-13843.2962962963
44300.919491956	0	4999.45	-5000.85185185186	-13847.6370370371
44300.9194921412	0	5000.894	-5002.14814814816	-13852.1111111111
44300.9194923264	0	5002.19	-5003.17037037038	-13856.3333333334
44300.9194925	0	5003.212	-5003.7851851852	-13860.8
44300.9194926852	0	5003.827	-5003.9925925926	-13865.0444444445
44300.9194928588	0	5004.034	-5003.86666666668	-13869.562962963
44300.919493044	0	5003.908	-5003.57777777779	-13874.0592592593
44300.9194932292	0	5003.619	-5002.80740740742	-13878.4
44300.9194934028	0	5002.849	-5001.82962962964	-13882.8444444445
44300.919493588	0	5001.871	-5000.61481481483	-13887.2296296296
44300.9194937616	0	5000.656	-4999.08148148149	-13891.8444444445
44300.9194939468	0	4999.123	-4997.15555555557	-13896.3185185185
44300.9194941319	0	4997.197	-4995.11111111112	-13900.4
44300.9194943056	0	4995.153	-4992.73333333334	-13904.5481481482
44300.9194944907	0	4992.775	-4990.17037037038	-13908.6666666667
44300.9194946644	0	4990.212	-4987.77777777779	-13912.4518518519
44300.9194948495	0	4987.819	-4985.23703703705	-13916.2222222222
44300.9194950347	0	4985.278	-4983.01481481483	-13919.5407407408
44300.9194952083	0	4983.056	-4980.80740740742	-13922.8962962963
44300.9194953935	0	4980.849	-4978.91111111112	-13925.8444444445
44300.9194955671	0	4978.953	-4977.12592592594	-13928.7037037037
44300.9194957523	0	4977.168	-4975.42962962964	-13931.4814814815
44300.9194959375	0	4975.472	-4974.25185185186	-13934
44300.9194961111	0	4974.294	-4973.74074074075	-13936.5481481482
44300.9194962963	0	4973.783	-4973.62962962964	-13938.9925925926
44300.9194964699	0	4973.672	-4974.01481481483	-13941.3703703704
44300.9194966551	0	4974.057	-4974.88148148149	-13943.6888888889
44300.9194968403	0	4974.924	-4976.08148148149	-13945.762962963
44300.9194970139	0	4976.124	-4977.55555555557	-13947.8962962963
44300.9194971991	0	4977.598	-4979.03703703705	-13950.0074074074
44300.9194973727	0	4979.079	-4980.40000000001	-13951.8592592593
44300.9194975579	0	4980.442	-4981.77037037038	-13953.7259259259
44300.9194977431	0	4981.812	-4982.89629629631	-13955.2814814815
44300.9194979167	0	4982.938	-4983.86666666668	-13956.8888888889
44300.9194981019	0	4983.908	-4984.62222222223	-13958.2296296297
44300.9194982755	0	4984.664	-4985.17037037038	-13959.6
44300.9194984607	0	4985.212	-4985.48148148149	-13961.0666666667
44300.9194986458	0	4985.523	-4985.54814814816	-13962.3481481482
44300.9194988194	0	4985.59	-4985.3851851852	-13963.5259259259
44300.9194990046	0	4985.427	-4985.14074074075	-13964.2074074074
44300.9194991782	0	4985.183	-4984.85185185186	-13964.8370370371
44300.9194993634	0	4984.894	-4984.33333333334	-13965.3703703704
44300.9194995486	0	4984.375	-4983.84444444446	-13965.6814814815
44300.9194997222	0	4983.886	-4983.22962962964	-13966.0074074074
44300.9194999074	0	4983.271	-4982.77777777779	-13966.2814814815
44300.919500081	0	4982.819	-4982.40000000001	-13966.6222222222
44300.9195002662	0	4982.441	-4982.31111111112	-13967.0518518519
44300.9195004514	0	4982.352	-4982.44444444446	-13967.4
44300.919500625	0	4982.485	-4983.02222222223	-13967.7185185185
44300.9195008102	0	4983.063	-4983.7851851852	-13968.1407407408
44300.9195009954	0	4983.826	-4984.85185185186	-13968.7333333334
44300.919501169	0	4984.893	-4985.9851851852	-13969.4814814815
44300.9195013542	0	4986.026	-4986.92592592594	-13970.1925925926
44300.9195015278	0	4986.967	-4987.85925925927	-13971.2222222222
44300.919501713	0	4987.9	-4988.65185185186	-13972.3481481482
44300.9195018866	0	4988.693	-4989.05925925927	-13973.5777777778
44300.9195020718	0	4989.1	-4989.20740740742	-13975.4074074074
44300.9195022569	0	4989.248	-4989.25185185186	-13977.2888888889
44300.9195024306	0	4989.292	-4989.22222222223	-13979.5703703704
44300.9195026157	0	4989.262	-4989.16296296298	-13981.8888888889
44300.9195027894	0	4989.203	-4988.97777777779	-13984.7407407408
44300.9195029745	0	4989.018	-4988.80740740742	-13987.7407407408
44300.9195031597	0	4988.848	-4988.67407407409	-13990.7333333334
44300.9195033333	0	4988.715	-4988.62962962964	-13994.1185185185
44300.9195035185	0	4988.671	-4988.65925925927	-13997.4296296297
44300.9195036921	0	4988.701	-4988.65925925927	-14001.1259259259
44300.9195038773	0	4988.701	-4988.69629629631	-14004.9703703704
44300.9195040625	0	4988.738	-4988.86666666668	-14008.8222222222
44300.9195042477	0	4988.908	-4989.23703703705	-14013.0666666667
44300.9195044213	0	4989.278	-4989.76296296297	-14016.9555555556
44300.9195045949	0	4989.804	-4990.40740740742	-14021.1185185185
44300.9195047801	0	4990.448	-4991.43703703705	-14025.2148148148
44300.9195049653	0	4991.478	-4992.17037037038	-14028.9555555556
44300.9195051389	0	4992.211	-4992.54074074075	-14033.2
44300.9195053241	0	4992.581	-4992.42962962964	-14037.2888888889
44300.9195054977	0	4992.47	-4991.95555555557	-14041.6962962963
44300.9195056829	0	4991.996	-4991.25925925927	-14046.1481481482
44300.9195058681	0	4991.3	-4990.5925925926	-14050.3185185185
44300.9195060417	0	4990.633	-4990.20740740742	-14054.8518518519
44300.9195062269	0	4990.248	-4990.37777777779	-14059.0814814815
44300.9195064005	0	4990.418	-4991.20740740742	-14063.4518518519
44300.9195065856	0	4991.248	-4992.55555555557	-14067.6370370371
44300.9195067708	0	4992.596	-4993.89629629631	-14071.6
44300.9195069444	0	4993.937	-4995.31851851853	-14075.7037037037
44300.9195071296	0	4995.359	-4996.50370370371	-14079.5925925926
44300.9195073032	0	4996.544	-4997.71111111112	-14083.8222222222
44300.9195074884	0	4997.751	-4998.86666666668	-14088.0074074074
44300.9195076736	0	4998.907	-5000.00740740742	-14091.9407407408
44300.9195078472	0	5000.048	-5001.00740740742	-14096.1037037037
44300.9195080324	0	5001.048	-5001.61481481483	-14100.1481481482
44300.919508206	0	5001.655	-5001.95555555557	-14104.4592592593
44300.9195083912	0	5001.996	-5002.04444444445	-14108.5481481482
44300.9195085764	0	5002.085	-5002.18518518519	-14112.4148148148
44300.91950875	0	5002.226	-5002.62222222223	-14116.6074074074
44300.9195089352	0	5002.663	-5003.47407407408	-14120.8444444445
44300.9195091088	0	5003.515	-5004.60000000001	-14124.8148148148
44300.919509294	0	5004.641	-5006.1925925926	-14129.1037037037
44300.9195094792	0	5006.234	-5007.95555555556	-14133
44300.9195096528	0	5007.997	-5009.85185185186	-14137.1555555556
44300.919509838	0	5009.893	-5011.72592592593	-14141.562962963
44300.9195100116	0	5011.767	-5013.2888888889	-14145.562962963
44300.9195101968	0	5013.33	-5014.71851851853	-14150.2518518519
44300.9195103819	0	5014.76	-5015.85185185186	-14154.4888888889
44300.9195105556	0	5015.893	-5016.83703703705	-14159.1037037037
44300.9195107407	0	5016.878	-5017.34074074075	-14163.1333333334
44300.9195109144	0	5017.382	-5018.20740740742	-14167.6666666667
44300.9195110995	0	5018.249	-5019.26666666668	-14172.2074074074
44300.9195112847	0	5019.308	-5020.54074074075	-14175.9925925926
44300.9195114583	0	5020.582	-5021.97777777779	-14180.4592592593
44300.9195116435	0	5022.019	-5023.58518518519	-14184.8814814815
44300.9195118287	0	5023.626	-5025.2962962963	-14189.3555555556
44300.9195120023	0	5025.337	-5026.80000000001	-14193.6962962963
44300.9195121875	0	5026.841	-5028.26666666667	-14197.9111111111
44300.9195123611	0	5028.308	-5029.45925925927	-14202.4370370371
44300.9195125463	0	5029.501	-5030.31851851853	-14206.4444444445
44300.9195127199	0	5030.36	-5031.22222222223	-14210.9037037037
44300.9195129051	0	5031.264	-5032.2962962963	-14215.3481481482
44300.9195130903	0	5032.338	-5033.27407407408	-14219.7037037037
44300.9195132639	0	5033.316	-5034.17777777779	-14224.5111111111
44300.9195134491	0	5034.22	-5035.00740740741	-14229.3555555556
44300.9195136227	0	5035.05	-5035.65185185186	-14234.4888888889
44300.9195138079	0	5035.694	-5036.73333333334	-14240.1259259259
44300.9195139931	0	5036.775	-5037.98518518519	-14245.4740740741
44300.9195141667	0	5038.027	-5039.76296296297	-14251.4
44300.9195143519	0	5039.805	-5041.95555555556	-14257.1037037037
44300.9195145255	0	5041.998	-5044.82222222223	-14263.2222222222
44300.9195147107	0	5044.865	-5047.91111111112	-14269.2444444445
44300.9195148958	0	5047.954	-5050.71851851852	-14274.9481481482
44300.9195150694	0	5050.761	-5053.48148148149	-14280.9037037037
44300.9195152546	0	5053.524	-5055.94074074075	-14286.8888888889
44300.9195154282	0	5055.983	-5058.25925925926	-14292.6814814815
44300.9195156134	0	5058.302	-5060.88888888889	-14298.8074074074
44300.9195157986	0	5060.932	-5063.40740740741	-14304.6444444445
44300.9195159722	0	5063.451	-5066.20000000001	-14310.9777777778
44300.9195161574	0	5066.244	-5068.72592592593	-14317.4
44300.919516331	0	5068.77	-5070.8	-14323.3259259259
44300.9195165162	0	5070.844	-5073.06666666667	-14330.0888888889
44300.9195167014	0	5073.111	-5075.05925925926	-14336.4444444445
44300.919516875	0	5075.104	-5076.88888888889	-14343.1481481482
44300.9195170602	0	5076.934	-5078.71111111112	-14349.4814814815
44300.9195172338	0	5078.756	-5081.08888888889	-14356.1185185185
44300.919517419	0	5081.134	-5083.91851851852	-14362.5851851852
44300.9195176042	0	5083.964	-5086.83703703704	-14368.2962962963
44300.9195177778	0	5086.883	-5090.61481481482	-14374.2962962963
44300.919517963	0	5090.661	-5094.94814814815	-14380.0074074074
44300.9195181366	0	5094.994	-5100.26666666667	-14386.1111111111
44300.9195183218	0	5100.313	-5106.0962962963	-14392.3037037037
44300.9195185069	0	5106.143	-5111.88148148149	-14398.0962962963
44300.9195186806	0	5111.928	-5118.08888888889	-14404.4148148148
44300.9195188657	0	5118.135	-5123.56296296297	-14410.5185185185
44300.9195190394	0	5123.609	-5127.65925925926	-14416.1407407408
44300.9195192245	0	5127.705	-5131.08148148149	-14422.4074074074
44300.9195194097	0	5131.127	-5133.3925925926	-14428.4592592593
44300.9195195833	0	5133.438	-5135.1925925926	-14434.7111111111
44300.9195197685	0	5135.238	-5136.82222222223	-14440.925925926
44300.9195199421	0	5136.868	-5138.82222222223	-14446.8814814815
44300.9195201273	0	5138.868	-5141.28148148149	-14453.2222222222
44300.9195203125	0	5141.327	-5143.91851851852	-14458.9407407408
44300.9195204861	0	5143.964	-5146.88148148149	-14464.8666666667
44300.9195206713	0	5146.927	-5149.91111111111	-14470.125925926
44300.9195208449	0	5149.957	-5152.61481481482	-14474.9703703704
44300.9195210301	0	5152.661	-5155.82962962963	-14480.3407407408
44300.9195212153	0	5155.876	-5159.05925925926	-14484.8814814815
44300.9195213889	0	5159.106	-5163.37037037037	-14490.125925926
44300.9195215741	0	5163.417	-5167.85925925926	-14495.1555555556
44300.9195217477	0	5167.906	-5173.08888888889	-14500.8148148148
44300.9195219329	0	5173.136	-5178.25925925926	-14506.5703703704
44300.9195221181	0	5178.306	-5182.71851851852	-14511.9481481482
44300.9195222917	0	5182.765	-5186.55555555556	-14517.4962962963
44300.9195224768	0	5186.602	-5189.4962962963	-14523.2148148148
44300.9195226505	0	5189.543	-5191.82222222222	-14528.7037037037
44300.9195228356	0	5191.869	-5193.60740740741	-14534.1333333334
44300.9195230208	0	5193.654	-5194.76296296297	-14538.1481481482
44300.9195231944	0	5194.81	-5195.77777777778	-14542.9555555556
44300.9195233796	0	5195.825	-5197.17037037037	-14548.1259259259
44300.9195235532	0	5197.218	-5198.45925925926	-14553.2962962963
44300.9195237384	0	5198.507	-5199.40740740741	-14558.5703703704
44300.919523912	0	5199.455	-5200.54074074074	-14563.8296296297
44300.9195240972	0	5200.588	-5202.05185185185	-14569.2444444445
44300.9195242824	0	5202.099	-5203.97037037037	-14574.3185185185
44300.919524456	0	5204.018	-5206.54074074074	-14579.8962962963
44300.9195246412	0	5206.588	-5209.36296296297	-14585.962962963
44300.9195248264	0	5209.41	-5212.12592592593	-14591.9925925926
44300.919525	0	5212.173	-5215.02962962963	-14598.2814814815
44300.9195251852	0	5215.077	-5217.6	-14604.4222222222
44300.9195253588	0	5217.647	-5220.17777777778	-14610.8666666667
44300.919525544	0	5220.225	-5222.88888888889	-14617.3037037037
44300.9195257292	0	5222.936	-5225.66666666667	-14623.2814814815
44300.9195259028	0	5225.714	-5228.8	-14629.2518518519
44300.919526088	0	5228.847	-5231.92592592593	-14634.7777777778
44300.9195262616	0	5231.973	-5235.42962962963	-14640.4814814815
44300.9195264468	0	5235.477	-5239.08888888889	-14646.3259259259
44300.9195266204	0	5239.136	-5242.31851851852	-14651.3777777778
44300.9195268056	0	5242.366	-5245.77037037037	-14656.6740740741
44300.9195269907	0	5245.818	-5249.08888888889	-14661.7259259259
44300.9195271644	0	5249.137	-5252.9037037037	-14666.7925925926
44300.9195273495	0	5252.952	-5257.14814814815	-14671.6888888889
44300.9195275347	0	5257.196	-5261.67407407407	-14676.0148148148
44300.9195277083	0	5261.722	-5266.76296296296	-14680.6518518519
44300.9195278935	0	5266.811	-5271.43703703704	-14685.1481481482
44300.9195280671	0	5271.485	-5276.20740740741	-14690.1407407408
44300.9195282523	0	5276.255	-5280.61481481482	-14694.9481481482
44300.9195284259	0	5280.662	-5284.27407407407	-14699.2074074074
44300.9195286111	0	5284.321	-5287.6962962963	-14703.6370370371
44300.9195287963	0	5287.743	-5290.8	-14708.0444444445
44300.9195289699	0	5290.847	-5293.36296296296	-14711.9703703704
44300.9195291551	0	5293.41	-5295.97777777778	-14716.1037037037
44300.9195293287	0	5296.025	-5298.4962962963	-14719.8370370371
44300.9195295139	0	5298.544	-5301.19259259259	-14723.5037037037
44300.9195296991	0	5301.24	-5303.80740740741	-14726.9111111111
44300.9195298727	0	5303.855	-5306.58518518519	-14730.1777777778
44300.9195300579	0	5306.633	-5309.52592592593	-14733.4444444445
44300.9195302431	0	5309.574	-5312.2962962963	-14736.3037037037
44300.9195304167	0	5312.344	-5315.21481481482	-14739.1407407408
44300.9195306019	0	5315.263	-5317.88888888889	-14741.6
44300.9195307755	0	5317.937	-5320.77037037037	-14744.2888888889
44300.9195309607	0	5320.818	-5323.59259259259	-14747.0962962963
44300.9195311343	0	5323.64	-5325.82962962963	-14749.8
44300.9195313194	0	5325.877	-5327.74074074074	-14752.8074074074
44300.9195315046	0	5327.788	-5329.1037037037	-14755.6296296296
44300.9195316782	0	5329.151	-5330.14074074074	-14758.9407407408
44300.9195318634	0	5330.188	-5330.54814814815	-14762.2296296296
44300.919532037	0	5330.595	-5330.54814814815	-14765.2666666667
44300.9195322222	0	5330.595	-5330.17037037037	-14768.3703703704
44300.9195324074	0	5330.217	-5329.44444444445	-14771.2740740741
44300.919532581	0	5329.491	-5328.81481481482	-14774.3925925926
44300.9195327662	0	5328.861	-5328.50370370371	-14777.6148148148
44300.9195329514	0	5328.55	-5328.44444444445	-14780.6074074074
44300.919533125	0	5328.491	-5328.4962962963	-14783.9037037037
44300.9195333102	0	5328.543	-5328.54814814815	-14787.0740740741
44300.9195334838	0	5328.595	-5328.78518518519	-14790.6962962963
44300.919533669	0	5328.832	-5329.21481481482	-14794.4370370371
44300.9195338542	0	5329.262	-5329.72592592593	-14798.1333333334
44300.9195340278	0	5329.773	-5330.30370370371	-14802.1481481482
44300.919534213	0	5330.351	-5331.05925925926	-14806.3407407408
44300.9195343866	0	5331.107	-5331.92592592593	-14810.2814814815
44300.9195345718	0	5331.974	-5332.93333333334	-14814.5333333334
44300.9195347569	0	5332.981	-5333.96296296296	-14818.4814814815
44300.9195349306	0	5334.011	-5335.2962962963	-14822.6740740741
44300.9195351157	0	5335.344	-5336.8	-14826.5333333334
44300.9195352894	0	5336.848	-5338.84444444445	-14830.4370370371
44300.9195354745	0	5338.892	-5341.32592592593	-14834.4222222222
44300.9195356597	0	5341.373	-5343.71111111111	-14838.3925925926
44300.9195358333	0	5343.758	-5345.99259259259	-14842.6296296297
44300.9195360185	0	5346.039	-5347.87407407408	-14846.7407407408
44300.9195361921	0	5347.92	-5349.50370370371	-14851.1777777778
44300.9195363773	0	5349.55	-5351.00740740741	-14855.8666666667
44300.9195365509	0	5351.054	-5352.37777777778	-14860.4148148148
44300.9195367361	0	5352.424	-5353.95555555556	-14865.1481481482
44300.9195369213	0	5354.002	-5355.84444444445	-14869.5111111111
44300.9195371065	0	5355.891	-5358.22222222222	-14874.2148148148
44300.9195372801	0	5358.269	-5360.79259259259	-14878.9333333334
44300.9195374653	0	5360.839	-5363.24444444445	-14883.3703703704
44300.9195376389	0	5363.291	-5365.65185185185	-14887.9555555556
44300.9195378241	0	5365.698	-5368.04444444445	-14892.4
44300.9195379977	0	5368.091	-5370.57037037037	-14897.3111111111
44300.9195381829	0	5370.617	-5372.62222222222	-14902.1407407408
44300.9195383565	0	5372.669	-5374.7037037037	-14907.5259259259
44300.9195385417	0	5374.75	-5376.71111111111	-14913.0888888889
44300.9195387268	0	5376.757	-5378.74074074074	-14918.5185185185
44300.9195389005	0	5378.787	-5381.08888888889	-14924.2814814815
44300.9195390856	0	5381.135	-5384.07407407407	-14929.8296296297
44300.9195392708	0	5384.12	-5387.42222222222	-14934.7111111111
44300.9195394444	0	5387.468	-5391.88148148148	-14939.7555555556
44300.9195396296	0	5391.927	-5396.6962962963	-14944.4888888889
44300.9195398032	0	5396.742	-5402.08888888889	-14949.6296296297
44300.9195399884	0	5402.135	-5407.55555555556	-14954.6740740741
44300.9195401736	0	5407.602	-5411.82222222222	-14958.9259259259
44300.9195403472	0	5411.869	-5415.54074074074	-14963.6592592593
44300.9195405324	0	5415.588	-5418.36296296296	-14968.0074074074
44300.919540706	0	5418.41	-5421.25925925926	-14972.8592592593
44300.9195408912	0	5421.306	-5424.17777777778	-14977.8814814815
44300.9195410764	0	5424.225	-5427.14074074074	-14982.8814814815
44300.91954125	0	5427.188	-5430.24444444444	-14988.5185185185
44300.9195414352	0	5430.292	-5433.14814814815	-14993.7777777778
44300.9195416088	0	5433.196	-5436.57777777778	-14999.5185185185
44300.919541794	0	5436.626	-5440.39259259259	-15005.1555555556
44300.9195419792	0	5440.441	-5444.46666666667	-15010.2814814815
44300.9195421528	0	5444.515	-5449.48888888889	-15016.0296296297
44300.919542338	0	5449.537	-5454.76296296296	-15021.5185185185
44300.9195425116	0	5454.811	-5460.43703703704	-15027.2444444445
44300.9195426968	0	5460.485	-5465.82962962963	-15032.962962963
44300.9195428704	0	5465.878	-5470.48888888889	-15038.0518518519
44300.9195430556	0	5470.537	-5475.00740740741	-15043.6
44300.9195432407	0	5475.056	-5479.02962962963	-15049.0370370371
44300.9195434144	0	5479.078	-5483.25185185185	-15055.0074074074
44300.9195435995	0	5483.3	-5487.40740740741	-15060.9555555556
44300.9195437847	0	5487.456	-5491.4	-15066.5851851852
44300.9195439583	0	5491.449	-5495.65185185185	-15072.6296296297
44300.9195441435	0	5495.701	-5500.01481481481	-15078.4296296297
44300.9195443171	0	5500.064	-5504.82222222222	-15084.6370370371
44300.9195445023	0	5504.871	-5510.05925925926	-15091
44300.9195446875	0	5510.108	-5514.85925925926	-15096.9111111111
44300.9195448611	0	5514.908	-5519.76296296296	-15102.9407407408
44300.9195450463	0	5519.812	-5524.15555555555	-15108.3925925926
44300.9195452199	0	5524.205	-5528.65185185185	-15114.0444444445
44300.9195454051	0	5528.701	-5532.93333333333	-15119.9925925926
44300.9195455787	0	5532.982	-5536.72592592592	-15125.8148148148
44300.9195457639	0	5536.775	-5540.6	-15132.0666666667
44300.9195459491	0	5540.649	-5544.17037037037	-15137.8740740741
44300.9195461343	0	5544.219	-5548.02222222222	-15144.1851851852
44300.9195463079	0	5548.071	-5551.97037037037	-15150.7037037037
44300.9195464931	0	5552.019	-5555.8	-15156.7259259259
44300.9195466667	0	5555.849	-5560.17777777778	-15163.0444444445
44300.9195468519	0	5560.227	-5564.64444444444	-15169.3333333334
44300.9195470255	0	5564.694	-5569.47407407407	-15175.9481481482
44300.9195472107	0	5569.524	-5573.77777777778	-15181.8740740741
44300.9195473843	0	5573.828	-5578.32592592592	-15188.0962962963
44300.9195475694	0	5578.376	-5582.93333333333	-15194.162962963
44300.9195477546	0	5582.983	-5587.34074074074	-15199.9703703704
44300.9195479282	0	5587.39	-5591.84444444444	-15206.3925925926
44300.9195481134	0	5591.894	-5596.12592592593	-15212.8666666667
44300.9195482986	0	5596.175	-5599.77037037037	-15218.8222222222
44300.9195484722	0	5599.819	-5603.58518518518	-15225.2
44300.9195486574	0	5603.634	-5607.08888888889	-15231.2074074074
44300.919548831	0	5607.138	-5610.72592592592	-15237.6666666667
44300.9195490162	0	5610.775	-5614.51111111111	-15244.1703703704
44300.9195491898	0	5614.56	-5618.23703703704	-15250.2222222222
44300.919549375	0	5618.286	-5622.60740740741	-15256.5925925926
44300.9195495602	0	5622.656	-5626.97037037037	-15262.5703703704
44300.9195497338	0	5627.019	-5632.14074074074	-15269
44300.919549919	0	5632.189	-5637.60740740741	-15275.4370370371
44300.9195500926	0	5637.656	-5642.85925925926	-15281.1851851852
44300.9195502778	0	5642.908	-5648.36296296296	-15287.2888888889
44300.919550463	0	5648.412	-5653.32592592592	-15293.2148148148
44300.9195506366	0	5653.375	-5658.22962962963	-15299.7851851852
44300.9195508218	0	5658.279	-5662.57777777778	-15306.162962963
44300.9195510069	0	5662.627	-5666.22222222222	-15311.9407407408
44300.9195511806	0	5666.271	-5669.55555555555	-15318.0888888889
44300.9195513657	0	5669.604	-5672.21481481481	-15324.0518518519
44300.9195515509	0	5672.263	-5675.06666666667	-15330.5851851852
44300.9195517245	0	5675.115	-5677.59259259259	-15336.9037037037
44300.9195519097	0	5677.641	-5679.88888888889	-15342.6
44300.9195520833	0	5679.937	-5682.46666666667	-15348.4962962963
44300.9195522685	0	5682.515	-5684.63703703704	-15353.8
44300.9195524421	0	5684.685	-5686.58518518518	-15358.9925925926
44300.9195526273	0	5686.633	-5688.15555555555	-15363.7851851852
44300.9195528125	0	5688.203	-5689.21481481481	-15368.1333333334
44300.9195529861	0	5689.262	-5689.94814814815	-15372.6370370371
44300.9195531713	0	5689.995	-5690.27407407407	-15376.8370370371
44300.9195533449	0	5690.321	-5690.13333333333	-15381.1333333334
44300.9195535301	0	5690.18	-5689.53333333333	-15385.3481481482
44300.9195537153	0	5689.58	-5688.43703703704	-15389.2222222222
44300.9195538889	0	5688.484	-5686.98518518518	-15393.2962962963
44300.9195540741	0	5687.032	-5685.51851851852	-15397.0370370371
44300.9195542477	0	5685.565	-5683.74074074074	-15401.0518518519
44300.9195544329	0	5683.787	-5681.71111111111	-15405.0444444445
44300.9195546065	0	5681.757	-5679.94074074074	-15408.6962962963
44300.9195547917	0	5679.987	-5678.15555555556	-15412.5037037037
44300.9195549768	0	5678.202	-5676.55555555555	-15416.0148148148
44300.9195551505	0	5676.602	-5675.0962962963	-15419.5185185185
44300.9195553356	0	5675.143	-5674.01481481481	-15422.9037037037
44300.9195555208	0	5674.062	-5673.41481481481	-15425.7407407408
44300.9195556944	0	5673.462	-5673.15555555556	-15428.5481481482
44300.9195558796	0	5673.203	-5673.19259259259	-15430.9777777778
44300.9195560532	0	5673.24	-5673.57777777778	-15433.2592592593
44300.9195562384	0	5673.625	-5674.33333333333	-15435.1037037037
44300.9195564236	0	5674.381	-5675.26666666667	-15436.4074074074
44300.9195565972	0	5675.314	-5676.42222222222	-15437.4962962963
44300.9195567824	0	5676.47	-5677.67407407407	-15438.2518518519
44300.919556956	0	5677.722	-5678.85185185185	-15438.6222222222
44300.9195571412	0	5678.9	-5680.14814814815	-15438.7259259259
44300.9195573264	0	5680.196	-5681.16296296296	-15438.5925925926
44300.9195575	0	5681.211	-5682	-15438.3185185185
44300.9195576852	0	5682.048	-5682.57037037037	-15437.9333333334
44300.9195578588	0	5682.618	-5682.78518518518	-15437.5777777778
44300.919558044	0	5682.833	-5682.78518518518	-15437.2
44300.9195582292	0	5682.833	-5682.67407407407	-15436.7925925926
44300.9195584028	0	5682.722	-5682.3037037037	-15436.1333333334
44300.919558588	0	5682.352	-5681.85925925926	-15435.4370370371
44300.9195587616	0	5681.908	-5681.52592592592	-15434.5925925926
44300.9195589468	0	5681.575	-5681.45185185185	-15433.5185185185
44300.9195591204	0	5681.501	-5681.62222222222	-15432.5481481482
44300.9195593056	0	5681.671	-5682.11111111111	-15431.5333333334
44300.9195594907	0	5682.16	-5682.8962962963	-15430.5481481482
44300.9195596644	0	5682.945	-5683.78518518518	-15429.5851851852
44300.9195598495	0	5683.834	-5684.78518518518	-15428.3037037037
44300.9195600231	0	5684.834	-5685.74814814815	-15426.9185185185
44300.9195602083	0	5685.797	-5686.85925925926	-15425.3481481482
44300.9195603935	0	5686.908	-5687.8962962963	-15423.9481481482
44300.9195605671	0	5687.945	-5688.82962962963	-15422.8222222222
44300.9195607523	0	5688.878	-5689.40740740741	-15422.1333333333
44300.9195609375	0	5689.456	-5689.9037037037	-15421.762962963
44300.9195611111	0	5689.952	-5690.22962962963	-15421.6592592593
44300.9195612963	0	5690.278	-5690.34074074074	-15421.6592592593
44300.9195614699	0	5690.389	-5690.37777777778	-15421.8074074074
44300.9195616551	0	5690.426	-5690.12592592593	-15422.1259259259
44300.9195618403	0	5690.174	-5689.75555555556	-15422.6592592593
44300.9195620139	0	5689.804	-5689.20740740741	-15423.4518518519
44300.9195621991	0	5689.256	-5688.74814814815	-15424.3703703704
44300.9195623727	0	5688.797	-5688.2962962963	-15425.6
44300.9195625579	0	5688.345	-5687.85925925926	-15426.7925925926
44300.9195627315	0	5687.908	-5687.68148148148	-15428.3185185185
44300.9195629167	0	5687.73	-5687.73333333333	-15430.0592592593
44300.9195631019	0	5687.782	-5688.25925925926	-15431.8074074074
44300.9195632755	0	5688.308	-5689.24444444444	-15433.8370370371
44300.9195634607	0	5689.293	-5690.51851851852	-15436.162962963
44300.9195636343	0	5690.567	-5691.77777777778	-15438.4296296296
44300.9195638194	0	5691.826	-5693.12592592593	-15440.9111111111
44300.9195640046	0	5693.174	-5694.13333333333	-15443.1703703704
44300.9195641782	0	5694.181	-5694.93333333333	-15445.4222222222
44300.9195643634	0	5694.981	-5695.18518518519	-15447.4888888889
44300.919564537	0	5695.233	-5695.13333333333	-15449.4148148148
44300.9195647222	0	5695.181	-5694.99259259259	-15451.7851851852
44300.9195649074	0	5695.04	-5694.84444444444	-15454.0740740741
44300.919565081	0	5694.892	-5694.87407407407	-15456.6518518519
44300.9195652662	0	5694.922	-5695.03703703704	-15459.762962963
44300.9195654514	0	5695.085	-5695.35555555556	-15462.7777777778
44300.919565625	0	5695.404	-5695.67407407407	-15466.3925925926
44300.9195658102	0	5695.723	-5695.96296296296	-15469.9407407408
44300.9195659838	0	5696.012	-5696.22222222222	-15473.9481481482
44300.919566169	0	5696.271	-5696.54074074074	-15478.0666666667
44300.9195663426	0	5696.59	-5697.38518518519	-15481.9851851852
44300.9195665278	0	5697.434	-5698.68148148148	-15486.1703703704
44300.919566713	0	5698.73	-5700.32592592593	-15490.0888888889
44300.9195668866	0	5700.374	-5702.32592592593	-15494.2444444445
44300.9195670718	0	5702.374	-5704.54074074074	-15498.4
44300.9195672454	0	5704.589	-5706.9037037037	-15502.5037037037
44300.9195674306	0	5706.952	-5709.28148148148	-15506.6962962963
44300.9195676157	0	5709.33	-5711.24444444444	-15510.562962963
44300.9195677894	0	5711.293	-5713.26666666667	-15514.6740740741
44300.9195679745	0	5713.315	-5715.0962962963	-15518.9407407408
44300.9195681482	0	5715.145	-5716.52592592593	-15523.1333333333
44300.9195683333	0	5716.575	-5717.2	-15527.8518518519
44300.9195685185	0	5717.249	-5717.4962962963	-15532.5037037037
44300.9195686921	0	5717.545	-5717.71851851852	-15537.6666666667
44300.9195688773	0	5717.767	-5718.13333333333	-15543.0074074074
44300.9195690625	0	5718.182	-5718.97777777778	-15548.1407407408
44300.9195692361	0	5719.026	-5720.64444444445	-15553.8296296296
44300.9195694213	0	5720.693	-5722.62962962963	-15559.1111111111
44300.9195695949	0	5722.678	-5725.23703703704	-15564.7925925926
44300.9195697801	0	5725.285	-5728.19259259259	-15570.5777777778
44300.9195699653	0	5728.241	-5730.91111111111	-15575.8666666667
44300.9195701389	0	5730.96	-5733.70370370371	-15581.3555555556
44300.9195703241	0	5733.753	-5736.19259259259	-15586.0962962963
44300.9195704977	0	5736.242	-5738.90370370371	-15590.9111111111
44300.9195706829	0	5738.953	-5741.72592592593	-15595.7555555556
44300.9195708565	0	5741.775	-5744.8	-15600.6
44300.9195710417	0	5744.849	-5747.93333333333	-15605.8592592593
44300.9195712268	0	5747.982	-5750.43703703704	-15611.0148148148
44300.9195714005	0	5750.486	-5752.71111111111	-15616.6148148148
44300.9195715856	0	5752.76	-5754.79259259259	-15622.5111111111
44300.9195717708	0	5754.841	-5756.55555555556	-15628.0518518519
44300.9195719444	0	5756.604	-5758.06666666667	-15633.5555555556
44300.9195721296	0	5758.115	-5759.33333333333	-15638.4
44300.9195723032	0	5759.382	-5760.8962962963	-15643.3777777778
44300.9195724884	0	5760.945	-5762.37777777778	-15647.5925925926
44300.919572662	0	5762.426	-5763.42222222222	-15651.1851851852
44300.9195728472	0	5763.47	-5764.59259259259	-15654.962962963
44300.9195730324	0	5764.64	-5765.88888888889	-15658.4518518519
44300.919573206	0	5765.936	-5767.34074074074	-15662.5481481482
44300.9195733912	0	5767.388	-5768.99259259259	-15666.8592592593
44300.9195735764	0	5769.04	-5770.84444444444	-15670.6444444445
44300.91957375	0	5770.892	-5773.85925925926	-15675.3259259259
44300.9195739352	0	5773.907	-5776.25925925926	-15679.3481481482
44300.9195741088	0	5776.307	-5779.03703703704	-15683.8962962963
44300.919574294	0	5779.085	-5781.40740740741	-15688.2740740741
44300.9195744792	0	5781.455	-5783.20740740741	-15691.9851851852
44300.9195746528	0	5783.255	-5785.06666666667	-15696.0814814815
44300.919574838	0	5785.114	-5786.7037037037	-15700.4814814815
44300.9195750116	0	5786.751	-5788.39259259259	-15705.4666666667
44300.9195751968	0	5788.44	-5790.08888888889	-15710.8
44300.9195753704	0	5790.136	-5791.64444444444	-15716.0962962963
44300.9195755556	0	5791.692	-5793.34074074074	-15721.1481481482
44300.9195757407	0	5793.388	-5795.56296296296	-15726.2370370371
44300.9195759144	0	5795.61	-5798.13333333333	-15731.3777777778
44300.9195760995	0	5798.18	-5801.05185185185	-15737.2666666667
44300.9195762731	0	5801.099	-5803.86666666667	-15742.9037037037
44300.9195764583	0	5803.914	-5807.08148148148	-15748.7555555556
44300.9195766435	0	5807.129	-5810.19259259259	-15753.5407407408
44300.9195768171	0	5810.24	-5814.4	-15758.9407407408
44300.9195770023	0	5814.447	-5818.79259259259	-15764.2148148148
44300.9195771759	0	5818.84	-5823.28148148148	-15769.7851851852
44300.9195773611	0	5823.329	-5827.64444444444	-15775.7111111111
44300.9195775463	0	5827.692	-5830.8962962963	-15781.3407407408
44300.9195777199	0	5830.944	-5833.5037037037	-15787.6814814815
44300.9195779051	0	5833.551	-5835.26666666667	-15793.8888888889
44300.9195780787	0	5835.314	-5836.59259259259	-15799.3555555556
44300.9195782639	0	5836.64	-5838.03703703704	-15804.9777777778
44300.9195784491	0	5838.084	-5839.66666666667	-15810.0222222222
44300.9195786227	0	5839.714	-5842.21481481481	-15815.3111111111
44300.9195788079	0	5842.262	-5845.25185185185	-15820.3555555556
44300.9195789815	0	5845.299	-5848.48888888889	-15825.3333333333
44300.9195791667	0	5848.536	-5852.12592592593	-15830.5481481482
44300.9195793519	0	5852.173	-5855.91851851852	-15835.837037037
44300.9195795255	0	5855.966	-5860.14074074074	-15841.5185185185
44300.9195797107	0	5860.188	-5864.52592592593	-15847.162962963
44300.9195798843	0	5864.573	-5868.85185185185	-15852.6740740741
44300.9195800694	0	5868.899	-5873.77037037037	-15858.7185185185
44300.9195802546	0	5873.818	-5878.35555555556	-15864.2814814815
44300.9195804282	0	5878.403	-5883.22962962963	-15870.3777777778
44300.9195806134	0	5883.277	-5887.2	-15876.1407407408
44300.9195807986	0	5887.247	-5890.40740740741	-15881.6814814815
44300.9195809722	0	5890.454	-5893.6	-15887.6518518519
44300.9195811574	0	5893.647	-5896.52592592593	-15893.1111111111
44300.919581331	0	5896.573	-5899.57037037037	-15899.0296296296
44300.9195815162	0	5899.617	-5902.63703703704	-15905.0518518519
44300.9195816898	0	5902.684	-5905.6	-15910.837037037
[truncated: 5,704 more rows]
