# Supplementary material for: Near-infrared manipulation of multiple neuronal populations via trichromatic upconversion
Source: Nat Commun. 2021 Sep 27;12:5662. doi: 10.1038/s41467-021-25993-7 (PMC8476604; doi:10.1038/s41467-021-25993-7)
Supplement: Supplementary file 7 — Source Data [file 41467_2021_25993_MOESM7_ESM.zip › Source Data/SI 31/980/1_3.csv]

DateTime	xPosComp	yPosComp	xPos	yPos
44300.9026998264	0	2662.579	-2535.37777777777	-2953.0962962963
44300.9027000116	0	2664.453	-2537.45925925926	-2957.12592592593
44300.9027001852	0	2666.534	-2539.73333333333	-2960.8962962963
44300.9027003704	0	2668.808	-2542.18518518518	-2964.26666666667
44300.9027005556	0	2671.26	-2544.94814814814	-2967.62222222223
44300.9027007292	0	2674.023	-2547.62222222222	-2970.55555555556
44300.9027009144	0	2676.697	-2550.52592592592	-2973.62962962964
44300.9027010995	0	2679.601	-2553.57777777777	-2976.4962962963
44300.9027012731	0	2682.653	-2556.87407407407	-2978.82962962964
44300.9027014583	0	2685.949	-2560.82222222222	-2981.13333333334
44300.9027016319	0	2689.897	-2564.98518518518	-2983.17037037038
44300.9027018171	0	2694.06	-2569.74814814814	-2985.18518518519
44300.9027019907	0	2698.823	-2574.62222222222	-2987.10370370371
44300.9027021759	0	2703.697	-2580.66666666666	-2989.32592592593
44300.9027023611	0	2709.741	-2587.02962962963	-2991.54074074075
44300.9027025347	0	2716.104	-2592.97777777777	-2993.65185185186
44300.9027027199	0	2722.052	-2598.67407407407	-2995.61481481482
44300.9027029051	0	2727.748	-2602.93333333333	-2997.16296296297
44300.9027030787	0	2732.007	-2606.35555555555	-2998.45925925927
44300.9027032639	0	2735.429	-2608.74814814814	-2999.46666666667
44300.9027034375	0	2737.822	-2610.29629629629	-3000.34074074075
44300.9027036227	0	2739.37	-2611.11111111111	-3000.93333333334
44300.9027037963	0	2740.185	-2611.74814814814	-3001.2888888889
44300.9027039815	0	2740.822	-2612.23703703703	-3001.42222222223
44300.9027041667	0	2741.311	-2612.39259259259	-3001.4888888889
44300.9027043403	0	2741.467	-2612.39259259259	-3001.4888888889
44300.9027045255	0	2741.467	-2612.39259259259	-3001.52592592593
44300.9027046991	0	2741.467	-2612.18518518518	-3001.37777777778
44300.9027048843	0	2741.26	-2611.97777777777	-3001.16296296297
44300.9027050694	0	2741.053	-2611.87407407407	-3000.78518518519
44300.9027052431	0	2740.949	-2612.05185185185	-3000.2962962963
44300.9027054282	0	2741.127	-2612.68148148148	-2999.71851851852
44300.9027056019	0	2741.757	-2613.66666666666	-2999.00000000001
44300.902705787	0	2742.742	-2615.0074074074	-2998.04444444445
44300.9027059722	0	2744.083	-2616.34814814814	-2996.86666666667
44300.9027061458	0	2745.424	-2617.43703703703	-2995.63703703704
44300.902706331	0	2746.513	-2618.31111111111	-2994.12592592593
44300.9027065046	0	2747.387	-2618.73333333333	-2992.70370370371
44300.9027066898	0	2747.809	-2618.73333333333	-2990.98518518519
44300.902706875	0	2747.809	-2618.33333333333	-2989.22222222223
44300.9027070486	0	2747.409	-2617.69629629629	-2987.4888888889
44300.9027072338	0	2746.772	-2616.79259259259	-2985.52592592593
44300.9027074074	0	2745.868	-2615.88148148148	-2983.67407407408
44300.9027075926	0	2744.957	-2614.97037037037	-2981.67407407408
44300.9027077778	0	2744.046	-2613.91851851851	-2979.74074074075
44300.9027079514	0	2742.994	-2612.71851851851	-2977.9925925926
44300.9027081366	0	2741.794	-2610.95555555555	-2976.00000000001
44300.9027083218	0	2740.031	-2609.05925925926	-2974.11851851852
44300.9027084954	0	2738.135	-2606.85925925926	-2972.17777777778
44300.9027086806	0	2735.935	-2604.7037037037	-2970.23703703704
44300.9027088542	0	2733.779	-2602.85925925926	-2968.40000000001
44300.9027090394	0	2731.935	-2601.02222222222	-2966.3925925926
44300.9027092245	0	2730.098	-2599.44444444444	-2964.42222222223
44300.9027093981	0	2728.52	-2598.3037037037	-2962.60000000001
44300.9027095833	0	2727.379	-2597.5037037037	-2960.7925925926
44300.9027097569	0	2726.579	-2596.85925925926	-2959.04444444445
44300.9027099421	0	2725.935	-2596.25185185185	-2957.37777777778
44300.9027101157	0	2725.328	-2595.82222222222	-2956.03703703704
44300.9027103009	0	2724.898	-2595.49629629629	-2954.77037037038
44300.9027104861	0	2724.572	-2595.37777777777	-2953.85925925927
44300.9027106597	0	2724.453	-2595.44444444444	-2953.16296296297
44300.9027108449	0	2724.52	-2595.76296296296	-2952.6962962963
44300.9027110185	0	2724.839	-2596.33333333333	-2952.62222222223
44300.9027112037	0	2725.409	-2597.17037037037	-2952.97037037038
44300.9027113889	0	2726.246	-2598.17037037037	-2953.6962962963
44300.9027115625	0	2727.246	-2599.02222222222	-2954.62962962964
44300.9027117477	0	2728.098	-2599.79259259259	-2955.83703703704
44300.9027119213	0	2728.868	-2600.18518518518	-2957.13333333334
44300.9027121065	0	2729.261	-2600.35555555555	-2958.75555555556
44300.9027122917	0	2729.431	-2600.34814814814	-2960.45185185186
44300.9027124653	0	2729.424	-2600.2	-2962.24444444445
44300.9027126505	0	2729.276	-2600.14814814814	-2964.22962962964
44300.9027128241	0	2729.224	-2600.05925925926	-2966.44444444445
44300.9027130093	0	2729.135	-2600.03703703703	-2969.12592592593
44300.9027131944	0	2729.113	-2600.02222222222	-2971.97777777778
44300.9027133681	0	2729.098	-2600.12592592592	-2975.23703703704
44300.9027135532	0	2729.202	-2600.13333333333	-2978.76296296297
44300.9027137268	0	2729.209	-2600.03703703703	-2982.31111111112
44300.902713912	0	2729.113	-2599.97777777777	-2986.4888888889
44300.9027140972	0	2729.054	-2599.97777777777	-2990.48148148149
44300.9027142708	0	2729.054	-2599.89629629629	-2994.8888888889
44300.902714456	0	2728.973	-2599.95555555555	-2999.41481481482
44300.9027146296	0	2729.032	-2600.17777777777	-3003.8962962963
44300.9027148148	0	2729.254	-2600.74074074074	-3008.96296296297
44300.902715	0	2729.817	-2601.41481481481	-3013.60000000001
44300.9027151736	0	2730.491	-2602.51851851851	-3019.02962962964
44300.9027153588	0	2731.595	-2604.19259259259	-3024.48148148149
44300.9027155324	0	2733.269	-2606.01481481481	-3029.81481481482
44300.9027157176	0	2735.091	-2608.22962962963	-3035.48148148149
44300.9027159028	0	2737.306	-2610.65185185185	-3041.05185185186
44300.9027160764	0	2739.728	-2613.02222222222	-3047.05185185186
44300.9027162616	0	2742.098	-2614.57037037037	-3052.68888888889
44300.9027164352	0	2743.646	-2615.17777777777	-3057.9925925926
44300.9027166204	0	2744.253	-2615.53333333333	-3063.62962962964
44300.9027168056	0	2744.609	-2615.7037037037	-3069.22962962964
44300.9027169792	0	2744.779	-2615.74814814814	-3075.45185185186
44300.9027171644	0	2744.823	-2615.61481481481	-3081.88148148149
44300.902717338	0	2744.69	-2615.42962962963	-3088.02962962964
44300.9027175231	0	2744.505	-2615.24444444444	-3094.42222222223
44300.9027177083	0	2744.32	-2615.15555555555	-3100.4962962963
44300.9027178819	0	2744.231	-2615.4	-3106.84444444445
44300.9027180671	0	2744.475	-2616.19259259259	-3113.33333333334
44300.9027182407	0	2745.268	-2617.06666666666	-3118.82222222223
44300.9027184259	0	2746.142	-2618.34074074074	-3125.44444444445
44300.9027186111	0	2747.416	-2620.0074074074	-3131.56296296297
44300.9027187847	0	2749.083	-2621.98518518518	-3138.20000000001
44300.9027189699	0	2751.061	-2624.04444444444	-3144.81481481482
44300.9027191435	0	2753.12	-2625.87407407407	-3150.73333333334
44300.9027193287	0	2754.95	-2627.46666666666	-3156.65185185186
44300.9027195139	0	2756.543	-2628.42962962963	-3161.83703703704
44300.9027196875	0	2757.506	-2629.09629629629	-3167.42962962964
44300.9027198727	0	2758.173	-2629.71111111111	-3172.65185185186
44300.9027200463	0	2758.788	-2630.77777777777	-3177.25925925927
44300.9027202315	0	2759.855	-2632.46666666666	-3181.5925925926
44300.9027204167	0	2761.544	-2634.48148148148	-3185.16296296297
44300.9027205903	0	2763.559	-2636.57037037037	-3187.90370370371
44300.9027207755	0	2765.648	-2638.88888888888	-3190.07407407408
44300.9027209491	0	2767.967	-2641.2074074074	-3191.94074074075
44300.9027211343	0	2770.286	-2643.76296296296	-3193.5925925926
44300.9027213194	0	2772.842	-2646.46666666666	-3195.02962962964
44300.9027214931	0	2775.546	-2649.31851851851	-3196.37037037038
44300.9027216782	0	2778.398	-2652.42222222222	-3197.67407407408
44300.9027218519	0	2781.502	-2655.78518518518	-3198.72592592593
44300.902722037	0	2784.865	-2659.88148148148	-3199.6888888889
44300.9027222222	0	2788.961	-2664.23703703703	-3200.74074074075
44300.9027223958	0	2793.317	-2668.53333333333	-3201.55555555556
44300.902722581	0	2797.613	-2673.82222222222	-3202.30370370371
44300.9027227546	0	2802.902	-2678.56296296296	-3203.04444444445
44300.9027229398	0	2807.643	-2682.93333333333	-3204.00740740741
44300.902723125	0	2812.013	-2686.72592592592	-3205.05925925927
44300.9027232986	0	2815.806	-2689.83703703703	-3205.91851851853
44300.9027234838	0	2818.917	-2692.52592592592	-3206.88148148149
44300.9027236574	0	2821.606	-2694.14814814814	-3207.77037037038
44300.9027238426	0	2823.228	-2694.94814814814	-3208.37777777778
44300.9027240278	0	2824.028	-2695.45925925925	-3208.98518518519
44300.9027242014	0	2824.539	-2695.67407407407	-3209.60740740741
44300.9027243866	0	2824.754	-2695.77777777777	-3210.2888888889
44300.9027245602	0	2824.858	-2695.77777777777	-3210.90370370371
44300.9027247454	0	2824.858	-2695.88148148148	-3211.7925925926
44300.9027249306	0	2824.962	-2696.11111111111	-3212.8888888889
44300.9027251042	0	2825.192	-2696.29629629629	-3213.97037037038
44300.9027252894	0	2825.377	-2696.58518518518	-3215.10370370371
44300.902725463	0	2825.666	-2697.02962962962	-3216.24444444445
44300.9027256482	0	2826.11	-2697.56296296296	-3217.42222222223
44300.9027258333	0	2826.643	-2698.31851851851	-3219.00000000001
44300.9027260069	0	2827.399	-2699.28888888888	-3220.73333333334
44300.9027261921	0	2828.369	-2700.61481481481	-3222.97777777778
44300.9027263657	0	2829.695	-2702.09629629629	-3225.22962962964
44300.9027265509	0	2831.176	-2703.88148148148	-3227.66666666667
44300.9027267361	0	2832.961	-2706.04444444444	-3230.03703703704
44300.9027269097	0	2835.124	-2708.9037037037	-3232.80740740741
44300.9027270949	0	2837.983	-2711.59999999999	-3235.45925925927
44300.9027272801	0	2840.679	-2713.79259259259	-3237.82962962964
44300.9027274537	0	2842.872	-2715.52592592592	-3240.14814814815
44300.9027276389	0	2844.605	-2716.83703703703	-3242.52592592593
44300.9027278125	0	2845.916	-2717.9111111111	-3244.74074074075
44300.9027279977	0	2846.99	-2719.2074074074	-3247.45185185186
44300.9027281713	0	2848.286	-2720.42962962962	-3250.14074074075
44300.9027283565	0	2849.508	-2721.77777777777	-3253.22962962964
44300.9027285417	0	2850.856	-2723.18518518518	-3256.20740740741
44300.9027287153	0	2852.263	-2724.62962962962	-3258.90370370371
44300.9027289005	0	2853.707	-2726.32592592592	-3261.71111111112
44300.9027290741	0	2855.403	-2728.19259259259	-3264.0888888889
44300.9027292593	0	2857.27	-2730.77037037036	-3266.77037037038
44300.9027294444	0	2859.848	-2733.73333333333	-3269.38518518519
44300.9027296181	0	2862.811	-2737.14814814814	-3271.75555555556
44300.9027298032	0	2866.226	-2741.62962962962	-3274.0962962963
44300.9027299769	0	2870.707	-2746.82962962962	-3276.51851851853
44300.902730162	0	2875.907	-2752.87407407407	-3279.34814814816
44300.9027303472	0	2881.951	-2759.02222222221	-3282.21481481482
44300.9027305208	0	2888.099	-2764.88888888888	-3284.92592592593
44300.902730706	0	2893.966	-2770.67407407407	-3287.83703703704
44300.9027308796	0	2899.751	-2774.85925925925	-3290.11111111112
44300.9027310648	0	2903.936	-2778.25925925925	-3292.22222222223
44300.90273125	0	2907.336	-2780.86666666666	-3293.91851851853
44300.9027314236	0	2909.943	-2782.85925925925	-3295.32592592593
44300.9027316088	0	2911.936	-2784.85185185184	-3296.63703703704
44300.9027317824	0	2913.929	-2786.33333333333	-3297.63703703704
44300.9027319676	0	2915.41	-2787.99999999999	-3298.78518518519
44300.9027321528	0	2917.077	-2790.08888888888	-3300.01481481482
44300.9027323264	0	2919.166	-2792.36296296296	-3301.28148148149
44300.9027325116	0	2921.44	-2794.72592592592	-3302.71111111112
44300.9027326852	0	2923.803	-2796.79259259258	-3304.01481481482
44300.9027328704	0	2925.87	-2798.62962962962	-3305.30370370371
44300.9027330556	0	2927.707	-2800.42962962962	-3306.61481481482
44300.9027332292	0	2929.507	-2802.02222222221	-3307.92592592593
44300.9027334144	0	2931.1	-2803.28148148147	-3309.17037037038
44300.902733588	0	2932.359	-2804.36296296296	-3310.81481481482
44300.9027337731	0	2933.44	-2804.98518518518	-3312.61481481482
44300.9027339583	0	2934.062	-2805.1037037037	-3314.45185185186
44300.9027341319	0	2934.181	-2805.02962962962	-3316.23703703705
44300.9027343171	0	2934.107	-2804.77037037036	-3318.17037037038
44300.9027344907	0	2933.848	-2804.52592592592	-3320.07407407408
44300.9027346759	0	2933.604	-2804.42962962962	-3322.18518518519
44300.9027348611	0	2933.508	-2804.38518518518	-3324.20000000001
44300.9027350347	0	2933.464	-2804.41481481481	-3325.98518518519
44300.9027352199	0	2933.494	-2804.43703703703	-3327.63703703705
44300.9027353935	0	2933.516	-2804.68148148147	-3329.22222222223
44300.9027355787	0	2933.76	-2805.63703703703	-3331.05185185186
44300.9027357639	0	2934.716	-2807.1111111111	-3333.05925925927
44300.9027359375	0	2936.19	-2808.83703703703	-3334.95555555556
44300.9027361227	0	2937.916	-2810.68148148147	-3337.00740740742
44300.9027363079	0	2939.76	-2812.43703703703	-3338.98518518519
44300.9027364815	0	2941.516	-2814.29629629629	-3340.91851851853
44300.9027366667	0	2943.375	-2816.42222222222	-3342.80740740742
44300.9027368403	0	2945.501	-2818.88888888888	-3344.83703703705
44300.9027370255	0	2947.968	-2822.15555555555	-3347.14814814816
44300.9027372107	0	2951.235	-2825.99259259259	-3349.38518518519
44300.9027373843	0	2955.072	-2830.97037037036	-3351.75555555556
44300.9027375694	0	2960.05	-2835.95555555555	-3354.05925925927
44300.9027377431	0	2965.035	-2839.66666666666	-3356.06666666668
44300.9027379282	0	2968.746	-2842.54074074073	-3358.00000000001
44300.9027381019	0	2971.62	-2843.96296296296	-3359.67407407408
44300.902738287	0	2973.042	-2844.74074074073	-3361.42222222223
44300.9027384722	0	2973.82	-2845.37777777777	-3363.1925925926
44300.9027386458	0	2974.457	-2846.5111111111	-3364.84444444445
44300.902738831	0	2975.59	-2848.36296296296	-3366.45925925927
44300.9027390046	0	2977.442	-2850.77777777777	-3367.9925925926
44300.9027391898	0	2979.857	-2853.77037037036	-3369.63703703705
44300.902739375	0	2982.85	-2856.94814814814	-3371.1925925926
44300.9027395486	0	2986.028	-2859.94074074073	-3372.57777777779
44300.9027397338	0	2989.021	-2863.05925925925	-3373.96296296297
44300.9027399074	0	2992.14	-2865.83703703703	-3375.05185185186
44300.9027400926	0	2994.918	-2868.98518518518	-3376.17037037038
44300.9027402778	0	2998.066	-2872.39259259259	-3376.90370370371
44300.9027404514	0	3001.473	-2876.3037037037	-3377.54814814816
44300.9027406366	0	3005.384	-2880.84444444444	-3377.97037037038
44300.9027408102	0	3009.925	-2885.94074074073	-3378.32592592594
44300.9027409954	0	3015.021	-2891.99999999999	-3378.65925925927
44300.9027411806	0	3021.08	-2898.09629629629	-3379.10370370371
44300.9027413542	0	3027.176	-2903.59259259259	-3379.65185185186
44300.9027415394	0	3032.672	-2908.71851851851	-3380.12592592594
44300.902741713	0	3037.798	-2912.26666666666	-3380.56296296297
44300.9027418982	0	3041.346	-2914.65185185185	-3380.90370370371
44300.9027420833	0	3043.731	-2916.05185185185	-3381.00740740742
44300.9027422569	0	3045.131	-2916.82962962962	-3380.97037037038
44300.9027424421	0	3045.909	-2917.59259259259	-3380.85185185186
44300.9027426157	0	3046.672	-2918.48888888888	-3380.65925925927
44300.9027428009	0	3047.568	-2919.7037037037	-3380.3851851852
44300.9027429861	0	3048.783	-2920.71851851851	-3380.20740740742
44300.9027431597	0	3049.798	-2921.86666666666	-3379.95555555557
44300.9027433449	0	3050.946	-2922.77037037036	-3379.75555555557
44300.9027435185	0	3051.85	-2923.3111111111	-3379.65925925927
44300.9027437037	0	3052.391	-2923.59259259259	-3379.6888888889
44300.9027438889	0	3052.672	-2923.64444444444	-3379.75555555557
44300.9027440625	0	3052.724	-2923.64444444444	-3379.92592592594
44300.9027442477	0	3052.724	-2923.42962962962	-3380.26666666668
44300.9027444329	0	3052.509	-2923.08148148148	-3380.85925925927
44300.9027446065	0	3052.161	-2922.51111111111	-3381.54074074075
44300.9027447917	0	3051.591	-2921.91111111111	-3382.4888888889
44300.9027449653	0	3050.991	-2921.62222222222	-3383.34814814816
44300.9027451505	0	3050.702	-2921.48888888888	-3384.49629629631
44300.9027453241	0	3050.569	-2921.53333333333	-3385.87407407408
44300.9027455093	0	3050.613	-2921.83703703703	-3387.36296296297
44300.9027456944	0	3050.917	-2922.49629629629	-3389.11111111112
44300.9027458681	0	3051.576	-2923.53333333333	-3390.90370370371
44300.9027460532	0	3052.613	-2925.03703703703	-3392.93333333334
44300.9027462269	0	3054.117	-2926.94814814814	-3394.94074074075
44300.902746412	0	3056.028	-2929.22962962962	-3397.20000000001
44300.9027465972	0	3058.309	-2931.8074074074	-3399.63703703705
44300.9027467708	0	3060.887	-2934.43703703703	-3402.14074074075
44300.902746956	0	3063.517	-2937.27407407407	-3404.89629629631
44300.9027471296	0	3066.354	-2940.01481481481	-3407.62222222223
44300.9027473148	0	3069.095	-2943.0074074074	-3410.50370370371
44300.9027475	0	3072.088	-2946.16296296296	-3413.42962962964
44300.9027476736	0	3075.244	-2949.09629629629	-3416.11851851853
44300.9027478588	0	3078.177	-2952.22222222222	-3418.92592592594
44300.9027480324	0	3081.303	-2955.02962962962	-3421.61481481482
44300.9027482176	0	3084.11	-2957.34074074073	-3424.31111111112
44300.9027484028	0	3086.421	-2958.57037037036	-3426.78518518519
44300.9027485764	0	3087.651	-2958.83703703703	-3429.03703703705
44300.9027487616	0	3087.918	-2958.85185185185	-3431.80000000001
44300.9027489352	0	3087.933	-2959.02962962962	-3434.57777777779
44300.9027491204	0	3088.111	-2959.55555555555	-3437.66666666668
44300.9027493056	0	3088.637	-2960.17777777777	-3440.66666666668
44300.9027494792	0	3089.259	-2960.79259259259	-3443.69629629631
44300.9027496644	0	3089.874	-2961.32592592592	-3446.94814814816
44300.902749838	0	3090.407	-2961.85185185185	-3450.04444444445
44300.9027500231	0	3090.933	-2962.41481481481	-3453.36296296297
44300.9027502083	0	3091.496	-2963.17037037036	-3456.85185185186
44300.9027503819	0	3092.252	-2963.86666666666	-3460.10370370371
44300.9027505671	0	3092.948	-2964.34074074073	-3463.87407407408
44300.9027507407	0	3093.422	-2964.48148148148	-3467.41481481482
44300.9027509259	0	3093.563	-2964.34074074073	-3471.22962962964
44300.9027511111	0	3093.422	-2963.88888888888	-3474.92592592593
44300.9027512847	0	3092.97	-2962.94814814814	-3478.46666666668
44300.9027514699	0	3092.029	-2961.22962962962	-3482.14814814816
44300.9027516435	0	3090.31	-2959.11111111111	-3485.51851851853
44300.9027518287	0	3088.191	-2956.54074074074	-3488.93333333334
44300.9027520139	0	3085.621	-2953.86666666666	-3492.20000000001
44300.9027521875	0	3082.947	-2951.22222222222	-3495.06666666668
44300.9027523727	0	3080.303	-2948.34814814814	-3497.94074074075
44300.9027525463	0	3077.429	-2945.87407407407	-3500.49629629631
44300.9027527315	0	3074.955	-2943.48148148148	-3503.09629629631
44300.9027529167	0	3072.562	-2941.37777777777	-3505.40740740742
44300.9027530903	0	3070.458	-2939.48888888888	-3507.66666666668
44300.9027532755	0	3068.569	-2938.15555555555	-3509.84444444445
44300.9027534491	0	3067.236	-2937.28888888888	-3511.80000000001
44300.9027536343	0	3066.369	-2936.91111111111	-3513.60000000001
44300.9027538194	0	3065.991	-2937.0074074074	-3514.9925925926
44300.9027539931	0	3066.087	-2937.67407407407	-3516.48148148149
44300.9027541782	0	3066.754	-2938.69629629629	-3518.08148148149
44300.9027543519	0	3067.776	-2939.89629629629	-3519.60000000001
44300.902754537	0	3068.976	-2941.46666666666	-3521.07407407408
44300.9027547222	0	3070.546	-2943.22222222222	-3522.40000000001
44300.9027548958	0	3072.302	-2945.14814814814	-3523.67407407408
44300.902755081	0	3074.228	-2946.99259259259	-3524.7851851852
44300.9027552546	0	3076.072	-2948.52592592592	-3525.5851851852
44300.9027554398	0	3077.605	-2949.92592592592	-3526.29629629631
44300.902755625	0	3079.005	-2950.96296296296	-3526.85185185186
44300.9027557986	0	3080.042	-2951.49629629629	-3527.31851851853
44300.9027559838	0	3080.575	-2951.79259259259	-3527.84444444445
44300.9027561574	0	3080.871	-2951.65925925925	-3528.1851851852
44300.9027563426	0	3080.738	-2951.44444444444	-3528.6888888889
44300.9027565278	0	3080.523	-2951.04444444444	-3529.1851851852
44300.9027567014	0	3080.123	-2950.32592592592	-3529.80740740742
44300.9027568866	0	3079.404	-2949.38518518518	-3530.45185185186
44300.9027570602	0	3078.463	-2948.18518518518	-3530.97777777779
44300.9027572454	0	3077.263	-2946.59999999999	-3531.47407407408
44300.9027574306	0	3075.678	-2945.46666666666	-3531.88148148149
44300.9027576042	0	3074.545	-2944.78518518518	-3532.20740740742
44300.9027577894	0	3073.864	-2944.56296296296	-3532.52592592594
44300.902757963	0	3073.642	-2944.62962962962	-3532.83703703705
44300.9027581482	0	3073.709	-2944.82962962962	-3533.22222222223
44300.9027583333	0	3073.909	-2945.19999999999	-3533.72592592594
44300.9027585069	0	3074.279	-2945.74074074073	-3534.31851851853
44300.9027586921	0	3074.82	-2946.22222222222	-3535.08148148149
44300.9027588657	0	3075.301	-2946.9037037037	-3536.05925925927
44300.9027590509	0	3075.982	-2947.48148148147	-3537.02962962964
44300.9027592361	0	3076.56	-2947.84444444444	-3538.02222222223
44300.9027594097	0	3076.923	-2948.13333333333	-3539.57777777779
44300.9027595949	0	3077.212	-2948.34074074073	-3541.25925925927
44300.9027597685	0	3077.419	-2948.45185185185	-3542.82222222223
44300.9027599537	0	3077.53	-2948.48148148147	-3544.80000000001
44300.9027601389	0	3077.56	-2948.38518518518	-3546.74814814816
44300.9027603125	0	3077.464	-2948.17037037036	-3548.94814814816
44300.9027604977	0	3077.249	-2948.08148148147	-3551.23703703705
44300.9027606713	0	3077.16	-2948.25185185185	-3553.48148148149
44300.9027608565	0	3077.33	-2948.82222222222	-3555.8888888889
44300.9027610417	0	3077.9	-2949.39999999999	-3558.02962962964
44300.9027612153	0	3078.478	-2950.04444444444	-3560.34814814816
44300.9027614005	0	3079.122	-2950.55555555555	-3562.67407407408
44300.9027615741	0	3079.633	-2951.1111111111	-3564.87407407408
44300.9027617593	0	3080.189	-2951.72592592592	-3567.22962962964
44300.9027619444	0	3080.804	-2952.38518518518	-3569.67407407408
44300.9027621181	0	3081.463	-2953.54074074073	-3572.49629629631
44300.9027623032	0	3082.619	-2955.17777777777	-3575.34074074075
44300.9027624769	0	3084.256	-2956.97037037036	-3577.77037037038
44300.902762662	0	3086.049	-2959.02222222222	-3580.34814814816
44300.9027628472	0	3088.101	-2960.94074074073	-3582.85925925927
44300.9027630208	0	3090.02	-2962.68148148147	-3585.74074074075
44300.902763206	0	3091.761	-2964.19259259259	-3588.58518518519
44300.9027633796	0	3093.272	-2965.68148148147	-3591.33333333334
44300.9027635648	0	3094.761	-2967.54074074073	-3594.05925925927
44300.90276375	0	3096.62	-2969.73333333333	-3596.66666666668
44300.9027639236	0	3098.813	-2972.35555555555	-3599.65185185186
44300.9027641088	0	3101.435	-2974.9037037037	-3602.78518518519
44300.9027642824	0	3103.983	-2976.88888888888	-3605.65185185186
44300.9027644676	0	3105.968	-2978.16296296296	-3608.70370370371
44300.9027646528	0	3107.242	-2978.39999999999	-3611.4888888889
44300.9027648264	0	3107.479	-2978.19999999999	-3614.34814814816
44300.9027650116	0	3107.279	-2977.74074074073	-3617.20000000001
44300.9027651968	0	3106.82	-2977.64444444444	-3623.04444444445
44300.9027653704	0	3106.65	-2977.64444444444	-3623.04444444445
44300.9027655556	0	3106.724	-2977.88148148148	-3625.9925925926
44300.9027657292	0	3106.961	-2978.17037037036	-3629.11851851853
44300.9027659144	0	3107.25	-2978.39259259259	-3632.05185185186
44300.902766088	0	3107.472	-2978.4074074074	-3634.45185185186
44300.9027662731	0	3107.487	-2978.22222222222	-3637.37777777779
44300.9027664583	0	3107.302	-2978.07407407407	-3640.05185185186
44300.9027666319	0	3107.154	-2977.79259259259	-3642.9925925926
44300.9027668171	0	3106.873	-2977.46666666666	-3646.25185185186
44300.9027669907	0	3106.547	-2977.34074074073	-3649.4888888889
44300.9027671759	0	3106.421	-2977.26666666666	-3653.20740740742
44300.9027673611	0	3106.347	-2977.3037037037	-3656.86666666668
44300.9027675347	0	3106.384	-2977.61481481481	-3661.00740740742
44300.9027677199	0	3106.695	-2978.47407407407	-3665.17777777779
44300.9027678935	0	3107.554	-2979.77777777777	-3669.05185185186
44300.9027680787	0	3108.858	-2981.34074074073	-3673.31851851853
44300.9027682639	0	3110.421	-2982.78518518518	-3677.37777777779
44300.9027684375	0	3111.865	-2984.14074074073	-3681.77037037038
44300.9027686227	0	3113.221	-2985.15555555555	-3686.25925925927
44300.9027687963	0	3114.236	-2985.82962962962	-3690.54074074075
44300.9027689815	0	3114.91	-2986.54814814814	-3695.07407407408
44300.9027691667	0	3115.629	-2987.32592592592	-3699.61481481482
44300.9027693403	0	3116.407	-2988.2074074074	-3704.86666666668
44300.9027695255	0	3117.288	-2988.95555555555	-3710.25185185186
44300.9027696991	0	3118.036	-2989.74074074073	-3715.31111111112
44300.9027698843	0	3118.821	-2990.43703703703	-3720.33333333334
44300.9027700694	0	3119.517	-2991.52592592592	-3725.22222222223
44300.9027702431	0	3120.606	-2992.99999999999	-3730.43703703705
44300.9027704282	0	3122.08	-2995.0074074074	-3735.71111111112
44300.9027706019	0	3124.087	-2997.35555555555	-3740.62962962964
44300.902770787	0	3126.435	-2999.74074074073	-3745.62962962964
44300.9027709722	0	3128.82	-3001.77037037036	-3749.78518518519
44300.9027711458	0	3130.85	-3003.42962962962	-3753.95555555556
44300.902771331	0	3132.509	-3004.84444444444	-3758.34074074075
44300.9027715046	0	3133.924	-3006.14814814814	-3762.28148148149
44300.9027716898	0	3135.228	-3007.9111111111	-3766.50370370371
44300.9027718634	0	3136.991	-3009.97037037036	-3770.51851851853
44300.9027720486	0	3139.05	-3012.27407407407	-3774.05185185186
44300.9027722338	0	3141.354	-3014.94074074073	-3777.77037037038
44300.9027724074	0	3144.021	-3017.23703703703	-3781.25185185186
44300.9027725926	0	3146.317	-3019.43703703703	-3784.83703703705
44300.9027727778	0	3148.517	-3021.35555555555	-3788.23703703705
44300.9027729514	0	3150.436	-3022.64444444444	-3791.00000000001
44300.9027731366	0	3151.725	-3023.46666666666	-3793.52592592593
44300.9027733102	0	3152.547	-3023.9037037037	-3795.1925925926
44300.9027734954	0	3152.984	-3024.6074074074	-3796.8962962963
44300.9027736806	0	3153.688	-3025.67407407407	-3798.2888888889
44300.9027738542	0	3154.755	-3027.29629629629	-3799.43703703705
44300.9027740394	0	3156.377	-3029.5037037037	-3800.44444444445
44300.902774213	0	3158.584	-3031.89629629629	-3801.08148148149
44300.9027743982	0	3160.977	-3034.77037037036	-3801.47407407408
44300.9027745833	0	3163.851	-3037.83703703703	-3801.54074074075
44300.9027747569	0	3166.918	-3040.82962962962	-3801.56296296297
44300.9027749421	0	3169.911	-3044.0074074074	-3801.36296296297
44300.9027751157	0	3173.089	-3047.07407407407	-3801.18518518519
44300.9027753009	0	3176.156	-3050.59999999999	-3800.94074074075
44300.9027754861	0	3179.682	-3054.02222222221	-3800.65925925927
44300.9027756597	0	3183.104	-3058.1037037037	-3800.36296296297
44300.9027758449	0	3187.185	-3062.48148148147	-3799.91111111112
44300.9027760185	0	3191.563	-3066.54814814814	-3799.36296296297
44300.9027762037	0	3195.63	-3070.38518518518	-3798.61481481482
44300.9027763889	0	3199.467	-3073.63703703703	-3797.6888888889
44300.9027765625	0	3202.719	-3076.22222222221	-3796.65925925927
44300.9027767477	0	3205.304	-3078.54074074073	-3795.54074074075
44300.9027769213	0	3207.623	-3080.3111111111	-3794.55555555556
44300.9027771065	0	3209.393	-3081.56296296296	-3793.58518518519
44300.9027772917	0	3210.645	-3082.13333333333	-3792.82222222223
44300.9027774653	0	3211.215	-3082.05185185184	-3792.47407407408
44300.9027776505	0	3211.134	-3081.45925925925	-3792.07407407408
44300.9027778241	0	3210.541	-3080.59259259258	-3791.62222222223
44300.9027780093	0	3209.674	-3079.52592592592	-3791.0962962963
44300.9027781944	0	3208.607	-3078.36296296296	-3790.46666666668
44300.9027783681	0	3207.444	-3077.22962962962	-3789.89629629631
44300.9027785532	0	3206.311	-3075.97037037036	-3789.35555555556
44300.9027787269	0	3205.052	-3074.88888888888	-3789.05925925927
44300.902778912	0	3203.971	-3073.73333333333	-3788.80740740742
44300.9027790972	0	3202.815	-3072.55555555555	-3788.80740740742
44300.9027792708	0	3201.637	-3071.43703703703	-3788.80740740742
44300.902779456	0	3200.518	-3070.25925925925	-3788.82222222223
44300.9027796296	0	3199.34	-3069.17777777777	-3788.94074074075
44300.9027798148	0	3198.259	-3067.97037037036	-3789.29629629631
44300.90278	0	3197.052	-3066.91851851851	-3789.88148148149
44300.9027801736	0	3196	-3065.96296296295	-3790.73333333334
44300.9027803588	0	3195.044	-3065.1037037037	-3791.90370370371
44300.9027805324	0	3194.185	-3064.2074074074	-3793.25925925927
44300.9027807176	0	3193.289	-3063.34814814814	-3794.86666666668
44300.9027809028	0	3192.43	-3062.8074074074	-3796.75555555556
44300.9027810764	0	3191.889	-3062.58518518518	-3798.71851851853
44300.9027812616	0	3191.667	-3062.51851851851	-3801.11851851853
44300.9027814352	0	3191.6	-3062.51851851851	-3803.5925925926
44300.9027816204	0	3191.6	-3062.57037037036	-3806.40740740742
44300.9027818056	0	3191.652	-3062.74814814814	-3809.22962962964
44300.9027819792	0	3191.83	-3063.39259259259	-3812.13333333334
44300.9027821644	0	3192.474	-3064.7037037037	-3815.14074074075
44300.902782338	0	3193.785	-3066.02962962962	-3817.94074074075
44300.9027825231	0	3195.111	-3067.09629629629	-3821.0888888889
44300.9027827083	0	3196.178	-3067.65185185184	-3824.24444444445
44300.9027828819	0	3196.734	-3067.82222222221	-3827.64444444445
44300.9027830671	0	3196.904	-3067.82962962962	-3831.04444444445
44300.9027832407	0	3196.911	-3067.65925925925	-3834.20740740742
44300.9027834259	0	3196.741	-3067.44444444444	-3837.5925925926
44300.9027836111	0	3196.526	-3067.32592592592	-3841.02962962964
44300.9027837847	0	3196.407	-3067.31851851851	-3844.18518518519
44300.9027839699	0	3196.4	-3067.3111111111	-3847.54814814816
44300.9027841435	0	3196.393	-3067.54814814814	-3850.6888888889
44300.9027843287	0	3196.63	-3068.31851851851	-3854.00740740742
44300.9027845139	0	3197.4	-3069.64444444444	-3857.37777777779
44300.9027846875	0	3198.726	-3071.33333333333	-3860.49629629631
44300.9027848727	0	3200.415	-3073.61481481481	-3863.71851851853
44300.9027850463	0	3202.696	-3076.12592592592	-3866.77037037038
44300.9027852315	0	3205.207	-3078.79259259258	-3870.07407407408
44300.9027854167	0	3207.874	-3081.37777777777	-3873.49629629631
44300.9027855903	0	3210.459	-3083.55555555555	-3876.80000000001
44300.9027857755	0	3212.637	-3085.3037037037	-3880.3925925926
44300.9027859491	0	3214.385	-3086.41481481481	-3883.81481481482
44300.9027861343	0	3215.496	-3087.1037037037	-3887.36296296297
44300.9027863194	0	3216.185	-3087.89629629629	-3890.47407407408
44300.9027864931	0	3216.978	-3088.94814814814	-3893.11851851853
44300.9027866782	0	3218.03	-3090.55555555555	-3895.95555555557
44300.9027868519	0	3219.637	-3092.17777777777	-3898.49629629631
44300.902787037	0	3221.259	-3093.87407407407	-3901.30370370371
44300.9027872106	0	3222.955	-3095.64444444444	-3904.20740740742
44300.9027873958	0	3224.725	-3097.1111111111	-3906.87407407408
44300.902787581	0	3226.192	-3098.3111111111	-3909.70370370371
44300.9027877546	0	3227.392	-3098.78518518518	-3912.10370370371
44300.9027879398	0	3227.866	-3098.88148148147	-3914.47407407408
44300.902788125	0	3227.962	-3098.88148148147	-3916.52592592594
44300.9027882986	0	3227.962	-3098.94814814814	-3918.17777777779
44300.9027884838	0	3228.029	-3099.09629629629	-3919.57037037038
44300.9027886574	0	3228.177	-3099.63703703703	-3920.63703703705
44300.9027888426	0	3228.718	-3100.28888888888	-3921.37777777779
44300.9027890278	0	3229.37	-3101.19999999999	-3921.81481481483
44300.9027892014	0	3230.281	-3102.34814814814	-3921.8888888889
44300.9027893866	0	3231.429	-3103.93333333333	-3921.5925925926
44300.9027895602	0	3233.014	-3105.65925925925	-3921.00000000001
44300.9027897454	0	3234.74	-3107.78518518518	-3919.92592592594
44300.9027899306	0	3236.866	-3110.08148148147	-3918.61481481483
44300.9027901042	0	3239.162	-3112.19259259258	-3917.1851851852
44300.9027902894	0	3241.273	-3114.5111111111	-3915.43703703705
44300.902790463	0	3243.592	-3116.52592592592	-3913.61481481483
44300.9027906482	0	3245.607	-3118.5111111111	-3911.49629629631
44300.9027908333	0	3247.592	-3120.14074074073	-3909.20740740742
44300.9027910069	0	3249.222	-3121.36296296296	-3906.75555555557
44300.9027911921	0	3250.444	-3121.65925925925	-3904.2888888889
44300.9027913657	0	3250.74	-3121.12592592592	-3902.10370370371
44300.9027915509	0	3250.207	-3119.91851851851	-3900.00000000001
44300.9027917361	0	3249	-3118.29629629629	-3898.02962962964
44300.9027919097	0	3249	-3116.15555555555	-3896.09629629631
44300.9027920949	0	3247.378	-3113.38518518518	-3893.9925925926
44300.9027922685	0	3242.467	-3110.49629629629	-3892.14074074075
44300.9027924537	0	3239.578	-3107.14074074073	-3890.14074074075
44300.9027926389	0	3236.222	-3103.34814814814	-3888.20000000001
44300.9027928125	0	3232.429	-3099.54814814814	-3886.35555555557
44300.9027929977	0	3228.629	-3095.7111111111	-3884.54074074075
44300.9027931713	0	3224.792	-3092.72592592592	-3882.82962962964
44300.9027933565	0	3221.807	-3090.05925925925	-3881.16296296297
44300.9027935417	0	3219.14	-3088.02222222221	-3879.60000000001
44300.9027937153	0	3217.103	-3086.58518518518	-3878.12592592594
44300.9027939005	0	3215.666	-3085.47407407407	-3876.68148148149
44300.9027940741	0	3214.555	-3084.88888888888	-3875.54074074075
44300.9027942593	0	3213.97	-3084.65925925925	-3874.54074074075
44300.9027944444	0	3213.74	-3084.59259259258	-3873.85925925927
44300.9027946181	0	3213.673	-3084.54814814814	-3873.48148148149
44300.9027948032	0	3213.629	-3084.5111111111	-3873.3925925926
44300.9027949769	0	3213.592	-3084.49629629629	-3873.51851851853
44300.902795162	0	3213.577	-3084.53333333333	-3874.06666666668
44300.9027953472	0	3213.614	-3084.69629629629	-3874.91111111112
44300.9027955208	0	3213.777	-3085.09629629629	-3876.21481481483
44300.902795706	0	3214.177	-3085.25185185184	-3877.94814814816
44300.9027958796	0	3214.333	-3085.24444444444	-3879.92592592594
44300.9027960648	0	3214.326	-3085.06666666666	-3882.29629629631
44300.90279625	0	3214.148	-3084.58518518518	-3884.91851851853
44300.9027964236	0	3213.667	-3083.87407407407	-3887.81481481483
44300.9027966088	0	3212.956	-3083.05925925925	-3891.09629629631
44300.9027967824	0	3212.141	-3082.15555555555	-3894.50370370372
44300.9027969676	0	3211.237	-3081.41481481481	-3898.61481481483
44300.9027971528	0	3210.496	-3081.04444444444	-3903.00740740742
44300.9027973264	0	3210.126	-3080.88888888888	-3907.37777777779
44300.9027975116	0	3209.97	-3080.79999999999	-3912.1851851852
44300.9027976852	0	3209.881	-3080.74074074073	-3916.82222222223
44300.9027978704	0	3209.822	-3080.37037037036	-3921.77037037038
44300.902798044	0	3209.452	-3079.4074074074	-3926.53333333335
44300.9027982292	0	3208.489	-3077.88888888888	-3931.89629629631
44300.9027984144	0	3206.97	-3076.43703703703	-3937.4888888889
44300.902798588	0	3205.518	-3075.58518518518	-3942.97777777779
44300.9027987731	0	3204.666	-3074.95555555555	-3949.00740740742
44300.9027989583	0	3204.036	-3074.52592592592	-3955.14814814816
44300.9027991319	0	3203.606	-3074.28148148147	-3961.08148148149
44300.9027993171	0	3203.362	-3073.82962962962	-3967.69629629631
44300.9027994907	0	3202.91	-3073.62962962962	-3973.91851851853
44300.9027996759	0	3202.71	-3073.8074074074	-3980.55555555557
44300.9027998611	0	3202.888	-3074.28888888888	-3986.85925925927
44300.9028000347	0	3203.369	-3074.8074074074	-3993.47407407409
44300.9028002199	0	3203.888	-3075.33333333333	-4000.05925925927
44300.9028003935	0	3204.414	-3075.8074074074	-4006.34074074075
44300.9028005787	0	3204.888	-3076.41481481481	-4013.08148148149
44300.9028007523	0	3205.495	-3076.85185185184	-4019.93333333335
44300.9028009375	0	3205.932	-3076.97037037036	-4026.60000000001
44300.9028011227	0	3206.051	-3077.07407407407	-4033.61481481483
44300.9028012963	0	3206.155	-3077.01481481481	-4040.10370370372
44300.9028014815	0	3206.096	-3076.49629629629	-4046.79259259261
44300.9028016667	0	3205.577	-3075.84444444444	-4053.15555555557
44300.9028018403	0	3204.925	-3075.36296296295	-4058.97777777779
44300.9028020255	0	3204.444	-3074.91851851851	-4064.95555555557
44300.9028021991	0	3204	-3074.9111111111	-4070.51111111112
44300.9028023843	0	3203.993	-3075.44444444444	-4076.42962962964
44300.9028025579	0	3204.526	-3076.59999999999	-4082.27407407409
44300.9028027431	0	3205.682	-3078.28888888888	-4087.57037037038
44300.9028029282	0	3207.371	-3080.74814814814	-4092.97037037038
44300.9028031019	0	3209.83	-3083.52592592592	-4097.80740740742
44300.902803287	0	3212.608	-3086.94814814814	-4102.71851851853
44300.9028034722	0	3216.03	-3090.87407407407	-4107.34814814816
44300.9028036458	0	3219.956	-3094.99999999999	-4111.70370370372
44300.902803831	0	3224.082	-3099.91851851851	-4116.21481481483
44300.9028040046	0	3229.001	-3104.59999999999	-4119.97037037038
44300.9028041898	0	3233.682	-3109.9111111111	-4124.04444444446
44300.902804375	0	3238.993	-3115.07407407407	-4127.62222222223
44300.9028045486	0	3244.156	-3119.99999999999	-4131.1851851852
44300.9028047338	0	3249.082	-3124.37037037036	-4134.82222222223
44300.9028049074	0	3253.452	-3127.29629629629	-4138.14074074075
44300.9028050926	0	3256.378	-3129.3111111111	-4141.28148148149
44300.9028052662	0	3258.393	-3130.34814814814	-4144.0888888889
44300.9028054514	0	3259.43	-3130.69629629629	-4146.42962962964
44300.9028056366	0	3259.778	-3130.74074074073	-4148.6888888889
44300.9028058102	0	3259.822	-3131.09629629629	-4150.54814814816
44300.9028059954	0	3260.178	-3131.86666666666	-4152.22962962964
44300.902806169	0	3260.948	-3132.68888888888	-4153.85925925927
44300.9028063542	0	3261.77	-3133.52592592592	-4155.09629629631
44300.9028065394	0	3262.607	-3134.56296296295	-4156.37777777779
44300.902806713	0	3263.644	-3135.65925925925	-4157.37777777779
44300.9028068982	0	3264.74	-3136.73333333332	-4158.3925925926
44300.9028070833	0	3265.814	-3137.86666666666	-4159.3851851852
44300.9028072569	0	3266.947	-3139.0074074074	-4160.44444444446
44300.9028074421	0	3268.088	-3140.01481481481	-4161.55555555557
44300.9028076157	0	3269.095	-3140.61481481481	-4162.3925925926
44300.9028078009	0	3269.695	-3141.48148148147	-4163.47407407409
44300.9028079861	0	3270.562	-3142.09629629629	-4164.49629629631
44300.9028081597	0	3271.177	-3142.62222222221	-4165.71851851853
44300.9028083449	0	3271.703	-3142.71851851851	-4167.28148148149
44300.9028085185	0	3271.799	-3142.73333333332	-4169.15555555557
44300.9028087037	0	3271.814	-3142.76296296295	-4171.30370370371
44300.9028088889	0	3271.844	-3142.67407407407	-4173.62222222223
44300.9028090625	0	3271.755	-3142.63703703703	-4175.69629629631
44300.9028092477	0	3271.718	-3142.62222222221	-4177.89629629631
44300.9028094213	0	3271.703	-3142.57037037036	-4180.11111111112
44300.9028096065	0	3271.651	-3142.62222222221	-4182.60740740742
44300.9028097917	0	3271.703	-3142.95555555555	-4185.27407407408
44300.9028099653	0	3272.036	-3143.52592592592	-4188.08148148149
44300.9028101505	0	3272.606	-3144.32592592592	-4191.22962962964
44300.9028103241	0	3273.406	-3145.07407407407	-4194.22962962964
44300.9028105093	0	3274.154	-3145.78518518518	-4197.23703703705
44300.9028106944	0	3274.865	-3146.88888888888	-4200.36296296297
44300.9028108681	0	3275.969	-3148.28148148147	-4203.24444444445
44300.9028110532	0	3277.362	-3150.17777777777	-4206.3851851852
44300.9028112269	0	3279.258	-3152.28888888888	-4209.41481481482
44300.902811412	0	3281.369	-3154.87407407407	-4212.61481481482
44300.9028115972	0	3283.954	-3157.7111111111	-4215.80000000001
44300.9028117708	0	3286.791	-3160.5037037037	-4218.74074074075
44300.902811956	0	3289.584	-3163.54814814814	-4221.72592592594
44300.9028121296	0	3292.628	-3166.19259259259	-4224.2888888889
44300.9028123148	0	3295.272	-3168.82962962962	-4226.76296296297
44300.9028125	0	3297.909	-3170.96296296296	-4228.97777777779
44300.9028126736	0	3300.042	-3172.61481481481	-4230.86666666668
44300.9028128588	0	3301.694	-3174.12592592592	-4233.01481481482
44300.9028130324	0	3303.205	-3175.42222222221	-4235.23703703705
44300.9028132176	0	3304.501	-3176.83703703703	-4237.98518518519
44300.9028133912	0	3305.916	-3177.87407407407	-4240.4888888889
44300.9028135764	0	3306.953	-3178.79259259258	-4243.05185185186
44300.9028137616	0	3307.872	-3179.68148148147	-4245.94814814816
44300.9028139352	0	3308.761	-3180.44444444444	-4248.61481481482
44300.9028141204	0	3309.524	-3181.43703703703	-4251.54074074075
44300.9028143056	0	3310.517	-3182.62962962962	-4254.2888888889
44300.9028144792	0	3311.71	-3184.22962962962	-4257.0888888889
44300.9028146644	0	3313.31	-3186.30370370369	-4259.78518518519
44300.902814838	0	3315.384	-3188.94814814814	-4262.52592592594
44300.9028150231	0	3318.028	-3191.96296296295	-4265.23703703705
44300.9028152083	0	3321.043	-3195.82222222221	-4268.18518518519
44300.9028153819	0	3324.902	-3200.21481481481	-4270.94814814816
44300.9028155671	0	3329.295	-3205.7111111111	-4274.17777777779
44300.9028157407	0	3334.791	-3211.14814814814	-4277.04444444445
44300.9028159259	0	3340.228	-3216.99259259258	-4280.28148148149
44300.9028161111	0	3346.072	-3222.28888888888	-4283.33333333334
44300.9028162847	0	3351.36799999999	-3225.71851851851	-4286.04444444445
44300.9028164699	0	3354.79799999999	-3228.08148148147	-4288.71851851853
44300.9028166435	0	3357.16099999999	-3229.51851851851	-4291.24444444445
44300.9028168287	0	3358.59799999999	-3230.68888888888	-4293.96296296297
44300.9028170139	0	3359.76799999999	-3231.98518518518	-4296.4888888889
44300.9028171875	0	3361.06399999999	-3233.44444444444	-4298.70370370371
44300.9028173727	0	3362.52299999999	-3235.54074074073	-4301.03703703704
44300.9028175463	0	3364.61899999999	-3237.99999999999	-4303.20740740742
44300.9028177315	0	3367.07799999999	-3240.99259259258	-4305.6888888889
44300.9028179167	0	3370.07099999999	-3243.99259259258	-4308.25185185186
44300.9028180903	0	3373.07099999999	-3246.82222222221	-4310.61481481482
44300.9028182755	0	3375.90099999999	-3250.01481481481	-4313.23703703705
44300.9028184491	0	3379.09399999999	-3253.09629629629	-4315.80000000001
44300.9028186343	0	3382.17499999999	-3256.38518518518	-4318.57037037038
44300.9028188194	0	3385.46399999999	-3259.82222222221	-4321.40000000001
44300.9028189931	0	3388.90099999999	-3263.1111111111	-4324.18518518519
44300.9028191782	0	3392.18999999999	-3266.65925925925	-4327.25925925927
44300.9028193519	0	3395.73799999999	-3269.96296296295	-4330.23703703705
44300.902819537	0	3399.04199999999	-3273.35555555555	-4333.43703703705
44300.9028197106	0	3402.43499999999	-3276.53333333333	-4336.4888888889
44300.9028198958	0	3405.61299999999	-3279.5111111111	-4339.71111111112
44300.902820081	0	3408.59099999999	-3282.0074074074	-4342.91851851853
44300.9028202546	0	3411.08699999999	-3284.17037037036	-4345.82222222223
44300.9028204398	0	3413.24999999999	-3286.38518518518	-4349.11111111112
44300.902820625	0	3415.46499999999	-3288.86666666666	-4352.28148148149
44300.9028207986	0	3417.94599999999	-3291.41481481481	-4355.25925925927
44300.9028209838	0	3420.49399999999	-3294.17037037036	-4358.45185185186
44300.9028211574	0	3423.24999999999	-3296.82222222221	-4361.54074074075
44300.9028213426	0	3425.90199999999	-3299.66666666666	-4364.88148148149
44300.9028215162	0	3428.74599999999	-3302.58518518518	-4368.31851851853
44300.9028217014	0	3431.66499999999	-3305.29629629629	-4371.63703703705
44300.9028218866	0	3434.37599999999	-3308.01481481481	-4375.27407407408
44300.9028220602	0	3437.09499999999	-3310.24444444444	-4378.92592592593
44300.9028222454	0	3439.32499999999	-3312.12592592592	-4382.93333333334
44300.902822419	0	3441.20599999999	-3313.45925925925	-4386.83703703704
44300.9028226042	0	3442.53899999999	-3314.39259259258	-4390.74074074075
44300.9028227894	0	3443.47199999999	-3315.25185185184	-4394.57777777778
44300.902822963	0	3444.33099999999	-3316.14814814814	-4398.23703703704
44300.9028231482	0	3445.22699999999	-3317.08148148147	-4402.07407407408
44300.9028233333	0	3446.15999999999	-3317.98518518518	-4405.93333333334
44300.9028235069	0	3447.06399999999	-3319.19259259258	-4409.55555555556
44300.9028236921	0	3448.27099999999	-3321.06666666666	-4413.42222222223
44300.9028238657	0	3450.14499999999	-3323.25185185184	-4416.80740740741
44300.9028240509	0	3452.32999999999	-3325.74814814814	-4420.46666666667
44300.9028242361	0	3454.82599999999	-3328.28148148147	-4423.84444444445
44300.9028244097	0	3457.35899999999	-3330.72592592592	-4427.05925925927
44300.9028245949	0	3459.80299999999	-3333.49629629629	-4430.52592592593
44300.9028247685	0	3462.57299999999	-3336.06666666666	-4433.6962962963
44300.9028249537	0	3465.14299999999	-3338.66666666666	-4436.98518518519
44300.9028251389	0	3467.74299999999	-3341.5037037037	-4440.54074074075
44300.9028253125	0	3470.57999999999	-3343.94814814814	-4443.84444444445
44300.9028254977	0	3473.02399999999	-3346.34814814814	-4447.6888888889
44300.9028256713	0	3475.42399999999	-3348.18518518518	-4451.26666666667
44300.9028258565	0	3477.26099999999	-3349.7037037037	-4454.81481481482
44300.9028260417	0	3478.77999999999	-3350.63703703703	-4458.02222222223
44300.9028262153	0	3479.71299999999	-3351.33333333333	-4460.96296296297
44300.9028264005	0	3480.40899999999	-3352.5111111111	-4464.07407407408
44300.9028265741	0	3481.58699999999	-3354.29629629629	-4466.82962962964
44300.9028267593	0	3483.37199999999	-3356.87407407407	-4469.48148148149
44300.9028269329	0	3485.94999999999	-3360.17037037036	-4472.23703703704
44300.9028271181	0	3489.24599999999	-3363.59259259258	-4474.57777777778
44300.9028273032	0	3492.66799999999	-3367.85925925925	-4477.11111111112
44300.9028274769	0	3496.93499999999	-3372.39999999999	-4479.2962962963
44300.902827662	0	3501.47599999999	-3377.59259259258	-4481.35555555556
44300.9028278356	0	3506.66899999999	-3383.34814814814	-4483.38518518519
44300.9028280208	0	3512.42499999999	-3388.67407407407	-4484.94074074075
44300.902828206	0	3517.75099999999	-3394.49629629629	-4486.37777777778
44300.9028283796	0	3523.57299999999	-3400.26666666666	-4487.90370370371
44300.9028285648	0	3529.34299999999	-3406.02222222221	-4489.57777777778
44300.9028287384	0	3535.09899999999	-3410.22222222221	-4491.10370370371
44300.9028289236	0	3539.29899999999	-3414.21481481481	-4492.92592592593
44300.9028291088	0	3543.29199999999	-3417.53333333332	-4494.41481481482
44300.9028292824	0	3546.61099999999	-3419.97777777777	-4495.65185185186
44300.9028294676	0	3549.05499999999	-3421.57037037036	-4496.71111111112
44300.9028296412	0	3550.64799999999	-3422.35555555555	-4497.71111111112
44300.9028298264	0	3551.43299999999	-3422.85185185184	-4498.68148148149
44300.9028300116	0	3551.92899999999	-3423.36296296295	-4499.51851851852
44300.9028301852	0	3552.43999999999	-3424.07407407407	-4500.50370370371
44300.9028303704	0	3553.15099999999	-3425.02222222221	-4501.60740740741
44300.902830544	0	3554.09899999999	-3426.22222222221	-4502.63703703704
44300.9028307292	0	3555.29899999999	-3427.65925925925	-4503.68148148149
44300.9028309144	0	3556.73599999999	-3429.51851851851	-4504.91111111112
44300.902831088	0	3558.59499999999	-3431.55555555555	-4506.14074074075
44300.9028312731	0	3560.63199999999	-3434.19259259258	-4507.65185185186
44300.9028314468	0	3563.26899999999	-3437.23703703703	-4509.33333333334
44300.9028316319	0	3566.31299999999	-3440.72592592592	-4511.14814814816
44300.9028318171	0	3569.80199999999	-3444.52592592592	-4512.91851851853
44300.9028319907	0	3573.60199999999	-3448.05185185184	-4514.65185185186
44300.9028321759	0	3577.12799999999	-3450.83703703703	-4516.40000000001
44300.9028323611	0	3579.91299999999	-3452.25185185184	-4518.18518518519
44300.9028325347	0	3581.32799999999	-3452.37777777777	-4519.87407407408
44300.9028327199	0	3581.45399999999	-3452.02222222221	-4522.07407407408
44300.9028328935	0	3581.09799999999	-3451.47407407406	-4524.13333333334
44300.9028330787	0	3580.54999999999	-3451.26666666666	-4526.35555555556
44300.9028332639	0	3580.34299999999	-3451.37037037036	-4528.58518518519
44300.9028334375	0	3580.44699999999	-3451.78518518518	-4530.57777777779
44300.9028336227	0	3580.86199999999	-3452.39259259258	-4532.81481481482
44300.9028337963	0	3581.46899999999	-3452.87407407406	-4535.05925925927
44300.9028339815	0	3581.94999999999	-3453.45925925925	-4537.7925925926
44300.9028341667	0	3582.53499999999	-3454.14074074073	-4540.72592592593
44300.9028343403	0	3583.21599999999	-3454.69629629629	-4543.5925925926
44300.9028345255	0	3583.77199999999	-3455.19259259258	-4546.71111111112
44300.9028347107	0	3584.26799999999	-3455.7111111111	-4549.71111111112
44300.9028348843	0	3584.78699999999	-3456.11851851851	-4553.23703703705
44300.9028350694	0	3585.19399999999	-3456.22962962962	-4556.67407407408
44300.9028352431	0	3585.30499999999	-3456.02222222221	-4560.00740740742
44300.9028354282	0	3585.09799999999	-3455.75555555555	-4563.70370370371
44300.9028356019	0	3584.83099999999	-3455.67407407406	-4567.20000000001
44300.902835787	0	3584.74999999999	-3455.86666666666	-4571.07407407408
44300.9028359722	0	3584.94299999999	-3456.7111111111	-4574.88148148149
44300.9028361458	0	3585.78699999999	-3458.28148148147	-4578.51111111112
44300.902836331	0	3587.35699999999	-3460.71851851851	-4582.24444444445
44300.9028365046	0	3589.79399999999	-3463.64444444443	-4585.70370370371
44300.9028366898	0	3592.71999999999	-3467.17037037036	-4589.3925925926
44300.9028368634	0	3596.24599999999	-3471.23703703703	-4593.0888888889
44300.9028370486	0	3600.31299999999	-3475.54074074073	-4596.75555555556
44300.9028372338	0	3604.61699999999	-3479.92592592592	-4600.65185185186
44300.9028374074	0	3609.00199999999	-3483.49629629629	-4604.17777777779
44300.9028375926	0	3612.57199999999	-3486.39259259258	-4607.76296296297
44300.9028377662	0	3615.46799999999	-3488.59999999999	-4611.26666666667
44300.9028379514	0	3617.67499999999	-3490.14074074073	-4614.23703703704
44300.9028381366	0	3619.21599999999	-3491.4074074074	-4617.14074074075
44300.9028383102	0	3620.48299999999	-3492.34814814814	-4619.92592592593
44300.9028384954	0	3621.42399999999	-3493.34074074073	-4622.85925925927
44300.902838669	0	3622.41699999999	-3494.51851851851	-4625.75555555556
44300.9028388542	0	3623.59499999999	-3495.94074074073	-4628.57777777778
44300.9028390394	0	3625.01699999999	-3497.46666666666	-4631.63703703704
44300.902839213	0	3626.54299999999	-3499.17777777777	-4634.48148148149
44300.9028393982	0	3628.25399999999	-3501.4074074074	-4637.50370370371
44300.9028395718	0	3630.48399999999	-3504.28888888888	-4640.71111111112
44300.9028397569	0	3633.36499999999	-3507.39259259258	-4643.72592592593
44300.9028399421	0	3636.46899999999	-3511.14814814814	-4647.05185185186
44300.9028401157	0	3640.22499999999	-3514.65925925925	-4650.0962962963
44300.9028403009	0	3643.73599999999	-3518.62222222221	-4653.50370370371
44300.9028404977	0	3647.69899999999	-3522.74074074073	-4657.17037037038
44300.9028406597	0	3651.81799999999	-3526.77777777777	-4660.88148148149
44300.9028408449	0	3655.85499999999	-3531.9111111111	-4664.9925925926
44300.9028410185	0	3660.98799999999	-3536.08148148147	-4668.06666666667
44300.9028412037	0	3665.15799999999	-3540.50370370369	-4671.48148148149
44300.9028413889	0	3669.57999999999	-3544.42222222221	-4674.71851851853
44300.9028415625	0	3673.49899999999	-3547.56296296295	-4677.78518518519
44300.9028417477	0	3676.63999999999	-3550.52592592592	-4681.12592592593
44300.9028419213	0	3679.60299999999	-3553.43703703703	-4684.24444444445
44300.9028421065	0	3682.51399999999	-3556.55555555555	-4687.20000000001
44300.9028422801	0	3685.63299999999	-3560.12592592592	-4690.31851851853
44300.9028424653	0	3689.20299999999	-3563.4148148148	-4693.41481481482
44300.9028426505	0	3692.49199999999	-3566.79259259258	-4696.98518518519
44300.9028428241	0	3695.86999999999	-3569.92592592592	-4700.31851851853
44300.9028430093	0	3699.00299999999	-3573.3111111111	-4703.83703703704
44300.9028431829	0	3702.38799999999	-3576.8074074074	-4707.21481481482
44300.9028433681	0	3705.88399999999	-3580.33333333332	-4710.44444444445
44300.9028435532	0	3709.40999999999	-3584.34814814814	-4713.93333333334
44300.9028437269	0	3713.42499999999	-3588.48888888888	-4717.23703703704
44300.902843912	0	3717.56599999999	-3593.52592592592	-4720.93333333334
44300.9028440972	0	3722.60299999999	-3598.96296296295	-4724.43703703704
44300.9028442708	0	3728.03999999999	-3604.17777777777	-4727.64444444445
44300.902844456	0	3733.25499999999	-3609.9111111111	-4730.93333333334
44300.9028446296	0	3738.98799999999	-3615.54074074073	-4733.83703703704
44300.9028448148	0	3744.61799999999	-3621.75555555555	-4736.80740740741
44300.902845	0	3750.83299999999	-3628.13333333332	-4739.87407407408
44300.9028451736	0	3757.21099999999	-3634.05925925925	-4742.81481481482
44300.9028453588	0	3763.13699999999	-3639.72592592592	-4745.83703703704
44300.9028455324	0	3768.80399999999	-3644.24444444443	-4748.67407407408
44300.9028457176	0	3773.32299999999	-3647.92592592592	-4751.31111111112
44300.9028459028	0	3777.00399999999	-3651.03703703703	-4753.58518518519
44300.9028460764	0	3780.11499999999	-3653.24444444443	-4755.28148148149
44300.9028462616	0	3782.32199999999	-3654.95555555555	-4756.82222222223
44300.9028464352	0	3784.03299999999	-3656.19999999999	-4758.25185185186
44300.9028466204	0	3785.27699999999	-3657.6074074074	-4759.65925925927
44300.9028468056	0	3786.68399999999	-3659.37777777777	-4760.9925925926
44300.9028469792	0	3788.45399999999	-3661.4074074074	-4762.17777777778
44300.9028471644	0	3790.48399999999	-3664.01481481481	-4763.2962962963
44300.902847338	0	3793.09099999999	-3666.85925925925	-4764.20000000001
44300.9028475231	0	3795.93499999999	-3670.05185185184	-4764.8962962963
44300.9028477083	0	3799.12799999999	-3673.74074074073	-4765.34814814815
44300.9028478819	0	3802.81699999999	-3677.19259259258	-4765.65185185186
44300.9028480671	0	3806.26899999999	-3680.99999999999	-4765.81481481482
44300.9028482407	0	3810.07599999999	-3684.6074074074	-4765.8888888889
44300.9028484259	0	3813.68299999999	-3688.2148148148	-4765.76296296297
44300.9028485995	0	3817.28999999999	-3691.64444444443	-4765.54074074075
44300.9028487847	0	3820.71999999999	-3694.85185185184	-4765.21481481482
44300.9028489699	0	3823.92699999999	-3698.24444444443	-4764.67407407408
44300.9028491435	0	3827.31999999999	-3701.47407407406	-4764.02962962964
44300.9028493287	0	3830.54999999999	-3704.50370370369	-4763.13333333334
44300.9028495023	0	3833.57999999999	-3706.57037037036	-4762.32592592593
44300.9028496875	0	3835.64699999999	-3707.70370370369	-4761.68148148149
44300.9028498727	0	3836.77999999999	-3707.97777777777	-4761.06666666667
44300.9028500463	0	3837.05399999999	-3707.49629629629	-4760.62222222223
44300.9028502315	0	3836.57299999999	-3706.51851851851	-4760.20740740741
44300.9028504051	0	3835.59499999999	-3705.25925925925	-4759.77777777778
44300.9028505903	0	3834.33599999999	-3703.6074074074	-4759.23703703704
44300.9028507755	0	3832.68399999999	-3701.16296296295	-4758.62222222223
44300.9028509491	0	3830.23999999999	-3698.61481481481	-4758.0962962963
44300.9028511343	0	3827.69199999999	-3695.68888888888	-4757.48148148149
44300.9028513079	0	3824.76599999999	-3692.54814814814	-4756.71851851852
44300.9028514931	0	3821.62499999999	-3689.6148148148	-4756.01481481482
44300.9028516782	0	3818.69199999999	-3686.87407407406	-4755.34814814815
44300.9028518519	0	3815.95099999999	-3684.82962962962	-4754.62222222223
44300.902852037	0	3813.90699999999	-3683.58518518517	-4753.87407407408
44300.9028522106	0	3812.66299999999	-3683.15555555555	-4753.25925925926
44300.9028523958	0	3812.23299999999	-3683.16296296295	-4752.71111111112
44300.902852581	0	3812.23999999999	-3683.6074074074	-4752.11851851852
44300.9028527546	0	3812.68399999999	-3684.22222222221	-4751.62222222223
44300.9028529398	0	3813.29899999999	-3685.08888888888	-4751.25925925926
44300.9028531134	0	3814.16599999999	-3686.10370370369	-4751.17037037038
44300.9028532986	0	3815.18099999999	-3687.05185185184	-4751.11111111112
44300.9028534838	0	3816.12899999999	-3687.78518518517	-4751.32592592593
44300.9028536574	0	3816.86199999999	-3688.67407407406	-4751.80000000001
44300.9028538426	0	3817.75099999999	-3689.42962962962	-4752.66666666667
44300.9028540278	0	3818.50699999999	-3689.77777777777	-4753.87407407408
44300.9028542014	0	3818.85499999999	-3689.77777777777	-4755.08148148149
44300.9028543866	0	3818.85499999999	-3689.77777777777	-4756.57777777778
44300.9028545602	0	3818.85499999999	-3689.59259259258	-4758.40000000001
44300.9028547454	0	3818.66999999999	-3689.47407407406	-4760.58518518519
44300.9028549306	0	3818.55099999999	-3689.46666666666	-4763.21481481482
44300.9028551042	0	3818.54399999999	-3689.4148148148	-4766.00740740741
44300.9028552894	0	3818.49199999999	-3689.14074074073	-4769.16296296297
44300.902855463	0	3818.21799999999	-3688.74814814814	-4772.31111111112
44300.9028556482	0	3817.82499999999	-3688.44444444443	-4775.80740740741
44300.9028558333	0	3817.52099999999	-3688.31851851851	-4779.62962962963
44300.9028560069	0	3817.39499999999	-3688.50370370369	-4783.4962962963
44300.9028561921	0	3817.57999999999	-3689.17777777777	-4787.86666666667
44300.9028563657	0	3818.25399999999	-3690.04444444443	-4791.88148148149
44300.9028565509	0	3819.12099999999	-3690.51851851851	-4796.14814814815
44300.9028567245	0	3819.59499999999	-3690.58518518517	-4800.52592592593
44300.9028569097	0	3819.66199999999	-3690.63703703703	-4804.73333333334
44300.9028570949	0	3819.71399999999	-3690.66666666666	-4809.31111111111
44300.9028572685	0	3819.74399999999	-3690.68148148147	-4813.81481481482
44300.9028574537	0	3819.75899999999	-3690.70370370369	-4818.5925925926
44300.9028576389	0	3819.78099999999	-3690.76296296295	-4823.45185185186
44300.9028578125	0	3819.83999999999	-3690.68888888888	-4827.88148148149
44300.9028579977	0	3819.76599999999	-3690.67407407406	-4832.70370370371
44300.9028581713	0	3819.75099999999	-3690.79259259258	-4837.05925925926
44300.9028583565	0	3819.86999999999	-3691.08888888888	-4841.77777777778
44300.9028585301	0	3820.16599999999	-3691.78518518517	-4846.54074074074
44300.9028587153	0	3820.86199999999	-3692.77777777777	-4851.34814814815
44300.9028589005	0	3821.85499999999	-3694.05925925925	-4856.88148148149
44300.9028590741	0	3823.13599999999	-3695.15555555554	-4862.11111111112
44300.9028592593	0	3824.23199999999	-3696.74074074073	-4867.97037037037
44300.9028594444	0	3825.81699999999	-3698.75555555554	-4873.68148148149
44300.9028596181	0	3827.83199999999	-3700.79999999999	-4878.97037037037
44300.9028598032	0	3829.87599999999	-3703.13333333332	-4884.68148148149
44300.9028599769	0	3832.20899999999	-3705.23703703703	-4890.12592592593
44300.902860162	0	3834.31299999999	-3706.97037037036	-4895.44444444445
44300.9028603356	0	3836.04599999999	-3708.59999999999	-4901.00740740741
44300.9028605208	0	3837.67599999999	-3710.30370370369	-4906.12592592593
44300.902860706	0	3839.37999999999	-3712.51851851851	-4911.17777777778
44300.9028608796	0	3841.59499999999	-3714.96296296295	-4915.62962962963
44300.9028610648	0	3844.03899999999	-3717.85185185184	-4920.15555555556
44300.9028612384	0	3846.92799999999	-3720.8148148148	-4924.31851851852
44300.9028614236	0	3849.89099999999	-3723.5111111111	-4927.91111111111
44300.9028616088	0	3852.58699999999	-3726.65925925925	-4931.60740740741
44300.9028617824	0	3855.73499999999	-3729.54814814814	-4934.85925925926
44300.9028619676	0	3858.62399999999	-3733.0148148148	-4938.37777777778
44300.9028621412	0	3862.09099999999	-3736.99999999999	-4942.02962962963
44300.9028623264	0	3866.07599999999	-3741.10370370369	-4945.37777777778
44300.9028625116	0	3870.17999999999	-3745.65925925925	-4949.16296296297
44300.9028626852	0	3874.73599999999	-3749.45185185184	-4952.68888888889
44300.9028628704	0	3878.52899999999	-3752.97777777777	-4956.76296296297
44300.902863044	0	3882.05499999999	-3755.9111111111	-4960.79259259259
44300.9028632292	0	3884.98799999999	-3758.25185185184	-4964.25925925926
44300.9028634144	0	3887.32899999999	-3760.47407407406	-4967.97037037037
44300.902863588	0	3889.55099999999	-3762.17777777777	-4971.39259259259
44300.9028637731	0	3891.25499999999	-3763.42222222221	-4974.62962962963
44300.9028639468	0	3892.49899999999	-3764.37037037036	-4977.41481481482
44300.9028641319	0	3893.44699999999	-3765.4074074074	-4980.22222222222
44300.9028643171	0	3894.48399999999	-3766.87407407406	-4983.14814814815
44300.9028644907	0	3895.95099999999	-3768.51851851851	-4985.84444444445
44300.9028646759	0	3897.59499999999	-3770.62962962962	-4988.73333333334
44300.9028648611	0	3899.70599999999	-3772.91851851851	-4991.37777777778
44300.9028650347	0	3901.99499999999	-3775.72592592591	-4994.26666666667
44300.9028652199	0	3904.80199999999	-3778.79259259258	-4997.24444444445
44300.9028653935	0	3907.86899999999	-3782.0074074074	-5000.15555555556
44300.9028655787	0	3911.08399999999	-3785.43703703703	-5003.30370370371
44300.9028657639	0	3914.51399999999	-3788.94074074073	-5006.36296296297
44300.9028659375	0	3918.01799999999	-3792.25185185184	-5009.12592592593
44300.9028661227	0	3921.32899999999	-3795.71851851851	-5012.05925925926
44300.9028662963	0	3924.79599999999	-3798.78518518517	-5014.8962962963
44300.9028664815	0	3927.86299999999	-3801.6074074074	-5018.22962962963
44300.9028666551	0	3930.68499999999	-3804.04444444443	-5021.82222222222
44300.9028668403	0	3933.12199999999	-3805.97037037036	-5025.25925925926
44300.9028670255	0	3935.04799999999	-3807.58518518517	-5028.79259259259
44300.9028671991	0	3936.66299999999	-3808.85185185184	-5031.96296296296
44300.9028673843	0	3937.92999999999	-3810.26666666666	-5035.45925925926
44300.9028675579	0	3939.34499999999	-3812.08888888888	-5038.95555555556
44300.9028677431	0	3941.16699999999	-3814.22222222221	-5041.97037037037
44300.9028679282	0	3943.29999999999	-3816.82222222221	-5044.99259259259
44300.9028681019	0	3945.89999999999	-3819.48148148147	-5047.35555555556
44300.902868287	0	3948.55899999999	-3822.65925925925	-5049.8
44300.9028684606	0	3951.73699999999	-3825.84444444443	-5051.83703703704
44300.9028686458	0	3954.92199999999	-3829.49629629629	-5053.6
44300.902868831	0	3958.57399999999	-3833.59259259258	-5055.22222222222
44300.9028690046	0	3962.66999999999	-3837.54074074073	-5056.62962962963
44300.9028691898	0	3966.61799999999	-3841.72592592591	-5058.01481481482
44300.9028693634	0	3970.80299999999	-3845.50370370369	-5059.23703703704
44300.9028695486	0	3974.58099999999	-3848.19259259258	-5060.46666666667
44300.9028697338	0	3977.26999999999	-3850.14814814814	-5062.02222222222
44300.9028699074	0	3979.22599999999	-3851.27407407406	-5063.82222222222
44300.9028700926	0	3980.35199999999	-3852.27407407406	-5065.81481481482
44300.9028702778	0	3981.35199999999	-3853.42962962962	-5068.03703703704
44300.9028704514	0	3982.50799999999	-3854.84444444443	-5070.22222222223
44300.9028706366	0	3983.92299999999	-3856.88148148147	-5072.54814814815
44300.9028708102	0	3985.95999999999	-3859.48888888888	-5074.65925925926
44300.9028709954	0	3988.56699999999	-3862.95555555554	-5077.14074074074
44300.9028711806	0	3992.03399999999	-3866.91851851851	-5079.60740740741
44300.9028713542	0	3995.99699999999	-3871.72592592591	-5082.28888888889
44300.9028715394	0	4000.80399999999	-3877.34074074073	-5085.17777777778
44300.902871713	0	4006.41899999999	-3882.89629629629	-5087.86666666667
44300.9028718982	0	4011.97499999999	-3888.55555555554	-5090.58518518519
44300.9028720718	0	4017.63399999999	-3893.34074074073	-5093.14814814815
44300.9028722569	0	4022.41899999999	-3897.08888888888	-5095.43703703704
44300.9028724421	0	4026.16699999999	-3900.59999999999	-5097.98518518519
44300.9028726157	0	4029.67799999999	-3903.59259259258	-5100.68148148148
44300.9028728009	0	4032.67099999999	-3906.58518518517	-5103.82222222222
44300.9028729745	0	4035.66399999999	-3909.48148148147	-5107.02962962963
44300.9028731597	0	4038.55999999999	-3912.26666666666	-5110.02222222222
44300.9028733449	0	4041.34499999999	-3915.16296296295	-5113.16296296297
44300.9028735185	0	4044.24099999999	-3917.94074074073	-5116.25185185185
44300.9028737037	0	4047.01899999999	-3920.8148148148	-5119.23703703704
44300.9028738773	0	4049.89299999999	-3924.11851851851	-5122.30370370371
44300.9028740625	0	4053.19699999999	-3927.7111111111	-5125.08888888889
44300.9028742477	0	4056.78999999999	-3932.47407407406	-5128.27407407408
44300.9028744213	0	4061.55299999999	-3938.28148148147	-5131.62962962963
44300.9028746065	0	4067.35999999999	-3944.05925925925	-5134.70370370371
44300.9028747801	0	4073.13799999999	-3950.39259259258	-5137.88888888889
44300.9028749653	0	4079.47099999999	-3956.23703703703	-5140.62222222223
44300.9028751505	0	4085.31499999999	-3962.25925925925	-5143.44444444445
44300.9028753241	0	4091.33699999999	-3967.34814814814	-5145.91111111111
44300.9028755093	0	4096.42599999999	-3972.39999999999	-5148.54814814815
44300.9028756829	0	4101.47799999999	-3977.14074074073	-5151.45925925926
44300.9028758681	0	4106.21899999999	-3981.48148148147	-5154.30370370371
44300.9028760532	0	4110.55999999999	-3986.47407407406	-5157.50370370371
44300.9028762269	0	4115.55299999999	-3991.5111111111	-5160.76296296297
44300.902876412	0	4120.58999999999	-3996.45185185184	-5163.79259259259
44300.9028765972	0	4125.53099999999	-4002.04444444443	-5167.17037037037
44300.9028767708	0	4131.12399999999	-4007.59999999999	-5170.25925925926
44300.902876956	0	4136.67999999999	-4013.8148148148	-5173.50370370371
44300.9028771296	0	4142.89499999999	-4019.9111111111	-5176.26666666667
44300.9028773148	0	4148.99099999999	-4026.47407407406	-5179.14074074074
44300.9028775	0	4155.55399999999	-4033.18518518518	-5181.91851851852
44300.9028776736	0	4162.26499999999	-4039.09629629629	-5184.28888888889
44300.9028778588	0	4168.17599999999	-4045.42222222221	-5186.71851851852
44300.9028780324	0	4174.50199999999	-4051.47407407406	-5189.22962962963
44300.9028782176	0	4180.55399999999	-4057.51851851851	-5192.16296296296
44300.9028784028	0	4186.59799999999	-4062.85925925925	-5195.14814814815
44300.9028785764	0	4191.93899999999	-4068.47407407406	-5198.31111111111
44300.9028787616	0	4197.55399999999	-4074.5111111111	-5201.61481481482
44300.9028789352	0	4203.59099999999	-4080.62222222221	-5204.84444444445
44300.9028791204	0	4209.70199999999	-4086.5111111111	-5207.81481481482
44300.902879294	0	4215.59099999999	-4092.79259259258	-5211.03703703704
44300.9028794792	0	4221.87199999999	-4098.76296296295	-5214.14074074074
44300.9028796644	0	4227.84199999999	-4105.06666666666	-5217.28888888889
44300.902879838	0	4234.14599999999	-4110.63703703703	-5220.06666666667
44300.9028800231	0	4239.71599999999	-4116.47407407406	-5222.85925925926
44300.9028801968	0	4245.55299999999	-4122.44444444443	-5225.57777777778
44300.9028803819	0	4251.52299999999	-4128.28148148147	-5228.12592592593
44300.9028805671	0	4257.35999999999	-4134.35555555554	-5230.68888888889
44300.9028807407	0	4263.43399999999	-4140.03703703703	-5233.2962962963
44300.9028809259	0	4269.11499999999	-4146.19999999999	-5236.42222222223
44300.9028811111	0	4275.27799999999	-4152.52592592592	-5239.48888888889
44300.9028812847	0	4281.60399999999	-4158.65925925925	-5242.42962962963
44300.9028814699	0	4287.73699999999	-4165.38518518518	-5245.62222222223
44300.9028816435	0	4294.46299999999	-4171.55555555555	-5248.62962962963
44300.9028818287	0	4300.63299999999	-4178.27407407406	-5251.90370370371
44300.9028820023	0	4307.35199999999	-4184.48148148147	-5255.07407407408
44300.9028821875	0	4313.55899999999	-4189.87407407406	-5258.05185185185
44300.9028823727	0	4318.95199999999	-4194.76296296295	-5260.85185185185
44300.9028825463	0	4323.84099999999	-4199.38518518517	-5263.38518518519
44300.9028827315	0	4328.46299999999	-4204.14814814814	-5265.93333333334
44300.9028829167	0	4333.22599999999	-4208.86666666666	-5268.50370370371
44300.9028830903	0	4337.94499999999	-4213.28888888888	-5271
44300.9028832755	0	4342.36699999999	-4217.52592592591	-5273.78518518519
44300.9028834491	0	4346.60399999999	-4221.2074074074	-5276.36296296297
44300.9028836343	0	4350.28499999999	-4224.91851851851	-5279.11851851852
44300.9028838194	0	4353.99599999999	-4228.5111111111	-5282.02222222223
44300.9028839931	0	4357.58899999999	-4231.96296296295	-5284.6
44300.9028841782	0	4361.04099999999	-4235.63703703703	-5287.3925925926
44300.9028843519	0	4364.71499999999	-4239.13333333332	-5289.88888888889
44300.902884537	0	4368.21099999999	-4243.12592592591	-5292.5925925926
44300.9028847222	0	4372.20399999999	-4247.48148148147	-5295.2962962963
44300.9028848958	0	4376.55999999999	-4251.62222222221	-5297.62962962963
44300.902885081	0	4380.70099999999	-4255.54074074073	-5299.87407407408
44300.9028852546	0	4384.61999999999	-4258.82962962962	-5301.77037037037
44300.9028854398	0	4387.90899999999	-4261.89629629629	-5303.62962962963
44300.9028856134	0	4390.97599999999	-4264.54074074073	-5305.36296296297
44300.9028857986	0	4393.61999999999	-4266.88888888888	-5306.91111111111
44300.9028859838	0	4395.96799999999	-4269.45185185184	-5308.64444444445
44300.9028861574	0	4398.53099999999	-4271.96296296295	-5310.36296296297
44300.9028863426	0	4401.04199999999	-4274.31851851851	-5312.13333333334
44300.9028865278	0	4403.39799999999	-4276.14814814814	-5313.92592592593
44300.9028867014	0	4405.22799999999	-4277.22962962962	-5315.6962962963
44300.9028868866	0	4406.30899999999	-4277.52592592591	-5317.34074074074
44300.9028870602	0	4406.60499999999	-4277.57037037036	-5318.93333333334
44300.9028872454	0	4406.64899999999	-4277.46666666666	-5320.50370370371
44300.902887419	0	4406.54499999999	-4277.24444444443	-5321.96296296296
44300.9028876042	0	4406.32299999999	-4277.05185185184	-5323.11111111111
44300.9028877894	0	4406.12999999999	-4276.65925925925	-5324.22962962963
44300.902887963	0	4405.73699999999	-4275.85925925925	-5325.2
44300.9028881482	0	4404.93699999999	-4274.65925925925	-5326.16296296296
44300.9028883218	0	4403.73699999999	-4273.13333333332	-5327.18518518519
44300.9028885069	0	4402.21099999999	-4271.51851851851	-5328.27407407407
44300.9028886921	0	4400.59599999999	-4269.67407407406	-5329.45925925926
44300.9028888657	0	4398.75199999999	-4268.05185185184	-5330.51111111111
44300.9028890509	0	4397.12999999999	-4266.26666666665	-5331.57777777778
44300.9028892245	0	4395.34499999999	-4264.37777777777	-5332.54074074074
44300.9028894097	0	4393.45599999999	-4262.72592592591	-5333.3037037037
44300.9028895949	0	4391.80399999999	-4261.4148148148	-5333.82962962963
44300.9028897685	0	4390.49299999999	-4261.05925925925	-5334.03703703704
44300.9028899537	0	4390.13699999999	-4260.37777777777	-5334.53333333333
44300.9028901273	0	4389.45599999999	-4260.22962962962	-5334.9037037037
44300.9028903125	0	4389.30799999999	-4260.49629629628	-5335.20740740741
44300.9028904977	0	4389.57499999999	-4260.96296296295	-5335.4
44300.9028906713	0	4390.04199999999	-4261.59259259258	-5335.48888888889
44300.9028908565	0	4390.67199999999	-4262.22222222221	-5335.45925925926
44300.9028910417	0	4391.30199999999	-4262.87407407406	-5335.26666666667
44300.9028912153	0	4391.95399999999	-4262.9111111111	-5335.25925925926
44300.9028914005	0	4391.99099999999	-4263.0148148148	-5335.0962962963
44300.9028915741	0	4392.09499999999	-4263.19259259258	-5334.60740740741
44300.9028917593	0	4392.27299999999	-4263.37037037036	-5333.68148148148
44300.9028919444	0	4392.45099999999	-4263.54814814814	-5332.47407407407
44300.9028921181	0	4392.62899999999	-4263.65925925925	-5331.14814814815
44300.9028923032	0	4392.73999999999	-4263.71851851851	-5329.67407407407
44300.9028924769	0	4392.79899999999	-4263.71851851851	-5328.22962962963
44300.902892662	0	4392.79899999999	-4263.74074074073	-5326.6
44300.9028928356	0	4392.82099999999	-4263.64444444443	-5324.86666666667
44300.9028930208	0	4392.72499999999	-4263.5111111111	-5323.12592592593
44300.902893206	0	4392.59199999999	-4263.38518518517	-5321.13333333333
44300.9028933796	0	4392.46599999999	-4263.2074074074	-5319.11111111111
44300.9028935648	0	4392.28799999999	-4262.65925925925	-5316.98518518518
44300.9028937384	0	4391.73999999999	-4261.90370370369	-5314.88888888889
44300.9028939236	0	4390.98399999999	-4261.0148148148	-5312.78518518518
44300.9028941088	0	4390.09499999999	-4259.92592592591	-5310.60740740741
44300.9028942824	0	4389.00599999999	-4258.76296296295	-5308.34074074074
44300.9028944676	0	4387.84299999999	-4257.66666666665	-5306.31111111111
44300.9028946412	0	4386.74699999999	-4256.34074074073	-5304.3037037037
44300.9028948264	0	4385.42099999999	-4255.2148148148	-5302.43703703704
44300.9028950116	0	4384.29499999999	-4254.1111111111	-5300.48148148148
44300.9028951852	0	4383.19099999999	-4253.23703703702	-5298.63703703704
44300.9028953704	0	4382.31699999999	-4252.42222222221	-5296.82222222222
44300.902895544	0	4381.50199999999	-4251.70370370369	-5295.26666666667
44300.9028957292	0	4380.78299999999	-4251.17777777777	-5293.94074074074
44300.9028959144	0	4380.25699999999	-4250.82962962962	-5292.83703703704
44300.902896088	0	4379.90899999999	-4250.59259259258	-5292.18518518518
44300.9028962731	0	4379.67199999999	-4250.22962962962	-5291.63703703704
44300.9028964468	0	4379.30899999999	-4249.94814814814	-5291.46666666667
44300.9028966319	0	4379.02799999999	-4249.75555555554	-5291.52592592592
44300.9028968171	0	4378.83499999999	-4249.57037037036	-5291.8962962963
44300.9028969907	0	4378.64999999999	-4249.57037037036	-5292.6
44300.9028971759	0	4378.64999999999	-4249.65185185184	-5293.68888888889
44300.9028973495	0	4378.73099999999	-4249.72592592591	-5295.18518518518
44300.9028975347	0	4378.80499999999	-4249.79999999999	-5296.94814814815
44300.9028977199	0	4378.87899999999	-4249.85185185184	-5299.23703703704
44300.9028978935	0	4378.93099999999	-4249.68888888888	-5301.93333333333
44300.9028980787	0	4378.76799999999	-4249.14814814813	-5305.19259259259
44300.9028982523	0	4378.22699999999	-4248.11851851851	-5308.61481481481
44300.9028984375	0	4377.19699999999	-4247.04444444443	-5312.32592592592
44300.9028986227	0	4376.12299999999	-4246.00740740739	-5316.62222222222
44300.9028987963	0	4375.08599999999	-4245.65925925925	-5321.00740740741
44300.9028989815	0	4374.73799999999	-4245.68148148147	-5326.40740740741
44300.9028991551	0	4374.75999999999	-4245.94074074073	-5332.42222222222
44300.9028993403	0	4375.01899999999	-4245.97037037036	-5335.85185185185
44300.9028995255	0	4375.04899999999	-4245.70370370369	-5342.44444444444
44300.9028996991	0	4374.78199999999	-4244.99259259258	-5348.55555555555
44300.9028998843	0	4374.07099999999	-4243.85925925924	-5355.26666666666
44300.9029000694	0	4372.93799999999	-4242.68148148147	-5362.47407407407
44300.9029002431	0	4371.75999999999	-4242.39999999999	-5369.77037037037
44300.9029004282	0	4371.47899999999	-4242.57037037036	-5377.93333333333
44300.9029006019	0	4371.64899999999	-4242.99999999999	-5385.71111111111
44300.902900787	0	4372.07899999999	-4243.63703703702	-5394.03703703703
44300.9029009606	0	4372.71599999999	-4244.83703703702	-5402.25185185185
44300.9029011458	0	4373.91599999999	-4246.00740740739	-5409.85185185185
44300.902901331	0	4375.08599999999	-4246.9111111111	-5418.22222222222
44300.9029015046	0	4375.98999999999	-4247.49629629628	-5426.21481481481
44300.9029016898	0	4376.57499999999	-4248.02962962961	-5434.46666666666
44300.9029018634	0	4377.10799999999	-4248.5185185185	-5443.42962962963
44300.9029020486	0	4377.59699999999	-4248.82222222221	-5451.74074074074
44300.9029022338	0	4377.90099999999	-4249.06666666665	-5460.8074074074
44300.9029024074	0	4378.14499999999	-4249.07407407406	-5468.94814814814
44300.9029025926	0	4378.15199999999	-4248.97037037036	-5477.68148148148
44300.9029027662	0	4378.04799999999	-4249.0148148148	-5486.48888888889
44300.9029029514	0	4378.09199999999	-4249.16296296295	-5494.21481481481
44300.9029031366	0	4378.23999999999	-4249.59259259258	-5502.2
44300.9029033102	0	4378.66999999999	-4250.45185185184	-5509.6074074074
44300.9029034954	0	4379.52899999999	-4251.7185185185	-5516.45185185185
44300.9029036806	0	4380.79599999999	-4253.49629629628	-5522.99259259259
44300.9029038542	0	4382.57399999999	-4256.12592592591	-5529.62962962963
44300.9029040394	0	4385.20399999999	-4258.92592592591	-5536.2
44300.902904213	0	4388.00399999999	-4261.92592592591	-5542.32592592592
44300.9029043982	0	4391.00399999999	-4265.16296296295	-5548.77037037037
44300.9029045718	0	4394.24099999999	-4268.44444444443	-5554.78518518518
44300.9029047569	0	4397.52199999999	-4271.96296296295	-5561
44300.9029049421	0	4401.04099999999	-4275.39259259258	-5567.41481481481
44300.9029051157	0	4404.47099999999	-4278.45925925924	-5573.44444444444
44300.9029053009	0	4407.53799999999	-4281.34814814813	-5580.22222222222
44300.9029054745	0	4410.42699999999	-4283.22222222221	-5587.2074074074
44300.9029056597	0	4412.30099999999	-4283.58518518517	-5593.68888888889
44300.9029058449	0	4412.66399999999	-4282.5185185185	-5600.13333333333
44300.9029060185	0	4411.59699999999	-4280.65925925924	-5605.88888888889
44300.9029062037	0	4409.73799999999	-4278.54814814813	-5611.62222222222
44300.9029063889	0	4407.62699999999	-4276.54814814813	-5616.8074074074
44300.9029065625	0	4405.62699999999	-4274.60740740739	-5621.55555555555
44300.9029067477	0	4403.68599999999	-4272.85925925924	-5626.24444444444
44300.9029069213	0	4401.93799999999	-4271.50370370369	-5630.53333333333
44300.9029071065	0	4400.58199999999	-4270.53333333332	-5635
44300.9029072801	0	4399.61199999999	-4270.35555555554	-5639.44444444444
44300.9029074653	0	4399.43399999999	-4271.02962962961	-5643.36296296296
44300.9029076505	0	4400.10799999999	-4272.64444444443	-5647.02222222222
44300.9029078241	0	4401.72299999999	-4274.59259259258	-5650.03703703703
44300.9029080093	0	4403.67099999999	-4277.17037037035	-5652.92592592592
44300.9029081829	0	4406.24899999999	-4280.13333333332	-5655.47407407407
44300.9029083681	0	4409.21199999999	-4283.3185185185	-5657.82962962963
44300.9029085532	0	4412.39699999999	-4286.96296296295	-5660.11111111111
44300.9029087269	0	4416.04099999999	-4290.58518518517	-5662.08888888889
44300.902908912	0	4419.663	-4294.71111111109	-5664.08148148148
44300.9029090856	0	4423.789	-4299.13333333332	-5665.83703703704
44300.9029092708	0	4428.21099999999	-4303.19999999998	-5667.34074074074
44300.902909456	0	4432.27799999999	-4307.45185185184	-5668.74074074074
44300.9029096296	0	4436.53	-4311.49629629628	-5669.86666666667
44300.9029098148	0	4440.574	-4315.46666666665	-5670.82222222222
44300.9029099884	0	4444.544	-4319.10370370369	-5671.60740740741
44300.9029101736	0	4448.181	-4322.48148148147	-5672.34074074074
44300.9029103588	0	4451.55899999999	-4324.82222222221	-5673.2
44300.9029105324	0	4453.9	-4325.99259259258	-5673.93333333333
44300.9029107176	0	4455.07	-4326.09629629628	-5674.31851851852
44300.9029109028	0	4455.174	-4325.79259259258	-5674.62222222222
44300.9029110764	0	4454.87	-4325.45925925924	-5674.82962962963
44300.9029112616	0	4454.537	-4325.5111111111	-5674.85925925926
44300.9029114352	0	4454.589	-4325.9111111111	-5674.76296296296
44300.9029116204	0	4454.989	-4326.02222222221	-5674.62962962963
44300.9029118056	0	4455.09999999999	-4326.03703703702	-5674.48148148148
44300.9029119792	0	4455.115	-4326.17037037035	-5674.31111111111
44300.9029121644	0	4455.248	-4326.34074074072	-5674.17777777778
44300.902912338	0	4455.418	-4326.40740740739	-5674.07407407407
44300.9029125231	0	4455.485	-4326.53333333332	-5673.96296296296
44300.9029126968	0	4455.611	-4326.77037037035	-5673.88148148148
44300.9029128819	0	4455.848	-4327.02962962961	-5673.80740740741
44300.9029130671	0	4456.107	-4327.30370370369	-5673.80740740741
44300.9029132407	0	4456.381	-4327.74814814813	-5673.82962962963
44300.9029134259	0	4456.825	-4328.19999999998	-5673.83703703703
44300.9029135995	0	4457.277	-4328.73333333332	-5674.09629629629
44300.9029137847	0	4457.81	-4329.44444444443	-5674.45925925926
44300.9029139699	0	4458.521	-4330.19999999998	-5674.97037037037
44300.9029141435	0	4459.277	-4330.97037037035	-5675.81481481481
44300.9029143287	0	4460.047	-4331.73333333332	-5676.82222222222
44300.9029145023	0	4460.81	-4332.48888888887	-5677.94814814815
44300.9029146875	0	4461.566	-4333.23703703702	-5678.97777777778
44300.9029148727	0	4462.314	-4334.5185185185	-5680.52592592592
44300.9029150463	0	4463.595	-4336.00740740739	-5682.07407407407
44300.9029152315	0	4465.084	-4337.83703703702	-5683.78518518518
44300.9029154051	0	4466.914	-4339.67407407406	-5685.54074074074
44300.9029155903	0	4468.751	-4341.45185185183	-5687.35555555555
44300.9029157755	0	4470.529	-4343.03703703702	-5689.57037037037
44300.9029159491	0	4472.114	-4343.88888888887	-5691.81481481481
44300.9029161343	0	4472.966	-4343.80740740739	-5693.94814814815
44300.9029163079	0	4472.885	-4343.34074074072	-5695.69629629629
44300.9029164931	0	4472.418	-4342.31111111109	-5697.88888888889
44300.9029166782	0	4471.388	-4341.46666666665	-5700.09629629629
44300.9029168519	0	4470.544	-4341.19259259258	-5702.05185185185
44300.902917037	0	4470.27	-4340.94814814813	-5704.45185185185
44300.9029172106	0	4470.026	-4340.68148148147	-5707.03703703703
44300.9029173958	0	4469.759	-4340.54814814813	-5709.51111111111
44300.902917581	0	4469.626	-4340.44444444443	-5712.33333333333
44300.9029177546	0	4469.522	-4340.42962962961	-5715.22222222222
44300.9029179398	0	4469.507	-4340.63703703702	-5718.31111111111
44300.9029181134	0	4469.714	-4341.45185185184	-5721.31851851851
44300.9029182986	0	4470.529	-4342.76296296295	-5724.05925925925
44300.9029184838	0	4471.84	-4344.82962962961	-5727.26666666666
44300.9029186574	0	4473.907	-4347.31111111109	-5730.26666666666
44300.9029188426	0	4476.388	-4350.32592592591	-5733.6074074074
44300.9029190162	0	4479.403	-4353.39259259258	-5736.84444444444
44300.9029192014	0	4482.47	-4356.75555555554	-5740.31851851851
44300.9029193866	0	4485.833	-4360.03703703702	-5743.82962962962
44300.9029195602	0	4489.114	-4363.26666666665	-5747.29629629629
44300.9029197454	0	4492.344	-4366.70370370369	-5750.88148148148
44300.902919919	0	4495.781	-4369.99999999998	-5754.52592592592
44300.9029201042	0	4499.077	-4373.00740740739	-5757.65185185185
44300.9029202778	0	4502.084	-4375.77037037035	-5760.85925925925
44300.902920463	0	4504.847	-4377.65925925924	-5763.71111111111
44300.9029206482	0	4506.736	-4379.17037037035	-5766.4074074074
44300.9029208218	0	4508.247	-4380.48148148147	-5769.08148148148
44300.9029210069	0	4509.558	-4381.75555555554	-5771.82222222222
44300.9029211806	0	4510.832	-4383.37037037035	-5774.71851851851
44300.9029213657	0	4512.447	-4384.96296296295	-5777.26666666666
44300.9029215509	0	4514.04	-4386.84444444443	-5779.89629629629
44300.9029217245	0	4515.921	-4388.89629629628	-5782.37037037037
44300.9029219097	0	4517.973	-4391.28888888887	-5784.99999999999
44300.9029220949	0	4520.366	-4393.82222222221	-5787.68148148148
44300.9029222685	0	4522.899	-4396.40740740739	-5790.37037037037
44300.9029224537	0	4525.484	-4399.56296296295	-5793.25185185185
44300.9029226273	0	4528.64	-4402.82962962961	-5796.18518518518
44300.9029228125	0	4531.907	-4405.85925925924	-5798.98518518518
44300.9029229977	0	4534.937	-4409.24444444443	-5802.1037037037
44300.9029231713	0	4538.322	-4412.67407407406	-5805.11111111111
44300.9029233565	0	4541.752	-4416.77777777776	-5808.14814814814
44300.9029235301	0	4545.856	-4421.4222222222	-5811.18518518518
44300.9029237153	0	4550.5	-4425.78518518517	-5813.85925925925
44300.9029239005	0	4554.863	-4429.80740740739	-5816.42222222222
44300.9029240741	0	4558.885	-4433.16296296295	-5818.73333333333
44300.9029242593	0	4562.241	-4436.48888888887	-5820.94814814814
44300.9029244329	0	4565.567	-4439.6222222222	-5822.94814814814
44300.9029246181	0	4568.7	-4442.43703703702	-5824.82222222222
44300.9029247917	0	4571.515	-4445.77777777776	-5826.88148148148
44300.9029249769	0	4574.856	-4449.22962962961	-5829.02962962962
44300.902925162	0	4578.308	-4453.0148148148	-5831.59999999999
44300.9029253356	0	4582.093	-4456.85925925924	-5834.28148148148
44300.9029255208	0	4585.937	-4460.93333333332	-5837.0074074074
44300.902925706	0	4590.011	-4465.59999999998	-5839.95555555555
44300.9029258796	0	4594.678	-4470.39999999998	-5842.79259259259
44300.9029262384	0	4605.026	-4481.68148148146	-5849.34074074073
44300.9029264236	0	4610.759	-4487.0148148148	-5852.48888888888
44300.9029266088	0	4616.092	-4492.33333333332	-5855.68148148148
44300.9029267824	0	4621.411	-4496.02962962961	-5858.35555555555
44300.9029269676	0	4625.107	-4499.25185185183	-5861.12592592592
44300.9029271412	0	4628.329	-4501.69629629628	-5863.67407407407
44300.9029273264	0	4630.773	-4503.79259259258	-5866.34814814814
44300.9029275116	0	4632.869	-4506.0148148148	-5869.09629629629
44300.9029276852	0	4635.091	-4508.33333333332	-5871.76296296296
44300.9029278704	0	4637.41	-4511.31111111109	-5874.68148148148
44300.902928044	0	4640.388	-4514.32592592591	-5877.66666666666
44300.9029282292	0	4643.403	-4517.4148148148	-5880.88888888888
44300.9029284144	0	4646.492	-4520.13333333332	-5884.19259259259
44300.902928588	0	4649.211	-4522.19999999998	-5887.23703703703
44300.9029287731	0	4651.278	-4523.97037037035	-5890.42962962963
44300.9029289468	0	4653.048	-4525.39259259258	-5893.46666666666
44300.9029291319	0	4654.47	-4526.83703703702	-5896.6074074074
44300.9029293171	0	4655.914	-4528.24444444443	-5899.63703703703
44300.9029294907	0	4657.321	-4529.57777777776	-5902.62962962963
44300.9029296759	0	4658.654	-4530.53333333332	-5905.68148148148
44300.9029298495	0	4659.61	-4530.79259259257	-5908.49629629629
44300.9029300347	0	4659.869	-4530.79259259257	-5911.4074074074
44300.9029302199	0	4659.869	-4530.4148148148	-5914.31111111111
44300.9029303935	0	4659.491	-4529.68148148146	-5917.09629629629
44300.9029305787	0	4658.758	-4529.09629629628	-5920.07407407407
44300.9029307523	0	4658.173	-4528.68148148146	-5923.07407407407
44300.9029309375	0	4657.758	-4528.25925925924	-5925.96296296296
44300.9029311227	0	4657.336	-4527.63703703702	-5928.94074074074
44300.9029312963	0	4656.714	-4527.16296296294	-5931.82222222222
44300.9029314815	0	4656.24	-4526.75555555554	-5934.8074074074
44300.9029316551	0	4655.833	-4526.60740740739	-5937.67407407407
44300.9029318403	0	4655.685	-4526.60740740739	-5940.65925925926
44300.9029320255	0	4655.685	-4526.70370370369	-5943.62222222222
44300.9029321991	0	4655.781	-4526.91111111109	-5946.28888888889
44300.9029323843	0	4655.988	-4527.12592592591	-5948.93333333333
44300.9029325579	0	4656.203	-4527.40740740739	-5951.23703703703
44300.9029327431	0	4656.484	-4527.85925925924	-5953.51851851852
44300.9029329282	0	4656.936	-4528.48888888887	-5955.52592592592
44300.9029331019	0	4657.566	-4529.32592592591	-5957.23703703703
44300.902933287	0	4658.403	-4530.29629629628	-5958.76296296296
44300.9029334606	0	4659.373	-4531.32592592591	-5959.97037037037
44300.9029336458	0	4660.403	-4532.4222222222	-5960.79259259259
44300.902933831	0	4661.499	-4533.62962962961	-5961.27407407407
44300.9029340046	0	4662.706	-4534.96296296294	-5961.36296296296
44300.9029341898	0	4664.039	-4536.52592592591	-5961.25185185185
44300.902934375	0	4665.602	-4538.22962962961	-5960.91111111111
44300.9029345486	0	4667.306	-4540.43703703702	-5960.27407407407
44300.9029347338	0	4669.513	-4542.51111111109	-5959.49629629629
44300.9029349074	0	4671.587	-4545.48148148146	-5958.54074074074
44300.9029350926	0	4674.557	-4549.26666666665	-5957.23703703703
44300.9029352778	0	4678.342	-4552.97037037035	-5955.79259259259
44300.9029354514	0	4682.046	-4557.00740740739	-5954.0074074074
44300.9029356366	0	4686.083	-4560.74814814813	-5952.08888888888
44300.9029358102	0	4689.824	-4563.95555555554	-5950.14814814814
44300.9029359954	0	4693.031	-4566.87407407406	-5948.01481481481
44300.902936169	0	4695.95	-4569.15555555554	-5946.05185185185
44300.9029363542	0	4698.231	-4571.04444444443	-5944.01481481481
44300.9029365394	0	4700.12	-4572.44444444443	-5941.83703703703
44300.902936713	0	4701.52	-4573.39259259257	-5939.65185185185
44300.9029368982	0	4702.468	-4573.88148148146	-5937.34074074074
44300.9029370718	0	4702.957	-4574.25925925924	-5935.17037037037
44300.9029372569	0	4703.335	-4574.90370370368	-5932.89629629629
44300.9029374421	0	4703.979	-4575.97777777776	-5930.39259259259
44300.9029376157	0	4705.053	-4577.38518518517	-5927.73333333333
44300.9029378009	0	4706.46	-4578.92592592591	-5924.74814814814
44300.9029379745	0	4708.001	-4580.44444444443	-5921.64444444444
44300.9029381597	0	4709.52	-4582.0222222222	-5918.55555555555
44300.9029383449	0	4711.098	-4583.80740740739	-5914.89629629629
44300.9029385185	0	4712.883	-4585.37777777776	-5911.32592592592
44300.9029387037	0	4714.453	-4586.82962962961	-5907.32592592592
44300.9029388773	0	4715.905	-4587.8222222222	-5903.4
44300.9029390625	0	4716.898	-4588.29629629628	-5899.85185185185
44300.9029392361	0	4717.372	-4588.5185185185	-5895.97037037037
44300.9029394213	0	4717.594	-4588.51111111109	-5892.28888888888
44300.9029396065	0	4717.587	-4588.25185185183	-5888.39259259259
44300.9029397801	0	4717.328	-4587.59259259257	-5884.55555555555
44300.9029399653	0	4716.669	-4586.85185185183	-5881.02962962963
44300.9029401505	0	4715.928	-4586.02962962961	-5877.09629629629
44300.9029403241	0	4715.106	-4584.89629629628	-5873.51851851851
44300.9029405093	0	4713.973	-4583.39259259257	-5870.02962962963
44300.9029406829	0	4712.469	-4581.83703703702	-5866.94814814814
44300.9029408681	0	4710.913	-4580.3185185185	-5864.28888888888
44300.9029410532	0	4709.394	-4578.57777777776	-5861.62222222222
44300.9029412269	0	4707.653	-4577.1185185185	-5859.2
44300.902941412	0	4706.194	-4575.66666666665	-5856.76296296296
44300.9029415856	0	4704.742	-4574.33333333332	-5854.43703703703
44300.9029417708	0	4703.409	-4573.20740740739	-5852.49629629629
44300.902941956	0	4702.283	-4572.05925925924	-5850.75555555555
44300.9029421296	0	4701.135	-4571.19259259258	-5849.29629629629
44300.9029423148	0	4700.268	-4570.51111111109	-5848.04444444444
44300.9029424884	0	4699.587	-4569.94074074072	-5847.04444444444
44300.9029426736	0	4699.017	-4569.46666666665	-5846.28148148148
44300.9029428588	0	4698.543	-4568.88888888887	-5845.84444444444
44300.9029430324	0	4697.965	-4568.35555555554	-5845.69629629629
44300.9029432176	0	4697.432	-4567.66666666665	-5845.89629629629
44300.9029433912	0	4696.743	-4566.83703703702	-5846.4074074074
44300.9029435764	0	4695.913	-4565.94074074072	-5847.22962962963
44300.9029437616	0	4695.017	-4564.97037037035	-5848.38518518518
44300.9029439352	0	4694.047	-4563.94814814813	-5849.82962962962
44300.9029441204	0	4693.025	-4563.02962962961	-5851.42962962963
44300.902944294	0	4692.106	-4561.88888888887	-5853.74074074074
44300.9029444792	0	4690.965	-4560.65925925924	-5856.35555555555
44300.9029446644	0	4689.735	-4559.39999999998	-5859.57777777777
44300.902944838	0	4688.476	-4558.33333333332	-5862.94814814814
44300.9029450231	0	4687.409	-4557.57037037035	-5867.04444444444
44300.9029451968	0	4686.646	-4557.24444444443	-5871.42962962963
44300.9029453819	0	4686.32	-4557.18518518517	-5875.56296296296
44300.9029455671	0	4686.261	-4557.46666666665	-5880.16296296296
44300.9029457407	0	4686.542	-4557.86666666665	-5884.46666666666
44300.9029459259	0	4686.942	-4558.45925925924	-5889.14814814815
44300.9029460995	0	4687.535	-4558.85185185183	-5893.85925925926
44300.9029462847	0	4687.928	-4559.0148148148	-5899.28888888889
44300.9029464699	0	4688.091	-4558.92592592591	-5904.82222222222
44300.9029466435	0	4688.002	-4558.70370370369	-5910.12592592592
44300.9029468287	0	4687.78	-4558.45925925924	-5915.87407407407
44300.9029470023	0	4687.536	-4558.03703703702	-5921.4
44300.9029471875	0	4687.114	-4557.35555555554	-5927.62962962963
44300.9029473727	0	4686.433	-4556.14814814813	-5933.88148148148
44300.9029475463	0	4685.226	-4554.69629629628	-5939.73333333333
44300.9029477315	0	4683.774	-4553.09629629628	-5946.07407407407
44300.9029479051	0	4682.174	-4551.90370370369	-5952.26666666666
44300.9029480903	0	4680.981	-4551.06666666665	-5958.96296296296
44300.9029482755	0	4680.144	-4550.32592592591	-5965.81481481481
44300.9029484491	0	4679.403	-4549.62962962961	-5972.28888888889
44300.9029486343	0	4678.707	-4549.10370370369	-5979.08148148148
44300.9029488079	0	4678.181	-4548.89629629628	-5985.43703703704
44300.9029489931	0	4677.974	-4549.00740740739	-5992.34814814815
44300.9029491782	0	4678.085	-4549.20740740739	-5999.38518518518
44300.9029493519	0	4678.285	-4549.20740740739	-6006.09629629629
44300.902949537	0	4678.285	-4549.05185185184	-6013.28148148148
44300.9029497106	0	4678.129	-4548.97777777776	-6020.03703703704
44300.9029498958	0	4678.055	-4548.78518518517	-6027.24444444444
44300.902950081	0	4677.862	-4548.40740740739	-6034.54814814815
44300.9029502546	0	4677.484	-4548.07407407406	-6041.59259259259
44300.9029504398	0	4677.151	-4547.54074074072	-6049.25925925926
44300.9029506134	0	4676.618	-4547.04444444443	-6056.36296296296
44300.9029507986	0	4676.122	-4546.86666666665	-6063.91111111111
44300.9029509722	0	4675.944	-4547.14074074072	-6071.57777777778
44300.9029511574	0	4676.218	-4547.86666666665	-6078.57037037037
44300.9029513426	0	4676.944	-4549.09629629628	-6086.11851851852
44300.9029515162	0	4678.174	-4550.34074074072	-6092.74814814815
44300.9029517014	0	4679.418	-4551.85925925924	-6099.96296296296
44300.9029518866	0	4680.937	-4553.48148148147	-6106.99259259259
44300.9029520602	0	4682.559	-4555.12592592591	-6113.37777777778
44300.9029522454	0	4684.203	-4557.35555555554	-6120.36296296296
44300.902952419	0	4686.433	-4559.82222222221	-6127.07407407407
44300.9029526042	0	4688.9	-4562.28148148146	-6134.06666666667
44300.9029527894	0	4691.359	-4564.74814814813	-6141.2962962963
44300.902952963	0	4693.826	-4567.13333333332	-6147.82222222222
44300.9029531482	0	4696.211	-4569.28148148146	-6154.74814814815
44300.9029533218	0	4698.359	-4570.87407407406	-6162
44300.9029535069	0	4699.952	-4571.58518518517	-6168.8962962963
44300.9029536921	0	4700.663	-4571.59999999998	-6176.23703703704
44300.9029538657	0	4700.678	-4571.0148148148	-6182.7037037037
44300.9029540509	0	4700.093	-4570.19259259257	-6189.51111111111
44300.9029542245	0	4699.271	-4569.74814814813	-6196.28888888889
44300.9029544097	0	4698.827	-4569.76296296294	-6202.22962962963
44300.9029545949	0	4698.842	-4570.14814814813	-6207.86666666666
44300.9029547685	0	4699.227	-4571.19999999998	-6212.22222222222
44300.9029549537	0	4700.279	-4573.08888888887	-6216.28148148148
44300.9029551273	0	4702.168	-4575.16296296294	-6219.83703703703
44300.9029553125	0	4704.242	-4577.06666666665	-6222.5037037037
44300.9029554977	0	4706.146	-4579.11111111109	-6224.88888888889
44300.9029556713	0	4708.19	-4580.99999999998	-6226.9037037037
44300.9029558565	0	4710.079	-4583.28148148146	-6228.68148148148
44300.9029560301	0	4712.36	-4585.80740740739	-6230.37037037037
44300.9029562153	0	4714.886	-4588.27407407405	-6231.85925925926
44300.9029564005	0	4717.353	-4591.2148148148	-6233.47407407407
44300.9029565741	0	4720.294	-4593.79999999998	-6235
44300.9029567593	0	4722.879	-4596.39259259257	-6236.45185185185
44300.9029569329	0	4725.472	-4599.07407407405	-6237.83703703703
44300.9029571181	0	4728.153	-4601.14814814813	-6239
44300.9029573032	0	4730.227	-4602.73333333331	-6240.03703703703
44300.9029574769	0	4731.812	-4603.80740740739	-6240.9037037037
44300.902957662	0	4732.886	-4604.36296296294	-6241.68888888889
44300.9029578356	0	4733.442	-4604.36296296294	-6242.45185185185
44300.9029580208	0	4733.442	-4604.2222222222	-6243.11111111111
44300.902958206	0	4733.301	-4603.70370370368	-6243.77037037037
44300.9029583796	0	4732.782	-4603.13333333331	-6244.28888888889
44300.9029585648	0	4732.212	-4602.68888888887	-6244.78518518518
44300.9029587384	0	4731.768	-4602.59259259257	-6245.16296296296
44300.9029589236	0	4731.672	-4602.78518518516	-6245.58518518518
44300.9029591088	0	4731.865	-4603.26666666665	-6246.06666666667
44300.9029592824	0	4732.346	-4603.9185185185	-6246.62222222222
44300.9029594676	0	4732.998	-4604.81481481479	-6247.64444444444
44300.9029596412	0	4733.894	-4605.57037037035	-6248.75555555555
44300.9029598264	0	4734.65	-4606.14814814813	-6249.74814814815
44300.9029600116	0	4735.228	-4606.66666666665	-6250.88148148148
44300.9029601852	0	4735.747	-4607.1185185185	-6251.8962962963
44300.9029603704	0	4736.199	-4607.19259259257	-6253.18518518518
44300.902960544	0	4736.273	-4607.26666666664	-6254.99259259259
44300.9029607292	0	4736.347	-4607.20740740739	-6256.76296296296
44300.9029609144	0	4736.288	-4606.88148148146	-6258.56296296296
44300.902961088	0	4735.962	-4606.5185185185	-6260.17037037037
44300.9029612731	0	4735.599	-4606.11111111109	-6262.25185185185
44300.9029614468	0	4735.192	-4605.68148148146	-6264.60740740741
44300.9029616319	0	4734.762	-4605.51111111109	-6266.92592592593
44300.9029618171	0	4734.592	-4605.35555555553	-6269.44444444444
44300.9029619907	0	4734.436	-4605.59259259257	-6271.91111111111
44300.9029621759	0	4734.673	-4606.8222222222	-6274.61481481481
44300.9029623495	0	4735.903	-4608.73333333331	-6277.31851851852
44300.9029625347	0	4737.814	-4610.74074074072	-6280.01481481481
44300.9029627083	0	4739.821	-4612.9185185185	-6282.93333333333
44300.9029628935	0	4741.999	-4614.89629629628	-6285.62962962963
44300.9029630787	0	4743.977	-4616.74074074072	-6288.49629629629
44300.9029632639	0	4745.821	-4618.5185185185	-6291.51851851852
44300.9029634375	0	4747.599	-4619.90370370368	-6294.39259259259
44300.9029636227	0	4748.984	-4620.57037037035	-6297.5037037037
44300.9029637963	0	4749.651	-4620.59999999998	-6300.13333333333
44300.9029639815	0	4749.681	-4620.39259259257	-6302.91111111111
44300.9029641551	0	4749.474	-4620.13333333331	-6305.88888888889
44300.9029643403	0	4749.215	-4620.12592592591	-6308.8
44300.9029645255	0	4749.208	-4620.79999999998	-6311.81481481481
44300.9029646991	0	4749.882	-4622.16296296294	-6314.48148148148
44300.9029648843	0	4751.245	-4623.78518518516	-6317.3037037037
44300.9029650579	0	4752.867	-4625.41481481479	-6320.18518518518
44300.9029652431	0	4754.497	-4626.75555555553	-6322.91111111111
44300.9029654282	0	4755.838	-4628.12592592591	-6325.78518518518
44300.9029656019	0	4757.208	-4629.48888888887	-6328.45925925926
44300.902965787	0	4758.571	-4631.57037037035	-6331.37037037037
44300.9029659606	0	4760.652	-4634.17037037035	-6334.37777777778
44300.9029661458	0	4763.252	-4637.08148148146	-6337.36296296296
44300.902966331	0	4766.163	-4640.57037037035	-6340.72592592593
44300.9029665046	0	4769.652	-4643.8222222222	-6343.8962962963
44300.9029666898	0	4772.904	-4647.42962962961	-6347.26666666667
44300.9029668634	0	4776.511	-4651.22962962961	-6350.76296296296
44300.9029670486	0	4780.311	-4655.1185185185	-6353.95555555556
44300.9029672338	0	4784.2	-4659.42962962961	-6357.21481481481
44300.9029674074	0	4788.511	-4663.27407407405	-6360.11111111111
44300.9029675926	0	4792.355	-4666.79999999998	-6363.05185185185
44300.9029677662	0	4795.881	-4669.74074074072	-6366.02962962963
44300.9029679514	0	4798.822	-4671.50370370368	-6368.5037037037
44300.9029681366	0	4800.585	-4673.26666666665	-6371.45185185185
44300.9029683102	0	4802.348	-4675.33333333331	-6374.48888888889
44300.9029684954	0	4804.415	-4677.84444444442	-6377.26666666667
44300.902968669	0	4806.926	-4680.77777777776	-6380.03703703704
44300.9029688542	0	4809.859	-4683.9185185185	-6383.12592592593
44300.9029690394	0	4813	-4687.20740740739	-6386.6
44300.902969213	0	4816.289	-4690.41481481479	-6389.84444444444
44300.9029693982	0	4819.496	-4693.92592592591	-6393.34814814815
44300.9029695718	0	4823.007	-4697.6222222222	-6396.8962962963
44300.9029697569	0	4826.703	-4701.25185185183	-6400.21481481481
44300.9029699421	0	4830.333	-4705.58518518516	-6403.80740740741
44300.9029701157	0	4834.666	-4710.24444444442	-6407.20740740741
44300.9029703009	0	4839.325	-4715.7185185185	-6410.99259259259
44300.9029704745	0	4844.799	-4721.19259259257	-6414.54814814815
44300.9029706597	0	4850.273	-4726.10370370368	-6417.55555555555
44300.9029708449	0	4855.184	-4731.05925925924	-6420.8
44300.9029710185	0	4860.14	-4735.70370370368	-6423.9037037037
44300.9029712037	0	4864.784	-4740.10370370368	-6427.01481481481
44300.9029713773	0	4869.184	-4744.25185185183	-6430.13333333333
44300.9029715625	0	4873.332	-4748.25925925924	-6433.57777777778
44300.9029717477	0	4877.339	-4752.48888888887	-6437.37777777778
44300.9029719213	0	4881.569	-4756.47407407405	-6440.98518518519
44300.9029721065	0	4885.554	-4761.12592592591	-6444.84444444444
44300.9029722801	0	4890.206	-4766.17777777776	-6448.74074074074
44300.9029724653	0	4895.258	-4771.07407407405	-6452.43703703704
44300.9029726505	0	4900.154	-4776.54814814813	-6456.42962962963
44300.9029728241	0	4905.628	-4782.04444444442	-6460.18518518519
44300.9029730093	0	4911.124	-4787.85925925924	-6464.02962962963
44300.9029731829	0	4916.939	-4793.54074074072	-6467.6
44300.9029733681	0	4922.62	-4798.59259259257	-6470.77777777778
44300.9029735532	0	4927.672	-4803.7185185185	-6474.06666666667
44300.9029737269	0	4932.798	-4808.4222222222	-6477.14814814815
44300.902973912	0	4937.502	-4813.33333333331	-6480.57777777778
44300.9029740856	0	4942.413	-4817.84444444442	-6484.14814814815
44300.9029742708	0	4946.924	-4821.96296296294	-6487.57037037037
44300.9029744444	0	4951.043	-4826.69629629628	-6491.57037037037
44300.9029746296	0	4955.776	-4831.37777777776	-6495.17777777778
44300.9029748148	0	4960.45699999999	-4836.91111111109	-6499.23703703704
44300.9029749884	0	4965.99	-4842.77777777776	-6503.2962962963
44300.9029751736	0	4971.857	-4848.39259259257	-6507.14074074074
44300.9029753472	0	4977.472	-4854.45185185183	-6511.02962962963
44300.9029755324	0	4983.531	-4860.19259259257	-6514.4962962963
44300.9029757176	0	4989.272	-4866.59259259257	-6517.88148148148
44300.9029758912	0	4995.672	-4873.1185185185	-6521.03703703704
44300.9029760764	0	5002.19799999999	-4879.25925925924	-6523.87407407407
44300.9029762616	0	5008.33899999999	-4885.77037037035	-6526.74814814815
44300.9029764352	0	5014.84999999999	-4891.77037037035	-6529.48888888889
44300.9029766204	0	5020.84999999999	-4897.85185185183	-6532.91111111111
44300.902976794	0	5026.931	-4903.74074074072	-6536.45925925926
44300.9029769792	0	5032.82	-4909.14074074072	-6539.74074074074
44300.9029771644	0	5038.21999999999	-4915.20740740739	-6543.37037037037
44300.902977338	0	5044.28699999999	-4920.73333333331	-6546.64444444445
44300.9029775231	0	5049.81299999999	-4926.62962962961	-6550.11111111111
44300.9029776968	0	5055.70899999999	-4932.78518518516	-6553.66666666667
44300.9029778819	0	5061.86499999999	-4938.65185185183	-6556.85185185185
44300.9029780671	0	5067.73199999999	-4944.73333333331	-6560.05185185185
44300.9029782407	0	5073.81299999999	-4950.27407407405	-6562.81481481481
44300.9029784259	0	5079.35399999999	-4956.36296296294	-6565.63703703704
44300.9029785995	0	5085.44299999999	-4962.34814814813	-6568.25185185185
44300.9029787847	0	5091.42799999999	-4968.06666666664	-6570.79259259259
44300.9029789699	0	5097.14699999999	-4973.99259259257	-6573.66666666667
44300.9029791435	0	5103.07299999999	-4979.68888888887	-6576.84444444444
44300.9029793287	0	5108.76899999999	-4984.79999999998	-6579.94074074074
44300.9029795023	0	5113.87999999999	-4990.5259259259	-6583.27407407407
44300.9029796875	0	5119.60599999999	-4995.99259259257	-6586.34814814815
44300.9029798727	0	5125.07299999999	-5002.08888888887	-6589.62962962963
44300.9029800463	0	5131.16899999999	-5007.8222222222	-6592.6962962963
44300.9029802315	0	5136.90199999999	-5014.09629629627	-6595.91851851852
44300.9029804051	0	5143.17599999999	-5020.19999999998	-6598.94074074074
44300.9029805903	0	5149.27999999999	-5025.29629629627	-6601.54074074074
44300.9029807755	0	5154.37599999999	-5029.94074074072	-6603.93333333333
44300.9029809491	0	5159.01999999999	-5033.94074074072	-6606.07407407407
44300.9029811343	0	5163.01999999999	-5038.00740740739	-6608.4962962963
44300.9029813079	0	5167.08699999999	-5041.89629629627	-6611.05925925926
44300.9029814931	0	5170.97599999999	-5045.22962962961	-6613.6
44300.9029816782	0	5174.30899999999	-5048.48148148146	-6616.55555555556
44300.9029818519	0	5177.56099999999	-5051.5259259259	-6619.64444444445
44300.902982037	0	5180.60499999999	-5054.21481481479	-6622.32592592593
44300.9029822106	0	5183.29399999999	-5057.14074074072	-6625.2962962963
44300.9029823958	0	5186.21999999999	-5059.95555555553	-6628.1037037037
44300.902982581	0	5189.03499999999	-5063.01481481479	-6631.05185185185
44300.9029827546	0	5192.09399999999	-5066.14074074072	-6633.79259259259
44300.9029829398	0	5195.21999999999	-5069.76296296294	-6636.65925925926
44300.9029831134	0	5198.842	-5073.88148148146	-6639.64444444445
44300.9029832986	0	5202.96099999999	-5078.13333333331	-6642.56296296296
44300.9029834838	0	5207.213	-5082.70370370368	-6645.71851851852
44300.9029836574	0	5211.78299999999	-5086.42962962961	-6648.40740740741
44300.9029838426	0	5215.50899999999	-5089.90370370368	-6651.14074074074
44300.9029840162	0	5218.98299999999	-5092.61481481479	-6653.46666666667
44300.9029842014	0	5221.694	-5094.79259259257	-6655.78518518519
44300.902984375	0	5223.87199999999	-5096.57777777776	-6658.34814814815
44300.9029845602	0	5225.65699999999	-5098.12592592591	-6661.13333333334
44300.9029847454	0	5227.20499999999	-5099.56296296294	-6664.2
44300.902984919	0	5228.64199999999	-5100.54074074072	-6667.59259259259
44300.9029851042	0	5229.61999999999	-5100.65925925924	-6670.84444444445
44300.9029852778	0	5229.73899999999	-5100.48148148146	-6674.08888888889
44300.902985463	0	5229.56099999999	-5100.05185185183	-6677.01481481482
44300.9029856482	0	5229.13099999999	-5099.34814814813	-6679.99259259259
44300.9029858218	0	5228.42699999999	-5098.45185185183	-6683.19259259259
44300.9029860069	0	5227.53099999999	-5097.67407407405	-6686.14814814815
44300.9029861921	0	5226.75299999999	-5096.96296296294	-6689.50370370371
44300.9029863657	0	5226.04199999999	-5096.48888888887	-6692.46666666667
44300.9029865509	0	5225.56799999999	-5095.98518518517	-6695.86666666667
44300.9029867245	0	5225.06399999999	-5095.33333333331	-6699.61481481482
44300.9029869097	0	5224.41199999999	-5094.77777777776	-6703.21481481482
44300.9029870949	0	5223.85599999999	-5094.35555555554	-6707.25185185185
44300.9029872685	0	5223.43399999999	-5094.25185185183	-6711.19259259259
44300.9029874537	0	5223.32999999999	-5094.37037037035	-6715.38518518519
44300.9029876273	0	5223.44899999999	-5094.85925925924	-6719.68148148148
44300.9029878125	0	5223.93799999999	-5095.88888888887	-6723.75555555556
44300.9029879977	0	5224.96799999999	-5097.53333333331	-6728.10370370371
44300.9029881713	0	5226.61199999999	-5099.16296296294	-6732.06666666667
44300.9029883565	0	5228.24199999999	-5100.97777777776	-6736.24444444445
44300.9029885301	0	5230.05699999999	-5103.01481481479	-6740.13333333334
44300.9029887153	0	5232.09399999999	-5105.07407407405	-6743.82222222222
44300.9029888889	0	5234.15299999999	-5107.09629629628	-6747.71111111111
44300.9029890741	0	5236.17499999999	-5108.91111111109	-6751.25925925926
44300.9029892593	0	5237.98999999999	-5110.77037037035	-6755.14074074074
44300.9029894329	0	5239.84899999999	-5112.65185185183	-6758.83703703704
44300.9029896181	0	5241.72999999999	-5114.28148148146	-6762.21481481482
44300.9029898032	0	5243.35999999999	-5115.9185185185	-6765.58518518519
44300.9029899769	0	5244.99699999999	-5117.23703703702	-6768.61481481482
44300.902990162	0	5246.31599999999	-5118.45185185183	-6771.25925925926
44300.9029903357	0	5247.53099999999	-5119.53333333331	-6773.6
44300.9029905208	0	5248.61199999999	-5120.17777777776	-6775.34074074074
44300.9029906944	0	5249.25599999999	-5120.61481481479	-6776.61481481482
44300.9029908796	0	5249.69299999999	-5120.98518518516	-6777.47407407407
44300.9029910648	0	5250.06299999999	-5121.31111111109	-6778.07407407407
44300.9029912384	0	5250.38899999999	-5121.68148148146	-6778.5037037037
44300.9029914236	0	5250.75899999999	-5122.05925925924	-6778.76296296296
44300.9029915972	0	5251.13699999999	-5122.53333333331	-6778.88148148148
44300.9029917824	0	5251.61099999999	-5123.22962962961	-6778.88148148148
44300.9029919676	0	5252.30699999999	-5124.15555555553	-6778.6
44300.9029921412	0	5253.23299999999	-5125.3259259259	-6778.05925925926
44300.9029923264	0	5254.40299999999	-5126.81481481479	-6777.28148148148
44300.9029925	0	5255.89199999999	-5128.41481481479	-6776.43703703704
44300.9029926852	0	5257.49199999999	-5130.08148148146	-6775.46666666667
44300.9029928704	0	5259.159	-5131.97037037035	-6774.34814814815
44300.902993044	0	5261.048	-5133.56296296294	-6773.23703703704
44300.9029932292	0	5262.641	-5134.85925925924	-6771.97037037037
44300.9029934028	0	5263.937	-5135.79999999998	-6770.57037037037
44300.902993588	0	5264.878	-5136.37777777776	-6769.12592592593
44300.9029937731	0	5265.456	-5136.79259259257	-6767.6962962963
44300.9029939468	0	5265.871	-5137.22962962961	-6766.12592592593
44300.9029941319	0	5266.308	-5137.67407407405	-6764.35555555556
44300.9029943056	0	5266.752	-5138.06666666665	-6762.60740740741
44300.9029944907	0	5267.145	-5138.25185185183	-6760.83703703704
44300.9029946759	0	5267.33	-5138.08148148146	-6758.82222222222
44300.9029948495	0	5267.16	-5137.37777777776	-6756.68888888889
44300.9029950347	0	5266.456	-5136.3185185185	-6754.53333333333
44300.9029952083	0	5265.397	-5134.8222222222	-6752.17777777778
44300.9029953935	0	5263.901	-5133.25185185183	-6749.91111111111
44300.9029955787	0	5262.331	-5131.54814814813	-6747.59259259259
44300.9029957523	0	5260.627	-5129.98518518516	-6745.38518518519
44300.9029959375	0	5259.064	-5128.74814814813	-6743.47407407408
44300.9029961111	0	5257.827	-5127.50370370368	-6741.5037037037
44300.9029962963	0	5256.583	-5126.34074074072	-6739.67407407408
44300.9029964815	0	5255.42	-5125.09629629627	-6737.72592592593
44300.9029966551	0	5254.176	-5124.05925925924	-6735.68888888889
44300.9029968403	0	5253.139	-5123.37037037035	-6733.80740740741
44300.9029970139	0	5252.45	-5122.85925925924	-6731.6962962963
44300.9029971991	0	5251.939	-5122.27407407405	-6729.86666666667
44300.9029973843	0	5251.354	-5121.39259259257	-6727.87407407408
44300.9029975579	0	5250.473	-5120.27407407405	-6726.08888888889
44300.9029977431	0	5249.354	-5118.99999999998	-6724.55555555556
44300.9029979167	0	5248.08	-5117.37777777776	-6723.13333333333
44300.9029981019	0	5246.458	-5115.71111111109	-6721.92592592593
44300.902998287	0	5244.791	-5113.88888888887	-6720.68888888889
44300.9029984606	0	5242.969	-5112.2222222222	-6719.60740740741
44300.9029986458	0	5241.302	-5110.79999999998	-6718.67407407407
44300.9029988194	0	5239.88	-5109.46666666665	-6717.91851851852
44300.9029990046	0	5238.547	-5108.66666666665	-6717.48888888889
44300.9029991898	0	5237.747	-5108.10370370368	-6717.32592592593
44300.9029993634	0	5237.184	-5107.74814814813	-6717.5037037037
44300.9029995486	0	5236.828	-5107.46666666664	-6717.91111111111
44300.9029997222	0	5236.547	-5107.1185185185	-6718.72592592593
44300.9029999074	0	5236.199	-5106.85925925924	-6719.8
44300.9030000926	0	5235.94	-5106.64444444442	-6721.27407407407
44300.9030002662	0	5235.725	-5106.56296296294	-6723.14074074074
44300.9030004514	0	5235.644	-5106.39999999998	-6725.19259259259
44300.903000625	0	5235.481	-5106.18518518516	-6727.65925925926
44300.9030008102	0	5235.266	-5105.77037037035	-6730.23703703704
44300.9030009954	0	5234.851	-5104.78518518516	-6733.19259259259
44300.903001169	0	5233.866	-5103.39259259257	-6736.34814814815
44300.9030013542	0	5232.473	-5101.60740740738	-6739.46666666667
44300.9030015278	0	5230.688	-5099.57777777776	-6742.77037037037
44300.903001713	0	5228.658	-5097.45925925924	-6746.01481481481
44300.9030018982	0	5226.539	-5095.17777777776	-6749.75555555556
44300.9030020718	0	5224.258	-5092.91111111109	-6753.64444444444
44300.9030022569	0	5221.991	-5090.9259259259	-6757.54074074074
44300.9030024306	0	5220.006	-5089.09629629627	-6761.92592592593
44300.9030026157	0	5218.176	-5088.0222222222	-6766.44444444444
44300.9030028009	0	5217.102	-5087.44444444442	-6771.48888888889
44300.9030029745	0	5216.524	-5087.24444444442	-6776.25925925926
44300.9030031597	0	5216.324	-5087.0222222222	-6781.9037037037
44300.9030033333	0	5216.102	-5086.89629629627	-6787.82962962963
44300.9030035185	0	5215.976	-5086.65925925924	-6793.65185185185
44300.9030037037	0	5215.739	-5086.25925925924	-6799.83703703704
44300.9030038773	0	5215.339	-5085.76296296294	-6805.74814814815
44300.9030040625	0	5214.843	-5085.28148148146	-6811.92592592593
44300.9030042361	0	5214.362	-5084.67407407405	-6818.3037037037
44300.9030044213	0	5213.755	-5084.29629629627	-6824.17037037037
44300.9030046065	0	5213.377	-5083.7259259259	-6830.54074074074
44300.9030047801	0	5212.807	-5083.11111111109	-6836.12592592593
44300.9030049653	0	5212.192	-5082.37037037035	-6842.34814814815
44300.9030051389	0	5211.451	-5081.79259259257	-6848.74074074074
44300.9030053241	0	5210.873	-5081.54074074072	-6854.83703703704
44300.9030055093	0	5210.621	-5081.50370370368	-6861.25925925926
44300.9030056829	0	5210.584	-5081.88888888887	-6867.86666666667
44300.9030058681	0	5210.969	-5082.75555555553	-6873.84444444444
44300.9030060417	0	5211.836	-5084.28888888887	-6880.24444444444
44300.9030062269	0	5213.369	-5085.9259259259	-6886.54814814815
44300.903006412	0	5215.006	-5087.51111111109	-6893.17037037037
44300.9030065857	0	5216.591	-5088.50370370368	-6899.42222222222
44300.9030067708	0	5217.584	-5089.20740740738	-6906.2962962963
44300.9030069444	0	5218.288	-5090.19259259257	-6913.12592592593
44300.9030071296	0	5219.273	-5091.58518518516	-6919.34814814815
44300.9030073148	0	5220.666	-5093.58518518516	-6926.16296296296
44300.9030074884	0	5222.666	-5095.27407407405	-6932.16296296296
44300.9030076736	0	5224.355	-5096.77777777775	-6938.80740740741
44300.9030078472	0	5225.859	-5097.94814814813	-6945.07407407407
44300.9030080324	0	5227.029	-5099.04444444442	-6951
44300.9030082176	0	5228.125	-5100.37037037035	-6957.42222222222
44300.9030083912	0	5229.451	-5101.37037037035	-6962.94074074074
44300.9030085764	0	5230.451	-5102.05185185183	-6968.72592592593
44300.90300875	0	5231.132	-5102.6222222222	-6974.33333333333
44300.9030089352	0	5231.702	-5103.38518518516	-6979.53333333333
44300.9030091204	0	5232.465	-5105.04444444442	-6985.22222222222
44300.903009294	0	5234.124	-5107.29629629627	-6990.55555555556
44300.9030094792	0	5236.376	-5109.69629629627	-6996.54814814815
44300.9030096528	0	5238.776	-5111.14074074072	-7002.4962962963
44300.903009838	0	5240.22	-5111.5185185185	-7007.36296296296
44300.9030100231	0	5240.598	-5111.49629629627	-7012.1037037037
44300.9030101968	0	5240.576	-5111.13333333331	-7016.51851851852
44300.9030103819	0	5240.213	-5110.97037037035	-7020.96296296296
44300.9030105556	0	5240.05	-5111.07407407405	-7025.42222222222
44300.9030107407	0	5240.154	-5111.5185185185	-7029.52592592593
44300.9030109259	0	5240.598	-5112.54814814812	-7033.71851851852
44300.9030110995	0	5241.628	-5113.86666666664	-7037.80740740741
44300.9030112847	0	5242.947	-5115.56296296294	-7041.85185185185
44300.9030114699	0	5244.643	-5117.77037037035	-7046.05185185185
44300.9030116435	0	5246.85	-5120.13333333331	-7049.78518518519
44300.9030118287	0	5249.213	-5123.00740740738	-7053.83703703704
44300.9030120023	0	5252.087	-5126.39999999998	-7058.01481481482
44300.9030121875	0	5255.48	-5129.93333333331	-7061.9037037037
44300.9030123727	0	5259.013	-5133.85185185183	-7066.00740740741
44300.9030125463	0	5262.932	-5137.66666666664	-7070.32592592593
44300.9030127315	0	5266.747	-5140.89629629627	-7074.62962962963
44300.9030129051	0	5269.977	-5143.97037037035	-7079.44444444445
44300.9030130903	0	5273.051	-5146.3185185185	-7083.51111111111
44300.9030132755	0	5275.399	-5147.85925925924	-7087.72592592593
44300.9030134491	0	5276.94	-5148.71111111109	-7092.02222222222
44300.9030136343	0	5277.792	-5148.90370370368	-7095.65185185185
44300.9030138079	0	5277.985	-5148.97777777776	-7099.53333333333
44300.9030139931	0	5278.059	-5149.34814814813	-7103.26666666667
44300.9030141782	0	5278.429	-5150.31111111109	-7107.39259259259
44300.9030143519	0	5279.392	-5151.81481481479	-7111.19259259259
44300.903014537	0	5280.896	-5153.67407407405	-7115.26666666667
44300.9030147106	0	5282.755	-5155.65185185183	-7119.36296296296
44300.9030148958	0	5284.733	-5157.81481481479	-7123.16296296296
44300.903015081	0	5286.896	-5160.65185185183	-7127.24444444445
44300.9030152546	0	5289.733	-5163.6222222222	-7131.25185185185
44300.9030154398	0	5292.703	-5167.3185185185	-7135.97777777778
44300.9030156134	0	5296.399	-5171.1185185185	-7140.8
44300.9030157986	0	5300.199	-5174.45185185183	-7145.16296296296
44300.9030159722	0	5303.532	-5177.98518518516	-7149.62962962963
44300.9030161574	0	5307.065	-5181.18518518516	-7153.60740740741
44300.9030163426	0	5310.265	-5184.76296296294	-7158.15555555556
44300.9030165162	0	5313.843	-5188.05925925924	-7162.57777777778
44300.9030167014	0	5317.139	-5190.94814814813	-7166.66666666667
44300.9030168866	0	5320.028	-5193.93333333331	-7170.99259259259
44300.9030170602	0	5323.013	-5196.83703703701	-7175.02222222222
44300.9030172454	0	5325.917	-5200.49629629627	-7179.47407407407
44300.903017419	0	5329.576	-5204.23703703702	-7183.61481481482
44300.9030176042	0	5333.317	-5208.37777777776	-7188.40740740741
44300.9030177894	0	5337.458	-5212.68148148146	-7193.2962962963
44300.903017963	0	5341.762	-5217.03703703702	-7198.05925925926
44300.9030181482	0	5346.118	-5222.02962962961	-7203.17777777778
44300.9030183218	0	5351.111	-5227.17037037035	-7208.4
44300.9030185069	0	5356.252	-5232.20740740739	-7213.31851851852
44300.9030186921	0	5361.289	-5237.4222222222	-7218.34074074074
44300.9030188657	0	5366.504	-5242.04444444442	-7222.87407407408
44300.9030190509	0	5371.126	-5246.39999999998	-7227.39259259259
44300.9030192245	0	5375.482	-5250.56296296294	-7231.91111111111
44300.9030194097	0	5379.645	-5254.39259259257	-7235.98518518519
44300.9030195949	0	5383.475	-5259.1185185185	-7240.34814814815
44300.9030197685	0	5388.201	-5264.42962962961	-7244.94074074074
44300.9030199537	0	5393.512	-5269.48148148146	-7249.53333333333
44300.9030201273	0	5398.564	-5275.0222222222	-7254.54074074074
44300.9030203125	0	5404.105	-5280.41481481479	-7259.24444444444
44300.9030204977	0	5409.498	-5286.23703703702	-7264.31851851852
44300.9030206713	0	5415.32	-5291.98518518516	-7269.02962962963
44300.9030208565	0	5421.068	-5298.14814814813	-7274.11851851852
44300.9030210301	0	5427.231	-5303.47407407405	-7278.66666666667
44300.9030212153	0	5432.557	-5307.65925925924	-7282.47407407407
44300.9030214005	0	5436.742	-5311.39999999998	-7286.32592592592
44300.9030215741	0	5440.483	-5314.48148148146	-7289.56296296296
44300.9030217593	0	5443.564	-5317.9185185185	-7293.0962962963
44300.9030219329	0	5447.001	-5321.71111111109	-7296.82962962963
44300.9030221181	0	5450.794	-5325.58518518516	-7300.32592592593
44300.9030222917	0	5454.668	-5329.69629629628	-7303.92592592593
44300.9030224769	0	5458.779	-5334.10370370368	-7307.59259259259
44300.903022662	0	5463.186	-5338.72592592591	-7311.19259259259
44300.9030228357	0	5467.808	-5343.74814814813	-7314.91851851852
44300.9030230208	0	5472.83	-5348.46666666665	-7318.27407407408
44300.903023206	0	5477.549	-5353.28888888887	-7321.86666666667
44300.9030233796	0	5482.371	-5357.54074074072	-7325.17037037037
44300.9030235648	0	5486.623	-5361.10370370368	-7328.44444444445
44300.9030237384	0	5490.186	-5363.74814814813	-7331.28148148148
44300.9030239236	0	5492.83	-5365.85925925924	-7333.67407407407
44300.9030241088	0	5494.941	-5367.52592592591	-7335.9037037037
44300.9030242824	0	5496.608	-5369.25185185183	-7338.08148148148
44300.9030244676	0	5498.334	-5371.25925925924	-7340.33333333333
44300.9030246412	0	5500.341	-5373.06666666665	-7342.31111111111
44300.9030248264	0	5502.148	-5374.78518518516	-7344.38518518519
44300.903025	0	5503.867	-5376.43703703702	-7347.05925925926
44300.9030251852	0	5505.519	-5377.66666666665	-7349.76296296296
44300.9030253704	0	5506.749	-5378.32592592591	-7352.94074074074
44300.903025544	0	5507.408	-5378.50370370368	-7356.05925925926
44300.9030257292	0	5507.586	-5378.45925925924	-7359.03703703704
44300.9030259144	0	5507.542	-5378.41481481479	-7362.2
44300.903026088	0	5507.498	-5378.13333333331	-7365.31851851852
44300.9030262731	0	5507.217	-5377.85185185183	-7368.22962962963
44300.9030264468	0	5506.936	-5377.73333333331	-7371.27407407408
44300.9030266319	0	5506.817	-5377.73333333331	-7374.30370370371
44300.9030268056	0	5506.817	-5377.84444444442	-7377.56296296296
44300.9030269907	0	5506.928	-5377.99259259257	-7380.59259259259
44300.9030271759	0	5507.076	-5378.33333333331	-7383.95555555556
44300.9030273495	0	5507.417	-5379.09629629627	-7387.28148148148
44300.9030275347	0	5508.18	-5380.33333333331	-7390.57037037037
44300.9030277199	0	5509.417	-5381.90370370368	-7394.22962962963
44300.9030278935	0	5510.987	-5383.59259259257	-7397.97777777778
44300.9030280787	0	5512.676	-5385.57037037035	-7402.00740740741
44300.9030282523	0	5514.654	-5387.61481481479	-7405.93333333334
44300.9030284375	0	5516.698	-5390.08888888887	-7409.53333333334
44300.9030286227	0	5519.172	-5393.53333333331	-7413.41481481482
44300.9030287963	0	5522.616	-5396.94814814813	-7417.05925925926
44300.9030289815	0	5526.031	-5399.97777777776	-7420.67407407408
44300.9030291551	0	5529.061	-5402.22962962961	-7424.33333333334
44300.9030293403	0	5531.313	-5403.3185185185	-7427.55555555556
44300.9030295139	0	5532.402	-5404.03703703701	-7430.96296296297
44300.9030296991	0	5533.121	-5404.83703703701	-7434.4
44300.9030298843	0	5533.921	-5405.65925925924	-7438.37777777778
44300.9030300579	0	5534.743	-5406.30370370368	-7442.16296296297
44300.9030302431	0	5535.387	-5407.13333333331	-7445.78518518519
44300.9030304167	0	5536.217	-5408.48888888887	-7449.51851851852
44300.9030306019	0	5537.573	-5410.28148148146	-7452.94074074075
44300.903030787	0	5539.366	-5412.57037037035	-7456.22222222223
44300.9030309606	0	5541.655	-5415.50370370368	-7459.52592592593
44300.9030311458	0	5544.588	-5419.28888888887	-7463.02222222223
44300.9030313194	0	5548.373	-5423.97777777776	-7466.45925925926
44300.9030315046	0	5553.062	-5428.60740740739	-7469.78518518519
44300.9030316898	0	5557.692	-5433.91111111109	-7473.25925925926
44300.9030318634	0	5562.996	-5439.25185185183	-7476.61481481482
44300.9030320486	0	5568.337	-5444.59999999998	-7480.12592592593
44300.9030322222	0	5573.685	-5449.00740740739	-7483.31851851852
44300.9030324074	0	5578.092	-5452.23703703702	-7486.10370370371
44300.9030325926	0	5581.322	-5455.37777777776	-7489.37037037038
44300.9030327662	0	5584.463	-5458.07407407405	-7492.43703703704
44300.9030329514	0	5587.159	-5460.76296296294	-7495.83703703704
44300.903033125	0	5589.848	-5463.21481481479	-7499.18518518519
44300.9030333102	0	5592.3	-5465.25925925924	-7502.61481481482
44300.9030334954	0	5594.344	-5467.15555555553	-7506.22962962964
44300.903033669	0	5596.24	-5468.91111111109	-7509.40740740741
44300.9030338542	0	5597.996	-5470.5259259259	-7512.6888888889
44300.9030340278	0	5599.611	-5471.39259259257	-7515.90370370371
44300.903034213	0	5600.478	-5471.48148148146	-7518.90370370371
44300.9030343982	0	5600.567	-5471.20740740739	-7521.82962962964
44300.9030345718	0	5600.293	-5470.30370370368	-7524.16296296297
44300.9030347569	0	5599.389	-5468.76296296294	-7526.96296296297
44300.9030349306	0	5597.848	-5467.01481481479	-7529.71851851852
44300.9030351157	0	5596.1	-5465.31111111109	-7532.34814814815
44300.9030353009	0	5594.396	-5463.43703703702	-7535.02962962964
44300.9030354745	0	5592.522	-5461.58518518516	-7537.67407407408
44300.9030356597	0	5590.67	-5459.60740740739	-7540.56296296297
44300.9030358333	0	5588.692	-5457.60740740739	-7543.51111111112
44300.9030360185	0	5586.692	-5455.81481481479	-7546.40000000001
44300.9030362037	0	5584.899	-5454.59259259257	-7549.51851851852
44300.9030363773	0	5583.677	-5454.05925925924	-7552.84444444445
44300.9030365625	0	5583.144	-5454.05925925924	-7556.68148148149
44300.9030367361	0	5583.144	-5454.3259259259	-7560.74814814815
44300.9030369213	0	5583.411	-5454.65185185183	-7564.78518518519
44300.9030371065	0	5583.737	-5454.9185185185	-7569.22222222223
44300.9030372801	0	5584.004	-5455.25925925924	-7573.71111111112
44300.9030374653	0	5584.345	-5455.50370370368	-7577.97777777778
44300.9030376389	0	5584.589	-5455.68888888887	-7582.66666666667
44300.9030378241	0	5584.774	-5455.79259259257	-7587.25925925926
44300.9030380093	0	5584.878	-5455.74814814812	-7592.22962962963
44300.9030381829	0	5584.834	-5455.62962962961	-7597.26666666667
44300.9030383681	0	5584.715	-5455.55555555553	-7602.05185185186
44300.9030385417	0	5584.641	-5455.60740740738	-7607.45925925927
44300.9030387269	0	5584.693	-5455.94814814812	-7612.60740740741
44300.903038912	0	5585.034	-5456.74074074072	-7618.20740740741
44300.9030390857	0	5585.827	-5457.94074074072	-7624.00740740741
44300.9030392708	0	5587.027	-5458.97777777775	-7629.37037037038
44300.903039456	0	5588.064	-5460.04444444442	-7635.34814814815
44300.9030396296	0	5589.131	-5460.9185185185	-7640.85185185186
44300.9030398148	0	5590.005	-5461.94074074072	-7646.54814814815
44300.9030399884	0	5591.027	-5463.37037037035	-7652.17037037038
44300.9030401736	0	5592.457	-5465.41481481479	-7657.37777777778
44300.9030403472	0	5594.501	-5468.44444444442	-7663.08888888889
44300.9030405324	0	5597.531	-5471.74074074072	-7668.85185185186
44300.9030407176	0	5600.827	-5475.05185185183	-7673.85925925926
44300.9030408912	0	5604.138	-5478.65925925924	-7679.04444444445
44300.9030410764	0	5607.745	-5481.68148148146	-7683.42222222223
44300.9030412616	0	5610.767	-5484.48888888887	-7687.87407407408
44300.9030414352	0	5613.574	-5486.67407407405	-7692.05185185186
44300.9030416204	0	5615.759	-5488.45925925924	-7695.96296296297
44300.9030419792	0	5619.425	-5492.1259259259	-7704.00740740741
44300.9030421644	0	5621.21	-5494.22962962961	-7708.12592592593
44300.903042338	0	5623.314	-5496.17037037035	-7711.9925925926
44300.9030425231	0	5625.255	-5497.99259259257	-7716.2962962963
44300.9030426968	0	5627.077	-5499.42962962961	-7720.4962962963
44300.9030428819	0	5628.514	-5500.09629629627	-7723.77037037038
44300.9030430556	0	5629.181	-5500.3259259259	-7726.82222222223
44300.9030432407	0	5629.411	-5500.39259259257	-7729.41481481482
44300.9030434259	0	5629.478	-5500.68888888887	-7731.87407407408
44300.9030435995	0	5629.774	-5501.55555555553	-7734.21481481482
44300.9030437847	0	5630.641	-5502.83703703702	-7736.05925925926
44300.9030439583	0	5631.922	-5504.54814814813	-7737.5925925926
44300.9030441435	0	5633.633	-5506.37777777776	-7738.65925925927
44300.9030443287	0	5635.463	-5508.65925925924	-7739.45185185186
44300.9030445023	0	5637.744	-5511.05185185183	-7739.81481481482
44300.9030446875	0	5640.137	-5513.37777777776	-7739.92592592593
44300.9030448611	0	5642.463	-5515.64444444442	-7739.91111111112
44300.9030450463	0	5644.73	-5516.95555555553	-7739.91851851853
44300.9030452315	0	5646.041	-5517.54074074072	-7739.95555555556
44300.9030454051	0	5646.626	-5517.54074074072	-7740.00740740741
44300.9030455903	0	5646.626	-5517.41481481479	-7740.14074074075
44300.9030457639	0	5646.5	-5517.14074074072	-7740.21481481482
44300.9030459491	0	5646.226	-5516.85925925924	-7740.24444444445
44300.9030461343	0	5645.945	-5516.45185185183	-7740.35555555556
44300.9030463079	0	5645.538	-5515.94074074072	-7740.45185185186
44300.9030464931	0	5645.027	-5515.08148148146	-7740.58518518519
44300.9030466667	0	5644.168	-5513.88888888887	-7740.80740740741
44300.9030468519	0	5642.975	-5512.54814814813	-7741.05925925927
44300.903047037	0	5641.634	-5511.25185185183	-7741.52592592593
44300.9030472106	0	5640.338	-5509.91111111109	-7742.25925925927
44300.9030473958	0	5638.997	-5509.03703703701	-7742.84444444445
44300.9030475694	0	5638.123	-5508.24444444442	-7743.60740740741
44300.9030477546	0	5637.33	-5507.68148148146	-7744.33333333334
44300.9030479398	0	5636.767	-5507.1259259259	-7745.15555555556
44300.9030481134	0	5636.211	-5506.56296296294	-7746.12592592593
44300.9030482986	0	5635.648	-5505.93333333331	-7747.12592592593
44300.9030484722	0	5635.018	-5505.22962962961	-7748.41481481482
44300.9030486574	0	5634.314	-5504.54074074072	-7749.57777777779
44300.9030488426	0	5633.625	-5503.93333333331	-7750.82222222223
44300.9030490162	0	5633.018	-5503.1259259259	-7752.40000000001
44300.9030492014	0	5632.211	-5502.28148148146	-7754.00000000001
44300.903049375	0	5631.367	-5501.59999999998	-7755.62222222223
44300.9030495602	0	5630.686	-5501.07407407405	-7757.31111111112
44300.9030497454	0	5630.16	-5500.71111111109	-7759.32592592593
44300.903049919	0	5629.797	-5500.69629629627	-7761.52592592593
44300.9030501042	0	5629.782	-5500.85185185183	-7763.45185185186
44300.9030502778	0	5629.938	-5501.28888888887	-7765.55555555556
44300.903050463	0	5630.375	-5501.6222222222	-7767.60000000001
44300.9030506482	0	5630.708	-5501.81481481479	-7769.89629629631
44300.9030508218	0	5630.901	-5501.86666666664	-7772.14074074075
44300.9030510069	0	5630.953	-5501.76296296294	-7774.17777777779
44300.9030511806	0	5630.849	-5501.60740740738	-7776.35555555556
44300.9030513657	0	5630.693	-5501.47407407405	-7778.37037037038
44300.9030515509	0	5630.56	-5501.20740740738	-7780.72592592594
44300.9030517245	0	5630.293	-5500.6222222222	-7782.91111111112
44300.9030519097	0	5629.708	-5500.29629629627	-7785.08148148149
44300.9030520833	0	5629.382	-5500.01481481479	-7787.52592592594
44300.9030522685	0	5629.101	-5499.80740740738	-7789.85185185186
44300.9030524537	0	5628.894	-5499.40740740739	-7792.41481481482
44300.9030526273	0	5628.494	-5498.81481481479	-7795.01481481482
44300.9030528125	0	5627.901	-5498.23703703702	-7797.57777777779
44300.9030529861	0	5627.323	-5497.82962962961	-7800.71851851853
44300.9030531713	0	5626.916	-5497.9185185185	-7803.55555555556
44300.9030533565	0	5627.005	-5498.3259259259	-7806.71111111112
44300.9030535301	0	5627.412	-5498.59259259257	-7809.96296296297
44300.9030537153	0	5627.679	-5498.70370370368	-7813.05925925927
44300.9030538889	0	5627.79	-5498.60740740738	-7816.32592592593
44300.9030540741	0	5627.694	-5498.33333333331	-7819.50370370371
44300.9030542593	0	5627.42	-5498.18518518516	-7822.7925925926
44300.9030544329	0	5627.272	-5498.14074074072	-7826.02222222223
44300.9030546181	0	5627.228	-5498.08888888887	-7829.02222222223
44300.9030547917	0	5627.176	-5498.04444444442	-7832.31111111112
44300.9030549769	0	5627.132	-5498.21481481479	-7835.37037037038
44300.903055162	0	5627.302	-5498.55555555553	-7838.63703703705
44300.9030553357	0	5627.643	-5499.19259259257	-7841.83703703705
44300.9030555208	0	5628.28	-5500.08148148146	-7844.98518518519
44300.9030556944	0	5629.169	-5501.2222222222	-7848.1925925926
44300.9030558796	0	5630.31	-5502.40740740738	-7851.31851851853
44300.9030560648	0	5631.495	-5503.58518518516	-7854.27407407408
44300.9030562384	0	5632.673	-5505.41481481479	-7857.53333333334
44300.9030564236	0	5634.503	-5507.31111111109	-7860.90370370371
44300.9030565972	0	5636.399	-5509.31111111109	-7864.74814814816
44300.9030567824	0	5638.399	-5510.86666666664	-7868.0888888889
44300.9030569676	0	5639.955	-5512.17037037035	-7871.88148148149
44300.9030571412	0	5641.259	-5512.79999999998	-7874.94814814816
44300.9030573264	0	5641.889	-5513.23703703701	-7878.01481481482
44300.9030575	0	5642.326	-5513.30370370368	-7881.43703703705
44300.9030576852	0	5642.393	-5513.1259259259	-7884.63703703705
44300.9030578704	0	5642.215	-5512.85925925924	-7887.97037037038
44300.903058044	0	5641.948	-5512.88888888887	-7891.45185185186
44300.9030582292	0	5641.978	-5513.08888888886	-7895.11111111112
44300.9030584028	0	5642.178	-5513.37777777775	-7899.07407407408
44300.903058588	0	5642.467	-5513.65185185183	-7902.76296296297
44300.9030587731	0	5642.741	-5513.77037037035	-7906.57037037038
44300.9030589468	0	5642.86	-5513.85925925923	-7910.2888888889
44300.9030591319	0	5642.949	-5514.09629629627	-7913.92592592593
44300.9030593056	0	5643.186	-5514.68148148146	-7917.89629629631
44300.9030594907	0	5643.771	-5515.63703703701	-7921.57777777779
44300.9030596759	0	5644.727	-5516.66666666664	-7925.63703703705
44300.9030598495	0	5645.757	-5517.66666666664	-7929.82222222223
44300.9030600347	0	5646.757	-5518.48148148146	-7933.87407407408
44300.9030602083	0	5647.57199999999	-5519.34074074072	-7938.17037037038
44300.9030603935	0	5648.431	-5520.28148148146	-7942.31851851853
44300.9030605787	0	5649.37199999999	-5521.58518518516	-7946.75555555556
44300.9030607523	0	5650.67599999999	-5523.31111111109	-7951.25925925927
44300.9030609375	0	5652.40199999999	-5525.26666666664	-7955.4888888889
[truncated: 5,707 more rows]
