# Supplementary material for: Near-infrared manipulation of multiple neuronal populations via trichromatic upconversion
Source: Nat Commun. 2021 Sep 27;12:5662. doi: 10.1038/s41467-021-25993-7 (PMC8476604; doi:10.1038/s41467-021-25993-7)
Supplement: Supplementary file 7 — Source Data [file 41467_2021_25993_MOESM7_ESM.zip › Source Data/SI 31/980/1_980_1.csv]

DateTime	xPosComp	yPosComp	xPos	yPos
44305.8658431134	0	250.852	-251.311111111112	-409.866666666666
44305.8658432292	0	252.03	-252.533333333334	-414.133333333333
44305.8658433449	0	253.289	-253.822222222223	-418.274074074074
44305.8658434606	0	254.696	-255.251851851852	-422.414814814814
44305.8658435764	0	256.14	-256.755555555556	-426.533333333333
44305.8658436921	0	257.784	-258.496296296297	-430.57037037037
44305.8658438079	0	259.606	-260.362962962963	-434.437037037037
44305.8658439236	0	261.539	-262.355555555556	-438.303703703703
44305.8658440393	0	263.443	-263.992592592593	-441.34074074074
44305.8658441551	0	265.117	-265.896296296297	-444.977777777777
44305.8658442708	0	266.991	-267.740740740741	-448.674074074074
44305.8658443866	0	268.865	-269.585185185186	-452.407407407407
44305.8658445023	0	270.584	-271.207407407408	-455.962962962963
44305.8658446181	0	272.08	-272.577777777778	-459.392592592592
44305.8658447338	0	273.317	-273.770370370371	-462.592592592592
44305.8658448495	0	274.428	-274.866666666667	-465.533333333333
44305.8658449653	0	275.45	-275.82962962963	-468.355555555555
44305.865845081	0	276.383	-276.785185185186	-470.985185185185
44305.8658451968	0	277.353	-277.762962962964	-473.511111111111
44305.8658453125	0	278.39	-278.785185185186	-476.014814814814
44305.8658454282	0	279.383	-279.740740740741	-478.377777777777
44305.865845544	0	280.235	-280.511111111112	-480.555555555555
44305.8658456597	0	280.879	-281.037037037038	-482.644444444444
44305.8658457755	0	281.19	-281.251851851852	-484.666666666666
44305.8658458912	0	281.257	-281.251851851852	-486.429629629629
44305.8658460069	0	281.176	-281.081481481482	-487.992592592592
44305.8658461227	0	280.895	-280.762962962963	-489.274074074074
44305.8658462384	0	280.525	-280.340740740741	-490.429629629629
44305.8658463542	0	280.021	-279.82962962963	-491.348148148148
44305.8658464699	0	279.599	-279.488888888889	-492.17037037037
44305.8658465857	0	279.436	-279.444444444445	-492.814814814815
44305.8658467014	0	279.577	-279.733333333334	-493.281481481481
44305.8658468171	0	280.066	-280.340740740741	-493.651851851852
44305.8658469329	0	280.829	-281.222222222223	-493.903703703703
44305.8658470486	0	281.851	-282.318518518519	-494.059259259259
44305.8658471644	0	283.066	-283.577777777778	-494.111111111111
44305.8658472801	0	284.422	-285.007407407408	-494.044444444444
44305.8658473958	0	285.963	-286.644444444445	-493.859259259259
44305.8658475116	0	287.719	-288.488888888889	-493.511111111111
44305.8658476273	0	289.704	-290.466666666667	-493.111111111111
44305.8658477431	0	291.741	-292.62962962963	-492.614814814814
44305.8658478588	0	293.985	-294.933333333334	-492.037037037037
44305.8658479745	0	296.385	-297.422222222223	-491.377777777777
44305.8658480903	0	299.015	-300.081481481482	-490.659259259259
44305.865848206	0	301.667	-302.688888888889	-489.866666666666
44305.8658483218	0	304.223	-305.207407407408	-489.081481481481
44305.8658484375	0	306.786	-307.8	-488.251851851851
44305.8658485532	0	309.379	-309.903703703704	-487.525925925925
44305.865848669	0	311.816	-312.740740740741	-486.385185185185
44305.8658487847	0	314.053	-314.903703703704	-485.325925925925
44305.8658489005	0	316.164	-316.985185185186	-484.111111111111
44305.8658490162	0	318.223	-319.007407407408	-482.777777777777
44305.8658491319	0	320.164	-320.925925925926	-481.392592592592
44305.8658492477	0	321.994	-322.65925925926	-479.94074074074
44305.8658493634	0	323.705	-324.348148148149	-478.459259259259
44305.8658494792	0	325.312	-325.911111111112	-476.837037037037
44305.8658495949	0	326.734	-327.22962962963	-475.281481481481
44305.8658497107	0	327.912	-328.311111111112	-473.718518518518
44305.8658498264	0	328.838	-329.177777777778	-472.325925925925
44305.8658499421	0	329.631	-329.88888888889	-470.94074074074
44305.8658500579	0	330.283	-330.518518518519	-469.474074074074
44305.8658501736	0	330.876	-331.103703703704	-467.97037037037
44305.8658502894	0	331.454	-331.688888888889	-466.525925925925
44305.8658504051	0	332.054	-332.311111111111	-465.125925925925
44305.8658505208	0	332.713	-333.007407407408	-463.659259259259
44305.8658506366	0	333.454	-333.748148148148	-462.237037037036
44305.8658507523	0	334.173	-334.474074074074	-460.785185185185
44305.8658508681	0	334.943	-335.266666666667	-459.385185185185
44305.8658509838	0	335.839	-336.237037037037	-457.955555555555
44305.8658510995	0	336.935	-337.481481481482	-456.518518518518
44305.8658512153	0	338.387	-339.081481481482	-455.081481481481
44305.865851331	0	340.194	-340.948148148149	-453.637037037036
44305.8658514468	0	342.275	-343.192592592593	-452.162962962962
44305.8658515625	0	344.616	-345.644444444445	-450.755555555555
44305.8658516782	0	347.275	-348.385185185186	-449.266666666666
44305.865851794	0	350.179	-351.385185185186	-447.792592592592
44305.8658519097	0	353.238	-354.481481481482	-446.177777777777
44305.8658520255	0	356.482	-357.785185185186	-444.51111111111
44305.8658521412	0	359.875	-361.266666666667	-442.733333333333
44305.8658522569	0	363.312	-364.674074074074	-440.918518518518
44305.8658523727	0	366.719	-368.088888888889	-438.992592592592
44305.8658524884	0	370.104	-371.459259259259	-437.059259259258
44305.8658526042	0	373.452	-374.82962962963	-435.155555555555
44305.8658527199	0	376.882	-378.222222222222	-433.229629629629
44305.8658528356	0	380.26	-381.659259259259	-431.207407407406
44305.8658529514	0	383.793	-385.162962962963	-429.192592592592
44305.8658530671	0	387.215	-388.474074074074	-427.059259259258
44305.8658531829	0	390.319	-391.466666666667	-424.94074074074
44305.8658532986	0	393.045	-394	-423.044444444443
44305.8658534144	0	395.312	-396.111111111111	-421.244444444443
44305.8658535301	0	397.253	-397.985185185185	-419.555555555555
44305.8658536458	0	399.001	-399.666666666667	-417.948148148147
44305.8658537616	0	400.631	-401.266666666667	-416.288888888888
44305.8658538773	0	402.187	-402.762962962963	-414.696296296295
44305.8658539931	0	403.631	-404.185185185185	-413.125925925925
44305.8658541088	0	405.09	-405.644444444445	-411.481481481481
44305.8658542245	0	406.505	-407.096296296296	-409.918518518518
44305.8658543403	0	407.994	-408.6	-408.325925925925
44305.865854456	0	409.535	-410.2	-406.770370370369
44305.8658545718	0	411.298	-412	-405.177777777777
44305.8658546875	0	413.172	-413.940740740741	-403.644444444443
44305.8658548032	0	415.179	-416.014814814815	-402.096296296295
44305.865854919	0	417.335	-418.237037037037	-400.518518518517
44305.8658550347	0	419.587	-420.4	-399.014814814813
44305.8658551505	0	421.691	-422.548148148148	-397.540740740739
44305.8658552662	0	423.684	-424.385185185186	-396.074074074072
44305.8658556018	0	424.728	-426.414814814815	-394.125925925924
44305.8658557755	0	426.417	-426.62962962963	-393.874074074073
44305.8658559606	0	426.632	-428.066666666667	-391.896296296295
44305.8658561343	0	428.069	-428.518518518519	-390.392592592591
44305.8658563194	0	428.521	-427.933333333334	-389.022222222221
44305.8658564931	0	427.936	-426.607407407408	-387.85185185185
44305.8658566782	0	426.61	-424.82962962963	-386.85185185185
44305.8658568634	0	424.832	-423.074074074074	-386.303703703702
44305.865857037	0	423.076	-421.274074074074	-386.133333333332
44305.8658572222	0	421.276	-419.725925925926	-386.348148148147
44305.8658574074	0	419.728	-418.740740740741	-386.770370370369
44305.865857581	0	418.743	-418.111111111112	-387.28148148148
44305.8658577662	0	418.113	-417.777777777778	-387.88148148148
44305.8658579398	0	417.78	-417.548148148149	-388.577777777776
44305.865858125	0	417.55	-417.140740740741	-389.370370370369
44305.8658582986	0	417.143	-416.681481481482	-390.259259259258
44305.8658584838	0	416.684	-415.82962962963	-391.466666666665
44305.865858669	0	415.832	-414.82962962963	-392.814814814813
44305.8658588426	0	414.832	-413.725925925926	-394.422222222221
44305.8658590278	0	413.728	-412.755555555556	-396.214814814813
44305.8658592014	0	412.758	-412.22962962963	-398.118518518517
44305.8658593866	0	412.232	-412.037037037037	-400.496296296295
44305.8658595718	0	412.039	-411.992592592593	-403.08148148148
44305.8658597454	0	411.995	-412.014814814815	-406.088888888887
44305.8658599306	0	412.017	-412.022222222223	-409.377777777776
44305.8658601157	0	412.024	-411.955555555556	-412.740740740739
44305.8658603009	0	411.913	-411.911111111112	-416.540740740739
44305.8658604745	0	411.913	-412.05925925926	-420.414814814813
44305.8658606481	0	412.061	-412.318518518519	-424.755555555554
44305.8658608333	0	412.32	-412.437037037038	-429.192592592591
44305.8658610185	0	412.439	-412.155555555556	-433.370370370369
44305.8658611921	0	412.158	-411.281481481482	-437.592592592591
44305.8658613773	0	411.284	-410.081481481482	-441.496296296295
44305.8658615509	0	410.084	-408.592592592593	-445.65185185185
44305.8658617361	0	408.595	-406.977777777778	-449.799999999998
44305.8658619213	0	406.98	-405.548148148149	-453.444444444443
44305.8658620949	0	405.55	-404.125925925926	-457.45185185185
44305.8658622801	0	404.128	-403.014814814815	-461.229629629628
44305.8658624537	0	403.017	-402.266666666667	-465.222222222221
44305.8658626389	0	402.269	-401.733333333334	-469.08148148148
44305.8658628241	0	401.736	-401.340740740741	-472.525925925924
44305.8658629977	0	401.343	-401.081481481482	-475.822222222221
44305.8658631829	0	401.084	-400.985185185186	-478.807407407406
44305.8658633681	0	400.988	-401.051851851852	-481.755555555554
44305.8658635417	0	401.055	-401.222222222223	-484.533333333332
44305.8658637153	0	401.225	-401.392592592593	-486.933333333332
44305.8658639005	0	401.395	-401.592592592593	-489.11111111111
44305.8658640856	0	401.595	-401.82962962963	-490.770370370369
44305.8658642708	0	401.832	-402.081481481482	-492.118518518517
44305.8658644444	0	402.084	-402.303703703704	-493.029629629628
44305.8658646296	0	402.306	-402.62962962963	-493.65185185185
44305.8658648032	0	402.632	-403.081481481482	-493.985185185184
44305.8658649884	0	403.084	-403.607407407408	-494.059259259258
44305.865865162	0	403.61	-404.288888888889	-493.874074074073
44305.8658653472	0	404.291	-405.037037037038	-493.45185185185
44305.8658655208	0	405.039	-405.755555555556	-492.85185185185
44305.865865706	0	405.758	-406.518518518519	-492.029629629628
44305.8658658912	0	406.521	-407.133333333334	-491.037037037036
44305.8658660648	0	407.136	-407.696296296297	-489.718518518517
44305.86586625	0	407.699	-407.955555555556	-488.28148148148
44305.8658664236	0	407.958	-408.02962962963	-486.799999999998
44305.8658666088	0	408.032	-408.103703703704	-485.08148148148
44305.865866794	0	408.106	-408.214814814815	-483.377777777776
44305.8658669676	0	408.217	-408.370370370371	-481.266666666665
44305.8658671528	0	408.373	-408.348148148149	-479.088888888887
44305.8658673264	0	408.351	-408.237037037037	-476.91111111111
44305.8658675116	0	408.24	-407.925925925926	-474.48148148148
44305.8658676968	0	407.929	-407.392592592593	-472.11111111111
44305.8658678704	0	407.396	-406.82962962963	-469.45185185185
44305.8658680556	0	406.833	-406.251851851852	-466.777777777776
44305.8658682292	0	406.255	-405.762962962963	-464.096296296295
44305.8658684144	0	405.766	-405.25925925926	-461.192592592591
44305.8658685995	0	405.262	-404.748148148149	-458.614814814813
44305.8658687732	0	404.751	-404.088888888889	-455.799999999998
44305.8658689583	0	404.092	-403.496296296297	-452.948148148147
44305.8658691319	0	403.499	-403.022222222223	-450.392592592591
44305.8658693171	0	403.025	-402.125925925926	-447.859259259258
44305.8658695023	0	402.129	-400.948148148149	-445.725925925924
44305.8658696759	0	400.951	-399.355555555556	-443.48148148148
44305.8658698611	0	399.358	-397.622222222223	-441.385185185184
44305.8658700463	0	397.625	-396.037037037037	-439.422222222221
44305.8658702199	0	396.04	-394.637037037037	-437.377777777776
44305.8658704051	0	394.64	-393.822222222223	-435.644444444443
44305.8658705787	0	393.825	-393.614814814815	-434.311111111109
44305.8658707639	0	393.618	-393.762962962963	-432.970370370369
44305.8658709491	0	393.766	-394.2	-431.792592592591
44305.8658711227	0	394.203	-394.82962962963	-430.622222222221
44305.8658713079	0	394.833	-395.6	-429.622222222221
44305.8658714815	0	395.603	-396.385185185185	-428.703703703702
44305.8658716667	0	396.388	-396.777777777778	-427.977777777776
44305.8658718403	0	396.781	-396.414814814815	-427.488888888887
44305.8658720255	0	396.418	-395.755555555556	-427.274074074072
44305.8658722106	0	395.759	-394.65925925926	-427.244444444443
44305.8658723843	0	394.663	-393.207407407408	-427.318518518517
44305.8658725694	0	393.211	-391.555555555556	-427.555555555554
44305.8658727431	0	391.559	-389.985185185185	-428.014814814813
44305.8658729282	0	389.989	-388.377777777778	-428.740740740739
44305.8658731134	0	388.382	-387.02962962963	-429.614814814813
44305.865873287	0	387.034	-385.977777777778	-430.68148148148
44305.8658734722	0	385.982	-385.251851851852	-431.85185185185
44305.8658736574	0	385.256	-384.8	-433.111111111109
44305.865873831	0	384.804	-384.592592592593	-434.674074074072
44305.8658740162	0	384.597	-384.592592592593	-436.229629629628
44305.8658742014	0	384.597	-384.614814814815	-438.214814814813
44305.865874375	0	384.619	-384.577777777778	-440.555555555554
44305.8658745486	0	384.582	-384.414814814815	-443.014814814813
44305.8658747338	0	384.419	-384.081481481482	-445.866666666665
44305.865874919	0	384.086	-383.585185185186	-448.859259259258
44305.8658750926	0	383.59	-382.792592592593	-451.999999999998
44305.8658752778	0	382.797	-381.511111111111	-454.822222222221
44305.8658754514	0	381.516	-379.792592592593	-457.822222222221
44305.8658756366	0	379.797	-377.896296296297	-461.059259259258
44305.8658758218	0	377.901	-376.288888888889	-464.355555555554
44305.8658759954	0	376.294	-374.703703703704	-468.422222222221
44305.8658761806	0	374.709	-373.288888888889	-472.488888888887
44305.8658763657	0	373.294	-372.244444444445	-477.25185185185
44305.8658765393	0	372.25	-371.681481481482	-482.214814814813
44305.8658767245	0	371.687	-371.407407407408	-487.007407407406
44305.8658768981	0	371.413	-371.096296296297	-492.45185185185
44305.8658770833	0	371.102	-370.637037037037	-498.192592592591
44305.8658772685	0	370.643	-370.148148148149	-503.688888888887
44305.8658774421	0	370.154	-369.585185185186	-510.029629629628
44305.8658776273	0	369.591	-369.281481481482	-516.185185185184
44305.8658778009	0	369.287	-369.185185185186	-522.85185185185
44305.8658779861	0	369.191	-369.148148148149	-529.837037037035
44305.8658781713	0	369.154	-369.177777777778	-536.570370370369
44305.8658783449	0	369.184	-369.340740740741	-543.725925925924
44305.8658785301	0	369.347	-369.666666666667	-550.622222222221
44305.8658787037	0	369.673	-370.096296296297	-558.007407407406
44305.8658788889	0	370.103	-370.488888888889	-565.155555555554
44305.8658790625	0	370.496	-370.748148148149	-573.222222222221
44305.8658792477	0	370.755	-370.807407407408	-581.333333333332
44305.8658794329	0	370.814	-370.770370370371	-589.155555555554
44305.8658796181	0	370.777	-370.503703703704	-597.799999999998
44305.8658797917	0	370.51	-370.207407407408	-606.259259259258
44305.8658799769	0	370.214	-369.866666666667	-614.325925925924
44305.8658801505	0	369.873	-369.562962962963	-623.177777777776
44305.8658803356	0	369.569	-369.481481481482	-631.503703703702
44305.8658805093	0	369.488	-369.437037037038	-640.496296296295
44305.8658806944	0	369.444	-369.444444444445	-649.822222222221
44305.8658808796	0	369.451	-369.755555555556	-658.785185185184
44305.8658810532	0	369.762	-370.355555555556	-668.377777777776
44305.8658812384	0	370.362	-371.118518518519	-677.829629629628
44305.865881412	0	371.125	-371.785185185186	-687.829629629628
44305.8658815972	0	371.792	-372.614814814815	-697.629629629628
44305.8658817824	0	372.622	-373.65925925926	-708.45185185185
44305.865881956	0	373.666	-374.8	-719.244444444443
44305.8658821412	0	374.807	-376.051851851852	-729.607407407406
44305.8658823148	0	376.059	-377.437037037038	-739.155555555554
44305.8658825	0	377.444	-379.496296296297	-748.355555555554
44305.8658826852	0	379.503	-382.392592592593	-758.303703703702
44305.8658828588	0	382.399	-385.770370370371	-768.748148148146
44305.865883044	0	385.777	-389.081481481482	-779.118518518517
44305.8658832176	0	389.088	-392.444444444445	-790.903703703702
44305.8658834028	0	392.451	-395.488888888889	-802.733333333332
44305.865883588	0	395.495	-398.088888888889	-813.629629629628
44305.8658837616	0	398.095	-400.8	-825.614814814813
44305.8658839468	0	400.806	-403.481481481482	-836.68148148148
44305.8658841204	0	403.487	-406.985185185186	-848.370370370369
44305.8658843056	0	406.991	-410.762962962963	-859.103703703702
44305.8658844792	0	410.769	-415.422222222223	-870.488888888887
44305.8658846644	0	415.428	-421.103703703704	-882.644444444443
44305.8658848495	0	421.109	-427.133333333334	-894.118518518517
44305.8658850232	0	427.139	-434.148148148149	-906.185185185184
44305.8658852083	0	434.154	-441.2	-917.607407407406
44305.8658853819	0	441.206	-448.755555555556	-930.192592592591
44305.8658855671	0	448.762	-455.170370370371	-942.592592592591
44305.8658857523	0	455.177	-459.370370370371	-954.25185185185
44305.8658859259	0	459.377	-461.755555555556	-966.25185185185
44305.8658861111	0	461.762	-462.703703703704	-977.948148148146
44305.8658862963	0	462.71	-463.422222222223	-988.562962962961
44305.8658864699	0	463.429	-464.651851851852	-999.903703703702
44305.8658866551	0	464.659	-466.970370370371	-1011.11851851852
44305.8658868403	0	466.978	-470.207407407408	-1021.65925925926
44305.8658870139	0	470.215	-474.777777777778	-1032.96296296296
44305.8658871875	0	474.785	-480.000000000001	-1043.57037037037
44305.8658873727	0	480.007	-485.85925925926	-1054.88148148148
44305.8658875579	0	485.866	-491.970370370371	-1065.39259259259
44305.8658877315	0	491.977	-498.874074074075	-1076.56296296296
44305.8658879167	0	498.881	-505.888888888889	-1087.84444444444
44305.8658880903	0	505.896	-512.288888888889	-1098.69629629629
44305.8658882755	0	512.296	-518.874074074075	-1109.96296296296
44305.8658884606	0	518.881	-524.940740740741	-1120.56296296296
44305.8658886343	0	524.948	-531.237037037038	-1132.21481481481
44305.8658888194	0	531.244	-537.533333333334	-1143.79259259259
44305.8658889931	0	537.54	-543.303703703704	-1154.32592592592
44305.8658891782	0	543.31	-549.407407407408	-1165.45185185185
44305.8658893634	0	549.414	-554.814814814815	-1175.34074074074
44305.865889537	0	554.821	-560.548148148149	-1185.63703703704
44305.8658897222	0	560.554	-566.570370370371	-1195.74074074074
44305.8658898958	0	566.576	-572.422222222223	-1205.07407407407
44305.865890081	0	572.428	-578.851851851852	-1215.47407407407
44305.8658902662	0	578.858	-584.703703703704	-1225.54814814815
44305.8658904398	0	584.71	-590.355555555556	-1235.62222222222
44305.865890625	0	590.362	-596.170370370371	-1246.16296296296
44305.8658907986	0	596.177	-602.281481481482	-1257.57777777778
44305.8658909838	0	602.288	-608.414814814815	-1268.75555555555
44305.865891169	0	608.421	-614.222222222223	-1279.4
44305.8658913426	0	614.228	-620.666666666667	-1290.77777777778
44305.8658915278	0	620.672	-626.65925925926	-1300.88888888889
44305.8658917014	0	626.665	-633.222222222223	-1311.68888888889
44305.8658918866	0	633.228	-639.866666666667	-1322.08148148148
44305.8658920718	0	639.872	-645.940740740741	-1331.42962962963
44305.8658922454	0	645.946	-652.637037037037	-1341.80740740741
44305.8658924306	0	652.642	-659.022222222222	-1352.52592592592
44305.8658926042	0	659.027	-664.925925925926	-1362.76296296296
44305.8658927893	0	664.931	-671.118518518519	-1373.84444444444
44305.8658929745	0	671.124	-677.237037037037	-1384.7037037037
44305.8658931481	0	677.243	-682.940740740741	-1394.64444444444
44305.8658933333	0	682.947	-688.970370370371	-1405.11111111111
44305.8658935069	0	688.977	-695.118518518519	-1414.99259259259
44305.8658936921	0	695.125	-701.725925925926	-1425.39259259259
44305.8658938773	0	701.732	-706.777777777778	-1433.03703703704
44305.8658940509	0	706.784	-713.474074074074	-1443.29629629629
44305.8658942361	0	713.48	-719.644444444445	-1452.7037037037
44305.8658944097	0	719.65	-726.237037037037	-1462.66666666667
44305.8658945949	0	726.243	-732.348148148149	-1472.37777777778
44305.8658947801	0	732.354	-737.355555555556	-1481.65185185185
44305.8658949653	0	737.361	-741.918518518519	-1491.77777777778
44305.8658951389	0	741.924	-745.755555555556	-1501.80740740741
44305.8658953241	0	745.761	-748.681481481482	-1511.36296296296
44305.8658954977	0	748.687	-751.140740740741	-1521.12592592592
44305.8658956829	0	751.146	-753.125925925926	-1530.1037037037
44305.8658958565	0	753.131	-755.525925925926	-1539.34814814815
44305.8658960417	0	755.531	-758.244444444445	-1548.5037037037
44305.8658962269	0	758.25	-761.066666666667	-1556.95555555555
44305.8658964005	0	761.072	-763.918518518519	-1566.01481481481
44305.8658965856	0	763.924	-766.666666666667	-1574.59259259259
44305.8658967593	0	766.672	-769.725925925926	-1583.44444444444
44305.8658969444	0	769.731	-772.962962962963	-1591.53333333333
44305.8658971181	0	772.968	-776.755555555556	-1600.35555555555
44305.8658973032	0	776.761	-780.955555555556	-1608.95555555555
44305.8658974884	0	780.961	-785.222222222223	-1617.19259259259
44305.865897662	0	785.228	-790.148148148149	-1626.41481481481
44305.8658978472	0	790.154	-794.696296296297	-1635.42962962963
44305.8658980208	0	794.702	-798.4	-1644.21481481481
44305.865898206	0	798.406	-801.918518518519	-1653.46666666667
44305.8658983912	0	801.925	-805.051851851852	-1662.45185185185
44305.8658985648	0	805.058	-808.311111111111	-1672.06666666667
44305.86589875	0	808.317	-811.822222222223	-1682.08888888889
44305.8658989352	0	811.828	-815.42962962963	-1691.20740740741
44305.8658991088	0	815.435	-819.866666666667	-1700.64444444444
44305.865899294	0	819.872	-824.985185185186	-1710.17777777778
44305.8658994676	0	824.991	-830.281481481482	-1718.52592592592
44305.8658996528	0	830.287	-836.355555555556	-1727.31111111111
44305.8658998264	0	836.361	-842.6	-1735.22222222222
44305.8659000116	0	842.605	-849.6	-1743.4962962963
44305.8659001968	0	849.605	-856.45925925926	-1751.47407407407
44305.8659003819	0	856.464	-863.762962962963	-1760.51851851852
44305.8659005556	0	863.768	-870.918518518519	-1769.59259259259
44305.8659007407	0	870.924	-877.355555555556	-1778.06666666667
44305.8659009144	0	877.361	-884.051851851852	-1786.88148148148
44305.8659010995	0	884.057	-890.074074074074	-1795.06666666667
44305.8659012732	0	890.079	-896.355555555556	-1803.87407407407
44305.8659014583	0	896.36	-902.348148148148	-1812.34074074074
44305.8659016435	0	902.353	-907.718518518519	-1819.36296296296
44305.8659018287	0	907.723	-913.562962962963	-1826.6962962963
44305.8659020023	0	913.567	-919.355555555556	-1833.54814814815
44305.8659021759	0	919.36	-925.844444444445	-1840.4962962963
44305.8659023611	0	925.849	-932.2	-1847.01481481481
44305.8659025347	0	932.205	-939.318518518519	-1853.94814814815
44305.8659027199	0	939.324	-946.222222222223	-1860.92592592593
44305.8659029051	0	946.228	-952.792592592593	-1867.74074074074
44305.8659030787	0	952.798	-959.918518518519	-1875.3037037037
44305.8659032639	0	959.924	-967.022222222222	-1882.46666666667
44305.8659034375	0	967.028	-973.718518518519	-1889.13333333333
44305.8659036227	0	973.724	-980.666666666667	-1896.14814814815
44305.8659038079	0	980.672	-986.866666666667	-1902.62962962963
44305.8659039815	0	986.872	-993.540740740741	-1909.57777777778
44305.8659041667	0	993.546	-999.622222222222	-1915.64444444444
44305.8659043403	0	999.627	-1005.51851851852	-1921.67407407407
44305.8659045255	0	1005.523	-1011.08888888889	-1927.65925925926
44305.8659047106	0	1011.093	-1016.21481481481	-1932.97777777778
44305.8659048843	0	1016.219	-1021.54814814815	-1938.55555555555
44305.8659050694	0	1021.552	-1026.77037037037	-1944.2
44305.8659052431	0	1026.774	-1031.28888888889	-1949.57777777778
44305.8659054282	0	1031.293	-1035.98518518519	-1955.42222222222
44305.8659056134	0	1035.989	-1040.36296296296	-1960.95555555555
44305.865905787	0	1040.367	-1045.01481481482	-1966.96296296296
44305.8659059722	0	1045.019	-1049.13333333333	-1972.5037037037
44305.8659061458	0	1049.138	-1052.68888888889	-1977.42222222222
44305.865906331	0	1052.694	-1056.9037037037	-1983.45185185185
44305.8659065162	0	1056.909	-1060.88888888889	-1988.88888888889
44305.8659066898	0	1060.894	-1065.32592592593	-1994.6962962963
44305.865906875	0	1065.331	-1069.08148148148	-1999.96296296296
44305.8659070602	0	1069.087	-1072.33333333333	-2005.68888888889
44305.8659072338	0	1072.339	-1075.07407407407	-2011.42962962963
44305.865907419	0	1075.08	-1077.5037037037	-2016.96296296296
44305.8659075926	0	1077.51	-1079.91111111111	-2022.05185185185
44305.8659077778	0	1079.917	-1082.79259259259	-2027.60740740741
44305.865907963	0	1082.798	-1085.57777777778	-2032.74074074074
44305.8659081366	0	1085.583	-1088.34814814815	-2038.4
44305.8659083218	0	1088.353	-1090.33333333333	-2044.05185185185
44305.8659085069	0	1090.338	-1091.88148148148	-2050.18518518518
44305.8659086806	0	1091.886	-1093.04444444444	-2056.45925925926
44305.8659088657	0	1093.049	-1094.15555555556	-2062.31111111111
44305.8659090393	0	1094.16	-1095.76296296296	-2068.59259259259
44305.8659092245	0	1095.767	-1097.85925925926	-2074.9037037037
44305.8659093981	0	1097.863	-1099.98518518518	-2080.82222222222
44305.8659095833	0	1099.989	-1102.45925925926	-2087.04444444444
44305.8659097685	0	1102.463	-1104.85185185185	-2092.8962962963
44305.8659099421	0	1104.856	-1107.68888888889	-2099.1037037037
44305.8659101273	0	1107.693	-1110.85185185185	-2105.05185185185
44305.8659103009	0	1110.856	-1114.45185185185	-2110.51851851852
44305.8659104861	0	1114.456	-1119.11111111111	-2116.45185185185
44305.8659106597	0	1119.115	-1123.96296296296	-2122.15555555555
44305.8659108449	0	1123.967	-1129.36296296296	-2128.42222222222
44305.8659110301	0	1129.367	-1134.51851851852	-2134.37037037037
44305.8659112037	0	1134.523	-1139.63703703704	-2140.94814814815
44305.8659113889	0	1139.642	-1143.68888888889	-2146.94814814815
44305.8659115741	0	1143.694	-1146.91851851852	-2153.2
44305.8659117477	0	1146.924	-1149.13333333333	-2159.53333333333
44305.8659119329	0	1149.139	-1150.18518518518	-2165.3037037037
44305.8659121065	0	1150.191	-1150.66666666667	-2171.03703703704
44305.8659122917	0	1150.672	-1151.0962962963	-2176.48148148148
44305.8659124769	0	1151.102	-1152.18518518518	-2181.85925925926
44305.8659126505	0	1152.191	-1154.2962962963	-2187.76296296296
44305.8659128356	0	1154.302	-1157.02962962963	-2193.12592592593
44305.8659130208	0	1157.035	-1160.72592592593	-2198.56296296296
44305.8659131944	0	1160.731	-1165.66666666667	-2203.97777777778
44305.8659133796	0	1165.672	-1171.37777777778	-2208.92592592592
44305.8659135532	0	1171.383	-1177.28148148148	-2213.45925925926
44305.8659137384	0	1177.287	-1183.44444444444	-2218.3037037037
44305.865913912	0	1183.45	-1189.8962962963	-2223.51851851852
44305.8659140972	0	1189.902	-1196	-2228.87407407407
44305.8659142824	0	1196.006	-1201.38518518519	-2233.99259259259
44305.865914456	0	1201.391	-1206.74814814815	-2239.38518518518
44305.8659146412	0	1206.754	-1211.25185185185	-2244.34074074074
44305.8659148148	0	1211.258	-1215.31851851852	-2249.17777777778
44305.865915	0	1215.325	-1219.15555555556	-2253.60740740741
44305.8659151736	0	1219.162	-1222.85185185185	-2257.47407407407
44305.8659153588	0	1222.858	-1226.85185185185	-2261.38518518518
44305.865915544	0	1226.858	-1230.62222222222	-2264.88888888889
44305.8659157176	0	1230.628	-1235.11111111111	-2268.74814814815
44305.8659159028	0	1235.117	-1240	-2272.7037037037
44305.865916088	0	1240.006	-1245.08148148148	-2276.73333333333
44305.8659162616	0	1245.087	-1250.71851851852	-2281.0962962963
44305.8659164468	0	1250.724	-1256.57037037037	-2285.57777777778
44305.8659166204	0	1256.576	-1262.80740740741	-2290.38518518518
44305.8659168056	0	1262.813	-1269.22222222222	-2295.28148148148
44305.8659169792	0	1269.228	-1275.28888888889	-2299.88148148148
44305.8659171644	0	1275.295	-1281.25925925926	-2304.57777777778
44305.8659173495	0	1281.265	-1286.81481481482	-2309.02222222222
44305.8659175232	0	1286.821	-1292.63703703704	-2313.80740740741
44305.8659177083	0	1292.643	-1297.99259259259	-2317.8
44305.8659178819	0	1297.999	-1303.62222222222	-2321.4962962963
44305.8659180671	0	1303.629	-1310.1037037037	-2325.27407407407
44305.8659182523	0	1310.11	-1316.61481481482	-2328.51851851852
44305.8659184259	0	1316.621	-1324.19259259259	-2331.97037037037
44305.8659186111	0	1324.199	-1330.78518518519	-2335.07407407407
44305.8659187963	0	1330.792	-1336.84444444444	-2338.38518518518
44305.8659189699	0	1336.851	-1342.41481481482	-2341.99259259259
44305.8659191551	0	1342.421	-1347.42962962963	-2345.83703703704
44305.8659193287	0	1347.436	-1351.83703703704	-2349.31851851852
44305.8659195139	0	1351.843	-1356.77037037037	-2353.11851851852
44305.8659196991	0	1356.776	-1361.66666666667	-2356.66666666667
44305.8659198727	0	1361.672	-1367.08148148148	-2360.37037037037
44305.8659200579	0	1367.087	-1372.59259259259	-2363.87407407407
44305.8659202315	0	1372.598	-1378.6962962963	-2367.54814814815
44305.8659204167	0	1378.702	-1384.57777777778	-2371.05925925926
44305.8659206018	0	1384.583	-1389.91851851852	-2374.14814814815
44305.8659207755	0	1389.924	-1395.24444444445	-2377.3037037037
44305.8659209606	0	1395.25	-1400.03703703704	-2380.19259259259
44305.8659211458	0	1404.117	-1404.11111111111	-2382.76296296296
44305.8659213194	0	1404.117	-1407.95555555556	-2385.59259259259
44305.8659215046	0	1407.961	-1411.4962962963	-2388.54074074074
44305.8659216782	0	1411.502	-1414.58518518519	-2391.54074074074
44305.8659218634	0	1414.591	-1417.21481481482	-2394.68888888889
44305.865922037	0	1417.221	-1419.57037037037	-2398.01481481481
44305.8659222222	0	1419.577	-1421.34074074074	-2401.25925925926
44305.8659223958	0	1421.347	-1422.74814814815	-2404.81481481481
44305.865922581	0	1422.754	-1424.05925925926	-2408.43703703704
44305.8659227662	0	1424.065	-1425.40740740741	-2411.84444444444
44305.8659229398	0	1425.413	-1426.66666666667	-2415.48888888889
44305.865923125	0	1426.672	-1427.60740740741	-2419.15555555555
44305.8659232986	0	1427.613	-1428.4	-2422.55555555555
44305.8659234838	0	1428.406	-1429.01481481482	-2426.16296296296
44305.865923669	0	1429.021	-1429.48148148148	-2429.64444444444
44305.8659238426	0	1429.488	-1429.8	-2433.40740740741
44305.8659240278	0	1429.807	-1430.22962962963	-2437.20740740741
44305.8659242014	0	1430.237	-1430.99259259259	-2440.92592592592
44305.8659243981	0	1432.57	-1432.56296296296	-2445.05185185185
44305.8659245718	0	1432.57	-1434.5037037037	-2448.91111111111
44305.8659247454	0	1434.511	-1437.3037037037	-2453.34814814815
44305.8659249306	0	1437.311	-1440.31111111111	-2457.87407407407
44305.8659251157	0	1440.318	-1443.82962962963	-2462.81481481481
44305.8659252893	0	1443.837	-1447.33333333333	-2467.93333333333
44305.8659254745	0	1447.341	-1450.48148148148	-2472.71111111111
44305.8659256481	0	1450.489	-1452.81481481482	-2477.45925925926
44305.8659258333	0	1452.822	-1453.94814814815	-2481.9037037037
44305.8659260069	0	1453.955	-1454.19259259259	-2486.05925925926
44305.8659261921	0	1454.199	-1454.23703703704	-2490.37037037037
44305.8659263773	0	1454.243	-1454.88888888889	-2494.52592592592
44305.8659265509	0	1454.895	-1456.68888888889	-2499.00740740741
44305.8659267361	0	1456.695	-1459.37037037037	-2503.42222222222
44305.8659269097	0	1459.376	-1462.99259259259	-2508.15555555555
44305.8659270949	0	1462.998	-1467.55555555556	-2513.01481481481
44305.8659272801	0	1467.561	-1472.25185185185	-2517.57777777778
44305.8659274537	0	1472.257	-1477.34074074074	-2522.17037037037
44305.8659276389	0	1477.346	-1483.17037037037	-2527.33333333333
44305.8659278125	0	1483.176	-1488.86666666667	-2532.21481481481
44305.8659279977	0	1488.872	-1495.12592592593	-2537.31851851852
44305.8659281829	0	1495.131	-1501.0962962963	-2542.18518518518
44305.8659283565	0	1501.101	-1507.22222222222	-2547.02962962963
44305.8659285417	0	1507.227	-1513.33333333333	-2551.74074074074
44305.8659287269	0	1513.338	-1518.85185185185	-2555.97037037037
44305.8659289005	0	1518.857	-1524.54074074074	-2560.21481481481
44305.8659290856	0	1524.546	-1529.9037037037	-2564.17037037037
44305.8659292593	0	1529.909	-1535.4962962963	-2568.55555555555
44305.8659294444	0	1535.502	-1541.34814814815	-2573.34814814815
44305.8659296296	0	1541.354	-1547.5037037037	-2578.21481481481
44305.8659298032	0	1547.51	-1554.87407407408	-2583.44444444444
44305.8659299884	0	1554.88	-1562.76296296296	-2588.84444444444
44305.865930162	0	1562.769	-1570.26666666667	-2594.08888888889
44305.8659303472	0	1570.273	-1577.94814814815	-2599.71851851852
44305.8659305208	0	1577.954	-1583.97777777778	-2604.46666666666
44305.865930706	0	1583.984	-1589.64444444445	-2609.31851851852
44305.8659308912	0	1589.651	-1594.25185185185	-2613.37777777778
44305.8659310764	0	1594.258	-1599.00740740741	-2617.42962962963
44305.86593125	0	1599.014	-1603.87407407408	-2621.48148148148
44305.8659314236	0	1603.881	-1608.33333333333	-2625.02962962963
44305.8659316088	0	1608.34	-1612.93333333333	-2628.73333333333
44305.865931794	0	1612.94	-1616.51851851852	-2632.36296296296
44305.8659319676	0	1616.525	-1619.79259259259	-2636.41481481481
44305.8659321528	0	1619.799	-1622.54814814815	-2640.36296296296
44305.865932338	0	1622.555	-1624.82222222222	-2644.40740740741
44305.8659325116	0	1624.829	-1626.55555555556	-2647.94074074074
44305.8659326968	0	1626.562	-1627.74074074074	-2650.91851851852
44305.8659328704	0	1627.747	-1628.82222222222	-2653.81481481481
44305.8659330556	0	1628.828	-1629.65925925926	-2656.31111111111
44305.8659332292	0	1629.665	-1630.48888888889	-2658.47407407407
44305.8659334144	0	1630.495	-1631.59259259259	-2660.7037037037
44305.8659335995	0	1631.599	-1632.81481481482	-2662.93333333333
44305.8659337732	0	1632.821	-1634.37037037037	-2665.34814814815
44305.8659339583	0	1634.377	-1636.27407407408	-2667.68888888889
44305.8659341435	0	1636.281	-1638.33333333333	-2669.85185185185
44305.8659343171	0	1638.34	-1640.82962962963	-2672.2074074074
44305.8659345023	0	1640.836	-1643.51111111111	-2674.42962962963
44305.8659346759	0	1643.517	-1646.75555555556	-2676.81481481481
44305.8659348611	0	1646.761	-1650.57777777778	-2679.15555555555
44305.8659350463	0	1650.583	-1654.68148148148	-2681.22222222222
44305.8659352199	0	1654.687	-1659.48888888889	-2683.58518518518
44305.8659354051	0	1659.494	-1664.68148148148	-2686.14074074074
44305.8659355787	0	1664.687	-1670.48888888889	-2689.03703703703
44305.8659357639	0	1670.494	-1675.62222222222	-2691.85925925926
44305.8659359491	0	1675.627	-1680.8962962963	-2695.05185185185
44305.8659361227	0	1680.901	-1685.14814814815	-2697.95555555555
44305.8659363079	0	1685.153	-1688.2962962963	-2700.48888888889
44305.8659364815	0	1688.301	-1690.35555555556	-2702.65185185185
44305.8659366667	0	1690.36	-1691.82222222222	-2704.68148148148
44305.8659368403	0	1691.827	-1693.18518518519	-2706.93333333333
44305.8659370255	0	1693.19	-1695.10370370371	-2709.45925925926
44305.8659372106	0	1695.109	-1697.75555555556	-2712.03703703703
44305.8659373843	0	1697.761	-1701.41481481482	-2714.8
44305.8659375694	0	1701.42	-1705.92592592593	-2717.77777777777
44305.8659377546	0	1705.931	-1710.81481481482	-2720.73333333333
44305.8659379282	0	1710.82	-1716.54074074074	-2724.16296296296
44305.8659381134	0	1722.331	-1722.32592592593	-2727.46666666666
44305.865938287	0	1722.331	-1728.28888888889	-2730.77777777778
44305.8659384722	0	1728.294	-1734.6	-2734.28148148148
44305.8659386458	0	1734.605	-1740.37777777778	-2737.78518518518
44305.865938831	0	1740.383	-1745.95555555556	-2741.35555555555
44305.8659390162	0	1745.961	-1750.34814814815	-2744.64444444444
44305.8659391898	0	1750.354	-1754.22222222222	-2748.05925925926
44305.865939375	0	1754.228	-1757.39259259259	-2751.23703703703
44305.8659395486	0	1757.398	-1760.70370370371	-2754.42962962963
44305.8659397338	0	1760.709	-1764.57037037037	-2757.76296296296
44305.865939919	0	1764.576	-1769.01481481482	-2761.01481481481
44305.8659400926	0	1769.02	-1774.40740740741	-2764.73333333333
44305.8659402778	0	1774.413	-1780.63703703704	-2768.79259259259
44305.8659404514	0	1780.643	-1786.84444444445	-2772.61481481481
44305.8659406366	0	1786.85	-1794.01481481482	-2776.84444444444
44305.8659408218	0	1794.02	-1801.0962962963	-2781.05185185185
44305.8659409954	0	1801.101	-1808.22962962963	-2785.48888888889
44305.8659411806	0	1808.234	-1814.71851851852	-2789.85185185185
44305.8659413542	0	1814.723	-1820.31111111111	-2793.72592592592
44305.8659415393	0	1820.316	-1826.04444444445	-2797.51851851852
44305.8659417245	0	1826.049	-1831.67407407408	-2801.03703703703
44305.8659418981	0	1831.679	-1837.83703703704	-2804.71851851852
44305.8659420833	0	1837.842	-1843.4962962963	-2808.16296296296
44305.8659422569	0	1843.501	-1850.06666666667	-2812.06666666666
44305.8659424421	0	1850.071	-1857.28148148148	-2816.4
44305.8659426273	0	1857.286	-1864.59259259259	-2820.69629629629
44305.8659428009	0	1864.597	-1873.33333333334	-2825.7037037037
44305.8659429861	0	1873.338	-1881.95555555556	-2830.7037037037
44305.8659431713	0	1881.96	-1890.06666666667	-2835.68888888889
44305.8659433449	0	1890.071	-1897.05185185185	-2840.48888888889
44305.8659435301	0	1897.056	-1902.58518518519	-2844.6074074074
44305.8659437037	0	1902.589	-1908.15555555556	-2848.8074074074
44305.8659438889	0	1908.159	-1913.59259259259	-2852.85925925926
44305.8659440625	0	1913.596	-1918.8	-2856.49629629629
44305.8659442593	0	1918.803	-1924.58518518519	-2860.18518518518
44305.8659444329	0	1924.588	-1930.05185185185	-2863.81481481481
44305.8659446065	0	1930.055	-1936.42962962963	-2868.18518518518
44305.8659447917	0	1936.433	-1941.22962962963	-2871.39259259259
44305.8659449653	0	1941.233	-1947.79259259259	-2875.72592592592
44305.8659451505	0	1947.796	-1955.03703703704	-2880.37777777778
44305.8659453356	0	1955.04	-1961.71851851852	-2884.75555555555
44305.8659455208	0	1961.721	-1968.76296296296	-2889.57777777778
44305.8659456944	0	1968.765	-1975.26666666667	-2894.47407407407
44305.8659458796	0	1975.269	-1980.71851851852	-2898.91851851852
44305.8659460532	0	1980.721	-1986.07407407408	-2903.12592592592
44305.8659462384	0	1986.077	-1990.88148148148	-2906.79259259259
44305.865946412	0	1990.884	-1996.08888888889	-2910.68888888889
44305.8659465972	0	1996.091	-2001.06666666667	-2914.16296296296
44305.8659467824	0	2001.069	-2006.57777777778	-2917.95555555555
44305.865946956	0	2006.58	-2012.08888888889	-2921.84444444444
44305.8659471412	0	2012.091	-2018.13333333334	-2926.17037037037
44305.8659473148	0	2018.135	-2024.10370370371	-2930.42222222222
44305.8659475	0	2024.105	-2031.0962962963	-2935.23703703703
44305.8659476736	0	2031.098	-2037.94814814815	-2939.76296296296
44305.8659478588	0	2037.95	-2045.23703703704	-2944.56296296296
44305.865948044	0	2045.239	-2052	-2949.08148148148
44305.8659482176	0	2052.002	-2058.57037037037	-2954.02962962963
44305.8659484028	0	2058.572	-2063.74814814815	-2958.51111111111
44305.865948588	0	2063.75	-2068.14814814815	-2962.53333333333
44305.8659487616	0	2068.15	-2072.28888888889	-2966.44444444444
44305.8659489468	0	2072.291	-2076.37777777778	-2970.01481481481
44305.8659491204	0	2076.38	-2080.17777777778	-2973.39259259259
44305.8659493056	0	2080.18	-2084.22222222222	-2977.26666666666
44305.8659494792	0	2084.224	-2087.81481481482	-2980.89629629629
44305.8659496644	0	2087.817	-2092.05185185185	-2985.31851851852
44305.8659498495	0	2092.054	-2096.2962962963	-2989.63703703703
44305.8659500232	0	2096.298	-2101.13333333334	-2994.34074074074
44305.8659502083	0	2101.135	-2106.46666666667	-2999.25185185185
44305.8659503819	0	2106.468	-2111.53333333334	-3003.91111111111
44305.8659505671	0	2111.535	-2116.85185185185	-3008.99259259259
44305.8659507523	0	2116.854	-2121.71111111111	-3013.9037037037
44305.8659509259	0	2121.713	-2126.15555555556	-3018.88148148148
44305.8659511111	0	2126.157	-2129.68148148148	-3023.4
44305.8659512847	0	2129.683	-2132.60740740741	-3028.11111111111
44305.8659514699	0	2132.609	-2134.46666666667	-3032.48148148148
44305.8659516551	0	2134.468	-2135.74814814815	-3036.44444444444
44305.8659518287	0	2135.749	-2136.9925925926	-3040.75555555555
44305.8659520139	0	2136.993	-2138.33333333334	-3045.13333333333
44305.8659521875	0	2138.334	-2140.02222222223	-3049.42962962963
44305.8659523727	0	2140.023	-2142.43703703704	-3054.25185185185
44305.8659525579	0	2142.438	-2145.05185185185	-3058.88888888889
44305.8659527315	0	2145.053	-2148.11851851852	-3064.08888888889
44305.8659529167	0	2148.12	-2151.43703703704	-3069.59259259259
44305.8659530903	0	2151.439	-2154.7925925926	-3074.76296296296
44305.8659532755	0	2154.795	-2158.78518518519	-3080.17037037037
44305.8659534606	0	2158.788	-2163.37037037037	-3085.71111111111
44305.8659536343	0	2163.373	-2167.91111111111	-3090.77777777777
44305.8659538194	0	2167.914	-2173.14074074074	-3095.85925925926
44305.8659539931	0	2173.144	-2179.51851851852	-3101.42962962963
44305.8659541782	0	2179.522	-2186.45185185185	-3106.75555555555
44305.8659543634	0	2186.455	-2193.11851851852	-3111.65185185185
44305.865954537	0	2193.122	-2200.14074074074	-3116.77777777777
44305.8659547222	0	2200.144	-2206.37777777778	-3121.37037037037
44305.8659549074	0	2206.381	-2212.07407407408	-3125.91111111111
44305.865955081	0	2212.077	-2217.65925925926	-3130.73333333333
44305.8659552662	0	2217.662	-2222.72592592593	-3135.42962962963
44305.8659554398	0	2222.729	-2226.66666666667	-3139.37037037037
44305.865955625	0	2226.67	-2231.23703703704	-3144.31111111111
44305.8659557986	0	2231.24	-2235.23703703704	-3148.97037037037
44305.8659559838	0	2235.24	-2239.3925925926	-3153.98518518518
44305.865956169	0	2239.396	-2243.52592592593	-3158.91111111111
44305.8659563426	0	2243.529	-2247.72592592593	-3163.42962962963
44305.8659565278	0	2247.729	-2252.68148148148	-3167.91111111111
44305.8659567014	0	2252.685	-2258.47407407408	-3172.37037037037
44305.8659568866	0	2258.478	-2264.68148148148	-3176.62222222222
44305.8659570718	0	2264.685	-2270.9925925926	-3180.6074074074
44305.8659572569	0	2270.996	-2277.45185185185	-3184.42962962963
44305.8659574306	0	2277.455	-2283.71851851852	-3188.02962962963
44305.8659576042	0	2283.722	-2289.33333333334	-3191.45925925926
44305.8659577893	0	2289.337	-2294.84444444445	-3195.05925925926
44305.8659579745	0	2294.848	-2299.52592592593	-3198.34814814814
44305.8659581481	0	2299.529	-2303.34814814815	-3201.87407407407
44305.8659583333	0	2303.351	-2305.62222222223	-3205.27407407407
44305.8659585069	0	2305.625	-2306.75555555556	-3208.66666666666
44305.8659586921	0	2306.758	-2307.21481481482	-3212.07407407407
44305.8659588773	0	2307.217	-2307.52592592593	-3214.96296296296
44305.8659590509	0	2307.528	-2307.94814814815	-3217.75555555555
44305.8659592361	0	2307.95	-2308.34074074074	-3220.22962962963
44305.8659594097	0	2308.343	-2308.75555555556	-3222.31851851851
44305.8659595949	0	2308.758	-2309.05185185185	-3224.3037037037
44305.8659597801	0	2309.054	-2309.05185185185	-3226.08148148148
44305.8659599537	0	2309.054	-2308.78518518519	-3227.5037037037
44305.8659601389	0	2308.787	-2308.2	-3228.69629629629
44305.8659603241	0	2308.202	-2307.35555555556	-3229.71111111111
44305.8659604977	0	2307.358	-2306.40740740741	-3230.47407407407
44305.8659606829	0	2306.41	-2305.52592592593	-3230.96296296296
44305.8659608565	0	2305.529	-2304.57777777778	-3231.24444444444
44305.8659610417	0	2304.581	-2303.74814814815	-3231.2
44305.8659612269	0	2303.751	-2302.88148148148	-3230.8
44305.8659614005	0	2302.884	-2302.08148148148	-3230.09629629629
44305.8659615856	0	2302.084	-2301.35555555556	-3229.16296296296
44305.8659617593	0	2301.358	-2300.77037037037	-3228.02962962963
44305.8659619444	0	2300.773	-2300.43703703704	-3226.45925925926
44305.8659621181	0	2300.44	-2300.31111111111	-3224.69629629629
44305.8659623032	0	2300.314	-2300.25925925926	-3222.49629629629
44305.8659624884	0	2300.262	-2300.06666666667	-3220.31111111111
44305.865962662	0	2300.069	-2299.75555555556	-3217.61481481481
44305.8659628472	0	2299.758	-2299.52592592593	-3214.74814814814
44305.8659630208	0	2299.528	-2299.2962962963	-3211.45925925926
44305.865963206	0	2299.298	-2299.08148148148	-3208
44305.8659633912	0	2299.083	-2298.70370370371	-3204.69629629629
44305.8659635648	0	2298.705	-2298.21481481482	-3200.9037037037
44305.86596375	0	2298.216	-2297.77037037037	-3196.94814814814
44305.8659639468	0	2297.772	-2297.59259259259	-3192.88888888889
44305.8659641088	0	2297.594	-2297.60740740741	-3188.22962962963
44305.865964294	0	2297.609	-2297.60740740741	-3183.39259259259
44305.8659644676	0	2297.609	-2297.71851851852	-3178.64444444444
44305.8659646528	0	2297.72	-2297.67407407408	-3173.74074074074
44305.865964838	0	2297.676	-2297.61481481482	-3168.62962962963
44305.8659650116	0	2297.617	-2297.45185185185	-3163.43703703703
44305.8659651968	0	2297.454	-2296.97777777778	-3158.22222222222
44305.8659653704	0	2296.98	-2296.34074074074	-3152.63703703703
44305.8659655556	0	2296.343	-2295.82222222222	-3146.94074074074
44305.8659657292	0	2295.824	-2295.60740740741	-3141.49629629629
44305.8659659144	0	2295.609	-2295.5925925926	-3135.74814814814
44305.8659660995	0	2295.594	-2295.58518518519	-3130.14814814814
44305.8659662732	0	2295.587	-2295.45925925926	-3124.26666666666
44305.8659664583	0	2295.461	-2295.28888888889	-3118.43703703703
44305.8659666435	0	2295.291	-2295.03703703704	-3112.93333333333
44305.8659668171	0	2295.039	-2294.8	-3107.16296296296
44305.8659670023	0	2294.802	-2294.44444444445	-3101.73333333333
44305.8659671759	0	2294.446	-2294.00740740741	-3096.05185185185
44305.8659673611	0	2294.009	-2293.65185185186	-3090.56296296296
44305.8659675463	0	2293.653	-2293.25185185186	-3085.6074074074
44305.8659677199	0	2293.253	-2292.83703703704	-3080.42222222222
44305.8659679051	0	2292.838	-2292.17037037037	-3075.95555555555
44305.8659680787	0	2292.171	-2290.86666666667	-3071.4074074074
44305.8659682639	0	2290.867	-2289.22222222223	-3067.35555555555
44305.8659684491	0	2289.223	-2287.2962962963	-3063.29629629629
44305.8659686227	0	2287.297	-2285.17777777778	-3059.46666666666
44305.8659688079	0	2285.178	-2283.13333333334	-3056.02962962962
44305.8659689815	0	2283.134	-2281.38518518519	-3052.73333333333
44305.8659691667	0	2281.386	-2280.14814814815	-3049.79259259259
44305.8659693518	0	2280.149	-2279.85925925926	-3047.89629629629
44305.8659695255	0	2279.86	-2279.86666666667	-3046.97037037036
44305.8659697106	0	2279.867	-2279.57037037037	-3046.42222222222
44305.8659698843	0	2279.571	-2278.96296296297	-3046.05925925925
44305.8659700694	0	2278.964	-2278.2962962963	-3046.0074074074
44305.8659702431	0	2278.297	-2277.8962962963	-3046.19999999999
44305.8659704282	0	2277.897	-2277.60740740741	-3046.73333333333
44305.8659706134	0	2277.608	-2277.43703703704	-3047.39999999999
44305.865970787	0	2277.438	-2277.42222222223	-3048.31851851851
44305.8659709722	0	2277.423	-2277.20740740741	-3049.32592592592
44305.8659711574	0	2277.208	-2276.8	-3050.4074074074
44305.865971331	0	2276.801	-2275.87407407408	-3051.73333333333
44305.8659715162	0	2275.875	-2274.6	-3052.99259259259
44305.8659716898	0	2274.601	-2272.87407407408	-3054.49629629629
44305.865971875	0	2272.875	-2271.15555555556	-3056.45185185185
44305.8659720486	0	2271.156	-2269.57037037037	-3058.66666666666
44305.8659722338	0	2269.571	-2267.96296296297	-3061.37777777777
44305.865972419	0	2267.964	-2266.54074074074	-3064.04444444444
44305.8659726042	0	2266.542	-2265.10370370371	-3067.07407407407
44305.8659727778	0	2265.105	-2263.65185185186	-3070.19259259259
44305.8659729514	0	2263.653	-2262.12592592593	-3074.1111111111
44305.8659731366	0	2262.127	-2260.86666666667	-3077.71851851851
44305.8659733218	0	2260.868	-2259.61481481482	-3081.49629629629
44305.8659734954	0	2259.616	-2258.40740740741	-3085.75555555555
44305.8659736806	0	2258.409	-2257.2	-3090.14074074073
44305.8659738657	0	2257.202	-2255.82962962963	-3094.47407407407
44305.8659740393	0	2255.832	-2253.97037037037	-3099.66666666666
44305.8659742245	0	2253.973	-2252.06666666667	-3104.97777777777
44305.8659743981	0	2252.069	-2249.82222222223	-3111.04444444444
44305.8659745833	0	2249.825	-2247.44444444445	-3117.3111111111
44305.8659747685	0	2247.447	-2245.25925925926	-3123.22222222222
44305.8659749421	0	2245.262	-2242.97777777778	-3129.73333333333
44305.8659751273	0	2242.981	-2241.14814814815	-3136.1037037037
44305.8659753009	0	2241.151	-2239.56296296297	-3142.94074074073
44305.8659754861	0	2239.566	-2238.8	-3147.62962962962
44305.8659756713	0	2238.803	-2238.02962962963	-3154.85185185184
44305.8659758449	0	2238.033	-2237.51851851852	-3162.62222222222
44305.8659760301	0	2237.522	-2237.15555555556	-3170.74074074073
44305.8659762037	0	2237.159	-2236.65185185186	-3179.67407407407
44305.8659763889	0	2236.655	-2236.11851851852	-3188.67407407407
44305.8659765741	0	2236.122	-2235.37037037037	-3197.35555555555
44305.8659767477	0	2235.374	-2234.36296296297	-3206.9037037037
44305.8659769329	0	2234.367	-2233.26666666667	-3215.81481481481
44305.8659771065	0	2233.271	-2231.68888888889	-3225.96296296296
44305.8659772917	0	2231.693	-2229.91851851852	-3236.49629629629
44305.8659774653	0	2229.923	-2228.60740740741	-3246.46666666666
44305.8659776505	0	2228.612	-2227.90370370371	-3257.37037037036
44305.8659778356	0	2227.908	-2227.82962962963	-3267.68148148148
44305.8659780093	0	2227.834	-2228.14074074074	-3278.82222222222
44305.8659781944	0	2228.145	-2228.48148148148	-3290.15555555555
44305.8659783796	0	2228.486	-2228.78518518519	-3300.61481481481
44305.8659785532	0	2228.79	-2228.73333333334	-3311.95555555555
44305.8659787384	0	2228.738	-2228.4	-3323.39259259259
44305.865978912	0	2228.405	-2227.80740740741	-3333.78518518518
44305.8659790972	0	2227.812	-2227.18518518519	-3344.13333333333
44305.8659792824	0	2227.19	-2226.64444444445	-3355.34814814814
44305.865979456	0	2226.649	-2226.2962962963	-3366.63703703703
44305.8659796412	0	2226.301	-2225.87407407408	-3377.34814814814
44305.8659798148	0	2225.879	-2225.6	-3389.08148148148
44305.86598	0	2225.605	-2225.45925925926	-3400.02222222222
44305.8659801852	0	2225.464	-2225.38518518519	-3411.39259259259
44305.8659803588	0	2225.39	-2225.54074074074	-3423.14074074074
44305.865980544	0	2225.546	-2225.85925925926	-3433.97037037036
44305.8659807176	0	2225.865	-2226.47407407408	-3445.61481481481
44305.8659809028	0	2226.48	-2227.63703703704	-3457.6074074074
44305.865981088	0	2227.643	-2229.43703703704	-3468.88148148148
44305.8659812616	0	2229.443	-2232.00740740741	-3481.09629629629
44305.8659814468	0	2232.013	-2235.31111111111	-3493.52592592592
44305.8659816204	0	2235.317	-2238.75555555556	-3505.0074074074
44305.8659818056	0	2238.761	-2242.40740740741	-3517.24444444444
44305.8659819792	0	2242.413	-2245.14074074074	-3528.52592592592
44305.8659821644	0	2245.146	-2247.36296296297	-3540.05925925925
44305.8659823495	0	2247.368	-2248.71851851852	-3550.48148148148
44305.8659825232	0	2248.724	-2249.48148148148	-3561.6074074074
44305.8659827083	0	2249.487	-2249.78518518519	-3572.55555555555
44305.8659828935	0	2249.791	-2249.85925925926	-3582.75555555555
44305.8659830671	0	2249.865	-2249.85185185185	-3593.79999999999
44305.8659832523	0	2249.858	-2250.22962962963	-3603.75555555555
44305.8659834259	0	2250.236	-2251.18518518519	-3614.15555555555
44305.8659836111	0	2251.192	-2252.82962962963	-3624.62962962962
44305.8659837847	0	2252.836	-2255.14814814815	-3634.43703703703
44305.8659839699	0	2255.155	-2258.34074074074	-3644.94074074074
44305.8659841551	0	2258.348	-2261.57777777778	-3654.68888888888
44305.8659843287	0	2261.585	-2265.15555555556	-3665.11851851851
44305.8659845139	0	2265.163	-2268.84444444445	-3675.71111111111
44305.8659846875	0	2268.852	-2272.32592592593	-3685.29629629629
44305.8659848727	0	2272.333	-2276.05185185185	-3695.34074074074
44305.8659850579	0	2276.059	-2279.3925925926	-3704.76296296296
44305.8659852315	0	2279.4	-2282.37777777778	-3714.31111111111
44305.8659854167	0	2282.385	-2284.86666666667	-3723.22962962962
44305.8659855903	0	2284.874	-2286.67407407408	-3731.46666666666
44305.8659857755	0	2286.681	-2287.68888888889	-3739.14074074074
44305.8659859606	0	2287.696	-2288.38518518519	-3747.19259259259
44305.8659861343	0	2288.392	-2289.01481481482	-3755.72592592592
44305.8659863194	0	2289.022	-2289.62962962963	-3763.67407407407
44305.8659865046	0	2289.637	-2290.45185185185	-3772.04444444444
44305.8659866782	0	2290.459	-2291.25925925926	-3780.57037037037
44305.8659868634	0	2291.266	-2291.95555555556	-3788.31111111111
44305.865987037	0	2291.962	-2292.71111111111	-3796.88888888888
44305.8659872222	0	2292.718	-2293.16296296297	-3805.4074074074
44305.8659874074	0	2293.17	-2293.46666666667	-3813.34814814814
44305.865987581	0	2293.474	-2293.76296296297	-3821.66666666666
44305.8659877662	0	2293.77	-2294.43703703704	-3828.87407407407
44305.8659879514	0	2294.444	-2296.31111111111	-3835.82962962963
44305.865988125	0	2296.318	-2298.83703703704	-3842.09629629629
44305.8659882986	0	2298.844	-2302.04444444445	-3848.51851851852
44305.8659884838	0	2302.051	-2305.62222222222	-3854.93333333333
44305.865988669	0	2305.629	-2309.25185185185	-3860.97777777777
44305.8659888426	0	2309.259	-2313.42222222222	-3867.53333333333
44305.8659890278	0	2313.429	-2317.63703703704	-3873.89629629629
44305.865989213	0	2317.644	-2321.59259259259	-3879.92592592592
44305.8659893866	0	2321.6	-2325.56296296297	-3886
44305.8659895718	0	2325.57	-2329.15555555556	-3891.89629629629
44305.8659897454	0	2329.163	-2332.15555555556	-3897.48888888889
44305.8659899306	0	2332.163	-2335.16296296297	-3903.41481481481
44305.8659901157	0	2335.17	-2337.62222222222	-3908.77777777777
44305.8659902893	0	2337.629	-2339.51111111111	-3914.32592592592
44305.8659904745	0	2339.518	-2340.50370370371	-3919.41481481481
44305.8659906481	0	2340.511	-2340.88888888889	-3924.44444444444
44305.8659908333	0	2340.896	-2341.27407407408	-3929.51111111111
44305.8659910185	0	2341.281	-2341.75555555556	-3934.11111111111
44305.8659911921	0	2341.762	-2342.55555555556	-3939.26666666666
44305.8659913773	0	2342.562	-2343.71111111111	-3944.46666666666
44305.8659915509	0	2343.718	-2345.57777777778	-3949.49629629629
44305.8659917361	0	2345.585	-2348.28148148148	-3954.89629629629
44305.8659919213	0	2348.289	-2351.05925925926	-3960.02222222222
44305.8659920949	0	2351.067	-2354.08148148148	-3965.4074074074
44305.8659922801	0	2354.089	-2357.01481481482	-3970.73333333333
44305.8659924653	0	2357.022	-2359.91111111111	-3975.91851851852
44305.8659926389	0	2359.918	-2362.88148148148	-3981.28148148148
44305.8659928241	0	2362.888	-2365.64444444445	-3986.3037037037
44305.8659929977	0	2365.651	-2367.9925925926	-3991.08888888889
44305.8659931829	0	2367.999	-2369.55555555556	-3995.98518518518
44305.8659933565	0	2369.562	-2370.26666666667	-4001.2074074074
44305.8659935417	0	2370.273	-2370.46666666667	-4006.41481481481
44305.8659937269	0	2370.473	-2370.42962962963	-4011.88888888889
44305.8659939005	0	2370.436	-2370.23703703704	-4017.18518518518
44305.8659940856	0	2370.243	-2370.11851851852	-4022.34814814814
44305.8659942593	0	2370.124	-2370.10370370371	-4027.1037037037
44305.8659944444	0	2370.109	-2370.3925925926	-4031.91111111111
44305.8659946181	0	2370.398	-2371.3925925926	-4037.35555555555
44305.8659948148	0	2371.398	-2373.34074074074	-4042.98518518518
44305.8659949884	0	2373.346	-2375.67407407408	-4048.32592592592
44305.865995162	0	2375.679	-2378.77777777778	-4054.53333333333
44305.8659953472	0	2378.783	-2381.52592592593	-4060.11851851852
44305.8659955324	0	2381.531	-2384.21481481482	-4065.65185185185
44305.865995706	0	2384.22	-2387.26666666667	-4071.63703703703
44305.8659958912	0	2387.272	-2390.18518518519	-4077.05185185185
44305.8659960648	0	2390.191	-2393.25925925926	-4082.94074074074
44305.86599625	0	2393.265	-2396.37037037037	-4088.86666666666
44305.8659964352	0	2396.376	-2399.08148148148	-4094.41481481481
44305.8659966088	0	2399.087	-2401.88888888889	-4100.29629629629
44305.865996794	0	2401.894	-2404.28148148148	-4106.07407407407
44305.8659969676	0	2404.287	-2406.75555555556	-4112.14074074074
44305.8659971528	0	2406.761	-2409.28148148148	-4118.22962962963
44305.865997338	0	2409.287	-2411.82222222222	-4123.87407407407
44305.8659975116	0	2411.828	-2414.56296296297	-4129.8074074074
44305.8659976968	0	2414.569	-2416.87407407408	-4135.54074074074
44305.8659978704	0	2416.88	-2418.81481481482	-4141.45185185185
44305.8659980556	0	2418.821	-2420.64444444445	-4147.02222222222
44305.8659982407	0	2420.651	-2422.65925925926	-4152.49629629629
44305.8659984144	0	2422.666	-2424.81481481482	-4158.34074074074
44305.8659985995	0	2424.822	-2426.70370370371	-4163.88888888889
44305.8659987732	0	2426.711	-2428.34074074074	-4169.31111111111
44305.8659989583	0	2428.348	-2429.95555555556	-4175.15555555555
44305.8659991319	0	2429.963	-2431.35555555556	-4180.23703703704
44305.8659993171	0	2431.363	-2433.11111111111	-4185.77037037037
44305.8659995023	0	2433.119	-2435.23703703704	-4191.16296296296
44305.8659996759	0	2435.245	-2437.83703703704	-4197.02222222222
44305.8659998611	0	2437.845	-2440.80740740741	-4202.80740740741
44305.8660000347	0	2440.815	-2443.8962962963	-4208.1037037037
44305.8660002199	0	2443.904	-2447.88888888889	-4213.56296296296
44305.8660004051	0	2447.897	-2452.12592592593	-4218.83703703704
44305.8660005787	0	2452.134	-2457.05185185185	-4224.62222222222
44305.8660007639	0	2457.06	-2462.30370370371	-4230.4962962963
44305.8660009375	0	2462.312	-2467.25185185185	-4236.18518518518
44305.8660011227	0	2467.26	-2471.95555555556	-4242.03703703704
44305.8660013079	0	2471.964	-2475.81481481482	-4247.46666666667
44305.8660014815	0	2475.823	-2479.51111111111	-4253.22962962963
44305.8660016667	0	2479.519	-2482.57037037037	-4259.25185185185
44305.8660018518	0	2482.578	-2484.77037037037	-4265.05185185185
44305.8660020255	0	2484.778	-2486.27407407408	-4270.99259259259
44305.8660022106	0	2486.282	-2487.32592592593	-4276.71111111111
44305.8660023843	0	2487.334	-2488.76296296297	-4282.1037037037
44305.8660025694	0	2488.771	-2491.42962962963	-4288.14814814815
44305.8660027431	0	2491.438	-2494.48888888889	-4293.61481481481
44305.8660029282	0	2494.497	-2498.05925925926	-4299.42962962963
44305.8660031134	0	2498.067	-2501.65185185185	-4305.09629629629
44305.866003287	0	2501.66	-2505.62962962963	-4311.14814814815
44305.8660034722	0	2505.638	-2509.71851851852	-4317.29629629629
44305.8660036458	0	2509.727	-2513.50370370371	-4323.09629629629
44305.866003831	0	2513.512	-2517.28888888889	-4329.08148148148
44305.8660040162	0	2517.297	-2520.53333333334	-4334.5037037037
44305.8660041898	0	2520.541	-2523.98518518519	-4340.48148148148
44305.866004375	0	2523.993	-2527.55555555556	-4346.28148148148
44305.8660045602	0	2527.563	-2531.25925925926	-4351.80740740741
44305.8660047338	0	2531.267	-2535.43703703704	-4357.6962962963
44305.866004919	0	2535.445	-2539.37037037037	-4362.97037037037
44305.8660050926	0	2539.378	-2543.98518518519	-4368.49629629629
44305.8660052778	0	2543.993	-2549.10370370371	-4373.93333333333
44305.8660054514	0	2549.112	-2554.27407407408	-4378.80740740741
44305.8660056366	0	2554.282	-2560.27407407408	-4384.08148148148
44305.8660058218	0	2560.282	-2566.11851851852	-4388.91111111111
44305.8660059954	0	2566.126	-2572.2	-4393.9037037037
44305.8660061806	0	2572.207	-2577.71851851852	-4399.13333333333
44305.8660063542	0	2577.726	-2581.92592592593	-4403.89629629629
44305.8660065393	0	2581.933	-2585.55555555556	-4408.9037037037
44305.8660067245	0	2585.563	-2588.25925925926	-4413.23703703703
44305.8660068981	0	2588.267	-2590.45185185185	-4417.54814814815
44305.8660070833	0	2590.46	-2592.05925925926	-4421.6074074074
44305.8660072685	0	2592.067	-2593.60740740741	-4425.31851851852
44305.8660074421	0	2593.615	-2595.74814814815	-4429.12592592592
44305.8660076273	0	2595.756	-2598.41481481482	-4432.39259259259
44305.8660078009	0	2598.423	-2601.87407407408	-4435.8
44305.8660079861	0	2601.882	-2605.35555555556	-4438.8074074074
44305.8660081713	0	2605.363	-2609.08888888889	-4441.82222222222
44305.8660083449	0	2609.096	-2612.66666666667	-4444.66666666666
44305.8660085301	0	2612.674	-2615.91111111111	-4447.15555555555
44305.8660087037	0	2615.918	-2619.00740740741	-4449.58518518518
44305.8660088889	0	2619.014	-2621.71111111111	-4451.68888888889
44305.8660090625	0	2621.718	-2624.35555555556	-4453.73333333333
44305.8660092477	0	2624.362	-2626.83703703704	-4455.51111111111
44305.8660094329	0	2626.843	-2629.11851851852	-4456.93333333333
44305.8660096065	0	2629.124	-2631.70370370371	-4458.28148148148
44305.8660097917	0	2631.709	-2634.42962962963	-4459.28888888889
44305.8660099653	0	2634.435	-2637.70370370371	-4460.09629629629
44305.8660101505	0	2637.709	-2641.18518518519	-4460.61481481481
44305.8660103356	0	2641.19	-2643.9925925926	-4460.72592592592
44305.8660105093	0	2643.997	-2646.35555555556	-4460.85925925926
44305.8660106944	0	2646.36	-2647.54814814815	-4460.94814814815
44305.8660108796	0	2647.553	-2647.70370370371	-4460.95555555555
44305.8660110532	0	2647.709	-2647.03703703704	-4460.82962962963
44305.8660112384	0	2647.042	-2646	-4460.54814814815
44305.866011412	0	2646.005	-2644.73333333334	-4459.95555555555
44305.8660115972	0	2644.738	-2643.68148148148	-4459.12592592592
44305.8660117824	0	2643.686	-2643.22962962963	-4458.12592592592
44305.866011956	0	2643.234	-2643.15555555556	-4456.88888888889
44305.8660121412	0	2643.16	-2642.88148148148	-4455.68888888889
44305.8660123148	0	2642.886	-2642.53333333334	-4454.25185185185
44305.8660125	0	2642.538	-2642.13333333334	-4452.7037037037
44305.8660126852	0	2642.138	-2641.57037037037	-4451.31851851852
44305.8660128588	0	2641.575	-2640.91851851852	-4449.94814814815
44305.866013044	0	2640.923	-2640.30370370371	-4448.68888888889
44305.8660132176	0	2640.308	-2639.72592592593	-4447.48148148148
44305.8660134028	0	2639.73	-2639.35555555556	-4446.48148148148
44305.8660135764	0	2639.36	-2639.25925925926	-4445.60740740741
44305.8660137616	0	2639.264	-2639.36296296297	-4444.67407407407
44305.8660139468	0	2639.368	-2639.74814814815	-4443.94074074074
44305.8660141204	0	2639.753	-2640.27407407408	-4443.28888888889
44305.8660143056	0	2640.279	-2640.86666666667	-4442.72592592592
44305.8660144907	0	2640.872	-2641.46666666667	-4442.25185185185
44305.8660146644	0	2641.472	-2641.90370370371	-4442.02222222222
44305.8660148495	0	2641.909	-2641.97777777778	-4442.05925925926
44305.8660150232	0	2641.983	-2641.78518518519	-4442.45185185185
44305.8660152083	0	2641.79	-2641.32592592593	-4442.95555555555
44305.8660153819	0	2641.331	-2640.44444444445	-4443.93333333333
44305.8660155671	0	2640.45	-2639.48148148148	-4445.23703703704
44305.8660157523	0	2639.487	-2638.88888888889	-4446.47407407407
44305.8660159259	0	2638.894	-2638.40740740741	-4448.31851851852
44305.8660161111	0	2638.413	-2638.22962962963	-4450.37777777778
44305.8660162847	0	2638.235	-2638.21481481482	-4452.46666666667
44305.8660164699	0	2638.22	-2638.4	-4454.88148148148
44305.8660166551	0	2638.405	-2638.88888888889	-4457.39259259259
44305.8660168287	0	2638.894	-2639.8	-4460.46666666667
44305.8660170139	0	2639.805	-2640.87407407408	-4463.8
44305.8660171991	0	2640.879	-2641.80740740741	-4467.37037037037
44305.8660173727	0	2641.812	-2642.46666666667	-4471.56296296296
44305.8660175579	0	2642.471	-2642.56296296297	-4475.66666666667
44305.8660177315	0	2642.567	-2642.31111111111	-4480.16296296296
44305.8660179167	0	2642.315	-2641.76296296297	-4484.9037037037
44305.8660181018	0	2641.767	-2641.26666666667	-4489.61481481481
44305.8660182755	0	2641.271	-2640.83703703704	-4495.00740740741
44305.8660184606	0	2640.841	-2640.42222222222	-4500.42962962963
44305.8660186343	0	2640.426	-2640.12592592593	-4506.37777777778
44305.8660188194	0	2640.13	-2639.84444444445	-4512.57037037037
44305.8660190046	0	2639.849	-2639.52592592593	-4518.64444444444
44305.8660191782	0	2639.53	-2639.42962962963	-4525.17777777778
44305.8660193634	0	2639.434	-2639.52592592593	-4532.09629629629
44305.8660195486	0	2639.53	-2639.76296296297	-4538.82962962963
44305.8660197222	0	2639.767	-2639.98518518519	-4546.18518518518
44305.8660199074	0	2639.989	-2640.34074074074	-4553.22222222222
44305.866020081	0	2640.345	-2640.6	-4560.7037037037
44305.8660202662	0	2640.604	-2640.77777777778	-4567.92592592593
44305.8660204398	0	2640.782	-2640.7925925926	-4574.96296296296
44305.866020625	0	2640.797	-2640.56296296297	-4582.57777777778
44305.8660208102	0	2640.567	-2640.1925925926	-4589.60740740741
44305.8660209838	0	2640.197	-2639.78518518519	-4597.12592592593
44305.866021169	0	2639.79	-2639.58518518519	-4604.24444444444
44305.8660213426	0	2639.59	-2639.51851851852	-4611.63703703704
44305.8660215278	0	2639.523	-2639.6	-4619.02222222222
44305.866021713	0	2639.604	-2639.56296296297	-4625.91851851852
44305.8660218866	0	2639.567	-2639.65925925926	-4633.37037037037
44305.8660220718	0	2639.663	-2639.71111111111	-4640.96296296296
44305.8660222454	0	2639.715	-2639.77777777778	-4647.91111111111
44305.8660224306	0	2639.782	-2639.54074074074	-4654.61481481481
44305.8660226157	0	2639.545	-2638.71851851852	-4661.66666666667
44305.8660227893	0	2638.723	-2637.44444444445	-4668.35555555555
44305.8660229745	0	2637.449	-2635.84444444445	-4674.65925925926
44305.8660231481	0	2635.849	-2634.02962962963	-4680.48888888889
44305.8660233333	0	2634.034	-2631.75555555556	-4686.45925925926
44305.8660235069	0	2631.76	-2629.4962962963	-4691.64444444444
44305.8660236921	0	2629.501	-2626.80740740741	-4696.91111111111
44305.8660238773	0	2626.812	-2624.41481481482	-4701.21481481481
44305.8660240509	0	2624.419	-2622.2	-4705.12592592593
44305.8660242361	0	2622.204	-2620.51111111111	-4708.82962962963
44305.8660244213	0	2620.515	-2619.61481481482	-4711.75555555555
44305.8660245949	0	2619.619	-2619.16296296297	-4714.46666666667
44305.8660247801	0	2619.167	-2619.05925925926	-4716.68148148148
44305.8660249537	0	2619.063	-2619.08888888889	-4718.76296296296
44305.8660251389	0	2619.093	-2619.20740740741	-4720.60740740741
44305.8660253125	0	2619.212	-2619.2962962963	-4722
44305.8660254977	0	2619.301	-2619.32592592593	-4723.25185185185
44305.8660256829	0	2619.331	-2619.20740740741	-4724.02962962963
44305.8660258565	0	2619.212	-2618.90370370371	-4724.45925925926
44305.8660260417	0	2618.908	-2618.43703703704	-4724.48148148148
44305.8660262269	0	2618.441	-2617.87407407408	-4724.16296296296
44305.8660264005	0	2617.878	-2617.26666666667	-4723.38518518518
44305.8660265856	0	2617.271	-2616.73333333334	-4722.22222222222
44305.8660267593	0	2616.738	-2616.55555555556	-4720.93333333333
44305.8660269444	0	2616.56	-2616.5925925926	-4719.26666666666
44305.8660271296	0	2616.597	-2616.82962962963	-4717.42962962963
44305.8660273032	0	2616.834	-2617.20740740741	-4715.1037037037
44305.8660274884	0	2617.212	-2617.58518518519	-4712.62962962963
44305.866027662	0	2617.59	-2617.94814814815	-4709.68888888889
44305.8660278472	0	2617.953	-2618.28148148149	-4706.53333333333
44305.8660280208	0	2618.286	-2618.48888888889	-4703.33333333333
44305.866028206	0	2618.493	-2618.71111111111	-4699.74814814815
44305.8660283912	0	2618.715	-2618.8	-4696.04444444444
44305.8660285648	0	2618.804	-2618.64444444445	-4691.85185185185
44305.86602875	0	2618.648	-2618.25925925926	-4687.43703703704
44305.8660289236	0	2618.263	-2617.8	-4683.08888888889
44305.8660291088	0	2617.804	-2617.54814814815	-4678.05185185185
44305.866029294	0	2617.552	-2617.37777777778	-4672.99259259259
44305.8660294676	0	2617.382	-2617.36296296297	-4667.53333333333
44305.8660296528	0	2617.367	-2617.35555555556	-4662.43703703703
44305.866029838	0	2617.36	-2617.37777777778	-4656.79259259259
44305.8660300116	0	2617.382	-2617.38518518519	-4651.02222222222
44305.8660301968	0	2617.389	-2617.3925925926	-4645.57037037037
44305.8660303704	0	2617.396	-2617.54074074075	-4639.69629629629
44305.8660305556	0	2617.544	-2617.71851851852	-4633.65185185185
44305.8660307292	0	2617.722	-2617.82222222223	-4628.06666666666
44305.8660309144	0	2617.826	-2617.88888888889	-4621.91851851852
44305.8660310995	0	2617.893	-2617.88888888889	-4615.93333333333
44305.8660312732	0	2617.893	-2617.91851851852	-4609.42962962963
44305.8660314583	0	2617.923	-2617.96296296297	-4603.11851851852
44305.8660316319	0	2617.967	-2617.92592592593	-4596.07407407407
44305.8660318171	0	2617.93	-2617.51851851852	-4589.24444444444
44305.8660320023	0	2617.523	-2616.68888888889	-4582.71851851852
44305.8660321759	0	2616.693	-2615.73333333334	-4575.48148148148
44305.8660323611	0	2615.737	-2614.90370370371	-4568.34814814815
44305.8660325347	0	2614.907	-2614.25925925926	-4561.4
44305.8660327199	0	2614.263	-2613.52592592593	-4553.84444444444
44305.8660329051	0	2613.53	-2612.76296296297	-4546.88888888889
44305.8660330787	0	2612.767	-2611.82222222223	-4539.44444444444
44305.8660332639	0	2611.826	-2611.0962962963	-4532.25185185185
44305.8660334491	0	2611.1	-2610.57777777778	-4524.6962962963
44305.8660336227	0	2610.581	-2610.28148148149	-4517.05925925926
44305.8660338079	0	2610.285	-2610.08148148149	-4509.5037037037
44305.8660339815	0	2610.085	-2609.68888888889	-4502.3037037037
44305.8660341667	0	2609.692	-2609.34814814815	-4495.18518518518
44305.8660343519	0	2609.351	-2609.14814814815	-4487.4962962963
44305.8660345255	0	2609.151	-2608.94814814815	-4480.08148148148
44305.8660347106	0	2608.951	-2608.71111111112	-4473.16296296296
44305.8660348843	0	2608.714	-2608.51851851852	-4465.74814814815
44305.8660350694	0	2608.521	-2608.22222222223	-4458.59259259259
44305.8660352431	0	2608.225	-2607.66666666667	-4451.93333333333
44305.8660354282	0	2607.669	-2606.78518518519	-4445.04444444444
44305.8660356134	0	2606.788	-2605.6962962963	-4438.8962962963
44305.866035787	0	2605.699	-2604.20740740741	-4432.45185185185
44305.8660359722	0	2604.21	-2602.48888888889	-4426.28888888889
44305.8660361458	0	2602.491	-2600.6	-4420.77777777778
44305.866036331	0	2600.602	-2598.2	-4415.12592592593
44305.8660365162	0	2598.202	-2595.65185185186	-4410.03703703704
44305.8660366898	0	2595.654	-2593.07407407408	-4405.37037037037
44305.866036875	0	2593.076	-2591.48888888889	-4402
44305.8660370486	0	2591.491	-2591.05925925926	-4401.12592592593
44305.8660372338	0	2591.061	-2590.85185185186	-4400.97037037037
44305.866037419	0	2590.854	-2590.62962962963	-4401.00740740741
44305.8660375926	0	2590.632	-2590.62222222223	-4401.11111111111
44305.8660377778	0	2590.625	-2590.7925925926	-4401.26666666667
44305.866037963	0	2590.795	-2591.00740740741	-4401.4
44305.8660381366	0	2591.01	-2591.13333333334	-4401.54074074074
44305.8660383218	0	2591.136	-2591.2	-4401.65185185185
44305.8660384954	0	2591.203	-2591.22222222223	-4401.79259259259
44305.8660386806	0	2591.225	-2591.25185185186	-4402
44305.8660388542	0	2591.255	-2591	-4402.47407407407
44305.8660390393	0	2591.003	-2590.22962962963	-4403.54074074074
44305.8660392245	0	2590.233	-2589.12592592593	-4405.11111111111
44305.8660393981	0	2589.129	-2587.66666666667	-4407.39259259259
44305.8660395833	0	2587.67	-2586.21481481482	-4410.35555555555
44305.8660397569	0	2586.218	-2585.17777777778	-4413.54814814815
44305.8660399421	0	2585.181	-2584.65925925926	-4417.48148148148
44305.8660401273	0	2584.662	-2584.50370370371	-4421.55555555555
44305.8660403009	0	2584.506	-2584.37777777778	-4426.28888888889
44305.8660404861	0	2584.38	-2584.22222222223	-4431.56296296296
44305.8660406597	0	2584.224	-2583.92592592593	-4437.18518518518
44305.8660408449	0	2583.928	-2583.55555555556	-4443.56296296296
44305.8660410301	0	2583.558	-2583.35555555556	-4450.2962962963
44305.8660412037	0	2583.358	-2583.22222222223	-4456.97777777778
44305.8660413889	0	2583.225	-2582.85925925926	-4463.97037037037
44305.8660415741	0	2582.862	-2582.28888888889	-4471.04444444444
44305.8660417477	0	2582.292	-2581.31851851852	-4479.07407407407
44305.8660419329	0	2581.322	-2580.2962962963	-4487.39259259259
44305.8660421065	0	2580.3	-2579.43703703704	-4495.37037037037
44305.8660422917	0	2579.441	-2578.4962962963	-4504.16296296296
44305.8660424653	0	2578.5	-2577.24444444445	-4512.4962962963
44305.8660426505	0	2577.248	-2575.73333333334	-4521.63703703704
44305.8660428356	0	2575.737	-2574.10370370371	-4530.32592592592
44305.8660430093	0	2574.107	-2572.15555555556	-4539.62222222222
44305.8660431944	0	2572.159	-2570.24444444445	-4549.2962962963
44305.8660433796	0	2570.248	-2568.67407407408	-4558.45185185185
44305.8660435532	0	2568.678	-2567.40740740741	-4568.1037037037
44305.8660437384	0	2567.411	-2566.34074074075	-4577.61481481481
44305.866043912	0	2566.344	-2565.57037037038	-4588.03703703704
44305.8660440972	0	2565.574	-2565.03703703704	-4597.67407407407
44305.8660442708	0	2565.041	-2564.67407407408	-4607.91111111111
44305.866044456	0	2564.678	-2564.50370370371	-4618.08888888889
44305.8660446412	0	2564.508	-2564.43703703704	-4627.23703703704
44305.8660448148	0	2564.441	-2564.71111111112	-4637.04444444444
44305.866045	0	2564.715	-2565.15555555556	-4646.36296296296
44305.8660451736	0	2565.159	-2565.74814814815	-4654.96296296296
44305.8660453588	0	2565.752	-2566.21481481482	-4664.14074074074
44305.866045544	0	2566.219	-2566.46666666667	-4672.16296296296
44305.8660457176	0	2566.471	-2566.70370370371	-4680.60740740741
44305.8660459028	0	2566.708	-2566.86666666667	-4688.2
44305.8660460764	0	2566.871	-2566.88148148149	-4695.78518518518
44305.8660462616	0	2566.886	-2566.83703703704	-4702.8
44305.8660464468	0	2566.842	-2566.83703703704	-4708.91111111111
44305.8660466204	0	2566.842	-2566.95555555556	-4714.77777777778
44305.8660468056	0	2566.961	-2567.31851851852	-4719.65185185185
44305.8660469792	0	2567.324	-2568.25925925926	-4724.33333333333
44305.8660471644	0	2568.265	-2569.5925925926	-4728.56296296296
44305.8660473495	0	2569.598	-2570.9925925926	-4732.1037037037
44305.8660475231	0	2570.998	-2572.30370370371	-4735.22962962963
44305.8660477083	0	2572.309	-2573.32592592593	-4737.69629629629
44305.8660478819	0	2573.331	-2574.12592592593	-4739.82962962963
44305.8660480671	0	2574.131	-2574.77037037038	-4741.61481481481
44305.8660482523	0	2574.775	-2575.26666666667	-4742.72592592592
44305.8660484259	0	2575.271	-2575.65185185186	-4743.39259259259
44305.8660486111	0	2575.656	-2575.91111111112	-4743.54814814815
44305.8660487847	0	2575.915	-2576.00000000001	-4743.26666666666
44305.8660489699	0	2576.004	-2576.04444444445	-4742.48888888889
44305.8660491551	0	2576.048	-2576.2962962963	-4741.22222222222
44305.8660493287	0	2576.3	-2576.57777777778	-4739.42222222222
44305.8660495139	0	2576.581	-2576.7925925926	-4737.46666666667
44305.8660496991	0	2576.796	-2577.08888888889	-4735.32592592592
44305.8660498727	0	2577.092	-2577.82962962964	-4732.68888888889
44305.8660500579	0	2577.833	-2579.02222222223	-4729.97777777778
44305.8660502315	0	2579.026	-2580.48888888889	-4726.99259259259
44305.8660504167	0	2580.493	-2582.08888888889	-4723.88148148148
44305.8660506019	0	2582.093	-2583.46666666667	-4720.73333333333
44305.8660507755	0	2583.471	-2584.35555555556	-4717.25925925926
44305.8660509606	0	2584.36	-2584.62962962964	-4713.6962962963
44305.8660511343	0	2584.634	-2584.62222222223	-4709.61481481481
44305.8660513194	0	2584.627	-2584.3925925926	-4705.22962962963
44305.8660515046	0	2584.397	-2584.16296296297	-4701.14814814815
44305.8660516782	0	2584.167	-2583.87407407408	-4696.56296296296
44305.8660518634	0	2583.878	-2583.65925925927	-4692.05185185185
44305.8660520486	0	2583.663	-2583.56296296297	-4687.18518518519
44305.8660522222	0	2583.567	-2583.51851851852	-4681.91111111111
44305.8660523958	0	2583.523	-2583.5925925926	-4676.62962962963
44305.866052581	0	2583.597	-2583.71851851852	-4671.03703703704
44305.8660527662	0	2583.723	-2583.90370370371	-4665.51111111111
44305.8660529398	0	2583.908	-2584.08148148149	-4659.43703703704
44305.866053125	0	2584.086	-2584.21481481482	-4653.26666666667
44305.8660532986	0	2584.219	-2584.18518518519	-4647.37777777778
44305.8660534838	0	2584.189	-2584.08888888889	-4640.99259259259
44305.866053669	0	2584.093	-2583.80740740741	-4634.90370370371
44305.8660538426	0	2583.812	-2583.12592592593	-4628.46666666667
44305.8660540278	0	2583.131	-2582.12592592593	-4622.23703703704
44305.8660542014	0	2582.131	-2581.20000000001	-4616.3037037037
44305.8660543866	0	2581.205	-2580.43703703704	-4609.92592592593
44305.8660545718	0	2580.442	-2579.66666666667	-4604.03703703704
44305.8660547454	0	2579.672	-2578.88148148149	-4598.01481481482
44305.8660549306	0	2578.887	-2577.71851851852	-4592.11111111111
44305.8660551157	0	2577.724	-2576.1925925926	-4586.81481481482
44305.8660552893	0	2576.198	-2574.1925925926	-4581.37037037037
44305.8660554745	0	2574.198	-2572.12592592593	-4576.47407407408
44305.8660556481	0	2572.131	-2569.86666666667	-4571.66666666667
44305.8660558333	0	2569.872	-2567.91851851852	-4567.05185185185
44305.8660560069	0	2567.924	-2566.40740740741	-4562.96296296297
44305.8660562037	0	2566.413	-2565.02962962964	-4558.74814814815
44305.8660563773	0	2565.035	-2563.75555555556	-4554.98518518519
44305.8660565509	0	2563.761	-2562.24444444445	-4551.05925925926
44305.8660567361	0	2562.25	-2560.94074074075	-4547.91851851852
44305.8660569097	0	2560.946	-2559.71851851852	-4545.20740740741
44305.8660570949	0	2559.724	-2558.43703703704	-4542.4962962963
44305.8660572801	0	2558.443	-2557.3925925926	-4540.11111111112
44305.8660574537	0	2557.399	-2556.53333333334	-4537.97037037037
44305.8660576389	0	2556.54	-2555.84444444445	-4536.34814814815
44305.8660578125	0	2555.851	-2555.52592592593	-4535.57037037037
44305.8660579977	0	2555.532	-2555.34814814815	-4535.16296296297
44305.8660581829	0	2555.354	-2554.91111111112	-4535.08888888889
44305.8660583565	0	2554.917	-2553.93333333334	-4535.25925925926
44305.8660585417	0	2553.939	-2552.82962962964	-4535.65925925926
44305.8660587153	0	2552.835	-2551.92592592593	-4536.42222222223
44305.8660589005	0	2551.931	-2550.95555555556	-4537.84444444445
44305.8660590856	0	2550.961	-2549.97777777778	-4539.65925925926
44305.8660592593	0	2549.983	-2548.75555555556	-4542.00740740741
44305.8660594444	0	2548.761	-2547.45925925927	-4544.44444444445
44305.8660596181	0	2547.465	-2546.1925925926	-4547.11851851852
44305.8660598032	0	2546.198	-2545.05925925927	-4550.14814814815
44305.8660599884	0	2545.065	-2544.27407407408	-4553.14814814815
44305.866060162	0	2544.28	-2543.71851851853	-4556.70370370371
44305.8660603472	0	2543.724	-2543.2888888889	-4560.73333333334
44305.8660605324	0	2543.294	-2543.20740740741	-4564.88888888889
44305.866060706	0	2543.213	-2542.92592592593	-4569.90370370371
44305.8660608912	0	2542.932	-2542.26666666667	-4574.85185185185
44305.8660610648	0	2542.273	-2540.92592592593	-4578.90370370371
44305.86606125	0	2540.932	-2538.77777777778	-4582.78518518519
44305.8660614352	0	2538.784	-2535.77037037038	-4586.91851851852
44305.8660616088	0	2535.777	-2532.54074074075	-4591.14074074074
44305.866061794	0	2532.547	-2529.28148148149	-4595.61481481482
44305.8660619676	0	2529.288	-2525.97777777778	-4600.82222222223
44305.8660621528	0	2525.984	-2522.96296296297	-4606.3925925926
44305.866062338	0	2522.969	-2520.34814814816	-4611.92592592593
44305.8660625116	0	2520.354	-2517.71851851853	-4617.97777777778
44305.8660626968	0	2517.724	-2515.40740740741	-4623.77037037037
44305.8660628704	0	2515.413	-2513.12592592593	-4630.08148148149
44305.8660630556	0	2513.132	-2511.14814814816	-4636.42222222223
44305.8660632292	0	2511.154	-2509.6962962963	-4642.54814814815
44305.8660634144	0	2509.702	-2508.6962962963	-4649.30370370371
44305.8660635995	0	2508.702	-2508.20000000001	-4655.7925925926
44305.8660637731	0	2508.206	-2507.86666666667	-4663.02222222223
44305.8660639583	0	2507.873	-2507.6888888889	-4670.46666666667
44305.8660641319	0	2507.695	-2507.53333333334	-4677.74074074074
44305.8660643171	0	2507.539	-2507.30370370371	-4685.84444444445
44305.8660645023	0	2507.309	-2507.0888888889	-4693.8
44305.8660646759	0	2507.094	-2506.82222222223	-4702.0962962963
44305.8660648611	0	2506.827	-2506.72592592593	-4710.72592592593
44305.8660650347	0	2506.731	-2506.71851851853	-4719.10370370371
44305.8660652199	0	2506.724	-2506.96296296297	-4727.83703703704
44305.8660654051	0	2506.968	-2507.25185185186	-4736.38518518519
44305.8660655787	0	2507.257	-2507.66666666667	-4745.58518518519
44305.8660657639	0	2507.672	-2507.70370370371	-4754.20740740741
44305.8660659375	0	2507.709	-2507.77037037038	-4762.65925925926
44305.8660661343	0	2507.776	-2507.54074074075	-4771.75555555556
44305.8660663079	0	2507.546	-2506.9925925926	-4780.60740740741
44305.8660664815	0	2506.998	-2506.13333333334	-4790.28888888889
44305.8660666667	0	2506.139	-2505.54074074075	-4799.88888888889
44305.8660668403	0	2505.546	-2505.32592592593	-4808.84444444445
44305.8660670255	0	2505.331	-2505.38518518519	-4818.3925925926
44305.8660672106	0	2505.39	-2506.02962962964	-4827.38518518519
44305.8660673843	0	2506.034	-2507.00740740741	-4836.68888888889
44305.8660675694	0	2507.012	-2508.65185185186	-4846.37037037038
44305.8660677431	0	2508.656	-2510.54814814816	-4855.71111111112
44305.8660679282	0	2510.552	-2512.6888888889	-4865.74074074075
44305.8660681134	0	2512.693	-2514.71111111112	-4875.46666666667
44305.866068287	0	2514.715	-2516.98518518519	-4885.54074074075
44305.8660684722	0	2516.989	-2519.20740740742	-4895.94074074075
44305.8660686574	0	2519.211	-2520.80000000001	-4905.62962962963
44305.866068831	0	2520.804	-2522.17777777779	-4916.07407407408
44305.8660690162	0	2522.182	-2523.25925925927	-4925.77777777778
44305.8660691898	0	2523.263	-2524.22962962964	-4936.11111111112
44305.866069375	0	2524.233	-2525.30370370371	-4945.90370370371
44305.8660695602	0	2525.307	-2527.01481481482	-4955.22962962963
44305.8660697338	0	2527.018	-2529.67407407408	-4964.86666666667
44305.866069919	0	2529.677	-2532.71111111112	-4973.58518518519
44305.8660700926	0	2532.714	-2536.43703703704	-4983.25925925926
44305.8660702778	0	2536.44	-2540.05185185186	-4993.06666666667
44305.8660704514	0	2540.055	-2543.18518518519	-5002.65185185186
44305.8660706366	0	2543.188	-2546.28148148149	-5013.26666666667
44305.8660708218	0	2546.284	-2548.47407407408	-5023.31851851852
44305.8660709954	0	2548.477	-2549.94074074075	-5034.28888888889
44305.8660711806	0	2549.944	-2550.75555555556	-5045.48148148149
44305.8660713657	0	2550.759	-2551.22962962964	-5055.96296296297
44305.8660715393	0	2551.233	-2551.54814814816	-5067.05185185186
44305.8660717245	0	2551.552	-2552.00740740742	-5077.21481481482
44305.8660719097	0	2552.011	-2552.82222222223	-5087.57037037037
44305.8660720833	0	2552.826	-2554.03703703704	-5098.05185185186
44305.8660722569	0	2554.041	-2555.54074074075	-5108.01481481482
44305.8660724421	0	2555.545	-2557.61481481482	-5118.4962962963
44305.8660726273	0	2557.619	-2560.02962962964	-5128.4
44305.8660728009	0	2560.034	-2563.22222222223	-5139.51111111112
44305.8660729861	0	2563.227	-2566.35555555556	-5149.88148148149
44305.8660731597	0	2566.36	-2569.67407407408	-5161
44305.8660733449	0	2569.679	-2573.03703703704	-5172.31111111112
44305.8660735301	0	2573.042	-2576.21481481482	-5182.86666666667
44305.8660737037	0	2576.22	-2579.58518518519	-5194.31111111112
44305.8660738889	0	2579.59	-2582.90370370371	-5205.84444444445
44305.8660740741	0	2582.909	-2586.13333333334	-5216.25185185186
44305.8660742477	0	2586.139	-2589.93333333334	-5227.77037037038
44305.8660744329	0	2589.939	-2593.82222222223	-5238.34074074075
44305.8660746181	0	2593.828	-2597.77037037038	-5249.63703703704
44305.8660747917	0	2597.776	-2601.40000000001	-5260.96296296297
44305.8660749653	0	2601.406	-2604.2962962963	-5271.57777777778
44305.8660751505	0	2604.302	-2606.61481481482	-5282.51851851852
44305.8660753356	0	2606.621	-2608.5925925926	-5292.91851851852
44305.8660755093	0	2608.599	-2610.05185185186	-5303.77777777778
44305.8660756944	0	2610.058	-2611.23703703704	-5314.24444444445
44305.8660758681	0	2611.243	-2612.38518518519	-5323.88888888889
44305.8660760532	0	2612.391	-2613.93333333334	-5334.28148148149
44305.8660762384	0	2613.939	-2615.5925925926	-5344.08148148149
44305.8660764236	0	2615.598	-2617.7925925926	-5354.77777777778
44305.8660765972	0	2617.798	-2620.47407407408	-5365.71111111112
44305.8660767708	0	2620.479	-2622.93333333334	-5375.65925925926
44305.866076956	0	2622.938	-2625.65925925927	-5386.55555555556
44305.8660771412	0	2625.664	-2627.97037037038	-5396.22962962963
44305.8660773264	0	2627.975	-2630.75555555556	-5406.94074074074
44305.8660775	0	2630.76	-2633.82962962964	-5417.83703703704
44305.8660776852	0	2633.834	-2637.30370370371	-5428.31851851852
44305.8660778588	0	2637.308	-2641.61481481482	-5439.65925925926
44305.866078044	0	2641.619	-2646.18518518519	-5450.45925925926
44305.8660782176	0	2646.189	-2651.38518518519	-5461.98518518519
44305.8660784028	0	2651.389	-2656.73333333334	-5473.45925925926
44305.866078588	0	2656.737	-2662.22222222223	-5484.3925925926
44305.8660787616	0	2662.226	-2668.04444444445	-5495.71111111111
44305.8660789468	0	2668.048	-2673.30370370371	-5506.47407407408
44305.8660791204	0	2673.307	-2678.75555555556	-5518.3925925926
44305.8660793056	0	2678.759	-2683.62222222223	-5530.1925925926
44305.8660794907	0	2683.626	-2687.56296296297	-5540.90370370371
44305.8660796644	0	2687.567	-2691.02962962964	-5552.33333333334
44305.8660798495	0	2691.034	-2693.68148148149	-5562.6
44305.8660800347	0	2693.686	-2696.62962962964	-5573.66666666667
44305.8660802083	0	2696.634	-2699.80740740741	-5584.4962962963
44305.8660803935	0	2699.812	-2703.05185185186	-5594.88148148148
44305.8660805671	0	2703.056	-2706.80740740741	-5606.11111111111
44305.8660807523	0	2706.812	-2710.87407407408	-5617.77037037037
44305.8660809259	0	2710.879	-2714.85185185186	-5628.75555555556
44305.8660811111	0	2714.857	-2719.28148148149	-5640.4962962963
44305.8660812963	0	2719.287	-2723.61481481482	-5651.68148148149
44305.8660814699	0	2723.62	-2728.72592592593	-5663.4
44305.8660816551	0	2728.731	-2734.66666666667	-5675.11851851852
44305.8660818287	0	2734.672	-2740.45185185186	-5686.4962962963
44305.8660820139	0	2740.457	-2746.94814814815	-5698.45185185185
44305.8660821991	0	2746.953	-2753.30370370371	-5709.97777777778
44305.8660823727	0	2753.309	-2760.45925925927	-5722.45185185185
44305.8660825579	0	2760.465	-2767.11111111112	-5733.94074074074
44305.8660827315	0	2767.117	-2773.91851851853	-5746.46666666667
44305.8660829167	0	2780.005	-2780.00000000001	-5758.63703703704
44305.8660831019	0	2780.005	-2784.51851851853	-5770.08888888889
44305.8660832755	0	2784.524	-2787.21481481482	-5781.64444444445
44305.8660834606	0	2787.22	-2788.60740740741	-5791.62222222223
44305.8660836343	0	2788.613	-2789.7925925926	-5801.90370370371
44305.8660838194	0	2789.798	-2790.82962962964	-5811.90370370371
44305.8660839931	0	2790.835	-2792.07407407408	-5821.2
44305.8660841782	0	2792.079	-2793.57037037038	-5831.36296296297
44305.8660843634	0	2793.575	-2795.40740740741	-5840.8962962963
44305.8660845486	0	2795.412	-2797.82222222223	-5851.22962962963
44305.8660847222	0	2797.827	-2800.60740740741	-5861.54074074074
44305.8660849074	0	2800.612	-2803.82222222223	-5872.04444444445
44305.866085081	0	2803.827	-2807.57777777778	-5882.06666666667
44305.8660852662	0	2807.583	-2812.2888888889	-5892.11851851852
44305.8660854398	0	2812.294	-2817.81481481482	-5903.17037037037
44305.866085625	0	2817.82	-2823.27407407408	-5914.42962962963
44305.8660857986	0	2823.279	-2828.63703703704	-5924.65925925926
44305.8660859838	0	2828.642	-2834.72592592593	-5936.17037037037
44305.866086169	0	2834.731	-2840.35555555556	-5947.00740740741
44305.8660863426	0	2840.361	-2846.48148148149	-5958.47407407408
44305.8660865278	0	2846.487	-2852.98518518519	-5970.25925925926
44305.866086713	0	2852.991	-2858.94074074075	-5981.22962962963
44305.8660868866	0	2858.947	-2864.91111111112	-5992.94074074074
44305.8660870718	0	2864.917	-2870.3925925926	-6003.88888888889
44305.8660872454	0	2870.398	-2875.85925925927	-6014.92592592593
44305.8660874306	0	2875.865	-2881.17037037038	-6025.78518518519
44305.8660876042	0	2881.176	-2886.13333333334	-6035.57777777778
44305.8660877893	0	2886.139	-2891.64444444445	-6045.80740740741
44305.8660879745	0	2891.65	-2897.31111111112	-6055.48148148149
44305.8660881481	0	2897.317	-2903.72592592593	-6066.37037037038
44305.8660883333	0	2903.732	-2910.44444444445	-6077.5925925926
44305.8660885069	0	2910.451	-2916.95555555556	-6088.55555555556
44305.8660886921	0	2916.962	-2924.11111111112	-6100.31111111112
44305.8660888773	0	2924.118	-2931.2962962963	-6112.08888888889
44305.8660890509	0	2931.303	-2938.01481481482	-6123.0962962963
44305.8660892361	0	2938.022	-2945.17037037038	-6135.11111111112
44305.8660894213	0	2945.178	-2951.65185185186	-6145.74074074074
44305.8660895949	0	2951.659	-2958.82222222223	-6157.17037037037
44305.8660897801	0	2958.829	-2965.57037037038	-6167.5925925926
44305.8660899537	0	2965.577	-2972.78518518519	-6177.82962962963
44305.8660901389	0	2972.792	-2980.10370370371	-6188.12592592593
44305.8660903241	0	2980.111	-2986.74074074075	-6197.93333333334
44305.8660904977	0	2986.748	-2993.2888888889	-6208.73333333334
44305.8660906829	0	2993.296	-3000.12592592593	-6219.94074074075
44305.8660908565	0	3000.133	-3006.51111111112	-6230.2962962963
44305.8660910417	0	3006.518	-3013.27407407408	-6241.48148148149
44305.8660912269	0	3013.281	-3019.88148148149	-6251.94814814815
44305.8660914005	0	3019.888	-3026.91851851852	-6262.97777777778
44305.8660915856	0	3026.925	-3033.91851851852	-6273.25185185186
44305.8660917593	0	3033.925	-3041.45185185186	-6283.74074074074
44305.8660919444	0	3041.458	-3049.22962962964	-6294.1925925926
44305.8660921296	0	3049.236	-3056.54074074075	-6303.76296296297
44305.8660923032	0	3056.547	-3064.23703703704	-6313.64444444445
44305.8660924884	0	3064.243	-3070.91111111112	-6322.85185185185
44305.8660926736	0	3070.917	-3077.55555555556	-6333.08888888889
44305.8660928472	0	3077.561	-3083.4888888889	-6342.65185185186
44305.8660930208	0	3083.494	-3089.54074074075	-6352.8962962963
44305.866093206	0	3089.546	-3095.22962962964	-6362.97777777778
44305.8660933912	0	3095.235	-3100.43703703704	-6371.82962962963
44305.8660935648	0	3100.442	-3106.5925925926	-6381.55555555556
44305.86609375	0	3106.598	-3112.53333333334	-6390.41481481482
44305.8660939236	0	3112.539	-3119.42962962964	-6399.77777777778
44305.8660941088	0	3119.435	-3126.83703703704	-6408.5925925926
44305.866094294	0	3126.842	-3134.62962962964	-6416.88148148149
44305.8660944676	0	3134.635	-3143.25185185186	-6425.48148148149
44305.8660946528	0	3143.257	-3150.62222222223	-6433.08148148149
44305.866094838	0	3150.627	-3157.50370370371	-6441.28888888889
44305.8660950116	0	3157.508	-3163.97777777778	-6449.6
44305.8660951968	0	3163.982	-3169.32592592593	-6457.32592592593
44305.8660953704	0	3169.33	-3174.54814814815	-6465.37777777778
44305.8660955556	0	3174.552	-3179.0888888889	-6472.60740740741
44305.8660957292	0	3179.093	-3182.73333333334	-6478.71111111112
44305.8660959144	0	3182.737	-3187.57037037038	-6485.80000000001
44305.8660960995	0	3187.574	-3192.42222222223	-6492.85925925926
44305.8660962731	0	3192.426	-3197.95555555556	-6500.22222222223
44305.8660964583	0	3197.959	-3203.58518518519	-6506.95555555556
44305.8660966319	0	3203.589	-3210.02222222223	-6514.11111111112
44305.8660968171	0	3210.026	-3216.65185185186	-6520.94074074075
44305.8660970023	0	3216.656	-3222.51111111112	-6527.02222222223
44305.8660971759	0	3222.515	-3228.38518518519	-6533.91111111112
44305.8660973611	0	3228.389	-3233.13333333334	-6540.08148148149
44305.8660975347	0	3233.137	-3237.37777777778	-6546.48888888889
44305.8660977199	0	3237.381	-3240.90370370371	-6552.87407407408
44305.8660979051	0	3240.907	-3243.5925925926	-6558.85925925926
44305.8660980787	0	3243.596	-3246.06666666667	-6565.43703703704
44305.8660982639	0	3246.07	-3248.26666666667	-6572.18518518519
44305.8660984375	0	3248.27	-3249.94074074075	-6578.44444444445
44305.8660986227	0	3249.944	-3251.77037037038	-6585.22962962964
44305.8660988079	0	3251.774	-3253.61481481482	-6591.61481481482
44305.8660989815	0	3253.618	-3255.67407407408	-6598.38518518519
44305.8660991667	0	3255.677	-3257.85925925927	-6604.61481481482
44305.8660993403	0	3257.862	-3260.2962962963	-6611.3925925926
44305.8660995255	0	3260.299	-3262.72592592593	-6618.17037037038
44305.8660997106	0	3262.729	-3265.1925925926	-6624.63703703704
44305.8660998843	0	3265.196	-3267.94074074075	-6631.4
44305.8661000694	0	3267.944	-3271.16296296297	-6638.07407407408
44305.8661002546	0	3271.166	-3274.64444444445	-6644.51851851852
44305.8661004282	0	3274.647	-3278.6888888889	-6651.34074074074
44305.8661006134	0	3278.691	-3282.71851851852	-6657.98518518519
44305.866100787	0	3282.721	-3287.2962962963	-6665.52592592593
44305.8661009722	0	3287.299	-3292.00000000001	-6672.60740740741
44305.8661011458	0	3292.003	-3296.15555555556	-6679.4962962963
44305.866101331	0	3296.159	-3299.98518518519	-6686.4
44305.8661015162	0	3299.989	-3303.05925925927	-6692.57777777778
44305.8661016898	0	3303.063	-3305.91111111112	-6699.18518518519
44305.866101875	0	3305.915	-3308.74814814815	-6705.82222222223
44305.8661020486	0	3308.752	-3311.60740740741	-6712
44305.8661022338	0	3311.611	-3315.23703703704	-6718.63703703704
44305.866102419	0	3315.241	-3319.54814814815	-6725.1925925926
44305.8661025926	0	3319.552	-3324.53333333334	-6732.43703703704
44305.8661027778	0	3324.537	-3330.0962962963	-6739.95555555556
44305.8661029514	0	3330.1	-3335.6888888889	-6747.58518518519
44305.8661031366	0	3335.693	-3342.17777777778	-6755.40740740741
44305.8661033218	0	3342.182	-3348.45925925927	-6762.97037037037
44305.8661034954	0	3348.463	-3355.1925925926	-6770.8
44305.8661036806	0	3355.196	-3361.1925925926	-6778.32592592593
44305.8661038657	0	3361.196	-3367.1925925926	-6785.83703703704
44305.8661040393	0	3367.196	-3372.9925925926	-6792.99259259259
44305.8661042245	0	3372.996	-3378.71111111112	-6800.0962962963
44305.8661043981	0	3378.715	-3384.3925925926	-6806.36296296297
44305.8661045833	0	3384.396	-3390.51851851853	-6812.91111111111
44305.8661047569	0	3390.522	-3396.32592592593	-6819.06666666667
44305.8661049421	0	3396.329	-3402.34814814815	-6825.86666666667
44305.8661051273	0	3402.351	-3408.05185185186	-6832.32592592593
44305.8661053009	0	3408.055	-3414.2888888889	-6839.42962962963
44305.8661054861	0	3414.292	-3420.62222222223	-6846.02222222222
44305.8661056597	0	3420.625	-3427.82962962964	-6853.05185185185
44305.8661058449	0	3427.832	-3435.08148148149	-6859.87407407408
44305.8661060301	0	3435.084	-3441.80740740741	-6866.46666666667
44305.8661062037	0	3441.81	-3448.60000000001	-6873.62222222222
44305.8661063889	0	3448.603	-3454.72592592593	-6880.43703703704
44305.8661065741	0	3454.729	-3460.20000000001	-6886.37037037037
44305.8661067477	0	3460.203	-3466.28148148149	-6892.6962962963
44305.8661069329	0	3466.284	-3472.11851851853	-6898.37037037037
44305.8661071065	0	3472.121	-3478.22962962964	-6903.97777777778
44305.8661072917	0	3478.232	-3484.31111111112	-6909.3037037037
44305.8661074769	0	3484.313	-3489.77037037038	-6914.7037037037
44305.8661076505	0	3489.772	-3495.02222222223	-6920.62222222222
44305.8661078356	0	3495.024	-3499.77037037038	-6926.44444444444
44305.8661080093	0	3499.772	-3504.24444444445	-6932.56296296296
44305.8661081944	0	3504.246	-3507.95555555556	-6938.39259259259
44305.8661083796	0	3507.957	-3511.08148148149	-6943.8
44305.8661085532	0	3511.083	-3514.18518518519	-6949.51851851852
44305.8661087384	0	3514.187	-3517.1925925926	-6954.71851851852
44305.866108912	0	3517.194	-3520.42962962964	-6960.03703703704
44305.8661090972	0	3520.431	-3523.64444444445	-6965.20740740741
44305.8661092708	0	3523.646	-3526.84444444445	-6969.96296296296
44305.866109456	0	3526.846	-3530.11111111112	-6974.87407407407
44305.8661096412	0	3530.113	-3533.00000000001	-6979.17037037037
44305.8661098148	0	3533.002	-3536.10370370371	-6983.57037037037
44305.86611	0	3536.106	-3539.10370370371	-6987.51111111111
44305.8661101852	0	3539.106	-3542.32592592593	-6991.34814814815
44305.8661103588	0	3542.328	-3545.61481481482	-6994.94814814815
44305.866110544	0	3545.617	-3548.85185185186	-6998.11851851852
44305.8661107176	0	3548.854	-3551.92592592593	-7001.20740740741
44305.8661109028	0	3551.928	-3554.50370370371	-7004.01481481481
44305.8661110764	0	3554.506	-3556.31111111112	-7006.37777777778
44305.8661112616	0	3556.313	-3557.84444444445	-7008.47407407407
44305.8661114468	0	3557.846	-3559.22222222223	-7010.15555555556
44305.8661116204	0	3559.224	-3560.14814814816	-7011.33333333333
44305.8661118056	0	3560.15	-3560.25925925927	-7012.31111111111
44305.8661119792	0	3560.261	-3559.60740740741	-7012.94814814815
44305.8661121644	0	3559.609	-3558.47407407408	-7013.27407407407
44305.8661123495	0	3558.476	-3557.47407407408	-7013.23703703704
44305.8661125231	0	3557.476	-3556.85925925927	-7012.63703703704
44305.8661127083	0	3556.861	-3556.48148148149	-7011.55555555556
44305.8661128819	0	3556.483	-3556.21481481482	-7010.20740740741
44305.8661130671	0	3556.216	-3555.78518518519	-7008.43703703704
44305.8661132523	0	3555.786	-3555.21481481482	-7006.40740740741
44305.8661134259	0	3555.216	-3554.77777777779	-7003.98518518519
44305.8661136111	0	3554.779	-3554.63703703704	-7000.91851851852
44305.8661137963	0	3554.638	-3554.54074074075	-6997.68148148148
44305.8661139699	0	3554.542	-3554.37037037038	-6993.93333333333
44305.8661141551	0	3554.372	-3554.25925925927	-6990.06666666667
44305.8661143287	0	3554.261	-3554.25185185186	-6985.65925925926
44305.8661145139	0	3554.254	-3554.2888888889	-6981.21481481481
44305.8661146991	0	3554.291	-3554.15555555556	-6976.47407407407
44305.8661148727	0	3554.158	-3553.74814814816	-6971.97037037037
44305.8661150579	0	3553.751	-3553.14074074075	-6967.5037037037
44305.8661152315	0	3553.144	-3552.34074074075	-6962.46666666667
44305.8661154167	0	3552.344	-3551.76296296297	-6957.28888888889
44305.8661155903	0	3551.766	-3551.36296296297	-6952.48888888889
44305.8661157755	0	3551.366	-3550.77037037038	-6947.27407407407
44305.8661159606	0	3550.773	-3549.8888888889	-6942.71111111111
44305.8661161343	0	3549.892	-3548.85185185186	-6937.48888888889
44305.8661163194	0	3548.855	-3547.97777777779	-6932.48148148148
44305.8661164931	0	3547.981	-3547.27407407408	-6927.45185185185
44305.8661166782	0	3547.277	-3546.6962962963	-6922.14074074074
44305.8661168634	0	3546.699	-3546.41481481482	-6916.97037037037
44305.866117037	0	3546.418	-3546.22222222223	-6911.61481481481
44305.8661172222	0	3546.225	-3546.02962962964	-6906.34074074074
44305.8661173958	0	3546.032	-3545.6962962963	-6901.48888888889
44305.866117581	0	3545.699	-3544.90370370371	-6896.65185185185
44305.8661177662	0	3544.906	-3543.70370370371	-6892.48888888889
44305.8661179398	0	3543.706	-3541.90370370371	-6888.2962962963
44305.866118125	0	3541.906	-3539.97777777779	-6884.34074074074
44305.8661182986	0	3539.98	-3538.17037037038	-6880.78518518518
44305.8661184838	0	3538.173	-3536.33333333334	-6877.04444444444
44305.866118669	0	3536.336	-3534.72592592593	-6873.74814814815
44305.8661188426	0	3534.729	-3533.2888888889	-6870.52592592592
44305.8661190278	0	3533.292	-3532.10370370371	-6867.6
44305.866119213	0	3532.107	-3531.1925925926	-6865.17037037037
44305.8661193866	0	3531.196	-3530.38518518519	-6862.93333333333
44305.8661195718	0	3530.389	-3529.86666666667	-6861.15555555555
44305.8661197454	0	3529.87	-3529.75555555556	-6859.65925925926
44305.8661199306	0	3529.75900000001	-3529.94074074075	-6858.61481481481
44305.8661201157	0	3529.94400000001	-3530.30370370371	-6857.8962962963
44305.8661203009	0	3530.307	-3530.76296296297	-6857.43703703704
44305.8661204745	0	3530.766	-3531.22222222223	-6857.27407407407
44305.8661206481	0	3531.225	-3531.57777777779	-6857.42962962963
44305.8661208333	0	3531.581	-3531.57037037038	-6857.97777777778
44305.8661210069	0	3531.574	-3531.13333333334	-6858.85185185185
44305.8661211921	0	3531.137	-3530.20000000001	-6860.24444444444
44305.8661213773	0	3530.204	-3529.14814814816	-6861.94074074074
44305.8661215509	0	3529.152	-3527.6888888889	-6864.15555555555
44305.8661217361	0	3527.693	-3526.16296296297	-6866.48888888889
44305.8661219213	0	3526.167	-3524.4962962963	-6869.3037037037
44305.8661220949	0	3524.50000000001	-3523.04444444445	-6872.37777777778
44305.8661222801	0	3523.048	-3521.80000000001	-6876.08888888889
44305.8661224653	0	3521.804	-3520.71851851853	-6880.32592592592
44305.8661226389	0	3520.723	-3519.91111111112	-6884.6
44305.8661228241	0	3519.916	-3519.40000000001	-6889.65185185185
44305.8661229977	0	3519.405	-3519.25925925927	-6895.17777777777
44305.8661231829	0	3519.264	-3519.36296296297	-6901
44305.8661233565	0	3519.368	-3519.54074074075	-6906.82962962963
44305.8661235417	0	3519.546	-3519.57037037038	-6912.65185185185
44305.8661237153	0	3519.576	-3519.31851851853	-6919.13333333333
44305.8661239005	0	3519.324	-3518.54814814816	-6925.91111111111
44305.8661240856	0	3518.554	-3517.60740740741	-6932.17777777777
44305.8661242593	0	3517.613	-3516.01481481482	-6938.98518518518
44305.8661244444	0	3516.02000000001	-3514.51851851853	-6945.62222222222
44305.8661246181	0	3514.524	-3513.32592592593	-6952.79259259259
44305.8661248032	0	3513.331	-3512.31851851853	-6960.25925925925
44305.8661249884	0	3512.324	-3511.14074074075	-6967.51111111111
44305.866125162	0	3511.146	-3510.0962962963	-6975.34074074074
44305.8661253472	0	3510.102	-3509.05185185186	-6982.94814814814
44305.8661255324	0	3509.05800000001	-3507.83703703704	-6991.47407407407
44305.866125706	0	3507.843	-3506.87407407408	-7000.1037037037
44305.8661258912	0	3506.88	-3506.51851851853	-7008.69629629629
44305.8661260648	0	3506.524	-3506.08148148149	-7018.18518518518
44305.86612625	0	3506.087	-3505.85185185186	-7027.22962962962
44305.8661264352	0	3505.857	-3505.42222222223	-7037.18518518518
44305.8661266088	0	3505.427	-3504.93333333334	-7047.28888888888
44305.866126794	0	3504.938	-3504.40000000001	-7056.48888888888
44305.8661269792	0	3504.405	-3503.63703703704	-7066.74074074074
44305.8661271528	0	3503.642	-3503.02962962964	-7076.31851851851
44305.8661273264	0	3503.035	-3502.64444444445	-7086.14074074074
44305.8661275116	0	3502.65	-3502.42962962964	-7096.48888888888
44305.8661276968	0	3502.435	-3502.42962962964	-7106.16296296296
44305.8661278704	0	3502.435	-3502.34814814816	-7116.33333333333
44305.8661280556	0	3502.354	-3502.2888888889	-7125.68888888888
44305.8661282407	0	3502.295	-3502.35555555556	-7135.3037037037
44305.8661284144	0	3502.362	-3502.17037037038	-7144.9037037037
44305.8661285995	0	3502.177	-3501.98518518519	-7154.08888888888
44305.8661287731	0	3501.992	-3501.71851851853	-7163.85925925925
44305.8661289583	0	3501.725	-3501.60740740741	-7172.83703703703
44305.8661291319	0	3501.614	-3501.56296296297	-7182.62962962963
44305.8661293171	0	3501.57	-3501.60740740741	-7192.26666666666
44305.8661295023	0	3501.614	-3501.7925925926	-7201.11851851852
44305.8661296759	0	3501.799	-3502.4888888889	-7210.76296296296
44305.8661298611	0	3502.495	-3503.3925925926	-7220.48888888889
44305.8661300463	0	3503.399	-3504.52592592593	-7229.67407407407
44305.8661302199	0	3504.532	-3505.71111111112	-7239.54814814814
44305.8661304051	0	3505.717	-3506.50370370371	-7249.28888888889
44305.8661305787	0	3506.51	-3506.97037037038	-7258.26666666666
44305.8661307639	0	3506.977	-3507.44444444445	-7267.61481481481
44305.8661309375	0	3507.451	-3507.65925925927	-7276.06666666666
44305.8661311227	0	3507.666	-3507.50370370371	-7284.95555555555
44305.8661313079	0	3507.51	-3507.10370370371	-7293.02222222222
44305.8661314815	0	3507.11	-3506.31111111112	-7301.14814814815
44305.8661316667	0	3506.317	-3505.25185185186	-7308.7037037037
44305.8661318519	0	3505.258	-3504.12592592593	-7315.57037037037
44305.8661320255	0	3504.132	-3503.18518518519	-7322.54074074074
44305.8661322106	0	3503.191	-3502.50370370371	-7328.77777777778
44305.8661323843	0	3502.51	-3502.16296296297	-7335.26666666666
44305.8661325694	0	3502.169	-3502.17777777778	-7341.32592592592
44305.8661327431	0	3502.184	-3502.37037037038	-7346.51851851852
44305.8661329282	0	3502.377	-3503.15555555556	-7351.45185185185
44305.8661331134	0	3503.162	-3504.55555555556	-7355.42962962963
44305.866133287	0	3504.562	-3506.35555555556	-7358.9037037037
44305.8661334722	0	3506.362	-3508.15555555556	-7361.84444444444
44305.8661336574	0	3508.162	-3509.7925925926	-7364.08888888889
44305.866133831	0	3509.79900000001	-3511.20000000001	-7366.16296296296
44305.8661340162	0	3511.20600000001	-3512.05185185186	-7367.78518518518
44305.8661341898	0	3512.05800000001	-3512.35555555556	-7368.95555555555
44305.866134375	0	3512.36200000001	-3512.1925925926	-7369.63703703704
44305.8661345602	0	3512.19900000001	-3511.55555555556	-7369.88148148148
44305.8661347338	0	3511.562	-3510.54074074075	-7369.82222222222
44305.866134919	0	3510.54700000001	-3509.28148148149	-7369.28148148148
44305.8661350926	0	3509.28800000001	-3508.27407407408	-7368.31111111111
44305.8661352778	0	3508.28100000001	-3507.73333333334	-7366.94814814815
44305.8661354514	0	3507.74	-3507.8962962963	-7365.62962962963
44305.8661356366	0	3507.903	-3508.73333333334	-7364.64444444444
44305.8661358218	0	3508.74	-3510.06666666667	-7363.9037037037
44305.8661359954	0	3510.073	-3512.11111111112	-7363.14814814815
44305.8661361806	0	3512.117	-3514.91851851853	-7362.31851851852
44305.8661363542	0	3514.924	-3517.76296296297	-7361.37037037037
44305.8661365393	0	3517.768	-3521.13333333334	-7360.11851851852
44305.866136713	0	3521.138	-3524.65925925927	-7358.82962962963
44305.8661368981	0	3524.664	-3528.26666666667	-7357.35555555555
44305.8661370833	0	3528.271	-3531.51851851853	-7355.93333333333
44305.8661372685	0	3531.523	-3534.76296296297	-7354.39259259259
44305.8661374421	0	3534.767	-3537.78518518519	-7352.8074074074
44305.8661376273	0	3537.789	-3540.6888888889	-7351.27407407407
44305.8661378009	0	3540.693	-3543.00000000001	-7349.71851851852
44305.8661379861	0	3543.004	-3545.00000000001	-7348.14074074074
44305.8661381597	0	3545.004	-3546.85185185186	-7346.42962962963
44305.8661383449	0	3546.856	-3548.56296296297	-7344.59259259259
44305.8661385301	0	3548.567	-3550.08148148149	-7342.79259259259
44305.8661387037	0	3550.086	-3551.6962962963	-7340.76296296296
44305.8661388889	0	3551.701	-3553.47407407408	-7338.54074074074
44305.8661390625	0	3553.479	-3555.28148148149	-7336.51851851852
44305.8661392477	0	3555.286	-3557.54074074075	-7334.39259259259
44305.8661394329	0	3557.545	-3559.62962962964	-7332.45925925926
44305.8661396065	0	3559.634	-3561.61481481482	-7330.47407407407
44305.8661397917	0	3561.619	-3562.94814814816	-7328.61481481481
44305.8661399769	0	3562.952	-3563.70370370371	-7326.95555555555
44305.8661401505	0	3563.708	-3564.28148148149	-7325.28888888889
44305.8661403356	0	3564.286	-3564.96296296297	-7323.51111111111
44305.8661405093	0	3564.967	-3565.98518518519	-7321.71111111111
44305.8661406944	0	3565.989	-3567.51851851853	-7319.71111111111
44305.8661408681	0	3567.522	-3569.2962962963	-7317.79259259259
44305.8661410532	0	3569.3	-3571.38518518519	-7315.69629629629
44305.8661412384	0	3571.389	-3573.34074074075	-7313.71111111111
44305.866141412	0	3573.345	-3574.81481481482	-7312.01481481481
44305.8661415972	0	3574.819	-3575.97037037038	-7310.32592592592
44305.8661417708	0	3575.975	-3576.70370370371	-7308.97037037037
44305.866141956	0	3576.708	-3577.33333333334	-7307.55555555555
44305.8661421412	0	3577.338	-3578.00740740742	-7306.28888888888
44305.8661423148	0	3578.012	-3578.92592592593	-7305.02962962963
44305.8661425	0	3578.931	-3580.07407407408	-7303.8
44305.8661426736	0	3580.079	-3580.9925925926	-7302.8
44305.8661428588	0	3580.998	-3581.73333333334	-7301.89629629629
44305.866143044	0	3581.739	-3582.1925925926	-7301.29629629629
44305.8661432176	0	3582.198	-3582.48148148149	-7300.84444444444
44305.8661434028	0	3582.487	-3582.90370370371	-7300.62962962963
44305.8661435764	0	3582.909	-3583.36296296297	-7300.65925925926
44305.8661437616	0	3583.368	-3583.71111111112	-7300.83703703703
44305.8661439352	0	3583.716	-3583.51111111112	-7301.03703703703
44305.8661441204	0	3583.516	-3582.92592592593	-7301.18518518518
44305.8661443056	0	3582.931	-3582.40000000001	-7301.27407407407
44305.8661444792	0	3582.405	-3582.14074074075	-7301.81481481481
44305.8661446644	0	3582.146	-3582.04444444445	-7303
44305.8661448495	0	3582.05	-3581.7925925926	-7304.45185185185
44305.8661450231	0	3581.798	-3581.40740740742	-7306.21481481481
44305.8661452083	0	3581.413	-3580.95555555556	-7308.03703703703
44305.8661453819	0	3580.961	-3580.65185185186	-7309.95555555555
44305.8661455671	0	3580.657	-3580.45185185186	-7312.17777777777
44305.8661457523	0	3580.457	-3580.37777777779	-7314.4074074074
44305.8661459259	0	3580.383	-3580.20000000001	-7317.02962962963
44305.8661461111	0	3580.205	-3579.97037037038	-7319.76296296296
44305.8661462847	0	3579.975	-3579.91111111112	-7322.53333333333
44305.8661464699	0	3579.916	-3579.91851851853	-7325.85925925925
44305.8661466551	0	3579.923	-3580.10370370371	-7329.22222222222
44305.8661468287	0	3580.108	-3580.42962962964	-7333.11111111111
44305.8661470139	0	3580.434	-3581.02222222223	-7337.28888888888
44305.8661471875	0	3581.027	-3581.67407407408	-7341.28148148148
44305.8661473727	0	3581.679	-3582.42222222223	-7345.77777777777
44305.8661475579	0	3582.427	-3583.22222222223	-7350.02962962963
44305.8661477315	0	3583.227	-3584.49629629631	-7354.8074074074
44305.8661479167	0	3584.501	-3586.15555555557	-7359.84444444444
44305.8661480903	0	3586.16	-3588.16296296297	-7364.67407407407
44305.8661482755	0	3588.167	-3590.8888888889	-7369.9037037037
44305.8661484606	0	3590.893	-3593.80740740742	-7374.76296296296
44305.8661486343	0	3593.812	-3597.11851851853	-7379.87407407407
44305.8661488194	0	3597.123	-3600.57037037038	-7385.08148148148
44305.8661490046	0	3600.575	-3603.68148148149	-7389.99259259259
44305.8661491782	0	3603.686	-3606.84444444445	-7395.31111111111
44305.8661493634	0	3606.849	-3609.60740740742	-7399.99259259259
44305.866149537	0	3609.612	-3612.17037037038	-7405.06666666666
44305.8661497222	0	3612.175	-3614.34074074075	-7409.57037037037
44305.8661498958	0	3614.345	-3616.4888888889	-7413.4
44305.866150081	0	3616.493	-3618.74074074075	-7417.33333333333
44305.8661502662	0	3618.745	-3620.89629629631	-7421.06666666666
44305.8661504398	0	3620.901	-3622.92592592593	-7424.31851851851
44305.866150625	0	3622.931	-3625.11111111112	-7427.51111111111
44305.8661507986	0	3625.116	-3627.33333333334	-7430.47407407407
44305.8661509838	0	3627.338	-3629.70370370371	-7433.45925925926
44305.866151169	0	3629.708	-3632.36296296297	-7436.47407407407
44305.8661513542	0	3632.367	-3635.62962962964	-7439.61481481481
44305.8661515278	0	3635.634	-3639.48148148149	-7442.71851851851
44305.8661517014	0	3639.486	-3643.94074074075	-7445.59259259259
44305.8661518866	0	3643.945	-3648.37037037038	-7448.34814814814
44305.8661520718	0	3648.375	-3652.62222222223	-7450.98518518518
44305.8661522454	0	3652.627	-3656.73333333334	-7453.51111111111
44305.8661524306	0	3656.738	-3660.60740740742	-7455.79259259259
44305.8661526042	0	3660.612	-3663.66666666668	-7457.66666666666
44305.8661527893	0	3663.671	-3665.35555555556	-7459.25185185185
44305.8661529745	0	3665.36	-3665.85925925927	-7460.39259259259
44305.8661531481	0	3665.864	-3665.70370370371	-7461.25185185185
44305.8661533333	0	3665.708	-3665.02222222223	-7461.67407407407
44305.8661535185	0	3665.027	-3664.33333333334	-7461.6
44305.8661536921	0	3664.338	-3663.55555555556	-7461.19259259259
44305.8661538773	0	3663.56	-3662.85925925927	-7460.73333333333
44305.8661540625	0	3662.864	-3662.20740740742	-7460.24444444444
44305.8661542361	0	3662.212	-3661.6888888889	-7459.82962962962
44305.8661544097	0	3661.693	-3661.2888888889	-7459.47407407407
44305.8661545949	0	3661.293	-3661.01481481482	-7459.05925925925
44305.8661547801	0	3661.019	-3660.8888888889	-7458.7037037037
44305.8661549537	0	3660.893	-3660.76296296297	-7458.33333333333
44305.8661551389	0	3660.767	-3660.53333333334	-7457.84444444444
44305.8661553241	0	3660.537	-3660.21481481482	-7457.24444444444
44305.8661554977	0	3660.218	-3659.91851851853	-7456.38518518518
44305.8661556829	0	3659.922	-3659.71851851853	-7455.3111111111
44305.8661558565	0	3659.722	-3659.50370370371	-7453.93333333333
44305.8661560417	0	3659.507	-3659.22962962964	-7452.42222222222
44305.8661562153	0	3659.233	-3658.89629629631	-7451.02222222222
44305.8661564005	0	3658.9	-3658.45925925927	-7449.56296296296
44305.8661565856	0	3658.463	-3658.12592592594	-7448.08888888888
44305.8661567593	0	3658.13	-3657.81481481482	-7446.48148148148
44305.8661569444	0	3657.819	-3657.6888888889	-7444.64444444444
44305.8661571181	0	3657.693	-3657.66666666668	-7442.76296296296
44305.8661573032	0	3657.671	-3657.57037037038	-7440.71851851851
44305.8661574884	0	3657.575	-3657.34814814816	-7439.07407407407
44305.866157662	0	3657.353	-3657.05925925927	-7437.39259259259
44305.8661578472	0	3657.064	-3656.84444444445	-7435.57037037036
44305.8661580208	0	3656.849	-3656.68148148149	-7433.78518518518
44305.866158206	0	3656.686	-3656.65185185186	-7431.79999999999
44305.8661583912	0	3656.656	-3656.61481481482	-7429.74814814814
44305.8661585648	0	3656.619	-3656.57777777779	-7427.9037037037
44305.86615875	0	3656.582	-3656.42222222223	-7426.07407407407
44305.8661589236	0	3656.426	-3656.14074074075	-7424.46666666666
44305.8661591088	0	3656.145	-3655.87407407408	-7422.73333333333
44305.866159294	0	3655.878	-3655.77777777779	-7421.09629629629
44305.8661594676	0	3655.782	-3655.57777777779	-7419.41481481481
44305.8661596528	0	3655.582	-3655.42962962964	-7418.04444444444
44305.8661598264	0	3655.434	-3655.30370370371	-7416.63703703703
44305.8661600116	0	3655.308	-3655.17037037038	-7414.9111111111
44305.8661601968	0	3655.175	-3655.11851851853	-7413.41481481481
44305.8661603704	0	3655.123	-3655.11851851853	-7411.85185185184
44305.8661605556	0	3655.123	-3655.16296296297	-7410.35555555555
44305.8661607292	0	3655.167	-3655.17777777779	-7408.9037037037
44305.8661609144	0	3655.182	-3655.15555555556	-7407.3037037037
44305.8661610995	0	3655.16	-3655.12592592593	-7405.94814814814
44305.8661612731	0	3655.13	-3655.07407407408	-7404.79259259258
44305.8661614583	0	3655.078	-3655.07407407408	-7403.68888888888
44305.8661616319	0	3655.078	-3655.06666666668	-7402.62962962962
44305.8661618171	0	3655.071	-3655.13333333334	-7401.18518518518
44305.8661620023	0	3655.138	-3655.08148148149	-7400.08148148147
44305.8661621759	0	3655.086	-3654.47407407408	-7399.47407407407
44305.8661623611	0	3654.479	-3653.43703703705	-7399.12592592592
44305.8661625463	0	3653.442	-3652.12592592593	-7398.91851851851
44305.8661627199	0	3652.131	-3650.45925925927	-7398.74814814814
44305.8661629051	0	3650.464	-3648.55555555556	-7398.66666666666
44305.8661630787	0	3648.56	-3646.56296296297	-7398.78518518518
44305.8661632639	0	3646.567	-3644.51851851853	-7399.17777777777
44305.8661634491	0	3644.523	-3642.86666666668	-7399.77777777777
44305.8661636227	0	3642.871	-3641.31851851853	-7400.58518518518
44305.8661638079	0	3641.323	-3639.97037037038	-7401.48148148147
44305.8661639815	0	3639.975	-3638.6962962963	-7402.44444444444
44305.8661641667	0	3638.701	-3637.12592592593	-7403.54814814814
44305.8661643403	0	3637.131	-3635.51851851853	-7404.76296296295
44305.8661645255	0	3635.524	-3633.9925925926	-7406.37037037036
44305.8661647106	0	3633.998	-3632.61481481482	-7408.14074074073
44305.8661648843	0	3632.62	-3631.24444444445	-7410.16296296295
44305.8661650694	0	3631.25	-3630.16296296297	-7412.28888888888
44305.8661652431	0	3630.169	-3629.18518518519	-7414.76296296295
44305.8661654282	0	3629.191	-3628.34074074075	-7417.58518518518
44305.8661656134	0	3628.347	-3628.07407407408	-7420.02222222221
44305.866165787	0	3628.08	-3628.40740740742	-7422.22962962962
44305.8661659722	0	3628.413	-3628.54074074075	-7424.69629629629
44305.8661661458	0	3628.546	-3628.57037037038	-7427.05185185184
44305.866166331	0	3628.576	-3628.57037037038	-7429.23703703703
44305.8661665162	0	3628.576	-3627.91111111112	-7431.49629629629
44305.8661666898	0	3627.917	-3626.71851851853	-7433.67407407406
44305.866166875	0	3626.724	-3625.13333333334	-7436.13333333332
44305.8661670602	0	3625.139	-3623.33333333334	-7438.54814814814
44305.8661672338	0	3623.339	-3621.07407407408	-7441.45185185184
44305.866167419	0	3621.08	-3618.80740740742	-7444.45185185184
44305.8661675926	0	3618.813	-3616.6888888889	-7447.54814814814
44305.8661677778	0	3616.694	-3615.02222222223	-7450.78518518518
44305.8661679514	0	3615.027	-3613.84444444445	-7454.25925925925
44305.8661681366	0	3613.849	-3613.02222222223	-7458.21481481481
44305.8661683218	0	3613.027	-3612.4888888889	-7462.25925925925
44305.8661684954	0	3612.494	-3611.84444444445	-7466.72592592592
44305.8661686806	0	3611.85	-3611.16296296297	-7471.64444444444
44305.8661688657	0	3611.169	-3610.47407407408	-7476.51851851851
44305.8661690393	0	3610.48	-3609.86666666668	-7481.87407407407
44305.8661692245	0	3609.873	-3609.27407407408	-7487.32592592592
44305.8661693981	0	3609.28	-3608.78518518519	-7492.56296296295
44305.8661695833	0	3608.791	-3608.37037037038	-7498.31851851851
44305.8661697569	0	3608.376	-3608.13333333334	-7504.0074074074
44305.8661699421	0	3608.139	-3608.08148148149	-7510.55555555555
44305.8661701273	0	3608.087	-3608.23703703705	-7516.77777777777
44305.8661703009	0	3608.243	-3608.62962962964	-7523.69629629629
44305.8661704861	0	3608.636	-3609.22222222223	-7530.64444444444
44305.8661706597	0	3609.229	-3609.94814814816	-7537.25185185184
44305.8661708449	0	3609.955	-3610.6888888889	-7544.53333333333
44305.8661710301	0	3610.696	-3611.45925925927	-7551.46666666666
44305.8661712037	0	3611.466	-3612.25185185186	-7559.14074074073
44305.8661713889	0	3612.259	-3613.00740740742	-7567.1111111111
44305.8661715741	0	3613.015	-3613.52592592593	-7575.01481481481
44305.8661717477	0	3613.534	-3613.92592592593	-7583.52592592592
44305.8661719329	0	3613.934	-3614.11111111112	-7592.04444444444
44305.8661721065	0	3614.119	-3614.1925925926	-7600.22962962962
44305.8661722917	0	3614.2	-3614.65925925927	-7609.09629629629
44305.8661724653	0	3614.667	-3615.2962962963	-7617.42962962962
44305.8661726505	0	3615.304	-3616.2888888889	-7626.28888888888
44305.8661728356	0	3616.297	-3617.74074074075	-7634.39999999999
44305.8661730093	0	3617.749	-3619.98518518519	-7643.42962962962
44305.8661731944	0	3619.993	-3622.71851851853	-7652.28148148147
44305.8661733796	0	3622.726	-3625.84444444445	-7659.99259259258
44305.8661735532	0	3625.852	-3629.61481481482	-7667.86666666666
44305.8661737384	0	3629.622	-3634.18518518519	-7676.08888888888
44305.866173912	0	3634.192	-3639.02222222223	-7684.28888888888
44305.8661740972	0	3639.029	-3644.6962962963	-7693.8074074074
44305.8661742708	0	3644.703	-3650.22222222223	-7703.08888888888
44305.866174456	0	3650.229	-3656.21481481482	-7712.92592592592
44305.8661746412	0	3656.222	-3662.02222222223	-7722.54814814814
44305.8661748148	0	3662.029	-3667.9925925926	-7733.05185185184
44305.866175	0	3667.999	-3674.02962962964	-7743.63703703703
44305.8661751852	0	3674.036	-3679.37037037038	-7752.9037037037
44305.8661753588	0	3679.377	-3684.27407407408	-7762.16296296295
44305.866175544	0	3684.281	-3688.54074074075	-7770.99259259258
44305.8661757176	0	3688.548	-3692.42222222223	-7779.08148148147
44305.8661759028	0	3692.429	-3696.91851851853	-7787.25925925925
44305.8661760764	0	3696.925	-3701.60000000001	-7795.03703703703
44305.8661762616	0	3701.606	-3707.21481481482	-7803.5111111111
44305.8661764468	0	3707.221	-3712.88148148149	-7811.74814814814
44305.8661766204	0	3712.888	-3719.41481481482	-7821.22962962962
44305.8661768056	0	3719.421	-3726.48148148149	-7831.22962962962
44305.8661769792	0	3726.488	-3733.41481481482	-7840.85185185184
44305.8661771644	0	3733.421	-3740.91111111112	-7851.13333333333
44305.8661773495	0	3740.917	-3748.02962962964	-7861.02222222221
44305.8661775231	0	3748.036	-3755.15555555556	-7871.36296296295
44305.8661777083	0	3755.162	-3761.37037037038	-7880.7111111111
44305.8661778819	0	3761.377	-3767.75555555556	-7890.38518518518
44305.8661780671	0	3767.762	-3773.88148148149	-7899.48888888888
44305.8661782523	0	3773.888	-3779.64444444445	-7907.42962962962
44305.8661784259	0	3779.651	-3786.06666666668	-7916.12592592592
44305.8661786111	0	3786.073	-3791.84444444445	-7924.09629629629
44305.8661787963	0	3791.851	-3797.68148148149	-7932.94074074073
44305.8661789699	0	3797.688	-3803.45185185186	-7942.03703703703
44305.8661791551	0	3803.458	-3808.82962962964	-7950.58518518518
44305.8661793287	0	3808.836	-3813.9925925926	-7958.79259259259
44305.8661795139	0	3813.999	-3819.5925925926	-7967.62962962962
44305.8661796875	0	3819.599	-3825.06666666668	-7975.95555555555
44305.8661798727	0	3825.073	-3830.86666666668	-7984.99999999999
44305.8661800579	0	3830.873	-3836.57777777779	-7993.72592592592
44305.8661802315	0	3836.584	-3842.62962962964	-8002.99999999999
44305.8661804167	0	3842.636	-3848.34814814816	-8011.97777777777
44305.8661805903	0	3848.355	-3853.54814814816	-8019.87407407407
44305.8661807755	0	3853.555	-3859.20000000001	-8028.1111111111
44305.8661809606	0	3859.207	-3864.22222222223	-8035.5037037037
44305.8661811343	0	3864.229	-3869.53333333334	-8043.97777777777
44305.8661813194	0	3869.54	-3874.31111111112	-8052.46666666666
44305.8661814931	0	3874.318	-3878.75555555557	-8060.81481481481
44305.8661816782	0	3878.762	-3883.37777777779	-8069.37037037036
44305.8661818634	0	3883.384	-3887.44444444445	-8077.26666666666
44305.866182037	0	3887.451	-3891.58518518519	-8085.62962962962
44305.8661822222	0	3891.592	-3895.8888888889	-8093.89629629629
44305.8661823958	0	3895.896	-3900.10370370371	-8100.83703703703
44305.866182581	0	3900.111	-3905.05925925927	-8109.05185185184
44305.8661827662	0	3905.067	-3909.76296296297	-8116.78518518518
44305.8661829398	0	3909.771	-3914.1925925926	-8124.8074074074
44305.866183125	0	3914.201	-3918.53333333334	-8132.47407407407
44305.8661832986	0	3918.542	-3922.43703703705	-8139.15555555555
44305.8661834838	0	3922.446	-3926.1851851852	-8145.83703703703
44305.866183669	0	3926.194	-3929.45185185186	-8152.51851851851
44305.8661838426	0	3929.461	-3932.52592592594	-8160.18518518518
44305.8661840278	0	3932.535	-3935.21481481483	-8167.96296296296
44305.8661842014	0	3935.224	-3937.51111111112	-8175.19999999999
44305.8661843866	0	3937.52	-3939.34814814816	-8182.62962962962
44305.8661845718	0	3939.357	-3941.11111111112	-8189.59999999999
44305.8661847454	0	3941.12	-3943.29629629631	-8197.22962962962
44305.8661849306	0	3943.305	-3945.51851851853	-8204.42222222222
44305.8661851157	0	3945.527	-3948.04444444445	-8212.01481481481
44305.8661852893	0	3948.053	-3950.53333333334	-8219.95555555555
44305.866185463	0	3950.542	-3952.66666666668	-8227.11111111111
44305.8661856481	0	3952.675	-3954.80000000001	-8234.81481481481
44305.8661858333	0	3954.808	-3956.82222222223	-8242.68888888889
44305.8661860069	0	3956.83	-3958.74814814816	-8250.08888888889
44305.8661861921	0	3958.756	-3961.03703703705	-8257.91111111111
44305.8661863657	0	3961.045	-3963.55555555557	-8265.2
44305.8661865509	0	3963.564	-3966.87407407408	-8272.37777777777
44305.8661867361	0	3966.883	-3971.27407407408	-8279.37777777777
44305.8661869097	0	3971.283	-3976.17777777779	-8286.7037037037
44305.8661870949	0	3976.187	-3981.57037037038	-8294.91111111111
44305.8661872801	0	3981.58	-3986.85185185186	-8303.05185185185
44305.8661874537	0	3986.861	-3992.47407407408	-8311.97777777777
44305.8661876389	0	3992.483	-3997.72592592594	-8320.53333333333
44305.8661878125	0	3997.735	-4002.12592592594	-8328.45185185185
44305.8661880093	0	4002.135	-4005.9851851852	-8336.2074074074
44305.8661881829	0	4005.994	-4009.45185185186	-8343.03703703703
44305.8661883565	0	4009.461	-4013.54814814816	-8350.14074074074
44305.8661885417	0	4013.557	-4018.48148148149	-8357.23703703703
44305.8661887153	0	4018.49	-4023.52592592594	-8363.77037037037
44305.8661889005	0	4023.534	-4029.69629629631	-8371.08888888889
44305.8661890856	0	4029.704	-4035.94074074075	-8377.92592592592
44305.8661892593	0	4035.948	-4042.51851851853	-8385.05185185185
44305.8661894444	0	4042.526	-4049.14814814816	-8392.83703703703
44305.8661896296	0	4049.156	-4055.26666666668	-8400.28148148148
44305.8661898032	0	4055.275	-4061.42962962964	-8407.85925925926
44305.8661899884	0	4061.438	-4067.20740740742	-8415.39259259259
44305.866190162	0	4067.216	-4071.9851851852	-8421.96296296296
44305.8661903472	0	4071.994	-4076.76296296297	-8428.62962962963
44305.8661905208	0	4076.772	-4080.80000000001	-8434.87407407407
44305.866190706	0	4080.809	-4084.50370370371	-8441.48888888889
44305.8661908912	0	4084.513	-4087.50370370371	-8447.34814814815
44305.8661910648	0	4087.513	-4090.49629629631	-8453.65925925926
44305.86619125	0	4090.506	-4093.23703703705	-8459.88888888889
44305.8661914352	0	4093.247	-4095.75555555557	-8465.48888888889
44305.8661916088	0	4095.766	-4098.72592592594	-8471.51111111111
44305.866191794	0	4098.736	-4101.65185185186	-8477.33333333333
44305.8661919676	0	4101.662	-4104.64444444446	-8482.71851851852
44305.8661921528	0	4104.655	-4108.13333333335	-8488.40740740741
44305.8661923264	0	4108.144	-4111.63703703705	-8493.54074074074
44305.8661925116	0	4111.648	-4115.82222222223	-8498.94074074074
44305.8661926968	0	4115.833	-4120.00740740742	-8503.94074074074
44305.8661928704	0	4120.018	-4124.20000000001	-8509.32592592592
44305.8661930556	0	4124.211	-4127.83703703705	-8514.62222222222
44305.8661932292	0	4127.848	-4130.88148148149	-8519.49629629629
44305.8661934144	0	4130.892	-4133.71111111112	-8524.60740740741
44305.8661935995	0	4133.722	-4136.3851851852	-8529.25185185185
44305.8661937731	0	4136.396	-4139.4888888889	-8534.03703703703
44305.8661939583	0	4139.5	-4142.9925925926	-8538.21481481481
44305.8661941319	0	4143.004	-4146.80000000001	-8541.85185185185
44305.8661943171	0	4146.811	-4151.25185185186	-8545.5037037037
44305.8661945023	0	4151.263	-4155.73333333335	-8548.74074074074
44305.8661946759	0	4155.744	-4160.86666666668	-8552.09629629629
44305.8661948611	0	4160.877	-4166.57037037038	-8555.34814814814
44305.8661950347	0	4166.581	-4172.23703703705	-8558.17037037037
44305.8661952199	0	4172.248	-4178.25185185186	-8561.21481481481
44305.8661954051	0	4178.263	-4184.04444444446	-8564.24444444444
44305.8661955787	0	4184.056	-4189.90370370372	-8567.62222222222
44305.8661957639	0	4189.915	-4195.82222222223	-8571.11111111111
44305.8661959375	0	4195.834	-4201.66666666668	-8574.4074074074
44305.8661961227	0	4201.678	-4207.92592592594	-8577.94074074074
44305.8661963079	0	4207.937	-4213.60000000001	-8581.16296296296
44305.8661964815	0	4213.611	-4219.54814814816	-8584.74074074074
44305.8661966667	0	4219.559	-4224.79259259261	-8588.21481481481
44305.8661968403	0	4224.803	-4228.54074074075	-8591.11111111111
44305.8661970255	0	4228.551	-4230.80740740742	-8593.84444444444
44305.8661972106	0	4230.818	-4231.40000000001	-8596.06666666666
[truncated: 5,730 more rows]
