# Supplementary material for: Near-infrared manipulation of multiple neuronal populations via trichromatic upconversion
Source: Nat Commun. 2021 Sep 27;12:5662. doi: 10.1038/s41467-021-25993-7 (PMC8476604; doi:10.1038/s41467-021-25993-7)
Supplement: Supplementary file 7 — Source Data [file 41467_2021_25993_MOESM7_ESM.zip › Source Data/SI 31/980/1_980_2.csv]

DateTime	xPosComp	yPosComp	xPos	yPos
44300.9211429861	0	267.329	-270.459259259259	-534.311111111111
44300.9211431713	0	270.462	-273.6	-540.118518518518
44300.9211433565	0	273.603	-277.222222222222	-546.214814814815
44300.9211435301	0	277.225	-280.888888888889	-552.044444444444
44300.9211437153	0	280.892	-284.822222222222	-557.629629629629
44300.9211438889	0	284.825	-289.666666666667	-563.807407407407
44300.9211440741	0	289.669	-294.666666666667	-569.659259259259
44300.9211442593	0	294.669	-300.355555555555	-576.192592592592
44300.9211444329	0	300.358	-305.918518518518	-582.414814814814
44300.9211446181	0	305.921	-311.911111111111	-589.111111111111
44300.9211447917	0	311.914	-317.829629629629	-596.022222222222
44300.9211449769	0	317.833	-323.014814814815	-602.525925925926
44300.9211451505	0	323.018	-327.866666666666	-609.044444444444
44300.9211453356	0	327.87	-331.985185185185	-614.94074074074
44300.9211455208	0	331.989	-336.340740740741	-620.955555555555
44300.9211456944	0	336.345	-340.962962962963	-627
44300.9211458796	0	340.967	-346.155555555555	-632.955555555555
44300.9211460532	0	346.16	-352.385185185185	-639.296296296296
44300.9211462384	0	352.39	-359.214814814815	-645.362962962963
44300.9211464236	0	359.22	-367.096296296296	-651.511111111111
44300.9211465972	0	367.101	-375.429629629629	-657.896296296296
44300.9211467824	0	375.434	-383.77037037037	-664.111111111111
44300.921146956	0	383.775	-391.94074074074	-670.807407407407
44300.9211471412	0	391.945	-398.392592592592	-677.007407407407
44300.9211473264	0	398.397	-404.437037037037	-683.6
44300.9211475	0	404.441	-409.474074074074	-689.844444444444
44300.9211476852	0	409.478	-413.851851851852	-695.54074074074
44300.9211478704	0	413.856	-418.733333333333	-701.503703703703
44300.921148044	0	418.737	-424.133333333333	-707.466666666666
44300.9211482292	0	424.137	-429.792592592592	-713.081481481481
44300.9211484028	0	429.796	-436.725925925926	-718.896296296296
44300.921148588	0	436.729	-444.259259259259	-724.629629629629
44300.9211487616	0	444.262	-453.2	-730.97037037037
44300.9211489468	0	453.203	-462	-737.177777777778
44300.9211491319	0	462.003	-471.125925925926	-743.807407407407
44300.9211493056	0	471.129	-479.066666666666	-750.111111111111
44300.9211494907	0	479.07	-485.148148148148	-755.962962962963
44300.9211496644	0	485.151	-490.674074074074	-762.377777777778
44300.9211498495	0	490.677	-494.97037037037	-768.177777777778
44300.9211500347	0	494.973	-498.488888888889	-773.355555555555
44300.9211502083	0	498.492	-502.125925925926	-778.814814814815
44300.9211503935	0	502.129	-505.496296296296	-783.607407407407
44300.9211505671	0	505.499	-509.644444444444	-789.066666666666
44300.9211507523	0	509.647	-514.2	-794.422222222222
44300.9211509375	0	514.203	-519.755555555555	-800.133333333333
44300.9211511111	0	519.759	-526.059259259259	-805.8
44300.9211512963	0	526.063	-532.474074074074	-811.251851851852
44300.9211514815	0	532.478	-539.97037037037	-817.155555555555
44300.9211516551	0	539.974	-547.222222222222	-822.740740740741
44300.9211518403	0	547.226	-554.459259259259	-828.644444444444
44300.9211520139	0	554.463	-561.096296296296	-834.548148148148
44300.9211521991	0	561.1	-566.503703703704	-840.162962962963
44300.9211523727	0	566.507	-571.185185185185	-845.844444444444
44300.9211525579	0	571.188	-574.881481481481	-851.148148148148
44300.9211527431	0	574.884	-578.007407407407	-855.977777777778
44300.9211529167	0	578.01	-581.296296296296	-860.940740740741
44300.9211531019	0	581.299	-584.866666666666	-865.681481481481
44300.921153287	0	584.869	-589.288888888889	-870.740740740741
44300.9211534607	0	589.291	-594.140740740741	-875.637037037037
44300.9211536458	0	594.143	-598.933333333333	-880.37037037037
44300.9211538194	0	598.936	-604.251851851852	-885.637037037037
44300.9211540046	0	604.255	-609.451851851852	-890.82962962963
44300.9211541782	0	609.455	-615.059259259259	-896.451851851852
44300.9211543634	0	615.062	-620.237037037037	-901.703703703704
44300.9211545486	0	620.24	-625.562962962963	-907.474074074074
44300.9211547222	0	625.566	-630.333333333333	-913.125925925926
44300.9211549074	0	630.336	-633.837037037037	-918.185185185185
44300.921155081	0	633.84	-636.696296296296	-923.266666666667
44300.9211552662	0	636.699	-638.733333333333	-927.696296296296
44300.9211554514	0	638.736	-640.2	-931.681481481482
44300.921155625	0	640.203	-641.437037037037	-936.066666666667
44300.9211558102	0	641.44	-642.437037037037	-940.422222222222
44300.9211559838	0	642.44	-643.148148148148	-945.288888888889
44300.921156169	0	643.151	-643.585185185185	-949.718518518519
44300.9211563542	0	643.588	-643.918518518518	-954.2
44300.9211565278	0	643.921	-644.140740740741	-958.748148148148
44300.921156713	0	644.143	-644.414814814815	-962.962962962963
44300.9211568981	0	644.417	-644.814814814815	-967.459259259259
44300.9211570718	0	644.817	-645.318518518518	-971.592592592593
44300.9211572569	0	645.321	-646.111111111111	-976.140740740741
44300.9211574306	0	646.114	-647.155555555555	-980.837037037037
44300.9211576157	0	647.158	-648.051851851852	-984.992592592593
44300.9211578009	0	648.054	-648.755555555555	-989.259259259259
44300.9211579745	0	648.758	-649.540740740741	-993.562962962963
44300.9211581597	0	649.543	-650.185185185185	-998.066666666667
44300.9211583333	0	650.187	-651	-1002.59259259259
44300.9211585185	0	651.002	-651.614814814815	-1006.83703703704
44300.9211586921	0	651.617	-652.133333333333	-1010.05185185185
44300.9211588773	0	652.136	-652.851851851852	-1014.34814814815
44300.9211590625	0	652.855	-653.222222222222	-1019.32592592593
44300.9211592361	0	653.225	-653.37037037037	-1024.22222222222
44300.9211594213	0	653.373	-653.4	-1029.05185185185
44300.9211596065	0	653.403	-653.511111111111	-1034.21481481481
44300.9211597801	0	653.514	-653.622222222222	-1039.39259259259
44300.9211599653	0	653.625	-653.518518518518	-1044.22962962963
44300.9211601389	0	653.521	-653.222222222222	-1049.2962962963
44300.9211603241	0	653.225	-652.911111111111	-1053.92592592593
44300.9211605093	0	652.914	-652.666666666666	-1059.21481481481
44300.9211606829	0	652.67	-652.666666666666	-1064.82222222222
44300.9211608681	0	652.67	-652.703703703703	-1070.1037037037
44300.9211610417	0	652.707	-652.762962962963	-1075.68148148148
44300.9211612269	0	652.766	-652.844444444444	-1080.82222222222
44300.9211614005	0	652.847	-653.029629629629	-1086.11111111111
44300.9211615856	0	653.031999999999	-653.237037037037	-1091.25925925926
44300.9211617708	0	653.238999999999	-653.518518518518	-1095.93333333333
44300.9211619444	0	653.519999999999	-654.296296296296	-1100.78518518518
44300.9211621296	0	654.297999999999	-655.377777777778	-1105.37777777778
44300.9211623032	0	655.378999999999	-657.259259259259	-1110.37777777778
44300.9211624884	0	657.259999999999	-659.644444444444	-1115.45925925926
44300.9211626736	0	659.644999999999	-662.185185185185	-1120.5037037037
44300.9211628472	0	662.185999999999	-665.081481481481	-1126.17777777778
44300.9211630324	0	665.081999999999	-667.659259259259	-1131.4
44300.9211632176	0	667.659999999999	-670.355555555555	-1137.25185185185
44300.9211633912	0	670.355999999999	-673.103703703704	-1143.34074074074
44300.9211635764	0	673.103999999999	-675.659259259259	-1148.97777777778
44300.92116375	0	675.66	-678.392592592592	-1155.11111111111
44300.9211639352	0	678.392999999999	-681.229629629629	-1160.92592592593
44300.9211641088	0	681.229999999999	-684.059259259259	-1166.83703703704
44300.921164294	0	684.059999999999	-686.281481481481	-1172.24444444444
44300.9211644792	0	686.281999999999	-687.807407407407	-1176.93333333333
44300.9211646528	0	687.807999999999	-689.333333333333	-1181.78518518518
44300.921164838	0	689.333999999999	-691.022222222222	-1186.34814814815
44300.9211650116	0	691.022999999999	-693.214814814815	-1191.48148148148
44300.9211651968	0	693.215999999999	-695.533333333333	-1196.66666666667
44300.9211653819	0	695.534999999999	-697.762962962963	-1201.75555555556
44300.9211655556	0	697.764999999999	-700.229629629629	-1207.17777777778
44300.9211657407	0	700.231999999999	-702.792592592592	-1212.62962962963
44300.9211659259	0	702.794999999999	-705.629629629629	-1218.60740740741
44300.9211660995	0	705.631999999999	-708.333333333333	-1224.12592592593
44300.9211662847	0	708.335999999999	-711.533333333333	-1229.88888888889
44300.9211664583	0	711.535999999999	-715.192592592592	-1235.59259259259
44300.9211666435	0	715.194999999999	-719.081481481481	-1240.9037037037
44300.9211668171	0	719.083999999999	-723.733333333333	-1246.4962962963
44300.9211670023	0	723.735999999999	-728.311111111111	-1251.8962962963
44300.9211671875	0	728.313999999999	-733.37037037037	-1257.77037037037
44300.9211673611	0	733.372999999999	-737.851851851852	-1263.25925925926
44300.9211675463	0	737.853999999999	-741.785185185185	-1268.27407407407
44300.9211677199	0	741.786999999999	-745.77037037037	-1273.23703703704
44300.9211679051	0	745.771999999999	-749.918518518518	-1278.05925925926
44300.9211680903	0	749.919999999999	-754.688888888889	-1283.46666666667
44300.9211682639	0	754.689999999999	-759.740740740741	-1289.25185185185
44300.9211684491	0	759.741999999999	-764.977777777778	-1294.87407407407
44300.9211686227	0	764.978999999999	-770.851851851852	-1301.03703703704
44300.9211688079	0	770.852999999999	-776.518518518518	-1306.77777777778
44300.9211689931	0	776.519999999999	-782.651851851852	-1312.88148148148
44300.9211691667	0	782.652999999999	-788.8	-1319.02222222222
44300.9211693519	0	788.800999999999	-794	-1324.81481481482
44300.9211695255	0	794.000999999999	-798.651851851852	-1330.54074074074
44300.9211697107	0	798.652999999999	-802.288888888889	-1335.65925925926
44300.9211698958	0	802.289999999999	-805.866666666666	-1341.17037037037
44300.9211700694	0	805.867999999999	-809.414814814815	-1346.45185185185
44300.9211702546	0	809.415999999999	-812.955555555555	-1351.22962962963
44300.9211704398	0	812.956999999999	-817.496296296296	-1356.45185185185
44300.9211706134	0	817.497999999999	-822.503703703703	-1361.60740740741
44300.9211707986	0	822.504999999999	-828.533333333333	-1367.42222222222
44300.9211709722	0	828.534999999999	-835.111111111111	-1373.28888888889
44300.9211711574	0	835.112999999999	-841.77037037037	-1378.74074074074
44300.9211713426	0	841.771999999999	-849.325925925926	-1384.5037037037
44300.9211715162	0	849.327999999999	-856.207407407407	-1389.83703703704
44300.9211717014	0	856.208999999999	-863.118518518518	-1395.61481481481
44300.921171875	0	863.119999999999	-869.229629629629	-1401.46666666667
44300.9211720602	0	869.230999999999	-873.762962962963	-1406.7037037037
44300.9211722454	0	873.763999999999	-877.548148148148	-1412.15555555556
44300.921172419	0	877.548999999999	-880.518518518518	-1417.06666666667
44300.9211726042	0	880.518999999999	-883.429629629629	-1422.02962962963
44300.9211727778	0	883.429999999999	-886.422222222222	-1426.77037037037
44300.921172963	0	886.422999999999	-889.459259259259	-1431.24444444444
44300.9211731366	0	889.459999999999	-893.266666666666	-1435.95555555556
44300.9211733218	0	893.266999999999	-897.266666666666	-1440.43703703704
44300.9211735069	0	897.266999999999	-902.051851851852	-1445.65925925926
44300.9211736806	0	902.051999999999	-907.585185185185	-1451.04444444444
44300.9211738657	0	907.584999999999	-913.385185185185	-1456.22962962963
44300.9211740394	0	913.384999999999	-919.925925925926	-1461.82962962963
44300.9211742245	0	919.925999999999	-926.17037037037	-1467.05925925926
44300.9211744097	0	926.169999999999	-932.762962962963	-1472.74074074074
44300.9211745833	0	932.762999999999	-938.8	-1478.44444444444
44300.9211747685	0	938.799999999999	-943.555555555555	-1483.53333333333
44300.9211749421	0	943.555999999999	-947.481481481481	-1488.46666666667
44300.9211751273	0	947.481999999999	-950.688888888889	-1493.18518518519
44300.9211753125	0	950.688999999999	-953.785185185185	-1497.97037037037
44300.9211754861	0	953.784999999999	-956.637037037037	-1502.40740740741
44300.9211756713	0	956.636999999999	-959.607407407407	-1506.59259259259
44300.9211758449	0	959.606999999999	-962.718518518518	-1511.05185185185
44300.9211760301	0	962.717999999999	-965.785185185185	-1515.6
44300.9211762153	0	965.784999999999	-968.903703703703	-1520.77037037037
44300.9211763889	0	968.903999999999	-971.948148148148	-1526.16296296296
44300.9211765741	0	971.947999999999	-974.866666666666	-1531.21481481482
44300.9211767477	0	974.866999999999	-977.681481481481	-1536.41481481482
44300.9211769329	0	977.681999999999	-980.37037037037	-1541.25925925926
44300.9211771181	0	980.370999999999	-983.533333333333	-1546.55555555556
44300.9211772917	0	983.533999999999	-986.925925925926	-1551.75555555556
44300.9211774768	0	986.926999999999	-990.4	-1556.2962962963
44300.9211776505	0	990.401	-994.703703703703	-1561.28888888889
44300.9211778356	0	994.704999999999	-999.644444444444	-1566.17777777778
44300.9211780208	0	999.646	-1004.32592592593	-1570.54814814815
44300.9211781944	0	1004.327	-1009.02962962963	-1575.04444444445
44300.9211783796	0	1009.031	-1012.93333333333	-1579.01481481482
44300.9211785648	0	1012.935	-1016.6	-1583.0962962963
44300.9211787384	0	1016.602	-1020.00740740741	-1586.91851851852
44300.9211789236	0	1020.009	-1023.0962962963	-1590.42222222222
44300.9211790972	0	1023.098	-1026.28888888889	-1594
44300.9211792824	0	1026.291	-1029.31851851852	-1597.57777777778
44300.921179456	0	1029.321	-1032.4	-1601.59259259259
44300.9211796412	0	1032.402	-1035.12592592593	-1605.61481481482
44300.9211798264	0	1035.128	-1037.0962962963	-1609.34814814815
44300.92118	0	1037.098	-1038.65185185185	-1613.44444444445
44300.9211801852	0	1038.654	-1039.43703703704	-1617.07407407407
44300.9211803588	0	1039.439	-1039.86666666667	-1620.80740740741
44300.921180544	0	1039.869	-1040.04444444444	-1624.31111111111
44300.9211807292	0	1040.047	-1040.02962962963	-1627.44444444445
44300.9211809028	0	1040.032	-1039.91851851852	-1630.60740740741
44300.921181088	0	1039.921	-1039.66666666667	-1633.38518518519
44300.9211812616	0	1039.669	-1039.16296296296	-1636.07407407407
44300.9211814468	0	1039.165	-1038.53333333333	-1638.60740740741
44300.9211816319	0	1038.535	-1037.77037037037	-1640.88148148148
44300.9211818056	0	1037.772	-1036.8	-1643.25185185185
44300.9211819907	0	1036.802	-1035.75555555556	-1645.46666666667
44300.9211821644	0	1035.758	-1034.64444444444	-1647.40740740741
44300.9211823495	0	1034.647	-1033.74814814815	-1649.11851851852
44300.9211825347	0	1033.751	-1032.76296296296	-1650.85925925926
44300.9211827083	0	1032.766	-1031.92592592593	-1652.37037037037
44300.9211828935	0	1031.929	-1031.2	-1653.52592592593
44300.9211830671	0	1031.203	-1030.65185185185	-1654.38518518519
44300.9211832523	0	1030.655	-1030.42962962963	-1654.94814814815
44300.9211834375	0	1030.433	-1030.40740740741	-1655.45925925926
44300.9211836111	0	1030.411	-1030.45925925926	-1655.75555555556
44300.9211837963	0	1030.463	-1030.6	-1655.93333333333
44300.9211839699	0	1030.604	-1030.94814814815	-1656.01481481482
44300.9211841551	0	1030.952	-1031.43703703704	-1655.97777777778
44300.9211843403	0	1031.441	-1031.93333333333	-1655.80740740741
44300.9211845139	0	1031.937	-1032.37777777778	-1655.48148148148
44300.9211846991	0	1032.381	-1032.47407407407	-1655.11851851852
44300.9211848843	0	1032.477	-1032.31111111111	-1654.71851851852
44300.9211850579	0	1032.314	-1032.18518518518	-1654.27407407407
44300.9211852431	0	1032.188	-1032.16296296296	-1653.80740740741
44300.9211854167	0	1032.166	-1032.24444444444	-1653.22222222222
44300.9211856019	0	1032.247	-1032.38518518518	-1652.64444444445
44300.921185787	0	1032.388	-1032.5037037037	-1651.88888888889
44300.9211859607	0	1032.507	-1032.57037037037	-1651.08148148148
44300.9211861458	0	1032.574	-1032.62962962963	-1650.28888888889
44300.9211863194	0	1032.633	-1032.7037037037	-1649.44444444445
44300.9211865046	0	1032.707	-1032.74074074074	-1648.57037037037
44300.9211866782	0	1032.744	-1032.66666666667	-1647.53333333333
44300.9211868634	0	1032.67	-1032.38518518518	-1646.54814814815
44300.9211870486	0	1032.389	-1031.73333333333	-1645.44444444445
44300.9211872222	0	1031.737	-1031.11111111111	-1644.3037037037
44300.9211874074	0	1031.115	-1030.54074074074	-1643.12592592593
44300.921187581	0	1030.545	-1030.22962962963	-1641.66666666667
44300.9211877662	0	1030.234	-1030.20740740741	-1640.02962962963
44300.9211879514	0	1030.212	-1030.4	-1638.33333333333
44300.921188125	0	1030.405	-1030.68148148148	-1636.48148148148
44300.9211883102	0	1030.686	-1030.94814814815	-1634.74074074074
44300.9211884954	0	1030.953	-1031.2962962963	-1632.88148148148
44300.921188669	0	1031.301	-1031.64444444444	-1630.97037037037
44300.9211888542	0	1031.649	-1031.94074074074	-1629.14814814815
44300.9211890278	0	1031.945	-1032.2962962963	-1627.13333333333
44300.921189213	0	1032.301	-1032.55555555555	-1625.14814814815
44300.9211893866	0	1032.56	-1032.82222222222	-1622.97037037037
44300.9211895718	0	1032.827	-1032.9037037037	-1620.67407407407
44300.9211897569	0	1032.908	-1032.86666666667	-1618.51851851852
44300.9211899306	0	1032.871	-1032.74814814815	-1616.13333333333
44300.9211901157	0	1032.752	-1032.64444444444	-1613.82962962963
44300.9211902894	0	1032.648	-1032.6	-1611.3037037037
44300.9211904745	0	1032.604	-1032.64444444444	-1608.72592592593
44300.9211906597	0	1032.648	-1032.67407407407	-1606.4
44300.9211908333	0	1032.678	-1032.72592592593	-1603.95555555556
44300.9211910185	0	1032.73	-1032.9037037037	-1601.60740740741
44300.9211911921	0	1032.908	-1033.05925925926	-1599.13333333333
44300.9211913773	0	1033.064	-1033.20740740741	-1596.62962962963
44300.9211915625	0	1033.212	-1033.20740740741	-1594.20740740741
44300.9211917361	0	1033.212	-1033.14814814815	-1591.57037037037
44300.9211919213	0	1033.153	-1033.1037037037	-1589.0962962963
44300.9211921065	0	1033.109	-1032.95555555555	-1586.42222222222
44300.9211922801	0	1032.961	-1032.81481481481	-1583.94814814815
44300.9211924653	0	1032.82	-1032.62962962963	-1581.22222222222
44300.9211926389	0	1032.635	-1032.43703703704	-1578.40740740741
44300.9211928241	0	1032.442	-1032.28148148148	-1575.68888888889
44300.9211930093	0	1032.286	-1032.16296296296	-1572.70370370371
44300.9211931829	0	1032.167	-1032.16296296296	-1570.01481481482
44300.9211933681	0	1032.167	-1032.19259259259	-1567.13333333333
44300.9211935417	0	1032.197	-1032.45925925926	-1564.37777777778
44300.9211937268	0	1032.464	-1032.87407407407	-1561.87407407408
44300.9211939005	0	1032.879	-1033.5037037037	-1559.2962962963
44300.9211940856	0	1033.509	-1034.27407407407	-1556.66666666667
44300.9211942708	0	1034.279	-1035.14814814815	-1554.38518518519
44300.9211944444	0	1035.153	-1036.18518518518	-1551.95555555556
44300.9211946296	0	1036.19	-1037.00740740741	-1549.63703703704
44300.9211948032	0	1037.012	-1037.64444444444	-1547.10370370371
44300.9211949884	0	1037.649	-1037.91111111111	-1544.80740740741
44300.9211951736	0	1037.916	-1038	-1542.50370370371
44300.9211953472	0	1038.005	-1037.99259259259	-1540.39259259259
44300.9211955324	0	1037.998	-1037.98518518518	-1538.4
44300.9211957176	0	1037.991	-1038.00740740741	-1536.38518518519
44300.9211958912	0	1038.013	-1038.05185185185	-1534.52592592593
44300.9211960764	0	1038.057	-1038.31851851852	-1532.57777777778
44300.92119625	0	1038.324	-1038.74074074074	-1530.64444444445
44300.9211964352	0	1038.746	-1039.12592592593	-1528.84444444445
44300.9211966204	0	1039.131	-1039.43703703704	-1527.25185185185
44300.921196794	0	1039.442	-1039.73333333333	-1525.79259259259
44300.9211969792	0	1039.738	-1040	-1524.37037037037
44300.9211971528	0	1040.005	-1040.25185185185	-1522.87407407408
44300.921197338	0	1040.257	-1040.45925925926	-1521.46666666667
44300.9211975116	0	1040.464	-1040.54074074074	-1520.02962962963
44300.9211976968	0	1040.545	-1040.62222222222	-1518.68888888889
44300.9211978819	0	1040.626	-1040.60740740741	-1517.58518518519
44300.9211980556	0	1040.611	-1040.53333333333	-1516.54814814815
44300.9211982407	0	1040.537	-1040.44444444444	-1515.63703703704
44300.9211984259	0	1040.448	-1040.44444444444	-1514.6962962963
44300.9211985995	0	1040.448	-1040.59259259259	-1513.87407407408
44300.9211987847	0	1040.596	-1040.78518518518	-1513.05185185185
44300.9211989583	0	1040.789	-1041.04444444444	-1512.24444444445
44300.9211991435	0	1041.048	-1041.22222222222	-1511.57777777778
44300.9211993287	0	1041.226	-1041.42222222222	-1511
44300.9211995023	0	1041.426	-1041.58518518518	-1510.64444444445
44300.9211996875	0	1041.589	-1041.82962962963	-1510.2
44300.9211998611	0	1041.833	-1042.04444444444	-1509.79259259259
44300.9212000463	0	1042.048	-1042.21481481481	-1509.4962962963
44300.9212002199	0	1042.218	-1042.37037037037	-1509.25925925926
44300.9212004051	0	1042.374	-1042.48148148148	-1509.13333333334
44300.9212005903	0	1042.485	-1042.53333333333	-1509.02222222222
44300.9212007639	0	1042.537	-1042.54814814815	-1509.01481481482
44300.9212009491	0	1042.552	-1042.56296296296	-1509.00740740741
44300.9212011343	0	1042.567	-1042.58518518518	-1509.03703703704
44300.9212013079	0	1042.589	-1042.63703703704	-1509.11851851852
44300.9212014931	0	1042.641	-1042.7037037037	-1509.27407407408
44300.9212016667	0	1042.708	-1042.75555555555	-1509.53333333334
44300.9212018519	0	1042.76	-1042.76296296296	-1509.86666666667
44300.921202037	0	1042.767	-1042.68148148148	-1510.21481481482
44300.9212022107	0	1042.686	-1042.41481481481	-1510.63703703704
44300.9212023958	0	1042.419	-1042.08148148148	-1511.08148148148
44300.9212025694	0	1042.086	-1041.65925925926	-1511.54814814815
44300.9212027546	0	1041.664	-1041.24444444444	-1512.03703703704
44300.9212029282	0	1041.249	-1040.68148148148	-1512.77037037037
44300.9212031134	0	1040.686	-1039.99259259259	-1513.60740740741
44300.9212032986	0	1039.997	-1038.97777777778	-1514.6
44300.9212034722	0	1038.982	-1037.67407407407	-1515.75555555556
44300.9212036574	0	1037.678	-1036.17037037037	-1516.97037037037
44300.9212038426	0	1036.174	-1034.40740740741	-1518.34814814815
44300.9212040162	0	1034.411	-1032.82222222222	-1519.74814814815
44300.9212042014	0	1032.826	-1031.23703703704	-1521.32592592593
44300.921204375	0	1031.241	-1029.78518518518	-1523.03703703704
44300.9212045602	0	1029.789	-1028.5037037037	-1524.86666666667
44300.9212047338	0	1028.508	-1027.33333333333	-1527.17037037037
44300.921204919	0	1027.338	-1026.34814814815	-1529.53333333334
44300.9212051042	0	1026.353	-1025.14074074074	-1532.34074074074
44300.9212052778	0	1025.146	-1023.79259259259	-1535.50370370371
44300.921205463	0	1023.798	-1022.65185185185	-1538.4
44300.9212056366	0	1022.657	-1021.34074074074	-1541.62222222222
44300.9212058218	0	1021.346	-1020.05925925926	-1545.28888888889
44300.9212060069	0	1020.065	-1018.9037037037	-1549.06666666667
44300.9212061806	0	1018.909	-1017.87407407407	-1553.42222222222
44300.9212063657	0	1017.879	-1017.02222222222	-1557.55555555556
44300.9212065509	0	1017.027	-1016.37777777778	-1562.05925925926
44300.9212067245	0	1016.383	-1016.02222222222	-1566.45925925926
44300.9212069097	0	1016.027	-1015.95555555555	-1571.22222222222
44300.9212070833	0	1015.96	-1015.94814814815	-1576.22962962963
44300.9212072685	0	1015.953	-1015.72592592592	-1581.06666666667
44300.9212074421	0	1015.731	-1015.31851851852	-1586.41481481482
44300.9212076273	0	1015.324	-1014.62222222222	-1591.78518518519
44300.9212078125	0	1014.628	-1013.33333333333	-1597.08888888889
44300.9212079861	0	1013.339	-1011.51851851852	-1602.78518518519
44300.9212081713	0	1011.524	-1009.74074074074	-1608.19259259259
44300.9212083449	0	1009.746	-1007.88888888889	-1614.14074074074
44300.9212085301	0	1007.894	-1006.22222222222	-1620.27407407408
44300.9212087153	0	1006.227	-1004.96296296296	-1626.0962962963
44300.9212088889	0	1004.968	-1003.88148148148	-1632.47407407408
44300.9212090741	0	1003.887	-1002.97777777778	-1638.56296296297
44300.9212092477	0	1002.983	-1002.12592592592	-1645.17777777778
44300.9212094329	0	1002.131	-1001.47407407407	-1651.99259259259
44300.9212096181	0	1001.479	-1000.97037037037	-1658.37777777778
44300.9212097917	0	1000.975	-1000.6962962963	-1665.4
44300.9212099768	0	1000.701	-1000.56296296296	-1672.22962962963
44300.921210162	0	1000.568	-1000.34074074074	-1679.62962962963
44300.9212103356	0	1000.346	-1000.14814814815	-1687.05925925926
44300.9212105208	0	1000.153	-999.792592592592	-1694.31851851852
44300.9212106944	0	999.796999999999	-999.377777777777	-1702.00740740741
44300.9212108796	0	999.381999999999	-998.755555555554	-1709.1925925926
44300.9212110532	0	998.759999999999	-998.059259259258	-1716.65925925926
44300.9212112384	0	998.063999999999	-997.607407407406	-1724.05925925926
44300.9212114236	0	997.611999999999	-997.474074074073	-1730.97777777778
44300.9212115972	0	997.478999999999	-997.392592592592	-1738.91111111111
44300.9212117824	0	997.397999999999	-997.614814814814	-1746.10370370371
44300.921211956	0	997.619999999999	-997.985185185184	-1753.34814814815
44300.9212121412	0	997.989999999999	-998.688888888888	-1760.75555555556
44300.9212123264	0	998.693999999999	-999.703703703703	-1768.68148148148
44300.9212125	0	999.708999999999	-1000.94074074074	-1775.7925925926
44300.9212126852	0	1000.946	-1002.27407407407	-1783.28148148148
44300.9212128588	0	1002.279	-1003.56296296296	-1791.55555555556
44300.921213044	0	1003.568	-1004.6	-1800.20740740741
44300.9212132292	0	1004.605	-1005.16296296296	-1808.43703703704
44300.9212134028	0	1005.168	-1005.27407407407	-1817.26666666667
44300.921213588	0	1005.279	-1005.19259259259	-1825.5925925926
44300.9212137731	0	1005.198	-1004.94814814815	-1834.57037037037
44300.9212139468	0	1004.954	-1004.91851851852	-1843.38518518519
44300.9212141319	0	1004.924	-1005.23703703704	-1850.72592592593
44300.9212143056	0	1005.243	-1005.98518518518	-1858.08148148148
44300.9212144907	0	1005.991	-1007.11111111111	-1863.40740740741
44300.9212146759	0	1007.117	-1009.27407407407	-1870.33333333334
44300.9212148495	0	1009.28	-1011.7037037037	-1876.98518518519
44300.9212150347	0	1011.71	-1014.62222222222	-1883.63703703704
44300.9212152083	0	1014.629	-1017.85185185185	-1890.22962962963
44300.9212153935	0	1017.859	-1020.97777777778	-1896.18518518519
44300.9212155787	0	1020.985	-1024.3037037037	-1902.58518518519
44300.9212157523	0	1024.311	-1027.28148148148	-1908.64444444445
44300.9212159375	0	1027.289	-1030.47407407407	-1915.00740740741
44300.9212161111	0	1030.482	-1033.68148148148	-1921.53333333334
44300.9212162963	0	1033.689	-1036.8	-1928.06666666667
44300.9212164699	0	1036.808	-1039.8	-1934.05925925926
44300.9212166551	0	1039.808	-1042.68148148148	-1940.5925925926
44300.9212168403	0	1042.689	-1044.84444444444	-1946.90370370371
44300.9212170139	0	1044.852	-1046.86666666667	-1953.43703703704
44300.9212171991	0	1046.874	-1048.91111111111	-1959.70370370371
44300.9212173727	0	1048.918	-1051.24444444444	-1966.2
44300.9212175579	0	1051.251	-1053.8962962963	-1972.68148148148
44300.9212177431	0	1053.903	-1056.64444444444	-1978.68888888889
44300.9212179167	0	1056.651	-1059.32592592592	-1985.08148148148
44300.9212181019	0	1059.332	-1061.62962962963	-1990.90370370371
44300.9212182755	0	1061.636	-1063.93333333333	-1997.44444444445
44300.9212184607	0	1063.94	-1065.6962962963	-2003.74814814815
44300.9212186458	0	1065.703	-1067.37777777778	-2009.6
44300.9212188194	0	1067.384	-1069.37037037037	-2015.91111111111
44300.9212190046	0	1069.377	-1071.2962962963	-2022
44300.9212191782	0	1071.303	-1073.42962962963	-2028.6
44300.9212193634	0	1073.436	-1075.31111111111	-2034.74074074074
44300.9212195486	0	1075.317	-1077.13333333333	-2041.43703703704
44300.9212197222	0	1077.139	-1078.68148148148	-2048.0962962963
44300.9212199074	0	1078.687	-1079.86666666667	-2054.13333333334
44300.921220081	0	1079.872	-1081.26666666667	-2060.64444444445
44300.9212202662	0	1081.272	-1082.8962962963	-2066.57777777778
44300.9212204514	0	1082.902	-1084.65185185185	-2073.06666666667
44300.921220625	0	1084.658	-1086.74074074074	-2079.6
44300.9212208102	0	1086.747	-1089.2	-2085.88888888889
44300.9212209954	0	1089.206	-1092.15555555555	-2092.45185185186
44300.921221169	0	1092.162	-1095.37037037037	-2098.76296296297
44300.9212213542	0	1095.377	-1098.46666666667	-2104.62222222223
44300.9212215278	0	1098.473	-1101.99259259259	-2110.94814814815
44300.921221713	0	1101.999	-1105.2	-2117.04444444445
44300.9212218866	0	1105.206	-1108.22962962963	-2123.91851851852
44300.9212220718	0	1108.236	-1110.27407407407	-2130.34814814815
44300.9212222569	0	1110.28	-1111.79259259259	-2137.01481481482
44300.9212224306	0	1111.799	-1113.14074074074	-2143.83703703704
44300.9212226157	0	1113.147	-1114.48148148148	-2149.88888888889
44300.9212227894	0	1114.488	-1116.34814814815	-2156.71851851852
44300.9212229745	0	1116.355	-1118.4	-2163.00740740741
44300.9212231597	0	1118.407	-1120.71111111111	-2169.85185185185
44300.9212233333	0	1120.718	-1123.03703703704	-2176.43703703704
44300.9212235185	0	1123.044	-1125.33333333333	-2182.98518518519
44300.9212237037	0	1125.34	-1127.66666666667	-2190.04444444445
44300.9212238773	0	1127.673	-1130.17777777778	-2197.14814814815
44300.9212240625	0	1130.184	-1132.65925925926	-2203.45925925926
44300.9212242361	0	1132.665	-1135.63703703704	-2210.3925925926
44300.9212244213	0	1135.643	-1139.02222222222	-2217.02222222223
44300.9212246065	0	1139.028	-1142.86666666667	-2224.08148148148
44300.9212247801	0	1142.872	-1146.51111111111	-2230.04444444445
44300.9212249653	0	1146.516	-1150.17037037037	-2235.88888888889
44300.9212251389	0	1150.175	-1154.65185185185	-2242.41481481482
44300.9212253241	0	1154.656	-1158.93333333333	-2248.44444444445
44300.9212254977	0	1158.937	-1163.66666666667	-2255.04444444445
44300.9212256829	0	1163.67	-1168.51111111111	-2261.51111111111
44300.9212258681	0	1168.514	-1173.86666666667	-2268.64444444445
44300.9212260417	0	1173.87	-1179.37777777778	-2276.25925925926
44300.9212262268	0	1179.381	-1184.72592592592	-2283.45925925926
44300.9212264005	0	1184.729	-1190.46666666667	-2291.15555555556
44300.9212265856	0	1190.47	-1195.74814814815	-2298.5925925926
44300.9212267708	0	1195.751	-1201.01481481481	-2306.56296296297
44300.9212269444	0	1201.018	-1205.68148148148	-2313.90370370371
44300.9212271296	0	1205.685	-1209.12592592592	-2320.02222222223
44300.9212273032	0	1209.129	-1212.91851851852	-2326.35555555556
44300.9212274884	0	1212.922	-1216.67407407407	-2332.35555555556
44300.9212276736	0	1216.678	-1221.06666666667	-2338.68888888889
44300.9212278472	0	1221.071	-1225.60740740741	-2345.11851851852
44300.9212280324	0	1225.612	-1229.87407407407	-2351.45185185186
44300.921228206	0	1229.879	-1234.32592592592	-2358.36296296297
44300.9212283912	0	1234.331	-1238.62222222222	-2365.05185185186
44300.9212285764	0	1238.627	-1243.26666666667	-2372.16296296297
44300.92122875	0	1243.271	-1248.17777777778	-2379.54074074074
44300.9212289352	0	1248.182	-1252.88888888889	-2386.47407407408
44300.9212291088	0	1252.893	-1258.0962962963	-2393.92592592593
44300.921229294	0	1258.1	-1263.13333333333	-2400.87407407408
44300.9212294792	0	1263.137	-1268.34074074074	-2408.14814814815
44300.9212296528	0	1268.344	-1273.76296296296	-2415.15555555556
44300.921229838	0	1273.766	-1278.97037037037	-2421.54074074074
44300.9212300116	0	1278.973	-1284.71851851852	-2428.02222222223
44300.9212301968	0	1284.721	-1290.46666666667	-2434.34814814815
44300.9212303819	0	1290.469	-1296.39259259259	-2441.11111111111
44300.9212305556	0	1296.395	-1302.37777777778	-2448.34814814815
44300.9212307407	0	1302.38	-1308.1037037037	-2455.25185185186
44300.9212309144	0	1308.106	-1314.22222222222	-2462.54074074074
44300.9212310995	0	1314.225	-1320	-2469.24444444445
44300.9212312847	0	1320.003	-1325.77777777778	-2476.3925925926
44300.9212314583	0	1325.781	-1331.49629629629	-2483.63703703704
44300.9212316435	0	1331.5	-1336.8962962963	-2490.43703703704
44300.9212318287	0	1336.9	-1342	-2497.35555555556
44300.9212320023	0	1342.004	-1346.4	-2503.62962962963
44300.9212321875	0	1346.404	-1350.05185185185	-2509.11851851852
44300.9212323611	0	1350.056	-1353.8962962963	-2515.03703703704
44300.9212325463	0	1353.9	-1357.98518518518	-2520.63703703704
44300.9212327199	0	1357.989	-1362.91111111111	-2526.74074074074
44300.9212329051	0	1362.915	-1368.1037037037	-2532.62962962963
44300.9212330903	0	1368.108	-1373.66666666667	-2539.1925925926
44300.9212332639	0	1373.671	-1379.28888888889	-2545.65925925926
44300.9212334491	0	1379.293	-1384.6962962963	-2551.9925925926
44300.9212336227	0	1384.7	-1390.28148148148	-2558.65925925926
44300.9212338079	0	1390.285	-1395.51851851852	-2564.9925925926
44300.9212339931	0	1395.522	-1401.00740740741	-2571.74814814815
44300.9212341667	0	1401.011	-1406.25185185185	-2578.35555555556
44300.9212343519	0	1406.255	-1410.5037037037	-2584.11851851852
44300.9212345255	0	1410.507	-1414.42222222222	-2590.11851851852
44300.9212347107	0	1414.426	-1417.91851851852	-2596.14814814815
44300.9212348958	0	1417.922	-1420.85185185185	-2601.85185185185
44300.9212350694	0	1420.855	-1423.48148148148	-2608.08148148148
44300.9212352546	0	1423.485	-1425.4962962963	-2613.83703703704
44300.9212354398	0	1425.5	-1427.11111111111	-2620.24444444445
44300.921235625	0	1427.115	-1427.75555555555	-2624.42222222223
44300.9212357986	0	1427.759	-1428.27407407407	-2630.51851851852
44300.9212359838	0	1428.278	-1428.48888888889	-2637.08148148148
44300.9212361574	0	1428.493	-1428.48888888889	-2643.42962962963
44300.921236331	0	1428.493	-1428.35555555555	-2650.07407407408
44300.9212365162	0	1428.36	-1428.25185185185	-2656.27407407408
44300.9212367014	0	1428.256	-1428.14814814815	-2662.68888888889
44300.921236875	0	1428.152	-1427.93333333333	-2669.07407407408
44300.9212370602	0	1427.937	-1427.71851851852	-2675.01481481482
44300.9212372338	0	1427.722	-1427.24444444444	-2681.45925925926
44300.921237419	0	1427.248	-1426.59259259259	-2687.66666666667
44300.9212376042	0	1426.596	-1425.97777777778	-2693.34074074074
44300.9212377778	0	1425.981	-1425.61481481481	-2699.21481481482
44300.921237963	0	1425.618	-1425.45925925926	-2704.4962962963
44300.9212381366	0	1425.462	-1425.44444444444	-2709.94074074074
44300.9212383218	0	1425.447	-1425.68888888889	-2714.88148148148
44300.9212385069	0	1425.691	-1426.22962962963	-2719.97777777778
44300.9212386806	0	1426.232	-1427.06666666667	-2724.93333333334
44300.9212388657	0	1427.069	-1428.06666666667	-2729.34814814815
44300.9212390394	0	1428.069	-1429.28888888889	-2733.83703703704
44300.9212392245	0	1429.291	-1430.57777777778	-2738.2962962963
44300.9212394097	0	1430.58	-1431.7037037037	-2742.22222222223
44300.9212395833	0	1431.706	-1432.58518518518	-2746.11111111111
44300.9212397685	0	1432.587	-1433.26666666667	-2749.2962962963
44300.9212399421	0	1433.268	-1433.64444444444	-2752.33333333334
44300.9212401273	0	1433.646	-1433.91111111111	-2755.16296296297
44300.9212403125	0	1433.913	-1434.11111111111	-2758.1925925926
44300.9212404861	0	1434.113	-1434.3037037037	-2761.14074074074
44300.9212406713	0	1434.306	-1434.32592592592	-2763.77777777778
44300.9212408449	0	1434.328	-1434.35555555555	-2766.56296296297
44300.9212410301	0	1434.358	-1434.35555555555	-2769.04444444445
44300.9212412153	0	1434.358	-1434.25185185185	-2771.58518518519
44300.9212413889	0	1434.254	-1434.15555555555	-2774.11851851852
44300.9212415741	0	1434.158	-1434.03703703704	-2776.36296296297
44300.9212417477	0	1434.039	-1433.94074074074	-2778.65185185185
44300.9212419329	0	1433.943	-1433.91851851852	-2780.7925925926
44300.9212421181	0	1433.921	-1433.94814814815	-2782.94074074074
44300.9212422917	0	1433.951	-1434.08148148148	-2785
44300.9212424768	0	1434.084	-1434.37777777778	-2786.92592592593
44300.9212426505	0	1434.38	-1434.7037037037	-2788.84444444445
44300.9212428356	0	1434.706	-1435.17037037037	-2790.66666666667
44300.9212430208	0	1435.173	-1435.66666666667	-2792.60740740741
44300.9212431944	0	1435.669	-1436.17777777778	-2794.34074074074
44300.9212433796	0	1436.18	-1436.79259259259	-2795.91111111111
44300.9212435532	0	1436.795	-1437.41481481481	-2797.58518518519
44300.9212437384	0	1437.417	-1437.8962962963	-2799.08148148148
44300.9212439236	0	1437.898	-1438.27407407407	-2800.54074074074
44300.9212440972	0	1438.276	-1438.45925925926	-2801.80740740741
44300.9212442824	0	1438.461	-1438.58518518518	-2802.85185185185
44300.921244456	0	1438.587	-1438.63703703704	-2803.91111111111
44300.9212446412	0	1438.639	-1438.65925925926	-2804.78518518519
44300.9212448264	0	1438.661	-1438.66666666667	-2805.58518518519
44300.921245	0	1438.668	-1438.71111111111	-2806.27407407408
44300.9212451852	0	1438.712	-1438.7037037037	-2806.84444444445
44300.9212453704	0	1438.705	-1438.62962962963	-2807.32592592593
44300.921245544	0	1438.631	-1438.59259259259	-2807.72592592593
44300.9212457292	0	1438.594	-1438.57037037037	-2807.9925925926
44300.9212459028	0	1438.572	-1438.57037037037	-2808.14814814815
44300.921246088	0	1438.572	-1438.57777777778	-2808.2
44300.9212462616	0	1438.579	-1438.57777777778	-2808.16296296297
44300.9212464468	0	1438.579	-1438.58518518518	-2808.06666666667
44300.9212466319	0	1438.586	-1438.6	-2807.92592592593
44300.9212468056	0	1438.601	-1438.62222222222	-2807.73333333334
44300.9212469907	0	1438.623	-1438.63703703704	-2807.50370370371
44300.9212471644	0	1438.638	-1438.65925925926	-2807.20740740741
44300.9212473495	0	1438.66	-1438.65925925926	-2806.81481481482
44300.9212475347	0	1438.66	-1438.46666666667	-2806.31851851852
44300.9212477083	0	1438.467	-1437.97777777778	-2805.82222222223
44300.9212478935	0	1437.978	-1437.21481481481	-2805.28148148148
44300.9212480671	0	1437.215	-1436.15555555555	-2804.61481481482
44300.9212482523	0	1436.156	-1435.01481481481	-2803.84444444445
44300.9212484375	0	1435.015	-1433.78518518518	-2802.85185185185
44300.9212486111	0	1433.785	-1432.73333333333	-2801.70370370371
44300.9212487963	0	1432.733	-1432.05925925926	-2800.57777777778
44300.9212489699	0	1432.059	-1431.38518518518	-2799.20740740741
44300.9212491551	0	1431.385	-1430.89629629629	-2797.6962962963
44300.9212493287	0	1430.896	-1430.4	-2796.05185185185
44300.9212495139	0	1430.4	-1429.91111111111	-2794.11851851852
44300.9212496991	0	1429.911	-1429.48888888889	-2792.08888888889
44300.9212498727	0	1429.489	-1429	-2789.91111111111
44300.9212500579	0	1429	-1428.5037037037	-2787.88148148148
44300.9212502431	0	1428.504	-1428.18518518518	-2785.8
44300.9212504167	0	1428.185	-1428.12592592592	-2783.6962962963
44300.9212506019	0	1428.126	-1428.17777777778	-2781.65925925926
44300.9212507755	0	1428.178	-1428.49629629629	-2779.56296296297
44300.9212509607	0	1428.497	-1429.06666666667	-2777.61481481482
44300.9212511343	0	1429.067	-1429.71111111111	-2775.86666666667
44300.9212513194	0	1429.711	-1430.33333333333	-2774.11851851852
44300.9212515046	0	1430.333	-1430.97777777778	-2772.63703703704
44300.9212516782	0	1430.977	-1431.56296296296	-2771.36296296297
44300.9212518634	0	1431.562	-1431.85185185185	-2770.43703703704
44300.9212520486	0	1431.851	-1431.95555555555	-2769.62222222223
44300.9212522222	0	1431.955	-1431.99259259259	-2768.9925925926
44300.9212524074	0	1431.992	-1431.93333333333	-2768.73333333334
44300.921252581	0	1431.933	-1431.76296296296	-2768.70370370371
44300.9212527662	0	1431.763	-1431.53333333333	-2768.84444444445
44300.9212529514	0	1431.533	-1431.28888888889	-2769.23703703704
44300.921253125	0	1431.289	-1431.19259259259	-2769.80740740741
44300.9212533102	0	1431.193	-1431.19259259259	-2770.6
44300.9212534838	0	1431.193	-1431.26666666666	-2771.57037037037
44300.921253669	0	1431.267	-1431.33333333333	-2772.6962962963
44300.9212538426	0	1431.334	-1431.34814814815	-2774.22222222223
44300.9212540278	0	1431.349	-1431.39259259259	-2775.92592592593
44300.921254213	0	1431.393	-1431.31111111111	-2777.66666666667
44300.9212543866	0	1431.312	-1431.17777777778	-2779.75555555556
44300.9212545718	0	1431.179	-1431.08888888889	-2782.02222222223
44300.9212547569	0	1431.09	-1430.97037037037	-2784.32592592593
44300.9212549306	0	1430.971	-1430.94074074074	-2786.8962962963
44300.9212551157	0	1430.941	-1430.98518518518	-2789.46666666667
44300.9212552894	0	1430.985	-1431.15555555555	-2792.54814814815
44300.9212554745	0	1431.155	-1431.31851851852	-2795.5925925926
44300.9212556482	0	1431.318	-1431.42222222222	-2798.43703703704
44300.9212558333	0	1431.422	-1431.64444444444	-2801.56296296297
44300.9212560185	0	1431.644	-1432.08148148148	-2804.42222222223
44300.9212561921	0	1432.081	-1432.6	-2807.36296296297
44300.9212563773	0	1432.6	-1433.11851851852	-2810.22222222223
44300.9212565625	0	1433.119	-1434	-2813.46666666667
44300.9212567361	0	1434	-1434.78518518518	-2816.74074074074
44300.9212569213	0	1434.785	-1435.18518518518	-2819.8
44300.9212570949	0	1435.185	-1435.11851851852	-2823.16296296297
44300.9212572801	0	1435.118	-1434.67407407407	-2826.68148148149
44300.9212574653	0	1434.674	-1433.91111111111	-2830.2
44300.9212576389	0	1433.911	-1433.08148148148	-2834.03703703704
44300.9212578241	0	1433.081	-1432.37037037037	-2837.72592592593
44300.9212579977	0	1432.37	-1431.75555555555	-2841.60740740741
44300.9212581829	0	1431.755	-1431.28888888889	-2845.42222222223
44300.9212583565	0	1431.288	-1431.05925925926	-2849.70370370371
44300.9212585417	0	1431.058	-1431.02962962963	-2854.05925925926
44300.9212587268	0	1431.028	-1431.17777777778	-2858.16296296297
44300.9212589005	0	1431.176	-1431.44444444444	-2862.54814814815
44300.9212590856	0	1431.443	-1431.85185185185	-2866.7925925926
44300.9212592593	0	1431.85	-1432.14074074074	-2871.3925925926
44300.9212594444	0	1432.139	-1432.35555555555	-2876.06666666667
44300.9212596296	0	1432.354	-1432.49629629629	-2880.45185185186
44300.9212598032	0	1432.495	-1432.62962962963	-2885.45925925926
44300.9212599884	0	1432.628	-1432.77037037037	-2890.72592592593
44300.9212601736	0	1432.769	-1433.02962962963	-2895.70370370371
44300.9212603472	0	1433.028	-1433.28888888889	-2901.14074074074
44300.9212605324	0	1433.287	-1433.58518518518	-2906.18518518519
44300.921260706	0	1433.583	-1433.97037037037	-2911.66666666667
44300.9212608912	0	1433.968	-1434.29629629629	-2917.31851851852
44300.9212610764	0	1434.294	-1434.4	-2922.56296296297
44300.92126125	0	1434.398	-1434.62222222222	-2928.20740740741
44300.9212614352	0	1434.62	-1434.77037037037	-2933.21481481482
44300.9212616088	0	1434.768	-1435	-2938.78518518519
44300.921261794	0	1434.998	-1435.29629629629	-2943.90370370371
44300.9212619676	0	1435.294	-1436	-2949.28888888889
44300.9212621528	0	1435.998	-1437.45925925926	-2954.4962962963
44300.921262338	0	1437.457	-1439.33333333333	-2959.42222222223
44300.9212625116	0	1439.331	-1441.73333333333	-2964.85925925926
44300.9212626968	0	1441.731	-1444.57037037037	-2970.41481481482
44300.9212628819	0	1444.568	-1447.22962962963	-2975.56296296297
44300.9212630556	0	1447.227	-1449.82962962963	-2980.73333333334
44300.9212632407	0	1449.827	-1451.76296296296	-2985.21481481482
44300.9212634144	0	1451.76	-1453.72592592592	-2989.45925925926
44300.9212635995	0	1453.723	-1455.7037037037	-2993.61481481482
44300.9212637847	0	1455.701	-1457.8	-2997.51111111111
44300.9212639583	0	1457.797	-1460.41481481481	-3001.61481481482
44300.9212641435	0	1460.412	-1463.12592592592	-3005.45925925926
44300.9212643171	0	1463.123	-1466.25925925926	-3009.95555555556
44300.9212645023	0	1466.256	-1468.88888888889	-3014.43703703704
44300.9212646759	0	1468.886	-1471.68148148148	-3019.55555555556
44300.9212648611	0	1471.679	-1474.2	-3025.1925925926
44300.9212650463	0	1474.198	-1475.75555555555	-3030.43703703704
44300.9212652199	0	1475.754	-1476.82222222222	-3035.85925925926
44300.9212654051	0	1476.821	-1477.12592592592	-3040.45185185186
44300.9212655787	0	1477.125	-1477.34814814815	-3045.14074074074
44300.9212657639	0	1477.347	-1477.48148148148	-3049.57037037037
44300.9212659491	0	1477.48	-1477.57037037037	-3053.71851851852
44300.9212661227	0	1477.569	-1477.55555555555	-3058.05925925926
44300.9212663079	0	1477.554	-1477.57037037037	-3061.94074074074
44300.9212664931	0	1477.569	-1477.74814814815	-3066.22222222223
44300.9212666667	0	1477.747	-1478.02962962963	-3070.60740740741
44300.9212668519	0	1478.028	-1478.43703703704	-3074.63703703704
44300.9212670255	0	1478.435	-1479.03703703704	-3078.62222222223
44300.9212672107	0	1479.035	-1479.81481481481	-3082.25925925926
44300.9212673843	0	1479.813	-1480.74814814815	-3086.23703703704
44300.9212675694	0	1480.746	-1481.99259259259	-3090.22962962963
44300.9212677546	0	1481.99	-1483.28148148148	-3094.08888888889
44300.9212679282	0	1483.279	-1484.45925925926	-3098.13333333334
44300.9212681134	0	1484.457	-1485.55555555555	-3101.94814814815
44300.921268287	0	1485.553	-1487.05925925926	-3105.86666666667
44300.9212684722	0	1487.057	-1488.89629629629	-3110.01481481482
44300.9212686574	0	1488.894	-1490.78518518518	-3113.83703703704
44300.921268831	0	1490.783	-1492.77777777778	-3117.85185185185
44300.9212690162	0	1492.776	-1495.19259259259	-3121.74814814815
44300.9212692014	0	1495.191	-1497.59259259259	-3125.3925925926
44300.921269375	0	1497.591	-1500.28148148148	-3129.25185185185
44300.9212695602	0	1500.28	-1502.92592592592	-3133.11851851852
44300.9212697338	0	1502.924	-1505.94074074074	-3137.31851851852
44300.921269919	0	1505.939	-1509.15555555555	-3141.73333333334
44300.9212700926	0	1509.154	-1512.45925925926	-3146.14074074074
44300.9212702778	0	1512.458	-1515.88148148148	-3150.75555555556
44300.921270463	0	1515.88	-1518.77037037037	-3155.11111111111
44300.9212706366	0	1518.769	-1521.42222222222	-3159.57777777778
44300.9212708218	0	1521.421	-1523.49629629629	-3163.61481481482
44300.9212709954	0	1523.495	-1525.28888888889	-3167.38518518519
44300.9212711806	0	1525.288	-1527.05185185185	-3171.20740740741
44300.9212713657	0	1527.051	-1528.59259259259	-3174.46666666667
44300.9212715394	0	1528.592	-1530.34814814815	-3177.73333333334
44300.9212717245	0	1530.348	-1532.34074074074	-3180.74074074074
44300.9212718982	0	1532.341	-1534.8962962963	-3183.88888888889
44300.9212720833	0	1534.897	-1537.58518518518	-3187.05185185185
44300.9212722685	0	1537.586	-1540.04444444444	-3190.24444444445
44300.9212724421	0	1540.045	-1542.08148148148	-3193.82222222222
44300.9212726273	0	1542.082	-1543.22222222222	-3197.16296296297
44300.9212728009	0	1543.223	-1543.58518518518	-3200.22962962963
44300.9212729861	0	1543.586	-1543.37037037037	-3203.46666666667
44300.9212731713	0	1543.371	-1542.45185185185	-3206.43703703704
44300.9212733449	0	1542.452	-1541.1037037037	-3209.33333333334
44300.9212735301	0	1541.104	-1539.36296296296	-3212.35555555556
44300.9212737037	0	1539.363	-1537.41481481481	-3215.05185185185
44300.9212738889	0	1537.415	-1535.31851851852	-3217.97777777778
44300.9212740741	0	1535.319	-1533.34074074074	-3220.91111111111
44300.9212742477	0	1533.341	-1531.27407407407	-3224.05185185185
44300.9212744329	0	1531.274	-1529.60740740741	-3226.9925925926
44300.9212746065	0	1529.607	-1527.96296296296	-3230.01481481482
44300.9212747917	0	1527.963	-1526.58518518518	-3233.04444444445
44300.9212749768	0	1526.585	-1525.42222222222	-3235.93333333334
44300.9212751505	0	1525.422	-1524.22962962963	-3238.86666666667
44300.9212753356	0	1524.229	-1523.11851851852	-3241.27407407408
44300.9212755093	0	1523.118	-1522.24444444444	-3243.73333333334
44300.9212756944	0	1522.244	-1521.33333333333	-3245.80740740741
44300.9212758796	0	1521.333	-1520.7037037037	-3247.42222222223
44300.9212760532	0	1520.703	-1520.37777777778	-3248.85925925926
44300.9212762384	0	1520.377	-1520.27407407407	-3250.18518518519
44300.921276412	0	1520.273	-1520.34814814815	-3251.63703703704
44300.9212765972	0	1520.347	-1520.62222222222	-3253.02962962963
44300.9212767824	0	1520.621	-1521.11851851852	-3254.35555555556
44300.921276956	0	1521.117	-1521.7037037037	-3255.87407407408
44300.9212771412	0	1521.702	-1522.35555555555	-3257.17037037037
44300.9212773148	0	1522.354	-1523.4	-3258.97037037037
44300.9212775	0	1523.398	-1524.53333333333	-3260.94814814815
44300.9212776852	0	1524.531	-1525.47407407407	-3262.95555555556
44300.9212778588	0	1525.472	-1526.31111111111	-3265.23703703704
44300.921278044	0	1526.309	-1526.92592592592	-3267.50370370371
44300.9212782176	0	1526.924	-1527.21481481481	-3269.94814814815
44300.9212784028	0	1527.213	-1527.28148148148	-3272.2
44300.921278588	0	1527.28	-1527.23703703704	-3274.34074074074
44300.9212787616	0	1527.236	-1527.3037037037	-3276.80740740741
44300.9212789468	0	1527.303	-1527.65185185185	-3279.27407407408
44300.9212791204	0	1527.651	-1528.1037037037	-3281.6
44300.9212793056	0	1528.103	-1528.67407407407	-3284.45925925926
44300.9212794907	0	1528.673	-1529.18518518518	-3287.23703703704
44300.9212796644	0	1529.184	-1529.53333333333	-3290.46666666667
44300.9212798495	0	1529.532	-1529.68148148148	-3293.71111111111
44300.9212800231	0	1529.68	-1529.79259259259	-3297.28148148148
44300.9212802083	0	1529.791	-1529.80740740741	-3301.32592592593
44300.9212803935	0	1529.806	-1529.81481481481	-3305.0962962963
44300.9212805671	0	1529.813	-1530.07407407407	-3309.24444444445
44300.9212807523	0	1530.072	-1530.7037037037	-3313.54074074074
44300.9212809259	0	1530.702	-1531.77037037037	-3317.37037037037
44300.9212811111	0	1531.769	-1533.1037037037	-3321.4
44300.9212812963	0	1533.102	-1534.38518518518	-3325.13333333334
44300.9212814699	0	1534.383	-1535.73333333333	-3328.95555555556
44300.9212816551	0	1535.731	-1537.3037037037	-3332.6
44300.9212818287	0	1537.301	-1539.06666666667	-3336.21481481482
44300.9212820139	0	1539.064	-1541.24444444444	-3340.07407407408
44300.9212821991	0	1541.242	-1543.51111111111	-3343.80740740741
44300.9212823727	0	1543.509	-1545.99259259259	-3347.85925925926
44300.9212825579	0	1545.99	-1548.34814814815	-3351.84444444445
44300.9212827315	0	1548.346	-1550.71851851852	-3356.31111111111
44300.9212829167	0	1550.716	-1552.88148148148	-3360.81481481482
44300.9212831019	0	1552.879	-1555.02962962963	-3365.33333333334
44300.9212832755	0	1555.027	-1557.58518518518	-3370.51851851852
44300.9212834607	0	1557.583	-1560.28888888889	-3375.96296296297
44300.9212836343	0	1560.287	-1563.21481481481	-3381.17777777778
44300.9212838194	0	1563.213	-1566.77777777778	-3386.70370370371
44300.9212840046	0	1566.776	-1570.44444444444	-3391.4
44300.9212841782	0	1570.443	-1575.09629629629	-3396.25925925926
44300.9212843634	0	1575.095	-1579.54814814815	-3400.93333333334
44300.921284537	0	1579.547	-1583.51851851852	-3405.48148148148
44300.9212847222	0	1583.517	-1586.73333333333	-3409.50370370371
44300.9212849074	0	1586.732	-1589.4	-3413.28888888889
44300.921285081	0	1589.399	-1592.06666666667	-3417.36296296297
44300.9212852662	0	1592.066	-1594.53333333333	-3421.36296296297
44300.9212854398	0	1594.533	-1597.4962962963	-3426.37777777778
44300.921285625	0	1597.496	-1600.6962962963	-3431.77777777778
44300.9212858102	0	1600.696	-1603.71851851852	-3437.10370370371
44300.9212859838	0	1603.718	-1606.8962962963	-3442.79259259259
44300.921286169	0	1606.896	-1609.98518518518	-3448.34814814815
44300.9212863426	0	1609.985	-1613.11851851852	-3454.43703703704
44300.9212865278	0	1613.118	-1616.34814814815	-3460.43703703704
44300.921286713	0	1616.348	-1619.31111111111	-3466.0962962963
44300.9212868866	0	1619.311	-1622.46666666667	-3472.05185185185
44300.9212870718	0	1622.467	-1625.35555555555	-3477.72592592593
44300.9212872454	0	1625.356	-1628.13333333333	-3483.73333333334
44300.9212874306	0	1628.134	-1630.52592592593	-3489.53333333334
44300.9212876157	0	1630.527	-1632.76296296296	-3494.90370370371
44300.9212877894	0	1632.764	-1635.37777777778	-3500.62222222223
44300.9212879745	0	1635.379	-1638.16296296296	-3506.12592592593
44300.9212881482	0	1638.164	-1641.5037037037	-3511.91111111111
44300.9212883333	0	1641.505	-1645.11111111111	-3517.72592592593
44300.9212885185	0	1645.112	-1648.5037037037	-3523.20740740741
44300.9212886921	0	1648.505	-1652.24444444444	-3529.16296296297
44300.9212888773	0	1652.246	-1655.86666666667	-3534.5925925926
44300.9212890509	0	1655.868	-1660.12592592593	-3540.45185185185
44300.9212892361	0	1660.127	-1664.74074074074	-3546.46666666667
44300.9212894213	0	1664.742	-1669.45925925926	-3552.20740740741
44300.9212895949	0	1669.461	-1674.76296296296	-3558.4
44300.9212897801	0	1674.765	-1679.64444444444	-3564.15555555556
44300.9212899537	0	1679.646	-1684.48888888889	-3570.08888888889
44300.9212901389	0	1684.49	-1688.72592592592	-3575.6962962963
44300.9212903241	0	1688.727	-1692.20740740741	-3580.75555555556
44300.9212904977	0	1692.208	-1695.96296296296	-3586.16296296297
44300.9212906829	0	1695.964	-1699.37037037037	-3590.47407407408
44300.9212908681	0	1699.371	-1703.27407407407	-3594.95555555556
44300.9212910417	0	1703.275	-1707.45185185185	-3599.74814814815
44300.9212912268	0	1707.453	-1711.47407407407	-3604.54814814815
44300.9212914005	0	1711.475	-1715.78518518518	-3609.98518518519
44300.9212915856	0	1715.786	-1719.42222222222	-3614.78518518519
44300.9212917593	0	1719.423	-1723.36296296296	-3620.24444444445
44300.9212919444	0	1723.364	-1726.83703703704	-3625.9925925926
44300.9212921296	0	1726.838	-1729.44444444444	-3631.42222222222
44300.9212923032	0	1729.445	-1731.00740740741	-3637.42222222222
44300.9212924884	0	1731.008	-1731.37777777778	-3642.8962962963
44300.9212926736	0	1731.378	-1731.05925925926	-3648.76296296297
44300.9212928472	0	1731.059	-1729.94074074074	-3654.53333333334
44300.9212930324	0	1729.94	-1728.43703703704	-3659.91851851852
44300.921293206	0	1728.436	-1727.00740740741	-3665.53333333334
44300.9212933912	0	1727.006	-1725.54074074074	-3670.78518518519
44300.9212935764	0	1725.539	-1723.55555555555	-3676.45185185185
44300.92129375	0	1723.554	-1721.19259259259	-3682.08148148148
44300.9212939352	0	1721.191	-1718.76296296296	-3687.16296296297
44300.9212941088	0	1718.761	-1716.05925925926	-3692.40740740741
44300.921294294	0	1716.057	-1713.54074074074	-3696.97777777778
44300.9212944676	0	1713.538	-1711.25185185185	-3701.42222222222
44300.9212946528	0	1711.249	-1709.22962962963	-3705.82222222222
44300.921294838	0	1709.227	-1707.62222222222	-3709.88148148148
44300.9212950116	0	1707.62	-1706.3037037037	-3714.2
44300.9212951968	0	1706.301	-1705.54074074074	-3718.17777777778
44300.9212953819	0	1705.538	-1705.06666666667	-3722.46666666667
44300.9212955556	0	1705.064	-1704.82962962963	-3726.82222222222
44300.9212957407	0	1704.827	-1704.58518518518	-3730.77037037037
44300.9212959144	0	1704.583	-1704.34814814815	-3735.00740740741
44300.9212960995	0	1704.346	-1704.31851851852	-3738.85185185185
44300.9212962731	0	1704.316	-1704.43703703704	-3742.97037037037
44300.9212964583	0	1704.435	-1704.65185185185	-3746.98518518519
44300.9212966435	0	1704.65	-1704.94814814815	-3750.65925925926
44300.9212968171	0	1704.946	-1705.37777777778	-3754.56296296297
44300.9212970023	0	1705.376	-1705.77037037037	-3758.22222222222
44300.9212971759	0	1705.769	-1706.25185185185	-3762.03703703704
44300.9212973611	0	1706.25	-1706.79259259259	-3765.83703703704
44300.9212975463	0	1706.791	-1707.28148148148	-3769.32592592593
44300.9212977199	0	1707.28	-1707.73333333333	-3773.12592592593
44300.9212979051	0	1707.732	-1708.1037037037	-3776.62962962963
44300.9212980903	0	1708.102	-1708.34814814815	-3780.42962962963
44300.9212982639	0	1708.346	-1708.51111111111	-3784.21481481482
44300.9212984491	0	1708.509	-1708.53333333333	-3787.81481481482
44300.9212986227	0	1708.531	-1708.45925925926	-3791.47407407408
44300.9212988079	0	1708.457	-1708.26666666667	-3794.90370370371
44300.9212989931	0	1708.264	-1707.83703703704	-3798.35555555556
44300.9212991667	0	1707.834	-1707.20740740741	-3801.68148148148
44300.9212993519	0	1707.204	-1706.36296296296	-3804.65925925926
44300.9212995255	0	1706.36	-1705.33333333333	-3807.86666666667
44300.9212997107	0	1705.33	-1704.52592592593	-3810.6962962963
44300.9212998843	0	1704.523	-1703.68888888889	-3813.78518518519
44300.9213000694	0	1703.686	-1703.03703703704	-3816.51851851852
44300.9213002546	0	1703.034	-1702.71111111111	-3819.01481481482
44300.9213004282	0	1702.708	-1702.48148148148	-3821.47407407408
44300.9213006134	0	1702.478	-1702.38518518518	-3823.53333333334
44300.921300787	0	1702.382	-1702.26666666667	-3825.5925925926
44300.9213009722	0	1702.263	-1702.11851851852	-3827.57037037037
44300.9213011574	0	1702.115	-1702.04444444444	-3829.33333333334
44300.921301331	0	1702.041	-1701.9037037037	-3831.21481481482
44300.9213015162	0	1701.9	-1701.80740740741	-3832.97777777778
44300.9213017014	0	1701.804	-1701.78518518518	-3834.88148148148
44300.921301875	0	1701.782	-1701.85185185185	-3836.8
44300.9213020602	0	1701.849	-1701.97037037037	-3838.65185185185
44300.9213022338	0	1701.968	-1702.15555555555	-3840.58518518519
44300.921302419	0	1702.153	-1702.31111111111	-3842.52592592593
44300.9213026042	0	1702.309	-1702.42222222222	-3844.57777777778
44300.9213027778	0	1702.42	-1702.45925925926	-3846.57037037037
44300.921302963	0	1702.457	-1702.45925925926	-3848.46666666667
44300.9213031366	0	1702.457	-1702.2	-3850.43703703704
44300.9213033218	0	1702.198	-1701.71111111111	-3852.46666666667
44300.9213035069	0	1701.709	-1700.74074074074	-3854.82962962963
44300.9213036806	0	1700.739	-1699.54814814815	-3857.21481481482
44300.9213038657	0	1699.546	-1698.48148148148	-3859.40740740741
44300.9213040394	0	1698.479	-1697.32592592593	-3861.80740740741
44300.9213042245	0	1697.323	-1696.31851851852	-3864.16296296297
44300.9213043982	0	1696.316	-1695.38518518518	-3866.55555555556
44300.9213045833	0	1695.383	-1694.88888888889	-3868.94074074074
44300.9213047685	0	1694.887	-1694.68148148148	-3871.28148148148
44300.9213049537	0	1694.68	-1694.53333333333	-3873.78518518519
44300.9213051273	0	1694.532	-1694.43703703704	-3876.38518518519
44300.9213053009	0	1694.436	-1694.4962962963	-3878.8962962963
44300.9213054861	0	1694.495	-1694.54814814815	-3881.66666666667
44300.9213056713	0	1694.547	-1694.4962962963	-3884.2962962963
44300.9213058449	0	1694.495	-1694.37037037037	-3887.38518518519
44300.9213060301	0	1694.369	-1694.06666666667	-3890.41481481482
44300.9213062037	0	1694.065	-1693.55555555556	-3893.62962962963
44300.9213063889	0	1693.554	-1692.85925925926	-3897.17777777778
44300.9213065741	0	1692.858	-1692.34074074074	-3900.6962962963
44300.9213067477	0	1692.339	-1691.82222222222	-3904.53333333334
44300.9213069329	0	1691.82	-1691.43703703704	-3908.51851851852
44300.9213071065	0	1691.435	-1691.13333333333	-3912.22962962963
44300.9213072917	0	1691.131	-1690.91851851852	-3916.40740740741
44300.9213074768	0	1690.916	-1690.88148148148	-3920.46666666667
44300.9213076505	0	1690.879	-1690.95555555556	-3924.82962962963
44300.9213078356	0	1690.953	-1691.33333333333	-3929.38518518519
44300.9213080093	0	1691.331	-1691.97037037037	-3933.23703703704
44300.9213081944	0	1691.968	-1692.5037037037	-3937.65185185186
44300.9213083796	0	1692.501	-1692.91111111111	-3942.06666666667
44300.9213085532	0	1692.908	-1693.2	-3947.24444444445
44300.9213087384	0	1693.197	-1693.58518518518	-3952.16296296297
44300.921308912	0	1693.582	-1693.78518518518	-3957.80740740741
44300.9213090972	0	1693.782	-1693.94074074074	-3963.6962962963
44300.9213092824	0	1693.938	-1693.94814814815	-3969.36296296297
44300.921309456	0	1693.945	-1693.88888888889	-3975.35555555556
44300.9213096412	0	1693.886	-1693.86666666667	-3980.92592592593
44300.9213098148	0	1693.864	-1693.91851851852	-3986.55555555556
44300.92131	0	1693.916	-1694.01481481481	-3992.14814814815
44300.9213101852	0	1694.012	-1694.00740740741	-3997.54074074074
44300.9213103588	0	1694.005	-1694.21481481481	-4003.31851851852
44300.921310544	0	1694.212	-1694.40740740741	-4008.93333333334
44300.9213107292	0	1694.405	-1694.8	-4015.13333333334
44300.9213109028	0	1694.798	-1695.32592592593	-4021.35555555556
44300.921311088	0	1695.324	-1695.68888888889	-4027.18518518519
44300.9213112616	0	1695.687	-1695.98518518518	-4033.1925925926
44300.9213114468	0	1695.983	-1696.21481481481	-4038.7925925926
44300.9213116204	0	1696.213	-1696.65925925926	-4044.70370370371
44300.9213118056	0	1696.657	-1697.07407407407	-4050.57037037037
44300.9213119907	0	1697.072	-1697.6962962963	-4056.1925925926
44300.9213121644	0	1697.694	-1698.36296296296	-4062.11851851852
44300.9213123495	0	1698.361	-1699.37037037037	-4067.90370370371
44300.9213125231	0	1699.368	-1700.52592592593	-4074.32592592593
44300.9213127083	0	1700.524	-1701.68888888889	-4080.4962962963
44300.9213128935	0	1701.687	-1702.85185185185	-4086.5925925926
44300.9213130671	0	1702.85	-1703.80740740741	-4093.13333333334
44300.9213132523	0	1703.806	-1704.78518518518	-4099.77037037037
44300.9213134259	0	1704.784	-1705.74814814815	-4106.12592592593
44300.9213136111	0	1705.747	-1706.78518518518	-4112.7925925926
44300.9213137963	0	1706.784	-1707.85185185185	-4119.23703703704
44300.9213139699	0	1707.851	-1709.37037037037	-4125.88148148149
44300.9213141551	0	1709.37	-1711.33333333333	-4132.51851851852
44300.9213143287	0	1711.333	-1713.28148148148	-4138.76296296297
44300.9213145139	0	1713.281	-1715.56296296296	-4145.37037037037
44300.9213146991	0	1715.562	-1717.60740740741	-4151.6962962963
44300.9213148727	0	1717.606	-1718.93333333333	-4158.28888888889
44300.9213150579	0	1718.932	-1719.45185185185	-4164.2962962963
44300.9213152431	0	1719.451	-1719.44444444444	-4170.57037037037
44300.9213154167	0	1719.444	-1719.15555555556	-4176.74814814815
44300.9213156019	0	1719.155	-1718.91851851852	-4182.66666666667
44300.9213157755	0	1718.918	-1718.98518518518	-4189.23703703704
44300.9213159607	0	1718.985	-1719.73333333333	-4195.78518518519
44300.9213161458	0	1719.733	-1721.31851851852	-4201.93333333334
44300.9213163194	0	1721.318	-1723.65925925926	-4208.61481481482
44300.9213165046	0	1723.659	-1725.8962962963	-4214.87407407408
44300.9213166782	0	1725.896	-1728.06666666667	-4221.44444444445
44300.9213168634	0	1728.066	-1729.94814814815	-4228.68888888889
44300.9213170486	0	1729.947	-1731.34814814815	-4235.6
44300.9213172222	0	1731.347	-1732.59259259259	-4242.7925925926
44300.9213174074	0	1732.591	-1733.8	-4249.47407407408
44300.921317581	0	1733.798	-1735.64444444444	-4256.87407407408
44300.9213177662	0	1735.642	-1737.4962962963	-4264.11851851852
44300.9213179514	0	1737.494	-1739.21481481481	-4270.81481481482
44300.921318125	0	1739.213	-1741.56296296296	-4277.87407407408
44300.9213183102	0	1741.561	-1744.16296296296	-4284.2
44300.9213184838	0	1744.161	-1747.48148148148	-4290.55555555556
44300.921318669	0	1747.48	-1751.44444444444	-4296.51111111111
44300.9213188542	0	1751.443	-1755.87407407407	-4302.48148148148
44300.9213190278	0	1755.873	-1761.1037037037	-4309.03703703704
44300.921319213	0	1761.103	-1765.82962962963	-4315.4
44300.9213193866	0	1765.829	-1770.22222222222	-4322.08888888889
44300.9213195718	0	1770.222	-1773.8	-4328.77777777778
44300.9213197454	0	1773.8	-1776.25925925926	-4335.66666666667
44300.9213199306	0	1776.259	-1777.47407407407	-4343.61481481482
44300.9213201157	0	1777.474	-1777.77777777778	-4351.00740740741
44300.9213202894	0	1777.778	-1777.93333333333	-4358.17037037037
44300.9213204745	0	1777.934	-1778.36296296296	-4364.91111111111
44300.9213206482	0	1778.364	-1778.98518518518	-4371.06666666667
44300.9213208333	0	1778.986	-1780.03703703704	-4377.36296296297
44300.9213210185	0	1780.038	-1781.73333333333	-4383.34074074074
44300.9213211921	0	1781.734	-1784.34814814815	-4389.68888888889
44300.9213213773	0	1784.349	-1787.41481481481	-4396.00740740741
44300.9213215625	0	1787.416	-1790.48148148148	-4401.64444444445
44300.9213217361	0	1790.483	-1794.08888888889	-4407.48888888889
44300.9213219213	0	1794.09	-1797.85185185185	-4413.11111111112
44300.9213220949	0	1797.853	-1802.44444444444	-4419.14074074074
44300.9213222801	0	1802.446	-1807.05925925926	-4425.08888888889
44300.9213224537	0	1807.061	-1811.33333333333	-4430.74814814815
44300.9213226389	0	1811.335	-1815.71111111111	-4436.82222222223
44300.9213228241	0	1815.713	-1819.77777777778	-4442.60740740741
44300.9213229977	0	1819.78	-1823.99259259259	-4448.78518518519
44300.9213231829	0	1823.995	-1828.01481481481	-4455.08148148149
44300.9213233565	0	1828.017	-1831.59259259259	-4460.8962962963
44300.9213235417	0	1831.595	-1834.8	-4466.98518518519
44300.9213237268	0	1834.802	-1837.65925925926	-4472.6962962963
44300.9213239005	0	1837.661	-1840.6	-4478.71111111111
44300.9213240856	0	1840.602	-1843.42962962963	-4484.38518518519
44300.9213242593	0	1843.432	-1846.58518518518	-4490.40740740741
44300.9213244444	0	1846.588	-1849.94814814815	-4496.25925925926
44300.9213246296	0	1849.951	-1853.51111111111	-4501.65185185186
44300.9213248032	0	1853.514	-1857.71111111111	-4507.48888888889
44300.9213249884	0	1857.714	-1862.42222222222	-4513.61481481482
44300.9213251736	0	1862.425	-1867.37777777778	-4519.51111111111
44300.9213253472	0	1867.381	-1872.91111111111	-4525.72592592593
44300.9213255324	0	1872.914	-1878.27407407407	-4531.78518518519
44300.921325706	0	1878.277	-1883.63703703704	-4538.14814814815
44300.9213258912	0	1883.64	-1888.17037037037	-4544.04444444445
44300.9213260764	0	1888.173	-1891.81481481481	-4550.32592592593
44300.92132625	0	1891.817	-1894.34814814815	-4556.86666666667
44300.9213264352	0	1894.35	-1895.95555555555	-4562.85185185185
44300.9213266088	0	1895.957	-1897.24444444444	-4568.96296296297
44300.921326794	0	1897.246	-1898.71111111111	-4574.95555555556
44300.9213269792	0	1898.713	-1900.44444444444	-4580.57777777778
44300.9213271528	0	1900.446	-1902.95555555555	-4586.76296296297
44300.921327338	0	1902.957	-1905.62222222222	-4592.46666666667
44300.9213275116	0	1905.624	-1908.62222222222	-4598.62962962963
44300.9213276968	0	1908.624	-1911.47407407407	-4604.45925925926
44300.9213278704	0	1911.476	-1914.62222222222	-4610.62222222223
44300.9213280556	0	1914.624	-1917.65925925926	-4616.91111111112
44300.9213282407	0	1917.661	-1920.4962962963	-4622.82222222223
44300.9213284144	0	1920.498	-1923.66666666667	-4629.08888888889
44300.9213285995	0	1923.668	-1926.80740740741	-4635.38518518519
44300.9213287731	0	1926.809	-1929.76296296296	-4641.48888888889
44300.9213289583	0	1929.765	-1932.85925925926	-4648.05185185186
44300.9213291435	0	1932.861	-1935.77037037037	-4654.02222222223
44300.9213293171	0	1935.772	-1938.71111111111	-4660.28148148149
44300.9213295023	0	1938.713	-1941.34814814815	-4666.31851851852
44300.9213296875	0	1941.35	-1943.9037037037	-4672.82962962963
44300.9213298611	0	1943.906	-1946.15555555555	-4679.05925925926
44300.9213300463	0	1946.158	-1948.41481481481	-4684.91851851852
44300.9213302199	0	1948.417	-1950.85925925926	-4691.1925925926
44300.9213304051	0	1950.861	-1953.27407407407	-4697.21481481482
44300.9213305787	0	1953.276	-1955.81481481481	-4703.91851851852
44300.9213307639	0	1955.817	-1958.02962962963	-4710.63703703704
44300.9213309491	0	1958.032	-1960.25925925926	-4716.94074074075
44300.9213311227	0	1960.262	-1962.58518518518	-4723.42962962963
44300.9213313079	0	1962.588	-1965.19259259259	-4729.6962962963
44300.9213314815	0	1965.195	-1967.85185185185	-4736.25185185186
44300.9213316667	0	1967.854	-1970.80740740741	-4742.63703703704
44300.9213318519	0	1970.81	-1973.6	-4748.56296296297
44300.9213320255	0	1973.603	-1976.71111111111	-4754.97777777778
44300.9213322107	0	1976.714	-1979.80740740741	-4761.31851851852
44300.9213323843	0	1979.81	-1982.83703703704	-4767.17037037038
44300.9213325694	0	1982.84	-1986.12592592593	-4773.63703703704
44300.9213327546	0	1986.129	-1988.94814814815	-4779.60740740741
44300.9213329282	0	1988.951	-1991.57777777778	-4786.14814814815
44300.9213331134	0	1991.581	-1993.75555555555	-4792.20000000001
44300.921333287	0	1993.759	-1995.97777777778	-4798.84444444445
44300.9213334722	0	1995.981	-1998.58518518518	-4805.15555555556
44300.9213336574	0	1998.588	-2001.34074074074	-4811.04444444445
44300.921333831	0	2001.344	-2004.31111111111	-4817.44444444445
44300.9213340162	0	2004.314	-2006.91111111111	-4823.8
44300.9213341898	0	2006.914	-2009.4	-4830.65925925926
44300.921334375	0	2009.403	-2011.39259259259	-4837.37037037038
44300.9213345602	0	2011.396	-2012.87407407407	-4843.83703703704
44300.9213347338	0	2012.877	-2014.14814814815	-4850.62222222223
44300.921334919	0	2014.151	-2015.67407407407	-4857.34814814815
44300.9213350926	0	2015.677	-2017.44444444444	-4863.67407407408
44300.9213352778	0	2017.447	-2019.79259259259	-4870.42962962963
44300.921335463	0	2019.795	-2022.2	-4876.61481481482
44300.9213356366	0	2022.202	-2024.95555555555	-4883
44300.9213358218	0	2024.958	-2027.7037037037	-4889.37037037038
44300.9213359954	0	2027.706	-2030.27407407407	-4895.23703703704
44300.9213361806	0	2030.276	-2032.87407407407	-4901.51851851852
44300.9213363657	0	2032.876	-2034.99259259259	-4907.34814814815
44300.9213365394	0	2034.995	-2036.96296296296	-4913.74074074075
44300.9213367245	0	2036.965	-2038.43703703704	-4919.70370370371
44300.9213369097	0	2038.439	-2039.23703703704	-4925.92592592593
44300.9213370833	0	2039.239	-2039.73333333333	-4932.1925925926
44300.9213372685	0	2039.735	-2039.96296296296	-4937.94814814815
44300.9213374421	0	2039.965	-2040.08148148148	-4943.96296296297
44300.9213376273	0	2040.084	-2040.12592592593	-4950.18518518519
44300.9213378125	0	2040.128	-2040.11851851852	-4955.94814814815
44300.9213379861	0	2040.121	-2040.41481481481	-4962.15555555556
44300.9213381713	0	2040.417	-2041.36296296296	-4968.51851851852
44300.9213383449	0	2041.365	-2042.82222222222	-4974.40740740741
44300.9213385301	0	2042.824	-2044.31851851852	-4979.97777777778
44300.9213387037	0	2044.32	-2045.36296296296	-4985.73333333334
44300.9213388889	0	2045.364	-2045.73333333333	-4990.97037037037
44300.9213390741	0	2045.734	-2045.68148148148	-4995.74074074074
44300.9213392477	0	2045.682	-2045.21481481481	-4999.68888888889
44300.9213394329	0	2045.215	-2044.71851851852	-5002.97037037037
44300.9213396181	0	2044.719	-2044.17777777778	-5005.74814814815
44300.9213397917	0	2044.178	-2043.87407407407	-5007.83703703704
44300.9213399768	0	2043.874	-2043.77037037037	-5009.46666666667
44300.9213401505	0	2043.77	-2043.78518518518	-5010.65925925926
44300.9213403356	0	2043.785	-2043.82962962963	-5011.53333333334
44300.9213405093	0	2043.829	-2043.95555555555	-5011.98518518519
44300.9213406944	0	2043.955	-2044.22222222222	-5012.34074074074
44300.9213408796	0	2044.222	-2044.40740740741	-5012.46666666667
44300.9213410532	0	2044.407	-2044.53333333333	-5012.42222222223
44300.9213412384	0	2044.533	-2044.51851851852	-5012.35555555556
44300.9213414236	0	2044.518	-2044.25925925926	-5012.2962962963
44300.9213415972	0	2044.259	-2043.71111111111	-5012.18518518519
44300.9213417824	0	2043.711	-2043.02222222222	-5012.05185185185
44300.921341956	0	2043.022	-2042.21481481481	-5011.86666666667
44300.9213421412	0	2042.215	-2041.5037037037	-5011.66666666667
44300.9213423264	0	2041.504	-2040.82962962963	-5011.36296296297
44300.9213425	0	2040.83	-2040.31111111111	-5010.97777777778
44300.9213426852	0	2040.311	-2039.82222222222	-5010.52592592593
44300.9213428588	0	2039.822	-2039.07407407407	-5009.8
44300.921343044	0	2039.074	-2038.27407407407	-5008.80740740741
44300.9213432176	0	2038.274	-2037.4	-5007.71111111111
44300.9213434028	0	2037.4	-2036.51851851852	-5006.37777777778
44300.921343588	0	2036.519	-2035.91111111111	-5004.91111111111
44300.9213437616	0	2035.912	-2035.55555555555	-5003.08148148148
44300.9213439468	0	2035.556	-2035.42222222222	-5001.2
44300.9213441319	0	2035.423	-2035.42962962963	-4999.17777777778
44300.9213443056	0	2035.43	-2035.74814814815	-4996.94814814815
44300.9213444907	0	2035.749	-2036.53333333333	-4994.94074074074
44300.9213446644	0	2036.534	-2037.76296296296	-4992.68148148149
44300.9213448495	0	2037.764	-2039.11111111111	-4990.6
44300.9213450347	0	2039.112	-2040.45185185185	-4988.57037037037
44300.9213452083	0	2040.453	-2041.77037037037	-4986.66666666667
44300.9213453935	0	2041.772	-2042.83703703704	-4985
44300.9213455671	0	2042.839	-2043.86666666667	-4983.37777777778
44300.9213457523	0	2043.869	-2044.62962962963	-4982.12592592593
44300.9213459259	0	2044.632	-2045.13333333333	-4981
44300.9213461111	0	2045.136	-2045.20740740741	-4980.14814814815
44300.9213462963	0	2045.21	-2045.01481481481	-4979.61481481482
44300.9213464699	0	2045.017	-2044.63703703704	-4979.41481481482
44300.9213466551	0	2044.639	-2044.11851851852	-4979.51851851852
44300.9213468403	0	2044.12	-2043.51111111111	-4979.91851851852
44300.9213470139	0	2043.513	-2042.91111111111	-4980.57777777778
44300.9213471991	0	2042.913	-2042.25185185185	-4981.36296296297
44300.9213473727	0	2042.254	-2041.32592592593	-4982.54814814815
44300.9213475579	0	2041.328	-2040.42222222222	-4983.75555555556
44300.9213477315	0	2040.424	-2039.40740740741	-4985.17037037038
44300.9213479167	0	2039.409	-2038.2962962963	-4986.8
44300.9213481019	0	2038.298	-2037.31851851852	-4988.45185185186
44300.9213482755	0	2037.32	-2036.68888888889	-4990.21481481482
44300.9213484607	0	2036.69	-2036.66666666667	-4992.10370370371
44300.9213486343	0	2036.668	-2036.94814814815	-4993.97037037037
44300.9213488194	0	2036.949	-2037.39259259259	-4996.0962962963
44300.9213490046	0	2037.393	-2037.61481481481	-4998.41481481482
44300.9213491782	0	2037.615	-2037.67407407407	-5001.07407407408
44300.9213493634	0	2037.674	-2037.6	-5003.96296296297
44300.921349537	0	2037.6	-2037.43703703704	-5006.88148148149
44300.9213497222	0	2037.437	-2037.0962962963	-5010.08148148149
44300.9213499074	0	2037.096	-2036.74814814815	-5013.06666666667
44300.921350081	0	2036.748	-2036.56296296296	-5016.28888888889
44300.9213502662	0	2036.563	-2036.63703703704	-5019.54814814815
44300.9213504514	0	2036.637	-2036.91851851852	-5022.51111111112
44300.921350625	0	2036.918	-2037.03703703704	-5025.38518518519
44300.9213508102	0	2037.037	-2037.14814814815	-5028.14814814815
44300.9213509838	0	2037.148	-2037.18518518518	-5031.11851851852
44300.921351169	0	2037.185	-2037.2962962963	-5033.9925925926
44300.9213513426	0	2037.296	-2037.64444444444	-5037.17037037038
44300.9213515278	0	2037.644	-2038.11851851852	-5040.34814814815
44300.921351713	0	2038.118	-2038.86666666667	-5043.64444444445
44300.9213518866	0	2038.866	-2039.84444444444	-5047.43703703704
44300.9213520718	0	2039.844	-2040.85925925926	-5051.71111111112
44300.9213522454	0	2040.859	-2042.02222222222	-5055.71111111112
44300.9213524306	0	2042.022	-2043.67407407407	-5060.00740740741
44300.9213526157	0	2043.674	-2045.27407407407	-5064.08148148149
44300.9213527894	0	2045.274	-2047.01481481481	-5068.46666666667
44300.9213529745	0	2047.015	-2048.82962962963	-5073.17777777778
44300.9213531597	0	2048.83	-2050.57037037037	-5077.66666666667
44300.9213533333	0	2050.571	-2052.62962962963	-5082.72592592593
44300.9213535185	0	2052.63	-2055.07407407407	-5087.66666666667
44300.9213536921	0	2055.074	-2057.63703703704	-5092.42222222223
44300.9213538773	0	2057.637	-2059.97777777778	-5096.81481481482
44300.9213540625	0	2059.978	-2061.93333333333	-5101.40740740741
44300.9213542361	0	2061.934	-2063.17037037037	-5105.91851851852
44300.9213544213	0	2063.171	-2063.79259259259	-5110.05185185186
44300.9213545949	0	2063.793	-2064.31111111111	-5114.27407407408
44300.9213547801	0	2064.312	-2064.7037037037	-5118.48888888889
44300.9213549537	0	2064.705	-2065.68888888889	-5122.88148148149
44300.9213551389	0	2065.69	-2067.35555555556	-5127.95555555556
44300.9213553241	0	2067.357	-2069.28148148148	-5133.31851851852
44300.9213554977	0	2069.283	-2071.12592592593	-5139.15555555556
44300.9213556829	0	2071.127	-2072.78518518519	-5144.82962962963
44300.9213558681	0	2072.786	-2074.68888888889	-5151
44300.9213560417	0	2074.69	-2076.58518518519	-5157.25185185186
44300.9213562268	0	2076.586	-2078.45185185185	-5163.25925925926
44300.9213564005	0	2078.453	-2080.84444444444	-5169.86666666667
44300.9213565856	0	2080.846	-2083.25185185185	-5175.80740740741
44300.9213567593	0	2083.253	-2086	-5182.21481481482
44300.9213569444	0	2086.001	-2088.92592592593	-5188.58518518519
44300.9213571296	0	2088.927	-2091.74074074074	-5194.4962962963
44300.9213573032	0	2091.742	-2094.68888888889	-5200.66666666667
44300.9213574884	0	2094.69	-2097.7037037037	-5206.61481481482
44300.921357662	0	2097.705	-2100.8	-5212.05185185186
44300.9213578472	0	2100.801	-2104.22222222222	-5217.7925925926
44300.9213580324	0	2104.223	-2107.2962962963	-5223.30370370371
44300.921358206	0	2107.297	-2109.87407407407	-5229.57777777778
44300.9213583912	0	2109.875	-2111.59259259259	-5235.75555555556
44300.9213585648	0	2111.594	-2112.73333333333	-5242.24444444445
44300.92135875	0	2112.735	-2113.80740740741	-5248.8
44300.9213589352	0	2113.809	-2114.8	-5255.02962962963
44300.9213591088	0	2114.802	-2115.74814814815	-5261.61481481482
44300.921359294	0	2115.75	-2116.66666666667	-5268.13333333334
44300.9213594676	0	2116.669	-2117.82222222222	-5274.23703703704
44300.9213596528	0	2117.825	-2119.0962962963	-5280.64444444445
44300.921359838	0	2119.099	-2120.27407407407	-5286.42222222223
44300.9213600116	0	2120.277	-2121.55555555556	-5292.71111111112
44300.9213601968	0	2121.558	-2122.97037037037	-5298.80740740741
44300.9213603704	0	2122.973	-2124.45185185185	-5304.52592592593
44300.9213605556	0	2124.454	-2126.36296296296	-5310.88148148149
44300.9213607407	0	2126.365	-2128.5037037037	-5316.77037037038
44300.9213609144	0	2128.506	-2131.51111111111	-5323.04444444445
44300.9213610995	0	2131.513	-2134.84444444444	-5329.11111111112
44300.9213612731	0	2134.846	-2137.85185185185	-5334.84444444445
44300.9213614583	0	2137.853	-2140.65925925926	-5341.08148148149
44300.9213616435	0	2140.66	-2143.06666666667	-5347.06666666667
44300.9213618171	0	2143.067	-2145.28148148148	-5353.60740740741
44300.9213620023	0	2145.282	-2147.14074074074	-5359.82222222223
44300.9213621875	0	2147.141	-2148.42222222222	-5366.08148148149
44300.9213623611	0	2148.422	-2149.25185185185	-5372.88888888889
44300.9213625463	0	2149.252	-2150.11111111111	-5379.25185185186
44300.9213627199	0	2150.111	-2151.51111111111	-5385.97777777778
44300.9213629051	0	2151.511	-2153.34814814815	-5392.17777777778
44300.9213630903	0	2153.348	-2156.05925925926	-5398.80740740741
44300.9213632639	0	2156.059	-2159.42962962963	-5405.18518518519
44300.9213634491	0	2159.429	-2163.15555555556	-5410.82222222223
44300.9213636227	0	2163.155	-2167.91851851852	-5417.01481481482
44300.9213638079	0	2167.918	-2173.11111111111	-5422.94074074075
44300.9213639815	0	2173.111	-2179.22962962963	-5429.33333333334
44300.9213641667	0	2179.23	-2185.66666666667	-5435.58518518519
44300.9213643519	0	2185.667	-2191.40740740741	-5441.60740740741
44300.9213645255	0	2191.408	-2196.75555555556	-5448.23703703704
44300.9213647107	0	2196.756	-2200.4	-5454.14814814815
44300.9213648843	0	2200.4	-2202.95555555556	-5460.74074074075
44300.9213650694	0	2202.956	-2204.07407407407	-5467.40740740741
44300.9213652546	0	2204.075	-2204.2	-5473.65925925926
44300.9213654282	0	2204.201	-2204.11111111111	-5480.14814814815
44300.9213656134	0	2204.112	-2204.07407407407	-5486.8
44300.9213657986	0	2204.075	-2204.26666666667	-5493.12592592593
44300.9213659722	0	2204.268	-2204.82962962963	-5499.85185185186
44300.9213661574	0	2204.831	-2205.51111111111	-5505.90370370371
44300.921366331	0	2205.512	-2206.08148148148	-5512.47407407408
44300.9213665162	0	2206.082	-2206.34814814815	-5518.71111111112
44300.9213666898	0	2206.349	-2206.31851851852	-5525.44444444445
44300.921366875	0	2206.319	-2206.22222222222	-5532.13333333334
44300.9213670602	0	2206.223	-2205.8962962963	-5538.43703703704
44300.9213672338	0	2205.897	-2205.24444444445	-5545.17037037038
44300.921367419	0	2205.245	-2204.51851851852	-5551.85925925926
44300.9213675926	0	2204.519	-2203.77037037037	-5558.42222222223
44300.9213677778	0	2203.771	-2203.18518518519	-5565.57037037038
44300.921367963	0	2203.186	-2202.93333333333	-5572.43703703704
44300.9213681366	0	2202.934	-2202.9037037037	-5579.72592592593
44300.9213683218	0	2202.904	-2203.45185185185	-5586.55555555556
44300.9213685069	0	2203.452	-2204.71851851852	-5593.51851851852
44300.9213686806	0	2204.719	-2206.65185185185	-5600.12592592593
44300.9213688657	0	2206.652	-2208.45185185185	-5606.42222222223
44300.9213690394	0	2208.452	-2209.86666666667	-5613.01481481482
44300.9213692245	0	2209.867	-2210.52592592593	-5619.00000000001
44300.9213694097	0	2210.526	-2210.64444444445	-5624.83703703704
44300.9213695833	0	2210.645	-2210.43703703704	-5630.22222222223
44300.9213697685	0	2210.438	-2210.26666666667	-5634.70370370371
44300.9213699421	0	2210.268	-2209.98518518519	-5639.0962962963
44300.9213701273	0	2209.987	-2209.72592592593	-5642.95555555556
44300.9213703009	0	2209.728	-2209.35555555556	-5646.45185185186
44300.9213704861	0	2209.358	-2208.97777777778	-5649.58518518519
44300.9213706713	0	2208.98	-2208.74814814815	-5652.25185185186
44300.9213708449	0	2208.75	-2208.66666666667	-5654.82962962963
44300.9213710301	0	2208.669	-2208.6962962963	-5657.03703703704
44300.9213712037	0	2208.699	-2208.82222222222	-5659.08148148149
44300.9213713889	0	2208.825	-2208.97777777778	-5660.6962962963
44300.9213715741	0	2208.981	-2208.95555555556	-5661.86666666667
44300.9213717477	0	2208.959	-2208.73333333333	-5662.67407407408
44300.9213719329	0	2208.737	-2208.36296296296	-5663.11851851852
44300.9213721065	0	2208.367	-2208.04444444445	-5663.25185185186
44300.9213722917	0	2208.048	-2207.68148148148	-5663.11111111112
44300.9213724768	0	2207.685	-2207.14074074074	-5662.60740740741
44300.9213726505	0	2207.144	-2206.33333333333	-5661.72592592593
44300.9213728356	0	2206.337	-2205.37777777778	-5660.60740740741
44300.9213730093	0	2205.381	-2204.41481481482	-5659.42962962964
44300.9213731944	0	2204.418	-2203.42962962963	-5658.01481481482
44300.9213733796	0	2203.433	-2202.54814814815	-5656.60740740741
44300.9213735532	0	2202.552	-2201.59259259259	-5654.91851851852
44300.9213737384	0	2201.596	-2200.74814814815	-5653.16296296297
44300.921373912	0	2200.752	-2199.64444444445	-5651.40000000001
44300.9213740972	0	2199.648	-2198.2	-5649.62222222223
44300.9213742824	0	2198.204	-2196.78518518519	-5647.74074074075
44300.921374456	0	2196.789	-2195.3037037037	-5645.45185185186
44300.9213746412	0	2195.308	-2194.04444444445	-5642.45185185186
44300.9213748264	0	2194.049	-2193.31851851852	-5639.26666666667
44300.921375	0	2193.323	-2193.02222222222	-5635.34814814815
44300.9213751852	0	2193.027	-2192.85185185185	-5631.51851851852
44300.9213753588	0	2192.857	-2192.8962962963	-5627.37037037038
44300.921375544	0	2192.901	-2193.14814814815	-5623.48148148149
44300.9213757176	0	2193.153	-2193.70370370371	-5619.36296296297
44300.9213759028	0	2193.709	-2194.57037037037	-5615.2962962963
44300.921376088	0	2194.576	-2195.67407407408	-5611.51851851852
44300.9213762616	0	2195.68	-2196.96296296296	-5607.66666666667
44300.9213764468	0	2196.969	-2198.28888888889	-5603.88148148149
44300.9213766204	0	2198.295	-2199.2962962963	-5600.2962962963
44300.9213768056	0	2199.302	-2199.9037037037	-5596.32592592593
44300.9213769907	0	2199.909	-2200.1037037037	-5592.57037037038
44300.9213771644	0	2200.109	-2200.14074074074	-5588.88148148149
44300.9213773495	0	2200.146	-2200.11111111111	-5585.74814814815
44300.9213775231	0	2200.116	-2199.93333333333	-5582.48888888889
44300.9213777083	0	2199.938	-2199.91111111111	-5579.17777777778
44300.9213778935	0	2199.916	-2199.83703703704	-5576.15555555556
44300.9213780671	0	2199.842	-2199.87407407407	-5572.87407407408
44300.9213782523	0	2199.879	-2199.96296296296	-5569.4962962963
44300.9213784259	0	2199.968	-2200.28888888889	-5566.35555555556
44300.9213786111	0	2200.294	-2200.77777777778	-5562.91111111112
44300.9213787963	0	2200.783	-2201.25925925926	-5559.80740740741
44300.9213789699	0	2201.264	-2201.71111111111	-5556.20000000001
44300.9213791551	0	2201.716	-2202.1037037037	-5552.35555555556
44300.9213793403	0	2202.109	-2202.43703703704	-5548.75555555556
44300.9213795139	0	2202.442	-2202.84444444444	-5545.06666666667
44300.9213796991	0	2202.849	-2203.15555555556	-5541.61481481482
44300.9213798727	0	2203.16	-2203.4962962963	-5537.91851851852
44300.9213800579	0	2203.501	-2203.75555555556	-5534.52592592593
44300.9213802315	0	2203.76	-2204.0962962963	-5530.96296296297
44300.9213804167	0	2204.101	-2204.43703703704	-5527.42962962963
44300.9213806019	0	2204.442	-2204.68888888889	-5524.06666666667
44300.9213807755	0	2204.694	-2205.00740740741	-5520.54074074075
44300.9213809607	0	2205.013	-2205.24444444445	-5517.08148148149
44300.9213811458	0	2205.25	-2205.39259259259	-5514.04444444445
44300.9213813194	0	2205.398	-2205.62962962963	-5510.77777777778
44300.9213815046	0	2205.635	-2205.82222222222	-5507.82962962963
44300.9213816782	0	2205.828	-2205.87407407408	-5504.73333333334
44300.9213818634	0	2205.88	-2205.84444444445	-5501.78518518519
44300.921382037	0	2205.85	-2205.8	-5498.72592592593
44300.9213822222	0	2205.806	-2205.73333333333	-5495.85925925926
44300.9213824074	0	2205.739	-2205.6	-5493.43703703704
44300.921382581	0	2205.606	-2205.2962962963	-5490.93333333334
44300.9213827662	0	2205.302	-2204.8962962963	-5488.56296296297
44300.9213829398	0	2204.902	-2204.48148148148	-5486.3925925926
44300.921383125	0	2204.487	-2204.02962962963	-5484.31111111112
44300.9213833102	0	2204.035	-2203.62962962963	-5482.51851851852
44300.9213834838	0	2203.635	-2203.16296296296	-5480.93333333334
44300.921383669	0	2203.168	-2202.65185185185	-5479.77037037037
44300.9213838426	0	2202.657	-2202.12592592593	-5478.94814814815
44300.9213840278	0	2202.131	-2201.50370370371	-5478.3925925926
44300.921384213	0	2201.509	-2200.87407407408	-5478.13333333334
44300.9213843866	0	2200.879	-2200.14074074074	-5478.13333333334
44300.9213845718	0	2200.146	-2199.52592592593	-5478.31111111112
44300.9213847454	0	2199.531	-2198.76296296296	-5478.7925925926
44300.9213849306	0	2198.768	-2197.99259259259	-5479.61481481482
44300.9213851157	0	2197.998	-2197.34814814815	-5480.58518518519
44300.9213852894	0	2197.354	-2196.61481481482	-5481.84444444445
44300.9213854745	0	2196.621	-2195.97777777778	-5483.2962962963
44300.9213856482	0	2195.984	-2195.37777777778	-5485.17037037038
44300.9213858333	0	2195.384	-2194.82222222222	-5487.32592592593
44300.9213860185	0	2194.828	-2194.35555555556	-5489.54814814815
44300.9213861921	0	2194.361	-2193.85185185185	-5492.37037037038
44300.9213863773	0	2193.857	-2193.45185185185	-5495.34814814815
44300.9213865509	0	2193.457	-2192.95555555556	-5498.74814814815
44300.9213867361	0	2192.961	-2192.30370370371	-5502.58518518519
44300.9213869213	0	2192.309	-2191.4	-5506.6
44300.9213870949	0	2191.405	-2190.26666666667	-5511.08148148149
44300.9213872801	0	2190.272	-2189.37037037037	-5515.4
44300.9213874537	0	2189.376	-2188.37777777778	-5520.32592592593
44300.9213876389	0	2188.383	-2187.41481481482	-5525.81481481482
44300.9213878241	0	2187.42	-2186.57777777778	-5531.34074074074
44300.9213879977	0	2186.583	-2185.58518518519	-5537.41481481482
44300.9213881829	0	2185.59	-2183.74814814815	-5543.81481481482
44300.9213883681	0	2183.753	-2181.4962962963	-5549.88888888889
44300.9213885417	0	2181.501	-2178.54074074074	-5556.28148148148
44300.9213887268	0	2178.545	-2175.2962962963	-5562.10370370371
44300.9213889005	0	2175.301	-2171.6962962963	-5568.17037037037
44300.9213890856	0	2171.701	-2168.22962962963	-5574.31851851852
44300.9213892593	0	2168.234	-2165.28888888889	-5580.38518518519
44300.9213894444	0	2165.293	-2162.47407407407	-5587.01481481482
44300.9213896296	0	2162.478	-2159.83703703704	-5593.70370370371
44300.9213898032	0	2159.841	-2157.33333333333	-5601.21481481482
44300.9213899884	0	2157.337	-2154.79259259259	-5609.01481481482
44300.921390162	0	2154.796	-2152.4962962963	-5616.4
44300.9213903472	0	2152.5	-2150.05925925926	-5624.33333333334
44300.9213905324	0	2150.063	-2147.68888888889	-5632.26666666667
44300.921390706	0	2147.693	-2145.79259259259	-5640.57037037037
44300.9213908912	0	2145.797	-2144.08888888889	-5648.51851851852
44300.9213910648	0	2144.093	-2142.73333333333	-5657.1925925926
44300.92139125	0	2142.737	-2141.51111111111	-5666.08888888889
44300.9213914352	0	2141.515	-2140.51851851852	-5674.27407407408
44300.9213916088	0	2140.522	-2139.53333333333	-5683.46666666667
44300.921391794	0	2139.537	-2138.53333333333	-5693.03703703704
44300.9213919676	0	2138.537	-2137.56296296296	-5702.25925925926
44300.9213921528	0	2137.567	-2136.75555555556	-5712.08148148148
44300.921392338	0	2136.76	-2136.16296296296	-5721.48888888889
44300.9213925116	0	2136.167	-2135.38518518519	-5731.65185185186
44300.9213926968	0	2135.389	-2134.82222222222	-5741.05925925926
44300.9213928704	0	2134.826	-2134.08148148148	-5751.51111111111
44300.9213930556	0	2134.085	-2133.27407407407	-5761.50370370371
44300.9213932407	0	2133.278	-2132.68148148148	-5770.81481481482
44300.9213934144	0	2132.685	-2132.23703703704	-5780.71111111111
44300.9213935995	0	2132.241	-2132.05925925926	-5790.14074074074
44300.9213937847	0	2132.063	-2132.2962962963	-5800.17037037037
44300.9213939583	0	2132.3	-2132.71851851852	-5810.14074074074
44300.9213941435	0	2132.722	-2133.38518518519	-5819.03703703704
44300.9213943171	0	2133.389	-2134.55555555556	-5828.51851851852
44300.9213945023	0	2134.559	-2135.46666666667	-5837.92592592593
44300.9213946759	0	2135.47	-2136.18518518519	-5846.51851851852
44300.9213948611	0	2136.189	-2136.66666666667	-5855.28888888889
44300.9213950463	0	2136.67	-2136.91851851852	-5863.61481481482
44300.9213952199	0	2136.922	-2137.21481481481	-5872.70370370371
44300.9213954051	0	2137.218	-2137.48888888889	-5881.70370370371
44300.9213955787	0	2137.492	-2137.81481481481	-5890.25925925926
44300.9213957639	0	2137.818	-2138.26666666667	-5898.84444444445
44300.9213959491	0	2138.27	-2138.68148148148	-5906.84444444445
44300.9213961227	0	2138.685	-2138.97777777778	-5915.0962962963
44300.9213963079	0	2138.981	-2139.54814814815	-5923.45925925926
44300.9213964815	0	2139.551	-2140.1037037037	-5931.30370370371
44300.9213966667	0	2140.107	-2141.03703703704	-5939.60740740741
44300.9213968519	0	2141.04	-2141.76296296296	-5947.34814814815
44300.9213970255	0	2141.766	-2142.80740740741	-5954.98518518519
44300.9213972107	0	2142.81	-2144.26666666667	-5962.52592592593
44300.9213973843	0	2144.269	-2145.88148148148	-5969.68888888889
44300.9213975694	0	2145.884	-2147.68888888889	-5977.22962962963
44300.9213977546	0	2147.691	-2149.12592592593	-5984.85925925926
44300.9213979282	0	2149.128	-2149.8962962963	-5993.13333333334
44300.9213981134	0	2149.898	-2150.16296296296	-6001.5925925926
44300.921398287	0	2150.165	-2150.2962962963	-6010.16296296297
44300.9213984722	0	2150.298	-2150.05185185185	-6018.9925925926
44300.9213986574	0	2150.054	-2149.62962962963	-6026.63703703704
44300.921398831	0	2149.632	-2149.2	-6035.08888888889
44300.9213990162	0	2149.202	-2149.02962962963	-6042.62962962963
44300.9213991898	0	2149.032	-2148.97037037037	-6050.42222222223
44300.921399375	0	2148.973	-2149.5037037037	-6058.21481481482
44300.9213995602	0	2149.506	-2150.48888888889	-6065.30370370371
44300.9213997338	0	2150.491	-2151.75555555556	-6072.72592592593
44300.921399919	0	2151.758	-2153.2	-6080.00740740741
44300.9214000926	0	2153.202	-2154.67407407407	-6087.58518518519
44300.9214002778	0	2154.676	-2155.67407407407	-6095.42222222223
44300.921400463	0	2155.676	-2156.43703703704	-6103.15555555556
44300.9214006366	0	2156.439	-2157.06666666667	-6110.98518518519
44300.9214008218	0	2157.069	-2157.63703703704	-6117.97037037037
44300.9214009954	0	2157.639	-2158.27407407407	-6124.64444444445
44300.9214011806	0	2158.276	-2158.63703703704	-6131.75555555556
44300.9214013657	0	2158.639	-2159.06666666667	-6138.88888888889
44300.9214015394	0	2159.069	-2159.51851851852	-6146.6962962963
44300.9214017245	0	2159.521	-2159.91851851852	-6154.98518518519
44300.9214018982	0	2159.921	-2160.13333333333	-6162.71851851852
44300.9214020833	0	2160.136	-2160.13333333333	-6171.14074074075
44300.9214022685	0	2160.136	-2160.1037037037	-6179.4962962963
44300.9214024421	0	2160.106	-2160.14814814815	-6188.14814814815
44300.9214026273	0	2160.15	-2159.78518518518	-6196.84444444445
44300.9214028009	0	2159.787	-2158.85925925926	-6204.68148148149
44300.9214029861	0	2158.861	-2157.57037037037	-6212.4
44300.9214031713	0	2157.572	-2155.60740740741	-6219.97777777778
44300.9214033449	0	2155.609	-2153.08148148148	-6227.47407407408
44300.9214035301	0	2153.083	-2150.66666666667	-6234.5925925926
44300.9214037037	0	2150.668	-2148.42962962963	-6241.9925925926
44300.9214038889	0	2148.431	-2146.53333333333	-6249.27407407408
44300.9214040741	0	2146.535	-2145.28148148148	-6256.24444444445
44300.9214042477	0	2145.283	-2144.32592592592	-6263.65925925926
44300.9214044329	0	2144.327	-2143.56296296296	-6270.4
44300.9214046065	0	2143.564	-2142.46666666667	-6277.2962962963
44300.9214047917	0	2142.468	-2141.14814814815	-6284.01481481482
44300.9214049768	0	2141.149	-2139.79259259259	-6290.18518518519
44300.9214051505	0	2139.793	-2138.37777777778	-6296.62222222223
44300.9214053356	0	2138.378	-2137.02222222222	-6302.54074074074
44300.9214055093	0	2137.022	-2135.63703703704	-6308.82962962963
44300.9214056944	0	2135.637	-2134.37037037037	-6315.0962962963
44300.9214058796	0	2134.37	-2133.31111111111	-6321.25925925926
44300.9214060532	0	2133.311	-2132.45925925926	-6327.8962962963
44300.9214062384	0	2132.459	-2131.80740740741	-6334.17777777778
44300.921406412	0	2131.807	-2131.22962962963	-6340.7925925926
44300.9214065972	0	2131.229	-2130.85185185185	-6347.40000000001
44300.9214067824	0	2130.851	-2130.82962962963	-6353.74814814815
44300.921406956	0	2130.829	-2130.88888888889	-6360.4962962963
44300.9214071412	0	2130.888	-2131.17037037037	-6366.75555555556
44300.9214073148	0	2131.169	-2131.82222222222	-6373.74074074075
44300.9214075	0	2131.821	-2132.67407407407	-6380.62222222223
44300.9214076852	0	2132.673	-2133.40740740741	-6387.08888888889
44300.9214078588	0	2133.406	-2134.05185185185	-6394.08888888889
44300.921408044	0	2134.05	-2134.46666666667	-6400.88148148149
44300.9214082176	0	2134.465	-2134.65185185185	-6408.40740740741
44300.9214084028	0	2134.65	-2134.54074074074	-6416.33333333334
44300.921408588	0	2134.539	-2134.41481481481	-6423.76296296297
44300.9214087616	0	2134.413	-2134.25185185185	-6432.01481481482
44300.9214089468	0	2134.25	-2133.84444444444	-6439.84444444445
44300.9214091204	0	2133.843	-2133.71851851852	-6447.95555555556
44300.9214093056	0	2133.717	-2133.61481481481	-6456.46666666667
44300.9214094907	0	2133.613	-2133.65925925926	-6464.66666666667
44300.9214096644	0	2133.657	-2134.08148148148	-6473.57777777778
44300.9214098495	0	2134.079	-2134.57777777778	-6481.54814814815
44300.9214100231	0	2134.575	-2135.37777777778	-6490.02222222223
44300.9214102083	0	2135.375	-2136.05185185185	-6498.74814814815
44300.9214103935	0	2136.049	-2136.81481481481	-6506.70370370371
44300.9214105671	0	2136.812	-2137.66666666667	-6515.24444444445
44300.9214107523	0	2137.664	-2138.35555555555	-6522.42962962964
44300.9214109259	0	2138.353	-2139.39259259259	-6530.57777777778
44300.9214111111	0	2139.39	-2140.74074074074	-6538.55555555556
44300.9214112963	0	2140.738	-2142.2962962963	-6546.36296296297
44300.9214114699	0	2142.294	-2144.06666666667	-6554.31111111112
44300.9214116551	0	2144.064	-2145.88148148148	-6561.68148148149
44300.9214118287	0	2145.879	-2147.99259259259	-6570.0962962963
44300.9214120139	0	2147.99	-2150	-6578.21481481482
44300.9214121991	0	2149.997	-2151.58518518518	-6585.77037037038
44300.9214123727	0	2151.582	-2152.81481481481	-6593.80000000001
44300.9214125579	0	2152.812	-2153.73333333333	-6601.82962962964
44300.9214127315	0	2153.731	-2154.77777777778	-6610.10370370371
44300.9214129167	0	2154.775	-2155.67407407407	-6618.25185185186
44300.9214130903	0	2155.671	-2156.51851851852	-6625.85925925926
44300.9214132755	0	2156.515	-2157.71111111111	-6634.46666666667
44300.9214134606	0	2157.708	-2159.18518518518	-6642.6888888889
44300.9214136343	0	2159.182	-2160.4962962963	-6650.91851851853
44300.9214138194	0	2160.493	-2161.8962962963	-6659.14814814816
44300.9214140046	0	2161.893	-2163.52592592593	-6666.55555555556
44300.9214141782	0	2163.523	-2165.74074074074	-6674.43703703704
44300.9214143634	0	2165.738	-2167.66666666667	-6681.55555555556
44300.921414537	0	2167.664	-2170.02222222222	-6689.11851851853
44300.9214147222	0	2170.02	-2171.99259259259	-6696.18518518519
44300.9214148958	0	2171.99	-2174.08888888889	-6703.31851851853
44300.921415081	0	2174.086	-2176.40740740741	-6710.76296296297
44300.9214152662	0	2176.405	-2178.86666666667	-6717.88148148149
44300.9214154398	0	2178.864	-2181.1037037037	-6724.54074074075
44300.921415625	0	2181.101	-2183.40740740741	-6731.45185185186
44300.9214158102	0	2183.405	-2185.31851851852	-6738.13333333334
44300.9214159838	0	2185.316	-2187.3037037037	-6745.35555555556
44300.921416169	0	2187.301	-2188.7037037037	-6751.74814814816
44300.9214163426	0	2188.701	-2190.39259259259	-6758.76296296297
44300.9214165278	0	2190.39	-2192.22222222222	-6766.06666666667
44300.9214167014	0	2192.22	-2194.25925925926	-6772.94074074075
44300.9214168866	0	2194.257	-2196.41481481481	-6779.90370370371
44300.9214170718	0	2196.413	-2198.42962962963	-6786.91851851853
44300.9214172454	0	2198.428	-2200.48148148148	-6793.60740740741
44300.9214174306	0	2200.48	-2202.47407407407	-6799.96296296297
44300.9214176157	0	2202.473	-2204.18518518519	-6806.0888888889
44300.9214177894	0	2204.184	-2205.75555555556	-6813.01481481482
44300.9214179745	0	2205.754	-2207.47407407407	-6819.64444444445
44300.9214181482	0	2207.473	-2209.27407407407	-6826.60000000001
44300.9214183333	0	2209.273	-2211.25925925926	-6833.88148148149
44300.9214185185	0	2211.258	-2213.51851851852	-6840.46666666667
44300.9214186921	0	2213.517	-2216.32592592593	-6847.38518518519
44300.9214188773	0	2216.324	-2218.88148148148	-6853.7925925926
44300.9214190509	0	2218.88	-2221.77777777778	-6861.2962962963
44300.9214192361	0	2221.776	-2224.31851851852	-6869.37037037038
44300.9214194213	0	2224.317	-2226.39259259259	-6876.82222222223
44300.9214195949	0	2226.391	-2227.57037037037	-6884.82222222223
44300.9214197801	0	2227.569	-2228.44444444444	-6892.71111111112
44300.9214199537	0	2228.443	-2228.94814814815	-6901.25925925927
44300.9214201389	0	2228.947	-2229.11111111111	-6909.85185185186
44300.9214203241	0	2229.11	-2229.11111111111	-6917.68148148149
44300.9214204977	0	2229.11	-2228.96296296296	-6926.22222222223
44300.9214206829	0	2228.962	-2228.73333333333	-6934.15555555556
44300.9214208565	0	2228.732	-2228.07407407407	-6942.23703703704
44300.9214210417	0	2228.073	-2227.57777777778	-6950.46666666667
44300.9214212268	0	2227.577	-2227.28148148148	-6958.62222222223
44300.9214214005	0	2227.281	-2227.05185185185	-6967.31851851853
44300.9214215856	0	2227.051	-2226.76296296296	-6975.14814814816
44300.9214217593	0	2226.762	-2226.57037037037	-6984.07407407408
44300.9214219444	0	2226.569	-2226.44444444445	-6992.8962962963
44300.9214221296	0	2226.443	-2226.4962962963	-7001.27407407408
44300.9214223032	0	2226.495	-2226.5037037037	-7010.34814814815
44300.9214224884	0	2226.502	-2226.54074074074	-7018.65185185186
44300.921422662	0	2226.539	-2226.71851851852	-7027.73333333334
44300.9214228472	0	2226.717	-2226.94074074074	-7037.06666666667
44300.9214230324	0	2226.939	-2226.94814814815	-7045.91851851853
44300.921423206	0	2226.946	-2227.13333333333	-7055.54074074075
44300.9214233912	0	2227.131	-2227.0962962963	-7064.54074074075
44300.9214235648	0	2227.094	-2227.07407407407	-7074.0888888889
44300.92142375	0	2227.072	-2227.20740740741	-7083.58518518519
44300.9214239352	0	2227.205	-2227.56296296296	-7092.23703703704
44300.9214241088	0	2227.561	-2228.28148148148	-7101.55555555556
44300.921424294	0	2228.28	-2229.37777777778	-7110.4962962963
44300.9214244676	0	2229.376	-2230.68148148148	-7118.93333333334
44300.9214246528	0	2230.68	-2232.25925925926	-7127.42222222223
44300.9214248264	0	2232.258	-2234.2	-7135.53333333334
44300.9214250116	0	2234.199	-2236.64444444444	-7144.05185185186
44300.9214251968	0	2236.643	-2239.34074074074	-7152.46666666667
44300.9214253704	0	2239.339	-2241.94814814815	-7160.24444444445
44300.9214255556	0	2241.946	-2245.12592592593	-7168.80000000001
44300.9214257292	0	2245.124	-2248.23703703704	-7176.15555555556
44300.9214259143	0	2248.235	-2251.85185185185	-7183.74814814815
44300.9214260995	0	2251.85	-2255.43703703704	-7190.62222222223
44300.9214262731	0	2255.435	-2259.18518518519	-7197.72592592593
44300.9214264583	0	2259.183	-2262.88148148148	-7204.75555555556
44300.9214266435	0	2262.879	-2266.15555555556	-7211.62222222223
44300.9214268171	0	2266.153	-2269.08148148148	-7219.87407407408
44300.9214270023	0	2269.079	-2270.94074074074	-7228.60000000001
44300.9214271759	0	2270.938	-2271.91111111111	-7237.12592592593
44300.9214273611	0	2271.908	-2272.38518518519	-7246.02222222223
44300.9214275347	0	2272.382	-2272.68888888889	-7254.08148148149
44300.9214277199	0	2272.686	-2273.3037037037	-7261.80740740741
44300.9214279051	0	2273.301	-2274.72592592593	-7268.61481481482
44300.9214280787	0	2274.723	-2276.88888888889	-7275.68148148149
44300.9214282639	0	2276.886	-2279.84444444445	-7282.46666666667
44300.9214284375	0	2279.842	-2283.11851851852	-7288.25185185186
44300.9214286227	0	2283.116	-2287.28888888889	-7294.47407407408
44300.9214288079	0	2287.286	-2291.74074074074	-7300.43703703704
44300.9214289815	0	2291.738	-2296.97037037037	-7306.84444444445
44300.9214291667	0	2296.968	-2302.61481481482	-7313.16296296297
44300.9214293519	0	2302.612	-2308.37037037037	-7319.13333333334
44300.9214295255	0	2308.368	-2314.65925925926	-7325.20740740742
44300.9214297106	0	2314.657	-2320.46666666667	-7330.94814814816
44300.9214298843	0	2320.464	-2326.54074074074	-7337.18518518519
44300.9214300694	0	2326.538	-2332.58518518519	-7343.44444444445
44300.9214302546	0	2332.582	-2338.0962962963	-7349.47407407408
44300.9214304282	0	2338.093	-2343.34074074074	-7355.82962962964
44300.9214306134	0	2343.337	-2347.7037037037	-7361.67407407408
44300.921430787	0	2347.7	-2352.03703703704	-7367.73333333334
44300.9214309722	0	2352.033	-2355.85185185185	-7373.7925925926
44300.9214311458	0	2355.848	-2358.82962962963	-7379.65925925927
44300.921431331	0	2358.826	-2361.43703703704	-7385.62962962964
44300.9214315162	0	2361.433	-2363.54074074074	-7390.67407407408
44300.9214316898	0	2363.537	-2365.85925925926	-7395.47407407408
44300.921431875	0	2365.856	-2368.46666666667	-7400.25925925927
44300.9214320486	0	2368.463	-2371.2	-7404.73333333334
44300.9214322338	0	2371.196	-2374.62222222222	-7409.57037037038
44300.921432419	0	2374.618	-2378.41481481481	-7413.8888888889
44300.9214325926	0	2378.411	-2383.02962962963	-7418.45185185186
44300.9214327778	0	2383.026	-2388.31851851852	-7423.42962962964
44300.9214329514	0	2388.315	-2393.54814814815	-7428.27407407408
44300.9214331366	0	2393.545	-2399.54814814815	-7433.55555555557
44300.9214333218	0	2399.545	-2405.41481481481	-7438.57777777779
44300.9214334954	0	2405.412	-2411.63703703704	-7443.74814814816
44300.9214336806	0	2411.634	-2417.85185185185	-7448.95555555557
44300.9214338542	0	2417.849	-2423.48888888889	-7454.00000000001
44300.9214340394	0	2423.486	-2428.82962962963	-7459.09629629631
44300.9214342245	0	2428.827	-2433.0962962963	-7463.9851851852
44300.9214343982	0	2433.094	-2436.47407407407	-7468.80000000001
44300.9214345833	0	2436.472	-2439.13333333333	-7473.12592592594
44300.9214347569	0	2439.131	-2441.31851851852	-7477.02222222223
44300.9214349421	0	2441.316	-2443.33333333333	-7480.8888888889
44300.9214351273	0	2443.331	-2445.61481481481	-7484.80000000001
44300.9214353009	0	2445.612	-2448.02962962963	-7488.27407407409
44300.9214354861	0	2448.027	-2451.16296296296	-7491.9851851852
44300.9214356713	0	2451.16	-2454.22962962963	-7495.66666666668
44300.9214358449	0	2454.227	-2457.23703703704	-7499.44444444446
44300.9214360301	0	2457.234	-2460.31111111111	-7503.16296296297
44300.9214362037	0	2460.308	-2463.53333333333	-7507.17037037038
44300.9214363889	0	2463.53	-2466.86666666667	-7511.3925925926
44300.9214365741	0	2466.863	-2469.92592592592	-7515.44444444446
44300.9214367477	0	2469.922	-2473.35555555555	-7520.01481481483
44300.9214369329	0	2473.352	-2477.02222222222	-7524.66666666668
44300.9214371065	0	2477.019	-2480.37777777778	-7528.9925925926
44300.9214372917	0	2480.375	-2484.23703703704	-7533.77777777779
44300.9214374768	0	2484.234	-2487.99259259259	-7538.36296296297
44300.9214376505	0	2487.99	-2491.48888888889	-7543.10370370371
44300.9214378356	0	2491.486	-2494.34814814815	-7547.17777777779
44300.9214380093	0	2494.345	-2496.74814814815	-7551.2888888889
44300.9214381944	0	2496.745	-2498.64444444444	-7555.3925925926
44300.9214383681	0	2498.641	-2500.08888888889	-7559.25925925927
44300.9214385532	0	2500.085	-2501.11851851852	-7563.36296296297
44300.92143875	0	2501.115	-2501.85925925926	-7567.80740740742
44300.921438912	0	2501.856	-2502.29629629629	-7571.91111111112
44300.9214390972	0	2502.293	-2502.6	-7576.33333333334
44300.9214392824	0	2502.597	-2502.75555555555	-7580.51851851853
44300.921439456	0	2502.753	-2502.77777777778	-7584.97037037038
44300.9214396412	0	2502.775	-2502.62222222222	-7589.2888888889
44300.9214398148	0	2502.619	-2502.31851851852	-7593.26666666668
44300.92144	0	2502.315	-2501.47407407407	-7597.37777777779
44300.9214401852	0	2501.471	-2500.37777777778	-7601.25185185186
44300.9214403588	0	2500.375	-2499.1037037037	-7605.31111111112
44300.921440544	0	2499.101	-2497.99259259259	-7609.02962962964
44300.9214407176	0	2497.99	-2496.77037037037	-7613.1925925926
44300.9214409028	0	2496.768	-2495.60740740741	-7617.55555555557
44300.9214410764	0	2495.605	-2494.59259259259	-7621.67407407409
44300.9214412616	0	2494.59	-2493.32592592592	-7626.05925925927
44300.9214414468	0	2493.323	-2491.95555555555	-7629.9851851852
44300.9214416204	0	2491.953	-2490.48888888889	-7633.85185185186
44300.9214418056	0	2490.486	-2489.37037037037	-7637.17037037038
44300.9214419792	0	2489.367	-2488.63703703704	-7640.03703703705
44300.9214421643	0	2488.634	-2488.32592592592	-7642.91851851853
44300.9214423495	0	2488.323	-2488.37777777778	-7645.44444444446
44300.9214425231	0	2488.375	-2488.57777777778	-7647.55555555557
44300.9214427083	0	2488.575	-2489.06666666667	-7649.77037037038
44300.9214428819	0	2489.064	-2489.65925925926	-7651.4888888889
44300.9214430671	0	2489.657	-2490.58518518518	-7653.31111111112
44300.9214432523	0	2490.583	-2491.55555555555	-7654.83703703705
44300.9214434259	0	2491.553	-2492.74814814815	-7656.35555555557
44300.9214436111	0	2492.746	-2494.09629629629	-7657.77777777779
44300.9214437847	0	2494.094	-2495.48888888889	-7659.03703703705
44300.9214439699	0	2495.487	-2497.07407407407	-7660.35555555557
44300.9214441551	0	2497.072	-2498.60740740741	-7661.60000000001
44300.9214443287	0	2498.605	-2500.2962962963	-7662.94074074075
44300.9214445139	0	2500.294	-2501.97037037037	-7664.20740740742
44300.9214446875	0	2501.968	-2503.48148148148	-7665.24444444445
44300.9214448727	0	2503.479	-2505.14074074074	-7666.28148148149
44300.9214450579	0	2505.138	-2506.63703703704	-7667.12592592594
44300.9214452315	0	2506.634	-2507.86666666667	-7667.85185185186
44300.9214454167	0	2507.864	-2508.54074074074	-7668.31851851853
44300.9214456019	0	2508.538	-2508.64444444444	-7668.73333333334
44300.9214457755	0	2508.642	-2508.28888888889	-7669.11851851853
44300.9214459606	0	2508.286	-2507.65925925926	-7669.46666666668
44300.9214461343	0	2507.656	-2507.14814814815	-7669.68148148149
44300.9214463194	0	2507.145	-2506.62962962963	-7669.86666666668
44300.9214464931	0	2506.626	-2506.1037037037	-7670.02222222223
44300.9214466782	0	2506.1	-2505.60740740741	-7670.1851851852
44300.9214468634	0	2505.604	-2505.18518518518	-7670.35555555557
44300.921447037	0	2505.182	-2504.91851851852	-7670.54074074075
44300.9214472222	0	2504.915	-2504.83703703704	-7670.67407407409
44300.9214474074	0	2504.834	-2504.91851851852	-7670.77777777779
44300.921447581	0	2504.915	-2505.02962962963	-7670.91111111112
44300.9214477662	0	2505.026	-2504.96296296296	-7671.02962962964
44300.9214479398	0	2504.959	-2504.74814814815	-7671.16296296297
44300.921448125	0	2504.744	-2504.54074074074	-7671.25185185186
44300.9214482986	0	2504.537	-2504.31851851852	-7671.31851851853
44300.9214484838	0	2504.315	-2504.15555555555	-7671.3925925926
44300.921448669	0	2504.152	-2504.12592592592	-7671.48148148149
44300.9214488426	0	2504.122	-2504.09629629629	-7671.56296296297
44300.9214490278	0	2504.092	-2504.14074074074	-7671.63703703705
44300.921449213	0	2504.136	-2504.25185185185	-7671.69629629631
44300.9214493866	0	2504.247	-2504.31111111111	-7671.70370370371
44300.9214495718	0	2504.306	-2504.20740740741	-7671.65185185186
44300.9214497454	0	2504.202	-2503.88888888889	-7671.55555555556
44300.9214499306	0	2503.883	-2503.48148148148	-7671.43703703705
44300.9214501042	0	2503.476	-2503.0962962963	-7671.32592592593
44300.9214502894	0	2503.091	-2502.66666666667	-7671.1925925926
44300.9214504745	0	2502.661	-2502.07407407407	-7671.13333333334
44300.9214506482	0	2502.068	-2501.02962962963	-7671.08148148149
44300.9214508333	0	2501.024	-2499.71111111111	-7670.96296296297
44300.9214510069	0	2499.705	-2498.24444444444	-7670.84444444445
44300.9214511921	0	2498.238	-2496.42962962963	-7670.63703703705
44300.9214513773	0	2496.423	-2494.6	-7670.3925925926
44300.9214515509	0	2494.593	-2492.47407407407	-7670.17777777779
44300.9214517361	0	2492.467	-2490.38518518518	-7669.97037037038
44300.9214519097	0	2490.378	-2488.45185185185	-7669.73333333334
44300.9214520949	0	2488.445	-2486.54814814815	-7669.4888888889
44300.9214522801	0	2486.541	-2484.84444444444	-7669.36296296297
44300.9214524537	0	2484.837	-2482.79259259259	-7669.17037037038
44300.9214526389	0	2482.785	-2480.48148148148	-7668.83703703705
44300.9214528125	0	2480.474	-2478.20740740741	-7668.51851851853
44300.9214529977	0	2478.2	-2476.18518518518	-7668.26666666668
44300.9214531829	0	2476.178	-2474.54814814815	-7668.23703703705
44300.9214533565	0	2474.541	-2473	-7668.31111111112
44300.9214535417	0	2472.993	-2471.64444444444	-7668.52592592594
44300.9214537153	0	2471.637	-2470.6	-7668.93333333334
44300.9214539005	0	2470.593	-2469.48888888889	-7669.43703703705
44300.9214540856	0	2469.482	-2468.61481481481	-7670.02962962964
44300.9214542593	0	2468.608	-2467.61481481481	-7670.82962962964
44300.9214544444	0	2467.608	-2466.74074074074	-7671.76296296297
44300.9214546296	0	2466.734	-2465.86666666667	-7672.82222222223
44300.9214548032	0	2465.86	-2464.97777777778	-7674.21481481482
44300.9214549884	0	2464.971	-2464.28888888889	-7675.8888888889
44300.921455162	0	2464.282	-2463.59259259259	-7677.97777777779
44300.9214553472	0	2463.586	-2462.75555555555	-7680.49629629631
44300.9214555208	0	2462.749	-2461.81481481481	-7683.29629629631
44300.921455706	0	2461.808	-2460.64444444444	-7686.40000000001
44300.9214558912	0	2460.638	-2459.68148148148	-7689.51851851853
44300.9214560648	0	2459.675	-2458.80740740741	-7692.4888888889
44300.92145625	0	2458.801	-2458.11851851852	-7696.00740740742
44300.9214564236	0	2458.112	-2457.77777777778	-7699.62962962964
44300.9214566088	0	2457.771	-2457.48888888889	-7703.66666666668
44300.921456794	0	2457.482	-2457.28148148148	-7707.61481481483
44300.9214569676	0	2457.275	-2457.22222222222	-7712.00740740742
44300.9214571528	0	2457.216	-2457.14074074074	-7716.50370370371
44300.921457338	0	2457.135	-2457.14814814815	-7720.83703703705
44300.9214575116	0	2457.142	-2457.06666666666	-7725.68148148149
44300.9214576968	0	2457.061	-2456.91851851852	-7730.34814814816
44300.9214578704	0	2456.913	-2456.8	-7735.56296296297
44300.9214580556	0	2456.794	-2456.86666666666	-7740.76296296297
44300.9214582292	0	2456.861	-2456.9037037037	-7745.82962962964
44300.9214584143	0	2456.898	-2457.01481481481	-7751.42962962964
44300.9214585995	0	2457.009	-2457.34074074074	-7756.88148148149
44300.9214587731	0	2457.335	-2457.91851851852	-7762.88148148149
44300.9214589583	0	2457.913	-2458.59259259259	-7768.97037037038
44300.9214591435	0	2458.587	-2459.33333333333	-7774.7925925926
44300.9214593171	0	2459.328	-2460.08148148148	-7780.90370370371
44300.9214595023	0	2460.076	-2460.65185185185	-7786.60740740742
44300.9214596759	0	2460.646	-2461.05925925926	-7792.6888888889
44300.9214598611	0	2461.053	-2461.1037037037	-7798.72592592594
44300.9214600347	0	2461.097	-2460.80740740741	-7804.02962962964
44300.9214602199	0	2460.801	-2460.62222222222	-7809.54814814816
44300.9214604051	0	2460.616	-2460.75555555555	-7815.45185185186
44300.9214605787	0	2460.749	-2461.25925925926	-7820.98518518519
44300.9214607639	0	2461.253	-2462.18518518518	-7827.00740740742
44300.9214609375	0	2462.179	-2463.14074074074	-7832.9925925926
44300.9214611227	0	2463.135	-2463.86666666666	-7839.49629629631
44300.9214613079	0	2463.861	-2464.34814814815	-7846.07407407408
44300.9214614815	0	2464.342	-2464.54814814815	-7852.36296296297
44300.9214616667	0	2464.542	-2464.45185185185	-7859.17037037038
44300.9214618403	0	2464.446	-2464.40740740741	-7865.52592592594
44300.9214620255	0	2464.402	-2464.74074074074	-7872.35555555556
44300.9214622106	0	2464.735	-2465.57777777778	-7879.18518518519
44300.9214623843	0	2465.572	-2466.71851851852	-7885.4888888889
44300.9214625694	0	2466.713	-2468.32592592592	-7892.10370370371
44300.9214627546	0	2468.32	-2470.3037037037	-7898.33333333334
44300.9214629282	0	2470.298	-2472.73333333333	-7905.07407407408
44300.9214631134	0	2472.728	-2475.37777777778	-7911.14814814816
44300.921463287	0	2475.372	-2478.52592592592	-7917.57037037038
44300.9214634722	0	2478.52	-2481.71111111111	-7923.74074074075
44300.9214636458	0	2481.705	-2484.54814814815	-7929.71111111112
44300.921463831	0	2484.542	-2487.13333333333	-7936.30370370371
44300.9214640162	0	2487.127	-2489.17777777778	-7942.6888888889
44300.9214641898	0	2489.171	-2490.58518518518	-7948.85925925927
44300.921464375	0	2490.578	-2491.91851851852	-7955.75555555557
44300.9214645486	0	2491.911	-2493.13333333333	-7962.23703703705
44300.9214647338	0	2493.126	-2494.42222222222	-7968.93333333334
44300.921464919	0	2494.415	-2495.96296296296	-7975.66666666668
44300.9214650926	0	2495.956	-2497.78518518518	-7981.7925925926
44300.9214652778	0	2497.778	-2500.14814814815	-7988.54074074075
44300.921465463	0	2500.141	-2502.18518518518	-7994.74814814816
44300.9214656366	0	2502.178	-2503.86666666667	-8001.14814814816
44300.9214658218	0	2503.859	-2505.21481481481	-8007.37037037038
44300.9214659954	0	2505.207	-2506.14814814815	-8013.0888888889
44300.9214661806	0	2506.14	-2507.03703703704	-8019.34074074075
44300.9214663542	0	2507.029	-2508.22222222222	-8025.28148148149
44300.9214665394	0	2508.214	-2510.01481481481	-8031.62222222223
44300.9214667245	0	2510.007	-2511.88888888889	-8037.51111111112
44300.9214668982	0	2511.881	-2514.05925925926	-8044.11111111112
44300.9214670833	0	2514.051	-2515.69629629629	-8050.78518518519
44300.9214672685	0	2515.688	-2516.77037037037	-8057.05185185186
44300.9214674421	0	2516.762	-2517.44444444444	-8063.83703703705
44300.9214676273	0	2517.436	-2517.61481481481	-8070.27407407408
44300.9214678009	0	2517.606	-2517.71111111111	-8077.29629629631
44300.9214679861	0	2517.702	-2517.96296296296	-8084.35555555556
44300.9214681597	0	2517.954	-2518.34074074074	-8090.90370370371
44300.9214683449	0	2518.332	-2518.94814814815	-8097.88148148149
44300.9214685301	0	2518.939	-2519.69629629629	-8104.76296296297
44300.9214687037	0	2519.687	-2521.02962962963	-8111.1851851852
44300.9214688889	0	2521.02	-2522.7037037037	-8118.02222222223
44300.9214690625	0	2522.694	-2524.57777777778	-8124.41481481482
44300.9214692477	0	2524.568	-2526.86666666666	-8131.27407407408
44300.9214694329	0	2526.857	-2528.94074074074	-8138.1925925926
44300.9214696065	0	2528.931	-2530.24444444444	-8144.73333333334
44300.9214697917	0	2530.235	-2531.21481481481	-8151.45925925927
44300.9214699653	0	2531.205	-2532.08888888889	-8157.7925925926
44300.9214701505	0	2532.079	-2533.18518518518	-8164.48148148149
44300.9214703356	0	2533.175	-2534.25185185185	-8170.90370370371
44300.9214705093	0	2534.242	-2535.31851851852	-8177.83703703705
44300.9214706944	0	2535.309	-2535.65185185185	-8185.02962962964
44300.9214708681	0	2535.642	-2535.5037037037	-8191.7851851852
44300.9214710532	0	2535.494	-2534.89629629629	-8198.85925925927
44300.9214712384	0	2534.887	-2534.28888888889	-8205.5925925926
44300.921471412	0	2534.28	-2533.29629629629	-8212.87407407409
44300.9214715972	0	2533.287	-2532.42962962963	-8219.97777777779
44300.9214717708	0	2532.42	-2531.74814814815	-8226.92592592594
44300.921471956	0	2531.739	-2531.33333333333	-8234.06666666668
44300.9214721412	0	2531.324	-2531.02222222222	-8241.03703703705
44300.9214723148	0	2531.013	-2530.83703703703	-8248.54074074075
44300.9214725	0	2530.828	-2530.91851851852	-8256.03703703705
44300.9214726736	0	2530.909	-2531.01481481481	-8263.55555555557
44300.9214728588	0	2531.005	-2531.18518518518	-8271.6888888889
44300.921473044	0	2531.175	-2531.37037037037	-8279.45185185186
44300.9214732176	0	2531.36	-2531.57777777778	-8287.55555555557
44300.9214734028	0	2531.567	-2531.39259259259	-8295.61481481483
44300.9214735764	0	2531.382	-2531.23703703703	-8302.80000000001
44300.9214737616	0	2531.226	-2530.77777777778	-8310.51851851853
44300.9214739468	0	2530.767	-2530.18518518518	-8317.71851851853
44300.9214741204	0	2530.174	-2529.71851851852	-8326.1925925926
44300.9214743056	0	2529.707	-2529.22962962963	-8334.51851851853
44300.9214744792	0	2529.218	-2528.91851851852	-8342.83703703705
44300.9214746643	0	2528.907	-2528.51851851852	-8351.77037037038
44300.9214748495	0	2528.507	-2528.15555555555	-8360.7925925926
44300.9214750231	0	2528.144	-2528.08888888889	-8369.14814814816
44300.9214752083	0	2528.077	-2528.2	-8378.27407407409
44300.9214753819	0	2528.188	-2528.88888888889	-8386.67407407409
44300.9214755671	0	2528.877	-2530.59259259259	-8395.25185185186
44300.9214757523	0	2530.581	-2532.85925925926	-8403.46666666668
44300.9214759259	0	2532.848	-2535.11111111111	-8411.29629629631
44300.9214761111	0	2535.1	-2536.92592592592	-8419.19259259261
44300.9214762847	0	2536.915	-2538.31111111111	-8426.08148148149
44300.9214764699	0	2538.3	-2539.05185185185	-8432.88148148149
44300.9214766551	0	2539.041	-2539.25185185185	-8439.43703703705
44300.9214768287	0	2539.241	-2539.21481481481	-8444.92592592594
44300.9214770139	0	2539.204	-2539.49629629629	-8449.87407407409
44300.9214771875	0	2539.485	-2540.47407407407	-8453.90370370372
44300.9214773727	0	2540.463	-2542.61481481481	-8458.12592592594
44300.9214775579	0	2542.604	-2545.37777777778	-8462.34074074075
44300.9214777315	0	2545.367	-2548.54074074074	-8465.9851851852
44300.9214779167	0	2548.53	-2552.72592592592	-8469.77777777779
44300.9214780903	0	2552.715	-2557.02962962963	-8473.17037037038
44300.9214782755	0	2557.019	-2562.31111111111	-8476.85185185186
44300.9214784606	0	2562.3	-2567.97037037037	-8480.37777777779
44300.9214786343	0	2567.959	-2573.82962962963	-8483.55555555557
44300.9214788194	0	2573.818	-2579.76296296296	-8486.58518518519
44300.9214790046	0	2579.751	-2585.79259259259	-8489.54074074075
44300.9214791782	0	2585.781	-2592.31111111111	-8492.71111111112
44300.9214793634	0	2592.3	-2598.44444444444	-8496.02962962964
44300.921479537	0	2598.433	-2603.31111111111	-8499.10370370371
44300.9214797222	0	2603.3	-2606.86666666666	-8502.35555555557
44300.9214798958	0	2606.856	-2609.05925925926	-8505.4888888889
44300.921480081	0	2609.049	-2610.62222222222	-8508.76296296297
44300.9214802662	0	2610.612	-2611.87407407407	-8511.90370370371
44300.9214804398	0	2611.864	-2613.22962962963	-8514.45925925927
44300.921480625	0	2613.22	-2615.11111111111	-8516.7925925926
44300.9214807986	0	2615.101	-2617.02222222222	-8518.50370370371
44300.9214809838	0	2617.012	-2619.22222222222	-8520.0888888889
44300.921481169	0	2619.212	-2621.2074074074	-8521.33333333334
44300.9214813426	0	2621.197	-2623.6	-8522.70370370372
44300.9214815278	0	2623.59	-2625.79259259259	-8523.82962962964
44300.9214817014	0	2625.783	-2627.99259259259	-8525.05185185186
44300.9214818866	0	2627.983	-2630.45185185185	-8526.34814814816
44300.9214820718	0	2630.442	-2633.14814814815	-8527.54814814816
44300.9214822454	0	2633.138	-2636.28888888889	-8528.89629629631
44300.9214824306	0	2636.279	-2639.68148148148	-8530.20740740742
44300.9214826042	0	2639.672	-2642.91111111111	-8531.48148148149
44300.9214827894	0	2642.902	-2646.48888888889	-8532.90370370371
44300.9214829745	0	2646.48	-2650.12592592592	-8534.63703703705
44300.9214831482	0	2650.117	-2654.05925925926	-8536.54814814816
44300.9214833333	0	2654.05	-2658.07407407407	-8538.65185185186
44300.9214835185	0	2658.065	-2661.7037037037	-8540.76296296297
44300.9214836921	0	2661.695	-2665.36296296296	-8543.17037037038
44300.9214838773	0	2665.354	-2668.68888888889	-8545.41481481483
44300.9214840509	0	2668.68	-2672.1037037037	-8547.80000000001
44300.9214842361	0	2672.095	-2674.74074074074	-8549.91851851853
44300.9214844213	0	2674.732	-2676.7037037037	-8551.75555555557
44300.9214845949	0	2676.695	-2678.28888888889	-8553.56296296297
44300.9214847801	0	2678.28	-2679.34074074074	-8555.23703703705
44300.9214849537	0	2679.332	-2680.45185185185	-8557.00740740742
44300.9214851389	0	2680.443	-2681.68148148148	-8558.80740740742
44300.9214853125	0	2681.673	-2683.44444444444	-8560.64444444445
44300.9214854977	0	2683.436	-2685.63703703703	-8562.73333333334
44300.9214856829	0	2685.629	-2687.71851851851	-8564.54074074075
44300.9214858565	0	2687.71	-2690.11111111111	-8566.76296296297
44300.9214860417	0	2690.103	-2692.62962962963	-8569.28148148149
44300.9214862153	0	2692.622	-2695.04444444444	-8571.84444444445
44300.9214864005	0	2695.037	-2697.7037037037	-8574.81481481482
44300.9214865856	0	2697.696	-2700.06666666666	-8577.65185185186
44300.9214867593	0	2700.059	-2702.76296296296	-8580.80740740742
44300.9214869444	0	2702.755	-2705.4074074074	-8584.03703703705
44300.9214871296	0	2705.399	-2707.85925925926	-8587.00740740742
44300.9214873032	0	2707.851	-2710.62222222222	-8590.14814814816
44300.9214874884	0	2710.614	-2713.13333333333	-8593.20000000001
44300.921487662	0	2713.125	-2715.34074074074	-8596.61481481482
44300.9214878472	0	2715.332	-2717.17037037037	-8599.95555555557
44300.9214880208	0	2717.162	-2718.61481481481	-8602.84444444445
44300.921488206	0	2718.606	-2720.29629629629	-8606.22962962964
44300.9214883912	0	2720.287	-2722.34074074074	-8609.8888888889
44300.9214885648	0	2722.331	-2724.27407407407	-8613.53333333334
44300.92148875	0	2724.264	-2726.37777777777	-8617.5925925926
44300.9214889352	0	2726.368	-2728.28148148148	-8621.37037037038
44300.9214891088	0	2728.272	-2730.37777777777	-8625.37037037038
44300.921489294	0	2730.368	-2732.17037037037	-8629.46666666667
44300.9214894676	0	2732.161	-2734.05185185185	-8633.8962962963
44300.9214896528	0	2734.042	-2736.06666666666	-8638.48148148149
44300.921489838	0	2736.057	-2738.21481481481	-8642.83703703704
44300.9214900116	0	2738.205	-2740.8	-8647.55555555556
44300.9214901968	0	2740.79	-2743.51111111111	-8652.06666666667
44300.9214903704	0	2743.501	-2746.73333333333	-8656.83703703704
44300.9214905556	0	2746.723	-2750.18518518518	-8661.34074074075
44300.9214907292	0	2750.175	-2753.59259259259	-8665.60740740741
44300.9214909143	0	2753.582	-2757.2	-8669.8962962963
44300.9214910995	0	2757.189	-2760.47407407407	-8673.60740740741
44300.9214912731	0	2760.463	-2764.18518518518	-8677.54074074075
44300.9214914583	0	2764.174	-2768.25185185185	-8681.38518518519
44300.9214916319	0	2768.241	-2772.78518518518	-8684.98518518519
44300.9214918171	0	2772.774	-2777.89629629629	-8689.01481481482
44300.9214920023	0	2777.885	-2782.71851851851	-8693.07407407408
44300.9214921759	0	2782.707	-2787.85185185185	-8697.58518518519
44300.9214923611	0	2787.84	-2792.94814814814	-8702.11111111112
44300.9214925347	0	2792.936	-2797.74814814814	-8706.34814814815
44300.9214927199	0	2797.736	-2803.02962962963	-8710.93333333334
44300.9214929051	0	2803.017	-2808.12592592592	-8715.34814814815
44300.9214930787	0	2808.113	-2812.94074074074	-8719.62962962964
44300.9214932639	0	2812.928	-2816.97037037037	-8723.70370370371
44300.9214934491	0	2816.958	-2820.27407407407	-8727.15555555556
44300.9214936227	0	2820.262	-2823.6	-8730.77777777778
44300.9214938079	0	2823.588	-2826.76296296296	-8733.97037037038
44300.9214939815	0	2826.751	-2830.54814814814	-8737.57777777779
44300.9214941667	0	2830.536	-2834.85925925925	-8741.14074074075
44300.9214943403	0	2834.847	-2839.57777777777	-8744.60740740742
44300.9214945255	0	2839.566	-2845.17777777777	-8748.65925925927
44300.9214947106	0	2845.166	-2850.78518518518	-8752.66666666668
44300.9214948843	0	2850.773	-2857.22962962962	-8756.98518518519
44300.9214950694	0	2857.217	-2864.12592592592	-8761.45925925927
44300.9214952431	0	2864.113	-2870.33333333333	-8765.61481481482
44300.9214954282	0	2870.32	-2876.61481481481	-8770.02222222223
44300.9214956134	0	2876.601	-2882.02962962963	-8774.31111111112
44300.921495787	0	2882.016	-2886.82222222222	-8778.83703703704
44300.9214959722	0	2886.809	-2890.45185185185	-8783.14074074075
44300.9214961458	0	2890.439	-2893.08148148148	-8786.7925925926
44300.921496331	0	2893.069	-2895.46666666666	-8790.54814814815
44300.9214965162	0	2895.454	-2897.88148148148	-8794.24444444445
44300.9214966898	0	2897.869	-2900.82962962962	-8797.98518518519
44300.921496875	0	2900.817	-2904.34814814814	-8801.78518518519
44300.9214970486	0	2904.336	-2908.25185185185	-8805.60000000001
44300.9214972338	0	2908.24	-2913.11851851851	-8809.64444444445
44300.921497419	0	2913.107	-2918.34814814814	-8813.60000000001
44300.9214975926	0	2918.337	-2924.14074074074	-8817.77037037038
44300.9214977778	0	2924.13	-2929.91111111111	-8822.03703703704
44300.9214979514	0	2929.9	-2935.52592592592	-8826.31111111112
44300.9214981366	0	2935.515	-2941.28148148148	-8830.92592592593
44300.9214983218	0	2941.271	-2946.31111111111	-8835.40000000001
44300.9214984954	0	2946.301	-2950.47407407407	-8839.91851851853
44300.9214986806	0	2950.464	-2953.77777777777	-8844.45925925927
44300.9214988542	0	2953.768	-2956	-8848.40000000001
44300.9214990394	0	2955.99	-2957.65185185185	-8852.12592592593
44300.9214992245	0	2957.642	-2958.64444444444	-8855.06666666667
44300.9214993982	0	2958.635	-2959.22962962962	-8858.01481481482
44300.9214995833	0	2959.22	-2959.67407407407	-8861.20740740742
44300.9214997569	0	2959.664	-2959.94074074074	-8864.35555555556
44300.9214999421	0	2959.931	-2960.22962962962	-8867.78518518519
44300.9215001273	0	2960.22	-2960.52592592592	-8870.89629629631
44300.9215003009	0	2960.516	-2960.72592592592	-8874.17037037038
44300.9215004861	0	2960.716	-2961.01481481481	-8877.37037037038
44300.9215006597	0	2961.005	-2961.46666666666	-8880.3925925926
44300.9215008449	0	2961.457	-2962.07407407407	-8883.48148148149
44300.9215010301	0	2962.064	-2962.8074074074	-8886.34074074075
44300.9215012037	0	2962.797	-2963.41481481481	-8889.31111111112
44300.9215013889	0	2963.404	-2963.66666666666	-8891.87407407409
44300.9215015625	0	2963.656	-2963.67407407407	-8893.9851851852
44300.9215017477	0	2963.663	-2963.39999999999	-8896.07407407409
44300.9215019329	0	2963.389	-2962.9037037037	-8897.8888888889
44300.9215021065	0	2962.893	-2962.17777777777	-8899.67407407409
44300.9215022917	0	2962.167	-2961.25185185185	-8901.3851851852
44300.9215024653	0	2961.241	-2960.2074074074	-8902.71111111112
44300.9215026505	0	2960.197	-2958.97777777777	-8903.87407407409
44300.9215028356	0	2958.967	-2957.54814814814	-8904.88148148149
44300.9215030093	0	2957.537	-2955.67407407407	-8905.94814814816
44300.9215031944	0	2955.663	-2953.81481481481	-8906.80000000001
44300.9215033681	0	2953.804	-2952.2074074074	-8907.27407407409
44300.9215035532	0	2952.197	-2950.53333333333	-8907.60000000001
44300.9215037384	0	2950.523	-2949.01481481481	-8907.73333333335
[truncated: 5,693 more rows]
