# Supplementary material for: Near-infrared manipulation of multiple neuronal populations via trichromatic upconversion
Source: Nat Commun. 2021 Sep 27;12:5662. doi: 10.1038/s41467-021-25993-7 (PMC8476604; doi:10.1038/s41467-021-25993-7)
Supplement: Supplementary file 7 — Source Data [file 41467_2021_25993_MOESM7_ESM.zip › Source Data/SI 31/980/1_980_3.csv]

DateTime	xPosComp	yPosComp	xPos	yPos
44300.9050823032	0	102.294	98.0222222222222	-231.118518518519
44300.9050824768	0	106.146	94.4592592592592	-234.422222222222
44300.905082662	0	109.709	90.3185185185185	-238.577777777778
44300.9050828472	0	113.85	86.0888888888889	-243.014814814815
44300.9050830208	0	118.08	82.3259259259259	-246.866666666667
44300.905083206	0	121.843	77.9037037037037	-251.2
44300.9050833796	0	126.265	73.2148148148148	-255.681481481482
44300.9050835648	0	130.954	68.2592592592593	-260.318518518519
44300.90508375	0	135.91	63.362962962963	-264.733333333333
44300.9050839236	0	140.806	58.4962962962963	-269.281481481482
44300.9050841088	0	145.673	54.2962962962963	-273.488888888889
44300.9050842824	0	149.873	51.0592592592593	-277.296296296296
44300.9050844676	0	153.11	47.9777777777778	-281.2
44300.9050846528	0	156.191	44.8814814814815	-284.940740740741
44300.9050848264	0	159.287	41.5481481481482	-288.259259259259
44300.9050850116	0	162.62	37.0814814814815	-292.111111111111
44300.9050851852	0	167.087	32.3481481481481	-296.2
44300.9050853704	0	171.82	27.0222222222222	-300.740740740741
44300.9050855556	0	177.146	21.3111111111111	-305.340740740741
44300.9050857292	0	182.857	15.8	-309.651851851852
44300.9050859144	0	188.368	9.68888888888889	-314.311111111111
44300.905086088	0	194.479	3.8962962962963	-318.762962962963
44300.9050862731	0	200.272	-1.19259259259259	-322.940740740741
44300.9050864583	0	205.361	-5.2	-326.62962962963
44300.9050866319	0	209.368	-8.76296296296296	-330.311111111111
44300.9050868171	0	212.931	-11.8074074074074	-333.888888888889
44300.9050869907	0	215.975	-14.7703703703704	-337.222222222222
44300.9050871759	0	218.938	-18.1925925925926	-340.57037037037
44300.9050873611	0	222.36	-23.0666666666667	-344.42962962963
44300.9050875347	0	227.234	-27.9185185185185	-347.918518518519
44300.9050877199	0	232.086	-33.8444444444444	-352.081481481482
44300.9050878935	0	238.012	-39.8222222222222	-355.918518518519
44300.9050880787	0	243.99	-46.8592592592593	-360.266666666667
44300.9050882639	0	251.027	-54.2296296296296	-364.725925925926
44300.9050884375	0	258.397	-60.237037037037	-368.562962962963
44300.9050886227	0	264.404	-66.1259259259259	-372.792592592593
44300.9050887963	0	270.293	-70.7925925925926	-376.422222222222
44300.9050889815	0	274.96	-74.5333333333333	-379.851851851852
44300.9050891667	0	278.701	-77.8592592592593	-383.303703703704
44300.9050893403	0	282.027	-81.0444444444445	-386.533333333333
44300.9050895255	0	285.212	-85.1481481481482	-390.051851851852
44300.9050896991	0	289.316	-89.8	-393.333333333333
44300.9050898843	0	293.968	-95.5925925925926	-396.992592592593
44300.9050900694	0	299.761	-101.637037037037	-400.533333333333
44300.9050902431	0	305.805	-107.755555555556	-403.888888888889
44300.9050904282	0	311.924	-114.822222222222	-407.607407407408
44300.9050906019	0	318.991	-121.385185185185	-411.185185185185
44300.905090787	0	325.554	-127.37037037037	-414.962962962963
44300.9050909722	0	331.539	-132.148148148148	-418.274074074074
44300.9050911458	0	336.317	-136.348148148148	-421.711111111111
44300.905091331	0	340.517	-139.422222222222	-425.051851851852
44300.9050915046	0	343.591	-141.777777777778	-427.755555555556
44300.9050916898	0	345.947	-144.622222222222	-430.703703703704
44300.905091875	0	348.791	-147.762962962963	-433.555555555556
44300.9050920486	0	351.932	-151.177777777778	-436.118518518519
44300.9050922338	0	355.347	-155.748148148148	-438.814814814815
44300.9050924074	0	359.917	-160.933333333333	-441.392592592593
44300.9050925926	0	365.102	-167.311111111111	-444.111111111111
44300.9050927778	0	371.48	-174.066666666667	-446.637037037037
44300.9050929514	0	378.236	-180.6	-448.814814814815
44300.9050931366	0	384.769	-188.066666666667	-451.140740740741
44300.9050933102	0	392.236	-194.62962962963	-453.62962962963
44300.9050934954	0	398.799	-200.711111111111	-456.42962962963
44300.9050936806	0	404.88	-205.525925925926	-459.148148148148
44300.9050938542	0	409.695	-208.911111111111	-461.4
44300.9050940394	0	413.08	-211.837037037037	-463.407407407408
44300.905094213	0	416.006	-214.103703703704	-465.096296296296
44300.9050943981	0	418.273	-217.162962962963	-467.251851851852
44300.9050945833	0	421.332	-220.740740740741	-469.533333333333
44300.9050947569	0	424.91	-224.725925925926	-471.762962962963
44300.9050949421	0	428.895	-230.651851851852	-474.614814814815
44300.9050951157	0	434.821	-236.807407407407	-477.125925925926
44300.9050953009	0	440.977	-243.718518518519	-479.859259259259
44300.9050954861	0	447.888	-251.081481481481	-482.592592592593
44300.9050956597	0	455.251	-257.62962962963	-485.333333333334
44300.9050958449	0	461.799	-263.940740740741	-488.407407407408
44300.9050960185	0	468.11	-268.866666666667	-491.155555555556
44300.9050962037	0	473.036	-272.77037037037	-493.711111111111
44300.9050963889	0	476.94	-276.051851851852	-496.311111111111
44300.9050965625	0	480.221	-278.777777777778	-498.666666666667
44300.9050967477	0	482.947	-281.688888888889	-501.4
44300.9050969213	0	485.858	-284.437037037037	-503.874074074074
44300.9050971065	0	488.606	-287.985185185185	-506.688888888889
44300.9050972917	0	492.154	-291.962962962963	-509.392592592593
44300.9050974653	0	496.132	-296.896296296296	-512.103703703704
44300.9050976505	0	501.065	-303.044444444444	-515.162962962963
44300.9050978241	0	507.213	-309.185185185185	-518.096296296297
44300.9050980093	0	513.354	-315.674074074074	-521.162962962963
44300.9050981944	0	519.843	-321.985185185185	-524.377777777778
44300.9050983681	0	526.154	-327.42962962963	-527.548148148148
44300.9050985532	0	531.598	-332.311111111111	-530.740740740741
44300.9050987268	0	536.479	-335.837037037037	-533.674074074074
44300.905098912	0	540.005	-338.674074074074	-536.496296296297
44300.9050990972	0	542.842	-341.111111111111	-539.177777777778
44300.9050992708	0	545.279	-343.348148148148	-541.725925925926
44300.905099456	0	547.516	-346	-544.311111111111
44300.9050996296	0	550.168	-349.037037037037	-546.837037037037
44300.9050998148	0	553.205	-353.022222222222	-549.740740740741
44300.9051	0	557.19	-358.155555555556	-552.82962962963
44300.9051001736	0	562.323	-363.622222222222	-556.022222222222
44300.9051003588	0	567.79	-369.762962962963	-559.340740740741
44300.9051005324	0	573.931	-376.059259259259	-562.622222222222
44300.9051007176	0	580.227	-382.4	-566.088888888889
44300.9051008912	0	586.568	-387.940740740741	-569.348148148148
44300.9051010764	0	592.109	-392.844444444444	-572.511111111111
44300.9051012616	0	597.013	-396.533333333333	-575.637037037037
44300.9051014352	0	600.702	-398.992592592593	-578.296296296297
44300.9051016204	0	603.161	-401.162962962963	-581.007407407408
44300.9051018056	0	605.331	-403.051851851852	-583.733333333334
44300.9051019792	0	607.22	-404.903703703704	-586.562962962963
44300.9051021644	0	609.072	-406.992592592593	-589.437037037037
44300.905102338	0	611.161	-409.066666666667	-592.125925925926
44300.9051025231	0	613.235	-411.548148148148	-594.977777777778
44300.9051026968	0	615.716	-414.274074074074	-597.881481481482
44300.9051028819	0	618.442	-417.059259259259	-600.740740740741
44300.9051030671	0	621.227	-420.037037037037	-603.762962962963
44300.9051032407	0	624.205	-422.874074074074	-606.740740740741
44300.9051034259	0	627.042	-425.933333333333	-610.037037037037
44300.9051035995	0	630.101	-428.925925925926	-613.22962962963
44300.9051037847	0	633.094	-431.948148148148	-616.355555555556
44300.9051039699	0	636.116	-434.888888888889	-619.666666666667
44300.9051041435	0	639.057	-437.111111111111	-622.407407407408
44300.9051043287	0	641.279	-438.807407407407	-625.125925925926
44300.9051045023	0	642.975	-440.148148148148	-627.807407407408
44300.9051046875	0	644.316	-441.044444444444	-630.2
44300.9051048727	0	645.212	-441.807407407407	-632.548148148148
44300.9051050463	0	645.975	-442.496296296296	-634.940740740741
44300.9051052315	0	646.664	-442.8	-637.607407407408
44300.9051054051	0	646.968	-442.688888888889	-640.585185185185
44300.9051055903	0	646.857	-442.148148148148	-643.111111111111
44300.9051057755	0	646.316	-441.207407407407	-645.718518518519
44300.9051059491	0	645.375	-440.096296296296	-648.444444444445
44300.9051061343	0	644.264	-438.948148148148	-651.422222222222
44300.9051063079	0	643.116	-437.896296296296	-654.348148148148
44300.9051064931	0	642.064	-437.392592592593	-656.948148148148
44300.9051066782	0	641.56	-437.118518518519	-659.607407407408
44300.9051068519	0	641.286	-437.022222222222	-661.970370370371
44300.905107037	0	641.19	-436.992592592593	-664.348148148148
44300.9051072222	0	641.16	-437.074074074074	-666.496296296296
44300.9051073958	0	641.241	-437.214814814815	-668.451851851852
44300.905107581	0	641.382	-437.407407407407	-670.377777777778
44300.9051077546	0	641.575	-437.725925925926	-672.014814814815
44300.9051079398	0	641.894	-438.340740740741	-673.362962962963
44300.905108125	0	642.509	-439	-674.518518518519
44300.9051082986	0	643.168	-439.637037037037	-675.362962962963
44300.9051084838	0	643.805	-440.266666666667	-675.955555555556
44300.9051086574	0	644.435	-440.777777777778	-676.251851851852
44300.9051088426	0	644.946	-441.222222222222	-676.303703703704
44300.9051090278	0	645.39	-441.703703703704	-676.118518518519
44300.9051092014	0	645.871	-442.355555555556	-675.718518518519
44300.9051093866	0	646.523	-443.37037037037	-675.044444444445
44300.9051095602	0	647.538	-444.407407407407	-674.118518518519
44300.9051097454	0	648.575	-445.562962962963	-672.940740740741
44300.905109919	0	649.731	-446.62962962963	-671.533333333334
44300.9051101042	0	650.798	-447.444444444444	-670.118518518519
44300.9051102894	0	651.613	-448.237037037037	-668.296296296297
44300.905110463	0	652.406	-449.148148148148	-666.340740740741
44300.9051106481	0	653.317	-450.311111111111	-664.022222222223
44300.9051108218	0	654.48	-451.42962962963	-661.570370370371
44300.9051110069	0	655.599	-452.288888888889	-659.185185185186
44300.9051111921	0	656.458	-453.125925925926	-656.548148148148
44300.9051113657	0	657.295	-453.533333333333	-653.985185185186
44300.9051115509	0	657.702	-453.822222222222	-651.05925925926
44300.9051117361	0	657.991	-453.911111111111	-648.251851851852
44300.9051119097	0	658.08	-453.711111111111	-645.214814814815
44300.9051120949	0	657.88	-453.325925925926	-642.296296296297
44300.9051122685	0	657.495	-452.82962962963	-639.496296296297
44300.9051124537	0	656.999	-452.325925925926	-636.355555555556
44300.9051126273	0	656.495	-451.97037037037	-633.237037037037
44300.9051128125	0	656.139	-451.77037037037	-630.237037037037
44300.9051129977	0	655.939	-451.614814814815	-627.014814814815
44300.9051131713	0	655.783	-451.392592592593	-624.05925925926
44300.9051133565	0	655.561	-451.02962962963	-620.881481481482
44300.9051135301	0	655.198	-450.57037037037	-617.874074074074
44300.9051137153	0	654.739	-449.77037037037	-615.118518518519
44300.9051139005	0	653.939	-448.392592592592	-612.303703703704
44300.9051140741	0	652.561	-446.844444444444	-609.874074074074
44300.9051142593	0	651.013	-444.977777777778	-607.348148148149
44300.9051144444	0	649.146	-442.918518518518	-604.844444444445
44300.9051146181	0	647.087	-440.933333333333	-602.555555555556
44300.9051148032	0	645.102	-438.540740740741	-600.088888888889
44300.9051149768	0	642.709	-436.088888888889	-597.866666666667
44300.905115162	0	640.257	-433.681481481481	-595.688888888889
44300.9051153356	0	637.85	-431.651851851852	-593.607407407408
44300.9051155208	0	635.82	-430.355555555555	-591.955555555556
44300.905115706	0	634.524	-429.555555555555	-590.481481481482
44300.9051158796	0	633.724	-429.348148148148	-589.377777777778
44300.9051160648	0	633.517	-429.118518518518	-588.437037037038
44300.9051162384	0	633.287	-428.888888888889	-587.755555555556
44300.9051164236	0	633.057	-428.681481481481	-587.466666666667
44300.9051166088	0	632.85	-428.303703703703	-587.540740740741
44300.9051167824	0	632.472	-427.829629629629	-588.007407407408
44300.9051169676	0	631.998	-427.133333333333	-588.666666666667
44300.9051171412	0	631.302	-426.229629629629	-589.62962962963
44300.9051173264	0	630.398	-425.437037037037	-590.807407407408
44300.9051175116	0	629.605	-424.725925925926	-592.362962962963
44300.9051176852	0	628.894	-424.125925925926	-594.303703703704
44300.9051178704	0	628.294	-423.429629629629	-596.496296296297
44300.905118044	0	627.598	-422.681481481481	-599.237037037038
44300.9051182292	0	626.849999999999	-422.2	-602.177777777778
44300.9051184144	0	626.368999999999	-422.007407407407	-605.281481481482
44300.905118588	0	626.175999999999	-421.97037037037	-608.607407407408
44300.9051187731	0	626.138999999999	-421.881481481481	-612.45925925926
44300.9051189583	0	626.049999999999	-421.903703703704	-616.577777777778
44300.9051191319	0	626.071999999999	-421.822222222222	-620.703703703704
44300.9051193171	0	625.990999999999	-421.577777777778	-625.022222222223
44300.9051194907	0	625.746999999999	-421.088888888889	-629.237037037037
44300.9051196759	0	625.257999999999	-420.422222222222	-634.02962962963
44300.9051198495	0	624.590999999999	-419.77037037037	-638.940740740741
44300.9051200347	0	623.938999999999	-419.007407407407	-643.755555555556
44300.9051202199	0	623.175999999999	-418.259259259259	-649.074074074074
44300.9051203935	0	622.427999999999	-417.733333333333	-654.45925925926
44300.9051205787	0	621.901999999999	-416.992592592592	-660.237037037037
44300.9051207523	0	621.160999999999	-416.162962962963	-666.037037037037
44300.9051209375	0	620.330999999999	-415.281481481481	-671.503703703704
44300.9051211227	0	619.449999999999	-414.385185185185	-677.644444444445
44300.9051212963	0	618.553999999999	-413.851851851852	-683.570370370371
44300.9051214815	0	618.020999999999	-413.4	-690.162962962963
44300.9051216551	0	617.568999999999	-413.133333333333	-696.540740740741
44300.9051218403	0	617.301999999999	-412.985185185185	-703.348148148149
44300.9051220255	0	617.153999999999	-412.814814814815	-710.214814814815
44300.9051221991	0	616.983999999999	-412.651851851852	-716.637037037037
44300.9051223843	0	616.820999999999	-412.681481481481	-723.42962962963
44300.9051225579	0	616.850999999999	-413.185185185185	-730.125925925926
44300.9051227431	0	617.354999999999	-414	-736.392592592593
44300.9051229282	0	618.169999999999	-414.829629629629	-743.237037037037
44300.9051231019	0	618.999999999999	-415.644444444444	-749.948148148148
44300.905123287	0	619.814999999999	-416.740740740741	-757.296296296297
44300.9051234606	0	620.910999999999	-417.688888888889	-764.570370370371
44300.9051236458	0	621.858999999999	-418.392592592592	-771.325925925926
44300.905123831	0	622.562999999999	-419.288888888889	-778.451851851852
44300.9051240046	0	623.458999999999	-420.266666666666	-785.074074074074
44300.9051241898	0	624.436999999999	-421.651851851852	-792.325925925926
44300.905124375	0	625.821999999999	-423.014814814815	-799.214814814815
44300.9051245486	0	627.184999999999	-424.125925925926	-805.481481481482
44300.9051247338	0	628.295999999999	-425.451851851852	-812.05925925926
44300.9051249074	0	629.621999999999	-427.118518518518	-818.155555555556
44300.9051250926	0	631.288999999999	-429.466666666666	-824.681481481482
44300.9051252778	0	633.636999999999	-432.051851851852	-831.237037037037
44300.9051254514	0	636.221999999999	-434.111111111111	-837.562962962963
44300.9051256366	0	638.280999999999	-436.014814814815	-844.133333333334
44300.9051258102	0	640.184999999999	-437.525925925926	-850.525925925926
44300.9051259954	0	641.695999999999	-438.644444444444	-857.192592592593
44300.9051261806	0	642.814999999999	-439.614814814815	-864.22962962963
44300.9051263542	0	643.784999999999	-440.762962962963	-870.688888888889
44300.9051265394	0	644.932999999999	-442.37037037037	-877.651851851852
44300.905126713	0	646.539999999999	-444.303703703703	-884.503703703704
44300.9051268981	0	648.472999999999	-446.733333333333	-891.681481481482
44300.9051270833	0	650.902999999999	-449.148148148148	-898.422222222223
44300.9051272569	0	653.317999999999	-451.6	-904.703703703704
44300.9051274421	0	655.769999999999	-454.362962962963	-911.333333333334
44300.9051276157	0	658.532999999999	-457.222222222222	-917.62962962963
44300.9051278009	0	661.391999999999	-460.57037037037	-923.896296296297
44300.9051279861	0	664.739999999999	-463.851851851852	-929.807407407408
44300.9051281597	0	668.020999999999	-467.2	-936.62962962963
44300.9051283449	0	671.368999999999	-469.807407407407	-943.762962962963
44300.9051285185	0	673.975999999999	-471.607407407407	-950.481481481482
44300.9051287037	0	675.775999999999	-472.888888888889	-957.65925925926
44300.9051288773	0	677.056999999999	-474.2	-964.681481481482
44300.9051290625	0	678.367999999999	-475.466666666666	-971.385185185186
44300.9051292477	0	679.634999999999	-477.014814814814	-978.481481481482
44300.9051294213	0	681.182999999999	-478.911111111111	-985.162962962963
44300.9051296065	0	683.078999999999	-481.459259259259	-991.814814814815
44300.9051297801	0	685.626999999999	-484.562962962963	-998.355555555556
44300.9051299653	0	688.730999999999	-488.251851851851	-1004.37777777778
44300.9051301505	0	692.419999999999	-492.859259259259	-1010.54814814815
44300.9051303241	0	697.026999999999	-498.081481481481	-1016.76296296296
44300.9051305093	0	702.248999999999	-503.577777777777	-1023.48148148148
44300.9051306829	0	707.744999999999	-508.333333333333	-1030.08148148148
44300.9051308681	0	712.500999999999	-511.533333333333	-1035.99259259259
44300.9051310532	0	715.700999999999	-514.414814814814	-1042.80740740741
44300.9051312268	0	718.581999999999	-516.629629629629	-1048.99259259259
44300.905131412	0	720.796999999999	-518.985185185185	-1056
44300.9051315856	0	723.152999999999	-521.466666666666	-1062.91851851852
44300.9051317708	0	725.633999999999	-524.111111111111	-1069.33333333333
44300.905131956	0	728.277999999999	-527.37037037037	-1076.12592592593
44300.9051321296	0	731.536999999999	-530.703703703703	-1082.33333333333
44300.9051323148	0	734.869999999999	-535.051851851851	-1088.94074074074
44300.9051325	0	739.217999999999	-540.214814814814	-1095.71111111111
44300.9051326736	0	744.380999999999	-546.125925925926	-1102.07407407407
44300.9051328588	0	750.291999999999	-553.044444444444	-1108.6
44300.9051330324	0	757.210999999999	-559.948148148148	-1114.88148148148
44300.9051332176	0	764.114999999999	-567.081481481481	-1121.44444444444
44300.9051333912	0	771.247999999999	-573.266666666666	-1128.13333333333
44300.9051335764	0	777.432999999999	-577.955555555555	-1134.14074074074
44300.9051337616	0	782.121999999999	-581.755555555555	-1140.38518518519
44300.9051339352	0	785.921999999999	-584.577777777777	-1146.45185185185
44300.9051341204	0	788.743999999999	-587.451851851852	-1152.79259259259
44300.905134294	0	791.617999999999	-590.2	-1158.88148148148
44300.9051344792	0	794.365999999999	-593.362962962963	-1165.15555555556
44300.9051346644	0	797.528999999999	-596.814814814815	-1171.18518518519
44300.905134838	0	800.980999999999	-600.459259259259	-1176.6962962963
44300.9051350231	0	804.624999999999	-604.725925925926	-1182.42222222222
44300.9051351968	0	808.891999999999	-609.355555555555	-1188.05185185185
44300.9051353819	0	813.521999999999	-614.94074074074	-1194
44300.9051355671	0	819.106999999999	-621.185185185185	-1200.14814814815
44300.9051357407	0	825.350999999999	-627.562962962963	-1205.97777777778
44300.9051359259	0	831.728999999999	-634.014814814814	-1212.26666666667
44300.9051360995	0	838.180999999999	-639.748148148148	-1218.68148148148
44300.9051362847	0	843.913999999999	-643.844444444444	-1224.08888888889
44300.9051364699	0	848.009999999999	-647.111111111111	-1229.82222222222
44300.9051366435	0	851.276999999999	-649.481481481481	-1235.57777777778
44300.9051368287	0	853.646999999999	-650.851851851851	-1240.9037037037
44300.9051370139	0	855.016999999999	-651.814814814814	-1246.21481481481
44300.9051371875	0	855.979999999999	-652.859259259259	-1251.6962962963
44300.9051373727	0	857.023999999999	-653.644444444444	-1257.3037037037
44300.9051375463	0	857.808999999999	-653.77037037037	-1262.19259259259
44300.9051377315	0	857.934999999999	-653.6	-1267.26666666667
44300.9051379167	0	857.764999999999	-652.851851851851	-1272.08888888889
44300.9051380903	0	857.016999999999	-651.259259259259	-1276.58518518519
44300.9051382755	0	855.423999999999	-648.896296296296	-1281.2962962963
44300.9051384491	0	853.060999999999	-646.414814814814	-1286.17777777778
44300.9051386343	0	850.579999999999	-643.874074074074	-1291.26666666667
44300.9051388194	0	848.038999999999	-642.133333333333	-1296.14074074074
44300.9051389931	0	846.297999999999	-640.918518518518	-1301.39259259259
44300.9051391782	0	845.082999999999	-640.4	-1306.58518518519
44300.9051393519	0	844.563999999999	-640.162962962963	-1311.71111111111
44300.905139537	0	844.326999999999	-639.718518518518	-1317.11851851852
44300.9051397222	0	843.882999999999	-638.977777777777	-1322.59259259259
44300.9051398958	0	843.141999999999	-638.17037037037	-1327.68148148148
44300.905140081	0	842.334999999999	-637.288888888889	-1332.84444444444
44300.9051402546	0	841.453999999999	-636.488888888889	-1337.24444444444
44300.9051404398	0	840.653999999999	-635.637037037037	-1341.96296296296
44300.905140625	0	839.801999999999	-634.837037037037	-1346.54814814815
44300.9051407986	0	839.001999999999	-634.051851851852	-1350.6962962963
44300.9051409838	0	838.216999999999	-633.074074074074	-1355.02962962963
44300.9051411574	0	837.238999999999	-632.096296296296	-1358.98518518519
44300.9051413426	0	836.260999999999	-630.985185185185	-1362.8962962963
44300.9051415162	0	835.149999999999	-629.97037037037	-1366.26666666667
44300.9051417014	0	834.134999999999	-628.962962962963	-1369.21481481481
44300.9051418866	0	833.127999999999	-628.362962962963	-1371.66666666667
44300.9051420602	0	832.527999999999	-627.859259259259	-1373.75555555556
44300.9051422454	0	832.023999999999	-627.437037037037	-1375.57037037037
44300.905142419	0	831.601999999999	-627.074074074074	-1376.97777777778
44300.9051426042	0	831.238999999999	-626.792592592592	-1378.44444444444
44300.9051427894	0	830.957999999999	-626.6	-1379.66666666667
44300.905142963	0	830.764999999999	-626.562962962963	-1380.31851851852
44300.9051431481	0	830.727999999999	-626.607407407407	-1380.71111111111
44300.9051433218	0	830.771999999999	-626.629629629629	-1381.11111111111
44300.9051435069	0	830.793999999999	-626.614814814815	-1381.37037037037
44300.9051436921	0	830.778999999999	-626.451851851852	-1381.62962962963
44300.9051438657	0	830.615999999999	-626.2	-1381.94074074074
44300.9051440509	0	830.363999999999	-625.814814814815	-1382.48148148148
44300.9051442245	0	829.978999999999	-625.533333333333	-1382.97037037037
44300.9051444097	0	829.697999999999	-625.474074074074	-1383.28148148148
44300.9051445949	0	829.638999999999	-625.696296296296	-1383.62222222222
44300.9051447685	0	829.860999999999	-626.081481481481	-1383.96296296296
44300.9051449537	0	830.245999999999	-626.444444444444	-1384.22222222222
44300.9051451389	0	830.608999999999	-626.54074074074	-1384.34074074074
44300.9051453125	0	830.704999999999	-626.54074074074	-1384.47407407407
44300.9051454977	0	830.704999999999	-626.407407407407	-1384.6
44300.9051456713	0	830.571999999999	-626.029629629629	-1384.72592592593
44300.9051458565	0	830.193999999999	-625.185185185185	-1385.07407407407
44300.9051460301	0	829.349999999999	-623.962962962963	-1385.48888888889
44300.9051462153	0	828.127999999999	-622.666666666666	-1385.8962962963
44300.9051464005	0	826.831999999999	-621.17037037037	-1386.54814814815
44300.9051465741	0	825.335999999999	-619.792592592592	-1387.19259259259
44300.9051467593	0	823.957999999999	-618.333333333333	-1388.05185185185
44300.9051469444	0	822.498999999999	-616.94074074074	-1388.95555555556
44300.9051471181	0	821.105999999999	-615.881481481481	-1389.65925925926
44300.9051473032	0	820.046999999999	-615.103703703703	-1390.52592592593
44300.9051474768	0	819.268999999999	-614.777777777777	-1391.25185185185
44300.905147662	0	818.942999999999	-614.533333333333	-1392.33333333333
44300.9051478356	0	818.698999999999	-614.392592592592	-1393.65185185185
44300.9051480208	0	818.557999999999	-614.325925925926	-1395.08888888889
44300.905148206	0	818.490999999999	-614.303703703703	-1396.66666666667
44300.9051483796	0	818.468999999999	-614.229629629629	-1398.38518518519
44300.9051485648	0	818.394999999999	-614.148148148148	-1400.48148148148
44300.9051487384	0	818.313999999999	-613.955555555555	-1402.68888888889
44300.9051489236	0	818.120999999999	-613.733333333333	-1404.91111111111
44300.9051491088	0	817.898999999999	-613.511111111111	-1407.57037037037
44300.9051492824	0	817.676999999999	-613.355555555555	-1410.05185185185
44300.9051494676	0	817.520999999999	-613.014814814814	-1412.84444444444
44300.9051496412	0	817.179999999999	-612.437037037037	-1415.97777777778
44300.9051498264	0	816.601999999999	-611.711111111111	-1418.74814814815
44300.9051500116	0	815.875999999999	-611.007407407407	-1421.71111111111
44300.9051501852	0	815.171999999999	-610.348148148148	-1424.76296296296
44300.9051503704	0	814.512999999999	-609.74074074074	-1427.67407407407
44300.905150544	0	813.905999999999	-609.14074074074	-1430.77777777778
44300.9051507292	0	813.305999999999	-608.918518518518	-1433.71851851852
44300.9051509144	0	813.083999999999	-608.977777777778	-1437.11111111111
44300.905151088	0	813.142999999999	-609.088888888889	-1440.39259259259
44300.9051512731	0	813.253999999999	-609.162962962963	-1444.01481481482
44300.9051514468	0	813.327999999999	-609.414814814814	-1447.55555555556
44300.9051516319	0	813.579999999999	-609.385185185185	-1450.95555555556
44300.9051518171	0	813.549999999999	-609.088888888889	-1454.61481481482
44300.9051519907	0	813.253999999999	-608.837037037037	-1458.15555555556
44300.9051521759	0	813.001999999999	-608.207407407407	-1462.17037037037
44300.9051523495	0	812.371999999999	-607.688888888889	-1466.11851851852
44300.9051525347	0	811.852999999999	-607.355555555555	-1469.92592592593
44300.9051527199	0	811.519999999999	-607.125925925926	-1474.14074074074
44300.9051528935	0	811.289999999999	-607.051851851852	-1478.07407407408
44300.9051530787	0	811.215999999999	-607.022222222222	-1482.4
44300.9051532523	0	811.185999999999	-607.074074074074	-1486.6
44300.9051534375	0	811.237999999999	-607.074074074074	-1491.13333333333
44300.9051536227	0	811.237999999999	-607.237037037037	-1495.74074074074
44300.9051537963	0	811.400999999999	-607.362962962963	-1500.02222222222
44300.9051539815	0	811.526999999999	-607.488888888889	-1504.53333333333
44300.9051541551	0	811.652999999999	-607.688888888889	-1509.02962962963
44300.9051543403	0	811.852999999999	-608.244444444444	-1513.43703703704
44300.9051545255	0	812.408999999999	-609.103703703703	-1518.08148148148
44300.9051546991	0	813.267999999999	-609.881481481481	-1522.31111111111
44300.9051548843	0	814.045999999999	-610.355555555555	-1526.65185185185
44300.9051550579	0	814.52	-610.496296296296	-1531.05925925926
44300.9051552431	0	814.660999999999	-610.4	-1535.73333333333
44300.9051554282	0	814.564999999999	-610.4	-1540.93333333333
44300.9051556019	0	814.564999999999	-610.348148148148	-1546.12592592593
44300.905155787	0	814.512999999999	-610.407407407407	-1551.64444444445
44300.9051559606	0	814.571999999999	-610.481481481481	-1556.84444444445
44300.9051561458	0	814.645999999999	-610.540740740741	-1561.77777777778
44300.905156331	0	814.704999999999	-610.614814814815	-1567.39259259259
44300.9051565046	0	814.778999999999	-610.466666666666	-1572.98518518519
44300.9051566898	0	814.630999999999	-610.266666666666	-1579.00740740741
44300.9051568634	0	814.430999999999	-609.785185185185	-1585.07407407408
44300.9051570486	0	813.949999999999	-609.444444444444	-1590.8
44300.9051572338	0	813.608999999999	-609.414814814814	-1596.92592592593
44300.9051574074	0	813.578999999999	-609.481481481481	-1602.61481481482
44300.9051575926	0	813.645999999999	-609.681481481481	-1608.57037037037
44300.9051577662	0	813.845999999999	-610.118518518518	-1614.21481481482
44300.9051579514	0	814.282999999999	-610.837037037037	-1620.07407407407
44300.9051581366	0	815.001999999999	-611.888888888889	-1626.38518518519
44300.9051583102	0	816.053999999999	-612.518518518518	-1632.44444444445
44300.9051584954	0	816.683999999999	-612.940740740741	-1638.7037037037
44300.905158669	0	817.105999999999	-613.2	-1644.63703703704
44300.9051588542	0	817.364999999999	-613.444444444444	-1650.62962962963
44300.9051590394	0	817.608999999999	-613.688888888889	-1656.71851851852
44300.905159213	0	817.853	-613.792592592592	-1662.42222222222
44300.9051593981	0	817.957	-614.059259259259	-1668.59259259259
44300.9051595718	0	818.224	-614.266666666666	-1674.37037037037
44300.9051597569	0	818.431	-614.466666666666	-1680.65185185185
44300.9051599421	0	818.631	-614.496296296296	-1686.85185185185
44300.9051601157	0	818.661	-614.718518518518	-1692.52592592593
44300.9051603009	0	818.883	-615.022222222222	-1698.41481481482
44300.9051604745	0	819.187	-615.251851851852	-1704.55555555556
44300.9051606597	0	819.417	-615.274074074074	-1710.37777777778
44300.9051608449	0	819.439	-614.933333333333	-1716.51111111111
44300.9051610185	0	819.098	-614.362962962963	-1722.22962962963
44300.9051612037	0	818.528	-613.555555555555	-1728.19259259259
44300.9051613773	0	817.721	-612.614814814815	-1733.62222222222
44300.9051615625	0	816.78	-611.748148148148	-1738.23703703704
44300.9051617477	0	815.913	-611.014814814815	-1742.85185185185
44300.9051619213	0	815.18	-610.548148148148	-1747.12592592593
44300.9051621065	0	814.713	-610.222222222222	-1751.48888888889
44300.9051622801	0	814.387	-610.177777777777	-1755.61481481482
44300.9051624653	0	814.343	-610.281481481481	-1759.51111111111
44300.9051626505	0	814.447	-610.511111111111	-1762.85185185185
44300.9051628241	0	814.677	-610.962962962963	-1765.72592592593
44300.9051630093	0	815.129	-611.74074074074	-1768.51851851852
44300.9051631829	0	815.907	-613.022222222222	-1770.91111111111
44300.9051633681	0	817.188	-614.54074074074	-1772.91111111111
44300.9051635532	0	818.707	-616.525925925926	-1774.88888888889
44300.9051637268	0	820.692	-618.659259259259	-1776.57037037037
44300.905163912	0	822.825	-621.259259259259	-1778.15555555556
44300.9051640856	0	825.425	-624.207407407407	-1779.57777777778
44300.9051642708	0	828.373	-627.303703703703	-1780.85925925926
44300.905164456	0	831.469	-631.14074074074	-1781.97777777778
44300.9051646296	0	835.306	-635.074074074074	-1782.81481481482
44300.9051648148	0	839.239	-639.57037037037	-1783.56296296296
44300.9051649884	0	843.735	-644.044444444444	-1783.88888888889
44300.9051651736	0	848.209	-648.037037037037	-1784.07407407408
44300.9051653588	0	852.202	-652.17037037037	-1784.10370370371
44300.9051655324	0	856.335	-655.459259259259	-1784.10370370371
44300.9051657176	0	859.624	-658.37037037037	-1784.10370370371
44300.9051658912	0	862.535	-660.503703703703	-1784.08148148148
44300.9051660764	0	864.668	-661.733333333333	-1784.08148148148
44300.9051662616	0	865.898	-662.2	-1784.05185185185
44300.9051664352	0	866.365	-662.229629629629	-1784.0962962963
44300.9051666204	0	866.395	-662.162962962963	-1784.06666666667
44300.905166794	0	866.328	-662.207407407407	-1784.07407407408
44300.9051669792	0	866.372	-662.429629629629	-1784.05925925926
44300.9051671644	0	866.594	-663.066666666666	-1784.11111111111
44300.905167338	0	867.231	-664.503703703703	-1784.14814814815
44300.9051675231	0	868.668	-666.503703703703	-1784.37777777778
44300.9051676968	0	870.668	-668.674074074074	-1784.48148148148
44300.9051678819	0	872.838	-670.451851851852	-1784.50370370371
44300.9051680671	0	874.616	-672.614814814815	-1784.52592592593
44300.9051682407	0	876.779	-674.792592592592	-1784.32592592593
44300.9051684259	0	878.957	-676.992592592592	-1784.33333333333
44300.9051685995	0	881.157	-679.266666666666	-1784.28148148148
44300.9051687847	0	883.431	-681.429629629629	-1784.40740740741
44300.9051689699	0	885.594	-683.585185185185	-1784.83703703704
44300.9051691435	0	887.75	-685.562962962963	-1785.60740740741
44300.9051693287	0	889.728	-687.059259259259	-1786.65185185185
44300.9051695023	0	891.224	-688.207407407407	-1787.75555555556
44300.9051696875	0	892.372	-689.162962962963	-1788.82962962963
44300.9051698611	0	893.328	-690.318518518518	-1790.06666666667
44300.9051700463	0	894.484	-691.607407407407	-1791.22222222222
44300.9051702315	0	895.773	-693.481481481481	-1792.61481481482
44300.9051704051	0	897.647	-695.696296296296	-1793.99259259259
44300.9051705903	0	899.862	-698.34074074074	-1795.35555555556
44300.9051707639	0	902.506	-701.725925925926	-1796.97037037037
44300.9051709491	0	905.891	-705.288888888889	-1798.48148148148
44300.9051711343	0	909.454	-709.059259259259	-1799.98518518519
44300.9051713079	0	913.224	-712.511111111111	-1801.45925925926
44300.9051714931	0	916.676	-715.133333333333	-1803.04444444445
44300.9051716782	0	919.298	-716.555555555555	-1804.62962962963
44300.9051718519	0	920.72	-716.985185185185	-1806.33333333333
44300.905172037	0	921.15	-716.829629629629	-1808.42222222222
44300.9051722222	0	920.994	-716.57037037037	-1810.45185185185
44300.9051723958	0	920.735	-716.229629629629	-1812.94074074074
44300.905172581	0	920.394	-716.17037037037	-1815.45925925926
44300.9051727546	0	920.335	-716.814814814814	-1817.94814814815
44300.9051729398	0	920.979	-718.481481481481	-1820.96296296296
44300.9051731134	0	922.646	-720.777777777777	-1823.85185185185
44300.9051732986	0	924.942	-723.637037037037	-1827.11111111111
44300.9051734838	0	927.801	-726.644444444444	-1830.28148148148
44300.9051736574	0	930.808	-729.503703703703	-1833.17037037037
44300.9051738426	0	933.667	-732.762962962963	-1836.22962962963
44300.9051740162	0	936.926	-736.518518518518	-1839.22962962963
44300.9051742014	0	940.682	-740.674074074074	-1842.11851851852
44300.9051743866	0	944.838	-745.592592592592	-1845.24444444445
44300.9051745602	0	949.757	-749.237037037037	-1847.93333333333
44300.9051747454	0	953.401	-752.355555555555	-1850.87407407408
44300.905174919	0	956.52	-754.777777777777	-1853.71851851852
44300.9051751042	0	958.942	-756.807407407407	-1856.44444444445
44300.9051752894	0	960.972	-758.977777777777	-1859.65925925926
44300.905175463	0	963.142	-761.162962962963	-1862.91851851852
44300.9051756481	0	965.327	-763.385185185185	-1866.6962962963
44300.9051758218	0	967.549	-765.444444444444	-1870.65185185185
44300.9051760069	0	969.607999999999	-767.444444444444	-1874.3037037037
44300.9051761921	0	971.607999999999	-769.866666666666	-1878.11851851852
44300.9051763657	0	974.03	-772.266666666666	-1881.67407407408
44300.9051765509	0	976.43	-774.97037037037	-1885.41481481482
44300.9051767245	0	979.133999999999	-777.629629629629	-1889.08888888889
44300.9051769097	0	981.792999999999	-780.229629629629	-1892.6962962963
44300.9051770949	0	984.392999999999	-782.911111111111	-1896.54074074074
44300.9051772685	0	987.074	-785.214814814814	-1900.11111111111
44300.9051774537	0	989.377999999999	-787.54074074074	-1903.8
44300.9051776273	0	991.704	-789.518518518518	-1907.02962962963
44300.9051778125	0	993.681999999999	-791.614814814814	-1910.17777777778
44300.9051779977	0	995.777999999999	-794.244444444444	-1913.74814814815
44300.9051781713	0	998.407999999999	-796.807407407407	-1917.42962962963
44300.9051783565	0	1000.971	-799.933333333333	-1921.62222222222
44300.9051785301	0	1004.097	-803.266666666666	-1926.03703703704
44300.9051787153	0	1007.43	-806.674074074074	-1930.14074074074
44300.9051789005	0	1010.837	-810.54074074074	-1934.37777777778
44300.9051790741	0	1014.704	-814.54074074074	-1938.38518518519
44300.9051792593	0	1018.704	-819.237037037037	-1942.73333333333
44300.9051794329	0	1023.4	-824.118518518518	-1947.07407407408
44300.9051796181	0	1028.281	-828.903703703703	-1951.02962962963
44300.9051798032	0	1033.066	-834.022222222222	-1954.99259259259
44300.9051799768	0	1038.185	-838.54074074074	-1958.12592592593
44300.905180162	0	1042.704	-843.311111111111	-1961.46666666667
44300.9051803356	0	1047.474	-847.725925925925	-1964.87407407408
44300.9051805208	0	1051.889	-851.451851851851	-1967.76296296296
44300.905180706	0	1055.615	-855.422222222222	-1971.10370370371
44300.9051808796	0	1059.585	-859.429629629629	-1974.50370370371
44300.9051810648	0	1063.592	-864.355555555555	-1978.65185185185
44300.9051812384	0	1068.518	-869.97037037037	-1982.99259259259
44300.9051814236	0	1074.133	-875.533333333333	-1987.00740740741
44300.9051815972	0	1079.696	-881.711111111111	-1991.34074074074
44300.9051817824	0	1085.874	-887.696296296296	-1995.41481481482
44300.9051819676	0	1091.859	-894.244444444444	-1999.57037037037
44300.9051821412	0	1098.407	-900.607407407407	-2003.4
44300.9051823264	0	1104.77	-906.325925925926	-2006.6962962963
44300.9051825116	0	1110.489	-912.414814814814	-2010.07407407408
44300.9051826852	0	1116.578	-917.925925925925	-2012.96296296296
44300.9051828704	0	1122.089	-923.948148148148	-2016.30370370371
44300.9051830556	0	1128.111	-929.666666666666	-2019.78518518519
44300.9051832292	0	1133.83	-935.111111111111	-2023.2
44300.9051834028	0	1139.274	-941.096296296296	-2027.13333333334
44300.905183588	0	1145.259	-946.777777777777	-2030.56296296296
44300.9051837731	0	1150.94	-953.407407407407	-2034.34814814815
44300.9051839468	0	1157.57	-959.962962962962	-2038.26666666667
44300.9051841319	0	1164.126	-965.962962962962	-2041.77037037037
44300.9051843171	0	1170.126	-971.666666666666	-2045.32592592593
44300.9051844907	0	1175.83	-976.592592592592	-2048.46666666667
44300.9051846759	0	1180.756	-981.318518518518	-2051.68148148148
44300.9051848495	0	1185.482	-985.481481481481	-2054.58518518519
44300.9051850347	0	1189.645	-990.444444444444	-2057.67407407408
44300.9051852199	0	1194.608	-996.318518518518	-2061.25185185185
44300.9051853935	0	1200.482	-1001.91851851852	-2064.6
44300.9051855787	0	1206.082	-1008.17777777778	-2068.28148148148
44300.9051857523	0	1212.341	-1014.48888888889	-2071.99259259259
44300.9051859375	0	1218.652	-1020.53333333333	-2075.47407407408
44300.9051861227	0	1224.696	-1026.5037037037	-2079.26666666667
44300.9051862963	0	1230.666	-1031.68888888889	-2082.75555555556
44300.9051864815	0	1235.851	-1036.55555555556	-2086.36296296296
44300.9051866551	0	1240.718	-1040.38518518518	-2089.60740740741
44300.9051868403	0	1244.548	-1043.20740740741	-2092.22222222222
44300.9051870255	0	1247.37	-1046.56296296296	-2095.23703703704
44300.9051871991	0	1250.726	-1050.15555555556	-2098.18518518519
44300.9051873843	0	1254.319	-1054.94074074074	-2101.37037037037
44300.9051875579	0	1259.104	-1060.60740740741	-2104.77037037037
44300.9051877431	0	1264.771	-1066.28888888889	-2107.91111111111
44300.9051879282	0	1270.452	-1072.52592592593	-2111.16296296296
44300.9051881019	0	1276.689	-1078.48888888889	-2114.22222222222
44300.905188287	0	1282.652	-1084.94074074074	-2117.68888888889
44300.9051884606	0	1289.104	-1091.07407407407	-2121.17037037037
44300.9051886458	0	1295.237	-1096.48888888889	-2124.45185185185
44300.905188831	0	1300.652	-1101.74814814815	-2127.80740740741
44300.9051890046	0	1305.911	-1105.84444444444	-2130.64444444445
44300.9051891898	0	1310.007	-1109.51111111111	-2133.28888888889
44300.9051893634	0	1313.674	-1112.95555555556	-2135.65185185185
44300.9051895486	0	1317.118	-1115.94814814815	-2137.66666666667
44300.9051897338	0	1320.111	-1119.31111111111	-2139.85185185185
44300.9051899074	0	1323.474	-1122.84444444444	-2141.94814814815
44300.9051900926	0	1327.007	-1127.1037037037	-2144.38518518519
44300.9051902662	0	1331.266	-1132	-2146.61481481482
44300.9051904514	0	1336.162	-1137.45925925926	-2149.14074074074
44300.9051906366	0	1341.621	-1143.88888888889	-2151.92592592593
44300.9051908102	0	1348.051	-1149.91111111111	-2154.44444444445
44300.9051909954	0	1354.073	-1156.61481481481	-2157.39259259259
44300.905191169	0	1360.777	-1162.85925925926	-2159.97777777778
44300.9051913542	0	1367.021	-1168.39259259259	-2162.73333333333
44300.9051915394	0	1372.554	-1173.31111111111	-2165.41481481482
44300.905191713	0	1377.473	-1176.75555555556	-2167.53333333334
44300.9051918981	0	1380.917	-1179.38518518519	-2169.19259259259
44300.9051920718	0	1383.547	-1181.48148148148	-2170.80740740741
44300.9051922569	0	1385.643	-1183.20740740741	-2172.2
44300.9051924421	0	1387.369	-1185.44444444444	-2173.96296296296
44300.9051926157	0	1389.606	-1187.84444444444	-2175.48148148148
44300.9051928009	0	1392.006	-1190.8962962963	-2177.22962962963
44300.9051929745	0	1395.058	-1194.31111111111	-2179.31111111111
44300.9051931597	0	1398.473	-1197.28888888889	-2181.2962962963
44300.9051933449	0	1401.451	-1199.68888888889	-2183.4
44300.9051935185	0	1403.851	-1201.32592592593	-2185.40740740741
44300.9051937037	0	1405.488	-1202.80740740741	-2187.68888888889
44300.9051938773	0	1406.969	-1204.0962962963	-2190.04444444445
44300.9051940625	0	1408.258	-1205.02222222222	-2192.23703703704
44300.9051942361	0	1409.184	-1205.80740740741	-2194.62962962963
44300.9051944213	0	1409.969	-1206.74814814815	-2196.97777777778
44300.9051946065	0	1410.91	-1207.71851851852	-2199.24444444445
44300.9051947801	0	1411.88	-1209.0962962963	-2202.04444444445
44300.9051949653	0	1413.258	-1209.8962962963	-2204.24444444445
44300.9051951505	0	1414.058	-1210.00740740741	-2207.11111111111
44300.9051953241	0	1414.169	-1209.94074074074	-2209.65925925926
44300.9051955093	0	1414.102	-1210.03703703704	-2212.66666666667
44300.9051956829	0	1414.198	-1210.61481481481	-2215.4962962963
44300.9051958681	0	1414.776	-1211.26666666667	-2218.11111111111
44300.9051960532	0	1415.428	-1212.02962962963	-2221.2
44300.9051962269	0	1416.191	-1212.6	-2224
44300.905196412	0	1416.761	-1212.93333333333	-2227.42962962963
44300.9051965856	0	1417.094	-1213.02962962963	-2231.15555555556
44300.9051967708	0	1417.19	-1213.13333333333	-2234.74814814815
44300.905196956	0	1417.294	-1213.34074074074	-2238.70370370371
44300.9051971296	0	1417.501	-1213.53333333333	-2242.43703703704
44300.9051973148	0	1417.694	-1213.55555555556	-2246.50370370371
44300.9051974884	0	1417.716	-1213.45185185185	-2250.65185185186
44300.9051976736	0	1417.612	-1213.45185185185	-2254.48888888889
44300.9051978472	0	1417.612	-1213.41481481481	-2258.57037037037
44300.9051980324	0	1417.575	-1213.44444444444	-2262.2962962963
44300.9051982176	0	1417.605	-1213.55555555556	-2266.20740740741
44300.9051983912	0	1417.716	-1213.63703703704	-2270.0962962963
44300.9051985764	0	1417.797	-1213.84444444444	-2273.7925925926
44300.9051987616	0	1418.004	-1214.55555555556	-2277.8
44300.9051989352	0	1418.715	-1216.04444444444	-2281.30370370371
44300.9051991204	0	1420.204	-1218.38518518518	-2284.81481481482
44300.905199294	0	1422.545	-1221.4	-2288.0962962963
44300.9051994792	0	1425.56	-1224.85185185185	-2291.26666666667
44300.9051996644	0	1429.012	-1229.28888888889	-2294.75555555556
44300.905199838	0	1433.449	-1233.8962962963	-2297.91111111111
44300.9052000231	0	1438.056	-1239.32592592593	-2301.37777777778
44300.9052001968	0	1443.486	-1244.53333333333	-2304.74814814815
44300.9052003819	0	1448.693	-1247.73333333333	-2307.65185185185
44300.9052005556	0	1451.893	-1250.0962962963	-2310.90370370371
44300.9052007407	0	1454.256	-1251.0962962963	-2313.91111111111
44300.9052009259	0	1455.256	-1251.02962962963	-2317.17777777778
44300.9052010995	0	1455.189	-1250.65185185185	-2320.31111111111
44300.9052012847	0	1454.811	-1250.34074074074	-2323.32592592593
44300.9052014699	0	1454.5	-1250.46666666667	-2326.5925925926
44300.9052016435	0	1454.626	-1250.91111111111	-2329.55555555556
44300.9052018287	0	1455.07	-1251.7037037037	-2332.71851851852
44300.9052020023	0	1455.863	-1252.73333333333	-2335.76296296297
44300.9052021875	0	1456.893	-1253.7037037037	-2338.42962962963
44300.9052023727	0	1457.863	-1254.57037037037	-2341.66666666667
44300.9052025463	0	1458.73	-1255.12592592593	-2344.77037037037
44300.9052027315	0	1459.286	-1255.6	-2348.04444444445
44300.9052029051	0	1459.76	-1255.77777777778	-2351.30370370371
44300.9052030903	0	1459.938	-1255.82222222222	-2354.36296296297
44300.9052032755	0	1459.982	-1256.17037037037	-2357.64444444445
44300.9052034491	0	1460.33	-1257.03703703704	-2360.52592592593
44300.9052036343	0	1461.197	-1258.59259259259	-2363.61481481482
44300.9052038079	0	1462.753	-1260.48888888889	-2366.90370370371
44300.9052039931	0	1464.649	-1262.53333333333	-2370.07407407408
44300.9052041782	0	1466.693	-1264.94074074074	-2373.64444444445
44300.9052043519	0	1469.1	-1267.31111111111	-2377.02222222222
44300.905204537	0	1471.47	-1269.87407407407	-2380.68888888889
44300.9052047106	0	1474.033	-1272.34074074074	-2384.12592592593
44300.9052048958	0	1476.5	-1274.68148148148	-2387.56296296296
44300.9052050694	0	1478.841	-1276.95555555556	-2391.35555555556
44300.9052052546	0	1481.115	-1278.45925925926	-2395.03703703704
44300.9052054398	0	1482.619	-1278.93333333333	-2398.73333333333
44300.9052056134	0	1483.093	-1278.91851851852	-2402
44300.9052057986	0	1483.078	-1278.86666666667	-2405.65185185185
44300.9052059722	0	1483.026	-1279.22222222222	-2409.68148148148
44300.9052061574	0	1483.382	-1279.92592592593	-2413.37037037037
44300.9052063426	0	1484.086	-1280.77037037037	-2417.34814814815
44300.9052065278	0	1484.93	-1281.42222222222	-2421.6
44300.9052067014	0	1485.582	-1281.74814814815	-2425.52592592593
44300.905206875	0	1485.908	-1281.92592592593	-2429.74814814815
44300.9052070602	0	1486.086	-1281.96296296296	-2433.78518518519
44300.9052072454	0	1486.123	-1281.84444444444	-2438.11111111111
44300.905207419	0	1486.004	-1281.64444444444	-2442.65925925926
44300.9052076042	0	1485.804	-1281.5037037037	-2447.08148148148
44300.9052077778	0	1485.663	-1281.06666666667	-2451.88148148148
44300.905207963	0	1485.226	-1280.58518518518	-2456.54074074074
44300.9052081482	0	1484.745	-1280.27407407407	-2461.59259259259
44300.9052083218	0	1484.434	-1280.14814814815	-2466.75555555556
44300.9052085069	0	1484.308	-1280.18518518518	-2471.8
44300.9052086806	0	1484.345	-1280.6962962963	-2477.12592592593
44300.9052088657	0	1484.856	-1281.39259259259	-2482
44300.9052090509	0	1485.552	-1282.47407407407	-2487.10370370371
44300.9052092245	0	1486.633	-1283.78518518518	-2492.48888888889
44300.9052094097	0	1487.944	-1285.7037037037	-2497.72592592593
44300.9052095949	0	1489.863	-1287.74074074074	-2503.58518518519
44300.9052097685	0	1491.9	-1289.85925925926	-2509.04444444445
44300.9052099537	0	1494.019	-1292.44444444444	-2515.13333333334
44300.9052101273	0	1496.604	-1295.11851851852	-2520.4
44300.9052103125	0	1499.278	-1297.73333333333	-2526.07407407408
44300.9052104977	0	1501.893	-1299.46666666667	-2531.51851851852
44300.9052106713	0	1503.626	-1300.35555555555	-2536.76296296297
44300.9052108565	0	1504.515	-1300.65185185185	-2542.37777777778
44300.9052110301	0	1504.811	-1300.87407407407	-2548.27407407408
44300.9052112153	0	1505.033	-1301.11111111111	-2553.87407407408
44300.9052114005	0	1505.27	-1301.52592592593	-2560.11851851852
44300.9052115741	0	1505.685	-1301.85925925926	-2565.98518518519
44300.9052117593	0	1506.018	-1302.26666666667	-2572.16296296297
44300.9052119329	0	1506.425	-1302.61481481481	-2578.4962962963
44300.9052121181	0	1506.773	-1303.27407407407	-2584.51851851852
44300.9052122917	0	1507.432	-1304.05925925926	-2590.93333333334
44300.9052124769	0	1508.217	-1305.08888888889	-2596.91111111111
44300.905212662	0	1509.247	-1306.25185185185	-2603.2
44300.9052128356	0	1510.41	-1307.94074074074	-2609.63703703704
44300.9052130208	0	1512.099	-1310.14074074074	-2615.40740740741
44300.9052131944	0	1514.299	-1313.08888888889	-2621.6962962963
44300.9052133796	0	1517.247	-1316.02222222222	-2627.2962962963
44300.9052135648	0	1520.18	-1319.27407407407	-2633.71851851852
44300.9052137384	0	1523.432	-1322.25185185185	-2639.97777777778
44300.9052139236	0	1526.41	-1324.83703703704	-2646.16296296297
44300.9052140972	0	1528.995	-1326.91851851852	-2652.76296296297
44300.9052142824	0	1531.076	-1328.05925925926	-2658.86666666667
44300.9052144676	0	1532.217	-1328.42962962963	-2665.32592592593
44300.9052146412	0	1532.587	-1328.34074074074	-2671.25925925926
44300.9052148264	0	1532.498	-1328.18518518518	-2677.71851851852
44300.9052150116	0	1532.342	-1328.4962962963	-2684.28148148148
44300.9052151852	0	1532.653	-1329.4962962963	-2690.42222222223
44300.9052153704	0	1533.653	-1331.34074074074	-2696.85925925926
44300.905215544	0	1535.497	-1334.04444444444	-2703.48148148148
44300.9052157292	0	1538.201	-1337.00740740741	-2709.36296296297
44300.9052159028	0	1541.164	-1340.66666666667	-2715.60740740741
44300.905216088	0	1544.823	-1344.45185185185	-2721.42962962963
44300.9052162731	0	1548.608	-1348.62962962963	-2727.93333333334
44300.9052164468	0	1552.786	-1352.74814814815	-2734.25925925926
44300.9052166319	0	1556.905	-1356.53333333333	-2740.31851851852
44300.9052168056	0	1560.69	-1360.4962962963	-2746.62222222223
44300.9052169907	0	1564.653	-1364.11111111111	-2752.34814814815
44300.9052171759	0	1568.268	-1367.6	-2758.44444444445
44300.9052173495	0	1571.757	-1370.95555555555	-2764.57037037037
44300.9052175347	0	1575.113	-1374.11111111111	-2770.15555555556
44300.9052177199	0	1578.269	-1377.60740740741	-2776.03703703704
44300.9052178935	0	1581.765	-1381.61481481481	-2781.64444444445
44300.9052180787	0	1585.772	-1386.71851851852	-2787.65925925926
44300.9052182523	0	1590.876	-1392.38518518518	-2793.88148148148
44300.9052184375	0	1596.543	-1397.71851851852	-2799.58518518519
44300.9052186111	0	1601.876	-1404.01481481481	-2805.94814814815
44300.9052187963	0	1608.172	-1410.33333333333	-2811.82962962963
44300.9052189815	0	1614.491	-1417.14074074074	-2818.14074074074
44300.9052191551	0	1621.298	-1423.75555555555	-2824.33333333334
44300.9052193403	0	1627.913	-1429.65925925926	-2830.3925925926
44300.9052195139	0	1633.817	-1435.08148148148	-2836.41481481482
44300.9052196991	0	1639.239	-1439.28148148148	-2841.70370370371
44300.9052198843	0	1643.439	-1443.2962962963	-2846.88888888889
44300.9052200579	0	1647.454	-1447	-2851.77037037037
44300.9052202431	0	1651.158	-1450.85925925926	-2856.4
44300.9052204167	0	1655.017	-1455.63703703704	-2861.55555555556
44300.9052206019	0	1659.795	-1460.74074074074	-2866.48888888889
44300.905220787	0	1664.899	-1466.46666666667	-2872.01481481482
44300.9052209606	0	1670.625	-1472.19259259259	-2877.67407407408
44300.9052211458	0	1676.351	-1477.88888888889	-2883.08888888889
44300.9052213194	0	1682.047	-1484.1037037037	-2888.85185185185
44300.9052215046	0	1688.262	-1490.05925925926	-2894.17777777778
44300.9052216898	0	1694.218	-1496.14074074074	-2899.88888888889
44300.9052218634	0	1700.299	-1501.41481481481	-2905.34814814815
44300.9052220486	0	1705.573	-1505.28148148148	-2909.97037037037
44300.9052222338	0	1709.44	-1508.88148148148	-2914.57777777778
44300.9052224074	0	1713.04	-1511.94074074074	-2918.83703703704
44300.9052225926	0	1716.099	-1514.68148148148	-2922.8
44300.9052227662	0	1718.84	-1517.95555555555	-2926.94814814815
44300.9052229514	0	1722.114	-1521.59259259259	-2931.05185185185
44300.905223125	0	1725.751	-1526.45185185185	-2935.59259259259
44300.9052233102	0	1730.61	-1530.91851851852	-2939.77777777778
44300.9052234954	0	1735.077	-1535.63703703704	-2944.31111111111
44300.905223669	0	1739.796	-1540.38518518518	-2948.91851851852
44300.9052238542	0	1744.544	-1545.46666666667	-2953.72592592593
44300.9052240278	0	1749.625	-1550.65925925926	-2958.55555555556
44300.905224213	0	1754.818	-1555.28148148148	-2963.06666666667
44300.9052243982	0	1759.44	-1559.67407407407	-2967.95555555556
44300.9052245718	0	1763.833	-1562.61481481481	-2972.25185185185
44300.9052247569	0	1766.774	-1564.11851851852	-2975.8962962963
44300.9052249421	0	1768.278	-1564.5037037037	-2979.74074074074
44300.9052251157	0	1768.663	-1564.18518518518	-2983.01481481482
44300.9052253009	0	1768.344	-1563.71111111111	-2986.59259259259
44300.9052254745	0	1767.87	-1562.94074074074	-2990.20740740741
44300.9052256597	0	1767.1	-1561.87407407407	-2993.8
44300.9052258333	0	1766.033	-1560.5037037037	-2997.60740740741
44300.9052260185	0	1764.663	-1559.1037037037	-3001.12592592593
44300.9052262037	0	1763.263	-1557.40740740741	-3005.12592592593
44300.9052263773	0	1761.567	-1555.79259259259	-3009.23703703704
44300.9052265625	0	1759.952	-1554.25185185185	-3013.11851851852
44300.9052267477	0	1758.411	-1552.60740740741	-3017.20740740741
44300.9052269213	0	1756.767	-1551.28888888889	-3021.11851851852
44300.9052271065	0	1755.448	-1550.22222222222	-3025.44444444445
44300.9052272801	0	1754.381	-1549.65925925926	-3029.80740740741
44300.9052274653	0	1753.818	-1549.38518518518	-3033.85185185185
44300.9052276389	0	1753.544	-1549.18518518518	-3038.25925925926
44300.9052278241	0	1753.344	-1549.2	-3042.43703703704
44300.9052280093	0	1753.359	-1549.21481481481	-3047.00740740741
44300.9052281829	0	1753.374	-1549.37777777778	-3051.77777777778
44300.9052283681	0	1753.537	-1549.42222222222	-3056.37777777778
44300.9052285417	0	1753.581	-1549.42222222222	-3061.45185185185
44300.9052287269	0	1753.581	-1549.54814814815	-3066.22962962963
44300.905228912	0	1753.707	-1549.54814814815	-3071.24444444445
44300.9052290856	0	1753.707	-1549.42222222222	-3076.31111111111
44300.9052292708	0	1753.581	-1549.26666666667	-3081
44300.9052294444	0	1753.425	-1549.01481481481	-3085.97777777778
44300.9052296296	0	1753.173	-1548.72592592592	-3090.6
44300.9052298148	0	1752.884	-1548.20740740741	-3095.57037037037
44300.9052299884	0	1752.365	-1547.74074074074	-3100.14814814815
44300.9052301736	0	1751.898	-1546.85185185185	-3104.99259259259
44300.9052303472	0	1751.009	-1545.74074074074	-3109.66666666667
44300.9052305324	0	1749.898	-1544.77037037037	-3113.93333333333
44300.9052307176	0	1748.928	-1543.76296296296	-3118.4962962963
44300.9052308912	0	1747.921	-1542.57037037037	-3122.75555555556
44300.9052310764	0	1746.728	-1541.12592592593	-3127.21481481482
44300.90523125	0	1745.284	-1539.40740740741	-3131.43703703704
44300.9052314352	0	1743.565	-1537.58518518518	-3135.22222222222
44300.9052316204	0	1741.743	-1535.74074074074	-3138.82222222222
44300.905231794	0	1739.899	-1534.38518518518	-3141.77037037037
44300.9052319792	0	1738.543	-1533.21481481481	-3144.75555555556
44300.9052321644	0	1737.373	-1532.46666666667	-3147.20740740741
44300.905232338	0	1736.625	-1532.13333333333	-3149.05185185185
44300.9052325231	0	1736.292	-1531.94814814815	-3150.74074074074
44300.9052326968	0	1736.107	-1532.01481481481	-3151.99259259259
44300.9052328819	0	1736.174	-1532.4962962963	-3152.92592592593
44300.9052330556	0	1736.655	-1533.17777777778	-3153.45925925926
44300.9052332407	0	1737.336	-1533.94814814815	-3153.64444444445
44300.9052334259	0	1738.106	-1534.88888888889	-3153.54074074074
44300.9052335995	0	1739.047	-1535.82222222222	-3153.2
44300.9052337847	0	1739.98	-1536.78518518518	-3152.63703703704
44300.9052339583	0	1740.943	-1537.71111111111	-3151.8
44300.9052341435	0	1741.869	-1538.5037037037	-3150.79259259259
44300.9052343287	0	1742.662	-1539.38518518518	-3149.34814814815
44300.9052345023	0	1743.543	-1540.18518518518	-3147.82222222222
44300.9052346875	0	1744.343	-1540.7037037037	-3145.95555555556
44300.9052348727	0	1744.862	-1541.08148148148	-3143.95555555556
44300.9052350463	0	1745.24	-1541.45925925926	-3141.7037037037
44300.9052352315	0	1745.618	-1541.91851851852	-3138.9037037037
44300.9052354051	0	1746.077	-1542.57037037037	-3135.67407407408
44300.9052355903	0	1746.729	-1543.24444444444	-3132.68888888889
44300.9052357755	0	1747.403	-1544.11111111111	-3129.22962962963
44300.9052359491	0	1748.27	-1544.9037037037	-3125.58518518519
44300.9052361343	0	1749.063	-1545.82962962963	-3121.59259259259
44300.9052363079	0	1749.989	-1546.65925925926	-3117.34074074074
44300.9052364931	0	1750.819	-1547.31851851852	-3113.28888888889
44300.9052366667	0	1751.478	-1547.88888888889	-3108.75555555556
44300.9052368519	0	1752.048	-1548.3037037037	-3104.15555555556
44300.905237037	0	1752.463	-1548.51111111111	-3099.78518518519
44300.9052372106	0	1752.67	-1548.77037037037	-3094.98518518519
44300.9052373958	0	1752.929	-1548.95555555555	-3090.35555555556
44300.9052375694	0	1753.114	-1549.25185185185	-3085.04444444444
44300.9052377546	0	1753.41	-1549.65185185185	-3079.91851851852
44300.9052379398	0	1753.81	-1550.15555555555	-3074.23703703704
44300.9052381134	0	1754.314	-1550.45185185185	-3068.62962962963
44300.9052382986	0	1754.61	-1550.6962962963	-3063.0962962963
44300.9052384722	0	1754.854	-1550.9037037037	-3057.01481481482
44300.9052386574	0	1755.061	-1550.94074074074	-3051.20740740741
44300.9052388426	0	1755.098	-1551.00740740741	-3044.85925925926
44300.9052390162	0	1755.165	-1551.15555555555	-3038.61481481482
44300.9052392014	0	1755.313	-1551.37037037037	-3032.77777777778
44300.9052393866	0	1755.528	-1551.58518518518	-3026.48888888889
44300.9052395602	0	1755.743	-1551.84444444444	-3020.67407407407
44300.9052397454	0	1756.002	-1551.82222222222	-3014.43703703704
44300.905239919	0	1755.98	-1551.75555555555	-3007.97777777778
44300.9052401042	0	1755.913	-1551.8962962963	-3001.98518518518
44300.9052402778	0	1756.054	-1552.33333333333	-2995.63703703704
44300.905240463	0	1756.491	-1553.03703703704	-2989.43703703704
44300.9052406482	0	1757.195	-1554.13333333333	-2983.77777777778
44300.9052408218	0	1758.291	-1555.39259259259	-2977.78518518519
44300.9052410069	0	1759.55	-1556.25185185185	-2972.1037037037
44300.9052411806	0	1760.409	-1556.85185185185	-2965.85925925926
44300.9052413657	0	1761.009	-1557.06666666667	-2960.04444444444
44300.9052415509	0	1761.224	-1557.11111111111	-2953.85925925926
44300.9052417245	0	1761.268	-1556.91851851852	-2947.82962962963
44300.9052419097	0	1761.075	-1556.41481481481	-2942.35555555556
44300.9052420833	0	1760.571	-1555.36296296296	-2936.82962962963
44300.9052422685	0	1759.519	-1554.12592592593	-2932.25185185185
44300.9052424537	0	1758.282	-1552.48888888889	-2927.64444444444
44300.9052426273	0	1756.645	-1550.73333333333	-2923.3037037037
44300.9052428125	0	1754.889	-1549.17777777778	-2919.31111111111
44300.9052429861	0	1753.333	-1548.22222222222	-2915.63703703704
44300.9052431713	0	1752.377	-1548.02222222222	-2912.81481481481
44300.9052433565	0	1752.177	-1548.11851851852	-2910.35555555556
44300.9052435301	0	1752.273	-1548.68148148148	-2908.28148148148
44300.9052437153	0	1752.836	-1549.54814814815	-2906.8962962963
44300.9052438889	0	1753.703	-1550.46666666667	-2905.97037037037
44300.9052440741	0	1754.622	-1551.14074074074	-2905.48148148148
44300.9052442593	0	1755.296	-1551.48888888889	-2905.25185185185
44300.9052444329	0	1755.644	-1551.33333333333	-2905.39259259259
44300.9052446181	0	1755.488	-1550.65925925926	-2905.9037037037
44300.9052447917	0	1754.814	-1549.4962962963	-2906.96296296296
44300.9052449769	0	1753.651	-1548.17777777778	-2908.45185185185
44300.905245162	0	1752.332	-1546.55555555555	-2910.62962962963
44300.9052453356	0	1750.71	-1544.9037037037	-2913.54074074074
44300.9052455208	0	1749.058	-1543.72592592593	-2916.94074074074
44300.9052456944	0	1747.88	-1542.95555555556	-2921.00740740741
44300.9052458796	0	1747.11	-1542.38518518518	-2925.17037037037
44300.9052460648	0	1746.54	-1541.54074074074	-2929.73333333333
44300.9052462384	0	1745.696	-1539.77037037037	-2934.67407407407
44300.9052464236	0	1743.926	-1537.51111111111	-2939.54074074074
44300.9052465972	0	1741.667	-1534.72592592593	-2945.39259259259
44300.9052467824	0	1738.882	-1531.96296296296	-2951.04444444444
44300.9052469676	0	1736.119	-1529.02222222222	-2957.35555555556
44300.9052471412	0	1733.178	-1526.46666666667	-2963.91851851852
44300.9052473264	0	1730.622	-1524.42962962963	-2970.15555555556
44300.9052475116	0	1728.585	-1522.94074074074	-2977.00740740741
44300.9052476852	0	1727.096	-1521.82222222222	-2983.73333333333
44300.9052478704	0	1725.977	-1520.59259259259	-2991.08888888889
44300.905248044	0	1724.747	-1519.38518518518	-2998.68148148148
44300.9052482407	0	1723.54	-1518.08888888889	-3006.28148148148
44300.9052484144	0	1722.244	-1515.95555555555	-3014.72592592593
44300.905248588	0	1720.111	-1512.88888888889	-3023.57777777778
44300.9052487731	0	1717.044	-1509.62222222222	-3030.86666666667
44300.9052489468	0	1713.777	-1505.5037037037	-3039.52592592593
44300.9052491319	0	1709.658	-1501.05185185185	-3049.6962962963
44300.9052493056	0	1705.206	-1497.74814814815	-3060.35555555555
44300.9052494907	0	1701.902	-1495.81481481481	-3070.85925925926
44300.9052496759	0	1699.969	-1494.85185185185	-3082.11111111111
44300.9052498495	0	1699.006	-1494.45185185185	-3093.39259259259
44300.9052500347	0	1698.606	-1494.2962962963	-3104.13333333333
44300.9052502083	0	1698.45	-1494.26666666667	-3115.97037037037
44300.9052503935	0	1698.42	-1493.94074074074	-3127.33333333333
44300.9052505787	0	1698.094	-1493.3037037037	-3139.34074074074
44300.9052507523	0	1697.457	-1492.17777777778	-3151.20740740741
44300.9052509375	0	1696.331	-1490.57037037037	-3162.31851851852
44300.9052511111	0	1694.724	-1488.76296296296	-3173.76296296296
44300.9052512963	0	1692.917	-1487.11111111111	-3185.05925925926
44300.9052514815	0	1691.265	-1485.66666666667	-3195.91851851852
44300.9052516551	0	1689.821	-1484.31111111111	-3208.01481481481
44300.9052518403	0	1688.465	-1483.57037037037	-3219.74074074074
44300.9052520139	0	1687.724	-1482.98518518518	-3232.20740740741
44300.9052521991	0	1687.139	-1482.64444444444	-3244.48888888889
44300.9052523843	0	1686.798	-1482.43703703704	-3255.74074074074
44300.9052525579	0	1686.591	-1482.48888888889	-3267.81481481481
44300.9052527431	0	1686.643	-1482.95555555555	-3279.25925925926
44300.9052529167	0	1687.11	-1483.43703703704	-3291.45185185185
44300.9052531019	0	1687.591	-1483.82962962963	-3303.05925925926
44300.905253287	0	1687.984	-1484.02962962963	-3315.18518518518
44300.9052534606	0	1688.184	-1483.98518518518	-3326.08148148148
44300.9052536458	0	1688.14	-1483.72592592592	-3337.37777777778
44300.9052538194	0	1687.881	-1483.34074074074	-3348.55555555555
44300.9052540046	0	1687.496	-1483.06666666667	-3358.62962962963
44300.9052541898	0	1687.222	-1483.06666666667	-3369.09629629629
44300.9052543634	0	1687.222	-1483.51111111111	-3379.76296296296
44300.9052545486	0	1687.666	-1484.45185185185	-3389.7037037037
44300.9052547338	0	1688.607	-1485.74814814815	-3400.05185185185
44300.9052549074	0	1689.903	-1487.40740740741	-3409.43703703704
44300.9052550926	0	1691.562	-1489.47407407407	-3419.84444444444
44300.9052552662	0	1693.629	-1491.42222222222	-3429.79259259259
44300.9052554514	0	1695.577	-1493.14074074074	-3439.14074074074
44300.905255625	0	1697.296	-1495.24444444444	-3449.26666666666
44300.9052558102	0	1699.4	-1497.14814814815	-3458.61481481481
44300.9052559954	0	1701.304	-1498.95555555555	-3468.52592592592
44300.905256169	0	1703.111	-1500.25925925926	-3478.42222222222
44300.9052563542	0	1704.415	-1501.59259259259	-3487.53333333333
44300.9052565278	0	1705.748	-1502.97037037037	-3496.92592592592
44300.905256713	0	1707.126	-1504.25925925926	-3505.59259259259
44300.9052568982	0	1708.415	-1505.32592592592	-3514.64444444444
44300.9052570718	0	1709.482	-1506.36296296296	-3523.73333333333
44300.9052572569	0	1710.519	-1506.95555555555	-3532.05925925926
44300.9052574306	0	1711.112	-1506.87407407407	-3541.23703703704
44300.9052576157	0	1711.031	-1506.19259259259	-3549.57037037037
44300.9052578009	0	1710.35	-1504.78518518518	-3558.11111111111
44300.9052579745	0	1708.943	-1503.08148148148	-3566.17037037037
44300.9052581597	0	1707.239	-1501.74074074074	-3572.92592592592
44300.9052583449	0	1705.898	-1500.88148148148	-3580.23703703704
44300.9052585185	0	1705.039	-1500.68148148148	-3586.79259259259
44300.9052587037	0	1704.839	-1501.15555555555	-3593.27407407407
44300.9052588773	0	1705.313	-1502.25185185185	-3599.34074074074
44300.9052590625	0	1706.409	-1503.91851851852	-3604.37037037037
44300.9052592361	0	1708.076	-1506.31111111111	-3608.97777777778
44300.9052594213	0	1710.469	-1508.68888888889	-3612.40740740741
44300.9052596065	0	1712.847	-1512.22962962963	-3616.22222222222
44300.9052597801	0	1716.388	-1516.42962962963	-3619.96296296296
44300.9052599653	0	1720.588	-1520.85185185185	-3623.48888888889
44300.9052601505	0	1725.01	-1525.63703703704	-3626.8
44300.9052603241	0	1729.795	-1530.92592592592	-3630.23703703704
44300.9052605093	0	1735.084	-1536.58518518518	-3633.66666666667
44300.9052606829	0	1740.743	-1542.21481481481	-3637.12592592592
44300.9052608681	0	1746.373	-1547.14814814815	-3640.41481481481
44300.9052610417	0	1751.306	-1551.4	-3643.84444444444
44300.9052612269	0	1755.558	-1554.53333333333	-3646.97037037037
44300.905261412	0	1758.691	-1556.98518518518	-3650.31851851852
44300.9052615856	0	1761.143	-1558.34814814815	-3653.39259259259
44300.9052617708	0	1762.506	-1558.65185185185	-3656.12592592592
44300.905261956	0	1762.81	-1558.68148148148	-3658.56296296296
44300.9052621296	0	1762.84	-1558.57037037037	-3660.82222222222
44300.9052623148	0	1762.729	-1558.52592592592	-3663.22222222222
44300.9052624884	0	1762.685	-1558.63703703704	-3665.46666666666
44300.9052626736	0	1762.796	-1558.88148148148	-3667.62222222222
44300.9052628472	0	1763.04	-1559.21481481481	-3669.95555555555
44300.9052630324	0	1763.373	-1559.74814814815	-3672.09629629629
44300.9052632176	0	1763.906	-1560.63703703704	-3674.62222222222
44300.9052633912	0	1764.795	-1561.74814814815	-3677.20740740741
44300.9052635764	0	1765.906	-1562.86666666666	-3679.77037037037
44300.90526375	0	1767.025	-1564.37037037037	-3682.67407407407
44300.9052639352	0	1768.529	-1566.13333333333	-3685.27407407407
44300.9052641204	0	1770.292	-1568.56296296296	-3688.19259259259
44300.905264294	0	1772.722	-1571.08888888889	-3691.31851851852
44300.9052644792	0	1775.248	-1572.94074074074	-3694.26666666667
44300.9052646528	0	1777.1	-1574.18518518518	-3697.47407407407
44300.905264838	0	1778.344	-1574.54074074074	-3700.57037037037
44300.9052650231	0	1778.7	-1574.76296296296	-3704.00740740741
44300.9052651968	0	1778.922	-1574.89629629629	-3707.65185185185
44300.9052653819	0	1779.055	-1575.19259259259	-3711.42222222222
44300.9052655671	0	1779.351	-1575.55555555555	-3715.44444444444
44300.9052657407	0	1779.714	-1576.19259259259	-3719.42222222222
44300.9052659259	0	1780.351	-1576.88148148148	-3723.48888888889
44300.9052661111	0	1781.04	-1577.64444444444	-3727.6962962963
44300.9052662847	0	1781.803	-1578.42962962963	-3731.68888888889
44300.9052664699	0	1782.588	-1579.62962962963	-3736.04444444444
44300.9052666435	0	1783.788	-1581.14814814815	-3740.16296296296
44300.9052668287	0	1785.307	-1583.3037037037	-3744.2962962963
44300.9052670023	0	1787.463	-1586.01481481481	-3748.34074074074
44300.9052671875	0	1790.174	-1588.94814814815	-3751.91851851852
44300.9052673611	0	1793.107	-1592.14814814815	-3755.95555555555
44300.9052675463	0	1796.307	-1594.69629629629	-3759.97777777778
44300.9052677315	0	1798.855	-1596.06666666667	-3764.31111111111
44300.9052679051	0	1800.225	-1595.59259259259	-3768.54814814815
44300.9052680903	0	1799.751	-1593.86666666667	-3772.51111111111
44300.9052682755	0	1798.025	-1591.42962962963	-3776.51851851852
44300.9052684491	0	1795.588	-1589.37037037037	-3780.2962962963
44300.9052686343	0	1793.529	-1587.94074074074	-3784.41481481481
44300.9052688079	0	1792.099	-1587.28888888889	-3788.79259259259
44300.9052689931	0	1791.447	-1587.29629629629	-3792.74074074074
44300.9052691667	0	1791.454	-1587.6962962963	-3797.13333333333
44300.9052693519	0	1791.854	-1588.59259259259	-3801.0962962963
44300.905269537	0	1792.75	-1590.16296296296	-3805.41481481481
44300.9052697106	0	1794.32	-1592.02222222222	-3809.38518518518
44300.9052698958	0	1796.179	-1594.53333333333	-3813.72592592592
44300.9052700694	0	1798.69	-1597.2962962963	-3818.2
44300.9052702546	0	1801.453	-1600.0962962963	-3822.44444444444
44300.9052704398	0	1804.253	-1603.25925925926	-3827.51851851852
44300.9052706134	0	1807.416	-1606.02222222222	-3832.42222222222
44300.9052707986	0	1810.179	-1608.8	-3837.74814814815
44300.9052709722	0	1812.957	-1611.6	-3843.21481481481
44300.9052711574	0	1815.757	-1614.22962962963	-3848.18518518518
44300.9052713426	0	1818.387	-1617.05925925926	-3853.4
44300.9052715162	0	1821.217	-1619.84444444444	-3858.3037037037
44300.9052717014	0	1824.002	-1622.08148148148	-3863.26666666667
44300.905271875	0	1826.239	-1623.51851851852	-3867.76296296296
44300.9052720602	0	1827.676	-1624.35555555555	-3872.07407407407
44300.9052722454	0	1828.513	-1624.71851851852	-3876.66666666667
44300.905272419	0	1828.876	-1625.02222222222	-3880.95555555555
44300.9052726042	0	1829.18	-1626.25185185185	-3885.28148148148
44300.9052727894	0	1830.41	-1628.44444444444	-3889.77037037037
44300.905272963	0	1832.603	-1631.02962962963	-3894.02222222222
44300.9052731482	0	1835.188	-1634.07407407407	-3898.54814814815
44300.9052733218	0	1838.232	-1637.51851851852	-3903.67407407407
44300.9052735069	0	1841.676	-1640.74074074074	-3908.33333333333
44300.9052736806	0	1844.898	-1644.37777777778	-3913.47407407407
44300.9052738657	0	1848.535	-1648.14814814815	-3918.57777777778
44300.9052740509	0	1852.305	-1651.63703703704	-3923.13333333333
44300.9052742245	0	1855.794	-1655.77037037037	-3927.8962962963
44300.9052744097	0	1859.927	-1660.5037037037	-3932.54074074074
44300.9052745949	0	1864.66	-1666.13333333333	-3937.42962962963
44300.9052747685	0	1870.29	-1671.60740740741	-3941.7037037037
44300.9052749537	0	1875.764	-1677.59259259259	-3945.9037037037
44300.9052751273	0	1881.749	-1683.75555555555	-3949.94814814815
44300.9052753125	0	1887.912	-1689.31851851852	-3953.34814814815
44300.9052754861	0	1893.475	-1695.29629629629	-3957.04444444444
44300.9052756713	0	1899.453	-1700.99259259259	-3960.54074074074
44300.9052758565	0	1905.149	-1706.49629629629	-3964.3037037037
44300.9052760301	0	1910.653	-1711.66666666666	-3968.16296296296
44300.9052762153	0	1915.823	-1716.03703703704	-3971.69629629629
44300.9052763889	0	1920.193	-1720.63703703704	-3975.36296296296
44300.9052765741	0	1924.793	-1724.48888888889	-3978.64444444444
44300.9052767593	0	1928.645	-1728.55555555555	-3982.1037037037
44300.9052769329	0	1932.712	-1732.42222222222	-3985.37777777778
44300.9052771181	0	1936.579	-1736.97777777778	-3988.83703703704
44300.9052772917	0	1941.135	-1742.1037037037	-3992.3037037037
44300.9052774769	0	1946.261	-1747.1037037037	-3995.31851851852
44300.905277662	0	1951.261	-1752.88888888889	-3998.47407407407
44300.9052778356	0	1957.046	-1758.68888888889	-4001.35555555555
44300.9052780208	0	1962.846	-1764.03703703704	-4003.83703703703
44300.9052781944	0	1968.194	-1769.59259259259	-4006.6
44300.9052783796	0	1973.75	-1774.60740740741	-4009.37037037037
44300.9052785648	0	1978.765	-1780.11111111111	-4012.55555555555
44300.9052787384	0	1984.269	-1786.05185185185	-4015.91111111111
44300.9052789236	0	1990.21	-1791.68888888889	-4018.95555555555
44300.9052790972	0	1995.847	-1797.99259259259	-4022.17777777778
44300.9052792824	0	2002.151	-1803.85925925926	-4025.25925925926
44300.9052794676	0	2008.018	-1809.94814814815	-4028.52592592592
44300.9052796412	0	2014.107	-1815.23703703703	-4031.59259259259
44300.9052798264	0	2019.396	-1819.85925925926	-4034.44444444444
44300.90528	0	2024.018	-1824	-4036.97777777778
44300.9052801852	0	2028.159	-1827.75555555555	-4039.17777777778
44300.9052803704	0	2031.915	-1832.00740740741	-4041.6074074074
44300.905280544	0	2036.167	-1836.95555555555	-4044.42962962963
44300.9052807292	0	2041.115	-1842.37037037037	-4047.42962962963
44300.9052809144	0	2046.53	-1848.26666666666	-4050.66666666666
44300.905281088	0	2052.426	-1854.42962962963	-4053.63703703703
44300.9052812731	0	2058.589	-1861.11111111111	-4056.83703703703
44300.9052814468	0	2065.27	-1867.68148148148	-4059.92592592592
44300.9052816319	0	2071.84	-1873.60740740741	-4062.95555555555
44300.9052818056	0	2077.766	-1879.26666666666	-4066.27407407407
44300.9052819907	0	2083.425	-1883.22222222222	-4068.87407407407
44300.9052821759	0	2087.381	-1886.35555555555	-4071.36296296296
44300.9052823495	0	2090.514	-1888.93333333333	-4073.67407407407
44300.9052825347	0	2093.092	-1891.42222222222	-4075.97777777778
44300.9052827083	0	2095.581	-1894.64444444444	-4078.74814814815
44300.9052828935	0	2098.803	-1898.44444444444	-4081.45185185185
44300.9052830787	0	2102.603	-1903.69629629629	-4084.69629629629
44300.9052832523	0	2107.855	-1909.55555555555	-4087.85185185185
44300.9052834375	0	2113.714	-1915.43703703703	-4090.85925925926
44300.9052836111	0	2119.595	-1921.93333333333	-4094.08148148148
44300.9052837963	0	2126.091	-1927.87407407407	-4097.11851851852
44300.9052839815	0	2132.032	-1933.54814814815	-4100.21481481481
44300.9052841551	0	2137.706	-1938.65185185185	-4103.45185185185
44300.9052843403	0	2142.81	-1942.44444444444	-4106.27407407407
44300.9052845139	0	2146.603	-1945.53333333333	-4109.14074074074
44300.9052846991	0	2149.692	-1947.77037037037	-4111.43703703704
44300.9052848843	0	2151.929	-1949.97037037037	-4113.63703703704
44300.9052850579	0	2154.129	-1952.84444444444	-4116.35555555555
44300.9052852431	0	2157.003	-1956.15555555555	-4119.12592592592
44300.9052854282	0	2160.314	-1960.36296296296	-4122.00740740741
44300.9052856019	0	2164.521	-1965.1037037037	-4124.83703703703
44300.905285787	0	2169.262	-1971.15555555555	-4128.21481481481
44300.9052859722	0	2175.314	-1977.22962962963	-4131.48148148148
44300.9052861458	0	2181.388	-1983.27407407407	-4134.54074074074
44300.905286331	0	2187.432	-1989.60740740741	-4137.88148148148
44300.9052865046	0	2193.765	-1995.20740740741	-4141.08888888889
44300.9052866898	0	2199.365	-2000.57777777778	-4144.5037037037
44300.9052868634	0	2204.735	-2005.06666666666	-4147.65185185185
44300.9052870486	0	2209.224	-2008.33333333333	-4150.46666666666
44300.9052872338	0	2212.491	-2011.28888888889	-4153.17037037037
44300.9052874074	0	2215.447	-2014.14814814815	-4155.84444444444
44300.9052875926	0	2218.306	-2017.44444444444	-4158.65185185185
44300.9052877662	0	2221.602	-2021.51111111111	-4161.75555555555
44300.9052879514	0	2225.669	-2026.07407407407	-4164.67407407407
44300.9052881366	0	2230.232	-2031.58518518518	-4167.88148148148
44300.9052883102	0	2235.743	-2037.20740740741	-4171.13333333333
44300.9052884954	0	2241.365	-2043.21481481481	-4174.34074074074
44300.905288669	0	2247.372	-2049.34814814815	-4177.82222222222
44300.9052888542	0	2253.505	-2055.02962962963	-4181.16296296296
44300.9052890278	0	2259.186	-2060.87407407407	-4184.74814814814
44300.905289213	0	2265.03	-2065.86666666666	-4187.96296296296
44300.9052893982	0	2270.023	-2070.19259259259	-4191.28888888888
44300.9052895718	0	2274.349	-2073.44444444444	-4194.27407407407
44300.9052897569	0	2277.601	-2076.14814814815	-4196.85925925925
44300.9052899306	0	2280.305	-2078.54074074074	-4199.34814814814
44300.9052901157	0	2282.698	-2081.18518518518	-4201.87407407407
44300.9052903009	0	2285.342	-2084.43703703704	-4204.59259259259
44300.9052904745	0	2288.594	-2088.02962962963	-4207.36296296296
44300.9052906597	0	2292.187	-2092.37037037037	-4210.49629629629
44300.9052908333	0	2296.528	-2096.81481481481	-4213.62222222222
44300.9052910185	0	2300.972	-2101.3037037037	-4216.65185185185
44300.9052912037	0	2305.461	-2106.72592592592	-4220.18518518518
44300.9052913773	0	2310.883	-2112.17037037037	-4223.77777777777
44300.9052915625	0	2316.327	-2116.88888888889	-4227.08148148148
44300.9052917361	0	2321.046	-2121.20740740741	-4230.59259259259
44300.9052919213	0	2325.365	-2124.19259259259	-4233.65185185185
44300.9052921065	0	2328.35	-2126.45185185185	-4236.69629629629
44300.9052922801	0	2330.609	-2127.74074074074	-4239.48888888888
44300.9052924653	0	2331.898	-2128.62962962963	-4242.1037037037
44300.9052926389	0	2332.787	-2129.77037037037	-4245.09629629629
44300.9052928241	0	2333.928	-2131.1037037037	-4247.81481481481
44300.9052930093	0	2335.261	-2133.03703703704	-4250.99259259259
44300.9052931829	0	2337.194	-2135.17777777778	-4254.42222222222
44300.9052933681	0	2339.335	-2137.22222222222	-4257.77777777777
44300.9052935532	0	2341.379	-2139.39259259259	-4261.48148148148
44300.9052937269	0	2343.549	-2141.42222222222	-4265.09629629629
44300.905293912	0	2345.579	-2143.42222222222	-4269.03703703703
44300.9052940856	0	2347.579	-2145.34074074074	-4273.14074074074
44300.9052942708	0	2349.498	-2147.21481481481	-4276.81481481481
44300.905294456	0	2351.372	-2149.39259259259	-4280.89629629629
44300.9052946296	0	2353.55	-2151.77037037037	-4284.68888888888
44300.9052948148	0	2355.928	-2154.46666666666	-4288.74074074074
44300.9052949884	0	2358.624	-2157.32592592592	-4292.73333333333
44300.9052951736	0	2361.483	-2159.76296296296	-4296.6074074074
44300.9052953472	0	2363.92	-2161.69629629629	-4300.57777777777
44300.9052955324	0	2365.853	-2162.85185185185	-4304.11111111111
44300.9052957176	0	2367.009	-2163.45925925926	-4307.45185185185
44300.9052958912	0	2367.616	-2164.42222222222	-4311.44444444444
44300.9052960764	0	2368.579	-2165.82962962963	-4315.5037037037
44300.90529625	0	2369.986	-2167.77037037037	-4319.68888888889
44300.9052964352	0	2371.927	-2169.8	-4323.71851851851
44300.9052966204	0	2373.957	-2171.91111111111	-4328.16296296296
44300.905296794	0	2376.068	-2173.85925925926	-4332.91851851851
44300.9052969792	0	2378.016	-2175.72592592592	-4337.65185185185
44300.9052971528	0	2379.883	-2177.48888888889	-4342.84444444444
44300.905297338	0	2381.646	-2179.26666666666	-4347.67407407407
44300.9052975231	0	2383.424	-2181.72592592592	-4352.94814814814
44300.9052976968	0	2385.883	-2184.67407407407	-4358.3037037037
44300.9052978819	0	2388.831	-2187.71111111111	-4362.93333333333
44300.9052980556	0	2391.868	-2191.75555555555	-4367.86666666666
44300.9052982407	0	2395.912	-2196.6074074074	-4372.6
44300.9052984259	0	2400.764	-2202.37037037037	-4377.49629629629
44300.9052985995	0	2406.527	-2208.43703703703	-4382.19259259259
44300.9052987847	0	2412.594	-2213.92592592592	-4386.34814814814
44300.9052989583	0	2418.083	-2219.1037037037	-4390.6074074074
44300.9052991435	0	2423.261	-2223.37777777778	-4394.74814814814
44300.9052993287	0	2427.535	-2227.67407407407	-4399.32592592592
44300.9052995023	0	2431.831	-2231.65185185185	-4403.93333333333
44300.9052996875	0	2435.809	-2236.1037037037	-4408.97037037037
44300.9052998611	0	2440.261	-2240.88888888889	-4414.06666666666
44300.9053000463	0	2445.046	-2245.83703703703	-4419.17037037037
44300.9053002315	0	2449.994	-2251.29629629629	-4424.6
44300.9053004051	0	2455.453	-2256.96296296296	-4430.08888888888
44300.9053005903	0	2461.12	-2262.07407407407	-4435.06666666666
44300.9053007639	0	2466.231	-2266.97777777777	-4439.86666666666
44300.9053009491	0	2471.135	-2271.11111111111	-4444.27407407407
44300.9053011343	0	2475.268	-2275.27407407407	-4448.79259259259
44300.9053013079	0	2479.431	-2279.4074074074	-4452.81481481481
44300.9053014931	0	2483.564	-2282.89629629629	-4456.16296296296
44300.9053016667	0	2487.053	-2286.77777777777	-4460.37777777777
44300.9053018519	0	2490.934	-2290.74074074074	-4464.65925925926
44300.905302037	0	2494.897	-2295.42962962963	-4469.63703703703
44300.9053022106	0	2499.586	-2300.17037037037	-4474.49629629629
44300.9053023958	0	2504.327	-2304.71111111111	-4478.99259259259
44300.9053025694	0	2508.868	-2309.75555555555	-4484.08888888889
44300.9053027546	0	2513.912	-2314.1037037037	-4488.8074074074
44300.9053029398	0	2518.26	-2318.34074074074	-4493.83703703703
44300.9053031134	0	2522.497	-2321.76296296296	-4498.69629629629
44300.9053032986	0	2525.919	-2324.44444444444	-4503.0074074074
44300.9053034722	0	2528.6	-2326.8074074074	-4507.44444444444
44300.9053036574	0	2530.963	-2328.7037037037	-4511.23703703703
44300.9053038426	0	2532.859	-2330.94074074074	-4515.45185185185
44300.9053040162	0	2535.096	-2333.67407407407	-4519.97037037037
44300.9053042014	0	2537.829	-2336.4	-4524.37037037037
44300.905304375	0	2540.555	-2339.4074074074	-4529.66666666666
44300.9053045602	0	2543.562	-2342.36296296296	-4534.97777777777
44300.9053047454	0	2546.518	-2345.42962962963	-4540.88148148148
44300.905304919	0	2549.585	-2348.42962962963	-4546.8
44300.9053051042	0	2552.585	-2351.24444444444	-4552.37037037037
44300.9053052778	0	2555.4	-2354.31851851852	-4558.44444444444
44300.905305463	0	2558.474	-2357.27407407407	-4564.13333333333
44300.9053056482	0	2561.43	-2360.29629629629	-4570.27407407407
44300.9053058218	0	2564.452	-2363.07407407407	-4576.31111111111
44300.9053060069	0	2567.23	-2365.01481481481	-4581.68888888889
44300.9053061806	0	2569.171	-2366.38518518518	-4586.89629629629
44300.9053063657	0	2570.541	-2367.43703703703	-4591.87407407407
44300.9053065509	0	2571.593	-2368.52592592592	-4597.05185185185
44300.9053067245	0	2572.682	-2370.34814814815	-4602.46666666666
44300.9053069097	0	2574.504	-2372.71851851852	-4607.87407407407
44300.9053070833	0	2576.874	-2375.35555555555	-4613.89629629629
44300.9053072685	0	2579.511	-2377.51111111111	-4619.76296296296
44300.9053074537	0	2581.667	-2379.19259259259	-4625.84444444444
44300.9053076273	0	2583.348	-2379.99259259259	-4631.65925925926
44300.9053078125	0	2584.148	-2380.31111111111	-4636.97037037037
44300.9053079861	0	2584.467	-2380.65925925926	-4642.51851851852
44300.9053081713	0	2584.815	-2381.44444444444	-4647.46666666666
44300.9053083565	0	2585.6	-2383.08148148148	-4652.14814814815
44300.9053085301	0	2587.237	-2385.28888888889	-4656.41481481481
44300.9053087153	0	2589.444	-2387.65185185185	-4660.05925925926
44300.9053088889	0	2591.807	-2390.41481481481	-4663.77037037037
44300.9053090741	0	2594.57	-2393.32592592592	-4667.22222222222
44300.9053092593	0	2597.481	-2396.6074074074	-4670.8
44300.9053094329	0	2600.762	-2400.37777777778	-4674.34074074074
44300.9053096181	0	2604.532	-2404.3037037037	-4677.51851851851
44300.9053097917	0	2608.458	-2408.46666666666	-4680.54074074074
44300.9053099769	0	2612.621	-2412.54074074074	-4683.28148148148
44300.905310162	0	2616.695	-2416.87407407407	-4685.97037037037
44300.9053103356	0	2621.028	-2420.95555555555	-4688.36296296296
44300.9053105208	0	2625.109	-2424.57777777778	-4690.42962962963
44300.9053106944	0	2628.731	-2428.17037037037	-4692.69629629629
44300.9053108796	0	2632.324	-2431.07407407407	-4694.73333333333
44300.9053110648	0	2635.228	-2433.77037037037	-4696.85925925925
44300.9053112384	0	2637.924	-2435.44444444444	-4698.49629629629
44300.9053114236	0	2639.598	-2436.22222222222	-4699.74814814814
44300.9053115972	0	2640.376	-2436.48888888889	-4700.6
44300.9053117824	0	2640.643	-2436.51111111111	-4700.97037037037
44300.9053119676	0	2640.665	-2436.60740740741	-4701.11851851851
44300.9053121412	0	2640.761	-2437.03703703704	-4701.1037037037
44300.9053123264	0	2641.191	-2437.77037037037	-4700.86666666666
44300.9053125	0	2641.924	-2438.51851851852	-4700.44444444444
44300.9053126852	0	2642.672	-2438.74074074074	-4699.98518518518
44300.9053128704	0	2642.894	-2438.75555555555	-4699.52592592592
44300.905313044	0	2642.909	-2438.91111111111	-4698.94814814814
44300.9053132292	0	2643.065	-2439.28148148148	-4698.2
44300.9053134028	0	2643.435	-2439.69629629629	-4697.21481481481
44300.905313588	0	2643.85	-2439.89629629629	-4696.09629629629
44300.9053137731	0	2644.05	-2439.94814814815	-4694.9037037037
44300.9053139468	0	2644.102	-2439.96296296296	-4693.51851851851
44300.9053141319	0	2644.117	-2439.97037037037	-4692.01481481481
44300.9053143056	0	2644.124	-2439.97777777778	-4690.31111111111
44300.9053144907	0	2644.131	-2440.03703703703	-4688.7037037037
44300.9053146759	0	2644.19	-2440.11111111111	-4686.85925925925
44300.9053148495	0	2644.264	-2440.08888888889	-4684.82962962963
44300.9053150347	0	2644.242	-2439.76296296296	-4682.92592592592
44300.9053152083	0	2643.916	-2438.77037037037	-4680.9037037037
44300.9053153935	0	2642.923	-2437.5037037037	-4679.24444444444
44300.9053155787	0	2641.656	-2435.76296296296	-4677.57777777777
44300.9053157523	0	2639.915	-2433.97777777777	-4675.97777777777
44300.9053159375	0	2638.13	-2431.76296296296	-4674.42962962963
44300.9053161111	0	2635.915	-2429.24444444444	-4672.98518518518
44300.9053162963	0	2633.396	-2426.39259259259	-4671.64444444444
44300.9053164815	0	2630.544	-2423.68888888889	-4670.49629629629
44300.9053166551	0	2627.84	-2421.0074074074	-4669.27407407407
44300.9053168403	0	2625.159	-2418.55555555555	-4668.11111111111
44300.9053170255	0	2622.707	-2416.25925925926	-4666.89629629629
44300.9053171991	0	2620.411	-2414.54074074074	-4665.8074074074
44300.9053173843	0	2618.692	-2413.15555555555	-4664.83703703703
44300.9053175579	0	2617.307	-2411.95555555555	-4663.99259259259
44300.9053177431	0	2616.107	-2411.14074074074	-4663.39259259259
44300.9053179167	0	2615.292	-2410.63703703703	-4662.94814814814
44300.9053181019	0	2614.788	-2410.28148148148	-4662.62962962963
44300.905318287	0	2614.432	-2409.86666666666	-4662.36296296296
44300.9053184606	0	2614.017	-2409.38518518518	-4662.3037037037
44300.9053186458	0	2613.536	-2408.59259259259	-4662.54814814814
44300.9053188194	0	2612.743	-2407.76296296296	-4663.08148148148
44300.9053190046	0	2611.913	-2406.93333333333	-4663.92592592592
44300.9053191898	0	2611.083	-2406.11851851852	-4665.14074074074
44300.9053193634	0	2610.268	-2405.45185185185	-4666.51111111111
44300.9053195486	0	2609.601	-2404.98518518518	-4668.09629629629
44300.9053197222	0	2609.134	-2404.58518518518	-4669.73333333333
44300.9053199074	0	2608.734	-2404.38518518518	-4671.48888888888
44300.9053200926	0	2608.534	-2404.15555555555	-4673.48888888888
44300.9053202662	0	2608.304	-2403.97037037037	-4675.25925925925
44300.9053204514	0	2608.119	-2403.57037037037	-4676.71111111111
44300.905320625	0	2607.719	-2402.97777777778	-4678.78518518518
44300.9053208102	0	2607.126	-2402.34074074074	-4681.07407407407
44300.9053209954	0	2606.489	-2401.86666666667	-4683.7037037037
44300.905321169	0	2606.015	-2401.51851851852	-4686.55555555555
44300.9053213542	0	2605.667	-2401.34814814815	-4689.25185185185
44300.9053215278	0	2605.497	-2401.25925925926	-4692.43703703703
44300.905321713	0	2605.408	-2401.11851851852	-4695.43703703703
44300.9053218982	0	2605.267	-2400.62962962963	-4698.57777777777
44300.9053220718	0	2604.778	-2399.84444444444	-4701.89629629629
44300.9053222569	0	2603.993	-2399.19259259259	-4705.25925925925
44300.9053224306	0	2603.341	-2398.87407407407	-4709.19259259259
44300.9053226157	0	2603.022	-2398.76296296296	-4713.11111111111
44300.9053228009	0	2602.911	-2398.83703703703	-4717.45925925926
44300.9053229745	0	2602.985	-2398.71851851852	-4721.91851851851
44300.9053231597	0	2602.866	-2398.51111111111	-4726.1037037037
44300.9053233333	0	2602.659	-2398.02222222222	-4730.47407407407
44300.9053235185	0	2602.17	-2397.33333333333	-4734.6074074074
44300.9053237037	0	2601.481	-2396.52592592592	-4739.2
44300.9053238773	0	2600.674	-2395.81481481481	-4743.88148148148
44300.9053240625	0	2599.963	-2394.91111111111	-4748.52592592592
44300.9053242361	0	2599.059	-2393.74814814815	-4754.0074074074
44300.9053244213	0	2597.896	-2392.71111111111	-4759.38518518518
44300.9053246065	0	2596.859	-2391.71851851852	-4765.37777777777
44300.9053247801	0	2595.866	-2391.08148148148	-4771.5037037037
44300.9053249653	0	2595.229	-2390.81481481481	-4777.37037037037
44300.9053251389	0	2594.962	-2390.8	-4783.61481481481
44300.9053253241	0	2594.947	-2390.95555555555	-4789.63703703703
44300.9053255093	0	2595.103	-2391.42962962963	-4796.21481481481
44300.9053256829	0	2595.577	-2392.15555555555	-4802.85925925925
44300.9053258681	0	2596.303	-2392.71851851852	-4809.14814814814
44300.9053260417	0	2596.866	-2393.17777777778	-4816.04444444444
44300.9053262269	0	2597.325	-2393.56296296296	-4822.4074074074
44300.905326412	0	2597.71	-2393.97777777777	-4829.09629629629
44300.9053265856	0	2598.125	-2394.53333333333	-4835.69629629629
44300.9053267708	0	2598.681	-2395.2074074074	-4841.98518518518
44300.9053269444	0	2599.355	-2396.24444444444	-4848.51851851851
44300.9053271296	0	2600.392	-2397.65925925926	-4854.86666666666
44300.9053273148	0	2601.807	-2399.05185185185	-4861.41481481481
44300.9053274884	0	2603.2	-2400.56296296296	-4868.13333333333
44300.9053276736	0	2604.711	-2402.15555555555	-4874.17037037037
44300.9053278472	0	2606.304	-2404.42962962963	-4880.75555555555
44300.9053280324	0	2608.578	-2407.02962962963	-4886.77777777777
44300.9053282176	0	2611.178	-2409.82222222222	-4893.28148148148
44300.9053283912	0	2613.971	-2412.14074074074	-4899.98518518518
44300.9053285764	0	2616.29	-2413.48148148148	-4906.18518518518
44300.90532875	0	2617.631	-2414.01481481481	-4912.98518518518
44300.9053289352	0	2618.164	-2414.41481481481	-4919.22962962963
44300.9053291088	0	2618.564	-2414.97777777777	-4926.03703703703
44300.905329294	0	2619.127	-2416.02962962963	-4932.42962962963
44300.9053294792	0	2620.179	-2417.77037037037	-4938.43703703703
44300.9053296528	0	2621.92	-2419.85925925926	-4944.94074074074
44300.905329838	0	2624.009	-2422.33333333333	-4950.88148148148
44300.9053300231	0	2626.483	-2425.45925925926	-4957.34074074074
44300.9053301968	0	2629.609	-2428.86666666666	-4963.57037037037
44300.9053303819	0	2633.016	-2432.37777777778	-4969.08148148148
44300.9053305556	0	2636.527	-2436.86666666666	-4975.1037037037
44300.9053307407	0	2641.016	-2441.4	-4980.63703703703
44300.9053309143	0	2645.549	-2446.6	-4986.79259259259
44300.9053310995	0	2650.749	-2451.43703703703	-4992.93333333333
44300.9053312847	0	2655.586	-2455.36296296296	-4998.8074074074
44300.9053314583	0	2659.512	-2458.35555555555	-5005.27407407407
44300.9053316435	0	2662.505	-2459.88148148148	-5011.34814814814
44300.9053318287	0	2664.031	-2460.59259259259	-5017.56296296296
44300.9053320023	0	2664.742	-2461.08888888889	-5023.53333333333
44300.9053321875	0	2665.238	-2461.74074074074	-5029.05925925925
44300.9053323611	0	2665.89	-2463.00740740741	-5035.05185185185
44300.9053325463	0	2667.157	-2465.04444444444	-5040.6074074074
44300.9053327315	0	2669.194	-2467.67407407407	-5046.81481481481
44300.9053329051	0	2671.824	-2470.68148148148	-5052.91111111111
44300.9053330903	0	2674.831	-2473.69629629629	-5058.53333333333
44300.9053332639	0	2677.846	-2477.14074074074	-5064.62222222222
44300.9053334491	0	2681.29	-2480.48888888889	-5070.25925925925
44300.9053336343	0	2684.638	-2484.17777777778	-5076.3111111111
44300.9053338079	0	2688.327	-2487.95555555555	-5082.32592592592
44300.9053339931	0	2692.105	-2491.6	-5087.88888888888
44300.9053341667	0	2695.749	-2495.59259259259	-5093.86666666666
44300.9053343519	0	2699.742	-2499.1037037037	-5099.37037037036
44300.905334537	0	2703.253	-2502.48148148148	-5105.42222222222
44300.9053347106	0	2706.631	-2505.59259259259	-5111.43703703703
44300.9053348958	0	2709.742	-2508.41481481481	-5116.82962962962
44300.9053350694	0	2712.564	-2511.88148148148	-5122.62222222222
44300.9053352546	0	2716.031	-2515.51111111111	-5128.05925925925
44300.9053354398	0	2719.661	-2519.71111111111	-5133.89629629629
44300.9053356134	0	2723.861	-2523.97777777778	-5139.54814814814
44300.9053357986	0	2728.128	-2528.85925925926	-5145.67407407407
44300.9053359722	0	2733.009	-2534.11111111111	-5152.02962962962
44300.9053361574	0	2738.261	-2539.08148148148	-5158.05925925925
44300.9053363426	0	2743.231	-2544.24444444444	-5164.54814814814
44300.9053365162	0	2748.394	-2548.57777777778	-5170.3037037037
44300.9053367014	0	2752.727	-2552.39259259259	-5176.06666666666
44300.9053368866	0	2756.542	-2555.73333333333	-5181.93333333333
44300.9053370602	0	2759.883	-2558.7037037037	-5187.56296296296
44300.9053372454	0	2762.853	-2562.01481481481	-5193.46666666666
44300.905337419	0	2766.164	-2565.85185185185	-5198.99259259258
44300.9053376042	0	2770.001	-2570.26666666666	-5204.3111111111
44300.9053377778	0	2774.416	-2575.7037037037	-5210.47407407407
44300.905337963	0	2779.853	-2581.19259259259	-5216.28148148147
44300.9053381482	0	2785.342	-2587.51851851852	-5222.55555555555
44300.9053383218	0	2791.668	-2594.08148148148	-5228.94074074073
44300.9053385069	0	2798.231	-2600.2	-5234.93333333333
44300.9053386806	0	2804.35	-2606.23703703703	-5241.42222222221
44300.9053388657	0	2810.387	-2611.17777777778	-5247.32592592592
44300.9053390394	0	2815.328	-2615.54074074074	-5253.15555555555
44300.9053392245	0	2819.691	-2619.37777777778	-5258.79259259258
44300.9053394097	0	2823.528	-2622.91111111111	-5263.95555555555
44300.9053395833	0	2827.061	-2626.66666666666	-5269.36296296296
44300.9053397685	0	2830.817	-2630.62222222222	-5274.45185185184
44300.9053399537	0	2834.773	-2635.8	-5279.99999999999
44300.9053401273	0	2839.951	-2641.93333333333	-5285.88148148147
44300.9053403125	0	2846.084	-2648.01481481481	-5291.37037037036
44300.9053404861	0	2852.165	-2655.03703703704	-5297.14814814814
44300.9053406713	0	2859.187	-2661.93333333333	-5302.5111111111
44300.9053408565	0	2866.083	-2669.21481481481	-5308.37777777777
44300.9053410301	0	2873.364	-2675.40740740741	-5313.95555555555
44300.9053412153	0	2879.557	-2681.15555555555	-5319.83703703703
44300.9053413889	0	2885.305	-2686.14814814815	-5325.58518518518
44300.9053415741	0	2890.298	-2690.17037037037	-5330.57777777777
44300.9053417593	0	2894.32	-2693.94814814815	-5335.43703703703
44300.9053419329	0	2898.098	-2698.02222222222	-5340.14074074073
44300.9053421181	0	2902.172	-2702.46666666666	-5344.71851851851
44300.9053422917	0	2906.616	-2707.69629629629	-5349.58518518518
44300.9053424769	0	2911.846	-2713.74814814815	-5354.65925925925
44300.905342662	0	2917.898	-2720.78518518518	-5359.94814814814
44300.9053428356	0	2924.935	-2728.47407407407	-5365.24444444444
44300.9053430208	0	2932.624	-2735.85925925926	-5370.33333333332
44300.9053431944	0	2940.009	-2743.4	-5375.74814814814
44300.9053433796	0	2947.55	-2749.71111111111	-5381.0074074074
44300.9053435648	0	2953.861	-2755.7037037037	-5386.54074074073
44300.9053437384	0	2959.854	-2760.91111111111	-5391.79259259258
44300.9053439236	0	2965.061	-2765.44444444444	-5396.59999999999
44300.9053440972	0	2969.594	-2770.14814814815	-5401.33333333333
44300.9053442824	0	2974.298	-2775.09629629629	-5405.81481481481
44300.9053444676	0	2979.246	-2780.96296296296	-5410.57777777777
44300.9053446412	0	2985.113	-2787.22222222222	-5415.38518518518
44300.9053448264	0	2991.372	-2793.72592592592	-5419.97037037036
44300.905345	0	2997.876	-2801.20740740741	-5425.1037037037
44300.9053451852	0	3005.357	-2808.88148148148	-5430.44444444444
44300.9053453704	0	3013.031	-2815.22222222222	-5435.22222222221
44300.905345544	0	3019.372	-2821.16296296296	-5440.3111111111
44300.9053457292	0	3025.313	-2825.65925925926	-5444.82222222221
44300.9053459028	0	3029.809	-2829.4	-5449.24444444444
44300.905346088	0	3033.55	-2832.37777777778	-5453.04444444444
44300.9053462731	0	3036.528	-2835.17777777778	-5456.74814814814
44300.9053464468	0	3039.328	-2838.39259259259	-5460.62222222221
44300.9053466319	0	3042.543	-2841.85185185185	-5464.14814814814
44300.9053468056	0	3046.002	-2846.72592592592	-5468.16296296295
44300.9053469907	0	3050.876	-2851.87407407407	-5471.85925925925
44300.9053471643	0	3056.024	-2857.62222222222	-5475.79259259258
44300.9053473495	0	3061.772	-2863.76296296296	-5479.72592592592
44300.9053475347	0	3067.913	-2869.77777777778	-5483.57037037036
44300.9053477083	0	3073.928	-2876.11111111111	-5487.70370370369
44300.9053478935	0	3080.261	-2881.6962962963	-5491.47407407406
44300.9053480787	0	3085.846	-2886.45185185185	-5495.0074074074
44300.9053482523	0	3090.602	-2891.2962962963	-5498.87407407407
44300.9053484375	0	3095.446	-2894.96296296296	-5501.88888888888
44300.9053486111	0	3099.113	-2898.2	-5504.85925925925
44300.9053487963	0	3102.35	-2901.38518518518	-5507.72592592592
44300.9053489815	0	3105.535	-2904.85185185185	-5510.73333333332
44300.9053491551	0	3109.002	-2909.01481481481	-5513.79259259258
44300.9053493403	0	3113.165	-2913.79259259259	-5516.96296296295
44300.9053495139	0	3117.943	-2919.56296296296	-5520.62222222221
44300.9053496991	0	3123.713	-2925.21481481481	-5524.06666666666
44300.9053498727	0	3129.365	-2931.37777777778	-5527.82962962962
44300.9053500579	0	3135.528	-2937.37777777778	-5531.51851851851
44300.9053502431	0	3141.528	-2942.71111111111	-5535.05925925925
44300.9053504167	0	3146.861	-2948.05185185185	-5538.85185185184
44300.9053506019	0	3152.202	-2952.33333333333	-5542.29629629629
44300.9053507755	0	3156.483	-2955.57037037037	-5545.35555555555
44300.9053509606	0	3159.72	-2958.4	-5548.39999999999
44300.9053511458	0	3162.55	-2960.7037037037	-5550.89629629629
44300.9053513194	0	3164.854	-2963.36296296296	-5553.79999999999
44300.9053515046	0	3167.513	-2966.24444444444	-5556.66666666666
44300.9053516898	0	3170.394	-2970.04444444444	-5559.64444444444
44300.9053518634	0	3174.194	-2974.4	-5562.65185185184
44300.9053520486	0	3178.55	-2979.68148148148	-5566.0074074074
44300.9053522222	0	3183.831	-2985.51851851852	-5569.66666666666
44300.9053524074	0	3189.668	-2991.23703703704	-5573.04444444444
44300.9053525926	0	3195.387	-2997.57777777778	-5576.72592592592
44300.9053527662	0	3201.728	-3003.48148148148	-5580.45925925925
44300.9053529514	0	3207.632	-3008.58518518518	-5583.97777777777
44300.905353125	0	3212.736	-3013.34814814815	-5587.61481481481
44300.9053533102	0	3217.499	-3016.74814814815	-5590.67407407407
44300.9053534954	0	3220.899	-3020.06666666667	-5593.77777777777
44300.905353669	0	3224.218	-3023.19259259259	-5596.61481481481
44300.9053538542	0	3227.344	-3026.26666666667	-5599.26666666666
44300.9053540278	0	3230.418	-3030.25185185185	-5602.18518518518
44300.905354213	0	3234.403	-3035.13333333333	-5605.23703703703
44300.9053543982	0	3239.284	-3041.00740740741	-5608.67407407407
44300.9053545718	0	3245.158	-3046.94814814815	-5611.99999999999
44300.9053547569	0	3251.099	-3053.3037037037	-5615.47407407407
44300.9053549306	0	3257.455	-3060	-5618.93333333333
44300.9053551157	0	3264.151	-3066.07407407407	-5622.17037037036
44300.9053553009	0	3270.225	-3072.11851851852	-5625.79999999999
44300.9053554745	0	3276.269	-3077.4962962963	-5629.28148148147
44300.9053556597	0	3281.647	-3081.38518518518	-5632.26666666666
44300.9053558333	0	3285.536	-3084.64444444444	-5635.14814814814
44300.9053560185	0	3288.795	-3087.31111111111	-5637.91851851851
44300.9053561921	0	3291.462	-3089.9037037037	-5640.88148148147
44300.9053563773	0	3294.055	-3092.51111111111	-5643.82962962962
44300.9053565625	0	3296.662	-3095.45185185185	-5646.65185185184
44300.9053567361	0	3299.603	-3098.84444444444	-5649.53333333333
44300.9053569213	0	3302.996	-3102.23703703704	-5652.55555555555
44300.9053570949	0	3306.389	-3105.82962962963	-5655.9111111111
44300.9053572801	0	3309.982	-3109.45925925926	-5659.43703703703
44300.9053574653	0	3313.612	-3113	-5662.71851851851
44300.9053576389	0	3317.153	-3116.49629629629	-5666.21481481481
44300.9053578241	0	3320.649	-3119.76296296296	-5669.79259259258
44300.9053579977	0	3323.916	-3122.64444444444	-5673.54074074073
44300.9053581829	0	3326.797	-3124.65925925926	-5677.05185185184
44300.9053583681	0	3328.812	-3125.81481481481	-5679.88888888888
44300.9053585417	0	3329.968	-3127.08888888889	-5683.03703703703
44300.9053587269	0	3331.242	-3128.42962962963	-5686.28148148147
44300.9053589005	0	3332.583	-3130.25185185185	-5690.19999999999
44300.9053590856	0	3334.405	-3132.37037037037	-5694.13333333333
44300.9053592708	0	3336.524	-3134.41481481481	-5697.83703703703
44300.9053594444	0	3338.568	-3136.46666666666	-5701.74074074073
44300.9053596296	0	3340.62	-3138.19259259259	-5705.94814814814
44300.9053598032	0	3342.346	-3139.31111111111	-5710.13333333332
44300.9053599884	0	3343.465	-3140.11111111111	-5714.59259259258
44300.9053601736	0	3344.265	-3140.65925925926	-5718.85185185184
44300.9053603472	0	3344.813	-3141	-5723.4074074074
44300.9053605324	0	3345.154	-3141.54074074074	-5727.59259259258
44300.9053607176	0	3345.695	-3142.25185185185	-5732.02222222221
44300.9053608912	0	3346.406	-3142.85925925926	-5736.52592592592
44300.9053610764	0	3347.013	-3143.32592592592	-5740.78518518518
44300.90536125	0	3347.48	-3144	-5745.48148148147
44300.9053614352	0	3348.154	-3144.67407407407	-5749.99259259258
44300.9053616088	0	3348.828	-3145.42962962963	-5754.67407407406
44300.905361794	0	3349.584	-3145.9037037037	-5759.38518518518
44300.9053619792	0	3350.058	-3146.32592592592	-5763.97037037036
44300.9053621528	0	3350.48	-3146.66666666667	-5768.88148148147
44300.905362338	0	3350.821	-3146.94814814815	-5773.48148148147
44300.9053625231	0	3351.102	-3147.34074074074	-5778.37037037036
44300.9053626968	0	3351.495	-3148.02222222222	-5783.52592592592
44300.9053628819	0	3352.176	-3148.94814814815	-5788.44444444443
44300.9053630556	0	3353.102	-3150.17777777778	-5793.72592592592
44300.9053632407	0	3354.332	-3151.48148148148	-5798.67407407406
44300.9053634143	0	3355.636	-3152.76296296296	-5803.9111111111
44300.9053635995	0	3356.917	-3153.82962962963	-5808.35555555555
44300.9053637847	0	3357.984	-3154.85185185185	-5812.49629629629
44300.9053639583	0	3359.006	-3155.82222222222	-5816.68148148147
44300.9053641435	0	3359.976	-3156.83703703704	-5820.51851851851
44300.9053643171	0	3360.991	-3158.03703703704	-5824.16296296295
44300.9053645023	0	3362.191	-3159.47407407407	-5827.54074074073
44300.9053646875	0	3363.628	-3161.02222222222	-5830.42222222221
44300.9053648611	0	3365.176	-3162.71851851852	-5833.29629629629
44300.9053650463	0	3366.872	-3164.46666666667	-5835.82222222221
44300.9053652315	0	3368.62	-3166.37777777778	-5838.02222222221
44300.9053654051	0	3370.531	-3168.48888888889	-5839.89629629629
44300.9053655903	0	3372.642	-3170.54814814815	-5841.37777777777
44300.9053657639	0	3374.701	-3172.82222222222	-5842.78518518517
44300.9053659491	0	3376.975	-3174.9037037037	-5843.83703703703
44300.9053661343	0	3379.056	-3177.03703703704	-5844.6148148148
44300.9053663079	0	3381.189	-3179.27407407407	-5845.08148148147
44300.9053664931	0	3383.426	-3181.0962962963	-5845.30370370369
44300.9053666667	0	3385.248	-3182.67407407407	-5845.37777777777
44300.9053668519	0	3386.826	-3183.85925925926	-5845.45185185184
44300.905367037	0	3388.011	-3184.71851851852	-5845.45925925925
44300.9053672106	0	3388.87	-3185.39259259259	-5845.42222222221
44300.9053673958	0	3389.544	-3185.95555555555	-5845.15555555554
44300.9053675694	0	3390.107	-3186.41481481481	-5844.94814814814
44300.9053677546	0	3390.566	-3186.57037037037	-5844.73333333332
44300.9053679398	0	3390.722	-3186.48148148148	-5844.55555555554
44300.9053681134	0	3390.633	-3186.4	-5844.37037037036
44300.9053682986	0	3390.552	-3186.25925925926	-5844.08148148147
44300.9053684722	0	3390.411	-3186.0962962963	-5843.78518518517
44300.9053686574	0	3390.248	-3185.85185185185	-5843.48888888888
44300.905368831	0	3390.00399999999	-3185.31851851852	-5843.14814814814
44300.9053690162	0	3389.471	-3184.54074074074	-5842.59259259258
44300.9053692014	0	3388.693	-3183.82962962963	-5841.95555555554
44300.905369375	0	3387.982	-3183.00740740741	-5841.02222222221
44300.9053695602	0	3387.16	-3182.23703703704	-5839.94814814814
44300.9053697338	0	3386.39	-3181.35555555555	-5838.70370370369
44300.905369919	0	3385.509	-3180.42962962963	-5837.39999999999
44300.9053701042	0	3384.583	-3179.19259259259	-5835.91851851851
44300.9053702778	0	3383.346	-3177.99259259259	-5834.55555555554
44300.905370463	0	3382.146	-3176.68148148148	-5833.28148148147
44300.9053706366	0	3380.835	-3175.08888888889	-5831.84444444443
44300.9053708218	0	3379.242	-3173.45185185185	-5830.49629629628
44300.9053710069	0	3377.605	-3171.73333333333	-5829.08148148147
44300.9053711806	0	3375.886	-3170.17037037037	-5827.87407407406
44300.9053713657	0	3374.323	-3168.81481481481	-5826.73333333332
44300.9053715509	0	3372.967	-3167.38518518518	-5825.58518518517
44300.9053717245	0	3371.537	-3166	-5824.48888888888
44300.9053719097	0	3370.152	-3164.77037037037	-5823.57777777777
44300.9053720833	0	3368.922	-3163.68888888889	-5822.68148148147
44300.9053722685	0	3367.84099999999	-3162.80740740741	-5821.95555555554
44300.9053724537	0	3366.96	-3161.91111111111	-5821.29629629628
44300.9053726273	0	3366.06399999999	-3161.14074074074	-5820.79259259258
44300.9053728125	0	3365.29399999999	-3160.27407407407	-5820.42222222221
44300.9053729861	0	3364.42699999999	-3159.20740740741	-5820.26666666665
44300.9053731713	0	3363.35999999999	-3158.13333333333	-5820.2074074074
44300.9053733449	0	3362.28599999999	-3157.11851851852	-5820.38518518517
44300.9053735301	0	3361.27099999999	-3156.08148148148	-5820.75555555554
44300.9053737153	0	3360.23399999999	-3154.98518518518	-5821.38518518517
44300.9053738889	0	3359.13799999999	-3154.22962962963	-5821.94814814814
44300.9053740741	0	3358.382	-3153.62962962963	-5822.85185185184
44300.9053742477	0	3357.782	-3153.23703703704	-5823.98518518517
44300.9053744329	0	3357.389	-3153.05925925926	-5825.17037037036
44300.9053746181	0	3357.211	-3152.76296296296	-5826.6148148148
44300.9053747917	0	3356.915	-3152.48148148148	-5828.22962962962
44300.9053749769	0	3356.634	-3152.22962962963	-5829.79259259258
44300.905375162	0	3356.382	-3151.75555555556	-5831.77777777777
44300.9053753356	0	3355.908	-3150.91851851852	-5833.84444444443
44300.9053755208	0	3355.071	-3149.52592592593	-5836.30370370369
44300.9053756944	0	3353.678	-3147.65185185185	-5838.79999999999
44300.9053758796	0	3351.804	-3145.5037037037	-5841.39259259258
44300.9053760532	0	3349.656	-3142.93333333333	-5844.40740740739
44300.9053762384	0	3347.086	-3140.35555555555	-5847.63703703702
44300.9053764236	0	3344.508	-3138.17777777778	-5850.95555555554
44300.9053766088	0	3342.33	-3136.16296296296	-5855.04444444443
44300.9053767824	0	3340.315	-3134.71111111111	-5859.05925925925
44300.9053769676	0	3338.863	-3133.51851851852	-5863.62962962962
44300.9053771412	0	3337.67	-3132.56296296296	-5868.46666666665
44300.9053773264	0	3336.71399999999	-3131.65925925926	-5873.19259259258
44300.9053775	0	3335.80999999999	-3130.0962962963	-5878.5111111111
44300.9053776852	0	3334.24699999999	-3128.03703703704	-5883.10370370369
44300.9053778588	0	3332.18799999999	-3125.41481481481	-5888.40740740739
44300.905378044	0	3329.56599999999	-3122.54814814815	-5893.78518518517
44300.9053782292	0	3326.69899999999	-3119.22962962963	-5899.40740740739
44300.9053784028	0	3323.37999999999	-3115.68148148148	-5904.79999999999
44300.905378588	0	3319.83199999999	-3112.36296296296	-5909.88888888887
44300.9053787616	0	3316.51299999999	-3108.81481481481	-5915.39259259258
44300.9053789468	0	3312.965	-3105.54074074074	-5921.08888888887
44300.9053791319	0	3309.691	-3102.74074074074	-5926.78518518517
44300.9053793056	0	3306.891	-3100.14814814815	-5933.06666666665
44300.9053794907	0	3304.298	-3098.37777777778	-5939.0148148148
44300.9053796643	0	3302.528	-3097.3037037037	-5945.70370370369
44300.9053798495	0	3301.454	-3096.81481481481	-5952.5185185185
44300.9053800347	0	3300.965	-3096.54074074074	-5959.16296296295
44300.9053802083	0	3300.691	-3096.41481481481	-5966.49629629628
44300.9053803935	0	3300.565	-3096.25925925926	-5973.54814814813
44300.9053805671	0	3300.409	-3096.11851851852	-5981.45925925924
44300.9053807523	0	3300.268	-3095.74074074074	-5989.66666666665
44300.9053809375	0	3299.88999999999	-3095.22962962963	-5997.56296296295
44300.9053811111	0	3299.37899999999	-3094.71851851852	-6006.23703703702
44300.9053812963	0	3298.86799999999	-3094.25185185185	-6014.69629629628
44300.9053814815	0	3298.40099999999	-3093.94814814815	-6023.55555555554
44300.9053816551	0	3298.09699999999	-3093.36296296296	-6031.99259259258
44300.9053818403	0	3297.51199999999	-3092.94814814815	-6040.20740740739
44300.9053820139	0	3297.09699999999	-3092.57037037037	-6049.23703703702
44300.9053821991	0	3296.71899999999	-3092.27407407407	-6057.57037037035
44300.9053823843	0	3296.42299999999	-3091.94814814815	-6066.65185185184
44300.9053825579	0	3296.09699999999	-3091.71851851852	-6075.77777777776
44300.9053827431	0	3295.86699999999	-3091.39259259259	-6084.47407407406
44300.9053829167	0	3295.54099999999	-3091.22962962963	-6093.9185185185
44300.9053831019	0	3295.37799999999	-3090.94814814815	-6102.59999999998
44300.9053832755	0	3295.09699999999	-3090.62962962963	-6111.85185185183
44300.9053834606	0	3294.77799999999	-3090.26666666667	-6120.56296296295
44300.9053836458	0	3294.415	-3090.19259259259	-6128.63703703702
44300.9053838194	0	3294.34099999999	-3090.22222222222	-6137.83703703702
44300.9053840046	0	3294.371	-3090.67407407407	-6146.2222222222
44300.9053841898	0	3294.823	-3091.23703703704	-6155.11111111109
44300.9053843634	0	3295.386	-3091.93333333333	-6163.28148148146
44300.9053845486	0	3296.082	-3093.08148148148	-6172.28888888887
44300.9053847222	0	3297.23	-3094.03703703704	-6180.87407407406
44300.9053849074	0	3298.186	-3095.15555555556	-6189.28148148146
44300.9053850926	0	3299.305	-3096.26666666667	-6198.17777777776
44300.9053852662	0	3300.416	-3097.4962962963	-6206.49629629628
44300.9053854514	0	3301.646	-3098.74074074074	-6214.17777777776
44300.905385625	0	3302.89	-3100.67407407407	-6222.45185185183
44300.9053858102	0	3304.823	-3102.56296296296	-6229.80740740739
44300.9053859838	0	3306.712	-3104.62962962963	-6237.8222222222
44300.905386169	0	3308.779	-3106.80740740741	-6246.20740740739
44300.9053863542	0	3310.957	-3108.4962962963	-6253.94814814813
44300.9053865278	0	3312.646	-3109.97037037037	-6262.52592592591
44300.905386713	0	3314.12	-3111.03703703704	-6270.79999999998
44300.9053868866	0	3315.187	-3111.6	-6279.80740740739
44300.9053870718	0	3315.75	-3111.88888888889	-6288.62962962961
44300.9053872569	0	3316.039	-3112.11111111111	-6296.2148148148
44300.9053874306	0	3316.261	-3112.39259259259	-6303.92592592591
44300.9053876157	0	3316.542	-3112.73333333333	-6310.91111111109
44300.9053878009	0	3316.883	-3113.23703703704	-6318.30370370368
44300.9053879745	0	3317.387	-3113.91851851852	-6325.2148148148
44300.9053881597	0	3318.068	-3114.86666666667	-6331.77777777776
44300.9053883333	0	3319.016	-3115.97777777778	-6338.74814814813
44300.9053885185	0	3320.127	-3117.01481481481	-6344.8222222222
44300.9053886921	0	3321.164	-3118.52592592593	-6351.62962962961
44300.9053888773	0	3322.675	-3120.47407407407	-6358.56296296294
44300.9053890625	0	3324.623	-3122.27407407407	-6364.70370370368
44300.9053892361	0	3326.423	-3124.21481481481	-6371.8222222222
44300.9053894213	0	3328.364	-3125.88888888889	-6378.91111111109
44300.9053896065	0	3330.038	-3127.24444444444	-6386.50370370368
44300.9053897801	0	3331.394	-3127.8	-6392.77777777776
44300.9053899653	0	3331.95	-3128.37037037037	-6399.70370370368
44300.9053901389	0	3332.52	-3128.95555555555	-6407.18518518517
44300.9053903241	0	3333.105	-3129.60740740741	-6414.18518518517
44300.9053905093	0	3333.757	-3130.05185185185	-6421.6148148148
44300.9053906829	0	3334.201	-3130.45185185185	-6429.1185185185
44300.9053908681	0	3334.601	-3130.65185185185	-6436.0222222222
44300.9053910417	0	3334.801	-3130.46666666667	-6443.5185185185
44300.9053912269	0	3334.616	-3130.05185185185	-6450.63703703702
44300.9053914005	0	3334.201	-3129.61481481481	-6458.03703703702
44300.9053915856	0	3333.764	-3128.96296296296	-6465.63703703702
44300.9053917708	0	3333.112	-3128.6	-6472.88888888887
44300.9053919444	0	3332.749	-3128.26666666667	-6480.8222222222
44300.9053921296	0	3332.416	-3128.17037037037	-6488.16296296294
44300.9053923032	0	3332.32	-3128.27407407407	-6495.90370370368
44300.9053924884	0	3332.424	-3129.28888888889	-6503.3185185185
44300.9053926736	0	3333.439	-3131.43703703704	-6511.12592592591
44300.9053928472	0	3335.587	-3133.92592592592	-6519.27407407405
44300.9053930324	0	3338.076	-3135.88148148148	-6526.17037037035
44300.9053932176	0	3340.032	-3138.20740740741	-6534.6222222222
44300.9053933912	0	3342.358	-3140.38518518518	-6543.40740740739
44300.9053935764	0	3344.536	-3142.26666666667	-6551.44444444442
44300.90539375	0	3346.417	-3144.45185185185	-6559.79259259257
44300.9053939352	0	3348.602	-3146.8	-6567.66666666665
44300.9053941204	0	3350.95	-3149.22962962963	-6575.75555555554
44300.905394294	0	3353.38	-3151.48888888889	-6583.94074074072
44300.9053944792	0	3355.639	-3153.35555555555	-6590.37037037035
44300.9053946528	0	3357.506	-3155.36296296296	-6597.44444444442
44300.905394838	0	3359.513	-3157.73333333333	-6603.99999999998
44300.9053950116	0	3361.883	-3160.6	-6611.07407407405
44300.9053951968	0	3364.75	-3163.63703703704	-6617.88888888887
44300.9053953819	0	3367.787	-3166.4962962963	-6624.66666666665
44300.9053955556	0	3370.646	-3169.32592592592	-6632.45925925924
44300.9053957407	0	3373.476	-3172.03703703704	-6640.30370370368
44300.9053959143	0	3376.187	-3174.18518518518	-6647.51111111109
44300.9053960995	0	3378.335	-3176.67407407407	-6655.39259259257
44300.9053962847	0	3380.824	-3178.96296296296	-6662.74814814813
44300.9053964583	0	3383.113	-3181.54074074074	-6669.94074074072
44300.9053966435	0	3385.691	-3184.27407407407	-6676.49629629628
44300.9053968171	0	3388.424	-3187.46666666667	-6683.15555555554
44300.9053970023	0	3391.617	-3191.3037037037	-6689.46666666665
44300.9053971875	0	3395.454	-3195.66666666667	-6695.62962962961
44300.9053973611	0	3399.817	-3200.97777777778	-6702.20740740739
44300.9053975463	0	3405.128	-3206.0962962963	-6708.52592592591
44300.9053977199	0	3410.247	-3211.0962962963	-6715.00740740739
44300.9053979051	0	3415.247	-3214.91851851852	-6720.88888888887
44300.9053980903	0	3419.069	-3217.79259259259	-6727.45925925924
44300.9053982639	0	3421.943	-3219.83703703704	-6734.13333333331
44300.9053984491	0	3423.987	-3221.22962962963	-6740.33333333331
44300.9053986343	0	3425.38	-3222.73333333333	-6746.99999999998
44300.9053988079	0	3426.884	-3224.43703703704	-6753.17037037035
44300.9053989931	0	3428.588	-3226.46666666667	-6759.63703703702
44300.9053991667	0	3430.618	-3229.20740740741	-6766.17037037035
44300.9053993519	0	3433.359	-3232.22962962963	-6771.92592592591
44300.9053995255	0	3436.381	-3235.88888888889	-6777.62962962961
44300.9053997106	0	3440.04	-3240.26666666667	-6783.08148148146
44300.9053998958	0	3444.418	-3245.72592592593	-6788.8222222222
44300.9054000694	0	3449.877	-3251.25185185185	-6794.54814814813
44300.9054002546	0	3455.403	-3255.81481481481	-6799.74074074072
44300.9054004282	0	3459.966	-3260	-6805.28888888887
44300.9054006134	0	3464.151	-3263.34074074074	-6810.4222222222
44300.9054007986	0	3467.492	-3266.86666666667	-6816.11111111109
44300.9054009722	0	3471.018	-3270.11851851852	-6821.99999999998
44300.9054011574	0	3474.27	-3272.76296296296	-6827.65925925924
44300.905401331	0	3476.914	-3275.54074074074	-6833.88888888887
44300.9054015162	0	3479.692	-3278.38518518519	-6839.74814814813
44300.9054017014	0	3482.536	-3281.60740740741	-6845.64444444443
44300.905401875	0	3485.758	-3285.2	-6851.14074074072
44300.9054020602	0	3489.351	-3288.97777777778	-6856.39999999998
44300.9054022338	0	3493.129	-3293.04444444444	-6861.98518518517
44300.905402419	0	3497.196	-3296.97037037037	-6867.05185185183
44300.9054026042	0	3501.122	-3301	-6872.48148148146
44300.9054027778	0	3505.152	-3305	-6877.99259259257
44300.905402963	0	3509.152	-3308.76296296296	-6883.44444444443
44300.9054031366	0	3512.915	-3312.67407407407	-6889.20740740739
44300.9054033218	0	3516.826	-3316.17777777778	-6894.59259259257
44300.9054035069	0	3520.33	-3319.75555555556	-6900.59259259257
44300.9054036806	0	3523.908	-3323.31851851852	-6906.68148148146
44300.9054038657	0	3527.471	-3326.82962962963	-6912.4222222222
44300.9054040394	0	3530.982	-3330.43703703704	-6918.44444444442
44300.9054042245	0	3534.589	-3333.76296296296	-6924.66666666665
44300.9054044097	0	3537.915	-3336.75555555555	-6930.59259259257
44300.9054045833	0	3540.908	-3339.99259259259	-6936.72592592591
44300.9054047685	0	3544.145	-3343.14074074074	-6942.16296296294
44300.9054049537	0	3547.293	-3347.15555555555	-6947.94074074072
44300.9054051273	0	3551.308	-3351.82222222222	-6953.9185185185
44300.9054053125	0	3555.975	-3356.86666666667	-6959.96296296294
44300.9054054861	0	3561.019	-3362.11851851852	-6966.14074074072
44300.9054056713	0	3566.271	-3367.60740740741	-6972.20740740739
44300.9054058565	0	3571.76	-3373.47407407407	-6978.88148148146
44300.9054060301	0	3577.627	-3378.91851851852	-6985.59999999998
44300.9054062153	0	3583.071	-3383.32592592592	-6991.48888888887
44300.9054063889	0	3587.478	-3387.38518518518	-6997.4148148148
44300.9054065741	0	3591.537	-3390.97777777778	-7002.94814814813
44300.9054067593	0	3595.13	-3394.85925925926	-7008.60740740739
44300.9054069329	0	3599.011	-3399.26666666667	-7014.28148148146
44300.9054071181	0	3603.418	-3404.05185185185	-7019.87407407406
44300.9054072917	0	3608.203	-3409.91851851852	-7025.99259259257
44300.9054074769	0	3614.07	-3416.02962962963	-7031.90370370369
44300.9054076505	0	3620.181	-3423.0962962963	-7038.2222222222
44300.9054078356	0	3627.248	-3430.33333333333	-7044.54814814813
44300.9054080208	0	3634.485	-3436.72592592593	-7050.26666666665
44300.9054081944	0	3640.878	-3443.17037037037	-7056.8222222222
44300.9054083796	0	3647.322	-3448.43703703704	-7062.74814814813
44300.9054085648	0	3652.589	-3453.0962962963	-7068.54074074072
44300.9054087384	0	3657.248	-3457.25925925926	-7074.17037037035
44300.9054089236	0	3661.411	-3460.96296296296	-7079.3185185185
44300.9054090972	0	3665.115	-3465.55555555556	-7085.15555555554
44300.9054092824	0	3669.708	-3470.6	-7090.55555555554
44300.9054094676	0	3674.752	-3476.91851851852	-7096.28148148146
44300.9054096412	0	3681.071	-3483.85925925926	-7102.08148148146
44300.9054098264	0	3688.012	-3490.81481481481	-7107.7185185185
44300.90541	0	3694.968	-3498.21481481481	-7113.77777777776
44300.9054101852	0	3702.368	-3504.34814814815	-7119.42962962961
44300.9054103588	0	3708.501	-3509.85185185185	-7125.33333333331
44300.905410544	0	3714.005	-3514.27407407407	-7130.99259259257
44300.9054107292	0	3718.427	-3517.74074074074	-7135.97037037035
44300.9054109028	0	3721.894	-3520.98518518518	-7140.94074074072
44300.905411088	0	3725.138	-3524.0962962963	-7145.58518518517
44300.9054112616	0	3728.249	-3528.01481481481	-7150.74814814813
44300.9054114468	0	3732.168	-3532.71111111111	-7155.77037037035
44300.9054116319	0	3736.864	-3537.62962962963	-7160.34074074072
44300.9054118056	0	3741.78299999999	-3543.64444444444	-7165.44444444443
44300.9054119907	0	3747.79799999999	-3549.61481481481	-7170.25185185183
44300.9054121643	0	3753.76799999999	-3556.12592592593	-7175.45925925924
44300.9054123495	0	3760.27899999999	-3562.04444444444	-7180.5185185185
44300.9054125347	0	3766.19799999999	-3566.88888888889	-7185.15555555554
44300.9054127083	0	3771.04199999999	-3570.75555555555	-7189.77777777776
44300.9054128935	0	3774.90899999999	-3573.65185185185	-7194.04444444442
44300.9054130671	0	3777.80499999999	-3576.04444444444	-7198.19999999998
44300.9054132523	0	3780.19799999999	-3578.20740740741	-7202.25925925924
44300.9054134375	0	3782.36099999999	-3580.59259259259	-7206.20740740739
44300.9054136111	0	3784.746	-3583.85185185185	-7210.52592592591
44300.9054137963	0	3788.005	-3587.51851851852	-7214.42962962961
44300.9054139699	0	3791.672	-3592.37777777778	-7218.77037037035
44300.9054141551	0	3796.53099999999	-3597.85185185185	-7223.26666666665
44300.9054143403	0	3802.005	-3603.44444444444	-7227.70370370368
44300.9054145139	0	3807.598	-3609.55555555555	-7232.46666666665
44300.9054146991	0	3813.70899999999	-3615	-7237.07407407405
44300.9054148843	0	3819.15299999999	-3619.91111111111	-7241.89629629628
44300.9054150579	0	3824.06399999999	-3623.4	-7246.66666666665
44300.9054152431	0	3827.55299999999	-3625.72592592592	-7250.65925925924
44300.9054154167	0	3829.87899999999	-3627.42962962963	-7254.87407407405
44300.9054156019	0	3831.583	-3628.94814814815	-7259.16296296294
44300.9054157755	0	3833.10199999999	-3630.76296296296	-7263.16296296294
44300.9054159606	0	3834.91699999999	-3633.14074074074	-7267.34074074072
44300.9054161458	0	3837.295	-3635.79259259259	-7271.12592592591
44300.9054163194	0	3839.947	-3639.05185185185	-7275.37037037035
44300.9054165046	0	3843.206	-3642.52592592592	-7279.28888888887
44300.9054166782	0	3846.68	-3646.9037037037	-7283.80740740739
44300.9054168634	0	3851.058	-3651.83703703704	-7288.62962962961
44300.9054170486	0	3855.991	-3656.77037037037	-7293.23703703702
44300.9054172222	0	3860.924	-3662.14814814815	-7298.20740740739
44300.9054174074	0	3866.302	-3667.05185185185	-7302.96296296294
44300.905417581	0	3871.206	-3671.44444444444	-7307.53333333331
44300.9054177662	0	3875.599	-3675.0962962963	-7311.59259259257
44300.9054179514	0	3879.251	-3678.16296296296	-7315.29629629628
44300.905418125	0	3882.318	-3681.66666666667	-7319.18518518516
44300.9054183102	0	3885.822	-3685.39259259259	-7322.92592592591
44300.9054184838	0	3889.548	-3689.67407407407	-7327.03703703702
44300.905418669	0	3893.829	-3694.6	-7331.60740740739
44300.9054188542	0	3898.755	-3699.71851851852	-7336.15555555554
44300.9054190278	0	3903.874	-3705.51111111111	-7341.18518518516
44300.905419213	0	3909.667	-3711.02962962963	-7345.88148148146
44300.9054193982	0	3915.186	-3717.22222222222	-7350.97037037035
44300.9054195718	0	3921.379	-3722.91111111111	-7356.0222222222
44300.9054197569	0	3927.068	-3727.20740740741	-7360.36296296294
44300.9054199306	0	3931.364	-3730.85925925926	-7364.83703703702
44300.9054201157	0	3935.016	-3733.71851851852	-7368.83703703702
44300.9054203009	0	3937.875	-3736.75555555555	-7372.77777777776
44300.9054204745	0	3940.912	-3740.41481481481	-7377.01481481479
44300.9054206597	0	3944.571	-3744.20740740741	-7381.0222222222
44300.9054208333	0	3948.364	-3748.85925925926	-7385.75555555553
44300.9054210185	0	3953.016	-3753.68888888889	-7390.36296296294
44300.9054212037	0	3957.846	-3759.28888888889	-7395.58518518516
44300.9054213773	0	3963.446	-3764.85185185185	-7400.71111111109
44300.9054215625	0	3969.009	-3769.96296296296	-7405.59999999998
44300.9054217361	0	3974.12	-3774.63703703704	-7410.70370370368
44300.9054219213	0	3978.794	-3777.83703703704	-7415.15555555554
44300.9054220949	0	3981.994	-3780.51851851852	-7419.47407407405
44300.9054222801	0	3984.675	-3782.65925925926	-7423.51111111109
44300.9054224653	0	3986.816	-3784.57777777778	-7427.28888888887
44300.9054226389	0	3988.735	-3786.82222222222	-7431.39999999998
44300.9054228241	0	3990.979	-3789.39259259259	-7435.38518518517
44300.9054230093	0	3993.549	-3792.7037037037	-7439.80740740739
44300.9054231829	0	3996.86	-3796.36296296296	-7444.32592592591
44300.9054233681	0	4000.519	-3799.88888888889	-7448.36296296294
44300.9054235417	0	4004.045	-3804.24444444444	-7453.23703703702
44300.9054237269	0	4008.401	-3808.61481481481	-7457.88148148146
44300.9054239005	0	4012.771	-3813.41481481481	-7463.02962962961
44300.9054240856	0	4017.571	-3817.86666666667	-7468.32592592591
44300.9054242708	0	4022.023	-3820.88148148148	-7472.64444444442
44300.9054244444	0	4025.038	-3823.14074074074	-7476.8222222222
44300.9054246296	0	4027.297	-3824.71111111111	-7480.66666666665
44300.9054248032	0	4028.867	-3825.73333333333	-7484.88888888887
44300.9054249884	0	4029.889	-3826.31111111111	-7488.80740740739
44300.9054251736	0	4030.467	-3827.3037037037	-7493.1185185185
44300.9054253472	0	4031.46	-3828.88888888889	-7497.56296296294
44300.9054255324	0	4033.045	-3830.63703703704	-7501.77037037035
44300.905425706	0	4034.793	-3832.46666666667	-7506.22962962961
44300.9054258912	0	4036.623	-3834.2962962963	-7510.7185185185
44300.9054260764	0	4038.453	-3836.28888888889	-7515.37037037035
44300.90542625	0	4040.446	-3838.91111111111	-7520.75555555554
44300.9054264352	0	4043.068	-3841.37777777778	-7525.83703703702
44300.9054266088	0	4045.535	-3844.14074074074	-7531.20740740739
44300.905426794	0	4048.298	-3846.74074074074	-7536.21481481479
44300.9054269792	0	4050.898	-3849.3037037037	-7540.94814814813
44300.9054271528	0	4053.461	-3851.25185185185	-7545.65185185183
44300.905427338	0	4055.409	-3852.51851851852	-7549.87407407405
44300.9054275231	0	4056.676	-3853.51111111111	-7554.37037037035
44300.9054276968	0	4057.669	-3854.45925925926	-7558.54814814813
44300.9054278819	0	4058.617	-3855.93333333333	-7563.18518518517
44300.9054280556	0	4060.091	-3857.9037037037	-7567.93333333331
44300.9054282407	0	4062.061	-3860.23703703704	-7572.59259259257
44300.9054284143	0	4064.394	-3862.81481481481	-7577.68148148146
44300.9054285995	0	4066.972	-3865.37037037037	-7583.00740740739
44300.9054287847	0	4069.528	-3867.74814814815	-7588.19999999998
44300.9054289583	0	4071.906	-3870.38518518518	-7593.81481481479
44300.9054291435	0	4074.543	-3872.97037037037	-7599.11111111109
44300.9054293171	0	4077.128	-3876.22222222222	-7604.90370370368
44300.9054295023	0	4080.38	-3879.77037037037	-7610.46666666665
44300.9054296875	0	4083.928	-3883.61481481481	-7615.37037037035
44300.9054298611	0	4087.772	-3888.46666666667	-7620.57777777776
44300.9054300463	0	4092.624	-3893.54814814815	-7625.32592592591
44300.9054302199	0	4097.705	-3898.81481481481	-7630.13333333331
44300.9054304051	0	4102.972	-3904.05185185185	-7634.66666666665
44300.9054305903	0	4108.209	-3908.84444444444	-7638.59999999998
44300.9054307639	0	4113.002	-3913.31851851852	-7642.52592592591
44300.9054309491	0	4117.476	-3917.1037037037	-7646.40740740739
44300.9054311343	0	4121.261	-3920.72592592592	-7650.89629629628
44300.9054313079	0	4124.883	-3924.22962962963	-7655.53333333331
44300.9054314931	0	4128.387	-3927.93333333333	-7659.76296296294
44300.9054316667	0	4132.09099999999	-3931.91111111111	-7664.63703703702
44300.9054318519	0	4136.069	-3935.16296296296	-7669.04444444443
44300.905432037	0	4139.321	-3938.67407407407	-7674.07407407405
44300.9054322106	0	4142.832	-3941.21481481481	-7677.94074074072
44300.9054323958	0	4145.373	-3943.76296296296	-7682.17037037035
44300.9054325694	0	4147.921	-3945.9037037037	-7686.45185185183
44300.9054327546	0	4150.062	-3946.82962962963	-7690.55555555554
44300.9054329282	0	4150.988	-3946.93333333333	-7694.85185185183
44300.9054331134	0	4151.092	-3946.42962962963	-7698.88148148146
44300.9054332986	0	4150.588	-3945.9037037037	-7702.63703703702
44300.9054334722	0	4150.062	-3945.45185185185	-7706.97037037035
44300.9054336574	0	4149.61	-3945.05925925926	-7711.05185185183
44300.9054338426	0	4149.217	-3944.57777777778	-7715.4148148148
44300.9054340162	0	4148.736	-3943.80740740741	-7719.68888888887
44300.9054342014	0	4147.966	-3942.8962962963	-7723.91111111109
44300.905434375	0	4147.055	-3941.82962962963	-7728.33333333331
44300.9054345602	0	4145.988	-3941.06666666667	-7732.13333333332
44300.9054347338	0	4145.225	-3940.45185185185	-7736.52592592591
44300.905434919	0	4144.61	-3940.11851851852	-7741.22962962961
44300.9054351042	0	4144.277	-3939.84444444444	-7745.65185185183
44300.9054352778	0	4144.003	-3939.41481481481	-7750.85925925924
44300.905435463	0	4143.573	-3938.74074074074	-7755.6148148148
44300.9054356366	0	4142.899	-3937.81481481481	-7760.67407407406
44300.9054358218	0	4141.973	-3937.03703703704	-7765.38518518517
44300.9054360069	0	4141.195	-3936.21481481481	-7769.80740740739
44300.9054361806	0	4140.373	-3935.57777777778	-7774.77037037035
44300.9054363657	0	4139.736	-3935.1037037037	-7779.54814814813
44300.9054365394	0	4139.262	-3934.59259259259	-7785.01481481479
44300.9054367245	0	4138.75099999999	-3934.08148148148	-7790.46666666665
44300.9054369097	0	4138.23999999999	-3933.58518518518	-7795.83703703702
44300.9054370833	0	4137.74399999999	-3933.2962962963	-7801.59999999998
44300.9054372685	0	4137.45499999999	-3933.05925925926	-7807.19999999998
44300.9054374421	0	4137.21799999999	-3932.92592592593	-7813.3185185185
44300.9054376273	0	4137.08499999999	-3932.93333333333	-7819.58518518516
44300.9054378125	0	4137.09199999999	-3933.00740740741	-7825.68148148146
44300.9054379861	0	4137.16599999999	-3933.17037037037	-7832.31111111109
44300.9054381713	0	4137.32899999999	-3933.35555555555	-7838.68148148146
44300.9054383449	0	4137.51399999999	-3933.45925925926	-7845.47407407405
44300.9054385301	0	4137.61799999999	-3933.45185185185	-7852.11111111109
44300.9054387153	0	4137.61099999999	-3933.39259259259	-7858.52592592591
44300.9054388889	0	4137.55199999999	-3933.33333333333	-7865.54074074072
44300.9054390741	0	4137.49299999999	-3933.25925925926	-7872.15555555554
44300.9054392477	0	4137.41899999999	-3933.35555555555	-7879.25925925924
44300.9054394329	0	4137.51499999999	-3933.7037037037	-7886.4148148148
44300.9054396181	0	4137.86299999999	-3934.37037037037	-7893.09629629628
44300.9054397917	0	4138.52999999999	-3935.41481481481	-7900.25925925924
44300.9054399769	0	4139.57399999999	-3936.61481481481	-7906.99999999998
44300.9054401505	0	4140.77399999999	-3938.02962962963	-7913.97777777776
44300.9054403356	0	4142.18899999999	-3939.85185185185	-7921.15555555554
44300.9054405208	0	4144.01099999999	-3941.71111111111	-7927.69629629628
44300.9054406944	0	4145.86999999999	-3944.3037037037	-7934.59259259257
44300.9054408796	0	4148.46299999999	-3947.00740740741	-7940.73333333331
44300.9054410532	0	4151.16699999999	-3949.91851851852	-7947.15555555554
44300.9054412384	0	4154.07799999999	-3953.00740740741	-7953.44444444443
44300.9054414236	0	4157.16699999999	-3955.88148148148	-7959.35555555554
44300.9054415972	0	4160.04099999999	-3959	-7965.30370370369
44300.9054417824	0	4163.15999999999	-3962.28888888889	-7970.63703703702
44300.905441956	0	4166.44899999999	-3966.09629629629	-7976.08148148146
44300.9054421412	0	4170.25599999999	-3969.82222222222	-7981.04444444443
44300.9054423264	0	4173.98199999999	-3973.62222222222	-7985.84444444443
44300.9054425	0	4177.78199999999	-3977.75555555555	-7990.79999999998
44300.9054426852	0	4181.91499999999	-3981.6	-7995.34074074072
44300.9054428588	0	4185.75899999999	-3985.26666666666	-8000.24444444443
44300.905443044	0	4189.42599999999	-3988.59259259259	-8005.24444444443
[truncated: 5,703 more rows]
