# Supplementary material for: Near-infrared manipulation of multiple neuronal populations via trichromatic upconversion
Source: Nat Commun. 2021 Sep 27;12:5662. doi: 10.1038/s41467-021-25993-7 (PMC8476604; doi:10.1038/s41467-021-25993-7)
Supplement: Supplementary file 7 — Source Data [file 41467_2021_25993_MOESM7_ESM.zip › Source Data/SI 31/980/4_1.csv]

DateTime	xPosComp	yPosComp	xPos	yPos
44305.8830433449	0	3096.248	-2889.87407407408	-1664.14074074074
44305.8830435185	0	3098.722	-2892.28888888889	-1668.11851851852
44305.8830437037	0	3101.137	-2894.74074074074	-1672.11111111111
44305.8830438773	0	3103.589	-2897.22222222222	-1676.05185185185
44305.8830440625	0	3106.07	-2899.27407407408	-1679.42962962963
44305.8830442477	0	3108.122	-2901.42962962963	-1682.97037037037
44305.8830444213	0	3110.278	-2903.68148148148	-1686.15555555556
44305.8830446065	0	3112.53	-2906.08888888889	-1689.41481481482
44305.8830447801	0	3114.937	-2908.4962962963	-1692.37037037037
44305.8830449653	0	3117.344	-2910.57037037037	-1694.6962962963
44305.8830451505	0	3119.418	-2912.75555555556	-1696.81481481482
44305.8830453241	0	3121.603	-2914.88148148148	-1698.79259259259
44305.8830455093	0	3123.729	-2917.37777777778	-1700.48888888889
44305.8830456829	0	3126.225	-2920.16296296296	-1702.02222222222
44305.8830458681	0	3129.01	-2922.77037037037	-1703.22222222222
44305.8830460532	0	3131.617	-2925.75555555556	-1704.19259259259
44305.8830462269	0	3134.602	-2928.97037037037	-1704.80740740741
44305.883046412	0	3137.817	-2932.77777777778	-1705.25185185185
44305.8830465857	0	3141.624	-2936.58518518519	-1705.57777777778
44305.8830467708	0	3145.431	-2939.77777777778	-1705.91851851852
44305.883046956	0	3148.624	-2942.45185185185	-1706.21481481482
44305.8830471296	0	3151.298	-2943.98518518519	-1706.28888888889
44305.8830473148	0	3152.831	-2944.9037037037	-1706.20740740741
44305.8830474884	0	3153.75	-2945.35555555556	-1705.85185185185
44305.8830476736	0	3154.202	-2945.86666666667	-1705.36296296296
44305.8830478588	0	3154.713	-2946.85925925926	-1704.75555555556
44305.8830480324	0	3155.706	-2948.1037037037	-1704.20740740741
44305.8830482176	0	3156.95	-2949.59259259259	-1703.58518518519
44305.8830483912	0	3158.439	-2951.03703703704	-1702.9037037037
44305.8830485764	0	3159.883	-2952.11111111111	-1702.22962962963
44305.8830487616	0	3160.957	-2953.02962962963	-1701.57777777778
44305.8830489352	0	3161.876	-2954.03703703704	-1701.01481481482
44305.8830491204	0	3162.883	-2955.22222222222	-1700.46666666667
44305.883049294	0	3164.068	-2956.82222222222	-1700.08148148148
44305.8830494792	0	3165.668	-2958.79259259259	-1699.71851851852
44305.8830496644	0	3167.638	-2961.00740740741	-1699.11111111111
44305.883049838	0	3169.853	-2962.93333333333	-1698.40740740741
44305.8830500231	0	3171.779	-2964.52592592593	-1697.71851851852
44305.8830501968	0	3173.372	-2966.04444444445	-1697.08148148148
44305.8830503819	0	3174.891	-2967.62222222222	-1696.53333333333
44305.8830505671	0	3176.469	-2969.41481481482	-1696.0962962963
44305.8830507407	0	3178.262	-2970.94074074074	-1695.79259259259
44305.8830509259	0	3179.788	-2972.05185185185	-1695.68888888889
44305.8830510995	0	3180.899	-2972.44444444445	-1695.62962962963
44305.8830512847	0	3181.292	-2972.60740740741	-1695.83703703704
44305.8830514699	0	3181.455	-2972.71851851852	-1695.88888888889
44305.8830516435	0	3181.566	-2972.7037037037	-1695.87407407407
44305.8830518287	0	3181.551	-2972.6962962963	-1695.85925925926
44305.8830520023	0	3181.544	-2972.6962962963	-1695.85925925926
44305.8830521875	0	3181.544	-2972.6962962963	-1695.85185185185
44305.8830523727	0	3181.544	-2972.6962962963	-1695.82962962963
44305.8830525463	0	3181.544	-2972.6962962963	-1695.8
44305.8830527315	0	3181.544	-2972.6962962963	-1695.79259259259
44305.8830529051	0	3181.544	-2972.71111111111	-1695.80740740741
44305.8830530903	0	3181.559	-2972.74074074074	-1695.80740740741
44305.8830532755	0	3181.589	-2972.80740740741	-1695.77037037037
44305.8830534491	0	3181.656	-2972.97037037037	-1695.65185185185
44305.8830536343	0	3181.819	-2973.65185185185	-1695.38518518519
44305.8830538079	0	3182.5	-2975.0962962963	-1695.03703703704
44305.8830539931	0	3183.944	-2980.18518518519	-1694.2962962963
44305.8830541782	0	3189.033	-2980.18518518519	-1694.2962962963
44305.8830543518	0	3189.033	-2983.3037037037	-1694.03703703704
44305.883054537	0	3192.152	-2986.51851851852	-1693.76296296296
44305.8830547106	0	3195.367	-2989.39259259259	-1693.43703703704
44305.8830548958	0	3198.241	-2991.79259259259	-1693.15555555556
44305.883055081	0	3200.641	-2994.27407407407	-1692.81481481482
44305.8830552546	0	3203.122	-2997.07407407407	-1692.62962962963
44305.8830554398	0	3205.922	-3000.23703703704	-1692.57777777778
44305.8830556134	0	3209.085	-3003.33333333333	-1692.55555555556
44305.8830557986	0	3212.181	-3006.20740740741	-1692.62962962963
44305.8830559838	0	3215.055	-3009.36296296296	-1692.85925925926
44305.8830561574	0	3218.211	-3012.01481481482	-1693.13333333333
44305.8830563426	0	3220.863	-3014.45185185185	-1693.56296296296
44305.8830565162	0	3223.3	-3016.79259259259	-1694.07407407408
44305.8830567014	0	3225.641	-3019.16296296296	-1694.54814814815
44305.883056875	0	3228.011	-3021.73333333333	-1694.97037037037
44305.8830570602	0	3230.581	-3023.98518518519	-1695.28888888889
44305.8830572454	0	3232.833	-3025.3037037037	-1695.41481481482
44305.883057419	0	3234.152	-3025.96296296296	-1695.54814814815
44305.8830576042	0	3234.811	-3026.16296296296	-1695.6962962963
44305.8830577894	0	3235.011	-3026.36296296296	-1695.88148148148
44305.883057963	0	3235.211	-3026.81481481481	-1696.11851851852
44305.8830581481	0	3235.663	-3027.65925925926	-1696.4
44305.8830583218	0	3236.507	-3029.08888888889	-1696.6
44305.8830585069	0	3237.937	-3030.88148148148	-1696.64444444445
44305.8830586921	0	3239.73	-3033.05925925926	-1696.55555555556
44305.8830588657	0	3241.908	-3035.2	-1696.25185185185
44305.8830590509	0	3244.049	-3037.40740740741	-1695.71111111111
44305.8830592245	0	3246.256	-3039.34814814815	-1695.00740740741
44305.8830594097	0	3248.197	-3040.96296296296	-1694.23703703704
44305.8830595949	0	3249.812	-3042.55555555556	-1693.43703703704
44305.8830597685	0	3251.405	-3043.88148148148	-1692.73333333333
44305.8830599537	0	3252.731	-3045.45185185185	-1691.94814814815
44305.8830601273	0	3254.301	-3047.14074074074	-1691.01481481482
44305.8830603125	0	3255.99	-3048.7037037037	-1690.07407407408
44305.8830604977	0	3257.553	-3050.45185185185	-1688.96296296296
44305.8830606713	0	3259.301	-3052.37037037037	-1687.83703703704
44305.8830608565	0	3261.22	-3054.94074074074	-1686.4962962963
44305.8830610301	0	3263.79	-3057.8	-1685.11111111111
44305.8830612153	0	3266.649	-3060.58518518518	-1683.6
44305.8830613889	0	3269.434	-3063.68148148148	-1681.71851851852
44305.8830615741	0	3272.53	-3066.2962962963	-1679.91111111111
44305.8830617593	0	3275.145	-3068.74074074074	-1677.91851851852
44305.8830619329	0	3277.589	-3070.78518518518	-1675.99259259259
44305.8830621181	0	3279.633	-3072.42222222222	-1674.37777777778
44305.8830623032	0	3281.27	-3073.97777777778	-1672.97777777778
44305.8830624769	0	3282.826	-3075.37777777778	-1671.77777777778
44305.883062662	0	3284.226	-3076.86666666667	-1670.51111111111
44305.8830628356	0	3285.715	-3078.45925925926	-1669.20740740741
44305.8830630208	0	3287.308	-3080.0962962963	-1667.97037037037
44305.883063206	0	3288.945	-3082.11111111111	-1666.48888888889
44305.8830633796	0	3290.96	-3084.08148148148	-1664.9037037037
44305.8830635648	0	3292.93	-3086.23703703704	-1663.11111111111
44305.8830637384	0	3295.086	-3088.48888888889	-1661.08148148148
44305.8830639236	0	3297.338	-3090.68148148148	-1659.11111111111
44305.8830640972	0	3299.531	-3092.97777777778	-1657.03703703704
44305.8830642824	0	3301.827	-3094.99259259259	-1654.92592592593
44305.8830644676	0	3303.842	-3096.96296296296	-1652.65925925926
44305.8830646412	0	3305.812	-3099.02222222222	-1650.16296296296
44305.8830648264	0	3307.871	-3101.07407407407	-1647.58518518519
44305.8830650116	0	3309.923	-3103.12592592593	-1644.68888888889
44305.8830651852	0	3311.975	-3104.91111111111	-1641.71851851852
44305.8830653704	0	3313.76	-3106.67407407407	-1638.32592592593
44305.883065544	0	3315.523	-3108.37037037037	-1634.8962962963
44305.8830657292	0	3317.219	-3110	-1631.60740740741
44305.8830659144	0	3318.849	-3111.94814814815	-1628.31111111111
44305.883066088	0	3320.797	-3114.08888888889	-1625.34814814815
44305.8830662731	0	3322.938	-3116.85925925926	-1622.21481481482
44305.8830664468	0	3325.708	-3119.98518518518	-1619.2962962963
44305.8830666319	0	3328.834	-3123.14074074074	-1616.6962962963
44305.8830668171	0	3331.99	-3126.46666666667	-1613.94074074074
44305.8830669907	0	3335.316	-3129.45185185185	-1611.45925925926
44305.8830671759	0	3338.301	-3132.39259259259	-1608.92592592593
44305.8830673495	0	3341.242	-3135.04444444444	-1606.57037037037
44305.8830675347	0	3343.894	-3137.13333333333	-1604.57037037037
44305.8830677199	0	3345.983	-3138.77037037037	-1602.62222222222
44305.8830678935	0	3347.62	-3139.95555555555	-1600.86666666667
44305.8830680787	0	3348.805	-3140.93333333333	-1599.06666666667
44305.8830682523	0	3349.783	-3141.36296296296	-1597.4
44305.8830684375	0	3350.213	-3141.4962962963	-1596
44305.8830686227	0	3350.346	-3141.41481481481	-1594.68148148148
44305.8830687963	0	3350.265	-3141.28888888889	-1593.87407407408
44305.8830689815	0	3350.139	-3141.26666666667	-1593.31851851852
44305.8830691551	0	3350.117	-3141.55555555555	-1592.8962962963
44305.8830693403	0	3350.406	-3142.12592592592	-1592.60740740741
44305.8830695255	0	3350.976	-3143.00740740741	-1592.36296296296
44305.8830696991	0	3351.857	-3143.92592592592	-1592.2962962963
44305.8830698843	0	3352.776	-3144.80740740741	-1592.4
44305.8830700579	0	3353.657	-3145.80740740741	-1592.76296296296
44305.8830702431	0	3354.657	-3146.91111111111	-1593.37777777778
44305.8830704282	0	3355.761	-3148.24444444444	-1594.28888888889
44305.8830706018	0	3357.094	-3149.71111111111	-1595.38518518519
44305.883070787	0	3358.561	-3151.80740740741	-1596.99259259259
44305.8830709606	0	3360.657	-3154.71111111111	-1598.86666666667
44305.8830711458	0	3363.561	-3158.17037037037	-1600.78518518519
44305.883071331	0	3367.02	-3162.38518518518	-1602.88148148148
44305.8830715046	0	3371.235	-3166.68888888889	-1605.17037037037
44305.8830716898	0	3375.539	-3170	-1607.32592592593
44305.8830718634	0	3378.85	-3172.49629629629	-1609.53333333333
44305.8830720486	0	3381.346	-3174.22222222222	-1611.8
44305.8830722338	0	3383.072	-3175.85925925926	-1614.47407407407
44305.8830724074	0	3384.709	-3177.42222222222	-1617.11851851852
44305.8830725926	0	3386.272	-3179.14814814815	-1620.23703703704
44305.8830727662	0	3387.998	-3180.8	-1623.55555555556
44305.8830729514	0	3389.65	-3182.16296296296	-1626.8962962963
44305.8830731366	0	3391.013	-3183.5037037037	-1630.67407407407
44305.8830733102	0	3392.354	-3184.83703703704	-1634.47407407407
44305.8830734954	0	3393.687	-3186.38518518518	-1638.42962962963
44305.883073669	0	3395.235	-3187.97037037037	-1642.45185185185
44305.8830738542	0	3396.82	-3189.45185185185	-1646.18518518519
44305.8830740394	0	3398.301	-3191.22962962963	-1650.04444444444
44305.883074213	0	3400.079	-3193.40740740741	-1654.02222222222
44305.8830743981	0	3402.257	-3196.07407407407	-1657.75555555556
44305.8830745718	0	3404.924	-3199.39259259259	-1661.9037037037
44305.8830747569	0	3408.243	-3203.14074074074	-1665.85185185185
44305.8830749421	0	3411.991	-3208.04444444444	-1670.07407407407
44305.8830751157	0	3416.895	-3213.43703703704	-1674.02222222222
44305.8830753009	0	3422.288	-3219.6	-1678.21481481482
44305.8830754745	0	3428.451	-3225.62222222222	-1682.6
44305.8830756597	0	3434.473	-3230.85925925926	-1686.75555555556
44305.8830758449	0	3439.71	-3235.21481481481	-1691.05185185185
44305.8830760185	0	3444.066	-3238.07407407407	-1694.8
44305.8830762037	0	3446.925	-3240.27407407407	-1698.57037037037
44305.8830763773	0	3449.125	-3242.07407407407	-1702.42962962963
44305.8830765625	0	3450.925	-3243.64444444444	-1705.92592592593
44305.8830767477	0	3452.495	-3245.74074074074	-1709.53333333333
44305.8830769213	0	3454.591	-3248.19259259259	-1712.59259259259
44305.8830771065	0	3457.043	-3251.31851851852	-1715.73333333333
44305.8830772801	0	3460.169	-3254.07407407407	-1718.45925925926
44305.8830774653	0	3462.925	-3256.80740740741	-1721.20740740741
44305.8830776505	0	3465.658	-3259.8	-1724.33333333333
44305.8830778241	0	3468.651	-3262.74074074074	-1727.23703703704
44305.8830780093	0	3471.592	-3266.16296296296	-1730.28148148148
44305.8830781829	0	3475.014	-3269.89629629629	-1733.21481481482
44305.8830783681	0	3478.747	-3273.6	-1735.9037037037
44305.8830785532	0	3482.451	-3278.11851851852	-1738.87407407407
44305.8830787269	0	3486.97	-3283.01481481481	-1741.68888888889
44305.883078912	0	3491.866	-3288.29629629629	-1744.85925925926
44305.8830790856	0	3497.147	-3293.39259259259	-1748.15555555556
44305.8830792708	0	3502.243	-3297.74074074074	-1751.33333333333
44305.883079456	0	3506.591	-3301.31111111111	-1754.7037037037
44305.8830796296	0	3510.161	-3303.82222222222	-1757.77037037037
44305.8830798148	0	3512.672	-3305.66666666666	-1760.77777777778
44305.8830799884	0	3514.516	-3306.91111111111	-1763.62222222222
44305.8830801736	0	3515.76	-3307.73333333333	-1766.06666666667
44305.8830803588	0	3516.582	-3308.63703703704	-1768.66666666667
44305.8830805324	0	3517.486	-3309.7037037037	-1771.11851851852
44305.8830807176	0	3518.553	-3310.85185185185	-1773.60740740741
44305.8830808912	0	3519.701	-3311.88888888889	-1776.22222222222
44305.8830810764	0	3520.738	-3313.00740740741	-1778.83703703704
44305.8830812616	0	3521.857	-3314.35555555555	-1781.75555555556
44305.8830814352	0	3523.205	-3315.61481481481	-1784.42962962963
44305.8830816204	0	3524.464	-3317.05925925926	-1787.44444444444
44305.883081794	0	3525.908	-3318.66666666666	-1790.39259259259
44305.8830819792	0	3527.515	-3320.31111111111	-1793.14074074074
44305.8830821644	0	3529.159	-3322.19259259259	-1796.11111111111
44305.883082338	0	3531.04	-3324.29629629629	-1799.05925925926
44305.8830825231	0	3533.144	-3326.91851851852	-1802.34814814815
44305.8830826968	0	3535.766	-3330.05185185185	-1805.78518518519
44305.8830828819	0	3538.899	-3333.57777777778	-1809.20740740741
44305.8830830671	0	3542.425	-3337.83703703703	-1812.97037037037
44305.8830832407	0	3546.684	-3341.87407407407	-1816.6
44305.8830834259	0	3550.721	-3346.41481481481	-1820.86666666667
44305.8830835995	0	3555.262	-3351.02222222222	-1825.42962962963
44305.8830837847	0	3559.869	-3355.17037037037	-1829.76296296296
44305.8830839699	0	3568.121	-3359.27407407407	-1834.34814814815
44305.8830841435	0	3568.121	-3363.0074074074	-1838.77037037037
44305.8830843287	0	3571.854	-3366.57777777777	-1843.43703703704
44305.8830845023	0	3575.424	-3369.65185185185	-1847.85925925926
44305.8830846875	0	3578.498	-3372.14074074074	-1851.58518518519
44305.8830848727	0	3580.987	-3374.73333333333	-1855.64444444444
44305.8830850463	0	3583.58	-3377.33333333333	-1859.4
44305.8830852315	0	3586.18	-3380.49629629629	-1863.42962962963
44305.8830854051	0	3589.343	-3383.98518518518	-1867.7037037037
44305.8830855903	0	3592.832	-3387.42222222222	-1871.63703703704
44305.8830857639	0	3596.269	-3391.51851851852	-1875.7037037037
44305.8830859491	0	3600.365	-3395.25925925926	-1879.08148148148
44305.8830861343	0	3604.106	-3400.08148148148	-1883.17037037037
44305.8830863079	0	3608.928	-3405.55555555555	-1887.44444444444
44305.8830864931	0	3614.402	-3410.86666666666	-1891.68148148148
44305.8830866782	0	3619.713	-3416.11111111111	-1896.17777777778
44305.8830868518	0	3624.957	-3419.92592592592	-1900.00740740741
44305.883087037	0	3628.772	-3423.34074074074	-1904.31111111111
44305.8830872106	0	3632.187	-3426.11111111111	-1908.25925925926
44305.8830873958	0	3634.957	-3428.36296296296	-1911.68888888889
44305.883087581	0	3637.209	-3430.48888888889	-1914.8962962963
44305.8830877546	0	3639.335	-3432.13333333333	-1917.57777777778
44305.8830879398	0	3640.979	-3433.54814814814	-1919.99259259259
44305.8830881134	0	3642.394	-3434.72592592592	-1922.22222222222
44305.8830882986	0	3643.572	-3435.85185185185	-1924.24444444444
44305.8830884838	0	3644.698	-3437.32592592592	-1926.4
44305.8830886574	0	3646.172	-3438.81481481481	-1928.38518518519
44305.8830888426	0	3647.661	-3440.37777777777	-1930.44444444444
44305.8830890162	0	3649.224	-3441.74814814815	-1932.21481481481
44305.8830892014	0	3650.594	-3442.98518518518	-1933.74814814815
44305.8830893866	0	3651.831	-3444.49629629629	-1935.41481481481
44305.8830895602	0	3653.342	-3446.17037037037	-1937.02962962963
44305.8830897454	0	3655.016	-3448.21481481481	-1938.8
44305.883089919	0	3657.06	-3449.97037037037	-1940.52592592593
44305.8830901042	0	3658.816	-3451.32592592592	-1942.04444444444
44305.8830902778	0	3660.172	-3452.65925925926	-1943.66666666667
44305.883090463	0	3661.505	-3453.93333333333	-1945.25925925926
44305.8830906481	0	3662.779	-3455.42222222222	-1947.04444444444
44305.8830908218	0	3664.268	-3457.23703703703	-1948.91851851852
44305.8830910069	0	3666.083	-3459.17037037037	-1950.8
44305.8830911806	0	3668.016	-3460.88148148148	-1952.54814814815
44305.8830913657	0	3669.727	-3462.48888888889	-1954.48148148148
44305.8830915509	0	3671.334	-3463.78518518518	-1956.35555555556
44305.8830917245	0	3672.63	-3465.02222222222	-1958.38518518519
44305.8830919097	0	3673.867	-3466.17037037037	-1960.34074074074
44305.8830920833	0	3675.015	-3467.65925925926	-1962.42962962963
44305.8830922685	0	3676.504	-3469.68148148148	-1964.62222222222
44305.8830924537	0	3678.526	-3472.33333333333	-1966.82222222222
44305.8830926273	0	3681.178	-3475.54074074074	-1969.14814814815
44305.8830928125	0	3684.385	-3478.63703703703	-1971.65185185185
44305.8830929977	0	3687.481	-3481.55555555555	-1974.57037037037
44305.8830931713	0	3690.4	-3484	-1977.42962962963
44305.8830933565	0	3692.844	-3485.75555555555	-1980.19259259259
44305.8830935301	0	3694.6	-3487.33333333333	-1983.2
44305.8830937153	0	3696.178	-3488.57777777777	-1985.96296296296
44305.8830939005	0	3697.422	-3489.83703703703	-1988.71851851852
44305.8830940741	0	3698.681	-3491.12592592592	-1991.15555555556
44305.8830942593	0	3699.97	-3492.42222222222	-1993.53333333333
44305.8830944329	0	3701.266	-3493.95555555555	-1996.2962962963
44305.8830946181	0	3702.799	-3495.46666666666	-1998.9037037037
44305.8830948032	0	3704.31	-3497.2074074074	-2001.6962962963
44305.8830949769	0	3706.051	-3498.84444444444	-2004.44444444444
44305.883095162	0	3707.688	-3500.03703703703	-2006.85925925926
44305.8830953356	0	3708.881	-3500.93333333333	-2009.5037037037
44305.8830955208	0	3709.777	-3501.65185185185	-2011.91851851852
44305.883095706	0	3710.496	-3502.6074074074	-2014.71111111111
44305.8830958796	0	3711.452	-3503.75555555555	-2017.47407407407
44305.8830960648	0	3712.6	-3505.07407407407	-2020.37037037037
44305.8830962384	0	3713.919	-3506.2	-2023.06666666667
44305.8830964236	0	3715.045	-3506.99259259259	-2025.39259259259
44305.8830965972	0	3715.838	-3507.6074074074	-2027.77777777778
44305.8830967824	0	3716.453	-3508.25185185185	-2030.19259259259
44305.8830969676	0	3717.097	-3508.82222222222	-2032.37037037037
44305.8830971528	0	3717.667	-3509.28148148148	-2034.66666666667
44305.8830973264	0	3718.126	-3509.62962962963	-2036.77037037037
44305.8830975	0	3718.474	-3510.22222222222	-2038.82962962963
44305.8830976852	0	3719.067	-3510.88148148148	-2040.65185185185
44305.8830978704	0	3719.726	-3511.46666666666	-2042.55555555556
44305.883098044	0	3720.311	-3512	-2044.26666666667
44305.8830982292	0	3720.844	-3512.54814814815	-2045.74074074074
44305.8830984144	0	3721.392	-3513.09629629629	-2047.22962962963
44305.883098588	0	3721.94	-3513.63703703703	-2048.62962962963
44305.8830987731	0	3722.481	-3514.22222222222	-2049.79259259259
44305.8830989468	0	3723.066	-3514.97777777777	-2050.97777777778
44305.8830991319	0	3723.822	-3515.83703703703	-2052.14074074074
44305.8830993171	0	3724.681	-3516.88888888889	-2053.37037037037
44305.8830994907	0	3725.733	-3518.1037037037	-2054.45185185185
44305.8830996759	0	3726.948	-3519.4	-2055.5037037037
44305.8830998495	0	3728.244	-3520.31111111111	-2056.57777777778
44305.8831000347	0	3729.155	-3520.45925925926	-2057.15555555556
44305.8831002199	0	3729.303	-3520.45925925926	-2057.74074074074
44305.8831003935	0	3729.303	-3520.31111111111	-2058.33333333333
44305.8831005787	0	3729.155	-3520.17037037037	-2058.83703703704
44305.8831007523	0	3729.014	-3520.06666666666	-2059.53333333333
44305.8831009375	0	3728.91	-3519.94814814814	-2060.24444444444
44305.8831011227	0	3728.791	-3519.88888888889	-2061
44305.8831012963	0	3728.732	-3519.82962962963	-2061.80740740741
44305.8831014815	0	3728.673	-3519.65185185185	-2062.65185185185
44305.8831016551	0	3728.495	-3519.36296296296	-2063.66666666667
44305.8831018403	0	3728.206	-3519.09629629629	-2064.72592592593
44305.8831020139	0	3727.939	-3518.82962962963	-2065.82962962963
44305.8831021991	0	3727.672	-3518.71111111111	-2066.92592592593
44305.8831023843	0	3727.553	-3518.88888888889	-2067.79259259259
44305.8831025579	0	3727.731	-3519.29629629629	-2068.39259259259
44305.8831027431	0	3728.138	-3519.44444444444	-2068.5037037037
44305.8831029282	0	3728.286	-3519.5037037037	-2068.62962962963
44305.8831031018	0	3728.345	-3519.74074074074	-2068.93333333333
44305.883103287	0	3728.582	-3520.19259259259	-2069.15555555556
44305.8831034606	0	3729.034	-3520.73333333333	-2069.39259259259
44305.8831036458	0	3729.575	-3521.29629629629	-2069.65925925926
44305.883103831	0	3730.138	-3521.82962962963	-2070.19259259259
44305.8831040046	0	3730.671	-3522.33333333333	-2071.03703703704
44305.8831041898	0	3731.175	-3522.82222222222	-2072.05925925926
44305.8831043634	0	3731.664	-3523.22962962963	-2073.35555555556
44305.8831045486	0	3732.071	-3523.48888888889	-2074.82222222222
44305.8831047338	0	3732.33	-3523.68888888888	-2076.54814814815
44305.8831049074	0	3732.53	-3524.28148148148	-2078.57037037037
44305.8831050926	0	3733.123	-3525.34074074074	-2080.61481481482
44305.8831052662	0	3734.182	-3526.74814814814	-2082.77037037037
44305.8831054514	0	3735.589	-3528.29629629629	-2084.82222222222
44305.8831056366	0	3737.137	-3530.18518518518	-2086.95555555556
44305.8831058102	0	3739.026	-3532.34814814814	-2089.21481481481
44305.8831059954	0	3741.189	-3534.5037037037	-2091.44444444444
44305.883106169	0	3743.345	-3537.07407407407	-2093.86666666667
44305.8831063542	0	3745.915	-3540	-2096.33333333333
44305.8831065278	0	3748.841	-3543.39259259259	-2099.05925925926
44305.883106713	0	3752.234	-3547.13333333333	-2101.9037037037
44305.8831068981	0	3755.975	-3550.77037037037	-2104.86666666667
44305.8831070718	0	3759.612	-3554.21481481481	-2108.01481481482
44305.8831072569	0	3763.056	-3556.58518518518	-2110.91111111111
44305.8831074421	0	3765.426	-3558.05925925926	-2113.9037037037
44305.8831076157	0	3766.9	-3558.53333333333	-2116.65185185185
44305.8831078009	0	3767.374	-3558.47407407407	-2119.01481481482
44305.8831079745	0	3767.315	-3558.68148148148	-2121.59259259259
44305.8831081597	0	3767.522	-3559.45925925926	-2124.02962962963
44305.8831083449	0	3768.3	-3560.62222222222	-2126.20740740741
44305.8831085185	0	3769.463	-3561.98518518518	-2128.08888888889
44305.8831087037	0	3770.826	-3563.71111111111	-2129.94814814815
44305.8831088773	0	3772.552	-3565.57777777777	-2131.68148148148
44305.8831090625	0	3774.419	-3567.54814814814	-2133.27407407407
44305.8831092361	0	3776.389	-3569.8	-2134.94814814815
44305.8831094213	0	3778.641	-3571.8	-2136.63703703704
44305.8831096065	0	3780.641	-3573.37777777777	-2138.25185185185
44305.8831097801	0	3782.219	-3574.95555555555	-2140.11111111111
44305.8831099653	0	3783.797	-3576.28888888888	-2141.9037037037
44305.8831101389	0	3785.13	-3577.62962962963	-2143.78518518519
44305.8831103241	0	3786.471	-3578.96296296296	-2145.72592592593
44305.8831105093	0	3787.804	-3580.34814814814	-2147.68148148148
44305.8831106829	0	3789.189	-3582.08148148148	-2149.83703703704
44305.8831108681	0	3790.922	-3584.13333333333	-2151.97037037037
44305.8831110532	0	3792.974	-3586.9037037037	-2154.51111111111
44305.8831112269	0	3795.744	-3589.77777777777	-2157.13333333333
44305.883111412	0	3798.618	-3592.95555555555	-2160.02962962963
44305.8831115856	0	3801.796	-3596.03703703703	-2163.15555555556
44305.8831117708	0	3804.877	-3598.42962962963	-2166.12592592593
44305.883111956	0	3807.27	-3600.39259259259	-2169.40740740741
44305.8831121296	0	3809.233	-3601.95555555555	-2172.59259259259
44305.8831123148	0	3810.796	-3603.45185185185	-2176.05925925926
44305.8831124884	0	3812.292	-3604.8	-2179.51851851852
44305.8831126736	0	3813.64	-3606.14814814814	-2182.94814814815
44305.8831128472	0	3814.988	-3607.82222222222	-2186.76296296296
44305.8831130324	0	3816.662	-3609.73333333333	-2190.79259259259
44305.8831132176	0	3818.573	-3611.78518518518	-2194.56296296296
44305.8831133912	0	3820.625	-3614.25925925926	-2198.95555555556
44305.8831135764	0	3823.099	-3616.83703703703	-2203.2962962963
44305.8831137616	0	3825.677	-3619.8	-2208.00740740741
44305.8831139352	0	3828.64	-3622.83703703703	-2212.8962962963
44305.8831141204	0	3831.677	-3625.55555555555	-2217.25925925926
44305.883114294	0	3834.396	-3628.28888888889	-2221.59259259259
44305.8831144792	0	3837.129	-3630.94814814814	-2225.79259259259
44305.8831146644	0	3839.788	-3633.97037037037	-2230.36296296296
44305.883114838	0	3842.81	-3637.1037037037	-2234.94074074074
44305.8831150231	0	3845.943	-3640.47407407407	-2239.22222222222
44305.8831151968	0	3849.313	-3644.32592592592	-2243.92592592593
44305.8831153819	0	3853.165	-3647.86666666666	-2248.4962962963
44305.8831155671	0	3856.706	-3651.25925925926	-2253.4962962963
44305.8831157407	0	3860.099	-3654.21481481481	-2258.57037037037
44305.8831159259	0	3863.055	-3656.43703703703	-2263.19259259259
44305.8831160995	0	3865.277	-3658.22222222222	-2267.77777777778
44305.8831162847	0	3867.062	-3659.81481481481	-2271.8962962963
44305.8831164583	0	3868.655	-3661.58518518518	-2276.11111111111
44305.8831166435	0	3870.425	-3663.42962962963	-2280.25925925926
44305.8831168287	0	3872.269	-3665.28148148148	-2283.97037037037
44305.8831170023	0	3874.121	-3667.26666666666	-2287.9037037037
44305.8831171875	0	3876.106	-3668.97037037037	-2291.17777777778
44305.8831173611	0	3877.81	-3670.28148148148	-2294.20740740741
44305.8831175463	0	3879.121	-3671.31851851852	-2297.16296296296
44305.8831177315	0	3880.158	-3672.15555555555	-2299.54814814815
44305.8831179051	0	3880.995	-3673.24444444444	-2302.16296296296
44305.8831180903	0	3882.084	-3674.54814814815	-2304.54814814815
44305.8831182755	0	3883.388	-3676.34814814815	-2306.9037037037
44305.8831184491	0	3885.188	-3678.55555555555	-2309.13333333333
44305.8831186343	0	3887.395	-3681.04444444444	-2311.11111111111
44305.8831188079	0	3889.884	-3684.11111111111	-2313.22222222222
44305.8831189931	0	3892.951	-3687.44444444444	-2315.05925925926
44305.8831191782	0	3896.284	-3691.23703703703	-2316.97037037037
44305.8831193518	0	3900.077	-3695.5037037037	-2318.71851851852
44305.883119537	0	3904.344	-3699.77777777778	-2320.07407407407
44305.8831197106	0	3908.618	-3704.9037037037	-2321.26666666667
44305.8831198958	0	3913.744	-3710.02222222222	-2322.48888888889
44305.883120081	0	3918.863	-3715.12592592592	-2323.93333333333
44305.8831202662	0	3923.967	-3719.25185185185	-2325.41481481482
44305.8831204398	0	3928.093	-3722.22962962963	-2326.62222222222
44305.8831206134	0	3931.071	-3724.44444444444	-2327.59259259259
44305.8831207986	0	3933.286	-3725.51851851852	-2328.17777777778
44305.8831209722	0	3934.36	-3726.16296296296	-2328.5037037037
44305.8831211574	0	3935.004	-3726.57777777778	-2328.67407407407
44305.8831213426	0	3935.419	-3726.9037037037	-2328.72592592593
44305.8831215162	0	3935.745	-3727.25185185185	-2328.9037037037
44305.8831217014	0	3936.093	-3727.51851851852	-2329.28148148148
44305.8831218866	0	3936.36	-3727.8	-2329.79259259259
44305.8831220602	0	3936.641	-3728.11851851852	-2330.31111111111
44305.8831222454	0	3936.96	-3728.47407407407	-2330.8962962963
44305.883122419	0	3937.316	-3728.83703703703	-2331.63703703704
44305.8831226042	0	3937.679	-3729.18518518518	-2332.32592592593
44305.8831227894	0	3938.027	-3729.54814814815	-2333.13333333333
44305.883122963	0	3938.39	-3729.82962962963	-2334.11111111111
44305.8831231481	0	3938.671	-3730.02962962963	-2335.25185185185
44305.8831233218	0	3938.871	-3730.22222222222	-2336.76296296296
44305.8831235069	0	3939.064	-3730.41481481481	-2338.42222222222
44305.8831236921	0	3939.257	-3730.67407407407	-2340.47407407407
44305.8831238657	0	3939.516	-3730.83703703703	-2342.71111111111
44305.8831240509	0	3939.679	-3731.08888888889	-2345.02962962963
44305.8831242245	0	3939.931	-3731.7037037037	-2347.74074074074
44305.8831244097	0	3940.546	-3732.55555555555	-2350.4962962963
44305.8831245949	0	3941.398	-3733.95555555555	-2353.58518518519
44305.8831247685	0	3942.798	-3735.57777777777	-2356.62962962963
44305.8831249537	0	3944.42	-3737.51111111111	-2359.80740740741
44305.8831251273	0	3946.353	-3739.72592592592	-2363.45925925926
44305.8831253125	0	3948.568	-3741.81481481481	-2367.26666666667
44305.8831254977	0	3950.657	-3743.4	-2370.83703703704
44305.8831256713	0	3952.242	-3744.77037037037	-2374.77037037037
44305.8831258565	0	3953.612	-3745.74074074074	-2378.71851851852
44305.8831260301	0	3954.582	-3746.74074074074	-2383.00740740741
44305.8831262153	0	3955.582	-3747.88888888889	-2387.07407407407
44305.8831264005	0	3956.73	-3749.3037037037	-2391.45185185185
44305.8831265741	0	3958.145	-3750.82962962963	-2395.77777777778
44305.8831267593	0	3959.671	-3752.34814814815	-2399.88148148148
44305.8831269329	0	3961.19	-3754.09629629629	-2404.41481481482
44305.8831271181	0	3962.938	-3755.84444444444	-2408.7037037037
44305.8831272917	0	3964.686	-3757.73333333333	-2412.94814814815
44305.8831274769	0	3966.575	-3759.45185185185	-2417
44305.883127662	0	3968.294	-3761.45185185185	-2421.52592592593
44305.8831278356	0	3970.294	-3763.43703703703	-2426.41481481482
44305.8831280208	0	3972.279	-3765.54074074074	-2431.46666666667
44305.883128206	0	3974.383	-3767.91851851852	-2436.82222222222
44305.8831283796	0	3976.761	-3770.36296296296	-2442.31851851852
44305.8831285648	0	3979.205	-3772.4	-2447.46666666667
44305.8831287384	0	3981.242	-3774.14814814815	-2452.51111111111
44305.8831289236	0	3982.99	-3775.08148148148	-2456.65185185185
44305.8831290972	0	3983.923	-3775.77037037037	-2461.02222222222
44305.8831292824	0	3984.612	-3776.28148148148	-2464.9037037037
44305.8831294676	0	3985.123	-3776.81481481481	-2468.33333333333
44305.8831296412	0	3985.656	-3777.33333333333	-2470.44444444445
44305.8831298264	0	3986.175	-3777.84444444444	-2472.00740740741
44305.8831300116	0	3986.686	-3778.37037037037	-2473.6
44305.8831301852	0	3987.212	-3779.04444444444	-2475.27407407408
44305.8831303704	0	3987.886	-3779.83703703703	-2477.06666666667
44305.883130544	0	3988.679	-3780.93333333333	-2479.17777777778
44305.8831307292	0	3989.775	-3782.07407407407	-2481.28888888889
44305.8831309144	0	3990.916	-3783.1037037037	-2483.44444444445
44305.883131088	0	3991.946	-3783.71111111111	-2485.42222222222
44305.8831312731	0	3992.553	-3783.81481481481	-2486.94814814815
44305.8831314468	0	3992.657	-3783.62962962963	-2488.51111111111
44305.8831316319	0	3992.472	-3783.23703703703	-2490.06666666667
44305.8831318171	0	3992.079	-3782.9037037037	-2492
44305.8831319907	0	3991.746	-3782.9037037037	-2494.12592592593
44305.8831321759	0	3991.746	-3783.28148148148	-2495.79259259259
44305.8831323495	0	3992.124	-3784.08148148148	-2497.34074074074
44305.8831325347	0	3992.924	-3784.96296296296	-2498.54814814815
44305.8831327199	0	3993.805	-3786.12592592592	-2499.75555555556
44305.8831328935	0	3994.968	-3787.34814814814	-2500.68888888889
44305.8831330787	0	3996.19	-3788.46666666666	-2501.34074074074
44305.8831332523	0	3997.309	-3789.55555555555	-2501.83703703704
44305.8831334375	0	3998.398	-3790.71111111111	-2502.37777777778
44305.8831336227	0	3999.554	-3791.62962962963	-2503.13333333334
44305.8831337963	0	4000.473	-3792.05185185185	-2503.82962962963
44305.8831339815	0	4000.895	-3792.08148148148	-2504.11111111111
44305.8831341551	0	4000.925	-3792.23703703703	-2504.43703703704
44305.8831343403	0	4001.081	-3792.29629629629	-2504.87407407408
44305.8831345139	0	4001.14	-3792.46666666666	-2505.36296296296
44305.8831346991	0	4001.31	-3792.76296296296	-2505.90370370371
44305.8831348843	0	4001.606	-3793.05185185185	-2506.48888888889
44305.8831350579	0	4001.895	-3793.33333333333	-2507.11111111111
44305.8831352431	0	4002.176	-3793.57777777777	-2507.77777777778
44305.8831354282	0	4002.42	-3793.86666666666	-2508.54814814815
44305.8831356018	0	4002.709	-3794.2074074074	-2509.34814814815
44305.883135787	0	4003.05	-3794.57037037037	-2510.13333333334
44305.8831359606	0	4003.413	-3794.94074074074	-2511.02222222222
44305.8831361458	0	4003.783	-3795.21481481481	-2511.97037037037
44305.883136331	0	4004.057	-3795.57777777777	-2513.00740740741
44305.8831365046	0	4004.42	-3795.96296296296	-2514.08888888889
44305.8831366898	0	4004.805	-3796.31111111111	-2515.2
44305.8831368634	0	4005.153	-3796.63703703703	-2516.48148148148
44305.8831370486	0	4005.479	-3796.94074074074	-2517.50370370371
44305.8831372338	0	4005.783	-3797.26666666666	-2519.11111111111
44305.8831374074	0	4006.109	-3797.45925925926	-2520.79259259259
44305.8831375926	0	4006.302	-3797.9037037037	-2522.18518518519
44305.8831377662	0	4006.746	-3798.42962962963	-2523.83703703704
44305.8831379514	0	4007.272	-3799.08888888889	-2525.41481481482
44305.883138125	0	4007.931	-3799.99259259259	-2527.30370370371
44305.8831383102	0	4008.835	-3801.22962962963	-2529.68888888889
44305.8831384954	0	4010.072	-3802.53333333333	-2532.11111111111
44305.883138669	0	4011.376	-3804.02222222222	-2534.91111111111
44305.8831388542	0	4012.865	-3805.61481481481	-2537.67407407408
44305.8831390278	0	4014.458	-3807.57777777777	-2540.84444444445
44305.883139213	0	4016.421	-3809.74814814815	-2544.19259259259
44305.8831394097	0	4018.591	-3811.92592592592	-2547.44444444445
44305.8831395718	0	4020.769	-3814.26666666666	-2550.97777777778
44305.8831397569	0	4023.11	-3816.01481481481	-2554.33333333333
44305.8831399421	0	4024.858	-3817.35555555555	-2557.98518518519
44305.8831401157	0	4026.199	-3817.86666666666	-2561.4962962963
44305.8831403009	0	4026.71	-3817.85185185185	-2564.7037037037
44305.8831404745	0	4026.695	-3817.52592592592	-2568.04444444445
44305.8831406597	0	4026.369	-3817.27407407407	-2571.05185185185
44305.8831408333	0	4026.117	-3817.33333333333	-2574.0962962963
44305.8831410185	0	4026.176	-3817.86666666666	-2576.6962962963
44305.8831412037	0	4026.709	-3818.82962962963	-2579.2962962963
44305.8831413773	0	4027.672	-3819.99259259259	-2582.2
44305.8831415625	0	4028.835	-3821.12592592592	-2585.02962962963
44305.8831417477	0	4029.968	-3822.22962962963	-2588.02222222222
44305.8831419213	0	4031.072	-3823.32592592592	-2591.25185185185
44305.8831421065	0	4032.168	-3824.21481481481	-2594.27407407408
44305.8831422801	0	4033.057	-3825.28888888889	-2597.66666666667
44305.8831424653	0	4034.131	-3826.66666666666	-2601.41481481482
44305.8831426505	0	4035.509	-3828.51851851852	-2605.54074074074
44305.8831428241	0	4037.361	-3830.62962962963	-2609.43703703704
44305.8831430093	0	4039.472	-3833.33333333333	-2613.91851851852
44305.8831431829	0	4042.176	-3836.62962962963	-2618.6962962963
44305.8831433681	0	4045.472	-3840.06666666666	-2623.31851851852
44305.8831435532	0	4048.909	-3844.48888888889	-2628.37777777778
44305.8831437269	0	4053.331	-3849.95555555555	-2633.77777777778
44305.883143912	0	4058.798	-3855.41481481481	-2638.92592592593
44305.8831440856	0	4064.257	-3860.9037037037	-2644.46666666667
44305.8831442708	0	4069.746	-3865.05925925926	-2649.39259259259
44305.883144456	0	4073.902	-3868.14814814815	-2654.48148148148
44305.8831446296	0	4076.991	-3870.11111111111	-2658.88148148148
44305.8831448148	0	4078.954	-3871.28888888889	-2663.36296296296
44305.8831449884	0	4080.132	-3871.83703703703	-2668.03703703704
44305.8831451736	0	4080.68	-3872.04444444444	-2672.60740740741
44305.8831453588	0	4080.887	-3872.26666666666	-2676.85185185185
44305.8831455324	0	4081.109	-3872.78518518518	-2681.30370370371
44305.8831457176	0	4081.628	-3873.6	-2685.4
44305.8831458912	0	4082.443	-3874.74074074074	-2689.71111111111
44305.8831460764	0	4083.584	-3875.94074074074	-2693.8
44305.8831462616	0	4084.784	-3877.4	-2698.0962962963
44305.8831464352	0	4086.243	-3879.07407407407	-2702.31851851852
44305.8831466204	0	4087.917	-3880.88148148148	-2706.17777777778
44305.883146794	0	4089.724	-3883.00740740741	-2710.15555555556
44305.8831469792	0	4091.85	-3885.11851851852	-2713.97777777778
44305.8831471644	0	4093.961	-3887.59259259259	-2718.06666666667
44305.883147338	0	4096.435	-3890.05185185185	-2721.92592592593
44305.8831475231	0	4098.894	-3892.57777777778	-2726.02222222222
44305.8831476968	0	4101.42	-3895.13333333333	-2730.17037037037
44305.8831478819	0	4103.976	-3897.5037037037	-2734.11111111111
44305.8831480671	0	4106.346	-3900.11111111111	-2738.13333333333
44305.8831482407	0	4108.953	-3903.0962962963	-2742.08148148148
44305.8831484259	0	4111.938	-3906.27407407407	-2745.78518518519
44305.8831485995	0	4115.116	-3909.84444444444	-2749.79259259259
44305.8831487847	0	4118.686	-3913.14074074074	-2753.82222222222
44305.8831489583	0	4121.982	-3916.54814814815	-2758.41481481482
44305.8831491435	0	4125.389	-3919.71851851852	-2763.2962962963
44305.8831493287	0	4128.559	-3922.13333333333	-2767.56296296296
44305.8831495023	0	4130.974	-3924.18518518518	-2771.64444444445
44305.8831496875	0	4133.026	-3925.9037037037	-2775.55555555556
44305.8831498727	0	4134.745	-3927.57777777778	-2779.5037037037
44305.8831500463	0	4136.419	-3929.00740740741	-2783.28888888889
44305.8831502315	0	4137.849	-3930.97037037037	-2789.45925925926
44305.8831504051	0	4138.938	-3930.97037037037	-2789.45925925926
44305.8831505903	0	4139.812	-3931.58518518518	-2792.17777777778
44305.8831507639	0	4140.427	-3932.08888888889	-2794.87407407407
44305.8831509491	0	4140.931	-3932.66666666667	-2797.45925925926
44305.8831511343	0	4141.509	-3933.54814814815	-2799.54074074074
44305.8831513079	0	4142.39	-3934.67407407407	-2801.56296296296
44305.8831514931	0	4143.516	-3935.82222222222	-2803.24444444445
44305.8831516782	0	4144.664	-3937.26666666667	-2804.77777777778
44305.8831518518	0	4146.108	-3939.03703703704	-2806.02222222222
44305.883152037	0	4147.878	-3940.97037037037	-2806.86666666667
44305.8831522106	0	4149.811	-3943.22962962963	-2807.44444444445
44305.8831523958	0	4152.07	-3945.14074074074	-2807.73333333333
44305.883152581	0	4153.981	-3947.25185185185	-2807.9037037037
44305.8831527546	0	4156.092	-3949.67407407407	-2807.97777777778
44305.8831529398	0	4158.514	-3952.05925925926	-2808.00740740741
44305.8831531134	0	4160.899	-3954.67407407407	-2807.97777777778
44305.8831532986	0	4163.514	-3957.34814814815	-2807.77037037037
44305.8831534722	0	4166.188	-3960.07407407407	-2807.45185185185
44305.8831536574	0	4168.914	-3962.24444444444	-2807.1037037037
44305.8831538426	0	4171.084	-3963.77037037037	-2806.77777777778
44305.8831540162	0	4172.61	-3964.83703703704	-2806.37037037037
44305.8831542014	0	4173.677	-3965.82962962963	-2805.96296296296
44305.8831543866	0	4174.67	-3966.91851851852	-2805.44444444444
44305.8831545602	0	4175.759	-3968.28148148148	-2805
44305.8831547454	0	4177.122	-3970.02962962963	-2804.62962962963
44305.8831549306	0	4178.87	-3972.18518518518	-2804.2962962963
44305.8831551042	0	4181.026	-3974.59259259259	-2803.99259259259
44305.8831552778	0	4183.433	-3977.34814814815	-2803.6962962963
44305.883155463	0	4186.189	-3979.98518518518	-2803.48888888889
44305.8831556481	0	4188.826	-3982.28888888889	-2803.41481481482
44305.8831558218	0	4191.13	-3984.02962962963	-2803.25185185185
44305.8831560069	0	4192.871	-3985.01481481481	-2803.13333333333
44305.8831561921	0	4193.856	-3985.57777777778	-2803.02222222222
44305.8831563657	0	4194.419	-3985.82962962963	-2803.01481481482
44305.8831565509	0	4194.671	-3986.24444444444	-2803.12592592593
44305.8831567245	0	4195.086	-3987.25925925926	-2803.32592592593
44305.8831569097	0	4196.101	-3988.65185185185	-2803.53333333333
44305.8831570949	0	4197.494	-3989.95555555556	-2803.98518518519
44305.8831572685	0	4198.798	-3990.98518518518	-2804.56296296296
44305.8831574537	0	4199.828	-3991.96296296296	-2804.96296296296
44305.8831576273	0	4200.806	-3993.22222222222	-2804.95555555556
44305.8831578125	0	4202.065	-3994.71851851852	-2804.85925925926
44305.8831579977	0	4203.561	-3996.85185185185	-2804.66666666667
44305.8831581713	0	4205.694	-3999.71111111111	-2804.33333333333
44305.8831583565	0	4208.553	-4002.63703703704	-2803.85185185185
44305.8831585301	0	4211.479	-4005.7037037037	-2803.42222222222
44305.8831587153	0	4214.546	-4008.86666666667	-2803.05925925926
44305.8831589005	0	4217.709	-4011.94074074074	-2802.62962962963
44305.8831590741	0	4220.783	-4014.47407407407	-2802.31111111111
44305.8831592593	0	4223.316	-4016.94814814815	-2801.94074074074
44305.8831594329	0	4225.79	-4019.59259259259	-2801.52592592593
44305.8831596181	0	4228.434	-4022.48888888889	-2801.14074074074
44305.8831598032	0	4231.33	-4026.07407407407	-2800.74814814815
44305.8831599769	0	4234.915	-4029.92592592593	-2800.27407407407
44305.883160162	0	4238.767	-4033.47407407407	-2799.97037037037
44305.8831603356	0	4242.315	-4036.97777777778	-2799.85925925926
44305.8831605208	0	4245.819	-4040.17777777778	-2799.74074074074
44305.8831606944	0	4249.019	-4043.44444444444	-2799.62222222222
44305.8831608796	0	4252.286	-4046.82222222222	-2799.48888888889
44305.8831610648	0	4255.664	-4050.19259259259	-2799.51111111111
44305.8831612384	0	4259.034	-4053.77777777778	-2799.48148148148
44305.8831614236	0	4262.619	-4056.4962962963	-2799.22222222222
44305.8831616088	0	4265.338	-4058.74074074074	-2798.82222222222
44305.8831617824	0	4267.582	-4060.23703703704	-2798.45925925926
44305.8831619676	0	4269.078	-4061.08148148148	-2798.17037037037
44305.8831621412	0	4269.922	-4061.76296296296	-2797.8962962963
44305.8831623264	0	4270.603	-4062.57037037037	-2797.77037037037
44305.8831625	0	4271.41	-4063.78518518519	-2797.71851851852
44305.8831626852	0	4272.625	-4065.26666666667	-2797.6962962963
44305.8831628704	0	4274.106	-4066.91851851852	-2797.68148148148
44305.883163044	0	4275.758	-4068.62222222222	-2797.57777777778
44305.8831632292	0	4277.462	-4069.93333333333	-2797.41481481481
44305.8831634144	0	4278.773	-4071.17037037037	-2797.18518518519
44305.883163588	0	4280.01	-4072.55555555556	-2796.9037037037
44305.8831637731	0	4281.395	-4073.88148148148	-2796.59259259259
44305.8831639468	0	4282.721	-4075.41481481481	-2796.19259259259
44305.8831641319	0	4284.254	-4077.1037037037	-2795.77777777778
44305.8831643056	0	4285.943	-4079.07407407407	-2795.28148148148
44305.8831644907	0	4287.913	-4080.93333333333	-2794.92592592593
44305.8831646759	0	4289.772	-4082.26666666667	-2794.76296296296
44305.8831648495	0	4291.105	-4083.35555555556	-2794.71851851852
44305.8831650347	0	4292.194	-4083.99259259259	-2794.6962962963
44305.8831652199	0	4292.831	-4084.39259259259	-2794.65925925926
44305.8831653935	0	4293.231	-4084.99259259259	-2794.61481481482
44305.8831655787	0	4293.831	-4086.02222222222	-2794.48148148148
44305.8831657523	0	4294.861	-4087.36296296296	-2794.24444444445
44305.8831659375	0	4296.202	-4088.8	-2793.98518518519
44305.8831661227	0	4297.639	-4090.44444444444	-2793.78518518519
44305.8831662963	0	4299.283	-4092.22222222222	-2793.57777777778
44305.8831664815	0	4301.061	-4094.36296296296	-2793.28888888889
44305.8831666551	0	4303.202	-4096.41481481482	-2792.82962962963
44305.8831668403	0	4305.254	-4098.00740740741	-2792.17037037037
44305.8831670255	0	4306.847	-4098.97037037037	-2791.53333333333
44305.8831671991	0	4307.81	-4099.42962962963	-2790.84444444445
44305.8831673843	0	4308.269	-4099.84444444444	-2790.27407407408
44305.8831675579	0	4308.684	-4100.58518518518	-2789.68888888889
44305.8831677431	0	4309.425	-4101.58518518518	-2789.05925925926
44305.8831679282	0	4310.425	-4102.82222222222	-2788.3037037037
44305.8831681018	0	4311.662	-4104.11111111111	-2787.51111111111
44305.883168287	0	4312.951	-4105.54074074074	-2786.45185185185
44305.8831684606	0	4314.381	-4106.76296296296	-2785.31851851852
44305.8831686458	0	4315.603	-4107.45925925926	-2784.31851851852
44305.883168831	0	4316.299	-4107.85925925926	-2783.23703703704
44305.8831690046	0	4316.699	-4108.27407407407	-2781.91111111111
44305.8831691898	0	4317.114	-4108.7037037037	-2780.54814814815
44305.8831693634	0	4317.544	-4109.17037037037	-2779
44305.8831695486	0	4318.011	-4109.58518518519	-2777.32592592593
44305.8831697222	0	4318.426	-4109.96296296296	-2775.2962962963
44305.8831699074	0	4318.804	-4110.32592592593	-2772.96296296296
44305.8831700926	0	4319.167	-4110.63703703704	-2770.6962962963
44305.8831702662	0	4319.478	-4111.05925925926	-2768.2962962963
44305.8831704514	0	4319.9	-4111.74074074074	-2766.14074074074
44305.8831706366	0	4320.581	-4112.71111111111	-2763.94074074074
44305.8831708102	0	4321.551	-4113.72592592593	-2761.68888888889
44305.8831709954	0	4322.566	-4114.37037037037	-2759.66666666667
44305.883171169	0	4323.21	-4114.78518518519	-2757.76296296296
44305.8831713542	0	4323.625	-4115.33333333333	-2755.98518518519
44305.8831715278	0	4324.173	-4115.84444444445	-2754.11851851852
44305.883171713	0	4324.684	-4116.14814814815	-2752.62962962963
44305.8831718981	0	4324.988	-4116.46666666667	-2751.18518518519
44305.8831720718	0	4325.307	-4117.1037037037	-2749.58518518519
44305.8831722569	0	4325.944	-4117.93333333333	-2748.02222222222
44305.8831724421	0	4326.774	-4119.02962962963	-2746.21481481481
44305.8831726157	0	4327.87	-4120.11851851852	-2744.22222222222
44305.8831728009	0	4328.959	-4121.05185185185	-2742.31851851852
44305.8831729745	0	4329.892	-4122.28888888889	-2740.02962962963
44305.8831731597	0	4331.129	-4123.77037037037	-2737.74814814815
44305.8831733449	0	4332.61	-4125.46666666667	-2735.15555555556
44305.8831735185	0	4334.306	-4127.05185185185	-2732.54074074074
44305.8831737037	0	4335.891	-4128.52592592593	-2729.86666666667
44305.8831738773	0	4337.365	-4130.02222222222	-2727.11111111111
44305.8831740625	0	4338.861	-4131.45925925926	-2724.76296296296
44305.8831742477	0	4340.298	-4133.11851851852	-2722.31851851852
44305.8831744213	0	4341.957	-4134.77037037037	-2719.8
44305.8831746065	0	4343.609	-4135.97037037037	-2717.75555555556
44305.8831747801	0	4344.809	-4136.8	-2716
44305.8831749653	0	4345.639	-4137.45925925926	-2714.58518518519
44305.8831751505	0	4346.298	-4137.53333333333	-2713.32592592593
44305.8831753241	0	4346.372	-4137.46666666667	-2712.17777777778
44305.8831755093	0	4346.305	-4137.35555555556	-2710.99259259259
44305.8831756829	0	4346.194	-4137.31851851852	-2709.7037037037
44305.8831758681	0	4346.157	-4137.74814814815	-2708.57037037037
44305.8831760532	0	4346.587	-4138.57777777778	-2707.5037037037
44305.8831762269	0	4347.417	-4139.80740740741	-2706.48148148148
44305.883176412	0	4348.647	-4141.23703703704	-2705.55555555556
44305.8831765856	0	4350.077	-4143.03703703704	-2704.62962962963
44305.8831767708	0	4351.877	-4145.07407407408	-2703.75555555556
44305.883176956	0	4353.914	-4147.44444444445	-2702.83703703704
44305.8831771296	0	4356.284	-4149.72592592593	-2701.91111111111
44305.8831773148	0	4358.565	-4152.32592592593	-2700.74074074074
44305.8831774884	0	4361.165	-4154.6	-2699.54814814815
44305.8831776736	0	4363.439	-4155.97037037037	-2698.53333333333
44305.8831778588	0	4364.809	-4156.84444444445	-2697.7037037037
44305.8831780324	0	4365.683	-4157.17037037037	-2697.24444444444
44305.8831782176	0	4366.009	-4157.22222222222	-2697.15555555556
44305.8831783912	0	4366.061	-4157.38518518519	-2697.4
44305.8831785764	0	4366.224	-4157.61481481482	-2697.62222222222
44305.8831787616	0	4366.454	-4157.70370370371	-2697.64444444444
44305.8831789352	0	4366.543	-4157.71111111111	-2697.64444444444
44305.8831791204	0	4366.54999999999	-4157.71111111111	-2697.64444444444
44305.883179294	0	4366.54999999999	-4157.77777777778	-2697.66666666667
44305.8831794792	0	4366.61699999999	-4157.90370370371	-2697.7037037037
44305.8831796528	0	4366.74299999999	-4157.98518518519	-2697.73333333333
44305.883179838	0	4366.824	-4158.05925925926	-2697.75555555556
44305.8831800231	0	4366.89799999999	-4158.14814814815	-2697.77777777778
44305.8831801968	0	4366.98699999999	-4158.17777777778	-2697.78518518519
44305.8831803819	0	4367.01699999999	-4158.18518518519	-2697.78518518519
44305.8831805556	0	4367.02399999999	-4158.22222222222	-2697.79259259259
44305.8831807407	0	4367.06099999999	-4158.28888888889	-2697.80740740741
44305.8831809259	0	4367.12799999999	-4158.34074074074	-2697.80740740741
44305.8831810995	0	4367.17999999999	-4158.43703703704	-2697.82962962963
44305.8831812847	0	4367.27599999999	-4158.6	-2697.88888888889
44305.8831814583	0	4367.43899999999	-4158.93333333334	-2697.98518518519
44305.8831816435	0	4367.77199999999	-4159.28148148148	-2698.08888888889
44305.8831818287	0	4368.11999999999	-4159.60740740741	-2698.19259259259
44305.8831820023	0	4368.44599999999	-4159.91851851852	-2698.27407407407
44305.8831821875	0	4368.75699999999	-4160.13333333334	-2698.32592592593
44305.8831823727	0	4369.08999999999	-4160.25185185185	-2698.34814814815
44305.8831825463	0	4369.08999999999	-4160.31111111111	-2698.37037037037
44305.8831827315	0	4369.14899999999	-4160.37777777778	-2698.37777777778
44305.8831829051	0	4369.21599999999	-4160.43703703704	-2698.37777777778
44305.8831830903	0	4369.27499999999	-4160.47407407408	-2698.37777777778
44305.8831832755	0	4369.31199999999	-4160.47407407408	-2698.37777777778
44305.8831834491	0	4369.31199999999	-4160.42222222222	-2698.34814814815
44305.8831836343	0	4369.25999999999	-4160.31851851852	-2698.34074074074
44305.8831838079	0	4369.15599999999	-4160.2	-2698.31111111111
44305.8831839931	0	4369.03699999999	-4160.0962962963	-2698.28888888889
44305.8831841782	0	4368.93299999999	-4160.01481481482	-2698.28148148148
44305.8831843518	0	4368.85199999999	-4159.98518518519	-2698.26666666667
44305.883184537	0	4368.82199999999	-4159.98518518519	-2698.24444444445
44305.8831847106	0	4368.82199999999	-4159.98518518519	-2698.24444444445
44305.8831848958	0	4368.82199999999	-4159.96296296297	-2698.22222222222
44305.883185081	0	4368.79999999999	-4159.87407407408	-2698.05925925926
44305.8831852546	0	4368.71099999999	-4160.02962962963	-2697.75555555556
44305.8831854398	0	4368.86699999999	-4160.76296296297	-2697.4
44305.8831856134	0	4369.59999999999	-4162.14814814815	-2696.97777777778
44305.8831857986	0	4370.98499999999	-4163.97037037037	-2696.6
44305.8831859838	0	4372.80699999999	-4166.56296296296	-2696.34814814815
44305.8831861574	0	4375.39999999999	-4169.83703703704	-2696.0962962963
44305.8831863426	0	4378.67399999999	-4173.31111111111	-2695.95555555556
44305.8831865162	0	4382.14799999999	-4177.25925925926	-2695.93333333333
44305.8831867014	0	4386.09599999999	-4181.08148148148	-2695.91111111111
44305.8831868866	0	4389.91799999999	-4185.28888888889	-2695.93333333333
44305.8831870602	0	4394.12499999999	-4189.37037037037	-2695.93333333333
44305.8831872454	0	4398.20599999999	-4192.79259259259	-2695.85185185185
44305.883187419	0	4401.62799999999	-4196.22962962963	-2695.8
44305.8831876042	0	4405.06499999999	-4199.16296296296	-2695.84444444444
44305.8831877894	0	4407.99799999999	-4202.2	-2695.94074074074
44305.883187963	0	4411.03499999999	-4205.31111111111	-2696.21481481481
44305.8831881481	0	4414.14599999999	-4208.44444444445	-2696.5037037037
44305.8831883218	0	4417.27899999999	-4211.74814814815	-2697.04444444444
44305.8831885069	0	4420.58299999999	-4214.74074074074	-2697.8
44305.8831886921	0	4423.57599999999	-4217.62962962963	-2698.72592592593
44305.8831888657	0	4426.46499999999	-4220.46666666667	-2699.82962962963
44305.8831890509	0	4429.302	-4223.08888888889	-2700.87407407407
44305.8831892245	0	4431.924	-4226.17777777778	-2701.99259259259
44305.8831894097	0	4435.013	-4229.38518518519	-2702.96296296296
44305.8831895949	0	4438.22	-4232.86666666667	-2703.88148148148
44305.8831897685	0	4441.701	-4236.6962962963	-2704.77037037037
44305.8831899537	0	4445.531	-4240.55555555556	-2705.56296296296
44305.8831901273	0	4449.39	-4244.68148148148	-2706.3037037037
44305.8831903125	0	4453.516	-4248.51851851852	-2706.63703703704
44305.8831904977	0	4457.353	-4252.42962962963	-2706.97037037037
44305.8831906713	0	4461.264	-4256.12592592593	-2707.17037037037
44305.8831908565	0	4464.96	-4259.59259259259	-2707.31851851852
44305.8831910301	0	4468.427	-4263.60740740741	-2707.40740740741
44305.8831912153	0	4472.442	-4267.56296296296	-2707.52592592593
44305.8831913889	0	4476.398	-4271.97777777778	-2707.65925925926
44305.8831915741	0	4480.813	-4276.6	-2707.93333333333
44305.8831917593	0	4485.435	-4280.93333333333	-2708.35555555555
44305.8831919329	0	4489.768	-4285.5037037037	-2709.02962962963
44305.8831921181	0	4494.338	-4289.66666666667	-2709.59259259259
44305.8831923032	0	4498.501	-4293.78518518519	-2710.11111111111
44305.8831924769	0	4502.62	-4297.65185185185	-2710.47407407407
44305.883192662	0	4506.487	-4301.31111111111	-2711
44305.8831928356	0	4510.146	-4305.24444444445	-2711.5037037037
44305.8831930208	0	4514.079	-4308.43703703704	-2711.71851851852
44305.883193206	0	4517.272	-4311.20740740741	-2711.78518518519
44305.8831933796	0	4520.042	-4313.65185185185	-2711.81481481481
44305.8831935648	0	4522.486	-4315.80740740741	-2711.82222222222
44305.8831937384	0	4524.642	-4318.08148148148	-2711.85185185185
44305.8831939236	0	4526.916	-4320.22962962963	-2711.92592592593
44305.8831941088	0	4529.064	-4321.92592592593	-2712.00740740741
44305.8831942824	0	4530.76	-4324.14074074074	-2712.02962962963
44305.8831944676	0	4532.975	-4326.15555555555	-2712.05925925926
44305.8831946412	0	4534.99	-4328.42222222222	-2712.03703703704
44305.8831948264	0	4537.257	-4330.85185185185	-2712.05925925926
44305.8831950116	0	4539.687	-4334.03703703704	-2712.02962962963
44305.8831951852	0	4542.872	-4337.84444444444	-2712.07407407407
44305.8831953704	0	4546.679	-4341.58518518518	-2712.37037037037
44305.883195544	0	4550.42	-4345.44444444444	-2712.9037037037
44305.8831957292	0	4554.279	-4348.84444444444	-2713.52592592593
44305.8831959144	0	4557.679	-4352.06666666667	-2714.21481481481
44305.883196088	0	4560.901	-4355.28888888889	-2714.92592592593
44305.8831962731	0	4564.123	-4358.34814814815	-2715.59259259259
44305.8831964468	0	4567.182	-4361.68888888889	-2716.22222222222
44305.8831966319	0	4570.523	-4364.57037037037	-2716.6962962963
44305.8831968171	0	4573.404	-4367.3037037037	-2717.01481481481
44305.8831969907	0	4576.137	-4369.88148148148	-2717.35555555555
44305.8831971759	0	4578.715	-4372.08888888889	-2717.83703703704
44305.8831973495	0	4580.922	-4374.37037037037	-2718.4
44305.8831975347	0	4583.203	-4376.93333333333	-2718.94074074074
44305.8831977199	0	4585.766	-4380.06666666667	-2719.52592592593
44305.8831978935	0	4588.899	-4383.25925925926	-2720.20740740741
44305.8831980787	0	4592.092	-4386.37037037037	-2721.00740740741
44305.8831982523	0	4595.203	-4389.93333333333	-2721.94074074074
44305.8831984375	0	4598.766	-4393.46666666667	-2722.9037037037
44305.8831986227	0	4602.299	-4397.37037037037	-2724.31851851852
44305.8831987963	0	4606.203	-4401.12592592593	-2726.05925925926
44305.8831989815	0	4609.959	-4404.43703703704	-2727.65925925926
44305.8831991551	0	4613.27	-4407.65925925926	-2729.31851851852
44305.8831993403	0	4616.492	-4410.81481481481	-2730.93333333333
44305.8831995255	0	4619.648	-4414.2962962963	-2732.74814814815
44305.8831996991	0	4623.129	-4417.68888888889	-2734.55555555556
44305.8831998843	0	4626.522	-4421.33333333333	-2736.43703703704
44305.8832000579	0	4630.166	-4424.66666666667	-2738.22962962963
44305.8832002431	0	4633.499	-4427.40740740741	-2739.71111111111
44305.8832004282	0	4636.24	-4430.08148148148	-2741.20740740741
44305.8832006018	0	4638.914	-4432.6	-2742.55555555555
44305.883200787	0	4641.433	-4434.91111111111	-2743.78518518518
44305.8832009606	0	4643.744	-4437.36296296296	-2745.07407407407
44305.8832011458	0	4646.196	-4439.86666666667	-2746.22222222222
44305.883201331	0	4648.7	-4442.68148148148	-2747.5037037037
44305.8832015046	0	4651.515	-4445.51851851852	-2748.75555555555
44305.8832016898	0	4654.352	-4448.81481481481	-2749.98518518518
44305.8832018634	0	4657.648	-4452.49629629629	-2751.11851851852
44305.8832020486	0	4661.329	-4456.16296296296	-2752.20740740741
44305.8832022338	0	4664.996	-4460.14814814815	-2753.56296296296
44305.8832024074	0	4668.981	-4464.17777777778	-2755.13333333333
44305.8832025926	0	4673.011	-4467.79259259259	-2756.51851851852
44305.8832027662	0	4676.626	-4471.28888888889	-2757.91851851852
44305.8832029514	0	4680.122	-4474.27407407407	-2759.13333333333
44305.883203125	0	4683.107	-4477.42962962963	-2760.4
44305.8832033102	0	4686.263	-4480.72592592592	-2761.65185185185
44305.8832034954	0	4689.559	-4484.00740740741	-2762.53333333333
44305.883203669	0	4692.84	-4487.45185185185	-2763.14074074074
44305.8832038542	0	4696.284	-4490.7037037037	-2763.57777777778
44305.8832040394	0	4699.536	-4494.22962962963	-2763.98518518518
44305.883204213	0	4703.062	-4497.76296296296	-2764.31851851852
44305.8832043981	0	4706.595	-4500.85185185185	-2764.57037037037
44305.8832045718	0	4709.684	-4504.02222222222	-2764.92592592592
44305.8832047569	0	4712.854	-4506.91111111111	-2765.33333333333
44305.8832049421	0	4715.743	-4509.84444444444	-2765.85925925926
44305.8832051157	0	4718.676	-4512.55555555555	-2766.34814814815
44305.8832053009	0	4721.387	-4515.60740740741	-2766.85925925926
44305.8832054745	0	4724.439	-4518.8962962963	-2767.3037037037
44305.8832056597	0	4727.728	-4522.11851851852	-2767.78518518518
44305.8832058449	0	4730.95	-4525.59259259259	-2768.52592592592
44305.8832060185	0	4734.424	-4528.75555555556	-2769.56296296296
44305.8832062037	0	4737.587	-4531.18518518519	-2770.49629629629
44305.8832063773	0	4740.017	-4533.28888888889	-2771.43703703704
44305.8832065625	0	4742.121	-4535.4	-2772.36296296296
44305.8832067477	0	4744.232	-4537.86666666667	-2773.36296296296
44305.8832069213	0	4746.699	-4540.31851851852	-2774.32592592592
44305.8832071065	0	4749.151	-4542.45925925926	-2775.14814814815
44305.8832072801	0	4751.292	-4544.34074074074	-2775.97777777778
44305.8832074653	0	4753.173	-4545.56296296296	-2776.65925925926
44305.8832076389	0	4754.395	-4546.38518518519	-2777.34074074074
44305.8832078241	0	4755.217	-4546.84444444444	-2777.97777777778
44305.8832080093	0	4755.676	-4547.46666666667	-2778.54814814815
44305.8832081829	0	4756.298	-4548.66666666667	-2779.28148148148
44305.8832083681	0	4757.498	-4550.23703703704	-2780.05185185185
44305.8832085532	0	4759.068	-4552.1037037037	-2780.9037037037
44305.8832087269	0	4760.935	-4553.97777777778	-2781.81481481481
44305.883208912	0	4762.809	-4555.37777777778	-2782.62222222222
44305.8832090856	0	4764.209	-4556.2	-2783.46666666666
44305.8832092708	0	4765.031	-4556.71111111111	-2784.40740740741
44305.883209456	0	4765.542	-4557.32592592592	-2785.45925925926
44305.8832096296	0	4766.157	-4557.99259259259	-2786.57037037037
44305.8832098148	0	4766.824	-4558.68148148148	-2787.76296296296
44305.8832099884	0	4767.513	-4559.59259259259	-2789.01481481481
44305.8832101736	0	4768.424	-4560.82962962963	-2790.22962962963
44305.8832103472	0	4769.661	-4562.71851851852	-2791.69629629629
44305.8832105324	0	4771.55	-4565.00740740741	-2793.28148148148
44305.8832107176	0	4773.839	-4567.96296296296	-2795.16296296296
44305.8832108912	0	4776.795	-4571.25925925926	-2797.4962962963
44305.8832110764	0	4780.091	-4574.34074074074	-2799.82962962963
44305.88321125	0	4783.172	-4577.40740740741	-2802.38518518518
44305.8832114352	0	4786.239	-4580.34814814815	-2804.88148148148
44305.8832116204	0	4789.18	-4583.04444444444	-2807.28148148148
44305.883211794	0	4791.876	-4586.04444444444	-2809.88888888889
44305.8832119792	0	4794.876	-4589.06666666667	-2812.53333333333
44305.8832121528	0	4797.898	-4592.4	-2815.41481481481
44305.883212338	0	4801.231	-4595.7037037037	-2818.47407407407
44305.8832125231	0	4804.535	-4598.38518518518	-2821.2
44305.8832126968	0	4807.216	-4600.67407407407	-2824.0962962963
44305.8832128819	0	4809.505	-4602.31851851852	-2826.64444444444
44305.8832130556	0	4811.149	-4604.12592592593	-2829.48888888889
44305.8832132407	0	4812.956	-4606.33333333333	-2832.41481481481
44305.8832134259	0	4815.163	-4608.94814814815	-2835.26666666667
44305.8832135995	0	4817.778	-4612.04444444444	-2838.25925925926
44305.8832137847	0	4820.874	-4615.16296296296	-2841.15555555556
44305.8832139583	0	4823.993	-4618.77777777778	-2844.1037037037
44305.8832141435	0	4827.608	-4622.2	-2846.98518518518
44305.8832143287	0	4831.03	-4625.45185185185	-2849.88148148148
44305.8832145023	0	4834.282	-4628.85185185185	-2853.11111111111
44305.8832146875	0	4837.682	-4631.6	-2855.85185185185
44305.8832148727	0	4840.43	-4634.38518518519	-2858.98518518518
44305.8832150463	0	4843.215	-4637.25185185185	-2862.16296296296
44305.8832152315	0	4846.082	-4639.87407407407	-2865.07407407407
44305.8832154051	0	4848.704	-4642.26666666667	-2867.95555555555
44305.8832155903	0	4851.097	-4643.91111111111	-2870.36296296296
44305.8832157755	0	4853.941	-4645.11111111111	-2872.68148148148
44305.8832159491	0	4853.941	-4645.59259259259	-2874.77037037037
44305.8832161343	0	4854.422	-4645.74814814815	-2876.85185185185
44305.8832163079	0	4854.578	-4645.73333333333	-2878.77777777778
44305.8832164931	0	4854.563	-4645.71851851852	-2880.48148148148
44305.8832166667	0	4854.548	-4645.65925925926	-2882.06666666667
44305.8832168518	0	4854.489	-4645.81481481481	-2883.38518518519
44305.883217037	0	4854.645	-4646.23703703704	-2884.3037037037
44305.8832172106	0	4855.067	-4646.86666666667	-2885.04444444444
44305.8832173958	0	4855.697	-4647.62962962963	-2885.54814814815
44305.883217581	0	4856.46	-4648.73333333333	-2885.85925925926
44305.8832177546	0	4857.564	-4650.01481481481	-2885.81481481481
44305.8832179398	0	4858.845	-4651.44444444444	-2885.39259259259
44305.8832181134	0	4860.275	-4653.06666666667	-2884.59259259259
44305.8832182986	0	4861.897	-4654.55555555556	-2883.54074074074
44305.8832184838	0	4863.386	-4656.22222222222	-2882.03703703704
44305.8832186574	0	4865.053	-4658.26666666667	-2880.07407407407
44305.8832188426	0	4867.097	-4660.48888888889	-2877.97777777778
44305.8832190162	0	4869.319	-4663.05185185185	-2875.40740740741
44305.8832192014	0	4871.882	-4665.71851851852	-2872.6962962963
44305.8832193866	0	4874.549	-4668.73333333333	-2869.8
44305.8832195602	0	4877.564	-4672.00740740741	-2866.78518518518
44305.8832197454	0	4880.838	-4675.04444444445	-2863.85185185185
44305.883219919	0	4883.875	-4678.54074074074	-2860.68888888889
44305.8832201042	0	4887.371	-4682.13333333333	-2857.72592592593
44305.8832202894	0	4890.964	-4686.61481481482	-2854.38518518518
44305.883220463	0	4895.445	-4691.73333333333	-2850.88148148148
44305.8832206481	0	4900.564	-4696.46666666667	-2847.6962962963
44305.8832208218	0	4905.297	-4700.83703703704	-2844.55555555555
44305.8832210069	0	4909.667	-4704	-2841.80740740741
44305.8832211806	0	4912.83	-4706.25185185185	-2839.3037037037
44305.8832213773	0	4915.082	-4707.45925925926	-2837.03703703704
44305.8832215509	0	4916.289	-4707.8	-2835.01481481481
44305.8832217245	0	4916.63	-4707.66666666667	-2833.13333333333
44305.8832219097	0	4916.497	-4707.54814814815	-2831.38518518518
44305.8832220833	0	4916.378	-4708.07407407407	-2829.57777777778
44305.8832222685	0	4916.904	-4709.39259259259	-2827.86666666667
44305.8832224537	0	4918.223	-4711.21481481482	-2826.36296296296
44305.8832226273	0	4920.045	-4713.58518518519	-2824.80740740741
44305.8832228125	0	4922.415	-4716.27407407407	-2823.32592592592
44305.8832229861	0	4925.104	-4719.61481481482	-2821.82222222222
44305.8832231713	0	4928.445	-4722.98518518519	-2820.34074074074
44305.8832233565	0	4931.815	-4726.7037037037	-2818.82222222222
44305.8832235301	0	4935.534	-4729.81481481481	-2817.35555555555
44305.8832237153	0	4938.645	-4731.83703703704	-2816.08888888889
44305.8832239005	0	4940.667	-4733.34814814815	-2814.91851851852
44305.8832240741	0	4942.178	-4734.37037037037	-2813.86666666667
44305.8832242593	0	4943.2	-4734.97037037037	-2813.11851851852
44305.8832244444	0	4943.8	-4735.48148148148	-2812.52592592592
44305.8832246181	0	4944.311	-4735.81481481481	-2812.06666666667
44305.8832248032	0	4944.644	-4736.01481481481	-2811.65925925926
44305.8832249769	0	4944.844	-4736.43703703704	-2811.22962962963
44305.883225162	0	4945.266	-4737.25185185185	-2810.71851851852
44305.8832253356	0	4946.081	-4738.31851851852	-2810.17037037037
44305.8832255208	0	4947.148	-4739.41481481481	-2809.64444444444
44305.8832256944	0	4948.244	-4740.74074074074	-2809.08888888889
44305.8832258796	0	4949.57	-4741.97037037037	-2808.60740740741
44305.8832260648	0	4950.8	-4743.01481481481	-2808.26666666667
44305.8832262384	0	4951.844	-4743.61481481482	-2808.05925925926
44305.8832264236	0	4952.444	-4743.91851851852	-2807.95555555555
44305.8832265972	0	4952.748	-4744.02222222222	-2808.02962962963
44305.8832267824	0	4952.852	-4744.14074074074	-2808.26666666667
44305.8832269676	0	4952.971	-4744.46666666667	-2808.65185185185
44305.8832271412	0	4953.297	-4744.9037037037	-2809.12592592592
44305.8832273264	0	4953.734	-4745.54074074074	-2809.80740740741
44305.8832275116	0	4954.371	-4746.14814814815	-2810.52592592592
44305.8832276852	0	4954.978	-4747.01481481482	-2811.35555555555
44305.8832278704	0	4955.845	-4748.27407407407	-2812.37037037037
44305.883228044	0	4957.104	-4749.78518518519	-2813.55555555555
44305.8832282292	0	4958.615	-4751.17037037037	-2814.68148148148
44305.8832284144	0	4960	-4752.47407407407	-2815.79259259259
44305.883228588	0	4961.304	-4753.71111111111	-2817.11851851852
44305.8832287731	0	4962.541	-4755.34814814815	-2818.56296296296
44305.8832289468	0	4964.178	-4757.74074074074	-2820.33333333333
44305.8832291319	0	4966.571	-4760.45925925926	-2822.1037037037
44305.8832293171	0	4969.29	-4763.65925925926	-2824.22222222222
44305.8832294907	0	4972.49	-4766.83703703704	-2826.65185185185
44305.8832296759	0	4975.668	-4769.97037037037	-2829.27407407407
44305.8832298495	0	4978.801	-4773.37777777778	-2832.22222222222
44305.8832300347	0	4982.208	-4776.32592592593	-2834.97777777778
44305.8832302083	0	4985.156	-4779.34814814815	-2837.94074074074
44305.8832303935	0	4988.178	-4782.08888888889	-2840.78518518518
44305.8832305787	0	4990.919	-4784.98518518518	-2843.87407407407
44305.8832307523	0	4993.815	-4787.93333333333	-2846.99259259259
44305.8832309375	0	4996.763	-4790.79259259259	-2850.05925925926
44305.8832311227	0	4999.622	-4793.56296296296	-2853.17037037037
44305.8832312963	0	5002.392	-4796.11111111111	-2856.05925925926
44305.8832314815	0	5004.94	-4798.38518518518	-2858.62962962963
44305.8832316551	0	5007.214	-4800.84444444444	-2861.21481481481
44305.8832318403	0	5009.673	-4803.31851851852	-2863.71851851852
44305.8832320255	0	5012.147	-4806.05185185185	-2866.37037037037
44305.8832321991	0	5014.88	-4808.71851851852	-2869.13333333333
44305.8832323843	0	5017.547	-4811.42222222222	-2871.78518518518
44305.8832325579	0	5020.251	-4814.78518518518	-2874.7037037037
44305.8832327431	0	5023.614	-4818.37037037037	-2877.51851851852
44305.8832329167	0	5027.199	-4822.45925925926	-2880.53333333333
44305.8832331018	0	5031.288	-4826.63703703704	-2883.62962962963
44305.883233287	0	5035.466	-4830.53333333333	-2886.78518518518
44305.8832334606	0	5039.362	-4834.23703703704	-2890.11111111111
44305.8832336458	0	5043.066	-4837.46666666667	-2893.24444444444
44305.883233831	0	5046.296	-4840.61481481481	-2896.57037037037
44305.8832340046	0	5049.444	-4843.49629629629	-2899.93333333333
44305.8832341898	0	5052.325	-4846.26666666666	-2903.17777777778
44305.8832343634	0	5055.095	-4848.92592592592	-2906.64444444444
44305.8832345486	0	5057.754	-4851.22222222222	-2909.48148148148
44305.8832347338	0	5060.05	-4853.04444444444	-2912.27407407407
44305.8832349074	0	5061.872	-4854.77777777778	-2915.03703703703
44305.8832350926	0	5063.605	-4856.39259259259	-2917.76296296296
44305.8832352662	0	5065.22	-4858.14814814815	-2920.53333333333
44305.8832354514	0	5066.976	-4860.11851851852	-2923.17777777778
44305.8832356366	0	5068.946	-4862.47407407407	-2926.22962962963
44305.8832358102	0	5071.302	-4865.17777777778	-2929.18518518518
44305.8832359954	0	5074.006	-4868.12592592593	-2931.72592592592
44305.883236169	0	5076.954	-4871.68148148148	-2934.54814814815
44305.8832363542	0	5080.51	-4875.4	-2937.05925925926
44305.8832365394	0	5084.229	-4879.74814814815	-2939.51111111111
44305.883236713	0	5088.577	-4884.7037037037	-2941.88148148148
44305.8832368981	0	5093.533	-4889.48888888889	-2944.29629629629
44305.8832370718	0	5098.318	-4894.11111111111	-2946.87407407407
44305.8832372569	0	5102.94	-4897.84444444444	-2949.41481481481
44305.8832374421	0	5106.673	-4901.28888888889	-2951.84444444444
44305.8832376157	0	5110.117	-4904.25925925926	-2954.23703703703
44305.8832378009	0	5113.087	-4906.71851851852	-2956.31851851852
44305.8832379745	0	5115.546	-4908.82222222222	-2957.93333333333
44305.8832381597	0	5117.65	-4910.34074074074	-2959.02962962963
44305.8832383449	0	5119.169	-4911.56296296296	-2959.98518518518
44305.8832385185	0	5120.391	-4912.6	-2960.77777777778
44305.8832387037	0	5121.428	-4913.85185185185	-2961.55555555555
44305.8832388773	0	5122.68	-4915.48148148148	-2962.45185185185
44305.8832390625	0	5124.31	-4917.35555555556	-2963.34074074074
44305.8832392477	0	5126.184	-4919.6962962963	-2964.25185185185
44305.8832394213	0	5128.525	-4922.00740740741	-2964.93333333333
44305.8832396065	0	5130.836	-4924.25185185185	-2965.45185185185
44305.8832397801	0	5133.08	-4926.51851851852	-2965.78518518518
44305.8832399653	0	5135.347	-4928.64444444444	-2965.98518518518
44305.8832401505	0	5137.473	-4931.14814814815	-2966.1037037037
44305.8832403241	0	5139.977	-4933.68148148148	-2966.11111111111
44305.8832405093	0	5142.51	-4936.51851851852	-2965.87407407407
44305.8832406829	0	5145.347	-4939.40740740741	-2965.44444444444
44305.8832408681	0	5148.236	-4941.82962962963	-2965
44305.8832410417	0	5150.658	-4943.48888888889	-2964.62962962963
44305.8832412384	0	5152.317	-4944.12592592593	-2964.31111111111
44305.883241412	0	5152.954	-4944.08888888889	-2964.08888888889
44305.8832415856	0	5152.917	-4943.82962962963	-2963.74074074074
44305.8832417708	0	5152.658	-4943.82962962963	-2963.36296296296
44305.8832419444	0	5152.658	-4944.20740740741	-2962.86666666666
44305.8832421296	0	5153.036	-4944.6962962963	-2962.25185185185
44305.8832423148	0	5153.525	-4945.07407407407	-2961.59259259259
44305.8832424884	0	5153.903	-4945.26666666667	-2960.98518518518
44305.8832426736	0	5154.096	-4945.43703703704	-2960.45925925926
44305.8832428588	0	5154.266	-4945.79259259259	-2959.9037037037
44305.8832430324	0	5154.622	-4946.36296296296	-2959.34074074074
44305.8832432176	0	5155.192	-4947.14814814815	-2958.82962962963
44305.8832433912	0	5155.977	-4948.42962962963	-2958.35555555555
44305.8832435764	0	5157.258	-4950.00740740741	-2957.89629629629
44305.8832437616	0	5158.836	-4952.14814814815	-2957.39259259259
44305.8832439352	0	5160.977	-4954.4962962963	-2956.86666666666
44305.8832441204	0	5163.325	-4956.65185185185	-2956.20740740741
44305.883244294	0	5165.481	-4958.80740740741	-2955.49629629629
44305.8832444792	0	5167.637	-4960.48888888889	-2954.75555555555
44305.8832446644	0	5169.318	-4961.62222222222	-2954.22962962963
44305.883244838	0	5170.451	-4962.36296296296	-2953.97037037037
44305.8832450231	0	5171.192	-4962.97037037037	-2953.82962962963
44305.8832451968	0	5171.799	-4963.54074074074	-2953.7037037037
44305.8832453819	0	5172.369	-4964.06666666667	-2953.64444444444
44305.8832455671	0	5172.895	-4964.6962962963	-2953.62962962963
44305.8832457407	0	5173.525	-4965.25185185185	-2953.67407407407
44305.8832459259	0	5174.081	-4965.60740740741	-2953.92592592592
44305.8832460995	0	5174.437	-4965.74814814815	-2954.3037037037
44305.8832462847	0	5174.578	-4965.68148148148	-2954.78518518518
44305.8832464699	0	5174.511	-4965.54074074074	-2955.4
44305.8832466435	0	5174.37	-4965.47407407407	-2956.13333333333
44305.8832468287	0	5174.303	-4965.52592592593	-2956.91851851852
44305.8832470023	0	5174.355	-4965.82962962963	-2957.79259259259
44305.8832471875	0	5174.659	-4966.31111111111	-2958.77037037037
44305.8832473727	0	5175.14	-4966.93333333333	-2960.02222222222
44305.8832475463	0	5175.762	-4967.74814814815	-2961.49629629629
44305.8832477315	0	5176.577	-4968.62962962963	-2962.99259259259
44305.8832479051	0	5177.458	-4969.71851851852	-2964.59259259259
44305.8832480903	0	5178.547	-4971.08888888889	-2966.22962962963
44305.8832482755	0	5179.917	-4973.08148148148	-2968.05925925926
44305.8832484491	0	5181.91	-4975.80740740741	-2969.96296296296
44305.8832486343	0	5184.636	-4979.21481481482	-2971.83703703703
44305.8832488079	0	5188.043	-4983.51111111111	-2973.85925925926
44305.8832489931	0	5192.339	-4987.78518518519	-2975.96296296296
44305.8832491782	0	5196.613	-4992.58518518519	-2978.51111111111
44305.8832493518	0	5201.413	-4997.45185185185	-2981.16296296296
44305.883249537	0	5206.28	-5001.76296296296	-2983.6074074074
44305.8832497106	0	5210.591	-5005.99259259259	-2986.16296296296
44305.8832498958	0	5214.821	-5009.77037037037	-2988.57777777777
44305.8832500694	0	5218.599	-5013.45185185185	-2991.14074074074
44305.8832502546	0	5222.28	-5016.54074074074	-2993.51851851852
44305.8832504398	0	5225.369	-5018.90370370371	-2995.55555555555
44305.8832506134	0	5227.732	-5020.88148148148	-2997.66666666666
44305.8832507986	0	5229.71	-5022.39259259259	-2999.55555555555
44305.8832509722	0	5231.221	-5024.37037037037	-3001.71851851852
44305.8832511574	0	5233.199	-5026.79259259259	-3003.77777777777
44305.8832513426	0	5235.621	-5029.59259259259	-3005.7037037037
44305.8832515162	0	5238.421	-5033.03703703704	-3007.79259259259
44305.8832517014	0	5241.865	-5036.74074074074	-3009.82222222222
44305.883251875	0	5245.569	-5040.92592592593	-3011.94814814815
44305.8832520602	0	5249.754	-5045.68148148148	-3013.94074074074
44305.8832522454	0	5254.51	-5050.57777777778	-3015.77037037037
44305.883252419	0	5259.406	-5055.94074074074	-3017.77777777778
44305.8832526042	0	5264.769	-5060.32592592593	-3019.75555555555
44305.8832527894	0	5272.962	-5064.13333333334	-3021.88148148148
44305.883252963	0	5272.962	-5066.77037037037	-3023.71111111111
44305.8832531481	0	5275.599	-5068.66666666667	-3025.32592592592
44305.8832533218	0	5277.495	-5070	-3026.67407407407
44305.8832535069	0	5278.828	-5070.99259259259	-3027.6
44305.8832536921	0	5279.821	-5071.74074074074	-3028.34814814815
44305.8832538657	0	5280.569	-5072.21481481482	-3028.71851851852
44305.8832540509	0	5281.043	-5072.59259259259	-3028.92592592592
44305.8832542245	0	5281.421	-5073.19259259259	-3029.17777777778
44305.8832544097	0	5282.021	-5073.74074074074	-3029.27407407407
44305.8832545833	0	5282.569	-5074.51851851852	-3029.28888888889
44305.8832547685	0	5283.347	-5075.37037037037	-3029.22222222222
44305.8832549537	0	5284.199	-5076.02962962963	-3028.94814814815
44305.8832551273	0	5284.858	-5076.57777777778	-3028.61481481481
44305.8832553125	0	5285.406	-5077.14074074074	-3028.26666666666
44305.8832554861	0	5285.969	-5077.65925925926	-3027.84444444444
44305.8832556713	0	5286.488	-5077.93333333334	-3027.39259259259
44305.8832558565	0	5286.762	-5078.01481481482	-3026.82962962963
44305.8832560301	0	5286.843	-5078.03703703704	-3026.28148148148
44305.8832562153	0	5286.865	-5078.01481481482	-3025.92592592592
44305.8832563889	0	5286.843	-5078.0962962963	-3025.65185185185
44305.8832565741	0	5286.924	-5078.42962962963	-3025.4
44305.8832567593	0	5287.257	-5078.98518518519	-3025.08888888889
44305.8832569329	0	5287.813	-5079.81481481482	-3024.6
44305.8832571181	0	5288.643	-5080.74814814815	-3023.97777777777
44305.8832573032	0	5289.576	-5081.84444444445	-3023.2
44305.8832574769	0	5290.672	-5083.26666666667	-3022.34814814815
44305.883257662	0	5292.094	-5084.91111111111	-3021.49629629629
44305.8832578356	0	5293.738	-5086.77777777778	-3020.54814814815
44305.8832580208	0	5295.605	-5088.53333333333	-3019.57037037037
44305.883258206	0	5297.361	-5090.32592592593	-3018.51851851852
44305.8832583796	0	5299.154	-5091.62962962963	-3017.69629629629
44305.8832585648	0	5300.458	-5092.17037037037	-3017.22962962963
44305.8832587384	0	5300.999	-5092.37777777778	-3016.85185185185
44305.8832589236	0	5301.206	-5092.17037037037	-3016.4
44305.8832591088	0	5300.999	-5091.88148148148	-3015.74814814815
44305.8832592824	0	5300.71	-5091.70370370371	-3015
44305.8832594676	0	5300.532	-5091.6962962963	-3014.4
44305.8832596412	0	5300.525	-5092.17037037037	-3013.99259259259
44305.8832598264	0	5300.999	-5093.01481481482	-3013.7037037037
44305.8832600116	0	5301.843	-5094.08888888889	-3013.45925925926
44305.8832601852	0	5302.917	-5095.15555555556	-3013.25185185185
44305.8832603704	0	5303.984	-5095.91851851852	-3013.04444444444
44305.883260544	0	5304.747	-5096.46666666667	-3012.82222222222
44305.8832607292	0	5305.295	-5096.70370370371	-3012.59259259259
44305.8832609028	0	5305.532	-5096.75555555556	-3012.31851851852
44305.883261088	0	5305.584	-5096.64444444445	-3012.05185185185
44305.8832612731	0	5305.473	-5096.54814814815	-3011.87407407407
44305.8832614468	0	5305.377	-5096.52592592593	-3011.74814814815
44305.8832616319	0	5305.355	-5096.52592592593	-3011.71111111111
44305.8832618171	0	5305.355	-5096.54074074074	-3011.72592592592
44305.8832619907	0	5305.37	-5096.59259259259	-3011.79259259259
44305.8832621759	0	5305.422	-5096.71111111111	-3011.91851851852
44305.8832623495	0	5305.541	-5096.82222222222	-3012.07407407407
44305.8832625347	0	5305.652	-5096.84444444445	-3012.11111111111
44305.8832627199	0	5305.674	-5096.86666666667	-3012.11111111111
44305.8832628935	0	5305.696	-5096.87407407408	-3012.06666666666
44305.8832630787	0	5305.703	-5097.03703703704	-3011.89629629629
44305.8832632523	0	5305.866	-5097.63703703704	-3011.6074074074
44305.8832634375	0	5306.466	-5098.8	-3011.41481481481
44305.8832636111	0	5307.629	-5100.71111111111	-3011.25925925926
44305.8832637963	0	5309.54	-5103.15555555556	-3011.16296296296
44305.8832639815	0	5311.984	-5106.00740740741	-3011.04444444444
44305.8832641551	0	5314.836	-5109.62222222223	-3010.88148148148
44305.8832643403	0	5318.451	-5113.44444444445	-3010.77777777778
44305.8832645255	0	5322.273	-5118.06666666667	-3010.77777777778
44305.8832646991	0	5326.895	-5123.27407407408	-3010.74814814815
44305.8832648843	0	5332.102	-5128.15555555556	-3010.75555555555
44305.8832650694	0	5336.983	-5132.48148148148	-3010.76296296296
44305.8832652431	0	5341.309	-5135.43703703704	-3010.94074074074
44305.8832654167	0	5344.265	-5137.48888888889	-3011.29629629629
44305.8832656018	0	5346.317	-5139.21481481482	-3011.8
44305.883265787	0	5348.043	-5140.81481481482	-3012.33333333333
44305.8832659606	0	5349.643	-5142.36296296297	-3012.92592592592
44305.8832661458	0	5351.191	-5143.65185185186	-3013.49629629629
44305.883266331	0	5352.48	-5145.31111111112	-3014.16296296296
44305.8832665046	0	5354.139	-5147.28148148149	-3014.81481481481
44305.8832666898	0	5356.109	-5149.17777777778	-3015.39259259259
44305.8832668634	0	5358.005	-5151.17777777778	-3016.01481481481
44305.8832670486	0	5360.005	-5153	-3016.57777777777
44305.8832672222	0	5361.827	-5154.68888888889	-3017.21481481481
44305.8832674074	0	5363.516	-5155.98518518519	-3017.84444444444
44305.8832675926	0	5364.812	-5157.13333333334	-3018.42222222222
44305.8832677662	0	5365.96	-5158.34814814815	-3019.04444444444
44305.8832679514	0	5367.175	-5159.34814814815	-3019.66666666666
44305.883268125	0	5368.175	-5160.40740740741	-3020.41481481481
44305.8832683102	0	5369.234	-5161.52592592593	-3021.19259259259
44305.8832684954	0	5370.353	-5162.71111111112	-3021.97777777777
44305.883268669	0	5371.538	-5164.33333333334	-3022.92592592592
44305.8832688542	0	5373.16	-5166.25185185186	-3023.88888888889
44305.8832690278	0	5375.079	-5168.87407407408	-3024.93333333333
44305.883269213	0	5377.701	-5172.03703703704	-3025.93333333333
44305.8832693981	0	5380.864	-5175.31851851852	-3026.92592592592
44305.8832695718	0	5384.145	-5179.03703703704	-3028.17037037037
44305.8832697569	0	5387.864	-5182.41481481482	-3029.59259259259
44305.8832699306	0	5391.242	-5185.55555555556	-3031.09629629629
44305.8832701157	0	5394.383	-5188.2962962963	-3032.71111111111
44305.8832703009	0	5397.124	-5190.2	-3034.22222222222
44305.8832704745	0	5399.028	-5191.63703703704	-3035.74814814815
44305.8832706597	0	5400.465	-5192.42962962963	-3037.08888888889
44305.8832708449	0	5401.258	-5193.25185185186	-3038.49629629629
44305.8832710185	0	5402.08	-5194.15555555556	-3040.02222222222
44305.8832712037	0	5402.984	-5195.4	-3041.58518518518
44305.8832713773	0	5404.228	-5197.25185185186	-3043.28888888889
44305.8832715625	0	5406.08	-5199.4962962963	-3044.93333333333
44305.8832717477	0	5408.324	-5202.23703703704	-3046.76296296296
44305.8832719213	0	5411.065	-5205.33333333334	-3048.79259259259
44305.8832721065	0	5414.161	-5208.42962962964	-3050.85185185185
44305.8832722801	0	5417.257	-5212.11851851852	-3053.17037037037
44305.8832724653	0	5420.946	-5215.91111111112	-3055.53333333333
44305.8832726505	0	5424.739	-5220.21481481482	-3058.28148148148
44305.8832728241	0	5429.043	-5224.11851851852	-3061.31111111111
44305.8832730093	0	5432.947	-5230.56296296297	-3067.46666666666
44305.8832731829	0	5436.228	-5230.56296296297	-3067.46666666666
44305.8832733681	0	5439.391	-5233.31111111112	-3070.52592592592
44305.8832735417	0	5442.139	-5236.26666666667	-3074.07407407407
44305.8832737269	0	5445.095	-5239.05185185186	-3077.48888888889
44305.883273912	0	5447.88	-5241.20000000001	-3080.52592592592
44305.8832740856	0	5450.028	-5242.96296296297	-3083.65925925926
44305.8832742708	0	5451.791	-5244.28148148149	-3086.56296296296
44305.8832744444	0	5453.11	-5245.36296296297	-3089.58518518518
44305.8832746296	0	5454.191	-5246.52592592593	-3092.68148148148
44305.8832748148	0	5455.354	-5248.24444444445	-3095.60740740741
44305.8832749884	0	5457.073	-5250.44444444445	-3098.88148148148
44305.8832751736	0	5459.273	-5252.74814814815	-3101.78518518518
44305.8832753472	0	5461.577	-5255.42962962964	-3104.98518518518
44305.8832755324	0	5464.258	-5258.35555555556	-3108.24444444444
44305.8832757176	0	5467.184	-5261.17777777778	-3111.22962962963
44305.8832758912	0	5470.006	-5264.26666666667	-3114.36296296296
44305.8832760764	0	5473.095	-5267.35555555556	-3117.42962962963
44305.88327625	0	5476.184	-5271.02222222223	-3120.57777777778
44305.8832764352	0	5479.851	-5275.04444444445	-3123.78518518518
44305.8832766204	0	5483.873	-5278.90370370371	-3126.97777777778
44305.883276794	0	5487.732	-5282.6962962963	-3130.40740740741
44305.8832769792	0	5491.525	-5285.91111111112	-3133.6
44305.8832771644	0	5494.74	-5288.95555555556	-3136.97037037037
44305.883277338	0	5497.784	-5291.57777777778	-3140.3037037037
44305.8832775231	0	5500.406	-5293.91111111112	-3143.27407407407
44305.8832776968	0	5502.739	-5296.2962962963	-3146.27407407407
44305.8832778819	0	5505.124	-5298.28148148149	-3148.54074074074
44305.8832780671	0	5507.109	-5300.11111111112	-3150.57777777778
44305.8832782407	0	5508.939	-5301.91111111112	-3152.41481481481
44305.8832784259	0	5510.739	-5303.82222222223	-3154.06666666667
44305.8832785995	0	5512.65	-5306.22962962964	-3155.78518518518
44305.8832787847	0	5515.057	-5308.53333333334	-3157.44444444444
44305.8832789699	0	5517.361	-5310.75555555556	-3159.11851851852
44305.8832791435	0	5519.583	-5312.77777777778	-3160.65925925926
44305.8832793287	0	5521.605	-5314.60000000001	-3162.04444444444
44305.8832795023	0	5523.427	-5316.37777777778	-3163.57777777778
44305.8832796875	0	5525.205	-5317.97777777778	-3165.00740740741
44305.8832798611	0	5526.805	-5319.73333333334	-3166.37777777778
44305.8832800463	0	5528.561	-5321.6962962963	-3167.80740740741
44305.8832802315	0	5530.524	-5324.32592592593	-3169.42222222222
44305.8832804051	0	5533.154	-5327.0962962963	-3170.9037037037
44305.8832805903	0	5535.924	-5330.21481481482	-3172.31111111111
44305.8832807639	0	5539.043	-5334.05185185186	-3173.76296296296
44305.8832809491	0	5542.88	-5337.9925925926	-3175.34814814815
44305.8832811343	0	5546.821	-5341.56296296297	-3177.02962962963
44305.8832813079	0	5550.391	-5345.50370370371	-3178.91851851852
44305.8832814931	0	5554.332	-5348.91851851852	-3180.65185185185
44305.8832816782	0	5557.747	-5352.14814814815	-3182.42222222222
44305.8832818518	0	5560.977	-5354.83703703704	-3183.97777777778
44305.883282037	0	5563.666	-5357.03703703704	-3185.37777777778
44305.8832822222	0	5565.866	-5358.8962962963	-3186.7037037037
44305.8832823958	0	5567.725	-5360.28148148149	-3187.67407407407
44305.8832825694	0	5569.11	-5361.17777777778	-3188.26666666667
44305.8832827546	0	5570.006	-5361.66666666667	-3188.62962962963
44305.8832829398	0	5570.495	-5361.94074074075	-3188.86666666667
44305.8832831134	0	5570.769	-5362.21481481482	-3189.07407407407
44305.8832832986	0	5571.043	-5362.55555555556	-3189.25925925926
44305.8832834838	0	5571.384	-5362.85185185186	-3189.38518518518
44305.8832836574	0	5571.68	-5362.94074074074	-3189.45925925926
44305.8832838426	0	5571.769	-5362.98518518519	-3189.55555555555
44305.8832840162	0	5571.813	-5363.0962962963	-3189.71111111111
44305.8832842014	0	5571.924	-5363.23703703704	-3189.8962962963
44305.883284375	0	5572.065	-5363.40740740741	-3190.2
44305.8832845602	0	5572.235	-5363.61481481482	-3190.51111111111
44305.8832847454	0	5572.442	-5363.87407407408	-3190.93333333333
44305.883284919	0	5572.701	-5364.12592592593	-3191.37777777778
44305.8832851042	0	5572.953	-5364.34814814815	-3191.82222222222
44305.8832852894	0	5573.175	-5364.54074074074	-3192.37037037037
44305.883285463	0	5573.368	-5364.65925925926	-3192.92592592593
44305.8832856481	0	5573.487	-5364.88888888889	-3193.44444444444
44305.8832858218	0	5573.717	-5365.12592592593	-3194.06666666667
44305.8832860069	0	5573.954	-5365.33333333334	-3194.68888888889
44305.8832861806	0	5574.161	-5365.40740740741	-3195.33333333333
44305.8832863657	0	5574.235	-5365.70370370371	-3195.91111111111
44305.8832865509	0	5574.531	-5365.94814814815	-3196.43703703704
44305.8832867245	0	5574.775	-5366.28148148149	-3197.07407407407
44305.8832869097	0	5575.108	-5367.04444444445	-3198.57777777778
44305.8832870833	0	5575.434	-5367.04444444445	-3198.57777777778
44305.8832872685	0	5575.871	-5367.45925925926	-3199.28888888889
44305.8832874537	0	5576.286	-5368.11851851852	-3200.20740740741
44305.8832876273	0	5576.945	-5368.88148148149	-3201.34814814815
44305.8832878125	0	5577.708	-5369.48888888889	-3202.46666666667
44305.8832879861	0	5578.315	-5369.92592592593	-3203.58518518518
44305.8832881713	0	5578.752	-5370.30370370371	-3204.6962962963
44305.8832883565	0	5579.13	-5370.77037037037	-3205.88148148148
44305.8832885301	0	5579.597	-5371.1925925926	-3207.0962962963
44305.8832887153	0	5580.01899999999	-5371.57777777778	-3208.23703703704
44305.8832888889	0	5580.404	-5372.11851851852	-3209.71851851852
44305.8832890741	0	5580.945	-5373.11111111112	-3211.53333333333
44305.8832892593	0	5581.938	-5374.72592592593	-3213.39259259259
44305.8832894329	0	5583.553	-5377.28148148149	-3215.53333333333
44305.8832896181	0	5586.10899999999	-5380.28888888889	-3217.7037037037
44305.8832897917	0	5589.11599999999	-5384.05925925926	-3220.24444444444
44305.8832899769	0	5592.886	-5387.95555555556	-3223.13333333333
44305.883290162	0	5596.78199999999	-5391.46666666667	-3226.00740740741
44305.8832903356	0	5600.293	-5394.93333333334	-3229.17777777778
44305.8832905208	0	5603.75999999999	-5397.64444444445	-3232.14074074074
44305.8832906944	0	5606.471	-5399.91851851852	-3235.28888888889
44305.8832908796	0	5608.745	-5401.7925925926	-3238.34814814815
44305.8832910648	0	5610.619	-5403.40740740741	-3241.08888888889
44305.8832912384	0	5612.23399999999	-5405.1925925926	-3243.94814814815
44305.8832914236	0	5614.01899999999	-5406.5925925926	-3246.37037037037
44305.8832915972	0	5615.41899999999	-5407.64444444445	-3248.51851851852
44305.8832917824	0	5616.47099999999	-5408.46666666667	-3250.39259259259
44305.8832919676	0	5617.29299999999	-5409.56296296297	-3252.85925925926
44305.8832921412	0	5618.38899999999	-5411.08888888889	-3255.6
44305.8832923264	0	5619.91499999999	-5412.88888888889	-3258.28888888889
44305.8832925	0	5621.71499999999	-5415.00740740741	-3261.27407407407
44305.8832926852	0	5623.83399999999	-5416.96296296297	-3263.9037037037
44305.8832928704	0	5625.78999999999	-5419.05185185185	-3266.67407407407
44305.883293044	0	5627.87899999999	-5421.17037037037	-3269.63703703704
44305.8832932292	0	5629.99799999999	-5423.34074074074	-3272.53333333333
44305.8832934144	0	5632.16799999999	-5425.91111111111	-3275.81481481482
44305.883293588	0	5634.73799999999	-5428.58518518519	-3279.45925925926
44305.8832937731	0	5637.41199999999	-5430.9925925926	-3283.11851851852
44305.8832939468	0	5639.81899999999	-5433.35555555556	-3287.06666666667
44305.8832941319	0	5642.18199999999	-5435.52592592593	-3290.66666666667
44305.8832943056	0	5644.35199999999	-5437.8962962963	-3294.33333333333
44305.8832944907	0	5646.72199999999	-5440.28148148149	-3298.48148148148
44305.8832946759	0	5649.10699999999	-5442.40740740741	-3302.27407407407
44305.8832948495	0	5651.23299999999	-5444.65185185186	-3306.34074074074
44305.8832950347	0	5653.47699999999	-5446.74814814815	-3310.28888888889
44305.8832952083	0	5655.57299999999	-5448.74074074075	-3314.47407407407
44305.8832953935	0	5657.56599999999	-5450.46666666667	-3318.68148148148
44305.8832955787	0	5659.29199999999	-5451.92592592593	-3322.74074074074
44305.8832957523	0	5660.75099999999	-5453.2	-3327.00740740741
44305.8832959375	0	5662.02499999999	-5454.2	-3330.51851851852
44305.8832961111	0	5663.02499999999	-5455.64444444445	-3334.0962962963
44305.8832962963	0	5664.46899999999	-5457.77037037037	-3337.8
44305.8832964815	0	5666.59499999999	-5460.04444444445	-3341.0962962963
44305.8832966551	0	5668.86899999999	-5462.68148148149	-3344.71111111111
44305.8832968403	0	5671.50599999999	-5465.32592592593	-3348.01481481482
44305.8832970139	0	5674.14999999999	-5468.44444444445	-3351.52592592593
44305.8832971991	0	5677.26899999999	-5471.8962962963	-3355.05185185185
44305.8832973843	0	5680.72099999999	-5475.26666666667	-3358.14814814815
44305.8832975579	0	5684.09099999999	-5479.00740740741	-3361.48888888889
44305.8832977431	0	5687.83199999999	-5482.33333333334	-3364.72592592593
44305.8832979282	0	5691.15799999999	-5485.4	-3368.25925925926
44305.8832981019	0	5694.22499999999	-5487.97777777778	-3371.54814814815
44305.883298287	0	5696.80299999999	-5490.25185185185	-3374.62222222222
44305.8832984606	0	5699.07699999999	-5492.91111111111	-3377.83703703704
44305.8832986458	0	5701.73599999999	-5495.6	-3380.85925925926
44305.8832988194	0	5704.42499999999	-5498.4	-3383.68148148148
44305.8832990046	0	5707.22499999999	-5500.54814814815	-3385.67407407407
44305.8832991898	0	5709.373	-5501.91111111111	-3387.15555555556
44305.8832993634	0	5710.736	-5502.68148148148	-3388.24444444444
44305.8832995486	0	5711.506	-5503.31851851852	-3389.12592592593
44305.8832997338	0	5712.143	-5504.22222222222	-3390.03703703704
44305.8832999074	0	5713.047	-5505.58518518519	-3390.91851851852
44305.8833000926	0	5714.41	-5507.2962962963	-3391.71111111111
44305.8833002662	0	5716.121	-5509.40740740741	-3392.4962962963
44305.8833004514	0	5718.232	-5511.65185185185	-3393.25925925926
44305.8833006366	0	5720.476	-5514.08148148148	-3393.98518518518
44305.8833008102	0	5722.906	-5516.33333333334	-3394.64444444444
44305.8833009954	0	5725.158	-5518.2962962963	-3395.11851851852
44305.883301169	0	5727.121	-5520.4962962963	-3395.54074074074
44305.8833013542	0	5729.321	-5522.96296296296	-3395.82962962963
44305.8833015278	0	5731.788	-5526.02222222222	-3396.00740740741
44305.883301713	0	5734.847	-5529.56296296296	-3396.24444444444
44305.8833018981	0	5738.388	-5533.36296296297	-3396.43703703704
44305.8833020718	0	5742.188	-5537.96296296297	-3396.59259259259
44305.8833022569	0	5746.788	-5542.54074074074	-3396.61481481481
44305.8833024306	0	5751.366	-5546.77777777778	-3396.85925925926
44305.8833026157	0	5755.603	-5550.08888888889	-3397.31111111111
44305.8833028009	0	5758.914	-5552.40740740741	-3397.87407407407
44305.8833029745	0	5761.233	-5554.38518518519	-3398.5037037037
44305.8833031597	0	5763.211	-5556.0962962963	-3399.14074074074
44305.8833033449	0	5764.922	-5557.85185185185	-3399.85185185185
44305.8833035185	0	5766.678	-5559.11851851852	-3400.25925925926
44305.8833037037	0	5767.945	-5559.36296296297	-3400.42222222222
44305.8833038773	0	5768.189	-5559.44444444445	-3400.55555555555
44305.8833040625	0	5768.27	-5559.48148148148	-3400.58518518518
44305.8833042361	0	5768.307	-5559.48148148148	-3400.56296296296
44305.8833044213	0	5768.307	-5559.47407407408	-3400.52592592593
44305.8833046065	0	5768.3	-5559.46666666667	-3400.52592592593
44305.8833047801	0	5768.293	-5559.47407407408	-3400.52592592593
44305.8833049653	0	5768.3	-5559.48888888889	-3400.54074074074
44305.8833051389	0	5768.315	-5559.4962962963	-3400.54814814815
44305.8833053241	0	5768.322	-5559.48888888889	-3400.51851851852
44305.8833055093	0	5768.315	-5559.48888888889	-3400.48888888889
44305.8833056829	0	5768.315	-5559.4962962963	-3400.48888888889
44305.8833058681	0	5768.322	-5559.4962962963	-3400.47407407407
44305.8833060417	0	5768.322	-5559.54074074074	-3400.41481481481
44305.8833062269	0	5768.366	-5559.77037037037	-3400.18518518518
44305.883306412	0	5768.596	-5560.35555555556	-3399.93333333333
44305.8833065856	0	5769.181	-5561.57777777778	-3399.73333333333
44305.8833067708	0	5770.403	-5563.2	-3399.54074074074
44305.8833069444	0	5772.025	-5565.51851851852	-3399.42962962963
44305.8833071296	0	5774.344	-5568.00740740741	-3399.32592592593
44305.8833073148	0	5776.833	-5570.53333333334	-3399.25185185185
44305.8833074884	0	5779.359	-5573.34814814815	-3399.15555555556
44305.8833076736	0	5782.174	-5576.05185185185	-3399.01481481481
44305.8833078472	0	5784.878	-5579.01481481482	-3398.80740740741
44305.8833080324	0	5787.841	-5581.88148148148	-3398.46666666667
44305.8833082176	0	5790.708	-5584.4962962963	-3398.07407407407
44305.8833083912	0	5793.323	-5587.52592592593	-3397.75555555555
44305.8833085764	0	5796.353	-5590.65185185185	-3397.39259259259
44305.88330875	0	5799.479	-5594.45925925926	-3397.05925925926
44305.8833089352	0	5803.286	-5598.95555555556	-3396.69629629629
44305.8833091204	0	5807.782	-5603.70370370371	-3396.37037037037
44305.883309294	0	5812.53	-5608.25185185185	-3395.84444444444
44305.8833094792	0	5817.078	-5611.62222222222	-3395.31111111111
44305.8833096528	0	5820.448	-5614.00740740741	-3394.88148148148
44305.883309838	0	5822.833	-5615.11851851852	-3394.59259259259
44305.8833100232	0	5823.944	-5615.6	-3394.40740740741
44305.8833101968	0	5824.425	-5615.98518518519	-3394.28888888889
44305.8833103819	0	5824.81	-5616.66666666667	-3394.20740740741
44305.8833105671	0	5825.491	-5617.78518518519	-3394.19259259259
44305.8833107407	0	5826.61	-5619.25925925926	-3394.20740740741
44305.8833109259	0	5828.084	-5620.9925925926	-3394.17037037037
44305.8833110995	0	5829.817	-5622.76296296297	-3394.17037037037
44305.8833112847	0	5831.587	-5624.28888888889	-3394.25185185185
44305.8833114699	0	5833.113	-5625.65185185185	-3394.46666666667
44305.8833116435	0	5834.476	-5626.71851851852	-3394.96296296296
44305.8833118287	0	5835.543	-5627.48148148148	-3395.65185185185
44305.8833120023	0	5836.306	-5628.0962962963	-3396.64444444444
44305.8833121875	0	5836.921	-5628.6	-3397.85185185185
44305.8833123611	0	5837.425	-5629.08888888889	-3399.40740740741
44305.8833125463	0	5837.914	-5629.51851851852	-3400.94814814815
44305.8833127315	0	5838.344	-5629.82962962963	-3402.77037037037
44305.8833129051	0	5838.655	-5629.98518518519	-3404.84444444444
44305.8833130903	0	5838.811	-5630	-3407.07407407407
44305.8833132639	0	5838.826	-5630.02962962963	-3409.57777777778
44305.8833134491	0	5838.856	-5629.97037037037	-3412.42222222222
44305.8833136343	0	5838.797	-5629.99259259259	-3415.31851851852
44305.8833138079	0	5838.819	-5630.21481481482	-3418.44444444444
44305.8833139931	0	5839.04099999999	-5630.56296296296	-3421.68148148148
44305.8833141667	0	5839.38899999999	-5631.19259259259	-3425.45185185185
44305.8833143519	0	5840.01899999999	-5632.25185185185	-3429.37777777778
44305.883314537	0	5841.078	-5633.72592592593	-3433.18518518518
44305.8833147106	0	5842.552	-5636.05185185185	-3437.27407407407
44305.8833148958	0	5844.878	-5638.77777777778	-3441.3037037037
44305.8833150694	0	5847.60399999999	-5642.25185185185	-3445.71851851852
44305.8833152546	0	5851.078	-5646.02222222222	-3450.45925925926
44305.8833154398	0	5854.848	-5649.54814814815	-3455.02222222222
44305.8833156134	0	5858.374	-5653.32592592593	-3460.14814814815
44305.8833157986	0	5862.152	-5656.62962962963	-3464.98518518518
44305.8833159722	0	5865.456	-5659.79259259259	-3469.95555555555
44305.8833161574	0	5868.619	-5662.96296296297	-3474.97777777778
44305.8833163426	0	5871.789	-5665.80740740741	-3479.52592592593
44305.8833165162	0	5874.633	-5668.4962962963	-3483.98518518518
44305.8833167014	0	5877.322	-5670.57777777778	-3487.6962962963
44305.883316875	0	5879.403	-5672.35555555556	-3491.74814814815
44305.8833170602	0	5881.181	-5674.08888888889	-3495.88888888889
44305.8833172454	0	5882.914	-5676.08888888889	-3499.71851851852
44305.883317419	0	5884.914	-5678.85185185185	-3504.04444444444
44305.8833176042	0	5887.677	-5681.67407407408	-3508.11111111111
44305.8833177778	0	5890.499	-5685.01481481482	-3512.57037037037
44305.883317963	0	5893.84	-5688.77037037037	-3516.96296296296
44305.8833181481	0	5897.596	-5692.72592592593	-3521.21481481482
44305.8833183218	0	5901.552	-5696.97777777778	-3526.00740740741
44305.8833185069	0	5905.804	-5700.86666666667	-3530.6
44305.8833186806	0	5909.693	-5704.74814814815	-3535.65185185185
44305.8833188657	0	5913.574	-5708.24444444445	-3540.68888888889
44305.8833190509	0	5917.07	-5711.33333333333	-3545.28888888889
44305.8833192245	0	5920.159	-5714.60740740741	-3550.3037037037
44305.8833194097	0	5923.433	-5717.60740740741	-3554.94074074074
44305.8833195833	0	5926.433	-5720.62222222222	-3559.59259259259
44305.8833197685	0	5929.448	-5723.65925925926	-3564.17037037037
44305.8833199537	0	5932.485	-5726.52592592593	-3568.35555555556
44305.8833201273	0	5935.352	-5729.54814814815	-3572.48148148148
44305.8833203125	0	5938.374	-5732.37777777778	-3575.88888888889
44305.8833204977	0	5941.204	-5735.62962962963	-3579.56296296296
44305.8833206713	0	5944.456	-5739.04444444444	-3583
44305.8833208565	0	5947.871	-5742.55555555556	-3586.0962962963
44305.8833210301	0	5951.382	-5746.72592592593	-3589.19259259259
44305.8833212153	0	5955.552	-5751.11111111111	-3591.94814814815
44305.8833213889	0	5959.937	-5756.48888888889	-3594.98518518518
44305.8833215741	0	5965.315	-5761.71851851852	-3597.84444444444
44305.8833217593	0	5970.545	-5767.19259259259	-3601.17777777778
44305.8833219329	0	5976.019	-5772.43703703704	-3604.45925925926
44305.8833221181	0	5981.263	-5776.71111111111	-3607.34814814815
44305.8833222917	0	5985.537	-5780.33333333333	-3610.06666666667
44305.8833224769	0	5989.159	-5783.54074074074	-3612.46666666667
44305.883322662	0	5992.366	-5786.21481481482	-3614.39259259259
44305.8833228356	0	5995.04	-5788.55555555556	-3616.03703703704
44305.8833230208	0	5997.381	-5789.85925925926	-3617.05925925926
44305.8833231944	0	5998.685	-5790.59259259259	-3617.82222222222
44305.8833233796	0	5999.418	-5791.01481481482	-3618.45925925926
44305.8833235648	0	5999.84	-5791.42962962963	-3619.1037037037
44305.8833237384	0	6000.255	-5791.86666666667	-3619.75555555556
44305.8833239236	0	6000.692	-5792.28148148148	-3620.4
44305.8833240972	0	6001.107	-5792.65925925926	-3621.04444444444
44305.8833242824	0	6001.485	-5793.07407407408	-3621.68888888889
44305.8833244676	0	6001.9	-5793.55555555556	-3622.28888888889
44305.8833246412	0	6002.381	-5794.22222222222	-3622.94074074074
44305.8833248264	0	6003.048	-5795.11851851852	-3623.57037037037
44305.883325	0	6003.944	-5796.46666666667	-3624.22962962963
44305.8833251852	0	6005.292	-5797.99259259259	-3624.83703703704
44305.8833253704	0	6006.818	-5799.47407407408	-3625.39259259259
44305.883325544	0	6008.299	-5800.93333333334	-3625.97777777778
44305.8833257292	0	6009.758	-5801.99259259259	-3626.56296296296
44305.8833259028	0	6010.817	-5802.79259259259	-3627.14074074074
44305.883326088	0	6011.617	-5803.28888888889	-3627.65925925926
44305.8833262732	0	6012.113	-5803.47407407408	-3628.04444444444
44305.8833264468	0	6012.298	-5803.48148148148	-3628.3037037037
44305.8833266319	0	6012.305	-5803.48148148148	-3628.37037037037
44305.8833268056	0	6012.305	-5803.48888888889	-3628.38518518519
44305.8833270139	0	6012.312	-5803.48888888889	-3628.37777777778
44305.8833271759	0	6012.312	-5803.48888888889	-3628.37037037037
44305.8833273495	0	6012.312	-5803.48888888889	-3628.35555555556
44305.8833275347	0	6012.312	-5803.48148148148	-3628.33333333333
44305.8833277083	0	6012.305	-5803.46666666667	-3628.28888888889
44305.8833278935	0	6012.29	-5803.45185185185	-3628.25185185185
44305.8833280787	0	6012.275	-5803.43703703704	-3628.2
44305.8833282523	0	6012.26	-5803.43703703704	-3628.17777777778
44305.8833284375	0	6012.26	-5803.42962962963	-3628.14074074074
44305.8833286227	0	6012.253	-5803.41481481482	-3628.11111111111
44305.8833287963	0	6012.238	-5803.4	-3628.07407407407
44305.8833289815	0	6012.223	-5803.4	-3628.05925925926
44305.8833291551	0	6012.223	-5803.4	-3628.05925925926
44305.8833293403	0	6012.223	-5803.4	-3628.05925925926
44305.8833295139	0	6012.223	-5803.4	-3628.05925925926
44305.8833296991	0	6012.223	-5803.4	-3628.05925925926
44305.8833298843	0	6012.223	-5803.4	-3628.05925925926
44305.8833300579	0	6012.223	-5803.4	-3628.05925925926
44305.8833302431	0	6012.223	-5803.4	-3628.05925925926
44305.8833304167	0	6012.223	-5803.4	-3628.05925925926
44305.8833306019	0	6012.223	-5803.4	-3628.05925925926
44305.883330787	0	6012.223	-5803.4	-3628.05925925926
44305.8833309606	0	6012.223	-5803.4	-3628.05925925926
44305.8833311458	0	6012.223	-5803.4	-3628.05925925926
44305.8833313194	0	6012.223	-5803.4	-3628.05185185185
44305.8833315046	0	6012.223	-5803.4	-3628.05185185185
44305.8833316898	0	6012.223	-5803.4	-3628.04444444445
44305.8833318634	0	6012.223	-5803.4	-3628.04444444445
44305.8833320486	0	6012.223	-5803.4	-3628.03703703704
44305.8833322222	0	6012.223	-5803.4	-3628.02222222222
44305.8833324074	0	6012.223	-5803.4	-3628.00740740741
44305.8833325926	0	6012.223	-5803.4	-3627.99259259259
44305.8833327662	0	6012.223	-5803.4	-3627.98518518519
44305.8833329514	0	6012.223	-5803.4	-3627.97777777778
44305.883333125	0	6012.223	-5803.4	-3627.97037037037
44305.8833333102	0	6012.223	-5803.4	-3627.97037037037
44305.8833334954	0	6012.223	-5803.4	-3627.96296296296
44305.883333669	0	6012.223	-5803.4	-3627.96296296296
44305.8833338542	0	6012.223	-5803.4	-3627.96296296296
44305.8833340278	0	6012.223	-5803.4	-3627.96296296296
44305.883334213	0	6012.223	-5803.4	-3627.96296296296
44305.8833343981	0	6012.223	-5803.4	-3627.95555555556
44305.8833345718	0	6012.223	-5803.4	-3627.95555555556
44305.8833347569	0	6012.223	-5803.4	-3627.95555555556
44305.8833349421	0	6012.223	-5803.4	-3627.95555555556
44305.8833351157	0	6012.223	-5803.4	-3627.94814814815
44305.8833353009	0	6012.223	-5803.4	-3627.94074074074
44305.8833354745	0	6012.223	-5803.4	-3627.93333333334
44305.8833356597	0	6012.223	-5803.4	-3627.92592592593
44305.8833358333	0	6012.223	-5803.4	-3627.92592592593
44305.8833360185	0	6012.223	-5803.40740740741	-3627.92592592593
44305.8833362037	0	6012.23	-5803.41481481482	-3627.92592592593
44305.8833363773	0	6012.237	-5803.46666666667	-3627.93333333334
44305.8833365625	0	6012.289	-5803.55555555556	-3627.94074074074
44305.8833367361	0	6012.378	-5803.62962962963	-3627.94074074074
44305.8833369213	0	6012.452	-5803.63703703704	-3627.94074074074
44305.8833371065	0	6012.459	-5803.63703703704	-3627.91851851852
44305.8833372801	0	6012.459	-5803.62222222223	-3627.90370370371
44305.8833374653	0	6012.444	-5803.62222222223	-3627.88888888889
44305.8833376389	0	6012.444	-5803.62222222223	-3627.88148148148
44305.8833378241	0	6012.444	-5803.62222222223	-3627.85925925926
44305.8833380093	0	6012.444	-5803.62222222223	-3627.85185185185
44305.8833381829	0	6012.444	-5803.62222222223	-3627.84444444445
44305.8833383681	0	6012.444	-5803.62222222223	-3627.84444444445
44305.8833385417	0	6012.444	-5803.62222222223	-3627.84444444445
44305.8833387269	0	6012.444	-5803.62222222223	-3627.84444444445
44305.883338912	0	6012.444	-5803.62222222223	-3627.84444444445
44305.8833390856	0	6012.444	-5803.62222222223	-3627.84444444445
44305.8833392708	0	6012.444	-5803.62222222223	-3627.84444444445
44305.8833394444	0	6012.444	-5803.62222222223	-3627.84444444445
44305.8833396296	0	6012.444	-5803.62222222223	-3627.84444444445
44305.8833398148	0	6012.444	-5803.62222222223	-3627.84444444445
44305.8833399884	0	6012.444	-5803.62222222223	-3627.84444444445
44305.8833401736	0	6012.444	-5803.62222222223	-3627.84444444445
44305.8833403472	0	6012.444	-5803.62222222223	-3627.84444444445
44305.8833405324	0	6012.444	-5803.62222222223	-3627.83703703704
44305.8833407176	0	6012.444	-5803.62222222223	-3627.82962962963
44305.8833408912	0	6012.444	-5803.62222222223	-3627.82962962963
44305.8833410764	0	6012.444	-5803.62222222223	-3627.82962962963
44305.88334125	0	6012.444	-5803.62222222223	-3627.82962962963
44305.8833414352	0	6012.444	-5803.62222222223	-3627.82962962963
44305.8833416204	0	6012.444	-5803.62222222223	-3627.82962962963
44305.883341794	0	6012.444	-5803.62222222223	-3627.82962962963
44305.8833419792	0	6012.444	-5803.62222222223	-3627.82962962963
44305.8833421528	0	6012.444	-5803.62222222223	-3627.82962962963
44305.883342338	0	6012.444	-5803.62222222223	-3627.82222222223
44305.8833425232	0	6012.444	-5803.62222222223	-3627.82222222223
44305.8833426968	0	6012.444	-5803.62222222223	-3627.82222222223
44305.8833428819	0	6012.444	-5803.62222222223	-3627.82222222223
44305.8833430556	0	6012.444	-5803.62222222223	-3627.82222222223
44305.8833432407	0	6012.444	-5803.62222222223	-3627.82222222223
44305.8833434259	0	6012.444	-5803.62222222223	-3627.82222222223
44305.8833435995	0	6012.444	-5803.62222222223	-3627.82222222223
44305.8833437847	0	6012.444	-5803.62222222223	-3627.82222222223
44305.8833439583	0	6012.444	-5803.62222222223	-3627.82222222223
44305.8833441435	0	6012.444	-5803.62222222223	-3627.81481481482
44305.8833443287	0	6012.444	-5803.62962962963	-3627.81481481482
44305.8833445023	0	6012.451	-5803.62962962963	-3627.81481481482
44305.8833446875	0	6012.451	-5803.62962962963	-3627.81481481482
44305.8833448611	0	6012.451	-5803.62962962963	-3627.81481481482
44305.8833450463	0	6012.451	-5803.62962962963	-3627.81481481482
44305.8833452315	0	6012.451	-5803.62962962963	-3627.81481481482
44305.8833454051	0	6012.451	-5803.62962962963	-3627.81481481482
44305.8833455903	0	6012.451	-5803.62962962963	-3627.81481481482
44305.8833457639	0	6012.451	-5803.63703703704	-3627.81481481482
44305.8833459491	0	6012.458	-5803.63703703704	-3627.81481481482
44305.8833461343	0	6012.458	-5803.64444444445	-3627.82222222223
44305.8833463079	0	6012.46499999999	-5803.71851851852	-3627.95555555556
44305.8833464931	0	6012.53899999999	-5803.88148148148	-3628.22962962963
44305.8833466782	0	6012.70199999999	-5804.16296296297	-3628.66666666667
44305.8833468519	0	6012.98299999999	-5804.50370370371	-3629.23703703704
44305.883347037	0	6013.32399999999	-5804.85925925926	-3629.87407407408
44305.8833472106	0	6013.67999999999	-5805.27407407408	-3630.67407407408
44305.8833473958	0	6014.09499999999	-5805.65925925926	-3631.45925925926
44305.8833475694	0	6014.47999999999	-5806.08888888889	-3632.3925925926
44305.8833477546	0	6014.90999999999	-5806.5925925926	-3633.34074074074
44305.8833479398	0	6015.41399999999	-5806.98518518519	-3634.2
44305.8833481134	0	6015.80699999999	-5807.24444444445	-3635.23703703704
44305.8833482986	0	6016.06599999999	-5807.44444444445	-3636.57777777778
44305.8833484722	0	6016.26599999999	-5807.58518518519	-3638.27407407408
44305.8833486574	0	6016.40699999999	-5807.84444444445	-3640.20740740741
44305.8833488426	0	6016.66599999999	-5808.24444444445	-3642.04444444445
44305.8833490162	0	6017.06599999999	-5809.08888888889	-3644.31111111111
44305.8833492014	0	6017.90999999999	-5810.12592592593	-3646.76296296297
44305.883349375	0	6018.94699999999	-5811.4	-3649.70370370371
44305.8833495602	0	6020.22099999999	-5812.88148148148	-3652.75555555556
44305.8833497454	0	6021.70199999999	-5814.45185185185	-3656.54074074074
44305.883349919	0	6023.27199999999	-5815.9925925926	-3660.43703703704
44305.8833501042	0	6024.81299999999	-5817.68888888889	-3664.02222222223
44305.8833502778	0	6026.50899999999	-5820.02222222222	-3667.91851851852
44305.883350463	0	6028.84199999999	-5822.40740740741	-3671.57777777778
44305.8833506481	0	6031.22699999999	-5825.24444444445	-3675.98518518519
44305.8833508218	0	6034.06399999999	-5828.45925925926	-3680.81481481482
44305.8833510069	0	6037.27899999999	-5831.48888888889	-3685.76296296297
44305.8833511806	0	6040.30899999999	-5834.42962962963	-3690.81481481482
44305.8833513657	0	6043.24999999999	-5836.99259259259	-3695.7925925926
44305.8833515509	0	6045.81299999999	-5839.57777777778	-3701.21481481482
44305.8833517361	0	6048.39799999999	-5841.93333333333	-3706.72592592593
44305.8833519097	0	6050.75399999999	-5843.90370370371	-3711.92592592593
44305.8833520833	0	6052.72399999999	-5845.71111111111	-3717.4
44305.8833522685	0	6054.53099999999	-5847.62222222222	-3723.08148148148
44305.8833524537	0	6056.44199999999	-5849.81481481482	-3728.6
44305.8833526273	0	6058.63499999999	-5852.74074074074	-3734.48888888889
44305.8833528125	0	6061.56099999999	-5855.8962962963	-3740.07407407408
44305.8833529861	0	6064.71699999999	-5859.35555555556	-3745.9925925926
44305.8833531713	0	6068.17599999999	-5862.46666666667	-3751.98518518519
44305.8833533565	0	6071.28699999999	-5864.96296296296	-3757.68888888889
44305.8833535301	0	6073.78299999999	-5867.25185185185	-3763.97777777778
44305.8833537153	0	6076.07199999999	-5868.94074074074	-3769.63703703704
44305.8833538889	0	6077.76099999999	-5870.94814814815	-3775.68888888889
44305.8833540741	0	6079.76799999999	-5873.58518518519	-3781.77777777778
44305.8833542593	0	6082.40499999999	-5876.27407407408	-3787.53333333334
44305.8833544329	0	6085.09399999999	-5879.26666666667	-3793.5925925926
44305.8833546181	0	6088.08699999999	-5882.38518518519	-3799.17777777778
44305.8833547917	0	6094.99099999999	-5886.17037037037	-3805.08148148148
44305.8833549769	0	6094.99099999999	-5889.94074074074	-3810.72592592593
44305.883355162	0	6098.761	-5893.83703703704	-3816.6962962963
44305.8833553356	0	6102.65699999999	-5897.24444444445	-3823
44305.8833555208	0	6106.06399999999	-5899.58518518519	-3829.20740740741
44305.8833556944	0	6108.405	-5900.88888888889	-3835.60740740741
44305.8833558796	0	6109.709	-5901.50370370371	-3841.7925925926
44305.8833560648	0	6110.324	-5902.26666666667	-3847.68148148149
44305.8833562384	0	6111.087	-5903.48148148148	-3853.60740740741
44305.8833564236	0	6112.302	-5904.92592592593	-3858.31851851852
44305.8833565972	0	6113.746	-5906.82222222222	-3862.15555555556
44305.8833567824	0	6115.642	-5908.71111111111	-3864.90370370371
44305.8833569676	0	6117.531	-5910.59259259259	-3866.8
44305.8833571412	0	6119.412	-5912.96296296296	-3868.62962962963
44305.8833573264	0	6121.782	-5915.6962962963	-3870.22222222223
44305.8833575	0	6124.515	-5919.07407407407	-3871.91111111112
44305.8833576852	0	6127.893	-5922.79259259259	-3873.53333333334
44305.8833578704	0	6131.612	-5926.61481481482	-3875.16296296297
44305.883358044	0	6135.434	-5930.94814814815	-3876.77037037037
44305.8833582292	0	6139.767	-5934.9037037037	-3878.25925925926
44305.8833584028	0	6143.723	-5939.11111111111	-3879.6962962963
44305.883358588	0	6147.93	-5943.56296296296	-3881.02962962963
44305.8833587732	0	6152.382	-5948.94074074074	-3882.25185185186
44305.8833589468	0	6157.76	-5954.25185185185	-3883.62962962963
44305.8833591319	0	6163.071	-5959.00740740741	-3885.14814814815
44305.8833593056	0	6167.827	-5963.34074074074	-3886.8
44305.8833594907	0	6172.16	-5966.75555555555	-3888.44444444445
44305.8833596759	0	6175.575	-5969.65925925926	-3890.06666666667
44305.8833598495	0	6178.479	-5972.21481481481	-3891.54814814815
44305.8833600347	0	6181.035	-5974.57777777778	-3892.77037037038
44305.8833602199	0	6183.398	-5976.75555555555	-3893.74814814815
44305.8833603935	0	6185.576	-5978.65185185185	-3894.31111111112
44305.8833605787	0	6187.472	-5980.39259259259	-3894.5925925926
44305.8833607523	0	6189.213	-5982.47407407407	-3894.93333333334
44305.8833609375	0	6191.294	-5984.79259259259	-3895.18518518519
44305.8833611111	0	6193.613	-5987.69629629629	-3895.4962962963
44305.8833612963	0	6196.517	-5990.74814814815	-3895.87407407408
44305.8833614815	0	6199.569	-5993.65925925926	-3896.20740740741
44305.8833616551	0	6202.48	-5997.08148148148	-3896.51851851852
44305.8833618403	0	6205.902	-6000.56296296296	-3896.68148148149
44305.8833620139	0	6209.383	-6004.55555555555	-3896.75555555556
44305.8833621991	0	6213.376	-6009.24444444444	-3896.7925925926
44305.8833623843	0	6218.065	-6014.54814814815	-3896.74074074075
44305.8833625579	0	6223.369	-6020.62222222222	-3896.6
44305.8833627431	0	6229.443	-6026.32592592592	-3896.67407407408
44305.8833629167	0	6235.147	-6031.57777777778	-3896.6962962963
44305.8833631019	0	6240.399	-6036.22962962963	-3896.98518518519
44305.883363287	0	6245.051	-6039.61481481481	-3897.17777777778
44305.8833634606	0	6248.436	-6042.65925925926	-3897.32592592593
44305.8833636458	0	6251.48	-6044.98518518518	-3897.37037037037
44305.8833638194	0	6253.806	-6047.31111111111	-3897.33333333334
44305.8833640046	0	6256.132	-6049.06666666666	-3897.1925925926
44305.8833641898	0	6257.888	-6050.55555555555	-3896.90370370371
44305.8833643634	0	6259.377	-6051.96296296296	-3896.70370370371
44305.8833645486	0	6260.784	-6053.46666666667	-3896.6
44305.8833647222	0	6262.288	-6055.25925925926	-3896.54814814815
44305.8833649074	0	6264.081	-6056.96296296296	-3896.53333333334
44305.8833650926	0	6265.785	-6058.77037037037	-3896.5925925926
44305.8833652662	0	6267.592	-6060.6962962963	-3896.6
44305.8833654514	0	6269.518	-6062.55555555555	-3896.63703703704
44305.883365625	0	6271.377	-6064.4962962963	-3896.65925925926
44305.8833658102	0	6273.318	-6066.01481481481	-3896.67407407408
44305.8833659954	0	6274.837	-6066.96296296296	-3896.6962962963
44305.883366169	0	6275.785	-6067.17777777778	-3896.95555555556
44305.8833663542	0	6276	-6067.08148148148	-3897.31111111111
44305.8833665278	0	6275.904	-6066.88888888889	-3897.73333333334
44305.883366713	0	6275.711	-6067.02222222222	-3898.22222222223
44305.8833668981	0	6275.844	-6067.43703703704	-3898.74074074075
44305.8833670718	0	6276.259	-6067.77777777778	-3899.27407407408
44305.8833672569	0	6276.6	-6067.87407407407	-3899.7925925926
44305.8833674306	0	6276.696	-6067.96296296296	-3900.41481481482
44305.8833676157	0	6276.785	-6068.34814814815	-3901.02222222223
44305.8833678009	0	6277.17	-6069.08148148148	-3901.63703703704
44305.8833679745	0	6277.903	-6070.42962962963	-3902.37037037037
44305.8833681597	0	6279.251	-6071.98518518518	-3903.0962962963
44305.8833683333	0	6280.807	-6073.85925925926	-3903.8
44305.8833685185	0	6282.681	-6075.53333333333	-3904.53333333334
44305.8833687037	0	6284.355	-6076.12592592592	-3905.05185185186
44305.8833688773	0	6284.948	-6075.94814814815	-3905.45185185186
44305.8833690625	0	6284.77	-6075.85185185185	-3905.76296296297
44305.8833692361	0	6284.674	-6075.84444444444	-3906.14814814815
44305.8833694213	0	6284.667	-6075.86666666666	-3906.45925925926
44305.8833696065	0	6284.689	-6075.86666666666	-3906.78518518519
44305.8833697801	0	6284.689	-6075.8074074074	-3907.14814814815
44305.8833699653	0	6284.63	-6075.8	-3907.54074074075
44305.8833701505	0	6284.623	-6075.82962962963	-3907.97777777778
44305.8833703241	0	6284.653	-6075.82962962963	-3908.4962962963
44305.8833705093	0	6284.653	-6075.71851851852	-3909.03703703704
44305.8833706829	0	6284.542	-6075.48888888889	-3909.57777777778
44305.8833708681	0	6284.312	-6075.25185185185	-3909.97777777778
44305.8833710417	0	6284.075	-6075.1037037037	-3910.42222222223
44305.8833712269	0	6283.927	-6075.11111111111	-3910.92592592593
44305.883371412	0	6283.934	-6075.33333333333	-3911.40740740741
44305.8833715856	0	6284.156	-6075.65925925926	-3911.91851851852
44305.8833717708	0	6284.482	-6075.82962962963	-3912.4
44305.8833719444	0	6284.652	-6075.79259259259	-3912.93333333334
44305.8833721296	0	6284.615	-6075.61481481481	-3913.08888888889
44305.8833723148	0	6284.437	-6075.54814814814	-3913.11851851852
44305.8833724884	0	6284.37	-6075.57037037037	-3913.14074074074
44305.8833726736	0	6284.392	-6075.59259259259	-3913.17777777778
44305.8833728472	0	6284.414	-6075.62962962963	-3913.21481481482
44305.8833730324	0	6284.451	-6075.62222222222	-3913.24444444445
44305.8833732176	0	6284.444	-6075.52592592592	-3913.23703703704
44305.8833733912	0	6284.348	-6075.37777777777	-3913.20740740741
44305.8833735764	0	6284.2	-6075.33333333333	-3913.22962962963
44305.88337375	0	6284.156	-6075.34074074074	-3913.25185185186
44305.8833739352	0	6284.163	-6075.36296296296	-3913.28888888889
44305.8833741204	0	6284.185	-6075.37037037037	-3913.30370370371
44305.883374294	0	6284.192	-6075.37037037037	-3913.2962962963
44305.8833744792	0	6284.192	-6075.36296296296	-3913.28888888889
44305.8833746528	0	6284.185	-6075.36296296296	-3913.24444444445
44305.883374838	0	6284.185	-6075.36296296296	-3913.22962962963
44305.8833750232	0	6284.185	-6075.35555555555	-3913.1925925926
44305.8833751968	0	6284.178	-6075.34814814814	-3913.14814814815
44305.8833753819	0	6284.171	-6075.34074074074	-3913.11111111112
44305.8833755556	0	6284.164	-6075.34074074074	-3913.0962962963
44305.8833757407	0	6284.164	-6075.33333333333	-3913.07407407408
44305.8833759259	0	6284.157	-6075.33333333333	-3913.06666666667
44305.8833760995	0	6284.157	-6075.33333333333	-3913.05925925926
44305.8833762847	0	6284.157	-6075.33333333333	-3913.05925925926
44305.8833764583	0	6284.157	-6075.33333333333	-3913.05925925926
44305.8833766435	0	6284.157	-6075.34074074074	-3913.05925925926
44305.8833768287	0	6284.164	-6075.34074074074	-3913.05925925926
44305.8833770023	0	6284.164	-6075.34814814814	-3913.05925925926
44305.8833771875	0	6284.171	-6075.35555555555	-3913.05925925926
44305.8833773611	0	6284.178	-6075.36296296296	-3913.07407407408
44305.8833775463	0	6284.185	-6075.37037037037	-3913.08148148149
44305.8833777315	0	6284.192	-6075.37037037037	-3913.08148148149
44305.8833779051	0	6284.192	-6075.37037037037	-3913.08148148149
44305.8833780903	0	6284.192	-6075.37037037037	-3913.08148148149
44305.8833782639	0	6284.192	-6075.37037037037	-3913.07407407408
44305.8833784491	0	6284.192	-6075.37037037037	-3913.07407407408
44305.8833786343	0	6284.192	-6075.37037037037	-3913.06666666667
44305.8833788079	0	6284.192	-6075.37037037037	-3913.05925925926
44305.8833789931	0	6284.192	-6075.37037037037	-3913.05925925926
44305.8833791667	0	6284.192	-6075.37037037037	-3913.05925925926
44305.8833793519	0	6284.192	-6075.37037037037	-3913.05925925926
44305.8833795255	0	6284.192	-6075.37037037037	-3913.05925925926
44305.8833797106	0	6284.192	-6075.37037037037	-3913.05925925926
44305.8833798958	0	6284.192	-6075.37037037037	-3913.05925925926
44305.8833800694	0	6284.192	-6075.37037037037	-3913.05925925926
44305.8833802546	0	6284.192	-6075.37037037037	-3913.05925925926
44305.8833804282	0	6284.192	-6075.37037037037	-3913.05925925926
44305.8833806134	0	6284.192	-6075.37037037037	-3913.05925925926
44305.8833807986	0	6284.192	-6075.37037037037	-3913.05925925926
44305.8833809722	0	6284.192	-6075.37037037037	-3913.05925925926
44305.8833811574	0	6284.192	-6075.37037037037	-3913.05925925926
44305.8833813426	0	6284.192	-6075.37037037037	-3913.05925925926
44305.8833815162	0	6284.192	-6075.37037037037	-3913.05925925926
44305.8833817014	0	6284.192	-6075.37037037037	-3913.05925925926
44305.8833818866	0	6284.192	-6075.37037037037	-3913.05925925926
44305.8833820602	0	6284.192	-6075.37037037037	-3913.05925925926
44305.8833822454	0	6284.192	-6075.37037037037	-3913.05925925926
44305.883382419	0	6284.192	-6075.37037037037	-3913.05925925926
44305.8833826042	0	6284.192	-6075.37037037037	-3913.05925925926
44305.8833827778	0	6284.192	-6075.37037037037	-3913.05925925926
44305.883382963	0	6284.192	-6075.37037037037	-3913.05925925926
44305.8833831481	0	6284.192	-6075.37037037037	-3913.05925925926
44305.8833833218	0	6284.192	-6075.37037037037	-3913.05925925926
44305.8833835069	0	6284.192	-6075.37777777777	-3913.05925925926
44305.8833836806	0	6284.199	-6075.37777777777	-3913.05925925926
44305.8833838657	0	6284.199	-6075.37777777777	-3913.05925925926
44305.8833840509	0	6284.199	-6075.37777777777	-3913.05185185186
44305.8833842245	0	6284.199	-6075.37777777777	-3913.04444444445
44305.8833844097	0	6284.199	-6075.37777777777	-3913.03703703704
44305.8833845833	0	6284.199	-6075.37777777777	-3913.03703703704
44305.8833847685	0	6284.199	-6075.37777777777	-3913.03703703704
44305.8833849537	0	6284.199	-6075.37777777777	-3913.03703703704
44305.8833851273	0	6284.199	-6075.38518518518	-3913.03703703704
44305.8833853125	0	6284.206	-6075.39259259259	-3913.03703703704
44305.8833854861	0	6284.213	-6075.4	-3913.03703703704
44305.8833856713	0	6284.21999999999	-6075.41481481481	-3913.03703703704
44305.8833858565	0	6284.235	-6075.41481481481	-3913.03703703704
44305.8833860301	0	6284.235	-6075.41481481481	-3913.03703703704
44305.8833862153	0	6284.235	-6075.4074074074	-3913.02962962964
44305.8833863889	0	6284.228	-6075.4074074074	-3913.02222222223
44305.8833865741	0	6284.228	-6075.4074074074	-3913.00740740741
44305.8833867477	0	6284.228	-6075.4074074074	-3913.00740740741
44305.8833869329	0	6284.228	-6075.4074074074	-3913.00740740741
44305.8833871181	0	6284.228	-6075.4074074074	-3913.00740740741
44305.8833872917	0	6284.228	-6075.4074074074	-3913.00740740741
44305.8833874769	0	6284.228	-6075.4074074074	-3913.00740740741
44305.8833876505	0	6284.228	-6075.4074074074	-3913.00000000001
44305.8833878356	0	6284.228	-6075.4074074074	-3913.00000000001
44305.8833880208	0	6284.228	-6075.4074074074	-3913.00000000001
44305.8833881944	0	6284.228	-6075.4074074074	-3913.00000000001
44305.8833883796	0	6284.228	-6075.4074074074	-3913.00000000001
44305.8833885648	0	6284.228	-6075.41481481481	-3913.00000000001
44305.88338875	0	6284.24199999999	-6075.42222222222	-3913.00000000001
44305.8833889236	0	6284.24199999999	-6075.43703703703	-3913.00000000001
44305.8833890972	0	6284.257	-6075.45925925925	-3913.01481481482
44305.8833892824	0	6284.279	-6075.45925925925	-3913.01481481482
44305.8833894676	0	6284.279	-6075.45925925925	-3913.00740740741
44305.8833896412	0	6284.279	-6075.45185185185	-3913.00000000001
44305.8833898264	0	6284.272	-6075.45185185185	-3913.00000000001
44305.88339	0	6284.272	-6075.45185185185	-3913.00000000001
44305.8833901852	0	6284.272	-6075.45185185185	-3913.00000000001
44305.8833903704	0	6284.272	-6075.45185185185	-3913.00000000001
44305.883390544	0	6284.272	-6075.45185185185	-3913.00000000001
44305.8833907292	0	6284.272	-6075.45185185185	-3913.00000000001
44305.8833909028	0	6284.272	-6075.45185185185	-3912.9925925926
44305.883391088	0	6284.272	-6075.45185185185	-3912.98518518519
44305.8833912732	0	6284.272	-6075.45185185185	-3912.98518518519
44305.8833914468	0	6284.272	-6075.45185185185	-3912.97777777778
44305.8833916319	0	6284.272	-6075.45185185185	-3912.96296296297
44305.8833918056	0	6284.272	-6075.45185185185	-3912.95555555556
44305.8833919907	0	6284.272	-6075.42222222222	-3912.91851851853
44305.8833921759	0	6284.242	-6075.37777777777	-3912.82962962964
44305.8833923495	0	6284.198	-6075.43703703703	-3912.68148148149
44305.8833925347	0	6284.257	-6075.6074074074	-3912.41481481482
44305.8833927083	0	6284.427	-6075.91851851851	-3912.05925925927
44305.8833928935	0	6284.738	-6076.3037037037	-3911.65185185186
44305.8833930787	0	6285.123	-6076.98518518518	-3911.13333333334
44305.8833932523	0	6285.804	-6077.92592592592	-3910.54814814815
44305.8833934375	0	6286.745	-6079.08148148148	-3909.97037037038
44305.8833936227	0	6287.901	-6080.63703703703	-3909.1925925926
44305.8833937963	0	6289.45699999999	-6082.37777777777	-3908.27407407408
44305.8833939815	0	6291.19799999999	-6084.08148148148	-3907.26666666667
44305.8833941551	0	6292.90199999999	-6085.77037037036	-3906.11851851853
44305.8833943403	0	6294.59099999999	-6087.36296296296	-3905.02222222223
44305.8833945139	0	6296.18399999999	-6089.42222222222	-3903.62962962964
44305.8833946991	0	6298.24299999999	-6091.96296296296	-3902.01481481482
44305.8833948727	0	6300.784	-6094.69629629629	-3900.38518518519
44305.8833950579	0	6303.517	-6098.08888888888	-3898.47407407408
44305.8833952431	0	6306.91	-6101.7037037037	-3896.61481481482
44305.8833954167	0	6310.525	-6105.75555555555	-3894.58518518519
44305.8833956019	0	6314.57699999999	-6109.19999999999	-3892.83703703704
44305.883395787	0	6318.021	-6112.14814814814	-3891.05925925927
44305.8833959606	0	6320.969	-6114.14074074074	-3889.42962962964
44305.8833961458	0	6322.962	-6115.14074074074	-3888.06666666667
44305.8833963194	0	6323.962	-6115.48148148148	-3886.64444444445
44305.8833965046	0	6324.303	-6115.28888888888	-3885.44444444445
44305.8833966898	0	6324.11	-6114.87407407407	-3884.22222222223
44305.8833968634	0	6323.695	-6114.73333333333	-3882.94074074075
44305.8833970486	0	6323.554	-6115.12592592592	-3881.74814814815
44305.8833972222	0	6323.947	-6116.23703703703	-3880.50370370371
44305.8833974074	0	6325.058	-6117.96296296296	-3879.41481481482
44305.8833975926	0	6326.784	-6120.16296296296	-3878.26666666667
44305.8833977662	0	6328.984	-6122.72592592592	-3877.07407407408
44305.8833979514	0	6331.547	-6124.85185185185	-3876.0962962963
44305.883398125	0	6333.673	-6126.05925925925	-3875.10370370371
44305.8833983102	0	6334.88	-6126.74814814814	-3874.0888888889
44305.8833984954	0	6335.569	-6127.0074074074	-3873.15555555556
44305.883398669	0	6335.828	-6127.15555555555	-3872.16296296297
44305.8833988542	0	6335.976	-6127.41481481481	-3871.3925925926
44305.8833990278	0	6336.235	-6127.9037037037	-3870.61481481482
44305.883399213	0	6336.724	-6128.59259259259	-3869.72592592593
44305.8833993981	0	6337.413	-6129.57037037036	-3868.81481481482
44305.8833995718	0	6338.391	-6131.0074074074	-3867.78518518519
44305.8833997569	0	6339.828	-6132.76296296296	-3866.74074074075
44305.8833999306	0	6341.584	-6135.05185185185	-3865.63703703704
44305.8834001157	0	6343.873	-6137.85925925925	-3864.56296296297
44305.8834003009	0	6346.68	-6140.42222222222	-3863.63703703704
44305.8834004745	0	6349.243	-6142.79999999999	-3862.77037037038
44305.8834006597	0	6351.621	-6144.54074074073	-3862.12592592593
44305.8834008333	0	6353.362	-6146.25925925925	-3861.66666666667
44305.8834010185	0	6355.081	-6148.28888888888	-3861.40000000001
44305.8834012037	0	6357.111	-6150.79999999999	-3861.34814814815
44305.8834013773	0	6359.622	-6153.54074074073	-3861.48148148149
44305.8834015625	0	6362.363	-6155.77777777777	-3861.51851851852
44305.8834017361	0	6364.6	-6157.22962962962	-3861.60000000001
44305.8834019213	0	6366.052	-6158.22962962962	-3861.88888888889
44305.8834021065	0	6367.052	-6159.68148148147	-3862.2962962963
44305.8834022801	0	6368.504	-6161.97777777777	-3862.80740740741
44305.8834024653	0	6370.8	-6164.69629629629	-3863.53333333334
44305.8834026389	0	6373.519	-6168.31851851851	-3864.48888888889
44305.8834028241	0	6377.141	-6172.54074074073	-3865.58518518519
44305.8834030093	0	6381.363	-6176.89629629629	-3866.73333333334
44305.8834031829	0	6385.719	-6181.87407407407	-3868.05185185186
44305.8834033681	0	6390.697	-6187.04444444444	-3869.28888888889
44305.8834035417	0	6395.867	-6192.76296296296	-3870.74074074075
44305.8834037269	0	6401.586	-6198.13333333333	-3872.21481481482
44305.883403912	0	6406.956	-6203.83703703703	-3873.60000000001
44305.8834040856	0	6412.66	-6209.54814814814	-3875.08148148149
[truncated: 5,694 more rows]
