# Supplementary material for: Near-infrared manipulation of multiple neuronal populations via trichromatic upconversion
Source: Nat Commun. 2021 Sep 27;12:5662. doi: 10.1038/s41467-021-25993-7 (PMC8476604; doi:10.1038/s41467-021-25993-7)
Supplement: Supplementary file 7 — Source Data [file 41467_2021_25993_MOESM7_ESM.zip › Source Data/SI 31/980/4_2.csv]

DateTime	xPosComp	yPosComp	xPos	yPos
44300.8888834606	0	1657.405	-1658.94814814815	-875.896296296295
44300.8888836343	0	1658.961	-1661.03703703704	-878.68148148148
44300.8888838194	0	1661.05	-1663.56296296296	-881.192592592592
44300.8888840046	0	1663.576	-1666.22962962963	-883.333333333332
44300.8888841782	0	1666.243	-1669.24444444445	-885.259259259258
44300.8888843634	0	1669.258	-1672.06666666667	-886.94074074074
44300.888884537	0	1672.08	-1675.12592592593	-888.466666666666
44300.8888847222	0	1675.139	-1678.14814814815	-889.859259259258
44300.8888849074	0	1678.161	-1681.13333333333	-890.918518518517
44300.888885081	0	1681.146	-1684.62962962963	-891.814814814814
44300.8888852662	0	1684.642	-1688.28888888889	-892.585185185184
44300.8888854398	0	1688.301	-1692.51111111111	-893.274074074073
44300.888885625	0	1692.523	-1696.92592592593	-893.925925925925
44300.8888857986	0	1696.938	-1700.97037037037	-894.644444444443
44300.8888859838	0	1700.982	-1705.00740740741	-895.770370370369
44300.888886169	0	1705.019	-1708.23703703704	-897.133333333332
44300.8888863426	0	1708.249	-1710.55555555556	-898.466666666666
44300.8888865278	0	1710.568	-1712.31111111111	-899.896296296295
44300.8888867014	0	1712.324	-1713.53333333333	-901.207407407406
44300.8888868866	0	1713.546	-1714.79259259259	-902.459259259258
44300.8888870718	0	1714.805	-1716.39259259259	-903.51111111111
44300.8888872454	0	1716.405	-1718.37777777778	-904.503703703703
44300.8888874306	0	1718.39	-1720.57037037037	-905.170370370369
44300.8888876042	0	1720.583	-1722.80740740741	-905.570370370369
44300.8888877894	0	1722.82	-1725.34814814815	-905.770370370369
44300.8888879745	0	1725.361	-1727.9037037037	-905.91111111111
44300.8888881481	0	1727.917	-1730.21481481482	-905.896296296295
44300.8888883333	0	1730.228	-1732.74074074074	-905.874074074073
44300.8888885185	0	1732.754	-1735.15555555556	-905.844444444443
44300.8888886921	0	1735.169	-1738.03703703704	-905.770370370369
44300.8888888773	0	1738.05	-1740.80740740741	-905.777777777777
44300.8888890509	0	1740.82	-1744	-905.755555555554
44300.8888892361	0	1744.013	-1747.4962962963	-905.733333333332
44300.8888894097	0	1747.509	-1751.17037037037	-905.696296296295
44300.8888895949	0	1751.183	-1755.37037037037	-905.785185185184
44300.8888897801	0	1755.383	-1759.55555555556	-906.014814814814
44300.8888899537	0	1759.568	-1764.00740740741	-906.555555555554
44300.8888901389	0	1764.02	-1768.24444444445	-907.459259259258
44300.8888903125	0	1768.257	-1772.08888888889	-908.674074074073
44300.8888904977	0	1772.101	-1775.91851851852	-909.999999999999
44300.8888906829	0	1775.931	-1779.35555555556	-911.155555555554
44300.8888908565	0	1779.368	-1782.62962962963	-912.214814814814
44300.8888910417	0	1782.642	-1785.94814814815	-913.31111111111
44300.8888912269	0	1785.961	-1788.71851851852	-914.237037037036
44300.8888914005	0	1788.731	-1791.27407407408	-915.192592592591
44300.8888915857	0	1791.287	-1793.34814814815	-916.118518518517
44300.8888917593	0	1793.361	-1795.4962962963	-917.192592592591
44300.8888919444	0	1795.509	-1797.65185185185	-918.362962962962
44300.8888921181	0	1797.665	-1799.79259259259	-919.48148148148
44300.8888923032	0	1799.806	-1802.48148148148	-920.866666666665
44300.8888924884	0	1802.495	-1805.31851851852	-922.274074074073
44300.888892662	0	1805.332	-1808.48148148148	-923.874074074073
44300.8888928472	0	1808.495	-1811.97037037037	-925.562962962962
44300.8888930208	0	1811.984	-1815.6962962963	-927.207407407406
44300.888893206	0	1815.71	-1819.94074074074	-928.91111111111
44300.8888933912	0	1819.954	-1824.37777777778	-930.466666666665
44300.8888935648	0	1824.391	-1829.76296296296	-932.414814814813
44300.88889375	0	1829.776	-1835.40740740741	-934.68148148148
44300.8888939236	0	1835.42	-1840.82962962963	-937.155555555554
44300.8888941088	0	1840.842	-1846.77037037037	-939.985185185184
44300.888894294	0	1846.783	-1852.15555555556	-942.785185185184
44300.8888944676	0	1852.168	-1857.51851851852	-945.629629629628
44300.8888946528	0	1857.531	-1862.22962962963	-948.177777777776
44300.8888948264	0	1862.242	-1866.04444444445	-950.274074074073
44300.8888950116	0	1866.057	-1869.64444444445	-952.266666666665
44300.8888951968	0	1869.657	-1872.4962962963	-954.05185185185
44300.8888953704	0	1872.509	-1875.04444444445	-955.829629629628
44300.8888955556	0	1875.057	-1877.62222222222	-957.659259259258
44300.8888957407	0	1877.635	-1880.39259259259	-959.303703703702
44300.8888959144	0	1880.405	-1883.92592592593	-961.140740740739
44300.8888960995	0	1883.938	-1887.7037037037	-962.903703703702
44300.8888962732	0	1887.716	-1892.17777777778	-964.696296296295
44300.8888964583	0	1892.19	-1897.42962962963	-966.340740740739
44300.8888966319	0	1897.442	-1902.99259259259	-968.007407407406
44300.8888968171	0	1903.005	-1909.52592592593	-969.925925925924
44300.8888970023	0	1909.538	-1915.77777777778	-971.933333333332
44300.8888971759	0	1915.79	-1922.57777777778	-974.333333333332
44300.8888973611	0	1922.59	-1929.46666666667	-977.05185185185
44300.8888975347	0	1929.479	-1935.44444444445	-979.570370370369
44300.8888977199	0	1935.457	-1941.44444444445	-982.229629629628
44300.8888979051	0	1941.457	-1946.15555555556	-984.496296296295
44300.8888980787	0	1946.168	-1950.17777777778	-986.688888888887
44300.8888984375	0	1953.546	-1956.14814814815	-990.577777777776
44300.8888986227	0	1956.161	-1958.74074074074	-992.585185185183
44300.8888988079	0	1958.754	-1960.98518518519	-994.444444444443
44300.8888989815	0	1960.998	-1963.5037037037	-996.422222222221
44300.8888991667	0	1963.517	-1965.92592592593	-998.511111111109
44300.8888993403	0	1965.939	-1968.02222222222	-1000.39259259259
44300.8888995255	0	1968.035	-1970.31851851852	-1002.56296296296
44300.8888997106	0	1970.331	-1972.48148148148	-1004.44444444444
44300.8888998843	0	1972.494	-1974.86666666667	-1006.42962962963
44300.8889000694	0	1974.879	-1977.22962962963	-1008.47407407407
44300.8889002431	0	1977.242	-1979.25925925926	-1010.44444444444
44300.8889004282	0	1979.272	-1981.3037037037	-1012.5037037037
44300.8889006134	0	1981.316	-1983.16296296296	-1014.43703703704
44300.888900787	0	1983.175	-1985.17037037037	-1016.53333333333
44300.8889009722	0	1985.182	-1987.40740740741	-1018.61481481481
44300.8889011574	0	1987.419	-1989.8962962963	-1020.51111111111
44300.888901331	0	1989.908	-1993.15555555556	-1022.54074074074
44300.8889015162	0	1993.167	-1996.71851851852	-1024.57037037037
44300.8889016898	0	1996.73	-2000.42222222222	-1026.93333333333
44300.888901875	0	2000.434	-2003.91111111111	-1029.60740740741
44300.8889020486	0	2003.923	-2007.1037037037	-1032.20740740741
44300.8889022338	0	2007.116	-2010.35555555556	-1035.08148148148
44300.888902419	0	2010.368	-2013.68148148148	-1038.05185185185
44300.8889025926	0	2013.694	-2016.72592592593	-1040.74074074074
44300.8889027778	0	2016.738	-2019.77037037037	-1043.25185185185
44300.8889029514	0	2019.782	-2022.42962962963	-1045.12592592592
44300.8889031366	0	2022.441	-2025.20740740741	-1047.02222222222
44300.8889033218	0	2025.219	-2028.25185185185	-1048.91851851852
44300.8889034954	0	2028.263	-2031.51851851852	-1050.66666666666
44300.8889036806	0	2031.53	-2035.48148148148	-1052.49629629629
44300.8889038542	0	2035.493	-2039.43703703704	-1054.05185185185
44300.8889040394	0	2039.449	-2044.00740740741	-1055.43703703704
44300.8889042245	0	2044.019	-2048.6962962963	-1056.8
44300.8889043981	0	2048.708	-2054.12592592593	-1058.31111111111
44300.8889045833	0	2054.138	-2060.24444444445	-1059.85185185185
44300.8889047569	0	2060.257	-2066.42962962963	-1061.39259259259
44300.8889049421	0	2066.442	-2073.04444444445	-1063.28888888889
44300.8889051273	0	2073.057	-2079.30370370371	-1065.37037037037
44300.8889053009	0	2079.316	-2085.82222222222	-1067.88148148148
44300.8889054861	0	2085.835	-2092.12592592593	-1070.56296296296
44300.8889056597	0	2092.139	-2097.55555555556	-1073.01481481481
44300.8889058449	0	2097.569	-2102.31111111111	-1075.27407407407
44300.8889060301	0	2102.325	-2105.96296296296	-1077.17777777778
44300.8889062037	0	2105.977	-2109.32592592593	-1079.14074074074
44300.8889063889	0	2109.34	-2112.2	-1080.97037037037
44300.8889065625	0	2112.214	-2114.85185185185	-1082.62222222222
44300.8889067477	0	2114.866	-2117.77777777778	-1084.34074074074
44300.8889069329	0	2117.792	-2120.80740740741	-1086.09629629629
44300.8889071065	0	2120.822	-2124.42962962963	-1087.92592592592
44300.8889072917	0	2124.444	-2128.45185185185	-1089.87407407407
44300.8889074769	0	2128.466	-2132.25925925926	-1091.45925925926
44300.8889076505	0	2132.273	-2136.40740740741	-1093.16296296296
44300.8889078357	0	2136.421	-2140.48148148148	-1094.57777777778
44300.8889080093	0	2140.495	-2144.88148148148	-1096.12592592592
44300.8889081944	0	2144.895	-2149.30370370371	-1097.97037037037
44300.8889083681	0	2149.317	-2153.15555555556	-1099.93333333333
44300.8889085532	0	2153.169	-2157.02962962963	-1102.12592592592
44300.8889087384	0	2157.043	-2160.51851851852	-1104.17037037037
44300.888908912	0	2160.532	-2164.11111111111	-1106.5037037037
44300.8889090972	0	2164.125	-2167.3925925926	-1108.71851851852
44300.8889092708	0	2167.406	-2170.06666666667	-1110.5037037037
44300.888909456	0	2170.08	-2172.48888888889	-1112.07407407407
44300.8889096412	0	2172.502	-2174.23703703704	-1113.43703703704
44300.8889098148	0	2174.25	-2175.65185185186	-1114.78518518518
44300.88891	0	2175.665	-2176.76296296297	-1116.14074074074
44300.8889101736	0	2176.776	-2177.78518518519	-1117.43703703704
44300.8889103588	0	2177.798	-2178.88888888889	-1118.85185185185
44300.888910544	0	2178.902	-2180.01481481482	-1120.22222222222
44300.8889107176	0	2180.028	-2181.22962962963	-1121.65925925926
44300.8889109028	0	2181.243	-2182.40740740741	-1123.15555555555
44300.8889110764	0	2182.421	-2183.4962962963	-1124.63703703704
44300.8889112616	0	2183.51	-2184.61481481482	-1126.22222222222
44300.8889114468	0	2184.629	-2185.60740740741	-1127.62222222222
44300.8889116204	0	2185.622	-2186.45185185186	-1128.92592592592
44300.8889118056	0	2186.466	-2187.04444444445	-1129.95555555555
44300.8889119792	0	2187.059	-2187.31851851852	-1130.54074074074
44300.8889121644	0	2187.333	-2187.31851851852	-1130.81481481481
44300.8889123495	0	2187.333	-2187	-1130.84444444444
44300.8889125232	0	2187.014	-2186.50370370371	-1130.73333333333
44300.8889127083	0	2186.518	-2185.91851851852	-1130.42962962963
44300.8889128935	0	2185.933	-2185.50370370371	-1129.98518518518
44300.8889130671	0	2185.518	-2185.30370370371	-1129.2962962963
44300.8889132523	0	2185.318	-2185.32592592593	-1128.45925925926
44300.8889134259	0	2185.34	-2185.48888888889	-1127.43703703704
44300.8889136111	0	2185.503	-2185.74074074075	-1126.2962962963
44300.8889137847	0	2185.755	-2185.98518518519	-1124.97777777778
44300.8889139699	0	2185.999	-2186.20740740741	-1123.44444444444
44300.8889141551	0	2186.221	-2186.51111111112	-1121.85185185185
44300.8889143287	0	2186.525	-2186.80740740741	-1120.12592592593
44300.8889145139	0	2186.821	-2186.98518518519	-1118.43703703704
44300.8889146875	0	2186.999	-2187.08888888889	-1116.85925925926
44300.8889148727	0	2187.103	-2187.14814814815	-1115.19259259259
44300.8889150579	0	2187.162	-2187.14814814815	-1113.77777777778
44300.8889152315	0	2187.162	-2187.15555555556	-1112.35555555555
44300.8889154167	0	2187.169	-2187.23703703704	-1110.98518518518
44300.8889155903	0	2187.25	-2187.40740740741	-1109.76296296296
44300.8889157755	0	2187.42	-2187.57777777778	-1108.55555555555
44300.8889159606	0	2187.59	-2187.72592592593	-1107.45925925926
44300.8889161343	0	2187.738	-2187.85185185186	-1106.33333333333
44300.8889163194	0	2187.864	-2188.13333333334	-1105.14814814815
44300.8889164931	0	2188.145	-2188.55555555556	-1104.03703703704
44300.8889166782	0	2188.567	-2189.21481481482	-1102.83703703704
44300.8889168634	0	2189.226	-2189.74074074075	-1101.88888888889
44300.888917037	0	2189.752	-2190.2	-1101.08888888889
44300.8889172222	0	2190.211	-2190.77777777778	-1100.23703703704
44300.8889173958	0	2190.789	-2191.46666666667	-1099.45185185185
44300.888917581	0	2191.478	-2192.21481481482	-1098.74074074074
44300.8889177662	0	2192.226	-2193.01481481482	-1098.02222222222
44300.8889179398	0	2193.026	-2193.91851851852	-1097.33333333333
44300.888918125	0	2193.93	-2194.77037037037	-1096.71111111111
44300.8889182986	0	2194.782	-2195.52592592593	-1096.14814814815
44300.8889184838	0	2195.538	-2196.30370370371	-1095.56296296296
44300.888918669	0	2196.316	-2196.9925925926	-1094.94814814815
44300.8889188426	0	2197.005	-2197.63703703704	-1094.34814814815
44300.8889190278	0	2197.649	-2198.13333333334	-1093.77777777778
44300.8889192014	0	2198.145	-2198.51851851852	-1093.36296296296
44300.8889193866	0	2198.53	-2198.84444444445	-1093.12592592593
44300.8889195718	0	2198.856	-2199.02222222223	-1093.13333333333
44300.8889197454	0	2199.034	-2199.10370370371	-1093.3037037037
44300.8889199306	0	2199.115	-2199.07407407408	-1093.53333333333
44300.8889201042	0	2199.085	-2198.93333333334	-1093.76296296296
44300.8889202894	0	2198.944	-2198.63703703704	-1094.25185185185
44300.8889204745	0	2198.648	-2198.30370370371	-1094.79259259259
44300.8889206481	0	2198.315	-2197.82962962963	-1095.57777777778
44300.8889208333	0	2197.841	-2197.37777777778	-1096.45925925926
44300.8889210069	0	2197.389	-2197.14074074075	-1097.37777777778
44300.8889211921	0	2197.152	-2197.07407407408	-1098.08888888889
44300.8889213773	0	2197.085	-2197.1925925926	-1098.62962962963
44300.8889215509	0	2197.204	-2197.45185185186	-1099.12592592593
44300.8889217361	0	2197.463	-2197.67407407408	-1099.67407407407
44300.8889219097	0	2197.685	-2197.73333333334	-1100.19259259259
44300.8889220949	0	2197.744	-2197.68148148149	-1100.74074074074
44300.8889222801	0	2197.692	-2197.64444444445	-1101.25925925926
44300.8889224537	0	2197.655	-2197.63703703704	-1101.88888888889
44300.8889226389	0	2197.648	-2197.70370370371	-1102.4962962963
44300.8889228125	0	2197.715	-2197.8	-1103.08888888889
44300.8889229977	0	2197.811	-2197.81481481482	-1103.71851851852
44300.8889231829	0	2197.826	-2197.76296296297	-1104.24444444444
44300.8889233565	0	2197.774	-2197.5925925926	-1104.79259259259
44300.8889235417	0	2197.604	-2197.38518518519	-1105.38518518518
44300.8889237153	0	2197.397	-2197.23703703704	-1105.83703703704
44300.8889239005	0	2197.249	-2197.14074074074	-1106.33333333333
44300.8889240857	0	2197.153	-2197.18518518519	-1106.60740740741
44300.8889242593	0	2197.197	-2197.24444444445	-1106.63703703704
44300.8889244444	0	2197.256	-2197.17777777778	-1106.62962962963
44300.8889246181	0	2197.189	-2196.97777777778	-1106.64444444444
44300.8889248032	0	2196.989	-2196.81481481482	-1106.71111111111
44300.8889249884	0	2196.826	-2196.78518518519	-1106.79259259259
44300.888925162	0	2196.796	-2196.77777777778	-1106.8962962963
44300.8889253472	0	2196.789	-2196.78518518519	-1107.01481481481
44300.8889255208	0	2196.796	-2196.7925925926	-1107.1037037037
44300.888925706	0	2196.803	-2196.7925925926	-1107.2
44300.8889258912	0	2196.803	-2196.78518518519	-1107.31111111111
44300.8889260648	0	2196.796	-2196.72592592593	-1107.42962962963
44300.88892625	0	2196.737	-2196.65185185186	-1107.57777777778
44300.8889264236	0	2196.663	-2196.57777777778	-1107.68148148148
44300.8889266088	0	2196.589	-2196.55555555556	-1107.79259259259
44300.888926794	0	2196.567	-2196.5925925926	-1107.87407407407
44300.8889269676	0	2196.604	-2196.65185185186	-1107.94074074074
44300.8889271528	0	2196.663	-2196.68888888889	-1107.98518518518
44300.888927338	0	2196.7	-2196.70370370371	-1108.02962962963
44300.8889275116	0	2196.715	-2196.68888888889	-1108.05925925926
44300.8889276852	0	2196.7	-2196.62962962963	-1108.08888888889
44300.8889278704	0	2196.641	-2196.54814814815	-1108.08888888889
44300.8889280556	0	2196.56	-2196.51851851852	-1108.0962962963
44300.8889282292	0	2196.53	-2196.54814814815	-1108.0962962963
44300.8889284144	0	2196.56	-2196.57777777778	-1108.05925925926
44300.8889285995	0	2196.59	-2196.54814814815	-1107.99259259259
44300.8889287732	0	2196.56	-2196.41481481482	-1107.91851851852
44300.8889289583	0	2196.427	-2196.27407407408	-1107.82962962963
44300.8889291319	0	2196.286	-2196.25185185186	-1107.77777777778
44300.8889293171	0	2196.264	-2196.32592592593	-1107.72592592593
44300.8889295023	0	2196.338	-2196.35555555556	-1107.72592592593
44300.8889296759	0	2196.368	-2196.44444444445	-1107.8
44300.8889298611	0	2196.457	-2196.53333333334	-1107.83703703704
44300.8889300347	0	2196.546	-2196.68148148149	-1107.79259259259
44300.8889302199	0	2196.694	-2197.02222222223	-1107.6
44300.8889304051	0	2197.035	-2197.6962962963	-1107.35555555556
44300.8889305787	0	2197.709	-2198.53333333334	-1107.11851851852
44300.8889307639	0	2198.546	-2199.36296296297	-1106.83703703704
44300.8889309375	0	2199.376	-2200.2	-1106.54074074074
44300.8889311227	0	2200.213	-2201	-1106.15555555556
44300.8889312963	0	2201.013	-2201.6962962963	-1105.75555555556
44300.8889314815	0	2201.709	-2202.34074074075	-1105.32592592593
44300.8889316667	0	2202.353	-2202.76296296297	-1104.95555555556
44300.8889318403	0	2202.775	-2202.98518518519	-1104.6
44300.8889320255	0	2202.997	-2203.08888888889	-1104.34074074074
44300.8889322106	0	2203.101	-2203.18518518519	-1104.19259259259
44300.8889323843	0	2203.197	-2203.43703703704	-1104.0962962963
44300.8889325694	0	2203.449	-2203.97037037037	-1104.08148148148
44300.8889327546	0	2203.982	-2204.74814814815	-1104.02962962963
44300.8889329282	0	2204.76	-2205.8962962963	-1103.92592592593
44300.8889331134	0	2205.908	-2207.36296296297	-1103.76296296296
44300.888933287	0	2207.375	-2208.73333333334	-1103.63703703704
44300.8889334722	0	2208.745	-2210.02962962963	-1103.51111111111
44300.8889336458	0	2210.041	-2211.26666666667	-1103.46666666667
44300.888933831	0	2211.278	-2212.61481481482	-1103.48888888889
44300.8889340162	0	2212.626	-2213.91851851852	-1103.62222222222
44300.8889341898	0	2213.93	-2215.31111111112	-1103.81481481481
44300.888934375	0	2215.323	-2216.67407407408	-1104.04444444444
44300.8889345486	0	2216.686	-2217.88148148149	-1104.23703703704
44300.8889347338	0	2217.893	-2219.0962962963	-1104.40740740741
44300.888934919	0	2219.108	-2220.14814814815	-1104.54814814815
44300.8889350926	0	2220.16	-2221.08888888889	-1104.8
44300.8889352778	0	2221.101	-2221.9925925926	-1105.22962962963
44300.8889354514	0	2222.005	-2223.04444444445	-1105.83703703704
44300.8889356366	0	2223.057	-2224.13333333334	-1106.58518518518
44300.8889358218	0	2224.146	-2224.98518518519	-1107.17777777778
44300.8889359954	0	2224.998	-2225.7925925926	-1107.94814814815
44300.8889361806	0	2225.805	-2226.62962962964	-1108.9037037037
44300.8889363542	0	2226.642	-2227.38518518519	-1109.95555555555
44300.8889365394	0	2227.398	-2228.05925925927	-1111.07407407407
44300.8889367245	0	2228.072	-2228.56296296297	-1112.17037037037
44300.8889368981	0	2228.576	-2229.22962962964	-1113.58518518518
44300.8889370833	0	2229.243	-2230.32592592593	-1115.18518518518
44300.8889372569	0	2230.339	-2231.70370370371	-1116.77777777778
44300.8889374421	0	2231.717	-2233.77777777778	-1118.68888888889
44300.8889376273	0	2233.791	-2235.94814814815	-1120.48148148148
44300.8889378009	0	2235.961	-2238.56296296297	-1122.34814814815
44300.8889379861	0	2238.576	-2241.46666666667	-1124.40740740741
44300.8889381597	0	2241.48	-2244.23703703704	-1126.57037037037
44300.8889383449	0	2244.25	-2247.56296296297	-1129.24444444444
44300.8889385185	0	2247.576	-2250.65925925926	-1131.85925925926
44300.8889387037	0	2250.672	-2253.83703703704	-1134.72592592592
44300.8889388889	0	2253.85	-2257.13333333334	-1137.63703703704
44300.8889390625	0	2257.146	-2260.21481481482	-1140.42962962963
44300.8889392477	0	2260.227	-2263.60000000001	-1143.4962962963
44300.8889394213	0	2263.612	-2266.68148148149	-1146.1037037037
44300.8889396065	0	2266.693	-2270.14074074075	-1148.82222222222
44300.8889397917	0	2270.152	-2273.77037037038	-1151.34814814815
44300.8889399653	0	2273.782	-2277.33333333334	-1153.4962962963
44300.8889401505	0	2277.345	-2281.21481481482	-1155.55555555555
44300.8889403241	0	2281.226	-2285.14814814815	-1157.26666666667
44300.8889405093	0	2285.159	-2289.26666666667	-1158.98518518518
44300.8889406944	0	2289.278	-2293.20000000001	-1160.92592592592
44300.8889408681	0	2293.211	-2296.61481481482	-1162.81481481481
44300.8889410532	0	2296.626	-2300.1925925926	-1165.05185185185
44300.8889412269	0	2300.204	-2303.63703703704	-1167.28148148148
44300.888941412	0	2303.648	-2307.06666666667	-1169.74814814815
44300.8889415972	0	2307.078	-2310.20740740741	-1172.22222222222
44300.8889417708	0	2310.219	-2312.98518518519	-1174.55555555555
44300.888941956	0	2312.997	-2316.24444444445	-1177.06666666667
44300.8889421296	0	2316.256	-2319.34074074075	-1179.25925925926
44300.8889423148	0	2319.352	-2322.6962962963	-1181.48888888889
44300.8889425	0	2322.708	-2326.21481481482	-1183.56296296296
44300.8889426736	0	2326.227	-2329.86666666667	-1185.35555555555
44300.8889428588	0	2329.879	-2334.22222222223	-1187.16296296296
44300.888943044	0	2334.235	-2338.97037037038	-1188.68148148148
44300.8889432176	0	2338.983	-2343.63703703704	-1189.88888888889
44300.8889434028	0	2343.65	-2348.72592592593	-1191.05185185185
44300.8889435764	0	2348.739	-2354.07407407408	-1192.02222222222
44300.8889437616	0	2354.087	-2360.18518518519	-1193.23703703704
44300.8889439468	0	2360.198	-2365.85925925926	-1194.47407407407
44300.8889441204	0	2365.872	-2371.00000000001	-1195.99259259259
44300.8889443056	0	2371.013	-2375.54074074075	-1197.51111111111
44300.8889444792	0	2375.554	-2380.11111111112	-1199.39259259259
44300.8889446644	0	2380.124	-2384.87407407408	-1201.65185185185
44300.8889448495	0	2384.887	-2389.34814814815	-1203.88148148148
44300.8889450232	0	2389.361	-2393.38518518519	-1206.05925925926
44300.8889452083	0	2393.398	-2397.70370370371	-1208.37777777778
44300.8889453819	0	2397.717	-2401.50370370371	-1210.34074074074
44300.8889455671	0	2401.517	-2405.25925925926	-1212.34074074074
44300.8889457407	0	2405.273	-2408.16296296297	-1214.02962962963
44300.8889459259	0	2408.177	-2410.11111111112	-1215.36296296296
44300.8889461111	0	2410.125	-2411.98518518519	-1216.8
44300.8889462847	0	2411.999	-2413.77037037038	-1218.31111111111
44300.8889464699	0	2413.784	-2415.82962962963	-1220.05185185185
44300.8889466551	0	2415.843	-2417.96296296297	-1221.77777777778
44300.8889468287	0	2417.976	-2420.37777777778	-1223.56296296296
44300.8889470139	0	2420.391	-2422.9925925926	-1225.44444444444
44300.8889471875	0	2423.006	-2425.65185185186	-1227.11851851852
44300.8889473727	0	2425.665	-2428.6962962963	-1228.96296296296
44300.8889475579	0	2428.709	-2431.70370370371	-1230.78518518518
44300.8889477315	0	2431.716	-2435.25925925926	-1232.77037037037
44300.8889479167	0	2435.272	-2439.21481481482	-1234.82962962963
44300.8889480903	0	2439.228	-2443.11851851852	-1236.94814814815
44300.8889482755	0	2443.132	-2447.16296296297	-1239.5037037037
44300.8889484606	0	2447.176	-2450.68148148149	-1242.07407407407
44300.8889486343	0	2450.695	-2454.23703703704	-1244.9037037037
44300.8889488194	0	2454.251	-2457.57777777778	-1247.65185185185
44300.8889489931	0	2457.592	-2460.52592592593	-1250.18518518518
44300.8889491782	0	2460.54	-2463.22222222223	-1252.54074074074
44300.8889493634	0	2463.236	-2465.07407407408	-1254.58518518518
44300.888949537	0	2465.088	-2466.24444444445	-1256.35555555555
44300.8889497222	0	2466.258	-2467.0962962963	-1258.17037037037
44300.8889498958	0	2467.11	-2467.7925925926	-1259.85185185185
44300.888950081	0	2467.806	-2468.8962962963	-1261.71851851852
44300.8889502546	0	2468.90999999999	-2470.11111111112	-1263.47407407407
44300.8889504398	0	2470.125	-2471.71111111112	-1265.34074074074
44300.888950625	0	2471.72499999999	-2473.63703703704	-1267
44300.8889507986	0	2473.65099999999	-2475.8	-1268.64444444444
44300.8889509838	0	2475.81399999999	-2478.36296296297	-1270.38518518518
44300.888951169	0	2478.377	-2480.78518518519	-1272.04444444444
44300.8889513426	0	2480.799	-2483.46666666667	-1273.82222222222
44300.8889515278	0	2483.48	-2486.21481481482	-1275.54814814815
44300.8889517014	0	2486.228	-2488.73333333334	-1277.21481481481
44300.8889518866	0	2488.74699999999	-2491.17777777778	-1279.06666666667
44300.8889520718	0	2491.19099999999	-2493.43703703704	-1280.69629629629
44300.8889522454	0	2493.44999999999	-2495.87407407408	-1282.6
44300.8889524306	0	2495.88699999999	-2498.41481481482	-1284.45185185185
44300.8889526042	0	2498.42799999999	-2500.98518518519	-1286.17037037037
44300.8889527894	0	2500.998	-2504.18518518519	-1288.15555555555
44300.8889529745	0	2504.19799999999	-2507.68148148149	-1289.98518518518
44300.8889531481	0	2507.694	-2511.75555555556	-1291.92592592592
44300.8889533333	0	2511.768	-2515.88888888889	-1294.11851851852
44300.8889535069	0	2515.90099999999	-2519.44444444445	-1296.4
44300.8889536921	0	2519.45699999999	-2523.15555555556	-1298.99259259259
44300.8889538773	0	2523.16799999999	-2526.52592592593	-1301.68888888889
44300.8889540509	0	2526.53799999999	-2529.66666666667	-1304.77037037037
44300.8889542361	0	2529.67899999999	-2532.32592592593	-1307.8
44300.8889544097	0	2532.33799999999	-2534.53333333334	-1310.34814814815
44300.8889545949	0	2534.54499999999	-2536.65925925926	-1312.71851851852
44300.8889547685	0	2536.67099999999	-2538.28888888889	-1314.51851851852
44300.8889549537	0	2538.30099999999	-2539.85925925926	-1316.35555555555
44300.8889551389	0	2539.871	-2541.11111111112	-1318
44300.8889553125	0	2541.123	-2542.25185185186	-1319.51851851852
44300.8889554977	0	2542.264	-2543.82962962963	-1321.09629629629
44300.8889556829	0	2543.842	-2545.65185185186	-1322.53333333333
44300.8889558565	0	2545.664	-2547.70370370371	-1323.9037037037
44300.8889560417	0	2547.716	-2549.96296296297	-1325.28148148148
44300.8889562153	0	2549.975	-2552.03703703704	-1326.51851851852
44300.8889564005	0	2552.049	-2554.31851851852	-1327.85925925926
44300.8889565741	0	2554.33	-2556.41481481482	-1329.11851851852
44300.8889567593	0	2556.426	-2558.54814814815	-1330.39259259259
44300.8889569444	0	2558.559	-2560.5925925926	-1331.59259259259
44300.8889571181	0	2560.603	-2562.68148148149	-1332.64444444444
44300.8889573032	0	2562.692	-2565.05185185186	-1333.7037037037
44300.8889574884	0	2565.06199999999	-2567.44444444445	-1334.6
44300.888957662	0	2567.45499999999	-2570.36296296297	-1335.39259259259
44300.8889578472	0	2570.37399999999	-2573.76296296297	-1335.94814814815
44300.8889580208	0	2573.77399999999	-2577.66666666667	-1336.48888888889
44300.888958206	0	2577.67799999999	-2582.24444444445	-1337.05925925926
44300.8889583912	0	2582.25599999999	-2586.45925925926	-1337.79259259259
44300.8889585648	0	2586.471	-2590.54814814815	-1338.78518518518
44300.88895875	0	2590.55999999999	-2593.97037037037	-1339.72592592593
44300.8889589236	0	2593.982	-2596.24444444445	-1340.31111111111
44300.8889591088	0	2596.25599999999	-2597.77777777778	-1340.73333333333
44300.888959294	0	2597.78899999999	-2598.75555555556	-1340.83703703704
44300.8889594676	0	2598.76699999999	-2599.4	-1340.78518518518
44300.8889596528	0	2599.41099999999	-2599.92592592593	-1340.54074074074
44300.8889598264	0	2599.93699999999	-2600.65185185186	-1340.25185185185
44300.8889600116	0	2600.66299999999	-2601.77777777778	-1339.97777777778
44300.8889601968	0	2601.78899999999	-2603.18518518519	-1339.76296296296
44300.8889603704	0	2603.19599999999	-2604.74814814815	-1339.65925925926
44300.8889605556	0	2604.759	-2606.25185185186	-1339.41481481481
44300.8889607292	0	2606.26299999999	-2607.45185185186	-1339.07407407407
44300.8889609144	0	2607.46299999999	-2608.45925925926	-1338.57777777778
44300.888961088	0	2608.46999999999	-2609.02962962963	-1337.97777777778
44300.8889612732	0	2609.04	-2609.30370370371	-1337.3037037037
44300.8889614583	0	2609.31399999999	-2609.34074074074	-1336.28148148148
44300.8889616319	0	2609.35099999999	-2609.26666666667	-1335.04444444444
44300.8889618171	0	2609.27699999999	-2609.22222222223	-1333.27407407407
44300.8889620023	0	2609.23299999999	-2609.1925925926	-1331.28888888889
44300.8889621759	0	2609.20299999999	-2609.16296296297	-1328.73333333333
44300.8889623611	0	2609.17299999999	-2609.11111111112	-1325.71851851852
44300.8889625347	0	2609.12099999999	-2609.05185185186	-1322.59259259259
44300.8889627199	0	2609.06199999999	-2609.05185185186	-1318.97037037037
44300.8889628935	0	2609.06199999999	-2609.12592592593	-1315.25185185185
44300.8889630787	0	2609.13599999999	-2609.33333333334	-1311.23703703704
44300.8889632639	0	2609.34299999999	-2609.51111111112	-1307.15555555555
44300.8889634375	0	2609.52099999999	-2609.61481481482	-1303.34074074074
44300.8889636227	0	2609.62499999999	-2609.57777777778	-1299.31111111111
44300.8889638079	0	2609.58799999999	-2609.43703703704	-1295.5037037037
44300.8889639815	0	2609.44699999999	-2609.2962962963	-1291.58518518518
44300.8889641667	0	2609.30599999999	-2609.17037037037	-1287.82962962963
44300.8889643403	0	2609.17999999999	-2609.17037037037	-1284.45185185185
44300.8889645255	0	2609.17999999999	-2609.24444444445	-1281.82222222222
44300.8889646991	0	2609.25399999999	-2609.62222222223	-1278.94074074074
44300.8889648843	0	2609.63199999999	-2610.28148148148	-1276.05925925926
44300.8889650694	0	2610.29099999999	-2611.18518518519	-1273.28888888889
44300.8889652431	0	2611.19499999999	-2612.08888888889	-1270.85185185185
44300.8889654282	0	2612.09899999999	-2613.26666666667	-1268.27407407407
44300.8889656019	0	2613.27699999999	-2614.56296296297	-1265.94814814815
44300.888965787	0	2614.57299999999	-2615.75555555556	-1263.76296296296
44300.8889659722	0	2615.76599999999	-2616.94814814815	-1261.71851851852
44300.8889661458	0	2616.95899999999	-2618.01481481482	-1259.94074074074
44300.888966331	0	2618.02599999999	-2619.21481481482	-1258.15555555555
44300.8889665162	0	2619.22599999999	-2620.30370370371	-1256.4962962963
44300.8889666898	0	2620.31499999999	-2621.11111111111	-1254.82962962963
44300.888966875	0	2621.12199999999	-2621.56296296297	-1253.2962962963
44300.8889670602	0	2621.57399999999	-2621.65185185185	-1251.95555555555
44300.8889672338	0	2621.66299999999	-2621.48888888889	-1250.68888888889
44300.8889674074	0	2621.49999999999	-2621.17037037037	-1249.57037037037
44300.8889675926	0	2621.18099999999	-2620.82222222223	-1248.53333333333
44300.8889677778	0	2620.83299999999	-2620.55555555556	-1247.74074074074
44300.8889679514	0	2620.56599999999	-2620.43703703704	-1247.14814814815
44300.8889681366	0	2620.44699999999	-2620.41481481482	-1246.8
44300.8889683218	0	2620.42499999999	-2620.41481481482	-1246.85925925926
44300.8889684954	0	2620.42499999999	-2620.43703703704	-1247.3037037037
44300.8889686806	0	2620.44699999999	-2620.45925925926	-1248.14814814815
44300.8889688542	0	2620.46899999999	-2620.41481481482	-1249.2
44300.8889690394	0	2620.42499999999	-2620.25925925926	-1250.57037037037
44300.888969213	0	2620.26899999999	-2619.98518518519	-1252.02962962963
44300.8889693981	0	2619.99499999999	-2619.66666666667	-1253.64444444444
44300.8889695833	0	2619.67599999999	-2619.27407407408	-1255.4962962963
44300.8889697569	0	2619.28299999999	-2619.17037037037	-1257.26666666667
44300.8889699421	0	2619.17899999999	-2619.26666666667	-1259.24444444444
44300.8889701273	0	2619.27499999999	-2619.71111111111	-1260.87407407407
44300.8889703009	0	2619.71899999999	-2620.27407407408	-1262.39259259259
44300.8889704861	0	2620.28199999999	-2620.58518518519	-1263.79259259259
44300.8889706597	0	2620.59299999999	-2620.65925925926	-1265.05925925926
44300.8889708449	0	2620.66699999999	-2620.57777777778	-1266.2
44300.8889710301	0	2620.58599999999	-2620.31111111111	-1267.01481481481
44300.8889712037	0	2620.31899999999	-2619.87407407408	-1267.68888888889
44300.8889713889	0	2619.88199999999	-2619.54814814815	-1268.20740740741
44300.8889715625	0	2619.55599999999	-2619.40740740741	-1268.41481481481
44300.8889717477	0	2619.41499999999	-2619.45925925926	-1268.36296296296
44300.8889719213	0	2619.46699999999	-2619.68148148148	-1268.02962962963
44300.8889721065	0	2619.68899999999	-2619.81481481482	-1267.41481481481
44300.8889722917	0	2619.82199999999	-2619.8962962963	-1266.68148148148
44300.8889724653	0	2619.90299999999	-2619.9925925926	-1265.8
44300.8889726505	0	2619.99899999999	-2620.13333333334	-1264.6962962963
44300.8889728357	0	2620.13999999999	-2620.22962962963	-1263.6
44300.8889730093	0	2620.23599999999	-2620.22962962963	-1262.39259259259
44300.8889731944	0	2620.23599999999	-2620.1925925926	-1261.14074074074
44300.8889733681	0	2620.199	-2620.11111111111	-1259.94074074074
44300.8889735532	0	2620.11799999999	-2619.6962962963	-1258.54074074074
44300.8889737269	0	2619.703	-2619	-1256.97037037037
44300.888973912	0	2619.007	-2618.48148148148	-1255.53333333333
44300.8889740972	0	2618.488	-2618.37777777778	-1253.91851851852
44300.8889742708	0	2618.384	-2618.33333333334	-1252.34814814815
44300.888974456	0	2618.34	-2618.35555555556	-1250.6
44300.8889746412	0	2618.362	-2618.4962962963	-1248.94074074074
44300.8889748148	0	2618.503	-2618.76296296297	-1247.17777777778
44300.888975	0	2618.77	-2618.96296296297	-1245.33333333333
44300.8889751736	0	2618.97	-2619.03703703704	-1243.53333333333
44300.8889753588	0	2619.044	-2619.04444444445	-1241.42962962963
44300.888975544	0	2619.051	-2619.13333333334	-1239.33333333333
44300.8889757176	0	2619.14	-2619.2962962963	-1237.02222222222
44300.8889759028	0	2619.303	-2619.54074074074	-1234.61481481481
44300.8889760764	0	2619.547	-2619.86666666667	-1232.26666666667
44300.8889762616	0	2619.873	-2620.37777777778	-1229.8
44300.8889764352	0	2620.384	-2620.83703703704	-1227.42962962963
44300.8889766204	0	2620.843	-2621.17037037037	-1224.84444444444
44300.8889768056	0	2621.176	-2621.3925925926	-1222.32592592593
44300.8889769792	0	2621.398	-2621.50370370371	-1220.15555555555
44300.8889771644	0	2621.509	-2621.56296296297	-1217.73333333333
44300.888977338	0	2621.568	-2621.6	-1215.47407407407
44300.8889775232	0	2621.605	-2621.60740740741	-1213.41481481481
44300.8889777083	0	2621.612	-2621.70370370371	-1211.07407407407
44300.8889778819	0	2621.708	-2621.95555555556	-1208.85925925926
44300.8889780671	0	2621.96	-2622.34074074074	-1206.53333333333
44300.8889782407	0	2622.345	-2622.80740740741	-1204.35555555555
44300.8889784375	0	2622.812	-2623.64444444445	-1201.91111111111
44300.8889786111	0	2623.649	-2624.78518518519	-1199.71111111111
44300.8889787847	0	2624.79	-2626.08148148148	-1197.68888888889
44300.8889789699	0	2626.086	-2627.62222222223	-1195.52592592593
44300.8889791551	0	2627.627	-2629.10370370371	-1193.6
44300.8889793287	0	2629.108	-2630.51851851852	-1191.68148148148
44300.8889795139	0	2630.523	-2631.71111111111	-1189.91851851852
44300.8889796875	0	2631.716	-2632.68888888889	-1188.41481481481
44300.8889798727	0	2632.694	-2633.4962962963	-1187.08888888889
44300.8889800579	0	2633.501	-2634.01481481482	-1186.16296296296
44300.8889802315	0	2634.02	-2634.20740740741	-1185.3037037037
44300.8889804167	0	2634.213	-2634.24444444445	-1184.48148148148
44300.8889805903	0	2634.25	-2634.28148148148	-1183.76296296296
44300.8889807755	0	2634.287	-2634.4	-1183.08888888889
44300.8889809491	0	2634.406	-2634.51851851852	-1182.57037037037
44300.8889811343	0	2634.525	-2634.61481481482	-1182.02962962963
44300.8889813194	0	2634.621	-2634.60740740741	-1181.60740740741
44300.8889814931	0	2634.614	-2634.54074074074	-1181.39259259259
44300.8889816782	0	2634.547	-2634.51851851852	-1181.33333333333
44300.8889818519	0	2634.525	-2634.43703703704	-1181.33333333333
44300.888982037	0	2634.444	-2634.36296296297	-1181.5037037037
44300.8889822222	0	2634.37	-2634.31111111111	-1181.96296296296
44300.8889823958	0	2634.318	-2634.31111111111	-1182.7037037037
44300.888982581	0	2634.318	-2634.31111111111	-1183.77037037037
44300.8889827546	0	2634.318	-2634.2962962963	-1185.05925925926
44300.8889829398	0	2634.303	-2634.33333333334	-1186.45185185185
44300.888983125	0	2634.34	-2634.36296296297	-1188.48148148148
44300.8889832986	0	2634.37	-2634.31111111111	-1190.71851851852
44300.8889834838	0	2634.318	-2634.19259259259	-1193.41481481481
44300.8889836574	0	2634.199	-2633.8	-1196.35555555555
44300.8889838426	0	2633.806	-2633.26666666667	-1199.81481481481
44300.8889840278	0	2633.273	-2632.77777777778	-1203.9037037037
44300.8889842014	0	2632.784	-2632.51851851852	-1207.98518518518
44300.8889843866	0	2632.525	-2632.39259259259	-1212.54074074074
44300.8889845718	0	2632.399	-2632.46666666667	-1217.28888888889
44300.8889847454	0	2632.473	-2632.50370370371	-1222.14814814815
44300.8889849306	0	2632.51	-2632.51851851852	-1227.57777777778
44300.8889851042	0	2632.525	-2632.63703703704	-1232.88888888889
44300.8889852894	0	2632.644	-2632.98518518519	-1239.13333333333
44300.8889854745	0	2632.992	-2633.47407407408	-1244.97777777778
44300.8889856481	0	2633.481	-2634.11851851852	-1251.60740740741
44300.8889858333	0	2634.125	-2635.07407407408	-1258.12592592592
44300.8889860069	0	2635.081	-2636.25925925926	-1264.36296296296
44300.8889861921	0	2636.266	-2637.61481481482	-1271.06666666667
44300.8889863773	0	2637.622	-2638.88888888889	-1277.44444444444
44300.8889865509	0	2638.896	-2639.96296296296	-1284.33333333333
44300.8889867361	0	2639.97	-2640.56296296296	-1291.21481481481
44300.8889869097	0	2640.57	-2640.94814814815	-1297.87407407407
44300.8889870949	0	2640.955	-2641.08148148148	-1305.04444444444
44300.8889872801	0	2641.088	-2641.02222222222	-1311.73333333333
44300.8889874653	0	2641.029	-2640.79259259259	-1318.88148148148
44300.8889876389	0	2640.799	-2640.40740740741	-1325.85925925926
44300.8889878125	0	2640.41399999999	-2639.77037037037	-1332.74074074074
44300.8889879977	0	2639.77699999999	-2638.92592592593	-1339.16296296296
44300.8889881713	0	2638.93299999999	-2638.02222222222	-1345.35555555555
44300.8889883565	0	2638.02899999999	-2636.76296296297	-1351.86666666666
44300.8889885417	0	2636.76999999999	-2635.26666666667	-1358.01481481481
44300.8889887153	0	2635.27399999999	-2633.4962962963	-1363.54814814815
44300.8889889005	0	2633.50399999999	-2631.66666666667	-1368.91851851852
44300.8889890741	0	2631.67399999999	-2630.18518518519	-1373.31111111111
44300.8889892593	0	2630.19299999999	-2628.71851851852	-1377.71111111111
44300.8889894444	0	2628.72599999999	-2627.58518518519	-1381.82222222222
44300.8889896181	0	2627.59299999999	-2626.92592592593	-1385.13333333333
44300.8889898032	0	2626.93399999999	-2626.55555555556	-1388.24444444444
44300.8889899884	0	2626.56399999999	-2626.46666666667	-1390.72592592592
44300.888990162	0	2626.47499999999	-2626.63703703704	-1392.95555555555
44300.8889903472	0	2626.64499999999	-2627.02222222222	-1394.57777777778
44300.8889905208	0	2627.02999999999	-2627.68888888889	-1395.80740740741
44300.888990706	0	2627.69699999999	-2628.50370370371	-1396.91111111111
44300.8889908796	0	2628.51199999999	-2629.51851851852	-1397.76296296296
44300.8889910648	0	2629.52699999999	-2630.51851851852	-1398.40740740741
44300.88899125	0	2630.52699999999	-2631.39259259259	-1398.89629629629
44300.8889914236	0	2631.40099999999	-2631.88148148148	-1399.22962962963
44300.8889916088	0	2631.88999999999	-2631.96296296296	-1399.5037037037
44300.888991794	0	2631.97099999999	-2631.63703703704	-1399.66666666667
44300.8889919676	0	2631.64499999999	-2631.06666666667	-1399.71111111111
44300.8889921528	0	2631.07499999999	-2630.35555555556	-1399.43703703704
44300.8889923264	0	2630.36399999999	-2629.6962962963	-1398.84444444444
44300.8889925116	0	2629.70499999999	-2629.06666666667	-1397.82962962963
44300.8889926852	0	2629.07499999999	-2628.63703703704	-1396.62222222222
44300.8889928704	0	2628.64499999999	-2628.34074074074	-1395.11111111111
44300.8889930556	0	2628.34899999999	-2628.06666666667	-1393.2
44300.8889932292	0	2628.07499999999	-2627.76296296296	-1391.35555555555
44300.8889934144	0	2627.77099999999	-2627.32592592593	-1389.38518518518
44300.8889935995	0	2627.33399999999	-2626.85925925926	-1387.24444444444
44300.8889937732	0	2626.86699999999	-2626.42962962963	-1384.74814814815
44300.8889939583	0	2626.43699999999	-2626.21481481482	-1382.08148148148
44300.8889941319	0	2626.22199999999	-2626.16296296296	-1379.27407407407
44300.8889943171	0	2626.16999999999	-2626.37037037037	-1376.04444444444
44300.8889944907	0	2626.37699999999	-2626.62222222222	-1372.94074074074
44300.8889946759	0	2626.62899999999	-2626.91851851852	-1369.64444444444
44300.8889948611	0	2626.92499999999	-2627.18518518519	-1366.32592592592
44300.8889950347	0	2627.19199999999	-2627.27407407408	-1363.23703703704
44300.8889952199	0	2627.28099999999	-2627.26666666667	-1359.88148148148
44300.8889954051	0	2627.27399999999	-2627.19259259259	-1356.64444444444
44300.8889955787	0	2627.19999999999	-2627.11851851852	-1352.91111111111
44300.8889957639	0	2627.12599999999	-2627.00740740741	-1348.83703703704
44300.8889959375	0	2627.01499999999	-2626.86666666667	-1344.85925925926
44300.8889961227	0	2626.87399999999	-2626.62962962963	-1340.48888888889
44300.8889962963	0	2626.63699999999	-2626.33333333333	-1336.26666666666
44300.8889964815	0	2626.34099999999	-2626.15555555556	-1331.74074074074
44300.8889966667	0	2626.16299999999	-2626.28148148148	-1327.22222222222
44300.8889968403	0	2626.28899999999	-2626.61481481482	-1323.11111111111
44300.8889970255	0	2626.62199999999	-2627.13333333334	-1318.65925925926
44300.8889971991	0	2627.14099999999	-2627.87407407408	-1314.28148148148
44300.8889973843	0	2627.88199999999	-2628.62222222222	-1310.21481481481
44300.8889975694	0	2628.62999999999	-2629.43703703704	-1305.91851851852
44300.8889977431	0	2629.44499999999	-2630.06666666667	-1301.88888888889
44300.8889979282	0	2630.07499999999	-2630.60740740741	-1297.51111111111
44300.8889981134	0	2630.61599999999	-2630.94814814815	-1293.37037037037
44300.888998287	0	2630.95699999999	-2631.15555555556	-1288.99259259259
44300.8889984722	0	2631.16399999999	-2631.11111111111	-1284.68888888889
44300.8889986458	0	2631.11999999999	-2630.91851851852	-1280.68888888889
44300.888998831	0	2630.92699999999	-2630.54814814815	-1276.67407407407
44300.8889990046	0	2630.55699999999	-2630.22222222222	-1273
44300.8889991898	0	2630.23099999999	-2630.06666666667	-1269.45185185185
44300.888999375	0	2630.07499999999	-2630.02222222222	-1266.11111111111
44300.8889995486	0	2630.03099999999	-2630.24444444445	-1263.12592592592
44300.8889997338	0	2630.25299999999	-2630.84444444445	-1260.33333333333
44300.8889999074	0	2630.85299999999	-2631.84444444445	-1258.12592592592
44300.8890000926	0	2631.85299999999	-2633.14074074074	-1256.32592592592
44300.8890002778	0	2633.14899999999	-2634.68888888889	-1255.05925925926
44300.8890004514	0	2634.69699999999	-2636.23703703704	-1254.29629629629
44300.8890006366	0	2636.24499999999	-2637.81481481482	-1253.9037037037
44300.8890008102	0	2637.82299999999	-2639.18518518519	-1253.85925925926
44300.8890009954	0	2639.19299999999	-2640.57037037037	-1254.06666666666
44300.8890011806	0	2640.57799999999	-2641.86666666667	-1254.57777777778
44300.8890013542	0	2641.87399999999	-2643.16296296296	-1255.34814814815
44300.8890015394	0	2643.16999999999	-2644.54074074074	-1256.26666666666
44300.8890017245	0	2644.54799999999	-2645.92592592593	-1257.35555555555
44300.8890018981	0	2645.93299999999	-2647.39259259259	-1258.74074074074
44300.8890020833	0	2647.39999999999	-2648.88888888889	-1260.24444444444
44300.8890022569	0	2648.89599999999	-2650.48148148148	-1261.79259259259
44300.8890024421	0	2650.48899999999	-2652.52592592593	-1263.54814814815
44300.8890026273	0	2652.53299999999	-2654.79259259259	-1265.28148148148
44300.8890028009	0	2654.79999999999	-2657.52592592593	-1267.02962962963
44300.8890029861	0	2657.53299999999	-2660.51851851852	-1268.77777777778
44300.8890031597	0	2660.52599999999	-2663.68148148148	-1270.32592592592
44300.8890033449	0	2663.68899999999	-2667.50370370371	-1271.82962962963
44300.8890035185	0	2667.51099999999	-2671.37777777778	-1272.94814814815
44300.8890037037	0	2671.38499999999	-2675.33333333333	-1274.16296296296
44300.8890038889	0	2675.34099999999	-2678.87407407408	-1275.32592592592
44300.8890040625	0	2678.88199999999	-2681.88148148148	-1276.62962962963
44300.8890042477	0	2681.88899999999	-2684.99259259259	-1278.19259259259
44300.8890044329	0	2684.99999999999	-2687.81481481482	-1279.86666666666
44300.8890046065	0	2687.82199999999	-2690.71851851852	-1281.81481481481
44300.8890047917	0	2690.72599999999	-2693.74814814815	-1283.88148148148
44300.8890049653	0	2693.75599999999	-2696.47407407408	-1285.9037037037
44300.8890051505	0	2696.48199999999	-2699.47407407408	-1288.28148148148
44300.8890053241	0	2699.48199999999	-2702.34074074074	-1290.62222222222
44300.8890055093	0	2702.34899999999	-2705.40740740741	-1293.20740740741
44300.8890056944	0	2705.41599999999	-2708.54074074074	-1295.85185185185
44300.8890058681	0	2708.54899999999	-2711.42962962963	-1298.34074074074
44300.8890060532	0	2711.43799999999	-2714.46666666667	-1300.78518518518
44300.8890062384	0	2714.47499999999	-2717.36296296296	-1303.08148148148
44300.889006412	0	2717.37099999999	-2720.57037037037	-1305.23703703703
44300.8890065972	0	2720.57799999999	-2724.17777777778	-1307.22962962963
44300.8890067824	0	2724.18499999999	-2727.79259259259	-1309.1037037037
44300.889006956	0	2727.79999999999	-2732.01481481482	-1311.02962962963
44300.8890071412	0	2732.02199999999	-2736.07407407408	-1312.63703703703
44300.8890073148	0	2736.08099999999	-2740.91111111111	-1314.25925925926
44300.8890075	0	2740.91799999999	-2746.08888888889	-1315.93333333333
44300.8890076736	0	2746.09599999999	-2751.23703703704	-1317.62222222222
44300.8890078588	0	2751.24399999999	-2753.44444444445	-1318.45925925926
44300.889008044	0	2753.45099999999	-2758.79259259259	-1320.77777777778
44300.8890082176	0	2758.79899999999	-2764.66666666667	-1323.52592592592
44300.8890084028	0	2764.67299999999	-2770.41481481482	-1326.31851851852
44300.8890085764	0	2770.42099999999	-2775.94074074074	-1328.98518518518
44300.8890087616	0	2775.94699999999	-2781.80740740741	-1331.75555555555
44300.8890089352	0	2781.81399999999	-2787.40740740741	-1334.27407407407
44300.8890091204	0	2787.41399999999	-2793.4	-1337.01481481481
44300.8890093056	0	2793.40699999999	-2798.85925925926	-1339.3037037037
44300.8890094792	0	2798.86599999999	-2803.20740740741	-1341.11111111111
44300.8890096644	0	2803.21399999999	-2807.35555555556	-1343.08148148148
44300.889009838	0	2807.36199999999	-2811.05925925926	-1345
44300.8890100232	0	2811.06599999999	-2815.14814814815	-1347.06666666666
44300.8890102083	0	2815.15499999999	-2819.51111111111	-1348.86666666666
44300.8890103819	0	2819.51799999999	-2823.9925925926	-1350.54814814815
44300.8890105671	0	2823.99899999999	-2829.3925925926	-1352.82222222222
44300.8890107523	0	2829.39899999999	-2834.82962962963	-1355.27407407407
44300.8890109259	0	2834.83599999999	-2840.88148148148	-1358.13333333333
44300.8890111111	0	2840.88799999999	-2846.98518518519	-1360.99259259259
44300.8890112847	0	2846.99199999999	-2852.68148148148	-1363.80740740741
44300.8890114699	0	2852.68799999999	-2858.73333333334	-1366.85925925926
44300.8890116435	0	2858.73999999999	-2864.45185185185	-1369.82222222222
44300.8890118287	0	2864.45899999999	-2870.06666666667	-1372.91851851852
44300.8890120139	0	2870.07399999999	-2874.72592592593	-1375.47407407407
44300.8890121875	0	2874.73299999999	-2878.22222222222	-1377.57037037037
44300.8890123727	0	2878.22899999999	-2881.31111111111	-1379.72592592592
44300.8890125579	0	2881.31799999999	-2883.60740740741	-1381.71851851852
44300.8890127315	0	2883.61399999999	-2885.96296296297	-1383.91111111111
44300.8890129167	0	2885.96999999999	-2888.68888888889	-1386.17037037037
44300.8890130903	0	2888.69599999999	-2891.4962962963	-1388.40740740741
44300.8890132755	0	2891.50299999999	-2894.74074074074	-1390.85925925926
44300.8890134491	0	2894.74699999999	-2898.14074074074	-1393.06666666666
44300.8890136343	0	2898.14699999999	-2902.34074074074	-1395.44444444444
44300.8890138194	0	2902.34699999999	-2907.71111111111	-1398.17037037037
44300.8890139931	0	2907.71699999999	-2913.11851851852	-1400.88148148148
44300.8890141782	0	2913.12399999999	-2918.9925925926	-1404.05925925926
44300.8890143519	0	2918.99799999999	-2924.52592592593	-1407.08888888889
44300.889014537	0	2924.53099999999	-2930.55555555556	-1410.52592592592
44300.8890147222	0	2930.56099999999	-2936.43703703704	-1413.75555555555
44300.8890148958	0	2936.44199999999	-2941.82962962963	-1416.86666666666
44300.889015081	0	2941.83499999999	-2947.42222222222	-1420.14074074074
44300.8890152662	0	2947.42799999999	-2951.44444444445	-1422.72592592592
44300.8890154398	0	2951.44999999999	-2954.8962962963	-1425.2
44300.889015625	0	2954.90199999999	-2957.67407407408	-1427.67407407407
44300.8890157986	0	2957.67999999999	-2959.80740740741	-1429.96296296296
44300.8890159838	0	2959.81299999999	-2961.97777777778	-1432.3037037037
44300.8890161574	0	2961.98299999999	-2964.50370370371	-1434.73333333333
44300.8890163426	0	2964.50899999999	-2967.66666666667	-1437.25925925926
44300.8890165278	0	2967.67199999999	-2971.11111111111	-1439.8
44300.8890167014	0	2971.11599999999	-2974.75555555556	-1442.26666666666
44300.8890168866	0	2974.75999999999	-2979.19259259259	-1444.87407407407
44300.8890170718	0	2979.19699999999	-2984.08888888889	-1447.51851851852
44300.8890172454	0	2984.09299999999	-2989.80740740741	-1450.57777777778
44300.8890174306	0	2989.81199999999	-2995.63703703704	-1453.8
44300.8890176042	0	2995.64199999999	-3001.06666666667	-1456.91111111111
44300.8890177894	0	3001.07199999999	-3006.73333333334	-1460.20740740741
44300.889017963	0	3006.73899999999	-3012.14074074074	-1463.43703703703
44300.8890181481	0	3012.14599999999	-3017.66666666667	-1466.73333333333
44300.8890183333	0	3017.67199999999	-3022.27407407408	-1469.54814814815
44300.8890185069	0	3022.27899999999	-3025.62222222222	-1471.82222222222
44300.8890186921	0	3025.62699999999	-3028.62222222222	-1474.14814814815
44300.8890188773	0	3028.62699999999	-3031.02222222222	-1476.22222222222
44300.8890190509	0	3031.02699999999	-3033.64444444445	-1478.60740740741
44300.8890192361	0	3033.64899999999	-3036.43703703704	-1480.85925925926
44300.8890194097	0	3036.44199999999	-3039.37777777778	-1483.07407407407
44300.8890195949	0	3039.38299999999	-3042.63703703704	-1485.67407407407
44300.8890197685	0	3042.64199999999	-3045.85185185185	-1488.08148148148
44300.8890199537	0	3045.85699999999	-3049.21481481482	-1490.62962962963
44300.8890201389	0	3049.21999999999	-3053.08888888889	-1493.20740740741
44300.8890203125	0	3053.09399999999	-3056.87407407408	-1495.74074074074
44300.8890204977	0	3056.87899999999	-3061.34074074074	-1498.67407407407
44300.8890206713	0	3061.34599999999	-3065.57037037037	-1501.53333333333
44300.8890208565	0	3065.57599999999	-3070.07407407408	-1504.66666666666
44300.8890210417	0	3070.07999999999	-3074.74814814815	-1507.97777777778
44300.8890212153	0	3074.75399999999	-3079.03703703704	-1511.02222222222
44300.8890214005	0	3079.04299999999	-3083.51111111111	-1514.37777777778
44300.8890215741	0	3083.51699999999	-3087.52592592593	-1517.64444444444
44300.8890217593	0	3087.53199999999	-3090.92592592593	-1520.49629629629
44300.8890219444	0	3090.93199999999	-3093.63703703704	-1523.01481481481
44300.8890221181	0	3093.64299999999	-3095.66666666667	-1525.25185185185
44300.8890223032	0	3095.67299999999	-3097.45925925926	-1527.68888888889
44300.8890224769	0	3097.46599999999	-3099.04444444445	-1530.04444444444
44300.889022662	0	3099.05099999999	-3100.65185185185	-1532.75555555555
44300.8890228472	0	3100.65799999999	-3102.17037037037	-1535.65185185185
44300.8890230208	0	3102.17699999999	-3103.46666666667	-1538.34074074074
44300.889023206	0	3103.47299999999	-3105.05185185185	-1541.05185185185
44300.8890233912	0	3105.05799999999	-3106.76296296297	-1543.59259259259
44300.8890235648	0	3106.76899999999	-3108.83703703704	-1546.4
44300.88902375	0	3108.84299999999	-3111.04444444445	-1549.21481481481
44300.8890239236	0	3111.04999999999	-3113.17037037037	-1551.83703703704
44300.8890241088	0	3113.17599999999	-3115.51851851852	-1554.72592592592
44300.889024294	0	3115.52399999999	-3117.82962962963	-1557.54814814815
44300.8890244676	0	3117.83499999999	-3120.32592592593	-1560.51111111111
44300.8890246528	0	3120.33099999999	-3122.87407407408	-1563.53333333333
44300.8890248264	0	3122.87899999999	-3125.12592592593	-1566.36296296296
44300.8890250116	0	3125.13099999999	-3127.23703703704	-1569.17777777778
44300.8890251968	0	3127.24199999999	-3128.90370370371	-1571.72592592592
44300.8890253704	0	3128.90899999999	-3130.52592592593	-1574.60740740741
44300.8890255556	0	3130.53099999999	-3131.92592592593	-1577.40740740741
44300.8890257292	0	3131.93099999999	-3133.07407407408	-1580.21481481481
44300.8890259144	0	3133.07899999999	-3133.81481481482	-1583.22222222222
44300.889026088	0	3133.81999999999	-3134.0962962963	-1586.14814814815
44300.8890262732	0	3134.10099999999	-3134.15555555556	-1589.38518518518
44300.8890264583	0	3134.15999999999	-3134.05925925926	-1592.56296296296
44300.8890266319	0	3134.06399999999	-3133.92592592593	-1595.57777777778
44300.8890268171	0	3133.93099999999	-3134.11111111111	-1598.65185185185
44300.8890269907	0	3134.11599999999	-3134.5925925926	-1601.37037037037
44300.8890271759	0	3134.59699999999	-3135.60740740741	-1604.1037037037
44300.8890273611	0	3135.61199999999	-3136.96296296297	-1606.67407407407
44300.8890275347	0	3136.96799999999	-3138.31111111111	-1608.95555555555
44300.8890277199	0	3138.31599999999	-3139.65925925926	-1611.37777777778
44300.8890278935	0	3139.66399999999	-3140.8962962963	-1613.65925925926
44300.8890280787	0	3140.90099999999	-3142.27407407408	-1616.13333333333
44300.8890282639	0	3142.27899999999	-3143.68148148148	-1618.43703703704
44300.8890284375	0	3143.68599999999	-3145.00740740741	-1620.54814814815
44300.8890286227	0	3145.01199999999	-3146.40740740741	-1622.75555555555
44300.8890287963	0	3146.41199999999	-3147.86666666667	-1624.77037037037
44300.8890289815	0	3147.87099999999	-3149.45185185185	-1626.84444444444
44300.8890291667	0	3149.45599999999	-3151.18518518519	-1628.82222222222
44300.8890293403	0	3151.18899999999	-3153.07407407408	-1630.75555555555
44300.8890295255	0	3153.07799999999	-3155.13333333334	-1632.84444444444
44300.8890297106	0	3155.13699999999	-3157.07407407408	-1634.82962962963
44300.8890298843	0	3157.07799999999	-3159.11111111111	-1636.77037037037
44300.8890300694	0	3159.11499999999	-3161.00740740741	-1638.82962962963
44300.8890302431	0	3161.01099999999	-3162.74074074074	-1640.75555555555
44300.8890304282	0	3162.74399999999	-3164.4	-1642.82962962963
44300.8890306019	0	3164.40299999999	-3165.67407407408	-1644.67407407407
44300.889030787	0	3165.67699999999	-3166.75555555556	-1646.59259259259
44300.8890309722	0	3166.75799999999	-3167.57037037037	-1648.51111111111
44300.8890311458	0	3167.57299999999	-3168.31111111111	-1650.31851851852
44300.889031331	0	3168.31399999999	-3169.00740740741	-1652.27407407407
44300.8890315162	0	3169.00999999999	-3169.62222222222	-1653.97777777778
44300.8890316898	0	3169.62499999999	-3170.50370370371	-1655.94814814815
44300.889031875	0	3170.50599999999	-3171.60740740741	-1657.85925925926
44300.8890320486	0	3171.60999999999	-3172.83703703704	-1659.65925925926
44300.8890322338	0	3172.83999999999	-3174.33333333334	-1661.48148148148
44300.8890324074	0	3174.33599999999	-3176.08148148148	-1663.25185185185
44300.8890325926	0	3176.08399999999	-3178.24444444445	-1665.2
44300.8890327778	0	3178.24699999999	-3180.74074074074	-1667.1037037037
44300.8890329514	0	3180.74299999999	-3183.16296296297	-1669.03703703704
44300.8890331366	0	3183.16499999999	-3185.62962962963	-1670.95555555555
44300.8890333102	0	3185.63199999999	-3188.05925925926	-1672.83703703704
44300.8890334954	0	3188.06199999999	-3190.51851851852	-1674.83703703704
44300.8890336806	0	3190.52099999999	-3192.86666666667	-1676.95555555555
44300.8890338542	0	3192.86899999999	-3194.94074074074	-1679.02962962963
44300.8890340394	0	3194.94299999999	-3196.85185185185	-1681.27407407407
44300.889034213	0	3196.85399999999	-3198.54074074074	-1683.68148148148
44300.8890343981	0	3198.54299999999	-3200.25925925926	-1686.45185185185
44300.8890345833	0	3200.26199999999	-3201.77037037037	-1689.34814814815
44300.8890347569	0	3201.77299999999	-3203.10370370371	-1692.12592592592
44300.8890349421	0	3203.10599999999	-3204.73333333334	-1695.03703703704
44300.8890351273	0	3204.73599999999	-3206.65185185185	-1697.38518518518
44300.8890353009	0	3206.65499999999	-3208.97777777778	-1699.62222222222
44300.8890354861	0	3208.98099999999	-3211.32592592593	-1701.69629629629
44300.8890356597	0	3211.32899999999	-3213.17777777778	-1703.06666666667
44300.8890358449	0	3213.18099999999	-3215.40740740741	-1704.62222222222
44300.8890360301	0	3215.41099999999	-3217.56296296296	-1705.82222222222
44300.8890362037	0	3217.56699999999	-3219.99259259259	-1706.96296296296
44300.8890363889	0	3219.99699999999	-3222.97777777778	-1707.9037037037
44300.8890365625	0	3222.98199999999	-3226.31851851852	-1708.54074074074
44300.8890367477	0	3226.32299999999	-3230.42222222222	-1709.13333333333
44300.8890369329	0	3230.42699999999	-3234.67407407408	-1709.65925925926
44300.8890371065	0	3234.67899999999	-3239.71111111111	-1710.00740740741
44300.8890372917	0	3239.71599999999	-3244.74074074074	-1710.52592592592
44300.8890374653	0	3244.74599999999	-3249.00740740741	-1711.54814814815
44300.8890376505	0	3249.01299999999	-3253.25925925926	-1713
44300.8890378241	0	3253.26499999999	-3256.82222222222	-1714.51111111111
44300.8890380093	0	3256.82799999999	-3259.95555555556	-1716.15555555555
44300.8890381944	0	3259.96099999999	-3262.92592592593	-1717.57037037037
44300.8890383681	0	3262.93099999999	-3265.82222222222	-1718.68888888889
44300.8890385532	0	3265.82699999999	-3268.94814814815	-1719.75555555555
44300.8890387269	0	3268.95299999999	-3271.82962962963	-1720.54074074074
44300.889038912	0	3271.83399999999	-3274.90370370371	-1721.14074074074
44300.8890390972	0	3274.90799999999	-3277.88148148148	-1721.65925925926
44300.8890392708	0	3277.88599999999	-3280.68148148148	-1722.12592592592
44300.889039456	0	3280.68599999999	-3283.60740740741	-1722.57037037037
44300.8890396412	0	3283.61199999999	-3286.50370370371	-1722.95555555555
44300.8890398148	0	3286.50799999999	-3289.86666666667	-1723.51111111111
44300.88904	0	3289.87099999999	-3293.80740740741	-1724.31111111111
44300.8890401736	0	3293.81199999999	-3297.72592592593	-1725.32592592592
44300.8890403588	0	3297.73099999999	-3301.79259259259	-1726.6962962963
44300.8890405324	0	3301.79799999999	-3305.25925925926	-1728.02962962963
44300.8890407176	0	3305.26499999999	-3308.64444444445	-1729.6
44300.8890409028	0	3308.64999999999	-3311.68148148148	-1731.37777777778
44300.8890410764	0	3311.68699999999	-3314.31111111111	-1733.24444444444
44300.8890412616	0	3314.31699999999	-3316.90370370371	-1735.55555555555
44300.8890414352	0	3316.90999999999	-3319	-1737.95555555555
44300.8890416204	0	3319.00599999999	-3320.75555555556	-1740.57777777778
44300.8890418056	0	3320.76199999999	-3322.18518518519	-1743.25925925926
44300.8890419792	0	3322.19199999999	-3323.50370370371	-1745.95555555555
44300.8890421644	0	3323.51099999999	-3324.85925925926	-1748.64444444444
44300.8890423495	0	3324.86699999999	-3326.08148148148	-1751
44300.8890425232	0	3326.08899999999	-3327.54074074074	-1753.43703703704
44300.8890427083	0	3327.54799999999	-3329.07407407408	-1755.74074074074
44300.8890428819	0	3329.08099999999	-3330.85925925926	-1758.17777777778
44300.8890430671	0	3330.86599999999	-3333.00740740741	-1760.81481481481
44300.8890432407	0	3333.01399999999	-3335.4962962963	-1763.37777777778
44300.8890434259	0	3335.50299999999	-3338.43703703704	-1766.19259259259
44300.8890436111	0	3338.44399999999	-3341.73333333333	-1769.14074074074
44300.8890437847	0	3341.73999999999	-3344.97037037037	-1772.05185185185
44300.8890439699	0	3344.97699999999	-3348.58518518519	-1775.01481481481
44300.8890441435	0	3348.59199999999	-3352.23703703704	-1777.86666666667
44300.8890443287	0	3352.24399999999	-3356.63703703704	-1780.9037037037
44300.8890445139	0	3356.64399999999	-3361.34074074074	-1784.03703703704
44300.8890446875	0	3361.34799999999	-3366.45185185185	-1787.07407407407
44300.8890448727	0	3366.45899999999	-3371.70370370371	-1790.2962962963
44300.8890450463	0	3371.71099999999	-3376.6	-1793.48148148148
44300.8890452315	0	3376.60699999999	-3381.65185185185	-1797.15555555555
44300.8890454167	0	3381.65899999999	-3386.57777777778	-1800.88888888889
44300.8890455903	0	3386.58499999999	-3390.94814814815	-1804.51111111111
44300.8890457755	0	3390.95499999999	-3395.11851851852	-1808.17777777778
44300.8890459491	0	3395.12499999999	-3398.8962962963	-1811.37037037037
44300.8890461343	0	3398.90299999999	-3402.28148148148	-1814.3037037037
44300.8890463194	0	3402.28799999999	-3405.4962962963	-1817.08888888889
44300.8890464931	0	3405.50299999999	-3408.43703703704	-1819.59259259259
44300.8890466782	0	3408.44399999999	-3411.11111111111	-1822.11851851852
44300.8890468519	0	3411.11799999999	-3413.53333333334	-1824.52592592593
44300.889047037	0	3413.53999999999	-3416.22962962963	-1826.94814814815
44300.8890472222	0	3416.23599999999	-3419.26666666667	-1829.28888888889
44300.8890473958	0	3419.27299999999	-3422.3925925926	-1831.54814814815
44300.889047581	0	3422.39899999999	-3425.73333333334	-1834.0962962963
44300.8890477546	0	3425.73999999999	-3428.77037037037	-1836.44444444444
44300.8890479398	0	3428.77699999999	-3431.95555555556	-1839.05925925926
44300.889048125	0	3431.96199999999	-3435.11851851852	-1841.77037037037
44300.8890482986	0	3435.12499999999	-3438.05185185185	-1844.34074074074
44300.8890484838	0	3438.05799999999	-3441.24444444445	-1847.14814814815
44300.8890486574	0	3441.25099999999	-3444.36296296297	-1849.79259259259
44300.8890488426	0	3444.36999999999	-3447.65925925926	-1852.93333333333
44300.8890490278	0	3447.66599999999	-3450.70370370371	-1856.5037037037
44300.8890492014	0	3450.70999999999	-3453.05925925926	-1860.06666666667
44300.8890493866	0	3453.06599999999	-3455	-1864.12592592593
44300.8890495602	0	3455.00699999999	-3456.58518518519	-1868.05185185185
44300.8890497454	0	3456.59199999999	-3458.4	-1871.97777777778
44300.8890499306	0	3458.40699999999	-3460.35555555556	-1875.74814814815
44300.8890501042	0	3460.36299999999	-3462.30370370371	-1879.07407407407
44300.8890502893	0	3462.31099999999	-3464.35555555556	-1882.47407407407
44300.8890504745	0	3464.36299999999	-3466.14074074074	-1885.40740740741
44300.8890506481	0	3466.14799999999	-3467.97037037037	-1888.28888888889
44300.8890508333	0	3467.97799999999	-3470.01481481482	-1891.28148148148
44300.8890510069	0	3470.02199999999	-3472.17037037037	-1894.02962962963
44300.8890511921	0	3472.17799999999	-3474.44444444445	-1896.81481481481
44300.8890513657	0	3474.45199999999	-3476.51111111111	-1899.43703703704
44300.8890515509	0	3476.51899999999	-3478.73333333334	-1902.28148148148
44300.8890517361	0	3478.74099999999	-3481.25185185185	-1905.15555555556
44300.8890519097	0	3481.25999999999	-3483.86666666667	-1907.79259259259
44300.8890520949	0	3483.87499999999	-3487.20740740741	-1910.81481481481
44300.8890522685	0	3487.21599999999	-3490.70370370371	-1913.58518518518
44300.8890524537	0	3490.71199999999	-3495.07407407408	-1916.48148148148
44300.8890526389	0	3495.08199999999	-3500.16296296297	-1919.47407407407
44300.8890528125	0	3500.17099999999	-3505.51111111111	-1922.32592592593
44300.8890529977	0	3505.51899999999	-3511.42222222222	-1925.51111111111
44300.8890531713	0	3511.42999999999	-3516.82962962963	-1928.7037037037
44300.8890533565	0	3516.83699999999	-3522.22222222222	-1932.31111111111
44300.8890535417	0	3522.22999999999	-3527.12592592593	-1936.15555555556
44300.8890537153	0	3527.13399999999	-3531.02962962963	-1939.92592592593
44300.8890539005	0	3531.03799999999	-3534.67407407408	-1943.88148148148
44300.8890540741	0	3534.68199999999	-3537.82222222223	-1947.22962962963
44300.8890542593	0	3537.82999999999	-3540.70370370371	-1950.31851851852
44300.8890544444	0	3540.71099999999	-3542.93333333334	-1952.98518518518
44300.8890546181	0	3542.94099999999	-3544.6	-1955.28148148148
44300.8890548032	0	3544.60799999999	-3546.23703703704	-1957.73333333333
44300.8890549769	0	3546.24499999999	-3547.81481481482	-1960.14074074074
44300.889055162	0	3547.82299999999	-3549.88888888889	-1962.65925925926
44300.8890553472	0	3549.89699999999	-3552.57777777778	-1965.20740740741
44300.8890555208	0	3552.58599999999	-3555.4962962963	-1967.56296296296
44300.889055706	0	3555.50499999999	-3558.97037037037	-1970.13333333333
44300.8890558796	0	3558.97899999999	-3562.45925925926	-1972.59259259259
44300.8890560648	0	3562.46799999999	-3566.47407407408	-1975.16296296296
44300.88905625	0	3566.48299999999	-3570.81481481482	-1977.64444444444
44300.8890564236	0	3570.82399999999	-3575.47407407408	-1980.11851851852
44300.8890566088	0	3575.48299999999	-3581.38518518519	-1982.87407407407
44300.8890567824	0	3581.39399999999	-3587.34074074074	-1985.4962962963
44300.8890569676	0	3587.34999999999	-3593.71851851852	-1988.43703703704
44300.8890571528	0	3593.72799999999	-3599.91111111111	-1991.57037037037
44300.8890573264	0	3599.92099999999	-3605.6962962963	-1994.65185185185
44300.8890575116	0	3605.70599999999	-3611.56296296296	-1997.97037037037
44300.8890576852	0	3611.57299999999	-3616.24444444445	-2000.85185185185
44300.8890578704	0	3616.25399999999	-3620.31111111111	-2003.6962962963
44300.8890580556	0	3620.32099999999	-3623.53333333334	-2006.31851851852
44300.8890582292	0	3623.54299999999	-3625.83703703704	-2008.57777777778
44300.8890584144	0	3625.84699999999	-3627.56296296296	-2010.84444444444
44300.889058588	0	3627.57299999999	-3628.72592592593	-2012.8962962963
44300.8890587732	0	3628.73599999999	-3629.75555555556	-2015.06666666667
44300.8890589583	0	3629.76599999999	-3630.81481481482	-2017.31851851852
44300.8890591319	0	3630.82499999999	-3631.97777777778	-2019.40740740741
44300.8890593171	0	3631.98799999999	-3633.44444444445	-2021.55555555555
44300.8890594907	0	3633.45499999999	-3634.8962962963	-2023.5037037037
44300.8890596759	0	3634.90699999999	-3636.72592592593	-2025.54814814815
44300.8890598611	0	3636.73699999999	-3639.11851851852	-2027.76296296296
44300.8890600347	0	3639.12999999999	-3641.63703703704	-2029.88888888889
44300.8890602199	0	3641.64899999999	-3644.40740740741	-2032.25185185185
44300.8890603935	0	3644.41899999999	-3646.9925925926	-2034.54814814815
44300.8890605787	0	3647.00399999999	-3649.97037037037	-2037.01481481481
44300.8890607639	0	3649.98199999999	-3653.02962962963	-2039.54814814815
44300.8890609375	0	3653.04099999999	-3655.9925925926	-2041.95555555556
44300.8890611227	0	3656.00399999999	-3659.20740740741	-2044.51111111111
44300.8890612963	0	3659.21899999999	-3662.38518518519	-2046.87407407407
44300.8890614815	0	3662.39699999999	-3665.8	-2049.45185185185
44300.8890616667	0	3665.81199999999	-3669.35555555556	-2052.31111111111
44300.8890618403	0	3669.36799999999	-3672.55555555556	-2055.11111111111
44300.8890620255	0	3672.56799999999	-3675.82962962963	-2058.32592592593
44300.8890621991	0	3675.84199999999	-3678.83703703704	-2061.34074074074
44300.8890623843	0	3678.84899999999	-3681.71111111111	-2064.53333333333
44300.8890625694	0	3681.72299999999	-3684.38518518519	-2067.64444444444
44300.8890627431	0	3684.39699999999	-3686.72592592593	-2070.71111111111
44300.8890629282	0	3686.73799999999	-3688.75555555556	-2073.6962962963
44300.8890631019	0	3688.76799999999	-3690.27407407408	-2076.2962962963
44300.889063287	0	3690.28699999999	-3691.43703703704	-2079.07407407407
44300.8890634722	0	3691.44999999999	-3692.51111111111	-2081.88148148148
44300.8890636458	0	3692.52399999999	-3693.76296296297	-2084.68888888889
44300.889063831	0	3693.77599999999	-3695.40740740741	-2087.74074074074
44300.8890640046	0	3695.41999999999	-3697.04444444445	-2090.60740740741
44300.8890641898	0	3697.05699999999	-3699.06666666667	-2093.7037037037
44300.889064375	0	3699.07899999999	-3701.47407407408	-2096.83703703704
44300.8890645486	0	3701.48599999999	-3703.85185185185	-2099.71111111111
44300.8890647338	0	3703.86399999999	-3706.57777777778	-2102.8
44300.8890649074	0	3706.58999999999	-3709.17037037037	-2105.74074074074
44300.8890650926	0	3709.18299999999	-3711.95555555556	-2108.94814814815
44300.8890652778	0	3711.96799999999	-3714.97037037037	-2112.23703703704
44300.8890654514	0	3714.98299999999	-3717.93333333334	-2115.15555555556
44300.8890656366	0	3717.94599999999	-3721.30370370371	-2118.2962962963
44300.8890658102	0	3721.31599999999	-3724.94814814815	-2121.5037037037
44300.8890659954	0	3724.95999999999	-3728.56296296297	-2124.53333333333
44300.8890661806	0	3728.57499999999	-3732.02222222223	-2128.17037037037
44300.8890663542	0	3732.03399999999	-3734.70370370371	-2131.93333333333
44300.8890665393	0	3734.71499999999	-3736.9925925926	-2136.08888888889
44300.889066713	0	3737.00399999999	-3738.78518518519	-2140.40740740741
44300.8890668981	0	3738.79699999999	-3740.54074074074	-2144.41481481481
44300.8890670833	0	3740.55299999999	-3742.68888888889	-2148.4
44300.8890672569	0	3742.70099999999	-3744.96296296297	-2152.15555555556
44300.8890674421	0	3744.97499999999	-3747.52592592593	-2155.86666666667
44300.8890676157	0	3747.53799999999	-3750.05185185185	-2159.36296296296
44300.8890678009	0	3750.06399999999	-3752.48148148148	-2162.39259259259
44300.8890679861	0	3752.49399999999	-3755.16296296297	-2165.60740740741
44300.8890681597	0	3755.17499999999	-3757.72592592593	-2168.55555555556
44300.8890683449	0	3757.73799999999	-3760.53333333334	-2171.4962962963
44300.8890685185	0	3760.54499999999	-3763.54074074074	-2174.25925925926
44300.8890687037	0	3763.55199999999	-3766.57777777778	-2176.88148148148
44300.8890688889	0	3766.58899999999	-3770.17777777778	-2179.59259259259
44300.8890690625	0	3770.18899999999	-3773.75555555556	-2182.14074074074
44300.8890692477	0	3773.76699999999	-3777.83703703704	-2184.8962962963
44300.8890694213	0	3777.84799999999	-3782.34814814815	-2187.66666666667
44300.8890696065	0	3782.35899999999	-3787.04444444445	-2190.38518518519
44300.8890697917	0	3787.05499999999	-3792.23703703704	-2193.45185185185
44300.8890699653	0	3792.24799999999	-3796.84444444445	-2196.51111111111
44300.8890701505	0	3796.85499999999	-3801.42222222222	-2199.9037037037
44300.8890703241	0	3801.43299999999	-3805.22222222222	-2203
44300.8890705093	0	3805.23299999999	-3809.11111111111	-2206.24444444444
44300.8890706944	0	3809.12199999999	-3813.13333333334	-2209.41481481481
44300.8890708681	0	3813.14399999999	-3817.01481481482	-2212.34074074074
44300.8890710532	0	3817.02499999999	-3821.14074074074	-2215.2
44300.8890712269	0	3821.15099999999	-3824.98518518519	-2218.1037037037
44300.889071412	0	3824.99499999999	-3827.63703703704	-2220.46666666667
44300.8890715972	0	3827.64699999999	-3829.32592592593	-2222.59259259259
44300.8890717708	0	3829.33599999999	-3830.18518518519	-2224.47407407407
44300.889071956	0	3830.19499999999	-3830.4	-2226.46666666667
44300.8890721296	0	3830.40999999999	-3830.35555555556	-2228.28888888889
44300.8890723148	0	3830.36599999999	-3830.22962962963	-2230.16296296296
44300.8890725	0	3830.23999999999	-3829.94074074074	-2231.76296296296
44300.8890726736	0	3829.95099999999	-3829.58518518519	-2233.14074074074
44300.8890728588	0	3829.59499999999	-3829.02962962963	-2234.54074074074
44300.8890730324	0	3829.03899999999	-3828.26666666667	-2235.77037037037
44300.8890732176	0	3828.27599999999	-3827.50370370371	-2236.61481481481
44300.8890734028	0	3827.51299999999	-3826.6962962963	-2237.28888888889
44300.8890735764	0	3826.70599999999	-3825.97777777778	-2237.57037037037
44300.8890737616	0	3825.98699999999	-3825.43703703704	-2237.51851851852
44300.8890739352	0	3825.44599999999	-3825.05185185185	-2237.12592592593
44300.8890741204	0	3825.06099999999	-3824.62962962963	-2236.28888888889
44300.8890743056	0	3824.63899999999	-3824.17777777778	-2235.00740740741
44300.8890744792	0	3824.18699999999	-3824	-2233.42222222222
44300.8890746644	0	3824.00899999999	-3824.00740740741	-2231.22222222222
44300.8890748495	0	3824.01599999999	-3824.18518518519	-2228.57777777778
44300.8890750232	0	3824.19399999999	-3824.53333333334	-2225.67407407407
44300.8890752083	0	3824.54199999999	-3824.96296296297	-2222.28888888889
44300.8890753819	0	3824.97199999999	-3825.42962962963	-2218.88888888889
44300.8890755671	0	3825.43899999999	-3826.05925925926	-2215.16296296296
44300.8890757407	0	3826.06899999999	-3826.45925925926	-2211.52592592593
44300.8890759259	0	3826.46899999999	-3826.87407407408	-2207.42222222222
44300.8890761111	0	3826.88399999999	-3827.0962962963	-2203.23703703704
44300.8890762847	0	3827.10599999999	-3827.17037037037	-2199.17777777778
44300.8890764699	0	3827.17999999999	-3827.16296296297	-2194.80740740741
44300.8890766435	0	3827.17299999999	-3827.08888888889	-2190.76296296296
44300.8890768287	0	3827.09899999999	-3826.95555555556	-2186.3037037037
44300.8890770139	0	3826.96599999999	-3826.8	-2181.82222222222
44300.8890771875	0	3826.80999999999	-3826.66666666667	-2177.54814814815
44300.8890773727	0	3826.67699999999	-3826.62962962963	-2172.9037037037
44300.8890775463	0	3826.63999999999	-3826.70370370371	-2168.34814814815
44300.8890777315	0	3826.71399999999	-3826.92592592593	-2163.14074074074
44300.8890779167	0	3826.93599999999	-3827.12592592593	-2158.4
44300.8890780903	0	3827.13599999999	-3827.2962962963	-2153.47407407407
44300.8890782755	0	3827.30599999999	-3827.55555555556	-2148.17037037037
44300.8890784491	0	3827.56499999999	-3827.77037037037	-2143.21481481481
44300.8890786343	0	3827.77999999999	-3828.07407407408	-2137.82962962963
44300.8890788194	0	3828.08399999999	-3828.36296296297	-2132.52592592592
44300.8890789931	0	3828.37299999999	-3828.77037037037	-2127.45185185185
44300.8890791782	0	3828.77999999999	-3829.18518518519	-2121.94074074074
44300.8890793519	0	3829.19499999999	-3829.62222222222	-2116.88888888889
44300.889079537	0	3829.63199999999	-3830.04444444445	-2111.54814814815
44300.8890797222	0	3830.05399999999	-3830.43703703704	-2106.2962962963
44300.8890798958	0	3830.44699999999	-3830.84444444445	-2101.45925925926
44300.889080081	0	3830.85399999999	-3831.28888888889	-2096.23703703704
44300.8890802546	0	3831.29799999999	-3831.60740740741	-2091.66666666667
44300.8890804398	0	3831.61699999999	-3832.04444444445	-2086.67407407407
44300.889080625	0	3832.05399999999	-3832.48148148148	-2081.74074074074
44300.8890807986	0	3832.49099999999	-3832.66666666667	-2077.28888888889
44300.8890809838	0	3832.67599999999	-3832.60740740741	-2072.77777777778
44300.8890811574	0	3832.61699999999	-3832.27407407408	-2068.84444444444
44300.8890813426	0	3832.28399999999	-3831.47407407408	-2064.74074074074
44300.8890815278	0	3831.48399999999	-3830.25185185185	-2060.82222222222
44300.8890817014	0	3830.26199999999	-3828.98518518519	-2057.58518518518
44300.8890818866	0	3828.99499999999	-3827.77777777778	-2054.5037037037
44300.8890820602	0	3827.78799999999	-3826.81481481482	-2051.79259259259
44300.8890822454	0	3826.82499999999	-3826.26666666667	-2049.35555555555
44300.8890824306	0	3826.27699999999	-3826.14814814815	-2047.45185185185
44300.8890826042	0	3826.15799999999	-3826.17777777778	-2046.14074074074
44300.8890827893	0	3826.18799999999	-3826.52592592593	-2045.2962962963
44300.889082963	0	3826.53599999999	-3827.06666666667	-2045.06666666667
44300.8890831481	0	3827.07699999999	-3827.48888888889	-2045.36296296296
44300.8890833333	0	3827.49899999999	-3827.74814814815	-2046.26666666667
44300.8890835069	0	3827.75799999999	-3827.81481481482	-2047.67407407407
44300.8890836921	0	3827.82499999999	-3827.78518518519	-2049.81481481481
44300.8890838657	0	3827.79499999999	-3827.73333333333	-2052.31851851852
44300.8890840509	0	3827.74299999999	-3827.71111111111	-2055.36296296296
44300.8890842361	0	3827.72099999999	-3827.83703703704	-2058.68888888889
44300.8890844097	0	3827.84699999999	-3827.98518518519	-2062.20740740741
44300.8890845949	0	3827.99499999999	-3828.03703703704	-2066.39259259259
44300.8890847685	0	3828.04699999999	-3827.93333333333	-2070.57777777778
44300.8890849537	0	3827.94299999999	-3827.92592592593	-2075.37037037037
44300.8890851389	0	3827.93599999999	-3827.97777777778	-2080.83703703704
44300.8890853125	0	3827.98799999999	-3828	-2086.6
44300.8890854977	0	3828.00999999999	-3828.00740740741	-2092.91851851852
44300.8890856713	0	3828.01699999999	-3828.03703703704	-2099.48888888889
44300.8890858565	0	3828.04699999999	-3828.06666666667	-2105.67407407407
44300.8890860417	0	3828.07699999999	-3828.03703703704	-2112.44444444444
44300.8890862153	0	3828.04699999999	-3828.0962962963	-2119.22222222222
44300.8890864005	0	3828.10599999999	-3828.17037037037	-2126.85925925926
44300.8890865741	0	3828.17999999999	-3828.30370370371	-2134.36296296296
44300.8890867593	0	3828.31299999999	-3828.57037037037	-2141.51851851852
44300.8890869329	0	3828.57999999999	-3828.92592592593	-2149.65185185185
44300.8890871181	0	3828.93599999999	-3829.48148148148	-2157.42962962963
44300.8890873032	0	3829.49199999999	-3830.08148148148	-2166.16296296296
44300.8890874769	0	3830.09199999999	-3830.58518518519	-2174.68148148148
44300.889087662	0	3830.59599999999	-3831.2	-2182.57777777778
44300.8890878472	0	3831.21099999999	-3832.11111111111	-2190.89629629629
44300.8890880208	0	3832.12199999999	-3833.41481481482	-2198.83703703704
44300.889088206	0	3833.42599999999	-3835.47407407408	-2207.12592592592
44300.8890883796	0	3835.48499999999	-3837.63703703704	-2214.29629629629
44300.8890885648	0	3837.64799999999	-3840.27407407408	-2221.84444444444
44300.88908875	0	3840.28499999999	-3843.17777777778	-2229.29629629629
44300.8890889236	0	3843.18899999999	-3845.98518518519	-2236.42222222222
44300.8890891088	0	3845.99599999999	-3848.94074074074	-2244.20740740741
44300.8890892824	0	3848.95199999999	-3851.54814814815	-2252.36296296296
44300.8890894676	0	3851.55899999999	-3853.81481481482	-2260.13333333333
44300.8890896528	0	3853.82599999999	-3855.82222222222	-2268.48148148148
44300.8890898264	0	3855.83299999999	-3857.26666666667	-2276.43703703704
44300.8890900116	0	3857.27699999999	-3858.11111111111	-2285.42962962963
44300.8890901852	0	3858.12099999999	-3858.40740740741	-2293.71851851852
44300.8890903704	0	3858.41699999999	-3858.42962962963	-2302.43703703704
44300.889090544	0	3858.43899999999	-3858.19259259259	-2310.29629629629
44300.8890907292	0	3858.20199999999	-3857.95555555556	-2317.12592592592
44300.8890909144	0	3857.96499999999	-3858.07407407408	-2323.73333333333
44300.889091088	0	3858.08399999999	-3858.77777777778	-2329.15555555555
44300.8890912732	0	3858.78799999999	-3860.00740740741	-2333.39259259259
44300.8890914583	0	3860.01799999999	-3861.92592592593	-2337.51851851852
44300.8890916319	0	3861.93699999999	-3864.14074074074	-2341.02222222222
44300.8890918171	0	3864.15199999999	-3866.66666666667	-2344.34074074074
44300.8890919907	0	3866.67799999999	-3869.37037037037	-2347.26666666667
44300.8890921759	0	3869.38199999999	-3871.85925925926	-2349.86666666667
44300.8890923495	0	3871.87099999999	-3874.33333333333	-2352.42962962963
44300.8890925347	0	3874.34499999999	-3876.4962962963	-2354.60740740741
44300.8890927199	0	3876.50799999999	-3878.46666666667	-2356.71851851852
44300.8890928935	0	3878.47799999999	-3880.14814814815	-2358.67407407407
44300.8890930787	0	3880.15899999999	-3881.66666666667	-2360.54074074074
44300.8890932639	0	3881.67799999999	-3882.75555555556	-2362.37777777778
44300.8890934375	0	3882.76699999999	-3883.42962962963	-2363.77777777778
44300.8890936227	0	3883.44099999999	-3883.65925925926	-2365.06666666667
44300.8890937963	0	3883.67099999999	-3883.62962962963	-2366.13333333333
44300.8890939815	0	3883.64099999999	-3883.35555555556	-2367.01481481481
44300.8890941667	0	3883.36699999999	-3882.93333333333	-2367.71111111111
44300.8890943403	0	3882.94499999999	-3882.57777777778	-2368.17037037037
44300.8890945255	0	3882.58899999999	-3882.42222222222	-2368.39259259259
44300.8890946991	0	3882.43299999999	-3882.57777777778	-2368.36296296296
44300.8890948843	0	3882.58899999999	-3882.82962962963	-2368.14814814815
44300.8890950694	0	3882.84099999999	-3883.41481481482	-2367.74074074074
44300.8890952431	0	3883.42599999999	-3884.18518518519	-2367.27407407407
44300.8890954282	0	3884.19599999999	-3885.24444444445	-2366.57037037037
44300.8890956019	0	3885.25499999999	-3886.40740740741	-2365.8
44300.889095787	0	3886.41799999999	-3887.97037037037	-2364.91851851852
44300.8890959607	0	3887.98099999999	-3889.94074074074	-2363.88888888889
44300.8890961458	0	3889.95099999999	-3892.18518518519	-2362.84444444444
44300.889096331	0	3892.19499999999	-3894.93333333334	-2361.68888888889
44300.8890965046	0	3894.94299999999	-3897.60740740741	-2360.53333333333
44300.8890966898	0	3897.61699999999	-3900.51851851852	-2359.25185185185
44300.889096875	0	3900.52799999999	-3903.62962962963	-2357.81481481481
44300.8890970486	0	3903.63899999999	-3906.27407407408	-2356.43703703704
44300.8890972338	0	3906.28299999999	-3908.7925925926	-2354.77037037037
44300.889097419	0	3908.80199999999	-3910.91851851852	-2353.22962962963
44300.8890975926	0	3910.92799999999	-3912.7925925926	-2351.48148148148
44300.8890977778	0	3912.80199999999	-3913.82222222222	-2349.74814814815
44300.8890979514	0	3913.83199999999	-3913.74074074074	-2348.34074074074
44300.8890981366	0	3913.75099999999	-3912.7925925926	-2346.73333333333
44300.8890983102	0	3912.80299999999	-3911.65185185185	-2345.13333333333
44300.8890984954	0	3911.66199999999	-3910.51111111111	-2343.14074074074
44300.8890986806	0	3910.52099999999	-3909.6962962963	-2341
44300.8890988542	0	3909.70599999999	-3909.62222222222	-2338.92592592593
44300.8890990393	0	3909.63199999999	-3910.21481481482	-2336.7037037037
44300.889099213	0	3910.22499999999	-3911.54074074074	-2334.58518518518
44300.8890993981	0	3911.55099999999	-3913.54074074074	-2332.45185185185
44300.8890995718	0	3913.55099999999	-3916.05925925926	-2330.2
44300.8890997569	0	3916.06999999999	-3918.92592592593	-2328.02962962963
44300.8890999421	0	3918.93699999999	-3922.4	-2325.68888888889
44300.8891001157	0	3922.41099999999	-3926.2962962963	-2323.39259259259
44300.8891003009	0	3926.30699999999	-3930.91851851852	-2320.73333333333
44300.8891004861	0	3930.92899999999	-3936.02962962963	-2318.00740740741
44300.8891006597	0	3936.03999999999	-3941.33333333334	-2315.20740740741
44300.8891008449	0	3941.34399999999	-3947.08888888889	-2312.06666666667
44300.8891010185	0	3947.09999999999	-3952.5925925926	-2309.00740740741
44300.8891012037	0	3952.60399999999	-3958.36296296297	-2305.8
44300.8891013889	0	3958.37399999999	-3963.91111111111	-2302.71851851852
44300.8891015625	0	3963.92199999999	-3968.68148148148	-2300.19259259259
44300.8891017477	0	3968.69199999999	-3973.26666666667	-2298.02962962963
44300.8891019213	0	3973.27699999999	-3977.51851851852	-2296.13333333333
44300.8891021065	0	3977.52899999999	-3981.27407407408	-2294.44444444444
44300.8891022917	0	3981.28499999999	-3985.30370370371	-2292.51851851852
44300.8891024653	0	3985.31499999999	-3989.31851851852	-2290.88888888889
44300.8891026505	0	3989.32999999999	-3993.65925925926	-2289.22962962963
44300.8891028241	0	3993.67099999999	-3997.82222222223	-2287.80740740741
44300.8891030093	0	3997.83399999999	-4002.28148148148	-2286.4
44300.8891031944	0	4002.29299999999	-4006.44444444445	-2284.7037037037
44300.8891033681	0	4006.45599999999	-4010.22962962963	-2282.87407407407
44300.8891035532	0	4010.24099999999	-4013.72592592593	-2280.82222222222
44300.8891037269	0	4013.73699999999	-4016.55555555556	-2278.89629629629
44300.889103912	0	4016.56699999999	-4019.18518518519	-2277.13333333333
44300.8891040856	0	4019.19699999999	-4022.14074074074	-2275.39259259259
44300.8891042708	0	4022.15299999999	-4025.34814814815	-2273.76296296296
44300.889104456	0	4025.35999999999	-4028.91111111111	-2272.22962962963
44300.8891046296	0	4028.92299999999	-4032.71111111111	-2270.87407407407
44300.8891048148	0	4032.72299999999	-4036.57037037037	-2269.67407407407
44300.889105	0	4036.58199999999	-4040.87407407408	-2268.6
44300.8891051736	0	4040.88599999999	-4045.3925925926	-2267.74814814815
44300.8891053588	0	4045.40499999999	-4049.65925925926	-2267.05185185185
44300.8891055324	0	4049.67199999999	-4053.81481481482	-2266.39259259259
44300.8891057176	0	4053.82799999999	-4058.14814814815	-2265.71851851852
44300.8891059028	0	4058.16099999999	-4062.53333333334	-2265.08148148148
44300.8891060764	0	4062.54599999999	-4066.61481481482	-2264.5037037037
44300.8891062616	0	4066.62699999999	-4070.82962962963	-2263.68148148148
44300.8891064468	0	4070.84199999999	-4074.61481481482	-2262.57777777778
44300.8891066204	0	4074.62699999999	-4078.36296296297	-2261.11851851852
44300.889106794	0	4078.37499999999	-4081.68888888889	-2259.65185185185
44300.8891069792	0	4081.70099999999	-4084.73333333334	-2258.12592592593
44300.8891071644	0	4084.74499999999	-4088.13333333334	-2256.38518518518
44300.889107338	0	4088.14499999999	-4092.05185185186	-2254.71111111111
44300.8891075232	0	4092.06399999999	-4096.08148148148	-2253.13333333333
44300.8891076968	0	4096.09399999999	-4100.33333333334	-2251.57777777778
44300.8891078819	0	4100.34599999999	-4104.56296296297	-2250.18518518518
44300.8891080787	0	4104.57599999999	-4109.18518518519	-2248.72592592592
44300.8891082407	0	4109.19799999999	-4113.38518518519	-2247.54074074074
44300.8891084259	0	4113.39799999999	-4118.02962962963	-2246.2
44300.8891085995	0	4118.04199999999	-4121.44444444445	-2245.04444444444
44300.8891087847	0	4121.45699999999	-4124.38518518519	-2243.85185185185
44300.8891089699	0	4124.39799999999	-4127.42962962963	-2242.64444444444
44300.8891091435	0	4127.44199999999	-4130.62962962963	-2241.47407407407
44300.8891093287	0	4130.64199999999	-4133.85185185186	-2240.43703703704
44300.8891095139	0	4133.86399999999	-4137.53333333334	-2239.21481481481
44300.8891096875	0	4137.54499999999	-4141.11851851852	-2237.97037037037
44300.8891098727	0	4141.12999999999	-4144.74074074074	-2236.44444444444
44300.8891100463	0	4144.75199999999	-4147.84444444445	-2234.93333333333
44300.8891102315	0	4147.85599999999	-4151.02222222223	-2233.20740740741
44300.8891104167	0	4151.03399999999	-4154.06666666667	-2231.48148148148
44300.8891105903	0	4154.07799999999	-4156.93333333334	-2229.76296296296
44300.8891107755	0	4156.94499999999	-4159.98518518519	-2227.93333333333
44300.8891109491	0	4159.99699999999	-4162.82962962963	-2226.3037037037
44300.8891111343	0	4162.84099999999	-4165.91111111112	-2224.65185185185
44300.8891113079	0	4165.92199999999	-4169	-2223.08888888889
44300.8891114931	0	4169.01099999999	-4171.91111111112	-2221.80740740741
44300.8891116782	0	4171.92199999999	-4175.03703703704	-2220.45925925926
44300.8891118519	0	4175.04799999999	-4178.17037037038	-2219.21481481481
44300.889112037	0	4178.18099999999	-4181.61481481482	-2217.85185185185
44300.8891122222	0	4181.62499999999	-4184.86666666667	-2216.46666666667
44300.8891123958	0	4184.87699999999	-4187.67407407408	-2215.14074074074
44300.889112581	0	4187.68399999999	-4190.48148148149	-2213.74814814815
44300.8891127546	0	4190.49099999999	-4193.20740740741	-2212.4962962963
44300.8891129398	0	4193.21699999999	-4196.28148148149	-2211.15555555555
44300.889113125	0	4196.29099999999	-4199.57777777778	-2209.86666666667
44300.8891132986	0	4199.58699999999	-4203.01481481482	-2208.48148148148
44300.8891134838	0	4203.02399999999	-4206.81481481482	-2206.80740740741
44300.8891136574	0	4206.82399999999	-4209.72592592593	-2205.11111111111
44300.8891138426	0	4209.73499999999	-4212.4962962963	-2203.24444444444
44300.8891140162	0	4212.50499999999	-4214.82962962963	-2201.27407407407
44300.8891142014	0	4214.83799999999	-4216.65925925926	-2199.58518518518
44300.8891143866	0	4216.66799999999	-4218.25185185186	-2197.73333333333
44300.8891145602	0	4218.26099999999	-4219.48148148149	-2196.18518518518
44300.8891147454	0	4219.49099999999	-4220.65185185186	-2194.51851851852
44300.8891149306	0	4220.66099999999	-4221.54074074075	-2192.98518518518
44300.8891151042	0	4221.54999999999	-4221.8962962963	-2191.8962962963
44300.8891152893	0	4221.90599999999	-4222.01481481482	-2190.46666666667
44300.889115463	0	4222.02499999999	-4221.94814814815	-2189.02962962963
44300.8891156481	0	4221.95799999999	-4221.82962962963	-2187.60740740741
44300.8891158218	0	4221.83899999999	-4221.55555555556	-2186.08148148148
44300.8891160069	0	4221.56499999999	-4221.21481481482	-2184.6962962963
44300.8891161921	0	4221.22399999999	-4221.10370370371	-2183.18518518518
44300.8891163657	0	4221.11299999999	-4221.00000000001	-2181.28148148148
44300.8891165509	0	4221.00899999999	-4220.91851851852	-2179.62222222222
44300.8891167361	0	4220.92799999999	-4220.88148148149	-2177.71851851852
44300.8891169097	0	4220.89099999999	-4220.80740740741	-2175.88148148148
44300.8891170949	0	4220.81699999999	-4220.72592592593	-2173.8962962963
44300.8891172685	0	4220.73599999999	-4220.77777777778	-2171.7037037037
44300.8891174537	0	4220.78799999999	-4220.98518518519	-2169.17037037037
44300.8891176389	0	4220.99499999999	-4221.30370370371	-2166.44444444444
44300.8891178125	0	4221.31399999999	-4221.92592592593	-2163.58518518518
44300.8891179977	0	4221.93599999999	-4222.74814814815	-2160.40740740741
44300.8891181713	0	4222.75799999999	-4223.64444444445	-2157.22962962963
44300.8891183565	0	4223.65399999999	-4224.35555555556	-2154.18518518518
44300.8891185417	0	4224.36499999999	-4224.87407407408	-2150.78518518518
44300.8891187153	0	4224.88399999999	-4225.28888888889	-2147.54074074074
44300.8891189005	0	4225.29899999999	-4225.64444444445	-2143.91111111111
44300.8891190741	0	4225.65499999999	-4225.98518518519	-2140.47407407407
44300.8891192593	0	4225.99599999999	-4226.26666666667	-2136.88148148148
44300.8891194444	0	4226.27699999999	-4226.51111111112	-2133.24444444444
44300.8891196181	0	4226.52099999999	-4226.6962962963	-2129.93333333333
44300.8891198032	0	4226.70599999999	-4226.76296296297	-2126.52592592593
44300.8891199769	0	4226.77299999999	-4226.82222222223	-2123.48888888889
44300.889120162	0	4226.83199999999	-4227.00740740741	-2120.38518518518
44300.8891203472	0	4227.01699999999	-4227.32592592593	-2117.51111111111
44300.8891205208	0	4227.33599999999	-4227.76296296297	-2115.01481481481
44300.889120706	0	4227.77299999999	-4228.57037037038	-2112.14814814815
44300.8891208796	0	4228.57999999999	-4229.58518518519	-2109.36296296296
44300.8891210648	0	4229.59499999999	-4230.78518518519	-2106.42962962963
44300.8891212384	0	4230.79499999999	-4232.34814814815	-2103.62962962963
44300.8891214236	0	4232.35799999999	-4234	-2101.22962962963
44300.8891216088	0	4234.00999999999	-4235.7925925926	-2098.98518518518
44300.8891217824	0	4235.80299999999	-4237.54074074075	-2096.85925925926
44300.8891219676	0	4237.55099999999	-4239.20000000001	-2094.62962962963
44300.8891221528	0	4239.20999999999	-4240.4962962963	-2092.31111111111
44300.8891223264	0	4240.50599999999	-4241.3925925926	-2090.14814814815
44300.8891225116	0	4241.40199999999	-4242.08148148149	-2087.73333333333
44300.8891226852	0	4242.09099999999	-4242.77777777778	-2085.54074074074
44300.8891228704	0	4242.78699999999	-4243.65185185186	-2083.17777777778
44300.8891230556	0	4243.66099999999	-4244.65925925926	-2081.06666666667
44300.8891232292	0	4244.66799999999	-4245.70370370371	-2079.41481481481
44300.8891234144	0	4245.71199999999	-4246.98518518519	-2078.03703703704
44300.889123588	0	4246.99299999999	-4248.62222222223	-2076.98518518518
44300.8891237732	0	4248.62999999999	-4250.4962962963	-2076.17777777778
44300.8891239583	0	4250.50399999999	-4252.48888888889	-2075.64444444444
44300.8891241319	0	4252.49699999999	-4254.10370370371	-2075.37037037037
44300.8891243171	0	4254.11199999999	-4255.51111111112	-2075.27407407407
44300.8891244907	0	4255.51899999999	-4256.55555555556	-2075.31851851852
44300.8891246759	0	4256.56299999999	-4257.40000000001	-2075.61481481481
44300.8891248611	0	4257.40699999999	-4258.30370370371	-2076.11111111111
44300.8891250347	0	4258.31099999999	-4259.14074074075	-2076.69629629629
44300.8891252199	0	4259.14799999999	-4259.93333333334	-2077.33333333333
44300.8891253935	0	4259.94099999999	-4261.02222222223	-2078.17777777778
44300.8891255787	0	4261.02999999999	-4262.2962962963	-2079.11851851852
44300.8891257639	0	4262.30399999999	-4264.20740740741	-2080.16296296296
44300.8891259375	0	4264.21499999999	-4266.43703703704	-2081.23703703704
44300.8891261227	0	4266.44499999999	-4269.2962962963	-2082.37777777778
44300.8891262963	0	4269.30399999999	-4272.11111111112	-2083.48148148148
44300.8891264815	0	4272.11899999999	-4274.91111111112	-2084.61481481481
44300.8891266667	0	4274.91899999999	-4277.17037037038	-2085.68888888889
44300.8891268403	0	4277.17799999999	-4279.14074074075	-2086.73333333333
44300.8891270255	0	4279.14799999999	-4280.80000000001	-2087.62962962963
44300.8891271991	0	4280.80699999999	-4282.66666666667	-2088.54814814815
44300.8891273843	0	4282.67399999999	-4284.45925925927	-2089.19259259259
44300.8891275694	0	4284.46699999999	-4286.6888888889	-2089.59259259259
44300.8891277431	0	4286.69699999999	-4289.2888888889	-2089.78518518518
44300.8891279282	0	4289.29699999999	-4292.42962962964	-2090.06666666666
44300.8891281019	0	4292.43799999999	-4295.60000000001	-2090.38518518518
44300.889128287	0	4295.60799999999	-4299.1925925926	-2090.92592592592
44300.8891284607	0	4299.20099999999	-4302.88148148149	-2091.6074074074
44300.8891286458	0	4302.88999999999	-4306.48148148149	-2092.45185185185
44300.889128831	0	4306.48999999999	-4310.22962962964	-2093.48888888889
44300.8891290046	0	4310.23799999999	-4313.31111111112	-2094.4074074074
44300.8891291898	0	4313.31899999999	-4316.03703703705	-2095.42222222222
44300.889129375	0	4316.04499999999	-4318.54814814816	-2096.42222222222
44300.8891295486	0	4318.55599999999	-4320.58518518519	-2097.34074074074
44300.8891297338	0	4320.59299999999	-4322.91111111112	-2098.22962962963
44300.8891299074	0	4322.91899999999	-4325.33333333334	-2098.8
44300.8891300926	0	4325.34099999999	-4327.74814814816	-2099.08888888889
44300.8891302662	0	4327.75599999999	-4330.58518518519	-2099.14814814814
44300.8891304514	0	4330.59299999999	-4333.30370370371	-2098.98518518518
44300.8891306366	0	4333.31199999999	-4336.2962962963	-2098.8074074074
44300.8891308102	0	4336.30499999999	-4339.26666666668	-2098.67407407407
44300.8891309954	0	4339.27499999999	-4342.65185185186	-2098.43703703703
44300.8891311806	0	4342.65999999999	-4346.40740740742	-2098.14814814814
44300.8891313542	0	4346.41599999999	-4350.13333333334	-2097.87407407407
44300.8891315393	0	4350.14199999999	-4354.30370370371	-2097.55555555555
44300.889131713	0	4354.31199999999	-4358.42222222223	-2097.1037037037
44300.8891318981	0	4358.43099999999	-4363.2888888889	-2096.6074074074
44300.8891320833	0	4363.29799999999	-4368.53333333334	-2096.07407407407
44300.8891322569	0	4368.54199999999	-4373.89629629631	-2095.54074074074
44300.8891324421	0	4373.90499999999	-4379.94074074075	-2094.83703703703
44300.8891326157	0	4379.94899999999	-4385.42962962964	-2094.35555555555
44300.8891328009	0	4385.43799999999	-4390.48148148149	-2094.04444444444
44300.8891329861	0	4390.48999999999	-4394.7925925926	-2093.63703703703
44300.8891331597	0	4394.80099999999	-4398.02222222223	-2093.13333333333
44300.8891333449	0	4398.03099999999	-4401.09629629631	-2092.4074074074
44300.8891335185	0	4401.10499999999	-4403.55555555557	-2091.65925925926
44300.8891337037	0	4403.56399999999	-4405.89629629631	-2090.69629629629
44300.8891338889	0	4405.90499999999	-4407.86666666668	-2089.68888888889
44300.8891340625	0	4407.87499999999	-4409.23703703705	-2088.82222222222
44300.8891342477	0	4409.24499999999	-4410.46666666668	-2088.07407407407
44300.8891344213	0	4410.47499999999	-4411.56296296297	-2087.41481481481
44300.8891346065	0	4411.57099999999	-4412.7925925926	-2086.68888888889
44300.8891347917	0	4412.80099999999	-4414.05185185186	-2086.0074074074
44300.8891349653	0	4414.05999999999	-4415.29629629631	-2085.48888888889
44300.8891351505	0	4415.30399999999	-4416.6888888889	-2085.03703703703
44300.8891353241	0	4416.69699999999	-4417.82962962964	-2084.71851851852
44300.8891355093	0	4417.83799999999	-4418.84444444445	-2084.36296296296
44300.8891356829	0	4418.85299999999	-4419.7851851852	-2083.93333333333
44300.8891358681	0	4419.79399999999	-4420.62222222223	-2083.47407407407
44300.8891360532	0	4420.63099999999	-4421.5925925926	-2082.91111111111
44300.8891362269	0	4421.60099999999	-4422.37777777779	-2082.3037037037
44300.889136412	0	4422.38599999999	-4423.25925925927	-2081.48888888889
44300.8891365972	0	4423.26699999999	-4424.13333333334	-2080.48148148148
44300.8891367708	0	4424.14099999999	-4425.16296296297	-2079.26666666666
44300.889136956	0	4425.17099999999	-4426.30370370371	-2077.62962962963
44300.8891371412	0	4426.31199999999	-4427.16296296297	-2075.83703703703
44300.8891373148	0	4427.17099999999	-4427.4888888889	-2073.61481481481
44300.8891374884	0	4427.49699999999	-4427.32592592594	-2071.27407407407
44300.8891376736	0	4427.33399999999	-4426.94814814816	-2068.84444444444
44300.8891378588	0	4426.95599999999	-4426.62962962964	-2065.81481481481
44300.8891380324	0	4426.63699999999	-4426.54814814816	-2062.83703703703
44300.8891382176	0	4426.55599999999	-4426.82222222223	-2059.59259259259
44300.8891384028	0	4426.82999999999	-4427.15555555557	-2056.18518518518
44300.8891385764	0	4427.16299999999	-4427.52592592594	-2052.82222222222
44300.8891387616	0	4427.53299999999	-4427.93333333334	-2049.11851851852
44300.8891389352	0	4427.93999999999	-4428.34814814816	-2045.58518518518
44300.8891391204	0	4428.35499999999	-4428.71851851853	-2041.73333333333
44300.889139294	0	4428.72499999999	-4429.25925925927	-2037.88148148148
44300.8891394792	0	4429.26599999999	-4429.9851851852	-2034.28888888889
44300.8891396644	0	4429.99199999999	-4431.26666666668	-2030.48888888889
44300.889139838	0	4431.27299999999	-4432.91111111112	-2027.05185185185
44300.8891400232	0	4432.91699999999	-4434.52592592594	-2024.03703703703
44300.8891402083	0	4434.53199999999	-4436.17037037038	-2021.11111111111
44300.8891403819	0	4436.17599999999	-4437.66666666668	-2018.31851851852
44300.8891405671	0	4437.67199999999	-4439.20740740742	-2015.28888888889
44300.8891407407	0	4439.21299999999	-4440.50370370372	-2012.33333333333
44300.8891409259	0	4440.50899999999	-4441.60000000001	-2009.09629629629
44300.8891411111	0	4441.60499999999	-4442.45925925927	-2005.93333333333
44300.8891412847	0	4442.46399999999	-4443.22962962964	-2002.94814814815
44300.8891414699	0	4443.23399999999	-4443.96296296298	-2000.04444444444
44300.8891416435	0	4443.96699999999	-4444.32592592594	-1997.42962962963
44300.8891418287	0	4444.32999999999	-4444.51851851853	-1994.72592592592
44300.8891420023	0	4444.52299999999	-4444.64444444446	-1991.86666666666
44300.8891421875	0	4444.64899999999	-4444.76296296298	-1989.18518518518
44300.8891423727	0	4444.76799999999	-4444.88148148149	-1986.22962962963
44300.8891425463	0	4444.88699999999	-4444.97777777779	-1983.14814814815
44300.8891427315	0	4444.98299999999	-4445.00000000001	-1980.29629629629
44300.8891429051	0	4445.00499999999	-4445.37037037038	-1977.09629629629
44300.8891430903	0	4445.37499999999	-4445.71851851853	-1973.94814814815
44300.8891432755	0	4445.72299999999	-4446.06666666668	-1969.97037037037
44300.8891434491	0	4446.07099999999	-4446.45925925927	-1965.71851851852
44300.8891436343	0	4446.46399999999	-4446.85925925927	-1961.46666666666
44300.8891438079	0	4446.86399999999	-4447.25185185186	-1956.95555555555
44300.8891439931	0	4447.25699999999	-4447.53333333335	-1952.6074074074
44300.8891441782	0	4447.53799999999	-4447.76296296298	-1947.94074074074
44300.8891443519	0	4447.76799999999	-4447.96296296298	-1943.22222222222
44300.889144537	0	4447.96799999999	-4448.21481481483	-1938.77037037037
44300.8891447222	0	4448.21999999999	-4448.65925925927	-1934.06666666666
44300.8891448958	0	4448.66399999999	-4449.11111111112	-1929.86666666666
44300.889145081	0	4449.11599999999	-4449.34074074075	-1925.26666666666
44300.8891452546	0	4449.34599999999	-4449.40740740742	-1920.79259259259
44300.8891454398	0	4449.41299999999	-4449.47407407409	-1916.4074074074
44300.889145625	0	4449.47999999999	-4449.77777777779	-1912.52592592592
44300.8891457986	0	4449.78399999999	-4450.06666666668	-1908.8074074074
44300.8891459838	0	4450.07299999999	-4450.40740740742	-1905.18518518518
44300.8891461574	0	4450.41399999999	-4450.82962962964	-1901.97777777777
44300.8891463426	0	4450.83599999999	-4451.4888888889	-1898.62962962963
44300.8891465278	0	4451.49499999999	-4452.49629629631	-1895.41481481481
44300.8891467014	0	4452.50199999999	-4453.61481481483	-1892.39259259259
44300.8891468866	0	4453.62099999999	-4454.9851851852	-1889.32592592592
44300.8891470602	0	4454.99099999999	-4456.43703703705	-1886.57777777777
44300.8891472454	0	4456.44299999999	-4458.08148148149	-1883.82962962963
44300.8891474306	0	4458.08699999999	-4459.91851851853	-1881.17777777777
44300.8891476042	0	4459.92399999999	-4461.52592592594	-1879.11851851852
44300.8891477893	0	4461.53099999999	-4463.53333333335	-1876.84444444444
44300.889147963	0	4463.53799999999	-4465.5851851852	-1874.65925925926
44300.8891481481	0	4465.58999999999	-4467.61481481483	-1872.62962962963
44300.8891483218	0	4467.61999999999	-4469.91851851853	-1870.71111111111
44300.8891485069	0	4469.92399999999	-4472.06666666668	-1869.11111111111
44300.8891486921	0	4472.07199999999	-4474.34074074075	-1867.54074074074
44300.8891488657	0	4474.34599999999	-4476.3851851852	-1866.1037037037
44300.8891490509	0	4476.38999999999	-4478.46666666668	-1864.6074074074
44300.8891492245	0	4478.47099999999	-4480.22222222223	-1863.22222222222
44300.8891494097	0	4480.22699999999	-4481.87407407409	-1861.97777777777
44300.8891495949	0	4481.87899999999	-4483.50370370372	-1860.77037037037
44300.8891497685	0	4483.50899999999	-4484.64444444446	-1859.77777777777
44300.8891499537	0	4484.64999999999	-4485.49629629631	-1858.83703703703
44300.8891501273	0	4485.50199999999	-4486.17777777779	-1858.02962962963
44300.8891503125	0	4486.18299999999	-4486.67407407409	-1857.31851851851
44300.8891504977	0	4486.67899999999	-4487.11111111112	-1856.66666666666
44300.8891506713	0	4487.11599999999	-4487.69629629631	-1856.0074074074
44300.8891508565	0	4487.70099999999	-4488.43703703705	-1855.24444444444
44300.8891510417	0	4488.44199999999	-4489.17777777779	-1854.51111111111
44300.8891512153	0	4489.18299999999	-4489.65925925927	-1853.76296296296
44300.8891514005	0	4489.66399999999	-4489.7925925926	-1852.9037037037
44300.8891515741	0	4489.79699999999	-4489.81481481483	-1852.0074074074
44300.8891517593	0	4489.81899999999	-4489.65925925927	-1851.1037037037
44300.8891519329	0	4489.66299999999	-4489.40000000001	-1850.25185185185
44300.8891521181	0	4489.40399999999	-4489.26666666668	-1849.6
44300.8891523032	0	4489.27099999999	-4489.13333333335	-1848.83703703703
44300.8891524769	0	4489.13799999999	-4489.08148148149	-1848.13333333333
44300.889152662	0	4489.08599999999	-4489.00740740742	-1847.31851851851
44300.8891528472	0	4489.01199999999	-4488.85925925927	-1846.45185185185
44300.8891530208	0	4488.86399999999	-4488.67407407409	-1845.65185185185
44300.889153206	0	4488.67899999999	-4488.4888888889	-1844.93333333333
44300.8891533796	0	4488.49399999999	-4488.45925925927	-1844.35555555555
44300.8891535648	0	4488.46399999999	-4488.61481481483	-1843.8
44300.8891537384	0	4488.61999999999	-4488.92592592594	-1843.31111111111
44300.8891539236	0	4488.93099999999	-4489.1851851852	-1842.78518518518
44300.8891541088	0	4489.18999999999	-4489.49629629631	-1842.02222222222
44300.8891542824	0	4489.50099999999	-4489.72592592594	-1841.33333333333
44300.8891544676	0	4489.73099999999	-4489.9851851852	-1840.59259259259
44300.8891546528	0	4489.98999999999	-4490.33333333335	-1839.9037037037
44300.8891548264	0	4490.33799999999	-4490.54814814816	-1839.44444444444
44300.8891550116	0	4490.55299999999	-4490.73333333335	-1839.03703703703
44300.8891551852	0	4490.73799999999	-4490.97037037038	-1838.72592592592
44300.8891553704	0	4490.97499999999	-4491.30370370372	-1838.45925925926
44300.889155544	0	4491.30799999999	-4491.69629629631	-1838.23703703703
44300.8891557292	0	4491.70099999999	-4491.89629629631	-1838.05925925926
44300.8891559144	0	4491.90099999999	-4492.00740740742	-1837.87407407407
44300.889156088	0	4492.01199999999	-4492.17037037038	-1837.63703703703
44300.8891562732	0	4492.17499999999	-4492.47407407409	-1837.34074074074
44300.8891564468	0	4492.47899999999	-4492.95555555557	-1836.98518518518
44300.8891566319	0	4492.95999999999	-4493.45925925927	-1836.58518518518
44300.8891568171	0	4493.46399999999	-4494.05925925927	-1836.03703703703
44300.8891569907	0	4494.06399999999	-4494.54074074075	-1835.39259259259
44300.8891571759	0	4494.54499999999	-4494.9851851852	-1834.54074074074
44300.8891573495	0	4494.98899999999	-4495.20740740742	-1833.63703703703
44300.8891575347	0	4495.21099999999	-4495.35555555557	-1832.71851851851
44300.8891577199	0	4495.35899999999	-4495.42222222224	-1831.69629629629
44300.8891578935	0	4495.42599999999	-4495.47407407409	-1830.59259259259
44300.8891580787	0	4495.47799999999	-4495.54814814816	-1829.31851851851
44300.8891582523	0	4495.55199999999	-4495.5851851852	-1827.95555555555
44300.8891584375	0	4495.58899999999	-4495.57037037038	-1826.62222222222
44300.8891586227	0	4495.57399999999	-4495.3851851852	-1825.08888888889
44300.8891587963	0	4495.38899999998	-4495.02222222224	-1823.65185185185
44300.8891589815	0	4495.02599999998	-4494.80740740742	-1822.39259259259
44300.8891591551	0	4494.81099999998	-4494.62962962964	-1821.15555555555
44300.8891593403	0	4494.63299999998	-4494.4814814815	-1820.09629629629
44300.8891595255	0	4494.48499999998	-4494.42222222224	-1819
44300.8891596991	0	4494.42599999998	-4494.39259259261	-1817.97037037037
44300.8891598843	0	4494.39599999998	-4494.26666666668	-1816.82962962963
44300.8891600579	0	4494.26999999998	-4494.04444444446	-1815.73333333333
44300.8891602431	0	4494.04799999998	-4493.94074074076	-1814.72592592592
44300.8891604282	0	4493.94399999998	-4493.94074074076	-1813.62222222222
44300.8891606019	0	4493.94399999998	-4494.11111111113	-1812.55555555555
44300.889160787	0	4494.11399999998	-4494.44444444446	-1811.43703703703
44300.8891609607	0	4494.44699999998	-4494.83703703705	-1810.34074074074
44300.8891611458	0	4494.83999999998	-4495.09629629631	-1809.22962962963
44300.889161331	0	4495.09899999998	-4495.34074074075	-1808.03703703703
44300.8891615046	0	4495.34299999998	-4495.44444444446	-1807
44300.8891616898	0	4495.44699999998	-4495.4888888889	-1805.89629629629
44300.889161875	0	4495.49099999998	-4495.4888888889	-1804.79259259259
44300.8891620486	0	4495.49099999998	-4495.51851851853	-1803.84444444444
44300.8891622338	0	4495.52099999998	-4495.4814814815	-1802.88888888889
44300.8891624074	0	4495.48399999998	-4495.39259259261	-1802.08148148148
44300.8891625926	0	4495.39499999998	-4495.26666666668	-1801.37037037037
44300.8891627662	0	4495.26899999998	-4495.02962962964	-1800.68148148148
44300.8891629514	0	4495.03199999998	-4494.80000000001	-1800.07407407407
44300.8891631366	0	4494.80199999998	-4494.73333333335	-1799.54074074074
44300.8891633102	0	4494.73499999998	-4494.74074074075	-1799.02962962963
44300.8891634954	0	4494.74199999998	-4494.91111111113	-1798.57037037037
44300.889163669	0	4494.91199999998	-4495.10370370372	-1798.14814814814
44300.8891638542	0	4495.10499999998	-4495.23703703705	-1797.76296296296
44300.8891640393	0	4495.23799999998	-4495.31111111112	-1797.41481481481
44300.889164213	0	4495.31199999998	-4495.33333333335	-1797.17037037037
44300.8891643981	0	4495.33399999998	-4495.33333333335	-1796.94074074074
44300.8891645718	0	4495.33399999998	-4495.33333333335	-1796.77777777777
44300.8891647569	0	4495.33399999998	-4495.33333333335	-1796.66666666666
44300.8891649421	0	4495.33399999998	-4495.34074074075	-1796.57037037037
44300.8891651157	0	4495.34099999998	-4495.35555555557	-1796.53333333333
44300.8891653009	0	4495.35599999998	-4495.37037037038	-1796.54814814814
44300.8891654861	0	4495.37099999998	-4495.39259259261	-1796.63703703703
44300.8891656597	0	4495.39299999998	-4495.41481481483	-1796.76296296296
44300.8891658449	0	4495.41499999998	-4495.43703703705	-1796.96296296296
44300.8891660185	0	4495.43699999998	-4495.44444444446	-1797.17777777777
44300.8891662037	0	4495.44399999998	-4495.43703703705	-1797.42962962963
44300.8891663889	0	4495.43699999998	-4495.41481481483	-1797.74074074074
44300.8891665625	0	4495.41499999998	-4495.37777777779	-1798.05925925926
44300.8891667477	0	4495.37799999998	-4495.42222222223	-1798.42962962963
44300.8891669213	0	4495.42199999998	-4495.4888888889	-1798.78518518518
44300.8891671065	0	4495.48899999998	-4495.51851851853	-1799.2
44300.8891672917	0	4495.51899999998	-4495.53333333334	-1799.68888888889
44300.8891674653	0	4495.53399999998	-4495.53333333334	-1800.2074074074
44300.8891676505	0	4495.53399999998	-4495.46666666668	-1800.75555555555
44300.8891678241	0	4495.46699999998	-4495.40000000001	-1801.25185185185
44300.8891680093	0	4495.39999999998	-4495.35555555557	-1801.81481481481
44300.8891681829	0	4495.35599999998	-4495.34814814816	-1802.41481481481
44300.8891683681	0	4495.34899999998	-4495.40740740742	-1803
44300.8891685532	0	4495.40799999998	-4495.49629629631	-1803.61481481481
44300.8891687269	0	4495.49699999998	-4495.57777777779	-1804.22222222222
44300.889168912	0	4495.57799999998	-4495.57777777779	-1804.87407407407
44300.8891690856	0	4495.57799999998	-4495.57777777779	-1805.6
44300.8891692708	0	4495.57799999998	-4495.57777777779	-1806.34074074074
44300.889169456	0	4495.57799999998	-4495.46666666668	-1807.18518518518
44300.8891696296	0	4495.46699999998	-4495.37037037038	-1807.95555555555
44300.8891698148	0	4495.37099999998	-4495.34074074075	-1808.77777777777
44300.88917	0	4495.34099999998	-4495.34814814816	-1809.59259259259
44300.8891701736	0	4495.34799999998	-4495.33333333334	-1810.4074074074
44300.8891703588	0	4495.33299999998	-4495.31851851853	-1811.31111111111
44300.8891705324	0	4495.31799999998	-4495.31111111112	-1812.22222222222
44300.8891707176	0	4495.31099999998	-4495.30370370371	-1813.31851851851
44300.8891708912	0	4495.30399999998	-4495.42222222223	-1814.45925925926
44300.8891710764	0	4495.42299999998	-4495.64444444446	-1815.4
44300.8891712616	0	4495.64499999998	-4495.93333333335	-1816.17037037037
44300.8891714352	0	4495.93399999998	-4496.11851851853	-1816.85185185185
44300.8891716204	0	4496.11899999998	-4496.1851851852	-1817.6074074074
44300.8891718056	0	4496.18599999998	-4496.23703703705	-1818.49629629629
44300.8891719792	0	4496.23799999998	-4496.25185185186	-1819.49629629629
44300.8891721644	0	4496.25299999998	-4496.20740740742	-1820.55555555555
44300.889172338	0	4496.20899999998	-4496.0888888889	-1821.49629629629
44300.8891725232	0	4496.08999999998	-4495.92592592594	-1822.45185185185
44300.8891726968	0	4495.92699999998	-4495.7925925926	-1823.5037037037
44300.8891728819	0	4495.79399999998	-4495.55555555557	-1824.59259259259
44300.8891730671	0	4495.55699999998	-4495.22962962964	-1825.82962962963
44300.8891732407	0	4495.23099999998	-4495.07407407409	-1827.05925925925
44300.8891734259	0	4495.07499999998	-4495.0888888889	-1828.42222222222
44300.8891735995	0	4495.08999999998	-4495.34074074075	-1829.62962962963
44300.8891737847	0	4495.34199999999	-4495.85185185186	-1830.57037037037
44300.8891739699	0	4495.85299999999	-4496.44444444446	-1831.46666666666
44300.8891741435	0	4496.44599999999	-4496.90370370371	-1832.15555555555
44300.8891743287	0	4496.90499999999	-4497.1851851852	-1832.74814814814
44300.8891745139	0	4497.18599999999	-4497.25185185186	-1833.32592592592
44300.8891746875	0	4497.25299999999	-4497.23703703705	-1833.88148148148
44300.8891748727	0	4497.23799999998	-4497.20740740742	-1834.5037037037
44300.8891750463	0	4497.20799999999	-4497.20740740742	-1835
44300.8891752315	0	4497.20799999999	-4497.20740740742	-1835.51111111111
44300.8891754051	0	4497.20799999999	-4497.23703703705	-1835.94814814814
44300.8891755903	0	4497.23799999998	-4497.16296296297	-1836.36296296296
44300.8891757755	0	4497.16399999999	-4496.91851851853	-1836.82222222222
44300.8891759491	0	4496.91999999999	-4496.62962962964	-1837.37037037037
44300.8891761343	0	4496.63099999999	-4496.37037037038	-1838.02222222222
44300.8891763194	0	4496.37199999999	-4496.25185185186	-1838.77037037037
44300.8891764931	0	4496.25299999999	-4496.26666666668	-1839.46666666666
44300.8891766782	0	4496.26799999999	-4496.36296296297	-1840.05185185185
44300.8891768634	0	4496.36399999999	-4496.57037037038	-1840.41481481481
44300.889177037	0	4496.57099999999	-4496.80000000001	-1840.66666666666
44300.8891772107	0	4496.80099999999	-4496.95555555557	-1840.87407407407
44300.8891773958	0	4496.95699999999	-4496.97777777779	-1841.09629629629
44300.889177581	0	4496.97899999999	-4496.97777777779	-1841.4
44300.8891777546	0	4496.97899999999	-4496.91111111112	-1841.65185185185
44300.8891779398	0	4496.91199999999	-4496.75555555557	-1841.88888888888
44300.8891781134	0	4496.75599999999	-4496.4888888889	-1842.05925925925
44300.8891782986	0	4496.48899999999	-4496.24444444446	-1842.08148148148
44300.8891784838	0	4496.24499999999	-4496.1851851852	-1842.04444444444
44300.8891786574	0	4496.18599999999	-4496.25185185186	-1842.01481481481
44300.8891788426	0	4496.25299999999	-4496.36296296297	-1842.07407407407
44300.8891790278	0	4496.36399999999	-4496.41481481483	-1842.17777777777
44300.8891792014	0	4496.41599999999	-4496.44444444446	-1842.26666666666
44300.8891793866	0	4496.44599999999	-4496.43703703705	-1842.4
44300.8891795602	0	4496.43899999999	-4496.42962962964	-1842.5037037037
44300.8891797454	0	4496.43199999999	-4496.42962962964	-1842.57037037037
44300.889179919	0	4496.43199999999	-4496.41481481483	-1842.58518518518
44300.8891801042	0	4496.41699999999	-4496.41481481483	-1842.52592592592
44300.8891802893	0	4496.41699999999	-4496.49629629631	-1842.39259259259
44300.889180463	0	4496.49799999999	-4496.5851851852	-1842.22222222222
44300.8891806481	0	4496.58699999999	-4496.62962962964	-1842.03703703703
44300.8891808218	0	4496.63099999999	-4496.62962962964	-1841.86666666666
44300.8891810069	0	4496.63099999999	-4496.57777777779	-1841.73333333333
44300.8891811921	0	4496.57899999999	-4496.50370370371	-1841.6074074074
44300.8891813657	0	4496.50499999999	-4496.45185185186	-1841.48148148148
44300.8891815509	0	4496.45299999999	-4496.42222222223	-1841.33333333333
44300.8891817245	0	4496.42299999999	-4496.44444444446	-1841.17777777777
44300.8891819097	0	4496.44499999999	-4496.56296296297	-1840.97777777777
44300.8891820949	0	4496.56399999999	-4496.73333333334	-1840.73333333333
44300.8891822685	0	4496.73399999999	-4496.86666666668	-1840.45925925925
44300.8891824537	0	4496.86699999999	-4496.92592592594	-1840.15555555555
44300.8891826389	0	4496.92599999999	-4496.92592592594	-1839.85925925925
44300.8891828125	0	4496.92599999999	-4496.91851851853	-1839.55555555555
44300.8891829977	0	4496.91899999999	-4496.91851851853	-1839.23703703703
44300.8891831713	0	4496.91899999999	-4496.92592592594	-1838.96296296296
44300.8891833565	0	4496.92599999999	-4496.93333333334	-1838.67407407407
44300.8891835417	0	4496.93299999999	-4496.92592592594	-1838.38518518518
44300.8891837153	0	4496.92599999999	-4496.93333333334	-1838.12592592592
44300.8891839005	0	4496.93299999999	-4496.94814814816	-1837.87407407407
44300.8891840741	0	4496.94799999999	-4496.94814814816	-1837.67407407407
44300.8891842593	0	4496.94799999999	-4496.95555555557	-1837.45925925925
44300.8891844444	0	4496.95499999999	-4496.95555555557	-1837.22962962963
44300.8891846181	0	4496.95499999999	-4496.94814814816	-1837.04444444444
44300.8891848032	0	4496.94799999999	-4496.94814814816	-1836.84444444444
44300.8891849769	0	4496.94799999999	-4496.97777777779	-1836.65925925925
44300.889185162	0	4496.97799999999	-4496.97777777779	-1836.51111111111
44300.8891853472	0	4496.97799999999	-4496.9851851852	-1836.34074074074
44300.8891855208	0	4496.98499999999	-4496.9851851852	-1836.2
44300.889185706	0	4496.98499999999	-4497.02222222223	-1836.08148148148
44300.8891858796	0	4497.02199999999	-4497.05925925927	-1835.99259259259
44300.8891860648	0	4497.05899999999	-4497.0888888889	-1835.91111111111
44300.8891862384	0	4497.08899999999	-4497.0888888889	-1835.83703703703
44300.8891864236	0	4497.08899999999	-4497.05925925927	-1835.79259259259
44300.8891866088	0	4497.05899999999	-4497.02222222223	-1835.75555555555
44300.8891867824	0	4497.02199999999	-4496.97777777779	-1835.74074074074
44300.8891869676	0	4496.97799999999	-4496.95555555557	-1835.71851851851
44300.8891871412	0	4496.95599999999	-4496.95555555557	-1835.71111111111
44300.8891873264	0	4496.95599999999	-4496.9925925926	-1835.68148148148
44300.8891875116	0	4496.99299999999	-4497.05185185186	-1835.64444444444
44300.8891876852	0	4497.05199999999	-4497.08148148149	-1835.62962962963
44300.8891878704	0	4497.08199999999	-4497.08148148149	-1835.62222222222
44300.889188044	0	4497.08199999999	-4497.05925925927	-1835.63703703703
44300.8891882292	0	4497.05999999999	-4497.00740740742	-1835.65925925925
44300.8891884144	0	4497.00799999999	-4496.95555555557	-1835.67407407407
44300.889188588	0	4496.95599999999	-4496.92592592594	-1835.66666666666
44300.8891887732	0	4496.92599999999	-4497.00000000001	-1835.57777777777
44300.8891889468	0	4496.99999999999	-4497.11111111112	-1835.47407407407
44300.8891891319	0	4497.11099999999	-4497.17777777779	-1835.38518518518
44300.8891893171	0	4497.17799999999	-4497.17777777779	-1835.3037037037
44300.8891894907	0	4497.17799999999	-4497.05185185186	-1835.23703703703
44300.8891896759	0	4497.05199999999	-4496.91851851853	-1835.14074074074
44300.8891898495	0	4496.91899999999	-4496.86666666668	-1834.98518518518
44300.8891900347	0	4496.86699999999	-4496.94074074075	-1834.77037037037
44300.8891902199	0	4496.94099999999	-4497.05925925927	-1834.45925925925
44300.8891903935	0	4497.05999999999	-4497.13333333334	-1834.08148148148
44300.8891905787	0	4497.13399999999	-4497.1851851852	-1833.65925925925
44300.8891907639	0	4497.18599999999	-4497.25925925927	-1833.28888888888
44300.8891909375	0	4497.25999999999	-4497.40740740742	-1833.07407407407
44300.8891911227	0	4497.40799999999	-4497.65185185186	-1832.82962962963
44300.8891912963	0	4497.65199999999	-4498.0888888889	-1832.51851851851
44300.8891914815	0	4498.08899999999	-4498.62222222223	-1832.23703703703
44300.8891916551	0	4498.62199999999	-4499.08148148149	-1831.95555555555
44300.8891918403	0	4499.08099999999	-4499.33333333334	-1831.66666666666
44300.8891920255	0	4499.33299999999	-4499.28148148149	-1831.32592592592
44300.8891921991	0	4499.28099999999	-4499.02222222223	-1831.11111111111
44300.8891923843	0	4499.02199999999	-4498.70370370371	-1830.93333333333
44300.8891925579	0	4498.70299999999	-4498.40740740742	-1830.8
44300.8891927431	0	4498.40699999999	-4498.17037037038	-1830.73333333333
44300.8891929282	0	4498.16999999999	-4497.97777777779	-1830.74814814814
44300.8891931019	0	4497.97699999999	-4497.6888888889	-1830.86666666666
44300.889193287	0	4497.68799999999	-4497.14074074075	-1831.15555555555
44300.8891934607	0	4497.13999999999	-4496.10370370371	-1831.65185185185
44300.8891936458	0	4496.10299999999	-4494.97777777779	-1832.22962962963
44300.889193831	0	4494.97699999999	-4493.80000000001	-1832.91851851851
44300.8891940046	0	4493.79899999999	-4492.71111111112	-1833.66666666666
44300.8891941898	0	4492.70999999999	-4491.51111111112	-1834.58518518518
44300.8891943634	0	4491.50999999999	-4490.45925925927	-1835.62222222222
44300.8891945486	0	4490.45799999999	-4489.68148148149	-1836.66666666666
44300.8891947338	0	4489.67999999999	-4489.03703703705	-1838.01481481481
44300.8891949074	0	4489.03599999999	-4488.43703703705	-1839.37037037037
44300.8891950926	0	4488.43599999999	-4487.71851851853	-1841.28888888888
44300.8891952778	0	4487.71699999999	-4487.22962962964	-1843.46666666666
44300.8891954514	0	4487.22799999999	-4487.05185185186	-1845.72592592592
44300.8891956366	0	4487.04999999999	-4487.17037037038	-1848.42222222222
44300.8891958102	0	4487.16899999999	-4487.74074074075	-1851.23703703703
44300.8891959954	0	4487.73899999999	-4488.50370370371	-1854.45185185185
44300.889196169	0	4488.50199999998	-4489.22222222223	-1857.62222222222
44300.8891963542	0	4489.22099999999	-4489.77037037038	-1860.86666666666
44300.8891965393	0	4489.76899999998	-4490.31851851853	-1864.54814814814
44300.889196713	0	4490.31699999998	-4490.87407407408	-1868.78518518518
44300.8891968981	0	4490.87299999998	-4491.37037037038	-1872.84444444444
44300.8891970833	0	4491.36899999998	-4491.89629629631	-1877.31851851851
44300.8891972569	0	4491.89499999998	-4492.42222222223	-1881.63703703703
44300.8891974421	0	4492.42099999998	-4493.08148148149	-1886.35555555555
44300.8891976157	0	4493.07999999998	-4493.87407407408	-1890.91111111111
44300.8891978009	0	4493.87299999998	-4495.25925925927	-1896.25185185185
44300.8891979745	0	4495.25799999998	-4496.57037037038	-1901.51851851851
44300.8891981597	0	4496.56899999998	-4497.78518518519	-1906.8
44300.8891983449	0	4497.78399999998	-4499.12592592594	-1912.58518518518
44300.8891985185	0	4499.12499999998	-4500.40740740742	-1918.4
44300.8891987037	0	4500.40599999998	-4501.78518518519	-1924.65185185185
44300.8891988889	0	4501.78399999998	-4503.24444444445	-1930.8
44300.8891990625	0	4503.24299999998	-4505.05925925927	-1936.75555555555
44300.8891992477	0	4505.05799999998	-4507.20740740742	-1943
44300.8891994213	0	4507.20599999998	-4509.35555555556	-1948.92592592592
44300.8891996065	0	4509.35399999998	-4511.4888888889	-1955.22962962963
44300.8891997801	0	4511.48699999998	-4513.24444444445	-1961.39259259259
44300.8891999653	0	4513.24299999998	-4514.70370370371	-1966.85185185185
44300.8892001505	0	4514.70199999998	-4516.80740740742	-1973.02222222222
44300.8892003241	0	4516.80599999998	-4519.35555555556	-1978.65185185185
44300.8892005093	0	4519.35399999998	-4522.51111111112	-1984.49629629629
44300.8892006829	0	4522.50999999998	-4525.93333333334	-1989.5037037037
44300.8892008681	0	4525.93199999998	-4529.74074074075	-1994.13333333333
44300.8892010532	0	4529.73899999998	-4534.02962962964	-1999.11851851851
44300.8892012269	0	4534.02799999998	-4537.95555555556	-2004.31111111111
44300.889201412	0	4537.95399999998	-4541.23703703705	-2009.55555555555
44300.8892015972	0	4541.23499999998	-4544.08148148149	-2015.22222222222
44300.8892017708	0	4544.07899999998	-4545.80740740742	-2020.08148148148
44300.889201956	0	4545.80499999998	-4546.72592592594	-2025.18518518518
44300.8892021296	0	4546.72399999998	-4547.07407407408	-2030.16296296296
44300.8892023148	0	4547.07199999998	-4547.48148148149	-2034.67407407407
44300.8892024884	0	4547.47899999998	-4548.45185185186	-2039.17777777777
44300.8892026736	0	4548.44899999998	-4550.00740740742	-2043.41481481481
44300.8892028588	0	4550.00499999998	-4551.6888888889	-2047.04444444444
44300.8892030324	0	4551.68599999998	-4553.72592592594	-2050.49629629629
44300.8892032176	0	4553.72299999998	-4555.81481481483	-2053.29629629629
44300.8892033912	0	4555.81199999998	-4558.31851851853	-2055.91111111111
44300.8892035764	0	4558.31599999998	-4561.03703703705	-2058.02222222222
44300.8892037616	0	4561.03499999998	-4564.05925925927	-2060.05185185185
44300.8892039352	0	4564.05699999998	-4567.36296296297	-2061.82222222222
44300.8892041204	0	4567.36099999998	-4570.75555555557	-2063.48148148148
44300.889204294	0	4570.75399999998	-4574.5851851852	-2065.16296296296
44300.8892044792	0	4574.58399999998	-4578.37037037038	-2066.58518518518
44300.8892046644	0	4578.36899999998	-4582.5925925926	-2068.1037037037
44300.889204838	0	4582.59099999998	-4586.71111111112	-2069.51851851851
44300.8892050232	0	4586.70999999998	-4591.05185185186	-2071.02962962963
44300.8892052083	0	4591.05099999998	-4595.25185185186	-2072.46666666666
44300.8892053819	0	4595.25099999998	-4598.36296296297	-2074.01481481481
44300.8892055671	0	4598.36199999998	-4600.20000000001	-2075.57037037037
44300.8892057407	0	4600.19899999998	-4600.7925925926	-2076.81481481481
44300.8892059259	0	4600.79199999998	-4600.71851851853	-2077.89629629629
44300.8892060995	0	4600.71799999998	-4600.31851851853	-2078.56296296296
44300.8892062847	0	4600.31799999998	-4600.07407407408	-2079.08148148148
44300.8892064699	0	4600.07399999998	-4600.23703703705	-2079.23703703703
44300.8892066435	0	4600.23699999998	-4600.66666666668	-2079.16296296296
44300.8892068287	0	4600.66699999998	-4601.62962962964	-2078.88888888889
44300.8892070023	0	4601.62999999998	-4602.9851851852	-2078.31111111111
44300.8892071875	0	4602.98599999998	-4604.42962962964	-2077.59259259259
44300.8892073727	0	4604.42999999998	-4606.24444444446	-2076.65185185185
44300.8892075463	0	4606.24499999998	-4608.27407407408	-2075.6
44300.8892077315	0	4608.27499999998	-4610.5925925926	-2074.25925925926
44300.8892079167	0	4610.59399999998	-4613.20000000001	-2072.78518518518
44300.8892080903	0	4613.20099999998	-4619.32592592594	-2069.72592592592
44300.8892082755	0	4616.09699999998	-4619.32592592594	-2069.72592592592
44300.8892084491	0	4619.32699999998	-4622.76296296297	-2068.14074074074
44300.8892086343	0	4622.76399999998	-4626.74814814816	-2066.44444444444
44300.8892088079	0	4626.74899999998	-4630.74814814816	-2064.77777777777
44300.8892089931	0	4630.74899999998	-4634.65185185186	-2063.22962962963
44300.8892091782	0	4634.65299999998	-4638.8888888889	-2061.62962962963
44300.8892093519	0	4638.88999999998	-4642.89629629631	-2060.2
44300.889209537	0	4642.89699999998	-4647.40000000001	-2058.87407407407
44300.8892097107	0	4647.40099999998	-4651.94814814816	-2057.99259259259
44300.8892098958	0	4651.94899999998	-4656.35555555557	-2057.41481481481
44300.889210081	0	4656.35599999998	-4661.17037037038	-2057
44300.8892102546	0	4661.17099999998	-4666.25185185186	-2056.73333333333
44300.8892104398	0	4666.25199999998	-4670.91111111112	-2056.62222222222
44300.8892106134	0	4670.91099999998	-4675.52592592594	-2056.52592592592
44300.8892107986	0	4675.52599999998	-4679.49629629631	-2056.42962962963
44300.8892109838	0	4679.49599999998	-4683.3925925926	-2056.4
44300.8892111574	0	4683.39199999998	-4686.83703703705	-2056.31851851852
44300.8892113426	0	4686.83599999998	-4689.77037037038	-2056.22222222222
44300.8892115162	0	4689.76899999998	-4692.57777777779	-2056.14074074074
44300.8892117014	0	4692.57599999998	-4695.21481481483	-2056.05925925926
44300.8892118866	0	4695.21299999998	-4698.22962962964	-2055.97777777777
44300.8892120602	0	4698.22799999998	-4701.56296296297	-2055.79259259259
44300.8892122454	0	4701.56099999998	-4704.91851851853	-2055.69629629629
44300.889212419	0	4704.91699999998	-4708.63703703705	-2055.48148148148
44300.8892126042	0	4708.63599999998	-4712.12592592594	-2055.37037037037
44300.8892127893	0	4712.12499999998	-4715.76296296297	-2055.16296296296
44300.889212963	0	4715.76199999998	-4719.1925925926	-2055
44300.8892131481	0	4719.19199999998	-4722.85925925927	-2054.84444444444
44300.8892133218	0	4722.85899999998	-4726.34814814816	-2054.65185185185
44300.8892135069	0	4726.34799999998	-4729.11111111112	-2054.53333333333
44300.8892136921	0	4729.11099999998	-4731.47407407409	-2054.28888888888
44300.8892138657	0	4731.47399999998	-4733.17777777779	-2054.02962962963
44300.8892140509	0	4733.17799999998	-4734.66666666668	-2053.65925925926
44300.8892142245	0	4734.66699999998	-4736.00000000001	-2053.27407407407
44300.8892144097	0	4735.99999999998	-4737.60000000001	-2052.61481481481
44300.8892145949	0	4737.59999999998	-4739.48148148149	-2051.72592592592
44300.8892147685	0	4739.48099999998	-4741.21481481483	-2050.8074074074
44300.8892149537	0	4741.21399999998	-4742.96296296297	-2049.71111111111
44300.8892151273	0	4742.96199999998	-4744.7851851852	-2048.63703703703
44300.8892153125	0	4744.78399999998	-4746.65925925927	-2047.48888888889
44300.8892154977	0	4746.65799999998	-4748.76296296297	-2046.28888888889
44300.8892156713	0	4748.76199999998	-4750.91111111112	-2045.2074074074
44300.8892158565	0	4750.90999999998	-4753.17777777779	-2044.17037037037
44300.8892160301	0	4753.17699999998	-4755.51851851853	-2043.16296296296
44300.8892162153	0	4755.51799999998	-4757.61481481483	-2042.31111111111
44300.8892164005	0	4757.61399999998	-4759.65925925927	-2041.31111111111
44300.8892165741	0	4759.65799999998	-4761.46666666668	-2040.39259259259
44300.8892167593	0	4761.46499999998	-4762.82962962964	-2039.56296296296
44300.8892169329	0	4762.82799999998	-4764.00000000001	-2038.71851851852
44300.8892171181	0	4763.99799999998	-4765.03703703705	-2037.95555555555
44300.8892173032	0	4765.03499999998	-4766.08148148149	-2037.15555555555
44300.8892174769	0	4766.07899999998	-4767.01481481483	-2036.38518518518
44300.889217662	0	4767.01199999998	-4767.87407407409	-2035.6
44300.8892178356	0	4767.87099999998	-4768.61481481483	-2034.82222222222
44300.8892180208	0	4768.61199999998	-4769.30370370372	-2034.09629629629
44300.889218206	0	4769.30099999998	-4770.19259259261	-2033.44444444444
44300.8892183796	0	4770.18999999998	-4771.23703703705	-2032.87407407407
44300.8892185648	0	4771.23399999998	-4772.84444444446	-2032.25925925926
44300.8892187384	0	4772.84099999998	-4775.28148148149	-2031.8074074074
44300.8892189236	0	4775.27799999998	-4778.00740740742	-2031.46666666666
44300.8892191088	0	4778.00399999998	-4781.45925925927	-2031.21481481481
44300.8892192824	0	4781.45599999998	-4785.11851851853	-2031.0074074074
44300.8892194676	0	4785.11499999998	-4789.08148148149	-2030.78518518518
44300.8892196412	0	4789.07799999998	-4792.89629629631	-2030.58518518518
44300.8892198264	0	4792.89299999998	-4796.17777777779	-2030.24444444444
44300.8892200116	0	4796.17399999998	-4799.51111111112	-2029.82222222222
44300.8892201852	0	4799.50699999998	-4802.67407407409	-2029.29629629629
44300.8892203704	0	4802.66999999998	-4806.16296296298	-2028.56296296296
44300.889220544	0	4806.15899999998	-4809.90370370372	-2027.78518518518
44300.8892207292	0	4809.89999999998	-4813.65925925927	-2027.02222222222
44300.8892209144	0	4813.65599999998	-4818.11111111113	-2026.37777777777
44300.889221088	0	4818.10799999998	-4822.62962962964	-2025.98518518518
44300.8892212732	0	4822.62699999998	-4827.9851851852	-2025.8
44300.8892214468	0	4827.98299999998	-4833.6814814815	-2025.57777777777
44300.8892216319	0	4833.67899999998	-4839.20740740742	-2025.49629629629
44300.8892218171	0	4839.20499999998	-4845.25925925927	-2025.54814814814
44300.8892219907	0	4845.25699999998	-4850.94074074075	-2025.61481481481
44300.8892221759	0	4850.93799999998	-4857.14074074075	-2025.63703703703
44300.8892223495	0	4857.13799999998	-4863.07407407409	-2025.71111111111
44300.8892225347	0	4863.07099999998	-4868.15555555557	-2025.72592592592
44300.8892227199	0	4868.15199999998	-4872.91851851853	-2025.72592592592
44300.8892228935	0	4872.91499999998	-4876.81481481483	-2025.55555555555
44300.8892230787	0	4876.81099999998	-4879.91111111112	-2025.42222222222
44300.8892232523	0	4879.90699999998	-4882.96296296298	-2025.24444444444
44300.8892234375	0	4882.95899999998	-4885.94074074075	-2025.11851851852
44300.8892236227	0	4885.93699999998	-4889.42962962964	-2025.05185185185
44300.8892237963	0	4889.42599999997	-4893.35555555557	-2024.91851851852
44300.8892239815	0	4893.35199999998	-4897.97777777779	-2024.77777777777
44300.8892241551	0	4897.97399999998	-4903.37037037038	-2024.68148148148
44300.8892243403	0	4903.36699999998	-4909.09629629631	-2024.62222222222
44300.8892245255	0	4909.09299999998	-4915.46666666668	-2024.7037037037
44300.8892246991	0	4915.46299999998	-4921.71111111113	-2025.07407407407
44300.8892248843	0	4921.70699999997	-4928.55555555557	-2025.48888888889
44300.8892250694	0	4928.55099999997	-4935.39259259261	-2025.94814814814
44300.8892252431	0	4935.38799999998	-4941.69629629631	-2026.42962962963
44300.8892254282	0	4941.69199999998	-4947.85185185187	-2026.76296296296
44300.8892256019	0	4947.84799999998	-4952.80000000001	-2026.85925925926
44300.889225787	0	4952.79599999998	-4957.11851851853	-2026.86666666666
44300.8892259607	0	4957.11499999998	-4960.65925925927	-2026.91111111111
44300.8892261458	0	4960.65599999998	-4963.45925925927	-2026.91111111111
44300.889226331	0	4963.45599999998	-4966.05185185187	-2027.02222222222
44300.8892265046	0	4966.04899999998	-4968.41481481483	-2027.13333333333
44300.8892266898	0	4968.41199999998	-4970.93333333335	-2027.37777777777
44300.889226875	0	4970.93099999998	-4973.39259259261	-2027.68888888889
44300.8892270486	0	4973.38999999998	-4975.93333333335	-2027.89629629629
44300.8892272338	0	4975.93099999998	-4979.16296296298	-2028.09629629629
44300.8892274074	0	4979.16099999998	-4982.6814814815	-2028.28888888889
44300.8892275926	0	4982.67999999998	-4986.6814814815	-2028.62962962963
44300.8892277662	0	4986.67999999998	-4990.54074074075	-2029.19259259259
44300.8892279514	0	4990.53899999998	-4994.19259259261	-2029.68148148148
44300.8892281366	0	4994.19099999998	-4998.05925925927	-2030.29629629629
44300.8892283102	0	4998.05799999998	-5001.75555555557	-2030.9037037037
44300.8892284954	0	5001.75399999998	-5005.82222222224	-2031.56296296296
44300.889228669	0	5005.82099999998	-5010.04444444446	-2032.14814814814
44300.8892288542	0	5010.04299999998	-5014.01481481483	-2032.51851851851
44300.8892290393	0	5014.01299999998	-5018.2814814815	-2032.74814814814
44300.889229213	0	5018.27999999998	-5022.20000000001	-2032.81481481481
44300.8892293981	0	5022.19899999998	-5026.22962962964	-2032.83703703703
44300.8892295718	0	5026.22899999998	-5029.97037037038	-2032.85925925926
44300.8892297569	0	5029.96999999998	-5033.17037037038	-2032.82222222222
44300.8892299421	0	5033.16999999998	-5036.53333333335	-2032.77777777777
44300.8892301157	0	5036.53299999998	-5039.89629629631	-2032.7037037037
44300.8892303009	0	5039.89599999998	-5043.76296296298	-2032.67407407407
44300.8892304745	0	5043.76299999998	-5047.99259259261	-2032.57777777777
44300.8892306597	0	5047.99299999998	-5052.16296296298	-2032.45925925926
44300.8892308449	0	5052.16299999998	-5057.05185185187	-2032.4074074074
44300.8892310185	0	5057.05199999998	-5062.22962962964	-2032.42222222222
44300.8892312037	0	5062.22999999998	-5067.91111111113	-2032.52592592592
44300.8892313773	0	5067.91099999998	-5073.64444444446	-2032.75555555555
44300.8892315625	0	5073.64399999998	-5079.01481481483	-2033.13333333333
44300.8892317477	0	5079.01399999998	-5084.77777777779	-2033.6074074074
44300.8892319213	0	5084.77699999998	-5089.84444444446	-2033.94814814814
44300.8892321065	0	5089.84399999998	-5094.81481481483	-2034.43703703703
44300.8892322801	0	5094.81399999998	-5098.79259259261	-2034.7037037037
44300.8892324653	0	5098.79199999998	-5102.19259259261	-2034.92592592592
44300.8892326505	0	5102.19199999998	-5104.97777777779	-2035.11851851851
44300.8892328241	0	5104.97699999998	-5106.80740740742	-2035.4074074074
44300.8892330093	0	5106.80699999998	-5108.41481481483	-2035.81481481481
44300.8892331829	0	5108.41399999998	-5110.05185185187	-2036.18518518518
44300.8892333681	0	5110.05099999998	-5111.69629629631	-2036.56296296296
44300.8892335532	0	5111.69499999998	-5113.45925925927	-2037
44300.8892337269	0	5113.45799999998	-5115.14814814816	-2037.49629629629
44300.889233912	0	5115.14699999998	-5116.95555555557	-2038.0074074074
44300.8892340856	0	5116.95399999998	-5119.14814814816	-2038.61481481481
44300.8892342708	0	5119.14699999998	-5121.54814814816	-2039.19259259259
44300.889234456	0	5121.54699999998	-5124.46666666668	-2039.76296296296
44300.8892346296	0	5124.46599999998	-5127.34074074076	-2040.14814814814
44300.8892348148	0	5127.33999999998	-5131.07407407409	-2040.61481481481
44300.8892349884	0	5131.07299999998	-5135.32592592594	-2041
44300.8892351736	0	5135.32499999998	-5139.57037037039	-2041.48888888889
44300.8892353588	0	5139.56899999998	-5144.17037037039	-2042.0074074074
44300.8892355324	0	5144.16899999998	-5148.52592592594	-2042.6074074074
44300.8892357176	0	5148.52499999998	-5153.34814814816	-2043.47407407407
44300.8892358912	0	5153.34699999998	-5158.05925925927	-2044.5037037037
44300.8892360764	0	5158.05799999998	-5162.25925925927	-2045.53333333333
44300.8892362616	0	5162.25799999998	-5166.23703703705	-2046.42222222222
44300.8892364352	0	5166.23599999998	-5169.82962962964	-2046.97037037037
44300.8892366204	0	5169.82899999998	-5173.12592592594	-2047.26666666666
44300.889236794	0	5173.12499999998	-5176.91111111113	-2047.49629629629
44300.8892369792	0	5176.90999999998	-5180.55555555557	-2047.55555555555
44300.8892371644	0	5180.55399999998	-5184.07407407409	-2047.63703703703
44300.889237338	0	5184.07299999998	-5186.6814814815	-2047.78518518518
44300.8892375232	0	5186.67999999998	-5187.95555555557	-2048.18518518518
44300.8892376968	0	5187.95399999998	-5188.05925925927	-2048.54814814814
44300.8892378819	0	5188.05799999998	-5187.51851851853	-2048.97037037037
44300.8892380671	0	5187.51699999998	-5186.4814814815	-2049.57777777777
44300.8892382407	0	5186.47999999998	-5185.2814814815	-2050.21481481481
44300.8892384259	0	5185.27999999998	-5183.94814814816	-2050.88888888889
44300.8892385995	0	5183.94699999998	-5182.93333333335	-2051.51111111111
44300.8892387847	0	5182.93199999998	-5182.2814814815	-2052.08888888888
44300.8892389699	0	5182.27999999998	-5181.96296296298	-2052.73333333333
44300.8892391435	0	5181.96099999998	-5181.93333333335	-2053.33333333333
44300.8892393287	0	5181.93099999998	-5182.25925925928	-2054.05185185185
44300.8892395023	0	5182.25699999998	-5183.10370370372	-2054.85925925926
44300.8892396875	0	5183.10099999998	-5184.10370370372	-2055.61481481481
44300.8892398611	0	5184.10099999998	-5185.25185185187	-2056.4
44300.8892400463	0	5185.24899999998	-5186.51851851853	-2057.2074074074
44300.8892402315	0	5186.51599999998	-5188.10370370372	-2058.09629629629
44300.8892404051	0	5188.10099999998	-5189.65925925928	-2058.98518518518
44300.8892405903	0	5189.65699999998	-5191.11111111113	-2059.71111111111
44300.8892407755	0	5191.10899999998	-5192.55555555557	-2060.37777777777
44300.8892409491	0	5192.55299999998	-5193.89629629631	-2060.91851851851
44300.8892411343	0	5193.89399999998	-5195.40000000002	-2061.46666666666
44300.8892413079	0	5195.39799999998	-5196.73333333335	-2061.93333333333
44300.8892414931	0	5196.73099999998	-5197.79259259261	-2062.28888888888
44300.8892416782	0	5197.78999999998	-5198.65185185187	-2062.6
44300.8892418519	0	5198.64899999998	-5198.95555555557	-2062.77777777777
44300.889242037	0	5198.95299999998	-5199.13333333335	-2062.79259259259
44300.8892422107	0	5199.13099999998	-5199.31851851853	-2062.74814814814
44300.8892423958	0	5199.31599999998	-5199.53333333335	-2062.57777777777
44300.889242581	0	5199.53099999998	-5199.8888888889	-2062.29629629629
44300.8892427546	0	5199.88699999998	-5200.4814814815	-2061.88888888888
44300.8892429398	0	5200.47999999998	-5201.40740740742	-2061.25185185185
44300.8892431134	0	5201.40599999998	-5202.57777777779	-2060.47407407407
44300.8892432986	0	5202.57599999998	-5203.84444444446	-2059.65185185185
44300.8892434838	0	5203.84299999998	-5205.47407407409	-2058.56296296296
44300.8892436574	0	5205.47299999998	-5207.31851851853	-2057.42222222222
44300.8892438426	0	5207.31699999998	-5209.47407407409	-2056.02962962963
44300.8892440162	0	5209.47299999998	-5211.6814814815	-2054.42962962963
44300.8892442014	0	5211.67999999998	-5213.6814814815	-2052.88148148148
44300.8892443866	0	5213.67999999998	-5215.95555555557	-2051.21481481481
[truncated: 5,693 more rows]
