# Supplementary material for: Near-infrared manipulation of multiple neuronal populations via trichromatic upconversion
Source: Nat Commun. 2021 Sep 27;12:5662. doi: 10.1038/s41467-021-25993-7 (PMC8476604; doi:10.1038/s41467-021-25993-7)
Supplement: Supplementary file 7 — Source Data [file 41467_2021_25993_MOESM7_ESM.zip › Source Data/SI 31/980/4_3.csv]

DateTime	xPosComp	yPosComp	xPos	yPos
44300.9076413079	0	3730.935	-3732.85925925925	-1844.17037037037
44300.9076414815	0	3732.861	-3734.99259259259	-1841
44300.9076416667	0	3734.994	-3737.74814814814	-1837.72592592593
44300.9076418403	0	3737.75	-3740.88888888888	-1834.47407407408
44300.9076420255	0	3740.891	-3744.02222222222	-1831.48888888889
44300.9076422106	0	3744.024	-3747.42962962963	-1828.57037037037
44300.9076423843	0	3747.431	-3750.56296296296	-1825.94814814815
44300.9076425694	0	3750.564	-3753.89629629629	-1823.28148148149
44300.9076427431	0	3753.897	-3756.92592592592	-1820.91111111111
44300.9076429282	0	3756.927	-3759.8074074074	-1818.47407407408
44300.9076431019	0	3759.808	-3762.02222222222	-1816.11851851852
44300.907643287	0	3762.023	-3763.57037037037	-1814.00740740741
44300.9076434722	0	3763.571	-3764.72592592592	-1811.88148148149
44300.9076436458	0	3764.727	-3765.38518518518	-1810.12592592593
44300.907643831	0	3765.386	-3765.82222222222	-1808.42962962963
44300.9076440162	0	3765.823	-3766.53333333333	-1806.77037037037
44300.9076441898	0	3766.534	-3767.42962962963	-1805.42962962963
44300.907644375	0	3767.43	-3768.6	-1804.13333333334
44300.9076445486	0	3768.6	-3769.88888888888	-1802.95555555556
44300.9076447338	0	3769.889	-3771.2	-1801.96296296297
44300.907644919	0	3771.2	-3772.77777777777	-1800.96296296297
44300.9076450926	0	3772.778	-3774.45185185185	-1800.17777777778
44300.9076452778	0	3774.452	-3776.51111111111	-1799.48148148148
44300.9076454514	0	3776.511	-3778.59259259259	-1798.98518518519
44300.9076456366	0	3778.592	-3780.5037037037	-1798.78518518519
44300.9076458218	0	3780.503	-3782.4	-1798.68888888889
44300.9076459954	0	3782.399	-3783.92592592592	-1798.74814814815
44300.9076461806	0	3783.925	-3785.03703703703	-1798.80740740741
44300.9076463542	0	3785.036	-3785.94814814814	-1798.97777777778
44300.9076465394	0	3785.947	-3786.77777777777	-1799.23703703704
44300.9076467245	0	3786.777	-3788.07407407407	-1799.50370370371
44300.9076468982	0	3788.073	-3789.72592592592	-1799.82222222223
44300.9076470833	0	3789.725	-3791.7037037037	-1800.24444444445
44300.9076472569	0	3791.703	-3793.88888888889	-1800.72592592593
44300.9076474421	0	3793.888	-3796.31851851851	-1801.33333333334
44300.9076476273	0	3796.318	-3798.79259259259	-1801.93333333334
44300.9076478009	0	3798.792	-3801.11851851851	-1802.41481481482
44300.9076479861	0	3801.118	-3803.72592592592	-1802.97777777778
44300.9076481597	0	3803.725	-3806.28148148148	-1803.52592592593
44300.9076483449	0	3806.281	-3809.12592592592	-1804.21481481482
44300.9076485185	0	3809.125	-3812.17037037037	-1804.96296296297
44300.9076487037	0	3812.169	-3815.25925925926	-1805.54074074074
44300.9076488889	0	3815.258	-3819.01481481481	-1806.16296296297
44300.9076490625	0	3819.014	-3823.51111111111	-1806.65925925926
44300.9076492477	0	3823.51	-3828.24444444444	-1807.05925925926
44300.9076494213	0	3828.243	-3833	-1807.67407407408
44300.9076496065	0	3832.999	-3836.94814814814	-1808.4
44300.9076497917	0	3836.947	-3840.06666666666	-1809.11851851852
44300.9076499653	0	3840.066	-3842.22962962962	-1809.90370370371
44300.9076501505	0	3842.229	-3843.77037037037	-1810.76296296297
44300.9076503356	0	3843.77	-3845	-1811.48148148148
44300.9076505093	0	3845	-3846.19999999999	-1812.15555555556
44300.9076506944	0	3846.2	-3847.68888888888	-1812.8962962963
44300.9076508681	0	3847.689	-3849.21481481481	-1813.71851851852
44300.9076510532	0	3849.215	-3850.73333333333	-1814.62222222223
44300.9076512384	0	3850.734	-3852.49629629629	-1815.62962962963
44300.907651412	0	3852.497	-3854.12592592592	-1816.62222222223
44300.9076515972	0	3854.127	-3855.78518518518	-1817.77037037037
44300.9076517708	0	3855.786	-3857.48888888888	-1818.94074074074
44300.907651956	0	3857.49	-3859.15555555555	-1820.01481481482
44300.9076521296	0	3859.157	-3861.09629629629	-1821.0962962963
44300.9076523148	0	3861.098	-3863.01481481481	-1822.07407407408
44300.9076525	0	3863.017	-3865.26666666666	-1823.16296296297
44300.9076526736	0	3865.269	-3867.6074074074	-1824.1925925926
44300.9076528588	0	3867.61	-3869.79999999999	-1825.18518518519
44300.907653044	0	3869.803	-3872.33333333333	-1826.16296296297
44300.9076532176	0	3872.336	-3875.07407407407	-1827.16296296297
44300.9076534028	0	3875.077	-3878.27407407407	-1828.14814814815
44300.9076535764	0	3878.277	-3881.7037037037	-1829.18518518519
44300.9076537616	0	3881.707	-3885.28148148148	-1830.16296296297
44300.9076539468	0	3885.285	-3889.46666666666	-1831.35555555556
44300.9076541204	0	3889.47	-3893.35555555555	-1832.28888888889
44300.9076543056	0	3893.359	-3897.54814814814	-1833.27407407408
44300.9076544792	0	3897.552	-3901.59259259259	-1834.15555555556
44300.9076546643	0	3901.596	-3905.32592592592	-1835.15555555556
44300.907654838	0	3905.329	-3909.32592592592	-1836.40740740741
44300.9076550231	0	3909.329	-3912.86666666666	-1837.8962962963
44300.9076552083	0	3912.87	-3916.3111111111	-1839.62222222223
44300.9076553819	0	3916.314	-3919.3111111111	-1841.4
44300.9076555671	0	3919.314	-3922.0074074074	-1843.2
44300.9076557523	0	3922.01	-3924.62222222222	-1845.08148148148
44300.9076559259	0	3924.625	-3926.94074074073	-1846.85185185186
44300.9076561111	0	3926.944	-3929.48148148147	-1848.76296296297
44300.9076562847	0	3929.485	-3932.28888888888	-1850.67407407408
44300.9076564699	0	3932.292	-3935.04444444444	-1852.50370370371
44300.9076566435	0	3935.048	-3938.08148148147	-1854.3925925926
44300.9076568287	0	3938.085	-3940.94074074073	-1856.13333333334
44300.9076570139	0	3940.944	-3943.88148148147	-1857.86666666667
44300.9076571875	0	3943.885	-3946.39259259259	-1859.40740740741
44300.9076573727	0	3946.396	-3948.76296296296	-1860.97777777778
44300.9076575463	0	3948.766	-3950.8074074074	-1862.51851851852
44300.9076577315	0	3950.81	-3952.59259259259	-1863.94074074074
44300.9076579167	0	3952.595	-3954.58518518518	-1865.38518518519
44300.9076580903	0	3954.588	-3956.61481481481	-1866.94074074074
44300.9076582755	0	3956.618	-3958.45925925925	-1868.40740740741
44300.9076584606	0	3958.462	-3960.09629629629	-1869.92592592593
44300.9076586343	0	3960.099	-3961.65925925925	-1871.51111111111
44300.9076588194	0	3961.662	-3963.03703703703	-1872.94814814815
44300.9076589931	0	3963.04	-3964.51851851851	-1874.46666666667
44300.9076591782	0	3964.521	-3966.15555555555	-1875.8962962963
44300.9076593634	0	3966.158	-3968.31851851851	-1877.48888888889
44300.907659537	0	3968.321	-3970.76296296296	-1879.08888888889
44300.9076597222	0	3970.765	-3973.59259259258	-1880.83703703704
44300.9076598958	0	3973.595	-3976.51851851851	-1882.71851851852
44300.907660081	0	3976.521	-3979.23703703703	-1884.57777777778
44300.9076602662	0	3979.24	-3982.17777777777	-1886.64444444445
44300.9076604398	0	3982.181	-3984.85185185184	-1888.61481481482
44300.907660625	0	3984.855	-3987.48148148147	-1890.68148148148
44300.9076607986	0	3987.485	-3989.94814814814	-1892.73333333334
44300.9076609838	0	3989.952	-3992.55555555555	-1894.88148148148
44300.9076611574	0	3992.559	-3995.3037037037	-1897.02222222222
44300.9076613426	0	3995.307	-3997.79259259259	-1898.85925925926
44300.9076615278	0	3997.796	-4000.38518518518	-1900.84444444445
44300.9076617014	0	4000.389	-4003.09629629629	-1902.77037037037
44300.9076618866	0	4003.1	-4005.47407407407	-1904.46666666667
44300.9076620718	0	4005.478	-4008.01481481481	-1906.27407407408
44300.9076622454	0	4008.019	-4010.08148148147	-1908
44300.9076624306	0	4010.086	-4012.15555555555	-1909.82222222223
44300.9076626042	0	4012.16	-4014.09629629629	-1911.68148148148
44300.9076627894	0	4014.101	-4015.67407407407	-1913.57037037037
44300.907662963	0	4015.679	-4017.12592592592	-1915.60740740741
44300.9076631482	0	4017.131	-4018.35555555555	-1917.57777777778
44300.9076633333	0	4018.361	-4019.54074074073	-1919.71851851852
44300.9076635069	0	4019.546	-4020.48148148147	-1921.71851851852
44300.9076636921	0	4020.487	-4021.13333333333	-1923.66666666667
44300.9076638657	0	4021.139	-4021.75555555555	-1925.71111111111
44300.9076640509	0	4021.761	-4022.57037037036	-1927.65925925926
44300.9076642361	0	4022.576	-4023.68888888888	-1929.82962962963
44300.9076644097	0	4023.695	-4025.19999999999	-1931.86666666667
44300.9076645949	0	4025.206	-4027.13333333333	-1933.93333333334
44300.9076647685	0	4027.139	-4029.44444444444	-1935.88888888889
44300.9076649537	0	4029.45	-4032.44444444444	-1938.10370370371
44300.9076651389	0	4032.45	-4035.8074074074	-1940.61481481482
44300.9076653125	0	4035.813	-4039.27407407407	-1943.06666666667
44300.9076654977	0	4039.28	-4043.26666666666	-1945.95555555556
44300.9076656713	0	4043.273	-4047.17777777777	-1948.75555555556
44300.9076658565	0	4047.184	-4050.72592592592	-1951.47407407408
44300.9076660417	0	4050.732	-4054.1111111111	-1954.25925925926
44300.9076662153	0	4054.117	-4057.37777777777	-1957.14074074074
44300.9076664005	0	4057.384	-4060.19259259258	-1959.75555555556
44300.9076665856	0	4060.199	-4063.15555555555	-1962.55555555556
44300.9076667593	0	4063.162	-4065.94074074073	-1964.98518518519
44300.9076669444	0	4065.947	-4068.72592592592	-1967.42222222222
44300.9076671181	0	4068.732	-4071.38518518518	-1970.03703703704
44300.9076673032	0	4071.391	-4073.72592592592	-1972.45185185185
44300.9076674884	0	4073.732	-4076.05185185184	-1974.97777777778
44300.907667662	0	4076.058	-4078.25925925925	-1977.36296296297
44300.9076678472	0	4078.265	-4080.46666666666	-1979.90370370371
44300.9076680208	0	4080.472	-4082.63703703703	-1982.48148148148
44300.907668206	0	4082.642	-4084.61481481481	-1984.95555555556
44300.9076683796	0	4084.62	-4086.84444444444	-1987.48888888889
44300.9076685648	0	4086.85	-4088.84444444444	-1989.85925925926
44300.90766875	0	4088.85	-4090.96296296295	-1992.48148148148
44300.9076689236	0	4090.969	-4092.94074074073	-1994.95555555556
44300.9076691088	0	4092.947	-4095.0074074074	-1997.68888888889
44300.907669294	0	4095.014	-4097.13333333333	-2000.32592592593
44300.9076694676	0	4097.14	-4099.34074074073	-2002.75555555556
44300.9076696528	0	4099.347	-4101.96296296295	-2005.35555555556
44300.9076698264	0	4101.969	-4104.5111111111	-2007.81481481482
44300.9076700116	0	4104.517	-4107.38518518518	-2010.5925925926
44300.9076701968	0	4107.391	-4110.05185185184	-2013.51111111111
44300.9076703704	0	4110.058	-4112.34074074073	-2016.22222222222
44300.9076705556	0	4112.347	-4114.55555555555	-2019.16296296297
44300.9076707292	0	4114.562	-4116.57777777777	-2022.13333333334
44300.9076709143	0	4116.584	-4118.35555555555	-2024.8
44300.9076710995	0	4118.362	-4120.1111111111	-2027.71111111111
44300.9076712731	0	4120.118	-4121.68148148147	-2030.25185185185
44300.9076714583	0	4121.688	-4123.19999999999	-2032.85185185185
44300.9076716319	0	4123.207	-4124.45185185184	-2035.34814814815
44300.9076718171	0	4124.459	-4125.37777777777	-2037.52592592593
44300.9076719907	0	4125.385	-4126.09629629629	-2039.68888888889
44300.9076721759	0	4126.104	-4126.57037037036	-2041.8
44300.9076723611	0	4126.578	-4126.89629629629	-2044.08888888889
44300.9076725347	0	4126.904	-4127.31851851851	-2046.23703703704
44300.9076727199	0	4127.326	-4127.61481481481	-2048.41481481482
44300.9076728935	0	4127.622	-4127.99259259258	-2050.67407407408
44300.9076730787	0	4128	-4128.39259259258	-2052.80740740741
44300.9076732639	0	4128.4	-4128.70370370369	-2054.94074074074
44300.9076734375	0	4128.711	-4128.94074074073	-2057.03703703704
44300.9076736227	0	4128.948	-4129.10370370369	-2059.31851851852
44300.9076737963	0	4129.111	-4129.19999999999	-2061.50370370371
44300.9076739815	0	4129.207	-4129.37037037036	-2063.4962962963
44300.9076741667	0	4129.377	-4129.65185185184	-2065.6
44300.9076743403	0	4129.658	-4130.18518518518	-2067.45925925926
44300.9076745255	0	4130.191	-4131.08148148147	-2069.32592592593
44300.9076747106	0	4131.087	-4132.07407407407	-2071.25185185185
44300.9076748843	0	4132.08	-4132.99259259259	-2072.94074074074
44300.9076750694	0	4132.999	-4133.9111111111	-2074.54074074074
44300.9076752546	0	4133.918	-4134.7111111111	-2075.95555555556
44300.9076754282	0	4134.718	-4135.24444444444	-2077.20740740741
44300.9076756019	0	4135.251	-4135.76296296296	-2078.45185185185
44300.907675787	0	4135.77	-4136.06666666666	-2079.28888888889
44300.9076759722	0	4136.074	-4136.3037037037	-2080.28888888889
44300.9076761458	0	4136.311	-4136.61481481481	-2081.11111111111
44300.907676331	0	4136.622	-4137.1111111111	-2081.81481481482
44300.9076765046	0	4137.118	-4137.76296296296	-2082.35555555556
44300.9076766898	0	4137.77	-4138.45925925925	-2082.73333333333
44300.907676875	0	4138.466	-4139.33333333333	-2082.98518518519
44300.9076770486	0	4139.34	-4140.37777777777	-2083.08148148148
44300.9076772338	0	4140.384	-4141.46666666666	-2083.05925925926
44300.9076774074	0	4141.473	-4142.72592592592	-2083.00740740741
44300.9076775926	0	4142.732	-4143.58518518518	-2083.07407407408
44300.9076777778	0	4143.591	-4144.68148148148	-2083.05925925926
44300.9076779514	0	4144.687	-4145.65925925925	-2082.93333333333
44300.9076781366	0	4145.665	-4146.57037037036	-2082.76296296296
44300.9076783102	0	4146.576	-4147.41481481481	-2082.55555555556
44300.9076784954	0	4147.42	-4148.28148148148	-2082.31111111111
44300.9076786806	0	4148.287	-4149.37037037037	-2082.03703703704
44300.9076788542	0	4149.376	-4150.59999999999	-2081.74074074074
44300.9076790394	0	4150.606	-4151.8074074074	-2081.4962962963
44300.907679213	0	4151.813	-4153.17777777777	-2081.32592592593
44300.9076793982	0	4153.183	-4154.5037037037	-2081.08148148148
44300.9076795833	0	4154.509	-4155.9037037037	-2080.75555555556
44300.9076797569	0	4155.909	-4157.46666666666	-2080.35555555556
44300.9076799421	0	4157.472	-4159.1037037037	-2079.98518518519
44300.9076801273	0	4159.109	-4161.26666666666	-2079.75555555556
44300.9076803009	0	4161.272	-4163.71111111111	-2079.42222222222
44300.9076804861	0	4163.716	-4166.78518518518	-2079.05925925926
44300.9076806597	0	4166.79	-4170.15555555555	-2078.74074074074
44300.9076808449	0	4170.16	-4173.42222222222	-2078.4962962963
44300.9076810185	0	4173.427	-4176.82962962962	-2078.31111111111
44300.9076812037	0	4176.834	-4179.79999999999	-2078.2
44300.9076813889	0	4179.804	-4182.62222222222	-2078.16296296296
44300.9076815625	0	4182.626	-4184.82962962962	-2078.13333333333
44300.9076817477	0	4184.833	-4186.34814814814	-2078.11111111111
44300.9076819213	0	4186.352	-4187.61481481481	-2078.14814814815
44300.9076821065	0	4187.619	-4188.68888888888	-2078.16296296296
44300.9076822917	0	4188.693	-4189.59999999999	-2078.12592592593
44300.9076824653	0	4189.604	-4190.62962962962	-2077.93333333333
44300.9076826505	0	4190.634	-4191.57777777777	-2077.68888888889
44300.9076828241	0	4191.582	-4192.44444444444	-2077.39259259259
44300.9076830093	0	4192.449	-4193.22962962962	-2077.17777777778
44300.9076831944	0	4193.234	-4194.05925925925	-2077
44300.9076833681	0	4194.064	-4194.9037037037	-2076.9037037037
44300.9076835532	0	4194.908	-4195.71111111111	-2076.85925925926
44300.9076837269	0	4195.715	-4196.57777777777	-2076.85925925926
44300.907683912	0	4196.582	-4197.38518518518	-2076.94814814815
44300.9076840972	0	4197.389	-4197.93333333333	-2077.05185185185
44300.9076842708	0	4197.937	-4198.31851851851	-2077.17777777778
44300.907684456	0	4198.322	-4198.49629629629	-2077.31111111111
44300.9076846296	0	4198.5	-4198.61481481481	-2077.42962962963
44300.9076848148	0	4198.619	-4198.85925925925	-2077.57777777778
44300.907685	0	4198.86299999999	-4199.17777777777	-2077.75555555556
44300.9076851736	0	4199.182	-4199.54814814814	-2077.94074074074
44300.9076853588	0	4199.552	-4199.83703703703	-2078.12592592593
44300.9076855324	0	4199.84099999999	-4200.0074074074	-2078.2962962963
44300.9076857176	0	4200.011	-4200.06666666666	-2078.42222222222
44300.9076859028	0	4200.07	-4200.06666666666	-2078.57037037037
44300.9076860764	0	4200.07	-4200.07407407407	-2078.77777777778
44300.9076862616	0	4200.07699999999	-4200.11111111111	-2078.98518518519
44300.9076864352	0	4200.114	-4200.17037037037	-2079.2
44300.9076866204	0	4200.173	-4200.22962962963	-2079.34814814815
44300.9076868056	0	4200.232	-4200.4	-2079.50370370371
44300.9076869792	0	4200.402	-4200.62222222222	-2079.60740740741
44300.9076871643	0	4200.624	-4200.72592592592	-2079.64444444445
44300.9076873495	0	4200.728	-4200.99259259259	-2079.68148148148
44300.9076875231	0	4200.995	-4201.39259259259	-2079.68148148148
44300.9076877083	0	4201.395	-4201.91851851851	-2079.58518518519
44300.9076878819	0	4201.92099999999	-4202.42962962963	-2079.38518518519
44300.9076880671	0	4202.432	-4202.9037037037	-2079.12592592593
44300.9076882407	0	4202.906	-4203.4074074074	-2078.78518518519
44300.9076884259	0	4203.41	-4203.79259259259	-2078.40740740741
44300.9076886111	0	4203.795	-4203.94074074074	-2077.98518518519
44300.9076887847	0	4203.943	-4203.93333333333	-2077.54814814815
44300.9076889699	0	4203.936	-4203.83703703703	-2077.24444444445
44300.9076891435	0	4203.84	-4203.65925925925	-2076.97777777778
44300.9076893287	0	4203.662	-4203.41481481481	-2076.74074074074
44300.9076895139	0	4203.418	-4203.21481481481	-2076.48888888889
44300.9076896875	0	4203.218	-4203.05185185185	-2076.20740740741
44300.9076898727	0	4203.055	-4202.94814814814	-2075.97777777778
44300.9076900463	0	4202.951	-4202.88148148148	-2075.74814814815
44300.9076902315	0	4202.884	-4202.79259259259	-2075.54074074074
44300.9076904167	0	4202.795	-4202.74814814814	-2075.31851851852
44300.9076905903	0	4202.751	-4202.71111111111	-2075.1037037037
44300.9076907755	0	4202.714	-4202.68888888888	-2074.8962962963
44300.9076909491	0	4202.692	-4202.68148148148	-2074.65925925926
44300.9076911343	0	4202.685	-4202.67407407407	-2074.43703703704
44300.9076913194	0	4202.678	-4202.67407407407	-2074.20740740741
44300.9076914931	0	4202.678	-4202.68148148148	-2074
44300.9076916782	0	4202.685	-4202.68148148148	-2073.80740740741
44300.9076918519	0	4202.685	-4202.68148148148	-2073.58518518519
44300.907692037	0	4202.685	-4202.68888888888	-2073.37777777778
44300.9076922222	0	4202.692	-4202.68148148148	-2073.14814814815
44300.9076923958	0	4202.685	-4202.66666666666	-2072.94074074074
44300.907692581	0	4202.67	-4202.65185185185	-2072.73333333333
44300.9076927546	0	4202.655	-4202.65185185185	-2072.52592592593
44300.9076929398	0	4202.655	-4202.67407407407	-2072.2962962963
44300.907693125	0	4202.677	-4202.69629629629	-2072.06666666667
44300.9076932986	0	4202.699	-4202.7037037037	-2071.85185185185
44300.9076934838	0	4202.706	-4202.71111111111	-2071.65185185185
44300.9076936574	0	4202.713	-4202.69629629629	-2071.48888888889
44300.9076938426	0	4202.698	-4202.67407407407	-2071.31111111111
44300.9076940278	0	4202.676	-4202.64444444444	-2071.12592592593
44300.9076942014	0	4202.646	-4202.6074074074	-2070.95555555556
44300.9076943866	0	4202.609	-4202.57037037036	-2070.77777777778
44300.9076945602	0	4202.572	-4202.56296296296	-2070.6
44300.9076947454	0	4202.565	-4202.57037037036	-2070.44444444445
44300.9076949306	0	4202.572	-4202.54074074074	-2070.27407407408
44300.9076951042	0	4202.542	-4202.49629629629	-2070.11111111111
44300.9076952894	0	4202.498	-4202.48888888888	-2069.96296296296
44300.907695463	0	4202.491	-4202.5037037037	-2069.8
44300.9076956482	0	4202.506	-4202.52592592592	-2069.66666666667
44300.9076958333	0	4202.528	-4202.53333333333	-2069.52592592593
44300.9076960069	0	4202.535	-4202.53333333333	-2069.4
44300.9076961921	0	4202.535	-4202.51851851851	-2069.2962962963
44300.9076963657	0	4202.52	-4202.51111111111	-2069.17037037037
44300.9076965509	0	4202.513	-4202.49629629629	-2069.07407407408
44300.9076967361	0	4202.498	-4202.49629629629	-2069.02222222222
44300.9076969097	0	4202.498	-4202.49629629629	-2068.94074074074
44300.9076970949	0	4202.498	-4202.51111111111	-2068.85185185185
44300.9076972685	0	4202.513	-4202.47407407407	-2068.88148148148
44300.9076974537	0	4202.476	-4202.47407407407	-2068.81481481482
44300.9076976389	0	4202.476	-4202.47407407407	-2068.74814814815
44300.9076978125	0	4202.476	-4202.47407407407	-2068.6962962963
44300.9076979977	0	4202.476	-4202.48148148148	-2068.65925925926
44300.9076981713	0	4202.483	-4202.49629629629	-2068.62962962963
44300.9076983565	0	4202.498	-4202.49629629629	-2068.62222222222
44300.9076985417	0	4202.498	-4202.5037037037	-2068.62222222222
44300.9076987153	0	4202.505	-4202.5111111111	-2068.62222222222
44300.9076989005	0	4202.512	-4202.55555555555	-2068.62222222222
44300.9076990741	0	4202.556	-4202.59259259259	-2068.62222222222
44300.9076992593	0	4202.593	-4202.61481481481	-2068.64444444445
44300.9076994444	0	4202.615	-4202.61481481481	-2068.64444444445
44300.9076996181	0	4202.615	-4202.59999999999	-2068.64444444445
44300.9076998032	0	4202.59999999999	-4202.59259259259	-2068.64444444445
44300.9076999769	0	4202.593	-4202.58518518518	-2068.64444444445
44300.907700162	0	4202.586	-4202.57777777777	-2068.64444444445
44300.9077003472	0	4202.579	-4202.58518518518	-2068.62962962963
44300.9077005208	0	4202.586	-4202.58518518518	-2068.62222222222
44300.907700706	0	4202.586	-4202.59259259259	-2068.61481481482
44300.9077008796	0	4202.593	-4202.59259259259	-2068.60740740741
44300.9077010648	0	4202.593	-4202.59259259259	-2068.59259259259
44300.90770125	0	4202.593	-4202.59259259259	-2068.58518518519
44300.9077014236	0	4202.593	-4202.59259259259	-2068.57777777778
44300.9077016088	0	4202.593	-4202.59259259259	-2068.57777777778
44300.9077017824	0	4202.593	-4202.59259259259	-2068.57777777778
44300.9077019676	0	4202.593	-4202.59259259259	-2068.57777777778
44300.9077021528	0	4202.593	-4202.59259259259	-2068.57777777778
44300.9077023264	0	4202.593	-4202.59259259259	-2068.57777777778
44300.9077025116	0	4202.593	-4202.59999999999	-2068.57777777778
44300.9077026852	0	4202.59999999999	-4202.6074074074	-2068.57777777778
44300.9077028704	0	4202.60699999999	-4202.6074074074	-2068.57777777778
44300.9077030556	0	4202.60699999999	-4202.6074074074	-2068.57777777778
44300.9077032292	0	4202.60699999999	-4202.6074074074	-2068.57777777778
44300.9077034143	0	4202.60699999999	-4202.59999999999	-2068.57777777778
44300.907703588	0	4202.59999999999	-4202.59999999999	-2068.57777777778
44300.9077037731	0	4202.59999999999	-4202.59999999999	-2068.57777777778
44300.9077039583	0	4202.59999999999	-4202.59999999999	-2068.57777777778
44300.9077041319	0	4202.59999999999	-4202.59999999999	-2068.57777777778
44300.9077043171	0	4202.59999999999	-4202.59999999999	-2068.57777777778
44300.9077044907	0	4202.59999999999	-4202.59999999999	-2068.57777777778
44300.9077046759	0	4202.59999999999	-4202.59999999999	-2068.57037037037
44300.9077048495	0	4202.59999999999	-4202.6074074074	-2068.57037037037
44300.9077050347	0	4202.60699999999	-4202.6074074074	-2068.57037037037
44300.9077052199	0	4202.60699999999	-4202.62962962962	-2068.57037037037
44300.9077053935	0	4202.62899999999	-4202.64444444444	-2068.57037037037
44300.9077055787	0	4202.64399999999	-4202.65925925925	-2068.57037037037
44300.9077057639	0	4202.659	-4202.65925925925	-2068.57037037037
44300.9077059375	0	4202.659	-4202.65185185185	-2068.57037037037
44300.9077061227	0	4202.652	-4202.6074074074	-2068.57037037037
44300.9077062963	0	4202.608	-4202.6074074074	-2068.56296296297
44300.9077064815	0	4202.608	-4202.61481481481	-2068.54814814815
44300.9077066667	0	4202.615	-4202.62962962962	-2068.54814814815
44300.9077068403	0	4202.63	-4202.65185185184	-2068.53333333334
44300.9077070255	0	4202.652	-4202.66666666666	-2068.53333333334
44300.9077071991	0	4202.667	-4202.66666666666	-2068.53333333334
44300.9077073843	0	4202.667	-4202.66666666666	-2068.53333333334
44300.9077075579	0	4202.667	-4202.67407407407	-2068.53333333334
44300.9077077431	0	4202.674	-4202.68148148147	-2068.53333333334
44300.9077079282	0	4202.681	-4202.68888888888	-2068.54074074074
44300.9077081019	0	4202.68799999999	-4202.7111111111	-2068.54814814815
44300.907708287	0	4202.70999999999	-4202.7111111111	-2068.55555555556
44300.9077084722	0	4202.70999999999	-4202.7037037037	-2068.56296296297
44300.9077086458	0	4202.703	-4202.7037037037	-2068.56296296297
44300.907708831	0	4202.703	-4202.7037037037	-2068.55555555556
44300.9077090046	0	4202.703	-4202.7037037037	-2068.54814814815
44300.9077091898	0	4202.703	-4202.7037037037	-2068.54814814815
44300.907709375	0	4202.703	-4202.7037037037	-2068.54814814815
44300.9077095486	0	4202.703	-4202.7037037037	-2068.54814814815
44300.9077097338	0	4202.703	-4202.7037037037	-2068.54814814815
44300.9077099074	0	4202.703	-4202.7037037037	-2068.54074074074
44300.9077100926	0	4202.703	-4202.7037037037	-2068.53333333334
44300.9077102778	0	4202.703	-4202.7111111111	-2068.53333333334
44300.9077104514	0	4202.70999999999	-4202.73333333332	-2068.52592592593
44300.9077106366	0	4202.73199999999	-4202.77037037036	-2068.4962962963
44300.9077108102	0	4202.76899999999	-4202.81481481481	-2068.46666666667
44300.9077109954	0	4202.81299999999	-4202.82222222221	-2068.44444444445
44300.9077111806	0	4202.81999999999	-4202.79259259258	-2068.43703703704
44300.9077113542	0	4202.78999999999	-4202.77777777777	-2068.42222222223
44300.9077115394	0	4202.77499999999	-4202.77777777777	-2068.42222222223
44300.907711713	0	4202.77499999999	-4202.78518518518	-2068.41481481482
44300.9077118982	0	4202.78199999999	-4202.79259259258	-2068.40740740741
44300.9077120833	0	4202.78899999999	-4202.79259259258	-2068.37777777778
44300.9077122569	0	4202.78899999999	-4202.81481481481	-2068.34074074074
44300.9077124421	0	4202.81099999999	-4202.82222222221	-2068.30370370371
44300.9077126157	0	4202.81799999999	-4202.82962962962	-2068.26666666667
44300.9077128009	0	4202.82499999999	-4202.85185185184	-2068.22962962963
44300.9077129745	0	4202.84699999999	-4202.86666666666	-2068.2
44300.9077131597	0	4202.86199999999	-4202.88148148147	-2068.16296296297
44300.9077133449	0	4202.87699999999	-4202.88148148147	-2068.14814814815
44300.9077135185	0	4202.87699999999	-4202.87407407407	-2068.14074074074
44300.9077137037	0	4202.86999999999	-4202.85925925925	-2068.11851851852
44300.9077138889	0	4202.85499999999	-4202.84444444444	-2068.08888888889
44300.9077140625	0	4202.83999999999	-4202.84444444444	-2068.07407407408
44300.9077142477	0	4202.83999999999	-4202.85185185184	-2068.04444444445
44300.9077144213	0	4202.84699999999	-4202.87407407407	-2068.01481481482
44300.9077146065	0	4202.86899999999	-4202.9111111111	-2067.97777777778
44300.9077147917	0	4202.90599999999	-4202.95555555555	-2067.94814814815
44300.9077149653	0	4202.94999999999	-4202.98518518518	-2067.93333333334
44300.9077151505	0	4202.97999999999	-4202.98518518518	-2067.92592592593
44300.9077153241	0	4202.97999999999	-4202.95555555555	-2067.91851851852
44300.9077155093	0	4202.94999999999	-4202.92592592592	-2067.8962962963
44300.9077156829	0	4202.91999999999	-4202.92592592592	-2067.88888888889
44300.9077158681	0	4202.91999999999	-4202.92592592592	-2067.88148148149
44300.9077160532	0	4202.91999999999	-4202.92592592592	-2067.87407407408
44300.9077162269	0	4202.91999999999	-4202.92592592592	-2067.86666666667
44300.907716412	0	4202.91999999999	-4202.92592592592	-2067.85925925926
44300.9077165972	0	4202.91999999999	-4202.92592592592	-2067.84444444445
44300.9077167708	0	4202.91999999999	-4202.92592592592	-2067.83703703704
44300.907716956	0	4202.91999999999	-4202.92592592592	-2067.82962962963
44300.9077171296	0	4202.91999999999	-4202.92592592592	-2067.82222222223
44300.9077173148	0	4202.91999999999	-4202.92592592592	-2067.82222222223
44300.9077175	0	4202.91999999999	-4202.93333333333	-2067.82222222223
44300.9077176736	0	4202.92699999999	-4202.94074074073	-2067.82222222223
44300.9077178588	0	4202.93399999999	-4202.94814814814	-2067.81481481482
44300.9077180324	0	4202.94099999999	-4202.95555555555	-2067.81481481482
44300.9077182176	0	4202.94799999999	-4202.95555555555	-2067.81481481482
44300.9077184028	0	4202.94799999999	-4202.96296296295	-2067.81481481482
44300.9077185764	0	4202.95499999999	-4202.96296296295	-2067.81481481482
44300.9077187616	0	4202.95499999999	-4202.96296296295	-2067.81481481482
44300.9077189352	0	4202.95499999999	-4202.96296296295	-2067.81481481482
44300.9077191204	0	4202.95499999999	-4202.96296296295	-2067.81481481482
44300.907719294	0	4202.95499999999	-4202.96296296295	-2067.81481481482
44300.9077194792	0	4202.95499999999	-4202.96296296295	-2067.80740740741
44300.9077196643	0	4202.95499999999	-4202.97037037036	-2067.80740740741
44300.907719838	0	4202.96199999999	-4202.97777777777	-2067.80740740741
44300.9077200231	0	4202.96899999999	-4202.98518518518	-2067.80000000001
44300.9077202083	0	4202.97599999999	-4202.98518518518	-2067.80000000001
44300.9077203819	0	4202.97599999999	-4202.98518518518	-2067.80000000001
44300.9077205671	0	4202.97599999999	-4202.99259259258	-2067.7925925926
44300.9077207407	0	4202.98299999999	-4202.99259259258	-2067.7925925926
44300.9077209259	0	4202.98299999999	-4202.99259259258	-2067.7925925926
44300.9077211111	0	4202.98299999999	-4202.99259259258	-2067.78518518519
44300.9077212847	0	4202.98299999999	-4202.99999999999	-2067.78518518519
44300.9077214699	0	4202.98999999999	-4202.99999999999	-2067.78518518519
44300.9077216435	0	4202.98999999999	-4202.99999999999	-2067.78518518519
44300.9077218287	0	4202.98999999999	-4202.99999999999	-2067.78518518519
44300.9077220023	0	4202.98999999999	-4203.0074074074	-2067.78518518519
44300.9077221875	0	4202.99699999999	-4203.01481481481	-2067.78518518519
44300.9077223727	0	4203.00399999999	-4203.02222222221	-2067.78518518519
44300.9077225463	0	4203.01099999999	-4203.02222222221	-2067.78518518519
44300.9077227315	0	4203.01099999999	-4203.01481481481	-2067.78518518519
44300.9077229051	0	4203.00399999999	-4203.01481481481	-2067.78518518519
44300.9077230903	0	4203.00399999999	-4203.01481481481	-2067.78518518519
44300.9077232755	0	4203.00399999999	-4203.01481481481	-2067.78518518519
44300.9077234491	0	4203.00399999999	-4203.01481481481	-2067.78518518519
44300.9077236343	0	4203.00399999999	-4203.01481481481	-2067.78518518519
44300.9077238079	0	4203.00399999999	-4203.02222222221	-2067.78518518519
44300.9077239931	0	4203.01099999999	-4203.02962962962	-2067.78518518519
44300.9077241782	0	4203.01799999999	-4203.04444444443	-2067.77037037038
44300.9077243519	0	4203.03299999999	-4203.05185185184	-2067.77037037038
44300.907724537	0	4203.03999999999	-4203.05185185184	-2067.77037037038
44300.9077247106	0	4203.03999999999	-4203.03703703703	-2067.77037037038
44300.9077248958	0	4203.02499999999	-4203.02222222221	-2067.77037037038
44300.907725081	0	4203.00999999999	-4203.02222222221	-2067.77037037038
44300.9077252546	0	4203.00999999999	-4203.02222222221	-2067.76296296297
44300.9077254398	0	4203.00999999999	-4203.02962962962	-2067.76296296297
44300.907725625	0	4203.01699999999	-4203.03703703703	-2067.76296296297
44300.9077257986	0	4203.02399999999	-4203.03703703703	-2067.75555555556
44300.9077259838	0	4203.02399999999	-4203.03703703703	-2067.74814814815
44300.9077261574	0	4203.02399999999	-4203.03703703703	-2067.74814814815
44300.9077263426	0	4203.02399999999	-4203.04444444443	-2067.74814814815
44300.9077265162	0	4203.03099999999	-4203.05185185184	-2067.74814814815
44300.9077267014	0	4203.03799999999	-4203.05925925925	-2067.74814814815
44300.9077268866	0	4203.04499999998	-4203.06666666666	-2067.74814814815
44300.9077270602	0	4203.05199999998	-4203.07407407406	-2067.74814814815
44300.9077272454	0	4203.05899999998	-4203.11851851851	-2067.74814814815
44300.907727419	0	4203.10299999998	-4203.15555555555	-2067.74814814815
44300.9077276042	0	4203.13999999998	-4203.15555555555	-2067.74814814815
44300.9077277894	0	4203.13999999998	-4203.13333333332	-2067.74814814815
44300.907727963	0	4203.11799999998	-4203.09629629629	-2067.74814814815
44300.9077281482	0	4203.08099999998	-4203.08148148147	-2067.74814814815
44300.9077283218	0	4203.06599999998	-4203.08148148147	-2067.74074074075
44300.9077285069	0	4203.06599999998	-4203.08888888888	-2067.74074074075
44300.9077286921	0	4203.07299999998	-4203.09629629629	-2067.73333333334
44300.9077288657	0	4203.07999999998	-4203.09629629629	-2067.72592592593
44300.9077290509	0	4203.07999999998	-4203.09629629629	-2067.71851851853
44300.9077292245	0	4203.07999999998	-4203.09629629629	-2067.71111111112
44300.9077294097	0	4203.07999999998	-4203.09629629629	-2067.71111111112
44300.9077295949	0	4203.07999999998	-4203.09629629629	-2067.70370370371
44300.9077297685	0	4203.07999999998	-4203.09629629629	-2067.70370370371
44300.9077299537	0	4203.07999999998	-4203.09629629629	-2067.6962962963
44300.9077301273	0	4203.07999999998	-4203.1111111111	-2067.6962962963
44300.9077303125	0	4203.09499999998	-4203.11851851851	-2067.6888888889
44300.9077304977	0	4203.10199999998	-4203.11851851851	-2067.67407407408
44300.9077306713	0	4203.10199999998	-4203.14814814814	-2067.67407407408
44300.9077308565	0	4203.13199999998	-4203.17037037036	-2067.6962962963
44300.9077310417	0	4203.15399999998	-4203.17037037036	-2067.6962962963
44300.9077312153	0	4203.15399999998	-4203.12592592592	-2067.6962962963
44300.9077314005	0	4203.10999999998	-4203.10370370369	-2067.6962962963
44300.9077315741	0	4203.08799999998	-4203.10370370369	-2067.67407407408
44300.9077317593	0	4203.08799999998	-4203.10370370369	-2067.65925925927
44300.9077319329	0	4203.08799999998	-4203.10370370369	-2067.65185185186
44300.9077321181	0	4203.08799999998	-4203.1111111111	-2067.63703703705
44300.9077323032	0	4203.09499999998	-4203.13333333332	-2067.63703703705
44300.9077324769	0	4203.11699999998	-4203.17037037036	-2067.61481481482
44300.907732662	0	4203.15399999998	-4203.2148148148	-2067.60000000001
44300.9077328357	0	4203.19799999998	-4203.22222222221	-2067.5925925926
44300.9077330208	0	4203.20499999998	-4203.19999999999	-2067.5925925926
44300.907733206	0	4203.18299999998	-4203.12592592592	-2067.60740740742
44300.9077333796	0	4203.10899999998	-4203.10370370369	-2067.60740740742
44300.9077335648	0	4203.08699999998	-4203.09629629629	-2067.60000000001
44300.9077337384	0	4203.07999999998	-4203.1111111111	-2067.5925925926
44300.9077339236	0	4203.09499999998	-4203.1111111111	-2067.58518518519
44300.9077341088	0	4203.09499999998	-4203.1111111111	-2067.57037037038
44300.9077342824	0	4203.09499999998	-4203.1111111111	-2067.56296296297
44300.9077344676	0	4203.09499999998	-4203.1111111111	-2067.55555555556
44300.9077346412	0	4203.09499999998	-4203.1111111111	-2067.54814814816
44300.9077348264	0	4203.09499999998	-4203.10370370369	-2067.54074074075
44300.9077350116	0	4203.08799999998	-4203.1111111111	-2067.54074074075
44300.9077351852	0	4203.09499999998	-4203.14074074073	-2067.54074074075
44300.9077353704	0	4203.12499999998	-4203.22222222221	-2067.54074074075
44300.9077355556	0	4203.20599999998	-4203.28888888888	-2067.54074074075
44300.9077357292	0	4203.27299999998	-4203.29629629629	-2067.54074074075
44300.9077359143	0	4203.27999999998	-4203.28148148147	-2067.54074074075
44300.907736088	0	4203.26499999998	-4203.23703703703	-2067.54814814816
44300.9077362731	0	4203.22099999998	-4203.2148148148	-2067.54814814816
44300.9077364583	0	4203.19899999998	-4203.2148148148	-2067.54814814816
44300.9077366319	0	4203.19899999998	-4203.22962962962	-2067.54074074075
44300.9077368171	0	4203.21399999998	-4203.23703703703	-2067.53333333334
44300.9077369907	0	4203.22099999998	-4203.23703703703	-2067.52592592594
44300.9077371759	0	4203.22099999998	-4203.23703703703	-2067.49629629631
44300.9077373495	0	4203.22099999998	-4203.23703703703	-2067.46666666668
44300.9077375347	0	4203.22099999998	-4203.25925925925	-2067.3925925926
44300.9077377199	0	4203.24299999998	-4203.34074074073	-2067.25925925927
44300.9077378935	0	4203.32399999998	-4203.46666666666	-2067.0888888889
44300.9077380787	0	4203.44999999998	-4203.62962962962	-2066.85925925927
44300.9077382523	0	4203.61299999998	-4203.71851851851	-2066.74074074075
44300.9077384375	0	4203.70199999998	-4203.93333333332	-2066.49629629631
44300.9077386227	0	4203.91699999998	-4204.27407407406	-2066.17777777779
44300.9077387963	0	4204.25799999998	-4204.74074074073	-2065.73333333334
44300.9077389815	0	4204.72499999998	-4205.22222222221	-2065.22222222223
44300.9077391667	0	4205.20599999998	-4205.66666666665	-2064.5925925926
44300.9077393403	0	4205.64999999998	-4206.02962962962	-2063.87407407408
44300.9077395255	0	4206.01299999998	-4206.25185185184	-2063.13333333334
44300.9077396991	0	4206.23499999998	-4206.37037037036	-2062.27407407408
44300.9077398843	0	4206.35399999998	-4206.42222222221	-2061.46666666668
44300.9077400579	0	4206.40599999998	-4206.58518518517	-2060.67407407408
44300.9077402431	0	4206.56899999998	-4207.0148148148	-2059.91851851853
44300.9077404282	0	4206.99899999998	-4207.43703703703	-2059.17037037038
44300.9077406019	0	4207.42099999998	-4207.70370370369	-2058.43703703705
44300.907740787	0	4207.68799999998	-4207.8148148148	-2057.73333333334
44300.9077409606	0	4207.79899999998	-4207.75555555554	-2056.80740740742
44300.9077411458	0	4207.73999999998	-4207.59999999999	-2055.86666666668
44300.907741331	0	4207.58399999998	-4207.57037037036	-2054.95555555557
44300.9077415046	0	4207.55399999998	-4207.59999999999	-2053.91851851853
44300.9077416898	0	4207.58399999998	-4207.74814814814	-2053.26666666668
44300.907741875	0	4207.73199999998	-4208.19259259258	-2052.21481481482
44300.9077420486	0	4208.17599999998	-4208.66666666666	-2050.89629629631
44300.9077422338	0	4208.64999999998	-4209.06666666666	-2049.56296296297
44300.9077424074	0	4209.04999999998	-4209.49629629629	-2048.00740740742
44300.9077425926	0	4209.47999999998	-4209.6074074074	-2047.5851851852
44300.9077427662	0	4209.59099999998	-4209.6074074074	-2047.57037037038
44300.9077429514	0	4209.59099999998	-4209.97037037036	-2046.00000000001
44300.9077431366	0	4209.95399999998	-4210.36296296295	-2043.74814814816
44300.9077433102	0	4210.34699999998	-4210.85185185184	-2041.21481481482
44300.9077434954	0	4210.83599999998	-4211.35555555554	-2038.7925925926
44300.907743669	0	4211.33999999998	-4212.02222222221	-2035.89629629631
44300.9077438542	0	4212.00699999998	-4212.96296296295	-2032.74814814816
44300.9077440394	0	4212.94799999998	-4214.0074074074	-2029.51111111112
44300.907744213	0	4213.99199999998	-4214.97777777777	-2026.36296296297
44300.9077443982	0	4214.96199999998	-4215.99259259258	-2023.1851851852
44300.9077445718	0	4215.97699999998	-4216.71851851851	-2020.17777777779
44300.9077447569	0	4216.70299999998	-4217.32592592592	-2017.50370370371
44300.9077449421	0	4217.30999999998	-4217.97037037036	-2015.11851851853
44300.9077451157	0	4217.95399999998	-4218.48888888888	-2012.82222222223
44300.9077453009	0	4218.47299999998	-4218.88148148147	-2010.52592592594
44300.9077454745	0	4218.86599999998	-4219.12592592592	-2008.62962962964
44300.9077456597	0	4219.10999999998	-4219.25925925925	-2006.60000000001
44300.9077458449	0	4219.24299999998	-4219.34814814814	-2004.85925925927
44300.9077460185	0	4219.33199999998	-4219.22222222221	-2003.1925925926
44300.9077462037	0	4219.20599999998	-4218.98518518517	-2001.87407407408
44300.9077463773	0	4218.96899999998	-4218.83703703703	-2000.60000000001
44300.9077465625	0	4218.82099999998	-4218.97777777777	-1999.54074074075
44300.9077467477	0	4218.96199999998	-4219.52592592592	-1998.60740740742
44300.9077469213	0	4219.50999999998	-4220.28888888888	-1997.82962962964
44300.9077471065	0	4220.27299999998	-4221.16296296295	-1997.25185185186
44300.9077472801	0	4221.14699999998	-4221.86666666666	-1996.92592592594
44300.9077474653	0	4221.85099999998	-4222.36296296295	-1996.86666666668
44300.9077476505	0	4222.34699999998	-4222.66666666666	-1996.9925925926
44300.9077478241	0	4222.65099999998	-4222.97037037036	-1997.52592592594
44300.9077480093	0	4222.95499999998	-4223.30370370369	-1998.20000000001
44300.9077481829	0	4223.28799999998	-4223.9111111111	-1999.23703703705
44300.9077483681	0	4223.89499999998	-4224.65925925925	-2000.34814814816
44300.9077485532	0	4224.64299999998	-4225.42222222221	-2001.55555555557
44300.9077487269	0	4225.40599999998	-4226.2148148148	-2002.80740740742
44300.907748912	0	4226.19899999998	-4226.91851851851	-2004.06666666668
44300.9077490972	0	4226.90299999998	-4227.87407407406	-2005.61481481482
44300.9077492708	0	4227.85899999998	-4229.18518518517	-2007.28148148149
44300.907749456	0	4229.16999999998	-4230.54074074073	-2008.95555555557
44300.9077496296	0	4230.52599999998	-4232.4148148148	-2010.85925925927
44300.9077498148	0	4232.39999999998	-4234.35555555554	-2012.86666666668
44300.9077499884	0	4234.34099999998	-4236.09629629629	-2014.74074074075
44300.9077501736	0	4236.08199999998	-4238.12592592592	-2016.94074074075
44300.9077503588	0	4238.11199999998	-4239.93333333332	-2018.87407407408
44300.9077505324	0	4239.91899999998	-4242.2148148148	-2021.0888888889
44300.9077507176	0	4242.19999999998	-4244.45925925925	-2023.25925925927
44300.9077509028	0	4244.44399999998	-4246.82222222221	-2025.66666666668
44300.9077510764	0	4246.80699999998	-4248.90370370369	-2028.05185185186
44300.9077512616	0	4248.88799999998	-4251.0074074074	-2030.5925925926
44300.9077514352	0	4250.99199999998	-4252.97037037036	-2033.1925925926
44300.9077516204	0	4252.95499999998	-4254.68888888888	-2035.70370370371
44300.907751794	0	4254.67399999998	-4256.51851851851	-2038.53333333334
44300.9077519792	0	4256.50399999998	-4258.18518518517	-2041.11111111112
44300.9077521643	0	4258.17099999998	-4259.99259259258	-2044.03703703705
44300.907752338	0	4259.97799999998	-4261.62962962962	-2047.05925925927
44300.9077525231	0	4261.61499999998	-4263.04444444443	-2050.02962962964
44300.9077526968	0	4263.02999999998	-4264.18518518517	-2052.60000000001
44300.9077528819	0	4264.17099999998	-4265.4148148148	-2055.10370370371
44300.9077530671	0	4265.40099999998	-4266.88888888888	-2057.51851851853
44300.9077532407	0	4266.87499999998	-4268.62962962962	-2060.05185185186
44300.9077534259	0	4268.61599999998	-4270.2074074074	-2062.51111111112
44300.9077535995	0	4270.19399999998	-4271.66666666666	-2065.1925925926
44300.9077537847	0	4271.65299999998	-4272.99999999999	-2067.77777777779
44300.9077539699	0	4272.98599999998	-4274.14814814814	-2070.30370370371
44300.9077541435	0	4274.13399999998	-4275.42222222221	-2072.72592592594
44300.9077543287	0	4275.40799999998	-4276.50370370369	-2075.16296296297
44300.9077545023	0	4276.48899999998	-4277.72592592591	-2077.92592592594
44300.9077546875	0	4277.71099999998	-4279.06666666665	-2080.66666666668
44300.9077548727	0	4279.05199999998	-4280.24444444443	-2083.13333333334
44300.9077550463	0	4280.22999999998	-4281.56296296295	-2085.89629629631
44300.9077552315	0	4281.54899999998	-4282.89629629628	-2088.81481481482
44300.9077554051	0	4282.88199999998	-4284.07407407406	-2091.55555555557
44300.9077555903	0	4284.05999999998	-4285.28148148147	-2094.70370370371
44300.9077557755	0	4285.26699999998	-4286.31851851851	-2097.45185185186
44300.9077559491	0	4286.30399999998	-4287.54074074073	-2100.4888888889
44300.9077561343	0	4287.52599999998	-4288.8148148148	-2103.45185185186
44300.9077563079	0	4288.79999999998	-4290.39999999999	-2106.54074074075
44300.9077564931	0	4290.38499999998	-4292.3111111111	-2109.63703703705
44300.9077566782	0	4292.29599999998	-4294.38518518517	-2112.6888888889
44300.9077568519	0	4294.36999999998	-4297.09629629628	-2115.82962962964
44300.907757037	0	4297.08099999998	-4300.12592592591	-2118.88148148149
44300.9077572106	0	4300.11099999998	-4303.52592592591	-2122.24444444446
44300.9077573958	0	4303.51099999998	-4307.0148148148	-2125.75555555557
44300.907757581	0	4306.99999999998	-4310.28888888888	-2129.22222222223
44300.9077577546	0	4310.27399999998	-4313.72592592591	-2133.11111111112
44300.9077579398	0	4313.71099999998	-4316.60740740739	-2136.74814814816
44300.9077581134	0	4316.59199999998	-4319.40740740739	-2140.67407407408
44300.9077582986	0	4319.39199999998	-4321.85925925925	-2144.45185185186
44300.9077584838	0	4321.84399999998	-4324.18518518517	-2148.03703703705
44300.9077586574	0	4324.16999999998	-4326.5111111111	-2151.77777777779
44300.9077588426	0	4326.49599999998	-4328.60740740739	-2155.08148148149
44300.9077590162	0	4328.59199999998	-4330.47407407406	-2158.14814814816
44300.9077592014	0	4330.45899999998	-4332.05925925925	-2161.16296296297
44300.9077593866	0	4332.04399999998	-4333.35555555554	-2163.7925925926
44300.9077595602	0	4333.33999999998	-4334.69629629628	-2166.49629629631
44300.9077597454	0	4334.68099999998	-4336.12592592591	-2169.11111111112
44300.907759919	0	4336.11099999998	-4337.83703703702	-2171.91851851853
44300.9077601042	0	4337.82199999998	-4339.60740740739	-2174.5925925926
44300.9077602894	0	4339.59199999998	-4341.22222222221	-2177.05185185186
44300.907760463	0	4341.20699999998	-4342.9185185185	-2179.61481481483
44300.9077606482	0	4342.90299999998	-4344.74074074073	-2182.08148148149
44300.9077608218	0	4344.72499999998	-4346.79999999999	-2184.66666666668
44300.9077610069	0	4346.78399999998	-4348.84444444443	-2187.22222222223
44300.9077611921	0	4348.82799999998	-4350.89629629628	-2189.67407407409
44300.9077613657	0	4350.87999999998	-4353.17777777776	-2192.37037037038
44300.9077615509	0	4353.16099999998	-4355.20740740739	-2194.94814814816
44300.9077617245	0	4355.19099999998	-4357.14814814813	-2197.69629629631
44300.9077619097	0	4357.13199999998	-4359.02962962962	-2200.67407407409
44300.9077620949	0	4359.01299999998	-4360.87407407406	-2203.72592592594
44300.9077622685	0	4360.85699999998	-4362.82962962962	-2206.4888888889
44300.9077624537	0	4362.81299999998	-4365.3185185185	-2209.48148148149
44300.9077626273	0	4365.30199999998	-4368.04444444443	-2212.8888888889
44300.9077628125	0	4368.02799999998	-4370.80740740739	-2216.37037037038
44300.9077629977	0	4370.79099999998	-4373.54814814813	-2219.80740740742
44300.9077631713	0	4373.53199999998	-4376.42962962962	-2223.64444444446
44300.9077633565	0	4376.41299999998	-4379.00740740739	-2227.40740740742
44300.9077635301	0	4378.99099999998	-4381.64444444443	-2231.37037037038
44300.9077637153	0	4381.62799999998	-4384.34814814813	-2235.1851851852
44300.9077639005	0	4384.33199999998	-4386.79999999999	-2238.74074074075
44300.9077640741	0	4386.78399999998	-4389.38518518517	-2242.65925925927
44300.9077642593	0	4389.36899999998	-4392.08148148147	-2246.60740740742
44300.9077644329	0	4392.06499999998	-4394.83703703702	-2250.34814814816
44300.9077646181	0	4394.82099999998	-4397.94074074073	-2254.31111111112
44300.9077648032	0	4397.92499999998	-4401.07407407406	-2257.92592592594
44300.9077649769	0	4401.05799999998	-4404.48148148147	-2261.62222222223
44300.907765162	0	4404.46499999998	-4408.22222222221	-2264.9925925926
44300.9077653357	0	4408.20599999998	-4413.04444444443	-2268.5851851852
44300.9077655208	0	4413.02799999998	-4418.34074074073	-2272.21481481483
44300.907765706	0	4418.32399999998	-4423.28148148147	-2275.89629629631
44300.9077658796	0	4423.26499999998	-4428.34814814813	-2280.15555555557
44300.9077660648	0	4428.33199999998	-4432.75555555554	-2284.11111111112
44300.9077662384	0	4432.73899999998	-4437.44444444443	-2288.36296296297
44300.9077664236	0	4437.42799999998	-4441.79259259258	-2292.75555555557
44300.9077666088	0	4441.77599999998	-4445.43703703702	-2296.5925925926
44300.9077667824	0	4445.41999999998	-4449.13333333332	-2300.9851851852
44300.9077669676	0	4449.11599999998	-4452.6148148148	-2305.01481481483
44300.9077671412	0	4452.59699999998	-4456.38518518517	-2309.22962962964
44300.9077673264	0	4456.36699999998	-4459.7111111111	-2313.02222222223
44300.9077675116	0	4459.69299999998	-4463.08148148147	-2316.8888888889
44300.9077676852	0	4463.06299999998	-4466.27407407406	-2320.71851851853
44300.9077678704	0	4466.25599999998	-4468.97037037036	-2324.50370370372
44300.9077680556	0	4468.95199999998	-4471.70370370369	-2328.37037037038
44300.9077682292	0	4471.68499999998	-4474.5111111111	-2332.22962962964
44300.9077684143	0	4474.49199999998	-4477.39259259258	-2335.86666666668
44300.907768588	0	4477.37299999998	-4480.45185185184	-2339.64444444446
44300.9077687731	0	4480.43199999998	-4483.35555555554	-2343.53333333334
44300.9077689468	0	4483.33599999998	-4486.30370370369	-2347.5851851852
44300.9077691319	0	4486.28399999998	-4489.38518518517	-2351.85925925927
44300.9077693171	0	4489.36499999998	-4492.16296296295	-2355.86666666668
44300.9077694907	0	4492.14299999998	-4494.96296296295	-2360.45185185186
44300.9077696759	0	4494.94299999998	-4497.00740740739	-2364.63703703705
44300.9077698495	0	4496.98699999998	-4498.45925925924	-2369.22222222223
44300.9077700347	0	4498.43899999998	-4499.27407407406	-2373.95555555557
44300.9077702199	0	4499.25399999998	-4499.82962962961	-2378.30370370372
44300.9077703935	0	4499.80999999998	-4500.65925925924	-2382.95555555557
44300.9077705787	0	4500.63999999998	-4501.74814814813	-2387.15555555557
44300.9077707523	0	4501.72899999998	-4503.13333333332	-2391.57777777779
44300.9077709375	0	4503.11399999998	-4504.46666666665	-2395.96296296297
44300.9077711227	0	4504.44699999998	-4505.72592592591	-2400.14814814816
44300.9077712963	0	4505.70599999998	-4507.14074074073	-2404.55555555557
44300.9077714815	0	4507.12099999998	-4508.7185185185	-2408.76296296297
44300.9077716667	0	4508.69899999998	-4510.55555555554	-2413.20740740742
44300.9077718403	0	4510.53599999998	-4512.45185185184	-2417.60000000001
44300.9077720255	0	4512.43199999998	-4514.56296296295	-2421.91111111112
44300.9077721991	0	4514.54299999998	-4516.99999999998	-2426.45185185186
44300.9077723843	0	4516.97999999998	-4519.60740740739	-2430.92592592594
44300.9077725579	0	4519.58699999998	-4522.14074074073	-2435.16296296297
44300.9077727431	0	4522.11999999998	-4525.04444444443	-2439.77037037038
44300.9077729282	0	4525.02399999998	-4527.97777777776	-2443.91851851853
44300.9077731019	0	4527.95699999998	-4531.08888888887	-2448.42962962964
44300.907773287	0	4531.06799999998	-4534.40740740739	-2452.88148148149
44300.9077734606	0	4534.38699999998	-4537.5111111111	-2456.82962962964
44300.9077736458	0	4537.49099999998	-4540.84444444443	-2460.94814814816
44300.907773831	0	4540.82399999998	-4544.05185185184	-2464.74814814816
44300.9077740046	0	4544.03099999998	-4547.40740740739	-2468.76296296297
44300.9077741898	0	4547.38699999998	-4550.84444444443	-2472.68148148149
44300.9077743634	0	4550.82399999998	-4554.36296296295	-2476.34074074075
44300.9077745486	0	4554.34299999998	-4558.19999999998	-2480.23703703705
44300.9077747338	0	4558.17999999998	-4561.78518518517	-2484.16296296297
44300.9077749074	0	4561.76499999998	-4565.20740740739	-2488.43703703705
44300.9077750926	0	4565.18699999998	-4568.20740740739	-2492.56296296297
44300.9077752662	0	4568.18699999998	-4570.94814814813	-2496.62222222223
44300.9077754514	0	4570.92799999998	-4573.4148148148	-2500.74074074075
44300.9077756366	0	4573.39499999998	-4575.38518518517	-2504.51111111112
44300.9077758102	0	4575.36499999998	-4577.1185185185	-2508.45185185186
44300.9077759954	0	4577.09799999998	-4578.99259259258	-2512.31851851853
44300.907776169	0	4578.97199999998	-4580.9111111111	-2515.7925925926
44300.9077763542	0	4580.89099999998	-4583.02962962961	-2519.15555555557
44300.9077765394	0	4583.00999999998	-4585.20740740739	-2522.04444444446
44300.907776713	0	4585.18799999998	-4587.68888888887	-2525.17037037038
44300.9077768982	0	4587.66899999998	-4589.9185185185	-2527.95555555557
44300.9077770833	0	4589.89899999998	-4592.05925925924	-2530.74814814816
44300.9077772569	0	4592.03999999998	-4594.05925925924	-2533.37777777779
44300.9077774421	0	4594.03999999998	-4595.82222222221	-2535.5851851852
44300.9077776157	0	4595.80299999998	-4597.29629629628	-2537.81481481483
44300.9077778009	0	4597.27699999998	-4598.68148148147	-2539.91851851853
44300.9077779745	0	4598.66199999998	-4599.96296296295	-2542.07407407409
44300.9077781597	0	4599.94299999998	-4601.15555555554	-2544.11111111112
44300.9077783449	0	4601.13599999998	-4602.26666666665	-2545.90370370371
44300.9077785185	0	4602.24699999998	-4603.46666666665	-2547.7925925926
44300.9077787037	0	4603.44699999998	-4604.60740740739	-2549.54074074075
44300.9077788889	0	4604.58799999998	-4605.93333333332	-2551.17037037038
44300.9077790625	0	4605.91399999998	-4607.3185185185	-2552.80000000001
44300.9077792477	0	4607.29899999998	-4608.85185185184	-2554.25185185186
44300.9077794213	0	4608.83199999998	-4610.53333333332	-2555.71111111112
44300.9077796065	0	4610.51299999998	-4612.33333333332	-2556.94814814816
44300.9077797917	0	4612.31299999998	-4614.64444444443	-2558.25185185186
44300.9077799653	0	4614.62399999998	-4616.93333333332	-2559.4888888889
44300.9077801505	0	4616.91299999998	-4618.83703703702	-2560.76296296297
44300.9077803241	0	4618.81699999998	-4620.54814814813	-2562.10370370371
44300.9077805093	0	4620.52799999998	-4621.8148148148	-2563.31851851853
44300.9077806829	0	4621.79499999998	-4622.93333333332	-2564.51851851853
44300.9077808681	0	4622.91399999998	-4624.00740740739	-2565.62222222223
44300.9077810532	0	4623.98799999998	-4625.19999999998	-2566.50370370371
44300.9077812269	0	4625.18099999998	-4626.57777777776	-2567.36296296297
44300.907781412	0	4626.55899999998	-4627.88148148147	-2568.03703703705
44300.9077815857	0	4627.86299999998	-4629.14814814813	-2568.54814814816
44300.9077817708	0	4629.12999999998	-4630.44444444443	-2568.97777777779
44300.907781956	0	4630.42599999998	-4631.59259259258	-2569.42962962964
44300.9077821296	0	4631.57399999998	-4632.69629629628	-2569.91851851853
44300.9077823148	0	4632.67799999998	-4633.74814814813	-2570.31111111112
44300.9077824884	0	4633.72999999998	-4635.05185185184	-2570.86666666668
44300.9077826736	0	4635.03399999998	-4636.39999999999	-2571.3925925926
44300.9077828588	0	4636.38199999998	-4637.74814814813	-2571.89629629631
44300.9077830324	0	4637.72999999998	-4639.1185185185	-2572.54074074075
44300.9077832176	0	4639.09999999998	-4640.47407407406	-2573.28148148149
44300.9077833912	0	4640.45599999998	-4641.86666666665	-2574.1851851852
44300.9077835764	0	4641.84899999998	-4643.06666666665	-2575.17037037038
44300.9077837616	0	4643.04899999998	-4644.19259259258	-2576.17777777779
44300.9077839352	0	4644.17499999998	-4645.24444444443	-2577.26666666668
44300.9077841204	0	4645.22699999998	-4646.34814814813	-2578.40000000001
44300.907784294	0	4646.33099999998	-4647.9111111111	-2579.7851851852
44300.9077844792	0	4647.89399999998	-4649.78518518517	-2581.17037037038
44300.9077846643	0	4649.76799999998	-4651.97037037036	-2582.72592592594
44300.907784838	0	4651.95299999998	-4654.42222222221	-2584.51851851853
44300.9077850231	0	4654.40499999998	-4656.90370370369	-2586.34814814816
44300.9077851968	0	4656.88599999998	-4659.34074074073	-2588.20000000001
44300.9077853819	0	4659.32299999998	-4661.78518518517	-2590.33333333334
44300.9077855671	0	4661.76699999998	-4663.86666666665	-2592.54814814816
44300.9077857407	0	4663.84799999998	-4665.7111111111	-2594.95555555557
44300.9077859259	0	4665.69199999998	-4667.11851851851	-2597.34074074075
44300.9077860995	0	4667.09899999998	-4668.06666666665	-2599.80740740742
44300.9077862847	0	4668.04699999998	-4668.57037037036	-2602.31851851853
44300.9077864699	0	4668.55099999998	-4668.87407407406	-2604.65925925927
44300.9077866435	0	4668.85499999998	-4669.38518518517	-2607.13333333334
44300.9077868287	0	4669.36599999998	-4670.17777777776	-2609.37777777779
44300.9077870023	0	4670.15899999998	-4671.36296296295	-2611.70370370371
44300.9077871875	0	4671.34399999998	-4672.70370370369	-2613.80000000001
44300.9077873727	0	4672.68499999998	-4673.89629629628	-2615.4888888889
44300.9077875463	0	4673.87799999998	-4675.12592592591	-2617.04444444446
44300.9077877315	0	4675.10799999998	-4676.39259259258	-2618.45185185186
44300.9077879051	0	4676.37499999998	-4677.90370370369	-2619.94074074075
44300.9077880903	0	4677.88599999998	-4679.85925925924	-2621.54074074075
44300.9077882755	0	4679.84199999998	-4681.98518518517	-2623.03703703705
44300.9077884491	0	4681.96799999998	-4684.53333333332	-2624.63703703705
44300.9077886343	0	4684.51599999998	-4687.09629629628	-2626.06666666668
44300.9077888079	0	4687.07899999998	-4690.08148148147	-2627.55555555557
44300.9077889931	0	4690.06399999998	-4693.14074074073	-2629.05925925927
44300.9077891782	0	4693.12299999998	-4696.1111111111	-2630.46666666668
44300.9077893519	0	4696.09299999998	-4699.56296296295	-2632.00740740742
44300.907789537	0	4699.54499999998	-4702.90370370369	-2633.45185185186
44300.9077897106	0	4702.88599999998	-4706.44444444443	-2635.0888888889
44300.9077898958	0	4706.42699999998	-4710.14814814813	-2636.6888888889
44300.907790081	0	4710.13099999998	-4713.85925925924	-2638.21481481483
44300.9077902546	0	4713.84199999998	-4717.85185185184	-2639.94074074075
44300.9077904398	0	4717.83499999998	-4721.55555555554	-2641.71851851853
44300.9077906134	0	4721.53899999998	-4725.24444444443	-2643.67407407408
44300.9077907986	0	4725.22799999998	-4728.34814814813	-2645.61481481483
44300.9077909838	0	4728.33199999998	-4731.30370370369	-2647.5925925926
44300.9077911574	0	4731.28799999998	-4733.92592592591	-2649.50370370371
44300.9077913426	0	4733.90999999998	-4736.04444444443	-2651.25925925927
44300.9077915162	0	4736.02899999998	-4738.07407407406	-2653.07407407408
44300.9077917014	0	4738.05899999998	-4739.74074074073	-2654.77777777779
44300.9077918866	0	4739.72599999998	-4741.4148148148	-2656.51111111112
44300.9077920602	0	4741.39999999998	-4743.09629629628	-2658.16296296297
44300.9077922454	0	4743.08099999998	-4744.35555555554	-2659.77037037038
44300.907792419	0	4744.33999999998	-4745.5185185185	-2661.54074074075
44300.9077926042	0	4745.50299999998	-4746.34074074073	-2663.34814814816
44300.9077927894	0	4746.32499999998	-4746.9185185185	-2665.20000000001
44300.907792963	0	4746.90299999998	-4747.28888888887	-2667.02962962964
44300.9077931482	0	4747.27299999998	-4747.58518518517	-2668.76296296297
44300.9077933218	0	4747.56899999998	-4748.04444444443	-2670.62222222223
44300.9077935069	0	4748.02799999998	-4748.65925925925	-2672.25925925927
44300.9077936921	0	4748.64299999998	-4749.54814814813	-2674.03703703705
44300.9077938657	0	4749.53199999998	-4750.66666666665	-2675.86666666668
44300.9077940509	0	4750.65099999998	-4751.77777777776	-2677.4888888889
44300.9077942245	0	4751.76199999998	-4752.95555555554	-2679.08148148149
44300.9077944097	0	4752.93999999998	-4754.34814814813	-2680.60740740742
44300.9077945949	0	4754.33299999998	-4755.99999999999	-2682.13333333334
44300.9077947685	0	4755.98499999998	-4757.94814814813	-2683.7925925926
44300.9077949537	0	4757.93299999998	-4759.85925925924	-2685.1925925926
44300.9077951273	0	4759.84399999998	-4762.1111111111	-2686.83703703705
44300.9077953125	0	4762.09599999998	-4764.29629629628	-2688.33333333334
44300.9077954977	0	4764.28099999998	-4766.65185185184	-2689.85925925927
44300.9077956713	0	4766.63699999998	-4769.02222222221	-2691.34814814816
44300.9077958565	0	4769.00699999998	-4771.10370370369	-2692.68148148149
44300.9077960301	0	4771.08799999998	-4773.46666666665	-2694.12592592594
44300.9077962153	0	4773.45099999998	-4775.57777777776	-2695.40000000001
44300.9077964005	0	4775.56199999998	-4778.02222222221	-2696.69629629631
44300.9077965741	0	4778.00599999998	-4780.5111111111	-2697.82962962964
44300.9077967593	0	4780.49499999998	-4783.17777777776	-2699.00740740742
44300.9077969444	0	4783.16199999998	-4786.28148148147	-2700.25185185186
44300.9077971181	0	4786.26599999998	-4789.12592592591	-2701.1925925926
44300.9077973032	0	4789.10999999998	-4792.53333333332	-2702.12592592594
44300.9077974769	0	4792.51699999998	-4796.19259259258	-2702.91111111112
44300.907797662	0	4796.17599999998	-4799.69629629628	-2703.82962962964
44300.9077978357	0	4799.67999999998	-4802.82962962962	-2704.97037037038
44300.9077980208	0	4802.81299999998	-4805.58518518517	-2706.34074074075
44300.907798206	0	4805.56899999998	-4808.13333333332	-2707.8888888889
44300.9077983796	0	4808.11699999998	-4810.05185185184	-2709.28148148149
44300.9077985648	0	4810.03599999998	-4811.57037037036	-2710.40740740742
44300.9077987384	0	4811.55499999998	-4813.09629629628	-2711.49629629631
44300.9077989236	0	4813.08099999998	-4814.38518518517	-2712.37037037038
44300.9077991088	0	4814.36999999998	-4815.22222222221	-2713.09629629631
44300.9077992824	0	4815.20699999998	-4815.80740740739	-2713.7851851852
44300.9077994676	0	4815.79199999998	-4816.2148148148	-2714.37777777779
44300.9077996412	0	4816.19899999998	-4816.52592592591	-2714.96296296297
44300.9077998264	0	4816.50999999998	-4816.58518518517	-2715.52592592594
44300.9078000116	0	4816.56899999998	-4816.31851851851	-2715.9925925926
44300.9078001852	0	4816.30199999998	-4815.93333333332	-2716.42962962964
44300.9078003704	0	4815.91699999998	-4815.58518518517	-2716.74814814816
44300.9078005556	0	4815.56899999998	-4815.22962962962	-2717.00740740742
44300.9078007292	0	4815.21299999998	-4814.97037037036	-2717.17037037038
44300.9078009143	0	4814.95399999998	-4814.71851851851	-2717.1851851852
44300.907801088	0	4814.70199999998	-4814.38518518517	-2717.08148148149
44300.9078012731	0	4814.36899999998	-4814.02222222221	-2716.7851851852
44300.9078014468	0	4814.00599999998	-4813.71851851851	-2716.2888888889
44300.9078016319	0	4813.70199999998	-4813.52592592591	-2715.72592592594
44300.9078018171	0	4813.50899999998	-4813.51851851851	-2715.08148148149
44300.9078019907	0	4813.50199999998	-4813.89629629628	-2714.25925925927
44300.9078021759	0	4813.87999999998	-4814.64444444443	-2713.37037037038
44300.9078023495	0	4814.62799999998	-4815.58518518517	-2712.35555555557
44300.9078025347	0	4815.56899999998	-4816.76296296295	-2711.27407407409
44300.9078027199	0	4816.74699999998	-4818.08148148147	-2710.14074074075
44300.9078028935	0	4818.06599999998	-4819.62962962962	-2708.91111111112
44300.9078030787	0	4819.61399999998	-4821.11851851851	-2707.53333333335
44300.9078032523	0	4821.10299999998	-4822.57037037036	-2705.9925925926
44300.9078034375	0	4822.55499999998	-4823.75555555554	-2704.48148148149
44300.9078036227	0	4823.73999999998	-4824.88148148147	-2702.89629629631
44300.9078037963	0	4824.86599999998	-4826.04444444443	-2701.34814814816
44300.9078039815	0	4826.02899999998	-4827.05925925925	-2699.91111111112
44300.9078041551	0	4827.04399999998	-4828.22222222221	-2698.37037037038
44300.9078043403	0	4828.20699999998	-4829.39999999999	-2696.87407407409
44300.9078045255	0	4829.38499999998	-4830.68888888888	-2695.44444444446
44300.9078046991	0	4830.67399999998	-4832.43703703703	-2693.86666666668
44300.9078048843	0	4832.42199999998	-4834.51851851851	-2692.31851851853
44300.9078050579	0	4834.50299999998	-4837.37777777777	-2690.54814814816
44300.9078052431	0	4837.36199999998	-4841.37777777777	-2688.69629629631
44300.9078054282	0	4841.36199999998	-4845.48888888888	-2687.01481481483
44300.9078056019	0	4845.47299999998	-4849.88148148147	-2685.3925925926
44300.907805787	0	4849.86599999998	-4853.77777777777	-2683.97037037038
44300.9078059606	0	4853.76199999998	-4857.16296296295	-2682.56296296297
44300.9078061458	0	4857.14699999998	-4859.72592592591	-2681.12592592594
44300.907806331	0	4859.70999999998	-4861.34074074073	-2680.00740740742
44300.9078065046	0	4861.32499999998	-4862.57037037036	-2678.8888888889
44300.9078066898	0	4862.55499999998	-4863.43703703703	-2677.88148148149
44300.9078068634	0	4863.42199999998	-4864.31851851851	-2676.77777777779
44300.9078070486	0	4864.30299999998	-4865.3111111111	-2675.77777777779
44300.9078072338	0	4865.29599999998	-4866.39259259258	-2674.95555555557
44300.9078074074	0	4866.37699999998	-4867.68148148147	-2674.14814814816
44300.9078075926	0	4867.66599999998	-4868.96296296295	-2673.52592592594
44300.9078077662	0	4868.94699999998	-4870.17037037036	-2673.02962962964
44300.9078079514	0	4870.15399999998	-4871.17037037036	-2672.71111111112
44300.9078081366	0	4871.15399999998	-4872.17777777777	-2672.44444444446
44300.9078083102	0	4872.16099999998	-4873.42222222221	-2672.22962962964
44300.9078084954	0	4873.40499999998	-4874.85925925925	-2672.00740740742
44300.907808669	0	4874.84199999998	-4876.63703703703	-2671.80740740742
44300.9078088542	0	4876.61999999998	-4878.77037037036	-2671.66666666668
44300.9078090394	0	4878.75299999998	-4880.99259259258	-2671.60000000001
44300.907809213	0	4880.97499999998	-4883.44444444443	-2671.5851851852
44300.9078093982	0	4883.42699999998	-4885.5111111111	-2671.63703703705
44300.9078095718	0	4885.49399999998	-4887.48888888888	-2671.82222222223
44300.9078097569	0	4887.47199999998	-4889.36296296295	-2672.1851851852
44300.9078099421	0	4889.34599999998	-4890.97777777777	-2672.5925925926
44300.9078101157	0	4890.96099999998	-4892.67407407406	-2673.09629629631
44300.9078103009	0	4892.65699999998	-4894.11851851851	-2673.66666666668
44300.9078104745	0	4894.10099999998	-4895.62222222221	-2674.25925925927
44300.9078106597	0	4895.60499999998	-4897.15555555555	-2675.04444444446
44300.9078108449	0	4897.13799999998	-4898.6074074074	-2675.82222222223
44300.9078110185	0	4898.58999999998	-4900.11851851851	-2676.69629629631
44300.9078112037	0	4900.10099999998	-4901.42962962962	-2677.57037037038
44300.9078113773	0	4901.41199999998	-4902.84444444443	-2678.63703703705
44300.9078115625	0	4902.82699999998	-4904.2074074074	-2679.70370370372
44300.9078117477	0	4904.18999999998	-4905.5111111111	-2680.71851851853
44300.9078119213	0	4905.49399999998	-4906.98518518518	-2681.83703703705
44300.9078121065	0	4906.96799999998	-4908.37777777777	-2682.88148148149
44300.9078122801	0	4908.36099999998	-4909.86666666666	-2683.97777777779
44300.9078124653	0	4909.84999999998	-4911.56296296295	-2685.14814814816
44300.9078126505	0	4911.54599999998	-4913.22222222221	-2686.25185185186
44300.9078128241	0	4913.20499999998	-4915.21481481481	-2687.42222222223
44300.9078130093	0	4915.19799999998	-4917.23703703703	-2688.57777777779
44300.9078131829	0	4917.21999999998	-4919.83703703703	-2689.82962962964
44300.9078133681	0	4919.81999999998	-4922.71851851851	-2691.01481481483
44300.9078135532	0	4922.70099999998	-4925.5111111111	-2691.9851851852
44300.9078137269	0	4925.49399999998	-4928.76296296295	-2692.91111111112
44300.907813912	0	4928.74599999998	-4931.58518518518	-2693.73333333334
44300.9078140857	0	4931.56799999998	-4934.37777777777	-2694.6888888889
44300.9078142708	0	4934.36099999998	-4937.05185185184	-2695.66666666668
44300.907814456	0	4937.03499999998	-4939.44444444444	-2696.70370370371
44300.9078146296	0	4939.42799999998	-4941.84444444443	-2697.96296296297
44300.9078148148	0	4941.82799999998	-4943.77037037036	-2699.09629629631
44300.9078149884	0	4943.75399999998	-4945.54074074073	-2700.33333333334
44300.9078151736	0	4945.52399999998	-4947.07407407406	-2701.53333333334
44300.9078153588	0	4947.05699999998	-4948.41481481481	-2702.57777777779
44300.9078155324	0	4948.39799999998	-4949.82962962962	-2703.63703703705
44300.9078157176	0	4949.81299999998	-4951.31851851851	-2704.67407407408
44300.9078158912	0	4951.30199999998	-4953.23703703703	-2705.72592592594
44300.9078160764	0	4953.22099999998	-4955.38518518518	-2706.82222222223
44300.9078162616	0	4955.36899999998	-4957.55555555555	-2707.71851851853
44300.9078164352	0	4957.53899999998	-4960.10370370369	-2708.50370370371
44300.9078166204	0	4960.08699999998	-4962.74814814814	-2709.0888888889
44300.907816794	0	4962.73099999998	-4965.66666666666	-2709.65925925927
44300.9078169792	0	4965.64999999998	-4969.10370370369	-2710.1925925926
44300.9078171643	0	4969.08699999998	-4972.74814814814	-2710.57777777779
44300.907817338	0	4972.73099999998	-4976.99259259258	-2711.09629629631
44300.9078175231	0	4976.97499999998	-4981.61481481481	-2711.32592592594
44300.9078176968	0	4981.59699999998	-4986.34074074073	-2711.37777777779
44300.9078178819	0	4986.32299999998	-4991.64444444444	-2711.42962962964
44300.9078180671	0	4991.62699999998	-4996.42962962962	-2711.4888888889
44300.9078182407	0	4996.41199999998	-5001.24444444444	-2711.5925925926
44300.9078184259	0	5001.22699999998	-5005.52592592592	-2711.71111111112
44300.9078185995	0	5005.50799999998	-5009.9037037037	-2712.21481481483
44300.9078187847	0	5009.88599999998	-5013.8074074074	-2712.89629629631
44300.9078189699	0	5013.78999999998	-5017.62962962962	-2713.74074074075
44300.9078191435	0	5017.61199999998	-5021.17777777777	-2714.66666666668
44300.9078193287	0	5021.15999999998	-5024.22962962962	-2715.6888888889
44300.9078195023	0	5024.21199999998	-5027.32592592592	-2716.72592592594
44300.9078196875	0	5027.30799999998	-5030.33333333333	-2717.7925925926
44300.9078198727	0	5030.31499999998	-5033.17037037036	-2719.00740740742
44300.9078200463	0	5033.15199999998	-5036.15555555555	-2720.1925925926
44300.9078202315	0	5036.13699999998	-5038.74074074073	-2721.2888888889
44300.9078204051	0	5038.72199999998	-5041.12592592592	-2722.35555555557
44300.9078205903	0	5041.10699999998	-5043.43703703703	-2723.31111111112
44300.9078207755	0	5043.41799999998	-5045.84444444444	-2724.23703703705
44300.9078209491	0	5045.82499999998	-5048.48888888888	-2725.17037037038
44300.9078211343	0	5048.46899999998	-5051.01481481481	-2726.02962962964
44300.9078213079	0	5050.99499999998	-5053.76296296295	-2727.00000000001
44300.9078214931	0	5053.74299999998	-5056.43703703703	-2728.05185185186
44300.9078216782	0	5056.41699999998	-5058.63703703703	-2729.1925925926
44300.9078218519	0	5058.61699999998	-5060.82962962962	-2730.37037037038
44300.907822037	0	5060.80999999998	-5062.72592592592	-2731.42222222223
44300.9078222106	0	5062.70599999998	-5064.86666666666	-2732.54074074075
44300.9078223958	0	5064.84699999998	-5067.19259259258	-2733.70370370372
44300.907822581	0	5067.17299999998	-5069.62222222221	-2734.83703703705
44300.9078227546	0	5069.60299999998	-5072.55555555555	-2736.11851851853
44300.9078229398	0	5072.53599999998	-5075.34074074073	-2737.40740740742
44300.9078231134	0	5075.32099999998	-5078.24444444444	-2738.89629629631
44300.9078232986	0	5078.22499999998	-5080.87407407407	-2740.43703703705
44300.9078234838	0	5080.85499999998	-5082.97037037036	-2741.85185185186
44300.9078236574	0	5082.95099999998	-5085.02962962962	-2743.31111111112
44300.9078238426	0	5085.00999999998	-5086.88148148147	-2744.74074074075
44300.9078240162	0	5086.86199999998	-5088.88888888888	-2746.40000000001
44300.9078242014	0	5088.86899999998	-5090.82962962962	-2748.05185185186
44300.9078243866	0	5090.80999999998	-5092.7037037037	-2749.37777777779
44300.9078245602	0	5092.68399999998	-5094.68888888888	-2750.80000000001
44300.9078247454	0	5094.66899999998	-5096.39259259258	-2752.09629629631
44300.907824919	0	5096.37299999998	-5098.09629629629	-2753.36296296297
44300.9078251042	0	5098.07699999998	-5099.78518518518	-2754.69629629631
44300.9078252894	0	5099.76599999998	-5101.2074074074	-2755.94814814816
44300.907825463	0	5101.18799999998	-5102.52592592592	-2757.26666666668
44300.9078256482	0	5102.50699999998	-5103.67407407407	-2758.5925925926
44300.9078258218	0	5103.65499999998	-5104.89629629629	-2759.96296296297
44300.9078260069	0	5104.87699999998	-5106.14074074073	-2761.26666666668
44300.9078261921	0	5106.12099999998	-5107.37037037036	-2762.53333333335
44300.9078263657	0	5107.35099999998	-5108.94814814814	-2763.8888888889
44300.9078265509	0	5108.92899999998	-5110.66666666666	-2765.11851851853
44300.9078267245	0	5110.64799999998	-5112.88148148147	-2766.46666666668
44300.9078269097	0	5112.86299999998	-5115.25185185184	-2767.87407407409
44300.9078270949	0	5115.23299999998	-5117.42222222221	-2769.20000000001
44300.9078272685	0	5117.40299999998	-5119.62962962962	-2770.50370370372
44300.9078274537	0	5119.60999999998	-5121.62222222221	-2771.71111111112
44300.9078276273	0	5121.60299999998	-5123.53333333332	-2772.93333333334
44300.9078278125	0	5123.51399999998	-5125.23703703703	-2774.13333333334
44300.9078279977	0	5125.21799999998	-5126.52592592592	-2775.22962962964
44300.9078281713	0	5126.50699999998	-5127.7037037037	-2776.41481481483
44300.9078283565	0	5127.68499999998	-5128.65185185184	-2777.54814814816
44300.9078285417	0	5128.63299999998	-5129.47407407407	-2778.82222222223
44300.9078287153	0	5129.45499999998	-5130.02222222221	-2780.05925925927
44300.9078289005	0	5130.00299999998	-5130.45185185184	-2781.2888888889
44300.9078290741	0	5130.43299999998	-5130.76296296295	-2782.54074074075
44300.9078292593	0	5130.74399999998	-5130.91851851851	-2783.77777777779
44300.9078294329	0	5130.89999999998	-5130.99259259258	-2785.17777777779
44300.9078296181	0	5130.97399999998	-5131.16296296295	-2786.57037037038
44300.9078298032	0	5131.14399999998	-5131.55555555555	-2787.90370370372
44300.9078299769	0	5131.53699999998	-5132.36296296295	-2789.33333333335
44300.907830162	0	5132.34399999998	-5133.42962962962	-2790.57777777779
44300.9078303472	0	5133.41099999998	-5134.9037037037	-2791.83703703705
44300.9078305208	0	5134.88499999998	-5136.61481481481	-2793.22222222223
44300.907830706	0	5136.59599999998	-5138.22222222221	-2794.55555555557
44300.9078308796	0	5138.20299999998	-5139.83703703703	-2795.94074074075
44300.9078310648	0	5139.81799999998	-5141.14814814814	-2797.30370370372
44300.9078312384	0	5141.12899999998	-5142.37037037036	-2798.68148148149
44300.9078314236	0	5142.35099999998	-5143.35555555555	-2799.77037037038
44300.9078316088	0	5143.33599999998	-5144.05925925925	-2800.54814814816
44300.9078317824	0	5144.03999999998	-5144.65925925925	-2801.17037037038
44300.9078319676	0	5144.63999999998	-5144.97777777777	-2801.53333333335
44300.9078321412	0	5144.95899999998	-5145.32592592592	-2802.01481481483
44300.9078323264	0	5145.30699999998	-5145.6074074074	-2802.46666666668
44300.9078325116	0	5145.58799999998	-5145.91851851851	-2802.85185185186
44300.9078326852	0	5145.89899999998	-5146.34074074073	-2803.17777777779
44300.9078328704	0	5146.32099999998	-5146.79259259259	-2803.42222222223
44300.907833044	0	5146.77299999998	-5147.31851851851	-2803.55555555557
44300.9078332292	0	5147.29899999998	-5147.94814814814	-2803.63703703705
44300.9078334143	0	5147.92899999998	-5148.57777777777	-2803.64444444446
44300.907833588	0	5148.55899999998	-5149.28888888888	-2803.57777777779
44300.9078337731	0	5149.26999999998	-5150.11851851851	-2803.3851851852
44300.9078339468	0	5150.09999999998	-5151.02222222221	-2803.15555555557
44300.9078341319	0	5151.00399999998	-5152.07407407407	-2802.86666666668
44300.9078343171	0	5152.05599999998	-5153.22222222221	-2802.41481481483
44300.9078344907	0	5153.20399999998	-5154.5037037037	-2801.82962962964
44300.9078346759	0	5154.48499999998	-5155.73333333333	-2801.15555555557
44300.9078348495	0	5155.71499999998	-5156.83703703703	-2800.42222222223
44300.9078350347	0	5156.81899999998	-5158.02222222221	-2799.55555555557
44300.9078352199	0	5158.00399999998	-5158.99999999999	-2798.71851851853
44300.9078353935	0	5158.98199999998	-5159.82962962962	-2797.83703703705
44300.9078355787	0	5159.81199999998	-5160.54814814814	-2796.9851851852
44300.9078357523	0	5160.53099999998	-5161.39259259259	-2796.08148148149
44300.9078359375	0	5161.37499999998	-5162.47407407407	-2795.1851851852
44300.9078361227	0	5162.45599999998	-5163.77037037036	-2794.35555555557
44300.9078362963	0	5163.75199999998	-5165.46666666666	-2793.46666666668
44300.9078364815	0	5165.44799999998	-5167.25185185184	-2792.57037037038
44300.9078366551	0	5167.23299999998	-5169.15555555555	-2791.69629629631
44300.9078368403	0	5169.13699999998	-5170.88148148147	-2791.00740740742
44300.9078370255	0	5170.86299999998	-5172.6074074074	-2790.28148148149
44300.9078371991	0	5172.58899999998	-5174.54074074073	-2789.47407407409
44300.9078373843	0	5174.52199999998	-5176.5111111111	-2788.65925925927
44300.9078375579	0	5176.49199999998	-5179.12592592592	-2787.74814814816
44300.9078377431	0	5179.10699999998	-5182.17037037036	-2786.80000000001
44300.9078379282	0	5182.15099999998	-5185.28888888888	-2785.95555555557
44300.9078381019	0	5185.26999999998	-5188.92592592592	-2785.40740740742
44300.907838287	0	5188.90699999998	-5192.4074074074	-2785.05925925927
44300.9078384606	0	5192.38799999998	-5196.22222222222	-2784.72592592594
44300.9078386458	0	5196.20299999998	-5200.02222222222	-2784.55555555557
44300.907838831	0	5200.00299999998	-5203.21481481481	-2784.36296296298
44300.9078390046	0	5203.19599999998	-5206.13333333333	-2784.24444444446
44300.9078391898	0	5206.11499999998	-5208.48888888888	-2784.02962962964
44300.9078393634	0	5208.47099999998	-5210.97777777777	-2783.71851851853
44300.9078395486	0	5210.95999999998	-5213.45925925925	-2783.31851851853
44300.9078397338	0	5213.44099999998	-5215.62962962963	-2782.91851851853
44300.9078399074	0	5215.61099999998	-5217.6074074074	-2782.42962962964
44300.9078400926	0	5217.58899999998	-5219.18518518518	-2781.97777777779
44300.9078402662	0	5219.16699999998	-5220.83703703703	-2781.5851851852
44300.9078404514	0	5220.81899999998	-5222.47407407407	-2781.29629629631
44300.9078406366	0	5222.45599999998	-5223.95555555555	-2781.15555555557
44300.9078408102	0	5223.93699999998	-5225.51111111111	-2780.97777777779
44300.9078409954	0	5225.49299999998	-5226.97777777777	-2780.83703703705
44300.907841169	0	5226.95999999998	-5228.44444444444	-2780.6888888889
44300.9078413542	0	5228.42699999998	-5229.94814814814	-2780.5925925926
44300.9078415394	0	5229.93099999998	-5231.52592592592	-2780.60740740742
44300.907841713	0	5231.50899999998	-5233.34814814814	-2780.63703703705
44300.9078418982	0	5233.33099999998	-5235.22222222222	-2780.6888888889
44300.9078420718	0	5235.20499999998	-5237.43703703703	-2780.7851851852
44300.9078422569	0	5237.41999999998	-5239.9037037037	-2780.94074074075
44300.9078424421	0	5239.88699999998	-5242.2074074074	-2781.05925925927
44300.9078426157	0	5242.19099999998	-5245.05185185185	-2781.25185185186
44300.9078428009	0	5245.03499999998	-5247.99999999999	-2781.36296296297
44300.9078429745	0	5247.98299999998	-5251.47407407407	-2781.51851851853
44300.9078431597	0	5251.45699999998	-5255.22962962962	-2781.74814814816
44300.9078433449	0	5255.21299999998	-5258.66666666666	-2781.97037037038
44300.9078435185	0	5258.64999999998	-5262.01481481481	-2782.37777777779
44300.9078437037	0	5261.99799999998	-5264.79999999999	-2782.93333333334
44300.9078438773	0	5264.78299999998	-5266.94814814814	-2783.47407407408
44300.9078440625	0	5266.93099999998	-5268.4074074074	-2784.01481481483
44300.9078442477	0	5268.38999999998	-5269.26666666666	-2784.48148148149
44300.9078444213	0	5269.24899999998	-5270.02222222222	-2784.94814814816
44300.9078446065	0	5270.00499999998	-5270.76296296296	-2785.3925925926
44300.9078447801	0	5270.74599999998	-5271.62962962962	-2785.85925925927
44300.9078449653	0	5271.61299999998	-5272.62222222222	-2786.40740740742
44300.9078451505	0	5272.60599999998	-5273.62962962962	-2786.88148148149
44300.9078453241	0	5273.61299999998	-5274.9037037037	-2787.4888888889
44300.9078455093	0	5274.88699999998	-5276.14074074074	-2788.02962962964
44300.9078456829	0	5276.12399999998	-5277.6074074074	-2788.65185185186
44300.9078458681	0	5277.59099999998	-5279.29629629629	-2789.2888888889
44300.9078460532	0	5279.27999999998	-5281.08148148148	-2789.86666666668
44300.9078462269	0	5281.06499999998	-5283.34814814814	-2790.52592592594
44300.907846412	0	5283.33199999998	-5285.6074074074	-2791.20740740742
44300.9078465857	0	5285.59099999998	-5287.37777777777	-2791.91851851853
44300.9078467708	0	5287.36099999998	-5288.65925925925	-2792.6888888889
44300.907846956	0	5288.64199999998	-5289.19999999999	-2793.36296296297
44300.9078471296	0	5289.18299999998	-5289.19999999999	-2794.21481481483
44300.9078473148	0	5289.18299999998	-5288.93333333333	-2795.03703703705
44300.9078474884	0	5288.91599999998	-5288.58518518518	-2795.97037037038
44300.9078476736	0	5288.56799999998	-5288.38518518518	-2796.90370370371
44300.9078478588	0	5288.36799999998	-5288.34814814814	-2797.94074074075
44300.9078480324	0	5288.33099999998	-5288.43703703703	-2798.94074074075
44300.9078482176	0	5288.41999999998	-5288.78518518518	-2799.91111111112
44300.9078483912	0	5288.76799999998	-5289.37777777777	-2800.95555555557
44300.9078485764	0	5289.36099999998	-5290.08148148147	-2802.00000000001
44300.9078487616	0	5290.06499999998	-5290.9111111111	-2803.14074074075
44300.9078489352	0	5290.89499999998	-5291.81481481481	-2804.32592592594
44300.9078491204	0	5291.79899999998	-5292.78518518518	-2805.57037037038
44300.907849294	0	5292.76899999998	-5293.76296296296	-2806.66666666668
44300.9078494792	0	5293.74699999998	-5294.74074074073	-2807.81481481483
44300.9078496643	0	5294.72499999998	-5295.72592592592	-2809.02962962964
44300.907849838	0	5295.70999999998	-5296.73333333333	-2810.17777777779
44300.9078500231	0	5296.71699999998	-5297.54074074073	-2811.27407407408
44300.9078501968	0	5297.52399999998	-5298.28888888888	-2812.44444444445
44300.9078503819	0	5298.27199999998	-5298.86666666666	-2813.62222222223
44300.9078505671	0	5298.84999999998	-5299.3111111111	-2814.73333333334
44300.9078507407	0	5299.29399999998	-5299.82962962962	-2815.82222222223
44300.9078509259	0	5299.81299999998	-5300.45185185185	-2816.93333333334
44300.9078510995	0	5300.43499999998	-5301.14814814814	-2818.05925925927
44300.9078512847	0	5301.13099999998	-5301.89629629629	-2819.02962962964
44300.9078514699	0	5301.87899999998	-5302.65925925925	-2819.96296296297
44300.9078516435	0	5302.64199999998	-5303.62962962962	-2820.9925925926
44300.9078518287	0	5303.61199999998	-5304.45185185185	-2821.94814814816
44300.9078520023	0	5304.43399999998	-5305.18518518518	-2823.04444444446
44300.9078521875	0	5305.16699999998	-5305.8074074074	-2824.21481481483
44300.9078523727	0	5305.78899999998	-5306.28888888888	-2825.20740740742
44300.9078525463	0	5306.26999999998	-5306.88148148148	-2826.27407407409
44300.9078527315	0	5306.86299999998	-5307.53333333333	-2827.23703703705
44300.9078529051	0	5307.51499999998	-5308.31851851851	-2828.21481481483
44300.9078530903	0	5308.29999999998	-5309.23703703703	-2829.09629629631
44300.9078532755	0	5309.21899999998	-5310.49629629629	-2829.9851851852
44300.9078534491	0	5310.47799999998	-5312.12592592592	-2830.87407407408
44300.9078536343	0	5312.10799999998	-5313.93333333333	-2831.71111111112
44300.9078538194	0	5313.91499999998	-5316.32592592592	-2832.49629629631
44300.9078539931	0	5316.30799999998	-5319.21481481481	-2833.21481481483
44300.9078541782	0	5319.19699999998	-5322.8074074074	-2833.83703703705
44300.9078543519	0	5322.78999999998	-5326.79259259259	-2834.26666666668
44300.907854537	0	5326.77499999998	-5330.15555555555	-2834.56296296297
44300.9078547106	0	5330.13799999998	-5333.17037037036	-2834.86666666668
44300.9078548958	0	5333.15299999998	-5335.35555555555	-2835.22222222223
44300.907855081	0	5335.33799999998	-5337.3111111111	-2835.67407407408
44300.9078552546	0	5337.29399999998	-5339.1111111111	-2836.27407407408
44300.9078554398	0	5339.09399999998	-5340.7037037037	-2836.94074074075
44300.9078556134	0	5340.68699999998	-5342.19999999999	-2837.71111111112
44300.9078557986	0	5342.18299999998	-5343.3037037037	-2838.3925925926
44300.9078559838	0	5343.28699999998	-5344.23703703703	-2839.12592592594
44300.9078561574	0	5344.21999999998	-5344.99999999999	-2839.86666666668
44300.9078563426	0	5344.98299999998	-5345.79259259259	-2840.57777777779
44300.9078565162	0	5345.77599999998	-5346.88148148147	-2841.35555555557
44300.9078567014	0	5346.86499999998	-5348.12592592592	-2842.17037037038
44300.9078568866	0	5348.10899999998	-5349.72592592592	-2842.91851851853
44300.9078570602	0	5349.70899999998	-5351.38518518518	-2843.60000000001
44300.9078572454	0	5351.36799999998	-5352.99259259259	-2844.1851851852
44300.907857419	0	5352.97499999998	-5354.83703703703	-2844.77037037038
44300.9078576042	0	5354.81899999998	-5356.73333333333	-2845.33333333334
44300.9078577894	0	5356.71499999998	-5358.94814814814	-2846.00000000001
44300.907857963	0	5358.92999999998	-5361.26666666666	-2846.68148148149
44300.9078581482	0	5361.24899999998	-5363.32592592592	-2847.45925925927
44300.9078583218	0	5363.30799999998	-5365.26666666666	-2848.36296296297
44300.9078585069	0	5365.24899999998	-5366.65925925925	-2849.28148148149
44300.9078586921	0	5366.64199999998	-5367.54074074073	-2850.10370370371
44300.9078588657	0	5367.52299999998	-5368.1037037037	-2851.03703703705
44300.9078590509	0	5368.08599999998	-5368.49629629629	-2851.88148148149
44300.9078592245	0	5368.47899999998	-5368.85925925925	-2852.7925925926
44300.9078594097	0	5368.84199999998	-5369.21481481481	-2853.80000000001
44300.9078595949	0	5369.19799999998	-5369.52592592592	-2854.66666666668
44300.9078597685	0	5369.50899999998	-5369.97777777777	-2855.53333333334
44300.9078599537	0	5369.96099999998	-5370.59999999999	-2856.37037037038
44300.9078601273	0	5371.50199999998	-5371.51851851851	-2857.1925925926
44300.9078603125	0	5371.50199999998	-5372.57777777777	-2858.02962962964
44300.9078604977	0	5372.56099999998	-5373.88888888888	-2858.93333333334
44300.9078606713	0	5373.87199999998	-5375.39999999999	-2859.7925925926
44300.9078608565	0	5375.38299999998	-5377.01481481481	-2860.71851851853
44300.9078610301	0	5376.99799999998	-5378.99259259259	-2861.73333333334
44300.9078612153	0	5378.97599999998	-5381.54814814814	-2862.76296296297
44300.9078614005	0	5381.53199999998	-5384.34814814814	-2863.74814814816
44300.9078615741	0	5384.33199999998	-5387.74074074073	-2864.73333333334
44300.9078617593	0	5387.72499999998	-5391.35555555555	-2865.62222222223
44300.9078619329	0	5391.33999999998	-5395.37037037036	-2866.60740740742
44300.9078621181	0	5395.35499999998	-5399.08888888888	-2867.46666666668
44300.9078623032	0	5399.07399999998	-5402.99999999999	-2868.09629629631
44300.9078624769	0	5402.98499999998	-5406.81481481481	-2868.66666666668
44300.907862662	0	5406.79999999998	-5409.89629629629	-2869.17777777779
44300.9078628357	0	5409.88099999998	-5412.8074074074	-2869.86666666668
44300.9078630208	0	5412.79199999998	-5415.04444444444	-2870.63703703705
44300.9078631944	0	5415.02899999998	-5417.24444444444	-2871.65925925927
44300.9078633796	0	5417.22899999998	-5419.34074074073	-2872.81481481483
44300.9078635648	0	5419.32499999998	-5420.99999999999	-2873.91111111112
44300.9078637384	0	5420.98399999998	-5422.14814814814	-2874.88148148149
44300.9078639236	0	5422.13199999998	-5423.0074074074	-2875.90370370371
44300.9078640972	0	5422.99099999998	-5423.77037037036	-2877.01481481483
44300.9078642824	0	5423.75399999998	-5424.59999999999	-2878.01481481483
44300.9078644676	0	5424.58399999998	-5425.87407407407	-2878.97777777779
44300.9078646412	0	5425.85799999998	-5427.63703703703	-2880.00740740742
44300.9078648264	0	5427.62099999998	-5429.55555555555	-2880.97777777779
44300.907865	0	5429.53999999998	-5431.69629629629	-2881.94074074075
44300.9078651852	0	5431.68099999998	-5434.25185185185	-2883.03703703705
44300.9078653704	0	5434.23699999998	-5436.76296296296	-2884.16296296297
44300.907865544	0	5436.74799999998	-5438.84444444444	-2885.24444444446
44300.9078657292	0	5438.82899999998	-5440.68888888888	-2886.36296296297
44300.9078659028	0	5440.67299999998	-5442.27407407407	-2887.4888888889
44300.907866088	0	5442.25799999998	-5443.4074074074	-2888.54814814816
44300.9078662731	0	5443.39099999998	-5444.37037037036	-2889.60740740742
44300.9078664468	0	5444.35399999998	-5445.48148148147	-2890.77777777779
44300.9078666319	0	5445.46499999998	-5446.63703703703	-2892.00740740742
44300.9078668056	0	5446.62099999998	-5447.79999999999	-2893.15555555557
44300.9078669907	0	5447.78399999998	-5449.15555555555	-2894.36296296297
44300.9078671759	0	5449.13999999998	-5450.72592592592	-2895.55555555557
44300.9078673495	0	5450.70999999998	-5452.74074074073	-2896.85185185186
44300.9078675347	0	5452.72499999998	-5455.04444444444	-2898.22962962964
44300.9078677083	0	5455.02899999998	-5457.26666666666	-2899.56296296297
44300.9078678935	0	5457.25099999998	-5459.57777777777	-2900.9851851852
44300.9078680787	0	5459.56199999998	-5461.79999999999	-2902.3925925926
44300.9078682523	0	5461.78399999998	-5464.16296296296	-2903.85185185186
44300.9078684375	0	5464.14699999998	-5466.4074074074	-2905.36296296297
44300.9078686111	0	5466.39099999998	-5468.45925925925	-2906.81481481483
44300.9078687963	0	5468.44299999998	-5470.32592592592	-2908.50370370371
44300.9078689815	0	5470.30999999998	-5471.56296296296	-2910.05925925927
44300.9078691551	0	5471.54699999998	-5472.51111111111	-2911.70370370371
44300.9078693403	0	5472.49499999998	-5472.97777777777	-2913.17777777779
44300.9078695255	0	5472.96199999998	-5473.13333333333	-2914.51111111112
44300.9078696991	0	5473.11799999998	-5473.68888888888	-2915.67407407409
44300.9078698843	0	5473.67399999998	-5474.59999999999	-2916.6888888889
44300.9078700579	0	5474.58499999998	-5475.99999999999	-2917.81481481483
44300.9078702431	0	5475.98499999998	-5477.72592592592	-2918.91111111112
44300.9078704167	0	5477.71099999998	-5479.71111111111	-2919.96296296297
44300.9078706019	0	5479.69599999998	-5482.04444444444	-2921.14814814816
44300.907870787	0	5482.02899999998	-5484.43703703703	-2922.31111111112
44300.9078709606	0	5484.42199999998	-5486.63703703703	-2923.40740740742
44300.9078711458	0	5486.62199999998	-5489.02222222222	-2924.45925925927
44300.9078713194	0	5489.00699999998	-5491.17037037036	-2925.3925925926
44300.9078715046	0	5491.15499999998	-5492.98518518518	-2926.20740740742
44300.9078716898	0	5492.96999999998	-5494.65185185185	-2927.01481481483
44300.9078718634	0	5494.63699999998	-5495.93333333333	-2927.71851851853
44300.9078720486	0	5495.91799999998	-5496.95555555555	-2928.34814814816
44300.9078722222	0	5496.93999999998	-5497.72592592592	-2928.84444444446
44300.9078724074	0	5497.70999999998	-5498.34814814814	-2929.29629629631
44300.9078725926	0	5498.33199999998	-5498.88148148148	-2929.57777777779
44300.9078727662	0	5498.86499999998	-5499.41481481481	-2929.69629629631
44300.9078729514	0	5499.39799999998	-5500.05925925925	-2929.57777777779
44300.9078731366	0	5500.04199999998	-5500.99259259259	-2929.26666666668
44300.9078733102	0	5500.97499999998	-5502.27407407407	-2928.76296296297
44300.9078734954	0	5502.25599999998	-5503.82962962962	-2928.17777777779
44300.907873669	0	5503.81199999998	-5505.66666666666	-2927.57777777779
44300.9078738542	0	5505.64899999998	-5507.76296296296	-2926.96296296297
44300.9078740394	0	5507.74499999998	-5510.03703703703	-2926.25185185186
44300.907874213	0	5510.01899999998	-5512.41481481481	-2925.47407407408
44300.9078743982	0	5512.39699999998	-5514.41481481481	-2924.65185185186
44300.9078745718	0	5514.39699999998	-5516.22222222222	-2923.80740740742
44300.9078747569	0	5516.20399999998	-5517.64444444444	-2923.12592592594
44300.9078749421	0	5517.62599999998	-5518.57777777777	-2922.62962962964
44300.9078751157	0	5518.55899999998	-5519.12592592592	-2922.25185185186
44300.9078753009	0	5519.10699999998	-5519.39259259259	-2922.02222222223
44300.9078754745	0	5519.37399999998	-5519.5037037037	-2921.85185185186
44300.9078756597	0	5519.48499999998	-5519.46666666666	-2921.69629629631
44300.9078758333	0	5519.44799999998	-5519.28888888888	-2921.48148148149
44300.9078760185	0	5519.26999999998	-5519.12592592592	-2921.12592592594
44300.9078762037	0	5519.10699999998	-5519.14814814814	-2920.74074074075
44300.9078763773	0	5519.12899999998	-5519.52592592592	-2920.36296296297
44300.9078765625	0	5519.50699999998	-5520.25925925925	-2919.91851851853
44300.9078767477	0	5520.23999999998	-5521.14814814814	-2919.47407407409
44300.9078769213	0	5521.12899999998	-5522.34814814814	-2918.96296296297
44300.9078771065	0	5522.32899999998	-5523.55555555555	-2918.44444444446
44300.9078772801	0	5523.53599999998	-5524.96296296296	-2917.72592592594
44300.9078774653	0	5524.94299999998	-5526.54814814814	-2916.83703703705
44300.9078776505	0	5526.52799999998	-5528.11851851851	-2915.87407407409
44300.9078778241	0	5528.09799999998	-5529.94074074073	-2914.86666666668
44300.9078780093	0	5529.91999999998	-5531.68148148147	-2913.81481481483
44300.9078781829	0	5531.66099999998	-5533.65185185185	-2912.60740740742
44300.9078783681	0	5533.63099999998	-5535.36296296296	-2911.56296296297
44300.9078785417	0	5535.34199999998	-5536.97037037036	-2910.40000000001
44300.9078787269	0	5536.94899999998	-5537.99259259259	-2909.30370370372
44300.907878912	0	5537.97099999998	-5538.4074074074	-2908.25185185186
44300.9078790857	0	5538.38599999998	-5538.36296296296	-2907.20000000001
44300.9078792708	0	5538.34199999998	-5538.16296296296	-2906.13333333335
44300.907879456	0	5538.14199999998	-5538.14074074073	-2905.08148148149
44300.9078796296	0	5538.11999999998	-5538.29629629629	-2903.87407407409
44300.9078798148	0	5538.27599999998	-5538.6074074074	-2902.76296296297
44300.9078799884	0	5538.58699999998	-5538.77037037036	-2901.70370370371
44300.9078801736	0	5538.74999999998	-5538.89629629629	-2900.57037037038
44300.9078803588	0	5538.87599999998	-5539.05925925925	-2899.53333333334
44300.9078805324	0	5539.03899999998	-5539.45925925925	-2898.50370370372
44300.9078807176	0	5539.43899999998	-5540.04444444444	-2897.60000000001
44300.9078808912	0	5540.02399999998	-5540.67407407407	-2896.56296296297
44300.9078810764	0	5540.65399999998	-5541.48888888888	-2895.35555555557
44300.9078812616	0	5541.46899999998	-5542.45925925925	-2894.14074074075
44300.9078814352	0	5542.43899999998	-5543.7111111111	-2892.71111111112
44300.9078816204	0	5543.69099999998	-5545.14074074073	-2891.25925925927
44300.907881794	0	5545.12099999998	-5546.91851851851	-2889.4888888889
44300.9078819907	0	5546.89899999998	-5548.84444444444	-2887.65185185186
44300.9078821528	0	5548.82499999998	-5550.61481481481	-2885.89629629631
44300.907882338	0	5550.59499999998	-5552.58518518518	-2883.92592592594
44300.9078825231	0	5552.56499999998	-5554.15555555555	-2882.35555555557
44300.9078826968	0	5554.13499999998	-5555.8074074074	-2880.65925925927
44300.9078828819	0	5555.78699999998	-5557.17777777777	-2879.04444444446
44300.9078830671	0	5557.15699999998	-5558.29629629629	-2877.55555555557
44300.9078832407	0	5558.27599999998	-5559.33333333333	-2875.94074074075
44300.9078834259	0	5559.31299999998	-5560.22222222222	-2874.42962962964
44300.9078835995	0	5560.20199999998	-5561.18518518518	-2872.84444444446
44300.9078837847	0	5561.16499999998	-5562.05925925925	-2871.25185185186
44300.9078839699	0	5562.03899999998	-5562.94814814814	-2869.82962962964
44300.9078841435	0	5562.92799999998	-5564.09629629629	-2868.36296296297
44300.9078843287	0	5564.07599999998	-5565.65925925925	-2867.03703703705
44300.9078845139	0	5565.63899999998	-5567.55555555555	-2865.74074074075
44300.9078846875	0	5567.53499999998	-5569.7037037037	-2864.56296296297
44300.9078848727	0	5569.68299999998	-5571.9111111111	-2863.51111111112
44300.9078850463	0	5571.88999999998	-5574.34814814814	-2862.49629629631
44300.9078852315	0	5574.32699999998	-5576.91851851851	-2861.61481481483
44300.9078854051	0	5576.89699999998	-5579.89629629629	-2860.71111111112
44300.9078855903	0	5579.87499999998	-5583.15555555555	-2859.76296296297
44300.9078857755	0	5583.13399999998	-5586.35555555555	-2858.9925925926
44300.9078859491	0	5586.33399999998	-5590.19259259258	-2858.1925925926
44300.9078861343	0	5590.17099999998	-5593.72592592592	-2857.51851851853
44300.9078863079	0	5593.70399999998	-5597.46666666666	-2857.13333333334
44300.9078864931	0	5597.44499999998	-5600.88148148147	-2856.77777777779
44300.9078866667	0	5600.85999999998	-5603.9037037037	-2856.43703703705
44300.9078868519	0	5603.88199999998	-5606.97037037036	-2856.20740740742
44300.907887037	0	5606.94899999998	-5609.78518518518	-2856.11111111112
44300.9078872106	0	5609.76399999998	-5612.68888888888	-2855.95555555557
44300.9078873958	0	5612.66799999998	-5615.46666666666	-2855.82222222223
44300.9078875694	0	5615.44599999998	-5618.05185185184	-2855.65925925927
44300.9078877546	0	5618.03099999998	-5620.66666666666	-2855.36296296297
44300.9078879398	0	5620.64599999998	-5623.03703703703	-2855.05925925927
44300.9078881134	0	5623.01599999998	-5625.39999999999	-2854.65185185186
44300.9078882986	0	5625.37899999998	-5627.64444444444	-2854.25925925927
44300.9078884838	0	5627.62299999998	-5629.91851851851	-2853.94814814816
44300.9078886574	0	5629.89699999998	-5632.48888888888	-2853.74814814816
44300.9078888426	0	5632.46699999998	-5635.23703703703	-2853.65185185186
44300.9078890162	0	5635.21499999998	-5638.22222222221	-2853.60740740742
44300.9078892014	0	5638.19999999998	-5641.30370370369	-2853.54074074075
44300.9078893866	0	5641.28099999998	-5644.15555555555	-2853.54074074075
44300.9078895602	0	5644.13299999998	-5647.08148148147	-2853.54814814816
44300.9078897454	0	5647.05899999998	-5649.76296296295	-2853.60740740742
44300.907889919	0	5649.73999999998	-5652.62962962962	-2853.81481481483
44300.9078901042	0	5652.60699999998	-5655.66666666666	-2854.02222222223
44300.9078902894	0	5655.64399999998	-5658.7037037037	-2854.23703703705
44300.907890463	0	5658.68099999998	-5662.11851851851	-2854.42222222223
44300.9078906481	0	5662.09599999998	-5665.22222222221	-2854.82222222223
44300.9078908218	0	5665.19999999998	-5668.44444444444	-2855.34814814816
44300.9078910069	0	5668.42199999998	-5671.65925925925	-2856.12592592594
44300.9078911921	0	5671.63699999998	-5674.56296296295	-2856.93333333335
44300.9078913657	0	5674.54099999998	-5677.36296296296	-2857.75555555557
44300.9078915509	0	5677.34099999998	-5679.68888888888	-2858.43703703705
44300.9078917245	0	5679.66699999998	-5681.94074074073	-2859.14814814816
44300.9078919097	0	5681.91899999998	-5684.5037037037	-2859.77037037038
44300.9078920949	0	5684.48199999998	-5686.69629629629	-2860.25925925927
44300.9078922685	0	5686.67499999998	-5688.85185185184	-2860.77037037038
44300.9078924537	0	5688.83099999998	-5690.48148148147	-2861.19259259261
44300.9078926273	0	5690.46099999998	-5692.18518518518	-2861.86666666668
44300.9078928125	0	5692.16499999998	-5693.91851851851	-2862.62222222224
44300.9078929977	0	5693.89799999998	-5695.62962962962	-2863.2888888889
44300.9078931713	0	5695.60899999998	-5697.58518518518	-2864.05185185186
44300.9078933565	0	5697.56499999998	-5699.65185185184	-2864.82962962964
44300.9078935301	0	5699.63199999998	-5702.01481481481	-2865.64444444446
44300.9078937153	0	5701.99499999998	-5704.76296296295	-2866.44444444446
44300.9078939005	0	5704.74299999998	-5707.77777777777	-2867.03703703705
44300.9078940741	0	5707.75799999998	-5711.50370370369	-2867.59259259261
44300.9078942593	0	5711.48399999998	-5715.56296296295	-2868.05925925927
44300.9078944329	0	5715.54299999998	-5719.68888888888	-2868.46666666668
44300.9078946181	0	5719.66899999998	-5724.37037037036	-2868.85185185186
44300.9078948032	0	5724.34999999998	-5729.04444444444	-2869.17037037038
44300.9078949769	0	5729.02399999998	-5734.39259259258	-2869.40740740742
44300.907895162	0	5734.37199999998	-5739.37037037036	-2869.65185185186
44300.9078953357	0	5739.34999999998	-5744.28888888888	-2870.11111111112
44300.9078955208	0	5744.26899999998	-5748.5037037037	-2870.65185185186
44300.907895706	0	5748.48399999998	-5751.57037037036	-2871.05925925927
44300.9078958796	0	5751.55099999998	-5754.11851851851	-2871.59259259261
44300.9078960648	0	5754.09899999998	-5755.94814814814	-2872.09629629631
44300.9078962384	0	5755.92899999998	-5757.58518518518	-2872.62222222224
44300.9078964236	0	5757.56599999998	-5759.17037037036	-2873.12592592594
44300.9078965972	0	5759.15099999998	-5760.85185185184	-2873.43703703705
44300.9078967824	0	5760.83199999998	-5762.85185185184	-2873.65185185186
44300.9078969676	0	5762.83199999998	-5765.11851851851	-2873.83703703705
44300.9078971412	0	5765.09899999998	-5767.96296296295	-2874.05185185186
44300.9078973264	0	5767.94299999998	-5770.79999999999	-2874.19259259261
44300.9078975	0	5770.77999999998	-5773.15555555555	-2874.42222222224
44300.9078976852	0	5773.13599999998	-5775.0074074074	-2874.82962962964
44300.9078978704	0	5774.98799999998	-5776.15555555555	-2875.34074074075
44300.907898044	0	5776.13599999998	-5776.86666666666	-2875.94814814816
44300.9078982292	0	5776.84699999998	-5777.29629629629	-2876.71851851853
44300.9078984143	0	5777.27699999998	-5777.68148148147	-2877.57777777779
44300.907898588	0	5777.66199999998	-5777.99999999999	-2878.4888888889
44300.9078987731	0	5777.98099999998	-5778.36296296295	-2879.40000000001
44300.9078989468	0	5778.34399999998	-5779.02962962962	-2880.54814814816
44300.9078991319	0	5779.01099999998	-5779.88148148147	-2881.71111111112
44300.9078993171	0	5779.86299999998	-5781.05185185184	-2882.74814814816
44300.9078994907	0	5781.03299999998	-5782.59259259258	-2884.02962962964
44300.9078996759	0	5782.57399999998	-5784.4074074074	-2885.29629629631
44300.9078998495	0	5784.38899999998	-5786.55555555555	-2886.69629629631
44300.9079000347	0	5786.53699999998	-5788.55555555555	-2888.19259259261
44300.9079002199	0	5788.53699999998	-5790.17777777777	-2889.74074074075
44300.9079003935	0	5790.15899999998	-5791.59999999999	-2891.59259259261
44300.9079005787	0	5791.58099999998	-5792.77037037036	-2893.37777777779
44300.9079007523	0	5792.75099999998	-5793.85185185184	-2895.22962962964
44300.9079009375	0	5793.83199999998	-5794.8074074074	-2897.01481481483
44300.9079011227	0	5794.78799999998	-5795.85185185184	-2898.6888888889
44300.9079012963	0	5795.83199999998	-5797.09629629629	-2900.49629629631
44300.9079014815	0	5797.07599999998	-5798.38518518518	-2902.37777777779
44300.9079016551	0	5798.36499999998	-5799.87407407407	-2904.41481481483
44300.9079018403	0	5799.85399999998	-5801.48888888888	-2906.55555555557
44300.9079020255	0	5801.46899999998	-5803.11851851851	-2908.62962962964
44300.9079021991	0	5803.09899999998	-5805.04444444444	-2910.65925925927
44300.9079023843	0	5805.02499999998	-5807.33333333333	-2912.79259259261
44300.9079025579	0	5807.31399999998	-5810.0074074074	-2915.01481481483
44300.9079027431	0	5809.98799999998	-5812.71851851851	-2917.41481481483
44300.9079029167	0	5812.69899999998	-5815.12592592592	-2919.75555555557
44300.9079031019	0	5815.10599999998	-5817.6074074074	-2922.32592592594
44300.907903287	0	5817.58699999998	-5819.74814814814	-2924.82222222223
44300.9079034606	0	5819.72799999998	-5821.89629629629	-2927.51111111112
44300.9079036458	0	5821.87599999998	-5823.98518518518	-2930.34814814816
44300.907903831	0	5823.96499999998	-5825.8074074074	-2932.91111111112
44300.9079040046	0	5825.78699999998	-5827.68148148147	-2935.40740740742
44300.9079041898	0	5827.66099999998	-5829.14074074073	-2937.51851851853
44300.9079043634	0	5829.11999999998	-5830.54074074073	-2939.5851851852
44300.9079045486	0	5830.51999999998	-5831.85925925925	-2941.59259259261
44300.9079047338	0	5831.83899999998	-5833.18518518518	-2943.52592592594
44300.9079049074	0	5833.16499999998	-5834.77037037036	-2945.54074074075
44300.9079050926	0	5834.74999999998	-5836.44444444444	-2947.51111111112
44300.9079052662	0	5836.42399999998	-5838.59259259258	-2949.55555555557
44300.9079054514	0	5838.57199999998	-5841.01481481481	-2951.40000000001
44300.9079056366	0	5840.99399999998	-5843.71851851851	-2953.20740740742
44300.9079058102	0	5843.69799999998	-5846.89629629629	-2955.1851851852
44300.9079059954	0	5846.87599999998	-5850.06666666666	-2957.09629629631
44300.907906169	0	5850.04599999998	-5853.42962962962	-2959.12592592594
44300.9079063542	0	5853.40899999998	-5856.93333333333	-2961.2888888889
44300.9079065394	0	5856.91299999998	-5860.28148148147	-2963.26666666668
44300.907906713	0	5860.26099999998	-5863.94814814814	-2965.28148148149
44300.9079068981	0	5863.92799999998	-5867.62222222222	-2967.25185185186
44300.9079070718	0	5867.60199999998	-5871.62222222222	-2969.47407407409
44300.9079072569	0	5871.60199999998	-5875.65925925925	-2971.85185185186
44300.9079074421	0	5875.63899999998	-5879.25185185184	-2974.11851851853
44300.9079076157	0	5879.23199999998	-5882.83703703703	-2976.71111111112
44300.9079078009	0	5882.81699999998	-5885.98518518518	-2979.20000000001
44300.9079079745	0	5885.96499999998	-5889.05185185184	-2981.8888888889
44300.9079081597	0	5889.03199999998	-5891.93333333333	-2984.46666666668
44300.9079083333	0	5891.91299999998	-5894.62962962962	-2986.90370370372
44300.9079085185	0	5894.60899999998	-5897.39259259258	-2989.1925925926
44300.9079087037	0	5897.37199999998	-5899.89629629629	-2991.13333333335
44300.9079088773	0	5899.87599999998	-5902.54814814814	-2993.05185185186
44300.9079090625	0	5902.52799999998	-5905.22962962962	-2994.95555555557
44300.9079092361	0	5905.20899999998	-5907.88888888888	-2996.66666666668
44300.9079094213	0	5907.86799999998	-5910.8074074074	-2998.42962962964
44300.9079096065	0	5910.78699999998	-5913.96296296295	-3000.20740740742
44300.9079097801	0	5913.94299999998	-5917.54814814814	-3002.14814814816
44300.9079099653	0	5917.52799999998	-5920.54814814814	-3003.97777777779
44300.9079101389	0	5920.52799999998	-5923.4074074074	-3005.82962962964
44300.9079103241	0	5923.38699999998	-5926.11851851851	-3007.75555555557
44300.9079105093	0	5926.09799999998	-5928.36296296295	-3009.5925925926
44300.9079106829	0	5928.34199999998	-5930.50370370369	-3011.51111111112
44300.9079108681	0	5930.48299999998	-5932.55555555555	-3013.3851851852
44300.9079110532	0	5932.53499999998	-5934.64444444444	-3015.08148148149
44300.9079112269	0	5934.62399999998	-5937.1111111111	-3016.97777777779
44300.907911412	0	5937.09099999998	-5939.66666666666	-3018.90370370372
44300.9079115857	0	5939.64699999998	-5942.25925925925	-3020.89629629631
44300.9079117708	0	5942.23999999998	-5944.82962962962	-3023.11111111112
44300.907911956	0	5944.80999999998	-5947.11851851851	-3025.14074074075
44300.9079121296	0	5947.09899999998	-5949.45185185184	-3027.32592592594
44300.9079123148	0	5949.43199999998	-5951.79999999999	-3029.60000000001
44300.9079124884	0	5951.77999999998	-5954.18518518518	-3031.5851851852
44300.9079126736	0	5954.16499999998	-5957.07407407406	-3033.73333333335
44300.9079128472	0	5957.05399999998	-5959.99999999999	-3035.74814814816
44300.9079130324	0	5959.97999999998	-5963.25185185184	-3037.80740740742
44300.9079132176	0	5963.23199999998	-5965.35555555555	-3038.95555555557
44300.9079133912	0	5965.33599999998	-5968.61481481481	-3040.60000000001
44300.9079135764	0	5968.59499999998	-5971.87407407406	-3042.07407407409
44300.9079137616	0	5971.85399999998	-5974.90370370369	-3043.34074074075
44300.9079139352	0	5974.88399999998	-5978.04444444443	-3044.56296296298
44300.9079141204	0	5978.02499999998	-5981.25925925925	-3045.75555555557
44300.907914294	0	5981.23999999998	-5984.1111111111	-3046.71851851853
44300.9079144792	0	5984.09199999998	-5987.16296296295	-3047.80000000001
44300.9079146528	0	5987.14399999998	-5990.03703703703	-3048.93333333335
44300.907914838	0	5990.01799999998	-5993.05185185184	-3050.22222222223
44300.9079150231	0	5993.03299999998	-5995.8074074074	-3051.4888888889
44300.9079151968	0	5995.78899999998	-5998.68148148147	-3052.94074074075
44300.9079153819	0	5998.66299999998	-6001.17037037036	-3054.40740740742
44300.9079155671	0	6001.15199999998	-6003.18518518517	-3055.73333333335
44300.9079157407	0	6003.16699999998	-6004.91851851851	-3056.9851851852
44300.9079159259	0	6004.89999999998	-6006.04444444443	-3057.91111111112
44300.9079160995	0	6006.02599999998	-6006.85925925925	-3058.66666666668
44300.9079162847	0	6006.84099999998	-6007.67407407406	-3059.2888888889
44300.9079164583	0	6007.65599999998	-6008.67407407406	-3059.75555555557
44300.9079166435	0	6008.65599999998	-6010.02962962962	-3060.04444444446
44300.9079168287	0	6010.01199999998	-6011.34814814814	-3060.20000000001
44300.9079170023	0	6011.33099999998	-6012.63703703703	-3060.31851851853
44300.9079171875	0	6012.61999999998	-6013.61481481481	-3060.36296296298
44300.9079173611	0	6013.59799999998	-6014.4074074074	-3060.37037037038
44300.9079175463	0	6014.39099999998	-6014.83703703703	-3060.20740740742
44300.9079177315	0	6014.82099999998	-6014.89629629629	-3059.91851851853
44300.9079179051	0	6014.87999999998	-6014.73333333332	-3059.56296296298
44300.9079180903	0	6014.71699999998	-6014.68148148147	-3059.05185185186
44300.9079182755	0	6014.66499999998	-6015.0148148148	-3058.40740740742
44300.9079184491	0	6014.99799999998	-6015.67407407406	-3057.54814814816
44300.9079186343	0	6015.65699999998	-6016.48148148147	-3056.69629629631
44300.9079188079	0	6016.46399999998	-6017.54814814814	-3055.53333333335
44300.9079189931	0	6017.53099999998	-6018.75555555555	-3054.19259259261
44300.9079191782	0	6018.73799999998	-6019.90370370369	-3052.65185185187
44300.9079193518	0	6019.88599999998	-6021.17777777777	-3050.86666666668
44300.907919537	0	6021.15999999998	-6022.47407407406	-3048.93333333335
44300.9079197106	0	6022.45599999998	-6024.1111111111	-3046.75555555557
44300.9079198958	0	6024.09299999998	-6025.74814814814	-3044.35555555557
44300.907920081	0	6025.72999999998	-6027.39259259258	-3041.97777777779
44300.9079202546	0	6027.37399999998	-6029.28148148147	-3039.22962962964
44300.9079204398	0	6029.26299999998	-6031.06666666666	-3036.60000000001
44300.9079206134	0	6031.04799999998	-6032.99259259258	-3033.84444444446
44300.9079207986	0	6032.97399999998	-6035.11851851851	-3031.14074074075
44300.9079209838	0	6035.09999999998	-6037.37037037036	-3028.73333333335
44300.9079211574	0	6037.35199999998	-6040.0074074074	-3026.23703703705
44300.9079213426	0	6039.98899999998	-6042.74814814814	-3023.91851851853
44300.9079215162	0	6042.72999999998	-6045.86666666666	-3021.46666666668
44300.9079217014	0	6045.84899999998	-6049.32592592591	-3019.04444444446
44300.907921875	0	6049.30799999998	-6052.88888888888	-3016.75555555557
44300.9079220602	0	6052.87099999998	-6056.84444444443	-3014.36296296298
44300.9079222454	0	6056.82699999998	-6061.0074074074	-3012.08148148149
44300.907922419	0	6060.98999999998	-6065.5111111111	-3009.79259259261
44300.9079226042	0	6065.49399999998	-6069.89629629629	-3007.68148148149
44300.9079227894	0	6069.87899999998	-6073.91851851851	-3005.71851851853
44300.907922963	0	6073.90099999998	-6077.62962962962	-3003.72592592594
44300.9079231481	0	6077.61199999998	-6080.3111111111	-3001.9851851852
44300.9079233218	0	6080.29299999998	-6082.47407407406	-3000.21481481483
44300.9079235069	0	6082.45599999998	-6084.36296296295	-2998.45185185186
44300.9079236806	0	6084.34499999998	-6086.14074074073	-2996.82222222223
44300.9079238657	0	6086.12299999998	-6088.02962962962	-2995.08148148149
44300.9079240509	0	6088.01199999998	-6089.83703703702	-2993.48148148149
44300.9079242245	0	6089.81899999998	-6091.98518518517	-2991.67407407409
44300.9079244097	0	6091.96699999998	-6094.72592592591	-2989.86666666668
44300.9079245833	0	6094.70799999998	-6097.60740740739	-2988.16296296298
44300.9079247685	0	6097.58899999998	-6101.1111111111	-2986.33333333335
44300.9079249537	0	6101.09299999998	-6104.6148148148	-2984.71851851853
44300.9079251273	0	6104.59699999998	-6108.68148148147	-2983.02222222223
44300.9079253125	0	6108.66399999998	-6112.87407407406	-2981.26666666668
44300.9079254861	0	6112.85699999998	-6116.77777777776	-2979.64444444446
44300.9079256713	0	6116.76099999998	-6120.05185185184	-2978.00740740742
44300.9079258565	0	6120.03499999998	-6122.74074074073	-2976.57777777779
44300.9079260301	0	6122.72399999998	-6125.02962962962	-2975.09629629631
44300.9079262153	0	6125.01299999998	-6126.85185185184	-2973.6888888889
44300.9079264005	0	6126.83499999998	-6128.12592592591	-2972.43703703705
44300.9079265741	0	6128.10899999998	-6129.04444444443	-2971.1925925926
44300.9079267593	0	6129.02799999998	-6129.80740740739	-2969.91851851853
44300.9079269329	0	6129.79099999998	-6130.50370370369	-2968.74814814816
44300.9079271181	0	6130.48699999998	-6131.37037037036	-2967.51111111112
44300.9079272917	0	6131.35399999998	-6132.34814814813	-2966.32592592594
44300.9079274769	0	6132.33199999998	-6133.64444444443	-2964.9851851852
44300.907927662	0	6133.62799999998	-6135.05185185184	-2963.81481481483
44300.9079278357	0	6135.03499999998	-6136.54814814814	-2962.62222222223
44300.9079280208	0	6136.53099999998	-6138.00740740739	-2961.34814814816
44300.907928206	0	6137.98999999998	-6139.49629629628	-2960.17037037038
44300.9079283796	0	6139.47899999998	-6141.05925925925	-2958.8888888889
44300.9079285648	0	6141.04199999998	-6142.43703703702	-2957.69629629631
44300.9079287384	0	6142.41999999998	-6143.65185185184	-2956.47407407409
44300.9079289236	0	6143.63499999998	-6144.6148148148	-2955.22962962964
44300.9079290972	0	6144.59799999998	-6145.37777777776	-2954.05925925927
44300.9079292824	0	6145.36099999998	-6146.07407407406	-2952.54814814816
44300.9079294676	0	6146.05699999998	-6146.68148148147	-2951.00740740742
44300.9079296412	0	6146.66399999998	-6147.46666666665	-2949.07407407409
44300.9079298264	0	6147.44899999998	-6148.31851851851	-2947.07407407409
44300.9079300116	0	6148.30099999998	-6149.2148148148	-2945.30370370372
44300.9079301852	0	6149.19699999998	-6150.29629629628	-2943.4888888889
44300.9079303704	0	6150.27799999998	-6151.49629629628	-2941.81481481483
44300.907930544	0	6151.47799999998	-6152.71851851851	-2940.00740740742
44300.9079307292	0	6152.69999999998	-6154.0148148148	-2938.11851851853
44300.9079309028	0	6153.99599999998	-6155.20740740739	-2936.37777777779
44300.907931088	0	6155.18899999998	-6156.57037037036	-2934.45185185186
44300.9079312731	0	6156.55199999998	-6157.84444444443	-2932.65185185186
44300.9079314468	0	6157.82599999998	-6159.16296296295	-2930.68148148149
44300.9079316319	0	6159.14499999998	-6160.36296296295	-2928.75555555557
44300.9079318171	0	6160.34499999998	-6161.48888888888	-2926.9925925926
44300.9079319907	0	6161.47099999998	-6162.64444444443	-2925.16296296297
44300.9079321759	0	6162.62699999998	-6163.84444444443	-2923.54074074075
44300.9079323495	0	6163.82699999998	-6165.56296296295	-2921.66666666668
44300.9079325347	0	6165.54599999998	-6167.39259259258	-2919.86666666668
44300.9079327083	0	6167.37599999998	-6169.27407407406	-2918.20000000001
44300.9079328935	0	6169.25699999998	-6171.28148148147	-2916.3851851852
44300.9079330787	0	6171.26399999998	-6173.16296296295	-2914.63703703705
44300.9079332523	0	6173.14499999998	-6174.98518518517	-2912.80740740742
44300.9079334375	0	6174.96699999998	-6176.59999999998	-2910.93333333334
44300.9079336111	0	6176.58199999998	-6177.97777777776	-2909.1851851852
44300.9079337963	0	6177.95999999998	-6179.24444444443	-2907.30370370372
44300.9079339815	0	6179.22699999998	-6180.16296296295	-2905.16296296297
44300.9079341551	0	6180.14599999998	-6180.59999999998	-2903.11111111112
44300.9079343403	0	6180.58299999998	-6180.88888888887	-2901.02962962964
44300.9079345255	0	6180.87199999998	-6181.19999999999	-2898.83703703705
44300.9079346991	0	6181.18299999998	-6181.58518518517	-2896.50370370371
44300.9079348843	0	6181.56799999998	-6182.18518518517	-2894.40000000001
44300.9079350579	0	6182.16799999998	-6182.98518518517	-2892.05185185186
44300.9079352431	0	6182.96799999998	-6183.84444444443	-2889.76296296297
44300.9079354282	0	6183.82699999998	-6184.7185185185	-2887.5851851852
44300.9079356018	0	6184.70099999998	-6185.62962962962	-2885.28148148149
44300.907935787	0	6185.61199999998	-6186.4148148148	-2883.33333333334
44300.9079359606	0	6186.39699999998	-6187.38518518517	-2881.01481481483
44300.9079361458	0	6187.36699999998	-6188.34814814813	-2878.70370370371
44300.9079363194	0	6188.32999999998	-6189.47407407406	-2876.37037037038
44300.9079365046	0	6189.45599999998	-6190.88148148147	-2873.65925925927
44300.9079366898	0	6190.86299999998	-6192.54814814814	-2870.69629629631
44300.9079368634	0	6192.52999999998	-6194.14814814814	-2867.83703703705
44300.9079370486	0	6194.12999999998	-6195.85925925925	-2864.86666666668
44300.9079372222	0	6195.84099999998	-6197.71851851851	-2861.60000000001
44300.9079374074	0	6197.69999999998	-6199.46666666665	-2858.22222222223
44300.9079375926	0	6199.44799999998	-6200.91851851851	-2854.96296296297
44300.9079377662	0	6200.89999999998	-6202.14074074073	-2851.45925925927
44300.9079379514	0	6202.12199999998	-6202.77037037036	-2848.33333333334
44300.9079381366	0	6202.75199999998	-6203.17037037036	-2844.9925925926
44300.9079383102	0	6203.15199999998	-6203.4074074074	-2841.64444444446
44300.9079384954	0	6203.38899999998	-6203.66666666665	-2838.33333333334
44300.907938669	0	6203.64799999998	-6203.78518518517	-2834.57037037038
44300.9079388542	0	6203.76699999998	-6203.88888888888	-2830.65925925927
44300.9079390278	0	6203.87099999998	-6203.92592592591	-2826.75555555557
44300.907939213	0	6203.90799999998	-6203.74074074073	-2822.60000000001
44300.9079393981	0	6203.72299999998	-6203.47407407406	-2818.57037037038
44300.9079395718	0	6203.45599999998	-6202.97037037036	-2814.37037037038
44300.9079397569	0	6202.95199999998	-6202.24444444443	-2810.31111111112
44300.9079399306	0	6202.22599999998	-6201.56296296295	-2806.60000000001
44300.9079401157	0	6201.54499999998	-6200.85925925925	-2802.45925925927
44300.9079403009	0	6200.84099999998	-6200.54074074073	-2798.60740740742
44300.9079404745	0	6200.52199999998	-6200.47407407406	-2794.73333333334
44300.9079406597	0	6200.45499999998	-6200.63703703703	-2791.04444444446
44300.9079408333	0	6200.61799999998	-6201.08888888888	-2787.7925925926
44300.9079410185	0	6201.06999999998	-6201.74814814814	-2784.5925925926
44300.9079412037	0	6201.72899999998	-6202.28148148147	-2781.67407407409
44300.9079413773	0	6202.26199999998	-6202.48888888888	-2778.82962962964
44300.9079415625	0	6202.46899999998	-6202.49629629629	-2776.2888888889
44300.9079417361	0	6202.47599999998	-6202.27407407406	-2774.17037037038
44300.9079419213	0	6202.25399999998	-6201.6074074074	-2772.25185185186
44300.9079421065	0	6201.58699999998	-6200.77777777777	-2770.70370370372
44300.9079422801	0	6200.75699999998	-6199.91851851851	-2769.31111111112
44300.9079424653	0	6199.89799999998	-6199.17037037036	-2768.22222222223
44300.9079426389	0	6199.14999999998	-6198.65925925925	-2767.55555555557
44300.9079428241	0	6198.63899999998	-6198.28888888888	-2767.15555555557
44300.9079430093	0	6198.26899999998	-6198.19999999999	-2767.09629629631
44300.9079431829	0	6198.17999999998	-6198.35555555554	-2767.32592592594
44300.9079433681	0	6198.33599999998	-6198.78518518517	-2767.85185185186
44300.9079435532	0	6198.76599999998	-6199.29629629628	-2768.6888888889
44300.9079437269	0	6199.27699999998	-6200.05185185184	-2769.85925925927
44300.907943912	0	6200.03299999998	-6200.93333333332	-2771.24444444446
44300.9079440857	0	6200.91399999998	-6202.03703703703	-2773.13333333334
44300.9079442708	0	6202.01799999998	-6203.4148148148	-2775.20000000001
44300.9079444444	0	6203.39599999998	-6204.75555555554	-2777.28148148149
44300.9079446296	0	6204.73699999998	-6206.10370370369	-2779.56296296297
44300.9079448148	0	6206.08499999998	-6207.4148148148	-2781.9851851852
44300.9079449884	0	6207.39599999998	-6208.59259259258	-2784.42222222223
44300.9079451736	0	6208.57399999998	-6209.93333333332	-2787.34074074075
44300.9079453588	0	6209.91499999998	-6211.2148148148	-2790.20000000001
44300.9079455324	0	6211.19599999998	-6213.10370370369	-2793.33333333334
44300.9079457176	0	6213.08499999998	-6215.45185185184	-2796.28148148149
44300.9079458912	0	6215.43299999998	-6218.02222222221	-2799.24444444446
44300.9079460764	0	6218.00299999998	-6221.02222222221	-2802.65185185186
44300.90794625	0	6221.00299999998	-6223.85185185184	-2805.97777777779
44300.9079464352	0	6223.83299999998	-6226.76296296295	-2809.6888888889
44300.9079466204	0	6226.74399999998	-6229.39259259258	-2813.37777777779
44300.907946794	0	6229.37399999998	-6231.88888888888	-2817.3851851852
44300.9079469792	0	6231.86999999998	-6234.05185185184	-2821.42962962964
44300.9079471643	0	6234.03299999998	-6235.76296296295	-2825.42222222223
44300.907947338	0	6235.74399999998	-6237.19259259258	-2829.77777777779
44300.9079475231	0	6237.17399999998	-6238.09629629628	-2833.93333333334
44300.9079476968	0	6238.07799999998	-6238.62962962962	-2838.31851851853
44300.9079478819	0	6238.61099999998	-6239.04444444443	-2842.70370370371
44300.9079480556	0	6239.02599999998	-6239.30370370369	-2847.13333333334
44300.9079482407	0	6239.28499999998	-6239.57777777777	-2851.25925925927
44300.9079484259	0	6239.55899999998	-6239.73333333332	-2855.36296296297
44300.9079485995	0	6239.71499999998	-6239.94814814814	-2859.76296296297
44300.9079487847	0	6239.92999999998	-6240.3111111111	-2864.26666666668
44300.9079489583	0	6240.29299999998	-6240.6148148148	-2868.56296296297
44300.9079491435	0	6240.59699999998	-6241.02222222221	-2873.14814814816
44300.9079493287	0	6241.00399999998	-6241.65185185184	-2877.72592592594
44300.9079495023	0	6241.63399999998	-6242.52592592591	-2881.87407407408
44300.9079496875	0	6242.50799999998	-6243.8074074074	-2886.18518518519
44300.9079498727	0	6243.78899999998	-6245.56296296295	-2890.37037037038
44300.9079500463	0	6245.54499999998	-6247.76296296295	-2895.15555555557
44300.9079502315	0	6247.74499999998	-6249.85185185184	-2899.91851851853
44300.9079504051	0	6249.83399999998	-6252.11851851851	-2904.95555555556
44300.9079505903	0	6252.10099999998	-6254.54814814814	-2910.14814814816
44300.9079507755	0	6254.53099999998	-6257.23703703703	-2915.29629629631
44300.9079509491	0	6257.21999999998	-6260.5111111111	-2920.74074074075
44300.9079511343	0	6260.49399999998	-6264.22962962962	-2925.65925925927
44300.9079513079	0	6264.21299999998	-6268.72592592591	-2930.94814814816
44300.9079514931	0	6268.70899999998	-6273.1111111111	-2936.11851851853
44300.9079516782	0	6273.09399999998	-6277.23703703702	-2941.20000000001
44300.9079518518	0	6277.21999999998	-6281.39999999999	-2946.82962962964
44300.907952037	0	6281.38299999998	-6284.99999999999	-2952.43703703705
44300.9079522106	0	6284.98299999998	-6287.83703703702	-2957.95555555556
44300.9079523958	0	6287.81999999998	-6290.4074074074	-2963.86666666668
44300.907952581	0	6290.38999999998	-6292.34074074073	-2969.02222222223
44300.9079527546	0	6292.32299999998	-6294.25925925925	-2974.13333333334
44300.9079529398	0	6294.24199999998	-6296.04444444443	-2978.86666666668
44300.9079531134	0	6296.02699999998	-6297.68888888888	-2983.31851851853
44300.9079532986	0	6297.67099999998	-6299.37037037036	-2987.93333333334
44300.9079534838	0	6299.35199999998	-6300.77777777777	-2992.34814814816
44300.9079536574	0	6300.75899999998	-6302.38518518517	-2996.88148148149
44300.9079538426	0	6302.36599999998	-6304.22962962962	-3000.91851851853
44300.9079540162	0	6304.20999999998	-6306.34814814814	-3005.01481481482
44300.9079542014	0	6306.32899999998	-6308.85185185184	-3009.22222222223
44300.907954375	0	6308.83299999998	-6311.45185185184	-3013.22222222223
44300.9079545602	0	6311.43299999998	-6314.42962962962	-3017.5925925926
44300.9079547454	0	6314.41099999998	-6317.77037037036	-3022.07407407408
44300.907954919	0	6317.75199999998	-6321.17037037036	-3026.02962962964
44300.9079551042	0	6321.15199999998	-6324.9111111111	-3030.40000000001
44300.9079552778	0	6324.89299999998	-6328.59999999999	-3034.60000000001
44300.907955463	0	6328.58199999998	-6332.62962962962	-3039.02222222223
44300.9079556481	0	6332.61199999998	-6336.82962962962	-3043.23703703705
44300.9079558218	0	6336.81199999998	-6341.79999999999	-3047.77777777779
44300.9079560069	0	6341.78199999998	-6346.53333333332	-3052.16296296297
44300.9079561806	0	6346.51499999998	-6351.13333333332	-3056.40000000001
44300.9079563657	0	6351.11499999998	-6356.31851851851	-3061.36296296297
44300.9079565509	0	6356.29999999998	-6361.14074074073	-3065.97037037038
44300.9079567245	0	6361.12199999998	-6366.02962962962	-3070.94814814816
44300.9079569097	0	6366.01099999999	-6370.70370370369	-3076.05925925927
44300.9079570949	0	6370.68499999998	-6374.83703703703	-3080.65185185186
44300.9079572685	0	6374.81799999998	-6379.29629629629	-3085.75555555556
44300.9079574537	0	6379.27699999998	-6383.2074074074	-3090.48148148149
44300.9079576273	0	6383.18799999998	-6387.12592592592	-3095.75555555556
44300.9079578125	0	6387.10699999998	-6390.28148148147	-3100.96296296297
44300.9079579977	0	6390.26299999998	-6392.82962962962	-3105.84444444445
44300.9079581713	0	6392.81099999998	-6395.11851851851	-3110.73333333334
44300.9079583565	0	6395.09999999998	-6397.25925925925	-3115.30370370371
44300.9079585301	0	6397.24099999998	-6399.92592592592	-3120.23703703705
44300.9079587153	0	6399.90799999998	-6402.99999999999	-3125.02962962964
44300.9079589005	0	6402.98199999998	-6406.30370370369	-3129.5925925926
44300.9079590741	0	6406.28599999998	-6410.0148148148	-3134.45185185186
44300.9079592593	0	6409.99699999998	-6414.03703703703	-3138.90370370371
44300.9079594329	0	6414.01899999998	-6418.69629629629	-3143.68148148149
44300.9079596181	0	6418.67799999998	-6423.2074074074	-3148.42962962964
44300.9079597917	0	6423.18899999998	-6427.51851851851	-3153.1925925926
44300.9079599769	0	6427.49999999998	-6432.03703703703	-3158.62962962964
44300.907960162	0	6432.01899999998	-6435.79259259258	-3163.67407407408
44300.9079603357	0	6435.77499999998	-6439.6074074074	-3169.28148148149
44300.9079605208	0	6439.58999999998	-6443.19999999999	-3174.76296296297
44300.907960706	0	6443.18299999998	-6446.49629629629	-3179.5925925926
44300.9079608796	0	6446.47899999998	-6450.17037037036	-3184.85925925927
44300.9079610648	0	6450.15299999998	-6453.63703703703	-3189.82962962964
44300.9079612384	0	6453.61999999998	-6457.07407407406	-3195.14074074075
44300.9079614236	0	6457.05699999998	-6460.30370370369	-3200.37037037038
44300.9079616088	0	6460.28699999998	-6462.97037037036	-3205.02962962964
44300.9079617824	0	6462.95399999998	-6465.82962962962	-3210.02222222223
44300.9079619676	0	6465.81299999998	-6468.63703703703	-3214.44444444445
44300.9079621412	0	6468.61999999998	-6471.88148148147	-3219.11851851853
44300.9079623264	0	6471.86399999998	-6475.47407407406	-3223.7925925926
44300.9079625116	0	6475.45699999998	-6479.04444444443	-3227.98518518519
44300.9079626852	0	6479.02699999998	-6482.99999999999	-3232.22962962964
44300.9079628704	0	6482.98299999998	-6487.23703703703	-3236.57037037038
44300.907963044	0	6487.21999999998	-6491.5111111111	-3241.26666666667
44300.9079632292	0	6491.49399999998	-6495.65185185184	-3246.17777777779
44300.9079634143	0	6495.63499999998	-6499.28148148147	-3250.72592592593
44300.907963588	0	6499.26499999998	-6502.85185185184	-3255.45925925927
44300.9079637731	0	6502.83499999998	-6506.19259259258	-3260.35555555556
44300.9079639468	0	6506.17599999998	-6509.29629629628	-3264.78518518519
44300.9079641319	0	6509.27999999998	-6512.8074074074	-3269.30370370371
44300.9079643056	0	6512.79099999998	-6515.99259259258	-3273.18518518519
44300.9079644907	0	6515.97599999998	-6519.44444444443	-3277.05925925927
44300.9079646759	0	6519.42799999998	-6522.49629629628	-3280.52592592593
44300.9079648495	0	6522.47999999998	-6525.59259259258	-3284.05185185186
44300.9079650347	0	6525.57599999998	-6528.70370370369	-3287.4962962963
44300.9079652199	0	6528.68699999998	-6531.69629629629	-3290.73333333334
44300.9079653935	0	6531.67999999998	-6535.12592592592	-3294.10370370371
44300.9079655787	0	6535.10999999998	-6538.52592592591	-3297.04444444445
44300.9079657523	0	6538.50999999998	-6542.54814814814	-3300.05925925927
44300.9079659375	0	6542.53199999998	-6546.79259259258	-3303.2888888889
44300.9079661227	0	6546.77599999998	-6550.49629629628	-3306.10370370371
44300.9079662963	0	6550.47999999998	-6554.6148148148	-3309.28148148149
44300.9079664815	0	6554.59899999998	-6558.28148148147	-3312.35555555556
44300.9079666551	0	6558.26599999998	-6561.91851851851	-3315.66666666667
44300.9079668403	0	6561.90299999998	-6565.39259259258	-3319.18518518519
44300.9079670255	0	6565.37699999998	-6568.29629629628	-3322.55555555556
44300.9079671991	0	6568.28099999998	-6571.26666666666	-3326.1925925926
44300.9079673843	0	6571.25099999998	-6573.99259259258	-3329.62222222223
44300.9079675579	0	6573.97699999998	-6576.73333333332	-3332.93333333334
44300.9079677431	0	6576.71799999998	-6579.50370370369	-3336.43703703705
44300.9079679282	0	6579.48799999998	-6582.11851851851	-3339.6888888889
44300.9079681018	0	6582.10299999998	-6585.15555555555	-3343.14814814816
44300.907968287	0	6585.13999999998	-6587.94814814814	-3346.2962962963
44300.9079684606	0	6587.93299999998	-6590.96296296295	-3349.65185185186
44300.9079686458	0	6590.94799999998	-6593.77037037036	-3353.07407407408
44300.907968831	0	6593.75499999998	-6596.22222222221	-3356.2888888889
44300.9079690046	0	6596.20699999998	-6598.77777777777	-3359.68148148149
44300.9079691898	0	6598.76299999998	-6601.31851851851	-3362.74814814816
44300.9079693634	0	6601.30399999998	-6604.15555555555	-3366.0888888889
44300.9079695486	0	6604.14099999998	-6606.92592592592	-3369.51111111112
44300.9079697222	0	6606.91099999998	-6609.37037037036	-3372.61481481482
44300.9079699074	0	6609.35499999999	-6612.23703703703	-3376.05925925927
44300.9079700926	0	6612.22199999999	-6615.29629629629	-3379.54074074075
44300.9079702662	0	6615.28099999999	-6618.42962962962	-3382.6962962963
44300.9079704514	0	6618.41399999999	-6621.65185185184	-3386.33333333334
44300.9079706366	0	6621.63599999999	-6624.57037037036	-3389.88148148149
44300.9079708102	0	6624.55499999998	-6627.47407407406	-3393.93333333334
44300.9079709954	0	6627.45899999999	-6629.91851851851	-3397.71111111112
44300.9079711921	0	6629.90299999999	-6632.34074074073	-3401.83703703705
44300.9079713542	0	6632.32499999999	-6634.42222222221	-3405.88148148149
44300.9079715278	0	6634.40599999999	-6636.35555555554	-3409.86666666668
44300.907971713	0	6636.33899999999	-6638.13333333332	-3413.71111111112
44300.9079718981	0	6638.11699999999	-6639.86666666666	-3417.45925925927
44300.9079720718	0	6639.84999999999	-6641.57777777777	-3421.44444444445
44300.9079722569	0	6641.56099999999	-6643.19999999999	-3425.33333333334
44300.9079724421	0	6643.18299999999	-6644.67407407406	-3428.91851851853
44300.9079726157	0	6644.65699999999	-6646.54074074073	-3432.84444444445
44300.9079728009	0	6646.52399999999	-6648.55555555554	-3436.54814814816
44300.9079729745	0	6648.53899999999	-6651.09629629629	-3440.20740740742
44300.9079731597	0	6651.07999999999	-6654.05925925925	-3443.82222222223
44300.9079733449	0	6654.04299999999	-6657.19999999999	-3447.21481481482
44300.9079735185	0	6657.18399999999	-6661.0074074074	-3450.80000000001
44300.9079737037	0	6660.99099999999	-6664.79999999999	-3454.14814814816
44300.9079738773	0	6664.78399999999	-6669.02222222221	-3457.63703703705
44300.9079740625	0	6669.00599999999	-6673.37037037036	-3461.22962962964
44300.9079742361	0	6673.35399999999	-6677.30370370369	-3464.62962962964
44300.9079744213	0	6677.28699999999	-6681.32592592592	-3468.29629629631
44300.9079746065	0	6681.30899999999	-6684.85185185184	-3471.7925925926
44300.9079747801	0	6684.83499999999	-6688.19999999999	-3475.65185185186
44300.9079749653	0	6688.18299999999	-6691.16296296295	-3479.54814814816
44300.9079751505	0	6691.14599999999	-6693.63703703703	-3483.22222222223
44300.9079753241	0	6693.61999999999	-6695.86666666666	-3487.22222222223
44300.9079755093	0	6695.84999999998	-6697.8148148148	-3491.51111111112
44300.9079756829	0	6697.79799999999	-6699.2074074074	-3495.45185185186
44300.9079758681	0	6699.19099999999	-6700.62222222221	-3499.62962962964
44300.9079760417	0	6700.60599999999	-6701.86666666666	-3503.55555555557
44300.9079762269	0	6701.84999999998	-6702.93333333332	-3507.77037037038
44300.907976412	0	6702.91699999998	-6703.72592592592	-3511.68148148149
44300.9079765857	0	6703.70999999998	-6704.55555555555	-3515.9925925926
44300.9079767708	0	6704.53999999998	-6705.42222222221	-3520.29629629631
44300.907976956	0	6705.40699999998	-6706.33333333332	-3524.22222222223
44300.9079771296	0	6706.31799999998	-6707.22222222221	-3528.37037037038
44300.9079773148	0	6707.20699999998	-6708.52592592592	-3532.69629629631
44300.9079774884	0	6708.51099999999	-6709.97777777777	-3536.6888888889
44300.9079776736	0	6709.96299999999	-6711.79999999999	-3540.9851851852
44300.9079778588	0	6711.78499999999	-6713.8148148148	-3544.83703703705
44300.9079780324	0	6713.79999999999	-6716.39999999999	-3549.06666666668
44300.9079782176	0	6716.38499999999	-6719.18518518518	-3553.14814814816
44300.9079783912	0	6719.16999999999	-6722.24444444443	-3557.31111111112
44300.9079785764	0	6722.22899999999	-6725.82962962962	-3561.87407407408
44300.9079787616	0	6725.81399999999	-6729.25185185184	-3566.17037037038
44300.9079789352	0	6729.23599999999	-6732.99259259258	-3570.83703703705
44300.9079791204	0	6732.97699999999	-6736.72592592592	-3575.18518518519
44300.907979294	0	6736.70999999999	-6740.69629629629	-3579.78518518519
44300.9079794792	0	6740.67999999999	-6744.43703703703	-3584.18518518519
44300.9079796528	0	6744.42099999999	-6747.45185185184	-3588.4888888889
44300.907979838	0	6747.43599999999	-6750.54074074073	-3593.60000000001
44300.9079800231	0	6750.52499999999	-6753.07407407406	-3598.50370370371
44300.9079801968	0	6753.05799999999	-6755.21481481481	-3603.5851851852
44300.9079803819	0	6755.19899999999	-6756.45925925925	-3608.6888888889
44300.9079805556	0	6756.44299999999	-6757.44444444444	-3612.94074074075
44300.9079807407	0	6757.42799999999	-6758.56296296295	-3617.35555555557
44300.9079809259	0	6758.54699999999	-6759.62962962962	-3621.53333333334
44300.9079810995	0	6759.61399999999	-6760.86666666666	-3625.83703703705
44300.9079812847	0	6760.85099999999	-6762.1111111111	-3630.33333333334
44300.9079814583	0	6762.09499999998	-6763.38518518518	-3634.52592592594
44300.9079816435	0	6763.36899999999	-6765.05185185184	-3639.0888888889
44300.9079818287	0	6765.03599999999	-6766.9037037037	-3643.09629629631
44300.9079820023	0	6766.88799999999	-6768.9111111111	-3647.45925925927
44300.9079821875	0	6768.89499999999	-6771.03703703703	-3651.64444444445
44300.9079823611	0	6771.02099999999	-6773.08888888888	-3655.82222222223
44300.9079825463	0	6773.07299999998	-6775.27407407407	-3660.40000000001
44300.9079827315	0	6775.25799999999	-6777.16296296295	-3664.56296296297
44300.9079829051	0	6777.14699999999	-6779.22222222221	-3668.93333333334
44300.9079830903	0	6779.20599999999	-6781.18518518518	-3673.45925925927
44300.9079832639	0	6781.16899999999	-6782.99999999999	-3677.47407407408
44300.9079834491	0	6782.98399999998	-6785.05185185184	-3681.82962962964
44300.9079836343	0	6785.03599999998	-6786.9111111111	-3685.97037037038
44300.9079838079	0	6786.89499999999	-6788.91851851851	-3690.26666666668
44300.9079839931	0	6788.90199999998	-6790.99999999999	-3694.71851851853
44300.9079841667	0	6790.98299999998	-6793.02222222221	-3698.88148148149
44300.9079843518	0	6793.00499999998	-6795.53333333332	-3703.48148148149
44300.907984537	0	6795.51599999999	-6798.19259259258	-3708.16296296297
44300.9079847106	0	6798.17499999998	-6800.78518518518	-3712.65185185186
44300.9079848958	0	6800.76799999998	-6803.72592592592	-3717.30370370371
44300.9079850694	0	6803.70899999998	-6806.54814814814	-3721.73333333334
44300.9079852546	0	6806.53099999998	-6809.55555555555	-3726.54074074075
44300.9079854398	0	6809.53799999998	-6812.35555555555	-3731.05185185186
44300.9079856134	0	6812.33799999998	-6815.4074074074	-3736.06666666668
44300.9079857986	0	6815.38999999998	-6818.37037037036	-3741.25185185186
44300.9079859838	0	6818.35299999998	-6820.94814814814	-3746.18518518519
44300.9079861574	0	6820.93099999998	-6823.35555555555	-3751.34074074075
44300.9079863426	0	6823.33799999998	-6825.22962962962	-3756.25925925927
44300.9079865162	0	6825.21199999998	-6826.54074074073	-3760.91851851853
44300.9079867014	0	6826.52299999998	-6827.8148148148	-3765.54074074075
44300.9079868866	0	6827.79699999998	-6829.1111111111	-3769.65925925927
44300.9079870602	0	6829.09299999998	-6830.48148148147	-3774.12592592594
44300.9079872454	0	6830.46299999998	-6831.85925925925	-3778.22222222223
44300.907987419	0	6831.84099999998	-6833.56296296295	-3782.54814814816
44300.9079876042	0	6833.54499999998	-6835.2074074074	-3786.64444444445
44300.9079877778	0	6835.18899999998	-6836.79259259258	-3790.52592592594
44300.907987963	0	6836.77399999998	-6838.50370370369	-3794.78518518519
44300.9079881481	0	6838.48499999998	-6840.17037037036	-3798.55555555556
44300.9079883218	0	6840.15199999998	-6841.96296296295	-3802.22962962964
44300.9079885069	0	6841.94499999998	-6844.11851851851	-3805.95555555556
44300.9079886806	0	6844.10099999998	-6846.16296296295	-3809.14814814816
44300.9079888657	0	6846.14499999998	-6848.82222222221	-3812.85185185186
44300.9079890509	0	6848.80399999998	-6851.2074074074	-3816.17037037038
44300.9079892245	0	6851.18899999998	-6853.8148148148	-3819.47407407408
44300.9079894097	0	6853.79599999998	-6856.44444444443	-3822.86666666668
44300.9079895833	0	6856.42599999998	-6858.95555555555	-3825.96296296297
44300.9079897685	0	6858.93699999998	-6861.39259259258	-3829.12592592594
44300.9079899537	0	6861.37399999998	-6863.62962962962	-3832.00740740742
44300.9079901273	0	6863.61099999998	-6865.8074074074	-3834.93333333334
44300.9079903125	0	6865.78899999998	-6868.13333333332	-3837.9851851852
44300.9079904861	0	6868.11499999998	-6870.28888888888	-3840.80740740742
44300.9079906713	0	6870.27099999998	-6872.59999999999	-3843.73333333334
44300.9079908565	0	6872.58199999998	-6874.72592592592	-3846.56296296297
44300.9079910301	0	6874.70799999998	-6877.08148148147	-3849.66666666668
44300.9079912153	0	6877.06399999998	-6879.90370370369	-3852.80740740742
44300.9079913889	0	6879.88599999998	-6882.89629629629	-3855.70370370371
44300.9079915741	0	6882.87899999998	-6886.28888888888	-3858.8888888889
44300.9079917593	0	6886.27199999998	-6889.50370370369	-3862.10370370371
44300.9079919329	0	6889.48699999998	-6892.54074074073	-3865.69629629631
44300.9079921181	0	6892.52399999998	-6894.98518518517	-3869.53333333334
44300.9079922917	0	6894.96799999999	-6896.48148148147	-3873.42962962964
44300.9079924769	0	6896.46399999999	-6896.84444444443	-3877.44444444445
44300.907992662	0	6896.82699999999	-6896.77777777777	-3881.0888888889
44300.9079928357	0	6896.75999999999	-6896.74814814814	-3884.65925925927
44300.9079930208	0	6896.72999999999	-6896.95555555555	-3887.94814814816
44300.9079931944	0	6896.93699999999	-6897.48148148147	-3890.80000000001
44300.9079933796	0	6897.46299999999	-6898.51851851851	-3893.60740740742
44300.9079935648	0	6898.49999999999	-6900.0074074074	-3896.25185185186
44300.9079937384	0	6899.98899999999	-6902.08148148147	-3898.90370370371
44300.9079939236	0	6902.06299999999	-6904.72592592592	-3901.45185185186
44300.9079940972	0	6904.70699999999	-6907.68888888888	-3903.72592592594
44300.9079942824	0	6907.66999999999	-6911.47407407406	-3906.1851851852
44300.9079944676	0	6911.45499999999	-6915.10370370369	-3908.2888888889
44300.9079946412	0	6915.08499999999	-6919.22962962962	-3910.5851851852
44300.9079948264	0	6919.21099999999	-6923.48148148147	-3912.63703703705
44300.907995	0	6923.46299999999	-6927.7111111111	-3914.54814814816
44300.9079951852	0	6927.69299999999	-6932.54814814814	-3916.67407407408
44300.9079953704	0	6932.52999999999	-6936.34074074073	-3918.54814814816
44300.907995544	0	6936.32299999999	-6941.25925925925	-3920.60740740742
44300.9079957292	0	6941.24199999999	-6945.97037037036	-3923.04444444446
44300.9079959143	0	6945.95299999999	-6950.02962962962	-3925.42222222223
44300.907996088	0	6950.01199999999	-6954.0074074074	-3928.02222222223
44300.9079962731	0	6953.98999999999	-6957.19999999999	-3930.46666666668
44300.9079964468	0	6957.18299999999	-6960.31851851851	-3933.21481481483
44300.9079966319	0	6960.30199999999	-6962.97037037036	-3935.71111111112
44300.9079968056	0	6962.95399999999	-6965.45185185184	-3938.08148148149
44300.9079969907	0	6965.43499999999	-6968.09629629629	-3940.70370370371
44300.9079971759	0	6968.07899999999	-6970.78518518517	-3943.20740740742
44300.9079973495	0	6970.76799999999	-6973.36296296295	-3945.50370370371
44300.9079975347	0	6973.34599999999	-6976.06666666666	-3947.91851851853
44300.9079977083	0	6976.04999999999	-6978.6074074074	-3950.26666666668
44300.9079978935	0	6978.59099999999	-6981.33333333332	-3952.96296296297
44300.9079980787	0	6981.31699999999	-6983.63703703703	-3955.3851851852
44300.9079982523	0	6983.62099999999	-6986.39259259258	-3958.07407407408
44300.9079984375	0	6986.37699999999	-6989.4148148148	-3960.5925925926
44300.9079986111	0	6989.39899999999	-6992.74074074073	-3962.85925925927
44300.9079987963	0	6992.72499999999	-6996.77037037036	-3965.28148148149
44300.9079989815	0	6996.75499999999	-7001.13333333332	-3967.69629629631
44300.9079991551	0	7001.11799999999	-7005.3111111111	-3970.20740740742
44300.9079993403	0	7005.29599999999	-7009.63703703703	-3973.02222222223
44300.9079995139	0	7009.62199999999	-7013.49629629629	-3975.85185185186
44300.9079996991	0	7013.48099999999	-7017.56296296295	-3978.86666666668
44300.9079998843	0	7017.54799999999	-7021.04444444443	-3981.67407407408
44300.9080000579	0	7021.02899999999	-7024.6074074074	-3984.7851851852
44300.9080002431	0	7024.59199999999	-7027.9111111111	-3987.91111111112
44300.9080004167	0	7027.89599999999	-7030.97037037036	-3990.66666666668
44300.9080006018	0	7030.95499999999	-7034.44444444443	-3993.56296296297
44300.908000787	0	7034.42899999999	-7037.77777777777	-3996.1925925926
44300.9080009606	0	7037.76199999999	-7041.31851851851	-3998.8888888889
44300.9080011458	0	7041.30299999999	-7044.77037037036	-4001.54074074075
44300.9080013194	0	7044.75499999999	-7047.73333333332	-4004.01481481483
44300.9080015046	0	7047.71799999999	-7050.67407407406	-4006.46666666668
44300.9080016898	0	7050.65899999999	-7052.96296296295	-4008.75555555557
44300.9080018634	0	7052.94799999999	-7055.04444444443	-4011.0888888889
44300.9080020486	0	7055.02899999999	-7056.79259259258	-4013.65925925927
[truncated: 5,705 more rows]
