# Supplementary material for: Near-infrared manipulation of multiple neuronal populations via trichromatic upconversion
Source: Nat Commun. 2021 Sep 27;12:5662. doi: 10.1038/s41467-021-25993-7 (PMC8476604; doi:10.1038/s41467-021-25993-7)
Supplement: Supplementary file 7 — Source Data [file 41467_2021_25993_MOESM7_ESM.zip › Source Data/SI 31/980/4_980_1.csv]

DateTime	xPosComp	yPosComp	xPos	yPos
44305.8851464699	0	33.5669999999999	-35.9703703703703	-127.333333333334
44305.8851465857	0	36.5739999999999	-38.9407407407407	-129.6
44305.8851467014	0	39.5219999999999	-41.8962962962962	-131.940740740741
44305.8851468171	0	42.4919999999999	-44.9259259259258	-134.177777777778
44305.8851469329	0	45.5219999999999	-47.837037037037	-136.340740740741
44305.8851470486	0	48.4479999999999	-50.8888888888888	-138.511111111111
44305.8851471644	0	51.4919999999999	-53.7925925925925	-140.511111111111
44305.8851472801	0	54.3729999999999	-56.6888888888888	-142.503703703704
44305.8851473958	0	57.2249999999999	-59.5777777777777	-144.511111111111
44305.8851475116	0	60.1579999999999	-62.4962962962962	-146.355555555556
44305.8851476273	0	63.0689999999999	-63.6222222222221	-147.014814814815
44305.8851478935	0	63.6169999999999	-68.3185185185184	-149.785185185185
44305.8851480787	0	68.3129999999999	-68.9185185185184	-150.140740740741
44305.8851482523	0	68.9129999999999	-73.2444444444443	-152.607407407408
44305.8851484375	0	73.2389999999999	-78.4444444444443	-155.733333333334
44305.8851486227	0	78.4389999999999	-83.911111111111	-159.222222222222
44305.8851487963	0	83.9059999999999	-89.0074074074073	-162.496296296297
44305.8851489815	0	89.0019999999999	-94.6074074074073	-165.962962962963
44305.8851491551	0	94.6019999999999	-99.7629629629628	-169.207407407408
44305.8851493403	0	99.7579999999999	-105.355555555555	-172.644444444445
44305.8851495255	0	105.351	-110.925925925926	-176.044444444445
44305.8851496991	0	110.921	-115.533333333333	-178.940740740741
44305.8851498843	0	115.528	-119.659259259259	-181.674074074074
44305.8851500579	0	119.654	-123.014814814815	-184.185185185185
44305.8851502431	0	123.01	-126.22962962963	-186.755555555556
44305.8851504282	0	126.225	-129.251851851852	-189.177777777778
44305.8851506019	0	129.247	-132.118518518518	-191.348148148148
44305.885150787	0	132.114	-135.244444444444	-193.518518518519
44305.8851509606	0	135.24	-138.274074074074	-195.533333333334
44305.8851511458	0	138.27	-141.911111111111	-197.659259259259
44305.885151331	0	141.907	-146.051851851852	-199.725925925926
44305.8851515046	0	146.048	-150.644444444444	-201.651851851852
44305.8851516898	0	150.641	-156.103703703704	-203.770370370371
44305.8851518634	0	156.1	-161.525925925926	-206.014814814815
44305.8851520486	0	161.522	-167.340740740741	-208.607407407408
44305.8851522338	0	167.337	-173.066666666666	-211.185185185185
44305.8851524074	0	173.063	-178.051851851852	-213.474074074074
44305.8851525926	0	178.048	-183.029629629629	-215.659259259259
44305.8851527778	0	183.026	-187.933333333333	-217.451851851852
44305.8851529514	0	187.93	-192.392592592592	-218.955555555556
44305.8851531366	0	192.389	-196.866666666667	-220.392592592593
44305.8851533102	0	196.863	-200.666666666667	-221.814814814815
44305.8851534954	0	200.663	-204.177777777778	-223.2
44305.885153669	0	204.174	-207.688888888889	-224.511111111111
44305.8851538542	0	207.685	-211.081481481481	-225.770370370371
44305.8851540394	0	211.078	-214.562962962963	-227.096296296297
44305.885154213	0	214.559	-217.688888888889	-228.525925925926
44305.8851543982	0	217.685	-220.711111111111	-230.170370370371
44305.8851545833	0	220.707	-223.311111111111	-231.859259259259
44305.8851547569	0	223.307	-225.466666666667	-233.407407407408
44305.8851549421	0	225.463	-227.540740740741	-235.022222222222
44305.8851551157	0	227.537	-229.207407407407	-236.511111111111
44305.8851553009	0	229.204	-230.925925925926	-238.051851851852
44305.8851554745	0	230.923	-232.444444444444	-239.422222222222
44305.8851556597	0	232.442	-233.948148148148	-240.82962962963
44305.8851558449	0	233.946	-235.17037037037	-242.148148148148
44305.8851560185	0	235.168	-236.022222222222	-243.281481481482
44305.8851562037	0	236.02	-236.844444444444	-244.481481481482
44305.8851563773	0	236.842	-237.637037037037	-245.748148148148
44305.8851565625	0	237.635	-238.474074074074	-247.214814814815
44305.8851567477	0	238.472	-239.362962962963	-248.814814814815
44305.8851569213	0	239.361	-240.081481481481	-250.177777777778
44305.8851571065	0	240.08	-240.681481481481	-251.451851851852
44305.8851572917	0	240.68	-241.348148148148	-252.888888888889
44305.8851574653	0	241.347	-242.214814814815	-254.170370370371
44305.8851576505	0	242.214	-243.444444444444	-255.340740740741
44305.8851578241	0	243.444	-244.666666666667	-256.296296296297
44305.8851580093	0	244.666	-246	-257.311111111111
44305.8851581944	0	245.999	-247.311111111111	-258.251851851852
44305.8851583681	0	247.31	-249.074074074074	-259.244444444445
44305.8851585532	0	249.073	-251.17037037037	-260.244444444445
44305.8851587269	0	251.169	-253.318518518518	-261.155555555556
44305.885158912	0	253.317	-255.688888888889	-262.02962962963
44305.8851590857	0	255.687	-257.740740740741	-262.851851851852
44305.8851592708	0	257.739	-259.303703703704	-263.644444444445
44305.885159456	0	259.302	-260.288888888889	-264.466666666667
44305.8851596296	0	260.287	-260.407407407407	-264.985185185185
44305.8851598148	0	260.406	-260.066666666667	-265.42962962963
44305.8851599884	0	260.065	-259.755555555555	-265.881481481482
44305.8851601736	0	259.754	-259.585185185185	-266.370370370371
44305.8851603588	0	259.584	-259.592592592592	-266.82962962963
44305.8851605324	0	259.591	-259.614814814815	-267.244444444445
44305.8851607176	0	259.613	-259.614814814815	-267.718518518519
44305.8851608912	0	259.613	-259.503703703704	-268.170370370371
44305.8851610764	0	259.502	-259.251851851852	-268.62962962963
44305.8851612616	0	259.25	-259.014814814815	-269.2
44305.8851614352	0	259.013	-259.022222222222	-269.696296296297
44305.8851616204	0	259.02	-259.4	-270.177777777778
44305.885161794	0	259.398	-260.007407407407	-270.622222222222
44305.8851619792	0	260.005	-260.903703703704	-271.192592592593
44305.8851621644	0	260.901	-261.814814814815	-271.82962962963
44305.885162338	0	261.812	-262.296296296296	-272.45925925926
44305.8851625231	0	262.293	-262.444444444444	-273
44305.8851626968	0	262.441	-262.577777777778	-273.688888888889
44305.8851628819	0	262.574	-262.933333333333	-274.474074074074
44305.8851630671	0	262.93	-263.540740740741	-275.362962962963
44305.8851632407	0	263.537	-264.333333333333	-276.281481481482
44305.8851634259	0	264.33	-265.274074074074	-277.511111111111
44305.8851635995	0	265.271	-265.962962962963	-278.859259259259
44305.8851637847	0	265.96	-266.362962962963	-280.488888888889
44305.8851639699	0	266.36	-266.629629629629	-282.118518518519
44305.8851641435	0	266.627	-266.948148148148	-283.696296296297
44305.8851643287	0	266.946	-267.362962962963	-285.555555555556
44305.8851645023	0	267.361	-267.681481481481	-287.451851851852
44305.8851646875	0	267.68	-267.925925925926	-289.622222222222
44305.8851648727	0	267.924	-268.177777777778	-292
44305.8851650463	0	268.176	-268.585185185185	-294.192592592593
44305.8851652315	0	268.583	-269.192592592592	-296.592592592593
44305.8851654051	0	269.19	-269.918518518518	-298.82962962963
44305.8851655903	0	269.916	-270.911111111111	-301.325925925926
44305.8851657755	0	270.909	-272.266666666666	-303.888888888889
44305.8851659491	0	272.265	-273.725925925926	-306.281481481482
44305.8851661343	0	273.724	-275.503703703703	-309.007407407408
44305.8851663079	0	275.502	-277.074074074074	-311.548148148148
44305.8851664931	0	277.072	-278.54074074074	-314.288888888889
44305.8851666782	0	278.539	-279.637037037037	-317.096296296297
44305.8851668519	0	279.635	-280.437037037037	-319.62962962963
44305.885167037	0	280.435	-280.955555555555	-322.488888888889
44305.8851672106	0	280.954	-281.111111111111	-325.325925925926
44305.8851673958	0	281.11	-281.140740740741	-328.42962962963
44305.885167581	0	281.14	-281.4	-331.488888888889
44305.8851677546	0	281.399	-281.814814814815	-333.607407407408
44305.8851679398	0	281.814	-282.674074074074	-335.392592592593
44305.8851681134	0	282.673	-283.355555555555	-336.311111111111
44305.8851682986	0	283.354	-284.022222222222	-336.955555555556
44305.8851684838	0	284.021	-284.762962962963	-337.303703703704
44305.8851686574	0	284.762	-285.518518518518	-337.444444444445
44305.8851688426	0	285.518	-286.303703703703	-337.451851851852
44305.8851690162	0	286.303	-286.911111111111	-337.451851851852
44305.8851692014	0	286.91	-287.348148148148	-337.503703703704
44305.8851693866	0	287.347	-287.414814814815	-337.674074074074
44305.8851695602	0	287.414	-287.325925925926	-337.82962962963
44305.8851697454	0	287.325	-287.133333333333	-337.911111111111
44305.885169919	0	287.132	-287.029629629629	-337.925925925926
44305.8851701042	0	287.028	-286.933333333333	-337.874074074074
44305.8851702894	0	286.932	-286.896296296296	-337.851851851852
44305.885170463	0	286.895	-286.903703703703	-337.851851851852
44305.8851706482	0	286.902	-286.911111111111	-337.777777777778
44305.8851708218	0	286.909	-286.866666666666	-337.711111111111
44305.8851710069	0	286.865	-286.829629629629	-337.711111111111
44305.8851711921	0	286.828	-286.844444444444	-337.770370370371
44305.8851713657	0	286.843	-286.866666666667	-337.785185185185
44305.8851715509	0	286.865	-286.866666666667	-337.777777777778
44305.8851717245	0	286.865	-286.866666666667	-337.777777777778
44305.8851719097	0	286.865	-286.866666666667	-337.777777777778
44305.8851720949	0	286.865	-286.866666666667	-337.777777777778
44305.8851722685	0	286.865	-286.866666666667	-337.777777777778
44305.8851724537	0	286.865	-286.866666666667	-337.777777777778
44305.8851726273	0	286.865	-286.851851851852	-337.777777777778
44305.8851728125	0	286.85	-286.688888888889	-337.703703703704
44305.8851729977	0	286.687	-285.8	-337.622222222222
44305.8851731713	0	285.798	-283.940740740741	-337.592592592593
44305.8851733565	0	283.939	-281.118518518518	-337.496296296297
44305.8851735301	0	281.117	-278.074074074074	-337.4
44305.8851737153	0	278.073	-274.503703703704	-337.177777777778
44305.8851739005	0	274.503	-270.918518518518	-336.888888888889
44305.8851740741	0	270.918	-268.237037037037	-336.459259259259
44305.8851742593	0	268.237	-266.740740740741	-335.822222222222
44305.8851744444	0	266.741	-266.051851851852	-335.311111111111
44305.8851746181	0	266.052	-265.955555555555	-334.851851851852
44305.8851748032	0	265.956	-266.059259259259	-334.503703703704
44305.8851749769	0	266.06	-266.037037037037	-334.244444444445
44305.885175162	0	266.038	-265.903703703704	-333.903703703704
44305.8851753357	0	265.905	-265.874074074074	-333.392592592593
44305.8851755208	0	265.875	-266.059259259259	-332.637037037037
44305.885175706	0	266.06	-266.718518518518	-331.740740740741
44305.8851758796	0	266.719	-267.755555555555	-330.740740740741
44305.8851760648	0	267.756	-269.103703703704	-329.466666666667
44305.88517625	0	269.104	-270.296296296296	-328.096296296297
44305.8851764236	0	270.297	-271.311111111111	-326.42962962963
44305.8851766088	0	271.312	-271.962962962963	-324.688888888889
44305.8851767824	0	271.964	-272.422222222222	-322.918518518519
44305.8851769676	0	272.423	-273.103703703704	-320.755555555556
44305.8851771412	0	273.104	-273.822222222222	-318.555555555556
44305.8851773264	0	273.823	-274.57037037037	-315.844444444445
44305.8851775116	0	274.571	-275.251851851852	-312.8
44305.8851776852	0	275.252	-275.762962962963	-309.8
44305.8851778704	0	275.763	-276.348148148148	-306.488888888889
44305.885178044	0	276.348	-276.8	-303.148148148148
44305.8851782292	0	276.8	-277.214814814815	-299.266666666667
44305.8851784144	0	277.215	-277.496296296296	-295.414814814815
44305.885178588	0	277.496	-277.644444444444	-291.748148148148
44305.8851787731	0	277.644	-277.696296296296	-287.659259259259
44305.8851789468	0	277.696	-277.785185185185	-283.733333333334
44305.8851791319	0	277.785	-277.837037037037	-279.762962962963
44305.8851793171	0	277.837	-277.977777777778	-275.977777777778
44305.8851794907	0	277.978	-277.97037037037	-272.511111111111
44305.8851796759	0	277.971	-277.896296296296	-268.925925925926
44305.8851798495	0	277.897	-277.859259259259	-265.614814814815
44305.8851800347	0	277.86	-277.866666666667	-262.014814814815
44305.8851802199	0	277.867	-277.874074074074	-258.488888888889
44305.8851804051	0	277.874	-277.955555555555	-255.237037037037
44305.8851805787	0	277.955	-278.029629629629	-251.874074074074
44305.8851807523	0	278.029	-278.162962962963	-248.666666666667
44305.8851809375	0	278.162	-278.340740740741	-245.281481481482
44305.8851811227	0	278.34	-278.414814814815	-241.948148148148
44305.8851812963	0	278.414	-278.385185185185	-238.911111111111
44305.8851814815	0	278.384	-278.377777777778	-235.562962962963
44305.8851816551	0	278.377	-278.4	-232.407407407408
44305.8851818403	0	278.399	-278.481481481481	-229.02962962963
44305.8851820255	0	278.48	-278.622222222222	-225.696296296296
44305.8851821991	0	278.621	-278.77037037037	-222.525925925926
44305.8851823843	0	278.769	-278.903703703704	-219.192592592593
44305.8851825579	0	278.902	-278.933333333333	-216.111111111111
44305.8851827431	0	278.932	-278.874074074074	-212.940740740741
44305.8851829282	0	278.873	-278.874074074074	-209.807407407408
44305.8851831019	0	278.873	-278.866666666667	-207.014814814815
44305.885183287	0	278.866	-278.874074074074	-205.348148148148
44305.8851834606	0	278.873	-278.881481481481	-203.703703703704
44305.8851836458	0	278.88	-278.896296296296	-201.103703703704
44305.885183831	0	278.895	-278.918518518518	-198.422222222222
44305.8851840046	0	278.917	-278.918518518518	-195.992592592593
44305.8851841898	0	278.917	-278.903703703704	-193.444444444445
44305.8851843634	0	278.902	-278.859259259259	-191.103703703704
44305.8851845486	0	278.858	-278.822222222222	-188.62962962963
44305.8851847338	0	278.821	-278.733333333333	-186.274074074074
44305.8851849074	0	278.732	-278.725925925926	-184.155555555556
44305.8851850926	0	278.725	-278.703703703704	-182.044444444445
44305.8851852662	0	278.703	-278.733333333333	-180.2
44305.8851854514	0	278.733	-278.785185185185	-178.259259259259
44305.8851856366	0	278.785	-278.851851851852	-176.377777777778
44305.8851858102	0	278.852	-278.866666666667	-174.703703703704
44305.8851859954	0	278.867	-278.859259259259	-173.059259259259
44305.885186169	0	278.86	-278.866666666667	-171.585185185185
44305.8851863542	0	278.867	-278.851851851852	-170.125925925926
44305.8851865394	0	278.852	-278.874074074074	-168.822222222222
44305.885186713	0	278.874	-278.977777777778	-167.62962962963
44305.8851868982	0	278.978	-279.111111111111	-166.42962962963
44305.8851870718	0	279.111	-279.259259259259	-165.392592592593
44305.8851872569	0	279.259	-279.348148148148	-164.370370370371
44305.8851874421	0	279.348	-279.437037037037	-163.466666666667
44305.8851876157	0	279.437	-279.6	-162.755555555556
44305.8851878009	0	279.6	-279.814814814815	-161.992592592593
44305.8851879745	0	279.815	-280.081481481481	-161.362962962963
44305.8851881597	0	280.082	-280.42962962963	-160.740740740741
44305.8851883449	0	280.43	-280.688888888889	-160.207407407408
44305.8851885185	0	280.689	-280.851851851852	-159.814814814815
44305.8851887037	0	280.852	-281.007407407407	-159.525925925926
44305.8851888773	0	281.008	-281.133333333333	-159.348148148148
44305.8851890625	0	281.134	-281.266666666667	-159.251851851852
44305.8851892477	0	281.267	-281.459259259259	-159.222222222222
44305.8851894213	0	281.46	-281.681481481481	-159.251851851852
44305.8851896065	0	281.682	-281.896296296296	-159.385185185185
44305.8851897801	0	281.897	-282.103703703704	-159.607407407408
44305.8851899653	0	282.104	-282.281481481481	-159.911111111111
44305.8851901505	0	282.282	-282.437037037037	-160.266666666667
44305.8851903241	0	282.438	-282.644444444444	-160.62962962963
44305.8851905093	0	282.645	-282.985185185185	-161.014814814815
44305.8851906829	0	282.986	-283.437037037037	-161.362962962963
44305.8851908681	0	283.438	-283.992592592593	-161.8
44305.8851910532	0	283.994	-284.437037037037	-162.185185185185
44305.8851912269	0	284.438	-284.659259259259	-162.57037037037
44305.885191412	0	284.66	-284.718518518519	-163.074074074074
44305.8851915857	0	284.719	-284.762962962963	-163.607407407408
44305.8851917708	0	284.763	-284.777777777778	-164.214814814815
44305.885191956	0	284.778	-284.733333333333	-164.859259259259
44305.8851921296	0	284.734	-284.637037037037	-165.466666666667
44305.8851923148	0	284.638	-284.503703703704	-166.103703703704
44305.8851924884	0	284.505	-284.481481481481	-166.703703703704
44305.8851926736	0	284.483	-284.474074074074	-167.348148148148
44305.8851928588	0	284.476	-284.466666666667	-167.985185185185
44305.8851930324	0	284.469	-284.459259259259	-168.607407407408
44305.8851932176	0	284.462	-284.42962962963	-169.333333333333
44305.8851933912	0	284.432	-284.392592592593	-170.037037037037
44305.8851935764	0	284.395	-284.392592592593	-170.755555555556
44305.8851937616	0	284.395	-284.533333333333	-171.496296296296
44305.8851939352	0	284.536	-284.696296296296	-172.2
44305.8851941204	0	284.699	-284.874074074074	-172.911111111111
44305.8851943056	0	284.877	-284.955555555556	-173.659259259259
44305.8851944792	0	284.958	-284.948148148148	-174.481481481482
44305.8851946644	0	284.951	-284.940740740741	-175.348148148148
44305.885194838	0	284.944	-284.940740740741	-176.222222222222
44305.8851950231	0	284.944	-284.925925925926	-177.162962962963
44305.8851951968	0	284.929	-284.925925925926	-178.051851851852
44305.8851953819	0	284.929	-284.925925925926	-179.044444444445
44305.8851955671	0	284.929	-285.007407407407	-180.088888888889
44305.8851957407	0	285.01	-285.022222222222	-181.103703703704
44305.8851959259	0	285.025	-285.037037037037	-182.259259259259
44305.8851960995	0	285.04	-285.051851851852	-183.362962962963
44305.8851962847	0	285.055	-285.096296296296	-184.585185185185
44305.8851964699	0	285.099	-285.096296296296	-185.851851851852
44305.8851966435	0	285.099	-285.088888888889	-187.081481481482
44305.8851968287	0	285.092	-285.118518518519	-188.392592592593
44305.8851970023	0	285.122	-285.140740740741	-189.644444444445
44305.8851971875	0	285.144	-285.192592592593	-190.985185185185
44305.8851973727	0	285.196	-285.22962962963	-192.333333333333
44305.8851975463	0	285.233	-285.281481481481	-193.651851851852
44305.8851977315	0	285.285	-285.311111111111	-195.088888888889
44305.8851979051	0	285.315	-285.362962962963	-196.081481481482
44305.8851980903	0	285.367	-285.362962962963	-196.125925925926
44305.8851982755	0	285.367	-285.362962962963	-196.214814814815
44305.8851984491	0	285.367	-285.362962962963	-196.785185185185
44305.8851986343	0	285.367	-285.4	-198.318518518519
44305.8851988079	0	285.404	-285.437037037037	-199.807407407408
44305.8851989931	0	285.441	-285.503703703704	-201.385185185185
44305.8851991782	0	285.508	-285.555555555555	-202.962962962963
44305.8851993519	0	285.56	-285.555555555555	-204.437037037037
44305.885199537	0	285.56	-285.577777777778	-206.02962962963
44305.8851997106	0	285.582	-285.585185185185	-207.555555555556
44305.8851998958	0	285.589	-285.607407407407	-209.2
44305.885200081	0	285.611	-285.614814814815	-210.866666666667
44305.8852002546	0	285.618	-285.637037037037	-212.451851851852
44305.8852004398	0	285.64	-285.681481481481	-214.103703703704
44305.8852006134	0	285.684	-285.777777777778	-215.659259259259
44305.8852007986	0	285.78	-285.888888888889	-217.333333333333
44305.8852009838	0	285.891	-285.911111111111	-218.985185185185
44305.8852011574	0	285.913	-285.896296296296	-220.525925925926
44305.8852013426	0	285.898	-285.888888888889	-222.192592592593
44305.8852015162	0	285.891	-285.874074074074	-223.762962962963
44305.8852017014	0	285.876	-285.859259259259	-225.385185185185
44305.8852018866	0	285.861	-285.888888888889	-227.059259259259
44305.8852020602	0	285.891	-285.948148148148	-228.651851851852
44305.8852022454	0	285.95	-286.014814814815	-230.318518518519
44305.885202419	0	286.017	-286.044444444444	-231.82962962963
44305.8852026042	0	286.047	-286.051851851852	-233.496296296296
44305.8852027894	0	286.054	-286.044444444444	-235.125925925926
44305.885202963	0	286.047	-286.081481481481	-236.577777777778
44305.8852031482	0	286.084	-286.111111111111	-238.155555555556
44305.8852033218	0	286.114	-286.17037037037	-239.6
44305.8852035069	0	286.173	-286.237037037037	-241.177777777778
44305.8852036921	0	286.24	-286.333333333333	-242.725925925926
44305.8852038657	0	286.336	-286.340740740741	-244.148148148148
44305.8852040509	0	286.343	-286.355555555556	-245.637037037037
44305.8852042245	0	286.358	-286.37037037037	-247.044444444445
44305.8852044097	0	286.373	-286.377777777778	-248.503703703704
44305.8852045949	0	286.38	-286.437037037037	-249.955555555556
44305.8852047685	0	286.439	-286.503703703704	-251.325925925926
44305.8852049537	0	286.506	-286.585185185185	-252.666666666667
44305.8852051273	0	286.587	-286.585185185185	-253.896296296296
44305.8852053125	0	286.587	-286.6	-255.2
44305.8852054977	0	286.602	-286.614814814815	-256.437037037037
44305.8852056713	0	286.617	-286.592592592593	-257.562962962963
44305.8852058565	0	286.617	-286.614814814815	-258.674074074074
44305.8852060301	0	286.617	-286.62962962963	-259.674074074074
44305.8852062153	0	286.632	-286.651851851852	-260.718518518519
44305.8852064005	0	286.654	-286.733333333333	-261.748148148148
44305.8852065741	0	286.735	-286.814814814815	-262.622222222222
44305.8852067593	0	286.816	-286.918518518519	-263.511111111111
44305.8852069329	0	286.92	-286.985185185185	-264.355555555556
44305.8852071181	0	286.987	-287.007407407408	-265.096296296296
44305.8852073032	0	287.009	-287.037037037037	-265.792592592593
44305.8852074769	0	287.039	-287.037037037037	-266.422222222222
44305.885207662	0	287.039	-287.051851851852	-267.02962962963
44305.8852078357	0	287.054	-287.066666666667	-267.548148148148
44305.8852080208	0	287.069	-287.103703703704	-268.02962962963
44305.885208206	0	287.106	-287.185185185185	-268.466666666667
44305.8852083796	0	287.187	-287.222222222222	-268.82962962963
44305.8852085648	0	287.224	-287.251851851852	-269.170370370371
44305.8852087384	0	287.254	-287.266666666667	-269.437037037037
44305.8852089236	0	287.269	-287.266666666667	-269.622222222222
44305.8852091088	0	287.269	-287.259259259259	-269.762962962963
44305.8852092824	0	287.262	-287.244444444445	-269.844444444445
44305.8852094676	0	287.247	-287.207407407408	-269.896296296296
44305.8852096412	0	287.21	-287.2	-269.896296296296
44305.8852098264	0	287.203	-287.214814814815	-269.866666666667
44305.8852100116	0	287.218	-287.251851851852	-269.822222222222
44305.8852101852	0	287.255	-287.281481481482	-269.777777777778
44305.8852103704	0	287.285	-287.303703703704	-269.733333333333
44305.885210544	0	287.307	-287.303703703704	-269.696296296296
44305.8852107292	0	287.307	-287.288888888889	-269.666666666667
44305.8852109144	0	287.292	-287.274074074074	-269.637037037037
44305.885211088	0	287.277	-287.274074074074	-269.622222222222
44305.8852112731	0	287.277	-287.288888888889	-269.585185185185
44305.8852114468	0	287.292	-287.288888888889	-269.577777777778
44305.8852116319	0	287.292	-287.296296296296	-269.577777777778
44305.8852118171	0	287.299	-287.325925925926	-269.57037037037
44305.8852119907	0	287.329	-287.385185185185	-269.555555555556
44305.8852121759	0	287.388	-287.422222222222	-269.533333333333
44305.8852123495	0	287.425	-287.444444444445	-269.511111111111
44305.8852125347	0	287.447	-287.422222222222	-269.503703703704
44305.8852127199	0	287.425	-287.177777777778	-269.533333333333
44305.8852128935	0	287.181	-286.8	-269.622222222222
44305.8852130787	0	286.803	-286.407407407408	-269.755555555556
44305.8852132523	0	286.41	-286.222222222222	-269.888888888889
44305.8852134375	0	286.225	-286.207407407408	-269.992592592593
44305.8852136227	0	286.21	-286.303703703704	-270.162962962963
44305.8852137963	0	286.306	-286.540740740741	-270.414814814815
44305.8852139815	0	286.543	-286.644444444445	-270.807407407408
44305.8852141551	0	286.647	-286.444444444445	-271.207407407408
44305.8852143403	0	286.447	-286.207407407408	-271.785185185185
44305.8852145255	0	286.21	-286.074074074074	-272.444444444445
44305.8852146991	0	286.077	-285.962962962963	-273.311111111111
44305.8852148843	0	285.966	-285.792592592593	-274.4
44305.8852150579	0	285.796	-285.614814814815	-275.674074074074
44305.8852152431	0	285.618	-285.481481481482	-277.377777777778
44305.8852154282	0	285.485	-285.414814814815	-279.288888888889
44305.8852156019	0	285.418	-285.333333333333	-281.214814814815
44305.885215787	0	285.337	-285.237037037037	-283.57037037037
44305.8852159606	0	285.241	-285.155555555556	-286.096296296296
44305.8852161458	0	285.16	-285.081481481482	-289.022222222222
44305.885216331	0	285.086	-285.133333333333	-292.103703703704
44305.8852165046	0	285.138	-285.266666666667	-295.125925925926
44305.8852166898	0	285.271	-285.555555555556	-298.585185185185
44305.8852168634	0	285.56	-286.111111111111	-301.82962962963
44305.8852170486	0	286.116	-286.940740740741	-305.355555555556
44305.8852172338	0	286.946	-287.874074074074	-309.059259259259
44305.8852174074	0	287.879	-289.140740740741	-312.703703703704
44305.8852175926	0	289.146	-290.962962962963	-316.585185185185
44305.8852177662	0	290.968	-293.140740740741	-320.044444444445
44305.8852179514	0	293.146	-295.903703703704	-323.748148148148
44305.8852181366	0	295.909	-298.822222222222	-327.644444444445
44305.8852183102	0	298.828	-301.4	-331.511111111111
44305.8852184954	0	301.406	-303.814814814815	-335.6
44305.885218669	0	303.821	-305.622222222222	-339.488888888889
44305.8852188542	0	305.628	-307.37037037037	-343.681481481482
44305.8852190394	0	307.376	-309.207407407407	-347.740740740741
44305.885219213	0	309.213	-310.874074074074	-351.62962962963
44305.8852193982	0	310.88	-312.362962962963	-355.696296296297
44305.8852195718	0	312.369	-313.459259259259	-359.414814814815
44305.8852197569	0	313.465	-314.237037037037	-362.822222222222
44305.8852199421	0	314.243	-314.933333333333	-366.325925925926
44305.8852201157	0	314.939	-315.837037037037	-369.555555555556
44305.8852203009	0	315.843	-317.325925925926	-372.755555555556
44305.8852204745	0	317.332	-319.222222222222	-375.274074074074
44305.8852206597	0	319.228	-321.911111111111	-377.407407407408
44305.8852208449	0	321.917	-325.362962962963	-379.45925925926
44305.8852210185	0	325.369	-329.088888888889	-381.22962962963
44305.8852212037	0	329.095	-333.651851851852	-383.096296296297
44305.8852213773	0	333.658	-338.562962962963	-384.911111111111
44305.8852215625	0	338.569	-344.051851851852	-386.82962962963
44305.8852217477	0	344.058	-349.303703703704	-388.422222222223
44305.8852219213	0	349.31	-352.814814814815	-389.807407407408
44305.8852221065	0	352.821	-355.185185185185	-391.125925925926
44305.8852222801	0	355.191	-356.385185185185	-392.22962962963
44305.8852224653	0	356.391	-357.111111111111	-393.392592592593
44305.8852226505	0	357.117	-357.755555555556	-394.607407407408
44305.8852228241	0	357.761	-358.577777777778	-395.777777777778
44305.8852230093	0	358.583	-359.933333333333	-397.125925925926
44305.8852231829	0	359.939	-361.740740740741	-398.288888888889
44305.8852233681	0	361.746	-364.17037037037	-399.518518518519
44305.8852235532	0	364.176	-367.155555555556	-400.607407407408
44305.8852237269	0	367.161	-370.437037037037	-401.548148148149
44305.885223912	0	370.442	-374.459259259259	-402.674074074075
44305.8852240857	0	374.464	-378.407407407407	-403.785185185186
44305.8852242708	0	378.412	-382.807407407407	-404.970370370371
44305.885224456	0	382.812	-387.42962962963	-406.222222222223
44305.8852246296	0	387.434	-392.311111111111	-407.377777777778
44305.8852248148	0	392.315	-397.851851851852	-408.325925925926
44305.8852249884	0	397.856	-403.111111111111	-409.651851851852
44305.8852251736	0	403.115	-408.259259259259	-411.214814814815
44305.8852253588	0	408.263	-412.222222222222	-412.940740740741
44305.8852255324	0	412.226	-415.037037037037	-414.511111111111
44305.8852257176	0	415.041	-417.17037037037	-416.103703703704
44305.8852258912	0	417.174	-418.792592592593	-417.62962962963
44305.8852260764	0	418.796	-420.340740740741	-419.2
44305.8852262616	0	420.344	-421.755555555555	-420.711111111112
44305.8852264352	0	421.759	-423.02962962963	-422.148148148149
44305.8852266204	0	423.033	-424.251851851852	-423.807407407408
44305.8852268056	0	424.255	-425.392592592593	-425.385185185186
44305.8852269792	0	425.396	-426.614814814815	-427.118518518519
44305.8852271644	0	426.618	-427.733333333333	-428.948148148149
44305.885227338	0	427.737	-428.540740740741	-430.562962962963
44305.8852275231	0	428.544	-429.007407407407	-432.2
44305.8852276968	0	429.011	-429.259259259259	-433.725925925926
44305.8852278819	0	429.263	-429.303703703704	-435.474074074075
44305.8852280671	0	429.307	-429.392592592592	-437.377777777778
44305.8852282407	0	429.396	-429.444444444444	-439.155555555556
44305.8852284259	0	429.448	-429.392592592592	-441.051851851852
44305.8852285995	0	429.396	-429.037037037037	-442.725925925926
44305.8852287847	0	429.04	-428.288888888889	-444.562962962963
44305.8852289699	0	428.292	-427.214814814815	-446.451851851852
44305.8852291435	0	427.218	-425.985185185185	-448.214814814815
44305.8852293287	0	425.988	-424.4	-450.037037037037
44305.8852295023	0	424.403	-422.807407407407	-451.644444444445
44305.8852296875	0	422.81	-421.051851851852	-453.148148148148
44305.8852298611	0	421.054	-419.162962962963	-454.65925925926
44305.8852300463	0	419.165	-417.444444444444	-455.985185185186
44305.8852302315	0	417.446	-415.622222222222	-457.311111111111
44305.8852304051	0	415.624	-413.829629629629	-458.362962962963
44305.8852305903	0	413.831	-411.829629629629	-459.437037037037
44305.8852307755	0	411.831	-409.903703703704	-460.437037037037
44305.8852309491	0	409.905	-408.281481481481	-461.25925925926
44305.8852311343	0	408.283	-406.955555555555	-461.970370370371
44305.8852313079	0	406.957	-406.444444444444	-462.4
44305.8852314931	0	406.446	-406.666666666667	-462.496296296297
44305.8852316782	0	406.668	-407.385185185185	-462.303703703704
44305.8852318519	0	407.387	-408.4	-461.940740740741
44305.885232037	0	408.402	-409.614814814815	-461.355555555556
44305.8852322106	0	409.617	-410.711111111111	-460.8
44305.8852323958	0	410.713	-411.644444444444	-460.140740740741
44305.885232581	0	411.646	-412.348148148148	-459.548148148148
44305.8852327546	0	412.35	-413.096296296296	-458.948148148148
44305.8852329398	0	413.098	-413.888888888889	-458.237037037037
44305.8852331134	0	413.891	-414.733333333333	-457.422222222222
44305.8852332986	0	414.735	-415.540740740741	-456.4
44305.8852334722	0	415.542	-416.237037037037	-455.214814814815
44305.8852336574	0	416.238	-416.82962962963	-454.037037037037
44305.8852338426	0	416.831	-417.466666666667	-452.666666666667
44305.8852340162	0	417.468	-418.111111111111	-451.370370370371
44305.8852342014	0	418.112	-418.77037037037	-449.837037037037
44305.8852343866	0	418.771	-419.4	-448.214814814815
44305.8852345602	0	419.401	-420	-446.577777777778
44305.8852347454	0	420.001	-420.651851851852	-444.696296296296
44305.885234919	0	420.653	-421.451851851852	-442.866666666667
44305.8852351042	0	421.453	-422.659259259259	-440.711111111111
44305.8852352894	0	422.66	-424.17037037037	-438.481481481482
44305.885235463	0	424.171	-425.718518518518	-436.214814814815
44305.8852356482	0	425.719	-427.362962962963	-433.570370370371
44305.8852358218	0	427.363	-428.911111111111	-430.651851851852
44305.8852360069	0	428.911	-430.088888888889	-427.955555555556
44305.8852361921	0	430.089	-431.140740740741	-424.985185185185
44305.8852363657	0	431.141	-431.911111111111	-422.088888888889
44305.8852365509	0	431.911	-432.496296296296	-418.851851851852
44305.8852367245	0	432.496	-433.044444444444	-415.644444444445
44305.8852369097	0	433.044	-433.488888888889	-412.148148148148
44305.8852370949	0	433.488	-434.059259259259	-408.444444444445
44305.8852372685	0	434.058	-434.637037037037	-405.037037037037
44305.8852374537	0	434.636	-435.140740740741	-401.562962962963
44305.8852376273	0	435.14	-435.511111111111	-398.288888888889
44305.8852378125	0	435.51	-436.17037037037	-394.733333333334
44305.8852379977	0	436.169	-437.103703703704	-391.155555555556
44305.8852381713	0	437.102	-437.911111111111	-387.622222222222
44305.8852383565	0	437.909	-438.777777777778	-383.681481481482
44305.8852385301	0	438.776	-439.511111111111	-379.933333333334
44305.8852387153	0	439.509	-440.333333333333	-375.703703703704
44305.8852388889	0	440.331	-441.17037037037	-371.614814814815
44305.8852390741	0	441.168	-442.066666666667	-367.703703703704
44305.8852392593	0	442.064	-443.02962962963	-363.422222222222
44305.8852394329	0	443.027	-443.925925925926	-359.385185185185
44305.8852396181	0	443.923	-445.185185185185	-354.977777777778
44305.8852398032	0	445.182	-446.622222222222	-350.488888888889
44305.8852399769	0	446.619	-448	-346.444444444445
44305.885240162	0	447.997	-449.377777777778	-342.244444444445
44305.8852403357	0	449.375	-450.711111111111	-338.325925925926
44305.8852405208	0	450.708	-451.925925925926	-334.222222222223
44305.885240706	0	451.923	-452.785185185185	-330.207407407408
44305.8852408796	0	452.782	-453.392592592593	-326.688888888889
44305.8852410648	0	453.389	-453.940740740741	-322.688888888889
44305.8852412384	0	453.937	-454.192592592592	-319.014814814815
44305.8852414236	0	454.189	-454.214814814815	-315.348148148148
44305.8852415972	0	454.211	-453.896296296296	-311.992592592593
44305.8852417824	0	453.892	-453.325925925926	-309.185185185185
44305.8852419676	0	453.322	-452.711111111111	-306.4
44305.8852421412	0	452.707	-452.214814814815	-304.051851851852
44305.8852423264	0	452.211	-451.755555555555	-301.607407407408
44305.8852425116	0	451.752	-451.42962962963	-299.4
44305.8852426852	0	451.426	-451.2	-297.555555555556
44305.8852428704	0	451.196	-451.081481481481	-295.977777777778
44305.885243044	0	451.077	-451.162962962963	-294.866666666667
44305.8852432292	0	451.158	-451.318518518518	-294.059259259259
44305.8852434143	0	451.314	-451.451851851852	-293.785185185185
44305.885243588	0	451.447	-451.733333333333	-293.881481481482
44305.8852437731	0	451.728	-452.333333333333	-294.325925925926
44305.8852439468	0	452.328	-453.037037037037	-294.985185185185
44305.8852441319	0	453.032	-454.044444444444	-295.866666666667
44305.8852443171	0	454.039	-455.311111111111	-296.948148148148
44305.8852444907	0	455.306	-455.637037037037	-297.170370370371
44305.8852446759	0	455.632	-455.637037037037	-297.170370370371
44305.8852448495	0	455.632	-455.637037037037	-297.170370370371
44305.8852450347	0	455.632	-455.637037037037	-297.170370370371
44305.8852452199	0	455.632	-455.637037037037	-297.170370370371
44305.8852453935	0	455.632	-455.637037037037	-297.170370370371
44305.8852455787	0	455.632	-455.659259259259	-297.192592592593
44305.8852457523	0	455.654	-455.733333333333	-297.296296296297
44305.8852459375	0	455.728	-456.251851851852	-298.148148148148
44305.8852461227	0	456.247	-456.925925925926	-299.4
44305.8852462963	0	456.921	-458.207407407407	-301.488888888889
44305.8852464815	0	458.202	-459.607407407407	-304.118518518519
44305.8852466551	0	459.602	-460.814814814815	-306.888888888889
44305.8852468403	0	460.809	-461.866666666667	-310.066666666667
44305.8852470255	0	461.861	-462.503703703704	-313.370370370371
44305.8852471991	0	462.498	-462.777777777778	-316.807407407408
44305.8852473843	0	462.772	-462.785185185185	-320.837037037037
44305.8852475579	0	462.779	-462.807407407407	-324.733333333334
44305.8852477431	0	462.801	-462.814814814815	-329.081481481482
44305.8852479282	0	462.808	-463.118518518518	-333.62962962963
44305.8852481019	0	463.112	-463.622222222222	-338.170370370371
44305.885248287	0	463.616	-464.592592592593	-343.02962962963
44305.8852484606	0	464.586	-466.42962962963	-348.081481481482
44305.8852486458	0	466.423	-469.022222222222	-352.977777777778
44305.885248831	0	469.016	-472.392592592593	-358.170370370371
44305.8852490046	0	472.386	-476.059259259259	-363.066666666667
44305.8852491898	0	476.053	-479.888888888889	-368.118518518519
44305.8852493634	0	479.883	-483.111111111111	-373
44305.8852495486	0	483.105	-485.992592592593	-378.281481481482
44305.8852497338	0	485.986	-488.148148148148	-383.814814814815
44305.8852499074	0	488.142	-489.244444444444	-389.377777777778
44305.8852500926	0	489.238	-489.859259259259	-395.570370370371
44305.8852502662	0	489.853	-490.392592592593	-401.562962962963
44305.8852504514	0	490.386	-491.407407407407	-407.762962962963
44305.8852506366	0	491.401	-492.985185185185	-413.977777777778
44305.8852508102	0	492.979	-494.97037037037	-419.718518518519
44305.8852509954	0	494.964	-497.42962962963	-425.637037037037
44305.885251169	0	497.423	-499.97037037037	-431.103703703704
44305.8852513542	0	499.964	-502.896296296296	-436.955555555556
44305.8852515394	0	502.89	-506.096296296296	-442.703703703704
44305.885251713	0	506.09	-509.6	-448.074074074074
44305.8852518982	0	509.594	-513.985185185185	-453.785185185185
44305.8852520718	0	513.979	-518.911111111111	-459.066666666667
44305.8852522569	0	518.905	-524.992592592593	-464.511111111111
44305.8852524421	0	524.986	-531.288888888889	-469.785185185185
44305.8852526157	0	531.282	-537.177777777778	-474.851851851852
44305.8852528009	0	537.171	-543.177777777778	-480.311111111111
44305.8852529745	0	543.171	-547.837037037037	-485.214814814815
44305.8852531597	0	547.83	-551.785185185185	-490.444444444445
44305.8852533449	0	551.778	-554.874074074074	-495.674074074074
44305.8852535185	0	554.867	-556.888888888889	-500.044444444445
44305.8852537037	0	556.882	-558.57037037037	-504.407407407408
44305.8852538889	0	558.563	-560.133333333333	-508.311111111111
44305.8852540625	0	560.126	-562.177777777778	-512.222222222223
44305.8852542477	0	562.17	-564.577777777778	-515.911111111111
44305.8852544213	0	564.57	-567.059259259259	-519.185185185185
44305.8852546065	0	567.051	-569.792592592593	-522.42962962963
44305.8852547801	0	569.784	-572.385185185185	-525.666666666667
44305.8852549653	0	572.377	-575.266666666667	-529.088888888889
44305.8852551389	0	575.258	-578.311111111111	-532.422222222222
44305.8852553241	0	578.302	-581.414814814815	-535.340740740741
44305.8852555093	0	581.406	-585.081481481481	-538.407407407408
44305.8852556829	0	585.073	-589.066666666667	-541.244444444445
44305.8852558681	0	589.058	-593.651851851852	-544.348148148148
44305.8852560532	0	593.643	-598.466666666667	-547.637037037037
44305.8852562269	0	598.458	-602.644444444444	-550.762962962963
44305.885256412	0	602.636	-606.651851851852	-554.22962962963
44305.8852565857	0	606.643	-610.177777777778	-557.496296296297
44305.8852567708	0	610.169	-613.555555555555	-560.911111111111
44305.885256956	0	613.547	-616.488888888889	-564.185185185185
44305.8852571296	0	616.48	-618.57037037037	-566.977777777778
44305.8852573148	0	618.561	-620.237037037037	-569.925925925926
44305.8852574884	0	620.228	-621.355555555555	-572.62962962963
44305.8852576736	0	621.347	-622.518518518518	-575.696296296297
44305.8852578588	0	622.51	-623.77037037037	-578.851851851852
44305.8852580324	0	623.762	-625.081481481481	-581.911111111111
44305.8852582176	0	625.073	-626.622222222222	-585.22962962963
44305.8852583912	0	626.614	-628.081481481481	-588.25925925926
44305.8852585764	0	628.073	-629.496296296296	-591.607407407408
44305.88525875	0	629.488	-630.762962962963	-595.044444444445
44305.8852589352	0	630.755	-632.081481481481	-598.266666666667
44305.8852591204	0	632.074	-633.74074074074	-601.866666666667
44305.885259294	0	633.733	-635.622222222222	-605.333333333334
44305.8852594792	0	635.614	-638.185185185185	-608.82962962963
44305.8852596528	0	638.177	-641.296296296296	-612.474074074074
44305.885259838	0	641.288	-644.17037037037	-616.148148148148
44305.8852600231	0	644.162	-647.074074074074	-620.466666666667
44305.8852601968	0	647.066	-649.377777777778	-624.348148148149
44305.8852603819	0	649.37	-651.474074074074	-628.688888888889
44305.8852605556	0	651.466	-653.37037037037	-632.918518518519
44305.8852607407	0	653.362	-655.103703703703	-636.8
44305.8852609259	0	655.095	-656.94074074074	-641.125925925926
44305.8852610995	0	656.932	-658.511111111111	-645.251851851852
44305.8852612847	0	658.502	-660.125925925926	-649.718518518519
44305.8852614699	0	660.117	-661.740740740741	-654.518518518519
44305.8852616435	0	661.732	-663.333333333333	-659.103703703704
44305.8852618287	0	663.325	-664.785185185185	-663.933333333334
44305.8852620023	0	664.777	-666.140740740741	-668.22962962963
44305.8852621875	0	666.133	-667.948148148148	-673.214814814815
44305.8852623611	0	667.94	-670.192592592592	-678.614814814815
44305.8852625463	0	670.184	-672.540740740741	-684.022222222223
44305.8852627315	0	672.532	-675.281481481481	-689.837037037037
44305.8852629051	0	675.273	-678.2	-695.162962962963
44305.8852630903	0	678.192	-681.866666666667	-700.733333333334
44305.8852632639	0	681.859	-685.866666666667	-706.207407407408
44305.8852634491	0	685.859	-689.688888888889	-711.466666666667
44305.8852636343	0	689.681	-693.37037037037	-717.355555555556
44305.8852638079	0	693.362	-696.607407407407	-723.451851851852
44305.8852639931	0	696.599	-699.214814814815	-729.318518518519
44305.8852641782	0	699.206	-701.711111111111	-735.748148148149
44305.8852643519	0	701.702	-703.725925925926	-741.814814814815
44305.885264537	0	703.717	-705.844444444444	-748.074074074074
44305.8852647106	0	705.836	-707.762962962963	-753.785185185186
44305.8852648958	0	707.755	-709.696296296296	-759.837037037037
44305.885265081	0	709.688	-711.281481481481	-765.748148148149
44305.8852652546	0	711.273	-712.540740740741	-771.200000000001
44305.8852654398	0	712.532	-713.807407407407	-776.688888888889
44305.8852656134	0	713.799	-715.259259259259	-782.303703703704
44305.8852657986	0	715.251	-716.903703703704	-787.525925925926
44305.8852659722	0	716.895	-718.903703703704	-793.000000000001
44305.8852661574	0	718.895	-720.918518518518	-797.977777777778
44305.8852663426	0	720.91	-723.251851851852	-803.296296296297
44305.8852665162	0	723.243	-725.711111111111	-808.140740740741
44305.8852667014	0	725.702	-728.585185185185	-813.088888888889
44305.8852668866	0	728.576	-731.688888888889	-817.888888888889
44305.8852670602	0	731.68	-734.792592592592	-822.118518518519
44305.8852672454	0	734.784	-738.377777777778	-826.281481481482
44305.885267419	0	738.369	-741.933333333333	-829.896296296297
44305.8852676042	0	741.925	-745.644444444444	-833.733333333334
44305.8852677778	0	745.636	-748.940740740741	-837.814814814815
44305.885267963	0	748.932	-751.555555555555	-841.4
44305.8852681482	0	751.547	-754.125925925926	-844.911111111112
44305.8852683218	0	754.117	-756.77037037037	-848.296296296297
44305.8852685069	0	756.761	-759.355555555555	-851.318518518519
44305.8852686921	0	759.346	-761.962962962963	-854.207407407408
44305.8852688657	0	761.953	-764.4	-856.755555555556
44305.8852690509	0	764.39	-766.866666666667	-859.088888888889
44305.8852692245	0	766.857	-769.02962962963	-861.02962962963
44305.8852694097	0	769.02	-771.437037037037	-862.911111111112
44305.8852695949	0	771.427	-773.985185185185	-864.637037037037
44305.8852697685	0	773.975	-776.503703703704	-866.081481481482
44305.8852699537	0	776.494	-779.503703703704	-867.688888888889
44305.8852701273	0	779.494	-782.562962962963	-869.05925925926
44305.8852703125	0	782.553	-786.214814814815	-870.296296296297
44305.8852704861	0	786.205	-790.296296296296	-871.311111111111
44305.8852706713	0	790.286	-794.362962962963	-872.118518518519
44305.8852708565	0	794.353	-798.859259259259	-873
44305.8852710301	0	798.849	-802.851851851852	-874.074074074074
44305.8852712153	0	802.842	-806.733333333333	-875.4
44305.8852714005	0	806.723	-809.933333333333	-876.740740740741
44305.8852715741	0	809.923	-812.696296296296	-878.125925925926
44305.8852717593	0	812.686	-815.503703703704	-879.518518518519
44305.8852719329	0	815.493000000001	-817.888888888889	-880.755555555556
44305.8852721181	0	817.878000000001	-819.8	-881.866666666667
44305.8852723032	0	819.789	-820.881481481481	-882.725925925926
44305.8852724769	0	820.87	-821.02962962963	-883.266666666667
44305.885272662	0	821.018	-820.733333333333	-883.681481481482
44305.8852728357	0	820.722	-820.503703703704	-884.044444444445
44305.8852730208	0	820.492	-820.651851851852	-884.385185185185
44305.885273206	0	820.64	-821.096296296296	-884.755555555556
44305.8852733796	0	821.084	-821.740740740741	-885.081481481482
44305.8852735648	0	821.728	-822.837037037037	-885.325925925926
44305.8852737384	0	822.824	-824.318518518518	-885.459259259259
44305.8852739236	0	824.305	-826.214814814815	-885.525925925926
44305.8852741088	0	826.201	-828.437037037037	-885.511111111111
44305.8852742824	0	828.423	-830.8	-885.370370370371
44305.8852744676	0	830.786	-833.644444444444	-885.185185185185
44305.8852746412	0	833.63	-836.518518518518	-884.859259259259
44305.8852748264	0	836.504	-839.755555555555	-884.362962962963
44305.8852750116	0	839.741	-842.637037037037	-883.881481481482
44305.8852751852	0	842.622	-844.4	-883.496296296296
44305.8852753704	0	844.385	-845.288888888889	-883.162962962963
44305.885275544	0	845.274	-845.57037037037	-882.977777777778
44305.8852757292	0	845.555	-845.562962962963	-882.881481481482
44305.8852759028	0	845.548	-845.355555555555	-882.822222222222
44305.885276088	0	845.341	-845.118518518518	-882.777777777778
44305.8852762731	0	845.104000000001	-844.866666666667	-882.762962962963
44305.8852764468	0	844.852000000001	-844.607407407407	-882.77037037037
44305.8852766319	0	844.593000000001	-844.362962962963	-882.755555555555
44305.8852768056	0	844.349000000001	-844.096296296296	-882.807407407407
44305.8852769907	0	844.082	-843.940740740741	-882.881481481481
44305.8852771759	0	843.926000000001	-843.940740740741	-882.955555555555
44305.8852773495	0	843.926000000001	-844.014814814815	-883.022222222222
44305.8852775347	0	844	-844.140740740741	-883.155555555555
44305.8852777199	0	844.126	-844.162962962963	-883.318518518518
44305.8852778935	0	844.148	-844.02962962963	-883.496296296296
44305.8852780787	0	844.015	-843.807407407407	-883.688888888889
44305.8852782523	0	843.793	-843.459259259259	-883.925925925926
44305.8852784375	0	843.445000000001	-842.940740740741	-884.281481481481
44305.8852786227	0	842.926000000001	-842.140740740741	-884.725925925926
44305.8852787963	0	842.126000000001	-841.318518518519	-885.348148148148
44305.8852789815	0	841.304000000001	-840.488888888889	-886.237037037037
44305.8852791551	0	840.474000000001	-839.785185185185	-887.266666666667
44305.8852793403	0	839.770000000001	-839.022222222222	-888.711111111111
44305.8852795255	0	839.007000000001	-838.451851851852	-890.170370370371
44305.8852796991	0	838.437	-838.081481481482	-891.785185185185
44305.8852798843	0	838.067	-837.940740740741	-893.614814814815
44305.8852800579	0	837.926000000001	-837.955555555556	-895.57037037037
44305.8852802431	0	837.941	-838.222222222222	-897.844444444445
44305.8852804282	0	838.208000000001	-838.888888888889	-900.392592592593
44305.8852806019	0	838.875000000001	-839.696296296296	-903.022222222222
44305.885280787	0	839.682000000001	-840.666666666667	-906.096296296296
44305.8852809606	0	840.652000000001	-841.755555555555	-909.140740740741
44305.8852811458	0	841.741000000001	-842.911111111111	-912.488888888889
44305.885281331	0	842.897000000001	-844.392592592593	-916.207407407408
44305.8852815046	0	844.378000000001	-846.237037037037	-919.718518518519
44305.8852816898	0	846.222000000001	-848.992592592593	-923.42962962963
44305.8852818634	0	848.978000000001	-852.103703703704	-926.948148148148
44305.8852820486	0	852.089000000001	-856.007407407407	-930.8
44305.8852822338	0	855.993000000001	-860.192592592593	-934.925925925926
44305.8852824074	0	860.178000000001	-864.155555555556	-939.051851851852
44305.8852825926	0	864.141000000001	-868.214814814815	-943.688888888889
44305.8852827662	0	868.200000000001	-871.740740740741	-948.133333333333
44305.8852829514	0	871.726	-875.214814814815	-952.770370370371
44305.8852831366	0	875.200000000001	-878.311111111111	-957.437037037037
44305.8852833102	0	878.296000000001	-880.792592592593	-961.688888888889
44305.8852834954	0	880.777000000001	-882.918518518519	-965.837037037037
44305.885283669	0	882.903	-884.57037037037	-969.555555555556
44305.8852838542	0	884.555000000001	-886.37037037037	-973.614814814815
44305.8852840278	0	886.355	-888.37037037037	-977.488888888889
44305.885284213	0	888.355	-890.592592592593	-981.074074074074
44305.8852843982	0	890.577	-893.274074074074	-984.866666666667
44305.8852845833	0	893.258	-895.977777777778	-988.288888888889
44305.8852847569	0	895.962	-899.318518518518	-991.874074074074
44305.8852849306	0	899.303	-903.074074074074	-995.259259259259
44305.8852851157	0	903.059	-907.140740740741	-998.496296296296
44305.8852853009	0	907.126	-911.725925925926	-1002.01481481481
44305.8852854745	0	911.711	-916.407407407407	-1005.79259259259
44305.8852856597	0	916.392000000001	-920.703703703704	-1009.54074074074
44305.8852858333	0	920.688000000001	-925.318518518519	-1013.81481481481
44305.8852860185	0	925.303000000001	-929.518518518519	-1017.94074074074
44305.8852862037	0	929.503000000001	-933.8	-1022.42962962963
44305.8852863773	0	933.784000000001	-937.333333333333	-1026.37037037037
44305.8852865625	0	937.317000000001	-940.659259259259	-1030.46666666667
44305.8852867477	0	940.643000000001	-943.466666666667	-1034.41481481481
44305.8852869213	0	943.450000000001	-945.703703703704	-1038.00740740741
44305.8852871065	0	945.687000000001	-947.733333333333	-1041.78518518519
44305.8852872801	0	947.717000000001	-949.725925925926	-1045.42222222222
44305.8852874653	0	949.710000000001	-952.488888888889	-1049.42222222222
44305.8852876505	0	952.473000000001	-955.659259259259	-1053.44444444444
44305.8852878241	0	955.643000000001	-958.888888888889	-1057.48148148148
44305.8852880093	0	958.873000000001	-962.6	-1061.85925925926
44305.8852881829	0	962.584000000001	-966.362962962963	-1066.35555555556
44305.8852883681	0	966.347000000001	-969.711111111111	-1070.68888888889
44305.8852885532	0	969.695000000001	-973.111111111111	-1075.46666666667
44305.8852887269	0	973.095000000001	-976.177777777778	-1080.06666666667
44305.885288912	0	976.162000000001	-979.274074074074	-1084.93333333333
44305.8852890857	0	979.258000000001	-982.088888888889	-1089.59259259259
44305.8852892708	0	982.073000000001	-984.940740740741	-1094.38518518519
44305.885289456	0	984.925000000001	-987.496296296296	-1098.85925925926
44305.8852896296	0	987.481000000001	-989.940740740741	-1102.92592592593
44305.8852898148	0	989.925000000001	-992.177777777778	-1107.14814814815
44305.8852899884	0	992.162000000001	-994.140740740741	-1111.02962962963
44305.8852901736	0	994.125000000001	-995.940740740741	-1115.01481481481
44305.8852903472	0	995.925000000001	-997.518518518518	-1119.21481481481
44305.8852905324	0	997.503000000001	-998.903703703704	-1123.12592592593
44305.8852907176	0	998.888	-1000.37037037037	-1127.2962962963
44305.8852908912	0	1000.355	-1001.81481481481	-1131.16296296296
44305.8852910764	0	1001.799	-1003.40740740741	-1135.24444444444
44305.88529125	0	1003.392	-1004.88148148148	-1139.39259259259
44305.8852914352	0	1004.866	-1006.15555555556	-1143.02222222222
44305.8852916204	0	1006.14	-1007.5037037037	-1146.84444444444
44305.885291794	0	1007.488	-1008.93333333333	-1150.4
44305.8852919792	0	1008.918	-1010.66666666667	-1154.00740740741
44305.8852921528	0	1010.651	-1012.62222222222	-1157.42222222222
44305.885292338	0	1012.607	-1014.74814814815	-1160.65185185185
44305.8852925231	0	1014.733	-1016.93333333333	-1164.19259259259
44305.8852926968	0	1016.918	-1018.79259259259	-1167.85185185185
44305.8852928819	0	1018.777	-1020.14814814815	-1171.2962962963
44305.8852930671	0	1020.133	-1021.00740740741	-1174.86666666667
44305.8852932407	0	1020.992	-1021.4962962963	-1178.07407407407
44305.8852934259	0	1021.481	-1021.62222222222	-1181.28888888889
44305.8852935995	0	1021.607	-1021.59259259259	-1184.16296296296
44305.8852937847	0	1021.577	-1021.48148148148	-1187.22222222222
44305.8852939699	0	1021.466	-1021.28888888889	-1190.35555555556
44305.8852941435	0	1021.273	-1021.12592592593	-1193.27407407407
44305.8852943287	0	1021.11	-1021.1037037037	-1196.37037037037
44305.8852945023	0	1021.088	-1021.11111111111	-1199.31851851852
44305.8852946875	0	1021.095	-1021.04444444444	-1202.40740740741
44305.8852948611	0	1021.028	-1021.01481481481	-1205.54074074074
44305.8852950463	0	1020.998	-1021	-1208.51851851852
44305.8852952315	0	1020.983	-1021.2	-1211.77777777778
44305.8852954051	0	1021.183	-1021.65185185185	-1214.93333333333
44305.8852955903	0	1021.635	-1022.51851851852	-1218.42962962963
44305.8852957755	0	1022.502	-1023.87407407407	-1222.11111111111
44305.8852959491	0	1023.858	-1025.54074074074	-1225.51851851852
44305.8852961343	0	1025.525	-1027.60740740741	-1229.17037037037
44305.8852963194	0	1027.592	-1029.68148148148	-1232.63703703704
44305.8852964931	0	1029.666	-1031.83703703704	-1236.37777777778
44305.8852966782	0	1031.822	-1033.85925925926	-1240.1037037037
44305.8852968519	0	1033.844	-1035.74074074074	-1243.61481481482
44305.885297037	0	1035.725	-1037.60740740741	-1247.36296296296
44305.8852972106	0	1037.592	-1039.17777777778	-1250.9037037037
44305.8852973958	0	1039.162	-1040.9037037037	-1254.80740740741
44305.885297581	0	1040.888	-1042.82222222222	-1258.77777777778
44305.8852977546	0	1042.807	-1044.74814814815	-1262.54814814815
44305.8852979398	0	1044.733	-1047.03703703704	-1266.4962962963
44305.8852981134	0	1047.022	-1049.48148148148	-1270.14074074074
44305.8852982986	0	1049.466	-1052.65185185185	-1274.25185185185
44305.8852984838	0	1052.636	-1056.4962962963	-1278.56296296296
44305.8852986574	0	1056.48	-1060.68888888889	-1282.73333333333
44305.8852988426	0	1060.673	-1065.41481481481	-1287.28148148148
44305.8852990162	0	1065.399	-1069.98518518518	-1292.01481481482
44305.8852992014	0	1069.969	-1074.2962962963	-1296.7037037037
44305.885299375	0	1074.28	-1078.65925925926	-1301.82222222222
44305.8852995602	0	1078.643	-1082.28888888889	-1306.73333333333
44305.8852997454	0	1082.273	-1085.82962962963	-1312.01481481482
44305.885299919	0	1085.814	-1089.03703703704	-1317.32592592593
44305.8853001042	0	1089.021	-1091.56296296296	-1322.32592592593
44305.8853002778	0	1091.547	-1093.40740740741	-1327.14074074074
44305.885300463	0	1093.391	-1094.46666666667	-1331.46666666667
44305.8853006482	0	1094.45	-1095.14814814815	-1335.94814814815
44305.8853008218	0	1095.131	-1095.84444444444	-1340.25185185185
44305.8853010069	0	1095.827	-1096.81481481481	-1344.77777777778
44305.8853011921	0	1096.797	-1098.03703703704	-1349.35555555556
44305.8853013657	0	1098.019	-1099.58518518518	-1353.71111111111
44305.8853015509	0	1099.567	-1101.25925925926	-1358.47407407407
44305.8853017245	0	1101.241	-1102.45185185185	-1362.6962962963
44305.8853019097	0	1102.434	-1103.48888888889	-1367.22222222222
44305.8853020949	0	1103.471	-1104.06666666667	-1371.68888888889
44305.8853022685	0	1104.049	-1104.15555555556	-1375.82962962963
44305.8853024537	0	1104.138	-1104.23703703704	-1380.20740740741
44305.8853026273	0	1104.219	-1104.3037037037	-1384.38518518519
44305.8853028125	0	1104.286	-1104.26666666667	-1388.77777777778
44305.8853029977	0	1104.249	-1103.91111111111	-1393.08148148148
44305.8853031713	0	1103.893	-1103.33333333333	-1397.03703703704
44305.8853033565	0	1103.315	-1102.80740740741	-1401.24444444444
44305.8853035301	0	1102.789	-1102.3037037037	-1405.27407407407
44305.8853037153	0	1102.285	-1101.82962962963	-1409.64444444444
44305.8853038889	0	1101.811	-1101.45185185185	-1414.00740740741
44305.8853040741	0	1101.433	-1101.23703703704	-1418.13333333333
44305.8853042593	0	1101.218	-1101.11111111111	-1422.54074074074
44305.8853044329	0	1101.092	-1100.99259259259	-1426.48888888889
44305.8853046181	0	1100.973	-1101.01481481481	-1430.59259259259
44305.8853048032	0	1100.995	-1101.46666666667	-1434.6962962963
44305.8853049769	0	1101.447	-1102.20740740741	-1438.36296296296
44305.885305162	0	1102.188	-1103.11111111111	-1441.96296296296
44305.8853053357	0	1103.092	-1103.91851851852	-1445.27407407407
44305.8853055208	0	1103.899	-1104.85185185185	-1448.6962962963
44305.8853056944	0	1104.832	-1105.84444444444	-1451.77037037037
44305.8853058796	0	1105.825	-1106.77777777778	-1454.48888888889
44305.8853060648	0	1106.758	-1107.74814814815	-1457.25925925926
44305.8853062384	0	1107.728	-1108.58518518518	-1459.64444444445
44305.8853064236	0	1108.565	-1109.48888888889	-1461.86666666667
44305.8853066088	0	1109.469	-1110.40740740741	-1463.9037037037
44305.8853067824	0	1110.388	-1111.45925925926	-1465.51851851852
44305.8853069676	0	1111.44	-1112.71111111111	-1466.81481481482
44305.8853071412	0	1112.692	-1113.95555555556	-1467.64444444444
44305.8853073264	0	1113.936	-1115.5037037037	-1468.28148148148
44305.8853075116	0	1115.484	-1117.17777777778	-1468.61481481482
44305.8853076852	0	1117.158	-1118.80740740741	-1468.72592592593
44305.8853078704	0	1118.788	-1120.56296296296	-1468.6962962963
44305.885308044	0	1120.544	-1122.4962962963	-1468.51111111111
44305.8853082292	0	1122.477	-1124.34814814815	-1468.33333333333
44305.8853084143	0	1124.329	-1126.35555555556	-1467.96296296296
44305.885308588	0	1126.336	-1128.34814814815	-1467.57777777778
44305.8853087731	0	1128.329	-1130.52592592593	-1467.21481481482
44305.8853089468	0	1130.507	-1132.63703703704	-1466.72592592593
44305.8853091319	0	1132.618	-1134.98518518518	-1466.11851851852
44305.8853093056	0	1134.966	-1137.59259259259	-1465.31111111111
44305.8853094907	0	1137.573	-1140.2	-1464.51851851852
44305.8853096759	0	1140.18	-1142.79259259259	-1463.87407407407
44305.8853098495	0	1142.773	-1145.02962962963	-1463.48888888889
44305.8853100347	0	1145.01	-1146.57037037037	-1463.25925925926
44305.8853102199	0	1146.551	-1147.65185185185	-1462.97037037037
44305.8853103935	0	1147.632	-1148.22962962963	-1462.64444444444
44305.8853105787	0	1148.21	-1148.68148148148	-1462.27407407407
44305.8853107523	0	1148.662	-1149.07407407407	-1461.91111111111
44305.8853109375	0	1149.055	-1149.56296296296	-1461.56296296296
44305.8853111227	0	1149.544	-1150.17037037037	-1461.19259259259
44305.8853112963	0	1150.151	-1150.88888888889	-1460.88148148148
44305.8853114815	0	1150.87	-1151.91851851852	-1460.63703703704
44305.8853116551	0	1151.9	-1153.11111111111	-1460.45185185185
44305.8853118403	0	1153.093	-1154.54074074074	-1460.20740740741
44305.8853120255	0	1154.523	-1156.03703703704	-1459.85925925926
44305.8853121991	0	1156.019	-1157.35555555555	-1459.52592592593
44305.8853123843	0	1157.338	-1158.55555555555	-1459.38518518519
44305.8853125579	0	1158.538	-1159.71111111111	-1459.34814814815
44305.8853127431	0	1159.694	-1160.93333333333	-1459.46666666667
44305.8853129282	0	1160.916	-1161.93333333333	-1459.79259259259
44305.8853131019	0	1161.916	-1162.55555555555	-1460.31111111111
44305.885313287	0	1162.538	-1163.06666666667	-1461.01481481482
44305.8853134606	0	1163.049	-1163.35555555555	-1461.68148148148
44305.8853136458	0	1163.338	-1163.5037037037	-1462.57037037037
44305.885313831	0	1163.486	-1163.60740740741	-1463.64444444444
44305.8853140046	0	1163.59	-1163.73333333333	-1464.81481481482
44305.8853141898	0	1163.716	-1164.13333333333	-1466.16296296296
44305.8853143634	0	1164.116	-1164.93333333333	-1467.66666666667
44305.8853145486	0	1164.916	-1166.31851851852	-1469.44444444444
44305.8853147222	0	1166.301	-1168.07407407407	-1471.25185185185
44305.8853149074	0	1168.057	-1170.23703703704	-1473.17037037037
44305.8853150926	0	1170.22	-1173.06666666667	-1475.48148148148
44305.8853152662	0	1173.05	-1176.05185185185	-1477.88888888889
44305.8853154514	0	1176.035	-1179.46666666667	-1480.60740740741
44305.885315625	0	1179.45	-1183.17037037037	-1483.57777777778
44305.8853158102	0	1183.154	-1187.16296296296	-1486.48888888889
44305.8853159954	0	1187.147	-1191.7037037037	-1489.6
44305.885316169	0	1191.688	-1196.18518518518	-1492.58518518519
44305.8853163542	0	1196.169	-1201.07407407407	-1495.97777777778
44305.8853165278	0	1201.058	-1205.95555555556	-1499.28888888889
44305.885316713	0	1205.939	-1210.14074074074	-1502.33333333333
44305.8853168982	0	1210.124	-1213.8962962963	-1505.3037037037
44305.8853170718	0	1213.88	-1216.94814814815	-1508.2
44305.8853172569	0	1216.932	-1219.13333333333	-1510.86666666667
44305.8853174306	0	1219.117	-1220.71851851852	-1513.78518518519
44305.8853176157	0	1220.702	-1222.15555555555	-1516.59259259259
44305.8853178009	0	1222.139	-1223.93333333333	-1519.68888888889
44305.8853179745	0	1223.917	-1225.84444444444	-1522.65185185185
44305.8853181597	0	1225.828	-1228	-1525.92592592593
44305.8853183449	0	1227.984	-1230.38518518518	-1529.24444444444
44305.8853185185	0	1230.369	-1232.96296296296	-1532.11851851852
44305.8853187037	0	1232.947	-1236.16296296296	-1535.21481481482
44305.8853188773	0	1236.147	-1239.31851851852	-1538.32592592593
44305.8853190625	0	1239.303	-1242.76296296296	-1541.68148148148
44305.8853192477	0	1242.747	-1246.24444444444	-1545.21481481482
44305.8853194213	0	1246.228	-1249.51851851852	-1548.63703703704
44305.8853196065	0	1249.502	-1252.78518518518	-1552.38518518519
44305.8853197801	0	1252.769	-1255.83703703704	-1556.07407407407
44305.8853199653	0	1255.821	-1258.3037037037	-1559.52592592593
44305.8853201505	0	1258.288	-1260.3037037037	-1563.11111111111
44305.8853203241	0	1260.288	-1261.46666666667	-1566.07407407407
44305.8853205093	0	1261.451	-1261.94814814815	-1568.95555555556
44305.8853206829	0	1261.932	-1261.95555555555	-1571.48148148148
44305.8853208681	0	1261.939	-1261.77037037037	-1574.11851851852
44305.8853210417	0	1261.754	-1261.63703703704	-1576.81481481482
44305.8853212269	0	1261.621	-1261.57037037037	-1579.34814814815
44305.885321412	0	1261.554	-1261.73333333333	-1582.20740740741
44305.8853215857	0	1261.717	-1262.01481481481	-1585.02222222222
44305.8853217708	0	1261.998	-1262.48888888889	-1588.01481481482
44305.885321956	0	1262.472	-1263.03703703704	-1590.97037037037
44305.8853221296	0	1263.02	-1263.6962962963	-1593.77037037037
44305.8853223148	0	1263.679	-1264.67407407407	-1596.77037037037
44305.8853224884	0	1264.657	-1265.8962962963	-1599.56296296296
44305.8853226736	0	1265.879	-1267.5037037037	-1602.45925925926
44305.8853228472	0	1267.486	-1267.5037037037	-1602.45925925926
44305.8853230324	0	1267.486	-1269.22222222222	-1605.26666666667
44305.8853232176	0	1269.205	-1273.17777777778	-1610.94074074074
44305.8853233912	0	1273.161	-1275.12592592593	-1613.71111111111
44305.8853235764	0	1275.109	-1277.07407407407	-1616.66666666667
44305.88532375	0	1277.057	-1278.92592592593	-1619.63703703704
44305.8853239352	0	1278.909	-1280.56296296296	-1622.27407407407
44305.8853241204	0	1280.546	-1282.25185185185	-1625.24444444444
44305.885324294	0	1282.235	-1283.59259259259	-1627.97037037037
44305.8853244792	0	1283.576	-1284.71851851852	-1630.8962962963
44305.8853246528	0	1284.702	-1285.34074074074	-1633.75555555556
44305.885324838	0	1285.324	-1285.57037037037	-1636.34814814815
44305.8853250231	0	1285.554	-1285.62222222222	-1638.96296296296
44305.8853251968	0	1285.606	-1285.6	-1641.4
44305.8853253819	0	1285.584	-1285.51851851852	-1644.05185185185
44305.8853255671	0	1285.503	-1285.51111111111	-1646.63703703704
44305.8853257407	0	1285.496	-1285.65185185185	-1649.0962962963
44305.8853259259	0	1285.637	-1286.00740740741	-1651.68888888889
44305.8853260995	0	1285.993	-1286.62962962963	-1654.24444444444
44305.8853262847	0	1286.615	-1287.48148148148	-1656.57777777778
44305.8853264699	0	1287.467	-1288.55555555556	-1658.98518518519
44305.8853266435	0	1288.541	-1289.63703703704	-1661.28148148148
44305.8853268287	0	1289.622	-1290.87407407407	-1663.71851851852
44305.8853270023	0	1290.859	-1292.16296296296	-1665.94814814815
44305.8853271875	0	1292.148	-1293.52592592593	-1668.28888888889
44305.8853273611	0	1293.511	-1294.84444444444	-1670.63703703704
44305.8853275463	0	1294.83	-1296.15555555556	-1672.62222222222
44305.8853277315	0	1296.141	-1297.8	-1674.66666666667
44305.8853279051	0	1297.785	-1299.82222222222	-1676.59259259259
44305.8853280903	0	1299.807	-1302.08148148148	-1678.33333333333
44305.8853282639	0	1302.066	-1304.85185185185	-1680.15555555556
44305.8853284491	0	1304.836	-1307.6962962963	-1681.85925925926
44305.8853286343	0	1307.68	-1310.88888888889	-1683.80740740741
44305.8853288079	0	1310.873	-1313.68148148148	-1685.72592592593
44305.8853289931	0	1313.666	-1315.78518518518	-1687.4962962963
44305.8853291782	0	1315.77	-1317.4	-1689.34814814815
44305.8853293519	0	1317.385	-1318.48148148148	-1690.94814814815
44305.885329537	0	1318.466	-1319.4962962963	-1692.53333333333
44305.8853297106	0	1319.481	-1320.68148148148	-1693.88148148148
44305.8853298958	0	1320.666	-1322.33333333333	-1695.08148148148
44305.885330081	0	1322.318	-1324.34814814815	-1696.1037037037
44305.8853302546	0	1324.333	-1326.4	-1696.88888888889
44305.8853304398	0	1326.385	-1328.75555555556	-1697.51851851852
44305.8853306134	0	1328.741	-1330.86666666667	-1697.98518518519
44305.8853307986	0	1330.852	-1333.05185185185	-1698.43703703704
44305.8853309838	0	1333.037	-1335.02962962963	-1698.85185185185
44305.8853311574	0	1335.015	-1336.6962962963	-1699.25185185185
44305.8853313426	0	1336.682	-1338.21481481481	-1699.65925925926
44305.8853315162	0	1338.201	-1339.39259259259	-1700.05185185185
44305.8853317014	0	1339.379	-1340.62962962963	-1700.51851851852
44305.885331875	0	1340.616	-1341.73333333333	-1701.03703703704
44305.8853320602	0	1341.72	-1342.8	-1701.65925925926
44305.8853322454	0	1342.787	-1344.00740740741	-1702.39259259259
44305.885332419	0	1343.994	-1345.31111111111	-1703.16296296296
44305.8853326042	0	1345.298	-1346.51851851852	-1703.94074074074
44305.8853327894	0	1346.505	-1347.45185185185	-1704.73333333333
44305.885332963	0	1347.438	-1347.95555555555	-1705.44444444444
44305.8853331482	0	1347.942	-1348.25925925926	-1706.33333333333
44305.8853333218	0	1348.246	-1348.42962962963	-1707.25925925926
44305.8853335069	0	1348.416	-1348.55555555555	-1708.25185185185
44305.8853336806	0	1348.542	-1348.61481481481	-1709.2962962963
44305.8853338657	0	1348.601	-1348.82222222222	-1710.34074074074
44305.8853340509	0	1348.808	-1349.37777777778	-1711.4
44305.8853342245	0	1349.364	-1350.20740740741	-1712.25925925926
44305.8853344097	0	1350.194	-1351.36296296296	-1712.94814814815
44305.8853345949	0	1351.35	-1352.45185185185	-1713.47407407407
44305.8853347685	0	1352.439	-1353.22222222222	-1713.8
44305.8853349537	0	1353.209	-1353.65925925926	-1714.03703703704
44305.8853351273	0	1353.646	-1353.77777777778	-1714.26666666667
44305.8853353125	0	1353.765	-1353.88148148148	-1714.57777777778
44305.8853354977	0	1353.869	-1353.98518518518	-1714.85925925926
44305.8853356713	0	1353.973	-1354.17037037037	-1715.08888888889
44305.8853358565	0	1354.158	-1354.2962962963	-1715.34074074074
44305.8853360301	0	1354.284	-1354.37777777778	-1715.61481481482
44305.8853362153	0	1354.365	-1354.42222222222	-1715.82962962963
44305.8853364005	0	1354.409	-1354.48888888889	-1716.04444444445
44305.8853365741	0	1354.476	-1354.54814814815	-1716.20740740741
44305.8853367593	0	1354.535	-1354.62962962963	-1716.38518518519
44305.8853369329	0	1354.616	-1354.77777777778	-1716.62962962963
44305.8853371181	0	1354.764	-1355.02962962963	-1717
44305.8853372917	0	1355.016	-1355.36296296296	-1717.51111111111
44305.8853374769	0	1355.349	-1355.73333333333	-1718.07407407408
44305.885337662	0	1355.719	-1356.05185185185	-1718.62222222222
44305.8853378357	0	1356.038	-1356.14074074074	-1718.99259259259
44305.8853380208	0	1356.127	-1356.05185185185	-1719.08148148148
44305.885338206	0	1356.038	-1356.02222222222	-1719.11851851852
44305.8853383796	0	1356.008	-1356.02222222222	-1719.11851851852
44305.8853385648	0	1356.008	-1356.02222222222	-1719.13333333333
44305.8853387384	0	1356.008	-1356.02962962963	-1719.14074074074
44305.8853389236	0	1356.015	-1356.06666666667	-1719.16296296296
44305.8853391088	0	1356.052	-1356.12592592593	-1719.20740740741
44305.8853392824	0	1356.111	-1356.17777777778	-1719.22222222222
44305.8853394676	0	1356.163	-1356.2	-1719.22962962963
44305.8853396412	0	1356.185	-1356.21481481481	-1719.23703703704
44305.8853398264	0	1356.2	-1356.21481481481	-1719.23703703704
44305.8853400116	0	1356.2	-1356.21481481481	-1719.23703703704
44305.8853401852	0	1356.2	-1356.21481481481	-1719.23703703704
44305.8853403704	0	1356.2	-1356.21481481481	-1719.23703703704
44305.885340544	0	1356.2	-1356.21481481481	-1719.23703703704
44305.8853407292	0	1356.2	-1356.21481481481	-1719.23703703704
44305.8853409143	0	1356.2	-1356.21481481481	-1719.23703703704
44305.885341088	0	1356.2	-1356.22222222222	-1719.23703703704
44305.8853412731	0	1356.207	-1356.22962962963	-1719.23703703704
44305.8853414468	0	1356.214	-1356.23703703704	-1719.23703703704
44305.8853416319	0	1356.221	-1356.3037037037	-1719.26666666667
44305.8853418171	0	1356.288	-1356.31111111111	-1719.27407407407
44305.8853419907	0	1356.295	-1356.31111111111	-1719.27407407407
44305.8853421759	0	1356.295	-1356.31111111111	-1719.27407407407
44305.8853423495	0	1356.295	-1356.31111111111	-1719.27407407407
44305.8853425347	0	1356.295	-1356.31111111111	-1719.27407407407
44305.8853427083	0	1356.295	-1356.31111111111	-1719.27407407407
44305.8853428935	0	1356.295	-1356.31111111111	-1719.27407407407
44305.8853430787	0	1356.295	-1356.31851851852	-1719.27407407407
44305.8853432523	0	1356.302	-1356.31851851852	-1719.26666666667
44305.8853434375	0	1356.302	-1356.31851851852	-1719.25925925926
44305.8853436227	0	1356.302	-1356.31851851852	-1719.25185185185
44305.8853437963	0	1356.302	-1356.31851851852	-1719.25185185185
44305.8853439815	0	1356.302	-1356.31851851852	-1719.25185185185
44305.8853441551	0	1356.302	-1356.31851851852	-1719.25185185185
44305.8853443403	0	1356.302	-1356.31851851852	-1719.25185185185
44305.8853445139	0	1356.302	-1356.31851851852	-1719.25185185185
44305.8853446991	0	1356.302	-1356.31851851852	-1719.25185185185
44305.8853448843	0	1356.302	-1356.31851851852	-1719.25185185185
44305.8853450579	0	1356.302	-1356.31851851852	-1719.25185185185
44305.8853452431	0	1356.302	-1356.31851851852	-1719.25185185185
44305.8853454282	0	1356.302	-1356.31851851852	-1719.25185185185
44305.8853456019	0	1356.302	-1356.31851851852	-1719.25185185185
44305.885345787	0	1356.302	-1356.31851851852	-1719.25185185185
44305.8853459606	0	1356.302	-1356.31851851852	-1719.25185185185
44305.8853461458	0	1356.302	-1356.31851851852	-1719.25185185185
44305.8853463194	0	1356.302	-1356.31851851852	-1719.25185185185
44305.8853465046	0	1356.302	-1356.31851851852	-1719.25185185185
44305.8853466898	0	1356.302	-1356.31851851852	-1719.25185185185
44305.8853468634	0	1356.302	-1356.31851851852	-1719.25185185185
44305.8853470486	0	1356.302	-1356.31851851852	-1719.25185185185
44305.8853472338	0	1356.302	-1356.31851851852	-1719.25185185185
44305.8853474074	0	1356.302	-1356.31851851852	-1719.25185185185
44305.8853475926	0	1356.302	-1356.31851851852	-1719.25185185185
44305.8853477662	0	1356.302	-1356.32592592592	-1719.25185185185
44305.8853479514	0	1356.309	-1356.34074074074	-1719.25185185185
44305.8853481366	0	1356.324	-1356.34814814815	-1719.25185185185
44305.8853483102	0	1356.331	-1356.35555555555	-1719.25185185185
44305.8853484954	0	1356.338	-1356.35555555555	-1719.25185185185
44305.885348669	0	1356.338	-1356.35555555555	-1719.25185185185
44305.8853488542	0	1356.338	-1356.35555555555	-1719.25185185185
44305.8853490394	0	1356.338	-1356.36296296296	-1719.25185185185
44305.885349213	0	1356.345	-1356.37037037037	-1719.25185185185
44305.8853493982	0	1356.352	-1356.39259259259	-1719.25185185185
44305.8853495718	0	1356.374	-1356.40740740741	-1719.25925925926
44305.8853497569	0	1356.389	-1356.41481481481	-1719.25925925926
44305.8853499421	0	1356.396	-1356.42222222222	-1719.25925925926
44305.8853501157	0	1356.403	-1356.42222222222	-1719.25925925926
44305.8853503009	0	1356.403	-1356.42222222222	-1719.25925925926
44305.8853504745	0	1356.403	-1356.42222222222	-1719.25925925926
44305.8853506597	0	1356.403	-1356.42222222222	-1719.25925925926
44305.8853508333	0	1356.403	-1356.42222222222	-1719.25925925926
44305.8853510185	0	1356.403	-1356.42222222222	-1719.25925925926
44305.8853512037	0	1356.403	-1356.42222222222	-1719.25925925926
44305.8853513773	0	1356.403	-1356.42222222222	-1719.25925925926
44305.8853515625	0	1356.403	-1356.42222222222	-1719.25925925926
44305.8853517361	0	1356.403	-1356.42222222222	-1719.25925925926
44305.8853519213	0	1356.403	-1356.42222222222	-1719.25925925926
44305.8853521065	0	1356.403	-1356.42962962963	-1719.25925925926
44305.8853522801	0	1356.41	-1356.42962962963	-1719.25925925926
44305.8853524653	0	1356.41	-1356.42962962963	-1719.25925925926
44305.8853526505	0	1356.41	-1356.43703703703	-1719.25925925926
44305.8853528241	0	1356.417	-1356.48888888889	-1719.25925925926
44305.8853530093	0	1356.469	-1356.57037037037	-1719.28148148148
44305.8853531829	0	1356.55	-1356.61481481481	-1719.28888888889
44305.8853533681	0	1356.594	-1356.62962962963	-1719.28888888889
44305.8853535417	0	1356.609	-1356.65925925926	-1719.28888888889
44305.8853537269	0	1356.639	-1356.67407407407	-1719.28888888889
44305.885353912	0	1356.654	-1356.71851851852	-1719.2962962963
44305.8853540972	0	1356.698	-1356.8074074074	-1719.32592592593
44305.8853542708	0	1356.787	-1356.96296296296	-1719.35555555556
44305.8853544444	0	1356.943	-1357.07407407407	-1719.35555555556
44305.8853546296	0	1357.054	-1357.08888888889	-1719.35555555556
44305.8853548148	0	1357.069	-1357.08888888889	-1719.34814814815
44305.8853549884	0	1357.069	-1357.09629629629	-1719.34814814815
44305.8853551736	0	1357.076	-1357.14074074074	-1719.34814814815
44305.8853553588	0	1357.12	-1357.34074074074	-1719.32592592593
44305.8853555324	0	1357.32	-1357.57777777778	-1719.25925925926
44305.8853557176	0	1357.557	-1357.94814814815	-1719.22962962963
44305.8853558912	0	1357.927	-1358.42962962963	-1719.21481481482
44305.8853560764	0	1358.408	-1359.16296296296	-1719.14074074074
44305.8853562616	0	1359.141	-1360.11111111111	-1718.9037037037
44305.8853564468	0	1360.089	-1362.48148148148	-1718.12592592593
44305.8853566204	0	1361.2	-1362.48148148148	-1718.12592592593
44305.885356794	0	1362.459	-1363.66666666666	-1717.60740740741
44305.8853569792	0	1363.644	-1364.97777777778	-1717.00740740741
44305.8853571643	0	1364.955	-1366.34074074074	-1716.2962962963
44305.885357338	0	1366.318	-1367.74814814815	-1715.57777777778
44305.8853575231	0	1367.725	-1369.42222222222	-1714.77777777778
44305.8853576968	0	1369.399	-1370.96296296296	-1713.98518518519
44305.8853578819	0	1370.94	-1372.71111111111	-1713.13333333333
44305.8853580556	0	1372.688	-1374.4	-1712.18518518519
44305.8853582407	0	1374.377	-1375.45925925926	-1711.37777777778
44305.8853584259	0	1375.436	-1375.77037037037	-1710.71111111111
44305.8853585995	0	1375.747	-1375.69629629629	-1710.20740740741
44305.8853587847	0	1375.673	-1375.39259259259	-1709.75555555556
44305.8853589699	0	1375.369	-1375.08148148148	-1709.37777777778
44305.8853591435	0	1375.058	-1374.88148148148	-1709.08148148148
44305.8853593287	0	1374.858	-1374.77037037037	-1708.83703703704
44305.8853595023	0	1374.747	-1374.72592592592	-1708.63703703704
44305.8853596875	0	1374.703	-1374.76296296296	-1708.48148148148
44305.8853598727	0	1374.74	-1374.87407407407	-1708.37037037037
44305.8853600463	0	1374.851	-1375	-1708.28148148148
44305.8853602315	0	1374.977	-1375.1037037037	-1708.21481481482
44305.8853604051	0	1375.081	-1375.16296296296	-1708.16296296296
44305.8853605903	0	1375.14	-1375.16296296296	-1708.14074074074
44305.8853607639	0	1375.14	-1375.15555555555	-1708.11111111111
44305.8853609491	0	1375.133	-1375.15555555555	-1708.08148148148
44305.8853611343	0	1375.133	-1375.15555555555	-1708.05185185185
44305.8853613079	0	1375.133	-1375.15555555555	-1708.02962962963
44305.8853614931	0	1375.133	-1375.2	-1708.02222222222
44305.8853616782	0	1375.177	-1375.2	-1708.01481481482
44305.8853618519	0	1375.177	-1375.2	-1708
44305.885362037	0	1375.177	-1375.2	-1708
44305.8853622106	0	1375.177	-1375.20740740741	-1708
44305.8853623958	0	1375.184	-1375.20740740741	-1708
44305.885362581	0	1375.184	-1375.21481481481	-1708
44305.8853627546	0	1375.191	-1375.21481481481	-1708
44305.8853629398	0	1375.191	-1375.21481481481	-1708
44305.8853631134	0	1375.191	-1375.21481481481	-1708
44305.8853632986	0	1375.191	-1375.21481481481	-1708
44305.8853634722	0	1375.191	-1375.21481481481	-1708
44305.8853636574	0	1375.191	-1375.21481481481	-1708
44305.8853638426	0	1375.191	-1375.21481481481	-1708
44305.8853640162	0	1375.191	-1375.21481481481	-1708
44305.8853642014	0	1375.191	-1375.21481481481	-1708
44305.885364375	0	1375.191	-1375.21481481481	-1708
44305.8853645602	0	1375.191	-1375.21481481481	-1708
44305.8853647454	0	1375.191	-1375.21481481481	-1708
44305.885364919	0	1375.191	-1375.21481481481	-1708
44305.8853651042	0	1375.191	-1375.21481481481	-1708
44305.8853652778	0	1375.191	-1375.21481481481	-1708
44305.885365463	0	1375.191	-1375.21481481481	-1708
44305.8853656482	0	1375.191	-1375.21481481481	-1708
44305.8853658218	0	1375.191	-1375.21481481481	-1708
44305.8853660069	0	1375.191	-1375.21481481481	-1708
44305.8853661806	0	1375.191	-1375.22222222222	-1708
44305.8853663657	0	1375.198	-1375.22962962963	-1708.00740740741
44305.8853665509	0	1375.205	-1375.22962962963	-1708.00740740741
44305.8853667245	0	1375.205	-1375.22962962963	-1708.00740740741
44305.8853669097	0	1375.205	-1375.22962962963	-1708
44305.8853670949	0	1375.205	-1375.22962962963	-1708
44305.8853672685	0	1375.205	-1375.22962962963	-1708
44305.8853674537	0	1375.205	-1375.22962962963	-1708
44305.8853676273	0	1375.205	-1375.22962962963	-1708
44305.8853678125	0	1375.205	-1375.22962962963	-1708
44305.8853679977	0	1375.205	-1375.22962962963	-1708
44305.8853681713	0	1375.205	-1375.22962962963	-1708
44305.8853683565	0	1375.205	-1375.22962962963	-1708
44305.8853685301	0	1375.205	-1375.22962962963	-1707.99259259259
44305.8853687153	0	1375.205	-1375.22962962963	-1707.98518518519
44305.8853688889	0	1375.205	-1375.22962962963	-1707.98518518519
44305.8853690741	0	1375.205	-1375.22962962963	-1707.97777777778
44305.8853692593	0	1375.205	-1375.22962962963	-1707.97037037037
44305.8853694329	0	1375.205	-1375.22962962963	-1707.97037037037
44305.8853696181	0	1375.205	-1375.22962962963	-1707.97037037037
44305.8853697917	0	1375.205	-1375.22962962963	-1707.97037037037
44305.8853699769	0	1375.205	-1375.23703703703	-1707.97037037037
44305.885370162	0	1375.212	-1375.24444444444	-1707.97037037037
44305.8853703357	0	1375.219	-1375.24444444444	-1707.97037037037
44305.8853705208	0	1375.219	-1375.24444444444	-1707.97037037037
44305.8853706944	0	1375.219	-1375.24444444444	-1707.97037037037
44305.8853708796	0	1375.219	-1375.24444444444	-1707.96296296296
44305.8853710648	0	1375.219	-1375.25185185185	-1707.96296296296
44305.8853712384	0	1375.226	-1375.25185185185	-1707.95555555556
44305.8853714236	0	1375.226	-1375.25185185185	-1707.95555555556
44305.8853715972	0	1375.226	-1375.25185185185	-1707.94074074074
44305.8853717824	0	1375.226	-1375.25925925926	-1707.94074074074
44305.8853719676	0	1375.233	-1375.29629629629	-1707.93333333333
44305.8853721412	0	1375.27	-1375.39259259259	-1707.90370370371
44305.8853723264	0	1375.366	-1375.53333333333	-1707.85925925926
44305.8853725	0	1375.507	-1375.74074074074	-1707.82222222222
44305.8853726852	0	1375.714	-1376.05925925926	-1707.74814814815
44305.8853728704	0	1376.033	-1376.69629629629	-1707.64444444445
44305.885373044	0	1376.67	-1377.62222222222	-1707.53333333333
44305.8853732292	0	1377.596	-1378.76296296296	-1707.38518518519
44305.8853734143	0	1378.737	-1380.11851851852	-1707.22222222222
44305.885373588	0	1380.093	-1381.6074074074	-1707.05185185185
44305.8853737731	0	1381.582	-1383.6074074074	-1706.77037037037
44305.8853739468	0	1383.582	-1385.85185185185	-1706.43703703704
44305.8853741319	0	1385.826	-1388.51851851852	-1706.13333333334
44305.8853743171	0	1388.493	-1391.34074074074	-1705.77037037037
44305.8853744907	0	1391.315	-1394.17037037037	-1705.37777777778
44305.8853746759	0	1394.145	-1397.53333333333	-1704.90370370371
44305.8853748495	0	1397.508	-1400.97777777777	-1704.25925925926
44305.8853750347	0	1400.952	-1404.27407407407	-1703.68888888889
44305.8853752199	0	1404.248	-1407.64444444444	-1703.08888888889
44305.8853753935	0	1407.618	-1410.55555555555	-1702.54814814815
44305.8853755787	0	1410.529	-1413.58518518518	-1701.99259259259
44305.8853757523	0	1413.559	-1416.17037037037	-1701.67407407408
44305.8853759375	0	1416.144	-1418.56296296296	-1701.43703703704
44305.8853761227	0	1418.537	-1420.67407407407	-1701.15555555556
44305.8853762963	0	1420.648	-1422.4	-1700.8
44305.8853764815	0	1422.374	-1423.95555555555	-1700.2962962963
44305.8853766551	0	1423.93	-1425.28148148148	-1699.71851851852
44305.8853768403	0	1425.256	-1426.39259259259	-1699.07407407408
44305.8853770255	0	1426.367	-1426.87407407407	-1698.77777777778
44305.8853771991	0	1426.848	-1426.99259259259	-1698.76296296296
44305.8853773843	0	1426.967	-1426.97777777777	-1698.8962962963
44305.8853775579	0	1426.952	-1426.97777777777	-1699.0962962963
44305.8853777431	0	1426.952	-1427.25925925926	-1699.39259259259
44305.8853779167	0	1427.233	-1428.02962962963	-1699.82962962963
44305.8853781019	0	1428.003	-1429	-1700.35555555556
44305.885378287	0	1428.973	-1430.11111111111	-1700.99259259259
44305.8853784606	0	1430.084	-1431.23703703703	-1701.72592592593
44305.8853786458	0	1431.21	-1432.5037037037	-1702.74814814815
44305.8853788194	0	1432.477	-1433.82222222222	-1704.02962962963
44305.8853790046	0	1433.796	-1435.36296296296	-1705.46666666667
44305.8853791898	0	1435.337	-1437.32592592592	-1707.18518518519
44305.8853793634	0	1437.3	-1439.45925925926	-1709.05925925926
44305.8853795486	0	1439.433	-1442.09629629629	-1711.40740740741
44305.8853797338	0	1442.07	-1444.85925925926	-1714.03703703704
44305.8853799074	0	1444.833	-1447.54074074074	-1716.75555555556
44305.8853800926	0	1447.514	-1450.39259259259	-1719.76296296296
44305.8853802662	0	1450.366	-1453.24444444444	-1722.76296296296
44305.8853804514	0	1453.218	-1456.37777777778	-1726.24444444445
44305.8853806366	0	1456.351	-1459.71851851852	-1729.95555555556
44305.8853808102	0	1459.692	-1462.76296296296	-1733.57037037037
44305.8853809954	0	1462.736	-1465.76296296296	-1737.43703703704
44305.885381169	0	1465.736	-1468.05925925926	-1740.97037037037
44305.8853813542	0	1468.032	-1469.88148148148	-1744.73333333334
44305.8853815278	0	1469.854	-1471.74074074074	-1748.57037037037
44305.885381713	0	1471.713	-1473.91111111111	-1752.31851851852
44305.8853818982	0	1473.883	-1476.4074074074	-1756.42222222222
44305.8853820718	0	1476.379	-1478.61481481481	-1760.2962962963
44305.8853822569	0	1478.586	-1480.92592592592	-1764.60740740741
44305.8853824421	0	1480.897	-1483.14814814815	-1768.82962962963
44305.8853826157	0	1483.119	-1485.22222222222	-1773.02962962963
44305.8853828009	0	1485.193	-1487.36296296296	-1777.64444444445
44305.8853829745	0	1487.334	-1489.34074074074	-1782.2962962963
44305.8853831597	0	1489.312	-1491.48148148148	-1787.61481481482
44305.8853833449	0	1491.453	-1492.94074074074	-1792.84444444445
44305.8853835185	0	1492.912	-1493.85925925926	-1797.90370370371
44305.8853837037	0	1493.831	-1494.34814814815	-1803.24444444445
44305.8853838773	0	1494.32	-1494.58518518518	-1808.24444444445
44305.8853840625	0	1494.557	-1494.6	-1813.37777777778
44305.8853842477	0	1494.572	-1494.31111111111	-1818.55555555556
44305.8853844213	0	1494.283	-1493.79259259259	-1823.34814814815
44305.8853846065	0	1493.764	-1492.69629629629	-1828.37037037037
44305.8853847801	0	1492.668	-1491.13333333333	-1832.66666666667
44305.8853849653	0	1491.105	-1489.14074074074	-1837.14074074074
44305.8853851505	0	1489.112	-1486.88148148148	-1841.28148148148
44305.8853853241	0	1486.853	-1484.68888888889	-1845
44305.8853855093	0	1484.66	-1482.23703703703	-1849.05925925926
44305.8853856829	0	1482.208	-1480.19259259259	-1852.73333333334
44305.8853858681	0	1480.164	-1478.68888888889	-1856.77037037037
44305.8853860532	0	1478.66	-1478.14814814815	-1860.68148148148
44305.8853862269	0	1478.119	-1478.22962962963	-1864.00740740741
44305.885386412	0	1478.2	-1479.14814814815	-1867.23703703704
44305.8853865857	0	1479.119	-1480.52592592592	-1870.02222222222
44305.8853867708	0	1480.497	-1482.14074074074	-1872.82222222222
44305.885386956	0	1482.112	-1483.66666666666	-1875.42222222222
44305.8853871296	0	1483.638	-1485.09629629629	-1877.86666666667
44305.8853873148	0	1485.068	-1486.48148148148	-1880.54814814815
44305.8853874884	0	1486.453	-1487.76296296296	-1883.14074074074
44305.8853876736	0	1487.734	-1489.21481481481	-1885.94814814815
44305.8853878472	0	1489.186	-1490.71111111111	-1888.58518518519
44305.8853880324	0	1490.682	-1492.18518518518	-1890.88888888889
44305.8853882176	0	1492.156	-1493.76296296296	-1893.25185185185
44305.8853883912	0	1493.734	-1495.47407407407	-1895.53333333334
44305.8853885764	0	1495.445	-1497.02962962963	-1897.59259259259
44305.8853887616	0	1497.001	-1498.79259259259	-1899.61481481482
44305.8853889352	0	1498.764	-1500.58518518518	-1901.4962962963
44305.8853891204	0	1500.557	-1502.77777777778	-1903.4
44305.885389294	0	1502.75	-1505.07407407407	-1905.07407407408
44305.8853894792	0	1505.046	-1507.68888888889	-1906.72592592593
44305.8853896643	0	1507.661	-1510.53333333333	-1908.14814814815
44305.885389838	0	1510.505	-1513.4	-1909.25925925926
44305.8853900231	0	1513.372	-1516.54074074074	-1910.28148148148
44305.8853901968	0	1516.513	-1519.8	-1911.0962962963
44305.8853903819	0	1519.772	-1523.12592592592	-1911.63703703704
44305.8853905556	0	1523.098	-1527.04444444444	-1912.15555555556
44305.8853907407	0	1527.017	-1530.94074074074	-1912.62222222222
44305.8853909259	0	1530.913	-1535.36296296296	-1912.92592592593
44305.8853910995	0	1535.335	-1540.02222222222	-1913.00740740741
44305.8853912847	0	1539.994	-1545.26666666666	-1913.14814814815
44305.8853914699	0	1545.238	-1550.35555555555	-1913.42222222222
44305.8853916435	0	1550.327	-1554.68148148148	-1913.80740740741
44305.8853918287	0	1558.727	-1558.75555555555	-1914.17037037037
44305.8853920023	0	1558.727	-1562.06666666666	-1914.46666666667
44305.8853921875	0	1562.038	-1565.00740740741	-1914.70370370371
44305.8853923611	0	1564.979	-1567.53333333333	-1914.80740740741
44305.8853925463	0	1567.505	-1569.74074074074	-1914.85925925926
44305.8853927315	0	1569.712	-1571.98518518518	-1914.8
44305.8853929051	0	1571.956	-1573.74074074074	-1914.66666666667
44305.8853930903	0	1573.712	-1574.93333333333	-1914.4962962963
44305.8853932755	0	1574.905	-1575.73333333333	-1914.34074074074
44305.8853934491	0	1575.705	-1576.15555555555	-1914.33333333333
44305.8853936343	0	1576.127	-1576.39259259259	-1914.48888888889
44305.8853938079	0	1576.364	-1576.47407407407	-1914.74074074074
44305.8853939931	0	1576.445	-1576.49629629629	-1915.03703703704
44305.8853941782	0	1576.467	-1576.54074074074	-1915.28888888889
44305.8853943519	0	1576.511	-1576.58518518518	-1915.51111111111
44305.885394537	0	1576.555	-1576.54074074074	-1915.82222222222
44305.8853947106	0	1576.511	-1576.26666666666	-1916.24444444445
44305.8853948958	0	1576.237	-1575.71851851852	-1916.75555555556
44305.885395081	0	1575.689	-1574.8074074074	-1917.37037037037
44305.8853952546	0	1574.778	-1573.44444444444	-1918.06666666667
44305.8853954398	0	1573.415	-1571.62222222222	-1918.80740740741
44305.8853956134	0	1571.593	-1569.83703703703	-1919.50370370371
44305.8853957986	0	1569.808	-1568.09629629629	-1920.22962962963
44305.8853959838	0	1568.067	-1566.34074074074	-1920.97037037037
44305.8853961574	0	1566.311	-1564.77037037037	-1921.68148148148
44305.8853963426	0	1564.741	-1563.14814814815	-1922.43703703704
44305.8853965162	0	1563.119	-1561.6074074074	-1923.12592592593
44305.8853967014	0	1561.578	-1560.23703703703	-1923.74074074074
44305.885396875	0	1560.208	-1559.0074074074	-1924.42222222222
44305.8853970602	0	1558.978	-1557.97037037037	-1925.18518518519
44305.8853972454	0	1557.941	-1556.92592592592	-1925.94074074074
44305.885397419	0	1556.897	-1555.97777777777	-1926.67407407408
44305.8853976042	0	1555.949	-1555.2074074074	-1927.28888888889
44305.8853977894	0	1555.179	-1554.54074074074	-1927.88888888889
44305.885397963	0	1554.512	-1554.05185185185	-1928.33333333333
44305.8853981482	0	1554.023	-1553.65925925926	-1928.79259259259
44305.8853983218	0	1553.63	-1553.37777777778	-1929.18518518519
44305.8853985069	0	1553.349	-1553.19259259259	-1929.4
44305.8853986921	0	1553.164	-1553.11851851852	-1929.42962962963
44305.8853988657	0	1553.09	-1553.08888888889	-1929.42962962963
44305.8853990509	0	1553.06	-1553.08888888889	-1929.42962962963
44305.8853992245	0	1553.06	-1553.08888888889	-1929.42962962963
44305.8853994097	0	1553.06	-1553.08888888889	-1929.42962962963
44305.8853995949	0	1553.06	-1553.08888888889	-1929.42962962963
44305.8853997685	0	1553.06	-1553.09629629629	-1929.45185185185
44305.8853999537	0	1553.067	-1553.11851851852	-1929.46666666667
44305.8854001273	0	1553.089	-1553.12592592592	-1929.48148148148
44305.8854003125	0	1553.096	-1553.12592592592	-1929.48148148148
44305.8854004861	0	1553.096	-1553.12592592592	-1929.47407407408
44305.8854006713	0	1553.096	-1553.12592592592	-1929.47407407408
44305.8854008565	0	1553.096	-1553.12592592592	-1929.45185185185
44305.8854010301	0	1553.096	-1553.12592592592	-1929.43703703704
44305.8854012153	0	1553.096	-1553.12592592592	-1929.42962962963
44305.8854013889	0	1553.096	-1553.13333333333	-1929.42962962963
44305.8854015741	0	1553.103	-1553.14074074074	-1929.43703703704
44305.8854017593	0	1553.11	-1553.14814814814	-1929.43703703704
44305.8854019329	0	1553.117	-1553.16296296296	-1929.45925925926
44305.8854021181	0	1553.132	-1553.17777777777	-1929.48148148148
44305.8854023032	0	1553.147	-1553.19259259259	-1929.4962962963
44305.8854024769	0	1553.162	-1553.19259259259	-1929.4962962963
44305.885402662	0	1553.162	-1553.19259259259	-1929.4962962963
44305.8854028357	0	1553.162	-1553.19259259259	-1929.4962962963
44305.8854030208	0	1553.162	-1553.19259259259	-1929.48888888889
44305.8854031944	0	1553.162	-1553.19259259259	-1929.48148148148
44305.8854033796	0	1553.162	-1553.15555555555	-1929.46666666667
44305.8854035648	0	1553.125	-1552.85925925926	-1929.43703703704
44305.8854037384	0	1552.829	-1552.49629629629	-1929.46666666667
44305.8854039236	0	1552.466	-1552.42962962963	-1929.52592592593
44305.8854040972	0	1552.399	-1552.44444444444	-1929.54814814815
44305.8854042824	0	1552.414	-1552.46666666666	-1929.57777777778
44305.8854044676	0	1552.436	-1552.46666666666	-1929.68888888889
44305.8854046412	0	1552.436	-1552.38518518518	-1929.75555555556
44305.8854048264	0	1552.355	-1552.36296296296	-1929.8
44305.885405	0	1552.333	-1552.37037037037	-1929.8
44305.8854051852	0	1552.34	-1552.37037037037	-1929.79259259259
44305.8854053704	0	1552.34	-1552.37037037037	-1929.79259259259
44305.885405544	0	1552.34	-1552.37037037037	-1929.79259259259
44305.8854057292	0	1552.34	-1552.37037037037	-1929.79259259259
44305.8854059028	0	1552.34	-1552.28148148148	-1929.79259259259
44305.885406088	0	1552.251	-1552.24444444444	-1929.78518518519
44305.8854062731	0	1552.214	-1552.24444444444	-1929.78518518519
44305.8854064468	0	1552.214	-1552.24444444444	-1929.78518518519
44305.8854066319	0	1552.214	-1552.24444444444	-1929.78518518519
44305.8854068056	0	1552.214	-1552.24444444444	-1929.78518518519
44305.8854069907	0	1552.214	-1552.24444444444	-1929.78518518519
44305.8854071759	0	1552.214	-1552.24444444444	-1929.78518518519
44305.8854073495	0	1552.214	-1552.24444444444	-1929.78518518519
44305.8854075347	0	1552.214	-1552.14074074074	-1929.78518518519
44305.8854077199	0	1552.11	-1551.93333333333	-1929.78518518519
44305.8854078935	0	1551.903	-1551.9037037037	-1929.8
44305.8854080787	0	1551.873	-1551.91111111111	-1929.80740740741
44305.8854082523	0	1551.88	-1551.91111111111	-1929.80740740741
44305.8854084375	0	1551.88	-1551.91111111111	-1929.8
44305.8854086227	0	1551.88	-1551.91851851851	-1929.8
44305.8854087963	0	1551.887	-1551.92592592592	-1929.8
44305.8854089815	0	1551.894	-1551.93333333333	-1929.8
44305.8854091551	0	1551.901	-1551.93333333333	-1929.8
44305.8854093403	0	1551.901	-1551.93333333333	-1929.8
44305.8854095139	0	1551.901	-1551.93333333333	-1929.79259259259
44305.8854096991	0	1551.901	-1551.93333333333	-1929.77037037037
44305.8854098843	0	1551.901	-1551.96296296296	-1929.77037037037
44305.8854100579	0	1551.931	-1552.06666666666	-1929.81481481482
44305.8854102431	0	1552.035	-1552.08888888889	-1929.84444444445
44305.8854104282	0	1552.057	-1552.09629629629	-1929.85185185185
44305.8854106019	0	1552.064	-1552.11851851851	-1929.85185185185
44305.885410787	0	1552.086	-1552.14074074074	-1929.85925925926
44305.8854109606	0	1552.108	-1552.04444444444	-1929.84444444445
44305.8854111458	0	1552.012	-1551.83703703703	-1929.83703703704
44305.8854113194	0	1551.805	-1551.8074074074	-1929.81481481482
44305.8854115046	0	1551.775	-1551.8074074074	-1929.80740740741
44305.8854116898	0	1551.775	-1551.81481481481	-1929.80740740741
44305.8854118634	0	1551.782	-1551.9037037037	-1929.84444444445
44305.8854120486	0	1551.871	-1552.06666666666	-1929.93333333333
44305.8854122222	0	1552.034	-1552.15555555555	-1929.98518518519
44305.8854124074	0	1552.123	-1552.17777777777	-1930.02222222222
44305.8854125926	0	1552.145	-1552.17777777777	-1930.02222222222
44305.8854127662	0	1552.145	-1552.17777777777	-1930.02222222222
44305.8854129514	0	1552.145	-1552.17037037037	-1930.02962962963
44305.885413125	0	1552.138	-1552.17777777777	-1930.02962962963
44305.8854133102	0	1552.145	-1552.18518518518	-1930.02962962963
44305.8854134954	0	1552.152	-1552.18518518518	-1930.02962962963
44305.885413669	0	1552.152	-1552.18518518518	-1930.02962962963
44305.8854138542	0	1552.152	-1552.2074074074	-1930.04444444445
44305.8854140394	0	1552.174	-1552.22222222222	-1930.05925925926
44305.885414213	0	1552.189	-1552.24444444444	-1930.05925925926
44305.8854143982	0	1552.211	-1552.24444444444	-1930.05925925926
44305.8854145718	0	1552.211	-1552.28888888888	-1930.05925925926
44305.8854147569	0	1552.255	-1552.3037037037	-1930.05925925926
44305.8854149421	0	1552.27	-1552.29629629629	-1930.05925925926
44305.8854151157	0	1552.263	-1552.28148148148	-1930.01481481482
44305.8854153009	0	1552.248	-1552.27407407407	-1929.96296296296
44305.8854154745	0	1552.241	-1552.27407407407	-1929.95555555556
44305.8854156597	0	1552.241	-1552.28148148148	-1929.95555555556
44305.8854158449	0	1552.248	-1552.28888888888	-1929.95555555556
44305.8854160185	0	1552.255	-1552.37037037037	-1929.99259259259
44305.8854162037	0	1552.336	-1552.59259259259	-1930.08148148148
44305.8854163773	0	1552.558	-1552.68148148148	-1930.12592592593
44305.8854165625	0	1552.647	-1552.69629629629	-1930.16296296296
44305.8854167477	0	1552.662	-1552.71111111111	-1930.17037037037
44305.8854169213	0	1552.677	-1552.71111111111	-1930.20740740741
44305.8854171065	0	1552.677	-1552.71111111111	-1930.22962962963
44305.8854172801	0	1552.677	-1552.74074074074	-1930.28888888889
44305.8854174653	0	1552.707	-1552.74814814814	-1930.2962962963
44305.8854176389	0	1552.714	-1552.74814814814	-1930.28888888889
44305.8854178241	0	1552.714	-1552.75555555555	-1930.28888888889
44305.8854180093	0	1552.721	-1552.77777777777	-1930.31851851852
44305.8854181829	0	1552.743	-1552.79259259259	-1930.32592592593
44305.8854183681	0	1552.758	-1552.79259259259	-1930.32592592593
44305.8854185532	0	1552.758	-1552.79259259259	-1930.32592592593
44305.8854187269	0	1552.758	-1552.79259259259	-1930.32592592593
44305.885418912	0	1552.758	-1552.79259259259	-1930.31851851852
44305.8854190857	0	1552.758	-1552.78518518518	-1930.31111111111
44305.8854192708	0	1552.751	-1552.76296296296	-1930.25185185185
44305.885419456	0	1552.729	-1552.74814814814	-1930.2
44305.8854196296	0	1552.714	-1552.74814814814	-1930.18518518519
44305.8854198148	0	1552.714	-1552.74814814814	-1930.18518518519
44305.8854199884	0	1552.714	-1552.75555555555	-1930.18518518519
44305.8854201736	0	1552.721	-1552.77777777777	-1930.18518518519
44305.8854203588	0	1552.743	-1552.88888888888	-1930.23703703704
44305.8854205324	0	1552.854	-1552.99259259259	-1930.26666666667
44305.8854207176	0	1552.958	-1553.0074074074	-1930.28888888889
44305.8854208912	0	1552.973	-1553.02962962962	-1930.32592592593
44305.8854210764	0	1552.995	-1553.05185185185	-1930.37037037037
44305.8854212616	0	1553.017	-1553.05185185185	-1930.40740740741
44305.8854214352	0	1553.017	-1553.05185185185	-1930.42222222222
44305.8854216204	0	1553.017	-1553.05185185185	-1930.44444444445
44305.885421794	0	1553.017	-1553.06666666666	-1930.44444444445
44305.8854219792	0	1553.032	-1553.06666666666	-1930.44444444445
44305.8854221528	0	1553.032	-1553.07407407407	-1930.44444444445
44305.885422338	0	1553.039	-1553.08148148148	-1930.44444444445
44305.8854225231	0	1553.046	-1553.11851851851	-1930.45925925926
44305.8854226968	0	1553.083	-1553.25185185185	-1930.48888888889
44305.8854228819	0	1553.216	-1553.44444444444	-1930.53333333333
44305.8854230671	0	1553.409	-1553.69629629629	-1930.64444444445
44305.8854232407	0	1553.661	-1553.81481481481	-1930.7037037037
44305.8854234259	0	1553.78	-1553.81481481481	-1930.7037037037
44305.8854235995	0	1553.78	-1553.8074074074	-1930.68888888889
44305.8854237847	0	1553.773	-1553.78518518518	-1930.62222222222
44305.8854239699	0	1553.751	-1553.76296296296	-1930.55555555556
44305.8854241435	0	1553.729	-1553.76296296296	-1930.52592592593
44305.8854243287	0	1553.729	-1553.76296296296	-1930.52592592593
44305.8854245023	0	1553.729	-1553.82222222222	-1930.54074074074
44305.8854246875	0	1553.788	-1553.95555555555	-1930.61481481482
44305.8854248727	0	1553.921	-1554.02222222222	-1930.65925925926
44305.8854250463	0	1553.988	-1554.04444444444	-1930.66666666667
44305.8854252315	0	1554.01	-1554.05185185185	-1930.68148148148
44305.8854254051	0	1554.017	-1554.06666666666	-1930.6962962963
44305.8854255903	0	1554.032	-1554.09629629629	-1930.74814814815
44305.8854257639	0	1554.062	-1554.12592592592	-1930.80740740741
44305.8854259491	0	1554.092	-1554.17777777777	-1930.88888888889
44305.8854261343	0	1554.144	-1554.2074074074	-1930.94074074074
44305.8854263079	0	1554.174	-1554.25185185185	-1931.01481481482
44305.8854264931	0	1554.218	-1554.28148148148	-1931.08148148148
44305.8854266782	0	1554.248	-1554.32592592592	-1931.12592592593
44305.8854268519	0	1554.292	-1554.33333333333	-1931.14074074074
44305.885427037	0	1554.299	-1554.33333333333	-1931.13333333333
44305.8854272106	0	1554.299	-1554.33333333333	-1931.12592592593
44305.8854273958	0	1554.299	-1554.32592592592	-1931.10370370371
44305.885427581	0	1554.292	-1554.32592592592	-1931.10370370371
44305.8854277546	0	1554.292	-1554.31851851851	-1931.06666666667
44305.8854279398	0	1554.285	-1554.27407407407	-1931
44305.8854281134	0	1554.241	-1554.24444444444	-1930.91851851852
44305.8854282986	0	1554.211	-1554.21481481481	-1930.83703703704
44305.8854284722	0	1554.181	-1554.19259259259	-1930.78518518519
44305.8854286574	0	1554.159	-1554.17777777777	-1930.71851851852
44305.8854288426	0	1554.144	-1554.17777777777	-1930.6962962963
44305.8854290162	0	1554.144	-1554.31851851851	-1930.78518518519
44305.8854292014	0	1554.285	-1554.54074074074	-1930.91111111111
44305.885429375	0	1554.507	-1554.7037037037	-1930.99259259259
44305.8854295602	0	1554.67	-1554.71111111111	-1930.99259259259
44305.8854297454	0	1554.677	-1554.71851851851	-1931
44305.885429919	0	1554.684	-1554.71851851851	-1931
44305.8854301042	0	1554.684	-1554.71851851851	-1931.02962962963
44305.8854302894	0	1554.684	-1554.74074074074	-1931.08148148148
44305.885430463	0	1554.706	-1554.78518518518	-1931.14074074074
44305.8854306482	0	1554.75000000001	-1554.82222222222	-1931.18518518519
44305.8854308218	0	1554.78700000001	-1554.84444444444	-1931.21481481482
44305.8854310069	0	1554.809	-1554.85925925925	-1931.23703703704
44305.8854311806	0	1554.82400000001	-1554.88888888888	-1931.26666666667
44305.8854313657	0	1554.85400000001	-1554.91111111111	-1931.28888888889
44305.8854315509	0	1554.876	-1554.93333333333	-1931.28888888889
44305.8854317245	0	1554.898	-1554.94814814814	-1931.28888888889
44305.8854319097	0	1554.91300000001	-1554.95555555555	-1931.28148148148
44305.8854320949	0	1554.92000000001	-1554.95555555555	-1931.27407407408
44305.8854322685	0	1554.92000000001	-1554.95555555555	-1931.26666666667
44305.8854324537	0	1554.92000000001	-1554.94814814814	-1931.25925925926
44305.8854326273	0	1554.91300000001	-1554.91111111111	-1931.18518518519
44305.8854328125	0	1554.876	-1554.85185185185	-1931.08888888889
44305.8854329861	0	1554.81700000001	-1554.82962962962	-1930.98518518519
44305.8854331713	0	1554.79500000001	-1554.8074074074	-1930.91851851852
44305.8854333565	0	1554.77300000001	-1554.79259259259	-1930.88888888889
44305.8854335301	0	1554.75800000001	-1554.82962962962	-1930.8962962963
44305.8854337153	0	1554.79500000001	-1554.99999999999	-1931
44305.8854338889	0	1554.96500000001	-1555.16296296296	-1931.08888888889
44305.8854340741	0	1555.12800000001	-1555.17777777777	-1931.10370370371
44305.8854342593	0	1555.14300000001	-1555.17777777777	-1931.12592592593
44305.8854344329	0	1555.14300000001	-1555.17777777777	-1931.13333333334
44305.8854346181	0	1555.14300000001	-1555.19999999999	-1931.19259259259
44305.8854348032	0	1555.16500000001	-1555.16296296296	-1931.30370370371
44305.8854349769	0	1555.12800000001	-1555.02222222222	-1931.40740740741
44305.885435162	0	1554.98700000001	-1554.88148148148	-1931.54074074074
44305.8854353357	0	1554.84600000001	-1554.88148148148	-1931.67407407408
44305.8854355208	0	1554.84600000001	-1554.92592592592	-1931.76296296297
44305.8854356944	0	1554.89000000001	-1554.95555555555	-1931.83703703704
44305.8854358796	0	1554.92000000001	-1554.99259259259	-1931.92592592593
44305.8854360648	0	1554.95700000001	-1555.05925925925	-1932
44305.8854362384	0	1555.02400000001	-1555.07407407407	-1932.02962962963
44305.8854364236	0	1555.03900000001	-1555.08148148148	-1932.04444444445
44305.8854365972	0	1555.04600000001	-1555.08148148148	-1932.03703703704
44305.8854367824	0	1555.04600000001	-1555.08148148148	-1932.02962962963
44305.8854369676	0	1555.04600000001	-1555.08148148148	-1932.01481481482
44305.8854371412	0	1555.04600000001	-1555.07407407407	-1931.98518518519
44305.8854373264	0	1555.03900000001	-1555.07407407407	-1931.97777777778
44305.8854375	0	1555.03900000001	-1555.11111111111	-1931.97777777778
44305.8854376852	0	1555.07600000001	-1555.14074074074	-1932.05925925926
44305.8854378704	0	1555.10600000001	-1555.18518518518	-1932.18518518519
44305.885438044	0	1555.15000000001	-1555.21481481481	-1932.2
44305.8854382292	0	1555.18000000001	-1555.19999999999	-1932.13333333334
44305.8854384028	0	1555.16500000001	-1555.19259259259	-1932.10370370371
44305.885438588	0	1555.15800000001	-1555.21481481481	-1932.0962962963
44305.8854387731	0	1555.18000000001	-1555.25925925925	-1932.13333333334
44305.8854389468	0	1555.22400000001	-1555.28148148148	-1932.17777777778
44305.8854391319	0	1555.24600000001	-1555.3037037037	-1932.20740740741
44305.8854393171	0	1555.26800000001	-1555.33333333333	-1932.23703703704
44305.8854394907	0	1555.29800000001	-1555.34814814814	-1932.25185185185
44305.8854396759	0	1555.31300000001	-1555.34814814814	-1932.25925925926
44305.8854398495	0	1555.31300000001	-1555.36296296296	-1932.28148148148
44305.8854400347	0	1555.32800000001	-1555.36296296296	-1932.28148148148
44305.8854402083	0	1555.32800000001	-1555.37777777777	-1932.28888888889
44305.8854403935	0	1555.34300000001	-1555.41481481481	-1932.28888888889
44305.8854405787	0	1555.38000000001	-1555.52592592592	-1932.28888888889
44305.8854407523	0	1555.49100000001	-1555.66666666666	-1932.31111111111
44305.8854409375	0	1555.63200000001	-1555.76296296296	-1932.34074074074
44305.8854411227	0	1555.72800000001	-1555.76296296296	-1932.33333333334
44305.8854412963	0	1555.72800000001	-1555.75555555555	-1932.33333333334
44305.8854414815	0	1555.72100000001	-1555.74814814814	-1932.28888888889
44305.8854416551	0	1555.71400000001	-1555.74074074074	-1932.25185185185
44305.8854418403	0	1555.70700000001	-1555.73333333333	-1932.21481481482
44305.8854420139	0	1555.70000000001	-1555.76296296296	-1932.2
44305.8854421991	0	1555.73000000001	-1555.92592592592	-1932.23703703704
44305.8854423843	0	1555.89300000001	-1556.11851851851	-1932.28148148148
44305.8854425579	0	1556.08600000001	-1556.27407407407	-1932.31851851852
44305.8854427431	0	1556.24200000001	-1556.3037037037	-1932.34074074074
44305.8854429282	0	1556.27200000001	-1556.3037037037	-1932.34074074074
44305.8854431019	0	1556.27200000001	-1556.3037037037	-1932.34074074074
44305.885443287	0	1556.27200000001	-1556.31111111111	-1932.34074074074
44305.8854434606	0	1556.27900000001	-1556.31851851851	-1932.34074074074
44305.8854436458	0	1556.28600000001	-1556.32592592592	-1932.34074074074
44305.885443831	0	1556.29300000001	-1556.34074074074	-1932.34074074074
44305.8854440046	0	1556.30800000001	-1556.34074074074	-1932.34074074074
44305.8854441898	0	1556.30800000001	-1556.33333333333	-1932.34074074074
44305.8854443634	0	1556.30100000001	-1556.33333333333	-1932.33333333334
44305.8854445486	0	1556.30100000001	-1556.31851851851	-1932.31111111111
44305.8854447338	0	1556.28600000001	-1556.31851851851	-1932.30370370371
44305.8854449074	0	1556.28600000001	-1556.31851851851	-1932.30370370371
44305.8854450926	0	1556.28600000001	-1556.32592592592	-1932.30370370371
44305.8854452662	0	1556.29300000001	-1556.33333333333	-1932.30370370371
44305.8854454514	0	1556.30000000001	-1556.34074074073	-1932.30370370371
44305.8854456366	0	1556.30700000001	-1556.36296296296	-1932.30370370371
44305.8854458102	0	1556.32900000001	-1556.47407407407	-1932.32592592593
44305.8854459954	0	1556.44000000001	-1556.6074074074	-1932.3925925926
44305.885446169	0	1556.57300000001	-1556.65925925925	-1932.41481481482
44305.8854463542	0	1556.62500000001	-1556.68888888888	-1932.43703703704
44305.8854465394	0	1556.65500000001	-1556.68888888888	-1932.43703703704
44305.885446713	0	1556.65500000001	-1556.68888888888	-1932.43703703704
44305.8854468982	0	1556.65500000001	-1556.68888888888	-1932.42962962963
44305.8854470718	0	1556.65500000001	-1556.65925925925	-1932.37777777778
44305.8854472569	0	1556.62500000001	-1556.59259259259	-1932.25925925926
44305.8854474421	0	1556.55800000001	-1556.51851851851	-1932.11851851852
44305.8854476157	0	1556.48400000001	-1556.46666666666	-1931.98518518519
44305.8854478009	0	1556.43200000001	-1556.42222222222	-1931.85185185185
44305.8854479745	0	1556.38800000001	-1556.38518518518	-1931.74814814815
44305.8854481597	0	1556.35100000001	-1556.34074074073	-1931.65925925926
44305.8854483449	0	1556.30700000001	-1556.29629629629	-1931.57037037037
44305.8854485185	0	1556.26300000001	-1556.25925925925	-1931.4962962963
44305.8854487037	0	1556.22600000001	-1556.24444444444	-1931.51111111111
44305.8854488773	0	1556.21100000001	-1556.22222222222	-1931.63703703704
44305.8854490625	0	1556.18900000001	-1556.19259259259	-1931.66666666667
44305.8854492477	0	1556.15900000001	-1556.19259259259	-1931.65925925926
44305.8854494213	0	1556.15900000001	-1556.19999999999	-1931.68888888889
44305.8854496065	0	1556.16600000001	-1556.25185185185	-1931.77037037037
44305.8854497801	0	1556.21800000001	-1556.29629629629	-1931.85925925926
44305.8854499653	0	1556.26200000001	-1556.36296296296	-1931.96296296297
44305.8854501505	0	1556.32900000001	-1556.42222222222	-1932.10370370371
44305.8854503241	0	1556.38800000001	-1556.5037037037	-1932.23703703704
44305.8854505093	0	1556.46900000001	-1556.58518518518	-1932.3925925926
44305.8854506829	0	1556.55	-1556.66666666666	-1932.54074074074
44305.8854508681	0	1556.631	-1556.73333333333	-1932.66666666667
44305.8854510417	0	1556.698	-1556.78518518518	-1932.78518518519
44305.8854512269	0	1556.75	-1556.83703703703	-1932.88148148148
44305.885451412	0	1556.802	-1556.85925925925	-1932.95555555556
44305.8854515857	0	1556.824	-1556.88148148148	-1932.98518518519
44305.8854517708	0	1556.846	-1556.88148148148	-1932.99259259259
44305.8854519444	0	1556.846	-1556.88148148148	-1932.98518518519
44305.8854521296	0	1556.846	-1556.87407407407	-1932.95555555556
44305.8854523148	0	1556.839	-1556.86666666666	-1932.92592592593
44305.8854524884	0	1556.832	-1556.82962962962	-1932.86666666667
44305.8854526736	0	1556.795	-1556.8074074074	-1932.82222222222
44305.8854528588	0	1556.773	-1556.76296296296	-1932.77037037037
44305.8854530324	0	1556.729	-1556.74074074073	-1932.71851851852
44305.8854532176	0	1556.707	-1556.74074074073	-1932.68888888889
44305.8854533912	0	1556.707	-1556.74074074073	-1932.68888888889
44305.8854535764	0	1556.707	-1556.74074074073	-1932.68148148148
44305.88545375	0	1556.707	-1556.75555555555	-1932.68148148148
44305.8854539352	0	1556.722	-1556.77037037036	-1932.70370370371
44305.8854541204	0	1556.737	-1556.78518518518	-1932.74074074074
44305.885454294	0	1556.752	-1556.8074074074	-1932.76296296297
44305.8854544792	0	1556.774	-1556.81481481481	-1932.77037037037
44305.8854546643	0	1556.781	-1556.81481481481	-1932.78518518519
44305.885454838	0	1556.781	-1556.81481481481	-1932.78518518519
44305.8854550231	0	1556.781	-1556.81481481481	-1932.77777777778
44305.8854551968	0	1556.781	-1556.81481481481	-1932.77777777778
44305.8854553819	0	1556.781	-1556.81481481481	-1932.75555555556
44305.8854555556	0	1556.781	-1556.81481481481	-1932.74074074074
44305.8854557407	0	1556.781	-1556.81481481481	-1932.74074074074
44305.8854559259	0	1556.781	-1556.81481481481	-1932.74074074074
44305.8854560995	0	1556.781	-1556.82962962962	-1932.77037037037
44305.8854562847	0	1556.796	-1556.88888888888	-1932.86666666667
44305.8854564699	0	1556.855	-1556.94074074073	-1932.96296296297
44305.8854566435	0	1556.907	-1556.99259259259	-1933.04444444445
44305.8854568287	0	1556.959	-1557.02962962962	-1933.10370370371
44305.8854570023	0	1556.996	-1557.03703703703	-1933.12592592593
44305.8854571875	0	1557.003	-1557.03703703703	-1933.12592592593
44305.8854573727	0	1557.003	-1557.03703703703	-1933.12592592593
44305.8854575463	0	1557.003	-1557.06666666666	-1933.15555555556
44305.8854577315	0	1557.033	-1557.08888888888	-1933.17777777778
44305.8854579051	0	1557.055	-1557.09629629629	-1933.17777777778
44305.8854580903	0	1557.062	-1557.09629629629	-1933.17777777778
44305.8854582755	0	1557.062	-1557.08888888888	-1933.17037037037
44305.8854584491	0	1557.055	-1557.06666666666	-1933.11851851852
44305.8854586343	0	1557.033	-1557.05185185185	-1933.05925925926
44305.8854588079	0	1557.018	-1557.03703703703	-1933.02222222222
44305.8854589931	0	1557.003	-1556.99999999999	-1932.92592592593
44305.8854591782	0	1556.966	-1556.96296296296	-1932.84444444445
44305.8854593519	0	1556.929	-1556.91851851851	-1932.77037037037
44305.885459537	0	1556.885	-1556.86666666666	-1932.68148148148
44305.8854597106	0	1556.833	-1556.82962962962	-1932.57777777778
44305.8854598958	0	1556.796	-1556.81481481481	-1932.51851851852
44305.8854600694	0	1556.781	-1556.99999999999	-1932.4962962963
44305.8854602546	0	1556.966	-1557.33333333333	-1932.54814814815
44305.8854604398	0	1557.299	-1557.66666666666	-1932.6
44305.8854606134	0	1557.632	-1557.78518518518	-1932.64444444445
44305.8854607986	0	1557.751	-1557.82222222222	-1932.68148148148
44305.8854609722	0	1557.788	-1557.91851851851	-1932.71851851852
44305.8854611574	0	1557.884	-1558.12592592592	-1932.75555555556
44305.8854613426	0	1558.091	-1558.47407407407	-1932.8
44305.8854615162	0	1558.439	-1558.84444444444	-1932.82222222222
44305.8854617014	0	1558.809	-1559.3111111111	-1932.88148148148
44305.885461875	0	1559.276	-1559.62222222222	-1932.97777777778
44305.8854620602	0	1559.587	-1559.74074074073	-1933.06666666667
44305.8854622454	0	1559.706	-1559.81481481481	-1933.16296296296
44305.885462419	0	1559.78	-1559.84444444444	-1933.23703703704
44305.8854626042	0	1559.81	-1559.84444444444	-1933.34814814815
44305.8854627894	0	1559.81	-1559.85185185185	-1933.4
44305.885462963	0	1559.817	-1559.88888888888	-1933.43703703704
44305.8854631482	0	1559.854	-1559.94814814814	-1933.47407407408
44305.8854633218	0	1559.913	-1560.09629629629	-1933.54814814815
44305.8854635069	0	1560.061	-1560.27407407407	-1933.67407407408
44305.8854636921	0	1560.239	-1560.41481481481	-1933.85925925926
44305.8854638657	0	1560.38	-1560.62222222222	-1934.15555555556
44305.8854640509	0	1560.587	-1560.99259259259	-1934.62962962963
44305.8854642245	0	1560.957	-1561.62962962962	-1935.28888888889
44305.8854644097	0	1561.594	-1562.54074074073	-1936.11111111111
44305.8854645949	0	1562.505	-1563.52592592592	-1936.95555555556
44305.8854647685	0	1563.49	-1564.39999999999	-1937.77777777778
44305.8854649537	0	1564.364	-1565.19259259259	-1938.6
44305.8854651273	0	1565.157	-1565.72592592592	-1939.37777777778
44305.8854653125	0	1565.69	-1566.19259259259	-1940.08888888889
44305.8854654977	0	1566.157	-1566.83703703703	-1941.04444444445
44305.8854656713	0	1566.801	-1567.59999999999	-1942
44305.8854658565	0	1567.564	-1568.6074074074	-1943.19259259259
44305.8854660301	0	1568.571	-1569.72592592592	-1944.39259259259
44305.8854662153	0	1569.69	-1570.88888888888	-1945.51111111111
44305.8854664005	0	1570.853	-1572.35555555555	-1946.66666666667
44305.8854665741	0	1572.32	-1573.9111111111	-1947.75555555556
44305.8854667593	0	1573.876	-1575.73333333333	-1949
44305.8854669329	0	1575.698	-1577.39259259259	-1950.17037037037
44305.8854671181	0	1577.357	-1578.82962962962	-1951.44444444445
44305.8854673032	0	1578.794	-1579.66666666666	-1952.73333333334
44305.8854674769	0	1579.631	-1580.02962962962	-1954.16296296297
44305.885467662	0	1579.994	-1580.17777777777	-1955.91851851852
44305.8854678357	0	1580.142	-1580.26666666666	-1957.82222222222
44305.8854680208	0	1580.231	-1580.49629629629	-1960.04444444445
44305.885468206	0	1580.461	-1580.96296296296	-1962.35555555556
44305.8854683796	0	1580.928	-1581.49629629629	-1964.54074074074
44305.8854685648	0	1581.461	-1582.05185185185	-1966.91111111111
44305.8854687384	0	1582.017	-1582.56296296296	-1969.13333333334
44305.8854689236	0	1582.528	-1583.27407407407	-1971.42962962963
44305.8854691088	0	1583.239	-1584.14814814814	-1973.26666666667
44305.8854692824	0	1584.113	-1584.91111111111	-1974.25925925926
44305.8854694676	0	1584.876	-1585.55555555555	-1974.72592592593
44305.8854696412	0	1585.52	-1585.93333333333	-1974.97037037037
44305.8854698264	0	1585.898	-1586.22222222222	-1975.24444444445
44305.88547	0	1586.187	-1586.51851851851	-1975.62962962963
44305.8854701852	0	1586.483	-1586.94814814814	-1976.10370370371
44305.8854703704	0	1586.913	-1587.59259259259	-1976.58518518519
44305.885470544	0	1587.557	-1588.34814814814	-1977.02222222222
44305.8854707292	0	1588.313	-1589.45185185185	-1977.52592592593
44305.8854709028	0	1589.417	-1590.65185185185	-1978.05925925926
44305.885471088	0	1590.617	-1591.93333333333	-1978.74814814815
44305.8854712731	0	1591.898	-1593.08148148148	-1979.71111111111
44305.8854714468	0	1593.046	-1593.82962962962	-1980.56296296297
44305.8854716319	0	1593.794	-1594.49629629629	-1981.45185185185
44305.8854718056	0	1594.461	-1595.14814814814	-1982.54814814815
44305.8854719907	0	1595.113	-1595.7111111111	-1983.65925925926
44305.8854721759	0	1595.676	-1596.02222222222	-1984.86666666667
44305.8854723495	0	1595.987	-1596.06666666666	-1985.86666666667
44305.8854725347	0	1596.031	-1596.08148148148	-1986.84444444445
44305.8854727083	0	1596.046	-1595.99259259259	-1987.88148148148
44305.8854728935	0	1595.957	-1595.75555555555	-1988.9925925926
44305.8854730787	0	1595.72	-1595.48148148148	-1990.22222222222
44305.8854732523	0	1595.446	-1595.22222222222	-1991.43703703704
44305.8854734375	0	1595.187	-1594.87407407407	-1992.74074074074
44305.8854736111	0	1594.839	-1594.65185185185	-1993.8962962963
44305.8854737963	0	1594.617	-1594.42222222222	-1994.90370370371
44305.8854739815	0	1594.387	-1594.16296296296	-1995.97037037037
44305.8854741551	0	1594.128	-1593.89629629629	-1996.74074074074
44305.8854743403	0	1593.861	-1593.68148148147	-1997.48888888889
44305.8854745139	0	1593.646	-1593.57037037036	-1998.14814814815
44305.8854746991	0	1593.535	-1593.28888888888	-1998.77777777778
44305.8854748843	0	1593.254	-1593.04444444444	-1999.45925925926
44305.8854750579	0	1593.01	-1592.99999999999	-2000.11851851852
44305.8854752431	0	1592.966	-1593.3037037037	-2000.86666666667
44305.8854754167	0	1593.27	-1593.68888888888	-2001.50370370371
44305.8854756019	0	1593.655	-1593.91851851851	-2002.13333333334
44305.885475787	0	1593.885	-1593.95555555555	-2002.87407407408
44305.8854759606	0	1593.922	-1593.91851851851	-2003.83703703704
44305.8854761458	0	1593.885	-1594.06666666666	-2005.2
44305.8854763194	0	1594.033	-1594.24444444444	-2006.78518518519
44305.8854765046	0	1594.211	-1594.41481481481	-2008.52592592593
44305.8854766898	0	1594.381	-1594.63703703703	-2010.56296296297
44305.8854768634	0	1594.603	-1594.69629629629	-2012.63703703704
44305.8854770486	0	1594.662	-1594.5111111111	-2014.77777777778
44305.8854772338	0	1594.477	-1594.33333333333	-2016.8962962963
44305.8854774074	0	1594.299	-1594.23703703703	-2018.90370370371
44305.8854775926	0	1594.203	-1594.3111111111	-2021.04444444445
44305.8854777662	0	1594.277	-1594.59259259259	-2022.93333333334
44305.8854779514	0	1594.558	-1595.14814814814	-2024.78518518519
44305.8854781366	0	1595.114	-1595.71851851851	-2026.48148148148
44305.8854783102	0	1595.684	-1596.05185185185	-2028.02962962963
44305.8854784954	0	1596.017	-1596.13333333333	-2029.82962962963
44305.885478669	0	1596.098	-1596.13333333333	-2031.63703703704
44305.8854788542	0	1596.098	-1596.22222222222	-2033.25925925926
44305.8854790394	0	1596.187	-1596.57037037036	-2034.90370370371
44305.885479213	0	1596.535	-1597.17037037036	-2036.34814814815
44305.8854793981	0	1597.135	-1597.93333333333	-2037.68888888889
44305.8854795718	0	1597.898	-1598.63703703703	-2038.94814814815
44305.8854797569	0	1598.602	-1599.05185185185	-2040.32592592593
44305.8854799421	0	1599.017	-1598.97037037036	-2041.80740740741
44305.8854801157	0	1598.936	-1598.74074074073	-2043.07407407408
44305.8854803009	0	1598.706	-1598.45185185185	-2044.37037037037
44305.8854804745	0	1598.417	-1598.14074074073	-2045.55555555556
44305.8854806597	0	1598.106	-1597.91851851851	-2046.78518518519
44305.8854808449	0	1597.884	-1597.85185185185	-2047.97777777778
44305.8854810185	0	1597.817	-1597.92592592592	-2049.14074074074
44305.8854812037	0	1597.891	-1598.08888888888	-2050.37037037037
44305.8854813889	0	1598.054	-1598.17777777777	-2051.58518518519
44305.8854815625	0	1598.143	-1598.2074074074	-2052.68148148148
44305.8854817477	0	1598.173	-1598.19259259259	-2053.77777777778
44305.8854819213	0	1598.158	-1598.13333333333	-2054.70370370371
44305.8854821065	0	1598.099	-1598.05925925925	-2055.63703703704
44305.8854822801	0	1598.025	-1598.02962962962	-2056.47407407408
44305.8854824653	0	1597.995	-1598.01481481481	-2057.26666666667
44305.8854826505	0	1597.98	-1598.08148148148	-2058.01481481482
44305.8854828241	0	1598.047	-1598.22962962962	-2058.63703703704
44305.8854830093	0	1598.195	-1598.41481481481	-2059.22962962963
44305.8854831829	0	1598.38	-1598.55555555555	-2059.6962962963
44305.8854833681	0	1598.521	-1598.66666666666	-2060.17777777778
44305.8854835417	0	1598.632	-1598.74074074073	-2060.56296296297
44305.8854837269	0	1598.706	-1598.74814814814	-2060.8962962963
44305.885483912	0	1598.713	-1598.74074074073	-2061.25925925926
44305.8854840857	0	1598.706	-1598.73333333333	-2061.5925925926
44305.8854842708	0	1598.699	-1598.74814814814	-2061.8962962963
44305.8854844444	0	1598.714	-1598.79999999999	-2062.18518518519
44305.8854846296	0	1598.766	-1598.87407407407	-2062.43703703704
44305.8854848148	0	1598.84	-1598.9111111111	-2062.62962962963
44305.8854849884	0	1598.877	-1598.88148148148	-2062.71111111111
44305.8854851736	0	1598.847	-1598.85185185185	-2062.71111111111
44305.8854853588	0	1598.817	-1598.84444444444	-2062.70370370371
44305.8854855324	0	1598.81	-1598.84444444444	-2062.66666666667
44305.8854857176	0	1598.81	-1598.84444444444	-2062.63703703704
44305.8854858912	0	1598.81	-1598.84444444444	-2062.60740740741
44305.8854860764	0	1598.81	-1598.84444444444	-2062.5925925926
44305.8854862616	0	1598.81	-1598.84444444444	-2062.5925925926
44305.8854864352	0	1598.81	-1598.84444444444	-2062.5925925926
44305.8854866204	0	1598.81	-1598.84444444444	-2062.5925925926
44305.885486794	0	1598.81	-1598.84444444444	-2062.5925925926
44305.8854869792	0	1598.81	-1598.84444444444	-2062.5925925926
44305.8854871528	0	1598.81	-1598.84444444444	-2062.5925925926
44305.885487338	0	1598.81	-1598.84444444444	-2062.5925925926
44305.8854875231	0	1598.81	-1598.84444444444	-2062.5925925926
44305.8854876968	0	1598.81	-1598.84444444444	-2062.5925925926
44305.8854878819	0	1598.81	-1598.84444444444	-2062.5925925926
44305.8854880671	0	1598.81	-1598.85185185185	-2062.58518518519
44305.8854882407	0	1598.817	-1598.85925925925	-2062.57777777778
44305.8854884259	0	1598.824	-1598.86666666666	-2062.57777777778
44305.8854885995	0	1598.831	-1598.87407407407	-2062.57777777778
44305.8854887847	0	1598.838	-1598.9037037037	-2062.56296296297
44305.8854889699	0	1598.868	-1598.98518518518	-2062.56296296297
44305.8854891435	0	1598.949	-1599.04444444444	-2062.56296296297
44305.8854893287	0	1599.008	-1599.04444444444	-2062.54074074074
44305.8854895023	0	1599.008	-1599.04444444444	-2062.51851851852
44305.8854896875	0	1599.008	-1599.04444444444	-2062.51111111111
44305.8854898611	0	1599.008	-1599.04444444444	-2062.50370370371
44305.8854900463	0	1599.008	-1599.04444444444	-2062.50370370371
44305.8854902315	0	1599.008	-1599.04444444444	-2062.50370370371
44305.8854904051	0	1599.008	-1599.04444444444	-2062.50370370371
44305.8854905903	0	1599.008	-1599.05185185184	-2062.50370370371
44305.8854907639	0	1599.015	-1599.05185185184	-2062.50370370371
44305.8854909491	0	1599.015	-1599.05185185184	-2062.50370370371
44305.8854911343	0	1599.015	-1599.05185185184	-2062.50370370371
44305.8854913079	0	1599.015	-1599.05185185184	-2062.50370370371
44305.8854914931	0	1599.015	-1599.05185185184	-2062.50370370371
44305.8854916667	0	1599.015	-1599.05185185184	-2062.50370370371
44305.8854918519	0	1599.015	-1599.05185185184	-2062.50370370371
44305.885492037	0	1599.015	-1599.05185185184	-2062.50370370371
44305.8854922106	0	1599.015	-1599.05185185184	-2062.50370370371
44305.8854923958	0	1599.015	-1599.05185185184	-2062.50370370371
44305.8854925694	0	1599.015	-1599.05185185184	-2062.50370370371
44305.8854927546	0	1599.015	-1599.05185185184	-2062.50370370371
44305.8854929398	0	1599.015	-1599.05185185184	-2062.50370370371
44305.8854931134	0	1599.015	-1599.05185185184	-2062.4962962963
44305.8854932986	0	1599.015	-1599.05185185184	-2062.4962962963
44305.8854934722	0	1599.015	-1599.05185185184	-2062.4962962963
44305.8854936574	0	1599.015	-1599.05185185184	-2062.48888888889
44305.8854938426	0	1599.015	-1599.05185185184	-2062.48888888889
44305.8854940162	0	1599.015	-1599.05185185184	-2062.48888888889
44305.8854942014	0	1599.015	-1599.05185185184	-2062.48888888889
44305.885494375	0	1599.015	-1599.05925925925	-2062.48888888889
44305.8854945602	0	1599.022	-1599.06666666666	-2062.48888888889
44305.8854947454	0	1599.029	-1599.07407407407	-2062.48888888889
44305.885494919	0	1599.036	-1599.07407407407	-2062.48148148149
44305.8854951042	0	1599.036	-1599.07407407407	-2062.47407407408
44305.8854952778	0	1599.036	-1599.07407407407	-2062.46666666667
44305.885495463	0	1599.036	-1599.07407407407	-2062.45925925926
44305.8854956481	0	1599.036	-1599.07407407407	-2062.45185185186
44305.8854958218	0	1599.036	-1599.07407407407	-2062.44444444445
44305.8854960069	0	1599.036	-1599.08148148147	-2062.44444444445
44305.8854961806	0	1599.043	-1599.08148148147	-2062.44444444445
44305.8854963657	0	1599.043	-1599.08148148147	-2062.44444444445
44305.8854965509	0	1599.043	-1599.08148148147	-2062.44444444445
44305.8854967245	0	1599.043	-1599.08148148147	-2062.43703703704
44305.8854969097	0	1599.043	-1599.08148148147	-2062.43703703704
44305.8854970833	0	1599.043	-1599.08148148147	-2062.42962962963
44305.8854972685	0	1599.043	-1599.08148148147	-2062.42222222223
44305.8854974537	0	1599.043	-1599.08148148147	-2062.41481481482
44305.8854976273	0	1599.043	-1599.08148148147	-2062.41481481482
44305.8854978125	0	1599.043	-1599.08148148147	-2062.41481481482
44305.8854979861	0	1599.043	-1599.08148148147	-2062.41481481482
44305.8854981713	0	1599.043	-1599.08148148147	-2062.41481481482
44305.8854983565	0	1599.043	-1599.08148148147	-2062.41481481482
44305.8854985301	0	1599.043	-1599.08148148147	-2062.41481481482
44305.8854987153	0	1599.043	-1599.08148148147	-2062.41481481482
44305.8854988889	0	1599.043	-1599.08148148147	-2062.41481481482
44305.8854990741	0	1599.043	-1599.08148148147	-2062.41481481482
44305.8854992593	0	1599.043	-1599.08148148147	-2062.41481481482
44305.8854994329	0	1599.043	-1599.08148148147	-2062.41481481482
44305.8854996181	0	1599.043	-1599.08148148147	-2062.41481481482
44305.8854997917	0	1599.043	-1599.08148148147	-2062.41481481482
44305.8854999769	0	1599.043	-1599.08148148147	-2062.41481481482
44305.885500162	0	1599.043	-1599.08148148147	-2062.41481481482
44305.8855003357	0	1599.043	-1599.08148148147	-2062.41481481482
44305.8855005208	0	1599.043	-1599.08888888888	-2062.41481481482
44305.8855006944	0	1599.05	-1599.08888888888	-2062.41481481482
44305.8855008796	0	1599.05	-1599.08888888888	-2062.41481481482
44305.8855010648	0	1599.05	-1599.08888888888	-2062.40740740741
44305.8855012384	0	1599.05	-1599.09629629629	-2062.40740740741
44305.8855014236	0	1599.057	-1599.09629629629	-2062.40740740741
44305.8855016088	0	1599.057	-1599.09629629629	-2062.40740740741
44305.8855017824	0	1599.057	-1599.09629629629	-2062.40740740741
44305.8855019676	0	1599.057	-1599.09629629629	-2062.40740740741
44305.8855021412	0	1599.057	-1599.09629629629	-2062.40740740741
44305.8855023264	0	1599.057	-1599.09629629629	-2062.40740740741
44305.8855025116	0	1599.057	-1599.1037037037	-2062.40740740741
44305.8855026852	0	1599.064	-1599.1037037037	-2062.40000000001
44305.8855028704	0	1599.064	-1599.1037037037	-2062.3925925926
44305.885503044	0	1599.064	-1599.11851851851	-2062.37777777778
44305.8855032292	0	1599.079	-1599.11851851851	-2062.37777777778
44305.8855034028	0	1599.079	-1599.11851851851	-2062.37777777778
44305.885503588	0	1599.079	-1599.11851851851	-2062.37777777778
44305.8855037731	0	1599.079	-1599.11851851851	-2062.37777777778
44305.8855039468	0	1599.079	-1599.11851851851	-2062.37777777778
44305.8855041319	0	1599.079	-1599.11851851851	-2062.37777777778
44305.8855043056	0	1599.079	-1599.11851851851	-2062.37777777778
44305.8855044907	0	1599.079	-1599.11851851851	-2062.37777777778
44305.8855046759	0	1599.079	-1599.11851851851	-2062.37777777778
44305.8855048495	0	1599.079	-1599.11851851851	-2062.37777777778
44305.8855050347	0	1599.079	-1599.11851851851	-2062.37777777778
44305.8855052083	0	1599.079	-1599.11851851851	-2062.37777777778
44305.8855053935	0	1599.079	-1599.11851851851	-2062.37777777778
44305.8855055787	0	1599.079	-1599.11851851851	-2062.37777777778
44305.8855057523	0	1599.079	-1599.11851851851	-2062.37777777778
44305.8855059375	0	1599.079	-1599.11851851851	-2062.37777777778
44305.8855061227	0	1599.079	-1599.11851851851	-2062.37777777778
44305.8855062963	0	1599.079	-1599.11851851851	-2062.37777777778
44305.8855064815	0	1599.079	-1599.11851851851	-2062.37777777778
44305.8855066551	0	1599.079	-1599.12592592592	-2062.37777777778
[truncated: 5,697 more rows]
