# Supplementary material for: Near-infrared manipulation of multiple neuronal populations via trichromatic upconversion
Source: Nat Commun. 2021 Sep 27;12:5662. doi: 10.1038/s41467-021-25993-7 (PMC8476604; doi:10.1038/s41467-021-25993-7)
Supplement: Supplementary file 7 — Source Data [file 41467_2021_25993_MOESM7_ESM.zip › Source Data/SI 31/980/4_980_2.csv]

DateTime	xPosComp	yPosComp	xPos	yPos
44300.8914944907	0	115.015	-115.214814814815	-215.540740740741
44300.8914946065	0	116	-116.177777777778	-217.755555555556
44300.8914947222	0	116.844	-116.992592592593	-219.866666666667
44300.891494838	0	116.844	-117.674074074074	-221.977777777778
44300.8914949537	0	117.674	-118.296296296296	-224.014814814815
44300.8914950694	0	118.296	-118.933333333333	-226.007407407407
44300.8914951852	0	118.933	-119.622222222222	-227.911111111111
44300.8914953009	0	119.622	-120.459259259259	-230.044444444444
44300.8914954167	0	120.615	-121.444444444444	-232.081481481481
44300.8914955324	0	121.667	-122.562962962963	-234.133333333333
44300.8914956481	0	122.793	-123.733333333333	-236.288888888889
44300.8914957639	0	123.978	-125.044444444444	-238.459259259259
44300.8914958796	0	125.311	-126.333333333333	-240.525925925926
44300.8914959954	0	126.904	-127.696296296296	-242.533333333333
44300.8914961111	0	128.297	-129.251851851852	-244.540740740741
44300.8914962269	0	129.867	-130.881481481481	-246.562962962963
44300.8914963426	0	131.615	-132.688888888889	-248.674074074074
44300.8914964583	0	133.43	-134.577777777778	-250.807407407407
44300.8914965741	0	135.341	-136.37037037037	-252.851851851852
44300.8914966898	0	137.141	-138.311111111111	-255.066666666667
44300.8914968056	0	139.074	-140.237037037037	-257.237037037037
44300.8914969213	0	140.993	-142.074074074074	-259.407407407407
44300.891497037	0	142.741	-143.814814814815	-261.466666666667
44300.8914971528	0	144.548	-145.592592592592	-263.6
44300.8914972685	0	146.222	-147.148148148148	-265.703703703704
44300.8914973843	0	147.785	-148.696296296296	-267.888888888889
44300.8914975	0	149.281	-150.096296296296	-270.133333333333
44300.8914976157	0	150.622	-151.362962962963	-272.459259259259
44300.8914977315	0	151.852	-152.525925925926	-274.8
44300.8914978472	0	152.882	-153.437037037037	-277.155555555556
44300.891497963	0	153.749	-154.148148148148	-279.555555555555
44300.8914980787	0	154.401	-154.696296296296	-282.088888888889
44300.8914981944	0	154.86	-155.029629629629	-284.57037037037
44300.8914983102	0	155.127	-155.281481481481	-287.044444444444
44300.8914984259	0	155.349	-155.407407407407	-289.6
44300.8914985417	0	155.43	-155.437037037037	-292.17037037037
44300.8914986574	0	155.452	-155.407407407407	-294.777777777778
44300.8914987731	0	155.341	-155.244444444444	-297.333333333333
44300.8914988889	0	155.141	-154.955555555555	-299.814814814815
44300.8914990046	0	154.8	-154.718518518518	-302.296296296296
44300.8914991204	0	154.563	-154.459259259259	-304.444444444444
44300.8914992361	0	154.311	-154.214814814815	-306.525925925926
44300.8914993518	0	154.052	-153.955555555555	-308.533333333333
44300.8914994676	0	153.83	-153.755555555555	-310.459259259259
44300.8914995833	0	153.6	-153.555555555555	-312.362962962963
44300.8914996991	0	153.415	-153.385185185185	-314.140740740741
44300.8914998148	0	153.356	-153.348148148148	-315.807407407407
44300.8914999306	0	153.341	-153.333333333333	-317.355555555556
44300.8915000463	0	153.326	-153.325925925926	-318.77037037037
44300.891500162	0	153.326	-153.325925925926	-320.059259259259
44300.8915002778	0	153.326	-153.325925925926	-321.274074074074
44300.8915003935	0	153.304	-153.303703703703	-322.318518518518
44300.8915005093	0	153.304	-153.244444444444	-323.214814814815
44300.891500625	0	153.245	-153.222222222222	-323.881481481481
44300.8915007407	0	153.223	-153.162962962963	-324.429629629629
44300.8915008565	0	153.164	-153.148148148148	-324.733333333333
44300.8915009722	0	153.149	-153.148148148148	-324.859259259259
44300.891501088	0	153.156	-153.185185185185	-324.896296296296
44300.8915012037	0	153.208	-153.251851851852	-324.844444444444
44300.8915013194	0	153.297	-153.34074074074	-324.644444444444
44300.8915014352	0	153.356	-153.362962962963	-324.325925925926
44300.8915015509	0	153.356	-153.318518518518	-323.933333333333
44300.8915016667	0	153.282	-153.237037037037	-323.488888888889
44300.8915017824	0	153.238	-153.229629629629	-323.014814814815
44300.8915018982	0	153.194	-153.148148148148	-322.481481481481
44300.8915020139	0	153.053	-152.992592592592	-321.911111111111
44300.8915021296	0	152.905	-152.851851851852	-321.207407407407
44300.8915022454	0	152.809	-152.748148148148	-320.429629629629
44300.8915023611	0	152.69	-152.644444444444	-319.6
44300.8915024769	0	152.564	-152.474074074074	-318.666666666666
44300.8915025926	0	152.297	-152.244444444444	-317.74074074074
44300.8915027662	0	152.297	-151.962962962963	-316.814814814814
44300.8915029977	0	151.964	-151.518518518518	-315.148148148148
44300.8915031713	0	151.52	-151.459259259259	-314.829629629629
44300.8915033565	0	151.461	-150.977777777777	-312.362962962963
44300.8915035417	0	150.98	-150.711111111111	-309.555555555555
44300.8915037153	0	150.713	-150.592592592592	-306.318518518518
44300.8915039005	0	150.594	-150.592592592592	-303.059259259259
44300.8915040741	0	150.594	-150.503703703703	-299.362962962963
44300.8915042593	0	150.505	-150.377777777777	-295.444444444444
44300.8915044444	0	150.379	-150.022222222222	-291.681481481481
44300.8915046181	0	150.023	-149.496296296296	-287.666666666666
44300.8915048032	0	149.497	-148.94074074074	-283.474074074074
44300.8915049769	0	148.941	-148.444444444444	-279.503703703703
44300.891505162	0	148.445	-148.014814814814	-275.207407407407
44300.8915053356	0	148.015	-147.8	-271.044444444444
44300.8915055208	0	147.8	-147.718518518518	-266.525925925925
44300.891505706	0	147.719	-147.555555555555	-261.866666666666
44300.8915058796	0	147.556	-147.444444444444	-257.614814814814
44300.8915060648	0	147.445	-147.2	-253.022222222222
44300.89150625	0	147.201	-147.185185185185	-248.637037037037
44300.8915064236	0	147.186	-147.274074074074	-244.051851851851
44300.8915066088	0	147.275	-147.614814814814	-239.303703703703
44300.8915067824	0	147.616	-148.333333333333	-234.762962962963
44300.8915069676	0	148.335	-149.133333333333	-230.014814814814
44300.8915071412	0	149.135	-149.77037037037	-225.518518518518
44300.8915073264	0	149.772	-150.244444444444	-220.903703703703
44300.8915075116	0	150.246	-150.466666666666	-216.281481481481
44300.8915076852	0	150.468	-150.711111111111	-212.044444444444
44300.8915078704	0	150.712	-151.162962962963	-207.614814814814
44300.891508044	0	151.164	-151.629629629629	-203.444444444444
44300.8915082292	0	151.631	-152.237037037037	-198.985185185185
44300.8915084144	0	152.238	-152.829629629629	-194.57037037037
44300.891508588	0	152.831	-153.244444444444	-190.8
44300.8915087732	0	153.246	-153.466666666666	-187.355555555555
44300.8915089468	0	153.468	-153.6	-184.562962962963
44300.8915091319	0	153.601	-153.6	-182.259259259259
44300.8915093171	0	153.601	-153.651851851852	-180.562962962963
44300.8915094907	0	153.653	-153.874074074074	-179.629629629629
44300.8915096759	0	153.875	-154.407407407407	-179.059259259259
44300.8915098495	0	154.408	-155.022222222222	-178.918518518518
44300.8915100347	0	155.023	-155.748148148148	-179.237037037037
44300.8915102199	0	155.749	-156.481481481481	-180.022222222222
44300.8915103935	0	156.482	-156.918518518518	-181.125925925926
44300.8915105787	0	156.919	-157.37037037037	-182.785185185185
44300.8915107639	0	157.371	-158.074074074074	-184.814814814814
44300.8915109375	0	158.075	-158.822222222222	-187.474074074074
44300.8915111227	0	158.823	-159.355555555555	-190.4
44300.8915112963	0	159.356	-159.6	-193.844444444444
44300.8915114815	0	159.6	-159.592592592592	-197.948148148148
44300.8915116667	0	159.593	-159.451851851852	-202.14074074074
44300.8915118403	0	159.452	-159.259259259259	-206.97037037037
44300.8915120255	0	159.259	-159.244444444444	-211.955555555555
44300.8915121991	0	159.244	-159.577777777777	-217.592592592592
44300.8915123843	0	159.577	-160.125925925926	-223.266666666666
44300.8915125694	0	160.125	-161.2	-228.94074074074
44300.8915127431	0	161.199	-162.733333333333	-235.14074074074
44300.8915129282	0	162.732	-164.325925925926	-240.829629629629
44300.8915131134	0	164.325	-166.666666666666	-247.14074074074
44300.891513287	0	166.666	-169.407407407407	-252.948148148148
44300.8915134722	0	169.407	-172.37037037037	-258.481481481481
44300.8915136458	0	172.37	-175.859259259259	-264.444444444444
44300.891513831	0	175.859	-179.237037037037	-270.192592592592
44300.8915140046	0	179.237	-182.74074074074	-276.214814814814
44300.8915141898	0	182.741	-186.185185185185	-282.296296296296
44300.891514375	0	186.185	-189.214814814814	-287.896296296296
44300.8915145486	0	189.215	-192.444444444444	-294.185185185185
44300.8915147338	0	192.445	-195.259259259259	-300.088888888889
44300.8915149074	0	195.26	-198.274074074074	-306.274074074074
44300.8915150926	0	198.275	-201.311111111111	-312.392592592592
44300.8915152778	0	201.312	-204.185185185185	-317.896296296296
44300.8915154514	0	204.186	-207.629629629629	-323.659259259259
44300.8915156366	0	207.63	-210.97037037037	-328.459259259259
44300.8915158102	0	210.971	-214.622222222222	-333.17037037037
44300.8915159954	0	214.623	-218.459259259259	-337.318518518518
44300.8915161806	0	218.46	-222.518518518518	-340.985185185185
44300.8915163542	0	222.519	-227.096296296296	-344.674074074074
44300.8915165393	0	227.097	-231.874074074074	-348.185185185185
44300.891516713	0	231.875	-237.237037037037	-351.755555555555
44300.8915168981	0	237.238	-242.94074074074	-355.177777777777
44300.8915170833	0	242.942	-248.585185185185	-358.266666666666
44300.8915172569	0	248.586	-254.651851851851	-361.733333333333
44300.8915174421	0	254.653	-259.992592592592	-365.066666666666
44300.8915176157	0	259.994	-265.311111111111	-368.614814814814
44300.8915178009	0	265.313	-270.229629629629	-372.022222222222
44300.8915179861	0	270.232	-274.503703703703	-375.118518518518
44300.8915181597	0	274.506	-278.562962962963	-378.177777777777
44300.8915183449	0	278.565	-282.348148148148	-381.133333333333
44300.8915185185	0	282.35	-286.37037037037	-384.081481481481
44300.8915187037	0	286.372	-290.859259259259	-387.125925925926
44300.8915188773	0	290.861	-295.414814814814	-390
44300.8915190625	0	295.417	-300.577777777777	-393.192592592592
44300.8915192477	0	300.58	-305.592592592592	-396.54074074074
44300.8915194213	0	305.595	-309.851851851852	-399.607407407407
44300.8915196065	0	309.854	-314.111111111111	-402.837037037037
44300.8915197801	0	314.113	-318.074074074074	-405.881481481481
44300.8915199653	0	318.076	-322.659259259259	-409.133333333333
44300.8915201505	0	322.661	-327.518518518518	-412.392592592592
44300.8915203241	0	327.52	-331.948148148148	-415.533333333333
44300.8915205093	0	331.95	-336.822222222222	-419.162962962962
44300.8915206944	0	336.824	-341.2	-422.703703703703
44300.8915208681	0	341.202	-345.785185185185	-426.8
44300.8915210532	0	345.787	-350.103703703703	-430.874074074074
44300.8915212269	0	350.106	-353.822222222222	-434.548148148148
44300.891521412	0	353.825	-357.348148148148	-438.407407407407
44300.8915215972	0	357.351	-360.688888888889	-442.288888888888
44300.8915217708	0	360.692	-363.614814814815	-445.733333333333
44300.891521956	0	363.618	-366.992592592592	-449.555555555555
44300.8915221296	0	366.996	-369.844444444444	-452.881481481481
44300.8915223148	0	369.848	-372.755555555555	-456.259259259259
44300.8915224884	0	372.759	-375.192592592592	-459.281481481481
44300.8915226736	0	375.196	-377.681481481481	-462.407407407407
44300.8915228588	0	377.685	-380.214814814815	-465.422222222222
44300.8915230324	0	380.218	-382.807407407407	-468.296296296296
44300.8915232176	0	382.811	-385.777777777778	-471.229629629629
44300.8915233912	0	385.781	-388.933333333333	-474.074074074074
44300.8915235764	0	388.937	-392.77037037037	-477.229629629629
44300.8915237616	0	392.774	-397.659259259259	-480.496296296296
44300.8915239352	0	397.663	-403	-483.622222222222
44300.8915241204	0	403.004	-408.992592592592	-487.044444444444
44300.891524294	0	408.997	-414.674074074074	-490.466666666666
44300.8915244792	0	414.678	-420.577777777778	-494.407407407407
44300.8915246644	0	420.582	-426.385185185185	-498.385185185185
44300.891524838	0	426.389	-431.711111111111	-502.103703703703
44300.8915250232	0	431.715	-437.222222222222	-506.014814814814
44300.8915251968	0	437.226	-442.148148148148	-509.651851851851
44300.8915253819	0	442.152	-447.177777777778	-513.244444444444
44300.8915255671	0	447.182	-452.007407407407	-516.651851851851
44300.8915257407	0	452.012	-456.207407407407	-519.666666666666
44300.8915259259	0	456.212	-460.666666666666	-522.829629629629
44300.8915260995	0	460.671	-465	-525.785185185185
44300.8915262847	0	465.004	-470.118518518518	-529.059259259259
44300.8915264699	0	470.123	-475.4	-532.118518518518
44300.8915266435	0	475.404	-481.244444444444	-535.496296296296
44300.8915268287	0	481.248	-487.37037037037	-538.77037037037
44300.8915270023	0	487.374	-493.266666666666	-542.148148148148
44300.8915271875	0	493.27	-499.407407407407	-545.896296296296
44300.8915273727	0	499.411	-505.585185185185	-549.866666666666
44300.8915275463	0	505.589	-511.177777777777	-553.592592592592
44300.8915277315	0	511.182	-516.933333333333	-557.533333333333
44300.8915279167	0	516.938	-522.222222222222	-561.222222222222
44300.8915280903	0	522.227	-527.429629629629	-564.977777777777
44300.8915282755	0	527.434	-531.97037037037	-568.34074074074
44300.8915284491	0	531.975	-535.785185185185	-571.503703703703
44300.8915286343	0	535.79	-539.17037037037	-574.637037037036
44300.8915288194	0	539.175	-542.37037037037	-577.659259259259
44300.8915289931	0	542.375	-546.096296296296	-580.896296296296
44300.8915291782	0	546.101	-550.207407407407	-583.925925925925
44300.8915293519	0	550.212	-555.133333333333	-587.362962962962
44300.891529537	0	555.138	-560.792592592592	-590.792592592592
44300.8915297107	0	560.797	-566.54074074074	-593.918518518518
44300.8915298958	0	566.545	-573.162962962963	-597.281481481481
44300.891530081	0	573.167	-579.77037037037	-600.955555555555
44300.8915302662	0	579.774	-585.874074074074	-604.688888888888
44300.8915304398	0	585.878	-592.214814814815	-608.814814814814
44300.8915306134	0	592.219	-597.866666666666	-612.725925925925
44300.8915307986	0	597.871	-603.362962962963	-616.548148148147
44300.8915309838	0	603.367	-608.111111111111	-620.029629629629
44300.8915311574	0	608.115	-612.244444444444	-623.325925925925
44300.8915313426	0	612.248	-615.622222222222	-626.51111111111
44300.8915315278	0	615.626	-618.088888888889	-629.296296296296
44300.8915317014	0	618.093	-620.296296296296	-632.103703703703
44300.8915318866	0	620.3	-622.051851851852	-634.74074074074
44300.8915320602	0	622.056	-623.955555555556	-637.696296296296
44300.8915322454	0	623.96	-625.681481481481	-640.585185185185
44300.891532419	0	625.686	-627.192592592593	-643.311111111111
44300.8915326042	0	627.197	-628.814814814815	-646.199999999999
44300.8915327893	0	628.819	-630.266666666667	-648.837037037037
44300.8915329745	0	630.271	-631.718518518519	-651.8
44300.8915331481	0	631.723	-633.022222222222	-654.733333333333
44300.8915333333	0	633.027	-634.22962962963	-657.585185185185
44300.8915335069	0	634.234	-635.792592592593	-660.622222222222
44300.8915336921	0	635.797	-637.325925925926	-663.111111111111
44300.8915338657	0	637.33	-639.022222222222	-665.696296296296
44300.8915340509	0	639.026	-640.903703703704	-668.274074074074
44300.8915342245	0	640.907	-642.785185185185	-670.755555555555
44300.8915344097	0	642.788	-644.733333333333	-673.348148148148
44300.8915345949	0	644.736	-646.42962962963	-675.444444444444
44300.8915347685	0	646.432	-648.422222222222	-677.792592592592
44300.8915349537	0	648.425	-650.733333333333	-680.096296296296
44300.8915351273	0	650.736	-653.222222222222	-682.162962962963
44300.8915353125	0	653.225	-656.318518518519	-684.37037037037
44300.8915354977	0	656.321	-659.6	-686.54074074074
44300.8915356713	0	659.602	-663.088888888889	-688.955555555555
44300.8915358565	0	663.091	-666.281481481482	-691.207407407407
44300.8915360417	0	666.284	-669.437037037037	-693.696296296296
44300.8915362153	0	669.44	-672.777777777778	-696.4
44300.8915364005	0	672.781	-675.696296296297	-698.874074074074
44300.8915365741	0	675.7	-678.674074074074	-701.429629629629
44300.8915367593	0	678.678	-681.466666666667	-703.777777777778
44300.8915369444	0	681.471	-684.207407407408	-705.933333333333
44300.8915371181	0	684.212	-686.874074074074	-707.962962962963
44300.8915373032	0	686.879	-689.614814814815	-709.851851851852
44300.8915374769	0	689.62	-692.059259259259	-711.540740740741
44300.891537662	0	692.064	-694.703703703704	-713.348148148148
44300.8915378472	0	694.708	-697.170370370371	-714.874074074074
44300.8915380208	0	697.175	-699.888888888889	-716.6
44300.891538206	0	699.894	-702.807407407408	-718.385185185185
44300.8915383796	0	702.813	-706.177777777778	-720.42962962963
44300.8915385648	0	706.183	-710.088888888889	-722.451851851852
44300.89153875	0	710.094	-714.059259259259	-724.222222222222
44300.8915389236	0	714.064	-718.474074074074	-726.140740740741
44300.8915391088	0	718.479	-722.940740740741	-728.22962962963
44300.8915392824	0	722.946	-727.874074074074	-730.807407407407
44300.8915394676	0	727.879	-732.874074074074	-733.718518518519
44300.8915396528	0	732.879	-737.562962962963	-736.555555555556
44300.8915398264	0	737.568	-742.140740740741	-739.637037037037
44300.8915400116	0	742.146	-745.992592592593	-742.466666666667
44300.8915401852	0	745.998	-749.792592592593	-745.414814814815
44300.8915403704	0	749.798	-753.651851851852	-748.348148148148
44300.8915405556	0	753.657	-757.111111111111	-750.844444444444
44300.8915407292	0	757.116	-760.133333333333	-753.088888888889
44300.8915409144	0	760.138	-762.348148148148	-754.962962962963
44300.891541088	0	762.353	-764.192592592593	-757.081481481481
44300.8915412732	0	764.197	-765.703703703704	-759.17037037037
44300.8915414583	0	765.708	-767.133333333333	-761.274074074074
44300.8915416319	0	767.138	-769.148148148148	-763.622222222222
44300.8915418171	0	769.153	-771.377777777778	-765.903703703704
44300.8915419907	0	771.383	-774.281481481481	-768.333333333333
44300.8915421759	0	774.287	-777.711111111111	-770.607407407407
44300.8915423611	0	777.717	-781.385185185185	-772.718518518518
44300.8915425347	0	781.391	-786.140740740741	-775.103703703703
44300.8915427199	0	786.147	-791.111111111111	-777.585185185185
44300.8915428935	0	791.117	-796.888888888889	-780.481481481481
44300.8915430787	0	796.895	-802.77037037037	-783.6
44300.8915432523	0	802.776	-808.214814814815	-786.585185185185
44300.8915434375	0	808.22	-814.007407407407	-789.822222222222
44300.8915436227	0	814.013	-819.666666666667	-793.051851851852
44300.8915437963	0	819.672	-824.607407407407	-796.014814814814
44300.8915439815	0	824.613	-829.007407407407	-798.577777777777
44300.8915441667	0	829.013	-832.948148148148	-800.977777777777
44300.8915443403	0	832.954	-836.792592592592	-803.274074074074
44300.8915445255	0	836.798	-840.340740740741	-805.474074074074
44300.8915446991	0	840.346	-843.407407407407	-807.392592592592
44300.8915448843	0	843.413	-846.888888888889	-809.466666666666
44300.8915450579	0	846.894	-850.607407407407	-811.37037037037
44300.8915452431	0	850.613	-854.859259259259	-813.303703703703
44300.8915454282	0	854.865	-859.733333333333	-815.274074074074
44300.8915456019	0	859.739	-864.97037037037	-817.037037037037
44300.891545787	0	864.976	-871.296296296296	-819.207407407407
44300.8915459722	0	871.302	-877.362962962963	-821.414814814815
44300.8915461458	0	877.369	-883.925925925926	-823.992592592592
44300.891546331	0	883.932	-889.674074074074	-826.377777777778
44300.8915465046	0	889.68	-895.496296296296	-829.044444444444
44300.8915466898	0	895.502	-900.444444444444	-831.474074074074
44300.891546875	0	900.45	-904.237037037037	-833.437037037037
44300.8915470486	0	904.243	-907.940740740741	-835.422222222222
44300.8915472338	0	907.947	-911.007407407407	-837.044444444444
44300.8915474074	0	911.014	-913.925925925926	-838.629629629629
44300.8915475926	0	913.933	-916.540740740741	-840.059259259259
44300.8915477662	0	916.548	-918.511111111111	-841.214814814815
44300.8915479514	0	918.518	-920.311111111111	-842.422222222222
44300.8915481366	0	920.318	-922.02962962963	-843.696296296296
44300.8915483102	0	922.037	-923.874074074074	-844.948148148148
44300.8915484954	0	923.881	-926.177777777778	-846.296296296296
44300.8915486806	0	926.185	-928.725925925926	-847.629629629629
44300.8915488542	0	928.733	-931.703703703704	-848.955555555555
44300.8915490393	0	931.711	-934.829629629629	-850.281481481481
44300.8915492245	0	934.837	-938.325925925926	-851.525925925926
44300.8915493981	0	938.333	-941.962962962963	-852.703703703704
44300.8915495718	0	941.97	-945.37037037037	-853.859259259259
44300.8915497569	0	945.377	-949.007407407407	-855.081481481481
44300.8915499421	0	949.014	-952.540740740741	-856.17037037037
44300.8915501157	0	952.547	-955.940740740741	-857.014814814815
44300.8915503009	0	955.947	-959.785185185185	-857.814814814815
44300.8915504745	0	959.791	-963.325925925926	-858.762962962963
44300.8915506597	0	963.332	-966.688888888889	-860.037037037037
44300.8915508449	0	966.695	-969.503703703704	-861.466666666666
44300.8915510185	0	969.51	-971.459259259259	-862.659259259259
44300.8915512037	0	971.466	-973.051851851852	-863.777777777777
44300.8915513773	0	973.059	-974.296296296296	-864.555555555555
44300.8915515625	0	974.303	-975.814814814815	-865.088888888889
44300.8915517477	0	975.822	-977.385185185185	-865.451851851852
44300.8915519213	0	977.392	-979.177777777777	-865.77037037037
44300.8915521065	0	979.185	-981	-865.977777777778
44300.8915522801	0	981.007	-982.659259259259	-866.251851851852
44300.8915524653	0	982.666	-984.481481481481	-866.644444444444
44300.8915526505	0	984.488	-986.148148148148	-866.962962962963
44300.8915528356	0	986.155	-987.674074074074	-867.34074074074
44300.8915530093	0	987.681	-989	-867.718518518518
44300.8915531829	0	989.007	-989.925925925926	-868.066666666666
44300.8915533681	0	989.933	-990.592592592592	-868.466666666666
44300.8915535532	0	990.6	-990.859259259259	-868.762962962963
44300.8915537269	0	990.867	-991.051851851851	-868.962962962963
44300.891553912	0	991.06	-991.296296296296	-869.044444444444
44300.8915540972	0	991.304	-991.525925925925	-869.044444444444
44300.8915542708	0	991.534	-991.688888888888	-868.918518518518
44300.891554456	0	991.697	-991.585185185185	-868.592592592592
44300.8915546296	0	991.593	-991.133333333333	-868.007407407407
44300.8915548148	0	991.141	-990.607407407407	-867.177777777777
44300.891555	0	990.615	-990.022222222222	-866.022222222222
44300.8915551736	0	990.03	-989.451851851851	-864.629629629629
44300.8915553588	0	989.46	-989.029629629629	-863.007407407407
44300.8915555324	0	989.038	-988.681481481481	-860.859259259259
44300.8915557176	0	988.69	-988.607407407407	-858.429629629629
44300.8915559028	0	988.616	-988.577777777777	-856.037037037037
44300.8915560764	0	988.586	-988.851851851851	-853.362962962963
44300.8915562616	0	988.86	-989.407407407407	-850.614814814815
44300.8915564352	0	989.416	-990.518518518518	-847.525925925926
44300.8915566204	0	990.527	-992.044444444444	-844.422222222222
44300.8915568056	0	992.053	-993.533333333333	-841.340740740741
44300.8915569792	0	993.542	-995.088888888888	-838.051851851852
44300.8915571644	0	995.098	-996.34074074074	-835.066666666666
44300.891557338	0	996.35	-997.488888888888	-831.918518518518
44300.8915575232	0	997.498	-998.437037037036	-828.718518518518
44300.8915577083	0	998.446	-999.259259259259	-825.644444444444
44300.8915578819	0	999.268	-1000.03703703704	-822.385185185185
44300.8915580671	0	1000.046	-1000.52592592593	-819.155555555555
44300.8915582407	0	1000.535	-1000.87407407407	-816.185185185185
44300.8915584259	0	1000.883	-1001.22222222222	-813
44300.8915585995	0	1001.231	-1001.65185185185	-810.140740740741
44300.8915587847	0	1001.661	-1002.12592592593	-807.229629629629
44300.8915589699	0	1002.135	-1002.82222222222	-804.785185185185
44300.8915591435	0	1002.831	-1003.58518518518	-802.585185185185
44300.8915593287	0	1003.594	-1004.45185185185	-800.348148148148
44300.8915595023	0	1004.461	-1005.27407407407	-798.548148148148
44300.8915596875	0	1005.283	-1006.16296296296	-796.837037037037
44300.8915598727	0	1006.172	-1007.11111111111	-795.696296296296
44300.8915600463	0	1007.12	-1008.44444444444	-794.866666666667
44300.8915602315	0	1008.453	-1009.92592592593	-794.496296296296
44300.8915604051	0	1009.934	-1011.45925925926	-794.503703703704
44300.8915605903	0	1011.467	-1012.99259259259	-794.844444444444
44300.8915607755	0	1013	-1014.11111111111	-795.451851851852
44300.8915609491	0	1014.119	-1014.82962962963	-796.185185185185
44300.8915611343	0	1014.838	-1015.38518518518	-797.103703703704
44300.8915613194	0	1015.394	-1015.8962962963	-798.02962962963
44300.8915614931	0	1015.905	-1016.71851851852	-799.370370370371
44300.8915616782	0	1016.727	-1018.0962962963	-800.755555555556
44300.8915618519	0	1018.105	-1020.14814814815	-802.311111111111
44300.891562037	0	1020.157	-1022.86666666667	-804.066666666667
44300.8915622107	0	1022.876	-1025.8	-805.918518518519
44300.8915623958	0	1025.809	-1029.19259259259	-807.992592592593
44300.891562581	0	1029.202	-1032.45925925926	-810.022222222222
44300.8915627546	0	1032.469	-1036.22962962963	-812.274074074074
44300.8915629398	0	1036.239	-1040.38518518518	-814.748148148148
44300.891563125	0	1040.395	-1044.87407407407	-817.214814814815
44300.8915632986	0	1044.884	-1050.62222222222	-819.992592592593
44300.8915634838	0	1050.632	-1056.98518518518	-822.748148148148
44300.8915636574	0	1056.995	-1063.18518518518	-825.4
44300.8915638426	0	1063.195	-1069.37037037037	-828.207407407408
44300.8915640162	0	1069.38	-1074.43703703704	-830.918518518519
44300.8915642014	0	1074.447	-1078.34074074074	-833.444444444445
44300.8915643866	0	1078.351	-1081.14814814815	-835.807407407407
44300.8915645602	0	1081.158	-1082.96296296296	-837.681481481482
44300.8915647454	0	1082.973	-1084.22962962963	-839.733333333333
44300.8915649306	0	1084.24	-1084.82222222222	-841.474074074074
44300.8915651042	0	1084.833	-1085.6	-843.377777777778
44300.8915652893	0	1085.611	-1086.62222222222	-845.318518518519
44300.891565463	0	1086.633	-1087.95555555555	-847.4
44300.8915656481	0	1087.966	-1089.77777777778	-849.385185185185
44300.8915658333	0	1089.788	-1092.14074074074	-851.207407407407
44300.8915660069	0	1092.151	-1095.31111111111	-853.348148148148
44300.8915661921	0	1095.321	-1099.08148148148	-855.548148148148
44300.8915663657	0	1099.091	-1103.03703703704	-857.607407407408
44300.8915665509	0	1103.047	-1107.8962962963	-859.762962962963
44300.8915667245	0	1107.906	-1113.1037037037	-862
44300.8915669097	0	1113.113	-1119.2	-864.488888888889
44300.8915670949	0	1119.209	-1125.52592592593	-867.044444444445
44300.8915672685	0	1125.535	-1131.51851851852	-869.451851851852
44300.8915674537	0	1131.528	-1137.59259259259	-872.096296296296
44300.8915676389	0	1137.602	-1143.07407407407	-874.703703703704
44300.8915678125	0	1143.083	-1148.62222222222	-877.518518518519
44300.8915679977	0	1148.631	-1153.04444444444	-879.97037037037
44300.8915681713	0	1153.053	-1156.51851851852	-882.377777777778
44300.8915683565	0	1156.527	-1159.65185185185	-885.2
44300.8915685301	0	1159.66	-1161.79259259259	-887.851851851852
44300.8915687153	0	1161.801	-1163.35555555555	-890.777777777778
44300.8915689005	0	1163.364	-1164.11111111111	-893.42962962963
44300.8915690741	0	1164.12	-1164.25925925926	-896.118518518519
44300.8915692593	0	1164.268	-1164.17777777778	-898.748148148148
44300.8915694444	0	1164.187	-1164.42222222222	-900.659259259259
44300.8915696181	0	1164.431	-1164.77777777778	-902.992592592593
44300.8915698032	0	1164.787	-1165.19259259259	-905.37037037037
44300.8915699769	0	1165.202	-1165.96296296296	-908.059259259259
44300.891570162	0	1165.972	-1166.94074074074	-910.651851851852
44300.8915703472	0	1166.95	-1168.01481481481	-913.118518518519
44300.8915705208	0	1168.024	-1169.27407407407	-915.762962962963
44300.891570706	0	1169.283	-1170.6962962963	-918.214814814815
44300.8915708796	0	1170.705	-1172.33333333333	-920.674074074074
44300.8915710648	0	1172.342	-1174.13333333333	-923.288888888889
44300.8915712384	0	1174.142	-1175.95555555556	-925.725925925926
44300.8915714236	0	1175.964	-1178	-928.259259259259
44300.8915716088	0	1178.008	-1180.11111111111	-930.666666666667
44300.8915717824	0	1180.119	-1182.65185185185	-933.125925925926
44300.8915719676	0	1182.66	-1185.51851851852	-935.659259259259
44300.8915721412	0	1185.527	-1188.52592592593	-938.096296296296
44300.8915723264	0	1188.534	-1192.34814814815	-940.592592592593
44300.8915725116	0	1192.356	-1196.56296296296	-943.051851851852
44300.8915726852	0	1196.571	-1200.99259259259	-945.140740740741
44300.8915728704	0	1201.001	-1205.97777777778	-947.318518518519
44300.8915730556	0	1205.986	-1210.14074074074	-949.281481481482
44300.8915732292	0	1210.149	-1214.19259259259	-951.414814814815
44300.8915734144	0	1214.201	-1217.71851851852	-953.555555555556
44300.891573588	0	1217.727	-1221.19259259259	-956.118518518519
44300.8915737732	0	1221.201	-1224.14074074074	-958.696296296296
44300.8915739583	0	1224.149	-1226.51111111111	-961.088888888889
44300.8915741319	0	1226.519	-1228.78518518518	-963.614814814815
44300.8915743171	0	1228.793	-1230.91111111111	-965.837037037037
44300.8915744907	0	1230.919	-1233.35555555556	-968.02962962963
44300.8915746759	0	1233.363	-1235.65925925926	-970.059259259259
44300.8915748495	0	1235.667	-1237.65185185185	-971.918518518519
44300.8915750347	0	1237.66	-1239.51111111111	-973.777777777778
44300.8915752199	0	1239.519	-1241.21481481481	-975.525925925926
44300.8915753935	0	1241.223	-1242.93333333333	-977.4
44300.8915755787	0	1242.942	-1244.6962962963	-979.251851851852
44300.8915757639	0	1244.705	-1246.48148148148	-980.888888888889
44300.8915759375	0	1246.49	-1248.6962962963	-982.837037037037
44300.8915761227	0	1248.705	-1251.17777777778	-984.62962962963
44300.8915762963	0	1251.186	-1253.99259259259	-986.422222222222
44300.8915764815	0	1254.001	-1257.18518518518	-988.162962962963
44300.8915766667	0	1257.194	-1260.55555555556	-989.814814814815
44300.8915768403	0	1260.564	-1264.65185185185	-991.577777777778
44300.8915770255	0	1264.66	-1268.62962962963	-993.288888888889
44300.8915771991	0	1268.638	-1272.82222222222	-995.437037037037
44300.8915773843	0	1272.831	-1276.93333333333	-997.948148148148
44300.8915775579	0	1276.942	-1280.6962962963	-1000.4
44300.8915777431	0	1280.705	-1284.76296296296	-1003.08888888889
44300.8915779282	0	1284.772	-1288.47407407407	-1005.66666666667
44300.8915781019	0	1288.483	-1292.12592592593	-1008.34814814815
44300.891578287	0	1292.135	-1295.61481481481	-1011.05185185185
44300.8915784722	0	1295.624	-1298.96296296296	-1013.59259259259
44300.8915786458	0	1298.972	-1302.54814814815	-1016.28148148148
44300.891578831	0	1302.557	-1306.3037037037	-1018.85925925926
44300.8915790046	0	1306.313	-1310.11851851852	-1021.54074074074
44300.8915791898	0	1310.128	-1314	-1024.25185185185
44300.8915793634	0	1314.009	-1317.32592592593	-1026.62222222222
44300.8915795486	0	1317.335	-1320.63703703704	-1029.00740740741
44300.8915797338	0	1320.646	-1323.33333333333	-1031.12592592593
44300.8915799074	0	1323.342	-1325.85925925926	-1033.34814814815
44300.8915800926	0	1325.868	-1328.42222222222	-1035.47407407407
44300.8915802778	0	1328.431	-1331.08148148148	-1037.48888888889
44300.8915804514	0	1331.09	-1334.45925925926	-1039.85185185185
44300.8915806366	0	1334.468	-1337.95555555556	-1042.25185185185
44300.8915808102	0	1337.964	-1341.65925925926	-1044.97777777778
44300.8915809954	0	1341.668	-1345.43703703704	-1047.91851851852
44300.8915811806	0	1345.446	-1348.87407407407	-1050.76296296296
44300.8915813542	0	1348.883	-1352.42962962963	-1054
44300.8915815393	0	1352.439	-1355.68148148148	-1057.02222222222
44300.891581713	0	1355.691	-1358.79259259259	-1060.12592592593
44300.8915818981	0	1358.802	-1361.65185185185	-1063.17777777778
44300.8915820833	0	1361.661	-1364.06666666667	-1066.02962962963
44300.8915822569	0	1364.076	-1366.57777777778	-1069.11111111111
44300.8915824421	0	1366.587	-1369.02222222222	-1072.08148148148
44300.8915826157	0	1369.031	-1371.67407407407	-1075.14074074074
44300.8915828009	0	1371.683	-1374.32592592593	-1078.08888888889
44300.8915829861	0	1374.335	-1376.80740740741	-1080.80740740741
44300.8915831597	0	1376.816	-1379.31111111111	-1083.60740740741
44300.8915833449	0	1379.32	-1381.41481481481	-1086.21481481481
44300.8915835185	0	1381.424	-1383.4962962963	-1088.72592592593
44300.8915837037	0	1383.505	-1385.47407407407	-1091.22962962963
44300.8915838773	0	1385.483	-1387.3037037037	-1093.4962962963
44300.8915840625	0	1387.313	-1389.22962962963	-1095.86666666667
44300.8915842477	0	1389.239	-1391.22222222222	-1098
44300.8915844213	0	1391.232	-1393.57037037037	-1100.28888888889
44300.8915846065	0	1393.58	-1396.34074074074	-1102.68888888889
44300.8915847917	0	1396.35	-1399.19259259259	-1104.85185185185
44300.8915849653	0	1399.202	-1402.64444444444	-1107.17037037037
44300.8915851505	0	1402.654	-1406.0962962963	-1109.21481481481
44300.8915853241	0	1406.106	-1410.04444444444	-1111.35555555556
44300.8915855093	0	1410.054	-1414.36296296296	-1113.52592592593
44300.8915856829	0	1414.373	-1418.37037037037	-1115.77777777778
44300.8915858681	0	1418.38	-1422.31111111111	-1118.25185185185
44300.8915860532	0	1422.321	-1425.74814814815	-1120.62962962963
44300.8915862269	0	1425.758	-1428.93333333333	-1123.02222222222
44300.891586412	0	1428.943	-1431.68148148148	-1125.25185185185
44300.8915865972	0	1431.691	-1433.87407407407	-1127.2
44300.8915867708	0	1433.884	-1435.81481481481	-1128.8
44300.891586956	0	1435.825	-1438.02962962963	-1130.34074074074
44300.8915871296	0	1438.04	-1440.26666666667	-1131.78518518519
44300.8915873148	0	1440.277	-1442.56296296296	-1133.12592592593
44300.8915875	0	1442.573	-1444.68148148148	-1134.38518518519
44300.8915876736	0	1444.692	-1446.80740740741	-1135.55555555556
44300.8915878588	0	1446.818	-1448.77777777778	-1136.72592592593
44300.8915880324	0	1448.788	-1450.64444444444	-1137.9037037037
44300.8915882176	0	1450.655	-1452.43703703704	-1139.05185185185
44300.8915884028	0	1452.448	-1453.99259259259	-1140.11851851852
44300.8915885764	0	1454.004	-1455.62962962963	-1141.22962962963
44300.8915887616	0	1455.641	-1457.11111111111	-1142.15555555556
44300.8915889352	0	1457.122	-1458.71851851852	-1143.11111111111
44300.8915891204	0	1458.729	-1460.22222222222	-1143.94814814815
44300.891589294	0	1460.233	-1461.59259259259	-1144.67407407407
44300.8915894792	0	1461.603	-1462.99259259259	-1145.38518518519
44300.8915896644	0	1463.003	-1464.11111111111	-1145.94814814815
44300.891589838	0	1464.122	-1465.31851851852	-1146.34074074074
44300.8915900232	0	1465.329	-1466.57777777778	-1146.52592592593
44300.8915901968	0	1466.588	-1467.84444444444	-1146.4962962963
44300.8915903819	0	1467.855	-1469.40740740741	-1146.21481481481
44300.8915905671	0	1469.418	-1471.22222222222	-1145.66666666667
44300.8915907407	0	1471.233	-1473.23703703704	-1144.94814814815
44300.8915909259	0	1473.248	-1475.53333333333	-1144.17037037037
44300.8915910995	0	1475.544	-1478.12592592593	-1143.44444444444
44300.8915912847	0	1478.137	-1481.33333333333	-1142.61481481481
44300.8915914699	0	1481.344	-1484.62962962963	-1141.94074074074
44300.8915916435	0	1484.64	-1488.0962962963	-1141.42962962963
44300.8915918287	0	1488.107	-1491.05185185185	-1140.84444444444
44300.8915920023	0	1491.063	-1493.17037037037	-1140.25185185185
44300.8915921875	0	1493.182	-1494.81481481482	-1139.62962962963
44300.8915923727	0	1494.826	-1495.81481481482	-1139.08888888889
44300.8915925463	0	1495.826	-1496.56296296296	-1138.54074074074
44300.8915927315	0	1496.574	-1497.46666666667	-1137.97037037037
44300.8915929167	0	1497.478	-1498.68888888889	-1137.48888888889
44300.8915930903	0	1498.7	-1500.24444444444	-1137.16296296296
44300.8915932755	0	1500.256	-1501.94074074074	-1136.9037037037
44300.8915934491	0	1501.952	-1503.67407407407	-1136.64444444444
44300.8915936343	0	1503.685	-1505.41481481482	-1136.35555555556
44300.8915938194	0	1505.426	-1506.82962962963	-1136.22962962963
44300.8915939931	0	1506.841	-1508.5037037037	-1136.1037037037
44300.8915941782	0	1508.515	-1510.22222222222	-1136.08148148148
44300.8915943519	0	1510.234	-1512.24444444444	-1136.07407407407
44300.891594537	0	1512.256	-1514.40740740741	-1136.15555555556
44300.8915947222	0	1514.419	-1516.25925925926	-1136.27407407407
44300.8915948958	0	1516.271	-1518.24444444444	-1136.45185185185
44300.891595081	0	1518.256	-1520.21481481482	-1136.65925925926
44300.8915952546	0	1520.226	-1522.12592592593	-1137
44300.8915954398	0	1522.137	-1524.48888888889	-1137.52592592593
44300.8915956134	0	1524.5	-1526.80740740741	-1138.0962962963
44300.8915957986	0	1526.819	-1529.56296296296	-1138.76296296296
44300.8915959838	0	1529.575	-1532.33333333333	-1139.45925925926
44300.8915961574	0	1532.345	-1535.74074074074	-1140.37777777778
44300.8915963426	0	1535.752	-1539.4962962963	-1141.55555555556
44300.8915965162	0	1539.508	-1543.22222222222	-1142.80740740741
44300.8915967014	0	1543.234	-1547.24444444444	-1144.36296296296
44300.8915968866	0	1547.256	-1551.39259259259	-1146
44300.8915970602	0	1551.404	-1555.23703703704	-1147.67407407407
44300.8915972454	0	1555.248	-1559.14814814815	-1149.44444444444
44300.891597419	0	1559.159	-1562.28888888889	-1151.01481481482
44300.8915976042	0	1562.3	-1564.74074074074	-1152.47407407407
44300.8915977893	0	1564.752	-1566.34814814815	-1153.79259259259
44300.891597963	0	1566.359	-1567.65925925926	-1155.17777777778
44300.8915981481	0	1567.67	-1568.85925925926	-1156.59259259259
44300.8915983218	0	1568.87	-1570.14814814815	-1158.02962962963
44300.8915985069	0	1570.159	-1571.6962962963	-1159.7037037037
44300.8915986921	0	1571.707	-1573.2962962963	-1161.31851851852
44300.8915988657	0	1573.307	-1575.51111111111	-1163
44300.8915990509	0	1575.522	-1578.4	-1164.87407407407
44300.8915992361	0	1578.411	-1581.82962962963	-1166.86666666667
44300.8915994097	0	1581.841	-1585.82222222222	-1168.91851851852
44300.8915995949	0	1585.834	-1590.13333333333	-1170.67407407407
44300.8915997685	0	1590.145	-1595.2962962963	-1172.63703703704
44300.8915999537	0	1595.308	-1600.76296296296	-1174.9037037037
44300.8916001389	0	1600.775	-1605.93333333333	-1177.32592592593
44300.8916003125	0	1605.945	-1611.17777777778	-1180.20740740741
44300.8916004977	0	1611.189	-1615.41481481481	-1182.86666666667
44300.8916006713	0	1615.426	-1619.2	-1185.45925925926
44300.8916008565	0	1619.211	-1622.51111111111	-1187.95555555556
44300.8916010417	0	1622.522	-1625.0962962963	-1189.98518518519
44300.8916012153	0	1625.107	-1627.21481481481	-1191.9037037037
44300.8916014005	0	1627.226	-1628.86666666667	-1193.62222222222
44300.8916015741	0	1628.878	-1630.61481481481	-1195.42962962963
44300.8916017593	0	1630.626	-1632.56296296296	-1197.36296296296
44300.8916019329	0	1632.574	-1634.22962962963	-1199.06666666667
44300.8916021181	0	1634.241	-1635.83703703704	-1200.93333333333
44300.8916023032	0	1635.848	-1637.46666666667	-1202.67407407407
44300.8916024769	0	1637.478	-1639.25185185185	-1204.3037037037
44300.891602662	0	1639.263	-1641.34814814815	-1205.88888888889
44300.8916028356	0	1641.359	-1643.84444444444	-1207.51111111111
44300.8916030208	0	1643.855	-1646.94814814815	-1209.45925925926
44300.891603206	0	1646.959	-1650.68888888889	-1211.4962962963
44300.8916033796	0	1650.7	-1654.44444444444	-1213.42962962963
44300.8916035648	0	1654.456	-1659.43703703704	-1215.63703703704
44300.8916037384	0	1659.449	-1665.14814814815	-1217.67407407407
44300.8916039236	0	1665.16	-1671.54074074074	-1219.96296296296
44300.8916041088	0	1671.553	-1677.2962962963	-1222.14074074074
44300.8916042824	0	1677.309	-1683.59259259259	-1224.67407407407
44300.8916044676	0	1683.605	-1690.01481481481	-1227.61481481481
44300.8916046412	0	1690.027	-1695.52592592593	-1230.45925925926
44300.8916048264	0	1695.538	-1700.68148148148	-1233.54074074074
44300.8916050116	0	1700.694	-1704.28148148148	-1236.12592592593
44300.8916051852	0	1704.294	-1706.96296296296	-1238.59259259259
44300.8916053704	0	1706.975	-1708.97037037037	-1240.91851851852
44300.891605544	0	1708.982	-1710.73333333333	-1243.14814814815
44300.8916057292	0	1710.745	-1712.99259259259	-1245.68148148148
44300.8916059144	0	1713.004	-1716.02962962963	-1248.36296296296
44300.891606088	0	1716.041	-1719.39259259259	-1250.84444444444
44300.8916062732	0	1719.404	-1723.76296296296	-1253.60740740741
44300.8916064468	0	1723.774	-1728.62962962963	-1256.27407407407
44300.8916066319	0	1728.641	-1734.59259259259	-1259.22962962963
44300.8916068171	0	1734.604	-1740.6	-1262.00740740741
44300.8916069907	0	1740.611	-1747.40740740741	-1264.91111111111
44300.8916071759	0	1747.418	-1754.28888888889	-1268.04444444444
44300.8916073611	0	1754.299	-1760.57037037037	-1271.17777777778
44300.8916075347	0	1760.58	-1766.97777777778	-1274.61481481481
44300.8916077199	0	1766.987	-1772.99259259259	-1277.91111111111
44300.8916078935	0	1773.002	-1778.11111111111	-1280.85925925926
44300.8916080787	0	1778.121	-1782.76296296296	-1283.94074074074
44300.8916082523	0	1782.773	-1786.19259259259	-1286.54814814815
44300.8916084375	0	1786.203	-1789.27407407407	-1289.21481481482
44300.8916086227	0	1789.284	-1791.57037037037	-1291.68148148148
44300.8916087963	0	1791.58	-1793.4	-1294.56296296296
44300.8916089815	0	1793.41	-1795.01481481481	-1297.31111111111
44300.8916091551	0	1795.025	-1796.7037037037	-1299.79259259259
44300.8916093403	0	1796.714	-1798.68888888889	-1302.33333333333
44300.8916095255	0	1798.699	-1801.14074074074	-1304.94814814815
44300.8916096991	0	1801.151	-1803.88888888889	-1307.16296296296
44300.8916098843	0	1803.899	-1807.43703703704	-1309.77037037037
44300.8916100579	0	1807.447	-1811.31851851852	-1312.17037037037
44300.8916102431	0	1811.328	-1816.51851851852	-1315
44300.8916104282	0	1816.528	-1822.59259259259	-1317.87407407407
44300.8916106019	0	1822.602	-1828.48148148148	-1320.72592592593
44300.891610787	0	1828.491	-1834.97037037037	-1323.83703703704
44300.8916109607	0	1834.98	-1840.94074074074	-1326.85185185185
44300.8916111458	0	1840.95	-1847.21481481481	-1330.14814814815
44300.891611331	0	1847.224	-1853.35555555555	-1333.54074074074
44300.8916115046	0	1853.365	-1858.73333333333	-1336.71851851852
44300.8916116898	0	1858.743	-1863.83703703704	-1339.95555555556
44300.891611875	0	1863.847	-1867.51851851852	-1342.80740740741
44300.8916120486	0	1867.528	-1870.42962962963	-1345.73333333333
44300.8916122338	0	1870.439	-1872.64444444444	-1348.56296296296
44300.8916124074	0	1872.654	-1874.27407407407	-1351.28148148148
44300.8916125926	0	1874.284	-1875.61481481481	-1354.31111111111
44300.8916127662	0	1875.625	-1876.57777777778	-1357.18518518519
44300.8916129514	0	1876.588	-1877.33333333333	-1360.08888888889
44300.8916131366	0	1877.344	-1877.64444444444	-1362.63703703704
44300.8916133102	0	1877.655	-1877.31851851852	-1365.11851851852
44300.8916134954	0	1877.329	-1876.27407407407	-1367.03703703704
44300.891613669	0	1876.285	-1874.96296296296	-1368.64444444445
44300.8916138542	0	1874.974	-1873.28148148148	-1370.45185185185
44300.8916140393	0	1873.293	-1871.60740740741	-1372.38518518519
44300.891614213	0	1871.619	-1870.04444444444	-1374.17037037037
44300.8916143981	0	1870.056	-1868.61481481481	-1376.08888888889
44300.8916145718	0	1868.626	-1867.6	-1377.80740740741
44300.8916147569	0	1867.611	-1866.7037037037	-1379.47407407407
44300.8916149421	0	1866.715	-1865.94814814815	-1380.75555555556
44300.8916151157	0	1865.959	-1865.23703703704	-1381.80740740741
44300.8916153009	0	1865.248	-1864.47407407407	-1382.76296296296
44300.8916154745	0	1864.485	-1863.78518518518	-1383.37037037037
44300.8916156597	0	1863.796	-1863.24444444444	-1383.84444444445
44300.8916158449	0	1863.255	-1862.97037037037	-1384.22222222222
44300.8916160185	0	1862.981	-1863.00740740741	-1384.51851851852
44300.8916162037	0	1863.018	-1863.46666666667	-1384.68888888889
44300.8916163773	0	1863.477	-1864.28148148148	-1384.68888888889
44300.8916165625	0	1864.292	-1865.31111111111	-1384.66666666667
44300.8916167477	0	1865.322	-1866.43703703704	-1384.51111111111
44300.8916169213	0	1866.448	-1867.93333333333	-1384.25925925926
44300.8916171065	0	1867.944	-1869.86666666667	-1383.9037037037
44300.8916172801	0	1869.877	-1872.06666666667	-1383.46666666667
44300.8916174653	0	1872.077	-1874.9037037037	-1382.88148148148
44300.8916176505	0	1874.914	-1877.8	-1382.2962962963
44300.8916178241	0	1877.81	-1881.14814814815	-1381.63703703704
44300.8916180093	0	1881.158	-1884.77037037037	-1380.87407407408
44300.8916181829	0	1884.78	-1888.54074074074	-1380.02962962963
44300.8916183681	0	1888.55	-1892.71851851852	-1379.02962962963
44300.8916185532	0	1892.728	-1896.75555555555	-1378.02222222222
44300.8916187269	0	1896.765	-1901.59259259259	-1376.97037037037
44300.891618912	0	1901.602	-1907.22962962963	-1375.6962962963
44300.8916190856	0	1907.239	-1912.74074074074	-1374.26666666667
44300.8916192708	0	1912.75	-1918.07407407407	-1372.91851851852
44300.891619456	0	1918.083	-1922.6	-1371.65925925926
44300.8916196296	0	1922.609	-1926.3037037037	-1370.60740740741
44300.8916198148	0	1926.313	-1929.64444444444	-1369.61481481482
44300.89162	0	1929.654	-1932.36296296296	-1368.7037037037
44300.8916201736	0	1932.373	-1934.55555555555	-1367.74814814815
44300.8916203588	0	1934.566	-1936.34074074074	-1366.99259259259
44300.8916205324	0	1936.351	-1938.39259259259	-1366.13333333333
44300.8916207176	0	1938.403	-1940.54814814815	-1365.37777777778
44300.8916208912	0	1940.559	-1942.71111111111	-1364.83703703704
44300.8916210764	0	1942.722	-1945.40740740741	-1364.54814814815
44300.8916212616	0	1945.418	-1948.63703703704	-1364.35555555556
44300.8916214352	0	1948.648	-1952.27407407407	-1364.13333333333
44300.8916216204	0	1952.285	-1956.71111111111	-1363.8962962963
44300.891621794	0	1956.722	-1961.35555555555	-1363.6962962963
44300.8916219792	0	1961.366	-1966.80740740741	-1363.4
44300.8916221644	0	1966.818	-1972.6	-1363.00740740741
44300.891622338	0	1972.611	-1978.28148148148	-1362.38518518519
44300.8916225232	0	1978.292	-1984.47407407407	-1361.57777777778
44300.8916226968	0	1984.485	-1990.5037037037	-1360.68148148148
44300.8916228819	0	1990.515	-1996.68888888889	-1359.79259259259
44300.8916230671	0	1996.7	-2002.11111111111	-1359.01481481482
44300.8916232407	0	2002.122	-2007.28888888889	-1358.57777777778
44300.8916234259	0	2007.3	-2012.08148148148	-1358.57777777778
44300.8916235995	0	2012.093	-2016.33333333333	-1358.65925925926
44300.8916237847	0	2016.345	-2020.6	-1358.78518518519
44300.8916239699	0	2020.612	-2024.79259259259	-1358.95555555556
44300.8916241435	0	2024.805	-2028.64444444444	-1359.11851851852
44300.8916243287	0	2028.657	-2032.68148148148	-1359.47407407408
44300.8916245023	0	2032.694	-2036.35555555555	-1359.73333333333
44300.8916246875	0	2036.368	-2040.16296296296	-1359.88148148148
44300.8916248727	0	2040.175	-2043.28888888889	-1359.88148148148
44300.8916250463	0	2043.301	-2046.25925925926	-1359.73333333333
44300.8916252315	0	2046.271	-2048.6962962963	-1359.61481481482
44300.8916254051	0	2048.708	-2050.57037037037	-1359.58518518519
44300.8916255903	0	2050.582	-2052.20740740741	-1359.59259259259
44300.8916257755	0	2052.219	-2053.77037037037	-1359.65925925926
44300.8916259491	0	2053.782	-2055.9037037037	-1359.78518518519
44300.8916261343	0	2055.915	-2058.67407407407	-1360.00740740741
44300.8916263079	0	2058.685	-2061.76296296296	-1360.27407407408
44300.8916264931	0	2061.774	-2065.4962962963	-1360.80740740741
44300.8916266782	0	2065.507	-2069.43703703704	-1361.28888888889
44300.8916268519	0	2069.448	-2073.95555555555	-1361.94074074074
44300.891627037	0	2073.967	-2078.79259259259	-1362.88148148148
44300.8916272222	0	2078.804	-2083.71111111111	-1363.82962962963
44300.8916273958	0	2083.723	-2088.97037037037	-1365.04444444445
44300.891627581	0	2088.982	-2093.87407407407	-1366.3037037037
44300.8916277546	0	2093.886	-2098.72592592592	-1367.68148148148
44300.8916279398	0	2098.738	-2103.28148148148	-1369.17777777778
44300.8916281134	0	2103.294	-2107.27407407407	-1370.51111111111
44300.8916282986	0	2107.287	-2110.85185185185	-1371.58518518519
44300.8916284838	0	2110.865	-2113.78518518518	-1372.55555555556
44300.8916286574	0	2113.798	-2116.08148148148	-1373.47407407408
44300.8916288426	0	2116.094	-2117.96296296296	-1374.4962962963
44300.8916290162	0	2117.975	-2119.83703703704	-1375.54074074074
44300.8916292014	0	2119.849	-2122.1037037037	-1376.85925925926
44300.8916293866	0	2122.116	-2124.48148148148	-1378.17037037037
44300.8916295602	0	2124.494	-2127.26666666667	-1379.53333333333
44300.8916297454	0	2127.279	-2130.25925925926	-1381
44300.891629919	0	2130.272	-2133.25925925926	-1382.51111111111
44300.8916301042	0	2133.272	-2136.88888888889	-1384.14814814815
44300.8916302893	0	2136.902	-2140.84444444444	-1385.62222222222
44300.891630463	0	2140.858	-2145.46666666667	-1386.97037037037
44300.8916306481	0	2145.48	-2150.72592592592	-1388.51851851852
44300.8916308333	0	2150.739	-2155.94074074074	-1390.17037037037
44300.8916310069	0	2155.954	-2161.59259259259	-1392.31851851852
44300.8916311921	0	2161.606	-2167.11111111111	-1394.57777777778
44300.8916313657	0	2167.125	-2171.48148148148	-1396.74074074074
44300.8916315509	0	2171.495	-2175.57037037037	-1398.82222222222
44300.8916317245	0	2175.584	-2178.79259259259	-1400.60740740741
44300.8916319097	0	2178.806	-2181.45925925926	-1402.3037037037
44300.8916320949	0	2181.473	-2183.4962962963	-1403.8
44300.8916322685	0	2183.51	-2185.12592592592	-1405.28888888889
44300.8916324537	0	2185.14	-2186.77777777778	-1406.95555555556
44300.8916326273	0	2186.792	-2188.42962962963	-1408.61481481482
44300.8916328125	0	2188.444	-2190.26666666667	-1410.38518518519
44300.8916329977	0	2190.281	-2192.17037037037	-1411.97037037037
44300.8916331713	0	2192.185	-2194.28148148148	-1413.40740740741
44300.8916333565	0	2194.296	-2197.25185185185	-1414.98518518519
44300.8916335301	0	2197.266	-2200.65925925926	-1416.51111111111
44300.8916337153	0	2200.673	-2204.81481481481	-1418.07407407408
44300.8916339005	0	2204.829	-2209.42962962963	-1419.58518518519
44300.8916340741	0	2209.444	-2214.48888888889	-1421.00740740741
44300.8916342593	0	2214.503	-2220.59259259259	-1422.52592592593
44300.8916344329	0	2220.607	-2226.51111111111	-1424.1037037037
44300.8916346181	0	2226.526	-2233.17777777778	-1426.08148148148
44300.8916348032	0	2233.193	-2239.2962962963	-1428.18518518519
44300.8916349769	0	2239.312	-2244.9037037037	-1430.48148148148
44300.891635162	0	2244.919	-2249.51851851852	-1432.55555555556
44300.8916353356	0	2249.534	-2253.08148148148	-1434.61481481482
44300.8916355208	0	2253.097	-2255.40740740741	-1436.38518518519
44300.8916356944	0	2255.423	-2257.40740740741	-1438.23703703704
44300.8916358796	0	2257.423	-2258.82962962963	-1440.08888888889
44300.8916360648	0	2258.845	-2260.17777777778	-1441.94814814815
44300.8916362384	0	2260.193	-2261.37037037037	-1443.74074074074
44300.8916364236	0	2261.386	-2262.53333333333	-1445.73333333333
44300.8916365972	0	2262.549	-2263.77777777778	-1447.42962962963
44300.8916367824	0	2263.793	-2265.24444444444	-1449.14814814815
44300.8916369676	0	2265.26	-2266.77777777778	-1451
44300.8916371412	0	2266.793	-2268.22222222222	-1452.86666666667
44300.8916373264	0	2268.237	-2270	-1454.97037037037
44300.8916375116	0	2270.015	-2271.84444444444	-1457
44300.8916376852	0	2271.859	-2274	-1459.12592592593
44300.8916378704	0	2274.015	-2276.34814814815	-1461.31111111111
44300.891638044	0	2276.363	-2278.91111111111	-1463.31851851852
44300.8916382292	0	2278.926	-2282.04444444444	-1465.6962962963
44300.8916384144	0	2282.059	-2285.5037037037	-1468.14074074074
44300.891638588	0	2285.518	-2289.87407407407	-1470.79259259259
44300.8916387732	0	2289.888	-2295.02222222222	-1473.71111111111
44300.8916389468	0	2295.036	-2300.22962962963	-1476.54814814815
44300.8916391319	0	2300.243	-2305.99259259259	-1479.87407407408
44300.8916393171	0	2306.006	-2311.32592592592	-1483.05185185185
44300.8916394907	0	2311.339	-2316.56296296296	-1486.37777777778
44300.8916396759	0	2316.576	-2321.22222222222	-1489.75555555556
44300.8916398495	0	2321.235	-2324.80740740741	-1492.88888888889
44300.8916400347	0	2324.82	-2327.83703703704	-1496.25185185185
44300.8916402199	0	2327.85	-2329.97037037037	-1499.56296296296
44300.8916403935	0	2329.983	-2331.0962962963	-1502.40740740741
44300.8916405787	0	2331.109	-2331.61481481481	-1505.48888888889
44300.8916407523	0	2331.628	-2331.94814814815	-1508.41481481482
44300.8916409375	0	2331.961	-2332.54814814815	-1511.64444444445
44300.8916411111	0	2332.561	-2333.78518518518	-1514.67407407408
44300.8916412963	0	2333.798	-2335.61481481481	-1517.71851851852
44300.8916414815	0	2335.628	-2337.95555555556	-1520.85185185185
44300.8916416551	0	2337.969	-2340.42222222222	-1523.77777777778
44300.8916418403	0	2340.436	-2343.34074074074	-1526.85925925926
44300.8916420139	0	2343.355	-2346.48888888889	-1529.99259259259
44300.8916421991	0	2346.503	-2349.48148148148	-1532.91111111111
44300.8916423843	0	2349.496	-2352.80740740741	-1536.04444444445
44300.8916425579	0	2352.822	-2356.17037037037	-1539.15555555556
44300.8916427431	0	2356.185	-2359.16296296296	-1542.08888888889
44300.8916429167	0	2359.178	-2362.3037037037	-1545.28888888889
44300.8916431019	0	2362.319	-2365.35555555556	-1548.17037037037
44300.891643287	0	2365.371	-2368.34814814815	-1551.18518518519
44300.8916434722	0	2368.364	-2370.20740740741	-1553.77777777778
44300.8916436458	0	2370.223	-2371.08888888889	-1556.31851851852
44300.891643831	0	2371.104	-2371.08888888889	-1558.61481481482
44300.8916440046	0	2371.104	-2371.11111111111	-1560.56296296297
44300.8916441898	0	2371.126	-2371.2962962963	-1562.67407407408
44300.8916443634	0	2371.311	-2371.44444444444	-1564.57777777778
44300.8916445486	0	2371.459	-2371.94074074074	-1566.55555555556
44300.8916447338	0	2371.955	-2372.97777777778	-1568.35555555556
44300.8916449074	0	2372.992	-2374.77777777778	-1570.21481481482
44300.8916450926	0	2374.792	-2377.42222222222	-1572.02962962963
44300.8916452662	0	2377.436	-2380.58518518519	-1573.68148148148
44300.8916454514	0	2380.599	-2384.58518518519	-1575.4962962963
44300.891645625	0	2384.599	-2389.14074074074	-1577.12592592593
44300.8916458102	0	2389.155	-2394.18518518519	-1578.62962962963
44300.8916459954	0	2394.199	-2400.03703703704	-1580.14814814815
44300.891646169	0	2400.051	-2405.94814814815	-1581.61481481482
44300.8916463542	0	2405.962	-2412.46666666667	-1582.99259259259
44300.8916465393	0	2412.481	-2419.1037037037	-1584.21481481482
44300.891646713	0	2419.118	-2426.37037037037	-1585.57777777778
44300.8916468981	0	2426.385	-2433.08148148148	-1587.18518518519
44300.8916470718	0	2433.096	-2438.2962962963	-1588.54074074074
44300.8916472569	0	2438.311	-2442.54814814815	-1590.15555555556
44300.8916474306	0	2442.563	-2445.36296296296	-1591.71111111111
44300.8916476157	0	2445.378	-2447.31111111111	-1593.11851851852
44300.8916478009	0	2447.326	-2448.7037037037	-1594.57037037037
44300.8916479745	0	2448.719	-2449.78518518519	-1595.8962962963
44300.8916481597	0	2449.8	-2451.03703703704	-1597.18518518519
44300.8916483333	0	2451.052	-2452.51111111111	-1598.2962962963
44300.8916485185	0	2452.526	-2454.37777777778	-1599.46666666667
44300.8916487037	0	2454.393	-2456.64444444445	-1600.63703703704
44300.8916488773	0	2456.66	-2459.12592592593	-1601.85185185185
44300.8916490625	0	2459.141	-2462.28888888889	-1603.2
44300.8916492361	0	2462.304	-2465.7037037037	-1604.4962962963
44300.8916494213	0	2465.719	-2469.83703703704	-1605.91851851852
44300.8916496065	0	2469.852	-2474.34814814815	-1607.35555555556
44300.8916497801	0	2474.363	-2478.97037037037	-1608.57037037037
44300.8916499653	0	2478.985	-2484.53333333333	-1609.90370370371
44300.8916501505	0	2484.548	-2490.26666666667	-1611.14814814815
44300.8916503241	0	2490.281	-2496.28888888889	-1612.64444444445
44300.8916505093	0	2496.303	-2501.62222222222	-1614.15555555556
44300.8916506829	0	2501.636	-2505.62222222222	-1615.68148148148
44300.8916508681	0	2505.636	-2508.57037037037	-1617.15555555556
44300.8916510532	0	2508.584	-2509.80740740741	-1618.30370370371
44300.8916512269	0	2509.821	-2510.05185185185	-1619.48888888889
44300.891651412	0	2510.065	-2509.96296296296	-1620.41481481482
44300.8916515856	0	2509.976	-2510.03703703704	-1621.31111111111
44300.8916517708	0	2510.05	-2510.62222222222	-1622.28888888889
44300.8916519444	0	2510.635	-2511.44444444444	-1623.25185185185
44300.8916521296	0	2511.457	-2512.57777777778	-1624.20740740741
44300.8916523148	0	2512.59	-2514	-1625.10370370371
44300.8916524884	0	2514.012	-2515.52592592593	-1625.92592592593
44300.8916526736	0	2515.538	-2517.45925925926	-1626.75555555556
44300.8916528588	0	2517.471	-2519.42962962963	-1627.52592592593
44300.8916530324	0	2519.441	-2521.91851851852	-1628.2962962963
44300.8916532176	0	2521.93	-2524.62962962963	-1629.15555555556
44300.8916533912	0	2524.641	-2527.3037037037	-1629.94074074074
44300.8916535764	0	2527.315	-2529.98518518519	-1630.82962962963
44300.8916537616	0	2529.996	-2532.31851851852	-1631.94814814815
44300.8916539352	0	2532.329	-2534.54074074074	-1633.14814814815
44300.8916541204	0	2534.551	-2536.37037037037	-1634.36296296297
44300.891654294	0	2536.381	-2537.76296296296	-1635.48148148148
44300.8916544792	0	2537.774	-2538.88148148148	-1636.65925925926
44300.8916546644	0	2538.893	-2539.81481481482	-1637.88888888889
44300.891654838	0	2539.826	-2540.75555555556	-1639.42222222222
44300.8916550232	0	2540.767	-2541.68888888889	-1641.10370370371
44300.8916551968	0	2541.7	-2542.71111111111	-1642.85925925926
44300.8916553819	0	2542.722	-2543.8962962963	-1644.62222222222
44300.8916555671	0	2543.907	-2545.20740740741	-1646.38518518519
44300.8916557407	0	2545.218	-2547.07407407408	-1648.26666666667
44300.8916559259	0	2547.085	-2549.16296296297	-1649.97777777778
44300.8916560995	0	2549.174	-2551.8962962963	-1651.91851851852
44300.8916562847	0	2551.907	-2555.21481481482	-1654.14814814815
44300.8916564583	0	2555.226	-2558.25925925926	-1656.31111111111
44300.8916566435	0	2558.27	-2561.53333333334	-1658.95555555556
44300.8916568287	0	2561.544	-2564.68148148148	-1661.75555555556
44300.8916570023	0	2564.692	-2567.48148148148	-1664.37037037037
44300.8916571875	0	2567.492	-2570.39259259259	-1667.30370370371
44300.8916573727	0	2570.403	-2572.94074074074	-1669.96296296297
44300.8916575463	0	2572.951	-2575.53333333334	-1672.50370370371
44300.8916577315	0	2575.544	-2578.04444444445	-1674.68888888889
44300.8916579051	0	2578.055	-2580.26666666667	-1676.68148148148
44300.8916580903	0	2580.277	-2582.28888888889	-1678.57037037037
44300.8916582755	0	2582.299	-2584.02962962963	-1680.31851851852
44300.8916584491	0	2584.04	-2585.72592592593	-1682.10370370371
44300.8916586343	0	2585.736	-2587.14814814815	-1683.78518518519
44300.8916588194	0	2587.158	-2588.54074074074	-1685.6
44300.8916589931	0	2588.551	-2589.91851851852	-1687.58518518519
44300.8916591782	0	2589.929	-2591.06666666667	-1689.43703703704
44300.8916593519	0	2591.077	-2592.18518518519	-1691.45925925926
44300.891659537	0	2592.196	-2593.16296296297	-1693.47407407408
44300.8916597107	0	2593.174	-2594.17037037037	-1695.30370370371
44300.8916598958	0	2594.181	-2595.30370370371	-1697.05925925926
44300.891660081	0	2595.314	-2596.44444444445	-1698.58518518519
44300.8916602546	0	2596.455	-2597.91851851852	-1700.05925925926
44300.8916604398	0	2597.929	-2599.70370370371	-1701.2962962963
44300.8916606134	0	2599.714	-2601.31851851852	-1702.28148148148
44300.8916607986	0	2601.329	-2602.92592592593	-1703.21481481482
44300.8916609722	0	2602.936	-2604.47407407408	-1703.91851851852
44300.8916611574	0	2604.484	-2606.21481481482	-1704.43703703704
44300.8916613426	0	2606.225	-2608.16296296297	-1704.61481481482
44300.8916615162	0	2608.173	-2610.13333333334	-1704.67407407408
44300.8916617014	0	2610.143	-2612.37037037037	-1704.45925925926
44300.8916618866	0	2612.38	-2614.63703703704	-1704.05925925926
44300.8916620602	0	2614.647	-2616.48888888889	-1703.47407407408
44300.8916622454	0	2616.499	-2618.06666666667	-1702.68888888889
44300.891662419	0	2618.077	-2619.27407407408	-1701.93333333334
44300.8916626042	0	2619.284	-2620	-1701.1925925926
44300.8916627778	0	2620.01	-2620.55555555556	-1700.37777777778
44300.891662963	0	2620.566	-2621.17037037037	-1699.47407407408
44300.8916631481	0	2621.181	-2621.92592592593	-1698.21481481482
44300.8916633218	0	2621.937	-2622.60740740741	-1696.82222222222
44300.8916635069	0	2622.618	-2623.12592592593	-1695.15555555556
44300.8916636921	0	2623.137	-2623.53333333334	-1693.30370370371
44300.8916638657	0	2623.544	-2623.88888888889	-1691
44300.8916640509	0	2623.9	-2624.15555555556	-1688.39259259259
44300.8916642245	0	2624.167	-2624.3925925926	-1685.58518518519
44300.8916644097	0	2624.404	-2624.62962962963	-1682.36296296297
44300.8916645833	0	2624.641	-2624.91111111111	-1678.85925925926
44300.8916647685	0	2624.922	-2625.28148148149	-1675.40740740741
44300.8916649537	0	2625.292	-2626.14814814815	-1671.71111111111
44300.8916651273	0	2626.159	-2627.46666666667	-1668.0962962963
44300.8916653125	0	2627.478	-2629.22222222223	-1664.17037037037
44300.8916654977	0	2629.234	-2630.8962962963	-1660.59259259259
44300.8916656713	0	2630.908	-2632.72592592593	-1656.67407407408
44300.8916658565	0	2632.738	-2634.34814814815	-1652.77777777778
44300.8916660301	0	2634.36	-2635.52592592593	-1649.33333333334
44300.8916662153	0	2635.538	-2636.37037037037	-1645.91851851852
44300.8916664005	0	2636.382	-2636.91851851852	-1642.71851851852
44300.8916665741	0	2636.93	-2637.37777777778	-1638.88888888889
44300.8916667593	0	2637.389	-2637.70370370371	-1634.74074074074
44300.8916669329	0	2637.715	-2637.71111111112	-1630.74814814815
44300.8916671181	0	2637.722	-2637.61481481482	-1626.2962962963
44300.8916673032	0	2637.626	-2637.34814814815	-1621.81481481482
44300.8916674769	0	2637.359	-2637.17777777778	-1617.72592592593
44300.891667662	0	2637.189	-2637.06666666667	-1613.35555555556
44300.8916678356	0	2637.078	-2637.05185185186	-1609.33333333334
44300.8916680208	0	2637.063	-2637.14814814815	-1605.08148148148
44300.8916681944	0	2637.159	-2637.41481481482	-1601.05185185185
44300.8916683796	0	2637.426	-2637.94814814815	-1596.66666666667
44300.8916685648	0	2637.959	-2638.67407407408	-1592.35555555556
44300.8916687384	0	2638.685	-2639.65925925926	-1588.33333333334
44300.8916689236	0	2639.67	-2640.94074074075	-1584.15555555556
44300.8916690972	0	2640.951	-2642.36296296297	-1580.14814814815
44300.8916692824	0	2642.373	-2643.65185185186	-1576.51851851852
44300.8916694676	0	2643.662	-2644.97777777778	-1572.97037037037
44300.8916696412	0	2644.988	-2646.51851851852	-1569.71851851852
44300.8916698264	0	2646.529	-2648.05925925926	-1566.48888888889
44300.8916700116	0	2648.07	-2649.51851851852	-1563.62222222222
44300.8916701852	0	2649.529	-2650.96296296297	-1560.86666666667
44300.8916703704	0	2650.973	-2652.14074074075	-1557.98518518519
44300.8916705556	0	2652.151	-2653.01481481482	-1555.28888888889
44300.8916707292	0	2653.025	-2653.6	-1552.51111111111
44300.8916709028	0	2653.61	-2654.04444444445	-1549.74814814815
44300.891671088	0	2654.054	-2654.34814814815	-1547.14074074074
44300.8916712732	0	2654.358	-2654.62222222223	-1544.33333333334
44300.8916714468	0	2654.632	-2654.80740740741	-1541.85925925926
44300.8916716319	0	2654.817	-2655.22222222223	-1539.01481481482
44300.8916718056	0	2655.232	-2655.75555555556	-1535.96296296297
44300.8916719907	0	2655.765	-2656.22962962963	-1532.96296296297
44300.8916721759	0	2656.239	-2656.70370370371	-1529.74814814815
44300.8916723495	0	2656.713	-2657.17777777778	-1526.8
44300.8916725347	0	2657.187	-2657.92592592593	-1523.5925925926
44300.8916727199	0	2657.935	-2658.77777777778	-1520.62222222222
44300.8916728935	0	2658.787	-2659.57777777778	-1517.70370370371
44300.8916730787	0	2659.587	-2660.51111111112	-1514.45925925926
44300.8916732523	0	2660.52	-2661.25925925926	-1511.42222222222
44300.8916734375	0	2661.268	-2662.1925925926	-1508.21481481482
44300.8916736111	0	2662.201	-2663.11851851852	-1505.13333333334
44300.8916737963	0	2663.127	-2664.02222222223	-1501.94814814815
44300.8916739815	0	2664.031	-2664.85185185186	-1498.85925925926
44300.8916741551	0	2664.861	-2665.40740740741	-1496.06666666667
44300.8916743403	0	2665.417	-2665.81481481482	-1493.13333333334
44300.8916745139	0	2665.824	-2666.11851851852	-1490.2
44300.8916746991	0	2666.128	-2666.36296296297	-1487.44444444445
44300.8916748843	0	2666.372	-2666.56296296297	-1484.57037037037
44300.8916750579	0	2666.572	-2666.83703703704	-1482.12592592593
44300.8916752431	0	2666.846	-2667.12592592593	-1479.68888888889
44300.8916754167	0	2667.135	-2667.44444444445	-1477.34074074074
44300.8916756019	0	2667.454	-2667.75555555556	-1475.11851851852
44300.891675787	0	2667.765	-2668.20740740741	-1472.65185185185
44300.8916759607	0	2668.217	-2668.85925925926	-1470.4
44300.8916761458	0	2668.869	-2669.71111111112	-1468.0962962963
44300.8916763194	0	2669.721	-2670.43703703704	-1465.92592592593
44300.8916765046	0	2670.447	-2671.05185185186	-1463.98518518519
44300.8916766898	0	2671.062	-2671.63703703704	-1462.10370370371
44300.891676875	0	2671.647	-2672.12592592593	-1460.52592592593
44300.8916770486	0	2672.136	-2672.55555555556	-1458.94074074074
44300.8916772222	0	2672.566	-2673.07407407408	-1457.44444444445
44300.8916774074	0	2673.085	-2673.6962962963	-1456.11851851852
44300.8916775926	0	2673.707	-2674.41481481482	-1454.88148148148
44300.8916777662	0	2674.426	-2675.15555555556	-1453.75555555556
44300.8916779514	0	2675.167	-2676.02222222223	-1452.57777777778
44300.8916781366	0	2676.034	-2676.92592592593	-1451.61481481482
44300.8916783102	0	2676.938	-2677.97777777778	-1450.6
44300.8916784954	0	2677.99	-2679.16296296297	-1449.57777777778
44300.891678669	0	2679.175	-2680.31851851852	-1448.62222222223
44300.8916788542	0	2680.331	-2681.77777777778	-1447.74814814815
44300.8916790278	0	2681.79	-2683.33333333334	-1447.18518518519
44300.891679213	0	2683.346	-2685.31851851852	-1446.84444444445
44300.8916793981	0	2685.331	-2687.4888888889	-1446.5925925926
44300.8916795718	0	2687.501	-2689.68888888889	-1446.42222222223
44300.8916797569	0	2689.701	-2692.27407407408	-1446.20740740741
44300.8916799421	0	2692.286	-2694.8888888889	-1446.12592592593
44300.8916801157	0	2694.901	-2697.77037037038	-1446.28148148148
44300.8916803009	0	2697.782	-2700.71111111112	-1446.68888888889
44300.8916804745	0	2700.723	-2703.57777777778	-1447.28888888889
44300.8916806597	0	2703.59	-2706.7925925926	-1448.11111111111
44300.8916808333	0	2706.805	-2709.94074074075	-1449.02222222223
44300.8916810185	0	2709.953	-2713.23703703704	-1449.8962962963
44300.8916812037	0	2713.249	-2717.07407407408	-1450.92592592593
44300.8916813773	0	2717.086	-2720.71851851852	-1451.93333333334
44300.8916815625	0	2720.73	-2724.40740740741	-1453.05185185185
44300.8916817361	0	2724.419	-2727.46666666667	-1454.05925925926
44300.8916819213	0	2727.478	-2730.37037037038	-1454.9925925926
44300.8916821065	0	2730.382	-2733.00740740741	-1455.8962962963
44300.8916822801	0	2733.019	-2735.27407407408	-1456.61481481482
44300.8916824653	0	2735.286	-2737.74074074075	-1457.31851851852
44300.8916826505	0	2737.753	-2740.11111111112	-1457.81481481482
44300.8916828241	0	2740.123	-2742.92592592593	-1458.12592592593
44300.8916830093	0	2742.938	-2746.05925925927	-1458.52592592593
44300.8916831944	0	2746.071	-2749.24444444445	-1458.97777777778
44300.8916833681	0	2749.256	-2753.0888888889	-1459.67407407408
44300.8916835532	0	2753.1	-2757.03703703704	-1460.51851851852
44300.8916837269	0	2757.048	-2760.5925925926	-1461.50370370371
44300.891683912	0	2760.604	-2763.93333333334	-1462.53333333334
44300.8916840856	0	2763.945	-2766.95555555556	-1463.4962962963
44300.8916842708	0	2766.967	-2770.14814814815	-1464.62962962963
44300.891684456	0	2770.16	-2773.02962962964	-1465.65925925926
44300.8916846296	0	2773.041	-2776.17777777778	-1466.80740740741
44300.8916848148	0	2776.189	-2779.34814814815	-1467.82962962963
44300.8916849884	0	2779.359	-2782.35555555556	-1468.65185185186
44300.8916851736	0	2782.366	-2785.3925925926	-1469.18518518519
44300.8916853472	0	2785.403	-2788.4962962963	-1469.37777777778
44300.8916855324	0	2788.507	-2791.14074074075	-1469.4
44300.8916857176	0	2791.151	-2793.71851851852	-1469.30370370371
44300.8916858912	0	2793.729	-2795.92592592593	-1469.18518518519
44300.8916860764	0	2795.936	-2798.22962962964	-1469.11111111111
44300.8916862616	0	2798.24	-2800.62222222223	-1468.93333333334
44300.8916864352	0	2800.633	-2802.8962962963	-1468.7925925926
44300.8916866204	0	2802.907	-2805.31851851853	-1468.57777777778
44300.891686794	0	2805.329	-2807.60000000001	-1468.3925925926
44300.8916869792	0	2807.61	-2810.0962962963	-1468.31111111111
44300.8916871528	0	2810.106	-2812.8962962963	-1468.12592592593
44300.891687338	0	2812.906	-2815.77777777778	-1467.88888888889
44300.8916875232	0	2815.787	-2819.05925925927	-1467.40740740741
44300.8916876968	0	2819.068	-2822.45925925927	-1466.82962962963
44300.8916878819	0	2822.468	-2825.9925925926	-1466.15555555556
44300.8916880556	0	2826.001	-2828.74074074075	-1465.6
44300.8916882407	0	2828.749	-2831.05925925927	-1464.94814814815
44300.8916884259	0	2831.068	-2833.05925925927	-1464.1925925926
44300.8916885995	0	2833.068	-2834.64444444445	-1463.46666666667
44300.8916887847	0	2834.653	-2836.42962962964	-1462.48888888889
44300.8916889699	0	2836.438	-2838.40740740741	-1461.44444444445
44300.8916891435	0	2838.416	-2840.84444444445	-1460.15555555556
44300.8916893287	0	2840.853	-2843.43703703704	-1458.55555555556
44300.8916895023	0	2843.446	-2845.90370370371	-1457.02222222223
44300.8916896875	0	2845.913	-2848.51111111112	-1455.28888888889
44300.8916898727	0	2848.52	-2851.28148148149	-1453.54814814815
44300.8916900463	0	2851.29	-2853.90370370371	-1452.06666666667
44300.8916902315	0	2853.912	-2857.07407407408	-1450.41481481482
44300.8916904051	0	2857.082	-2860.15555555556	-1448.95555555556
44300.8916905903	0	2860.163	-2863.76296296297	-1447.34074074074
44300.8916907755	0	2863.77	-2867.36296296297	-1445.73333333334
44300.8916909491	0	2867.37	-2871.42962962964	-1443.94814814815
44300.8916911343	0	2871.437	-2875.77777777778	-1442.25925925926
44300.8916913079	0	2875.785	-2880.16296296297	-1440.7925925926
44300.8916914931	0	2880.17	-2885.70370370371	-1439.14814814815
44300.8916916782	0	2885.711	-2891.85185185186	-1437.64444444445
44300.8916918519	0	2891.859	-2897.97037037038	-1436.25925925926
44300.891692037	0	2897.978	-2903.94814814815	-1434.85185185186
44300.8916922107	0	2903.956	-2908.18518518519	-1433.72592592593
44300.8916923958	0	2908.193	-2911.85925925927	-1432.47407407408
44300.891692581	0	2911.867	-2914.38518518519	-1431.42962962963
44300.8916927546	0	2914.393	-2916.37037037038	-1430.37777777778
44300.8916929398	0	2916.378	-2917.97777777778	-1429.42962962963
44300.8916931134	0	2917.985	-2919.62962962964	-1428.65185185186
44300.8916932986	0	2919.637	-2922.0888888889	-1427.82222222223
44300.8916934722	0	2922.096	-2925.07407407408	-1427.15555555556
44300.8916936574	0	2925.081	-2928.44444444445	-1426.52592592593
44300.8916938426	0	2928.451	-2932.42222222223	-1425.87407407408
44300.8916940278	0	2932.429	-2936.40740740741	-1425.37777777778
44300.8916942014	0	2936.414	-2940.96296296297	-1424.85925925926
44300.8916943866	0	2940.97	-2945.9925925926	-1424.30370370371
44300.8916945602	0	2946	-2951.06666666667	-1423.8962962963
44300.8916947454	0	2951.074	-2957.02222222223	-1423.45185185186
44300.891694919	0	2957.03	-2963.0888888889	-1423.11111111111
44300.8916951042	0	2963.097	-2969.65925925927	-1422.90370370371
44300.8916952893	0	2969.667	-2975.86666666667	-1422.82222222223
44300.891695463	0	2975.874	-2982.0962962963	-1422.85185185186
44300.8916956481	0	2982.104	-2987.43703703704	-1422.88888888889
44300.8916958218	0	2987.445	-2991.45925925927	-1422.88888888889
44300.8916960069	0	2991.467	-2994.63703703704	-1422.92592592593
44300.8916961921	0	2994.645	-2997.08148148149	-1423.02962962963
44300.8916963657	0	2997.089	-2999.01481481482	-1423.10370370371
44300.8916965509	0	2999.022	-3000.84444444445	-1423.42222222223
44300.8916967245	0	3000.852	-3002.31851851853	-1423.74814814815
44300.8916969097	0	3002.326	-3003.51851851853	-1424.17037037037
44300.8916970949	0	3003.526	-3004.45925925927	-1424.60740740741
44300.8916972685	0	3004.467	-3005.45925925927	-1424.95555555556
44300.8916974537	0	3005.467	-3006.85925925927	-1425.16296296297
44300.8916976273	0	3006.867	-3008.60000000001	-1425.37777777778
44300.8916978125	0	3008.608	-3010.85185185186	-1425.55555555556
44300.8916979861	0	3010.86	-3013.27407407408	-1425.82962962963
44300.8916981713	0	3013.282	-3016.25925925927	-1426.05925925926
44300.8916983565	0	3016.267	-3019.45925925927	-1426.28148148148
44300.8916985301	0	3019.467	-3022.63703703705	-1426.53333333334
44300.8916987153	0	3022.645	-3026.2962962963	-1426.74814814815
44300.8916988889	0	3026.304	-3030.12592592593	-1426.87407407408
44300.8916990741	0	3030.134	-3033.76296296297	-1426.92592592593
44300.8916992593	0	3033.771	-3037.6962962963	-1426.97037037037
44300.8916994329	0	3037.704	-3041.27407407408	-1426.92592592593
44300.8916996181	0	3041.282	-3045.14814814816	-1426.85925925926
44300.8916998032	0	3045.156	-3048.91851851853	-1426.8
44300.8916999769	0	3048.926	-3052.17777777779	-1426.62962962963
44300.891700162	0	3052.185	-3055.31111111112	-1426.37037037037
44300.8917003356	0	3055.318	-3057.9925925926	-1425.91851851852
44300.8917005208	0	3057.999	-3060.25925925927	-1425.2962962963
44300.8917006944	0	3060.266	-3062.27407407408	-1424.63703703704
44300.8917008796	0	3062.281	-3063.87407407408	-1424.03703703704
44300.8917010648	0	3063.881	-3065.26666666667	-1423.45185185186
44300.8917012384	0	3065.274	-3066.38518518519	-1422.85925925926
44300.8917014236	0	3066.393	-3067.2888888889	-1422.22222222223
44300.8917016088	0	3067.297	-3067.84444444445	-1421.58518518519
44300.8917017824	0	3067.853	-3068.41481481482	-1420.76296296297
44300.8917019676	0	3068.423	-3068.94814814816	-1419.73333333334
44300.8917021412	0	3068.956	-3069.57777777779	-1418.60740740741
44300.8917023264	0	3069.586	-3070.36296296297	-1417.22962962963
44300.8917025	0	3070.371	-3070.9925925926	-1415.72592592593
44300.8917026852	0	3071.001	-3071.42962962964	-1414.22962962963
44300.8917028704	0	3071.438	-3071.6888888889	-1412.65925925926
44300.891703044	0	3071.697	-3071.82962962964	-1411.23703703704
44300.8917032292	0	3071.838	-3071.88148148149	-1409.88148148148
44300.8917034028	0	3071.89	-3071.82962962964	-1408.68148148148
44300.891703588	0	3071.838	-3071.80000000001	-1407.4962962963
44300.8917037732	0	3071.808	-3071.74074074075	-1406.13333333334
44300.8917039468	0	3071.749	-3071.65185185186	-1404.76296296297
44300.8917041319	0	3071.66	-3071.55555555556	-1403.41481481482
44300.8917043056	0	3071.564	-3071.51851851853	-1402.14074074074
44300.8917044907	0	3071.527	-3071.5925925926	-1400.74814814815
44300.8917046759	0	3071.601	-3071.83703703704	-1399.28148148148
44300.8917048495	0	3071.845	-3072.26666666667	-1397.82222222223
44300.8917050347	0	3072.275	-3073.18518518519	-1395.91111111111
44300.8917052083	0	3073.194	-3074.05925925927	-1394.01481481482
44300.8917053935	0	3074.068	-3074.82222222223	-1392.16296296297
44300.8917055787	0	3074.831	-3075.33333333334	-1390.13333333334
44300.8917057523	0	3075.342	-3075.42962962964	-1388.22222222223
44300.8917059375	0	3075.438	-3075.42962962964	-1386.17777777778
44300.8917061111	0	3075.438	-3075.44444444445	-1384.15555555556
44300.8917062963	0	3075.453	-3075.67407407408	-1382.28148148148
44300.8917064815	0	3075.683	-3076.07407407408	-1380.42222222223
44300.8917066551	0	3076.083	-3076.42962962964	-1378.94074074074
44300.8917068403	0	3076.439	-3076.76296296297	-1377.20740740741
44300.8917070139	0	3076.772	-3076.86666666667	-1375.21481481482
44300.8917071991	0	3076.876	-3076.74814814816	-1373.37037037037
44300.8917073843	0	3076.757	-3076.55555555556	-1371.54814814815
44300.8917075579	0	3076.564	-3076.4888888889	-1370.1925925926
44300.8917077431	0	3076.497	-3076.45185185186	-1368.85925925926
44300.8917079282	0	3076.46	-3076.4888888889	-1367.45185185185
44300.8917081019	0	3076.497	-3076.4962962963	-1366.14814814815
44300.891708287	0	3076.504	-3076.45185185186	-1364.77037037037
44300.8917084607	0	3076.46	-3076.36296296297	-1363.56296296297
44300.8917086458	0	3076.371	-3076.25925925927	-1362.47407407408
44300.891708831	0	3076.267	-3076.24444444445	-1361.45925925926
44300.8917090046	0	3076.252	-3076.20740740741	-1360.54814814815
44300.8917091898	0	3076.215	-3076.22962962964	-1359.54074074074
44300.8917093634	0	3076.237	-3076.31111111112	-1358.57037037037
44300.8917095486	0	3076.318	-3076.60740740741	-1357.42222222223
44300.8917097338	0	3076.614	-3076.8962962963	-1356.37777777778
44300.8917099074	0	3076.903	-3077.08148148149	-1355.47407407408
44300.8917100926	0	3077.088	-3077.25185185186	-1354.50370370371
44300.8917102662	0	3077.258	-3077.2962962963	-1353.71851851852
44300.8917104514	0	3077.302	-3077.31111111112	-1352.97777777778
44300.891710625	0	3077.317	-3077.37037037038	-1352.41481481482
44300.8917108102	0	3077.376	-3077.64444444445	-1351.80740740741
44300.8917109954	0	3077.65	-3078.11111111112	-1351.13333333334
44300.891711169	0	3078.117	-3078.62962962964	-1350.52592592593
44300.8917113542	0	3078.636	-3079.17777777779	-1349.85185185186
44300.8917115393	0	3079.184	-3079.65185185186	-1349.1925925926
44300.891711713	0	3079.658	-3080.05925925927	-1348.44444444445
44300.8917118981	0	3080.065	-3080.31111111112	-1347.76296296297
44300.8917120718	0	3080.317	-3080.42962962964	-1347.22222222223
44300.8917122569	0	3080.436	-3080.70370370371	-1346.70370370371
44300.8917124306	0	3080.71	-3081.05185185186	-1346.31111111111
44300.8917126157	0	3081.058	-3081.48148148149	-1345.87407407408
44300.8917128009	0	3081.488	-3081.9925925926	-1345.30370370371
44300.8917129745	0	3081.999	-3082.57037037038	-1344.63703703704
44300.8917131597	0	3082.577	-3083.34074074075	-1343.77037037037
44300.8917133449	0	3083.347	-3084.20740740741	-1342.77777777778
44300.8917135185	0	3084.214	-3085.0962962963	-1341.7925925926
44300.8917137037	0	3085.103	-3085.97777777778	-1340.75555555556
44300.8917138773	0	3085.984	-3086.75555555556	-1339.8
44300.8917140625	0	3086.762	-3087.68148148149	-1338.82962962963
44300.8917142477	0	3087.688	-3088.55555555556	-1338.02222222223
44300.8917144213	0	3088.562	-3089.31851851853	-1337.25185185186
44300.8917146065	0	3089.325	-3090.22222222223	-1336.51111111111
44300.8917147801	0	3090.229	-3091.18518518519	-1335.96296296297
44300.8917149653	0	3091.192	-3092.16296296297	-1335.54074074074
44300.8917151505	0	3092.17	-3093.11111111112	-1335.14814814815
44300.8917153241	0	3093.118	-3093.8888888889	-1334.77777777778
44300.8917155093	0	3093.896	-3094.53333333334	-1334.38518518519
44300.8917156829	0	3094.54	-3094.97777777778	-1333.97777777778
44300.8917158681	0	3094.98399999999	-3095.34074074075	-1333.53333333334
44300.8917160532	0	3095.34699999999	-3095.66666666667	-1333.17037037037
44300.8917162269	0	3095.67299999999	-3095.97777777778	-1332.86666666667
44300.891716412	0	3095.98399999999	-3096.26666666667	-1332.72592592593
44300.8917165856	0	3096.273	-3096.55555555556	-1332.77777777778
44300.8917167708	0	3096.562	-3096.8888888889	-1333.0962962963
44300.891716956	0	3096.895	-3097.05925925927	-1333.6
44300.8917171296	0	3097.065	-3097.42962962964	-1334.62222222223
44300.8917173148	0	3097.435	-3098.11851851853	-1336.28148148148
44300.8917174884	0	3098.124	-3099.16296296297	-1338.31851851852
44300.8917176736	0	3099.168	-3100.65185185186	-1340.96296296297
44300.8917178472	0	3100.657	-3102.12592592593	-1343.87407407408
44300.8917180324	0	3102.131	-3103.54814814816	-1347.05185185185
44300.8917182176	0	3103.553	-3104.7925925926	-1350.40740740741
44300.8917183912	0	3104.797	-3105.96296296297	-1353.98518518519
44300.8917185764	0	3105.967	-3107.57037037038	-1357.88888888889
44300.8917187616	0	3107.574	-3109.73333333334	-1361.63703703704
44300.8917189352	0	3109.737	-3112.22962962964	-1364.85925925926
44300.8917191204	0	3112.233	-3115.20000000001	-1368.36296296297
44300.891719294	0	3115.203	-3118.1925925926	-1371.51111111111
44300.8917194792	0	3118.196	-3121.55555555556	-1374.75555555556
44300.8917196644	0	3121.559	-3125.10370370371	-1378.02962962963
44300.891719838	0	3125.107	-3128.46666666667	-1381.04444444445
44300.8917200232	0	3128.46999999999	-3131.92592592593	-1384.57777777778
44300.8917201968	0	3131.92899999999	-3134.77037037038	-1387.77777777778
44300.8917203819	0	3134.77299999999	-3137.76296296297	-1391.21481481482
44300.8917205671	0	3137.76599999999	-3140.31851851853	-1394.53333333334
44300.8917207407	0	3140.32199999999	-3142.96296296297	-1398.31851851852
44300.8917209259	0	3142.96599999999	-3145.4888888889	-1401.96296296297
44300.8917210995	0	3145.49199999999	-3147.74814814816	-1405.43703703704
44300.8917212847	0	3147.75099999999	-3150.17777777779	-1409.12592592593
44300.8917214583	0	3150.18099999999	-3152.4888888889	-1412.65185185185
44300.8917216435	0	3152.49199999999	-3154.5925925926	-1415.85185185185
44300.8917218287	0	3154.59599999999	-3156.67407407408	-1419.02962962963
44300.8917220023	0	3156.67699999999	-3158.52592592593	-1421.97037037037
44300.8917221875	0	3158.52899999999	-3160.60740740742	-1425.05185185185
44300.8917223727	0	3160.60999999999	-3162.86666666667	-1428.22222222222
44300.8917225463	0	3162.86899999999	-3165.2962962963	-1431.22222222222
44300.8917227315	0	3165.29899999999	-3168.13333333334	-1434.44444444445
44300.8917229051	0	3168.13599999999	-3170.9925925926	-1437.4
44300.8917230903	0	3170.99499999999	-3174.53333333334	-1440.77777777778
44300.8917232639	0	3174.53599999999	-3178.62222222223	-1444.26666666667
44300.8917234491	0	3178.62499999999	-3182.7925925926	-1447.38518518519
44300.8917236343	0	3182.79499999999	-3187.45925925927	-1451.10370370371
44300.8917238079	0	3187.46199999999	-3191.6888888889	-1454.91851851852
44300.8917239931	0	3191.69199999999	-3195.6962962963	-1459.31851851852
44300.8917241667	0	3195.69899999999	-3199.12592592593	-1464.08888888889
44300.8917243519	0	3199.12899999999	-3201.96296296297	-1468.64444444445
44300.891724537	0	3201.96599999999	-3204.68148148149	-1473.47407407408
44300.8917247107	0	3204.68499999999	-3207.00740740741	-1477.81481481482
44300.8917248958	0	3207.01099999999	-3209.27407407408	-1482.43703703704
44300.891725081	0	3209.27799999999	-3211.23703703704	-1487.24444444445
44300.8917252546	0	3211.24099999999	-3212.75555555556	-1491.74074074074
44300.8917254398	0	3212.75999999999	-3214.27407407408	-1496.82222222223
44300.8917256134	0	3214.27899999999	-3215.45185185186	-1501.8962962963
44300.8917257986	0	3215.45699999999	-3216.65925925927	-1506.98518518519
44300.8917259722	0	3216.66399999999	-3218.07407407408	-1511.78518518519
44300.8917261574	0	3218.07899999999	-3219.83703703704	-1517.02222222223
44300.8917263426	0	3219.84199999999	-3221.96296296297	-1521.9925925926
44300.8917265162	0	3221.96799999999	-3224.54074074075	-1526.83703703704
44300.8917267014	0	3224.54599999999	-3227.61481481482	-1531.96296296297
44300.8917268866	0	3227.61999999999	-3230.80000000001	-1536.68888888889
44300.8917270602	0	3230.80499999999	-3234.4962962963	-1541.48148148148
44300.8917272454	0	3234.50099999999	-3238.83703703704	-1546.35555555556
44300.891727419	0	3238.84199999999	-3243.2962962963	-1551.06666666667
44300.8917276042	0	3243.30099999999	-3248.44444444445	-1556.2962962963
44300.8917277778	0	3248.44899999999	-3253.22222222223	-1561.33333333334
44300.891727963	0	3253.22699999999	-3258.16296296297	-1566.85925925926
44300.8917281481	0	3258.16799999999	-3262.62962962964	-1572.35555555556
44300.8917283218	0	3262.63499999999	-3266.36296296297	-1577.45185185185
44300.8917285069	0	3266.36799999999	-3270.23703703704	-1582.98518518519
44300.8917286921	0	3270.24199999999	-3274.05185185186	-1588.43703703704
44300.8917288657	0	3274.05699999999	-3277.5925925926	-1593.34814814815
44300.8917290509	0	3277.59799999999	-3281.14074074075	-1598.4
44300.8917292245	0	3281.14599999999	-3284.20000000001	-1602.81481481482
44300.8917294097	0	3284.20499999999	-3287.14074074075	-1607.04444444445
44300.8917295833	0	3287.14599999999	-3290.50370370371	-1611.58518518519
44300.8917297685	0	3290.50899999999	-3293.73333333334	-1615.57777777778
44300.8917299537	0	3293.73899999999	-3297.78518518519	-1620
44300.8917301273	0	3297.79099999999	-3301.96296296297	-1623.87407407408
44300.8917303125	0	3301.96899999999	-3306.94074074075	-1628.20740740741
44300.8917304861	0	3306.94699999999	-3312.05925925927	-1632.65185185185
44300.8917306713	0	3312.06599999999	-3317.68148148149	-1637.76296296297
44300.8917308565	0	3317.68799999999	-3323.34074074075	-1642.97777777778
44300.8917310301	0	3323.34699999999	-3328.37777777779	-1647.65925925926
44300.8917312153	0	3328.38399999999	-3333.90370370371	-1653.10370370371
44300.8917314005	0	3333.90999999999	-3339.06666666667	-1658.58518518519
44300.8917315741	0	3339.07299999999	-3343.65925925927	-1663.6962962963
44300.8917317593	0	3343.66599999999	-3348.50370370371	-1669.25185185186
44300.8917319329	0	3348.50999999999	-3352.6962962963	-1674.13333333334
44300.8917321181	0	3352.70299999999	-3356.57777777779	-1679.28148148148
44300.8917322917	0	3356.58399999999	-3359.87407407408	-1684.2
44300.8917324769	0	3359.87999999999	-3362.51111111112	-1688.48148148148
44300.891732662	0	3362.51699999999	-3365.27407407408	-1692.90370370371
44300.8917328356	0	3365.27999999999	-3368.0962962963	-1696.9925925926
44300.8917330208	0	3368.10199999999	-3371.67407407408	-1701.45925925926
44300.891733206	0	3371.67999999999	-3376.00000000001	-1705.91111111111
44300.8917333796	0	3376.00599999999	-3380.71851851852	-1710.15555555556
44300.8917335648	0	3380.72499999999	-3385.86666666667	-1714.68888888889
44300.8917337384	0	3385.87299999999	-3391.11111111112	-1719.2962962963
44300.8917339236	0	3391.11699999999	-3396.82962962964	-1724.44444444445
44300.8917340972	0	3396.83599999999	-3402.31111111112	-1729.45925925926
44300.8917342824	0	3402.31699999999	-3407.98518518519	-1734.92592592593
44300.8917344676	0	3407.99099999999	-3413.34814814815	-1740.20740740741
44300.8917346412	0	3413.35399999999	-3417.95555555556	-1745.02222222223
44300.8917348264	0	3417.96099999999	-3422.24444444445	-1749.77777777778
44300.8917350116	0	3422.24999999999	-3425.77777777778	-1753.93333333334
44300.8917351852	0	3425.78299999999	-3428.67407407408	-1757.34074074074
44300.8917353704	0	3428.67899999999	-3431.36296296297	-1761.02222222223
44300.891735544	0	3431.36799999999	-3433.71851851852	-1764.28888888889
44300.8917357292	0	3433.72399999999	-3436.22962962964	-1767.74814814815
44300.8917359028	0	3436.23499999999	-3438.82962962964	-1771.28888888889
44300.891736088	0	3438.83499999999	-3441.36296296297	-1774.74814814815
44300.8917362732	0	3441.36799999999	-3444.20000000001	-1778.2962962963
44300.8917364468	0	3444.20499999999	-3447.0962962963	-1781.6
44300.8917366319	0	3447.10099999999	-3450.36296296297	-1785.05185185185
44300.8917368171	0	3450.36799999999	-3453.88148148149	-1788.33333333334
44300.8917369907	0	3453.88699999999	-3458.34814814815	-1791.94074074074
44300.8917371759	0	3458.35399999999	-3462.93333333334	-1795.75555555556
44300.8917373495	0	3462.93899999999	-3467.3925925926	-1799.6
44300.8917375347	0	3467.39799999999	-3471.8888888889	-1803.92592592593
44300.8917377083	0	3471.89399999999	-3476.0888888889	-1808.22222222223
44300.8917378935	0	3476.09399999999	-3479.7925925926	-1812.37777777778
44300.8917380787	0	3479.79799999999	-3483.68148148149	-1816.80740740741
44300.8917382523	0	3483.68699999999	-3487.05185185186	-1820.8
44300.8917384375	0	3487.05699999999	-3490.56296296297	-1824.74074074074
44300.8917386111	0	3490.56799999999	-3493.60000000001	-1828.11111111111
44300.8917387963	0	3493.60499999999	-3496.78518518519	-1831.51111111111
44300.8917389815	0	3496.78999999999	-3499.74074074075	-1834.74074074074
44300.8917391551	0	3499.74599999999	-3502.28148148149	-1837.62222222223
44300.8917393403	0	3502.28699999999	-3504.85925925927	-1840.68888888889
44300.8917395255	0	3504.86499999999	-3507.60740740741	-1843.7925925926
44300.8917396991	0	3507.61299999999	-3510.51111111112	-1846.66666666667
44300.8917398843	0	3510.51699999999	-3514.0962962963	-1849.66666666667
44300.8917400579	0	3514.10199999999	-3518.14814814816	-1852.6
44300.8917402431	0	3518.15399999999	-3523.14814814816	-1855.78518518519
44300.8917404167	0	3523.15399999999	-3528.33333333334	-1858.88148148148
44300.8917406019	0	3528.33899999999	-3533.81481481482	-1862.17777777778
44300.891740787	0	3533.81999999999	-3539.03703703704	-1865.38518518519
44300.8917409607	0	3539.04199999999	-3543.63703703704	-1868.42222222223
44300.8917411458	0	3543.64199999999	-3548.68148148149	-1871.90370370371
44300.8917413194	0	3548.68599999999	-3553.62222222223	-1875.44444444445
44300.8917415046	0	3553.62699999999	-3558.10370370371	-1878.85185185185
44300.8917416898	0	3558.10799999999	-3562.47407407408	-1882.3925925926
44300.8917418634	0	3562.47799999999	-3566.02962962964	-1885.71111111111
44300.8917420486	0	3566.03399999999	-3569.37037037038	-1889.14814814815
44300.8917422222	0	3569.37499999999	-3572.12592592593	-1892.34074074074
44300.8917424074	0	3572.13099999999	-3574.3925925926	-1895.48888888889
44300.8917425926	0	3574.39799999999	-3576.01481481482	-1898.57037037037
44300.8917427662	0	3576.01999999999	-3577.20740740741	-1901.23703703704
44300.8917429514	0	3577.21299999999	-3578.3925925926	-1904.18518518519
44300.8917431366	0	3578.39799999999	-3579.40000000001	-1907.18518518519
44300.8917433102	0	3579.40499999999	-3580.17777777778	-1910.13333333334
44300.8917434954	0	3580.18299999999	-3580.84444444445	-1913.17037037037
44300.891743669	0	3580.84999999999	-3581.20000000001	-1915.88148148148
44300.8917438542	0	3581.20599999999	-3581.43703703704	-1918.77037037037
44300.8917440393	0	3581.44299999999	-3581.73333333334	-1921.35555555556
44300.891744213	0	3581.73899999999	-3582.20000000001	-1924.05925925926
44300.8917443981	0	3582.20599999999	-3582.77037037038	-1926.57037037037
44300.8917445718	0	3582.77599999999	-3583.34814814815	-1928.71111111111
44300.8917447569	0	3583.35399999999	-3583.94814814815	-1930.6962962963
44300.8917449306	0	3583.95399999999	-3584.30370370371	-1932.1925925926
44300.8917451157	0	3584.30999999999	-3584.46666666667	-1933.55555555556
44300.8917453009	0	3584.47299999999	-3584.48888888889	-1934.71111111111
44300.8917454745	0	3584.49499999999	-3584.45925925926	-1935.52592592593
44300.8917456597	0	3584.46499999999	-3584.57777777778	-1936.00740740741
44300.8917458333	0	3584.58399999999	-3584.91111111112	-1936.05925925926
44300.8917460185	0	3584.91699999999	-3585.45185185186	-1935.74074074074
44300.8917462037	0	3585.45799999999	-3586.28148148149	-1935.11111111111
44300.8917463773	0	3586.28799999999	-3587.11851851852	-1934.30370370371
44300.8917465625	0	3587.12499999999	-3587.93333333334	-1933.2962962963
44300.8917467361	0	3587.93999999999	-3588.82962962964	-1932.21481481482
44300.8917469213	0	3588.83599999999	-3589.65185185186	-1931.10370370371
44300.8917471065	0	3589.65799999999	-3590.57777777778	-1929.84444444445
44300.8917472801	0	3590.58399999999	-3591.52592592593	-1928.71851851852
44300.8917474653	0	3591.53199999999	-3592.6962962963	-1927.4962962963
44300.8917476389	0	3592.70199999999	-3593.97037037038	-1926.12592592593
44300.8917478241	0	3593.97599999999	-3595.00000000001	-1924.88148148148
44300.8917480093	0	3595.00599999999	-3595.82962962964	-1923.63703703704
44300.8917481829	0	3595.83599999999	-3596.23703703704	-1922.52592592593
44300.8917483681	0	3596.24299999999	-3596.3925925926	-1921.36296296297
44300.8917485417	0	3596.39899999999	-3596.43703703704	-1920.22962962963
44300.8917487269	0	3596.44299999999	-3596.35555555556	-1919.08148148148
44300.891748912	0	3596.36199999999	-3596.21481481482	-1918.05185185185
44300.8917490856	0	3596.22099999999	-3596.18518518519	-1917.10370370371
44300.8917492708	0	3596.19099999999	-3596.30370370371	-1916.13333333334
44300.8917494444	0	3596.30999999999	-3596.5925925926	-1915.25925925926
44300.8917496296	0	3596.59899999999	-3596.91851851852	-1914.38518518519
44300.8917498148	0	3596.92499999999	-3597.34074074075	-1913.54074074074
44300.8917499884	0	3597.34699999999	-3597.84444444445	-1912.80740740741
44300.8917501736	0	3597.85099999999	-3598.37037037038	-1912.0962962963
44300.8917503472	0	3598.37699999999	-3598.94074074075	-1911.47407407408
44300.8917505324	0	3598.94699999999	-3599.60740740741	-1910.95555555556
44300.8917507176	0	3599.61399999999	-3600.37037037038	-1910.65925925926
44300.8917508912	0	3600.37699999999	-3601.25185185186	-1910.51851851852
44300.8917510764	0	3601.25799999999	-3602.24444444445	-1910.43703703704
44300.8917512616	0	3602.25099999999	-3603.48148148149	-1910.42962962963
44300.8917514352	0	3603.48799999999	-3605.02222222223	-1910.50370370371
44300.8917516204	0	3605.02899999999	-3606.91111111112	-1910.65925925926
44300.891751794	0	3606.91799999999	-3608.94814814815	-1910.9925925926
44300.8917519792	0	3608.95499999999	-3611.41481481482	-1911.53333333334
44300.8917521528	0	3611.42199999999	-3614.43703703704	-1912.16296296297
44300.891752338	0	3614.44399999999	-3617.62222222223	-1912.94074074074
44300.8917525231	0	3617.62899999999	-3621.25185185186	-1913.92592592593
44300.8917526968	0	3621.25899999999	-3625.0962962963	-1915.15555555556
44300.8917528819	0	3625.10299999999	-3629.47407407408	-1916.74814814815
44300.8917530556	0	3629.48099999999	-3634.03703703704	-1918.5925925926
44300.8917532407	0	3634.04399999999	-3638.33333333334	-1920.32592592593
44300.8917534259	0	3638.33999999999	-3642.32592592593	-1922.41481481482
44300.8917535995	0	3642.33299999999	-3645.45925925926	-1924.25925925926
44300.8917537847	0	3645.46599999999	-3647.85925925926	-1925.9925925926
44300.8917539699	0	3647.86599999999	-3649.55555555556	-1927.58518518519
44300.8917541435	0	3649.56199999999	-3650.83703703704	-1929.21481481482
44300.8917543287	0	3650.84299999999	-3651.87407407408	-1930.93333333334
44300.8917545023	0	3651.87999999999	-3653.04444444445	-1932.57037037037
44300.8917546875	0	3653.04999999999	-3654.76296296297	-1934.36296296297
44300.8917548611	0	3654.76899999999	-3656.9925925926	-1936.26666666667
44300.8917550463	0	3656.99899999999	-3659.57777777778	-1938.16296296297
44300.8917552315	0	3659.58399999999	-3662.8962962963	-1940.34814814815
44300.8917554051	0	3662.90299999999	-3666.12592592593	-1942.42962962963
44300.8917555903	0	3666.13299999999	-3670.05925925926	-1944.68888888889
44300.8917557639	0	3670.06599999999	-3674.38518518519	-1947.02222222223
44300.8917559491	0	3674.39199999999	-3678.90370370371	-1949.10370370371
44300.8917561343	0	3678.91099999999	-3684.28148148149	-1951.70370370371
44300.8917563079	0	3684.28899999999	-3689.68148148149	-1954.40740740741
44300.8917564931	0	3689.68899999999	-3695.36296296297	-1957.51111111111
44300.8917566667	0	3695.36999999999	-3700.65925925926	-1960.68148148148
44300.8917568519	0	3700.66599999999	-3705.73333333334	-1963.9925925926
44300.891757037	0	3705.73999999999	-3710.13333333334	-1967.22962962963
44300.8917572107	0	3710.13999999999	-3713.50370370371	-1970.11111111111
44300.8917573958	0	3713.50999999999	-3716.5925925926	-1973.22222222223
44300.8917575694	0	3716.59899999999	-3719.03703703704	-1975.98518518519
44300.8917577546	0	3719.04299999999	-3721.11111111112	-1978.92592592593
44300.8917579398	0	3721.11699999999	-3722.8	-1981.88148148148
44300.8917581134	0	3722.80599999999	-3724.04444444445	-1984.68148148148
44300.8917582986	0	3724.04999999999	-3724.9925925926	-1987.6
44300.8917584722	0	3724.99799999999	-3725.5925925926	-1990.45925925926
44300.8917586574	0	3725.59799999999	-3725.91851851852	-1993.55555555556
44300.8917588426	0	3725.92399999999	-3726.24444444445	-1996.61481481482
44300.8917590162	0	3726.24999999999	-3726.68148148148	-1999.48148148148
44300.8917592014	0	3726.68699999999	-3727.22222222223	-2002.55555555556
44300.891759375	0	3727.22799999999	-3727.53333333334	-2005.55555555556
44300.8917595602	0	3727.53899999999	-3727.65925925926	-2008.37037037037
44300.8917597454	0	3727.66499999999	-3727.74074074074	-2011.32592592593
44300.891759919	0	3727.74599999999	-3727.77037037037	-2013.91851851852
44300.8917601042	0	3727.77599999999	-3727.77037037037	-2016.47407407408
44300.8917602778	0	3727.77599999999	-3727.66666666667	-2018.90370370371
44300.891760463	0	3727.67199999999	-3727.53333333334	-2020.94814814815
44300.8917606481	0	3727.53899999999	-3727.33333333334	-2022.78518518519
44300.8917608218	0	3727.33899999999	-3727.04444444445	-2024.08888888889
44300.8917610069	0	3727.04999999999	-3726.75555555556	-2025.03703703704
44300.8917611806	0	3726.76099999999	-3726.51111111112	-2025.82222222223
44300.8917613657	0	3726.51699999999	-3726.48888888889	-2026.32592592593
44300.8917615509	0	3726.49499999999	-3726.71851851852	-2026.66666666667
44300.8917617245	0	3726.72499999999	-3727.15555555556	-2026.85925925926
44300.8917619097	0	3727.16199999999	-3728.05185185186	-2026.91111111111
44300.8917620833	0	3728.05799999999	-3729.37777777778	-2026.85185185185
44300.8917622685	0	3729.38399999999	-3730.91111111111	-2026.72592592593
44300.8917624537	0	3730.91699999999	-3732.96296296297	-2026.42962962963
44300.8917626273	0	3732.96899999999	-3735.0962962963	-2025.94814814815
44300.8917628125	0	3735.10199999999	-3737.56296296297	-2025.33333333334
44300.8917629861	0	3737.56899999999	-3740.14074074074	-2024.54814814815
44300.8917631713	0	3740.14699999999	-3742.72592592593	-2023.63703703704
44300.8917633565	0	3742.73199999999	-3745.50370370371	-2022.64444444445
44300.8917635301	0	3745.50999999999	-3748.14814814815	-2021.61481481482
44300.8917637153	0	3748.15399999999	-3751.08148148149	-2020.48148148148
44300.8917638889	0	3751.08699999999	-3754.21481481482	-2019.31851851852
44300.8917640741	0	3754.21999999999	-3757.06666666667	-2018.22962962963
44300.8917642593	0	3757.07199999999	-3760.14814814815	-2017.11111111111
44300.8917644329	0	3760.15299999999	-3763.17037037037	-2016.10370370371
44300.8917646181	0	3763.17499999999	-3766.54074074074	-2015.14074074074
44300.8917648032	0	3766.54499999999	-3769.6	-2014.64444444445
44300.8917649769	0	3769.60399999999	-3772.60740740741	-2014.45185185185
44300.891765162	0	3772.61099999999	-3775.15555555556	-2014.56296296297
44300.8917653356	0	3775.15899999999	-3777.26666666667	-2014.84444444445
44300.8917655208	0	3777.26999999999	-3779.15555555556	-2015.17777777778
44300.8917656944	0	3779.15899999999	-3781.16296296297	-2015.57037037037
44300.8917658796	0	3781.16599999999	-3783.06666666667	-2015.77777777778
44300.8917660648	0	3783.06999999999	-3785.2	-2016.02962962963
44300.8917662384	0	3785.20299999999	-3787.40740740741	-2016.18518518519
44300.8917664236	0	3787.40999999999	-3789.95555555556	-2016.2962962963
44300.8917665972	0	3789.95799999999	-3791.84444444445	-2016.38518518519
44300.8917667824	0	3791.84699999999	-3793.71851851852	-2016.47407407408
44300.8917669676	0	3793.72099999999	-3795.40740740741	-2016.57037037037
44300.8917671412	0	3795.40999999999	-3796.90370370371	-2016.68888888889
44300.8917673264	0	3796.90599999999	-3798.43703703704	-2016.97777777778
44300.8917675	0	3798.43899999999	-3800.13333333334	-2017.28888888889
44300.8917676852	0	3800.13499999999	-3802.21481481482	-2017.68148148148
44300.8917678704	0	3802.21599999999	-3804.88148148149	-2018.17037037037
44300.891768044	0	3804.88299999999	-3807.70370370371	-2018.72592592593
44300.8917682292	0	3807.70499999999	-3811.2962962963	-2019.34814814815
44300.8917684028	0	3811.29799999999	-3815.28148148149	-2020.04444444445
44300.891768588	0	3815.28299999999	-3819.73333333334	-2020.73333333334
44300.8917687731	0	3819.73499999999	-3824.28888888889	-2021.68148148148
44300.8917689468	0	3824.29099999999	-3828.74814814815	-2022.95555555556
44300.8917691319	0	3828.74999999999	-3833.40740740741	-2024.4
44300.8917693056	0	3833.40899999999	-3837.85185185186	-2025.97037037037
44300.8917694907	0	3837.85299999999	-3841.74074074074	-2027.45925925926
44300.8917696759	0	3841.74199999999	-3845.62962962963	-2028.97037037037
44300.8917698495	0	3845.63099999999	-3849.11851851852	-2030.30370370371
44300.8917700347	0	3849.11999999999	-3852.31111111111	-2031.4962962963
44300.8917702083	0	3852.31299999999	-3854.97037037037	-2032.65925925926
44300.8917703935	0	3854.97199999999	-3856.72592592593	-2033.48148148148
44300.8917705787	0	3856.72799999999	-3858	-2034.28888888889
44300.8917707523	0	3858.00199999999	-3858.81481481482	-2034.88148148148
44300.8917709375	0	3858.81699999999	-3859.66666666667	-2035.58518518519
44300.8917711227	0	3859.66899999999	-3860.54814814815	-2036.35555555556
44300.8917712963	0	3860.54999999999	-3861.4	-2037.15555555556
44300.8917714815	0	3861.40199999999	-3862.17777777778	-2037.8962962963
44300.8917716551	0	3862.17999999999	-3862.86666666667	-2038.51111111111
44300.8917718403	0	3862.86899999999	-3863.70370370371	-2039.12592592593
44300.8917720139	0	3863.70599999999	-3864.7925925926	-2039.74814814815
44300.8917721991	0	3864.79499999999	-3865.94074074074	-2040.30370370371
44300.8917723843	0	3865.94299999999	-3867.30370370371	-2040.83703703704
44300.8917725579	0	3867.30599999999	-3868.68148148149	-2041.25185185185
44300.8917727431	0	3868.68399999999	-3870.43703703704	-2041.73333333334
44300.8917729167	0	3870.43999999999	-3872.43703703704	-2042.06666666667
44300.8917731019	0	3872.43999999999	-3874.53333333334	-2042.34074074074
44300.891773287	0	3874.53599999999	-3877.12592592593	-2042.63703703704
44300.8917734607	0	3877.12899999999	-3879.88888888889	-2042.90370370371
44300.8917736458	0	3879.89199999999	-3883.30370370371	-2043.22222222222
44300.8917738194	0	3883.30699999999	-3887.22222222223	-2043.37777777778
44300.8917740046	0	3887.22599999999	-3891.47407407408	-2043.4962962963
44300.8917741898	0	3891.47799999999	-3896.55555555556	-2043.68148148148
44300.8917743634	0	3896.55899999999	-3901.42962962963	-2044
44300.8917745486	0	3901.43299999999	-3906.30370370371	-2044.33333333334
44300.8917747222	0	3906.30699999999	-3910.3925925926	-2044.62962962963
44300.8917749074	0	3910.39599999999	-3913.96296296297	-2045.01481481482
44300.8917750926	0	3913.96599999999	-3916.21481481482	-2045.24444444445
44300.8917752662	0	3916.21799999999	-3917.46666666667	-2045.45925925926
44300.8917754514	0	3917.46999999999	-3918.23703703704	-2045.55555555556
44300.891775625	0	3918.23999999999	-3918.94814814815	-2045.62222222222
44300.8917758102	0	3918.95099999999	-3919.74814814815	-2045.71851851852
44300.8917759954	0	3919.75099999999	-3920.83703703704	-2045.78518518519
44300.891776169	0	3920.83999999999	-3922.14074074074	-2045.94074074074
44300.8917763542	0	3922.14399999999	-3923.66666666667	-2046.11851851852
44300.8917765278	0	3923.66999999999	-3925.1925925926	-2046.30370370371
44300.891776713	0	3925.19599999999	-3926.71111111112	-2046.51111111111
44300.8917768981	0	3926.71499999999	-3928.4962962963	-2046.74814814815
44300.8917770718	0	3928.49999999999	-3930.4	-2046.86666666667
44300.8917772569	0	3930.40399999999	-3932.86666666667	-2047.05185185185
44300.8917774306	0	3932.87099999999	-3935.38518518519	-2047.20740740741
44300.8917776157	0	3935.38999999999	-3938.27407407408	-2047.35555555556
44300.8917778009	0	3938.27899999999	-3941.23703703704	-2047.42222222222
44300.8917779745	0	3941.24199999999	-3944.05925925926	-2047.50370370371
44300.8917781597	0	3944.06399999999	-3947.08148148149	-2047.54074074074
44300.8917783333	0	3947.08599999999	-3949.71111111112	-2047.6
44300.8917785185	0	3949.71599999999	-3952.10370370371	-2047.72592592593
44300.8917787037	0	3952.10899999999	-3953.98518518519	-2047.8
44300.8917788773	0	3953.98999999999	-3955.06666666667	-2047.85185185185
44300.8917790625	0	3955.07099999999	-3955.34074074075	-2047.88148148148
44300.8917792361	0	3955.34499999999	-3955.01481481482	-2047.8962962963
44300.8917794213	0	3955.01899999999	-3954.33333333334	-2047.8962962963
44300.8917796065	0	3954.33799999999	-3953.46666666667	-2047.93333333334
44300.8917797801	0	3953.47099999999	-3952.62222222223	-2047.97777777778
44300.8917799653	0	3952.62699999999	-3951.53333333334	-2048.00740740741
44300.8917801389	0	3951.53799999999	-3950.45925925926	-2048
44300.8917803241	0	3950.46399999999	-3949.45925925926	-2047.94814814815
44300.8917805093	0	3949.46399999999	-3948.4962962963	-2047.87407407408
44300.8917806829	0	3948.50099999999	-3947.57037037037	-2047.73333333334
44300.8917808681	0	3947.57499999999	-3946.54074074075	-2047.63703703704
44300.8917810417	0	3946.54499999999	-3945.61481481482	-2047.4962962963
44300.8917812268	0	3945.61899999999	-3944.82962962963	-2047.4
44300.891781412	0	3944.83399999999	-3944	-2047.25925925926
44300.8917815856	0	3944.00399999999	-3943.34814814815	-2047.05185185185
44300.8917817708	0	3943.35199999999	-3942.81481481482	-2046.77777777778
44300.8917819444	0	3942.81899999999	-3942.42222222223	-2046.36296296297
44300.8917821296	0	3942.42599999999	-3942.24444444445	-2045.86666666667
44300.8917823148	0	3942.24799999999	-3942.25185185186	-2045.26666666667
44300.8917825	0	3942.25499999999	-3942.34074074074	-2044.74074074074
44300.8917826736	0	3942.34399999999	-3942.38518518519	-2044.10370370371
44300.8917828472	0	3942.38799999999	-3942.47407407408	-2043.38518518519
44300.8917830324	0	3942.47699999999	-3942.62962962963	-2042.68148148148
44300.8917832176	0	3942.63299999999	-3943.00740740741	-2041.82222222222
44300.8917833912	0	3943.01099999999	-3943.51851851852	-2040.86666666667
44300.8917835764	0	3943.52199999999	-3944.08148148148	-2039.74814814815
44300.89178375	0	3944.08499999999	-3944.54074074074	-2038.63703703704
44300.8917839352	0	3944.54399999999	-3944.81481481482	-2037.48148148148
44300.8917841204	0	3944.81799999999	-3944.96296296297	-2036.22962962963
44300.891784294	0	3944.96599999999	-3945.00740740741	-2034.97037037037
44300.8917844792	0	3945.00999999999	-3945.06666666667	-2033.62962962963
44300.8917846528	0	3945.06899999999	-3945.06666666667	-2032.31851851852
44300.891784838	0	3945.06899999999	-3944.97777777778	-2031.05185185185
44300.8917850231	0	3944.97999999999	-3944.85925925926	-2029.77037037037
44300.8917851968	0	3944.86099999999	-3944.71111111111	-2028.57037037037
44300.8917853819	0	3944.71299999999	-3944.5925925926	-2027.43703703704
44300.8917855556	0	3944.59399999999	-3944.54814814815	-2026.37777777778
44300.8917857407	0	3944.54999999999	-3944.48148148148	-2025.35555555556
44300.8917859259	0	3944.48299999999	-3944.48148148148	-2024.24444444445
44300.8917860995	0	3944.48299999999	-3944.48148148148	-2023.21481481482
44300.8917862847	0	3944.48299999999	-3944.53333333334	-2022.21481481482
44300.8917864583	0	3944.53499999999	-3944.60740740741	-2021.32592592593
44300.8917866435	0	3944.60899999999	-3944.68148148148	-2020.42222222222
44300.8917868287	0	3944.68299999999	-3944.70370370371	-2019.54074074074
44300.8917870023	0	3944.70499999999	-3944.85925925926	-2018.6962962963
44300.8917871875	0	3944.86099999999	-3945.07407407408	-2017.78518518519
44300.8917873611	0	3945.07599999999	-3945.27407407408	-2016.75555555556
44300.8917875463	0	3945.27599999999	-3945.41481481482	-2015.85925925926
44300.8917877315	0	3945.41699999999	-3945.48148148148	-2014.92592592593
44300.8917879051	0	3945.48399999999	-3945.51851851852	-2014.02962962963
44300.8917880903	0	3945.52099999999	-3945.61481481482	-2013.10370370371
44300.8917882639	0	3945.61699999999	-3945.82222222223	-2012.25185185185
44300.8917884491	0	3945.82399999999	-3946.02962962963	-2011.48148148148
44300.8917886227	0	3946.03099999999	-3946.45925925926	-2010.6
44300.8917888079	0	3946.46099999999	-3947	-2009.71111111111
44300.8917889931	0	3947.00199999999	-3947.65925925926	-2008.80740740741
44300.8917891667	0	3947.66099999999	-3948.3925925926	-2008.01481481482
44300.8917893519	0	3948.39399999999	-3949.16296296297	-2007.4
44300.891789537	0	3949.16399999999	-3950.01481481482	-2006.78518518519
44300.8917897107	0	3950.01599999999	-3950.77777777778	-2006.20740740741
44300.8917898958	0	3950.77899999999	-3951.71111111111	-2005.6
44300.8917900694	0	3951.71199999999	-3952.87407407408	-2005.01481481482
44300.8917902546	0	3952.87499999999	-3954.11111111111	-2004.75555555556
44300.8917904282	0	3954.11199999999	-3955.57037037037	-2004.74074074074
44300.8917906134	0	3955.57099999999	-3957.23703703704	-2004.75555555556
44300.8917907986	0	3957.23799999999	-3959.72592592593	-2005.17777777778
44300.8917909838	0	3959.72699999999	-3962.50370370371	-2005.85185185185
44300.8917911574	0	3962.50499999999	-3964.73333333334	-2006.61481481482
44300.8917913426	0	3964.73499999999	-3966.7925925926	-2007.68888888889
44300.8917915162	0	3966.79399999999	-3968.20740740741	-2008.8
44300.8917917014	0	3968.20899999999	-3969.48888888889	-2010.28148148148
44300.891791875	0	3969.48999999999	-3970.74074074074	-2011.97037037037
44300.8917920602	0	3970.74199999999	-3972.32592592593	-2013.77037037037
44300.8917922454	0	3972.32699999999	-3974.46666666667	-2015.83703703704
44300.891792419	0	3974.46799999999	-3976.68148148149	-2017.82962962963
44300.8917926042	0	3976.68299999999	-3979.10370370371	-2020.05925925926
44300.8917927778	0	3979.10499999999	-3981.50370370371	-2022.32592592593
44300.891792963	0	3981.50499999999	-3983.54074074074	-2024.37037037037
44300.8917931481	0	3983.54199999999	-3985.50370370371	-2026.52592592593
44300.8917933218	0	3985.50499999999	-3987.24444444445	-2028.41481481482
44300.8917935069	0	3987.24599999999	-3989.06666666667	-2030.44444444445
44300.8917936806	0	3989.06799999999	-3990.65925925926	-2032.20740740741
44300.8917938657	0	3990.66099999999	-3992.26666666667	-2034.10370370371
44300.8917940509	0	3992.26799999999	-3993.70370370371	-2035.88888888889
44300.8917942245	0	3993.70499999999	-3994.91851851852	-2037.59259259259
44300.8917944097	0	3994.91999999999	-3996.08148148149	-2039.37037037037
44300.8917945833	0	3996.08299999999	-3997.17777777778	-2041.08148148148
44300.8917947685	0	3997.17899999999	-3998.45925925926	-2042.94074074074
44300.8917949421	0	3998.45999999999	-3999.87407407408	-2044.91851851852
44300.8917951273	0	3999.87499999999	-4001.30370370371	-2046.88888888889
44300.8917953125	0	4001.30499999999	-4003.15555555556	-2048.87407407408
44300.8917954861	0	4003.15699999999	-4005.74814814815	-2051
44300.8917956713	0	4005.74999999999	-4008.83703703704	-2053.16296296297
44300.8917958449	0	4008.83899999999	-4012.54074074074	-2055.48148148148
44300.8917960301	0	4012.54299999999	-4016.22222222223	-2057.48148148148
44300.8917962153	0	4016.22399999999	-4020.54814814815	-2059.85925925926
44300.8917963889	0	4020.54999999999	-4025.23703703704	-2062.57037037037
44300.8917965741	0	4025.23899999999	-4029.90370370371	-2065.44444444445
44300.8917967477	0	4029.90599999999	-4034.68888888889	-2068.52592592593
44300.8917969329	0	4034.69099999999	-4038.84444444445	-2071.60740740741
44300.8917971181	0	4038.84699999999	-4042.25185185186	-2074.61481481482
44300.8917972917	0	4042.25399999999	-4045.35555555556	-2077.85925925926
44300.8917974768	0	4045.35799999999	-4047.84444444445	-2081.02222222223
44300.891797662	0	4047.84699999999	-4049.98518518519	-2084.41481481482
44300.8917978356	0	4049.98799999999	-4051.51111111112	-2087.35555555556
44300.8917980208	0	4051.51399999999	-4053.01481481482	-2090.44444444445
44300.8917981944	0	4053.01799999999	-4054.24444444445	-2093.42962962963
44300.8917983796	0	4054.24799999999	-4055.21481481482	-2096.17777777778
44300.8917985648	0	4055.21799999999	-4056.05925925926	-2099.02222222223
44300.8917987384	0	4056.06199999999	-4056.85185185186	-2101.5925925926
44300.8917989236	0	4056.85499999999	-4057.68888888889	-2104.23703703704
44300.8917990972	0	4057.69199999999	-4058.28148148149	-2106.71851851852
44300.8917992824	0	4058.28499999999	-4058.71111111111	-2109.2962962963
44300.8917994676	0	4058.71499999999	-4059.02222222223	-2112.03703703704
44300.8917996412	0	4059.02599999999	-4059.34814814815	-2114.6
44300.8917998264	0	4059.35199999999	-4059.63703703704	-2117.1925925926
44300.8918	0	4059.64099999999	-4060.21481481482	-2119.64444444445
44300.8918001852	0	4060.21899999999	-4061.02222222223	-2122.02962962963
44300.8918003588	0	4061.02599999999	-4061.95555555556	-2124.44444444445
44300.891800544	0	4061.95899999999	-4062.84444444445	-2126.54814814815
44300.8918007292	0	4062.84799999999	-4063.80740740741	-2128.58518518519
44300.8918009028	0	4063.81099999999	-4064.62222222223	-2130.50370370371
44300.891801088	0	4064.62599999999	-4065.68148148148	-2132.53333333334
44300.8918012731	0	4065.68499999999	-4066.96296296297	-2134.48888888889
44300.8918014468	0	4066.96599999999	-4068.07407407408	-2135.9925925926
44300.8918016319	0	4068.07699999999	-4069.54074074074	-2137.71111111111
44300.8918018056	0	4069.54399999999	-4071.08888888889	-2139.28148148148
44300.8918019907	0	4071.09199999999	-4072.52592592593	-2140.71851851852
44300.8918021644	0	4072.52899999999	-4074.0962962963	-2142.40740740741
44300.8918023495	0	4074.09899999999	-4075.41481481482	-2143.82222222222
44300.8918025347	0	4075.41799999999	-4076.98518518519	-2145.38518518519
44300.8918027083	0	4076.98799999999	-4078.68888888889	-2147
44300.8918028935	0	4078.69199999999	-4080.36296296297	-2148.55555555556
44300.8918030787	0	4080.36599999999	-4082.21481481482	-2150.18518518519
44300.8918032523	0	4082.21799999999	-4084.08148148149	-2151.93333333334
44300.8918034375	0	4084.08499999999	-4086.14814814815	-2154.11111111111
44300.8918036111	0	4086.15199999999	-4088.0962962963	-2156.05925925926
44300.8918037963	0	4088.09999999999	-4090.33333333334	-2158.21481481482
44300.8918039699	0	4090.33699999999	-4092.88148148149	-2160.51851851852
44300.8918041551	0	4092.88499999999	-4095.37777777778	-2162.68888888889
44300.8918043403	0	4095.38099999999	-4098.6	-2165.3925925926
44300.8918045255	0	4098.60299999999	-4102.05925925926	-2168.17037037037
44300.8918046991	0	4102.06199999999	-4105.92592592593	-2171.43703703704
44300.8918048727	0	4105.92899999999	-4110.06666666667	-2174.85925925926
44300.8918050579	0	4110.06999999999	-4114.12592592593	-2178.25925925926
44300.8918052431	0	4114.12899999999	-4118.26666666667	-2182.08888888889
44300.8918054167	0	4118.26999999999	-4122.06666666667	-2186.02222222223
44300.8918056019	0	4122.06999999999	-4125.24444444445	-2189.57777777778
44300.891805787	0	4125.24799999999	-4128.25925925926	-2193.45925925926
44300.8918059607	0	4128.26299999999	-4130.54814814815	-2196.92592592593
44300.8918061458	0	4130.55199999999	-4132.08888888889	-2200.22222222223
44300.8918063194	0	4132.09299999999	-4132.87407407408	-2203.38518518519
44300.8918065046	0	4132.87799999999	-4133.02222222223	-2206.55555555556
44300.8918066782	0	4133.02599999999	-4133.11111111112	-2209.81481481482
44300.8918068634	0	4133.11499999999	-4133.57037037037	-2212.8
44300.8918070486	0	4133.57399999999	-4134.88148148149	-2216.22962962963
44300.8918072222	0	4134.88499999999	-4136.63703703704	-2219.4962962963
44300.8918074074	0	4136.64099999999	-4138.7925925926	-2222.7925925926
44300.8918075926	0	4138.79699999999	-4141.50370370371	-2226.05925925926
44300.8918077662	0	4141.50799999999	-4144.3925925926	-2229.10370370371
44300.8918079514	0	4144.39699999999	-4148.12592592593	-2232.34074074074
44300.891808125	0	4148.12999999999	-4152.72592592593	-2235.58518518519
44300.8918083102	0	4152.72999999999	-4157.68148148148	-2238.76296296297
44300.8918084954	0	4157.68599999999	-4162.56296296297	-2241.71111111111
44300.891808669	0	4162.56699999999	-4168.12592592593	-2244.91851851852
44300.8918088542	0	4168.12999999999	-4174.05925925926	-2248.50370370371
44300.8918090278	0	4174.06299999999	-4179.58518518519	-2252.06666666667
44300.891809213	0	4179.58899999999	-4185.04444444445	-2255.6962962963
44300.8918093981	0	4185.04799999999	-4189.71851851852	-2259.16296296297
44300.8918095718	0	4189.72199999999	-4193.14814814815	-2262.10370370371
44300.8918097569	0	4193.15199999999	-4196.32592592593	-2265.18518518519
44300.8918099306	0	4196.32999999999	-4198.97777777778	-2267.90370370371
44300.8918101157	0	4198.98199999999	-4201.10370370371	-2270.42222222223
44300.8918102894	0	4201.10799999999	-4203.23703703704	-2273.08148148149
44300.8918104745	0	4203.24099999999	-4205.19259259259	-2275.64444444445
44300.8918106597	0	4205.19699999999	-4207.53333333333	-2278.42222222223
44300.8918108449	0	4207.53799999999	-4210.21481481482	-2281.12592592593
44300.8918110185	0	4210.21899999999	-4212.87407407408	-2283.65185185186
44300.8918111921	0	4212.87799999999	-4216.08148148148	-2286.34074074074
44300.8918113773	0	4216.08499999999	-4219.45925925926	-2288.91851851852
44300.8918115625	0	4219.46299999999	-4223.45925925926	-2291.57777777778
44300.8918117361	0	4223.46299999999	-4227.86666666667	-2294.2
44300.8918119213	0	4227.86999999999	-4233.2962962963	-2297.14074074074
44300.8918121065	0	4233.29999999999	-4239.11111111111	-2300.14814814815
44300.8918122801	0	4239.11499999999	-4244.53333333334	-2303.06666666667
44300.8918124653	0	4244.53699999999	-4250.14814814815	-2306.17777777778
44300.8918126389	0	4250.15199999999	-4255.64444444445	-2309.38518518519
44300.8918128241	0	4255.64799999999	-4260.42962962963	-2312.42222222223
44300.8918129977	0	4260.43299999999	-4264.94814814815	-2315.57777777778
44300.8918131829	0	4264.95199999999	-4268.47407407408	-2318.52592592593
44300.8918133681	0	4268.47799999999	-4271.65925925926	-2321.61481481482
44300.8918135417	0	4271.66299999999	-4274.24444444445	-2324.54814814815
44300.8918137268	0	4274.24799999999	-4276.02962962963	-2327.08148148149
44300.8918139005	0	4276.03299999999	-4277.57037037037	-2329.73333333334
44300.8918140856	0	4277.57399999999	-4278.6962962963	-2332.31111111111
44300.8918142708	0	4278.69999999999	-4279.52592592593	-2335.12592592593
44300.8918144444	0	4279.52999999999	-4280.11111111111	-2338.04444444445
44300.8918146296	0	4280.11499999999	-4280.80740740741	-2340.83703703704
44300.8918148032	0	4280.81099999999	-4281.51111111111	-2343.52592592593
44300.8918149884	0	4281.51499999999	-4282.32592592593	-2346.35555555556
44300.8918151736	0	4282.32999999999	-4283.17037037037	-2349.07407407408
44300.8918153472	0	4283.17399999999	-4283.85925925926	-2351.74814814815
44300.8918155324	0	4283.86299999999	-4284.40740740741	-2354.61481481482
44300.8918157176	0	4284.41099999999	-4284.76296296297	-2357.47407407408
44300.8918158912	0	4284.76699999999	-4284.97037037037	-2360.05925925926
44300.8918160764	0	4284.97399999999	-4285.1925925926	-2362.82962962963
44300.89181625	0	4285.19599999999	-4285.44444444445	-2365.32592592593
44300.8918164352	0	4285.44799999999	-4285.96296296297	-2367.9925925926
44300.8918166088	0	4285.96699999999	-4286.55555555556	-2370.62962962963
44300.891816794	0	4286.55999999999	-4287.10370370371	-2372.97037037037
44300.8918169792	0	4287.10799999999	-4287.43703703704	-2375.3925925926
44300.8918171528	0	4287.44099999999	-4287.51111111111	-2377.71111111111
44300.891817338	0	4287.51499999999	-4287.45925925926	-2380.11851851852
44300.8918175231	0	4287.46299999999	-4287.30370370371	-2382.34074074074
44300.8918176968	0	4287.30699999999	-4287.08148148148	-2384.40740740741
44300.8918178819	0	4287.08499999999	-4286.82222222222	-2386.42962962963
44300.8918180556	0	4286.82599999999	-4286.62222222222	-2388.3925925926
44300.8918182407	0	4286.62599999999	-4286.44444444445	-2390.1925925926
44300.8918184259	0	4286.44799999999	-4286.41481481482	-2391.92592592593
44300.8918185995	0	4286.41799999999	-4286.42222222222	-2393.45185185186
44300.8918187847	0	4286.42499999999	-4286.50370370371	-2394.85185185186
44300.8918189583	0	4286.50599999999	-4286.60740740741	-2396.2
44300.8918191435	0	4286.60999999999	-4286.65925925926	-2397.35555555556
44300.8918193287	0	4286.66199999999	-4286.62962962963	-2398.47407407408
44300.8918195023	0	4286.63199999999	-4286.54074074074	-2399.37037037037
44300.8918196875	0	4286.54299999999	-4286.33333333334	-2400.12592592593
44300.8918198611	0	4286.33599999999	-4286.11851851852	-2400.70370370371
44300.8918200463	0	4286.12099999999	-4286.02962962963	-2401.11111111112
44300.8918202315	0	4286.03199999999	-4286.06666666667	-2401.42962962963
44300.8918204051	0	4286.06899999999	-4286.15555555556	-2401.67407407408
44300.8918205903	0	4286.15799999999	-4286.27407407408	-2401.90370370371
44300.8918207639	0	4286.27699999999	-4286.3925925926	-2402.07407407408
44300.8918209491	0	4286.39599999999	-4286.44444444445	-2402.15555555556
44300.8918211227	0	4286.44799999999	-4286.44444444445	-2402.16296296297
44300.8918213079	0	4286.44799999999	-4286.4	-2402.12592592593
44300.8918214931	0	4286.40399999999	-4286.26666666667	-2401.9925925926
44300.8918216667	0	4286.27099999999	-4286.17037037037	-2401.77037037037
44300.8918218519	0	4286.17499999999	-4286.08148148149	-2401.51851851852
44300.8918220255	0	4286.08599999999	-4285.96296296297	-2401.21481481482
44300.8918222222	0	4285.96699999999	-4285.88888888889	-2400.84444444445
44300.8918223958	0	4285.89299999999	-4285.82962962963	-2400.4
44300.8918225694	0	4285.83399999999	-4285.8	-2399.87407407408
44300.8918227546	0	4285.80399999999	-4285.8	-2399.33333333334
44300.8918229398	0	4285.80399999999	-4285.82962962963	-2398.66666666667
44300.8918231134	0	4285.83399999999	-4285.84444444445	-2398.00740740741
44300.8918232986	0	4285.84899999999	-4285.87407407408	-2397.25925925926
44300.8918234722	0	4285.87899999999	-4285.91851851852	-2396.51851851852
44300.8918236574	0	4285.92299999999	-4285.96296296297	-2395.68888888889
44300.891823831	0	4285.96699999999	-4286.05925925926	-2394.80740740741
44300.8918240162	0	4286.06299999999	-4286.08888888889	-2393.92592592593
44300.8918242014	0	4286.09299999999	-4286.11111111112	-2392.95555555556
44300.891824375	0	4286.11499999999	-4286.0962962963	-2392.02222222223
44300.8918245602	0	4286.09999999999	-4286.06666666667	-2390.94074074074
44300.8918247454	0	4286.06999999999	-4286.02962962963	-2389.83703703704
44300.891824919	0	4286.03299999999	-4285.97777777778	-2388.77037037037
44300.8918251042	0	4285.98099999999	-4285.94074074074	-2387.61481481482
44300.8918252778	0	4285.94399999999	-4285.88888888889	-2386.50370370371
44300.891825463	0	4285.89199999999	-4285.85185185185	-2385.2962962963
44300.8918256481	0	4285.85499999999	-4285.82222222223	-2384.05185185186
44300.8918258218	0	4285.82499999999	-4285.80740740741	-2382.91851851852
44300.8918260069	0	4285.80999999999	-4285.76296296297	-2381.56296296297
44300.8918261806	0	4285.76599999999	-4285.73333333334	-2380.34814814815
44300.8918263657	0	4285.73599999999	-4285.6962962963	-2379.02222222223
44300.8918265509	0	4285.69899999999	-4285.65185185186	-2377.67407407408
44300.8918267245	0	4285.65499999999	-4285.5925925926	-2376.37777777778
44300.8918269097	0	4285.59599999999	-4285.57037037037	-2374.94074074074
44300.8918270833	0	4285.57399999999	-4285.57777777778	-2373.60740740741
44300.8918272685	0	4285.58099999999	-4285.57037037037	-2372.17777777778
44300.8918274421	0	4285.57399999999	-4285.4962962963	-2370.74814814815
44300.8918276273	0	4285.49999999999	-4285.40740740741	-2369.34074074074
44300.8918278125	0	4285.41099999999	-4285.2962962963	-2367.85925925926
44300.8918279861	0	4285.29999999999	-4285.22222222223	-2366.31111111111
44300.8918281713	0	4285.22599999999	-4285.1925925926	-2364.88888888889
44300.8918283565	0	4285.19599999999	-4285.2	-2363.3925925926
44300.8918285301	0	4285.20299999999	-4285.2	-2361.97037037037
44300.8918287153	0	4285.20299999999	-4285.20740740741	-2360.44444444445
44300.8918288889	0	4285.20999999999	-4285.20740740741	-2358.97777777778
44300.8918290741	0	4285.20999999999	-4285.20740740741	-2357.45925925926
44300.8918292593	0	4285.20999999999	-4285.22222222223	-2355.90370370371
44300.8918294329	0	4285.22499999999	-4285.22222222223	-2354.4962962963
44300.8918296181	0	4285.22499999999	-4285.2	-2353.01481481482
44300.8918297917	0	4285.20299999999	-4285.17777777778	-2351.62962962963
44300.8918299768	0	4285.18099999999	-4285.18518518519	-2350.17037037037
44300.8918301505	0	4285.18799999999	-4285.14814814815	-2348.71851851852
44300.8918303356	0	4285.15099999999	-4285.14074074075	-2347.37777777778
44300.8918305208	0	4285.14399999999	-4285.14074074075	-2345.97777777778
44300.891830706	0	4285.14399999999	-4285.15555555556	-2344.63703703704
44300.8918308796	0	4285.15899999999	-4285.17777777778	-2343.25925925926
44300.8918310648	0	4285.18099999999	-4285.17777777778	-2341.91111111111
44300.8918312384	0	4285.18099999999	-4285.12592592593	-2340.65925925926
44300.8918314236	0	4285.12899999999	-4285.05925925926	-2339.27407407408
44300.8918315972	0	4285.06199999999	-4285.04444444445	-2338.03703703704
44300.8918317824	0	4285.04699999999	-4284.9925925926	-2336.85925925926
44300.8918319676	0	4284.99499999999	-4284.97037037037	-2335.62222222223
44300.8918321412	0	4284.97299999999	-4284.96296296297	-2334.36296296297
44300.8918323264	0	4284.96599999999	-4284.97037037037	-2333.24444444445
44300.8918325	0	4284.97299999999	-4284.97777777778	-2332.03703703704
44300.8918326852	0	4284.97999999999	-4284.9925925926	-2330.96296296297
44300.8918328588	0	4284.99499999999	-4285	-2329.86666666667
44300.891833044	0	4285.00199999999	-4285.01481481482	-2328.84444444445
44300.8918332292	0	4285.01699999999	-4284.97037037037	-2327.77037037037
44300.8918334028	0	4284.97299999999	-4284.96296296297	-2326.74074074074
44300.891833588	0	4284.96599999999	-4284.93333333334	-2325.80740740741
44300.8918337616	0	4284.93599999999	-4284.91851851852	-2324.86666666667
44300.8918339468	0	4284.92099999999	-4284.91111111112	-2323.98518518519
44300.8918341319	0	4284.91399999999	-4284.92592592593	-2323.08148148148
44300.8918343056	0	4284.92899999999	-4285	-2322.1925925926
44300.8918344907	0	4285.00299999999	-4285.04444444445	-2321.42962962963
44300.8918346644	0	4285.04699999999	-4285.04444444445	-2320.68888888889
44300.8918348495	0	4285.04699999999	-4285.05185185186	-2320.02222222223
44300.8918350347	0	4285.05399999999	-4285.02222222223	-2319.32592592593
44300.8918352083	0	4285.02399999999	-4284.98518518519	-2318.65925925926
44300.8918353935	0	4284.98699999999	-4284.94074074074	-2318.05925925926
44300.8918355787	0	4284.94299999999	-4284.95555555556	-2317.50370370371
44300.8918357523	0	4284.95799999999	-4285.00740740741	-2317.02222222223
44300.8918359375	0	4285.00999999999	-4285.08888888889	-2316.51851851852
44300.8918361111	0	4285.09099999999	-4285.13333333334	-2316.11851851852
44300.8918362963	0	4285.13499999999	-4285.14074074074	-2315.71111111111
44300.8918364699	0	4285.14199999999	-4285.08888888889	-2315.36296296297
44300.8918366551	0	4285.08999999999	-4285.02222222223	-2315.06666666667
44300.8918368403	0	4285.02299999999	-4285	-2314.85185185186
44300.8918370139	0	4285.00099999999	-4284.96296296297	-2314.65925925926
44300.8918371991	0	4284.96399999999	-4284.95555555556	-2314.4962962963
44300.8918373843	0	4284.95699999999	-4284.95555555556	-2314.35555555556
44300.8918375579	0	4284.95699999999	-4284.97777777778	-2314.27407407408
44300.8918377431	0	4284.97899999999	-4285.00740740741	-2314.22222222223
44300.8918379167	0	4285.00899999999	-4285.02222222222	-2314.2
44300.8918381019	0	4285.02399999999	-4285.02222222222	-2314.2
44300.891838287	0	4285.02399999999	-4285.00740740741	-2314.22962962963
44300.8918384607	0	4285.00899999999	-4285.00740740741	-2314.28888888889
44300.8918386458	0	4285.00899999999	-4285.01481481482	-2314.35555555556
44300.8918388194	0	4285.01599999999	-4285.06666666667	-2314.44444444445
44300.8918390046	0	4285.06799999999	-4285.0962962963	-2314.50370370371
44300.8918391898	0	4285.09799999999	-4285.15555555556	-2314.5925925926
44300.8918393634	0	4285.15699999999	-4285.22222222222	-2314.6962962963
44300.8918395486	0	4285.22399999999	-4285.25925925926	-2314.81481481482
44300.8918397222	0	4285.26099999999	-4285.25925925926	-2314.91111111111
44300.8918399074	0	4285.26099999999	-4285.25185185185	-2315.06666666667
44300.891840081	0	4285.25399999999	-4285.23703703704	-2315.22962962963
44300.8918402662	0	4285.23899999999	-4285.22962962963	-2315.3925925926
44300.8918404514	0	4285.23199999999	-4285.20740740741	-2315.5925925926
44300.891840625	0	4285.20999999999	-4285.2	-2315.76296296297
44300.8918408102	0	4285.20299999999	-4285.2	-2315.98518518519
44300.8918409838	0	4285.20299999999	-4285.28888888889	-2316.23703703704
44300.891841169	0	4285.29199999999	-4285.4	-2316.48888888889
44300.8918413542	0	4285.40299999999	-4285.41481481482	-2316.75555555556
44300.8918415278	0	4285.41799999999	-4285.3925925926	-2317.07407407408
44300.891841713	0	4285.39599999999	-4285.28888888889	-2317.40740740741
44300.8918418981	0	4285.29199999999	-4285.14814814815	-2317.75555555556
44300.8918420718	0	4285.15099999999	-4285.06666666667	-2318.07407407408
44300.8918422569	0	4285.06999999999	-4285.05925925926	-2318.45185185185
44300.8918424306	0	4285.06299999999	-4285.06666666667	-2318.82222222223
44300.8918426157	0	4285.06999999999	-4285.11851851852	-2319.1925925926
44300.8918427894	0	4285.12199999999	-4285.22222222223	-2319.5925925926
44300.8918429745	0	4285.22599999999	-4285.24444444445	-2320
44300.8918431597	0	4285.24799999999	-4285.22222222223	-2320.42962962963
44300.8918433333	0	4285.22599999999	-4285.20740740741	-2320.85185185186
44300.8918435185	0	4285.21099999999	-4285.24444444445	-2321.31851851852
44300.8918437037	0	4285.24799999999	-4285.42222222223	-2321.73333333334
44300.8918438773	0	4285.42599999999	-4285.60740740741	-2322.12592592593
44300.8918440625	0	4285.61099999999	-4285.67407407408	-2322.62222222223
44300.8918442361	0	4285.67799999999	-4285.66666666667	-2323.18518518519
44300.8918444213	0	4285.67099999999	-4285.67407407408	-2323.77777777778
44300.8918445949	0	4285.67799999999	-4285.70370370371	-2324.44444444445
44300.8918447801	0	4285.70799999999	-4285.6962962963	-2325.06666666667
44300.8918449653	0	4285.70099999999	-4285.66666666667	-2325.67407407408
44300.8918451389	0	4285.67099999999	-4285.71111111112	-2326.1925925926
44300.8918453241	0	4285.71499999999	-4285.71111111112	-2326.84444444445
44300.8918454977	0	4285.71499999999	-4285.66666666667	-2327.5925925926
44300.8918456829	0	4285.67099999999	-4285.45185185186	-2328.31851851852
44300.8918458681	0	4285.45599999999	-4284.95555555556	-2329.13333333334
44300.8918460417	0	4284.95999999999	-4284.3925925926	-2330.07407407408
44300.8918462268	0	4284.39699999999	-4283.91111111112	-2331.08888888889
44300.8918464005	0	4283.91599999999	-4283.62222222223	-2332.13333333334
44300.8918465856	0	4283.62699999999	-4283.51111111112	-2333.07407407408
44300.8918467708	0	4283.51599999999	-4283.63703703704	-2334.14074074074
44300.8918469444	0	4283.64199999999	-4284.21481481482	-2335.27407407408
44300.8918471296	0	4284.21999999999	-4284.90370370371	-2336.4962962963
44300.8918473032	0	4284.90899999999	-4285.75555555556	-2338.02962962963
44300.8918474884	0	4285.76099999999	-4286.58518518519	-2339.53333333334
44300.8918476736	0	4286.59099999999	-4287.51851851852	-2341.33333333334
44300.8918478472	0	4287.52399999999	-4288.57037037037	-2343.31111111111
44300.8918480324	0	4288.57599999999	-4289.6962962963	-2345.41481481482
44300.891848206	0	4289.70199999999	-4291.00740740741	-2347.52592592593
44300.8918483912	0	4291.01299999999	-4292.46666666667	-2349.51851851852
44300.8918485764	0	4292.47199999999	-4294.07407407408	-2351.4
44300.89184875	0	4294.07899999999	-4295.68148148149	-2353.57777777778
44300.8918489352	0	4295.68599999999	-4297.4	-2356.22962962963
44300.8918491088	0	4297.40499999999	-4299.17037037037	-2359.12592592593
44300.891849294	0	4299.17499999999	-4300.94814814815	-2361.68888888889
44300.8918494792	0	4300.95299999999	-4303.46666666667	-2364.64444444445
44300.8918496528	0	4303.47199999999	-4306.57777777778	-2367.51851851852
44300.891849838	0	4306.58299999999	-4310.34074074074	-2370.51851851852
44300.8918500231	0	4310.34599999999	-4314.66666666667	-2373.61481481482
44300.8918501968	0	4314.67199999999	-4319.03703703704	-2376.92592592593
44300.8918503819	0	4319.04199999999	-4323.70370370371	-2380.65185185186
44300.8918505556	0	4323.70899999999	-4328.14074074074	-2384.37777777778
44300.8918507407	0	4328.14599999999	-4332.36296296297	-2388.11111111111
[truncated: 5,718 more rows]
