# Supplementary material for: Near-infrared manipulation of multiple neuronal populations via trichromatic upconversion
Source: Nat Commun. 2021 Sep 27;12:5662. doi: 10.1038/s41467-021-25993-7 (PMC8476604; doi:10.1038/s41467-021-25993-7)
Supplement: Supplementary file 7 — Source Data [file 41467_2021_25993_MOESM7_ESM.zip › Source Data/SI 31/980/4_980_3.csv]

DateTime	xPosComp	yPosComp	xPos	yPos
44300.9098414005	0	281.268	-284.42962962963	-173.666666666667
44300.9098415857	0	284.431	-288.281481481481	-175.548148148148
44300.9098417708	0	288.283	-292.237037037037	-177.185185185186
44300.9098419444	0	292.239	-296.177777777778	-178.488888888889
44300.9098421296	0	296.18	-300.703703703704	-179.814814814815
44300.9098423032	0	300.706	-305.118518518518	-180.770370370371
44300.9098424884	0	305.121	-309.740740740741	-181.562962962963
44300.9098426736	0	309.743	-314.518518518518	-182.237037037037
44300.9098428472	0	314.521	-319.385185185185	-182.851851851852
44300.9098430324	0	319.388	-324.97037037037	-183.274074074074
44300.909843206	0	324.973	-330.051851851852	-183.785185185186
44300.9098433912	0	330.054	-334.622222222222	-184.422222222223
44300.9098435764	0	334.624	-338.318518518518	-185.237037037037
44300.90984375	0	338.32	-341.037037037037	-186.118518518519
44300.9098439352	0	341.039	-343.296296296296	-187.066666666667
44300.9098441088	0	343.298	-345.044444444444	-187.851851851852
44300.909844294	0	345.046	-346.785185185185	-188.622222222223
44300.9098444792	0	346.787	-348.525925925926	-189.162962962963
44300.9098446644	0	348.528	-350.333333333333	-189.585185185185
44300.909844838	0	350.335	-352.288888888889	-190.022222222223
44300.9098450116	0	352.291	-354.237037037037	-190.422222222223
44300.9098451968	0	354.239	-356.488888888889	-190.985185185185
44300.9098453819	0	356.491	-358.82962962963	-191.637037037037
44300.9098455556	0	358.832	-361.718518518519	-192.540740740741
44300.9098457407	0	361.721	-364.651851851852	-193.496296296297
44300.9098459144	0	364.654	-367.325925925926	-194.355555555556
44300.9098460995	0	367.328	-369.814814814815	-195.177777777778
44300.9098462847	0	369.817	-371.896296296296	-195.918518518519
44300.9098464583	0	371.898	-373.925925925926	-196.688888888889
44300.9098466435	0	373.928	-376.274074074074	-197.45925925926
44300.9098468287	0	376.276	-378.962962962963	-198.118518518519
44300.9098470023	0	378.965	-382.051851851852	-198.911111111111
44300.9098471875	0	382.054	-385.281481481482	-199.688888888889
44300.9098473611	0	385.284	-388.851851851852	-200.496296296297
44300.9098475463	0	388.854	-392.511111111111	-201.355555555556
44300.9098477199	0	392.513	-395.837037037037	-202.377777777778
44300.9098479051	0	395.839	-398.992592592593	-203.525925925926
44300.9098480903	0	398.995	-401.881481481482	-204.8
44300.9098482639	0	401.884	-404.718518518519	-206.251851851852
44300.9098484491	0	404.721	-407.125925925926	-207.651851851852
44300.9098486227	0	407.128	-409.22962962963	-208.962962962963
44300.9098488079	0	409.232	-411.503703703704	-210.25925925926
44300.9098489931	0	411.506	-413.977777777778	-211.481481481482
44300.9098491667	0	413.98	-416.703703703704	-212.637037037037
44300.9098493519	0	416.706	-419.2	-213.548148148148
44300.9098495255	0	419.202	-421.266666666667	-214.140740740741
44300.9098497106	0	421.269	-423.118518518519	-214.592592592593
44300.9098498958	0	423.121	-424.622222222222	-214.933333333334
44300.9098500694	0	424.625	-426.007407407407	-215.266666666667
44300.9098502546	0	426.01	-427.281481481482	-215.622222222222
44300.9098504282	0	427.284	-428.333333333333	-216.044444444445
44300.9098506134	0	428.336	-429.348148148148	-216.362962962963
44300.9098507986	0	429.351	-430.22962962963	-216.748148148148
44300.9098509722	0	430.232	-431.251851851852	-217.088888888889
44300.9098511574	0	431.254	-432.318518518519	-217.333333333334
44300.909851331	0	432.321	-433.244444444445	-217.407407407408
44300.9098515162	0	433.247	-434.148148148148	-217.422222222222
44300.9098517014	0	434.151	-434.962962962963	-217.348148148148
44300.909851875	0	434.966	-435.896296296296	-217.148148148148
44300.9098520602	0	435.899	-437.014814814815	-216.666666666667
44300.9098522454	0	437.018	-438.222222222222	-216.037037037037
44300.909852419	0	438.225	-439.762962962963	-215.148148148148
44300.9098526042	0	439.766	-441.296296296296	-214.251851851852
44300.9098527778	0	441.299	-442.807407407407	-213.274074074074
44300.909852963	0	442.81	-444.214814814815	-212.2
44300.9098531366	0	444.217	-445.681481481482	-211.074074074074
44300.9098533218	0	445.684	-447.451851851852	-209.822222222222
44300.9098535069	0	447.454	-449.348148148148	-208.496296296297
44300.9098536806	0	449.35	-451.518518518519	-207.007407407408
44300.9098538657	0	451.52	-453.851851851852	-205.414814814815
44300.9098540394	0	453.853	-456.222222222222	-203.866666666667
44300.9098542245	0	456.223	-458.918518518519	-202.162962962963
44300.9098544097	0	458.919	-461.955555555556	-200.437037037037
44300.9098545833	0	461.956	-466.022222222222	-198.42962962963
44300.9098547685	0	466.023	-470.637037037037	-196.392592592593
44300.9098549421	0	470.638	-474.888888888889	-194.481481481482
44300.9098551273	0	474.89	-478.837037037037	-192.303703703704
44300.9098553125	0	478.838	-481.933333333333	-190.318518518519
44300.9098554861	0	481.934	-484.081481481481	-188.533333333334
44300.9098556713	0	484.082	-485.237037037037	-186.814814814815
44300.9098558449	0	485.238	-485.474074074074	-185.422222222222
44300.9098560301	0	485.475	-485.474074074074	-183.844444444445
44300.9098562153	0	485.475	-485.422222222222	-182.437037037037
44300.9098563889	0	485.423	-485.488888888889	-181.570370370371
44300.9098565741	0	485.49	-486.177777777778	-180.02962962963
44300.9098567593	0	486.179	-487.348148148148	-178.614814814815
44300.9098569329	0	487.349	-489.074074074074	-177.014814814815
44300.9098571181	0	489.075	-491.125925925926	-175.466666666667
44300.9098572917	0	491.127	-492.940740740741	-174.051851851852
44300.9098574769	0	492.942	-495.318518518519	-172.481481481482
44300.9098576505	0	495.32	-498.007407407407	-170.948148148148
44300.9098578357	0	498.009	-500.874074074074	-169.325925925926
44300.9098580208	0	500.876	-503.955555555556	-167.8
44300.9098581944	0	503.957	-507.555555555556	-166.148148148148
44300.9098583796	0	507.557	-511.474074074074	-164.474074074074
44300.9098585532	0	511.476	-515.325925925926	-162.896296296297
44300.9098587384	0	515.328	-519.42962962963	-161.237037037037
44300.9098589236	0	519.432	-523.318518518519	-159.725925925926
44300.9098590972	0	523.321	-527.651851851852	-158.044444444445
44300.9098592824	0	527.654	-532.666666666667	-156.266666666667
44300.909859456	0	532.669	-537.548148148148	-154.570370370371
44300.9098596412	0	537.55	-542.903703703704	-152.325925925926
44300.9098598264	0	542.906	-547.444444444445	-150.140740740741
44300.90986	0	547.447	-551.281481481482	-148.022222222222
44300.9098601852	0	551.284	-554	-146.140740740741
44300.9098603588	0	554.003	-555.57037037037	-144.785185185185
44300.909860544	0	555.573	-556.696296296296	-143.585185185185
44300.9098607292	0	556.699	-557.488888888889	-142.607407407408
44300.9098609028	0	557.492	-558.288888888889	-141.577777777778
44300.909861088	0	558.292	-559.148148148148	-140.637037037037
44300.9098612731	0	559.151	-560.192592592593	-139.740740740741
44300.9098614468	0	560.195	-561.548148148148	-138.755555555556
44300.9098616319	0	561.551	-563.051851851852	-137.8
44300.9098618056	0	563.055	-564.903703703704	-136.666666666667
44300.9098619907	0	564.907	-567.074074074074	-135.496296296297
44300.9098621644	0	567.077	-569.214814814815	-134.281481481482
44300.9098623495	0	569.218	-571.681481481482	-133
44300.9098625347	0	571.685	-574.466666666667	-131.637037037037
44300.9098627083	0	574.47	-577.459259259259	-130.318518518519
44300.9098628935	0	577.463	-580.6	-128.985185185185
44300.9098630787	0	580.604	-583.681481481482	-127.807407407408
44300.9098632523	0	583.685	-587.296296296296	-126.614814814815
44300.9098634375	0	587.3	-591.066666666667	-125.42962962963
44300.9098636111	0	591.07	-595.311111111111	-124.118518518519
44300.9098637963	0	595.314	-599.740740740741	-122.881481481482
44300.9098639815	0	599.744	-603.955555555556	-121.607407407408
44300.9098641551	0	603.959	-608.466666666667	-120.081481481482
44300.9098643403	0	608.47	-612.42962962963	-118.570370370371
44300.9098645139	0	612.433	-616.244444444445	-116.940740740741
44300.9098646991	0	616.248	-619.422222222222	-115.451851851852
44300.9098648727	0	619.426	-622.118518518519	-114.303703703704
44300.9098650579	0	622.122	-624.503703703704	-113.414814814815
44300.9098652431	0	624.507	-626.488888888889	-112.703703703704
44300.9098654167	0	626.492	-628.266666666667	-112.022222222222
44300.9098656019	0	628.27	-630.037037037037	-111.318518518519
44300.9098657755	0	630.04	-631.740740740741	-110.62962962963
44300.9098659606	0	631.744	-633.548148148148	-109.985185185185
44300.9098661458	0	633.551	-635.592592592593	-109.422222222222
44300.9098663194	0	635.595	-638.059259259259	-108.807407407408
44300.9098665046	0	638.062	-640.674074074074	-108.170370370371
44300.9098666782	0	640.677	-643.42962962963	-107.348148148148
44300.9098668634	0	643.433	-646.644444444445	-106.422222222222
44300.9098670486	0	646.648	-649.562962962963	-105.607407407408
44300.9098672222	0	649.567	-652.711111111111	-104.851851851852
44300.9098674074	0	652.715	-656.022222222222	-104.022222222222
44300.9098675926	0	656.026	-659.4	-103.251851851852
44300.9098677662	0	659.404	-662.955555555556	-102.414814814815
44300.9098679514	0	662.96	-665.911111111111	-101.555555555556
44300.909868125	0	665.916	-668.977777777778	-100.370370370371
44300.9098683102	0	668.983	-672.007407407408	-99.1185185185187
44300.9098684838	0	672.013	-674.911111111111	-97.8000000000002
44300.909868669	0	674.917	-677.866666666667	-96.2518518518521
44300.9098688542	0	677.873	-680.659259259259	-94.777777777778
44300.9098690278	0	680.666	-683.6	-93.2518518518521
44300.909869213	0	683.607	-686.548148148148	-91.777777777778
44300.9098693982	0	686.555	-689.22962962963	-90.4518518518521
44300.9098695718	0	689.236	-692.02962962963	-88.9851851851854
44300.9098697569	0	692.036	-694.37037037037	-87.6666666666669
44300.9098699306	0	694.377	-696.325925925926	-86.3111111111113
44300.9098701157	0	696.333	-697.97037037037	-84.9111111111113
44300.9098702894	0	697.977	-699.311111111111	-83.6518518518521
44300.9098704745	0	699.318	-700.592592592593	-82.3481481481484
44300.9098706597	0	700.599	-701.866666666667	-81.0962962962965
44300.9098708333	0	701.873	-703.4	-79.8000000000002
44300.9098710185	0	703.406	-705.362962962963	-78.3481481481484
44300.9098711921	0	705.369	-707.577777777778	-77.0074074074076
44300.9098713773	0	707.584	-710.437037037037	-75.4888888888891
44300.9098715625	0	710.443	-713.362962962963	-73.9703703703706
44300.9098717361	0	713.369	-716.496296296296	-72.3111111111113
44300.9098719213	0	716.502	-719.725925925926	-70.6074074074076
44300.9098720949	0	719.732	-722.518518518518	-68.8888888888891
44300.9098722801	0	722.525	-725.414814814815	-66.9555555555558
44300.9098724653	0	725.421	-728.02962962963	-65.1111111111113
44300.9098726389	0	728.036	-730.777777777778	-63.1111111111113
44300.9098728241	0	730.784	-733.637037037037	-61.0296296296298
44300.9098730093	0	733.643	-736.414814814815	-59.014814814815
44300.9098731829	0	736.421	-739.488888888889	-56.8444444444446
44300.9098733681	0	739.495	-742.62962962963	-54.7259259259261
44300.9098735417	0	742.636	-746.451851851852	-52.5185185185187
44300.9098737269	0	746.458	-749.925925925926	-50.4592592592595
44300.9098739005	0	749.932	-753.688888888889	-48.2592592592595
44300.9098740857	0	753.695	-757.548148148148	-45.9851851851854
44300.9098742708	0	757.554	-761.214814814815	-43.8370370370372
44300.9098744444	0	761.221	-764.644444444444	-41.6296296296298
44300.9098746296	0	764.651	-767.577777777778	-39.5851851851854
44300.9098748032	0	767.584	-769.896296296296	-37.7851851851854
44300.9098749884	0	769.903	-772.340740740741	-35.8000000000002
44300.9098751736	0	772.347	-774.696296296296	-33.9037037037039
44300.9098753472	0	774.703	-776.97037037037	-31.8370370370372
44300.9098755324	0	776.977	-779.118518518519	-29.5111111111113
44300.909875706	0	779.125	-780.822222222222	-27.2740740740743
44300.9098758912	0	780.829	-782.118518518519	-25.0444444444446
44300.9098760764	0	782.125	-782.681481481481	-23.1037037037039
44300.90987625	0	782.688	-782.918518518518	-21.0962962962965
44300.9098764352	0	782.925	-783.044444444444	-19.1481481481483
44300.9098766088	0	783.051	-783.111111111111	-17.377777777778
44300.909876794	0	783.118	-783.118518518519	-15.7111111111113
44300.9098769792	0	783.125	-783.385185185185	-14.5555555555558
44300.9098771528	0	783.392	-784.392592592593	-12.5629629629632
44300.909877338	0	784.399	-785.57037037037	-10.5037037037039
44300.9098775116	0	785.577	-786.903703703704	-8.48148148148168
44300.9098776968	0	786.91	-788.585185185185	-6.22222222222242
44300.9098778819	0	788.591	-790.348148148148	-4.03703703703724
44300.9098780556	0	790.354	-792.237037037037	-1.54074074074094
44300.9098782407	0	792.243	-794.044444444444	0.933333333333132
44300.9098784144	0	794.05	-795.711111111111	3.45185185185165
44300.9098785995	0	795.717	-797.466666666667	6.26666666666647
44300.9098787847	0	797.473	-799.207407407407	9.08888888888869
44300.9098789583	0	799.214	-801.125925925926	12.1999999999998
44300.9098791435	0	801.133	-803.392592592593	15.4518518518517
44300.9098793171	0	803.4	-805.651851851852	18.6370370370368
44300.9098795023	0	805.659	-807.97037037037	22.0592592592591
44300.9098796875	0	807.978	-810.22962962963	25.4666666666665
44300.9098798611	0	810.237	-812.318518518519	29.2814814814813
44300.9098800463	0	812.326	-814.325925925926	33.3407407407405
44300.9098802199	0	814.333	-816.214814814815	37.0518518518516
44300.9098804051	0	816.222	-818.155555555556	40.8518518518516
44300.9098805903	0	818.163	-820.037037037037	44.3629629629628
44300.9098807639	0	820.044	-822.155555555556	47.9999999999998
44300.9098809491	0	822.163	-824.303703703704	51.4888888888887
44300.9098811227	0	824.311	-826.325925925926	54.7333333333331
44300.9098813079	0	826.333	-828.466666666667	58.0962962962961
44300.9098814931	0	828.474	-830.377777777778	61.1333333333331
44300.9098816667	0	830.385	-832.4	64.2370370370368
44300.9098818519	0	832.407	-834.37037037037	67.2370370370368
44300.909882037	0	834.377	-836.259259259259	69.8370370370368
44300.9098822106	0	836.266	-838.296296296296	72.5037037037035
44300.9098823958	0	838.303	-840.311111111111	75.1777777777776
44300.9098825694	0	840.318	-842.318518518519	77.6148148148146
44300.9098827546	0	842.325	-844.859259259259	80.222222222222
44300.9098829282	0	844.866	-847.414814814815	82.3777777777776
44300.9098831134	0	847.422	-850.355555555556	84.5999999999998
44300.9098832986	0	850.363000000001	-853.296296296296	86.8148148148146
44300.9098834722	0	853.304000000001	-856.311111111111	89.1333333333331
44300.9098836574	0	856.319000000001	-858.948148148148	91.3703703703702
44300.909883831	0	858.956	-861.22962962963	93.5185185185183
44300.9098840162	0	861.237	-863.422222222222	95.585185185185
44300.9098842014	0	863.43	-865.177777777778	97.5185185185183
44300.909884375	0	865.186	-867.022222222222	99.4296296296294
44300.9098845602	0	867.03	-868.859259259259	101.140740740741
44300.9098847454	0	868.867	-870.940740740741	102.681481481481
44300.909884919	0	870.948	-873.577777777778	104.214814814815
44300.9098851042	0	873.585	-876.392592592593	105.518518518518
44300.9098852778	0	876.4	-879.762962962963	106.874074074074
44300.909885463	0	879.77	-883.711111111111	108.148148148148
44300.9098856366	0	883.718	-887.688888888889	109.192592592592
44300.9098858218	0	887.696	-892.466666666667	110.148148148148
44300.9098860069	0	892.474	-897.77037037037	110.881481481481
44300.9098861806	0	897.778	-902.948148148148	111.251851851852
44300.9098863657	0	902.956	-908.637037037037	111.525925925926
44300.9098865394	0	908.645	-913.851851851852	111.822222222222
44300.9098867245	0	913.86	-919.088888888889	112.103703703704
44300.9098869097	0	919.097	-923.540740740741	112.325925925926
44300.9098870833	0	923.549	-927.725925925926	112.585185185185
44300.9098872685	0	927.734	-931.162962962963	112.814814814815
44300.9098874421	0	931.171	-933.792592592593	113.066666666666
44300.9098876273	0	933.801	-935.977777777778	113.325925925926
44300.9098878125	0	935.986	-937.703703703704	113.518518518518
44300.9098879861	0	937.712	-939.496296296296	113.674074074074
44300.9098881713	0	939.505	-941.518518518519	113.77037037037
44300.9098883449	0	941.527	-943.585185185185	113.903703703703
44300.9098885301	0	943.594	-945.881481481482	114.037037037037
44300.9098887153	0	945.89	-948.222222222223	114.118518518518
44300.9098888889	0	948.231	-951.177777777778	114.281481481481
44300.9098890741	0	951.187	-954.05925925926	114.437037037037
44300.9098892477	0	954.068	-957.585185185185	114.622222222222
44300.9098894329	0	957.594	-962.074074074074	114.903703703703
44300.9098896181	0	962.083	-966.792592592593	115.118518518518
44300.9098897917	0	966.802	-972.444444444445	115.385185185185
44300.9098899769	0	972.454	-978.533333333334	115.637037037037
44300.9098901505	0	978.543	-984.22962962963	115.785185185185
44300.9098903357	0	984.239	-989.577777777778	115.888888888889
44300.9098905208	0	989.587	-993.614814814815	116
44300.9098906944	0	993.624	-997.192592592593	116.259259259259
44300.9098908796	0	997.202	-1000.44444444444	116.503703703703
44300.9098910532	0	1000.454	-1003.28888888889	116.711111111111
44300.9098912384	0	1003.298	-1006.25925925926	117.096296296296
44300.9098914236	0	1006.268	-1008.96296296296	117.614814814815
44300.9098915972	0	1008.972	-1011.62222222222	118.266666666666
44300.9098917824	0	1011.631	-1014.43703703704	118.896296296296
44300.909891956	0	1014.446	-1017.35555555556	119.562962962963
44300.9098921412	0	1017.365	-1020.78518518519	120.266666666666
44300.9098923264	0	1020.795	-1024.46666666667	120.985185185185
44300.9098925	0	1024.476	-1028.63703703704	121.829629629629
44300.9098926852	0	1028.646	-1033.17037037037	122.614814814815
44300.9098928704	0	1033.179	-1037.79259259259	123.311111111111
44300.909893044	0	1037.801	-1043.25925925926	124.192592592592
44300.9098932292	0	1043.268	-1049.14074074074	125.177777777778
44300.9098934028	0	1049.149	-1054.80740740741	125.977777777778
44300.909893588	0	1054.816	-1060.55555555556	126.614814814815
44300.9098937616	0	1060.564	-1065.38518518519	127.229629629629
44300.9098939468	0	1065.394	-1069.62222222222	127.933333333333
44300.9098941319	0	1069.631	-1072.99259259259	128.548148148148
44300.9098943056	0	1073.001	-1076.04444444444	129.2
44300.9098944907	0	1076.053	-1078.5037037037	129.896296296296
44300.9098946644	0	1078.512	-1080.31111111111	130.733333333333
44300.9098948495	0	1080.319	-1082	131.651851851852
44300.9098950347	0	1082.008	-1083.40740740741	132.555555555555
44300.9098952083	0	1083.415	-1085.06666666667	133.525925925926
44300.9098953935	0	1085.074	-1087	134.474074074074
44300.9098955671	0	1087.007	-1089.08888888889	135.311111111111
44300.9098957523	0	1089.096	-1091.62222222222	136.229629629629
44300.9098959375	0	1091.629	-1094.3037037037	137.229629629629
44300.9098961111	0	1094.31	-1097.2962962963	138.429629629629
44300.9098962963	0	1097.303	-1100.38518518519	139.822222222222
44300.9098964699	0	1100.392	-1103.57777777778	141.140740740741
44300.9098966551	0	1103.585	-1107.11111111111	142.607407407407
44300.9098968403	0	1107.118	-1110.62962962963	143.977777777778
44300.9098970139	0	1110.637	-1114.42222222222	145.488888888889
44300.9098971991	0	1114.43	-1118.07407407407	147.037037037037
44300.9098973727	0	1118.082	-1120.79259259259	148.562962962963
44300.9098975579	0	1120.801	-1123.11851851852	150.096296296296
44300.9098977431	0	1123.127	-1124.66666666667	151.429629629629
44300.9098979167	0	1124.675	-1126.0962962963	152.866666666667
44300.9098981019	0	1126.105	-1127.4962962963	154.348148148148
44300.9098982755	0	1127.505	-1129.02962962963	155.881481481481
44300.9098984606	0	1129.038	-1130.94074074074	157.681481481481
44300.9098986458	0	1130.949	-1132.82962962963	159.466666666667
44300.9098988194	0	1132.838	-1134.82962962963	161.540740740741
44300.9098990046	0	1134.838	-1136.87407407407	163.666666666667
44300.9098991898	0	1136.882	-1138.8	165.622222222222
44300.9098993634	0	1138.808	-1140.82222222222	167.77037037037
44300.9098995486	0	1140.83	-1142.4962962963	169.696296296296
44300.9098997222	0	1142.504	-1144.16296296296	171.918518518518
44300.9098999074	0	1144.171	-1145.64444444444	174.103703703704
44300.909900081	0	1145.652	-1146.64444444444	176.140740740741
44300.9099002662	0	1146.652	-1147.19259259259	177.896296296296
44300.9099004514	0	1147.2	-1147.32592592593	179.355555555555
44300.909900625	0	1147.333	-1147.32592592593	180.918518518518
44300.9099008102	0	1147.333	-1147.20740740741	182.281481481481
44300.9099009838	0	1147.214	-1146.96296296296	183.518518518518
44300.909901169	0	1146.97	-1146.68148148148	184.933333333333
44300.9099013542	0	1146.689	-1146.51851851852	186.162962962963
44300.9099015278	0	1146.526	-1146.51851851852	187.525925925926
44300.909901713	0	1146.526	-1146.86666666667	188.903703703704
44300.9099018866	0	1146.874	-1147.64444444444	190.259259259259
44300.9099020718	0	1147.652	-1148.6	191.77037037037
44300.9099022569	0	1148.608	-1149.6	193.133333333333
44300.9099024306	0	1149.608	-1150.71111111111	194.62962962963
44300.9099026157	0	1150.719	-1151.83703703704	196.066666666667
44300.9099027894	0	1151.845	-1152.78518518519	197.42962962963
44300.9099029745	0	1152.793	-1153.86666666667	198.948148148148
44300.9099031597	0	1153.874	-1154.93333333333	200.466666666667
44300.9099033333	0	1154.941	-1156.37777777778	202.192592592592
44300.9099035185	0	1156.385	-1157.9037037037	203.962962962963
44300.9099036921	0	1157.911	-1159.46666666667	205.755555555555
44300.9099038773	0	1159.474	-1161.04444444444	207.644444444444
44300.9099040625	0	1161.052	-1162.37777777778	209.37037037037
44300.9099042361	0	1162.385	-1163.41481481481	211.081481481481
44300.9099044213	0	1163.422	-1164.21481481481	212.659259259259
44300.9099045949	0	1164.222	-1164.92592592593	213.933333333333
44300.9099047801	0	1164.933	-1165.8	215.148148148148
44300.9099049653	0	1165.807	-1166.73333333333	216.288888888889
44300.9099051389	0	1166.74	-1167.91851851852	217.622222222222
44300.9099053241	0	1167.925	-1169.32592592593	219.037037037037
44300.9099054977	0	1169.332	-1170.83703703704	220.362962962963
44300.9099056829	0	1170.843	-1172.65925925926	221.785185185185
44300.9099058681	0	1172.665	-1174.45925925926	223.207407407407
44300.9099060417	0	1174.465	-1176.34814814815	224.8
44300.9099062269	0	1176.354	-1178.36296296296	226.333333333333
44300.9099064005	0	1178.369	-1180.28888888889	227.837037037037
44300.9099065857	0	1180.295	-1182.24444444444	229.333333333333
44300.9099067708	0	1182.251	-1183.77777777778	230.622222222222
44300.9099069444	0	1183.784	-1185.40740740741	231.97037037037
44300.9099071296	0	1185.414	-1187.2962962963	233.2
44300.9099073032	0	1187.303	-1189.4	234.185185185185
44300.9099074884	0	1189.407	-1191.74814814815	234.992592592592
44300.9099076736	0	1191.755	-1194.08148148148	235.555555555555
44300.9099078472	0	1194.088	-1196.4962962963	235.962962962963
44300.9099080324	0	1196.503	-1198.74074074074	236.251851851852
44300.909908206	0	1198.747	-1201.21481481482	236.511111111111
44300.9099083912	0	1201.221	-1203.85925925926	236.762962962963
44300.9099085764	0	1203.865	-1206.55555555556	236.933333333333
44300.90990875	0	1206.561	-1209.57777777778	237.118518518518
44300.9099089352	0	1209.583	-1212.79259259259	237.148148148148
44300.9099091088	0	1212.798	-1215.92592592593	237.148148148148
44300.909909294	0	1215.931	-1219.11111111111	236.985185185185
44300.9099094792	0	1219.116	-1221.77037037037	236.896296296296
44300.9099096528	0	1221.775	-1223.98518518519	236.807407407407
44300.909909838	0	1223.99	-1225.71851851852	236.614814814815
44300.9099100116	0	1225.723	-1227.11851851852	236.481481481481
44300.9099101968	0	1227.123	-1228.45185185185	236.311111111111
44300.9099103819	0	1228.456	-1229.3037037037	236.066666666666
44300.9099105556	0	1229.308	-1229.97037037037	235.659259259259
44300.9099107407	0	1229.975	-1230.41481481482	235.140740740741
44300.9099109144	0	1230.419	-1230.75555555556	234.496296296296
44300.9099110995	0	1230.76	-1231.35555555556	233.622222222222
44300.9099112847	0	1231.36	-1232.32592592593	232.525925925926
44300.9099114583	0	1232.33	-1233.88148148148	231.17037037037
44300.9099116435	0	1233.886	-1235.71111111111	229.859259259259
44300.9099118171	0	1235.716	-1237.75555555556	228.474074074074
44300.9099120023	0	1237.76	-1240.05185185185	226.948148148148
44300.9099121875	0	1240.056	-1242.07407407407	225.511111111111
44300.9099123611	0	1242.078	-1244.03703703704	223.940740740741
44300.9099125463	0	1244.041	-1246	222.148148148148
44300.9099127199	0	1246.004	-1247.94814814815	220.407407407407
44300.9099129051	0	1247.952	-1250.27407407407	218.377777777778
44300.9099130903	0	1250.278	-1252.65185185185	216.525925925926
44300.9099132639	0	1252.656	-1255.14814814815	214.444444444444
44300.9099134491	0	1255.152	-1257.5037037037	212.296296296296
44300.9099136227	0	1257.508	-1259.54814814815	210.266666666667
44300.9099138079	0	1259.552	-1261.53333333333	207.866666666667
44300.9099139931	0	1261.537	-1263.13333333333	205.281481481481
44300.9099141667	0	1263.137	-1264.42962962963	202.414814814815
44300.9099143519	0	1264.433	-1265.40740740741	199.488888888889
44300.9099145255	0	1265.411	-1265.97037037037	196.622222222222
44300.9099147106	0	1265.974	-1266.22222222222	193.511111111111
44300.9099148958	0	1266.226	-1266.26666666667	190.681481481481
44300.9099150694	0	1266.27	-1266.22222222222	187.837037037037
44300.9099152546	0	1266.226	-1266.26666666667	184.962962962963
44300.9099154282	0	1266.27	-1266.43703703704	182.244444444444
44300.9099156134	0	1266.44	-1266.7037037037	179.303703703703
44300.9099157986	0	1266.707	-1266.88888888889	176.325925925926
44300.9099159722	0	1266.892	-1266.99259259259	173.088888888889
44300.9099161574	0	1266.996	-1266.99259259259	169.703703703703
44300.909916331	0	1266.996	-1267.01481481482	166.525925925926
44300.9099165162	0	1267.018	-1267.25185185185	163.177777777778
44300.9099167014	0	1267.255	-1267.62222222222	159.948148148148
44300.909916875	0	1267.625	-1268.27407407408	156.585185185185
44300.9099170602	0	1268.277	-1268.93333333333	153
44300.9099172338	0	1268.936	-1269.46666666667	149.503703703703
44300.909917419	0	1269.469	-1269.96296296296	145.814814814815
44300.9099176042	0	1269.965	-1270.48888888889	142.459259259259
44300.9099177778	0	1270.491	-1271.2	138.837037037037
44300.909917963	0	1271.202	-1271.98518518519	135.059259259259
44300.9099181366	0	1271.987	-1272.6962962963	131.592592592592
44300.9099183218	0	1272.698	-1273.08148148148	127.740740740741
44300.9099185069	0	1273.083	-1273.28888888889	124.333333333333
44300.9099186806	0	1273.29	-1273.28148148148	120.666666666666
44300.9099188657	0	1273.283	-1273.18518518519	117.037037037037
44300.9099190394	0	1273.187	-1273	113.644444444444
44300.9099192245	0	1273.002	-1272.8	109.985185185185
44300.9099194097	0	1272.802	-1272.64444444445	106.318518518518
44300.9099195833	0	1272.646	-1272.52592592593	102.94074074074
44300.9099197685	0	1272.527	-1272.43703703704	99.4740740740738
44300.9099199421	0	1272.438	-1272.48148148148	96.296296296296
44300.9099201273	0	1272.482	-1272.98518518519	92.9629629629627
44300.9099203125	0	1272.986	-1273.78518518519	89.9333333333331
44300.9099204861	0	1273.786	-1274.88148148148	86.8518518518516
44300.9099206713	0	1274.882	-1276.0962962963	83.985185185185
44300.9099208449	0	1276.097	-1277.33333333333	81.3481481481479
44300.9099210301	0	1277.334	-1278.77777777778	78.8444444444442
44300.9099212153	0	1278.778	-1280.14074074074	76.785185185185
44300.9099213889	0	1280.141	-1281.74814814815	74.4814814814813
44300.9099215741	0	1281.748	-1283.25185185185	72.3703703703701
44300.9099217477	0	1283.252	-1284.58518518519	70.4962962962961
44300.9099219329	0	1284.585	-1285.88148148148	68.4962962962961
44300.9099221181	0	1285.881	-1287.05925925926	66.7333333333331
44300.9099222917	0	1287.059	-1288.38518518519	64.8962962962961
44300.9099224769	0	1288.385	-1289.77777777778	63.1259259259257
44300.9099226505	0	1289.778	-1291.11111111111	61.585185185185
44300.9099228357	0	1291.111	-1292.57777777778	59.9629629629627
44300.9099230093	0	1292.578	-1294.14074074074	58.4296296296294
44300.9099231944	0	1294.141	-1296.13333333333	56.7407407407405
44300.9099233796	0	1296.134	-1298.02962962963	55.2074074074072
44300.9099235532	0	1298.03	-1300.28888888889	53.7703703703702
44300.9099237384	0	1300.289	-1303.17037037037	52.3259259259257
44300.9099239236	0	1303.17	-1305.99259259259	50.8962962962961
44300.9099240972	0	1305.992	-1308.92592592593	49.3629629629627
44300.9099242824	0	1308.925	-1311.67407407407	47.8148148148146
44300.909924456	0	1311.673	-1314.02962962963	46.4148148148146
44300.9099246412	0	1314.029	-1316.14814814815	45.0148148148146
44300.9099248264	0	1316.148	-1317.82222222222	43.6444444444442
44300.909925	0	1317.822	-1319.33333333333	42.1333333333331
44300.9099251852	0	1319.333	-1320.62222222222	40.6962962962961
44300.9099253588	0	1320.622	-1321.61481481482	39.422222222222
44300.909925544	0	1321.615	-1322.52592592593	38.0962962962961
44300.9099257176	0	1322.526	-1323.27407407408	36.8888888888887
44300.9099259028	0	1323.274	-1323.82222222222	35.5629629629627
44300.909926088	0	1323.822	-1323.92592592593	34.1259259259257
44300.9099262616	0	1323.926	-1323.80740740741	32.8444444444442
44300.9099264468	0	1323.807	-1323.51111111111	31.5407407407405
44300.9099266319	0	1323.511	-1323.07407407408	30.3259259259257
44300.9099268056	0	1323.074	-1322.46666666667	29.422222222222
44300.9099269907	0	1322.467	-1322.13333333333	28.859259259259
44300.9099271644	0	1322.134	-1322.22962962963	28.6296296296294
44300.9099273495	0	1322.23	-1322.84444444445	28.585185185185
44300.9099275231	0	1322.845	-1323.78518518519	28.7925925925924
44300.9099277083	0	1323.786	-1325.25185185185	29.2296296296294
44300.9099278935	0	1325.253	-1326.9037037037	29.9037037037035
44300.9099280671	0	1326.905	-1328.57777777778	30.6370370370368
44300.9099282523	0	1328.579	-1330.6962962963	31.6074074074072
44300.9099284375	0	1330.698	-1333.4	32.8962962962961
44300.9099286111	0	1333.402	-1336.24444444445	34.2444444444442
44300.9099287963	0	1336.246	-1339.08888888889	35.6666666666665
44300.9099289699	0	1339.09	-1342.2	37.2074074074072
44300.9099291551	0	1342.201	-1345.53333333333	38.9333333333331
44300.9099293287	0	1345.534	-1348.61481481482	40.7333333333331
44300.9099295139	0	1348.615	-1351.72592592593	42.6370370370368
44300.9099296991	0	1351.726	-1354.52592592593	44.4962962962961
44300.9099298727	0	1354.526	-1357.07407407407	46.2814814814813
44300.9099300579	0	1357.074	-1359.8962962963	48.2148148148146
44300.9099302431	0	1359.896	-1362.80740740741	50.1185185185183
44300.9099304167	0	1362.807	-1365.92592592593	52.0296296296294
44300.9099306019	0	1365.926	-1368.7037037037	53.7481481481479
44300.9099307755	0	1368.704	-1370.97777777778	55.1999999999998
44300.9099309606	0	1370.978	-1372.95555555556	56.5999999999998
44300.9099311343	0	1372.956	-1374.56296296296	57.9481481481479
44300.9099313194	0	1374.563	-1375.97037037037	59.3333333333331
44300.9099315046	0	1375.97	-1377.48148148148	60.7629629629627
44300.9099316782	0	1377.481	-1379.34074074074	62.1407407407405
44300.9099318634	0	1379.34	-1381.9037037037	63.8740740740739
44300.9099320486	0	1381.903	-1384.47407407408	65.5777777777776
44300.9099322222	0	1384.473	-1387.28148148148	67.4370370370368
44300.9099324074	0	1387.28	-1390.27407407408	69.5037037037035
44300.909932581	0	1390.273	-1393.22222222222	71.6148148148146
44300.9099327662	0	1393.221	-1396.27407407408	73.8074074074072
44300.9099329514	0	1396.273	-1399.16296296296	75.8444444444442
44300.909933125	0	1399.162	-1402.4962962963	78.0740740740739
44300.9099333102	0	1402.495	-1405.93333333333	80.2074074074072
44300.9099334838	0	1405.932	-1409.88148148148	82.4740740740739
44300.909933669	0	1409.88	-1414.27407407408	84.6888888888887
44300.9099338426	0	1414.273	-1418.97777777778	86.6814814814813
44300.9099340278	0	1418.977	-1424.65925925926	89.1185185185183
44300.909934213	0	1424.658	-1430.73333333333	91.4962962962961
44300.9099343866	0	1430.732	-1436.58518518519	93.4666666666665
44300.9099345718	0	1436.584	-1442.48888888889	95.3037037037035
44300.9099347454	0	1442.488	-1447.71111111111	96.8148148148146
44300.9099349306	0	1447.71	-1452.4962962963	98.2592592592591
44300.9099351157	0	1452.495	-1456.85925925926	99.9333333333331
44300.9099353009	0	1456.858	-1460.79259259259	101.540740740741
44300.9099354745	0	1460.791	-1464.90370370371	103.481481481481
44300.9099356481	0	1464.902	-1468.52592592593	105.348148148148
44300.9099358333	0	1468.524	-1472.34814814815	107.511111111111
44300.9099360185	0	1472.346	-1476.08148148148	109.77037037037
44300.9099361921	0	1476.079	-1479.78518518519	111.933333333333
44300.9099363773	0	1479.783	-1483.75555555556	114.155555555555
44300.9099365509	0	1483.753	-1487.4	116.074074074074
44300.9099367361	0	1487.397	-1491.86666666667	118.444444444444
44300.9099369213	0	1491.864	-1496.97777777778	120.866666666666
44300.9099370949	0	1496.975	-1502.21481481482	123.162962962963
44300.9099372801	0	1502.212	-1508.23703703704	125.785185185185
44300.9099374653	0	1508.234	-1513.94074074074	127.962962962963
44300.9099376389	0	1513.938	-1519.79259259259	130.029629629629
44300.9099378241	0	1519.79	-1525.03703703704	131.911111111111
44300.9099379977	0	1525.034	-1529.48888888889	133.659259259259
44300.9099381829	0	1529.486	-1533.74814814815	135.57037037037
44300.9099383681	0	1533.745	-1537.53333333334	137.577777777778
44300.9099385417	0	1537.53	-1541.42222222222	139.851851851852
44300.9099387269	0	1541.419	-1545.22962962963	142.296296296296
44300.9099389005	0	1545.226	-1548.75555555556	144.629629629629
44300.9099390857	0	1548.752	-1552.33333333334	147.133333333333
44300.9099392593	0	1552.33	-1555.78518518519	149.414814814815
44300.9099394444	0	1555.782	-1559.68888888889	151.807407407407
44300.9099396296	0	1559.686	-1563.62962962963	154.162962962963
44300.9099398032	0	1563.627	-1567.44444444445	156.340740740741
44300.9099399884	0	1567.442	-1571.62962962963	158.711111111111
44300.9099401736	0	1571.627	-1575.63703703704	160.866666666666
44300.9099403472	0	1575.634	-1579.84444444445	163.118518518518
44300.9099405324	0	1579.841	-1583.79259259259	165.348148148148
44300.909940706	0	1583.789	-1587.23703703704	167.244444444444
44300.9099408912	0	1587.233	-1590.59259259259	169.185185185185
44300.9099410764	0	1590.589	-1593.42962962963	170.903703703704
44300.90994125	0	1593.426	-1596.01481481482	172.837037037037
44300.9099414352	0	1596.011	-1598.16296296296	174.859259259259
44300.9099416088	0	1598.159	-1599.82962962963	176.814814814815
44300.909941794	0	1599.826	-1601.26666666667	179.014814814815
44300.9099419676	0	1601.263	-1602.71851851852	181.185185185185
44300.9099421528	0	1602.715	-1604.14814814815	183.140740740741
44300.909942338	0	1604.145	-1605.71111111111	185.088888888889
44300.9099425116	0	1605.708	-1607.04444444445	186.814814814815
44300.9099426968	0	1607.041	-1608.35555555556	188.585185185185
44300.9099428704	0	1608.352	-1609.74814814815	190.222222222222
44300.9099430556	0	1609.745	-1611.14074074074	192
44300.9099432407	0	1611.138	-1612.45185185185	193.681481481481
44300.9099434144	0	1612.449	-1613.63703703704	195.362962962963
44300.9099435995	0	1613.634	-1614.84444444445	197.222222222222
44300.9099437731	0	1614.841	-1615.96296296296	199.029629629629
44300.9099439583	0	1615.96	-1617.15555555556	200.837037037037
44300.9099441435	0	1617.153	-1618.51111111111	202.837037037037
44300.9099443171	0	1618.509	-1620.14074074074	204.651851851852
44300.9099445023	0	1620.139	-1622.4	206.755555555555
44300.9099446759	0	1622.398	-1624.99259259259	208.807407407407
44300.9099448611	0	1624.991	-1628.04444444445	211.051851851852
44300.9099450463	0	1628.043	-1631.34074074074	213.466666666666
44300.9099452199	0	1631.339	-1634.56296296296	215.925925925926
44300.9099454051	0	1634.561	-1638.13333333334	218.585185185185
44300.9099455787	0	1638.131	-1641.51851851852	221.237037037037
44300.9099457639	0	1641.516	-1645.17777777778	224.066666666666
44300.9099459491	0	1645.175	-1649.03703703704	226.814814814815
44300.9099461227	0	1649.034	-1652.48888888889	229.4
44300.9099463079	0	1652.486	-1656.14814814815	231.962962962963
44300.9099464815	0	1656.145	-1659.47407407408	234.037037037037
44300.9099466667	0	1659.471	-1662.99259259259	236.14074074074
44300.9099468519	0	1662.99	-1666.11111111111	238
44300.9099470255	0	1666.109	-1668.97777777778	239.851851851852
44300.9099472106	0	1668.976	-1671.98518518519	241.8
44300.9099473843	0	1671.983	-1674.91851851852	243.674074074074
44300.9099475694	0	1674.916	-1678.45925925926	245.696296296296
44300.9099477546	0	1678.457	-1682.36296296296	247.681481481481
44300.9099479282	0	1682.361	-1686.2962962963	249.414814814815
44300.9099481134	0	1686.294	-1690.64444444445	251.214814814815
44300.9099482986	0	1690.642	-1695	253.074074074074
44300.9099484722	0	1694.998	-1699.34814814815	255.066666666666
44300.9099486574	0	1699.346	-1703.32592592593	257.229629629629
44300.909948831	0	1703.324	-1706.8962962963	259.296296296296
44300.9099490162	0	1706.894	-1710.25185185185	261.34074074074
44300.9099492014	0	1710.25	-1713.22962962963	263.214814814815
44300.909949375	0	1713.228	-1716.45185185185	265.133333333333
44300.9099495602	0	1716.45	-1719.95555555556	266.94074074074
44300.9099497338	0	1719.954	-1723.51111111111	268.414814814815
44300.909949919	0	1723.51	-1727.18518518519	269.785185185185
44300.9099500926	0	1727.184	-1730.30370370371	270.792592592592
44300.9099502778	0	1730.303	-1733.6	271.725925925926
44300.909950463	0	1733.599	-1736.48888888889	272.525925925926
44300.9099506366	0	1736.488	-1739.03703703704	273.185185185185
44300.9099508218	0	1739.036	-1741.56296296297	273.822222222222
44300.9099509954	0	1741.562	-1743.91111111111	274.459259259259
44300.9099511806	0	1743.91	-1746.37777777778	274.985185185185
44300.9099513657	0	1746.377	-1748.80740740741	275.281481481481
44300.9099515394	0	1748.807	-1750.85925925926	275.481481481481
44300.9099517245	0	1750.859	-1752.74814814815	275.674074074074
44300.9099518981	0	1752.748	-1754.27407407408	275.74074074074
44300.9099520833	0	1754.274	-1755.70370370371	276.044444444444
44300.9099522685	0	1755.704	-1757.12592592593	276.429629629629
44300.9099524421	0	1757.126	-1758.40740740741	276.622222222222
44300.9099526273	0	1758.407	-1759.88888888889	276.703703703703
44300.9099528009	0	1759.888	-1761.31111111111	276.681481481481
44300.9099529861	0	1761.31	-1762.68148148148	276.474074074074
44300.9099531713	0	1762.68	-1763.88888888889	276.140740740741
44300.9099533449	0	1763.887	-1764.60740740741	275.844444444444
44300.9099535301	0	1764.606	-1765.04444444445	275.481481481481
44300.9099537153	0	1765.043	-1765.18518518519	275.081481481481
44300.9099538889	0	1765.184	-1765.24444444445	274.488888888889
44300.9099540741	0	1765.243	-1765.62962962963	273.696296296296
44300.9099542477	0	1765.628	-1766.40740740741	272.688888888889
44300.9099544329	0	1766.406	-1767.6	271.525925925926
44300.9099546065	0	1767.599	-1768.65925925926	270.585185185185
44300.9099547917	0	1768.658	-1769.59259259259	269.644444444444
44300.9099549769	0	1769.591	-1770.79259259259	268.318518518518
44300.9099551505	0	1770.791	-1771.73333333334	266.992592592592
44300.9099553357	0	1771.732	-1772.57777777778	265.637037037037
44300.9099555093	0	1772.576	-1773.10370370371	264.266666666666
44300.9099556944	0	1773.102	-1773.40740740741	262.874074074074
44300.9099558796	0	1773.406	-1773.62962962963	261.466666666666
44300.9099560532	0	1773.628	-1773.88888888889	260.162962962963
44300.9099562384	0	1773.887	-1774.16296296297	258.718518518518
44300.909956412	0	1774.161	-1774.62962962963	257.333333333333
44300.9099565972	0	1774.628	-1775.15555555556	255.948148148148
44300.9099567824	0	1775.154	-1775.48888888889	254.518518518518
44300.909956956	0	1775.487	-1775.67407407408	253.118518518518
44300.9099571412	0	1775.672	-1775.77037037037	251.674074074074
44300.9099573264	0	1775.768	-1775.78518518519	250.266666666666
44300.9099575	0	1775.783	-1775.78518518519	249.155555555555
44300.9099576852	0	1775.783	-1775.77777777778	248.162962962963
44300.9099578588	0	1775.776	-1775.71111111111	247.474074074074
44300.909958044	0	1775.709	-1775.41481481482	246.918518518518
44300.9099582292	0	1775.413	-1774.88148148148	246.6
44300.9099584028	0	1774.88	-1774.48888888889	246.414814814814
44300.909958588	0	1774.487	-1774.50370370371	246.4
44300.9099587616	0	1774.502	-1774.77777777778	246.562962962963
44300.9099589468	0	1774.776	-1775.08888888889	246.844444444444
44300.9099591204	0	1775.087	-1775.30370370371	247.259259259259
44300.9099593056	0	1775.302	-1775.43703703704	247.962962962963
44300.9099594907	0	1775.435	-1775.61481481482	248.881481481481
44300.9099596644	0	1775.613	-1775.95555555556	249.881481481481
44300.9099598495	0	1775.954	-1776.61481481482	251.133333333333
44300.9099600231	0	1776.613	-1777.61481481482	252.37037037037
44300.9099602083	0	1777.613	-1779.14814814815	253.74074074074
44300.9099603935	0	1779.146	-1781.05925925926	255.155555555555
44300.9099605671	0	1781.057	-1782.97037037037	256.577777777777
44300.9099607523	0	1782.968	-1785.08148148148	258.2
44300.9099609375	0	1785.079	-1787.02962962963	259.792592592592
44300.9099611111	0	1787.027	-1789.01481481482	261.474074074074
44300.9099612963	0	1789.012	-1791.05925925926	263.148148148148
44300.9099614699	0	1791.056	-1792.98518518519	264.637037037037
44300.9099616551	0	1792.982	-1795.0962962963	266.37037037037
44300.9099618403	0	1795.093	-1797.25925925926	267.977777777777
44300.9099620139	0	1797.256	-1799.83703703704	269.696296296296
44300.9099621991	0	1799.834	-1802.63703703704	271.496296296296
44300.9099623727	0	1802.634	-1805.74814814815	273.311111111111
44300.9099625579	0	1805.745	-1808.95555555556	275.229629629629
44300.9099627315	0	1808.952	-1811.74814814815	276.955555555555
44300.9099629167	0	1811.745	-1814.87407407408	278.77037037037
44300.9099631019	0	1814.871	-1818.22962962963	280.451851851851
44300.9099632755	0	1818.227	-1821.32592592593	281.866666666666
44300.9099634606	0	1821.323	-1824.54074074074	283.229629629629
44300.9099636458	0	1824.538	-1827.44444444445	284.511111111111
44300.9099638194	0	1827.442	-1830.4962962963	285.829629629629
44300.9099640046	0	1830.494	-1833.45185185185	287.066666666666
44300.9099641782	0	1833.45	-1836.11851851852	288.2
44300.9099643634	0	1836.117	-1839.28148148148	289.325925925926
44300.909964537	0	1839.28	-1842.3925925926	290.259259259259
44300.9099647222	0	1842.391	-1846.11111111111	291.377777777777
44300.9099649074	0	1846.11	-1850.24444444445	292.651851851851
44300.909965081	0	1850.243	-1854.30370370371	293.755555555555
44300.9099652662	0	1854.302	-1859.06666666667	294.792592592592
44300.9099654514	0	1859.065	-1863.65925925926	295.74074074074
44300.909965625	0	1863.658	-1868.65925925926	297.007407407407
44300.9099658102	0	1868.658	-1874.05925925926	298.555555555555
44300.9099659838	0	1874.058	-1879.02962962963	300.096296296296
44300.909966169	0	1879.028	-1884.55555555556	301.933333333333
44300.9099663426	0	1884.554	-1889.68888888889	303.748148148148
44300.9099665278	0	1889.687	-1894.70370370371	305.57037037037
44300.909966713	0	1894.702	-1898.97777777778	306.985185185185
44300.9099668866	0	1898.976	-1902.37777777778	308.022222222222
44300.9099670718	0	1902.376	-1905.55555555556	308.918518518518
44300.9099672454	0	1905.554	-1908.33333333334	309.822222222222
44300.9099674306	0	1908.332	-1911.36296296297	310.822222222222
44300.9099676157	0	1911.362	-1914.31111111111	311.837037037037
44300.9099677894	0	1914.31	-1917.22222222223	312.785185185185
44300.9099679745	0	1917.221	-1920.36296296297	313.777777777777
44300.9099681597	0	1920.362	-1923.38518518519	314.688888888888
44300.9099683333	0	1923.384	-1926.45185185185	315.859259259259
44300.9099685185	0	1926.451	-1929.33333333334	317.088888888888
44300.9099686921	0	1929.332	-1931.5925925926	318.214814814814
44300.9099688773	0	1931.591	-1933.84444444445	319.422222222222
44300.9099690625	0	1933.843	-1935.65925925926	320.481481481481
44300.9099692361	0	1935.658	-1937.31851851852	321.481481481481
44300.9099694213	0	1937.317	-1938.66666666667	322.414814814814
44300.9099695949	0	1938.665	-1939.48148148148	323.051851851851
44300.9099697801	0	1939.48	-1939.97037037037	323.444444444444
44300.9099699653	0	1939.969	-1940.14814814815	323.518518518518
44300.9099701389	0	1940.147	-1940.35555555556	323.407407407407
44300.9099703241	0	1940.354	-1940.71851851852	323.17037037037
44300.9099704977	0	1940.717	-1941.03703703704	322.837037037037
44300.9099706829	0	1941.036	-1941.32592592593	322.348148148148
44300.9099708681	0	1941.325	-1941.4	321.844444444444
44300.9099710417	0	1941.399	-1941.24444444445	321.266666666666
44300.9099712269	0	1941.243	-1941.13333333334	320.681481481481
44300.9099714005	0	1941.132	-1941.11111111111	319.977777777777
44300.9099715857	0	1941.11	-1941.38518518519	319.2
44300.9099717593	0	1941.384	-1941.76296296297	318.392592592592
44300.9099719444	0	1941.762	-1942.02962962963	317.207407407407
44300.9099721296	0	1942.029	-1942.28148148148	315.792592592592
44300.9099723032	0	1942.281	-1942.51111111111	314.362962962963
44300.9099724884	0	1942.511	-1942.78518518519	312.755555555555
44300.909972662	0	1942.785	-1943.08148148148	311.14074074074
44300.9099728472	0	1943.081	-1943.46666666667	309.511111111111
44300.9099730324	0	1943.466	-1943.83703703704	307.755555555555
44300.909973206	0	1943.836	-1944.08888888889	306
44300.9099733912	0	1944.088	-1944.14814814815	303.933333333333
44300.9099735764	0	1944.147	-1944.14814814815	301.8
44300.90997375	0	1944.147	-1944.26666666667	299.407407407407
44300.9099739352	0	1944.266	-1944.55555555556	296.992592592592
44300.9099741088	0	1944.555	-1945.04444444445	294.637037037037
44300.909974294	0	1945.044	-1945.71111111111	292.281481481481
44300.9099744792	0	1945.711	-1946.46666666667	290.059259259259
44300.9099746528	0	1946.467	-1947.14814814815	287.548148148148
44300.909974838	0	1947.148	-1947.54074074074	285.014814814814
44300.9099750116	0	1947.541	-1947.74814814815	282.688888888889
44300.9099751968	0	1947.748	-1947.85185185185	280.155555555555
44300.9099753704	0	1947.852	-1947.85185185185	277.637037037037
44300.9099755556	0	1947.852	-1947.88148148148	275.333333333333
44300.9099757407	0	1947.882	-1947.88148148148	272.874074074074
44300.9099759144	0	1947.882	-1947.92592592593	270.496296296296
44300.9099760995	0	1947.926	-1948.00740740741	268.022222222222
44300.9099762847	0	1948.007	-1947.97037037037	265.785185185185
44300.9099764583	0	1947.97	-1947.92592592593	263.6
44300.9099766435	0	1947.926	-1947.90370370371	261.54074074074
44300.9099768171	0	1947.904	-1947.90370370371	259.644444444444
44300.9099770023	0	1947.904	-1947.8962962963	257.622222222222
44300.9099771759	0	1947.897	-1947.86666666667	255.792592592592
44300.9099773611	0	1947.867	-1947.88148148148	253.97037037037
44300.9099775463	0	1947.882	-1947.94074074074	252.237037037037
44300.9099777199	0	1947.941	-1947.9925925926	250.666666666666
44300.9099779051	0	1947.993	-1948.13333333334	249.081481481481
44300.9099780787	0	1948.134	-1948.22962962963	247.733333333333
44300.9099782639	0	1948.23	-1948.2962962963	246.377777777777
44300.9099784491	0	1948.297	-1948.36296296297	245.118518518518
44300.9099786227	0	1948.364	-1948.44444444445	244.074074074074
44300.9099788079	0	1948.445	-1948.47407407408	243.014814814814
44300.9099789815	0	1948.475	-1948.47407407408	242.103703703703
44300.9099791667	0	1948.475	-1948.47407407408	241.229629629629
44300.9099793519	0	1948.475	-1948.54074074074	240.518518518518
44300.9099795255	0	1948.542	-1948.61481481482	239.881481481481
44300.9099797106	0	1948.616	-1948.71851851852	239.229629629629
44300.9099798958	0	1948.72	-1948.75555555556	238.711111111111
44300.9099800694	0	1948.757	-1948.75555555556	238.244444444444
44300.9099802546	0	1948.757	-1948.74074074074	237.888888888888
44300.9099804282	0	1948.742	-1948.66666666667	237.688888888888
44300.9099806134	0	1948.668	-1948.5925925926	237.607407407407
44300.9099807986	0	1948.594	-1948.57777777778	237.614814814814
44300.9099809722	0	1948.579	-1948.61481481482	237.74074074074
44300.9099811574	0	1948.616	-1948.65925925926	237.925925925926
44300.909981331	0	1948.66	-1948.60740740741	238.118518518518
44300.9099815162	0	1948.608	-1948.33333333334	238.429629629629
44300.9099816898	0	1948.334	-1948.02222222222	238.785185185185
44300.909981875	0	1948.023	-1947.71111111111	239.325925925926
44300.9099820602	0	1947.712	-1947.54814814815	239.962962962963
44300.9099822338	0	1947.549	-1947.51851851852	240.822222222222
44300.909982419	0	1947.519	-1947.60740740741	242
44300.9099826042	0	1947.608	-1947.8	243.325925925926
44300.9099827778	0	1947.801	-1948.02222222222	244.748148148148
44300.909982963	0	1948.023	-1948.12592592593	246.318518518518
44300.9099831366	0	1948.127	-1948.18518518519	247.837037037037
44300.9099833218	0	1948.186	-1948.24444444445	249.6
44300.9099835069	0	1948.245	-1948.25185185185	251.444444444444
44300.9099836806	0	1948.252	-1948.20740740741	253.429629629629
44300.9099838657	0	1948.208	-1948.02222222222	255.614814814814
44300.9099840394	0	1948.023	-1948.03703703704	257.962962962963
44300.9099842245	0	1948.038	-1948.11111111111	260.755555555555
44300.9099843981	0	1948.112	-1948.22222222222	263.666666666666
44300.9099845833	0	1948.223	-1948.32592592593	266.911111111111
44300.9099847685	0	1948.327	-1948.45925925926	270.333333333333
44300.9099849421	0	1948.46	-1948.78518518519	274.044444444444
44300.9099851273	0	1948.786	-1949.34074074074	278.281481481481
44300.9099853009	0	1949.342	-1950.08148148148	282.362962962963
44300.9099854861	0	1950.083	-1951.00740740741	286.814814814814
44300.9099856713	0	1951.009	-1951.97037037037	291.362962962963
44300.9099858449	0	1951.972	-1952.83703703704	295.674074074074
44300.9099860301	0	1952.839	-1953.74074074074	300.474074074074
44300.9099862153	0	1953.743	-1954.32592592593	304.911111111111
44300.9099864005	0	1954.328	-1954.78518518519	309.503703703703
44300.9099865741	0	1954.787	-1955.17777777778	314.059259259259
44300.9099867477	0	1955.18	-1955.54814814815	318.325925925926
44300.9099869329	0	1955.55	-1956.03703703704	322.977777777777
44300.9099871181	0	1956.039	-1956.66666666667	327.303703703703
44300.9099872917	0	1956.669	-1957.65185185185	331.911111111111
44300.9099874769	0	1957.654	-1959	336.474074074074
44300.9099876505	0	1959.002	-1960.62962962963	340.748148148148
44300.9099878357	0	1960.632	-1962.58518518519	345.311111111111
44300.9099880093	0	1962.588	-1964.72592592593	349.496296296296
44300.9099881944	0	1964.729	-1967.14074074074	353.962962962962
44300.9099883796	0	1967.144	-1969.82962962963	358.674074074074
44300.9099885532	0	1969.833	-1972.42962962963	363.355555555555
44300.9099887384	0	1972.433	-1975.4	368.54074074074
44300.9099889236	0	1975.403	-1978.27407407408	373.311111111111
44300.9099890972	0	1978.277	-1981.48888888889	378.281481481481
44300.9099892824	0	1981.492	-1984.77777777778	382.925925925925
44300.909989456	0	1984.781	-1987.97777777778	387.118518518518
44300.9099896412	0	1987.981	-1991.51851851852	391.599999999999
44300.9099898264	0	1991.522	-1994.85185185185	396.081481481481
44300.90999	0	1994.855	-1998.02962962963	401.066666666666
44300.9099901852	0	1998.033	-2000.67407407408	406.11111111111
44300.9099903588	0	2000.677	-2002.40740740741	410.474074074073
44300.909990544	0	2002.41	-2003.6962962963	414.91111111111
44300.9099907176	0	2003.699	-2005.03703703704	418.888888888888
44300.9099909028	0	2005.04	-2006.32592592593	422.903703703703
44300.909991088	0	2006.329	-2007.73333333334	426.533333333333
44300.9099912616	0	2007.736	-2009.24444444445	430.074074074073
44300.9099914468	0	2009.247	-2010.85185185185	433.888888888888
44300.9099916204	0	2010.854	-2012.27407407408	437.207407407407
44300.9099918056	0	2012.276	-2014.07407407408	440.829629629629
44300.9099919907	0	2014.076	-2016.03703703704	444.37037037037
44300.9099921644	0	2016.039	-2017.93333333334	447.622222222222
44300.9099923495	0	2017.935	-2019.8962962963	450.999999999999
44300.9099925231	0	2019.898	-2021.71851851852	454.14074074074
44300.9099927083	0	2021.72	-2022.04444444445	454.644444444444
44300.9099928935	0	2022.046	-2023.6962962963	457.237037037036
44300.9099930671	0	2023.698	-2025.4962962963	460.437037037036
44300.9099932523	0	2025.498	-2027.14814814815	464.288888888888
44300.9099934375	0	2027.15	-2028.12592592593	467.459259259259
44300.9099936111	0	2028.128	-2028.74814814815	470.777777777777
44300.9099937963	0	2028.75	-2029.48148148148	474.185185185185
44300.9099939699	0	2029.483	-2030.2962962963	477.481481481481
44300.9099941551	0	2030.298	-2031.51851851852	481.407407407407
44300.9099943287	0	2031.52	-2032.88888888889	485.259259259259
44300.9099945139	0	2032.89	-2034.66666666667	489.266666666666
44300.9099946991	0	2034.668	-2036.57037037037	493.325925925925
44300.9099948727	0	2036.572	-2038.46666666667	497.081481481481
44300.9099950579	0	2038.468	-2040.57037037037	501.259259259259
44300.9099952431	0	2040.572	-2042.55555555556	505.274074074073
44300.9099954167	0	2042.557	-2044.74814814815	509.637037037036
44300.9099956019	0	2044.75	-2046.97037037037	513.925925925925
44300.9099957755	0	2046.972	-2049.15555555556	518.177777777777
44300.9099959606	0	2049.157	-2051	522.533333333333
44300.9099961458	0	2051.001	-2052.70370370371	526.725925925925
44300.9099963194	0	2052.705	-2054.4962962963	530.896296296296
44300.9099965046	0	2054.498	-2056.51851851852	535.103703703703
44300.9099966782	0	2056.52	-2058.58518518519	538.785185185185
44300.9099968634	0	2058.587	-2061.02962962963	542.844444444444
44300.909997037	0	2061.031	-2063.61481481482	546.688888888888
44300.9099972222	0	2063.616	-2066.83703703704	550.881481481481
44300.9099974074	0	2066.838	-2070.11851851852	555.14074074074
44300.909997581	0	2070.119	-2073.17037037037	558.992592592592
44300.9099977662	0	2073.171	-2076.43703703704	563.014814814814
44300.9099979514	0	2076.438	-2079.73333333334	566.592592592592
44300.909998125	0	2079.734	-2083.38518518519	570.333333333333
44300.9099983102	0	2083.386	-2087.2962962963	573.918518518518
44300.9099984838	0	2087.297	-2091.35555555556	577.348148148148
44300.909998669	0	2091.356	-2095.92592592593	581.429629629629
44300.9099988426	0	2095.926	-2100.17037037037	585.459259259259
44300.9099990278	0	2100.17	-2103.61481481482	589.222222222222
44300.909999213	0	2103.614	-2106.72592592593	593.081481481481
44300.9099993866	0	2106.725	-2109.37037037037	596.844444444444
44300.9099995718	0	2109.369	-2111.78518518519	600.629629629629
44300.9099997454	0	2111.784	-2113.82222222222	604.311111111111
44300.9099999306	0	2113.821	-2115.71111111111	608.103703703703
44300.9100001157	0	2115.71	-2117.65925925926	612.081481481481
44300.9100002894	0	2117.658	-2119.75555555556	615.577777777777
44300.9100004745	0	2119.754	-2122.18518518519	619.244444444444
44300.9100006481	0	2122.184	-2124.85185185185	622.681481481481
44300.9100008333	0	2124.851	-2127.98518518519	626.325925925926
44300.9100010185	0	2127.984	-2131.37037037037	629.844444444444
44300.9100011921	0	2131.369	-2135.40740740741	633.444444444444
44300.9100013773	0	2135.406	-2140.37037037037	637.474074074074
44300.9100015625	0	2140.369	-2145.51111111111	641.459259259259
44300.9100017361	0	2145.51	-2150.91851851852	645.696296296296
44300.9100019213	0	2150.917	-2155.77037037037	649.874074074074
44300.9100020949	0	2155.769	-2159.4	653.666666666666
44300.9100022801	0	2159.399	-2162.23703703704	657.496296296296
44300.9100024653	0	2162.236	-2164	660.977777777777
44300.9100026389	0	2163.999	-2164.73333333333	664.437037037037
44300.9100028241	0	2164.732	-2165.01481481482	667.681481481481
44300.9100029977	0	2165.013	-2165.20740740741	670.777777777777
44300.9100031829	0	2165.206	-2165.75555555556	673.97037037037
44300.9100033681	0	2165.754	-2166.71111111111	676.874074074074
44300.9100035417	0	2166.71	-2168.26666666667	680.007407407407
44300.9100037269	0	2168.266	-2170.19259259259	683.148148148148
44300.9100039005	0	2170.192	-2172.22222222222	686.103703703703
44300.9100040857	0	2172.222	-2174.45185185185	689.229629629629
44300.9100042708	0	2174.452	-2176.68148148148	692.177777777777
44300.9100044444	0	2176.682	-2178.78518518519	695.259259259259
44300.9100046296	0	2178.786	-2180.62962962963	698.266666666666
44300.9100048032	0	2180.63	-2181.94074074074	701.229629629629
44300.9100049884	0	2181.941	-2182.6	704.281481481481
44300.9100051736	0	2182.6	-2182.8962962963	707.096296296296
44300.9100053472	0	2182.896	-2182.97037037037	710.022222222222
44300.9100055324	0	2182.97	-2182.96296296296	712.718518518518
44300.910005706	0	2182.963	-2182.75555555556	715.051851851851
44300.9100058912	0	2182.756	-2182.38518518519	717.488888888888
44300.9100060764	0	2182.386	-2181.71851851852	719.703703703703
44300.91000625	0	2181.719	-2180.93333333333	721.837037037036
44300.9100064352	0	2180.934	-2180.12592592593	723.711111111111
44300.9100066088	0	2180.127	-2179.2962962963	725.34074074074
44300.910006794	0	2179.297	-2178.54814814815	727.007407407407
44300.9100069792	0	2178.549	-2178.14074074074	728.303703703703
44300.9100071528	0	2178.142	-2177.96296296296	729.525925925925
44300.910007338	0	2177.964	-2178.05925925926	730.666666666666
44300.9100075116	0	2178.06	-2178.42222222222	731.555555555555
44300.9100076968	0	2178.423	-2179.12592592593	732.288888888888
44300.9100078819	0	2179.127	-2179.99259259259	732.837037037036
44300.9100080556	0	2179.994	-2181.02962962963	733.022222222222
44300.9100082407	0	2181.031	-2182.15555555556	732.999999999999
44300.9100084144	0	2182.157	-2183.13333333333	732.881481481481
44300.9100085995	0	2183.135	-2184.6	732.385185185185
44300.9100087731	0	2184.602	-2186.34814814815	731.644444444444
44300.9100089583	0	2186.35	-2188.52592592593	730.718518518518
44300.9100091435	0	2188.528	-2191.17777777778	729.614814814814
44300.9100093171	0	2191.18	-2193.94814814815	728.488888888888
44300.9100095023	0	2193.95	-2197.24444444445	727.007407407407
44300.9100096759	0	2197.246	-2200.65185185185	725.525925925925
44300.9100098611	0	2200.653	-2204.08888888889	724.022222222222
44300.9100100463	0	2204.09	-2206.81481481482	722.688888888888
44300.9100102199	0	2206.816	-2208.71851851852	721.385185185184
44300.9100104051	0	2208.72	-2210.31851851852	719.851851851851
44300.9100105787	0	2210.32	-2211.57777777778	718.229629629629
44300.9100107639	0	2211.579	-2213.22962962963	716.414814814814
44300.9100109491	0	2213.231	-2215.39259259259	714.348148148147
44300.9100111227	0	2215.394	-2217.57037037037	712.229629629629
44300.9100113079	0	2217.572	-2220.02962962963	709.888888888888
44300.9100114815	0	2220.031	-2222.43703703704	707.503703703703
44300.9100116667	0	2222.438	-2225.15555555556	704.866666666666
44300.9100118519	0	2225.157	-2228.04444444445	702.125925925925
44300.9100120255	0	2228.046	-2230.71111111111	699.718518518518
44300.9100122106	0	2230.713	-2233.75555555556	696.977777777777
44300.9100123843	0	2233.757	-2236.8962962963	694.222222222221
44300.9100125694	0	2236.898	-2240.27407407408	691.437037037036
44300.9100127546	0	2240.276	-2243.93333333333	688.777777777777
44300.9100129282	0	2243.935	-2247.48148148148	686.34074074074
44300.9100131134	0	2247.483	-2251.51111111111	683.674074074073
44300.910013287	0	2251.513	-2255.11111111111	681.281481481481
44300.9100134722	0	2255.113	-2258.9037037037	678.725925925925
44300.9100136574	0	2258.906	-2262.47407407407	676.222222222221
44300.910013831	0	2262.476	-2265.71111111111	673.925925925925
44300.9100140162	0	2265.713	-2268.85925925926	671.696296296296
44300.9100142014	0	2268.861	-2272.05925925926	669.348148148147
44300.910014375	0	2272.061	-2275.54814814815	666.525925925925
44300.9100145602	0	2275.55	-2279.04444444445	663.585185185185
44300.9100147338	0	2279.046	-2282.02962962963	660.659259259259
44300.910014919	0	2282.031	-2285.1037037037	657.459259259258
44300.9100150926	0	2285.105	-2287.88888888889	654.451851851851
44300.9100152778	0	2287.89	-2290.82222222222	651.118518518518
44300.910015463	0	2290.823	-2293.75555555556	647.762962962962
44300.9100156366	0	2293.756	-2296.47407407408	644.518518518518
44300.9100158218	0	2296.475	-2299.28148148148	640.896296296295
44300.9100159954	0	2299.282	-2301.77037037037	637.355555555555
44300.9100161806	0	2301.771	-2304.51111111111	633.599999999999
44300.9100163657	0	2304.512	-2307.31111111111	629.866666666666
44300.9100165394	0	2307.312	-2309.94814814815	626.362962962962
44300.9100167245	0	2309.949	-2312.88888888889	622.829629629629
44300.9100168981	0	2312.89	-2315.0962962963	620.266666666666
44300.9100170833	0	2315.097	-2318.08888888889	616.666666666666
44300.9100172685	0	2318.09	-2320.87407407408	613.296296296296
44300.9100174421	0	2320.875	-2323.37037037037	609.925925925925
44300.9100176273	0	2323.371	-2326.18518518519	606.229629629629
44300.9100178009	0	2326.186	-2329.23703703704	602.637037037036
44300.9100179861	0	2329.238	-2332.48148148148	599.044444444444
44300.9100181713	0	2332.482	-2336.15555555556	595.222222222221
44300.9100183449	0	2336.156	-2339.77777777778	591.555555555555
44300.9100185301	0	2339.778	-2343.75555555556	587.437037037036
44300.9100187153	0	2343.756	-2347.40740740741	583.577777777777
44300.9100188889	0	2347.408	-2351.28148148148	579.118518518518
44300.9100190741	0	2351.282	-2355.15555555556	574.592592592592
44300.9100192477	0	2355.156	-2358.81481481482	570.385185185184
44300.9100194329	0	2358.815	-2362.74814814815	565.829629629629
44300.9100196065	0	2362.748	-2366.33333333334	561.725925925925
44300.9100197917	0	2366.333	-2370.22962962963	557.325925925925
44300.9100199769	0	2370.229	-2374.11111111111	552.955555555555
44300.9100201505	0	2374.11	-2377.3925925926	549.148148148148
44300.9100203357	0	2377.391	-2380.34074074074	545.288888888888
44300.9100205208	0	2380.339	-2382.58518518519	541.681481481481
44300.9100206944	0	2382.583	-2384.54814814815	537.696296296296
44300.9100208796	0	2384.546	-2386.23703703704	533.888888888888
44300.9100210532	0	2386.235	-2387.9925925926	530.318518518518
44300.9100212384	0	2387.991	-2390.19259259259	526.659259259259
44300.910021412	0	2390.191	-2392.4962962963	523.281481481481
44300.9100215972	0	2392.495	-2395.27407407408	519.748148148148
44300.9100217824	0	2395.273	-2398.64444444445	516.222222222222
44300.910021956	0	2398.643	-2402.12592592593	512.859259259259
44300.9100221412	0	2402.124	-2406.02222222222	509.148148148148
44300.9100223148	0	2406.02	-2409.58518518519	505.518518518518
44300.9100225	0	2409.583	-2413.2962962963	501.518518518518
44300.9100226852	0	2413.294	-2416.88888888889	497.474074074074
44300.9100228588	0	2416.887	-2420.08888888889	493.666666666666
44300.910023044	0	2420.087	-2423.30370370371	489.733333333333
44300.9100232292	0	2423.302	-2426.28888888889	485.925925925926
44300.9100234028	0	2426.287	-2429.37037037037	482.059259259259
44300.910023588	0	2429.368	-2432.56296296297	478.259259259259
44300.9100237616	0	2432.561	-2435.54814814815	474.822222222222
44300.9100239468	0	2435.546	-2438.93333333334	471.148148148148
44300.9100241204	0	2438.931	-2442.14074074074	467.837037037037
44300.9100243056	0	2442.138	-2445.41481481482	464.407407407407
44300.9100244907	0	2445.412	-2448.47407407408	461.029629629629
44300.9100246644	0	2448.471	-2451.48888888889	457.985185185185
44300.9100248495	0	2451.486	-2454.91111111111	454.696296296296
44300.9100250347	0	2454.908	-2458.62222222223	451.748148148148
44300.9100252083	0	2458.619	-2463.25925925926	448.407407407407
44300.9100253935	0	2463.256	-2468.35555555556	444.874074074074
44300.9100255671	0	2468.352	-2473.33333333334	441.429629629629
44300.9100257523	0	2473.33	-2478.42222222223	437.681481481481
44300.9100259259	0	2478.419	-2483.08888888889	434.022222222222
44300.9100261111	0	2483.086	-2487.97777777778	429.925925925925
44300.9100262963	0	2487.975	-2492.22962962963	425.97037037037
44300.9100264699	0	2492.227	-2495.70370370371	422.14074074074
44300.9100266551	0	2495.701	-2499.17037037037	417.985185185185
44300.9100268403	0	2499.168	-2502.08148148148	413.962962962962
44300.9100270139	0	2502.079	-2504.77037037037	409.829629629629
44300.9100271991	0	2504.768	-2506.97777777778	405.851851851851
44300.9100273727	0	2506.975	-2508.82222222222	402.074074074074
44300.9100275579	0	2508.819	-2510.5925925926	398.022222222222
44300.9100277315	0	2510.589	-2512.20740740741	394.251851851851
44300.9100279167	0	2512.204	-2514.22222222222	390.237037037037
44300.9100281019	0	2514.219	-2516.65185185185	386.355555555555
44300.9100282755	0	2516.649	-2519.31851851852	382.762962962962
44300.9100284606	0	2519.316	-2522.57037037037	378.874074074074
44300.9100286343	0	2522.568	-2526.14814814815	375.355555555555
44300.9100288194	0	2526.146	-2530.66666666667	371.592592592592
44300.9100290046	0	2530.665	-2535.83703703704	367.911111111111
44300.9100291782	0	2535.835	-2541.07407407408	364.503703703703
44300.9100293634	0	2541.072	-2546.66666666667	360.859259259259
44300.910029537	0	2546.665	-2552	357.162962962962
44300.9100297222	0	2551.998	-2557.32592592593	353.222222222222
44300.9100299074	0	2557.324	-2562.0962962963	349.318518518518
44300.910030081	0	2562.094	-2566.6	345.392592592592
44300.9100302662	0	2566.598	-2570.6	341.585185185185
44300.9100304514	0	2570.598	-2573.83703703704	338.096296296296
44300.910030625	0	2573.835	-2576.75555555556	334.733333333333
44300.9100308102	0	2576.754	-2579.04444444445	331.688888888888
44300.9100309838	0	2579.043	-2581.05185185185	328.444444444444
44300.910031169	0	2581.05	-2582.67407407408	325.296296296296
44300.9100313542	0	2582.672	-2584.12592592593	322.451851851851
44300.9100315278	0	2584.124	-2585.65925925926	319.133333333333
44300.910031713	0	2585.657	-2587.34814814815	315.925925925925
44300.9100318866	0	2587.346	-2589.21481481482	312.962962962962
44300.9100320718	0	2589.213	-2591.57777777778	310.014814814814
44300.9100322454	0	2591.576	-2594.24444444445	307.096296296296
44300.9100324306	0	2594.243	-2597.54074074074	304.037037037037
44300.9100326157	0	2597.539	-2601.06666666667	301.355555555555
44300.9100327894	0	2601.065	-2605.57777777778	298.348148148148
44300.9100329745	0	2605.576	-2610.44444444445	295.222222222222
44300.9100331597	0	2610.443	-2615.47407407408	292.125925925925
44300.9100333333	0	2615.473	-2620.56296296297	288.807407407407
44300.9100335185	0	2620.562	-2625.4	285.333333333333
44300.9100336921	0	2625.399	-2629.28888888889	282.044444444444
44300.9100338773	0	2629.288	-2632.42962962963	278.688888888888
44300.9100340625	0	2632.429	-2634.74814814815	275.451851851851
44300.9100342361	0	2634.748	-2636.64444444445	271.962962962962
44300.9100344213	0	2636.644	-2638.17777777778	268.703703703703
44300.9100345949	0	2638.177	-2639.19259259259	265.94074074074
44300.9100347801	0	2639.192	-2639.97037037037	263.4
44300.9100349537	0	2639.97	-2640.75555555556	261.2
44300.9100351389	0	2640.755	-2641.88888888889	258.888888888888
44300.9100353241	0	2641.888	-2643.17777777778	256.34074074074
44300.9100354977	0	2643.177	-2644.27407407408	253.948148148148
44300.9100356829	0	2644.273	-2644.97777777778	251.814814814814
44300.9100358565	0	2644.977	-2645.31851851852	249.829629629629
44300.9100360417	0	2645.318	-2645.43703703704	247.837037037037
44300.9100362269	0	2645.437	-2645.43703703704	246.044444444444
44300.9100364005	0	2645.437	-2645.43703703704	244.518518518518
44300.9100365857	0	2645.437	-2645.54074074074	243.059259259259
44300.9100367593	0	2645.541	-2646.05925925926	241.874074074074
44300.9100369444	0	2646.06	-2646.88148148148	240.881481481481
44300.9100371296	0	2646.882	-2647.73333333334	240.111111111111
44300.9100373032	0	2647.734	-2648.42962962963	239.577777777777
44300.9100374884	0	2648.43	-2649	239.281481481481
44300.9100376736	0	2649	-2649.30370370371	239.281481481481
44300.9100378472	0	2649.304	-2649.37777777778	239.496296296296
44300.9100380324	0	2649.378	-2649.37777777778	239.874074074074
44300.910038206	0	2649.378	-2649.37777777778	240.459259259259
44300.9100383912	0	2649.378	-2649.46666666667	241.259259259259
44300.9100385648	0	2649.467	-2649.6962962963	242.111111111111
44300.91003875	0	2649.697	-2650.14074074074	243.037037037037
44300.9100389352	0	2650.141	-2650.75555555556	243.925925925925
44300.9100391088	0	2650.756	-2651.48148148148	244.696296296296
44300.910039294	0	2651.482	-2652.38518518519	245.6
44300.9100394792	0	2652.386	-2653.22962962963	246.6
44300.9100396528	0	2653.23	-2654.08148148148	247.659259259259
44300.910039838	0	2654.082	-2655.15555555556	248.718518518518
44300.9100400116	0	2655.156	-2656.46666666667	249.725925925925
44300.9100401968	0	2656.467	-2658.02962962963	250.762962962963
44300.9100403704	0	2658.03	-2659.78518518519	251.807407407407
44300.9100405556	0	2659.786	-2661.74074074074	252.77037037037
44300.9100407407	0	2661.742	-2664.04444444445	253.844444444444
44300.9100409144	0	2664.046	-2666.28888888889	254.74074074074
44300.9100410995	0	2666.29	-2668.82962962963	255.57037037037
44300.9100412732	0	2668.831	-2671.25185185185	256.148148148148
44300.9100414583	0	2671.253	-2674.34814814815	256.703703703703
44300.9100416435	0	2674.349	-2678	257
44300.9100418171	0	2678.001	-2681.99259259259	257.103703703703
44300.9100420023	0	2681.994	-2686.53333333334	257.044444444444
44300.9100421759	0	2686.535	-2690.55555555556	256.977777777777
44300.9100423611	0	2690.557	-2694.08888888889	256.807407407407
44300.9100425463	0	2694.09	-2696.6962962963	256.562962962963
44300.9100427199	0	2696.697	-2698.54814814815	256.259259259259
44300.9100429051	0	2698.549	-2700.21481481482	255.992592592592
44300.9100430903	0	2700.216	-2702	255.607407407407
44300.9100432639	0	2702.001	-2703.86666666667	255.162962962962
44300.9100434491	0	2703.868	-2706.02222222222	254.585185185185
44300.9100436227	0	2706.024	-2708.0962962963	254.022222222222
44300.9100438079	0	2708.098	-2710.33333333333	253.34074074074
44300.9100439815	0	2710.335	-2712.68888888889	252.718518518518
44300.9100441667	0	2712.691	-2715.34814814815	251.859259259259
44300.9100443519	0	2715.35	-2718.17777777778	250.97037037037
44300.9100445255	0	2718.18	-2721.12592592593	250.118518518518
44300.9100447106	0	2721.128	-2724.57777777778	249.155555555555
44300.9100448843	0	2724.58	-2728.13333333333	248.251851851851
44300.9100450694	0	2728.136	-2731.4	247.488888888888
44300.9100452546	0	2731.403	-2735.08148148148	246.829629629629
44300.9100454282	0	2735.084	-2738.31851851852	246.303703703703
44300.9100456134	0	2738.321	-2741.56296296296	245.725925925925
44300.910045787	0	2741.565	-2744.40740740741	245.288888888888
44300.9100459722	0	2744.409	-2747.25185185185	244.822222222222
44300.9100461574	0	2747.253	-2749.79259259259	244.437037037037
44300.910046331	0	2749.794	-2752.02222222222	244.037037037036
44300.9100465162	0	2752.024	-2754.33333333333	243.518518518518
44300.9100466898	0	2754.335	-2756.53333333333	242.851851851851
44300.910046875	0	2756.535	-2759.12592592593	242.022222222222
44300.9100470602	0	2759.128	-2761.7037037037	241.207407407407
44300.9100472338	0	2761.706	-2764.43703703704	240.288888888888
44300.910047419	0	2764.439	-2767.37037037037	239.296296296296
44300.9100475926	0	2767.372	-2770.4962962963	238.207407407407
44300.9100477778	0	2770.498	-2773.37777777778	236.97037037037
44300.910047963	0	2773.379	-2776.28888888889	235.503703703703
44300.9100481366	0	2776.29	-2778.83703703704	234.096296296296
44300.9100483218	0	2778.838	-2781.31851851852	232.555555555555
44300.9100484954	0	2781.319	-2783.51111111111	231.125925925925
44300.9100486806	0	2783.512	-2785.81481481482	229.533333333333
44300.9100488657	0	2785.816	-2788.13333333333	227.844444444444
44300.9100490394	0	2788.135	-2790.2962962963	226.311111111111
44300.9100492245	0	2790.298	-2792.81481481482	224.629629629629
44300.9100493981	0	2792.817	-2795.22962962963	223.029629629629
44300.9100495833	0	2795.232	-2797.61481481482	221.392592592592
44300.9100497685	0	2797.617	-2799.65185185185	219.933333333333
44300.9100499421	0	2799.654	-2801.25925925926	218.637037037037
44300.9100501273	0	2801.261	-2802.78518518519	217.281481481481
44300.9100503009	0	2802.787	-2804.07407407407	216.037037037037
44300.9100504861	0	2804.076	-2805.45185185185	214.644444444444
44300.9100506713	0	2805.454	-2806.78518518519	213.17037037037
44300.9100508449	0	2806.787	-2808.22962962963	211.614814814814
44300.9100510301	0	2808.231	-2810.01481481482	209.859259259259
44300.9100512037	0	2810.016	-2811.95555555556	208.088888888888
44300.9100513889	0	2811.957	-2814.51111111111	206.214814814814
44300.9100515741	0	2814.513	-2817.61481481482	204.17037037037
44300.9100517477	0	2817.617	-2821.07407407407	202.259259259259
44300.9100519329	0	2821.076	-2824.6962962963	200.111111111111
44300.9100521065	0	2824.698	-2828.77037037037	197.711111111111
44300.9100522917	0	2828.772	-2832.33333333333	195.392592592592
44300.9100524769	0	2832.335	-2836.07407407407	192.822222222222
44300.9100526505	0	2836.076	-2839.45925925926	190.274074074074
44300.9100528357	0	2839.461	-2842.97777777778	187.496296296296
44300.9100530093	0	2842.98	-2846.3037037037	184.874074074074
44300.9100531944	0	2846.306	-2849.68888888889	181.992592592592
44300.9100533796	0	2849.691	-2853.08148148148	179.177777777777
44300.9100535532	0	2853.084	-2856.31111111111	176.696296296296
44300.9100537384	0	2856.314	-2859.54074074074	174.259259259259
44300.910053912	0	2859.544	-2862.36296296296	172.148148148148
44300.9100540972	0	2862.366	-2865.1037037037	169.985185185185
44300.9100542824	0	2865.107	-2867.77777777778	167.903703703703
44300.910054456	0	2867.781	-2870.05185185185	166.022222222222
44300.9100546412	0	2870.055	-2872.31111111111	164.066666666666
44300.9100548148	0	2872.314	-2874.71111111111	162.066666666666
44300.910055	0	2874.714	-2877.13333333333	160.096296296296
44300.9100551852	0	2877.136	-2879.92592592593	157.962962962962
44300.9100553588	0	2879.929	-2882.96296296296	155.688888888888
44300.910055544	0	2882.966	-2886.42222222222	153.281481481481
44300.9100557176	0	2886.425	-2890.17777777778	150.822222222222
44300.9100559028	0	2890.181	-2893.73333333333	148.407407407407
44300.910056088	0	2893.737	-2897.44444444444	145.785185185185
44300.9100562616	0	2897.448	-2900.86666666667	143.259259259259
44300.9100564468	0	2900.87	-2904.26666666667	140.511111111111
44300.9100566319	0	2904.27	-2907.34074074074	137.948148148148
44300.9100568056	0	2907.344	-2910.61481481482	135.237037037037
44300.9100569907	0	2910.618	-2913.97777777778	132.466666666666
44300.9100571644	0	2913.981	-2917.12592592593	129.918518518518
44300.9100573495	0	2917.129	-2920.81481481482	127.207407407407
44300.9100575232	0	2920.818	-2924.22962962963	124.866666666666
44300.9100577083	0	2924.233	-2927.86666666667	122.518518518518
44300.9100578935	0	2927.87	-2931.03703703704	120.355555555555
44300.9100580671	0	2931.04	-2933.58518518519	118.644444444444
44300.9100582523	0	2933.588	-2936.24444444445	116.614814814814
44300.9100584259	0	2936.247	-2938.72592592593	114.666666666666
44300.9100586111	0	2938.728	-2940.93333333333	112.94074074074
44300.9100587963	0	2940.935	-2943.80740740741	110.888888888888
44300.9100589699	0	2943.809	-2946.86666666667	108.866666666666
44300.9100591551	0	2946.868	-2950.55555555556	106.614814814814
44300.9100593287	0	2950.557	-2954.74814814815	104.288888888888
44300.9100595139	0	2954.75	-2958.74814814815	101.985185185185
44300.9100596991	0	2958.75	-2963.11111111111	99.4222222222217
44300.9100598727	0	2963.113	-2967.2	96.881481481481
44300.9100600579	0	2967.202	-2971.25185185185	94.0592592592588
44300.9100602315	0	2971.254	-2974.8962962963	91.3999999999995
44300.9100604167	0	2974.898	-2978.64444444445	88.6074074074069
44300.9100606019	0	2978.646	-2982.28148148148	85.6666666666662
44300.9100607755	0	2982.283	-2985.40740740741	82.8296296296291
44300.9100609606	0	2985.409	-2988.36296296296	79.9037037037032
44300.9100611343	0	2988.365	-2990.39259259259	77.6222222222217
44300.9100613194	0	2990.395	-2991.85185185185	75.518518518518
44300.9100615046	0	2991.854	-2992.74814814815	73.2888888888884
44300.9100616782	0	2992.75	-2993.28888888889	71.3037037037032
44300.9100618634	0	2993.291	-2993.68888888889	68.7555555555551
44300.910062037	0	2993.691	-2994	66.3333333333329
44300.9100622222	0	2994.00200000001	-2994.84444444445	63.5111111111106
44300.9100624074	0	2994.84600000001	-2996.33333333333	60.681481481481
44300.910062581	0	2996.33500000001	-2997.99259259259	57.9555555555551
44300.9100627662	0	2997.99400000001	-3000.11111111111	55.1777777777773
44300.9100629514	0	3000.11300000001	-3002.37037037037	52.5037037037032
44300.910063125	0	3002.37200000001	-3005.17777777778	49.6222222222217
44300.9100633102	0	3005.17900000001	-3008.40740740741	46.6592592592588
44300.9100634838	0	3008.40900000001	-3011.78518518519	43.9703703703699
44300.910063669	0	3011.78700000001	-3015.94814814815	41.044444444444
44300.9100638426	0	3015.95000000001	-3020.3037037037	38.2148148148143
44300.9100640278	0	3020.30600000001	-3025.31111111111	35.1111111111106
44300.910064213	0	3025.31300000001	-3030.83703703704	31.9925925925921
44300.9100643866	0	3030.83900000001	-3036.02962962963	28.9703703703699
44300.9100645718	0	3036.03200000001	-3041.47407407407	25.6370370370366
44300.9100647569	0	3041.47600000001	-3046.42962962963	22.4592592592588
44300.9100649306	0	3046.43200000001	-3051.4	18.9111111111106
44300.9100651157	0	3051.40200000001	-3055.52592592593	15.4148148148143
44300.9100652894	0	3055.52800000001	-3058.77037037037	12.3111111111106
44300.9100654745	0	3058.77200000001	-3061.72592592593	9.05925925925879
44300.9100656481	0	3061.72800000001	-3063.97777777778	6.26666666666619
44300.9100658333	0	3063.98000000001	-3065.88148148148	3.39259259259212
44300.9100660185	0	3065.88400000001	-3067.58518518519	0.711111111110637
44300.9100661921	0	3067.58800000001	-3069.21481481482	-1.89629629629677
44300.9100663773	0	3069.21800000001	-3071.26666666667	-4.65185185185233
44300.9100665509	0	3071.27000000001	-3073.68888888889	-7.24444444444492
44300.9100667361	0	3073.69200000001	-3076.88148148148	-9.91851851851899
44300.9100669213	0	3076.88500000001	-3080.65185185185	-12.4000000000005
44300.9100670949	0	3080.65500000001	-3084.91111111111	-14.7629629629634
44300.9100672801	0	3084.91400000001	-3090.16296296296	-17.2666666666671
44300.9100674537	0	3090.16600000001	-3095.57777777778	-19.7111111111116
44300.9100676389	0	3095.58100000001	-3101.82222222222	-22.7037037037042
44300.9100678241	0	3101.82500000001	-3107.88148148148	-25.8074074074079
44300.9100679977	0	3107.88400000001	-3113.37037037037	-28.6888888888894
44300.9100681829	0	3113.37300000001	-3118.88148148148	-32.0000000000005
44300.9100683565	0	3118.88400000001	-3123.22962962963	-34.9111111111116
44300.9100685417	0	3123.23200000001	-3126.8962962963	-37.7259259259264
44300.9100687269	0	3126.89900000001	-3130.04444444445	-40.6222222222227
44300.9100689005	0	3130.04700000001	-3132.44444444445	-43.1407407407412
44300.9100690857	0	3132.44700000001	-3134.31851851852	-45.5111111111116
44300.9100692593	0	3134.32100000001	-3135.82222222222	-47.9481481481486
44300.9100694444	0	3135.82500000001	-3137.14814814815	-50.3851851851857
44300.9100696296	0	3137.15100000001	-3138.39259259259	-53.0370370370375
44300.9100698032	0	3138.39500000001	-3139.62962962963	-55.5259259259264
44300.9100699884	0	3139.63200000001	-3141	-58.0740740740746
44300.910070162	0	3141.00200000001	-3142.65925925926	-60.7111111111116
44300.9100703472	0	3142.66100000001	-3144.36296296297	-63.081481481482
44300.9100705324	0	3144.36500000001	-3146.43703703704	-65.5851851851857
44300.910070706	0	3146.43900000001	-3148.55555555556	-68.0740740740746
44300.9100708912	0	3148.55800000001	-3150.72592592593	-70.718518518519
44300.9100710764	0	3150.72800000001	-3152.80740740741	-73.2370370370375
44300.91007125	0	3152.80900000001	-3155.37777777778	-76.0518518518523
44300.9100714352	0	3155.37900000001	-3158.0962962963	-78.8222222222227
44300.9100716088	0	3158.09800000001	-3161.02222222222	-81.4370370370375
44300.910071794	0	3161.02400000001	-3164.71851851852	-84.1925925925931
44300.9100719676	0	3164.72000000001	-3168.83703703704	-86.9407407407412
44300.9100721528	0	3168.83900000001	-3172.91111111111	-89.6000000000005
44300.910072338	0	3172.91300000001	-3177.37777777778	-92.5629629629635
44300.9100725116	0	3177.38000000001	-3181.36296296297	-95.4592592592598
44300.9100726968	0	3181.36500000001	-3185.47407407408	-98.6000000000005
44300.9100728704	0	3185.47600000001	-3189.36296296297	-101.548148148149
44300.9100730556	0	3189.36500000001	-3193.2962962963	-104.740740740741
44300.9100732407	0	3193.29800000001	-3196.92592592593	-107.785185185186
44300.9100734144	0	3196.92800000001	-3200.11111111111	-110.474074074075
44300.9100735995	0	3200.11300000001	-3202.94814814815	-112.711111111112
44300.9100737732	0	3202.95000000001	-3205.18518518519	-114.725925925926
44300.9100739583	0	3205.18700000001	-3207.23703703704	-116.844444444445
44300.9100741435	0	3207.23900000001	-3209.17037037037	-118.85925925926
44300.9100743171	0	3209.17200000001	-3211.28888888889	-120.903703703704
44300.9100745023	0	3211.29100000001	-3213.85925925926	-123.111111111112
44300.9100746759	0	3213.86100000001	-3216.68148148148	-125.25925925926
44300.9100748611	0	3216.68300000001	-3220.15555555556	-127.570370370371
44300.9100750463	0	3220.15700000001	-3224.22962962963	-129.851851851852
44300.9100752199	0	3224.23100000001	-3228.54814814815	-132
44300.9100754051	0	3228.55000000001	-3233.22222222222	-134.4
44300.9100755787	0	3233.22400000001	-3237.45185185185	-136.844444444445
44300.9100757639	0	3237.45400000001	-3241.86666666667	-139.540740740741
44300.9100759491	0	3241.86900000001	-3245.97037037037	-142.251851851852
44300.9100761227	0	3245.97300000001	-3249.55555555556	-144.844444444445
44300.9100763079	0	3249.55800000001	-3253.0962962963	-147.666666666667
44300.9100764815	0	3253.09900000001	-3256.32592592593	-150.333333333334
44300.9100766667	0	3256.32900000001	-3259.48888888889	-153.148148148149
44300.9100768519	0	3259.49200000001	-3262.42962962963	-155.577777777778
44300.9100770255	0	3262.43300000001	-3264.71111111111	-157.518518518519
44300.9100772106	0	3264.71400000001	-3266.65925925926	-159.444444444445
44300.9100773843	0	3266.66200000001	-3268.01481481482	-161.081481481482
44300.9100775694	0	3268.01800000001	-3269.16296296296	-162.762962962963
44300.9100777546	0	3269.16600000001	-3270.36296296296	-164.681481481482
44300.9100779282	0	3270.36600000001	-3271.61481481482	-166.637037037037
44300.9100781134	0	3271.61800000001	-3273.15555555556	-168.718518518519
44300.910078287	0	3273.15900000001	-3274.88148148148	-170.637037037037
44300.9100784722	0	3274.88500000001	-3277.05925925926	-172.674074074075
44300.9100786574	0	3277.06300000001	-3279.62222222222	-174.585185185186
44300.910078831	0	3279.62600000001	-3282.39259259259	-176.392592592593
44300.9100790162	0	3282.39600000001	-3286.00740740741	-178.407407407408
44300.9100791898	0	3286.01100000001	-3289.61481481482	-180.325925925926
44300.910079375	0	3289.61800000001	-3293.83703703704	-182.4
44300.9100795602	0	3293.84000000001	-3298.33333333333	-184.481481481482
44300.9100797338	0	3298.33600000001	-3302.54814814815	-186.422222222223
44300.910079919	0	3302.55100000001	-3306.94814814815	-188.703703703704
44300.9100800926	0	3306.95100000001	-3310.7037037037	-190.82962962963
44300.9100802778	0	3310.70700000001	-3314.52592592593	-193.222222222223
44300.910080463	0	3314.52900000001	-3317.97777777778	-195.674074074074
44300.9100806366	0	3317.98100000001	-3320.74814814815	-197.962962962963
44300.9100808218	0	3320.75100000001	-3323.11851851852	-200.22962962963
44300.9100809954	0	3323.12100000001	-3324.86666666667	-202.237037037037
44300.9100811806	0	3324.86900000001	-3326.23703703704	-204.074074074075
44300.9100813657	0	3326.23900000001	-3327.40740740741	-205.822222222223
44300.9100815394	0	3327.40900000001	-3328.56296296296	-207.45925925926
44300.9100817245	0	3328.56500000001	-3329.9037037037	-209.177777777778
44300.9100818981	0	3329.90600000001	-3331.16296296296	-210.844444444445
44300.9100820833	0	3331.16500000001	-3332.44444444445	-212.792592592593
44300.9100822685	0	3332.44600000001	-3333.65185185185	-214.785185185186
44300.9100824421	0	3333.65300000001	-3334.92592592593	-216.733333333334
44300.9100826273	0	3334.92700000001	-3336.3037037037	-218.740740740741
44300.9100828009	0	3336.30500000001	-3337.98518518519	-220.822222222223
44300.9100829861	0	3337.98600000001	-3339.75555555556	-222.785185185186
44300.9100831713	0	3339.75600000001	-3341.98518518519	-224.903703703704
44300.9100833449	0	3341.98600000001	-3344.39259259259	-227.037037037037
44300.9100835301	0	3344.39300000001	-3347.19259259259	-229.222222222223
44300.9100837037	0	3347.19300000001	-3350.38518518519	-231.496296296297
44300.9100838889	0	3350.38600000001	-3354.15555555556	-233.955555555556
44300.9100840741	0	3354.15600000001	-3358.15555555556	-236.474074074074
44300.9100842477	0	3358.15600000001	-3362.14074074074	-238.888888888889
44300.9100844329	0	3362.14100000001	-3366.37037037037	-241.622222222223
44300.9100846065	0	3366.37100000001	-3370.57777777778	-244.518518518519
44300.9100847917	0	3370.57800000001	-3374.31111111111	-247.281481481482
44300.9100849769	0	3374.31100000001	-3378.27407407408	-250.392592592593
44300.9100851505	0	3378.27400000001	-3381.67407407408	-253.392592592593
44300.9100853357	0	3381.67400000001	-3384.95555555556	-256.666666666667
44300.9100855093	0	3384.95500000001	-3387.64444444445	-259.703703703704
44300.9100856944	0	3387.64400000001	-3389.97777777778	-262.748148148149
44300.9100858796	0	3389.97700000001	-3391.76296296296	-265.474074074074
44300.9100860532	0	3391.76200000001	-3393.20740740741	-268.037037037037
44300.9100862384	0	3393.20600000001	-3394.56296296296	-270.792592592593
44300.910086412	0	3394.56200000001	-3395.71851851852	-273.377777777778
44300.9100865972	0	3395.71800000001	-3396.88148148148	-276.177777777778
44300.9100867708	0	3396.88100000001	-3398	-279.133333333334
44300.910086956	0	3398.00000000001	-3399.15555555556	-281.940740740741
44300.9100871412	0	3399.15600000001	-3400.60740740741	-284.792592592593
44300.9100873148	0	3400.60800000001	-3402.19259259259	-287.451851851852
44300.9100875	0	3402.19300000001	-3403.92592592593	-290.140740740741
44300.9100876852	0	3403.92600000001	-3405.91111111111	-293.022222222223
44300.9100878588	0	3405.91100000001	-3407.8962962963	-295.725925925926
44300.910088044	0	3407.89600000001	-3410.21481481482	-298.755555555556
44300.9100882176	0	3410.21500000001	-3412.51111111111	-301.614814814815
44300.9100884028	0	3412.51100000001	-3414.82962962963	-304.777777777778
44300.910088588	0	3414.83000000001	-3417.28148148148	-308
44300.9100887616	0	3417.28200000001	-3419.62962962963	-311.118518518519
44300.9100889468	0	3419.63000000001	-3422.2	-314.540740740741
44300.9100891204	0	3422.20000000001	-3424.73333333333	-317.777777777778
44300.9100893056	0	3424.73300000001	-3427.35555555556	-321.414814814815
44300.9100894907	0	3427.35500000001	-3429.66666666667	-325.348148148149
44300.9100896644	0	3429.66600000001	-3431.62222222222	-329.155555555556
44300.9100898495	0	3431.62200000001	-3433.74074074074	-333.325925925926
44300.9100900232	0	3433.74100000001	-3435.8962962963	-337.518518518519
44300.9100902083	0	3435.89700000001	-3438.25185185185	-341.548148148149
44300.9100903935	0	3438.25300000001	-3440.97777777778	-345.792592592593
44300.9100905671	0	3440.97900000001	-3443.58518518519	-349.748148148149
44300.9100907523	0	3443.58600000001	-3446.39259259259	-353.985185185186
44300.9100909259	0	3446.39300000001	-3448.96296296296	-357.948148148149
44300.9100911111	0	3448.96300000001	-3451.53333333333	-362.362962962964
44300.9100912963	0	3451.53300000001	-3453.67407407407	-366.711111111112
44300.9100914699	0	3453.67400000001	-3455.34074074074	-370.688888888889
44300.9100916551	0	3455.34100000001	-3456.73333333333	-374.985185185186
44300.9100918287	0	3456.73400000001	-3458.05925925926	-378.962962962964
44300.9100920139	0	3458.06000000001	-3459.92592592593	-383.288888888889
44300.9100921875	0	3459.92700000001	-3462.27407407407	-387.244444444445
44300.9100923727	0	3462.27500000001	-3465	-390.948148148149
44300.9100925579	0	3465.00100000001	-3468.31111111111	-394.985185185186
44300.9100927315	0	3468.31200000001	-3471.88148148148	-398.65925925926
44300.9100929167	0	3471.88200000001	-3476.31111111111	-402.570370370371
44300.9100931019	0	3476.31200000001	-3480.82962962963	-406.718518518519
44300.9100932755	0	3480.83100000001	-3484.96296296296	-410.851851851852
44300.9100934606	0	3484.96400000001	-3489.2962962963	-415.407407407408
44300.9100936343	0	3489.29700000001	-3493.07407407407	-419.637037037038
44300.9100938194	0	3493.07500000001	-3496.95555555556	-424.111111111112
44300.9100940046	0	3496.95600000001	-3501.05925925926	-428.644444444445
44300.9100941782	0	3501.06000000001	-3505.02222222222	-432.622222222223
44300.9100943634	0	3505.02300000001	-3509.48888888889	-436.888888888889
44300.910094537	0	3509.49000000001	-3513.34074074074	-440.496296296297
44300.9100947222	0	3513.34200000001	-3517.02962962963	-444.162962962963
44300.9100949074	0	3517.03100000001	-3520.38518518519	-447.733333333334
44300.910095081	0	3520.38700000001	-3523.17777777778	-450.844444444445
44300.9100952662	0	3523.18000000001	-3526.2	-454.200000000001
44300.9100954398	0	3526.20200000001	-3529.17037037037	-457.281481481482
44300.910095625	0	3529.17200000001	-3532.53333333333	-460.511111111112
44300.9100958102	0	3532.53500000001	-3536.27407407407	-463.718518518519
44300.9100959838	0	3536.27600000001	-3540.08888888889	-466.740740740741
44300.910096169	0	3540.09100000001	-3544	-470.066666666667
44300.9100963426	0	3544.00200000001	-3547.43703703704	-473.444444444445
44300.9100965278	0	3547.43900000001	-3550.79259259259	-477.200000000001
44300.910096713	0	3550.79500000001	-3553.66666666667	-480.985185185186
44300.9100968866	0	3553.66900000001	-3556.0962962963	-484.414814814815
44300.9100970718	0	3556.09900000001	-3558.46666666667	-488.066666666667
44300.9100972454	0	3558.46900000001	-3560.66666666667	-491.318518518519
44300.9100974306	0	3560.66900000001	-3563.17777777778	-494.637037037038
44300.9100976157	0	3563.18000000001	-3565.85925925926	-497.792592592593
44300.9100977894	0	3565.86100000001	-3568.40740740741	-500.62962962963
44300.9100979745	0	3568.40900000001	-3571.17777777778	-503.696296296297
44300.9100981481	0	3571.17900000001	-3573.84444444444	-506.548148148149
44300.9100983333	0	3573.84600000001	-3576.88148148148	-509.540740740741
44300.9100985185	0	3576.88300000001	-3580.05925925926	-512.422222222223
44300.9100986921	0	3580.06100000001	-3583.18518518519	-515.140740740741
44300.9100988773	0	3583.18700000001	-3586.57777777778	-517.866666666667
44300.9100990509	0	3586.58000000001	-3589.91851851852	-520.311111111112
44300.9100992361	0	3589.92100000001	-3593.75555555556	-522.807407407408
44300.9100994213	0	3593.75800000001	-3597.71111111111	-525.362962962963
44300.9100995949	0	3597.71400000001	-3601.27407407408	-527.725925925926
44300.9100997801	0	3601.27700000001	-3605.20740740741	-530.296296296297
44300.9100999537	0	3605.21000000001	-3609.12592592593	-532.962962962963
44300.9101001389	0	3609.12900000001	-3612.42962962963	-535.503703703704
44300.9101003241	0	3612.43300000001	-3615.52592592593	-538.362962962963
44300.9101004977	0	3615.52900000001	-3617.96296296296	-540.970370370371
44300.9101006829	0	3617.96600000001	-3620.01481481482	-543.666666666667
44300.9101008565	0	3620.01800000001	-3621.77037037037	-546.185185185186
44300.9101010417	0	3621.77400000001	-3623.48148148148	-548.874074074074
44300.9101012269	0	3623.48500000001	-3625.18518518519	-551.503703703704
44300.9101014005	0	3625.18900000001	-3626.87407407408	-553.925925925926
44300.9101015857	0	3626.87800000001	-3628.70370370371	-556.251851851852
44300.9101017593	0	3628.70800000001	-3630.71851851852	-558.496296296297
44300.9101019444	0	3630.72300000001	-3632.51111111111	-560.525925925926
44300.9101021296	0	3632.51600000001	-3634.38518518519	-562.65925925926
44300.9101023032	0	3634.39000000001	-3636.19259259259	-564.696296296297
44300.9101024884	0	3636.19700000001	-3638.48888888889	-566.992592592593
44300.910102662	0	3638.49300000001	-3640.88148148148	-569.162962962963
44300.9101028472	0	3640.88600000001	-3643.77777777778	-571.45925925926
44300.9101030208	0	3643.78200000001	-3646.88148148148	-573.696296296297
44300.910103206	0	3646.88600000001	-3649.65925925926	-575.607407407408
44300.9101033912	0	3649.66400000001	-3652.68888888889	-577.688888888889
44300.9101035648	0	3652.69400000001	-3655.50370370371	-579.562962962963
44300.91010375	0	3655.50900000001	-3658.61481481482	-581.666666666667
44300.9101039352	0	3658.62000000001	-3661.84444444445	-583.874074074075
44300.9101041088	0	3661.85000000001	-3664.81481481482	-586.066666666667
44300.910104294	0	3664.82000000001	-3667.77777777778	-588.414814814815
44300.9101044676	0	3667.78300000001	-3670.14814814815	-590.577777777778
44300.9101046528	0	3670.15300000001	-3672.21481481482	-592.888888888889
44300.910104838	0	3672.22000000001	-3673.85185185185	-595.281481481482
44300.9101050116	0	3673.85700000001	-3675.04444444445	-597.570370370371
44300.9101051968	0	3675.05000000001	-3675.91111111111	-600.014814814815
44300.9101053704	0	3675.91700000001	-3676.55555555556	-602.333333333334
44300.9101055556	0	3676.56100000001	-3677.28888888889	-604.822222222223
44300.9101057407	0	3677.29400000001	-3678.25185185185	-607.355555555556
44300.9101059144	0	3678.25700000001	-3679.43703703704	-609.911111111112
44300.9101060995	0	3679.44200000001	-3680.8962962963	-612.607407407408
44300.9101062732	0	3680.90100000001	-3682.39259259259	-614.970370370371
44300.9101064583	0	3682.39700000001	-3684.06666666667	-617.437037037038
44300.9101066435	0	3684.07100000001	-3685.93333333334	-619.911111111112
44300.9101068171	0	3685.93800000001	-3687.79259259259	-622.148148148149
44300.9101070023	0	3687.79700000001	-3689.88148148148	-624.696296296297
44300.9101071759	0	3689.88600000001	-3691.8962962963	-627.133333333334
44300.9101073611	0	3691.90100000001	-3694.26666666667	-629.888888888889
44300.9101075463	0	3694.27100000001	-3696.53333333334	-632.718518518519
44300.9101077199	0	3696.53800000001	-3698.4	-635.140740740741
44300.9101079051	0	3698.40500000001	-3700.06666666667	-637.592592592593
44300.9101080787	0	3700.07200000001	-3701.56296296296	-639.888888888889
44300.9101082639	0	3701.56800000001	-3703.19259259259	-642.348148148149
44300.9101084491	0	3703.19800000001	-3704.92592592593	-644.703703703704
44300.9101086227	0	3704.93100000001	-3706.68148148148	-647.133333333334
44300.9101088079	0	3706.68700000001	-3708.4962962963	-649.837037037038
44300.9101089815	0	3708.50200000001	-3710.00740740741	-652.370370370371
44300.9101091667	0	3710.01300000001	-3711.41481481482	-654.948148148149
44300.9101093519	0	3711.42000000001	-3712.67407407408	-657.385185185186
44300.9101095255	0	3712.67900000001	-3713.82962962963	-659.585185185186
44300.9101097106	0	3713.83500000001	-3715.11111111111	-661.933333333334
44300.9101098843	0	3715.11600000001	-3716.41481481482	-663.933333333334
44300.9101100694	0	3716.42000000001	-3717.97037037037	-666.111111111112
44300.9101102546	0	3717.97600000001	-3719.37037037037	-668.244444444445
44300.9101104282	0	3719.37600000001	-3720.08148148148	-669.985185185186
44300.9101106134	0	3720.08700000001	-3720.01481481482	-671.703703703704
44300.910110787	0	3720.02000000001	-3719.40740740741	-673.192592592593
44300.9101109722	0	3719.41300000001	-3718.53333333334	-674.674074074075
44300.9101111458	0	3718.53900000001	-3717.77777777778	-676.014814814816
44300.910111331	0	3717.78300000001	-3717.30370370371	-677.207407407408
44300.9101115162	0	3717.30900000001	-3717.23703703704	-678.296296296297
44300.9101116898	0	3717.24200000001	-3717.61481481482	-679.111111111112
44300.910111875	0	3717.62000000001	-3718.45925925926	-679.674074074075
44300.9101120486	0	3718.46400000001	-3719.71111111111	-680.044444444445
44300.9101122338	0	3719.71600000001	-3721.15555555556	-680.185185185186
44300.910112419	0	3721.16000000001	-3722.74074074074	-680.192592592593
44300.9101125926	0	3722.74500000001	-3724.17037037037	-680.081481481482
44300.9101127778	0	3724.17500000001	-3725.58518518519	-679.814814814816
44300.910112963	0	3725.59000000001	-3727.01481481482	-679.451851851853
44300.9101131366	0	3727.02000000001	-3728.43703703704	-679.05925925926
44300.9101133218	0	3728.44200000001	-3729.88148148148	-678.562962962964
44300.9101134954	0	3729.88600000001	-3731.34074074074	-678.014814814816
44300.9101136806	0	3731.34500000001	-3732.92592592593	-677.400000000001
44300.9101138657	0	3732.93000000001	-3734.64444444445	-676.622222222223
44300.9101140394	0	3734.64900000001	-3736.20740740741	-675.800000000001
44300.9101142245	0	3736.21200000001	-3737.91111111111	-674.822222222223
44300.9101143981	0	3737.91600000001	-3739.55555555556	-673.792592592593
44300.9101145833	0	3739.56000000001	-3741.07407407408	-672.755555555556
44300.9101147685	0	3741.07900000001	-3742.74074074074	-671.607407407408
44300.9101149421	0	3742.74600000001	-3744.15555555556	-670.577777777779
44300.9101151273	0	3744.16100000001	-3745.62222222223	-669.414814814816
44300.9101153009	0	3745.62800000001	-3747.1925925926	-668.340740740742
44300.9101154861	0	3747.19800000001	-3748.98518518519	-667.222222222223
44300.9101156713	0	3748.99100000001	-3750.76296296297	-666.214814814816
44300.9101158449	0	3750.76900000001	-3752.31851851852	-665.340740740742
44300.9101160301	0	3752.32500000001	-3754.15555555556	-664.451851851853
44300.9101162037	0	3754.16200000001	-3755.97037037037	-663.607407407408
44300.9101163889	0	3755.97700000001	-3757.96296296297	-662.748148148149
44300.9101165625	0	3757.97000000001	-3760.0962962963	-661.970370370371
44300.9101167477	0	3760.10300000001	-3762.08888888889	-661.340740740741
44300.9101169329	0	3762.09600000001	-3764.37777777778	-660.837037037038
44300.9101171065	0	3764.38500000001	-3766.56296296297	-660.437037037038
44300.9101172917	0	3766.57000000001	-3768.77777777778	-660.103703703704
44300.9101174769	0	3768.78500000001	-3770.98518518519	-659.866666666667
44300.9101176505	0	3770.99200000001	-3773.01481481482	-659.674074074075
44300.9101178357	0	3773.02200000001	-3775.11111111111	-659.474074074075
44300.9101180093	0	3775.11800000001	-3777.23703703704	-659.222222222223
44300.9101181944	0	3777.24400000001	-3779.28888888889	-659.074074074075
44300.9101183681	0	3779.29600000001	-3781.68148148148	-659.037037037038
44300.9101185532	0	3781.68900000001	-3784.00740740741	-659.022222222223
44300.9101187384	0	3784.01500000001	-3786.62962962963	-658.970370370371
44300.910118912	0	3786.63700000001	-3789.05185185186	-658.85925925926
44300.9101190972	0	3789.05900000001	-3791.36296296297	-658.68888888889
44300.9101192708	0	3791.37000000001	-3793.30370370371	-658.474074074075
44300.910119456	0	3793.31100000001	-3794.62222222223	-658.251851851853
44300.9101196412	0	3794.63000000001	-3795.54074074074	-658.007407407408
44300.9101198148	0	3795.54900000001	-3796.21481481482	-657.777777777779
44300.91012	0	3796.22300000001	-3796.91111111111	-657.592592592593
44300.9101201736	0	3796.91900000001	-3797.74074074074	-657.540740740742
44300.9101203588	0	3797.74900000001	-3798.52592592593	-657.555555555556
44300.910120544	0	3798.53400000001	-3799.36296296297	-657.533333333334
44300.9101207176	0	3799.37100000001	-3800.20740740741	-657.496296296297
44300.9101209028	0	3800.21500000001	-3801.25185185186	-657.496296296297
44300.9101210764	0	3801.25900000001	-3802.38518518519	-657.48888888889
44300.9101212616	0	3802.39200000001	-3803.50370370371	-657.481481481482
44300.9101214468	0	3803.51100000001	-3804.86666666667	-657.392592592593
44300.9101216204	0	3804.87400000001	-3806.48888888889	-657.274074074075
44300.9101218056	0	3806.49600000001	-3808.44444444445	-657.05925925926
44300.9101219792	0	3808.45200000001	-3810.73333333334	-656.866666666667
44300.9101221644	0	3810.74100000001	-3813.17777777778	-656.644444444445
44300.9101223495	0	3813.18500000001	-3816.02222222223	-656.333333333334
44300.9101225232	0	3816.02900000001	-3818.84444444445	-655.829629629631
44300.9101227083	0	3818.85100000001	-3821.85185185185	-655.08888888889
44300.9101228935	0	3821.85800000001	-3824.95555555556	-654.177777777779
44300.9101230671	0	3824.96200000001	-3827.8	-653.185185185186
44300.9101232523	0	3827.80600000001	-3831.02222222223	-652.044444444445
44300.9101234259	0	3831.02800000001	-3834.62222222223	-650.911111111112
44300.9101236111	0	3834.62800000001	-3838.51851851852	-649.68888888889
44300.9101237963	0	3838.52400000001	-3842.71111111111	-648.22962962963
44300.9101239699	0	3842.71700000001	-3846.43703703704	-646.666666666668
44300.9101241551	0	3846.44300000001	-3849.57037037037	-645.111111111112
44300.9101243287	0	3849.57600000001	-3851.1925925926	-643.851851851853
44300.9101245139	0	3851.19800000001	-3851.71851851852	-642.637037037038
44300.9101246875	0	3851.72400000001	-3851.28148148148	-641.740740740742
44300.9101248727	0	3851.28700000001	-3850.43703703704	-640.962962962964
44300.9101250579	0	3850.44300000001	-3849.13333333334	-640.192592592593
44300.9101252315	0	3849.13900000001	-3847.97037037037	-639.444444444445
44300.9101254167	0	3847.97600000001	-3847	-638.548148148149
44300.9101255903	0	3847.00600000001	-3846.31851851852	-637.503703703704
44300.9101257755	0	3846.32500000001	-3846.04444444445	-636.311111111112
44300.9101259606	0	3846.05100000001	-3846.02222222222	-634.866666666667
44300.9101261343	0	3846.02900000001	-3846.15555555556	-633.407407407408
44300.9101263194	0	3846.16200000001	-3846.2	-631.748148148149
44300.9101265046	0	3846.20600000001	-3846.2	-630.022222222223
44300.9101266782	0	3846.20600000001	-3846.14814814815	-628.281481481482
44300.9101268634	0	3846.15400000001	-3846.10370370371	-626.281481481482
44300.910127037	0	3846.11000000001	-3846.15555555556	-624.08888888889
44300.9101272222	0	3846.16200000001	-3846.45925925926	-621.807407407408
44300.9101274074	0	3846.46600000001	-3846.97777777778	-619.340740740741
44300.910127581	0	3846.98500000001	-3847.48888888889	-616.785185185186
44300.9101277662	0	3847.49600000001	-3848.05185185185	-614.103703703704
44300.9101279398	0	3848.05900000001	-3848.41481481482	-611.400000000001
44300.910128125	0	3848.42200000001	-3848.70370370371	-608.451851851853
44300.9101282986	0	3848.71100000001	-3848.88148148148	-605.348148148149
44300.9101284838	0	3848.88900000001	-3849.05925925926	-602.362962962964
44300.910128669	0	3849.06700000001	-3849.32592592593	-599.281481481482
44300.9101288426	0	3849.33400000001	-3849.54074074074	-596.192592592593
44300.9101290278	0	3849.54900000001	-3849.67407407408	-592.696296296297
44300.910129213	0	3849.68200000001	-3849.68888888889	-589.162962962964
44300.9101293866	0	3849.69700000001	-3849.68148148148	-585.718518518519
44300.9101295718	0	3849.69000000001	-3849.65185185185	-581.851851851853
44300.9101297454	0	3849.66000000001	-3849.5925925926	-577.918518518519
44300.9101299306	0	3849.60100000001	-3849.48148148148	-574.096296296297
44300.9101301042	0	3849.49000000001	-3849.28888888889	-569.977777777779
44300.9101302894	0	3849.29700000001	-3849.28148148148	-565.970370370371
44300.9101304745	0	3849.29000000001	-3849.54074074074	-561.614814814816
44300.9101306481	0	3849.54900000001	-3849.96296296297	-557.555555555556
44300.9101308333	0	3849.97100000001	-3850.80740740741	-553.155555555556
44300.9101310069	0	3850.81500000001	-3851.76296296297	-548.555555555556
44300.9101311921	0	3851.77100000001	-3852.70370370371	-544.251851851853
44300.9101313773	0	3852.71200000001	-3853.91851851852	-539.622222222223
44300.9101315509	0	3853.92700000001	-3855.02962962963	-535.385185185186
44300.9101317361	0	3855.03800000001	-3856.14814814815	-530.777777777779
44300.9101319097	0	3856.15700000001	-3857.36296296297	-526.162962962964
44300.9101320949	0	3857.37200000001	-3858.71851851852	-521.881481481482
44300.9101322801	0	3858.72800000001	-3860.33333333334	-517.037037037038
44300.9101324537	0	3860.34300000001	-3862.06666666667	-512.451851851853
44300.9101326389	0	3862.07600000001	-3863.84444444445	-507.585185185186
44300.9101328125	0	3863.85400000001	-3865.44444444445	-502.933333333334
44300.9101329977	0	3865.45400000001	-3866.82962962963	-498.503703703704
44300.9101331829	0	3866.83900000001	-3867.93333333334	-493.925925925927
44300.9101333565	0	3867.94300000001	-3868.68888888889	-489.703703703704
44300.9101335417	0	3868.69900000001	-3869.16296296297	-485.266666666667
44300.9101337269	0	3869.17300000001	-3869.47407407408	-480.88888888889
44300.9101339005	0	3869.48400000001	-3869.52592592593	-476.82962962963
44300.9101340857	0	3869.53600000001	-3869.51111111111	-472.600000000001
44300.9101342593	0	3869.52100000001	-3869.51851851852	-468.837037037038
44300.9101344444	0	3869.52800000001	-3869.56296296297	-465.207407407408
44300.9101346181	0	3869.57200000001	-3869.70370370371	-461.725925925927
44300.9101348032	0	3869.71300000001	-3870.0962962963	-458.644444444445
44300.9101349884	0	3870.10600000001	-3870.92592592593	-455.340740740741
44300.910135162	0	3870.93600000001	-3871.97037037037	-452.392592592593
44300.9101353472	0	3871.98000000001	-3873.4962962963	-449.28888888889
44300.9101355324	0	3873.50600000001	-3875.2962962963	-446.562962962964
44300.910135706	0	3875.30600000001	-3877.16296296297	-444.170370370371
44300.9101358912	0	3877.17300000001	-3879.45925925926	-441.814814814815
44300.9101360648	0	3879.46900000001	-3881.96296296297	-439.637037037038
44300.91013625	0	3881.97300000001	-3884.91851851852	-437.600000000001
44300.9101364236	0	3884.92900000001	-3888.57037037037	-435.570370370371
44300.9101366088	0	3888.58100000001	-3892.38518518519	-433.762962962964
44300.910136794	0	3892.39600000001	-3896.46666666667	-431.985185185186
44300.9101369676	0	3896.47700000001	-3900.37037037037	-430.185185185186
44300.9101371528	0	3900.38100000001	-3904.33333333334	-428.274074074075
44300.9101373264	0	3904.34400000001	-3908.28148148149	-426.362962962964
44300.9101375116	0	3908.29200000001	-3912	-424.548148148149
44300.9101376968	0	3912.01100000001	-3915.75555555556	-422.688888888889
44300.9101378704	0	3915.76700000001	-3918.65185185186	-421.185185185186
44300.9101380556	0	3918.66300000001	-3921.56296296297	-419.814814814815
44300.9101382407	0	3921.57400000001	-3924.15555555556	-418.733333333334
44300.9101384144	0	3924.16700000001	-3926.23703703704	-418.022222222223
44300.9101385995	0	3926.24800000001	-3928.37777777778	-417.540740740741
44300.9101387732	0	3928.38900000001	-3930.4	-417.251851851852
44300.9101389583	0	3930.41100000001	-3932.65185185186	-417.022222222223
44300.9101391319	0	3932.66300000001	-3934.88148148149	-416.82962962963
44300.9101393171	0	3934.89300000001	-3937.05185185186	-416.703703703704
44300.9101395023	0	3937.06300000001	-3939.25185185186	-416.674074074075
44300.9101396759	0	3939.26300000001	-3941.25185185186	-416.711111111112
44300.9101398611	0	3941.26300000001	-3942.67407407408	-416.681481481482
44300.9101400463	0	3942.68500000001	-3943.56296296297	-416.503703703704
44300.9101402199	0	3943.57400000001	-3943.85185185186	-416.303703703704
44300.9101404051	0	3943.86300000001	-3943.85925925926	-416.214814814815
44300.9101405787	0	3943.87000000001	-3943.84444444445	-416.177777777778
44300.9101407639	0	3943.85500000001	-3943.82222222223	-416.140740740741
44300.9101409375	0	3943.83300000001	-3943.7925925926	-416.133333333334
44300.9101411227	0	3943.80300000001	-3943.75555555556	-416.022222222223
44300.9101413079	0	3943.76600000001	-3943.81481481482	-415.940740740741
44300.9101414815	0	3943.82500000001	-3943.66666666667	-415.703703703704
44300.9101416667	0	3943.67700000001	-3943.40740740741	-415.296296296297
44300.9101418519	0	3943.41800000001	-3943.15555555556	-414.874074074075
44300.9101420255	0	3943.16600000001	-3942.82962962963	-414.511111111112
44300.9101422106	0	3942.84000000001	-3942.48888888889	-414.207407407408
44300.9101423843	0	3942.49900000001	-3942.11851851852	-413.933333333334
44300.9101425694	0	3942.12900000001	-3941.84444444445	-413.674074074075
44300.9101427431	0	3941.85500000001	-3941.75555555556	-413.422222222223
44300.9101429282	0	3941.76600000001	-3941.85185185186	-413.214814814815
44300.9101431134	0	3941.86200000001	-3942.15555555556	-413.014814814815
44300.910143287	0	3942.16600000001	-3942.4962962963	-412.814814814815
44300.9101434722	0	3942.50700000001	-3943.01481481482	-412.592592592593
44300.9101436458	0	3943.02600000001	-3943.64444444445	-412.340740740741
44300.910143831	0	3943.65600000001	-3944.32592592593	-412.05925925926
44300.9101440162	0	3944.33700000001	-3945.04444444445	-411.674074074075
44300.9101441898	0	3945.05600000001	-3945.58518518519	-411.303703703704
44300.910144375	0	3945.59700000001	-3946.05925925926	-410.933333333334
44300.9101445486	0	3946.07100000001	-3946.43703703704	-410.614814814815
44300.9101447338	0	3946.44900000001	-3946.81481481482	-410.318518518519
44300.910144919	0	3946.82700000001	-3947.28888888889	-409.970370370371
44300.9101451042	0	3947.30100000001	-3947.84444444445	-409.570370370371
44300.9101452778	0	3947.85700000001	-3948.45925925926	-409.125925925926
44300.9101454514	0	3948.47200000001	-3949.07407407408	-408.644444444445
44300.9101456366	0	3949.08700000001	-3949.55555555556	-408.155555555556
44300.9101458218	0	3949.56800000001	-3949.82222222223	-407.614814814815
44300.9101459954	0	3949.83500000001	-3949.88148148149	-407.118518518519
44300.9101461806	0	3949.89400000001	-3949.83703703704	-406.918518518519
44300.9101463657	0	3949.85000000001	-3949.80740740741	-406.866666666667
44300.9101465394	0	3949.82000000001	-3949.78518518519	-406.814814814815
44300.9101467245	0	3949.79800000001	-3949.74814814815	-406.740740740741
44300.9101468981	0	3949.76100000001	-3949.74074074075	-406.703703703704
44300.9101470833	0	3949.75400000001	-3949.75555555556	-406.68888888889
44300.9101472685	0	3949.76900000001	-3949.77777777778	-406.681481481482
44300.9101474421	0	3949.79100000001	-3949.7925925926	-406.703703703704
44300.9101476273	0	3949.80600000001	-3949.82222222223	-406.725925925927
44300.9101478009	0	3949.83600000001	-3949.84444444445	-406.755555555556
44300.9101479861	0	3949.85800000001	-3949.85925925926	-406.762962962964
44300.9101481713	0	3949.87300000001	-3949.88148148149	-406.792592592593
44300.9101483449	0	3949.89500000001	-3949.88888888889	-406.800000000001
44300.9101485301	0	3949.90200000001	-3949.92592592593	-406.807407407408
44300.9101487037	0	3949.93900000001	-3949.96296296297	-406.837037037038
44300.9101488889	0	3949.97600000001	-3949.98518518519	-406.851851851853
44300.9101490625	0	3949.99800000001	-3950.00740740741	-406.866666666667
44300.9101492477	0	3950.02000000001	-3950.00740740741	-406.874074074075
44300.9101494329	0	3950.02000000001	-3950.01481481482	-406.881481481482
44300.9101496065	0	3950.02700000001	-3950.01481481482	-406.881481481482
44300.9101497917	0	3950.02700000001	-3950.01481481482	-406.874074074075
44300.9101499653	0	3950.02700000001	-3950.00740740741	-406.866666666667
44300.9101501505	0	3950.02000000001	-3950.01481481482	-406.866666666667
44300.9101503357	0	3950.02700000001	-3950.02962962963	-406.866666666667
44300.9101505093	0	3950.04200000001	-3950.03703703704	-406.866666666667
44300.9101506944	0	3950.04900000001	-3950.04444444445	-406.874074074075
44300.9101508681	0	3950.05600000001	-3950.04444444445	-406.874074074075
44300.9101510532	0	3950.05600000001	-3950.03703703704	-406.866666666667
44300.9101512384	0	3950.04900000001	-3950.03703703704	-406.85925925926
44300.910151412	0	3950.04900000001	-3950.03703703704	-406.837037037038
44300.9101515972	0	3950.04900000001	-3950.02222222223	-406.822222222223
44300.9101517708	0	3950.03400000001	-3950.01481481482	-406.800000000001
44300.910151956	0	3950.02700000001	-3950.01481481482	-406.785185185186
44300.9101521412	0	3950.02700000001	-3950.01481481482	-406.777777777779
44300.9101523148	0	3950.02700000001	-3950.01481481482	-406.770370370371
44300.9101525	0	3950.02700000001	-3950.01481481482	-406.770370370371
44300.9101526852	0	3950.02700000001	-3950.02222222223	-406.770370370371
44300.9101528588	0	3950.03400000001	-3950.02222222223	-406.770370370371
44300.910153044	0	3950.03400000001	-3950.02222222223	-406.770370370371
44300.9101532176	0	3950.03400000001	-3950.02962962963	-406.777777777779
44300.9101534028	0	3950.04100000001	-3950.02962962963	-406.777777777779
44300.910153588	0	3950.04100000001	-3950.02962962963	-406.777777777779
44300.9101537616	0	3950.04100000001	-3950.02962962963	-406.777777777779
44300.9101539468	0	3950.04100000001	-3950.02962962963	-406.770370370371
44300.9101541204	0	3950.04100000001	-3950.02962962963	-406.770370370371
44300.9101543056	0	3950.04100000001	-3950.02962962963	-406.762962962964
44300.9101544907	0	3950.04100000001	-3950.02962962963	-406.740740740741
44300.9101546644	0	3950.04100000001	-3950.02962962963	-406.725925925927
44300.9101548495	0	3950.04100000001	-3950.02222222223	-406.711111111112
44300.9101550232	0	3950.03400000001	-3950.02222222223	-406.696296296297
44300.9101552083	0	3950.03400000001	-3950.02222222223	-406.68888888889
44300.9101553819	0	3950.03400000001	-3950.02222222223	-406.681481481482
44300.9101555671	0	3950.03400000001	-3950.02222222223	-406.681481481482
44300.9101557523	0	3950.03400000001	-3950.02222222223	-406.681481481482
44300.9101559259	0	3950.03400000001	-3950.02222222223	-406.681481481482
44300.9101561111	0	3950.03400000001	-3950.02222222223	-406.681481481482
44300.9101562847	0	3950.03400000001	-3950.02222222223	-406.681481481482
44300.9101564699	0	3950.03400000001	-3950.02962962963	-406.681481481482
44300.9101566551	0	3950.04100000001	-3950.03703703704	-406.681481481482
44300.9101568287	0	3950.04800000001	-3950.03703703704	-406.681481481482
44300.9101570139	0	3950.04800000001	-3950.03703703704	-406.681481481482
44300.9101571875	0	3950.04800000001	-3950.03703703704	-406.681481481482
44300.9101573727	0	3950.04800000001	-3950.03703703704	-406.681481481482
44300.9101575579	0	3950.04800000001	-3950.03703703704	-406.681481481482
44300.9101577315	0	3950.04800000001	-3950.03703703704	-406.681481481482
44300.9101579167	0	3950.04800000001	-3950.03703703704	-406.681481481482
44300.9101580903	0	3950.04800000001	-3950.03703703704	-406.681481481482
44300.9101582755	0	3950.04800000001	-3950.03703703704	-406.681481481482
44300.9101584606	0	3950.04800000001	-3950.04444444445	-406.681481481482
44300.9101586343	0	3950.05500000001	-3950.04444444445	-406.681481481482
44300.9101588194	0	3950.05500000001	-3950.04444444445	-406.681481481482
44300.9101589931	0	3950.05500000001	-3950.04444444445	-406.681481481482
44300.9101591782	0	3950.05500000001	-3950.04444444445	-406.681481481482
44300.9101593634	0	3950.05500000001	-3950.05185185186	-406.681481481482
44300.910159537	0	3950.06200000001	-3950.05925925926	-406.681481481482
44300.9101597222	0	3950.06900000001	-3950.05925925926	-406.681481481482
44300.9101599074	0	3950.06900000001	-3950.07407407408	-406.68888888889
44300.910160081	0	3950.08400000001	-3950.08148148148	-406.696296296297
44300.9101602662	0	3950.09100000001	-3950.08888888889	-406.696296296297
44300.9101604398	0	3950.09800000001	-3950.08888888889	-406.696296296297
44300.910160625	0	3950.09800000001	-3950.08888888889	-406.696296296297
44300.9101607986	0	3950.09800000001	-3950.08888888889	-406.696296296297
44300.9101609838	0	3950.09800000001	-3950.08888888889	-406.696296296297
44300.910161169	0	3950.09800000001	-3950.0962962963	-406.696296296297
44300.9101613426	0	3950.10500000001	-3950.10370370371	-406.696296296297
44300.9101615278	0	3950.11200000001	-3950.10370370371	-406.696296296297
44300.9101617014	0	3950.11200000001	-3950.11111111111	-406.696296296297
44300.9101618866	0	3950.11900000001	-3950.11111111111	-406.696296296297
44300.9101620718	0	3950.11900000001	-3950.11111111111	-406.696296296297
44300.9101622454	0	3950.11900000001	-3950.11851851852	-406.696296296297
44300.9101624306	0	3950.12600000001	-3950.12592592593	-406.696296296297
44300.9101626042	0	3950.13300000001	-3950.14814814815	-406.703703703704
44300.9101627894	0	3950.15500000001	-3950.17777777778	-406.725925925927
44300.9101629745	0	3950.18500000001	-3950.20740740741	-406.755555555556
44300.9101631481	0	3950.21500000001	-3950.21481481482	-406.770370370371
44300.9101633333	0	3950.22200000001	-3950.22962962963	-406.777777777779
44300.9101635069	0	3950.23700000001	-3950.24444444445	-406.792592592593
44300.9101636921	0	3950.25200000001	-3950.31111111111	-406.814814814816
44300.9101638773	0	3950.31900000001	-3950.39259259259	-406.814814814816
44300.9101640509	0	3950.40000000001	-3950.45185185185	-406.844444444445
44300.9101642361	0	3950.45900000001	-3950.46666666667	-406.881481481482
44300.9101644097	0	3950.47400000001	-3950.47407407408	-406.903703703704
44300.9101645949	0	3950.48100000001	-3950.48148148148	-406.918518518519
44300.9101647801	0	3950.48800000001	-3950.53333333334	-406.881481481482
44300.9101649537	0	3950.54000000001	-3950.6	-406.755555555556
44300.9101651389	0	3950.60700000001	-3950.62222222222	-406.577777777779
44300.9101653241	0	3950.62900000001	-3950.6962962963	-406.333333333334
44300.9101654977	0	3950.70300000001	-3950.72592592593	-406.05925925926
44300.9101656829	0	3950.73300000001	-3950.67407407408	-405.68888888889
44300.9101658565	0	3950.68100000001	-3950.63703703704	-405.355555555556
44300.9101660417	0	3950.64400000001	-3950.66666666667	-404.962962962964
44300.9101662269	0	3950.67400000001	-3950.77777777778	-404.540740740742
44300.9101664005	0	3950.78500000001	-3950.91111111111	-404.170370370371
44300.9101665857	0	3950.91800000001	-3951.02222222222	-403.770370370371
44300.9101667593	0	3951.02900000001	-3951.07407407408	-403.377777777779
44300.9101669444	0	3951.08100000001	-3951.18518518519	-403.02962962963
44300.9101671296	0	3951.19200000001	-3951.45925925926	-402.68888888889
44300.9101673032	0	3951.46600000001	-3951.82962962963	-402.407407407408
44300.9101674884	0	3951.83600000001	-3952.0962962963	-402.192592592593
44300.910167662	0	3952.10300000001	-3952.11851851852	-402.096296296297
44300.9101678472	0	3952.12500000001	-3952.08148148148	-402.044444444445
44300.9101680208	0	3952.08800000001	-3952.02962962963	-401.962962962964
44300.910168206	0	3952.03600000001	-3951.97777777778	-401.874074074075
44300.9101683912	0	3951.98400000001	-3951.84444444445	-401.725925925927
44300.9101685648	0	3951.85100000001	-3951.77037037037	-401.533333333334
44300.91016875	0	3951.77700000001	-3951.8	-401.311111111112
44300.9101689236	0	3951.80700000001	-3951.82962962963	-401.066666666667
44300.9101691088	0	3951.83700000001	-3951.80740740741	-400.755555555556
44300.910169294	0	3951.81500000001	-3951.72592592593	-400.370370370371
44300.9101694676	0	3951.73400000001	-3951.67407407408	-399.874074074075
44300.9101696528	0	3951.68200000001	-3951.68148148148	-399.22962962963
44300.9101698264	0	3951.68900000001	-3951.82962962963	-398.496296296297
44300.9101700116	0	3951.83700000001	-3952.02222222222	-397.800000000001
44300.9101701968	0	3952.03000000001	-3952.17777777778	-397.08888888889
44300.9101703704	0	3952.18600000001	-3952.25925925926	-396.511111111112
44300.9101705556	0	3952.26700000001	-3952.38518518519	-395.977777777778
44300.9101707292	0	3952.39300000001	-3952.50370370371	-395.422222222223
44300.9101709144	0	3952.51200000001	-3952.6	-394.925925925927
44300.9101710995	0	3952.60800000001	-3952.75555555556	-394.474074074075
44300.9101712732	0	3952.76400000001	-3953.28148148148	-393.874074074075
44300.9101714583	0	3953.29000000001	-3954.27407407408	-392.992592592593
44300.9101716435	0	3954.28300000001	-3955.57777777778	-391.948148148149
44300.9101718171	0	3955.58700000001	-3956.9925925926	-390.740740740741
44300.9101720023	0	3957.00200000001	-3958.66666666667	-389.251851851853
44300.9101721759	0	3958.67600000001	-3960.54074074074	-387.755555555556
44300.9101723611	0	3960.55000000001	-3962.55555555556	-386.081481481482
44300.9101725347	0	3962.56500000001	-3964.22222222222	-384.474074074075
44300.9101727199	0	3964.23200000001	-3965.28888888889	-383.148148148149
44300.9101729051	0	3965.29900000001	-3966.0962962963	-381.911111111112
44300.9101730787	0	3966.10600000001	-3966.85185185185	-380.696296296297
44300.9101732639	0	3966.86200000001	-3967.73333333334	-379.170370370371
44300.9101734491	0	3967.74300000001	-3968.68888888889	-377.555555555556
44300.9101736227	0	3968.69900000001	-3969.68888888889	-375.703703703704
44300.9101738079	0	3969.69900000001	-3970.8962962963	-373.62962962963
44300.9101739815	0	3970.90600000001	-3972.21481481482	-371.362962962964
44300.9101741667	0	3972.22500000001	-3973.63703703704	-369.140740740741
44300.9101743403	0	3973.64700000001	-3975.32592592593	-366.762962962964
44300.9101745255	0	3975.33600000001	-3976.8962962963	-364.437037037038
44300.9101747106	0	3976.90600000001	-3978.42222222223	-361.68888888889
44300.9101748843	0	3978.43200000001	-3979.46666666667	-359.125925925927
44300.9101750694	0	3979.47600000001	-3980.0962962963	-356.592592592593
44300.9101752431	0	3980.10600000001	-3980.47407407408	-354.140740740741
44300.9101754282	0	3980.48400000001	-3980.88148148148	-351.970370370371
44300.9101756134	0	3980.89100000001	-3981.2962962963	-350.037037037038
44300.910175787	0	3981.30600000001	-3981.55555555556	-348.48888888889
44300.9101759722	0	3981.56500000001	-3981.54814814815	-346.896296296297
44300.9101761458	0	3981.55800000001	-3981.34814814815	-345.437037037038
44300.910176331	0	3981.35800000001	-3980.9925925926	-344.148148148149
44300.9101765162	0	3981.00200000001	-3980.37777777778	-342.918518518519
44300.9101766898	0	3980.38700000001	-3979.72592592593	-341.866666666667
44300.910176875	0	3979.73500000001	-3978.9925925926	-341.007407407408
44300.9101770486	0	3979.00200000001	-3978.21481481482	-340.392592592593
44300.9101772338	0	3978.22400000001	-3977.58518518519	-340.05925925926
44300.910177419	0	3977.59400000001	-3976.93333333334	-339.844444444445
44300.9101775926	0	3976.94200000001	-3976.25185185185	-339.770370370371
44300.9101777778	0	3976.26100000001	-3975.57777777778	-339.755555555556
44300.910177963	0	3975.58700000001	-3975.23703703704	-339.874074074075
44300.9101781366	0	3975.24600000001	-3975.12592592593	-340.162962962964
44300.9101783218	0	3975.13500000001	-3975.06666666667	-340.755555555556
44300.9101784954	0	3975.07600000001	-3975.00740740741	-341.48888888889
44300.9101786806	0	3975.01700000001	-3974.88888888889	-342.503703703704
44300.9101788542	0	3974.89800000001	-3974.92592592593	-343.82962962963
44300.9101790394	0	3974.93500000001	-3975.14074074074	-345.28888888889
44300.9101792245	0	3975.15000000001	-3975.6962962963	-346.955555555556
44300.9101793981	0	3975.70600000001	-3976.42962962963	-348.82962962963
44300.9101795833	0	3976.43900000001	-3977.32592592593	-351.096296296297
44300.9101797569	0	3977.33500000001	-3978.41481481482	-353.370370370371
44300.9101799421	0	3978.42400000001	-3979.62962962963	-355.762962962964
44300.9101801273	0	3979.63900000001	-3981.11851851852	-358.525925925927
44300.9101803009	0	3981.12800000001	-3982.85925925926	-361.192592592593
44300.9101804861	0	3982.86900000001	-3985.05925925926	-363.844444444445
44300.9101806713	0	3985.06900000001	-3987.86666666667	-366.688888888889
44300.9101808449	0	3987.87600000001	-3990.60740740741	-369.562962962964
44300.9101810301	0	3990.61700000001	-3993.81481481482	-372.851851851852
44300.9101812037	0	3993.82400000001	-3996.81481481482	-376.081481481482
44300.9101813889	0	3996.82400000001	-4000.11851851852	-379.725925925927
44300.9101815741	0	4000.12800000001	-4003.24444444445	-383.733333333334
44300.9101817477	0	4003.25400000001	-4005.85925925926	-387.400000000001
44300.9101819329	0	4005.86900000001	-4008.26666666667	-391.118518518519
44300.9101821065	0	4008.27600000001	-4010.06666666667	-395.066666666667
44300.9101822917	0	4010.07600000001	-4011.03703703704	-398.851851851853
44300.9101824769	0	4011.04600000001	-4011.54814814815	-402.696296296297
44300.9101826505	0	4011.55700000001	-4011.97037037037	-406.296296296297
44300.9101828357	0	4011.97900000001	-4012.31851851852	-409.903703703704
44300.9101830093	0	4012.32700000001	-4012.56296296297	-413.296296296297
44300.9101831944	0	4012.57100000001	-4013.36296296297	-416.85925925926
44300.9101833681	0	4013.37100000001	-4014.74074074074	-420.333333333334
44300.9101835532	0	4014.74900000001	-4016.45185185186	-423.711111111112
44300.9101837384	0	4016.46000000001	-4018.31111111111	-427.25925925926
44300.910183912	0	4018.31900000001	-4020.42962962963	-430.740740740741
44300.9101840972	0	4020.43800000001	-4022.64444444445	-434.148148148149
44300.9101842824	0	4022.65300000001	-4025.18518518519	-437.755555555556
44300.910184456	0	4025.19400000001	-4027.77037037037	-441.088888888889
44300.9101846412	0	4027.77900000001	-4030.91851851852	-444.888888888889
44300.9101848148	0	4030.92700000001	-4034.28888888889	-448.607407407408
44300.910185	0	4034.29700000001	-4038.6	-452.451851851852
44300.9101851736	0	4038.60800000001	-4043.1925925926	-456.377777777778
44300.9101853588	0	4043.20100000001	-4047.88888888889	-460.570370370371
44300.910185544	0	4047.89700000001	-4053.1925925926	-465.274074074075
44300.9101857176	0	4053.20100000001	-4058.21481481482	-469.755555555556
44300.9101859028	0	4058.22300000001	-4063.54074074074	-474.918518518519
44300.9101860764	0	4063.54900000001	-4068.74074074074	-480.000000000001
44300.9101862616	0	4068.74900000001	-4073.37777777778	-485.074074074075
44300.9101864468	0	4073.38600000001	-4077.51851851852	-490.577777777778
44300.9101866204	0	4077.52700000001	-4080.6	-496.081481481482
44300.9101868056	0	4080.60800000001	-4082.2962962963	-501.022222222223
44300.9101869792	0	4082.30400000001	-4082.97037037037	-506.05925925926
44300.9101871644	0	4082.97800000001	-4083.25925925926	-510.896296296297
44300.9101873495	0	4083.26700000001	-4083.6962962963	-516.037037037038
44300.9101875232	0	4083.70400000001	-4084.83703703704	-520.851851851852
44300.9101877083	0	4084.84500000001	-4086.8962962963	-526.007407407408
44300.9101878819	0	4086.90400000001	-4089.65185185186	-531.096296296297
44300.9101880671	0	4089.66000000001	-4092.54074074074	-535.644444444445
44300.9101882523	0	4092.54900000001	-4095.9925925926	-540.45925925926
44300.9101884259	0	4096.00100000001	-4099.70370370371	-545.044444444445
44300.9101886111	0	4099.71200000001	-4103.74814814815	-549.266666666667
44300.9101887847	0	4103.75600000001	-4108.60740740741	-553.785185185186
44300.9101889699	0	4108.61500000001	-4113.57037037037	-558.148148148148
44300.9101891551	0	4113.57800000001	-4118.91111111111	-562.948148148148
44300.9101893287	0	4118.91900000001	-4123.97037037037	-567.762962962963
44300.9101895139	0	4123.97800000001	-4129.32592592593	-572.896296296297
44300.9101896875	0	4129.33400000001	-4134.47407407408	-578.170370370371
44300.9101898727	0	4134.48200000001	-4138.66666666667	-582.785185185185
44300.9101900579	0	4138.67500000001	-4142.58518518519	-587.296296296297
44300.9101902315	0	4142.59400000001	-4145.81481481482	-591.377777777778
44300.9101904167	0	4145.82400000001	-4148.87407407408	-595.444444444445
44300.9101906019	0	4148.88300000001	-4151.80740740741	-599.340740740741
44300.9101907755	0	4151.81600000001	-4154.68148148149	-602.992592592593
44300.9101909606	0	4154.69000000001	-4157.97777777778	-607.007407407408
44300.9101911343	0	4157.98600000001	-4161.45185185186	-610.925925925926
44300.9101913194	0	4161.46000000001	-4165.43703703704	-614.992592592593
44300.9101914931	0	4165.44500000001	-4169.88888888889	-619.207407407408
44300.9101916782	0	4169.89700000001	-4174.14074074075	-623.414814814815
44300.9101918634	0	4174.14900000001	-4178.45925925926	-627.918518518519
44300.910192037	0	4178.46800000001	-4182.45925925926	-632.288888888889
44300.9101922222	0	4182.46800000001	-4186.61481481482	-637.281481481482
44300.9101923958	0	4186.62400000001	-4190.3925925926	-642.333333333334
44300.910192581	0	4190.40200000001	-4193.67407407408	-647.133333333334
44300.9101927662	0	4193.68300000001	-4196.88148148149	-652.318518518519
44300.9101929398	0	4196.89000000001	-4199.81481481482	-657.348148148149
44300.910193125	0	4199.82300000001	-4202.57777777778	-662.414814814815
44300.9101933102	0	4202.58600000001	-4204.6	-667.037037037038
44300.9101934838	0	4204.60800000001	-4205.82962962963	-671.111111111112
44300.910193669	0	4205.83800000001	-4206.63703703704	-675.525925925926
44300.9101938426	0	4206.64500000001	-4207.08888888889	-679.762962962963
44300.9101940278	0	4207.09700000001	-4207.33333333334	-684.370370370371
44300.9101942014	0	4207.34100000001	-4207.31851851852	-689.051851851852
44300.9101943866	0	4207.32600000001	-4207.31851851852	-693.614814814815
44300.9101945718	0	4207.32600000001	-4207.17037037037	-698.385185185186
44300.9101947454	0	4207.17800000001	-4207.18518518519	-702.881481481482
44300.9101949306	0	4207.19300000001	-4207.08888888889	-707.696296296297
44300.9101951042	0	4207.09700000001	-4207	-712.703703703704
44300.9101952894	0	4207.00800000001	-4206.88148148149	-717.562962962963
44300.9101954745	0	4206.88900000001	-4206.88148148149	-722.814814814815
44300.9101956481	0	4206.88900000001	-4206.92592592593	-727.696296296297
44300.9101958333	0	4206.93300000001	-4207.18518518519	-732.814814814815
44300.9101960069	0	4207.19200000001	-4207.41481481482	-738.22962962963
44300.9101961921	0	4207.42200000001	-4207.65185185186	-743.414814814815
44300.9101963773	0	4207.65900000001	-4208.05925925926	-749
44300.9101965509	0	4208.06600000001	-4208.65185185186	-754.192592592593
44300.9101967361	0	4208.65900000001	-4209.57037037037	-759.733333333334
44300.9101969213	0	4209.57800000001	-4210.88888888889	-765.377777777778
44300.9101970949	0	4210.89700000001	-4212.57037037037	-770.622222222223
44300.9101972801	0	4212.57800000001	-4215.05925925926	-776.45925925926
44300.9101974537	0	4215.06700000001	-4217.75555555556	-781.933333333334
44300.9101976389	0	4217.76300000001	-4220.96296296297	-787.748148148149
44300.9101978125	0	4220.97000000001	-4224.28888888889	-793.422222222223
44300.9101979977	0	4224.29600000001	-4227.61481481482	-798.681481481482
44300.9101981829	0	4227.62200000001	-4231.10370370371	-804.214814814815
44300.9101983565	0	4231.11100000001	-4234.57037037037	-809.422222222223
44300.9101985417	0	4234.57800000001	-4238.62962962963	-814.896296296297
44300.9101987269	0	4238.63700000001	-4243.06666666667	-820.392592592593
44300.9101989005	0	4243.07400000001	-4247.67407407408	-825.696296296297
44300.9101990857	0	4247.68100000001	-4252.4	-831.348148148149
44300.9101992593	0	4252.40700000001	-4256.72592592593	-836.851851851852
44300.9101994444	0	4256.73300000001	-4260.93333333334	-842.503703703704
44300.9101996181	0	4260.94000000001	-4264.78518518519	-847.933333333334
44300.9101998032	0	4264.79200000001	-4268.16296296297	-853.318518518519
44300.9101999884	0	4268.17000000001	-4271.50370370371	-859.081481481482
44300.910200162	0	4271.51100000001	-4274.51111111111	-864.644444444445
44300.9102003472	0	4274.51800000001	-4277.51851851852	-870.570370370371
44300.9102005208	0	4277.52500000001	-4280.56296296297	-876.525925925926
44300.910200706	0	4280.56900000001	-4283.21481481482	-882.05925925926
44300.9102008912	0	4283.22100000001	-4285.74814814815	-887.696296296297
44300.9102010648	0	4285.75400000001	-4287.83703703704	-892.674074074074
44300.91020125	0	4287.84300000001	-4289.88888888889	-897.770370370371
44300.9102014236	0	4289.89500000001	-4291.97777777778	-902.555555555556
44300.9102016088	0	4291.98400000001	-4294.22962962963	-907.414814814815
44300.910201794	0	4294.23600000001	-4296.94814814815	-912.577777777778
44300.9102019676	0	4296.95500000001	-4299.66666666667	-917.288888888889
44300.9102021528	0	4299.67400000001	-4302.64444444445	-922.296296296297
[truncated: 5,694 more rows]
