# Supplementary material for: Near-infrared manipulation of multiple neuronal populations via trichromatic upconversion
Source: Nat Commun. 2021 Sep 27;12:5662. doi: 10.1038/s41467-021-25993-7 (PMC8476604; doi:10.1038/s41467-021-25993-7)
Supplement: Supplementary file 7 — Source Data [file 41467_2021_25993_MOESM7_ESM.zip › Source Data/SI 31/980/5_1.csv]

DateTime	xPosComp	yPosComp	xPos	yPos
44305.8890318519	0	5571.787	-5410.5037037037	-3012.42962962963
44305.8890320255	0	5577.172	-5415.57037037037	-3015.60740740741
44305.8890322106	0	5582.239	-5419.77777777777	-3018.42222222223
44305.8890323958	0	5586.446	-5424.63703703703	-3021.55555555556
44305.8890325694	0	5591.305	-5429.83703703703	-3024.91851851852
44305.8890327546	0	5596.505	-5434.85925925925	-3027.9925925926
44305.8890329398	0	5601.527	-5440.65925925925	-3031.16296296297
44305.8890331134	0	5607.327	-5446.51851851851	-3033.82222222223
44305.8890332986	0	5613.186	-5453.25185185185	-3036.43703703704
44305.8890334722	0	5619.919	-5459.82222222222	-3038.64444444445
44305.8890336574	0	5626.489	-5467.02962962962	-3040.7925925926
44305.8890338426	0	5633.696	-5474.41481481481	-3042.94814814815
44305.8890340162	0	5641.081	-5481.41481481481	-3044.85185185186
44305.8890342014	0	5648.081	-5488.73333333333	-3046.98518518519
44305.889034375	0	5655.4	-5495.14814814814	-3049.16296296297
44305.8890345602	0	5661.815	-5501.33333333333	-3051.64444444445
44305.8890347338	0	5668	-5507.09629629629	-3054.41481481482
44305.889034919	0	5673.763	-5511.97037037037	-3057.02222222223
44305.8890351042	0	5678.637	-5516.8074074074	-3059.8
44305.8890352778	0	5683.474	-5521.91111111111	-3062.61481481482
44305.889035463	0	5688.578	-5526.97037037037	-3065.28888888889
44305.8890356482	0	5693.637	-5532.94074074074	-3068.08888888889
44305.8890358218	0	5699.607	-5538.93333333333	-3070.51851851852
44305.8890360069	0	5705.6	-5545.76296296296	-3072.95555555556
44305.8890361806	0	5712.43	-5552.85185185185	-3075.22962962963
44305.8890363657	0	5719.519	-5559.9037037037	-3077
44305.8890365509	0	5726.571	-5567.76296296296	-3079.05925925926
44305.8890367245	0	5734.43	-5575.2074074074	-3080.97777777778
44305.8890369097	0	5741.87400000001	-5582.34814814814	-3083.14814814815
44305.8890370833	0	5749.015	-5588.57777777777	-3085.2962962963
44305.8890372685	0	5755.245	-5594.72592592592	-3087.74814814815
44305.8890374537	0	5761.393	-5600.78518518518	-3090.28888888889
44305.8890376273	0	5767.452	-5606.68148148148	-3092.70370370371
44305.8890378125	0	5773.348	-5613.11851851851	-3095.34814814815
44305.8890379861	0	5779.785	-5619.42962962962	-3097.82222222223
44305.8890381713	0	5786.096	-5626.5037037037	-3100.40740740741
44305.8890383449	0	5793.17	-5633.94074074074	-3102.64444444445
44305.8890385301	0	5800.607	-5641.14074074074	-3104.46666666667
44305.8890387153	0	5807.807	-5649.45925925925	-3106.32592592593
44305.8890388889	0	5816.126	-5657.49629629629	-3107.80740740741
44305.8890390741	0	5824.163	-5665.61481481481	-3109.43703703704
44305.8890392477	0	5832.282	-5673.18518518518	-3111.45925925926
44305.8890394329	0	5839.852	-5679.49629629629	-3113.57777777778
44305.8890396181	0	5846.163	-5685.84444444444	-3115.97037037037
44305.8890397917	0	5852.511	-5691.63703703703	-3118.11851851852
44305.8890399769	0	5858.304	-5697.96296296296	-3120.4962962963
44305.889040162	0	5864.63	-5704.62962962963	-3123.04444444445
44305.8890403356	0	5871.297	-5711.14814814814	-3125.34814814815
44305.8890405208	0	5877.816	-5718.65925925925	-3127.66666666667
44305.8890406944	0	5885.327	-5726.22222222222	-3129.6962962963
44305.8890408796	0	5892.89	-5734.71851851851	-3131.62962962963
44305.8890410648	0	5901.386	-5743.32592592592	-3133.26666666667
44305.8890412384	0	5909.993	-5750.7037037037	-3134.83703703704
44305.8890414236	0	5917.371	-5757.61481481481	-3136.87407407408
44305.8890415972	0	5924.282	-5762.94074074074	-3138.8
44305.8890417824	0	5929.608	-5767.06666666666	-3140.6962962963
44305.8890419676	0	5933.734	-5770.11111111111	-3142.44444444445
44305.8890421412	0	5936.778	-5772.71851851851	-3143.87407407408
44305.8890423264	0	5939.385	-5775.55555555555	-3145.35555555556
44305.8890425	0	5942.222	-5778.17777777777	-3146.6
44305.8890426852	0	5944.844	-5781	-3147.7925925926
44305.8890428704	0	5947.666	-5783.47407407407	-3148.7925925926
44305.889043044	0	5950.14	-5785.14814814814	-3149.60740740741
44305.8890432292	0	5951.814	-5786.41481481481	-3150.43703703704
44305.8890434028	0	5953.081	-5787.36296296296	-3151.12592592593
44305.889043588	0	5954.02900000001	-5788.23703703703	-3151.82222222223
44305.8890437616	0	5954.903	-5788.87407407407	-3152.22962962963
44305.8890439468	0	5955.54	-5789.63703703703	-3152.53333333334
44305.8890441319	0	5956.303	-5790.85925925925	-3152.8962962963
44305.8890443056	0	5957.525	-5792.46666666666	-3153.24444444445
44305.8890444907	0	5959.132	-5794.22962962963	-3153.43703703704
44305.8890446643	0	5960.895	-5796.46666666666	-3153.65185185186
44305.8890448495	0	5963.132	-5798.69629629629	-3153.66666666667
44305.8890450347	0	5965.362	-5800.97037037037	-3153.68888888889
44305.8890452199	0	5967.636	-5802.69629629629	-3153.5925925926
44305.8890453935	0	5969.362	-5804.26666666666	-3153.34074074075
44305.8890455787	0	5970.932	-5805.84444444444	-3152.97037037037
44305.8890457523	0	5972.51	-5807.55555555555	-3152.53333333334
44305.8890459375	0	5974.221	-5809.76296296296	-3152.05185185186
44305.8890461111	0	5976.428	-5812.11851851851	-3151.62962962963
44305.8890462963	0	5978.784	-5814.6	-3151.38518518519
44305.8890464815	0	5981.265	-5816.86666666666	-3151.14814814815
44305.8890466551	0	5983.532	-5818.66666666666	-3151.01481481482
44305.8890468403	0	5985.332	-5820.28148148148	-3150.85185185186
44305.8890470139	0	5986.947	-5821.46666666666	-3150.65925925926
44305.8890471991	0	5988.132	-5822.64444444444	-3150.31851851852
44305.8890473727	0	5989.31	-5823.71111111111	-3150.01481481482
44305.8890475579	0	5990.377	-5824.61481481481	-3149.75555555556
44305.8890477431	0	5991.281	-5825.48888888888	-3149.62962962963
44305.8890479167	0	5992.155	-5826.2074074074	-3149.66666666667
44305.8890481019	0	5992.874	-5826.86666666666	-3149.83703703704
44305.8890482755	0	5993.533	-5827.53333333333	-3150.32592592593
44305.8890484606	0	5994.2	-5828.2074074074	-3151.06666666667
44305.8890486458	0	5994.874	-5828.91851851851	-3152.05185185186
44305.8890488194	0	5995.585	-5829.51851851851	-3153.04444444445
44305.8890490046	0	5996.185	-5830.04444444444	-3154.17777777778
44305.8890491782	0	5996.711	-5830.39259259259	-3155.41481481482
44305.8890493634	0	5997.059	-5830.6	-3156.71111111112
44305.8890495486	0	5997.26600000001	-5830.9037037037	-3158.31111111112
44305.8890497222	0	5997.57000000001	-5831.44444444444	-3160.05185185186
44305.8890499074	0	5998.11100000001	-5832.08888888888	-3161.90370370371
44305.889050081	0	5998.75500000001	-5832.74074074074	-3164.17777777778
44305.8890502662	0	5999.40700000001	-5833.13333333333	-3166.43703703704
44305.8890504514	0	5999.80000000001	-5833.29629629629	-3168.88148148149
44305.889050625	0	5999.96300000001	-5833.33333333333	-3171.28888888889
44305.8890508102	0	6000.00000000001	-5833.28148148148	-3174.05925925926
44305.8890509838	0	5999.94800000001	-5833.08888888888	-3176.97777777778
44305.889051169	0	5999.75500000001	-5832.94814814814	-3179.8
44305.8890513542	0	5999.61400000001	-5832.82962962963	-3182.95555555556
44305.8890515278	0	5999.49500000001	-5832.71111111111	-3186.03703703704
44305.889051713	0	5999.37600000001	-5832.53333333333	-3189.44444444445
44305.8890518982	0	5999.19800000001	-5832.43703703703	-3193.17037037037
44305.8890520718	0	5999.10200000001	-5832.37777777777	-3196.92592592593
44305.8890522569	0	5999.04300000001	-5832.39259259259	-3201.11111111112
44305.8890524306	0	5999.05800000001	-5832.38518518518	-3205.11111111112
44305.8890526157	0	5999.05100000001	-5832.22222222222	-3209.26666666667
44305.8890528009	0	5998.88800000001	-5832.13333333333	-3213.23703703704
44305.8890529745	0	5998.79900000001	-5832.07407407407	-3217.11851851852
44305.8890531597	0	5998.74000000001	-5832.07407407407	-3221.54074074075
44305.8890533333	0	5998.74000000001	-5832.22222222222	-3225.77777777778
44305.8890535185	0	5998.88800000001	-5832.28888888888	-3230.37037037038
44305.8890537037	0	5998.95500000001	-5832.41481481481	-3235.02962962963
44305.8890538773	0	5999.08100000001	-5832.59999999999	-3239.46666666667
44305.8890540625	0	5999.26600000001	-5832.74814814814	-3244.20740740741
44305.8890542361	0	5999.41400000001	-5832.99999999999	-3248.57037037038
44305.8890544213	0	5999.66600000001	-5833.29629629629	-3253.31851851852
44305.8890546065	0	5999.96200000001	-5833.57037037036	-3258.07407407408
44305.8890547801	0	6000.23600000001	-5833.65925925925	-3262.42222222223
44305.8890549653	0	6000.32500000001	-5833.54814814814	-3267.05925925926
44305.8890551389	0	6000.21400000001	-5832.99999999999	-3271.31851851852
44305.8890553241	0	5999.66600000001	-5832.27407407407	-3275.90370370371
44305.8890555093	0	5998.94000000001	-5831.69629629629	-3280.85925925926
44305.8890556829	0	5998.36200000001	-5831.54074074073	-3285.85185185186
44305.8890558681	0	5998.20600000001	-5831.64444444444	-3291.20740740741
44305.8890560417	0	5998.31000000001	-5832.08888888888	-3296.25185185186
44305.8890562269	0	5998.75400000001	-5832.88888888888	-3301.76296296297
44305.889056412	0	5999.55400000001	-5833.98518518518	-3307.40740740741
44305.8890565856	0	6000.65000000001	-5835.11111111111	-3312.53333333334
44305.8890567708	0	6001.77600000001	-5836.04444444444	-3317.67407407408
44305.8890569444	0	6002.70900000001	-5836.92592592592	-3322.31851851852
44305.8890571296	0	6003.59000000001	-5838.14074074074	-3327.51111111112
44305.8890573032	0	6004.80500000001	-5839.55555555555	-3333.04444444445
44305.8890574884	0	6006.22000000001	-5840.54074074074	-3337.77037037038
44305.8890576736	0	6007.20500000001	-5841.38518518518	-3342.88888888889
44305.8890578472	0	6008.04900000001	-5842.36296296296	-3348.14814814815
44305.8890580324	0	6009.02700000001	-5843.45925925926	-3353.25925925926
44305.8890582176	0	6010.12300000001	-5844.74814814814	-3358.71851851852
44305.8890583912	0	6011.41200000001	-5845.98518518518	-3363.83703703704
44305.8890585764	0	6012.64900000001	-5847.44444444444	-3369.0962962963
44305.88905875	0	6014.10800000001	-5848.76296296296	-3373.81481481482
44305.8890589352	0	6015.42700000001	-5850.85925925926	-3379.40000000001
44305.8890591204	0	6017.52300000001	-5853.31851851851	-3385.12592592593
44305.889059294	0	6019.98200000001	-5855.73333333333	-3390.75555555556
44305.8890594792	0	6022.39700000001	-5858.56296296296	-3396.76296296297
44305.8890596528	0	6025.22700000001	-5861.47407407407	-3402.36296296297
44305.889059838	0	6028.13800000001	-5864.93333333333	-3408.25925925926
44305.8890600231	0	6031.59700000001	-5868.51851851851	-3414.27407407408
44305.8890601968	0	6035.18200000001	-5871.79259259259	-3419.8962962963
44305.8890603819	0	6038.45600000001	-5875.02962962963	-3425.8962962963
44305.8890605556	0	6041.69300000001	-5877.68888888889	-3431.62962962963
44305.8890607407	0	6044.35200000001	-5880.01481481481	-3437.80740740741
44305.8890609143	0	6046.67800000001	-5881.86666666666	-3443.64444444445
44305.8890610995	0	6048.53000000001	-5883.57037037037	-3449.31851851852
44305.8890612847	0	6050.23400000001	-5885.54814814814	-3455.28148148149
44305.8890614583	0	6052.21200000001	-5887.68888888889	-3460.76296296297
44305.8890616435	0	6054.35300000001	-5890.22222222222	-3466.63703703704
44305.8890618171	0	6056.88600000001	-5893.06666666666	-3472.57777777778
44305.8890620023	0	6059.73000000001	-5895.88148148148	-3478.06666666667
44305.8890621875	0	6062.54500000001	-5899.15555555555	-3483.92592592593
44305.8890623611	0	6065.81900000001	-5902.6	-3489.67407407408
44305.8890625463	0	6069.26300000001	-5905.85185185185	-3495.12592592593
44305.8890627199	0	6072.51500000001	-5909.24444444444	-3500.91851851852
44305.8890629051	0	6075.90800000001	-5912.48888888889	-3506.34074074075
44305.8890630903	0	6079.15200000001	-5915.76296296296	-3512.23703703704
44305.8890632639	0	6082.42600000001	-5918.68888888889	-3517.88888888889
44305.8890634491	0	6085.35200000001	-5921.51851851851	-3524.00000000001
44305.8890636227	0	6088.18200000001	-5924.2	-3530.0962962963
44305.8890638079	0	6090.86300000001	-5926.56296296296	-3535.88888888889
44305.8890639931	0	6093.22600000001	-5928.82962962963	-3542.13333333334
44305.8890641667	0	6095.49300000001	-5930.81481481481	-3548.38518518519
44305.8890643519	0	6097.47800000001	-5932.78518518518	-3554.23703703704
44305.8890645255	0	6099.44800000001	-5935	-3560.51111111112
44305.8890647106	0	6101.66300000001	-5937.2	-3566.38518518519
44305.8890648958	0	6103.86300000001	-5939.48888888889	-3572.50370370371
44305.8890650694	0	6106.15200000001	-5941.62222222222	-3578.36296296297
44305.8890652546	0	6108.28500000001	-5943.52592592592	-3583.42962962963
44305.8890654282	0	6110.18900000001	-5945.28888888888	-3588.63703703704
44305.8890656134	0	6111.95200000001	-5946.71851851851	-3593.3925925926
44305.8890657986	0	6113.38200000001	-5948.2	-3598.6962962963
44305.8890659722	0	6114.86300000001	-5949.62222222222	-3603.71111111112
44305.8890661574	0	6116.28500000001	-5951.0074074074	-3608.93333333334
44305.8890663426	0	6117.67000000001	-5952.29629629629	-3614.13333333334
44305.8890665162	0	6118.95900000001	-5953.65185185185	-3618.77037037037
44305.8890667014	0	6120.31500000001	-5955.05185185185	-3623.58518518519
44305.889066875	0	6121.71500000001	-5956.24444444444	-3627.98518518519
44305.8890670602	0	6122.90800000001	-5957.25925925926	-3632.72592592593
44305.8890672338	0	6123.92300000001	-5958.21481481481	-3637.32592592593
44305.889067419	0	6124.87900000001	-5958.9037037037	-3641.57037037037
44305.8890676042	0	6125.56800000001	-5959.4	-3645.82222222223
44305.8890677778	0	6126.06400000001	-5959.99259259259	-3650.02962962963
44305.889067963	0	6126.65700000001	-5960.41481481481	-3653.85185185186
44305.8890681482	0	6127.07900000001	-5960.41481481481	-3657.74814814815
44305.8890683218	0	6127.07900000001	-5960.25925925926	-3661.24444444445
44305.8890685069	0	6126.92300000001	-5959.71111111111	-3664.71111111112
44305.8890686806	0	6126.37500000001	-5958.73333333333	-3667.68148148149
44305.8890688657	0	6125.39700000001	-5957.36296296296	-3670.57777777778
44305.8890690394	0	6124.02700000001	-5955.84444444444	-3672.88888888889
44305.8890692245	0	6122.50800000001	-5954.4074074074	-3674.7925925926
44305.8890694097	0	6121.07100000001	-5952.97777777777	-3676.3925925926
44305.8890695833	0	6119.64100000001	-5951.85185185185	-3677.48888888889
44305.8890697685	0	6118.51500000001	-5950.97037037037	-3678.21481481482
44305.8890699421	0	6117.63400000001	-5950.52592592592	-3678.41481481482
44305.8890701273	0	6117.19000000001	-5950.52592592592	-3678.08148148149
44305.8890703125	0	6117.19000000001	-5950.79259259259	-3677.35555555556
44305.8890704861	0	6117.45700000001	-5951.08888888888	-3676.34074074075
44305.8890706713	0	6117.75300000001	-5951.11851851851	-3674.93333333334
44305.8890708449	0	6117.78300000001	-5950.73333333333	-3673.17037037038
44305.8890710301	0	6117.39800000001	-5949.81481481481	-3671.23703703704
44305.8890712153	0	6116.47900000001	-5948.5037037037	-3668.9925925926
44305.8890713889	0	6115.16800000001	-5947.04444444444	-3666.45925925926
44305.8890715741	0	6113.70900000001	-5945.38518518518	-3663.31851851852
44305.8890717477	0	6112.05000000001	-5943.7037037037	-3659.51851851852
44305.8890719329	0	6110.36900000001	-5942.17037037037	-3655.63703703704
44305.8890721181	0	6108.83600000001	-5940.6074074074	-3651.04444444445
44305.8890722917	0	6107.27300000001	-5939.42962962962	-3646.31111111112
44305.8890724769	0	6106.09500000001	-5938.24444444444	-3640.45925925926
44305.8890726505	0	6104.91000000001	-5937.35555555555	-3634.15555555556
44305.8890728356	0	6104.02100000001	-5936.49629629629	-3628.22222222223
44305.8890730208	0	6103.16200000001	-5935.55555555555	-3621.65925925926
44305.8890731944	0	6102.22100000001	-5934.27407407407	-3614.6962962963
44305.8890733796	0	6100.94000000001	-5932.8074074074	-3607.90370370371
44305.8890735532	0	6099.47300000001	-5930.88888888888	-3600.93333333334
44305.8890737384	0	6097.55400000001	-5929.03703703703	-3594.20740740741
44305.8890739236	0	6095.70200000001	-5927.25185185185	-3586.61481481482
44305.8890740972	0	6093.91700000001	-5925.77037037036	-3578.58518518519
44305.8890742824	0	6092.43600000001	-5924.16296296296	-3571.17777777778
44305.889074456	0	6090.82900000001	-5922.1037037037	-3563.2962962963
44305.8890746412	0	6088.77000000001	-5920.05925925925	-3555.80740740741
44305.8890748264	0	6086.72600000001	-5917.84444444444	-3547.90370370371
44305.889075	0	6084.51100000001	-5915.45925925925	-3540.3925925926
44305.8890751852	0	6082.12600000001	-5912.74074074073	-3532.17037037038
44305.8890753588	0	6079.40700000001	-5910.14074074073	-3524.14814814815
44305.889075544	0	6076.80700000001	-5907.88888888888	-3516.46666666667
44305.8890757292	0	6074.55500000001	-5905.66666666666	-3508.17777777778
44305.8890759028	0	6072.33300000001	-5903.48148148147	-3499.85925925926
44305.889076088	0	6070.14800000001	-5901.69629629629	-3492.22222222223
44305.8890762731	0	6068.36300000001	-5899.77037037036	-3483.81481481482
44305.8890764468	0	6066.43700000001	-5897.97037037036	-3476.08148148149
44305.8890766319	0	6064.63700000001	-5895.99259259258	-3468.05185185186
44305.8890768056	0	6062.65900000001	-5894.13333333333	-3460.88888888889
44305.8890769907	0	6060.80000000001	-5892.19999999999	-3453.3925925926
44305.8890771643	0	6058.86700000001	-5890.19999999999	-3445.80000000001
44305.8890773495	0	6056.86700000001	-5888.27407407407	-3438.97037037038
44305.8890775347	0	6054.94100000001	-5886.34814814814	-3431.67407407408
44305.8890777083	0	6053.01500000001	-5884.57037037036	-3425.21481481482
44305.8890778935	0	6051.23700000001	-5882.62222222221	-3418.22962962963
44305.8890780671	0	6049.28900000001	-5880.87407407407	-3411.2962962963
44305.8890782523	0	6047.54100000001	-5879.45925925925	-3404.73333333334
44305.8890784375	0	6046.12600000001	-5878.45925925925	-3397.88148148149
44305.8890786111	0	6045.12600000001	-5878.0074074074	-3391.32592592593
44305.8890787963	0	6044.67400000001	-5877.94814814814	-3384.28888888889
44305.8890789815	0	6044.61500000001	-5878.08148148147	-3377.32592592593
44305.8890791551	0	6044.74800000001	-5878.23703703703	-3370.84444444445
44305.8890793403	0	6044.90400000001	-5878.36296296295	-3363.91111111112
44305.8890795139	0	6045.03000000001	-5878.49629629629	-3357.54074074075
44305.8890796991	0	6045.16300000001	-5878.49629629629	-3350.93333333334
44305.8890798727	0	6045.16300000001	-5878.39999999999	-3344.48888888889
44305.8890800579	0	6045.06700000001	-5878.10370370369	-3338.57777777778
44305.8890802431	0	6044.77100000001	-5877.7111111111	-3332.66666666667
44305.8890804167	0	6044.37800000001	-5877.08148148147	-3327.31111111112
44305.8890806019	0	6043.74800000001	-5876.42222222221	-3322.75555555556
44305.889080787	0	6043.08900000001	-5875.58518518518	-3318.3925925926
44305.8890809606	0	6042.25200000001	-5874.95555555555	-3314.54814814815
44305.8890811458	0	6041.62200000001	-5874.53333333332	-3310.74074074075
44305.8890813194	0	6041.20000000001	-5874.24444444443	-3307.54814814815
44305.8890815046	0	6040.91100000001	-5873.8074074074	-3304.31851851852
44305.8890816782	0	6040.47400000001	-5873.24444444443	-3301.45925925926
44305.8890818634	0	6039.91100000001	-5872.72592592592	-3299.24444444445
44305.8890820486	0	6039.39200000001	-5872.01481481481	-3297.25925925926
44305.8890822222	0	6038.68100000001	-5871.43703703703	-3295.75555555556
44305.8890824074	0	6038.10300000001	-5870.97777777777	-3294.42222222223
44305.8890825926	0	6037.64400000001	-5870.57777777777	-3293.41481481482
44305.8890827662	0	6037.24400000001	-5870.25925925925	-3292.70370370371
44305.8890829514	0	6036.92500000001	-5869.9111111111	-3292.25185185186
44305.889083125	0	6036.57700000001	-5869.64444444444	-3292.18518518519
44305.8890833102	0	6036.31000000001	-5869.42962962962	-3292.55555555556
44305.8890834954	0	6036.09500000001	-5869.34074074073	-3293.38518518519
44305.889083669	0	6036.00600000001	-5869.29629629629	-3294.47407407408
44305.8890838542	0	6035.96200000001	-5869.26666666666	-3296.02222222223
44305.8890840278	0	6035.93200000001	-5869.24444444444	-3297.80000000001
44305.889084213	0	6035.91000000001	-5869.1037037037	-3299.93333333334
44305.8890843982	0	6035.76900000001	-5868.88148148147	-3302.34074074075
44305.8890845718	0	6035.54700000001	-5868.71851851851	-3304.97777777778
44305.8890847569	0	6035.38400000001	-5868.64444444444	-3308.13333333334
44305.8890849306	0	6035.31000000001	-5868.62962962962	-3311.74814814815
44305.8890851157	0	6035.29500000001	-5868.75555555555	-3315.60740740741
44305.8890852894	0	6035.42100000001	-5869.05185185184	-3320.10370370371
44305.8890854745	0	6035.71700000001	-5869.28888888888	-3324.50370370371
44305.8890856597	0	6035.95400000001	-5869.28888888888	-3329.37777777778
44305.8890858333	0	6035.95400000001	-5869.42222222222	-3334.38518518519
44305.8890860185	0	6036.08700000001	-5869.61481481481	-3340.18518518519
44305.8890861921	0	6036.28000000001	-5869.93333333333	-3346.22962962964
44305.8890863773	0	6036.59900000001	-5870.59259259259	-3352.02962962964
44305.8890865625	0	6037.25800000001	-5871.78518518518	-3358.51111111112
44305.8890867361	0	6038.45100000001	-5873.6074074074	-3364.57037037038
44305.8890869213	0	6040.27300000001	-5876.24444444444	-3370.7925925926
44305.8890870949	0	6042.91000000001	-5879.09629629629	-3376.88148148149
44305.8890872801	0	6045.76200000001	-5881.57777777777	-3382.85925925926
44305.8890874653	0	6048.24300000001	-5883.76296296296	-3389.42222222223
44305.8890876389	0	6050.42800000001	-5885.08148148147	-3395.63703703704
44305.8890878241	0	6051.74700000001	-5885.91851851851	-3402.3925925926
44305.8890879977	0	6052.58400000001	-5886.62962962962	-3409.06666666667
44305.8890881829	0	6053.29500000001	-5887.1111111111	-3415.25925925927
44305.8890883681	0	6053.77600000001	-5887.54814814814	-3421.58518518519
44305.8890885417	0	6054.21300000001	-5887.99999999999	-3427.81481481482
44305.8890887269	0	6054.66500000001	-5888.43703703703	-3433.62962962964
44305.889088912	0	6055.10200000001	-5888.96296296296	-3439.34074074075
44305.8890890856	0	6055.62800000001	-5889.56296296296	-3443.92592592593
44305.8890892708	0	6056.22800000001	-5890.61481481481	-3448.47407407408
44305.8890894444	0	6057.28000000001	-5891.95555555555	-3452.52592592593
44305.8890896296	0	6058.62100000001	-5893.41481481481	-3455.51851851852
44305.8890898032	0	6060.08000000001	-5894.95555555555	-3458.27407407408
44305.8890899884	0	6061.62100000001	-5896.3037037037	-3460.44444444445
44305.8890901736	0	6062.96900000001	-5897.54074074073	-3462.3925925926
44305.8890903472	0	6064.20600000001	-5898.47407407407	-3463.75555555556
44305.8890905324	0	6065.13900000001	-5899.12592592592	-3464.71851851852
44305.889090706	0	6065.79100000001	-5899.32592592592	-3465.24444444445
44305.8890908912	0	6065.99100000001	-5899.11851851851	-3465.35555555556
44305.8890910764	0	6065.78400000001	-5898.42222222222	-3465.25185185186
44305.88909125	0	6065.08800000001	-5897.5037037037	-3464.96296296297
44305.8890914352	0	6064.16900000001	-5896.17777777777	-3464.45925925927
44305.8890916088	0	6062.84300000001	-5894.66666666666	-3463.4962962963
44305.889091794	0	6061.33200000001	-5893.56296296296	-3462.18518518519
44305.8890919792	0	6060.22800000001	-5892.68148148147	-3460.37777777778
44305.8890921528	0	6059.34700000001	-5892.17777777777	-3458.14814814815
44305.889092338	0	6058.84300000001	-5891.8074074074	-3455.21481481482
44305.8890925231	0	6058.47300000001	-5891.54814814814	-3451.80000000001
44305.8890926968	0	6058.21400000001	-5891.34074074073	-3447.98518518519
44305.8890928819	0	6058.00700000001	-5891.12592592592	-3443.47407407408
44305.8890930556	0	6057.79200000001	-5890.86666666666	-3438.90370370371
44305.8890932407	0	6057.53300000001	-5890.64444444444	-3433.44444444445
44305.8890934143	0	6057.31100000001	-5890.42962962962	-3427.62222222223
44305.8890935995	0	6057.09600000001	-5890.37037037036	-3422.05925925927
44305.8890937847	0	6057.03700000001	-5890.48888888888	-3416.00740740741
44305.8890939583	0	6057.15600000001	-5890.57777777777	-3410.31851851853
44305.8890941435	0	6057.24500000001	-5890.58518518518	-3404.2962962963
44305.8890943287	0	6057.25200000001	-5890.57037037036	-3398.37037037038
44305.8890945023	0	6057.23700000001	-5890.52592592592	-3392.58518518519
44305.8890946875	0	6057.19300000001	-5890.47407407407	-3386.38518518519
44305.8890948611	0	6057.14100000001	-5890.26666666666	-3380.41481481482
44305.8890950463	0	6056.93400000001	-5889.61481481481	-3373.94814814815
44305.8890952199	0	6056.28200000001	-5888.8074074074	-3367.44444444445
44305.8890954051	0	6055.47500000001	-5888.0074074074	-3361.1925925926
44305.8890955903	0	6054.67500000001	-5887.46666666666	-3354.53333333334
44305.8890957639	0	6054.13400000001	-5887.17777777777	-3348.54074074075
44305.8890959491	0	6053.84500000001	-5887.03703703703	-3342.40740740741
44305.8890961343	0	6053.70400000001	-5887.0074074074	-3336.28148148149
44305.8890963079	0	6053.67400000001	-5886.89629629629	-3330.62222222223
44305.8890964931	0	6053.56300000001	-5886.7111111111	-3324.6962962963
44305.8890966667	0	6053.37800000001	-5886.5111111111	-3319.14074074075
44305.8890968519	0	6053.17800000001	-5886.14814814814	-3313.24444444445
44305.8890970255	0	6052.81500000001	-5885.85925925925	-3307.55555555556
44305.8890972106	0	6052.52600000001	-5885.66666666666	-3302.41481481482
44305.8890973958	0	6052.33300000001	-5885.45925925925	-3297.06666666667
44305.8890975694	0	6052.12600000001	-5885.2074074074	-3292.42222222223
44305.8890977546	0	6051.87400000001	-5884.84444444444	-3287.6962962963
44305.8890979398	0	6051.51100000001	-5884.57037037036	-3283.13333333334
44305.8890981134	0	6051.23700000001	-5884.39999999999	-3278.77777777778
44305.8890982986	0	6051.06700000001	-5884.45185185185	-3274.23703703704
44305.8890984722	0	6051.11900000001	-5884.74074074073	-3270.11851851853
44305.8890986574	0	6051.408	-5885.28148148148	-3266.05185185186
44305.889098831	0	6051.94900000001	-5885.65925925925	-3262.30370370371
44305.8890990162	0	6052.327	-5885.81481481481	-3259.20740740741
44305.8890992014	0	6052.483	-5885.74814814814	-3256.18518518519
44305.889099375	0	6052.416	-5885.41481481481	-3253.43703703704
44305.8890995602	0	6052.08300000001	-5884.93333333333	-3250.51111111112
44305.8890997338	0	6051.60200000001	-5884.22222222222	-3247.83703703704
44305.889099919	0	6050.89100000001	-5883.5037037037	-3245.55555555556
44305.8891001042	0	6050.17200000001	-5882.74074074074	-3243.23703703704
44305.8891002778	0	6049.40900000001	-5881.99259259259	-3241.23703703704
44305.889100463	0	6048.66100000001	-5881.07407407407	-3239.2962962963
44305.8891006366	0	6047.74200000001	-5879.94074074074	-3237.51851851852
44305.8891008218	0	6046.60900000001	-5878.8074074074	-3235.98518518519
44305.8891010069	0	6045.47600000001	-5877.59999999999	-3234.6962962963
44305.8891011921	0	6044.26900000001	-5876.71111111111	-3233.94074074075
44305.8891013657	0	6043.38000000001	-5875.96296296296	-3233.42222222223
44305.8891015394	0	6042.63200000001	-5875.48148148148	-3233.22962962964
44305.8891017245	0	6042.15100000001	-5875.2074074074	-3233.23703703704
44305.8891019097	0	6041.87700000001	-5875.12592592592	-3233.41481481482
44305.8891020833	0	6041.79600000001	-5875.31111111111	-3233.7925925926
44305.8891022685	0	6041.98100000001	-5875.81481481481	-3234.37777777778
44305.8891024421	0	6042.48500000001	-5876.75555555555	-3235.15555555556
44305.8891026273	0	6043.42600000001	-5877.98518518518	-3236.11851851853
44305.8891028125	0	6044.65600000001	-5879.67407407407	-3237.34074074075
44305.8891029861	0	6046.34500000001	-5881.51851851851	-3238.65185185186
44305.8891031713	0	6048.18900000001	-5883.45925925926	-3240.21481481482
44305.8891033449	0	6050.13000000001	-5885.14074074074	-3241.70370370371
44305.8891035301	0	6051.81100000001	-5886.61481481481	-3243.18518518519
44305.8891037153	0	6053.28500000001	-5888.2	-3244.87407407408
44305.8891038889	0	6054.87000000001	-5889.68148148148	-3246.53333333334
44305.8891040741	0	6056.35100000001	-5891.27407407407	-3248.4888888889
44305.8891042593	0	6057.94400000001	-5892.88148148148	-3250.38518518519
44305.8891044329	0	6059.551	-5894.37777777777	-3252.00740740741
44305.8891046181	0	6061.04700000001	-5895.76296296296	-3253.3925925926
44305.8891048032	0	6062.43200000001	-5897.09629629629	-3254.60740740741
44305.8891049769	0	6063.765	-5898.45185185185	-3255.8888888889
44305.8891051505	0	6065.121	-5899.61481481481	-3257.05185185186
44305.8891053356	0	6066.284	-5900.75555555555	-3257.92592592593
44305.8891055208	0	6067.425	-5902.1037037037	-3258.70370370371
44305.8891056944	0	6068.773	-5903.4074074074	-3259.18518518519
44305.8891058796	0	6070.077	-5904.91111111111	-3259.48148148149
44305.8891060648	0	6071.581	-5906.55555555555	-3259.6962962963
44305.8891062384	0	6073.225	-5908.11111111111	-3259.7925925926
44305.8891064236	0	6074.781	-5909.55555555555	-3259.82222222223
44305.8891065972	0	6076.225	-5910.68148148148	-3259.78518518519
44305.8891067824	0	6077.351	-5911.5037037037	-3259.71111111112
44305.889106956	0	6078.173	-5911.85925925926	-3259.54074074075
44305.8891071412	0	6078.529	-5911.64444444444	-3259.28148148149
44305.8891073264	0	6078.314	-5910.96296296296	-3258.70370370371
44305.8891075116	0	6077.633	-5910.15555555555	-3257.95555555556
44305.8891076852	0	6076.826	-5909.31851851852	-3257.05925925927
44305.8891078588	0	6075.989	-5908.57777777777	-3255.82222222223
44305.889108044	0	6075.248	-5908.18518518518	-3254.40740740741
44305.8891082292	0	6074.855	-5908.11851851852	-3252.60740740741
44305.8891084028	0	6074.788	-5908.07407407407	-3250.83703703704
44305.889108588	0	6074.744	-5907.82222222222	-3248.80740740741
44305.8891087731	0	6074.492	-5906.97037037037	-3246.95555555556
44305.8891089468	0	6073.64	-5905.62962962963	-3245.07407407408
44305.8891091319	0	6072.299	-5903.91111111111	-3242.98518518519
44305.8891093056	0	6070.58	-5902.33333333333	-3240.95555555556
44305.8891094907	0	6069.002	-5900.7037037037	-3238.77777777778
44305.8891096759	0	6067.372	-5899.21481481481	-3236.45925925927
44305.8891098495	0	6065.883	-5898.24444444444	-3234.04444444445
44305.8891100347	0	6064.913	-5897.39259259259	-3230.97777777778
44305.8891102083	0	6064.061	-5896.75555555555	-3228.07407407408
44305.8891103935	0	6063.424	-5895.94074074074	-3224.83703703704
44305.8891105787	0	6062.609	-5894.88888888889	-3221.45185185186
44305.8891107523	0	6061.557	-5893.6	-3218.37037037038
44305.8891109375	0	6060.268	-5891.95555555555	-3214.92592592593
44305.8891111227	0	6058.624	-5890.33333333333	-3211.65185185186
44305.8891112963	0	6057.002	-5888.74814814815	-3207.9925925926
44305.8891114815	0	6055.417	-5887.77777777777	-3204.00740740741
44305.8891116551	0	6054.447	-5887.25925925926	-3200.11111111112
44305.8891118403	0	6053.928	-5887	-3195.92592592593
44305.8891120139	0	6053.669	-5886.91111111111	-3191.71851851852
44305.8891121991	0	6053.58	-5886.9037037037	-3187.0962962963
44305.8891123843	0	6053.573	-5886.82962962963	-3182.40000000001
44305.8891125579	0	6053.499	-5886.73333333333	-3178.00000000001
44305.8891127431	0	6053.403	-5886.59259259259	-3173.20740740741
44305.8891129167	0	6053.26200000001	-5886.45925925926	-3168.68888888889
44305.8891131019	0	6053.12900000001	-5886.14814814815	-3163.77777777778
44305.889113287	0	6052.81800000001	-5885.73333333333	-3158.91851851852
44305.8891134606	0	6052.40300000001	-5885.40740740741	-3154.27407407408
44305.8891136458	0	6052.07700000001	-5885.28148148148	-3149.50370370371
44305.8891138194	0	6051.95100000001	-5885.3037037037	-3145.04444444445
44305.8891140046	0	6051.97300000001	-5885.37037037037	-3140.40000000001
44305.8891141898	0	6052.04000000001	-5885.34074074074	-3135.88888888889
44305.8891143634	0	6052.01000000001	-5885.01481481481	-3131.81481481482
44305.8891145486	0	6051.68400000001	-5884.34814814815	-3128.07407407408
44305.8891147222	0	6051.01700000001	-5883.36296296296	-3124.77777777778
44305.8891149074	0	6050.03200000001	-5882.06666666666	-3121.66666666667
44305.889115081	0	6048.73600000001	-5880.63703703703	-3118.88148148149
44305.8891152778	0	6045.97300000001	-5877.91851851852	-3114.51111111112
44305.8891154514	0	6045.97300000001	-5877.91851851852	-3114.51111111112
44305.889115625	0	6044.58800000001	-5876.61481481481	-3112.67407407408
44305.8891158102	0	6043.28400000001	-5875.17777777778	-3110.83703703704
44305.8891159838	0	6041.84700000001	-5873.8	-3109.25185185186
44305.889116169	0	6040.46900000001	-5872.67407407407	-3108.10370370371
44305.8891163542	0	6039.34300000001	-5871.63703703703	-3107.22962962963
44305.8891165278	0	6038.30600000001	-5870.88148148148	-3106.80740740741
44305.889116713	0	6037.55	-5870.2	-3106.71851851852
44305.8891168982	0	6036.86900000001	-5869.74814814815	-3106.95555555556
44305.8891170718	0	6036.417	-5869.51111111111	-3107.4962962963
44305.8891172569	0	6036.18	-5869.34814814814	-3108.31111111112
44305.8891174306	0	6036.01700000001	-5869.29629629629	-3109.2962962963
44305.8891176157	0	6035.96500000001	-5869.26666666666	-3110.62962962964
44305.8891178009	0	6035.93500000001	-5869.18518518518	-3112.10370370371
44305.8891179745	0	6035.85400000001	-5869.02222222222	-3113.57777777778
44305.8891181597	0	6035.69100000001	-5868.65185185185	-3115.25185185186
44305.8891183333	0	6035.32100000001	-5867.94814814815	-3116.94074074075
44305.8891185185	0	6034.61700000001	-5866.72592592592	-3118.86666666667
44305.8891187037	0	6033.39500000001	-5865.23703703703	-3121.20000000001
44305.8891188773	0	6031.90600000001	-5863.57777777777	-3123.64444444445
44305.8891190625	0	6030.24700000001	-5861.64444444444	-3126.58518518519
44305.8891192361	0	6028.31400000001	-5859.64444444444	-3129.66666666667
44305.8891194213	0	6026.31400000001	-5857.6074074074	-3132.95555555556
44305.8891196065	0	6024.27700000001	-5855.82962962963	-3136.34074074075
44305.8891197801	0	6022.49900000001	-5854.62962962963	-3139.57037037038
44305.8891199653	0	6021.29900000001	-5853.93333333333	-3143.34814814815
44305.8891201389	0	6020.60300000001	-5853.82222222222	-3146.82222222223
44305.8891203241	0	6020.49200000001	-5854.15555555555	-3150.31851851852
44305.8891204977	0	6020.82500000001	-5854.9037037037	-3153.48148148149
44305.8891206829	0	6021.57300000001	-5855.63703703703	-3156.53333333334
44305.8891208681	0	6022.30600000001	-5855.92592592592	-3160.05185185186
44305.8891210417	0	6022.59500000001	-5855.81481481481	-3163.61481481482
44305.8891212269	0	6022.48400000001	-5855.33333333333	-3167.68148148149
44305.889121412	0	6022.00300000001	-5854.58518518518	-3172.00000000001
44305.8891215856	0	6021.25500000001	-5853.8074074074	-3176.31851851852
44305.8891217708	0	6020.47700000001	-5853.22962962963	-3181.05925925926
44305.8891219444	0	6019.89900000001	-5852.83703703703	-3185.81481481482
44305.8891221296	0	6019.50600000001	-5852.75555555555	-3191.1925925926
44305.8891223148	0	6019.42500000001	-5852.82962962963	-3196.94814814815
44305.8891224884	0	6019.49900000001	-5853.1037037037	-3202.61481481482
44305.8891226736	0	6019.77300000001	-5853.64444444444	-3208.8962962963
44305.8891228472	0	6020.31400000001	-5854.37777777778	-3215.08148148149
44305.8891230324	0	6021.04700000001	-5855.15555555555	-3221.74814814815
44305.889123206	0	6021.82500000001	-5855.9037037037	-3228.51111111112
44305.8891233912	0	6022.57300000001	-5856.4074074074	-3235.00740740741
44305.8891235764	0	6023.07700000001	-5856.97777777777	-3242.11111111112
44305.88912375	0	6023.64700000001	-5857.74814814814	-3248.76296296297
44305.8891239352	0	6024.41700000001	-5858.5037037037	-3255.98518518519
44305.8891241204	0	6025.17300000001	-5859.51851851851	-3263.42222222223
44305.889124294	0	6026.18800000001	-5860.65925925926	-3270.37777777778
44305.8891244792	0	6027.32900000001	-5861.72592592592	-3277.91111111112
44305.8891246528	0	6028.39600000001	-5862.62222222222	-3285.45185185186
44305.889124838	0	6029.29200000001	-5863.7037037037	-3293.00740740741
44305.8891250116	0	6030.37300000001	-5864.81481481481	-3301.26666666667
44305.8891251968	0	6031.48400000001	-5866.06666666666	-3309.28148148149
44305.8891253819	0	6032.73600000001	-5867.74814814814	-3317.74814814815
44305.8891255556	0	6034.41700000001	-5869.54074074074	-3325.61481481482
44305.8891257407	0	6036.21000000001	-5871.62222222222	-3334.07407407408
44305.8891259143	0	6038.29100000001	-5873.91111111111	-3342.28148148149
44305.8891260995	0	6040.58000000001	-5876.34074074074	-3350.07407407408
44305.8891262847	0	6043.01000000001	-5878.94074074074	-3358.33333333334
44305.8891264583	0	6045.61000000001	-5881.24444444444	-3366.18518518519
44305.8891266435	0	6047.91400000001	-5883.47407407407	-3374.2962962963
44305.8891268171	0	6050.14400000001	-5886.16296296296	-3382.57777777778
44305.8891270023	0	6052.83300000001	-5888.92592592592	-3390.24444444445
44305.8891271875	0	6055.59600000001	-5892.02222222222	-3397.82962962963
44305.8891273611	0	6058.69200000001	-5895.17777777777	-3405.14814814815
44305.8891275463	0	6061.84800000001	-5898.75555555555	-3413.05925925926
44305.8891277315	0	6065.42600000001	-5902.45185185185	-3420.70370370371
44305.8891279051	0	6069.12200000001	-5906.34074074074	-3428.38518518519
44305.8891280903	0	6073.01100000001	-5910.72592592592	-3436.72592592593
44305.8891282639	0	6077.39600000001	-5915.0074074074	-3444.41481481482
44305.8891284491	0	6081.67700000001	-5919.16296296296	-3452.17777777778
44305.8891286343	0	6085.83300000001	-5922.96296296296	-3460.00740740741
44305.8891288079	0	6089.63300000001	-5926.2	-3467.21481481482
44305.8891289931	0	6092.87000000001	-5929.34814814814	-3474.91111111112
44305.8891291667	0	6096.01800000001	-5932.15555555555	-3481.82962962963
44305.8891293519	0	6098.82500000001	-5934.85185185185	-3488.82962962963
44305.889129537	0	6101.52100000001	-5937.91851851851	-3495.57037037038
44305.8891297106	0	6104.58800000001	-5941.13333333333	-3501.54074074075
44305.8891298958	0	6107.80300000001	-5944.97037037037	-3507.65925925926
44305.8891300694	0	6111.64000000001	-5949.02962962962	-3513.18518518519
44305.8891302546	0	6115.69900000001	-5953.94074074074	-3519.05185185186
44305.8891304398	0	6120.61000000001	-5959.19259259259	-3524.42222222223
44305.8891306134	0	6125.86200000001	-5964.22962962963	-3529.01481481482
44305.8891307986	0	6130.89900000001	-5969.71111111111	-3533.4962962963
44305.8891309722	0	6136.38000000001	-5974.87407407407	-3537.42962962963
44305.8891311574	0	6141.54300000001	-5980.38518518518	-3541.17037037038
44305.8891313426	0	6147.05400000001	-5985.97777777777	-3544.66666666667
44305.8891315162	0	6152.64700000001	-5991.45185185185	-3547.83703703704
44305.8891317014	0	6158.12100000001	-5997.47407407407	-3551.20000000001
44305.889131875	0	6164.14300000001	-6003.1037037037	-3554.45925925926
44305.8891320602	0	6169.77300000001	-6008.66666666666	-3558.17037037038
44305.8891322338	0	6175.33600000001	-6014.05925925925	-3562.20740740741
44305.889132419	0	6180.72900000001	-6018.94814814814	-3565.88148148149
44305.8891326042	0	6185.61800000001	-6023.97777777777	-3569.65925925926
44305.8891327778	0	6190.64800000001	-6029.11111111111	-3573.07407407408
44305.889132963	0	6195.78100000001	-6034.79259259259	-3576.48148148149
44305.8891331482	0	6201.46200000001	-6040.71111111111	-3579.77037037038
44305.8891333218	0	6207.38100000001	-6046.54074074074	-3582.75555555556
44305.8891334954	0	6213.21100000001	-6053.25185185185	-3585.77037037038
44305.8891336806	0	6219.92200000001	-6060.08888888888	-3588.58518518519
44305.8891338657	0	6226.75900000001	-6067.71111111111	-3591.74074074075
44305.8891340394	0	6234.38100000001	-6075.39259259259	-3595.31111111112
44305.8891342245	0	6242.06200000001	-6082.1037037037	-3598.7925925926
44305.8891344097	0	6248.77300000001	-6088.54074074073	-3602.50370370371
44305.8891345833	0	6255.21000000001	-6094.17037037036	-3605.92592592593
44305.8891347685	0	6260.84000000001	-6099.86666666666	-3609.52592592593
44305.8891349421	0	6266.53600000001	-6105.54074074073	-3613.32592592593
44305.8891351273	0	6272.21000000001	-6110.95555555555	-3616.95555555556
44305.8891353125	0	6277.62500000001	-6116.71111111111	-3620.58518518519
44305.8891354861	0	6283.38100000001	-6122.94074074074	-3624.26666666667
44305.8891356713	0	6289.61100000001	-6129.97037037036	-3628.05925925926
44305.8891358565	0	6296.64100000001	-6137.54814814814	-3631.5925925926
44305.8891360301	0	6304.21900000001	-6145.22222222222	-3635.03703703704
44305.8891362153	0	6311.89300000001	-6154.32592592592	-3639.06666666667
44305.8891363889	0	6320.99700000001	-6163.34074074073	-3643.23703703704
44305.8891365741	0	6330.01200000001	-6173.32592592592	-3648.02962962963
44305.8891367593	0	6339.99700000001	-6183.64444444444	-3653.08148148149
44305.8891369329	0	6350.31600000001	-6193.26666666666	-3657.61481481482
44305.8891371181	0	6359.93800000001	-6203.48888888888	-3662.18518518519
44305.8891372917	0	6370.16000000001	-6213.55555555555	-3666.17777777778
44305.8891374769	0	6380.22700000001	-6224.54814814814	-3670.11111111112
44305.889137662	0	6391.22000000001	-6235.84444444444	-3673.93333333334
44305.8891378356	0	6402.51600000001	-6246.26666666666	-3677.48148148149
44305.8891380208	0	6412.93800000001	-6256.67407407407	-3681.40740740741
44305.8891381944	0	6423.34500000001	-6265.25185185185	-3684.97037037038
44305.8891383796	0	6431.92300000001	-6273.97777777777	-3688.84444444445
44305.8891385648	0	6440.64900000001	-6283.02962962963	-3692.7925925926
44305.8891387384	0	6449.70100000001	-6291.95555555555	-3696.6962962963
44305.8891389236	0	6458.62700000001	-6301.73333333333	-3701.00740740741
44305.8891390972	0	6468.40500000001	-6311.26666666666	-3704.70370370371
44305.8891392824	0	6477.93800000001	-6322.02222222222	-3708.55555555556
44305.889139456	0	6488.69400000001	-6333.45185185185	-3712.28148148149
44305.8891396412	0	6500.12400000001	-6344.5037037037	-3715.77777777778
44305.8891398264	0	6511.17600000001	-6355.45925925926	-3719.28148148149
44305.88914	0	6522.13200000001	-6365.26666666666	-3722.83703703704
44305.8891401852	0	6531.93900000001	-6375.14814814814	-3726.68888888889
44305.8891403704	0	6541.82000000001	-6385.05925925926	-3730.65185185186
44305.889140544	0	6551.73100000001	-6394.22222222222	-3734.33333333334
44305.8891407292	0	6560.89400000001	-6404.44444444444	-3738.34074074075
44305.8891409028	0	6571.11600000001	-6414.77777777777	-3741.97777777778
44305.889141088	0	6581.44900000001	-6426.28888888889	-3745.8
44305.8891412616	0	6592.96000000001	-6437.68888888889	-3749.38518518519
44305.8891414468	0	6604.36000000001	-6448.17037037037	-3752.51851851852
44305.8891416204	0	6614.84100000001	-6459.37777777777	-3756.02222222223
44305.8891418056	0	6626.04800000001	-6468.85185185185	-3759.25925925926
44305.8891419907	0	6635.52200000001	-6478.02962962963	-3762.82962962963
44305.8891421759	0	6644.70000000001	-6487.0074074074	-3766.43703703704
44305.8891423495	0	6653.67800000001	-6496.05925925926	-3770.10370370371
44305.8891425347	0	6662.73000000001	-6505.94814814815	-3774.0962962963
44305.8891427083	0	6672.61900000001	-6515.43703703703	-3777.62962962963
44305.8891428935	0	6682.10800000001	-6526.29629629629	-3781.28888888889
44305.8891430787	0	6692.96700000001	-6537.79259259259	-3784.64444444445
44305.8891432523	0	6704.46300000001	-6548.62962962963	-3787.61481481482
44305.8891434375	0	6715.30000000001	-6560.3037037037	-3790.73333333334
44305.8891436111	0	6726.97400000001	-6571.05185185185	-3793.75555555556
44305.8891437963	0	6737.72200000001	-6581.87407407407	-3797.24444444445
44305.8891439815	0	6748.54400000001	-6591.58518518518	-3800.74814814815
44305.8891441551	0	6758.25500000001	-6601.06666666666	-3804.28148148149
44305.8891443403	0	6767.73600000001	-6611.62222222222	-3808.34814814815
44305.8891445139	0	6778.29200000001	-6621.62222222222	-3812.1925925926
44305.8891446991	0	6788.29200000001	-6631.71851851852	-3816.00740740741
44305.8891448843	0	6798.38800000001	-6641.45925925926	-3819.58518518519
44305.8891450579	0	6808.12900000001	-6650.2	-3822.57777777778
44305.8891452431	0	6816.87000000001	-6659.7037037037	-3825.52592592593
44305.8891454167	0	6826.37400000001	-6668.37037037037	-3828.14074074074
44305.8891456019	0	6835.04100000001	-6677.05185185185	-3830.88888888889
44305.889145787	0	6843.72200000001	-6685.28888888889	-3834.14074074074
44305.8891459606	0	6851.95900000001	-6692.75555555555	-3837.18518518519
44305.8891461458	0	6859.42600000001	-6701.4	-3840.68888888889
44305.8891463194	0	6868.07000000001	-6710.21481481481	-3844.08888888889
44305.8891465046	0	6876.88500000001	-6718.94074074074	-3847.63703703704
44305.8891466898	0	6885.61100000001	-6727.83703703703	-3851.00740740741
44305.8891468634	0	6894.50700000001	-6735.58518518518	-3853.51851851852
44305.8891470486	0	6902.25500000001	-6744.4	-3856.31111111111
44305.8891472222	0	6911.07000000001	-6752.71851851852	-3859.00740740741
44305.8891474074	0	6919.38900000001	-6761.34814814815	-3861.86666666667
44305.8891475926	0	6928.01900000001	-6769.38518518518	-3864.97777777778
44305.8891477662	0	6936.05600000001	-6776.31851851852	-3868.08148148148
44305.8891479514	0	6942.98900000001	-6783.14814814815	-3871.43703703704
44305.889148125	0	6949.81900000001	-6789.57777777778	-3874.71111111111
44305.8891483102	0	6956.24900000001	-6796.85185185185	-3878.33333333334
44305.8891484838	0	6963.52300000001	-6804.29629629629	-3882.18518518519
44305.889148669	0	6970.96700000001	-6811.39259259259	-3885.66666666667
44305.8891488542	0	6978.06300000001	-6819.31111111111	-3889.11111111111
44305.8891490278	0	6985.98200000001	-6826.97037037037	-3892.07407407408
44305.889149213	0	6993.64100000001	-6835.23703703704	-3894.9925925926
44305.8891493866	0	7001.90800000001	-6843.60740740741	-3897.62962962963
44305.8891495718	0	7010.27800000001	-6851.61481481481	-3900.34814814815
44305.8891497569	0	7018.28500000001	-6859.64444444444	-3903.62222222223
44305.8891499306	0	7026.31500000001	-6866.91851851852	-3906.71851851852
44305.8891501157	0	7033.58900000001	-6874.31111111111	-3910.22962962963
44305.8891503009	0	7040.98200000001	-6882.65925925926	-3913.86666666667
44305.8891504745	0	7049.33000000001	-6891.34074074074	-3917.57037037037
44305.8891506597	0	7058.01100000001	-6900.4	-3921.6
44305.8891508333	0	7067.07000000001	-6909.34814814815	-3925.54074074074
44305.8891510185	0	7076.01800000001	-6916.95555555555	-3928.91851851852
44305.8891511921	0	7083.62500000001	-6924.28888888889	-3932.28888888889
44305.8891513773	0	7090.95800000001	-6931.42962962963	-3935.6
44305.8891515509	0	7098.09900000001	-6938.42962962963	-3938.71851851852
44305.8891517361	0	7105.09900000001	-6945.37037037037	-3941.88888888889
44305.8891519213	0	7112.04000000001	-6952.42962962963	-3945.37777777778
44305.8891521065	0	7119.09900000001	-6959.11111111111	-3949
44305.8891522801	0	7125.78000000001	-6965.54074074074	-3952.51851851852
44305.8891524653	0	7132.21000000001	-6972.87407407407	-3956.33333333334
44305.8891526389	0	7139.54300000001	-6979.88888888889	-3960.16296296297
44305.8891528241	0	7146.55800000001	-6987.85185185185	-3964.46666666667
44305.8891530093	0	7154.52100000001	-6996.02222222222	-3968.54814814815
44305.8891531829	0	7162.69100000001	-7003.57037037037	-3972.05185185186
44305.8891533681	0	7170.23900000001	-7011.8	-3975.62222222223
44305.8891535417	0	7178.46900000001	-7020.01481481481	-3979.06666666667
44305.8891537269	0	7186.68400000001	-7028.54074074074	-3982.6962962963
44305.889153912	0	7195.21000000001	-7036.7037037037	-3986.43703703704
44305.8891540856	0	7203.37300000001	-7043.79259259259	-3990.05925925926
44305.8891542708	0	7210.46200000001	-7051.28148148148	-3994.15555555556
44305.8891544444	0	7217.951	-7058.64444444444	-3998.07407407408
44305.8891546296	0	7225.314	-7066.85185185185	-4002.47407407408
44305.8891548032	0	7233.52100000001	-7075.45925925926	-4007.23703703704
44305.8891549884	0	7242.12800000001	-7083.36296296296	-4011.63703703704
44305.8891551736	0	7250.03200000001	-7090.94814814814	-4015.8
44305.8891553472	0	7257.61700000001	-7097.55555555555	-4019.52592592593
44305.8891555324	0	7264.22400000001	-7104.63703703703	-4023.37777777778
44305.889155706	0	7271.30500000001	-7112.17037037037	-4027.25185185185
44305.8891558912	0	7278.83800000001	-7119.42222222222	-4030.82962962963
44305.8891560764	0	7286.09000000001	-7126.67407407407	-4034.68148148148
44305.88915625	0	7293.34200000001	-7133	-4038.34814814815
44305.8891564352	0	7299.66800000001	-7139.85925925926	-4042.30370370371
44305.8891566204	0	7306.52700000001	-7147.17037037037	-4046.35555555556
44305.889156794	0	7313.83800000001	-7154.37037037037	-4050.40740740741
44305.8891569792	0	7321.03800000001	-7162.08888888888	-4054.62962962963
44305.8891571528	0	7328.75700000001	-7169.78518518518	-4058.57777777778
44305.889157338	0	7336.45300000001	-7178.0074074074	-4062.2962962963
44305.8891575116	0	7344.67500000001	-7186.23703703703	-4065.74074074074
44305.8891576968	0	7352.90500000001	-7194.14814814815	-4068.93333333334
44305.8891578819	0	7360.81600000001	-7203.0074074074	-4072.26666666667
44305.8891580556	0	7369.67500000001	-7210.64444444444	-4075.26666666667
44305.8891582407	0	7377.31200000001	-7218.5037037037	-4078.72592592593
44305.8891584143	0	7385.17100000001	-7226.2074074074	-4082.33333333334
44305.8891585995	0	7392.87500000001	-7233.73333333333	-4085.95555555556
44305.8891587847	0	7400.40100000001	-7242.2074074074	-4089.97777777778
44305.8891589583	0	7408.87500000001	-7250.57777777777	-4094.14814814815
44305.8891591435	0	7417.24500000001	-7259.5037037037	-4098.3925925926
44305.8891593171	0	7426.17100000001	-7267.88888888889	-4102.22222222222
44305.8891595023	0	7434.55600000001	-7275.1037037037	-4105.52592592593
44305.8891596759	0	7441.77100000001	-7283.05925925926	-4108.92592592593
44305.8891598611	0	7449.72700000001	-7290.77037037037	-4112.02222222222
44305.8891600463	0	7457.43800000001	-7298.52592592592	-4115.02222222222
44305.8891602199	0	7465.19400000001	-7305.99259259259	-4118.57037037037
44305.8891604051	0	7472.66100000001	-7312.78518518518	-4122.03703703704
44305.8891605903	0	7479.45400000001	-7319.68148148148	-4125.79259259259
44305.8891607639	0	7486.35000000001	-7326.76296296296	-4129.54074074074
44305.8891609491	0	7493.43100000001	-7334.77777777777	-4133.57037037037
44305.8891611343	0	7501.44600000001	-7343.09629629629	-4137.86666666667
44305.8891613079	0	7509.76500000001	-7350.64444444444	-4141.53333333334
44305.8891614931	0	7517.31300000001	-7358.38518518518	-4145.15555555556
44305.8891616667	0	7525.05400000001	-7365.39259259259	-4148.45925925926
44305.8891618519	0	7532.06100000001	-7373.31851851851	-4152.00740740741
44305.889162037	0	7539.98700000001	-7381.04444444444	-4155.45185185185
44305.8891622106	0	7547.71300000001	-7387.83703703703	-4158.75555555556
44305.8891623958	0	7554.50600000001	-7394.35555555555	-4162.40740740741
44305.8891625694	0	7561.02500000001	-7399.99259259259	-4165.94074074074
44305.8891627546	0	7566.66200000001	-7405.6074074074	-4169.77777777778
44305.8891629398	0	7572.27700000001	-7411.05925925925	-4173.56296296297
44305.8891631134	0	7577.72900000001	-7416.22222222222	-4177.17777777778
44305.8891632986	0	7582.89200000001	-7421.61481481481	-4181.04444444445
44305.8891634722	0	7588.28500000001	-7426.48888888888	-4184.4962962963
44305.8891636574	0	7593.15900000001	-7431.64444444444	-4188.13333333334
44305.8891638426	0	7598.31500000001	-7436.31851851851	-4191.66666666667
44305.8891640162	0	7602.98900000001	-7439.8074074074	-4194.8
44305.8891642014	0	7606.47800000001	-7442.85925925925	-4198.15555555556
44305.889164375	0	7609.53000000001	-7445.13333333333	-4201.33333333334
44305.8891645602	0	7611.80400000001	-7447.08148148148	-4204.54074074074
44305.8891647454	0	7613.75200000001	-7448.99259259259	-4207.71111111111
44305.889164919	0	7615.66300000001	-7451.04444444444	-4210.63703703704
44305.8891651042	0	7617.71500000001	-7453.56296296296	-4213.65925925926
44305.8891652778	0	7620.23400000001	-7456.15555555555	-4216.47407407408
44305.889165463	0	7622.82700000001	-7459.11111111111	-4219.62962962963
44305.8891656366	0	7625.78300000001	-7461.82962962962	-4222.86666666667
44305.8891658218	0	7628.50200000001	-7464.09629629629	-4225.8962962963
44305.8891660069	0	7630.76900000001	-7466.17037037036	-4229.05185185185
44305.8891661806	0	7632.84300000001	-7467.85925925925	-4231.8
44305.8891663657	0	7634.53200000001	-7469.34814814814	-4234.79259259259
44305.8891665394	0	7636.02100000001	-7470.71851851851	-4237.90370370371
44305.8891667245	0	7637.39100000001	-7471.87407407407	-4240.77037037037
44305.8891669097	0	7638.54700000001	-7472.83703703703	-4243.97777777778
44305.8891670833	0	7639.51	-7473.57037037036	-4247.4
44305.8891672685	0	7640.243	-7474.25925925925	-4251.30370370371
44305.8891674421	0	7640.93200000001	-7474.77777777777	-4255.25925925926
44305.8891676273	0	7641.45100000001	-7475.1111111111	-4258.95555555556
44305.8891678125	0	7641.78400000001	-7475.5111111111	-4262.8962962963
44305.8891679861	0	7642.184	-7475.91851851851	-4266.35555555556
44305.8891681713	0	7642.591	-7476.31851851851	-4269.61481481482
44305.8891683449	0	7642.991	-7476.69629629629	-4273.00740740741
44305.8891685301	0	7643.369	-7477.1037037037	-4276.05185185185
44305.8891687153	0	7643.776	-7477.78518518518	-4279.43703703704
44305.8891688889	0	7644.457	-7478.78518518518	-4282.68148148148
44305.8891690741	0	7645.457	-7480.36296296296	-4286.17037037037
44305.8891692593	0	7647.035	-7482.23703703703	-4289.85925925926
44305.8891694329	0	7648.909	-7484.14814814814	-4293.28148148148
44305.8891696181	0	7650.82	-7486.07407407407	-4297.07407407408
44305.8891697917	0	7652.746	-7487.88888888888	-4300.6962962963
44305.8891699769	0	7654.561	-7489.87407407407	-4304.46666666667
44305.8891701505	0	7656.546	-7491.72592592592	-4308.44444444445
44305.8891703356	0	7658.398	-7493.28888888888	-4312.44444444445
44305.8891705093	0	7659.961	-7494.87407407407	-4316.90370370371
44305.8891706944	0	7661.546	-7496.18518518518	-4321.05925925926
44305.8891708796	0	7662.857	-7497.6074074074	-4325.68888888889
44305.8891710532	0	7664.279	-7499.2074074074	-4330.58518518519
44305.8891712384	0	7665.879	-7501.02222222222	-4335.18518518519
44305.8891714236	0	7667.694	-7502.97777777777	-4339.9037037037
44305.8891715972	0	7669.65	-7504.86666666666	-4344.32592592593
44305.8891717824	0	7671.539	-7506.87407407407	-4349.02962962963
44305.8891719676	0	7673.546	-7508.91111111111	-4353.86666666667
44305.8891721412	0	7675.583	-7510.68888888888	-4358.51851851852
44305.8891723264	0	7677.361	-7512.25925925925	-4363.51851851852
44305.8891725	0	7678.931	-7513.65185185185	-4368.51851851852
44305.8891726852	0	7680.324	-7515.21481481481	-4373.56296296296
44305.8891728588	0	7681.887	-7516.76296296296	-4378.86666666667
44305.889173044	0	7683.435	-7518.1111111111	-4383.96296296296
44305.8891732292	0	7684.783	-7519.5037037037	-4389.16296296296
44305.8891734028	0	7686.176	-7520.51851851851	-4393.88148148148
44305.889173588	0	7687.191	-7521.46666666666	-4398.87407407407
44305.8891737616	0	7688.139	-7522.2074074074	-4403.92592592593
44305.8891739468	0	7688.88	-7522.59259259259	-4408.48148148148
44305.8891741319	0	7689.265	-7522.9111111111	-4413.15555555556
44305.8891743056	0	7689.584	-7523.24444444444	-4417.4962962963
44305.8891744907	0	7689.917	-7523.3111111111	-4422.11111111111
44305.8891746643	0	7689.984	-7523.2074074074	-4426.54814814815
44305.8891748495	0	7689.88	-7522.86666666666	-4430.66666666667
44305.8891750231	0	7689.539	-7522.27407407407	-4435.01481481482
44305.8891752083	0	7688.946	-7521.54814814814	-4438.8962962963
44305.8891753935	0	7688.22	-7520.63703703703	-4442.78518518519
44305.8891755787	0	7687.309	-7519.72592592592	-4446.22222222222
44305.8891757523	0	7686.398	-7518.93333333333	-4449.11111111111
44305.8891759375	0	7685.605	-7518.18518518518	-4451.6
44305.8891761111	0	7684.857	-7517.68888888888	-4453.79259259259
44305.8891762963	0	7684.361	-7517.38518518518	-4455.33333333333
44305.8891764699	0	7684.057	-7517.01481481481	-4456.36296296296
44305.8891766551	0	7683.687	-7516.62222222221	-4456.76296296296
44305.8891768403	0	7683.294	-7515.92592592592	-4456.73333333333
44305.8891770139	0	7682.598	-7514.97777777777	-4456.38518518519
44305.8891771991	0	7681.65	-7513.89629629629	-4455.83703703704
44305.8891773727	0	7680.569	-7512.68888888888	-4454.95555555556
44305.8891775579	0	7679.362	-7511.5111111111	-4453.97777777778
44305.8891777315	0	7678.184	-7510.12592592592	-4452.64444444444
44305.8891779167	0	7676.799	-7508.85185185184	-4451.01481481481
44305.8891781019	0	7675.525	-7507.68148148147	-4449.08148148148
44305.8891782755	0	7674.355	-7506.5111111111	-4446.88888888889
44305.8891784606	0	7673.185	-7505.48148148147	-4444.56296296296
44305.8891786343	0	7672.155	-7504.24444444444	-4441.59259259259
44305.8891788194	0	7670.918	-7503.02222222221	-4438.46666666667
44305.8891790046	0	7669.696	-7501.67407407407	-4434.41481481481
44305.8891791782	0	7668.348	-7500.42962962962	-4430.12592592593
44305.8891793634	0	7667.104	-7499.43703703703	-4425.9037037037
44305.8891795486	0	7666.111	-7498.48888888888	-4421.03703703704
44305.8891797222	0	7665.163	-7497.47407407407	-4415.45185185185
44305.8891799074	0	7664.148	-7496.52592592592	-4409.78518518518
44305.889180081	0	7663.2	-7495.26666666666	-4403.32592592592
44305.8891802662	0	7661.941	-7493.7037037037	-4397.03703703704
44305.8891804514	0	7660.378	-7491.8074074074	-4390.16296296296
44305.889180625	0	7658.482	-7489.75555555555	-4383.51111111111
44305.8891808102	0	7656.43	-7487.55555555555	-4376.05185185185
44305.8891809954	0	7654.23	-7485.62222222222	-4368.08888888889
44305.889181169	0	7652.297	-7483.99999999999	-4360.23703703704
44305.8891813426	0	7650.675	-7482.1111111111	-4351.73333333333
44305.8891815278	0	7648.786	-7479.74814814814	-4343.41481481481
44305.889181713	0	7646.423	-7476.85185185184	-4334.34074074074
44305.8891818982	0	7643.527	-7473.88888888888	-4325.86666666667
44305.8891820718	0	7640.564	-7471.1037037037	-4317.9037037037
44305.8891822569	0	7637.779	-7468.5111111111	-4309.17777777778
44305.8891824306	0	7635.186	-7466.51851851851	-4300.54814814815
44305.8891826157	0	7633.193	-7464.05185185185	-4291.05185185185
44305.8891828009	0	7630.726	-7461.59259259259	-4281.73333333333
44305.8891829745	0	7628.267	-7459.19999999999	-4273.31851851852
44305.8891831597	0	7625.874	-7456.7037037037	-4264.01481481481
44305.8891833333	0	7623.378	-7454.56296296296	-4255.41481481481
44305.8891835185	0	7621.237	-7452.24444444444	-4246.28148148148
44305.8891836921	0	7618.918	-7450.07407407407	-4237.26666666667
44305.8891838773	0	7616.748	-7447.9037037037	-4229.22962962963
44305.8891840625	0	7614.578	-7445.64444444444	-4220.94814814815
44305.8891842361	0	7612.319	-7443.34074074073	-4212.79259259259
44305.8891844213	0	7610.015	-7441.17777777777	-4204.2
44305.8891846065	0	7607.852	-7439.3037037037	-4195.2962962963
44305.8891847801	0	7605.978	-7437.97777777777	-4187.01481481481
44305.8891849653	0	7604.652	-7436.76296296296	-4178.42222222222
44305.8891851505	0	7603.437	-7435.89629629629	-4170.63703703704
44305.8891853241	0	7602.57	-7435.42222222222	-4161.91851851852
44305.8891854977	0	7602.096	-7435.33333333333	-4153.2962962963
44305.8891856829	0	7602.007	-7435.24444444444	-4145.35555555555
44305.8891858565	0	7601.918	-7435.13333333333	-4136.8962962963
44305.8891860417	0	7601.807	-7435.14814814814	-4128.66666666667
44305.8891862269	0	7601.822	-7435.17037037036	-4121.1037037037
44305.8891864005	0	7601.844	-7435.17777777777	-4112.79259259259
44305.8891865856	0	7601.851	-7435.16296296296	-4105.08148148148
44305.8891867593	0	7601.836	-7434.93333333333	-4097.2
44305.8891869444	0	7601.606	-7434.58518518518	-4089.68888888889
44305.8891871296	0	7601.258	-7434.11851851851	-4082.84444444444
44305.8891873148	0	7600.791	-7433.74074074073	-4075.71851851852
44305.8891874884	0	7600.413	-7433.42962962962	-4069.24444444444
44305.8891876736	0	7600.102	-7433.08148148147	-4062.56296296296
44305.8891878472	0	7599.754	-7432.64444444444	-4056.13333333333
44305.8891880324	0	7599.317	-7432.06666666666	-4049.35555555556
44305.889188206	0	7598.739	-7431.34074074073	-4042.71111111111
44305.8891883912	0	7598.013	-7430.73333333333	-4036.36296296296
44305.8891885648	0	7597.406	-7430.11851851851	-4029.65185185185
44305.88918875	0	7596.791	-7429.5111111111	-4023.11111111111
44305.8891889352	0	7596.184	-7428.85185185184	-4017.11111111111
44305.8891891088	0	7595.52500000001	-7427.74814814814	-4010.62962962963
44305.889189294	0	7594.421	-7426.43703703703	-4004.74074074074
44305.8891894792	0	7593.11000000001	-7424.84444444444	-3998.74074074074
44305.8891896528	0	7591.51700000001	-7423.23703703703	-3993.45925925926
44305.889189838	0	7589.91000000001	-7421.32592592592	-3988.02962962963
44305.8891900116	0	7587.99900000001	-7419.42962962962	-3983.15555555556
44305.8891901968	0	7586.10300000001	-7417.77777777777	-3979
44305.8891903819	0	7584.45100000001	-7416.28888888888	-3974.79259259259
44305.8891905556	0	7582.96200000001	-7415.14814814814	-3970.97037037037
44305.8891907407	0	7581.82100000001	-7414.65185185184	-3968.2
44305.8891909143	0	7581.32500000001	-7414.59259259258	-3965.80740740741
44305.8891910995	0	7581.26600000001	-7415.04444444444	-3964.0962962963
44305.8891912847	0	7581.71800000001	-7415.85185185184	-3962.83703703704
44305.8891914583	0	7582.52500000001	-7416.65925925925	-3962.19259259259
44305.8891916435	0	7583.33200000001	-7417.25185185184	-3961.97037037037
44305.8891918287	0	7583.92500000001	-7417.25925925925	-3962.0962962963
44305.8891920023	0	7583.93200000001	-7417.0074074074	-3962.44444444444
44305.8891921875	0	7583.68	-7416.54814814814	-3963.17777777778
44305.8891923611	0	7583.22100000001	-7415.85185185184	-3964.21481481481
44305.8891925463	0	7582.52500000001	-7415.02962962962	-3965.62222222222
44305.8891927315	0	7581.70300000001	-7414.03703703703	-3967.62222222222
44305.8891929051	0	7580.71	-7413.39259259259	-3969.92592592593
44305.8891930903	0	7580.066	-7413.22962962962	-3972.97777777778
44305.8891932639	0	7579.903	-7413.5037037037	-3976.25925925926
44305.8891934491	0	7580.17700000001	-7413.99259259258	-3980.14074074074
44305.8891936343	0	7580.666	-7414.6074074074	-3984.41481481481
44305.8891938079	0	7581.281	-7415.0074074074	-3988.8
44305.8891939931	0	7581.681	-7415.52592592592	-3994.00740740741
44305.8891941667	0	7582.2	-7415.98518518518	-3999.26666666667
44305.8891943519	0	7582.659	-7416.36296296295	-4005.22222222222
44305.8891945255	0	7583.037	-7416.55555555555	-4011.44444444444
44305.8891947106	0	7583.23	-7416.6074074074	-4017.45185185185
44305.8891948958	0	7583.282	-7416.96296296295	-4024.06666666667
44305.8891950694	0	7583.638	-7417.78518518518	-4030.37037037037
44305.8891952546	0	7584.46	-7419.1111111111	-4037.17777777778
44305.8891954282	0	7585.786	-7420.57037037036	-4043.88888888889
44305.8891956134	0	7587.245	-7421.99259259258	-4050.35555555556
44305.8891957986	0	7588.667	-7423.68888888888	-4057.25925925926
44305.8891959722	0	7590.363	-7425.38518518518	-4064.0962962963
44305.8891961574	0	7592.059	-7427.27407407406	-4071.64444444444
44305.889196331	0	7593.948	-7428.79259259258	-4079.36296296296
44305.8891965162	0	7595.467	-7429.98518518518	-4087.17777777778
44305.8891966898	0	7596.66	-7431.12592592592	-4095.4962962963
44305.889196875	0	7597.801	-7432.19259259258	-4103.88888888889
44305.8891970602	0	7598.868	-7433.48888888888	-4111.65185185185
44305.8891972338	0	7600.164	-7434.95555555555	-4120.17037037037
44305.889197419	0	7601.631	-7436.17777777777	-4127.87407407407
44305.8891976042	0	7602.853	-7437.30370370369	-4135.8962962963
44305.8891977778	0	7603.979	-7438.27407407406	-4144.24444444444
44305.889197963	0	7604.949	-7439.27407407406	-4151.88888888889
44305.8891981366	0	7605.949	-7440.69629629629	-4160.04444444444
44305.8891983218	0	7607.371	-7442.16296296295	-4167.37037037037
44305.8891985069	0	7608.838	-7443.95555555555	-4175.11851851852
44305.8891986806	0	7610.631	-7445.59259259258	-4182.22962962963
44305.8891988657	0	7612.268	-7447.10370370369	-4189.33333333333
44305.8891990394	0	7613.779	-7448.55555555555	-4196.25185185185
44305.8891992245	0	7615.231	-7450.0074074074	-4202.65925925926
44305.8891994097	0	7616.683	-7451.62962962962	-4209.48148148148
44305.8891995833	0	7618.305	-7453.07407407406	-4215.83703703704
44305.8891997685	0	7619.749	-7454.58518518517	-4222.60740740741
44305.8891999421	0	7621.26	-7456.10370370369	-4229.20740740741
44305.8892001273	0	7622.779	-7457.57777777777	-4235.31851851852
44305.8892003125	0	7624.253	-7459.03703703703	-4241.68888888889
44305.8892004861	0	7625.712	-7460.17777777777	-4247.26666666667
44305.8892006713	0	7626.853	-7461.06666666666	-4252.74074074074
44305.8892008449	0	7627.742	-7461.88148148147	-4258.37037037037
44305.8892010301	0	7628.557	-7462.69629629629	-4263.81481481481
44305.8892012037	0	7629.372	-7463.65925925925	-4269.68148148148
44305.8892013889	0	7630.335	-7464.53333333332	-4275.74814814815
44305.8892015741	0	7631.209	-7465.23703703703	-4281.27407407407
44305.8892017477	0	7631.913	-7466.2074074074	-4287.05185185185
44305.8892019329	0	7632.883	-7467.4074074074	-4292.38518518518
44305.8892021065	0	7634.083	-7468.77777777777	-4297.82222222222
44305.8892022917	0	7635.453	-7470.27407407406	-4302.93333333333
44305.8892024769	0	7636.949	-7471.86666666666	-4308.62222222222
44305.8892026505	0	7638.542	-7473.57037037036	-4314.17037037037
44305.8892028356	0	7640.246	-7475.37037037036	-4319.25925925926
44305.8892030208	0	7642.046	-7477.51851851851	-4324.75555555555
44305.8892031944	0	7644.194	-7480.11851851851	-4330.41481481481
44305.8892033796	0	7646.794	-7482.85185185184	-4335.74074074074
44305.8892035532	0	7649.527	-7485.69629629629	-4341.58518518518
44305.8892037384	0	7652.371	-7488.34814814814	-4347.28888888889
44305.8892039236	0	7655.023	-7490.86666666666	-4353.42962962963
44305.8892040972	0	7657.542	-7492.89629629628	-4359.31851851852
44305.8892042824	0	7659.572	-7494.79999999999	-4365.74814814815
44305.889204456	0	7661.476	-7496.47407407406	-4372.42962962963
44305.8892046412	0	7663.15	-7497.70370370369	-4378.74814814815
44305.8892048148	0	7664.38	-7498.89629629628	-4385.45925925926
44305.889205	0	7665.573	-7500.07407407406	-4392.28148148148
44305.8892051852	0	7666.751	-7501.45185185184	-4398.74074074074
44305.8892053588	0	7668.129	-7503.25925925925	-4405.51111111111
44305.889205544	0	7669.936	-7505.22222222221	-4411.78518518518
44305.8892057292	0	7671.899	-7507.69629629628	-4418.39259259259
44305.8892059028	0	7674.373	-7510.28888888888	-4424.53333333333
44305.889206088	0	7676.966	-7513.16296296295	-4430.97777777778
44305.8892062616	0	7679.84	-7516.07407407406	-4437.28888888889
44305.8892064468	0	7682.751	-7518.99999999999	-4443.25925925926
44305.8892066319	0	7685.677	-7522.18518518517	-4449.60740740741
44305.8892068056	0	7688.862	-7525.08888888888	-4455.46666666667
44305.8892069907	0	7691.766	-7528.16296296295	-4461.68148148148
44305.8892071644	0	7694.84	-7531.28148148147	-4467.94814814815
44305.8892073495	0	7697.959	-7534.32592592591	-4473.92592592592
44305.8892075347	0	7701.003	-7537.54814814814	-4480.26666666666
44305.8892077083	0	7704.225	-7540.68148148147	-4486.28148148148
44305.8892078935	0	7707.358	-7544.10370370369	-4492.68148148148
44305.8892080671	0	7710.78	-7547.19999999999	-4498.58518518518
44305.8892082523	0	7713.876	-7550.08148148147	-4504.21481481481
44305.8892084375	0	7716.757	-7553.0148148148	-4510.59259259259
44305.8892086111	0	7719.69	-7555.68888888888	-4517.1037037037
44305.8892087963	0	7722.364	-7558.08888888888	-4523.11851851852
44305.8892089699	0	7724.764	-7560.59259259258	-4529.4074074074
44305.8892091551	0	7727.268	-7563.16296296295	-4535.31851851852
44305.8892093287	0	7729.838	-7566.12592592591	-4541.57777777777
44305.8892095139	0	7732.801	-7569.19999999999	-4547.34814814814
44305.8892096991	0	7735.875	-7572.88888888888	-4553.49629629629
44305.8892098843	0	7739.564	-7576.8074074074	-4559.61481481481
44305.8892100579	0	7743.483	-7580.4074074074	-4565.36296296296
44305.8892102431	0	7747.083	-7583.88148148147	-4571.45925925926
44305.8892104167	0	7750.557	-7586.99259259258	-4577.22222222222
44305.8892106019	0	7753.668	-7590.19259259258	-4583.52592592592
44305.8892107755	0	7756.868	-7592.99999999999	-4589.82222222222
44305.8892109606	0	7759.675	-7595.54074074073	-4595.64444444444
44305.8892111458	0	7762.216	-7598.26666666666	-4601.76296296296
44305.8892113194	0	7764.942	-7600.91851851851	-4607.36296296296
44305.8892115046	0	7767.594	-7603.8074074074	-4613.1037037037
44305.8892116898	0	7770.483	-7606.85925925925	-4618.56296296296
44305.8892118634	0	7773.535	-7610.02222222221	-4623.62962962963
44305.8892120486	0	7776.698	-7613.74814814814	-4628.95555555555
44305.8892122222	0	7780.424	-7617.45185185184	-4633.82962962963
44305.8892124074	0	7784.128	-7621.7111111111	-4639.0074074074
44305.8892125926	0	7788.387	-7626.34074074073	-4644.18518518518
44305.8892127662	0	7793.017	-7630.85925925925	-4648.98518518518
44305.8892129514	0	7797.536	-7635.28148148147	-4654.06666666666
44305.889213125	0	7801.958	-7639.23703703703	-4658.94814814815
44305.8892133102	0	7805.914	-7643.55555555554	-4664.5037037037
44305.8892134954	0	7810.233	-7647.85185185184	-4670.05925925926
44305.889213669	0	7814.529	-7652.10370370369	-4675.44444444444
44305.8892138542	0	7818.781	-7656.42222222221	-4681.14814814815
44305.8892140278	0	7823.1	-7660.37777777777	-4686.59259259259
44305.889214213	0	7827.056	-7664.46666666666	-4692.49629629629
44305.8892143866	0	7831.145	-7668.6148148148	-4698.52592592592
44305.8892145718	0	7835.293	-7672.62962962962	-4704.34814814814
44305.8892147569	0	7839.308	-7676.85925925925	-4710.51851851851
44305.8892149306	0	7843.538	-7680.72592592591	-4716
44305.8892151157	0	7847.405	-7685.50370370369	-4722.08888888888
44305.8892153009	0	7852.183	-7690.42962962962	-4728.31111111111
44305.8892154745	0	7857.109	-7695.31851851851	-4734.28888888889
44305.8892156597	0	7861.998	-7700.68888888888	-4740.62222222222
44305.8892158333	0	7867.368	-7706.12592592591	-4746.68148148148
44305.8892160185	0	7872.805	-7712.37037037036	-4753.16296296296
44305.8892161921	0	7879.049	-7719.0148148148	-4759.48888888889
44305.8892163773	0	7885.693	-7725.48148148147	-4765.55555555555
44305.8892165625	0	7892.16	-7732.50370370369	-4772.13333333333
44305.8892167361	0	7899.182	-7738.89629629628	-4778.51851851851
44305.8892169213	0	7905.575	-7745.04444444443	-4785.25185185185
44305.8892170949	0	7911.723	-7751.14074074073	-4792.16296296296
44305.8892172801	0	7917.819	-7756.74814814814	-4798.64444444444
44305.8892174653	0	7923.426	-7762.85185185184	-4805.74074074074
44305.8892176389	0	7929.53	-7769.08888888888	-4812.46666666666
44305.8892178241	0	7935.767	-7776.48148148147	-4819.61481481481
44305.8892179977	0	7943.16	-7784.54074074073	-4826.27407407407
44305.8892181829	0	7951.219	-7793.0148148148	-4832.72592592592
44305.8892183681	0	7959.693	-7803.39999999999	-4839.77037037037
44305.8892185417	0	7970.078	-7813.42222222221	-4846.6
44305.8892187269	0	7980.1	-7823.63703703702	-4853.63703703704
44305.8892189005	0	7990.315	-7832.22962962962	-4860.23703703704
44305.8892190857	0	7998.908	-7839.25925925925	-4866.55555555555
44305.8892192708	0	8005.938	-7845.67407407406	-4873.11851851852
44305.8892194444	0	8012.353	-7851.24444444443	-4879.25925925926
44305.8892196296	0	8017.923	-7857.53333333332	-4885.98518518518
44305.8892198148	0	8024.212	-7863.56296296295	-4893.20740740741
44305.8892199884	0	8030.242	-7868.85185185184	-4900.06666666667
44305.8892201736	0	8035.531	-7873.98518518517	-4907.39259259259
44305.8892203472	0	8040.664	-7878.30370370369	-4913.68888888889
44305.8892205324	0	8044.983	-7882.66666666665	-4920.39259259259
44305.8892207176	0	8049.346	-7886.76296296295	-4926.91851851852
44305.8892208912	0	8053.442	-7890.09629629628	-4932.83703703704
44305.8892210764	0	8056.775	-7893.19999999999	-4939.33333333333
44305.88922125	0	8059.879	-7895.59259259258	-4945.82222222222
44305.8892214352	0	8062.272	-7897.86666666665	-4952.71111111111
44305.8892216204	0	8064.546	-7900.04444444443	-4959.82962962963
44305.889221794	0	8066.724	-7902.3185185185	-4966.82962962963
44305.8892219792	0	8068.998	-7904.92592592591	-4974.21481481481
44305.8892221528	0	8071.605	-7907.36296296295	-4981.01481481481
44305.889222338	0	8074.042	-7910.02222222221	-4988.07407407407
44305.8892225116	0	8076.701	-7912.73333333332	-4995.39259259259
44305.8892226968	0	8079.412	-7915.15555555554	-5001.95555555555
44305.8892228819	0	8081.834	-7917.47407407406	-5008.78518518518
44305.8892230556	0	8084.153	-7919.59999999999	-5015.22962962963
44305.8892232407	0	8086.279	-7921.62962962962	-5022.06666666666
44305.8892234144	0	8088.309	-7923.37037037036	-5028.93333333333
44305.8892235995	0	8090.05	-7924.83703703702	-5035.29629629629
44305.8892237847	0	8091.517	-7926.2148148148	-5042.16296296296
44305.8892239583	0	8092.895	-7927.56296296295	-5048.66666666667
44305.8892241435	0	8094.243	-7929.23703703702	-5055.38518518518
44305.8892243287	0	8095.917	-7931.25185185184	-5062.11851851852
44305.8892245023	0	8097.932	-7933.34814814813	-5068.36296296296
44305.8892246759	0	8100.028	-7935.82222222221	-5074.9037037037
44305.8892248611	0	8102.502	-7938.28888888888	-5080.87407407407
44305.8892250463	0	8104.969	-7940.76296296295	-5087.11111111111
44305.8892252199	0	8107.443	-7943.2148148148	-5093.40740740741
44305.8892254051	0	8109.895	-7945.48888888888	-5099.27407407407
44305.8892255787	0	8112.169	-7947.72592592591	-5105.40740740741
44305.8892257639	0	8114.406	-7949.84444444443	-5111.34814814815
44305.8892259491	0	8116.525	-7951.84444444443	-5116.92592592593
44305.8892261227	0	8118.525	-7953.95555555554	-5122.6962962963
44305.8892263079	0	8120.636	-7955.93333333332	-5127.8962962963
44305.8892264815	0	8122.614	-7958.19999999999	-5133.56296296296
44305.8892266667	0	8124.881	-7960.38518518517	-5138.82222222222
44305.8892268519	0	8127.066	-7962.64444444443	-5144.11851851852
44305.8892270255	0	8129.325	-7965.22962962962	-5149.31851851852
44305.8892272106	0	8131.91	-7967.70370370369	-5154.14074074074
44305.8892273958	0	8134.384	-7970.28148148147	-5159.17037037037
44305.8892275694	0	8136.962	-7972.6148148148	-5163.77037037037
44305.8892277546	0	8139.295	-7975.22962962962	-5168.56296296296
44305.8892279282	0	8141.91	-7978.02962962962	-5173.40740740741
44305.8892281134	0	8144.71	-7980.65925925925	-5177.58518518518
44305.8892282986	0	8147.34	-7983.48148148147	-5181.85185185185
44305.8892284722	0	8150.162	-7986.3111111111	-5185.87407407407
44305.8892286574	0	8152.992	-7988.94814814813	-5189.37037037037
44305.8892288426	0	8155.629	-7991.83703703702	-5193.08148148148
44305.8892290162	0	8158.518	-7994.76296296295	-5196.51111111111
44305.8892292014	0	8161.444	-7998.05925925925	-5200.05185185185
44305.889229375	0	8164.74	-8001.47407407406	-5203.32592592592
44305.8892295602	0	8168.155	-8005.44444444443	-5206.74814814815
44305.8892297338	0	8172.125	-8009.51851851851	-5209.95555555555
44305.889229919	0	8176.199	-8013.34814814813	-5212.88148148148
44305.8892301042	0	8180.029	-8017.32592592591	-5215.88148148148
44305.8892302778	0	8184.007	-8021.0148148148	-5218.54814814815
44305.889230463	0	8187.696	-8024.40740740739	-5220.98518518518
44305.8892306482	0	8191.089	-8027.94074074073	-5223.35555555555
44305.8892308218	0	8194.622	-8031.0148148148	-5225.38518518518
44305.8892310069	0	8197.696	-8033.92592592591	-5227.42222222222
44305.8892311806	0	8200.607	-8036.5111111111	-5229.33333333333
44305.8892313657	0	8203.192	-8039.33333333332	-5231.47407407407
44305.8892315509	0	8206.014	-8042.39259259258	-5233.54814814815
44305.8892317245	0	8209.073	-8045.65925925925	-5235.71851851852
44305.8892319097	0	8212.34	-8048.68148148147	-5237.68148148148
44305.8892320949	0	8215.362	-8051.78518518517	-5239.54814814815
44305.8892322685	0	8218.466	-8055.02962962962	-5241.52592592593
44305.8892324421	0	8221.71	-8058.52592592591	-5243.59259259259
44305.8892326273	0	8225.206	-8061.95555555554	-5245.52592592593
44305.8892328125	0	8228.636	-8065.39259259258	-5247.63703703704
44305.8892329861	0	8232.073	-8068.27407407406	-5249.63703703704
44305.8892331713	0	8234.954	-8071.05925925925	-5251.94814814815
44305.8892333449	0	8237.739	-8073.34814814814	-5254.31111111111
44305.8892335301	0	8240.028	-8075.05925925925	-5256.39259259259
44305.8892337153	0	8241.739	-8076.77037037036	-5258.51111111111
44305.8892338889	0	8243.45	-8078.49629629628	-5260.45925925926
44305.8892340741	0	8245.176	-8080.77777777777	-5262.52592592593
44305.8892342477	0	8247.457	-8083.32592592591	-5264.34074074074
44305.8892344329	0	8250.005	-8085.99999999999	-5265.98518518518
44305.8892346065	0	8252.679	-8088.82222222221	-5267.67407407407
44305.8892347917	0	8255.501	-8091.34814814814	-5269.28888888889
44305.8892349769	0	8258.027	-8094.22222222221	-5271.05925925926
44305.8892351505	0	8260.901	-8097.38518518517	-5273.06666666667
44305.8892353357	0	8264.064	-8100.6148148148	-5275.05185185185
44305.8892355093	0	8267.294	-8104.36296296295	-5277.35555555555
44305.8892356944	0	8271.042	-8108.56296296295	-5279.66666666667
44305.8892358796	0	8275.242	-8113.78518518517	-5282.34074074074
44305.8892360532	0	8280.464	-8119.44444444443	-5285.14814814815
44305.8892362384	0	8286.123	-8124.98518518517	-5287.99259259259
44305.889236412	0	8291.664	-8130.99999999999	-5291.28148148148
44305.8892365972	0	8297.679	-8136.51851851851	-5294.4962962963
44305.8892367824	0	8303.198	-8142.08888888888	-5297.91111111111
44305.889236956	0	8308.768	-8147.18518518517	-5301.33333333333
44305.8892371412	0	8313.864	-8151.30370370369	-5304.48148148148
44305.8892373148	0	8317.983	-8154.97777777777	-5308.00740740741
44305.8892375	0	8321.657	-8157.99259259258	-5311.25925925926
44305.8892376852	0	8324.672	-8161.30370370369	-5314.75555555556
44305.8892378588	0	8327.983	-8165.28888888888	-5318.22962962963
44305.889238044	0	8331.968	-8169.76296296295	-5321.41481481482
44305.8892382176	0	8336.442	-8175.2074074074	-5324.82222222222
44305.8892384028	0	8341.886	-8180.79259259258	-5328.19259259259
44305.889238588	0	8347.471	-8186.94074074073	-5331.93333333333
44305.8892387616	0	8353.619	-8192.92592592591	-5335.78518518519
44305.8892389468	0	8359.604	-8198.6148148148	-5339.56296296296
44305.8892391204	0	8365.293	-8205.05925925925	-5343.82962962963
44305.8892393056	0	8371.737	-8211.23703703703	-5347.91111111111
44305.8892394907	0	8377.915	-8217.99259259258	-5352.11111111111
44305.8892396644	0	8384.671	-8224.84444444443	-5356.14814814815
44305.8892398495	0	8391.523	-8231.45185185184	-5359.80740740741
44305.8892400231	0	8398.13	-8238.48888888888	-5363.43703703704
44305.8892402083	0	8405.167	-8245.83703703703	-5366.91111111111
44305.8892403935	0	8412.515	-8252.65185185184	-5370.2
44305.8892405671	0	8419.33	-8259.62962962962	-5373.63703703704
44305.8892407523	0	8426.308	-8265.94814814814	-5377.02962962963
44305.8892409375	0	8432.627	-8272.73333333332	-5381
44305.8892411111	0	8439.412	-8279.87407407407	-5384.97777777778
44305.8892412963	0	8446.553	-8288.37777777777	-5389.46666666667
44305.8892414699	0	8455.057	-8297.26666666666	-5394.02222222222
44305.8892416551	0	8463.946	-8305.49629629629	-5398.34074074074
44305.8892418403	0	8472.176	-8314.7111111111	-5402.73333333334
44305.8892420139	0	8481.391	-8323.88148148147	-5406.77037037037
44305.8892421991	0	8490.561	-8333.89629629629	-5410.83703703704
44305.8892423727	0	8500.576	-8344.24444444444	-5414.83703703704
44305.8892425579	0	8510.924	-8354.15555555555	-5418.6
44305.8892427431	0	8520.835	-8363.91851851851	-5422.74074074074
44305.8892429282	0	8530.598	-8373.43703703703	-5426.99259259259
44305.8892431019	0	8540.117	-8384.30370370369	-5431.46666666667
44305.8892432755	0	8550.984	-8396.07407407406	-5436.45925925926
44305.8892434606	0	8562.754	-8407.06666666666	-5441.31111111111
44305.8892436343	0	8573.747	-8418.48148148147	-5446.3925925926
44305.8892438194	0	8585.162	-8428.57037037036	-5450.92592592593
44305.8892440046	0	8595.251	-8438.95555555555	-5455.45925925926
44305.8892441782	0	8605.636	-8449.36296296295	-5459.77777777778
44305.8892443634	0	8616.043	-8458.94074074073	-5463.91851851852
44305.8892445486	0	8625.621	-8467.66666666666	-5468.23703703704
44305.8892447222	0	8634.347	-8474.17777777777	-5472.18518518519
44305.8892449074	0	8640.858	-8480.36296296295	-5476.36296296297
44305.889245081	0	8647.043	-8485.96296296295	-5480.57037037037
44305.8892452662	0	8652.643	-8491.08148148147	-5484.36296296297
44305.8892454514	0	8657.762	-8496.75555555554	-5488.3925925926
44305.889245625	0	8663.436	-8502.62222222221	-5492.28888888889
44305.8892458102	0	8669.303	-8508.28148148147	-5495.97037037037
44305.8892459838	0	8674.962	-8514.64444444443	-5499.68888888889
44305.889246169	0	8681.325	-8521.08148148147	-5503.05925925926
44305.8892463542	0	8687.762	-8528.58518518517	-5506.54814814815
44305.8892465278	0	8695.266	-8536.00740740739	-5509.85185185185
44305.889246713	0	8702.688	-8543.22222222221	-5513.2962962963
44305.8892468866	0	8709.903	-8549.73333333332	-5516.92592592593
44305.8892470718	0	8716.414	-8555.47407407406	-5520.46666666667
44305.8892472569	0	8722.155	-8561.10370370369	-5524.32592592593
44305.8892474306	0	8727.785	-8565.8074074074	-5527.78518518519
44305.8892476157	0	8732.489	-8570.60740740739	-5531.42962962963
44305.8892477894	0	8737.289	-8575.83703703702	-5535.15555555556
44305.8892479745	0	8742.519	-8581.16296296295	-5538.54814814815
44305.8892481481	0	8747.845	-8587.30370370369	-5541.94814814815
44305.8892483333	0	8753.986	-8593.85925925925	-5545.03703703704
44305.8892485185	0	8760.542	-8600.86666666665	-5547.8
44305.8892486921	0	8767.549	-8609.05185185184	-5550.48148148148
44305.8892488773	0	8775.734	-8616.84444444443	-5552.87407407408
44305.8892490625	0	8783.527	-8625.00740740739	-5555.31851851852
44305.8892492361	0	8791.69	-8632.26666666665	-5558.08148148148
44305.8892494213	0	8798.949	-8639.17777777776	-5561.07407407407
44305.8892495949	0	8805.86	-8646.14814814813	-5564.05925925926
44305.8892497801	0	8812.83	-8652.99999999999	-5566.88888888889
44305.8892499653	0	8819.682	-8660.6148148148	-5569.88148148148
44305.8892501389	0	8827.297	-8668.18518518517	-5572.45185185185
44305.8892503241	0	8834.867	-8677.18518518517	-5574.91851851852
44305.8892504977	0	8843.867	-8687.13333333332	-5577.26666666667
44305.8892506829	0	8853.815	-8696.87407407406	-5579.11851851852
44305.8892508681	0	8863.556	-8707.05185185184	-5580.88888888889
44305.8892510417	0	8873.734	-8715.72592592591	-5582.55555555556
44305.8892512269	0	8882.408	-8723.99259259258	-5584.65185185185
44305.8892514005	0	8890.675	-8731.13333333332	-5587
44305.8892515857	0	8897.816	-8737.52592592591	-5589.14074074074
44305.8892517708	0	8904.209	-8744.44444444443	-5591.31851851852
44305.8892519444	0	8911.128	-8751.28888888887	-5593.32592592593
44305.8892521296	0	8917.972	-8759.17777777776	-5595.25925925926
44305.8892523032	0	8925.861	-8767.42962962961	-5597.07407407408
44305.8892524884	0	8934.113	-8775.54074074073	-5598.08888888889
44305.8892526736	0	8942.224	-8785.09629629628	-5599.32592592593
44305.8892528472	0	8951.78	-8793.79999999998	-5600.47407407408
44305.8892530324	0	8960.484	-8802.5185185185	-5601.73333333333
44305.889253206	0	8969.203	-8810.3111111111	-5603.32592592593
44305.8892533912	0	8976.996	-8816.85925925924	-5605.25925925926
44305.8892535648	0	8983.544	-8823.59999999998	-5607.14814814815
44305.88925375	0	8990.285	-8830.2148148148	-5609.02222222222
44305.8892539352	0	8996.9	-8837.60740740739	-5610.91111111111
44305.8892541204	0	9004.293	-8845.42222222221	-5612.48888888889
44305.889254294	0	9012.108	-8853.45925925924	-5613.78518518519
44305.8892544676	0	9020.145	-8862.62962962961	-5614.71851851852
44305.8892546528	0	9029.315	-8871.52592592591	-5615.45925925926
44305.889254838	0	9038.211	-8880.54814814813	-5616.2
44305.8892550116	0	9047.233	-8888.92592592591	-5617.39259259259
44305.8892551968	0	9055.611	-8896.11111111109	-5618.85185185185
44305.8892553704	0	9062.796	-8902.94074074072	-5620.43703703704
44305.8892555556	0	9069.626	-8909.29629629628	-5621.97777777778
44305.8892557407	0	9075.982	-8916.4148148148	-5623.72592592593
44305.8892559144	0	9083.101	-8923.85185185183	-5625.36296296296
44305.8892560995	0	9090.538	-8931.39259259257	-5626.71851851852
44305.8892562847	0	9098.079	-8939.58518518517	-5627.64444444445
44305.8892564583	0	9106.272	-8947.92592592591	-5628.42962962963
44305.8892566435	0	9114.613	-8957.0148148148	-5629
44305.8892568171	0	9123.702	-8966.17037037035	-5629.74074074074
44305.8892570023	0	9132.858	-8974.25925925924	-5630.48888888889
44305.8892571875	0	9140.947	-8981.85185185184	-5631.81481481482
44305.8892573611	0	9148.54	-8988.67407407406	-5633.17777777778
44305.8892575463	0	9155.362	-8996.26666666665	-5634.65185185185
44305.8892577199	0	9162.955	-9004.19259259258	-5636.23703703704
44305.8892579051	0	9170.881	-9012.10370370369	-5637.67407407408
44305.8892580903	0	9178.792	-9020.38518518517	-5639.00740740741
44305.8892582639	0	9187.073	-9028.40740740739	-5640.08148148148
44305.8892584491	0	9195.095	-9037.47407407406	-5640.97037037037
44305.8892586227	0	9204.162	-9047.02962962961	-5641.85185185185
44305.8892588079	0	9213.718	-9056.06666666665	-5642.57037037037
44305.8892589931	0	9222.755	-9064.88148148147	-5643.4962962963
44305.8892591667	0	9231.57	-9072.34814814813	-5644.40740740741
44305.8892593519	0	9239.037	-9079.26666666665	-5645.51111111111
44305.8892595255	0	9245.956	-9085.74074074072	-5646.88148148148
44305.8892597106	0	9252.43	-9092.1185185185	-5648.24444444445
44305.8892598958	0	9258.808	-9099.08148148147	-5649.76296296296
44305.8892600694	0	9265.771	-9105.54814814813	-5651.17777777778
44305.8892602546	0	9272.238	-9112.6148148148	-5652.40740740741
44305.8892604282	0	9279.305	-9120.48148148147	-5653.4
44305.8892606134	0	9287.172	-9128.22222222221	-5654.07407407408
44305.8892607986	0	9294.913	-9137.13333333332	-5654.71851851852
44305.8892609722	0	9303.824	-9145.22962962962	-5655.31851851852
44305.8892611574	0	9311.92	-9153.17777777776	-5655.97037037037
44305.889261331	0	9319.868	-9160.35555555554	-5656.83703703704
44305.8892615162	0	9327.046	-9166.72592592591	-5657.82222222222
44305.8892617014	0	9333.416	-9173.77777777776	-5659.05185185185
44305.889261875	0	9340.468	-9180.73333333332	-5660.27407407408
44305.8892620602	0	9347.424	-9188.4148148148	-5661.81481481482
44305.8892622338	0	9355.10500000001	-9195.97777777776	-5663.11111111111
44305.889262419	0	9362.66800000001	-9203.3185185185	-5664.0962962963
44305.8892626042	0	9370.00900000001	-9211.44444444443	-5664.98518518519
44305.8892627778	0	9378.13500000001	-9219.32592592591	-5665.47407407408
44305.889262963	0	9386.01600000001	-9227.86666666665	-5666.03703703704
44305.8892631366	0	9394.557	-9236.58518518517	-5666.62222222223
44305.8892633218	0	9403.276	-9243.86666666665	-5667.37777777778
44305.8892634954	0	9410.557	-9250.40740740739	-5668.25185185185
44305.8892636806	0	9417.098	-9256.17037037036	-5669.3925925926
44305.8892638657	0	9422.861	-9261.76296296295	-5670.56296296297
44305.8892640394	0	9428.45400000001	-9267.57037037035	-5671.78518518519
44305.8892642245	0	9434.26100000001	-9273.45925925924	-5673.07407407408
44305.8892643981	0	9440.15000000001	-9280.29629629628	-5674.42962962963
44305.8892645833	0	9446.987	-9287.64444444443	-5675.44444444445
44305.8892647685	0	9454.335	-9295.05185185184	-5675.95555555556
44305.8892649421	0	9461.742	-9303.77037037036	-5676.53333333334
44305.8892651273	0	9470.461	-9312.54814814813	-5677.05185185185
44305.8892653125	0	9479.239	-9321.68148148147	-5677.6
44305.8892654861	0	9488.372	-9330.11111111109	-5678.13333333334
44305.8892656713	0	9496.802	-9336.82962962961	-5679.02962962963
44305.8892658449	0	9503.521	-9343.19999999998	-5680.36296296297
44305.8892660301	0	9509.891	-9348.02222222221	-5681.57037037037
44305.8892662153	0	9514.713	-9352.53333333332	-5682.8962962963
44305.8892663889	0	9519.224	-9356.44444444443	-5684.24444444445
44305.8892665741	0	9523.135	-9360.69629629628	-5685.6962962963
44305.8892667593	0	9527.387	-9365.03703703702	-5686.87407407408
44305.8892669329	0	9531.728	-9369.34814814813	-5687.82222222222
44305.8892671181	0	9536.039	-9374.44444444443	-5688.42222222223
44305.8892672917	0	9541.135	-9380.05925925924	-5688.82962962963
44305.8892674769	0	9546.75	-9385.83703703702	-5689.08888888889
44305.8892676505	0	9552.528	-9392.28888888887	-5689.25925925926
44305.8892678357	0	9558.98	-9398.37777777776	-5689.54814814815
44305.8892680208	0	9565.069	-9404.32592592591	-5689.91111111112
44305.8892681944	0	9571.017	-9408.75555555554	-5690.34074074074
44305.8892683796	0	9575.447	-9412.60740740739	-5691.12592592593
44305.8892685532	0	9579.299	-9415.2148148148	-5691.8962962963
44305.8892687384	0	9581.906	-9416.83703703702	-5692.55555555556
44305.889268912	0	9583.528	-9417.93333333332	-5693.0962962963
44305.8892690972	0	9584.624	-9418.65185185184	-5693.37777777778
44305.8892692824	0	9585.343	-9419.30370370369	-5693.51851851852
44305.889269456	0	9585.995	-9419.97037037036	-5693.54074074075
44305.8892696412	0	9586.662	-9420.68148148147	-5693.44444444445
44305.8892698148	0	9587.373	-9421.38518518517	-5693.27407407408
44305.88927	0	9588.077	-9421.79999999999	-5693.14814814815
44305.8892701852	0	9588.492	-9421.84444444443	-5693.14074074075
44305.8892703588	0	9588.536	-9421.78518518517	-5693.14074074075
44305.889270544	0	9588.477	-9421.67407407406	-5693.17777777778
44305.8892707292	0	9588.366	-9421.6148148148	-5693.26666666667
44305.8892709028	0	9588.307	-9421.48888888888	-5693.44444444445
44305.889271088	0	9588.181	-9421.19259259258	-5693.82962962963
44305.8892712616	0	9587.885	-9420.65185185184	-5694.34074074074
44305.8892714468	0	9587.344	-9419.85185185184	-5694.97777777778
44305.8892716204	0	9586.544	-9418.68148148147	-5695.88888888889
44305.8892718056	0	9585.374	-9417.25185185184	-5697.0962962963
44305.8892719907	0	9583.944	-9415.9111111111	-5698.4
44305.8892721644	0	9582.603	-9414.70370370369	-5700.05185185186
44305.8892723495	0	9581.396	-9414.08148148147	-5701.71111111112
44305.8892725231	0	9580.774	-9413.97037037036	-5703.58518518519
44305.8892727083	0	9580.663	-9414.34074074073	-5705.23703703704
44305.8892728935	0	9581.033	-9415.24444444443	-5707.28888888889
44305.8892730671	0	9581.937	-9416.27407407406	-5709.4962962963
44305.8892732523	0	9582.967	-9417.18518518517	-5711.6962962963
44305.8892734375	0	9583.878	-9417.78518518517	-5714
44305.8892736111	0	9584.478	-9417.99259259258	-5716.11851851852
44305.8892737963	0	9584.685	-9417.96296296295	-5718.57037037037
44305.8892739815	0	9584.655	-9417.67407407406	-5721.14814814815
44305.8892741551	0	9584.366	-9417.52592592592	-5723.78518518519
44305.8892743403	0	9584.218	-9417.50370370369	-5726.91851851852
44305.8892745139	0	9584.196	-9417.36296296295	-5730.07407407408
44305.8892746991	0	9584.055	-9417.12592592592	-5733.56296296297
44305.8892748843	0	9583.818	-9416.79999999999	-5737.05925925926
44305.8892750579	0	9583.49200000001	-9416.45185185184	-5740.42962962963
44305.8892752431	0	9583.14400000001	-9416.23703703703	-5744.00740740741
44305.8892754167	0	9582.92900000001	-9416.16296296295	-5747.43703703704
44305.8892756019	0	9582.85500000001	-9416.22222222221	-5751.32592592593
44305.8892757755	0	9582.914	-9416.37037037036	-5755.44444444445
44305.8892759606	0	9583.062	-9416.63703703702	-5759.30370370371
44305.8892761458	0	9583.329	-9416.75555555554	-5763.18518518519
44305.8892763194	0	9583.448	-9416.59259259258	-5766.51851851852
44305.8892765046	0	9583.285	-9416.28148148147	-5770.11851851852
44305.8892766782	0	9582.974	-9415.97037037036	-5773.67407407408
44305.8892768634	0	9582.663	-9415.50370370369	-5777.16296296297
44305.8892770486	0	9582.196	-9414.96296296295	-5781.16296296297
44305.8892772222	0	9581.655	-9414.27407407406	-5785.44444444445
44305.8892774074	0	9580.966	-9413.62222222221	-5789.47407407408
44305.889277581	0	9580.314	-9413.15555555554	-5793.80740740741
44305.8892777662	0	9579.847	-9412.82962962962	-5797.90370370371
44305.8892779514	0	9579.521	-9412.52592592591	-5802.27407407408
44305.889278125	0	9579.217	-9412.52592592591	-5806.34074074074
44305.8892783102	0	9579.217	-9412.91851851851	-5810.78518518519
44305.8892784838	0	9579.61	-9413.8074074074	-5815.28148148148
44305.889278669	0	9580.499	-9414.79259259258	-5819.44444444445
44305.8892788542	0	9581.484	-9415.79259259258	-5823.91111111111
44305.8892790278	0	9582.484	-9416.5111111111	-5828.08888888889
44305.889279213	0	9583.203	-9417.22962962962	-5832.56296296297
44305.8892793866	0	9583.922	-9417.9111111111	-5837.00740740741
44305.8892795718	0	9584.603	-9418.39999999999	-5841.33333333334
44305.8892797569	0	9585.092	-9418.78518518517	-5846.11111111111
44305.8892799306	0	9585.477	-9419.18518518517	-5851.04444444445
44305.8892801157	0	9585.877	-9419.93333333332	-5855.71851851852
44305.8892802894	0	9586.625	-9420.99259259258	-5860.90370370371
44305.8892804745	0	9587.684	-9422.25925925925	-5865.85925925926
44305.8892806597	0	9588.951	-9423.12592592591	-5869.62222222223
44305.8892808333	0	9589.818	-9423.89629629628	-5874.0962962963
44305.8892810185	0	9590.588	-9424.78518518517	-5879.02962962963
44305.8892811921	0	9591.477	-9425.40740740739	-5883.88148148149
44305.8892813773	0	9592.099	-9425.87407407406	-5888.48888888889
44305.8892815509	0	9592.566	-9426.19999999999	-5893.4
44305.8892817361	0	9592.892	-9426.56296296295	-5898.85925925926
44305.8892819213	0	9593.255	-9426.79999999999	-5904.10370370371
44305.8892820949	0	9593.492	-9427.2074074074	-5909.56296296297
44305.8892822801	0	9593.899	-9427.79259259258	-5914.3925925926
44305.8892824537	0	9594.484	-9428.91851851851	-5919.48148148148
44305.8892826505	0	9595.61	-9430.25185185184	-5924.31111111111
44305.8892828241	0	9596.943	-9431.89629629629	-5929.62962962963
44305.8892829977	0	9598.587	-9433.54814814814	-5935.28148148148
44305.8892831829	0	9600.239	-9434.95555555554	-5940.65185185185
44305.8892833681	0	9601.646	-9436.4148148148	-5946.64444444445
44305.8892835417	0	9603.105	-9437.51851851851	-5952.20740740741
44305.8892837269	0	9604.209	-9438.59259259258	-5958.4
44305.8892839005	0	9605.283	-9439.7111111111	-5964.54074074074
44305.8892840857	0	9606.402	-9440.74074074073	-5970.14074074074
44305.8892842708	0	9607.432	-9441.8148148148	-5976.36296296297
44305.8892844444	0	9608.506	-9443.02962962962	-5982.07407407408
44305.8892846296	0	9609.721	-9444.66666666666	-5988.11111111111
44305.8892848032	0	9611.358	-9446.85925925925	-5994.2
44305.8892849884	0	9613.551	-9449.42962962962	-5999.97777777778
44305.889285162	0	9616.121	-9452.59259259258	-6006
44305.8892853472	0	9619.284	-9455.76296296295	-6011.42962962963
44305.8892855324	0	9622.454	-9459.25925925925	-6017.07407407408
44305.889285706	0	9625.95	-9462.64444444444	-6022.62962962963
44305.8892858912	0	9629.335	-9465.61481481481	-6027.96296296296
44305.8892860648	0	9632.305	-9468.34074074073	-6033.6962962963
44305.88928625	0	9635.031	-9470.74814814814	-6039.31111111111
44305.8892864352	0	9637.438	-9473.34074074073	-6045.31111111111
44305.8892866088	0	9640.031	-9475.82222222221	-6051.31851851852
44305.889286794	0	9642.512	-9478.14814814814	-6056.8962962963
44305.8892869792	0	9644.838	-9480.85925925925	-6062.87407407408
44305.8892871528	0	9647.549	-9483.44444444444	-6068.54814814815
44305.889287338	0	9650.134	-9486.15555555555	-6074.54074074074
44305.8892875116	0	9652.845	-9488.76296296296	-6080.51111111111
44305.8892876968	0	9655.452	-9491.29629629629	-6086.16296296297
44305.8892878704	0	9657.985	-9494.06666666666	-6092.00740740741
44305.8892880556	0	9660.755	-9496.81481481481	-6097.24444444445
44305.8892882407	0	9663.503	-9500.03703703703	-6102.94074074074
44305.8892884144	0	9666.72499999999	-9503.28888888888	-6108.81481481482
44305.8892885995	0	9669.977	-9506.16296296296	-6114.24444444445
44305.8892887731	0	9672.851	-9509.02222222222	-6120.16296296297
44305.8892889583	0	9675.71	-9511.65185185185	-6125.76296296297
44305.8892891435	0	9678.33999999999	-9514.18518518518	-6131.48888888889
44305.8892893171	0	9680.87299999999	-9516.3111111111	-6136.91851851852
44305.8892895023	0	9682.99899999999	-9517.78518518518	-6141.86666666667
44305.8892896759	0	9684.47299999999	-9518.89629629629	-6147.30370370371
44305.8892898611	0	9685.584	-9519.35555555555	-6152.37777777778
44305.8892900463	0	9686.043	-9519.49629629629	-6157.71111111111
44305.8892902199	0	9686.184	-9519.37777777777	-6162.94814814815
44305.8892904051	0	9686.065	-9519.06666666666	-6167.47407407408
44305.8892905787	0	9685.754	-9518.24444444444	-6172.05925925926
44305.8892907639	0	9684.932	-9517.17037037036	-6176.2
44305.8892909491	0	9683.85799999999	-9516.19999999999	-6179.14074074074
44305.8892911227	0	9682.888	-9514.67407407407	-6183.2
44305.8892913079	0	9681.362	-9513.36296296296	-6186.55555555556
44305.8892914931	0	9680.051	-9512.15555555555	-6189.72592592593
44305.8892916667	0	9678.844	-9511.29629629629	-6192.3925925926
44305.8892918519	0	9677.985	-9510.7037037037	-6194.60740740741
44305.8892920255	0	9677.39199999999	-9510.39259259259	-6196.57037037037
44305.8892922106	0	9677.08099999999	-9510.28148148148	-6198.25925925926
44305.8892923958	0	9676.96999999999	-9510.26666666666	-6199.92592592593
44305.8892925694	0	9676.95499999999	-9510.25185185185	-6201.25925925926
44305.8892927546	0	9676.94	-9510.27407407407	-6202.4
44305.8892929282	0	9676.962	-9510.25925925925	-6203.1925925926
44305.8892931134	0	9676.947	-9510.05925925925	-6203.51111111111
44305.889293287	0	9676.747	-9509.49629629629	-6203.37037037037
44305.8892934722	0	9676.184	-9508.88888888888	-6202.8
44305.8892936574	0	9675.577	-9508.28148148147	-6201.8
44305.889293831	0	9674.97	-9508.08148148147	-6200.38518518519
44305.8892940162	0	9674.77	-9508.12592592592	-6198.71851851852
44305.8892942014	0	9674.81399999999	-9508.19259259258	-6196.71111111111
44305.889294375	0	9674.88099999999	-9508.14814814814	-6194.65925925926
44305.8892945602	0	9674.83699999999	-9507.97037037036	-6192.05925925926
44305.8892947338	0	9674.65899999999	-9507.64444444444	-6189.11851851852
44305.889294919	0	9674.333	-9507.04444444444	-6185.82222222222
44305.8892951042	0	9673.73299999999	-9506.01481481481	-6181.94074074074
44305.8892952778	0	9672.70299999999	-9504.59999999999	-6178.15555555556
44305.889295463	0	9671.28799999999	-9503.28148148147	-6174.93333333333
44305.8892956366	0	9669.96899999999	-9501.22962962962	-6169.52592592593
44305.8892958218	0	9667.91699999999	-9499.19999999999	-6163.98518518519
44305.8892960069	0	9665.88699999999	-9497.18518518518	-6157.67407407407
44305.8892961806	0	9663.87199999999	-9495.35555555555	-6151.28888888889
44305.8892963657	0	9662.04199999999	-9493.39999999999	-6144.05185185185
44305.8892965394	0	9660.08599999999	-9491.42962962962	-6136.62962962963
44305.8892967245	0	9658.11599999999	-9489.61481481481	-6129.0962962963
44305.8892969097	0	9656.30099999999	-9487.84444444444	-6120.57037037037
44305.8892970833	0	9654.53099999999	-9486.48888888888	-6112.38518518519
44305.8892972685	0	9653.17499999999	-9485.25925925925	-6103.48888888889
44305.8892974421	0	9651.94499999999	-9484.13333333332	-6094.37037037037
44305.8892976273	0	9650.81899999999	-9483.1111111111	-6085.59259259259
44305.8892978125	0	9649.79699999999	-9482.17037037036	-6076.01481481482
44305.8892979861	0	9648.85599999999	-9481.34814814814	-6066.99259259259
44305.8892981713	0	9648.03399999999	-9480.10370370369	-6057.42222222222
44305.8892983449	0	9646.78999999999	-9478.22222222221	-6048.25185185185
44305.8892985301	0	9644.90899999999	-9476.15555555554	-6040.18518518519
44305.8892987037	0	9642.84199999999	-9473.84444444443	-6031.23703703704
44305.8892988889	0	9640.53099999999	-9472.08148148147	-6022.48148148148
44305.8892990741	0	9638.76799999999	-9470.7111111111	-6012.60740740741
44305.8892992477	0	9637.39799999999	-9469.90370370369	-6002.85925925926
44305.8892994329	0	9636.59099999999	-9469.16296296295	-5993.62222222222
44305.8892996181	0	9635.84999999999	-9468.51851851851	-5983.82222222222
44305.8892997917	0	9635.20599999999	-9468.25925925925	-5975.07407407407
44305.8892999769	0	9634.94699999999	-9468.02222222221	-5966.08888888889
44305.8893001505	0	9634.70999999999	-9467.85925925925	-5957.20740740741
44305.8893003357	0	9634.54699999999	-9467.68888888888	-5948.73333333333
44305.8893005093	0	9634.37699999999	-9467.46666666666	-5940.19259259259
44305.8893006944	0	9634.15499999999	-9467.19259259258	-5932.34074074074
44305.8893008796	0	9633.88099999999	-9466.78518518518	-5924.0962962963
44305.8893010532	0	9633.47399999999	-9466.46666666666	-5916.13333333333
44305.8893012384	0	9633.15499999999	-9466.25185185184	-5908.82222222222
44305.889301412	0	9632.93999999999	-9466.07407407407	-5901.19259259259
44305.8893015972	0	9632.76199999999	-9466.02962962962	-5893.56296296296
44305.8893017824	0	9632.71799999999	-9466.02962962962	-5886.72592592593
44305.889301956	0	9632.71799999999	-9466.13333333333	-5879.46666666667
44305.8893021412	0	9632.82199999999	-9466.27407407407	-5872.6962962963
44305.8893023148	0	9632.96299999999	-9466.48148148147	-5865.65925925926
44305.8893025	0	9633.16999999999	-9466.68148148148	-5859.32592592593
44305.8893026852	0	9633.36999999999	-9466.82962962962	-5852.79259259259
44305.8893028588	0	9633.51799999999	-9466.77037037036	-5846.26666666667
44305.889303044	0	9633.45899999999	-9466.62962962962	-5840.18518518519
44305.8893032292	0	9633.31799999999	-9466.14814814814	-5833.83703703704
44305.8893034028	0	9632.83699999999	-9465.53333333333	-5827.96296296296
44305.889303588	0	9632.22199999999	-9464.83703703703	-5821.8
44305.8893037616	0	9631.52599999999	-9464.15555555555	-5815.87407407407
44305.8893039468	0	9630.84499999999	-9463.51111111111	-5810.6962962963
44305.8893041204	0	9630.20099999999	-9462.79999999999	-5805.42222222222
44305.8893043056	0	9629.48999999999	-9462.12592592592	-5800.8962962963
44305.8893044907	0	9628.81599999999	-9461.54074074073	-5796.37777777778
44305.8893046644	0	9628.23099999999	-9461.25185185185	-5792.15555555556
44305.8893048495	0	9627.94199999999	-9461.22962962962	-5788.38518518519
44305.8893050347	0	9627.91999999999	-9461.48148148148	-5784.84444444444
44305.8893052083	0	9628.17199999999	-9462.13333333333	-5781.79259259259
44305.8893053935	0	9628.82399999999	-9463.26666666666	-5778.81481481481
44305.8893055671	0	9629.95699999999	-9464.69629629629	-5776.1037037037
44305.8893057523	0	9631.38699999999	-9465.97777777777	-5773.91851851852
44305.8893059375	0	9632.66799999999	-9466.98518518518	-5771.82962962963
44305.8893061111	0	9633.67499999999	-9467.53333333333	-5770.12592592593
44305.8893062963	0	9634.22299999999	-9467.81481481481	-5768.61481481482
44305.8893064699	0	9634.504	-9467.83703703703	-5767.40740740741
44305.8893066551	0	9634.526	-9467.75555555555	-5766.53333333333
44305.8893068403	0	9634.445	-9467.55555555555	-5765.88888888889
44305.8893070139	0	9634.245	-9467.23703703703	-5765.52592592593
44305.8893071991	0	9633.926	-9466.88888888888	-5765.40740740741
44305.8893073727	0	9633.578	-9466.65185185184	-5765.57037037037
44305.8893075579	0	9633.341	-9466.75555555554	-5765.97037037037
44305.8893077315	0	9633.445	-9467.28148148147	-5766.58518518519
44305.8893079167	0	9633.971	-9468.25925925925	-5767.27407407408
44305.8893081019	0	9634.949	-9469.68148148147	-5768.20740740741
44305.8893082755	0	9636.371	-9471.34814814814	-5769.34814814815
44305.8893084606	0	9638.038	-9473.17777777777	-5770.47407407408
44305.8893086458	0	9639.86799999999	-9475.28148148147	-5771.88888888889
44305.8893088194	0	9641.97199999999	-9477.31851851851	-5773.40740740741
44305.8893090046	0	9644.00899999999	-9479.16296296295	-5775.17777777778
44305.8893091782	0	9645.85299999999	-9480.90370370369	-5777.14814814815
44305.8893093634	0	9647.59399999999	-9482.4074074074	-5779.19259259259
44305.8893095486	0	9649.09799999999	-9483.85925925925	-5781.65925925926
44305.8893097222	0	9650.54999999999	-9485.05925925925	-5784.11111111111
44305.8893099074	0	9651.74999999999	-9486.35555555554	-5786.96296296296
44305.8893100926	0	9653.04599999999	-9487.92592592592	-5789.80740740741
44305.8893102662	0	9654.61599999999	-9489.52592592592	-5792.42962962963
44305.8893104514	0	9656.21599999999	-9491.1111111111	-5795.21481481482
44305.889310625	0	9657.80099999999	-9492.36296296295	-5797.40740740741
44305.8893108102	0	9659.05299999999	-9493.41481481481	-5799.4
44305.8893109838	0	9660.10499999999	-9494.45185185184	-5801.37777777778
44305.889311169	0	9661.14199999999	-9495.37777777777	-5803
44305.8893113426	0	9662.06799999999	-9496.25925925925	-5804.71111111111
44305.8893115278	0	9662.94899999999	-9497.25185185184	-5806.05185185185
44305.889311713	0	9663.94199999999	-9498.34074074073	-5807.16296296297
44305.8893118866	0	9665.03099999999	-9499.48148148147	-5808.01481481482
44305.8893120718	0	9666.17199999999	-9500.10370370369	-5808.43703703704
44305.8893122454	0	9666.79399999999	-9501.02222222221	-5809.06666666667
44305.8893124306	0	9667.71299999999	-9501.88148148147	-5809.74074074074
44305.8893126157	0	9668.57199999999	-9502.45925925925	-5810.36296296297
44305.8893127894	0	9669.14999999999	-9502.73333333332	-5811.08888888889
44305.8893129745	0	9669.42399999999	-9502.82222222221	-5811.80740740741
44305.8893131481	0	9669.51299999999	-9502.79259259258	-5812.54814814815
44305.8893133333	0	9669.48299999999	-9502.49629629629	-5813.14814814815
44305.8893135185	0	9669.18699999999	-9502.01481481481	-5813.78518518519
44305.8893136921	0	9668.70599999999	-9501.74074074073	-5814.22222222223
44305.8893138773	0	9668.43199999999	-9501.82222222221	-5814.42962962963
44305.8893140625	0	9668.51299999999	-9502.32592592592	-5814.48148148148
44305.8893142361	0	9669.01699999999	-9503.08888888888	-5814.3925925926
44305.8893144213	0	9669.77999999999	-9504.14074074073	-5814.08888888889
44305.8893145949	0	9670.83199999999	-9505.18518518518	-5813.55555555556
44305.8893147801	0	9671.87599999999	-9506.07407407406	-5812.88148148148
44305.8893149537	0	9672.76499999999	-9506.6148148148	-5812.14814814815
44305.8893151389	0	9673.30599999999	-9506.62962962962	-5811.42222222222
44305.8893153241	0	9673.32099999999	-9506.22222222221	-5810.59259259259
44305.8893154977	0	9672.91399999999	-9505.69629629629	-5809.65925925926
44305.8893156829	0	9672.38799999999	-9505.42222222221	-5808.60740740741
44305.8893158565	0	9672.11399999999	-9505.33333333332	-5807.31851851852
44305.8893160417	0	9672.02499999999	-9505.39999999999	-5805.97037037037
44305.8893162269	0	9672.09199999999	-9505.57037037036	-5804.38518518519
44305.8893164005	0	9672.26199999999	-9505.74814814814	-5802.76296296296
44305.8893165857	0	9672.43999999999	-9506.08888888888	-5801.2
44305.8893167593	0	9672.78099999999	-9506.37037037036	-5799.61481481482
44305.8893169444	0	9673.06199999999	-9506.51851851851	-5798.04444444445
44305.8893171296	0	9673.20999999999	-9506.88888888888	-5796.35555555556
44305.8893173032	0	9673.57999999999	-9507.45185185184	-5794.63703703704
44305.8893174884	0	9674.14299999999	-9508.03703703703	-5792.82222222222
44305.889317662	0	9674.72799999999	-9508.47407407406	-5790.87407407408
44305.8893178472	0	9675.16499999999	-9508.45925925925	-5789.11851851852
44305.8893180324	0	9675.14999999999	-9508.08888888888	-5787.33333333334
44305.889318206	0	9674.77999999999	-9507.41481481481	-5785.70370370371
44305.8893183912	0	9674.10599999999	-9506.89629629629	-5784.22962962963
44305.8893185648	0	9673.58699999999	-9506.62222222221	-5782.51851851852
44305.88931875	0	9673.31299999999	-9506.55555555555	-5780.92592592593
44305.8893189352	0	9673.24599999999	-9506.34074074073	-5779.22962962963
44305.8893191088	0	9673.03099999999	-9505.87407407406	-5777.45925925926
44305.889319294	0	9672.56399999999	-9505.12592592592	-5775.87407407408
44305.8893194676	0	9671.81599999999	-9504.1111111111	-5774.28148148149
44305.8893196528	0	9670.80099999999	-9502.99999999999	-5772.91851851852
44305.889319838	0	9669.68999999999	-9501.76296296295	-5771.72592592593
44305.8893200116	0	9668.45299999999	-9500.37777777777	-5770.6962962963
44305.8893201968	0	9667.06799999999	-9498.99999999999	-5769.85925925926
44305.8893203819	0	9665.68999999999	-9497.57037037036	-5769.12592592593
44305.8893205556	0	9664.25999999999	-9496.39259259258	-5768.54074074075
44305.8893207407	0	9663.08199999999	-9495.28148148147	-5767.97037037038
44305.8893209144	0	9661.97099999999	-9494.14814814814	-5767.58518518519
44305.8893210995	0	9660.83799999999	-9493.12592592592	-5767.45185185186
44305.8893212847	0	9659.81599999999	-9491.99999999999	-5767.65925925926
44305.8893214583	0	9658.68999999999	-9490.91851851851	-5768.1925925926
44305.8893216435	0	9657.60899999999	-9489.7111111111	-5768.91851851852
44305.8893218171	0	9656.40199999999	-9488.36296296295	-5769.74074074075
44305.8893220023	0	9655.05399999999	-9487.02222222221	-5770.64444444445
44305.8893221875	0	9653.71299999999	-9485.52592592591	-5771.77037037038
44305.8893223611	0	9652.21699999999	-9484.09629629629	-5773.06666666667
44305.8893225463	0	9650.78699999999	-9482.43703703703	-5774.75555555556
44305.8893227199	0	9649.12799999999	-9480.65185185184	-5776.77777777778
44305.8893229051	0	9647.34299999999	-9479.14074074073	-5778.81481481482
44305.8893230903	0	9645.83199999999	-9477.71851851851	-5781.13333333334
44305.8893232639	0	9644.40999999999	-9476.4074074074	-5783.5925925926
44305.8893234491	0	9643.09899999999	-9475.28148148147	-5786.53333333334
44305.8893236227	0	9641.97299999999	-9474.62962962962	-5789.5925925926
44305.8893238079	0	9641.32099999999	-9474.38518518518	-5792.57037037038
44305.8893239815	0	9641.07699999999	-9474.42222222221	-5795.88888888889
44305.8893241667	0	9641.11399999999	-9474.47407407407	-5799.18518518519
44305.8893243519	0	9641.16599999999	-9474.54814814814	-5802.23703703704
44305.8893245255	0	9641.23999999999	-9474.5111111111	-5805.58518518519
44305.8893247106	0	9641.20299999999	-9474.36296296296	-5808.86666666667
44305.8893248843	0	9641.05499999999	-9473.82962962962	-5812.65185185186
44305.8893250694	0	9640.52199999999	-9473.06666666666	-5816.74074074075
44305.8893252546	0	9639.75899999999	-9472.49629629629	-5820.91851851853
44305.8893254282	0	9639.18899999999	-9472.3037037037	-5825.46666666667
44305.8893256134	0	9638.99599999999	-9472.37777777777	-5829.83703703704
44305.8893257986	0	9639.06999999999	-9472.46666666666	-5834.67407407408
44305.8893259722	0	9639.15899999999	-9472.5111111111	-5839.4962962963
44305.8893261574	0	9639.20299999999	-9472.45185185185	-5844.83703703704
44305.889326331	0	9639.14399999999	-9472.35555555555	-5850.51111111112
44305.8893265162	0	9639.04799999999	-9472.18518518518	-5855.91851851853
44305.8893266898	0	9638.87799999999	-9472.05925925925	-5861.7925925926
44305.889326875	0	9638.75199999999	-9472.05925925925	-5867.72592592593
44305.8893270602	0	9638.75199999999	-9472.39999999999	-5873.41481481482
44305.8893272338	0	9639.09299999999	-9472.93333333333	-5879.74814814815
44305.889327419	0	9639.62599999999	-9473.51111111111	-5885.62962962964
44305.8893276042	0	9639.62599999999	-9474.33333333333	-5891.97777777778
44305.8893277778	0	9640.20399999999	-9475.35555555555	-5897.98518518519
44305.889327963	0	9642.04799999999	-9476.68888888888	-5904.71111111112
44305.8893281366	0	9643.38099999999	-9478.48148148148	-5911.4888888889
44305.8893283218	0	9645.17399999999	-9480.05925925925	-5917.80000000001
44305.8893285069	0	9646.75199999999	-9481.82962962962	-5924.87407407408
44305.8893286806	0	9648.52199999999	-9483.54814814814	-5931.70370370371
44305.8893288657	0	9650.24099999999	-9485.67407407407	-5939.13333333334
44305.8893290394	0	9652.36699999999	-9488.25925925926	-5946.51111111112
44305.8893292245	0	9654.95199999999	-9490.66666666666	-5953.65925925927
44305.8893294097	0	9657.35899999999	-9493.25185185185	-5961.25185185186
44305.8893295833	0	9659.94399999999	-9495.77037037037	-5968.48888888889
44305.8893297685	0	9662.46299999999	-9498.22962962963	-5975.71111111112
44305.8893299421	0	9664.92199999999	-9500.61481481481	-5983.06666666667
44305.8893301273	0	9667.30699999999	-9502.77037037037	-5989.75555555556
44305.8893303009	0	9669.46299999999	-9505.13333333333	-5996.78518518519
44305.8893304861	0	9671.82599999999	-9507.34814814814	-6003.72592592593
44305.8893306713	0	9674.04099999999	-9509.31111111111	-6011.02222222223
44305.8893308449	0	9676.00399999999	-9511.28888888889	-6018.02962962964
44305.8893310301	0	9677.98199999999	-9513.27407407407	-6024.47407407408
44305.8893312037	0	9679.96699999999	-9515.85185185185	-6031.74074074075
44305.8893313889	0	9682.54499999999	-9518.62962962963	-6038.30370370371
44305.8893315741	0	9685.32299999999	-9521.7037037037	-6044.98518518519
44305.8893317477	0	9688.39699999999	-9524.87407407407	-6051.28888888889
44305.8893319329	0	9691.56699999999	-9528.04444444444	-6057.08888888889
44305.8893321065	0	9694.73699999999	-9531.34814814814	-6063.2962962963
44305.8893322917	0	9698.04099999999	-9534.17777777778	-6069.07407407408
44305.8893324769	0	9700.87099999999	-9537.31851851852	-6075.28148148149
44305.8893326505	0	9704.01199999999	-9540.71111111111	-6081.44444444445
44305.8893328357	0	9707.40499999999	-9544.3037037037	-6087.14074074075
44305.8893330093	0	9710.99799999999	-9548.5037037037	-6093.30370370371
44305.8893331944	0	9715.19799999999	-9552.74074074074	-6099.17037037038
44305.8893333796	0	9719.43499999999	-9557.02222222222	-6105.26666666667
44305.8893335532	0	9723.71599999999	-9560.79259259259	-6111.32592592593
44305.8893337384	0	9727.48599999999	-9563.95555555555	-6117.01481481482
44305.889333912	0	9730.64899999999	-9566.88148148148	-6123.40740740741
44305.8893340972	0	9733.57499999999	-9569.26666666666	-6129.42962962964
44305.8893342824	0	9735.95999999999	-9571.62222222222	-6135.75555555556
44305.889334456	0	9738.31599999999	-9574.38518518518	-6142.05925925926
44305.8893346412	0	9741.07899999999	-9577.48148148148	-6147.73333333334
44305.8893348148	0	9744.17499999999	-9581.34074074074	-6153.57777777778
44305.889335	0	9748.03399999999	-9585.72592592592	-6159.36296296297
44305.8893351852	0	9752.41899999999	-9590.35555555555	-6165.15555555556
44305.8893353588	0	9757.04899999999	-9595.57037037037	-6171.40000000001
44305.889335544	0	9762.26399999999	-9600.27407407407	-6177.18518518519
44305.8893357176	0	9766.96799999999	-9605.36296296296	-6183.32592592593
44305.8893359028	0	9772.05699999999	-9610.31851851852	-6189.13333333334
44305.889336088	0	9777.01299999999	-9615.65925925926	-6195.25925925927
44305.8893362616	0	9782.35399999999	-9621.11111111111	-6201.40000000001
44305.8893364468	0	9787.80599999999	-9626.37777777778	-6207.28148148149
44305.8893366204	0	9793.07299999999	-9631.88888888889	-6213.5925925926
44305.8893368056	0	9798.58399999999	-9636.95555555556	-6219.56296296297
44305.8893369907	0	9803.65099999999	-9642	-6226.06666666667
44305.8893371644	0	9808.69499999999	-9646.78518518518	-6232.70370370371
44305.8893373495	0	9813.47999999999	-9651.27407407407	-6238.85185185186
44305.8893375231	0	9817.96899999999	-9656.13333333333	-6245.65185185186
44305.8893377083	0	9822.82799999999	-9660.62962962963	-6251.8962962963
44305.8893378935	0	9827.32399999999	-9665.3037037037	-6258.40000000001
44305.8893380671	0	9831.99799999999	-9669.8	-6265.00000000001
44305.8893382523	0	9836.49399999999	-9674.28148148148	-6271.40740740742
44305.8893384259	0	9840.97499999999	-9679.41481481481	-6278.48148148149
44305.8893386111	0	9846.10799999999	-9684.75555555556	-6285.90370370371
44305.8893387963	0	9851.44899999999	-9689.98518518519	-6292.54814814816
44305.8893389699	0	9856.67899999999	-9695.85185185185	-6299.73333333334
44305.8893391551	0	9862.54599999999	-9701.75555555556	-6306.42222222223
44305.8893393287	0	9868.44999999999	-9708.17777777778	-6312.91111111112
44305.8893395139	0	9874.87199999999	-9715.43703703704	-6319.9925925926
44305.8893396991	0	9882.13099999999	-9722.56296296296	-6326.45185185186
44305.8893398727	0	9889.25699999999	-9730.45185185185	-6333.97777777778
44305.8893400579	0	9897.14599999999	-9737.77777777778	-6341.21481481482
44305.8893402315	0	9904.47199999999	-9745.47407407407	-6348.7925925926
44305.8893404167	0	9912.16799999999	-9753.01481481481	-6356.15555555556
44305.8893406019	0	9919.70899999999	-9761.22222222222	-6364.25925925927
44305.8893407755	0	9927.91599999999	-9769.78518518519	-6372.23703703704
44305.8893409606	0	9936.47899999999	-9778.2	-6379.64444444445
44305.8893411458	0	9944.89399999999	-9787.65185185185	-6387.31111111112
44305.8893413194	0	9954.34599999999	-9796.98518518519	-6394.60000000001
44305.8893415046	0	9963.67899999999	-9807.35555555556	-6402.42222222223
44305.8893416782	0	9974.04899999999	-9817.32592592593	-6410.05925925927
44305.8893418634	0	9984.01899999999	-9826.8962962963	-6417.24444444445
44305.8893420486	0	9993.58899999999	-9837.88888888889	-6425.48148148149
44305.8893422222	0	10004.582	-9848.82962962963	-6433.32592592593
44305.8893424074	0	10015.523	-9860.62962962963	-6441.74074074075
44305.889342581	0	10027.323	-9872.26666666667	-6450.47407407408
44305.8893427662	0	10038.96	-9882.68148148148	-6458.25925925927
44305.8893429398	0	10049.375	-9893.0962962963	-6466.07407407408
44305.889343125	0	10059.79	-9903.14814814815	-6473.1925925926
44305.8893433102	0	10069.842	-9914.05185185185	-6480.81481481482
44305.8893434838	0	10080.746	-9924.88888888889	-6488.37777777779
44305.889343669	0	10091.583	-9934.88888888889	-6495.60000000001
44305.8893438542	0	10101.583	-9946.35555555556	-6503.75555555557
44305.8893440278	0	10113.05	-9957.73333333334	-6511.71111111112
44305.889344213	0	10124.428	-9970	-6520.25185185186
44305.8893443866	0	10136.695	-9981.91111111111	-6528.81481481482
44305.8893445718	0	10148.606	-9992.63703703704	-6536.92592592594
44305.8893447569	0	10159.332	-10003.2	-6544.49629629631
44305.8893449306	0	10169.895	-10013.2592592593	-6551.80740740742
44305.8893451157	0	10179.954	-10024.4222222222	-6559.60740740742
44305.8893452894	0	10191.117	-10035.4518518519	-6567.37777777779
44305.8893454745	0	10202.147	-10045.237037037	-6574.72592592594
44305.8893456597	0	10211.932	-10055.437037037	-6582.52592592594
44305.8893458333	0	10222.132	-10065.162962963	-6590.1851851852
44305.8893460185	0	10231.858	-10075.5703703704	-6598.44444444446
44305.8893461921	0	10242.265	-10086.0222222222	-6606.63703703705
44305.8893463773	0	10252.717	-10095.3925925926	-6614.26666666668
44305.8893465625	0	10262.087	-10104.3555555556	-6621.3851851852
44305.8893467361	0	10271.05	-10112.1925925926	-6628.09629629631
44305.8893469213	0	10278.887	-10120.7407407407	-6635.00000000001
44305.8893470949	0	10287.435	-10130.0222222222	-6642.07407407408
44305.8893472801	0	10296.716	-10138.8740740741	-6648.93333333334
44305.8893474653	0	10305.568	-10147.7185185185	-6656.0888888889
44305.8893476389	0	10314.412	-10155.562962963	-6662.68148148149
44305.8893478241	0	10322.256	-10163.8666666667	-6669.85925925927
44305.8893479977	0	10330.56	-10172.4518518519	-6677.33333333334
44305.8893481829	0	10339.145	-10181.0296296296	-6684.47407407408
44305.8893483681	0	10347.723	-10190.5481481482	-6692.20000000001
44305.8893485417	0	10357.242	-10200.0814814815	-6699.45185185186
44305.8893487269	0	10366.775	-10210.9555555556	-6707.17777777779
44305.8893489005	0	10377.649	-10222.2518518519	-6714.69629629631
44305.8893490857	0	10388.945	-10233.4074074074	-6721.82962962964
44305.8893492708	0	10400.101	-10245.2074074074	-6729.42222222223
44305.8893494444	0	10411.901	-10255.6444444444	-6736.56296296297
44305.8893496296	0	10422.338	-10266.4074074074	-6744.2888888889
44305.8893498032	0	10433.101	-10277.2814814815	-6752.05185185186
44305.8893499884	0	10443.975	-10287.8222222222	-6759.4888888889
44305.8893501736	0	10454.516	-10299.2888888889	-6767.51111111112
44305.8893503472	0	10465.983	-10309.8962962963	-6774.81481481482
44305.8893505324	0	10476.59	-10321.7703703704	-6782.37037037038
44305.889350706	0	10488.464	-10333.8444444444	-6789.90370370371
44305.8893508912	0	10500.538	-10345.2666666667	-6796.69629629631
44305.8893510648	0	10511.96	-10357.1555555556	-6803.84444444445
44305.88935125	0	10523.849	-10367.962962963	-6810.78518518519
44305.8893514352	0	10534.656	-10378.5185185185	-6817.91111111112
44305.8893516088	0	10545.212	-10388.7925925926	-6824.94074074075
44305.889351794	0	10555.486	-10398.8	-6831.85925925927
44305.8893519676	0	10565.493	-10409.637037037	-6839.14074074075
44305.8893521528	0	10576.33	-10420.0962962963	-6845.82222222223
44305.889352338	0	10586.789	-10431.8518518519	-6852.80000000001
44305.8893525116	0	10598.545	-10444.2074074074	-6859.53333333334
44305.8893526968	0	10610.901	-10455.8888888889	-6865.86666666668
44305.8893528819	0	10622.582	-10468.1037037037	-6872.80000000001
44305.8893530556	0	10634.797	-10478.8	-6879.09629629631
44305.8893532407	0	10645.493	-10489.2962962963	-6885.71111111112
44305.8893534144	0	10655.989	-10499.5851851852	-6892.25185185186
44305.8893535995	0	10666.278	-10509.7111111111	-6898.63703703705
44305.8893537847	0	10676.404	-10520.6	-6905.54814814816
44305.8893539583	0	10687.293	-10531.1259259259	-6911.91851851853
44305.8893541435	0	10697.819	-10542.5259259259	-6918.49629629631
44305.8893543171	0	10709.219	-10554.2814814815	-6924.82222222223
44305.8893545023	0	10720.975	-10565.6296296296	-6930.91111111112
44305.8893546759	0	10732.323	-10577.5111111111	-6937.37037037038
44305.8893548611	0	10744.204	-10587.6592592593	-6943.31111111112
44305.8893550463	0	10754.352	-10597.5407407407	-6949.51111111112
44305.8893552199	0	10764.233	-10607	-6955.56296296297
44305.8893554051	0	10773.692	-10616.3407407407	-6961.41481481483
44305.8893555787	0	10783.033	-10626.1111111111	-6967.86666666668
44305.8893557639	0	10792.803	-10634.437037037	-6973.43703703705
44305.8893559491	0	10801.129	-10643.1555555556	-6979.09629629631
44305.8893561227	0	10809.848	-10651.9259259259	-6984.62222222223
44305.8893563079	0	10818.618	-10660.3037037037	-6989.77037037038
44305.8893564931	0	10826.996	-10669.8592592593	-6995.45925925927
44305.8893566667	0	10836.552	-10678.2592592593	-7000.72592592594
44305.8893568519	0	10844.952	-10686.1925925926	-7006.34814814816
44305.8893570255	0	10852.885	-10693.562962963	-7011.94074074075
44305.8893572106	0	10860.255	-10700.4666666667	-7017.22962962964
44305.8893573958	0	10867.159	-10707.9555555556	-7022.94814814816
44305.8893575694	0	10874.648	-10715.1481481481	-7028.34814814816
44305.8893577546	0	10881.841	-10722.8888888889	-7034.0888888889
44305.8893579282	0	10889.582	-10730.9037037037	-7039.65185185186
44305.8893581134	0	10897.597	-10739.0518518518	-7044.62222222223
44305.8893582986	0	10905.745	-10747.9259259259	-7049.62222222223
44305.8893584722	0	10914.619	-10756.8148148148	-7054.34814814816
44305.8893586574	0	10923.508	-10766.2444444444	-7059.31851851853
44305.889358831	0	10932.938	-10774.9407407407	-7064.28148148149
44305.8893590162	0	10941.634	-10782.1851851852	-7069.0888888889
44305.8893591898	0	10948.878	-10789.3037037037	-7074.33333333334
44305.889359375	0	10955.997	-10795.7037037037	-7079.2888888889
44305.8893595602	0	10962.397	-10802.237037037	-7084.43703703705
44305.8893597338	0	10968.93	-10808.6888888889	-7089.60740740742
44305.889359919	0	10975.382	-10814.7925925926	-7094.57037037038
44305.8893601042	0	10981.486	-10821.2814814815	-7099.74074074075
44305.8893602778	0	10987.975	-10826.962962963	-7103.97037037038
44305.889360463	0	10993.656	-10833.162962963	-7108.36296296297
44305.8893606366	0	10999.856	-10839.5777777778	-7112.6888888889
44305.8893608218	0	11006.271	-10845.8814814815	-7116.65925925927
44305.8893610069	0	11012.575	-10852.7037037037	-7120.80000000001
44305.8893611806	0	11019.397	-10858.7851851852	-7124.82222222223
44305.8893613657	0	11025.478	-10865.4074074074	-7129.60740740742
44305.8893615394	0	11032.1	-10871.9555555556	-7134.27407407408
44305.8893617245	0	11038.648	-10878.4814814815	-7138.94074074075
44305.8893619097	0	11045.174	-10885.7851851852	-7144.05925925927
44305.8893620833	0	11052.478	-10892.962962963	-7149.01481481482
44305.8893622685	0	11059.656	-10900.637037037	-7154.05185185186
44305.8893624421	0	11067.33	-10908.4888888889	-7159.05185185186
44305.8893626273	0	11075.182	-10915.0444444444	-7163.12592592594
44305.8893628125	0	11081.738	-10921.9851851852	-7167.34814814816
44305.8893629861	0	11088.679	-10929.0074074074	-7171.54814814816
44305.8893631713	0	11095.701	-10935.9037037037	-7175.45185185186
44305.8893633449	0	11102.597	-10943.237037037	-7179.61481481483
44305.8893635301	0	11109.93	-10949.4888888889	-7183.60000000001
44305.8893637037	0	11116.182	-10955.6444444444	-7187.86666666668
44305.8893638889	0	11122.338	-10961.362962963	-7192.10370370371
44305.8893640741	0	11128.057	-10967.5703703704	-7196.60740740742
44305.8893642477	0	11134.264	-10974.1407407407	-7201.26666666668
44305.8893644329	0	11140.834	-10980.4296296296	-7205.72592592594
44305.8893646181	0	11147.123	-10987.4666666667	-7210.35555555557
44305.8893647917	0	11154.16	-10994.3185185185	-7214.33333333334
44305.8893649769	0	11161.012	-11001.9925925926	-7218.13333333334
44305.8893651505	0	11168.686	-11010.3481481481	-7221.74074074075
44305.8893653357	0	11177.042	-11018.8296296296	-7225.08148148149
44305.8893655208	0	11185.523	-11027.7481481481	-7228.63703703705
44305.8893656944	0	11194.442	-11035.1481481481	-7232.03703703705
44305.8893658796	0	11201.842	-11042.3185185185	-7235.87407407408
44305.8893660532	0	11209.012	-11048.8666666667	-7239.7851851852
44305.8893662384	0	11215.56	-11054.8666666667	-7243.48148148149
44305.8893664236	0	11221.56	-11061.2888888889	-7247.33333333334
44305.8893665972	0	11227.982	-11067.4962962963	-7250.95555555557
44305.8893667824	0	11234.189	-11074.5703703704	-7254.76296296297
44305.889366956	0	11241.263	-11082.1925925926	-7258.3925925926
44305.8893671412	0	11248.885	-11089.8888888889	-7261.43703703705
44305.8893673148	0	11256.581	-11098.5925925926	-7264.63703703705
44305.8893675	0	11265.285	-11107.1111111111	-7267.77777777779
44305.8893676852	0	11273.804	-11115.6888888889	-7271.13333333334
44305.8893678588	0	11282.382	-11123.437037037	-7274.54074074075
44305.889368044	0	11290.13	-11130.0444444444	-7277.80000000001
44305.8893682292	0	11296.737	-11137.0148148148	-7281.35555555557
44305.8893684028	0	11303.707	-11143.9703703704	-7284.85185185186
44305.889368588	0	11310.663	-11151.6740740741	-7288.66666666668
44305.8893687616	0	11318.367	-11159.6592592593	-7292.41481481483
44305.8893689468	0	11326.352	-11167.3851851852	-7295.67407407409
44305.8893691319	0	11334.078	-11176.4814814815	-7299.13333333334
44305.8893693056	0	11343.174	-11185.5851851852	-7302.17037037038
44305.8893694907	0	11352.278	-11195.2962962963	-7305.29629629631
44305.8893696644	0	11361.989	-11204	-7308.25185185186
44305.8893698495	0	11370.693	-11211.3111111111	-7311.20740740742
44305.8893700231	0	11378.004	-11217.8814814815	-7314.51111111112
44305.8893702083	0	11384.574	-11223.4888888889	-7317.54814814816
44305.8893703935	0	11390.181	-11229.6074074074	-7320.77777777779
44305.8893705671	0	11396.3	-11235.9111111111	-7324.05925925927
44305.8893707523	0	11402.604	-11242.1555555556	-7326.9925925926
44305.8893709375	0	11408.848	-11248.9851851852	-7330.05925925927
44305.8893711111	0	11415.678	-11256.2	-7332.9851851852
44305.8893712963	0	11422.893	-11263.6	-7335.40740740742
44305.8893714699	0	11430.293	-11271.8074074074	-7337.7925925926
44305.8893716551	0	11438.5	-11278.9851851852	-7340.21481481483
44305.8893718403	0	11445.678	-11286.0740740741	-7342.94814814816
44305.8893720139	0	11452.767	-11292.0740740741	-7345.70370370372
44305.8893721991	0	11458.767	-11297.2888888889	-7348.57777777779
44305.8893723727	0	11463.982	-11301.5481481481	-7351.19259259261
44305.8893725579	0	11468.241	-11305.1555555556	-7353.5925925926
44305.8893727431	0	11471.848	-11309.0222222222	-7355.97777777779
44305.8893729167	0	11475.715	-11312.637037037	-7358.11111111112
44305.8893731019	0	11479.33	-11316.6814814815	-7360.33333333335
44305.8893732755	0	11483.374	-11320.8888888889	-7362.51111111112
44305.8893734606	0	11487.581	-11324.9407407407	-7364.42962962964
44305.8893736458	0	11491.633	-11329.4814814815	-7366.2888888889
44305.8893738194	0	11496.174	-11334.1037037037	-7367.92592592594
44305.8893740046	0	11500.796	-11339.3333333333	-7369.57037037038
44305.8893741782	0	11506.026	-11344.5555555556	-7371.04444444446
44305.8893743634	0	11511.248	-11349.0148148148	-7372.51111111112
44305.8893745486	0	11515.707	-11352.837037037	-7374.25925925927
44305.8893747222	0	11519.529	-11355.3037037037	-7375.76296296298
44305.8893749074	0	11521.996	-11356.6962962963	-7377.0888888889
44305.889375081	0	11523.389	-11357.1037037037	-7378.06666666668
44305.8893752662	0	11523.796	-11356.9925925926	-7378.67407407409
44305.8893754514	0	11523.685	-11356.6518518519	-7378.95555555557
44305.889375625	0	11523.344	-11356.2814814815	-7378.97777777779
44305.8893758102	0	11522.974	-11355.8074074074	-7378.77777777779
44305.8893759838	0	11522.5	-11355.3777777778	-7378.42222222224
44305.889376169	0	11522.07	-11355.1037037037	-7377.9851851852
44305.8893763542	0	11521.796	-11355.0666666667	-7377.43703703705
44305.8893765278	0	11521.759	-11355.162962963	-7376.82962962964
44305.889376713	0	11521.855	-11355.2518518519	-7376.05185185186
44305.8893768866	0	11521.944	-11355.2666666667	-7375.08148148149
44305.8893770718	0	11521.959	-11355.2074074074	-7373.97037037038
44305.8893772454	0	11521.9	-11355.0518518519	-7372.45185185186
44305.8893774306	0	11521.744	-11354.7333333333	-7370.82222222223
44305.8893776157	0	11521.425	-11354.362962963	-7368.8888888889
44305.8893777894	0	11521.055	-11354.0888888889	-7366.71851851853
44305.8893779745	0	11520.781	-11353.8888888889	-7364.39259259261
44305.8893781481	0	11520.581	-11353.762962963	-7361.4888888889
44305.8893783333	0	11520.455	-11353.4814814815	-7358.55555555557
44305.8893785185	0	11520.174	-11352.8962962963	-7355.25925925927
44305.8893786921	0	11519.589	-11352.1111111111	-7352.02222222223
44305.8893788773	0	11518.804	-11351.4666666667	-7348.97777777779
44305.8893790625	0	11518.16	-11350.8222222222	-7345.34814814816
44305.8893792361	0	11517.516	-11350.2740740741	-7341.40740740742
44305.8893794213	0	11516.968	-11349.8222222222	-7337.54814814816
44305.8893795949	0	11516.516	-11349.3555555556	-7333.47407407409
44305.8893797801	0	11516.049	-11349.037037037	-7329.68148148149
44305.8893799653	0	11515.73	-11349.0444444444	-7325.5925925926
44305.8893801389	0	11515.737	-11349.0666666667	-7321.64444444446
44305.8893803241	0	11515.759	-11348.8740740741	-7317.37777777779
44305.8893804977	0	11515.566	-11348.3925925926	-7312.92592592594
44305.8893806829	0	11515.085	-11347.9481481481	-7308.64444444446
44305.8893808681	0	11514.641	-11347.637037037	-7303.9851851852
44305.8893810417	0	11514.33	-11347.5037037037	-7299.57777777779
44305.8893812269	0	11514.197	-11347.5185185185	-7294.75555555557
44305.8893814005	0	11514.212	-11347.4	-7290.00000000001
44305.8893815857	0	11514.093	-11347.1185185185	-7285.49629629631
44305.8893817708	0	11513.812	-11346.837037037	-7280.85185185186
44305.8893819444	0	11513.531	-11346.637037037	-7276.45185185186
44305.8893821296	0	11513.331	-11346.5185185185	-7271.82962962964
44305.8893823032	0	11513.212	-11346.362962963	-7267.47407407409
44305.8893824884	0	11513.056	-11346.0962962963	-7263.37777777779
44305.8893826736	0	11512.789	-11345.6740740741	-7259.05185185186
44305.8893828472	0	11512.367	-11345.162962963	-7255.07407407409
44305.8893830324	0	11511.856	-11344.8074074074	-7250.89629629631
44305.889383206	0	11511.5	-11344.7777777778	-7246.87407407409
44305.8893833912	0	11511.47	-11344.8148148148	-7243.41481481483
44305.8893835764	0	11511.507	-11344.8814814815	-7239.96296296298
44305.88938375	0	11511.574	-11344.9851851852	-7236.71111111112
44305.8893839352	0	11511.678	-11345.1481481482	-7233.89629629631
44305.8893841088	0	11511.841	-11345.3407407407	-7231.17777777779
44305.889384294	0	11512.034	-11345.5925925926	-7228.80000000001
44305.8893844792	0	11512.286	-11345.9851851852	-7226.37037037038
44305.8893846528	0	11512.679	-11346.2888888889	-7224.22962962964
44305.889384838	0	11512.983	-11346.3925925926	-7222.08148148149
44305.8893850116	0	11513.087	-11346.1111111111	-7220.21481481483
44305.8893851968	0	11512.806	-11345.3925925926	-7218.69629629631
44305.8893853819	0	11512.087	-11344.562962963	-7217.24444444446
44305.8893855556	0	11511.257	-11343.9777777778	-7216.25185185187
44305.8893857407	0	11510.672	-11343.5481481482	-7215.51111111112
44305.8893859144	0	11510.242	-11343.2740740741	-7215.07407407409
44305.8893860995	0	11509.968	-11343.0444444444	-7214.8814814815
44305.8893862847	0	11509.738	-11342.7259259259	-7214.71111111112
44305.8893864583	0	11509.419	-11342.3037037037	-7214.54814814816
44305.8893866435	0	11508.997	-11341.9407407407	-7214.55555555557
44305.8893868171	0	11508.634	-11341.8814814815	-7214.91111111112
44305.8893870023	0	11508.575	-11341.8518518519	-7215.60740740742
44305.8893871875	0	11508.545	-11341.7185185185	-7216.5851851852
44305.8893873611	0	11508.412	-11341.5259259259	-7217.71851851853
44305.8893875463	0	11508.219	-11341.0814814815	-7219.12592592594
44305.8893877199	0	11507.775	-11340.3555555556	-7220.61481481483
44305.8893879051	0	11507.049	-11339.5555555556	-7221.89629629631
44305.8893880903	0	11506.249	-11338.4962962963	-7223.37777777779
44305.8893882639	0	11505.19	-11337.3555555556	-7225.00000000001
44305.8893884491	0	11504.049	-11336.1333333333	-7226.95555555557
44305.8893886227	0	11502.827	-11335.0296296296	-7229.12592592594
44305.8893888079	0	11501.723	-11334.0962962963	-7231.27407407409
44305.8893889931	0	11500.79	-11333.1555555556	-7233.70370370372
44305.8893891667	0	11499.849	-11332.2962962963	-7236.17037037038
44305.8893893519	0	11498.99	-11331.4666666667	-7239.04444444446
44305.8893895255	0	11498.16	-11331.1185185185	-7241.85925925927
44305.8893897106	0	11497.812	-11331.0888888889	-7244.54814814816
44305.8893898958	0	11497.782	-11331.3703703704	-7247.47407407409
44305.8893900694	0	11498.063	-11331.9111111111	-7250.20740740742
44305.8893902546	0	11498.604	-11332.9037037037	-7252.82222222224
44305.8893904282	0	11499.597	-11334.2592592593	-7255.24444444446
44305.8893906134	0	11500.953	-11335.7407407407	-7257.44444444446
44305.8893907986	0	11502.434	-11337.3851851852	-7259.51111111113
44305.8893909722	0	11504.078	-11338.9555555556	-7261.2888888889
44305.8893911574	0	11505.648	-11340.437037037	-7263.04444444446
44305.889391331	0	11507.129	-11341.6592592593	-7264.76296296298
44305.8893915162	0	11508.351	-11342.7037037037	-7266.14814814816
44305.8893917014	0	11509.395	-11343.8518518519	-7267.46666666668
44305.889391875	0	11510.543	-11344.6	-7268.4888888889
44305.8893920602	0	11511.291	-11344.9037037037	-7269.28148148149
44305.8893922338	0	11511.595	-11344.9111111111	-7269.79259259261
44305.889392419	0	11511.602	-11344.7703703704	-7270.10370370372
44305.8893925926	0	11511.461	-11344.6444444444	-7270.32592592594
[truncated: 5,690 more rows]
