# Supplementary material for: Near-infrared manipulation of multiple neuronal populations via trichromatic upconversion
Source: Nat Commun. 2021 Sep 27;12:5662. doi: 10.1038/s41467-021-25993-7 (PMC8476604; doi:10.1038/s41467-021-25993-7)
Supplement: Supplementary file 7 — Source Data [file 41467_2021_25993_MOESM7_ESM.zip › Source Data/SI 31/980/5_2.csv]

DateTime	xPosComp	yPosComp	xPos	yPos
44305.9274517824	0	6114.11999999999	-6118.89629629629	-2649
44305.927451956	0	6118.89799999999	-6123.37037037037	-2654.19259259259
44305.9274521412	0	6123.37199999999	-6128.68888888888	-2659.83703703704
44305.9274523264	0	6128.691	-6134.22222222222	-2665.35555555556
44305.9274525	0	6134.224	-6139.63703703703	-2670.39259259259
44305.9274526852	0	6139.639	-6145.57777777777	-2675.6
44305.9274528588	0	6145.58	-6151.69629629629	-2680.63703703704
44305.927453044	0	6151.699	-6157.7037037037	-2685.36296296296
44305.9274532292	0	6157.70599999999	-6164.11851851852	-2690.22222222222
44305.9274534028	0	6164.12099999999	-6169.92592592592	-2694.98518518518
44305.927453588	0	6169.92799999999	-6175.83703703703	-2700.19259259259
44305.9274537616	0	6175.83899999999	-6181.6074074074	-2705.48148148148
44305.9274539468	0	6181.60899999999	-6186.93333333333	-2710.61481481481
44305.9274541319	0	6186.93499999999	-6192.71851851852	-2716.07407407407
44305.9274543056	0	6192.71999999999	-6198.31111111111	-2721.22222222222
44305.9274544907	0	6198.31299999999	-6204.52592592592	-2726.75555555556
44305.9274546644	0	6204.52799999999	-6210.7037037037	-2731.63703703704
44305.9274548495	0	6210.70599999999	-6217.48148148148	-2736.68888888889
44305.9274550347	0	6217.48399999999	-6223.93333333333	-2741.25185185185
44305.9274552083	0	6223.936	-6229.66666666666	-2745.34074074074
44305.9274553935	0	6229.669	-6235.5037037037	-2749.71851851852
44305.9274555787	0	6235.506	-6240.55555555555	-2753.78518518519
44305.9274557523	0	6240.558	-6245.39259259259	-2758.15555555556
44305.9274559375	0	6245.395	-6249.17777777777	-2762.39259259259
44305.9274561111	0	6249.18	-6251.97037037037	-2766.23703703704
44305.9274562963	0	6251.973	-6254.12592592592	-2770.01481481482
44305.9274564815	0	6254.129	-6255.67407407407	-2773.4
44305.9274566551	0	6255.677	-6257.18518518518	-2776.76296296296
44305.9274568403	0	6257.188	-6258.82222222222	-2779.91851851852
44305.9274570139	0	6258.825	-6260.46666666666	-2782.65925925926
44305.9274571991	0	6260.469	-6262.41481481481	-2785.47407407407
44305.9274573843	0	6262.417	-6264.41481481481	-2788.22222222222
44305.9274575579	0	6264.417	-6266.22962962962	-2790.65185185185
44305.9274577431	0	6266.232	-6268.14074074074	-2792.99259259259
44305.9274579167	0	6268.143	-6269.86666666666	-2794.97037037037
44305.9274581019	0	6269.869	-6271.62222222222	-2796.94074074074
44305.9274582755	0	6271.625	-6273.4074074074	-2798.53333333333
44305.9274584606	0	6273.41	-6275.51111111111	-2800.16296296296
44305.9274586458	0	6275.514	-6278.01481481481	-2801.75555555556
44305.9274588194	0	6278.018	-6280.9037037037	-2803.28888888889
44305.9274590046	0	6280.907	-6284.31851851851	-2804.88148148148
44305.9274591898	0	6284.322	-6287.88888888889	-2806.4
44305.9274593634	0	6287.892	-6291.93333333333	-2807.88888888889
44305.9274595486	0	6291.936	-6295.9037037037	-2809.53333333333
44305.9274597222	0	6295.906	-6299.59259259259	-2811.16296296296
44305.9274599074	0	6299.595	-6303.57777777777	-2813.11111111111
44305.927460081	0	6303.58	-6307.36296296296	-2815.05925925926
44305.9274602662	0	6307.365	-6311.53333333333	-2817.22962962963
44305.9274604514	0	6311.535	-6315.61481481481	-2819.34814814815
44305.927460625	0	6315.616	-6319.36296296296	-2821.2962962963
44305.9274608102	0	6319.364	-6323.34074074074	-2823.47407407407
44305.9274609954	0	6323.342	-6327.51111111111	-2825.75555555556
44305.927461169	0	6327.512	-6331.42222222222	-2828
44305.9274613542	0	6331.423	-6335.62962962963	-2830.35555555556
44305.9274615278	0	6335.63	-6339.56296296296	-2832.48888888889
44305.927461713	0	6339.563	-6343.77037037037	-2834.80740740741
44305.9274618866	0	6343.77	-6348.25185185185	-2837.17037037037
44305.9274620718	0	6348.251	-6352.68888888889	-2839.38518518519
44305.9274622569	0	6352.688	-6357.22962962963	-2842.05925925926
44305.9274624306	0	6357.229	-6361.65185185185	-2844.81481481482
44305.9274626157	0	6361.651	-6366.46666666667	-2847.97037037037
44305.9274627894	0	6366.46599999999	-6371.03703703704	-2851.14074074074
44305.9274629745	0	6371.03599999999	-6376.07407407407	-2854.51851851852
44305.9274631597	0	6376.07299999999	-6381.1037037037	-2858.01481481482
44305.9274633333	0	6381.10299999999	-6386.01481481481	-2861.31851851852
44305.9274635185	0	6386.01399999999	-6391.5037037037	-2864.79259259259
44305.9274637037	0	6391.50299999999	-6396.83703703704	-2868
44305.9274638773	0	6396.83599999999	-6402.67407407407	-2871.39259259259
44305.9274640625	0	6402.67299999999	-6408.42962962963	-2874.65185185185
44305.9274642361	0	6408.42899999999	-6413.8	-2877.54074074074
44305.9274644213	0	6413.79899999999	-6419.48888888889	-2880.62962962963
44305.9274645949	0	6419.48799999999	-6424.76296296296	-2883.53333333333
44305.9274647801	0	6424.762	-6430.41481481481	-2886.88148148148
44305.9274649653	0	6430.414	-6436.01481481481	-2890.44444444444
44305.9274651389	0	6436.014	-6441.45925925926	-2894.11111111111
44305.9274653241	0	6441.458	-6447.65925925926	-2898.25925925926
44305.9274655093	0	6447.658	-6454.12592592592	-2902.41481481482
44305.9274656829	0	6454.125	-6460.45925925926	-2906.45185185185
44305.9274658681	0	6460.458	-6467.64444444444	-2910.83703703704
44305.9274660532	0	6467.643	-6474.43703703703	-2914.65925925926
44305.9274662269	0	6474.436	-6481.73333333333	-2918.51111111111
44305.9274664005	0	6481.732	-6488.66666666666	-2922.13333333333
44305.9274665857	0	6488.665	-6495.16296296296	-2925.5037037037
44305.9274667708	0	6495.161	-6502.05185185185	-2929.0962962963
44305.9274669444	0	6502.05	-6508.49629629629	-2932.57777777778
44305.9274671296	0	6508.494	-6515.11111111111	-2936.51851851852
44305.9274673032	0	6515.109	-6521.84444444444	-2940.68888888889
44305.9274674884	0	6521.842	-6528.31111111111	-2944.61481481481
44305.9274676736	0	6528.309	-6535.85925925926	-2949.00740740741
44305.9274678588	0	6535.857	-6543.26666666666	-2953.28148148148
44305.9274680324	0	6543.264	-6550.94074074074	-2958.08148148148
44305.927468206	0	6550.938	-6557.89629629629	-2962.54814814815
44305.9274683912	0	6557.894	-6565.03703703703	-2967.02962962963
44305.9274685764	0	6565.035	-6569.88148148148	-2969.96296296296
44305.92746875	0	6569.879	-6576.25185185185	-2973.73333333333
44305.9274689352	0	6576.249	-6583.08148148148	-2977.80740740741
44305.9274691088	0	6583.079	-6589.45185185185	-2981.73333333333
44305.927469294	0	6589.449	-6596.45185185185	-2986.27407407407
44305.9274694792	0	6596.449	-6603.67407407407	-2991.17037037037
44305.9274696528	0	6603.67099999999	-6610.81481481481	-2996.02962962963
44305.927469838	0	6610.81199999999	-6618.94074074074	-3001.28888888889
44305.9274700116	0	6618.93799999999	-6627.05925925926	-3006.45185185185
44305.9274701968	0	6627.05699999999	-6635.47407407407	-3011.77037037037
44305.9274703819	0	6635.47199999999	-6643.3037037037	-3016.8962962963
44305.9274705556	0	6643.30199999999	-6650.02962962963	-3021.44444444444
44305.9274707407	0	6650.02799999999	-6656.80740740741	-3025.79259259259
44305.9274709259	0	6656.80599999999	-6663.3037037037	-3029.82222222222
44305.9274710995	0	6663.30199999999	-6670.29629629629	-3034.16296296296
44305.9274712847	0	6670.29499999999	-6676.99259259259	-3038.62962962963
44305.9274714583	0	6676.99099999999	-6683.21481481481	-3043.11111111111
44305.9274716435	0	6683.21299999999	-6689.81481481481	-3048.0962962963
44305.9274718287	0	6689.81299999999	-6696.00740740741	-3052.82222222222
44305.9274720023	0	6696.00599999999	-6702.6962962963	-3057.88888888889
44305.9274721875	0	6702.695	-6709.48148148148	-3062.77037037037
44305.9274723611	0	6709.48	-6716.07407407407	-3067.47407407407
44305.9274725463	0	6716.07299999999	-6722.88148148148	-3072.38518518519
44305.9274727315	0	6722.87999999999	-6729.19259259259	-3076.98518518518
44305.9274729051	0	6729.19099999999	-6735.76296296296	-3081.48888888889
44305.9274730903	0	6735.76099999999	-6741.81481481481	-3085.58518518518
44305.9274732639	0	6741.81299999999	-6747.4	-3089.2
44305.9274734491	0	6747.39799999999	-6753.33333333333	-3092.97777777778
44305.9274736343	0	6753.33099999999	-6758.85185185185	-3096.71851851852
44305.9274738079	0	6758.84999999999	-6764.72592592592	-3100.99259259259
44305.9274739931	0	6764.72399999999	-6770.74074074074	-3105.42962962963
44305.9274741667	0	6770.73899999999	-6776.83703703704	-3109.82962962963
44305.9274743519	0	6776.83499999999	-6783.57037037037	-3114.58518518519
44305.927474537	0	6783.56799999999	-6790.42962962963	-3119.2
44305.9274747106	0	6790.42699999999	-6797.97777777778	-3124.24444444444
44305.9274748958	0	6797.97499999999	-6805.38518518519	-3129.11851851852
44305.9274750694	0	6805.38199999999	-6811.8962962963	-3133.39259259259
44305.9274752546	0	6811.89299999999	-6818.45185185185	-3137.7037037037
44305.9274754398	0	6818.44899999999	-6824.42222222222	-3141.8
44305.9274756134	0	6824.41899999999	-6830.48888888889	-3146.02222222222
44305.9274757986	0	6830.48599999999	-6836.45925925926	-3150.25925925926
44305.9274759722	0	6836.45599999999	-6842.06666666667	-3154.54814814815
44305.9274761574	0	6842.06299999999	-6847.91111111111	-3159.26666666667
44305.9274763426	0	6847.90699999999	-6854.27407407408	-3164.42222222222
44305.9274765162	0	6854.27	-6860.62962962963	-3169.38518518519
44305.9274767014	0	6860.62599999999	-6867.44444444445	-3174.57777777778
44305.927476875	0	6867.44099999999	-6874.00740740741	-3179.8
44305.9274770602	0	6874.00399999999	-6880.97037037037	-3185.42222222222
44305.9274772338	0	6880.96699999999	-6887.78518518519	-3190.8962962963
44305.927477419	0	6887.78199999999	-6893.8962962963	-3195.84444444444
44305.9274776042	0	6893.89299999999	-6899.97777777778	-3200.94074074074
44305.9274777778	0	6899.97399999999	-6904.8962962963	-3205.72592592593
44305.927477963	0	6904.89299999999	-6909.25185185185	-3210.56296296296
44305.9274781482	0	6909.24899999999	-6913.13333333334	-3215.2
44305.9274783218	0	6913.12999999999	-6917.40740740741	-3220.19259259259
44305.9274785069	0	6917.40399999999	-6921.4962962963	-3225.16296296296
44305.9274786806	0	6921.49299999999	-6924.80740740741	-3230.11851851852
44305.9274788657	0	6924.80399999999	-6927.74814814815	-3235.62962962963
44305.9274790394	0	6927.74499999999	-6930.53333333333	-3241.51111111111
44305.9274792361	0	6932.44899999999	-6932.45185185185	-3246.92592592593
44305.9274794097	0	6932.44899999999	-6933.65185185185	-3252.36296296296
44305.9274795833	0	6933.64899999999	-6934.43703703704	-3257.28888888889
44305.9274797685	0	6934.43399999999	-6935.10370370371	-3262.33333333333
44305.9274799537	0	6935.10099999999	-6935.93333333334	-3266.86666666667
44305.9274801273	0	6935.93099999999	-6936.75555555556	-3271.68888888889
44305.9274803125	0	6936.75299999999	-6937.56296296296	-3276.42962962963
44305.9274804861	0	6937.55999999999	-6938.08148148148	-3280.88148148148
44305.9274806713	0	6938.07899999999	-6938.54074074074	-3285.47407407407
44305.9274808565	0	6938.53799999999	-6938.55555555556	-3289.77037037037
44305.9274810301	0	6938.55299999999	-6938.14814814815	-3294.22962962963
44305.9274812153	0	6938.14599999999	-6937.39259259259	-3298.55555555555
44305.9274813889	0	6937.38999999999	-6936.54814814815	-3302.65925925926
44305.9274815741	0	6936.54599999999	-6935.57777777778	-3306.88148148148
44305.9274817593	0	6935.57599999999	-6934.63703703704	-3310.66666666667
44305.9274819329	0	6934.63499999999	-6933.71851851852	-3314.56296296296
44305.9274821181	0	6933.71599999999	-6932.93333333333	-3318.05925925926
44305.9274822917	0	6932.93099999999	-6932.22962962963	-3321.06666666667
44305.9274824769	0	6932.22699999999	-6931.53333333333	-3323.84444444444
44305.927482662	0	6931.53099999999	-6931.04444444444	-3326.12592592593
44305.9274828357	0	6931.04199999999	-6930.8	-3328.17777777778
44305.9274830208	0	6930.79799999999	-6930.76296296296	-3329.82962962963
44305.9274831944	0	6930.76099999999	-6930.97037037037	-3330.97037037037
44305.9274833796	0	6930.96799999999	-6931.43703703704	-3331.78518518518
44305.9274835532	0	6931.43499999999	-6931.9037037037	-3332.25925925926
44305.9274837384	0	6931.90199999999	-6932.42962962963	-3332.47407407407
44305.9274839236	0	6932.42799999999	-6933	-3332.35555555555
44305.9274840972	0	6932.99799999999	-6933.55555555555	-3331.97037037037
44305.9274842824	0	6933.55399999999	-6934.14814814815	-3331.22222222222
44305.927484456	0	6934.14699999999	-6934.68888888889	-3330.17777777778
44305.9274846412	0	6934.68799999999	-6935.07407407407	-3328.81481481481
44305.9274848264	0	6935.07299999999	-6935.31111111111	-3327.19259259259
44305.927485	0	6935.30999999999	-6935.44444444444	-3325.40740740741
44305.9274851852	0	6935.44299999999	-6935.61481481481	-3323.17037037037
44305.9274853704	0	6935.61299999999	-6935.85925925926	-3320.60740740741
44305.927485544	0	6935.85699999999	-6936.1037037037	-3317.8
44305.9274857292	0	6936.10099999999	-6936.36296296296	-3314.57037037037
44305.9274859028	0	6936.35999999999	-6936.57037037037	-3311.48888888889
44305.927486088	0	6936.56699999999	-6936.88148148148	-3308.08148148148
44305.9274862616	0	6936.87799999999	-6937.41481481481	-3304.39259259259
44305.9274864468	0	6937.41099999999	-6938.31111111111	-3300.72592592593
44305.9274866319	0	6938.30699999999	-6939.48148148148	-3296.62962962963
44305.9274868056	0	6939.47699999999	-6940.39259259259	-3292.77777777778
44305.9274869907	0	6940.38799999999	-6940.99259259259	-3288.62222222222
44305.9274871759	0	6940.98799999999	-6941.17777777778	-3284.4
44305.9274873495	0	6941.17299999999	-6941.09629629629	-3280.36296296296
44305.9274875347	0	6941.09199999999	-6940.88148148148	-3276.00740740741
44305.9274877083	0	6940.87699999999	-6940.47407407407	-3271.76296296296
44305.9274878935	0	6940.46999999999	-6939.8962962963	-3267.28148148148
44305.9274880787	0	6939.89199999999	-6939.19259259259	-3263.02962962963
44305.9274882523	0	6939.18799999999	-6938.2962962963	-3258.51111111111
44305.9274884375	0	6938.29199999999	-6937.26666666667	-3253.8962962963
44305.9274886111	0	6937.26199999999	-6936.38518518519	-3249.52592592593
44305.9274887963	0	6936.38099999999	-6935.43703703704	-3244.68888888889
44305.9274889699	0	6935.43299999999	-6934.42222222222	-3240.0962962963
44305.9274891551	0	6934.41799999999	-6933.28888888889	-3234.8
44305.9274893403	0	6933.28499999999	-6932.13333333333	-3229.72592592593
44305.9274895139	0	6932.12899999999	-6931.02962962963	-3224.74074074074
44305.9274896991	0	6931.02499999999	-6930.2962962963	-3219.16296296296
44305.9274898843	0	6930.29199999999	-6929.93333333333	-3213.58518518519
44305.9274900579	0	6929.92899999999	-6929.73333333333	-3207.34814814815
44305.9274902431	0	6929.72899999999	-6929.68888888889	-3201
44305.9274904167	0	6929.68499999999	-6929.58518518518	-3195.17777777778
44305.9274906019	0	6929.58099999999	-6929.46666666667	-3188.92592592593
44305.927490787	0	6929.46199999999	-6929.42962962963	-3183.11111111111
44305.9274909606	0	6929.42499999999	-6929.38518518518	-3176.71111111111
44305.9274911458	0	6929.38099999999	-6929.4962962963	-3170.23703703704
44305.9274913194	0	6929.49199999999	-6929.47407407407	-3164.15555555556
44305.9274915046	0	6929.46999999999	-6929.34074074074	-3157.76296296296
44305.9274916782	0	6929.33699999999	-6929.06666666667	-3151.87407407407
44305.9274918634	0	6929.06299999999	-6928.6962962963	-3145.71111111111
44305.9274920486	0	6928.69299999999	-6928.08888888889	-3139.83703703704
44305.9274922222	0	6928.08599999999	-6927.22222222222	-3134.38518518519
44305.9274924074	0	6927.21899999999	-6926	-3128.86666666667
44305.927492581	0	6925.99699999999	-6924.35555555555	-3123.73333333333
44305.9274927662	0	6924.35299999999	-6922.52592592593	-3119.02222222222
44305.9274929514	0	6922.52299999999	-6920.51111111111	-3114.17777777778
44305.927493125	0	6920.50799999999	-6918.64444444444	-3109.88888888889
44305.9274933102	0	6918.64099999999	-6916.86666666667	-3105.65925925926
44305.9274934954	0	6916.86299999999	-6915.42222222222	-3101.77777777778
44305.927493669	0	6915.41899999999	-6914.26666666667	-3097.98518518519
44305.9274938542	0	6914.26299999999	-6913.39259259259	-3094.68888888889
44305.9274940278	0	6913.38899999999	-6912.97037037037	-3092.01481481482
44305.927494213	0	6912.96699999999	-6912.87407407407	-3089.82222222222
44305.9274943982	0	6912.87099999999	-6913	-3088.22962962963
44305.9274945718	0	6912.99699999999	-6913.41481481482	-3086.93333333333
44305.9274947569	0	6913.41199999999	-6913.94814814815	-3086.1037037037
44305.9274949306	0	6913.94499999999	-6914.43703703704	-3085.67407407407
44305.9274951157	0	6914.43399999999	-6914.83703703704	-3085.54814814815
44305.9274952894	0	6914.83399999999	-6915.02222222222	-3085.71111111111
44305.9274954745	0	6915.01899999999	-6915.02222222222	-3086.18518518519
44305.9274956597	0	6915.01899999999	-6914.81481481482	-3087.02222222222
44305.9274958333	0	6914.81199999999	-6914.45185185185	-3088.11851851852
44305.9274960185	0	6914.44899999999	-6913.95555555556	-3089.83703703704
44305.9274962037	0	6913.95299999999	-6913.38518518519	-3091.85925925926
44305.9274963773	0	6913.38299999999	-6912.91851851852	-3094.42962962963
44305.9274965625	0	6912.91599999999	-6912.42222222222	-3097.54074074074
44305.9274967361	0	6912.41999999999	-6911.99259259259	-3100.91851851852
44305.9274969213	0	6911.98999999999	-6911.64444444445	-3104.96296296296
44305.9274971065	0	6911.64199999999	-6911.41481481482	-3109.05925925926
44305.9274972801	0	6911.41199999999	-6911.31851851852	-3113.81481481482
44305.9274974653	0	6911.31599999999	-6911.31111111111	-3119.17777777778
44305.9274976389	0	6911.30899999999	-6911.2962962963	-3124.68888888889
44305.9274978241	0	6911.29399999999	-6911.16296296296	-3130.97777777778
44305.9274979977	0	6911.16099999999	-6911.16296296296	-3137.20740740741
44305.9274981829	0	6911.16099999999	-6911.2	-3144.15555555556
44305.9274983681	0	6911.19799999999	-6911.19259259259	-3151.20740740741
44305.9274985417	0	6911.19099999999	-6911.06666666667	-3158.35555555556
44305.9274987269	0	6911.06499999999	-6911.02222222222	-3166.51111111111
44305.9274989005	0	6911.02099999999	-6911.03703703704	-3174.42962962963
44305.9274990857	0	6911.03599999999	-6910.93333333333	-3182.98518518519
44305.9274992708	0	6910.93199999999	-6910.97037037037	-3191.79259259259
44305.9274994444	0	6910.96899999999	-6911.55555555556	-3200.11851851852
44305.9274996296	0	6911.55399999999	-6912.73333333333	-3208.96296296296
44305.9274998032	0	6912.73199999999	-6914.57037037037	-3217.88148148148
44305.9274999884	0	6914.56899999999	-6916.62962962963	-3226.02222222222
44305.9275001736	0	6916.62799999999	-6918.71851851852	-3235.03703703704
44305.9275003472	0	6918.71699999999	-6920.51111111111	-3243.71851851852
44305.9275005324	0	6920.50999999999	-6922.51851851852	-3253.18518518519
44305.9275007176	0	6922.51699999999	-6924.62962962963	-3262.11111111111
44305.9275008912	0	6924.62799999999	-6926.88148148148	-3271.46666666667
44305.9275010764	0	6926.87999999999	-6928.82962962963	-3281.01481481482
44305.92750125	0	6928.82799999999	-6930.11851851852	-3290.23703703704
44305.9275014352	0	6930.11699999999	-6931.00740740741	-3299.73333333333
44305.9275016204	0	6931.00599999999	-6931.68888888889	-3308.71851851852
44305.927501794	0	6931.68699999999	-6931.91111111111	-3318.31111111111
44305.9275019792	0	6931.90899999999	-6931.87407407407	-3327.94814814815
44305.9275021528	0	6931.87199999999	-6931.51111111111	-3336.8962962963
44305.927502338	0	6931.50899999999	-6931	-3346.07407407407
44305.9275025116	0	6930.99799999999	-6930.17777777778	-3354.71111111111
44305.9275026968	0	6930.17599999999	-6929.1037037037	-3363.40740740741
44305.9275028819	0	6929.10199999999	-6928.14074074074	-3371.99259259259
44305.9275030556	0	6928.13899999999	-6927.11111111111	-3379.51851851852
44305.9275032407	0	6927.10899999999	-6925.92592592593	-3387.32592592593
44305.9275034259	0	6925.92399999999	-6925.12592592593	-3394.48888888889
44305.9275035995	0	6925.12399999999	-6924.8	-3402.04444444444
44305.9275037847	0	6924.79799999999	-6924.66666666667	-3409.34074074074
44305.9275039583	0	6924.66499999999	-6924.68888888889	-3415.84444444444
44305.9275041435	0	6924.68699999999	-6925.24444444445	-3422.77037037037
44305.9275043287	0	6925.24299999999	-6926.2962962963	-3429.1037037037
44305.9275045023	0	6926.29499999999	-6927.88888888889	-3435.58518518519
44305.9275046875	0	6927.88799999999	-6930.04444444444	-3441.71111111111
44305.9275048611	0	6930.04399999999	-6932.6962962963	-3447.3037037037
44305.9275050463	0	6932.69599999999	-6935.55555555556	-3452.20740740741
44305.9275052315	0	6935.55499999999	-6938.42962962963	-3456.8962962963
44305.9275054051	0	6938.42899999999	-6941.61481481482	-3461.57777777778
44305.9275055903	0	6941.61399999999	-6944.97037037037	-3466.03703703704
44305.9275057639	0	6944.96999999999	-6947.77777777778	-3470.0962962963
44305.9275059491	0	6947.77699999999	-6950.48148148148	-3474.14814814815
44305.9275061343	0	6950.48099999999	-6952.51111111111	-3477.80740740741
44305.9275063079	0	6952.51099999999	-6953.91851851852	-3481.45925925926
44305.9275064931	0	6953.91799999999	-6954.3037037037	-3484.82962962963
44305.9275066667	0	6954.30299999999	-6953.97777777778	-3487.67407407407
44305.9275068519	0	6953.97699999999	-6952.73333333333	-3490.31851851852
44305.9275070255	0	6952.73299999999	-6951.15555555556	-3492.34074074074
44305.9275072106	0	6951.15499999999	-6949.34074074074	-3494.05925925926
44305.9275073958	0	6949.33999999999	-6947.51111111111	-3495.38518518519
44305.9275075694	0	6947.50999999999	-6946.24444444445	-3496.17777777778
44305.9275077546	0	6946.24299999999	-6945.77037037037	-3496.34074074074
44305.9275079282	0	6945.76899999999	-6945.98518518519	-3496.05185185185
44305.9275081134	0	6945.98399999999	-6946.46666666667	-3495.42962962963
44305.9275082986	0	6946.46499999999	-6947.06666666667	-3494.59259259259
44305.9275084722	0	6947.06499999999	-6947.60740740741	-3493.58518518519
44305.9275086574	0	6947.60599999999	-6947.95555555556	-3492.22962962963
44305.9275088426	0	6947.95399999999	-6948.05925925926	-3490.54814814815
44305.9275090162	0	6948.05799999999	-6948	-3488.31851851852
44305.9275092014	0	6947.99899999999	-6947.81481481482	-3485.71111111111
44305.927509375	0	6947.81399999999	-6947.57037037037	-3482.80740740741
44305.9275095602	0	6947.56999999999	-6947.28148148148	-3479.51851851852
44305.9275097454	0	6947.28099999999	-6947.06666666667	-3476.14814814815
44305.927509919	0	6947.06599999999	-6947.01481481482	-3472.18518518519
44305.9275101042	0	6947.01399999999	-6947.16296296296	-3468.02222222222
44305.9275102778	0	6947.16199999999	-6947.45185185185	-3464.08148148148
44305.927510463	0	6947.45099999999	-6947.82222222222	-3459.4962962963
44305.9275106482	0	6947.82099999999	-6948.25185185185	-3454.8962962963
44305.9275108218	0	6948.25099999999	-6948.68148148148	-3449.4962962963
44305.9275110069	0	6948.68099999999	-6949.0962962963	-3443.60740740741
44305.9275111806	0	6949.09599999999	-6949.48888888889	-3437.79259259259
44305.9275113657	0	6949.48899999999	-6949.75555555556	-3431.42222222222
44305.9275115509	0	6949.75599999999	-6949.65185185185	-3424.88148148148
44305.9275117245	0	6949.65199999999	-6949.32592592593	-3418.76296296296
44305.9275119097	0	6949.32599999999	-6948.71111111111	-3412.22222222222
44305.9275120833	0	6948.71099999999	-6948.06666666667	-3406.00740740741
44305.9275122685	0	6948.06699999999	-6947.4962962963	-3399.1037037037
44305.9275124421	0	6947.49699999999	-6947.31111111111	-3391.92592592593
44305.9275126273	0	6947.31199999999	-6947.38518518519	-3385.11851851852
44305.9275128125	0	6947.38599999999	-6947.72592592593	-3377.77037037037
44305.9275129861	0	6947.72699999999	-6948.34074074074	-3370.88148148148
44305.9275131713	0	6948.34199999999	-6949.21481481482	-3363.48148148148
44305.9275133449	0	6949.21599999999	-6950.16296296296	-3356.14074074074
44305.9275135301	0	6950.16399999999	-6951.04444444445	-3349.27407407408
44305.9275137153	0	6951.04499999999	-6951.76296296296	-3341.97777777778
44305.9275138889	0	6951.76399999999	-6952.27407407407	-3335.24444444445
44305.9275140741	0	6952.27499999999	-6952.47407407407	-3328.2962962963
44305.9275142477	0	6952.47499999999	-6952.37777777778	-3321.96296296296
44305.9275144329	0	6952.37899999999	-6952.03703703704	-3315.61481481482
44305.9275146181	0	6952.03799999999	-6951.64444444445	-3309.74814814815
44305.9275147917	0	6951.64499999999	-6951.36296296296	-3304.60740740741
44305.9275149769	0	6951.36399999999	-6951.25925925926	-3299.4962962963
44305.9275151505	0	6951.25999999999	-6951.34814814815	-3295.11111111111
44305.9275153357	0	6951.34899999999	-6951.85925925926	-3290.73333333333
44305.9275155208	0	6951.85999999999	-6952.57777777778	-3286.75555555556
44305.9275156944	0	6952.57899999999	-6953.41481481481	-3283.56296296296
44305.9275158796	0	6953.41599999999	-6954.36296296296	-3280.42222222222
44305.9275160532	0	6954.36399999999	-6955.1037037037	-3277.87407407408
44305.9275162384	0	6955.10499999999	-6955.65925925926	-3275.64444444445
44305.9275164236	0	6955.66099999999	-6955.88888888889	-3273.88888888889
44305.9275165972	0	6955.89099999999	-6955.87407407407	-3272.62962962963
44305.9275167824	0	6955.87599999999	-6955.74074074074	-3271.71111111111
44305.9275169676	0	6955.74299999999	-6955.57777777778	-3271.28888888889
44305.9275171412	0	6955.57999999999	-6955.45925925926	-3271.21481481482
44305.9275173264	0	6955.46099999999	-6955.45925925926	-3271.53333333333
44305.9275175	0	6955.46099999999	-6955.57777777778	-3272.11111111111
44305.9275176852	0	6955.57999999999	-6955.8962962963	-3273.05925925926
44305.9275178704	0	6955.89899999999	-6956.17037037037	-3274.25925925926
44305.927518044	0	6956.17299999999	-6956.51111111111	-3275.82222222222
44305.9275182292	0	6956.51399999999	-6956.95555555555	-3277.77037037037
44305.9275184144	0	6957.37999999999	-6957.37777777778	-3279.92592592593
44305.927518588	0	6957.37999999999	-6958.06666666666	-3282.48888888889
44305.9275187616	0	6958.069	-6959.00740740741	-3285.12592592593
44305.9275189468	0	6959.00999999999	-6960.40740740741	-3288.17037037037
44305.9275191319	0	6960.40999999999	-6962.20740740741	-3291.28148148148
44305.9275193056	0	6962.20999999999	-6964.45925925926	-3294.31851851852
44305.9275194907	0	6964.462	-6967.43703703704	-3297.64444444444
44305.9275196759	0	6967.44	-6970.42962962963	-3300.6962962963
44305.9275198495	0	6970.433	-6973.62222222222	-3304
44305.9275200347	0	6973.626	-6976.14074074074	-3307.31851851852
44305.9275202083	0	6976.145	-6977.9037037037	-3310.64444444444
44305.9275203935	0	6977.908	-6979.13333333333	-3314.34814814815
44305.9275205787	0	6979.138	-6980.01481481481	-3318.07407407407
44305.9275207523	0	6980.019	-6981.00740740741	-3322.18518518519
44305.9275209375	0	6981.012	-6981.96296296296	-3326.44444444444
44305.9275211111	0	6981.968	-6982.68148148148	-3330.54074074074
44305.9275212963	0	6982.687	-6983.15555555555	-3334.91851851852
44305.9275214699	0	6983.161	-6983.35555555555	-3339.19259259259
44305.9275216551	0	6983.361	-6983.62962962963	-3343.81481481482
44305.9275218403	0	6983.635	-6984.05925925926	-3348.31851851852
44305.9275220139	0	6984.065	-6984.6074074074	-3352.53333333333
44305.9275221991	0	6984.613	-6985.46666666666	-3356.91111111111
44305.9275223727	0	6985.472	-6986.4	-3360.92592592593
44305.9275225579	0	6986.405	-6987.48888888889	-3365.27407407407
44305.9275227431	0	6987.494	-6988.45925925926	-3369.61481481482
44305.9275229167	0	6988.464	-6989.28148148148	-3373.82962962963
44305.9275231019	0	6989.286	-6989.97777777778	-3378.37777777778
44305.9275232755	0	6989.982	-6990.51851851852	-3382.71111111111
44305.9275234722	0	6990.523	-6991.19259259259	-3387.26666666667
44305.9275236458	0	6991.197	-6991.93333333333	-3392.14074074074
44305.9275238194	0	6991.938	-6992.51851851852	-3396.91111111111
44305.9275240046	0	6992.523	-6992.87407407407	-3402.2962962963
44305.9275241898	0	6992.879	-6993.19259259259	-3407.65185185185
44305.9275243634	0	6993.198	-6993.05185185185	-3413.48148148148
44305.9275245602	0	6993.057	-6992.62222222222	-3419.39259259259
44305.9275247222	0	6992.627	-6991.89629629629	-3425.02962962963
44305.9275249074	0	6991.901	-6990.91111111111	-3431.31111111111
44305.9275250926	0	6990.916	-6990.14074074074	-3436.33333333333
44305.9275252662	0	6990.146	-6989.41481481481	-3442.01481481482
44305.9275254514	0	6989.42	-6988.89629629629	-3447.65185185185
44305.927525625	0	6988.901	-6988.57037037037	-3452.7037037037
44305.9275258102	0	6988.575	-6988.2	-3457.92592592593
44305.9275259954	0	6988.205	-6987.82222222222	-3462.39259259259
44305.927526169	0	6987.827	-6987.60740740741	-3466.8
44305.9275263542	0	6987.612	-6987.56296296296	-3470.78518518519
44305.9275265278	0	6987.568	-6987.81481481481	-3473.85185185185
44305.927526713	0	6987.82	-6988.58518518518	-3476.6962962963
44305.9275268982	0	6988.59	-6989.82962962963	-3478.94814814815
44305.9275270718	0	6989.834	-6991.39259259259	-3480.71851851852
44305.9275272569	0	6991.397	-6993.61481481481	-3482.21481481482
44305.9275274306	0	6993.619	-6996.12592592592	-3483.37037037037
44305.9275276157	0	6996.13	-6999.14814814815	-3484.37777777778
44305.9275277894	0	6999.152	-7002.19259259259	-3485.16296296296
44305.9275279745	0	7002.196	-7005.07407407407	-3485.8
44305.9275281597	0	7005.077	-7007.5037037037	-3486.31851851852
44305.9275283333	0	7007.507	-7008.56296296296	-3486.6962962963
44305.9275285185	0	7008.566	-7008.53333333333	-3486.83703703704
44305.9275286921	0	7008.536	-7007.83703703704	-3486.72592592593
44305.9275288773	0	7007.84	-7007.11851851852	-3486.24444444445
44305.9275290625	0	7007.121	-7007.40740740741	-3485.65925925926
44305.9275292361	0	7007.41	-7008.48148148148	-3485.04444444445
44305.9275294213	0	7008.484	-7010.45185185185	-3484.40740740741
44305.9275296065	0	7010.454	-7012.67407407407	-3483.75555555556
44305.9275297801	0	7012.676	-7014.94074074074	-3483.04444444445
44305.9275299653	0	7014.943	-7017.82222222222	-3481.94814814815
44305.9275301389	0	7017.824	-7020.57037037037	-3480.71851851852
44305.9275303241	0	7020.572	-7023.6	-3479.33333333333
44305.9275304977	0	7023.602	-7026.53333333333	-3478
44305.9275306829	0	7026.535	-7029.73333333333	-3476.39259259259
44305.9275308681	0	7029.735	-7033.31111111111	-3474.6962962963
44305.9275310417	0	7033.313	-7037.05185185185	-3472.91851851852
44305.9275312269	0	7037.054	-7041.18518518518	-3471.05185185185
44305.9275314005	0	7041.187	-7045.71851851852	-3469.14814814815
44305.9275315857	0	7045.72	-7050.51851851852	-3467.40740740741
44305.9275317708	0	7050.52	-7055.88888888889	-3465.74814814815
44305.9275319444	0	7055.89	-7060.93333333333	-3464.6962962963
44305.9275321296	0	7060.934	-7066.31111111111	-3463.86666666667
44305.9275323148	0	7066.312	-7071.45185185185	-3463.31111111111
44305.9275324884	0	7071.453	-7077.02222222222	-3462.71851851852
44305.9275326736	0	7077.023	-7082.79259259259	-3462.15555555556
44305.9275328472	0	7082.793	-7088.55555555555	-3461.52592592593
44305.9275330324	0	7088.556	-7094.38518518518	-3461.05185185185
44305.927533206	0	7094.386	-7099.45185185185	-3460.31111111111
44305.9275333912	0	7099.453	-7104.45185185185	-3459.6
44305.9275335764	0	7104.453	-7109.18518518518	-3458.88148148148
44305.92753375	0	7109.186	-7113.37037037037	-3458.22222222222
44305.9275339352	0	7113.371	-7118.01481481481	-3457.72592592593
44305.9275341088	0	7118.015	-7122.56296296296	-3457.34074074074
44305.927534294	0	7122.563	-7127.55555555555	-3457.11851851852
44305.9275344792	0	7127.556	-7133.07407407407	-3457.11851851852
44305.9275346528	0	7133.075	-7138.36296296296	-3457.20740740741
44305.927534838	0	7138.364	-7144.48148148148	-3457.53333333333
44305.9275350231	0	7144.483	-7150.52592592593	-3458.01481481482
44305.9275351968	0	7150.527	-7157.13333333333	-3458.59259259259
44305.9275353819	0	7157.134	-7164.11111111111	-3459.24444444444
44305.9275355671	0	7164.112	-7170.83703703704	-3459.82222222222
44305.9275357407	0	7170.838	-7178.47407407407	-3460.20740740741
44305.9275359259	0	7185.956	-7185.95555555556	-3460.36296296296
44305.9275360995	0	7185.956	-7192.91111111111	-3460.5037037037
44305.9275362847	0	7192.912	-7200.36296296296	-3460.61481481482
44305.9275364583	0	7200.364	-7207.16296296296	-3460.73333333333
44305.9275366435	0	7207.164	-7214.1037037037	-3461.25185185185
44305.9275368287	0	7214.105	-7220.7037037037	-3462.11111111111
44305.9275370023	0	7220.705	-7228.25925925926	-3463.17777777778
44305.9275371875	0	7228.261	-7236.11111111111	-3464.23703703704
44305.9275373611	0	7236.113	-7243.6	-3465.38518518519
44305.9275375463	0	7243.602	-7251.45925925926	-3466.77037037037
44305.9275377315	0	7251.461	-7258.92592592593	-3467.82222222222
44305.9275379051	0	7258.928	-7263.05925925926	-3468.17777777778
44305.9275380903	0	7263.061	-7267.52592592593	-3468.77037037037
44305.9275382639	0	7267.528	-7274.6	-3469.67407407407
44305.9275384491	0	7274.602	-7282.22222222222	-3470.68888888889
44305.9275386227	0	7282.224	-7289.55555555556	-3471.85185185185
44305.9275388079	0	7289.557	-7296.46666666667	-3473.06666666667
44305.9275389931	0	7296.468	-7304.01481481482	-3474.62962962963
44305.9275391667	0	7304.016	-7311.17037037037	-3476.17777777778
44305.9275393519	0	7311.172	-7319.4	-3477.96296296296
44305.9275395255	0	7319.402	-7327.36296296296	-3479.77037037037
44305.9275397106	0	7327.365	-7334.42962962963	-3481.63703703704
44305.9275398958	0	7334.432	-7341.21481481482	-3483.43703703704
44305.9275400694	0	7341.217	-7347.2962962963	-3485.11851851852
44305.9275402546	0	7347.298	-7353.55555555556	-3486.96296296296
44305.9275404398	0	7353.557	-7359.45925925926	-3488.57037037037
44305.9275406134	0	7359.461	-7366.03703703704	-3490.24444444445
44305.9275407986	0	7366.039	-7372.6	-3492.05925925926
44305.9275409722	0	7372.602	-7378.95555555556	-3493.8962962963
44305.9275411574	0	7378.958	-7385.81481481481	-3496.25185185185
44305.927541331	0	7385.817	-7393.02962962963	-3498.72592592593
44305.9275415162	0	7393.032	-7400.04444444444	-3501.06666666667
44305.9275417014	0	7400.047	-7408	-3503.73333333333
44305.927541875	0	7408.003	-7415.26666666667	-3506.17777777778
44305.9275420602	0	7415.27	-7422.98518518518	-3508.73333333333
44305.9275422338	0	7422.989	-7430.25185185185	-3510.84444444444
44305.927542419	0	7430.256	-7438.19259259259	-3513.07407407407
44305.9275426042	0	7438.197	-7446.77037037037	-3515.02222222222
44305.9275427778	0	7446.775	-7454.82962962963	-3516.77777777778
44305.927542963	0	7454.834	-7462.67407407407	-3518.7037037037
44305.9275431366	0	7462.678	-7469.36296296296	-3520.67407407407
44305.9275433218	0	7469.367	-7476.6	-3523.08148148148
44305.9275435069	0	7476.604	-7483.38518518518	-3525.68888888889
44305.9275436806	0	7483.389	-7489.63703703704	-3528.2
44305.9275438657	0	7489.641	-7496.38518518518	-3530.88888888889
44305.9275440509	0	7496.389	-7502.88888888889	-3533.57777777778
44305.9275442245	0	7502.893	-7509.53333333333	-3536.3037037037
44305.9275444097	0	7509.537	-7515.82222222222	-3538.88888888889
44305.9275445833	0	7515.826	-7521.35555555555	-3541.41481481481
44305.9275447685	0	7521.359	-7526.62222222222	-3543.99259259259
44305.9275449421	0	7526.626	-7530.85925925926	-3546.28888888889
44305.9275451273	0	7530.863	-7534.05925925926	-3548.24444444444
44305.9275453125	0	7534.063	-7536.59259259259	-3550.02222222222
44305.9275454861	0	7536.596	-7537.95555555556	-3551.42222222222
44305.9275456713	0	7537.959	-7538.6	-3552.75555555556
44305.9275458449	0	7538.603	-7538.76296296296	-3553.8962962963
44305.9275460301	0	7538.766	-7538.55555555556	-3554.85925925926
44305.9275462153	0	7538.559	-7538.0962962963	-3555.54074074074
44305.9275463889	0	7538.1	-7537.63703703704	-3555.97777777778
44305.9275465741	0	7537.641	-7537.21481481482	-3556.17777777778
44305.9275467477	0	7537.219	-7536.93333333333	-3556.17037037037
44305.9275469329	0	7536.938	-7536.86666666667	-3555.94814814815
44305.9275471181	0	7536.871	-7536.8962962963	-3555.63703703704
44305.9275472917	0	7536.901	-7536.76296296296	-3555.31111111111
44305.9275474769	0	7536.768	-7536.25925925926	-3554.96296296296
44305.9275476505	0	7536.264	-7535.52592592593	-3554.53333333333
44305.9275478357	0	7535.531	-7534.73333333333	-3553.8962962963
44305.9275480208	0	7534.738	-7534.17777777778	-3552.94074074074
44305.9275481944	0	7534.182	-7533.86666666667	-3551.74074074074
44305.9275483796	0	7533.871	-7533.52592592593	-3550.36296296296
44305.9275485648	0	7533.53	-7533.2	-3548.85185185185
44305.9275487384	0	7533.204	-7533.1037037037	-3547.15555555556
44305.9275489236	0	7533.108	-7533.00740740741	-3544.91111111111
44305.9275490972	0	7533.012	-7532.99259259259	-3542.45925925926
44305.9275492824	0	7532.997	-7533.02962962963	-3539.57037037037
44305.927549456	0	7533.034	-7533.16296296296	-3536.45185185185
44305.9275496412	0	7533.167	-7533.25925925926	-3533.41481481482
44305.9275498264	0	7533.263	-7533.35555555556	-3530.17037037037
44305.92755	0	7533.359	-7533.46666666667	-3526.95555555556
44305.9275501852	0	7533.47	-7533.62962962963	-3523.31851851852
44305.9275503704	0	7533.633	-7533.68888888889	-3519.28888888889
44305.927550544	0	7533.692	-7533.72592592593	-3515.28888888889
44305.9275507292	0	7533.729	-7533.51111111111	-3510.96296296296
44305.9275509028	0	7533.514	-7533.12592592593	-3506.90370370371
44305.927551088	0	7533.129	-7532.62222222222	-3502.47407407408
44305.9275512731	0	7532.625	-7532.32592592593	-3497.85925925926
44305.9275514468	0	7532.329	-7532.34074074074	-3493.37037037037
44305.9275516319	0	7532.344	-7532.55555555556	-3488.22962962963
44305.9275518056	0	7532.559	-7532.84444444445	-3483.34814814815
44305.9275519907	0	7532.848	-7533.05185185185	-3477.94814814815
44305.9275521644	0	7533.055	-7533.1037037037	-3473.02222222222
44305.9275523495	0	7533.107	-7533.04444444445	-3467.72592592593
44305.9275525347	0	7533.048	-7532.72592592593	-3462.32592592593
44305.9275527083	0	7532.729	-7532.5037037037	-3457.08888888889
44305.9275528935	0	7532.507	-7532.39259259259	-3451.33333333333
44305.9275530787	0	7532.448	-7532.44444444445	-3445.79259259259
44305.9275532523	0	7532.448	-7532.56296296296	-3439.8
44305.9275534375	0	7532.567	-7532.65925925926	-3433.65925925926
44305.9275536111	0	7532.663	-7532.65925925926	-3427.85185185185
44305.9275537963	0	7532.663	-7532.63703703704	-3421.68148148148
44305.9275539699	0	7532.641	-7532.53333333333	-3415.93333333333
44305.9275541551	0	7532.537	-7532.33333333333	-3409.6962962963
44305.9275543403	0	7532.337	-7532.14814814815	-3403.54814814815
44305.9275545139	0	7532.152	-7532.11851851852	-3397.7037037037
44305.9275546991	0	7532.122	-7532.10370370371	-3391.48148148148
44305.9275548843	0	7532.107	-7532.17037037037	-3385.13333333333
44305.9275550579	0	7532.174	-7532.14074074074	-3379.11111111111
44305.9275552431	0	7532.144	-7532	-3372.61481481482
44305.9275554167	0	7532.003	-7531.85185185185	-3366.65925925926
44305.9275556019	0	7531.855	-7531.60740740741	-3360.24444444444
44305.927555787	0	7531.611	-7531.16296296297	-3354.28888888889
44305.9275559606	0	7531.167	-7530.31851851852	-3348.1037037037
44305.9275561458	0	7530.323	-7529.18518518519	-3342.08888888889
44305.927556331	0	7529.19	-7528.02962962963	-3336.68148148148
44305.9275565046	0	7528.034	-7526.97777777778	-3331.3037037037
44305.9275566782	0	7526.982	-7526.15555555556	-3326.47407407407
44305.9275568634	0	7526.16	-7525.37777777778	-3321.59259259259
44305.9275570486	0	7525.382	-7524.64444444445	-3316.94814814815
44305.9275572222	0	7524.649	-7524.17037037037	-3312.76296296296
44305.9275574074	0	7524.175	-7523.88888888889	-3308.39259259259
44305.927557581	0	7523.894	-7523.88148148148	-3304.62962962963
44305.9275577662	0	7523.887	-7524.0962962963	-3300.99259259259
44305.9275579514	0	7524.102	-7524.44444444445	-3297.68148148148
44305.927558125	0	7524.45	-7524.7925925926	-3294.91851851852
44305.9275583102	0	7524.798	-7525.17777777778	-3292.21481481481
44305.9275584838	0	7525.183	-7525.44444444445	-3289.94074074074
44305.927558669	0	7525.45	-7525.54074074074	-3287.94074074074
44305.9275588542	0	7525.546	-7525.27407407408	-3286.40740740741
44305.9275590278	0	7525.279	-7524.80740740741	-3285.33333333333
44305.927559213	0	7524.812	-7524.07407407408	-3284.55555555556
44305.9275593982	0	7524.079	-7523.33333333334	-3284.17777777778
44305.9275595718	0	7523.338	-7522.56296296297	-3284.14814814815
44305.9275597569	0	7522.568	-7521.95555555556	-3284.5037037037
44305.9275599306	0	7521.961	-7521.54814814815	-3285.24444444444
44305.9275601157	0	7521.554	-7521.31851851852	-3286.5037037037
44305.9275603009	0	7521.324	-7521.31111111111	-3288.14074074074
44305.9275604745	0	7521.317	-7521.45925925926	-3290.34074074074
44305.9275606597	0	7521.465	-7521.70370370371	-3292.92592592593
44305.9275608449	0	7521.709	-7521.85925925926	-3295.68888888889
44305.9275610185	0	7521.865	-7522.03703703704	-3298.99259259259
44305.9275611921	0	7522.043	-7522.26666666667	-3302.5037037037
44305.9275613773	0	7522.273	-7522.59259259259	-3306.8
44305.9275615625	0	7522.599	-7522.81481481482	-3311.35555555555
44305.9275617361	0	7522.821	-7522.97037037037	-3315.91111111111
44305.9275619213	0	7522.977	-7522.99259259259	-3321.13333333333
44305.9275620949	0	7522.999	-7522.97777777778	-3326.25925925926
44305.9275622801	0	7522.984	-7522.97777777778	-3332.01481481481
44305.9275624653	0	7522.984	-7523.03703703704	-3338.13333333333
44305.9275626389	0	7523.043	-7523.03703703704	-3344.2962962963
44305.9275628241	0	7523.043	-7522.96296296297	-3351.24444444444
44305.9275630093	0	7522.969	-7522.82962962963	-3357.91111111111
44305.9275631829	0	7522.836	-7522.85925925926	-3365.53333333333
44305.9275633681	0	7522.866	-7523.01481481482	-3373.28888888889
44305.9275635417	0	7523.022	-7523.07407407408	-3380.95555555555
44305.9275637269	0	7523.081	-7523.2	-3389.57777777778
44305.927563912	0	7523.207	-7523.37777777778	-3397.63703703704
44305.9275640857	0	7523.385	-7523.75555555556	-3406.37037037037
44305.9275642708	0	7523.763	-7523.91111111111	-3415.37037037037
44305.9275644444	0	7523.919	-7524.6	-3423.98518518518
44305.9275646296	0	7524.608	-7525.80740740741	-3433.34074074074
44305.9275648148	0	7525.815	-7526.98518518519	-3441.93333333333
44305.9275649884	0	7526.993	-7528.00740740741	-3451.43703703704
44305.9275651736	0	7528.015	-7528.85185185185	-3461.25925925926
44305.9275653472	0	7528.859	-7529.78518518519	-3470.05185185185
44305.9275655324	0	7529.792	-7531.22962962963	-3479.22222222222
44305.9275657176	0	7531.236	-7532.42962962963	-3487.66666666666
44305.9275658912	0	7532.436	-7533.81481481482	-3496.66666666666
44305.9275660764	0	7533.821	-7535.05925925926	-3505.67407407407
44305.92756625	0	7535.065	-7536.08148148148	-3514.34074074074
44305.9275664352	0	7536.087	-7536.96296296296	-3523.51111111111
44305.9275666204	0	7536.968	-7537.80740740741	-3532.15555555555
44305.927566794	0	7537.812	-7538.71851851852	-3541.51851851852
44305.9275669792	0	7538.723	-7539.50370370371	-3550.82962962963
44305.9275671528	0	7539.508	-7539.93333333334	-3559.44444444444
44305.927567338	0	7539.938	-7540.34814814815	-3568.39259259259
44305.9275675116	0	7540.353	-7540.59259259259	-3576.91851851852
44305.9275676968	0	7540.597	-7540.98518518519	-3585.81481481481
44305.9275678819	0	7540.99	-7541.42962962963	-3594.5037037037
44305.9275680556	0	7541.434	-7542.02222222222	-3602.66666666666
44305.9275682407	0	7542.027	-7542.74814814815	-3611.02222222222
44305.9275684144	0	7542.753	-7543.57037037037	-3618.42222222222
44305.9275685995	0	7543.575	-7544.85185185185	-3625.81481481481
44305.9275687847	0	7544.856	-7546.65925925926	-3632.54814814815
44305.9275689583	0	7546.663	-7548.68888888889	-3638.45185185185
44305.9275691435	0	7548.693	-7551.07407407408	-3644.08148148148
44305.9275693287	0	7551.078	-7553.71111111111	-3649.03703703704
44305.9275695023	0	7553.715	-7556.37777777778	-3653.23703703704
44305.9275696875	0	7556.382	-7559.45185185185	-3656.94814814815
44305.9275698611	0	7559.456	-7562.86666666667	-3660.16296296296
44305.9275700463	0	7562.871	-7566.71111111111	-3663.19259259259
44305.9275702199	0	7566.715	-7570.78518518519	-3665.91851851852
44305.9275704167	0	7570.789	-7574.82222222222	-3668.22222222222
44305.9275705903	0	7574.826	-7579.16296296297	-3670.61481481481
44305.9275707639	0	7579.167	-7583.4	-3672.72592592592
44305.9275709491	0	7583.404	-7588	-3675.02962962963
44305.9275711227	0	7588.004	-7592.14814814815	-3676.91111111111
44305.9275713079	0	7592.152	-7595.85185185185	-3678.51111111111
44305.9275714931	0	7595.856	-7599.51851851852	-3680.06666666667
44305.9275716667	0	7599.523	-7602.11851851852	-3681.3037037037
44305.9275718519	0	7602.123	-7604.08888888889	-3682.35555555555
44305.927572037	0	7604.093	-7605.06666666667	-3683.11851851852
44305.9275722106	0	7605.071	-7605.18518518519	-3683.76296296296
44305.9275723958	0	7605.19	-7604.48888888889	-3684.32592592592
44305.9275725694	0	7604.494	-7603.33333333334	-3684.83703703704
44305.9275727546	0	7603.338	-7602	-3685.39259259259
44305.9275729282	0	7602.005	-7600.71111111112	-3685.88888888889
44305.9275731134	0	7600.716	-7599.45925925926	-3686.2962962963
44305.9275732986	0	7599.464	-7598.37037037038	-3686.45925925926
44305.9275734722	0	7598.375	-7597.4	-3686.41481481481
44305.9275736574	0	7597.405	-7596.38518518519	-3686.08148148148
44305.927573831	0	7596.39	-7595.4962962963	-3685.62962962963
44305.9275740162	0	7595.501	-7594.88148148149	-3685.14814814815
44305.9275742014	0	7594.886	-7594.75555555556	-3684.52592592593
44305.927574375	0	7594.76	-7595.04444444445	-3683.74814814815
44305.9275745602	0	7595.049	-7595.45185185186	-3682.74074074074
44305.9275747338	0	7595.456	-7595.64444444445	-3681.74814814815
44305.927574919	0	7595.649	-7595.68888888889	-3680.62222222222
44305.9275751042	0	7595.693	-7595.80000000001	-3679.37777777778
44305.9275752778	0	7595.804	-7596.00000000001	-3677.99259259259
44305.927575463	0	7596.004	-7596.21481481482	-3676.38518518518
44305.9275756482	0	7596.219	-7596.44444444445	-3674.62962962963
44305.9275758218	0	7596.449	-7596.76296296297	-3672.77777777778
44305.9275760069	0	7596.768	-7597.40000000001	-3670.85925925926
44305.9275761806	0	7597.405	-7598.02222222223	-3668.97037037037
44305.9275763657	0	7598.027	-7598.67407407408	-3666.77037037037
44305.9275765394	0	7598.679	-7599.14074074075	-3664.54074074074
44305.9275767245	0	7599.146	-7599.51111111112	-3662.32592592593
44305.9275769097	0	7599.516	-7599.66666666667	-3659.81481481482
44305.9275770833	0	7599.672	-7599.6962962963	-3657.62222222222
44305.9275772685	0	7599.702	-7599.6	-3655.42962962963
44305.9275774421	0	7599.606	-7599.54074074074	-3653.39259259259
44305.9275776273	0	7599.547	-7599.34074074074	-3651.33333333333
44305.9275778125	0	7599.347	-7598.85185185185	-3649.0962962963
44305.9275779861	0	7598.858	-7598.12592592593	-3646.93333333333
44305.9275781713	0	7598.132	-7597.28148148148	-3644.60740740741
44305.9275783565	0	7597.288	-7596.56296296297	-3642.25185185185
44305.9275785301	0	7596.569	-7596.1925925926	-3639.94074074074
44305.9275787153	0	7596.199	-7596.02222222222	-3637.39259259259
44305.9275788889	0	7596.029	-7596.01481481482	-3634.98518518519
44305.9275790741	0	7596.022	-7595.90370370371	-3632.28148148148
44305.9275792477	0	7595.911	-7595.74074074074	-3629.65925925926
44305.9275794329	0	7595.748	-7595.58518518519	-3626.68888888889
44305.9275796181	0	7595.592	-7595.63703703704	-3623.60740740741
44305.9275797917	0	7595.644	-7596.01481481482	-3620.57777777778
44305.9275799769	0	7596.022	-7596.50370370371	-3617.2962962963
44305.9275801505	0	7596.511	-7596.91111111111	-3614.12592592593
44305.9275803357	0	7596.918	-7597.18518518519	-3610.67407407407
44305.9275805208	0	7597.192	-7597.34814814815	-3607.25925925926
44305.9275806944	0	7597.355	-7597.6	-3604.1037037037
44305.9275808796	0	7597.607	-7597.94814814815	-3600.68148148148
44305.9275810648	0	7597.955	-7598.22962962963	-3597.65925925926
44305.9275812384	0	7598.236	-7598.45185185186	-3594.48148148148
44305.9275814236	0	7598.458	-7598.57037037037	-3591.48148148148
44305.9275815972	0	7598.577	-7598.42962962963	-3588.74074074074
44305.9275817824	0	7598.436	-7598.02962962963	-3585.88148148148
44305.9275819676	0	7598.036	-7597.82962962963	-3583.57777777778
44305.9275821412	0	7597.836	-7597.67407407408	-3580.88148148148
44305.9275823264	0	7597.68	-7597.65185185186	-3578.19259259259
44305.9275825	0	7597.658	-7597.76296296297	-3575.57037037037
44305.9275826852	0	7597.769	-7598.08888888889	-3572.80740740741
44305.9275828588	0	7598.095	-7598.72592592593	-3570.02962962963
44305.927583044	0	7598.732	-7599.45925925927	-3567.22222222222
44305.9275832292	0	7599.465	-7600.28148148149	-3564.39259259259
44305.9275834028	0	7600.287	-7601.08888888889	-3561.65185185185
44305.927583588	0	7601.094	-7601.61481481482	-3558.66666666667
44305.9275837616	0	7601.62	-7601.85925925926	-3555.85925925926
44305.9275839468	0	7601.864	-7601.74814814815	-3553.01481481481
44305.9275841319	0	7601.753	-7601.44444444445	-3550.35555555556
44305.9275843056	0	7601.449	-7601.02222222223	-3548.05925925926
44305.9275844907	0	7601.027	-7600.42962962964	-3545.65185185185
44305.9275846759	0	7600.434	-7599.68888888889	-3543.4962962963
44305.9275848495	0	7599.693	-7598.75555555556	-3541.22962962963
44305.9275850347	0	7598.76	-7597.77777777778	-3539.14814814815
44305.9275852083	0	7597.782	-7596.88888888889	-3537.43703703704
44305.9275853935	0	7596.893	-7596.22962962963	-3535.8
44305.9275855787	0	7596.234	-7595.94814814815	-3534.39259259259
44305.9275857523	0	7595.953	-7595.78518518519	-3533.05925925926
44305.9275859375	0	7595.79	-7595.75555555556	-3531.97037037037
44305.9275861111	0	7595.76	-7595.82222222223	-3531.22962962963
44305.9275862963	0	7595.827	-7595.97037037037	-3530.80740740741
44305.9275864815	0	7595.975	-7596.15555555556	-3530.58518518518
44305.9275866551	0	7596.16	-7596.40740740741	-3530.51111111111
44305.9275868403	0	7596.412	-7596.74814814815	-3530.53333333333
44305.9275870139	0	7596.753	-7596.94814814815	-3530.65185185185
44305.9275871991	0	7596.953	-7596.96296296297	-3530.75555555556
44305.9275873843	0	7596.968	-7596.76296296297	-3530.84444444444
44305.9275875579	0	7596.768	-7596.27407407408	-3530.93333333333
44305.9275877431	0	7596.279	-7595.4962962963	-3531.15555555556
44305.9275879167	0	7595.501	-7594.93333333334	-3531.53333333333
44305.9275881019	0	7594.938	-7594.47407407408	-3532.14074074074
44305.927588287	0	7594.479	-7594.01481481482	-3532.95555555555
44305.9275884606	0	7594.02	-7593.44444444445	-3534.01481481481
44305.9275886458	0	7593.45	-7592.67407407408	-3535.34814814815
44305.9275888194	0	7592.68	-7591.7925925926	-3536.84444444444
44305.9275890046	0	7591.799	-7590.9925925926	-3538.71851851852
44305.9275891782	0	7590.999	-7590.43703703704	-3540.68888888889
44305.9275893634	0	7590.443	-7589.94814814815	-3543.07407407407
44305.9275895486	0	7589.954	-7589.4962962963	-3545.65185185185
44305.9275897222	0	7589.502	-7589.12592592593	-3548.25185185185
44305.9275899074	0	7589.132	-7588.71851851852	-3551.01481481481
44305.927590081	0	7588.725	-7588.40740740741	-3554.06666666667
44305.9275902662	0	7588.414	-7588.36296296297	-3557.00740740741
44305.9275904514	0	7588.37	-7588.55555555556	-3560.32592592592
44305.927590625	0	7588.563	-7588.7925925926	-3563.65925925926
44305.9275908102	0	7588.8	-7589.07407407408	-3567.42962962963
44305.9275909838	0	7589.081	-7589.25185185186	-3571.48148148148
44305.927591169	0	7589.259	-7589.46666666667	-3575.42222222222
44305.9275913542	0	7589.474	-7590.01481481482	-3579.74074074074
44305.9275915278	0	7590.022	-7590.66666666667	-3583.81481481481
44305.927591713	0	7590.674	-7591.15555555556	-3588.33333333333
44305.9275918866	0	7591.163	-7591.47407407408	-3592.7037037037
44305.9275920718	0	7591.482	-7591.67407407408	-3597.28888888889
44305.9275922569	0	7591.682	-7591.65185185186	-3601.86666666667
44305.9275924306	0	7591.66	-7591.47407407408	-3606.04444444444
44305.9275926157	0	7591.482	-7591.16296296297	-3610.67407407407
44305.9275927894	0	7591.171	-7590.80740740741	-3614.95555555555
44305.9275929745	0	7590.815	-7590.40740740741	-3619.51851851852
44305.9275931597	0	7590.415	-7589.96296296297	-3624.02962962963
44305.9275933333	0	7589.971	-7589.61481481482	-3628.26666666667
44305.9275935185	0	7589.623	-7589.37777777778	-3632.66666666667
44305.9275937037	0	7589.386	-7589.26666666667	-3636.64444444444
44305.9275938773	0	7589.275	-7589.16296296297	-3640.57037037037
44305.9275940625	0	7589.171	-7589.08888888889	-3644.0962962963
44305.9275942361	0	7589.097	-7589.04444444445	-3646.94814814815
44305.9275944213	0	7589.053	-7589.03703703704	-3649.55555555555
44305.9275945949	0	7589.046	-7589.2	-3651.6
44305.9275947801	0	7589.209	-7589.62222222223	-3652.94814814815
44305.9275949653	0	7589.631	-7590.2	-3653.91851851852
44305.9275951389	0	7590.209	-7590.85925925926	-3654.43703703704
44305.9275953241	0	7590.868	-7591.68888888889	-3654.65185185185
44305.9275954977	0	7591.698	-7592.6	-3654.58518518518
44305.9275956829	0	7592.609	-7593.48148148149	-3654.20740740741
44305.9275958681	0	7593.49	-7594.35555555556	-3653.56296296296
44305.9275960417	0	7594.364	-7595.04444444445	-3652.71851851852
44305.9275962269	0	7595.053	-7595.6962962963	-3651.71851851852
44305.927596412	0	7596.364	-7596.35555555556	-3650.71111111111
44305.9275965857	0	7596.364	-7597.12592592593	-3649.45925925926
44305.9275967708	0	7597.134	-7597.88148148149	-3647.98518518518
44305.9275969444	0	7597.89	-7598.57037037037	-3646.38518518518
44305.9275971296	0	7598.579	-7599.21481481482	-3644.66666666667
44305.9275973032	0	7599.223	-7599.72592592593	-3643.03703703704
44305.9275974884	0	7599.734	-7600.34814814815	-3641.20740740741
44305.9275976736	0	7600.35600000001	-7601.25185185185	-3639.28888888889
44305.9275978472	0	7601.26000000001	-7602.4	-3637.39259259259
44305.9275980324	0	7602.40800000001	-7603.96296296297	-3635.27407407407
44305.927598206	0	7603.97100000001	-7605.77037037037	-3633.33333333333
44305.9275983912	0	7605.77800000001	-7608.11111111111	-3631.33333333333
44305.9275985764	0	7608.11900000001	-7610.90370370371	-3629.40740740741
44305.92759875	0	7610.91200000001	-7613.82222222222	-3627.59259259259
44305.9275989352	0	7613.83100000001	-7617.0962962963	-3625.73333333333
44305.9275991088	0	7617.10500000001	-7620.03703703704	-3624.02222222222
44305.927599294	0	7620.04600000001	-7623.08888888889	-3622.24444444444
44305.9275994792	0	7623.09800000001	-7626.04444444445	-3620.4
44305.9275996528	0	7626.05400000001	-7628.88888888889	-3618.68888888889
44305.927599838	0	7628.89800000001	-7632.28148148148	-3616.8
44305.9276000116	0	7632.29100000001	-7635.97037037037	-3614.77777777778
44305.9276001968	0	7635.98000000001	-7639.45925925926	-3612.74814814815
44305.9276003819	0	7639.46900000001	-7643.47407407408	-3610.37037037037
44305.9276005556	0	7643.48400000001	-7647.32592592593	-3608.07407407407
44305.9276007407	0	7647.33600000001	-7651.72592592593	-3605.41481481481
44305.9276009144	0	7651.73600000001	-7656.16296296297	-3602.79259259259
44305.9276010995	0	7656.17300000001	-7661.52592592593	-3599.97777777778
44305.9276012847	0	7661.53600000001	-7667.18518518519	-3597.06666666667
44305.9276014583	0	7667.19500000001	-7672.35555555556	-3594.45185185185
44305.9276016435	0	7672.36500000001	-7677.62222222223	-3591.92592592593
44305.9276018287	0	7677.63200000001	-7682.28148148148	-3589.93333333333
44305.9276020023	0	7682.291	-7687.05185185185	-3587.99259259259
44305.9276021875	0	7687.06100000001	-7692.05185185185	-3586.14814814815
44305.9276023611	0	7692.06100000001	-7697.26666666667	-3584.34814814815
44305.9276025463	0	7697.27600000001	-7703.37037037037	-3582.27407407407
44305.9276027199	0	7703.38000000001	-7709.34814814815	-3580.25925925926
44305.9276029051	0	7715.72100000001	-7715.71111111111	-3577.87407407407
44305.9276030903	0	7715.72100000001	-7721.91851851852	-3575.34814814815
44305.9276032639	0	7721.92800000001	-7727.92592592593	-3572.92592592593
44305.9276034491	0	7727.93500000001	-7734.31111111111	-3570.28888888889
44305.9276036343	0	7734.32000000001	-7740.43703703704	-3567.94074074074
44305.9276038079	0	7740.44600000001	-7746.97037037037	-3565.57777777778
44305.9276039931	0	7746.97900000001	-7753.51111111111	-3563.4962962963
44305.9276041667	0	7753.52000000001	-7759.74074074074	-3561.75555555555
44305.9276043519	0	7759.75000000001	-7766.56296296297	-3560.2
44305.9276045255	0	7766.57200000001	-7773.51851851852	-3558.96296296296
44305.9276047106	0	7773.52800000001	-7780.88888888889	-3557.57037037037
44305.9276048958	0	7780.89800000001	-7788.51111111111	-3556.11851851852
44305.9276050694	0	7788.52000000001	-7796	-3554.48888888889
44305.9276052546	0	7796.00900000001	-7803.80740740741	-3552.48148148148
44305.9276054398	0	7803.81600000001	-7811.34814814815	-3550.65185185185
44305.9276056134	0	7811.35700000001	-7819.68888888889	-3548.85185185185
44305.9276057986	0	7819.69800000001	-7827.3925925926	-3547.17037037037
44305.9276059838	0	7827.40200000001	-7834.10370370371	-3545.7037037037
44305.9276061574	0	7834.11300000001	-7841.34814814815	-3544.43703703704
44305.927606331	0	7841.35700000001	-7848.54074074074	-3543.45185185185
44305.9276065162	0	7848.55000000001	-7855.50370370371	-3542.89629629629
44305.9276067014	0	7855.51300000001	-7863.37037037037	-3542.34074074074
44305.9276068866	0	7863.38000000001	-7870.22962962963	-3541.67407407407
44305.9276070602	0	7870.23900000001	-7877.41481481482	-3540.78518518518
44305.9276072338	0	7877.42400000001	-7884.05925925926	-3539.84444444444
44305.927607419	0	7884.06800000001	-7891.52592592593	-3538.92592592592
44305.9276076042	0	7891.53500000001	-7899.31851851852	-3537.83703703704
44305.9276077778	0	7899.32800000001	-7906.85925925926	-3536.87407407407
44305.927607963	0	7906.86900000001	-7914.55555555556	-3535.83703703704
44305.9276081482	0	7914.56500000001	-7921.34814814815	-3534.99259259259
44305.9276083218	0	7921.35800000001	-7928.40740740741	-3534.37777777778
44305.9276085069	0	7928.41700000001	-7935.31111111111	-3534.04444444444
44305.9276086806	0	7935.32100000001	-7941.6962962963	-3533.91111111111
44305.9276088657	0	7941.70600000001	-7948.82222222222	-3533.85185185185
44305.9276090394	0	7948.83200000001	-7955.93333333334	-3533.71111111111
44305.9276092245	0	7955.94300000001	-7962.31111111111	-3533.40740740741
44305.9276094097	0	7962.32100000001	-7968.68888888889	-3533.05185185185
44305.9276095949	0	7968.69900000001	-7974.77777777778	-3532.54814814815
44305.9276097685	0	7974.78800000001	-7981.33333333334	-3531.9037037037
44305.9276099421	0	7981.34400000001	-7988.17777777778	-3531.11851851852
44305.9276101273	0	7988.18800000001	-7994.55555555556	-3530.42962962963
44305.9276103125	0	7994.56600000001	-8001.17037037037	-3529.65925925926
44305.9276104861	0	8001.18100000001	-8006.71851851852	-3529.14814814815
44305.9276106713	0	8006.72900000001	-8011.4962962963	-3528.80740740741
44305.9276108565	0	8011.50700000001	-8015.00740740741	-3528.54074074074
44305.9276110301	0	8015.01800000001	-8017.43703703704	-3528.27407407407
44305.9276112153	0	8017.44800000001	-8018.90370370371	-3527.85185185185
44305.9276113889	0	8018.91500000001	-8019.57037037037	-3527.3037037037
44305.9276115741	0	8019.58200000001	-8019.73333333334	-3526.62962962963
44305.9276117593	0	8019.74500000001	-8019.66666666667	-3526.05925925926
44305.9276119329	0	8019.67800000001	-8019.78518518519	-3525.22222222222
44305.9276121181	0	8019.79700000001	-8020.04444444445	-3524.3037037037
44305.9276122917	0	8020.05600000001	-8020.21481481482	-3523.3037037037
44305.9276124769	0	8020.22600000001	-8020.17777777778	-3522.17777777777
44305.9276126505	0	8020.18900000001	-8019.81481481482	-3521.12592592592
44305.9276128357	0	8019.82600000001	-8019.33333333334	-3520.08888888889
44305.9276130208	0	8019.34500000001	-8018.82962962963	-3518.84444444444
44305.9276131944	0	8018.84100000001	-8018.42962962963	-3517.5037037037
44305.9276133796	0	8018.44100000001	-8017.8962962963	-3515.94814814814
44305.9276135532	0	8017.90800000001	-8017.23703703704	-3514.45925925926
44305.9276137384	0	8017.24900000001	-8016.37037037037	-3512.71111111111
44305.9276139236	0	8016.38200000001	-8015.45925925926	-3510.99259259259
44305.9276140972	0	8015.47100000001	-8014.76296296296	-3508.97037037037
44305.9276142824	0	8014.77500000001	-8014.2	-3506.56296296296
44305.9276144676	0	8013.93800000001	-8013.92592592593	-3504.02962962963
44305.9276146412	0	8013.93800000001	-8013.85185185185	-3501.37777777777
44305.9276148264	0	8013.86400000001	-8013.8	-3498.4074074074
44305.927615	0	8013.81200000001	-8013.75555555556	-3495.43703703703
44305.9276151852	0	8013.76800000001	-8013.77777777778	-3492.09629629629
44305.9276153588	0	8013.79000000001	-8013.86666666667	-3488.88888888889
44305.927615544	0	8013.87900000001	-8014.05185185185	-3485.32592592592
44305.9276157292	0	8014.06400000001	-8014.22222222222	-3481.62962962963
44305.9276159028	0	8014.23400000001	-8014.27407407408	-3478.08888888889
44305.927616088	0	8014.28600000001	-8014.37037037037	-3474.29629629629
44305.9276162731	0	8014.38200000001	-8014.57037037037	-3470.6074074074
44305.9276164468	0	8014.58200000001	-8014.82222222222	-3466.49629629629
44305.9276166319	0	8014.83400000001	-8015.06666666667	-3462.2
44305.9276168056	0	8015.07800000001	-8015.14074074074	-3458.18518518518
44305.9276169907	0	8015.15200000001	-8014.92592592593	-3453.82222222222
44305.9276171759	0	8014.93700000001	-8014.44444444445	-3449.92592592592
44305.9276173495	0	8014.45600000001	-8013.92592592593	-3445.91111111111
44305.9276175347	0	8013.93700000001	-8013.2962962963	-3441.91111111111
44305.9276177083	0	8013.30700000001	-8012.65185185185	-3438.09629629629
44305.9276178935	0	8012.66300000001	-8011.99259259259	-3434.01481481481
44305.9276180787	0	8012.00400000001	-8011.28888888889	-3430.2
44305.9276182523	0	8011.30000000001	-8010.36296296297	-3426.39259259259
44305.9276184375	0	8010.37400000001	-8009.27407407408	-3422.77037037037
44305.9276186111	0	8009.28500000001	-8008.06666666667	-3419.64444444444
44305.9276187963	0	8008.07800000001	-8006.75555555556	-3416.57037037037
44305.9276189699	0	8006.76700000001	-8005.45185185185	-3413.67407407407
44305.9276191551	0	8005.46300000001	-8004.20740740741	-3410.85925925926
44305.9276193403	0	8004.21900000001	-8003.13333333334	-3408.13333333333
44305.9276195139	0	8003.14500000001	-8002.46666666667	-3405.74814814815
44305.9276196991	0	8002.47800000001	-8002.14074074074	-3403.48888888889
44305.9276198843	0	8002.15200000001	-8002.05925925926	-3401.72592592592
44305.9276200579	0	8002.07100000001	-8002.14074074074	-3400.3037037037
44305.9276202431	0	8002.15200000001	-8002.40740740741	-3399.37037037037
44305.9276204167	0	8002.41900000001	-8002.79259259259	-3398.95555555555
44305.9276206019	0	8002.80400000001	-8003.31111111111	-3398.95555555555
44305.9276207755	0	8003.32300000001	-8003.88888888889	-3399.28888888889
44305.9276209606	0	8003.90100000001	-8004.40740740741	-3399.91851851852
44305.9276211458	0	8004.42000000001	-8004.98518518519	-3400.96296296296
44305.9276213194	0	8004.99800000001	-8005.31851851852	-3402.07407407407
44305.9276215046	0	8005.33100000001	-8005.54814814815	-3403.69629629629
44305.9276216898	0	8005.56100000001	-8005.6	-3405.37777777778
44305.9276218634	0	8005.61300000001	-8005.65925925926	-3407.45185185185
44305.9276220486	0	8005.67200000001	-8005.70370370371	-3409.73333333333
44305.9276222222	0	8005.71600000001	-8005.78518518519	-3412.02962962963
44305.9276224074	0	8005.79700000001	-8005.78518518519	-3414.69629629629
44305.927622581	0	8005.79700000001	-8005.62222222222	-3417.45925925926
44305.9276227662	0	8005.63400000001	-8005.31111111111	-3420.64444444444
44305.9276229514	0	8005.32300000001	-8005.05925925926	-3424.27407407407
44305.927623125	0	8005.07100000001	-8004.94814814815	-3428.18518518518
44305.9276233102	0	8004.96000000001	-8005.00740740741	-3432.65925925926
44305.9276234954	0	8005.01900000001	-8005.37037037037	-3436.97037037037
44305.927623669	0	8005.38200000001	-8006.45185185185	-3441.82962962963
44305.9276238542	0	8006.46300000001	-8008.52592592593	-3446.67407407407
44305.9276240278	0	8008.53700000001	-8011.08888888889	-3451.52592592592
44305.927624213	0	8011.10000000001	-8014.03703703704	-3456.69629629629
44305.9276243982	0	8014.04800000001	-8016.95555555556	-3461.82222222222
44305.9276245718	0	8016.96700000001	-8019.59259259259	-3466.16296296296
44305.9276247569	0	8019.60400000001	-8022.62222222222	-3471.58518518518
44305.9276249306	0	8022.63400000001	-8025.40740740741	-3477.08148148148
44305.9276251157	0	8025.41900000001	-8028.37777777778	-3483.0074074074
44305.9276253009	0	8028.38900000001	-8030.97777777778	-3488.77037037037
44305.9276254745	0	8030.98900000001	-8033.51851851852	-3495.08148148148
44305.9276256597	0	8033.53000000001	-8035.65185185185	-3501.64444444444
44305.9276258333	0	8035.66300000001	-8037.47407407408	-3507.82222222222
44305.9276260185	0	8037.48500000001	-8039.25925925926	-3514.42962962963
44305.9276261921	0	8039.27000000001	-8040.81481481482	-3520.78518518518
44305.9276263773	0	8040.82600000001	-8042.27407407408	-3527.5037037037
44305.9276265625	0	8042.28500000001	-8043.77037037037	-3534.24444444444
44305.9276267361	0	8043.78100000001	-8045.42962962963	-3540.42962962963
44305.9276269213	0	8045.44000000001	-8047.27407407408	-3547.0074074074
44305.9276271065	0	8047.28400000001	-8048.94074074074	-3553.2074074074
44305.9276272801	0	8048.95100000001	-8051.04444444445	-3559.82962962963
44305.9276274537	0	8051.05500000001	-8053.57037037037	-3566.39259259259
44305.9276276389	0	8053.58100000001	-8056.17777777778	-3572.5037037037
44305.9276278241	0	8056.18800000001	-8059.22962962963	-3579.06666666666
44305.9276279977	0	8059.24000000001	-8062.30370370371	-3585.29629629629
44305.9276281829	0	8062.31400000001	-8065.71111111111	-3591.88148148148
44305.9276283681	0	8065.72100000001	-8069.42222222223	-3598.49629629629
44305.9276285417	0	8069.43200000001	-8072.74074074074	-3604.93333333333
44305.9276287269	0	8072.75100000001	-8075.77777777778	-3612.09629629629
44305.9276289005	0	8075.78800000001	-8077.91851851852	-3618.77777777777
44305.9276290857	0	8077.92900000001	-8079.54814814815	-3625.97037037037
44305.9276292708	0	8079.55900000001	-8080.85185185185	-3632.99259259259
44305.927629456	0	8080.86300000001	-8082.07407407408	-3639.31851851851
44305.9276296296	0	8082.08500000001	-8083.92592592593	-3645.88888888888
44305.9276298032	0	8083.93700000001	-8086.20740740741	-3651.52592592592
44305.9276299884	0	8086.21800000001	-8089.13333333334	-3656.64444444444
44305.9276301736	0	8089.14400000001	-8092.42222222223	-3660.99259259259
44305.9276303472	0	8092.43300000001	-8096.03703703704	-3664.63703703703
44305.9276305324	0	8096.04800000001	-8100.62962962963	-3668.53333333333
44305.9276307176	0	8100.64100000001	-8105.42962962963	-3672.08148148148
44305.9276308912	0	8105.44100000001	-8110.98518518519	-3675.68148148148
44305.9276310764	0	8110.99700000001	-8116.88888888889	-3679.11851851851
44305.92763125	0	8116.90100000001	-8122.7925925926	-3682.24444444444
44305.9276314352	0	8122.80500000001	-8129.31851851852	-3685.34074074074
44305.9276316088	0	8129.33100000001	-8135.65925925926	-3688.17037037037
44305.927631794	0	8135.67200000001	-8142.13333333334	-3691.27407407407
44305.9276319792	0	8142.14600000001	-8148.4	-3694.31851851851
44305.9276321528	0	8148.41300000001	-8153.98518518519	-3696.99259259259
44305.927632338	0	8153.99800000001	-8160.28888888889	-3699.82222222222
44305.9276325116	0	8160.30200000001	-8166.65185185186	-3702.61481481481
44305.9276326968	0	8166.66500000001	-8172.85185185185	-3704.89629629629
44305.9276328819	0	8172.86500000001	-8179.67407407408	-3707.0074074074
44305.9276330556	0	8179.68700000001	-8186.43703703704	-3708.74074074074
44305.9276332407	0	8186.45000000001	-8193.99259259259	-3710.36296296296
44305.9276334259	0	8194.00600000001	-8201.18518518519	-3711.65925925926
44305.9276335995	0	8201.19900000001	-8208.3925925926	-3713.32592592592
44305.9276337732	0	8208.40600000001	-8215.45185185185	-3715.21481481481
44305.9276339583	0	8215.46500000001	-8221.91851851852	-3717.22222222222
44305.9276341435	0	8221.93200000001	-8228.82962962963	-3719.42962962963
44305.9276343171	0	8228.84300000001	-8235.55555555556	-3721.48148148148
44305.9276345023	0	8235.56900000001	-8242.98518518519	-3723.58518518518
44305.9276346875	0	8242.99900000001	-8250.48888888889	-3725.71111111111
44305.9276348611	0	8250.50300000001	-8257.59259259259	-3727.43703703703
44305.9276350463	0	8257.60700000001	-8265.43703703704	-3729.08888888888
44305.9276352315	0	8265.45100000001	-8273.03703703704	-3730.6074074074
44305.9276354051	0	8273.05100000001	-8281.53333333334	-3732.19259259259
44305.9276355787	0	8281.54700000001	-8290.05925925926	-3733.71111111111
44305.9276357639	0	8290.07300000001	-8297.22962962963	-3735.0074074074
44305.9276359491	0	8297.24300000001	-8304.52592592593	-3736.76296296296
44305.9276361227	0	8304.53900000001	-8311.41481481482	-3738.86666666666
44305.9276363079	0	8311.42800000001	-8318.87407407408	-3741.15555555555
44305.9276364931	0	8318.88700000001	-8326.66666666667	-3743.6
44305.9276366667	0	8326.68000000001	-8334.20740740741	-3745.91851851851
44305.9276368519	0	8334.22100000001	-8341.74814814815	-3748.65185185185
44305.9276370255	0	8341.762	-8348.17037037037	-3751.15555555555
44305.9276372106	0	8348.184	-8354.58518518518	-3753.78518518518
44305.9276373958	0	8354.59900000001	-8360.35555555555	-3756.42962962962
44305.9276375694	0	8360.36900000001	-8365.51111111111	-3758.85185185185
44305.9276377546	0	8365.52500000001	-8370.91111111111	-3761.39259259259
44305.9276379398	0	8370.92500000001	-8376.48888888889	-3763.91111111111
44305.9276381134	0	8376.50300000001	-8381.67407407407	-3766.24444444444
44305.9276382986	0	8381.68800000001	-8387.14814814815	-3768.97777777777
44305.9276384722	0	8387.16200000001	-8392.04444444444	-3771.78518518518
44305.9276386574	0	8392.05800000001	-8397.12592592592	-3774.96296296296
44305.9276388426	0	8397.13900000001	-8401.64444444444	-3777.8074074074
44305.9276390162	0	8401.65800000001	-8406.4	-3780.81481481481
44305.9276392014	0	8406.41400000001	-8411.29629629629	-3783.94814814814
44305.927639375	0	8411.31000000001	-8416.2	-3786.98518518518
44305.9276395602	0	8416.21400000001	-8421.83703703703	-3790.08888888888
44305.9276397338	0	8421.85100000001	-8427.65185185185	-3793.06666666666
44305.927639919	0	8427.66600000001	-8434.02222222222	-3796.02962962962
44305.9276401042	0	8434.03600000001	-8440.57037037037	-3798.81481481481
44305.9276402778	0	8440.58400000001	-8446.97037037037	-3801.3037037037
44305.927640463	0	8446.98400000001	-8453.85925925926	-3803.93333333333
44305.9276406366	0	8453.87300000001	-8460.54074074074	-3806.33333333333
44305.9276408333	0	8467.53900000001	-8467.52592592592	-3808.75555555555
44305.9276410069	0	8467.53900000001	-8474.07407407407	-3811.38518518518
44305.9276411806	0	8474.08700000001	-8479.76296296296	-3814.1037037037
44305.9276413657	0	8479.77600000001	-8485.63703703703	-3816.97777777777
44305.9276415509	0	8485.65000000001	-8491.62222222222	-3819.94074074074
44305.9276417245	0	8491.63500000001	-8497.18518518518	-3822.83703703703
44305.9276419097	0	8497.19800000001	-8502.98518518518	-3826.04444444444
44305.9276420833	0	8502.99800000001	-8508.17777777778	-3829.14074074074
44305.9276422685	0	8508.19100000001	-8513.22222222222	-3832.4
44305.9276424421	0	8513.23500000001	-8517.05185185185	-3835.19259259259
44305.9276426273	0	8517.06500000001	-8520.41481481481	-3837.96296296296
44305.9276428125	0	8520.42800000001	-8523.17037037037	-3840.66666666666
44305.9276429861	0	8523.18400000001	-8525.13333333333	-3843.2074074074
44305.9276431713	0	8525.14700000001	-8526.45925925926	-3845.83703703703
44305.9276433565	0	8526.47300000001	-8527.05925925926	-3848.3037037037
44305.9276435301	0	8527.07300000001	-8527.33333333333	-3851.0074074074
44305.9276437037	0	8527.34700000001	-8527.61481481481	-3853.88888888888
44305.9276438889	0	8527.62800000001	-8527.81481481481	-3856.73333333333
44305.9276440741	0	8527.82800000001	-8527.82222222222	-3859.91111111111
44305.9276442593	0	8527.83500000001	-8527.63703703704	-3862.96296296296
44305.9276444329	0	8527.65000000001	-8527.37037037037	-3866.27407407407
44305.9276446181	0	8527.38300000001	-8527.20740740741	-3869.56296296296
44305.9276447917	0	8527.22000000001	-8527.20740740741	-3872.62962962963
44305.9276449769	0	8527.22000000001	-8527.26666666667	-3875.83703703703
44305.9276451505	0	8527.27900000001	-8527.37777777778	-3878.91111111111
44305.9276453357	0	8527.39000000001	-8527.2962962963	-3882.06666666666
44305.9276455208	0	8527.30900000001	-8527.09629629629	-3885.17037037037
44305.927645706	0	8527.10900000001	-8526.87407407407	-3887.97777777777
44305.9276458796	0	8526.88700000001	-8526.62962962963	-3890.63703703703
44305.9276460648	0	8526.64300000001	-8526.42962962963	-3893.0074074074
44305.9276462384	0	8526.44300000001	-8526.05185185185	-3895.25925925926
44305.9276464236	0	8526.06500000001	-8525.43703703703	-3897.34074074074
44305.9276465972	0	8525.45000000001	-8524.72592592592	-3899.0074074074
44305.9276467824	0	8524.73900000001	-8523.99259259259	-3900.44444444444
44305.927646956	0	8524.00600000001	-8523.6	-3901.45185185185
44305.9276471412	0	8523.61300000001	-8523.42222222222	-3902.17037037037
44305.9276473264	0	8523.43500000001	-8523.51851851852	-3902.54074074074
44305.9276475	0	8523.53100000001	-8523.69629629629	-3902.6
44305.9276476852	0	8523.70900000001	-8523.96296296296	-3902.41481481481
44305.9276478588	0	8523.97600000001	-8524.34814814814	-3901.97777777777
44305.927648044	0	8524.36100000001	-8524.87407407407	-3901.2074074074
44305.9276482292	0	8524.88700000001	-8525.48888888889	-3900.12592592592
44305.9276484028	0	8525.50200000001	-8526.07407407407	-3898.85925925925
44305.927648588	0	8526.08700000001	-8526.45185185185	-3897.34074074074
44305.9276487731	0	8526.46500000001	-8526.42962962963	-3895.74814814814
44305.9276489468	0	8526.443	-8526.09629629629	-3894.16296296296
44305.9276491319	0	8526.11	-8525.64444444444	-3892.2074074074
44305.9276493056	0	8525.658	-8525.35555555555	-3890.05185185185
44305.9276494907	0	8525.369	-8525.23703703703	-3887.34074074074
44305.9276496644	0	8525.25	-8525.22222222222	-3884.22962962962
44305.9276498495	0	8525.235	-8525.23703703703	-3881.08888888888
44305.9276500347	0	8525.25	-8525.28888888888	-3877.54074074073
44305.9276502083	0	8525.302	-8525.51851851851	-3873.85925925925
44305.9276503935	0	8525.532	-8525.94074074074	-3869.67407407407
44305.9276505671	0	8525.954	-8526.4074074074	-3865.09629629629
44305.9276507523	0	8526.421	-8526.77777777777	-3860.45925925925
44305.9276509375	0	8526.791	-8527.04444444444	-3855.25185185185
44305.9276511111	0	8527.058	-8527.18518518518	-3850.26666666666
44305.9276512963	0	8527.199	-8527.27407407407	-3844.78518518518
44305.9276514815	0	8527.288	-8527.4074074074	-3839.43703703703
44305.9276516551	0	8527.421	-8527.62962962963	-3833.44444444444
44305.9276518403	0	8527.643	-8527.88148148148	-3827.31111111111
44305.9276520139	0	8527.895	-8527.89629629629	-3821.38518518518
44305.9276521991	0	8527.91	-8527.8074074074	-3815.22222222222
44305.9276523727	0	8527.821	-8527.8	-3809.28888888888
44305.9276525579	0	8527.814	-8527.92592592592	-3802.92592592592
44305.9276527431	0	8527.94	-8528.11851851852	-3796.49629629629
44305.9276529282	0	8528.133	-8528.2074074074	-3790.43703703703
44305.9276531019	0	8528.222	-8528.17037037037	-3784.02962962962
44305.9276532755	0	8528.185	-8527.89629629629	-3777.59999999999
44305.9276534606	0	8527.911	-8527.45925925926	-3771.7111111111
44305.9276536458	0	8527.474	-8527.05925925926	-3765.54814814814
44305.9276538194	0	8527.074	-8526.77037037037	-3759.96296296296
44305.9276540046	0	8526.785	-8526.61481481482	-3754.07407407407
44305.9276541782	0	8526.629	-8526.39259259259	-3748.58518518518
44305.9276543634	0	8526.407	-8526.12592592593	-3742.8074074074
44305.9276545486	0	8526.14	-8525.82962962963	-3737.17037037036
44305.9276547222	0	8525.844	-8525.65925925926	-3732.31111111111
44305.9276549074	0	8525.674	-8525.71851851852	-3727.48888888888
44305.9276550926	0	8525.733	-8525.96296296296	-3723.32592592592
44305.9276552662	0	8525.977	-8526.25185185185	-3719.09629629629
44305.9276554514	0	8526.266	-8526.42222222222	-3715.02962962962
44305.927655625	0	8526.436	-8526.48888888889	-3711.42962962962
44305.9276558102	0	8526.503	-8526.5037037037	-3707.69629629629
44305.9276559954	0	8526.518	-8526.51851851852	-3704.48888888888
44305.927656169	0	8526.533	-8526.48888888889	-3701.24444444444
44305.9276563542	0	8526.503	-8526.35555555556	-3698.21481481481
44305.9276565278	0	8526.37	-8526.28148148148	-3695.71111111111
44305.927656713	0	8526.296	-8526.11111111111	-3693.38518518518
44305.9276568866	0	8526.126	-8525.77777777778	-3691.51851851851
44305.9276570718	0	8525.793	-8525.24444444444	-3689.82222222222
44305.9276572454	0	8525.26	-8524.57037037037	-3688.6074074074
44305.9276574306	0	8524.586	-8523.83703703704	-3687.87407407407
44305.9276576157	0	8523.853	-8522.82962962963	-3687.52592592592
44305.9276577894	0	8522.846	-8521.81481481482	-3687.6074074074
44305.9276579745	0	8521.831	-8520.79259259259	-3688.14074074074
44305.9276581597	0	8520.809	-8519.91851851852	-3689.06666666666
44305.9276583333	0	8519.935	-8519.22222222222	-3690.31851851851
44305.9276585185	0	8519.239	-8518.7037037037	-3691.97777777777
44305.9276586921	0	8518.72	-8518.35555555556	-3693.92592592592
44305.9276588773	0	8518.372	-8518.05185185185	-3696.31851851851
44305.9276590509	0	8518.068	-8517.85185185185	-3698.98518518518
44305.9276592361	0	8517.868	-8517.8962962963	-3701.85185185185
44305.9276594213	0	8517.912	-8518.0962962963	-3705.24444444444
44305.9276596065	0	8518.112	-8518.21481481482	-3708.91111111111
44305.9276597801	0	8518.231	-8518.39259259259	-3713.05185185185
44305.9276599653	0	8518.409	-8518.74074074074	-3717.44444444444
44305.9276601389	0	8518.757	-8519.61481481482	-3721.68888888888
44305.9276603241	0	8519.631	-8520.77777777778	-3726.31851851851
44305.9276605093	0	8520.794	-8521.75555555556	-3730.8074074074
44305.9276606829	0	8521.772	-8522.8	-3735.68148148148
44305.9276608681	0	8522.816	-8523.74814814815	-3740.75555555555
44305.9276610417	0	8523.764	-8524.51111111111	-3745.81481481481
44305.9276612269	0	8524.527	-8525.28888888889	-3751.67407407407
44305.9276614005	0	8525.305	-8525.56296296296	-3757.6
44305.9276615857	0	8525.579	-8525.37777777778	-3764.05925925926
44305.9276617593	0	8525.394	-8524.97037037037	-3770.53333333333
44305.9276619444	0	8524.987	-8524.53333333333	-3776.76296296296
44305.9276621296	0	8524.55	-8523.94814814815	-3783.37777777777
44305.9276623032	0	8523.965	-8523.3037037037	-3790
44305.9276624884	0	8523.321	-8522.72592592593	-3796.22222222222
44305.9276626736	0	8522.743	-8522.35555555556	-3802.95555555555
44305.9276628472	0	8522.373	-8522.31111111111	-3809.36296296296
44305.9276630324	0	8522.329	-8522.53333333333	-3816.19259259259
44305.927663206	0	8522.551	-8523.08148148148	-3823.06666666666
44305.9276633912	0	8523.099	-8523.80740740741	-3829.5037037037
44305.9276635648	0	8523.825	-8524.93333333333	-3836.31111111111
44305.92766375	0	8524.951	-8526.13333333334	-3842.61481481481
44305.9276639352	0	8526.151	-8527.32592592593	-3849.43703703703
44305.9276641088	0	8527.344	-8528.22962962963	-3856.21481481481
44305.927664294	0	8528.967	-8528.94814814815	-3862.65925925926
44305.9276644676	0	8528.967	-8529.31111111111	-3869.56296296296
44305.9276646528	0	8529.33	-8529.31111111111	-3876.33333333333
44305.927664838	0	8529.33	-8528.99259259259	-3883.58518518518
44305.9276650116	0	8529.011	-8528.51111111111	-3890.77777777777
44305.9276651968	0	8528.53	-8527.81481481482	-3897.61481481481
44305.9276653704	0	8527.834	-8526.94074074074	-3904.71111111111
44305.9276655556	0	8526.96	-8526	-3911.39259259259
44305.9276657407	0	8526.019	-8524.91851851852	-3918.4074074074
44305.9276659144	0	8524.938	-8523.95555555555	-3924.62222222222
44305.9276660995	0	8523.975	-8523.03703703704	-3931.28148148148
44305.9276662847	0	8523.056	-8522.34814814815	-3937.63703703703
44305.9276664583	0	8522.367	-8521.79259259259	-3943.34814814814
44305.9276666435	0	8521.811	-8521.54074074074	-3948.96296296296
44305.9276668171	0	8521.559	-8521.48148148148	-3953.91851851851
44305.9276670023	0	8521.5	-8521.62222222222	-3957.99259259259
44305.9276671875	0	8521.641	-8522.08888888889	-3961.74074074074
44305.9276673611	0	8522.108	-8522.97777777778	-3964.77037037037
44305.9276675463	0	8522.997	-8524.20740740741	-3967.65185185185
44305.9276677199	0	8524.227	-8525.41481481482	-3970.16296296296
44305.9276679051	0	8525.434	-8526.46666666667	-3972.6074074074
44305.9276680787	0	8526.486	-8527.02222222222	-3974.77037037037
44305.9276682639	0	8527.042	-8527.03703703704	-3976.31111111111
44305.9276684491	0	8527.057	-8526.46666666667	-3977.54074074074
44305.9276686227	0	8526.487	-8525.51851851852	-3978.25925925925
44305.9276688079	0	8525.539	-8524.46666666667	-3978.51111111111
44305.9276689931	0	8524.487	-8523.42222222222	-3978.25185185185
44305.9276691667	0	8523.443	-8522.64444444444	-3977.6
44305.9276693519	0	8522.665	-8521.9037037037	-3976.37777777777
44305.927669537	0	8521.191	-8521.17037037037	-3974.82222222222
44305.9276697106	0	8521.191	-8520.67407407407	-3972.78518518518
44305.9276698958	0	8520.695	-8520.52592592593	-3970.43703703703
44305.9276700694	0	8520.547	-8520.84444444444	-3968.05185185185
44305.9276702546	0	8520.866	-8521.77777777778	-3965.42962962963
44305.9276704398	0	8521.799	-8523.14074074074	-3962.81481481481
44305.9276706134	0	8523.162	-8524.8962962963	-3959.8074074074
44305.927670787	0	8524.918	-8526.84444444444	-3956.63703703703
44305.9276709722	0	8526.866	-8528.71111111111	-3953.42962962963
44305.9276711574	0	8528.733	-8530.54814814815	-3949.7037037037
44305.927671331	0	8530.57	-8532.05925925926	-3945.97777777777
44305.9276715162	0	8532.081	-8532.87407407408	-3941.94074074074
44305.9276716898	0	8532.896	-8532.77777777778	-3937.71851851851
44305.927671875	0	8532.8	-8532.08888888889	-3933.75555555555
44305.9276720602	0	8532.111	-8530.98518518519	-3929.51111111111
44305.9276722338	0	8531.007	-8529.85925925926	-3925.48148148148
44305.927672419	0	8529.881	-8528.88888888889	-3921.06666666666
44305.9276725926	0	8528.911	-8528.52592592593	-3916.57037037037
44305.9276727778	0	8528.548	-8528.83703703704	-3912.5037037037
44305.927672963	0	8528.859	-8529.84444444444	-3908.41481481481
44305.9276731366	0	8529.866	-8531.57037037037	-3904.42962962963
44305.9276733218	0	8531.592	-8534.14074074074	-3899.81481481481
44305.9276735069	0	8534.162	-8537.16296296296	-3894.88148148148
44305.9276736806	0	8537.184	-8540.25185185185	-3890
44305.9276738657	0	8540.273	-8543.54814814815	-3884.65185185185
44305.9276740509	0	8543.56900000001	-8546.84444444444	-3879.2074074074
44305.9276742245	0	8546.86500000001	-8549.86666666667	-3873.87407407407
44305.9276744097	0	8549.88700000001	-8553.11111111111	-3868.22962962962
44305.9276745833	0	8553.13100000001	-8556.2	-3862.88888888888
44305.9276747685	0	8556.22000000001	-8559.68888888889	-3857.32592592592
44305.9276749421	0	8559.70900000001	-8563.54814814815	-3851.85925925925
44305.9276751273	0	8563.56800000001	-8567.54814814815	-3846.53333333333
44305.9276753125	0	8567.56800000001	-8571.72592592592	-3840.82222222222
44305.9276754861	0	8571.74600000001	-8575.43703703704	-3835.65185185185
44305.9276756713	0	8575.45700000001	-8579.20740740741	-3830.81481481481
44305.9276758449	0	8579.22700000001	-8582.47407407407	-3826.86666666666
44305.9276760301	0	8582.49400000001	-8585.8	-3822.62222222222
44305.9276762153	0	8585.82000000001	-8589.35555555555	-3818.43703703703
44305.9276763889	0	8589.37600000001	-8593.06666666667	-3814.71111111111
44305.9276765741	0	8593.08700000001	-8597.32592592592	-3810.84444444444
44305.9276767477	0	8597.34600000001	-8601.96296296296	-3807.17037037037
44305.9276769329	0	8601.98300000001	-8607.21481481481	-3803.22222222222
44305.9276771181	0	8612.42000000001	-8612.4	-3799.08888888888
44305.9276772917	0	8612.42000000001	-8616.94814814815	-3795.19259259259
44305.9276774769	0	8616.96800000001	-8621.44444444444	-3791.14074074074
44305.9276776505	0	8621.46400000001	-8625.77037037037	-3787.37037037037
44305.9276778357	0	8625.79	-8630.46666666667	-3783.46666666666
44305.9276780208	0	8630.486	-8635.25925925926	-3779.72592592592
44305.9276781944	0	8635.279	-8639.97777777778	-3776.47407407407
44305.9276783796	0	8639.998	-8645.00740740741	-3773.23703703703
44305.9276785648	0	8645.028	-8649.40740740741	-3770.48888888888
44305.9276787384	0	8649.428	-8653.88888888889	-3767.79259259259
44305.927678912	0	8653.909	-8658.32592592592	-3765.25925925925
44305.9276790972	0	8658.346	-8662.86666666666	-3762.85925925925
44305.9276792824	0	8662.887	-8668.24444444444	-3760.38518518518
44305.927679456	0	8668.265	-8673.54074074074	-3757.9037037037
44305.9276796412	0	8673.561	-8679.38518518518	-3754.85925925925
44305.9276798264	0	8679.405	-8685.2074074074	-3751.86666666666
44305.92768	0	8685.227	-8690.59259259259	-3749.02962962962
44305.9276801852	0	8690.612	-8696.44444444444	-3745.96296296296
44305.9276803588	0	8696.464	-8702.24444444444	-3742.82962962962
44305.927680544	0	8702.264	-8707.8	-3740.06666666666
44305.9276807292	0	8707.82	-8713.62222222222	-3737.33333333333
44305.9276809028	0	8713.642	-8718.36296296296	-3734.96296296296
44305.927681088	0	8718.383	-8722.4	-3732.82222222222
44305.9276812731	0	8722.42	-8725.46666666666	-3730.76296296296
44305.9276814468	0	8725.487	-8727.87407407407	-3728.65925925925
44305.9276816319	0	8727.894	-8729.77037037037	-3726.6074074074
44305.9276818056	0	8729.79	-8731.67407407407	-3724.61481481481
44305.9276819907	0	8731.694	-8733.95555555555	-3722.42222222222
44305.9276821644	0	8733.975	-8736.19259259259	-3720.24444444444
44305.9276823495	0	8736.212	-8738.44444444444	-3717.73333333333
44305.9276825232	0	8738.464	-8740.35555555555	-3714.97037037037
44305.9276827083	0	8740.375	-8741.8	-3712.21481481481
44305.9276828935	0	8741.819	-8742.91111111111	-3709.22222222222
44305.9276830671	0	8742.93	-8743.45185185185	-3706.11851851851
44305.9276832523	0	8743.471	-8743.48888888888	-3703.4074074074
44305.9276834375	0	8743.508	-8743.33333333333	-3700.49629629629
44305.9276836111	0	8743.352	-8743.07407407407	-3697.63703703703
44305.9276837963	0	8743.093	-8742.77777777777	-3694.48888888888
44305.9276839699	0	8742.797	-8742.42222222222	-3691.31851851851
44305.9276841551	0	8742.441	-8742.08148148148	-3688.42222222222
44305.9276843403	0	8742.1	-8741.78518518518	-3685.25185185185
44305.9276845139	0	8741.804	-8741.56296296296	-3682.11111111111
44305.9276846991	0	8741.582	-8741.48888888888	-3678.64444444444
44305.9276848727	0	8741.508	-8741.37777777777	-3675.08888888888
44305.9276850579	0	8741.397	-8741.25185185185	-3671.8
44305.9276852431	0	8741.271	-8741.05925925925	-3668.22222222222
44305.9276854167	0	8741.078	-8741.06666666666	-3664.45925925926
44305.9276856019	0	8741.085	-8741.22962962962	-3660.37037037037
44305.9276857755	0	8741.248	-8741.48888888888	-3656.1037037037
44305.9276859606	0	8741.507	-8741.74074074073	-3652.17777777777
44305.9276861458	0	8741.759	-8741.71851851851	-3647.95555555555
44305.9276863194	0	8741.737	-8741.41481481481	-3644.13333333333
44305.9276865046	0	8741.433	-8740.99259259259	-3639.86666666666
44305.9276866782	0	8741.011	-8740.77777777777	-3635.84444444444
44305.9276868634	0	8740.796	-8740.82962962962	-3631.42222222222
44305.927687037	0	8740.848	-8741.1037037037	-3626.78518518518
44305.9276872222	0	8741.122	-8741.46666666666	-3622.15555555555
44305.9276874074	0	8741.485	-8741.76296296296	-3617.1037037037
44305.927687581	0	8741.781	-8741.77777777777	-3612.17777777777
44305.9276877662	0	8741.796	-8741.86666666666	-3607.71111111111
44305.9276879514	0	8741.885	-8741.92592592592	-3602.47407407407
44305.927688125	0	8741.944	-8741.87407407407	-3597.85925925925
44305.9276883102	0	8741.892	-8741.68888888888	-3592.9037037037
44305.9276884838	0	8741.707	-8741.39259259259	-3587.76296296296
44305.927688669	0	8741.411	-8740.9037037037	-3583.14074074074
44305.9276888426	0	8740.922	-8740.01481481481	-3578.19259259259
44305.9276890278	0	8740.033	-8738.91851851851	-3573.81481481481
44305.927689213	0	8738.937	-8737.63703703703	-3569.11851851851
44305.9276893866	0	8737.656	-8736.27407407407	-3564.68888888888
44305.9276895718	0	8736.293	-8734.85925925925	-3560.64444444444
44305.9276897569	0	8734.878	-8733.31851851851	-3556.46666666666
44305.9276899306	0	8733.337	-8731.67407407407	-3552.96296296296
44305.9276901157	0	8731.693	-8729.94814814814	-3549.68148148148
44305.9276902894	0	8729.967	-8728.56296296296	-3546.91111111111
44305.9276904745	0	8728.582	-8727.37037037037	-3544.22962962962
44305.9276906597	0	8727.389	-8726.57037037037	-3541.9037037037
44305.9276908333	0	8726.589	-8726.13333333333	-3540.08888888888
44305.9276910185	0	8726.152	-8726.11111111111	-3538.51851851851
44305.9276912037	0	8726.13	-8726.43703703703	-3537.37777777777
44305.9276913773	0	8726.456	-8726.96296296296	-3536.51111111111
44305.9276915625	0	8726.982	-8727.68148148148	-3536.01481481481
44305.9276917361	0	8727.701	-8728.42222222222	-3535.87407407407
44305.9276919213	0	8728.442	-8729.14814814815	-3536.05925925925
44305.9276920949	0	8729.168	-8729.7037037037	-3536.45925925925
44305.9276922801	0	8729.724	-8730.11851851852	-3537.2074074074
44305.9276924537	0	8730.139	-8730.33333333333	-3538.19999999999
44305.9276926389	0	8730.354	-8730.43703703703	-3539.46666666666
44305.9276928241	0	8730.458	-8730.52592592592	-3541.08148148148
44305.9276929977	0	8730.547	-8730.58518518518	-3543.02962962962
44305.9276931829	0	8730.606	-8730.71851851852	-3545.51851851851
44305.9276933565	0	8730.739	-8730.83703703703	-3548.34074074074
44305.9276935417	0	8730.858	-8730.89629629629	-3551.47407407407
44305.9276937269	0	8730.917	-8730.94074074074	-3555.24444444444
44305.927693912	0	8730.961	-8730.99999999999	-3559.08888888888
44305.9276940857	0	8731.02	-8730.95555555555	-3563.44444444444
44305.9276942708	0	8730.976	-8730.79259259259	-3568.0074074074
44305.9276944444	0	8730.813	-8730.67407407407	-3572.45185185185
44305.9276946296	0	8730.694	-8730.72592592592	-3577.36296296296
44305.9276948032	0	8730.746	-8731.17777777777	-3582.32592592592
44305.9276949884	0	8731.19799999999	-8731.75555555555	-3587.91851851851
44305.927695162	0	8731.77599999999	-8732.68148148148	-3594.02962962962
44305.9276953472	0	8732.70199999999	-8734.01481481481	-3599.92592592592
44305.9276955324	0	8734.03499999999	-8736.28888888888	-3606.31111111111
44305.927695706	0	8736.30899999999	-8739.2	-3612.15555555555
44305.9276958912	0	8739.21999999999	-8743.06666666666	-3618.28148148148
44305.9276960764	0	8743.08699999999	-8747.77037037037	-3624.61481481481
44305.92769625	0	8747.79099999999	-8752.63703703703	-3630.77777777777
44305.9276964352	0	8752.65799999999	-8757.91111111111	-3637.37777777777
44305.9276966088	0	8757.93199999999	-8762.75555555555	-3643.53333333333
44305.927696794	0	8762.77599999999	-8767.47407407407	-3650.01481481481
44305.9276969676	0	8767.49499999999	-8771.85925925926	-3656.51111111111
44305.9276971528	0	8771.87999999999	-8775.81481481481	-3662.62222222222
44305.927697338	0	8775.83599999999	-8779.8074074074	-3669.39999999999
44305.9276975231	0	8779.82899999999	-8783.19259259259	-3675.95555555555
44305.9276976968	0	8783.21399999999	-8786.48888888889	-3683.12592592592
44305.9276978819	0	8786.50999999999	-8789.37777777777	-3690.77777777777
44305.9276980556	0	8789.39899999999	-8791.62222222222	-3697.75555555555
44305.9276982407	0	8791.64299999999	-8794	-3705.18518518518
44305.9276984144	0	8794.02099999999	-8796.29629629629	-3711.95555555555
44305.9276985995	0	8796.31699999999	-8798.85185185185	-3718.98518518518
44305.9276987847	0	8798.87299999999	-8801.55555555555	-3725.7037037037
44305.9276989583	0	8801.57699999999	-8804.57037037037	-3731.65925925925
44305.9276991435	0	8804.59199999999	-8808.23703703703	-3737.8074074074
44305.9276993171	0	8808.25899999999	-8812.03703703703	-3743.6074074074
44305.9276995023	0	8812.05899999999	-8816.51111111111	-3749.76296296296
44305.9276996875	0	8816.53299999999	-8821.14814814814	-3755.77777777777
44305.9276998611	0	8821.16999999999	-8825.74814814814	-3761.42222222222
44305.9277000463	0	8825.76999999999	-8830.74074074074	-3767.24444444444
44305.9277002199	0	8830.76299999999	-8835.28888888888	-3772.75555555555
44305.9277004051	0	8835.31099999999	-8839.84444444444	-3778.57037037037
44305.9277005787	0	8839.86699999999	-8843.98518518518	-3784.31111111111
44305.9277007639	0	8844.00799999999	-8847.17037037036	-3789.89629629629
44305.9277009491	0	8847.19299999999	-8849.82222222221	-3796.16296296296
44305.9277011227	0	8849.84499999999	-8851.37777777777	-3802.2074074074
44305.9277013079	0	8851.40099999999	-8852.01481481481	-3808.37777777777
44305.9277014931	0	8852.038	-8852.06666666666	-3814.17037037037
44305.9277016667	0	8852.08999999999	-8852.07407407406	-3819.33333333333
44305.9277018519	0	8852.09699999999	-8852.50370370369	-3824.43703703703
44305.9277020255	0	8852.52699999999	-8853.54814814814	-3829.05185185185
44305.9277022106	0	8853.57099999999	-8855.27407407406	-3833.52592592592
44305.9277023958	0	8855.297	-8857.76296296295	-3837.85925925925
44305.9277025694	0	8857.78599999999	-8860.0148148148	-3840.9037037037
44305.9277027546	0	8860.038	-8863.93333333332	-3844.94074074074
44305.9277029282	0	8863.95699999999	-8868.24444444443	-3848.32592592592
44305.9277031134	0	8868.26799999999	-8873.37777777777	-3851.74814814814
44305.9277032986	0	8873.40099999999	-8878.83703703702	-3855.18518518518
44305.9277034838	0	8878.86	-8884.2074074074	-3858.3037037037
44305.9277036574	0	8884.23	-8890.26666666665	-3861.48888888888
44305.927703831	0	8890.289	-8896.04444444443	-3864.29629629629
44305.9277040162	0	8896.067	-8902.02962962962	-3867.15555555555
44305.9277042014	0	8902.052	-8906.68888888888	-3869.75555555555
44305.927704375	0	8906.711	-8910.23703703702	-3872.03703703703
44305.9277045602	0	8910.259	-8913.70370370369	-3874.21481481481
44305.9277047338	0	8913.726	-8916.7111111111	-3876.01481481481
44305.927704919	0	8916.733	-8920.3185185185	-3877.77777777777
44305.9277051042	0	8920.34	-8924.49629629628	-3879.37777777777
44305.9277052778	0	8924.518	-8929.1185185185	-3880.76296296296
44305.927705463	0	8929.14	-8934.9185185185	-3882.09629629629
44305.9277056366	0	8934.94	-8940.83703703702	-3883.17037037036
44305.9277058218	0	8940.85899999999	-8947.55555555554	-3884.13333333333
44305.9277060069	0	8947.57799999999	-8954.60740740739	-3884.91111111111
44305.9277061806	0	8954.62999999999	-8961.42222222221	-3885.52592592592
44305.9277063657	0	8961.44499999999	-8968.48888888887	-3886.32592592592
44305.9277065394	0	8968.51199999999	-8974.92592592591	-3887.19999999999
44305.9277067245	0	8974.94899999999	-8981.68888888887	-3888.02962962962
44305.9277069097	0	8981.71199999999	-8988.40740740739	-3888.9037037037
44305.9277070833	0	8988.43099999999	-8994.98518518517	-3889.78518518518
44305.9277072685	0	8995.00899999999	-9002.16296296295	-3890.73333333333
44305.9277074421	0	9002.18699999999	-9009.20740740739	-3891.59999999999
44305.9277076273	0	9009.23099999999	-9017.12592592591	-3892.28148148148
44305.9277078009	0	9017.14999999999	-9025.28148148146	-3892.71851851851
44305.9277079861	0	9025.30599999999	-9033.56296296295	-3892.94074074074
44305.9277081713	0	9033.58699999999	-9042.59999999998	-3892.91111111111
44305.9277083565	0	9042.62399999999	-9051.24444444443	-3892.97777777777
44305.9277085301	0	9051.26799999999	-9060.11111111109	-3893.25185185185
44305.9277087153	0	9060.13499999999	-9068.83703703702	-3893.62222222222
44305.9277088889	0	9068.861	-9077.26666666665	-3894.24444444444
44305.9277090741	0	9077.291	-9086.74074074072	-3894.83703703703
44305.9277092593	0	9086.765	-9096.34074074072	-3895.45925925925
44305.9277094329	0	9096.365	-9106.23703703702	-3896.02222222222
44305.9277096065	0	9106.261	-9115.79259259257	-3896.6074074074
44305.9277097917	0	9115.817	-9124.60740740739	-3897.02222222222
44305.9277099769	0	9124.632	-9134.20740740739	-3897.38518518518
44305.9277101505	0	9134.232	-9144.13333333332	-3897.55555555555
44305.9277103357	0	9144.158	-9153.33333333332	-3897.85185185185
44305.9277105208	0	9153.358	-9162.74074074072	-3898.17037037037
44305.9277106944	0	9162.765	-9171.0222222222	-3898.59999999999
44305.9277108796	0	9171.046	-9179.92592592591	-3899.26666666666
44305.9277110532	0	9179.95	-9188.64444444443	-3900.08888888888
44305.9277112384	0	9188.669	-9198.59999999998	-3901.19259259259
44305.9277114236	0	9198.625	-9208.16296296295	-3902.32592592592
44305.9277115972	0	9208.188	-9216.33333333332	-3903.3037037037
44305.9277117824	0	9216.358	-9224.79259259258	-3904.34074074073
44305.927711956	0	9224.817	-9233.5185185185	-3905.34074074073
44305.9277121412	0	9233.543	-9242.17777777776	-3906.18518518518
44305.9277123264	0	9242.202	-9251.07407407406	-3906.87407407407
44305.9277125	0	9251.098	-9259.08148148146	-3907.79999999999
44305.9277126852	0	9259.105	-9267.4148148148	-3909.0074074074
44305.9277128588	0	9267.438	-9275.52592592591	-3910.68888888888
44305.927713044	0	9275.549	-9283.28888888887	-3912.3037037037
44305.9277132176	0	9283.312	-9291.69629629628	-3914.08888888888
44305.9277134028	0	9291.719	-9299.74074074072	-3915.79999999999
44305.927713588	0	9299.763	-9307.77037037035	-3917.45185185185
44305.9277137616	0	9307.793	-9315.64444444443	-3919.12592592592
44305.9277139468	0	9315.667	-9323.36296296294	-3920.34074074074
44305.9277141204	0	9323.386	-9332.22962962961	-3921.5037037037
44305.9277143056	0	9332.253	-9341.00740740739	-3922.51851851851
44305.9277144907	0	9341.031	-9349.78518518517	-3923.66666666666
44305.9277146644	0	9349.809	-9357.98518518517	-3925.19999999999
44305.9277148495	0	9358.009	-9365.15555555554	-3926.74814814814
44305.9277150232	0	9365.179	-9372.72592592591	-3928.65925925925
44305.9277152083	0	9372.749	-9380.06666666665	-3930.65185185185
44305.9277153935	0	9380.09	-9388.07407407406	-3932.62962962962
44305.9277155787	0	9388.097	-9395.90370370369	-3934.72592592592
44305.9277157523	0	9395.927	-9402.9185185185	-3936.55555555555
44305.9277159259	0	9402.942	-9410.59259259257	-3938.24444444444
44305.9277161111	0	9410.616	-9417.67407407406	-3939.69629629629
44305.9277162963	0	9417.697	-9425.54814814813	-3941.15555555555
44305.9277164699	0	9425.571	-9432.98518518517	-3942.5037037037
44305.9277166551	0	9433.008	-9440.53333333331	-3943.8074074074
44305.9277168287	0	9440.556	-9447.27407407406	-3945.35555555555
44305.9277170139	0	9447.297	-9452.96296296295	-3947.08888888888
44305.9277171991	0	9452.986	-9458.85185185183	-3948.93333333333
44305.9277173727	0	9458.875	-9464.59259259257	-3950.79259259259
44305.9277175579	0	9464.616	-9470.18518518517	-3952.62222222222
44305.9277177431	0	9470.209	-9476.53333333332	-3954.56296296296
44305.9277179167	0	9476.557	-9483.14074074072	-3956.22962962962
44305.9277181019	0	9483.164	-9490.03703703702	-3957.36296296296
44305.9277182755	0	9490.06	-9498.05185185183	-3958.35555555555
44305.9277184606	0	9498.075	-9506.05185185183	-3959.14814814814
44305.9277186458	0	9506.075	-9514.92592592591	-3959.82222222222
44305.9277188194	0	9514.949	-9523.19999999998	-3960.5037037037
44305.9277190046	0	9523.223	-9531.59259259257	-3961.49629629629
44305.9277191782	0	9531.616	-9539.17777777776	-3962.74074074074
44305.9277193634	0	9539.201	-9545.99999999998	-3964.17777777777
44305.927719537	0	9546.023	-9553.02962962961	-3965.73333333333
44305.9277197222	0	9553.053	-9559.97777777776	-3967.25925925925
44305.9277199074	0	9560.001	-9567.36296296295	-3968.87407407407
44305.9277200926	0	9567.386	-9574.68148148147	-3970.13333333333
44305.9277202662	0	9574.705	-9582.73333333332	-3971.09629629629
44305.9277204398	0	9582.757	-9591.32592592591	-3971.9037037037
44305.927720625	0	9591.35	-9599.50370370369	-3972.34814814814
44305.9277208102	0	9599.528	-9608.36296296295	-3972.99259259259
44305.9277209954	0	9608.387	-9616.4148148148	-3973.7037037037
44305.927721169	0	9616.439	-9624.17777777776	-3974.76296296296
44305.9277213542	0	9624.202	-9631.34814814813	-3975.94074074074
44305.9277215278	0	9631.372	-9637.94814814813	-3977.24444444444
44305.927721713	0	9637.972	-9645.20740740739	-3978.65185185185
44305.9277218866	0	9645.231	-9652.25185185183	-3979.87407407407
44305.9277220718	0	9652.275	-9659.77037037035	-3981.17037037037
44305.9277222454	0	9659.794	-9667.45185185183	-3982.19259259259
44305.9277224306	0	9667.475	-9674.63703703702	-3982.79259259259
44305.9277226157	0	9674.66	-9682.88148148146	-3983.43703703703
44305.9277227894	0	9682.904	-9691.09629629628	-3983.9037037037
44305.9277229745	0	9698.689	-9698.66666666665	-3984.42962962963
44305.9277231597	0	9698.689	-9706.16296296294	-3985.17777777777
44305.9277233333	0	9706.185	-9712.37037037035	-3986.15555555555
44305.9277235185	0	9712.392	-9718.83703703702	-3987.42222222222
44305.9277236921	0	9718.859	-9724.8148148148	-3988.59259259259
44305.9277238773	0	9724.837	-9731.46666666665	-3990.05925925926
44305.9277240509	0	9731.489	-9738.24444444443	-3991.6
44305.9277242361	0	9738.267	-9744.78518518517	-3992.97777777777
44305.9277244213	0	9744.808	-9751.87407407406	-3994.4074074074
44305.9277245949	0	9751.897	-9758.40740740739	-3995.49629629629
44305.9277247801	0	9758.43	-9765.54074074072	-3996.3037037037
44305.9277249537	0	9765.563	-9773.06666666665	-3997.03703703703
44305.9277251389	0	9773.089	-9780.50370370368	-3997.71851851851
44305.9277253241	0	9780.526	-9788.20740740739	-3998.45925925926
44305.9277254977	0	9788.23	-9795.49629629628	-3999.41481481481
44305.9277256829	0	9795.519	-9801.99999999998	-4000.72592592592
44305.9277258565	0	9802.023	-9808.72592592591	-4002.19259259259
44305.9277260417	0	9808.749	-9815.15555555554	-4003.65925925926
44305.9277262269	0	9815.179	-9822.02962962961	-4005.22222222222
44305.9277264005	0	9822.053	-9829.12592592591	-4006.94074074074
44305.9277265857	0	9829.149	-9835.68888888887	-4008.37037037037
44305.9277267708	0	9835.712	-9842.70370370368	-4009.87407407407
44305.9277269444	0	9842.727	-9849.33333333331	-4011.04444444444
44305.9277271296	0	9849.357	-9856.64444444442	-4012.28888888889
44305.9277273032	0	9856.668	-9863.65925925924	-4013.28888888889
44305.9277274884	0	9863.683	-9871.31111111109	-4014.28148148148
44305.9277276736	0	9871.335	-9878.59999999998	-4015.44444444444
44305.9277278472	0	9878.624	-9884.97777777776	-4016.87407407407
44305.9277280324	0	9885.002	-9891.34814814813	-4018.37037037037
44305.927728206	0	9891.372	-9897.21481481479	-4020.1037037037
44305.9277283912	0	9897.239	-9902.34074074072	-4021.85185185185
44305.9277285648	0	9902.365	-9907.96296296294	-4023.7037037037
44305.92772875	0	9907.987	-9913.50370370368	-4025.54074074074
44305.9277289352	0	9913.528	-9919.65185185183	-4027.31851851851
44305.9277291088	0	9919.676	-9925.48148148146	-4028.67407407407
44305.927729294	0	9925.506	-9931.96296296294	-4029.97777777777
44305.9277294792	0	9931.987	-9938.68888888887	-4031.08888888889
44305.9277296528	0	9938.713	-9945.33333333331	-4031.96296296296
44305.927729838	0	9945.357	-9952.48888888887	-4032.81481481481
44305.9277300116	0	9952.513	-9959.36296296294	-4033.77037037037
44305.9277301968	0	9959.387	-9965.4222222222	-4034.94814814814
44305.9277303704	0	9965.446	-9971.5259259259	-4036.11851851852
44305.9277305556	0	9971.55	-9976.83703703701	-4037.43703703703
44305.9277307407	0	9976.861	-9981.9259259259	-4038.82222222222
44305.9277309259	0	9981.95	-9987.05185185183	-4040.09629629629
44305.9277310995	0	9987.076	-9992.19999999998	-4041.22222222222
44305.9277312847	0	9992.224	-9998.14074074072	-4042.5037037037
44305.9277314583	0	9998.165	-10004.1629629629	-4043.65185185185
44305.9277316435	0	10004.187	-10010.7851851852	-4044.61481481481
44305.9277318171	0	10010.809	-10017.6074074074	-4045.22962962963
44305.9277320023	0	10017.631	-10024.2592592592	-4045.6
44305.9277321759	0	10024.283	-10031.7555555555	-4046.04444444444
44305.9277323611	0	10031.779	-10038.9111111111	-4046.51111111111
44305.9277325463	0	10038.935	-10046.1111111111	-4047.05925925926
44305.9277327199	0	10046.135	-10052.237037037	-4047.68888888889
44305.9277329051	0	10052.261	-10058.6518518518	-4048.58518518518
44305.9277330903	0	10058.676	-10064.637037037	-4049.73333333333
44305.9277332639	0	10064.661	-10069.9851851852	-4050.66666666666
44305.9277334491	0	10070.009	-10075.8296296296	-4051.74814814815
44305.9277336227	0	10075.853	-10081.3111111111	-4052.71111111111
44305.9277338079	0	10081.334	-10087.4	-4053.57037037037
44305.9277339815	0	10087.423	-10093.5555555555	-4054.2074074074
44305.9277341667	0	10093.579	-10099.1185185185	-4054.58518518518
44305.9277343519	0	10099.142	-10105.1703703703	-4054.88148148148
44305.9277345255	0	10105.194	-10111.437037037	-4055.04444444444
44305.9277347106	0	10111.461	-10117.3777777778	-4055.21481481481
44305.9277348843	0	10117.402	-10123.7481481481	-4055.45185185185
44305.9277350694	0	10123.772	-10129.4296296296	-4055.72592592592
44305.9277352546	0	10129.453	-10135.237037037	-4056.28888888889
44305.9277354398	0	10135.26	-10140.8518518518	-4057.08148148148
44305.9277356134	0	10140.875	-10145.7629629629	-4057.76296296296
44305.927735787	0	10145.786	-10150.6296296296	-4058.52592592592
44305.9277359722	0	10150.653	-10155.3777777778	-4059.28148148148
44305.9277361574	0	10155.401	-10160.7111111111	-4060.19259259259
44305.927736331	0	10160.734	-10166.5333333333	-4061.17037037037
44305.9277365162	0	10166.556	-10172.037037037	-4061.8074074074
44305.9277367014	0	10172.06	-10178.0592592592	-4062.29629629629
44305.927736875	0	10178.082	-10183.8296296296	-4062.67407407407
44305.9277370602	0	10183.852	-10190.2222222222	-4062.98518518518
44305.9277372454	0	10190.245	-10196.7777777778	-4063.3037037037
44305.927737419	0	10196.801	-10203.0148148148	-4063.51851851851
44305.9277376042	0	10203.038	-10209.7037037037	-4063.8
44305.9277377778	0	10209.727	-10215.1925925926	-4064.12592592592
44305.927737963	0	10215.216	-10220.0074074074	-4064.77777777777
44305.9277381366	0	10220.031	-10223.8814814815	-4065.6
44305.9277383218	0	10223.905	-10227.3037037037	-4066.39259259259
44305.9277384954	0	10227.327	-10229.9259259259	-4067.18518518518
44305.9277386806	0	10229.949	-10231.6666666666	-4067.74074074074
44305.9277388657	0	10231.69	-10233.0888888889	-4068.14074074074
44305.9277390509	0	10233.112	-10234.2074074074	-4068.31851851851
44305.9277392245	0	10234.231	-10235.1481481481	-4068.32592592592
44305.9277394097	0	10235.172	-10235.6	-4068.17777777777
44305.9277395833	0	10235.624	-10235.6962962963	-4067.96296296296
44305.9277397685	0	10235.72	-10235.5407407407	-4067.59259259259
44305.9277399421	0	10235.564	-10235.3333333333	-4067.2
44305.9277401273	0	10235.357	-10235.037037037	-4066.72592592592
44305.9277403125	0	10235.061	-10234.6740740741	-4066.1037037037
44305.9277404861	0	10234.698	-10234.3407407407	-4065.39259259259
44305.9277406713	0	10234.365	-10234.0962962963	-4064.6074074074
44305.9277408449	0	10234.121	-10234.0148148148	-4063.58518518518
44305.9277410301	0	10234.04	-10233.9333333333	-4062.2074074074
44305.9277412037	0	10233.959	-10233.6	-4060.66666666666
44305.9277413889	0	10233.626	-10233.1259259259	-4059.16296296296
44305.9277415741	0	10233.152	-10232.6814814815	-4057.41481481481
44305.9277417477	0	10232.708	-10232.5333333333	-4055.49629629629
44305.9277419329	0	10232.56	-10232.5333333333	-4053.45185185185
44305.9277421181	0	10232.56	-10232.5851851852	-4051.04444444444
44305.9277422917	0	10232.612	-10232.7185185185	-4048.68148148148
44305.9277424769	0	10232.745	-10233.0888888889	-4046.01481481481
44305.9277426505	0	10233.115	-10233.5629629629	-4043.48148148148
44305.9277428357	0	10233.922	-10233.8962962963	-4040.73333333333
44305.9277430093	0	10233.922	-10233.9259259259	-4038.0074074074
44305.9277431944	0	10233.952	-10233.7851851852	-4035.16296296296
44305.9277433796	0	10233.811	-10233.5851851852	-4031.97777777777
44305.9277435532	0	10233.611	-10233.2814814815	-4028.72592592592
44305.9277437384	0	10233.307	-10232.9185185185	-4025.62222222222
44305.9277439236	0	10232.944	-10232.5555555555	-4022.48148148148
44305.9277440972	0	10232.581	-10231.9851851852	-4019.56296296296
44305.9277442824	0	10232.011	-10231.0962962963	-4016.51111111111
44305.927744456	0	10231.122	-10230.1259259259	-4013.65925925926
44305.9277446412	0	10230.152	-10229.2666666666	-4011.02962962963
44305.9277448148	0	10229.293	-10228.3407407407	-4008.29629629629
44305.927745	0	10228.367	-10227.5555555555	-4005.96296296296
44305.9277451852	0	10227.582	-10226.9333333333	-4003.45185185185
44305.9277453588	0	10226.96	-10226.5703703703	-4001.31851851851
44305.927745544	0	10226.597	-10226.3481481481	-3999.36296296296
44305.9277457292	0	10226.375	-10226.1925925926	-3997.79259259259
44305.9277459028	0	10226.219	-10226.1111111111	-3996.67407407407
44305.927746088	0	10226.138	-10226.0888888889	-3995.81481481481
44305.9277462616	0	10226.116	-10226.1333333333	-3995.34074074074
44305.9277464468	0	10226.16	-10226.4296296296	-3995.15555555555
44305.9277466204	0	10226.456	-10226.8888888889	-3995.31111111111
44305.9277468056	0	10226.915	-10227.3333333333	-3995.77777777777
44305.9277469907	0	10227.359	-10227.7629629629	-3996.54074074074
44305.9277471644	0	10227.789	-10227.9111111111	-3997.4
44305.9277473495	0	10227.937	-10227.8074074074	-3998.5037037037
44305.9277475347	0	10227.833	-10227.5185185185	-3999.78518518518
44305.9277477083	0	10227.544	-10227.0296296296	-4001.05185185185
44305.9277478935	0	10227.055	-10226.4444444444	-4002.49629629629
44305.9277480671	0	10226.47	-10225.7703703703	-4004.22962962963
44305.9277482523	0	10225.796	-10225.0962962963	-4006.2074074074
44305.9277484375	0	10225.122	-10224.4148148148	-4008.62222222222
44305.9277486111	0	10224.441	-10223.9555555555	-4011.09629629629
44305.9277487963	0	10223.982	-10223.7333333333	-4014.14074074074
44305.9277489815	0	10223.76	-10223.6740740741	-4017.11851851851
44305.9277491551	0	10223.701	-10223.7259259259	-4020.53333333333
44305.9277493403	0	10223.753	-10223.7037037037	-4024.11111111111
44305.9277495139	0	10223.731	-10223.637037037	-4027.71851851851
44305.9277496991	0	10223.664	-10223.5333333333	-4031.66666666666
44305.9277498727	0	10223.56	-10223.6148148148	-4035.65185185185
44305.9277500579	0	10223.641	-10224.037037037	-4040.17037037037
44305.9277502315	0	10224.063	-10224.4296296296	-4044.62962962962
44305.9277504167	0	10224.456	-10225.037037037	-4048.77037037037
44305.9277506019	0	10225.063	-10225.674074074	-4053.14814814814
44305.9277507755	0	10225.7	-10226.1481481481	-4057.65925925925
44305.9277509606	0	10226.174	-10226.4888888889	-4062.11851851851
44305.9277511458	0	10226.515	-10226.4888888889	-4067.11851851851
44305.9277513194	0	10226.515	-10226.5407407407	-4071.95555555555
44305.9277515046	0	10226.567	-10226.4074074074	-4077.37037037037
44305.9277516782	0	10226.434	-10226.1629629629	-4082.71111111111
44305.9277518634	0	10226.19	-10226.0296296296	-4087.92592592592
44305.9277520486	0	10226.057	-10226.0444444444	-4093.84444444444
44305.9277522222	0	10226.072	-10226.2296296296	-4099.46666666666
44305.9277524074	0	10226.257	-10226.5333333333	-4105.51851851851
44305.927752581	0	10226.561	-10226.7925925926	-4111.59259259259
44305.9277527662	0	10226.82	-10227.074074074	-4117.31111111111
44305.9277529398	0	10227.101	-10227.3925925926	-4123.5037037037
44305.927753125	0	10227.42	-10227.7851851852	-4129.19259259259
44305.9277533102	0	10227.813	-10228.2888888889	-4135.38518518518
44305.9277534838	0	10228.317	-10228.7925925926	-4141.81481481481
44305.927753669	0	10228.821	-10229.2148148148	-4147.89629629629
44305.9277538542	0	10229.243	-10229.5111111111	-4154.45925925925
44305.9277540278	0	10229.539	-10229.3703703703	-4160.61481481481
44305.927754213	0	10229.398	-10228.9037037037	-4166.88148148148
44305.9277543866	0	10228.931	-10228.2074074074	-4173.03703703703
44305.9277545718	0	10227.257	-10227.2296296296	-4178.56296296296
44305.9277547454	0	10227.257	-10225.9777777777	-4184.1111111111
44305.9277549306	0	10226.005	-10224.8296296296	-4188.96296296296
44305.9277551157	0	10224.857	-10223.7407407407	-4193.82962962962
44305.9277552894	0	10223.768	-10222.7481481481	-4198.48148148147
44305.9277554745	0	10222.775	-10222.0074074074	-4202.61481481481
44305.9277556481	0	10222.034	-10221.5037037037	-4206.66666666666
44305.9277558333	0	10221.53	-10221.3185185185	-4209.88888888888
44305.9277560185	0	10221.345	-10221.4074074074	-4212.75555555555
44305.9277561921	0	10221.434	-10221.7185185185	-4215.1037037037
44305.9277563773	0	10221.745	-10222.2592592592	-4216.94074074073
44305.9277565509	0	10222.286	-10222.9333333333	-4218.46666666666
44305.9277567361	0	10222.96	-10223.637037037	-4219.54814814814
44305.9277569213	0	10223.664	-10224.5111111111	-4220.48888888888
44305.9277571065	0	10224.538	-10225.4518518518	-4221.13333333333
44305.9277572801	0	10225.479	-10226.3555555555	-4221.52592592592
44305.9277574653	0	10226.383	-10227.2962962963	-4221.69629629629
44305.9277576389	0	10227.324	-10228.1703703703	-4221.66666666666
44305.9277578241	0	10228.198	-10228.9777777777	-4221.37777777777
44305.9277579977	0	10229.005	-10229.6222222222	-4220.86666666666
44305.9277581829	0	10229.649	-10229.8444444444	-4220.04444444444
44305.9277583681	0	10229.871	-10229.6814814815	-4218.99999999999
44305.9277585417	0	10229.708	-10229.3851851852	-4217.59259259258
44305.9277587269	0	10229.412	-10229.1703703703	-4215.65185185184
44305.9277589005	0	10229.197	-10229.3481481481	-4213.44444444444
44305.9277590857	0	10229.375	-10230.4444444444	-4211.3111111111
44305.9277592593	0	10230.471	-10232.437037037	-4209.22962962962
44305.9277594444	0	10232.464	-10235.0814814815	-4207.31851851851
44305.9277596296	0	10235.108	-10238.5777777777	-4205.28888888888
44305.9277598032	0	10238.604	-10242.5629629629	-4203.2074074074
44305.9277599884	0	10242.589	-10247.7555555555	-4200.83703703703
44305.927760162	0	10247.782	-10253.5703703703	-4198.37037037036
44305.9277603472	0	10253.597	-10259.1851851852	-4195.95555555555
44305.9277605324	0	10259.212	-10265.0962962963	-4193.37037037036
44305.927760706	0	10265.123	-10270.7407407407	-4190.69629629629
44305.9277608912	0	10270.767	-10276.4	-4187.93333333333
44305.9277610648	0	10276.426	-10281.0814814815	-4185.31851851851
44305.92776125	0	10281.107	-10284.5407407407	-4183.1111111111
44305.9277614352	0	10284.566	-10287.2962962963	-4180.73333333333
44305.9277616088	0	10287.322	-10289.3259259259	-4178.36296296296
44305.927761794	0	10289.352	-10291.1629629629	-4175.74814814814
44305.9277619676	0	10291.189	-10293.4222222222	-4172.98518518518
44305.9277621528	0	10293.448	-10296.2962962963	-4170.35555555555
44305.927762338	0	10296.322	-10300.0074074074	-4167.45185185185
44305.9277625116	0	10300.033	-10304.0444444444	-4164.65185185185
44305.9277626968	0	10304.07	-10309.0592592592	-4161.33333333333
44305.9277628819	0	10309.085	-10314.4962962963	-4157.79259259259
44305.9277630556	0	10314.522	-10319.6962962963	-4154.34814814814
44305.9277632407	0	10319.722	-10325.3851851852	-4150.66666666666
44305.9277634259	0	10325.411	-10331.0666666666	-4147.12592592592
44305.9277635995	0	10331.092	-10336.3555555555	-4143.91851851851
44305.9277637847	0	10336.381	-10342.0518518518	-4140.74814814814
44305.9277639583	0	10342.077	-10347.2296296296	-4138.05185185185
44305.9277641435	0	10347.255	-10352.3407407407	-4135.14074074073
44305.9277643171	0	10352.366	-10357.1629629629	-4132.38518518518
44305.9277645023	0	10357.188	-10362.0148148148	-4129.87407407407
44305.9277646875	0	10362.04	-10367.5185185185	-4127.14074074073
44305.9277648611	0	10367.544	-10372.8148148148	-4124.39999999999
44305.9277650463	0	10372.84	-10378.7037037037	-4121.28888888888
44305.9277652199	0	10378.729	-10384.5037037037	-4118.21481481481
44305.9277654051	0	10384.529	-10390.7185185185	-4114.84444444444
44305.9277655903	0	10390.744	-10397.1851851852	-4111.4074074074
44305.9277657639	0	10397.211	-10403.1185185185	-4108.14814814814
44305.9277659491	0	10403.144	-10409.4148148148	-4105.01481481481
44305.9277661227	0	10409.44	-10415.7629629629	-4102.17777777777
44305.9277663079	0	10415.788	-10421.6	-4099.56296296296
44305.9277664931	0	10421.625	-10427.7481481481	-4096.99999999999
44305.9277666667	0	10427.773	-10433.4296296296	-4094.63703703703
44305.9277668519	0	10433.454	-10439.5555555555	-4092.07407407407
44305.9277670255	0	10439.58	-10445.4	-4089.51851851851
44305.9277672106	0	10445.424	-10451.837037037	-4086.64444444444
44305.9277673843	0	10451.861	-10458.8666666666	-4083.68888888888
44305.9277675694	0	10458.891	-10465.8666666666	-4080.7037037037
44305.9277677546	0	10465.891	-10473.7185185185	-4077.45185185184
44305.9277679282	0	10473.743	-10481.1555555555	-4074.28148148147
44305.9277681134	0	10481.18	-10487.5629629629	-4071.44444444444
44305.9277682986	0	10487.587	-10494.1259259259	-4068.62962962962
44305.9277684722	0	10494.15	-10499.9333333333	-4066.26666666666
44305.9277686574	0	10499.957	-10505.7925925926	-4063.82222222222
44305.927768831	0	10505.816	-10511.4444444444	-4061.53333333333
44305.9277690162	0	10511.468	-10517.4814814814	-4058.98518518518
44305.9277691898	0	10517.505	-10523.5777777777	-4056.26666666666
44305.927769375	0	10523.601	-10529.4222222222	-4053.49629629629
44305.9277695602	0	10529.445	-10536.0888888889	-4050.42222222222
44305.9277697454	0	10536.112	-10542.3629629629	-4047.45925925925
44305.927769919	0	10542.386	-10549.3555555555	-4044.16296296296
44305.9277700926	0	10549.379	-10555.9407407407	-4040.82962962962
44305.9277702778	0	10555.964	-10561.3777777777	-4037.85185185184
44305.927770463	0	10561.401	-10566.1407407407	-4034.9037037037
44305.9277706366	0	10566.164	-10569.4222222222	-4032.29629629629
44305.9277708218	0	10569.445	-10571.6444444444	-4029.98518518518
44305.9277709954	0	10571.667	-10573.637037037	-4027.39999999999
44305.9277711806	0	10573.66	-10575.7037037037	-4024.95555555555
44305.9277713657	0	10575.727	-10578.1851851852	-4022.2074074074
44305.9277715509	0	10578.208	-10580.4814814814	-4019.49629629629
44305.9277717245	0	10580.504	-10582.6444444444	-4016.5111111111
44305.9277719097	0	10582.667	-10584.7111111111	-4013.48148148147
44305.9277720833	0	10584.734	-10586.4666666666	-4010.58518518518
44305.9277722685	0	10586.49	-10588.2592592592	-4007.51851851851
44305.9277724421	0	10588.283	-10589.7481481481	-4004.5037037037
44305.9277726273	0	10589.772	-10590.9407407407	-4001.0074074074
44305.9277728009	0	10590.965	-10591.5407407407	-3997.45925925925
44305.9277729861	0	10591.565	-10591.6962962963	-3994.15555555555
44305.9277731713	0	10591.721	-10591.6518518518	-3990.63703703703
44305.9277733449	0	10591.677	-10591.3703703703	-3986.99999999999
44305.9277735301	0	10591.396	-10590.8	-3983.55555555555
44305.9277737153	0	10590.826	-10590.0074074074	-3979.74074074073
44305.9277738889	0	10590.033	-10589.2814814815	-3975.87407407407
44305.9277740741	0	10589.307	-10588.4814814815	-3971.74074074073
44305.9277742477	0	10588.507	-10587.5703703703	-3967.64444444444
44305.9277744329	0	10587.596	-10586.4814814815	-3963.34814814814
44305.9277746065	0	10586.507	-10585.4888888889	-3958.91851851851
44305.9277747917	0	10585.514	-10584.7851851852	-3954.56296296296
44305.9277749769	0	10584.81	-10584.3185185185	-3949.44444444444
44305.9277751505	0	10584.343	-10584.074074074	-3944.44444444444
44305.9277753357	0	10584.099	-10583.8592592592	-3939.17777777777
44305.9277755093	0	10583.884	-10583.6148148148	-3933.83703703703
44305.9277756944	0	10583.64	-10583.4148148148	-3928.72592592592
44305.9277758796	0	10583.44	-10583.2962962963	-3923.22222222221
44305.9277760532	0	10583.321	-10583.2074074074	-3917.54814814814
44305.9277762384	0	10583.232	-10583.1925925926	-3911.97777777777
44305.927776412	0	10583.217	-10583.0592592592	-3905.92592592592
44305.9277765972	0	10583.084	-10582.8962962963	-3900.32592592592
44305.9277767824	0	10582.921	-10582.8	-3894.31851851851
44305.927776956	0	10582.825	-10582.7333333333	-3888.62222222222
44305.9277771412	0	10582.758	-10582.4888888889	-3882.57037037036
44305.9277773264	0	10582.514	-10582.2666666666	-3876.38518518518
44305.9277775	0	10582.292	-10582.1111111111	-3870.54074074073
44305.9277776852	0	10582.136	-10581.9185185185	-3864.22962962962
44305.9277778588	0	10581.943	-10581.8666666666	-3858.07407407407
44305.927778044	0	10581.891	-10581.7555555555	-3851.5111111111
44305.9277782292	0	10581.78	-10581.7259259259	-3844.96296296296
44305.9277784028	0	10581.75	-10581.7407407407	-3838.72592592592
44305.927778588	0	10581.765	-10581.8074074074	-3832.18518518518
44305.9277787616	0	10581.832	-10581.8962962963	-3825.99259259259
44305.9277789468	0	10581.921	-10582.0444444444	-3819.37777777777
44305.9277791319	0	10582.069	-10582.1555555555	-3812.97777777777
44305.9277793056	0	10582.18	-10582.1555555555	-3806.99259259258
44305.9277794907	0	10582.18	-10581.9629629629	-3800.59259259258
44305.9277796644	0	10581.987	-10581.5629629629	-3794.52592592592
44305.9277798495	0	10581.587	-10580.8592592592	-3788.36296296296
44305.9277800232	0	10580.883	-10579.7555555555	-3782.33333333333
44305.9277802083	0	10579.779	-10578.4296296296	-3776.92592592592
44305.9277803935	0	10578.453	-10576.9555555555	-3771.85925925925
44305.9277805671	0	10576.979	-10575.5777777777	-3767.4074074074
44305.9277807523	0	10575.601	-10574.1259259259	-3763.0074074074
44305.9277809375	0	10574.149	-10573.0592592592	-3758.85925925925
44305.9277811111	0	10573.082	-10572.5629629629	-3755.32592592592
44305.9277812963	0	10572.586	-10572.4	-3751.91851851851
44305.9277814699	0	10572.423	-10572.4518518518	-3749.05925925925
44305.9277816551	0	10572.475	-10572.6592592592	-3746.52592592592
44305.9277818403	0	10572.682	-10573.037037037	-3744.41481481481
44305.9277820139	0	10573.06	-10573.5111111111	-3742.86666666666
44305.9277821991	0	10573.534	-10574.037037037	-3741.64444444444
44305.9277823727	0	10574.06	-10574.5407407407	-3740.77777777777
44305.9277825579	0	10574.564	-10574.9629629629	-3740.29629629629
44305.9277827315	0	10574.986	-10575.4296296296	-3740.12592592592
44305.9277829167	0	10575.453	-10575.837037037	-3740.29629629629
44305.9277831019	0	10575.86	-10576.2592592592	-3740.78518518518
44305.9277832755	0	10576.282	-10576.6962962963	-3741.57037037036
44305.9277834606	0	10576.719	-10577.1259259259	-3742.54074074073
44305.9277836343	0	10577.149	-10577.3629629629	-3743.96296296296
44305.9277838194	0	10577.386	-10577.4148148148	-3745.71851851851
44305.9277840046	0	10577.438	-10577.4222222222	-3748.18518518518
44305.9277841782	0	10577.445	-10577.3407407407	-3751.14074074073
44305.9277843634	0	10577.105	-10577.0814814814	-3754.17037037036
44305.927784537	0	10577.105	-10576.6222222222	-3757.57777777777
44305.9277847222	0	10576.646	-10576.2296296296	-3760.96296296296
44305.9277849074	0	10576.253	-10575.8074074074	-3764.98518518518
44305.9277850926	0	10575.831	-10575.474074074	-3769.02962962962
44305.9277852662	0	10575.498	-10575.2296296296	-3773.65925925925
44305.9277854398	0	10575.254	-10575.0592592592	-3778.62962962962
44305.927785625	0	10575.084	-10575.4148148148	-3783.76296296296
44305.9277858102	0	10575.44	-10576.5555555555	-3788.4074074074
44305.9277859838	0	10576.581	-10578.6296296296	-3793.04444444444
44305.927786169	0	10578.655	-10581.274074074	-3797.29629629629
44305.9277863426	0	10581.299	-10584.6666666666	-3801.86666666666
44305.9277865278	0	10584.692	-10588.3703703703	-3806.05925925925
44305.927786713	0	10588.396	-10592.8666666666	-3810.73333333333
44305.9277868866	0	10592.892	-10597.8962962963	-3815.45925925925
44305.9277870718	0	10597.922	-10602.7481481481	-3820.08148148147
44305.9277872454	0	10602.774	-10607.7333333333	-3825.07407407407
44305.9277874306	0	10607.759	-10612.2148148148	-3830.08148148147
44305.9277876157	0	10612.24	-10616.474074074	-3835.53333333333
44305.9277877894	0	10616.499	-10620.1555555555	-3841.16296296295
44305.9277879745	0	10620.18	-10622.8592592592	-3846.77777777777
44305.9277881597	0	10622.884	-10624.8592592592	-3852.83703703703
44305.9277883333	0	10624.884	-10625.8518518518	-3858.71851851851
44305.9277885185	0	10625.877	-10626.2814814814	-3864.8074074074
44305.9277886921	0	10626.307	-10626.6962962963	-3870.94814814814
44305.9277888773	0	10626.722	-10627.5259259259	-3876.82962962962
44305.9277890509	0	10627.552	-10629.4666666666	-3883.02962962962
44305.9277892361	0	10629.493	-10632.0592592592	-3888.88148148147
44305.9277894213	0	10632.086	-10635.237037037	-3894.89629629629
44305.9277895949	0	10635.264	-10638.8518518518	-3900.77037037036
44305.9277897801	0	10638.879	-10642.7481481481	-3906.28888888888
44305.9277899653	0	10642.775	-10647.6148148148	-3912.53333333333
44305.9277901389	0	10647.642	-10652.4148148148	-3918.57037037036
44305.9277903241	0	10652.442	-10657.3851851851	-3924.87407407407
44305.9277904977	0	10657.412	-10662.1111111111	-3931.25185185184
44305.9277906829	0	10662.138	-10666.2592592592	-3937.14814814814
44305.9277908565	0	10666.286	-10670.5555555555	-3943.22962962962
44305.9277910417	0	10670.582	-10674.6814814814	-3948.83703703703
44305.9277912269	0	10674.708	-10679.237037037	-3954.57777777777
44305.9277914005	0	10679.264	-10684.0074074074	-3960.1037037037
44305.9277915857	0	10684.034	-10688.7481481481	-3965.22962962962
44305.9277917593	0	10688.775	-10694.0814814814	-3970.7037037037
44305.9277919444	0	10694.108	-10699.4074074074	-3975.75555555555
44305.9277921296	0	10699.434	-10705.237037037	-3980.88148148147
44305.9277923148	0	10705.264	-10711.4148148148	-3986.03703703703
44305.9277924884	0	10711.442	-10717.1111111111	-3990.93333333333
44305.9277926736	0	10717.138	-10722.8074074074	-3996.34074074073
44305.9277928472	0	10722.834	-10727.3703703703	-4001.19259259258
44305.9277930324	0	10727.397	-10731.6814814814	-4006.26666666666
44305.927793206	0	10731.708	-10735.2888888889	-4010.95555555555
44305.9277933912	0	10735.315	-10738.8888888889	-4015.62962962962
44305.9277935648	0	10738.915	-10742.6962962963	-4020.0074074074
44305.92779375	0	10742.722	-10746.8148148148	-4023.96296296296
44305.9277939352	0	10746.841	-10751.7703703703	-4028.15555555555
44305.9277941088	0	10751.797	-10757.2888888889	-4032.22962962962
44305.927794294	0	10757.316	-10762.7185185185	-4035.95555555555
44305.9277944676	0	10762.746	-10768.837037037	-4039.75555555555
44305.9277946528	0	10768.865	-10774.9333333333	-4043.24444444444
44305.927794838	0	10774.961	-10780.8444444444	-4046.25185185184
44305.9277950116	0	10780.872	-10786.7555555555	-4049.46666666666
44305.9277951968	0	10786.783	-10792.7481481481	-4053.22962962962
44305.9277953819	0	10792.776	-10798.5259259259	-4057.1111111111
44305.9277955556	0	10798.554	-10803.5555555555	-4060.84444444444
44305.9277957407	0	10803.584	-10808.2888888888	-4064.66666666666
44305.9277959144	0	10808.317	-10812.3037037037	-4068.11851851851
44305.9277960995	0	10812.332	-10816.1555555555	-4071.22222222221
44305.9277962732	0	10816.184	-10820.6222222222	-4074.44444444444
44305.9277964583	0	10820.651	-10824.7037037037	-4077.42962962962
44305.9277966435	0	10824.732	-10829.074074074	-4080.45925925925
44305.9277968171	0	10829.102	-10833.074074074	-4083.27407407407
44305.9277970023	0	10833.102	-10837.6222222222	-4086.03703703703
44305.9277971875	0	10837.65	-10842.6592592592	-4088.77037037036
44305.9277973611	0	10842.687	-10847.8148148148	-4091.37777777777
44305.9277975463	0	10847.843	-10853.6888888888	-4094.13333333332
44305.9277977199	0	10853.717	-10859.6962962963	-4096.79259259258
44305.9277979051	0	10859.724	-10865.2	-4099.57777777777
44305.9277980787	0	10865.228	-10870.6666666666	-4102.54074074073
44305.9277982639	0	10870.695	-10875.0888888888	-4105.15555555555
44305.9277984491	0	10875.117	-10879.237037037	-4107.85185185184
44305.9277986227	0	10879.265	-10882.6222222222	-4110.30370370369
44305.9277988079	0	10882.65	-10885.3259259259	-4112.43703703703
44305.9277989815	0	10885.354	-10888.1777777777	-4114.46666666666
44305.9277991667	0	10888.206	-10891.2222222222	-4116.36296296295
44305.9277993519	0	10891.25	-10895.0888888888	-4118.28148148147
44305.927799537	0	10895.117	-10899.1333333333	-4119.99999999999
44305.9277997106	0	10899.161	-10904.0666666666	-4121.68148148147
44305.9277998843	0	10904.094	-10909.5851851851	-4122.98518518518
44305.9278000694	0	10909.613	-10915.2444444444	-4124.19999999999
44305.9278002546	0	10915.272	-10921.6518518518	-4125.3111111111
44305.9278004282	0	10921.679	-10928.2	-4126.25925925925
44305.9278006134	0	10928.227	-10934.2814814814	-4127.28148148147
44305.927800787	0	10934.308	-10940.4222222222	-4128.48888888888
44305.9278009722	0	10940.449	-10945.7851851851	-4129.67407407406
44305.9278011574	0	10945.812	-10951.0666666666	-4131.10370370369
44305.9278013426	0	10951.093	-10955.7777777777	-4132.5111111111
44305.9278015162	0	10955.804	-10959.9481481481	-4133.91851851851
44305.9278016898	0	10959.974	-10964.1259259259	-4135.62222222221
44305.927801875	0	10964.152	-10967.8814814814	-4137.38518518518
44305.9278020602	0	10967.908	-10971.5629629629	-4139.33333333332
44305.9278022338	0	10971.589	-10974.8888888888	-4141.24444444443
44305.927802419	0	10974.915	-10977.5185185185	-4143.02962962962
44305.9278025926	0	10977.545	-10979.8444444444	-4144.96296296295
44305.9278027778	0	10979.871	-10981.6	-4146.97037037036
44305.927802963	0	10981.627	-10982.8666666666	-4149.19259259258
44305.9278031366	0	10982.894	-10983.5925925925	-4151.22962962962
44305.9278033218	0	10983.62	-10983.7851851851	-4153.08148148147
44305.9278034954	0	10983.813	-10984.074074074	-4155.14074074073
44305.9278036806	0	10984.102	-10984.8	-4157.34074074073
44305.9278038657	0	10984.828	-10986.0148148148	-4159.85185185184
44305.9278040394	0	10986.043	-10987.3333333333	-4162.57037037036
44305.9278042245	0	10987.362	-10988.4592592592	-4165.23703703703
44305.9278043981	0	10988.488	-10989.8	-4168.05185185184
44305.9278045833	0	10989.829	-10991.0222222222	-4170.67407407407
44305.9278047685	0	10991.051	-10992.1777777777	-4173.43703703703
44305.9278049421	0	10992.207	-10993.0592592592	-4176.21481481481
44305.9278051273	0	10993.088	-10993.7555555555	-4179.02222222221
44305.9278053009	0	10993.784	-10994.7185185185	-4182.01481481481
44305.9278054861	0	10994.747	-10995.8962962963	-4184.88148148147
44305.9278056713	0	10995.925	-10997.3925925926	-4187.90370370369
44305.9278058449	0	10997.421	-10999.2074074074	-4191.16296296295
44305.9278060301	0	10999.236	-11001.1703703703	-4194.25925925925
44305.9278062037	0	11001.199	-11003.4666666666	-4197.51851851851
44305.9278063889	0	11003.495	-11005.7259259259	-4200.66666666666
44305.9278065741	0	11005.754	-11008.1851851851	-4204.1111111111
44305.9278067477	0	11008.213	-11010.4666666666	-4207.82222222221
44305.9278069329	0	11010.494	-11012.0296296296	-4211.43703703703
44305.9278071181	0	11012.057	-11013.2518518518	-4215.58518518517
44305.9278072917	0	11013.279	-11013.9185185185	-4219.55555555555
44305.9278074769	0	11013.946	-11014.6074074074	-4223.25925925925
44305.9278076505	0	11014.635	-11015.8888888888	-4226.65925925925
44305.9278078357	0	11015.916	-11017.5629629629	-4229.85185185184
44305.9278080093	0	11017.59	-11019.5629629629	-4232.97777777777
44305.9278081944	0	11019.59	-11021.9407407407	-4235.77037037036
44305.9278083796	0	11021.968	-11025.0888888888	-4238.58518518517
44305.9278085532	0	11025.116	-11028.3925925926	-4240.99259259258
44305.9278087384	0	11028.42	-11032.3333333333	-4243.45185185184
44305.927808912	0	11032.361	-11036.5555555555	-4245.69629629629
44305.9278090972	0	11036.583	-11040.7185185185	-4247.85185185184
44305.9278092824	0	11040.746	-11045.6814814814	-4250.08888888888
44305.927809456	0	11045.709	-11051.3185185185	-4252.28148148147
44305.9278096412	0	11051.346	-11057.0074074074	-4254.32592592592
44305.9278098148	0	11057.035	-11063.3111111111	-4256.43703703703
44305.92781	0	11063.339	-11069.1629629629	-4258.57037037036
44305.9278101852	0	11069.191	-11075.1037037037	-4261.06666666666
44305.9278103588	0	11075.132	-11080.8518518518	-4263.82962962962
44305.927810544	0	11080.88	-11086.1925925926	-4266.58518518517
44305.9278107176	0	11086.221	-11091.7037037037	-4269.4148148148
44305.9278109028	0	11091.732	-11096.9925925926	-4272.02962962962
44305.927811088	0	11097.021	-11102.8148148148	-4274.72592592592
44305.9278112616	0	11102.843	-11108.4518518518	-4277.37777777777
44305.9278114468	0	11108.48	-11113.1333333333	-4279.67407407406
44305.9278116319	0	11113.161	-11117.7111111111	-4281.9111111111
44305.9278118056	0	11117.739	-11121.674074074	-4283.97037037036
44305.9278119907	0	11121.702	-11125.7481481481	-4286.10370370369
44305.9278121644	0	11125.776	-11129.7777777777	-4288.08148148147
44305.9278123495	0	11129.806	-11134.5703703703	-4290.35555555554
44305.9278125232	0	11134.599	-11139.6888888888	-4292.8074074074
[truncated: 5,708 more rows]
