# Supplementary material for: Near-infrared manipulation of multiple neuronal populations via trichromatic upconversion
Source: Nat Commun. 2021 Sep 27;12:5662. doi: 10.1038/s41467-021-25993-7 (PMC8476604; doi:10.1038/s41467-021-25993-7)
Supplement: Supplementary file 7 — Source Data [file 41467_2021_25993_MOESM7_ESM.zip › Source Data/SI 31/980/5_3.csv]

DateTime	xPosComp	yPosComp	xPos	yPos
44331.6242715509	0	5801.685	-5801.68888888889	-4551.77037037037
44331.6242716667	0	5801.685	-5801.75555555556	-4552.32592592593
44331.6242717824	0	5801.752	-5801.92592592593	-4552.82222222223
44331.6242718981	0	5801.752	-5802.11111111112	-4553.1925925926
44331.6242720139	0	5802.108	-5802.22222222223	-4553.51111111111
44331.6242721296	0	5802.108	-5802.28888888889	-4553.76296296297
44331.6242722454	0	5802.286	-5802.31111111112	-4554.02222222223
44331.6242723611	0	5802.286	-5802.38518518519	-4554.18518518519
44331.6242724769	0	5802.382	-5802.38518518519	-4554.28148148149
44331.6242725926	0	5802.382	-5802.21481481482	-4554.28888888889
44331.6242727083	0	5802.212	-5801.86666666667	-4554.13333333334
44331.6242728241	0	5802.212	-5801.37037037038	-4553.84444444445
44331.6242729398	0	5801.368	-5800.88888888889	-4553.54074074074
44331.6242730556	0	5801.368	-5800.44444444445	-4553.18518518519
44331.6242731713	0	5800.442	-5799.87407407408	-4552.77037037037
44331.6242732986	0	5800.442	-5799.33333333334	-4552.3925925926
44331.6242734028	0	5799.331	-5798.78518518519	-4552
44331.6242735185	0	5799.331	-5798.11851851852	-4551.57037037037
44331.6242736343	0	5798.116	-5797.52592592593	-4551.14074074074
44331.62427375	0	5798.116	-5796.90370370371	-4550.68888888889
44331.6242738657	0	5796.901	-5796.27407407408	-4550.28888888889
44331.6242739815	0	5796.901	-5795.77037037037	-4549.97037037037
44331.6242740972	0	5795.768	-5795.31851851852	-4549.67407407408
44331.6242742245	0	5795.768	-5794.85185185186	-4549.40740740741
44331.6242743287	0	5794.849	-5794.54074074075	-4549.21481481482
44331.624274456	0	5794.849	-5794.22222222223	-4549.02962962963
44331.6242745718	0	5794.219	-5794.02222222223	-4548.90370370371
44331.6242746759	0	5794.219	-5793.91111111112	-4548.83703703704
44331.6242748032	0	5793.908	-5793.8962962963	-4548.82222222223
44331.6242749074	0	5793.908	-5793.8962962963	-4548.82222222223
44331.6242750347	0	5793.893	-5793.8962962963	-4548.82222222223
44331.6242751389	0	5793.893	-5793.8962962963	-4548.82222222223
44331.6242752546	0	5793.893	-5793.85185185186	-4548.81481481482
44331.6242753704	0	5793.849	-5793.73333333334	-4548.76296296297
44331.6242754861	0	5793.849	-5793.57037037037	-4548.68148148149
44331.6242756019	0	5793.568	-5793.34074074074	-4548.54814814815
44331.6242757176	0	5793.568	-5793.07407407408	-4548.3925925926
44331.6242758333	0	5793.072	-5792.70370370371	-4548.1925925926
44331.6242759491	0	5793.072	-5792.28888888889	-4547.94814814815
44331.6242760648	0	5792.287	-5791.81481481482	-4547.67407407408
44331.6242761806	0	5792.287	-5791.37037037037	-4547.38518518519
44331.6242762963	0	5791.368	-5790.97777777778	-4547.11111111112
44331.624276412	0	5791.368	-5790.68148148149	-4546.87407407408
44331.6242765394	0	5790.679	-5790.45185185186	-4546.66666666667
44331.6242766435	0	5790.679	-5790.25925925926	-4546.55555555556
44331.6242767593	0	5790.257	-5790.02962962963	-4546.41481481482
44331.624276875	0	5790.257	-5789.82962962963	-4546.28148148149
44331.6242769907	0	5789.827	-5789.57777777778	-4546.10370370371
44331.6242771065	0	5789.827	-5789.25185185186	-4545.8962962963
44331.6242772222	0	5789.249	-5788.83703703704	-4545.62962962964
44331.624277338	0	5789.249	-5788.34814814815	-4545.28148148149
44331.6242774537	0	5788.345	-5787.91111111111	-4544.92592592593
44331.6242775694	0	5788.345	-5787.38518518519	-4544.34814814815
44331.6242776852	0	5787.382	-5787	-4543.76296296297
44331.6242778009	0	5787.382	-5786.66666666667	-4543.00740740741
44331.6242779167	0	5786.663	-5786.36296296297	-4542.17037037038
44331.6242780324	0	5786.663	-5786.05925925926	-4541.25925925927
44331.6242781597	0	5786.056	-5785.86666666667	-4540.21481481482
44331.6242782755	0	5786.056	-5785.50370370371	-4538.9925925926
44331.6242783796	0	5785.5	-5785.15555555556	-4537.81481481482
44331.6242784954	0	5785.5	-5784.96296296297	-4536.60000000001
44331.6242786111	0	5784.959	-5784.63703703704	-4535.13333333334
44331.6242787268	0	5784.959	-5784.47407407408	-4533.28148148149
44331.6242788426	0	5784.47	-5784.36296296297	-4531.43703703704
44331.6242789583	0	5784.47	-5784.30370370371	-4529.48888888889
44331.6242790741	0	5784.3	-5784.28888888889	-4527.28888888889
44331.6242791898	0	5784.3	-5784.21481481482	-4524.95555555556
44331.6242793056	0	5784.211	-5784.21481481482	-4522.31851851852
44331.6242794213	0	5784.211	-5784.20740740741	-4519.6888888889
44331.624279537	0	5784.204	-5784.11851851852	-4517.06666666667
44331.6242796528	0	5784.204	-5783.96296296297	-4514.3925925926
44331.6242797685	0	5783.96	-5783.74074074074	-4511.85925925926
44331.6242798843	0	5783.96	-5783.3925925926	-4509.35555555556
44331.62428	0	5783.39	-5783.08148148148	-4506.65185185186
44331.6242801157	0	5783.39	-5782.65185185186	-4503.8888888889
44331.6242802315	0	5782.649	-5782.31111111111	-4500.97037037038
44331.6242803472	0	5782.649	-5782.11851851852	-4498.02962962964
44331.624280463	0	5782.116	-5781.98518518519	-4494.94814814815
44331.6242805903	0	5782.116	-5781.82962962963	-4491.75555555556
44331.6242806944	0	5781.827	-5781.57777777778	-4488.61481481482
44331.6242808102	0	5781.827	-5781.2962962963	-4485.51111111112
44331.6242809375	0	5781.294	-5780.82962962963	-4482.70370370371
44331.6242810417	0	5781.294	-5780.10370370371	-4479.98518518519
44331.6242811574	0	5780.101	-5779.04444444445	-4477.00740740741
44331.6242812732	0	5780.101	-5778.02222222223	-4474.70370370371
44331.6242813889	0	5778.02	-5776.7925925926	-4472.21481481482
44331.6242815046	0	5778.02	-5775.42222222223	-4470.10370370371
44331.6242816204	0	5775.42	-5774	-4468.15555555556
44331.6242817361	0	5775.42	-5772.38518518519	-4466.18518518519
44331.6242818519	0	5772.383	-5770.77777777778	-4464.36296296297
44331.6242819676	0	5772.383	-5769.15555555556	-4462.65185185186
44331.6242820949	0	5769.153	-5767.54074074074	-4461.02962962964
44331.6242821991	0	5769.153	-5765.84444444445	-4459.53333333334
44331.6242823148	0	5765.842	-5764.53333333334	-4458.48148148149
44331.6242824306	0	5765.842	-5762.84444444445	-4457.15555555556
44331.6242825463	0	5762.842	-5761.52592592593	-4456.06666666667
44331.624282662	0	5762.842	-5760.25925925926	-4454.95555555556
44331.6242827778	0	5760.257	-5759.45185185186	-4453.92592592593
44331.6242828935	0	5760.257	-5758.95555555556	-4453.05185185186
44331.6242830093	0	5758.953	-5758.90370370371	-4452.3925925926
44331.624283125	0	5758.953	-5758.94814814815	-4451.54074074075
44331.6242832407	0	5758.946	-5759.0962962963	-4450.74814814815
44331.6242833565	0	5758.946	-5759.17037037037	-4449.94074074075
44331.6242834838	0	5759.168	-5759.22962962963	-4449.02222222223
44331.624283588	0	5759.168	-5759.22222222223	-4448.31111111112
44331.6242837037	0	5759.22	-5759.18518518519	-4447.60740740741
44331.6242838194	0	5759.22	-5759.14074074074	-4446.93333333334
44331.6242839352	0	5759.139	-5759.16296296297	-4446.27407407408
44331.6242840509	0	5759.139	-5759.2	-4445.61481481482
44331.6242841667	0	5759.198	-5759.12592592593	-4445.2
44331.6242842824	0	5759.198	-5759.12592592593	-4444.67407407408
44331.6242843981	0	5759.124	-5759.06666666667	-4444.22222222223
44331.6242845139	0	5759.124	-5759.05185185185	-4443.78518518519
44331.6242846296	0	5759.05	-5759.06666666667	-4443.42222222223
44331.6242847454	0	5759.05	-5759.08148148148	-4443.04444444445
44331.6242848611	0	5759.08	-5759.08148148148	-4442.54074074075
44331.6242849769	0	5759.08	-5759.1925925926	-4441.97777777778
44331.6242850926	0	5759.191	-5759.34074074074	-4441.42962962963
44331.6242852083	0	5759.191	-5759.63703703704	-4440.63703703704
44331.6242853241	0	5759.635	-5759.88888888889	-4440.05185185186
44331.6242854398	0	5759.635	-5760.37037037037	-4439.23703703704
44331.6242855556	0	5760.368	-5760.92592592593	-4438.40000000001
44331.6242856713	0	5760.368	-5761.48888888889	-4437.60740740741
44331.624285787	0	5761.487	-5762.13333333334	-4436.70370370371
44331.6242859028	0	5761.487	-5762.75555555556	-4435.82962962963
44331.6242860185	0	5762.754	-5763.33333333334	-4434.97777777778
44331.6242861343	0	5762.754	-5763.94074074074	-4434.14814814815
44331.62428625	0	5763.939	-5764.4962962963	-4433.36296296297
44331.6242863657	0	5763.939	-5765.01481481482	-4432.5925925926
44331.6242864815	0	5765.013	-5765.51851851852	-4431.77777777778
44331.6242865972	0	5765.013	-5765.97037037037	-4431.06666666667
44331.624286713	0	5765.969	-5766.40740740741	-4430.45925925926
44331.6242868287	0	5765.969	-5767.05185185185	-4429.85925925926
44331.6242869444	0	5767.05	-5767.88148148148	-4429.25185185186
44331.6242870602	0	5767.05	-5768.8962962963	-4428.62222222223
44331.6242871759	0	5768.894	-5770.08888888889	-4427.96296296297
44331.6242872917	0	5768.894	-5771.34814814815	-4427.31851851852
44331.6242874074	0	5771.346	-5772.61481481482	-4426.7925925926
44331.6242875231	0	5771.346	-5774.11851851852	-4426.28888888889
44331.6242876505	0	5774.116	-5775.51111111111	-4425.94814814815
44331.6242877546	0	5774.116	-5776.63703703704	-4425.75555555556
44331.6242878704	0	5776.635	-5777.54074074074	-4425.50370370371
44331.6242879861	0	5776.635	-5777.94074074074	-4425.45185185186
44331.6242881019	0	5777.939	-5777.96296296296	-4425.57777777778
44331.6242882176	0	5777.939	-5777.84444444444	-4425.78518518519
44331.6242883333	0	5777.843	-5777.7037037037	-4426.02962962963
44331.6242884491	0	5777.843	-5777.54814814815	-4426.28148148149
44331.6242885648	0	5777.547	-5777.39259259259	-4426.60740740741
44331.6242886806	0	5777.547	-5777.2962962963	-4426.95555555556
44331.6242888079	0	5777.295	-5777.2962962963	-4427.38518518519
44331.624288912	0	5777.295	-5777.26666666667	-4427.7925925926
44331.6242890278	0	5777.265	-5777.28888888889	-4428.34814814815
44331.6242891435	0	5777.265	-5777.34074074074	-4428.98518518519
44331.6242892593	0	5777.339	-5777.37037037037	-4429.71851851852
44331.624289375	0	5777.339	-5777.41481481482	-4430.43703703704
44331.6242895023	0	5777.413	-5777.65185185185	-4431.25185185186
44331.6242896065	0	5777.413	-5778.03703703704	-4432.02962962963
44331.6242897222	0	5778.035	-5778.55555555556	-4432.88888888889
44331.624289838	0	5778.035	-5779.3037037037	-4433.92592592593
44331.6242899537	0	5779.302	-5780.33333333333	-4435.06666666667
44331.6242900694	0	5779.302	-5781.42222222222	-4435.97037037038
44331.6242901852	0	5781.421	-5782.99259259259	-4437.15555555556
44331.6242903009	0	5781.421	-5784.97777777778	-4438.40000000001
44331.6242904282	0	5784.977	-5787.37037037037	-4439.63703703704
44331.6242905324	0	5784.977	-5789.78518518518	-4440.95555555556
44331.6242906481	0	5789.784	-5792.15555555556	-4442.34074074075
44331.6242907639	0	5789.784	-5794.41481481481	-4443.74074074075
44331.6242908796	0	5794.414	-5796.47407407407	-4445.13333333334
44331.6242909954	0	5794.414	-5798.43703703704	-4446.45185185186
44331.6242911111	0	5798.436	-5800.33333333333	-4447.68888888889
44331.6242912269	0	5798.436	-5802.16296296296	-4449.04444444445
44331.6242913426	0	5802.162	-5804.07407407407	-4450.38518518519
44331.6242914699	0	5802.162	-5806.02222222222	-4451.81481481482
44331.6242915741	0	5806.021	-5807.61481481481	-4453.20740740741
44331.6242916898	0	5806.021	-5809.2	-4454.47407407408
44331.6242918056	0	5809.199	-5811.03703703703	-4456.06666666667
44331.6242919213	0	5809.199	-5812.82222222222	-4457.67407407408
44331.624292037	0	5812.821	-5814.62962962963	-4459.54814814815
44331.6242921528	0	5812.821	-5816.06666666666	-4461.42222222223
44331.6242922685	0	5816.065	-5817.34074074074	-4463.31851851852
44331.6242923843	0	5816.065	-5818.37777777778	-4465.2
44331.6242925	0	5818.376	-5819.21481481481	-4467.08888888889
44331.6242926157	0	5818.376	-5819.98518518518	-4468.94814814815
44331.6242927315	0	5819.983	-5820.91851851852	-4470.85925925926
44331.6242928472	0	5819.983	-5821.97777777778	-4472.45925925926
44331.624292963	0	5821.976	-5823.33333333333	-4473.91851851852
44331.6242930787	0	5821.976	-5825.08888888889	-4475.62962962963
44331.6242931944	0	5825.087	-5826.9037037037	-4477.41481481482
44331.6242933102	0	5825.087	-5828.58518518518	-4478.94814814815
44331.6242934259	0	5828.583	-5830.24444444444	-4480.37777777778
44331.6242935417	0	5828.583	-5831.86666666667	-4481.57037037037
44331.6242936574	0	5831.864	-5833.48888888889	-4482.73333333334
44331.6242937732	0	5831.864	-5834.96296296296	-4483.74814814815
44331.6242938889	0	5834.96	-5836.32592592592	-4484.74814814815
44331.6242940046	0	5834.96	-5837.58518518518	-4485.6962962963
44331.6242941204	0	5837.582	-5838.87407407407	-4486.61481481482
44331.6242942361	0	5837.582	-5840.11111111111	-4487.48148148149
44331.6242943519	0	5840.108	-5841.31111111111	-4488.33333333334
44331.6242944676	0	5840.108	-5842.65185185185	-4489.17037037038
44331.6242945833	0	5842.649	-5844.05925925926	-4490
44331.6242946991	0	5842.649	-5845.5037037037	-4490.86666666667
44331.6242948148	0	5845.501	-5847.05925925926	-4491.76296296297
44331.6242949306	0	5845.501	-5848.84444444444	-4492.57777777778
44331.6242950463	0	5848.842	-5850.79259259259	-4493.43703703704
44331.624295162	0	5848.842	-5852.85925925926	-4494.11851851852
44331.6242952778	0	5852.857	-5854.97037037037	-4494.74814814815
44331.6242953935	0	5852.857	-5857.1037037037	-4495.34074074074
44331.6242955093	0	5857.101	-5858.96296296296	-4496.04444444445
44331.624295625	0	5857.101	-5860.58518518518	-4496.75555555556
44331.6242957407	0	5860.582	-5862.19259259259	-4497.54814814815
44331.6242958565	0	5860.582	-5863.26666666667	-4498.13333333334
44331.6242959722	0	5863.263	-5864.16296296296	-4498.63703703704
44331.624296088	0	5863.263	-5864.85925925926	-4499.02962962963
44331.6242962037	0	5864.856	-5865.42222222222	-4499.37777777778
44331.6242963194	0	5864.856	-5865.96296296296	-4499.66666666667
44331.6242964352	0	5865.96	-5866.53333333333	-4499.95555555556
44331.6242965509	0	5865.96	-5867.21481481481	-4500.22222222223
44331.6242966667	0	5867.212	-5868	-4500.51851851852
44331.6242967824	0	5867.212	-5869.05185185185	-4500.82222222223
44331.6242968981	0	5869.049	-5870.45925925926	-4501.17037037038
44331.6242970139	0	5869.049	-5872.11851851852	-4501.41481481482
44331.6242971296	0	5872.116	-5873.92592592593	-4501.77777777778
44331.6242972454	0	5872.116	-5875.86666666667	-4502.37777777778
44331.6242973611	0	5875.864	-5877.95555555556	-4503.02222222223
44331.6242974769	0	5875.864	-5880.27407407407	-4503.90370370371
44331.6242975926	0	5880.271	-5882.73333333333	-4504.94074074075
44331.6242977083	0	5880.271	-5884.93333333333	-4505.91851851852
44331.6242978241	0	5884.93	-5886.62222222222	-4506.72592592593
44331.6242979398	0	5884.93	-5888.40740740741	-4507.78518518519
44331.6242980556	0	5888.404	-5889.88148148148	-4508.80740740741
44331.6242981713	0	5888.404	-5890.9037037037	-4509.81481481482
44331.624298287	0	5890.9	-5891.75555555556	-4510.9925925926
44331.6242984028	0	5890.9	-5892.35555555556	-4511.96296296297
44331.6242985185	0	5892.352	-5893.03703703704	-4513.37037037038
44331.6242986343	0	5892.352	-5893.66666666667	-4514.61481481482
44331.62429875	0	5893.663	-5894.44444444445	-4515.90370370371
44331.6242988657	0	5893.663	-5895.21481481482	-4517.01481481482
44331.6242989815	0	5895.211	-5896.02962962963	-4518.11851851853
44331.6242990972	0	5895.211	-5896.86666666667	-4519.18518518519
44331.624299213	0	5896.863	-5897.94074074074	-4520.24444444445
44331.6242993287	0	5896.863	-5899.37037037037	-4521.2888888889
44331.6242994444	0	5899.367	-5901.11111111111	-4522.38518518519
44331.6242995602	0	5899.367	-5903.08888888889	-4523.68148148149
44331.6242996759	0	5903.086	-5905.4962962963	-4525.06666666667
44331.6242997917	0	5903.086	-5908.07407407407	-4526.34074074075
44331.6242999074	0	5908.071	-5910.72592592593	-4527.66666666667
44331.6243000231	0	5908.071	-5913.37037037037	-4529.15555555556
44331.6243001389	0	5913.367	-5915.9037037037	-4530.6962962963
44331.6243002546	0	5913.367	-5918.45185185185	-4532.33333333334
44331.6243003704	0	5918.448	-5920.87407407408	-4534.03703703704
44331.6243004861	0	5918.448	-5923.3037037037	-4535.8888888889
44331.6243006018	0	5923.3	-5925.63703703704	-4537.77037037038
44331.6243007176	0	5923.3	-5927.94074074074	-4539.74074074075
44331.6243008333	0	5927.937	-5930.13333333333	-4541.6962962963
44331.6243009491	0	5927.937	-5932.23703703704	-4543.6888888889
44331.6243010648	0	5932.233	-5934.4962962963	-4545.68148148149
44331.6243011806	0	5932.233	-5936.92592592593	-4547.72592592593
44331.6243012963	0	5936.922	-5939.55555555556	-4549.84444444445
44331.624301412	0	5936.922	-5942.32592592593	-4551.94074074075
44331.6243015278	0	5942.322	-5945.02962962963	-4553.98518518519
44331.6243016435	0	5942.322	-5947.77037037037	-4556.05185185186
44331.6243017593	0	5947.766	-5950.06666666667	-4557.86666666668
44331.624301875	0	5947.766	-5952.62222222222	-4559.91851851853
44331.6243019907	0	5952.618	-5955.28888888889	-4562.22222222223
44331.6243021065	0	5952.618	-5957.6	-4564.43703703705
44331.6243022222	0	5957.596	-5959.48148148148	-4566.48148148149
44331.624302338	0	5957.596	-5961.18518518519	-4568.45185185186
44331.6243024537	0	5961.181	-5962.73333333333	-4570.05925925927
44331.6243025694	0	5961.181	-5964.28888888889	-4571.4888888889
44331.6243026852	0	5964.285	-5966.22222222222	-4572.9925925926
44331.6243028009	0	5964.285	-5968.18518518519	-4574.54814814816
44331.6243029167	0	5968.181	-5970.11111111111	-4576.20000000001
44331.6243030324	0	5968.181	-5972.19259259259	-4578.11111111112
44331.6243031482	0	5972.188	-5973.88888888889	-4579.72592592594
44331.6243032639	0	5972.188	-5975.77037037037	-4581.77037037038
44331.6243033796	0	5975.766	-5977.14074074074	-4583.4888888889
44331.6243034954	0	5975.766	-5978.68148148148	-4585.48148148149
44331.6243036111	0	5978.677	-5980.57037037037	-4587.72592592594
44331.6243037269	0	5978.677	-5982.56296296296	-4590.17037037038
44331.6243038426	0	5982.558	-5984.38518518519	-4592.3851851852
44331.6243039583	0	5982.558	-5986.41481481482	-4594.83703703705
44331.6243040741	0	5986.41	-5988.6	-4597.55555555556
44331.6243041898	0	5986.41	-5990.58518518519	-4600.40740740742
44331.6243043056	0	5990.58	-5992.73333333333	-4603.32592592594
44331.6243044213	0	5990.58	-5994.93333333333	-4606.42962962964
44331.624304537	0	5994.928	-5997.11851851852	-4609.48148148149
44331.6243046528	0	5994.928	-5999.44444444444	-4612.35555555557
44331.6243047685	0	5999.439	-6001.68148148148	-4615.01481481483
44331.6243048843	0	5999.439	-6004.00740740741	-4617.51111111112
44331.624305	0	6004.002	-6006.47407407407	-4620.17777777779
44331.6243051157	0	6004.002	-6008.61481481481	-4622.93333333334
44331.6243052315	0	6008.609	-6010.52592592593	-4625.73333333334
44331.6243053472	0	6008.609	-6012.22222222222	-4628.37777777779
44331.624305463	0	6012.216	-6013.9037037037	-4631.03703703705
44331.6243055787	0	6012.216	-6015.17037037037	-4633.30370370371
44331.6243056944	0	6015.164	-6016.65185185185	-4635.94814814816
44331.6243058102	0	6015.164	-6018.28888888889	-4638.26666666668
44331.6243059259	0	6018.283	-6020.08148148148	-4640.62222222223
44331.6243060417	0	6018.283	-6021.99259259259	-4643.02222222223
44331.6243061574	0	6021.987	-6024.03703703704	-4645.40000000001
44331.6243062847	0	6021.987	-6026.11111111111	-4647.8888888889
44331.6243063889	0	6026.106	-6028.25925925926	-4650.3925925926
44331.6243065046	0	6026.106	-6030.24444444444	-4653.05925925927
44331.6243066204	0	6030.239	-6031.95555555556	-4655.71111111112
44331.6243067361	0	6030.239	-6033.5037037037	-4658.57037037038
44331.6243068519	0	6033.498	-6034.6962962963	-4661.24444444446
44331.6243069676	0	6033.498	-6035.73333333333	-4663.96296296297
44331.6243070833	0	6035.728	-6036.67407407407	-4666.40000000001
44331.6243071991	0	6035.728	-6037.75555555556	-4668.87407407409
44331.6243073148	0	6037.75	-6038.97777777778	-4671.35555555557
44331.6243074306	0	6037.75	-6040.48148148148	-4673.91851851853
44331.6243075463	0	6040.476	-6042.12592592593	-4676.51851851853
44331.624307662	0	6040.476	-6043.65925925926	-4678.9851851852
44331.6243077778	0	6043.654	-6045.5037037037	-4681.62222222223
44331.6243078935	0	6043.654	-6047.33333333333	-4684.17037037038
44331.6243080093	0	6047.328	-6049.25925925926	-4686.65925925927
44331.624308125	0	6047.328	-6051.7037037037	-4689.41481481483
44331.6243082407	0	6051.698	-6054.42962962963	-4692.0888888889
44331.6243083565	0	6051.698	-6057.54074074074	-4695.01481481483
44331.6243084722	0	6057.535	-6060.82222222222	-4697.82222222223
44331.624308588	0	6057.535	-6064.19259259259	-4700.55555555557
44331.6243087037	0	6064.187	-6067.66666666667	-4703.1851851852
44331.6243088194	0	6064.187	-6071.47407407408	-4705.91111111112
44331.6243089352	0	6071.468	-6075.55555555556	-4708.97777777779
44331.6243090509	0	6071.468	-6079.58518518519	-4711.94814814816
44331.6243091667	0	6079.579	-6083.19259259259	-4715.01481481483
44331.6243092824	0	6079.579	-6086.18518518519	-4717.85185185186
44331.6243093981	0	6086.179	-6088.91111111111	-4720.77777777779
44331.6243095139	0	6086.179	-6091.34074074074	-4723.88148148149
44331.6243096296	0	6091.335	-6093.44444444445	-4726.89629629631
44331.6243097454	0	6091.335	-6095.03703703704	-4729.65925925927
44331.6243098611	0	6095.031	-6096.21481481482	-4732.27407407409
44331.6243099769	0	6095.031	-6097.18518518519	-4734.7925925926
44331.6243100926	0	6097.179	-6097.97037037037	-4737.05185185186
44331.6243102083	0	6097.179	-6098.60740740741	-4739.20000000001
44331.6243103241	0	6098.601	-6098.98518518519	-4741.25185185186
44331.6243104398	0	6098.601	-6099.26666666667	-4743.0888888889
44331.6243105556	0	6099.26	-6099.57037037037	-4744.97777777779
44331.6243106713	0	6099.26	-6099.95555555556	-4746.74814814816
44331.624310787	0	6099.949	-6100.56296296297	-4748.5925925926
44331.6243109028	0	6099.949	-6101.52592592593	-4750.52592592594
44331.6243110185	0	6101.519	-6102.72592592593	-4752.52592592594
44331.6243111343	0	6101.519	-6104.38518518519	-4754.60000000001
44331.62431125	0	6104.378	-6105.98518518519	-4756.27407407409
44331.6243113657	0	6104.378	-6108.02222222223	-4758.17037037038
44331.6243114815	0	6108.015	-6110.30370370371	-4760.06666666668
44331.6243115972	0	6108.015	-6112.48148148149	-4761.90370370371
44331.624311713	0	6112.474	-6114.65185185186	-4763.69629629631
44331.6243118287	0	6112.474	-6116.54814814815	-4765.21481481483
44331.6243119444	0	6116.541	-6118.51111111112	-4766.76296296297
44331.6243120602	0	6116.541	-6120.03703703704	-4768.15555555557
44331.6243121759	0	6120.03	-6121.45185185186	-4769.67407407408
44331.6243122917	0	6120.03	-6122.4	-4770.94814814816
44331.6243124074	0	6122.393	-6122.88148148149	-4772.08148148149
44331.6243125231	0	6122.393	-6122.96296296297	-4773.0888888889
44331.6243126389	0	6122.956	-6122.91111111112	-4774.14814814816
44331.6243127546	0	6122.956	-6122.42962962963	-4775.07407407408
44331.6243128704	0	6122.423	-6121.71851851852	-4775.90370370371
44331.6243129861	0	6122.423	-6120.97037037037	-4776.60000000001
44331.6243131018	0	6120.964	-6120.25925925926	-4777.25925925927
44331.6243132176	0	6120.964	-6119.56296296297	-4777.85185185186
44331.6243133333	0	6119.557	-6118.8962962963	-4778.34814814816
44331.6243134491	0	6119.557	-6118.17777777778	-4778.82222222223
44331.6243135648	0	6118.172	-6117.52592592593	-4779.26666666668
44331.6243136806	0	6118.172	-6117.00000000001	-4779.65185185186
44331.6243137963	0	6116.994	-6116.5925925926	-4779.96296296297
44331.624313912	0	6116.994	-6116.28148148149	-4780.24444444445
44331.6243140278	0	6116.275	-6116	-4780.45185185186
44331.6243141435	0	6116.275	-6115.67407407408	-4780.62962962964
44331.6243142593	0	6115.668	-6115.35555555556	-4780.65925925927
44331.624314375	0	6115.668	-6115.05925925926	-4780.51851851853
44331.6243144907	0	6115.053	-6114.78518518519	-4780.37777777779
44331.6243146065	0	6115.053	-6114.48888888889	-4780.20000000001
44331.6243147222	0	6114.483	-6114.13333333334	-4779.9925925926
44331.624314838	0	6114.483	-6113.73333333334	-4779.76296296297
44331.6243149537	0	6113.727	-6113.37037037038	-4779.58518518519
44331.6243150694	0	6113.727	-6112.97777777778	-4779.34074074075
44331.6243151852	0	6112.971	-6112.6	-4779.14814814816
44331.6243153009	0	6112.971	-6112.20740740741	-4778.88148148149
44331.6243154167	0	6112.201	-6111.8	-4778.60000000001
44331.6243155324	0	6112.201	-6111.28888888889	-4778.24444444445
44331.6243156482	0	6111.282	-6110.78518518519	-4777.87407407408
44331.6243157639	0	6111.282	-6110.25185185186	-4777.48148148149
44331.6243158796	0	6110.245	-6109.6962962963	-4777.02222222223
44331.6243159954	0	6110.245	-6109.07407407408	-4776.42222222223
44331.6243161111	0	6109.067	-6108.45185185186	-4775.71851851853
44331.6243162269	0	6109.067	-6108.02222222223	-4774.90370370371
44331.6243163426	0	6108.015	-6107.77777777778	-4774.00000000001
44331.6243164583	0	6108.015	-6107.6962962963	-4772.91851851853
44331.6243165741	0	6107.689	-6107.75555555556	-4771.6888888889
44331.6243166898	0	6107.689	-6108.02962962963	-4770.43703703705
44331.6243168056	0	6108.022	-6108.46666666667	-4769.07407407408
44331.6243169213	0	6108.022	-6109.14074074075	-4767.65185185186
44331.624317037	0	6109.133	-6109.81481481482	-4766.23703703705
44331.6243171528	0	6109.133	-6110.50370370371	-4764.75555555556
44331.6243172685	0	6110.496	-6111.2	-4763.25925925927
44331.6243173843	0	6110.496	-6111.83703703704	-4761.75555555556
44331.6243175	0	6111.829	-6112.45925925926	-4760.44444444445
44331.6243176157	0	6111.829	-6112.98518518519	-4759.05185185186
44331.6243177315	0	6112.977	-6113.28888888889	-4757.68148148149
44331.6243178472	0	6112.977	-6113.63703703704	-4756.22962962964
44331.624317963	0	6113.629	-6113.85925925926	-4754.77777777779
44331.6243180787	0	6113.629	-6113.97777777778	-4753.21481481482
44331.6243181944	0	6113.97	-6114.10370370371	-4751.74074074075
44331.6243183102	0	6113.97	-6114.14814814815	-4749.80000000001
44331.6243184259	0	6114.14	-6114.21481481482	-4748.11851851853
44331.6243185417	0	6114.14	-6114.30370370371	-4746.44444444445
44331.6243186574	0	6114.296	-6114.35555555556	-4744.90370370371
44331.6243187731	0	6114.296	-6114.37777777778	-4743.33333333334
44331.6243188889	0	6114.37	-6114.43703703704	-4741.75555555556
44331.6243190046	0	6114.37	-6114.54814814815	-4740.1925925926
44331.6243191204	0	6114.54	-6114.63703703704	-4738.63703703705
44331.6243192361	0	6114.54	-6114.75555555556	-4736.95555555556
44331.6243193519	0	6114.747	-6114.80740740741	-4735.38518518519
44331.6243194676	0	6114.747	-6114.78518518519	-4733.83703703705
44331.6243195833	0	6114.777	-6114.72592592593	-4732.3925925926
44331.6243196991	0	6114.777	-6114.67407407408	-4731.02222222223
44331.6243198148	0	6114.666	-6114.64444444445	-4729.72592592593
44331.6243199306	0	6114.666	-6114.64444444445	-4728.46666666668
44331.6243200463	0	6114.636	-6114.63703703704	-4727.15555555556
44331.624320162	0	6114.636	-6114.67407407408	-4725.85185185186
44331.6243202778	0	6114.666	-6114.88148148149	-4724.80000000001
44331.6243203935	0	6114.666	-6115.07407407408	-4723.82222222223
44331.6243205093	0	6115.066	-6115.36296296297	-4722.76296296297
44331.624320625	0	6115.066	-6115.70370370371	-4721.74814814816
44331.6243207407	0	6115.696	-6116.11851851852	-4720.86666666668
44331.6243208565	0	6115.696	-6116.50370370371	-4720.10370370371
44331.6243209722	0	6116.496	-6116.91111111112	-4719.3925925926
44331.624321088	0	6116.496	-6117.31111111112	-4718.70370370371
44331.6243212037	0	6117.303	-6117.68888888889	-4718.10370370371
44331.6243213194	0	6117.303	-6118.08888888889	-4717.56296296297
44331.6243214352	0	6118.081	-6118.53333333334	-4717.05185185186
44331.6243215509	0	6118.081	-6119.03703703704	-4716.62962962964
44331.6243216667	0	6119.029	-6119.53333333334	-4716.2888888889
44331.6243217824	0	6119.029	-6119.96296296297	-4716.03703703705
44331.6243218981	0	6119.955	-6120.36296296297	-4715.93333333334
44331.6243220139	0	6119.955	-6120.74814814815	-4715.88148148149
44331.6243221296	0	6120.74	-6121.03703703704	-4715.90370370371
44331.6243222454	0	6120.74	-6121.2962962963	-4716.02222222223
44331.6243223611	0	6121.288	-6121.54074074075	-4716.18518518519
44331.6243224769	0	6121.288	-6121.78518518519	-4716.37037037038
44331.6243225926	0	6121.777	-6122.04444444445	-4716.55555555556
44331.6243227083	0	6121.777	-6122.28148148149	-4716.7925925926
44331.6243228241	0	6122.273	-6122.57037037038	-4717.05185185186
44331.6243229398	0	6122.273	-6122.82962962963	-4717.31851851853
44331.6243230556	0	6122.821	-6123.21481481482	-4717.58518518519
44331.6243231713	0	6122.821	-6123.63703703704	-4717.94074074075
44331.624323287	0	6123.628	-6124.11111111112	-4718.2962962963
44331.6243234028	0	6123.628	-6124.6962962963	-4718.6962962963
44331.6243235185	0	6124.687	-6125.25185185186	-4719.0888888889
44331.6243236343	0	6124.687	-6125.77037037038	-4719.42962962964
44331.62432375	0	6125.761	-6126.24444444445	-4719.8962962963
44331.6243238657	0	6125.761	-6126.62222222223	-4720.42962962964
44331.6243239815	0	6126.613	-6126.82962962963	-4720.94814814816
44331.6243240972	0	6126.613	-6126.82962962963	-4721.50370370371
44331.624324213	0	6126.82	-6126.74074074075	-4721.88148148149
44331.6243243287	0	6126.82	-6126.62222222223	-4722.21481481482
44331.6243244444	0	6126.613	-6126.52592592593	-4722.5925925926
44331.6243245602	0	6126.613	-6126.47407407408	-4723.01481481482
44331.6243246759	0	6126.465	-6126.3925925926	-4723.45185185186
44331.6243247917	0	6126.465	-6126.22962962963	-4723.8888888889
44331.6243249074	0	6126.221	-6125.97777777778	-4724.30370370371
44331.6243250231	0	6126.221	-6125.58518518519	-4724.71851851853
44331.6243251389	0	6125.577	-6124.9925925926	-4725.13333333334
44331.6243252546	0	6125.577	-6124.51851851852	-4725.36296296297
44331.6243253704	0	6124.51	-6123.94814814815	-4725.51111111112
44331.6243254861	0	6124.51	-6123.37037037038	-4725.66666666667
44331.6243256019	0	6123.362	-6122.87407407408	-4725.77037037038
44331.6243257176	0	6123.362	-6122.37777777778	-4725.88148148149
44331.6243258333	0	6122.369	-6121.82222222223	-4726.02962962964
44331.6243259491	0	6122.369	-6121.22962962964	-4726.16296296297
44331.6243260648	0	6121.221	-6120.60000000001	-4726.2888888889
44331.6243261806	0	6121.221	-6119.8962962963	-4726.40740740742
44331.6243262963	0	6119.888	-6119.31851851852	-4726.43703703704
44331.624326412	0	6119.888	-6118.64444444445	-4726.51111111112
44331.6243265278	0	6118.636	-6117.97037037038	-4726.60740740741
44331.6243266435	0	6118.636	-6117.25925925927	-4726.64444444445
44331.6243267593	0	6117.251	-6116.54074074075	-4726.65185185186
44331.624326875	0	6117.251	-6115.80000000001	-4726.6888888889
44331.6243269907	0	6115.792	-6115.00740740741	-4726.71851851853
44331.6243271065	0	6115.792	-6114.14814814815	-4726.6962962963
44331.6243272222	0	6114.14	-6113.22222222223	-4726.71111111112
44331.624327338	0	6114.14	-6112.33333333334	-4726.74074074075
44331.6243274537	0	6112.325	-6111.3925925926	-4726.77777777779
44331.6243275694	0	6112.325	-6110.38518518519	-4726.81481481482
44331.6243276852	0	6110.377	-6109.38518518519	-4726.82222222223
44331.6243278009	0	6110.377	-6108.36296296297	-4726.81481481482
44331.6243279167	0	6108.355	-6107.3925925926	-4726.80740740742
44331.6243280324	0	6108.355	-6106.62222222223	-4726.80000000001
44331.6243281482	0	6106.614	-6106.08888888889	-4726.75555555556
44331.6243282639	0	6106.614	-6105.77037037038	-4726.68148148149
44331.6243283796	0	6105.762	-6105.54074074075	-4726.58518518519
44331.6243284954	0	6105.762	-6105.37037037038	-4726.45185185186
44331.6243286111	0	6105.362	-6105.25925925926	-4726.2962962963
44331.6243287269	0	6105.362	-6105.17777777778	-4726.16296296297
44331.6243288426	0	6105.169	-6105.08888888889	-4726.02222222223
44331.6243289583	0	6105.169	-6105.05185185186	-4725.95555555556
44331.6243290741	0	6105.043	-6105.05185185186	-4725.94074074075
44331.6243291898	0	6105.043	-6105.07407407408	-4725.94814814816
44331.6243293056	0	6105.065	-6105.14074074075	-4726.02962962964
44331.6243294213	0	6105.065	-6105.26666666667	-4726.22962962964
44331.624329537	0	6105.258	-6105.43703703704	-4726.45925925927
44331.6243296528	0	6105.258	-6105.76296296297	-4726.74814814816
44331.6243297685	0	6105.754	-6106.18518518519	-4727.10370370371
44331.6243298843	0	6105.754	-6106.64444444445	-4727.45925925927
44331.62433	0	6106.635	-6107.06666666667	-4727.87407407408
44331.6243301157	0	6106.635	-6107.50370370371	-4728.32592592594
44331.6243302315	0	6107.494	-6108.04444444445	-4728.97037037038
44331.6243303472	0	6107.494	-6108.60000000001	-4729.5925925926
44331.624330463	0	6108.59	-6109.25185185186	-4730.25925925927
44331.6243305787	0	6108.59	-6110.00740740741	-4731.02962962964
44331.6243306944	0	6109.997	-6110.75555555556	-4731.87407407408
44331.6243308102	0	6109.997	-6111.36296296297	-4732.70370370371
44331.6243309259	0	6111.353	-6111.96296296297	-4733.78518518519
44331.6243310417	0	6111.353	-6112.58518518519	-4735.07407407408
44331.6243311574	0	6112.575	-6113.13333333334	-4736.43703703705
44331.6243312731	0	6112.575	-6113.80000000001	-4737.85925925927
44331.6243313889	0	6113.79	-6114.43703703704	-4739.42962962964
44331.6243315046	0	6113.79	-6115.02222222223	-4740.97777777779
44331.6243316204	0	6115.012	-6115.66666666667	-4742.57777777779
44331.6243317361	0	6115.012	-6116.08148148149	-4743.86666666668
44331.6243318519	0	6116.071	-6116.65925925927	-4745.56296296297
44331.6243319676	0	6116.071	-6117.31111111112	-4747.25185185186
44331.6243320833	0	6117.301	-6118.22962962964	-4749.02222222223
44331.6243321991	0	6117.301	-6119.28888888889	-4750.89629629631
44331.6243323148	0	6119.279	-6120.48888888889	-4753.01481481483
44331.6243324306	0	6119.279	-6121.92592592593	-4755.21481481483
44331.6243325463	0	6121.916	-6123.33333333334	-4757.34074074075
44331.624332662	0	6121.916	-6124.65925925927	-4759.43703703705
44331.6243327778	0	6124.649	-6126.23703703704	-4761.82222222223
44331.6243328935	0	6124.649	-6127.68148148149	-4764.21481481483
44331.6243330093	0	6127.671	-6129.06666666667	-4766.87407407409
44331.624333125	0	6127.671	-6130.25185185186	-4769.42222222223
44331.6243332407	0	6130.241	-6131.24444444445	-4772.03703703705
44331.6243333565	0	6130.241	-6132.04444444445	-4774.66666666668
44331.6243334722	0	6132.034	-6132.82962962964	-4777.1925925926
44331.624333588	0	6132.034	-6133.68148148149	-4779.60000000001
44331.6243337037	0	6133.671	-6134.4888888889	-4781.71111111112
44331.6243338194	0	6133.671	-6135.32592592593	-4783.61481481483
44331.6243339352	0	6135.315	-6135.32592592593	-4783.61481481483
44331.6243340509	0	6135.315	-6136.21481481482	-4785.53333333334
44331.6243341667	0	6136.204	-6137.81481481482	-4788.81481481483
44331.6243342824	0	6136.204	-6138.71111111112	-4790.32592592594
44331.6243343981	0	6138.7	-6139.70370370371	-4791.7851851852
44331.6243345139	0	6138.7	-6140.92592592593	-4793.55555555557
44331.6243346296	0	6140.915	-6142.37777777778	-4795.42962962964
44331.6243347454	0	6140.915	-6143.7925925926	-4797.16296296297
44331.6243348611	0	6143.782	-6145.28148148149	-4798.88148148149
44331.6243349768	0	6143.782	-6147.00000000001	-4800.69629629631
44331.6243350926	0	6146.989	-6149.10370370371	-4802.61481481483
44331.6243352083	0	6146.989	-6151.18518518519	-4804.1925925926
44331.6243353241	0	6151.174	-6153.70370370371	-4805.87407407409
44331.6243354398	0	6151.174	-6156.4962962963	-4807.60740740742
44331.6243355556	0	6156.485	-6159.62222222223	-4809.46666666668
44331.6243356713	0	6156.485	-6163.08148148149	-4811.40000000001
44331.624335787	0	6163.07	-6166.52592592593	-4813.40000000001
44331.6243359028	0	6163.07	-6169.74814814815	-4815.26666666668
44331.6243360185	0	6169.737	-6172.58518518519	-4817.07407407409
44331.6243361343	0	6169.737	-6174.78518518519	-4818.87407407409
44331.62433625	0	6174.774	-6176.24444444445	-4820.67407407409
44331.6243363657	0	6174.774	-6176.68888888889	-4822.43703703705
44331.6243364815	0	6176.678	-6176.42962962964	-4824.37777777779
44331.6243365972	0	6176.678	-6175.73333333334	-4826.15555555557
44331.624336713	0	6175.722	-6174.80000000001	-4828.05925925927
44331.6243368287	0	6175.722	-6173.91851851852	-4829.76296296297
44331.6243369444	0	6173.907	-6173.3925925926	-4831.44444444446
44331.6243370602	0	6173.907	-6173.02962962964	-4833.1925925926
44331.6243371759	0	6173.018	-6173.00740740741	-4834.73333333334
44331.6243372917	0	6173.018	-6173.18518518519	-4836.26666666668
44331.6243374074	0	6173.174	-6173.61481481482	-4837.63703703705
44331.6243375232	0	6173.174	-6174.25925925927	-4838.8888888889
44331.6243376389	0	6174.248	-6175.10370370371	-4840.09629629631
44331.6243377546	0	6174.248	-6176.1925925926	-4841.25925925927
44331.6243378704	0	6176.181	-6177.31851851852	-4842.33333333334
44331.6243379861	0	6176.181	-6178.5925925926	-4843.57777777779
44331.6243381019	0	6178.581	-6179.80000000001	-4844.73333333334
44331.6243382176	0	6178.581	-6181.04444444445	-4845.97777777779
44331.6243383333	0	6181.033	-6182.57777777778	-4847.22222222223
44331.6243384491	0	6181.033	-6184.11111111112	-4848.34074074075
44331.6243385648	0	6184.1	-6185.77037037038	-4849.40740740742
44331.6243386806	0	6184.1	-6187.45185185186	-4850.44444444446
44331.6243387963	0	6187.441	-6188.97037037038	-4851.52592592594
44331.624338912	0	6187.441	-6190.45185185186	-4852.67407407409
44331.6243390278	0	6190.441	-6191.8888888889	-4853.89629629631
44331.6243391435	0	6190.441	-6193.20740740741	-4855.02222222223
44331.6243392593	0	6193.197	-6194.64444444445	-4856.23703703705
44331.624339375	0	6193.197	-6196.13333333334	-4857.47407407409
44331.6243394907	0	6196.123	-6197.51851851853	-4858.61481481483
44331.6243396065	0	6196.123	-6199.0962962963	-4859.84444444446
44331.6243397222	0	6199.086	-6200.5925925926	-4861.02962962964
44331.624339838	0	6199.086	-6202.06666666667	-4862.14814814816
44331.6243399537	0	6202.056	-6203.51851851853	-4863.33333333334
44331.6243400694	0	6202.056	-6204.83703703704	-4864.34814814816
44331.6243401852	0	6204.826	-6206.22962962964	-4865.44444444446
44331.6243403009	0	6204.826	-6207.50370370371	-4866.41481481483
44331.6243404167	0	6207.493	-6208.6962962963	-4867.33333333335
44331.6243405324	0	6207.493	-6209.75555555556	-4868.15555555557
44331.6243406482	0	6209.745	-6210.74074074075	-4868.8888888889
44331.6243407639	0	6209.745	-6211.47407407408	-4869.4888888889
44331.6243408796	0	6211.464	-6212.16296296297	-4870.03703703705
44331.6243409954	0	6211.464	-6212.72592592593	-4870.51851851853
44331.6243411111	0	6212.716	-6213.14814814816	-4870.87407407409
44331.6243412269	0	6212.716	-6213.61481481482	-4871.25925925927
44331.6243413426	0	6213.605	-6214.08148148149	-4871.72592592594
44331.6243414583	0	6213.605	-6214.38518518519	-4872.12592592594
44331.6243415741	0	6214.375	-6214.83703703704	-4872.65925925927
44331.6243416898	0	6214.375	-6215.28148148149	-4873.24444444446
44331.6243418056	0	6215.271	-6215.80740740741	-4874.00740740742
44331.6243419213	0	6215.271	-6216.30370370371	-4874.62962962964
44331.624342037	0	6216.293	-6216.91851851852	-4875.31851851853
44331.6243421528	0	6216.293	-6217.97037037038	-4876.17777777779
44331.6243422685	0	6217.96	-6219.28148148149	-4877.09629629631
44331.6243423843	0	6217.96	-6220.94074074075	-4878.06666666668
44331.6243425	0	6220.93	-6222.64444444445	-4879.19259259261
44331.6243426157	0	6220.93	-6224.45185185186	-4880.36296296298
44331.6243427315	0	6224.441	-6226.22222222223	-4881.8814814815
44331.6243428472	0	6224.441	-6227.5925925926	-4883.51111111112
44331.624342963	0	6227.582	-6228.67407407408	-4885.0888888889
44331.6243430787	0	6227.582	-6229.65925925927	-4886.51111111112
44331.6243431944	0	6229.649	-6230.65185185186	-4887.86666666668
44331.6243433102	0	6229.649	-6231.7925925926	-4889.17037037038
44331.6243434259	0	6231.782	-6233.28888888889	-4890.49629629631
44331.6243435417	0	6231.782	-6234.70370370371	-4891.62222222224
44331.6243436574	0	6234.693	-6236.13333333334	-4892.92592592594
44331.6243437731	0	6234.693	-6237.52592592593	-4894.37777777779
44331.6243438889	0	6237.515	-6238.74074074075	-4895.71111111112
44331.6243440046	0	6237.515	-6240.00740740741	-4897.1851851852
44331.6243441204	0	6239.996	-6241.01481481482	-4898.74074074075
44331.6243442361	0	6239.996	-6241.85925925926	-4900.31111111112
44331.6243443519	0	6241.848	-6242.60740740741	-4901.6888888889
44331.6243444676	0	6241.848	-6243.35555555556	-4903.07407407409
44331.6243445833	0	6243.344	-6244.23703703704	-4904.63703703705
44331.6243446991	0	6243.344	-6245.16296296297	-4906.17037037038
44331.6243448148	0	6245.151	-6245.7925925926	-4907.44444444446
44331.6243449306	0	6245.151	-6246.13333333334	-4908.57037037038
44331.6243450463	0	6246.121	-6246.35555555556	-4909.94814814816
44331.624345162	0	6246.121	-6246.40000000001	-4911.39259259261
44331.6243452778	0	6246.388	-6246.60000000001	-4912.84444444446
44331.6243453935	0	6246.388	-6246.91851851852	-4914.15555555557
44331.6243455093	0	6246.907	-6247.07407407408	-4915.53333333335
44331.624345625	0	6246.907	-6247.28148148149	-4916.97037037038
44331.6243457407	0	6247.27	-6247.66666666667	-4918.57037037038
44331.6243458565	0	6247.27	-6248.31111111112	-4920.03703703705
44331.6243459722	0	6248.3	-6249.15555555556	-4921.4888888889
44331.624346088	0	6248.3	-6250.2962962963	-4922.85925925927
44331.6243462037	0	6250.285	-6251.57777777778	-4924.16296296298
44331.6243463194	0	6250.285	-6252.80740740741	-4925.3851851852
44331.6243464352	0	6252.796	-6254.07407407408	-4926.82222222224
44331.6243465509	0	6252.796	-6255.28148148149	-4928.51851851853
44331.6243466667	0	6255.27	-6256.34074074075	-4930.34074074075
44331.6243467824	0	6255.27	-6257.20740740741	-4932.16296296298
44331.6243468981	0	6257.196	-6257.71851851852	-4933.6888888889
44331.6243470139	0	6257.196	-6257.88888888889	-4935.11111111112
44331.6243471296	0	6257.877	-6257.93333333334	-4936.23703703705
44331.6243472454	0	6257.877	-6258.00000000001	-4937.20740740742
44331.6243473611	0	6257.988	-6258.11111111112	-4938.00000000001
44331.6243474768	0	6257.988	-6258.44444444445	-4938.77037037038
44331.6243475926	0	6258.432	-6258.98518518519	-4939.53333333335
44331.6243477083	0	6258.432	-6259.51851851852	-4940.1851851852
44331.6243478241	0	6259.506	-6260.42222222223	-4941.08148148149
44331.6243479398	0	6259.506	-6261.37037037038	-4941.82962962964
44331.6243480556	0	6261.358	-6262.3925925926	-4942.74074074075
44331.6243481713	0	6261.358	-6263.48148148149	-4943.71851851853
44331.624348287	0	6263.469	-6264.51111111112	-4944.62222222224
44331.6243484028	0	6263.469	-6265.65185185186	-4945.60000000001
44331.6243485185	0	6265.639	-6266.91111111112	-4946.77777777779
44331.6243486343	0	6265.639	-6268.25185185186	-4948.04444444446
44331.62434875	0	6268.239	-6269.55555555556	-4949.36296296298
44331.6243488657	0	6268.239	-6270.97777777778	-4950.65925925927
44331.6243489815	0	6270.965	-6272.45185185186	-4951.84444444446
44331.6243490972	0	6270.965	-6274.17037037037	-4953.11851851853
44331.624349213	0	6274.158	-6276.16296296297	-4954.45925925927
44331.6243493287	0	6274.158	-6278.14814814815	-4955.64444444446
44331.6243494444	0	6278.136	-6280.58518518519	-4956.99259259261
44331.6243495602	0	6278.136	-6283.13333333334	-4958.16296296298
44331.6243496759	0	6283.121	-6286.4	-4959.53333333335
44331.6243497917	0	6283.121	-6290.20740740741	-4960.97037037038
44331.6243499074	0	6290.195	-6294.13333333334	-4962.49629629631
44331.6243500232	0	6290.195	-6298.28888888889	-4964.37777777779
44331.6243501389	0	6298.276	-6302.2962962963	-4966.32592592594
44331.6243502546	0	6298.276	-6306.22222222223	-4968.39259259261
44331.6243503704	0	6306.209	-6309.74074074074	-4970.51111111112
44331.6243504861	0	6306.209	-6312.74074074074	-4972.5925925926
44331.6243506019	0	6312.728	-6315.11851851852	-4974.6888888889
44331.6243507176	0	6312.728	-6316.70370370371	-4976.70370370372
44331.6243508333	0	6316.691	-6317.67407407408	-4978.50370370372
44331.6243509491	0	6316.691	-6318.11851851852	-4980.0888888889
44331.6243510648	0	6318.106	-6318.20740740741	-4981.54814814816
44331.6243511806	0	6318.106	-6318.2	-4982.97777777779
44331.6243512963	0	6318.187	-6318.08148148148	-4984.25185185186
44331.624351412	0	6318.187	-6318.14814814815	-4985.55555555557
44331.6243515278	0	6318.135	-6318.28148148148	-4986.63703703705
44331.6243516435	0	6318.135	-6318.90370370371	-4988.06666666668
44331.6243517593	0	6318.891	-6319.83703703704	-4989.65925925927
44331.624351875	0	6318.891	-6321.14074074074	-4991.33333333334
44331.6243519907	0	6321.128	-6322.58518518519	-4992.96296296297
44331.6243521065	0	6321.128	-6324.45185185186	-4994.7851851852
44331.6243522222	0	6324.439	-6326.71111111111	-4996.75555555557
44331.624352338	0	6324.439	-6329.13333333334	-4998.62962962964
44331.6243524537	0	6329.12	-6331.91111111111	-5000.57037037038
44331.6243525694	0	6329.12	-6334.54074074074	-5002.51111111112
44331.6243526852	0	6334.527	-6337.24444444445	-5004.49629629631
44331.6243528009	0	6334.527	-6340.22222222223	-5006.69629629631
44331.6243529167	0	6340.208	-6343.22962962963	-5008.97777777779
44331.6243530324	0	6340.208	-6346.11111111111	-5011.34814814816
44331.6243531481	0	6346.097	-6348.6962962963	-5013.80740740742
44331.6243532639	0	6346.097	-6351.03703703704	-5016.26666666668
44331.6243533796	0	6351.023	-6353.18518518519	-5018.80740740742
44331.6243534954	0	6351.023	-6355.42222222222	-5021.5851851852
44331.6243536111	0	6355.408	-6357.37037037037	-5024.22222222223
44331.6243537269	0	6355.408	-6359.31111111111	-5026.97037037038
44331.6243538426	0	6359.297	-6361.22222222222	-5029.55555555557
44331.6243539583	0	6359.297	-6363.22222222222	-5032.21481481483
44331.6243540741	0	6363.208	-6365.42222222222	-5035.14814814816
44331.6243541898	0	6363.208	-6367.53333333334	-5038.02222222223
44331.6243543056	0	6367.519	-6369.51111111111	-5040.74074074075
44331.6243544213	0	6367.519	-6371.55555555556	-5043.7851851852
44331.624354537	0	6371.541	-6373.44444444445	-5046.67407407409
44331.6243546528	0	6371.541	-6375.34074074074	-5049.73333333334
44331.6243547685	0	6375.326	-6376.88888888889	-5052.65185185186
44331.6243548843	0	6375.326	-6377.98518518519	-5055.31851851853
44331.624355	0	6377.97	-6378.67407407408	-5057.95555555557
44331.6243551157	0	6377.97	-6379.08888888889	-5060.35555555557
44331.6243552315	0	6379.074	-6379.38518518519	-5062.91111111112
44331.6243553472	0	6379.074	-6379.76296296297	-5065.49629629631
44331.624355463	0	6379.748	-6380.34814814815	-5068.05925925927
44331.6243555787	0	6379.748	-6381.06666666667	-5070.65925925927
44331.6243556944	0	6381.052	-6381.91111111111	-5073.20740740742
44331.6243558102	0	6381.052	-6383.05925925926	-5075.68148148149
44331.6243559259	0	6383.045	-6384.46666666667	-5078.29629629631
44331.6243560417	0	6383.045	-6386.11111111111	-5081.01481481483
44331.6243561574	0	6386.097	-6388.00740740741	-5083.74814814816
44331.6243562731	0	6386.097	-6390.17777777778	-5086.55555555557
44331.6243563889	0	6390.164	-6392.35555555556	-5089.31851851853
44331.6243565046	0	6390.164	-6394.45185185186	-5091.80000000001
44331.6243566204	0	6394.438	-6396.82962962963	-5094.61481481483
44331.6243567361	0	6394.438	-6399.02962962963	-5097.5925925926
44331.6243568519	0	6399.016	-6401	-5100.35555555557
44331.6243569676	0	6399.016	-6402.81481481482	-5103.42222222223
44331.6243570833	0	6402.801	-6404.34814814815	-5106.22962962964
44331.6243571991	0	6402.801	-6405.82222222223	-5109.07407407409
44331.6243573148	0	6405.808	-6407.00740740741	-5111.66666666668
44331.6243574306	0	6405.808	-6407.91851851852	-5114.43703703705
44331.6243575463	0	6407.904	-6408.5925925926	-5117.12592592594
44331.624357662	0	6407.904	-6409.11111111112	-5119.52592592594
44331.6243577778	0	6409.097	-6409.93333333334	-5122.15555555557
44331.6243578935	0	6409.097	-6411.23703703704	-5124.9851851852
44331.6243580093	0	6411.223	-6412.78518518519	-5128.00740740742
44331.624358125	0	6411.223	-6414.7925925926	-5131.46666666668
44331.6243582407	0	6414.779	-6416.75555555556	-5134.77777777779
44331.6243583565	0	6414.779	-6419.03703703704	-5138.21481481483
44331.6243584722	0	6419.023	-6421.36296296297	-5141.42962962964
44331.624358588	0	6419.023	-6423.8962962963	-5144.83703703705
44331.6243587037	0	6423.882	-6426.84444444445	-5148.47407407408
44331.6243588194	0	6423.882	-6429.97777777778	-5152.00000000001
44331.6243589352	0	6429.963	-6433.10370370371	-5155.32592592594
44331.6243590509	0	6429.963	-6436.71111111112	-5159.07407407408
44331.6243591667	0	6436.696	-6440.55555555556	-5162.88148148149
44331.6243592824	0	6436.696	-6444.50370370371	-5166.52592592594
44331.6243593981	0	6444.489	-6448.57037037038	-5170.1925925926
44331.6243595139	0	6444.489	-6452.64444444445	-5173.7925925926
44331.6243596296	0	6452.63	-6456.54814814815	-5177.40740740742
44331.6243597454	0	6452.63	-6460.22962962963	-5181.01481481483
44331.6243598611	0	6460.215	-6463.12592592593	-5184.3851851852
44331.6243599769	0	6460.215	-6465.80740740741	-5188.06666666668
44331.6243600926	0	6465.793	-6467.92592592593	-5191.7925925926
44331.6243602083	0	6465.793	-6469.45925925926	-5195.28148148149
44331.6243603241	0	6469.445	-6470.42962962964	-5198.62962962964
44331.6243604398	0	6469.445	-6471.10370370371	-5201.83703703705
44331.6243605556	0	6471.089	-6471.62222222223	-5205.28148148149
44331.6243606713	0	6471.089	-6472.12592592593	-5208.10370370371
44331.624360787	0	6472.111	-6472.9925925926	-5211.22222222223
44331.6243609028	0	6472.111	-6473.94814814815	-5214.04444444446
44331.6243610185	0	6473.933	-6475.01481481482	-5216.94814814816
44331.6243611343	0	6473.933	-6476.20000000001	-5219.89629629631
44331.62436125	0	6476.185	-6477.71111111112	-5223.17037037038
44331.6243613657	0	6476.185	-6479.33333333334	-5226.54814814816
44331.6243614815	0	6479.318	-6481.25925925926	-5229.94074074075
44331.6243615972	0	6479.318	-6483.25925925926	-5233.1851851852
44331.624361713	0	6483.244	-6485.25925925926	-5236.14074074075
44331.6243618287	0	6483.244	-6487.54814814815	-5239.23703703705
44331.6243619444	0	6487.533	-6489.80000000001	-5242.04444444445
44331.6243620602	0	6487.533	-6492.42222222223	-5244.89629629631
44331.6243621759	0	6492.407	-6495.27407407408	-5247.60740740742
44331.6243622917	0	6492.407	-6498.24444444445	-5250.22222222223
44331.6243624074	0	6498.229	-6501.47407407408	-5252.85185185186
44331.6243625232	0	6498.229	-6504.97037037038	-5255.57777777779
44331.6243626389	0	6504.955	-6508.74814814815	-5258.24444444446
44331.6243627546	0	6504.955	-6512.70370370371	-5261.13333333334
44331.6243628704	0	6512.688	-6516.54814814815	-5264.01481481483
44331.6243629861	0	6512.688	-6520.35555555556	-5267.04444444445
44331.6243631019	0	6520.34	-6523.98518518519	-5270.07407407408
44331.6243632176	0	6520.34	-6527.40740740741	-5273.29629629631
44331.6243633333	0	6527.392	-6530.46666666667	-5276.62962962964
44331.6243634491	0	6527.392	-6533.0962962963	-5279.93333333334
44331.6243635648	0	6533.081	-6535.40000000001	-5283.33333333334
44331.6243636806	0	6533.081	-6537.64444444445	-5286.67407407408
44331.6243637963	0	6537.629	-6539.95555555556	-5290.17777777779
44331.624363912	0	6537.629	-6542.03703703704	-5293.28148148149
44331.6243640278	0	6542.022	-6543.91851851853	-5295.88148148149
44331.6243641435	0	6542.022	-6545.80740740741	-5298.00000000001
44331.6243642593	0	6545.792	-6547.61481481482	-5299.94814814816
44331.624364375	0	6545.792	-6549.32592592593	-5301.78518518519
44331.6243644907	0	6549.311	-6550.82962962964	-5303.54814814816
44331.6243646065	0	6549.311	-6552.05185185186	-5305.25925925927
44331.6243647222	0	6552.037	-6552.93333333334	-5306.90370370371
44331.624364838	0	6552.037	-6553.56296296297	-5308.40740740742
44331.6243649537	0	6553.548	-6554.02222222223	-5309.89629629631
44331.6243650694	0	6553.548	-6554.28888888889	-5311.03703703705
44331.6243651852	0	6554.274	-6554.66666666667	-5312.18518518519
44331.6243653009	0	6554.274	-6555.28148148149	-5313.37777777779
44331.6243654167	0	6555.267	-6556.07407407408	-5314.51851851853
44331.6243655324	0	6555.267	-6557.14814814815	-5315.52592592593
44331.6243656481	0	6557.134	-6558.56296296297	-5316.42962962964
44331.6243657639	0	6557.134	-6560.32592592593	-5317.31851851853
44331.6243658796	0	6560.312	-6562.40000000001	-5318.0888888889
44331.6243659954	0	6560.312	-6564.60740740741	-5318.82222222223
44331.6243661111	0	6564.593	-6567.08148148149	-5319.48148148149
44331.6243662269	0	6564.593	-6569.66666666667	-5320.25185185186
44331.6243663426	0	6569.652	-6572.36296296297	-5320.71111111112
44331.6243664583	0	6569.652	-6574.85185185186	-5321.22222222223
44331.6243665741	0	6574.83700000001	-6577.35555555556	-5321.53333333334
44331.6243666898	0	6574.83700000001	-6579.50370370371	-5321.71851851853
44331.6243668056	0	6579.48900000001	-6581.03703703704	-5321.71851851853
44331.6243669213	0	6579.48900000001	-6581.96296296297	-5321.76296296297
44331.624367037	0	6581.948	-6582.30370370371	-5321.80740740741
44331.6243671528	0	6581.948	-6582.32592592593	-5321.74074074075
44331.6243672685	0	6582.31100000001	-6582.22962962963	-5321.51111111112
44331.6243673843	0	6582.31100000001	-6582.22962962963	-5321.42962962964
44331.6243675	0	6582.21500000001	-6582.0962962963	-5321.23703703704
44331.6243676157	0	6582.21500000001	-6582.02962962963	-5320.94814814816
44331.6243677315	0	6582.01500000001	-6581.97777777778	-5320.65925925927
44331.6243678472	0	6582.01500000001	-6581.90370370371	-5320.51111111112
44331.624367963	0	6581.88900000001	-6581.76296296297	-5320.11851851853
44331.6243680787	0	6581.88900000001	-6581.62222222223	-5319.71111111112
44331.6243681944	0	6581.60800000001	-6581.48148148149	-5319.22222222223
44331.6243683102	0	6581.60800000001	-6581.42222222223	-5318.73333333334
44331.6243684259	0	6581.40800000001	-6581.31851851852	-5318.20000000001
44331.6243685417	0	6581.40800000001	-6581.13333333334	-5317.62962962964
44331.6243686574	0	6581.11900000001	-6580.8962962963	-5317.05185185186
44331.6243687731	0	6581.11900000001	-6580.67407407408	-5316.36296296297
44331.6243688889	0	6580.66000000001	-6580.47407407408	-5315.6962962963
44331.6243690046	0	6580.66000000001	-6580.31111111112	-5314.82222222223
44331.6243691204	0	6580.29700000001	-6580.17037037038	-5314.06666666667
44331.6243692361	0	6580.29700000001	-6579.98518518519	-5313.25185185186
44331.6243693519	0	6579.97100000001	-6579.77037037038	-5312.62222222223
44331.6243694676	0	6579.97100000001	-6579.56296296297	-5312.00740740741
44331.6243695833	0	6579.54900000001	-6579.37037037038	-5311.32592592593
44331.6243696991	0	6579.54900000001	-6579.22962962964	-5310.62962962964
44331.6243698148	0	6579.21600000001	-6579.22962962964	-5309.87407407408
44331.6243699306	0	6579.21600000001	-6579.25185185186	-5309.05925925927
44331.6243700463	0	6579.23800000001	-6579.37037037038	-5308.2888888889
44331.624370162	0	6579.23800000001	-6579.48888888889	-5307.52592592593
44331.6243702778	0	6579.47500000001	-6579.53333333334	-5306.81481481482
44331.6243703935	0	6579.47500000001	-6579.58518518519	-5306.25185185186
44331.6243705093	0	6579.57100000001	-6579.8888888889	-5305.5925925926
44331.624370625	0	6579.57100000001	-6580.28888888889	-5304.86666666667
44331.6243707407	0	6580.27500000001	-6580.80740740741	-5304.11111111112
44331.6243708565	0	6580.27500000001	-6581.40000000001	-5303.30370370371
44331.6243709722	0	6581.38600000001	-6581.9925925926	-5302.54074074075
44331.624371088	0	6581.38600000001	-6582.68888888889	-5301.78518518519
44331.6243712037	0	6582.67500000001	-6583.32592592593	-5301.11851851853
44331.6243713194	0	6582.67500000001	-6583.93333333334	-5300.62222222223
44331.6243714352	0	6583.91900000001	-6584.62222222223	-5300.18518518519
44331.6243715509	0	6583.91900000001	-6585.28148148149	-5299.91111111112
44331.6243716667	0	6585.26700000001	-6586.24444444445	-5299.82222222223
44331.6243717824	0	6585.26700000001	-6587.37037037038	-5299.82222222223
44331.6243718982	0	6587.35600000001	-6588.8962962963	-5299.85925925927
44331.6243720139	0	6587.35600000001	-6590.74074074075	-5299.75555555556
44331.6243721296	0	6590.72600000001	-6592.51111111112	-5299.70370370371
44331.6243722454	0	6590.72600000001	-6594.51111111112	-5299.60740740741
44331.6243723611	0	6594.49600000001	-6596.48888888889	-5299.53333333334
44331.6243724769	0	6594.49600000001	-6598.41481481482	-5299.43703703704
44331.6243725926	0	6598.40000000001	-6600.30370370371	-5299.3925925926
44331.6243727083	0	6598.40000000001	-6602.12592592593	-5299.3925925926
44331.6243728241	0	6602.11100000001	-6603.77777777778	-5299.50370370371
44331.6243729398	0	6602.11100000001	-6605.68888888889	-5299.62962962964
44331.6243730556	0	6605.67400000001	-6607.76296296297	-5299.72592592593
44331.6243731713	0	6605.67400000001	-6609.91111111112	-5299.76296296297
44331.624373287	0	6609.89600000001	-6611.91111111112	-5299.82222222223
44331.6243734028	0	6609.89600000001	-6613.83703703704	-5299.97777777778
44331.6243735185	0	6613.82200000001	-6615.60740740741	-5300.25925925927
44331.6243736343	0	6613.82200000001	-6617.34074074074	-5300.54074074075
44331.62437375	0	6617.32600000001	-6618.97777777778	-5300.94074074075
44331.6243738657	0	6617.32600000001	-6620.28888888889	-5301.32592592593
44331.6243739815	0	6620.27400000001	-6621.68888888889	-5301.9925925926
44331.6243740972	0	6620.27400000001	-6622.98518518519	-5302.6962962963
44331.624374213	0	6622.97000000001	-6624.24444444445	-5303.47407407408
44331.6243743287	0	6622.97000000001	-6625.4962962963	-5304.40740740741
44331.6243744444	0	6625.48100000001	-6626.73333333334	-5305.3925925926
44331.6243745602	0	6625.48100000001	-6628.08888888889	-5306.46666666667
44331.6243746759	0	6628.07400000001	-6629.4	-5307.60000000001
44331.6243747917	0	6628.07400000001	-6630.70370370371	-5308.67407407408
44331.6243749074	0	6630.68900000001	-6632.20740740741	-5309.78518518519
44331.6243750232	0	6630.68900000001	-6634.07407407408	-5311.00740740741
44331.6243751389	0	6634.05900000001	-6636.3925925926	-5312.46666666667
44331.6243752546	0	6634.05900000001	-6638.92592592593	-5313.96296296297
44331.6243753704	0	6638.91100000001	-6641.41481481482	-5315.47407407408
44331.6243754861	0	6638.91100000001	-6643.92592592593	-5317.00000000001
44331.6243756019	0	6643.91100000001	-6646.5925925926	-5318.60740740741
44331.6243757176	0	6643.91100000001	-6649.34074074075	-5320.25925925927
44331.6243758333	0	6649.32600000001	-6651.95555555556	-5321.8888888889
44331.6243759491	0	6649.32600000001	-6654.34074074075	-5323.43703703704
44331.6243760648	0	6654.32600000001	-6656.04444444445	-5324.8962962963
44331.6243761806	0	6654.32600000001	-6657.27407407408	-5326.31111111112
44331.6243762963	0	6657.25900000001	-6658.11111111112	-5327.57777777778
44331.624376412	0	6657.25900000001	-6658.54814814815	-5329.02962962964
44331.6243765278	0	6658.53300000001	-6658.88148148149	-5330.60000000001
44331.6243766435	0	6658.53300000001	-6659.55555555556	-5332.06666666667
44331.6243767593	0	6659.54000000001	-6660.55555555556	-5333.44444444445
44331.624376875	0	6659.54000000001	-6661.90370370371	-5334.90370370371
44331.6243769907	0	6661.88800000001	-6663.7925925926	-5336.40000000001
44331.6243771065	0	6661.88800000001	-6666.00740740741	-5337.91851851852
44331.6243772222	0	6665.99200000001	-6668.38518518519	-5339.40000000001
44331.624377338	0	6665.99200000001	-6670.97777777778	-5341.11111111112
44331.6243774537	0	6670.96200000001	-6673.1925925926	-5342.75555555556
44331.6243775694	0	6670.96200000001	-6675.60740740741	-5344.67407407408
44331.6243776852	0	6675.59200000001	-6677.97037037037	-5346.71851851852
44331.6243778009	0	6675.59200000001	-6680.24444444445	-5348.94814814815
44331.6243779167	0	6680.22900000001	-6682.36296296297	-5351.14074074075
44331.6243780324	0	6680.22900000001	-6684.3925925926	-5353.22222222223
44331.6243781481	0	6684.37700000001	-6686.42222222223	-5355.55555555556
44331.6243782639	0	6684.37700000001	-6688.34814814815	-5357.88888888889
44331.6243783796	0	6688.33300000001	-6690.31851851852	-5360.30370370371
44331.6243784954	0	6688.33300000001	-6692.33333333334	-5362.6
44331.6243786111	0	6692.31800000001	-6694.37037037037	-5364.90370370371
44331.6243787269	0	6692.31800000001	-6696.22222222223	-5366.97777777778
44331.6243788426	0	6696.20700000001	-6698.23703703704	-5369.1925925926
44331.6243789583	0	6696.20700000001	-6700.11111111112	-5371.38518518519
44331.6243790741	0	6700.09600000001	-6702.11851851852	-5373.51851851852
44331.6243791898	0	6700.09600000001	-6704.23703703704	-5375.6962962963
44331.6243793056	0	6704.22200000001	-6706.37777777778	-5377.82962962963
44331.6243794213	0	6704.22200000001	-6708.72592592593	-5380.03703703704
44331.624379537	0	6708.71100000001	-6710.8962962963	-5382.08888888889
44331.6243796528	0	6708.71100000001	-6712.82222222223	-5384.14074074075
44331.6243797685	0	6712.80700000001	-6714.34074074074	-5385.84444444445
44331.6243798843	0	6712.80700000001	-6715.52592592593	-5387.62222222223
44331.62438	0	6715.51100000001	-6716.51111111112	-5389.25925925926
44331.6243801157	0	6715.51100000001	-6717.53333333334	-5390.65925925926
44331.6243802315	0	6717.51800000001	-6718.86666666667	-5392.05925925926
44331.6243803472	0	6717.51800000001	-6720.43703703704	-5393.36296296297
44331.624380463	0	6720.42200000001	-6722.38518518519	-5394.5925925926
44331.6243805787	0	6720.42200000001	-6724.68148148149	-5395.85185185185
44331.6243806944	0	6724.66600000001	-6727.07407407408	-5397.11111111111
44331.6243808102	0	6724.66600000001	-6729.55555555556	-5398.42962962963
44331.6243809259	0	6729.54000000001	-6732.18518518519	-5399.84444444445
44331.6243810417	0	6729.54000000001	-6734.8	-5401.37777777778
44331.6243811574	0	6734.78400000001	-6736.97037037037	-5402.86666666667
44331.6243812731	0	6734.78400000001	-6739.06666666667	-5404.4962962963
44331.6243813889	0	6739.051	-6740.92592592593	-5406.15555555556
44331.6243815046	0	6739.051	-6742.41481481482	-5407.83703703704
44331.6243816204	0	6742.399	-6743.63703703704	-5409.37037037038
44331.6243817361	0	6742.399	-6744.71111111112	-5410.82962962963
44331.6243818518	0	6744.69500000001	-6745.68888888889	-5412.30370370371
44331.6243819676	0	6744.69500000001	-6746.74814814815	-5413.88148148149
44331.6243820833	0	6746.73200000001	-6747.8962962963	-5415.51851851852
44331.6243821991	0	6746.73200000001	-6749.02222222223	-5417.0962962963
44331.6243823148	0	6749.00600000001	-6750.28888888889	-5418.76296296297
44331.6243824306	0	6749.00600000001	-6751.60740740741	-5420.34814814815
44331.6243825463	0	6751.59100000001	-6752.98518518519	-5421.97777777778
44331.624382662	0	6751.59100000001	-6754.47407407408	-5423.6
44331.6243827778	0	6754.45800000001	-6756.13333333334	-5425.28148148149
44331.6243828935	0	6754.45800000001	-6757.87407407408	-5426.98518518519
44331.6243830093	0	6757.85800000001	-6759.63703703704	-5428.71111111112
44331.624383125	0	6757.85800000001	-6761.42962962964	-5430.51851851852
44331.6243832407	0	6761.41400000001	-6763.30370370371	-5432.4962962963
44331.6243833565	0	6761.41400000001	-6765.11851851852	-5434.4
44331.6243834722	0	6765.10300000001	-6766.86666666667	-5436.31111111112
44331.624383588	0	6765.10300000001	-6768.57037037038	-5438.35555555556
44331.6243837037	0	6768.55500000001	-6769.97037037038	-5440.34074074075
44331.6243838194	0	6768.55500000001	-6770.98518518519	-5442.20000000001
44331.6243839352	0	6770.97000000001	-6771.74814814815	-5443.85925925926
44331.6243840509	0	6770.97000000001	-6772.26666666667	-5445.58518518519
44331.6243841667	0	6772.25100000001	-6772.47407407408	-5447.15555555556
44331.6243842824	0	6772.25100000001	-6772.67407407408	-5448.67407407408
44331.6243843982	0	6772.65800000001	-6772.93333333334	-5450.13333333334
44331.6243845139	0	6772.65800000001	-6773.28148148149	-5451.68148148149
44331.6243846296	0	6773.26500000001	-6773.88148148149	-5453.27407407408
44331.6243847454	0	6773.26500000001	-6774.65925925926	-5454.8962962963
44331.6243848611	0	6774.64300000001	-6775.68888888889	-5456.64444444445
44331.6243849769	0	6774.64300000001	-6776.93333333334	-5458.38518518519
44331.6243850926	0	6776.91700000001	-6778.40740740741	-5460.16296296297
44331.6243852083	0	6776.91700000001	-6780.11111111112	-5461.95555555556
44331.6243853241	0	6780.09500000001	-6782.17037037037	-5463.75555555556
44331.6243854398	0	6780.09500000001	-6784.31111111111	-5465.46666666667
44331.6243855556	0	6784.29500000001	-6786.65925925926	-5467.36296296297
44331.6243856713	0	6784.29500000001	-6788.74074074074	-5469.17037037038
44331.624385787	0	6788.72500000001	-6791.21481481482	-5471.07407407408
44331.6243859028	0	6788.72500000001	-6793.65185185186	-5473.05925925926
44331.6243860185	0	6793.63600000001	-6795.70370370371	-5474.94074074075
44331.6243861343	0	6793.63600000001	-6797.52592592593	-5476.62962962963
44331.62438625	0	6797.51000000001	-6798.97777777778	-5478.20740740741
44331.6243863657	0	6797.51000000001	-6800.12592592593	-5479.74814814815
44331.6243864815	0	6800.11000000001	-6801.02962962963	-5481.14074074075
44331.6243865972	0	6800.11000000001	-6801.91851851852	-5482.46666666667
44331.624386713	0	6801.90300000001	-6802.93333333334	-5483.81481481482
44331.6243868287	0	6801.90300000001	-6804.28148148148	-5485.37037037038
44331.6243869444	0	6804.26600000001	-6805.65925925926	-5486.77777777778
44331.6243870602	0	6804.26600000001	-6807.4962962963	-5488.38518518519
44331.6243871759	0	6807.48100000001	-6809.65185185185	-5489.93333333334
44331.6243872917	0	6807.48100000001	-6812.14074074074	-5491.48888888889
44331.6243874074	0	6812.12500000001	-6814.93333333334	-5492.9925925926
44331.6243875231	0	6812.12500000001	-6818.04444444445	-5494.54814814815
44331.6243876389	0	6818.02900000001	-6821.35555555556	-5496.02222222223
44331.6243877546	0	6818.02900000001	-6824.67407407408	-5497.34074074075
44331.6243878704	0	6824.65900000001	-6827.78518518519	-5498.45185185186
44331.6243879861	0	6824.65900000001	-6831.04444444445	-5499.54074074075
44331.6243881019	0	6831.02900000001	-6834.13333333334	-5500.57037037038
44331.6243882176	0	6831.02900000001	-6837.08148148148	-5501.57037037038
44331.6243883333	0	6837.06600000001	-6840.34074074074	-5502.57037037038
44331.6243884491	0	6837.06600000001	-6843.6	-5503.51111111112
44331.6243885648	0	6843.58500000001	-6847.10370370371	-5504.34074074075
44331.6243886806	0	6843.58500000001	-6850.77777777778	-5505.20740740741
44331.6243887963	0	6850.76300000001	-6854.22962962963	-5506.04444444445
44331.624388912	0	6850.76300000001	-6856.93333333334	-5506.67407407408
44331.6243890278	0	6856.91900000001	-6859.27407407408	-5507.48148148149
44331.6243891435	0	6856.91900000001	-6861.27407407408	-5508.36296296297
44331.6243892593	0	6861.26000000001	-6862.70370370371	-5509.11111111112
44331.624389375	0	6861.26000000001	-6863.98518518519	-5509.87407407408
44331.6243894907	0	6863.97100000001	-6864.91851851852	-5510.42962962963
44331.6243896065	0	6863.97100000001	-6865.77777777778	-5510.98518518519
44331.6243897222	0	6865.76400000001	-6866.67407407408	-5511.52592592593
44331.624389838	0	6865.76400000001	-6867.59259259259	-5512.07407407408
44331.6243899537	0	6867.57900000001	-6868.63703703704	-5512.61481481482
44331.6243900694	0	6867.57900000001	-6869.98518518519	-5513.21481481482
44331.6243901852	0	6869.97200000001	-6871.47407407408	-5513.78518518519
44331.6243903009	0	6869.97200000001	-6873.14814814815	-5514.34074074075
44331.6243904167	0	6873.13500000001	-6875.10370370371	-5514.82962962964
44331.6243905324	0	6873.13500000001	-6877.54074074074	-5515.4962962963
44331.6243906481	0	6877.52800000001	-6880.17777777778	-5515.97777777778
44331.6243907639	0	6877.52800000001	-6883.07407407408	-5516.43703703704
44331.6243908796	0	6883.06100000001	-6886.28148148148	-5516.77037037038
44331.6243909954	0	6883.06100000001	-6889.8	-5517.20000000001
44331.6243911111	0	6889.78700000001	-6893.2	-5517.42962962964
44331.6243912269	0	6889.78700000001	-6896.23703703704	-5517.61481481482
44331.6243913426	0	6896.22400000001	-6898.78518518519	-5517.62962962964
44331.6243914583	0	6896.22400000001	-6902.05925925926	-5517.82222222223
44331.6243915741	0	6902.04600000001	-6904.99259259259	-5517.95555555556
44331.6243916898	0	6902.04600000001	-6907.96296296297	-5518.01481481482
44331.6243918056	0	6907.95000000001	-6910.88888888889	-5518.08888888889
44331.6243919213	0	6907.95000000001	-6913.98518518519	-5518.07407407408
44331.624392037	0	6913.97200000001	-6917.17037037037	-5518.05185185186
44331.6243921528	0	6913.97200000001	-6920.34074074074	-5517.98518518519
44331.6243922685	0	6920.32800000001	-6923.50370370371	-5517.94814814815
44331.6243923843	0	6920.32800000001	-6926.31851851852	-5517.95555555556
44331.6243925	0	6926.30600000001	-6928.42222222223	-5517.92592592593
44331.6243926157	0	6926.30600000001	-6929.94814814815	-5517.85925925927
44331.6243927315	0	6929.93600000001	-6930.97037037037	-5517.7925925926
44331.6243928472	0	6929.93600000001	-6931.65185185186	-5517.62962962964
44331.624392963	0	6931.64000000001	-6932.14074074074	-5517.32592592593
44331.6243930787	0	6931.64000000001	-6932.41481481482	-5517.00000000001
44331.6243931944	0	6932.40300000001	-6932.50370370371	-5516.77777777778
44331.6243933102	0	6932.40300000001	-6932.4962962963	-5516.66666666667
44331.6243934259	0	6932.48400000001	-6932.5925925926	-5516.66666666667
44331.6243935417	0	6932.48400000001	-6932.77777777778	-5516.75555555556
44331.6243936574	0	6932.76500000001	-6933.07407407408	-5516.92592592593
44331.6243937731	0	6932.76500000001	-6933.51111111111	-5517.17037037038
44331.6243938889	0	6933.49800000001	-6933.95555555556	-5517.43703703704
44331.6243940046	0	6933.49800000001	-6934.46666666667	-5517.81481481482
44331.6243941204	0	6934.45400000001	-6935.07407407408	-5518.25185185186
44331.6243942361	0	6934.45400000001	-6935.71851851852	-5518.70370370371
44331.6243943518	0	6935.70600000001	-6936.37037037037	-5519.17777777778
44331.6243944676	0	6935.70600000001	-6936.9925925926	-5519.64444444445
44331.6243945833	0	6936.98000000001	-6937.54814814815	-5520.16296296297
44331.6243946991	0	6936.98000000001	-6937.98518518519	-5520.66666666667
44331.6243948148	0	6937.97300000001	-6938.37037037037	-5521.24444444445
44331.6243949306	0	6937.97300000001	-6938.68888888889	-5521.80740740741
44331.6243950463	0	6938.67700000001	-6938.92592592593	-5522.35555555556
44331.624395162	0	6938.67700000001	-6939.18518518519	-5522.81481481482
44331.6243952778	0	6939.17300000001	-6939.4	-5523.23703703704
44331.6243953935	0	6939.17300000001	-6939.60740740741	-5523.70370370371
44331.6243955093	0	6939.59500000001	-6939.82222222222	-5524.17777777778
44331.624395625	0	6939.59500000001	-6940.0962962963	-5524.6962962963
44331.6243957407	0	6940.08400000001	-6940.17777777778	-5525.28148148149
44331.6243958565	0	6940.08400000001	-6940.18518518519	-5525.94814814815
44331.6243959722	0	6940.17300000001	-6940.12592592593	-5526.70370370371
44331.624396088	0	6940.17300000001	-6940.11851851852	-5527.4962962963
44331.6243962037	0	6940.10600000001	-6940.25925925926	-5528.28888888889
44331.6243963194	0	6940.10600000001	-6940.62962962963	-5529.00740740741
44331.6243964352	0	6940.61700000001	-6941.17777777778	-5529.81481481482
44331.6243965509	0	6940.61700000001	-6941.88148148148	-5530.66666666667
44331.6243966667	0	6941.86900000001	-6942.71851851852	-5531.53333333334
44331.6243967824	0	6941.86900000001	-6943.52592592593	-5532.43703703704
44331.6243968982	0	6943.51300000001	-6944.25925925926	-5533.36296296297
44331.6243970139	0	6943.51300000001	-6944.91111111111	-5534.24444444445
44331.6243971296	0	6944.89800000001	-6945.62962962963	-5535.2
44331.6243972454	0	6944.89800000001	-6946.22962962963	-5536.12592592593
44331.6243973611	0	6946.21700000001	-6946.71111111111	-5536.91111111112
44331.6243974769	0	6946.21700000001	-6947.25925925926	-5537.74814814815
44331.6243975926	0	6947.24700000001	-6947.86666666667	-5538.5925925926
44331.6243977083	0	6947.24700000001	-6948.6	-5539.36296296297
44331.6243978241	0	6948.58800000001	-6949.57037037037	-5540.14814814815
44331.6243979398	0	6948.58800000001	-6950.61481481482	-5540.92592592593
44331.6243980556	0	6950.60300000001	-6951.67407407408	-5541.68148148149
44331.6243981713	0	6950.60300000001	-6952.64444444445	-5542.51851851852
44331.624398287	0	6952.63300000001	-6953.51851851852	-5543.30370370371
44331.6243984028	0	6952.63300000001	-6954.3925925926	-5544.13333333334
44331.6243985185	0	6954.38100000001	-6955.04444444445	-5544.73333333334
44331.6243986343	0	6954.38100000001	-6955.62222222222	-5545.41481481482
44331.62439875	0	6955.61100000001	-6955.91111111111	-5545.96296296297
44331.6243988657	0	6955.61100000001	-6955.95555555556	-5546.40000000001
44331.6243989815	0	6955.94400000001	-6955.88148148148	-5546.87407407408
44331.6243990972	0	6955.94400000001	-6955.74074074074	-5547.25925925926
44331.624399213	0	6955.72900000001	-6955.66666666667	-5547.51851851852
44331.6243993287	0	6955.72900000001	-6955.5925925926	-5547.94074074075
44331.6243994444	0	6955.58100000001	-6955.62222222223	-5548.3925925926
44331.6243995602	0	6955.58100000001	-6955.57037037037	-5548.92592592593
44331.6243996759	0	6955.55900000001	-6955.42962962963	-5549.42222222223
44331.6243997917	0	6955.55900000001	-6955.24444444445	-5549.91111111112
44331.6243999074	0	6955.23300000001	-6955.05925925926	-5550.36296296297
44331.6244000231	0	6955.23300000001	-6954.94814814815	-5550.81481481482
44331.6244001389	0	6954.93700000001	-6954.87407407408	-5551.25925925926
44331.6244002546	0	6954.93700000001	-6954.85185185185	-5551.75555555556
44331.6244003704	0	6954.84100000001	-6954.85185185185	-5552.30370370371
44331.6244004861	0	6954.84100000001	-6954.86666666667	-5552.82222222223
44331.6244006019	0	6954.85600000001	-6954.90370370371	-5553.36296296297
44331.6244007176	0	6954.85600000001	-6954.97037037037	-5553.82222222223
44331.6244008333	0	6954.96000000001	-6955.00740740741	-5554.22962962964
44331.6244009491	0	6954.96000000001	-6955.00740740741	-5554.54074074075
44331.6244010648	0	6954.99700000001	-6954.97037037037	-5554.88148148149
44331.6244011806	0	6954.99700000001	-6954.98518518519	-5555.05185185186
44331.6244012963	0	6954.97500000001	-6954.86666666667	-5555.24444444445
44331.624401412	0	6954.97500000001	-6954.76296296297	-5555.45925925926
44331.6244015278	0	6954.75300000001	-6954.6962962963	-5555.64444444445
44331.6244016435	0	6954.75300000001	-6954.62962962963	-5555.8
44331.6244017593	0	6954.62000000001	-6954.59259259259	-5555.84444444445
44331.624401875	0	6954.62000000001	-6954.59259259259	-5555.83703703704
44331.6244019907	0	6954.58300000001	-6954.61481481482	-5555.8
44331.6244021065	0	6954.58300000001	-6954.64444444445	-5555.74814814815
44331.6244022222	0	6954.63500000001	-6954.68888888889	-5555.67407407408
44331.624402338	0	6954.63500000001	-6954.74074074074	-5555.5925925926
44331.6244024537	0	6954.73100000001	-6954.79259259259	-5555.4962962963
44331.6244025694	0	6954.73100000001	-6954.86666666667	-5555.37777777778
44331.6244026852	0	6954.85700000001	-6954.93333333334	-5555.24444444445
44331.6244028009	0	6954.85700000001	-6955.08148148148	-5555.02962962963
44331.6244029167	0	6955.07200000001	-6955.22222222222	-5554.83703703704
44331.6244030324	0	6955.07200000001	-6955.4	-5554.57777777778
44331.6244031481	0	6955.39100000001	-6955.57777777778	-5554.28888888889
44331.6244032639	0	6955.39100000001	-6955.77777777778	-5553.97037037038
44331.6244033796	0	6955.76900000001	-6955.98518518519	-5553.65925925926
44331.6244034954	0	6955.76900000001	-6956.15555555556	-5553.3925925926
44331.6244036111	0	6956.14700000001	-6956.33333333333	-5553.06666666667
44331.6244037269	0	6956.14700000001	-6956.51111111111	-5552.67407407408
44331.6244038426	0	6956.50300000001	-6956.6962962963	-5552.24444444445
44331.6244039583	0	6956.50300000001	-6956.91111111111	-5551.91111111112
44331.6244040741	0	6956.90300000001	-6957.16296296296	-5551.51111111112
44331.6244041898	0	6956.90300000001	-6957.44444444445	-5551.05925925927
44331.6244043056	0	6957.43600000001	-6957.80740740741	-5550.60000000001
44331.6244044213	0	6957.43600000001	-6958.37037037037	-5550.07407407408
44331.624404537	0	6958.36200000001	-6959.16296296297	-5549.51111111112
44331.6244046528	0	6958.36200000001	-6960.23703703704	-5548.87407407408
44331.6244047685	0	6960.22900000001	-6961.61481481482	-5548.11111111112
44331.6244048843	0	6960.22900000001	-6963.05925925926	-5547.33333333334
44331.624405	0	6963.05100000001	-6965.00740740741	-5546.45925925927
44331.6244051157	0	6963.05100000001	-6967.21481481482	-5545.67407407408
44331.6244052315	0	6967.20700000001	-6969.48148148148	-5545.00740740741
44331.6244053472	0	6967.20700000001	-6971.70370370371	-5544.22962962964
44331.624405463	0	6971.69600000001	-6974.16296296296	-5543.22962962964
44331.6244055787	0	6971.69600000001	-6976.60740740741	-5542.02962962964
44331.6244056944	0	6976.60000000001	-6978.82962962963	-5540.81481481482
44331.6244058102	0	6976.60000000001	-6980.72592592593	-5539.62962962964
44331.6244059259	0	6980.71900000001	-6982.2962962963	-5538.46666666667
44331.6244060417	0	6980.71900000001	-6983.51111111111	-5537.3925925926
44331.6244061574	0	6983.50400000001	-6984.39259259259	-5536.37037037038
44331.6244062731	0	6983.50400000001	-6984.82222222222	-5535.68148148149
44331.6244063889	0	6984.81500000001	-6985.02222222222	-5535.14814814816
44331.6244065046	0	6984.81500000001	-6985.11851851852	-5534.74814814816
44331.6244066204	0	6985.11100000001	-6985.26666666667	-5534.41481481482
44331.6244067361	0	6985.11100000001	-6985.35555555556	-5534.16296296297
44331.6244068519	0	6985.34800000001	-6985.39259259259	-5533.8888888889
44331.6244069676	0	6985.34800000001	-6985.40740740741	-5533.5925925926
44331.6244070833	0	6985.40000000001	-6985.40740740741	-5533.22962962964
44331.6244071991	0	6985.40000000001	-6985.42962962963	-5532.91851851853
44331.6244073148	0	6985.42200000001	-6985.51111111111	-5532.62222222223
44331.6244074306	0	6985.42200000001	-6985.68148148148	-5532.37777777779
44331.6244075463	0	6985.67400000001	-6986.01481481481	-5532.14074074075
44331.624407662	0	6985.67400000001	-6986.61481481482	-5531.85185185186
44331.6244077778	0	6986.60700000001	-6987.4	-5531.51111111112
44331.6244078935	0	6986.60700000001	-6988.44444444445	-5531.20000000001
44331.6244080093	0	6988.43700000001	-6989.48888888889	-5530.98518518519
44331.624408125	0	6988.43700000001	-6990.81481481482	-5530.68148148149
44331.6244082407	0	6990.80700000001	-6991.96296296296	-5530.43703703705
44331.6244083565	0	6990.80700000001	-6993.44444444445	-5530.20000000001
44331.6244084722	0	6993.43700000001	-6994.98518518519	-5530.00740740742
44331.624408588	0	6993.43700000001	-6996.71851851852	-5529.86666666668
44331.6244087037	0	6996.71100000001	-6998.51851851852	-5529.71111111112
44331.6244088194	0	6996.71100000001	-7000.28148148148	-5529.64444444445
44331.6244089352	0	7000.27400000001	-7002.19259259259	-5529.55555555556
44331.6244090509	0	7000.27400000001	-7004.01481481482	-5529.52592592594
44331.6244091667	0	7004.00700000001	-7005.82222222222	-5529.49629629631
44331.6244092824	0	7004.00700000001	-7007.62222222222	-5529.47407407408
44331.6244093982	0	7007.61400000001	-7009.27407407408	-5529.4888888889
44331.6244095139	0	7007.61400000001	-7010.91111111111	-5529.55555555557
44331.6244096296	0	7010.90300000001	-7012.4	-5529.63703703705
44331.6244097454	0	7010.90300000001	-7013.71111111111	-5529.82222222223
44331.6244098611	0	7013.70300000001	-7015.07407407408	-5530.12592592594
44331.6244099769	0	7013.70300000001	-7016.22222222222	-5530.43703703705
44331.6244100926	0	7016.21400000001	-7017.27407407408	-5530.74814814816
44331.6244102083	0	7016.21400000001	-7018.02222222222	-5531.05185185186
44331.6244103241	0	7018.01400000001	-7018.42962962963	-5531.34814814816
44331.6244104398	0	7018.01400000001	-7018.64444444445	-5531.65925925927
44331.6244105556	0	7018.63600000001	-7018.67407407408	-5532.00000000001
44331.6244106713	0	7018.63600000001	-7018.65185185185	-5532.26666666668
44331.624410787	0	7018.64300000001	-7018.48148148148	-5532.66666666668
44331.6244109028	0	7018.64300000001	-7018.39259259259	-5533.07407407408
44331.6244110185	0	7018.38400000001	-7018.40740740741	-5533.57037037038
44331.6244111343	0	7018.38400000001	-7018.59259259259	-5534.25185185186
44331.62441125	0	7018.58400000001	-7019.07407407408	-5534.92592592594
44331.6244113657	0	7018.58400000001	-7019.76296296296	-5535.74074074075
44331.6244114815	0	7019.75400000001	-7020.71111111111	-5536.60000000001
44331.6244115972	0	7019.75400000001	-7021.97777777778	-5537.4888888889
44331.624411713	0	7021.96900000001	-7023.37037037037	-5538.45185185186
44331.6244118287	0	7021.96900000001	-7025.17777777778	-5539.42222222223
44331.6244119444	0	7025.16900000001	-7027.17777777778	-5540.34074074075
44331.6244120602	0	7025.16900000001	-7029.08148148148	-5541.25185185186
44331.6244121759	0	7029.07300000001	-7031.22222222222	-5542.34814814816
44331.6244122917	0	7029.07300000001	-7033.25925925926	-5543.4888888889
44331.6244124074	0	7033.25100000001	-7035.32592592593	-5544.72592592594
44331.6244125231	0	7033.25100000001	-7037.39259259259	-5546.05185185186
44331.6244126389	0	7037.38400000001	-7039.62962962963	-5547.3925925926
44331.6244127546	0	7037.38400000001	-7041.97037037037	-5548.71111111112
44331.6244128704	0	7041.96200000001	-7044.37777777778	-5550.02222222223
44331.6244129861	0	7041.96200000001	-7047.05185185185	-5551.3851851852
44331.6244131019	0	7047.04300000001	-7049.72592592593	-5552.86666666668
44331.6244132176	0	7047.04300000001	-7052.40740740741	-5554.34074074075
44331.6244133333	0	7052.39900000001	-7054.94074074074	-5555.91111111112
44331.6244134491	0	7052.39900000001	-7057.62962962963	-5557.56296296297
44331.6244135648	0	7057.62100000001	-7060.17037037037	-5559.16296296297
44331.6244136806	0	7057.62100000001	-7062.64444444445	-5560.75555555557
44331.6244137963	0	7062.63600000001	-7065.16296296297	-5562.30370370371
44331.624413912	0	7062.63600000001	-7067.37777777778	-5563.80740740742
44331.6244140278	0	7067.36900000001	-7069.11111111111	-5565.16296296297
44331.6244141435	0	7067.36900000001	-7070.38518518519	-5566.46666666668
44331.6244142593	0	7070.37600000001	-7071.25925925926	-5567.74074074075
44331.624414375	0	7070.37600000001	-7072.06666666667	-5569.34074074075
44331.6244144907	0	7072.05700000001	-7072.79259259259	-5570.97777777779
44331.6244146065	0	7072.05700000001	-7073.52592592593	-5572.54074074075
44331.6244147222	0	7073.51600000001	-7074.37037037037	-5574.10370370371
44331.624414838	0	7073.51600000001	-7075.25925925926	-5575.55555555557
44331.6244149537	0	7075.24900000001	-7076.24444444445	-5577.0888888889
44331.6244150694	0	7075.24900000001	-7077.38518518519	-5578.3925925926
44331.6244151852	0	7077.37500000001	-7079.0962962963	-5579.7851851852
44331.6244153009	0	7077.37500000001	-7081.14814814815	-5581.05185185186
44331.6244154167	0	7081.13800000001	-7083.65925925926	-5582.44444444446
44331.6244155324	0	7081.13800000001	-7086.54074074074	-5583.82222222223
44331.6244156481	0	7086.53100000001	-7089.6962962963	-5585.1851851852
44331.6244157639	0	7086.53100000001	-7093.17777777778	-5586.80740740742
44331.6244158796	0	7093.16800000001	-7096.61481481482	-5588.54814814816
44331.6244159954	0	7093.16800000001	-7099.71851851852	-5590.02222222223
44331.6244161111	0	7099.70900000001	-7102.96296296297	-5591.66666666668
44331.6244162268	0	7099.70900000001	-7106.3925925926	-5593.46666666668
44331.6244163426	0	7106.38300000001	-7109.72592592593	-5595.17037037038
44331.6244164583	0	7106.38300000001	-7112.80740740741	-5596.7851851852
44331.6244165741	0	7112.79800000001	-7115.88888888889	-5598.40000000001
44331.6244166898	0	7112.79800000001	-7119.16296296296	-5600.14074074075
44331.6244168056	0	7119.15400000001	-7122.55555555556	-5601.92592592594
44331.6244169213	0	7119.15400000001	-7125.8962962963	-5603.74074074075
44331.624417037	0	7125.88700000001	-7128.76296296296	-5605.37777777779
44331.6244171528	0	7125.88700000001	-7131.82962962963	-5607.05185185186
44331.6244172685	0	7131.82000000001	-7134.31851851852	-5608.49629629631
44331.6244173843	0	7131.82000000001	-7136.4962962963	-5609.82222222223
44331.6244175	0	7136.48700000001	-7138.32592592593	-5611.01481481483
44331.6244176157	0	7136.48700000001	-7139.8	-5612.00000000001
44331.6244177315	0	7139.79100000001	-7141.27407407408	-5613.03703703705
44331.6244178472	0	7139.79100000001	-7142.87407407408	-5614.11111111112
44331.624417963	0	7142.86500000001	-7144.40740740741	-5615.05925925927
44331.6244180787	0	7142.86500000001	-7146.37777777778	-5616.15555555557
44331.6244181944	0	7146.36900000001	-7148.51111111111	-5617.22222222223
44331.6244183102	0	7146.36900000001	-7150.83703703704	-5618.21481481483
44331.6244184259	0	7150.82800000001	-7153.34814814815	-5619.30370370372
44331.6244185417	0	7150.82800000001	-7155.76296296297	-5620.36296296298
44331.6244186574	0	7155.75400000001	-7158.28888888889	-5621.50370370372
44331.6244187732	0	7155.75400000001	-7161.24444444445	-5623.04444444446
44331.6244188889	0	7161.23500000001	-7164.25925925926	-5624.73333333335
44331.6244190046	0	7161.23500000001	-7167.14814814815	-5626.40000000001
44331.6244191204	0	7167.13900000001	-7170.00740740741	-5627.97777777779
44331.6244192361	0	7167.13900000001	-7172.71111111111	-5629.51111111112
44331.6244193519	0	7172.70200000001	-7175.48148148148	-5631.07407407409
44331.6244194676	0	7172.70200000001	-7178.2962962963	-5632.6888888889
44331.6244195833	0	7178.28700000001	-7181.25925925926	-5634.37777777779
44331.6244196991	0	7178.28700000001	-7184.11111111111	-5636.02962962964
44331.6244198148	0	7184.10200000001	-7186.98518518519	-5637.67407407409
44331.6244199306	0	7184.10200000001	-7190.0962962963	-5639.42222222223
44331.6244200463	0	7190.08700000001	-7193.35555555556	-5641.1925925926
44331.624420162	0	7190.08700000001	-7196.51851851852	-5642.8888888889
44331.6244202778	0	7196.50900000001	-7199.42962962963	-5644.45185185186
44331.6244203935	0	7196.50900000001	-7201.86666666667	-5645.91851851853
44331.6244205093	0	7201.85700000001	-7204.18518518519	-5647.35555555557
44331.624420625	0	7201.85700000001	-7206.14074074074	-5648.65925925927
44331.6244207407	0	7206.13100000001	-7207.97777777778	-5650.00740740742
44331.6244208565	0	7206.13100000001	-7209.81481481482	-5651.32592592594
44331.6244209722	0	7209.80500000001	-7211.74814814815	-5652.65185185186
44331.624421088	0	7209.80500000001	-7213.77777777778	-5653.87407407409
44331.6244212037	0	7213.76800000001	-7215.91851851852	-5655.0888888889
44331.6244213194	0	7213.76800000001	-7218.28888888889	-5656.23703703705
44331.6244214352	0	7218.27900000001	-7220.72592592593	-5657.34814814816
44331.6244215509	0	7218.27900000001	-7221.85925925926	-5657.77777777779
44331.6244216667	0	7221.84900000001	-7224.28148148148	-5658.67407407409
44331.6244217824	0	7221.84900000001	-7227.14074074074	-5659.72592592594
44331.6244218981	0	7227.13000000001	-7230.18518518519	-5661.10370370371
44331.6244220139	0	7227.13000000001	-7233.4962962963	-5662.57777777779
44331.6244221296	0	7233.48600000001	-7236.71111111111	-5664.34814814816
44331.6244222454	0	7233.48600000001	-7239.82962962963	-5666.01481481483
44331.6244223611	0	7239.81900000001	-7242.86666666667	-5667.68148148149
44331.6244224769	0	7239.81900000001	-7245.87407407408	-5669.3925925926
44331.6244225926	0	7245.86300000001	-7248.54074074074	-5670.82962962964
44331.6244227083	0	7245.86300000001	-7251.36296296296	-5672.40000000001
44331.6244228241	0	7251.35200000001	-7254.35555555556	-5674.17037037038
44331.6244229398	0	7251.35200000001	-7257.32592592593	-5675.77037037038
44331.6244230556	0	7257.31500000001	-7260.4962962963	-5677.54814814816
44331.6244231713	0	7257.31500000001	-7263.6	-5679.23703703705
44331.624423287	0	7263.58900000001	-7266.88148148148	-5681.00000000001
44331.6244234028	0	7263.58900000001	-7270.20740740741	-5682.71851851853
44331.6244235185	0	7270.19600000001	-7273.45185185185	-5684.41481481483
44331.6244236343	0	7270.19600000001	-7276.44444444445	-5686.04444444445
44331.62442375	0	7276.43300000001	-7279.08148148148	-5687.60740740742
44331.6244238657	0	7276.43300000001	-7281.37037037037	-5689.04444444445
44331.6244239815	0	7281.35900000001	-7283.28148148148	-5690.31851851853
44331.6244240972	0	7281.35900000001	-7285.13333333334	-5691.51111111112
44331.624424213	0	7285.12200000001	-7287.08148148148	-5692.65925925927
44331.6244243287	0	7285.12200000001	-7289.08148148148	-5693.85925925927
44331.6244244444	0	7289.07000000001	-7291.25185185186	-5694.92592592594
44331.6244245602	0	7289.07000000001	-7293.45925925926	-5695.98518518519
44331.6244246759	0	7293.44800000001	-7295.97777777778	-5697.02222222223
44331.6244247917	0	7293.44800000001	-7298.51111111111	-5697.9925925926
44331.6244249074	0	7298.50000000001	-7301.21481481482	-5698.82222222223
44331.6244250231	0	7298.50000000001	-7304.03703703704	-5699.63703703705
44331.6244251389	0	7304.02600000001	-7306.68148148148	-5700.4888888889
44331.6244252546	0	7304.02600000001	-7309.08888888889	-5701.57777777779
44331.6244253704	0	7309.07800000001	-7311.54814814815	-5702.85925925927
44331.6244254861	0	7309.07800000001	-7313.63703703704	-5704.08148148149
44331.6244256019	0	7313.62600000001	-7315.45925925926	-5705.20740740742
44331.6244257176	0	7313.62600000001	-7317.06666666667	-5706.23703703705
44331.6244258333	0	7317.05600000001	-7318.34814814815	-5707.27407407408
44331.6244259491	0	7317.05600000001	-7319.17037037037	-5708.04444444445
44331.6244260648	0	7319.16000000001	-7319.85925925926	-5708.96296296297
44331.6244261806	0	7319.16000000001	-7320.2	-5709.74074074075
44331.6244262963	0	7320.19000000001	-7320.26666666667	-5710.31851851853
44331.624426412	0	7320.19000000001	-7320.28148148148	-5710.81481481482
44331.6244265278	0	7320.27100000001	-7320.40740740741	-5711.27407407408
44331.6244266435	0	7320.27100000001	-7320.60740740741	-5711.65185185186
44331.6244267593	0	7320.59700000001	-7320.91851851852	-5711.97777777779
44331.624426875	0	7320.59700000001	-7321.30370370371	-5712.22962962964
44331.6244269907	0	7321.29300000001	-7321.68888888889	-5712.37777777779
44331.6244271065	0	7321.29300000001	-7322.18518518519	-5712.45185185186
44331.6244272222	0	7322.17400000001	-7322.68888888889	-5712.40000000001
44331.624427338	0	7322.17400000001	-7323.0962962963	-5712.25925925927
44331.6244274537	0	7323.08500000001	-7323.35555555556	-5712.06666666668
44331.6244275694	0	7323.08500000001	-7323.45925925926	-5711.83703703705
44331.6244276852	0	7323.44800000001	-7323.40740740741	-5711.52592592593
44331.6244278009	0	7323.44800000001	-7323.25185185185	-5711.15555555556
44331.6244279167	0	7323.24100000001	-7323.13333333334	-5710.74074074075
44331.6244280324	0	7323.24100000001	-7322.97037037037	-5710.2962962963
44331.6244281481	0	7322.96000000001	-7322.84444444445	-5709.80740740742
44331.6244282639	0	7322.96000000001	-7322.8	-5709.11111111112
44331.6244283796	0	7322.79000000001	-7322.8	-5708.31111111112
44331.6244284954	0	7322.79000000001	-7323.02962962963	-5707.38518518519
44331.6244286111	0	7323.02000000001	-7323.37037037037	-5706.42222222223
44331.6244287268	0	7323.02000000001	-7323.71851851852	-5705.41481481482
44331.6244288426	0	7323.70900000001	-7324.11111111111	-5704.36296296297
44331.6244289583	0	7323.70900000001	-7324.45925925926	-5703.25185185186
44331.6244290741	0	7324.45000000001	-7324.71111111111	-5702.02222222223
44331.6244291898	0	7324.45000000001	-7324.90370370371	-5700.8888888889
44331.6244293056	0	7324.89400000001	-7325.22222222222	-5699.75555555556
44331.6244294213	0	7324.89400000001	-7325.58518518519	-5698.65925925927
44331.624429537	0	7325.57500000001	-7326.11111111111	-5697.58518518519
44331.6244296528	0	7325.57500000001	-7326.74074074074	-5696.51111111112
44331.6244297685	0	7326.73100000001	-7327.43703703704	-5695.37777777779
44331.6244298843	0	7326.73100000001	-7328.10370370371	-5694.1925925926
44331.62443	0	7328.09400000001	-7328.80740740741	-5692.97037037038
44331.6244301157	0	7328.09400000001	-7329.46666666667	-5691.74074074075
44331.6244302315	0	7329.45700000001	-7330.05925925926	-5690.57777777778
44331.6244303472	0	7329.45700000001	-7330.6	-5689.45925925927
44331.624430463	0	7330.59000000001	-7331.02962962963	-5688.51851851853
44331.6244305787	0	7330.59000000001	-7331.36296296297	-5687.71851851853
44331.6244306944	0	7331.35300000001	-7331.57037037037	-5686.98518518519
44331.6244308102	0	7331.35300000001	-7331.6	-5686.27407407408
44331.6244309259	0	7331.59000000001	-7331.62962962963	-5685.67407407408
44331.6244310417	0	7331.59000000001	-7331.64444444445	-5685.12592592593
44331.6244311574	0	7331.63400000001	-7331.59259259259	-5684.87407407408
44331.6244312732	0	7331.63400000001	-7331.48148148148	-5684.62962962964
44331.6244313889	0	7331.47100000001	-7331.42222222222	-5684.45185185186
44331.6244315046	0	7331.47100000001	-7331.43703703704	-5684.2962962963
44331.6244316204	0	7331.42700000001	-7331.53333333333	-5684.18518518519
44331.6244317361	0	7331.42700000001	-7331.80740740741	-5684.14814814815
44331.6244318519	0	7331.79700000001	-7332.21481481482	-5684.22222222223
44331.6244319676	0	7331.79700000001	-7332.86666666667	-5684.35555555556
44331.6244320833	0	7332.85600000001	-7333.60740740741	-5684.52592592593
44331.6244321991	0	7332.85600000001	-7334.51111111111	-5684.82962962964
44331.6244323148	0	7334.50000000001	-7335.55555555556	-5685.30370370371
44331.6244324306	0	7334.50000000001	-7336.57777777778	-5685.82962962964
44331.6244325463	0	7336.56700000001	-7337.85925925926	-5686.54074074075
44331.624432662	0	7336.56700000001	-7339.14814814815	-5687.28148148149
44331.6244327778	0	7339.13700000001	-7340.59259259259	-5688.11111111112
44331.6244328935	0	7339.13700000001	-7342.14074074074	-5689.02222222223
44331.6244330093	0	7342.13000000001	-7343.75555555556	-5689.9925925926
44331.624433125	0	7342.13000000001	-7345.64444444445	-5691.03703703704
44331.6244332407	0	7345.63400000001	-7347.71111111111	-5692.11111111112
44331.6244333565	0	7345.63400000001	-7350.04444444444	-5693.22962962964
44331.6244334722	0	7350.03400000001	-7352.62962962963	-5694.37037037038
44331.624433588	0	7350.03400000001	-7355.25925925926	-5695.57037037038
44331.6244337037	0	7355.24900000001	-7358.08888888889	-5696.96296296297
44331.6244338194	0	7355.24900000001	-7360.8	-5698.25925925927
44331.6244339352	0	7360.79000000001	-7363.37037037037	-5699.61481481482
44331.6244340509	0	7360.79000000001	-7365.94074074074	-5701.01481481482
44331.6244341667	0	7365.93100000001	-7368.36296296296	-5702.46666666667
44331.6244342824	0	7365.93100000001	-7370.88148148148	-5703.97037037038
44331.6244343981	0	7370.87200000001	-7373.51111111111	-5705.56296296297
44331.6244345139	0	7370.87200000001	-7375.96296296296	-5707.11851851852
44331.6244346296	0	7375.95300000001	-7378.26666666667	-5708.45185185186
44331.6244347454	0	7375.95300000001	-7380.40740740741	-5709.83703703704
44331.6244348611	0	7380.39700000001	-7382.25925925926	-5711.23703703704
44331.6244349769	0	7380.39700000001	-7384.02962962963	-5712.74814814815
44331.6244350926	0	7384.01900000001	-7385.48888888889	-5714.12592592593
44331.6244352083	0	7384.01900000001	-7386.68148148148	-5715.34074074074
44331.6244353241	0	7386.67100000001	-7387.56296296296	-5716.52592592593
44331.6244354398	0	7386.67100000001	-7388.19259259259	-5717.64444444445
44331.6244355556	0	7388.18200000001	-7388.48888888889	-5718.68888888889
44331.6244356713	0	7388.18200000001	-7388.60740740741	-5719.62962962963
44331.624435787	0	7388.59700000001	-7388.67407407407	-5720.50370370371
44331.6244359028	0	7388.59700000001	-7388.98518518518	-5721.27407407408
44331.6244360185	0	7388.97500000001	-7389.47407407407	-5722.14074074075
44331.6244361343	0	7388.97500000001	-7390.35555555555	-5723.08888888889
44331.62443625	0	7390.34500000001	-7391.52592592592	-5724.04444444445
44331.6244363657	0	7390.34500000001	-7392.8962962963	-5725.00740740741
44331.6244364815	0	7392.88600000001	-7394.67407407407	-5726.23703703704
44331.6244365972	0	7392.88600000001	-7396.95555555555	-5727.53333333334
44331.624436713	0	7396.94500000001	-7399.4962962963	-5728.8962962963
44331.6244368287	0	7396.94500000001	-7402.13333333333	-5730.22962962963
44331.6244369444	0	7402.12300000001	-7405.2	-5731.88888888889
44331.6244370602	0	7402.12300000001	-7408.54814814815	-5733.6962962963
44331.6244371759	0	7408.53800000001	-7412.16296296296	-5735.56296296297
44331.6244372917	0	7408.53800000001	-7416.0962962963	-5737.55555555556
44331.6244374074	0	7416.08600000001	-7420.04444444444	-5739.57777777778
44331.6244375231	0	7416.08600000001	-7424.17037037037	-5741.61481481482
44331.6244376389	0	7424.16000000001	-7428.14074074074	-5743.57037037037
44331.6244377546	0	7424.16000000001	-7432.1037037037	-5745.71111111112
44331.6244378704	0	7432.09300000001	-7436.05925925926	-5747.91851851852
44331.6244379861	0	7432.09300000001	-7439.75555555555	-5750.0962962963
44331.6244381019	0	7439.74500000001	-7443.19259259259	-5752.25185185186
44331.6244382176	0	7439.74500000001	-7446.33333333333	-5754.33333333334
44331.6244383333	0	7446.32300000001	-7448.93333333333	-5756.14074074074
44331.6244384491	0	7446.32300000001	-7451.37777777778	-5758.25185185186
44331.6244385648	0	7451.36700000001	-7453.23703703704	-5760.0962962963
44331.6244386806	0	7451.36700000001	-7454.61481481481	-5761.81481481482
44331.6244387963	0	7454.60400000001	-7455.6962962963	-5763.42222222223
44331.624438912	0	7454.60400000001	-7456.53333333333	-5765
44331.6244390278	0	7456.52300000001	-7457.14814814815	-5766.42962962963
44331.6244391435	0	7456.52300000001	-7457.80740740741	-5767.70370370371
44331.6244392593	0	7457.79700000001	-7458.74074074074	-5768.93333333334
44331.624439375	0	7457.79700000001	-7460.02222222222	-5770.16296296297
44331.6244394907	0	7460.01200000001	-7461.74814814815	-5771.38518518519
44331.6244396065	0	7460.01200000001	-7463.83703703704	-5772.62222222223
44331.6244397222	0	7463.82700000001	-7466.23703703704	-5773.83703703704
44331.624439838	0	7463.82700000001	-7468.97777777778	-5775.20740740741
44331.6244399537	0	7468.96800000001	-7472.22222222222	-5776.64444444445
44331.6244400694	0	7468.96800000001	-7475.91111111111	-5778.48148148149
44331.6244401852	0	7475.90100000001	-7479.74074074074	-5780.35555555556
44331.6244403009	0	7475.90100000001	-7483.34074074074	-5782.22222222223
44331.6244404167	0	7483.33100000001	-7486.74074074074	-5784.10370370371
44331.6244405324	0	7483.33100000001	-7489.94074074074	-5785.9925925926
44331.6244406481	0	7489.93100000001	-7493.22962962963	-5787.87407407408
44331.6244407639	0	7489.93100000001	-7496.74074074074	-5789.92592592593
44331.6244408796	0	7496.73100000001	-7500.25925925926	-5791.94074074074
44331.6244409954	0	7496.73100000001	-7503.57777777778	-5793.8962962963
44331.6244411111	0	7503.56800000001	-7506.45185185185	-5795.82962962963
44331.6244412269	0	7503.56800000001	-7509.03703703704	-5797.65925925926
44331.6244413426	0	7509.02700000001	-7511.28148148148	-5799.41481481482
44331.6244414583	0	7509.02700000001	-7513.57777777778	-5801.23703703704
44331.6244415741	0	7513.56800000001	-7515.72592592592	-5802.91851851852
44331.6244416898	0	7513.56800000001	-7518.04444444444	-5804.65925925926
44331.6244418056	0	7518.03500000001	-7520.23703703704	-5806.32592592593
44331.6244419213	0	7518.03500000001	-7522.26666666666	-5807.85925925926
44331.624442037	0	7522.25700000001	-7524.56296296296	-5809.43703703704
44331.6244421528	0	7522.25700000001	-7526.48148148148	-5810.74074074074
44331.6244422685	0	7526.47200000001	-7528.34074074074	-5812.04444444445
44331.6244423843	0	7526.47200000001	-7530.59259259259	-5813.6962962963
44331.6244425	0	7530.58300000001	-7532.5037037037	-5815.11111111112
44331.6244426157	0	7530.58300000001	-7534.57777777778	-5816.60740740741
44331.6244427315	0	7534.56800000001	-7536.88148148148	-5818.00740740741
44331.6244428472	0	7534.56800000001	-7539.43703703704	-5819.37037037037
44331.624442963	0	7539.42700000001	-7541.95555555555	-5820.61481481482
44331.6244430787	0	7539.42700000001	-7544.4962962963	-5821.8
44331.6244431944	0	7544.48600000001	-7547.34814814815	-5823.14074074074
44331.6244433102	0	7544.48600000001	-7550.07407407407	-5824.42962962963
44331.6244434259	0	7550.06400000001	-7552.91111111111	-5825.92592592593
44331.6244435417	0	7550.06400000001	-7555.4962962963	-5827.54074074074
44331.6244436574	0	7555.48600000001	-7557.9037037037	-5829.33333333334
44331.6244437732	0	7555.48600000001	-7560.11851851852	-5831.12592592593
44331.6244438889	0	7560.10800000001	-7562.28888888889	-5832.9925925926
44331.6244440046	0	7560.10800000001	-7564.27407407407	-5834.92592592593
44331.6244441204	0	7564.26400000001	-7566.13333333333	-5836.82962962963
44331.6244442361	0	7564.26400000001	-7567.93333333333	-5838.76296296297
44331.6244443519	0	7567.92300000001	-7569.79259259259	-5840.74074074075
44331.6244444676	0	7567.92300000001	-7571.65185185185	-5842.6
44331.6244445833	0	7571.64200000001	-7573.5037037037	-5844.17037037038
44331.6244446991	0	7571.64200000001	-7575.60740740741	-5845.8
44331.6244448148	0	7575.59800000001	-7578.24444444445	-5847.50370370371
44331.6244449306	0	7575.59800000001	-7581.33333333333	-5849.31851851852
44331.6244450463	0	7581.32400000001	-7584.78518518519	-5851.16296296297
44331.624445162	0	7581.32400000001	-7588.53333333333	-5852.96296296297
44331.6244452778	0	7588.52400000001	-7592.4962962963	-5854.8962962963
44331.6244453935	0	7588.52400000001	-7596.7037037037	-5856.82222222223
44331.6244455093	0	7596.69400000001	-7600.74814814815	-5858.58518518519
44331.624445625	0	7596.69400000001	-7604.95555555556	-5860.13333333334
44331.6244457407	0	7604.94600000001	-7609.38518518519	-5861.72592592593
44331.6244458565	0	7604.94600000001	-7613.6	-5863.40000000001
44331.6244459722	0	7613.59000000001	-7617.6962962963	-5865.17037037038
44331.624446088	0	7613.59000000001	-7621.45185185185	-5866.78518518519
44331.6244462037	0	7621.44200000001	-7624.82222222222	-5868.43703703704
44331.6244463194	0	7621.44200000001	-7627.44444444444	-5869.82222222223
44331.6244464352	0	7627.43500000001	-7629.68888888889	-5871.31111111112
44331.6244465509	0	7627.43500000001	-7631.27407407407	-5872.65185185186
44331.6244466667	0	7631.26500000001	-7632.57777777778	-5874.14814814815
44331.6244467824	0	7631.26500000001	-7633.44444444444	-5875.57037037037
44331.6244468981	0	7633.43500000001	-7633.94074074074	-5876.78518518519
44331.6244470139	0	7633.43500000001	-7634.34074074074	-5877.85185185186
44331.6244471296	0	7634.33100000001	-7634.8	-5878.88888888889
44331.6244472454	0	7634.33100000001	-7635.36296296296	-5879.91851851852
44331.6244473611	0	7635.35300000001	-7635.94074074074	-5880.88888888889
44331.6244474769	0	7635.35300000001	-7636.65925925926	-5881.95555555556
44331.6244475926	0	7636.64900000001	-7637.49629629629	-5882.94814814815
44331.6244477083	0	7636.64900000001	-7638.49629629629	-5883.85925925926
44331.6244478241	0	7638.48600000001	-7639.80740740741	-5884.8962962963
44331.6244479398	0	7638.48600000001	-7641.4	-5886.00740740741
44331.6244480556	0	7641.39000000001	-7643.29629629629	-5887.15555555556
44331.6244481713	0	7641.39000000001	-7645.32592592592	-5888.25925925926
44331.624448287	0	7645.31600000001	-7647.74814814815	-5889.45185185186
44331.6244484028	0	7645.31600000001	-7650.17037037037	-5890.62222222223
44331.6244485185	0	7650.16000000001	-7652.69629629629	-5891.83703703704
44331.6244486343	0	7650.16000000001	-7655.3037037037	-5893.18518518519
44331.62444875	0	7655.29300000001	-7657.95555555555	-5894.44444444445
44331.6244488657	0	7655.29300000001	-7660.99259259259	-5895.80740740741
44331.6244489815	0	7660.98200000001	-7664.32592592592	-5897.12592592593
44331.6244490972	0	7660.98200000001	-7667.57777777777	-5898.57777777778
44331.624449213	0	7667.56700000001	-7670.78518518518	-5899.92592592593
44331.6244493287	0	7667.56700000001	-7673.63703703703	-5900.95555555556
44331.6244494444	0	7673.62600000001	-7676.17777777778	-5901.85185185186
44331.6244495602	0	7673.62600000001	-7678.54074074074	-5902.73333333334
44331.6244496759	0	7678.53000000001	-7681.32592592592	-5903.62222222223
44331.6244497917	0	7678.53000000001	-7683.89629629629	-5904.46666666667
44331.6244499074	0	7683.88600000001	-7686.51111111111	-5905.10370370371
44331.6244500231	0	7683.88600000001	-7686.51111111111	-5905.10370370371
44331.6244501389	0	7686.50100000001	-7689.32592592592	-5905.71111111112
44331.6244502546	0	7686.50100000001	-7695.57037037037	-5906.65925925926
44331.6244503704	0	7695.56000000001	-7698.88888888889	-5907.13333333334
44331.6244504861	0	7695.56000000001	-7702	-5907.80000000001
44331.6244506018	0	7701.99000000001	-7704.64444444444	-5908.5925925926
44331.6244507176	0	7701.99000000001	-7707.08888888889	-5909.58518518519
44331.6244508333	0	7707.07900000001	-7709.31111111111	-5910.57037037038
44331.6244509491	0	7707.07900000001	-7711.07407407407	-5911.36296296297
44331.6244510648	0	7711.06400000001	-7712.81481481481	-5912.17777777778
44331.6244511806	0	7711.06400000001	-7714.34814814815	-5912.87407407408
44331.6244512963	0	7714.33800000001	-7715.54814814815	-5913.53333333334
44331.624451412	0	7714.33800000001	-7716.53333333333	-5914.14074074075
44331.6244515278	0	7716.52300000001	-7717.33333333333	-5914.57037037038
44331.6244516435	0	7716.52300000001	-7717.88148148148	-5914.8888888889
44331.6244517593	0	7717.87100000001	-7718.82222222222	-5915.34074074075
44331.624451875	0	7717.87100000001	-7719.74074074074	-5915.75555555556
44331.6244519907	0	7719.73000000001	-7721.05925925926	-5916.10370370371
44331.6244521065	0	7719.73000000001	-7722.82962962963	-5916.3925925926
44331.6244522222	0	7722.81900000001	-7724.75555555555	-5916.52592592593
44331.624452338	0	7722.81900000001	-7727.22962962963	-5916.73333333334
44331.6244524537	0	7727.21900000001	-7729.79259259259	-5916.78518518519
44331.6244525694	0	7727.21900000001	-7732.6962962963	-5916.86666666667
44331.6244526852	0	7732.68600000001	-7735.88148148148	-5916.80740740741
44331.6244528009	0	7732.68600000001	-7739.2	-5916.75555555556
44331.6244529167	0	7739.19000000001	-7742.62962962963	-5916.65925925927
44331.6244530324	0	7739.19000000001	-7745.99259259259	-5916.45925925927
44331.6244531482	0	7745.98300000001	-7749.19259259259	-5916.26666666667
44331.6244532639	0	7745.98300000001	-7752.71851851852	-5916.11851851853
44331.6244533796	0	7752.70900000001	-7756.51111111111	-5916.00000000001
44331.6244534954	0	7752.70900000001	-7760.37777777778	-5915.76296296297
44331.6244536111	0	7760.36800000001	-7764.34814814815	-5915.36296296297
44331.6244537269	0	7760.36800000001	-7768.17037037037	-5915.0888888889
44331.6244538426	0	7768.16100000001	-7771.39259259259	-5914.94814814816
44331.6244539583	0	7768.16100000001	-7774.04444444444	-5914.88148148149
44331.6244540741	0	7774.03500000001	-7775.91851851852	-5914.83703703704
44331.6244541898	0	7774.03500000001	-7777.04444444444	-5914.74074074075
44331.6244543056	0	7777.03500000001	-7777.54814814815	-5914.4888888889
44331.6244544213	0	7777.03500000001	-7777.84444444444	-5914.06666666667
44331.624454537	0	7777.83500000001	-7778.02962962963	-5913.65925925927
44331.6244546528	0	7777.83500000001	-7778.3037037037	-5913.20000000001
44331.6244547685	0	7778.29400000001	-7778.77777777778	-5912.56296296297
44331.6244548843	0	7778.29400000001	-7779.52592592593	-5911.88148148149
44331.624455	0	7779.51600000001	-7780.48888888889	-5911.22962962964
44331.6244551157	0	7779.51600000001	-7781.88148148148	-5910.47407407408
44331.6244552315	0	7781.87200000001	-7783.67407407407	-5909.64444444445
44331.6244553472	0	7781.87200000001	-7785.56296296296	-5908.72592592593
44331.624455463	0	7785.55300000001	-7787.72592592593	-5907.75555555556
44331.6244555787	0	7785.55300000001	-7789.96296296296	-5906.77777777778
44331.6244556944	0	7789.95300000001	-7791.84444444444	-5905.74814814816
44331.6244558102	0	7789.95300000001	-7793.82962962963	-5904.72592592593
44331.6244559259	0	7793.82000000001	-7795.60740740741	-5903.72592592593
44331.6244560417	0	7793.82000000001	-7797.0962962963	-5902.74074074075
44331.6244561574	0	7797.08700000001	-7798.3037037037	-5901.93333333334
44331.6244562732	0	7797.08700000001	-7799.48148148148	-5901.15555555556
44331.6244563889	0	7799.47200000001	-7800.62962962963	-5900.46666666667
44331.6244565046	0	7799.47200000001	-7801.71111111111	-5899.80000000001
44331.6244566204	0	7801.70200000001	-7802.78518518518	-5899.11851851853
44331.6244567361	0	7801.70200000001	-7803.98518518518	-5898.50370370371
44331.6244568519	0	7803.97600000001	-7805.11111111111	-5898.07407407408
44331.6244569676	0	7803.97600000001	-7806.24444444444	-5897.88148148149
44331.6244570833	0	7806.23500000001	-7807.37777777778	-5897.6888888889
44331.6244571991	0	7806.23500000001	-7808.93333333333	-5897.43703703704
44331.6244573148	0	7808.92400000001	-7810.77037037037	-5897.21481481482
44331.6244574306	0	7808.92400000001	-7812.99259259259	-5897.01481481482
44331.6244575463	0	7812.98300000001	-7815.52592592592	-5896.76296296297
44331.624457662	0	7812.98300000001	-7818.15555555555	-5896.55555555556
44331.6244577778	0	7818.14600000001	-7820.77037037037	-5896.36296296297
44331.6244578935	0	7818.14600000001	-7823.31111111111	-5896.26666666667
44331.6244580093	0	7823.30200000001	-7825.8962962963	-5896.20000000001
44331.624458125	0	7823.30200000001	-7828.55555555555	-5896.28148148149
44331.6244582407	0	7828.54600000001	-7831.12592592593	-5896.55555555556
44331.6244583565	0	7828.54600000001	-7833.82962962963	-5896.84444444445
44331.6244584722	0	7833.82000000001	-7836.44444444444	-5897.15555555556
44331.624458588	0	7833.82000000001	-7839.08148148148	-5897.53333333334
44331.6244587037	0	7839.07200000001	-7841.67407407407	-5898.05185185186
44331.6244588194	0	7839.07200000001	-7844.17037037037	-5898.51851851852
44331.6244589352	0	7844.16100000001	-7846.65185185185	-5899.11851851853
44331.6244590509	0	7844.16100000001	-7849.07407407407	-5899.77037037038
44331.6244591667	0	7849.06500000001	-7851.62962962963	-5900.45185185186
44331.6244592824	0	7849.06500000001	-7854.11111111111	-5901.35555555556
44331.6244593981	0	7854.10200000001	-7856.5037037037	-5902.23703703704
44331.6244595139	0	7854.10200000001	-7858.37037037037	-5902.97037037038
44331.6244596296	0	7858.36100000001	-7860.15555555556	-5903.8888888889
44331.6244597454	0	7858.36100000001	-7861.9037037037	-5904.80740740741
44331.6244598611	0	7861.89400000001	-7863.23703703704	-5905.62222222223
44331.6244599769	0	7861.89400000001	-7864.25925925926	-5906.32592592593
44331.6244600926	0	7864.25000000001	-7865.3037037037	-5906.93333333334
44331.6244602083	0	7864.25000000001	-7866.28148148148	-5907.52592592593
44331.6244603241	0	7866.27200000001	-7867.34074074074	-5908.11851851852
44331.6244604398	0	7866.27200000001	-7868.45925925926	-5908.72592592593
44331.6244605556	0	7868.45000000001	-7869.57037037037	-5909.28888888889
44331.6244606713	0	7868.45000000001	-7870.68148148148	-5909.87407407408
44331.624460787	0	7870.67200000001	-7871.87407407407	-5910.51851851852
44331.6244609028	0	7870.67200000001	-7873.12592592593	-5911.18518518519
44331.6244610185	0	7873.11600000001	-7874.44444444444	-5911.84444444445
44331.6244611343	0	7873.11600000001	-7875.79259259259	-5912.65925925927
44331.62446125	0	7875.78300000001	-7877.03703703704	-5913.45925925927
44331.6244613657	0	7875.78300000001	-7878.24444444444	-5914.31111111112
44331.6244614815	0	7878.23500000001	-7879.34814814815	-5915.21481481482
44331.6244615972	0	7878.23500000001	-7880.22962962963	-5916.18518518519
44331.624461713	0	7880.22000000001	-7880.98518518519	-5917.23703703704
44331.6244618287	0	7880.22000000001	-7881.60740740741	-5918.24444444445
44331.6244619444	0	7881.59800000001	-7882.14074074074	-5919.2888888889
44331.6244620602	0	7881.59800000001	-7882.86666666667	-5920.63703703704
44331.6244621759	0	7882.85700000001	-7883.54074074074	-5921.97777777778
44331.6244622917	0	7882.85700000001	-7884.22962962963	-5923.32592592593
44331.6244624074	0	7884.22000000001	-7884.96296296296	-5924.78518518519
44331.6244625231	0	7884.22000000001	-7885.65925925926	-5926.31851851853
44331.6244626389	0	7885.65000000001	-7886.28148148148	-5927.86666666667
44331.6244627546	0	7885.65000000001	-7886.91851851852	-5929.47407407408
44331.6244628704	0	7886.90900000001	-7887.66666666667	-5931.17777777779
44331.6244629861	0	7886.90900000001	-7888.52592592593	-5933.00740740741
44331.6244631018	0	7888.51600000001	-7889.37777777778	-5934.88148148149
44331.6244632176	0	7888.51600000001	-7890.22962962963	-5936.97037037038
44331.6244633333	0	7890.22000000001	-7890.82962962963	-5939.14074074075
44331.6244634491	0	7890.22000000001	-7891.16296296297	-5941.4888888889
44331.6244635648	0	7891.15300000001	-7891.2962962963	-5943.92592592593
44331.6244636806	0	7891.15300000001	-7891.31851851852	-5946.37037037038
44331.6244637963	0	7891.30900000001	-7891.28148148148	-5948.8962962963
44331.624463912	0	7891.30900000001	-7891.23703703704	-5951.31111111112
44331.6244640278	0	7891.22800000001	-7891.2	-5953.75555555556
44331.6244641435	0	7891.22800000001	-7891.21481481482	-5956.11111111112
44331.6244642593	0	7891.20600000001	-7891.21481481482	-5958.47407407408
44331.624464375	0	7891.20600000001	-7891.23703703704	-5960.80000000001
44331.6244644907	0	7891.22800000001	-7891.35555555556	-5963.14074074075
44331.6244646065	0	7891.22800000001	-7891.4	-5965.51851851853
44331.6244647222	0	7891.39100000001	-7891.48148148148	-5967.93333333334
44331.624464838	0	7891.39100000001	-7891.57037037037	-5970.35555555556
44331.6244649537	0	7891.56100000001	-7891.78518518518	-5972.6888888889
44331.6244650694	0	7891.56100000001	-7892.02222222222	-5975.0962962963
44331.6244651852	0	7892.01300000001	-7892.58518518518	-5977.40000000001
44331.6244653009	0	7892.01300000001	-7893.08148148148	-5979.53333333334
44331.6244654167	0	7893.07200000001	-7893.94074074074	-5981.91111111112
44331.6244655324	0	7893.07200000001	-7894.99259259259	-5984.22222222223
44331.6244656482	0	7894.98300000001	-7896.25185185185	-5986.54074074075
44331.6244657639	0	7894.98300000001	-7897.66666666667	-5988.94074074075
44331.6244658796	0	7897.65700000001	-7899.22962962963	-5991.21481481482
44331.6244659954	0	7897.65700000001	-7900.83703703704	-5993.37037037038
44331.6244661111	0	7900.82700000001	-7902.57037037037	-5995.36296296297
44331.6244662269	0	7900.82700000001	-7904.46666666667	-5997.2888888889
44331.6244663426	0	7904.45700000001	-7906.68148148148	-5999.16296296297
44331.6244664583	0	7904.45700000001	-7909.20740740741	-6001.00740740741
44331.6244665741	0	7909.19800000001	-7911.86666666667	-6002.85185185186
44331.6244666898	0	7909.19800000001	-7914.76296296296	-6004.51111111112
44331.6244668056	0	7914.75400000001	-7918.25185185185	-6006.3925925926
44331.6244669213	0	7914.75400000001	-7921.98518518519	-6008.25925925927
44331.624467037	0	7921.97600000001	-7926.03703703704	-6010.10370370371
44331.6244671528	0	7921.97600000001	-7930.22962962963	-6011.85925925927
44331.6244672685	0	7930.22000000001	-7934.21481481482	-6013.34074074075
44331.6244673843	0	7930.22000000001	-7938.05925925926	-6014.90370370371
44331.6244675	0	7938.05000000001	-7941.45185185185	-6016.2962962963
44331.6244676157	0	7938.05000000001	-7944.08148148148	-6017.54814814816
44331.6244677315	0	7944.07200000001	-7945.83703703704	-6018.54074074075
44331.6244678472	0	7944.07200000001	-7946.65925925926	-6019.15555555556
44331.624467963	0	7946.65000000001	-7946.77037037037	-6019.43703703705
44331.6244680787	0	7946.65000000001	-7946.77037037037	-6019.57777777779
44331.6244681944	0	7946.76100000001	-7946.85185185185	-6019.70370370371
44331.6244683102	0	7946.76100000001	-7946.91851851852	-6019.80000000001
44331.6244684259	0	7946.90900000001	-7946.98518518519	-6019.86666666668
44331.6244685417	0	7946.90900000001	-7947.13333333333	-6019.8888888889
44331.6244686574	0	7947.12400000001	-7947.32592592593	-6019.90370370371
44331.6244687731	0	7947.12400000001	-7947.77777777778	-6019.92592592593
44331.6244688889	0	7947.76800000001	-7948.54074074074	-6019.94814814816
44331.6244690046	0	7947.76800000001	-7949.4	-6019.92592592593
44331.6244691204	0	7949.39000000001	-7950.28888888889	-6019.94814814816
44331.6244692361	0	7949.39000000001	-7951.23703703704	-6019.93333333334
44331.6244693519	0	7951.22700000001	-7952.25925925926	-6019.91851851853
44331.6244694676	0	7951.22700000001	-7953.2962962963	-6019.90370370371
44331.6244695833	0	7953.28600000001	-7954.62222222222	-6019.8888888889
44331.6244696991	0	7953.28600000001	-7956.17777777778	-6019.77037037038
44331.6244698148	0	7956.16700000001	-7958.05185185185	-6019.74814814816
44331.6244699306	0	7956.16700000001	-7960.23703703704	-6019.60740740742
44331.6244700463	0	7960.22600000001	-7962.81481481481	-6019.40000000001
44331.624470162	0	7960.22600000001	-7965.6962962963	-6019.20000000001
44331.6244702778	0	7965.68500000001	-7968.92592592593	-6018.97777777779
44331.6244703935	0	7965.68500000001	-7972.64444444444	-6018.74074074075
44331.6244705093	0	7972.63300000001	-7976.46666666667	-6018.3925925926
44331.624470625	0	7972.63300000001	-7980.43703703704	-6018.14074074075
44331.6244707407	0	7980.42600000001	-7984.06666666667	-6017.82962962964
44331.6244708565	0	7980.42600000001	-7987.47407407407	-6017.54074074075
44331.6244709722	0	7987.46300000001	-7990.43703703704	-6017.35555555556
44331.624471088	0	7987.46300000001	-7992.82962962963	-6017.26666666668
44331.6244712037	0	7992.81900000001	-7994.14814814815	-6017.08148148149
44331.6244713194	0	7992.81900000001	-7995.51851851852	-6016.9925925926
44331.6244714352	0	7995.50800000001	-7996.68148148148	-6017.04444444445
44331.6244715509	0	7995.50800000001	-7997.7037037037	-6017.02962962964
44331.6244716667	0	7997.69300000001	-7998.57037037037	-6016.97037037038
44331.6244717824	0	7997.69300000001	-7999.40740740741	-6016.76296296297
44331.6244718981	0	7999.39700000001	-8000.2	-6016.45185185186
44331.6244720139	0	7999.39700000001	-8000.98518518518	-6016.04444444445
44331.6244721296	0	8000.97500000001	-8001.54814814815	-6015.5925925926
44331.6244722454	0	8000.97500000001	-8001.82222222222	-6015.22222222223
44331.6244723611	0	8001.81200000001	-8001.8962962963	-6015.00000000001
44331.6244724769	0	8001.81200000001	-8001.9037037037	-6014.8888888889
44331.6244725926	0	8001.89300000001	-8001.91851851852	-6014.80740740742
44331.6244727083	0	8001.89300000001	-8002.01481481481	-6014.73333333334
44331.6244728241	0	8002.00400000001	-8002.21481481481	-6014.66666666668
44331.6244729398	0	8002.00400000001	-8002.57777777778	-6014.52592592594
44331.6244730556	0	8002.56700000001	-8002.99259259259	-6014.3851851852
44331.6244731713	0	8002.56700000001	-8003.5037037037	-6014.21481481482
44331.624473287	0	8003.49300000001	-8004.08888888889	-6014.05185185186
44331.6244734028	0	8003.49300000001	-8004.88888888889	-6013.76296296297
44331.6244735185	0	8004.87800000001	-8005.8	-6013.48148148149
44331.6244736343	0	8004.87800000001	-8007.07407407407	-6013.17777777779
44331.62447375	0	8007.06300000001	-8008.67407407407	-6012.82962962964
44331.6244738657	0	8007.06300000001	-8010.45185185185	-6012.57037037038
44331.6244739815	0	8010.44100000001	-8012.6	-6012.1925925926
44331.6244740972	0	8010.44100000001	-8014.93333333333	-6011.85185185186
44331.624474213	0	8014.92200000001	-8017.42962962963	-6011.37037037038
44331.6244743287	0	8014.92200000001	-8020.11851851852	-6010.88148148149
44331.6244744444	0	8020.10700000001	-8022.97037037037	-6010.38518518519
44331.6244745602	0	8020.10700000001	-8025.84444444444	-6009.88148148149
44331.6244746759	0	8025.83300000001	-8029.12592592593	-6009.32592592593
44331.6244747917	0	8025.83300000001	-8032.52592592592	-6008.45925925927
44331.6244749074	0	8032.51400000001	-8036.08888888889	-6007.57037037038
44331.6244750231	0	8032.51400000001	-8039.78518518518	-6006.77037037038
44331.6244751389	0	8039.77300000001	-8043.52592592592	-6005.98518518519
44331.6244752546	0	8039.77300000001	-8047.03703703704	-6005.33333333334
44331.6244753704	0	8047.02500000001	-8049.71111111111	-6004.83703703704
44331.6244754861	0	8047.02500000001	-8051.53333333333	-6004.38518518519
44331.6244756019	0	8051.52100000001	-8052.51111111111	-6004.07407407408
44331.6244757176	0	8051.52100000001	-8053.11111111111	-6003.77777777779
44331.6244758333	0	8053.09900000001	-8053.32592592592	-6003.57037037038
44331.6244759491	0	8053.09900000001	-8053.45185185185	-6003.38518518519
44331.6244760648	0	8053.44000000001	-8053.62222222222	-6003.28148148149
44331.6244761806	0	8053.44000000001	-8053.82222222222	-6003.20740740742
44331.6244762963	0	8053.81000000001	-8054.25185185185	-6003.11111111112
44331.624476412	0	8053.81000000001	-8054.8962962963	-6003.05925925927
44331.6244765278	0	8054.88400000001	-8055.67407407407	-6003.02962962964
44331.6244766435	0	8054.88400000001	-8056.5037037037	-6003.00740740742
44331.6244767593	0	8056.49100000001	-8057.43703703704	-6003.24444444445
44331.624476875	0	8056.49100000001	-8058.48148148148	-6003.66666666668
44331.6244769907	0	8058.46900000001	-8059.44444444444	-6004.05185185186
44331.6244771065	0	8058.46900000001	-8060.84444444444	-6004.61481481482
44331.6244772222	0	8060.83200000001	-8062.65185185185	-6005.27407407408
44331.624477338	0	8060.83200000001	-8064.59259259259	-6005.90370370371
44331.6244774537	0	8064.58000000001	-8066.45185185185	-6006.62962962964
44331.6244775694	0	8064.58000000001	-8068.68148148148	-6007.54814814816
44331.6244776852	0	8068.66900000001	-8070.88148148148	-6008.61481481482
44331.6244778009	0	8068.66900000001	-8073.02962962963	-6009.74074074075
44331.6244779167	0	8073.01700000001	-8075.21481481481	-6010.96296296297
44331.6244780324	0	8073.01700000001	-8077.58518518518	-6012.20740740742
44331.6244781482	0	8077.57300000001	-8079.87407407407	-6013.44444444445
44331.6244782639	0	8077.57300000001	-8082.27407407407	-6014.94074074075
44331.6244783796	0	8082.26200000001	-8084.75555555555	-6016.57777777779
44331.6244784954	0	8082.26200000001	-8087.26666666666	-6018.31851851853
44331.6244786111	0	8087.25500000001	-8089.82962962963	-6020.14814814816
44331.6244787269	0	8087.25500000001	-8092.49629629629	-6022.00740740742
44331.6244788426	0	8092.48500000001	-8095.1037037037	-6023.97777777779
44331.6244789583	0	8092.48500000001	-8097.61481481481	-6025.70370370371
44331.6244790741	0	8097.60400000001	-8100.44444444444	-6027.75555555557
44331.6244791898	0	8097.60400000001	-8103.26666666666	-6029.80000000001
44331.6244793056	0	8103.25600000001	-8106.28148148148	-6031.85185185186
44331.6244794213	0	8103.25600000001	-8109.02222222222	-6033.74814814816
44331.624479537	0	8109.01200000001	-8112.05925925926	-6035.75555555557
44331.6244796528	0	8109.01200000001	-8115.08148148148	-6038.02962962964
44331.6244797685	0	8115.07100000001	-8117.73333333333	-6040.17777777779
44331.6244798843	0	8115.07100000001	-8120.27407407407	-6042.34074074075
44331.62448	0	8120.26400000001	-8122.28148148148	-6044.28148148149
44331.6244801157	0	8120.26400000001	-8124.02962962963	-6046.25925925927
44331.6244802315	0	8124.02000000001	-8125.55555555555	-6048.1851851852
44331.6244803472	0	8124.02000000001	-8126.8074074074	-6049.91851851853
44331.624480463	0	8126.79800000001	-8128.05185185185	-6051.65925925927
44331.6244805787	0	8126.79800000001	-8129.37037037037	-6053.24444444446
44331.6244806944	0	8129.36100000001	-8130.83703703703	-6054.74074074075
44331.6244808102	0	8129.36100000001	-8132.6	-6056.25925925927
44331.6244809259	0	8132.59100000001	-8134.66666666666	-6057.87407407409
44331.6244810417	0	8132.59100000001	-8136.88888888889	-6059.54074074075
44331.6244811574	0	8136.88000000001	-8139.3037037037	-6061.25185185186
44331.6244812731	0	8136.88000000001	-8141.76296296296	-6063.1851851852
44331.6244813889	0	8141.75400000001	-8144.2074074074	-6065.40740740742
44331.6244815046	0	8141.75400000001	-8146.76296296296	-6067.44444444446
44331.6244816204	0	8146.75400000001	-8149.65925925926	-6069.74814814816
44331.6244817361	0	8146.75400000001	-8152.68148148148	-6072.02222222223
44331.6244818519	0	8152.67300000001	-8155.76296296296	-6074.24444444446
44331.6244819676	0	8152.67300000001	-8158.88148148148	-6076.46666666668
44331.6244820833	0	8158.87300000001	-8162.06666666666	-6078.90370370372
44331.6244821991	0	8158.87300000001	-8165.43703703703	-6081.37037037038
44331.6244823148	0	8165.42900000001	-8168.75555555555	-6083.84444444446
44331.6244824306	0	8165.42900000001	-8172.15555555555	-6086.31851851853
44331.6244825463	0	8172.14800000001	-8175.3037037037	-6088.60740740742
44331.624482662	0	8172.14800000001	-8178.64444444444	-6091.19259259261
44331.6244827778	0	8178.63700000001	-8181.57037037037	-6093.54814814816
44331.6244828935	0	8178.63700000001	-8184	-6095.75555555557
44331.6244830093	0	8183.99300000001	-8186.02962962962	-6097.91111111112
44331.624483125	0	8183.99300000001	-8187.79999999999	-6100.02962962964
44331.6244832407	0	8187.79300000001	-8189.45925925925	-6102.0888888889
44331.6244833565	0	8187.79300000001	-8191.02222222222	-6104.01481481483
44331.6244834722	0	8191.01500000001	-8192.52592592592	-6105.92592592594
44331.624483588	0	8191.01500000001	-8194.11851851852	-6107.7851851852
44331.6244837037	0	8194.11100000001	-8196.01481481481	-6109.7851851852
44331.6244838194	0	8194.11100000001	-8198.02222222222	-6111.54814814816
44331.6244839352	0	8198.01500000001	-8200.08888888889	-6113.15555555557
44331.6244840509	0	8198.01500000001	-8202.69629629629	-6115.02962962964
44331.6244841667	0	8202.68900000001	-8205.68888888889	-6116.90370370372
44331.6244842824	0	8202.68900000001	-8208.73333333333	-6118.73333333335
44331.6244843981	0	8208.72600000001	-8211.4	-6120.60740740742
44331.6244845139	0	8208.72600000001	-8214.02962962963	-6122.77037037038
44331.6244846296	0	8214.02200000001	-8216.39259259259	-6125.02962962964
44331.6244847454	0	8214.02200000001	-8218.57777777777	-6127.31851851853
44331.6244848611	0	8218.57000000001	-8220.14074074074	-6129.1851851852
44331.6244849769	0	8218.57000000001	-8221.83703703703	-6131.34814814816
44331.6244850926	0	8221.82900000001	-8223.51111111111	-6133.60740740742
44331.6244852083	0	8221.82900000001	-8224.8	-6135.8814814815
44331.6244853241	0	8224.79200000001	-8225.97777777777	-6138.14074074075
44331.6244854398	0	8224.79200000001	-8226.95555555555	-6140.00740740742
44331.6244855556	0	8226.94800000001	-8228.03703703703	-6142.05925925927
44331.6244856713	0	8226.94800000001	-8228.97037037037	-6144.00740740742
44331.624485787	0	8228.96300000001	-8229.71111111111	-6145.8814814815
44331.6244859028	0	8228.96300000001	-8230.13333333333	-6147.54074074075
44331.6244860185	0	8230.12600000001	-8230.29629629629	-6149.11111111113
44331.6244861343	0	8230.12600000001	-8230.25185185185	-6150.6888888889
44331.62448625	0	8230.24500000002	-8230.12592592592	-6152.20000000001
44331.6244863657	0	8230.24500000002	-8229.96296296296	-6153.34814814816
44331.6244864815	0	8229.95600000001	-8229.9037037037	-6154.60000000001
44331.6244865972	0	8229.95600000001	-8229.86666666666	-6155.90370370372
44331.624486713	0	8229.86000000002	-8229.89629629629	-6157.28148148149
44331.6244868287	0	8229.86000000002	-8229.95555555555	-6158.7851851852
44331.6244869444	0	8229.94900000002	-8230.05185185185	-6160.22222222224
44331.6244870602	0	8229.94900000002	-8230.15555555555	-6161.52592592594
44331.6244871759	0	8230.14900000002	-8230.2	-6162.80000000001
44331.6244872917	0	8230.14900000002	-8230.24444444444	-6163.80740740742
44331.6244874074	0	8230.23800000002	-8230.34814814814	-6164.99259259261
44331.6244875232	0	8230.23800000002	-8230.61481481481	-6166.19259259261
44331.6244876389	0	8230.60800000002	-8231.0074074074	-6167.31851851853
44331.6244877546	0	8230.60800000002	-8231.34814814814	-6168.36296296298
44331.6244878704	0	8231.34100000002	-8231.77037037036	-6169.60000000001
44331.6244879861	0	8231.34100000002	-8232.22222222222	-6170.90370370372
44331.6244881019	0	8232.21500000002	-8232.76296296296	-6172.0888888889
44331.6244882176	0	8232.21500000002	-8233.4074074074	-6173.48148148149
44331.6244883333	0	8233.40000000002	-8234.21481481481	-6174.91851851853
44331.6244884491	0	8233.40000000002	-8235.02222222221	-6176.27407407409
44331.6244885648	0	8235.01500000002	-8235.95555555555	-6177.71111111112
44331.6244886806	0	8235.01500000002	-8237.04444444444	-6179.14814814816
44331.6244887963	0	8237.03700000002	-8238.09629629629	-6180.48148148149
44331.624488912	0	8237.03700000002	-8239.25185185184	-6181.97777777779
44331.6244890278	0	8239.24400000002	-8240.43703703703	-6183.52592592594
44331.6244891435	0	8239.24400000002	-8241.69629629629	-6185.11851851853
44331.6244892593	0	8241.68800000002	-8242.96296296295	-6186.73333333335
44331.624489375	0	8241.68800000002	-8244.31851851851	-6188.43703703705
44331.6244894907	0	8244.31000000002	-8245.64444444444	-6190.13333333335
44331.6244896065	0	8244.31000000002	-8247.05925925925	-6191.83703703705
44331.6244897222	0	8247.05100000002	-8248.72592592592	-6193.73333333335
44331.624489838	0	8247.05100000002	-8250.68888888888	-6195.69629629631
44331.6244899537	0	8250.68100000002	-8252.63703703703	-6197.57037037038
44331.6244900694	0	8250.68100000002	-8254.84444444444	-6199.63703703705
44331.6244901852	0	8254.83700000002	-8257.25185185184	-6201.89629629631
44331.6244903009	0	8254.83700000002	-8259.58518518518	-6204.02962962964
44331.6244904167	0	8259.57800000002	-8262.19259259258	-6206.37037037038
44331.6244905324	0	8259.57800000002	-8265.17777777777	-6208.90370370372
44331.6244906482	0	8265.17100000002	-8268.0074074074	-6211.33333333334
44331.6244907639	0	8265.17100000002	-8270.71851851851	-6213.74814814816
44331.6244908796	0	8270.71200000002	-8273.62962962962	-6216.22962962964
44331.6244909954	0	8270.71200000002	-8276.5111111111	-6218.82222222223
44331.6244911111	0	8276.50500000002	-8279.31851851851	-6221.42222222223
44331.6244912269	0	8276.50500000002	-8281.77777777777	-6223.77037037038
44331.6244913426	0	8281.77200000002	-8283.96296296295	-6226.14814814816
44331.6244914583	0	8281.77200000002	-8286.01481481481	-6228.65185185186
44331.6244915741	0	8286.00900000001	-8287.86666666666	-6230.97777777779
44331.6244916898	0	8286.00900000001	-8289.25925925925	-6233.0888888889
44331.6244918056	0	8289.25300000002	-8290.68888888888	-6235.49629629631
44331.6244919213	0	8289.25300000002	-8292.03703703703	-6237.91111111112
44331.624492037	0	8292.03100000002	-8293.39999999999	-6240.20740740742
44331.6244921528	0	8292.03100000002	-8294.73333333332	-6242.34814814816
44331.6244922685	0	8294.72700000002	-8296.39999999999	-6244.52592592594
44331.6244923843	0	8294.72700000002	-8298.47407407407	-6246.74074074075
44331.6244925	0	8298.46800000002	-8300.9111111111	-6249.05925925927
44331.6244926157	0	8298.46800000002	-8303.64444444444	-6251.45925925927
44331.6244927315	0	8303.63800000002	-8306.51851851851	-6253.86666666668
44331.6244928472	0	8303.63800000002	-8309.29629629629	-6256.22222222224
44331.624492963	0	8309.29000000002	-8312.11851851851	-6259.02222222224
44331.6244930787	0	8309.29000000002	-8314.68888888888	-6261.86666666668
44331.6244931944	0	8314.68300000002	-8317.18518518518	-6264.86666666668
44331.6244933102	0	8314.68300000002	-8319.48888888888	-6267.8888888889
44331.6244934259	0	8319.48300000001	-8321.90370370369	-6270.87407407409
44331.6244935417	0	8319.48300000001	-8324.23703703703	-6273.67407407409
44331.6244936574	0	8324.23100000001	-8326.61481481481	-6276.40000000001
44331.6244937731	0	8324.23100000001	-8329.14074074073	-6279.05185185187
44331.6244938889	0	8329.13500000001	-8332.18518518518	-6281.94074074075
44331.6244940046	0	8329.13500000001	-8335.45925925925	-6284.76296296298
44331.6244941204	0	8335.45400000001	-8338.67407407406	-6287.56296296298
44331.6244942361	0	8335.45400000001	-8341.83703703703	-6290.13333333335
44331.6244943519	0	8341.83200000001	-8345.11851851851	-6292.91111111112
44331.6244944676	0	8341.83200000001	-8348.24444444443	-6295.44444444446
44331.6244945833	0	8348.23900000001	-8351.52592592591	-6298.05185185187
44331.6244946991	0	8348.23900000001	-8354.87407407406	-6300.77037037038
44331.6244948148	0	8354.86900000001	-8358.02962962962	-6303.33333333335
44331.6244949306	0	8354.86900000001	-8360.97037037036	-6306.00000000001
44331.6244950463	0	8360.96500000001	-8364.25185185184	-6309.05185185187
44331.624495162	0	8360.96500000001	-8366.89629629629	-6311.37777777779
44331.6244952778	0	8366.89100000001	-8369.64444444443	-6313.71851851853
44331.6244953935	0	8366.89100000001	-8372.27407407406	-6316.14814814816
44331.6244955093	0	8372.26900000001	-8374.87407407406	-6318.6888888889
44331.624495625	0	8372.26900000001	-8377.54814814814	-6321.51851851853
44331.6244957407	0	8377.54300000001	-8380.10370370369	-6324.63703703705
44331.6244958565	0	8377.54300000001	-8382.39999999999	-6327.72592592594
44331.6244959722	0	8382.39500000001	-8384.37037037036	-6330.6888888889
44331.624496088	0	8382.39500000001	-8386.26666666665	-6333.76296296298
44331.6244962037	0	8386.26200000001	-8388.18518518517	-6336.94814814816
44331.6244963194	0	8386.26200000001	-8390.05925925925	-6339.97777777779
44331.6244964352	0	8390.05500000001	-8392.04444444443	-6343.14814814816
44331.6244965509	0	8390.05500000001	-8394.07407407406	-6346.35555555557
44331.6244966667	0	8394.07000000001	-8396.43703703702	-6349.57037037038
44331.6244967824	0	8394.07000000001	-8398.70370370369	-6352.51111111112
44331.6244968981	0	8398.70000000001	-8401.23703703702	-6355.57777777779
44331.6244970139	0	8398.70000000001	-8403.98518518517	-6358.62962962964
44331.6244971296	0	8403.98100000001	-8406.54074074073	-6361.33333333334
44331.6244972454	0	8403.98100000001	-8409.72592592591	-6364.55555555557
44331.6244973611	0	8409.72200000001	-8413.11111111109	-6367.90370370372
44331.6244974768	0	8409.72200000001	-8416.4148148148	-6371.33333333335
44331.6244975926	0	8416.41100000001	-8419.49629629628	-6374.5925925926
44331.6244977083	0	8416.41100000001	-8422.3111111111	-6377.69629629631
44331.6244978241	0	8422.30700000001	-8424.97037037035	-6380.3851851852
44331.6244979398	0	8422.30700000001	-8428.05925925924	-6383.49629629631
44331.6244980556	0	8428.05500000001	-8430.77777777776	-6385.94814814816
44331.6244981713	0	8428.05500000001	-8433.88148148147	-6389.02962962964
44331.624498287	0	8433.87700000001	-8436.69629629628	-6392.23703703705
44331.6244984028	0	8433.87700000001	-8439.00740740739	-6395.48148148149
44331.6244985185	0	8439.00300000001	-8440.69629629628	-6398.49629629631
44331.6244986343	0	8439.00300000001	-8442.00740740739	-6401.17777777779
44331.62449875	0	8442.00300000001	-8443.23703703702	-6403.83703703705
44331.6244988657	0	8442.00300000001	-8444.24444444443	-6406.66666666668
44331.6244989815	0	8444.24000000001	-8445.13333333332	-6409.36296296298
44331.6244990972	0	8444.24000000001	-8446.03703703702	-6411.95555555557
44331.624499213	0	8446.03300000001	-8447.1111111111	-6414.54074074075
44331.6244993287	0	8446.03300000001	-8448.38518518517	-6417.30370370371
44331.6244994444	0	8448.38100000001	-8449.72592592591	-6419.97037037038
44331.6244995602	0	8448.38100000001	-8451.14074074073	-6422.51851851853
44331.6244996759	0	8451.13700000001	-8452.94814814813	-6425.27407407409
44331.6244997917	0	8451.13700000001	-8454.88148148147	-6427.97037037038
44331.6244999074	0	8454.87800000001	-8457.03703703702	-6430.49629629631
44331.6245000232	0	8454.87800000001	-8459.08888888887	-6432.71851851853
44331.6245001389	0	8459.08500000001	-8461.77037037035	-6435.30370370371
44331.6245002546	0	8459.08500000001	-8464.42962962961	-6437.74074074075
44331.6245003704	0	8464.42600000001	-8467.10370370368	-6440.15555555557
44331.6245004861	0	8464.42600000001	-8469.8222222222	-6442.57777777779
44331.6245006019	0	8469.81900000001	-8472.57037037035	-6444.9851851852
44331.6245007176	0	8469.81900000001	-8474.94814814813	-6446.90370370372
44331.6245008333	0	8474.94500000001	-8477.6148148148	-6449.02222222223
44331.6245009491	0	8474.94500000001	-8480.85925925924	-6451.27407407409
44331.6245010648	0	8480.85600000001	-8484.06666666665	-6453.47407407409
44331.6245011806	0	8480.85600000001	-8487.47407407405	-6455.74814814816
44331.6245012963	0	8487.47100000001	-8490.45925925924	-6458.01481481483
44331.624501412	0	8487.47100000001	-8492.89629629628	-6460.25185185186
44331.6245015278	0	8492.89300000001	-8494.65185185183	-6462.45925925927
44331.6245016435	0	8492.89300000001	-8496.0222222222	-6464.66666666668
44331.6245017593	0	8496.01900000001	-8496.90370370368	-6466.85925925927
44331.624501875	0	8496.01900000001	-8497.40740740739	-6469.05925925927
44331.6245019907	0	8497.40400000001	-8497.50370370368	-6471.14814814816
44331.6245021065	0	8497.40400000001	-8497.58518518517	-6473.20000000001
44331.6245022222	0	8497.58200000001	-8497.67407407406	-6475.22962962964
44331.624502338	0	8497.58200000001	-8497.91111111109	-6477.08148148149
44331.6245024537	0	8497.90800000001	-8498.38518518517	-6478.84444444445
44331.6245025694	0	8497.90800000001	-8499.14814814813	-6480.68148148149
44331.6245026852	0	8499.14500000001	-8500.11111111109	-6482.37037037038
44331.6245028009	0	8499.14500000001	-8501.2222222222	-6484.14074074075
[truncated: 9,984 more rows]
