# Supplementary material for: Near-infrared manipulation of multiple neuronal populations via trichromatic upconversion
Source: Nat Commun. 2021 Sep 27;12:5662. doi: 10.1038/s41467-021-25993-7 (PMC8476604; doi:10.1038/s41467-021-25993-7)
Supplement: Supplementary file 7 — Source Data [file 41467_2021_25993_MOESM7_ESM.zip › Source Data/SI 31/980/5_980_1.csv]

DateTime	xPosComp	yPosComp	xPos	yPos
44305.8917105903	0	83.377	32.4592592592592	-148.851851851852
44305.8917107755	0	85.896	30.3259259259259	-156.444444444444
44305.8917109491	0	88.029	28.5629629629629	-163.444444444444
44305.8917111343	0	89.792	26.8296296296296	-170.8
44305.8917113079	0	91.525	25.1629629629629	-177.37037037037
44305.8917114931	0	93.192	23.1851851851851	-184.562962962963
44305.8917116782	0	95.17	21.2222222222221	-191.748148148148
44305.8917118519	0	97.133	19.4888888888888	-198.37037037037
44305.891712037	0	98.866	17.9259259259258	-205.940740740741
44305.8917122107	0	100.429	16.5555555555555	-213.296296296296
44305.8917123958	0	101.799	14.9037037037036	-221.562962962963
44305.8917125694	0	103.451	13.3333333333333	-229.62962962963
44305.8917127546	0	105.021	11.7333333333333	-237.296296296296
44305.8917129398	0	106.621	9.73333333333326	-245.059259259259
44305.8917131134	0	108.621	7.45925925925918	-252.044444444444
44305.8917132986	0	110.895	4.70370370370363	-258.525925925926
44305.8917134722	0	113.651	1.74814814814807	-264.785185185185
44305.8917136574	0	116.607	-1.23703703703711	-270.62962962963
44305.8917138426	0	119.592	-4.70370370370378	-276.674074074074
44305.8917140162	0	123.059	-8.17037037037045	-282.044444444444
44305.8917142014	0	126.526	-12.2666666666667	-287.748148148148
44305.891714375	0	130.622	-16.7407407407408	-293.392592592592
44305.8917145602	0	135.096	-21.125925925926	-298.592592592592
44305.8917147454	0	139.481	-25.8370370370371	-303.785185185185
44305.891714919	0	144.192	-30.3481481481482	-308.681481481481
44305.8917151042	0	148.703	-35.3703703703705	-313.792592592592
44305.8917152894	0	153.725	-40.4148148148149	-318.822222222222
44305.891715463	0	158.769	-45.4370370370371	-323.696296296296
44305.8917156481	0	163.791	-50.7703703703705	-328.762962962963
44305.8917158218	0	169.124	-55.7555555555556	-333.488888888889
44305.8917160069	0	174.109	-61.2444444444445	-338.703703703704
44305.8917161806	0	179.598	-66.7703703703705	-343.925925925926
44305.8917163657	0	185.124	-71.6518518518519	-348.896296296296
44305.8917165509	0	190.005	-76.5333333333334	-354.177777777778
44305.8917167245	0	194.886	-80.8370370370371	-359.162962962963
44305.8917169097	0	199.19	-85.3111111111112	-364.266666666666
44305.8917170949	0	203.664	-89.6592592592594	-369.244444444444
44305.8917172685	0	208.012	-93.6814814814816	-373.792592592592
44305.8917174537	0	212.034	-98.088888888889	-378.681481481481
44305.8917176273	0	216.441	-102.288888888889	-383.229629629629
44305.8917178125	0	220.641	-106.755555555556	-388.096296296296
44305.8917179861	0	225.108	-111.251851851852	-392.985185185185
44305.8917181713	0	229.604	-115.607407407408	-397.777777777778
44305.8917183565	0	233.96	-120.451851851852	-402.807407407407
44305.8917185301	0	238.804	-124.851851851852	-407.488888888889
44305.8917187153	0	243.204	-129.674074074074	-412.407407407407
44305.8917189005	0	248.026	-134.540740740741	-417
44305.8917190741	0	252.893	-139.903703703704	-421.940740740741
44305.8917192593	0	258.256	-145.385185185185	-426.962962962963
44305.8917194329	0	263.737	-150.688888888889	-432.096296296296
44305.8917196181	0	269.041	-156.488888888889	-437.903703703704
44305.8917197917	0	274.841	-162.22962962963	-443.696296296296
44305.8917199769	0	280.582	-167.792592592593	-449.266666666667
44305.891720162	0	286.145	-173.933333333333	-455.274074074074
44305.8917203356	0	292.286	-179.570370370371	-460.881481481481
44305.8917205208	0	297.923	-185.585185185185	-466.948148148148
44305.8917206944	0	303.938	-191.592592592593	-472.896296296296
44305.8917208796	0	309.945	-197.022222222222	-478.207407407407
44305.8917210648	0	315.375	-202.792592592593	-483.637037037037
44305.8917212384	0	321.145	-208.4	-488.562962962963
44305.8917214236	0	326.752	-214.792592592593	-493.82962962963
44305.8917216088	0	333.145	-221.02962962963	-498.6
44305.8917217824	0	339.382	-227.777777777778	-503.725925925926
44305.8917219676	0	346.13	-234.511111111111	-509.222222222222
44305.8917221412	0	352.863	-240.977777777778	-514.57037037037
44305.8917223264	0	359.33	-247.948148148148	-520.325925925926
44305.8917225	0	366.3	-255.096296296296	-526.125925925926
44305.8917226852	0	373.448	-262.162962962963	-531.614814814815
44305.8917228704	0	380.515	-269.896296296296	-537.422222222222
44305.891723044	0	388.248	-276.888888888889	-542.622222222222
44305.8917232292	0	395.241	-284.540740740741	-548.162962962963
44305.8917234144	0	402.893	-292.37037037037	-553.496296296296
44305.891723588	0	410.723	-300.533333333333	-558.807407407407
44305.8917237732	0	418.886	-308.733333333333	-564.148148148148
44305.8917239468	0	427.086	-317.140740740741	-569.466666666667
44305.8917241319	0	435.493	-324.851851851852	-574.444444444444
44305.8917243171	0	443.204	-332.681481481482	-579.807407407407
44305.8917244907	0	451.034	-340.081481481482	-585.014814814815
44305.8917246759	0	458.434	-348.037037037037	-590.955555555556
44305.8917248495	0	466.39	-355.503703703704	-596.711111111111
44305.8917250347	0	473.857	-363.933333333333	-602.740740740741
44305.8917252083	0	482.287	-373	-609.059259259259
44305.8917253935	0	491.354	-381.651851851852	-615.051851851852
44305.8917255787	0	500.006	-390.207407407407	-621.422222222222
44305.8917257523	0	508.562	-397.585185185185	-627.007407407407
44305.8917259375	0	515.94	-405	-632.940740740741
44305.8917261227	0	523.355	-411.725925925926	-638.540740740741
44305.8917262963	0	530.081	-417.911111111111	-643.814814814815
44305.8917264815	0	536.266	-424.4	-649.340740740741
44305.8917266551	0	542.755	-430.518518518519	-654.511111111111
44305.8917268403	0	548.874	-436.607407407407	-659.962962962963
44305.8917270255	0	554.963	-442.192592592593	-665.577777777778
44305.8917271991	0	560.548	-447.318518518519	-671.148148148148
44305.8917273843	0	565.674	-452.585185185185	-677.192592592593
44305.8917275579	0	570.941	-457.088888888889	-682.614814814815
44305.8917277431	0	575.445	-461.585185185185	-688.577777777778
44305.8917279282	0	579.941	-465.57037037037	-694.103703703704
44305.8917281019	0	583.926	-469.503703703704	-699.681481481481
44305.891728287	0	587.859	-473.155555555556	-705.207407407407
44305.8917284607	0	591.511	-476.111111111111	-710.407407407407
44305.8917286458	0	594.467	-478.688888888889	-715.681481481481
44305.891728831	0	597.045	-480.2	-720.088888888889
44305.8917290046	0	598.556	-480.911111111111	-724.637037037037
44305.8917291898	0	599.267	-481.007407407407	-729.155555555555
44305.8917293634	0	599.363	-480.674074074074	-733.355555555556
44305.8917295486	0	599.03	-479.844444444445	-737.792592592593
44305.8917297338	0	598.2	-478.748148148148	-742.044444444444
44305.8917299074	0	597.104	-477.37037037037	-746.362962962963
44305.8917300926	0	595.726	-475.97037037037	-750.57037037037
44305.8917302662	0	594.326	-474.644444444445	-754.362962962963
44305.8917304514	0	593	-473.281481481482	-758.274074074074
44305.8917306366	0	591.637	-472.007407407408	-761.696296296296
44305.8917308102	0	590.363	-470.925925925926	-764.911111111111
44305.8917309954	0	589.282	-470	-768.051851851852
44305.891731169	0	588.356	-469.562962962963	-770.77037037037
44305.8917313542	0	587.919	-469.459259259259	-773.22962962963
44305.8917315278	0	587.815	-469.614814814815	-775.274074074074
44305.891731713	0	587.971	-470.207407407408	-777.237037037037
44305.8917318981	0	588.564	-471.22962962963	-779.02962962963
44305.8917320718	0	589.586	-472.37037037037	-780.251851851852
44305.8917322569	0	590.727	-473.911111111111	-781.355555555555
44305.8917324421	0	592.268	-475.207407407408	-782.148148148148
44305.8917326157	0	593.564	-476.059259259259	-782.659259259259
44305.8917328009	0	594.416	-476.325925925926	-782.77037037037
44305.8917329745	0	594.683	-476.148148148148	-782.511111111111
44305.8917331597	0	594.505	-475.681481481482	-781.903703703703
44305.8917333449	0	594.038	-474.866666666667	-780.977777777777
44305.8917335185	0	593.223	-473.740740740741	-779.651851851851
44305.8917337037	0	592.097	-472.474074074074	-777.977777777777
44305.8917338773	0	590.83	-471.133333333333	-776.111111111111
44305.8917340625	0	589.489	-469.607407407407	-773.725925925926
44305.8917342477	0	587.963	-468.140740740741	-771.133333333333
44305.8917344213	0	586.496	-466.696296296296	-768.229629629629
44305.8917346065	0	585.052	-465.814814814815	-765.251851851851
44305.8917347801	0	584.171	-465.725925925926	-762.118518518518
44305.8917349653	0	584.082	-466.088888888889	-758.2
44305.8917351505	0	584.445	-466.874074074074	-754.281481481481
44305.8917353241	0	585.23	-467.540740740741	-749.948148148148
44305.8917355093	0	585.897	-467.955555555556	-745.481481481481
44305.8917356829	0	586.312	-467.940740740741	-741.199999999999
44305.8917358681	0	586.297	-467.422222222222	-736.585185185185
44305.8917360417	0	585.778	-466.577777777778	-732.096296296296
44305.8917362269	0	584.934	-465.585185185185	-727.007407407407
44305.891736412	0	583.941	-464.659259259259	-721.525925925925
44305.8917365856	0	583.015	-464.059259259259	-716.288888888888
44305.8917367708	0	582.415	-463.518518518519	-710.503703703703
44305.891736956	0	581.874	-462.977777777778	-704.94074074074
44305.8917371296	0	581.333	-462.362962962963	-698.985185185185
44305.8917373148	0	580.718	-461.459259259259	-692.933333333333
44305.8917374884	0	579.814	-460.6	-687.029629629629
44305.8917376736	0	578.955	-459.555555555556	-680.718518518518
44305.8917378472	0	577.911	-458.451851851852	-674.466666666666
44305.8917380324	0	576.807	-457.348148148148	-668.77037037037
44305.8917382176	0	575.703	-456.222222222222	-662.666666666666
44305.8917383912	0	574.577	-455.348148148148	-656.948148148148
44305.8917385764	0	573.703	-454.651851851852	-650.8
44305.89173875	0	573.006999999999	-454.318518518519	-644.422222222222
44305.8917389352	0	572.674	-453.925925925926	-638.548148148148
44305.8917391204	0	572.280999999999	-453.481481481482	-632.251851851851
44305.891739294	0	571.837	-452.859259259259	-626.57037037037
44305.8917394792	0	571.215	-451.785185185185	-620.733333333333
44305.8917396644	0	570.141	-450.014814814815	-615.17037037037
44305.891739838	0	568.371	-448.007407407408	-610.281481481481
44305.8917400232	0	566.364	-445.755555555556	-605.103703703703
44305.8917401968	0	564.112	-443.703703703704	-600.614814814814
44305.8917403819	0	562.06	-441.688888888889	-596.274074074074
44305.8917405671	0	560.045	-439.8	-592.251851851851
44305.8917407407	0	558.156	-438.133333333333	-588.607407407407
44305.8917409259	0	556.489	-436.637037037037	-584.896296296296
44305.8917410995	0	554.993	-435.688888888889	-581.725925925925
44305.8917412847	0	554.045	-434.977777777778	-578.703703703703
44305.8917414699	0	553.334	-434.577777777778	-576.244444444444
44305.8917416435	0	552.934	-434.348148148148	-574.044444444444
44305.8917418287	0	552.704	-434.311111111111	-572.281481481481
44305.8917420023	0	552.667	-434.311111111111	-570.992592592592
44305.8917421875	0	552.667	-434.318518518519	-570.022222222222
44305.8917423611	0	552.674	-434.318518518519	-569.459259259259
44305.8917425463	0	552.674	-434.162962962963	-569.266666666666
44305.8917427315	0	552.518	-433.933333333333	-569.296296296296
44305.8917429051	0	552.288	-433.651851851852	-569.57037037037
44305.8917430903	0	552.007	-433.244444444445	-570.148148148147
44305.8917432755	0	551.6	-432.540740740741	-571.133333333333
44305.8917434491	0	550.896	-431.748148148148	-572.51111111111
44305.8917436343	0	550.103	-430.777777777778	-574.637037037036
44305.8917438079	0	549.133	-429.933333333334	-577.088888888888
44305.8917439931	0	548.289	-429.162962962963	-580.348148148147
44305.8917441782	0	547.519	-428.755555555556	-583.866666666666
44305.8917443519	0	547.112	-428.555555555556	-588.059259259259
44305.891744537	0	546.912	-428.377777777778	-592.755555555555
44305.8917447107	0	546.734	-428.311111111111	-597.562962962962
44305.8917448958	0	546.667	-428.311111111111	-603.059259259259
44305.8917450694	0	546.667	-428.296296296296	-608.607407407407
44305.8917452546	0	546.652	-428.42962962963	-615.066666666666
44305.8917454398	0	546.785	-428.725925925926	-621.703703703703
44305.8917456134	0	547.081	-428.962962962963	-628.31111111111
44305.8917457986	0	547.318	-429.318518518519	-635.466666666666
44305.8917459838	0	547.674	-429.755555555556	-642.422222222222
44305.8917461574	0	548.111	-430.140740740741	-650.007407407407
44305.8917463426	0	548.496	-430.696296296297	-658.088888888888
44305.8917465162	0	549.052	-431.377777777778	-666.392592592592
44305.8917467014	0	549.733	-432.185185185185	-674.54074074074
44305.891746875	0	550.54	-433.22962962963	-682.57037037037
44305.8917470602	0	551.584	-434.548148148148	-690.985185185184
44305.8917472454	0	552.903	-436.22962962963	-699.629629629629
44305.891747419	0	554.584	-438.155555555556	-707.622222222221
44305.8917476042	0	556.51	-440.437037037037	-715.733333333333
44305.8917477778	0	558.791	-443.096296296296	-723.933333333333
44305.891747963	0	561.45	-445.718518518519	-731.496296296296
44305.8917481481	0	564.072	-448.688888888889	-739.488888888888
44305.8917483218	0	567.042	-451.585185185185	-747.162962962962
44305.8917485069	0	569.938	-455.155555555556	-755.607407407407
44305.8917486806	0	573.508	-458.42962962963	-763.31111111111
44305.8917488657	0	576.782	-461.518518518519	-771.177777777777
44305.8917490509	0	579.871	-464.081481481482	-779.385185185184
44305.8917492245	0	582.434	-466.437037037037	-787.244444444444
44305.8917494097	0	584.79	-469.222222222222	-795.081481481481
44305.8917495833	0	587.575	-472.266666666667	-802.259259259259
44305.8917497685	0	590.619	-476.125925925926	-809.688888888888
44305.8917499537	0	594.478	-480.325925925926	-816.377777777777
44305.8917501273	0	598.678	-484.992592592593	-823.533333333333
44305.8917503125	0	603.345	-490.288888888889	-831.799999999999
44305.8917504861	0	608.641	-495.481481481482	-840.185185185184
44305.8917506713	0	613.834	-499.911111111111	-847.822222222222
44305.8917508565	0	618.264	-504.503703703704	-855.962962962962
44305.8917510301	0	622.857	-508.437037037037	-863.281481481481
44305.8917512153	0	626.79	-512.540740740741	-871.014814814814
44305.8917513889	0	630.894	-516.592592592593	-878.34074074074
44305.8917515741	0	634.946	-520.533333333333	-885.133333333333
44305.8917517593	0	638.887	-525.37037037037	-892.407407407407
44305.8917519329	0	643.724	-530.518518518519	-898.933333333333
44305.8917521181	0	648.872	-536.511111111111	-905.748148148147
44305.8917523032	0	654.865	-543.325925925926	-912.444444444444
44305.8917524769	0	661.68	-550.081481481482	-918.622222222221
44305.891752662	0	668.436	-557.948148148148	-925.318518518518
44305.8917528356	0	676.303	-565.777777777778	-931.348148148147
44305.8917530208	0	684.133	-574.814814814815	-937.999999999999
44305.891753206	0	693.17	-583.62962962963	-944.437037037036
44305.8917533796	0	701.985	-591.185185185185	-950.096296296295
44305.8917535648	0	709.541	-598.407407407407	-956.251851851851
44305.8917537384	0	716.763	-604.562962962963	-962.133333333333
44305.8917539236	0	722.919	-610.896296296296	-968.037037037036
44305.8917541088	0	729.252	-616.962962962963	-973.637037037036
44305.8917542824	0	735.319	-622.896296296296	-978.814814814814
44305.8917544676	0	741.252	-629.325925925926	-984.148148148147
44305.8917546412	0	747.682	-635.607407407407	-988.822222222222
44305.8917548264	0	753.963	-642.681481481481	-993.674074074073
44305.891755	0	761.037	-650.148148148148	-998.51111111111
44305.8917551852	0	768.504	-657.103703703704	-1002.61481481481
44305.8917553704	0	775.46	-664.903703703704	-1007.03703703704
44305.891755544	0	783.26	-672.237037037037	-1011.05925925926
44305.8917557292	0	790.593	-679.533333333333	-1015.42962962963
44305.8917559144	0	797.889	-686.303703703704	-1019.99259259259
44305.891756088	0	804.659	-692.42962962963	-1024.38518518518
44305.8917562732	0	810.785	-698.955555555556	-1029.20740740741
44305.8917564468	0	817.311	-704.837037037037	-1033.61481481481
44305.8917566319	0	823.192	-711.274074074074	-1038.25185185185
44305.8917568287	0	829.629	-724.8	-1047.34814814815
44305.8917569907	0	836.081	-724.8	-1047.34814814815
44305.8917571759	0	843.155	-731.948148148148	-1051.54074074074
44305.8917573495	0	850.303	-738.851851851852	-1055.23703703704
44305.8917575347	0	857.207	-747.111111111111	-1058.92592592593
44305.8917577199	0	865.466	-755.659259259259	-1062.51851851852
44305.8917578935	0	874.014	-763.274074074074	-1065.85925925926
44305.8917580787	0	881.629	-770.933333333333	-1069.52592592593
44305.8917582523	0	889.288	-777.696296296296	-1073.15555555556
44305.8917584375	0	896.051	-784.481481481482	-1077.33333333333
44305.8917586227	0	902.836	-791.2	-1081.71851851852
44305.8917587963	0	909.555	-797.77037037037	-1086.08148148148
44305.8917589815	0	916.125	-804.925925925926	-1090.65185185185
44305.8917591551	0	923.281	-811.962962962963	-1095.08888888889
44305.8917593403	0	930.318	-819.718518518519	-1099.37037037037
44305.8917595139	0	938.074	-828.185185185185	-1103.64444444444
44305.8917596991	0	946.541	-836.977777777778	-1107.47407407407
44305.8917598843	0	955.334	-847.274074074074	-1111.37777777778
44305.8917600579	0	965.63	-857.407407407408	-1115.05925925926
44305.8917602431	0	975.763	-867.725925925926	-1119.04444444444
44305.8917604282	0	986.082	-876.125925925926	-1122.65925925926
44305.8917606019	0	994.482	-883.962962962963	-1126.44444444444
44305.891760787	0	1002.319	-891.540740740741	-1130.36296296296
44305.8917609607	0	1009.897	-898.874074074074	-1134.07407407407
44305.8917611458	0	1017.23	-906.637037037037	-1137.9037037037
44305.8917613194	0	1024.993	-914.562962962963	-1141.82962962963
44305.8917615046	0	1032.919	-922.155555555556	-1145.46666666667
44305.8917616898	0	1040.512	-930.62962962963	-1149.14814814815
44305.8917618634	0	1048.986	-939.207407407408	-1152.34814814815
44305.8917620486	0	1057.564	-949.274074074074	-1156.0962962963
44305.8917622338	0	1067.631	-959.081481481482	-1159.56296296296
44305.8917624074	0	1077.438	-967.437037037037	-1162.9037037037
44305.8917625926	0	1085.794	-975.785185185186	-1166.80740740741
44305.8917627662	0	1094.142	-983.614814814815	-1170.36296296296
44305.8917629514	0	1101.972	-992.377777777778	-1174.52592592593
44305.8917631366	0	1110.735	-1001.62222222222	-1178.80740740741
44305.8917633102	0	1119.979	-1010.27407407407	-1182.86666666667
44305.8917634954	0	1128.631	-1019.17777777778	-1186.97037037037
44305.891763669	0	1137.535	-1027.25925925926	-1190.51111111111
44305.8917638542	0	1145.616	-1036.40740740741	-1194.25185185185
44305.8917640393	0	1154.764	-1045.74814814815	-1197.71851851852
44305.891764213	0	1164.105	-1055.04444444444	-1201.14814814815
44305.8917643981	0	1173.401	-1064.51111111111	-1204.63703703704
44305.8917645718	0	1182.868	-1072.35555555556	-1208.00740740741
44305.8917647569	0	1190.712	-1079.24444444444	-1211.64444444444
44305.8917649421	0	1197.601	-1084.8962962963	-1215.02222222222
44305.8917651157	0	1203.253	-1090.15555555556	-1218.80740740741
44305.8917653009	0	1208.512	-1094.81481481482	-1222.48148148148
44305.8917654745	0	1213.171	-1098.42962962963	-1225.71111111111
44305.8917656597	0	1216.786	-1101.7037037037	-1229.16296296296
44305.8917658333	0	1220.06	-1104.28888888889	-1232.52592592593
44305.8917660185	0	1222.645	-1106.55555555556	-1236.14074074074
44305.8917662037	0	1224.912	-1108.48148148148	-1239.92592592593
44305.8917663773	0	1226.838	-1110.02222222222	-1243.62962962963
44305.8917665625	0	1228.379	-1111.0962962963	-1246.85185185185
44305.8917667477	0	1229.453	-1111.61481481482	-1250.0962962963
44305.8917669213	0	1229.972	-1111.75555555556	-1253.54074074074
44305.8917671065	0	1230.113	-1111.68888888889	-1256.88148148148
44305.8917672801	0	1230.046	-1111.28888888889	-1259.86666666667
44305.8917674653	0	1229.646	-1110.42222222222	-1262.94814814815
44305.8917676389	0	1228.779	-1109.15555555556	-1266.08148148148
44305.8917678241	0	1227.512	-1107.65925925926	-1268.83703703704
44305.8917680093	0	1226.016	-1106.13333333333	-1271.81481481481
44305.8917681829	0	1224.49	-1104.82962962963	-1274.73333333333
44305.8917683681	0	1223.186	-1103.92592592593	-1277.68888888889
44305.8917685417	0	1222.282	-1103.62962962963	-1280.34814814815
44305.8917687269	0	1221.986	-1103.64444444444	-1282.66666666667
44305.891768912	0	1222.001	-1103.94814814815	-1284.84444444444
44305.8917690856	0	1222.305	-1104.31111111111	-1286.45925925926
44305.8917692708	0	1222.668	-1104.95555555556	-1287.94814814815
44305.8917694444	0	1223.312	-1105.62962962963	-1289.08888888889
44305.8917696296	0	1223.986	-1106.27407407407	-1289.72592592593
44305.8917698148	0	1224.63	-1106.97037037037	-1289.97037037037
44305.8917699884	0	1225.326	-1107.93333333333	-1289.83703703704
44305.8917701736	0	1226.289	-1109.20740740741	-1289.38518518518
44305.8917703472	0	1227.563	-1110.31111111111	-1288.71851851852
44305.8917705324	0	1228.667	-1111.2	-1287.95555555556
44305.8917707176	0	1229.556	-1111.82962962963	-1286.8962962963
44305.8917708912	0	1230.186	-1111.94074074074	-1285.77037037037
44305.8917710764	0	1230.297	-1111.8	-1284.4
44305.8917712616	0	1230.156	-1111.42222222222	-1282.8962962963
44305.8917714352	0	1229.778	-1110.94074074074	-1281.2962962963
44305.8917716204	0	1229.297	-1110.23703703704	-1279.37037037037
44305.891771794	0	1228.593	-1109.62222222222	-1277.56296296296
44305.8917719792	0	1227.978	-1109.06666666667	-1275.41481481481
44305.8917721644	0	1227.422	-1108.64444444444	-1273.08148148148
44305.891772338	0	1227	-1108.26666666667	-1270.60740740741
44305.8917725232	0	1226.622	-1107.62962962963	-1267.45925925926
44305.8917726968	0	1225.985	-1106.97777777778	-1264.16296296296
44305.8917728819	0	1225.333	-1106.2962962963	-1260.28148148148
44305.8917730556	0	1224.652	-1105.53333333333	-1256.38518518519
44305.8917732407	0	1223.889	-1104.74814814815	-1252.00740740741
44305.8917734259	0	1223.104	-1104.14074074074	-1247.56296296296
44305.8917735995	0	1222.497	-1103.68148148148	-1243.15555555556
44305.8917737847	0	1222.038	-1103.36296296296	-1238.25185185185
44305.8917739699	0	1221.719	-1102.98518518519	-1233.31111111111
44305.8917741435	0	1221.341	-1102.47407407407	-1227.8962962963
44305.8917743287	0	1220.83	-1101.8	-1222.31111111111
44305.8917745023	0	1220.156	-1100.95555555556	-1216.85925925926
44305.8917746875	0	1219.312	-1099.94814814815	-1210.8962962963
44305.8917748727	0	1218.305	-1099.17037037037	-1205.28888888889
44305.8917750463	0	1217.527	-1098.51851851852	-1199.16296296296
44305.8917752315	0	1216.875	-1098.11851851852	-1192.73333333333
44305.8917754051	0	1216.475	-1097.63703703704	-1186.4962962963
44305.8917755903	0	1215.994	-1096.97777777778	-1179.86666666667
44305.8917757639	0	1215.335	-1096.14074074074	-1174.0962962963
44305.8917759491	0	1214.498	-1095.20740740741	-1167.54074074074
44305.8917761343	0	1213.565	-1094.37037037037	-1161.14814814815
44305.8917763079	0	1212.728	-1093.78518518519	-1155.23703703704
44305.8917764931	0	1212.143	-1093.2	-1149.00740740741
44305.8917766667	0	1211.558	-1092.57777777778	-1143.14814814815
44305.8917768519	0	1210.936	-1091.91111111111	-1136.85185185185
44305.891777037	0	1210.269	-1091.39259259259	-1130.75555555556
44305.8917772107	0	1209.75	-1090.94074074074	-1125.2962962963
44305.8917773958	0	1209.298	-1090.45185185185	-1119.79259259259
44305.891777581	0	1208.809	-1089.65185185185	-1114.87407407407
44305.8917777546	0	1208.009	-1088.32592592593	-1110.26666666667
44305.8917779398	0	1206.683	-1086.71111111111	-1106.47407407407
44305.8917781134	0	1205.068	-1085.16296296296	-1103.65185185185
44305.8917782986	0	1203.52	-1083.3037037037	-1100.73333333333
44305.8917784722	0	1201.661	-1081.46666666667	-1098.05925925926
44305.8917786574	0	1199.824	-1079.61481481481	-1095.61481481482
44305.8917788426	0	1197.972	-1077.92592592593	-1093.61481481482
44305.8917790162	0	1196.283	-1076.48888888889	-1092.21481481482
44305.8917792014	0	1194.846	-1075.12592592593	-1091.25925925926
44305.8917793866	0	1193.483	-1074.0962962963	-1090.8962962963
44305.8917795602	0	1192.453	-1073.28888888889	-1091.01481481482
44305.8917797454	0	1191.646	-1072.74814814815	-1091.65185185185
44305.891779919	0	1191.105	-1072.4962962963	-1092.68148148148
44305.8917801042	0	1190.853	-1072.41481481481	-1094.16296296296
44305.8917802893	0	1190.772	-1072.37777777778	-1095.88148148148
44305.891780463	0	1190.735	-1072.4	-1097.97777777778
44305.8917806481	0	1190.757	-1072.24444444444	-1100.27407407407
44305.8917808218	0	1190.601	-1071.79259259259	-1102.51111111111
44305.8917810069	0	1190.149	-1071.12592592593	-1105.28888888889
44305.8917811806	0	1189.482	-1070.14074074074	-1108.17037037037
44305.8917813657	0	1188.497	-1069.0962962963	-1111.51111111111
44305.8917815509	0	1187.453	-1068.53333333333	-1115.57777777778
44305.8917817245	0	1186.89	-1068.26666666667	-1119.83703703704
44305.8917819097	0	1186.623	-1068.24444444444	-1124.94074074074
44305.8917820833	0	1186.601	-1068.39259259259	-1130.41481481482
44305.8917822685	0	1186.749	-1068.62222222222	-1136
44305.8917824537	0	1186.979	-1068.8962962963	-1142.45185185185
44305.8917826273	0	1187.253	-1068.97777777778	-1148.72592592593
44305.8917828125	0	1187.334	-1068.74074074074	-1155.73333333333
44305.8917829861	0	1187.097	-1068.34814814815	-1162.77037037037
44305.8917831713	0	1186.704	-1067.91851851852	-1169.56296296296
44305.8917833565	0	1186.274	-1067.58518518519	-1177.3037037037
44305.8917835301	0	1185.941	-1067.47407407407	-1184.68888888889
44305.8917837153	0	1185.83	-1067.48888888889	-1193.03703703704
44305.8917839005	0	1185.845	-1067.46666666667	-1201.80740740741
44305.8917840741	0	1185.823	-1067.53333333333	-1209.82222222222
44305.8917842593	0	1185.89	-1067.68148148148	-1218.65925925926
44305.8917844329	0	1186.038	-1067.82222222222	-1227.03703703704
44305.8917846181	0	1186.179	-1067.65925925926	-1235.91111111111
44305.8917847917	0	1186.016	-1067.15555555556	-1244.91111111111
44305.8917849769	0	1185.512	-1066.40740740741	-1253.54074074074
44305.891785162	0	1184.764	-1065.65185185185	-1263.03703703704
44305.8917853356	0	1184.008	-1064.97777777778	-1271.74074074074
44305.8917855208	0	1183.334	-1064.65185185185	-1281.14074074074
44305.891785706	0	1183.008	-1064.57777777778	-1290.78518518519
44305.8917858796	0	1182.934	-1064.65925925926	-1299.87407407407
44305.8917860648	0	1183.015	-1064.66666666667	-1309.4
44305.8917862384	0	1183.022	-1064.92592592593	-1318.68888888889
44305.8917864236	0	1183.281	-1065.0962962963	-1328.25185185185
44305.8917865972	0	1183.451	-1065.28888888889	-1337.68888888889
44305.8917867824	0	1183.644	-1065.68148148148	-1346.64444444444
44305.8917869676	0	1184.037	-1066.3037037037	-1356.36296296296
44305.8917871412	0	1184.659	-1066.95555555556	-1365.59259259259
44305.8917873264	0	1185.311	-1067.53333333333	-1375.6962962963
44305.8917875	0	1185.889	-1067.8962962963	-1386.14074074074
44305.8917876852	0	1186.252	-1068.17777777778	-1396.12592592593
44305.8917878704	0	1186.533	-1068.36296296296	-1406.62222222222
44305.891788044	0	1186.718	-1068.35555555556	-1415.93333333333
44305.8917882292	0	1186.711	-1068.42962962963	-1425.5037037037
44305.8917884028	0	1186.785	-1068.37037037037	-1434.76296296296
44305.891788588	0	1186.726	-1068.37777777778	-1443.00740740741
44305.8917887732	0	1186.733	-1068.48888888889	-1451.67407407407
44305.8917889468	0	1186.844	-1069.04444444444	-1457.98518518519
44305.8917891319	0	1187.4	-1070.00740740741	-1463.91111111111
44305.8917893056	0	1188.363	-1071.25185185185	-1468
44305.8917894907	0	1189.607	-1072.8962962963	-1471.61481481482
44305.8917896759	0	1191.251	-1074.5037037037	-1474.45925925926
44305.8917898495	0	1192.858	-1075.91851851852	-1476.52592592593
44305.8917900347	0	1194.273	-1077.18518518519	-1478.27407407407
44305.8917902083	0	1195.54	-1078.15555555556	-1479.60740740741
44305.8917903935	0	1196.51	-1078.66666666667	-1480.56296296296
44305.8917905787	0	1197.021	-1078.83703703704	-1481.3037037037
44305.8917907523	0	1197.191	-1078.82222222222	-1481.73333333333
44305.8917909375	0	1197.176	-1078.82962962963	-1481.88888888889
44305.8917911227	0	1197.183	-1079.11851851852	-1481.83703703704
44305.8917912963	0	1197.472	-1079.84444444444	-1481.55555555556
44305.8917914815	0	1198.198	-1081.18518518519	-1481.06666666667
44305.8917916551	0	1199.539	-1083.07407407407	-1480.39259259259
44305.8917918403	0	1201.428	-1085.77777777778	-1479.48888888889
44305.8917920255	0	1204.132	-1088.8	-1478.43703703704
44305.8917921991	0	1207.154	-1092.65925925926	-1477.01481481482
44305.8917923843	0	1211.013	-1096.74074074074	-1475.37777777778
44305.8917925579	0	1215.094	-1100.72592592593	-1473.58518518519
44305.8917927431	0	1219.079	-1105.35555555556	-1471.51851851852
44305.8917929167	0	1223.709	-1110.35555555556	-1469.22962962963
44305.8917931019	0	1228.709	-1115.14074074074	-1466.87407407407
44305.891793287	0	1233.494	-1120.24444444444	-1464.18518518519
44305.8917934607	0	1238.598	-1124.40740740741	-1461.62962962963
44305.8917936458	0	1242.761	-1128.05925925926	-1459.08148148148
44305.8917938194	0	1246.413	-1131.07407407407	-1456.73333333333
44305.8917940046	0	1249.428	-1133.52592592593	-1454.6
44305.8917941898	0	1251.88	-1136.03703703704	-1452.21481481482
44305.8917943634	0	1254.391	-1138.4	-1449.97037037037
44305.8917945486	0	1256.754	-1141.25185185185	-1447.39259259259
44305.8917947222	0	1259.606	-1144.51111111111	-1444.57777777778
44305.8917949074	0	1262.865	-1147.54814814815	-1441.84444444444
44305.8917950926	0	1265.902	-1150.79259259259	-1438.73333333333
44305.8917952662	0	1269.146	-1153.78518518519	-1435.85925925926
44305.8917954514	0	1272.139	-1157.15555555556	-1432.71851851852
44305.8917956366	0	1275.509	-1160.48148148148	-1429.82222222222
44305.8917958102	0	1278.835	-1164.34814814815	-1426.80740740741
44305.8917959954	0	1282.702	-1168.65925925926	-1423.56296296296
44305.891796169	0	1287.013	-1173.12592592593	-1420.53333333333
44305.8917963542	0	1291.48	-1178	-1417.57777777778
44305.8917965393	0	1296.354	-1182.51851851852	-1415
44305.891796713	0	1300.873	-1186.04444444445	-1413.05925925926
44305.8917968981	0	1304.399	-1189.77777777778	-1411.12592592593
44305.8917970718	0	1308.132	-1193.43703703704	-1409.45925925926
44305.8917972569	0	1311.791	-1197.7037037037	-1407.81481481482
44305.8917974306	0	1316.058	-1202.19259259259	-1406.3037037037
44305.8917976157	0	1320.547	-1207.00740740741	-1404.99259259259
44305.8917978009	0	1325.362	-1212.84444444445	-1403.57037037037
44305.8917979745	0	1331.199	-1218.62222222222	-1402.11111111111
44305.8917981597	0	1336.977	-1224.92592592593	-1400.23703703704
44305.8917983333	0	1343.281	-1231.38518518519	-1398.17777777778
44305.8917985185	0	1349.74	-1237.78518518519	-1396.37777777778
44305.8917987037	0	1356.14	-1244.84444444445	-1394.37777777778
44305.8917988773	0	1363.199	-1251.34074074074	-1392.60740740741
44305.8917990625	0	1369.695	-1257.93333333333	-1391.17037037037
44305.8917992477	0	1376.288	-1264.23703703704	-1390.03703703704
44305.8917994213	0	1382.592	-1269.02222222222	-1389.41481481481
44305.8917996065	0	1387.377	-1273.55555555556	-1388.74074074074
44305.8917997801	0	1391.91	-1277.98518518519	-1388.25185185185
44305.8917999653	0	1396.34	-1283.14074074074	-1387.76296296296
44305.8918001505	0	1401.496	-1288.65185185185	-1387.31851851852
44305.8918003241	0	1407.007	-1294.13333333333	-1386.64444444444
44305.8918005093	0	1412.488	-1300.63703703704	-1385.48888888889
44305.8918006829	0	1418.992	-1307.02962962963	-1384.22222222222
44305.8918008681	0	1425.385	-1314.1037037037	-1382.9037037037
44305.8918010532	0	1432.459	-1321.36296296296	-1381.55555555556
44305.8918012269	0	1439.718	-1328.68148148148	-1380.15555555556
44305.891801412	0	1447.037	-1335.31111111111	-1378.96296296296
44305.8918015856	0	1453.667	-1340.91851851852	-1378.18518518519
44305.8918017708	0	1459.274	-1346.28148148148	-1377.48888888889
44305.8918019444	0	1464.637	-1351.36296296296	-1376.71111111111
44305.8918021296	0	1469.718	-1356.23703703704	-1376.02222222222
44305.8918023148	0	1474.592	-1361.57777777778	-1375.32592592593
44305.8918024884	0	1479.933	-1366.43703703704	-1374.59259259259
44305.8918026736	0	1484.792	-1371.42222222222	-1373.60740740741
44305.8918028472	0	1489.777	-1376.45925925926	-1372.51851851852
44305.8918030324	0	1494.814	-1382.51851851852	-1371.05925925926
44305.8918032176	0	1500.873	-1388.93333333333	-1369.41481481482
44305.8918033912	0	1507.288	-1394.88148148148	-1367.74074074074
44305.8918035764	0	1513.236	-1400.82222222222	-1365.99259259259
44305.89180375	0	1519.177	-1405.15555555556	-1364.67407407407
44305.8918039352	0	1523.51	-1408.65925925926	-1363.44444444444
44305.8918041204	0	1527.014	-1410.65925925926	-1362.35555555556
44305.891804294	0	1529.014	-1411.33333333333	-1361.45925925926
44305.8918044792	0	1529.688	-1411.21481481482	-1360.5037037037
44305.8918046644	0	1529.569	-1410.76296296296	-1359.42222222222
44305.891804838	0	1529.117	-1410.64444444444	-1358.36296296296
44305.8918050232	0	1528.998	-1410.91111111111	-1357
44305.8918051968	0	1529.265	-1411.44444444444	-1355.6
44305.8918053819	0	1529.798	-1412.14074074074	-1354.02222222222
44305.8918055556	0	1530.494	-1412.57777777778	-1352.57037037037
44305.8918057407	0	1530.931	-1412.77037037037	-1350.8962962963
44305.8918059259	0	1531.124	-1412.77777777778	-1349.2962962963
44305.8918060995	0	1531.131	-1412.73333333333	-1347.65925925926
44305.8918062847	0	1531.087	-1412.6	-1345.8
44305.8918064699	0	1530.954	-1412.4962962963	-1343.92592592593
44305.8918066435	0	1530.85	-1412.35555555556	-1341.75555555556
44305.8918068287	0	1530.709	-1412.15555555556	-1339.51111111111
44305.8918070023	0	1530.509	-1411.86666666667	-1337.19259259259
44305.8918071875	0	1530.22	-1411.59259259259	-1334.67407407407
44305.8918073611	0	1529.946	-1411.42222222222	-1332.07407407407
44305.8918075463	0	1529.776	-1411.32592592593	-1329.45185185185
44305.8918077315	0	1529.68	-1411.32592592593	-1326.43703703704
44305.8918079051	0	1529.68	-1411.28148148148	-1323.54814814815
44305.8918080903	0	1529.636	-1411.21481481481	-1320.60740740741
44305.8918082639	0	1529.569	-1410.95555555556	-1317.67407407407
44305.8918084491	0	1529.31	-1410.51111111111	-1315.16296296296
44305.8918086343	0	1528.866	-1409.93333333333	-1312.42222222222
44305.8918088079	0	1528.288	-1409.42962962963	-1309.82222222222
44305.8918089931	0	1527.784	-1408.94074074074	-1306.94814814815
44305.8918091782	0	1527.295	-1408.38518518519	-1303.91111111111
44305.8918093519	0	1526.739	-1407.94814814815	-1300.99259259259
44305.891809537	0	1526.302	-1407.71111111111	-1297.74074074074
44305.8918097107	0	1526.065	-1407.68148148148	-1294.59259259259
44305.8918098958	0	1526.035	-1407.74074074074	-1291.23703703704
44305.891810081	0	1526.094	-1407.8	-1287.77777777778
44305.8918102546	0	1526.153	-1407.82222222222	-1284.47407407407
44305.8918104398	0	1526.175	-1407.82222222222	-1280.91111111111
44305.8918106134	0	1526.175	-1407.79259259259	-1277.62222222222
44305.8918107986	0	1526.145	-1407.61481481481	-1274.12592592593
44305.8918109722	0	1525.967	-1407.4	-1270.82222222222
44305.8918111574	0	1525.752	-1407.11111111111	-1267.2962962963
44305.8918113426	0	1525.463	-1406.8962962963	-1263.7037037037
44305.8918115162	0	1525.248	-1406.58518518519	-1260.32592592593
44305.8918117014	0	1524.937	-1406.22962962963	-1256.68148148148
44305.891811875	0	1524.581	-1405.98518518518	-1253.24444444445
44305.8918120602	0	1524.337	-1405.81481481481	-1249.65185185185
44305.8918122454	0	1524.167	-1405.60740740741	-1246.02222222222
44305.891812419	0	1523.96	-1405.4	-1242.62962962963
44305.8918126042	0	1523.753	-1405.05925925926	-1239.04444444445
44305.8918127778	0	1523.412	-1404.67407407407	-1235.65925925926
44305.891812963	0	1523.027	-1404.27407407407	-1232.54074074074
44305.8918131481	0	1522.627	-1403.82962962963	-1229.38518518519
44305.8918133218	0	1522.183	-1403.35555555556	-1226.52592592593
44305.8918135069	0	1521.709	-1402.86666666667	-1223.59259259259
44305.8918136921	0	1521.22	-1402.38518518519	-1220.74814814815
44305.8918138657	0	1520.739	-1401.88148148148	-1218.31111111111
44305.8918140509	0	1520.235	-1401.28888888889	-1215.93333333333
44305.8918142245	0	1519.642	-1400.76296296296	-1213.78518518519
44305.8918144097	0	1519.116	-1400.14074074074	-1211.74814814815
44305.8918145949	0	1518.494	-1399.22962962963	-1209.94814814815
44305.8918147685	0	1517.583	-1398.21481481481	-1208.40740740741
44305.8918149537	0	1516.568	-1396.88888888889	-1206.91111111111
44305.8918151273	0	1515.242	-1395.53333333333	-1205.74074074074
44305.8918153125	0	1513.886	-1394.1037037037	-1204.6962962963
44305.8918154977	0	1512.456	-1392.65925925926	-1203.91851851852
44305.8918156713	0	1511.012	-1391.4	-1203.52592592593
44305.8918158565	0	1509.753	-1390.17777777778	-1203.34814814815
44305.8918160301	0	1508.531	-1389.12592592593	-1203.42222222222
44305.8918162153	0	1507.479	-1388.04444444444	-1203.83703703704
44305.8918163889	0	1506.398	-1387.14814814815	-1204.6962962963
44305.8918165741	0	1505.502	-1386.4962962963	-1205.94074074074
44305.8918167593	0	1504.85	-1386.03703703704	-1207.74074074074
44305.8918169329	0	1504.391	-1385.85185185185	-1209.87407407408
44305.8918171181	0	1504.206	-1385.84444444444	-1212.51851851852
44305.8918172917	0	1504.199	-1385.88888888889	-1215.51111111111
44305.8918174769	0	1504.243	-1385.96296296296	-1218.63703703704
44305.891817662	0	1504.317	-1386.05925925926	-1222.25925925926
44305.8918178356	0	1504.413	-1386.14074074074	-1225.87407407408
44305.8918180208	0	1504.494	-1386.06666666667	-1229.82222222222
44305.891818206	0	1504.42	-1385.84444444444	-1233.77777777778
44305.8918183796	0	1504.198	-1385.60740740741	-1238.34074074074
44305.8918185648	0	1503.961	-1385.48148148148	-1243.4
44305.8918187384	0	1503.835	-1385.45185185185	-1248.74074074074
44305.8918189236	0	1503.805	-1385.59259259259	-1254.83703703704
44305.8918190972	0	1503.946	-1386.22222222222	-1261.11111111111
44305.8918192824	0	1504.576	-1387.11111111111	-1267.11111111111
44305.8918194676	0	1505.465	-1388.27407407407	-1273.74074074074
44305.8918196412	0	1506.628	-1389.31111111111	-1280.05185185185
44305.8918198264	0	1507.665	-1390.5037037037	-1287.02962962963
44305.8918200116	0	1508.858	-1391.54814814815	-1294.37777777778
44305.8918201852	0	1509.902	-1392.46666666667	-1301.67407407408
44305.8918203704	0	1510.821	-1393.38518518519	-1309.28148148148
44305.891820544	0	1511.74	-1394.2	-1316.68888888889
44305.8918207292	0	1512.555	-1395.20740740741	-1325.21481481482
44305.8918209144	0	1513.562	-1395.98518518519	-1334.01481481482
44305.891821088	0	1514.34	-1396.72592592593	-1341.70370370371
44305.8918212732	0	1515.081	-1397.65185185185	-1350.32592592593
44305.8918214468	0	1516.007	-1398.81481481481	-1358.23703703704
44305.8918216319	0	1517.17	-1400.1037037037	-1366.62962962963
44305.8918218171	0	1518.459	-1401.07407407407	-1375.04444444445
44305.8918219907	0	1519.429	-1401.68888888889	-1383.46666666667
44305.8918221759	0	1520.044	-1401.7037037037	-1392.32592592593
44305.8918223495	0	1520.059	-1401.39259259259	-1400.67407407408
44305.8918225347	0	1519.748	-1400.97777777778	-1409.44444444445
44305.8918227199	0	1519.333	-1400.51111111111	-1418.34074074074
44305.8918228935	0	1518.866	-1399.91851851852	-1426.36296296296
44305.8918230787	0	1518.273	-1399.18518518518	-1434.74074074074
44305.8918232523	0	1517.54	-1398.45185185185	-1442.12592592593
44305.8918234375	0	1516.807	-1397.2962962963	-1449.31111111111
44305.8918236227	0	1515.651	-1395.93333333333	-1455.94814814815
44305.8918237963	0	1514.288	-1394.82962962963	-1461.68148148148
44305.8918239815	0	1513.184	-1393.75555555555	-1467.66666666667
44305.8918241551	0	1512.11	-1392.62962962963	-1473.18518518519
44305.8918243403	0	1510.984	-1391.66666666667	-1479.0962962963
44305.8918245139	0	1510.021	-1391.6962962963	-1484.31111111111
44305.8918246991	0	1510.051	-1392.74814814815	-1488.22962962963
44305.8918248843	0	1511.103	-1394.65185185185	-1490.64444444445
44305.8918250579	0	1513.007	-1396.71851851852	-1492.11851851852
44305.8918252431	0	1515.074	-1398.87407407407	-1493.57777777778
44305.8918254282	0	1517.23	-1400.59259259259	-1494.90370370371
44305.8918256019	0	1518.949	-1401.85925925926	-1496.13333333333
44305.891825787	0	1520.216	-1402.48148148148	-1497.02962962963
44305.8918259607	0	1520.838	-1402.68888888889	-1497.54814814815
44305.8918261458	0	1521.045	-1402.74074074074	-1497.82222222222
44305.891826331	0	1521.097	-1402.72592592592	-1497.91851851852
44305.8918265046	0	1521.082	-1402.65185185185	-1497.91851851852
44305.8918266898	0	1521.008	-1402.42962962963	-1497.86666666667
44305.8918268634	0	1520.786	-1402.05925925926	-1497.67407407408
44305.8918270486	0	1520.416	-1401.44444444444	-1497.15555555556
44305.8918272222	0	1519.801	-1400.71851851852	-1496.22962962963
44305.8918274074	0	1519.075	-1400.03703703704	-1495.11111111111
44305.8918275926	0	1518.394	-1399.56296296296	-1493.68888888889
44305.8918277662	0	1517.92	-1399.83703703704	-1492.00740740741
44305.8918279514	0	1518.194	-1401.08888888889	-1489.82222222222
44305.891828125	0	1519.446	-1402.56296296296	-1487.15555555556
44305.8918283102	0	1520.92	-1403.68148148148	-1484.3037037037
44305.8918284954	0	1522.039	-1404.47407407407	-1481.05925925926
44305.891828669	0	1522.832	-1404.95555555555	-1477.76296296296
44305.8918288542	0	1523.313	-1405.33333333333	-1474.01481481482
44305.8918290278	0	1523.691	-1405.33333333333	-1470.02222222222
44305.891829213	0	1523.691	-1404.56296296296	-1466.31111111111
44305.8918293981	0	1522.921	-1403.02962962963	-1462.65925925926
44305.8918295718	0	1521.388	-1401.25925925926	-1459.3037037037
44305.8918297569	0	1519.618	-1399.1037037037	-1455.62222222222
44305.8918299306	0	1517.462	-1396.94814814815	-1451.96296296296
44305.8918301157	0	1515.306	-1395.25925925926	-1448.5037037037
44305.8918303009	0	1513.617	-1393.94814814815	-1444.57037037037
44305.8918304745	0	1512.306	-1393.38518518518	-1440.66666666667
44305.8918306597	0	1511.743	-1393.35555555555	-1436.3037037037
44305.8918308449	0	1511.713	-1393.87407407407	-1432.11851851852
44305.8918310185	0	1512.232	-1394.88888888889	-1427.45185185185
44305.8918312037	0	1513.247	-1396.2	-1422.60740740741
44305.8918313773	0	1514.558	-1397.45185185185	-1417.8
44305.8918315625	0	1515.81	-1398.63703703704	-1412.48888888889
44305.8918317361	0	1516.995	-1399.48148148148	-1406.97037037037
44305.8918319213	0	1517.839	-1400.00740740741	-1401.65925925926
44305.8918321065	0	1518.365	-1400.20740740741	-1395.97037037037
44305.8918322801	0	1518.565	-1400.22222222222	-1390.51851851852
44305.8918324653	0	1518.58	-1400.02962962963	-1384.86666666667
44305.8918326389	0	1518.387	-1399.83703703704	-1379.4
44305.8918328241	0	1518.194	-1399.57777777778	-1374.22222222222
44305.8918330093	0	1517.935	-1399.1037037037	-1368.6962962963
44305.8918331829	0	1517.461	-1398.9037037037	-1363.64444444445
44305.8918333681	0	1517.261	-1398.88888888889	-1358.04444444445
44305.8918335417	0	1517.246	-1399.34814814815	-1352.54074074074
44305.8918337269	0	1517.705	-1400.23703703704	-1346.25925925926
44305.891833912	0	1518.594	-1401.18518518518	-1339.79259259259
44305.8918340856	0	1519.542	-1402.28888888889	-1333.6
44305.8918342708	0	1520.646	-1403.78518518518	-1327.05185185185
44305.8918344444	0	1522.142	-1405.53333333333	-1320.5037037037
44305.8918346296	0	1523.89	-1407.42962962963	-1314.2962962963
44305.8918348148	0	1525.786	-1409.58518518518	-1307.74074074074
44305.8918349884	0	1527.942	-1411.82962962963	-1301.73333333333
44305.8918351736	0	1530.186	-1414.37037037037	-1295.6
44305.8918353588	0	1532.727	-1417.15555555556	-1289.6
44305.8918355324	0	1535.512	-1419.92592592593	-1284.28148148148
44305.8918357176	0	1538.282	-1423.02222222222	-1279.00740740741
44305.8918358912	0	1541.378	-1426.22222222222	-1274.20740740741
44305.8918360764	0	1544.578	-1429.13333333333	-1270.19259259259
44305.8918362616	0	1547.489	-1432.22222222222	-1266.2
44305.8918364352	0	1550.578	-1435.02962962963	-1262.74814814815
44305.8918366204	0	1553.385	-1437.95555555556	-1259.23703703704
44305.891836794	0	1556.311	-1440.57777777778	-1256.08148148148
44305.8918369792	0	1558.933	-1443.14074074074	-1252.88888888889
44305.8918371644	0	1561.496	-1445.25185185185	-1249.85185185185
44305.891837338	0	1563.607	-1446.61481481481	-1247.04444444445
44305.8918375232	0	1564.97	-1447.17037037037	-1245.12592592593
44305.8918376968	0	1565.526	-1447.64444444444	-1242.86666666667
44305.8918378819	0	1566	-1448.31851851852	-1240.28148148148
44305.8918380671	0	1566.674	-1449.2	-1237.6962962963
44305.8918382407	0	1567.555	-1450.41481481481	-1235.32592592593
44305.8918384259	0	1568.77	-1452.27407407407	-1232.91851851852
44305.8918385995	0	1570.629	-1454.71851851852	-1230.72592592593
44305.8918387847	0	1573.073	-1457.82222222222	-1228.48888888889
44305.8918389583	0	1576.177	-1461.58518518518	-1226.45185185185
44305.8918391435	0	1579.94	-1465.2962962963	-1224.9037037037
44305.8918393287	0	1583.651	-1469.39259259259	-1223.67407407407
44305.8918395023	0	1587.747	-1473.48888888889	-1222.87407407408
44305.8918396875	0	1591.843	-1478.02962962963	-1222.35555555556
44305.8918398611	0	1596.384	-1483.1037037037	-1221.96296296296
44305.8918400463	0	1601.458	-1488.26666666667	-1221.82962962963
44305.8918402315	0	1606.621	-1493.91111111111	-1221.83703703704
44305.8918404051	0	1612.265	-1498.97777777778	-1221.92592592593
44305.8918405903	0	1617.332	-1503.82962962963	-1221.99259259259
44305.8918407639	0	1622.184	-1508.05185185185	-1222.02222222222
44305.8918409491	0	1626.406	-1512.44444444444	-1222.20740740741
44305.8918411343	0	1630.799	-1516.85185185185	-1222.47407407407
44305.8918413079	0	1635.206	-1521.17037037037	-1222.75555555556
44305.8918414931	0	1639.525	-1525.74814814815	-1223.1037037037
44305.8918416667	0	1644.103	-1529.92592592593	-1223.68888888889
44305.8918418519	0	1648.281	-1533.23703703704	-1224.65925925926
44305.891842037	0	1651.592	-1536.05185185185	-1225.99259259259
44305.8918422107	0	1654.407	-1537.78518518518	-1227.21481481482
44305.8918423958	0	1656.14	-1539.0962962963	-1228.64444444444
44305.8918425694	0	1657.451	-1540.04444444444	-1230.04444444444
44305.8918427546	0	1658.399	-1540.8962962963	-1231.5037037037
44305.8918429398	0	1659.251	-1541.92592592593	-1233.05185185185
44305.8918431134	0	1660.281	-1543.27407407407	-1234.43703703704
44305.8918432986	0	1661.629	-1545.04444444444	-1235.76296296296
44305.8918434722	0	1663.399	-1547.18518518518	-1236.87407407407
44305.8918436574	0	1665.54	-1549.54074074074	-1237.74074074074
44305.8918438426	0	1667.896	-1552.64444444444	-1238.35555555556
44305.8918440162	0	1671	-1556.13333333333	-1238.74814814815
44305.8918442014	0	1674.489	-1560.28148148148	-1238.96296296296
44305.891844375	0	1678.637	-1564.42222222222	-1239.11111111111
44305.8918445602	0	1682.778	-1569.37777777778	-1239.22222222222
44305.8918447454	0	1687.734	-1574.45185185185	-1239.17037037037
44305.891844919	0	1692.808	-1578.99259259259	-1239.04444444444
44305.8918451042	0	1697.349	-1583.08888888889	-1238.92592592593
44305.8918452893	0	1701.445	-1586.25185185185	-1238.78518518519
44305.891845463	0	1704.608	-1588.28888888889	-1238.45185185185
44305.8918456481	0	1706.645	-1589.54814814815	-1237.86666666667
44305.8918458218	0	1707.904	-1589.9037037037	-1237.2
44305.8918460069	0	1708.26	-1589.79259259259	-1236.51111111111
44305.8918461806	0	1708.149	-1589.40740740741	-1235.81481481482
44305.8918463657	0	1707.764	-1589.02962962963	-1235.16296296296
44305.8918465509	0	1707.386	-1588.61481481481	-1234.5037037037
44305.8918467245	0	1706.971	-1588.28888888889	-1233.92592592593
44305.8918469097	0	1706.645	-1588.2962962963	-1233.15555555556
44305.8918470949	0	1706.652	-1589.34814814815	-1232.26666666667
44305.8918472685	0	1707.704	-1591.28148148148	-1231.3037037037
44305.8918474537	0	1709.637	-1594.19259259259	-1230.22962962963
44305.8918476273	0	1712.548	-1597.34074074074	-1229.16296296296
44305.8918478125	0	1715.696	-1601.27407407407	-1227.83703703704
44305.8918479861	0	1719.629	-1605.3037037037	-1226.34074074074
44305.8918481713	0	1723.659	-1609.02962962963	-1224.71851851852
44305.8918483565	0	1727.385	-1613.28148148148	-1222.87407407407
44305.8918485301	0	1731.637	-1617.27407407407	-1221.31851851852
44305.8918487153	0	1735.63	-1621.99259259259	-1219.6962962963
44305.8918489005	0	1740.349	-1627.04444444444	-1218.26666666667
44305.8918490741	0	1745.401	-1632.85185185185	-1216.66666666667
44305.8918492593	0	1751.208	-1638.82962962963	-1214.98518518519
44305.8918494329	0	1757.186	-1644.02962962963	-1213.62962962963
44305.8918496181	0	1762.386	-1649.11851851852	-1212.53333333333
44305.8918497917	0	1767.475	-1654.05925925926	-1211.59259259259
44305.8918499769	0	1772.416	-1658.79259259259	-1210.72592592593
44305.891850162	0	1777.149	-1664.2	-1209.75555555556
44305.8918503356	0	1782.556	-1669.75555555556	-1208.86666666667
44305.8918505208	0	1788.112	-1676.12592592593	-1207.92592592593
44305.8918506944	0	1794.482	-1682.88148148148	-1206.99259259259
44305.8918508796	0	1801.238	-1689.18518518518	-1205.77777777778
44305.8918510648	0	1807.542	-1696.14814814815	-1204.35555555556
44305.8918512384	0	1814.505	-1702.91111111111	-1202.96296296296
44305.8918514236	0	1821.268	-1710.11111111111	-1201.48888888889
44305.8918516088	0	1828.468	-1716.99259259259	-1200.08888888889
44305.8918517824	0	1835.349	-1723.08888888889	-1198.94814814815
44305.8918519676	0	1841.445	-1729.26666666667	-1198.3037037037
44305.8918521412	0	1847.623	-1735.40740740741	-1197.8
44305.8918523264	0	1853.764	-1742.36296296296	-1197.3037037037
44305.8918525116	0	1860.72	-1748.97037037037	-1196.85185185185
44305.8918526852	0	1867.327	-1756.22222222222	-1196.54814814815
44305.8918528704	0	1874.579	-1763.58518518518	-1196.01481481482
44305.891853044	0	1881.942	-1770.94074074074	-1195.33333333333
44305.8918532292	0	1889.298	-1779.16296296296	-1194.62222222222
44305.8918534144	0	1897.52	-1787.18518518518	-1193.7037037037
44305.891853588	0	1905.542	-1795.62962962963	-1192.83703703704
44305.8918537732	0	1913.986	-1804.34074074074	-1191.94074074074
44305.8918539468	0	1922.697	-1811.65925925926	-1191.18518518519
44305.8918541319	0	1930.016	-1819.01481481481	-1190.63703703704
44305.8918543171	0	1937.372	-1826.36296296296	-1190.32592592593
44305.8918544907	0	1944.72	-1833.6962962963	-1190.21481481482
44305.8918546759	0	1952.053	-1841.8	-1190.08888888889
44305.8918548495	0	1960.157	-1849.17777777778	-1190.3037037037
44305.8918550347	0	1967.535	-1856.8	-1190.3037037037
44305.8918552199	0	1975.157	-1863.96296296296	-1189.97777777778
44305.8918553935	0	1982.32	-1872.11111111111	-1189.61481481482
44305.8918555787	0	1990.468	-1880.60740740741	-1189.14074074074
44305.8918557523	0	1998.964	-1888.42962962963	-1188.58518518519
44305.8918559375	0	2006.786	-1896.28148148148	-1188.11851851852
44305.8918561111	0	2014.638	-1902.85925925926	-1187.85925925926
44305.8918562963	0	2021.216	-1908.72592592592	-1187.78518518519
44305.8918564815	0	2027.083	-1913.48888888889	-1187.87407407407
44305.8918566551	0	2031.846	-1917.28148148148	-1187.97037037037
44305.8918568403	0	2035.639	-1921.24444444444	-1188.22962962963
44305.8918570255	0	2039.602	-1924.99259259259	-1188.48888888889
44305.8918571991	0	2043.35	-1929.18518518518	-1188.71111111111
44305.8918573843	0	2047.543	-1933.66666666667	-1188.87407407407
44305.8918575579	0	2052.024	-1938.27407407407	-1188.87407407407
44305.8918577431	0	2056.631	-1943.48148148148	-1188.83703703704
44305.8918579282	0	2061.838	-1948.4962962963	-1188.61481481482
44305.8918581019	0	2066.853	-1954.22222222222	-1188.24444444444
44305.891858287	0	2072.579	-1960.13333333333	-1187.68888888889
44305.8918584607	0	2078.49	-1965.85925925926	-1187.20740740741
44305.8918586458	0	2084.216	-1971.84444444444	-1186.78518518519
44305.891858831	0	2090.201	-1977.4	-1186.5037037037
44305.8918590046	0	2095.757	-1981.78518518518	-1186.48148148148
44305.8918591898	0	2100.142	-1985.68148148148	-1186.67407407407
44305.8918593634	0	2104.038	-1988.56296296296	-1186.94814814815
44305.8918595486	0	2106.919	-1990.72592592592	-1187.41481481482
44305.8918597338	0	2109.082	-1991.80740740741	-1187.88888888889
44305.8918599074	0	2110.163	-1992.16296296296	-1188.27407407407
44305.8918600926	0	2110.519	-1991.82962962963	-1188.44444444444
44305.8918602662	0	2110.186	-1991.27407407407	-1188.44444444444
44305.8918604514	0	2109.63	-1990.72592592592	-1188.37037037037
44305.8918606366	0	2109.082	-1990.45185185185	-1188.27407407407
44305.8918608102	0	2108.808	-1990.45185185185	-1188.12592592593
44305.8918609954	0	2108.808	-1990.72592592592	-1187.9037037037
44305.891861169	0	2109.082	-1991.06666666667	-1187.64444444444
44305.8918613542	0	2109.423	-1991.40740740741	-1187.2962962963
44305.8918615393	0	2109.764	-1991.57037037037	-1186.88888888889
44305.891861713	0	2109.927	-1991.45185185185	-1186.46666666667
44305.8918618981	0	2109.808	-1991.28888888889	-1186.02222222222
44305.8918620718	0	2109.645	-1991.23703703704	-1185.55555555556
44305.8918622569	0	2109.593	-1991.17777777778	-1185.03703703704
44305.8918624421	0	2109.534	-1991.08888888889	-1184.48148148148
44305.8918626157	0	2109.445	-1991	-1183.72592592593
44305.8918628009	0	2109.356	-1990.97777777778	-1182.86666666667
44305.8918629745	0	2109.334	-1990.91111111111	-1181.91851851852
44305.8918631597	0	2109.267	-1990.80740740741	-1181.01481481482
44305.8918633449	0	2109.163	-1990.77777777778	-1180.2
44305.8918635185	0	2109.133	-1990.84444444444	-1179.20740740741
44305.8918637037	0	2109.2	-1990.92592592592	-1178.11111111111
44305.8918638773	0	2109.281	-1990.9037037037	-1177.02962962963
44305.8918640625	0	2109.259	-1990.62962962963	-1175.8962962963
44305.8918642361	0	2108.985	-1990.25925925926	-1174.91111111111
44305.8918644213	0	2108.615	-1989.93333333333	-1173.80740740741
44305.8918646065	0	2108.289	-1989.85185185185	-1172.55555555556
44305.8918647801	0	2108.208	-1989.98518518518	-1171.27407407407
44305.8918649653	0	2108.341	-1990.34814814815	-1169.74814814815
44305.8918651389	0	2108.704	-1990.65185185185	-1168.19259259259
44305.8918653241	0	2109.008	-1990.88148148148	-1166.31111111111
44305.8918655093	0	2109.238	-1990.81481481481	-1164.45925925926
44305.8918656829	0	2109.171	-1990.48888888889	-1162.95555555556
44305.8918658681	0	2108.845	-1990.02962962963	-1161.55555555556
44305.8918660532	0	2108.386	-1989.71111111111	-1160.19259259259
44305.8918662269	0	2108.067	-1989.45185185185	-1158.6962962963
44305.891866412	0	2107.808	-1989.27407407407	-1157.16296296296
44305.8918665856	0	2107.63	-1989.08888888889	-1155.64444444444
44305.8918667708	0	2107.445	-1988.77037037037	-1153.94074074074
44305.8918669444	0	2107.126	-1988.16296296296	-1152.42962962963
44305.8918671296	0	2106.519	-1987.22222222222	-1151.0962962963
44305.8918673148	0	2105.578	-1986.07407407407	-1150.05185185185
44305.8918674884	0	2104.43	-1984.91851851852	-1149.45185185185
44305.8918676736	0	2103.274	-1983.56296296296	-1149.17037037037
44305.8918678472	0	2101.918	-1982.28888888889	-1149.08148148148
44305.8918680324	0	2100.644	-1981.02962962963	-1149.08148148148
44305.8918682176	0	2099.385	-1980.04444444444	-1149.23703703704
44305.8918683912	0	2098.4	-1979.28888888889	-1149.4962962963
44305.8918685764	0	2097.644	-1978.66666666667	-1150.03703703704
44305.8918687616	0	2097.022	-1978.27407407407	-1150.76296296296
44305.8918689352	0	2096.629	-1978.0962962963	-1151.83703703704
44305.8918691204	0	2096.451	-1978.13333333333	-1153.22222222222
44305.891869294	0	2096.488	-1978.23703703704	-1154.8962962963
44305.8918694792	0	2096.592	-1978.48148148148	-1156.91111111111
44305.8918696644	0	2096.836	-1978.6962962963	-1159
44305.891869838	0	2097.051	-1979	-1161.42962962963
44305.8918700232	0	2097.355	-1979.25185185185	-1164.15555555556
44305.8918701968	0	2097.607	-1979.42222222222	-1167.00740740741
44305.8918703819	0	2097.777	-1979.63703703704	-1170.3037037037
44305.8918705671	0	2097.992	-1980.00740740741	-1173.85185185185
44305.8918707407	0	2098.362	-1980.6	-1177.42962962963
44305.8918709259	0	2098.955	-1981.46666666667	-1181.08888888889
44305.8918710995	0	2099.822	-1982.35555555555	-1184.71851851852
44305.8918712847	0	2100.711	-1983.40740740741	-1188.91851851852
44305.8918714699	0	2101.763	-1984.16296296296	-1192.93333333333
44305.8918716435	0	2102.519	-1984.61481481481	-1197.22222222222
44305.8918718287	0	2102.971	-1984.73333333333	-1202.08888888889
44305.8918720023	0	2103.09	-1984.65925925926	-1206.93333333333
44305.8918721875	0	2103.016	-1984.52592592592	-1212.45185185185
44305.8918723727	0	2102.883	-1984.5037037037	-1217.85185185185
44305.8918725463	0	2102.861	-1984.57777777778	-1223.6
44305.8918727315	0	2102.935	-1984.78518518518	-1229.31851851852
44305.8918729051	0	2103.142	-1985.16296296296	-1234.48888888889
44305.8918730903	0	2103.52	-1985.75555555555	-1240.31851851852
44305.8918732639	0	2104.113	-1986.63703703704	-1245.8
44305.8918734491	0	2104.994	-1988.03703703704	-1251.73333333333
44305.8918736343	0	2106.394	-1989.73333333333	-1257.87407407407
44305.8918738079	0	2108.09	-1991.62222222222	-1263.71851851852
44305.8918739931	0	2109.979	-1993.79259259259	-1270.01481481482
44305.8918741667	0	2112.149	-1996.08148148148	-1276.01481481482
44305.8918743519	0	2114.438	-1998.6	-1282.45925925926
44305.891874537	0	2116.957	-2001.14814814815	-1289.14074074074
44305.8918747107	0	2119.505	-2003.3037037037	-1295.37777777778
44305.8918748958	0	2121.661	-2005.32592592592	-1302.26666666667
44305.8918750694	0	2123.683	-2007.06666666667	-1309.12592592593
44305.8918752546	0	2125.424	-2008.45925925926	-1315.63703703704
44305.8918754398	0	2126.817	-2009.68148148148	-1322.68148148148
44305.8918756134	0	2128.039	-2010.62962962963	-1329.31111111111
44305.8918757986	0	2128.987	-2011.4	-1336.60740740741
44305.8918759838	0	2129.757	-2012.05185185185	-1343.4
44305.8918761574	0	2130.409	-2012.56296296296	-1350.74074074074
44305.8918763426	0	2130.92	-2013.28888888889	-1358.06666666667
44305.8918765162	0	2131.646	-2014.14814814815	-1364.85185185185
44305.8918767014	0	2132.505	-2015.25185185185	-1371.91851851852
44305.8918768866	0	2133.609	-2016.37037037037	-1378.40740740741
44305.8918770602	0	2134.728	-2017.37037037037	-1385.37037037037
44305.8918772454	0	2135.728	-2018.02962962963	-1392.02222222222
44305.891877419	0	2136.387	-2018.29629629629	-1398.02222222222
44305.8918776042	0	2136.654	-2018.29629629629	-1404.26666666667
44305.8918777778	0	2136.654	-2018.14074074074	-1409.96296296296
44305.891877963	0	2136.498	-2017.83703703704	-1415.71851851852
44305.8918781481	0	2136.194	-2017.48148148148	-1421.2962962963
44305.8918783218	0	2135.838	-2017.08148148148	-1426.22222222222
44305.8918785069	0	2135.438	-2016.80740740741	-1431.05185185185
44305.8918786921	0	2135.164	-2016.33333333333	-1435.35555555556
44305.8918788657	0	2134.69	-2015.78518518518	-1439.65185185185
44305.8918790509	0	2134.142	-2015.29629629629	-1443.48888888889
44305.8918792245	0	2133.653	-2014.91111111111	-1446.44444444444
44305.8918794097	0	2133.268	-2014.65185185185	-1448.95555555556
44305.8918795949	0	2133.009	-2014.58518518518	-1450.74814814815
44305.8918797685	0	2132.942	-2014.5037037037	-1452.05185185185
44305.8918799537	0	2132.861	-2014.31111111111	-1452.71111111111
44305.8918801273	0	2132.668	-2013.99259259259	-1452.77037037037
44305.8918803125	0	2132.349	-2013.44444444444	-1452.2962962963
44305.8918804977	0	2131.801	-2012.6962962963	-1451.33333333333
44305.8918806713	0	2131.053	-2011.59259259259	-1449.94814814815
44305.8918808565	0	2129.949	-2010.21481481481	-1448.02962962963
44305.8918810301	0	2128.571	-2008.95555555555	-1445.66666666667
44305.8918812153	0	2127.312	-2007.82962962963	-1442.57037037037
44305.8918814005	0	2126.186	-2007.01481481481	-1439.28888888889
44305.8918815741	0	2125.371	-2006.11851851852	-1435.28888888889
44305.8918817593	0	2124.475	-2005.25185185185	-1430.93333333333
44305.8918819329	0	2123.608	-2004.46666666667	-1426.42222222222
44305.8918821181	0	2122.823	-2003.93333333333	-1420.91111111111
44305.8918823032	0	2122.29	-2003.42222222222	-1415.22222222222
44305.8918824769	0	2121.779	-2002.82962962963	-1408.77037037037
44305.891882662	0	2121.186	-2002.02222222222	-1402.17777777778
44305.8918828356	0	2120.379	-2000.81481481481	-1395.8
44305.8918830208	0	2119.172	-1999.25185185185	-1388.85185185185
44305.891883206	0	2117.609	-1997.65925925926	-1382.13333333333
44305.8918833796	0	2116.016	-1996.14074074074	-1374.45185185185
44305.8918835648	0	2114.497	-1994.87407407407	-1366.08148148148
44305.8918837384	0	2113.23	-1993.79259259259	-1358.37777777778
44305.8918839236	0	2112.149	-1992.74814814815	-1350.27407407407
44305.8918841088	0	2111.105	-1991.46666666667	-1342.48148148148
44305.8918842824	0	2109.824	-1989.92592592592	-1334.16296296296
44305.8918844676	0	2108.283	-1988.45925925926	-1325.56296296296
44305.8918846412	0	2106.816	-1987.27407407407	-1317.34074074074
44305.8918848264	0	2105.631	-1986.4	-1308.15555555556
44305.8918850116	0	2104.757	-1985.73333333333	-1299.82222222222
44305.8918851852	0	2104.09	-1984.91851851852	-1290.48888888889
44305.8918853704	0	2103.275	-1984.35555555555	-1280.88888888889
44305.891885544	0	2102.712	-1983.85185185185	-1271.82962962963
44305.8918857292	0	2102.208	-1983.34074074074	-1262.17037037037
44305.8918859144	0	2101.697	-1982.85925925926	-1253.0962962963
44305.891886088	0	2101.216	-1982.37037037037	-1243.40740740741
44305.8918862732	0	2100.727	-1981.80740740741	-1234.17037037037
44305.8918864468	0	2100.164	-1981.20740740741	-1225.57777777778
44305.8918866319	0	2099.564	-1980.38518518518	-1216.59259259259
44305.8918868171	0	2098.742	-1979.73333333333	-1208.00740740741
44305.8918869907	0	2098.09	-1978.93333333333	-1198.94814814815
44305.8918871759	0	2097.29	-1977.91851851852	-1189.65925925926
44305.8918873495	0	2096.275	-1976.73333333333	-1181.13333333333
44305.8918875347	0	2095.09	-1975.14074074074	-1172.31111111111
44305.8918877199	0	2093.497	-1973.23703703704	-1164.37037037037
44305.8918878935	0	2091.593	-1970.9037037037	-1156.23703703704
44305.8918880787	0	2089.26	-1968.31111111111	-1148.31851851852
44305.8918882523	0	2086.667	-1965.61481481481	-1141.2962962963
44305.8918884375	0	2083.971	-1962.82222222222	-1134.3037037037
44305.8918886227	0	2081.178	-1960.41481481481	-1127.93333333333
44305.8918887963	0	2078.771	-1958.17037037037	-1121.52592592593
44305.8918889815	0	2076.527	-1956.7037037037	-1115.58518518519
44305.8918891551	0	2075.06	-1956.05185185185	-1110.87407407407
44305.8918893403	0	2074.408	-1955.95555555555	-1106.31851851852
44305.8918895139	0	2074.312	-1956.29629629629	-1102.47407407407
44305.8918896991	0	2074.653	-1957.01481481481	-1098.86666666667
44305.8918898843	0	2075.372	-1957.85925925926	-1095.66666666667
44305.8918900579	0	2076.216	-1958.43703703704	-1093.0962962963
44305.8918902431	0	2076.794	-1958.77037037037	-1090.82222222222
44305.8918904167	0	2077.127	-1958.82962962963	-1089.18518518518
44305.8918906019	0	2077.186	-1958.43703703704	-1088.02962962963
44305.891890787	0	2076.793	-1957.60740740741	-1087.53333333333
44305.8918909607	0	2075.963	-1956.51111111111	-1087.61481481481
44305.8918911458	0	2074.867	-1955.27407407407	-1088.41481481481
44305.891891331	0	2073.63	-1954.20740740741	-1089.76296296296
44305.8918915046	0	2072.563	-1953.42222222222	-1091.91111111111
44305.8918916898	0	2071.778	-1952.95555555555	-1094.91111111111
44305.8918918634	0	2071.311	-1952.82962962963	-1098.40740740741
44305.8918920486	0	2071.185	-1952.86666666667	-1102.77037037037
44305.8918922338	0	2071.222	-1953.00740740741	-1107.34074074074
44305.8918924074	0	2071.363	-1953.08148148148	-1112.91111111111
44305.8918925926	0	2071.437	-1952.96296296296	-1119.27407407407
44305.8918927662	0	2071.318	-1952.85185185185	-1125.63703703704
44305.8918929514	0	2071.207	-1952.73333333333	-1132.92592592593
44305.8918931366	0	2071.088	-1952.48888888889	-1140.34814814815
44305.8918933102	0	2070.844	-1952.24444444444	-1149
44305.8918934954	0	2070.6	-1952	-1158.0962962963
44305.891893669	0	2070.356	-1951.42222222222	-1167.84444444444
44305.8918938542	0	2069.778	-1950.60740740741	-1177.57037037037
44305.8918940278	0	2068.963	-1950.07407407407	-1187.62962962963
44305.891894213	0	2068.43	-1949.47407407407	-1198.64444444444
44305.8918943981	0	2067.83	-1948.85925925926	-1209.9037037037
44305.8918945718	0	2067.215	-1948.25925925926	-1220.53333333333
44305.8918947569	0	2066.615	-1947.57037037037	-1231.86666666667
44305.8918949421	0	2065.926	-1946.91851851852	-1242.52592592593
44305.8918951157	0	2065.274	-1946.18518518518	-1254.25925925926
44305.8918953009	0	2064.541	-1945.61481481481	-1266.24444444444
44305.8918954745	0	2063.971	-1945.20740740741	-1277.46666666667
44305.8918956597	0	2063.564	-1944.87407407407	-1289.73333333333
44305.8918958449	0	2063.231	-1944.52592592592	-1301.34074074074
44305.8918960185	0	2062.883	-1943.99259259259	-1313.6
44305.8918962037	0	2062.35	-1943.28888888889	-1325.61481481481
44305.8918963773	0	2061.646	-1942.91851851852	-1336.62222222222
44305.8918965625	0	2061.276	-1942.93333333333	-1348.87407407407
44305.8918967361	0	2061.291	-1943.02222222222	-1361.31111111111
44305.8918969213	0	2061.38	-1943.13333333333	-1372.97777777778
44305.8918971065	0	2061.491	-1943.1037037037	-1385.57037037037
44305.8918972801	0	2061.461	-1942.88148148148	-1397.17037037037
44305.8918974653	0	2061.239	-1942.45925925926	-1409.42222222222
44305.8918976505	0	2060.817	-1941.72592592592	-1420.74074074074
44305.8918978241	0	2060.084	-1940.65925925926	-1432.62962962963
44305.8918980093	0	2059.017	-1939.65925925926	-1444.4962962963
44305.8918981829	0	2058.017	-1938.77777777778	-1455.64444444444
44305.8918983681	0	2057.136	-1937.77037037037	-1467.80740740741
44305.8918985532	0	2056.129	-1937.06666666667	-1479.09629629629
44305.8918987269	0	2055.425	-1936.45185185185	-1490.88148148148
44305.891898912	0	2054.81	-1935.88888888889	-1502.35555555555
44305.8918990856	0	2054.247	-1935.57777777778	-1512.75555555555
44305.8918992708	0	2053.936	-1935.51111111111	-1522.91111111111
44305.8918994444	0	2053.869	-1935.59259259259	-1532.86666666667
44305.8918996296	0	2053.95	-1935.62222222222	-1543.88888888889
44305.8918998148	0	2053.98	-1935.9037037037	-1555.08148148148
44305.8918999884	0	2054.261	-1936.2962962963	-1565.55555555555
44305.8919001736	0	2054.654	-1936.77037037037	-1576.57777777778
44305.8919003588	0	2055.128	-1937.11111111111	-1584.74814814815
44305.8919005324	0	2055.469	-1937.4	-1595.13333333333
44305.8919007176	0	2055.758	-1937.8	-1605.65925925926
44305.8919008912	0	2056.158	-1938.14074074074	-1615.77037037037
44305.8919010764	0	2056.499	-1938.43703703704	-1626.78518518518
44305.8919012616	0	2056.795	-1938.60740740741	-1637.47407407407
44305.8919014352	0	2056.965	-1938.8962962963	-1649.22222222222
44305.8919016204	0	2057.254	-1939.16296296296	-1661.31111111111
44305.891901794	0	2057.521	-1939.48888888889	-1672.66666666667
44305.8919019792	0	2057.847	-1940.14074074074	-1684.80740740741
44305.8919021528	0	2058.499	-1940.71851851852	-1696.04444444444
44305.891902338	0	2059.077	-1941.20740740741	-1707.89629629629
44305.8919025232	0	2059.566	-1941.58518518518	-1719.5037037037
44305.8919026968	0	2059.944	-1941.86666666667	-1730.48148148148
44305.8919028819	0	2060.225	-1942.16296296296	-1742.82962962963
44305.8919030556	0	2060.521	-1942.05185185185	-1754.57777777778
44305.8919032407	0	2060.41	-1941.80740740741	-1767.08888888889
44305.8919034259	0	2060.166	-1941.45185185185	-1779.52592592592
44305.8919035995	0	2059.81	-1941.25185185185	-1791.23703703704
44305.8919037847	0	2059.61	-1941.25185185185	-1803.38518518518
44305.8919039699	0	2059.61	-1941.45185185185	-1814.52592592592
44305.8919041435	0	2059.81	-1941.95555555555	-1826.38518518518
44305.8919043287	0	2060.314	-1942.57777777778	-1837.74074074074
44305.8919045023	0	2060.936	-1943.31851851852	-1848.32592592592
44305.8919046875	0	2061.677	-1944.06666666667	-1859.05185185185
44305.8919048727	0	2062.425	-1944.62962962963	-1869.22962962963
44305.8919050463	0	2062.988	-1944.86666666667	-1878.45185185185
44305.8919052315	0	2063.225	-1945.15555555555	-1888.46666666667
44305.8919054051	0	2063.514	-1945.43703703704	-1898.96296296296
44305.8919055903	0	2063.795	-1945.78518518518	-1908.97777777778
44305.8919057639	0	2064.143	-1946.73333333333	-1918.88888888889
44305.8919059491	0	2065.091	-1948.36296296296	-1929
44305.8919061343	0	2066.721	-1950.04444444444	-1938.58518518518
44305.8919063079	0	2068.402	-1951.51851851852	-1947.04444444444
44305.8919064931	0	2069.876	-1952.85925925926	-1955.97777777778
44305.8919066667	0	2071.217	-1953.74814814815	-1964.5037037037
44305.8919068519	0	2072.106	-1954.37037037037	-1974.02962962963
44305.891907037	0	2072.728	-1954.97777777778	-1983.79259259259
44305.8919072107	0	2073.335	-1955.71111111111	-1993.34814814815
44305.8919073958	0	2074.068	-1956.41481481481	-2003.62962962963
44305.891907581	0	2074.772	-1957.22222222222	-2013.14074074074
44305.8919077546	0	2075.579	-1958.27407407407	-2023.2
44305.8919079398	0	2076.631	-1959.21481481481	-2032.76296296296
44305.8919081134	0	2077.572	-1959.78518518518	-2041.67407407407
44305.8919082986	0	2078.142	-1960.06666666667	-2051.24444444444
44305.8919084838	0	2078.423	-1960.3037037037	-2060.44444444444
44305.8919086574	0	2078.66	-1960.65925925926	-2070.62962962963
44305.8919088426	0	2079.016	-1961.19259259259	-2081.28888888889
44305.8919090162	0	2079.549	-1961.96296296296	-2091.48148148148
44305.8919092014	0	2080.319	-1963.05925925926	-2101.71851851852
44305.8919093866	0	2081.415	-1964.75555555555	-2112.07407407407
44305.8919095602	0	2083.111	-1967.17037037037	-2122.88148148148
44305.8919097454	0	2085.526	-1970.08888888889	-2133.92592592592
44305.891909919	0	2088.445	-1973.14814814815	-2144.55555555555
44305.8919101042	0	2091.504	-1976.28888888889	-2156
44305.8919102893	0	2094.645	-1978.8962962963	-2166.60740740741
44305.891910463	0	2097.252	-1981.31111111111	-2178.15555555555
44305.8919106481	0	2099.667	-1983.24444444444	-2189.87407407407
44305.8919108218	0	2101.6	-1984.44444444444	-2200.71111111111
44305.8919110069	0	2102.8	-1985.52592592592	-2212.23703703704
44305.8919111806	0	2103.881	-1986.57777777778	-2222.78518518518
44305.8919113657	0	2104.933	-1988.56296296296	-2234.11851851852
44305.8919115509	0	2106.918	-1991.56296296296	-2244.61481481481
44305.8919117245	0	2109.918	-1995.27407407407	-2254.19259259259
44305.8919119097	0	2113.629	-2000.14814814815	-2264.5037037037
44305.8919120833	0	2118.503	-2005.61481481481	-2274.88148148148
44305.8919122685	0	2123.97	-2010.99259259259	-2284.48148148148
44305.8919124537	0	2129.348	-2017.00740740741	-2294.51851851852
44305.8919126273	0	2135.363	-2022.85185185185	-2303.73333333333
44305.8919128125	0	2141.207	-2029.03703703704	-2313.48148148148
44305.8919129861	0	2147.392	-2034.48148148148	-2322.03703703704
44305.8919131713	0	2152.836	-2040.27407407407	-2330.97777777778
44305.8919133565	0	2158.629	-2045.98518518518	-2340
44305.8919135301	0	2164.34	-2051.22222222222	-2348.17037037037
44305.8919137153	0	2169.577	-2056.87407407407	-2356.74074074074
44305.8919139005	0	2175.229	-2061.96296296296	-2364.43703703704
44305.8919140741	0	2180.318	-2067.77777777778	-2372.65925925926
44305.8919142593	0	2186.133	-2073.52592592593	-2380.73333333333
44305.8919144329	0	2191.881	-2079.11111111111	-2388.64444444444
44305.8919146181	0	2197.466	-2085.36296296296	-2397.3037037037
44305.8919148032	0	2203.718	-2090.8962962963	-2405.54814814815
44305.8919149769	0	2209.251	-2096.57777777778	-2414.57777777778
44305.891915162	0	2214.932	-2101.71111111111	-2423.54814814815
44305.8919153356	0	2220.065	-2106.02962962963	-2431.43703703703
44305.8919155208	0	2224.384	-2110.02962962963	-2439.29629629629
44305.891915706	0	2228.384	-2113.71111111111	-2447.14074074074
44305.8919158796	0	2232.065	-2117.21481481481	-2454.06666666666
44305.8919160648	0	2235.569	-2121.17037037037	-2461.04444444444
44305.8919162384	0	2239.525	-2125.17037037037	-2467.68888888889
44305.8919164236	0	2243.525	-2129.40740740741	-2474.93333333333
44305.8919166088	0	2247.762	-2133.74074074074	-2482.40740740741
44305.8919167824	0	2252.095	-2137.5037037037	-2489.37037037037
44305.8919169676	0	2255.858	-2141.35555555555	-2496.7037037037
44305.8919171412	0	2259.71	-2144.77037037037	-2503.79259259259
44305.8919173264	0	2263.125	-2148.4	-2511.12592592592
44305.8919175116	0	2266.755	-2151.65925925926	-2518.26666666667
44305.8919176852	0	2270.014	-2154.71111111111	-2525.51851851852
44305.8919178704	0	2273.066	-2157.78518518518	-2533.34814814815
44305.891918044	0	2276.14	-2160.6962962963	-2540.62962962963
44305.8919182292	0	2279.051	-2164.26666666667	-2548.17777777778
44305.8919184028	0	2282.621	-2167.87407407407	-2555.75555555555
44305.891918588	0	2286.228	-2171.22222222222	-2563.13333333333
44305.8919187732	0	2289.576	-2174.38518518518	-2571.57037037037
44305.8919189468	0	2292.739	-2176.97777777778	-2579.35555555555
44305.8919191319	0	2295.332	-2179.34074074074	-2587.94814814815
44305.8919193056	0	2297.695	-2181.12592592592	-2596.17037037037
44305.8919194907	0	2299.48	-2183.03703703704	-2604.89629629629
44305.8919196759	0	2301.391	-2185.32592592592	-2613.64444444444
44305.8919198495	0	2303.68	-2188.02222222222	-2621.37037037037
44305.8919200347	0	2306.376	-2191.44444444444	-2629.37037037037
44305.8919202083	0	2309.798	-2195.37777777778	-2637.35555555555
44305.8919203935	0	2313.731	-2199.59259259259	-2645.02222222222
44305.8919205787	0	2317.946	-2204.71111111111	-2653.08888888889
44305.8919207523	0	2323.065	-2209.6962962963	-2660.33333333333
44305.8919209375	0	2328.05	-2215.60740740741	-2668.65925925926
44305.8919211227	0	2333.961	-2221.65185185185	-2676.93333333333
44305.8919212963	0	2340.005	-2227.62962962963	-2684.33333333333
44305.8919214815	0	2345.983	-2233.84444444444	-2692.00740740741
44305.8919216551	0	2352.198	-2239.97777777778	-2699.5037037037
44305.8919218403	0	2358.331	-2246.43703703704	-2707.43703703704
44305.8919220255	0	2364.79	-2252.68888888889	-2715.44444444444
44305.8919221991	0	2371.042	-2258.64444444444	-2722.94074074074
44305.8919223843	0	2376.998	-2265.09629629629	-2731.11111111111
44305.8919225579	0	2383.45	-2270.93333333333	-2738.94814814815
44305.8919227431	0	2389.287	-2276.9037037037	-2746.77037037037
44305.8919229167	0	2395.257	-2282.4962962963	-2754.28148148148
44305.8919231019	0	2400.85	-2287.4962962963	-2760.94074074074
44305.891923287	0	2405.85	-2292.77037037037	-2767.87407407407
44305.8919234607	0	2411.124	-2297.8	-2773.94814814815
44305.8919236458	0	2416.154	-2303.57037037037	-2780.53333333333
44305.891923831	0	2421.924	-2309.41481481481	-2787.28148148148
44305.8919240046	0	2427.768	-2314.97037037037	-2793.78518518518
44305.8919241898	0	2433.324	-2320.97777777778	-2801.00740740741
44305.8919243634	0	2439.331	-2326.62962962963	-2808.22962962963
44305.8919245486	0	2444.983	-2332.44444444444	-2816.02962962963
44305.8919247338	0	2450.798	-2338.17777777778	-2823.80740740741
44305.8919249074	0	2456.531	-2343.65185185185	-2831.1037037037
44305.8919250926	0	2462.005	-2349.2962962963	-2838.97777777778
44305.8919252662	0	2467.649	-2354.66666666667	-2845.79259259259
44305.8919254514	0	2473.019	-2360.39259259259	-2853.02222222222
44305.891925625	0	2478.745	-2366.25185185185	-2860.09629629629
44305.8919258102	0	2484.604	-2371.54814814815	-2866.4
44305.8919259954	0	2489.9	-2377.22222222222	-2873.06666666666
44305.891926169	0	2495.574	-2382.62962962963	-2879.22962962963
44305.8919263542	0	2500.981	-2388.67407407407	-2886.01481481481
44305.8919265278	0	2507.025	-2394.48148148148	-2892.2074074074
44305.891926713	0	2512.832	-2400.7037037037	-2898.94074074074
44305.8919268981	0	2519.054	-2407.00740740741	-2906.11851851852
44305.8919270718	0	2525.358	-2413.1037037037	-2912.9037037037
44305.8919272569	0	2531.454	-2419.69629629629	-2920.17037037037
44305.8919274421	0	2538.047	-2426.02962962963	-2927.13333333333
44305.8919276157	0	2544.38	-2432.88148148148	-2934.7037037037
44305.8919278009	0	2551.232	-2439.48148148148	-2941.99259259259
44305.8919279745	0	2557.832	-2445.74814814815	-2948.7037037037
44305.8919281597	0	2564.099	-2452.34814814815	-2955.7037037037
44305.8919283333	0	2570.699	-2458.93333333333	-2962.62962962963
44305.8919285185	0	2577.284	-2465.07407407407	-2968.81481481481
44305.8919287037	0	2583.425	-2470.85925925926	-2974.34814814815
44305.8919288773	0	2589.21	-2477.39259259259	-2980.49629629629
44305.8919290625	0	2595.743	-2484.43703703704	-2986.92592592592
44305.8919292477	0	2602.787	-2491.4962962963	-2993.66666666666
44305.8919294213	0	2609.846	-2498.4	-3000.29629629629
44305.8919296065	0	2616.75	-2506.40740740741	-3007.63703703704
44305.8919297801	0	2624.757	-2514.47407407407	-3014.35555555555
44305.8919299653	0	2632.824	-2523.79259259259	-3021.82962962963
44305.8919301505	0	2642.143	-2533.65925925926	-3029.62962962963
44305.8919303241	0	2652.01	-2542.97037037037	-3036.85925925926
44305.8919305093	0	2661.321	-2552.48888888889	-3044.25925925926
44305.8919306829	0	2670.84	-2561.94814814815	-3051.17037037037
44305.8919308681	0	2680.299	-2572.25925925926	-3058.57777777778
44305.8919310417	0	2690.61	-2582.88888888889	-3065.93333333333
44305.8919312269	0	2690.61	-2582.88888888889	-3065.93333333333
44305.891931412	0	2701.24	-2592.68148148148	-3072.6
44305.8919315856	0	2711.033	-2610.79259259259	-3085.99259259259
44305.8919317824	0	2737.922	-2619.57037037037	-3093
44305.8919319444	0	2737.922	-2629.08888888889	-3100.28888888889
44305.8919321296	0	2747.441	-2638.97037037037	-3107.80740740741
44305.8919323148	0	2757.322	-2648.23703703704	-3114.91851851852
44305.8919324884	0	2766.589	-2657.56296296296	-3121.91851851852
44305.8919326736	0	2775.915	-2667.6	-3129.28148148148
44305.8919328588	0	2785.952	-2678.06666666667	-3136.57777777778
44305.8919330324	0	2796.419	-2688.11851851852	-3143.22962962963
44305.8919332176	0	2806.471	-2698.80740740741	-3150.4
44305.8919333912	0	2817.16	-2708.20740740741	-3157.11851851852
44305.8919335764	0	2826.56	-2717.91111111111	-3164.42962962963
44305.89193375	0	2836.264	-2726.97777777778	-3171.18518518518
44305.8919339352	0	2845.331	-2737.3037037037	-3178.68888888889
44305.8919341204	0	2855.657	-2748.31851851852	-3186.39259259259
44305.891934294	0	2866.672	-2758.28148148148	-3193.24444444444
44305.8919344792	0	2876.635	-2768.71111111111	-3200.64444444444
44305.8919346528	0	2887.065	-2779.1037037037	-3207.97037037037
44305.891934838	0	2897.458	-2788.85925925926	-3214.63703703703
44305.8919350232	0	2907.214	-2799.19259259259	-3221.55555555555
44305.8919351968	0	2917.547	-2809.0962962963	-3228.14814814815
44305.8919353819	0	2927.451	-2818.79259259259	-3234.82962962963
44305.8919355556	0	2937.147	-2827.4	-3241.11111111111
44305.8919357407	0	2945.754	-2836.37037037037	-3247.98518518518
44305.8919359259	0	2954.724	-2845.92592592593	-3255.17777777778
44305.8919360995	0	2964.28	-2855.31851851852	-3262.13333333333
44305.8919362847	0	2973.673	-2865.25925925926	-3269.47407407407
44305.8919364583	0	2983.614	-2874.11851851852	-3276.36296296296
44305.8919366435	0	2992.473	-2882.63703703704	-3283
44305.8919368287	0	3000.992	-2890.62222222222	-3289.36296296296
44305.8919370023	0	3008.977	-2898.22222222222	-3295.19259259259
44305.8919371875	0	3016.577	-2906.95555555555	-3301.54814814815
44305.8919373611	0	3025.31	-2915.7037037037	-3307.87407407407
44305.8919375463	0	3034.058	-2923.37037037037	-3313.71851851852
44305.8919377315	0	3041.725	-2931.24444444444	-3319.81481481481
44305.8919379051	0	3049.599	-2938.76296296296	-3325.91851851852
44305.8919380903	0	3057.118	-2947.28148148148	-3332.37777777778
44305.8919382639	0	3065.637	-2955.97777777778	-3339
44305.8919384491	0	3074.333	-2964.03703703704	-3345.25185185185
44305.8919386343	0	3082.392	-2971.2	-3351.01481481481
44305.8919388079	0	3089.555	-2977.71851851852	-3356.84444444444
44305.8919389931	0	3096.074	-2984.40740740741	-3363.05185185185
44305.8919391667	0	3102.763	-2990.88888888889	-3369.28148148148
44305.8919393519	0	3109.244	-2997.08888888889	-3375.21481481481
44305.891939537	0	3115.444	-3003.72592592592	-3381.31851851852
44305.8919397107	0	3122.081	-3009.77777777778	-3387.15555555555
44305.8919398958	0	3128.133	-3016	-3393.6
44305.8919400694	0	3134.355	-3021.85925925926	-3400.16296296296
44305.8919402546	0	3140.214	-3026.91851851852	-3406.34074074074
44305.8919404398	0	3145.273	-3032.02222222222	-3412.72592592592
44305.8919406134	0	3150.377	-3036.38518518518	-3418.8
44305.8919407986	0	3154.74	-3040.61481481481	-3424.94814814815
44305.8919409722	0	3158.97	-3044.48148148148	-3430.79259259259
44305.8919411574	0	3162.837	-3048.55555555555	-3437.22222222222
44305.8919413426	0	3166.911	-3052.65925925926	-3443.61481481481
44305.8919415162	0	3171.015	-3056.48148148148	-3449.42222222222
44305.8919417014	0	3174.837	-3060.1037037037	-3455.51111111111
44305.891941875	0	3178.459	-3063.34814814815	-3461.4
44305.8919420602	0	3181.703	-3066.52592592592	-3467.39259259259
44305.891942419	0	3187.896	-3072.24444444444	-3479.25185185185
44305.8919426042	0	3190.6	-3075.05185185185	-3485.39259259259
44305.8919427778	0	3193.407	-3077.82962962963	-3491.42962962963
44305.891942963	0	3196.185	-3080.43703703704	-3497.08148148148
44305.8919431481	0	3198.792	-3083.28888888889	-3503.35555555555
44305.8919433218	0	3201.644	-3085.97777777778	-3509.13333333333
44305.8919435069	0	3204.333	-3088.77037037037	-3515.51111111111
44305.8919436806	0	3207.126	-3091.17037037037	-3521.85185185185
44305.8919438657	0	3209.526	-3092.97777777778	-3527.85185185185
44305.8919440509	0	3211.333	-3094.62962962963	-3534.15555555555
44305.8919442245	0	3212.985	-3096.05185185185	-3540.17777777778
44305.8919444097	0	3214.407	-3097.6	-3546.63703703704
44305.8919445833	0	3215.955	-3099.08888888889	-3553.1037037037
44305.8919447685	0	3217.444	-3100.16296296296	-3559.03703703704
44305.8919449537	0	3218.518	-3100.87407407407	-3565.48888888889
44305.8919451273	0	3219.229	-3101.22222222222	-3571.60740740741
44305.8919453125	0	3219.577	-3101.26666666667	-3578.18518518518
44305.8919454861	0	3219.621	-3100.97037037037	-3584.51851851852
44305.8919456713	0	3219.325	-3100.37037037037	-3590.29629629629
44305.8919458565	0	3218.725	-3099.72592592592	-3596.14074074074
44305.8919460301	0	3218.081	-3099.33333333333	-3601.01481481481
44305.8919462153	0	3217.688	-3099.03703703704	-3605.75555555555
44305.8919463889	0	3217.392	-3099.12592592593	-3609.85925925926
44305.8919465741	0	3217.481	-3099.51111111111	-3614.05925925926
44305.8919467593	0	3217.866	-3100.03703703704	-3617.95555555555
44305.8919469329	0	3218.392	-3100.95555555555	-3621.34814814815
44305.8919471181	0	3219.311	-3102.00740740741	-3624.71111111111
44305.8919472917	0	3220.363	-3103.28888888889	-3627.79259259259
44305.8919474769	0	3221.644	-3104.66666666667	-3630.34814814815
44305.891947662	0	3223.022	-3106.23703703704	-3632.67407407407
44305.8919478356	0	3224.592	-3107.80740740741	-3634.6
44305.8919480208	0	3226.162	-3109.36296296296	-3636.37777777778
44305.8919481944	0	3227.718	-3110.47407407407	-3638.12592592593
44305.8919483796	0	3228.829	-3111.14074074074	-3639.54814814815
44305.8919485648	0	3229.496	-3111.47407407407	-3640.79259259259
44305.8919487384	0	3229.829	-3111.54814814815	-3641.68148148148
44305.8919489236	0	3229.903	-3111.34074074074	-3642.4
44305.8919490972	0	3229.696	-3110.82962962963	-3642.88888888889
44305.8919492824	0	3229.185	-3110.24444444444	-3643.1037037037
44305.8919494676	0	3228.6	-3109.76296296296	-3642.97037037037
44305.8919496412	0	3228.119	-3109.66666666667	-3642.5037037037
44305.8919498264	0	3228.023	-3110.12592592593	-3641.66666666667
44305.89195	0	3228.482	-3110.91111111111	-3640.62962962963
44305.8919501852	0	3229.267	-3112.21481481481	-3639.27407407407
44305.8919503704	0	3230.571	-3113.88148148148	-3637.61481481481
44305.891950544	0	3232.238	-3115.51851851852	-3635.77037037037
44305.8919507292	0	3233.875	-3117.17777777778	-3633.48888888889
44305.8919509144	0	3235.534	-3118.74074074074	-3630.77037037037
44305.891951088	0	3237.097	-3119.82962962963	-3627.97037037037
44305.8919512731	0	3238.186	-3120.53333333333	-3624.87407407407
44305.8919514468	0	3238.89	-3121.06666666667	-3621.81481481481
44305.8919516319	0	3239.423	-3121.65925925926	-3618.47407407407
44305.8919518056	0	3240.016	-3122.46666666667	-3614.97037037037
44305.8919519907	0	3240.823	-3123.47407407407	-3611.54074074074
44305.8919521759	0	3241.83	-3124.88888888889	-3607.84444444444
44305.8919523495	0	3243.245	-3126.45185185185	-3604.37037037037
44305.8919525347	0	3244.808	-3128.40740740741	-3600.68888888889
44305.8919527083	0	3246.764	-3130.65925925926	-3597.19259259259
44305.8919528935	0	3249.016	-3133.35555555555	-3593.36296296296
44305.8919530787	0	3251.712	-3136.19259259259	-3589.67407407407
44305.8919532523	0	3254.549	-3138.86666666667	-3586.21481481481
44305.8919534375	0	3257.223	-3141.75555555555	-3582.51851851852
44305.8919536111	0	3260.112	-3144.42962962963	-3579.17777777778
44305.8919537963	0	3262.786	-3146.62222222222	-3576.06666666667
44305.8919539815	0	3264.979	-3148.67407407407	-3572.71111111111
44305.8919541551	0	3267.031	-3150.44444444444	-3569.48888888889
44305.8919543403	0	3268.801	-3152.14074074074	-3566.08888888889
44305.8919545139	0	3270.497	-3154.14074074074	-3562.87407407407
44305.8919546991	0	3272.497	-3157.18518518518	-3559.25185185185
44305.8919548843	0	3275.541	-3161.08888888889	-3555.48148148148
44305.8919550579	0	3279.445	-3165.24444444444	-3551.82962962963
44305.8919552431	0	3283.601	-3170.05925925926	-3547.57777777778
44305.8919554167	0	3288.416	-3175.04444444444	-3543.08888888889
44305.8919556019	0	3293.401	-3179.61481481481	-3539.09629629629
44305.891955787	0	3297.971	-3184.18518518518	-3534.88888888889
44305.8919559607	0	3302.541	-3188.0962962963	-3531.02962962963
44305.8919561458	0	3306.452	-3191.61481481481	-3527.31851851852
44305.8919563194	0	3309.971	-3194.6	-3524.08148148148
44305.8919565046	0	3312.956	-3197.03703703704	-3521.24444444444
44305.8919566898	0	3315.393	-3199.31851851852	-3518.3037037037
44305.8919568634	0	3317.674	-3201.14814814815	-3515.76296296296
44305.8919570486	0	3319.504	-3202.97037037037	-3513.19259259259
44305.8919572338	0	3321.326	-3205.14074074074	-3510.63703703704
44305.8919574074	0	3323.496	-3207.57777777778	-3508.19259259259
44305.8919575926	0	3325.933	-3210.35555555555	-3505.44444444444
44305.8919577662	0	3328.711	-3213.20740740741	-3502.57777777778
44305.8919579514	0	3331.563	-3216.45925925926	-3499.34074074074
44305.891958125	0	3334.815	-3219.96296296296	-3495.91111111111
44305.8919583102	0	3338.319	-3223.44444444444	-3492.69629629629
44305.8919584954	0	3341.8	-3227.45925925926	-3489.16296296296
44305.891958669	0	3345.815	-3231.41481481481	-3485.79259259259
44305.8919588542	0	3349.771	-3235.36296296296	-3482.22222222222
44305.8919590278	0	3353.719	-3239.08888888889	-3478.88888888889
44305.891959213	0	3357.445	-3242.12592592592	-3475.77777777778
44305.8919593981	0	3360.482	-3244.61481481481	-3472.63703703703
44305.8919595718	0	3362.971	-3245.98518518518	-3469.85185185185
44305.8919597569	0	3364.341	-3246.42222222222	-3467.02962962963
44305.8919599306	0	3364.778	-3245.94814814815	-3464.33333333333
44305.8919601157	0	3364.304	-3244.73333333333	-3461.80740740741
44305.8919603009	0	3363.089	-3243.22962962963	-3459.02962962963
44305.8919604745	0	3361.585	-3241.77777777778	-3456.21481481481
44305.8919606597	0	3360.133	-3240.54074074074	-3453.01481481481
44305.8919608333	0	3358.896	-3239.93333333333	-3449.79259259259
44305.8919610185	0	3358.289	-3239.76296296296	-3446.2
44305.8919612037	0	3358.119	-3239.84444444444	-3442.31851851852
44305.8919613773	0	3358.2	-3240.06666666667	-3438.46666666666
44305.8919615625	0	3358.422	-3240.54074074074	-3434.31111111111
44305.8919617361	0	3358.896	-3241.02962962963	-3430.04444444444
44305.8919619213	0	3359.385	-3241.54814814815	-3426.08888888889
44305.8919621065	0	3359.904	-3242	-3421.80740740741
44305.8919622801	0	3360.356	-3242.25925925926	-3417.75555555555
44305.8919624653	0	3360.615	-3242.37037037037	-3413.36296296296
44305.8919626389	0	3360.726	-3242.38518518518	-3408.99259259259
44305.8919628241	0	3360.741	-3242.34814814815	-3404.94074074074
44305.8919630093	0	3360.704	-3242.31851851852	-3400.68148148148
44305.8919631829	0	3360.674	-3242.31851851852	-3396.34074074074
44305.8919633681	0	3360.674	-3242.31851851852	-3392.27407407407
44305.8919635417	0	3360.674	-3242.34814814815	-3387.97037037037
44305.8919637269	0	3360.704	-3242.51111111111	-3383.84444444444
44305.891963912	0	3360.867	-3242.94074074074	-3379.52592592592
44305.8919640856	0	3361.297	-3243.82222222222	-3375.45925925926
44305.8919642708	0	3362.178	-3245.17777777778	-3371.17037037037
44305.8919644444	0	3363.534	-3246.56296296296	-3367.24444444444
44305.8919646296	0	3364.919	-3247.61481481481	-3362.99259259259
44305.8919648148	0	3365.971	-3247.9037037037	-3358.78518518518
44305.8919649884	0	3366.26	-3247.65925925926	-3354.88888888889
44305.8919651736	0	3366.016	-3246.91111111111	-3350.64444444444
44305.8919653472	0	3365.268	-3245.88888888889	-3346.67407407407
44305.8919655324	0	3364.246	-3245.06666666667	-3343.34074074074
44305.8919657176	0	3363.424	-3244.36296296296	-3340.06666666666
44305.8919658912	0	3362.72	-3244.07407407407	-3337.09629629629
44305.8919660764	0	3362.431	-3244.34814814815	-3334.13333333333
44305.89196625	0	3362.705	-3245.46666666667	-3331.22962962963
44305.8919664352	0	3363.824	-3247.06666666667	-3328.68888888889
44305.8919666204	0	3365.424	-3249.28888888889	-3326.27407407407
44305.891966794	0	3367.646	-3251.86666666667	-3324.14074074074
44305.8919669792	0	3370.224	-3255.12592592592	-3321.97777777777
44305.8919671528	0	3373.483	-3258.54814814815	-3320.13333333333
44305.891967338	0	3376.905	-3262.37037037037	-3318.4
44305.8919675231	0	3380.727	-3266.45185185185	-3316.82222222222
44305.8919676968	0	3384.808	-3270.39259259259	-3315.64444444444
44305.8919678819	0	3388.749	-3274.57037037037	-3314.85185185185
44305.8919680556	0	3392.927	-3278.65925925926	-3314.42962962963
44305.8919682407	0	3397.016	-3282.34814814815	-3314.11111111111
44305.8919684259	0	3400.705	-3285.82222222222	-3313.89629629629
44305.8919685995	0	3404.179	-3288.63703703704	-3313.71111111111
44305.8919687847	0	3406.994	-3291.16296296296	-3313.62962962963
44305.8919689583	0	3409.52	-3293.32592592592	-3313.67407407407
44305.8919691435	0	3411.683	-3295.20740740741	-3313.88888888889
44305.8919693287	0	3413.564	-3297.38518518518	-3314.28148148148
44305.8919695023	0	3415.742	-3299.82962962963	-3314.75555555555
44305.8919696875	0	3418.186	-3303.17777777778	-3315.22222222222
44305.8919698611	0	3421.534	-3307.09629629629	-3315.71851851852
44305.8919700463	0	3425.453	-3311.05185185185	-3316.45185185185
44305.8919702315	0	3429.409	-3315.45925925926	-3317.7037037037
44305.8919704051	0	3433.816	-3319.48888888889	-3319.23703703703
44305.8919705903	0	3437.846	-3323.62962962963	-3321.2074074074
44305.8919707639	0	3441.987	-3327.6	-3323.1037037037
44305.8919709491	0	3445.957	-3332.14814814815	-3325.28888888889
44305.8919711343	0	3450.505	-3337.22222222222	-3327.69629629629
44305.8919713079	0	3455.579	-3342.42222222222	-3330.07407407407
44305.8919714931	0	3460.779	-3348.26666666667	-3332.57037037037
44305.8919716667	0	3466.623	-3354.06666666667	-3334.76296296296
44305.8919718519	0	3472.423	-3359.59259259259	-3336.6074074074
44305.891972037	0	3477.949	-3365.65925925926	-3338.61481481481
44305.8919722107	0	3484.016	-3371.72592592592	-3340.4074074074
44305.8919723958	0	3490.083	-3378.27407407407	-3342.26666666666
44305.8919725694	0	3496.631	-3384.4962962963	-3344.02222222222
44305.8919727546	0	3502.853	-3389.36296296296	-3345.86666666666
44305.8919729398	0	3507.72	-3393.31111111111	-3348.08888888889
44305.8919731134	0	3511.668	-3396.24444444444	-3350.25925925926
44305.8919732986	0	3514.601	-3398.54814814815	-3352.51851851851
44305.8919734838	0	3516.905	-3400.12592592593	-3354.76296296296
44305.8919736574	0	3518.483	-3401.38518518518	-3356.81481481481
44305.8919738426	0	3519.742	-3402.96296296296	-3358.97037037037
44305.8919740162	0	3521.32	-3404.87407407407	-3360.88888888889
44305.8919742014	0	3523.231	-3407.22962962963	-3362.65185185185
44305.891974375	0	3525.587	-3409.62962962963	-3364.08888888888
44305.8919745602	0	3527.987	-3411.98518518518	-3365.34814814814
44305.8919747454	0	3530.343	-3414.31111111111	-3366.56296296296
44305.891974919	0	3532.669	-3415.98518518518	-3367.38518518518
44305.8919751042	0	3534.343	-3417.55555555555	-3368.2
44305.8919752778	0	3535.913	-3418.57777777778	-3368.88888888888
44305.891975463	0	3536.935	-3419.33333333333	-3369.42222222222
44305.8919756481	0	3537.691	-3419.71111111111	-3369.66666666666
44305.8919758218	0	3538.069	-3419.74074074074	-3369.64444444444
44305.8919760069	0	3538.099	-3419.43703703704	-3369.37777777777
44305.8919761806	0	3537.795	-3418.82222222222	-3368.9037037037
44305.8919763657	0	3537.18	-3418.17037037037	-3368.36296296296
44305.8919765509	0	3536.528	-3417.62222222222	-3367.6
44305.8919767245	0	3535.98	-3417.20740740741	-3366.74074074074
44305.8919769097	0	3535.565	-3416.66666666666	-3365.57777777777
44305.8919770833	0	3535.024	-3416.01481481481	-3364.19259259259
44305.8919772685	0	3534.372	-3415.25925925926	-3362.75555555555
44305.8919774537	0	3533.616	-3414.37037037037	-3361.09629629629
44305.8919776273	0	3532.727	-3413.6	-3359.39259259259
44305.8919778125	0	3531.957	-3412.92592592592	-3357.33333333333
44305.8919779861	0	3531.283	-3412.56296296296	-3354.89629629629
44305.8919781713	0	3530.92	-3412.48148148148	-3352.37777777777
44305.8919783565	0	3530.839	-3412.65185185185	-3349.32592592592
44305.8919785301	0	3531.009	-3412.74074074074	-3346.33333333333
44305.8919787153	0	3531.098	-3412.55555555555	-3342.97777777777
44305.8919788889	0	3530.913	-3412.24444444444	-3339.48148148148
44305.8919790741	0	3530.602	-3411.98518518518	-3335.94074074074
44305.8919792593	0	3530.343	-3411.59259259259	-3331.96296296296
44305.8919794329	0	3529.95	-3411.05185185185	-3328.0074074074
44305.8919796181	0	3529.409	-3410.3037037037	-3323.68888888888
44305.8919797917	0	3528.661	-3409.68148148148	-3319.51111111111
44305.8919799768	0	3528.039	-3409.08888888889	-3314.85185185185
44305.891980162	0	3527.446	-3408.65925925926	-3310.19259259259
44305.8919803356	0	3527.016	-3408.5037037037	-3305.62962962963
44305.8919805208	0	3526.86	-3408.48888888889	-3300.57037037037
44305.8919806944	0	3526.845	-3408.57777777778	-3295.32592592592
44305.8919808796	0	3526.934	-3408.64444444444	-3290.26666666666
44305.8919810648	0	3527.001	-3408.7037037037	-3284.85925925925
44305.8919812384	0	3527.06	-3408.65925925926	-3279.89629629629
44305.8919814236	0	3527.016	-3408.39259259259	-3274.6
44305.8919815972	0	3526.749	-3408.06666666666	-3269.37037037037
44305.8919817824	0	3526.423	-3407.85925925926	-3264.55555555555
44305.8919819676	0	3526.216	-3407.74814814815	-3259.45185185185
44305.8919821412	0	3526.105	-3407.79259259259	-3254.81481481481
44305.8919823264	0	3526.149	-3407.88148148148	-3249.91111111111
44305.8919825	0	3526.238	-3407.83703703703	-3245.24444444444
44305.8919826852	0	3526.194	-3407.76296296296	-3240.32592592592
44305.8919828704	0	3526.12	-3407.66666666666	-3235.74814814815
44305.891983044	0	3526.024	-3407.54074074074	-3231.61481481481
44305.8919832292	0	3525.898	-3407.36296296296	-3227.45925925926
44305.8919834144	0	3525.72	-3407.23703703703	-3223.68888888889
44305.891983588	0	3525.594	-3406.94074074074	-3220.58518518518
44305.8919837731	0	3525.298	-3406.65185185185	-3217.57777777777
44305.8919839468	0	3525.009	-3406.51111111111	-3215.14074074074
44305.8919841319	0	3524.868	-3406.49629629629	-3212.86666666666
44305.8919843056	0	3524.853	-3406.66666666666	-3211.06666666666
44305.8919844907	0	3525.023	-3406.94074074074	-3209.77037037037
44305.8919846759	0	3525.297	-3407.59259259259	-3208.8
44305.8919848495	0	3525.949	-3408.71111111111	-3208.11851851852
44305.8919850347	0	3527.068	-3410.26666666666	-3207.41481481481
44305.8919852083	0	3528.624	-3412.05185185185	-3206.82962962963
44305.8919853935	0	3530.409	-3413.91851851852	-3206.42222222222
44305.8919855787	0	3532.276	-3416.01481481481	-3206.25185185185
44305.8919857523	0	3534.372	-3418.02962962963	-3206.2074074074
44305.8919859375	0	3536.387	-3420.21481481481	-3206.26666666666
44305.8919861111	0	3538.572	-3422.75555555555	-3206.47407407407
44305.8919862963	0	3541.113	-3425.12592592592	-3206.8074074074
44305.8919864815	0	3543.483	-3427.6	-3207.36296296296
44305.8919866551	0	3545.957	-3429.92592592592	-3208.37037037037
44305.8919868403	0	3548.283	-3432.2	-3209.87407407407
44305.8919870139	0	3550.557	-3434.34074074074	-3211.82222222222
44305.8919871991	0	3552.698	-3436.24444444444	-3214.02962962963
44305.8919873843	0	3554.602	-3437.97777777778	-3216.65925925926
44305.8919875579	0	3556.335	-3439.57777777778	-3219.36296296296
44305.8919877431	0	3557.935	-3441.29629629629	-3222.5037037037
44305.8919879167	0	3559.654	-3443.12592592592	-3225.76296296296
44305.8919881019	0	3561.484	-3445.19259259259	-3229.3037037037
44305.891988287	0	3563.551	-3447.53333333333	-3232.8
44305.8919884607	0	3565.892	-3449.97037037037	-3236.04444444444
44305.8919886458	0	3568.329	-3453	-3239.31111111111
44305.8919888194	0	3571.359	-3456.62962962963	-3242.42962962963
44305.8919890046	0	3574.989	-3460.75555555555	-3245.13333333333
44305.8919891898	0	3579.115	-3465.91851851852	-3248.06666666666
44305.8919893634	0	3584.278	-3471.26666666666	-3250.8
44305.8919895486	0	3589.626	-3477.12592592592	-3253.77777777778
44305.8919897338	0	3595.485	-3482.7037037037	-3256.67407407407
44305.8919899074	0	3601.063	-3488.39259259259	-3259.93333333333
44305.8919900926	0	3606.752	-3493.89629629629	-3263.22222222222
44305.8919902662	0	3612.256	-3498.76296296296	-3266.12592592592
44305.8919904514	0	3617.123	-3504.27407407407	-3269.65925925926
44305.891990625	0	3622.634	-3510.05185185185	-3273.28888888889
44305.8919908102	0	3628.412	-3515.61481481481	-3276.6074074074
44305.8919909954	0	3633.975	-3521.82222222222	-3280.18518518518
44305.891991169	0	3640.182	-3527.54074074074	-3283.32592592592
44305.8919913542	0	3645.901	-3533.62222222222	-3286.57777777778
44305.8919915278	0	3651.982	-3539.88888888889	-3289.76296296296
44305.891991713	0	3658.249	-3545.85925925926	-3292.62962962963
44305.8919918981	0	3664.219	-3552.04444444444	-3295.74074074074
44305.8919920718	0	3670.404	-3557.82222222222	-3298.93333333333
44305.8919922569	0	3676.182	-3564.01481481481	-3302.7037037037
44305.8919924421	0	3682.375	-3570.4	-3306.74814814815
44305.8919926157	0	3688.76	-3576.57777777778	-3310.6074074074
44305.8919928009	0	3694.938	-3583.58518518518	-3314.86666666666
44305.8919929745	0	3701.945	-3590.27407407407	-3318.98518518518
44305.8919931597	0	3708.634	-3597.65185185185	-3323.36296296296
44305.8919933333	0	3716.012	-3604.78518518518	-3327.38518518518
44305.8919935185	0	3723.145	-3611.05185185185	-3330.85185185185
44305.8919937037	0	3729.412	-3618.11851851852	-3334.41481481481
44305.8919938773	0	3736.479	-3624.6	-3337.56296296296
44305.8919940625	0	3742.96	-3631.84444444444	-3341.02222222222
44305.8919942361	0	3750.204	-3638.85925925926	-3344.51851851852
44305.8919944213	0	3757.219	-3645.16296296296	-3348.01481481481
44305.8919946065	0	3763.523	-3651.77777777778	-3351.94814814815
44305.8919947801	0	3770.138	-3658.36296296296	-3355.86666666666
44305.8919949653	0	3776.723	-3665.71111111111	-3360.02962962963
44305.8919951389	0	3784.071	-3672.99259259259	-3364.2
44305.8919953241	0	3791.352	-3679.57037037037	-3368.05185185185
44305.8919955093	0	3797.93	-3686.63703703703	-3372.25185185185
44305.8919956829	0	3804.997	-3693.1037037037	-3375.92592592592
44305.8919958681	0	3811.464	-3700.08148148148	-3379.54814814815
44305.8919960417	0	3818.442	-3706.97777777777	-3382.75555555555
44305.8919962268	0	3825.338	-3714.56296296296	-3386.2074074074
44305.891996412	0	3832.923	-3721.48148148148	-3389.58518518518
44305.8919965856	0	3839.842	-3727.26666666666	-3392.98518518518
44305.8919967708	0	3845.627	-3732.93333333333	-3396.65925925926
44305.8919969444	0	3851.294	-3738.2	-3400.51851851852
44305.8919971296	0	3856.561	-3742.57777777777	-3404.15555555555
44305.8919973148	0	3860.939	-3747.14074074074	-3408.02222222222
44305.8919974884	0	3865.502	-3751.4074074074	-3411.58518518518
44305.8919976736	0	3869.769	-3755.77777777778	-3415.48148148148
44305.8919978472	0	3874.139	-3759.54074074074	-3419.23703703703
44305.8919980324	0	3877.902	-3762.54814814815	-3422.59259259259
44305.8919982176	0	3880.909	-3765.21481481481	-3426.08148148148
44305.8919983912	0	3883.576	-3767.13333333333	-3429.11851851852
44305.8919985764	0	3885.495	-3768.46666666666	-3432.12592592592
44305.89199875	0	3886.828	-3768.97777777777	-3434.88888888889
44305.8919989352	0	3887.339	-3769.01481481481	-3437.31111111111
44305.8919991204	0	3887.376	-3768.7037037037	-3439.75555555555
44305.891999294	0	3887.065	-3768.04444444444	-3441.92592592592
44305.8919994792	0	3886.406	-3767.15555555555	-3443.97037037037
44305.8919996528	0	3885.517	-3766.18518518518	-3445.58518518518
44305.891999838	0	3884.547	-3765.08148148148	-3447.02962962963
44305.8920000231	0	3883.443	-3763.8	-3448.21481481481
44305.8920001968	0	3882.162	-3762.34814814815	-3449.23703703703
44305.8920003819	0	3880.71	-3760.74814814815	-3450.25925925926
44305.8920005556	0	3879.11	-3759.18518518518	-3451.01481481481
44305.8920007407	0	3877.547	-3757.74814814815	-3451.64444444444
44305.8920009259	0	3876.11	-3756.67407407407	-3452.02962962963
44305.8920010995	0	3875.036	-3756.12592592592	-3452.17037037037
44305.8920012847	0	3874.488	-3756	-3452.1037037037
44305.8920014583	0	3874.362	-3756.17037037037	-3451.74814814815
44305.8920016435	0	3874.532	-3756.57037037037	-3451.04444444444
44305.8920018287	0	3874.932	-3756.97037037037	-3449.87407407407
44305.8920020023	0	3875.332	-3757.24444444444	-3448.36296296296
44305.8920021875	0	3875.606	-3757.45925925926	-3446.33333333333
44305.8920023611	0	3875.821	-3757.71111111111	-3444
44305.8920025463	0	3876.073	-3758.13333333333	-3441.54814814815
44305.8920027199	0	3876.495	-3758.77777777778	-3438.6
44305.8920029051	0	3877.139	-3759.62222222222	-3435.5037037037
44305.8920030903	0	3877.983	-3760.22962962963	-3432.03703703703
44305.8920032639	0	3878.59	-3760.45925925926	-3428.41481481481
44305.8920034491	0	3878.82	-3760.42222222222	-3424.97777777778
44305.8920036343	0	3878.783	-3760.15555555555	-3421.11111111111
44305.8920038079	0	3878.516	-3759.82222222222	-3417.36296296296
44305.8920039931	0	3878.183	-3759.4074074074	-3413.23703703703
44305.8920041667	0	3877.768	-3758.92592592592	-3408.93333333333
44305.8920043519	0	3877.287	-3758.39259259259	-3404.72592592592
44305.892004537	0	3876.754	-3757.83703703703	-3400.3037037037
44305.8920047107	0	3876.198	-3757.37037037037	-3395.9037037037
44305.8920048958	0	3875.731	-3756.91111111111	-3390.97037037037
44305.8920050694	0	3875.272	-3756.43703703703	-3385.56296296296
44305.8920052546	0	3874.798	-3755.78518518518	-3380.19259259259
44305.8920054398	0	3874.146	-3755.05925925926	-3373.97777777777
44305.8920056134	0	3873.42	-3754.51111111111	-3367.97037037037
44305.8920057986	0	3872.872	-3753.92592592592	-3361.47407407407
44305.8920059722	0	3872.287	-3753.35555555555	-3354.77037037037
44305.8920061574	0	3871.717	-3752.91851851852	-3348.42222222222
44305.8920063426	0	3871.28	-3752.34074074074	-3341.51851851852
44305.8920065162	0	3870.702	-3751.84444444444	-3334.23703703703
44305.8920067014	0	3870.206	-3751.47407407407	-3328.25925925926
44305.892006875	0	3869.836	-3751.02222222222	-3321.26666666666
44305.8920070602	0	3869.384	-3750.47407407407	-3314.86666666666
44305.8920072454	0	3868.836	-3749.53333333333	-3308.02222222222
44305.892007419	0	3867.895	-3748.54074074074	-3301.62962962963
44305.8920076042	0	3866.902	-3747.22962962963	-3294.81481481481
44305.8920077778	0	3865.591	-3745.63703703703	-3288.66666666666
44305.892007963	0	3863.998	-3743.58518518518	-3282.17037037037
44305.8920081481	0	3861.946	-3741.14814814815	-3275.92592592592
44305.8920083218	0	3859.509	-3738.63703703703	-3270.42222222222
44305.8920085069	0	3856.998	-3735.86666666666	-3264.83703703703
44305.8920086806	0	3854.228	-3733.14074074074	-3259.71111111111
44305.8920088657	0	3851.502	-3730.77037037037	-3255.36296296296
44305.8920090509	0	3849.132	-3728.56296296296	-3251.32592592592
44305.8920092245	0	3846.925	-3726.88148148148	-3247.85185185185
44305.8920094097	0	3845.244	-3725.68888888889	-3244.48888888889
44305.8920095833	0	3844.051	-3725.34814814814	-3241.74074074074
44305.8920097685	0	3843.71	-3725.45185185185	-3239.63703703703
44305.8920099537	0	3843.814	-3725.91851851852	-3237.76296296296
44305.8920101273	0	3844.281	-3726.64444444444	-3236.39259259259
44305.8920103125	0	3845.007	-3727.54074074074	-3235.33333333333
44305.8920104861	0	3845.903	-3728.4074074074	-3234.66666666666
44305.8920106713	0	3846.77	-3728.87407407407	-3234.32592592592
44305.8920108565	0	3847.237	-3728.97777777777	-3234.31851851851
44305.8920110301	0	3847.341	-3728.75555555555	-3234.74814814814
44305.8920112153	0	3847.119	-3728.15555555555	-3235.71111111111
44305.8920113889	0	3846.519	-3727.28888888889	-3237.11111111111
44305.8920115741	0	3845.652	-3726.04444444444	-3239.24444444444
44305.8920117593	0	3844.408	-3724.82222222222	-3242.06666666666
44305.8920119329	0	3843.186	-3723.97037037037	-3245.34074074074
44305.8920121181	0	3842.334	-3723.27407407407	-3249.54814814814
44305.8920122917	0	3841.638	-3722.88148148148	-3254.2
44305.8920124768	0	3841.245	-3722.89629629629	-3259.19259259259
44305.892012662	0	3841.26	-3723.17037037037	-3265.05185185185
44305.8920128356	0	3841.534	-3723.54814814814	-3270.93333333333
44305.8920130208	0	3841.912	-3723.96296296296	-3277.58518518518
44305.8920131944	0	3842.327	-3724.14814814814	-3284.25185185185
44305.8920133796	0	3842.512	-3724.29629629629	-3291.58518518518
44305.8920135648	0	3842.66	-3724.56296296296	-3299.77777777777
44305.8920137384	0	3842.927	-3724.95555555555	-3307.84444444444
44305.8920139236	0	3843.32	-3725.18518518518	-3316.91851851851
44305.8920140972	0	3843.55	-3725.73333333333	-3326.63703703703
44305.8920142824	0	3844.098	-3726.53333333333	-3336.1037037037
44305.8920144676	0	3844.898	-3727.26666666666	-3346.34074074074
44305.8920146412	0	3845.631	-3727.96296296296	-3356.28148148148
44305.8920148264	0	3846.327	-3728.69629629629	-3367.02962962963
44305.8920150116	0	3847.06	-3729.25925925926	-3377.87407407407
44305.8920151852	0	3847.623	-3729.62222222222	-3388.29629629629
44305.8920153704	0	3847.986	-3729.82962962963	-3399.67407407407
44305.892015544	0	3848.193	-3729.82962962963	-3410.52592592592
44305.8920157292	0	3848.193	-3729.94814814815	-3422.14814814814
44305.8920159028	0	3848.312	-3730.19259259259	-3433.63703703703
44305.892016088	0	3848.556	-3730.68148148148	-3444.34074074074
44305.8920162731	0	3849.045	-3731.3037037037	-3455.37037037037
44305.8920164468	0	3849.667	-3732.37777777778	-3465.71111111111
44305.8920166319	0	3850.741	-3733.95555555555	-3476.4
44305.8920168056	0	3852.319	-3736.11851851852	-3486.8
44305.8920169907	0	3854.482	-3738.65925925926	-3496.34814814815
44305.8920171759	0	3857.023	-3742.05925925926	-3506.63703703703
44305.8920173495	0	3860.423	-3746.14814814815	-3516.55555555555
44305.8920175347	0	3864.512	-3750.73333333333	-3527.31851851852
44305.8920177083	0	3869.097	-3754.77777777777	-3538.14074074074
44305.8920178935	0	3873.141	-3758.26666666666	-3548.06666666666
44305.8920180787	0	3876.63	-3761.6074074074	-3558.42962962963
44305.8920182523	0	3879.971	-3764.28148148148	-3567.66666666666
44305.8920184375	0	3882.645	-3767.05925925926	-3577.57777777777
44305.8920186111	0	3885.423	-3770.0074074074	-3587.66666666666
44305.8920187963	0	3888.371	-3772.91111111111	-3596.82962962963
44305.8920189815	0	3891.275	-3776	-3606.31851851852
44305.8920191551	0	3894.364	-3778.94814814815	-3615.48888888889
44305.8920193403	0	3897.312	-3782.33333333333	-3625.44444444444
44305.8920195139	0	3900.697	-3785.68888888889	-3634.48888888889
44305.8920196991	0	3904.053	-3789.26666666666	-3644.14814814815
44305.8920198727	0	3907.631	-3793.02962962963	-3653.65185185185
44305.8920200579	0	3911.394	-3796.66666666666	-3662.52592592592
44305.8920202431	0	3915.031	-3800.42962962963	-3671.8074074074
44305.8920204167	0	3918.794	-3803.95555555555	-3680.54814814815
44305.8920206019	0	3922.32	-3807.33333333333	-3689.12592592592
44305.892020787	0	3925.698	-3810.51851851851	-3698.15555555555
44305.8920209607	0	3928.883	-3813.09629629629	-3706.29629629629
44305.8920211458	0	3931.461	-3814.85185185185	-3715.65925925926
44305.8920213194	0	3933.217	-3815.43703703703	-3724.74074074074
44305.8920215046	0	3933.802	-3815.22222222222	-3734.16296296296
44305.8920216898	0	3933.587	-3814.56296296296	-3743.09629629629
44305.8920218634	0	3932.928	-3813.5037037037	-3751.24444444444
44305.8920220486	0	3931.869	-3812.91851851851	-3759.44444444444
44305.8920222222	0	3931.284	-3813.09629629629	-3766.45185185185
44305.8920224074	0	3931.462	-3814.36296296296	-3772.38518518518
44305.8920225926	0	3932.729	-3816.85185185185	-3778.25185185185
44305.8920227662	0	3935.218	-3819.88148148148	-3783.02962962963
44305.8920229514	0	3938.248	-3823.57777777777	-3787.11111111111
44305.892023125	0	3941.944	-3827.92592592592	-3790.45185185185
44305.8920233102	0	3946.292	-3832.62962962963	-3793.02222222222
44305.8920234954	0	3950.996	-3838.14074074074	-3795.37037037037
44305.892023669	0	3956.507	-3843.57037037037	-3797.17037037037
44305.8920238542	0	3961.937	-3849.94074074074	-3798.86666666666
44305.8920240278	0	3968.307	-3856.27407407407	-3800.17037037037
44305.892024213	0	3974.64	-3862.2	-3801.23703703704
44305.8920243981	0	3980.566	-3868.33333333333	-3802.23703703704
44305.8920245718	0	3986.699	-3873.88148148148	-3803.02962962963
44305.8920247569	0	3992.247	-3879.33333333333	-3803.80740740741
44305.8920249306	0	3997.699	-3883.91851851852	-3804.61481481481
44305.8920251157	0	4002.284	-3887.69629629629	-3805.34074074074
44305.8920253009	0	4006.062	-3891.37037037037	-3805.8
44305.8920254745	0	4009.736	-3894.43703703703	-3806.14814814815
44305.8920256597	0	4012.803	-3897.25185185185	-3806.34814814815
44305.8920258333	0	4015.618	-3900.22962962963	-3806.42222222222
44305.8920260185	0	4018.596	-3903.45925925926	-3806.29629629629
44305.8920262037	0	4021.826	-3907.42962962963	-3805.67407407407
44305.8920263773	0	4025.796	-3911.65185185185	-3804.75555555555
44305.8920265625	0	4030.018	-3916.71111111111	-3803.59259259259
44305.8920267477	0	4035.077	-3921.96296296296	-3802.28888888889
44305.8920269213	0	4040.329	-3926.91111111111	-3801.09629629629
44305.8920271065	0	4045.277	-3932.31851851851	-3799.8
44305.8920272801	0	4050.684	-3937.68888888889	-3798.52592592592
44305.8920274653	0	4056.054	-3943.45185185185	-3797.1037037037
44305.8920276389	0	4061.817	-3949.1037037037	-3795.80740740741
44305.8920278241	0	4067.469	-3954.25925925926	-3794.92592592592
44305.8920280093	0	4072.625	-3959.76296296296	-3794.37037037037
44305.8920281829	0	4078.129	-3964.77777777777	-3794.12592592592
44305.8920283681	0	4083.144	-3969.96296296296	-3793.88148148148
44305.8920285417	0	4088.329	-3975.33333333333	-3793.78518518518
44305.8920287268	0	4093.699	-3980.82962962963	-3793.74814814815
44305.8920289005	0	4099.195	-3986.87407407407	-3793.51851851852
44305.8920290856	0	4105.239	-3992.82962962963	-3793.31851851852
44305.8920292708	0	4111.195	-3999.24444444444	-3793.14814814815
44305.8920294444	0	4117.61	-4005.71851851851	-3792.68888888889
44305.8920296296	0	4124.084	-4011.82222222222	-3792.34814814815
44305.8920298148	0	4130.188	-4018.6	-3791.8
44305.8920299884	0	4136.966	-4025.31111111111	-3791.17037037037
44305.8920301736	0	4143.677	-4032.14074074074	-3790.77777777778
44305.8920303472	0	4150.507	-4038.69629629629	-3790.54814814815
44305.8920305324	0	4157.063	-4044.4	-3790.46666666666
44305.8920307176	0	4162.767	-4050.21481481481	-3790.48888888889
44305.8920308912	0	4168.58199999999	-4055.73333333333	-3790.56296296296
44305.8920310764	0	4174.101	-4061.95555555555	-3790.77037037037
44305.89203125	0	4180.32299999999	-4068.35555555555	-3791.04444444444
44305.8920314352	0	4186.72299999999	-4074.48888888889	-3791.31111111111
44305.8920316204	0	4192.85599999999	-4081.35555555555	-3791.41481481481
44305.892031794	0	4199.72299999999	-4088.36296296296	-3791.37037037037
44305.8920319792	0	4206.72999999999	-4096.25185185185	-3790.88888888889
44305.8920321528	0	4214.61899999999	-4104.57777777777	-3790.54074074074
44305.892032338	0	4222.94499999999	-4112.24444444444	-3790.23703703704
44305.8920325231	0	4230.61199999999	-4120.0074074074	-3790.16296296296
44305.8920326968	0	4238.37499999999	-4127.27407407407	-3790.16296296296
44305.8920328819	0	4245.64199999999	-4134.25925925926	-3790.20740740741
44305.8920330556	0	4252.62699999999	-4141.56296296296	-3790.19259259259
44305.8920332407	0	4259.93099999999	-4149.65185185185	-3790.35555555555
44305.8920334259	0	4268.01999999999	-4157.64444444444	-3790.61481481481
44305.8920335995	0	4276.01299999999	-4165.42222222222	-3790.75555555555
44305.8920337847	0	4283.79099999999	-4173.96296296296	-3790.78518518518
44305.8920339583	0	4292.33199999999	-4182.91111111111	-3790.61481481481
44305.8920341435	0	4301.28	-4191.51851851851	-3790.28148148148
44305.8920343287	0	4309.887	-4200.67407407407	-3789.88148148148
44305.8920345023	0	4319.043	-4208.61481481481	-3789.55555555555
44305.8920346875	0	4326.98399999999	-4216.13333333333	-3789.36296296296
44305.8920348611	0	4334.503	-4222.76296296296	-3789.33333333333
44305.8920350463	0	4341.133	-4228.82222222222	-3789.33333333333
44305.8920352315	0	4347.192	-4235.59259259259	-3789.43703703704
44305.8920354051	0	4353.962	-4241.99259259259	-3789.68888888889
44305.8920355903	0	4360.362	-4248.7037037037	-3789.84444444444
44305.8920357639	0	4367.073	-4255.62962962962	-3789.95555555555
44305.8920359491	0	4373.999	-4262.4074074074	-3789.82222222222
44305.8920361343	0	4380.777	-4269.74074074073	-3789.57777777778
44305.8920363079	0	4388.11	-4277.07407407407	-3789.12592592593
44305.8920364931	0	4395.443	-4285.01481481481	-3788.57037037037
44305.8920366667	0	4403.384	-4292.58518518518	-3788.2962962963
44305.8920368519	0	4410.954	-4299.17037037036	-3788.07407407407
44305.892037037	0	4417.539	-4305.66666666666	-3788.12592592593
44305.8920372107	0	4424.035	-4311.79259259259	-3788.26666666667
44305.8920373958	0	4430.161	-4318.62962962962	-3788.39259259259
44305.8920375694	0	4436.998	-4324.99999999999	-3788.51851851852
44305.8920377546	0	4443.368	-4331.59259259258	-3788.8
44305.8920379398	0	4449.961	-4338.42222222221	-3789.08888888889
44305.8920381134	0	4456.791	-4344.47407407407	-3789.22222222222
44305.8920382986	0	4462.843	-4350.57777777777	-3789.31111111111
44305.8920384722	0	4468.947	-4356.57037037036	-3789.47407407407
44305.8920386574	0	4474.94	-4362.33333333333	-3789.54074074074
44305.8920388426	0	4480.703	-4368.68888888888	-3789.60740740741
44305.8920390162	0	4487.059	-4374.5037037037	-3789.75555555555
44305.8920392014	0	4492.874	-4380.45925925925	-3790.05185185185
44305.892039375	0	4498.83	-4386.2074074074	-3790.63703703704
44305.8920395602	0	4504.578	-4391.71851851851	-3791.15555555555
44305.8920397338	0	4510.089	-4397.95555555555	-3791.78518518518
44305.892039919	0	4516.326	-4403.96296296296	-3792.33333333333
44305.8920401042	0	4522.333	-4410.09629629629	-3793.17777777778
44305.8920402778	0	4528.46599999999	-4415.85185185184	-3794.19259259259
44305.892040463	0	4534.222	-4421.4074074074	-3795.22222222222
44305.8920406481	0	4539.77799999999	-4426.04444444444	-3796.35555555555
44305.8920408218	0	4544.41499999999	-4429.84444444444	-3797.46666666667
44305.8920410069	0	4548.21499999999	-4433.39999999999	-3798.76296296296
44305.8920411806	0	4551.77099999999	-4436.54074074073	-3800.04444444444
44305.8920413657	0	4554.91199999999	-4439.81481481481	-3801.28148148148
44305.8920415509	0	4558.18599999999	-4443.69629629629	-3802.6962962963
44305.8920417245	0	4562.06699999999	-4447.57777777777	-3804.17777777778
44305.8920419097	0	4565.94799999999	-4452.18518518518	-3805.91111111111
44305.8920420833	0	4570.55499999999	-4456.94074074073	-3807.86666666667
44305.8920422685	0	4575.311	-4462.29629629629	-3810.19259259259
44305.8920424537	0	4580.66699999999	-4467.74074074073	-3812.66666666667
44305.8920426273	0	4586.111	-4472.81481481481	-3815.00740740741
44305.8920428125	0	4591.18499999999	-4478.54074074073	-3817.65925925926
44305.8920429861	0	4596.91099999999	-4484.39999999999	-3820.28148148148
44305.8920431713	0	4602.77	-4490.27407407407	-3822.7037037037
44305.8920433565	0	4608.64399999999	-4496.64444444444	-3825.0962962963
44305.8920435301	0	4615.01399999999	-4502.35555555555	-3827.16296296296
44305.8920437153	0	4620.72499999999	-4508.35555555555	-3829.28148148148
44305.8920438889	0	4626.72499999999	-4514.22222222221	-3831.25925925926
44305.8920440741	0	4632.592	-4519.67407407407	-3833.20740740741
44305.8920442593	0	4638.044	-4525.53333333333	-3835.22962962963
44305.8920444329	0	4643.903	-4531.21481481481	-3837.18518518518
44305.8920446181	0	4649.584	-4537.11851851851	-3839.37777777778
44305.8920447917	0	4655.488	-4543.07407407407	-3841.94814814815
44305.8920449768	0	4661.444	-4548.63703703703	-3844.62962962963
44305.892045162	0	4667.007	-4554.81481481481	-3847.79259259259
44305.8920453356	0	4673.185	-4560.81481481481	-3850.73333333333
44305.8920455208	0	4679.185	-4567.3111111111	-3853.97777777778
44305.8920456944	0	4685.681	-4573.91851851851	-3857.27407407407
44305.8920458796	0	4692.288	-4580.29629629629	-3860.25185185185
44305.8920460532	0	4698.666	-4587.14814814814	-3863.11851851852
44305.8920462384	0	4705.518	-4593.51851851851	-3865.62962962963
44305.8920464236	0	4711.888	-4600.35555555555	-3868.08148148148
44305.8920465972	0	4718.725	-4607.28888888888	-3870.45925925926
44305.8920467824	0	4725.658	-4614.03703703703	-3872.64444444444
44305.8920469676	0	4732.406	-4621.18518518518	-3875.09629629629
44305.8920471412	0	4739.554	-4627.13333333333	-3877.42222222222
44305.8920473264	0	4745.502	-4633.61481481481	-3880.43703703703
44305.8920475	0	4751.983	-4640.22962962962	-3883.48148148148
44305.8920476852	0	4758.598	-4646.64444444444	-3886.51851851852
44305.8920478704	0	4765.013	-4653.73333333333	-3889.88148148148
44305.892048044	0	4772.102	-4660.65925925925	-3893.12592592592
44305.8920482292	0	4779.028	-4667.25925925925	-3896.21481481481
44305.8920484028	0	4785.628	-4673.74074074073	-3899.00740740741
44305.892048588	0	4792.109	-4680.64444444444	-3901.7037037037
44305.8920487616	0	4799.013	-4687.48888888888	-3904.34074074074
44305.8920489468	0	4805.857	-4694.0074074074	-3906.85925925926
44305.8920491319	0	4812.376	-4701.1111111111	-3909.4
44305.8920493056	0	4819.48	-4707.89629629629	-3912.1037037037
44305.8920494907	0	4826.265	-4713.88888888888	-3914.83703703703
44305.8920496759	0	4832.258	-4720.1037037037	-3918.05185185185
44305.8920498495	0	4838.473	-4725.68148148147	-3921.3037037037
44305.8920500347	0	4844.051	-4731.42962962962	-3924.72592592592
44305.8920502083	0	4849.799	-4736.89629629629	-3928
44305.8920503935	0	4855.266	-4742.98518518518	-3931.56296296296
44305.8920505671	0	4861.355	-4749.09629629629	-3934.93333333333
44305.8920507523	0	4867.466	-4755.05925925925	-3937.77777777778
44305.8920509375	0	4873.429	-4761.57777777777	-3940.67407407407
44305.8920511111	0	4879.948	-4768.17777777777	-3943.08888888889
44305.8920512963	0	4886.548	-4774.71851851851	-3945.41481481481
44305.8920514815	0	4893.089	-4782.0074074074	-3947.80740740741
44305.8920516551	0	4900.378	-4789.09629629629	-3950.14074074074
44305.8920518403	0	4907.467	-4796.08148148147	-3952.54814814815
44305.8920520139	0	4914.452	-4802.72592592592	-3955.24444444444
44305.8920521991	0	4921.096	-4808.7111111111	-3958.00740740741
44305.8920523727	0	4927.081	-4815.08148148147	-3961.06666666666
44305.8920525579	0	4933.451	-4821.1111111111	-3963.98518518518
44305.8920527431	0	4939.481	-4827.65185185184	-3967.04444444444
44305.8920529167	0	4946.022	-4834.13333333333	-3970.14074074074
44305.8920531019	0	4952.503	-4840.1037037037	-3972.95555555555
44305.892053287	0	4958.473	-4846.39999999999	-3975.84444444444
44305.8920534607	0	4964.769	-4852.08148148147	-3978.42222222222
44305.8920536458	0	4970.45	-4858.11851851851	-3981.29629629629
44305.8920538194	0	4976.487	-4863.81481481481	-3984.01481481481
44305.8920540046	0	4982.183	-4869.72592592592	-3986.8074074074
44305.8920541898	0	4988.094	-4875.42962962962	-3989.41481481481
44305.8920543634	0	4993.798	-4880.39259259259	-3991.9037037037
44305.8920545486	0	4998.761	-4884.64444444444	-3994.49629629629
44305.8920547222	0	5003.013	-4887.63703703703	-3996.9037037037
44305.8920549074	0	5006.006	-4889.51851851851	-3999.31851851852
44305.892055081	0	5007.887	-4890.17777777777	-4001.68148148148
44305.8920552662	0	5008.546	-4890.0074074074	-4003.57037037037
44305.8920554514	0	5008.376	-4889.28148148147	-4005.15555555555
44305.892055625	0	5007.65	-4888.26666666666	-4006.38518518518
44305.8920558102	0	5006.635	-4887.11851851851	-4007.28888888889
44305.8920559838	0	5005.487	-4885.9037037037	-4008.16296296296
44305.892056169	0	5004.272	-4884.97037037036	-4008.83703703703
44305.8920563542	0	5003.339	-4884.01481481481	-4009.43703703703
44305.8920565278	0	5002.383	-4883.18518518518	-4009.83703703703
44305.892056713	0	5001.553	-4882.35555555555	-4010.03703703703
44305.8920568866	0	5000.723	-4881.56296296296	-4010.0074074074
44305.8920570718	0	4999.93	-4881.16296296296	-4009.74814814815
44305.8920572569	0	4999.53	-4881.17037037037	-4009.28148148148
44305.8920574306	0	4999.537	-4881.42962962962	-4008.59259259259
44305.8920576157	0	4999.796	-4881.54074074074	-4007.92592592592
44305.8920578009	0	4999.907	-4881.34814814814	-4007.27407407407
44305.8920579745	0	4999.714	-4880.95555555555	-4006.56296296296
44305.8920581597	0	4999.321	-4880.51851851851	-4005.68148148148
44305.8920583333	0	4998.884	-4880.26666666666	-4004.52592592592
44305.8920585185	0	4998.632	-4880.27407407407	-4003.09629629629
44305.8920586921	0	4998.639	-4880.73333333333	-4001.33333333333
44305.8920588773	0	4999.098	-4881.62962962962	-3999.5037037037
44305.8920590625	0	4999.994	-4882.88148148148	-3997.44444444444
44305.8920592361	0	5001.246	-4884.31111111111	-3995.34814814814
44305.8920594213	0	5002.676	-4885.89629629629	-3993.31111111111
44305.8920595949	0	5004.261	-4887.72592592592	-3991.11851851852
44305.8920597801	0	5006.091	-4889.5037037037	-3988.77777777777
44305.8920599653	0	5007.869	-4891.28888888888	-3986.34074074074
44305.8920601389	0	5009.654	-4892.94814814814	-3983.74074074074
44305.8920603241	0	5011.313	-4894.25925925925	-3981.28888888889
44305.8920605093	0	5012.624	-4895.11111111111	-3978.91111111111
44305.8920606829	0	5013.476	-4895.31851851851	-3976.79259259259
44305.8920608681	0	5013.683	-4895.17037037037	-3974.61481481481
44305.8920610417	0	5013.535	-4894.61481481481	-3972.48888888889
44305.8920612268	0	5012.979	-4893.62962962962	-3970.4074074074
44305.892061412	0	5011.994	-4892.37037037037	-3968.23703703703
44305.8920615856	0	5010.735	-4891.16296296296	-3966.35555555555
44305.8920617708	0	5009.528	-4889.88148148148	-3964.47407407407
44305.8920619444	0	5008.247	-4888.6074074074	-3962.74074074074
44305.8920621296	0	5006.973	-4887.45185185185	-3961.23703703703
44305.8920623148	0	5005.817	-4886.14814814814	-3959.76296296296
44305.8920624884	0	5004.513	-4884.81481481481	-3958.62962962963
44305.8920626736	0	5003.18	-4883.28148148148	-3957.61481481481
44305.8920628472	0	5001.647	-4881.68148148148	-3956.85925925926
44305.8920630324	0	5000.047	-4880.11851851851	-3956.42962962963
44305.8920632176	0	4998.48399999999	-4878.58518518518	-3956.27407407407
44305.8920633912	0	4996.95099999999	-4877.26666666666	-3956.31111111111
44305.8920635764	0	4995.63199999999	-4876.19259259259	-3956.58518518518
44305.89206375	0	4994.55799999999	-4875.64444444444	-3957
44305.8920639352	0	4994.00999999999	-4875.54074074073	-3957.47407407407
44305.8920641204	0	4993.90599999999	-4875.61481481481	-3958.15555555555
44305.892064294	0	4993.97999999999	-4875.82222222222	-3959.00740740741
44305.8920644792	0	4994.18699999999	-4876.13333333333	-3960.07407407407
44305.8920646528	0	4994.49799999999	-4876.48888888888	-3961.37777777778
44305.892064838	0	4994.85399999999	-4876.72592592592	-3962.8
44305.8920650231	0	4995.09099999999	-4876.94074074073	-3964.60740740741
44305.8920651968	0	4995.30599999999	-4877.31851851851	-3966.55555555555
44305.8920653819	0	4995.68399999999	-4877.76296296296	-3968.86666666666
44305.8920655556	0	4996.12799999999	-4878.13333333333	-3971.35555555555
44305.8920657407	0	4996.49799999999	-4878.3037037037	-3973.94814814815
44305.8920659259	0	4996.66799999999	-4878.28888888888	-3976.9037037037
44305.8920660995	0	4996.65299999999	-4878.08148148148	-3979.96296296296
44305.8920662963	0	4996.44599999999	-4877.82222222222	-3983.55555555555
44305.8920664583	0	4996.18699999999	-4877.79999999999	-3987.53333333333
44305.8920666435	0	4996.16499999999	-4878.18518518518	-3992.00740740741
44305.8920668287	0	4996.54999999999	-4878.77777777777	-3995.81481481481
44305.8920670023	0	4997.14299999999	-4879.65185185185	-3999.97037037037
44305.8920671875	0	4998.01699999999	-4880.45925925925	-4004.66666666666
44305.8920673611	0	4998.82399999999	-4880.92592592592	-4009.57777777778
44305.8920675463	0	4999.29099999999	-4881.19259259259	-4014.38518518518
44305.8920677315	0	4999.55799999999	-4881.58518518518	-4019.75555555555
44305.8920679051	0	4999.95099999999	-4881.88888888888	-4024.85185185185
44305.8920680903	0	5000.25499999999	-4882.57037037036	-4030.4
44305.8920682639	0	5000.93599999999	-4883.09629629629	-4035.98518518518
44305.8920684491	0	5001.46199999999	-4883.97037037036	-4041.1037037037
44305.8920686343	0	5002.33599999999	-4885.38518518518	-4046.51851851852
44305.8920688079	0	5003.75099999999	-4887.21481481481	-4051.54814814815
44305.8920689931	0	5005.58099999999	-4889.87407407407	-4056.59259259259
44305.8920691667	0	5008.23999999999	-4892.96296296296	-4061.5037037037
44305.8920693519	0	5011.32899999999	-4896.12592592592	-4066.11851851852
44305.892069537	0	5014.49199999999	-4899.59259259259	-4071.40740740741
44305.8920697107	0	5017.95899999999	-4902.62222222222	-4076.57037037037
44305.8920698958	0	5020.98899999999	-4905.34814814814	-4082.23703703704
44305.8920700694	0	5023.71499999999	-4907.3037037037	-4087.80740740741
44305.8920702546	0	5025.67099999999	-4908.68148148147	-4093.83703703703
44305.8920704398	0	5027.04899999999	-4909.49629629629	-4099.89629629629
44305.8920706134	0	5027.86399999999	-4910.34074074073	-4105.40740740741
44305.8920707986	0	5028.70799999999	-4911.82222222222	-4111.33333333333
44305.8920709722	0	5030.18899999999	-4914.0074074074	-4117.06666666666
44305.8920711574	0	5032.37399999999	-4916.64444444444	-4122.20740740741
44305.892071331	0	5035.01099999999	-4919.75555555555	-4127.42962962963
44305.8920715162	0	5038.12199999999	-4922.91851851851	-4132.25925925926
[truncated: 5,691 more rows]
